# Supplementary material for: Bayesian inference for biophysical neuron models enables stimulus optimization for retinal neuroprosthetics
Source: eLife. 2020 Oct 27;9:e54997. doi: 10.7554/eLife.54997 (PMC7673784; doi:10.7554/eLife.54997)
Supplement: Figure 4—source data 1. [file elife-54997-fig4-data1.zip]

Archive with 3 entries (3 files):
- Sample_discrepancies_Cone.csv
- Sample_discrepancies_OFF.csv
- Sample_discrepancies_ON.csv
