# Supplementary material for: Bayesian inference for biophysical neuron models enables stimulus optimization for retinal neuroprosthetics
Source: eLife. 2020 Oct 27;9:e54997. doi: 10.7554/eLife.54997 (PMC7673784; doi:10.7554/eLife.54997)
Supplement: Figure 4—source data 1. [file elife-54997-fig4-data1.zip › Sample_discrepancies_Cone.csv]

	iGluSnFR	rate_rest	rate_rel_range	Vm_rest	Vm_rel_range	Vm_low	Vm_high	total
Round_1	0.638474	0.691616	-0.443368	0.028656	-0.253118	0.000000	0.000000	2.055231
Round_1	0.116787	-0.458550	-0.608385	0.054558	-0.074989	0.000000	0.000000	1.313268
Round_1	0.237081	0.000000	-0.038844	0.017495	-0.184669	0.000000	0.000000	0.478088
Round_1	0.097807	-0.857328	-0.863163	0.000000	-0.726548	0.000000	0.000000	2.544846
Round_1	0.098101	-0.075746	-0.600816	0.000000	-0.574656	0.000000	0.000000	1.349318
Round_1	0.187259	-0.790640	-0.842215	0.000013	-0.598239	0.000000	0.000000	2.418366
Round_1	0.758316	0.484346	-0.271151	0.036495	-0.362346	0.000000	0.000000	1.912654
Round_1	0.096401	-0.861441	-0.864525	0.000000	-0.801302	0.000000	0.000000	2.623670
Round_1	0.112606	-0.001986	-0.369846	0.000000	-0.096260	0.000000	0.000000	0.580698
Round_1	0.109116	-0.792959	-0.823155	0.000000	-0.247110	0.000000	0.000000	1.972340
Round_1	0.144390	-0.476070	-0.568216	0.255060	0.000000	0.000000	0.079717	1.523454
Round_1	0.560472	0.425513	-0.400323	0.000000	-0.539348	0.000000	0.000000	1.925656
Round_1	0.095792	-0.767080	-0.836449	0.000000	-0.637422	0.000000	0.000000	2.336742
Round_1	0.092223	-0.436223	-0.787500	0.000000	-0.714102	0.000000	0.000000	2.030048
Round_1	0.096420	-0.859720	-0.864095	0.000000	-0.792454	0.000000	0.000000	2.612689
Round_1	0.126281	-0.678177	-0.740702	0.014106	-0.044659	0.000000	0.000000	1.603924
Round_1	0.215757	0.000000	0.000000	0.225691	0.000000	0.000000	0.074600	0.516047
Round_1	0.600223	0.575067	-0.612757	0.001816	-0.445987	0.000000	0.000000	2.235851
Round_1	0.098622	-0.794700	-0.832274	0.004139	-0.401766	0.000000	0.000000	2.131501
Round_1	0.095726	-0.650254	-0.751307	0.000000	-0.251066	0.000000	0.000000	1.748353
Round_1	0.264257	0.685360	-0.816217	0.000000	-0.627521	0.000000	0.000000	2.393355
Round_1	0.113703	-0.011099	-0.196827	0.016767	0.000000	0.000000	0.000000	0.338397
Round_1	0.103930	0.000000	-0.258867	0.060079	-0.192875	0.000000	0.000000	0.615750
Round_1	0.098040	-0.860826	-0.864434	0.000000	-0.701081	0.000000	0.000000	2.524381
Round_1	0.100106	-0.831780	-0.861434	0.000000	-0.808288	0.000000	0.000000	2.601608
Round_1	0.225796	0.116310	-0.722457	0.000000	-0.690171	0.000000	0.000000	1.754735
Round_1	0.113471	-0.778839	-0.834535	0.000000	-0.541938	0.000000	0.000000	2.268783
Round_1	0.226451	0.035259	-0.646733	0.000000	-0.648205	0.000000	0.000000	1.556648
Round_1	0.694301	0.796392	-0.804889	0.000000	-0.622247	0.000000	0.000000	2.917829
Round_1	0.087507	-0.584613	-0.741752	0.000000	-0.418105	0.000000	0.000000	1.831978
Round_1	1.000000	-0.864665	0.864414	0.000000	-0.258816	0.000000	0.000000	2.987895
Round_1	0.096018	-0.756417	-0.825179	0.000000	-0.548423	0.000000	0.000000	2.226037
Round_1	0.129293	-0.790037	-0.849571	0.000000	-0.743524	0.000000	0.000000	2.512425
Round_1	0.105904	-0.838597	-0.856294	0.000000	-0.592076	0.000000	0.000000	2.392871
Round_1	0.098094	-0.838436	-0.856482	0.000000	-0.661933	0.000000	0.000000	2.454945
Round_1	0.087362	-0.561606	-0.706528	0.000000	-0.297778	0.000000	0.000000	1.653274
Round_1	0.119836	-0.757611	-0.792915	0.084799	-0.047554	0.000000	0.000000	1.802715
Round_1	0.261937	0.764566	-0.844837	0.000000	-0.652766	0.000000	0.000000	2.524106
Round_1	0.266501	0.585118	-0.724341	0.000000	-0.498887	0.000000	0.000000	2.074847
Round_1	0.466331	0.531478	0.000000	0.050735	0.000000	0.000000	0.002487	1.051032
Round_1	0.092585	-0.856243	-0.860943	0.000000	-0.493767	0.000000	0.000000	2.303538
Round_1	0.119757	0.000000	-0.185615	0.031124	-0.185294	0.000000	0.000000	0.521790
Round_1	0.096058	-0.722861	-0.785780	0.017219	-0.224496	0.000000	0.000000	1.846414
Round_1	0.285945	0.392930	-0.222472	0.007423	-0.018098	0.000000	0.000000	0.926867
Round_1	0.278222	0.145053	-0.134354	0.042786	-0.077683	0.000000	0.000000	0.678098
Round_1	0.718576	0.612003	-0.575023	0.000000	-0.328681	0.000000	0.000000	2.234282
Round_1	0.103954	-0.808288	-0.831836	0.000000	-0.156603	0.000000	0.000000	1.900681
Round_1	0.092680	-0.850382	-0.860669	0.000000	-0.675484	0.000000	0.000000	2.479215
Round_1	0.397151	0.143567	0.041013	0.168483	0.000000	0.000000	0.077624	0.827838
Round_1	0.092713	-0.862466	-0.864207	0.000000	-0.584066	0.000000	0.000000	2.403452
Round_1	0.130085	0.762466	-0.853959	0.000000	-0.691308	0.000000	0.000000	2.437819
Round_1	0.908600	0.203350	0.996686	0.104119	1.000000	-0.842232	1.000000	5.054987
Round_1	0.095037	-0.834393	-0.859879	0.000000	-0.780846	0.000000	0.000000	2.570154
Round_1	0.329401	0.183466	-0.702473	0.000000	-0.729760	0.000000	0.000000	1.945099
Round_1	0.217300	0.000000	0.054694	0.250690	0.000000	0.000000	0.102479	0.625163
Round_1	0.095518	-0.861751	-0.864334	0.000000	-0.780326	0.000000	0.000000	2.601929
Round_1	0.095635	-0.769771	-0.823276	0.000000	-0.462779	0.000000	0.000000	2.151461
Round_1	0.128013	0.773756	-0.851158	0.000000	-0.555237	0.000000	0.000000	2.308164
Round_1	0.092413	-0.859365	-0.863552	0.000000	-0.664517	0.000000	0.000000	2.479847
Round_1	0.696094	0.781471	-0.779084	0.000000	-0.655447	0.000000	0.000000	2.912097
Round_1	0.635743	0.546617	0.000000	0.170883	-0.005577	0.000000	0.064561	1.423381
Round_1	0.168984	-0.073780	-0.839670	0.000000	-0.827785	0.000000	0.000000	1.910219
Round_1	0.823539	0.771949	-0.679521	0.000000	-0.429697	0.000000	0.000000	2.704706
Round_1	0.091478	-0.065469	-0.449297	0.000124	-0.285871	0.000000	0.000000	0.892240
Round_1	0.095229	-0.855887	-0.862603	0.000000	-0.681721	0.000000	0.000000	2.495440
Round_1	0.366415	0.510190	-0.847877	0.000000	-0.696152	0.000000	0.000000	2.420634
Round_1	0.096763	-0.555518	-0.730701	0.000000	-0.368155	0.000000	0.000000	1.751138
Round_1	0.096033	-0.791235	-0.831479	0.000000	-0.494877	0.000000	0.000000	2.213624
Round_1	0.101853	-0.862740	-0.864183	0.000000	-0.406544	0.000000	0.000000	2.235320
Round_1	0.807460	0.461281	-0.276633	0.000000	-0.301159	0.000000	0.000000	1.846533
Round_1	0.095613	-0.862538	-0.864254	0.000000	-0.604144	0.000000	0.000000	2.426549
Round_1	0.097388	-0.861835	-0.864581	0.000000	-0.819186	0.000000	0.000000	2.642990
Round_1	0.137118	-0.686085	-0.744722	0.160604	-0.023278	0.000000	0.013964	1.765771
Round_1	0.093587	-0.764847	-0.818894	0.001365	-0.464622	0.000000	0.000000	2.143314
Round_1	0.130629	0.000000	-0.276619	0.009107	-0.345824	0.000000	0.000000	0.762179
Round_1	0.312424	0.000000	-0.754007	0.000000	-0.794815	0.000000	0.000000	1.861246
Round_1	0.102838	-0.561693	-0.696454	0.006240	-0.214430	0.000000	0.000000	1.581656
Round_1	0.092460	-0.063761	-0.402499	0.053970	-0.155266	0.000000	0.000000	0.767957
Round_1	0.093779	-0.323051	-0.760869	0.000000	-0.709794	0.000000	0.000000	1.887493
Round_1	0.708131	0.637148	-0.546404	0.022889	-0.246770	0.000000	0.000000	2.161342
Round_1	0.399914	0.847409	-0.861635	0.000000	-0.792881	0.000000	0.000000	2.901839
Round_1	0.379652	0.596452	-0.624151	0.000000	-0.312910	0.000000	0.000000	1.913165
Round_1	0.199568	0.000000	-0.330594	0.000000	-0.498015	0.000000	0.000000	1.028177
Round_1	0.096222	-0.860218	-0.864351	0.000000	-0.811916	0.000000	0.000000	2.632707
Round_1	0.093518	-0.847237	-0.859692	0.000000	-0.678553	0.000000	0.000000	2.479000
Round_1	0.112101	-0.521950	-0.712091	0.003475	-0.294027	0.000000	0.000000	1.643644
Round_1	0.090549	-0.863745	-0.864433	0.000000	-0.486832	0.000000	0.000000	2.305558
Round_1	0.610282	0.706584	-0.780978	0.000000	-0.571871	0.000000	0.000000	2.669715
Round_1	0.145210	-0.754108	-0.790697	0.000000	-0.052719	0.000000	0.000000	1.742734
Round_1	0.094884	-0.857034	-0.863309	0.000000	-0.743152	0.000000	0.000000	2.558380
Round_1	0.090438	-0.266368	-0.701267	0.000000	-0.633403	0.000000	0.000000	1.691475
Round_1	0.097707	-0.830458	-0.861547	0.000000	-0.820268	0.000000	0.000000	2.609980
Round_1	0.096346	-0.847010	-0.859997	0.000000	-0.713505	0.000000	0.000000	2.516857
Round_1	0.102112	-0.632580	-0.774731	0.000000	-0.518333	0.000000	0.000000	2.027755
Round_1	0.727040	0.686927	-0.587898	0.000000	-0.234219	0.000000	0.000000	2.236084
Round_1	0.099997	-0.857408	-0.862027	0.000000	-0.557296	0.000000	0.000000	2.376728
Round_1	0.105855	-0.098043	-0.747392	0.000000	-0.737077	0.000000	0.000000	1.688367
Round_1	0.145981	-0.855614	-0.860318	0.011083	-0.325494	0.000000	0.000000	2.198490
Round_1	0.093056	-0.818243	-0.849127	0.000000	-0.632218	0.000000	0.000000	2.392643
Round_1	0.102589	-0.718600	-0.841525	0.000000	-0.759916	0.000000	0.000000	2.422630
Round_1	0.094855	-0.590221	-0.709542	0.015537	-0.150950	0.000000	0.000000	1.561106
Round_1	1.000000	-0.864665	0.899121	0.000000	0.026793	0.000000	0.000000	2.790579
Round_1	0.151471	0.703477	-0.835783	0.000000	-0.680680	0.000000	0.000000	2.371410
Round_1	0.125023	0.000000	-0.037400	0.133019	0.000000	0.000000	0.006007	0.301449
Round_1	0.098635	-0.641634	-0.784797	0.000000	-0.516585	0.000000	0.000000	2.041651
Round_1	0.342937	0.426172	0.004325	0.153753	0.000000	0.000000	0.065008	0.992195
Round_1	0.111321	-0.324635	-0.514433	0.166040	-0.064333	0.000000	0.015095	1.195857
Round_1	0.726767	0.848009	-0.851993	0.000000	-0.524608	0.000000	0.000000	2.951377
Round_1	0.295505	0.829337	-0.856759	0.000000	-0.661674	0.000000	0.000000	2.643275
Round_1	0.114624	-0.845891	-0.861495	0.000000	-0.778069	0.000000	0.000000	2.600078
Round_1	0.218048	0.838111	-0.863404	0.000000	-0.778562	0.000000	0.000000	2.698125
Round_1	0.104407	-0.851883	-0.859246	0.000000	-0.290473	0.000000	0.000000	2.106009
Round_1	0.115311	-0.260955	-0.390561	0.013610	0.000000	0.000000	0.000000	0.780437
Round_1	0.347127	0.464036	-0.429576	0.000000	-0.159567	0.000000	0.000000	1.400306
Round_1	0.090892	-0.832691	-0.853608	0.000000	-0.603001	0.000000	0.000000	2.380191
Round_1	0.095613	-0.766864	-0.850019	0.000000	-0.782613	0.000000	0.000000	2.495109
Round_1	0.170293	0.000000	-0.339342	0.004233	-0.485717	0.000000	0.000000	0.999586
Round_1	0.116580	-0.855158	-0.863562	0.000000	-0.806849	0.000000	0.000000	2.642149
Round_1	0.118087	-0.823347	-0.843162	0.000000	-0.371353	0.000000	0.000000	2.155949
Round_1	0.313334	0.094450	-0.326658	0.005604	-0.531271	0.000000	0.000000	1.271317
Round_1	0.094540	-0.346574	-0.766456	0.000000	-0.708972	0.000000	0.000000	1.916541
Round_1	0.099296	-0.861833	-0.864443	0.000000	-0.683106	0.000000	0.000000	2.508677
Round_1	0.257211	-0.067367	-0.744086	0.000000	-0.592557	0.000000	0.000000	1.661221
Round_1	0.147062	-0.859514	-0.861492	0.031827	0.000000	0.000000	0.000000	1.899896
Round_1	0.099459	-0.336327	-0.635612	0.039865	-0.344956	0.000000	0.000000	1.456218
Round_1	0.153371	0.000000	-0.155864	0.016896	-0.321929	0.000000	0.000000	0.648060
Round_1	0.094921	-0.861443	-0.864356	0.000000	-0.349948	0.000000	0.000000	2.170668
Round_1	0.110140	-0.316640	-0.515220	0.000204	-0.028792	0.000000	0.000000	0.970996
Round_1	0.091215	-0.676694	-0.818687	0.000000	-0.699480	0.000000	0.000000	2.286076
Round_1	0.155438	-0.664534	-0.722352	0.000000	0.000000	0.000000	0.000000	1.542325
Round_1	0.115810	0.000000	-0.365623	0.005761	-0.437693	0.000000	0.000000	0.924887
Round_1	0.146568	0.000000	-0.311877	0.000000	-0.444084	0.000000	0.000000	0.902528
Round_1	0.099919	-0.832724	-0.856774	0.000000	-0.679888	0.000000	0.000000	2.469305
Round_1	0.103248	-0.816317	-0.849209	0.000000	-0.617022	0.000000	0.000000	2.385795
Round_1	0.997194	1.000000	1.000000	0.000000	-0.584044	0.000000	0.000000	3.581238
Round_1	0.097904	-0.861798	-0.864523	0.000000	-0.781730	0.000000	0.000000	2.605955
Round_1	0.159319	-0.445541	-0.560506	0.236628	0.000000	0.000000	0.062265	1.464259
Round_1	0.116839	0.683409	-0.860149	0.000000	-0.829664	0.000000	0.000000	2.490061
Round_1	0.193798	0.000000	-0.202762	0.000000	-0.418953	0.000000	0.000000	0.815512
Round_1	0.988666	-0.864052	-0.864665	0.000000	-0.779437	0.000000	0.000000	3.496820
Round_1	0.093914	-0.566710	-0.798775	0.000000	-0.683817	0.000000	0.000000	2.143216
Round_1	0.132118	-0.474948	-0.650998	0.001035	-0.176067	0.000000	0.000000	1.435166
Round_1	0.093090	-0.820956	-0.856666	0.000000	-0.764190	0.000000	0.000000	2.534902
Round_1	0.279362	0.000000	0.000000	0.118175	0.000000	0.000000	0.004954	0.402491
Round_1	0.126237	0.638474	-0.830501	0.000000	-0.592688	0.000000	0.000000	2.187900
Round_1	0.102314	-0.859747	-0.862946	0.000000	-0.282009	0.000000	0.000000	2.107016
Round_1	0.148594	0.419976	-0.821247	0.000000	-0.700244	0.000000	0.000000	2.090062
Round_1	0.092745	-0.414081	-0.799357	0.000000	-0.763869	0.000000	0.000000	2.070052
Round_1	0.093035	-0.834581	-0.854849	0.000000	-0.638990	0.000000	0.000000	2.421455
Round_1	0.682090	0.697075	-0.575339	0.000000	-0.255540	0.000000	0.000000	2.210044
Round_1	0.095638	-0.675036	-0.769107	0.000000	-0.324728	0.000000	0.000000	1.864510
Round_1	0.095662	-0.537964	-0.723955	0.000000	-0.429842	0.000000	0.000000	1.787423
Round_1	0.128973	0.000000	-0.731385	0.000000	-0.662948	0.000000	0.000000	1.523306
Round_1	0.103041	-0.856689	-0.863269	0.000000	-0.669514	0.000000	0.000000	2.492513
Round_1	0.101384	0.000000	-0.504728	0.000000	-0.529793	0.000000	0.000000	1.135905
Round_1	0.172066	0.845841	-0.863522	0.000000	-0.743829	0.000000	0.000000	2.625259
Round_1	0.096467	-0.862205	-0.863944	0.000000	-0.427279	0.000000	0.000000	2.249895
Round_1	0.111792	-0.650347	-0.747757	0.103821	-0.232297	0.000000	0.000000	1.846013
Round_1	0.125953	-0.832748	-0.846300	0.073929	-0.173816	0.000000	0.000000	2.052746
Round_1	0.147038	0.560411	-0.789191	0.008088	-0.403100	0.000000	0.000000	1.907827
Round_1	0.175780	0.000000	0.000000	0.000000	-0.000830	0.000000	0.000000	0.176610
Round_1	0.488249	0.512266	-0.435991	0.000000	-0.503405	0.000000	0.000000	1.939911
Round_1	0.095058	-0.845739	-0.862230	0.000000	-0.807646	0.000000	0.000000	2.610673
Round_1	0.365903	0.616629	-0.803545	0.000000	-0.425731	0.000000	0.000000	2.211808
Round_1	0.117104	0.000000	-0.476678	0.000000	-0.525836	0.000000	0.000000	1.119619
Round_1	0.125464	-0.850649	-0.856267	0.003289	-0.103042	0.000000	0.000000	1.938710
Round_1	0.628271	0.498056	0.251746	0.249580	0.000000	0.000000	0.447103	2.074757
Round_1	0.115796	-0.719456	-0.812160	0.042888	-0.527619	0.000000	0.000000	2.217918
Round_1	0.093395	-0.861203	-0.864165	0.000000	-0.491639	0.000000	0.000000	2.310402
Round_1	0.136775	0.000000	-0.706397	0.000000	-0.749021	0.000000	0.000000	1.592193
Round_1	0.698115	0.615902	0.004204	0.182054	1.000000	-0.712386	1.000000	4.212661
Round_1	0.098344	-0.863908	-0.864619	0.000000	-0.723987	0.000000	0.000000	2.550857
Round_1	0.090767	-0.257736	-0.710467	0.000000	-0.624205	0.000000	0.000000	1.683176
Round_1	0.229781	0.000000	-0.603609	0.000000	-0.704950	0.000000	0.000000	1.538340
Round_1	0.092190	-0.375946	-0.775917	0.000000	-0.730144	0.000000	0.000000	1.974197
Round_1	0.103094	-0.830088	-0.851802	0.000000	-0.568162	0.000000	0.000000	2.353146
Round_1	0.132711	-0.844932	-0.850930	0.054875	-0.020418	0.000000	0.000000	1.903865
Round_1	0.319344	0.481163	-0.752982	0.000000	-0.634855	0.000000	0.000000	2.188344
Round_1	0.094245	-0.140084	-0.475808	0.034105	-0.241228	0.000000	0.000000	0.985471
Round_1	0.101254	-0.674193	-0.847426	0.000000	-0.813315	0.000000	0.000000	2.436189
Round_1	0.941537	0.185602	1.000000	0.051076	1.000000	-0.999999	1.000000	5.178214
Round_1	0.142857	0.000000	-0.552434	0.000689	-0.552425	0.000000	0.000000	1.248406
Round_1	0.610422	0.736729	-0.730532	0.000108	-0.413235	0.000000	0.000000	2.491026
Round_1	0.090467	-0.193514	-0.630964	0.000032	-0.538062	0.000000	0.000000	1.453039
Round_1	0.805772	0.754914	-0.545491	0.000000	-0.304499	0.000000	0.000000	2.410676
Round_1	0.096883	-0.209342	-0.614705	0.000000	-0.498698	0.000000	0.000000	1.419628
Round_1	0.103306	-0.131726	-0.408438	0.091346	-0.073520	0.000000	0.000000	0.808336
Round_1	0.781414	0.609800	1.000000	0.063934	1.000000	-0.965609	1.000000	5.420757
Round_1	0.102601	-0.788268	-0.844140	0.000000	-0.670929	0.000000	0.000000	2.405938
Round_1	0.124949	-0.577207	-0.762183	0.000000	-0.368906	0.000000	0.000000	1.833245
Round_1	0.179635	0.000000	-0.237066	0.027130	-0.260585	0.000000	0.000000	0.704415
Round_1	0.107708	-0.024540	-0.627791	0.000000	-0.645188	0.000000	0.000000	1.405227
Round_1	0.106437	-0.857417	-0.861452	0.015483	-0.210055	0.000000	0.000000	2.050845
Round_1	0.434879	0.504022	-0.749400	0.000000	-0.615662	0.000000	0.000000	2.303963
Round_1	0.097020	-0.560553	-0.729421	0.001096	-0.380152	0.000000	0.000000	1.768242
Round_1	0.104990	-0.862907	-0.864330	0.000000	-0.519543	0.000000	0.000000	2.351771
Round_1	0.094876	-0.849055	-0.858162	0.000681	-0.334728	0.000000	0.000000	2.137502
Round_1	0.525265	0.695917	-0.444453	0.002214	-0.014099	0.000000	0.000000	1.681948
Round_1	0.111975	-0.863351	-0.864544	-0.001486	-0.782354	0.000000	0.000000	2.623710
Round_1	0.717683	0.835566	-0.853502	0.000000	-0.746122	0.000000	0.000000	3.152874
Round_1	0.581858	0.596175	-0.035594	0.008439	-0.029102	0.000000	0.000000	1.251168
Round_1	0.101213	-0.747190	-0.806564	0.008483	-0.331175	0.000000	0.000000	1.994624
Round_1	0.110511	-0.821482	-0.845564	0.016315	-0.394852	0.000000	0.000000	2.188724
Round_1	0.343833	0.486962	-0.731158	0.000000	-0.659359	0.000000	0.000000	2.221312
Round_1	0.342465	-0.790920	-0.859163	-0.002197	-0.821569	0.000000	0.000000	2.816314
Round_1	0.284002	0.044705	-0.497874	0.000000	-0.596392	0.000000	0.000000	1.422973
Round_1	0.308270	0.387174	-0.617467	0.000000	-0.546235	0.000000	0.000000	1.859146
Round_1	0.090455	-0.654992	-0.805207	0.000000	-0.635498	0.000000	0.000000	2.186153
Round_1	0.099741	-0.029872	-0.473665	0.054840	-0.315626	0.000000	0.000000	0.973744
Round_1	0.093558	-0.805645	-0.837547	0.000000	-0.463737	0.000000	0.000000	2.200487
Round_1	0.201124	0.859036	-0.862538	0.000000	-0.318274	0.000000	0.000000	2.240971
Round_1	0.098397	0.000000	-0.347931	0.014775	-0.322551	0.000000	0.000000	0.783654
Round_1	0.995531	0.859493	-0.863147	0.000000	-0.599519	0.000000	0.000000	3.317689
Round_1	0.097739	-0.765488	-0.831464	0.000000	-0.618718	0.000000	0.000000	2.313409
Round_1	0.091515	-0.008234	-0.212048	0.021510	-0.075047	0.000000	0.000000	0.408354
Round_1	0.128650	-0.853867	-0.862524	0.000000	-0.738433	0.000000	0.000000	2.583473
Round_1	0.111597	-0.000387	-0.687186	0.000000	-0.711944	0.000000	0.000000	1.511115
Round_1	0.092542	-0.501606	-0.819154	0.000000	-0.771772	0.000000	0.000000	2.185075
Round_1	0.093004	-0.529991	-0.780717	0.000000	-0.656754	0.000000	0.000000	2.060467
Round_1	0.193053	-0.844164	-0.851011	0.311107	0.000000	0.000000	0.133139	2.332475
Round_1	0.093299	-0.848620	-0.859997	0.000000	-0.697744	0.000000	0.000000	2.499660
Round_1	0.097628	-0.202884	-0.676519	0.000000	-0.573988	0.000000	0.000000	1.551019
Round_1	0.104596	-0.850160	-0.856394	0.000000	-0.205384	0.000000	0.000000	2.016533
Round_1	0.097829	-0.863597	-0.864641	-0.013324	-0.798459	0.000000	0.000000	2.637850
Round_1	0.259838	0.000000	-0.490061	0.000000	-0.616045	0.000000	0.000000	1.365944
Round_1	0.201985	-0.714196	-0.816519	0.000309	-0.498392	0.000000	0.000000	2.231402
Round_1	0.291287	0.553231	-0.732535	0.000000	-0.529931	0.000000	0.000000	2.106984
Round_1	0.097270	-0.863793	-0.864649	0.000000	-0.825826	0.000000	0.000000	2.651538
Round_1	0.114518	-0.788323	-0.842455	0.000000	-0.647981	0.000000	0.000000	2.393277
Round_1	0.116144	-0.863635	-0.864629	0.000000	-0.440516	0.000000	0.000000	2.284924
Round_1	0.955227	0.702232	1.000000	0.062364	1.000000	-0.999428	1.000000	5.719251
Round_1	0.110843	-0.862344	-0.864241	0.000000	-0.604898	0.000000	0.000000	2.442326
Round_1	0.109071	-0.838603	-0.853978	0.000000	-0.499382	0.000000	0.000000	2.301034
Round_1	0.154448	0.002885	-0.013050	0.116582	0.000000	0.000000	0.002495	0.289460
Round_1	0.130527	0.000000	-0.319270	0.001378	-0.425779	0.000000	0.000000	0.876954
Round_1	0.413592	0.741676	-0.807861	0.000000	-0.515162	0.000000	0.000000	2.478292
Round_1	0.929232	0.843328	-0.819842	0.000000	-0.526299	0.000000	0.000000	3.118702
Round_1	0.093548	-0.786305	-0.828411	0.000000	-0.440902	0.000000	0.000000	2.149165
Round_1	0.103159	-0.853972	-0.859347	0.000181	-0.243961	0.000000	0.000000	2.060620
Round_1	0.171910	0.011148	-0.202227	0.019799	-0.188180	0.000000	0.000000	0.593266
Round_1	0.471108	0.240929	-0.043164	0.055537	-0.188180	0.000000	0.000000	0.998919
Round_1	0.109306	-0.859858	-0.861973	0.003553	-0.192558	0.000000	0.000000	2.027248
Round_1	0.093514	-0.854000	-0.861822	0.000000	-0.680467	0.000000	0.000000	2.489804
Round_1	0.097121	-0.684555	-0.801384	0.000000	-0.565427	0.000000	0.000000	2.148487
Round_1	0.152182	-0.699952	-0.753311	0.123268	-0.024855	0.000000	0.001891	1.755457
Round_1	0.134347	0.000000	-0.121129	0.000000	-0.153015	0.000000	0.000000	0.408491
Round_1	1.000000	1.000000	1.000000	0.999944	1.000000	-1.000000	1.000000	6.999944
Round_1	0.145071	0.761389	-0.856255	0.000000	-0.516096	0.000000	0.000000	2.278811
Round_1	1.000000	-0.864665	0.864412	0.000000	-0.676262	0.000000	0.000000	3.405339
Round_1	0.097179	-0.860729	-0.864489	0.000000	-0.671948	0.000000	0.000000	2.494344
Round_1	0.092671	-0.839681	-0.855353	0.000000	-0.527295	0.000000	0.000000	2.315001
Round_1	0.095211	-0.780355	-0.856677	0.000000	-0.815780	0.000000	0.000000	2.548023
Round_1	0.112673	-0.858316	-0.862278	0.010289	-0.288969	0.000000	0.000000	2.132525
Round_1	0.105233	-0.806347	-0.834019	0.021199	-0.311482	0.000000	0.000000	2.078280
Round_1	0.117202	-0.627301	-0.749598	0.026623	-0.246701	0.000000	0.000000	1.767425
Round_1	0.096042	-0.861701	-0.864435	0.000000	-0.804386	0.000000	0.000000	2.626565
Round_1	0.175754	0.000000	-0.588141	0.000000	-0.613917	0.000000	0.000000	1.377812
Round_1	0.093097	-0.697793	-0.810208	0.000000	-0.620939	0.000000	0.000000	2.222036
Round_1	0.095854	-0.281647	-0.754058	0.000000	-0.678185	0.000000	0.000000	1.809743
Round_1	0.973192	-0.864665	1.000000	0.000000	-0.826620	0.000000	0.000000	3.664476
Round_1	0.093237	-0.860857	-0.864164	0.000000	-0.749721	0.000000	0.000000	2.567979
Round_1	0.101245	-0.152209	-0.672344	0.003574	-0.576501	0.000000	0.000000	1.505873
Round_1	0.094736	-0.843931	-0.859421	0.000000	-0.703491	0.000000	0.000000	2.501579
Round_1	0.356925	0.016022	-0.362087	0.000000	-0.534360	0.000000	0.000000	1.269394
Round_1	0.122969	-0.270206	-0.667121	0.000000	-0.396914	0.000000	0.000000	1.457210
Round_1	0.094455	-0.854680	-0.861500	0.000000	-0.615620	0.000000	0.000000	2.426255
Round_1	0.302003	0.009787	-0.631743	0.000000	-0.680911	0.000000	0.000000	1.624444
Round_1	0.341970	0.318095	0.000000	0.127355	0.000000	0.000000	0.004586	0.792006
Round_1	0.093428	-0.645192	-0.769605	0.009282	-0.446445	0.000000	0.000000	1.963951
Round_1	0.112460	-0.844348	-0.852206	0.005499	-0.037638	0.000000	0.000000	1.852152
Round_1	0.140709	0.000000	-0.019682	0.009900	-0.009433	0.000000	0.000000	0.179723
Round_1	0.178129	-0.223024	-0.461482	0.222116	-0.001019	0.000000	0.050179	1.135949
Round_1	0.094919	-0.858160	-0.863411	0.000000	-0.644718	0.000000	0.000000	2.461207
Round_1	0.149636	0.722923	-0.847596	0.000000	-0.718910	0.000000	0.000000	2.439064
Round_1	0.131834	0.000000	-0.309824	0.012885	-0.422972	0.000000	0.000000	0.877515
Round_1	0.093670	-0.839413	-0.858408	0.000000	-0.689659	0.000000	0.000000	2.481150
Round_1	0.097290	-0.816871	-0.859369	0.000000	-0.808372	0.000000	0.000000	2.581902
Round_1	0.143577	0.000000	0.000000	0.131010	-0.006459	0.000000	0.003364	0.284410
Round_1	0.096885	-0.862516	-0.864470	0.000000	-0.716719	0.000000	0.000000	2.540591
Round_1	0.100323	-0.844984	-0.859105	0.000000	-0.661634	0.000000	0.000000	2.466047
Round_1	0.095654	-0.801419	-0.857725	0.000000	-0.804471	0.000000	0.000000	2.559268
Round_1	0.093307	-0.828113	-0.857579	0.000000	-0.757719	0.000000	0.000000	2.536719
Round_1	0.155082	-0.738687	-0.830461	0.000000	-0.587476	0.000000	0.000000	2.311706
Round_1	0.130618	-0.821212	-0.838871	0.010790	-0.134142	0.000000	0.000000	1.935633
Round_1	0.089659	-0.007208	-0.178718	0.000000	-0.039755	0.000000	0.000000	0.315339
Round_1	0.116621	-0.763127	-0.834407	0.000000	-0.597544	0.000000	0.000000	2.311699
Round_1	0.097071	-0.851841	-0.860740	0.000000	-0.538797	0.000000	0.000000	2.348448
Round_1	0.096156	-0.862845	-0.864450	0.000000	-0.790193	0.000000	0.000000	2.613644
Round_1	0.094900	-0.854890	-0.861110	0.000000	-0.487021	0.000000	0.000000	2.297921
Round_1	0.121538	0.000000	-0.769148	0.000000	-0.773791	0.000000	0.000000	1.664477
Round_1	0.101106	-0.859835	-0.863937	0.000000	-0.750071	0.000000	0.000000	2.574948
Round_1	0.095472	-0.637556	-0.825089	0.000000	-0.763596	0.000000	0.000000	2.321713
Round_1	0.093545	-0.797293	-0.845270	0.000000	-0.691498	0.000000	0.000000	2.427606
Round_1	0.210359	0.765218	-0.859064	0.000000	-0.735510	0.000000	0.000000	2.570151
Round_1	1.000000	-0.864665	1.000000	0.998977	1.000000	-1.000000	1.000000	6.863642
Round_1	0.096296	-0.851258	-0.862744	0.000000	-0.771976	0.000000	0.000000	2.582274
Round_1	0.720907	0.570845	-0.285372	0.000000	-0.313315	0.000000	0.000000	1.890439
Round_1	0.107923	-0.794440	-0.831468	0.027811	-0.415344	0.000000	0.000000	2.176985
Round_1	0.093061	-0.859285	-0.863264	0.000000	-0.668589	0.000000	0.000000	2.484200
Round_1	0.564548	0.611437	-0.607612	0.000000	-0.452267	0.000000	0.000000	2.235863
Round_1	0.176523	-0.855938	-0.863701	0.000000	-0.786298	0.000000	0.000000	2.682460
Round_1	0.107870	0.000000	-0.332728	0.000000	-0.331871	0.000000	0.000000	0.772468
Round_1	0.096719	-0.051239	-0.288396	0.040235	-0.018902	0.000000	0.000000	0.495491
Round_1	0.197388	-0.656531	-0.692440	0.301928	0.000000	0.000000	0.127691	1.975978
Round_1	0.090827	-0.613169	-0.779712	0.000000	-0.571938	0.000000	0.000000	2.055646
Round_1	0.099763	-0.863018	-0.864191	0.000000	-0.495892	0.000000	0.000000	2.322864
Round_1	0.092239	-0.858441	-0.862414	0.000000	-0.365274	0.000000	0.000000	2.178368
Round_1	0.111808	-0.018144	-0.584269	0.000000	-0.613043	0.000000	0.000000	1.327264
Round_1	0.122206	0.000000	-0.039596	0.086988	-0.004212	0.000000	0.000000	0.253002
Round_1	0.654027	0.415041	-0.456034	0.000000	-0.591923	0.000000	0.000000	2.117026
Round_1	0.140308	-0.856144	-0.859844	0.079855	-0.012181	0.000000	0.000000	1.948331
Round_1	0.605280	0.487869	-0.529788	0.000129	-0.524422	0.000000	0.000000	2.147488
Round_1	0.901457	0.778700	-0.764275	0.000000	-0.597609	0.000000	0.000000	3.042042
Round_1	0.113419	0.000000	0.000000	0.093155	0.000000	0.000000	0.000000	0.206574
Round_1	0.097973	-0.861402	-0.864538	0.000000	-0.796897	0.000000	0.000000	2.620809
Round_1	0.119831	-0.836861	-0.848403	0.048741	-0.126096	0.000000	0.000000	1.979933
Round_1	0.112540	-0.843357	-0.852940	0.000019	-0.160618	0.000000	0.000000	1.969474
Round_1	0.743750	0.754380	-0.806376	0.000000	-0.688556	0.000000	0.000000	2.993062
Round_1	0.098859	-0.848450	-0.863124	0.000000	-0.818289	0.000000	0.000000	2.628722
Round_1	0.642073	0.820504	-0.810033	0.000000	-0.596414	0.000000	0.000000	2.869024
Round_1	0.098327	0.000000	-0.009255	0.098709	0.000000	0.000000	0.000000	0.206291
Round_1	0.167627	0.000000	-0.233787	0.000000	-0.310340	0.000000	0.000000	0.711754
Round_1	0.096959	-0.492320	-0.785954	0.000000	-0.677447	0.000000	0.000000	2.052681
Round_1	0.513390	0.258077	-0.765077	0.000000	-0.728762	0.000000	0.000000	2.265306
Round_1	0.099281	-0.859445	-0.863978	0.000000	-0.706368	0.000000	0.000000	2.529073
Round_1	0.125447	0.000000	0.000000	0.226339	0.000000	0.000000	0.056448	0.408234
Round_1	0.093479	-0.862025	-0.864110	0.000000	-0.572384	0.000000	0.000000	2.391998
Round_1	0.510938	0.816162	-0.831662	0.000000	-0.613640	0.000000	0.000000	2.772402
Round_1	0.123478	-0.519008	-0.641101	0.057409	-0.016569	0.000000	0.000000	1.357566
Round_1	0.097528	-0.854179	-0.863299	0.000000	-0.780020	0.000000	0.000000	2.595027
Round_1	0.280675	0.000000	-0.276244	0.000164	-0.420115	0.000000	0.000000	0.977199
Round_1	0.336127	0.418989	-0.646727	0.000000	-0.578918	0.000000	0.000000	1.980761
Round_1	0.342590	0.821032	-0.857927	0.000000	-0.749455	0.000000	0.000000	2.771004
Round_1	0.097711	-0.862502	-0.864630	-0.005591	-0.835125	0.000000	0.000000	2.665560
Round_1	0.105527	-0.778533	-0.849114	0.000000	-0.753667	0.000000	0.000000	2.486841
Round_1	0.728815	0.698949	-0.036526	0.063727	0.000000	0.000000	0.073028	1.601045
Round_1	0.441791	0.000000	-0.336495	0.000000	-0.494735	0.000000	0.000000	1.273022
Round_1	0.094942	-0.839620	-0.859540	0.000000	-0.741880	0.000000	0.000000	2.535982
Round_1	0.105383	-0.814429	-0.833438	0.008565	-0.156702	0.000000	0.000000	1.918517
Round_1	0.558599	0.708908	-0.003467	0.076537	0.000000	0.000000	0.015703	1.363214
Round_1	0.108003	-0.854163	-0.861335	0.000000	-0.590107	0.000000	0.000000	2.413608
Round_1	0.115790	-0.858694	-0.864365	0.000000	-0.827397	0.000000	0.000000	2.666246
Round_1	0.445665	0.387022	-0.279020	0.004133	-0.251339	0.000000	0.000000	1.367179
Round_1	0.122425	-0.093548	-0.364301	0.009778	-0.085858	0.000000	0.000000	0.675910
Round_1	0.102550	-0.819984	-0.847628	0.000000	-0.600558	0.000000	0.000000	2.370720
Round_1	0.134256	-0.006025	-0.724857	0.000000	-0.647167	0.000000	0.000000	1.512306
Round_1	0.092411	-0.510584	-0.820951	0.000000	-0.777036	0.000000	0.000000	2.200983
Round_1	0.098370	-0.773809	-0.830504	0.000000	-0.517354	0.000000	0.000000	2.220037
Round_1	0.785361	0.714767	-0.636911	0.000000	-0.535649	0.000000	0.000000	2.672688
Round_1	0.097909	-0.861489	-0.864105	0.000000	-0.555237	0.000000	0.000000	2.378741
Round_1	0.089187	-0.852257	-0.862842	0.000000	-0.747951	0.000000	0.000000	2.552237
Round_1	0.090079	-0.182894	-0.590009	0.000000	-0.473870	0.000000	0.000000	1.336852
Round_1	0.107272	-0.850298	-0.855182	0.000000	-0.012267	0.000000	0.000000	1.825020
Round_1	0.359851	0.195990	-0.228747	0.000000	-0.157135	0.000000	0.000000	0.941723
Round_1	0.112584	-0.003542	-0.309938	0.045148	-0.161414	0.000000	0.000000	0.632626
Round_1	0.091150	-0.853375	-0.861411	0.000000	-0.557025	0.000000	0.000000	2.362961
Round_1	0.168667	-0.826357	-0.846573	0.002896	-0.233056	0.000000	0.000000	2.077549
Round_1	0.212984	-0.013716	-0.200304	0.292220	0.000000	0.000000	0.114378	0.833601
Round_1	0.100884	-0.859238	-0.863315	0.000000	-0.574010	0.000000	0.000000	2.397447
Round_1	0.099532	-0.863094	-0.864559	0.000000	-0.719518	0.000000	0.000000	2.546704
Round_1	0.096746	-0.859978	-0.864321	0.000000	-0.812506	0.000000	0.000000	2.633552
Round_1	0.135776	0.000000	-0.756218	0.000000	-0.694159	0.000000	0.000000	1.586154
Round_1	0.093206	-0.846723	-0.859504	0.000000	-0.680718	0.000000	0.000000	2.480151
Round_1	0.646657	0.728933	-0.546506	0.001177	-0.061135	0.000000	0.000000	1.984408
Round_1	0.113274	0.000000	-0.630094	0.000000	-0.590195	0.000000	0.000000	1.333564
Round_1	0.300191	0.008838	-0.044918	0.137161	-0.042828	0.000000	0.020008	0.553946
Round_1	0.169234	0.000000	-0.347012	0.003979	-0.406714	0.000000	0.000000	0.926940
Round_1	0.092542	-0.863509	-0.864540	0.000000	-0.591333	0.000000	0.000000	2.411923
Round_1	0.829367	0.778193	-0.784740	0.000000	-0.593866	0.000000	0.000000	2.986165
Round_1	0.270296	-0.834771	-0.846155	0.000000	-0.026916	0.000000	0.000000	1.978138
Round_1	0.094165	-0.733489	-0.846553	0.000000	-0.792498	0.000000	0.000000	2.466704
Round_1	0.477863	0.477778	-0.171609	0.027756	-0.132288	0.000000	0.000000	1.287294
Round_1	0.334312	0.013355	-0.112615	0.044971	-0.191587	0.000000	0.000000	0.696840
Round_1	0.357857	0.306462	0.000000	0.058605	0.000000	0.000000	0.000000	0.722923
Round_1	0.093076	-0.863344	-0.864354	0.000000	-0.553265	0.000000	0.000000	2.374039
Round_1	0.615727	0.046110	-0.107306	0.000015	-0.344233	0.000000	0.000000	1.113391
Round_1	0.092350	-0.722807	-0.831566	0.000000	-0.701341	0.000000	0.000000	2.348064
Round_1	0.097677	-0.855579	-0.861170	0.000000	-0.321260	0.000000	0.000000	2.135685
Round_1	0.259505	0.530053	-0.839662	0.000000	-0.644268	0.000000	0.000000	2.273487
Round_1	0.098353	-0.861331	-0.864286	0.000000	-0.571960	0.000000	0.000000	2.395931
Round_1	0.351997	0.009795	-0.110474	0.000000	-0.271529	0.000000	0.000000	0.743795
Round_1	0.087446	-0.003162	-0.198905	0.110968	-0.059149	0.000000	0.000214	0.459843
Round_1	0.112857	-0.772374	-0.813829	0.013589	-0.272086	0.000000	0.000000	1.984734
Round_1	0.299077	0.032997	-0.669138	0.000000	-0.704267	0.000000	0.000000	1.705478
Round_1	0.105041	0.000000	-0.647252	0.000000	-0.658378	0.000000	0.000000	1.410671
Round_1	0.106772	-0.460195	-0.625463	0.087730	-0.142225	0.000000	0.000000	1.422385
Round_1	0.096694	-0.835179	-0.853478	0.000000	-0.534199	0.000000	0.000000	2.319550
Round_1	0.357911	0.676126	-0.802679	0.000000	-0.685981	0.000000	0.000000	2.522698
Round_1	0.124256	0.000000	-0.060464	0.047364	-0.109789	0.000000	0.000000	0.341873
Round_1	0.092090	-0.799067	-0.843979	0.000000	-0.654239	0.000000	0.000000	2.389375
Round_1	0.097851	-0.858237	-0.864324	0.000000	-0.838851	0.000000	0.000000	2.659264
Round_1	0.158503	0.000000	-0.291741	0.000000	-0.459087	0.000000	0.000000	0.909331
Round_1	0.096849	-0.859254	-0.864070	0.000000	-0.716953	0.000000	0.000000	2.537126
Round_1	0.100134	-0.844792	-0.855049	0.000000	-0.300899	0.000000	0.000000	2.100874
Round_1	0.100265	-0.852617	-0.862876	0.000000	-0.771238	0.000000	0.000000	2.586996
Round_1	0.091461	-0.230844	-0.557255	0.011236	-0.326213	0.000000	0.000000	1.217009
Round_1	0.094565	-0.862648	-0.864388	0.000000	-0.665131	0.000000	0.000000	2.486732
Round_1	0.134820	-0.760781	-0.836563	0.000000	-0.632093	0.000000	0.000000	2.364256
Round_1	0.098329	-0.835060	-0.856562	0.000000	-0.658458	0.000000	0.000000	2.448409
Round_1	0.176952	0.000000	-0.065271	0.000000	-0.195077	0.000000	0.000000	0.437300
Round_1	0.228112	-0.812374	-0.853869	0.000000	-0.668648	0.000000	0.000000	2.563003
Round_1	0.162900	0.000000	-0.057440	0.037101	-0.113785	0.000000	0.000000	0.371227
Round_1	0.094754	-0.550444	-0.687625	0.033826	-0.225735	0.000000	0.000000	1.592384
Round_1	0.547602	0.497720	-0.400386	0.000728	-0.368713	0.000000	0.000000	1.815149
Round_1	0.101542	-0.605415	-0.764415	0.000000	-0.450440	0.000000	0.000000	1.921812
Round_1	0.090775	-0.650011	-0.765186	0.000174	-0.400359	0.000000	0.000000	1.906505
Round_1	0.099593	-0.793053	-0.859939	0.000000	-0.834172	0.000000	0.000000	2.586755
Round_1	0.099532	-0.090374	-0.735730	0.000000	-0.727498	0.000000	0.000000	1.653135
Round_1	0.097913	-0.863381	-0.864532	0.000000	-0.562303	0.000000	0.000000	2.388129
Round_1	0.863273	0.718498	-0.419856	0.046560	-0.230713	0.000000	0.000000	2.278899
Round_1	0.731040	0.792627	-0.712629	0.000492	-0.219292	0.000000	0.000000	2.456080
Round_1	0.173602	-0.860092	-0.862139	0.308409	0.000000	0.000000	0.132343	2.336584
Round_1	0.096696	-0.487360	-0.808606	0.000000	-0.746862	0.000000	0.000000	2.139524
Round_1	0.092746	-0.845101	-0.855074	0.000000	-0.339995	0.000000	0.000000	2.132915
Round_1	0.099451	-0.805736	-0.853025	0.000000	-0.757801	0.000000	0.000000	2.516013
Round_1	0.094819	-0.857898	-0.863483	0.000000	-0.762341	0.000000	0.000000	2.578542
Round_1	0.108264	0.000000	-0.000502	0.203608	0.000000	0.000000	0.040598	0.352973
Round_1	0.450170	0.005226	-0.292430	0.004797	-0.473107	0.000000	0.000000	1.225730
Round_1	0.168843	0.151519	-0.741215	0.000000	-0.677758	0.000000	0.000000	1.739335
Round_1	0.753853	0.505889	-0.598213	0.000000	-0.505965	0.000000	0.000000	2.363920
Round_1	0.094475	-0.825908	-0.856353	0.000000	-0.735665	0.000000	0.000000	2.512401
Round_1	0.113961	-0.797970	-0.840914	0.000000	-0.571670	0.000000	0.000000	2.324516
Round_1	0.095790	-0.857741	-0.863017	0.000000	-0.703934	0.000000	0.000000	2.520483
Round_1	0.450003	0.517681	-0.750545	0.000000	-0.594259	0.000000	0.000000	2.312487
Round_1	0.850350	0.675537	-0.600030	0.000000	-0.424231	0.000000	0.000000	2.550148
Round_1	0.109822	-0.774315	-0.812227	0.000937	-0.180889	0.000000	0.000000	1.878189
Round_1	0.096415	-0.816611	-0.849451	0.000000	-0.626893	0.000000	0.000000	2.389369
Round_1	0.412560	0.054362	-0.198024	0.000000	-0.325207	0.000000	0.000000	0.990152
Round_1	0.093177	-0.840937	-0.857191	0.000000	-0.629591	0.000000	0.000000	2.420896
Round_1	0.126207	0.000000	-0.238953	0.000000	-0.240665	0.000000	0.000000	0.605825
Round_1	0.232426	-0.783982	-0.799582	0.119855	0.000000	0.000000	0.001903	1.937748
Round_1	0.094635	-0.851514	-0.860134	0.008278	-0.395434	0.000000	0.000000	2.209996
Round_1	0.095050	-0.000961	-0.215372	0.000602	-0.051603	0.000000	0.000000	0.363587
Round_1	0.090129	-0.581047	-0.791538	0.000000	-0.654239	0.000000	0.000000	2.116954
Round_1	0.093674	-0.863752	-0.864483	0.000000	-0.576967	0.000000	0.000000	2.398875
Round_1	0.147379	0.000000	-0.122447	0.000000	-0.203490	0.000000	0.000000	0.473315
Round_1	0.151431	-0.854303	-0.858829	0.151646	-0.126168	0.000000	0.008587	2.150963
Round_1	0.095808	-0.671048	-0.836046	0.000000	-0.770641	0.000000	0.000000	2.373543
Round_1	0.947368	0.862834	-0.863972	0.000000	-0.781654	0.000000	0.000000	3.455827
Round_1	0.134829	-0.133612	-0.639161	0.000000	-0.436414	0.000000	0.000000	1.344016
Round_1	0.102026	0.000000	-0.488957	0.000000	-0.441239	0.000000	0.000000	1.032222
Round_1	0.151569	0.000000	-0.530606	0.000000	-0.453661	0.000000	0.000000	1.135836
Round_1	0.154169	0.815756	-0.856201	0.000000	-0.653432	0.000000	0.000000	2.479558
Round_1	0.088960	-0.340334	-0.635637	0.000000	-0.416749	0.000000	0.000000	1.481679
Round_1	0.102785	-0.851504	-0.863053	0.000000	-0.768525	0.000000	0.000000	2.585866
Round_1	0.099894	-0.861595	-0.864250	0.000000	-0.783053	0.000000	0.000000	2.608792
Round_1	0.103199	-0.364880	-0.636270	0.000000	-0.366291	0.000000	0.000000	1.470639
Round_1	0.150207	0.000000	0.000000	0.209399	0.000000	0.000000	0.067024	0.426630
Round_1	0.565412	0.822340	-0.822553	0.000000	-0.351831	0.000000	0.000000	2.562136
Round_1	0.127189	-0.250622	-0.638340	0.000000	-0.441022	0.000000	0.000000	1.457173
Round_1	0.175129	-0.851237	-0.855509	0.147926	0.000000	0.000000	0.008892	2.038693
Round_1	0.823676	0.666615	-0.741249	0.000000	-0.629508	0.000000	0.000000	2.861048
Round_1	0.236498	-0.408169	-0.647515	0.024367	-0.064894	0.000000	0.000000	1.381442
Round_1	0.117013	0.000000	-0.727929	0.000000	-0.743914	0.000000	0.000000	1.588855
Round_1	0.090937	-0.753774	-0.828692	0.000000	-0.633153	0.000000	0.000000	2.306556
Round_1	0.266939	0.071343	-0.188256	0.031341	-0.282243	0.000000	0.000000	0.840122
Round_1	0.095557	-0.764064	-0.846104	0.000000	-0.751732	0.000000	0.000000	2.457458
Round_1	0.091722	-0.490925	-0.779890	0.000000	-0.666635	0.000000	0.000000	2.029172
Round_1	0.096352	-0.863762	-0.864617	0.000000	-0.676690	0.000000	0.000000	2.501421
Round_1	0.134641	0.156249	-0.653063	0.000000	-0.502112	0.000000	0.000000	1.446065
Round_1	0.238326	0.000000	-0.477681	0.000000	-0.598152	0.000000	0.000000	1.314159
Round_1	0.096289	-0.556543	-0.686062	0.018199	-0.153543	0.000000	0.000000	1.510635
Round_1	0.108495	-0.634814	-0.772649	0.000000	-0.488680	0.000000	0.000000	2.004637
Round_1	0.191826	-0.863833	-0.864401	0.254385	0.000000	0.000000	0.079118	2.253563
Round_1	0.096371	-0.863479	-0.864592	0.000000	-0.769821	0.000000	0.000000	2.594263
Round_1	0.266665	0.128976	-0.012399	0.070389	-0.033306	0.000000	0.000000	0.511735
Round_1	0.111639	-0.461796	-0.725290	0.000000	-0.472558	0.000000	0.000000	1.771283
Round_1	0.234406	0.000000	0.000000	0.000000	0.000000	0.000000	0.000000	0.234406
Round_1	0.188504	0.000000	-0.074210	0.197175	0.000000	0.000000	0.045665	0.505555
Round_1	0.093007	-0.275539	-0.693470	0.000000	-0.597479	0.000000	0.000000	1.659495
Round_1	0.263342	-0.733817	-0.830761	0.000000	-0.548902	0.000000	0.000000	2.376821
Round_1	0.369865	-0.000620	-0.783256	0.000000	-0.684181	0.000000	0.000000	1.837922
Round_1	0.100780	-0.860188	-0.863837	0.000000	-0.712743	0.000000	0.000000	2.537548
Round_1	0.357686	0.000000	-0.315121	0.000000	-0.518589	0.000000	0.000000	1.191396
Round_1	0.112263	0.000000	-0.065860	0.279165	0.000000	0.000000	0.101042	0.558330
Round_1	0.273934	0.720233	-0.816015	0.000000	-0.596610	0.000000	0.000000	2.406793
Round_1	0.463815	0.732279	-0.734047	0.002599	-0.503781	0.000000	0.000000	2.436522
Round_1	0.100209	-0.855606	-0.863123	0.000000	-0.771427	0.000000	0.000000	2.590365
Round_1	0.114081	0.000000	-0.163435	0.072808	-0.091449	0.000000	0.000000	0.441772
Round_1	0.091017	-0.668985	-0.780876	0.000000	-0.425997	0.000000	0.000000	1.966875
Round_1	0.103078	-0.858467	-0.862971	0.000000	-0.570085	0.000000	0.000000	2.394601
Round_1	0.101576	-0.645149	-0.736326	0.005455	-0.200402	0.000000	0.000000	1.688908
Round_1	0.195180	0.763484	-0.849988	0.000000	-0.780081	0.000000	0.000000	2.588733
Round_1	0.582407	0.833201	-0.845312	0.000000	-0.599324	0.000000	0.000000	2.860243
Round_1	0.243792	0.095368	-0.725031	0.000000	-0.737094	0.000000	0.000000	1.801285
Round_1	0.094663	-0.832864	-0.857396	0.000000	-0.733295	0.000000	0.000000	2.518218
Round_1	0.210678	-0.626012	-0.706365	0.255729	0.000000	0.000000	0.079837	1.878621
Round_1	0.136862	-0.735488	-0.843346	0.000000	-0.756428	0.000000	0.000000	2.472124
Round_1	0.091509	-0.825798	-0.851734	0.000000	-0.632738	0.000000	0.000000	2.401779
Round_1	0.099409	-0.798687	-0.841992	0.000000	-0.592032	0.000000	0.000000	2.332120
Round_1	0.109852	0.000000	-0.127936	0.030993	-0.190281	0.000000	0.000000	0.459061
Round_1	0.117330	-0.819379	-0.856792	0.000000	-0.769568	0.000000	0.000000	2.563069
Round_1	0.122411	0.000000	-0.059010	0.291219	0.000000	0.000000	0.115159	0.587800
Round_1	0.095125	-0.863351	-0.864530	0.000000	-0.640658	0.000000	0.000000	2.463664
Round_1	0.092062	-0.820903	-0.849807	0.000000	-0.569772	0.000000	0.000000	2.332544
Round_1	0.092536	-0.858328	-0.862284	0.000000	-0.477778	0.000000	0.000000	2.290926
Round_1	0.094848	-0.834811	-0.861139	0.000000	-0.805374	0.000000	0.000000	2.596172
Round_1	0.234466	0.058578	-0.558703	0.000000	-0.415174	0.000000	0.000000	1.266922
Round_1	0.118828	-0.858683	-0.862090	0.000000	-0.442276	0.000000	0.000000	2.281878
Round_1	0.650790	0.780425	-0.802597	0.000000	-0.545208	0.000000	0.000000	2.779020
Round_1	0.094231	-0.718065	-0.796936	0.000000	-0.403464	0.000000	0.000000	2.012697
Round_1	0.148800	-0.748149	-0.797083	0.137129	-0.156820	0.000000	0.004000	1.991980
Round_1	0.198683	0.000000	-0.330127	0.000000	-0.533001	0.000000	0.000000	1.061810
Round_1	0.119574	-0.850194	-0.859021	0.112438	-0.305068	0.000000	0.000119	2.246413
Round_1	0.552873	0.389836	-0.464936	0.008473	-0.105311	0.000000	0.000000	1.521429
Round_1	0.094610	-0.822774	-0.856440	0.000000	-0.766157	0.000000	0.000000	2.539980
Round_1	0.090908	-0.142670	-0.601114	0.000000	-0.458607	0.000000	0.000000	1.293300
Round_1	0.101228	-0.841726	-0.856743	0.002223	-0.578719	0.000000	0.000000	2.380638
Round_1	0.113637	0.000000	-0.389719	0.000000	-0.429335	0.000000	0.000000	0.932691
Round_1	0.096645	-0.010694	-0.498166	0.000462	-0.512687	0.000000	0.000000	1.118654
Round_1	0.102229	-0.185077	-0.586331	0.001082	-0.349731	0.000000	0.000000	1.224451
Round_1	0.101006	-0.863850	-0.864636	0.000000	-0.691838	0.000000	0.000000	2.521330
Round_1	0.190021	0.771737	-0.849793	0.000000	-0.604597	0.000000	0.000000	2.416147
Round_1	0.250793	0.000000	-0.738431	0.000000	-0.664517	0.000000	0.000000	1.653740
Round_1	0.095340	-0.845489	-0.862323	0.000000	-0.799482	0.000000	0.000000	2.602635
Round_1	0.099836	-0.404286	-0.655324	0.003860	-0.309722	0.000000	0.000000	1.473028
Round_1	0.118498	0.000000	-0.373253	0.000000	-0.389903	0.000000	0.000000	0.881654
Round_1	0.245602	0.101237	-0.000173	0.053257	-0.037467	0.000000	0.000000	0.437736
Round_1	0.097556	-0.862377	-0.864645	0.000000	-0.715512	0.000000	0.000000	2.540089
Round_1	0.101596	-0.863294	-0.864527	0.000000	-0.724589	0.000000	0.000000	2.554006
Round_1	0.102785	-0.790255	-0.836179	0.004274	-0.530116	0.000000	0.000000	2.263608
Round_1	0.277521	0.000000	-0.354502	0.000000	-0.463713	0.000000	0.000000	1.095736
Round_1	0.097400	-0.863178	-0.864659	0.000000	-0.743372	0.000000	0.000000	2.568608
Round_1	0.102077	-0.801284	-0.844643	0.000000	-0.624668	0.000000	0.000000	2.372672
Round_1	0.250388	0.103481	-0.014414	0.010057	0.000000	0.000000	0.000000	0.378340
Round_1	0.098942	-0.863690	-0.864555	0.001302	-0.487021	0.000000	0.000000	2.315510
Round_1	0.147710	-0.704114	-0.781294	0.050277	-0.265375	0.000000	0.000000	1.948769
Round_1	0.167420	-0.288400	-0.652622	0.000000	-0.320400	0.000000	0.000000	1.428842
Round_1	0.092976	-0.521229	-0.667371	0.002974	-0.183025	0.000000	0.000000	1.467575
Round_1	0.093744	-0.862722	-0.864267	0.000000	-0.547170	0.000000	0.000000	2.367902
Round_1	0.093155	-0.769006	-0.840235	0.000000	-0.692708	0.000000	0.000000	2.395103
Round_1	0.089002	-0.089349	-0.408627	0.004559	-0.216485	0.000000	0.000000	0.808023
Round_1	0.090576	-0.752000	-0.824972	0.000000	-0.616385	0.000000	0.000000	2.283934
Round_1	0.097828	-0.861744	-0.863765	0.000000	-0.441794	0.000000	0.000000	2.265132
Round_1	0.096455	-0.862576	-0.864649	-0.037102	-0.827992	0.000000	0.000000	2.688775
Round_1	0.198299	0.000000	-0.342583	0.000000	-0.445770	0.000000	0.000000	0.986652
Round_1	0.124744	0.000000	-0.464986	0.000000	-0.449165	0.000000	0.000000	1.038895
Round_1	0.175580	-0.699622	-0.734382	0.312208	0.000000	0.000000	0.135781	2.057573
Round_1	0.105624	-0.695038	-0.754966	0.000000	-0.093368	0.000000	0.000000	1.648995
Round_1	0.134609	0.000000	-0.793986	0.000000	-0.776417	0.000000	0.000000	1.705012
Round_1	0.804922	0.570705	-0.309501	0.000000	-0.237694	0.000000	0.000000	1.922822
Round_1	0.655859	0.816047	-0.771006	0.000070	-0.129342	0.000000	0.000000	2.372324
Round_1	0.098283	-0.863823	-0.864613	0.010429	-0.428101	0.000000	0.000000	2.265249
Round_1	0.129738	-0.482471	-0.799207	0.000000	-0.723313	0.000000	0.000000	2.134730
Round_1	0.741065	0.768160	-0.818451	0.000000	-0.702232	0.000000	0.000000	3.029908
Round_1	0.111828	-0.521143	-0.638222	0.065045	-0.019303	0.000000	0.000000	1.355541
Round_1	0.462092	0.455547	-0.300688	0.044483	-0.223214	0.000000	0.000000	1.486023
Round_1	0.097016	-0.862315	-0.864407	0.000000	-0.712398	0.000000	0.000000	2.536138
Round_1	0.093883	-0.279524	-0.784146	0.000000	-0.760791	0.000000	0.000000	1.918344
Round_1	0.169882	-0.005424	-0.581111	0.000000	-0.424763	0.000000	0.000000	1.181181
Round_1	0.102997	-0.857975	-0.861923	0.000000	-0.353328	0.000000	0.000000	2.176223
Round_1	0.193961	0.001671	0.610590	0.215654	0.000000	0.000000	0.055755	1.077631
Round_1	0.102328	0.000000	-0.349367	0.037292	-0.323747	0.000000	0.000000	0.812734
Round_1	0.093230	-0.856422	-0.862161	0.000000	-0.476206	0.000000	0.000000	2.288019
Round_1	0.091904	-0.410150	-0.786028	0.000000	-0.735923	0.000000	0.000000	2.024005
Round_1	0.096693	-0.861733	-0.864395	0.000000	-0.735389	0.000000	0.000000	2.558210
Round_1	0.132284	0.000000	-0.357356	0.000000	-0.487922	0.000000	0.000000	0.977563
Round_1	0.095383	-0.861793	-0.864434	0.000000	-0.509575	0.000000	0.000000	2.331185
Round_1	0.103478	-0.855120	-0.860981	0.004836	-0.396963	0.000000	0.000000	2.221378
Round_1	0.410806	0.678432	-0.681239	0.000000	-0.628776	0.000000	0.000000	2.399253
Round_1	0.098301	-0.857747	-0.862723	0.000000	-0.622289	0.000000	0.000000	2.441060
Round_1	0.100993	-0.214039	-0.715772	0.000000	-0.623469	0.000000	0.000000	1.654273
Round_1	0.091674	-0.604952	-0.750349	0.010475	-0.419583	0.000000	0.000000	1.877032
Round_1	0.097496	-0.861637	-0.864381	0.000000	-0.770042	0.000000	0.000000	2.593556
Round_1	0.103359	-0.695222	-0.824688	0.000000	-0.709739	0.000000	0.000000	2.333008
Round_1	0.100005	-0.863194	-0.864491	0.000000	-0.682145	0.000000	0.000000	2.509834
Round_1	0.759060	0.785971	-0.778274	0.000213	-0.489746	0.000000	0.000000	2.813264
Round_1	0.103145	-0.827782	-0.860596	0.000000	-0.806063	0.000000	0.000000	2.597587
Round_1	0.806458	0.564338	0.719183	0.081954	1.000000	-0.634842	1.000000	4.806775
Round_1	0.174494	0.000000	-0.759820	0.000000	-0.796200	0.000000	0.000000	1.730514
Round_1	0.093263	-0.831259	-0.857746	0.000000	-0.741625	0.000000	0.000000	2.523893
Round_1	0.099455	-0.860145	-0.864108	0.000000	-0.779345	0.000000	0.000000	2.603053
Round_1	0.089193	-0.543759	-0.759611	0.000000	-0.569839	0.000000	0.000000	1.962402
Round_1	0.116342	-0.811921	-0.840752	0.037438	-0.350552	0.000000	0.000000	2.157005
Round_1	0.105146	-0.034531	-0.574731	0.000000	-0.567535	0.000000	0.000000	1.281943
Round_1	0.096664	-0.855599	-0.863641	0.000000	-0.778454	0.000000	0.000000	2.594358
Round_1	0.654280	0.810672	-0.839017	0.000000	-0.624857	0.000000	0.000000	2.928826
Round_1	0.544577	0.787029	-0.807132	0.000000	-0.550335	0.000000	0.000000	2.689073
Round_1	0.093631	-0.859315	-0.863308	0.000000	-0.643019	0.000000	0.000000	2.459273
Round_1	0.117170	-0.861722	-0.863791	0.012272	-0.276107	0.000000	0.000000	2.131063
Round_1	0.095275	-0.419631	-0.822949	0.000000	-0.796897	0.000000	0.000000	2.134752
Round_1	0.120889	-0.855578	-0.861403	0.000000	-0.443819	0.000000	0.000000	2.281689
Round_1	0.090992	-0.861045	-0.863302	0.000000	-0.522542	0.000000	0.000000	2.337882
Round_1	0.114115	0.000000	-0.273321	0.015142	-0.282453	0.000000	0.000000	0.685032
Round_1	0.921162	0.708043	-0.506294	0.000000	-0.447793	0.000000	0.000000	2.583291
Round_1	0.162217	0.000000	-0.263913	0.000000	-0.307013	0.000000	0.000000	0.733143
Round_1	0.523459	0.545733	-0.079526	0.243509	0.000000	0.000000	0.155424	1.547650
Round_1	0.100541	-0.769517	-0.822402	0.000000	-0.465771	0.000000	0.000000	2.158231
Round_1	0.094247	-0.709228	-0.826684	0.000000	-0.696358	0.000000	0.000000	2.326517
Round_1	0.117521	0.000000	-0.448541	0.000000	-0.529307	0.000000	0.000000	1.095370
Round_1	0.092208	-0.653460	-0.813254	0.000000	-0.680467	0.000000	0.000000	2.239389
Round_1	0.095136	-0.858396	-0.863538	0.000000	-0.756133	0.000000	0.000000	2.573203
Round_1	0.127412	0.000000	-0.460488	0.000000	-0.558674	0.000000	0.000000	1.146574
Round_1	0.116713	-0.000090	-0.427734	0.019939	-0.270138	0.000000	0.000000	0.834614
Round_1	0.137997	-0.116622	-0.610377	0.004968	-0.356687	0.000000	0.000000	1.226651
Round_1	0.670984	0.798427	-0.822849	0.000000	-0.678959	0.000000	0.000000	2.971219
Round_1	0.335472	0.728674	-0.829227	0.000000	-0.715963	0.000000	0.000000	2.609336
Round_1	0.647918	0.703172	-0.794293	0.000000	-0.719608	0.000000	0.000000	2.864991
Round_1	0.295702	0.059887	-0.108245	0.005820	-0.138970	0.000000	0.000000	0.608624
Round_1	0.096983	-0.863396	-0.864276	0.000000	-0.260907	0.000000	0.000000	2.085563
Round_1	0.093468	-0.848092	-0.858217	0.000000	-0.515419	0.000000	0.000000	2.315196
Round_1	0.382165	0.823917	-0.858653	0.000000	-0.750720	0.000000	0.000000	2.815454
Round_1	0.093730	-0.862514	-0.864504	0.000000	-0.655407	0.000000	0.000000	2.476155
Round_1	0.101334	-0.858184	-0.863258	0.000000	-0.619163	0.000000	0.000000	2.441939
Round_1	0.098164	-0.485145	-0.795861	0.000000	-0.721233	0.000000	0.000000	2.100402
Round_1	0.554093	0.389751	-0.559322	0.000000	-0.545002	0.000000	0.000000	2.048169
Round_1	0.106568	-0.863199	-0.864527	0.000000	-0.733469	0.000000	0.000000	2.567763
Round_1	0.104225	0.000000	-0.291494	0.067698	-0.237739	0.000000	0.000000	0.701156
Round_1	0.513683	0.384251	-0.141411	0.043365	-0.173081	0.000000	0.000000	1.255790
Round_1	0.112798	-0.848115	-0.862763	0.000000	-0.813027	0.000000	0.000000	2.636704
Round_1	0.091275	-0.695649	-0.813643	0.000000	-0.645862	0.000000	0.000000	2.246428
Round_1	0.341237	0.198992	-0.060275	0.029700	-0.104653	0.000000	0.000000	0.734857
Round_1	0.109903	-0.823389	-0.846470	0.000000	-0.398370	0.000000	0.000000	2.178131
Round_1	0.102080	0.000000	-0.591932	0.000000	-0.577876	0.000000	0.000000	1.271888
Round_1	0.114159	-0.196908	-0.352326	0.174061	0.000000	0.000000	0.021013	0.858466
Round_1	0.095028	-0.779750	-0.852258	0.000000	-0.779499	0.000000	0.000000	2.506534
Round_1	0.102257	-0.864307	-0.864664	0.000000	-0.783553	0.000000	0.000000	2.614781
Round_1	0.093455	-0.847336	-0.858314	0.000000	-0.492372	0.000000	0.000000	2.291477
Round_1	0.093092	-0.757775	-0.834636	0.000000	-0.667544	0.000000	0.000000	2.353047
Round_1	0.117724	-0.847066	-0.858879	0.005909	-0.470744	0.000000	0.000000	2.300321
Round_1	0.094233	-0.000051	-0.274406	0.010736	-0.218041	0.000000	0.000000	0.597468
Round_1	0.106203	-0.719996	-0.809461	0.000000	-0.529954	0.000000	0.000000	2.165615
Round_1	0.164715	0.000000	-0.725038	0.000000	-0.768287	0.000000	0.000000	1.658039
Round_1	0.128206	-0.863555	-0.864511	0.034136	-0.028240	0.000000	0.000000	1.918649
Round_1	0.092107	-0.608665	-0.714395	0.000000	-0.160877	0.000000	0.000000	1.576045
Round_1	0.139017	-0.861529	-0.863469	0.040682	-0.178637	0.000000	0.000000	2.083333
Round_1	0.132046	0.000000	-0.053063	0.246917	0.000000	0.000000	0.073742	0.505768
Round_1	0.099627	-0.862941	-0.864658	0.000000	-0.820361	0.000000	0.000000	2.647586
Round_1	0.100316	-0.851529	-0.862981	0.000000	-0.805543	0.000000	0.000000	2.620368
Round_1	0.102468	-0.853510	-0.860580	0.000000	-0.523912	0.000000	0.000000	2.340470
Round_1	0.737228	0.820447	-0.851191	0.000000	-0.770042	0.000000	0.000000	3.178908
Round_1	0.092510	-0.855941	-0.861144	0.000000	-0.368543	0.000000	0.000000	2.178138
Round_1	0.558005	0.371704	-0.127733	0.086763	-0.100710	0.000000	0.006829	1.251744
Round_1	0.096818	-0.223883	-0.680222	0.000000	-0.555961	0.000000	0.000000	1.556885
Round_1	0.097794	-0.062724	-0.264872	0.034108	-0.015141	0.000000	0.000000	0.474638
Round_1	0.094115	-0.813904	-0.855723	0.000000	-0.770247	0.000000	0.000000	2.533989
Round_1	0.243244	0.181531	-0.770644	0.000000	-0.742321	0.000000	0.000000	1.937739
Round_1	0.094705	-0.813661	-0.848357	0.000000	-0.606469	0.000000	0.000000	2.363192
Round_1	0.098614	-0.862729	-0.864615	0.000000	-0.831350	0.000000	0.000000	2.657309
Round_1	0.101203	-0.008674	-0.700618	0.000000	-0.679791	0.000000	0.000000	1.490286
Round_1	0.103979	-0.000002	-0.656400	0.000000	-0.674587	0.000000	0.000000	1.434969
Round_1	0.097908	-0.863662	-0.864582	0.000000	-0.734075	0.000000	0.000000	2.560228
Round_1	0.095627	-0.856121	-0.862297	0.000000	-0.574567	0.000000	0.000000	2.388611
Round_1	0.100955	-0.000262	-0.621929	0.000000	-0.643858	0.000000	0.000000	1.367003
Round_1	0.107378	0.000000	-0.612648	0.000000	-0.622774	0.000000	0.000000	1.342800
Round_1	0.095775	-0.837839	-0.859845	0.000000	-0.761228	0.000000	0.000000	2.554687
Round_1	0.151492	0.000000	-0.294958	0.026153	-0.407587	0.000000	0.000000	0.880189
Round_1	0.097556	-0.850020	-0.858788	0.000000	-0.527550	0.000000	0.000000	2.333913
Round_1	0.123914	0.000000	-0.667398	0.000000	-0.676748	0.000000	0.000000	1.468060
Round_1	0.154602	0.848354	-0.864020	0.000000	-0.791806	0.000000	0.000000	2.658782
Round_1	0.101084	-0.051068	-0.229524	0.061272	-0.002620	0.000000	0.000000	0.445568
Round_1	0.130756	-0.830162	-0.846447	0.138773	-0.137185	0.000000	0.004793	2.088116
Round_1	0.087967	-0.313424	-0.639223	0.000000	-0.452219	0.000000	0.000000	1.492833
Round_1	0.103885	-0.828711	-0.852710	0.000000	-0.587147	0.000000	0.000000	2.372452
Round_1	0.137681	0.840122	-0.862955	0.000000	-0.790386	0.000000	0.000000	2.631144
Round_1	0.115662	-0.859429	-0.862896	0.044083	-0.176929	0.000000	0.000000	2.058999
Round_1	0.104272	0.000000	-0.703831	0.000000	-0.741318	0.000000	0.000000	1.549421
Round_1	0.228671	0.000045	-0.103487	0.000000	-0.263000	0.000000	0.000000	0.595203
Round_1	0.110925	-0.841846	-0.853158	0.000000	-0.279580	0.000000	0.000000	2.085509
Round_1	0.093954	-0.824441	-0.852871	0.000000	-0.656171	0.000000	0.000000	2.427437
Round_1	0.130677	0.000000	-0.090879	0.074154	-0.010178	0.000000	0.000000	0.305888
Round_1	0.094382	-0.855766	-0.863311	0.000000	-0.777807	0.000000	0.000000	2.591267
Round_1	0.122543	-0.632122	-0.848903	0.000000	-0.820414	0.000000	0.000000	2.423982
Round_1	0.091166	-0.843449	-0.856053	0.000000	-0.490645	0.000000	0.000000	2.281314
Round_1	0.178843	0.000000	-0.023398	0.003962	-0.073505	0.000000	0.000000	0.279707
Round_1	0.094862	-0.630945	-0.732229	0.030361	-0.165452	0.000000	0.000000	1.653849
Round_1	0.092537	-0.859497	-0.863463	0.000000	-0.496789	0.000000	0.000000	2.312287
Round_1	0.126195	0.000000	-0.569982	0.000000	-0.578187	0.000000	0.000000	1.274364
Round_1	0.110947	-0.827637	-0.843614	0.000000	-0.273433	0.000000	0.000000	2.055632
Round_1	0.549696	0.664145	-0.796647	0.000000	-0.675990	0.000000	0.000000	2.686477
Round_1	0.099266	-0.692443	-0.828096	0.000000	-0.724677	0.000000	0.000000	2.344481
Round_1	0.096979	-0.853848	-0.859571	0.004947	-0.435424	0.000000	0.000000	2.250769
Round_1	0.210185	-0.841777	-0.861528	0.000000	-0.766475	0.000000	0.000000	2.679966
Round_1	0.533060	0.751732	-0.762172	0.000000	-0.372056	0.000000	0.000000	2.419020
Round_1	0.301702	0.046410	-0.056146	0.030171	-0.121090	0.000000	0.000000	0.555519
Round_1	0.095689	-0.826919	-0.855264	0.000000	-0.702695	0.000000	0.000000	2.480567
Round_1	0.092001	-0.698742	-0.836427	0.000000	-0.761034	0.000000	0.000000	2.388203
Round_1	0.098342	-0.856618	-0.861840	0.000000	-0.582412	0.000000	0.000000	2.399213
Round_1	0.416716	0.530884	-0.636407	0.025831	-0.307037	0.000000	0.000000	1.916875
Round_1	0.142841	-0.842409	-0.851874	0.056834	-0.070563	0.000000	0.000000	1.964520
Round_1	0.093304	-0.821210	-0.851469	0.000000	-0.662232	0.000000	0.000000	2.428214
Round_1	0.154662	-0.849229	-0.854127	0.118785	-0.000344	0.000000	0.001357	1.978504
Round_1	0.126123	-0.841669	-0.852077	0.079132	-0.191672	0.000000	0.000000	2.090673
Round_1	0.838985	0.762490	-0.697334	0.000052	-0.506927	0.000000	0.000000	2.805789
Round_1	0.106944	0.000000	-0.509472	0.000000	-0.483343	0.000000	0.000000	1.099760
Round_1	0.112264	-0.358882	-0.528890	0.002762	-0.038044	0.000000	0.000000	1.040843
Round_1	0.138628	-0.600653	-0.738216	0.050570	-0.318632	0.000000	0.000000	1.846700
Round_1	0.704997	0.811362	-0.805446	0.000000	-0.360870	0.000000	0.000000	2.682674
Round_1	0.091954	-0.848873	-0.860287	0.000000	-0.613576	0.000000	0.000000	2.414690
Round_1	0.089958	-0.710901	-0.803374	0.000000	-0.519869	0.000000	0.000000	2.124103
Round_1	0.098172	-0.834776	-0.850044	0.000068	-0.306135	0.000000	0.000000	2.089196
Round_1	0.092367	-0.848609	-0.859812	0.000000	-0.677583	0.000000	0.000000	2.478371
Round_1	0.096715	-0.858121	-0.864135	0.000000	-0.809262	0.000000	0.000000	2.628233
Round_1	0.090311	-0.137132	-0.563491	0.000010	-0.485171	0.000000	0.000000	1.276115
Round_1	0.104823	-0.748817	-0.818446	0.000000	-0.471293	0.000000	0.000000	2.143379
Round_1	1.000000	-0.863560	-0.864665	0.188862	-0.001876	0.000000	0.027715	2.946678
Round_1	0.095757	-0.000629	-0.420411	0.011126	-0.381292	0.000000	0.000000	0.909215
Round_1	0.251588	-0.860792	-0.864168	0.000000	-0.721500	0.000000	0.000000	2.698047
Round_1	0.123738	-0.840802	-0.852454	0.031319	-0.291178	0.000000	0.000000	2.139491
Round_1	0.087676	-0.339939	-0.686115	0.000000	-0.563113	0.000000	0.000000	1.676843
Round_1	0.093422	-0.854678	-0.862537	0.000000	-0.734905	0.000000	0.000000	2.545542
Round_1	0.106973	-0.183746	-0.741303	0.000000	-0.647146	0.000000	0.000000	1.679169
Round_1	0.095202	-0.604961	-0.795840	0.007216	-0.628044	0.000000	0.000000	2.131263
Round_1	0.139914	-0.841764	-0.850753	0.000000	-0.043010	0.000000	0.000000	1.875442
Round_1	0.392463	0.817801	-0.850386	0.000000	-0.524051	0.000000	0.000000	2.584701
Round_1	0.963208	0.715264	0.995839	0.098073	1.000000	-0.940195	1.000000	5.712579
Round_1	0.098893	-0.848378	-0.862586	0.000000	-0.784974	0.000000	0.000000	2.594832
Round_1	0.205648	-0.648831	-0.714170	0.420957	0.000000	0.000000	0.263584	2.253190
Round_1	0.091815	-0.859863	-0.863566	0.000000	-0.483367	0.000000	0.000000	2.298610
Round_1	0.130003	-0.465709	-0.613370	0.123709	-0.049293	0.000000	0.001805	1.383888
Round_1	0.888073	0.733443	0.797203	0.088568	1.000000	-0.731946	1.000000	5.239233
Round_1	0.094879	-0.862890	-0.864499	0.000000	-0.680795	0.000000	0.000000	2.503064
Round_1	0.251466	0.265658	-0.511562	0.042334	-0.265583	0.000000	0.000000	1.336603
Round_1	0.098577	-0.844793	-0.861291	0.000000	-0.740552	0.000000	0.000000	2.545213
Round_1	0.307105	0.692835	-0.637622	0.042373	-0.007987	0.000000	0.000944	1.688866
Round_1	0.096851	-0.795853	-0.840835	0.000000	-0.597501	0.000000	0.000000	2.331039
Round_1	0.478074	0.061881	-0.520678	0.000000	-0.646922	0.000000	0.000000	1.707555
Round_1	0.303120	0.449129	-0.606727	0.000000	-0.481086	0.000000	0.000000	1.840062
Round_1	0.634383	0.858754	-0.864406	0.000000	-0.795559	0.000000	0.000000	3.153101
Round_1	0.118873	0.000000	-0.707697	0.000000	-0.732149	0.000000	0.000000	1.558719
Round_1	0.097858	-0.863278	-0.864660	0.000000	-0.819387	0.000000	0.000000	2.645183
Round_1	0.097745	-0.862285	-0.864570	0.000000	-0.799611	0.000000	0.000000	2.624211
Round_1	0.107882	-0.816705	-0.845256	0.000000	-0.513692	0.000000	0.000000	2.283534
Round_1	0.097230	-0.861078	-0.864026	0.000000	-0.621509	0.000000	0.000000	2.443843
Round_1	0.349369	0.225863	-0.018008	0.063289	-0.074536	0.000000	0.000000	0.731065
Round_1	0.090251	-0.352174	-0.711063	0.000000	-0.593975	0.000000	0.000000	1.747463
Round_1	0.093296	-0.664158	-0.842599	0.000000	-0.804273	0.000000	0.000000	2.404325
Round_1	0.165415	0.000000	-0.678384	0.000000	-0.732861	0.000000	0.000000	1.576661
Round_1	0.149014	0.000000	-0.335841	0.009201	-0.488964	0.000000	0.000000	0.983021
Round_1	0.135215	-0.763423	-0.808265	0.006916	-0.142377	0.000000	0.000000	1.856196
Round_1	0.212505	0.341367	-0.604125	0.000000	-0.454670	0.000000	0.000000	1.612667
Round_1	0.748301	0.587366	-0.494237	0.005814	-0.409963	0.000000	0.000000	2.245681
Round_1	0.690027	0.759612	-0.782667	0.000000	-0.573276	0.000000	0.000000	2.805581
Round_1	0.098134	-0.849929	-0.863969	0.000000	-0.838592	0.000000	0.000000	2.650623
Round_1	0.123521	-0.853766	-0.858576	0.000000	-0.230200	0.000000	0.000000	2.066063
Round_1	0.315145	0.186777	0.000000	0.151067	0.000000	0.000000	0.033946	0.686936
Round_1	0.095262	-0.857273	-0.863915	0.000000	-0.794961	0.000000	0.000000	2.611411
Round_1	0.097748	-0.830119	-0.854873	0.000000	-0.678688	0.000000	0.000000	2.461429
Round_1	0.105753	-0.843684	-0.857111	0.000000	-0.589888	0.000000	0.000000	2.396437
Round_1	0.114171	-0.835500	-0.849103	0.004446	-0.313481	0.000000	0.000000	2.116702
Round_1	0.459965	0.622052	-0.057115	0.161160	-0.000317	0.000000	0.019890	1.320499
Round_1	0.138386	-0.273142	-0.648689	0.000000	-0.370432	0.000000	0.000000	1.430650
Round_1	0.633674	0.670305	-0.533344	0.000000	-0.391189	0.000000	0.000000	2.228512
Round_1	0.781678	0.645867	-0.596984	0.000000	-0.564350	0.000000	0.000000	2.588878
Round_1	0.096404	-0.860960	-0.864388	0.000000	-0.807702	0.000000	0.000000	2.629455
Round_1	0.112713	0.000000	-0.832997	0.000000	-0.797910	0.000000	0.000000	1.743620
Round_1	0.157108	-0.766146	-0.795403	0.246849	0.000000	0.000000	0.070511	2.036016
Round_1	0.092380	-0.847761	-0.859624	0.000000	-0.628525	0.000000	0.000000	2.428291
Round_1	0.825447	0.808988	-0.646508	0.019190	-0.072869	0.000000	0.000000	2.373003
Round_1	0.241629	0.000000	-0.427995	0.000000	-0.491450	0.000000	0.000000	1.161074
Round_1	0.181626	0.000000	-0.077627	0.034521	-0.225935	0.000000	0.000000	0.519708
Round_1	0.092570	-0.343792	-0.657528	0.000000	-0.485883	0.000000	0.000000	1.579773
Round_1	0.094432	-0.856235	-0.861801	0.000000	-0.493720	0.000000	0.000000	2.306187
Round_1	0.097316	-0.858667	-0.863473	0.000000	-0.729602	0.000000	0.000000	2.549059
Round_1	0.134794	0.767501	-0.856053	0.000000	-0.688347	0.000000	0.000000	2.446695
Round_1	0.368403	0.132950	-0.233217	0.019520	-0.262517	0.000000	0.000000	1.016607
Round_1	0.136276	0.000000	-0.459384	0.000000	-0.496152	0.000000	0.000000	1.091812
Round_1	0.093346	0.000000	-0.246504	0.036906	-0.163329	0.000000	0.000000	0.540084
Round_1	0.199355	0.000000	-0.613889	0.000000	-0.674236	0.000000	0.000000	1.487481
Round_1	0.099786	-0.859473	-0.864181	0.000000	-0.771238	0.000000	0.000000	2.594679
Round_1	0.144820	-0.566156	-0.643399	0.107438	0.000000	0.000000	0.000159	1.461973
Round_1	0.128906	0.548366	-0.810845	0.000000	-0.651573	0.000000	0.000000	2.139691
Round_1	0.088917	-0.852222	-0.862562	0.000000	-0.734196	0.000000	0.000000	2.537897
Round_1	0.445740	0.155016	-0.131724	0.023414	-0.167383	0.000000	0.000000	0.923278
Round_1	0.101652	-0.000573	-0.212718	0.000000	-0.122020	0.000000	0.000000	0.436964
Round_1	0.097767	-0.861404	-0.863953	0.000000	-0.660078	0.000000	0.000000	2.483202
Round_1	0.274105	0.843768	-0.863546	0.000000	-0.716107	0.000000	0.000000	2.697527
Round_1	0.099119	-0.863624	-0.864659	-0.011313	-0.833201	0.000000	0.000000	2.671916
Round_1	0.102862	-0.863155	-0.864624	0.000000	-0.756575	0.000000	0.000000	2.587216
Round_1	0.483241	0.191408	-0.000037	0.116908	-0.003307	0.000000	0.070748	0.865649
Round_1	0.099414	-0.847294	-0.861556	0.000000	-0.755313	0.000000	0.000000	2.563578
Round_1	0.100542	-0.837080	-0.858565	0.000000	-0.711162	0.000000	0.000000	2.507349
Round_1	0.235529	0.153357	-0.454399	0.015263	-0.428150	0.000000	0.000000	1.286697
Round_1	0.106757	-0.099663	-0.741708	0.000000	-0.711908	0.000000	0.000000	1.660036
Round_1	0.098908	-0.830466	-0.861057	0.000000	-0.805191	0.000000	0.000000	2.595622
Round_1	0.713226	0.489006	-0.250679	0.035895	-0.106021	0.000000	0.000000	1.594827
Round_1	0.096815	-0.000402	-0.660006	0.000000	-0.614322	0.000000	0.000000	1.371545
Round_1	0.099492	-0.861965	-0.864579	0.000000	-0.826944	0.000000	0.000000	2.652979
Round_1	0.093269	-0.106709	-0.669927	0.000000	-0.612894	0.000000	0.000000	1.482799
Round_1	1.000000	0.776351	1.000000	0.035283	1.000000	-1.000000	1.000000	5.811634
Round_1	0.098809	-0.863123	-0.864321	0.000000	-0.566168	0.000000	0.000000	2.392420
Round_1	0.094364	-0.859471	-0.863904	0.000000	-0.620432	0.000000	0.000000	2.438170
Round_1	0.142626	0.000000	-0.503542	0.000000	-0.582280	0.000000	0.000000	1.228447
Round_1	0.620641	0.764134	-0.814513	0.000000	-0.544042	0.000000	0.000000	2.743330
Round_1	0.091740	-0.399044	-0.785581	0.000000	-0.734196	0.000000	0.000000	2.010562
Round_1	0.105395	-0.656934	-0.805547	0.000000	-0.600082	0.000000	0.000000	2.167958
Round_1	0.240910	0.365462	-0.314732	0.097385	-0.008549	0.000000	0.010404	1.037442
Round_1	0.242848	0.000000	-0.072849	0.400359	0.000000	0.000000	0.246014	0.962070
Round_1	0.220859	-0.857343	-0.859765	0.398055	0.000000	0.000000	0.241191	2.577211
Round_1	0.455192	0.471448	-0.020898	0.057095	-0.060231	0.000000	0.000000	1.064864
Round_1	0.095865	-0.008262	-0.463353	0.005770	-0.322694	0.000000	0.000000	0.895945
Round_1	0.105212	0.000000	-0.196932	0.075934	-0.117291	0.000000	0.000000	0.495369
Round_1	0.094490	-0.829969	-0.848993	0.000000	-0.457048	0.000000	0.000000	2.230500
Round_1	0.089219	-0.690971	-0.799462	0.000000	-0.534406	0.000000	0.000000	2.114058
Round_1	0.481590	0.403731	-0.036478	0.018713	-0.094204	0.000000	0.000000	1.034715
Round_1	0.993193	0.862069	-0.861862	0.000000	-0.703953	0.000000	0.000000	3.421078
Round_1	0.099425	-0.854689	-0.862769	0.000000	-0.757082	0.000000	0.000000	2.573965
Round_1	0.244203	0.851261	-0.853581	0.002145	-0.304262	0.000000	0.000000	2.255452
Round_1	0.094842	-0.863124	-0.864474	0.000000	-0.637339	0.000000	0.000000	2.459779
Round_1	0.156001	0.000000	-0.685968	0.000000	-0.664140	0.000000	0.000000	1.506109
Round_1	0.113601	-0.729599	-0.817733	0.001370	-0.565203	0.000000	0.000000	2.227505
Round_1	0.132005	-0.684829	-0.799673	0.000000	-0.412532	0.000000	0.000000	2.029040
Round_1	0.097055	-0.526807	-0.818056	0.000000	-0.776185	0.000000	0.000000	2.218102
Round_1	0.130191	0.000000	-0.098657	0.307524	0.000000	0.000000	0.126374	0.662746
Round_1	0.129621	0.000000	-0.618121	0.000000	-0.653513	0.000000	0.000000	1.401254
Round_1	0.194987	0.000000	0.462529	0.102252	0.000000	0.000000	0.003197	0.762965
Round_1	0.107340	-0.816464	-0.837394	0.000000	-0.260998	0.000000	0.000000	2.022197
Round_1	0.093296	-0.062949	-0.394614	0.000000	-0.232922	0.000000	0.000000	0.783781
Round_1	0.095574	-0.857371	-0.863877	0.000000	-0.784158	0.000000	0.000000	2.600980
Round_1	0.254672	-0.836678	-0.847936	0.025697	-0.016211	0.000000	0.000000	1.981194
Round_1	0.095461	-0.857258	-0.863483	0.000000	-0.727621	0.000000	0.000000	2.543823
Round_1	0.301860	0.180976	-0.080897	0.011493	-0.010240	0.000000	0.000000	0.585467
Round_1	0.125276	-0.700194	-0.786576	0.000000	-0.321427	0.000000	0.000000	1.933472
Round_1	0.094630	-0.790109	-0.835658	0.000000	-0.514556	0.000000	0.000000	2.234953
Round_1	0.122972	-0.602048	-0.716918	0.083433	-0.135017	0.000000	0.000000	1.660388
Round_1	0.887615	0.862842	-0.859101	0.000000	-0.247155	0.000000	0.000000	2.856713
Round_1	0.106626	-0.858266	-0.862730	0.001109	-0.614833	0.000000	0.000000	2.443564
Round_1	0.543887	0.761740	-0.822874	0.000000	-0.501006	0.000000	0.000000	2.629508
Round_1	0.792825	0.763243	-0.768678	0.000000	-0.584088	0.000000	0.000000	2.908834
Round_1	0.168698	0.000000	-0.085943	0.015320	-0.000400	0.000000	0.000000	0.270361
Round_1	0.095956	-0.858848	-0.864230	0.000000	-0.783780	0.000000	0.000000	2.602813
Round_1	0.093919	-0.437688	-0.819374	0.000000	-0.791570	0.000000	0.000000	2.142550
Round_1	0.119031	-0.727513	-0.775875	0.045961	-0.047530	0.000000	0.000000	1.715911
Round_1	0.102309	-0.129603	-0.605563	0.000000	-0.554807	0.000000	0.000000	1.392281
Round_1	0.112069	-0.855827	-0.863018	0.000000	-0.669770	0.000000	0.000000	2.500684
Round_1	0.636162	0.776916	-0.751923	0.000000	-0.474442	0.000000	0.000000	2.639443
Round_1	0.130551	-0.849721	-0.861607	0.000000	-0.714392	0.000000	0.000000	2.556271
Round_1	0.587219	0.106771	0.999644	0.016130	1.000000	-0.783265	0.999982	4.493011
Round_1	0.120488	-0.806567	-0.850633	0.000000	-0.710615	0.000000	0.000000	2.488303
Round_1	0.105724	0.000000	-0.715082	0.000000	-0.708423	0.000000	0.000000	1.529229
Round_1	0.131099	-0.841495	-0.853732	0.037138	-0.315578	0.000000	0.000000	2.179044
Round_1	0.120786	0.000000	-0.339302	0.024754	-0.255289	0.000000	0.000000	0.740131
Round_1	0.104023	-0.847652	-0.857377	0.012142	-0.436728	0.000000	0.000000	2.257921
Round_1	0.097086	-0.860380	-0.863438	0.000000	-0.422367	0.000000	0.000000	2.243271
Round_1	0.165382	0.000000	-0.775616	0.000000	-0.796432	0.000000	0.000000	1.737430
Round_1	0.090602	-0.860499	-0.864156	0.000000	-0.388083	0.000000	0.000000	2.203340
Round_1	0.102078	-0.788712	-0.825726	0.003781	-0.227620	0.000000	0.000000	1.947917
Round_1	0.098222	-0.777518	-0.819603	0.000000	-0.327243	0.000000	0.000000	2.022585
Round_1	0.119390	-0.615860	-0.714906	0.042472	-0.117344	0.000000	0.000000	1.609973
Round_1	0.578532	0.498787	-0.109645	0.009922	-0.026870	0.000000	0.000000	1.223756
Round_1	0.202538	0.000000	-0.197798	0.004399	-0.246974	0.000000	0.000000	0.651708
Round_1	0.103485	-0.703504	-0.799198	0.000000	-0.450344	0.000000	0.000000	2.056531
Round_1	0.133095	-0.320478	-0.731836	0.000000	-0.548378	0.000000	0.000000	1.733787
Round_1	0.386503	0.534331	-0.681403	0.000000	-0.510301	0.000000	0.000000	2.112538
Round_1	0.090513	-0.790840	-0.834433	0.000000	-0.502959	0.000000	0.000000	2.218745
Round_1	0.106337	-0.455605	-0.806392	0.000000	-0.732827	0.000000	0.000000	2.101160
Round_1	0.156855	0.000000	-0.044282	0.000619	-0.083731	0.000000	0.000000	0.285487
Round_1	0.102430	-0.826369	-0.858311	0.000000	-0.758600	0.000000	0.000000	2.545709
Round_1	0.109357	-0.564186	-0.635646	0.014447	0.000000	0.000000	0.000000	1.323635
Round_1	0.099625	-0.771143	-0.841317	0.000000	-0.698734	0.000000	0.000000	2.410819
Round_1	0.101818	-0.308647	-0.772472	0.000000	-0.725031	0.000000	0.000000	1.907968
Round_1	0.144737	0.000000	-0.401538	0.000000	-0.517238	0.000000	0.000000	1.063513
Round_1	0.110249	-0.862286	-0.864377	0.000000	-0.761583	0.000000	0.000000	2.598495
Round_1	0.098553	-0.860553	-0.863789	0.000000	-0.689070	0.000000	0.000000	2.511965
Round_1	0.140591	0.595495	-0.836291	0.000000	-0.764975	0.000000	0.000000	2.337351
Round_1	0.106514	-0.848185	-0.858531	0.000564	-0.434192	0.000000	0.000000	2.247985
Round_1	0.845009	0.423553	0.570334	0.196521	0.049881	0.000000	0.788229	2.873528
Round_1	0.587713	0.813003	-0.846485	0.000000	-0.324465	0.000000	0.000000	2.571666
Round_1	0.102350	-0.798173	-0.853034	0.000000	-0.768461	0.000000	0.000000	2.522018
Round_1	0.105048	0.000000	-0.063618	0.009519	-0.056110	0.000000	0.000000	0.234295
Round_1	0.108985	0.000000	-0.421943	0.000000	-0.507279	0.000000	0.000000	1.038208
Round_1	0.226728	0.000000	-0.034180	0.000000	-0.162530	0.000000	0.000000	0.423437
Round_1	0.189474	0.097218	-0.813733	0.000000	-0.792513	0.000000	0.000000	1.892938
Round_1	0.747251	0.210267	0.795803	0.175109	1.000000	-0.696839	1.000000	4.625268
Round_1	0.096968	-0.806599	-0.847841	0.000000	-0.663782	0.000000	0.000000	2.415191
Round_1	0.106609	-0.844404	-0.860692	0.000000	-0.761179	0.000000	0.000000	2.572884
Round_1	0.126106	0.000000	-0.104778	0.018844	-0.151573	0.000000	0.000000	0.401301
Round_1	0.100645	-0.275723	-0.646885	0.000000	-0.501336	0.000000	0.000000	1.524589
Round_1	0.101654	-0.857847	-0.862650	0.000000	-0.476921	0.000000	0.000000	2.299072
Round_1	0.094953	-0.726160	-0.775446	0.000000	-0.119860	0.000000	0.000000	1.716419
Round_1	0.094873	-0.859239	-0.863754	0.000000	-0.679617	0.000000	0.000000	2.497482
Round_1	0.105567	-0.847593	-0.855620	0.005345	-0.299811	0.000000	0.000000	2.113936
Round_1	0.095570	-0.863151	-0.864508	0.000000	-0.670791	0.000000	0.000000	2.494020
Round_1	0.096698	-0.859684	-0.863306	0.000000	-0.454646	0.000000	0.000000	2.274334
Round_1	0.097075	-0.846559	-0.856283	0.001036	-0.457768	0.000000	0.000000	2.258720
Round_1	0.338306	0.231610	-0.732934	0.000000	-0.735095	0.000000	0.000000	2.037946
Round_1	0.096917	-0.251483	-0.672504	0.000000	-0.519218	0.000000	0.000000	1.540122
Round_1	0.099493	-0.863184	-0.864507	0.000000	-0.327985	0.000000	0.000000	2.155169
Round_1	0.119333	-0.826993	-0.856254	0.000000	-0.725825	0.000000	0.000000	2.528405
Round_1	0.306793	0.857413	-0.863604	0.000000	-0.762099	0.000000	0.000000	2.789909
Round_1	0.156144	-0.806377	-0.848518	0.000000	-0.602267	0.000000	0.000000	2.413306
Round_1	0.128292	0.830665	-0.861819	0.000000	-0.752974	0.000000	0.000000	2.573750
Round_1	0.088103	-0.481659	-0.732222	0.000000	-0.538705	0.000000	0.000000	1.840689
Round_1	0.153979	-0.844726	-0.853307	0.086599	-0.171513	0.000000	0.000000	2.110124
Round_1	0.990370	-0.864665	1.000000	0.999898	0.999469	0.000000	0.999997	5.854399
Round_1	0.448346	0.204975	0.000000	0.027105	0.000000	0.000000	0.000000	0.680425
Round_1	0.099061	-0.813993	-0.846388	0.000000	-0.591814	0.000000	0.000000	2.351256
Round_1	0.199582	-0.046400	-0.843016	-0.003349	-0.830981	0.000000	0.000000	1.923328
Round_1	0.092107	-0.795170	-0.845214	0.000000	-0.671027	0.000000	0.000000	2.403518
Round_1	0.250082	0.081245	0.000000	0.039264	0.000000	0.000000	0.000000	0.370592
Round_1	0.156460	-0.836557	-0.841838	0.107920	0.000000	0.000000	0.000419	1.943194
Round_1	0.100228	-0.861279	-0.864313	0.000000	-0.749455	0.000000	0.000000	2.575274
Round_1	0.239999	0.000000	-0.324137	0.000000	-0.501195	0.000000	0.000000	1.065330
Round_1	0.098593	-0.862465	-0.864638	0.000000	-0.737128	0.000000	0.000000	2.562825
Round_1	0.948117	0.863014	-0.864405	0.000000	-0.746509	0.000000	0.000000	3.422045
Round_1	0.147234	-0.546153	-0.723945	0.016497	-0.198246	0.000000	0.000000	1.632074
Round_1	0.099776	0.000000	-0.436457	0.001928	-0.417742	0.000000	0.000000	0.955903
Round_1	0.759146	-0.349019	-0.783026	0.000000	-0.763628	0.000000	0.000000	2.654819
Round_1	0.097248	-0.038014	-0.659399	0.000000	-0.656734	0.000000	0.000000	1.451394
Round_1	0.102127	-0.834823	-0.861450	0.000000	-0.802500	0.000000	0.000000	2.600900
Round_1	0.105256	-0.794867	-0.833107	0.001296	-0.418081	0.000000	0.000000	2.152606
Round_1	0.093206	-0.823681	-0.854756	0.000000	-0.733503	0.000000	0.000000	2.505145
Round_1	0.390789	-0.839192	-0.862804	0.000000	-0.814271	0.000000	0.000000	2.907056
Round_1	0.095098	-0.862882	-0.864634	-0.000985	-0.789495	0.000000	0.000000	2.613095
Round_1	0.090202	-0.442874	-0.744748	0.000000	-0.604230	0.000000	0.000000	1.882054
Round_1	0.685615	0.604979	-0.300627	0.030448	-0.005717	0.000000	0.007154	1.634539
Round_1	0.106820	-0.854922	-0.861469	0.000000	-0.636946	0.000000	0.000000	2.460157
Round_1	0.096789	-0.849192	-0.859681	0.000000	-0.574367	0.000000	0.000000	2.380028
Round_1	0.629236	0.737004	-0.801872	0.000000	-0.671831	0.000000	0.000000	2.839942
Round_1	0.096988	-0.319919	-0.527918	0.065034	-0.107328	0.000000	0.000000	1.117187
Round_1	0.097270	-0.863334	-0.864647	0.000000	-0.834461	0.000000	0.000000	2.659712
Round_1	0.092611	-0.696890	-0.812000	0.000000	-0.609302	0.000000	0.000000	2.210803
Round_1	0.098152	-0.860799	-0.864209	0.000000	-0.793145	0.000000	0.000000	2.616305
Round_1	0.098730	-0.847305	-0.857927	0.000000	-0.568408	0.000000	0.000000	2.372369
Round_1	0.101730	-0.022195	-0.641139	0.000000	-0.576367	0.000000	0.000000	1.341431
Round_1	0.213933	0.000000	-0.489367	0.000000	-0.597913	0.000000	0.000000	1.301214
Round_1	0.126175	-0.838288	-0.852462	0.000000	-0.465915	0.000000	0.000000	2.282840
Round_1	0.101212	-0.854350	-0.860410	0.000998	-0.258082	0.000000	0.000000	2.075052
Round_1	0.132562	-0.126047	-0.640991	0.003238	-0.435279	0.000000	0.000000	1.338116
Round_1	0.192420	0.000000	-0.523292	0.000000	-0.574967	0.000000	0.000000	1.290679
Round_1	0.161096	-0.758717	-0.784784	0.201312	0.000000	0.000000	0.036913	1.942822
Round_1	0.116933	0.689208	-0.832266	0.000000	-0.612936	0.000000	0.000000	2.251343
Round_1	0.122743	-0.844170	-0.858308	0.000000	-0.575256	0.000000	0.000000	2.400478
Round_1	0.154035	0.692292	-0.842472	0.000000	-0.761260	0.000000	0.000000	2.450058
Round_1	0.092218	-0.848049	-0.858033	0.000000	-0.558516	0.000000	0.000000	2.356816
Round_1	0.089650	-0.534857	-0.739931	0.000000	-0.497473	0.000000	0.000000	1.861911
Round_1	0.137287	-0.845162	-0.853671	0.000000	-0.247609	0.000000	0.000000	2.083728
Round_1	0.194795	0.000000	0.000000	0.133144	-0.011462	0.000000	0.003486	0.342887
Round_1	0.088021	-0.491895	-0.653332	0.009141	-0.178390	0.000000	0.000000	1.420779
Round_1	0.169116	0.000000	-0.158442	0.008404	-0.133473	0.000000	0.000000	0.469436
Round_1	0.449831	0.716566	-0.757840	0.000000	-0.602288	0.000000	0.000000	2.526526
Round_1	0.093726	-0.124743	-0.664862	0.000000	-0.574300	0.000000	0.000000	1.457630
Round_1	0.131246	0.000000	-0.637872	0.000000	-0.665448	0.000000	0.000000	1.434566
Round_1	0.121239	0.000000	-0.213147	0.029602	-0.264983	0.000000	0.000000	0.628972
Round_1	0.553054	0.591207	-0.504629	0.004544	-0.292708	0.000000	0.000000	1.946143
Round_1	0.094559	-0.832464	-0.855054	0.000000	-0.648571	0.000000	0.000000	2.430647
Round_1	0.122871	0.000000	-0.250362	0.000000	-0.264314	0.000000	0.000000	0.637547
Round_1	0.094883	-0.856948	-0.863232	0.000000	-0.727410	0.000000	0.000000	2.542473
Round_1	0.098827	-0.841298	-0.858560	0.000000	-0.694969	0.000000	0.000000	2.493655
Round_1	0.243492	0.028415	0.065527	0.053486	0.000000	0.000000	0.000000	0.390920
Round_1	0.359565	0.000000	-0.535704	0.000000	-0.404919	0.000000	0.000000	1.300189
Round_1	0.095176	-0.757594	-0.842733	0.000000	-0.738655	0.000000	0.000000	2.434158
Round_1	0.179592	-0.836725	-0.854903	0.000000	-0.489178	0.000000	0.000000	2.360397
Round_1	0.093516	-0.818966	-0.855468	0.000000	-0.755740	0.000000	0.000000	2.523690
Round_1	0.096054	-0.859284	-0.863896	0.000000	-0.773760	0.000000	0.000000	2.592993
Round_1	0.140299	-0.721081	-0.833702	0.000000	-0.737317	0.000000	0.000000	2.432400
Round_1	0.098608	-0.780030	-0.844584	0.000000	-0.696302	0.000000	0.000000	2.419523
Round_1	0.107803	0.086448	-0.828640	0.000000	-0.795778	0.000000	0.000000	1.818668
Round_1	0.095274	-0.485484	-0.807502	0.000000	-0.749805	0.000000	0.000000	2.138066
Round_1	0.093484	-0.853258	-0.861073	0.000000	-0.626515	0.000000	0.000000	2.434330
Round_1	0.574292	0.369427	-0.629466	0.000000	-0.678863	0.000000	0.000000	2.252047
Round_1	0.092830	-0.466955	-0.647095	0.019270	-0.233570	0.000000	0.000000	1.459720
Round_1	0.090056	-0.678886	-0.816713	0.000000	-0.684239	0.000000	0.000000	2.269894
Round_1	0.092420	-0.839828	-0.856712	0.000000	-0.608852	0.000000	0.000000	2.397812
Round_1	0.363670	0.211723	-0.407150	0.014923	-0.266437	0.000000	0.000000	1.263903
Round_1	0.094718	-0.672481	-0.815862	0.000000	-0.663306	0.000000	0.000000	2.246367
Round_1	0.095392	-0.808140	-0.849115	-0.005008	-0.677874	0.000000	0.000000	2.435530
Round_1	0.154458	-0.445202	-0.630985	0.050070	-0.079293	0.000000	0.000000	1.360007
Round_1	0.091329	-0.130863	-0.571528	0.000000	-0.451666	0.000000	0.000000	1.245387
Round_1	0.565259	0.396999	-0.700430	0.000000	-0.725455	0.000000	0.000000	2.388143
Round_1	0.095680	-0.837911	-0.857631	0.000000	-0.679269	0.000000	0.000000	2.470491
Round_1	0.123099	-0.715160	-0.748078	0.000000	0.000000	0.000000	0.000000	1.586337
Round_1	0.106208	-0.744155	-0.808288	0.010711	-0.269629	0.000000	0.000000	1.938991
Round_1	0.117827	-0.806898	-0.857827	-0.015485	-0.801802	0.000000	0.000000	2.599840
Round_1	0.102179	-0.863098	-0.864512	0.000000	-0.791643	0.000000	0.000000	2.621431
Round_1	0.100776	-0.834398	-0.854478	0.000000	-0.643756	0.000000	0.000000	2.433408
Round_1	0.212407	0.000000	-0.262480	0.000000	-0.112534	0.000000	0.000000	0.587421
Round_1	0.159000	-0.213483	-0.354989	0.265415	0.000000	0.000000	0.088776	1.081664
Round_1	0.096951	-0.850144	-0.862152	0.000000	-0.753139	0.000000	0.000000	2.562386
Round_1	0.098208	-0.863923	-0.864661	0.000000	-0.675815	0.000000	0.000000	2.502607
Round_1	0.302678	0.000000	-0.650585	0.000000	-0.748018	0.000000	0.000000	1.701281
Round_1	0.093462	-0.846968	-0.861164	0.000000	-0.749771	0.000000	0.000000	2.551365
Round_1	0.294687	0.184465	0.335800	0.017259	0.000000	0.000000	0.000000	0.832211
Round_1	0.090373	-0.164826	-0.511733	0.000000	-0.337228	0.000000	0.000000	1.104160
Round_1	0.266669	0.822759	-0.858540	0.000000	-0.729252	0.000000	0.000000	2.677220
Round_1	0.090055	-0.651186	-0.809647	0.000000	-0.676709	0.000000	0.000000	2.227598
Round_1	0.094385	-0.309959	-0.759416	0.000000	-0.704470	0.000000	0.000000	1.868230
Round_1	0.101285	-0.863130	-0.864349	0.000000	-0.498816	0.000000	0.000000	2.327581
Round_1	0.998987	-0.863603	-0.864665	0.000000	-0.771411	0.000000	0.000000	3.498665
Round_1	0.114150	-0.000192	-0.785119	0.000000	-0.778562	0.000000	0.000000	1.678022
Round_1	0.096648	-0.748785	-0.815310	0.002003	-0.455343	0.000000	0.000000	2.118088
Round_1	0.432976	0.246968	-0.271142	0.006593	-0.385512	0.000000	0.000000	1.343191
Round_1	0.088395	-0.675904	-0.790660	0.000000	-0.520590	0.000000	0.000000	2.075549
Round_1	0.380086	0.000000	-0.072049	0.000000	-0.173142	0.000000	0.000000	0.625277
Round_1	0.109135	-0.849238	-0.859963	0.000000	-0.594171	0.000000	0.000000	2.412507
Round_1	0.138479	0.000000	-0.264219	0.000057	-0.418856	0.000000	0.000000	0.821611
Round_1	0.126631	-0.800516	-0.835228	0.003929	-0.404531	0.000000	0.000000	2.170835
Round_1	0.102819	-0.020772	-0.619778	0.000000	-0.635995	0.000000	0.000000	1.379365
Round_1	0.097929	-0.848953	-0.860801	0.000000	-0.717187	0.000000	0.000000	2.524870
Round_1	0.316508	0.000000	-0.332296	0.000389	-0.316103	0.000000	0.000000	0.965296
Round_1	0.110909	-0.862917	-0.864204	0.032567	-0.179648	0.000000	0.000000	2.050245
Round_1	0.093706	-0.840106	-0.857615	0.000000	-0.639093	0.000000	0.000000	2.430520
Round_1	0.187329	0.000000	-0.001372	0.103993	-0.038495	0.000000	0.000140	0.331329
Round_1	0.093817	-0.846681	-0.860298	0.000000	-0.693330	0.000000	0.000000	2.494126
Round_1	0.115678	0.743592	-0.857263	0.000000	-0.729532	0.000000	0.000000	2.446066
Round_1	0.096862	-0.468548	-0.701018	0.065360	-0.434989	0.000000	0.000000	1.766777
Round_1	0.098662	-0.861548	-0.863663	0.000000	-0.602828	0.000000	0.000000	2.426701
Round_1	0.110052	-0.584124	-0.805086	0.000000	-0.662072	0.000000	0.000000	2.161334
Round_1	0.096294	-0.848666	-0.855257	0.000000	-0.112985	0.000000	0.000000	1.913202
Round_1	0.090570	-0.446283	-0.746395	0.000000	-0.606620	0.000000	0.000000	1.889867
Round_1	0.409299	0.000000	-0.419757	0.000000	-0.652523	0.000000	0.000000	1.481579
Round_1	0.166836	-0.839834	-0.846181	0.128985	0.000000	0.000000	0.003522	1.985358
Round_1	0.104641	-0.851064	-0.858839	0.016324	-0.408217	0.000000	0.000000	2.239085
Round_1	0.096226	-0.863003	-0.864604	0.000000	-0.828842	0.000000	0.000000	2.652675
Round_1	0.371102	0.000000	-0.087512	0.050686	-0.139234	0.000000	0.000000	0.648535
Round_1	0.101268	-0.665060	-0.808824	0.000000	-0.621403	0.000000	0.000000	2.196555
Round_1	0.395128	0.000000	0.245157	0.133464	0.000000	0.000000	0.036131	0.809880
Round_1	0.089836	-0.399690	-0.739461	0.000000	-0.635415	0.000000	0.000000	1.864402
Round_1	0.177075	-0.633563	-0.821818	0.000000	-0.711380	0.000000	0.000000	2.343836
Round_1	1.000000	0.862823	-0.862776	0.000000	-0.695420	0.000000	0.000000	3.421019
Round_1	0.097096	-0.862790	-0.864570	0.000000	-0.809498	0.000000	0.000000	2.633954
Round_1	0.165115	0.000000	-0.505423	0.000000	-0.575790	0.000000	0.000000	1.246328
Round_1	0.688243	-0.864665	1.000000	0.971251	1.000000	-0.999962	1.000000	6.524121
Round_1	0.100927	-0.027763	-0.255504	0.096342	-0.032009	0.000000	0.000000	0.512545
Round_1	0.626217	0.472194	-0.322697	0.030400	-0.100164	0.000000	0.000628	1.552299
Round_1	0.166459	-0.763800	-0.787866	0.201419	0.000000	0.000000	0.039406	1.958951
Round_1	0.175328	0.000000	-0.052059	0.001148	-0.190323	0.000000	0.000000	0.418857
Round_1	0.099355	-0.860703	-0.863967	0.000000	-0.646004	0.000000	0.000000	2.470030
Round_1	0.631963	0.232905	1.000000	0.272318	1.000000	-0.999989	1.000000	5.137175
Round_1	0.093889	-0.814414	-0.851959	0.000000	-0.684680	0.000000	0.000000	2.444942
Round_1	0.105872	0.000000	-0.019552	0.198358	0.000000	0.000000	0.038711	0.362493
Round_1	0.289110	0.082581	-0.016626	0.101549	-0.015577	0.000000	0.000925	0.506369
Round_1	0.087082	-0.407012	-0.659003	0.000000	-0.369924	0.000000	0.000000	1.523020
Round_1	0.113006	-0.506007	-0.623775	0.082986	-0.037851	0.000000	0.000000	1.363626
Round_1	0.096541	-0.861680	-0.864443	0.000000	-0.782415	0.000000	0.000000	2.605080
Round_1	0.090432	-0.513287	-0.772163	0.000000	-0.647228	0.000000	0.000000	2.023110
Round_1	0.173648	-0.458351	-0.793608	0.000000	-0.673670	0.000000	0.000000	2.099277
Round_1	0.112037	-0.668758	-0.766056	0.000134	-0.337228	0.000000	0.000000	1.884214
Round_1	0.118747	0.000000	-0.190254	0.000000	-0.288217	0.000000	0.000000	0.597217
Round_1	0.102554	-0.726552	-0.805689	0.001134	-0.427448	0.000000	0.000000	2.063378
Round_1	0.971949	1.000000	1.000000	0.000000	0.206495	0.000000	0.008108	3.186551
Round_1	0.125200	-0.743704	-0.795462	0.103653	-0.210706	0.000000	0.000000	1.978725
Round_1	0.356300	0.032215	-0.219145	0.000000	-0.364064	0.000000	0.000000	0.971724
Round_1	0.260950	0.093027	-0.063847	0.009258	-0.108180	0.000000	0.000000	0.535261
Round_1	0.268273	0.000000	-0.201141	0.000000	-0.455007	0.000000	0.000000	0.924421
Round_1	0.094764	-0.861961	-0.864484	0.000000	-0.736354	0.000000	0.000000	2.557563
Round_1	0.124889	-0.731261	-0.842433	0.000000	-0.748570	0.000000	0.000000	2.447152
Round_1	0.096321	-0.861558	-0.864113	0.000000	-0.675445	0.000000	0.000000	2.497436
Round_1	0.094996	-0.862933	-0.864589	0.000000	-0.496553	0.000000	0.000000	2.319071
Round_1	0.094794	-0.805641	-0.844729	0.000000	-0.622142	0.000000	0.000000	2.367306
Round_1	0.663634	0.341650	-0.043118	0.000000	-0.239944	0.000000	0.000000	1.288345
Round_1	0.089380	-0.718218	-0.816672	0.000000	-0.610009	0.000000	0.000000	2.234279
Round_1	0.101358	-0.581763	-0.753480	0.000000	-0.449117	0.000000	0.000000	1.885717
Round_1	0.995920	0.861274	-0.863907	0.000000	-0.620516	0.000000	0.000000	3.341618
Round_1	0.123092	-0.738105	-0.840863	0.000000	-0.739494	0.000000	0.000000	2.441554
Round_1	0.166206	0.000000	-0.083324	0.170199	-0.131162	0.000000	0.024269	0.575159
Round_1	0.435690	0.443379	-0.200375	0.103138	-0.035440	0.000000	0.037546	1.255567
Round_1	0.105524	-0.835899	-0.855617	0.000000	-0.636409	0.000000	0.000000	2.433449
Round_1	0.134625	-0.642346	-0.786382	0.000000	-0.433177	0.000000	0.000000	1.996531
Round_1	0.520517	0.677181	-0.764289	0.000000	-0.411417	0.000000	0.000000	2.373404
Round_1	0.099209	-0.698702	-0.831835	0.000000	-0.725366	0.000000	0.000000	2.355112
Round_1	0.116729	-0.006149	-0.717902	0.000000	-0.725525	0.000000	0.000000	1.566305
Round_1	0.668070	0.260947	-0.104985	0.037361	-0.154423	0.000000	0.000000	1.225786
Round_1	0.098450	-0.105791	-0.720319	0.000000	-0.692424	0.000000	0.000000	1.616984
Round_1	0.130264	0.000000	-0.625544	0.000000	-0.584551	0.000000	0.000000	1.340359
Round_1	0.097145	-0.861472	-0.864505	0.000000	-0.825383	0.000000	0.000000	2.648505
Round_1	0.203802	-0.823218	-0.843324	0.010459	-0.234823	0.000000	0.000000	2.115627
Round_1	0.094837	-0.266573	-0.759245	0.000000	-0.719876	0.000000	0.000000	1.840532
Round_1	0.104443	-0.801112	-0.842396	0.000000	-0.603195	0.000000	0.000000	2.351146
Round_1	0.104847	-0.858786	-0.863007	0.000000	-0.475182	0.000000	0.000000	2.301821
Round_1	0.089052	-0.620770	-0.756334	0.000000	-0.431414	0.000000	0.000000	1.897569
Round_1	0.111289	-0.002997	-0.652319	0.000000	-0.685063	0.000000	0.000000	1.451668
Round_1	0.114976	-0.806389	-0.836105	0.017283	-0.380492	0.000000	0.000000	2.155245
Round_1	0.091759	-0.805927	-0.847212	0.000000	-0.658818	0.000000	0.000000	2.403717
Round_1	0.152588	0.000000	-0.363473	0.000000	-0.476540	0.000000	0.000000	0.992601
Round_1	0.449189	0.499894	-0.793344	0.000000	-0.738741	0.000000	0.000000	2.481167
Round_1	0.201794	-0.004942	-0.168108	0.482066	0.000000	0.000000	0.338615	1.195524
Round_1	0.092944	-0.796161	-0.844036	0.000000	-0.666457	0.000000	0.000000	2.399599
Round_1	0.150613	-0.825825	-0.836808	0.115954	-0.015410	0.000000	0.000780	1.945391
Round_1	0.108353	-0.861596	-0.864239	0.000000	-0.536684	0.000000	0.000000	2.370871
Round_1	0.104470	-0.248509	-0.802949	0.000000	-0.777206	0.000000	0.000000	1.933134
Round_1	0.122718	-0.836256	-0.854185	0.000000	-0.584793	0.000000	0.000000	2.397952
Round_1	0.241678	0.000000	-0.136535	0.026959	-0.308985	0.000000	0.000000	0.714157
Round_1	0.150371	0.520910	-0.814847	0.000000	-0.529215	0.000000	0.000000	2.015343
Round_1	0.205863	0.000000	-0.020906	0.029664	-0.004216	0.000000	0.000000	0.260649
Round_1	0.113449	-0.828777	-0.848874	0.000000	-0.499311	0.000000	0.000000	2.290411
Round_1	0.117947	-0.121610	-0.360374	0.058749	-0.069147	0.000000	0.000000	0.727827
Round_1	0.094827	-0.854880	-0.863687	0.000000	-0.800114	0.000000	0.000000	2.613508
Round_1	0.099194	-0.860131	-0.862973	0.000000	-0.485883	0.000000	0.000000	2.308181
Round_1	0.133309	0.000000	-0.041249	0.431353	0.000000	0.000000	0.288609	0.894520
Round_1	0.107933	-0.796468	-0.859990	0.000000	-0.830598	0.000000	0.000000	2.594990
Round_1	0.926396	0.721433	-0.458099	0.000000	-0.293226	0.000000	0.000000	2.399154
Round_1	0.183279	0.833012	-0.862747	0.000000	-0.734300	0.000000	0.000000	2.613338
Round_1	0.269799	0.000000	-0.366489	0.000000	-0.556504	0.000000	0.000000	1.192793
Round_1	0.956166	0.863214	-0.862610	0.000000	-0.516072	0.000000	0.000000	3.198062
Round_1	0.564491	0.293350	-0.556405	0.000000	-0.612702	0.000000	0.000000	2.026948
Round_1	0.099701	-0.806031	-0.856720	0.000000	-0.792336	0.000000	0.000000	2.554788
Round_1	0.212917	-0.840757	-0.845099	0.312719	0.000000	0.000000	0.142580	2.354073
Round_1	0.098154	-0.634104	-0.791747	0.000000	-0.589976	0.000000	0.000000	2.113981
Round_1	0.101910	-0.711571	-0.829907	0.000000	-0.684737	0.000000	0.000000	2.328125
Round_1	0.093556	-0.818823	-0.843417	0.000000	-0.449814	0.000000	0.000000	2.205610
Round_1	0.135701	0.000000	-0.575323	0.000000	-0.589582	0.000000	0.000000	1.300606
Round_1	0.098361	-0.831001	-0.849370	0.006957	-0.356203	0.000000	0.000000	2.141891
Round_1	0.107642	-0.862464	-0.864269	0.000000	-0.562866	0.000000	0.000000	2.397241
Round_1	0.113180	-0.765516	-0.818917	0.000000	-0.425078	0.000000	0.000000	2.122692
Round_1	0.273493	0.661016	-0.800976	0.000000	-0.665884	0.000000	0.000000	2.401369
Round_1	0.119633	-0.850945	-0.862605	0.000000	-0.769647	0.000000	0.000000	2.602830
Round_1	0.093276	-0.861282	-0.864049	0.000000	-0.649566	0.000000	0.000000	2.468173
Round_1	0.111427	-0.862757	-0.864296	0.003908	-0.405550	0.000000	0.000000	2.247937
Round_1	0.176430	0.000000	-0.644450	0.000000	-0.676709	0.000000	0.000000	1.497589
Round_1	0.680485	0.682154	-0.782132	0.000000	-0.714591	0.000000	0.000000	2.859362
Round_1	0.799382	0.675742	-0.503889	0.000005	-0.541113	0.000000	0.000000	2.520132
Round_1	0.108795	0.188128	-0.812749	0.000000	-0.688156	0.000000	0.000000	1.797828
Round_1	0.159926	0.000000	-0.656175	0.000000	-0.721500	0.000000	0.000000	1.537600
Round_1	0.510408	0.264354	0.887913	0.212876	0.000000	0.000000	0.106314	1.981866
Round_1	0.095629	-0.501390	-0.757048	0.000000	-0.546942	0.000000	0.000000	1.901009
Round_1	0.125041	-0.847405	-0.855886	0.073552	-0.137804	0.000000	0.000000	2.039688
Round_1	0.091950	-0.800021	-0.844348	0.000000	-0.647716	0.000000	0.000000	2.384035
Round_1	0.095959	-0.863323	-0.864525	0.000000	-0.705668	0.000000	0.000000	2.529475
Round_1	0.093269	-0.695258	-0.809543	0.000356	-0.588749	0.000000	0.000000	2.187175
Round_1	0.349340	0.544162	-0.529453	0.004136	-0.234420	0.000000	0.000000	1.661511
Round_1	0.096992	-0.849459	-0.859720	0.000000	-0.626096	0.000000	0.000000	2.432267
Round_1	0.207352	0.000000	0.000000	0.359685	0.000000	0.000000	0.237245	0.804282
Round_1	0.123361	-0.853226	-0.857919	0.012676	-0.236796	0.000000	0.000000	2.083979
Round_1	0.183628	0.000000	-0.725525	0.000000	-0.748102	0.000000	0.000000	1.657255
Round_1	0.146843	0.000000	-0.082828	0.049997	-0.170052	0.000000	0.000000	0.449719
Round_1	0.134089	-0.819857	-0.842610	0.014284	-0.319540	0.000000	0.000000	2.130379
Round_1	0.213789	0.000000	-0.484905	0.000013	-0.068711	0.000000	0.000000	0.767418
Round_1	0.095204	-0.733444	-0.849543	0.000000	-0.801545	0.000000	0.000000	2.479736
Round_1	0.104525	-0.744862	-0.829049	0.000000	-0.614854	0.000000	0.000000	2.293291
Round_1	0.111294	-0.861552	-0.864511	0.000000	-0.405914	0.000000	0.000000	2.243270
Round_1	0.171044	-0.076323	-0.648969	0.000000	-0.422464	0.000000	0.000000	1.318800
Round_1	0.092593	-0.730113	-0.789763	0.000018	-0.249222	0.000000	0.000000	1.861710
Round_1	0.098280	-0.862740	-0.864569	0.000000	-0.726830	0.000000	0.000000	2.552419
Round_1	0.094527	-0.014484	-0.438818	0.015583	-0.444927	0.000000	0.000000	1.008338
Round_1	0.669433	0.584083	-0.106168	0.084826	-0.002467	0.000000	0.022811	1.469788
Round_1	0.103417	-0.002217	-0.504716	0.000000	-0.538246	0.000000	0.000000	1.148597
Round_1	0.092067	-0.857225	-0.862974	0.000000	-0.627835	0.000000	0.000000	2.440101
Round_1	1.000000	-0.864665	0.932514	0.000000	0.063367	0.000000	0.000000	2.860547
Round_1	0.097866	-0.855574	-0.862041	0.000000	-0.455847	0.000000	0.000000	2.271328
Round_1	0.096540	-0.002496	-0.374324	0.009030	-0.319086	0.000000	0.000000	0.801475
Round_1	0.181366	0.000000	0.000000	0.113080	-0.039777	0.000000	0.000582	0.334805
Round_1	0.094930	-0.744392	-0.825378	0.000000	-0.622626	0.000000	0.000000	2.287326
Round_1	0.093344	-0.780211	-0.816475	0.000000	-0.225912	0.000000	0.000000	1.915942
Round_1	0.431122	0.397915	-0.609032	0.000083	-0.467972	0.000000	0.000000	1.906124
Round_1	0.098268	-0.850753	-0.860471	0.000000	-0.639320	0.000000	0.000000	2.448812
Round_1	0.097041	-0.853690	-0.859517	0.000000	-0.349514	0.000000	0.000000	2.159762
Round_1	0.112280	-0.040086	-0.654578	0.000000	-0.656131	0.000000	0.000000	1.463074
Round_1	0.093387	-0.774303	-0.824901	0.000000	-0.462060	0.000000	0.000000	2.154650
Round_1	0.093317	-0.860816	-0.864063	0.000000	-0.637711	0.000000	0.000000	2.455907
Round_1	0.093971	-0.856544	-0.861080	0.000000	-0.415295	0.000000	0.000000	2.226890
Round_1	0.132471	0.831449	-0.863112	0.000000	-0.797230	0.000000	0.000000	2.624262
Round_1	0.097036	-0.541280	-0.743716	0.000000	-0.539944	0.000000	0.000000	1.921977
Round_1	0.344770	0.284448	-0.495448	0.024067	-0.337156	0.000000	0.000000	1.485889
Round_1	0.106747	-0.863111	-0.864574	-0.000105	-0.763419	0.000000	0.000000	2.597957
Round_1	0.131589	0.000000	-0.548617	0.000000	-0.454526	0.000000	0.000000	1.134733
Round_1	0.709179	0.030349	1.000000	0.177947	1.000000	-0.985532	1.000000	4.903008
Round_1	0.663349	0.437325	0.000000	0.065715	0.000000	0.000000	0.015353	1.181741
Round_1	0.344145	0.000000	-0.186140	0.026982	-0.201259	0.000000	0.000000	0.758525
Round_1	0.094278	-0.700670	-0.780325	0.019766	-0.269768	0.000000	0.000000	1.864808
Round_1	0.171081	-0.708748	-0.743659	0.105949	0.000000	0.000000	0.000388	1.729825
Round_1	0.996734	-0.863478	-0.864665	0.000000	-0.435496	0.000000	0.000000	3.160374
Round_1	0.106267	-0.180711	-0.767462	0.000000	-0.713342	0.000000	0.000000	1.767781
Round_1	0.531551	0.283991	-0.089840	0.038706	-0.129031	0.000000	0.000000	1.073119
Round_1	0.094930	-0.863381	-0.864631	0.000000	-0.675971	0.000000	0.000000	2.498913
Round_1	0.098123	-0.015205	-0.364979	0.049420	-0.165874	0.000000	0.000000	0.693600
Round_1	0.192224	0.000000	-0.404170	0.000000	-0.563788	0.000000	0.000000	1.160182
Round_1	0.094532	-0.859783	-0.863170	0.000000	-0.648733	0.000000	0.000000	2.466219
Round_1	0.093765	-0.176991	-0.695540	0.000000	-0.636305	0.000000	0.000000	1.602601
Round_1	0.101609	-0.806804	-0.858946	0.000000	-0.816091	0.000000	0.000000	2.583450
Round_1	0.228867	0.000000	-0.069256	0.003383	-0.205837	0.000000	0.000000	0.507343
Round_1	0.141640	0.000000	-0.293544	0.029774	-0.222772	0.000000	0.000000	0.687730
Round_1	0.097306	-0.842344	-0.861029	0.000000	-0.758486	0.000000	0.000000	2.559165
Round_1	0.098795	-0.862617	-0.864515	0.000000	-0.735423	0.000000	0.000000	2.561349
Round_1	0.095264	-0.845202	-0.862198	0.000000	-0.800515	0.000000	0.000000	2.603179
Round_1	0.541757	0.598516	-0.633105	0.000000	-0.565741	0.000000	0.000000	2.339120
Round_1	0.095314	-0.862157	-0.864297	0.000000	-0.735906	0.000000	0.000000	2.557674
Round_1	0.089835	-0.656551	-0.809095	0.000000	-0.671341	0.000000	0.000000	2.226822
Round_1	0.108254	-0.858821	-0.862917	0.000000	-0.575901	0.000000	0.000000	2.405893
Round_1	0.143263	0.000000	-0.402038	0.001335	-0.416482	0.000000	0.000000	0.963118
Round_1	0.109778	-0.860489	-0.863009	0.000000	-0.282991	0.000000	0.000000	2.116266
Round_1	0.094553	-0.858796	-0.862813	0.000000	-0.488040	0.000000	0.000000	2.304203
Round_1	0.182285	-0.798299	-0.857398	0.000000	-0.795763	0.000000	0.000000	2.633745
Round_1	0.099321	0.000000	-0.317847	0.001359	-0.254168	0.000000	0.000000	0.672695
Round_1	0.096463	-0.844305	-0.856127	0.000000	-0.537626	0.000000	0.000000	2.334521
Round_1	0.094252	-0.536978	-0.756760	0.000000	-0.573008	0.000000	0.000000	1.960998
Round_1	0.145738	0.000000	-0.643195	0.000000	-0.720376	0.000000	0.000000	1.509309
Round_1	0.096487	-0.702272	-0.846414	0.000000	-0.804655	0.000000	0.000000	2.449828
Round_1	0.094622	-0.804805	-0.845116	0.000000	-0.629633	0.000000	0.000000	2.374176
Round_1	0.096546	-0.863244	-0.864660	0.000000	-0.820294	0.000000	0.000000	2.644744
Round_1	0.095065	-0.722538	-0.816164	0.000000	-0.565136	0.000000	0.000000	2.198902
Round_1	0.091876	-0.000792	-0.208575	0.000000	-0.089532	0.000000	0.000000	0.390774
Round_1	0.098901	-0.863970	-0.864603	0.000000	-0.560614	0.000000	0.000000	2.388088
Round_1	0.125184	-0.000026	-0.056892	0.198901	0.000000	0.000000	0.038012	0.419015
Round_1	0.097847	-0.673629	-0.830185	0.000000	-0.738227	0.000000	0.000000	2.339888
Round_1	0.092170	-0.228829	-0.672868	0.000000	-0.577677	0.000000	0.000000	1.571545
Round_1	0.092406	-0.706777	-0.840313	0.000000	-0.773432	0.000000	0.000000	2.412928
Round_1	0.250968	0.678398	-0.826767	0.000000	-0.696639	0.000000	0.000000	2.452773
Round_1	0.092696	-0.676548	-0.799036	0.000000	-0.573298	0.000000	0.000000	2.141578
Round_1	0.133359	-0.008068	-0.741009	0.000000	-0.771553	0.000000	0.000000	1.653989
Round_1	0.143133	-0.478459	-0.755799	0.000000	-0.585564	0.000000	0.000000	1.962955
Round_1	0.101468	-0.846108	-0.856692	0.000120	-0.435714	0.000000	0.000000	2.240101
Round_1	0.117436	0.000000	-0.801518	0.000000	-0.796301	0.000000	0.000000	1.715255
Round_1	0.099861	-0.296138	-0.588584	0.000000	-0.306562	0.000000	0.000000	1.291145
Round_1	0.123778	-0.550324	-0.660085	0.107609	-0.064565	0.000000	0.000050	1.506411
Round_1	0.110361	-0.844439	-0.853639	0.016677	-0.228843	0.000000	0.000000	2.053959
Round_1	0.091536	-0.124174	-0.574313	0.000933	-0.461437	0.000000	0.000000	1.252393
Round_1	0.119103	0.419504	-0.793778	0.000000	-0.634897	0.000000	0.000000	1.967282
Round_1	0.129172	-0.839482	-0.851140	0.066163	-0.226400	0.000000	0.000000	2.112357
Round_1	0.094458	-0.863372	-0.864645	0.000000	-0.652624	0.000000	0.000000	2.475099
Round_1	0.139792	0.664755	-0.829573	0.000000	-0.490622	0.000000	0.000000	2.124741
Round_1	0.102945	-0.862228	-0.864496	0.000000	-0.583581	0.000000	0.000000	2.413250
Round_1	0.620121	0.836467	-0.842653	0.007537	-0.432888	0.000000	0.000000	2.739667
Round_1	0.141268	0.000000	-0.814092	0.000000	-0.814257	0.000000	0.000000	1.769617
Round_1	1.000000	-0.863094	-0.864665	0.000000	-0.651937	0.000000	0.000000	3.379696
Round_1	0.111578	-0.830642	-0.850540	0.000000	-0.552539	0.000000	0.000000	2.345299
Round_1	0.096609	-0.824156	-0.843281	0.001095	-0.273456	0.000000	0.000000	2.038597
Round_1	0.095028	-0.856663	-0.863086	0.000000	-0.738690	0.000000	0.000000	2.553467
Round_1	0.167410	-0.006516	-0.299848	0.000000	-0.164670	0.000000	0.000000	0.638444
Round_1	0.113692	-0.835402	-0.851686	0.023779	-0.471603	0.000000	0.000000	2.296162
Round_1	0.098074	-0.856637	-0.863743	0.000000	-0.761421	0.000000	0.000000	2.579876
Round_1	0.095116	-0.767120	-0.845778	0.000000	-0.751168	0.000000	0.000000	2.459183
Round_1	0.094644	-0.856691	-0.863067	0.000000	-0.599215	0.000000	0.000000	2.413617
Round_1	0.100861	-0.844599	-0.852795	0.000088	-0.084515	0.000000	0.000000	1.882857
Round_1	0.087636	-0.022520	-0.313310	0.067597	-0.172205	0.000000	0.000000	0.663268
Round_1	0.096082	-0.863636	-0.864574	0.000000	-0.738398	0.000000	0.000000	2.562690
Round_1	0.093956	-0.861683	-0.864098	0.000000	-0.605652	0.000000	0.000000	2.425388
Round_1	0.677808	0.339387	0.000000	0.044806	-0.064524	0.000000	0.000000	1.126525
Round_1	0.803588	0.676082	-0.048656	0.001118	-0.094672	0.000000	0.000000	1.624118
Round_1	0.099362	-0.849076	-0.862035	0.000000	-0.765390	0.000000	0.000000	2.575863
Round_1	0.664123	0.749288	-0.742744	0.000000	-0.307465	0.000000	0.000000	2.463619
Round_1	0.110235	-0.791758	-0.820156	0.000571	-0.206959	0.000000	0.000000	1.929680
Round_1	0.095254	-0.697299	-0.849163	0.000000	-0.813370	0.000000	0.000000	2.455086
Round_1	0.091989	-0.792788	-0.841243	0.000000	-0.620326	0.000000	0.000000	2.346345
Round_1	0.091043	-0.814600	-0.850623	0.000000	-0.680351	0.000000	0.000000	2.436617
Round_1	0.103656	-0.858975	-0.862910	0.000000	-0.551971	0.000000	0.000000	2.377512
Round_1	0.086502	-0.134890	-0.541803	0.020835	-0.417088	0.000000	0.000000	1.201118
Round_1	0.141488	-0.785546	-0.806188	0.098339	-0.014020	0.000000	0.000000	1.845581
Round_1	0.091075	-0.844539	-0.856132	0.000000	-0.529908	0.000000	0.000000	2.321654
Round_1	0.473066	-0.748701	-0.860522	0.000000	-0.819066	0.000000	0.000000	2.901354
Round_1	0.106595	-0.172940	-0.797323	0.000000	-0.765837	0.000000	0.000000	1.842695
Round_1	0.106095	0.000000	-0.108023	0.155595	-0.108146	0.000000	0.010659	0.488518
Round_1	0.093535	-0.554496	-0.781877	0.000000	-0.637091	0.000000	0.000000	2.066999
Round_1	0.113810	-0.863104	-0.864358	0.000000	-0.662809	0.000000	0.000000	2.504080
Round_1	0.105868	-0.790838	-0.842569	0.000000	-0.659079	0.000000	0.000000	2.398354
Round_1	0.091925	-0.861033	-0.864186	0.000000	-0.655487	0.000000	0.000000	2.472631
Round_1	0.472642	0.856886	-0.115088	0.000000	0.000000	0.000000	0.000000	1.444616
Round_1	0.113939	-0.804143	-0.832041	0.000644	-0.282149	0.000000	0.000000	2.032916
Round_1	0.285211	0.860844	-0.864344	0.000000	-0.711562	0.000000	0.000000	2.721960
Round_1	0.133105	-0.726728	-0.784860	0.033437	-0.099536	0.000000	0.000000	1.777665
Round_1	0.119717	-0.007263	-0.594169	0.000000	-0.629445	0.000000	0.000000	1.350593
Round_1	0.102237	-0.863989	-0.864649	0.000000	-0.799496	0.000000	0.000000	2.630371
Round_1	0.099078	-0.125151	-0.675684	0.000000	-0.626746	0.000000	0.000000	1.526659
Round_1	0.095896	-0.858816	-0.863259	0.000000	-0.685427	0.000000	0.000000	2.503397
Round_1	0.110624	-0.852702	-0.857453	0.001462	-0.134458	0.000000	0.000000	1.956698
Round_1	0.528251	0.607549	-0.503511	0.000000	-0.278903	0.000000	0.000000	1.918214
Round_1	0.100246	-0.863008	-0.864585	0.000000	-0.589319	0.000000	0.000000	2.417158
Round_1	0.098321	-0.797514	-0.833966	0.001488	-0.369512	0.000000	0.000000	2.100801
Round_1	0.522271	0.571291	-0.309218	0.056483	-0.046336	0.000000	0.001939	1.507538
Round_1	0.341070	0.050723	-0.000904	0.134793	-0.006491	0.000000	0.020529	0.554510
Round_1	0.153535	-0.354123	-0.427713	0.210207	0.000000	0.000000	0.046489	1.192067
Round_1	0.094753	-0.857989	-0.863792	0.000000	-0.788229	0.000000	0.000000	2.604764
Round_1	0.137578	-0.612093	-0.781979	0.000094	-0.517191	0.000000	0.000000	2.048936
Round_1	0.110851	-0.802466	-0.858325	0.000000	-0.809207	0.000000	0.000000	2.580848
Round_1	0.173341	0.146343	-0.131767	0.039139	-0.033004	0.000000	0.000000	0.523595
Round_1	0.126531	-0.823341	-0.849409	0.000000	-0.542144	0.000000	0.000000	2.341425
Round_1	0.096519	-0.857389	-0.863915	0.000000	-0.748403	0.000000	0.000000	2.566226
Round_1	0.414579	0.194637	0.419631	0.070780	0.000000	0.000000	0.003701	1.103328
Round_1	0.093720	-0.847983	-0.856992	0.000000	-0.361692	0.000000	0.000000	2.160388
Round_1	0.098674	-0.093387	-0.664199	0.000000	-0.602655	0.000000	0.000000	1.458915
Round_1	0.109844	-0.777299	-0.858530	0.000000	-0.826723	0.000000	0.000000	2.572396
Round_1	0.099664	-0.862290	-0.864196	0.000096	-0.546805	0.000000	0.000000	2.373052
Round_1	0.226593	-0.857232	-0.859247	0.444951	0.000000	0.000000	0.303329	2.691353
Round_1	0.116405	-0.664885	-0.762237	0.000000	-0.316270	0.000000	0.000000	1.859797
Round_1	0.126182	0.850225	-0.863684	0.000000	-0.755461	0.000000	0.000000	2.595552
Round_1	0.098817	-0.787416	-0.849104	0.000000	-0.745466	0.000000	0.000000	2.480803
Round_1	0.165944	0.665096	-0.808409	0.000000	-0.515956	0.000000	0.000000	2.155405
Round_1	0.385062	0.833488	-0.861115	0.000000	-0.787886	0.000000	0.000000	2.867551
Round_1	0.195260	0.000000	0.915795	0.332819	0.000000	0.000000	0.224429	1.668303
Round_1	0.097207	-0.863895	-0.864657	0.000000	-0.752957	0.000000	0.000000	2.578716
Round_1	0.087561	-0.263242	-0.640448	0.000013	-0.478493	0.000000	0.000000	1.469757
Round_1	0.706573	0.722221	-0.771198	0.000000	-0.546942	0.000000	0.000000	2.746933
Round_1	0.100122	-0.030130	-0.578938	0.000000	-0.535810	0.000000	0.000000	1.245000
Round_1	0.124001	0.000000	0.000000	0.088250	0.000000	0.000000	0.000731	0.212983
Round_1	0.654893	0.611041	-0.268439	0.044100	-0.239246	0.000000	0.000000	1.817719
Round_1	0.095668	-0.841016	-0.853087	0.000000	-0.422294	0.000000	0.000000	2.212065
Round_1	0.178248	0.000000	-0.131202	0.112681	0.000000	0.000000	0.004228	0.426359
Round_1	0.321338	0.012008	-0.136612	0.018594	-0.262080	0.000000	0.000000	0.750632
Round_1	0.108236	-0.839083	-0.850840	0.000000	-0.069683	0.000000	0.000000	1.867842
Round_1	0.150595	0.006916	-0.569345	0.000000	-0.499217	0.000000	0.000000	1.226073
Round_1	0.103548	-0.861182	-0.863978	0.000000	-0.695232	0.000000	0.000000	2.523939
Round_1	0.219309	0.841550	-0.864048	0.000000	-0.834008	0.000000	0.000000	2.758915
Round_1	0.094387	-0.861747	-0.863930	0.000000	-0.605135	0.000000	0.000000	2.425199
Round_1	0.087686	-0.065042	-0.368984	0.015529	-0.211728	0.000000	0.000000	0.748968
Round_1	0.096568	-0.863585	-0.864625	0.000000	-0.758616	0.000000	0.000000	2.583393
Round_1	0.097352	-0.860954	-0.864124	0.000000	-0.754902	0.000000	0.000000	2.577333
Round_1	0.096783	-0.846094	-0.861069	0.000000	-0.766826	0.000000	0.000000	2.570772
Round_1	0.094232	-0.863937	-0.864622	0.000000	-0.647269	0.000000	0.000000	2.470059
Round_1	0.104121	-0.833725	-0.849738	0.000000	-0.431921	0.000000	0.000000	2.219505
Round_1	0.105919	-0.859701	-0.862709	0.000220	-0.329208	0.000000	0.000000	2.157757
Round_1	0.132131	0.641285	-0.842046	0.000000	-0.512173	0.000000	0.000000	2.127634
Round_1	0.170544	0.000000	-0.074459	0.015230	-0.152449	0.000000	0.000000	0.412683
Round_1	0.097752	-0.771141	-0.853197	0.000000	-0.799913	0.000000	0.000000	2.522002
Round_1	0.095262	-0.857581	-0.863846	0.000000	-0.797158	0.000000	0.000000	2.613846
Round_1	0.146438	0.245579	-0.698926	0.000000	-0.398831	0.000000	0.000000	1.489775
Round_1	0.399426	0.230211	-0.337190	0.000000	-0.496624	0.000000	0.000000	1.463451
Round_1	0.180807	0.000000	0.036639	0.042692	0.000000	0.000000	0.000000	0.260139
Round_1	1.000000	-0.864201	-0.864665	0.000000	-0.764318	0.000000	0.000000	3.493184
Round_1	0.093895	-0.167188	-0.511354	0.021673	-0.289885	0.000000	0.000000	1.083995
Round_1	0.119227	0.000000	-0.000580	0.125194	0.000000	0.000000	0.003143	0.248144
Round_1	0.159639	0.653104	-0.821038	0.000000	-0.198864	0.000000	0.000000	1.832645
Round_1	0.093740	-0.854067	-0.862076	0.000000	-0.692726	0.000000	0.000000	2.502609
Round_1	0.089721	-0.562713	-0.785483	0.000000	-0.657536	0.000000	0.000000	2.095453
Round_1	0.095401	-0.605310	-0.719601	0.002434	-0.195799	0.000000	0.000000	1.618544
Round_1	0.094203	-0.711611	-0.770036	0.000000	-0.131844	0.000000	0.000000	1.707695
Round_1	0.093547	-0.779401	-0.841431	0.000000	-0.669494	0.000000	0.000000	2.383874
Round_1	0.093462	-0.511537	-0.799436	0.000000	-0.730651	0.000000	0.000000	2.135085
Round_1	0.098469	-0.858851	-0.861876	0.000000	-0.266114	0.000000	0.000000	2.085310
Round_1	0.127237	-0.862824	-0.864470	0.000000	-0.576390	0.000000	0.000000	2.430921
Round_1	0.115480	0.000000	-0.663651	0.000000	-0.678223	0.000000	0.000000	1.457354
Round_1	0.168454	-0.106453	-0.355693	0.184773	0.000000	0.000000	0.026277	0.841650
Round_1	0.405952	0.430374	-0.375992	0.000000	-0.281798	0.000000	0.000000	1.494116
Round_1	0.116796	0.000000	-0.291082	0.000000	-0.282476	0.000000	0.000000	0.690355
Round_1	0.094005	-0.803363	-0.854046	0.000000	-0.782430	0.000000	0.000000	2.533844
Round_1	0.097835	-0.841596	-0.859888	0.000000	-0.724447	0.000000	0.000000	2.523766
Round_1	0.187840	0.000000	-0.784728	0.000000	-0.672849	0.000000	0.000000	1.645417
Round_1	0.105635	-0.194433	-0.723105	0.000000	-0.661435	0.000000	0.000000	1.684608
Round_1	0.109906	-0.859126	-0.863715	0.000000	-0.756575	0.000000	0.000000	2.589323
Round_1	0.286566	0.134291	-0.315657	0.017931	-0.358645	0.000000	0.000000	1.113089
Round_1	0.762842	0.253078	-0.224834	0.004100	-0.251567	0.000000	0.000000	1.496421
Round_1	0.097125	-0.848923	-0.858704	0.000000	-0.446685	0.000000	0.000000	2.251437
Round_1	0.097890	-0.858424	-0.864232	0.000000	-0.828482	0.000000	0.000000	2.649027
Round_1	0.098342	-0.844161	-0.856748	0.000000	-0.584066	0.000000	0.000000	2.383317
Round_1	0.097255	-0.848222	-0.861887	0.000000	-0.753403	0.000000	0.000000	2.560768
Round_1	0.096966	-0.862907	-0.864654	-0.001346	-0.805937	0.000000	0.000000	2.631809
Round_1	0.096968	-0.862755	-0.864537	0.000000	-0.774865	0.000000	0.000000	2.599126
Round_1	0.135837	0.000000	-0.396470	0.032729	-0.549061	0.000000	0.000000	1.114098
Round_1	0.152202	-0.611226	-0.820033	0.000000	-0.721945	0.000000	0.000000	2.305406
Round_1	0.122658	-0.375286	-0.785525	0.000000	-0.665824	0.000000	0.000000	1.949294
Round_1	0.482015	0.723375	-0.697654	0.000000	-0.371910	0.000000	0.000000	2.274955
Round_1	0.092772	-0.863219	-0.864606	0.000000	-0.398685	0.000000	0.000000	2.219282
Round_1	0.359437	0.000129	-0.213248	0.014306	-0.372371	0.000000	0.000000	0.959490
Round_1	0.124297	0.000000	-0.620163	0.000000	-0.661813	0.000000	0.000000	1.406273
Round_1	0.104385	-0.858109	-0.862142	0.000000	-0.088509	0.000000	0.000000	1.913145
Round_1	0.099513	-0.536132	-0.769848	0.000000	-0.616916	0.000000	0.000000	2.022409
Round_1	0.094942	-0.581527	-0.762106	0.001620	-0.489627	0.000000	0.000000	1.929822
Round_1	0.105024	-0.862845	-0.864416	0.000000	-0.741744	0.000000	0.000000	2.574029
Round_1	0.104200	-0.148890	-0.750163	0.000000	-0.737077	0.000000	0.000000	1.740330
Round_1	0.094835	-0.837486	-0.858910	0.000000	-0.746946	0.000000	0.000000	2.538177
Round_1	0.092330	-0.828066	-0.851600	0.000000	-0.613832	0.000000	0.000000	2.385828
Round_1	0.097440	-0.862595	-0.864456	0.000000	-0.733850	0.000000	0.000000	2.558341
Round_1	0.095228	-0.813517	-0.846982	0.002437	-0.622015	0.000000	0.000000	2.380179
Round_1	0.791675	0.652028	-0.689915	0.000000	-0.467852	0.000000	0.000000	2.601470
Round_1	0.094485	-0.545377	-0.732877	0.001574	-0.407563	0.000000	0.000000	1.781874
Round_1	0.116132	-0.861684	-0.863378	0.000000	-0.323125	0.000000	0.000000	2.164319
Round_1	0.092630	-0.530229	-0.758430	0.000000	-0.533116	0.000000	0.000000	1.914406
Round_1	0.097380	-0.861209	-0.864369	0.000000	-0.736389	0.000000	0.000000	2.559346
Round_1	0.277697	0.546394	-0.836978	0.000000	-0.778623	0.000000	0.000000	2.439693
Round_1	0.185398	0.178282	-0.814139	0.000000	-0.651290	0.000000	0.000000	1.829107
Round_1	0.096820	-0.765627	-0.857284	0.000000	-0.829035	0.000000	0.000000	2.548766
Round_1	0.691234	0.430936	-0.210630	0.023104	-0.092199	0.000000	0.000031	1.448135
Round_1	0.113773	-0.431759	-0.588699	0.122365	-0.058324	0.000000	0.001669	1.316588
Round_1	0.095227	-0.862310	-0.864484	0.000000	-0.643387	0.000000	0.000000	2.465408
Round_1	0.104700	-0.857089	-0.862501	0.000000	-0.573342	0.000000	0.000000	2.397631
Round_1	0.087699	-0.146991	-0.496003	0.000138	-0.299550	0.000000	0.000000	1.030381
Round_1	0.092823	-0.852899	-0.860218	0.000000	-0.475015	0.000000	0.000000	2.280955
Round_1	0.979312	0.697505	1.000000	0.000000	1.000000	-0.996156	1.000000	5.672974
Round_1	0.107181	0.000000	-0.419348	0.000000	-0.492088	0.000000	0.000000	1.018617
Round_1	0.772968	0.404847	1.000000	0.220287	1.000000	-0.999994	1.000000	5.398096
Round_1	0.329212	0.840061	-0.859992	0.000000	-0.776340	0.000000	0.000000	2.805605
Round_1	0.091547	-0.160269	-0.425259	0.000037	-0.114728	0.000000	0.000000	0.791840
Round_1	0.235218	0.841267	-0.860758	0.000000	-0.659339	0.000000	0.000000	2.596582
Round_1	0.100265	-0.864085	-0.864634	0.000000	-0.708935	0.000000	0.000000	2.537918
Round_1	0.093241	-0.460068	-0.820856	0.000000	-0.781563	0.000000	0.000000	2.155727
Round_1	0.092721	-0.848397	-0.860419	0.000000	-0.705189	0.000000	0.000000	2.506727
Round_1	0.178452	-0.639105	-0.835868	0.000000	-0.767271	0.000000	0.000000	2.420696
Round_1	0.096365	-0.430604	-0.799900	0.000000	-0.749871	0.000000	0.000000	2.076741
Round_1	0.285498	-0.582538	-0.818877	0.000000	-0.686440	0.000000	0.000000	2.373353
Round_1	0.095434	-0.850311	-0.861439	0.000000	-0.736681	0.000000	0.000000	2.543865
Round_1	0.095877	-0.863962	-0.864640	0.000000	-0.802386	0.000000	0.000000	2.626864
Round_1	0.106843	-0.840358	-0.861881	0.000000	-0.803012	0.000000	0.000000	2.612094
Round_1	0.104723	-0.623932	-0.722080	0.023886	-0.120127	0.000000	0.000000	1.594747
Round_1	0.094860	-0.862080	-0.864303	0.000000	-0.771914	0.000000	0.000000	2.593156
Round_1	0.309358	0.000000	0.925033	0.279247	0.000000	0.000000	0.200146	1.713785
Round_1	0.493797	0.611383	-0.724419	0.000000	-0.586268	0.000000	0.000000	2.415866
Round_1	0.582271	0.196500	0.999993	0.221377	0.000000	0.000000	0.339201	2.339341
Round_1	0.095166	-0.838296	-0.861368	0.000000	-0.804542	0.000000	0.000000	2.599371
Round_1	0.092554	-0.815940	-0.851986	0.000000	-0.719876	0.000000	0.000000	2.480356
Round_1	0.191018	-0.837110	-0.860100	0.000000	-0.719411	0.000000	0.000000	2.607640
Round_1	0.103178	-0.863091	-0.864396	0.000000	-0.718354	0.000000	0.000000	2.549018
Round_1	0.162844	0.000000	-0.445216	0.000000	-0.582125	0.000000	0.000000	1.190186
Round_1	0.601171	0.793285	-0.813736	0.000000	-0.397666	0.000000	0.000000	2.605858
Round_1	0.099334	-0.860840	-0.864362	0.000000	-0.806905	0.000000	0.000000	2.631441
Round_1	0.103238	-0.025685	-0.422064	0.000000	-0.371450	0.000000	0.000000	0.922437
Round_1	0.091257	-0.274520	-0.614597	0.011067	-0.466417	0.000000	0.000000	1.457858
Round_1	0.161487	0.000387	-0.812340	0.000000	-0.803948	0.000000	0.000000	1.778161
Round_1	0.114443	-0.765435	-0.798544	0.068398	-0.073969	0.000000	0.000000	1.820789
Round_1	0.129742	-0.794543	-0.844477	0.000000	-0.665072	0.000000	0.000000	2.433834
Round_1	0.806686	0.681393	-0.680473	0.000000	-0.492798	0.000000	0.000000	2.661351
Round_1	0.111652	-0.612143	-0.756767	0.000000	-0.361233	0.000000	0.000000	1.841794
Round_1	0.104841	0.000000	-0.017422	0.254328	0.000000	0.000000	0.085822	0.462413
Round_1	0.753303	0.454124	-0.348513	0.005579	-0.206031	0.000000	0.000000	1.767549
Round_1	0.699339	0.709922	-0.554929	0.000000	-0.443240	0.000000	0.000000	2.407430
Round_1	0.657611	0.492951	-0.278723	0.001523	-0.382868	0.000000	0.000000	1.813677
Round_1	0.519515	0.706740	-0.766231	0.000000	-0.426118	0.000000	0.000000	2.418604
Round_1	0.092947	-0.860911	-0.864187	0.000000	-0.504697	0.000000	0.000000	2.322743
Round_1	0.103091	-0.630488	-0.732363	0.050692	-0.136642	0.000000	0.000000	1.653277
Round_1	0.097301	-0.861009	-0.864010	0.000000	-0.606598	0.000000	0.000000	2.428918
Round_1	0.143547	0.000000	-0.685180	0.000000	-0.737644	0.000000	0.000000	1.566370
Round_1	0.106643	-0.683383	-0.788254	0.028478	-0.471914	0.000000	0.000000	2.078671
Round_1	0.094565	-0.852859	-0.862159	0.000000	-0.680004	0.000000	0.000000	2.489587
Round_1	0.096996	-0.849249	-0.862360	0.000000	-0.764254	0.000000	0.000000	2.572858
Round_1	0.420595	0.199622	-0.007197	0.046796	-0.068191	0.000000	0.000000	0.742401
Round_1	0.973591	-0.864665	1.000000	-0.000291	1.000000	-1.000000	1.000000	5.838547
Round_1	0.116453	0.000000	-0.309011	0.018346	-0.046407	0.000000	0.000000	0.490218
Round_1	0.090801	-0.851429	-0.860724	0.000000	-0.656914	0.000000	0.000000	2.459868
Round_1	0.874913	0.789436	-0.665080	0.000000	-0.349200	0.000000	0.000000	2.678629
Round_1	0.092964	-0.711957	-0.838338	0.000000	-0.761405	0.000000	0.000000	2.404664
Round_1	0.093203	-0.551224	-0.828952	0.000000	-0.797288	0.000000	0.000000	2.270666
Round_1	0.557656	0.356560	-0.352662	0.051541	-0.301514	0.000000	0.000000	1.619932
Round_1	0.633864	0.846935	-0.857716	0.000000	-0.687547	0.000000	0.000000	3.026062
Round_1	0.120647	-0.851408	-0.862584	0.000000	-0.784732	0.000000	0.000000	2.619371
Round_1	0.105594	-0.692114	-0.808445	0.000000	-0.567468	0.000000	0.000000	2.173620
Round_1	0.158153	0.000000	-0.717900	0.000000	-0.635808	0.000000	0.000000	1.511861
Round_1	0.102838	-0.797184	-0.829225	0.003995	-0.312886	0.000000	0.000000	2.046128
Round_1	0.092847	-0.849294	-0.859159	0.000000	-0.495208	0.000000	0.000000	2.296508
Round_1	0.160548	-0.659740	-0.708113	0.311660	0.000000	0.000000	0.132269	1.972331
Round_1	0.090798	-0.719057	-0.814322	0.000000	-0.542670	0.000000	0.000000	2.166846
Round_1	0.095004	-0.861958	-0.864321	0.000000	-0.679211	0.000000	0.000000	2.500495
Round_1	0.098440	-0.735403	-0.798291	0.000000	-0.277947	0.000000	0.000000	1.910081
Round_1	0.189452	-0.046300	-0.407441	0.000000	-0.205190	0.000000	0.000000	0.848383
Round_1	0.423860	0.347307	-0.582516	0.001447	-0.567804	0.000000	0.000000	1.922933
Round_1	0.114269	0.000000	-0.364756	0.004363	-0.405113	0.000000	0.000000	0.888502
Round_1	0.101600	-0.012649	-0.546794	0.000000	-0.455151	0.000000	0.000000	1.116194
Round_1	0.111137	-0.813901	-0.845674	0.001594	-0.481062	0.000000	0.000000	2.253367
Round_1	0.140699	-0.852335	-0.860298	0.000000	-0.453998	0.000000	0.000000	2.307329
Round_1	0.693771	0.843361	-0.854156	0.000000	-0.680834	0.000000	0.000000	3.072123
Round_1	0.094533	-0.857643	-0.863323	0.000000	-0.647533	0.000000	0.000000	2.463032
Round_1	0.375020	0.461227	-0.444079	0.040268	-0.215282	0.000000	0.000000	1.535876
Round_1	0.144640	-0.139225	-0.233891	0.085085	0.000000	0.000000	0.000000	0.602841
Round_1	0.148948	-0.826266	-0.859269	0.000000	-0.775068	0.000000	0.000000	2.609551
Round_1	0.094286	-0.848356	-0.860982	0.000000	-0.730616	0.000000	0.000000	2.534239
Round_1	0.107783	-0.791435	-0.839553	0.000000	-0.557725	0.000000	0.000000	2.296497
Round_1	0.099418	-0.636510	-0.716948	0.006038	-0.077091	0.000000	0.000000	1.536005
Round_1	0.188442	0.000000	-0.763988	0.000000	-0.785351	0.000000	0.000000	1.737781
Round_1	0.122615	0.000000	-0.671758	0.000000	-0.589231	0.000000	0.000000	1.383605
Round_1	0.868256	0.467398	-0.099450	0.030837	-0.143615	0.000000	0.002160	1.611717
Round_1	0.099396	-0.862108	-0.864405	0.000000	-0.792071	0.000000	0.000000	2.617980
Round_1	0.095729	-0.861040	-0.864381	0.000000	-0.768841	0.000000	0.000000	2.589991
Round_1	0.093304	-0.862440	-0.864222	0.000000	-0.571358	0.000000	0.000000	2.391325
Round_1	0.110429	-0.853998	-0.859427	0.000000	-0.180392	0.000000	0.000000	2.004246
Round_1	0.104784	-0.819512	-0.851749	0.000000	-0.644636	0.000000	0.000000	2.420681
Round_1	0.094024	-0.842632	-0.860247	0.000000	-0.746828	0.000000	0.000000	2.543732
Round_1	0.149301	0.000000	-0.139946	0.073133	-0.040040	0.000000	0.000000	0.402419
Round_1	0.172344	0.000000	-0.005277	0.005550	-0.000237	0.000000	0.000000	0.183407
Round_1	0.097740	-0.655192	-0.848730	0.000000	-0.815576	0.000000	0.000000	2.417238
Round_1	0.093923	-0.851282	-0.862064	0.000000	-0.737970	0.000000	0.000000	2.545239
Round_1	0.099215	-0.864023	-0.864638	0.000000	-0.787542	0.000000	0.000000	2.615418
Round_1	0.111647	-0.859283	-0.862580	0.000000	-0.518007	0.000000	0.000000	2.351517
Round_1	0.094710	-0.751134	-0.832355	0.000000	-0.647981	0.000000	0.000000	2.326181
Round_1	0.099155	-0.667228	-0.755808	0.009381	-0.245863	0.000000	0.000000	1.777434
Round_1	0.094692	-0.860667	-0.863905	0.000000	-0.689089	0.000000	0.000000	2.508352
Round_1	0.097635	-0.858806	-0.864179	0.000000	-0.783629	0.000000	0.000000	2.604249
Round_1	0.093614	-0.364565	-0.790340	0.000000	-0.758420	0.000000	0.000000	2.006940
Round_1	0.098520	-0.642533	-0.811891	0.000000	-0.688480	0.000000	0.000000	2.241423
Round_1	0.113572	-0.834475	-0.847248	0.016713	-0.186025	0.000000	0.000000	1.998034
Round_1	0.091508	-0.685878	-0.814775	0.000000	-0.642321	0.000000	0.000000	2.234483
Round_1	0.112584	-0.850077	-0.857670	0.008694	-0.205556	0.000000	0.000000	2.034581
Round_1	0.896274	0.684311	-0.067555	0.023200	-0.036726	0.000000	0.014166	1.722231
Round_1	0.471394	0.000000	-0.792146	0.000000	-0.620727	0.000000	0.000000	1.884268
Round_1	0.098475	-0.857858	-0.863626	0.000000	-0.784430	0.000000	0.000000	2.604390
Round_1	0.320631	0.696410	-0.826442	0.000000	-0.754310	0.000000	0.000000	2.597792
Round_1	0.397766	0.140500	-0.315805	0.059359	-0.052957	0.000000	0.001910	0.968297
Round_1	0.088164	-0.148830	-0.429361	0.038143	-0.169343	0.000000	0.000000	0.873842
Round_1	0.105188	-0.826018	-0.849200	0.000000	-0.504838	0.000000	0.000000	2.285245
Round_1	0.159063	-0.608198	-0.645640	0.014856	0.000000	0.000000	0.000000	1.427757
Round_1	0.091381	-0.769759	-0.833634	0.000000	-0.594237	0.000000	0.000000	2.289011
Round_1	0.097322	-0.800383	-0.829700	0.000000	-0.268379	0.000000	0.000000	1.995784
Round_1	0.867332	0.829408	-0.833464	0.000000	-0.631697	0.000000	0.000000	3.161900
Round_1	0.094574	-0.860151	-0.863767	0.000000	-0.689355	0.000000	0.000000	2.507847
Round_1	0.098224	-0.862266	-0.864100	0.006174	-0.465436	0.000000	0.000000	2.296199
Round_1	0.195039	-0.696427	-0.844972	0.000000	-0.756984	0.000000	0.000000	2.493423
Round_1	0.096855	-0.861324	-0.863881	0.000000	-0.672927	0.000000	0.000000	2.494987
Round_1	0.306743	0.126300	-0.797748	0.000000	-0.800630	0.000000	0.000000	2.031421
Round_1	0.103114	-0.859002	-0.863542	0.000000	-0.679076	0.000000	0.000000	2.504733
Round_1	0.103819	-0.054251	-0.432332	0.000000	-0.369536	0.000000	0.000000	0.959938
Round_1	0.096445	-0.051037	-0.267902	0.114553	-0.043283	0.000000	0.000462	0.573681
Round_1	0.263575	0.746480	-0.851809	0.000000	-0.639793	0.000000	0.000000	2.501657
Round_1	0.103493	-0.021002	-0.530051	0.000000	-0.522658	0.000000	0.000000	1.177204
Round_1	0.101719	-0.832681	-0.860297	0.000000	-0.778254	0.000000	0.000000	2.572951
Round_1	0.121646	-0.817205	-0.852466	0.000000	-0.640329	0.000000	0.000000	2.431645
Round_1	0.406273	0.818067	-0.835235	0.000000	-0.370965	0.000000	0.000000	2.430541
Round_1	0.093950	-0.856464	-0.862449	0.000000	-0.670615	0.000000	0.000000	2.483478
Round_1	0.290174	0.000056	-0.041131	0.010568	-0.141636	0.000000	0.000000	0.483566
Round_1	0.163463	-0.803363	-0.824043	0.208165	-0.011039	0.000000	0.040480	2.050553
Round_1	0.133318	-0.790053	-0.822579	0.000000	-0.284372	0.000000	0.000000	2.030321
Round_1	0.141076	-0.649928	-0.780526	0.000000	-0.348983	0.000000	0.000000	1.920512
Round_1	0.128796	0.792870	-0.857398	0.000000	-0.440226	0.000000	0.000000	2.219291
Round_1	0.134820	0.000000	-0.021300	0.088867	-0.022932	0.000000	0.000000	0.267918
Round_1	0.563479	0.858393	-0.861681	0.000000	-0.567423	0.000000	0.000000	2.850976
Round_1	0.114040	0.000000	-0.415692	0.000000	-0.413987	0.000000	0.000000	0.943719
Round_1	0.104693	0.000000	-0.360268	0.000129	-0.384421	0.000000	0.000000	0.849510
Round_1	0.999975	-0.862643	-0.864665	0.000000	-0.700188	0.000000	0.000000	3.427471
Round_1	0.099962	-0.847024	-0.856580	0.008589	-0.292308	0.000000	0.000000	2.104463
Round_1	0.910346	0.662640	0.764066	0.055556	1.000000	-0.863688	1.000000	5.256296
Round_1	0.901711	0.621630	1.000000	0.156933	1.000000	-0.999932	1.000000	5.680207
Round_1	0.109853	-0.120294	-0.736470	0.000000	-0.736664	0.000000	0.000000	1.703281
Round_1	0.095884	-0.079492	-0.479283	0.000000	-0.359685	0.000000	0.000000	1.014343
Round_1	0.525537	0.843238	-0.856770	0.000000	-0.478326	0.000000	0.000000	2.703870
Round_1	0.100934	-0.814690	-0.850389	0.000000	-0.652503	0.000000	0.000000	2.418516
Round_1	0.245874	0.046645	-0.317949	0.000000	-0.382165	0.000000	0.000000	0.992634
Round_1	0.109740	-0.053968	-0.764570	0.000000	-0.779897	0.000000	0.000000	1.708175
Round_1	0.097606	-0.861489	-0.864420	0.000000	-0.792071	0.000000	0.000000	2.615586
Round_1	0.128631	-0.861054	-0.862876	0.016652	-0.087914	0.000000	0.000000	1.957126
Round_1	0.718671	0.000000	1.000000	0.092466	0.000000	0.000000	0.318035	2.129173
Round_1	0.092550	-0.862154	-0.864356	0.000000	-0.513738	0.000000	0.000000	2.332799
Round_1	0.095829	-0.746436	-0.835550	0.000000	-0.690759	0.000000	0.000000	2.368574
Round_1	0.099941	-0.669951	-0.826958	0.000000	-0.735216	0.000000	0.000000	2.332066
Round_1	0.106324	-0.825471	-0.846822	0.000000	-0.448058	0.000000	0.000000	2.226674
Round_1	0.095746	-0.861860	-0.863933	0.000567	-0.523656	0.000000	0.000000	2.345763
Round_1	0.441914	0.411236	-0.181754	0.000000	-0.165633	0.000000	0.000000	1.200536
Round_1	0.134124	0.008056	-0.739779	0.000000	-0.711908	0.000000	0.000000	1.593866
Round_1	0.169087	-0.780792	-0.800856	0.127328	-0.000019	0.000000	0.002894	1.880977
Round_1	0.102800	0.000000	-0.112684	0.030655	-0.131586	0.000000	0.000000	0.377726
Round_1	0.103148	-0.851143	-0.857371	0.000000	-0.226223	0.000000	0.000000	2.037885
Round_1	0.129644	-0.398212	-0.777380	0.000000	-0.720287	0.000000	0.000000	2.025524
Round_1	0.240612	0.641557	-0.737743	0.000000	-0.501900	0.000000	0.000000	2.121812
Round_1	0.095050	-0.335858	-0.573717	0.009956	-0.215829	0.000000	0.000000	1.230409
Round_1	0.467781	0.129691	-0.107564	0.000597	-0.131807	0.000000	0.000000	0.837441
Round_1	0.095888	-0.858407	-0.863641	0.000000	-0.757197	0.000000	0.000000	2.575133
Round_1	0.093502	-0.861575	-0.864214	0.000000	-0.400723	0.000000	0.000000	2.220015
Round_1	0.090611	-0.810777	-0.841342	0.000000	-0.493294	0.000000	0.000000	2.236024
Round_1	0.099531	-0.045143	-0.202147	0.056126	0.000000	0.000000	0.000000	0.402947
Round_1	0.127974	0.000000	-0.111647	0.012100	-0.196521	0.000000	0.000000	0.448242
Round_1	0.092500	-0.679455	-0.804926	0.000000	-0.607307	0.000000	0.000000	2.184188
Round_1	0.114928	-0.780732	-0.819326	0.000007	-0.208148	0.000000	0.000000	1.923142
Round_1	0.130296	0.000000	-0.117351	0.005574	-0.222220	0.000000	0.000000	0.475441
Round_1	0.101356	-0.834787	-0.850222	0.001983	-0.341150	0.000000	0.000000	2.129497
Round_1	0.109929	0.000000	-0.751318	0.000000	-0.738124	0.000000	0.000000	1.599371
Round_1	0.342980	0.008374	-0.073673	0.002839	-0.248427	0.000000	0.000000	0.676294
Round_1	0.116541	-0.789714	-0.853588	0.000000	-0.780158	0.000000	0.000000	2.540001
Round_1	0.409516	0.392869	-0.531151	0.006350	-0.196117	0.000000	0.000000	1.536002
Round_1	0.091869	-0.641960	-0.791358	0.000000	-0.599172	0.000000	0.000000	2.124359
Round_1	0.108720	-0.773604	-0.824425	0.038628	-0.406302	0.000000	0.000000	2.151679
Round_1	0.125211	-0.001733	-0.592758	0.000000	-0.636740	0.000000	0.000000	1.356441
Round_1	0.094256	-0.847523	-0.859824	0.000000	-0.665547	0.000000	0.000000	2.467151
Round_1	0.095290	-0.861440	-0.864330	0.000000	-0.797476	0.000000	0.000000	2.618537
Round_1	0.916442	0.839444	-0.833768	0.000000	-0.630864	0.000000	0.000000	3.220518
Round_1	0.111638	0.000000	-0.328805	0.002911	-0.328992	0.000000	0.000000	0.772347
Round_1	0.140272	-0.861952	-0.864059	0.108295	-0.008832	0.000000	0.000136	1.983547
Round_1	0.098485	-0.862494	-0.864300	0.000000	-0.542006	0.000000	0.000000	2.367285
Round_1	0.177057	0.000000	-0.097914	0.041742	-0.270903	0.000000	0.000000	0.587616
Round_1	0.091448	-0.851644	-0.860512	0.000000	-0.550676	0.000000	0.000000	2.354280
Round_1	0.199200	0.305139	-0.490690	0.000000	-0.170863	0.000000	0.000000	1.165892
Round_1	0.160621	-0.698426	-0.772180	0.001320	-0.126459	0.000000	0.000000	1.759006
Round_1	0.111168	-0.206154	-0.388707	0.197335	-0.006835	0.000000	0.033245	0.943444
Round_1	0.807533	0.728359	-0.733160	0.000000	-0.501948	0.000000	0.000000	2.770999
Round_1	0.132528	-0.013656	-0.752231	0.000000	-0.703990	0.000000	0.000000	1.602405
Round_1	0.299255	0.846805	-0.861543	0.000000	-0.731366	0.000000	0.000000	2.738968
Round_1	0.221470	-0.842951	-0.862883	0.000000	-0.811585	0.000000	0.000000	2.738889
Round_1	0.113957	0.000000	-0.247484	0.000000	-0.194674	0.000000	0.000000	0.556116
Round_1	0.095109	-0.855444	-0.859979	0.000000	-0.058180	0.000000	0.000000	1.868711
Round_1	0.190990	-0.652960	-0.703713	0.254923	0.000000	0.000000	0.079547	1.882133
Round_1	0.124079	-0.523571	-0.620177	0.099351	-0.000002	0.000000	0.000000	1.367180
Round_1	0.196165	0.753320	-0.847413	0.000000	-0.637628	0.000000	0.000000	2.434527
Round_1	0.187171	-0.162937	-0.309514	0.267130	0.000000	0.000000	0.093898	1.020650
Round_1	0.098102	-0.856785	-0.862284	0.000000	-0.574099	0.000000	0.000000	2.391270
Round_1	0.097388	-0.857856	-0.864178	0.000000	-0.816929	0.000000	0.000000	2.636351
Round_1	0.428868	0.062877	-0.660747	0.000000	-0.539646	0.000000	0.000000	1.692138
Round_1	0.095938	-0.816795	-0.856120	0.000000	-0.737111	0.000000	0.000000	2.505964
Round_1	0.102731	-0.214220	-0.622228	0.000000	-0.437452	0.000000	0.000000	1.376631
Round_1	0.126818	0.000000	-0.294425	0.000000	-0.413308	0.000000	0.000000	0.834551
Round_1	0.092009	-0.556878	-0.657506	0.000448	-0.036170	0.000000	0.000000	1.343010
Round_1	0.106614	0.679003	-0.851729	0.000000	-0.783144	0.000000	0.000000	2.420490
Round_1	0.128515	-0.845722	-0.859742	0.000000	-0.660617	0.000000	0.000000	2.494597
Round_1	0.992847	-0.864665	1.000000	0.000000	-0.824245	0.000000	0.000000	3.681757
Round_1	0.108320	-0.804452	-0.853436	0.000000	-0.732844	0.000000	0.000000	2.499052
Round_1	0.093871	-0.071261	-0.548801	0.009614	-0.459183	0.000000	0.000000	1.182731
Round_1	0.755630	0.780414	-0.817653	0.000000	-0.610522	0.000000	0.000000	2.964219
Round_1	0.382308	-0.306978	-0.699458	0.000000	-0.297944	0.000000	0.000000	1.686687
Round_1	0.249993	0.000000	-0.202152	0.000000	-0.273154	0.000000	0.000000	0.725299
Round_1	0.120464	-0.848765	-0.861379	0.000000	-0.710724	0.000000	0.000000	2.541333
Round_1	0.214790	0.000000	0.994320	0.000000	-0.416894	0.000000	0.000000	1.626005
Round_1	0.097324	-0.856095	-0.863828	0.000000	-0.816456	0.000000	0.000000	2.633703
Round_1	0.095680	-0.855223	-0.861026	0.000000	-0.476492	0.000000	0.000000	2.288421
Round_1	0.103312	-0.108444	-0.368996	0.028578	-0.042444	0.000000	0.000000	0.651775
Round_1	0.194552	0.000000	-0.019272	0.000000	-0.017091	0.000000	0.000000	0.230915
Round_1	0.105480	-0.851578	-0.861168	0.000000	-0.703565	0.000000	0.000000	2.521792
Round_1	0.093470	-0.839500	-0.852695	0.000000	-0.427061	0.000000	0.000000	2.212726
Round_1	0.101425	0.000000	-0.074536	0.089919	-0.019559	0.000000	0.000000	0.285439
Round_1	0.182787	0.000000	-0.379165	0.006897	-0.197649	0.000000	0.000000	0.766498
Round_1	0.185547	0.000000	-0.285953	0.000209	-0.353352	0.000000	0.000000	0.825062
Round_1	0.842748	0.778773	-0.457940	0.010808	-0.074638	0.000000	0.000000	2.164907
Round_1	0.093184	-0.724357	-0.818915	0.000000	-0.592972	0.000000	0.000000	2.229427
Round_1	0.127187	-0.820708	-0.838555	0.098931	-0.189713	0.000000	0.000000	2.075094
Round_1	0.132501	0.000000	-0.746001	0.000000	-0.712198	0.000000	0.000000	1.590700
Round_1	0.515003	0.000000	1.000000	0.067974	0.000000	0.000000	0.385674	1.968651
Round_1	0.093121	-0.311058	-0.678814	0.000000	-0.512009	0.000000	0.000000	1.595002
Round_1	0.102090	-0.672968	-0.785933	0.000000	-0.422682	0.000000	0.000000	1.983674
Round_1	0.130686	-0.861409	-0.862947	0.016909	0.000000	0.000000	0.000000	1.871950
Round_1	0.107576	-0.590911	-0.778330	0.000000	-0.576634	0.000000	0.000000	2.053451
Round_1	0.239254	0.850505	-0.864239	0.000000	-0.810343	0.000000	0.000000	2.764341
Round_1	0.102885	-0.862516	-0.864531	-0.046090	-0.817751	0.000000	0.000000	2.693773
Round_1	0.100290	-0.831747	-0.857172	0.000000	-0.722550	0.000000	0.000000	2.511759
Round_1	0.093238	-0.862143	-0.863963	0.000000	-0.613363	0.000000	0.000000	2.432707
Round_1	0.129869	-0.311417	-0.610961	0.108851	-0.183274	0.000000	0.000073	1.344445
Round_1	0.121364	-0.202893	-0.651617	0.000000	-0.561470	0.000000	0.000000	1.537345
Round_1	0.760592	0.114955	0.882049	0.000000	-0.092710	0.000000	0.000000	1.850307
Round_1	0.091090	-0.367243	-0.521744	0.009785	-0.021973	0.000000	0.000000	1.011835
Round_1	0.092031	-0.850079	-0.858386	0.000000	-0.462180	0.000000	0.000000	2.262676
Round_1	0.098683	-0.848874	-0.857558	0.009944	-0.241905	0.000000	0.000000	2.056963
Round_1	0.120056	-0.844660	-0.851339	0.067723	-0.080720	0.000000	0.000000	1.964499
Round_1	0.588657	0.859576	-0.855206	0.000000	-0.106326	0.000000	0.000000	2.409766
Round_1	0.108454	-0.829256	-0.853533	0.000000	-0.644288	0.000000	0.000000	2.435530
Round_1	0.768045	0.663991	-0.296980	0.000000	-0.294428	0.000000	0.000000	2.023444
Round_1	0.119946	0.000000	-0.819683	0.000000	-0.816091	0.000000	0.000000	1.755720
Round_1	0.097104	-0.860751	-0.864097	0.000000	-0.742474	0.000000	0.000000	2.564427
Round_1	0.273136	0.398467	-0.492594	0.006314	-0.147179	0.000000	0.000000	1.317691
Round_1	0.094473	-0.256485	-0.713490	0.000000	-0.652200	0.000000	0.000000	1.716648
Round_1	0.096810	-0.852383	-0.861432	0.000000	-0.699219	0.000000	0.000000	2.509844
Round_1	0.262118	0.276252	-0.470154	0.022046	-0.040502	0.000000	0.000000	1.071071
Round_1	0.096353	-0.862996	-0.864494	0.000000	-0.756952	0.000000	0.000000	2.580794
Round_1	0.112913	-0.020882	-0.591208	0.000000	-0.554013	0.000000	0.000000	1.279018
Round_1	0.379993	0.483248	0.000000	0.321445	0.000000	0.000000	0.193566	1.378252
Round_1	0.088227	-0.192125	-0.572525	0.000000	-0.395871	0.000000	0.000000	1.248748
Round_1	0.105637	-0.236922	-0.432838	0.019125	-0.031429	0.000000	0.000000	0.825951
Round_1	0.094932	-0.842864	-0.861985	0.000000	-0.806891	0.000000	0.000000	2.606672
Round_1	0.178425	0.861778	-0.864458	0.000000	-0.804584	0.000000	0.000000	2.709245
Round_1	0.733367	0.807730	-0.819813	0.000000	-0.638598	0.000000	0.000000	2.999508
Round_1	0.094976	-0.859711	-0.863752	0.000000	-0.647635	0.000000	0.000000	2.466075
Round_1	0.102596	-0.860336	-0.863973	0.000000	-0.718031	0.000000	0.000000	2.544936
Round_1	0.124103	-0.026739	-0.544634	0.002141	-0.247836	0.000000	0.000000	0.945453
Round_1	0.095678	-0.861711	-0.864312	0.000000	-0.338431	0.000000	0.000000	2.160132
Round_1	0.165584	0.788632	-0.837707	0.001967	-0.365758	0.000000	0.000000	2.159649
Round_1	0.125121	-0.690617	-0.771074	0.010506	-0.231962	0.000000	0.000000	1.829279
Round_1	0.477628	0.377818	0.000000	0.144035	-0.013507	0.000000	0.014033	1.027021
Round_1	0.090044	-0.659101	-0.811205	0.000000	-0.669868	0.000000	0.000000	2.230217
Round_1	0.118096	-0.711622	-0.832342	0.000000	-0.704765	0.000000	0.000000	2.366825
Round_1	0.130679	-0.848093	-0.856253	0.014051	-0.325734	0.000000	0.000000	2.174809
Round_1	0.104109	0.000000	-0.062575	0.030903	-0.003900	0.000000	0.000000	0.201486
Round_1	0.097716	-0.560378	-0.844614	0.000000	-0.821781	0.000000	0.000000	2.324488
Round_1	0.583650	0.583146	-0.410137	0.052082	-0.108538	0.000000	0.001706	1.739261
Round_1	0.095704	-0.863712	-0.864651	-0.001753	-0.808831	0.000000	0.000000	2.634651
Round_1	0.329330	0.786962	-0.832190	0.000000	-0.613960	0.000000	0.000000	2.562442
Round_1	0.166657	0.000000	-0.251462	0.000000	-0.421980	0.000000	0.000000	0.840098
Round_1	0.096552	0.000000	-0.233903	0.036348	-0.210402	0.000000	0.000000	0.577205
Round_1	0.099730	-0.812807	-0.844636	0.000000	-0.511144	0.000000	0.000000	2.268317
Round_1	0.123781	-0.705252	-0.818510	0.000000	-0.527804	0.000000	0.000000	2.175347
Round_1	0.127769	-0.748181	-0.851321	0.000000	-0.800171	0.000000	0.000000	2.527443
Round_1	0.094558	-0.216290	-0.780529	0.000000	-0.760110	0.000000	0.000000	1.851488
Round_1	0.089994	-0.851308	-0.861400	0.000000	-0.713867	0.000000	0.000000	2.516568
Round_1	0.443152	0.737905	-0.648193	0.000000	-0.163169	0.000000	0.000000	1.992419
Round_1	0.097169	-0.861282	-0.864385	0.000000	-0.783583	0.000000	0.000000	2.606418
Round_1	0.093113	-0.784945	-0.848442	0.000000	-0.744049	0.000000	0.000000	2.470549
Round_1	0.096321	-0.862558	-0.864567	0.000000	-0.803608	0.000000	0.000000	2.627053
Round_1	0.128663	-0.114948	-0.627657	0.000000	-0.525048	0.000000	0.000000	1.396316
Round_1	0.391561	0.102699	-0.242722	0.031886	-0.197841	0.000000	0.000000	0.966709
Round_1	0.094102	-0.720956	-0.851724	0.000000	-0.819561	0.000000	0.000000	2.486343
Round_1	0.096712	-0.821270	-0.851914	0.000000	-0.686211	0.000000	0.000000	2.456107
Round_1	0.164067	-0.224635	-0.335307	0.369984	0.000000	0.000000	0.197869	1.291862
Round_1	0.091912	-0.859484	-0.862620	0.000000	-0.371838	0.000000	0.000000	2.185854
Round_1	0.109489	-0.856065	-0.861516	0.003002	-0.267038	0.000000	0.000000	2.097110
Round_1	0.092401	-0.832966	-0.852396	0.000000	-0.517471	0.000000	0.000000	2.295233
Round_1	0.744354	0.404604	-0.681825	0.000000	-0.655407	0.000000	0.000000	2.486190
Round_1	0.095818	-0.861077	-0.863945	0.000000	-0.708917	0.000000	0.000000	2.529757
Round_1	0.787508	0.698781	-0.824404	0.000000	-0.783068	0.000000	0.000000	3.093761
Round_1	0.092689	-0.813650	-0.847797	0.000000	-0.641377	0.000000	0.000000	2.395513
Round_1	1.000000	1.000000	1.000000	0.999285	1.000000	0.000000	0.999940	5.999224
Round_1	0.176466	0.000000	-0.616740	0.000000	-0.686936	0.000000	0.000000	1.480142
Round_1	0.097483	-0.142508	-0.775027	0.000000	-0.755740	0.000000	0.000000	1.770758
Round_1	0.329212	0.837925	-0.860118	0.000000	-0.725667	0.000000	0.000000	2.752921
Round_1	0.265019	0.328465	-0.079418	0.023138	0.000000	0.000000	0.000000	0.696041
Round_1	0.169108	0.812033	-0.860578	0.000000	-0.760062	0.000000	0.000000	2.601780
Round_1	0.302453	0.421901	-0.648981	0.000381	-0.483486	0.000000	0.000000	1.857201
Round_1	0.148320	0.000000	-0.311862	0.000000	-0.414035	0.000000	0.000000	0.874218
Round_1	0.713334	0.808501	-0.741019	0.000566	-0.424110	0.000000	0.000000	2.687529
Round_1	0.101907	-0.709292	-0.766084	0.000503	-0.073317	0.000000	0.000000	1.651102
Round_1	0.097920	-0.185046	-0.313021	0.007218	0.000000	0.000000	0.000000	0.603204
Round_1	0.422021	0.118307	0.069712	0.038404	0.000000	0.000000	0.000000	0.648444
Round_1	0.100450	-0.772083	-0.838956	0.000000	-0.629173	0.000000	0.000000	2.340662
Round_1	0.124933	-0.285482	-0.622622	0.019768	-0.364984	0.000000	0.000000	1.417789
Round_1	0.107741	-0.467969	-0.755813	0.000000	-0.614194	0.000000	0.000000	1.945718
Round_1	0.144160	0.000000	-0.745599	0.000000	-0.680216	0.000000	0.000000	1.569976
Round_1	0.089495	-0.657945	-0.806432	0.000000	-0.662271	0.000000	0.000000	2.216143
Round_1	0.826747	0.737983	-0.567526	0.000000	-0.405647	0.000000	0.000000	2.537902
Round_1	0.092385	-0.848644	-0.857203	0.000000	-0.321905	0.000000	0.000000	2.120137
Round_1	0.104245	-0.350021	-0.694267	0.000000	-0.551335	0.000000	0.000000	1.699868
Round_1	0.130693	0.000000	0.000000	0.386828	0.000000	0.000000	0.223655	0.741176
Round_1	0.445941	0.824553	-0.863109	0.000000	-0.616831	0.000000	0.000000	2.750433
Round_1	0.107810	-0.227012	-0.468713	0.010187	-0.097516	0.000000	0.000000	0.911238
Round_1	0.107913	-0.840864	-0.854225	0.016762	-0.302721	0.000000	0.000000	2.122485
Round_1	0.479897	0.631494	-0.760610	0.000000	-0.635166	0.000000	0.000000	2.507167
Round_1	0.100769	-0.853488	-0.857956	0.000000	-0.112169	0.000000	0.000000	1.924382
Round_1	0.229931	0.000000	-0.000177	0.000000	-0.031419	0.000000	0.000000	0.261527
Round_1	0.954735	0.773529	-0.348947	0.000005	-0.056702	0.000000	0.000000	2.133918
Round_1	0.091739	-0.430875	-0.766310	0.000000	-0.659658	0.000000	0.000000	1.948581
Round_1	0.090309	-0.277059	-0.710389	0.000000	-0.621635	0.000000	0.000000	1.699392
Round_1	0.223783	0.000588	0.000000	0.553594	0.000000	0.000000	0.527303	1.305268
Round_1	0.095327	-0.859897	-0.863597	0.000000	-0.694480	0.000000	0.000000	2.513300
Round_1	0.149347	-0.791311	-0.812768	0.099219	0.000000	0.000000	0.000000	1.852645
Round_1	0.112798	-0.845943	-0.853618	0.002768	-0.116745	0.000000	0.000000	1.931872
Round_1	0.093486	-0.812467	-0.847847	0.000000	-0.635498	0.000000	0.000000	2.389298
Round_1	0.092285	-0.657025	-0.822781	0.000000	-0.734508	0.000000	0.000000	2.306599
Round_1	0.136468	-0.130900	-0.537587	0.013415	-0.212054	0.000000	0.000000	1.030424
Round_1	0.459560	0.734131	-0.691615	0.012753	-0.277900	0.000000	0.000000	2.175959
Round_1	0.853525	0.752080	-0.851992	0.000000	-0.625907	0.000000	0.000000	3.083504
Round_1	0.344657	0.215195	-0.755300	0.000000	-0.732218	0.000000	0.000000	2.047370
Round_1	0.098003	-0.846193	-0.858474	0.000000	-0.612552	0.000000	0.000000	2.415222
Round_1	0.094677	-0.731771	-0.846196	0.000000	-0.780922	0.000000	0.000000	2.453566
Round_1	0.106119	-0.834582	-0.858408	0.000000	-0.732288	0.000000	0.000000	2.531398
Round_1	0.098618	-0.126308	-0.675353	0.000000	-0.643265	0.000000	0.000000	1.543544
Round_1	0.095883	-0.828733	-0.854609	0.000000	-0.646657	0.000000	0.000000	2.425882
Round_1	0.586449	0.785200	-0.148429	0.023085	0.000000	0.000000	0.000254	1.543417
Round_1	0.298100	0.356850	0.000000	0.166558	0.000000	0.000000	0.026619	0.848126
Round_1	0.089783	-0.648461	-0.805144	0.000000	-0.669081	0.000000	0.000000	2.212469
Round_1	0.157912	-0.123682	-0.166028	0.057257	0.000000	0.000000	0.000000	0.504879
Round_1	0.994077	0.817751	1.000000	0.008605	1.000000	-0.985314	1.000000	5.805748
Round_1	0.139892	0.000000	-0.029856	0.074912	-0.101125	0.000000	0.000000	0.345785
Round_1	0.930270	-0.864665	1.000000	0.999220	1.000000	-1.000000	1.000000	6.794155
Round_1	0.093995	-0.629721	-0.826191	0.000000	-0.762035	0.000000	0.000000	2.311941
Round_1	0.127990	-0.000827	-0.484393	0.000000	-0.542785	0.000000	0.000000	1.155994
Round_1	0.103510	-0.651083	-0.836937	0.000000	-0.774243	0.000000	0.000000	2.365774
Round_1	0.096139	-0.835330	-0.860341	0.000000	-0.794567	0.000000	0.000000	2.586376
Round_1	0.095781	-0.816228	-0.855569	0.000000	-0.750437	0.000000	0.000000	2.518016
Round_1	0.091163	-0.439978	-0.729312	0.000000	-0.540449	0.000000	0.000000	1.800901
Round_1	0.315479	0.000000	-0.111384	0.001971	-0.291531	0.000000	0.000000	0.720366
Round_1	0.218408	0.000000	-0.668431	0.000000	-0.753040	0.000000	0.000000	1.639879
Round_1	0.093545	-0.094378	-0.640985	0.000000	-0.598304	0.000000	0.000000	1.427212
Round_1	0.123739	-0.758263	-0.811844	0.085467	-0.324082	0.000000	0.000000	2.103394
Round_1	0.096374	-0.238211	-0.501519	0.048441	-0.163149	0.000000	0.000000	1.047695
Round_1	0.130893	0.000000	-0.334334	0.005727	-0.348814	0.000000	0.000000	0.819769
Round_1	0.365169	0.272562	-0.579985	0.000000	-0.620263	0.000000	0.000000	1.837978
Round_1	0.101090	-0.555690	-0.698505	0.001501	-0.255563	0.000000	0.000000	1.612349
Round_1	0.100842	-0.409607	-0.832578	0.000000	-0.807339	0.000000	0.000000	2.150365
Round_1	0.093728	-0.858921	-0.863403	0.000000	-0.638309	0.000000	0.000000	2.454361
Round_1	0.107907	0.000000	-0.750883	0.000000	-0.735440	0.000000	0.000000	1.594230
Round_1	0.092067	-0.711329	-0.787103	0.000000	-0.323221	0.000000	0.000000	1.913719
Round_1	0.199379	-0.651668	-0.733381	0.144088	-0.017539	0.000000	0.007601	1.753656
Round_1	0.101393	-0.002410	-0.429958	0.000000	-0.351469	0.000000	0.000000	0.885231
Round_1	0.106815	-0.591593	-0.677351	0.042967	-0.024811	0.000000	0.000000	1.443537
Round_1	0.224306	0.126268	-0.805127	0.000000	-0.800601	0.000000	0.000000	1.956303
Round_1	0.120483	0.000000	-0.452825	0.000000	-0.339610	0.000000	0.000000	0.912918
Round_1	0.145837	0.214283	-0.820490	0.000000	-0.669357	0.000000	0.000000	1.849967
Round_1	0.102108	-0.861882	-0.864125	0.000000	-0.487898	0.000000	0.000000	2.316014
Round_1	0.098203	-0.862976	-0.864612	0.000000	-0.727973	0.000000	0.000000	2.553764
Round_1	0.210379	0.034806	-0.006247	0.031778	-0.025153	0.000000	0.000000	0.308362
Round_1	0.366097	0.344281	-0.543891	0.000000	-0.492892	0.000000	0.000000	1.747162
Round_1	0.108033	-0.754253	-0.798381	0.019514	-0.130775	0.000000	0.000000	1.810957
Round_1	0.125533	-0.860600	-0.863921	0.000000	-0.702954	0.000000	0.000000	2.553008
Round_1	0.127245	-0.863646	-0.864642	-0.009584	-0.817024	0.000000	0.000000	2.682140
Round_1	0.100383	-0.835353	-0.854886	0.000000	-0.594869	0.000000	0.000000	2.385492
Round_1	0.135471	-0.852904	-0.857807	0.036695	0.000000	0.000000	0.000000	1.882876
Round_1	0.105050	-0.853492	-0.863279	0.000000	-0.760807	0.000000	0.000000	2.582629
Round_1	0.098700	-0.855561	-0.862979	0.000000	-0.731801	0.000000	0.000000	2.549042
Round_1	0.960358	-0.864665	1.000000	0.992917	1.000000	-1.000000	1.000000	6.817939
Round_1	0.090042	-0.663939	-0.771885	0.000000	-0.424932	0.000000	0.000000	1.950798
Round_1	0.774840	0.569118	-0.170889	0.000261	-0.169181	0.000000	0.000000	1.684290
Round_1	0.794341	0.786602	-0.733585	0.000000	-0.507396	0.000000	0.000000	2.821924
Round_1	0.093437	-0.705125	-0.812735	0.000000	-0.615343	0.000000	0.000000	2.226640
Round_1	0.094310	-0.809620	-0.844677	0.000000	-0.568520	0.000000	0.000000	2.317128
Round_1	0.992319	0.861078	-0.863991	0.000000	-0.762164	0.000000	0.000000	3.479553
Round_1	0.131956	0.000000	-0.745538	0.000000	-0.692991	0.000000	0.000000	1.570485
Round_1	0.277982	0.349122	-0.605901	0.000000	-0.575545	0.000000	0.000000	1.808550
Round_1	0.103256	-0.859621	-0.862730	0.000000	-0.483794	0.000000	0.000000	2.309401
Round_1	0.098043	0.000000	-0.217951	0.069719	-0.157214	0.000000	0.000000	0.542927
Round_1	0.098533	-0.852570	-0.859854	0.000000	-0.421665	0.000000	0.000000	2.232622
Round_1	0.090493	-0.062875	-0.457988	0.003748	-0.366121	0.000000	0.000000	0.981226
Round_1	0.092651	-0.718514	-0.814783	0.000000	-0.615747	0.000000	0.000000	2.241695
Round_1	0.160611	0.000000	-0.688396	0.000000	-0.727252	0.000000	0.000000	1.576259
Round_1	0.101041	0.000000	-0.372361	0.000376	-0.332591	0.000000	0.000000	0.806370
Round_1	0.111176	0.000000	-0.245713	0.000257	-0.249563	0.000000	0.000000	0.606710
Round_1	0.094752	-0.861251	-0.864132	0.000000	-0.691271	0.000000	0.000000	2.511406
Round_1	0.091058	-0.548444	-0.772258	0.000000	-0.592535	0.000000	0.000000	2.004295
Round_1	0.094355	-0.864072	-0.864636	0.000000	-0.665329	0.000000	0.000000	2.488392
Round_1	0.627029	0.498852	-0.543919	0.051884	-0.130352	0.000000	0.013073	1.865108
Round_1	0.105437	-0.818095	-0.850481	0.000000	-0.621002	0.000000	0.000000	2.395015
Round_1	0.174409	-0.840948	-0.854580	0.017591	-0.325590	0.000000	0.000000	2.213117
Round_1	0.142452	-0.836303	-0.848148	0.000000	-0.165071	0.000000	0.000000	1.991973
Round_1	0.094416	-0.800855	-0.848670	0.000000	-0.689659	0.000000	0.000000	2.433601
Round_1	0.138629	-0.753103	-0.784958	0.027226	-0.021710	0.000000	0.000000	1.725625
Round_1	0.094341	-0.577282	-0.764789	0.000000	-0.497331	0.000000	0.000000	1.933742
Round_1	0.160570	0.000000	-0.523420	0.000000	-0.535051	0.000000	0.000000	1.219040
Round_1	0.111762	0.835322	-0.862515	0.000000	-0.817051	0.000000	0.000000	2.626650
Round_1	0.144344	-0.762931	-0.797362	0.041014	-0.066312	0.000000	0.000000	1.811962
Round_1	0.097050	-0.858076	-0.863822	0.000000	-0.790993	0.000000	0.000000	2.609942
Round_1	0.100129	-0.301923	-0.771998	0.000000	-0.736991	0.000000	0.000000	1.911042
Round_1	0.094268	-0.858315	-0.863212	0.000000	-0.703435	0.000000	0.000000	2.519230
Round_1	0.125754	-0.860985	-0.863472	0.022048	-0.144647	0.000000	0.000000	2.016905
Round_1	0.096143	-0.794007	-0.848425	0.000000	-0.707433	0.000000	0.000000	2.446007
Round_1	0.089337	-0.680023	-0.799351	0.000000	-0.565315	0.000000	0.000000	2.134026
Round_1	0.096968	-0.841714	-0.858745	0.000000	-0.695382	0.000000	0.000000	2.492808
Round_1	0.088223	-0.475456	-0.738496	0.000000	-0.577522	0.000000	0.000000	1.879697
Round_1	0.096616	-0.553270	-0.810987	0.000000	-0.740637	0.000000	0.000000	2.201510
Round_1	0.120001	-0.861696	-0.864509	0.000000	-0.809609	0.000000	0.000000	2.655816
Round_1	0.097210	-0.027046	-0.197681	0.000000	-0.001708	0.000000	0.000000	0.323645
Round_1	0.093676	-0.259953	-0.756500	0.000000	-0.710670	0.000000	0.000000	1.820799
Round_1	0.749485	0.000000	1.000000	0.193742	1.000000	-0.958289	1.000000	4.901516
Round_1	0.841873	0.707804	-0.557551	0.003822	-0.521078	0.000000	0.000000	2.632129
Round_1	0.105428	0.000000	-0.386182	0.000000	-0.364621	0.000000	0.000000	0.856230
Round_1	0.102174	-0.219525	-0.547628	0.000000	-0.202309	0.000000	0.000000	1.071636
Round_1	0.207690	0.374473	-0.752946	0.006774	-0.162690	0.000000	0.000000	1.504572
Round_1	0.565235	0.060529	-0.451556	0.000000	-0.547899	0.000000	0.000000	1.625220
Round_1	0.325971	0.683101	-0.748779	0.000000	-0.475301	0.000000	0.000000	2.233152
Round_1	0.611615	0.565029	-0.285602	0.003962	-0.349659	0.000000	0.000000	1.815866
Round_1	0.105715	-0.840695	-0.854315	0.000000	-0.516305	0.000000	0.000000	2.317031
Round_1	0.391270	0.756121	-0.785171	0.000000	-0.401596	0.000000	0.000000	2.334159
Round_1	0.102739	-0.429736	-0.591417	0.000000	-0.025702	0.000000	0.000000	1.149594
Round_1	0.142153	-0.710473	-0.757882	0.095355	-0.002632	0.000000	0.000000	1.708496
Round_1	0.139144	-0.572730	-0.642541	0.046064	0.000000	0.000000	0.000000	1.400478
Round_1	0.129147	-0.110642	-0.224106	0.017897	0.000000	0.000000	0.000000	0.481793
Round_1	0.098464	-0.816158	-0.839185	0.002816	-0.354488	0.000000	0.000000	2.111111
Round_1	0.218558	0.040668	-0.268481	0.000000	-0.260194	0.000000	0.000000	0.787901
Round_1	0.342110	0.139885	-0.240516	0.000000	-0.205190	0.000000	0.000000	0.927701
Round_1	0.142323	-0.815515	-0.829800	0.000000	-0.051862	0.000000	0.000000	1.839499
Round_1	0.097062	-0.862030	-0.864612	0.000000	-0.555237	0.000000	0.000000	2.378941
Round_1	0.088876	-0.505418	-0.752504	0.000000	-0.587893	0.000000	0.000000	1.934692
Round_1	0.093275	-0.828516	-0.847158	0.000000	-0.406374	0.000000	0.000000	2.175323
Round_1	0.097183	-0.848719	-0.861086	0.000000	-0.662112	0.000000	0.000000	2.469100
Round_1	0.093147	-0.623307	-0.834759	0.000000	-0.787093	0.000000	0.000000	2.338306
Round_1	0.095334	-0.862349	-0.864385	0.000000	-0.755740	0.000000	0.000000	2.577808
Round_1	0.093901	-0.833671	-0.851962	0.000000	-0.495231	0.000000	0.000000	2.274765
Round_1	0.132465	0.000000	-0.213542	0.034358	-0.299338	0.000000	0.000000	0.679702
Round_1	0.117386	-0.853510	-0.860310	0.003604	-0.279090	0.000000	0.000000	2.113901
Round_1	0.096138	-0.815399	-0.856238	0.000000	-0.765837	0.000000	0.000000	2.533612
Round_1	0.098516	-0.829146	-0.851237	0.000000	-0.568990	0.000000	0.000000	2.347889
Round_1	0.244179	0.815878	-0.852742	0.000000	-0.589275	0.000000	0.000000	2.502073
Round_1	1.000000	-0.863430	-0.864665	0.000000	-0.726742	0.000000	0.000000	3.454837
Round_1	0.097792	-0.851930	-0.863419	0.000000	-0.820933	0.000000	0.000000	2.634075
Round_1	0.096107	-0.087030	-0.627079	0.000000	-0.608552	0.000000	0.000000	1.418767
Round_1	0.190087	-0.848666	-0.854564	0.124051	-0.046560	0.000000	0.001730	2.065659
Round_1	0.968954	0.771643	1.000000	0.022056	1.000000	-0.999435	1.000000	5.762088
Round_1	0.173000	0.000000	-0.584322	0.000000	-0.651856	0.000000	0.000000	1.409178
Round_1	0.096244	-0.859001	-0.862758	0.000000	-0.542441	0.000000	0.000000	2.360444
Round_1	0.092919	-0.078977	-0.580547	0.000000	-0.500865	0.000000	0.000000	1.253308
Round_1	0.090136	-0.851422	-0.861651	0.000000	-0.734335	0.000000	0.000000	2.537544
Round_1	0.622789	0.785787	-0.810464	0.000000	-0.656312	0.000000	0.000000	2.875351
Round_1	0.987657	0.858424	1.000000	0.000000	1.000000	-1.000000	1.000000	5.846081
Round_1	0.096392	-0.777168	-0.830146	0.000000	-0.500559	0.000000	0.000000	2.204266
Round_1	0.103244	-0.757926	-0.800773	0.017622	-0.138933	0.000000	0.000000	1.818498
Round_1	0.097264	-0.740207	-0.807139	0.000000	-0.426723	0.000000	0.000000	2.071333
Round_1	0.149353	-0.779966	-0.808209	0.067325	-0.030971	0.000000	0.000000	1.835824
Round_1	0.970100	0.692613	1.000000	0.044212	1.000000	-0.980003	1.000000	5.686928
Round_1	0.166859	0.188537	-0.571992	0.000000	-0.289909	0.000000	0.000000	1.217296
Round_1	0.094326	-0.824692	-0.854760	0.000000	-0.705171	0.000000	0.000000	2.478948
Round_1	0.098857	-0.829435	-0.857467	0.000000	-0.729550	0.000000	0.000000	2.515308
Round_1	0.146871	0.000000	-0.635164	0.000000	-0.709648	0.000000	0.000000	1.491683
Round_1	0.641431	0.732362	-0.791181	0.000000	-0.709995	0.000000	0.000000	2.874969
Round_1	0.753000	0.676923	-0.592993	0.000000	-0.567109	0.000000	0.000000	2.590026
Round_1	0.118032	-0.217589	-0.532122	0.005561	-0.200317	0.000000	0.000000	1.073622
Round_1	0.879767	0.857194	-0.849731	0.000000	-0.043431	0.000000	0.000000	2.630122
Round_1	0.554713	0.330467	-0.005664	0.061998	-0.022155	0.000000	0.000865	0.975863
Round_1	0.109173	-0.861188	-0.863870	0.021381	-0.383281	0.000000	0.000000	2.238893
Round_1	0.113393	-0.831521	-0.844851	0.006139	-0.148703	0.000000	0.000000	1.944607
Round_1	0.113327	-0.839789	-0.857659	0.000000	-0.680911	0.000000	0.000000	2.491687
Round_1	0.155344	0.816423	-0.860142	0.000000	-0.579140	0.000000	0.000000	2.411049
Round_1	0.096869	-0.862191	-0.864582	0.000000	-0.815874	0.000000	0.000000	2.639517
Round_1	0.123687	0.527897	-0.839840	0.000000	-0.734663	0.000000	0.000000	2.226087
Round_1	0.152501	-0.772346	-0.801047	0.070080	-0.012429	0.000000	0.000000	1.808402
Round_1	0.095934	-0.456541	-0.640324	0.042772	-0.207283	0.000000	0.000000	1.442854
Round_1	0.093987	-0.863404	-0.864583	0.000000	-0.686077	0.000000	0.000000	2.508051
Round_1	0.131066	-0.348882	-0.511794	0.172195	-0.000015	0.000000	0.020293	1.184245
Round_1	0.534193	0.435883	-0.559575	0.000000	-0.527781	0.000000	0.000000	2.057431
Round_1	0.326641	0.367810	-0.503201	0.002114	-0.423190	0.000000	0.000000	1.622956
Round_1	0.193976	-0.485691	-0.576813	0.315787	0.000000	0.000000	0.140065	1.712332
Round_1	0.091264	-0.139340	-0.606600	0.000000	-0.490574	0.000000	0.000000	1.327778
Round_1	0.092628	-0.855854	-0.862345	0.000000	-0.662789	0.000000	0.000000	2.473615
Round_1	0.133772	-0.802312	-0.852044	0.000000	-0.724429	0.000000	0.000000	2.512557
Round_1	0.103131	-0.864134	-0.864631	0.000000	-0.178864	0.000000	0.000000	2.010760
Round_1	0.095445	-0.318050	-0.814972	0.000000	-0.799309	0.000000	0.000000	2.027776
Round_1	0.159271	-0.744986	-0.829600	0.000000	-0.559464	0.000000	0.000000	2.293321
Round_1	0.096932	-0.843233	-0.855509	0.000000	-0.472773	0.000000	0.000000	2.268446
Round_1	0.836905	0.738758	-0.548815	0.036592	-0.242153	0.000000	0.000000	2.403223
Round_1	0.733375	0.514556	1.000000	0.000000	1.000000	-0.999959	1.000000	5.247890
Round_1	0.131592	0.000000	-0.016788	0.020340	-0.035804	0.000000	0.000000	0.204525
Round_1	0.093409	-0.861698	-0.864285	0.000000	-0.683222	0.000000	0.000000	2.502614
Round_1	0.384977	0.054128	-0.457100	0.000553	-0.386555	0.000000	0.000000	1.283313
Round_1	0.097477	-0.861308	-0.864234	0.000000	-0.626725	0.000000	0.000000	2.449744
Round_1	0.631414	0.852405	-0.859116	0.000000	-0.739425	0.000000	0.000000	3.082360
Round_1	0.090169	-0.049454	-0.448792	0.020150	-0.373510	0.000000	0.000000	0.982074
Round_1	0.219727	0.000000	-0.110277	0.023616	-0.271483	0.000000	0.000000	0.625103
Round_1	0.100890	-0.722516	-0.822219	0.000000	-0.653836	0.000000	0.000000	2.299460
Round_1	0.105394	-0.579040	-0.833624	0.000000	-0.786448	0.000000	0.000000	2.304506
Round_1	0.142815	-0.706184	-0.796556	0.000000	-0.306301	0.000000	0.000000	1.951856
Round_1	0.089977	-0.246395	-0.697027	0.000000	-0.623869	0.000000	0.000000	1.657269
Round_1	0.194427	0.000000	-0.313548	0.028289	-0.165412	0.000000	0.000000	0.701676
Round_1	0.134575	0.000000	-0.610338	0.000000	-0.471746	0.000000	0.000000	1.216659
Round_1	0.146154	-0.854970	-0.860454	0.000000	-0.024047	0.000000	0.000000	1.885625
Round_1	0.095800	-0.783290	-0.832786	0.000000	-0.519427	0.000000	0.000000	2.231303
Round_1	0.098187	-0.856533	-0.864215	0.000000	-0.830266	0.000000	0.000000	2.649201
Round_1	0.159006	0.000000	-0.221634	0.008860	-0.193763	0.000000	0.000000	0.583263
Round_1	0.102255	-0.823526	-0.849517	0.000412	-0.595196	0.000000	0.000000	2.370906
Round_1	0.172407	-0.635204	-0.699045	0.041588	0.000000	0.000000	0.000000	1.548243
Round_1	0.092192	0.000000	-0.283911	0.029491	-0.218721	0.000000	0.000000	0.624314
Round_1	0.089519	-0.266941	-0.535007	0.000000	-0.190849	0.000000	0.000000	1.082316
Round_1	0.100650	-0.855837	-0.863972	-0.002899	-0.814162	0.000000	0.000000	2.637521
Round_1	0.110404	-0.000000	-0.458749	0.009284	-0.405962	0.000000	0.000000	0.984399
Round_1	0.112184	0.000000	-0.404393	0.000000	-0.380443	0.000000	0.000000	0.897021
Round_1	0.532031	0.361009	-0.484060	0.000000	-0.438707	0.000000	0.000000	1.815807
Round_1	0.092442	-0.190868	-0.664717	0.000000	-0.602785	0.000000	0.000000	1.550812
Round_1	0.465259	0.658002	-0.559344	0.000000	-0.307583	0.000000	0.000000	1.990189
Round_1	0.090652	-0.018232	-0.392877	0.026716	-0.324369	0.000000	0.000000	0.852847
Round_1	0.109115	0.000000	-0.066550	0.115581	-0.036285	0.000000	0.001252	0.328782
Round_1	0.090391	-0.532694	-0.760653	0.000000	-0.562416	0.000000	0.000000	1.946154
Round_1	0.126971	-0.490944	-0.686616	0.000025	-0.232252	0.000000	0.000000	1.536808
Round_1	0.093153	-0.847942	-0.860176	0.000000	-0.685656	0.000000	0.000000	2.486927
Round_1	0.105964	-0.272334	-0.716654	0.000000	-0.673435	0.000000	0.000000	1.768389
Round_1	0.101553	-0.842968	-0.858434	0.000000	-0.660078	0.000000	0.000000	2.463034
Round_1	0.100868	-0.770941	-0.851928	0.000000	-0.771804	0.000000	0.000000	2.495541
Round_1	0.094880	-0.845524	-0.860203	0.000000	-0.682202	0.000000	0.000000	2.482809
Round_1	0.141578	-0.819715	-0.831148	0.006590	0.000000	0.000000	0.000000	1.799032
Round_1	0.095621	-0.809529	-0.855189	0.000000	-0.759656	0.000000	0.000000	2.519995
Round_1	0.213384	0.000000	-0.269073	0.000000	-0.458247	0.000000	0.000000	0.940705
Round_1	0.091277	-0.748941	-0.825577	0.000000	-0.606620	0.000000	0.000000	2.272415
Round_1	0.093848	-0.808582	-0.852396	0.000000	-0.713903	0.000000	0.000000	2.468729
Round_1	0.096803	-0.864047	-0.864612	0.000000	-0.701081	0.000000	0.000000	2.526542
Round_1	0.445889	0.012381	-0.224113	0.000082	-0.324154	0.000000	0.000000	1.006618
Round_1	0.260610	0.824415	-0.858743	0.000000	-0.685886	0.000000	0.000000	2.629655
Round_1	0.090712	-0.069033	-0.413056	0.002037	-0.229043	0.000000	0.000000	0.803881
Round_1	0.093722	-0.846603	-0.856283	0.000000	-0.297164	0.000000	0.000000	2.093772
Round_1	0.112760	-0.139863	-0.580331	0.000000	-0.478302	0.000000	0.000000	1.311255
Round_1	0.107515	-0.838454	-0.860027	0.000000	-0.754902	0.000000	0.000000	2.560898
Round_1	0.221784	0.000000	0.179153	0.195533	0.000000	0.000000	0.062287	0.658757
Round_1	0.413549	0.366648	-0.399059	0.000000	-0.394076	0.000000	0.000000	1.573332
Round_1	0.092607	-0.768310	-0.837303	0.000000	-0.674412	0.000000	0.000000	2.372632
Round_1	0.095862	-0.859517	-0.864406	0.000000	-0.816145	0.000000	0.000000	2.635930
Round_1	0.101771	-0.012669	-0.381709	0.011982	-0.360555	0.000000	0.000000	0.868686
Round_1	0.278902	0.284870	-0.777945	0.000000	-0.721749	0.000000	0.000000	2.063465
Round_1	0.722567	0.721629	-0.606430	0.012586	-0.275246	0.000000	0.000000	2.338458
Round_1	0.165046	-0.395325	-0.751698	0.000000	-0.538017	0.000000	0.000000	1.850085
Round_1	0.096368	-0.855770	-0.863065	0.000000	-0.751898	0.000000	0.000000	2.567101
Round_1	0.361682	0.226577	0.054623	0.356318	0.000000	0.000000	0.349964	1.349165
Round_1	0.440546	0.545071	-0.686008	0.000000	-0.606705	0.000000	0.000000	2.278330
Round_1	0.745865	0.365111	-0.408693	0.000015	-0.487282	0.000000	0.000000	2.006965
Round_1	0.097898	-0.828399	-0.858508	0.000000	-0.772196	0.000000	0.000000	2.557001
Round_1	0.364316	0.826911	-0.857221	0.000000	-0.620727	0.000000	0.000000	2.669177
Round_1	0.329794	0.429208	-0.808639	0.000000	-0.809498	0.000000	0.000000	2.377139
Round_1	0.107931	-0.825660	-0.843890	0.000000	-0.184210	0.000000	0.000000	1.961691
Round_1	0.097292	-0.848997	-0.859351	0.000000	-0.524608	0.000000	0.000000	2.330248
Round_1	0.093799	-0.001339	-0.257198	0.075713	-0.128445	0.000000	0.000000	0.556494
Round_1	0.204578	-0.009488	-0.400095	0.077535	-0.129709	0.000000	0.000000	0.821405
Round_1	0.102283	-0.863845	-0.864616	0.000000	-0.620368	0.000000	0.000000	2.451113
Round_1	0.093045	-0.691144	-0.826140	0.000000	-0.720073	0.000000	0.000000	2.330401
Round_1	0.095152	-0.864081	-0.864635	0.000000	-0.781258	0.000000	0.000000	2.605126
Round_1	0.097460	-0.699803	-0.808772	0.000000	-0.574122	0.000000	0.000000	2.180156
Round_1	0.099556	-0.829085	-0.848804	0.000000	-0.525396	0.000000	0.000000	2.302841
Round_1	0.096068	-0.863122	-0.864619	0.000000	-0.636512	0.000000	0.000000	2.460321
Round_1	1.000000	1.000000	1.000000	0.000000	-0.758909	0.000000	0.000000	3.758909
Round_1	0.099286	-0.432281	-0.684369	0.023759	-0.388011	0.000000	0.000000	1.627707
Round_1	0.102371	-0.824246	-0.854311	0.000000	-0.717115	0.000000	0.000000	2.498043
Round_1	0.097739	-0.861440	-0.864585	0.000000	-0.676379	0.000000	0.000000	2.500143
Round_1	0.232444	0.000000	-0.670428	0.000000	-0.717043	0.000000	0.000000	1.619916
Round_1	0.104418	-0.845098	-0.861016	0.000000	-0.759055	0.000000	0.000000	2.569587
Round_1	0.090086	-0.719543	-0.814610	0.000000	-0.574122	0.000000	0.000000	2.198361
Round_1	0.788445	0.655367	-0.746109	0.000000	-0.599562	0.000000	0.000000	2.789483
Round_1	0.098152	-0.861033	-0.864282	0.000000	-0.805430	0.000000	0.000000	2.628897
Round_1	0.138232	-0.787102	-0.831262	0.000000	-0.392572	0.000000	0.000000	2.149169
Round_1	0.459827	0.274548	-0.323685	0.003701	-0.438248	0.000000	0.000000	1.500009
Round_1	0.167092	0.000000	-0.020425	0.004963	-0.055841	0.000000	0.000000	0.248320
Round_1	0.094373	-0.367487	-0.814137	0.000000	-0.788423	0.000000	0.000000	2.064421
Round_1	0.099996	-0.300518	-0.662866	0.001404	-0.406423	0.000000	0.000000	1.471207
Round_1	0.096397	-0.859257	-0.863323	0.000000	-0.697276	0.000000	0.000000	2.516253
Round_1	0.090800	-0.359242	-0.699676	0.000000	-0.567624	0.000000	0.000000	1.717343
Round_1	0.095054	-0.856434	-0.863834	0.000000	-0.780616	0.000000	0.000000	2.595938
Round_1	0.088229	-0.616291	-0.728255	0.000000	-0.247133	0.000000	0.000000	1.679908
Round_1	0.732412	0.336621	-0.202672	0.008563	-0.183836	0.000000	0.000000	1.464103
Round_1	0.143293	0.566672	-0.799358	0.000000	-0.619501	0.000000	0.000000	2.128825
Round_1	0.713704	0.674041	-0.410952	0.000044	-0.170782	0.000000	0.000000	1.969523
Round_1	0.091084	-0.612913	-0.800750	0.000000	-0.624563	0.000000	0.000000	2.129310
Round_1	0.110978	0.000000	0.000000	0.085510	0.000000	0.000000	0.000000	0.196488
Round_1	0.146570	0.000000	-0.599792	0.000010	-0.533024	0.000000	0.000000	1.279395
Round_1	0.125416	-0.862176	-0.863826	0.019431	-0.013736	0.000000	0.000000	1.884584
Round_1	0.111569	-0.853797	-0.862578	0.000000	-0.749305	0.000000	0.000000	2.577248
Round_1	0.156932	-0.134704	-0.349560	0.098163	0.000000	0.000000	0.000028	0.739387
Round_1	0.102262	-0.704154	-0.771859	0.009567	-0.218941	0.000000	0.000000	1.806783
Round_1	0.095872	-0.858478	-0.863839	0.000000	-0.748470	0.000000	0.000000	2.566659
Round_1	0.090401	-0.459891	-0.727298	0.000000	-0.552357	0.000000	0.000000	1.829946
Round_1	0.159516	0.000000	-0.566336	0.000000	-0.674548	0.000000	0.000000	1.400400
Round_1	0.099443	-0.863853	-0.864620	0.000000	-0.786253	0.000000	0.000000	2.614169
Round_1	0.208361	0.000000	0.000000	0.048765	-0.011426	0.000000	0.000000	0.268552
Round_1	0.179856	-0.792812	-0.806115	0.035244	0.000000	0.000000	0.000000	1.814027
Round_1	0.112425	-0.560353	-0.782036	0.000000	-0.591245	0.000000	0.000000	2.046060
Round_1	0.266168	-0.046565	-0.762644	0.000000	-0.671811	0.000000	0.000000	1.747188
Round_1	0.093460	-0.803529	-0.846195	0.000000	-0.669298	0.000000	0.000000	2.412481
Round_1	0.091700	-0.051266	-0.550599	0.001063	-0.484768	0.000000	0.000000	1.179396
Round_1	0.117305	-0.826888	-0.853305	0.000000	-0.663683	0.000000	0.000000	2.461181
Round_1	0.087116	-0.214203	-0.607071	0.003766	-0.458271	0.000000	0.000000	1.370428
Round_1	0.201491	0.034831	-0.379718	0.000956	-0.311791	0.000000	0.000000	0.928788
Round_1	0.998029	-0.863536	-0.864665	0.000000	-0.600320	0.000000	0.000000	3.326551
Round_1	0.118437	-0.826462	-0.843234	0.025962	-0.226799	0.000000	0.000000	2.040894
Round_1	0.097692	-0.862305	-0.864628	0.000000	-0.814203	0.000000	0.000000	2.638827
Round_1	0.100060	-0.833060	-0.845234	0.000000	-0.107958	0.000000	0.000000	1.886311
Round_1	0.161479	-0.530460	-0.774990	0.000000	-0.515956	0.000000	0.000000	1.982885
Round_1	0.096663	-0.069899	-0.610229	0.000000	-0.620791	0.000000	0.000000	1.397582
Round_1	0.130437	-0.859280	-0.863831	0.000000	-0.630843	0.000000	0.000000	2.484392
Round_1	0.106279	-0.854764	-0.861038	0.001566	-0.423432	0.000000	0.000000	2.247080
Round_1	0.087829	-0.280138	-0.629414	0.000000	-0.448009	0.000000	0.000000	1.445390
Round_1	0.089779	-0.722600	-0.800618	0.000000	-0.396502	0.000000	0.000000	2.009498
Round_1	0.098556	-0.843993	-0.862690	0.000000	-0.818168	0.000000	0.000000	2.623406
Round_1	0.500742	0.004307	1.000000	0.053511	1.000000	-1.000000	1.000000	4.558560
Round_1	0.443948	0.592497	-0.713599	0.000000	-0.338238	0.000000	0.000000	2.088282
Round_1	0.101228	-0.851952	-0.859111	0.000000	-0.492254	0.000000	0.000000	2.304546
Round_1	0.103319	-0.815168	-0.850022	0.000000	-0.641089	0.000000	0.000000	2.409599
Round_1	0.111553	0.000000	-0.299484	0.005196	-0.319611	0.000000	0.000000	0.735844
Round_1	0.831633	0.740731	-0.433818	0.000743	-0.295017	0.000000	0.000000	2.301942
Round_1	0.148649	0.000000	-0.440620	0.007595	-0.532194	0.000000	0.000000	1.129057
Round_1	0.092610	-0.820677	-0.856284	0.000000	-0.764094	0.000000	0.000000	2.533664
Round_1	0.166912	0.000000	-0.384459	0.000000	-0.537396	0.000000	0.000000	1.088767
Round_1	0.121987	0.784177	-0.855844	0.000000	-0.640349	0.000000	0.000000	2.402357
Round_1	0.099052	-0.857487	-0.862426	0.004580	-0.468593	0.000000	0.000000	2.292139
[truncated: 6,401 more rows]
