# Supplementary material for: Bayesian inference for biophysical neuron models enables stimulus optimization for retinal neuroprosthetics
Source: eLife. 2020 Oct 27;9:e54997. doi: 10.7554/eLife.54997 (PMC7673784; doi:10.7554/eLife.54997)
Supplement: Figure 4—source data 1. [file elife-54997-fig4-data1.zip › Sample_discrepancies_OFF.csv]

	iGluSnFR	rate_rest	rate_rel_range	Vm_rest	Vm_rel_range	Vm_low	Vm_high	total
Round_1	0.398449	0.000000	-0.695138	0.000000	-0.130352	0.000000	0.000000	1.223939
Round_1	0.403327	0.000000	-0.710702	0.000000	0.000000	0.000000	0.000000	1.114029
Round_1	0.412633	0.902048	-0.000370	0.000000	-0.532908	0.000000	0.000000	1.847959
Round_1	0.501428	0.000000	-0.862574	-0.225580	-0.835238	0.000000	0.000000	2.424820
Round_1	0.430324	0.000000	-0.864593	0.000000	-0.849672	0.000000	0.000000	2.144589
Round_1	0.553412	0.000000	-0.856296	0.000000	-0.584507	0.000000	0.000000	1.994215
Round_1	0.442775	0.934633	0.000000	0.000000	0.000000	0.000000	0.000000	1.377408
Round_1	0.447630	0.000000	0.000000	0.000000	0.000000	0.000000	0.000000	0.447630
Round_1	0.406851	0.000000	-0.528409	0.000000	-0.389491	0.000000	0.000000	1.324750
Round_1	0.382491	0.000000	-0.838005	0.000000	-0.643162	0.000000	0.000000	1.863658
Round_1	0.725459	0.000000	-0.862209	0.000000	-0.041056	0.000000	0.000000	1.628723
Round_1	0.661589	0.971393	-0.864449	0.000000	0.000000	0.000000	0.000000	2.497432
Round_1	0.714876	0.000000	-0.256533	0.000000	0.000000	0.000000	0.000000	0.971408
Round_1	0.415445	0.000000	-0.859406	0.000000	-0.056084	0.000000	0.000000	1.330935
Round_1	0.718092	0.000000	-0.681885	0.000000	0.000000	0.000000	0.000000	1.399977
Round_1	0.695320	0.000000	-0.860458	0.000000	-0.490645	0.000000	0.000000	2.046424
Round_1	0.620134	0.000000	-0.859989	0.000000	-0.126695	0.000000	0.000000	1.606818
Round_1	0.512060	0.198847	0.000000	0.000000	0.000000	0.000000	0.000000	0.710907
Round_1	0.825577	0.000000	0.000000	0.000000	0.000000	0.000000	0.000000	0.825577
Round_1	0.420449	0.000000	-0.861689	-0.426360	-0.819988	0.000000	0.000000	2.528486
Round_1	0.718333	0.000000	-0.822949	0.000000	0.000000	0.000000	0.000000	1.541282
Round_1	0.562928	0.000000	-0.850426	0.000000	-0.364064	0.000000	0.000000	1.777418
Round_1	0.471269	0.000000	-0.848793	-0.003454	-0.169545	0.000000	0.000000	1.493061
Round_1	0.853951	0.000000	0.000000	0.000000	0.151080	0.000000	0.000000	1.005031
Round_1	0.542625	0.000000	-0.842814	0.000000	0.000000	0.000000	0.000000	1.385439
Round_1	0.505851	0.000000	-0.847081	0.000000	0.000000	0.000000	0.000000	1.352931
Round_1	0.582376	0.000000	0.000000	0.000000	0.000000	0.000000	0.000000	0.582376
Round_1	0.543320	0.000000	-0.864654	0.000000	-0.192241	0.000000	0.000000	1.600215
Round_1	0.518831	0.000000	-0.780169	0.000000	0.000000	0.000000	0.000000	1.299000
Round_1	0.955650	0.000000	-0.860500	0.304926	0.421003	0.000000	0.000000	2.542079
Round_1	0.457140	0.000000	-0.828976	0.000000	-0.800401	0.000000	0.000000	2.086517
Round_1	0.541041	0.322876	0.000000	0.000000	0.000000	0.000000	0.000000	0.863917
Round_1	0.556776	0.000000	-0.006125	0.000000	-0.279090	0.000000	0.000000	0.841991
Round_1	0.567647	0.000000	-0.854783	0.000000	-0.374358	0.000000	0.000000	1.796788
Round_1	0.371831	0.035316	0.000000	0.000000	0.000000	0.000000	0.000000	0.407147
Round_1	0.454850	0.000000	-0.770656	0.000000	0.000000	0.000000	0.000000	1.225506
Round_1	0.719510	0.000000	-0.512516	0.000000	0.000000	0.000000	0.000000	1.232026
Round_1	0.781479	0.000000	0.000000	0.000000	0.176683	0.000000	0.000000	0.958162
Round_1	0.549698	0.000000	-0.860120	0.000000	-0.078352	0.000000	0.000000	1.488170
Round_1	0.376851	0.000000	-0.849739	0.000000	-0.453205	0.000000	0.000000	1.679795
Round_1	0.662807	0.000000	-0.855950	0.000000	-0.846071	0.000000	0.000000	2.364827
Round_1	0.763067	0.000000	0.000000	0.000000	0.068636	0.000000	0.000000	0.831702
Round_1	0.452064	0.000000	-0.816438	0.000000	-0.728025	0.000000	0.000000	1.996527
Round_1	0.366291	0.341245	0.000000	0.000000	0.000000	0.000000	0.000000	0.707536
Round_1	0.403400	0.000000	-0.661275	0.000000	-0.012871	0.000000	0.000000	1.077545
Round_1	0.502598	0.850282	0.000000	0.000000	0.000000	0.000000	0.000000	1.352880
Round_1	0.413962	0.000000	-0.597733	0.000000	-0.374988	0.000000	0.000000	1.386683
Round_1	0.439262	0.000000	0.000000	0.000000	0.000000	0.000000	0.000000	0.439262
Round_1	0.550289	0.000000	-0.452211	0.000000	-0.158201	0.000000	0.000000	1.160701
Round_1	0.378656	0.000000	-0.862432	-0.103404	-0.062327	0.000000	0.000000	1.406820
Round_1	0.499519	0.000000	-0.851293	-0.292700	-0.734525	0.000000	0.000000	2.378036
Round_1	0.457325	0.000000	-0.860021	0.000000	-0.203146	0.000000	0.000000	1.520492
Round_1	0.532103	0.960766	0.000000	0.000000	0.000000	0.000000	0.000000	1.492869
Round_1	0.586620	0.000000	0.000000	0.000000	0.000000	0.000000	0.000000	0.586620
Round_1	0.400646	0.001194	-0.471130	0.000000	-0.271877	0.000000	0.000000	1.144847
Round_1	0.394549	0.310053	0.000000	0.000000	0.000000	0.000000	0.000000	0.704603
Round_1	0.453162	0.000000	-0.577842	0.000000	-0.088462	0.000000	0.000000	1.119466
Round_1	0.381957	0.000000	-0.416955	0.000000	0.000000	0.000000	0.000000	0.798912
Round_1	0.504983	0.000000	-0.821480	0.000000	-0.779407	0.000000	0.000000	2.105870
Round_1	0.664474	0.724559	0.000000	0.000000	0.000000	0.000000	0.000000	1.389033
Round_1	0.413561	0.000000	-0.851541	-0.002773	-0.597197	0.000000	0.000000	1.865071
Round_1	0.529580	0.442024	-0.670463	0.000000	-0.790978	0.000000	0.000000	2.433045
Round_1	0.423932	0.000000	-0.823101	0.000000	-0.432501	0.000000	0.000000	1.679534
Round_1	0.522480	0.000000	-0.837650	0.000000	0.000000	0.000000	0.000000	1.360130
Round_1	0.444222	0.000000	0.000000	0.000000	0.000000	0.000000	0.000000	0.444222
Round_1	0.379863	0.000000	-0.705349	0.000000	-0.108932	0.000000	0.000000	1.194144
Round_1	0.447966	0.000000	-0.818151	0.000000	-0.287466	0.000000	0.000000	1.553583
Round_1	0.489576	0.000000	-0.843785	0.000000	0.000000	0.000000	0.000000	1.333361
Round_1	0.473942	0.000000	-0.852738	0.000000	-0.640287	0.000000	0.000000	1.966967
Round_1	0.607676	0.000000	-0.788132	0.000000	0.000000	0.000000	0.000000	1.395809
Round_1	0.530664	0.000000	-0.848029	0.000000	-0.002105	0.000000	0.000000	1.380798
Round_1	0.487871	0.418382	0.000000	0.058263	0.596892	0.000000	0.000000	1.561409
Round_1	0.416180	0.000000	0.000000	0.000000	-0.017754	0.000000	0.000000	0.433934
Round_1	0.348997	0.264022	0.000000	0.000000	0.000000	0.000000	0.000000	0.613019
Round_1	0.405714	0.000000	-0.858041	0.000000	-0.754886	0.000000	0.000000	2.018641
Round_1	0.475585	0.000000	-0.863127	0.000000	-0.137072	0.000000	0.000000	1.475784
Round_1	0.496176	0.000000	-0.853659	0.000000	-0.555690	0.000000	0.000000	1.905524
Round_1	0.415148	0.000000	-0.704772	0.000000	0.000000	0.000000	0.000000	1.119920
Round_1	0.596913	0.867933	0.000000	0.000000	0.000000	0.000000	0.000000	1.464846
Round_1	0.480613	0.000000	-0.817197	0.000000	0.000000	0.000000	0.000000	1.297809
Round_1	0.408084	0.000000	-0.796482	0.000000	0.000000	0.000000	0.000000	1.204567
Round_1	0.472594	0.000000	-0.852264	0.000000	-0.462707	0.000000	0.000000	1.787565
Round_1	0.444232	0.000000	-0.821503	0.000000	-0.604941	0.000000	0.000000	1.870677
Round_1	0.630678	0.000000	-0.773110	0.000000	-0.739784	0.000000	0.000000	2.143572
Round_1	0.804781	0.000000	0.000000	0.000000	0.000000	0.000000	0.000000	0.804781
Round_1	0.557171	0.771130	-0.748053	0.000000	-0.810329	0.000000	0.000000	2.886684
Round_1	0.453481	0.000000	-0.735055	0.000000	-0.000294	0.000000	0.000000	1.188830
Round_1	0.734263	0.037054	0.000000	0.000000	0.073756	0.000000	0.000000	0.845073
Round_1	0.506564	0.000000	-0.851792	-0.026058	0.000000	0.000000	0.000000	1.384415
Round_1	0.469327	0.000000	-0.844752	0.000000	0.000000	0.000000	0.000000	1.314079
Round_1	0.425451	0.000000	-0.862469	0.000000	-0.592142	0.000000	0.000000	1.880062
Round_1	0.672566	0.148628	0.000000	0.000000	0.000000	0.000000	0.000000	0.821194
Round_1	0.512040	0.000000	-0.854823	0.000000	-0.072523	0.000000	0.000000	1.439386
Round_1	0.606118	0.000000	-0.706183	0.000000	0.000000	0.000000	0.000000	1.312301
Round_1	0.481305	0.000000	-0.864219	-0.108938	-0.503711	0.000000	0.000000	1.958172
Round_1	0.501449	0.000000	0.000000	0.000000	0.000000	0.000000	0.000000	0.501449
Round_1	0.392787	0.970823	-0.860359	0.000000	0.000000	0.000000	0.000000	2.223969
Round_1	0.395101	0.000000	-0.859175	0.000000	-0.725755	0.000000	0.000000	1.980031
Round_1	0.405816	0.000000	-0.744001	0.000000	-0.458487	0.000000	0.000000	1.608304
Round_1	0.363418	0.000000	-0.535613	0.000000	-0.301490	0.000000	0.000000	1.200521
Round_1	0.815821	0.222763	0.000000	0.000000	0.000000	0.000000	0.000000	1.038584
Round_1	0.465222	0.000000	-0.863650	-0.414980	-0.841714	0.000000	0.000000	2.585566
Round_1	0.654204	0.956752	0.000000	0.069552	0.640637	0.000000	0.000000	2.321144
Round_1	0.507838	0.000000	-0.864013	0.000000	-0.798618	0.000000	0.000000	2.170468
Round_1	0.817900	0.000000	0.000000	0.000000	0.000000	0.000000	0.000000	0.817900
Round_1	0.396886	0.000000	-0.674227	0.000000	-0.565427	0.000000	0.000000	1.636541
Round_1	0.458971	0.000000	-0.616446	0.000000	0.000000	0.000000	0.000000	1.075417
Round_1	0.337924	0.000000	-0.733277	0.000000	-0.224142	0.000000	0.000000	1.295343
Round_1	0.579589	0.000000	-0.765923	0.000000	-0.257693	0.000000	0.000000	1.603205
Round_1	0.571092	0.961456	0.000000	0.502520	0.877533	0.000000	0.000000	2.912600
Round_1	0.458614	0.000000	-0.106407	0.000000	0.000000	0.000000	0.000000	0.565021
Round_1	0.686660	0.000000	0.000000	0.000000	0.000000	0.000000	0.000000	0.686660
Round_1	0.680539	0.000000	0.000000	0.000000	0.000000	0.000000	0.000000	0.680539
Round_1	0.414197	0.000000	-0.863580	-0.065159	-0.424037	0.000000	0.000000	1.766973
Round_1	0.624906	0.000000	-0.518621	0.000000	0.000000	0.000000	0.000000	1.143527
Round_1	0.496208	0.961215	-0.702076	0.000000	0.000000	0.000000	0.000000	2.159498
Round_1	0.461337	0.587673	0.000000	0.000000	0.000000	0.000000	0.000000	1.049010
Round_1	0.621666	0.000000	-0.752461	0.000000	0.000000	0.000000	0.000000	1.374128
Round_1	0.506217	0.908248	-0.822205	0.000000	0.000000	0.000000	0.000000	2.236670
Round_1	0.462248	0.528668	0.000000	0.000000	0.000000	0.000000	0.000000	0.990916
Round_1	0.449950	0.000000	-0.821496	0.000000	0.000000	0.000000	0.000000	1.271446
Round_1	0.974334	0.000000	0.000000	0.000000	0.053040	0.000000	0.000000	1.027374
Round_1	0.459264	0.000000	0.000000	0.000000	0.000000	0.000000	0.000000	0.459264
Round_1	0.640619	0.000000	0.000000	0.000000	0.000000	0.000000	0.000000	0.640619
Round_1	0.896503	0.971116	-0.720479	0.000000	0.000000	0.000000	0.000000	2.588098
Round_1	0.411558	0.707057	-0.161692	0.000000	-0.001725	0.000000	0.000000	1.282032
Round_1	0.625460	0.000000	-0.828929	0.000000	0.308011	0.000000	0.000000	1.762399
Round_1
Round_1	0.492055	0.897196	0.000000	0.000000	0.000000	0.000000	0.000000	1.389251
Round_1	0.384370	0.000000	-0.860431	0.000000	-0.003069	0.000000	0.000000	1.247870
Round_1	0.436262	0.705253	-0.000170	0.000000	-0.166980	0.000000	0.000000	1.308666
Round_1	0.329382	0.000000	-0.728025	0.000000	0.000000	0.000000	0.000000	1.057408
Round_1	0.490864	0.000000	-0.341564	0.000000	0.000000	0.000000	0.000000	0.832427
Round_1	0.343438	0.000000	-0.750955	0.000000	-0.349104	0.000000	0.000000	1.443497
Round_1	0.484477	0.000000	-0.862529	-0.000517	-0.662112	0.000000	0.000000	2.009635
Round_1	0.598056	0.000000	-0.272070	0.000000	0.000000	0.000000	0.000000	0.870126
Round_1	0.662922	0.789734	0.000000	0.000000	0.000000	0.000000	0.000000	1.452656
Round_1	0.898494	0.000000	0.000000	0.000000	0.000000	0.000000	0.000000	0.898494
Round_1	0.496528	0.723323	0.000000	0.000000	0.000000	0.000000	0.000000	1.219851
Round_1	0.484249	0.000000	-0.843202	0.000000	0.000000	0.000000	0.000000	1.327451
Round_1	0.800635	0.000000	0.000000	0.000000	0.000000	0.000000	0.000000	0.800635
Round_1	0.341345	0.000000	-0.507368	0.000000	0.000000	0.000000	0.000000	0.848713
Round_1	0.623423	0.000000	-0.861957	0.000000	-0.718874	0.000000	0.000000	2.204254
Round_1	0.612988	0.000000	-0.455320	0.000000	0.000000	0.000000	0.000000	1.068308
Round_1	0.462253	0.000000	-0.857719	0.000000	-0.420454	0.000000	0.000000	1.740426
Round_1	0.510479	0.000000	-0.855627	0.000000	-0.764783	0.000000	0.000000	2.130889
Round_1	0.332915	0.000000	0.000000	-0.046086	-0.220128	0.000000	0.000000	0.599129
Round_1	0.446127	0.000000	-0.860478	0.000000	-0.848109	0.000000	0.000000	2.154714
Round_1	0.394095	0.712996	-0.831281	0.000000	-0.833340	0.000000	0.000000	2.771713
Round_1	0.399903	0.910873	0.000000	0.000000	0.000000	0.000000	0.000000	1.310776
Round_1	0.422822	0.000000	-0.858440	0.000000	0.000000	0.000000	0.000000	1.281262
Round_1	0.403958	0.000000	-0.855866	-0.061906	-0.523471	0.000000	0.000000	1.845201
Round_1	0.379705	0.000000	0.000000	0.000000	0.000000	0.000000	0.000000	0.379705
Round_1	0.661556	0.000000	0.000000	0.000000	0.000000	0.000000	0.000000	0.661556
Round_1	0.748916	0.000000	-0.857423	0.000000	0.000000	0.000000	0.000000	1.606339
Round_1	0.385176	0.000000	-0.795626	0.000000	-0.054745	0.000000	0.000000	1.235546
Round_1	0.531503	0.000000	-0.622416	0.000000	-0.120983	0.000000	0.000000	1.274902
Round_1	0.477540	0.000000	-0.833221	0.000000	-0.729060	0.000000	0.000000	2.039821
Round_1	0.902617	0.000000	0.000000	0.026364	0.331135	0.000000	0.000000	1.260116
Round_1	0.915565	0.000000	-0.700024	0.000000	0.000000	0.000000	0.000000	1.615589
Round_1	0.691557	0.201990	0.000000	0.000000	-0.181406	0.000000	0.000000	1.074953
Round_1	0.587666	0.000000	-0.576901	0.000000	0.000000	0.000000	0.000000	1.164567
Round_1	0.883548	0.000000	-0.811453	0.000000	0.000000	0.000000	0.000000	1.695001
Round_1	0.388238	0.000000	-0.808914	0.000000	0.000000	0.000000	0.000000	1.197153
Round_1	0.432739	0.000000	-0.862698	0.000000	-0.822693	0.000000	0.000000	2.118130
Round_1	0.472051	0.000000	-0.810432	0.000000	-0.011360	0.000000	0.000000	1.293843
Round_1	0.529481	0.000000	-0.859683	0.000000	-0.838752	0.000000	0.000000	2.227916
Round_1	0.547996	0.037642	0.000000	0.000000	-0.091624	0.000000	0.000000	0.677263
Round_1	0.407470	0.383905	0.000000	0.000000	0.000000	0.000000	0.000000	0.791374
Round_1
Round_1	0.483175	0.339427	0.000000	0.000000	0.000000	0.000000	0.000000	0.822602
Round_1	0.660781	0.000000	0.000000	0.115124	0.636305	0.000000	0.000000	1.412210
Round_1	0.516809	0.000000	-0.830466	0.000000	0.000000	0.000000	0.000000	1.347275
Round_1	0.704193	0.000000	0.000000	0.000000	0.000000	0.000000	0.000000	0.704193
Round_1	0.590291	0.000000	-0.822425	0.000000	0.000000	0.000000	0.000000	1.412717
Round_1	0.397445	0.000000	0.000000	0.000000	0.000000	0.000000	0.000000	0.397445
Round_1	0.400127	0.000000	-0.855693	0.000000	-0.630864	0.000000	0.000000	1.886684
Round_1	0.369302	0.494009	-0.568628	0.000000	-0.638825	0.000000	0.000000	2.070764
Round_1	0.409190	0.000000	-0.642701	0.000000	0.000000	0.000000	0.000000	1.051891
Round_1	0.647098	0.000000	0.000000	0.000000	0.000000	0.000000	0.000000	0.647098
Round_1	0.649622	0.000000	-0.660786	0.000000	-0.042681	0.000000	0.000000	1.353090
Round_1	0.483109	0.000000	-0.850423	0.000000	-0.755428	0.000000	0.000000	2.088960
Round_1
Round_1	0.565846	0.607851	0.000000	0.000000	0.000000	0.000000	0.000000	1.173698
Round_1	0.355927	0.000000	-0.861846	0.000000	-0.046360	0.000000	0.000000	1.264133
Round_1	0.457520	0.000000	-0.411878	0.000000	-0.076530	0.000000	0.000000	0.945927
Round_1	0.541919	0.970730	-0.848176	0.000000	0.000000	0.000000	0.000000	2.360825
Round_1	0.512138	0.869031	-0.015842	0.000000	0.000000	0.000000	0.000000	1.397011
Round_1	0.640350	0.939355	0.000000	0.038546	0.000000	0.000000	0.000000	1.618251
Round_1	0.386616	0.000000	-0.800545	0.000000	-0.029036	0.000000	0.000000	1.216197
Round_1	0.677077	0.000000	0.000000	0.000000	0.000000	0.000000	0.000000	0.677077
Round_1	0.538071	0.000000	-0.763085	0.000000	0.000000	0.000000	0.000000	1.301156
Round_1
Round_1	0.856601	0.000000	-0.794599	0.000000	0.000000	0.000000	0.000000	1.651200
Round_1	0.392843	0.000000	-0.861871	0.000000	-0.765039	0.000000	0.000000	2.019752
Round_1	0.561904	0.958146	-0.434358	0.000000	0.000000	0.000000	0.000000	1.954408
Round_1	0.652601	0.000000	-0.659882	0.000000	-0.000216	0.000000	0.000000	1.312700
Round_1	0.533968	0.552916	0.000000	0.000000	0.000000	0.000000	0.000000	1.086884
Round_1	0.391294	0.000000	-0.856755	0.000000	-0.574500	0.000000	0.000000	1.822549
Round_1	0.603956	0.000000	-0.861049	0.000000	-0.783977	0.000000	0.000000	2.248982
Round_1	0.847970	0.000000	-0.826710	0.000000	0.000000	0.000000	0.000000	1.674680
Round_1	0.751657	0.000000	-0.002148	0.000000	-0.242989	0.000000	0.000000	0.996794
Round_1	0.661260	0.000000	-0.355297	0.022948	0.051261	0.000000	0.000000	1.090766
Round_1	0.399692	0.000000	-0.602706	0.000000	-0.044728	0.000000	0.000000	1.047126
Round_1	0.733460	0.897945	-0.467202	0.000000	-0.081052	0.000000	0.000000	2.179659
Round_1	0.417844	0.000000	0.000000	0.000000	0.000000	0.000000	0.000000	0.417844
Round_1	0.799012	0.000000	-0.855945	0.000000	-0.806723	0.000000	0.000000	2.461679
Round_1	0.434751	0.000000	-0.856513	-0.044821	-0.638062	0.000000	0.000000	1.974146
Round_1	0.480521	0.000000	-0.278694	0.000000	0.000000	0.000000	0.000000	0.759216
Round_1	0.991593	1.000000	0.000000	0.999994	1.000000	-0.999974	0.413515	5.405077
Round_1	0.799439	0.000000	-0.858268	-0.373914	-0.841957	0.000000	0.000000	2.873578
Round_1	0.579822	0.705522	0.000000	0.000000	0.038600	0.000000	0.000000	1.323944
Round_1	0.385418	0.000000	0.000000	0.000000	0.000000	0.000000	0.000000	0.385418
Round_1	0.583011	0.966174	-0.549809	0.000000	-0.379109	0.000000	0.000000	2.478104
Round_1	0.391863	0.000000	-0.651570	0.000000	0.000000	0.000000	0.000000	1.043433
Round_1	0.669579	0.000000	0.000000	0.000000	0.000000	0.000000	0.000000	0.669579
Round_1	0.502204	0.932720	0.000000	0.000000	0.000000	0.000000	0.000000	1.434924
Round_1	0.586687	0.955968	-0.318748	0.000000	0.000000	0.000000	0.000000	1.861403
Round_1	0.394871	0.000000	-0.780500	0.000000	-0.672516	0.000000	0.000000	1.847887
Round_1	0.576625	0.000000	-0.861956	0.000000	-0.673572	0.000000	0.000000	2.112153
Round_1	0.559395	0.000000	-0.843981	0.000000	-0.001576	0.000000	0.000000	1.404952
Round_1	0.524932	0.000000	0.000000	0.000000	0.000000	0.000000	0.000000	0.524932
Round_1	0.393495	0.000000	-0.856205	0.000000	0.000000	0.000000	0.000000	1.249700
Round_1	0.648214	0.296952	0.000000	0.000000	0.000000	0.000000	0.000000	0.945165
Round_1	0.692802	0.000000	0.000000	0.000000	0.000000	0.000000	0.000000	0.692802
Round_1	0.397513	0.868724	0.000000	0.000000	-0.152235	0.000000	0.000000	1.418471
Round_1	0.745272	0.000000	-0.485482	0.000000	0.000000	0.000000	0.000000	1.230754
Round_1	0.545724	0.000000	-0.710169	0.000000	-0.167383	0.000000	0.000000	1.423275
Round_1	0.390771	0.000000	-0.604902	0.000000	-0.012045	0.000000	0.000000	1.007719
Round_1	0.602841	0.000000	-0.786471	0.000000	0.000000	0.000000	0.000000	1.389312
Round_1	0.513636	0.000000	-0.859961	0.000000	0.000000	0.000000	0.000000	1.373597
Round_1	0.414921	0.000000	-0.840362	0.000000	-0.237986	0.000000	0.000000	1.493269
Round_1	0.625502	0.687190	-0.054331	0.000000	-0.551403	0.000000	0.000000	1.918426
Round_1	0.423653	0.969806	-0.861975	0.000000	-0.439937	0.000000	0.000000	2.695371
Round_1	0.540343	0.967039	-0.749215	0.000000	0.000000	0.000000	0.000000	2.256597
Round_1	0.380860	0.000000	-0.690419	0.000000	-0.333431	0.000000	0.000000	1.404710
Round_1	0.486485	0.000000	-0.864260	-0.424069	-0.675756	0.000000	0.000000	2.450571
Round_1
Round_1	0.689709	0.596621	0.000000	0.000000	-0.341270	0.000000	0.000000	1.627601
Round_1	0.449181	0.000000	-0.843068	-0.369334	-0.750587	0.000000	0.000000	2.412170
Round_1	0.576134	0.000000	-0.864118	0.000000	-0.752296	0.000000	0.000000	2.192548
Round_1	0.497446	0.000000	-0.844848	0.000000	0.000000	0.000000	0.000000	1.342294
Round_1	0.429161	0.000000	-0.836391	0.000000	-0.528914	0.000000	0.000000	1.794466
Round_1	0.580687	0.000000	-0.863453	-0.000510	-0.553991	0.000000	0.000000	1.998641
Round_1	0.738192	0.000000	0.000000	0.000000	0.000000	0.000000	0.000000	0.738192
Round_1	0.498070	0.506076	0.000000	0.000000	0.000000	0.000000	0.000000	1.004146
Round_1	0.423217	0.006797	-0.817970	0.000000	-0.698118	0.000000	0.000000	1.946101
Round_1	0.755192	0.000000	0.000000	0.000000	0.018751	0.000000	0.000000	0.773943
Round_1	0.822917	0.000000	0.000000	0.000000	0.000000	0.000000	0.000000	0.822917
Round_1
Round_1	0.465309	0.000000	-0.860966	0.000000	0.000000	0.000000	0.000000	1.326275
Round_1	0.427305	0.000000	-0.808581	0.000000	0.000000	0.000000	0.000000	1.235886
Round_1	0.575177	0.969702	-0.857585	0.000000	-0.233212	0.000000	0.000000	2.635677
Round_1	0.465415	0.000000	-0.526593	0.000000	0.000000	0.000000	0.000000	0.992008
Round_1	0.503865	0.000000	-0.864203	0.000000	0.000000	0.000000	0.000000	1.368068
Round_1	0.519685	0.000000	-0.855030	0.000000	-0.085920	0.000000	0.000000	1.460634
Round_1	0.566716	0.000000	-0.219102	0.000000	0.000000	0.000000	0.000000	0.785819
Round_1	0.506586	0.000000	-0.069900	0.000000	0.000000	0.000000	0.000000	0.576486
Round_1	0.430866	0.000000	-0.860501	0.000000	-0.686383	0.000000	0.000000	1.977751
Round_1	0.609458	0.402973	0.000000	0.000000	0.000000	0.000000	0.000000	1.012431
Round_1	0.530687	0.000000	-0.661668	0.000000	-0.108487	0.000000	0.000000	1.300842
Round_1	0.408833	0.000000	-0.860959	-0.000013	-0.004822	0.000000	0.000000	1.274627
Round_1	0.341123	0.000000	-0.606647	0.000000	0.000000	0.000000	0.000000	0.947769
Round_1
Round_1	0.571973	0.000000	0.000000	0.000000	-0.071977	0.000000	0.000000	0.643950
Round_1	0.548158	0.000000	-0.844418	0.000000	0.000000	0.000000	0.000000	1.392576
Round_1	0.565434	0.046149	0.000000	0.000000	0.000000	0.000000	0.000000	0.611584
Round_1	0.416910	0.000000	-0.857926	0.000000	-0.135222	0.000000	0.000000	1.410057
Round_1	0.879295	0.000000	-0.734553	0.000000	0.000000	0.000000	0.000000	1.613848
Round_1	0.509560	0.000000	-0.854015	0.000000	-0.223346	0.000000	0.000000	1.586921
Round_1	0.614627	0.184028	0.000000	0.000000	0.000000	0.000000	0.000000	0.798655
Round_1	0.575249	0.000000	-0.586090	0.000000	0.000000	0.000000	0.000000	1.161339
Round_1	0.585588	0.000000	-0.463597	0.000000	-0.043579	0.000000	0.000000	1.092765
Round_1	0.497692	0.000000	0.000000	0.000000	0.000000	0.000000	0.000000	0.497692
Round_1	0.612870	0.000000	-0.762256	0.000000	0.000000	0.000000	0.000000	1.375126
Round_1	0.495747	0.000000	-0.242479	0.000000	0.000000	0.000000	0.000000	0.738226
Round_1	0.471719	0.000000	-0.862757	0.000000	-0.834172	0.000000	0.000000	2.168647
Round_1	0.660197	0.000000	-0.814904	0.000000	0.000000	0.000000	0.000000	1.475101
Round_1	0.538206	0.000000	-0.856486	0.000000	-0.757540	0.000000	0.000000	2.152231
Round_1	0.491755	0.000000	-0.864146	-0.054876	-0.509599	0.000000	0.000000	1.920376
Round_1	0.495667	0.518228	0.000000	0.000000	0.000000	0.000000	0.000000	1.013895
Round_1	0.485225	0.000000	-0.848093	0.000000	-0.150756	0.000000	0.000000	1.484074
Round_1	0.673262	0.537970	0.000000	0.000000	0.000000	0.000000	0.000000	1.211231
Round_1	0.383165	0.000000	-0.649033	0.000000	0.000000	0.000000	0.000000	1.032198
Round_1	0.754808	0.000000	0.000000	0.000000	0.000000	0.000000	0.000000	0.754808
Round_1	0.386720	0.000000	-0.828208	0.000000	-0.741012	0.000000	0.000000	1.955940
Round_1	0.383757	0.000000	-0.556763	0.000000	0.000000	0.000000	0.000000	0.940520
Round_1	0.404241	0.912318	-0.601330	0.000000	-0.786733	0.000000	0.000000	2.704622
Round_1	0.379381	0.000000	-0.863427	0.000000	-0.031615	0.000000	0.000000	1.274423
Round_1	0.642040	0.000000	-0.347806	0.000000	-0.548241	0.000000	0.000000	1.538087
Round_1	0.437074	0.000000	-0.776468	0.000000	0.000000	0.000000	0.000000	1.213543
Round_1	0.680426	0.076695	0.000000	0.000000	0.000000	0.000000	0.000000	0.757121
Round_1	0.758025	0.000000	0.000000	0.000122	0.261627	0.000000	0.000000	1.019775
Round_1	0.435373	0.000000	-0.822255	0.000000	-0.481228	0.000000	0.000000	1.738856
Round_1	0.461376	0.801317	0.000000	0.000000	0.000000	0.000000	0.000000	1.262693
Round_1	0.489864	0.000000	-0.570453	0.000000	-0.363120	0.000000	0.000000	1.423437
Round_1	0.579439	0.000000	-0.712297	0.000000	-0.246180	0.000000	0.000000	1.537916
Round_1	0.545490	0.000000	0.000000	0.000000	0.000000	0.000000	0.000000	0.545490
Round_1	0.768784	0.000000	-0.848503	0.000000	-0.704138	0.000000	0.000000	2.321425
Round_1	0.775707	0.000000	0.000000	0.014604	0.682690	-0.000030	0.000000	1.473031
Round_1	0.476522	0.940174	-0.848105	0.000000	-0.853763	0.000000	0.000000	3.118563
Round_1	0.627147	0.892654	0.000000	0.000000	0.000000	0.000000	0.000000	1.519800
Round_1	0.480475	0.000000	-0.858256	-0.211329	-0.615896	0.000000	0.000000	2.165957
Round_1	0.501158	0.000000	-0.859302	0.000000	-0.723260	0.000000	0.000000	2.083719
Round_1	0.394896	0.000000	-0.831978	0.000000	-0.551744	0.000000	0.000000	1.778619
Round_1	0.535798	0.387999	0.000000	0.000000	-0.411393	0.000000	0.000000	1.335190
Round_1	0.601463	0.000000	-0.800934	0.000000	0.000000	0.000000	0.000000	1.402397
Round_1	0.514486	0.000000	-0.804825	0.000000	-0.406205	0.000000	0.000000	1.725516
Round_1	0.634321	0.000000	0.000000	0.000000	0.000000	0.000000	0.000000	0.634321
Round_1	0.678991	0.813328	0.000000	0.000000	0.000000	0.000000	0.000000	1.492319
Round_1	0.382796	0.000000	-0.848251	0.000000	-0.266206	0.000000	0.000000	1.497252
Round_1	0.517231	0.944630	-0.637115	0.000000	-0.409163	0.000000	0.000000	2.508138
Round_1	0.581294	0.000000	0.000000	0.000000	0.000000	0.000000	0.000000	0.581294
Round_1	0.506638	0.000000	-0.790691	0.000000	-0.802713	0.000000	0.000000	2.100043
Round_1	0.377309	0.000000	-0.765932	-0.098390	-0.726213	0.000000	0.000000	1.967845
Round_1	0.463946	0.902707	-0.027721	0.000000	0.000000	0.000000	0.000000	1.394374
Round_1	0.555016	0.000000	-0.830261	0.000000	0.000000	0.000000	0.000000	1.385277
Round_1	0.487202	0.000000	-0.853636	0.000000	0.000000	0.000000	0.000000	1.340838
Round_1	0.408858	0.000000	-0.861168	0.000000	-0.782947	0.000000	0.000000	2.052973
Round_1	0.459373	0.000000	-0.820398	0.000000	0.000000	0.000000	0.000000	1.279770
Round_1	0.388358	0.000000	-0.386990	0.000000	-0.041212	0.000000	0.000000	0.816559
Round_1	0.459918	0.000000	-0.628233	0.000000	-0.714410	0.000000	0.000000	1.802561
Round_1	0.547785	0.000000	-0.860609	0.000000	-0.613555	0.000000	0.000000	2.021949
Round_1	0.351165	0.000000	-0.805952	-0.000039	-0.095141	0.000000	0.000000	1.252297
Round_1	0.434885	0.000000	-0.830722	0.000000	-0.650580	0.000000	0.000000	1.916187
Round_1	0.736676	0.000000	-0.511035	0.000000	0.000000	0.000000	0.000000	1.247711
Round_1	0.386179	0.000000	-0.844625	0.000000	-0.309009	0.000000	0.000000	1.539813
Round_1	0.397289	0.000000	-0.853209	0.000000	-0.609409	0.000000	0.000000	1.859907
Round_1
Round_1	0.605896	0.970871	0.000000	0.000000	0.000000	0.000000	0.000000	1.576767
Round_1	0.605278	0.000000	0.000000	0.000000	0.000000	0.000000	0.000000	0.605278
Round_1	0.439403	0.000000	-0.863640	0.000000	-0.280537	0.000000	0.000000	1.583579
Round_1	0.718738	0.000000	-0.016809	0.000000	0.000000	0.000000	0.000000	0.735546
Round_1	0.627194	0.000000	-0.764304	0.000000	0.000000	0.000000	0.000000	1.391499
Round_1	0.367368	0.000000	-0.856616	0.000000	0.000000	0.000000	0.000000	1.223985
Round_1	0.531844	0.355670	0.000000	0.000000	0.062948	0.000000	0.000000	0.950462
Round_1	0.442463	0.000000	-0.862970	0.000000	-0.304783	0.000000	0.000000	1.610216
Round_1	0.525311	0.000000	-0.270407	0.000000	-0.056508	0.000000	0.000000	0.852227
Round_1	0.586724	0.333762	0.000000	0.000000	0.175404	0.000000	0.000000	1.095891
Round_1	0.468152	0.000000	-0.861383	0.000000	-0.352338	0.000000	0.000000	1.681873
Round_1	0.503842	0.891896	0.000000	0.000000	0.000000	0.000000	0.000000	1.395738
Round_1	0.443823	0.000000	-0.853127	0.000000	-0.438441	0.000000	0.000000	1.735392
Round_1	0.576983	0.000000	-0.795549	0.000000	-0.664655	0.000000	0.000000	2.037188
Round_1	0.430473	0.907889	-0.774446	0.000000	-0.501971	0.000000	0.000000	2.614780
Round_1
Round_1	0.555421	0.000000	-0.833940	0.000000	0.000000	0.000000	0.000000	1.389361
Round_1	0.451865	0.000000	-0.624487	0.000000	0.000000	0.000000	0.000000	1.076352
Round_1	0.652332	0.915009	0.000000	0.000000	0.360596	0.000000	0.000000	1.927937
Round_1	0.615673	0.000000	-0.485560	0.000000	0.000000	0.000000	0.000000	1.101233
Round_1	0.674376	0.000000	-0.786371	0.000000	-0.000178	0.000000	0.000000	1.460926
Round_1	0.341118	0.000000	-0.510187	0.000000	0.000000	0.000000	0.000000	0.851305
Round_1	0.346556	0.000000	-0.817925	-0.021424	0.000000	0.000000	0.000000	1.185905
Round_1	0.404161	0.235827	0.000000	0.000000	-0.003582	0.000000	0.000000	0.643571
Round_1	0.415315	0.000000	-0.863699	0.000000	-0.753865	0.000000	0.000000	2.032879
Round_1	0.897950	0.000000	0.000000	0.000000	0.000000	0.000000	0.000000	0.897950
Round_1	0.516805	0.000000	-0.782592	0.000000	0.000000	0.000000	0.000000	1.299398
Round_1	0.373230	0.056439	0.000000	0.000000	-0.058585	0.000000	0.000000	0.488254
Round_1	0.686958	0.000000	-0.547573	0.000000	0.130726	0.000000	0.000000	1.365257
Round_1	0.612118	0.000000	-0.837064	0.000000	-0.009902	0.000000	0.000000	1.459085
Round_1	0.605096	0.965968	-0.003631	0.000000	0.000000	0.000000	0.000000	1.574695
Round_1	0.620466	0.000000	-0.832422	0.000000	-0.687490	0.000000	0.000000	2.140378
Round_1	0.395647	0.000000	-0.662535	0.000000	0.000000	0.000000	0.000000	1.058182
Round_1	0.843748	0.000000	-0.079373	0.000000	0.000000	0.000000	0.000000	0.923121
Round_1	0.451078	0.608612	0.000000	0.000000	0.000000	0.000000	0.000000	1.059690
Round_1	0.636891	0.000000	-0.221499	0.000000	0.000000	0.000000	0.000000	0.858390
Round_1	0.524107	0.967695	-0.621400	0.000000	0.000000	0.000000	0.000000	2.113201
Round_1	0.488856	0.000000	-0.863079	-0.062745	-0.700691	0.000000	0.000000	2.115371
Round_1	0.366476	0.000000	-0.822666	0.000000	0.000000	0.000000	0.000000	1.189142
Round_1	0.541040	0.000000	0.000000	0.000000	0.000939	0.000000	0.000000	0.541979
Round_1	0.500728	0.000000	-0.859058	0.000000	-0.057932	0.000000	0.000000	1.417718
Round_1	0.563542	0.945343	-0.276165	0.000000	-0.138914	0.000000	0.000000	1.923965
Round_1	0.553201	0.767735	-0.719180	0.000000	-0.791348	0.000000	0.000000	2.831465
Round_1	0.853521	0.000000	-0.810536	0.000000	0.000000	0.000000	0.000000	1.664057
Round_1	0.614020	0.000000	-0.857041	0.000000	-0.791643	0.000000	0.000000	2.262704
Round_1	0.472765	0.000000	-0.863321	-0.007281	-0.850502	0.000000	0.000000	2.193868
Round_1	0.604559	0.000000	-0.822655	0.000000	-0.235204	0.000000	0.000000	1.662418
Round_1	0.516678	0.000000	0.000000	0.000000	0.000000	0.000000	0.000000	0.516678
Round_1	0.402050	0.000000	-0.412019	0.000000	-0.048210	0.000000	0.000000	0.862279
Round_1	0.391635	0.816570	-0.119353	0.000000	-0.340957	0.000000	0.000000	1.668515
Round_1	0.540781	0.000000	-0.634779	0.000000	-0.278880	0.000000	0.000000	1.454440
Round_1	0.545641	0.960740	-0.795837	0.000000	-0.446276	0.000000	0.000000	2.748494
Round_1	0.633943	0.000000	0.000000	0.000000	0.000000	0.000000	0.000000	0.633943
Round_1	0.729627	0.000000	-0.835276	0.000000	-0.070805	0.000000	0.000000	1.635709
Round_1	0.327106	0.000000	0.000000	0.000000	0.000000	0.000000	0.000000	0.327106
Round_1	0.323836	0.000000	-0.847500	0.000000	-0.759494	0.000000	0.000000	1.930830
Round_1	0.494260	0.000000	-0.864180	-0.052840	-0.835601	0.000000	0.000000	2.246880
Round_1	0.528447	0.000000	-0.555074	0.000000	0.000000	0.000000	0.000000	1.083521
Round_1
Round_1	0.327602	0.000000	-0.775372	0.000000	-0.039004	0.000000	0.000000	1.141978
Round_1	0.612863	0.000000	-0.864572	0.000000	-0.758143	0.000000	0.000000	2.235578
Round_1	0.628206	0.000000	0.000000	0.000000	-0.000102	0.000000	0.000000	0.628308
Round_1	0.357982	0.000000	-0.434674	0.000000	0.000000	0.000000	0.000000	0.792656
Round_1	0.370906	0.000000	-0.813310	0.000000	-0.678185	0.000000	0.000000	1.862400
Round_1	0.444065	0.000000	-0.863909	0.000000	-0.415562	0.000000	0.000000	1.723535
Round_1	0.413099	0.000000	-0.845115	0.000000	-0.768017	0.000000	0.000000	2.026232
Round_1	0.584521	0.000000	-0.632660	0.000000	0.000000	0.000000	0.000000	1.217180
Round_1	0.321368	0.000000	-0.862632	0.000000	0.000000	0.000000	0.000000	1.184000
Round_1	0.382728	0.017951	0.000000	0.000000	-0.086665	0.000000	0.000000	0.487345
Round_1	0.395972	0.000000	-0.769628	0.000000	-0.017450	0.000000	0.000000	1.183051
Round_1	0.338512	0.000000	-0.777074	0.000000	0.000000	0.000000	0.000000	1.115586
Round_1	0.506394	0.000000	-0.688609	0.000000	-0.225536	0.000000	0.000000	1.420539
Round_1	0.421731	0.767032	-0.563138	0.000000	-0.625298	0.000000	0.000000	2.377199
Round_1	0.552425	0.000000	-0.852304	0.000000	-0.530624	0.000000	0.000000	1.935354
Round_1	0.489316	0.000000	-0.864646	-0.089590	-0.850490	0.000000	0.000000	2.294041
Round_1	0.465708	0.865703	-0.584964	0.000000	-0.706790	0.000000	0.000000	2.623166
Round_1	0.520210	0.000000	-0.825016	0.000000	0.000000	0.000000	0.000000	1.345226
Round_1	0.515520	0.000000	-0.802092	0.000000	-0.727235	0.000000	0.000000	2.044846
Round_1	0.495655	0.000000	-0.864081	0.000000	-0.735043	0.000000	0.000000	2.094780
Round_1	0.561965	0.000000	-0.548571	0.000000	0.000000	0.000000	0.000000	1.110536
Round_1	0.759877	0.000000	-0.480240	0.000000	0.000000	0.000000	0.000000	1.240117
Round_1	0.487577	0.000000	-0.863787	0.000000	-0.424231	0.000000	0.000000	1.775594
Round_1	0.617568	0.000000	-0.864374	0.000000	-0.836809	0.000000	0.000000	2.318751
Round_1	0.485964	0.000000	0.000000	0.000000	0.000000	0.000000	0.000000	0.485964
Round_1	0.463761	0.728716	0.000000	0.000000	0.000000	0.000000	0.000000	1.192477
Round_1	0.463478	0.100845	-0.044643	0.000000	-0.335353	0.000000	0.000000	0.944319
Round_1	0.543154	0.000000	0.000000	0.000000	0.000000	0.000000	0.000000	0.543154
Round_1	0.370331	0.000000	0.000000	0.000000	0.000000	0.000000	0.000000	0.370331
Round_1	0.380555	0.000000	-0.849574	0.000000	-0.630718	0.000000	0.000000	1.860847
Round_1	0.865298	0.000000	0.000000	0.000000	0.014000	0.000000	0.000000	0.879298
Round_1	0.465895	0.000000	-0.857460	0.000000	-0.475897	0.000000	0.000000	1.799252
Round_1	0.446670	0.681871	0.000000	0.000000	0.000000	0.000000	0.000000	1.128541
Round_1	0.501402	0.000000	-0.861950	0.000000	-0.197372	0.000000	0.000000	1.560724
Round_1	0.715119	0.000000	-0.850429	0.000000	-0.644820	0.000000	0.000000	2.210367
Round_1	0.462074	0.000000	-0.053817	0.000000	0.000000	0.000000	0.000000	0.515891
Round_1	0.524963	0.000000	0.000000	0.000000	0.000000	0.000000	0.000000	0.524963
Round_1	0.397104	0.000000	-0.862792	0.000000	-0.287795	0.000000	0.000000	1.547690
Round_1	0.608023	0.855650	-0.139232	0.000000	0.000000	0.000000	0.000000	1.602905
Round_1	0.477548	0.478512	0.000000	0.000000	0.000000	0.000000	0.000000	0.956060
Round_1	0.411573	0.000000	-0.855017	0.000000	-0.524306	0.000000	0.000000	1.790896
Round_1	0.580988	0.000000	-0.846300	0.000000	-0.102607	0.000000	0.000000	1.529895
Round_1	0.463079	0.000000	-0.861766	0.000000	-0.689374	0.000000	0.000000	2.014219
Round_1	0.444151	0.000000	-0.577509	0.000000	0.000000	0.000000	0.000000	1.021660
Round_1	0.360403	0.091582	-0.000829	0.000000	0.000000	0.000000	0.000000	0.452813
Round_1	0.832218	0.000000	-0.692891	0.000000	0.007329	0.000000	0.000000	1.532438
Round_1	0.399992	0.000000	0.000000	0.000000	0.000000	0.000000	0.000000	0.399992
Round_1	0.726852	0.000633	-0.033647	0.000000	-0.092694	0.000000	0.000000	0.853826
Round_1	0.820961	0.970471	0.000000	0.392183	0.969595	-0.026998	0.000000	3.180208
Round_1	0.547830	0.000000	0.000000	0.000000	0.129452	0.000000	0.000000	0.677282
Round_1	0.414021	0.000000	-0.822326	0.000000	-0.352362	0.000000	0.000000	1.588710
Round_1	0.375315	0.000000	-0.854934	-0.000503	-0.041535	0.000000	0.000000	1.272287
Round_1	0.521363	0.928620	0.000000	0.000000	0.000000	0.000000	0.000000	1.449983
Round_1	0.458747	0.208252	0.000000	0.000000	0.000000	0.000000	0.000000	0.666999
Round_1
Round_1	0.677858	0.000000	-0.801963	0.000000	0.000000	0.000000	0.000000	1.479821
Round_1	0.343395	0.090621	0.000000	0.000000	0.000000	0.000000	0.000000	0.434016
Round_1	0.759110	0.000000	0.000000	0.000000	0.000000	0.000000	0.000000	0.759110
Round_1	0.419706	0.000000	-0.859923	0.000000	-0.477112	0.000000	0.000000	1.756740
Round_1	0.653002	0.000000	-0.841790	0.000000	-0.129526	0.000000	0.000000	1.624318
Round_1	0.634722	0.000000	-0.864612	-0.051619	-0.846523	0.000000	0.000000	2.397475
Round_1	0.420207	0.799740	-0.816538	0.000000	-0.795370	0.000000	0.000000	2.831855
Round_1	0.622414	0.000000	-0.782759	0.000000	0.000000	0.000000	0.000000	1.405174
Round_1	0.343672	0.000000	-0.850888	0.000000	-0.315960	0.000000	0.000000	1.510520
Round_1	0.551370	0.000000	-0.800082	0.000000	0.000000	0.000000	0.000000	1.351452
Round_1	0.616238	0.000000	-0.863537	-0.000618	-0.820188	0.000000	0.000000	2.300581
Round_1
Round_1	0.413606	0.000000	-0.855789	-0.015522	-0.245364	0.000000	0.000000	1.530280
Round_1	0.364936	0.000000	-0.786199	-0.000350	-0.205815	0.000000	0.000000	1.357301
Round_1	0.885997	0.000000	-0.113751	0.000000	0.255510	0.000000	0.000000	1.255258
Round_1	0.400208	0.798737	-0.251668	0.000000	0.000000	0.000000	0.000000	1.450613
Round_1	0.717821	0.757553	0.000000	0.000000	0.000000	0.000000	0.000000	1.475374
Round_1	0.464543	0.000000	-0.863134	0.000000	-0.253849	0.000000	0.000000	1.581525
Round_1	0.484379	0.000000	-0.821238	0.000000	-0.576456	0.000000	0.000000	1.882073
Round_1	0.538935	0.000000	-0.856212	-0.441440	-0.660457	0.000000	0.000000	2.497045
Round_1	0.511416	0.860148	-0.735748	0.000000	-0.512149	0.000000	0.000000	2.619461
Round_1	0.473155	0.000000	-0.860288	0.000000	-0.012737	0.000000	0.000000	1.346181
Round_1	0.408022	0.000000	-0.863267	-0.000027	-0.413962	0.000000	0.000000	1.685278
Round_1	0.612501	0.000000	-0.861908	-0.021604	-0.675231	0.000000	0.000000	2.171243
Round_1	0.347637	0.000000	-0.753292	0.000000	0.000000	0.000000	0.000000	1.100930
Round_1	0.494596	0.000000	-0.861977	0.000000	-0.830509	0.000000	0.000000	2.187082
Round_1	0.468566	0.825518	0.000000	0.000000	-0.106750	0.000000	0.000000	1.400834
Round_1	0.449266	0.000000	-0.853483	0.000000	-0.420309	0.000000	0.000000	1.723058
Round_1	0.338197	0.000000	-0.665749	0.000000	-0.352266	0.000000	0.000000	1.356212
Round_1	0.521060	0.000000	-0.840867	0.000000	0.000000	0.000000	0.000000	1.361926
Round_1	0.378119	0.000000	-0.801010	-0.065241	-0.768366	0.000000	0.000000	2.012737
Round_1	0.446834	0.000000	-0.748730	0.000000	-0.616725	0.000000	0.000000	1.812289
Round_1	0.578680	0.950151	0.000000	0.000000	0.000000	0.000000	0.000000	1.528832
Round_1	0.410714	0.000000	-0.861393	0.000000	-0.643080	0.000000	0.000000	1.915187
Round_1	0.815789	0.000000	-0.848430	0.000000	-0.831719	0.000000	0.000000	2.495938
Round_1	0.524647	0.000000	-0.864159	0.000000	-0.648591	0.000000	0.000000	2.037398
Round_1	0.381958	0.000000	-0.166329	0.000000	0.000000	0.000000	0.000000	0.548287
Round_1	0.709702	0.000000	0.000000	0.000000	0.000000	0.000000	0.000000	0.709702
Round_1	0.624908	0.000000	0.000000	0.000000	0.000000	0.000000	0.000000	0.624908
Round_1	0.443290	0.968829	-0.694975	0.000000	0.000000	0.000000	0.000000	2.107094
Round_1	0.723993	0.675177	0.000000	0.000000	0.000000	0.000000	0.000000	1.399170
Round_1	0.464998	0.000000	-0.864597	-0.239441	-0.819133	0.000000	0.000000	2.388168
Round_1	0.501512	0.000000	-0.851814	0.000000	-0.275269	0.000000	0.000000	1.628595
Round_1	0.616734	0.000000	-0.768086	0.000000	0.000000	0.000000	0.000000	1.384820
Round_1	0.508215	0.957900	-0.623661	0.000000	-0.121483	0.000000	0.000000	2.211259
Round_1	0.456695	0.000000	-0.616147	0.000000	0.000000	0.000000	0.000000	1.072842
Round_1	0.519136	0.000000	-0.864521	0.000000	-0.737541	0.000000	0.000000	2.121198
Round_1	0.369853	0.000000	-0.115179	0.000000	-0.005031	0.000000	0.000000	0.490063
Round_1	0.607432	0.000000	-0.691015	0.000000	0.000000	0.000000	0.000000	1.298447
Round_1	0.447297	0.000000	-0.844262	0.000000	0.000000	0.000000	0.000000	1.291559
Round_1	0.532078	0.000000	-0.767048	0.000000	0.000000	0.000000	0.000000	1.299126
Round_1	0.417196	0.000000	-0.624987	0.000000	0.000000	0.000000	0.000000	1.042183
Round_1	0.375251	0.000000	-0.848172	-0.001415	-0.682510	0.000000	0.000000	1.907348
Round_1	0.597386	0.000000	-0.863702	0.000000	-0.005828	0.000000	0.000000	1.466916
Round_1	0.949702	0.000000	-0.862145	-0.094032	-0.857354	0.000000	0.000000	2.763234
Round_1	0.540155	0.000000	-0.600949	0.000000	0.000000	0.000000	0.000000	1.141104
Round_1	0.474788	0.000000	0.000000	0.000000	0.000000	0.000000	0.000000	0.474788
Round_1	0.384842	0.000000	-0.855328	0.000000	-0.738758	0.000000	0.000000	1.978929
Round_1	0.392154	0.000000	-0.834518	0.000000	-0.246021	0.000000	0.000000	1.472693
Round_1	0.598325	0.000000	-0.824549	0.000000	0.000000	0.000000	0.000000	1.422874
Round_1	0.389849	0.407877	-0.687543	0.000000	-0.047222	0.000000	0.000000	1.532491
Round_1	0.510986	0.000000	-0.085755	0.000000	0.000000	0.000000	0.000000	0.596741
Round_1	0.474051	0.724508	-0.704559	0.000000	-0.427908	0.000000	0.000000	2.331026
Round_1	0.721552	0.000000	0.000000	0.000000	0.000000	0.000000	0.000000	0.721552
Round_1	0.471894	0.000000	-0.557736	0.000000	0.000000	0.000000	0.000000	1.029630
Round_1	0.592705	0.000000	-0.143831	0.000000	0.000000	0.000000	0.000000	0.736536
Round_1	0.467691	0.000000	-0.851180	0.000000	-0.402906	0.000000	0.000000	1.721778
Round_1	0.621667	0.862568	-0.224856	0.000000	-0.004446	0.000000	0.000000	1.713537
Round_1	0.559873	0.000000	-0.864243	0.000000	-0.702009	0.000000	0.000000	2.126125
Round_1	0.667517	0.000000	-0.852298	0.000000	-0.168898	0.000000	0.000000	1.688713
Round_1	0.421497	0.000000	0.000000	0.000000	-0.127114	0.000000	0.000000	0.548610
Round_1
Round_1	0.440639	0.000000	-0.798306	0.000000	-0.804231	0.000000	0.000000	2.043175
Round_1	0.578618	0.000000	-0.835385	0.000000	-0.724093	0.000000	0.000000	2.138096
Round_1	0.450155	0.000000	-0.864636	-0.049575	-0.844228	0.000000	0.000000	2.208595
Round_1	0.490570	0.878507	-0.776107	0.000000	-0.424787	0.000000	0.000000	2.569972
Round_1	0.539012	0.000000	0.000000	0.000000	0.000000	0.000000	0.000000	0.539012
Round_1	0.450555	0.000000	-0.860254	0.000000	-0.269027	0.000000	0.000000	1.579836
Round_1	0.705860	0.000000	0.000000	0.000000	0.000000	0.000000	0.000000	0.705860
Round_1	0.452711	0.000000	-0.674363	0.000000	0.000000	0.000000	0.000000	1.127074
Round_1	0.332716	0.000000	0.000000	0.000000	0.000000	0.000000	0.000000	0.332716
Round_1	0.447993	0.000000	-0.603325	0.000000	0.000000	0.000000	0.000000	1.051318
Round_1	0.333601	0.000000	-0.803839	0.000000	-0.213012	0.000000	0.000000	1.350452
Round_1	0.495436	0.000000	-0.041759	0.000000	0.000000	0.000000	0.000000	0.537196
Round_1	0.537106	0.000000	-0.850603	0.000000	0.000000	0.000000	0.000000	1.387710
Round_1	0.423238	0.000000	-0.852240	0.000000	-0.849813	0.000000	0.000000	2.125291
Round_1	0.406027	0.000000	-0.842293	0.000000	-0.826957	0.000000	0.000000	2.075276
Round_1	0.375497	0.004858	0.000000	0.000000	0.000000	0.000000	0.000000	0.380355
Round_1	0.416162	0.000000	-0.794369	0.000000	-0.004659	0.000000	0.000000	1.215190
Round_1	0.524634	0.000000	-0.847014	0.000000	-0.406835	0.000000	0.000000	1.778483
Round_1	0.656899	0.000000	-0.847326	0.000000	0.000000	0.000000	0.000000	1.504225
Round_1	0.427139	0.000000	-0.861068	-0.000863	-0.803352	0.000000	0.000000	2.092422
Round_1	0.387092	0.000000	-0.055694	0.000000	0.000000	0.000000	0.000000	0.442786
Round_1	0.526999	0.000000	-0.864557	0.000000	-0.815874	0.000000	0.000000	2.207431
Round_1	0.464257	0.944492	-0.817662	0.000000	-0.765087	0.000000	0.000000	2.991498
Round_1	0.478209	0.970277	-0.849968	-0.045977	-0.252114	0.000000	0.000000	2.596545
Round_1	0.400594	0.000000	-0.857178	0.000000	-0.506176	0.000000	0.000000	1.763949
Round_1	0.878830	0.000000	0.000000	0.000000	0.000000	0.000000	0.000000	0.878830
Round_1	0.496647	0.000000	-0.863521	0.000000	-0.631905	0.000000	0.000000	1.992073
Round_1	0.673310	0.000000	-0.861182	0.000000	0.000000	0.000000	0.000000	1.534491
Round_1	0.436708	0.000000	-0.856224	0.000000	-0.562573	0.000000	0.000000	1.855505
Round_1	0.364726	0.619806	0.000000	0.000000	-0.010082	0.000000	0.000000	0.994614
Round_1	0.544691	0.074414	0.000000	0.000000	0.000000	0.000000	0.000000	0.619105
Round_1	0.635073	0.958518	0.000000	0.000000	0.000000	0.000000	0.000000	1.593591
Round_1	0.490760	0.312018	0.000000	0.255296	0.000000	0.000000	0.000000	1.058074
Round_1	0.563309	0.000000	0.000000	0.000000	0.000000	0.000000	0.000000	0.563309
Round_1	0.448694	0.000000	-0.822713	0.000000	-0.497025	0.000000	0.000000	1.768431
Round_1	0.339686	0.000000	-0.828914	0.000000	0.000000	0.000000	0.000000	1.168601
Round_1	0.443750	0.000000	-0.854577	0.000000	-0.178143	0.000000	0.000000	1.476469
Round_1	0.502179	0.000000	-0.685269	0.000000	0.000000	0.000000	0.000000	1.187447
Round_1	0.725445	0.472069	0.000000	0.000000	0.000000	0.000000	0.000000	1.197514
Round_1	0.572779	0.000000	-0.864224	0.000000	-0.806709	0.000000	0.000000	2.243712
Round_1	0.419924	0.000000	-0.834314	0.000000	-0.631156	0.000000	0.000000	1.885393
Round_1	0.534814	0.937720	-0.763602	0.000000	-0.711926	0.000000	0.000000	2.948062
Round_1	0.449137	0.890515	-0.160081	0.000000	0.000000	0.000000	0.000000	1.499732
Round_1	0.572484	0.000000	-0.864510	-0.181931	-0.783371	0.000000	0.000000	2.402296
Round_1	0.369963	0.000000	0.000000	0.000000	0.000000	0.000000	0.000000	0.369963
Round_1	0.656823	0.000000	-0.806501	0.000000	0.000000	0.000000	0.000000	1.463324
Round_1	0.402442	0.000000	-0.861211	0.000000	-0.448635	0.000000	0.000000	1.712288
Round_1	0.451185	0.000000	-0.861292	0.000000	-0.258679	0.000000	0.000000	1.571156
Round_1	0.615356	0.000000	-0.597400	0.000000	0.000000	0.000000	0.000000	1.212756
Round_1	0.486887	0.000000	-0.719219	0.000000	0.000000	0.000000	0.000000	1.206106
Round_1	0.394595	0.000000	-0.032543	0.000000	0.000000	0.000000	0.000000	0.427138
Round_1	0.653735	0.183547	-0.128715	0.000000	0.000000	0.000000	0.000000	0.965996
Round_1	0.497564	0.000000	-0.838533	0.000000	0.000000	0.000000	0.000000	1.336097
Round_1	0.556790	0.910333	0.000000	0.000000	0.000000	0.000000	0.000000	1.467122
Round_1	0.369437	0.000000	-0.847759	-0.008056	-0.358331	0.000000	0.000000	1.583582
Round_1	0.420508	0.000000	-0.854081	0.000000	0.000000	0.000000	0.000000	1.274589
Round_1	0.479560	0.000000	-0.633163	0.000000	-0.120465	0.000000	0.000000	1.233188
Round_1	0.404705	0.532364	0.000000	0.000000	0.000000	0.000000	0.000000	0.937070
Round_1	0.608887	0.000000	-0.482444	0.000000	0.000000	0.000000	0.000000	1.091331
Round_1	0.609651	0.940386	0.000000	0.064711	0.603799	0.000000	0.000000	2.218548
Round_1	0.339560	0.000000	0.000000	0.000000	-0.110804	0.000000	0.000000	0.450365
Round_1	0.576802	0.000000	-0.861767	0.000000	-0.000063	0.000000	0.000000	1.438632
Round_1	0.425111	0.000000	-0.860284	0.000000	-0.449453	0.000000	0.000000	1.734849
Round_1	0.378452	0.000000	-0.859410	0.000000	-0.170579	0.000000	0.000000	1.408441
Round_1	0.465978	0.001135	-0.125004	0.000000	-0.311958	0.000000	0.000000	0.904073
Round_1	0.522164	0.000000	0.000000	0.000000	0.000000	0.000000	0.000000	0.522164
Round_1	0.430630	0.665846	-0.774092	0.000000	-0.776200	0.000000	0.000000	2.646768
Round_1
Round_1	0.479808	0.971407	-0.864588	0.000000	-0.565764	0.000000	0.000000	2.881567
Round_1	0.566553	0.000000	0.000000	0.000000	0.000000	0.000000	0.000000	0.566553
Round_1	0.546417	0.270593	0.000000	0.000000	0.006146	0.000000	0.000000	0.823157
Round_1	0.363039	0.070733	0.000000	0.000000	0.000000	0.000000	0.000000	0.433772
Round_1
Round_1	0.684573	0.911772	0.000000	0.000000	0.000000	0.000000	0.000000	1.596345
Round_1	0.700936	0.971002	-0.751975	0.000000	0.000000	0.000000	0.000000	2.423913
Round_1	0.586122	0.000000	-0.440073	0.000000	0.000000	0.000000	0.000000	1.026195
Round_1	0.569895	0.000000	-0.731447	0.000000	0.000000	0.000000	0.000000	1.301342
Round_1	0.811679	0.812011	0.000000	0.000000	0.000000	0.000000	0.000000	1.623690
Round_1	0.655206	0.000000	-0.020302	0.000000	-0.073882	0.000000	0.000000	0.749390
Round_1	0.471346	0.000000	-0.712139	0.000000	0.000000	0.000000	0.000000	1.183484
Round_1	0.504562	0.000000	-0.864574	-0.013401	-0.662132	0.000000	0.000000	2.044668
Round_1	0.788946	0.002192	0.000000	0.000000	0.000000	0.000000	0.000000	0.791139
Round_1	0.500059	0.000000	-0.843781	0.000000	-0.724518	0.000000	0.000000	2.068358
Round_1	0.828414	0.000000	-0.837524	0.000000	0.000000	0.000000	0.000000	1.665938
Round_1	0.407479	0.000000	-0.859833	0.000000	-0.095530	0.000000	0.000000	1.362841
Round_1	0.343539	0.000000	-0.695782	0.000000	0.000000	0.000000	0.000000	1.039322
Round_1	0.377525	0.000000	-0.246923	0.000000	0.000000	0.000000	0.000000	0.624448
Round_1	0.544591	0.000000	-0.810279	0.000000	0.000000	0.000000	0.000000	1.354870
Round_1	0.504733	0.000000	-0.831031	0.000000	-0.703768	0.000000	0.000000	2.039532
Round_1	0.700874	0.000000	0.000000	0.000000	0.000000	0.000000	0.000000	0.700874
Round_1
Round_1	0.651797	0.000000	-0.698938	0.000000	0.000000	0.000000	0.000000	1.350735
Round_1	0.710742	0.000000	-0.808846	0.000000	0.000000	0.000000	0.000000	1.519588
Round_1	0.616925	0.000000	-0.858017	0.000000	-0.480348	0.000000	0.000000	1.955291
Round_1	0.608645	0.955285	0.000000	0.190864	0.026686	0.000000	0.000000	1.781479
Round_1	0.419541	0.000000	-0.730161	0.000000	0.000000	0.000000	0.000000	1.149702
Round_1	0.406238	0.000000	-0.862545	-0.077441	-0.678185	0.000000	0.000000	2.024409
Round_1	0.386092	0.000000	-0.863597	0.000000	-0.781151	0.000000	0.000000	2.030840
Round_1	0.378847	0.000000	-0.615676	0.000000	0.000000	0.000000	0.000000	0.994522
Round_1	0.465161	0.000000	-0.862794	0.000000	-0.177032	0.000000	0.000000	1.504986
Round_1	0.410091	0.000000	-0.862681	-0.044148	-0.248222	0.000000	0.000000	1.565142
Round_1	0.383281	0.000000	-0.861487	-0.192424	-0.749621	0.000000	0.000000	2.186814
Round_1	0.560038	0.000000	-0.864014	0.000000	-0.007222	0.000000	0.000000	1.431274
Round_1	0.759451	0.000000	-0.825271	0.000000	-0.553333	0.000000	0.000000	2.138055
Round_1	0.551780	0.000000	-0.854037	0.000000	-0.060536	0.000000	0.000000	1.466353
Round_1	0.938716	0.000000	-0.678085	0.000000	0.000000	0.000000	0.000000	1.616801
Round_1	0.463790	0.273672	0.000000	0.000000	0.000000	0.000000	0.000000	0.737462
Round_1	0.497670	0.000000	-0.749800	0.000000	0.000000	0.000000	0.000000	1.247470
Round_1	0.410096	0.000000	-0.819866	0.000000	-0.168069	0.000000	0.000000	1.398031
Round_1	0.595333	0.000000	0.000000	0.000000	0.000000	0.000000	0.000000	0.595333
Round_1	0.444205	0.000000	-0.863156	0.000000	0.000000	0.000000	0.000000	1.307361
Round_1	0.526877	0.316291	0.000000	0.000000	0.000000	0.000000	0.000000	0.843168
Round_1	0.382281	0.000000	0.000000	0.000000	-0.053596	0.000000	0.000000	0.435877
Round_1	0.411853	0.298188	0.000000	0.000000	0.000000	0.000000	0.000000	0.710041
Round_1	0.578931	0.000000	-0.480900	0.000000	0.000000	0.000000	0.000000	1.059831
Round_1	0.585225	0.000000	0.000000	0.000000	0.000000	0.000000	0.000000	0.585225
Round_1	0.638515	0.000000	-0.569476	0.000000	-0.004670	0.000000	0.000000	1.212661
Round_1	0.519023	0.000000	-0.861739	-0.040845	-0.643920	0.000000	0.000000	2.065526
Round_1	0.472121	0.000000	-0.862906	-0.225920	-0.738415	0.000000	0.000000	2.299362
Round_1	0.415264	0.000000	-0.518378	0.000000	-0.304356	0.000000	0.000000	1.237998
Round_1	0.470804	0.000000	-0.857586	0.000000	-0.103812	0.000000	0.000000	1.432203
Round_1	0.630048	0.910448	-0.027455	0.000000	0.000000	0.000000	0.000000	1.567951
Round_1	0.436652	0.847052	0.000000	0.000000	0.000000	0.000000	0.000000	1.283704
Round_1	0.821811	0.000000	0.000000	0.000000	0.000000	0.000000	0.000000	0.821811
Round_1	0.408069	0.000000	-0.209281	0.000000	0.000000	0.000000	0.000000	0.617350
Round_1	0.575419	0.000000	-0.240718	0.000000	-0.355889	0.000000	0.000000	1.172026
Round_1	0.401876	0.000000	0.000000	0.000000	-0.095984	0.000000	0.000000	0.497860
Round_1	0.376216	0.000000	-0.830177	0.000000	0.000000	0.000000	0.000000	1.206393
Round_1	0.533606	0.000000	-0.839942	0.000000	-0.699350	0.000000	0.000000	2.072898
Round_1	0.444072	0.807114	0.000000	0.000000	0.000000	0.000000	0.000000	1.251186
Round_1	0.714722	0.000000	-0.851841	0.133146	0.000000	0.000000	0.000000	1.699708
Round_1	0.343352	0.000000	0.000000	0.000000	0.000000	0.000000	0.000000	0.343352
Round_1	0.619949	0.689197	0.000000	0.000000	0.000000	0.000000	0.000000	1.309146
Round_1	0.441191	0.000000	-0.863587	0.000000	0.000000	0.000000	0.000000	1.304778
Round_1	0.479643	0.000000	-0.850145	0.000000	-0.846166	0.000000	0.000000	2.175954
Round_1	0.395826	0.004423	-0.697984	0.000000	-0.327914	0.000000	0.000000	1.426148
Round_1	0.439205	0.000000	-0.853962	0.000000	-0.402979	0.000000	0.000000	1.696146
Round_1	0.801673	0.000000	-0.863668	0.000000	-0.810343	0.000000	0.000000	2.475684
Round_1	0.419161	0.000000	-0.855897	-0.016696	-0.790712	0.000000	0.000000	2.082466
Round_1	0.455186	0.000000	-0.726601	0.000000	-0.243124	0.000000	0.000000	1.424911
Round_1	0.583201	0.000000	-0.788053	0.000000	-0.665923	0.000000	0.000000	2.037177
Round_1	0.341170	0.000000	0.000000	0.000000	0.000000	0.000000	0.000000	0.341170
Round_1	0.643476	0.000000	0.000000	0.264314	0.000000	0.000000	0.000000	0.907790
Round_1	0.525979	0.000000	-0.784468	0.000000	-0.736475	0.000000	0.000000	2.046922
Round_1	0.621200	0.000000	-0.856283	0.000000	0.000000	0.000000	0.000000	1.477483
Round_1	0.605667	0.000000	-0.594905	0.000000	-0.119949	0.000000	0.000000	1.320521
Round_1	0.581813	0.955837	-0.845743	0.000000	-0.828108	0.000000	0.000000	3.211501
Round_1	0.400880	0.000000	-0.863551	0.000000	-0.041067	0.000000	0.000000	1.305498
Round_1	0.407947	0.000000	-0.780417	0.000000	-0.050265	0.000000	0.000000	1.238629
Round_1	0.500565	0.000000	-0.845311	0.000000	0.000000	0.000000	0.000000	1.345876
Round_1	0.422161	0.000000	-0.861123	0.000000	-0.514742	0.000000	0.000000	1.798026
Round_1	0.493007	0.000000	-0.810278	0.000000	-0.612275	0.000000	0.000000	1.915560
Round_1	0.417508	0.000000	-0.205941	0.000000	0.000000	0.000000	0.000000	0.623448
Round_1	0.615648	0.000000	0.000000	0.000000	0.000000	0.000000	0.000000	0.615648
Round_1	0.398652	0.000000	-0.863828	0.000000	-0.677040	0.000000	0.000000	1.939520
Round_1	0.555574	0.000000	-0.847687	0.000000	0.000000	0.000000	0.000000	1.403261
Round_1	0.589690	0.000000	-0.531578	0.000000	-0.002162	0.000000	0.000000	1.123430
Round_1	0.594834	0.000000	-0.253123	0.000000	0.000000	0.000000	0.000000	0.847957
Round_1	0.461655	0.000000	-0.190091	0.000000	0.000000	0.000000	0.000000	0.651746
Round_1	0.519673	0.796693	0.000000	0.005934	0.102629	0.000000	0.000000	1.424930
Round_1	0.366085	0.000000	-0.821869	0.000000	0.000000	0.000000	0.000000	1.187954
Round_1	0.429984	0.000000	-0.530682	0.000000	0.000000	0.000000	0.000000	0.960666
Round_1	0.331293	0.000000	-0.655235	0.000000	-0.186903	0.000000	0.000000	1.173430
Round_1	0.523264	0.000000	-0.072469	0.000000	0.000000	0.000000	0.000000	0.595733
Round_1	0.567573	0.000000	-0.863812	-0.006498	-0.697650	0.000000	0.000000	2.135533
Round_1	0.407193	0.000000	-0.857292	0.000000	-0.032934	0.000000	0.000000	1.297419
Round_1	0.388015	0.000000	-0.842528	0.000000	-0.047661	0.000000	0.000000	1.278205
Round_1	0.469853	0.000000	-0.853823	-0.013738	-0.308343	0.000000	0.000000	1.645758
Round_1
Round_1	0.730369	0.000000	-0.660182	0.000000	-0.403610	0.000000	0.000000	1.794161
Round_1	0.456685	0.000000	-0.853629	0.000000	0.000000	0.000000	0.000000	1.310314
Round_1	0.473754	0.000000	-0.756537	0.000000	0.000000	0.000000	0.000000	1.230291
Round_1	0.704076	0.000000	-0.863859	0.000000	-0.449453	0.000000	0.000000	2.017388
Round_1	0.519607	0.000000	-0.640127	0.000000	0.000000	0.000000	0.000000	1.159734
Round_1	0.367510	0.000000	-0.621216	0.000000	-0.541228	0.000000	0.000000	1.529953
Round_1	0.505961	0.000000	-0.467137	0.000000	0.000000	0.000000	0.000000	0.973098
Round_1	0.538589	0.000000	-0.860601	0.000000	-0.802500	0.000000	0.000000	2.201690
Round_1	0.580120	0.000000	0.000000	0.000000	0.000000	0.000000	0.000000	0.580120
Round_1	0.361070	0.000000	-0.857052	-0.055674	-0.155777	0.000000	0.000000	1.429574
Round_1	0.573936	0.000000	-0.855084	0.000000	-0.180247	0.000000	0.000000	1.609267
Round_1	0.459789	0.904635	0.000000	0.002004	0.000000	0.000000	0.000000	1.366429
Round_1	0.570939	0.000000	-0.840615	0.000000	-0.643080	0.000000	0.000000	2.054634
Round_1	0.355918	0.000000	-0.032391	0.000000	-0.002848	0.000000	0.000000	0.391157
Round_1
Round_1
Round_1	0.462215	0.000000	-0.825556	0.000000	-0.627416	0.000000	0.000000	1.915188
Round_1	0.588070	0.959664	0.000000	0.000000	-0.000385	0.000000	0.000000	1.548119
Round_1	0.776596	0.000000	-0.812310	0.000000	0.000000	0.000000	0.000000	1.588906
Round_1	0.481581	0.000000	-0.863240	-0.165017	-0.615046	0.000000	0.000000	2.124883
Round_1	0.370204	0.000000	-0.071193	0.000000	0.000000	0.000000	0.000000	0.441397
Round_1	0.387118	0.000000	0.000000	0.000000	-0.019256	0.000000	0.000000	0.406374
Round_1	0.784453	0.570173	-0.120401	0.000000	0.000000	0.000000	0.000000	1.475026
Round_1	0.563458	0.000000	-0.864322	0.000000	0.000000	0.000000	0.000000	1.427780
Round_1	0.479019	0.000000	-0.841722	0.000000	-0.538705	0.000000	0.000000	1.859446
Round_1	0.436661	0.843466	0.000000	0.000000	0.000000	0.000000	0.000000	1.280127
Round_1	0.474673	0.000000	-0.862467	0.000000	-0.532124	0.000000	0.000000	1.869264
Round_1	0.481106	0.000000	-0.758233	0.000000	0.000000	0.000000	0.000000	1.239339
Round_1	0.704335	0.000000	-0.002258	0.008463	0.000000	0.000000	0.000000	0.715056
Round_1	0.496755	0.061020	-0.537890	0.000000	-0.453541	0.000000	0.000000	1.549205
Round_1	0.556395	0.966056	-0.819258	0.000000	-0.089548	0.000000	0.000000	2.431257
Round_1	0.668443	0.000000	-0.863466	-0.180999	-0.797795	0.000000	0.000000	2.510703
Round_1	0.334897	0.000000	-0.856689	0.000000	0.000000	0.000000	0.000000	1.191586
Round_1	0.425454	0.000000	-0.834073	-0.003287	-0.022213	0.000000	0.000000	1.285027
Round_1	0.543014	0.000000	-0.840027	0.000000	-0.665844	0.000000	0.000000	2.048885
Round_1	0.520116	0.000000	-0.852123	0.000000	-0.254877	0.000000	0.000000	1.627116
Round_1	0.460863	0.000000	-0.750996	0.000000	-0.771537	0.000000	0.000000	1.983395
Round_1	0.432736	0.158731	-0.367321	0.000000	0.000000	0.000000	0.000000	0.958788
Round_1	0.432396	0.000000	-0.851686	0.000000	-0.455055	0.000000	0.000000	1.739137
Round_1	0.663885	0.000000	-0.825350	0.000000	0.000000	0.000000	0.000000	1.489235
Round_1	0.402875	0.000000	-0.670090	0.000000	0.000000	0.000000	0.000000	1.072964
Round_1	0.599946	0.000000	-0.856591	0.000000	-0.652665	0.000000	0.000000	2.109202
Round_1	0.405303	0.000000	-0.842584	0.000000	-0.734663	0.000000	0.000000	1.982550
Round_1	0.576027	0.000000	-0.616244	0.000000	0.000000	0.000000	0.000000	1.192271
Round_1	0.433733	0.000000	-0.849436	0.000000	0.000000	0.000000	0.000000	1.283169
Round_1	0.581819	0.000000	-0.181166	0.000000	0.000000	0.000000	0.000000	0.762986
Round_1	0.395156	0.000000	-0.677269	0.000000	0.000000	0.000000	0.000000	1.072425
Round_1	0.489680	0.000000	-0.801767	0.000000	-0.164790	0.000000	0.000000	1.456236
Round_1	0.559475	0.000000	-0.860946	-0.000179	-0.837455	0.000000	0.000000	2.258055
Round_1	0.517997	0.000000	-0.863453	0.000000	-0.582765	0.000000	0.000000	1.964216
Round_1	0.514339	0.356890	0.000000	0.000000	0.000000	0.000000	0.000000	0.871229
Round_1	0.508131	0.827687	0.000000	0.000000	0.000000	0.000000	0.000000	1.335818
Round_1	0.546534	0.000000	-0.836538	0.000000	0.000000	0.000000	0.000000	1.383072
Round_1	0.552768	0.000000	-0.864518	0.000000	-0.762744	0.000000	0.000000	2.180030
Round_1	0.591287	0.000000	-0.852585	0.000000	0.000000	0.000000	0.000000	1.443872
Round_1	0.828848	0.000945	0.000000	0.215369	0.805209	0.000000	0.000000	1.850372
Round_1	0.813759	0.000000	0.000000	0.000000	0.000000	0.000000	0.000000	0.813759
Round_1	0.370611	0.000000	-0.772695	-0.011967	-0.706018	0.000000	0.000000	1.861291
Round_1	0.697371	0.000000	-0.742194	0.000000	0.000000	0.000000	0.000000	1.439565
Round_1	0.439907	0.000000	-0.864150	0.000000	-0.496293	0.000000	0.000000	1.800350
Round_1	0.501609	0.000000	-0.799726	0.000000	-0.251225	0.000000	0.000000	1.552559
Round_1	0.544689	0.000000	-0.802580	0.000000	-0.000442	0.000000	0.000000	1.347711
Round_1	0.311727	0.000000	0.000000	0.000000	0.000000	0.000000	0.000000	0.311727
Round_1	0.367982	0.852936	0.000000	0.000000	0.000000	0.000000	0.000000	1.220918
Round_1	0.413927	0.000000	-0.863556	0.000000	-0.760046	0.000000	0.000000	2.037529
Round_1	0.410597	0.000000	-0.833195	0.000000	0.000000	0.000000	0.000000	1.243792
Round_1	0.471339	0.214894	-0.570980	0.000000	-0.756510	0.000000	0.000000	2.013723
Round_1	0.369392	0.000000	-0.863119	0.000000	-0.103125	0.000000	0.000000	1.335636
Round_1	0.401897	0.000000	-0.745105	0.000000	-0.723969	0.000000	0.000000	1.870971
Round_1	0.397811	0.000000	-0.848886	0.000000	-0.750620	0.000000	0.000000	1.997317
Round_1	0.396319	0.000000	-0.064227	0.000000	-0.147661	0.000000	0.000000	0.608207
Round_1	0.492996	0.000000	-0.462504	0.000000	0.000000	0.000000	0.000000	0.955500
Round_1	0.337113	0.000000	-0.005425	0.000000	0.000000	0.000000	0.000000	0.342539
Round_1	0.409566	0.054610	0.000000	0.000000	0.000000	0.000000	0.000000	0.464176
Round_1	0.704091	0.000000	-0.369612	0.000000	0.000000	0.000000	0.000000	1.073703
Round_1	0.718505	0.000000	0.000000	0.000000	0.000000	0.000000	0.000000	0.718505
Round_1	0.679553	0.000000	-0.805517	0.000000	-0.186777	0.000000	0.000000	1.671847
Round_1	0.447065	0.823697	0.000000	0.000000	0.000000	0.000000	0.000000	1.270762
Round_1	0.516918	0.967794	-0.519567	0.000000	-0.036243	0.000000	0.000000	2.040522
Round_1	0.343318	0.020146	0.000000	0.000000	0.000000	0.000000	0.000000	0.363464
Round_1	0.759341	0.000000	0.000000	0.000000	0.193714	0.000000	0.000000	0.953055
Round_1	0.564774	0.000000	-0.861983	0.000000	-0.790742	0.000000	0.000000	2.217498
Round_1	0.456713	0.000000	-0.863508	0.000000	-0.796040	0.000000	0.000000	2.116261
Round_1	0.684166	0.937913	0.000000	0.000000	0.000000	0.000000	0.000000	1.622079
Round_1	0.774436	0.000000	-0.738430	0.000000	0.000000	0.000000	0.000000	1.512866
Round_1	0.460771	0.254638	-0.034932	0.000000	0.000000	0.000000	0.000000	0.750341
Round_1
Round_1	0.860799	0.000000	0.000000	0.000000	0.000000	0.000000	0.000000	0.860799
Round_1	0.467318	0.966354	-0.849148	0.000000	-0.238256	0.000000	0.000000	2.521077
Round_1	0.443257	0.000000	-0.860713	0.000000	-0.655467	0.000000	0.000000	1.959437
Round_1	0.649915	0.336400	0.000000	0.000000	0.000000	0.000000	0.000000	0.986316
Round_1	0.455086	0.000000	-0.862372	0.000000	0.000000	0.000000	0.000000	1.317459
Round_1	0.879059	0.078333	0.000000	0.000000	0.000000	0.000000	0.000000	0.957392
Round_1	0.574214	0.000000	-0.822531	0.000000	0.018642	0.000000	0.000000	1.415387
Round_1	0.463060	0.912848	-0.855931	0.000000	-0.820321	0.000000	0.000000	3.052160
Round_1	0.525986	0.000000	-0.854190	0.000000	0.000000	0.000000	0.000000	1.380176
Round_1	0.738531	0.000000	-0.818591	0.000000	0.000000	0.000000	0.000000	1.557122
Round_1	0.482854	0.861377	-0.626688	0.000000	-0.660457	0.000000	0.000000	2.631377
Round_1	0.522038	0.917386	-0.607112	0.000000	0.000000	0.000000	0.000000	2.046535
Round_1	0.441062	0.000000	-0.807148	0.000000	0.000000	0.000000	0.000000	1.248210
Round_1	0.429641	0.000000	-0.612507	0.000000	-0.476206	0.000000	0.000000	1.518354
Round_1	0.466536	0.355652	-0.457966	0.000000	-0.622205	0.000000	0.000000	1.902358
Round_1	0.448923	0.000000	-0.799800	0.000000	-0.605566	0.000000	0.000000	1.854289
Round_1	0.503841	0.000000	-0.426082	0.000000	0.000000	0.000000	0.000000	0.929923
Round_1	0.381519	0.447189	0.000000	0.000000	-0.101540	0.000000	0.000000	0.930248
Round_1	0.782624	0.000000	-0.401063	0.000000	0.000000	0.000000	0.000000	1.183687
Round_1	0.468832	0.000000	-0.853042	0.000000	-0.448780	0.000000	0.000000	1.770654
Round_1	0.452811	0.000000	-0.861219	0.000000	-0.668805	0.000000	0.000000	1.982836
Round_1	0.459802	0.000000	0.000000	0.000000	0.000000	0.000000	0.000000	0.459802
Round_1	0.463321	0.000000	-0.145389	0.000000	0.000000	0.000000	0.000000	0.608710
Round_1	0.701528	0.000000	-0.535588	0.000000	0.000000	0.000000	0.000000	1.237116
Round_1	0.548967	0.000000	0.000000	0.000000	0.000000	0.000000	0.000000	0.548967
Round_1	0.417425	0.000000	-0.864111	0.000000	-0.139933	0.000000	0.000000	1.421469
Round_1	0.508357	0.000000	-0.819150	0.000000	0.000000	0.000000	0.000000	1.327508
Round_1	0.513428	0.646554	0.000000	0.000000	0.000000	0.000000	0.000000	1.159982
Round_1	0.548854	0.000000	-0.846634	0.000000	0.000000	0.000000	0.000000	1.395488
Round_1	0.541038	0.000000	-0.806156	0.000000	-0.039014	0.000000	0.000000	1.386209
Round_1	0.530788	0.831417	0.000000	0.000000	0.000000	0.000000	0.000000	1.362205
Round_1	0.777617	0.089411	0.000000	0.000000	-0.124900	0.000000	0.000000	0.991928
Round_1	0.423417	0.000000	-0.858786	0.000000	-0.794669	0.000000	0.000000	2.076873
Round_1	0.691436	0.884102	-0.212185	0.000000	0.000000	0.000000	0.000000	1.787723
Round_1	0.450355	0.000000	-0.476086	0.000000	0.000000	0.000000	0.000000	0.926441
Round_1	0.519093	0.914970	0.000000	0.082951	0.000000	0.000000	0.000000	1.517014
Round_1	0.513748	0.000000	-0.827524	0.000000	-0.216923	0.000000	0.000000	1.558194
Round_1	0.375727	0.000000	-0.848900	-0.003852	-0.752974	0.000000	0.000000	1.981453
Round_1	0.557311	0.000000	-0.529592	0.000000	-0.294404	0.000000	0.000000	1.381308
Round_1	0.619391	0.000000	-0.836048	0.000000	0.000000	0.000000	0.000000	1.455439
Round_1	0.529055	0.000000	-0.415449	0.000000	-0.051196	0.000000	0.000000	0.995701
Round_1	0.537538	0.000000	-0.843959	0.000000	-0.547945	0.000000	0.000000	1.929442
Round_1	0.507649	0.965010	-0.781662	0.000000	0.000000	0.000000	0.000000	2.254321
Round_1	0.573832	0.006514	0.000000	0.000000	0.000000	0.000000	0.000000	0.580346
Round_1	0.408191	0.968497	-0.835396	0.000000	-0.229310	0.000000	0.000000	2.441394
Round_1	0.554864	0.000000	-0.860698	0.000000	0.009953	0.000000	0.000000	1.425515
Round_1	0.559182	0.000000	-0.809508	0.000000	0.000000	0.000000	0.000000	1.368690
Round_1	0.452794	0.000000	-0.740875	0.000000	-0.042410	0.000000	0.000000	1.236078
Round_1	0.354519	0.000000	-0.504344	0.000000	-0.280046	0.000000	0.000000	1.138909
Round_1	0.412663	0.210758	-0.623500	0.000000	-0.629549	0.000000	0.000000	1.876470
Round_1	0.606756	0.000000	-0.741098	0.000000	0.000000	0.000000	0.000000	1.347854
Round_1	0.646579	0.000000	0.000000	0.000000	0.000000	0.000000	0.000000	0.646579
Round_1	0.540805	0.000000	-0.855623	0.000000	-0.037297	0.000000	0.000000	1.433726
Round_1	0.430308	0.858085	0.000000	0.000000	0.000000	0.000000	0.000000	1.288393
Round_1	0.600384	0.000000	-0.006138	0.000000	0.000000	0.000000	0.000000	0.606522
Round_1	0.457213	0.000000	-0.852985	0.000000	0.000000	0.000000	0.000000	1.310198
Round_1	0.967612	0.000000	-0.161104	0.000307	0.000000	0.000000	0.000000	1.129023
Round_1	0.401939	0.591155	-0.448739	0.000000	0.000000	0.000000	0.000000	1.441832
Round_1	0.404275	0.000000	-0.837259	0.000000	-0.251499	0.000000	0.000000	1.493032
Round_1	0.528519	0.000000	-0.218296	0.000000	0.000000	0.000000	0.000000	0.746815
Round_1	0.378415	0.000000	-0.849901	0.000000	-0.414907	0.000000	0.000000	1.643223
Round_1	0.538140	0.361467	0.000000	0.000000	0.000000	0.000000	0.000000	0.899606
Round_1	0.541296	0.439855	0.000000	0.000000	0.000000	0.000000	0.000000	0.981151
Round_1	0.947009	0.917298	0.000000	0.179180	0.721933	0.000000	0.000000	2.765421
Round_1	0.520150	0.805575	0.000000	0.000000	0.000000	0.000000	0.000000	1.325725
Round_1	0.427670	0.000000	-0.863576	0.000000	-0.190997	0.000000	0.000000	1.482242
Round_1	0.428755	0.000000	-0.207828	0.000000	-0.002087	0.000000	0.000000	0.638671
Round_1	0.580402	0.967967	-0.858321	0.000000	-0.820268	0.000000	0.000000	3.226958
Round_1	0.418288	0.000000	-0.862931	0.000000	-0.799683	0.000000	0.000000	2.080903
Round_1	0.523477	0.000000	-0.491406	0.000000	-0.027537	0.000000	0.000000	1.042419
Round_1	0.478468	0.946461	-0.773355	0.000000	0.000000	0.000000	0.000000	2.198284
Round_1	0.409076	0.000000	-0.576427	0.000000	-0.698174	0.000000	0.000000	1.683677
Round_1	0.344046	0.000000	-0.850875	0.000000	-0.555373	0.000000	0.000000	1.750294
Round_1	0.556707	0.947738	-0.206268	0.000000	-0.022513	0.000000	0.000000	1.733225
Round_1	0.353697	0.000000	-0.485753	0.000000	-0.252867	0.000000	0.000000	1.092317
Round_1	0.739789	0.000000	-0.857393	0.185572	0.000000	0.000000	0.000000	1.782754
Round_1	0.494666	0.000000	-0.834492	0.000000	-0.509622	0.000000	0.000000	1.838781
Round_1	0.417532	0.000000	-0.742739	0.000000	-0.360531	0.000000	0.000000	1.520802
Round_1	0.676827	0.000000	0.000000	0.000000	0.000000	0.000000	0.000000	0.676827
Round_1	0.496205	0.000000	-0.864624	-0.164489	-0.781334	0.000000	0.000000	2.306653
Round_1	0.660568	0.000000	-0.847048	0.000000	-0.438055	0.000000	0.000000	1.945671
Round_1	0.498119	0.931789	-0.681644	-0.069570	-0.707121	0.000000	0.000000	2.888243
Round_1	0.533080	0.000000	-0.267458	0.000000	0.000000	0.000000	0.000000	0.800538
Round_1	0.460546	0.000000	-0.859970	0.000000	-0.246520	0.000000	0.000000	1.567035
Round_1	0.371141	0.273886	-0.473453	0.000000	-0.476969	0.000000	0.000000	1.595449
Round_1	0.397825	0.000000	-0.056851	0.000000	0.000000	0.000000	0.000000	0.454676
Round_1	0.404046	0.000000	-0.831302	0.000000	0.000000	0.000000	0.000000	1.235349
Round_1	0.393283	0.000000	-0.620341	0.000000	0.000000	0.000000	0.000000	1.013624
Round_1	0.386762	0.000000	-0.782312	-0.002823	-0.313005	0.000000	0.000000	1.484901
Round_1	0.562217	0.000000	-0.843707	0.000000	-0.796330	0.000000	0.000000	2.202255
Round_1	0.604520	0.000000	-0.037667	0.000000	0.000000	0.000000	0.000000	0.642186
Round_1	0.441166	0.171142	0.000000	0.000000	0.000000	0.000000	0.000000	0.612308
Round_1	0.363216	0.000000	-0.845533	0.000000	0.000000	0.000000	0.000000	1.208749
Round_1
Round_1	0.735429	0.000000	-0.850593	0.000000	-0.769189	0.000000	0.000000	2.355210
Round_1	0.476312	0.000000	0.000000	0.000000	0.000000	0.000000	0.000000	0.476312
Round_1	0.543860	0.964799	0.000000	0.000000	-0.019403	0.000000	0.000000	1.528063
Round_1	0.495974	0.000000	-0.864292	-0.012894	-0.383935	0.000000	0.000000	1.757095
Round_1	0.547875	0.000000	-0.864175	0.000000	0.000000	0.000000	0.000000	1.412050
Round_1	0.500793	0.045052	0.000000	0.000000	0.000000	0.000000	0.000000	0.545844
Round_1	0.479145	0.000000	-0.657358	0.000000	0.000000	0.000000	0.000000	1.136503
Round_1	0.566594	0.000000	-0.236101	0.000000	0.000000	0.000000	0.000000	0.802695
Round_1	0.666945	0.000000	-0.805793	0.000000	0.000000	0.000000	0.000000	1.472738
Round_1	0.545468	0.560605	0.000000	0.008577	0.000000	0.000000	0.000000	1.114649
Round_1	0.643143	0.000000	-0.073754	0.000000	0.000000	0.000000	0.000000	0.716897
Round_1	0.501788	0.000000	0.000000	0.000000	-0.000045	0.000000	0.000000	0.501833
Round_1	0.591826	0.000000	0.000000	0.000000	0.000000	0.000000	0.000000	0.591826
Round_1	0.638830	0.000000	0.000000	0.000000	0.000000	0.000000	0.000000	0.638830
Round_1	0.450714	0.000000	0.000000	0.000000	0.000000	0.000000	0.000000	0.450714
Round_1	0.543168	0.963020	-0.738813	0.000000	-0.454814	0.000000	0.000000	2.699815
Round_1	0.985183	0.000000	-0.121916	-0.002457	0.000000	0.000000	0.000000	1.109557
Round_1	0.607884	0.000000	-0.706679	0.000000	-0.130941	0.000000	0.000000	1.445504
Round_1	0.424810	0.000000	0.000000	0.000000	0.000000	0.000000	0.000000	0.424810
Round_1	0.418390	0.106857	-0.650845	0.000000	-0.041457	0.000000	0.000000	1.217548
Round_1	0.720072	0.000000	0.000000	0.000000	0.000000	0.000000	0.000000	0.720072
Round_1	0.340868	0.000000	-0.285483	0.000000	0.000000	0.000000	0.000000	0.626350
Round_1
Round_1	0.432759	0.923852	0.000000	0.000000	0.000000	0.000000	0.000000	1.356611
Round_1	0.664422	0.000000	-0.862696	0.000000	-0.768746	0.000000	0.000000	2.295864
Round_1	0.512005	0.000000	-0.274717	0.000000	-0.007972	0.000000	0.000000	0.794693
Round_1	0.284963	0.000000	-0.374053	0.000000	0.000000	0.000000	0.000000	0.659016
Round_1	0.529994	0.000000	-0.851266	0.000000	-0.584463	0.000000	0.000000	1.965723
Round_1	0.660164	0.000000	0.000000	0.000000	0.000000	0.000000	0.000000	0.660164
Round_1	0.376028	0.000000	-0.830495	0.000000	-0.051615	0.000000	0.000000	1.258138
Round_1	0.730508	0.000000	0.000000	0.000000	0.000000	0.000000	0.000000	0.730508
Round_1	0.469818	0.000000	-0.861101	0.000000	-0.411587	0.000000	0.000000	1.742507
Round_1	0.537500	0.001647	0.000000	0.000000	0.000000	0.000000	0.000000	0.539147
Round_1	0.380534	0.000000	-0.846362	0.000000	-0.765246	0.000000	0.000000	1.992143
Round_1	0.483246	0.000000	0.000000	0.000000	0.000000	0.000000	0.000000	0.483246
Round_1	0.522616	0.000000	-0.812483	0.000000	0.000000	0.000000	0.000000	1.335099
Round_1	0.717557	0.000000	-0.864412	0.000000	-0.549994	0.000000	0.000000	2.131962
Round_1	0.337988	0.000000	-0.804554	0.000000	-0.025374	0.000000	0.000000	1.167916
Round_1	0.453794	0.000000	-0.831642	0.000000	-0.218063	0.000000	0.000000	1.503498
Round_1	0.395545	0.000000	-0.855472	0.000000	-0.400893	0.000000	0.000000	1.651910
Round_1	0.492625	0.000000	-0.852240	0.000000	0.000000	0.000000	0.000000	1.344865
Round_1	0.407573	0.000000	-0.391168	0.000000	0.000000	0.000000	0.000000	0.798741
Round_1	0.420549	0.000000	-0.851043	0.000000	-0.129324	0.000000	0.000000	1.400917
Round_1	0.442887	0.000000	-0.864332	0.000000	-0.501806	0.000000	0.000000	1.809026
Round_1	0.523780	0.968174	0.000000	0.125697	1.000000	-1.000000	0.999847	4.617498
Round_1	0.410998	0.000000	-0.857491	-0.025960	-0.694837	0.000000	0.000000	1.989286
Round_1	0.515615	0.000000	0.000000	0.000000	-0.013907	0.000000	0.000000	0.529522
Round_1	0.503820	0.000000	-0.718598	0.000000	-0.266299	0.000000	0.000000	1.488716
Round_1	0.537583	0.870005	-0.732343	0.000000	-0.001292	0.000000	0.000000	2.141223
Round_1	0.497887	0.000000	-0.216755	0.000000	-0.000127	0.000000	0.000000	0.714769
Round_1	0.655589	0.000000	-0.835264	0.000000	0.000000	0.000000	0.000000	1.490853
Round_1	0.540654	0.000000	-0.861360	0.000000	0.000000	0.000000	0.000000	1.402014
Round_1	0.414031	0.000000	-0.687918	0.000000	0.000000	0.000000	0.000000	1.101949
Round_1	0.546702	0.000000	-0.862413	0.000000	-0.766013	0.000000	0.000000	2.175129
Round_1	0.534171	0.158631	0.000000	0.012002	0.143348	0.000000	0.000000	0.848152
Round_1	0.400149	0.000000	-0.819926	0.000000	-0.342956	0.000000	0.000000	1.563031
Round_1	0.461956	0.772917	0.000000	0.000000	0.000000	0.000000	0.000000	1.234873
Round_1	0.563547	0.000000	-0.584266	0.000000	0.000000	0.000000	0.000000	1.147813
Round_1	0.428311	0.000000	-0.846301	0.000000	-0.351034	0.000000	0.000000	1.625647
Round_1	0.379740	0.000000	-0.765268	0.000000	0.000000	0.000000	0.000000	1.145008
Round_1	0.483130	0.000000	-0.858573	0.000000	-0.019063	0.000000	0.000000	1.360767
Round_1	0.543817	0.757273	-0.787156	0.000000	-0.691630	0.000000	0.000000	2.779877
Round_1	0.630296	0.000000	0.000000	0.000000	0.000000	0.000000	0.000000	0.630296
Round_1	0.562665	0.000000	-0.858860	0.000000	-0.662271	0.000000	0.000000	2.083797
Round_1	0.745357	0.000000	0.000000	0.000000	0.021946	0.000000	0.000000	0.767303
Round_1	0.683580	0.000000	-0.840084	0.000000	0.000000	0.000000	0.000000	1.523664
Round_1	0.894462	0.119383	0.000000	0.000000	0.000000	0.000000	0.000000	1.013846
Round_1	0.439388	0.000000	-0.795681	0.000000	-0.725896	0.000000	0.000000	1.960965
Round_1	0.558679	0.000000	0.000000	0.000000	0.000000	0.000000	0.000000	0.558679
Round_1	0.485349	0.000000	0.000000	0.000000	0.000000	0.000000	0.000000	0.485349
Round_1	0.403955	0.000000	-0.810145	-0.000288	0.000000	0.000000	0.000000	1.214388
Round_1	0.527290	0.000000	-0.864393	0.000000	-0.852636	0.000000	0.000000	2.244319
Round_1	0.399246	0.000000	-0.817996	0.000000	0.000000	0.000000	0.000000	1.217243
Round_1	0.375422	0.684736	-0.729377	0.000000	-0.809595	0.000000	0.000000	2.599130
Round_1	0.736913	0.000000	0.000000	0.000000	0.000000	0.000000	0.000000	0.736913
Round_1	0.486411	0.070478	-0.814743	0.000000	-0.747683	0.000000	0.000000	2.119315
Round_1	0.788942	0.063193	-0.521615	0.000000	-0.287302	0.000000	0.000000	1.661052
Round_1	0.398755	0.817450	0.000000	0.000000	0.000000	0.000000	0.000000	1.216205
Round_1	0.637666	0.000000	-0.862746	0.000000	-0.752445	0.000000	0.000000	2.252857
Round_1	0.710380	0.518169	0.000000	0.000000	0.043431	0.000000	0.000000	1.271980
Round_1	0.457878	0.959177	-0.735714	0.000000	-0.483604	0.000000	0.000000	2.636373
Round_1	0.495381	0.000000	-0.853347	0.000000	-0.717906	0.000000	0.000000	2.066633
Round_1	0.378934	0.000000	0.000000	0.000000	0.000000	0.000000	0.000000	0.378934
Round_1	0.525355	0.000000	-0.409705	0.000000	0.000000	0.000000	0.000000	0.935061
Round_1	0.436170	0.000000	-0.696027	0.000000	-0.581926	0.000000	0.000000	1.714123
Round_1	0.627402	0.000000	-0.850721	0.000000	-0.600926	0.000000	0.000000	2.079049
Round_1	0.494127	0.000000	-0.267467	0.000000	0.000000	0.000000	0.000000	0.761595
Round_1	0.518458	0.000000	-0.858223	0.000000	-0.537626	0.000000	0.000000	1.914308
Round_1
Round_1	0.454769	0.000000	-0.762817	0.000000	-0.447239	0.000000	0.000000	1.664825
Round_1	0.531042	0.000000	0.000000	0.000000	0.000000	0.000000	0.000000	0.531042
Round_1	0.391855	0.000000	-0.862873	0.000000	-0.171533	0.000000	0.000000	1.426261
Round_1	0.640859	0.000000	-0.809416	0.000000	-0.005717	0.000000	0.000000	1.455991
Round_1	0.580573	0.000000	-0.856035	0.000000	-0.350793	0.000000	0.000000	1.787401
Round_1	0.626034	0.000000	-0.844046	0.000000	0.000000	0.000000	0.000000	1.470079
Round_1	0.524358	0.000000	0.000000	0.000000	0.000000	0.000000	0.000000	0.524358
Round_1	0.394290	0.000000	-0.163241	0.000000	-0.066547	0.000000	0.000000	0.624078
Round_1	0.633350	0.000000	-0.671388	0.000000	0.000000	0.000000	0.000000	1.304739
Round_1	0.487823	0.000000	-0.796913	0.000000	0.000000	0.000000	0.000000	1.284736
Round_1	0.426954	0.000000	-0.052402	0.000000	-0.204953	0.000000	0.000000	0.684309
Round_1	0.433140	0.000000	-0.604387	0.000000	-0.036684	0.000000	0.000000	1.074210
Round_1	0.347149	0.000000	-0.691386	0.000000	0.000000	0.000000	0.000000	1.038535
Round_1	0.511908	0.000000	-0.854693	0.000000	-0.427497	0.000000	0.000000	1.794098
Round_1	0.569292	0.965478	0.000000	0.000000	0.000000	0.000000	0.000000	1.534771
Round_1	0.566079	0.000000	-0.640330	0.000000	0.000000	0.000000	0.000000	1.206409
Round_1	0.644424	0.000000	-0.863496	0.000000	-0.822588	0.000000	0.000000	2.330507
Round_1	0.517593	0.000000	-0.854966	0.000000	-0.806400	0.000000	0.000000	2.178960
Round_1	0.476380	0.000000	-0.863263	-0.239186	-0.766380	0.000000	0.000000	2.345209
Round_1	0.569747	0.000000	-0.000363	0.000000	-0.001275	0.000000	0.000000	0.571386
Round_1	0.496420	0.000000	-0.750819	0.000000	-0.171208	0.000000	0.000000	1.418447
Round_1	0.428316	0.000000	-0.425620	0.000000	0.000000	0.000000	0.000000	0.853937
Round_1	0.495719	0.000000	-0.862502	-0.146244	-0.826399	0.000000	0.000000	2.330863
Round_1	0.431642	0.753203	0.000000	0.000000	0.000000	0.000000	0.000000	1.184845
Round_1	0.450171	0.339562	0.000000	0.000000	-0.233257	0.000000	0.000000	1.022991
Round_1	0.427387	0.000000	-0.727581	0.000000	-0.487329	0.000000	0.000000	1.642297
Round_1
Round_1	0.395570	0.000000	0.000000	0.000000	0.000000	0.000000	0.000000	0.395570
Round_1	0.334075	0.000000	-0.683681	0.000000	-0.008098	0.000000	0.000000	1.025854
Round_1	0.596057	0.000000	-0.456609	0.000000	0.000000	0.000000	0.000000	1.052666
Round_1	0.503254	0.000000	-0.863865	0.000000	-0.794318	0.000000	0.000000	2.161437
Round_1	0.696247	0.000000	-0.842239	0.000000	-0.417815	0.000000	0.000000	1.956301
Round_1	0.635750	0.000000	-0.817429	0.000000	-0.516399	0.000000	0.000000	1.969578
Round_1	0.486223	0.000000	-0.809885	0.000000	-0.652786	0.000000	0.000000	1.948894
Round_1	0.675272	0.000000	0.000000	0.000000	0.000000	0.000000	0.000000	0.675272
Round_1	0.465311	0.000000	-0.776395	0.000000	-0.322192	0.000000	0.000000	1.563898
Round_1	0.560722	0.000000	-0.556415	0.000000	0.000000	0.000000	0.000000	1.117137
Round_1	0.473243	0.000000	0.000000	0.000000	0.000000	0.000000	0.000000	0.473243
Round_1	0.595914	0.000000	-0.863409	0.000000	0.000000	0.000000	0.000000	1.459324
Round_1	0.401987	0.000000	-0.750550	0.000000	0.000000	0.000000	0.000000	1.152536
Round_1	0.543876	0.000000	-0.749746	0.000000	0.000000	0.000000	0.000000	1.293622
Round_1	0.565014	0.000000	0.000000	0.000000	0.000000	0.000000	0.000000	0.565014
Round_1	0.454665	0.000000	-0.710802	0.000000	0.000000	0.000000	0.000000	1.165467
Round_1	0.438432	0.000000	-0.032914	0.000000	0.000000	0.000000	0.000000	0.471346
Round_1	0.381385	0.000000	-0.407549	0.000000	-0.594891	0.000000	0.000000	1.383825
Round_1	0.477019	0.000000	-0.847602	0.000000	-0.097157	0.000000	0.000000	1.421777
Round_1	0.473261	0.000000	-0.849415	-0.048943	-0.559103	0.000000	0.000000	1.930721
Round_1	0.336394	0.000000	0.000000	0.000000	0.000000	0.000000	0.000000	0.336394
Round_1	0.529079	0.897702	-0.709539	0.000000	-0.693028	0.000000	0.000000	2.829348
Round_1	0.620945	0.000000	-0.862524	0.000000	-0.643060	0.000000	0.000000	2.126529
Round_1	0.431139	0.000000	0.000000	0.000000	0.000000	0.000000	0.000000	0.431139
Round_1	0.805597	0.000000	-0.649291	0.000000	-0.000142	0.000000	0.000000	1.455030
Round_1	0.325514	0.000000	-0.614539	0.000000	-0.017910	0.000000	0.000000	0.957963
Round_1	0.569404	0.863814	-0.197297	0.000000	0.000000	0.000000	0.000000	1.630515
Round_1	0.482811	0.000000	0.000000	0.000000	0.000000	0.000000	0.000000	0.482811
Round_1	0.364482	0.000000	-0.846999	0.000000	-0.193213	0.000000	0.000000	1.404694
Round_1	0.439567	0.945896	0.000000	0.131851	0.024671	0.000000	0.000000	1.541985
Round_1	0.444688	0.946436	0.000000	0.000000	0.000000	0.000000	0.000000	1.391124
Round_1	0.502924	0.000000	-0.834452	-0.127362	-0.794830	0.000000	0.000000	2.259569
Round_1	0.400744	0.000000	0.000000	0.000000	0.000000	0.000000	0.000000	0.400744
Round_1
Round_1	0.466990	0.000000	-0.864241	0.000000	-0.710834	0.000000	0.000000	2.042065
Round_1	0.496780	0.000000	-0.758867	0.000000	-0.734750	0.000000	0.000000	1.990396
Round_1	0.737653	0.000000	-0.824608	0.000000	0.000000	0.000000	0.000000	1.562261
Round_1	0.469465	0.067118	-0.631707	0.000000	-0.738998	0.000000	0.000000	1.907287
Round_1	0.422029	0.000000	-0.673232	0.000000	0.000000	0.000000	0.000000	1.095261
Round_1	0.640634	0.000000	0.000000	0.000000	0.000000	0.000000	0.000000	0.640634
Round_1	0.997275	0.000000	-0.864665	0.000000	0.000000	0.000000	0.000000	1.861939
Round_1	0.838704	0.000000	-0.453484	0.000000	0.000000	0.000000	0.000000	1.292187
Round_1	0.394149	0.035489	0.000000	0.000000	0.000000	0.000000	0.000000	0.429639
Round_1	0.519565	0.000000	-0.842924	0.000000	-0.481109	0.000000	0.000000	1.843598
Round_1	0.719418	0.030958	0.000000	0.000000	0.000000	0.000000	0.000000	0.750376
Round_1	0.439374	0.731738	-0.596233	0.000000	-0.779284	0.000000	0.000000	2.546629
Round_1	0.619637	0.000000	0.000000	0.000000	0.000000	0.000000	0.000000	0.619637
Round_1	0.705981	0.000000	-0.566551	0.000000	0.000000	0.000000	0.000000	1.272532
Round_1	0.348524	0.000000	-0.000005	0.000000	0.000000	0.000000	0.000000	0.348529
Round_1	0.445474	0.000000	-0.818252	0.000000	0.000000	0.000000	0.000000	1.263726
Round_1	0.381147	0.000000	-0.860955	0.000000	-0.801102	0.000000	0.000000	2.043204
Round_1	0.392983	0.000000	-0.855313	0.000000	-0.524608	0.000000	0.000000	1.772903
Round_1	0.575670	0.000000	-0.824371	0.000000	0.000000	0.000000	0.000000	1.400041
Round_1	0.715882	0.331173	0.000000	0.000000	0.000000	0.000000	0.000000	1.047055
Round_1	0.603292	0.000000	0.000000	0.000000	0.000000	0.000000	0.000000	0.603292
Round_1	0.819012	0.000000	0.000000	0.000000	0.000000	0.000000	0.000000	0.819012
Round_1	0.703218	0.000000	-0.487417	0.000000	0.014919	0.000000	0.000000	1.205554
Round_1	0.488153	0.000000	-0.859769	0.000000	-0.104855	0.000000	0.000000	1.452777
Round_1	0.343823	0.281745	-0.017737	0.000000	-0.000010	0.000000	0.000000	0.643315
Round_1	0.482642	0.000000	-0.488152	0.000000	0.000000	0.000000	0.000000	0.970794
Round_1	0.511495	0.000000	-0.837210	0.000000	-0.294923	0.000000	0.000000	1.643628
Round_1	0.486228	0.000000	-0.861785	0.000000	-0.274990	0.000000	0.000000	1.623003
Round_1	0.617445	0.000000	0.000000	0.000000	0.000000	0.000000	0.000000	0.617445
Round_1	0.449355	0.886412	-0.842779	0.000000	-0.838135	0.000000	0.000000	3.016682
Round_1	0.478740	0.000000	-0.857428	0.000000	-0.669947	0.000000	0.000000	2.006115
Round_1	0.460893	0.319160	-0.823601	0.000000	-0.101856	0.000000	0.000000	1.705511
Round_1	0.485001	0.000000	-0.751079	0.000000	0.000000	0.000000	0.000000	1.236080
Round_1	0.538153	0.497908	0.000000	0.000000	0.000000	0.000000	0.000000	1.036061
Round_1	0.927474	0.000000	-0.045224	0.000000	0.000000	0.000000	0.000000	0.972699
Round_1	0.799680	0.000000	-0.043432	0.000000	0.000000	0.000000	0.000000	0.843112
Round_1	0.494372	0.157119	0.000000	0.000000	-0.000035	0.000000	0.000000	0.651526
Round_1	0.454696	0.000000	-0.864129	-0.193044	-0.647472	0.000000	0.000000	2.159341
Round_1	0.478717	0.946834	-0.861662	0.000000	-0.844828	0.000000	0.000000	3.132042
Round_1	0.360397	0.000000	-0.812698	0.000000	-0.297164	0.000000	0.000000	1.470260
Round_1	0.385829	0.000000	-0.826060	-0.002077	-0.720680	0.000000	0.000000	1.934645
Round_1	0.446839	0.000000	-0.864246	0.000000	-0.524260	0.000000	0.000000	1.835345
Round_1	0.435769	0.000000	-0.852520	-0.000303	-0.479659	0.000000	0.000000	1.768250
Round_1	0.764529	0.000000	0.000000	0.000000	0.000000	0.000000	0.000000	0.764529
Round_1	0.459285	0.000000	-0.863611	-0.079128	-0.836013	0.000000	0.000000	2.238037
Round_1	0.503710	0.000000	-0.864120	0.000000	-0.247223	0.000000	0.000000	1.615053
Round_1	0.355912	0.000000	-0.655746	-0.002320	-0.428513	0.000000	0.000000	1.442490
Round_1	0.589524	0.000000	-0.864535	0.000000	-0.590195	0.000000	0.000000	2.044254
Round_1	0.358203	0.000000	0.000000	0.000000	0.000000	0.000000	0.000000	0.358203
Round_1	0.553148	0.000000	-0.797219	0.000000	-0.117027	0.000000	0.000000	1.467394
Round_1	0.693612	0.371871	0.000000	0.000000	0.000000	0.000000	0.000000	1.065483
Round_1	0.662862	0.000000	-0.779796	0.000000	-0.716503	0.000000	0.000000	2.159161
Round_1	0.534370	0.000000	-0.801150	0.000000	0.000000	0.000000	0.000000	1.335520
Round_1	0.422744	0.000000	-0.860172	0.000000	-0.394610	0.000000	0.000000	1.677525
Round_1
Round_1	0.360951	0.000000	-0.766983	0.000000	-0.082311	0.000000	0.000000	1.210245
Round_1	0.692122	0.000000	-0.340739	0.000000	0.000000	0.000000	0.000000	1.032861
Round_1	0.498669	0.701940	0.000000	0.000000	0.000000	0.000000	0.000000	1.200608
Round_1	0.504888	0.000000	-0.863841	0.000000	0.000000	0.000000	0.000000	1.368730
Round_1	0.397841	0.000000	-0.558328	0.000000	-0.078680	0.000000	0.000000	1.034849
Round_1	0.909272	0.000000	0.000000	0.000000	0.000000	0.000000	0.000000	0.909272
Round_1	0.345759	0.000000	-0.216738	0.000000	0.000000	0.000000	0.000000	0.562496
Round_1
Round_1	0.512466	0.000000	-0.811511	0.000000	-0.332207	0.000000	0.000000	1.656184
Round_1	0.410084	0.000000	-0.710664	0.000000	0.000000	0.000000	0.000000	1.120748
Round_1	0.369061	0.000000	-0.815706	0.000000	0.000000	0.000000	0.000000	1.184767
Round_1	0.563577	0.000000	0.000000	0.000000	0.000000	0.000000	0.000000	0.563577
Round_1	0.670871	0.000000	0.000000	0.000000	0.000000	0.000000	0.000000	0.670871
Round_1	0.695054	0.000000	0.000000	0.000000	0.000000	0.000000	0.000000	0.695054
Round_1	0.734659	0.000000	-0.859414	0.000000	0.000000	0.000000	0.000000	1.594073
Round_1	0.447772	0.000000	-0.864634	0.000000	-0.012517	0.000000	0.000000	1.324923
Round_1	0.512685	0.000000	-0.862919	0.000000	-0.772697	0.000000	0.000000	2.148301
Round_1	0.536644	0.000000	-0.809603	0.000000	-0.266391	0.000000	0.000000	1.612638
Round_1	0.482124	0.959207	-0.710541	-0.042174	0.000000	0.000000	0.000000	2.194046
Round_1	0.409680	0.000000	-0.840166	0.000000	-0.768303	0.000000	0.000000	2.018148
Round_1	0.464333	0.000000	-0.861844	0.000000	-0.738638	0.000000	0.000000	2.064815
Round_1	0.526686	0.000000	-0.813665	0.000000	0.000000	0.000000	0.000000	1.340352
Round_1	0.494737	0.000000	-0.845036	0.000000	-0.037414	0.000000	0.000000	1.377187
Round_1	0.444856	0.137933	-0.505263	-0.055862	-0.583030	0.000000	0.000000	1.726944
Round_1	0.526289	0.000000	-0.864198	0.000000	-0.802187	0.000000	0.000000	2.192674
Round_1	0.471533	0.000000	-0.716927	0.000000	0.000000	0.000000	0.000000	1.188460
Round_1	0.352337	0.000000	-0.804376	0.000000	-0.141580	0.000000	0.000000	1.298292
Round_1	0.510411	0.249025	-0.423733	0.000000	0.000000	0.000000	0.000000	1.183168
Round_1	0.358651	0.000000	-0.863107	0.000000	-0.618824	0.000000	0.000000	1.840582
Round_1	0.394973	0.000000	-0.861019	0.000000	-0.434144	0.000000	0.000000	1.690136
Round_1	0.599621	0.000000	-0.859739	0.000000	0.000000	0.000000	0.000000	1.459360
Round_1	0.417720	0.000000	-0.770930	0.000000	0.000000	0.000000	0.000000	1.188651
Round_1	0.567255	0.000000	-0.826937	0.000000	-0.563855	0.000000	0.000000	1.958048
Round_1	0.640719	0.000000	-0.633692	0.000000	-0.041089	0.000000	0.000000	1.315500
Round_1	0.998177	0.000000	-0.864665	-0.000044	-0.270811	0.000000	0.000000	2.133696
Round_1	0.455415	0.000000	-0.394310	0.000000	0.000000	0.000000	0.000000	0.849726
Round_1	0.682090	0.000000	-0.685960	0.000000	0.000000	0.000000	0.000000	1.368051
Round_1
Round_1	0.585088	0.000000	-0.864606	0.000000	-0.764927	0.000000	0.000000	2.214621
Round_1	0.378342	0.509194	0.000000	0.000000	-0.434337	0.000000	0.000000	1.321873
Round_1	0.381928	0.000000	-0.806475	-0.012438	-0.414592	0.000000	0.000000	1.615434
Round_1	0.356880	0.000000	-0.746062	0.000000	-0.473011	0.000000	0.000000	1.575953
Round_1	0.371622	0.000000	-0.126628	0.000000	0.000000	0.000000	0.000000	0.498250
Round_1	0.591638	0.000000	-0.033293	0.000000	0.000000	0.000000	0.000000	0.624931
Round_1	0.824160	0.000000	0.000000	0.000000	0.000000	0.000000	0.000000	0.824160
Round_1	0.391233	0.000000	-0.807057	0.000000	-0.353618	0.000000	0.000000	1.551908
Round_1	0.370699	0.000000	-0.691319	0.000000	0.000000	0.000000	0.000000	1.062019
Round_1	0.403521	0.000000	-0.864203	0.000000	-0.819614	0.000000	0.000000	2.087338
Round_1	0.600210	0.968605	0.000000	0.000000	0.000000	0.000000	0.000000	1.568815
Round_1	0.482858	0.951857	0.000000	0.000482	0.222603	0.000000	0.000000	1.657799
Round_1	0.543774	0.122577	0.000000	0.000000	-0.201152	0.000000	0.000000	0.867503
Round_1	0.384524	0.000000	-0.838482	0.000000	-0.032267	0.000000	0.000000	1.255273
Round_1	0.507433	0.000000	0.000000	0.000000	-0.204350	0.000000	0.000000	0.711783
Round_1	0.508047	0.000000	0.000000	0.000000	0.000000	0.000000	0.000000	0.508047
Round_1	0.415924	0.000000	0.000000	0.000000	0.000000	0.000000	0.000000	0.415924
Round_1	0.647992	0.000000	0.000000	0.000000	0.000000	0.000000	0.000000	0.647992
Round_1	0.747002	0.000000	0.000000	0.000000	0.000000	0.000000	0.000000	0.747002
Round_1	0.521455	0.887297	0.000000	0.000000	0.000000	0.000000	0.000000	1.408752
Round_1	0.427617	0.268308	-0.785419	0.000000	-0.020521	0.000000	0.000000	1.501865
Round_1	0.470050	0.138533	0.000000	0.000000	0.000000	0.000000	0.000000	0.608583
Round_1	0.491675	0.000000	-0.150967	0.000000	-0.133752	0.000000	0.000000	0.776393
Round_1	0.448252	0.000000	-0.861935	0.000000	-0.819079	0.000000	0.000000	2.129266
Round_1	0.552697	0.000000	-0.861324	0.000000	-0.424013	0.000000	0.000000	1.838034
Round_1	0.570843	0.000000	-0.116310	0.000000	0.000000	0.000000	0.000000	0.687152
Round_1	0.405440	0.000000	-0.717957	-0.001668	-0.199718	0.000000	0.000000	1.324783
Round_1	0.407070	0.591225	-0.853866	0.000000	-0.817590	0.000000	0.000000	2.669751
Round_1	0.377936	0.084952	0.000000	0.000000	-0.000518	0.000000	0.000000	0.463406
Round_1	0.875303	0.000000	0.000000	0.000000	0.000000	0.000000	0.000000	0.875303
Round_1	0.558370	0.000000	-0.864536	0.000000	-0.862124	0.000000	0.000000	2.285030
Round_1	0.708052	0.000000	-0.680239	0.000000	-0.697445	0.000000	0.000000	2.085736
Round_1	0.565956	0.121863	0.000000	0.000000	0.000000	0.000000	0.000000	0.687819
Round_1	0.417017	0.000000	-0.818773	0.000000	-0.765646	0.000000	0.000000	2.001436
Round_1
Round_1	0.466384	0.000000	-0.861465	0.000000	-0.619882	0.000000	0.000000	1.947731
Round_1	0.409586	0.000000	-0.857557	0.000000	-0.784204	0.000000	0.000000	2.051347
Round_1	0.434369	0.047083	-0.018980	0.000000	0.000000	0.000000	0.000000	0.500432
Round_1	0.648838	0.000000	-0.861255	0.000000	0.000000	0.000000	0.000000	1.510093
Round_1	0.551061	0.000000	-0.815980	0.000000	0.000000	0.000000	0.000000	1.367041
Round_1	0.432838	0.968202	-0.858360	0.000000	-0.720430	0.000000	0.000000	2.979830
Round_1	0.505685	0.954947	-0.788096	0.000000	-0.211054	0.000000	0.000000	2.459782
Round_1	0.539591	0.000000	0.000000	0.000000	0.000000	0.000000	0.000000	0.539591
Round_1	0.617238	0.948361	0.000000	0.000000	0.000000	0.000000	0.000000	1.565598
Round_1	0.323276	0.000000	-0.857620	0.000000	0.000000	0.000000	0.000000	1.180896
Round_1	0.748816	0.000000	-0.814996	0.000000	-0.748854	0.000000	0.000000	2.312666
Round_1	0.481023	0.000000	-0.846495	0.000000	-0.610030	0.000000	0.000000	1.937548
Round_1	0.410469	0.000000	-0.377135	0.000000	0.000000	0.000000	0.000000	0.787604
Round_1	0.571067	0.000000	-0.827743	0.000000	-0.009055	0.000000	0.000000	1.407865
Round_1	0.497656	0.044372	0.000000	0.000000	0.000000	0.000000	0.000000	0.542028
Round_1	0.671826	0.000000	-0.863947	0.000000	-0.821450	0.000000	0.000000	2.357224
Round_1	0.572673	0.000000	-0.498707	0.000000	-0.325135	0.000000	0.000000	1.396516
Round_1	0.584439	0.000000	-0.810746	0.000000	-0.610522	0.000000	0.000000	2.005707
Round_1	0.572294	0.000000	-0.849648	0.000000	-0.532009	0.000000	0.000000	1.953950
Round_1	0.386330	0.000000	-0.691164	0.000000	-0.014460	0.000000	0.000000	1.091955
Round_1	0.519711	0.000000	-0.768288	0.000000	-0.143196	0.000000	0.000000	1.431194
Round_1	0.388192	0.000000	-0.840703	-0.000384	-0.628316	0.000000	0.000000	1.857596
Round_1	0.367653	0.000000	-0.697539	0.000000	-0.162849	0.000000	0.000000	1.228042
Round_1	0.394975	0.000000	-0.441619	0.000000	0.000000	0.000000	0.000000	0.836594
Round_1	0.562489	0.000000	-0.692946	0.000000	0.000000	0.000000	0.000000	1.255435
Round_1	0.335287	0.000000	-0.241924	0.000000	-0.011205	0.000000	0.000000	0.588416
Round_1	0.381695	0.000000	-0.864553	0.000000	-0.810260	0.000000	0.000000	2.056509
Round_1	0.713366	0.967418	-0.804622	0.000000	-0.701044	0.000000	0.000000	3.186449
Round_1	0.429887	0.000000	-0.864292	0.000000	-0.779161	0.000000	0.000000	2.073341
Round_1	0.744679	0.000000	-0.754341	0.000000	0.000000	0.000000	0.000000	1.499020
Round_1	0.691714	0.000000	-0.858570	0.000000	0.000000	0.000000	0.000000	1.550283
Round_1	0.461585	0.000000	0.000000	0.000000	0.272125	0.000000	0.000000	0.733709
Round_1	0.438546	0.000000	-0.847268	0.000000	-0.422851	0.000000	0.000000	1.708665
Round_1	0.587004	0.963368	-0.412414	0.000000	0.000000	0.000000	0.000000	1.962785
Round_1	0.680543	0.000000	0.000000	0.000000	0.000000	0.000000	0.000000	0.680543
Round_1	0.488470	0.000000	-0.854727	0.000000	-0.704230	0.000000	0.000000	2.047427
Round_1	0.463867	0.000000	0.000000	0.000000	0.000000	0.000000	0.000000	0.463867
Round_1	0.417287	0.000000	-0.839776	0.000000	-0.697894	0.000000	0.000000	1.954957
Round_1	0.575873	0.957653	-0.288190	0.000000	0.000000	0.000000	0.000000	1.821716
Round_1	0.374580	0.000403	-0.835596	0.000000	-0.798834	0.000000	0.000000	2.009413
Round_1	0.576084	0.000000	-0.837832	0.000000	-0.452051	0.000000	0.000000	1.865967
Round_1	0.656264	0.923858	0.000000	0.000000	0.506779	-0.000046	0.000000	2.086946
Round_1	0.463332	0.000000	-0.836350	0.000000	-0.537235	0.000000	0.000000	1.836918
Round_1	0.610193	0.000000	0.000000	0.000000	0.000000	0.000000	0.000000	0.610193
Round_1	0.401663	0.763888	-0.699279	0.000000	-0.600796	0.000000	0.000000	2.465626
Round_1
Round_1	0.613948	0.000000	-0.339139	0.000000	0.000000	0.000000	0.000000	0.953087
Round_1	0.546872	0.000000	0.000000	0.099091	0.000000	0.000000	0.000000	0.645963
Round_1	0.822647	0.358267	0.000000	0.000000	0.000000	0.000000	0.000000	1.180914
Round_1	0.529275	0.000000	-0.809118	0.000000	0.000000	0.000000	0.000000	1.338392
Round_1	0.409601	0.000000	-0.834503	0.000000	-0.774788	0.000000	0.000000	2.018892
Round_1	0.659094	0.000000	-0.750488	0.000000	0.000000	0.000000	0.000000	1.409582
Round_1	0.604109	0.000000	0.000000	0.000000	0.000000	0.000000	0.000000	0.604109
Round_1	0.445327	0.000000	-0.861977	0.000000	-0.316079	0.000000	0.000000	1.623383
Round_1	0.588565	0.000000	0.000000	0.000000	0.000000	0.000000	0.000000	0.588565
Round_1	0.593979	0.960727	0.000000	0.000000	-0.006495	0.000000	0.000000	1.561201
Round_1	0.498339	0.000000	-0.861327	-0.000672	-0.297991	0.000000	0.000000	1.658328
Round_1	0.434576	0.000000	-0.804593	-0.006294	0.000000	0.000000	0.000000	1.245463
Round_1	0.331345	0.000000	-0.837355	0.000000	-0.643183	0.000000	0.000000	1.811883
Round_1	0.614380	0.091814	0.000000	0.000000	0.020248	0.000000	0.000000	0.726442
Round_1	0.602365	0.000000	-0.861751	0.000000	-0.824402	0.000000	0.000000	2.288518
Round_1	0.415985	0.000000	0.000000	0.000000	0.000000	0.000000	0.000000	0.415985
Round_1	0.526746	0.000000	0.000000	0.000000	0.000000	0.000000	0.000000	0.526746
Round_1	0.346736	0.000000	0.000000	0.000000	0.000000	0.000000	0.000000	0.346736
Round_1	0.512142	0.000000	0.000000	0.000000	0.000000	0.000000	0.000000	0.512142
Round_1	0.399124	0.000000	-0.808923	-0.018713	-0.653109	0.000000	0.000000	1.879869
Round_1	0.567748	0.000000	-0.310248	0.000000	0.000000	0.000000	0.000000	0.877996
Round_1	0.556564	0.000000	-0.465897	0.000000	-0.213012	0.000000	0.000000	1.235474
Round_1	0.431623	0.000000	-0.862783	0.000000	-0.670084	0.000000	0.000000	1.964490
Round_1	0.856163	0.000000	0.000000	0.000000	0.000000	0.000000	0.000000	0.856163
Round_1	0.764315	0.098040	0.000000	0.000000	0.013214	0.000000	0.000000	0.875568
Round_1	0.556856	0.000000	0.000000	0.000000	0.000000	0.000000	0.000000	0.556856
Round_1	0.390276	0.000000	-0.846782	0.000000	-0.061844	0.000000	0.000000	1.298901
Round_1	0.427099	0.000000	-0.838761	0.000000	-0.464000	0.000000	0.000000	1.729860
Round_1	0.451474	0.000000	-0.857454	0.000000	0.000000	0.000000	0.000000	1.308928
Round_1	0.626793	0.000000	0.000000	0.000000	0.999521	0.000000	0.059234	1.685549
Round_1	0.580385	0.000000	-0.864040	0.000000	-0.248677	0.000000	0.000000	1.693102
Round_1	0.679810	0.000000	-0.623303	0.000000	-0.477135	0.000000	0.000000	1.780249
Round_1	0.466559	0.000000	-0.858280	0.000000	0.000000	0.000000	0.000000	1.324839
Round_1	0.659254	0.000000	-0.248111	0.000000	-0.298463	0.000000	0.000000	1.205828
Round_1	0.744850	0.000000	-0.041733	0.000000	0.000000	0.000000	0.000000	0.786584
Round_1	0.459581	0.000000	-0.224500	0.000000	0.000000	0.000000	0.000000	0.684081
Round_1
Round_1	0.617883	0.300982	-0.529862	0.000000	-0.704082	0.000000	0.000000	2.152809
Round_1	0.563060	0.050811	0.000000	0.000000	0.000000	0.000000	0.000000	0.613871
Round_1
Round_1	0.646209	0.000000	0.000000	0.044209	0.633811	0.000000	0.000000	1.324230
Round_1	0.434665	0.000000	-0.698814	0.000000	0.000000	0.000000	0.000000	1.133478
Round_1	0.352915	0.000000	0.000000	0.000000	-0.297613	0.000000	0.000000	0.650528
Round_1	0.432010	0.000000	-0.824946	0.000000	-0.767430	0.000000	0.000000	2.024386
Round_1	0.318421	0.000000	-0.620421	0.000000	-0.000000	0.000000	0.000000	0.938842
Round_1	0.456158	0.000000	-0.561922	0.000000	0.000000	0.000000	0.000000	1.018080
Round_1	0.342453	0.000000	-0.646769	0.000000	-0.028287	0.000000	0.000000	1.017509
Round_1	0.528743	0.000000	0.000000	0.000000	0.000000	0.000000	0.000000	0.528743
Round_1	0.399998	0.000000	-0.860722	0.000000	0.000000	0.000000	0.000000	1.260721
Round_1	0.606682	0.000000	-0.863195	-0.025050	-0.743389	0.000000	0.000000	2.238317
Round_1	0.775937	0.000000	0.000000	0.000000	0.000000	0.000000	0.000000	0.775937
Round_1	0.405194	0.701058	-0.141031	0.000000	-0.366848	0.000000	0.000000	1.614130
Round_1	0.449405	0.009612	0.000000	0.000000	0.000000	0.000000	0.000000	0.459017
Round_1	0.845403	0.000000	0.000000	0.000000	0.000000	0.000000	0.000000	0.845403
Round_1	0.451305	0.000000	-0.864515	-0.000262	-0.853705	0.000000	0.000000	2.169787
Round_1
Round_1	0.393717	0.000000	-0.806489	-0.017345	-0.426771	0.000000	0.000000	1.644322
Round_1	0.699971	0.022982	-0.439533	0.000000	-0.123655	0.000000	0.000000	1.286140
Round_1	0.536867	0.000000	-0.847668	0.000000	-0.173489	0.000000	0.000000	1.558024
Round_1	0.514895	0.201855	-0.853286	0.000000	-0.751964	0.000000	0.000000	2.322001
Round_1	0.369876	0.000000	-0.420313	0.000000	0.000000	0.000000	0.000000	0.790190
Round_1	0.579259	0.000000	-0.862884	0.000000	-0.586707	0.000000	0.000000	2.028850
Round_1	0.444698	0.000000	-0.855455	0.000000	-0.833504	0.000000	0.000000	2.133657
Round_1	0.482297	0.000000	-0.853468	0.000000	-0.571782	0.000000	0.000000	1.907547
Round_1	0.629942	0.000000	-0.850768	0.000000	0.000000	0.000000	0.000000	1.480710
Round_1	0.357387	0.785336	0.000000	0.000000	0.000000	0.000000	0.000000	1.142722
Round_1	0.581191	0.000000	-0.862274	0.000000	0.000000	0.000000	0.000000	1.443465
Round_1	0.650055	0.123894	-0.277106	0.000000	0.000000	0.000000	0.000000	1.051054
Round_1	0.357773	0.000000	-0.856071	0.000000	-0.593714	0.000000	0.000000	1.807558
Round_1	0.551075	0.000000	-0.859931	0.000000	0.000000	0.000000	0.000000	1.411006
Round_1	0.601717	0.000000	-0.335427	0.000000	0.000000	0.000000	0.000000	0.937144
Round_1	0.954375	0.000000	-0.855992	0.000000	0.000000	0.000000	0.000000	1.810366
Round_1	0.447871	0.720079	-0.558731	0.000000	-0.740228	0.000000	0.000000	2.466909
Round_1	0.512697	0.945230	0.000000	0.000000	0.473727	0.000000	0.000000	1.931655
Round_1	0.432667	0.000000	0.000000	0.000000	0.000000	0.000000	0.000000	0.432667
Round_1	0.300751	0.000000	0.000000	0.000000	0.000000	0.000000	0.000000	0.300751
Round_1	0.365051	0.089341	-0.778695	0.000000	-0.748486	0.000000	0.000000	1.981574
Round_1	0.472966	0.000000	0.000000	0.000000	-0.052695	0.000000	0.000000	0.525661
Round_1	0.455113	0.000000	-0.862334	0.000000	-0.557906	0.000000	0.000000	1.875352
Round_1	0.569004	0.000000	-0.830289	0.000000	-0.418081	0.000000	0.000000	1.817374
Round_1	0.598223	0.000000	-0.700635	0.000000	0.000000	0.000000	0.000000	1.298858
Round_1	0.668158	0.742617	0.000000	0.000000	0.000000	0.000000	0.000000	1.410775
Round_1	0.416059	0.000000	-0.721372	0.000000	-0.062853	0.000000	0.000000	1.200285
Round_1	0.586431	0.616453	0.000000	0.000000	0.000000	0.000000	0.000000	1.202884
Round_1
Round_1	0.445786	0.000000	-0.385493	0.000000	-0.169565	0.000000	0.000000	1.000845
Round_1	0.673810	0.000000	-0.442248	0.000000	0.000000	0.000000	0.000000	1.116057
Round_1	0.526947	0.000000	0.000000	0.000000	0.000000	0.000000	0.000000	0.526947
Round_1	0.471294	0.000000	-0.771176	0.000000	0.000000	0.000000	0.000000	1.242469
Round_1	0.369115	0.000000	-0.763849	0.000000	-0.184564	0.000000	0.000000	1.317528
Round_1	0.655469	0.000000	0.000000	0.000000	0.000000	0.000000	0.000000	0.655469
Round_1	0.400354	0.000000	-0.278748	0.000000	0.000000	0.000000	0.000000	0.679102
Round_1	0.432892	0.000000	-0.843172	0.000000	-0.430157	0.000000	0.000000	1.706221
Round_1	0.450187	0.000000	-0.821997	0.000000	0.000000	0.000000	0.000000	1.272183
Round_1	0.444265	0.000000	-0.850378	0.000000	0.000000	0.000000	0.000000	1.294642
Round_1	0.699302	0.000000	-0.862233	0.000000	0.145112	0.000000	0.000000	1.706647
Round_1	0.646362	0.933360	0.000000	0.000000	0.000000	0.000000	0.000000	1.579722
Round_1	0.512512	0.002623	0.000000	0.000000	0.000000	0.000000	0.000000	0.515134
Round_1	0.736115	0.542247	0.000000	0.000000	0.000000	0.000000	0.000000	1.278362
Round_1	0.655567	0.000000	-0.482328	0.000000	0.000000	0.000000	0.000000	1.137895
Round_1	0.704801	0.000000	-0.000347	0.000000	0.000000	0.000000	0.000000	0.705148
Round_1	0.399783	0.000000	-0.864263	0.000000	-0.251658	0.000000	0.000000	1.515704
Round_1	0.464319	0.000000	0.000000	0.000000	0.002371	0.000000	0.000000	0.466691
Round_1	0.374972	0.000000	-0.815408	0.000000	0.000000	0.000000	0.000000	1.190380
Round_1	0.515349	0.000000	-0.829417	0.000000	-0.417863	0.000000	0.000000	1.762629
Round_1	0.435295	0.000000	-0.863808	0.000000	-0.547421	0.000000	0.000000	1.846524
Round_1	0.511842	0.000000	-0.735172	0.000000	0.000000	0.000000	0.000000	1.247014
Round_1	0.549012	0.970522	-0.800493	0.000000	0.000000	0.000000	0.000000	2.320027
Round_1	0.486388	0.327290	0.000000	0.000000	0.000000	0.000000	0.000000	0.813678
Round_1	0.446169	0.845750	0.000000	0.000000	0.000000	0.000000	0.000000	1.291919
Round_1	0.471019	0.000000	-0.584137	0.000000	0.000000	0.000000	0.000000	1.055157
Round_1	0.595483	0.000000	-0.826750	0.000000	0.000000	0.000000	0.000000	1.422232
Round_1	0.476530	0.000000	-0.857103	0.000000	0.000000	0.000000	0.000000	1.333633
Round_1	0.548504	0.027865	-0.762910	0.000000	-0.501406	0.000000	0.000000	1.840686
Round_1	0.720062	0.000000	0.000000	0.000000	-0.066450	0.000000	0.000000	0.786513
Round_1	0.460456	0.000000	-0.831282	0.000000	-0.184585	0.000000	0.000000	1.476323
Round_1	0.399536	0.567821	0.000000	0.000000	-0.098910	0.000000	0.000000	1.066267
Round_1	0.575963	0.000000	-0.819745	0.000000	-0.146160	0.000000	0.000000	1.541869
Round_1
Round_1	0.758911	0.000000	0.000000	0.000000	0.000000	0.000000	0.000000	0.758911
Round_1	0.408849	0.000000	-0.209142	0.000000	0.000000	0.000000	0.000000	0.617990
Round_1	0.583245	0.000000	-0.842029	0.000000	-0.023126	0.000000	0.000000	1.448400
Round_1	0.610746	0.000000	-0.042032	0.000000	0.000000	0.000000	0.000000	0.652778
Round_1	0.450730	0.000000	-0.718811	0.000000	-0.564327	0.000000	0.000000	1.733868
Round_1	0.738910	0.866160	0.000000	0.000000	0.999979	-0.945502	0.846188	4.396740
Round_1	0.382642	0.000000	-0.850895	-0.000002	-0.668549	0.000000	0.000000	1.902088
Round_1	0.651140	0.000000	-0.856089	0.000000	-0.797636	0.000000	0.000000	2.304865
Round_1	0.512396	0.075569	-0.340232	0.000000	-0.438779	0.000000	0.000000	1.366975
Round_1	0.476948	0.937145	-0.520077	0.000000	-0.503335	0.000000	0.000000	2.437504
Round_1	0.447436	0.000000	-0.124624	0.000000	0.000000	0.000000	0.000000	0.572060
Round_1	0.679953	0.000000	-0.852384	0.000000	-0.335257	0.000000	0.000000	1.867594
Round_1	0.515814	0.000000	-0.851958	0.000000	-0.810316	0.000000	0.000000	2.178088
Round_1	0.585192	0.000000	-0.833904	0.000000	0.000000	0.000000	0.000000	1.419095
Round_1	0.609458	0.000000	-0.795473	0.000076	0.000000	0.000000	0.000000	1.405006
Round_1	0.562997	0.000000	0.000000	0.000000	-0.215872	0.000000	0.000000	0.778869
Round_1	0.400598	0.000000	-0.716401	0.000000	-0.403052	0.000000	0.000000	1.520050
Round_1	0.423981	0.000000	-0.553763	0.000000	0.000000	0.000000	0.000000	0.977744
Round_1	0.361345	0.000000	-0.863895	0.000000	0.000000	0.000000	0.000000	1.225240
Round_1	0.770117	0.837608	0.000000	0.000000	0.000000	0.000000	0.000000	1.607724
Round_1	0.395979	0.000000	0.000000	0.000000	-0.027372	0.000000	0.000000	0.423351
Round_1
Round_1	0.762306	0.000000	-0.756503	0.000000	0.000000	0.000000	0.000000	1.518808
Round_1
Round_1	0.568854	0.000000	0.000000	0.000000	0.000000	0.000000	0.000000	0.568854
Round_1	0.552109	0.165781	0.000000	0.000000	0.000000	0.000000	0.000000	0.717890
Round_1	0.599611	0.000000	-0.825526	0.000000	-0.465005	0.000000	0.000000	1.890142
Round_1	0.421189	0.000000	-0.864487	0.000000	-0.784325	0.000000	0.000000	2.070001
Round_1	0.686769	0.000000	-0.838241	0.000000	0.000000	0.000000	0.000000	1.525010
Round_1	0.399212	0.000000	-0.260262	0.000000	0.000000	0.000000	0.000000	0.659474
Round_1	0.556087	0.000000	-0.828809	0.000000	-0.559374	0.000000	0.000000	1.944269
Round_1	0.367828	0.000000	-0.715989	0.000000	0.000000	0.000000	0.000000	1.083817
Round_1	0.371649	0.000000	-0.864494	0.000000	0.000000	0.000000	0.000000	1.236143
Round_1	0.379119	0.000000	-0.748201	-0.021435	0.000000	0.000000	0.000000	1.148755
Round_1	0.775179	0.000000	0.000000	-0.110891	0.000000	0.000000	0.000000	0.886069
Round_1	0.565497	0.316773	0.000000	0.000000	0.000000	0.000000	0.000000	0.882270
Round_1	0.582175	0.000000	-0.856799	0.000000	0.000000	0.000000	0.000000	1.438974
Round_1	0.713793	0.000000	0.000000	0.000000	0.000000	0.000000	0.000000	0.713793
Round_1	0.476906	0.000000	-0.863763	0.000000	-0.216157	0.000000	0.000000	1.556825
Round_1	0.575726	0.000000	0.000000	0.000000	0.000000	0.000000	0.000000	0.575726
Round_1	0.505592	0.000000	-0.863893	0.000000	-0.095903	0.000000	0.000000	1.465388
Round_1	0.512066	0.953236	0.000000	0.124057	0.000000	0.000000	0.000000	1.589359
Round_1	0.333917	0.000000	-0.827670	0.000000	0.000000	0.000000	0.000000	1.161587
Round_1	0.346737	0.000000	-0.240719	-0.006495	-0.222507	0.000000	0.000000	0.816458
Round_1	0.603635	0.000000	-0.837233	0.000000	0.000000	0.000000	0.000000	1.440867
Round_1	0.513804	0.402811	0.000000	0.000000	0.000000	0.000000	0.000000	0.916615
Round_1	0.491465	0.971210	-0.864333	0.000000	0.000000	0.000000	0.000000	2.327008
Round_1	0.485743	0.000000	0.000000	0.000000	0.000000	0.000000	0.000000	0.485743
Round_1	0.532201	0.000000	-0.864062	0.000000	-0.084545	0.000000	0.000000	1.480808
Round_1	0.515620	0.000000	-0.864189	0.000000	-0.348694	0.000000	0.000000	1.728502
Round_1	0.534468	0.297431	0.000000	0.000000	0.000000	0.000000	0.000000	0.831899
Round_1	0.532037	0.000000	-0.191343	0.000000	-0.235787	0.000000	0.000000	0.959167
Round_1	0.331067	0.000000	-0.842475	0.000000	0.000000	0.000000	0.000000	1.173542
Round_1	0.389998	0.000000	-0.825934	0.000000	-0.547352	0.000000	0.000000	1.763284
Round_1	0.505277	0.000000	-0.857464	0.000000	-0.404628	0.000000	0.000000	1.767370
Round_1	0.468282	0.000000	-0.862563	-0.049116	-0.360701	0.000000	0.000000	1.740661
Round_1	0.432494	0.964358	-0.791547	0.000000	-0.042185	0.000000	0.000000	2.230584
Round_1	0.546402	0.959398	-0.533909	0.000000	0.000000	0.000000	0.000000	2.039708
Round_1	0.900040	0.000000	-0.844739	0.000000	0.000000	0.000000	0.000000	1.744779
Round_1	0.398052	0.302380	-0.766835	0.000000	-0.580866	0.000000	0.000000	2.048133
Round_1	0.496532	0.000000	-0.813771	0.000000	0.000000	0.000000	0.000000	1.310304
Round_1	0.671401	0.000000	-0.864637	-0.060319	-0.850653	0.000000	0.000000	2.447010
Round_1	0.518518	0.000000	-0.376584	0.000000	-0.205255	0.000000	0.000000	1.100357
Round_1	0.383871	0.000000	-0.808288	0.000000	-0.164790	0.000000	0.000000	1.356950
Round_1
Round_1	0.422765	0.000000	-0.854472	-0.046012	-0.630551	0.000000	0.000000	1.953800
Round_1	0.557599	0.000000	-0.861934	0.000000	0.000000	0.000000	0.000000	1.419534
Round_1	0.530568	0.000000	0.000000	0.000000	0.000000	0.000000	0.000000	0.530568
Round_1
Round_1	0.455234	0.892595	0.000000	0.000000	-0.212969	0.000000	0.000000	1.560797
Round_1	0.568033	0.000000	-0.864549	-0.195388	-0.834448	0.000000	0.000000	2.462418
Round_1	0.591989	0.000000	-0.864047	-0.026764	-0.657977	0.000000	0.000000	2.140777
Round_1	0.567140	0.000000	-0.809092	0.000000	0.000000	0.000000	0.000000	1.376232
Round_1	0.428961	0.000000	-0.747075	0.000000	-0.299456	0.000000	0.000000	1.475492
Round_1	0.467743	0.000000	-0.671227	0.000000	0.000000	0.000000	0.000000	1.138970
Round_1	0.485173	0.000000	0.000000	0.000000	0.000000	0.000000	0.000000	0.485173
Round_1	0.543509	0.939124	-0.558347	0.000000	-0.276549	0.000000	0.000000	2.317529
Round_1	0.323798	0.000000	-0.797930	-0.000228	-0.494782	0.000000	0.000000	1.616738
Round_1	0.536106	0.474672	0.000000	0.000000	0.000000	0.000000	0.000000	1.010779
Round_1	0.498759	0.456739	0.000000	0.000000	-0.241837	0.000000	0.000000	1.197336
Round_1	0.431990	0.000000	-0.707610	0.000000	-0.372395	0.000000	0.000000	1.511995
Round_1	0.413689	0.000000	-0.743836	-0.000661	-0.402518	0.000000	0.000000	1.560704
Round_1	0.519890	0.000000	-0.387222	0.000000	0.000000	0.000000	0.000000	0.907112
Round_1	0.459762	0.000000	-0.830474	0.000000	-0.768715	0.000000	0.000000	2.058950
Round_1	0.477630	0.000000	-0.841276	0.000000	0.000000	0.000000	0.000000	1.318906
Round_1	0.803449	0.177967	0.000000	0.000000	0.000000	0.000000	0.000000	0.981416
Round_1	0.469868	0.758714	0.000000	0.000000	0.000000	0.000000	0.000000	1.228582
Round_1	0.459071	0.023324	0.000000	0.000000	0.000000	0.000000	0.000000	0.482395
Round_1	0.376253	0.000000	-0.828312	0.000000	0.000000	0.000000	0.000000	1.204565
Round_1	0.562235	0.967183	0.000000	0.000000	0.999999	-0.990488	0.704988	4.224894
Round_1	0.412050	0.261533	-0.832532	0.000000	-0.820786	0.000000	0.000000	2.326901
Round_1	0.485953	0.000000	-0.799588	0.000000	-0.258404	0.000000	0.000000	1.543944
Round_1	0.750777	0.000000	0.000000	0.000000	0.000000	0.000000	0.000000	0.750777
Round_1	0.771259	0.715174	0.000000	0.000000	0.484625	-0.000931	0.000000	1.971990
Round_1	0.503866	0.000000	-0.810334	0.000000	0.000000	0.000000	0.000000	1.314201
Round_1	0.537312	0.959547	-0.809376	0.000000	-0.594302	0.000000	0.000000	2.900537
Round_1	0.610384	0.000000	-0.828121	0.000000	0.000000	0.000000	0.000000	1.438505
Round_1	0.629604	0.000000	-0.856505	0.000000	0.000000	0.000000	0.000000	1.486109
Round_1	0.467038	0.000000	-0.528557	0.000000	-0.128646	0.000000	0.000000	1.124241
Round_1	0.377937	0.970946	-0.861232	0.000000	0.000000	0.000000	0.000000	2.210115
Round_1	0.521201	0.000000	-0.862168	0.000000	-0.013914	0.000000	0.000000	1.397282
Round_1	0.654988	0.000000	-0.761806	0.000000	-0.399801	0.000000	0.000000	1.816595
Round_1
Round_1	0.685923	0.000000	-0.862270	0.000000	0.000000	0.000000	0.000000	1.548193
Round_1	0.475873	0.000000	0.000000	0.000000	0.000000	0.000000	0.000000	0.475873
Round_1	0.445089	0.000000	-0.855262	0.000000	-0.688480	0.000000	0.000000	1.988831
Round_1	0.589242	0.000000	-0.855524	0.000000	-0.002301	0.000000	0.000000	1.447067
Round_1	0.491721	0.000000	-0.849408	0.000000	-0.635104	0.000000	0.000000	1.976233
Round_1	0.382109	0.000000	-0.861970	0.000000	-0.658077	0.000000	0.000000	1.902157
Round_1	0.630645	0.000000	-0.854223	0.000000	-0.336988	0.000000	0.000000	1.821856
Round_1	0.479430	0.000000	0.000000	0.000000	0.000000	0.000000	0.000000	0.479430
Round_1	0.677564	0.000000	0.000000	0.000000	0.000000	0.000000	0.000000	0.677564
Round_1	0.661021	0.000000	0.000000	0.000000	0.000000	0.000000	0.000000	0.661021
Round_1	0.801630	0.000000	-0.822908	0.000000	0.000000	0.000000	0.000000	1.624538
Round_1	0.426265	0.000000	-0.691945	0.000000	-0.544819	0.000000	0.000000	1.663029
Round_1	0.456564	0.000000	-0.864647	0.000000	-0.467900	0.000000	0.000000	1.789111
Round_1	0.344698	0.491727	0.000000	0.000000	-0.119967	0.000000	0.000000	0.956391
Round_1	0.713593	0.000000	-0.797696	0.000000	0.000000	0.000000	0.000000	1.511289
Round_1	0.485027	0.142663	0.000000	0.000000	-0.005489	0.000000	0.000000	0.633179
Round_1	0.383370	0.000000	-0.823703	0.000000	-0.266599	0.000000	0.000000	1.473672
Round_1	0.486317	0.000175	0.000000	0.000000	0.000000	0.000000	0.000000	0.486492
Round_1	0.578694	0.000000	-0.829698	0.000000	0.000000	0.000000	0.000000	1.408392
Round_1	0.455391	0.922407	-0.756586	0.000000	-0.714120	0.000000	0.000000	2.848504
Round_1	0.439775	0.000000	-0.785040	0.000000	0.000000	0.000000	0.000000	1.224815
Round_1	0.373688	0.000000	-0.844546	-0.051171	-0.831414	0.000000	0.000000	2.100820
Round_1	0.519801	0.033329	0.000000	0.000000	-0.117839	0.000000	0.000000	0.670969
Round_1	0.545887	0.000000	-0.845710	0.000000	-0.110477	0.000000	0.000000	1.502074
Round_1	0.385909	0.000000	-0.537265	0.000000	-0.168695	0.000000	0.000000	1.091869
Round_1	0.572746	0.000000	-0.832432	0.000000	0.000000	0.000000	0.000000	1.405178
Round_1	0.695082	0.000000	0.000000	0.000000	0.000000	0.000000	0.000000	0.695082
Round_1	0.754330	0.000000	0.000000	0.000000	0.000000	0.000000	0.000000	0.754330
Round_1	0.679138	0.000000	-0.537376	0.000000	-0.532309	0.000000	0.000000	1.748822
Round_1	0.605487	0.000000	-0.813895	0.000000	0.000000	0.000000	0.000000	1.419382
Round_1	0.697068	0.000000	-0.337781	0.000000	0.000000	0.000000	0.000000	1.034850
Round_1	0.623712	0.843057	0.000000	0.060931	0.218758	0.000000	0.000000	1.746457
Round_1	0.724670	0.000000	0.000000	0.000000	0.000000	0.000000	0.000000	0.724670
Round_1	0.523122	0.486156	0.000000	0.000000	0.000000	0.000000	0.000000	1.009278
Round_1	0.517605	0.000000	-0.863061	-0.434063	-0.771788	0.000000	0.000000	2.586517
Round_1	0.397108	0.000000	-0.805081	0.000000	-0.023176	0.000000	0.000000	1.225365
Round_1	0.667467	0.000000	0.000000	0.000000	0.000000	0.000000	0.000000	0.667467
Round_1	0.779670	0.687361	-0.330211	0.000000	0.000000	0.000000	0.000000	1.797242
Round_1	0.797664	0.000000	0.000000	0.000000	0.000000	0.000000	0.000000	0.797664
Round_1	0.458045	0.000000	-0.840165	0.000000	0.000000	0.000000	0.000000	1.298210
Round_1	0.365350	0.000000	-0.856670	0.000000	-0.153249	0.000000	0.000000	1.375269
Round_1	0.649598	0.000000	0.000000	0.000000	0.000000	0.000000	0.000000	0.649598
Round_1	0.535465	0.000000	-0.855445	0.000000	-0.787647	0.000000	0.000000	2.178557
Round_1	0.569041	0.000000	-0.628780	0.000000	-0.327075	0.000000	0.000000	1.524896
Round_1	0.499099	0.000000	-0.852912	0.000000	-0.000439	0.000000	0.000000	1.352450
Round_1	0.632613	0.000000	-0.836148	0.000000	-0.365807	0.000000	0.000000	1.834567
Round_1	0.411716	0.000000	-0.858496	0.000000	0.000000	0.000000	0.000000	1.270212
Round_1	0.461766	0.000000	-0.858714	0.000000	-0.431752	0.000000	0.000000	1.752231
Round_1
Round_1	0.419616	0.000000	-0.682314	0.000000	-0.261988	0.000000	0.000000	1.363918
Round_1	0.685566	0.000000	-0.749595	0.000000	0.000000	0.000000	0.000000	1.435161
Round_1	0.721333	0.000000	0.000000	-0.030535	0.000000	0.000000	0.000000	0.751867
Round_1	0.579639	0.000000	-0.611503	0.000000	0.000000	0.000000	0.000000	1.191141
Round_1	0.432800	0.043385	-0.797696	0.000000	-0.693500	0.000000	0.000000	1.967381
Round_1	0.489449	0.000000	-0.863489	-0.017470	-0.273595	0.000000	0.000000	1.644004
Round_1	0.427713	0.892127	-0.806461	-0.038744	-0.823181	0.000000	0.000000	2.988226
Round_1	0.445371	0.836712	0.000000	0.000000	0.000000	0.000000	0.000000	1.282083
Round_1	0.463513	0.000000	-0.848498	0.000000	0.000000	0.000000	0.000000	1.312011
Round_1	0.621367	0.956644	-0.608837	0.000000	-0.181987	0.000000	0.000000	2.368834
Round_1	0.410139	0.000000	-0.370130	0.000000	0.000000	0.000000	0.000000	0.780269
Round_1	0.558032	0.000000	-0.687812	0.000000	0.000000	0.000000	0.000000	1.245844
Round_1	0.379895	0.268372	-0.519081	0.000000	-0.085827	0.000000	0.000000	1.253175
Round_1	0.534678	0.000000	-0.854626	-0.047503	-0.630864	0.000000	0.000000	2.067670
Round_1
Round_1	0.309604	0.000000	0.000000	0.000000	0.000000	0.000000	0.000000	0.309604
Round_1	0.450135	0.000000	-0.859757	0.000000	-0.706551	0.000000	0.000000	2.016443
Round_1	0.558898	0.000000	-0.837944	0.000000	-0.640020	0.000000	0.000000	2.036862
Round_1	0.408976	0.734612	0.000000	0.000000	-0.047625	0.000000	0.000000	1.191214
Round_1	0.494185	0.000000	-0.857727	0.000000	0.000000	0.000000	0.000000	1.351912
Round_1	0.400053	0.000000	-0.859140	0.000000	-0.002649	0.000000	0.000000	1.261843
Round_1	0.498435	0.000000	-0.833757	0.000000	0.000000	0.000000	0.000000	1.332191
Round_1	0.472022	0.000000	-0.864245	-0.056521	-0.780494	0.000000	0.000000	2.173282
Round_1	0.764035	0.956199	-0.234422	0.000000	0.000000	0.000000	0.000000	1.954656
Round_1	0.591122	0.438549	0.000000	0.104940	0.306436	0.000000	0.000000	1.441047
Round_1	0.438401	0.000000	-0.860448	0.000000	-0.471699	0.000000	0.000000	1.770547
Round_1	0.503741	0.000000	-0.054918	0.000000	-0.022504	0.000000	0.000000	0.581163
Round_1	0.465250	0.967079	-0.834311	0.000000	-0.137710	0.000000	0.000000	2.404350
Round_1	0.712438	0.000000	0.000000	0.000000	0.000000	0.000000	0.000000	0.712438
Round_1	0.431203	0.000000	-0.832944	0.000000	0.000000	0.000000	0.000000	1.264147
Round_1	0.477051	0.000000	-0.863830	0.000000	-0.766077	0.000000	0.000000	2.106958
Round_1	0.525395	0.000000	-0.833501	0.000000	0.000000	0.000000	0.000000	1.358896
Round_1
Round_1
Round_1	0.396242	0.892353	-0.392397	0.000000	-0.682337	0.000000	0.000000	2.363329
Round_1	0.561600	0.000000	-0.801500	0.000000	0.000000	0.000000	0.000000	1.363100
Round_1	0.404872	0.005038	-0.008990	0.000000	-0.121126	0.000000	0.000000	0.540025
Round_1	0.368832	0.017295	-0.702431	0.000000	-0.532309	0.000000	0.000000	1.620866
Round_1	0.396322	0.000000	-0.863155	0.000000	-0.856496	0.000000	0.000000	2.115973
Round_1	0.431537	0.000000	-0.864150	0.000000	-0.625256	0.000000	0.000000	1.920943
Round_1	0.518910	0.000000	-0.728576	0.000000	-0.515232	0.000000	0.000000	1.762719
Round_1	0.612933	0.000000	-0.829052	0.000000	-0.528059	0.000000	0.000000	1.970044
Round_1	0.673757	0.000000	0.000000	0.000000	0.000000	0.000000	0.000000	0.673757
Round_1	0.791297	0.000000	0.000000	0.000000	0.000000	0.000000	0.000000	0.791297
Round_1	0.780184	0.000000	-0.731668	0.000000	0.000000	0.000000	0.000000	1.511851
Round_1	0.737990	0.813200	-0.522356	0.000000	-0.028389	0.000000	0.000000	2.101935
Round_1	0.468119	0.000000	0.000000	0.000000	0.000000	0.000000	0.000000	0.468119
Round_1	0.387059	0.434996	0.000000	0.000000	-0.107719	0.000000	0.000000	0.929774
Round_1	0.490433	0.000000	0.000000	0.000000	0.000000	0.000000	0.000000	0.490433
Round_1	0.731849	0.000000	-0.323740	0.000000	0.000000	0.000000	0.000000	1.055588
Round_1	0.698180	0.000000	-0.668576	0.000000	-0.114780	0.000000	0.000000	1.481537
Round_1	0.363926	0.000000	-0.762944	0.000000	-0.398710	0.000000	0.000000	1.525579
Round_1	0.445989	0.000000	-0.852094	0.000000	-0.257922	0.000000	0.000000	1.556005
Round_1	0.428145	0.000000	-0.020494	0.000000	0.000000	0.000000	0.000000	0.448639
Round_1	0.406845	0.827815	0.000000	0.000000	0.000000	0.000000	0.000000	1.234660
Round_1	0.398076	0.000000	-0.788324	0.000000	0.000000	0.000000	0.000000	1.186400
Round_1	0.547812	0.000000	-0.863670	-0.001176	-0.739955	0.000000	0.000000	2.152614
Round_1	0.376047	0.000000	-0.863209	0.000000	-0.000025	0.000000	0.000000	1.239281
Round_1	0.442394	0.000000	-0.694067	0.000000	-0.642383	0.000000	0.000000	1.778843
Round_1	0.826088	0.000000	-0.775979	0.000000	0.000000	0.000000	0.000000	1.602067
Round_1	0.682063	0.925235	0.000000	0.000000	0.000000	0.000000	0.000000	1.607298
Round_1	0.495063	0.000000	-0.708830	0.000000	-0.255746	0.000000	0.000000	1.459639
Round_1	0.417410	0.000000	-0.856159	0.000000	0.000000	0.000000	0.000000	1.273569
Round_1	0.713629	0.000000	-0.017943	0.000000	-0.373679	0.000000	0.000000	1.105251
Round_1	0.696323	0.000000	0.000000	0.000000	0.000000	0.000000	0.000000	0.696323
Round_1	0.545557	0.000000	-0.224185	0.000000	0.000000	0.000000	0.000000	0.769743
Round_1	0.476735	0.930670	-0.481516	0.000000	-0.225115	0.000000	0.000000	2.114037
Round_1	0.496507	0.000000	-0.852288	0.000000	-0.794508	0.000000	0.000000	2.143303
Round_1	0.357702	0.000000	-0.737934	0.000000	-0.088101	0.000000	0.000000	1.183737
Round_1
Round_1	0.786536	0.155826	0.000000	0.119368	0.793273	0.000000	0.000000	1.855002
Round_1	0.335189	0.000000	-0.767994	0.000000	-0.164710	0.000000	0.000000	1.267892
Round_1	0.508083	0.000000	-0.852317	0.000000	-0.590086	0.000000	0.000000	1.950486
Round_1
Round_1	0.341711	0.000000	-0.839060	0.000000	0.000000	0.000000	0.000000	1.180772
Round_1	0.500720	0.000000	-0.861407	0.000000	-0.378115	0.000000	0.000000	1.740243
Round_1	0.417212	0.000000	-0.846699	0.000000	-0.302508	0.000000	0.000000	1.566420
Round_1	0.561113	0.000000	-0.863725	0.000000	-0.284138	0.000000	0.000000	1.708975
Round_1	0.399814	0.000000	-0.858806	0.000000	0.000000	0.000000	0.000000	1.258621
Round_1	0.527263	0.000000	-0.036785	0.000000	-0.001016	0.000000	0.000000	0.565063
Round_1	0.561759	0.361630	0.000000	0.000000	0.187447	0.000000	0.000000	1.110836
Round_1	0.345071	0.000000	0.000000	0.000000	0.000000	0.000000	0.000000	0.345071
Round_1	0.395845	0.000000	-0.297424	0.000000	0.000000	0.000000	0.000000	0.693269
Round_1	0.479551	0.826546	0.000000	0.006281	0.000000	0.000000	0.000000	1.312377
Round_1	0.752022	0.000000	0.000000	0.000000	0.000000	0.000000	0.000000	0.752022
Round_1	0.841224	0.000000	-0.742967	0.000000	0.000000	0.000000	0.000000	1.584191
Round_1	0.408524	0.000000	-0.802182	0.000000	-0.180165	0.000000	0.000000	1.390870
Round_1
Round_1	0.381511	0.000000	-0.862267	0.000000	-0.081249	0.000000	0.000000	1.325027
Round_1	0.424969	0.000000	-0.685878	0.000000	0.000000	0.000000	0.000000	1.110847
Round_1	0.619018	0.000000	-0.310389	0.000000	0.000000	0.000000	0.000000	0.929408
Round_1	0.395168	0.000000	-0.860408	-0.114891	-0.450271	0.000000	0.000000	1.820738
Round_1	0.584671	0.000000	-0.864652	-0.093539	-0.795224	0.000000	0.000000	2.338086
Round_1	0.502975	0.894599	-0.231547	0.000000	-0.005564	0.000000	0.000000	1.634686
Round_1
Round_1	0.535387	0.000000	-0.845496	0.000000	0.000000	0.000000	0.000000	1.380883
Round_1
Round_1	0.482386	0.000000	0.000000	0.000000	0.000000	0.000000	0.000000	0.482386
Round_1
Round_1	0.459268	0.000000	-0.864241	0.000000	-0.265606	0.000000	0.000000	1.589116
Round_1	0.714391	0.000000	-0.855343	0.000000	0.000000	0.000000	0.000000	1.569735
Round_1	0.740393	0.000000	-0.066143	0.000000	0.000000	0.000000	0.000000	0.806536
Round_1	0.571494	0.000000	-0.841930	0.000000	-0.148703	0.000000	0.000000	1.562126
Round_1	0.616142	0.000000	0.000000	0.000000	0.000000	0.000000	0.000000	0.616142
Round_1	0.446097	0.761528	-0.243228	0.000000	-0.111218	0.000000	0.000000	1.562071
Round_1	0.401526	0.460564	-0.716752	0.000000	-0.607221	0.000000	0.000000	2.186063
Round_1	0.781201	0.000000	-0.856486	0.000000	-0.786373	0.000000	0.000000	2.424061
Round_1	0.371887	0.000000	-0.861422	0.000000	-0.458559	0.000000	0.000000	1.691868
Round_1	0.361540	0.000000	-0.864261	0.000000	0.000000	0.000000	0.000000	1.225801
Round_1	0.377061	0.004951	0.000000	0.000000	0.000000	0.000000	0.000000	0.382011
Round_1	0.837421	0.969949	0.000000	0.000000	0.999999	-0.997984	0.028016	3.833370
Round_1	0.479348	0.945842	0.000000	0.000000	0.000000	0.000000	0.000000	1.425190
Round_1	0.513547	0.965770	-0.823536	0.000000	0.000000	0.000000	0.000000	2.302853
Round_1	0.553165	0.000000	-0.861463	-0.000000	-0.772431	0.000000	0.000000	2.187059
Round_1	0.319234	0.038425	0.000000	0.000000	-0.029462	0.000000	0.000000	0.387121
Round_1	0.549252	0.945403	-0.739263	0.000000	-0.471102	0.000000	0.000000	2.705019
Round_1	0.368952	0.000000	0.000000	0.000000	0.000000	0.000000	0.000000	0.368952
Round_1	0.508546	0.000000	-0.864377	0.000000	-0.834310	0.000000	0.000000	2.207233
Round_1	0.937418	0.434896	0.000000	0.001851	0.155771	0.000000	0.000000	1.529936
Round_1	0.466455	0.000000	-0.775308	0.000000	-0.101357	0.000000	0.000000	1.343121
Round_1	0.476921	0.000000	-0.862133	0.000000	-0.786958	0.000000	0.000000	2.126012
Round_1	0.828893	0.000000	-0.864632	-0.504306	-0.854164	0.000000	0.000000	3.051994
Round_1
Round_1	0.387818	0.000000	-0.864562	0.000000	-0.831897	0.000000	0.000000	2.084277
Round_1	0.339130	0.000000	-0.805250	0.000000	-0.000325	0.000000	0.000000	1.144705
Round_1	0.484442	0.000000	0.000000	0.000000	0.000000	0.000000	0.000000	0.484442
Round_1	0.612881	0.000000	-0.455189	0.000000	-0.222242	0.000000	0.000000	1.290313
Round_1	0.421047	0.000000	-0.864431	-0.023337	-0.669888	0.000000	0.000000	1.978703
Round_1	0.546673	0.629234	0.000000	0.000000	-0.016670	0.000000	0.000000	1.192578
Round_1	0.681554	0.000000	0.000000	0.001163	0.010965	0.000000	0.000000	0.693682
Round_1	0.673904	0.000000	-0.858251	0.000000	0.000000	0.000000	0.000000	1.532155
Round_1	0.430170	0.000000	-0.864316	0.000000	-0.192094	0.000000	0.000000	1.486580
Round_1	0.410550	0.000000	0.000000	0.000000	0.000000	0.000000	0.000000	0.410550
Round_1	0.380296	0.000000	-0.858944	-0.337805	0.000000	0.000000	0.000000	1.577045
Round_1	0.638831	0.000000	-0.401565	0.000000	-0.380928	0.000000	0.000000	1.421324
Round_1	0.381383	0.000000	-0.853872	0.000000	-0.496246	0.000000	0.000000	1.731501
Round_1	0.531235	0.957850	-0.540656	0.000000	-0.103544	0.000000	0.000000	2.133285
Round_1	0.453646	0.000000	0.000000	0.000000	0.000000	0.000000	0.000000	0.453646
Round_1	0.385894	0.000000	-0.860917	-0.083650	-0.618231	0.000000	0.000000	1.948692
Round_1	0.387167	0.000000	-0.737986	-0.019328	-0.363338	0.000000	0.000000	1.507819
Round_1	0.812422	0.000000	-0.824918	0.001222	0.000000	0.000000	0.000000	1.638562
Round_1
Round_1	0.411078	0.000000	-0.854299	0.000000	-0.507068	0.000000	0.000000	1.772444
Round_1	0.525804	0.000000	-0.847741	0.000000	-0.443048	0.000000	0.000000	1.816592
Round_1	0.483842	0.000000	0.000000	0.000000	0.000000	0.000000	0.000000	0.483842
Round_1	0.497496	0.000000	-0.854730	0.000000	-0.731557	0.000000	0.000000	2.083783
Round_1	0.523967	0.826602	0.000000	0.261604	0.076412	0.000000	0.000000	1.688585
Round_1	0.402567	0.000000	-0.744080	0.000000	-0.009055	0.000000	0.000000	1.155703
Round_1	0.507137	0.953581	-0.741569	0.000000	0.000000	0.000000	0.000000	2.202287
Round_1	0.655080	0.001193	0.000000	0.122427	0.000000	0.000000	0.000000	0.778699
Round_1	0.555101	0.000000	-0.846556	0.000000	-0.542739	0.000000	0.000000	1.944396
Round_1	0.336631	0.000000	-0.776160	0.000000	0.000000	0.000000	0.000000	1.112792
Round_1	0.689505	0.000000	-0.741433	0.000000	-0.504110	0.000000	0.000000	1.935048
Round_1	0.682360	0.035342	0.000000	0.000000	0.000000	0.000000	0.000000	0.717702
Round_1	0.505339	0.405771	-0.447481	0.000000	-0.413575	0.000000	0.000000	1.772166
Round_1	0.475119	0.000000	-0.863125	0.000000	-0.751533	0.000000	0.000000	2.089777
Round_1	0.578521	0.000000	-0.857205	0.000000	-0.732253	0.000000	0.000000	2.167979
Round_1	0.459535	0.948979	0.000000	0.000000	0.000000	0.000000	0.000000	1.408514
Round_1	0.371718	0.000000	-0.847377	0.000000	0.000000	0.000000	0.000000	1.219096
Round_1	0.680315	0.000000	-0.843694	-0.022037	0.000000	0.000000	0.000000	1.546046
Round_1	0.689059	0.557468	0.000000	0.000002	0.456775	0.000000	0.000000	1.703304
Round_1	0.625977	0.637722	0.000000	0.000000	0.000000	0.000000	0.000000	1.263700
Round_1	0.365869	0.000000	-0.863542	0.000000	0.000000	0.000000	0.000000	1.229410
Round_1
Round_1
Round_1	0.713306	0.000000	-0.845493	0.000000	0.000000	0.000000	0.000000	1.558799
Round_1	0.470401	0.000000	-0.844894	0.000000	-0.832987	0.000000	0.000000	2.148282
Round_1	0.517696	0.532100	0.000000	0.000000	0.000000	0.000000	0.000000	1.049796
Round_1	0.391860	0.000000	-0.861721	0.000000	-0.371038	0.000000	0.000000	1.624619
Round_1	0.419142	0.932516	0.000000	0.000000	0.000000	0.000000	0.000000	1.351658
Round_1	0.368737	0.000000	-0.267208	0.000000	-0.121841	0.000000	0.000000	0.757786
Round_1	0.624644	0.890468	0.000000	0.000000	0.000000	0.000000	0.000000	1.515113
Round_1	0.311154	0.000000	0.000000	0.000000	0.000000	0.000000	0.000000	0.311154
Round_1	0.297909	0.000000	0.000000	0.000000	0.000000	0.000000	0.000000	0.297909
Round_1	0.460607	0.355766	0.000000	0.000000	0.000000	0.000000	0.000000	0.816373
Round_1	0.419837	0.790900	0.000000	0.000000	0.000000	0.000000	0.000000	1.210738
Round_1	0.428661	0.000000	-0.850291	0.000000	0.000000	0.000000	0.000000	1.278952
Round_1	0.408375	0.000000	0.000000	0.000000	0.000000	0.000000	0.000000	0.408375
Round_1	0.586513	0.957540	0.000000	0.000000	0.000000	0.000000	0.000000	1.544053
Round_1	0.661606	0.000000	-0.860401	0.000000	-0.564731	0.000000	0.000000	2.086738
Round_1	0.731540	0.000000	-0.595171	0.000000	-0.360580	0.000000	0.000000	1.687291
Round_1	0.519296	0.000000	-0.803632	0.000000	-0.383402	0.000000	0.000000	1.706329
Round_1	0.471397	0.000000	-0.862053	0.000000	-0.827643	0.000000	0.000000	2.161094
Round_1	0.616905	0.000000	-0.861481	0.000000	0.000000	0.000000	0.000000	1.478386
Round_1	0.449485	0.971332	-0.864480	0.000000	0.000000	0.000000	0.000000	2.285297
Round_1	0.767296	0.000000	0.000000	0.000000	0.000000	0.000000	0.000000	0.767296
Round_1
Round_1	0.557562	0.000000	0.000000	0.000000	0.000000	0.000000	0.000000	0.557562
Round_1	0.793064	0.224975	0.000000	0.000000	0.047001	0.000000	0.000000	1.065040
Round_1	0.437382	0.000000	-0.863636	0.000000	-0.841288	0.000000	0.000000	2.142306
Round_1	0.556609	0.921132	-0.606371	0.000000	-0.099833	0.000000	0.000000	2.183945
Round_1	0.518374	0.961995	-0.851515	0.000000	-0.829382	0.000000	0.000000	3.161266
Round_1	0.448741	0.000000	-0.857795	0.000000	-0.238976	0.000000	0.000000	1.545511
Round_1	0.408909	0.000000	-0.864147	0.000000	-0.046419	0.000000	0.000000	1.319475
Round_1	0.393987	0.000000	-0.718382	0.000000	0.000000	0.000000	0.000000	1.112369
Round_1	0.513114	0.000000	-0.673648	0.000000	-0.236437	0.000000	0.000000	1.423199
Round_1
Round_1	0.328806	0.000000	-0.797421	0.000000	-0.578187	0.000000	0.000000	1.704413
Round_1	0.769833	0.000000	-0.798319	0.000000	0.000000	0.000000	0.000000	1.568152
Round_1	0.387260	0.000000	-0.862922	0.000000	-0.029291	0.000000	0.000000	1.279473
Round_1	0.529710	0.000000	-0.863525	0.000000	-0.630968	0.000000	0.000000	2.024203
Round_1	0.429468	0.056985	-0.469679	0.000000	-0.686077	0.000000	0.000000	1.642209
Round_1	0.457072	0.000000	-0.009189	0.000000	-0.123367	0.000000	0.000000	0.589627
Round_1	0.561386	0.000000	-0.860326	0.000000	-0.595979	0.000000	0.000000	2.017691
Round_1	0.560092	0.093855	0.000000	0.000000	-0.222838	0.000000	0.000000	0.876785
Round_1	0.525609	0.931966	-0.085887	0.000000	-0.003569	0.000000	0.000000	1.547031
Round_1	0.447490	0.000000	-0.861970	0.000000	0.000000	0.000000	0.000000	1.309459
Round_1	0.418152	0.000000	-0.806716	0.000000	-0.668372	0.000000	0.000000	1.893239
Round_1	0.595222	0.000000	-0.841536	0.000000	-0.678204	0.000000	0.000000	2.114962
Round_1	0.379515	0.000000	-0.853216	0.000000	-0.793468	0.000000	0.000000	2.026199
Round_1	0.458429	0.000000	-0.421538	0.000000	0.000000	0.000000	0.000000	0.879967
Round_1	0.368837	0.000000	-0.832354	0.000000	-0.094381	0.000000	0.000000	1.295572
Round_1	0.367771	0.971310	-0.864613	0.000000	-0.814448	0.000000	0.000000	3.018142
Round_1	0.898325	0.628567	0.000000	0.000000	0.105114	0.000000	0.000000	1.632006
Round_1	0.463589	0.000000	-0.856075	0.000000	-0.820481	0.000000	0.000000	2.140144
Round_1	0.773153	0.711336	0.000000	0.000000	0.000000	0.000000	0.000000	1.484488
Round_1	0.397039	0.066204	0.000000	0.000000	0.000000	0.000000	0.000000	0.463243
Round_1	0.515440	0.000000	-0.798477	0.000000	0.000000	0.000000	0.000000	1.313916
Round_1	0.546315	0.000000	-0.717509	0.000000	0.000000	0.000000	0.000000	1.263823
Round_1	0.427506	0.000000	-0.864632	-0.293666	-0.783932	0.000000	0.000000	2.369735
Round_1	0.357446	0.013317	-0.116994	0.000000	0.000000	0.000000	0.000000	0.487757
Round_1	0.610963	0.000000	-0.864195	0.000000	-0.834046	0.000000	0.000000	2.309204
Round_1	0.481352	0.154931	-0.525656	0.000000	-0.239854	0.000000	0.000000	1.401792
Round_1	0.461186	0.000000	-0.775615	0.000000	-0.521055	0.000000	0.000000	1.757857
Round_1	0.354339	0.000000	-0.419151	0.000000	-0.542373	0.000000	0.000000	1.315863
Round_1	0.401679	0.962545	-0.862465	0.000000	-0.851792	0.000000	0.000000	3.078481
Round_1	0.445265	0.000000	-0.794818	0.000000	-0.606577	0.000000	0.000000	1.846660
Round_1	0.497033	0.825537	0.000000	0.000000	0.000000	0.000000	0.000000	1.322570
Round_1	0.669880	0.000393	0.000000	0.000000	0.000000	0.000000	0.000000	0.670272
Round_1	0.494455	0.000000	-0.129641	0.000000	0.000000	0.000000	0.000000	0.624096
Round_1	0.442868	0.000000	-0.858475	0.000000	0.000000	0.000000	0.000000	1.301343
Round_1	0.494245	0.000000	-0.845122	0.000000	-0.401208	0.000000	0.000000	1.740575
Round_1	0.405821	0.779281	0.000000	0.000000	0.000000	0.000000	0.000000	1.185102
Round_1	0.891134	0.000000	-0.336580	0.000000	0.000000	0.000000	0.000000	1.227714
Round_1	0.577010	0.000000	-0.848239	0.000000	0.000000	0.000000	0.000000	1.425249
Round_1	0.509486	0.000000	-0.832138	0.000000	-0.357218	0.000000	0.000000	1.698842
Round_1	0.644908	0.000000	-0.850799	-0.233824	-0.785351	0.000000	0.000000	2.514881
Round_1	0.588737	0.909115	0.000000	0.246414	0.000000	0.000000	0.000000	1.744266
Round_1	0.719548	0.000000	0.000000	0.000000	0.000000	0.000000	0.000000	0.719548
Round_1	0.331365	0.000000	0.000000	0.000000	0.000000	0.000000	0.000000	0.331365
Round_1	0.548066	0.000000	-0.449425	0.000000	0.000000	0.000000	0.000000	0.997491
Round_1	0.730865	0.000000	-0.736760	0.000000	0.000000	0.000000	0.000000	1.467625
Round_1	0.454046	0.045928	-0.147288	0.000000	0.000000	0.000000	0.000000	0.647262
Round_1	0.615427	0.000000	-0.859106	0.000000	0.000000	0.000000	0.000000	1.474533
Round_1	0.411893	0.277333	-0.559214	0.000000	0.000000	0.000000	0.000000	1.248440
Round_1	1.000000	1.000000	0.000000	0.999939	1.000000	-1.000000	0.954224	5.954163
Round_1	0.824436	0.000000	0.000000	0.000000	0.000000	0.000000	0.000000	0.824436
Round_1	0.557455	0.000000	-0.859150	0.000000	-0.839023	0.000000	0.000000	2.255629
Round_1	0.792562	0.000000	-0.853672	0.000000	0.000000	0.000000	0.000000	1.646234
Round_1	0.398808	0.000000	-0.836323	0.000000	0.000000	0.000000	0.000000	1.235131
Round_1	0.379917	0.000000	-0.724819	0.000000	0.000000	0.000000	0.000000	1.104736
Round_1
Round_1
Round_1	0.901464	0.000000	-0.836126	0.051578	0.434933	0.000000	0.000000	2.224101
Round_1	0.565490	0.000000	-0.837105	0.000000	-0.000336	0.000000	0.000000	1.402931
Round_1	0.397106	0.000000	-0.855347	0.000000	-0.804852	0.000000	0.000000	2.057305
Round_1	0.439593	0.000000	-0.737380	0.000000	-0.000737	0.000000	0.000000	1.177710
Round_1	0.513170	0.000000	-0.863131	0.000000	-0.119504	0.000000	0.000000	1.495805
Round_1	0.763009	0.000000	0.000000	0.000000	0.089663	0.000000	0.000000	0.852673
Round_1	0.483599	0.000000	-0.858226	0.000000	-0.686344	0.000000	0.000000	2.028169
Round_1	0.617984	0.000000	-0.821936	0.000000	-0.436945	0.000000	0.000000	1.876865
Round_1	0.556178	0.072949	0.000000	0.000000	0.000000	0.000000	0.000000	0.629127
Round_1	0.502012	0.000000	-0.780516	0.000000	0.000000	0.000000	0.000000	1.282529
Round_1	0.404282	0.000000	-0.855892	0.000000	-0.005819	0.000000	0.000000	1.265994
Round_1	0.548497	0.448399	0.000000	0.000000	0.000000	0.000000	0.000000	0.996896
Round_1	0.608709	0.000000	-0.639556	0.000000	-0.002655	0.000000	0.000000	1.250921
Round_1	0.477376	0.424966	0.000000	0.000000	0.026448	0.000000	0.000000	0.928790
Round_1	0.507801	0.971309	-0.864457	0.000000	-0.544020	0.000000	0.000000	2.887586
Round_1	0.524803	0.938687	-0.133027	0.000000	-0.309603	0.000000	0.000000	1.906120
Round_1	0.515490	0.000000	-0.405491	0.000000	0.000000	0.000000	0.000000	0.920981
Round_1	0.341906	0.000000	-0.731776	-0.001897	-0.419389	0.000000	0.000000	1.494968
Round_1	0.560848	0.000000	-0.780484	0.000000	-0.086681	0.000000	0.000000	1.428013
Round_1	0.525831	0.000000	-0.864254	0.000000	-0.606534	0.000000	0.000000	1.996619
Round_1	0.714457	0.000000	0.000000	0.000000	0.000000	0.000000	0.000000	0.714457
Round_1	0.571646	0.919438	-0.843363	0.000000	-0.833945	0.000000	0.000000	3.168392
Round_1	0.511742	0.000000	-0.838332	0.000000	-0.770546	0.000000	0.000000	2.120620
Round_1	0.363328	0.000000	-0.046049	-0.006661	0.000000	0.000000	0.000000	0.416038
Round_1	0.739096	0.000000	-0.851741	0.000000	-0.680602	0.000000	0.000000	2.271440
Round_1	0.680996	0.006116	-0.339776	0.000000	-0.063435	0.000000	0.000000	1.090323
Round_1	0.536455	0.000000	-0.479811	0.000000	0.000000	0.000000	0.000000	1.016265
Round_1	0.481140	0.000000	-0.776468	0.000000	-0.091338	0.000000	0.000000	1.348946
Round_1	0.452842	0.970907	-0.861470	0.000000	0.000000	0.000000	0.000000	2.285219
Round_1	0.499186	0.000000	-0.842973	-0.138939	-0.729200	0.000000	0.000000	2.210298
Round_1	0.655183	0.923034	0.000000	0.000000	0.971141	-0.002827	0.043880	2.596066
Round_1	0.760008	0.959718	0.000000	0.000000	0.000000	0.000000	0.000000	1.719726
Round_1	0.495025	0.000000	-0.857732	-0.015171	-0.794172	0.000000	0.000000	2.162100
Round_1	0.419342	0.000000	-0.188463	0.000000	0.000000	0.000000	0.000000	0.607805
Round_1	0.377425	0.022405	-0.820052	0.000000	-0.719608	0.000000	0.000000	1.939490
Round_1	0.834978	0.000000	0.000000	0.000000	0.000000	0.000000	0.000000	0.834978
Round_1	0.422276	0.306221	0.000000	0.000000	0.000000	0.000000	0.000000	0.728497
Round_1	0.514622	0.000000	-0.812967	0.000000	0.000000	0.000000	0.000000	1.327589
Round_1	0.389749	0.000000	-0.068695	0.000000	-0.051800	0.000000	0.000000	0.510245
Round_1	0.573462	0.000000	-0.853972	-0.044670	-0.703417	0.000000	0.000000	2.175522
Round_1	0.537404	0.000000	-0.847702	0.000000	-0.148645	0.000000	0.000000	1.533751
Round_1	0.382417	0.000000	-0.727374	0.000000	0.000000	0.000000	0.000000	1.109791
Round_1	0.400112	0.632846	-0.485025	0.000000	-0.727199	0.000000	0.000000	2.245182
Round_1	0.437684	0.000000	-0.822655	0.000000	0.000000	0.000000	0.000000	1.260339
Round_1	0.574961	0.000000	-0.864042	0.000000	-0.765806	0.000000	0.000000	2.204809
Round_1	0.860247	0.000000	-0.856825	0.000000	0.000000	0.000000	0.000000	1.717072
Round_1	0.588221	0.000000	-0.848160	0.000000	0.000000	0.000000	0.000000	1.436381
Round_1	0.548887	0.000000	-0.826610	0.000000	-0.458343	0.000000	0.000000	1.833841
Round_1	0.696009	0.000000	-0.857922	0.000000	-0.788528	0.000000	0.000000	2.342459
Round_1
Round_1	0.411912	0.000000	-0.313818	0.000000	0.000000	0.000000	0.000000	0.725731
Round_1	0.727681	0.000000	-0.850988	0.000000	-0.755772	0.000000	0.000000	2.334441
Round_1	0.484278	0.000000	-0.860521	0.000000	-0.753007	0.000000	0.000000	2.097806
Round_1	0.434935	0.860356	-0.558049	0.000000	-0.303645	0.000000	0.000000	2.156985
Round_1	0.418858	0.000000	-0.831000	0.000000	0.000000	0.000000	0.000000	1.249858
Round_1	0.585149	0.000000	-0.793168	0.000000	0.000000	0.000000	0.000000	1.378317
Round_1	0.595141	0.000000	-0.857744	-0.027801	-0.406617	0.000000	0.000000	1.887304
Round_1	0.475515	0.939465	0.000000	0.000000	0.000000	0.000000	0.000000	1.414980
Round_1	0.672137	0.000000	0.000000	0.000000	0.000000	0.000000	0.000000	0.672137
Round_1	0.443789	0.000000	-0.838433	-0.009064	-0.565001	0.000000	0.000000	1.856287
Round_1	0.451652	0.000000	-0.788836	0.000000	-0.686955	0.000000	0.000000	1.927443
Round_1	0.603166	0.000000	0.000000	0.000000	0.000000	0.000000	0.000000	0.603166
Round_1	0.499541	0.000000	-0.815272	0.000000	0.000000	0.000000	0.000000	1.314813
Round_1	0.368060	0.000000	-0.817201	0.000000	0.000000	0.000000	0.000000	1.185261
Round_1	0.445431	0.245258	-0.727531	0.000000	-0.743457	0.000000	0.000000	2.161676
Round_1	0.558221	0.949652	-0.799677	0.000000	-0.774928	0.000000	0.000000	3.082478
Round_1	0.434822	0.633154	0.000000	0.000000	0.000000	0.000000	0.000000	1.067977
Round_1	0.643517	0.000000	0.000000	0.000000	0.000000	0.000000	0.000000	0.643517
Round_1	0.372060	0.576843	0.000000	0.000000	0.000000	0.000000	0.000000	0.948903
Round_1	0.432357	0.000000	-0.860572	0.000000	-0.008570	0.000000	0.000000	1.301498
Round_1	0.741788	0.000000	-0.857261	0.000000	0.000000	0.000000	0.000000	1.599049
Round_1	0.629660	0.922963	0.000000	0.026707	0.821486	-0.023435	0.000000	2.424250
Round_1	0.655098	0.000000	0.000000	0.000000	0.000000	0.000000	0.000000	0.655098
Round_1	0.396618	0.000000	-0.861558	0.000000	-0.831338	0.000000	0.000000	2.089513
Round_1	0.487553	0.000000	-0.863766	0.000000	-0.833794	0.000000	0.000000	2.185113
Round_1	0.986152	0.099314	0.000000	0.000000	1.000000	-1.000000	0.946528	4.031993
Round_1	0.597465	0.000000	-0.717254	0.000000	0.000000	0.000000	0.000000	1.314720
Round_1	0.441701	0.000000	-0.843611	0.000000	-0.731540	0.000000	0.000000	2.016853
Round_1	0.554583	0.000000	-0.281312	0.000000	-0.190555	0.000000	0.000000	1.026449
Round_1	0.510378	0.000000	-0.842575	0.000000	-0.664477	0.000000	0.000000	2.017430
Round_1	0.437887	0.000000	-0.843414	0.000000	-0.688195	0.000000	0.000000	1.969495
Round_1	0.451266	0.000000	-0.861990	0.000000	0.000000	0.000000	0.000000	1.313255
Round_1	0.417978	0.000000	-0.864295	0.000000	0.000000	0.000000	0.000000	1.282273
Round_1	0.574559	0.000000	-0.846149	0.000000	-0.558877	0.000000	0.000000	1.979585
Round_1	0.817876	0.000000	-0.547481	0.000000	-0.651411	0.000000	0.000000	2.016768
Round_1	0.482600	0.874770	-0.660532	0.000000	-0.795486	0.000000	0.000000	2.813389
Round_1	0.426639	0.000000	-0.002112	0.000000	0.000000	0.000000	0.000000	0.428750
Round_1	0.426229	0.000000	-0.480053	0.000000	0.000000	0.000000	0.000000	0.906281
Round_1	0.590941	0.000000	0.000000	0.000000	0.000000	0.000000	0.000000	0.590941
Round_1	0.518609	0.618852	-0.108224	0.000000	-0.284887	0.000000	0.000000	1.530573
Round_1	0.515140	0.000000	-0.863682	0.000000	-0.091959	0.000000	0.000000	1.470781
Round_1	0.582508	0.000000	-0.018718	0.000000	0.000000	0.000000	0.000000	0.601226
Round_1	0.563926	0.000000	-0.771113	0.000000	0.000000	0.000000	0.000000	1.335039
Round_1	0.590715	0.000000	0.000000	0.000000	0.000000	0.000000	0.000000	0.590715
Round_1	0.616651	0.204789	0.000000	0.000000	0.000000	0.000000	0.000000	0.821440
Round_1	0.798759	0.896114	-0.086424	0.000000	0.000000	0.000000	0.000000	1.781296
Round_1	0.820080	0.440535	0.000000	0.000000	0.000000	0.000000	0.000000	1.260614
Round_1	0.499880	0.000000	-0.202072	0.000000	0.000000	0.000000	0.000000	0.701952
Round_1	0.498847	0.000000	-0.858125	0.000000	-0.115270	0.000000	0.000000	1.472242
Round_1	0.404761	0.000000	-0.860086	-0.001343	0.000000	0.000000	0.000000	1.266190
Round_1	0.741151	0.000000	-0.749947	0.000000	0.000000	0.000000	0.000000	1.491099
Round_1	0.484898	0.000000	-0.496045	0.000000	0.000000	0.000000	0.000000	0.980942
Round_1	0.550805	0.000000	-0.855821	0.000000	-0.803962	0.000000	0.000000	2.210588
Round_1	0.716019	0.000000	-0.710542	0.000000	-0.215654	0.000000	0.000000	1.642215
Round_1	0.565641	0.000000	0.000000	0.000000	-0.108385	0.000000	0.000000	0.674026
Round_1	0.444697	0.000000	-0.846031	0.000000	-0.640370	0.000000	0.000000	1.931098
Round_1	0.472570	0.000000	-0.330563	0.000000	0.000000	0.000000	0.000000	0.803133
Round_1	0.445899	0.877472	-0.561352	-0.140998	-0.681008	0.000000	0.000000	2.706729
Round_1	0.576341	0.000000	-0.823021	0.000000	0.000000	0.000000	0.000000	1.399362
Round_1	0.502136	0.000000	-0.815368	0.000000	-0.143558	0.000000	0.000000	1.461062
Round_1	0.574990	0.000000	-0.858019	0.000000	0.000000	0.000000	0.000000	1.433009
Round_1	0.595196	0.000000	-0.829633	0.000000	-0.436969	0.000000	0.000000	1.861798
Round_1	0.420592	0.000000	-0.743898	0.000000	-0.403949	0.000000	0.000000	1.568439
Round_1	0.460100	0.600950	-0.856603	0.000000	-0.716881	0.000000	0.000000	2.634534
Round_1	0.516597	0.000000	-0.706613	0.000000	0.000000	0.000000	0.000000	1.223210
Round_1	0.512912	0.000000	-0.854243	0.000000	-0.685522	0.000000	0.000000	2.052677
Round_1	0.622361	0.000000	-0.834637	0.000000	0.000000	0.000000	0.000000	1.456999
Round_1	0.470704	0.028795	-0.403877	0.000000	0.000000	0.000000	0.000000	0.903376
Round_1	0.678988	0.000000	-0.863465	0.000000	0.000000	0.000000	0.000000	1.542453
Round_1	0.980769	1.000000	0.000000	0.000000	0.000000	0.000000	0.000000	1.980769
Round_1	0.432465	0.494435	-0.641396	0.000000	0.000000	0.000000	0.000000	1.568297
Round_1	0.551134	0.000000	-0.296976	0.000000	0.000000	0.000000	0.000000	0.848110
Round_1	0.937452	0.000000	-0.546794	0.000000	0.000000	0.000000	0.000000	1.484246
Round_1	0.655142	0.000000	-0.622472	0.000000	-0.005984	0.000000	0.000000	1.283598
Round_1	0.760888	0.000000	0.000000	0.000000	0.000000	0.000000	0.000000	0.760888
Round_1	0.754458	0.000000	0.000000	0.004300	0.127053	0.000000	0.000000	0.885811
Round_1	0.509019	0.000000	-0.645112	0.000000	0.000000	0.000000	0.000000	1.154131
Round_1	0.467692	0.000000	-0.860435	0.000000	-0.005910	0.000000	0.000000	1.334037
Round_1	0.635572	0.000000	0.000000	0.000000	0.000000	0.000000	0.000000	0.635572
Round_1	0.860833	0.961721	0.000000	0.000000	0.000000	0.000000	0.000000	1.822554
Round_1	0.510720	0.946543	0.000000	0.000000	0.000000	0.000000	0.000000	1.457263
Round_1	0.567476	0.000000	-0.864656	-0.660956	-0.824442	0.000000	0.000000	2.917531
Round_1	0.426886	0.000000	-0.859334	0.000000	-0.534913	0.000000	0.000000	1.821132
Round_1	0.399258	0.000000	-0.765752	-0.040993	-0.714229	0.000000	0.000000	1.920232
Round_1	0.673821	0.228382	-0.144591	0.000000	0.000000	0.000000	0.000000	1.046794
Round_1	0.412934	0.000000	-0.859963	0.000000	-0.537121	0.000000	0.000000	1.810017
Round_1	0.797116	0.143144	0.000000	0.000000	0.000000	0.000000	0.000000	0.940261
Round_1	0.479217	0.941497	-0.829999	0.000000	-0.644718	0.000000	0.000000	2.895431
Round_1	0.420531	0.000000	-0.680862	0.000000	-0.586993	0.000000	0.000000	1.688386
Round_1	0.512214	0.907551	-0.178587	-0.000161	-0.202717	0.000000	0.000000	1.801229
Round_1	0.362252	0.000000	-0.788676	0.000000	-0.566504	0.000000	0.000000	1.717431
Round_1	0.590409	0.000000	-0.844607	0.000000	-0.134532	0.000000	0.000000	1.569548
Round_1	0.469642	0.000000	-0.862176	0.000000	-0.718354	0.000000	0.000000	2.050173
Round_1	0.505616	0.000000	-0.855675	0.000000	-0.785516	0.000000	0.000000	2.146807
Round_1
Round_1	0.559933	0.000000	-0.789754	0.000000	-0.208798	0.000000	0.000000	1.558484
Round_1	0.473122	0.000000	-0.863003	0.000000	0.000000	0.000000	0.000000	1.336126
Round_1	0.495977	0.960914	-0.278156	0.000000	0.000000	0.000000	0.000000	1.735047
Round_1	0.581213	0.000000	-0.754016	0.000000	-0.724730	0.000000	0.000000	2.059959
Round_1	0.359836	0.000000	-0.523136	0.000000	0.000000	0.000000	0.000000	0.882972
Round_1	0.522925	0.000000	-0.772377	0.000000	0.000000	0.000000	0.000000	1.295302
Round_1	0.453430	0.000000	-0.864539	0.000000	-0.847164	0.000000	0.000000	2.165132
Round_1	0.630719	0.902519	0.000000	0.000000	0.000000	0.000000	0.000000	1.533238
Round_1	0.534659	0.882556	0.000000	0.000000	0.000000	0.000000	0.000000	1.417215
Round_1
Round_1	0.508063	0.000000	-0.852330	0.000000	-0.773713	0.000000	0.000000	2.134106
Round_1	0.409131	0.000000	-0.522617	0.000000	0.000000	0.000000	0.000000	0.931748
Round_1	0.372310	0.000000	-0.830984	0.000000	0.000000	0.000000	0.000000	1.203295
Round_1	0.589189	0.000000	-0.722262	0.000000	0.000000	0.000000	0.000000	1.311451
Round_1	0.744002	0.000000	0.000000	0.000000	0.000000	0.000000	0.000000	0.744002
Round_1	0.452880	0.775057	-0.783638	0.000000	-0.779744	0.000000	0.000000	2.791319
Round_1	0.802597	0.000000	-0.819801	0.000000	0.000000	0.000000	0.000000	1.622398
Round_1	0.752976	0.000000	-0.757950	0.058015	0.341945	0.000000	0.000000	1.910885
Round_1	1.000000	1.000000	0.000000	1.000000	1.000000	-1.000000	0.979645	5.979645
Round_1	0.754948	0.018416	-0.800917	0.000000	-0.819868	0.000000	0.000000	2.394149
Round_1	0.416599	0.000000	-0.090011	0.000000	0.000000	0.000000	0.000000	0.506609
Round_1	0.395794	0.967465	-0.863538	0.000000	-0.663643	0.000000	0.000000	2.890440
Round_1	0.502898	0.905181	-0.537695	0.000000	-0.274548	0.000000	0.000000	2.220322
Round_1	0.412694	0.832820	-0.596373	0.000000	0.000000	0.000000	0.000000	1.841887
Round_1	0.651296	0.000000	-0.268560	0.000000	0.000000	0.000000	0.000000	0.919857
Round_1	0.550748	0.946115	-0.149441	0.000000	-0.268587	0.000000	0.000000	1.914891
Round_1	0.453977	0.000000	-0.862225	0.000000	0.000000	0.000000	0.000000	1.316203
Round_1	0.491406	0.306464	0.000000	0.000000	0.000000	0.000000	0.000000	0.797870
Round_1	0.727145	0.000000	-0.374549	0.000000	-0.015459	0.000000	0.000000	1.117153
Round_1	0.403496	0.000000	-0.771920	0.000000	-0.252091	0.000000	0.000000	1.427507
Round_1	0.398510	0.000000	-0.851705	-0.112973	-0.384712	0.000000	0.000000	1.747900
Round_1	0.494246	0.960731	-0.813612	0.000000	-0.278437	0.000000	0.000000	2.547026
Round_1	0.397068	0.000000	-0.854210	0.000000	-0.300355	0.000000	0.000000	1.551632
Round_1	1.000000	0.000000	-0.862615	0.000000	0.000000	0.000000	0.000000	1.862615
Round_1	0.372720	0.000000	-0.395220	0.000000	-0.298652	0.000000	0.000000	1.066592
Round_1	0.520819	0.813701	-0.255008	0.000000	-0.427255	0.000000	0.000000	2.016783
Round_1	0.403772	0.000000	-0.853411	0.000000	-0.380758	0.000000	0.000000	1.637941
Round_1	0.352653	0.000000	-0.837649	0.000000	0.000000	0.000000	0.000000	1.190302
Round_1	0.436202	0.000000	-0.835308	0.000000	-0.213972	0.000000	0.000000	1.485482
Round_1	0.839744	0.000000	-0.863898	-0.609588	-0.821371	0.000000	0.000000	3.134600
Round_1	0.495207	0.959397	0.000000	0.000000	0.000000	0.000000	0.000000	1.454604
Round_1	0.480771	0.000000	-0.857293	0.000000	-0.434965	0.000000	0.000000	1.773029
Round_1	0.444157	0.000000	-0.803512	0.000000	-0.573632	0.000000	0.000000	1.821301
Round_1	0.407581	0.000000	-0.860233	0.000000	-0.734265	0.000000	0.000000	2.002079
Round_1	0.416826	0.167522	0.000000	0.000000	0.296417	0.000000	0.000000	0.880765
Round_1	0.848026	0.761896	0.000000	0.000000	0.169964	0.000000	0.000000	1.779886
Round_1	0.380826	0.000000	-0.848754	0.000000	-0.007595	0.000000	0.000000	1.237174
Round_1	0.514204	0.000000	-0.843289	0.000000	0.000000	0.000000	0.000000	1.357493
Round_1	0.406614	0.000000	-0.826857	0.000000	-0.224673	0.000000	0.000000	1.458144
Round_1	0.555705	0.000000	-0.844711	0.000000	-0.682337	0.000000	0.000000	2.082754
Round_1	0.550896	0.479820	-0.595170	0.000000	-0.743050	0.000000	0.000000	2.368936
Round_1	0.439724	0.000000	-0.863955	0.000000	-0.030961	0.000000	0.000000	1.334640
Round_1	0.618932	0.000000	0.000000	0.000000	0.000000	0.000000	0.000000	0.618932
Round_1	0.426918	0.000000	-0.665129	0.000000	-0.758860	0.000000	0.000000	1.850907
Round_1	0.449166	0.000000	-0.647414	0.000000	-0.172979	0.000000	0.000000	1.269559
Round_1	0.497809	0.759668	0.000000	0.000000	0.000000	0.000000	0.000000	1.257477
Round_1	0.721041	0.346107	0.000000	0.000000	0.000000	0.000000	0.000000	1.067148
Round_1	0.309593	0.000000	0.000000	0.000000	0.000000	0.000000	0.000000	0.309593
Round_1	0.396563	0.000000	-0.702284	0.000000	-0.111789	0.000000	0.000000	1.210636
Round_1	0.471243	0.000000	-0.630814	0.000000	0.000000	0.000000	0.000000	1.102056
Round_1	0.472707	0.000000	-0.853563	0.000000	-0.775440	0.000000	0.000000	2.101711
Round_1	0.602091	0.000000	0.000000	0.000000	0.000000	0.000000	0.000000	0.602091
Round_1	0.340907	0.000000	-0.737895	0.000000	0.000000	0.000000	0.000000	1.078802
Round_1	0.535350	0.000000	-0.089960	0.084879	0.000000	0.000000	0.000000	0.710189
Round_1	0.512777	0.000000	-0.854935	0.000000	0.000000	0.000000	0.000000	1.367712
Round_1	0.692420	0.000000	-0.828452	0.000000	-0.012243	0.000000	0.000000	1.533114
Round_1	0.549996	0.000000	-0.863796	0.000000	-0.527156	0.000000	0.000000	1.940948
Round_1	0.662219	0.000000	-0.864242	0.000000	-0.630780	0.000000	0.000000	2.157241
Round_1	0.369455	0.213907	0.000000	0.000000	0.000000	0.000000	0.000000	0.583362
Round_1	0.484335	0.002330	0.000000	0.000000	-0.000112	0.000000	0.000000	0.486777
Round_1	0.698487	0.000000	-0.020568	0.000000	0.000000	0.000000	0.000000	0.719055
Round_1	0.498532	0.000000	-0.465623	0.000000	0.000000	0.000000	0.000000	0.964155
Round_1	0.541594	0.000000	-0.747358	0.000000	-0.418541	0.000000	0.000000	1.707493
Round_1	0.508095	0.968295	0.000000	0.000319	0.000000	0.000000	0.000000	1.476710
Round_1	0.686246	0.000000	-0.795894	0.000000	-0.692632	0.000000	0.000000	2.174772
Round_1	0.505245	0.030377	-0.511702	0.000000	0.000000	0.000000	0.000000	1.047325
Round_1	0.572243	0.000000	-0.858169	-0.040069	-0.319922	0.000000	0.000000	1.790403
Round_1	0.481580	0.954999	0.000000	0.561636	0.000000	0.000000	0.000000	1.998214
Round_1
Round_1	0.590751	0.000000	0.000000	0.000000	0.000000	0.000000	0.000000	0.590751
Round_1	0.482874	0.000000	-0.835826	0.000000	-0.415949	0.000000	0.000000	1.734650
Round_1
Round_1	0.521659	0.000000	-0.833362	0.000000	-0.000003	0.000000	0.000000	1.355023
Round_1	0.488322	0.929557	0.000000	0.000000	0.000000	0.000000	0.000000	1.417878
Round_1	0.544734	0.952678	0.000000	0.000000	0.000000	0.000000	0.000000	1.497412
Round_1	0.611291	0.203188	0.000000	0.043709	0.000000	0.000000	0.000000	0.858188
Round_1	0.754682	0.000000	-0.854706	0.000000	-0.483889	0.000000	0.000000	2.093277
Round_1	0.482522	0.000000	-0.821558	0.000000	-0.548332	0.000000	0.000000	1.852413
Round_1	0.518213	0.000000	-0.831613	0.000000	-0.004311	0.000000	0.000000	1.354138
Round_1	0.395495	0.000000	-0.841388	-0.005811	-0.163949	0.000000	0.000000	1.406643
Round_1	0.639630	0.351439	0.000000	0.000000	0.000000	0.000000	0.000000	0.991069
Round_1	0.625074	0.000000	0.000000	0.000000	0.000000	0.000000	0.000000	0.625074
Round_1	0.698542	0.000000	0.000000	0.000000	0.000000	0.000000	0.000000	0.698542
Round_1	0.288255	0.188555	0.000000	0.000000	0.000000	0.000000	0.000000	0.476810
Round_1	0.370415	0.000000	-0.709159	0.000000	-0.364040	0.000000	0.000000	1.443614
Round_1	0.389745	0.000000	-0.857076	-0.000483	-0.013377	0.000000	0.000000	1.260681
Round_1	0.693894	0.000000	-0.863497	0.000000	0.000000	0.000000	0.000000	1.557391
Round_1	0.479254	0.014443	0.000000	0.000000	0.000000	0.000000	0.000000	0.493697
Round_1	0.712992	0.000000	0.000000	0.000000	0.000000	0.000000	0.000000	0.712992
Round_1
Round_1
Round_1	0.567822	0.000000	-0.000639	0.000000	0.000000	0.000000	0.000000	0.568461
Round_1	0.596553	0.000000	-0.853957	0.000000	-0.804089	0.000000	0.000000	2.254599
Round_1	0.490974	0.804927	0.000000	-0.064766	-0.019264	0.000000	0.000000	1.379931
Round_1	0.431925	0.000000	0.000000	0.000000	0.000000	0.000000	0.000000	0.431925
Round_1	0.450986	0.000000	-0.856700	-0.025898	-0.693104	0.000000	0.000000	2.026688
Round_1	0.531658	0.000000	-0.864646	0.000000	-0.859971	0.000000	0.000000	2.256275
Round_1	0.794464	0.000000	-0.775024	0.000000	0.000000	0.000000	0.000000	1.569488
Round_1	0.485148	0.838847	-0.423257	0.000000	-0.000080	0.000000	0.000000	1.747331
Round_1	0.489626	0.000000	-0.856695	0.000000	-0.318608	0.000000	0.000000	1.664929
Round_1	0.942159	0.000000	-0.857136	0.000000	0.000000	0.000000	0.000000	1.799295
Round_1	0.361671	0.220746	0.000000	0.000000	0.000000	0.000000	0.000000	0.582417
Round_1	0.716655	0.824807	-0.465489	0.000000	-0.591901	0.000000	0.000000	2.598852
Round_1	0.500759	0.000000	-0.861336	0.000000	-0.264937	0.000000	0.000000	1.627031
Round_1	0.539665	0.000000	-0.815934	0.000000	0.000000	0.000000	0.000000	1.355599
Round_1	0.548561	0.768601	-0.098280	0.000000	0.000000	0.000000	0.000000	1.415442
Round_1	0.599880	0.916748	0.000000	0.000000	0.000000	0.000000	0.000000	1.516629
Round_1	0.716174	0.485210	0.000000	0.000000	0.000000	0.000000	0.000000	1.201384
Round_1	0.352670	0.000000	-0.846143	0.000000	0.000000	0.000000	0.000000	1.198813
Round_1	0.541311	0.864658	-0.796900	0.000000	-0.834624	0.000000	0.000000	3.037493
Round_1	0.551569	0.000000	-0.858060	0.000000	0.000000	0.000000	0.000000	1.409630
Round_1
Round_1	0.375928	0.000000	-0.215534	0.000000	0.000000	0.000000	0.000000	0.591463
Round_1	0.412784	0.000000	-0.808991	-0.032105	0.000000	0.000000	0.000000	1.253880
Round_1	0.581042	0.000000	-0.604477	0.000000	0.000000	0.000000	0.000000	1.185519
Round_1	0.433408	0.000000	-0.853753	0.000000	-0.727481	0.000000	0.000000	2.014642
Round_1	0.431849	0.010851	-0.833528	-0.026707	-0.830994	0.000000	0.000000	2.133928
Round_1	0.757726	0.000000	-0.830538	0.000000	0.000000	0.000000	0.000000	1.588264
Round_1	0.661762	0.000000	0.000000	0.000000	0.000000	0.000000	0.000000	0.661762
Round_1	0.364695	0.000000	-0.848409	-0.001174	-0.301064	0.000000	0.000000	1.515342
Round_1	0.390957	0.000000	-0.829602	0.000000	-0.720001	0.000000	0.000000	1.940560
Round_1	0.614896	0.000000	-0.858854	-0.035292	-0.628400	0.000000	0.000000	2.137441
Round_1	0.607244	0.000000	-0.829048	0.000000	0.092066	-0.000006	0.000000	1.528363
Round_1	0.517279	0.000000	-0.864081	-0.059346	-0.752990	0.000000	0.000000	2.193696
Round_1	0.776271	0.000000	-0.462884	0.000000	0.000000	0.000000	0.000000	1.239156
Round_1	0.327199	0.000000	0.000000	0.000000	0.000000	0.000000	0.000000	0.327199
Round_1
Round_1	0.396857	0.000000	-0.862588	0.000000	0.000000	0.000000	0.000000	1.259446
Round_1	0.483911	0.000000	-0.614958	0.000000	-0.000434	0.000000	0.000000	1.099304
Round_1	0.621582	0.000000	-0.497854	0.000000	-0.190702	0.000000	0.000000	1.310138
Round_1	0.554141	0.000000	-0.863407	0.000000	-0.352604	0.000000	0.000000	1.770151
[truncated: 6,401 more rows]
