# Supplementary material for: Bayesian inference for biophysical neuron models enables stimulus optimization for retinal neuroprosthetics
Source: eLife. 2020 Oct 27;9:e54997. doi: 10.7554/eLife.54997 (PMC7673784; doi:10.7554/eLife.54997)
Supplement: Figure 4—source data 1. [file elife-54997-fig4-data1.zip › Sample_discrepancies_ON.csv]

	iGluSnFR	rate_rest	rate_rel_range	Vm_rest	Vm_rel_range	Vm_low	Vm_high	total
Round_1	0.378486	0.000000	0.000000	0.000000	0.000000	0.000000	0.000000	0.378486
Round_1	0.381026	0.000000	-0.741049	0.000000	0.000000	0.000000	0.000000	1.122075
Round_1	0.372410	0.000000	-0.828843	0.000000	0.000000	0.000000	0.000000	1.201253
Round_1	0.547458	0.000000	-0.864451	0.000000	-0.729480	0.000000	0.000000	2.141389
Round_1	0.341363	0.000000	-0.033069	0.000000	-0.210381	0.000000	0.000000	0.584814
Round_1	0.365605	0.000000	-0.618650	0.000000	0.000000	0.000000	0.000000	0.984255
Round_1	0.401198	0.000000	-0.860305	0.000000	-0.004721	0.000000	0.000000	1.266223
Round_1	0.389733	0.000000	-0.848805	0.000000	-0.124340	0.000000	0.000000	1.362879
Round_1	0.400734	0.000000	-0.853745	0.000000	-0.171351	0.000000	0.000000	1.425830
Round_1	0.492812	0.000000	-0.863656	0.000000	-0.264176	0.000000	0.000000	1.620643
Round_1	0.388893	0.000000	-0.857441	0.028829	-0.010916	0.000000	0.000000	1.286079
Round_1	0.342300	0.000000	-0.745076	0.000000	-0.220414	0.000000	0.000000	1.307790
Round_1
Round_1	0.305810	0.000000	-0.008739	0.000000	-0.004249	0.000000	0.000000	0.318798
Round_1	0.906530	0.940463	0.000000	0.000000	0.000000	0.000000	0.000000	1.846993
Round_1	0.504140	0.000000	0.000000	0.000000	0.000000	0.000000	0.000000	0.504140
Round_1	0.458489	0.000000	-0.847802	0.000000	-0.366243	0.000000	0.000000	1.672533
Round_1	0.874276	0.953090	0.000000	0.551032	1.000000	-0.911858	0.997953	5.288210
Round_1
Round_1	0.416153	0.000000	-0.863430	0.000000	-0.753700	0.000000	0.000000	2.033283
Round_1	0.587433	0.000000	-0.864558	0.000000	-0.415344	0.000000	0.000000	1.867335
Round_1
Round_1	0.375263	0.257472	0.000000	0.000000	0.000000	0.000000	0.000000	0.632734
Round_1	0.757448	0.912505	0.000000	0.100622	0.000000	0.000000	0.000000	1.770574
Round_1	0.391882	0.000000	-0.852754	0.000000	-0.064169	0.000000	0.000000	1.308805
Round_1	0.355006	0.000000	-0.621501	0.000000	-0.147410	0.000000	0.000000	1.123917
Round_1	0.301692	0.052558	0.000000	0.000108	0.000000	0.000000	0.000000	0.354358
Round_1	0.423832	0.000000	-0.858631	0.000000	-0.426626	0.000000	0.000000	1.709089
Round_1	0.521775	0.000000	-0.864476	0.000000	-0.699816	0.000000	0.000000	2.086068
Round_1	0.414126	0.114249	-0.095062	0.000000	-0.098795	0.000000	0.000000	0.722232
Round_1	0.515344	0.000000	-0.862096	0.000000	-0.669337	0.000000	0.000000	2.046777
Round_1	0.418493	0.000000	-0.694592	0.000000	-0.457096	0.000000	0.000000	1.570181
Round_1	0.462377	0.000000	-0.864268	0.000000	-0.703750	0.000000	0.000000	2.030394
Round_1	0.415329	0.000000	-0.839565	0.000000	-0.400869	0.000000	0.000000	1.655763
Round_1	0.410141	0.208026	0.000000	0.000000	0.000000	0.000000	0.000000	0.618168
Round_1	0.452998	0.000000	-0.854405	0.000000	-0.257349	0.000000	0.000000	1.564752
Round_1	0.521209	0.000000	-0.864004	0.000000	-0.503523	0.000000	0.000000	1.888736
Round_1	0.368948	0.000000	-0.559217	0.000000	-0.091608	0.000000	0.000000	1.019773
Round_1
Round_1	0.384827	0.000000	-0.845371	0.000000	0.000000	0.000000	0.000000	1.230198
Round_1	0.404209	0.750966	0.000000	0.248381	0.000000	0.000000	0.000000	1.403557
Round_1
Round_1	0.464650	0.000000	-0.741148	0.000000	0.000000	0.000000	0.000000	1.205798
Round_1	0.434440	0.000000	-0.857412	0.000000	-0.189524	0.000000	0.000000	1.481375
Round_1	0.482647	0.000000	-0.799507	0.000000	-0.236168	0.000000	0.000000	1.518322
Round_1	0.357881	0.000000	-0.734426	0.031442	0.000000	0.000000	0.000000	1.123749
Round_1	0.685293	0.847391	-0.697238	0.000000	-0.679501	0.000000	0.000000	2.909423
Round_1	0.667484	0.930764	-0.427106	0.000000	-0.162390	0.000000	0.000000	2.187744
Round_1	0.507569	0.646348	-0.363998	0.000000	-0.480134	0.000000	0.000000	1.998049
Round_1	0.294337	0.010339	0.000000	0.000000	0.000000	0.000000	0.000000	0.304676
Round_1	0.437588	0.775714	0.000000	0.017963	0.000000	0.000000	0.000000	1.231264
Round_1	0.422473	0.220697	0.000000	0.000000	-0.000924	0.000000	0.000000	0.644095
Round_1	0.431284	0.000000	-0.836613	0.000000	-0.055521	0.000000	0.000000	1.323419
Round_1	0.419827	0.000000	-0.849758	0.000000	0.000000	0.000000	0.000000	1.269585
Round_1	0.373916	0.000000	-0.709128	0.000000	-0.006938	0.000000	0.000000	1.089982
Round_1	0.478213	0.099876	-0.529246	0.000000	-0.321236	0.000000	0.000000	1.428570
Round_1	0.404106	0.000000	-0.842219	0.000000	-0.016938	0.000000	0.000000	1.263263
Round_1	0.405637	0.000000	-0.793387	0.000000	-0.244074	0.000000	0.000000	1.443098
Round_1	0.381209	0.000000	-0.698674	0.000000	0.000000	0.000000	0.000000	1.079883
Round_1	0.409507	0.920672	-0.826944	0.000000	-0.342956	0.000000	0.000000	2.500079
Round_1	0.236425	0.000000	0.000000	0.019686	0.000000	0.000000	0.000000	0.256112
Round_1	0.361264	0.000000	-0.061656	0.000000	0.000000	0.000000	0.000000	0.422919
Round_1	0.430700	0.000000	-0.783931	0.000000	0.000000	0.000000	0.000000	1.214631
Round_1	0.469097	0.672245	0.000000	0.000000	0.000000	0.000000	0.000000	1.141341
Round_1	0.431601	0.000000	-0.826411	0.000000	0.000000	0.000000	0.000000	1.258012
Round_1	0.378433	0.000000	-0.800684	0.000000	0.000000	0.000000	0.000000	1.179117
Round_1	0.433202	0.675008	0.000000	0.000000	0.000000	0.000000	0.000000	1.108210
Round_1	0.428584	0.000000	-0.756614	0.000000	-0.428101	0.000000	0.000000	1.613299
Round_1	0.665281	0.864214	0.000000	0.000000	-0.168837	0.000000	0.000000	1.698332
Round_1	0.395784	0.000000	-0.859701	0.000000	0.000000	0.000000	0.000000	1.255485
Round_1	0.398342	0.163786	-0.274127	0.000000	-0.420866	0.000000	0.000000	1.257121
Round_1	0.321533	0.000000	0.000000	0.000000	0.000000	0.000000	0.000000	0.321533
Round_1	0.928914	0.935877	0.000000	0.011322	0.000000	0.000000	0.000000	1.876113
Round_1	0.998851	0.954630	-0.580888	0.000000	0.000000	0.000000	0.000000	2.534369
Round_1	0.415298	0.000000	-0.864656	-0.003295	-0.790490	0.000000	0.000000	2.073738
Round_1	0.479374	0.000000	0.000000	0.000000	0.000000	0.000000	0.000000	0.479374
Round_1
Round_1	0.475647	0.000000	-0.863299	0.000000	-0.170660	0.000000	0.000000	1.509606
Round_1	0.264619	0.000000	0.000000	0.000000	0.000000	0.000000	0.000000	0.264619
Round_1	0.343617	0.433477	0.000000	0.061166	0.000000	0.000000	0.000000	0.838260
Round_1	0.447407	0.000000	-0.858140	0.000000	-0.046313	0.000000	0.000000	1.351860
Round_1	0.416848	0.000000	-0.859031	0.000000	-0.563810	0.000000	0.000000	1.839690
Round_1	0.997111	0.952765	-0.662883	0.000000	-0.378333	0.000000	0.000000	2.991094
Round_1	0.998122	0.996788	0.000000	0.999764	1.000000	-0.365189	0.000000	4.359864
Round_1
Round_1	0.434871	0.000000	-0.640129	0.000000	-0.120822	0.000000	0.000000	1.195822
Round_1	0.565736	0.000000	-0.862231	0.000000	-0.564956	0.000000	0.000000	1.992923
Round_1	0.467783	0.000000	-0.805784	0.000000	-0.458679	0.000000	0.000000	1.732246
Round_1	0.387949	0.000000	-0.857538	0.035860	0.000000	0.000000	0.000000	1.281347
Round_1	0.343517	0.000000	-0.217406	0.000000	0.000000	0.000000	0.000000	0.560923
Round_1	0.649705	0.920518	0.000000	0.092518	0.000000	0.000000	0.000000	1.662741
Round_1	0.630949	0.665967	0.000000	0.000000	0.000000	0.000000	0.000000	1.296916
Round_1	0.565076	0.516314	0.000000	0.000000	0.000000	0.000000	0.000000	1.081390
Round_1	0.921477	0.941240	0.000000	0.000000	0.000000	0.000000	0.000000	1.862717
Round_1	0.304508	0.000000	0.000000	0.004024	0.000000	0.000000	0.000000	0.308532
Round_1	0.327783	0.000000	-0.394047	0.002288	0.000000	0.000000	0.000000	0.724118
Round_1	0.482571	0.224910	0.000000	0.000000	-0.000140	0.000000	0.000000	0.707622
Round_1	0.555970	0.000000	-0.864104	0.000000	-0.483462	0.000000	0.000000	1.903536
Round_1	0.926015	0.930795	-0.379316	0.000000	-0.363193	0.000000	0.000000	2.599319
Round_1	0.743100	0.907630	0.000000	0.085430	0.000000	0.000000	0.000000	1.736160
Round_1	0.539423	0.393688	0.000000	0.005286	0.000000	0.000000	0.000000	0.938397
Round_1	0.392274	0.000000	-0.169515	0.000000	0.000000	0.000000	0.000000	0.561789
Round_1	0.481541	0.000000	-0.863635	0.000000	-0.160479	0.000000	0.000000	1.505656
Round_1	0.586798	0.831421	0.000000	0.000000	0.000000	0.000000	0.000000	1.418219
Round_1	0.576213	0.000000	-0.838198	0.000000	-0.286317	0.000000	0.000000	1.700727
Round_1	0.353492	0.014586	0.000000	0.000000	0.000000	0.000000	0.000000	0.368078
Round_1	0.453743	0.000000	-0.846169	0.000000	-0.670340	0.000000	0.000000	1.970251
Round_1
Round_1	0.432981	0.000000	-0.862610	0.000000	-0.031449	0.000000	0.000000	1.327040
Round_1	0.965976	0.954814	-0.784215	0.000000	0.000000	0.000000	0.000000	2.705005
Round_1	0.449859	0.000000	-0.821232	0.159719	0.000000	0.000000	0.000000	1.430810
Round_1	0.886142	0.942547	-0.062629	0.000000	0.000000	0.000000	0.000000	1.891319
Round_1	0.383067	0.000000	-0.802324	0.021397	0.000000	0.000000	0.000000	1.206788
Round_1	0.534369	0.000000	-0.858130	0.000000	-0.498298	0.000000	0.000000	1.890796
Round_1	0.394965	0.000000	-0.859993	0.001726	-0.001302	0.000000	0.000000	1.257985
Round_1	0.305083	0.000000	0.000000	0.037018	0.000000	0.000000	0.000000	0.342102
Round_1	0.415833	0.588489	0.000000	0.000000	0.000000	0.000000	0.000000	1.004322
Round_1
Round_1	0.436285	0.000000	-0.862436	0.000000	-0.279370	0.000000	0.000000	1.578091
Round_1	0.309205	0.000000	0.000000	0.000000	0.000000	0.000000	0.000000	0.309205
Round_1	0.374360	0.000000	-0.815354	0.000000	0.000000	0.000000	0.000000	1.189713
Round_1	0.531898	0.000000	-0.864246	0.000000	-0.660258	0.000000	0.000000	2.056401
Round_1	0.890121	0.910320	-0.035915	0.000000	-0.078337	0.000000	0.000000	1.914694
Round_1	0.436455	0.000000	-0.737798	0.000000	-0.049705	0.000000	0.000000	1.223958
Round_1	0.408078	0.000000	-0.472713	0.000000	-0.244821	0.000000	0.000000	1.125611
Round_1	0.352811	0.000000	-0.568928	0.000000	-0.066353	0.000000	0.000000	0.988092
Round_1	0.503947	0.301774	0.000000	0.000000	0.000000	0.000000	0.000000	0.805720
Round_1	0.310760	0.000000	0.000000	0.130517	0.000000	0.000000	0.000000	0.441278
Round_1	0.481872	0.000000	-0.864061	0.000000	-0.489556	0.000000	0.000000	1.835489
Round_1	0.391298	0.000000	-0.858104	0.143749	0.000000	0.000000	0.000000	1.393150
Round_1	0.376038	0.000000	-0.863801	0.000000	-0.005979	0.000000	0.000000	1.245818
Round_1	0.913932	0.945716	0.000000	0.333087	1.000000	-0.886850	0.975709	5.055293
Round_1	0.350418	0.000000	-0.767845	0.000000	-0.068978	0.000000	0.000000	1.187242
Round_1	0.324514	0.530563	0.000000	0.109120	0.000000	0.000000	0.000000	0.964197
Round_1	0.404172	0.000000	-0.834339	0.145873	0.000000	0.000000	0.000000	1.384384
Round_1	0.997474	0.951341	0.000000	0.000000	-0.013488	0.000000	0.000000	1.962302
Round_1	0.431285	0.000000	-0.858568	0.000000	-0.088808	0.000000	0.000000	1.378661
Round_1	0.355173	0.000000	-0.771342	0.000000	0.000000	0.000000	0.000000	1.126515
Round_1	0.952955	0.947843	-0.013319	0.002343	0.000000	0.000000	0.000000	1.916461
Round_1	0.416100	0.000000	-0.316986	0.000000	0.000000	0.000000	0.000000	0.733086
Round_1	0.427972	0.000000	-0.839334	0.006336	0.000000	0.000000	0.000000	1.273642
Round_1	0.649245	0.847726	0.000000	0.233272	0.000000	0.000000	0.000000	1.730243
Round_1	0.413936	0.626519	0.000000	0.000368	-0.000003	0.000000	0.000000	1.040826
Round_1	0.408336	0.206715	0.000000	0.000000	-0.006328	0.000000	0.000000	0.621380
Round_1	0.448847	0.000000	-0.811755	0.000000	0.000000	0.000000	0.000000	1.260602
Round_1	0.308308	0.000000	0.000000	0.000000	0.000000	0.000000	0.000000	0.308308
Round_1
Round_1	0.425602	0.000000	-0.861936	0.000000	-0.463138	0.000000	0.000000	1.750676
Round_1	0.485564	0.000000	-0.836164	0.000000	-0.312815	0.000000	0.000000	1.634542
Round_1	0.993221	0.951148	-0.720738	0.000000	-0.129709	0.000000	0.000000	2.794816
Round_1	0.450398	0.000000	-0.860669	0.000000	-0.317463	0.000000	0.000000	1.628530
Round_1	0.425986	0.000000	-0.858744	0.000000	-0.636988	0.000000	0.000000	1.921718
Round_1	0.381804	0.000000	-0.858786	0.000000	-0.703176	0.000000	0.000000	1.943766
Round_1	0.342338	0.000000	-0.135865	0.000000	-0.090243	0.000000	0.000000	0.568445
Round_1	0.371033	0.000000	-0.546639	0.000000	0.000000	0.000000	0.000000	0.917672
Round_1	0.507248	0.837666	0.000000	0.002341	0.000000	0.000000	0.000000	1.347255
Round_1	0.950416	0.947139	-0.034793	0.000000	0.000000	0.000000	0.000000	1.932348
Round_1	0.457985	0.000000	-0.858732	0.000000	-0.600731	0.000000	0.000000	1.917449
Round_1	0.544549	0.000000	-0.845108	0.000000	-0.622374	0.000000	0.000000	2.012030
Round_1	0.307075	0.000000	0.000000	0.274835	0.000000	0.000000	0.000000	0.581910
Round_1	0.501226	0.000000	-0.861638	0.000000	0.000000	0.000000	0.000000	1.362864
Round_1	0.397503	0.000000	-0.856760	0.000000	-0.206441	0.000000	0.000000	1.460703
Round_1	0.475466	0.000000	-0.694590	0.000000	0.000000	0.000000	0.000000	1.170056
Round_1	0.401717	0.000000	-0.566236	0.000000	-0.048810	0.000000	0.000000	1.016764
Round_1	0.375191	0.000000	-0.860618	0.000000	0.000000	0.000000	0.000000	1.235809
Round_1	0.382058	0.000000	-0.654400	0.012847	0.000000	0.000000	0.000000	1.049306
Round_1	0.399785	0.000000	-0.862891	0.000000	-0.773900	0.000000	0.000000	2.036576
Round_1	0.297824	0.000000	0.000000	0.000000	0.000000	0.000000	0.000000	0.297824
Round_1
Round_1	0.999530	0.954375	-0.793394	0.000000	-0.001653	0.000000	0.000000	2.748952
Round_1	0.321388	0.670883	0.000000	0.116751	0.000000	0.000000	0.000000	1.109022
Round_1	0.431915	0.000000	-0.862520	0.000000	0.000000	0.000000	0.000000	1.294435
Round_1	0.329348	0.456229	0.000000	0.007067	0.000000	0.000000	0.000000	0.792644
Round_1	0.443901	0.000000	-0.864542	0.000000	-0.384542	0.000000	0.000000	1.692985
Round_1	0.660602	0.910865	0.000000	0.047001	1.000000	-0.946195	0.980971	4.545634
Round_1	0.401049	0.000000	-0.856427	0.000000	-0.585674	0.000000	0.000000	1.843150
Round_1	0.796429	0.910975	0.000000	0.000000	0.000000	0.000000	0.000000	1.707403
Round_1	0.938485	0.946680	-0.029886	0.000000	-0.001076	0.000000	0.000000	1.916127
Round_1
Round_1	0.929012	0.934983	-0.597643	0.000000	-0.526045	0.000000	0.000000	2.987682
Round_1	0.413607	0.000000	-0.862297	0.000000	-0.128500	0.000000	0.000000	1.404404
Round_1	0.852435	0.913006	0.000000	0.000000	-0.003056	0.000000	0.000000	1.768497
Round_1	0.345869	0.000000	0.000000	0.001395	0.000000	0.000000	0.000000	0.347264
Round_1
Round_1	0.390882	0.000000	-0.749691	0.030194	0.000000	0.000000	0.000000	1.170768
Round_1	0.977681	0.949487	0.000000	0.000136	0.000000	0.000000	0.000000	1.927304
Round_1	0.429832	0.000000	-0.463466	0.000000	-0.102941	0.000000	0.000000	0.996240
Round_1	0.386330	0.079153	0.000000	0.000000	0.000000	0.000000	0.000000	0.465483
Round_1	0.577401	0.850722	0.000000	0.000499	0.000000	0.000000	0.000000	1.428622
Round_1	0.398105	0.000000	-0.739719	0.000000	0.000000	0.000000	0.000000	1.137824
Round_1	0.342778	0.656653	0.000000	0.135993	0.000000	0.000000	0.000000	1.135424
Round_1
Round_1	0.276205	0.000000	0.000000	0.001245	0.000000	0.000000	0.000000	0.277451
Round_1	0.371213	0.409543	0.000000	0.000000	0.000000	0.000000	0.000000	0.780756
Round_1	0.605807	0.685166	0.000000	0.000000	0.000000	0.000000	0.000000	1.290973
Round_1	0.394001	0.000000	-0.606151	0.000000	0.000000	0.000000	0.000000	1.000152
Round_1	1.000000	0.952556	-0.248049	0.000000	0.000000	0.000000	0.000000	2.200605
Round_1	0.374562	0.000000	-0.665307	0.000000	-0.056856	0.000000	0.000000	1.096726
Round_1	0.320304	0.000000	-0.538295	0.000000	0.000000	0.000000	0.000000	0.858599
Round_1	0.584912	0.000000	-0.820512	0.000000	-0.445024	0.000000	0.000000	1.850448
Round_1	0.428131	0.000000	-0.852117	0.000000	-0.000210	0.000000	0.000000	1.280458
Round_1	0.573831	0.000000	-0.861955	0.000000	-0.583956	0.000000	0.000000	2.019742
Round_1	0.481810	0.000000	-0.825607	0.000000	-0.618527	0.000000	0.000000	1.925945
Round_1	0.510665	0.000000	-0.848304	0.000000	-0.375303	0.000000	0.000000	1.734272
Round_1	0.942517	0.926439	0.000000	0.017328	0.000000	0.000000	0.000000	1.886284
Round_1	0.763797	0.918409	-0.632550	0.000000	-0.467709	0.000000	0.000000	2.782466
Round_1	0.454156	0.000000	-0.862713	0.000000	-0.470099	0.000000	0.000000	1.786967
Round_1	0.514814	0.751842	0.000000	0.000000	0.000000	0.000000	0.000000	1.266655
Round_1	0.404406	0.000000	-0.823846	0.000000	-0.490645	0.000000	0.000000	1.718897
Round_1	0.898970	0.928767	0.000000	0.057642	0.000000	0.000000	0.000000	1.885379
Round_1	0.407414	0.000000	-0.790072	0.000000	-0.074697	0.000000	0.000000	1.272182
Round_1
Round_1	0.293291	0.217681	0.000000	0.253202	0.000000	0.000000	0.000000	0.764174
Round_1	0.380932	0.000000	-0.863696	0.000000	-0.190955	0.000000	0.000000	1.435583
Round_1	0.400849	0.000000	-0.863922	0.000000	-0.480991	0.000000	0.000000	1.745761
Round_1	0.491540	0.313571	0.000000	0.000000	0.000000	0.000000	0.000000	0.805111
Round_1	0.622886	0.829439	0.000000	0.038697	0.000000	0.000000	0.000000	1.491022
Round_1	0.395528	0.378343	0.000000	0.000000	-0.153308	0.000000	0.000000	0.927179
Round_1
Round_1	0.429541	0.000000	0.000000	0.000000	0.000000	0.000000	0.000000	0.429541
Round_1	0.269871	0.000000	0.000000	0.160711	0.000000	0.000000	0.000000	0.430582
Round_1	0.357682	0.029914	0.000000	0.000000	-0.013030	0.000000	0.000000	0.400625
Round_1	0.482233	0.000000	-0.864608	0.000000	-0.371377	0.000000	0.000000	1.718218
Round_1	0.403050	0.000000	-0.806668	0.000000	0.000000	0.000000	0.000000	1.209718
Round_1	0.381094	0.000000	-0.074494	0.000000	-0.037319	0.000000	0.000000	0.492907
Round_1	0.445167	0.000000	-0.863393	0.000000	-0.021383	0.000000	0.000000	1.329943
Round_1	0.390193	0.000000	-0.864503	0.000000	-0.298392	0.000000	0.000000	1.553089
Round_1	0.360683	0.000000	-0.847835	0.000000	-0.361063	0.000000	0.000000	1.569582
Round_1	0.909512	0.955917	-0.858338	0.098286	0.000000	0.000000	0.000000	2.822054
Round_1	0.501758	0.000000	-0.864338	0.000000	-0.300260	0.000000	0.000000	1.666356
Round_1	0.396472	0.649870	0.000000	0.018058	0.000000	0.000000	0.000000	1.064400
Round_1	0.384252	0.000000	-0.826891	0.000000	0.000000	0.000000	0.000000	1.211143
Round_1	0.856380	0.925882	-0.396656	0.000000	-0.557386	0.000000	0.000000	2.736303
Round_1	0.418427	0.000000	-0.805195	0.000000	0.000000	0.000000	0.000000	1.223621
Round_1	0.416890	0.000000	-0.858400	0.000000	-0.512079	0.000000	0.000000	1.787369
Round_1	0.385930	0.000000	-0.788220	0.000000	0.000000	0.000000	0.000000	1.174151
Round_1	0.546780	0.000000	-0.864571	0.000000	-0.512640	0.000000	0.000000	1.923991
Round_1	0.424982	0.000000	-0.739445	0.000000	-0.513365	0.000000	0.000000	1.677792
Round_1	0.651419	0.865977	0.000000	0.000680	-0.013986	0.000000	0.000000	1.532063
Round_1	0.454242	0.452403	0.000000	0.000000	0.000000	0.000000	0.000000	0.906645
Round_1	0.393721	0.000000	-0.864646	0.000000	-0.742593	0.000000	0.000000	2.000960
Round_1	0.365948	0.016192	-0.773452	0.000000	-0.533323	0.000000	0.000000	1.688915
Round_1	0.345634	0.000000	-0.080220	0.004351	0.000000	0.000000	0.000000	0.430205
Round_1	0.455268	0.000000	-0.840950	0.000000	-0.388375	0.000000	0.000000	1.684593
Round_1	0.581051	0.514997	-0.530976	0.000000	-0.474347	0.000000	0.000000	2.101371
Round_1	0.382499	0.000000	-0.857955	0.000000	0.000000	0.000000	0.000000	1.240453
Round_1	0.342727	0.063368	0.000000	0.000000	0.000000	0.000000	0.000000	0.406096
Round_1	0.376369	0.000000	-0.853174	0.024564	0.000000	0.000000	0.000000	1.254106
Round_1	0.561070	0.892243	-0.027140	0.000000	-0.118015	0.000000	0.000000	1.598468
Round_1	0.382580	0.000000	-0.845882	0.000000	-0.680699	0.000000	0.000000	1.909161
Round_1	0.280902	0.000000	0.000000	0.000000	0.000000	0.000000	0.000000	0.280902
Round_1	0.363984	0.000000	-0.827338	0.000000	0.000000	0.000000	0.000000	1.191322
Round_1	0.955073	0.954596	-0.819761	0.000000	-0.094866	0.000000	0.000000	2.824297
Round_1
Round_1	0.327263	0.000000	-0.759255	0.000000	-0.034831	0.000000	0.000000	1.121349
Round_1	0.311277	0.036428	0.000000	0.000000	0.000000	0.000000	0.000000	0.347705
Round_1	0.471786	0.000000	-0.850475	0.000000	-0.156662	0.000000	0.000000	1.478924
Round_1	0.543293	0.870618	0.000000	0.074371	0.000000	0.000000	0.000000	1.488283
Round_1	0.409192	0.000000	-0.848756	0.002584	-0.020946	0.000000	0.000000	1.281477
Round_1	0.417617	0.000000	-0.771013	0.000000	0.000000	0.000000	0.000000	1.188629
Round_1	0.268775	0.947697	-0.759072	0.000003	0.000000	0.000000	0.000000	1.975547
Round_1	0.293435	0.057124	0.000000	0.432549	0.000000	0.000000	0.000000	0.783109
Round_1	0.712972	0.872490	0.000000	0.000000	0.000000	0.000000	0.000000	1.585462
Round_1	0.400314	0.000000	-0.827984	0.000000	-0.215785	0.000000	0.000000	1.444083
Round_1
Round_1	0.476926	0.000000	-0.842338	0.000000	-0.000638	0.000000	0.000000	1.319902
Round_1	0.403201	0.000000	-0.823304	0.000000	-0.004841	0.000000	0.000000	1.231347
Round_1	0.401156	0.072992	-0.605179	0.000000	-0.573810	0.000000	0.000000	1.653137
Round_1	0.367636	0.000000	-0.248575	0.000000	-0.000202	0.000000	0.000000	0.616414
Round_1	0.568615	0.000000	-0.847727	0.284286	0.000000	0.000000	0.000000	1.700628
Round_1	0.972327	0.947579	-0.099596	0.000000	0.000000	0.000000	0.000000	2.019501
Round_1	0.418944	0.509163	0.000000	0.000000	0.000000	0.000000	0.000000	0.928107
Round_1	0.470539	0.000000	-0.856169	0.000000	-0.699723	0.000000	0.000000	2.026431
Round_1	0.384740	0.000000	-0.653834	0.000000	0.000000	0.000000	0.000000	1.038574
Round_1	0.445383	0.000000	-0.712567	0.000000	0.000000	0.000000	0.000000	1.157950
Round_1	0.400563	0.000000	-0.355052	0.019331	0.000000	0.000000	0.000000	0.774947
Round_1	0.326835	0.012251	-0.202468	0.000000	-0.246656	0.000000	0.000000	0.788210
Round_1	0.904445	0.913899	-0.007473	0.000000	-0.000893	0.000000	0.000000	1.826711
Round_1	0.412963	0.000000	-0.800569	0.000000	-0.196840	0.000000	0.000000	1.410372
Round_1	0.363404	0.000000	-0.516455	0.034088	-0.012267	0.000000	0.000000	0.926215
Round_1	0.418976	0.000244	-0.446234	0.000000	-0.291014	0.000000	0.000000	1.156468
Round_1	0.317519	0.000000	0.000000	0.074517	0.000000	0.000000	0.000000	0.392036
Round_1	0.436338	0.000000	0.000000	0.091147	0.000000	0.000000	0.000000	0.527485
Round_1	0.561127	0.000000	-0.864571	0.000000	-0.604898	0.000000	0.000000	2.030597
Round_1	0.372043	0.000000	-0.827273	0.000000	-0.458415	0.000000	0.000000	1.657732
Round_1	0.519934	0.405597	0.000000	0.000000	-0.064224	0.000000	0.000000	0.989756
Round_1	0.373830	0.000000	-0.862583	0.000000	0.000000	0.000000	0.000000	1.236413
Round_1	0.406397	0.000000	-0.843949	0.000000	-0.214823	0.000000	0.000000	1.465169
Round_1	0.338266	0.000000	-0.401025	0.001908	-0.146525	0.000000	0.000000	0.887724
Round_1	0.453462	0.000000	-0.864599	-0.049128	-0.609388	0.000000	0.000000	1.976576
Round_1	0.353979	0.000000	-0.472741	0.000000	-0.134086	0.000000	0.000000	0.960806
Round_1	0.403408	0.895852	-0.755846	0.000000	-0.116552	0.000000	0.000000	2.171658
Round_1	0.445126	0.212370	-0.419327	0.000000	-0.336603	0.000000	0.000000	1.413427
Round_1	0.310887	0.000000	0.000000	0.043621	0.000000	0.000000	0.000000	0.354508
Round_1	0.398805	0.000000	-0.862043	0.000000	-0.470767	0.000000	0.000000	1.731616
Round_1	0.959114	0.945429	0.000000	0.000000	0.000000	0.000000	0.000000	1.904543
Round_1	0.372047	0.000000	-0.574750	0.000000	0.000000	0.000000	0.000000	0.946798
Round_1	0.434249	0.000000	-0.633545	0.000000	-0.280957	0.000000	0.000000	1.348751
Round_1	0.996639	0.954752	-0.499103	0.014631	0.000000	0.000000	0.000000	2.465125
Round_1	0.422757	0.000000	-0.857494	0.000000	-0.132991	0.000000	0.000000	1.413243
Round_1	0.372083	0.000000	-0.767085	0.000000	-0.531640	0.000000	0.000000	1.670808
Round_1	0.914247	0.952319	0.000000	0.212932	1.000000	-0.791997	0.772215	4.643710
Round_1	0.366460	0.000000	-0.109362	0.000000	0.000000	0.000000	0.000000	0.475822
Round_1	0.381682	0.000000	-0.843049	0.027534	0.000000	0.000000	0.000000	1.252266
Round_1	0.541068	0.000000	-0.842725	0.000000	-0.274153	0.000000	0.000000	1.657945
Round_1	0.689631	0.849676	0.000000	0.000000	0.000000	0.000000	0.000000	1.539307
Round_1	0.361634	0.592680	0.000000	0.000000	0.000000	0.000000	0.000000	0.954315
Round_1	0.446884	0.000000	-0.862316	0.000000	0.000000	0.000000	0.000000	1.309200
Round_1	0.819576	0.891671	0.000000	0.000000	0.000000	0.000000	0.000000	1.711247
Round_1
Round_1	0.714156	0.904472	0.000000	0.126689	0.000000	0.000000	0.000000	1.745317
Round_1	0.413972	0.000000	-0.844793	0.000000	-0.213252	0.000000	0.000000	1.472017
Round_1	0.379562	0.000000	-0.013465	0.000000	0.000000	0.000000	0.000000	0.393026
Round_1	0.318932	0.121271	0.000000	0.115375	0.000000	0.000000	0.000000	0.555578
Round_1	0.695369	0.887117	0.000000	0.002752	-0.004900	0.000000	0.000000	1.590139
Round_1	0.547229	0.813855	0.000000	0.000000	-0.169707	0.000000	0.000000	1.530792
Round_1	0.858049	0.906016	-0.538405	0.000000	-0.409357	0.000000	0.000000	2.711827
Round_1	0.395704	0.000000	-0.857299	0.000000	0.000000	0.000000	0.000000	1.253004
Round_1	0.417449	0.000000	-0.471530	0.000000	0.000000	0.000000	0.000000	0.888979
Round_1	0.274869	0.105723	0.000000	0.271274	0.000000	0.000000	0.000000	0.651866
Round_1	0.685712	0.822854	0.000000	0.000000	-0.063965	0.000000	0.000000	1.572531
Round_1	0.334042	0.000000	-0.718306	0.008459	-0.013631	0.000000	0.000000	1.074439
Round_1	0.398812	0.000000	-0.854568	0.000000	-0.034965	0.000000	0.000000	1.288344
Round_1	0.754812	0.952778	0.000000	0.101009	1.000000	-0.995955	0.941888	4.746441
Round_1	0.277626	0.022677	0.000000	0.003137	0.000000	0.000000	0.000000	0.303440
Round_1	0.386409	0.000000	0.000000	0.000000	0.000000	0.000000	0.000000	0.386409
Round_1	0.480310	0.000000	-0.847611	0.000000	0.000000	0.000000	0.000000	1.327920
Round_1	0.993814	0.941014	0.000000	0.000000	1.000000	-0.962135	0.884087	4.781049
Round_1	0.530089	0.582799	-0.217165	0.000000	-0.419655	0.000000	0.000000	1.749708
Round_1	0.301741	0.332997	0.000000	0.137504	0.000000	0.000000	0.000000	0.772242
Round_1	1.000000	0.954167	-0.697922	0.000000	-0.256181	0.000000	0.000000	2.908269
Round_1	0.499786	0.000000	-0.864509	0.000000	-0.238886	0.000000	0.000000	1.603181
Round_1	0.454913	0.715719	0.000000	0.000000	0.000000	0.000000	0.000000	1.170632
Round_1	0.469510	0.700830	0.000000	0.000000	0.000000	0.000000	0.000000	1.170340
Round_1	0.413634	0.000000	-0.864655	-0.000929	-0.777051	0.000000	0.000000	2.056270
Round_1	0.438583	0.000000	-0.864446	0.000000	-0.239358	0.000000	0.000000	1.542387
Round_1	0.360356	0.000000	0.000000	0.000000	0.000000	0.000000	0.000000	0.360356
Round_1	0.400789	0.000000	-0.862882	0.000000	0.000000	0.000000	0.000000	1.263671
Round_1	0.496270	0.000000	-0.849850	0.000000	-0.322025	0.000000	0.000000	1.668145
Round_1	0.300409	0.191655	0.000000	0.166142	0.000000	0.000000	0.000000	0.658206
Round_1	0.318315	0.000000	-0.001190	0.002511	0.000000	0.000000	0.000000	0.322016
Round_1	0.538436	0.825887	-0.316082	0.000000	-0.226910	0.000000	0.000000	1.907315
Round_1	0.400553	0.000000	-0.431567	0.000000	-0.089706	0.000000	0.000000	0.921825
Round_1	0.349300	0.133968	0.000000	0.000000	0.000000	0.000000	0.000000	0.483268
Round_1	0.434346	0.000000	-0.863279	0.000000	-0.658278	0.000000	0.000000	1.955903
Round_1	0.653877	0.882374	0.000000	0.001893	0.000000	0.000000	0.000000	1.538144
Round_1	0.466640	0.807107	0.000000	0.001373	0.000000	0.000000	0.000000	1.275120
Round_1	0.505421	0.000000	-0.864369	0.000000	-0.715349	0.000000	0.000000	2.085139
Round_1	0.363466	0.000000	-0.302034	0.000000	0.000000	0.000000	0.000000	0.665500
Round_1	0.361185	0.000000	-0.417191	0.302343	0.000000	0.000000	0.000000	1.080719
Round_1	0.432641	0.825338	0.000000	0.000000	0.000000	0.000000	0.000000	1.257979
Round_1	0.411146	0.000000	-0.833189	0.000000	-0.046796	0.000000	0.000000	1.291131
Round_1	0.445749	0.000000	-0.863653	0.000000	-0.378915	0.000000	0.000000	1.688317
Round_1
Round_1	0.372821	0.371390	-0.102158	0.000000	-0.114658	0.000000	0.000000	0.961026
Round_1	0.439809	0.000000	-0.745781	0.000000	-0.013364	0.000000	0.000000	1.198954
Round_1	0.415554	0.000000	-0.143612	0.001979	-0.000272	0.000000	0.000000	0.561417
Round_1
Round_1	0.385347	0.006147	-0.828987	0.000000	-0.589012	0.000000	0.000000	1.809493
Round_1	0.457891	0.881189	-0.365201	0.000000	-0.333840	0.000000	0.000000	2.038120
Round_1	0.334800	0.000000	0.000000	0.000013	0.000000	0.000000	0.000000	0.334813
Round_1	0.351597	0.000000	-0.510658	0.000000	-0.157313	0.000000	0.000000	1.019568
Round_1	0.981310	0.951149	0.000000	0.000000	0.999885	-0.658463	0.385073	3.975880
Round_1	0.474787	0.000000	-0.864650	0.000000	-0.722905	0.000000	0.000000	2.062343
Round_1	0.382630	0.000000	-0.809818	0.000000	0.000000	0.000000	0.000000	1.192448
Round_1	0.819581	0.913263	0.000000	0.018296	0.000000	0.000000	0.000000	1.751140
Round_1	0.380564	0.341893	0.000000	0.019718	0.000000	0.000000	0.000000	0.742175
Round_1	0.356355	0.920075	0.000000	0.054783	0.000000	0.000000	0.000000	1.331213
Round_1	0.670279	0.743644	-0.029490	0.000000	-0.243464	0.000000	0.000000	1.686876
Round_1	0.375353	0.000000	-0.665930	0.000067	0.000000	0.000000	0.000000	1.041350
Round_1
Round_1	0.476035	0.261473	-0.324286	0.000000	-0.350045	0.000000	0.000000	1.411839
Round_1	0.398094	0.260901	0.000000	0.221060	0.000000	0.000000	0.000000	0.880055
Round_1	0.428768	0.000000	-0.799765	0.000000	-0.270463	0.000000	0.000000	1.498996
Round_1	0.407568	0.000000	-0.864654	-0.043545	-0.346402	0.000000	0.000000	1.662170
Round_1	0.401039	0.000000	-0.742569	0.000000	-0.412654	0.000000	0.000000	1.556262
Round_1	0.357757	0.460805	-0.328502	0.000000	-0.105649	0.000000	0.000000	1.252712
Round_1	0.568782	0.000000	-0.862618	0.000000	-0.419776	0.000000	0.000000	1.851176
Round_1	0.344549	0.127022	0.000000	0.000000	0.000000	0.000000	0.000000	0.471571
Round_1	0.395111	0.648552	0.000000	0.000000	0.000000	0.000000	0.000000	1.043662
Round_1	0.280029	0.000000	0.000000	0.031221	0.000000	0.000000	0.000000	0.311250
Round_1	0.399474	0.000000	-0.848715	0.000000	-0.212969	0.000000	0.000000	1.461158
Round_1	0.420820	0.000000	-0.855310	0.000000	0.000000	0.000000	0.000000	1.276130
Round_1	0.480299	0.000000	0.000000	0.000000	0.001715	0.000000	0.000000	0.482013
Round_1	0.422749	0.000000	-0.855007	0.007043	0.000000	0.000000	0.000000	1.284799
Round_1	1.000000	0.990207	0.000000	0.861045	0.999999	-0.102340	0.000000	3.953591
Round_1	0.348953	0.013836	-0.056445	0.000000	-0.136492	0.000000	0.000000	0.555727
Round_1	0.422236	0.000000	-0.857835	0.000000	0.000000	0.000000	0.000000	1.280071
Round_1	0.427509	0.000000	-0.833244	0.000000	0.000000	0.000000	0.000000	1.260752
Round_1	0.278029	0.011339	0.000000	0.141991	0.000000	0.000000	0.000000	0.431359
Round_1	0.336012	0.000000	-0.638494	0.000000	-0.327650	0.000000	0.000000	1.302156
Round_1	0.413819	0.000000	-0.786614	0.000000	-0.024367	0.000000	0.000000	1.224800
Round_1	0.380925	0.000000	-0.859956	0.000000	0.000000	0.000000	0.000000	1.240881
Round_1	0.361766	0.000000	-0.716002	0.000000	0.000000	0.000000	0.000000	1.077768
Round_1	0.585773	0.890588	0.000000	0.000000	-0.003330	0.000000	0.000000	1.479691
Round_1	0.337130	0.583399	0.000000	0.000000	0.000000	0.000000	0.000000	0.920529
Round_1	0.385652	0.000000	-0.858778	0.003341	0.000000	0.000000	0.000000	1.247772
Round_1	0.401438	0.184258	-0.229557	0.000000	-0.266021	0.000000	0.000000	1.081274
Round_1	0.646007	0.000000	-0.760706	0.000000	-0.012020	0.000000	0.000000	1.418733
Round_1	0.471640	0.000000	-0.850210	0.000000	-0.576501	0.000000	0.000000	1.898351
Round_1	0.378516	0.000000	-0.627914	0.000511	-0.153719	0.000000	0.000000	1.160660
Round_1	0.412434	0.102312	-0.338104	0.000000	-0.423021	0.000000	0.000000	1.275870
Round_1	0.766743	0.946710	-0.722125	0.000000	-0.033790	0.000000	0.000000	2.469368
Round_1	0.454737	0.000000	-0.842231	0.001211	0.000000	0.000000	0.000000	1.298179
Round_1	0.401607	0.000000	-0.844872	0.000000	0.000000	0.000000	0.000000	1.246478
Round_1	0.592115	0.667466	0.000000	0.000000	0.000000	0.000000	0.000000	1.259581
Round_1	0.374061	0.000000	-0.806664	0.000000	-0.394391	0.000000	0.000000	1.575116
Round_1	0.407482	0.000000	-0.701109	0.000000	-0.000158	0.000000	0.000000	1.108750
Round_1	0.418967	0.000000	-0.858896	0.022432	0.000000	0.000000	0.000000	1.300295
Round_1	0.691493	0.721573	-0.000003	0.000000	-0.233391	0.000000	0.000000	1.646460
Round_1	0.459412	0.014373	-0.231889	0.000000	-0.199654	0.000000	0.000000	0.905327
Round_1	0.998770	0.952872	0.000000	0.026166	0.000000	0.000000	0.000000	1.977808
Round_1	0.329651	0.000000	-0.541039	0.000000	0.000000	0.000000	0.000000	0.870690
Round_1	0.682930	0.955406	-0.862475	0.000000	-0.447408	0.000000	0.000000	2.948219
Round_1	0.461959	0.000000	-0.774471	0.000000	-0.362636	0.000000	0.000000	1.599066
Round_1
Round_1	0.447051	0.000000	-0.800257	0.000000	0.000000	0.000000	0.000000	1.247307
Round_1	0.345018	0.201709	0.000000	0.060766	0.000000	0.000000	0.000000	0.607493
Round_1	0.339191	0.025107	0.000000	0.000002	0.020019	0.000000	0.000000	0.384319
Round_1	0.387853	0.000000	-0.855767	0.000000	-0.075912	0.000000	0.000000	1.319532
Round_1	0.309543	0.000000	0.000000	0.000000	0.000000	0.000000	0.000000	0.309543
Round_1	0.380875	0.000000	-0.115334	0.000115	0.000000	0.000000	0.000000	0.496324
Round_1	0.509898	0.336176	0.000000	0.000000	-0.054479	0.000000	0.000000	0.900553
Round_1	0.441293	0.000000	-0.546137	0.000000	0.000000	0.000000	0.000000	0.987430
Round_1	0.299736	0.952810	-0.821932	0.000000	0.000000	0.000000	0.000000	2.074478
Round_1	0.302607	0.006806	0.000000	0.000000	0.000000	0.000000	0.000000	0.309414
Round_1	0.666376	0.886682	0.000000	0.118021	0.000000	0.000000	0.000000	1.671079
Round_1	0.373974	0.016971	-0.052289	0.000000	-0.201473	0.000000	0.000000	0.644707
Round_1	0.977965	0.952619	0.000000	0.033581	0.999960	-0.501153	0.116800	3.582079
Round_1	0.456001	0.162547	-0.408059	0.000000	-0.191081	0.000000	0.000000	1.217688
Round_1	0.502475	0.000000	-0.863543	0.000000	-0.085456	0.000000	0.000000	1.451473
Round_1	0.412880	0.000000	-0.777669	0.000000	0.000000	0.000000	0.000000	1.190549
Round_1	0.992762	0.946828	0.000000	0.000000	0.000000	0.000000	0.000000	1.939590
Round_1	0.388320	0.000000	-0.788676	0.000000	0.000000	0.000000	0.000000	1.176996
Round_1	0.343197	0.000000	-0.446826	0.050216	-0.066395	0.000000	0.000000	0.906634
Round_1	0.351019	0.277153	0.000000	0.001989	-0.002661	0.000000	0.000000	0.632823
Round_1	0.408776	0.000000	-0.824189	0.000000	-0.416119	0.000000	0.000000	1.649084
Round_1	0.595639	0.000000	-0.862019	0.000000	-0.553877	0.000000	0.000000	2.011535
Round_1	0.438007	0.638647	-0.103942	0.000000	-0.455511	0.000000	0.000000	1.636106
Round_1	0.382919	0.000000	-0.842414	0.000000	-0.052682	0.000000	0.000000	1.278015
Round_1	0.504354	0.000000	-0.615612	0.000000	-0.311434	0.000000	0.000000	1.431400
Round_1	0.308822	0.153998	0.000000	0.002899	0.000000	0.000000	0.000000	0.465719
Round_1	0.444074	0.000000	-0.851164	0.000000	-0.288757	0.000000	0.000000	1.583995
Round_1	0.414160	0.000000	-0.835746	0.000000	-0.093705	0.000000	0.000000	1.343611
Round_1	0.349298	0.000000	-0.287701	0.000000	0.000000	0.000000	0.000000	0.636999
Round_1	0.273519	0.002191	0.000000	0.001492	0.000000	0.000000	0.000000	0.277203
Round_1	0.398350	0.000000	-0.861321	0.000000	-0.000467	0.000000	0.000000	1.260138
Round_1	0.396684	0.000000	-0.857565	0.000000	-0.063178	0.000000	0.000000	1.317426
Round_1	0.347417	0.000000	-0.602887	0.000000	0.000000	0.000000	0.000000	0.950304
Round_1	0.458588	0.000000	-0.863511	0.000000	-0.283810	0.000000	0.000000	1.605910
Round_1	0.494508	0.000000	-0.848326	0.000000	-0.131457	0.000000	0.000000	1.474291
Round_1	0.972345	0.955753	-0.861299	0.000000	-0.558313	0.000000	0.000000	3.347710
Round_1	0.429840	0.000000	-0.863058	0.000000	-0.565091	0.000000	0.000000	1.857988
Round_1	0.397494	0.000000	-0.414102	0.000000	0.000000	0.000000	0.000000	0.811596
Round_1	0.338856	0.000000	-0.239463	0.000000	-0.199035	0.000000	0.000000	0.777354
Round_1
Round_1	0.503389	0.384597	0.000000	0.132973	0.000000	0.000000	0.000000	1.020959
Round_1	0.485380	0.000000	-0.864180	0.000000	-0.260332	0.000000	0.000000	1.609892
Round_1	0.402812	0.000000	-0.301745	0.000000	0.000000	0.000000	0.000000	0.704557
Round_1	0.513931	0.330050	0.000000	0.000000	-0.002416	0.000000	0.000000	0.846397
Round_1	0.445285	0.000000	-0.854994	0.000000	0.000000	0.000000	0.000000	1.300279
Round_1	0.394457	0.000000	-0.587269	0.000000	-0.036811	0.000000	0.000000	1.018536
Round_1
Round_1	0.376210	0.000000	0.000000	0.000000	0.000000	0.000000	0.000000	0.376210
Round_1	0.351231	0.000000	-0.003107	0.000000	0.000000	0.000000	0.000000	0.354337
Round_1	0.379001	0.000000	-0.860938	0.000000	-0.008853	0.000000	0.000000	1.248793
Round_1	0.385369	0.000000	-0.003600	0.001468	0.000000	0.000000	0.000000	0.390437
Round_1	0.492168	0.532020	0.000000	0.000000	-0.000060	0.000000	0.000000	1.024247
Round_1	0.311094	0.000000	0.000000	0.115504	0.000000	0.000000	0.000000	0.426598
Round_1	0.386614	0.000000	-0.853630	0.000000	-0.558042	0.000000	0.000000	1.798286
Round_1	0.723021	0.879167	0.000000	0.000000	0.000000	0.000000	0.000000	1.602189
Round_1	0.314629	0.000000	0.000000	0.069853	0.000000	0.000000	0.000000	0.384482
Round_1	0.285203	0.000000	0.000000	0.017091	0.000000	0.000000	0.000000	0.302294
Round_1	0.390866	0.000000	-0.238292	0.000000	0.000000	0.000000	0.000000	0.629158
Round_1	0.402141	0.000000	-0.643718	0.000000	-0.012574	0.000000	0.000000	1.058433
Round_1	0.318249	0.000000	-0.119638	0.029573	0.000000	0.000000	0.000000	0.467460
Round_1	0.254630	0.172824	0.000000	0.236288	0.000000	0.000000	0.000000	0.663741
Round_1	0.399080	0.000000	-0.861858	0.000000	-0.111356	0.000000	0.000000	1.372294
Round_1	0.562514	0.000000	-0.864516	0.000000	-0.242018	0.000000	0.000000	1.669048
Round_1	0.443050	0.000000	-0.505595	0.000000	0.000000	0.000000	0.000000	0.948645
Round_1	0.635459	0.943701	-0.109303	0.129025	0.000000	0.000000	0.000000	1.817487
Round_1	0.455843	0.000000	-0.675511	0.000000	-0.140140	0.000000	0.000000	1.271494
Round_1	0.407465	0.000000	-0.861684	0.000000	-0.496812	0.000000	0.000000	1.765961
Round_1	0.375335	0.000000	-0.499371	0.000000	-0.164690	0.000000	0.000000	1.039395
Round_1	0.402878	0.000000	-0.864590	0.000000	-0.481704	0.000000	0.000000	1.749171
Round_1	0.627067	0.902140	0.000000	0.000000	0.000000	0.000000	0.000000	1.529207
Round_1	0.466677	0.000000	-0.829838	0.000000	0.000000	0.000000	0.000000	1.296515
Round_1
Round_1	0.636431	0.840112	0.000000	0.013662	0.000000	0.000000	0.000000	1.490205
Round_1	0.362594	0.000000	-0.776765	0.000000	-0.399777	0.000000	0.000000	1.539136
Round_1	0.391052	0.029232	0.000000	0.000000	-0.000049	0.000000	0.000000	0.420333
Round_1	0.483646	0.632388	0.000000	0.036920	0.000000	0.000000	0.000000	1.152953
Round_1	0.566365	0.795580	0.000000	0.000000	0.000000	0.000000	0.000000	1.361945
Round_1	0.936666	0.951817	-0.571609	0.000000	-0.043055	0.000000	0.000000	2.503147
Round_1	0.630123	0.925363	-0.008417	0.000000	-0.000006	0.000000	0.000000	1.563909
Round_1	0.464874	0.000000	-0.805021	0.000000	-0.183108	0.000000	0.000000	1.453003
Round_1	0.278792	0.013745	0.000000	0.228324	0.000000	0.000000	0.000000	0.520861
Round_1	0.380799	0.000000	0.000000	0.000000	0.000000	0.000000	0.000000	0.380799
Round_1
Round_1	0.454156	0.000000	-0.734562	0.000000	0.000000	0.000000	0.000000	1.188718
Round_1	0.461205	0.000000	-0.850218	0.000000	-0.042942	0.000000	0.000000	1.354364
Round_1	0.487203	0.000000	-0.730211	0.000000	-0.011922	0.000000	0.000000	1.229336
Round_1	0.418075	0.000000	-0.749200	0.066224	0.000000	0.000000	0.000000	1.233500
Round_1	0.433980	0.000000	-0.679376	0.000000	0.000000	0.000000	0.000000	1.113356
Round_1	0.337139	0.000000	-0.020719	0.010127	0.000000	0.000000	0.000000	0.367985
Round_1	0.425201	0.000000	-0.845941	0.000089	-0.022471	0.000000	0.000000	1.293702
Round_1	0.388739	0.000000	-0.649575	0.000000	-0.095351	0.000000	0.000000	1.133666
Round_1	0.402823	0.000898	-0.650129	0.000000	-0.512804	0.000000	0.000000	1.566653
Round_1	0.374336	0.000000	-0.633731	0.000000	-0.006994	0.000000	0.000000	1.015061
Round_1	0.441127	0.000000	-0.851753	0.310935	-0.034595	0.000000	0.000000	1.638409
Round_1	0.349169	0.341794	-0.236723	0.000000	-0.053533	0.000000	0.000000	0.981219
Round_1
Round_1	0.496110	0.000000	-0.834553	0.000000	-0.232877	0.000000	0.000000	1.563541
Round_1	0.403241	0.000000	-0.861051	0.000000	-0.053872	0.000000	0.000000	1.318164
Round_1	0.417262	0.000000	-0.840848	0.000000	0.000000	0.000000	0.000000	1.258111
Round_1	0.392406	0.000000	-0.582116	0.000000	0.000000	0.000000	0.000000	0.974522
Round_1	0.459524	0.000000	-0.707349	0.000000	-0.056947	0.000000	0.000000	1.223819
Round_1	0.352223	0.504037	0.000000	0.000000	-0.074027	0.000000	0.000000	0.930286
Round_1	0.731009	0.866359	0.000000	0.033689	0.000000	0.000000	0.000000	1.631057
Round_1	0.309764	0.000000	0.000000	0.000000	0.000000	0.000000	0.000000	0.309764
Round_1	0.937894	0.954889	0.000000	0.000000	1.000000	-0.923002	0.591133	4.406918
Round_1	0.387043	0.000000	-0.115514	0.009027	-0.078441	0.000000	0.000000	0.590025
Round_1	0.478160	0.300347	-0.023798	0.000000	-0.251499	0.000000	0.000000	1.053804
Round_1	0.539226	0.810842	0.000000	0.005252	0.000000	0.000000	0.000000	1.355320
Round_1	0.462369	0.749213	0.000000	0.008351	0.000000	0.000000	0.000000	1.219933
Round_1	0.425305	0.000000	-0.284376	0.000000	0.000000	0.000000	0.000000	0.709681
Round_1	0.391904	0.000000	-0.432475	0.000021	-0.000056	0.000000	0.000000	0.824456
Round_1
Round_1	0.355330	0.000000	-0.083389	0.215785	0.000000	0.000000	0.000000	0.654503
Round_1	0.505291	0.000000	-0.785817	0.000000	-0.441553	0.000000	0.000000	1.732661
Round_1	0.507797	0.000000	-0.680074	0.000000	-0.008204	0.000000	0.000000	1.196076
Round_1	0.354247	0.064943	-0.224089	0.002204	-0.369681	0.000000	0.000000	1.015164
Round_1	0.432748	0.893524	-0.518922	0.000000	-0.211206	0.000000	0.000000	2.056400
Round_1	0.331428	0.000000	-0.163669	0.023561	-0.021124	0.000000	0.000000	0.539782
Round_1	0.471875	0.762595	0.000000	0.000000	0.000000	0.000000	0.000000	1.234470
Round_1	0.456793	0.000000	-0.822187	0.000000	0.000000	0.000000	0.000000	1.278979
Round_1	0.430174	0.000000	-0.798931	0.000000	-0.007434	0.000000	0.000000	1.236539
Round_1
Round_1	0.430763	0.000000	-0.851404	0.000000	0.000000	0.000000	0.000000	1.282166
Round_1	0.364217	0.000000	-0.639534	0.000000	0.000000	0.000000	0.000000	1.003751
Round_1	0.382500	0.000000	-0.859577	0.000000	0.000000	0.000000	0.000000	1.242076
Round_1	0.409549	0.000000	0.000000	0.000000	0.000000	0.000000	0.000000	0.409549
Round_1	0.611225	0.772281	0.000000	0.000000	0.000000	0.000000	0.000000	1.383507
Round_1	0.328955	0.000000	-0.560219	0.089985	-0.043613	0.000000	0.000000	1.022772
Round_1	0.410769	0.000000	-0.750672	0.000000	-0.017858	0.000000	0.000000	1.179300
Round_1	0.281497	0.000000	0.000000	0.000132	0.000000	0.000000	0.000000	0.281630
Round_1	0.380449	0.000000	-0.842617	0.000000	-0.081310	0.000000	0.000000	1.304375
Round_1	0.385995	0.620500	0.000000	0.000000	-0.105649	0.000000	0.000000	1.112144
Round_1	0.630951	0.800776	-0.784310	0.000000	-0.726742	0.000000	0.000000	2.942778
Round_1	0.475365	0.000000	-0.863096	0.349385	0.000000	0.000000	0.000000	1.687847
Round_1	0.409822	0.000000	-0.864657	-0.621839	-0.691346	0.000000	0.000000	2.587665
Round_1	0.858044	0.901227	0.000000	0.000000	0.000000	0.000000	0.000000	1.759271
Round_1	0.468631	0.000000	-0.848657	0.000000	-0.059715	0.000000	0.000000	1.377003
Round_1
Round_1	0.809076	0.820815	-0.017682	0.000000	-0.114868	0.000000	0.000000	1.762440
Round_1	0.439889	0.000000	-0.849594	0.000000	-0.192495	0.000000	0.000000	1.481978
Round_1	0.340984	0.000000	-0.571810	0.000000	0.000000	0.000000	0.000000	0.912795
Round_1	0.398216	0.000000	-0.863711	0.000000	-0.258082	0.000000	0.000000	1.520010
Round_1	0.421514	0.000000	-0.148444	0.000000	0.000000	0.000000	0.000000	0.569958
Round_1	0.425189	0.000000	-0.833094	0.000000	0.000000	0.000000	0.000000	1.258283
Round_1
Round_1	0.471960	0.000000	-0.861135	0.000000	-0.503123	0.000000	0.000000	1.836218
Round_1	0.477622	0.000000	-0.863861	0.000000	-0.123997	0.000000	0.000000	1.465480
Round_1	0.508895	0.000000	-0.860203	0.000000	-0.401087	0.000000	0.000000	1.770185
Round_1	0.438661	0.000000	-0.857736	0.000000	-0.065994	0.000000	0.000000	1.362391
Round_1	0.402847	0.000000	-0.863974	0.000000	-0.267500	0.000000	0.000000	1.534321
Round_1	0.464021	0.000000	-0.848876	0.000000	-0.184439	0.000000	0.000000	1.497337
Round_1	0.425106	0.000000	-0.835726	0.000000	-0.485835	0.000000	0.000000	1.746668
Round_1
Round_1	0.368560	0.000000	-0.012808	0.000000	0.000000	0.000000	0.000000	0.381367
Round_1	0.375827	0.000000	-0.773393	0.002219	0.000000	0.000000	0.000000	1.151439
Round_1	0.508076	0.000000	-0.697129	0.000000	-0.203812	0.000000	0.000000	1.409017
Round_1	0.378298	0.000000	0.000000	0.000000	0.000000	0.000000	0.000000	0.378298
Round_1	0.266644	0.000000	0.000000	0.210005	0.000000	0.000000	0.000000	0.476648
Round_1
Round_1	0.272730	0.034597	0.000000	0.083129	0.000000	0.000000	0.000000	0.390456
Round_1	0.490302	0.000000	-0.863752	0.000000	-0.002181	0.000000	0.000000	1.356234
Round_1	0.403916	0.000000	-0.207356	0.000000	0.000000	0.000000	0.000000	0.611272
Round_1	0.380556	0.000000	-0.474896	0.163769	0.000000	0.000000	0.000000	1.019220
Round_1	0.514411	0.716130	0.000000	0.000000	0.000000	0.000000	0.000000	1.230541
Round_1	0.495107	0.495525	-0.057574	0.000000	-0.415683	0.000000	0.000000	1.463888
Round_1	0.467984	0.000000	-0.852214	0.000000	0.000000	0.000000	0.000000	1.320198
Round_1	0.412005	0.188905	-0.416365	0.000000	-0.012033	0.000000	0.000000	1.029308
Round_1	0.424519	0.000000	-0.864398	0.000000	-0.657135	0.000000	0.000000	1.946051
Round_1	0.437128	0.000000	-0.862924	0.000000	-0.042286	0.000000	0.000000	1.342338
Round_1	0.491673	0.570738	0.000000	0.054041	0.000000	0.000000	0.000000	1.116451
Round_1	0.424622	0.000000	-0.823479	0.206304	0.000000	0.000000	0.000000	1.454405
Round_1	0.322116	0.237724	0.000000	0.000000	0.000000	0.000000	0.000000	0.559840
Round_1	0.458325	0.032456	-0.029328	0.000000	0.000000	0.000000	0.000000	0.520109
Round_1	0.432203	0.000000	-0.057645	0.000000	-0.004063	0.000000	0.000000	0.493911
Round_1	0.416364	0.000000	-0.557479	0.000000	-0.173734	0.000000	0.000000	1.147578
Round_1	0.382302	0.000000	-0.859800	0.000000	0.000000	0.000000	0.000000	1.242102
Round_1	0.407681	0.000000	-0.722305	0.000000	0.000000	0.000000	0.000000	1.129986
Round_1	0.353523	0.052752	0.000000	0.000000	0.000000	0.000000	0.000000	0.406276
Round_1	0.428379	0.000000	-0.663939	0.000000	0.000000	0.000000	0.000000	1.092319
Round_1	0.515048	0.071522	-0.088256	0.000000	-0.197393	0.000000	0.000000	0.872220
Round_1	0.439799	0.000000	-0.853125	0.000000	-0.399025	0.000000	0.000000	1.691949
Round_1	0.997502	0.940711	0.000000	0.000000	1.000000	-1.000000	0.593105	4.531318
Round_1
Round_1	0.390380	0.587745	0.000000	0.000000	0.000000	0.000000	0.000000	0.978125
Round_1	0.374271	0.000000	-0.805892	0.000000	-0.299952	0.000000	0.000000	1.480115
Round_1	0.530357	0.000000	-0.864003	0.000000	-0.271158	0.000000	0.000000	1.665518
Round_1	0.340322	0.000000	-0.746413	0.000000	-0.001571	0.000000	0.000000	1.088306
Round_1	0.357436	0.000000	-0.442128	0.000000	-0.004089	0.000000	0.000000	0.803652
Round_1	0.427622	0.000000	-0.216588	0.000000	0.000000	0.000000	0.000000	0.644210
Round_1	0.379216	0.000000	-0.637976	0.000000	0.000000	0.000000	0.000000	1.017192
Round_1	0.676018	0.903070	0.000000	0.037025	0.186185	0.000000	0.000000	1.802298
Round_1	0.372372	0.000000	-0.425056	0.000000	-0.343077	0.000000	0.000000	1.140505
Round_1	0.386058	0.000000	-0.768732	0.029529	-0.036306	0.000000	0.000000	1.220624
Round_1	0.295267	0.000000	0.000000	0.290034	0.000000	0.000000	0.000000	0.585301
Round_1	0.456921	0.000000	-0.863497	0.000000	-0.551108	0.000000	0.000000	1.871527
Round_1	0.458182	0.000000	-0.859065	0.000000	-0.047423	0.000000	0.000000	1.364670
Round_1	0.371218	0.000000	-0.838642	0.000000	0.000000	0.000000	0.000000	1.209860
Round_1	0.388513	0.000000	-0.767828	0.000000	-0.021286	0.000000	0.000000	1.177627
Round_1	0.979397	0.942220	-0.345254	0.000000	-0.348283	0.000000	0.000000	2.615154
Round_1	0.460195	0.000000	-0.765546	0.000000	-0.090449	0.000000	0.000000	1.316190
Round_1	0.297528	0.000000	0.000000	0.075086	0.000000	0.000000	0.000000	0.372614
Round_1	0.445189	0.029745	0.000000	0.000000	-0.024056	0.000000	0.000000	0.498990
Round_1	0.695998	0.889686	0.000000	0.000000	0.000000	0.000000	0.000000	1.585684
Round_1	0.735239	0.916355	0.000000	0.042968	0.000000	0.000000	0.000000	1.694562
Round_1	0.424494	0.000000	-0.861615	0.000000	0.000000	0.000000	0.000000	1.286109
Round_1	0.353809	0.000000	0.000000	0.000000	0.000000	0.000000	0.000000	0.353809
Round_1	0.299362	0.000000	0.000000	0.004564	0.000000	0.000000	0.000000	0.303927
Round_1	0.410575	0.000000	-0.864207	0.000000	-0.533300	0.000000	0.000000	1.808082
Round_1	0.408918	0.000000	-0.852484	0.000000	-0.436148	0.000000	0.000000	1.697550
Round_1	0.471177	0.786431	0.000000	0.409082	0.000000	0.000000	0.000000	1.666691
Round_1	0.414560	0.000000	-0.864545	0.000000	-0.154639	0.000000	0.000000	1.433744
Round_1	0.453575	0.000000	-0.862433	0.000000	-0.002312	0.000000	0.000000	1.318320
Round_1	0.442597	0.000000	-0.859889	0.000000	-0.001457	0.000000	0.000000	1.303943
Round_1	0.449402	0.000000	-0.860282	0.000000	-0.163049	0.000000	0.000000	1.472733
Round_1	0.384711	0.667166	0.000000	0.000000	0.000000	0.000000	0.000000	1.051877
Round_1	0.274650	0.027071	0.000000	0.039784	0.000000	0.000000	0.000000	0.341505
Round_1	0.470660	0.000000	-0.856866	0.000000	-0.089595	0.000000	0.000000	1.417121
Round_1	0.420198	0.000000	-0.862751	0.000000	-0.541388	0.000000	0.000000	1.824338
Round_1	0.425385	0.000000	-0.862344	0.090660	0.000000	0.000000	0.000000	1.378389
Round_1	0.390236	0.000000	-0.863717	0.100666	0.000000	0.000000	0.000000	1.354620
Round_1	0.340837	0.053042	-0.660726	0.000000	-0.356155	0.000000	0.000000	1.410760
Round_1	0.999184	0.000000	0.000000	-0.156682	1.000000	-0.608241	0.477887	3.241994
Round_1	0.458384	0.000000	-0.864139	0.000000	-0.437162	0.000000	0.000000	1.759685
Round_1	0.382068	0.000000	-0.823004	0.021924	0.000000	0.000000	0.000000	1.226997
Round_1	0.447419	0.000000	-0.862720	0.000000	-0.237178	0.000000	0.000000	1.547317
Round_1	0.423292	0.000000	-0.600092	0.000000	-0.014132	0.000000	0.000000	1.037517
Round_1	0.410956	0.000000	-0.347817	0.000000	-0.241792	0.000000	0.000000	1.000566
Round_1	0.492633	0.000000	-0.864600	0.000000	-0.449429	0.000000	0.000000	1.806662
Round_1	0.522182	0.807838	-0.421287	0.000000	0.000000	0.000000	0.000000	1.751307
Round_1	0.328633	0.000000	0.000000	0.033192	0.000000	0.000000	0.000000	0.361825
Round_1	0.370121	0.572410	0.000000	0.024593	0.000000	0.000000	0.000000	0.967124
Round_1	0.309286	0.000000	0.000000	0.076402	0.000000	0.000000	0.000000	0.385688
Round_1	0.292889	0.000000	0.000000	0.020040	0.000000	0.000000	0.000000	0.312929
Round_1	0.741794	0.889095	0.000000	0.022705	0.000000	0.000000	0.000000	1.653593
Round_1	0.429641	0.000000	-0.863301	0.000000	-0.043112	0.000000	0.000000	1.336054
Round_1	0.915279	0.934755	0.000000	0.090999	0.000000	0.000000	0.000000	1.941033
Round_1	0.534025	0.000000	-0.864611	0.000000	-0.667583	0.000000	0.000000	2.066219
Round_1	0.421526	0.000000	-0.802081	0.000000	0.000000	0.000000	0.000000	1.223608
Round_1	0.391245	0.000000	-0.117053	0.102674	0.000000	0.000000	0.000000	0.610972
Round_1	0.412183	0.000000	-0.860439	0.000000	0.000000	0.000000	0.000000	1.272622
Round_1	0.441905	0.000000	-0.838807	0.000000	-0.640370	0.000000	0.000000	1.921082
Round_1	0.557536	0.563942	-0.194641	0.000000	-0.374431	0.000000	0.000000	1.690550
Round_1
Round_1	0.620891	0.817872	0.000000	0.000000	-0.066672	0.000000	0.000000	1.505435
Round_1	0.643702	0.757954	-0.033852	0.000000	-0.220986	0.000000	0.000000	1.656494
Round_1	0.351673	0.000000	-0.583292	0.000000	-0.129819	0.000000	0.000000	1.064784
Round_1	0.404367	0.000000	-0.584625	0.000000	-0.314649	0.000000	0.000000	1.303640
Round_1	0.392304	0.000000	-0.781966	0.000000	-0.083348	0.000000	0.000000	1.257619
Round_1	0.932129	0.946987	0.000000	0.013068	1.000000	-0.940328	0.999226	4.831737
Round_1	0.829144	0.894749	-0.022765	0.000000	-0.192854	0.000000	0.000000	1.939512
Round_1	0.308449	0.000000	0.000000	0.000000	0.000000	0.000000	0.000000	0.308449
Round_1	0.293539	0.015103	0.000000	0.020590	0.000000	0.000000	0.000000	0.329232
Round_1
Round_1	0.366150	0.000000	-0.808314	0.000000	-0.005112	0.000000	0.000000	1.179576
Round_1	0.348431	0.495326	0.000000	0.072394	0.000000	0.000000	0.000000	0.916151
Round_1
Round_1	0.362102	0.000000	-0.637404	0.000000	-0.095935	0.000000	0.000000	1.095441
Round_1	0.483146	0.000000	-0.830056	0.441030	0.000000	0.000000	0.000000	1.754233
Round_1	0.798197	0.934322	-0.701951	0.000000	-0.621467	0.000000	0.000000	3.055936
Round_1	0.437352	0.000000	-0.718251	0.340123	0.000000	0.000000	0.000000	1.495726
Round_1	1.000000	0.952495	0.000000	0.000000	0.000000	0.000000	0.000000	1.952495
Round_1	0.402781	0.000000	-0.834675	0.000000	-0.154443	0.000000	0.000000	1.391899
Round_1	0.392132	0.000000	-0.607696	0.000000	0.000000	0.000000	0.000000	0.999827
Round_1	0.437286	0.000000	-0.861826	0.000000	0.000000	0.000000	0.000000	1.299112
Round_1	0.383004	0.259928	-0.772724	0.000000	-0.585410	0.000000	0.000000	2.001066
Round_1	0.393314	0.000000	-0.838557	0.000000	-0.450560	0.000000	0.000000	1.682431
Round_1	0.440746	0.000000	-0.863026	0.000000	-0.027482	0.000000	0.000000	1.331254
Round_1	0.404816	0.499892	0.000000	0.000000	-0.059874	0.000000	0.000000	0.964581
Round_1
Round_1	0.448718	0.387825	0.000000	0.000000	0.000000	0.000000	0.000000	0.836543
Round_1	0.351139	0.514516	0.000000	0.050603	0.000000	0.000000	0.000000	0.916258
Round_1	0.386320	0.000000	-0.861811	0.000000	-0.089769	0.000000	0.000000	1.337900
Round_1	0.687954	0.875659	0.000000	0.000014	0.000000	0.000000	0.000000	1.563627
Round_1	0.429526	0.000000	-0.860339	0.000000	-0.265652	0.000000	0.000000	1.555517
Round_1	0.398791	0.000000	-0.790254	0.037609	-0.008230	0.000000	0.000000	1.234885
Round_1
Round_1	0.510286	0.000000	-0.864237	0.000000	-0.136923	0.000000	0.000000	1.511446
Round_1	0.349497	0.000000	-0.737771	0.008603	-0.136642	0.000000	0.000000	1.232513
Round_1	1.000000	0.000000	-0.864665	0.000000	-0.503570	0.000000	0.000000	2.368235
Round_1	0.942507	0.946958	0.000000	0.130873	1.000000	-0.932812	0.999887	4.953037
Round_1	0.394221	0.000000	-0.758356	0.000000	-0.459207	0.000000	0.000000	1.611784
Round_1	0.324548	0.000000	-0.210476	0.000000	-0.082951	0.000000	0.000000	0.617975
Round_1	0.379364	0.000000	-0.726660	0.114198	0.000000	0.000000	0.000000	1.220223
Round_1	0.779169	0.905866	0.000000	0.017315	0.000000	0.000000	0.000000	1.702351
Round_1	0.501360	0.772995	0.000000	0.000000	0.000000	0.000000	0.000000	1.274355
Round_1	0.461145	0.000000	-0.857212	0.000000	-0.235563	0.000000	0.000000	1.553920
Round_1	0.950393	0.955105	-0.783024	0.000741	0.000000	0.000000	0.000000	2.689264
Round_1	0.458038	0.000000	-0.861373	0.000000	-0.245500	0.000000	0.000000	1.564911
Round_1	0.387572	0.000000	-0.350537	0.000000	-0.224252	0.000000	0.000000	0.962361
Round_1	0.349953	0.000000	-0.513931	0.000000	-0.242356	0.000000	0.000000	1.106240
Round_1	0.312639	0.000000	-0.001478	0.123385	0.000000	0.000000	0.000000	0.437502
Round_1	0.385126	0.000000	-0.642228	0.000000	0.000000	0.000000	0.000000	1.027355
Round_1	0.363012	0.395171	-0.766929	0.000000	-0.664953	0.000000	0.000000	2.190064
Round_1	0.585413	0.766051	0.000000	0.000000	-0.113576	0.000000	0.000000	1.465040
Round_1	0.283891	0.122905	0.000000	0.051561	0.000000	0.000000	0.000000	0.458357
Round_1	0.461655	0.000000	-0.857209	0.000000	-0.470481	0.000000	0.000000	1.789345
Round_1	0.516762	0.728179	0.000000	0.000000	0.000000	0.000000	0.000000	1.244941
Round_1	0.478184	0.715784	0.000000	0.163255	0.000000	0.000000	0.000000	1.357223
Round_1	0.430269	0.000000	-0.797959	0.000000	-0.209535	0.000000	0.000000	1.437763
Round_1	0.374512	0.596717	-0.033770	0.000000	-0.010694	0.000000	0.000000	1.015694
Round_1	0.450205	0.659314	0.000000	0.000000	0.000000	0.000000	0.000000	1.109518
Round_1	0.397936	0.000000	-0.864450	0.000000	-0.459567	0.000000	0.000000	1.721952
Round_1	0.475955	0.000000	-0.834030	0.000000	-0.338094	0.000000	0.000000	1.648079
Round_1	0.404399	0.000000	-0.212059	0.005842	0.000000	0.000000	0.000000	0.622301
Round_1	0.473369	0.000000	-0.852812	0.000000	-0.151475	0.000000	0.000000	1.477657
Round_1	0.355290	0.000000	-0.002919	0.000409	0.000000	0.000000	0.000000	0.358618
Round_1	0.401633	0.000000	-0.839131	0.000000	-0.438586	0.000000	0.000000	1.679350
Round_1	0.278049	0.000000	0.000000	0.067209	0.000000	0.000000	0.000000	0.345258
Round_1	0.384199	0.426285	0.000000	0.000000	-0.013762	0.000000	0.000000	0.824247
Round_1	0.613912	0.828326	-0.154114	0.000000	-0.194823	0.000000	0.000000	1.791175
Round_1	0.411347	0.000000	-0.792391	0.000000	-0.474657	0.000000	0.000000	1.678395
Round_1	0.298690	0.000000	0.000000	0.010598	0.000000	0.000000	0.000000	0.309287
Round_1
Round_1	0.442737	0.000000	-0.818598	0.000000	-0.355793	0.000000	0.000000	1.617127
Round_1	0.304902	0.000000	0.000000	0.000000	0.000000	0.000000	0.000000	0.304902
Round_1	0.380836	0.000000	-0.828140	0.034756	0.000000	0.000000	0.000000	1.243732
Round_1	0.373085	0.000000	-0.847872	0.000000	0.000000	0.000000	0.000000	1.220958
Round_1	0.374410	0.000000	-0.839143	0.000000	-0.038076	0.000000	0.000000	1.251630
Round_1	0.366110	0.000000	-0.840980	0.000000	-0.038884	0.000000	0.000000	1.245975
Round_1	0.337259	0.000000	-0.737898	0.000000	-0.000056	0.000000	0.000000	1.075214
Round_1	0.327488	0.000000	0.000000	0.000000	0.000000	0.000000	0.000000	0.327488
Round_1	0.447123	0.000000	-0.843527	0.000000	-0.094236	0.000000	0.000000	1.384887
Round_1
Round_1	0.591763	0.815452	0.000000	0.248942	0.000000	0.000000	0.000000	1.656157
Round_1	0.410000	0.000000	-0.811305	0.000000	-0.351638	0.000000	0.000000	1.572942
Round_1	0.603942	0.876388	0.000000	0.000000	-0.268680	0.000000	0.000000	1.749010
Round_1	0.394803	0.000000	-0.860382	0.000000	0.000000	0.000000	0.000000	1.255185
Round_1	0.438478	0.869041	0.000000	0.000000	0.000000	0.000000	0.000000	1.307520
Round_1	0.826156	0.886210	0.000000	0.000000	0.000000	0.000000	0.000000	1.712366
Round_1
Round_1	0.563810	0.000000	-0.834844	0.000000	-0.471364	0.000000	0.000000	1.870019
Round_1	0.326309	0.000000	0.000000	0.070587	0.000000	0.000000	0.000000	0.396895
Round_1	0.372642	0.000035	-0.343753	0.000000	-0.147661	0.000000	0.000000	0.864091
Round_1	0.335783	0.000000	-0.522837	0.000000	0.000000	0.000000	0.000000	0.858620
Round_1	0.400530	0.000000	-0.861937	0.000000	-0.743304	0.000000	0.000000	2.005771
Round_1	0.286425	0.000000	0.000000	0.000000	0.000000	0.000000	0.000000	0.286425
Round_1
Round_1	0.459505	0.000000	-0.812364	0.000000	0.000000	0.000000	0.000000	1.271868
Round_1	0.887219	0.943015	0.000000	0.007636	0.000000	0.000000	0.000000	1.837870
Round_1	0.371648	0.000000	-0.825597	0.000000	-0.065223	0.000000	0.000000	1.262468
Round_1	0.988570	0.950856	-0.677325	0.000000	-0.194611	0.000000	0.000000	2.811362
Round_1	0.380874	0.000000	-0.851565	0.000000	0.000000	0.000000	0.000000	1.232439
Round_1	0.380131	0.000000	-0.809577	0.000000	0.000000	0.000000	0.000000	1.189707
Round_1
Round_1	0.444210	0.000000	-0.615306	0.000000	0.000000	0.000000	0.000000	1.059516
Round_1	0.335560	0.000000	-0.129769	0.000000	-0.011098	0.000000	0.000000	0.476427
Round_1	0.400711	0.000000	-0.341195	0.012398	-0.061589	0.000000	0.000000	0.815894
Round_1	0.541217	0.000000	-0.803609	0.000000	-0.507888	0.000000	0.000000	1.852715
Round_1	0.419957	0.000000	-0.833014	0.000000	-0.379885	0.000000	0.000000	1.632856
Round_1	0.398128	0.000000	-0.861268	0.000000	-0.313624	0.000000	0.000000	1.573020
Round_1	1.000000	0.954718	-0.763779	0.000000	-0.253209	0.000000	0.000000	2.971707
Round_1
Round_1	0.599293	0.759764	-0.024334	0.000000	-0.319755	0.000000	0.000000	1.703145
Round_1	0.488684	0.000000	-0.805301	0.000000	-0.010014	0.000000	0.000000	1.304000
Round_1	0.397362	0.000000	-0.513316	0.000000	0.000000	0.000000	0.000000	0.910678
Round_1	0.555488	0.716595	0.000000	0.000275	0.079962	0.000000	0.000000	1.352320
Round_1	0.430030	0.000000	-0.860881	0.000000	-0.246112	0.000000	0.000000	1.537023
Round_1	0.999442	0.952115	-0.301627	0.000000	-0.139876	0.000000	0.000000	2.393060
Round_1	0.454713	0.000000	0.000000	0.271166	0.000000	0.000000	0.000000	0.725879
Round_1	0.467590	0.000000	-0.844163	0.000000	-0.141390	0.000000	0.000000	1.453143
Round_1	0.354297	0.000000	-0.729311	0.000000	0.000000	0.000000	0.000000	1.083608
Round_1	0.352880	0.000000	-0.858218	0.000000	0.000000	0.000000	0.000000	1.211097
Round_1	0.407987	0.000000	-0.853576	0.000000	-0.102707	0.000000	0.000000	1.364270
Round_1	0.392991	0.221229	0.000000	0.008396	0.000000	0.000000	0.000000	0.622615
Round_1	0.469080	0.000000	-0.833099	0.122367	0.000000	0.000000	0.000000	1.424546
Round_1	0.393393	0.000000	-0.727438	0.000000	0.000000	0.000000	0.000000	1.120831
Round_1	0.405438	0.450349	-0.314338	0.000000	-0.286012	0.000000	0.000000	1.456136
Round_1	0.322205	0.199218	0.000000	0.000000	0.000000	0.000000	0.000000	0.521423
Round_1	0.727269	0.859465	0.000000	0.004709	0.000000	0.000000	0.000000	1.591442
Round_1	0.287484	0.000000	0.000000	0.002237	0.000000	0.000000	0.000000	0.289721
Round_1	0.482694	0.786670	-0.164411	0.000000	-0.308462	0.000000	0.000000	1.742238
Round_1	0.372350	0.000000	-0.843255	0.000000	0.000000	0.000000	0.000000	1.215605
Round_1	0.511064	0.000000	-0.852820	0.000000	-0.655347	0.000000	0.000000	2.019231
Round_1	0.320264	0.000000	0.000000	0.000000	-0.040502	0.000000	0.000000	0.360766
Round_1	0.330065	0.000000	-0.344469	0.000000	0.000000	0.000000	0.000000	0.674534
Round_1	0.379620	0.036543	-0.396632	0.000000	-0.374237	0.000000	0.000000	1.187031
Round_1	0.503927	0.000000	-0.812275	0.661827	0.000000	0.000000	0.000000	1.978028
Round_1	0.991737	0.950780	-0.133739	0.000000	-0.022738	0.000000	0.000000	2.098995
Round_1	0.387359	0.013846	0.000000	0.000000	0.000000	0.000000	0.000000	0.401206
Round_1	0.418889	0.000000	-0.662531	0.000000	0.000000	0.000000	0.000000	1.081419
Round_1	0.467816	0.148612	-0.000161	0.000000	-0.020833	0.000000	0.000000	0.637422
Round_1	0.325739	0.000000	-0.412178	0.000000	-0.260424	0.000000	0.000000	0.998341
Round_1	0.448715	0.000000	-0.853374	0.000000	-0.088965	0.000000	0.000000	1.391053
Round_1	0.526394	0.000000	-0.864659	0.000000	-0.705134	0.000000	0.000000	2.096187
Round_1	0.548667	0.842907	0.000000	0.224827	0.000000	0.000000	0.000000	1.616401
Round_1	0.339056	0.000000	-0.001097	0.000000	0.000000	0.000000	0.000000	0.340153
Round_1	0.485511	0.000000	-0.255740	0.309539	0.000000	0.000000	0.000000	1.050790
Round_1	0.416238	0.000000	-0.592055	0.000000	0.000000	0.000000	0.000000	1.008293
Round_1	0.425320	0.583062	0.000000	0.000000	0.782754	0.000000	0.000000	1.791137
Round_1	0.477181	0.000000	-0.855981	0.000000	-0.096504	0.000000	0.000000	1.429666
Round_1	0.469502	0.000000	-0.772607	0.000000	-0.531294	0.000000	0.000000	1.773403
Round_1	0.817349	0.906381	0.000000	0.000000	0.000000	0.000000	0.000000	1.723729
Round_1	0.458219	0.000000	-0.852202	0.000000	-0.219183	0.000000	0.000000	1.529604
Round_1	0.455226	0.000000	-0.527925	0.000000	-0.018795	0.000000	0.000000	1.001946
Round_1
Round_1	0.422785	0.060033	-0.007550	0.000000	-0.044025	0.000000	0.000000	0.534393
Round_1	0.976196	0.949176	0.000000	0.000000	0.000000	0.000000	0.000000	1.925372
Round_1	0.405292	0.000000	-0.827111	0.000000	-0.258014	0.000000	0.000000	1.490416
Round_1	0.989594	0.948458	0.000000	0.013529	0.000000	0.000000	0.000000	1.951581
Round_1	0.418974	0.000000	-0.818608	0.000000	-0.333479	0.000000	0.000000	1.571061
Round_1
Round_1	0.416538	0.000000	-0.858252	0.000000	0.000000	0.000000	0.000000	1.274790
Round_1	0.415219	0.213870	-0.083698	0.000000	-0.276014	0.000000	0.000000	0.988801
Round_1	0.403328	0.000000	-0.780403	0.000000	-0.088839	0.000000	0.000000	1.272570
Round_1	0.858642	0.920983	0.000000	0.137010	-0.016098	0.000000	0.000000	1.932733
Round_1	0.575523	0.865254	0.000000	0.001759	0.000000	0.000000	0.000000	1.442536
Round_1	0.377626	0.000000	-0.848275	0.000000	0.000000	0.000000	0.000000	1.225901
Round_1	0.817664	0.861489	0.000000	0.000000	-0.033760	0.000000	0.000000	1.712913
Round_1	0.357243	0.000000	-0.331989	0.093716	0.000000	0.000000	0.000000	0.782947
Round_1	0.467545	0.000000	-0.748559	0.000000	-0.215260	0.000000	0.000000	1.431364
Round_1	0.516985	0.000000	-0.861947	0.000000	-0.504181	0.000000	0.000000	1.883113
Round_1	0.389288	0.000000	-0.735665	0.000000	-0.006821	0.000000	0.000000	1.131774
Round_1	0.449658	0.542225	0.000000	0.043980	0.000000	0.000000	0.000000	1.035863
Round_1	0.377961	0.000000	-0.864130	-0.102652	-0.708459	0.000000	0.000000	2.053201
Round_1	0.969769	0.943429	-0.734339	0.000000	-0.631135	0.000000	0.000000	3.278673
Round_1	0.376191	0.913103	-0.746967	0.000000	-0.006382	0.000000	0.000000	2.042643
Round_1	0.438483	0.000000	-0.863397	0.000000	-0.379643	0.000000	0.000000	1.681523
Round_1	0.395027	0.000000	-0.864371	0.000000	-0.189335	0.000000	0.000000	1.448733
Round_1	0.410515	0.000000	-0.852871	0.000000	-0.403367	0.000000	0.000000	1.666753
Round_1	0.397353	0.000000	-0.785122	0.000000	-0.258610	0.000000	0.000000	1.441085
Round_1	0.663778	0.925703	-0.189384	0.004323	0.000000	0.000000	0.000000	1.783188
Round_1	0.350393	0.000000	-0.571206	0.000859	0.000000	0.000000	0.000000	0.922459
Round_1	0.321280	0.000000	-0.761731	0.000000	-0.060403	0.000000	0.000000	1.143415
Round_1	0.407457	0.000000	-0.864375	0.000000	-0.297589	0.000000	0.000000	1.569422
Round_1	0.266719	0.001813	0.000000	0.002977	0.000000	0.000000	0.000000	0.271508
Round_1	0.493818	0.000000	-0.827854	0.000000	-0.417621	0.000000	0.000000	1.739293
Round_1	0.627763	0.827946	0.000000	0.000000	0.000000	0.000000	0.000000	1.455709
Round_1	0.410815	0.000000	-0.839485	0.000000	0.000000	0.000000	0.000000	1.250300
Round_1	0.545909	0.000000	-0.600440	0.000000	-0.189230	0.000000	0.000000	1.335579
Round_1	0.308953	0.000000	0.000000	0.000000	0.000000	0.000000	0.000000	0.308953
Round_1	0.434598	0.000000	-0.864519	0.000000	-0.528429	0.000000	0.000000	1.827545
Round_1	0.469842	0.000000	-0.672563	0.000000	-0.019248	0.000000	0.000000	1.161653
Round_1	0.361498	0.406849	0.000000	0.052093	0.000000	0.000000	0.000000	0.820440
Round_1	0.450589	0.000000	-0.768308	0.000000	-0.024402	0.000000	0.000000	1.243299
Round_1	0.384444	0.000000	-0.859254	0.000000	-0.390073	0.000000	0.000000	1.633770
Round_1	0.397277	0.000000	-0.860157	0.000000	-0.150950	0.000000	0.000000	1.408385
Round_1	0.365923	0.000000	0.000000	0.000000	0.000000	0.000000	0.000000	0.365923
Round_1	0.441727	0.000000	-0.723986	0.000000	0.000000	0.000000	0.000000	1.165713
Round_1	0.524597	0.888127	0.000000	0.089937	0.000000	0.000000	0.000000	1.502662
Round_1	0.345418	0.000000	-0.274124	0.000000	0.000000	0.000000	0.000000	0.619542
Round_1	0.975411	0.948896	0.000000	0.365936	1.000000	-0.599231	0.945408	4.834883
Round_1	0.476678	0.000000	-0.862789	0.000000	-0.078650	0.000000	0.000000	1.418117
Round_1	0.663901	0.918732	-0.070227	0.000000	-0.065045	0.000000	0.000000	1.717905
Round_1	0.321530	0.000000	0.000000	0.000057	0.000000	0.000000	0.000000	0.321587
Round_1	0.445718	0.000000	-0.803484	0.171635	0.000000	0.000000	0.000000	1.420838
Round_1	0.866220	0.905803	0.000000	0.069764	0.000000	0.000000	0.000000	1.841787
Round_1	0.288625	0.000000	0.000000	0.000767	0.000000	0.000000	0.000000	0.289392
Round_1	0.402293	0.000000	-0.812934	0.000000	0.000000	0.000000	0.000000	1.215227
Round_1	0.468663	0.000000	-0.864583	0.000000	-0.672947	0.000000	0.000000	2.006193
Round_1	0.472144	0.000000	-0.827486	0.000000	-0.697912	0.000000	0.000000	1.997543
Round_1	0.402679	0.000000	-0.858864	0.022951	0.000000	0.000000	0.000000	1.284493
Round_1	0.731598	0.820276	0.000000	0.000000	0.000000	0.000000	0.000000	1.551874
Round_1	0.480876	0.000000	-0.863262	0.000000	0.000000	0.000000	0.000000	1.344138
Round_1	0.468184	0.000000	-0.852066	0.000000	-0.092646	0.000000	0.000000	1.412897
Round_1	0.396464	0.000000	-0.790059	0.000000	-0.200552	0.000000	0.000000	1.387075
Round_1	0.486378	0.000000	-0.207218	0.000000	0.000000	0.000000	0.000000	0.693596
Round_1	0.358713	0.435567	0.000000	0.000000	0.000000	0.000000	0.000000	0.794280
Round_1	0.497084	0.000000	-0.826787	0.000000	-0.264545	0.000000	0.000000	1.588416
Round_1	0.999921	0.000000	-0.864665	0.000000	-0.486334	0.000000	0.000000	2.350919
Round_1	0.357921	0.000000	-0.411499	0.000000	-0.247019	0.000000	0.000000	1.016439
Round_1	0.340846	0.076681	0.000000	0.000000	-0.000618	0.000000	0.000000	0.418144
Round_1	0.458345	0.000000	-0.659451	0.000000	-0.187070	0.000000	0.000000	1.304866
Round_1	0.402971	0.000000	-0.823567	0.000000	-0.001623	0.000000	0.000000	1.228161
Round_1
Round_1	0.376300	0.358239	0.000000	0.024992	0.000000	0.000000	0.000000	0.759531
Round_1	0.437738	0.000000	-0.843453	0.000000	0.000000	0.000000	0.000000	1.281191
Round_1	0.343654	0.000000	-0.112350	0.000000	0.000000	0.000000	0.000000	0.456004
Round_1	0.398053	0.000000	-0.844583	0.000000	-0.423432	0.000000	0.000000	1.666068
Round_1	0.348012	0.418687	0.000000	0.000000	0.000000	0.000000	0.000000	0.766699
Round_1	0.445822	0.000000	-0.374758	0.000000	-0.298723	0.000000	0.000000	1.119304
Round_1	0.610480	0.000000	-0.815608	0.000000	-0.436945	0.000000	0.000000	1.863033
Round_1	0.463890	0.000000	-0.864651	0.000000	-0.616321	0.000000	0.000000	1.944862
Round_1	0.404842	0.000000	-0.836232	0.000000	-0.169849	0.000000	0.000000	1.410923
Round_1	0.422732	0.000000	-0.459490	0.000000	-0.267061	0.000000	0.000000	1.149284
Round_1	0.410743	0.000000	-0.863493	0.000000	0.000000	0.000000	0.000000	1.274235
Round_1	0.819282	0.930913	0.000000	0.013767	0.000000	0.000000	0.000000	1.763962
Round_1	0.393090	0.946612	-0.845679	0.000000	-0.438731	0.000000	0.000000	2.624112
Round_1	0.437857	0.000000	-0.732727	0.000000	-0.000618	0.000000	0.000000	1.171202
Round_1	0.494269	0.000000	-0.863798	0.000000	-0.440395	0.000000	0.000000	1.798462
Round_1	0.458597	0.000000	-0.857116	0.000000	-0.451426	0.000000	0.000000	1.767140
Round_1	0.906393	0.946488	0.000000	0.383628	0.012440	0.000000	0.000000	2.248948
Round_1	0.420329	0.000000	-0.698085	0.000000	-0.000062	0.000000	0.000000	1.118477
Round_1	0.399883	0.000000	-0.862516	0.003853	0.000000	0.000000	0.000000	1.266252
Round_1	0.628564	0.754037	0.000000	0.000000	-0.244957	0.000000	0.000000	1.627558
Round_1
Round_1	0.499887	0.003162	-0.717100	0.000000	-0.615131	0.000000	0.000000	1.835280
Round_1	0.312434	0.000000	0.000000	0.000000	0.000000	0.000000	0.000000	0.312434
Round_1
Round_1	0.421173	0.000000	-0.860504	0.000000	-0.536316	0.000000	0.000000	1.817993
Round_1	0.373507	0.000000	-0.755430	0.000000	-0.252798	0.000000	0.000000	1.381736
Round_1	0.599823	0.727596	-0.017546	0.000000	-0.200317	0.000000	0.000000	1.545282
Round_1
Round_1	0.415031	0.573095	0.000000	0.197166	0.000000	0.000000	0.000000	1.185292
Round_1	0.439275	0.000000	-0.864613	0.000000	-0.557025	0.000000	0.000000	1.860913
Round_1	0.290409	0.000000	0.000000	0.000000	0.000000	0.000000	0.000000	0.290409
Round_1	0.419386	0.000000	-0.735438	0.000000	-0.336267	0.000000	0.000000	1.491090
Round_1	0.744378	0.952541	-0.802944	0.000000	0.000000	0.000000	0.000000	2.499864
Round_1	0.415775	0.000000	-0.862152	0.000060	0.000000	0.000000	0.000000	1.277988
Round_1	0.380016	0.000000	-0.347924	0.000000	-0.005489	0.000000	0.000000	0.733429
Round_1	0.447745	0.000000	-0.847367	0.000000	-0.480063	0.000000	0.000000	1.775175
Round_1	0.477730	0.000000	-0.859463	0.000000	-0.027685	0.000000	0.000000	1.364877
Round_1	0.401270	0.000000	-0.413028	0.000000	-0.013100	0.000000	0.000000	0.827398
Round_1	0.613085	0.812263	0.000000	0.101651	0.000000	0.000000	0.000000	1.526999
Round_1	0.338775	0.000000	-0.227531	0.000000	-0.086510	0.000000	0.000000	0.652816
Round_1	0.306126	0.000000	0.000000	0.000000	0.000000	0.000000	0.000000	0.306126
Round_1	0.983078	0.946183	0.000000	0.000000	1.000000	-0.978262	0.999042	4.906566
Round_1	0.344149	0.000000	0.000000	0.000000	0.000000	0.000000	0.000000	0.344149
Round_1
Round_1	0.978587	0.937202	0.000000	0.000000	0.000000	0.000000	0.000000	1.915789
Round_1	0.469174	0.000000	-0.859352	0.000000	0.000000	0.000000	0.000000	1.328526
Round_1	0.268766	0.031194	0.000000	0.117574	0.000000	0.000000	0.000000	0.417533
Round_1	0.422625	0.000000	-0.864653	-0.074925	-0.781441	0.000000	0.000000	2.143644
Round_1	0.466433	0.000000	-0.848480	0.000000	-0.602094	0.000000	0.000000	1.917007
Round_1	0.339480	0.000000	0.000000	0.000000	0.000000	0.000000	0.000000	0.339480
Round_1	0.442132	0.000000	-0.861680	0.000000	-0.423287	0.000000	0.000000	1.727100
Round_1	0.901728	0.914149	-0.093143	0.000000	-0.399413	0.000000	0.000000	2.308432
Round_1	0.442612	0.548085	0.000000	0.000003	0.000000	0.000000	0.000000	0.990701
Round_1	0.452810	0.000000	-0.842037	0.000000	-0.116604	0.000000	0.000000	1.411451
Round_1	0.349818	0.000000	0.000000	0.000000	0.000000	0.000000	0.000000	0.349818
Round_1	0.561358	0.000000	-0.848314	0.000000	-0.501359	0.000000	0.000000	1.911032
Round_1	0.424294	0.000000	-0.860841	0.037766	0.000000	0.000000	0.000000	1.322901
Round_1
Round_1	0.376421	0.542714	0.000000	0.000000	0.000000	0.000000	0.000000	0.919135
Round_1	0.300574	0.271189	0.000000	0.196507	-0.001600	0.000000	0.000000	0.769871
Round_1	0.393023	0.000000	-0.818580	0.123223	0.000000	0.000000	0.000000	1.334826
Round_1	0.407061	0.000000	-0.840365	0.000000	0.000000	0.000000	0.000000	1.247426
Round_1	0.344977	0.000000	-0.635727	0.000000	-0.333648	0.000000	0.000000	1.314351
Round_1	0.422963	0.000000	-0.795994	0.000000	0.000000	0.000000	0.000000	1.218957
Round_1	0.379619	0.062998	-0.007087	0.000000	-0.188642	0.000000	0.000000	0.638346
Round_1	0.335509	0.066416	0.000000	0.000000	0.000000	0.000000	0.000000	0.401925
Round_1	0.297178	0.257998	0.000000	0.054956	0.000000	0.000000	0.000000	0.610132
Round_1	0.428303	0.000000	-0.852313	0.000000	-0.505519	0.000000	0.000000	1.786136
Round_1	0.809549	0.872060	-0.020673	0.000000	-0.351541	0.000000	0.000000	2.053823
Round_1	0.480133	0.000000	-0.771854	0.211822	0.000000	0.000000	0.000000	1.463808
Round_1	0.332049	0.000000	-0.369173	0.000000	-0.005172	0.000000	0.000000	0.706395
Round_1	0.361242	0.000000	-0.507713	0.030589	0.000000	0.000000	0.000000	0.899544
Round_1	1.000000	0.000000	-0.864665	0.000000	-0.027777	0.000000	0.000000	1.892442
Round_1	0.485775	0.000000	-0.863593	0.000000	-0.158379	0.000000	0.000000	1.507748
Round_1	0.409346	0.000000	-0.814930	0.000000	-0.258679	0.000000	0.000000	1.482955
Round_1	0.414317	0.000000	-0.862521	0.000000	-0.071290	0.000000	0.000000	1.348129
Round_1	0.421722	0.000000	-0.862359	0.000000	-0.225935	0.000000	0.000000	1.510015
Round_1	0.530798	0.000000	-0.692062	0.000000	0.000000	0.000000	0.000000	1.222859
Round_1	0.972536	0.942559	0.000000	0.000000	0.000000	0.000000	0.000000	1.915095
Round_1	0.415665	0.000000	-0.609229	0.011662	0.000000	0.000000	0.000000	1.036556
Round_1	0.372530	0.000000	-0.530724	0.000000	-0.001410	0.000000	0.000000	0.904664
Round_1	0.397344	0.000000	-0.859983	0.000000	0.000000	0.000000	0.000000	1.257327
Round_1	0.325861	0.308052	0.000000	0.045102	0.000000	0.000000	0.000000	0.679015
Round_1	0.312187	0.000000	0.000000	0.027497	0.000000	0.000000	0.000000	0.339685
Round_1	0.372967	0.000000	-0.832901	0.000000	-0.579915	0.000000	0.000000	1.785783
Round_1	0.372923	0.000000	-0.828469	0.053881	0.000000	0.000000	0.000000	1.255273
Round_1	0.457963	0.000000	-0.785212	0.000000	0.000000	0.000000	0.000000	1.243176
Round_1	0.372829	0.000000	0.000000	0.000000	0.000000	0.000000	0.000000	0.372829
Round_1	0.818817	0.896255	0.000000	0.000000	0.000000	0.000000	0.000000	1.715072
Round_1	0.372424	0.000000	-0.048078	0.000000	0.000000	0.000000	0.000000	0.420503
Round_1	0.320609	0.150115	0.000000	0.003090	0.000000	0.000000	0.000000	0.473815
Round_1	0.915505	0.940048	0.000000	0.039777	0.000000	0.000000	0.000000	1.895330
Round_1	0.405578	0.000000	0.000000	0.000000	0.000000	0.000000	0.000000	0.405578
Round_1	0.260652	0.147676	0.000000	0.101912	0.000000	0.000000	0.000000	0.510240
Round_1	0.442856	0.000000	-0.863083	0.000000	-0.021825	0.000000	0.000000	1.327764
Round_1	0.302906	0.000000	0.000000	0.126307	0.000000	0.000000	0.000000	0.429214
Round_1	0.345621	0.000000	0.000000	0.147629	-0.000068	0.000000	0.000000	0.493318
Round_1	0.986298	0.950544	0.000000	0.000000	0.000000	0.000000	0.000000	1.936843
Round_1	0.382030	0.000000	-0.853025	0.000000	0.000000	0.000000	0.000000	1.235054
Round_1	0.383397	0.000000	-0.670226	0.000000	0.000000	0.000000	0.000000	1.053623
Round_1	0.402712	0.000000	-0.780315	0.000000	0.000000	0.000000	0.000000	1.183027
Round_1	0.285513	0.000000	0.000000	0.052774	0.000000	0.000000	0.000000	0.338286
Round_1
Round_1	0.304490	0.000000	0.000000	0.185760	0.000000	0.000000	0.000000	0.490250
Round_1	0.885334	0.894008	-0.198225	0.000000	-0.389272	0.000000	0.000000	2.366839
Round_1	0.407739	0.003481	0.000000	0.000000	-0.013184	0.000000	0.000000	0.424404
Round_1	0.377990	0.000000	-0.776263	0.000000	0.000000	0.000000	0.000000	1.154252
Round_1	0.444200	0.000000	-0.851379	0.000000	-0.062395	0.000000	0.000000	1.357973
Round_1	0.259728	0.319707	0.000000	0.007481	0.000000	0.000000	0.000000	0.586916
Round_1	0.414729	0.000000	-0.864651	0.000000	-0.666220	0.000000	0.000000	1.945599
Round_1	0.862160	0.943596	0.000000	0.212874	0.000000	0.000000	0.000000	2.018630
Round_1	0.389539	0.000000	-0.798619	0.000000	-0.254991	0.000000	0.000000	1.443149
Round_1	0.419335	0.000000	-0.863777	0.000000	-0.371935	0.000000	0.000000	1.655047
Round_1	0.980445	0.953861	-0.822242	0.000000	-0.350455	0.000000	0.000000	3.107003
Round_1	0.494954	0.308015	-0.199533	0.000000	-0.170112	0.000000	0.000000	1.172615
Round_1	0.499461	0.000000	-0.859809	0.000000	-0.263162	0.000000	0.000000	1.622431
Round_1	0.341192	0.019447	0.000000	0.000000	0.000000	0.000000	0.000000	0.360638
Round_1	0.379579	0.000000	-0.832877	0.000000	0.000000	0.000000	0.000000	1.212457
Round_1	0.355529	0.000000	0.000000	0.031432	0.000000	0.000000	0.000000	0.386961
Round_1	0.309435	0.416782	0.000000	0.018795	0.000000	0.000000	0.000000	0.745012
Round_1
Round_1	0.396227	0.000000	-0.764492	0.000000	0.000000	0.000000	0.000000	1.160719
Round_1	0.391637	0.000000	-0.861753	0.000000	-0.003542	0.000000	0.000000	1.256931
Round_1	0.399867	0.039649	-0.290726	0.000000	-0.078144	0.000000	0.000000	0.808386
Round_1	0.466151	0.000000	-0.823787	0.000000	-0.007922	0.000000	0.000000	1.297860
Round_1	0.532362	0.000000	-0.864558	0.000000	-0.781913	0.000000	0.000000	2.178833
Round_1	0.281168	0.000000	0.000000	0.000000	0.000000	0.000000	0.000000	0.281168
Round_1	0.905459	0.945940	-0.208286	0.000000	0.000000	0.000000	0.000000	2.059685
Round_1	0.323224	0.261144	-0.017982	0.000000	-0.108436	0.000000	0.000000	0.710786
Round_1	0.481967	0.000000	-0.656716	0.000000	-0.043648	0.000000	0.000000	1.182331
Round_1	0.632274	0.875201	0.000000	0.095979	0.000000	0.000000	0.000000	1.603453
Round_1	0.541381	0.000000	-0.863225	0.000000	-0.174940	0.000000	0.000000	1.579546
Round_1	0.424045	0.000000	-0.842218	0.000000	0.000000	0.000000	0.000000	1.266262
Round_1	0.461887	0.000000	-0.863726	0.000000	-0.373922	0.000000	0.000000	1.699535
Round_1	1.000000	0.000000	-0.864665	0.108538	0.000000	0.000000	0.000000	1.973203
Round_1	0.409103	0.000000	-0.862259	0.000000	-0.100230	0.000000	0.000000	1.371591
Round_1	0.382012	0.000000	-0.863723	0.000000	0.000000	0.000000	0.000000	1.245736
Round_1	0.431122	0.440281	0.000000	0.000000	0.000000	0.000000	0.000000	0.871403
Round_1
Round_1
Round_1	0.993105	0.952651	-0.537466	0.000000	0.000000	0.000000	0.000000	2.483223
Round_1
Round_1	0.371061	0.000000	-0.568053	0.000000	-0.040602	0.000000	0.000000	0.979716
Round_1	0.341006	0.000000	-0.389334	0.194667	-0.064784	0.000000	0.000000	0.989791
Round_1	0.413225	0.000000	-0.825942	0.000000	-0.507185	0.000000	0.000000	1.746352
Round_1	0.308514	0.381044	0.000000	0.031871	0.000000	0.000000	0.000000	0.721429
Round_1	0.814358	0.909289	0.000000	0.000000	0.000000	0.000000	0.000000	1.723647
Round_1
Round_1	0.337050	0.000000	-0.412844	0.072869	0.000000	0.000000	0.000000	0.822763
Round_1
Round_1	0.334679	0.000000	-0.706868	0.143297	0.000000	0.000000	0.000000	1.184844
Round_1	0.574026	0.000000	-0.792541	0.000000	-0.472606	0.000000	0.000000	1.839173
Round_1	0.419978	0.000000	-0.853842	0.000000	-0.442734	0.000000	0.000000	1.716554
Round_1	0.431395	0.000000	-0.863638	0.000000	-0.496529	0.000000	0.000000	1.791562
Round_1	0.380661	0.000000	0.000000	0.000000	0.000000	0.000000	0.000000	0.380661
Round_1
Round_1	0.558500	0.000000	-0.859220	0.000000	-0.529700	0.000000	0.000000	1.947421
Round_1	0.400085	0.000000	-0.850657	0.001062	0.000000	0.000000	0.000000	1.251805
Round_1	0.513580	0.683535	0.000000	0.000000	0.000000	0.000000	0.000000	1.197115
Round_1
Round_1	0.281979	0.000000	0.000000	0.000000	0.000000	0.000000	0.000000	0.281979
Round_1	0.986624	0.945117	-0.275869	0.000000	-0.076928	0.000000	0.000000	2.284538
Round_1	0.385080	0.000000	-0.851242	0.000000	0.000000	0.000000	0.000000	1.236322
Round_1	0.586384	0.567507	0.000000	0.000000	-0.062381	0.000000	0.000000	1.216272
Round_1	0.376140	0.000000	-0.563162	0.000000	-0.028764	0.000000	0.000000	0.968066
Round_1	0.455698	0.940216	-0.770891	0.000000	-0.090259	0.000000	0.000000	2.257063
Round_1	0.298036	0.000000	0.000000	0.000000	-0.062099	0.000000	0.000000	0.360135
Round_1	0.848264	0.922475	0.000000	0.296708	0.668247	0.000000	0.000000	2.735694
Round_1	0.376978	0.000000	-0.754735	0.052811	0.000000	0.000000	0.000000	1.184524
Round_1	0.401266	0.000000	-0.677251	0.000000	-0.040172	0.000000	0.000000	1.118688
Round_1	0.430448	0.000000	-0.851002	0.000000	-0.085471	0.000000	0.000000	1.366921
Round_1	0.469095	0.000000	-0.864512	0.000000	-0.663822	0.000000	0.000000	1.997430
Round_1
Round_1	0.994020	0.955632	0.000000	0.001008	1.000000	-0.899857	0.072659	3.923176
Round_1	0.333152	0.000000	0.000000	0.000428	0.000000	0.000000	0.000000	0.333580
Round_1	0.434046	0.000000	-0.863619	0.000000	-0.291766	0.000000	0.000000	1.589432
Round_1	0.936843	0.934498	0.000000	0.067828	0.000000	0.000000	0.000000	1.939168
Round_1
Round_1	0.384999	0.000000	-0.861056	0.000000	-0.452508	0.000000	0.000000	1.698563
Round_1	0.994766	0.949678	0.000000	0.014794	0.000000	0.000000	0.000000	1.959237
Round_1	0.411144	0.000000	-0.785977	0.000000	0.000000	0.000000	0.000000	1.197121
Round_1	0.416716	0.052323	0.000000	0.000000	0.000000	0.000000	0.000000	0.469038
Round_1	0.349440	0.000000	-0.533217	0.074770	0.000000	0.000000	0.000000	0.957427
Round_1	0.398704	0.000000	-0.858942	0.000034	-0.089122	0.000000	0.000000	1.346802
Round_1	0.462290	0.000000	-0.863541	0.000000	-0.422101	0.000000	0.000000	1.747932
Round_1	0.454272	0.000000	-0.864444	0.000000	-0.143043	0.000000	0.000000	1.461759
Round_1	0.411526	0.000000	-0.860932	0.000000	-0.253072	0.000000	0.000000	1.525530
Round_1	0.984266	0.951875	0.000000	0.000901	0.000000	0.000000	0.000000	1.937042
Round_1	0.432920	0.000000	-0.849255	0.000000	-0.483248	0.000000	0.000000	1.765423
Round_1	0.398742	0.000000	-0.864636	0.000000	-0.645678	0.000000	0.000000	1.909056
Round_1	0.892760	0.948987	0.000000	0.364717	1.000000	-0.753585	0.947981	4.908031
Round_1	0.262214	0.000000	0.000000	0.000000	0.000000	0.000000	0.000000	0.262214
Round_1	0.452119	0.701287	0.000000	0.000000	-0.043728	0.000000	0.000000	1.197133
Round_1	0.875798	0.933365	0.000000	0.492490	0.000000	0.000000	0.000000	2.301653
Round_1	0.869953	0.937246	-0.000879	0.188768	-0.003119	0.000000	0.000000	1.999964
Round_1	0.342724	0.000000	0.000000	0.000000	0.000000	0.000000	0.000000	0.342724
Round_1	0.407721	0.000000	-0.839551	0.000000	-0.003269	0.000000	0.000000	1.250541
Round_1	0.484160	0.780220	0.000000	0.000000	-0.000009	0.000000	0.000000	1.264389
Round_1	0.353611	0.417423	0.000000	0.000000	0.000000	0.000000	0.000000	0.771035
Round_1	0.789805	0.943991	-0.294464	0.000000	0.000000	0.000000	0.000000	2.028259
Round_1	0.430111	0.000000	-0.860952	0.000000	-0.525071	0.000000	0.000000	1.816134
Round_1	0.388654	0.000000	-0.266446	0.000000	0.000000	0.000000	0.000000	0.655101
Round_1	0.439174	0.000000	-0.828794	0.000000	-0.022338	0.000000	0.000000	1.290306
Round_1	0.419953	0.000000	-0.834804	0.000000	0.000000	0.000000	0.000000	1.254758
Round_1	0.412404	0.000000	-0.187298	0.000000	0.000000	0.000000	0.000000	0.599702
Round_1	0.535884	0.845958	0.000000	0.000000	0.000000	0.000000	0.000000	1.381842
Round_1	0.307004	0.000000	-0.358846	0.037602	0.000000	0.000000	0.000000	0.703452
Round_1	0.465203	0.000000	-0.858076	0.000000	-0.339201	0.000000	0.000000	1.662480
Round_1	0.655788	0.847190	0.000000	0.037620	0.000000	0.000000	0.000000	1.540598
Round_1	0.404176	0.000000	-0.825853	0.000000	-0.507537	0.000000	0.000000	1.737565
Round_1	0.316521	0.000000	-0.489843	0.003955	0.000000	0.000000	0.000000	0.810319
Round_1	0.366810	0.000000	-0.034428	0.000000	0.000000	0.000000	0.000000	0.401238
Round_1	0.418097	0.000000	-0.864619	-0.044324	-0.727393	0.000000	0.000000	2.054434
Round_1	0.439177	0.000000	-0.855418	0.000000	-0.583339	0.000000	0.000000	1.877934
Round_1
Round_1	0.412574	0.000000	-0.723601	0.000000	0.000000	0.000000	0.000000	1.136175
Round_1	0.450762	0.000000	-0.830288	0.000000	-0.050570	0.000000	0.000000	1.331620
Round_1	0.425966	0.540041	0.000000	0.000000	0.000000	0.000000	0.000000	0.966007
Round_1	0.454363	0.000000	-0.856794	0.000000	-0.463808	0.000000	0.000000	1.774966
Round_1	0.315586	0.046751	0.000000	0.000000	0.000000	0.000000	0.000000	0.362337
Round_1	0.389329	0.629635	0.000000	0.000000	0.000000	0.000000	0.000000	1.018964
Round_1	0.348204	0.000000	-0.024666	0.000000	0.000000	0.000000	0.000000	0.372870
Round_1	0.417961	0.000000	-0.864568	0.000000	-0.762728	0.000000	0.000000	2.045257
Round_1	0.396005	0.000000	-0.124639	0.000000	-0.035399	0.000000	0.000000	0.556043
Round_1	0.387724	0.000000	-0.861323	0.000000	0.000000	0.000000	0.000000	1.249047
Round_1	0.443563	0.000000	-0.812176	0.000000	-0.027070	0.000000	0.000000	1.282810
Round_1	0.390777	0.000000	-0.781821	0.000000	0.000000	0.000000	0.000000	1.172598
Round_1	0.847258	0.938378	-0.121923	0.000051	0.000000	0.000000	0.000000	1.907610
Round_1	0.810437	0.877103	0.000000	0.000000	0.000000	0.000000	0.000000	1.687540
Round_1	0.828776	0.914568	0.000000	0.000043	-0.077461	0.000000	0.000000	1.820847
Round_1	0.356901	0.031745	0.000000	0.000000	0.000000	0.000000	0.000000	0.388646
Round_1	0.420917	0.000000	-0.686159	0.000000	-0.405356	0.000000	0.000000	1.512432
Round_1	0.324691	0.000000	0.000000	0.000000	0.000000	0.000000	0.000000	0.324691
Round_1	0.433347	0.000000	-0.652864	0.000000	0.000000	0.000000	0.000000	1.086211
Round_1	0.511038	0.000000	-0.823023	0.000000	-0.323292	0.000000	0.000000	1.657353
Round_1
Round_1	0.750068	0.914849	0.000000	0.000000	0.000000	0.000000	0.000000	1.664917
Round_1	0.482013	0.000000	-0.845125	0.000000	-0.523842	0.000000	0.000000	1.850980
Round_1	0.399385	0.749855	0.000000	0.000077	0.000000	0.000000	0.000000	1.149317
Round_1	0.395689	0.000000	-0.860952	0.000000	-0.005653	0.000000	0.000000	1.262294
Round_1	0.349056	0.000000	-0.541782	0.041082	-0.100313	0.000000	0.000000	1.032233
Round_1	0.313831	0.000000	0.000000	0.000000	0.000000	0.000000	0.000000	0.313831
Round_1	0.423372	0.000000	-0.853782	0.000000	0.000000	0.000000	0.000000	1.277154
Round_1	0.920711	0.935956	0.000000	0.004376	0.000000	0.000000	0.000000	1.861044
Round_1	0.379491	0.000000	-0.654301	0.000000	0.000000	0.000000	0.000000	1.033792
Round_1	0.391259	0.000000	-0.820927	0.045358	-0.033638	0.000000	0.000000	1.291183
Round_1	0.495424	0.000000	-0.864483	0.000000	-0.555418	0.000000	0.000000	1.915324
Round_1	0.368839	0.000000	-0.859810	0.000000	0.000000	0.000000	0.000000	1.228649
Round_1	0.440765	0.000000	-0.115033	0.000000	0.000000	0.000000	0.000000	0.555798
Round_1	0.663266	0.933981	-0.756912	0.000000	-0.455871	0.000000	0.000000	2.810030
Round_1	0.447576	0.000000	-0.841479	0.000000	0.000000	0.000000	0.000000	1.289055
Round_1	0.443007	0.310828	0.000000	0.000000	0.000000	0.000000	0.000000	0.753835
Round_1
Round_1	0.431308	0.000000	-0.863093	0.000000	-0.333479	0.000000	0.000000	1.627880
Round_1	0.381119	0.926457	-0.853807	0.000000	-0.604640	0.000000	0.000000	2.766023
Round_1	0.973878	0.953521	-0.785553	0.000000	-0.035171	0.000000	0.000000	2.748123
Round_1	0.466047	0.000000	-0.743616	0.000000	-0.127970	0.000000	0.000000	1.337633
Round_1	0.397982	0.000000	-0.733611	0.002415	-0.070947	0.000000	0.000000	1.204955
Round_1	0.485214	0.000000	-0.864516	0.000000	-0.633153	0.000000	0.000000	1.982883
Round_1
Round_1	0.437439	0.000000	-0.857614	0.000000	0.000000	0.000000	0.000000	1.295053
Round_1	0.991390	0.950364	-0.147655	0.000000	-0.017193	0.000000	0.000000	2.106602
Round_1	0.317628	0.011148	0.000000	0.000000	0.000000	0.000000	0.000000	0.328776
Round_1	0.476763	0.836559	0.000000	0.240657	0.000000	0.000000	0.000000	1.553978
Round_1	0.359586	0.854161	-0.693387	0.000000	-0.154306	0.000000	0.000000	2.061441
Round_1
Round_1	0.393494	0.000000	-0.829787	0.074556	0.000000	0.000000	0.000000	1.297836
Round_1	0.398605	0.000000	-0.833872	0.000002	-0.306112	0.000000	0.000000	1.538590
Round_1	0.472953	0.000000	-0.864310	0.000000	-0.146160	0.000000	0.000000	1.483423
Round_1	0.327168	0.000000	-0.112596	0.000000	0.000000	0.000000	0.000000	0.439764
Round_1	0.406977	0.000000	-0.673117	0.000000	0.000000	0.000000	0.000000	1.080095
Round_1	0.373283	0.116506	-0.372506	0.000000	-0.130591	0.000000	0.000000	0.992885
Round_1	0.526127	0.000000	-0.863960	0.000000	-0.515256	0.000000	0.000000	1.905343
Round_1	0.388739	0.000000	-0.850255	0.000000	-0.041479	0.000000	0.000000	1.280473
Round_1	0.335726	0.022448	0.000000	0.011961	0.000000	0.000000	0.000000	0.370135
Round_1	0.542467	0.000000	-0.864448	0.000000	-0.363241	0.000000	0.000000	1.770156
Round_1	0.373416	0.000000	-0.577461	0.007888	0.000000	0.000000	0.000000	0.958765
Round_1	0.440123	0.000000	-0.863526	0.000000	-0.079128	0.000000	0.000000	1.382777
Round_1	0.421507	0.000000	-0.864546	0.000000	-0.748820	0.000000	0.000000	2.034874
Round_1	0.332397	0.000000	0.000000	0.030854	0.000000	0.000000	0.000000	0.363251
Round_1
Round_1	0.525272	0.662729	-0.095412	0.000000	-0.277131	0.000000	0.000000	1.560544
Round_1	0.700300	0.851570	0.000000	0.015563	0.000000	0.000000	0.000000	1.567433
Round_1	0.404792	0.000000	-0.861953	0.000000	-0.264660	0.000000	0.000000	1.531405
Round_1	0.502161	0.000000	-0.864219	0.000000	-0.322216	0.000000	0.000000	1.688596
Round_1	0.727544	0.917975	-0.597838	0.000000	-0.343101	0.000000	0.000000	2.586457
Round_1	0.462882	0.498506	0.000000	0.000000	-0.029748	0.000000	0.000000	0.991136
Round_1	0.395751	0.000000	-0.826790	0.000000	-0.015570	0.000000	0.000000	1.238111
Round_1	0.409153	0.000000	-0.691220	0.000000	0.000000	0.000000	0.000000	1.100373
Round_1	0.513369	0.786278	0.000000	0.000000	0.000000	0.000000	0.000000	1.299647
Round_1	0.260694	0.202682	0.000000	0.000000	0.000000	0.000000	0.000000	0.463377
Round_1	0.276264	0.000000	0.000000	0.097331	0.000000	0.000000	0.000000	0.373594
Round_1	0.408685	0.656144	0.000000	0.041904	0.000000	0.000000	0.000000	1.106733
Round_1	0.974632	0.952922	-0.073667	0.162370	0.000000	0.000000	0.000000	2.163591
Round_1	0.329911	0.047270	0.000000	0.000000	-0.029681	0.000000	0.000000	0.406862
Round_1	0.446733	0.000000	-0.864607	-0.001812	-0.733694	0.000000	0.000000	2.046846
Round_1	0.539675	0.773054	0.000000	0.012871	0.000000	0.000000	0.000000	1.325599
Round_1	0.463822	0.000000	-0.840915	0.000000	0.000000	0.000000	0.000000	1.304738
Round_1	0.468465	0.000000	-0.860763	0.000000	-0.475968	0.000000	0.000000	1.805196
Round_1	0.457248	0.000000	-0.670218	0.000000	0.000000	0.000000	0.000000	1.127466
Round_1
Round_1	0.427544	0.000000	-0.384050	0.000000	-0.000061	0.000000	0.000000	0.811655
Round_1	0.405438	0.000000	-0.864469	0.000000	0.000000	0.000000	0.000000	1.269907
Round_1	0.662045	0.897033	0.000000	0.000000	0.000000	0.000000	0.000000	1.559078
Round_1	0.532556	0.000000	-0.720970	0.000000	-0.162889	0.000000	0.000000	1.416415
Round_1	0.990562	0.943596	-0.098141	0.000000	-0.009769	0.000000	0.000000	2.042067
Round_1	0.416310	0.118592	0.000000	0.074085	0.000000	0.000000	0.000000	0.608987
Round_1	0.522955	0.870962	0.000000	0.000000	0.000000	0.000000	0.000000	1.393917
Round_1	0.500064	0.000000	-0.854564	0.000000	-0.641952	0.000000	0.000000	1.996580
Round_1
Round_1	0.427080	0.000000	-0.735157	0.000000	-0.371789	0.000000	0.000000	1.534026
Round_1	0.384681	0.561379	0.000000	0.132368	0.000000	0.000000	0.000000	1.078428
Round_1	0.392907	0.000000	-0.835369	0.000000	-0.370311	0.000000	0.000000	1.598587
Round_1	0.385557	0.000000	-0.863041	0.000000	0.000000	0.000000	0.000000	1.248598
Round_1	0.353778	0.000000	-0.091726	0.019909	0.000000	0.000000	0.000000	0.465413
Round_1	0.826408	0.908950	0.000000	0.000000	0.000000	0.000000	0.000000	1.735358
Round_1	0.486446	0.000000	-0.863847	0.000000	-0.413260	0.000000	0.000000	1.763553
Round_1	0.339044	0.000000	0.000000	0.000000	0.000000	0.000000	0.000000	0.339044
Round_1	0.525716	0.815726	0.000000	0.000000	-0.161573	0.000000	0.000000	1.503015
Round_1	0.408085	0.614085	-0.053497	0.000000	-0.118759	0.000000	0.000000	1.194426
Round_1
Round_1	0.439259	0.000000	-0.861200	0.000000	0.000000	0.000000	0.000000	1.300458
Round_1	0.363960	0.000000	-0.671862	0.005101	0.000000	0.000000	0.000000	1.040923
Round_1	0.319445	0.000000	-0.005432	0.000000	0.000000	0.000000	0.000000	0.324877
Round_1	0.417073	0.000000	-0.863796	0.000000	0.000000	0.000000	0.000000	1.280868
Round_1	0.950570	0.928924	0.000000	0.000000	0.000000	0.000000	0.000000	1.879494
Round_1	0.937211	0.932474	0.000000	0.000000	1.000000	-0.930645	0.847229	4.647557
Round_1	0.431900	0.000000	-0.672298	0.000000	0.000000	0.000000	0.000000	1.104199
Round_1	1.000000	0.000000	-0.864665	0.000000	0.000000	0.000000	0.000000	1.864665
Round_1	0.514398	0.000000	-0.863006	0.000000	-0.473059	0.000000	0.000000	1.850463
Round_1	0.414761	0.000000	-0.762576	0.000000	0.000000	0.000000	0.000000	1.177337
Round_1	0.427665	0.000000	-0.859656	0.000000	-0.239876	0.000000	0.000000	1.527198
Round_1	0.385214	0.000000	-0.837683	0.000000	-0.094478	0.000000	0.000000	1.317375
Round_1	0.396957	0.000000	-0.828065	0.040889	0.000000	0.000000	0.000000	1.265911
Round_1	0.371785	0.000000	-0.850773	0.000000	-0.088855	0.000000	0.000000	1.311412
Round_1	0.974697	0.953083	-0.183531	0.027119	0.000000	0.000000	0.000000	2.138430
Round_1	0.430872	0.000000	-0.770288	0.026785	0.000000	0.000000	0.000000	1.227946
Round_1
Round_1	0.416972	0.000000	-0.661517	0.000000	-0.301703	0.000000	0.000000	1.380192
Round_1	0.440209	0.000000	-0.864131	0.000000	-0.711689	0.000000	0.000000	2.016030
Round_1	0.369616	0.000000	-0.848975	0.000000	0.000000	0.000000	0.000000	1.218591
Round_1	0.926042	0.949671	0.000000	0.037443	0.998019	-0.027134	0.766913	3.705222
Round_1	0.681893	0.794763	0.000000	0.000000	-0.017873	0.000000	0.000000	1.494528
Round_1	0.301701	0.000000	0.000000	0.000344	0.000000	0.000000	0.000000	0.302045
Round_1	0.392172	0.000000	-0.861582	0.000000	-0.731505	0.000000	0.000000	1.985259
Round_1
Round_1	0.311682	0.000000	-0.010476	0.003062	0.000000	0.000000	0.000000	0.325220
Round_1	0.369799	0.000000	-0.601002	0.000000	0.000000	0.000000	0.000000	0.970801
Round_1	0.919599	0.955400	-0.833939	0.000174	0.000000	0.000000	0.000000	2.709112
Round_1	0.388813	0.000000	-0.864363	0.000000	-0.637029	0.000000	0.000000	1.890205
Round_1	0.349565	0.000000	0.000000	0.038488	0.000000	0.000000	0.000000	0.388053
Round_1	0.288392	0.032713	0.000000	0.000000	0.000000	0.000000	0.000000	0.321104
Round_1	0.349536	0.000000	-0.716476	0.000000	0.000000	0.000000	0.000000	1.066013
Round_1	0.382440	0.000000	-0.723111	0.000000	-0.027418	0.000000	0.000000	1.132969
Round_1	0.376663	0.000000	-0.830009	0.000000	-0.055687	0.000000	0.000000	1.262359
Round_1	0.367523	0.000000	-0.490776	0.000000	-0.125262	0.000000	0.000000	0.983561
Round_1
Round_1	0.470977	0.882405	0.000000	0.000000	0.000000	0.000000	0.000000	1.353382
Round_1	0.482010	0.000000	-0.860957	0.000000	0.000000	0.000000	0.000000	1.342966
Round_1	0.326017	0.150387	0.000000	0.000000	0.000000	0.000000	0.000000	0.476404
Round_1	0.432785	0.200043	0.000000	0.000000	0.000000	0.000000	0.000000	0.632828
Round_1	0.336502	0.003526	-0.814594	0.000000	-0.651937	0.000000	0.000000	1.806559
Round_1	0.392818	0.000000	-0.838107	0.000000	-0.034688	0.000000	0.000000	1.265613
Round_1	0.444948	0.448831	-0.409334	0.000000	-0.281308	0.000000	0.000000	1.584421
Round_1	0.381656	0.000000	-0.541443	0.000000	0.000000	0.000000	0.000000	0.923099
Round_1	0.411594	0.000000	-0.837426	0.000000	-0.049523	0.000000	0.000000	1.298543
Round_1	0.419815	0.000000	-0.863761	0.000000	0.000000	0.000000	0.000000	1.283577
Round_1	0.390620	0.000000	-0.829242	0.000000	-0.027841	0.000000	0.000000	1.247704
Round_1	0.408427	0.000000	-0.697232	0.000000	0.000000	0.000000	0.000000	1.105659
Round_1	0.400525	0.000000	-0.856732	0.000000	-0.780586	0.000000	0.000000	2.037842
Round_1	0.414108	0.000000	-0.729180	0.000000	0.000000	0.000000	0.000000	1.143288
Round_1	0.478350	0.000000	-0.393996	0.000000	-0.163029	0.000000	0.000000	1.035375
Round_1	0.378763	0.000000	-0.782113	0.000000	-0.300686	0.000000	0.000000	1.461561
Round_1	0.998812	0.946809	-0.631732	0.000000	-0.475968	0.000000	0.000000	3.053321
Round_1	0.425858	0.000000	-0.853045	0.061406	0.000000	0.000000	0.000000	1.340310
Round_1	0.284462	0.000000	0.000000	0.001869	0.000000	0.000000	0.000000	0.286332
Round_1	0.493229	0.236049	-0.754810	0.000000	-0.632030	0.000000	0.000000	2.116118
Round_1	0.536724	0.581021	-0.026631	0.000000	-0.270811	0.000000	0.000000	1.415186
Round_1	0.365493	0.000000	-0.624355	0.000000	-0.227887	0.000000	0.000000	1.217735
Round_1	0.404760	0.000000	-0.860349	0.000000	-0.054808	0.000000	0.000000	1.319917
Round_1	0.937010	0.923123	0.000000	0.000000	0.000000	0.000000	0.000000	1.860133
Round_1	0.360624	0.000000	-0.766549	0.000000	-0.094511	0.000000	0.000000	1.221683
Round_1	0.354890	0.000000	0.000000	0.000000	0.000000	0.000000	0.000000	0.354890
Round_1	0.609564	0.000000	-0.861692	0.000000	-0.464742	0.000000	0.000000	1.935998
Round_1	0.457855	0.000000	-0.718231	0.000000	-0.155443	0.000000	0.000000	1.331528
Round_1	0.325485	0.000000	0.000000	0.152983	0.000000	0.000000	0.000000	0.478467
Round_1	0.388193	0.000000	-0.774012	0.000000	-0.087210	0.000000	0.000000	1.249415
Round_1	0.347916	0.000000	-0.384070	0.070791	-0.025773	0.000000	0.000000	0.828549
Round_1	0.383333	0.000000	-0.857071	0.000000	-0.028782	0.000000	0.000000	1.269186
Round_1	0.981272	0.902292	-0.836481	0.000000	-0.545345	0.000000	0.000000	3.265390
Round_1	0.292962	0.232852	0.000000	0.101446	0.000000	0.000000	0.000000	0.627260
Round_1	0.441791	0.000000	0.000000	0.692147	0.000000	0.000000	0.000000	1.133938
Round_1	0.368769	0.000000	0.000000	0.000000	0.000000	0.000000	0.000000	0.368769
Round_1	0.437803	0.000000	-0.787018	0.000000	0.000000	0.000000	0.000000	1.224821
Round_1	0.404022	0.000000	-0.206914	0.000000	0.000000	0.000000	0.000000	0.610936
Round_1	0.390866	0.000000	-0.795839	0.000088	-0.004892	0.000000	0.000000	1.191686
Round_1	0.292333	0.000974	0.000000	0.226829	-0.001146	0.000000	0.000000	0.521281
Round_1	0.718428	0.940031	-0.023099	0.072542	0.000000	0.000000	0.000000	1.754100
Round_1	0.422622	0.000000	-0.862392	0.000000	-0.433661	0.000000	0.000000	1.718674
Round_1	0.474330	0.000000	-0.856515	0.000000	-0.060483	0.000000	0.000000	1.391328
Round_1	0.493845	0.000000	-0.856534	0.000000	-0.082205	0.000000	0.000000	1.432584
Round_1	0.413806	0.000000	-0.864662	-0.305455	-0.683375	0.000000	0.000000	2.267299
Round_1	0.409700	0.000000	-0.845398	0.000000	-0.452988	0.000000	0.000000	1.708086
Round_1	0.382286	0.000000	-0.864070	0.010011	0.000000	0.000000	0.000000	1.256367
Round_1	0.435770	0.014195	0.000000	0.000000	0.000000	0.000000	0.000000	0.449965
Round_1	0.521388	0.000000	-0.863492	0.000000	-0.196776	0.000000	0.000000	1.581657
Round_1
Round_1	0.356510	0.000000	-0.036210	0.000000	0.000000	0.000000	0.000000	0.392719
Round_1	0.482536	0.000000	-0.253846	0.000000	-0.128317	0.000000	0.000000	0.864699
Round_1
Round_1	0.383071	0.000000	-0.836714	0.092177	0.000000	0.000000	0.000000	1.311962
Round_1	0.502377	0.828827	0.000000	0.071858	-0.015682	0.000000	0.000000	1.418744
Round_1	0.388601	0.000000	-0.801239	0.013064	-0.150543	0.000000	0.000000	1.353446
Round_1	0.555014	0.000000	-0.842988	0.000000	-0.148780	0.000000	0.000000	1.546782
Round_1	0.531132	0.874595	0.000000	0.429182	0.000000	0.000000	0.000000	1.834909
Round_1	0.315484	0.000000	0.000000	0.000000	0.000000	0.000000	0.000000	0.315484
Round_1	0.382577	0.000000	-0.668693	0.000000	-0.365686	0.000000	0.000000	1.416955
Round_1	0.435255	0.000000	-0.844018	0.000000	-0.255243	0.000000	0.000000	1.534515
Round_1	0.469288	0.006173	-0.458829	0.000000	-0.266691	0.000000	0.000000	1.200981
Round_1	0.424680	0.000000	-0.839510	0.003329	0.000000	0.000000	0.000000	1.267519
Round_1	0.422046	0.000000	-0.850242	0.000000	-0.603972	0.000000	0.000000	1.876259
Round_1	0.588333	0.882859	0.000000	0.117221	-0.035752	0.000000	0.000000	1.624165
Round_1	0.988239	0.952189	0.000000	0.273712	1.000000	-0.982914	0.999148	5.196202
Round_1	0.410206	0.000000	-0.841941	0.018973	0.000000	0.000000	0.000000	1.271120
Round_1	0.389432	0.000000	-0.864633	0.000000	-0.670340	0.000000	0.000000	1.924405
Round_1	0.519755	0.000000	-0.861450	0.000000	-0.486191	0.000000	0.000000	1.867396
Round_1	0.363483	0.000000	-0.736502	0.002296	0.000000	0.000000	0.000000	1.102281
Round_1	0.262337	0.053137	0.000000	0.020275	0.000000	0.000000	0.000000	0.335749
Round_1	0.453355	0.000000	-0.857765	0.000000	-0.023320	0.000000	0.000000	1.334441
Round_1	0.486634	0.000000	-0.859119	0.000000	-0.004371	0.000000	0.000000	1.350124
Round_1	0.454951	0.727175	0.000000	0.000000	0.000000	0.000000	0.000000	1.182126
Round_1
Round_1	0.399480	0.000000	-0.860628	0.000000	-0.131143	0.000000	0.000000	1.391251
Round_1	0.446486	0.871441	-0.018102	0.000000	-0.006938	0.000000	0.000000	1.342967
Round_1	0.408248	0.000000	-0.563101	0.000000	-0.011486	0.000000	0.000000	0.982835
Round_1	0.468053	0.000000	-0.864628	0.000000	-0.554399	0.000000	0.000000	1.887081
Round_1	0.318387	0.229139	0.000000	0.003715	0.000000	0.000000	0.000000	0.551241
Round_1	0.314886	0.000000	-0.352362	0.002289	0.000000	0.000000	0.000000	0.669536
Round_1	1.000000	0.955080	-0.779867	0.000019	-0.000892	0.000000	0.000000	2.735859
Round_1	0.413923	0.000000	-0.864613	0.000000	-0.636388	0.000000	0.000000	1.914924
Round_1	0.499453	0.676237	0.000000	0.000000	-0.011618	0.000000	0.000000	1.187308
Round_1	0.413504	0.000000	-0.399351	0.000000	0.000000	0.000000	0.000000	0.812855
Round_1	0.316005	0.000000	0.000000	0.000000	0.000000	0.000000	0.000000	0.316005
Round_1	0.999571	0.952100	-0.445550	0.000000	-0.085796	0.000000	0.000000	2.483017
Round_1	0.435880	0.000000	-0.716187	0.000000	-0.004628	0.000000	0.000000	1.156694
Round_1	0.400953	0.000000	-0.859943	0.049664	-0.176149	0.000000	0.000000	1.486710
Round_1	0.334495	0.000000	0.000000	0.000000	0.000000	0.000000	0.000000	0.334495
Round_1	0.498446	0.000000	-0.859360	0.000000	-0.662809	0.000000	0.000000	2.020614
Round_1	0.440277	0.000000	-0.825988	0.000000	-0.009808	0.000000	0.000000	1.276073
Round_1	0.693325	0.875820	0.000000	0.000711	0.000000	0.000000	0.000000	1.569856
Round_1	0.999950	0.000000	-0.864665	0.000000	-0.619755	0.000000	0.000000	2.484370
Round_1	0.684224	0.955758	-0.863738	0.000000	-0.404289	0.000000	0.000000	2.908008
Round_1	0.357417	0.878373	-0.214345	0.000000	0.000000	0.000000	0.000000	1.450136
Round_1	0.367535	0.000000	-0.509494	0.000000	0.000000	0.000000	0.000000	0.877029
Round_1	0.816474	0.908842	0.000000	0.034986	0.000000	0.000000	0.000000	1.760301
Round_1	0.474756	0.000000	-0.863336	0.000000	-0.166658	0.000000	0.000000	1.504750
Round_1	0.377882	0.000000	-0.798489	0.000000	-0.418275	0.000000	0.000000	1.594646
Round_1	0.967554	0.945057	0.000000	0.085121	0.000000	0.000000	0.000000	1.997732
Round_1	0.544115	0.000000	-0.850654	0.000000	-0.540151	0.000000	0.000000	1.934920
Round_1	0.411708	0.000000	-0.862421	0.000000	-0.697725	0.000000	0.000000	1.971854
Round_1	0.261742	0.093115	0.000000	0.000000	0.000000	0.000000	0.000000	0.354857
Round_1	0.342841	0.193522	0.000000	0.017088	0.000000	0.000000	0.000000	0.553452
Round_1
Round_1	0.241285	0.000000	0.000000	0.053157	0.000000	0.000000	0.000000	0.294441
Round_1	0.361663	0.000000	-0.829343	0.000312	0.000000	0.000000	0.000000	1.191318
Round_1	0.407109	0.000000	-0.864656	0.000000	-0.005299	0.000000	0.000000	1.277064
Round_1	0.326393	0.000000	-0.723360	0.000000	-0.045622	0.000000	0.000000	1.095375
Round_1	0.399604	0.000000	-0.798599	0.000000	0.000000	0.000000	0.000000	1.198202
Round_1	0.387709	0.000000	-0.864599	-0.000084	-0.686803	0.000000	0.000000	1.939196
Round_1	0.467132	0.000000	-0.366708	0.000000	-0.091895	0.000000	0.000000	0.925736
Round_1	0.484136	0.689613	0.000000	0.000559	0.000000	0.000000	0.000000	1.174308
Round_1	0.472064	0.000000	-0.752181	0.000000	-0.136417	0.000000	0.000000	1.360662
Round_1	0.264085	0.000000	0.000000	0.001686	0.000000	0.000000	0.000000	0.265771
Round_1	0.525211	0.000000	-0.742435	0.000000	-0.159844	0.000000	0.000000	1.427490
Round_1	0.395269	0.000000	-0.858805	0.023527	0.000000	0.000000	0.000000	1.277601
Round_1	0.316689	0.000000	-0.572322	0.000422	0.000000	0.000000	0.000000	0.889432
Round_1	0.283514	0.000000	0.000000	0.140355	0.000000	0.000000	0.000000	0.423868
Round_1
Round_1	0.643535	0.753992	-0.004943	0.000000	-0.227043	0.000000	0.000000	1.629513
Round_1	0.411725	0.000000	-0.845814	0.000000	-0.575390	0.000000	0.000000	1.832929
Round_1	0.481482	0.412144	0.000000	0.000000	-0.231962	0.000000	0.000000	1.125588
Round_1	0.432345	0.000000	-0.834057	0.001424	-0.099470	0.000000	0.000000	1.367297
Round_1	0.447858	0.000000	-0.863920	0.000000	-0.405865	0.000000	0.000000	1.717642
Round_1	0.385727	0.000000	-0.860846	0.000000	0.000000	0.000000	0.000000	1.246573
Round_1	0.407694	0.000000	-0.805996	0.000000	-0.111115	0.000000	0.000000	1.324805
Round_1	0.415950	0.000000	-0.766041	0.000000	-0.585916	0.000000	0.000000	1.767907
Round_1
Round_1	0.459892	0.000000	-0.862010	0.000000	-0.302343	0.000000	0.000000	1.624245
Round_1
Round_1	0.399153	0.000000	-0.863846	-0.077817	-0.678591	0.000000	0.000000	2.019407
Round_1	0.542304	0.000000	-0.840698	0.000000	-0.450945	0.000000	0.000000	1.833947
Round_1	0.997813	0.948424	-0.378509	0.000000	-0.193890	0.000000	0.000000	2.518637
Round_1	0.387511	0.000000	-0.797347	0.000489	0.000000	0.000000	0.000000	1.185347
Round_1	0.284733	0.000000	0.000000	0.012102	0.000000	0.000000	0.000000	0.296835
Round_1	0.368945	0.000153	-0.419487	0.000000	-0.069924	0.000000	0.000000	0.858509
Round_1	0.332830	0.000000	0.000000	0.000000	0.000000	0.000000	0.000000	0.332830
Round_1	0.995555	0.952949	-0.026438	0.029285	0.000000	0.000000	0.000000	2.004226
Round_1	0.461256	0.000000	-0.863655	0.000000	-0.468474	0.000000	0.000000	1.793385
Round_1	0.495089	0.000000	-0.854394	0.000000	-0.542785	0.000000	0.000000	1.892268
Round_1	0.483471	0.000000	-0.830170	0.000000	-0.017377	0.000000	0.000000	1.331018
Round_1	0.929163	0.952963	0.000000	0.055028	1.000000	-0.980142	0.997446	4.914743
Round_1	0.388032	0.000000	-0.820672	0.032300	0.000000	0.000000	0.000000	1.241003
Round_1	0.415956	0.000000	-0.855117	0.000000	-0.005303	0.000000	0.000000	1.276376
Round_1	0.276377	0.302292	0.000000	0.088154	0.000000	0.000000	0.000000	0.666823
Round_1	0.424280	0.000000	-0.772646	0.000000	-0.399801	0.000000	0.000000	1.596727
Round_1	0.351052	0.000000	-0.820456	0.000000	0.000000	0.000000	0.000000	1.171508
Round_1	0.357085	0.000000	0.000000	0.000000	0.000000	0.000000	0.000000	0.357085
Round_1	0.486429	0.000000	-0.835985	0.000000	0.000000	0.000000	0.000000	1.322414
Round_1	0.386030	0.000000	-0.858398	0.000000	-0.646188	0.000000	0.000000	1.890616
Round_1	0.563867	0.000000	-0.864449	0.000000	-0.499664	0.000000	0.000000	1.927981
Round_1
Round_1	0.934244	0.924244	0.000000	0.053881	-0.008664	0.000000	0.000000	1.921032
Round_1	0.357022	0.000000	-0.377570	0.000000	-0.230490	0.000000	0.000000	0.965082
Round_1	0.369325	0.000000	-0.857036	0.000000	0.000000	0.000000	0.000000	1.226361
Round_1	0.405940	0.000000	-0.844233	0.000000	0.000000	0.000000	0.000000	1.250173
Round_1	0.399028	0.000000	-0.863871	0.000000	-0.070080	0.000000	0.000000	1.332979
Round_1	0.388663	0.000000	-0.844750	0.000000	-0.176867	0.000000	0.000000	1.410280
Round_1	0.410800	0.633112	0.000000	0.000000	-0.003087	0.000000	0.000000	1.047000
Round_1	0.628432	0.740576	0.000000	0.004345	0.000000	0.000000	0.000000	1.373352
Round_1	0.270061	0.000000	0.000000	0.001161	0.000000	0.000000	0.000000	0.271222
Round_1	0.447874	0.000000	-0.857271	0.000000	-0.500606	0.000000	0.000000	1.805751
Round_1	0.405231	0.000000	-0.862260	0.000000	-0.011600	0.000000	0.000000	1.279091
Round_1	0.314793	0.000000	-0.481568	0.000000	0.000000	0.000000	0.000000	0.796361
Round_1	0.716528	0.815473	-0.299412	0.000000	-0.490787	0.000000	0.000000	2.322200
Round_1	0.977042	0.956083	0.000000	0.383313	1.000000	-0.992310	0.999991	5.308739
Round_1	0.455278	0.000000	-0.864572	0.000000	-0.686192	0.000000	0.000000	2.006042
Round_1	0.469809	0.000000	-0.864659	0.000000	-0.680795	0.000000	0.000000	2.015263
Round_1	0.699974	0.903446	-0.826585	0.000000	-0.754787	0.000000	0.000000	3.184792
Round_1
Round_1	0.480780	0.000000	-0.863759	0.000000	-0.602699	0.000000	0.000000	1.947238
Round_1	0.328672	0.000000	-0.153478	0.097783	-0.110891	0.000000	0.000000	0.690823
Round_1	0.887269	0.926427	0.000000	0.009719	-0.024151	0.000000	0.000000	1.847565
Round_1
Round_1	0.461701	0.000000	-0.858605	0.000000	-0.088996	0.000000	0.000000	1.409302
Round_1	0.586833	0.897295	0.000000	0.000000	0.000000	0.000000	0.000000	1.484128
Round_1	0.388733	0.000000	-0.745582	0.000000	0.000000	0.000000	0.000000	1.134314
Round_1	0.387932	0.000000	-0.717542	0.000000	-0.400650	0.000000	0.000000	1.506124
Round_1	0.418797	0.000000	-0.864354	0.000000	-0.001241	0.000000	0.000000	1.284392
Round_1	0.938184	0.929050	0.000000	0.000627	0.000000	0.000000	0.000000	1.867862
Round_1	0.477358	0.000000	-0.743702	0.000000	-0.160857	0.000000	0.000000	1.381917
Round_1	0.412989	0.000000	-0.862683	0.000000	-0.565068	0.000000	0.000000	1.840740
Round_1	0.449792	0.582365	0.000000	0.038291	0.000000	0.000000	0.000000	1.070448
Round_1	0.398733	0.080141	-0.242742	0.000000	-0.274014	0.000000	0.000000	0.995629
Round_1	0.350720	0.524762	0.000000	0.000000	-0.053382	0.000000	0.000000	0.928865
Round_1	0.405145	0.000000	-0.821134	0.000000	-0.044140	0.000000	0.000000	1.270419
Round_1	0.561834	0.955959	-0.864526	0.000000	-0.568632	0.000000	0.000000	2.950951
Round_1
Round_1	0.905762	0.930808	-0.223921	0.000000	-0.254237	0.000000	0.000000	2.314728
Round_1	0.384200	0.000000	-0.858556	0.000000	0.000000	0.000000	0.000000	1.242756
Round_1	0.410735	0.000000	-0.834913	0.000000	0.000000	0.000000	0.000000	1.245647
Round_1
Round_1	0.968209	0.951703	0.000000	0.198494	0.000000	0.000000	0.000000	2.118406
Round_1	0.970917	0.946304	-0.067548	0.000734	-0.009741	0.000000	0.000000	1.995243
Round_1	0.311551	0.223298	0.000000	0.000000	0.000000	0.000000	0.000000	0.534848
Round_1	0.364340	0.041724	0.000000	0.008046	0.000000	0.000000	0.000000	0.414110
Round_1	0.426073	0.701949	0.000000	0.043823	0.000000	0.000000	0.000000	1.171845
Round_1	0.361064	0.000000	-0.167799	0.000000	0.000000	0.000000	0.000000	0.528863
Round_1	0.397830	0.000000	-0.856089	0.000000	-0.204609	0.000000	0.000000	1.458527
Round_1	0.980940	0.944643	0.000000	0.000000	0.012041	0.000000	0.000000	1.937624
Round_1	0.695026	0.866272	0.000000	0.010963	-0.181945	0.000000	0.000000	1.754206
Round_1	0.407775	0.552039	0.000000	0.146148	0.000000	0.000000	0.000000	1.105962
Round_1	0.378641	0.000000	-0.680016	0.023445	0.000000	0.000000	0.000000	1.082103
Round_1	0.464196	0.000000	-0.858386	0.000000	-0.316866	0.000000	0.000000	1.639448
Round_1
Round_1	0.371277	0.500255	0.000000	0.000000	0.000000	0.000000	0.000000	0.871533
Round_1	0.935158	0.942814	0.000000	0.071600	0.000000	0.000000	0.000000	1.949572
Round_1	0.324976	0.000000	0.000000	0.000000	0.000000	0.000000	0.000000	0.324976
Round_1
Round_1	0.699261	0.875314	0.000000	0.000000	0.000000	0.000000	0.000000	1.574575
Round_1	0.521104	0.636096	0.000000	0.028274	0.000000	0.000000	0.000000	1.185474
Round_1	0.448052	0.000000	-0.861311	0.000000	-0.270278	0.000000	0.000000	1.579641
Round_1	0.409473	0.000000	-0.789268	0.000000	-0.286598	0.000000	0.000000	1.485340
Round_1	0.434782	0.000000	-0.859812	0.000000	-0.317296	0.000000	0.000000	1.611889
Round_1
Round_1	0.449308	0.000000	-0.864040	0.000000	-0.606663	0.000000	0.000000	1.920010
Round_1	0.431628	0.000000	-0.863896	0.000000	-0.282500	0.000000	0.000000	1.578024
Round_1	0.944674	0.948937	0.000000	0.016162	0.000000	0.000000	0.000000	1.909772
Round_1	0.473566	0.000000	-0.817412	0.000000	0.000000	0.000000	0.000000	1.290978
Round_1	0.448550	0.000000	-0.850760	0.000000	-0.002800	0.000000	0.000000	1.302109
Round_1	0.464375	0.000000	-0.864350	0.000000	-0.581838	0.000000	0.000000	1.910562
Round_1	0.489485	0.000000	-0.834337	0.000000	-0.467254	0.000000	0.000000	1.791077
Round_1	0.258645	0.000000	0.000000	0.038906	0.000000	0.000000	0.000000	0.297551
Round_1	0.447520	0.780822	-0.033403	0.000000	-0.170417	0.000000	0.000000	1.432161
Round_1	0.437718	0.000000	-0.789379	0.000000	-0.082539	0.000000	0.000000	1.309637
Round_1	0.497540	0.000000	-0.706475	0.458591	0.000000	0.000000	0.000000	1.662607
Round_1	0.417819	0.000000	-0.855589	0.000000	-0.207348	0.000000	0.000000	1.480756
Round_1	0.371205	0.000000	-0.765675	0.000000	0.000000	0.000000	0.000000	1.136880
Round_1	0.342194	0.500738	0.000000	0.042998	0.000000	0.000000	0.000000	0.885930
Round_1	0.379696	0.000000	-0.791539	0.000000	0.000000	0.000000	0.000000	1.171235
Round_1	0.349956	0.000000	-0.616631	0.000000	0.000000	0.000000	0.000000	0.966587
Round_1	0.376629	0.000000	-0.699865	0.000000	-0.055164	0.000000	0.000000	1.131659
Round_1	0.920505	0.939590	0.000000	0.005157	0.000000	0.000000	0.000000	1.865252
Round_1
Round_1	0.419825	0.000000	-0.847972	0.000000	-0.425852	0.000000	0.000000	1.693649
Round_1	0.555897	0.000000	-0.864558	0.000000	-0.331631	0.000000	0.000000	1.752086
Round_1	0.478815	0.000000	-0.713567	0.000000	-0.182007	0.000000	0.000000	1.374390
Round_1	0.386353	0.000000	-0.383913	0.000000	0.000000	0.000000	0.000000	0.770266
Round_1	0.386121	0.000000	-0.860804	0.000000	-0.429939	0.000000	0.000000	1.676864
Round_1	0.390631	0.000000	-0.342995	0.000000	-0.000632	0.000000	0.000000	0.734258
Round_1	0.600726	0.656659	-0.339852	0.000000	-0.366339	0.000000	0.000000	1.963576
Round_1	0.407367	0.000000	-0.787647	0.000000	-0.213557	0.000000	0.000000	1.408571
Round_1	0.439605	0.000000	-0.846393	0.000000	-0.419195	0.000000	0.000000	1.705194
Round_1	0.966507	0.932140	-0.122947	0.000000	-0.302911	0.000000	0.000000	2.324505
Round_1	0.373827	0.000000	-0.842154	0.000000	0.000000	0.000000	0.000000	1.215980
Round_1	0.508437	0.000000	-0.864272	0.000000	-0.606705	0.000000	0.000000	1.979415
Round_1	0.468429	0.000000	-0.856405	0.000000	-0.215391	0.000000	0.000000	1.540225
Round_1	0.389391	0.000000	-0.825477	0.007046	-0.054390	0.000000	0.000000	1.276304
Round_1	0.405945	0.000000	-0.713381	0.000000	-0.078874	0.000000	0.000000	1.198200
Round_1	0.436094	0.000000	-0.475559	0.000000	-0.230401	0.000000	0.000000	1.142053
Round_1	0.424583	0.000000	-0.864562	0.000000	-0.516492	0.000000	0.000000	1.805638
Round_1	0.419805	0.000000	-0.859935	0.000000	-0.121269	0.000000	0.000000	1.401008
Round_1	0.338954	0.000000	-0.173386	0.000000	0.000000	0.000000	0.000000	0.512340
Round_1	0.538364	0.000000	-0.860753	0.000000	-0.304001	0.000000	0.000000	1.703118
Round_1
Round_1	0.445685	0.000000	-0.861799	0.000000	-0.455391	0.000000	0.000000	1.762875
Round_1	0.393399	0.000000	-0.854364	0.022293	-0.062826	0.000000	0.000000	1.332882
Round_1	0.410464	0.000000	-0.704263	0.000000	-0.147006	0.000000	0.000000	1.261733
Round_1	0.381158	0.000000	-0.863245	0.000000	-0.211967	0.000000	0.000000	1.456370
Round_1	0.530215	0.650223	-0.361145	0.000000	-0.584309	0.000000	0.000000	2.125891
Round_1	0.395119	0.677113	0.000000	0.009658	0.000000	0.000000	0.000000	1.081890
Round_1	0.379557	0.000000	-0.847938	0.000000	-0.224827	0.000000	0.000000	1.452323
Round_1	0.562661	0.000000	-0.842510	0.000000	-0.369972	0.000000	0.000000	1.775143
Round_1	0.698195	0.898787	-0.267946	0.000000	-0.269050	0.000000	0.000000	2.133978
Round_1	0.395114	0.000000	-0.864569	-0.110678	-0.739100	0.000000	0.000000	2.109461
Round_1	0.814584	0.910736	0.000000	0.135707	0.000000	0.000000	0.000000	1.861027
Round_1	0.379585	0.000000	-0.859142	0.010176	0.000000	0.000000	0.000000	1.248903
Round_1	0.301618	0.254958	0.000000	0.000000	0.000000	0.000000	0.000000	0.556576
Round_1	0.352145	0.287347	0.000000	0.000000	-0.000230	0.000000	0.000000	0.639722
Round_1	0.439396	0.000000	-0.854224	0.000000	-0.279976	0.000000	0.000000	1.573596
Round_1	0.695104	0.862466	0.000000	0.105209	0.000000	0.000000	0.000000	1.662779
Round_1
Round_1	0.476134	0.000000	-0.864272	0.000000	-0.654158	0.000000	0.000000	1.994564
Round_1	0.453174	0.000000	-0.864403	0.000000	0.000000	0.000000	0.000000	1.317577
Round_1	0.791993	0.924354	0.000000	0.000000	-0.184773	0.000000	0.000000	1.901120
Round_1	0.410948	0.000000	-0.848377	0.000000	0.000000	0.000000	0.000000	1.259325
Round_1	0.963405	0.938670	0.000000	0.000000	0.000000	0.000000	0.000000	1.902075
Round_1	0.403225	0.000000	-0.859821	0.000000	-0.000295	0.000000	0.000000	1.263340
Round_1	0.352862	0.000000	-0.859670	0.000000	0.000000	0.000000	0.000000	1.212531
Round_1	0.397954	0.000000	-0.838651	0.000000	-0.000008	0.000000	0.000000	1.236614
Round_1	0.403402	0.047194	0.000000	0.000000	0.000000	0.000000	0.000000	0.450596
Round_1	0.317148	0.000000	-0.026752	0.000000	0.000000	0.000000	0.000000	0.343899
Round_1	0.860683	0.932928	0.000000	0.082022	0.000000	0.000000	0.000000	1.875633
Round_1	0.998351	0.955083	0.000000	0.024552	0.999993	-0.667114	0.714224	4.359317
Round_1
Round_1	0.341924	0.000000	-0.185702	0.066460	0.000000	0.000000	0.000000	0.594085
Round_1
Round_1	0.421085	0.945587	-0.832355	0.000000	-0.426021	0.000000	0.000000	2.625048
Round_1	0.390660	0.000000	-0.823729	0.000017	0.000000	0.000000	0.000000	1.214406
Round_1	0.422455	0.000000	0.000000	0.343864	0.000000	0.000000	0.000000	0.766319
Round_1	0.410330	0.000000	-0.864578	0.000000	-0.193086	0.000000	0.000000	1.467995
Round_1	0.381998	0.000000	-0.853789	0.000000	0.000000	0.000000	0.000000	1.235787
Round_1	0.393915	0.664331	-0.795736	0.000000	-0.644677	0.000000	0.000000	2.498659
Round_1	0.411571	0.000000	-0.611391	0.000000	0.000000	0.000000	0.000000	1.022962
Round_1
Round_1	0.395803	0.000000	-0.834851	0.000000	0.000000	0.000000	0.000000	1.230654
Round_1	0.384289	0.000000	-0.855932	0.000000	0.000000	0.000000	0.000000	1.240221
Round_1	0.380102	0.000000	-0.825474	0.005528	0.000000	0.000000	0.000000	1.211104
Round_1	0.420684	0.196387	-0.255694	0.000000	-0.445048	0.000000	0.000000	1.317814
Round_1	0.398502	0.000000	-0.450102	0.000000	-0.296149	0.000000	0.000000	1.144753
Round_1	0.418571	0.000000	-0.864509	0.000000	-0.366049	0.000000	0.000000	1.649129
Round_1	0.336854	0.000000	0.000000	0.000000	0.000000	0.000000	0.000000	0.336854
Round_1	0.352275	0.000000	-0.393157	0.000000	-0.039449	0.000000	0.000000	0.784882
Round_1	0.388977	0.000000	-0.677677	0.000000	-0.074959	0.000000	0.000000	1.141613
Round_1	0.633753	0.743438	0.000000	0.000000	0.000000	0.000000	0.000000	1.377190
Round_1	0.315290	0.004392	0.000000	0.002502	-0.057750	0.000000	0.000000	0.379934
Round_1	0.379789	0.000000	-0.844432	0.000000	-0.000664	0.000000	0.000000	1.224884
Round_1	0.404804	0.000000	-0.863547	0.000000	-0.028483	0.000000	0.000000	1.296834
Round_1	0.874080	0.934328	0.000000	0.113762	0.000000	0.000000	0.000000	1.922170
Round_1	0.528237	0.000000	-0.860942	0.000000	-0.402106	0.000000	0.000000	1.791285
Round_1	0.413075	0.000000	-0.859337	0.000000	-0.060669	0.000000	0.000000	1.333081
Round_1	0.440427	0.000000	-0.609793	0.000000	-0.122325	0.000000	0.000000	1.172545
Round_1	0.365382	0.000000	-0.836860	0.000000	0.000000	0.000000	0.000000	1.202242
Round_1	0.403653	0.000000	-0.080934	0.000000	0.000000	0.000000	0.000000	0.484586
Round_1	0.350545	0.000000	-0.708375	0.000000	-0.060284	0.000000	0.000000	1.119203
Round_1	0.450020	0.797998	0.000000	0.270795	0.000000	0.000000	0.000000	1.518814
Round_1	0.330842	0.532436	0.000000	0.102129	0.000000	0.000000	0.000000	0.965407
Round_1	0.433193	0.000000	0.000000	0.388747	0.000000	0.000000	0.000000	0.821939
Round_1	0.443246	0.000000	-0.841458	0.000000	-0.546349	0.000000	0.000000	1.831053
Round_1	0.260616	0.042368	0.000000	0.058215	0.000000	0.000000	0.000000	0.361199
Round_1	0.379971	0.000000	-0.849250	0.000000	-0.005940	0.000000	0.000000	1.235161
Round_1	0.281780	0.000000	0.000000	0.000000	0.000000	0.000000	0.000000	0.281780
Round_1	0.432576	0.000000	-0.856456	0.000000	-0.191819	0.000000	0.000000	1.480851
Round_1	0.393248	0.647828	0.000000	0.000000	0.000000	0.000000	0.000000	1.041076
Round_1	0.967997	0.947776	0.000000	0.000000	0.000000	0.000000	0.000000	1.915773
Round_1	0.395228	0.643258	0.000000	0.039069	0.000000	0.000000	0.000000	1.077555
Round_1	0.389091	0.000000	-0.861682	0.000000	-0.000011	0.000000	0.000000	1.250784
Round_1	0.323796	0.000180	0.000000	0.000000	0.000000	0.000000	0.000000	0.323976
Round_1	0.299315	0.000000	0.000000	0.144723	0.000000	0.000000	0.000000	0.444038
Round_1	0.377442	0.000000	-0.852418	0.000000	0.000000	0.000000	0.000000	1.229860
Round_1	0.483853	0.000000	-0.726441	0.000000	-0.501148	0.000000	0.000000	1.711442
Round_1	0.382046	0.000000	-0.864345	0.000000	-0.011965	0.000000	0.000000	1.258356
Round_1	0.450075	0.000000	-0.851954	0.000000	-0.352749	0.000000	0.000000	1.654778
Round_1	0.332673	0.000000	0.000000	0.000000	0.000000	0.000000	0.000000	0.332673
Round_1	0.420901	0.000000	-0.861712	0.000000	-0.183940	0.000000	0.000000	1.466552
Round_1	0.749109	0.854016	-0.214234	0.000000	-0.393615	0.000000	0.000000	2.210973
Round_1	0.366273	0.000000	-0.775009	0.000000	-0.195841	0.000000	0.000000	1.337123
Round_1	0.385104	0.000000	-0.855511	0.008396	-0.000029	0.000000	0.000000	1.249040
Round_1	0.481646	0.000000	-0.754853	0.077199	0.000000	0.000000	0.000000	1.313698
Round_1	0.372084	0.000000	-0.849546	0.000000	0.000000	0.000000	0.000000	1.221630
Round_1	0.804276	0.899139	0.000000	0.000000	0.000000	0.000000	0.000000	1.703415
Round_1	0.322635	0.000000	0.000000	0.174995	0.000000	0.000000	0.000000	0.497630
Round_1	0.283760	0.058964	0.000000	0.009068	0.000000	0.000000	0.000000	0.351792
Round_1	0.440876	0.224651	0.000000	0.000000	-0.195608	0.000000	0.000000	0.861134
Round_1	0.385081	0.000000	-0.762820	0.009211	-0.025083	0.000000	0.000000	1.182194
Round_1	0.428404	0.000000	-0.689854	0.000000	-0.101574	0.000000	0.000000	1.219832
Round_1	0.339178	0.610838	0.000000	0.001385	0.000000	0.000000	0.000000	0.951401
Round_1	0.462892	0.000000	-0.862577	0.000000	-0.280770	0.000000	0.000000	1.606239
Round_1	0.974879	0.944371	0.000000	0.000058	0.000000	0.000000	0.000000	1.919308
Round_1	0.385025	0.000000	-0.829677	0.000000	-0.027171	0.000000	0.000000	1.241873
Round_1	0.348957	0.000000	-0.000011	0.206621	0.000000	0.000000	0.000000	0.555589
Round_1	0.378480	0.000000	-0.810320	0.008653	0.000000	0.000000	0.000000	1.197454
Round_1	0.454017	0.000000	-0.862610	0.000000	-0.488822	0.000000	0.000000	1.805449
Round_1	0.386795	0.227799	0.000000	0.000000	0.000000	0.000000	0.000000	0.614595
Round_1	0.253479	0.044828	0.000000	0.027037	0.000000	0.000000	0.000000	0.325344
Round_1	0.336008	0.000000	0.000000	0.000000	0.000000	0.000000	0.000000	0.336008
Round_1	0.975671	0.948427	-0.375948	0.000000	0.000000	0.000000	0.000000	2.300045
Round_1	0.745252	0.855938	0.000000	0.000000	0.000000	0.000000	0.000000	1.601191
Round_1	0.324323	0.000000	0.000000	0.000000	0.000000	0.000000	0.000000	0.324323
Round_1	0.870276	0.923927	-0.000929	0.000000	-0.178246	0.000000	0.000000	1.973378
Round_1	0.332798	0.000000	-0.626320	0.141573	0.000000	0.000000	0.000000	1.100692
Round_1	0.400962	0.000000	-0.849403	0.000000	-0.255746	0.000000	0.000000	1.506111
Round_1	0.335936	0.000000	-0.505976	0.000000	0.000000	0.000000	0.000000	0.841913
Round_1
Round_1	0.476212	0.522792	0.000000	0.000000	-0.023721	0.000000	0.000000	1.022725
Round_1	0.755973	0.000000	-0.856700	0.000000	-0.732514	0.000000	0.000000	2.345186
Round_1	0.446098	0.467983	0.000000	0.029332	0.000000	0.000000	0.000000	0.943413
Round_1	0.360245	0.000000	-0.426888	0.000000	-0.066160	0.000000	0.000000	0.853293
Round_1	0.423148	0.000000	-0.834847	0.000000	0.000000	0.000000	0.000000	1.257995
Round_1	0.412833	0.025660	-0.546333	0.000000	-0.287983	0.000000	0.000000	1.272809
Round_1	0.643612	0.736592	-0.072580	0.000000	-0.172816	0.000000	0.000000	1.625600
Round_1	0.378117	0.000000	-0.853024	0.011268	0.000000	0.000000	0.000000	1.242409
Round_1	0.471136	0.000000	-0.863928	0.000000	-0.255517	0.000000	0.000000	1.590581
Round_1	0.486150	0.000000	-0.861779	0.000000	-0.446059	0.000000	0.000000	1.793988
Round_1	0.525505	0.635066	0.000000	0.000000	0.000000	0.000000	0.000000	1.160570
Round_1	0.440874	0.000000	-0.847295	0.000000	-0.000205	0.000000	0.000000	1.288374
Round_1	0.440499	0.207689	-0.312175	0.000000	-0.337372	0.000000	0.000000	1.297736
Round_1	0.528602	0.806316	0.000000	0.113582	0.000000	0.000000	0.000000	1.448500
Round_1	0.703106	0.878436	0.000000	0.000000	0.000000	0.000000	0.000000	1.581542
Round_1	0.605754	0.940352	-0.607206	0.000000	-0.035058	0.000000	0.000000	2.188370
Round_1	0.400016	0.000000	-0.831302	0.063707	-0.028548	0.000000	0.000000	1.323573
Round_1	0.354200	0.000000	0.000000	0.034268	0.000000	0.000000	0.000000	0.388468
Round_1	0.446683	0.000000	-0.834906	0.000000	-0.436076	0.000000	0.000000	1.717665
Round_1	0.439373	0.000000	-0.862326	0.000000	0.000000	0.000000	0.000000	1.301699
Round_1	0.483519	0.750311	0.000000	0.000000	0.000000	0.000000	0.000000	1.233829
Round_1
Round_1	0.426068	0.000000	-0.845089	0.000129	0.000000	0.000000	0.000000	1.271287
Round_1	0.994379	0.949301	0.000000	0.000000	0.000000	0.000000	0.000000	1.943679
Round_1	0.376463	0.000000	-0.429751	0.000000	0.000000	0.000000	0.000000	0.806214
Round_1	0.331293	0.000000	0.000000	0.000945	0.000000	0.000000	0.000000	0.332238
Round_1	0.380822	0.000000	-0.794039	0.000828	-0.332711	0.000000	0.000000	1.508400
Round_1	0.574446	0.000000	-0.847846	0.000000	-0.368349	0.000000	0.000000	1.790641
Round_1	0.390116	0.000000	-0.864664	-0.397254	-0.762148	0.000000	0.000000	2.414182
Round_1	0.397539	0.000000	-0.825529	0.000000	-0.294121	0.000000	0.000000	1.517189
Round_1	0.494784	0.000000	-0.636832	0.000000	-0.194695	0.000000	0.000000	1.326311
Round_1	0.397198	0.000000	-0.846412	0.133387	0.000000	0.000000	0.000000	1.376997
Round_1	0.533738	0.739930	0.000000	0.000000	0.000000	0.000000	0.000000	1.273669
Round_1	0.613815	0.807594	0.000000	0.000000	-0.124484	0.000000	0.000000	1.545894
Round_1	0.484451	0.000000	-0.854112	0.000000	-0.081446	0.000000	0.000000	1.420010
Round_1	0.401245	0.000000	-0.787060	0.000000	0.000000	0.000000	0.000000	1.188305
Round_1	0.481925	0.000000	-0.856973	0.000000	-0.059070	0.000000	0.000000	1.397968
Round_1	0.373065	0.001564	-0.218566	0.000000	-0.033699	0.000000	0.000000	0.626894
Round_1	0.370034	0.000000	-0.093946	0.000000	0.000000	0.000000	0.000000	0.463979
Round_1	0.414622	0.000000	-0.864584	0.000000	-0.679134	0.000000	0.000000	1.958340
Round_1	0.478188	0.060350	-0.603558	0.000000	-0.560704	0.000000	0.000000	1.702801
Round_1	0.397551	0.444758	0.000000	0.000000	-0.005051	0.000000	0.000000	0.847360
Round_1	0.326307	0.000000	0.000000	0.000000	0.000000	0.000000	0.000000	0.326307
Round_1	0.364787	0.000000	0.000000	0.000000	0.000000	0.000000	0.000000	0.364787
Round_1	0.339844	0.103824	0.000000	0.000000	0.000000	0.000000	0.000000	0.443668
Round_1	0.415836	0.000000	-0.861986	0.000000	0.000000	0.000000	0.000000	1.277822
Round_1	0.412408	0.000000	-0.697512	0.000000	-0.222198	0.000000	0.000000	1.332119
Round_1	0.450150	0.715648	0.000000	0.000000	0.000000	0.000000	0.000000	1.165797
Round_1	0.524722	0.000000	-0.863666	0.000000	-0.733070	0.000000	0.000000	2.121458
Round_1	0.404016	0.000000	-0.864230	0.000000	-0.721785	0.000000	0.000000	1.990030
Round_1	0.997998	0.000000	-0.864665	0.000000	-0.387938	0.000000	0.000000	2.250600
Round_1	0.343572	0.000000	-0.179892	0.000006	0.000000	0.000000	0.000000	0.523471
Round_1	0.348720	0.485714	0.000000	0.008130	0.000000	0.000000	0.000000	0.842565
Round_1	0.367328	0.000000	-0.813885	0.000000	0.000000	0.000000	0.000000	1.181214
Round_1	0.402942	0.165408	-0.545259	0.000000	-0.411005	0.000000	0.000000	1.524614
Round_1	0.381701	0.054225	-0.365687	0.000000	-0.372153	0.000000	0.000000	1.173766
Round_1	0.577959	0.681376	0.000000	0.000000	-0.069599	0.000000	0.000000	1.328933
Round_1	0.483829	0.273614	-0.155121	0.000000	-0.263023	0.000000	0.000000	1.175587
Round_1	0.354011	0.000000	-0.555302	0.010372	0.000000	0.000000	0.000000	0.919684
Round_1	0.422414	0.625599	0.000000	0.000000	-0.028651	0.000000	0.000000	1.076664
Round_1
Round_1	0.563076	0.023250	-0.740247	0.000000	-0.512243	0.000000	0.000000	1.838816
Round_1	0.433001	0.000000	-0.863610	0.000000	-0.010184	0.000000	0.000000	1.306795
Round_1	0.390131	0.000000	-0.575042	0.000000	-0.297235	0.000000	0.000000	1.262408
Round_1	0.450707	0.000000	-0.784132	0.000000	-0.070123	0.000000	0.000000	1.304962
Round_1	0.441887	0.000000	-0.862226	0.000000	-0.476325	0.000000	0.000000	1.780439
Round_1
Round_1	0.767422	0.909435	0.000000	0.094484	0.000000	0.000000	0.000000	1.771341
Round_1	0.401343	0.000000	-0.564308	0.000000	0.000000	0.000000	0.000000	0.965651
Round_1	0.582730	0.000000	-0.864471	0.000000	-0.589823	0.000000	0.000000	2.037023
Round_1	0.354255	0.000000	-0.232655	0.009513	0.000000	0.000000	0.000000	0.596422
Round_1	0.349957	0.000000	-0.270350	0.000000	0.000000	0.000000	0.000000	0.620307
Round_1	0.452770	0.000000	-0.859386	0.000000	-0.420382	0.000000	0.000000	1.732538
Round_1	0.810534	0.900071	-0.033425	0.006450	-0.082235	0.000000	0.000000	1.832715
Round_1	0.401795	0.031495	-0.402790	0.000000	-0.336795	0.000000	0.000000	1.172876
Round_1	0.381967	0.000000	-0.375154	0.000000	0.000000	0.000000	0.000000	0.757121
Round_1	0.463160	0.000000	-0.840785	0.065562	0.000000	0.000000	0.000000	1.369507
Round_1	0.461536	0.000000	-0.864498	0.000000	-0.269675	0.000000	0.000000	1.595710
Round_1	0.426643	0.000000	-0.846582	0.000000	-0.583824	0.000000	0.000000	1.857049
Round_1	0.400033	0.000000	-0.864481	0.000000	-0.573521	0.000000	0.000000	1.838035
Round_1	0.378613	0.642283	0.000000	0.005503	0.000000	0.000000	0.000000	1.026399
Round_1	0.877754	0.946658	0.000000	0.075623	0.000000	0.000000	0.000000	1.900035
Round_1	0.450624	0.742871	0.000000	0.000000	0.000000	0.000000	0.000000	1.193495
Round_1	0.399602	0.000000	0.000000	0.345285	0.000000	0.000000	0.000000	0.744887
Round_1	0.469294	0.000000	-0.858199	0.000000	-0.074726	0.000000	0.000000	1.402220
Round_1	0.447672	0.000000	-0.592714	0.000000	-0.001621	0.000000	0.000000	1.042007
Round_1	0.347195	0.011611	0.000000	0.000000	-0.035058	0.000000	0.000000	0.393864
Round_1	0.474326	0.000000	-0.826994	0.000000	-0.536937	0.000000	0.000000	1.838257
Round_1	0.373032	0.000000	-0.740088	0.022800	0.000000	0.000000	0.000000	1.135920
Round_1	0.355342	0.000000	-0.659719	0.000000	0.000000	0.000000	0.000000	1.015061
Round_1	0.391556	0.000000	-0.657291	0.000000	0.000000	0.000000	0.000000	1.048847
Round_1	0.461998	0.342182	-0.064735	0.000000	-0.349852	0.000000	0.000000	1.218767
Round_1	0.901427	0.930537	0.000000	0.000000	0.000000	0.000000	0.000000	1.831964
Round_1	0.371288	0.030639	0.000000	0.000000	0.000000	0.000000	0.000000	0.401927
Round_1	0.376978	0.000000	-0.248162	0.000000	-0.052869	0.000000	0.000000	0.678009
Round_1	0.439448	0.000000	-0.735059	0.000000	-0.169727	0.000000	0.000000	1.344235
Round_1	0.410801	0.000000	-0.864589	0.000000	-0.359225	0.000000	0.000000	1.634616
Round_1	0.287973	0.000000	0.000000	0.000000	0.000000	0.000000	0.000000	0.287973
Round_1
Round_1
Round_1	0.409714	0.000000	-0.596620	0.000000	0.000000	0.000000	0.000000	1.006334
Round_1	0.442042	0.000000	-0.375223	0.000000	-0.008832	0.000000	0.000000	0.826096
Round_1	0.549868	0.215960	-0.790887	0.000000	-0.664021	0.000000	0.000000	2.220735
Round_1	0.388997	0.000000	-0.836291	0.033838	0.000000	0.000000	0.000000	1.259126
Round_1	0.333034	0.268564	0.000000	0.000000	0.000000	0.000000	0.000000	0.601597
Round_1	0.359162	0.000000	0.000000	0.000000	0.000000	0.000000	0.000000	0.359162
Round_1	0.398104	0.000000	-0.863505	0.000000	-0.246928	0.000000	0.000000	1.508537
Round_1	0.357696	0.000000	-0.080243	0.010318	0.000000	0.000000	0.000000	0.448258
Round_1	0.518572	0.755496	0.000000	0.000000	0.000000	0.000000	0.000000	1.274068
Round_1	0.857865	0.907690	0.000000	0.000000	0.000000	0.000000	0.000000	1.765555
Round_1	0.384848	0.000000	-0.833136	0.000000	-0.383863	0.000000	0.000000	1.601848
Round_1	0.497088	0.000000	-0.861883	0.000000	-0.514439	0.000000	0.000000	1.873410
Round_1	0.357784	0.000000	-0.586564	0.000000	0.000000	0.000000	0.000000	0.944348
Round_1	0.431900	0.000000	-0.864423	0.000000	-0.446011	0.000000	0.000000	1.742334
Round_1	0.374188	0.160755	-0.267311	0.000000	-0.154169	0.000000	0.000000	0.956423
Round_1	0.401475	0.000000	-0.820107	0.000000	0.000000	0.000000	0.000000	1.221582
Round_1	0.905147	0.936266	0.000000	0.000000	0.000000	0.000000	0.000000	1.841413
Round_1
Round_1	0.386325	0.000000	-0.762485	0.013861	0.000000	0.000000	0.000000	1.162671
Round_1	0.374466	0.000000	-0.821984	0.000000	-0.038012	0.000000	0.000000	1.234462
Round_1	0.336766	0.000000	0.000000	0.002519	0.000000	0.000000	0.000000	0.339285
Round_1	0.379501	0.000000	-0.620728	0.000000	0.000000	0.000000	0.000000	1.000230
Round_1	0.324829	0.000000	-0.509183	0.004090	0.000000	0.000000	0.000000	0.838101
Round_1	0.353814	0.000000	-0.828868	0.002581	0.000000	0.000000	0.000000	1.185263
Round_1	0.603770	0.759279	-0.714902	0.000000	-0.547968	0.000000	0.000000	2.625918
Round_1	0.442245	0.000000	-0.751362	0.000000	0.000000	0.000000	0.000000	1.193607
Round_1	0.517839	0.000000	-0.862153	0.000000	-0.557092	0.000000	0.000000	1.937085
Round_1	0.821168	0.896128	0.000000	0.000000	0.000000	0.000000	0.000000	1.717296
Round_1	0.317780	0.000000	-0.154860	0.065833	0.000000	0.000000	0.000000	0.538472
Round_1	0.269846	0.000233	0.000000	0.027329	0.000000	0.000000	0.000000	0.297408
Round_1	0.421123	0.000000	-0.842439	0.000000	-0.386167	0.000000	0.000000	1.649730
Round_1	0.985048	0.948213	0.000000	0.156465	0.000000	0.000000	0.000000	2.089727
Round_1	0.358288	0.209150	-0.444123	0.000000	-0.292143	0.000000	0.000000	1.303703
Round_1	0.963094	0.943055	-0.000000	0.002299	-0.000358	0.000000	0.000000	1.908807
Round_1
Round_1
Round_1
Round_1	0.470697	0.000000	-0.673486	0.000000	0.000000	0.000000	0.000000	1.144183
Round_1	0.425209	0.000000	-0.850147	0.000000	-0.199398	0.000000	0.000000	1.474754
Round_1	0.564772	0.745735	-0.738355	0.000000	-0.567333	0.000000	0.000000	2.616195
Round_1	0.304794	0.378921	0.000000	0.000000	-0.007241	0.000000	0.000000	0.690957
Round_1	0.709498	0.846743	0.000000	0.072682	-0.058506	0.000000	0.000000	1.687429
Round_1	0.373966	0.417220	-0.140611	0.000000	-0.061696	0.000000	0.000000	0.993493
Round_1	0.391832	0.000000	-0.831624	0.000000	-0.001854	0.000000	0.000000	1.225310
Round_1	0.409246	0.000000	-0.718775	0.000000	0.000000	0.000000	0.000000	1.128022
Round_1	0.698042	0.933574	-0.799880	0.000000	-0.573320	0.000000	0.000000	3.004816
Round_1	0.627273	0.895594	0.000000	0.115521	0.000000	0.000000	0.000000	1.638389
Round_1	0.398824	0.000000	0.000000	0.000000	0.000000	0.000000	0.000000	0.398824
Round_1	0.369807	0.000000	-0.168687	0.008083	0.000000	0.000000	0.000000	0.546577
Round_1	0.637344	0.620231	0.000000	0.000000	0.000000	0.000000	0.000000	1.257575
Round_1	0.397792	0.451049	0.000000	0.000000	0.000000	0.000000	0.000000	0.848840
Round_1	0.427267	0.338291	0.000000	0.000000	0.000000	0.000000	0.000000	0.765558
Round_1	0.365071	0.000000	-0.672500	0.000000	-0.425828	0.000000	0.000000	1.463399
Round_1	0.477159	0.761591	0.000000	0.000000	-0.002139	0.000000	0.000000	1.240889
Round_1	0.332093	0.000000	-0.608101	0.000000	-0.008404	0.000000	0.000000	0.948598
Round_1	0.990671	0.952290	0.000000	0.019217	1.000000	-0.996823	0.999996	4.958997
Round_1	0.586008	0.727209	0.000000	0.034092	0.000000	0.000000	0.000000	1.347308
Round_1	0.392691	0.000000	-0.861791	0.042054	0.000000	0.000000	0.000000	1.296536
Round_1	0.966284	0.924639	0.000000	0.000000	0.000000	0.000000	0.000000	1.890922
Round_1	0.466827	0.000000	-0.864243	0.000000	-0.124575	0.000000	0.000000	1.455644
Round_1	0.440530	0.660942	0.000000	0.059131	0.000000	0.000000	0.000000	1.160603
Round_1	0.338276	0.000000	-0.174038	0.000000	0.000000	0.000000	0.000000	0.512314
Round_1	0.361193	0.000000	-0.372183	0.000000	-0.083425	0.000000	0.000000	0.816802
Round_1	0.411334	0.000000	-0.834679	0.000711	0.000000	0.000000	0.000000	1.246724
Round_1	0.408183	0.000000	-0.850682	0.000000	-0.587103	0.000000	0.000000	1.845968
Round_1	0.457212	0.000000	-0.852287	0.000000	-0.365589	0.000000	0.000000	1.675088
Round_1	0.390268	0.000000	-0.823378	0.030990	0.000000	0.000000	0.000000	1.244636
Round_1	0.981845	0.952995	-0.768857	0.000000	-0.162969	0.000000	0.000000	2.866666
Round_1	0.520163	0.000000	-0.863391	0.000000	-0.645229	0.000000	0.000000	2.028782
Round_1	0.517926	0.000000	-0.860810	0.000000	-0.127642	0.000000	0.000000	1.506378
Round_1	0.324540	0.000000	-0.566912	0.037170	0.000000	0.000000	0.000000	0.928623
Round_1	0.403204	0.000000	-0.831704	0.000000	-0.200552	0.000000	0.000000	1.435460
Round_1	0.496958	0.000000	-0.864594	0.000000	-0.386604	0.000000	0.000000	1.748156
Round_1	0.413893	0.000000	-0.863196	0.000000	0.000000	0.000000	0.000000	1.277089
Round_1	0.423009	0.000000	-0.860851	0.000000	-0.002632	0.000000	0.000000	1.286492
Round_1	0.803409	0.908654	-0.008857	0.021354	-0.339489	0.000000	0.000000	2.081763
Round_1	0.278914	0.072778	0.000000	0.013017	0.000000	0.000000	0.000000	0.364709
Round_1	0.443778	0.000000	-0.858532	0.000000	-0.308747	0.000000	0.000000	1.611057
Round_1	0.480017	0.000000	-0.856146	0.147410	0.000000	0.000000	0.000000	1.483574
Round_1	0.694472	0.856602	0.000000	0.000000	-0.098302	0.000000	0.000000	1.649376
Round_1	0.427560	0.000000	-0.858029	0.000000	-0.567938	0.000000	0.000000	1.853527
Round_1
Round_1	0.310911	0.000000	0.000000	0.150912	0.000000	0.000000	0.000000	0.461823
Round_1	0.434737	0.000000	-0.864594	0.000000	-0.331583	0.000000	0.000000	1.630914
Round_1	0.379853	0.000000	-0.783403	0.000000	-0.053847	0.000000	0.000000	1.217104
Round_1	0.412839	0.000000	-0.864613	0.000000	-0.808149	0.000000	0.000000	2.085602
Round_1	0.664672	0.884853	0.000000	0.000000	0.000000	0.000000	0.000000	1.549525
Round_1	0.415686	0.000000	-0.864294	0.000000	0.000000	0.000000	0.000000	1.279980
Round_1	0.433216	0.503837	0.000000	0.000000	-0.018188	0.000000	0.000000	0.955240
Round_1
Round_1	0.353139	0.000000	0.000000	0.000000	0.000000	0.000000	0.000000	0.353139
Round_1	0.385983	0.006835	-0.038409	0.000000	-0.076854	0.000000	0.000000	0.508082
Round_1	0.495396	0.000000	-0.827328	0.000000	-0.009586	0.000000	0.000000	1.332310
Round_1	0.473289	0.000000	-0.863515	0.000000	-0.484720	0.000000	0.000000	1.821524
Round_1	0.421853	0.594311	0.000000	0.000000	0.000000	0.000000	0.000000	1.016164
Round_1	0.392369	0.000000	-0.833884	0.000000	-0.007008	0.000000	0.000000	1.233261
Round_1	0.435349	0.000000	-0.864064	0.000000	-0.391723	0.000000	0.000000	1.691136
Round_1
Round_1	0.870524	0.904847	-0.728584	0.000000	-0.615726	0.000000	0.000000	3.119682
Round_1	0.423264	0.000000	-0.864375	0.000000	-0.238369	0.000000	0.000000	1.526007
Round_1	0.492598	0.000000	-0.859642	0.383006	0.000000	0.000000	0.000000	1.735245
Round_1
Round_1	0.428270	0.000000	-0.668025	0.000126	0.000000	0.000000	0.000000	1.096421
Round_1	0.463980	0.341468	0.000000	0.000000	0.000000	0.000000	0.000000	0.805448
Round_1	0.453139	0.000000	-0.863981	0.000000	0.000000	0.000000	0.000000	1.317120
Round_1	0.398581	0.065554	-0.080911	0.000000	-0.241003	0.000000	0.000000	0.786049
Round_1	0.504140	0.683941	0.000000	0.034945	0.000000	0.000000	0.000000	1.223026
Round_1	0.422124	0.000000	-0.844776	0.000000	-0.280467	0.000000	0.000000	1.547366
Round_1	0.420345	0.150577	-0.003084	0.000000	-0.137429	0.000000	0.000000	0.711435
Round_1	0.999849	0.953684	-0.539031	0.000000	0.000000	0.000000	0.000000	2.492563
Round_1	0.658235	0.792463	0.000000	0.000000	-0.009028	0.000000	0.000000	1.459726
Round_1
Round_1	0.928608	0.925877	0.000000	0.000000	0.000000	0.000000	0.000000	1.854485
Round_1	0.442094	0.000000	-0.848650	0.000000	-0.064880	0.000000	0.000000	1.355625
Round_1	0.433038	0.000000	-0.771060	0.000000	-0.001470	0.000000	0.000000	1.205568
Round_1	0.296208	0.000000	0.000000	0.092028	0.000000	0.000000	0.000000	0.388236
Round_1	0.477048	0.000000	0.000000	0.220649	0.000000	0.000000	0.000000	0.697696
Round_1	0.419812	0.000000	-0.849485	0.000000	-0.313291	0.000000	0.000000	1.582588
Round_1	0.436272	0.000000	-0.832220	0.000000	-0.126495	0.000000	0.000000	1.394987
Round_1	0.457111	0.000000	-0.863017	0.000000	-0.142548	0.000000	0.000000	1.462676
Round_1	0.379695	0.000000	-0.008886	0.023306	0.000000	0.000000	0.000000	0.411887
Round_1
Round_1	0.483316	0.875774	-0.360244	0.002030	-0.298770	0.000000	0.000000	2.020133
Round_1	0.409612	0.292585	-0.000801	0.000000	-0.184523	0.000000	0.000000	0.887521
Round_1	0.393067	0.000000	-0.860801	0.000000	0.000000	0.000000	0.000000	1.253868
Round_1	0.999948	0.954268	0.000000	0.127575	0.999998	-0.640524	0.302875	4.025188
Round_1	0.521839	0.848079	0.000000	0.074765	0.000000	0.000000	0.000000	1.444683
Round_1	0.388244	0.000000	-0.631069	0.021921	-0.123889	0.000000	0.000000	1.165123
Round_1	0.341344	0.000000	-0.367325	0.000000	0.000000	0.000000	0.000000	0.708670
Round_1
Round_1	0.545213	0.302165	-0.607785	0.000000	-0.619797	0.000000	0.000000	2.074959
Round_1	0.418842	0.000000	-0.863388	0.000000	-0.312434	0.000000	0.000000	1.594664
Round_1	0.629418	0.903306	0.000000	0.000000	0.000000	0.000000	0.000000	1.532724
Round_1	0.483025	0.000000	-0.707761	0.108140	0.000000	0.000000	0.000000	1.298926
Round_1	0.364338	0.000000	-0.390163	0.000000	0.000000	0.000000	0.000000	0.754502
Round_1	0.959718	0.943329	0.000000	0.000000	0.000000	0.000000	0.000000	1.903047
Round_1	0.440313	0.000000	-0.830232	0.000000	-0.138857	0.000000	0.000000	1.409402
Round_1	0.373172	0.000000	-0.767738	0.000000	-0.082616	0.000000	0.000000	1.223526
Round_1	0.358048	0.000000	-0.689218	0.000000	-0.053094	0.000000	0.000000	1.100360
Round_1	0.485204	0.000000	-0.858723	0.000000	0.000000	0.000000	0.000000	1.343927
Round_1	0.428864	0.000000	-0.780235	0.058965	0.000000	0.000000	0.000000	1.268065
Round_1	0.463492	0.000000	-0.797085	0.000000	-0.116182	0.000000	0.000000	1.376759
Round_1	0.340717	0.510760	0.000000	0.000000	0.000000	0.000000	0.000000	0.851477
Round_1	0.366310	0.000000	-0.847607	0.000000	0.000000	0.000000	0.000000	1.213917
Round_1	0.384537	0.000000	-0.821413	0.000000	0.000000	0.000000	0.000000	1.205950
Round_1	0.456715	0.000000	-0.500266	0.000000	-0.000375	0.000000	0.000000	0.957356
Round_1	0.678266	0.943793	-0.279929	0.000000	0.000000	0.000000	0.000000	1.901988
Round_1	0.338556	0.129279	0.000000	0.000000	-0.000075	0.000000	0.000000	0.467909
Round_1	0.403110	0.180392	0.000000	0.000000	-0.129452	0.000000	0.000000	0.712954
Round_1	0.457834	0.000000	-0.850686	0.000000	-0.635228	0.000000	0.000000	1.943748
Round_1	0.408364	0.000000	-0.851787	0.000000	-0.339225	0.000000	0.000000	1.599376
Round_1	0.398304	0.000000	-0.401646	0.000000	0.000000	0.000000	0.000000	0.799950
Round_1
Round_1	0.353464	0.000000	-0.621032	0.000000	0.000000	0.000000	0.000000	0.974497
Round_1	0.368964	0.000000	0.000000	0.010131	0.000000	0.000000	0.000000	0.379095
Round_1	0.400935	0.000000	-0.854507	0.000000	-0.357968	0.000000	0.000000	1.613410
Round_1	0.297273	0.034370	0.000000	0.001456	0.000000	0.000000	0.000000	0.333099
Round_1	0.407237	0.000000	-0.847395	0.000000	-0.398249	0.000000	0.000000	1.652881
Round_1	0.427350	0.000000	-0.854741	0.000000	-0.406374	0.000000	0.000000	1.688466
Round_1	0.729668	0.940430	-0.264674	0.106625	-0.020505	0.000000	0.000000	2.061902
Round_1	0.491662	0.739864	0.000000	0.033892	-0.001056	0.000000	0.000000	1.266473
Round_1	0.393772	0.000000	-0.861172	0.000000	0.000000	0.000000	0.000000	1.254944
Round_1	0.855881	0.925206	0.000000	0.000000	0.000000	0.000000	0.000000	1.781087
Round_1	0.797967	0.872874	-0.015607	0.000000	-0.176087	0.000000	0.000000	1.862535
Round_1	0.393090	0.000000	-0.861840	0.073283	0.000000	0.000000	0.000000	1.328213
Round_1	0.391923	0.000000	-0.789053	0.000000	-0.396599	0.000000	0.000000	1.577575
Round_1	0.577492	0.000000	-0.198078	0.000000	0.000000	0.000000	0.000000	0.775571
Round_1	0.574010	0.863203	-0.257240	0.000000	-0.276712	0.000000	0.000000	1.971165
Round_1	0.476743	0.745283	-0.007772	0.000000	-0.234532	0.000000	0.000000	1.464331
Round_1	0.408969	0.009563	0.000000	0.000000	-0.022898	0.000000	0.000000	0.441429
Round_1	0.564030	0.000000	-0.838247	0.000000	-0.130793	0.000000	0.000000	1.533070
Round_1	0.510442	0.000000	-0.859402	0.000000	-0.577632	0.000000	0.000000	1.947476
Round_1	0.744966	0.949027	-0.276180	0.042264	0.000000	0.000000	0.000000	2.012437
Round_1	0.409496	0.000000	-0.855081	0.000000	-0.674821	0.000000	0.000000	1.939399
Round_1	0.249759	0.000000	0.000000	0.002390	0.000000	0.000000	0.000000	0.252149
Round_1	0.991146	0.953464	0.000000	0.053940	1.000000	-0.887744	0.916702	4.802996
Round_1	0.433980	0.000000	-0.796490	0.000000	0.000000	0.000000	0.000000	1.230469
Round_1	0.332324	0.000000	-0.079727	0.000000	0.000000	0.000000	0.000000	0.412050
Round_1	0.372821	0.000000	-0.734879	0.000000	0.000000	0.000000	0.000000	1.107700
Round_1	0.386216	0.000000	-0.783444	0.000000	0.000000	0.000000	0.000000	1.169660
Round_1	1.000000	0.940446	0.000000	0.000000	1.000000	-0.999993	0.998951	4.939390
Round_1
Round_1	0.712217	0.920384	0.000000	0.000000	-0.052135	0.000000	0.000000	1.684735
Round_1	0.460851	0.000000	-0.800071	0.000000	-0.226045	0.000000	0.000000	1.486968
Round_1	0.375843	0.000000	-0.544112	0.000000	0.000000	0.000000	0.000000	0.919955
Round_1	0.372828	0.080813	-0.594755	0.000000	-0.480111	0.000000	0.000000	1.528507
Round_1	0.536189	0.752836	0.000000	0.557115	0.000000	0.000000	0.000000	1.846140
Round_1	0.872773	0.954053	0.000000	0.345551	0.999996	-0.428041	0.534216	4.134629
Round_1	0.494946	0.000000	-0.835290	0.000000	-0.270486	0.000000	0.000000	1.600722
Round_1	0.374206	0.000000	-0.732535	0.000000	-0.490219	0.000000	0.000000	1.596960
Round_1	0.379420	0.000000	-0.741864	0.000000	0.000000	0.000000	0.000000	1.121284
Round_1	0.537167	0.955896	-0.864411	0.000000	-0.509669	0.000000	0.000000	2.867143
Round_1	0.441645	0.000000	-0.827387	0.000000	-0.217054	0.000000	0.000000	1.486087
Round_1	0.543608	0.000000	-0.833387	0.000000	0.000000	0.000000	0.000000	1.376995
Round_1	0.500561	0.000000	-0.863118	0.000000	-0.602634	0.000000	0.000000	1.966313
Round_1	0.536135	0.000000	-0.863808	0.000000	-0.652220	0.000000	0.000000	2.052164
Round_1	0.504887	0.777404	0.000000	0.033882	0.000000	0.000000	0.000000	1.316172
Round_1	0.448656	0.000000	-0.860578	0.000000	0.000000	0.000000	0.000000	1.309234
Round_1
Round_1	0.848064	0.916741	-0.060377	0.000000	-0.163389	0.000000	0.000000	1.988570
Round_1	0.489755	0.707904	0.000000	0.000001	-0.147295	0.000000	0.000000	1.344955
Round_1	0.319877	0.043730	-0.699395	0.000000	-0.445963	0.000000	0.000000	1.508965
Round_1	0.342801	0.481266	0.000000	0.000000	0.000000	0.000000	0.000000	0.824068
Round_1	0.394399	0.000000	-0.853006	0.000000	-0.262724	0.000000	0.000000	1.510130
Round_1	0.751121	0.914393	0.000000	0.000000	0.000000	0.000000	0.000000	1.665515
Round_1	0.483918	0.000000	-0.828585	0.000000	-0.001678	0.000000	0.000000	1.314181
Round_1	0.482358	0.000000	-0.860037	0.000000	-0.057711	0.000000	0.000000	1.400106
Round_1	0.365168	0.417954	0.000000	0.000000	0.000000	0.000000	0.000000	0.783122
Round_1	0.994307	0.945127	0.000000	0.000000	0.000000	0.000000	0.000000	1.939434
Round_1
Round_1	0.424071	0.000000	-0.292126	0.000000	0.000000	0.000000	0.000000	0.716197
Round_1
Round_1	0.965410	0.942776	0.000000	0.000000	0.000000	0.000000	0.000000	1.908186
Round_1	0.754740	0.907161	0.000000	0.000000	0.000000	0.000000	0.000000	1.661901
Round_1
Round_1	0.382187	0.000000	-0.551705	0.000000	0.000000	0.000000	0.000000	0.933892
Round_1	0.475492	0.000000	-0.825173	0.000000	-0.020053	0.000000	0.000000	1.320718
Round_1	0.418730	0.000000	-0.836650	0.037574	0.000000	0.000000	0.000000	1.292955
Round_1	0.425548	0.000000	-0.488275	0.000000	0.000000	0.000000	0.000000	0.913823
Round_1	0.479773	0.000000	-0.861853	0.000000	-0.370360	0.000000	0.000000	1.711986
Round_1	0.892224	0.923234	0.000000	0.000807	-0.034075	0.000000	0.000000	1.850339
Round_1	0.385776	0.000000	-0.773556	0.000000	-0.079472	0.000000	0.000000	1.238804
Round_1	0.370691	0.000000	-0.563805	0.000000	-0.120412	0.000000	0.000000	1.054908
Round_1	0.394671	0.034279	-0.654446	0.000000	-0.599367	0.000000	0.000000	1.682762
Round_1	0.377404	0.152509	-0.306683	0.000000	-0.186652	0.000000	0.000000	1.023248
Round_1	0.573690	0.065690	-0.603497	0.000000	-0.576567	0.000000	0.000000	1.819445
Round_1	0.495613	0.000000	-0.863717	0.000000	-0.369245	0.000000	0.000000	1.728576
Round_1	0.992302	0.954620	-0.585119	0.000000	0.000000	0.000000	0.000000	2.532041
Round_1	0.425805	0.000000	-0.793089	0.000000	0.000000	0.000000	0.000000	1.218894
Round_1	0.411478	0.000000	-0.860549	0.000000	-0.208170	0.000000	0.000000	1.480196
Round_1	0.417156	0.000000	-0.851872	0.000000	-0.095854	0.000000	0.000000	1.364882
Round_1	0.392710	0.000000	-0.775671	0.000000	-0.296739	0.000000	0.000000	1.465121
Round_1
Round_1	0.389045	0.000000	-0.854518	0.000966	-0.072898	0.000000	0.000000	1.317427
Round_1	0.492332	0.000000	-0.846115	0.000000	-0.248631	0.000000	0.000000	1.587078
Round_1	0.403651	0.000000	-0.847737	0.000000	-0.633278	0.000000	0.000000	1.884666
Round_1	0.427082	0.000000	-0.850256	0.000000	-0.378261	0.000000	0.000000	1.655598
Round_1	0.420643	0.955252	-0.863113	0.000000	-0.014697	0.000000	0.000000	2.253705
Round_1	0.270177	0.019221	0.000000	0.313712	0.000000	0.000000	0.000000	0.603109
Round_1	0.377896	0.000000	-0.773850	0.015477	0.000000	0.000000	0.000000	1.167224
Round_1	0.688268	0.955067	-0.862918	0.000000	-0.557341	0.000000	0.000000	3.063594
Round_1	0.359704	0.000000	0.000000	0.000000	0.000000	0.000000	0.000000	0.359704
Round_1	0.434618	0.761687	0.000000	0.000000	0.000000	0.000000	0.000000	1.196305
Round_1	0.381615	0.000000	-0.861697	0.000000	-0.579140	0.000000	0.000000	1.822452
Round_1
Round_1	0.467654	0.000000	-0.807311	0.000000	-0.043670	0.000000	0.000000	1.318635
Round_1	0.395668	0.000000	-0.863874	0.000000	-0.035617	0.000000	0.000000	1.295158
Round_1	0.416904	0.000000	-0.575962	0.000000	-0.000208	0.000000	0.000000	0.993074
Round_1	0.933635	0.940533	0.000000	0.000000	0.000000	0.000000	0.000000	1.874168
Round_1	0.515835	0.345612	-0.527635	0.000000	-0.508966	0.000000	0.000000	1.898049
Round_1	0.939491	0.934274	0.000000	0.178410	0.000000	0.000000	0.000000	2.052176
Round_1	0.342336	0.000000	-0.572675	0.000000	-0.449020	0.000000	0.000000	1.364031
Round_1	0.456765	0.000000	-0.843941	0.000000	-0.078844	0.000000	0.000000	1.379550
Round_1	0.400613	0.000000	-0.841094	0.114279	0.000000	0.000000	0.000000	1.355987
Round_1	0.917374	0.952593	-0.754725	0.003969	-0.124737	0.000000	0.000000	2.753398
Round_1	0.458195	0.000000	-0.846677	0.000000	-0.247155	0.000000	0.000000	1.552027
Round_1	0.789169	0.905517	-0.540953	0.000000	-0.359951	0.000000	0.000000	2.595590
Round_1	0.387075	0.056305	-0.590877	0.000000	-0.307061	0.000000	0.000000	1.341318
Round_1	0.487429	0.000000	-0.864412	0.000000	-0.729585	0.000000	0.000000	2.081426
Round_1	0.331791	0.000000	0.000000	0.236617	0.000000	0.000000	0.000000	0.568408
Round_1	0.403174	0.000000	-0.861635	0.000000	-0.018286	0.000000	0.000000	1.283096
Round_1	0.693856	0.899979	-0.284870	0.000000	-0.271669	0.000000	0.000000	2.150373
Round_1	0.350888	0.000000	0.000000	0.230081	0.000000	0.000000	0.000000	0.580969
Round_1	0.351734	0.000000	-0.271024	0.000000	-0.045354	0.000000	0.000000	0.668112
Round_1	0.782515	0.831218	0.000000	0.000000	0.000000	0.000000	0.000000	1.613733
Round_1	0.356071	0.000000	-0.258192	0.000912	0.000000	0.000000	0.000000	0.615175
Round_1	0.315240	0.000000	0.000000	0.010457	0.000000	0.000000	0.000000	0.325697
Round_1
Round_1	0.411834	0.000000	-0.837447	0.000000	-0.543951	0.000000	0.000000	1.793232
Round_1	0.448079	0.000000	-0.804243	0.000000	-0.002000	0.000000	0.000000	1.254322
Round_1	0.401966	0.000000	-0.859475	0.000000	0.000000	0.000000	0.000000	1.261441
Round_1	0.496772	0.000000	-0.863675	0.000000	-0.409017	0.000000	0.000000	1.769465
Round_1	0.575588	0.796541	0.000000	0.000000	0.000000	0.000000	0.000000	1.372129
Round_1	0.380158	0.000000	-0.601970	0.017628	-0.032694	0.000000	0.000000	1.032450
Round_1
Round_1	0.405855	0.093220	-0.000196	0.000000	-0.073679	0.000000	0.000000	0.572950
Round_1	0.367877	0.000000	-0.614496	0.000000	-0.287091	0.000000	0.000000	1.269464
Round_1	0.395344	0.002701	-0.061084	0.000000	-0.067744	0.000000	0.000000	0.526873
Round_1	0.444624	0.000000	-0.846384	0.000000	0.000000	0.000000	0.000000	1.291008
Round_1	0.355840	0.000000	-0.856484	0.000000	0.000000	0.000000	0.000000	1.212324
Round_1	0.366352	0.000000	-0.400324	0.000000	0.000000	0.000000	0.000000	0.766676
Round_1	0.424894	0.556959	0.000000	0.036453	0.000000	0.000000	0.000000	1.018306
Round_1	0.927035	0.919668	0.000000	0.049321	0.000000	0.000000	0.000000	1.896025
Round_1	0.432802	0.000000	-0.842789	0.000000	-0.359878	0.000000	0.000000	1.635469
Round_1	0.433448	0.000000	-0.863012	0.000000	-0.219864	0.000000	0.000000	1.516325
Round_1	0.958922	0.923633	0.000000	0.000005	0.000000	0.000000	0.000000	1.882559
Round_1	0.433631	0.000000	-0.697291	0.000000	0.000000	0.000000	0.000000	1.130922
Round_1	0.434849	0.032223	-0.000012	0.000000	-0.021278	0.000000	0.000000	0.488361
Round_1	0.491982	0.000000	-0.857562	0.000000	-0.486357	0.000000	0.000000	1.835901
Round_1	0.407504	0.000000	0.000000	0.000000	0.000000	0.000000	0.000000	0.407504
Round_1	0.444412	0.549671	0.000000	0.000000	0.000000	0.000000	0.000000	0.994083
Round_1	0.418041	0.000000	-0.761075	0.000000	0.000000	0.000000	0.000000	1.179116
Round_1	0.384418	0.722833	-0.568313	0.000000	-0.219468	0.000000	0.000000	1.895032
Round_1	0.395283	0.000000	-0.862088	0.000000	0.000000	0.000000	0.000000	1.257371
Round_1	0.414603	0.000000	-0.854816	0.000000	-0.112273	0.000000	0.000000	1.381692
Round_1	0.326636	0.000000	0.000000	0.000000	0.000000	0.000000	0.000000	0.326636
[truncated: 6,401 more rows]
