# Supplementary material for: Bayesian inference for biophysical neuron models enables stimulus optimization for retinal neuroprosthetics
Source: eLife. 2020 Oct 27;9:e54997. doi: 10.7554/eLife.54997 (PMC7673784; doi:10.7554/eLife.54997)
Supplement: Figure 4—source data 2. [file elife-54997-fig4-data2.zip]

Archive with 2 entries (2 files):
- all_iGluSnFR_losses.csv
- compared_iGluSnFR_traces.csv
