# Supplementary material for: Bayesian inference for biophysical neuron models enables stimulus optimization for retinal neuroprosthetics
Source: eLife. 2020 Oct 27;9:e54997. doi: 10.7554/eLife.54997 (PMC7673784; doi:10.7554/eLife.54997)
Supplement: Figure 4—source data 2. [file elife-54997-fig4-data2.zip › all_iGluSnFR_losses.csv]

	OFF model_output	OFF strychnine	OFF no_drug	OFF similar_strychnine	ON model_output	ON strychnine	ON no_drug	ON similar_strychnine
OFF model_output	0.000000	0.250424	0.398080	0.331539	1.000000	1.000000	1.000000	1.000000
OFF strychnine	0.250424	0.000000	0.413972	0.433393	1.000000	1.000000	1.000000	1.000000
OFF no_drug	0.398080	0.413972	0.000000	0.613310	1.000000	1.000000	1.000000	1.000000
OFF similar_strychnine	0.331539	0.433393	0.613310	0.000000	1.000000	1.000000	1.000000	1.000000
ON model_output	1.000000	1.000000	1.000000	1.000000	0.000000	0.222463	0.282145	0.357298
ON strychnine	1.000000	1.000000	1.000000	1.000000	0.222463	0.000000	0.255724	0.269347
ON no_drug	1.000000	1.000000	1.000000	1.000000	0.282145	0.255724	0.000000	0.185811
ON similar_strychnine	1.000000	1.000000	1.000000	1.000000	0.357298	0.269347	0.185811	0.000000
