# Supplementary material for: Bayesian inference for biophysical neuron models enables stimulus optimization for retinal neuroprosthetics
Source: eLife. 2020 Oct 27;9:e54997. doi: 10.7554/eLife.54997 (PMC7673784; doi:10.7554/eLife.54997)
Supplement: Figure 4—source data 2. [file elife-54997-fig4-data2.zip › compared_iGluSnFR_traces.csv]

Time/s	OFF model_output	OFF strychnine	OFF no_drug	OFF similar_strychnine	ON model_output	ON strychnine	ON no_drug	ON similar_strychnine
1.007812	0.014303	-0.045696	0.014960	0.159690	0.001719	-0.036334	0.002130	-0.017993
1.023438	0.014303	-0.039704	0.018282	0.205510	0.001719	-0.042799	0.002927	-0.041252
1.039062	0.014303	0.000576	0.017993	0.286485	0.001719	-0.015995	0.002148	-0.031207
1.054688	0.014303	0.026878	0.013769	0.291126	0.001719	-0.021881	-0.000218	-0.016901
1.070312	0.014303	0.036336	0.008517	0.226391	0.001719	-0.057819	-0.002799	-0.029151
1.085938	0.014303	0.052442	0.004626	0.195964	0.001719	-0.076717	-0.004853	-0.044629
1.101562	0.014303	0.055390	0.001876	0.192882	0.001719	-0.060049	-0.007992	-0.034425
1.117188	0.014303	0.078733	-0.000652	0.176360	0.001719	-0.016211	-0.010255	-0.024710
1.132812	0.014303	0.120266	-0.004977	0.147865	0.001719	0.005362	-0.009438	-0.032859
1.148438	0.014303	0.114756	-0.008651	0.108541	0.001719	-0.007318	-0.007134	-0.023196
1.164062	0.014303	0.070927	-0.006801	0.075406	0.001719	-0.011419	-0.005873	0.009685
1.179688	0.014303	0.020783	-0.003055	0.071791	0.001719	-0.010973	-0.007389	0.026357
1.195312	0.014303	-0.016249	-0.004385	0.119932	0.001719	-0.007977	-0.009127	0.034851
1.210938	0.014303	0.004305	-0.008063	0.203580	0.001719	-0.006480	-0.010010	0.041088
1.226562	0.014303	0.045624	-0.007545	0.255065	0.001719	-0.026834	-0.011880	0.029110
1.242188	0.014303	0.047622	-0.004145	0.276295	0.001719	-0.025780	-0.012329	0.009881
1.257812	0.014303	0.020232	-0.000919	0.272279	0.001719	0.014739	-0.009663	-0.014280
1.273438	0.014303	0.000875	0.000233	0.230858	0.001719	0.017660	-0.004336	-0.031061
1.289062	0.014303	0.021861	-0.001944	0.195872	0.001719	-0.036054	-0.002779	-0.036315
1.304688	0.014303	0.035980	-0.000769	0.148635	0.001719	-0.056512	-0.004842	-0.052184
1.320312	0.014303	0.018640	0.007592	0.109205	0.001719	-0.030231	-0.002899	-0.055523
1.335938	0.014303	0.018368	0.015600	0.102382	0.001719	-0.013061	-0.002987	-0.018348
1.351562	0.014303	0.028986	0.021367	0.062741	0.001719	0.002655	-0.005911	0.023587
1.367188	0.014303	0.020748	0.025547	-0.006455	0.001719	0.014555	-0.004994	0.032668
1.382812	0.014303	0.013908	0.024385	-0.059450	0.001719	0.010245	-0.003069	0.020788
1.398438	0.014303	0.009133	0.019678	-0.086591	0.001719	0.022841	-0.004034	0.012773
1.414062	0.014303	-0.016227	0.018084	-0.089114	0.001719	0.025473	-0.006299	0.020303
1.429688	0.014303	-0.045189	0.017553	-0.100610	0.001719	-0.008476	-0.007584	0.022024
1.445312	0.014303	-0.049286	0.013747	-0.129335	0.001719	-0.015751	-0.006951	0.004749
1.460938	0.014303	-0.011504	0.010895	-0.122518	0.001719	0.002381	-0.003377	0.005784
1.476562	0.014303	0.014281	0.007520	-0.104694	0.001719	-0.006821	0.000805	0.028230
1.492188	0.014303	-0.029145	0.004325	-0.097377	0.001719	-0.037232	0.000694	0.041863
1.507812	0.014303	-0.059668	0.005408	-0.054014	0.001718	-0.055228	-0.001646	0.045696
1.523438	0.014301	-0.020553	0.005985	-0.010939	0.001717	-0.045785	-0.002969	0.041520
1.539062	0.014299	0.022419	0.004615	-0.014583	0.001717	-0.029202	-0.005747	0.022184
1.554688	0.014299	0.038057	0.004882	-0.023238	0.001716	-0.018783	-0.013219	-0.008024
1.570312	0.014302	0.032618	0.004984	-0.026690	0.001715	-0.012731	-0.019954	-0.021879
1.585938	0.014304	0.001407	0.002635	-0.058692	0.001714	-0.012952	-0.020844	-0.018195
1.601562	0.014305	-0.034136	0.001109	-0.089132	0.001713	-0.020536	-0.021758	-0.030488
1.617188	0.014306	-0.050906	-0.000204	-0.098971	0.001712	-0.025435	-0.021564	-0.049514
1.632812	0.014306	-0.052701	-0.000553	-0.123457	0.001711	-0.010593	-0.019662	-0.046091
1.648438	0.014304	-0.049983	0.004159	-0.167892	0.001710	0.008458	-0.020786	-0.043967
1.664062	0.014304	-0.057316	0.008656	-0.184534	0.001709	0.013798	-0.021656	-0.068728
1.679688	0.014303	-0.062443	0.007888	-0.174380	0.001709	0.013914	-0.021530	-0.086979
1.695312	0.014305	-0.011635	0.004412	-0.199083	0.001708	0.013993	-0.021094	-0.065249
1.710938	0.014305	0.031267	0.002082	-0.231087	0.001707	0.010211	-0.020693	-0.037414
1.726562	0.014305	-0.031574	0.002070	-0.224096	0.001706	0.019089	-0.021405	-0.040111
1.742188	0.014304	-0.089565	0.002871	-0.208219	0.001705	0.048842	-0.019327	-0.054592
1.757812	0.014303	-0.063953	0.006523	-0.213336	0.001704	0.057109	-0.014974	-0.077723
1.773438	0.014303	-0.041033	0.009567	-0.231191	0.001703	0.024796	-0.015198	-0.076076
1.789062	0.014305	-0.037249	0.007222	-0.237722	0.001703	-0.020203	-0.019180	-0.029039
1.804688	0.014305	-0.011695	0.005440	-0.250066	0.001702	-0.034120	-0.017677	-0.019119
1.820312	0.014305	0.026687	0.005346	-0.272465	0.001701	-0.009322	-0.011328	-0.036034
1.835938	0.014306	0.025301	0.005228	-0.263104	0.001700	-0.001872	-0.008897	-0.025554
1.851562	0.014305	0.001862	0.006142	-0.213510	0.001699	-0.019600	-0.011975	-0.020507
1.867188	0.014305	0.020071	0.006625	-0.131977	0.001699	-0.024935	-0.013718	-0.024395
1.882812	0.014304	0.062271	0.004929	-0.075436	0.001698	-0.037038	-0.010377	-0.026717
1.898438	0.014303	0.090465	0.002345	-0.096975	0.001697	-0.054950	-0.008495	-0.037710
1.914062	0.014303	0.059296	0.000660	-0.133767	0.001696	-0.030616	-0.011223	-0.048666
1.929688	0.014303	-0.000069	-0.001424	-0.156565	0.001695	0.012922	-0.014208	-0.052492
1.945312	0.014304	0.008170	-0.003337	-0.195567	0.001695	0.027829	-0.016268	-0.042350
1.960938	0.014303	0.062592	-0.004545	-0.231310	0.001694	0.035665	-0.018383	-0.000493
1.976562	0.014301	0.086047	-0.005708	-0.267563	0.001693	0.063371	-0.019256	0.051482
1.992188	0.014301	0.084967	-0.007060	-0.318859	0.001692	0.081031	-0.017876	0.074854
2.007812	0.014300	0.097875	-0.009194	-0.343482	0.001691	0.072373	-0.012735	0.062667
2.023438	0.010397	0.116493	-0.012832	-0.339299	0.002172	0.080900	0.000499	0.044154
2.039062	-0.021844	0.110600	-0.014393	-0.360513	0.011465	0.143422	0.033335	0.062346
2.054688	-0.069903	0.073614	-0.005140	-0.407078	0.059920	0.255916	0.129780	0.197423
2.070312	-0.113310	0.061859	0.015208	-0.434685	0.195460	0.392388	0.347128	0.527053
2.085938	-0.148288	0.062721	0.039271	-0.459059	0.423438	0.558360	0.640689	0.864208
2.101562	-0.175563	0.022865	0.055170	-0.502803	0.673260	0.749957	0.877063	0.976121
2.117188	-0.196502	0.002302	0.058197	-0.534124	0.867005	0.899963	0.990485	0.977067
2.132812	-0.212339	-0.017556	0.055882	-0.551767	0.973176	0.980656	1.000000	1.000000
2.148438	-0.224080	-0.084012	0.048720	-0.591477	1.000000	1.000000	0.945067	0.995480
2.164062	-0.232542	-0.140597	0.036907	-0.639447	0.971959	0.965551	0.870788	0.972698
2.179688	-0.238397	-0.158135	0.025199	-0.666134	0.912963	0.911113	0.800142	0.972500
2.195312	-0.242233	-0.150029	0.018047	-0.700792	0.840217	0.839317	0.731432	0.988138
2.210938	-0.244554	-0.144976	0.014302	-0.740708	0.764888	0.754836	0.669265	0.999611
2.226562	-0.245758	-0.160401	0.009939	-0.761495	0.693180	0.720362	0.617306	0.930700
2.242188	-0.246144	-0.186702	0.005493	-0.780451	0.627990	0.737402	0.569397	0.781623
2.257812	-0.245936	-0.211198	0.001846	-0.798762	0.570277	0.719576	0.525441	0.657419
2.273438	-0.245281	-0.221586	0.002105	-0.830348	0.519928	0.651446	0.492082	0.588686
2.289062	-0.244277	-0.205367	0.004318	-0.862112	0.476366	0.582223	0.469779	0.564176
2.304688	-0.242991	-0.186199	0.005389	-0.846006	0.438871	0.534659	0.454561	0.576066
2.320312	-0.241470	-0.153394	0.007733	-0.823960	0.406663	0.509771	0.440151	0.575909
2.335938	-0.239762	-0.055325	0.011395	-0.834699	0.379006	0.483198	0.423372	0.547336
2.351562	-0.237891	0.041968	0.013237	-0.854244	0.355242	0.464884	0.408118	0.526462
2.367188	-0.235873	0.048231	0.011796	-0.863370	0.334782	0.457932	0.395179	0.503225
2.382812	-0.233721	-0.019932	0.011097	-0.841183	0.317124	0.425253	0.387268	0.456677
2.398438	-0.231441	-0.112720	0.014055	-0.791019	0.301835	0.384212	0.382302	0.406835
2.414062	-0.229056	-0.185562	0.020150	-0.743738	0.288548	0.340316	0.369596	0.373621
2.429688	-0.226574	-0.193792	0.029432	-0.720369	0.276954	0.313332	0.350270	0.357187
2.445312	-0.223997	-0.142093	0.042975	-0.699227	0.266793	0.334934	0.335424	0.363920
2.460938	-0.221325	-0.083234	0.057425	-0.689731	0.257847	0.363864	0.328940	0.385266
2.476562	-0.218558	-0.021697	0.067076	-0.698430	0.249936	0.359727	0.325731	0.384594
2.492188	-0.215712	0.018981	0.069835	-0.681721	0.242905	0.331066	0.324535	0.368819
2.507812	-0.212802	-0.021369	0.068405	-0.643072	0.236630	0.314073	0.325441	0.363651
2.523438	-0.209825	-0.079911	0.068505	-0.597953	0.231005	0.306257	0.324736	0.354008
2.539062	-0.206779	-0.121686	0.073032	-0.590714	0.225940	0.283976	0.322346	0.316829
2.554688	-0.203679	-0.179369	0.084039	-0.634565	0.221353	0.248214	0.320904	0.262061
2.570312	-0.200546	-0.195477	0.095403	-0.680787	0.217171	0.239523	0.317722	0.244424
2.585938	-0.197419	-0.182679	0.095373	-0.724538	0.213340	0.267090	0.308887	0.286671
2.601562	-0.194320	-0.198345	0.087956	-0.743837	0.209833	0.272331	0.300945	0.319064
2.617188	-0.191250	-0.220923	0.081897	-0.719622	0.206631	0.240290	0.297750	0.318548
2.632812	-0.188204	-0.222959	0.076966	-0.706317	0.203708	0.224078	0.295076	0.326285
2.648438	-0.185177	-0.187684	0.077623	-0.710166	0.201037	0.258876	0.294252	0.346784
2.664062	-0.182164	-0.145463	0.083129	-0.691419	0.198585	0.287603	0.296110	0.343557
2.679688	-0.179172	-0.117111	0.084666	-0.695497	0.196329	0.275887	0.292968	0.297040
2.695312	-0.176226	-0.086824	0.080603	-0.753014	0.194244	0.254773	0.286417	0.244655
2.710938	-0.173318	-0.059451	0.075765	-0.805383	0.192312	0.224586	0.287167	0.212300
2.726562	-0.170445	-0.069138	0.075780	-0.815658	0.190519	0.202601	0.290458	0.220380
2.742188	-0.167605	-0.116643	0.076413	-0.822744	0.188851	0.206944	0.287113	0.265512
2.757812	-0.164800	-0.137028	0.073582	-0.834802	0.187298	0.214948	0.280819	0.301293
2.773438	-0.162028	-0.157289	0.070100	-0.814236	0.185848	0.215850	0.277201	0.294902
2.789062	-0.159288	-0.193306	0.066425	-0.805167	0.184495	0.225768	0.272687	0.288865
2.804688	-0.156593	-0.189831	0.063688	-0.832876	0.183230	0.238910	0.267501	0.339935
2.820312	-0.153963	-0.137217	0.060831	-0.849616	0.182046	0.235995	0.264249	0.389050
2.835938	-0.151389	-0.053772	0.058743	-0.837332	0.180938	0.245419	0.260851	0.367163
2.851562	-0.148865	-0.033284	0.057770	-0.783357	0.179899	0.278598	0.257766	0.336603
2.867188	-0.146392	-0.072955	0.053545	-0.736018	0.178925	0.317989	0.255608	0.334371
2.882812	-0.143970	-0.067529	0.049346	-0.761075	0.178011	0.345878	0.256493	0.304433
2.898438	-0.141597	-0.072013	0.047226	-0.795585	0.177152	0.334085	0.257798	0.260654
2.914062	-0.139270	-0.127745	0.043682	-0.771795	0.176345	0.283482	0.253870	0.257256
2.929688	-0.136992	-0.144802	0.036797	-0.704226	0.175587	0.238474	0.250148	0.288595
2.945312	-0.134763	-0.120759	0.030249	-0.627401	0.174874	0.231169	0.250491	0.272022
2.960938	-0.132594	-0.084142	0.027396	-0.568726	0.174202	0.221929	0.247539	0.211198
2.976562	-0.130495	-0.046442	0.026534	-0.535799	0.173570	0.183423	0.242779	0.182741
2.992188	-0.128459	-0.070064	0.025735	-0.553122	0.172975	0.152775	0.243576	0.173295
3.007812	-0.126481	-0.131046	0.024623	-0.601592	0.172413	0.157653	0.245020	0.156468
3.023438	-0.124559	-0.178402	0.023270	-0.629211	0.171884	0.174813	0.243215	0.151930
3.039062	-0.122688	-0.216861	0.019904	-0.662215	0.171385	0.168345	0.245115	0.178804
3.054688	-0.120868	-0.236018	0.015283	-0.685625	0.170914	0.140765	0.253705	0.220388
3.070312	-0.119099	-0.212277	0.014744	-0.685741	0.170468	0.108373	0.260205	0.255773
3.085938	-0.117382	-0.175561	0.021102	-0.688420	0.170048	0.065856	0.255515	0.271045
3.101562	-0.115715	-0.155041	0.026248	-0.683457	0.169650	0.036403	0.246138	0.275485
3.117188	-0.114096	-0.107785	0.023425	-0.657541	0.169273	0.050299	0.242252	0.271870
3.132812	-0.112526	-0.059824	0.019999	-0.565713	0.168917	0.078636	0.239703	0.230057
3.148438	-0.111003	-0.065895	0.020780	-0.469203	0.168580	0.110514	0.235860	0.174482
3.164062	-0.109525	-0.120691	0.023186	-0.445517	0.168261	0.149932	0.238275	0.168243
3.179688	-0.108094	-0.142353	0.026565	-0.463380	0.167958	0.147175	0.243059	0.217252
3.195312	-0.106722	-0.113160	0.027072	-0.489122	0.167671	0.118892	0.241644	0.285486
3.210938	-0.105405	-0.138247	0.027931	-0.522730	0.167399	0.130576	0.235415	0.326939
3.226562	-0.104138	-0.193130	0.032920	-0.579917	0.167141	0.159280	0.227237	0.334189
3.242188	-0.102918	-0.194400	0.036105	-0.630027	0.166896	0.162850	0.225707	0.337060
3.257812	-0.101740	-0.151119	0.035442	-0.657143	0.166663	0.149048	0.229401	0.318357
3.273438	-0.100602	-0.118857	0.031164	-0.671640	0.166442	0.155445	0.231798	0.263405
3.289062	-0.099503	-0.131850	0.025107	-0.683955	0.166231	0.191869	0.234355	0.210795
3.304688	-0.098442	-0.143354	0.020317	-0.689711	0.166030	0.219706	0.230681	0.212546
3.320312	-0.097418	-0.132960	0.019239	-0.692753	0.165839	0.221081	0.219284	0.237363
3.335938	-0.096430	-0.132343	0.019612	-0.711140	0.165657	0.224726	0.205836	0.234682
3.351562	-0.095480	-0.131614	0.016732	-0.739701	0.165483	0.241727	0.195720	0.244148
3.367188	-0.094566	-0.113101	0.015265	-0.766549	0.165318	0.255845	0.193166	0.267948
3.382812	-0.093684	-0.036504	0.018429	-0.740333	0.165159	0.252957	0.194755	0.256416
3.398438	-0.092834	0.035873	0.019892	-0.674544	0.165008	0.227166	0.196417	0.209283
3.414062	-0.092020	0.013317	0.017678	-0.667223	0.164864	0.207281	0.196194	0.168799
3.429688	-0.091237	-0.022568	0.015790	-0.661297	0.164725	0.209186	0.192860	0.151155
3.445312	-0.090482	-0.039243	0.017014	-0.608749	0.164593	0.202781	0.189604	0.135563
3.460938	-0.089756	-0.061769	0.020938	-0.592712	0.164466	0.195337	0.189871	0.118614
3.476562	-0.089057	-0.084404	0.025289	-0.589373	0.164345	0.190392	0.190132	0.136743
3.492188	-0.088386	-0.116055	0.031031	-0.562521	0.164228	0.181323	0.188156	0.182257
3.507812	-0.087740	-0.163182	0.037560	-0.533170	0.164116	0.197770	0.189900	0.198684
3.523438	-0.087121	-0.183428	0.040208	-0.510756	0.164009	0.204386	0.194439	0.197214
3.539062	-0.086526	-0.151426	0.037706	-0.491205	0.163905	0.170247	0.196736	0.220045
3.554688	-0.085955	-0.146643	0.032679	-0.462047	0.163806	0.125154	0.198032	0.229085
3.570312	-0.085408	-0.185934	0.028234	-0.423784	0.163710	0.084724	0.198648	0.209271
3.585938	-0.084882	-0.200996	0.029637	-0.415031	0.163617	0.083515	0.200004	0.223914
3.601562	-0.084377	-0.171419	0.034871	-0.442495	0.163528	0.114386	0.201299	0.264082
3.617188	-0.083893	-0.147954	0.037099	-0.453339	0.163442	0.107598	0.201809	0.287843
3.632812	-0.083432	-0.145312	0.038282	-0.464587	0.163359	0.092323	0.199463	0.293920
3.648438	-0.082995	-0.096315	0.038465	-0.505429	0.163278	0.097406	0.192623	0.282028
3.664062	-0.082579	-0.061233	0.035745	-0.544712	0.163200	0.097218	0.190418	0.257065
3.679688	-0.082184	-0.076629	0.030678	-0.540281	0.163125	0.090677	0.194863	0.255688
3.695312	-0.081806	-0.042243	0.027354	-0.505519	0.163052	0.070935	0.198576	0.282358
3.710938	-0.081446	0.024668	0.028178	-0.474232	0.162980	0.088212	0.198844	0.294020
3.726562	-0.081102	0.055386	0.028751	-0.450217	0.162912	0.155425	0.195950	0.285424
3.742188	-0.080772	0.030344	0.027936	-0.452286	0.162845	0.204294	0.192348	0.263400
3.757812	-0.080457	-0.018970	0.025064	-0.469656	0.162780	0.203561	0.188785	0.240422
3.773438	-0.080155	-0.033415	0.021235	-0.490396	0.162716	0.182001	0.186542	0.234642
3.789062	-0.079867	-0.030208	0.018888	-0.523173	0.162654	0.193287	0.188755	0.216161
3.804688	-0.079594	-0.058637	0.014784	-0.532695	0.162595	0.220532	0.188364	0.178120
3.820312	-0.079330	-0.094319	0.007153	-0.505266	0.162536	0.239719	0.180963	0.163868
3.835938	-0.079078	-0.128058	0.000800	-0.499406	0.162479	0.252430	0.176775	0.165127
3.851562	-0.078836	-0.153044	-0.001587	-0.548549	0.162423	0.233087	0.178462	0.142254
3.867188	-0.078608	-0.128069	-0.002462	-0.601758	0.162368	0.172939	0.179200	0.121010
3.882812	-0.078391	-0.071393	-0.002149	-0.634196	0.162315	0.106815	0.179275	0.133727
3.898438	-0.078183	-0.033440	-0.002505	-0.658291	0.162262	0.095882	0.183612	0.132555
3.914062	-0.077984	-0.056106	-0.005156	-0.658480	0.162211	0.110174	0.190623	0.130016
3.929688	-0.077794	-0.075240	-0.005089	-0.658573	0.162161	0.095654	0.191872	0.192770
3.945312	-0.077613	-0.064923	0.001301	-0.653142	0.162112	0.081531	0.184214	0.290405
3.960938	-0.077440	-0.084357	0.010124	-0.623188	0.162063	0.100578	0.176101	0.349495
3.976562	-0.077276	-0.105457	0.014972	-0.617158	0.162016	0.145703	0.172818	0.355457
3.992188	-0.077120	-0.056354	0.016237	-0.619609	0.161969	0.199221	0.173552	0.365457
4.007812	-0.076972	0.028328	0.015388	-0.599274	0.161923	0.268532	0.178680	0.379552
4.023438	-0.076832	0.027676	0.012891	-0.590651	0.161878	0.333661	0.185568	0.346979
4.039062	-0.076697	-0.001676	0.012027	-0.597774	0.161833	0.353437	0.188469	0.284186
4.054688	-0.076569	-0.004900	0.012625	-0.609206	0.161790	0.343717	0.185601	0.239083
4.070312	-0.076446	-0.029155	0.013278	-0.641901	0.161746	0.350899	0.181448	0.231553
4.085938	-0.076330	-0.043457	0.012019	-0.670454	0.161703	0.375647	0.177691	0.240406
4.101562	-0.076221	-0.024370	0.012352	-0.662401	0.161661	0.373670	0.175233	0.237407
4.117188	-0.076118	-0.012642	0.017787	-0.639063	0.161619	0.313919	0.174496	0.215858
4.132812	-0.076018	-0.051362	0.019736	-0.636810	0.161578	0.245377	0.173934	0.201520
4.148438	-0.075924	-0.073865	0.014319	-0.648328	0.161538	0.226473	0.175077	0.188017
4.164062	-0.075838	-0.055782	0.008187	-0.619688	0.161497	0.205781	0.177171	0.151542
4.179688	-0.075756	-0.085148	0.006785	-0.579360	0.161458	0.134238	0.177481	0.153733
4.195312	-0.075675	-0.103733	0.008741	-0.574542	0.161419	0.053638	0.176499	0.203724
4.210938	-0.075599	-0.077139	0.006113	-0.568332	0.161380	0.022834	0.175057	0.228414
4.226562	-0.075528	-0.100742	0.001530	-0.551168	0.161341	0.034187	0.171510	0.229819
4.242188	-0.075461	-0.134475	0.002026	-0.549824	0.161303	0.035622	0.167144	0.230977
4.257812	-0.075398	-0.107908	0.004341	-0.555531	0.161265	0.022907	0.163845	0.219027
4.273438	-0.075339	-0.070624	0.005216	-0.556230	0.161228	0.028628	0.163077	0.205705
4.289062	-0.075282	-0.051251	0.006357	-0.577448	0.161190	0.057033	0.163998	0.212845
4.304688	-0.075229	-0.041328	0.011465	-0.611625	0.161153	0.083719	0.161050	0.202468
4.320312	-0.075180	-0.075125	0.015447	-0.639945	0.161117	0.079582	0.158063	0.162214
4.335938	-0.075135	-0.129134	0.012265	-0.646742	0.161080	0.059532	0.160554	0.139743
4.351562	-0.075092	-0.119460	0.007224	-0.621968	0.161044	0.054880	0.164910	0.144654
4.367188	-0.075051	-0.082858	0.005206	-0.608029	0.161009	0.059437	0.169139	0.175831
4.382812	-0.075013	-0.109977	0.002986	-0.638223	0.160974	0.047252	0.174152	0.227286
4.398438	-0.074978	-0.143785	-0.000911	-0.678484	0.160938	0.020537	0.178149	0.267889
4.414062	-0.074943	-0.108518	-0.003900	-0.642353	0.160903	0.033511	0.177443	0.286225
4.429688	-0.074911	-0.085880	-0.003286	-0.576430	0.160868	0.104172	0.172209	0.304574
4.445312	-0.074881	-0.163387	-0.000297	-0.551464	0.160834	0.179364	0.164420	0.314777
4.460938	-0.074852	-0.230991	0.000773	-0.533236	0.160799	0.190092	0.158422	0.292966
4.476562	-0.074828	-0.180870	0.000065	-0.564658	0.160765	0.136121	0.159666	0.260116
4.492188	-0.074803	-0.108998	-0.002281	-0.624363	0.160731	0.092569	0.163008	0.250159
4.507812	-0.074780	-0.106882	-0.002076	-0.598183	0.160698	0.082506	0.164610	0.260825
4.523438	-0.074758	-0.116185	0.003288	-0.502030	0.160664	0.078351	0.166509	0.260522
4.539062	-0.074738	-0.038737	0.010198	-0.469760	0.160631	0.074355	0.164971	0.228887
4.554688	-0.074720	0.058697	0.015987	-0.542169	0.160598	0.070219	0.161706	0.177171
4.570312	-0.074705	0.071427	0.021492	-0.599067	0.160565	0.054680	0.159809	0.148725
4.585938	-0.074691	0.016638	0.028513	-0.586787	0.160532	0.023204	0.159945	0.155855
4.601562	-0.074677	-0.069566	0.031203	-0.576592	0.160499	0.021779	0.161809	0.176660
4.617188	-0.074663	-0.120391	0.027613	-0.585874	0.160466	0.051116	0.162116	0.193827
4.632812	-0.074650	-0.114265	0.023103	-0.578251	0.160434	0.057272	0.162138	0.199470
4.648438	-0.074639	-0.085903	0.019248	-0.578857	0.160402	0.048267	0.161441	0.186381
4.664062	-0.074629	-0.084106	0.016184	-0.593161	0.160370	0.032346	0.160417	0.167408
4.679688	-0.074619	-0.145793	0.014145	-0.590736	0.160338	0.025239	0.160320	0.186210
4.695312	-0.074610	-0.181969	0.011309	-0.590985	0.160306	0.041081	0.161179	0.224515
4.710938	-0.074602	-0.155034	0.006271	-0.603234	0.160274	0.049619	0.164005	0.238224
4.726562	-0.074595	-0.141896	0.000667	-0.590246	0.160242	0.072657	0.167043	0.266814
4.742188	-0.074589	-0.147717	-0.001274	-0.521384	0.160211	0.108457	0.167667	0.299769
4.757812	-0.074583	-0.148479	-0.002096	-0.439111	0.160180	0.116797	0.163641	0.255157
4.773438	-0.074580	-0.130506	-0.005550	-0.393319	0.160149	0.129956	0.157667	0.185935
4.789062	-0.074577	-0.121351	-0.006314	-0.406099	0.160117	0.151095	0.155385	0.164303
4.804688	-0.074575	-0.118843	-0.000200	-0.460109	0.160086	0.153732	0.158240	0.150570
4.820312	-0.074573	-0.069099	0.010546	-0.466029	0.160055	0.157826	0.160700	0.128698
4.835938	-0.074569	-0.023288	0.013384	-0.425094	0.160024	0.142765	0.159997	0.105906
4.851562	-0.074564	-0.018542	0.006548	-0.413149	0.159994	0.120057	0.158923	0.082608
4.867188	-0.074562	-0.024807	0.002056	-0.446730	0.159963	0.149420	0.156878	0.074137
4.882812	-0.074560	-0.033456	0.001187	-0.503118	0.159932	0.179135	0.155469	0.089612
4.898438	-0.074559	-0.053433	0.003331	-0.544753	0.159902	0.188052	0.154312	0.117446
4.914062	-0.074557	-0.071636	0.007486	-0.545186	0.159872	0.191864	0.151364	0.133262
4.929688	-0.074556	-0.078305	0.008284	-0.499866	0.159841	0.165378	0.151634	0.134913
4.945312	-0.074556	-0.096679	0.003421	-0.430576	0.159811	0.151719	0.155380	0.127630
4.960938	-0.074438	-0.112085	0.001668	-0.393277	0.159666	0.141894	0.153805	0.103272
4.976562	-0.068859	-0.143304	0.015652	-0.373376	0.155260	0.104098	0.147022	0.082880
4.992188	-0.022429	-0.098134	0.072396	-0.217508	0.135311	0.085516	0.141227	0.094979
5.007812	0.162049	0.213544	0.217795	0.148655	0.100020	0.078776	0.134075	0.106480
5.023438	0.439725	0.610204	0.445377	0.579772	0.060893	0.065876	0.119838	0.102253
5.039062	0.700241	0.848832	0.680923	0.880898	0.025661	0.070052	0.096093	0.104938
5.054688	0.893986	0.958627	0.859032	1.000000	-0.003449	0.060690	0.069722	0.093163
5.070312	0.987944	0.999109	0.961172	0.984810	-0.026524	0.011970	0.047310	0.083458
5.085938	1.000000	1.000000	1.000000	0.883637	-0.044249	-0.030196	0.025181	0.094331
5.101562	0.961108	0.954139	0.996628	0.786659	-0.057289	-0.036210	0.004269	0.071660
5.117188	0.895860	0.859527	0.970826	0.753201	-0.066138	-0.041472	-0.012842	0.043287
5.132812	0.820227	0.736685	0.931730	0.742388	-0.071169	-0.064812	-0.027661	0.046513
5.148438	0.743407	0.625517	0.881399	0.760303	-0.072848	-0.077669	-0.039819	0.029458
5.164062	0.670531	0.571346	0.824747	0.787013	-0.071905	-0.079390	-0.051074	0.022792
5.179688	0.604109	0.580421	0.764148	0.753748	-0.069290	-0.077197	-0.061780	0.046345
5.195312	0.544979	0.599057	0.699094	0.728676	-0.065918	-0.059357	-0.072676	0.036725
5.210938	0.493276	0.572203	0.633368	0.710159	-0.062502	-0.051256	-0.085060	0.007898
5.226562	0.448636	0.484075	0.575079	0.634978	-0.059497	-0.082748	-0.094194	-0.007685
5.242188	0.410409	0.390242	0.527012	0.557142	-0.057109	-0.129593	-0.099772	-0.010170
5.257812	0.377863	0.366022	0.486944	0.544428	-0.055368	-0.147448	-0.106351	-0.011045
5.273438	0.350233	0.377313	0.452285	0.599667	-0.054193	-0.125640	-0.112885	-0.027242
5.289062	0.326785	0.368112	0.417451	0.624444	-0.053459	-0.101522	-0.117383	-0.040697
5.304688	0.306859	0.359636	0.381810	0.597187	-0.053028	-0.100286	-0.120143	-0.045595
5.320312	0.289876	0.364775	0.352884	0.565970	-0.052776	-0.097619	-0.124386	-0.066184
5.335938	0.275327	0.325763	0.330342	0.502379	-0.052603	-0.086297	-0.130135	-0.097871
5.351562	0.262788	0.276400	0.306408	0.417120	-0.052431	-0.072016	-0.132795	-0.093026
5.367188	0.251892	0.261225	0.284467	0.371515	-0.052212	-0.063495	-0.133641	-0.059280
5.382812	0.242344	0.183736	0.267088	0.368150	-0.051913	-0.072233	-0.133734	-0.049136
5.398438	0.233912	0.084010	0.248883	0.344196	-0.051521	-0.066877	-0.131543	-0.044937
5.414062	0.226402	0.090861	0.234108	0.285300	-0.051036	-0.045019	-0.128809	-0.027369
5.429688	0.219656	0.142595	0.226941	0.215666	-0.050466	-0.021376	-0.127994	-0.023593
5.445312	0.213548	0.133393	0.217541	0.144783	-0.049823	0.005114	-0.127721	-0.020779
5.460938	0.207975	0.076778	0.204332	0.114048	-0.049122	0.011385	-0.126562	-0.007521
5.476562	0.202855	0.028705	0.195592	0.137934	-0.048379	-0.004306	-0.126086	-0.018476
5.492188	0.198116	0.013451	0.186878	0.175567	-0.047604	-0.029463	-0.125369	-0.039444
5.507812	0.193672	0.025830	0.174988	0.199667	-0.046809	-0.050193	-0.123836	-0.055289
5.523438	0.189493	0.041326	0.164492	0.197259	-0.046009	-0.062724	-0.123963	-0.086487
5.539062	0.185572	0.025402	0.154594	0.154586	-0.045210	-0.064659	-0.127199	-0.097632
5.554688	0.181887	0.018794	0.145545	0.089826	-0.044421	-0.031122	-0.130281	-0.059701
5.570312	0.178419	0.085254	0.141079	0.037481	-0.043644	0.015735	-0.127392	-0.025049
5.585938	0.175148	0.126179	0.138395	0.037313	-0.042881	0.014716	-0.120305	-0.031429
5.601562	0.172050	0.086320	0.131421	0.098981	-0.042133	-0.028811	-0.116990	-0.034758
5.617188	0.169102	0.079302	0.121354	0.147542	-0.041401	-0.052178	-0.119004	-0.020317
5.632812	0.166289	0.097379	0.115924	0.170151	-0.040683	-0.036630	-0.118368	-0.033477
5.648438	0.163598	0.071204	0.116811	0.217700	-0.039980	-0.030541	-0.112159	-0.066364
5.664062	0.161015	0.057297	0.116383	0.210674	-0.039291	-0.065030	-0.107691	-0.074310
5.679688	0.158536	0.108286	0.111887	0.123318	-0.038614	-0.089213	-0.105535	-0.056038
5.695312	0.156153	0.165815	0.104458	0.060067	-0.037950	-0.074275	-0.102737	-0.034994
5.710938	0.153860	0.143298	0.099523	0.026876	-0.037298	-0.065084	-0.102442	-0.034848
5.726562	0.151653	0.076613	0.099614	-0.004938	-0.036656	-0.052922	-0.104235	-0.036642
5.742188	0.149523	0.047494	0.097866	-0.000495	-0.036026	-0.021504	-0.105702	0.000123
5.757812	0.147466	0.056747	0.097314	0.036461	-0.035406	-0.026023	-0.110366	0.041763
5.773438	0.145477	0.079167	0.097820	0.058307	-0.034797	-0.050354	-0.115234	0.036706
5.789062	0.143550	0.121982	0.093076	0.069130	-0.034199	-0.031158	-0.111568	-0.006806
5.804688	0.141675	0.149728	0.087124	0.070668	-0.033610	-0.002866	-0.105812	-0.035920
5.820312	0.139847	0.124331	0.084196	0.043086	-0.033031	-0.009172	-0.106549	-0.033191
5.835938	0.138060	0.089655	0.083857	0.027464	-0.032463	-0.009755	-0.109154	-0.028452
5.851562	0.136317	0.042083	0.084166	0.007968	-0.031904	-0.000269	-0.109578	-0.044630
5.867188	0.134619	-0.043445	0.084596	-0.047069	-0.031355	-0.008493	-0.108558	-0.069544
5.882812	0.132961	-0.095886	0.086513	-0.034599	-0.030816	-0.010047	-0.106538	-0.064097
5.898438	0.131346	-0.087224	0.087521	0.078442	-0.030287	-0.026645	-0.103239	-0.043228
5.914062	0.129771	-0.065356	0.083201	0.212652	-0.029766	-0.056641	-0.099362	-0.047889
5.929688	0.128235	-0.008303	0.077021	0.297906	-0.029255	-0.039089	-0.097389	-0.069047
5.945312	0.126739	0.035827	0.073520	0.246903	-0.028753	-0.012399	-0.098002	-0.083935
5.960938	0.125279	0.019364	0.072049	0.128899	-0.028260	-0.024774	-0.100259	-0.089029
5.976562	0.123854	0.027229	0.072238	0.078234	-0.027776	-0.041080	-0.102842	-0.082726
5.992188	0.122463	0.066285	0.072523	0.041994	-0.027300	-0.037843	-0.102233	-0.077608
6.007812	0.121105	0.097263	0.071594	-0.020220	-0.026833	-0.032248	-0.102298	-0.081117
6.023438	0.119774	0.132179	0.072083	-0.062287	-0.026374	-0.055420	-0.106923	-0.077089
6.039062	0.118468	0.129183	0.075821	-0.078567	-0.025923	-0.093388	-0.107468	-0.068063
6.054688	0.117189	0.075236	0.077052	-0.079059	-0.025480	-0.097941	-0.100359	-0.062556
6.070312	0.115937	0.052542	0.072951	-0.101565	-0.025045	-0.093765	-0.096572	-0.060425
6.085938	0.114712	0.033904	0.069306	-0.153935	-0.024617	-0.097691	-0.101095	-0.068026
6.101562	0.113511	-0.005050	0.067914	-0.170202	-0.024197	-0.076086	-0.105765	-0.087425
6.117188	0.112333	-0.000564	0.067079	-0.149515	-0.023785	-0.035970	-0.105146	-0.092522
6.132812	0.111177	-0.000481	0.066871	-0.131502	-0.023379	-0.014486	-0.103450	-0.074482
6.148438	0.110045	-0.051846	0.066877	-0.101197	-0.022981	-0.039045	-0.106196	-0.076255
6.164062	0.108933	-0.093096	0.066099	-0.045081	-0.022590	-0.061235	-0.108159	-0.099237
6.179688	0.107842	-0.051150	0.066822	-0.037721	-0.022206	-0.023063	-0.105446	-0.101638
6.195312	0.106770	0.029695	0.065534	-0.095083	-0.021828	0.027991	-0.102558	-0.090033
6.210938	0.105715	0.011944	0.057612	-0.104783	-0.021458	0.027221	-0.100718	-0.092341
6.226562	0.104679	-0.069309	0.052335	-0.067859	-0.021093	0.007216	-0.098270	-0.104563
6.242188	0.103662	-0.083981	0.052855	-0.050380	-0.020735	0.012311	-0.093366	-0.106522
6.257812	0.102660	-0.045550	0.050099	-0.050598	-0.020384	0.002875	-0.086898	-0.083353
6.273438	0.101671	-0.030100	0.042862	-0.069274	-0.020038	-0.041909	-0.084808	-0.042055
6.289062	0.100697	-0.006696	0.037997	-0.100724	-0.019699	-0.073990	-0.089557	-0.019090
6.304688	0.099729	0.056694	0.036844	-0.122445	-0.019366	-0.067398	-0.094349	-0.029403
6.320312	0.098766	0.065676	0.037132	-0.140718	-0.019038	-0.050315	-0.094568	-0.052569
6.335938	0.097808	0.034790	0.039898	-0.141508	-0.018716	-0.044898	-0.094654	-0.065773
6.351562	0.096859	0.035981	0.042932	-0.118156	-0.018400	-0.039233	-0.095862	-0.064385
6.367188	0.095922	0.043072	0.042703	-0.123532	-0.018089	-0.019027	-0.094625	-0.064825
6.382812	0.094997	0.060395	0.041621	-0.175782	-0.017784	0.014693	-0.093247	-0.072527
6.398438	0.094081	0.072651	0.038989	-0.229282	-0.017484	0.035749	-0.095503	-0.079109
6.414062	0.093177	0.034850	0.034027	-0.236033	-0.017190	0.022981	-0.098557	-0.065641
6.429688	0.092283	-0.030322	0.031443	-0.213262	-0.016900	-0.014812	-0.096818	-0.045929
6.445312	0.091404	-0.055175	0.031462	-0.190026	-0.016616	-0.032571	-0.093406	-0.040798
6.460938	0.090536	-0.022955	0.030019	-0.168859	-0.016336	-0.008842	-0.094995	-0.029054
6.476562	0.089681	0.022361	0.025513	-0.169067	-0.016062	0.026910	-0.098720	-0.013305
6.492188	0.088840	0.066999	0.021584	-0.175872	-0.015792	0.061734	-0.098509	-0.004018
6.507812	0.088008	0.108798	0.019060	-0.148162	-0.015527	0.061253	-0.097350	-0.008353
6.523438	0.087187	0.129806	0.015573	-0.107199	-0.015266	0.028209	-0.098509	-0.025955
6.539062	0.086372	0.131595	0.012626	-0.124061	-0.015010	0.025483	-0.096876	-0.029019
6.554688	0.085567	0.148851	0.012658	-0.168561	-0.014759	0.043278	-0.093965	-0.032914
6.570312	0.084769	0.168234	0.014171	-0.182824	-0.014512	0.060455	-0.092835	-0.066681
6.585938	0.083982	0.150426	0.014553	-0.200648	-0.014269	0.075957	-0.092005	-0.090962
6.601562	0.083204	0.124301	0.017387	-0.224391	-0.014030	0.071396	-0.093383	-0.083262
6.617188	0.082436	0.096374	0.023506	-0.236653	-0.013796	0.056676	-0.097267	-0.080064
6.632812	0.081677	0.046248	0.027548	-0.254379	-0.013565	0.043864	-0.099650	-0.090381
6.648438	0.080927	-0.004506	0.027587	-0.274728	-0.013339	0.035872	-0.099398	-0.089041
6.664062	0.080186	-0.035706	0.024498	-0.232383	-0.013116	0.025906	-0.099164	-0.059310
6.679688	0.079455	-0.069404	0.020273	-0.151535	-0.012898	-0.001915	-0.098233	-0.026474
6.695312	0.078731	-0.082534	0.015699	-0.117434	-0.012683	-0.028453	-0.095149	-0.019558
6.710938	0.078019	-0.051079	0.012143	-0.098591	-0.012472	-0.032402	-0.091762	-0.027009
6.726562	0.077314	-0.035024	0.010753	-0.090246	-0.012265	-0.025015	-0.091652	-0.034315
6.742188	0.076618	-0.055737	0.009440	-0.117386	-0.012061	-0.013675	-0.093846	-0.038233
6.757812	0.075930	-0.054460	0.008750	-0.148442	-0.011860	0.002462	-0.094424	-0.026675
6.773438	0.075250	0.016582	0.007682	-0.152292	-0.011663	0.028364	-0.094689	-0.013926
6.789062	0.074578	0.090159	0.005322	-0.155621	-0.011470	0.047692	-0.097634	-0.033261
6.804688	0.073912	0.135969	0.001725	-0.190765	-0.011280	0.030669	-0.101785	-0.050848
6.820312	0.073255	0.200962	-0.003107	-0.231788	-0.011093	0.006503	-0.101827	-0.035110
6.835938	0.072606	0.247148	-0.005032	-0.239276	-0.010909	-0.002759	-0.100095	-0.011021
6.851562	0.071961	0.260215	-0.006074	-0.205444	-0.010729	-0.024324	-0.102034	-0.007961
6.867188	0.071322	0.223615	-0.009677	-0.180582	-0.010551	-0.036541	-0.101857	-0.029194
6.882812	0.070688	0.136252	-0.010909	-0.150186	-0.010377	-0.032855	-0.097904	-0.049629
6.898438	0.070055	0.094762	-0.006296	-0.079186	-0.010205	-0.037849	-0.095811	-0.057926
6.914062	0.069424	0.083505	-0.002405	-0.066669	-0.010037	-0.034066	-0.096773	-0.041851
6.929688	0.068796	0.059396	-0.005492	-0.132518	-0.009871	-0.037269	-0.099863	-0.011084
6.945312	0.068172	0.080144	-0.011649	-0.157688	-0.009708	-0.054730	-0.100894	0.000879
6.960938	0.067555	0.141151	-0.015274	-0.131990	-0.009548	-0.052928	-0.101151	0.002702
6.976562	0.066940	0.182421	-0.014867	-0.122591	-0.009391	-0.049790	-0.102794	-0.012536
6.992188	0.066330	0.191333	-0.014222	-0.109437	-0.009237	-0.066740	-0.100891	-0.049423
7.007812	0.065730	0.213287	-0.018523	-0.059354	-0.009085	-0.075661	-0.097127	-0.057164
7.023438	0.065136	0.261404	-0.024571	-0.045042	-0.008935	-0.077178	-0.095099	-0.026474
7.039062	0.064549	0.282730	-0.024614	-0.087831	-0.008789	-0.083258	-0.094873	-0.000234
7.054688	0.063966	0.266174	-0.022031	-0.111589	-0.008644	-0.078277	-0.096902	-0.010193
7.070312	0.063390	0.256027	-0.022188	-0.145032	-0.008502	-0.071163	-0.097477	-0.047037
7.085938	0.062822	0.272609	-0.022119	-0.209145	-0.008363	-0.060616	-0.094613	-0.065304
7.101562	0.062260	0.249788	-0.022861	-0.242139	-0.008226	-0.039657	-0.091180	-0.063214
7.117188	0.061705	0.190942	-0.026716	-0.240253	-0.008091	-0.016851	-0.088236	-0.072793
7.132812	0.061154	0.189664	-0.031427	-0.207187	-0.007959	0.003628	-0.086443	-0.088347
7.148438	0.060611	0.222380	-0.034844	-0.169797	-0.007828	-0.021061	-0.086628	-0.106277
7.164062	0.060075	0.225313	-0.036676	-0.145309	-0.007700	-0.080256	-0.087298	-0.109519
7.179688	0.059546	0.188552	-0.035870	-0.091129	-0.007574	-0.101196	-0.085305	-0.076547
7.195312	0.059022	0.179049	-0.034140	-0.061925	-0.007451	-0.081559	-0.082507	-0.055252
7.210938	0.058500	0.216756	-0.036197	-0.089821	-0.007329	-0.047628	-0.083724	-0.069782
7.226562	0.057984	0.231771	-0.040473	-0.124635	-0.007209	-0.027856	-0.085608	-0.070607
7.242188	0.057472	0.208262	-0.043725	-0.169071	-0.007092	-0.037101	-0.081934	-0.043765
7.257812	0.056965	0.175884	-0.046711	-0.202180	-0.006976	-0.048370	-0.076439	-0.026926
7.273438	0.056463	0.177148	-0.045973	-0.233479	-0.006862	-0.031937	-0.074124	-0.034203
7.289062	0.055966	0.183436	-0.042120	-0.300181	-0.006751	-0.000352	-0.073759	-0.055154
7.304688	0.055476	0.193868	-0.042188	-0.348667	-0.006640	-0.000173	-0.074205	-0.064914
7.320312	0.054992	0.234255	-0.046408	-0.353917	-0.006532	-0.016271	-0.073376	-0.043759
7.335938	0.054515	0.219528	-0.050493	-0.347566	-0.006426	-0.009469	-0.071126	-0.026824
7.351562	0.054043	0.154936	-0.050162	-0.337857	-0.006321	-0.001437	-0.071282	-0.045697
7.367188	0.053574	0.090811	-0.046392	-0.341434	-0.006219	-0.019788	-0.072822	-0.057154
7.382812	0.053110	0.047667	-0.041891	-0.365254	-0.006118	-0.045786	-0.073441	-0.018821
7.398438	0.052653	0.065241	-0.038930	-0.363769	-0.006018	-0.047332	-0.072055	0.029614
7.414062	0.052201	0.079636	-0.039518	-0.344284	-0.005920	-0.019991	-0.068604	0.037505
7.429688	0.051753	0.081333	-0.041998	-0.346986	-0.005824	0.019874	-0.069510	0.020015
7.445312	0.051311	0.115545	-0.043435	-0.336006	-0.005730	0.046021	-0.077226	-0.004526
7.460938	0.050874	0.131651	-0.042873	-0.300562	-0.005637	0.061100	-0.082222	-0.011224
7.476562	0.050443	0.125287	-0.044792	-0.266467	-0.005545	0.077553	-0.080751	0.005246
7.492188	0.050018	0.083026	-0.048772	-0.241709	-0.005455	0.055932	-0.082384	-0.011067
7.507812	0.049597	0.028493	-0.051264	-0.239431	-0.005367	-0.001299	-0.087322	-0.035356
7.523438	0.049181	0.054573	-0.052131	-0.227164	-0.005280	-0.025505	-0.087176	-0.029311
7.539062	0.048768	0.096232	-0.048818	-0.144988	-0.005194	-0.016226	-0.085571	-0.028268
7.554688	0.048361	0.075610	-0.043222	-0.064913	-0.005110	-0.016745	-0.085357	-0.043489
7.570312	0.047959	0.026989	-0.039871	-0.069055	-0.005027	-0.017859	-0.081898	-0.069740
7.585938	0.047561	0.013051	-0.039571	-0.116598	-0.004945	-0.009727	-0.080042	-0.083704
7.601562	0.047168	0.023114	-0.039003	-0.173114	-0.004865	-0.020630	-0.084079	-0.075493
7.617188	0.046778	-0.004632	-0.032607	-0.204591	-0.004786	-0.024448	-0.088854	-0.074871
7.632812	0.046393	-0.015865	-0.026194	-0.206826	-0.004709	0.009553	-0.090858	-0.071093
7.648438	0.046011	0.028768	-0.027477	-0.224806	-0.004632	0.021454	-0.089485	-0.053494
7.664062	0.045633	0.046429	-0.031796	-0.241614	-0.004557	0.007397	-0.087098	-0.034348
7.679688	0.045256	-0.023068	-0.034763	-0.227078	-0.004483	0.008006	-0.084943	0.007647
7.695312	0.044884	-0.079023	-0.038053	-0.220029	-0.004411	0.006741	-0.083846	0.066949
7.710938	0.044514	0.022030	-0.041979	-0.228119	-0.004339	0.008740	-0.085272	0.099144
7.726562	0.044146	0.135847	-0.043688	-0.201989	-0.004269	0.015491	-0.085563	0.080732
7.742188	0.043781	0.110927	-0.040833	-0.123588	-0.004199	0.021229	-0.084235	0.045221
7.757812	0.043417	0.086464	-0.036820	-0.034029	-0.004131	0.030980	-0.083594	0.027962
7.773438	0.043059	0.109111	-0.038880	-0.003718	-0.004064	0.024394	-0.083989	0.010555
7.789062	0.042702	0.110633	-0.043716	-0.036493	-0.003998	0.000999	-0.084608	-0.008958
7.804688	0.042349	0.104500	-0.043347	-0.069079	-0.003934	-0.028285	-0.083321	-0.012797
7.820312	0.041999	0.093690	-0.041166	-0.046049	-0.003870	-0.048026	-0.082016	-0.008187
7.835938	0.041651	0.100306	-0.041997	-0.007883	-0.003807	-0.031411	-0.082948	0.003715
7.851562	0.041308	0.142208	-0.042353	-0.036028	-0.003745	-0.006400	-0.084675	0.013907
7.867188	0.040969	0.140558	-0.039562	-0.108387	-0.003684	-0.009609	-0.084201	-0.001029
7.882812	0.040634	0.110831	-0.037215	-0.196240	-0.003624	-0.020628	-0.082862	-0.032078
7.898438	0.040305	0.108717	-0.037015	-0.244577	-0.003565	-0.022627	-0.080709	-0.051324
7.914062	0.039954	0.072151	-0.037328	-0.226413	-0.003505	-0.036989	-0.073416	-0.037458
7.929688	0.037119	0.016322	-0.038918	-0.226007	-0.003172	-0.066990	-0.063575	-0.005432
7.945312	0.024115	0.004127	-0.042054	-0.259889	-0.001118	-0.071627	-0.039176	0.013236
7.960938	0.001398	0.023335	-0.046679	-0.284738	0.004469	-0.052505	0.022338	0.015529
7.976562	-0.024491	0.049458	-0.050291	-0.314569	0.014071	-0.020074	0.116489	0.069741
7.992188	-0.048136	0.045035	-0.050809	-0.373177	0.026406	0.051083	0.222815	0.239810
8.007812	-0.066604	0.029391	-0.048455	-0.418001	0.039000	0.123378	0.326440	0.398226
8.023438	-0.078929	0.022555	-0.044970	-0.429587	0.049458	0.166966	0.414314	0.405003
8.039062	-0.085492	-0.027729	-0.047311	-0.424690	0.056480	0.201272	0.463791	0.336286
8.054688	-0.087472	-0.094983	-0.050987	-0.422314	0.059851	0.192144	0.470463	0.284620
8.070312	-0.086361	-0.152359	-0.050373	-0.440073	0.060125	0.123760	0.459633	0.251619
8.085938	-0.083493	-0.187667	-0.052936	-0.435484	0.058159	0.074178	0.442059	0.240819
8.101562	-0.079840	-0.164381	-0.055433	-0.395016	0.054804	0.073335	0.415140	0.228199
8.117188	-0.076021	-0.113861	-0.050250	-0.356588	0.050771	0.059149	0.386231	0.190152
8.132812	-0.072349	-0.076454	-0.042647	-0.318640	0.046582	0.043297	0.359587	0.147357
8.148438	-0.068947	-0.091915	-0.041495	-0.266490	0.042590	0.051944	0.330832	0.117478
8.164062	-0.065854	-0.146770	-0.046930	-0.199088	0.039007	0.042247	0.298202	0.103616
8.179688	-0.063068	-0.148029	-0.051578	-0.165329	0.035940	0.015818	0.269923	0.072739
8.195312	-0.060572	-0.122797	-0.052293	-0.178736	0.033418	0.016168	0.253073	0.021455
8.210938	-0.058345	-0.130728	-0.049560	-0.196637	0.031420	0.045728	0.237280	-0.006923
8.226562	-0.056359	-0.135788	-0.045668	-0.217690	0.029894	0.044799	0.215326	-0.015136
8.242188	-0.054583	-0.129937	-0.044162	-0.195344	0.028768	0.002248	0.198669	-0.023538
8.257812	-0.052988	-0.117805	-0.044761	-0.155577	0.027969	-0.013906	0.189999	-0.036610
8.273438	-0.051548	-0.109579	-0.043635	-0.179416	0.027423	0.011381	0.176603	-0.046416
8.289062	-0.050240	-0.086995	-0.032982	-0.195678	0.027064	0.011506	0.157824	-0.038243
8.304688	-0.049040	-0.056714	-0.015571	-0.182870	0.026839	-0.033295	0.142885	-0.033980
8.320312	-0.047931	-0.057468	-0.003752	-0.202471	0.026701	-0.055125	0.132062	-0.039955
8.335938	-0.046902	-0.051192	-0.001922	-0.216428	0.026618	-0.048454	0.122951	-0.016612
8.351562	-0.045938	-0.032232	-0.009008	-0.175992	0.026565	-0.056767	0.120633	0.007181
8.367188	-0.045027	-0.049729	-0.014372	-0.143611	0.026526	-0.048407	0.125100	0.019761
8.382812	-0.044166	-0.094755	-0.011387	-0.174365	0.026488	-0.021242	0.124865	0.055837
8.398438	-0.043344	-0.091888	-0.010096	-0.203878	0.026447	-0.013854	0.117288	0.076705
8.414062	-0.042558	-0.060558	-0.014066	-0.189031	0.026399	0.000780	0.109587	0.058371
8.429688	-0.041800	-0.077295	-0.012562	-0.142624	0.026343	0.030102	0.104644	0.023247
8.445312	-0.041067	-0.114851	-0.004204	-0.097821	0.026279	0.036351	0.097966	0.018903
8.460938	-0.040357	-0.133348	0.003459	-0.083193	0.026210	0.007856	0.085891	0.063224
8.476562	-0.039669	-0.150431	0.007736	-0.111682	0.026134	-0.036353	0.077889	0.109152
8.492188	-0.039001	-0.173069	0.009275	-0.167650	0.026055	-0.062572	0.080304	0.109385
8.507812	-0.038351	-0.145168	0.009359	-0.205206	0.025975	-0.043206	0.084840	0.054923
8.523438	-0.037721	-0.053526	0.005276	-0.246434	0.025895	-0.012462	0.086401	0.005098
8.539062	-0.037110	0.013474	0.000627	-0.289945	0.025815	-0.023446	0.082075	-0.001240
8.554688	-0.036513	0.022954	-0.002107	-0.305176	0.025738	-0.050762	0.071832	0.011751
8.570312	-0.035932	-0.010742	-0.006202	-0.307892	0.025662	-0.075550	0.064379	0.029131
8.585938	-0.035362	-0.089662	-0.005945	-0.307795	0.025589	-0.089740	0.064501	0.033385
8.601562	-0.034807	-0.154752	-0.001055	-0.317052	0.025517	-0.072219	0.065714	0.016764
8.617188	-0.034263	-0.150996	-0.000792	-0.330106	0.025447	-0.050959	0.060518	-0.005447
8.632812	-0.033735	-0.132101	-0.006617	-0.287862	0.025379	-0.043795	0.052764	-0.011859
8.648438	-0.033218	-0.153743	-0.016614	-0.207244	0.025313	-0.048837	0.047283	-0.011333
8.664062	-0.032713	-0.180171	-0.027432	-0.166624	0.025248	-0.046210	0.041570	-0.026520
8.679688	-0.032219	-0.169892	-0.031337	-0.182913	0.025185	-0.003502	0.037126	-0.043000
8.695312	-0.031736	-0.130232	-0.030417	-0.233295	0.025122	0.041105	0.036950	-0.060014
8.710938	-0.031264	-0.120313	-0.031888	-0.279918	0.025061	0.033258	0.037269	-0.064514
8.726562	-0.030804	-0.168036	-0.032529	-0.305204	0.025002	0.010942	0.034302	-0.042672
8.742188	-0.030355	-0.216581	-0.030429	-0.306437	0.024943	0.006875	0.030410	0.002887
8.757812	-0.029916	-0.212929	-0.030810	-0.281015	0.024886	0.002302	0.033058	0.047594
8.773438	-0.029487	-0.145955	-0.031999	-0.254288	0.024830	0.012476	0.039861	0.045647
8.789062	-0.029070	-0.078234	-0.028494	-0.282728	0.024775	0.030762	0.041559	0.051766
8.804688	-0.028662	-0.076563	-0.023628	-0.345663	0.024721	0.047248	0.041410	0.097483
8.820312	-0.028263	-0.108925	-0.024029	-0.374078	0.024669	0.055366	0.045219	0.106342
8.835938	-0.027873	-0.110482	-0.023120	-0.385709	0.024618	0.022972	0.050350	0.069415
8.851562	-0.027491	-0.036691	-0.014503	-0.407971	0.024567	-0.014872	0.053908	0.029081
8.867188	-0.027118	0.064615	-0.010125	-0.417911	0.024518	-0.008564	0.057653	0.000465
8.882812	-0.026754	0.093133	-0.016755	-0.418099	0.024470	0.028178	0.060225	-0.015458
8.898438	-0.026399	0.063658	-0.023277	-0.439339	0.024424	0.059741	0.058104	-0.021159
8.914062	-0.026053	-0.006047	-0.023037	-0.459062	0.024378	0.066579	0.054906	-0.014975
8.929688	-0.025716	-0.092490	-0.019111	-0.434383	0.024333	0.045181	0.053851	-0.015737
8.945312	-0.025387	-0.102533	-0.016805	-0.382993	0.024289	-0.003889	0.050596	-0.015452
8.960938	-0.025068	-0.069446	-0.019676	-0.329312	0.024246	-0.046913	0.048111	0.001447
8.976562	-0.024753	-0.080269	-0.022236	-0.277223	0.024205	-0.057355	0.052658	-0.002854
8.992188	-0.024445	-0.105107	-0.018807	-0.263806	0.024164	-0.063517	0.059084	-0.034443
9.007812	-0.024148	-0.082453	-0.014306	-0.259183	0.024124	-0.068401	0.060009	-0.053354
9.023438	-0.023857	-0.064377	-0.013969	-0.227381	0.024086	-0.058023	0.052959	-0.038082
9.039062	-0.023573	-0.109397	-0.017980	-0.203848	0.024048	-0.048395	0.047108	-0.023123
9.054688	-0.023295	-0.141271	-0.029063	-0.207947	0.024011	-0.036334	0.046604	-0.032997
9.070312	-0.023024	-0.123734	-0.041615	-0.236269	0.023975	-0.016634	0.042465	-0.043469
9.085938	-0.022760	-0.099174	-0.045620	-0.227913	0.023939	-0.015182	0.040197	-0.053292
9.101562	-0.022503	-0.095587	-0.044540	-0.209065	0.023905	-0.037528	0.047010	-0.045280
9.117188	-0.022253	-0.087823	-0.043195	-0.227071	0.023871	-0.040373	0.051171	-0.018535
9.132812	-0.022009	-0.040812	-0.043587	-0.243306	0.023838	0.011459	0.047715	-0.017561
9.148438	-0.021772	-0.026214	-0.043049	-0.215068	0.023806	0.065073	0.044245	-0.036025
9.164062	-0.021540	-0.073675	-0.035557	-0.175525	0.023774	0.062780	0.042776	-0.056359
9.179688	-0.021313	-0.134594	-0.025999	-0.232486	0.023743	0.047120	0.039684	-0.074346
9.195312	-0.021091	-0.161827	-0.020719	-0.325332	0.023714	0.057373	0.036194	-0.058538
9.210938	-0.020875	-0.123554	-0.021417	-0.368986	0.023684	0.057041	0.037006	-0.004302
9.226562	-0.020666	-0.041610	-0.026911	-0.388865	0.023656	0.029997	0.037567	0.033086
9.242188	-0.020460	0.023946	-0.031198	-0.370547	0.023628	0.009483	0.033603	0.046175
9.257812	-0.020263	0.025960	-0.032251	-0.330801	0.023601	0.011574	0.028962	0.069095
9.273438	-0.020069	0.005653	-0.034812	-0.320899	0.023575	0.029660	0.025208	0.065216
9.289062	-0.019880	0.016904	-0.038982	-0.345529	0.023549	0.033881	0.024505	0.027036
9.304688	-0.019695	0.037814	-0.040089	-0.362848	0.023524	0.017812	0.027738	0.008088
9.320312	-0.019516	0.021274	-0.040810	-0.357867	0.023499	0.006455	0.030475	0.022460
9.335938	-0.019341	0.006370	-0.046080	-0.375430	0.023475	-0.002780	0.032711	0.042909
9.351562	-0.019171	0.048725	-0.050611	-0.423285	0.023452	-0.006603	0.032077	0.026762
9.367188	-0.019005	0.098787	-0.051451	-0.474346	0.023429	-0.001576	0.027915	-0.008116
9.382812	-0.018843	0.117637	-0.056424	-0.497298	0.023407	0.005288	0.026811	-0.027410
9.398438	-0.018685	0.103152	-0.063700	-0.484718	0.023385	0.005525	0.025305	-0.024619
9.414062	-0.018530	0.065877	-0.063700	-0.445165	0.023364	-0.017272	0.020362	0.011397
9.429688	-0.018377	0.014949	-0.056737	-0.388958	0.023343	-0.052681	0.014855	0.031930
9.445312	-0.018231	-0.028470	-0.053352	-0.362665	0.023323	-0.068771	0.011444	0.016851
9.460938	-0.018088	-0.012136	-0.058882	-0.349590	0.023303	-0.055718	0.013369	0.000339
9.476562	-0.017948	0.014325	-0.063919	-0.310608	0.023284	-0.037533	0.018034	-0.024299
9.492188	-0.017812	0.033286	-0.064615	-0.259536	0.023265	-0.038775	0.022414	-0.046415
9.507812	-0.017678	0.092239	-0.061111	-0.238302	0.023247	-0.062576	0.020907	-0.042870
9.523438	-0.017548	0.103157	-0.052898	-0.264208	0.023229	-0.079413	0.015202	-0.037389
9.539062	-0.017421	0.076964	-0.043704	-0.302176	0.023212	-0.063496	0.019789	-0.046359
9.554688	-0.017298	0.129509	-0.033978	-0.340755	0.023195	-0.043077	0.031892	-0.053142
9.570312	-0.017179	0.186320	-0.030678	-0.362399	0.023179	-0.029925	0.037287	-0.038269
9.585938	-0.017064	0.176282	-0.036043	-0.338116	0.023163	-0.015526	0.035170	-0.029090
9.601562	-0.016952	0.150864	-0.042898	-0.298740	0.023148	-0.014892	0.032005	-0.049791
9.617188	-0.016845	0.110053	-0.047161	-0.263114	0.023133	-0.018293	0.030302	-0.053245
9.632812	-0.016738	0.013689	-0.048976	-0.236360	0.023118	-0.020855	0.027382	-0.036068
9.648438	-0.016632	-0.090688	-0.052968	-0.253716	0.023104	-0.044843	0.025023	-0.038073
9.664062	-0.016528	-0.110704	-0.056602	-0.275968	0.023090	-0.066506	0.024813	-0.043264
9.679688	-0.016427	-0.062267	-0.056697	-0.276468	0.023077	-0.070571	0.022615	-0.031813
9.695312	-0.016329	-0.033008	-0.058270	-0.280103	0.023064	-0.083536	0.020216	-0.008404
9.710938	-0.016231	-0.045247	-0.060553	-0.285990	0.023051	-0.082741	0.020144	0.021896
9.726562	-0.016140	-0.055913	-0.060624	-0.289659	0.023038	-0.069022	0.021912	0.061126
9.742188	-0.016050	-0.025648	-0.059099	-0.266673	0.023026	-0.064710	0.026823	0.101484
9.757812	-0.015962	-0.002627	-0.058160	-0.220748	0.023015	-0.054058	0.027666	0.125322
9.773438	-0.015877	-0.030665	-0.061827	-0.162493	0.023003	-0.060719	0.024702	0.127142
9.789062	-0.015794	-0.044587	-0.067696	-0.100168	0.022992	-0.077072	0.025430	0.113141
9.804688	-0.015713	-0.049294	-0.068923	-0.079777	0.022981	-0.052552	0.022133	0.103550
9.820312	-0.015635	-0.052865	-0.065547	-0.114310	0.022971	-0.011431	0.015712	0.100585
9.835938	-0.015559	-0.014585	-0.060919	-0.174608	0.022961	0.004672	0.015304	0.077697
9.851562	-0.015500	0.019222	-0.057487	-0.228733	0.022954	0.009161	0.016558	0.044069
9.867188	-0.015492	0.009413	-0.058036	-0.247023	0.022957	0.005911	0.013874	0.044961
9.882812	-0.015589	-0.034539	-0.062068	-0.210746	0.022987	-0.002158	0.010549	0.064606
9.898438	-0.015843	-0.090264	-0.068573	-0.168692	0.023062	0.002336	0.011536	0.082902
9.914062	-0.016298	-0.124764	-0.074264	-0.162266	0.023203	0.008652	0.012730	0.089699
9.929688	-0.016975	-0.140758	-0.075716	-0.171956	0.023430	0.025039	0.011935	0.062785
9.945312	-0.017881	-0.153033	-0.074904	-0.189490	0.023755	0.049197	0.012137	0.036482
9.960938	-0.019004	-0.144186	-0.072094	-0.213657	0.024183	0.057533	0.009141	0.047618
9.976562	-0.020324	-0.101260	-0.070250	-0.251676	0.024716	0.062126	0.004261	0.080105
9.992188	-0.021815	-0.047835	-0.073205	-0.296963	0.025347	0.069027	0.005234	0.092333
10.007812	-0.023451	-0.016107	-0.075406	-0.319984	0.026069	0.072814	0.012570	0.091374
10.023438	-0.025207	-0.031590	-0.073860	-0.331078	0.026871	0.064243	0.021516	0.104859
10.039062	-0.027087	-0.087796	-0.074200	-0.346492	0.027746	0.038554	0.029783	0.109914
10.054688	-0.029198	-0.092160	-0.079766	-0.346009	0.028714	0.001541	0.040169	0.091435
10.070312	-0.031829	-0.012786	-0.084558	-0.338597	0.029852	-0.036613	0.052216	0.058479
10.085938	-0.035340	0.028990	-0.081942	-0.335862	0.031306	-0.051818	0.065778	0.026004
10.101562	-0.039771	-0.007267	-0.079123	-0.307925	0.033198	-0.034684	0.084920	0.022291
10.117188	-0.045065	-0.041414	-0.081673	-0.275588	0.035619	-0.023577	0.107334	0.043288
10.132812	-0.051324	-0.056152	-0.083420	-0.297723	0.038683	-0.044381	0.127583	0.050276
10.148438	-0.058498	-0.060376	-0.084742	-0.327804	0.042504	-0.043875	0.146808	0.052702
10.164062	-0.066409	-0.065294	-0.084680	-0.299372	0.047147	-0.007035	0.176016	0.074501
10.179688	-0.074940	-0.106209	-0.080139	-0.295611	0.052638	0.015852	0.220898	0.099057
10.195312	-0.084049	-0.150662	-0.077212	-0.352143	0.059035	0.043945	0.267044	0.133518
10.210938	-0.093669	-0.162463	-0.077950	-0.384563	0.066474	0.094872	0.307930	0.163613
10.226562	-0.103730	-0.166288	-0.078582	-0.423388	0.075123	0.124696	0.349839	0.162882
10.242188	-0.114048	-0.169972	-0.078081	-0.484792	0.085125	0.116946	0.386104	0.171952
10.257812	-0.124396	-0.177409	-0.078412	-0.486372	0.096542	0.098563	0.406518	0.225026
10.273438	-0.134653	-0.194664	-0.081652	-0.455617	0.109391	0.112415	0.416981	0.297040
10.289062	-0.144741	-0.201281	-0.087922	-0.445196	0.123899	0.160385	0.427479	0.341957
10.304688	-0.154639	-0.221221	-0.093849	-0.435063	0.140426	0.232132	0.435799	0.359457
10.320312	-0.164155	-0.253667	-0.094091	-0.446453	0.159202	0.306329	0.437758	0.364027
10.335938	-0.173126	-0.234109	-0.090272	-0.487451	0.180149	0.320345	0.441596	0.367534
10.351562	-0.181423	-0.217458	-0.091171	-0.530210	0.203251	0.296419	0.449775	0.411394
10.367188	-0.189009	-0.245336	-0.096229	-0.550262	0.228421	0.290340	0.447378	0.465503
10.382812	-0.195828	-0.267963	-0.098528	-0.541552	0.255235	0.272492	0.433416	0.499723
10.398438	-0.201879	-0.278280	-0.099294	-0.543793	0.283168	0.241007	0.420964	0.526708
10.414062	-0.207145	-0.269549	-0.101185	-0.577433	0.311644	0.200850	0.415522	0.519422
10.429688	-0.211636	-0.261141	-0.104538	-0.628441	0.339942	0.151529	0.412845	0.517031
10.445312	-0.215398	-0.264930	-0.107205	-0.668152	0.367126	0.170827	0.406497	0.563270
10.460938	-0.218461	-0.303273	-0.107954	-0.697651	0.392177	0.263113	0.398332	0.648500
10.476562	-0.220858	-0.362530	-0.111347	-0.715594	0.414348	0.373488	0.390466	0.740871
10.492188	-0.222632	-0.376782	-0.116241	-0.695057	0.433009	0.461118	0.380990	0.742631
10.507812	-0.223824	-0.351050	-0.118557	-0.677603	0.447666	0.467963	0.370015	0.650387
10.523438	-0.224478	-0.316021	-0.119187	-0.683432	0.458057	0.408534	0.361941	0.587201
10.539062	-0.224636	-0.318492	-0.119408	-0.692829	0.464131	0.342461	0.356553	0.589009
10.554688	-0.224321	-0.324001	-0.120661	-0.713386	0.465944	0.318147	0.347762	0.596205
10.570312	-0.223546	-0.316165	-0.121397	-0.750726	0.463645	0.332822	0.333828	0.583043
10.585938	-0.222311	-0.348319	-0.119159	-0.782534	0.457498	0.354889	0.319418	0.572529
10.601562	-0.220606	-0.364121	-0.118507	-0.763168	0.447832	0.374459	0.304511	0.566772
10.617188	-0.218416	-0.349861	-0.120916	-0.736799	0.435086	0.389597	0.284550	0.556718
10.632812	-0.215728	-0.327483	-0.122007	-0.739383	0.419687	0.388463	0.263322	0.532405
10.648438	-0.212477	-0.283033	-0.122536	-0.713460	0.401963	0.370627	0.247719	0.478918
10.664062	-0.208547	-0.282737	-0.120504	-0.666077	0.382168	0.375902	0.234756	0.401177
10.679688	-0.203784	-0.326291	-0.112219	-0.583323	0.360501	0.384721	0.212340	0.313305
10.695312	-0.197986	-0.272717	-0.096019	-0.413694	0.337065	0.358179	0.181881	0.245359
10.710938	-0.190802	-0.043028	-0.063793	-0.241250	0.311960	0.297769	0.156627	0.215409
10.726562	-0.181616	0.213685	-0.005063	-0.179397	0.285101	0.227699	0.138610	0.206348
10.742188	-0.169451	0.302727	0.085768	-0.209085	0.256529	0.187530	0.121878	0.188408
10.757812	-0.152723	0.249856	0.191890	-0.230953	0.226341	0.179334	0.102617	0.144665
10.773438	-0.129171	0.205913	0.285740	-0.191864	0.194730	0.177411	0.080961	0.090771
10.789062	-0.095967	0.243277	0.362514	-0.110094	0.162353	0.144329	0.059010	0.045003
10.804688	-0.050032	0.290582	0.431940	-0.052867	0.129920	0.082672	0.036793	0.018787
10.820312	0.008938	0.319627	0.494309	-0.036139	0.098379	0.041023	0.014374	0.016078
10.835938	0.075968	0.366688	0.547918	0.020223	0.068713	0.034557	-0.006999	0.011682
10.851562	0.143486	0.400909	0.600333	0.149962	0.041674	0.020315	-0.026843	0.003475
10.867188	0.205665	0.451786	0.642421	0.277879	0.017763	-0.021096	-0.044159	0.001040
10.882812	0.261751	0.526890	0.659817	0.358718	-0.002765	-0.044817	-0.058177	-0.005195
10.898438	0.313841	0.533324	0.663487	0.430123	-0.019873	-0.044208	-0.070916	-0.021221
10.914062	0.361587	0.501986	0.662278	0.451113	-0.033751	-0.043816	-0.082918	-0.041890
10.929688	0.401715	0.497647	0.652931	0.398078	-0.044632	-0.047488	-0.095655	-0.044470
10.945312	0.431438	0.461274	0.637714	0.332421	-0.052783	-0.062038	-0.110085	-0.031493
10.960938	0.449625	0.426491	0.618103	0.290233	-0.058477	-0.067402	-0.118954	-0.023741
10.976562	0.456710	0.442140	0.593748	0.254542	-0.061984	-0.058656	-0.121411	-0.020422
10.992188	0.454269	0.397740	0.567517	0.197997	-0.063636	-0.064087	-0.126806	-0.022827
11.007812	0.444301	0.324187	0.541499	0.153817	-0.063775	-0.078427	-0.136029	-0.040434
11.023438	0.428875	0.332051	0.509418	0.121688	-0.062735	-0.084364	-0.142617	-0.053573
11.039062	0.409935	0.361720	0.470839	0.104812	-0.060857	-0.074901	-0.148410	-0.044595
11.054688	0.389061	0.372384	0.435813	0.121960	-0.058472	-0.054331	-0.155413	-0.041734
11.070312	0.367408	0.366678	0.401703	0.132649	-0.055872	-0.054683	-0.160838	-0.060413
11.085938	0.345888	0.355111	0.365487	0.145556	-0.053269	-0.082137	-0.163915	-0.066853
11.101562	0.325108	0.372871	0.333409	0.158456	-0.050807	-0.086291	-0.165740	-0.051206
11.117188	0.305387	0.389603	0.305645	0.157955	-0.048565	-0.072036	-0.171233	-0.044327
11.132812	0.286866	0.388669	0.274771	0.167433	-0.046573	-0.081178	-0.177984	-0.049505
11.148438	0.269517	0.353010	0.243298	0.124599	-0.044814	-0.092478	-0.178866	-0.047661
11.164062	0.253175	0.233502	0.216903	0.012358	-0.043242	-0.089354	-0.175858	-0.047250
11.179688	0.237557	0.118170	0.192552	-0.050448	-0.041790	-0.083528	-0.175765	-0.064590
11.195312	0.222195	0.082554	0.171140	-0.035895	-0.040365	-0.072732	-0.177334	-0.078528
11.210938	0.206488	0.057344	0.147224	-0.000081	-0.038852	-0.072591	-0.170568	-0.080828
11.226562	0.189647	0.041163	0.118655	0.022504	-0.037085	-0.084437	-0.155375	-0.079045
11.242188	0.170643	0.023986	0.092270	-0.021568	-0.034828	-0.072987	-0.128914	-0.063615
11.257812	0.148427	-0.028549	0.070036	-0.091510	-0.031721	-0.030630	-0.080144	-0.028734
11.273438	0.121792	-0.057492	0.050154	-0.128543	-0.027199	0.010432	-0.012659	0.083512
11.289062	0.089526	-0.060952	0.030552	-0.185910	-0.020263	0.013222	0.081794	0.271660
11.304688	0.051751	-0.085642	0.016317	-0.265338	-0.009107	0.008994	0.220952	0.409504
11.320312	0.010248	-0.096421	0.009423	-0.332681	0.009103	0.066407	0.378523	0.472346
11.335938	-0.032039	-0.104666	0.005100	-0.402945	0.038675	0.171990	0.516235	0.551902
11.351562	-0.071935	-0.154788	0.000218	-0.476290	0.084902	0.301119	0.614445	0.652330
11.367188	-0.107222	-0.228173	-0.006776	-0.539261	0.151611	0.452996	0.664323	0.697435
11.382812	-0.136951	-0.282872	-0.018160	-0.603197	0.237387	0.583891	0.680197	0.680351
11.398438	-0.161101	-0.279640	-0.034103	-0.667114	0.333385	0.683648	0.674504	0.661346
11.414062	-0.180138	-0.248952	-0.047618	-0.691722	0.425719	0.731228	0.651779	0.684889
11.429688	-0.194681	-0.223199	-0.059062	-0.684290	0.500894	0.691601	0.619825	0.693862
11.445312	-0.205344	-0.210882	-0.073683	-0.684107	0.550292	0.603848	0.580927	0.625411
11.460938	-0.212595	-0.211181	-0.084562	-0.714959	0.571357	0.493477	0.531123	0.532811
11.476562	-0.216664	-0.224190	-0.090961	-0.767501	0.565633	0.395619	0.477202	0.470425
11.492188	-0.217378	-0.277420	-0.096499	-0.795909	0.537197	0.342244	0.428725	0.406634
11.507812	-0.213645	-0.322789	-0.088191	-0.773089	0.490531	0.284140	0.376217	0.305530
11.523438	-0.202185	-0.255383	-0.050133	-0.634701	0.430138	0.209878	0.316499	0.218695
11.539062	-0.174009	-0.102085	0.020207	-0.349528	0.361093	0.157791	0.258200	0.175699
11.554688	-0.107880	0.078681	0.114137	-0.052254	0.289177	0.132359	0.203293	0.139188
11.570312	0.019665	0.272699	0.220304	0.153029	0.220034	0.117488	0.153066	0.103519
11.585938	0.172775	0.406449	0.324288	0.238708	0.157865	0.088126	0.107097	0.070825
11.601562	0.279044	0.444992	0.414686	0.183444	0.104809	0.047673	0.063312	0.026665
11.617188	0.340621	0.440960	0.486954	0.091469	0.061172	0.023215	0.023288	-0.005008
11.632812	0.383131	0.442621	0.535955	0.058932	0.026232	-0.014684	-0.011513	-0.005241
11.648438	0.412279	0.430335	0.559804	0.072740	-0.001105	-0.054036	-0.040122	0.002304
11.664062	0.426083	0.408655	0.566329	0.089282	-0.021939	-0.033297	-0.060387	0.012762
11.679688	0.424820	0.392981	0.562520	0.049301	-0.037197	-0.017694	-0.075390	0.011821
11.695312	0.411443	0.395029	0.547279	-0.031041	-0.047649	-0.047953	-0.090244	-0.004639
11.710938	0.389666	0.424500	0.524132	-0.059132	-0.053981	-0.060366	-0.104887	-0.014382
11.726562	0.363023	0.413508	0.498495	-0.003047	-0.056928	-0.062202	-0.117640	-0.022381
11.742188	0.334267	0.339707	0.470378	0.049656	-0.057281	-0.081032	-0.128047	-0.033830
11.757812	0.305041	0.277270	0.434045	0.042121	-0.055838	-0.101753	-0.136161	-0.050311
11.773438	0.276186	0.269322	0.387855	0.013947	-0.053320	-0.096721	-0.143047	-0.061590
11.789062	0.247738	0.282288	0.343993	-0.032572	-0.050231	-0.081369	-0.149441	-0.076800
11.804688	0.218808	0.259457	0.304819	-0.098504	-0.046799	-0.082975	-0.155485	-0.106847
11.820312	0.187612	0.166563	0.261896	-0.143337	-0.042902	-0.089788	-0.151762	-0.099168
11.835938	0.151783	0.097069	0.216935	-0.175015	-0.037948	-0.069311	-0.114581	-0.030362
11.851562	0.109035	0.100803	0.172794	-0.248223	-0.030489	0.002317	-0.025437	0.078985
11.867188	0.059588	0.046858	0.131336	-0.353069	-0.017512	0.050008	0.124221	0.202115
11.882812	0.007145	-0.075431	0.096848	-0.427974	0.006592	0.071676	0.302564	0.293415
11.898438	-0.042958	-0.143152	0.068352	-0.457383	0.050468	0.171139	0.444583	0.373857
11.914062	-0.086888	-0.142165	0.041591	-0.498074	0.122191	0.320083	0.530410	0.528413
11.929688	-0.123258	-0.139821	0.017852	-0.554973	0.220907	0.432018	0.578217	0.694494
11.945312	-0.152275	-0.134220	-0.000543	-0.593837	0.331575	0.500037	0.592427	0.734855
11.960938	-0.174776	-0.124225	-0.017183	-0.659590	0.431522	0.545626	0.575909	0.715151
11.976562	-0.191654	-0.170700	-0.036494	-0.738780	0.501959	0.595000	0.542494	0.715853
11.992188	-0.203553	-0.240482	-0.055094	-0.781140	0.533727	0.623889	0.495076	0.651541
12.007812	-0.210396	-0.260203	-0.066709	-0.798073	0.525728	0.573505	0.438132	0.488296
12.023438	-0.210078	-0.193540	-0.061507	-0.741586	0.483035	0.475551	0.377709	0.333063
12.039062	-0.193097	-0.015978	-0.023504	-0.481913	0.415222	0.387178	0.316041	0.249487
12.054688	-0.123103	0.192938	0.045625	-0.132671	0.335057	0.323570	0.255248	0.201356
12.070312	0.062649	0.327433	0.138651	0.063203	0.254948	0.269137	0.189897	0.161362
12.085938	0.274660	0.363610	0.244417	0.130019	0.183018	0.206165	0.125459	0.133169
12.101562	0.375110	0.342825	0.337755	0.122476	0.122514	0.144645	0.074604	0.114733
12.117188	0.411575	0.353481	0.405831	0.063257	0.073522	0.109698	0.035749	0.077472
12.132812	0.427739	0.393299	0.446294	0.012564	0.034818	0.088710	0.000571	0.022581
12.148438	0.429586	0.366072	0.462655	0.002067	0.004884	0.052584	-0.029914	-0.003902
12.164062	0.417747	0.347903	0.468443	0.028126	-0.017654	0.019677	-0.054393	-0.000172
12.179688	0.395178	0.416495	0.472140	0.032116	-0.033895	-0.003034	-0.076898	-0.004867
12.195312	0.365608	0.424299	0.465089	0.001837	-0.044734	-0.025247	-0.097277	-0.012785
12.210938	0.332270	0.286790	0.440624	-0.037112	-0.050980	-0.031887	-0.113441	-0.015542
12.226562	0.296945	0.134864	0.407477	-0.055316	-0.053496	-0.030840	-0.127390	-0.027076
12.242188	0.259684	0.117780	0.366504	-0.047585	-0.053076	-0.054975	-0.136962	-0.044718
12.257812	0.218789	0.163666	0.314450	-0.078048	-0.050205	-0.088890	-0.130289	-0.071036
12.273438	0.171434	0.150293	0.262135	-0.172614	-0.044608	-0.091029	-0.090000	-0.082777
12.289062	0.115739	0.096003	0.213069	-0.271667	-0.034404	-0.048345	-0.005448	-0.023957
12.304688	0.054515	0.033400	0.161950	-0.354022	-0.014583	0.046150	0.122599	0.138800
12.320312	-0.005368	-0.020575	0.113600	-0.441385	0.024413	0.190951	0.273939	0.345200
12.335938	-0.058188	-0.090071	0.072612	-0.501419	0.093765	0.338115	0.408530	0.506906
12.351562	-0.101812	-0.165221	0.039084	-0.508712	0.195015	0.405452	0.495483	0.643450
12.367188	-0.136488	-0.181264	0.014345	-0.500692	0.310831	0.415707	0.527879	0.753505
12.382812	-0.163295	-0.194422	-0.006904	-0.544867	0.413104	0.459750	0.520121	0.783739
12.398438	-0.183312	-0.256152	-0.030378	-0.662529	0.478847	0.493557	0.485965	0.723109
12.414062	-0.196973	-0.312445	-0.049936	-0.738156	0.497023	0.470764	0.432087	0.587242
12.429688	-0.202348	-0.281332	-0.053495	-0.702279	0.467989	0.444650	0.366157	0.449211
12.445312	-0.186519	-0.076688	-0.026453	-0.550081	0.403509	0.425578	0.295529	0.348676
12.460938	-0.087851	0.171430	0.041225	-0.264312	0.322349	0.366936	0.230129	0.247229
12.476562	0.167331	0.301746	0.136243	0.031681	0.241495	0.276609	0.169992	0.165956
12.492188	0.367612	0.348762	0.227194	0.200910	0.170197	0.225313	0.112146	0.130942
12.507812	0.426300	0.379354	0.301340	0.242527	0.111215	0.212898	0.059749	0.103953
12.523438	0.437532	0.476895	0.362472	0.253486	0.064046	0.169694	0.015305	0.080288
12.539062	0.432714	0.556495	0.407905	0.258240	0.027156	0.088908	-0.017760	0.066696
12.554688	0.415304	0.517681	0.436280	0.210489	-0.001051	0.034640	-0.040800	0.049451
12.570312	0.387835	0.486121	0.444034	0.153064	-0.021944	0.009879	-0.062139	0.031341
12.585938	0.353473	0.510917	0.427355	0.091605	-0.036575	-0.030328	-0.084517	0.005816
12.601562	0.314468	0.508920	0.394580	-0.006433	-0.045760	-0.060054	-0.101639	-0.016308
12.617188	0.270640	0.440696	0.354530	-0.113881	-0.050165	-0.046337	-0.109914	-0.019518
12.632812	0.219549	0.326268	0.304421	-0.209910	-0.050005	-0.031790	-0.104494	-0.025131
12.648438	0.158493	0.220763	0.245784	-0.289435	-0.044140	-0.013173	-0.054994	0.008697
12.664062	0.089939	0.143893	0.191703	-0.370462	-0.028129	0.054866	0.067521	0.127576
12.679688	0.022289	0.063044	0.143840	-0.452392	0.008126	0.114211	0.237781	0.284113
12.695312	-0.037244	0.018256	0.098881	-0.492135	0.077611	0.158588	0.386434	0.441182
12.710938	-0.086166	0.025952	0.060385	-0.508636	0.182117	0.222093	0.465977	0.561857
12.726562	-0.124875	-0.028605	0.026606	-0.548392	0.300854	0.264929	0.488024	0.612391
12.742188	-0.154684	-0.152385	-0.003075	-0.610017	0.400798	0.296172	0.473231	0.602445
12.757812	-0.176673	-0.249967	-0.026270	-0.635565	0.455949	0.310343	0.433439	0.532042
12.773438	-0.190348	-0.246530	-0.039293	-0.589322	0.455578	0.275904	0.380083	0.408297
12.789062	-0.187126	-0.151722	-0.023117	-0.410753	0.406761	0.205510	0.314012	0.282242
12.804688	-0.111457	-0.017824	0.032508	-0.139807	0.330854	0.150527	0.243803	0.201021
12.820312	0.148564	0.197359	0.107455	0.038744	0.250229	0.133551	0.178591	0.152931
12.835938	0.375309	0.342988	0.179946	0.155304	0.177623	0.108221	0.118679	0.114468
12.851562	0.434602	0.338627	0.249231	0.215877	0.117142	0.060256	0.066146	0.091306
12.867188	0.438229	0.341082	0.318903	0.174118	0.068642	0.017453	0.021641	0.080118
12.882812	0.425192	0.320595	0.371905	0.103982	0.030670	-0.010308	-0.018426	0.057464
12.898438	0.400640	0.297779	0.398220	0.039135	0.001609	-0.025141	-0.051589	0.027991
12.914062	0.366977	0.309605	0.405514	0.029662	-0.019919	-0.018435	-0.075596	0.014269
12.929688	0.326006	0.272945	0.392058	0.054182	-0.034917	-0.019811	-0.092448	0.000724
12.945312	0.277002	0.213027	0.354526	0.040315	-0.043979	-0.053650	-0.097574	-0.036970
12.960938	0.216789	0.145367	0.298467	-0.045764	-0.046894	-0.077829	-0.071307	-0.075079
12.976562	0.145010	0.050887	0.236542	-0.189616	-0.041106	-0.053160	0.011910	-0.052573
12.992188	0.069732	-0.035624	0.178259	-0.306398	-0.018683	0.035485	0.152254	0.068422
13.007812	0.001090	-0.096253	0.124635	-0.381619	0.034895	0.165270	0.309455	0.260704
13.023438	-0.056196	-0.114391	0.078261	-0.473485	0.128958	0.276995	0.422104	0.471759
13.039062	-0.101868	-0.127039	0.039549	-0.562167	0.248368	0.335021	0.460595	0.622115
13.054688	-0.137241	-0.189378	0.006686	-0.627383	0.356864	0.357820	0.440897	0.606036
13.070312	-0.163561	-0.208619	-0.018601	-0.677062	0.420622	0.359126	0.393588	0.455903
13.085938	-0.180004	-0.173726	-0.028859	-0.680561	0.423747	0.328908	0.340150	0.329806
13.101562	-0.172811	-0.122093	-0.006178	-0.595317	0.374818	0.279242	0.281479	0.261778
13.117188	-0.054748	0.068799	0.048607	-0.417764	0.300052	0.234254	0.215033	0.194571
13.132812	0.242113	0.327939	0.113498	-0.236289	0.223000	0.201900	0.145488	0.129177
13.148438	0.406244	0.417961	0.184238	-0.069947	0.155048	0.154796	0.085027	0.100295
13.164062	0.433675	0.400933	0.255284	0.075271	0.099095	0.094740	0.038914	0.113907
13.179688	0.425550	0.402228	0.308505	0.147985	0.054574	0.043129	-0.000241	0.095767
13.195312	0.403545	0.325622	0.344473	0.147668	0.019950	0.012827	-0.035343	0.043947
13.210938	0.370729	0.244885	0.365069	0.106468	-0.006284	0.010940	-0.064600	0.026794
13.226562	0.327900	0.290569	0.356838	0.033161	-0.025277	0.007008	-0.085851	0.001389
13.242188	0.273052	0.321275	0.319609	-0.111075	-0.037567	-0.000568	-0.087123	-0.045378
13.257812	0.203332	0.266190	0.265302	-0.261572	-0.042274	0.010115	-0.048034	-0.046508
13.273438	0.123640	0.193685	0.204510	-0.353218	-0.034579	0.037593	0.046917	0.036433
13.289062	0.046317	0.092374	0.146824	-0.398730	-0.001767	0.111062	0.191126	0.211879
13.304688	-0.020151	-0.016851	0.095073	-0.425007	0.072431	0.266183	0.331427	0.404130
13.320312	-0.073882	-0.080043	0.050217	-0.474061	0.184961	0.390433	0.416362	0.507304
13.335938	-0.115876	-0.110883	0.015076	-0.559394	0.302107	0.388813	0.438943	0.505830
13.351562	-0.147535	-0.141341	-0.008758	-0.653845	0.381563	0.322742	0.410327	0.437366
13.367188	-0.168451	-0.169504	-0.020658	-0.689171	0.398285	0.232907	0.350352	0.331247
13.382812	-0.164843	-0.071855	-0.002984	-0.581343	0.357355	0.157624	0.277625	0.228019
13.398438	-0.042186	0.175764	0.057352	-0.331607	0.286921	0.108497	0.204931	0.161382
13.414062	0.256904	0.361991	0.129887	-0.056560	0.212796	0.067936	0.138291	0.124198
13.429688	0.405548	0.402728	0.188556	0.150709	0.147143	0.056550	0.081271	0.103282
13.445312	0.425875	0.369230	0.243001	0.221632	0.093046	0.067248	0.035700	0.072335
13.460938	0.413586	0.325613	0.297342	0.189742	0.050016	0.063424	-0.003890	0.020924
13.476562	0.387098	0.321748	0.332746	0.168053	0.016635	0.032167	-0.040201	-0.018363
13.492188	0.348050	0.327243	0.336468	0.159299	-0.008499	-0.012953	-0.067700	-0.023721
13.507812	0.294368	0.285249	0.311409	0.127658	-0.026244	-0.058182	-0.075106	-0.020539
13.523438	0.223113	0.207753	0.265241	0.041047	-0.036114	-0.094532	-0.039201	-0.022764
13.539062	0.139872	0.122271	0.209058	-0.118667	-0.033756	-0.066554	0.056166	0.052317
13.554688	0.058804	0.048896	0.150761	-0.275808	-0.006096	0.063083	0.187899	0.216252
13.570312	-0.010684	-0.028911	0.097270	-0.366540	0.064824	0.197887	0.319157	0.326522
13.585938	-0.066641	-0.127838	0.053301	-0.454643	0.176194	0.260845	0.404887	0.346265
13.601562	-0.110215	-0.180115	0.016663	-0.539634	0.290222	0.265243	0.413192	0.345143
13.617188	-0.142722	-0.187286	-0.010887	-0.561113	0.360465	0.238904	0.369079	0.312150
13.632812	-0.161713	-0.139305	-0.013963	-0.533162	0.363979	0.212576	0.306743	0.245724
13.648438	-0.134770	-0.013089	0.021573	-0.482408	0.314947	0.187290	0.238571	0.190128
13.664062	0.076296	0.153019	0.085985	-0.384182	0.245145	0.160038	0.169012	0.134052
13.679688	0.336693	0.341684	0.153814	-0.172263	0.176592	0.122806	0.103861	0.075522
13.695312	0.409941	0.425572	0.208199	0.060592	0.117660	0.078613	0.051633	0.045463
13.710938	0.410210	0.407208	0.253680	0.211168	0.069794	0.050464	0.010384	0.037334
13.726562	0.389421	0.389828	0.296688	0.264731	0.032113	0.022889	-0.023981	0.037889
13.742188	0.353328	0.315608	0.319083	0.183831	0.003271	-0.017190	-0.051637	0.036699
13.757812	0.299059	0.181571	0.301473	0.055775	-0.017660	-0.042201	-0.065824	0.017543
13.773438	0.224039	0.060254	0.251762	-0.063400	-0.030140	-0.023937	-0.039801	0.013655
13.789062	0.137348	-0.017894	0.190494	-0.188217	-0.029113	0.046557	0.053714	0.097409
13.804688	0.055051	-0.065540	0.131089	-0.298743	0.000383	0.153871	0.196397	0.262098
13.820312	-0.014309	-0.100975	0.079151	-0.399411	0.076332	0.266233	0.327284	0.424031
13.835938	-0.069645	-0.126416	0.037960	-0.488245	0.189278	0.330776	0.391986	0.507521
13.851562	-0.112318	-0.166960	0.009375	-0.540390	0.293595	0.298551	0.380434	0.476578
13.867188	-0.142858	-0.223181	-0.007677	-0.562608	0.342562	0.218128	0.326522	0.371147
13.882812	-0.151613	-0.181710	-0.002457	-0.547130	0.325111	0.158391	0.258656	0.258327
13.898438	-0.056390	0.006826	0.040743	-0.407392	0.267487	0.107752	0.187598	0.177732
13.914062	0.226733	0.227664	0.107746	-0.201631	0.200131	0.065535	0.123760	0.130120
13.929688	0.379864	0.353432	0.170053	-0.055635	0.138461	0.042527	0.070566	0.096063
13.945312	0.402333	0.343314	0.223976	0.017367	0.086986	0.020793	0.028470	0.066706
13.960938	0.388902	0.291634	0.276907	-0.004617	0.045823	0.001500	-0.008310	0.038904
13.976562	0.356546	0.286997	0.307540	-0.094476	0.013914	-0.013040	-0.042383	0.029311
13.992188	0.302462	0.290479	0.293024	-0.187717	-0.009676	-0.023031	-0.060803	0.035478
14.007812	0.224700	0.255204	0.245764	-0.287330	-0.024344	0.002676	-0.035342	0.063818
14.023438	0.135590	0.206793	0.186328	-0.396938	-0.024458	0.090906	0.060370	0.171639
14.039062	0.052536	0.139397	0.127383	-0.490569	0.006252	0.201637	0.203080	0.329940
14.054688	-0.016668	0.042403	0.076736	-0.562752	0.085266	0.270535	0.320083	0.448249
14.070312	-0.071509	-0.058722	0.037411	-0.612097	0.197024	0.260793	0.364354	0.516807
14.085938	-0.113343	-0.135054	0.007078	-0.647367	0.289948	0.207707	0.348433	0.515502
14.101562	-0.141061	-0.131083	-0.005793	-0.633420	0.320061	0.184763	0.296307	0.403940
14.117188	-0.129768	-0.048333	0.015537	-0.516160	0.288992	0.172272	0.226463	0.262841
14.132812	0.050392	0.087498	0.063535	-0.344997	0.228931	0.136326	0.155406	0.181704
14.148438	0.306765	0.225205	0.120429	-0.083059	0.165805	0.091352	0.092177	0.131368
14.164062	0.385961	0.309022	0.178684	0.208155	0.110228	0.063541	0.040481	0.080669
14.179688	0.388112	0.359439	0.232596	0.323199	0.064656	0.046397	-0.000946	0.047525
14.195312	0.364234	0.374994	0.267990	0.330891	0.028675	0.013343	-0.033867	0.034270
14.210938	0.315985	0.331068	0.264826	0.274508	0.001414	-0.016631	-0.052807	0.012016
14.226562	0.240477	0.214945	0.222832	0.103505	-0.016885	-0.006373	-0.033006	-0.000760
14.242188	0.150102	0.099456	0.162712	-0.077944	-0.021554	0.064570	0.044508	0.082359
14.257812	0.064435	0.054449	0.104011	-0.203152	0.002796	0.156473	0.171559	0.255173
14.273438	-0.007292	0.021983	0.059471	-0.314008	0.075329	0.244268	0.300416	0.415583
14.289062	-0.064183	-0.022167	0.028483	-0.416409	0.183033	0.314541	0.361913	0.505699
14.304688	-0.107428	-0.089322	0.000171	-0.455447	0.272461	0.304562	0.345586	0.491426
14.320312	-0.134857	-0.119004	-0.011292	-0.465294	0.298664	0.225494	0.284899	0.376706
14.335938	-0.111225	0.010245	0.019431	-0.448509	0.266172	0.144479	0.206166	0.248565
14.351562	0.099099	0.208070	0.075860	-0.330016	0.208127	0.114232	0.133246	0.171461
14.367188	0.321523	0.333772	0.129863	-0.161215	0.148507	0.124653	0.075992	0.129658
14.382812	0.378311	0.353030	0.181065	-0.033083	0.096500	0.112786	0.029397	0.098785
14.398438	0.374223	0.306592	0.224473	0.015299	0.054075	0.076007	-0.010119	0.072957
14.414062	0.342003	0.268717	0.240160	-0.019507	0.020841	0.033618	-0.036263	0.052010
14.429688	0.279170	0.228862	0.222421	-0.121406	-0.003562	-0.002670	-0.037077	0.038771
14.445312	0.191719	0.152932	0.181199	-0.241771	-0.017002	-0.007714	0.008014	0.076158
14.460938	0.101182	0.056666	0.128659	-0.347029	-0.009137	0.034046	0.111513	0.210027
14.476562	0.022551	-0.004535	0.075064	-0.439330	0.040867	0.111717	0.238392	0.388607
14.492188	-0.040772	-0.067225	0.028911	-0.495706	0.136374	0.180267	0.325322	0.512916
14.507812	-0.089616	-0.168880	-0.001720	-0.538234	0.233808	0.198493	0.336701	0.512256
14.523438	-0.123211	-0.212458	-0.011789	-0.546839	0.278158	0.171764	0.290827	0.396698
14.539062	-0.118519	-0.180496	0.004937	-0.492942	0.259525	0.117627	0.222657	0.264607
14.554688	0.047371	-0.078340	0.054005	-0.359175	0.207908	0.071371	0.150717	0.175312
14.570312	0.286686	0.084670	0.115914	-0.118195	0.150523	0.072791	0.087735	0.124724
14.585938	0.363192	0.244724	0.165125	0.099765	0.099039	0.069556	0.036989	0.103682
14.601562	0.365111	0.354791	0.203388	0.177630	0.056540	0.021730	-0.004742	0.077829
14.617188	0.333200	0.330940	0.225770	0.133634	0.023096	-0.014974	-0.033982	0.038919
14.632812	0.266523	0.218993	0.215290	0.027434	-0.001275	-0.010638	-0.031742	0.023571
14.648438	0.176335	0.140380	0.175373	-0.092937	-0.013417	0.021226	0.025156	0.077520
14.664062	0.086713	0.077770	0.123023	-0.196321	-0.000574	0.076930	0.134113	0.254233
14.679688	0.010558	-0.008080	0.070259	-0.284153	0.057968	0.130811	0.253447	0.466263
14.695312	-0.050086	-0.087597	0.024500	-0.411024	0.155534	0.146913	0.320172	0.508469
14.710938	-0.096000	-0.128478	-0.003484	-0.527808	0.238987	0.123203	0.311037	0.394866
14.726562	-0.122784	-0.135447	-0.003474	-0.540974	0.261598	0.075723	0.251835	0.299367
14.742188	-0.077888	-0.054100	0.030841	-0.458164	0.230118	0.034455	0.175509	0.239757
14.757812	0.152881	0.132918	0.091000	-0.324912	0.177014	0.017334	0.107728	0.185476
14.773438	0.323605	0.349870	0.151527	-0.198530	0.123402	0.005354	0.055139	0.153114
14.789062	0.359360	0.494160	0.193330	-0.116195	0.076940	-0.002611	0.014009	0.119987
14.804688	0.344374	0.498897	0.212979	-0.087204	0.039319	0.013635	-0.018217	0.088901
14.820312	0.290845	0.419332	0.206828	-0.123684	0.010680	0.036836	-0.028135	0.079102
14.835938	0.205421	0.270689	0.173473	-0.210211	-0.007149	0.045767	0.011570	0.115529
14.851562	0.113207	0.120775	0.125811	-0.269488	-0.004905	0.074763	0.105237	0.237484
14.867188	0.032262	0.052796	0.073405	-0.311784	0.037671	0.139424	0.218527	0.364397
14.882812	-0.032988	-0.006931	0.023254	-0.400425	0.125277	0.172451	0.295695	0.402587
14.898438	-0.082987	-0.090641	-0.007688	-0.469561	0.213137	0.153171	0.309492	0.371199
14.914062	-0.114839	-0.161323	-0.007623	-0.490089	0.247180	0.118497	0.269241	0.291099
14.929688	-0.087193	-0.131989	0.022351	-0.437235	0.224129	0.075591	0.198406	0.192161
14.945312	0.120471	0.026465	0.072544	-0.257797	0.175093	0.031969	0.127175	0.112862
14.960938	0.305020	0.232945	0.130101	-0.067091	0.123175	-0.005015	0.069686	0.060112
14.976562	0.349339	0.368059	0.177690	0.036390	0.077410	-0.032820	0.021415	0.030725
14.992188	0.335320	0.364365	0.198522	0.063204	0.040102	-0.047607	-0.015896	0.015001
15.007812	0.278023	0.290698	0.191296	0.018010	0.011847	-0.037061	-0.023882	0.002031
15.023438	0.189783	0.202146	0.161314	-0.093934	-0.004583	0.029356	0.020146	0.050519
15.039062	0.098595	0.100597	0.115824	-0.238104	0.002229	0.125656	0.119858	0.200486
15.054688	0.020251	-0.018594	0.066117	-0.351447	0.052699	0.170978	0.235008	0.334681
15.070312	-0.042256	-0.109663	0.024532	-0.456158	0.141783	0.175185	0.296176	0.357778
15.085938	-0.089035	-0.146207	0.002039	-0.522826	0.216160	0.158355	0.276851	0.294342
15.101562	-0.111691	-0.116831	0.004631	-0.465891	0.231590	0.106359	0.214481	0.206518
15.117188	-0.035158	0.030869	0.038833	-0.353818	0.199337	0.068492	0.145912	0.143761
15.132812	0.198385	0.193127	0.091559	-0.262683	0.150053	0.064891	0.087650	0.105465
15.148438	0.322295	0.252833	0.137277	-0.207155	0.101557	0.060147	0.043739	0.083596
15.164062	0.339895	0.265173	0.170713	-0.166759	0.060022	0.023239	0.005519	0.057469
15.179688	0.305146	0.274299	0.180274	-0.160921	0.027038	-0.012914	-0.022092	0.023802
15.195312	0.227939	0.230316	0.156877	-0.247228	0.004148	-0.012215	-0.009792	0.053002
15.210938	0.135182	0.134141	0.119463	-0.371178	-0.001602	0.010273	0.065992	0.141322
15.226562	0.050790	0.051670	0.079776	-0.487018	0.028190	0.060851	0.176720	0.226591
15.242188	-0.018076	-0.024376	0.038040	-0.557071	0.103456	0.120954	0.260642	0.308821
15.257812	-0.071050	-0.104281	0.004725	-0.545118	0.186068	0.156662	0.280980	0.341719
15.273438	-0.104200	-0.116180	-0.000982	-0.503948	0.220349	0.153875	0.240435	0.301762
15.289062	-0.070809	-0.056119	0.028522	-0.436589	0.200639	0.111421	0.170730	0.237884
15.304688	0.134696	0.051033	0.078310	-0.321492	0.156018	0.059730	0.103601	0.167387
15.320312	0.295988	0.206939	0.135504	-0.173313	0.108347	0.020620	0.050487	0.114091
15.335938	0.331041	0.304436	0.185125	-0.058547	0.066242	0.006209	0.010362	0.063810
15.351562	0.303725	0.292862	0.199379	-0.040490	0.032279	0.008595	-0.014695	0.023314
15.367188	0.229646	0.248977	0.174949	-0.094505	0.008278	0.024803	-0.004037	0.047851
15.382812	0.137508	0.210456	0.134451	-0.198034	0.001106	0.095334	0.061955	0.129476
15.398438	0.052944	0.143234	0.086698	-0.308090	0.028657	0.175103	0.173354	0.225994
15.414062	-0.016175	0.007204	0.037015	-0.383828	0.100706	0.192992	0.269376	0.293246
15.429688	-0.069129	-0.139204	0.005558	-0.407223	0.178998	0.177324	0.287937	0.291506
15.445312	-0.100728	-0.162856	-0.000191	-0.359963	0.209486	0.150271	0.241710	0.230365
15.460938	-0.056147	-0.029275	0.023203	-0.250085	0.188715	0.121628	0.171139	0.170993
15.476562	0.153450	0.107834	0.074361	-0.098063	0.145286	0.088862	0.104062	0.127549
15.492188	0.296235	0.189039	0.126495	0.003046	0.099559	0.056724	0.052806	0.078628
15.507812	0.321289	0.255307	0.162787	0.010723	0.059464	0.043339	0.013963	0.037069
15.523438	0.282427	0.266660	0.176267	-0.008123	0.027634	0.061578	-0.003579	0.043118
15.539062	0.200481	0.245497	0.154953	-0.077680	0.007013	0.132404	0.020851	0.136223
15.554688	0.109341	0.191775	0.106262	-0.184418	0.007708	0.178573	0.100445	0.249156
15.570312	0.029552	0.084554	0.056709	-0.261582	0.048730	0.168603	0.199001	0.266605
15.585938	-0.034252	-0.037371	0.023408	-0.322178	0.125910	0.162633	0.250692	0.228117
15.601562	-0.080951	-0.096669	0.004594	-0.339003	0.187554	0.149503	0.238257	0.196359
15.617188	-0.094389	-0.054658	0.008928	-0.317665	0.195370	0.113765	0.188430	0.142421
15.632812	0.021431	0.051700	0.045862	-0.260673	0.163737	0.076158	0.129992	0.084843
15.648438	0.228594	0.209881	0.092870	-0.171369	0.119656	0.056317	0.075222	0.059448
15.664062	0.308198	0.342047	0.127432	-0.122237	0.077346	0.059339	0.029367	0.046685
15.679688	0.298550	0.347747	0.144785	-0.140318	0.041903	0.053192	0.003033	0.033414
15.695312	0.231789	0.244774	0.139882	-0.226126	0.016025	0.013330	0.007862	0.061636
15.710938	0.141353	0.132953	0.112331	-0.304617	0.006397	-0.004243	0.057250	0.160589
15.726562	0.056689	0.058349	0.071850	-0.337592	0.030015	0.031959	0.143505	0.266872
15.742188	-0.012774	0.005188	0.032467	-0.395271	0.095856	0.085456	0.227816	0.316744
15.757812	-0.065566	-0.028126	0.007294	-0.463151	0.165776	0.115179	0.262014	0.296878
15.773438	-0.093309	-0.031837	0.008947	-0.452262	0.189588	0.117698	0.225853	0.226204
15.789062	-0.027284	0.033839	0.039288	-0.342509	0.167507	0.105758	0.155307	0.161961
15.804688	0.179364	0.163762	0.080641	-0.210637	0.126516	0.068873	0.091845	0.120777
15.820312	0.291480	0.259895	0.114238	-0.111201	0.084365	0.049740	0.041365	0.082986
15.835938	0.296906	0.261586	0.131461	-0.100123	0.048002	0.048795	0.008084	0.044181
15.851562	0.237293	0.205937	0.126437	-0.181838	0.020697	0.032207	0.011392	0.060389
15.867188	0.148491	0.118136	0.100235	-0.246613	0.008658	0.038925	0.064114	0.174221
15.882812	0.063157	0.012223	0.061718	-0.303531	0.027837	0.071683	0.147759	0.288705
15.898438	-0.007394	-0.071220	0.021998	-0.398062	0.088701	0.106768	0.222556	0.318218
15.914062	-0.061174	-0.148184	-0.003721	-0.450505	0.156466	0.132160	0.250148	0.267616
15.929688	-0.089604	-0.174065	-0.002081	-0.440138	0.180998	0.110508	0.214450	0.182082
15.945312	-0.024869	-0.044624	0.031148	-0.380095	0.160627	0.044001	0.146493	0.126606
15.960938	0.176150	0.116527	0.079360	-0.253526	0.121293	-0.006408	0.086411	0.097164
15.976562	0.284419	0.189606	0.115480	-0.149207	0.080515	-0.016722	0.041775	0.065473
15.992188	0.284987	0.229800	0.128755	-0.143767	0.045397	-0.009824	0.010772	0.042959
16.007812	0.220452	0.223934	0.119148	-0.208479	0.019743	0.002467	0.013411	0.040874
16.023438	0.131667	0.169414	0.090364	-0.291679	0.011261	0.043261	0.073804	0.084994
16.039062	0.049078	0.086242	0.051773	-0.374023	0.036862	0.111787	0.164527	0.191304
16.054688	-0.018222	-0.036009	0.016739	-0.477242	0.100510	0.130963	0.226023	0.271428
16.070312	-0.068016	-0.122337	-0.000426	-0.549470	0.159497	0.086267	0.230209	0.239210
16.085938	-0.084515	-0.071028	0.009487	-0.492400	0.171841	0.040555	0.186772	0.146042
16.101562	0.021186	0.075971	0.045655	-0.324026	0.145841	0.010184	0.125278	0.071487
16.117188	0.212948	0.212801	0.090616	-0.197029	0.106431	0.004169	0.070893	0.036582
16.132812	0.284856	0.333568	0.120084	-0.190280	0.067849	0.011567	0.029941	0.027229
16.148438	0.260211	0.409121	0.122122	-0.234496	0.035969	0.013689	0.010600	0.033776
16.164062	0.182491	0.371585	0.101620	-0.301188	0.015614	0.042080	0.032726	0.073864
16.179688	0.094878	0.251834	0.070180	-0.374100	0.018386	0.076910	0.106494	0.138098
16.195312	0.018720	0.141092	0.035380	-0.417830	0.060233	0.084883	0.200241	0.188632
16.210938	-0.041161	0.077934	0.006518	-0.436749	0.125560	0.085448	0.246751	0.209495
16.226562	-0.079718	0.042528	-0.004982	-0.402499	0.163208	0.077668	0.224644	0.172120
16.242188	-0.053045	0.048348	0.012383	-0.322959	0.154749	0.069759	0.168874	0.099055
16.257812	0.122058	0.101612	0.060144	-0.233474	0.121164	0.067861	0.104438	0.065628
16.273438	0.256984	0.160666	0.112962	-0.178616	0.082512	0.046168	0.048006	0.078641
16.289062	0.270163	0.181073	0.140566	-0.221790	0.048062	0.013207	0.019462	0.078848
16.304688	0.209104	0.187399	0.132589	-0.312541	0.022799	-0.003246	0.032855	0.087171
16.320312	0.122548	0.192853	0.099063	-0.380839	0.015268	0.004546	0.086102	0.208275
16.335938	0.042159	0.118631	0.057969	-0.406111	0.041766	0.048810	0.161989	0.347919
16.351562	-0.022955	-0.002478	0.022244	-0.406311	0.101455	0.087066	0.225099	0.353869
16.367188	-0.069318	-0.041971	0.004823	-0.430661	0.150079	0.079083	0.230011	0.286601
16.382812	-0.071567	0.023358	0.018227	-0.440725	0.154161	0.056724	0.181554	0.227554
16.398438	0.063741	0.116292	0.052875	-0.361987	0.126500	0.016897	0.119394	0.163955
16.414062	0.228123	0.198466	0.090297	-0.240178	0.089252	-0.018622	0.063655	0.096922
16.429688	0.266510	0.278600	0.121897	-0.187081	0.054238	-0.014077	0.026673	0.057367
16.445312	0.217348	0.290017	0.129460	-0.237347	0.027270	0.006173	0.020967	0.063096
16.460938	0.133398	0.206338	0.105844	-0.340635	0.016046	0.029111	0.063435	0.122149
16.476562	0.051982	0.097832	0.066716	-0.430760	0.035878	0.033096	0.147081	0.193491
16.492188	-0.014935	0.035574	0.027297	-0.468284	0.090078	0.016056	0.211362	0.211922
16.507812	-0.063493	0.040443	0.004541	-0.437231	0.139622	0.009134	0.213326	0.163754
16.523438	-0.072008	0.043668	0.012082	-0.342841	0.147791	-0.003987	0.170090	0.106774
16.539062	0.048000	0.022897	0.047866	-0.259821	0.123213	-0.009083	0.113800	0.087828
16.554688	0.213541	0.043051	0.091473	-0.252093	0.087626	0.001072	0.063622	0.076437
16.570312	0.256315	0.095074	0.113348	-0.248564	0.053538	-0.014082	0.028321	0.048778
16.585938	0.208166	0.091540	0.102851	-0.231673	0.027355	0.007842	0.028036	0.064281
16.601562	0.125442	0.041021	0.074446	-0.256786	0.017473	0.117643	0.077315	0.184457
16.617188	0.045661	-0.023290	0.041507	-0.307186	0.039207	0.208230	0.151321	0.320838
16.632812	-0.019549	-0.077210	0.010372	-0.338522	0.093058	0.198416	0.208774	0.331342
16.648438	-0.065625	-0.031997	-0.006299	-0.322341	0.138099	0.133315	0.213002	0.239149
16.664062	-0.065211	0.095161	0.007463	-0.242915	0.142029	0.080346	0.165575	0.149473
16.679688	0.069846	0.205651	0.042544	-0.107329	0.116122	0.060688	0.106386	0.093680
16.695312	0.220488	0.269615	0.073626	-0.019047	0.081133	0.042849	0.054566	0.060235
16.710938	0.245042	0.288541	0.092267	-0.019132	0.048554	0.019619	0.021846	0.052398
16.726562	0.186828	0.261377	0.092451	-0.087170	0.025080	0.002393	0.029746	0.113113
16.742188	0.103948	0.193155	0.069914	-0.216691	0.020820	0.002434	0.080369	0.221826
16.757812	0.027856	0.085437	0.034380	-0.309802	0.050600	0.026395	0.152502	0.283604
16.773438	-0.032747	-0.010214	0.004909	-0.294731	0.104655	0.039491	0.198862	0.270280
16.789062	-0.070939	-0.025179	-0.001310	-0.200706	0.138335	0.033969	0.183822	0.212679
16.804688	-0.040654	0.023049	0.018970	-0.119597	0.131957	0.031497	0.129904	0.147666
16.820312	0.122423	0.078056	0.056953	-0.111193	0.102687	0.013474	0.076143	0.096818
16.835938	0.232790	0.122110	0.096049	-0.153611	0.068572	-0.019884	0.037523	0.070635
16.851562	0.221690	0.113347	0.114040	-0.236521	0.039110	-0.017771	0.022465	0.087914
16.867188	0.149606	0.047418	0.099757	-0.341440	0.021843	0.003538	0.050961	0.149317
16.882812	0.068689	-0.015342	0.064469	-0.419801	0.029962	0.013138	0.119078	0.227649
16.898438	-0.000634	-0.058054	0.026362	-0.468038	0.072415	0.029104	0.182109	0.271804
16.914062	-0.052560	-0.099650	0.006815	-0.448818	0.120788	0.030556	0.203450	0.231450
16.929688	-0.069838	-0.138347	0.017464	-0.352869	0.135143	0.007844	0.174141	0.146411
16.945312	0.025735	-0.081059	0.048640	-0.260908	0.116093	-0.024578	0.114185	0.087681
16.960938	0.187305	0.028292	0.083210	-0.223950	0.083838	-0.057719	0.057943	0.060298
16.976562	0.230727	0.072035	0.100413	-0.243070	0.051983	-0.050445	0.024797	0.047685
16.992188	0.179798	0.068284	0.088745	-0.301635	0.028465	-0.004673	0.027499	0.090144
17.007812	0.099804	0.025400	0.057551	-0.385649	0.023761	0.033646	0.073921	0.221794
17.023438	0.025398	-0.035380	0.022799	-0.456352	0.051765	0.066548	0.136969	0.304828
17.039062	-0.033716	-0.090847	-0.003938	-0.498023	0.101375	0.094708	0.169703	0.254010
17.054688	-0.068585	-0.127952	-0.007837	-0.488801	0.130069	0.106837	0.155688	0.190120
17.070312	-0.026782	-0.078080	0.019998	-0.427034	0.121727	0.116375	0.111747	0.149259
17.085938	0.134382	0.068515	0.059102	-0.370748	0.093164	0.112430	0.062778	0.100517
17.101562	0.221925	0.131442	0.083763	-0.345494	0.061024	0.084129	0.026641	0.088280
17.117188	0.194020	0.034496	0.090090	-0.387501	0.034699	0.042171	0.021800	0.133380
17.132812	0.118804	-0.063976	0.077796	-0.450885	0.023445	0.012948	0.066637	0.211645
17.148438	0.042409	-0.103822	0.049691	-0.483730	0.041328	0.033061	0.142495	0.265897
17.164062	-0.020443	-0.139039	0.019232	-0.512964	0.086965	0.071331	0.195141	0.258718
17.179688	-0.062525	-0.122293	0.002534	-0.481278	0.122516	0.071194	0.195884	0.218125
17.195312	-0.046972	-0.023404	0.014396	-0.402233	0.121984	0.038849	0.159094	0.159199
17.210938	0.095629	0.056575	0.047466	-0.355140	0.097077	-0.000802	0.107574	0.089403
17.226562	0.207179	0.073740	0.073287	-0.349850	0.065686	-0.015191	0.059362	0.046997
17.242188	0.195027	0.057554	0.078364	-0.370929	0.038566	0.018553	0.038721	0.073554
17.257812	0.124435	0.018523	0.066001	-0.388975	0.024952	0.068008	0.066900	0.152970
17.273438	0.048246	-0.038994	0.039319	-0.411029	0.038609	0.079860	0.134597	0.207311
17.289062	-0.015576	-0.096224	0.009934	-0.423450	0.081370	0.048894	0.196986	0.219288
17.304688	-0.059642	-0.127239	-0.001035	-0.421942	0.118510	0.028434	0.210720	0.201755
17.320312	-0.051738	-0.094862	0.016150	-0.413502	0.120929	0.031759	0.171113	0.137712
17.335938	0.081184	-0.004033	0.048192	-0.359884	0.097724	0.029830	0.109023	0.064372
17.351562	0.197787	0.085006	0.072215	-0.302887	0.066967	0.015236	0.058823	0.026787
17.367188	0.189191	0.128656	0.076573	-0.292040	0.040072	-0.005607	0.037159	0.029107
17.382812	0.120221	0.103269	0.061338	-0.323693	0.026665	-0.009245	0.057035	0.080064
17.398438	0.045247	0.033693	0.034210	-0.408661	0.040299	0.010191	0.115294	0.157895
17.414062	-0.017451	-0.043317	0.005649	-0.456388	0.081553	0.040204	0.171467	0.193551
17.429688	-0.059708	-0.119755	-0.009374	-0.419983	0.115809	0.057131	0.182568	0.157547
17.445312	-0.045924	-0.102988	0.007382	-0.384470	0.116349	0.041794	0.144899	0.107904
17.460938	0.090009	0.044732	0.047863	-0.284793	0.092958	0.008296	0.091607	0.087342
17.476562	0.194125	0.151275	0.075866	-0.150946	0.063017	-0.006791	0.050188	0.079185
17.492188	0.176248	0.133134	0.072934	-0.135306	0.037747	0.030065	0.037052	0.084321
17.507812	0.105941	0.049989	0.050352	-0.196644	0.027495	0.087136	0.067199	0.124246
17.523438	0.033204	-0.031509	0.020194	-0.287037	0.045627	0.122720	0.121811	0.184706
17.539062	-0.026234	-0.090843	-0.004611	-0.335093	0.087267	0.128485	0.158726	0.205388
17.554688	-0.062425	-0.130448	-0.011106	-0.268319	0.115435	0.106557	0.153237	0.164908
17.570312	-0.028465	-0.037408	0.004658	-0.142533	0.110459	0.071491	0.111875	0.110451
17.585938	0.116468	0.153119	0.040593	0.013676	0.085359	0.034258	0.063176	0.080594
17.601562	0.209255	0.252787	0.090705	0.162967	0.055753	0.001226	0.024867	0.069157
17.617188	0.226328	0.278307	0.149573	0.236599	0.029012	-0.025794	-0.006470	0.061695
17.632812	0.211312	0.300243	0.205621	0.240236	0.007535	-0.033586	-0.034644	0.060750
17.648438	0.184281	0.295476	0.242726	0.228296	-0.008189	-0.012983	-0.057700	0.069270
17.664062	0.154932	0.280506	0.256965	0.204692	-0.018430	0.008627	-0.076287	0.070413
17.679688	0.127941	0.293823	0.256207	0.164603	-0.023834	0.012730	-0.089829	0.053372
17.695312	0.105063	0.307945	0.246780	0.138183	-0.025421	0.008099	-0.098911	0.033421
17.710938	0.086404	0.281338	0.234593	0.101005	-0.024323	-0.015510	-0.106885	0.007991
17.726562	0.071476	0.238539	0.221197	0.052928	-0.021644	-0.045902	-0.111538	-0.017974
17.742188	0.059615	0.215600	0.202083	0.063853	-0.018325	-0.052914	-0.114482	-0.001300
17.757812	0.050176	0.231388	0.175974	0.106298	-0.015001	-0.063384	-0.118600	0.045542
17.773438	0.042661	0.262767	0.146732	0.113332	-0.012049	-0.100380	-0.121035	0.055598
17.789062	0.036693	0.249591	0.118948	0.140778	-0.009643	-0.123742	-0.121365	0.036817
17.804688	0.031973	0.228384	0.092226	0.176860	-0.007805	-0.109155	-0.120760	0.026184
17.820312	0.028247	0.252811	0.070584	0.130677	-0.006478	-0.087595	-0.120188	0.008147
17.835938	0.025298	0.271009	0.056168	0.074887	-0.005571	-0.073139	-0.117204	-0.012896
17.851562	0.022992	0.235015	0.044172	0.117162	-0.004981	-0.064158	-0.110327	-0.012345
17.867188	0.021219	0.180809	0.033741	0.184726	-0.004612	-0.066038	-0.104647	0.010664
17.882812	0.019850	0.165399	0.022076	0.206297	-0.004381	-0.064685	-0.101687	0.032526
17.898438	0.018782	0.137988	0.004915	0.199391	-0.004222	-0.051571	-0.100736	0.023747
17.914062	0.017942	0.049543	-0.013436	0.153171	-0.004087	-0.042985	-0.099700	-0.005124
17.929688	0.017271	0.045088	-0.025908	0.095141	-0.003935	-0.053048	-0.094143	-0.016040
17.945312	0.016718	0.146683	-0.033024	0.061349	-0.003740	-0.072129	-0.087659	0.002113
17.960938	0.016233	0.184180	-0.040731	0.020969	-0.003496	-0.083967	-0.086256	0.023957
17.976562	0.015826	0.151465	-0.049197	-0.028441	-0.003205	-0.089746	-0.089430	0.024124
17.992188	0.015502	0.119897	-0.055298	-0.049476	-0.002874	-0.083243	-0.092342	0.009763
18.007812	0.015228	0.077107	-0.061695	-0.054046	-0.002510	-0.076831	-0.092741	0.003688
18.023438	0.014980	0.034874	-0.067443	-0.046296	-0.002126	-0.082328	-0.094298	0.006030
18.039062	0.014747	0.025323	-0.070041	-0.041138	-0.001726	-0.059855	-0.095629	0.022021
18.054688	0.014523	0.025119	-0.074281	-0.066373	-0.001310	-0.029602	-0.093369	0.034936
18.070312	0.014288	0.027533	-0.080970	-0.092908	-0.000877	-0.043108	-0.093819	0.029741
18.085938	0.014026	0.052671	-0.084447	-0.108825	-0.000437	-0.060418	-0.095972	0.047898
18.101562	0.013778	0.101604	-0.086625	-0.116144	0.000003	-0.051431	-0.092179	0.057381
18.117188	0.013551	0.164126	-0.091680	-0.120927	0.000439	-0.042484	-0.086784	0.040985
18.132812	0.013329	0.235284	-0.093890	-0.134873	0.000868	-0.026482	-0.085998	0.043300
18.148438	0.013108	0.266251	-0.090538	-0.145959	0.001289	-0.001369	-0.085552	0.031514
18.164062	0.012883	0.224536	-0.088842	-0.150436	0.001701	0.011958	-0.079620	0.006529
18.179688	0.012649	0.177893	-0.094981	-0.166919	0.002104	-0.000344	-0.072751	-0.003681
18.195312	0.012411	0.137249	-0.101264	-0.172922	0.002498	-0.038393	-0.074359	-0.014587
18.210938	0.012168	0.081256	-0.099992	-0.148430	0.002883	-0.059774	-0.080308	-0.026029
18.226562	0.011921	0.041309	-0.101715	-0.149074	0.003260	-0.052113	-0.081325	-0.031659
18.242188	0.011671	0.003881	-0.109330	-0.143562	0.003629	-0.044130	-0.080541	-0.015550
18.257812	0.011415	-0.051473	-0.114648	-0.094103	0.003991	-0.035443	-0.082497	0.010550
18.273438	0.011156	-0.104588	-0.117395	-0.081815	0.004345	-0.023434	-0.087310	0.009867
18.289062	0.010897	-0.112188	-0.114535	-0.082847	0.004693	-0.028044	-0.090692	-0.002672
18.304688	0.010634	-0.052948	-0.104758	-0.062951	0.005034	-0.045256	-0.089792	0.000919
18.320312	0.010369	0.001562	-0.099653	-0.070746	0.005368	-0.040403	-0.088102	0.030588
18.335938	0.010106	-0.010592	-0.103717	-0.087400	0.005696	-0.001113	-0.085810	0.064977
18.351562	0.009842	-0.011008	-0.105660	-0.102544	0.006018	0.021918	-0.082317	0.057509
18.367188	0.009579	0.053478	-0.102844	-0.156745	0.006333	-0.014213	-0.076651	0.026582
18.382812	0.009312	0.054504	-0.100600	-0.238957	0.006642	-0.049761	-0.070090	0.009428
18.398438	0.009046	-0.008069	-0.098245	-0.261315	0.006946	-0.032052	-0.066882	0.002980
18.414062	0.008784	0.008370	-0.095517	-0.196728	0.007243	0.007715	-0.066052	0.005685
18.429688	0.008522	0.067358	-0.091129	-0.170535	0.007534	0.027177	-0.067182	-0.002806
18.445312	0.008260	0.070828	-0.089318	-0.237630	0.007820	0.012175	-0.069435	-0.024635
18.460938	0.007998	0.020176	-0.093629	-0.273146	0.008100	-0.001102	-0.069646	-0.033378
18.476562	0.007739	-0.040760	-0.095698	-0.231016	0.008375	0.019802	-0.064340	-0.029080
18.492188	0.007481	-0.061723	-0.095681	-0.185884	0.008644	0.029410	-0.054587	-0.010067
18.507812	0.007224	-0.036539	-0.102150	-0.163578	0.008908	0.011160	-0.050852	0.026151
18.523438	0.006968	-0.039031	-0.109461	-0.186006	0.009167	0.025368	-0.054439	0.056704
18.539062	0.006716	-0.055305	-0.106380	-0.240344	0.009420	0.044615	-0.057012	0.059228
18.554688	0.006466	-0.034832	-0.099467	-0.268005	0.009669	0.023511	-0.057722	0.046757
18.570312	0.006217	-0.040544	-0.096647	-0.265979	0.009912	0.012092	-0.058764	0.043099
18.585938	0.005971	-0.054762	-0.094846	-0.262758	0.010151	0.000796	-0.060762	0.042510
18.601562	0.005724	-0.037834	-0.094496	-0.278907	0.010385	-0.030564	-0.062729	0.023326
18.617188	0.005480	-0.059182	-0.095057	-0.291299	0.010615	-0.038098	-0.062211	-0.000608
18.632812	0.005240	-0.092037	-0.095020	-0.293085	0.010840	-0.027541	-0.059740	0.010306
18.648438	0.005000	-0.075156	-0.096158	-0.310658	0.011061	-0.028754	-0.056563	0.040427
18.664062	0.004762	-0.082144	-0.099655	-0.329020	0.011277	-0.033273	-0.052564	0.055200
18.679688	0.004525	-0.081566	-0.102663	-0.337134	0.011489	-0.014776	-0.051361	0.052277
18.695312	0.004289	-0.022049	-0.100124	-0.332064	0.011697	0.014715	-0.054429	0.028946
18.710938	0.004055	-0.030909	-0.097348	-0.293380	0.011901	0.033932	-0.054525	-0.001873
18.726562	0.003822	-0.100315	-0.098856	-0.254282	0.012101	0.037868	-0.050225	-0.008883
18.742188	0.003591	-0.123048	-0.097947	-0.229489	0.012297	0.018991	-0.047130	0.019385
18.757812	0.003361	-0.126036	-0.095635	-0.233989	0.012489	0.004689	-0.045501	0.046205
18.773438	0.003134	-0.156785	-0.097274	-0.294435	0.012677	0.008504	-0.044201	0.044224
18.789062	0.002909	-0.155860	-0.098421	-0.336561	0.012862	0.009992	-0.045286	0.045595
18.804688	0.002688	-0.112095	-0.099404	-0.344999	0.013043	0.007936	-0.048277	0.057066
18.820312	0.002470	-0.101298	-0.105846	-0.350589	0.013221	0.005764	-0.049343	0.071287
18.835938	0.002253	-0.110418	-0.109977	-0.341899	0.013395	-0.013275	-0.048299	0.071510
18.851562	0.002039	-0.120549	-0.104548	-0.338227	0.013565	-0.019416	-0.045455	0.038799
18.867188	0.001829	-0.156377	-0.096426	-0.337823	0.013733	0.006475	-0.044617	0.047457
18.882812	0.001620	-0.198528	-0.090822	-0.321080	0.013896	0.008349	-0.050127	0.113603
18.898438	0.001414	-0.206732	-0.087002	-0.286636	0.014057	-0.006898	-0.056219	0.149584
18.914062	0.001213	-0.187661	-0.084066	-0.256391	0.014215	0.008028	-0.058875	0.134623
18.929688	0.001012	-0.151527	-0.081955	-0.254777	0.014370	0.054811	-0.056895	0.103314
18.945312	0.000813	-0.097211	-0.083617	-0.234224	0.014521	0.094744	-0.050559	0.072783
18.960938	0.000616	-0.072744	-0.085239	-0.194265	0.014670	0.078887	-0.044995	0.050043
18.976562	0.000423	-0.074658	-0.079953	-0.191252	0.014816	0.034785	-0.043806	0.054476
18.992188	0.000231	-0.037900	-0.075199	-0.186558	0.014959	0.021228	-0.045289	0.069474
19.007812	0.000043	0.006561	-0.073949	-0.199441	0.015100	0.028671	-0.045517	0.071570
19.023438	-0.000142	0.009220	-0.070606	-0.277746	0.015238	0.016300	-0.046344	0.075731
19.039062	-0.000325	0.018577	-0.066685	-0.343236	0.015373	-0.021531	-0.049537	0.086737
19.054688	-0.000507	0.025970	-0.066723	-0.340650	0.015505	-0.054604	-0.051099	0.087963
19.070312	-0.000685	-0.001516	-0.072873	-0.313111	0.015635	-0.057948	-0.050587	0.075885
19.085938	-0.000860	0.001316	-0.080931	-0.310645	0.015762	-0.045132	-0.052585	0.077270
19.101562	-0.001033	0.006013	-0.088208	-0.340830	0.015887	-0.037938	-0.055486	0.091198
19.117188	-0.001204	-0.022719	-0.093838	-0.366454	0.016009	-0.033895	-0.054923	0.094231
19.132812	-0.001371	-0.038541	-0.096629	-0.345231	0.016129	-0.034796	-0.052580	0.082874
19.148438	-0.001536	-0.055156	-0.098153	-0.309371	0.016247	-0.041978	-0.051153	0.069930
19.164062	-0.001699	-0.079513	-0.099787	-0.293958	0.016362	-0.043065	-0.050742	0.064767
19.179688	-0.001859	-0.097693	-0.100994	-0.279483	0.016476	-0.034842	-0.051566	0.040639
19.195312	-0.002019	-0.083562	-0.101937	-0.278747	0.016587	-0.023034	-0.054911	0.008700
19.210938	-0.002175	-0.062894	-0.103446	-0.291508	0.016696	-0.016507	-0.058774	0.010096
19.226562	-0.002330	-0.073559	-0.103882	-0.289329	0.016802	-0.025617	-0.059078	0.020808
19.242188	-0.002481	-0.081069	-0.103571	-0.293199	0.016907	-0.047761	-0.055091	0.016335
19.257812	-0.002633	-0.092438	-0.101573	-0.280588	0.017010	-0.050603	-0.047805	0.013168
19.273438	-0.002782	-0.076466	-0.096838	-0.215651	0.017111	-0.020117	-0.041387	0.008816
19.289062	-0.002928	-0.041733	-0.094287	-0.170398	0.017210	0.004722	-0.040947	0.006913
19.304688	-0.003073	-0.054815	-0.093312	-0.163702	0.017307	0.013266	-0.044468	0.013761
19.320312	-0.003214	-0.041362	-0.090510	-0.154071	0.017402	0.008345	-0.048531	0.019841
19.335938	-0.003354	-0.003452	-0.086485	-0.154509	0.017496	-0.032649	-0.047742	0.034274
19.351562	-0.003491	-0.043025	-0.082328	-0.137200	0.017588	-0.083110	-0.040040	0.041364
19.367188	-0.003626	-0.105601	-0.078752	-0.108592	0.017678	-0.091685	-0.032756	0.027947
19.382812	-0.003763	-0.106166	-0.074124	-0.131889	0.017766	-0.044492	-0.030097	0.016741
19.398438	-0.003897	-0.092162	-0.071907	-0.160831	0.017852	0.018306	-0.031016	0.022771
19.414062	-0.004030	-0.114998	-0.072695	-0.152471	0.017937	0.037564	-0.031468	0.041106
19.429688	-0.004157	-0.153750	-0.072087	-0.147057	0.018020	0.022144	-0.028809	0.060532
19.445312	-0.004282	-0.164709	-0.073725	-0.158919	0.018102	0.006726	-0.024522	0.066215
19.460938	-0.004408	-0.144163	-0.076871	-0.212462	0.018182	-0.003397	-0.021572	0.058917
19.476562	-0.004533	-0.120232	-0.075360	-0.286145	0.018261	-0.005733	-0.021758	0.065626
19.492188	-0.004652	-0.091044	-0.073197	-0.304275	0.018338	-0.006235	-0.024923	0.087659
19.507812	-0.004769	-0.051623	-0.073784	-0.268913	0.018414	0.007072	-0.027899	0.088740
19.523438	-0.004886	0.006640	-0.072325	-0.211642	0.018488	0.041400	-0.027610	0.072983
19.539062	-0.005002	0.068097	-0.070392	-0.155825	0.018561	0.057417	-0.026754	0.077434
19.554688	-0.005116	0.075709	-0.071104	-0.117041	0.018633	0.027901	-0.025597	0.068262
19.570312	-0.005228	0.023174	-0.070261	-0.107464	0.018703	-0.021091	-0.022925	0.041056
19.585938	-0.005337	-0.013294	-0.066197	-0.142463	0.018772	-0.037046	-0.025447	0.045872
19.601562	-0.005445	0.010407	-0.063030	-0.178813	0.018840	-0.036925	-0.031583	0.061750
19.617188	-0.005551	0.040294	-0.066837	-0.205179	0.018907	-0.067627	-0.031872	0.083340
19.632812	-0.005656	0.041795	-0.075993	-0.236778	0.018972	-0.079950	-0.027669	0.113934
19.648438	-0.005760	0.035165	-0.082883	-0.230945	0.019036	-0.038939	-0.024378	0.106288
19.664062	-0.005911	0.048008	-0.087758	-0.193619	0.019106	0.001513	-0.022027	0.069123
19.679688	-0.006289	0.041726	-0.090199	-0.166664	0.019222	0.005370	-0.017304	0.054187
19.695312	-0.006924	-0.024180	-0.089786	-0.135755	0.019416	-0.017253	-0.012457	0.061186
19.710938	-0.007673	-0.078478	-0.091114	-0.085594	0.019682	-0.033365	-0.014961	0.063786
19.726562	-0.008362	-0.080961	-0.090841	-0.043330	0.019984	-0.023531	-0.023156	0.063828
19.742188	-0.008891	-0.075222	-0.086211	-0.017638	0.020278	-0.020544	-0.028344	0.066854
19.757812	-0.009208	-0.092880	-0.080394	-0.009198	0.020526	-0.031494	-0.029907	0.063583
19.773438	-0.009174	-0.113103	-0.076564	-0.035572	0.020674	-0.014980	-0.032151	0.059412
19.789062	-0.008749	-0.082836	-0.077711	-0.035507	0.020679	0.012316	-0.033294	0.074946
19.804688	-0.007944	-0.042853	-0.079044	0.031134	0.020523	0.006853	-0.032550	0.070720
19.820312	-0.006677	-0.060844	-0.078970	0.045223	0.020180	-0.014644	-0.036823	0.017471
19.835938	-0.004997	-0.084929	-0.081783	-0.015464	0.019645	-0.028940	-0.046853	-0.008620
19.851562	-0.003033	-0.080951	-0.084239	-0.080359	0.018945	-0.038509	-0.052636	0.013217
19.867188	-0.000805	-0.055914	-0.080427	-0.161230	0.018103	-0.045278	-0.051507	0.034251
19.882812	0.001588	-0.082472	-0.067817	-0.207141	0.017153	-0.045579	-0.048771	0.037523
19.898438	0.003775	-0.163583	-0.056331	-0.183055	0.016181	-0.039049	-0.048623	0.036269
19.914062	0.005451	-0.128493	-0.054272	-0.182335	0.015299	-0.039391	-0.052536	0.061299
19.929688	0.006662	-0.021190	-0.057249	-0.214971	0.014572	-0.034725	-0.057350	0.080509
19.945312	0.007516	0.043216	-0.061877	-0.207536	0.014023	-0.028361	-0.061225	0.081451
19.960938	0.007896	0.058167	-0.064093	-0.180343	0.013678	-0.044435	-0.063729	0.098873
19.976562	0.007672	0.034300	-0.061965	-0.213064	0.013576	-0.050006	-0.064191	0.111626
19.992188	0.006873	0.037588	-0.056948	-0.271044	0.013729	-0.030290	-0.065462	0.121553
20.007812	0.005437	0.033954	-0.056233	-0.252215	0.014155	0.000452	-0.068898	0.137390
20.023438	0.003274	-0.020775	-0.064825	-0.217898	0.014876	0.034618	-0.068148	0.138877
20.039062	0.000323	-0.064089	-0.076023	-0.234832	0.015917	0.048321	-0.058102	0.132177
20.054688	-0.003462	-0.036884	-0.082591	-0.253525	0.017312	0.037123	-0.043356	0.150313
20.070312	-0.007878	-0.003776	-0.085194	-0.293194	0.019054	0.022602	-0.031531	0.186970
20.085938	-0.012582	-0.030687	-0.092557	-0.362142	0.021075	0.021220	-0.025404	0.197603
20.101562	-0.017397	-0.047313	-0.102469	-0.418398	0.023292	0.035359	-0.023165	0.195478
20.117188	-0.022299	-0.034379	-0.107331	-0.454145	0.025646	0.039157	-0.022159	0.186980
20.132812	-0.026944	-0.048946	-0.110595	-0.451618	0.028027	0.031166	-0.015888	0.154257
20.148438	-0.030806	-0.108615	-0.114336	-0.426540	0.030235	0.054575	-0.001765	0.124728
20.164062	-0.033654	-0.153325	-0.114788	-0.414424	0.032085	0.082974	0.015302	0.129672
20.179688	-0.035541	-0.156222	-0.113910	-0.426762	0.033474	0.094141	0.032408	0.147069
20.195312	-0.036394	-0.174848	-0.115692	-0.450453	0.034327	0.108794	0.043070	0.130662
20.210938	-0.036121	-0.160785	-0.117284	-0.463041	0.034587	0.112484	0.039865	0.089144
20.226562	-0.034631	-0.106907	-0.115354	-0.412345	0.034221	0.123505	0.031525	0.075160
20.242188	-0.031860	-0.118838	-0.110668	-0.331295	0.033221	0.144761	0.027714	0.088837
20.257812	-0.027693	-0.130586	-0.106995	-0.332687	0.031589	0.116837	0.023340	0.075632
20.273438	-0.022242	-0.102127	-0.102409	-0.365821	0.029372	0.054735	0.013238	0.055233
20.289062	-0.015810	-0.136896	-0.092952	-0.343600	0.026681	0.021763	-0.002001	0.075852
20.304688	-0.008687	-0.177859	-0.077398	-0.291813	0.023642	0.007181	-0.015799	0.095145
20.320312	-0.001165	-0.152587	-0.053938	-0.265939	0.020396	-0.005558	-0.022936	0.069585
20.335938	0.006333	-0.097459	-0.024950	-0.239006	0.017116	-0.002015	-0.027361	0.042184
20.351562	0.013360	-0.003732	0.004779	-0.167460	0.013974	0.000190	-0.034508	0.042160
20.367188	0.019539	0.057779	0.032235	-0.091298	0.011124	-0.018769	-0.045531	0.030685
20.382812	0.024489	0.047508	0.059905	-0.072919	0.008705	-0.036938	-0.054931	0.026196
20.398438	0.027944	0.084525	0.094207	-0.116907	0.006835	-0.042862	-0.061332	0.045035
20.414062	0.029996	0.128434	0.127214	-0.167730	0.005561	-0.041787	-0.069468	0.035192
20.429688	0.030708	0.090050	0.140000	-0.178440	0.004891	-0.033713	-0.074912	0.000771
20.445312	0.029933	0.039873	0.137071	-0.129063	0.004836	-0.019602	-0.074333	0.008947
20.460938	0.027530	0.028319	0.132013	-0.068529	0.005421	0.003287	-0.071185	0.066975
20.476562	0.023562	0.064822	0.119508	-0.055633	0.006657	0.021431	-0.070549	0.087597
20.492188	0.018182	0.090384	0.095284	-0.061739	0.008530	0.024757	-0.074941	0.063732
20.507812	0.011654	0.076799	0.065446	-0.065697	0.010996	0.036171	-0.074599	0.064123
20.523438	0.004163	0.082350	0.035147	-0.101514	0.013997	0.042734	-0.059171	0.077751
20.539062	-0.004158	0.072441	0.008361	-0.133646	0.017507	0.019028	-0.031963	0.079125
20.554688	-0.013169	0.025117	-0.011617	-0.119948	0.021506	0.017604	-0.004702	0.088310
20.570312	-0.022563	0.000149	-0.028408	-0.110127	0.025937	0.033710	0.018446	0.106750
20.585938	-0.031935	0.016538	-0.044069	-0.148104	0.030691	0.034161	0.046076	0.119559
20.601562	-0.040933	0.031840	-0.057434	-0.225508	0.035613	0.036074	0.076666	0.159154
20.617188	-0.049083	0.019522	-0.068884	-0.292660	0.040452	0.028424	0.098049	0.231046
20.632812	-0.055735	-0.019241	-0.078435	-0.347438	0.044823	0.030331	0.112364	0.270443
20.648438	-0.060558	-0.090669	-0.087061	-0.406828	0.048373	0.027550	0.126178	0.249085
20.664062	-0.063491	-0.151083	-0.093854	-0.411345	0.050869	-0.005440	0.137964	0.191037
20.679688	-0.064241	-0.131532	-0.099246	-0.341053	0.052098	-0.012173	0.146709	0.156773
20.695312	-0.062359	-0.079677	-0.102034	-0.258405	0.051860	0.004979	0.148061	0.170088
20.710938	-0.057742	-0.093003	-0.098107	-0.208375	0.050102	0.012025	0.137345	0.183645
20.726562	-0.050465	-0.151219	-0.085732	-0.187272	0.046915	0.018817	0.116401	0.173797
20.742188	-0.040810	-0.180129	-0.068184	-0.183369	0.042522	0.019484	0.089588	0.150887
20.757812	-0.029325	-0.113572	-0.053372	-0.199285	0.037244	0.025173	0.064180	0.135099
20.773438	-0.016553	-0.028491	-0.040866	-0.209226	0.031384	0.023576	0.042604	0.123872
20.789062	-0.003105	-0.076981	-0.023311	-0.187091	0.025254	-0.015967	0.018771	0.106512
20.804688	0.010086	-0.158285	0.001836	-0.155853	0.019212	-0.056327	-0.003931	0.086924
20.820312	0.022189	-0.110478	0.031457	-0.134562	0.013576	-0.062638	-0.021210	0.068775
20.835938	0.032707	0.035436	0.068536	-0.120857	0.008586	-0.058380	-0.037049	0.059555
20.851562	0.041256	0.102114	0.112154	-0.130765	0.004412	-0.073594	-0.051212	0.056212
20.867188	0.047569	0.025461	0.152281	-0.165546	0.001163	-0.068498	-0.066120	0.055640
20.882812	0.051580	-0.019909	0.187057	-0.194401	-0.001115	-0.032938	-0.080188	0.044654
20.898438	0.053367	0.025787	0.211317	-0.227102	-0.002432	-0.029224	-0.085309	0.014470
20.914062	0.052945	0.035388	0.217207	-0.256163	-0.002819	-0.037083	-0.086931	-0.012650
20.929688	0.050283	-0.023136	0.205929	-0.229293	-0.002306	-0.016865	-0.090942	-0.002855
20.945312	0.045484	-0.085689	0.180443	-0.194970	-0.000927	-0.010094	-0.092936	0.026197
20.960938	0.038727	-0.106935	0.150623	-0.223118	0.001280	-0.022865	-0.094011	0.028360
20.976562	0.030131	-0.083541	0.124213	-0.259221	0.004300	-0.015024	-0.090642	0.031339
20.992188	0.019832	-0.056853	0.094798	-0.260273	0.008116	-0.017792	-0.074677	0.049382
21.007812	0.008082	-0.040391	0.061843	-0.239933	0.012730	-0.053667	-0.050145	0.062883
21.023438	-0.004852	-0.026602	0.030845	-0.220507	0.018178	-0.065558	-0.022701	0.088902
21.039062	-0.018558	-0.033982	0.003282	-0.222218	0.024466	-0.039378	0.008046	0.113016
21.054688	-0.032473	-0.109985	-0.020156	-0.244333	0.031526	-0.011111	0.043725	0.132097
21.070312	-0.046161	-0.190128	-0.040488	-0.269978	0.039214	0.025421	0.083254	0.196280
21.085938	-0.059033	-0.198371	-0.059948	-0.289106	0.047212	0.081947	0.122549	0.263136
21.101562	-0.070333	-0.221454	-0.077378	-0.310523	0.055014	0.119481	0.163638	0.275148
21.117188	-0.079401	-0.255938	-0.089809	-0.317855	0.061976	0.118061	0.201479	0.256579
21.132812	-0.085751	-0.244715	-0.096159	-0.306942	0.067462	0.090537	0.221935	0.223642
21.148438	-0.089122	-0.201371	-0.097443	-0.294190	0.070999	0.074364	0.226158	0.201072
21.164062	-0.089169	-0.164650	-0.091436	-0.312616	0.072258	0.096438	0.221539	0.198940
21.179688	-0.085411	-0.136463	-0.080769	-0.377786	0.071034	0.119766	0.212308	0.202286
21.195312	-0.077508	-0.087545	-0.075017	-0.445244	0.067299	0.130874	0.196536	0.182442
21.210938	-0.065457	-0.062504	-0.072162	-0.494394	0.061325	0.139255	0.174025	0.145423
21.226562	-0.049848	-0.047406	-0.063345	-0.496668	0.053636	0.150024	0.147897	0.116835
21.242188	-0.031605	-0.015927	-0.043594	-0.399765	0.044852	0.148970	0.115715	0.074510
21.257812	-0.012021	0.029626	-0.014340	-0.267244	0.035537	0.116681	0.083463	0.042495
21.273438	0.007535	0.102932	0.022433	-0.182728	0.026278	0.073476	0.056492	0.036927
21.289062	0.025743	0.124198	0.061708	-0.135660	0.017583	0.037680	0.031987	0.043701
21.304688	0.041698	0.110951	0.103913	-0.115511	0.009837	0.018981	0.009394	0.072652
21.320312	0.054893	0.115512	0.152864	-0.121200	0.003283	0.000515	-0.011101	0.078531
21.335938	0.064997	0.090245	0.195216	-0.144437	-0.001941	-0.014319	-0.029625	0.055163
21.351562	0.071868	0.028109	0.222120	-0.174103	-0.005780	-0.003200	-0.044643	0.063065
21.367188	0.075531	-0.055524	0.243195	-0.197783	-0.008249	0.016193	-0.056278	0.090052
21.382812	0.076230	-0.098651	0.262770	-0.193032	-0.009421	0.023967	-0.066027	0.089120
21.398438	0.074175	-0.094344	0.269479	-0.160099	-0.009401	0.004182	-0.074222	0.060557
21.414062	0.069456	-0.108784	0.256308	-0.130942	-0.008294	-0.027357	-0.079924	0.040217
21.429688	0.062177	-0.139607	0.231960	-0.078888	-0.006174	-0.044717	-0.082979	0.039645
21.445312	0.052450	-0.144366	0.206913	-0.022848	-0.003078	-0.065273	-0.084840	0.043547
21.460938	0.040320	-0.093425	0.177526	-0.030722	0.001024	-0.087570	-0.082487	0.056808
21.476562	0.026079	-0.035100	0.138034	-0.072054	0.006149	-0.076014	-0.069405	0.084475
21.492188	0.010193	-0.027963	0.094624	-0.123956	0.012351	-0.044566	-0.041692	0.103762
21.507812	-0.006987	-0.035154	0.056426	-0.205442	0.019739	-0.030110	-0.002002	0.128385
21.523438	-0.024902	-0.053723	0.022127	-0.300799	0.028407	-0.035403	0.040898	0.177229
21.539062	-0.042861	-0.089767	-0.009770	-0.371522	0.038287	-0.027022	0.089662	0.199699
21.554688	-0.060167	-0.092651	-0.033720	-0.420731	0.049134	0.025917	0.149925	0.197149
21.570312	-0.076335	-0.102444	-0.050242	-0.466775	0.060660	0.077120	0.217503	0.233088
21.585938	-0.090578	-0.155482	-0.063686	-0.502795	0.072217	0.078702	0.279875	0.311269
21.601562	-0.102041	-0.182413	-0.074830	-0.530152	0.082724	0.050659	0.323628	0.378979
21.617188	-0.110086	-0.162127	-0.083113	-0.561065	0.091022	0.037826	0.352443	0.395503
21.632812	-0.114150	-0.177260	-0.087929	-0.611226	0.096132	0.042991	0.361530	0.384544
21.648438	-0.113463	-0.237523	-0.088936	-0.640315	0.097340	0.034233	0.345996	0.379232
21.664062	-0.107234	-0.235078	-0.087200	-0.585388	0.094399	0.033540	0.319452	0.369753
21.679688	-0.094828	-0.121016	-0.080148	-0.487867	0.087611	0.044136	0.287445	0.348003
21.695312	-0.076320	-0.017229	-0.061051	-0.437072	0.077648	0.026336	0.248761	0.296367
21.710938	-0.052748	-0.035508	-0.027608	-0.432953	0.065527	0.014645	0.205594	0.239352
21.726562	-0.026224	-0.040863	0.014460	-0.368976	0.052348	0.018845	0.161085	0.208615
21.742188	0.000740	0.043202	0.065161	-0.169076	0.039047	0.007545	0.118499	0.174528
21.757812	0.026133	0.125824	0.122683	-0.001273	0.026438	0.016309	0.079317	0.138832
21.773438	0.048648	0.188409	0.183139	-0.015555	0.015086	0.025026	0.046356	0.110380
21.789062	0.067333	0.201283	0.252557	-0.085667	0.005341	-0.008552	0.022307	0.089858
21.804688	0.081793	0.161058	0.319177	-0.104417	-0.002572	-0.043515	0.001611	0.085139
21.820312	0.092048	0.145452	0.364263	-0.077040	-0.008581	-0.057601	-0.018046	0.083264
21.835938	0.098155	0.203969	0.385362	-0.026211	-0.012716	-0.058441	-0.036136	0.058396
21.851562	0.100395	0.258017	0.389323	-0.010626	-0.015081	-0.031173	-0.053498	0.035255
21.867188	0.099184	0.221061	0.380695	-0.063931	-0.015861	-0.008161	-0.068436	0.049359
21.882812	0.094747	0.155144	0.356876	-0.078037	-0.015250	-0.036225	-0.080442	0.056423
21.898438	0.087344	0.114894	0.323521	-0.035729	-0.013414	-0.063854	-0.087710	0.037836
21.914062	0.077128	0.095916	0.285423	-0.074203	-0.010473	-0.058512	-0.090423	0.028287
21.929688	0.064280	0.075659	0.241194	-0.180366	-0.006480	-0.054424	-0.087699	0.039137
21.945312	0.048882	0.039921	0.193979	-0.256849	-0.001401	-0.050219	-0.075514	0.057823
21.960938	0.031100	0.035391	0.145344	-0.297236	0.004850	-0.035642	-0.053282	0.070900
21.976562	0.011267	0.066801	0.099096	-0.340707	0.012506	-0.029118	-0.019698	0.083990
21.992188	-0.010082	0.058022	0.059398	-0.392807	0.021867	-0.031999	0.025065	0.098702
22.007812	-0.032178	0.007451	0.024948	-0.434038	0.033161	-0.005210	0.080040	0.103778
22.023438	-0.054150	-0.044179	-0.002924	-0.450028	0.046444	0.056858	0.144954	0.133674
22.039062	-0.075170	-0.085102	-0.023894	-0.473476	0.061648	0.118582	0.217731	0.244643
22.054688	-0.094306	-0.101610	-0.040225	-0.521069	0.078163	0.185577	0.291337	0.401744
22.070312	-0.110655	-0.118718	-0.053008	-0.561610	0.094617	0.250988	0.345925	0.515414
22.085938	-0.123512	-0.156202	-0.064390	-0.593905	0.109280	0.280106	0.378925	0.550353
22.101562	-0.132344	-0.200161	-0.074649	-0.615320	0.120444	0.281732	0.395936	0.506260
22.117188	-0.136450	-0.256839	-0.082192	-0.644436	0.126665	0.260503	0.387920	0.430713
22.132812	-0.134679	-0.276616	-0.086538	-0.667754	0.126962	0.217398	0.364946	0.393217
22.148438	-0.125407	-0.198696	-0.083113	-0.608670	0.121023	0.191144	0.333404	0.382338
22.164062	-0.107277	-0.122659	-0.063727	-0.504437	0.109654	0.175964	0.287426	0.344646
22.179688	-0.080523	-0.111456	-0.030752	-0.413386	0.094378	0.136277	0.237483	0.263687
22.195312	-0.047645	-0.106673	0.011921	-0.319895	0.076953	0.090513	0.191278	0.185466
22.210938	-0.012421	-0.059392	0.068167	-0.240727	0.058953	0.068624	0.148385	0.159117
22.226562	0.021400	0.044227	0.126553	-0.174941	0.041606	0.067129	0.109745	0.160234
22.242188	0.051276	0.113776	0.178514	-0.115576	0.025801	0.049281	0.073569	0.147635
22.257812	0.076005	0.107338	0.235365	-0.050636	0.012070	0.007819	0.037353	0.128725
22.273438	0.095334	0.069692	0.295903	0.012880	0.000724	-0.010523	0.005875	0.120678
22.289062	0.109496	0.064356	0.348304	0.032094	-0.008150	0.003561	-0.016163	0.124468
22.304688	0.118745	0.156026	0.385501	0.041724	-0.014611	0.018858	-0.030596	0.115245
22.320312	0.123331	0.253158	0.403143	0.050509	-0.018810	0.013671	-0.042552	0.082620
22.335938	0.123653	0.262638	0.400308	0.006302	-0.020959	-0.008817	-0.055903	0.055340
22.351562	0.120208	0.246437	0.381818	-0.093821	-0.021312	-0.021872	-0.067117	0.036353
22.367188	0.113379	0.249243	0.354060	-0.160721	-0.020159	-0.029281	-0.076402	0.031219
22.382812	0.103363	0.232227	0.319015	-0.176540	-0.017713	-0.034467	-0.087488	0.042479
22.398438	0.090349	0.189219	0.278401	-0.230360	-0.014114	-0.024803	-0.094944	0.029833
22.414062	0.074425	0.143273	0.235491	-0.318121	-0.009396	-0.038209	-0.093029	0.020371
22.429688	0.055611	0.103571	0.191474	-0.402427	-0.003461	-0.071248	-0.078680	0.077843
22.445312	0.034038	0.070025	0.147963	-0.456764	0.003916	-0.074520	-0.046609	0.138170
22.460938	0.010202	0.015609	0.106235	-0.494284	0.013155	-0.061085	0.008846	0.135542
22.476562	-0.015065	-0.045562	0.065363	-0.533143	0.024727	-0.045314	0.083926	0.143210
22.492188	-0.040720	-0.074116	0.030718	-0.531636	0.038945	-0.000295	0.161656	0.219658
22.507812	-0.065818	-0.085049	0.005853	-0.544163	0.056165	0.086354	0.233222	0.293549
22.523438	-0.089409	-0.111592	-0.016373	-0.626361	0.076304	0.175794	0.302557	0.330695
22.539062	-0.110529	-0.189975	-0.038790	-0.717170	0.098466	0.221220	0.361927	0.389001
22.554688	-0.128284	-0.278413	-0.053835	-0.761983	0.120769	0.229894	0.399270	0.439694
22.570312	-0.142010	-0.292611	-0.060405	-0.769399	0.140470	0.248718	0.416286	0.451595
22.585938	-0.151157	-0.277544	-0.066777	-0.768798	0.154775	0.278416	0.422424	0.453277
22.601562	-0.154853	-0.302489	-0.073283	-0.768532	0.161466	0.251847	0.420445	0.416767
22.617188	-0.151630	-0.319806	-0.073103	-0.782024	0.159506	0.180841	0.399106	0.319081
22.632812	-0.139213	-0.264486	-0.069809	-0.737796	0.149296	0.150602	0.361691	0.216354
22.648438	-0.115268	-0.154160	-0.061155	-0.578012	0.132374	0.147976	0.320733	0.167716
22.664062	-0.079394	-0.056912	-0.029613	-0.389541	0.111154	0.127098	0.274874	0.165985
22.679688	-0.035476	-0.032967	0.025668	-0.207152	0.088059	0.095461	0.222951	0.161299
22.695312	0.009545	-0.015374	0.092320	-0.048333	0.065112	0.073287	0.166844	0.122406
22.710938	0.049824	0.057099	0.162375	0.038485	0.043777	0.069565	0.114786	0.077988
22.726562	0.082930	0.074022	0.229844	0.075729	0.024917	0.066028	0.073962	0.068665
22.742188	0.108602	0.053853	0.288770	0.083301	0.009026	0.056541	0.042431	0.079094
22.757812	0.127480	0.106236	0.336969	0.069025	-0.003731	0.033746	0.014256	0.081775
22.773438	0.140325	0.186360	0.378442	0.032340	-0.013416	0.006913	-0.012266	0.078353
22.789062	0.147588	0.229716	0.406573	-0.042544	-0.020221	0.004480	-0.032313	0.076583
22.804688	0.149670	0.218047	0.411920	-0.119227	-0.024399	0.010105	-0.047225	0.065294
22.820312	0.147147	0.213859	0.402457	-0.121176	-0.026261	0.012751	-0.060383	0.036469
22.835938	0.140709	0.275873	0.386323	-0.056564	-0.026147	0.004747	-0.071121	0.020634
22.851562	0.130823	0.336018	0.361316	-0.032776	-0.024422	-0.030743	-0.079787	0.028477
22.867188	0.117865	0.339908	0.326479	-0.081985	-0.021376	-0.062740	-0.087355	0.039395
22.882812	0.101923	0.332765	0.285733	-0.140199	-0.017171	-0.061381	-0.092530	0.045011
22.898438	0.083047	0.332309	0.240573	-0.162988	-0.011828	-0.049398	-0.089356	0.042928
22.914062	0.061121	0.262346	0.193498	-0.169698	-0.005198	-0.054257	-0.075832	0.031353
22.929688	0.036100	0.139390	0.150504	-0.193282	0.003142	-0.073543	-0.044133	0.040265
22.945312	0.008544	0.083565	0.110268	-0.250818	0.013890	-0.065872	0.010449	0.100475
22.960938	-0.020529	0.090943	0.069685	-0.332444	0.027809	-0.022111	0.084381	0.213308
22.976562	-0.049851	0.067681	0.032825	-0.401206	0.045767	0.027569	0.181429	0.378145
22.992188	-0.078008	-0.014352	0.004378	-0.443835	0.068313	0.103678	0.283571	0.533718
23.007812	-0.103686	-0.097420	-0.017919	-0.475357	0.095126	0.198352	0.359923	0.612217
23.023438	-0.125955	-0.126322	-0.035765	-0.514163	0.124751	0.271823	0.404950	0.621161
23.039062	-0.144223	-0.142633	-0.049533	-0.542289	0.154074	0.311028	0.428638	0.603603
23.054688	-0.158032	-0.168705	-0.063477	-0.568592	0.179086	0.311237	0.437514	0.581873
23.070312	-0.166823	-0.161484	-0.074174	-0.638761	0.195824	0.285671	0.432459	0.519548
23.085938	-0.169647	-0.185461	-0.077544	-0.702550	0.201642	0.237422	0.410655	0.416691
23.101562	-0.164594	-0.280289	-0.074959	-0.696874	0.195793	0.187951	0.377197	0.330108
23.117188	-0.148204	-0.322713	-0.057424	-0.649308	0.179489	0.155979	0.335586	0.278321
23.132812	-0.116039	-0.242067	-0.023793	-0.554760	0.155454	0.126397	0.287317	0.249396
23.148438	-0.066954	-0.053401	0.020957	-0.421803	0.127138	0.080449	0.241258	0.234736
23.164062	-0.008737	0.158666	0.085756	-0.287615	0.097788	0.028622	0.194973	0.220953
23.179688	0.046111	0.251925	0.157690	-0.140446	0.069814	0.015942	0.143672	0.187367
23.195312	0.090287	0.221770	0.217919	-0.008236	0.044703	0.027376	0.095070	0.148953
23.210938	0.123512	0.184688	0.271995	0.065789	0.023209	0.018883	0.056593	0.129861
23.226562	0.147821	0.214791	0.321006	0.064116	0.005593	-0.015986	0.025505	0.120740
23.242188	0.164769	0.267812	0.360945	0.038155	-0.008215	-0.037248	-0.001568	0.114669
23.257812	0.175054	0.263137	0.394598	0.036331	-0.018424	-0.013314	-0.023661	0.103627
23.273438	0.179196	0.216039	0.415634	0.019888	-0.025355	-0.000198	-0.039273	0.077362
23.289062	0.177888	0.184918	0.409878	0.005628	-0.029380	-0.019209	-0.050371	0.050440
23.304688	0.172005	0.178903	0.388548	-0.014814	-0.030899	-0.028832	-0.062547	0.043615
23.320312	0.162311	0.168472	0.370298	-0.075753	-0.030343	-0.040300	-0.077286	0.056978
23.335938	0.149327	0.140805	0.350929	-0.116454	-0.028151	-0.061509	-0.087568	0.071977
23.351562	0.133250	0.099676	0.321308	-0.106115	-0.024642	-0.066497	-0.090391	0.065459
23.367188	0.114233	0.076886	0.279788	-0.102691	-0.019983	-0.055212	-0.091984	0.041596
23.382812	0.092172	0.068646	0.235967	-0.153123	-0.014152	-0.047720	-0.091912	0.019942
23.398438	0.066707	0.036433	0.194411	-0.220148	-0.006879	-0.056788	-0.077210	0.023191
23.414062	0.037908	0.005875	0.149728	-0.314968	0.002484	-0.065702	-0.034345	0.064206
23.429688	0.006557	-0.015744	0.103913	-0.425089	0.014909	-0.046349	0.043681	0.122426
23.445312	-0.026117	-0.056346	0.060410	-0.476084	0.031570	0.008836	0.147680	0.209752
23.460938	-0.058489	-0.111744	0.024962	-0.496584	0.053859	0.078634	0.252492	0.328019
23.476562	-0.088787	-0.164406	0.002047	-0.501290	0.082472	0.148471	0.338809	0.406201
23.492188	-0.115723	-0.215350	-0.013535	-0.519662	0.116960	0.225601	0.397859	0.427324
23.507812	-0.138621	-0.245365	-0.028364	-0.600538	0.155059	0.305020	0.433218	0.426234
23.523438	-0.157069	-0.225253	-0.045218	-0.688394	0.192318	0.373311	0.456225	0.421241
23.539062	-0.170817	-0.202779	-0.063266	-0.715534	0.222905	0.373365	0.467303	0.419497
23.554688	-0.179443	-0.233116	-0.076732	-0.708038	0.241751	0.288156	0.458116	0.397943
23.570312	-0.181791	-0.282864	-0.080276	-0.706535	0.245623	0.206037	0.431979	0.339354
23.585938	-0.175167	-0.309480	-0.074960	-0.673369	0.234345	0.167888	0.398213	0.260475
23.601562	-0.154402	-0.308842	-0.059557	-0.577531	0.210441	0.155071	0.354317	0.195802
23.617188	-0.112562	-0.247810	-0.025117	-0.416762	0.178265	0.145725	0.301365	0.156616
23.632812	-0.048024	-0.056083	0.033377	-0.212788	0.142439	0.122356	0.247251	0.140711
23.648438	0.025546	0.203679	0.103576	-0.063312	0.106856	0.091820	0.194141	0.132383
23.664062	0.088943	0.350314	0.169752	-0.001914	0.074082	0.063825	0.144835	0.111000
23.679688	0.134925	0.332588	0.230755	0.032623	0.045481	0.032399	0.100717	0.088533
23.695312	0.166545	0.250210	0.291317	0.043952	0.021587	0.004382	0.059941	0.074621
23.710938	0.188110	0.174625	0.350685	0.005467	0.002399	-0.005236	0.025298	0.059091
23.726562	0.201726	0.116021	0.398260	-0.037949	-0.012332	0.003355	-0.001088	0.039174
23.742188	0.208261	0.100498	0.422905	-0.038449	-0.022988	0.022739	-0.021545	0.035353
23.757812	0.208388	0.084117	0.426323	-0.034009	-0.029998	0.022978	-0.040099	0.049401
23.773438	0.203026	0.040279	0.419221	-0.021617	-0.033853	-0.005334	-0.055541	0.050940
23.789062	0.193222	0.038945	0.405977	0.013451	-0.035049	-0.024197	-0.064215	0.031670
23.804688	0.179996	0.062569	0.382849	0.000136	-0.034099	-0.026953	-0.071631	0.019203
23.820312	0.163854	0.098880	0.354569	-0.077098	-0.031522	-0.029318	-0.080476	0.020418
23.835938	0.144875	0.162331	0.324371	-0.148227	-0.027667	-0.032990	-0.086050	0.030473
23.851562	0.122947	0.171653	0.285021	-0.166279	-0.022681	-0.038967	-0.084976	0.061493
23.867188	0.097710	0.152919	0.237217	-0.157764	-0.016459	-0.022732	-0.077321	0.091509
23.882812	0.068732	0.151969	0.186859	-0.174667	-0.008562	0.026804	-0.057608	0.101792
23.898438	0.036212	0.085662	0.138784	-0.209483	0.001949	0.095262	-0.008234	0.149903
23.914062	0.001274	-0.002686	0.096159	-0.272251	0.016356	0.163699	0.071290	0.246983
23.929688	-0.034495	-0.045998	0.057996	-0.373852	0.036461	0.182268	0.165438	0.295339
23.945312	-0.069090	-0.105521	0.027051	-0.443115	0.064088	0.174606	0.270112	0.293824
23.960938	-0.100631	-0.174635	0.005131	-0.459533	0.100283	0.223599	0.367986	0.335588
23.976562	-0.128041	-0.185456	-0.013673	-0.487564	0.144251	0.291131	0.435972	0.411263
23.992188	-0.150784	-0.161446	-0.033397	-0.550400	0.191932	0.309427	0.473391	0.449675
24.007812	-0.168716	-0.187690	-0.049236	-0.607207	0.236586	0.290485	0.483722	0.481224
24.023438	-0.181786	-0.255878	-0.060402	-0.631167	0.270790	0.247910	0.474304	0.527849
24.039062	-0.189667	-0.296335	-0.073156	-0.632101	0.288778	0.200143	0.457137	0.523812
24.054688	-0.191002	-0.284003	-0.080167	-0.627922	0.287896	0.164350	0.432214	0.458729
24.070312	-0.182273	-0.256676	-0.071456	-0.612402	0.268954	0.132591	0.393574	0.373203
24.085938	-0.156020	-0.195628	-0.051107	-0.525472	0.236255	0.100483	0.344398	0.299333
24.101562	-0.101483	0.019716	-0.012215	-0.329343	0.195611	0.090629	0.291593	0.242215
24.117188	-0.017819	0.249746	0.055512	-0.105072	0.152665	0.102664	0.237572	0.207071
24.132812	0.070375	0.317168	0.138145	0.063023	0.111671	0.086264	0.181915	0.175281
24.148438	0.137108	0.326132	0.215544	0.152136	0.075093	0.036466	0.130682	0.137386
24.164062	0.179888	0.337393	0.278804	0.180086	0.043991	-0.005401	0.090913	0.123096
24.179688	0.207289	0.350534	0.326474	0.174988	0.018542	-0.024068	0.055615	0.122948
24.195312	0.224874	0.365145	0.363641	0.121801	-0.001525	-0.018027	0.020126	0.108735
24.210938	0.234364	0.339904	0.395717	0.096096	-0.016679	0.008724	-0.007659	0.084576
24.226562	0.236479	0.288643	0.416938	0.136169	-0.027428	0.008555	-0.025409	0.068648
24.242188	0.232215	0.263332	0.423435	0.126476	-0.034302	-0.014849	-0.041130	0.059866
24.257812	0.222765	0.271879	0.420924	0.069622	-0.037877	-0.027007	-0.059064	0.053847
24.273438	0.209342	0.287698	0.408346	0.054868	-0.038730	-0.050003	-0.073434	0.053717
24.289062	0.192857	0.285564	0.382897	0.052707	-0.037447	-0.071019	-0.081056	0.053265
24.304688	0.173809	0.299360	0.349169	0.014500	-0.034581	-0.080818	-0.085122	0.047960
24.320312	0.152198	0.333332	0.313938	0.018876	-0.030493	-0.091662	-0.087729	0.059197
24.335938	0.127674	0.293724	0.277062	0.073005	-0.025292	-0.093965	-0.087710	0.076688
24.351562	0.099670	0.178185	0.233626	0.054507	-0.018790	-0.081988	-0.077849	0.079921
24.367188	0.067591	0.080568	0.183859	-0.031393	-0.010333	-0.064381	-0.048312	0.122087
24.382812	0.031777	0.039729	0.131681	-0.135107	0.001359	-0.023405	0.014971	0.180763
24.398438	-0.006393	0.034109	0.085320	-0.239670	0.018131	0.070380	0.117046	0.188451
24.414062	-0.044763	0.021486	0.049408	-0.308172	0.042565	0.183097	0.236272	0.227648
24.429688	-0.080845	-0.013491	0.022136	-0.374404	0.077154	0.270402	0.344873	0.320908
24.445312	-0.112850	-0.048249	0.000793	-0.441316	0.122870	0.338748	0.428545	0.394832
24.460938	-0.139909	-0.043076	-0.018082	-0.467053	0.177316	0.380338	0.478164	0.503247
24.476562	-0.161861	-0.039109	-0.033501	-0.502401	0.234485	0.393617	0.498276	0.659866
24.492188	-0.178883	-0.109352	-0.044980	-0.586779	0.285479	0.408555	0.503831	0.734995
24.507812	-0.191050	-0.186978	-0.058055	-0.663511	0.321312	0.385889	0.492104	0.700037
24.523438	-0.197951	-0.229428	-0.070588	-0.693505	0.335776	0.316986	0.466028	0.619550
24.539062	-0.198002	-0.264260	-0.072782	-0.681718	0.327348	0.247347	0.432421	0.508237
24.554688	-0.186700	-0.282616	-0.062634	-0.638934	0.299060	0.188389	0.386983	0.388810
24.570312	-0.153751	-0.215789	-0.033164	-0.538485	0.256980	0.168486	0.332924	0.311015
24.585938	-0.084293	0.018258	0.023984	-0.331341	0.208265	0.178202	0.274814	0.275962
24.601562	0.019179	0.264032	0.097054	-0.125233	0.159141	0.174643	0.217340	0.232673
24.617188	0.118256	0.321462	0.168388	-0.009078	0.113807	0.134443	0.166167	0.189923
24.632812	0.184071	0.283760	0.228507	0.065539	0.074378	0.067736	0.122596	0.169023
24.648438	0.222183	0.276424	0.283884	0.112785	0.041511	0.025478	0.084041	0.145226
24.664062	0.245369	0.290804	0.345444	0.133796	0.015056	0.022830	0.048331	0.130535
24.679688	0.258931	0.321679	0.401401	0.165614	-0.005494	0.034980	0.017117	0.126198
24.695312	0.264027	0.330301	0.434737	0.240055	-0.020786	0.033839	-0.008353	0.116672
24.710938	0.261481	0.301488	0.445510	0.292268	-0.031457	0.010492	-0.028594	0.101739
24.726562	0.252674	0.305786	0.441226	0.259176	-0.038093	-0.014825	-0.044567	0.080203
24.742188	0.239165	0.356998	0.429026	0.206909	-0.041344	-0.025702	-0.056666	0.073919
24.757812	0.222227	0.360014	0.410463	0.173499	-0.041849	-0.026607	-0.063338	0.074789
24.773438	0.202758	0.294528	0.385052	0.105916	-0.040261	-0.034682	-0.070673	0.056481
24.789062	0.181156	0.243306	0.356319	0.033087	-0.037164	-0.046254	-0.083055	0.046858
24.804688	0.157205	0.170944	0.323245	-0.028458	-0.032906	-0.043620	-0.089897	0.060116
24.820312	0.130261	0.065297	0.279659	-0.088295	-0.027536	-0.045750	-0.083489	0.074175
24.835938	0.099552	0.004547	0.228227	-0.109081	-0.020751	-0.051852	-0.061191	0.083415
24.851562	0.064421	-0.006267	0.179288	-0.142454	-0.011624	-0.035936	-0.019684	0.108582
24.867188	0.025490	-0.002148	0.134234	-0.213328	0.001508	-0.019929	0.042904	0.177953
24.882812	-0.015416	-0.015480	0.092661	-0.286853	0.021223	0.005471	0.136668	0.274967
24.898438	-0.055593	-0.052749	0.057555	-0.366362	0.051002	0.066217	0.255482	0.378542
24.914062	-0.092390	-0.105753	0.027445	-0.428532	0.094051	0.146168	0.365917	0.495499
24.929688	-0.124215	-0.150754	0.003222	-0.489548	0.150952	0.221232	0.445971	0.589092
24.945312	-0.150564	-0.160288	-0.012345	-0.572395	0.217572	0.273886	0.494517	0.619946
24.960938	-0.171564	-0.179626	-0.026134	-0.632311	0.284499	0.316581	0.522505	0.605142
24.976562	-0.187554	-0.234372	-0.043080	-0.660682	0.340352	0.354464	0.532548	0.589322
24.992188	-0.198738	-0.272406	-0.057924	-0.684144	0.375133	0.370993	0.516853	0.582796
25.007812	-0.204699	-0.258615	-0.069004	-0.719797	0.383515	0.361503	0.480916	0.536034
25.023438	-0.203439	-0.193268	-0.073945	-0.722799	0.365698	0.328894	0.437547	0.450046
25.039062	-0.188882	-0.117806	-0.058558	-0.615768	0.326703	0.272360	0.389648	0.370298
25.054688	-0.145937	-0.072715	-0.014218	-0.431790	0.274506	0.211852	0.338423	0.305322
25.070312	-0.054089	-0.007281	0.045193	-0.260928	0.217634	0.172232	0.285961	0.262056
25.085938	0.073262	0.145787	0.110192	-0.128605	0.162716	0.134511	0.230763	0.233200
25.101562	0.177410	0.279793	0.178243	-0.029200	0.113664	0.087227	0.176450	0.198731
25.117188	0.235552	0.312978	0.241324	0.055280	0.072038	0.074361	0.130020	0.157694
25.132812	0.265890	0.337054	0.300115	0.096441	0.038010	0.093453	0.091456	0.117165
25.148438	0.283113	0.379018	0.356343	0.075882	0.011041	0.074579	0.054061	0.094673
25.164062	0.291089	0.379851	0.400518	0.042634	-0.009650	0.014132	0.019986	0.093298
25.179688	0.290500	0.349754	0.421178	0.023145	-0.024819	-0.027562	-0.005020	0.089626
25.195312	0.282481	0.370227	0.423984	0.044772	-0.035192	-0.019124	-0.023570	0.103590
25.210938	0.268721	0.386030	0.419025	0.078468	-0.041443	0.009743	-0.038862	0.125008
25.226562	0.250976	0.309117	0.403130	0.059107	-0.044280	-0.004141	-0.052614	0.101903
25.242188	0.230583	0.218407	0.378948	-0.005223	-0.044410	-0.048594	-0.066251	0.072168
25.257812	0.208355	0.204481	0.355446	-0.061156	-0.042549	-0.059289	-0.076758	0.067513
25.273438	0.184451	0.229229	0.330181	-0.085056	-0.039286	-0.042009	-0.080946	0.055785
25.289062	0.158395	0.213147	0.298356	-0.102363	-0.034935	-0.034733	-0.081418	0.041655
25.304688	0.129305	0.186634	0.260899	-0.137094	-0.029473	-0.032582	-0.077926	0.049027
25.320312	0.096053	0.192466	0.218116	-0.191602	-0.022424	-0.021041	-0.059292	0.068183
25.335938	0.057913	0.176481	0.172428	-0.274258	-0.012481	-0.011105	-0.003343	0.101765
25.351562	0.016004	0.093976	0.126986	-0.352054	0.002565	0.008830	0.099131	0.188605
25.367188	-0.027145	0.011639	0.084675	-0.392868	0.026251	0.067199	0.220256	0.355525
25.382812	-0.068248	-0.049433	0.051110	-0.449469	0.063010	0.149032	0.326872	0.549884
25.398438	-0.104798	-0.101547	0.025942	-0.530792	0.116319	0.223747	0.412953	0.673961
25.414062	-0.135650	-0.095898	0.003313	-0.593431	0.185409	0.313732	0.477716	0.700436
25.429688	-0.160691	-0.106846	-0.017733	-0.648971	0.262941	0.428131	0.516111	0.674815
25.445312	-0.180321	-0.169798	-0.035544	-0.715172	0.336556	0.518257	0.532246	0.668753
25.460938	-0.195035	-0.220907	-0.050797	-0.759117	0.392867	0.567012	0.528799	0.685243
25.476562	-0.205073	-0.246128	-0.063097	-0.781072	0.422633	0.549278	0.503461	0.663154
25.492188	-0.209974	-0.207053	-0.072208	-0.808824	0.422337	0.454772	0.462181	0.593041
25.507812	-0.207294	-0.143703	-0.070589	-0.776207	0.394284	0.376175	0.418667	0.514597
25.523438	-0.189132	-0.126813	-0.044429	-0.584292	0.345191	0.337470	0.375822	0.441583
25.539062	-0.134839	-0.100282	0.006164	-0.315681	0.284499	0.296506	0.323787	0.363691
25.554688	-0.017865	0.036046	0.072965	-0.124305	0.221372	0.258369	0.263601	0.318838
25.570312	0.130699	0.244829	0.143661	-0.024337	0.162403	0.201652	0.205952	0.289414
25.585938	0.233552	0.367198	0.203213	0.020037	0.110998	0.139947	0.153732	0.221825
25.601562	0.282064	0.380081	0.255817	0.037971	0.068192	0.104726	0.108844	0.161424
25.617188	0.305223	0.401886	0.311516	0.068546	0.033690	0.070676	0.071546	0.145418
25.632812	0.316794	0.422712	0.363953	0.084245	0.006636	0.039135	0.038817	0.145181
25.648438	0.319093	0.375230	0.406302	0.082862	-0.013906	0.016706	0.009040	0.128835
25.664062	0.312854	0.353598	0.430284	0.115516	-0.028794	-0.004174	-0.016656	0.115353
25.679688	0.299547	0.382391	0.432060	0.137434	-0.038791	-0.024641	-0.032479	0.116622
25.695312	0.281192	0.388697	0.423042	0.142645	-0.044634	-0.045386	-0.041950	0.099489
25.710938	0.259668	0.348856	0.408370	0.142861	-0.047089	-0.041276	-0.051731	0.084868
25.726562	0.236319	0.276072	0.387130	0.123495	-0.046912	-0.027118	-0.062290	0.088445
25.742188	0.211783	0.240295	0.360039	0.125665	-0.044869	-0.039198	-0.072378	0.077481
25.757812	0.185964	0.261753	0.327274	0.139089	-0.041530	-0.049953	-0.079317	0.053902
25.773438	0.158096	0.253455	0.289208	0.090522	-0.037163	-0.050784	-0.081468	0.039406
25.789062	0.126873	0.204584	0.246118	-0.000946	-0.031636	-0.068173	-0.068463	0.047556
25.804688	0.090907	0.191604	0.198786	-0.060129	-0.024230	-0.068894	-0.028343	0.065543
25.820312	0.049790	0.177188	0.153509	-0.100529	-0.013239	-0.013343	0.038241	0.107432
25.835938	0.005234	0.105719	0.115645	-0.159780	0.004265	0.043854	0.126986	0.208212
25.851562	-0.039482	0.023975	0.081116	-0.235446	0.032962	0.080078	0.229507	0.331860
25.867188	-0.080845	-0.045164	0.050708	-0.316242	0.078471	0.143590	0.333204	0.453351
25.882812	-0.116652	-0.111036	0.025167	-0.388391	0.144100	0.227258	0.424951	0.570078
25.898438	-0.146208	-0.112046	0.000429	-0.454375	0.226208	0.338774	0.489874	0.662547
25.914062	-0.169770	-0.062645	-0.019674	-0.525259	0.313140	0.472384	0.522654	0.704800
25.929688	-0.187951	-0.086183	-0.032229	-0.576834	0.389136	0.548542	0.533217	0.675103
25.945312	-0.201335	-0.177205	-0.042402	-0.620117	0.441033	0.554859	0.526735	0.622414
25.960938	-0.210152	-0.246446	-0.053994	-0.691523	0.461504	0.542968	0.501243	0.574346
25.976562	-0.213754	-0.262662	-0.063430	-0.744624	0.449726	0.513838	0.462941	0.492458
25.992188	-0.209076	-0.239936	-0.062356	-0.664514	0.410362	0.473086	0.418268	0.383827
26.007812	-0.185871	-0.175472	-0.040092	-0.445874	0.351890	0.435319	0.372860	0.292615
26.023438	-0.116838	0.000812	0.010571	-0.210765	0.284542	0.378795	0.322576	0.235436
26.039062	0.026737	0.224388	0.081205	-0.054426	0.217394	0.325003	0.261273	0.214580
26.054688	0.187632	0.310843	0.150190	0.000677	0.156452	0.300418	0.202896	0.208694
26.070312	0.281085	0.286694	0.212204	0.019881	0.104385	0.272404	0.153465	0.189093
26.085938	0.319855	0.288890	0.274760	0.028984	0.061657	0.216033	0.108340	0.162933
26.101562	0.337425	0.308258	0.331747	0.021963	0.027582	0.160663	0.072653	0.150648
26.117188	0.344277	0.295540	0.378119	0.039403	0.001093	0.112065	0.044765	0.150118
26.132812	0.341460	0.316655	0.410812	0.075502	-0.018844	0.065567	0.015979	0.139995
26.148438	0.330021	0.394267	0.426545	0.098109	-0.033127	0.036797	-0.010994	0.125868
26.164062	0.312060	0.423649	0.427707	0.098679	-0.042545	0.015439	-0.030130	0.108335
26.179688	0.289818	0.395558	0.419924	0.085421	-0.047856	-0.004668	-0.043601	0.077800
26.195312	0.265208	0.370512	0.409692	0.061845	-0.049872	-0.019982	-0.053924	0.053749
26.210938	0.239529	0.371360	0.393592	0.020267	-0.049391	-0.030609	-0.062831	0.048832
26.226562	0.213184	0.378255	0.366714	-0.039809	-0.047188	-0.038950	-0.072053	0.050012
26.242188	0.185749	0.334460	0.332654	-0.089127	-0.043796	-0.029049	-0.080159	0.051159
26.257812	0.156130	0.246510	0.295389	-0.140245	-0.039403	-0.022604	-0.082597	0.057658
26.273438	0.122719	0.184754	0.253326	-0.216277	-0.033747	-0.054985	-0.068960	0.082539
26.289062	0.083978	0.183768	0.208875	-0.276905	-0.025819	-0.078699	-0.027829	0.140352
26.304688	0.040008	0.160849	0.165693	-0.315772	-0.013434	-0.067339	0.054175	0.207545
26.320312	-0.006684	0.072209	0.123300	-0.336245	0.007234	-0.019486	0.173284	0.267194
26.335938	-0.052167	-0.001191	0.085650	-0.344086	0.042099	0.085125	0.299735	0.361678
26.351562	-0.093023	-0.037841	0.055216	-0.401859	0.097649	0.225914	0.410276	0.515307
26.367188	-0.127561	-0.065995	0.029951	-0.517718	0.175822	0.333996	0.498298	0.653650
26.382812	-0.155564	-0.087827	0.010028	-0.602318	0.269152	0.389919	0.556520	0.732239
26.398438	-0.177582	-0.126556	-0.005481	-0.634199	0.361707	0.485394	0.576127	0.785482
26.414062	-0.194360	-0.186586	-0.020053	-0.694100	0.436493	0.610875	0.568449	0.774257
26.429688	-0.206511	-0.225477	-0.034031	-0.763244	0.481284	0.669065	0.549051	0.711180
26.445312	-0.214223	-0.248681	-0.047203	-0.767693	0.491222	0.671659	0.518554	0.653979
26.460938	-0.216614	-0.266421	-0.055708	-0.713830	0.468176	0.635585	0.473909	0.573184
26.476562	-0.209739	-0.234273	-0.050600	-0.610812	0.418524	0.572514	0.417164	0.479319
26.492188	-0.179985	-0.113400	-0.018240	-0.465040	0.352091	0.494129	0.357001	0.403535
26.507812	-0.090732	0.048527	0.047693	-0.274318	0.279558	0.399620	0.300096	0.344459
26.523438	0.083774	0.142717	0.119747	-0.076876	0.209755	0.327382	0.244463	0.285563
26.539062	0.248398	0.180458	0.179352	0.018887	0.147954	0.264998	0.190878	0.222959
26.554688	0.326324	0.214204	0.238895	0.034252	0.096102	0.191883	0.146303	0.182919
26.570312	0.354985	0.234022	0.293915	0.088535	0.054082	0.136432	0.107956	0.165102
26.585938	0.366837	0.267638	0.339456	0.161190	0.020873	0.096499	0.070327	0.151540
26.601562	0.368350	0.335774	0.381150	0.148569	-0.004725	0.052678	0.036996	0.138499
26.617188	0.360003	0.399075	0.415509	0.068678	-0.023827	0.026467	0.010895	0.121304
26.632812	0.343344	0.444497	0.432383	0.028979	-0.037341	0.027719	-0.010287	0.102977
26.648438	0.320954	0.468350	0.427945	0.038675	-0.046063	0.022089	-0.027813	0.093783
26.664062	0.295214	0.440184	0.413682	0.045075	-0.050785	0.011330	-0.041407	0.100685
26.679688	0.267962	0.369377	0.392470	0.057659	-0.052342	0.010077	-0.052342	0.111168
26.695312	0.240301	0.333384	0.362368	0.081746	-0.051571	0.002944	-0.062188	0.092003
26.710938	0.212411	0.321866	0.331580	0.088581	-0.049231	0.000661	-0.070553	0.061047
26.726562	0.183588	0.254058	0.303065	0.044582	-0.045805	0.010179	-0.073892	0.054683
26.742188	0.152364	0.205701	0.268900	-0.042761	-0.041390	0.007960	-0.065807	0.055767
26.757812	0.116818	0.212634	0.226821	-0.117178	-0.035563	-0.007551	-0.035801	0.053714
26.773438	0.075351	0.169814	0.184894	-0.176811	-0.026944	-0.025513	0.024751	0.085541
26.789062	0.028664	0.062374	0.144760	-0.230624	-0.012693	0.001646	0.110416	0.183452
26.804688	-0.019813	-0.016798	0.106353	-0.256123	0.012396	0.127244	0.218420	0.333412
26.820312	-0.065519	-0.036154	0.075360	-0.317037	0.055852	0.283131	0.340739	0.470332
26.835938	-0.105349	-0.070512	0.051728	-0.432024	0.124191	0.364046	0.446812	0.580250
26.851562	-0.138245	-0.135491	0.028423	-0.495921	0.216116	0.388969	0.520498	0.692419
26.867188	-0.164487	-0.189970	0.003215	-0.522414	0.318585	0.434864	0.562941	0.757848
26.882812	-0.184844	-0.254771	-0.018687	-0.583587	0.412254	0.472319	0.578212	0.791621
26.898438	-0.200146	-0.286712	-0.031125	-0.633750	0.480074	0.493845	0.571487	0.827393
26.914062	-0.211005	-0.257402	-0.038977	-0.654547	0.513293	0.568713	0.545750	0.769355
26.929688	-0.217518	-0.246182	-0.050911	-0.656400	0.510353	0.617676	0.508052	0.617260
26.945312	-0.218526	-0.260043	-0.058344	-0.590355	0.475711	0.552654	0.466310	0.477334
26.960938	-0.208975	-0.262674	-0.042431	-0.456528	0.417021	0.459034	0.418224	0.384462
26.976562	-0.170433	-0.172698	0.004805	-0.290735	0.344485	0.401183	0.357635	0.346189
26.992188	-0.055489	0.082922	0.071019	-0.100207	0.268748	0.345771	0.291822	0.330698
27.007812	0.146600	0.350350	0.137886	0.056649	0.198050	0.285768	0.231554	0.290577
27.023438	0.302634	0.393320	0.196169	0.119522	0.136763	0.227996	0.181392	0.230525
27.039062	0.363787	0.302299	0.248725	0.138013	0.086078	0.188537	0.138347	0.175669
27.054688	0.384777	0.281077	0.304294	0.155575	0.045412	0.168250	0.098626	0.145497
27.070312	0.392025	0.293938	0.362202	0.189797	0.013519	0.130494	0.065017	0.129868
27.085938	0.388572	0.285984	0.409434	0.224087	-0.010898	0.086648	0.037355	0.118782
27.101562	0.374962	0.263422	0.432477	0.193156	-0.028952	0.056939	0.013056	0.105458
27.117188	0.353489	0.250442	0.432535	0.132469	-0.041552	0.053969	-0.008396	0.084934
27.132812	0.327123	0.291824	0.421934	0.084226	-0.049484	0.056372	-0.025833	0.072474
27.148438	0.298348	0.367406	0.409532	0.025414	-0.053560	0.030226	-0.038198	0.085478
27.164062	0.268892	0.425646	0.395288	-0.012192	-0.054640	0.001644	-0.046108	0.120690
27.179688	0.239634	0.453008	0.374964	0.002945	-0.053582	-0.012667	-0.053920	0.133998
27.195312	0.210465	0.432280	0.347035	0.027399	-0.051110	-0.017906	-0.063873	0.099540
27.210938	0.180389	0.361636	0.310868	0.015226	-0.047642	-0.015868	-0.070428	0.065905
27.226562	0.147489	0.301078	0.268582	-0.034190	-0.043159	-0.023357	-0.069061	0.075282
27.242188	0.111268	0.250119	0.222252	-0.100828	-0.037290	-0.041293	-0.054899	0.099178
27.257812	0.074953	0.169389	0.173350	-0.150945	-0.029883	-0.050725	-0.025605	0.112670
27.273438	0.042597	0.108994	0.127394	-0.149792	-0.021558	-0.049401	0.011270	0.115665
27.289062	0.016707	0.076049	0.087940	-0.128716	-0.013542	-0.052977	0.042461	0.107082
27.304688	-0.001973	0.053748	0.053842	-0.155417	-0.006975	-0.069940	0.059373	0.115695
27.320312	-0.014050	0.083004	0.023503	-0.210635	-0.002477	-0.072420	0.068151	0.152922
27.335938	-0.020869	0.110901	-0.000147	-0.220119	-0.000130	-0.052528	0.068724	0.186449
27.351562	-0.023961	0.052494	-0.015104	-0.198351	0.000383	-0.029949	0.061136	0.189008
27.367188	-0.024657	-0.034435	-0.027699	-0.191543	-0.000429	-0.004096	0.057872	0.157572
27.382812	-0.023934	-0.064208	-0.043954	-0.216385	-0.002055	0.019566	0.057305	0.129311
27.398438	-0.022439	-0.038684	-0.059123	-0.236668	-0.004065	0.046033	0.056933	0.130033
27.414062	-0.020586	-0.008088	-0.068697	-0.211006	-0.006137	0.079900	0.055457	0.133740
27.429688	-0.018599	-0.008698	-0.075843	-0.191362	-0.008051	0.090122	0.049025	0.130194
27.445312	-0.016616	-0.024156	-0.083447	-0.195131	-0.009678	0.081015	0.042549	0.136673
27.460938	-0.014723	-0.025659	-0.091071	-0.218768	-0.010951	0.079837	0.035579	0.144096
27.476562	-0.012970	-0.010683	-0.094447	-0.264417	-0.011856	0.060176	0.027641	0.125100
27.492188	-0.011395	0.006484	-0.093450	-0.307872	-0.012411	0.021985	0.022643	0.108356
27.507812	-0.010011	0.019688	-0.092834	-0.342537	-0.012652	0.007307	0.020410	0.108837
27.523438	-0.008785	0.015586	-0.094688	-0.343679	-0.012629	-0.005798	0.018812	0.071274
27.539062	-0.007695	0.014776	-0.096813	-0.338505	-0.012393	-0.017026	0.017970	0.024865
27.554688	-0.006739	-0.000335	-0.096344	-0.376761	-0.011994	0.020059	0.020057	0.030425
27.570312	-0.005912	-0.056422	-0.095268	-0.397909	-0.011476	0.052529	0.023090	0.049478
27.585938	-0.005199	-0.061854	-0.095486	-0.362443	-0.010877	0.057908	0.022121	0.042673
27.601562	-0.004582	-0.033918	-0.096094	-0.320910	-0.010229	0.064815	0.017962	0.035187
27.617188	-0.004050	-0.042359	-0.097432	-0.308472	-0.009556	0.051473	0.013978	0.050232
27.632812	-0.003594	-0.048741	-0.100746	-0.330471	-0.008874	0.040221	0.012158	0.074058
27.648438	-0.003204	-0.026320	-0.102411	-0.359017	-0.008197	0.030346	0.012146	0.087161
27.664062	-0.002870	-0.014233	-0.100281	-0.359743	-0.007531	0.012404	0.009475	0.082965
27.679688	-0.002583	-0.048111	-0.096736	-0.372939	-0.006882	0.013609	0.006545	0.079587
27.695312	-0.002339	-0.048566	-0.093960	-0.415058	-0.006251	0.009542	0.007741	0.088236
27.710938	-0.002132	0.017593	-0.093612	-0.420263	-0.005638	-0.007917	0.008735	0.088056
27.726562	-0.001956	0.035927	-0.094862	-0.419594	-0.005044	-0.003384	0.007177	0.079124
27.742188	-0.001804	-0.036699	-0.094633	-0.449118	-0.004467	0.032407	0.007208	0.090204
27.757812	-0.001675	-0.093558	-0.092648	-0.442167	-0.003907	0.079883	0.010075	0.099616
27.773438	-0.001568	-0.100589	-0.094030	-0.421024	-0.003361	0.112693	0.009382	0.080012
27.789062	-0.001480	-0.102795	-0.094017	-0.444565	-0.002829	0.144837	0.003958	0.075177
27.804688	-0.001410	-0.071791	-0.087582	-0.455551	-0.002308	0.185414	0.001324	0.098430
27.820312	-0.001354	-0.001650	-0.080897	-0.404777	-0.001800	0.196757	0.004864	0.114746
27.835938	-0.001313	0.046001	-0.076282	-0.319686	-0.001301	0.197951	0.009093	0.114522
27.851562	-0.001286	0.048115	-0.072763	-0.233531	-0.000812	0.196835	0.008606	0.111455
27.867188	-0.001271	0.047655	-0.070615	-0.189268	-0.000334	0.151191	0.007364	0.108135
27.882812	-0.001270	0.061615	-0.070358	-0.221267	0.000136	0.104707	0.011563	0.096364
27.898438	-0.001276	0.070244	-0.072215	-0.295617	0.000595	0.106887	0.019268	0.091184
27.914062	-0.001292	0.052361	-0.076626	-0.347668	0.001046	0.110857	0.021789	0.104783
27.929688	-0.001315	0.017053	-0.081570	-0.364828	0.001488	0.067238	0.017249	0.118692
27.945312	-0.001344	-0.033339	-0.081058	-0.321256	0.001920	0.018982	0.012440	0.116735
27.960938	-0.001382	-0.076743	-0.073040	-0.226597	0.002344	0.020358	0.009993	0.099807
27.976562	-0.001425	-0.047912	-0.065168	-0.177420	0.002759	0.013038	0.008824	0.072590
27.992188	-0.001474	0.007966	-0.063161	-0.208999	0.003166	-0.033018	0.007978	0.052201
28.007812	-0.001529	0.031955	-0.065067	-0.266365	0.003565	-0.050119	0.007185	0.041151
28.023438	-0.001588	0.020571	-0.067520	-0.272492	0.003955	-0.021382	0.006001	0.050122
28.039062	-0.001650	0.011136	-0.069066	-0.271403	0.004337	0.007743	0.005784	0.092479
28.054688	-0.001715	0.042082	-0.069610	-0.320815	0.004712	0.028248	0.009198	0.120341
28.070312	-0.001781	0.055597	-0.066170	-0.344039	0.005078	0.046551	0.014867	0.117092
28.085938	-0.001852	0.034002	-0.060251	-0.304249	0.005437	0.038800	0.019009	0.109631
28.101562	-0.001926	-0.008112	-0.053034	-0.256471	0.005789	0.030335	0.020025	0.091245
28.117188	-0.002001	-0.042389	-0.046241	-0.256238	0.006134	0.042990	0.020582	0.065561
28.132812	-0.002080	-0.019961	-0.046610	-0.288608	0.006472	0.045837	0.020940	0.065775
28.148438	-0.002162	0.003465	-0.046467	-0.302659	0.006803	0.046229	0.020355	0.090426
28.164062	-0.002246	0.007408	-0.042499	-0.292533	0.007127	0.053069	0.019238	0.107072
28.179688	-0.002332	0.041794	-0.046891	-0.277152	0.007445	0.049184	0.016480	0.106466
28.195312	-0.002421	0.089781	-0.054881	-0.257198	0.007756	0.025811	0.012855	0.090647
28.210938	-0.002510	0.108856	-0.055459	-0.216086	0.008061	0.000051	0.008314	0.081326
28.226562	-0.002599	0.060975	-0.054866	-0.177075	0.008360	0.015964	0.005446	0.089548
28.242188	-0.002693	-0.006350	-0.058410	-0.184861	0.008652	0.030628	0.006824	0.088544
28.257812	-0.002786	0.035895	-0.060177	-0.228202	0.008939	0.001425	0.007397	0.067319
28.273438	-0.002879	0.134843	-0.059521	-0.272352	0.009220	0.001247	0.005320	0.049625
28.289062	-0.002974	0.133797	-0.060147	-0.317138	0.009495	0.039519	0.004997	0.052233
28.304688	-0.003069	0.078176	-0.061570	-0.356746	0.009765	0.054992	0.006675	0.060394
28.320312	-0.003166	0.046486	-0.063759	-0.372043	0.010029	0.061847	0.007867	0.083392
28.335938	-0.003264	0.026909	-0.066097	-0.387879	0.010288	0.076105	0.011020	0.111361
28.351562	-0.003363	0.019165	-0.066489	-0.404276	0.010541	0.080235	0.015829	0.089687
28.367188	-0.003461	0.041560	-0.065574	-0.375613	0.010790	0.097818	0.019180	0.046263
28.382812	-0.003557	0.060117	-0.063145	-0.323790	0.011033	0.103756	0.022467	0.048882
28.398438	-0.003655	0.009621	-0.055638	-0.315381	0.011272	0.064353	0.021671	0.067827
28.414062	-0.003755	-0.021422	-0.044222	-0.362607	0.011505	0.024033	0.015812	0.080601
28.429688	-0.003855	0.040567	-0.034996	-0.419843	0.011734	0.006259	0.011583	0.099574
28.445312	-0.003955	0.103756	-0.031638	-0.440687	0.011959	0.016332	0.010190	0.102564
28.460938	-0.004054	0.103352	-0.034359	-0.438467	0.012178	0.044790	0.012839	0.103135
28.476562	-0.004153	0.077375	-0.038246	-0.452903	0.012394	0.054391	0.021234	0.122665
28.492188	-0.004254	0.077532	-0.039838	-0.475583	0.012605	0.048960	0.028311	0.143870
28.507812	-0.004352	0.067636	-0.040681	-0.495486	0.012812	0.058230	0.026791	0.143751
28.523438	-0.004447	-0.007884	-0.039073	-0.513618	0.013015	0.059094	0.023662	0.124221
28.539062	-0.004543	-0.075550	-0.038381	-0.492536	0.013213	0.047343	0.024759	0.123116
28.554688	-0.004641	-0.040161	-0.043894	-0.430149	0.013408	0.063403	0.028363	0.152047
28.570312	-0.004738	0.046862	-0.048102	-0.371418	0.013598	0.074928	0.031713	0.173431
28.585938	-0.004835	0.071553	-0.044589	-0.344199	0.013785	0.061280	0.028662	0.176087
28.601562	-0.004932	0.011116	-0.039662	-0.311239	0.013968	0.036779	0.019119	0.174009
28.617188	-0.005028	-0.033104	-0.039980	-0.225997	0.014147	0.016839	0.009922	0.169395
28.632812	-0.005123	-0.020660	-0.042888	-0.189061	0.014323	0.018586	0.008608	0.164408
28.648438	-0.005216	-0.031191	-0.045105	-0.234709	0.014495	0.023375	0.013560	0.156884
28.664062	-0.005310	-0.083349	-0.048169	-0.237647	0.014664	0.032276	0.015413	0.132966
28.679688	-0.005403	-0.125541	-0.051339	-0.199768	0.014830	0.018920	0.014316	0.107828
28.695312	-0.005497	-0.105188	-0.050787	-0.230244	0.014992	-0.041126	0.013298	0.110212
28.710938	-0.005587	-0.022540	-0.046789	-0.319425	0.015150	-0.082053	0.009440	0.122519
28.726562	-0.005679	0.041331	-0.044888	-0.333396	0.015306	-0.045444	0.004036	0.119699
28.742188	-0.005767	0.013709	-0.048754	-0.241860	0.015458	0.014396	0.001279	0.112882
28.757812	-0.005857	-0.043105	-0.054749	-0.179902	0.015608	0.023144	-0.000528	0.122801
28.773438	-0.005943	-0.051396	-0.056188	-0.198422	0.015754	-0.003575	-0.002822	0.142032
28.789062	-0.006030	-0.045881	-0.058788	-0.203963	0.015897	-0.035707	0.001055	0.151512
28.804688	-0.006116	-0.019881	-0.065683	-0.197699	0.016038	-0.047051	0.008845	0.140866
28.820312	-0.006200	0.044859	-0.065480	-0.211334	0.016175	-0.028233	0.010593	0.124505
28.835938	-0.006283	0.065160	-0.060432	-0.190351	0.016310	-0.015930	0.008268	0.123452
28.851562	-0.006365	0.005186	-0.059210	-0.155134	0.016442	-0.014031	0.008611	0.129994
28.867188	-0.006447	-0.035212	-0.060144	-0.172617	0.016572	-0.013367	0.013667	0.136100
28.882812	-0.006529	-0.008459	-0.062124	-0.218923	0.016699	-0.015270	0.018526	0.137767
28.898438	-0.006611	-0.010198	-0.064410	-0.219454	0.016824	0.000432	0.017768	0.130973
28.914062	-0.006692	-0.041398	-0.064802	-0.208841	0.016946	0.021117	0.014065	0.121269
28.929688	-0.006772	-0.007198	-0.063941	-0.224822	0.017065	0.013138	0.013379	0.117309
28.945312	-0.006850	0.024023	-0.061609	-0.224396	0.017183	-0.001168	0.016554	0.143640
28.960938	-0.006929	-0.012334	-0.058073	-0.229956	0.017298	0.009789	0.020366	0.184151
28.976562	-0.007006	-0.044020	-0.057233	-0.246935	0.017410	0.019683	0.023677	0.204662
28.992188	-0.007084	-0.006055	-0.057872	-0.250078	0.017520	-0.002929	0.025363	0.211088
29.007812	-0.007158	0.072503	-0.057860	-0.240464	0.017628	-0.032861	0.025936	0.195324
29.023438	-0.007233	0.108126	-0.056300	-0.211155	0.017734	-0.042989	0.027282	0.163476
29.039062	-0.007309	0.090272	-0.051046	-0.199846	0.017838	-0.053767	0.025868	0.131328
29.054688	-0.007383	0.049955	-0.045758	-0.229885	0.017940	-0.049509	0.027186	0.101397
29.070312	-0.007457	0.024369	-0.042459	-0.259107	0.018039	-0.014745	0.037227	0.093153
29.085938	-0.007530	0.023001	-0.040501	-0.269037	0.018137	0.001275	0.043290	0.101978
29.101562	-0.007603	0.019026	-0.041674	-0.267784	0.018232	-0.002276	0.038654	0.105113
29.117188	-0.007675	0.008390	-0.043553	-0.258430	0.018326	0.002247	0.033352	0.113923
29.132812	-0.007630	-0.005722	-0.044562	-0.256746	0.018402	-0.005517	0.031067	0.124604
29.148438	-0.003650	-0.010936	-0.043794	-0.236974	0.017867	-0.021261	0.027904	0.121486
29.164062	0.014897	-0.004252	-0.031713	-0.203404	0.014975	-0.003712	0.025864	0.129486
29.179688	0.050290	-0.001230	0.008413	-0.221744	0.009065	0.021333	0.026643	0.153052
29.195312	0.090384	0.007153	0.089029	-0.215809	0.001214	0.002068	0.025682	0.145188
29.210938	0.123028	0.028213	0.195305	-0.127364	-0.007039	-0.023730	0.019162	0.117243
29.226562	0.144117	0.062360	0.302292	-0.051036	-0.014415	-0.032729	0.010866	0.103651
29.242188	0.154666	0.114450	0.398158	0.003677	-0.020167	-0.047490	0.003580	0.094483
29.257812	0.157318	0.175462	0.464204	0.065225	-0.023978	-0.055609	-0.004944	0.105440
29.273438	0.154843	0.210087	0.489878	0.109024	-0.025852	-0.050291	-0.011580	0.124563
29.289062	0.149431	0.163556	0.489703	0.124848	-0.026025	-0.031701	-0.017112	0.112193
29.304688	0.142538	0.100316	0.477500	0.114211	-0.024875	-0.001467	-0.025643	0.076018
29.320312	0.135119	0.126812	0.459336	0.114611	-0.022866	0.007636	-0.034654	0.053971
29.335938	0.127744	0.188792	0.440609	0.106798	-0.020432	-0.015988	-0.041353	0.068268
29.351562	0.120716	0.205574	0.417765	0.058443	-0.017917	-0.020886	-0.046108	0.092273
29.367188	0.114198	0.200405	0.386488	0.015670	-0.015571	0.008870	-0.051243	0.099624
29.382812	0.108271	0.172422	0.355752	-0.021340	-0.013545	0.025157	-0.055293	0.100047
29.398438	0.102953	0.105891	0.330613	-0.074340	-0.011905	0.016722	-0.057102	0.101494
29.414062	0.098222	0.080285	0.306816	-0.130715	-0.010655	0.001735	-0.059858	0.114191
29.429688	0.094029	0.104935	0.287186	-0.155134	-0.009757	-0.010532	-0.063124	0.123885
29.445312	0.090321	0.122035	0.269871	-0.138176	-0.009152	-0.012827	-0.065741	0.111362
29.460938	0.087038	0.141658	0.247525	-0.117349	-0.008773	-0.020779	-0.066870	0.100524
29.476562	0.084124	0.174486	0.224451	-0.101084	-0.008557	-0.043207	-0.066339	0.097849
29.492188	0.081526	0.178124	0.204937	-0.084096	-0.008449	-0.049360	-0.067667	0.088374
29.507812	0.079191	0.128288	0.192923	-0.053201	-0.008402	-0.035302	-0.069332	0.074177
29.523438	0.077081	0.067411	0.185139	-0.010294	-0.008383	-0.020338	-0.069330	0.071916
29.539062	0.075158	0.028250	0.173438	-0.011663	-0.008368	-0.000273	-0.072178	0.087865
29.554688	0.073394	0.000764	0.159477	-0.039493	-0.008343	0.004190	-0.075763	0.099692
29.570312	0.071763	-0.014787	0.144556	-0.036076	-0.008299	-0.006955	-0.076155	0.086553
29.585938	0.070246	-0.024541	0.129778	-0.029978	-0.008234	-0.002865	-0.075001	0.067240
29.601562	0.068823	-0.041413	0.115811	-0.057165	-0.008147	0.002726	-0.071792	0.053048
29.617188	0.067481	-0.044710	0.105383	-0.109913	-0.008043	-0.005730	-0.068959	0.041430
29.632812	0.066210	-0.038822	0.098600	-0.153822	-0.007924	-0.017642	-0.069344	0.061357
29.648438	0.064999	-0.042916	0.091398	-0.142625	-0.007793	-0.017102	-0.071427	0.092724
29.664062	0.063838	-0.036011	0.082466	-0.097921	-0.007655	-0.005118	-0.073238	0.084231
29.679688	0.062720	-0.007508	0.070605	-0.056807	-0.007512	0.012200	-0.074200	0.053096
29.695312	0.061642	0.013165	0.059297	-0.017926	-0.007366	0.036237	-0.074554	0.050241
29.710938	0.060602	0.012277	0.052226	-0.008221	-0.007221	0.051772	-0.072819	0.087698
29.726562	0.059600	0.009871	0.047966	-0.032101	-0.007076	0.033236	-0.069173	0.114677
29.742188	0.058630	0.038990	0.045120	-0.086547	-0.006934	0.009009	-0.064799	0.102485
29.757812	0.057692	0.072364	0.040663	-0.150219	-0.006796	0.016183	-0.062378	0.090252
29.773438	0.056783	0.072705	0.033915	-0.202051	-0.006660	0.007051	-0.063207	0.092332
29.789062	0.055903	0.082201	0.027397	-0.241556	-0.006527	-0.025705	-0.064094	0.082236
29.804688	0.055047	0.068652	0.021500	-0.184714	-0.006398	-0.025323	-0.062335	0.066427
29.820312	0.054214	0.003145	0.018485	-0.071787	-0.006272	0.000977	-0.059114	0.070356
29.835938	0.053405	-0.010256	0.019022	-0.031152	-0.006148	0.005640	-0.060509	0.085582
29.851562	0.052620	0.014369	0.021046	-0.036401	-0.006027	-0.008645	-0.063582	0.097956
29.867188	0.051856	-0.037064	0.022653	-0.056628	-0.005907	-0.004000	-0.059648	0.108882
29.882812	0.051111	-0.103671	0.022334	-0.085693	-0.005790	0.004602	-0.055889	0.106994
29.898438	0.050387	-0.114401	0.018384	-0.098745	-0.005675	0.006598	-0.059601	0.097506
29.914062	0.049684	-0.120350	0.012554	-0.095738	-0.005561	0.033316	-0.062880	0.099087
29.929688	0.048999	-0.118313	0.007228	-0.095706	-0.005450	0.058838	-0.061852	0.111225
29.945312	0.048332	-0.056901	0.001499	-0.103414	-0.005340	0.055512	-0.059808	0.127166
29.960938	0.047679	0.013992	-0.002572	-0.110395	-0.005232	0.050741	-0.056352	0.135249
29.976562	0.047043	-0.013152	-0.003053	-0.124232	-0.005126	0.030954	-0.052842	0.148106
29.992188	0.046423	-0.069417	-0.002734	-0.148648	-0.005021	-0.005688	-0.052707	0.164465
30.007812	0.045817	-0.084178	-0.002697	-0.148044	-0.004919	-0.001431	-0.053808	0.151831
30.023438	0.045230	-0.104318	0.001735	-0.085222	-0.004818	0.022088	-0.054189	0.117420
30.039062	0.044656	-0.086433	0.004898	-0.014827	-0.004719	0.018242	-0.054948	0.094285
30.054688	0.044095	-0.021292	-0.000030	0.019347	-0.004622	0.006535	-0.056608	0.091620
30.070312	0.043551	0.028137	-0.003951	0.043680	-0.004526	-0.001913	-0.059090	0.088538
30.085938	0.043020	0.027725	-0.004821	0.049553	-0.004432	-0.009448	-0.061347	0.078470
30.101562	0.042501	0.019265	-0.007605	-0.005100	-0.004340	-0.000205	-0.061026	0.078609
30.117188	0.041994	0.025510	-0.009812	-0.112859	-0.004250	0.016279	-0.056211	0.097764
30.132812	0.041499	0.017548	-0.009754	-0.196306	-0.004161	0.014661	-0.051575	0.128996
30.148438	0.041018	0.012146	-0.008204	-0.205772	-0.004073	0.017561	-0.050456	0.166489
30.164062	0.040547	0.002065	-0.007375	-0.202212	-0.003988	0.038123	-0.049828	0.189826
30.179688	0.040087	0.022600	-0.011528	-0.226295	-0.003903	0.053905	-0.048540	0.197197
30.195312	0.039639	0.057386	-0.016770	-0.202969	-0.003821	0.038454	-0.047489	0.198349
30.210938	0.039200	0.028727	-0.015339	-0.132493	-0.003739	-0.008311	-0.047157	0.192285
30.226562	0.038769	0.004223	-0.010730	-0.110468	-0.003659	-0.032191	-0.047202	0.201571
30.242188	0.038348	0.022324	-0.008112	-0.146149	-0.003581	-0.019918	-0.048210	0.205490
30.257812	0.037934	0.020028	-0.008204	-0.195537	-0.003504	-0.016727	-0.048919	0.184789
30.273438	0.037529	-0.018935	-0.011580	-0.234733	-0.003428	-0.015881	-0.047349	0.158127
30.289062	0.037134	-0.089914	-0.013986	-0.243718	-0.003354	0.009363	-0.047113	0.155011
30.304688	0.036748	-0.126164	-0.015363	-0.248891	-0.003281	0.015089	-0.048440	0.198410
30.320312	0.036370	-0.071946	-0.020439	-0.247607	-0.003209	0.003169	-0.047304	0.238009
30.335938	0.035999	-0.012766	-0.026216	-0.220084	-0.003138	0.029843	-0.045328	0.245436
30.351562	0.035635	-0.020527	-0.028136	-0.204769	-0.003069	0.047805	-0.041693	0.230078
30.367188	0.035280	-0.058710	-0.025586	-0.180847	-0.003001	0.028723	-0.036765	0.183467
30.382812	0.034930	-0.058953	-0.021705	-0.132218	-0.002934	0.009456	-0.036124	0.150647
30.398438	0.034587	-0.019735	-0.019590	-0.096947	-0.002868	-0.000571	-0.035656	0.161235
30.414062	0.034254	-0.005160	-0.020335	-0.112287	-0.002804	0.029906	-0.033069	0.168984
30.429688	0.033928	-0.041909	-0.022797	-0.190475	-0.002740	0.078939	-0.029707	0.137335
30.445312	0.033610	-0.039145	-0.022037	-0.273290	-0.002678	0.082594	-0.024565	0.097096
30.460938	0.033297	0.009870	-0.019426	-0.317595	-0.002616	0.076539	-0.023868	0.099526
30.476562	0.032988	0.027364	-0.019858	-0.348041	-0.002556	0.099925	-0.028956	0.111887
30.492188	0.032685	0.034660	-0.018399	-0.359789	-0.002497	0.129914	-0.031769	0.094196
30.507812	0.032391	0.048097	-0.013072	-0.320089	-0.002439	0.146044	-0.029068	0.090968
30.523438	0.032103	0.053020	-0.012123	-0.257834	-0.002382	0.137369	-0.027818	0.102637
30.539062	0.031820	0.042826	-0.014696	-0.210097	-0.002326	0.131332	-0.031893	0.078867
30.554688	0.031543	0.045500	-0.016152	-0.169798	-0.002270	0.137024	-0.033651	0.043603
30.570312	0.031271	0.077168	-0.018597	-0.142228	-0.002216	0.108844	-0.033029	0.039430
30.585938	0.031003	0.090874	-0.017412	-0.111840	-0.002163	0.060954	-0.035014	0.055418
30.601562	0.030740	0.038691	-0.011811	-0.063261	-0.002110	0.037929	-0.036748	0.078114
30.617188	0.030482	-0.029890	-0.010443	-0.060797	-0.002059	0.025510	-0.036597	0.107938
30.632812	0.030230	-0.047529	-0.010966	-0.099364	-0.002008	0.008421	-0.034550	0.137390
30.648438	0.029984	-0.030839	-0.009591	-0.106200	-0.001959	-0.005744	-0.030730	0.149224
30.664062	0.029741	0.042961	-0.007394	-0.104666	-0.001910	-0.010484	-0.026500	0.141091
30.679688	0.029505	0.112622	-0.004695	-0.122716	-0.001862	-0.003708	-0.022115	0.130989
30.695312	0.029271	0.073955	-0.005795	-0.172294	-0.001814	0.006456	-0.017649	0.122704
30.710938	0.029043	0.022967	-0.007985	-0.245959	-0.001768	0.004099	-0.017099	0.104660
30.726562	0.028819	0.021864	-0.004532	-0.245614	-0.001722	-0.028637	-0.019481	0.085820
30.742188	0.028597	0.012986	-0.002115	-0.174752	-0.001677	-0.069600	-0.017130	0.083074
30.757812	0.028381	0.011207	-0.008230	-0.156211	-0.001633	-0.068640	-0.013781	0.092372
30.773438	0.028169	0.043598	-0.015339	-0.192319	-0.001590	-0.028799	-0.015766	0.091983
30.789062	0.027959	0.048498	-0.016506	-0.189337	-0.001548	-0.011287	-0.019044	0.074438
30.804688	0.027755	0.026806	-0.014880	-0.134526	-0.001506	-0.033675	-0.020364	0.076527
30.820312	0.027556	0.049813	-0.011116	-0.069676	-0.001464	-0.049182	-0.018378	0.087404
30.835938	0.027360	0.101788	-0.009098	-0.010388	-0.001424	-0.037125	-0.012886	0.072682
30.851562	0.027167	0.103237	-0.013520	0.011714	-0.001384	-0.013447	-0.009892	0.072786
30.867188	0.026977	0.054528	-0.016628	-0.015384	-0.001345	0.004224	-0.013389	0.090306
30.882812	0.026790	0.031549	-0.014985	-0.038082	-0.001307	0.009967	-0.020692	0.079246
30.898438	0.026605	0.018039	-0.013706	-0.065738	-0.001269	0.001668	-0.028039	0.059734
30.914062	0.026423	0.001125	-0.014952	-0.123726	-0.001232	-0.017918	-0.033123	0.072871
30.929688	0.026245	0.013084	-0.018665	-0.143732	-0.001195	-0.025335	-0.033143	0.088992
30.945312	0.026072	0.051735	-0.023415	-0.140986	-0.001159	-0.010960	-0.028721	0.078972
30.960938	0.025899	0.104538	-0.026869	-0.190066	-0.001124	-0.007197	-0.025670	0.087198
30.976562	0.025729	0.114044	-0.025705	-0.247731	-0.001089	-0.022158	-0.026011	0.120181
30.992188	0.025563	0.087877	-0.023467	-0.250501	-0.001055	-0.026327	-0.027211	0.122102
31.007812	0.025398	0.063274	-0.022974	-0.232237	-0.001022	-0.020758	-0.027058	0.090780
31.023438	0.025237	0.049122	-0.018673	-0.231196	-0.000989	-0.021679	-0.025647	0.085623
31.039062	0.025080	0.079672	-0.013235	-0.223578	-0.000956	-0.024705	-0.021990	0.120676
31.054688	0.024923	0.105863	-0.012155	-0.196439	-0.000924	-0.023335	-0.018150	0.133792
31.070312	0.024768	0.113140	-0.014077	-0.184295	-0.000893	-0.018177	-0.019446	0.110395
31.085938	0.024618	0.106890	-0.016490	-0.195421	-0.000862	0.006141	-0.020769	0.096101
31.101562	0.024468	0.055054	-0.018651	-0.199349	-0.000832	0.031043	-0.018174	0.097558
31.117188	0.024321	0.002119	-0.021097	-0.172263	-0.000802	0.020317	-0.017103	0.092793
31.132812	0.024176	-0.022009	-0.023105	-0.115473	-0.000772	0.003810	-0.015036	0.085867
31.148438	0.024034	-0.006164	-0.023627	-0.113548	-0.000744	0.026901	-0.012772	0.090929
31.164062	0.023897	0.021556	-0.024442	-0.160265	-0.000715	0.084413	-0.017443	0.090573
31.179688	0.023762	0.006159	-0.024256	-0.165963	-0.000687	0.091742	-0.018533	0.070275
31.195312	0.023628	-0.018728	-0.018302	-0.184796	-0.000660	0.040632	-0.012268	0.055932
31.210938	0.023495	-0.043561	-0.013300	-0.223075	-0.000633	0.038730	-0.010277	0.077266
31.226562	0.023366	-0.035899	-0.014741	-0.231539	-0.000606	0.069169	-0.012734	0.114573
31.242188	0.023237	0.045435	-0.014442	-0.232038	-0.000580	0.066211	-0.012579	0.119460
31.257812	0.023107	0.120614	-0.011172	-0.198695	-0.000554	0.056406	-0.008680	0.105052
31.273438	0.022983	0.157897	-0.009759	-0.157408	-0.000529	0.055221	-0.008433	0.105948
31.289062	0.022860	0.167550	-0.009171	-0.176550	-0.000504	0.047248	-0.010392	0.106442
31.304688	0.022740	0.139988	-0.008505	-0.244196	-0.000480	0.032530	-0.008520	0.100022
31.320312	0.022621	0.133762	-0.010297	-0.312681	-0.000455	0.030869	-0.006220	0.097724
31.335938	0.022504	0.162314	-0.014778	-0.346910	-0.000432	0.034073	-0.006717	0.110491
31.351562	0.022387	0.142817	-0.017279	-0.344917	-0.000408	0.026733	-0.009149	0.143814
31.367188	0.022271	0.113535	-0.017390	-0.327248	-0.000385	0.019808	-0.009751	0.174794
31.382812	0.022159	0.137414	-0.016633	-0.325927	-0.000363	-0.007395	-0.006881	0.185321
31.398438	0.022049	0.135356	-0.013716	-0.323557	-0.000341	-0.053614	-0.003193	0.184576
31.414062	0.021938	0.075857	-0.012024	-0.301443	-0.000319	-0.077332	0.000316	0.181763
31.429688	0.021828	0.024966	-0.013479	-0.279694	-0.000297	-0.073732	0.002718	0.171691
31.445312	0.021723	0.010741	-0.016060	-0.240443	-0.000276	-0.065412	0.002270	0.147718
31.460938	0.021619	0.018734	-0.018556	-0.185408	-0.000255	-0.039307	0.000413	0.107289
31.476562	0.021517	0.016339	-0.019916	-0.160704	-0.000235	0.003844	-0.000173	0.064952
31.492188	0.021416	-0.018642	-0.018052	-0.174874	-0.000215	0.008703	-0.002358	0.060057
31.507812	0.021312	-0.033503	-0.017100	-0.206661	-0.000195	-0.010719	-0.007491	0.088093
31.523438	0.021209	0.000550	-0.022877	-0.232470	-0.000175	-0.018261	-0.008013	0.106936
31.539062	0.021108	0.016191	-0.026105	-0.237304	-0.000156	-0.025536	-0.004521	0.112162
31.554688	0.021012	-0.015807	-0.021230	-0.261764	-0.000137	-0.010760	-0.003872	0.116150
31.570312	0.020918	-0.055428	-0.018209	-0.302132	-0.000119	0.015393	-0.005344	0.126667
31.585938	0.020825	-0.083636	-0.017454	-0.262959	-0.000100	0.004137	-0.002394	0.140220
31.601562	0.020731	-0.085606	-0.012162	-0.203975	-0.000082	-0.018341	0.001861	0.160866
31.617188	0.020638	-0.051633	-0.008165	-0.232865	-0.000065	-0.027377	0.000752	0.207428
31.632812	0.020548	0.007284	-0.010640	-0.269277	-0.000047	-0.032056	0.001304	0.248748
31.648438	0.020459	0.045026	-0.013343	-0.280973	-0.000030	-0.005926	0.000806	0.252791
31.664062	0.020374	0.036915	-0.013684	-0.325900	-0.000013	0.033323	-0.006080	0.217087
31.679688	0.020289	0.002988	-0.014532	-0.374499	0.000004	0.033665	-0.008506	0.165284
31.695312	0.020203	-0.053459	-0.014577	-0.398266	0.000020	0.020931	-0.006431	0.155762
31.710938	0.020120	-0.092876	-0.012850	-0.402507	0.000036	0.021124	-0.008506	0.164616
31.726562	0.020039	-0.074173	-0.009448	-0.386921	0.000052	0.025948	-0.011882	0.147572
31.742188	0.019957	-0.033358	-0.007601	-0.368418	0.000068	0.029606	-0.014633	0.113579
31.757812	0.019875	-0.006342	-0.009657	-0.344661	0.000083	0.021828	-0.015676	0.092655
31.773438	0.019796	0.041915	-0.011568	-0.347894	0.000098	0.003535	-0.013283	0.125126
31.789062	0.019718	0.080467	-0.013472	-0.385623	0.000113	-0.003698	-0.012995	0.185066
31.804688	0.019640	0.039052	-0.016677	-0.368007	0.000128	0.015011	-0.014908	0.208074
31.820312	0.019564	-0.039494	-0.020180	-0.276245	0.000143	0.018947	-0.015393	0.187267
31.835938	0.019490	-0.077189	-0.020420	-0.207641	0.000157	0.001333	-0.016785	0.162473
31.851562	0.019417	-0.030715	-0.018378	-0.193188	0.000171	-0.011132	-0.018840	0.150975
31.867188	0.019343	0.034723	-0.019882	-0.195734	0.000185	0.005419	-0.019060	0.137437
31.882812	0.019270	0.043855	-0.023442	-0.216389	0.000199	0.035064	-0.017470	0.120668
31.898438	0.019199	0.043816	-0.023634	-0.240198	0.000213	0.012329	-0.018536	0.114238
31.914062	0.019132	0.058921	-0.017746	-0.238187	0.000226	-0.012441	-0.018588	0.092957
31.929688	0.019064	0.036380	-0.015987	-0.239770	0.000239	-0.002595	-0.016353	0.076958
31.945312	0.018999	-0.010545	-0.012509	-0.275103	0.000252	-0.002589	-0.010100	0.096318
31.960938	0.018934	-0.027384	-0.014214	-0.327450	0.000265	0.008822	-0.016484	0.140964
31.976562	0.018869	-0.012521	-0.009801	-0.337439	0.000278	0.046589	-0.013131	0.156371
31.992188	0.018806	-0.018174	-0.020092	-0.321155	0.000290	0.063815	-0.022607	0.200817
