# Supplementary material for: Bayesian inference for biophysical neuron models enables stimulus optimization for retinal neuroprosthetics
Source: eLife. 2020 Oct 27;9:e54997. doi: 10.7554/eLife.54997 (PMC7673784; doi:10.7554/eLife.54997)
Supplement: Figure 5—source data 1. [file elife-54997-fig5-data1.zip]

Archive with 3 entries (3 files):
- Cone_iGluSnFR_experimental_recordings.csv
- OFF_iGluSnFR_experimental_recordings.csv
- ON_iGluSnFR_experimental_recordings.csv
