# Supplementary material for: Bayesian inference for biophysical neuron models enables stimulus optimization for retinal neuroprosthetics
Source: eLife. 2020 Oct 27;9:e54997. doi: 10.7554/eLife.54997 (PMC7673784; doi:10.7554/eLife.54997)
Supplement: Figure 5—source data 1. [file elife-54997-fig5-data1.zip › Cone_iGluSnFR_experimental_recordings.csv]

Time/s	Cone1_rec1	Cone1_rec2	Cone1_rec3	Cone1_rec4	Cone1_rec5	Cone2_rec1	Cone2_rec2	Cone2_rec3	Cone2_rec4	Cone2_rec5	Cone1_mean	Cone2_mean	Cone1_mean_aligned	Cone2_mean_aligned	Cones_mean_of_means
0.016000	-0.709029	0.496372	0.796166	-0.245884	0.145951	-0.095287	-0.091454	-0.087548	1.276950	0.283090	0.096715	0.257150	0.590761	0.539612	0.565187
0.018000	-0.736198	0.544076	0.826242	-0.252517	0.155402	-0.091460	-0.040446	-0.088350	1.242356	0.348602	0.107401	0.274141	0.592943	0.543356	0.568149
0.020000	-0.763368	0.591781	0.856318	-0.259151	0.164854	-0.087632	0.010563	-0.089151	1.207762	0.414114	0.118087	0.291131	0.595125	0.547099	0.571112
0.022000	-0.790537	0.639486	0.886395	-0.265785	0.174305	-0.083805	0.061571	-0.089952	1.173168	0.479626	0.128773	0.308122	0.597307	0.550842	0.574075
0.024000	-0.817706	0.687190	0.916471	-0.272419	0.183757	-0.079977	0.112580	-0.090754	1.138574	0.545138	0.139459	0.325112	0.599489	0.554586	0.577037
0.026000	-0.844876	0.734895	0.946547	-0.279053	0.193208	-0.076149	0.163588	-0.091555	1.103979	0.610650	0.150144	0.342103	0.601671	0.558329	0.580000
0.028000	-0.847876	0.782600	0.976624	-0.285687	0.202660	-0.072322	0.214597	-0.092357	1.069385	0.676162	0.165664	0.359093	0.604840	0.562072	0.583456
0.030000	-0.850876	0.830304	1.006700	-0.292321	0.212111	-0.060525	0.265606	-0.093158	1.034791	0.741674	0.181184	0.377678	0.608009	0.566167	0.587088
0.032000	-0.853876	0.878009	1.036776	-0.298955	0.221563	-0.048729	0.316614	-0.093959	1.000197	0.807186	0.196703	0.396262	0.611178	0.570261	0.590720
0.034000	-0.856876	0.925714	1.066853	-0.305589	0.231014	-0.036932	0.367623	-0.094761	0.965603	0.872698	0.212223	0.414846	0.614347	0.574356	0.594352
0.036000	-0.859876	0.973419	1.096929	-0.312223	0.240466	-0.025135	0.418631	-0.095562	0.931009	0.938210	0.227743	0.433431	0.617516	0.578450	0.597983
0.038000	-0.862877	1.021123	1.127005	-0.318857	0.249917	-0.013339	0.469640	-0.096363	0.896415	1.003722	0.243262	0.452015	0.620685	0.582545	0.601615
0.040000	-0.865877	1.068828	1.157082	-0.325491	0.259369	-0.001542	0.520648	-0.097165	0.861821	1.069234	0.258782	0.470599	0.623855	0.586639	0.605247
0.042000	-0.868877	1.116533	1.187158	-0.332125	0.268820	0.010255	0.571657	-0.097966	0.827226	1.134746	0.274302	0.489183	0.627024	0.590734	0.608879
0.044000	-0.871877	1.164237	1.217234	-0.338759	0.278272	0.022051	0.622665	-0.098768	0.792632	1.200258	0.289821	0.507768	0.630193	0.594828	0.612511
0.046000	-0.874877	1.211942	1.247311	-0.345393	0.287723	0.033848	0.673674	-0.099569	0.758038	1.265770	0.305341	0.526352	0.633362	0.598923	0.616142
0.048000	-0.877878	1.259647	1.277387	-0.352026	0.297175	0.045645	0.724683	-0.100370	0.723444	1.331282	0.320861	0.544936	0.636531	0.603017	0.619774
0.050000	-0.880878	1.242380	1.307463	-0.358660	0.306626	0.057441	0.775691	-0.101172	0.688850	1.396794	0.323386	0.563521	0.637047	0.607112	0.622079
0.052000	-0.883878	1.225113	1.337539	-0.365294	0.316078	0.069238	0.772183	-0.101973	0.654256	1.462306	0.325912	0.571202	0.637562	0.608804	0.623183
0.054000	-0.886878	1.207846	1.367616	-0.371928	0.325529	0.081034	0.768675	-0.102775	0.619662	1.527818	0.328437	0.578883	0.638078	0.610496	0.624287
0.056000	-0.889878	1.190579	1.397692	-0.378562	0.334981	0.092831	0.765167	-0.103576	0.585067	1.593330	0.330962	0.586564	0.638594	0.612189	0.625391
0.058000	-0.892878	1.173312	1.363162	-0.385196	0.344432	0.104628	0.761658	-0.104377	0.550473	1.658842	0.320566	0.594245	0.636471	0.613881	0.625176
0.060000	-0.895879	1.156045	1.328632	-0.391830	0.353884	0.116424	0.758150	-0.045075	0.515879	1.724354	0.310171	0.613947	0.634348	0.618222	0.626285
0.062000	-0.898879	1.138779	1.294102	-0.398464	0.363335	0.128221	0.754642	0.014228	0.481285	1.789866	0.299775	0.633648	0.632225	0.622562	0.627394
0.064000	-0.901879	1.121512	1.259572	-0.405098	0.372787	0.140018	0.751134	0.073531	0.446691	1.855378	0.289379	0.653350	0.630102	0.626903	0.628503
0.066000	-0.904879	1.104245	1.225042	-0.377746	0.382238	0.151814	0.747626	0.132833	0.412097	1.920889	0.285780	0.673052	0.629367	0.631244	0.630306
0.068000	-0.907879	1.086978	1.190512	-0.350394	0.391690	0.163611	0.744117	0.192136	0.440952	1.986401	0.282181	0.705444	0.628633	0.638380	0.633506
0.070000	-0.910879	1.069711	1.155982	-0.323042	0.401141	0.175408	0.740609	0.251438	0.469808	2.051913	0.278583	0.737835	0.627898	0.645517	0.636707
0.072000	-0.913880	1.052444	1.121452	-0.295690	0.410593	0.187204	0.737101	0.310741	0.498663	2.117425	0.274984	0.770227	0.627163	0.652653	0.639908
0.074000	-0.916880	1.035177	1.086922	-0.268338	0.420044	0.199001	0.733593	0.370044	0.527519	2.182937	0.271385	0.802619	0.626428	0.659790	0.643109
0.076000	-0.919880	1.017911	1.052392	-0.240986	0.427222	0.210797	0.730085	0.429346	0.556374	2.248449	0.267332	0.835010	0.625600	0.666926	0.646263
0.078000	-0.922880	1.000644	1.017862	-0.213634	0.434400	0.222594	0.726577	0.488649	0.585230	2.254989	0.263278	0.855608	0.624773	0.671464	0.648118
0.080000	-0.925880	0.983377	0.983332	-0.186282	0.441578	0.234391	0.723068	0.547952	0.614085	2.261529	0.259225	0.876205	0.623945	0.676002	0.649974
0.082000	-0.928881	0.966110	0.948802	-0.158931	0.448756	0.246187	0.719560	0.607254	0.642941	2.268069	0.255171	0.896802	0.623117	0.680540	0.651829
0.084000	-0.931881	0.948843	0.914272	-0.131579	0.455934	0.257984	0.716052	0.666557	0.671797	2.274609	0.251118	0.917400	0.622290	0.685078	0.653684
0.086000	-0.934881	0.931576	0.879742	-0.104227	0.463113	0.269781	0.712544	0.725859	0.700652	2.281149	0.247065	0.937997	0.621462	0.689616	0.655539
0.088000	-0.937881	0.914309	0.845212	-0.076875	0.470291	0.281577	0.709036	0.785162	0.729508	2.287689	0.243011	0.958594	0.620634	0.694154	0.657394
0.090000	-0.940881	0.897043	0.810682	-0.049523	0.477469	0.293374	0.705528	0.844465	0.758363	2.294229	0.238958	0.979192	0.619807	0.698692	0.659249
0.092000	-0.943881	0.879776	0.776152	-0.022171	0.484647	0.305171	0.702020	0.903767	0.787219	2.300769	0.234904	0.999789	0.618979	0.703230	0.661105
0.094000	-0.946882	0.862509	0.741622	0.005181	0.491825	0.316967	0.698511	0.963070	0.816074	2.307309	0.230851	1.020386	0.618151	0.707768	0.662960
0.096000	-0.949882	0.845242	0.707092	0.032533	0.499003	0.328764	0.695003	1.022372	0.844930	2.313849	0.226798	1.040984	0.617323	0.712306	0.664815
0.098000	-0.952882	0.827975	0.672562	0.059885	0.506181	0.340560	0.691495	1.081675	0.873785	2.320389	0.222744	1.061581	0.616496	0.716844	0.666670
0.100000	-0.955882	0.810708	0.638032	0.087237	0.513359	0.352357	0.687987	1.140978	0.902641	2.326929	0.218691	1.082178	0.615668	0.721382	0.668525
0.102000	-0.958882	0.793441	0.603502	0.114589	0.520537	0.364154	0.684479	1.200280	0.931496	2.333469	0.214637	1.102776	0.614840	0.725920	0.670380
0.104000	-0.961882	0.776175	0.568972	0.141941	0.527715	0.375950	0.680970	1.259583	0.960352	2.340009	0.210584	1.123373	0.614013	0.730458	0.672235
0.106000	-0.964883	0.758908	0.534442	0.169293	0.534893	0.387747	0.677462	1.318886	0.989207	2.346549	0.206531	1.143970	0.613185	0.734996	0.674091
0.108000	-0.951887	0.741641	0.499912	0.196645	0.542071	0.399544	0.673954	1.378188	1.018063	2.353089	0.205676	1.164568	0.613010	0.739534	0.676272
0.110000	-0.938891	0.724374	0.465382	0.223996	0.549249	0.390297	0.670446	1.437491	1.046918	2.359629	0.204822	1.180956	0.612836	0.743145	0.677991
0.112000	-0.925895	0.707107	0.430852	0.251348	0.556427	0.381050	0.666938	1.496794	1.075774	2.366169	0.203968	1.197345	0.612662	0.746756	0.679709
0.114000	-0.912899	0.689840	0.396322	0.278700	0.563605	0.371803	0.663430	1.556096	1.104630	2.372709	0.203114	1.213734	0.612487	0.750367	0.681427
0.116000	-0.899904	0.672573	0.361792	0.306052	0.570783	0.362557	0.659921	1.615399	1.133485	2.379249	0.202260	1.230122	0.612313	0.753977	0.683145
0.118000	-0.886908	0.655307	0.327262	0.333404	0.577962	0.353310	0.656413	1.674701	1.162341	2.385789	0.201405	1.246511	0.612138	0.757588	0.684863
0.120000	-0.873912	0.638040	0.292732	0.360756	0.585140	0.344063	0.652905	1.734004	1.191196	2.392329	0.200551	1.262899	0.611964	0.761199	0.686581
0.122000	-0.860916	0.620773	0.258202	0.388108	0.592318	0.334816	0.649397	1.793307	1.220052	2.398869	0.199697	1.279288	0.611789	0.764810	0.688300
0.124000	-0.847920	0.603506	0.223672	0.415460	0.599496	0.325569	0.645889	1.852609	1.248907	2.405409	0.198843	1.295677	0.611615	0.768420	0.690018
0.126000	-0.834925	0.586239	0.189142	0.442812	0.606674	0.316323	0.642381	1.911912	1.277763	2.411949	0.197988	1.312065	0.611441	0.772031	0.691736
0.128000	-0.821929	0.568972	0.154612	0.470164	0.613852	0.307076	0.638872	1.971215	1.306618	2.418489	0.197134	1.328454	0.611266	0.775642	0.693454
0.130000	-0.808933	0.577242	0.120082	0.497516	0.621030	0.297829	0.635364	2.030517	1.335474	2.425029	0.201387	1.344843	0.612135	0.779253	0.695694
0.132000	-0.795937	0.585512	0.085552	0.524868	0.628208	0.288582	0.609541	2.089820	1.364329	2.431569	0.205641	1.356768	0.613003	0.781880	0.697442
0.134000	-0.782941	0.593782	0.051022	0.552220	0.635386	0.279336	0.583717	2.149122	1.393185	2.438109	0.209894	1.368694	0.613872	0.784507	0.699190
0.136000	-0.769946	0.602052	0.016492	0.579572	0.642564	0.270089	0.557893	2.208425	1.422040	2.444649	0.214147	1.380619	0.614740	0.787135	0.700938
0.138000	-0.756950	0.610322	0.017491	0.606924	0.649742	0.260842	0.532069	2.267728	1.450896	2.451189	0.225506	1.392545	0.617060	0.789762	0.703411
0.140000	-0.743954	0.618593	0.018490	0.634275	0.656920	0.251595	0.506246	2.231861	1.479751	2.457729	0.236865	1.385437	0.619379	0.788196	0.703788
0.142000	-0.730958	0.626863	0.019489	0.661627	0.664098	0.242349	0.480422	2.195995	1.508607	2.464269	0.248224	1.378328	0.621699	0.786630	0.704164
0.144000	-0.717962	0.635133	0.020488	0.688979	0.671276	0.233102	0.454598	2.160129	1.537462	2.470809	0.259583	1.371220	0.624018	0.785064	0.704541
0.146000	-0.704967	0.643403	0.021486	0.690340	0.678454	0.223855	0.428775	2.124263	1.566318	2.477349	0.265743	1.364112	0.625276	0.783498	0.704387
0.148000	-0.691971	0.651673	0.022485	0.691700	0.685633	0.214608	0.402951	2.088396	1.523598	2.483889	0.271904	1.342688	0.626534	0.778778	0.702656
0.150000	-0.678975	0.659943	0.023484	0.693060	0.692811	0.205361	0.377127	2.052530	1.480878	2.490429	0.278065	1.321265	0.627792	0.774058	0.700925
0.152000	-0.665979	0.668213	0.024483	0.694421	0.699989	0.196115	0.351304	2.016664	1.438158	2.496969	0.284225	1.299842	0.629050	0.769338	0.699194
0.154000	-0.652983	0.676483	0.025482	0.695781	0.707167	0.186868	0.325480	1.980798	1.395438	2.503509	0.290386	1.278418	0.630308	0.764618	0.697463
0.156000	-0.639988	0.684753	0.026480	0.697141	0.708892	0.177621	0.299656	1.944931	1.352718	2.510049	0.295456	1.256995	0.631343	0.759898	0.695621
0.158000	-0.626992	0.693023	0.027479	0.698502	0.710618	0.168374	0.273832	1.909065	1.309997	2.464773	0.300526	1.225209	0.632379	0.752895	0.692637
0.160000	-0.613996	0.701293	0.028478	0.699862	0.712343	0.159128	0.248009	1.873199	1.267277	2.419498	0.305596	1.193422	0.633414	0.745892	0.689653
0.162000	-0.601000	0.709563	0.029477	0.701222	0.714069	0.149881	0.222185	1.837332	1.224557	2.374222	0.310666	1.161636	0.634449	0.738888	0.686669
0.164000	-0.588004	0.717833	0.030476	0.702583	0.715795	0.140634	0.196361	1.801466	1.181837	2.328947	0.315736	1.129849	0.635485	0.731885	0.683685
0.166000	-0.575009	0.726103	0.031475	0.703943	0.717520	0.131387	0.170538	1.765600	1.139117	2.283671	0.320806	1.098063	0.636520	0.724882	0.680701
0.168000	-0.562013	0.734373	0.032473	0.705303	0.719246	0.122141	0.144714	1.729734	1.096397	2.238396	0.325877	1.066276	0.637555	0.717879	0.677717
0.170000	-0.549017	0.742643	0.033472	0.706664	0.720971	0.112894	0.118890	1.693867	1.053677	2.193120	0.330947	1.034490	0.638591	0.710876	0.674733
0.172000	-0.536021	0.750913	0.034471	0.708024	0.722697	0.103647	0.093066	1.658001	1.010957	2.147845	0.336017	1.002703	0.639626	0.703872	0.671749
0.174000	-0.523025	0.759184	0.035470	0.709384	0.724422	0.094400	0.067243	1.622135	0.968237	2.102569	0.341087	0.970917	0.640661	0.696869	0.668765
0.176000	-0.510030	0.767454	0.036469	0.710745	0.726148	0.085153	0.041419	1.586269	0.925517	2.057293	0.346157	0.939130	0.641696	0.689866	0.665781
0.178000	-0.497034	0.775724	0.037467	0.712105	0.727874	0.075907	0.015595	1.550402	0.882797	2.012018	0.351227	0.907344	0.642732	0.682863	0.662797
0.180000	-0.484038	0.783994	0.038466	0.713465	0.729599	0.066660	-0.010228	1.514536	0.840077	1.966742	0.356297	0.875557	0.643767	0.675860	0.659813
0.182000	-0.471042	0.792264	0.039465	0.714826	0.731325	0.057413	-0.036052	1.478670	0.797356	1.921467	0.361367	0.843771	0.644802	0.668857	0.656829
0.184000	-0.458046	0.800534	0.040464	0.716186	0.733050	0.048166	-0.061876	1.442804	0.754636	1.876191	0.366437	0.811984	0.645838	0.661853	0.653845
0.186000	-0.445051	0.808804	0.041463	0.717546	0.734776	0.038920	-0.087700	1.406937	0.711916	1.830916	0.371508	0.780198	0.646873	0.654850	0.650862
0.188000	-0.446322	0.817074	0.042462	0.718907	0.736501	0.029673	-0.113523	1.371071	0.669196	1.785640	0.373724	0.748411	0.647326	0.647847	0.647586
0.190000	-0.447592	0.825344	0.043460	0.720267	0.738227	0.037642	-0.139347	1.335205	0.626476	1.740365	0.375941	0.720068	0.647778	0.641602	0.644690
0.192000	-0.448863	0.833614	0.044459	0.721627	0.739953	0.045611	-0.165171	1.299338	0.583756	1.695089	0.378158	0.691725	0.648231	0.635358	0.641794
0.194000	-0.450134	0.841884	0.045458	0.722988	0.741678	0.053580	-0.190994	1.263472	0.541036	1.649813	0.380375	0.663381	0.648684	0.629113	0.638898
0.196000	-0.451405	0.850154	0.046457	0.724348	0.743404	0.061549	-0.216818	1.227606	0.498316	1.604538	0.382591	0.635038	0.649136	0.622869	0.636002
0.198000	-0.452676	0.858424	0.047456	0.725708	0.745129	0.069518	-0.242642	1.191740	0.455596	1.559262	0.384808	0.606695	0.649589	0.616624	0.633106
0.200000	-0.453947	0.866694	0.048454	0.727069	0.746855	0.077487	-0.268465	1.155873	0.412876	1.513987	0.387025	0.578351	0.650042	0.610379	0.630211
0.202000	-0.455218	0.874964	0.049453	0.728429	0.748580	0.085456	-0.294289	1.120007	0.370156	1.468711	0.389242	0.550008	0.650494	0.604135	0.627315
0.204000	-0.456489	0.883234	0.050452	0.729789	0.750306	0.093425	-0.320113	1.084141	0.327436	1.423436	0.391459	0.521665	0.650947	0.597890	0.624419
0.206000	-0.457759	0.891504	0.051451	0.731149	0.752032	0.101394	-0.345937	1.048275	0.284716	1.378160	0.393675	0.493322	0.651400	0.591646	0.621523
0.208000	-0.459030	0.899774	0.052450	0.732510	0.753757	0.109363	-0.371760	1.012408	0.241995	1.332885	0.395892	0.464978	0.651852	0.585401	0.618627
0.210000	-0.460301	0.890416	0.053448	0.733870	0.755483	0.117332	-0.397584	0.976542	0.199275	1.287609	0.394583	0.436635	0.651585	0.579156	0.615371
0.212000	-0.461572	0.881058	0.054447	0.735231	0.757208	0.125301	-0.413842	0.940676	0.156555	1.242334	0.393274	0.410205	0.651318	0.573333	0.612326
0.214000	-0.462843	0.871699	0.055446	0.736591	0.758934	0.133270	-0.430099	0.904810	0.113835	1.197058	0.391965	0.383775	0.651050	0.567510	0.609280
0.216000	-0.464114	0.862341	0.056445	0.737951	0.760659	0.141239	-0.446357	0.868943	0.071115	1.151782	0.390657	0.357345	0.650783	0.561687	0.606235
0.218000	-0.465385	0.852983	0.071438	0.739311	0.762385	0.149208	-0.462614	0.833077	0.028395	1.106507	0.392147	0.330915	0.651088	0.555864	0.603476
0.220000	-0.466656	0.843625	0.086432	0.740672	0.764110	0.157177	-0.478872	0.810442	-0.014325	1.061231	0.393637	0.307131	0.651392	0.550624	0.601008
0.222000	-0.467927	0.834266	0.101425	0.742032	0.765836	0.165146	-0.495129	0.787807	-0.057045	1.015956	0.395127	0.283347	0.651696	0.545384	0.598540
0.224000	-0.469197	0.824908	0.116419	0.743392	0.767562	0.173115	-0.511387	0.765172	-0.099765	0.970680	0.396617	0.259563	0.652000	0.540144	0.596072
0.226000	-0.470468	0.815550	0.131412	0.715407	0.769287	0.181084	-0.527644	0.742537	-0.142485	0.925405	0.392238	0.235779	0.651106	0.534904	0.593005
0.228000	-0.471739	0.806191	0.146406	0.687421	0.771013	0.189054	-0.543902	0.719902	-0.108054	0.880129	0.387858	0.227426	0.650212	0.533064	0.591638
0.230000	-0.473010	0.796833	0.161399	0.659436	0.772738	0.197023	-0.560159	0.697267	-0.073622	0.834854	0.383479	0.219072	0.649318	0.531223	0.590270
0.232000	-0.474281	0.787475	0.176392	0.631450	0.774464	0.204992	-0.576417	0.674632	-0.039190	0.789578	0.379100	0.210719	0.648423	0.529383	0.588903
0.234000	-0.475552	0.778116	0.191386	0.603465	0.776189	0.212961	-0.592674	0.651997	-0.004759	0.744303	0.374721	0.202366	0.647529	0.527542	0.587536
0.236000	-0.476823	0.768758	0.206379	0.575479	0.777460	0.220930	-0.608932	0.629362	0.029673	0.699027	0.370251	0.194012	0.646616	0.525702	0.586159
0.238000	-0.478094	0.759400	0.221373	0.547494	0.778731	0.228899	-0.625189	0.606727	0.064104	0.733459	0.365781	0.201600	0.645704	0.527374	0.586539
0.240000	-0.479364	0.750041	0.236366	0.519508	0.780002	0.236868	-0.641447	0.584092	0.098536	0.767890	0.361311	0.209188	0.644791	0.529045	0.586918
0.242000	-0.480635	0.740683	0.251360	0.491523	0.781273	0.244837	-0.657704	0.561457	0.132968	0.802322	0.356841	0.216776	0.643878	0.530717	0.587298
0.244000	-0.481906	0.731325	0.266353	0.463537	0.782544	0.252806	-0.673962	0.538822	0.167399	0.836753	0.352371	0.224364	0.642965	0.532389	0.587677
0.246000	-0.483177	0.721966	0.281346	0.435552	0.783815	0.260775	-0.690219	0.516187	0.201831	0.871185	0.347900	0.231952	0.642053	0.534061	0.588057
0.248000	-0.484448	0.712608	0.296340	0.407566	0.785086	0.268744	-0.706477	0.493552	0.236263	0.905617	0.343430	0.239540	0.641140	0.535732	0.588436
0.250000	-0.485719	0.703250	0.311333	0.379581	0.786357	0.276713	-0.722734	0.470917	0.270694	0.940048	0.338960	0.247128	0.640227	0.537404	0.588816
0.252000	-0.486990	0.693891	0.326327	0.351595	0.787627	0.284682	-0.738992	0.448283	0.305126	0.974480	0.334490	0.254716	0.639314	0.539076	0.589195
0.254000	-0.488261	0.684533	0.341320	0.323610	0.788898	0.292651	-0.755249	0.425648	0.339557	1.008911	0.330020	0.262304	0.638401	0.540748	0.589575
0.256000	-0.489532	0.675175	0.356314	0.295624	0.790169	0.300620	-0.771507	0.403013	0.373989	1.043343	0.325550	0.269892	0.637489	0.542420	0.589954
0.258000	-0.490802	0.665816	0.371307	0.267639	0.791440	0.308589	-0.787764	0.380378	0.408421	1.077775	0.321080	0.277480	0.636576	0.544091	0.590334
0.260000	-0.492073	0.656458	0.386301	0.239653	0.792711	0.316558	-0.804022	0.357743	0.442852	1.112206	0.316610	0.285067	0.635663	0.545763	0.590713
0.262000	-0.493344	0.647100	0.401294	0.211668	0.793982	0.324527	-0.820279	0.335108	0.477284	1.146638	0.312140	0.292655	0.634750	0.547435	0.591092
0.264000	-0.494615	0.637742	0.416287	0.183682	0.795253	0.332496	-0.836537	0.312473	0.511715	1.181069	0.307670	0.300243	0.633837	0.549107	0.591472
0.266000	-0.495886	0.628383	0.431281	0.155697	0.796524	0.340465	-0.852794	0.289838	0.546147	1.215501	0.303200	0.307831	0.632925	0.550778	0.591852
0.268000	-0.473536	0.619025	0.446274	0.127711	0.797794	0.348434	-0.869052	0.267203	0.580579	1.249933	0.303454	0.315419	0.632977	0.552450	0.592713
0.270000	-0.451185	0.609667	0.461268	0.099726	0.799065	0.316076	-0.885309	0.244568	0.615010	1.284364	0.303708	0.314942	0.633028	0.552345	0.592687
0.272000	-0.428835	0.600308	0.476261	0.071740	0.800336	0.283718	-0.901567	0.221933	0.649442	1.318796	0.303962	0.314464	0.633080	0.552240	0.592660
0.274000	-0.406484	0.590950	0.491255	0.043755	0.801607	0.251360	-0.917824	0.199298	0.683873	1.353227	0.304216	0.313987	0.633132	0.552135	0.592633
0.276000	-0.384134	0.581592	0.506248	0.015769	0.802878	0.219002	-0.934082	0.176663	0.718305	1.387659	0.304471	0.313509	0.633184	0.552029	0.592607
0.278000	-0.361784	0.572233	0.521241	-0.012216	0.804149	0.186644	-0.950339	0.154028	0.752737	1.422091	0.304725	0.313032	0.633236	0.551924	0.592580
0.280000	-0.339433	0.562875	0.536235	-0.040202	0.805420	0.154286	-0.966597	0.131393	0.787168	1.456522	0.304979	0.312555	0.633288	0.551819	0.592553
0.282000	-0.317083	0.553517	0.551228	-0.068187	0.806691	0.121928	-0.982854	0.108758	0.821600	1.490954	0.305233	0.312077	0.633340	0.551714	0.592527
0.284000	-0.294732	0.544158	0.566222	-0.096173	0.807962	0.089569	-0.999112	0.086123	0.856032	1.525386	0.305487	0.311600	0.633392	0.551609	0.592500
0.286000	-0.272382	0.534800	0.581215	-0.124158	0.809232	0.057211	-1.015369	0.063488	0.890463	1.559817	0.305741	0.311122	0.633444	0.551503	0.592474
0.288000	-0.250032	0.525442	0.596209	-0.152144	0.810503	0.024853	-1.031627	0.040853	0.924895	1.594249	0.305996	0.310645	0.633496	0.551398	0.592447
0.290000	-0.227681	0.530984	0.611202	-0.180129	0.811774	-0.007505	-1.047884	0.018218	0.959326	1.628680	0.309230	0.310167	0.634156	0.551293	0.592725
0.292000	-0.205331	0.536526	0.626195	-0.208115	0.813045	-0.039863	-1.052188	-0.004417	0.993758	1.663112	0.312464	0.312080	0.634816	0.551715	0.593265
0.294000	-0.182980	0.542068	0.641189	-0.236100	0.814316	-0.072221	-1.056492	-0.027052	1.028190	1.697544	0.315698	0.313994	0.635477	0.552136	0.593807
0.296000	-0.160630	0.547609	0.656182	-0.264086	0.815587	-0.104579	-1.060796	-0.049687	1.062621	1.731975	0.318933	0.315907	0.636137	0.552558	0.594347
0.298000	-0.138280	0.553151	0.647551	-0.292071	0.816858	-0.136937	-1.065100	-0.072322	1.097053	1.766407	0.317442	0.317820	0.635833	0.552979	0.594406
0.300000	-0.115929	0.558693	0.638919	-0.320057	0.818129	-0.169295	-1.069404	-0.062442	1.131484	1.800838	0.315951	0.326236	0.635528	0.554833	0.595181
0.302000	-0.093579	0.564235	0.630288	-0.348042	0.819399	-0.201653	-1.073708	-0.052562	1.165916	1.835270	0.314460	0.334653	0.635224	0.556688	0.595956
0.304000	-0.071228	0.569777	0.621656	-0.376028	0.820670	-0.234011	-1.078012	-0.042682	1.200348	1.869702	0.312969	0.343069	0.634920	0.558542	0.596731
0.306000	-0.048878	0.575319	0.613025	-0.344498	0.821941	-0.266370	-1.082316	-0.032802	1.234779	1.904133	0.323382	0.351485	0.637046	0.560396	0.598721
0.308000	-0.026528	0.580861	0.604393	-0.312968	0.823212	-0.298728	-1.086620	-0.022922	1.219637	1.938565	0.333794	0.349987	0.639172	0.560066	0.599619
0.310000	-0.004177	0.586403	0.595761	-0.281438	0.824483	-0.331086	-1.090924	-0.013042	1.204495	1.972996	0.344206	0.348488	0.641298	0.559736	0.600517
0.312000	0.018173	0.591945	0.587130	-0.249909	0.825754	-0.363444	-1.095228	-0.003162	1.189352	2.007428	0.354619	0.346990	0.643424	0.559406	0.601415
0.314000	0.040523	0.597487	0.578498	-0.218379	0.827025	-0.395802	-1.099532	0.006718	1.174210	2.041860	0.365031	0.345491	0.645550	0.559076	0.602313
0.316000	0.062874	0.603029	0.569867	-0.186849	0.812486	-0.428160	-1.103835	0.016598	1.159068	2.076291	0.372281	0.343992	0.647031	0.558745	0.602888
0.318000	0.085224	0.608571	0.561235	-0.155319	0.797947	-0.460518	-1.108139	0.026478	1.143926	2.067370	0.379532	0.333823	0.648512	0.556505	0.602508
0.320000	0.107575	0.614113	0.552604	-0.123789	0.783409	-0.492876	-1.112443	0.036359	1.128783	2.058448	0.386782	0.323654	0.649992	0.554264	0.602128
0.322000	0.129925	0.619655	0.543972	-0.092260	0.768870	-0.525234	-1.116747	0.046239	1.113641	2.049526	0.394032	0.313485	0.651473	0.552024	0.601748
0.324000	0.152275	0.625197	0.535340	-0.060730	0.754331	-0.557592	-1.121051	0.056119	1.098499	2.040604	0.401283	0.303316	0.652953	0.549784	0.601368
0.326000	0.174626	0.630739	0.526709	-0.029200	0.739792	-0.589950	-1.125355	0.065999	1.083356	2.031683	0.408533	0.293146	0.654434	0.547543	0.600988
0.328000	0.196976	0.636281	0.518077	0.002330	0.725254	-0.622309	-1.129659	0.075879	1.068214	2.022761	0.415784	0.282977	0.655914	0.545303	0.600608
0.330000	0.219327	0.641823	0.509446	0.033860	0.710715	-0.654667	-1.133963	0.085759	1.053072	2.013839	0.423034	0.272808	0.657395	0.543062	0.600228
0.332000	0.241677	0.647364	0.500814	0.065390	0.696176	-0.687025	-1.138267	0.095639	1.037930	2.004917	0.430284	0.262639	0.658875	0.540822	0.599848
0.334000	0.264027	0.652906	0.492183	0.096919	0.681637	-0.719383	-1.142571	0.105519	1.022787	1.995996	0.437535	0.252470	0.660356	0.538581	0.599468
0.336000	0.286378	0.658448	0.483551	0.128449	0.667099	-0.751741	-1.146875	0.115399	1.007645	1.987074	0.444785	0.242300	0.661836	0.536341	0.599088
0.338000	0.308728	0.663990	0.474919	0.159979	0.652560	-0.784099	-1.151179	0.125279	0.992503	1.978152	0.452035	0.232131	0.663317	0.534100	0.598708
0.340000	0.331079	0.669532	0.466288	0.191509	0.638021	-0.816457	-1.155483	0.135159	0.977360	1.969231	0.459286	0.221962	0.664797	0.531860	0.598328
0.342000	0.353429	0.675074	0.457656	0.223039	0.623482	-0.848815	-1.159787	0.145039	0.962218	1.960309	0.466536	0.211793	0.666278	0.529619	0.597948
0.344000	0.375779	0.680616	0.449025	0.254568	0.608944	-0.881173	-1.164091	0.154919	0.947076	1.951387	0.473786	0.201623	0.667758	0.527379	0.597569
0.346000	0.398130	0.686158	0.440393	0.286098	0.594405	-0.913531	-1.168395	0.164799	0.931933	1.942465	0.481037	0.191454	0.669239	0.525138	0.597189
0.348000	0.398223	0.691700	0.431762	0.317628	0.579866	-0.945889	-1.172699	0.174679	0.916791	1.933544	0.483836	0.181285	0.669810	0.522898	0.596354
0.350000	0.398316	0.697242	0.423130	0.349158	0.565327	-0.938716	-1.177003	0.184559	0.901649	1.924622	0.486635	0.179022	0.670382	0.522399	0.596391
0.352000	0.398409	0.702784	0.414498	0.380688	0.550789	-0.931543	-1.181307	0.194439	0.886507	1.915700	0.489434	0.176759	0.670954	0.521901	0.596427
0.354000	0.398502	0.708326	0.405867	0.412218	0.536250	-0.924370	-1.185611	0.204319	0.871364	1.906778	0.492233	0.174496	0.671525	0.521402	0.596464
0.356000	0.398596	0.713868	0.397235	0.443747	0.521711	-0.917196	-1.189915	0.214199	0.856222	1.897857	0.495031	0.172233	0.672096	0.520903	0.596500
0.358000	0.398689	0.719410	0.388604	0.475277	0.507172	-0.910023	-1.194219	0.224079	0.841080	1.888935	0.497830	0.169970	0.672668	0.520405	0.596537
0.360000	0.398782	0.724952	0.379972	0.506807	0.492634	-0.902850	-1.198522	0.233959	0.825937	1.880013	0.500629	0.167707	0.673240	0.519906	0.596573
0.362000	0.398875	0.730494	0.371341	0.538337	0.478095	-0.895677	-1.202826	0.243839	0.810795	1.871091	0.503428	0.165445	0.673811	0.519408	0.596609
0.364000	0.398968	0.736036	0.362709	0.569867	0.463556	-0.888503	-1.207130	0.253719	0.795653	1.862170	0.506227	0.163182	0.674383	0.518909	0.596646
0.366000	0.399062	0.741578	0.354077	0.601397	0.449017	-0.881330	-1.211434	0.263599	0.780511	1.853248	0.509026	0.160919	0.674954	0.518411	0.596682
0.368000	0.399155	0.747119	0.345446	0.632926	0.434479	-0.874157	-1.215738	0.273479	0.765368	1.844326	0.511825	0.158656	0.675526	0.517912	0.596719
0.370000	0.399248	0.721404	0.336814	0.664456	0.419940	-0.866984	-1.220042	0.283359	0.750226	1.835405	0.508372	0.156393	0.674821	0.517413	0.596117
0.372000	0.399341	0.695688	0.328183	0.695986	0.405401	-0.859810	-1.140184	0.293239	0.735084	1.826483	0.504920	0.170962	0.674116	0.520623	0.597370
0.374000	0.399434	0.669972	0.319551	0.727516	0.390862	-0.852637	-1.060325	0.303119	0.719941	1.817561	0.501467	0.185532	0.673411	0.523833	0.598622
0.376000	0.399527	0.644256	0.310920	0.759046	0.376324	-0.845464	-0.980467	0.312999	0.704799	1.808639	0.498014	0.200101	0.672706	0.527043	0.599874
0.378000	0.399621	0.618540	0.298472	0.790575	0.361785	-0.838291	-0.900608	0.322879	0.689657	1.799718	0.493799	0.214671	0.671845	0.530253	0.601049
0.380000	0.399714	0.592825	0.286024	0.822105	0.347246	-0.831117	-0.820750	0.364484	0.674515	1.790796	0.489583	0.235585	0.670984	0.534861	0.602923
0.382000	0.399807	0.567109	0.273576	0.853635	0.332707	-0.823944	-0.740891	0.406089	0.659372	1.781874	0.485367	0.256500	0.670123	0.539469	0.604796
0.384000	0.399900	0.541393	0.261128	0.885165	0.318169	-0.816771	-0.661033	0.447694	0.644230	1.772952	0.481151	0.277415	0.669262	0.544077	0.606670
0.386000	0.399993	0.515677	0.248680	0.864812	0.303630	-0.809598	-0.581174	0.489299	0.629088	1.764031	0.466558	0.298329	0.666282	0.548685	0.607484
0.388000	0.400086	0.489961	0.236232	0.844459	0.289091	-0.802424	-0.501316	0.530904	0.608840	1.755109	0.451966	0.318222	0.663303	0.553068	0.608185
0.390000	0.400180	0.464246	0.223784	0.824107	0.274552	-0.795251	-0.421457	0.572509	0.588592	1.746187	0.437374	0.338116	0.660323	0.557451	0.608887
0.392000	0.400273	0.438530	0.211336	0.803754	0.260014	-0.788078	-0.341599	0.614114	0.568345	1.737265	0.422781	0.358009	0.657343	0.561834	0.609588
0.394000	0.400366	0.412814	0.198888	0.783401	0.245475	-0.780905	-0.261741	0.655718	0.548097	1.728344	0.408189	0.377903	0.654363	0.566217	0.610290
0.396000	0.400459	0.387098	0.186440	0.763048	0.214034	-0.773731	-0.181882	0.697323	0.527850	1.719422	0.390216	0.397796	0.650693	0.570599	0.610646
0.398000	0.400552	0.361382	0.173992	0.742696	0.182594	-0.766558	-0.102024	0.738928	0.507602	1.698535	0.372243	0.415297	0.647023	0.574455	0.610739
0.400000	0.400645	0.335666	0.161544	0.722343	0.151154	-0.759385	-0.022165	0.780533	0.487354	1.677649	0.354271	0.432797	0.643353	0.578311	0.610832
0.402000	0.400739	0.309951	0.149096	0.701990	0.119713	-0.752212	0.057693	0.822138	0.467107	1.656762	0.336298	0.450298	0.639683	0.582167	0.610925
0.404000	0.400832	0.284235	0.136648	0.681637	0.088273	-0.745038	0.137552	0.863743	0.446859	1.635876	0.318325	0.467798	0.636013	0.586022	0.611018
0.406000	0.400925	0.258519	0.124201	0.661285	0.056833	-0.737865	0.217410	0.905348	0.426611	1.614990	0.300352	0.485299	0.632343	0.589878	0.611111
0.408000	0.401018	0.232803	0.111753	0.640932	0.025392	-0.730692	0.297269	0.946952	0.406364	1.594103	0.282380	0.502799	0.628673	0.593734	0.611203
0.410000	0.401111	0.207087	0.099305	0.620579	-0.006048	-0.723519	0.377127	0.988557	0.386116	1.573217	0.264407	0.520300	0.625003	0.597589	0.611296
0.412000	0.401204	0.181372	0.086857	0.600226	-0.037489	-0.716345	0.456986	1.030162	0.365869	1.552330	0.246434	0.537800	0.621333	0.601445	0.611389
0.414000	0.401298	0.155656	0.074409	0.579874	-0.068929	-0.709172	0.536844	1.071767	0.345621	1.531444	0.228461	0.555301	0.617663	0.605301	0.611482
0.416000	0.401391	0.129940	0.061961	0.559521	-0.100369	-0.701999	0.616703	1.113372	0.325373	1.510557	0.210489	0.572801	0.613993	0.609156	0.611575
0.418000	0.401484	0.104224	0.049513	0.539168	-0.131810	-0.694826	0.696561	1.154977	0.305126	1.489671	0.192516	0.590302	0.610323	0.613012	0.611668
0.420000	0.401577	0.078508	0.037065	0.518815	-0.163250	-0.687652	0.776420	1.196582	0.284878	1.468784	0.174543	0.607802	0.606653	0.616868	0.611760
0.422000	0.401670	0.052793	0.024617	0.498462	-0.194690	-0.680479	0.856278	1.238186	0.264630	1.447898	0.156570	0.625303	0.602983	0.620724	0.611853
0.424000	0.401764	0.027077	0.012169	0.478110	-0.226131	-0.673306	0.936137	1.279791	0.244383	1.427011	0.138598	0.642803	0.599313	0.624579	0.611946
0.426000	0.401857	0.001361	-0.000279	0.457757	-0.257571	-0.666133	1.015995	1.321396	0.224135	1.406125	0.120625	0.660304	0.595643	0.628435	0.612039
0.428000	0.400582	-0.024355	-0.012727	0.437404	-0.289012	-0.658959	1.095853	1.363001	0.203888	1.385238	0.102379	0.677804	0.591917	0.632291	0.612104
0.430000	0.399307	-0.050071	-0.025175	0.417051	-0.320452	-0.661991	1.175712	1.404606	0.183640	1.364352	0.084132	0.693264	0.588191	0.635697	0.611944
0.432000	0.398033	-0.075786	-0.037623	0.396699	-0.351892	-0.665023	1.255570	1.446211	0.163392	1.343465	0.065886	0.708723	0.584465	0.639103	0.611784
0.434000	0.396758	-0.101502	-0.050071	0.376346	-0.383333	-0.668055	1.335429	1.487816	0.143145	1.322579	0.047640	0.724183	0.580739	0.642509	0.611624
0.436000	0.395484	-0.127218	-0.062519	0.355993	-0.414773	-0.671087	1.415287	1.529420	0.122897	1.301692	0.029393	0.739642	0.577013	0.645915	0.611464
0.438000	0.394209	-0.152934	-0.074967	0.335640	-0.446213	-0.674119	1.495146	1.571025	0.102649	1.280806	0.011147	0.755102	0.573288	0.649321	0.611304
0.440000	0.392934	-0.178650	-0.087415	0.315288	-0.477654	-0.677150	1.575004	1.612630	0.082402	1.259919	-0.007099	0.770561	0.569562	0.652727	0.611144
0.442000	0.391660	-0.204366	-0.099862	0.294935	-0.509094	-0.680182	1.654863	1.654235	0.062154	1.239033	-0.025345	0.786021	0.565836	0.656133	0.610984
0.444000	0.390385	-0.230081	-0.112310	0.274582	-0.540535	-0.683214	1.734721	1.695840	0.041907	1.218146	-0.043592	0.801480	0.562110	0.659539	0.610825
0.446000	0.389111	-0.255797	-0.124758	0.254229	-0.571975	-0.686246	1.814580	1.737445	0.021659	1.197260	-0.061838	0.816939	0.558384	0.662945	0.610665
0.448000	0.387836	-0.281513	-0.137206	0.233877	-0.603415	-0.689278	1.894438	1.779050	0.001411	1.176373	-0.080084	0.832399	0.554658	0.666351	0.610505
0.450000	0.386561	-0.254254	-0.149654	0.213524	-0.634856	-0.692309	1.974297	1.820655	-0.018836	1.155487	-0.087736	0.847858	0.553096	0.669757	0.611426
0.452000	0.385287	-0.226995	-0.162102	0.193171	-0.666296	-0.695341	1.918508	1.862259	-0.039084	1.134600	-0.095387	0.836188	0.551533	0.667186	0.609360
0.454000	0.384012	-0.199737	-0.174550	0.172818	-0.697736	-0.698373	1.862719	1.903864	-0.059332	1.113714	-0.103039	0.824518	0.549971	0.664615	0.607293
0.456000	0.382738	-0.172478	-0.186998	0.152466	-0.729177	-0.701405	1.806930	1.945469	-0.079579	1.092827	-0.110690	0.812848	0.548409	0.662044	0.605226
0.458000	0.381463	-0.145219	-0.188817	0.132113	-0.760617	-0.704437	1.751141	1.987074	-0.099827	1.071941	-0.116215	0.801179	0.547280	0.659473	0.603376
0.460000	0.380188	-0.117960	-0.190636	0.111760	-0.792058	-0.707469	1.695352	1.927777	-0.120074	1.051054	-0.121741	0.769328	0.546152	0.652455	0.599304
0.462000	0.378914	-0.090702	-0.192454	0.091407	-0.823498	-0.710500	1.639564	1.868480	-0.140322	1.030168	-0.127267	0.737478	0.545024	0.645438	0.595231
0.464000	0.377639	-0.063443	-0.194273	0.071055	-0.854938	-0.713532	1.583775	1.809183	-0.160570	1.009281	-0.132792	0.705628	0.543895	0.638421	0.591158
0.466000	0.376365	-0.036184	-0.196092	0.040796	-0.886379	-0.716564	1.527986	1.749886	-0.180817	0.988395	-0.140299	0.673777	0.542362	0.631404	0.586883
0.468000	0.375090	-0.008925	-0.197911	0.010537	-0.917819	-0.719596	1.472197	1.690589	-0.136181	0.967508	-0.147806	0.654904	0.540830	0.627245	0.584037
0.470000	0.373815	0.018333	-0.199729	-0.019722	-0.949259	-0.722628	1.416408	1.631292	-0.091544	0.946622	-0.155312	0.636030	0.539297	0.623087	0.581192
0.472000	0.372541	0.045592	-0.201548	-0.049981	-0.980700	-0.725659	1.360619	1.571995	-0.046907	0.925735	-0.162819	0.617157	0.537764	0.618929	0.578346
0.474000	0.371266	0.072851	-0.203367	-0.080240	-1.012140	-0.728691	1.304831	1.512698	-0.002271	0.904849	-0.170326	0.598283	0.536231	0.614771	0.575501
0.476000	0.369991	0.100110	-0.205185	-0.110499	-1.022680	-0.731723	1.249042	1.453401	0.042366	0.883962	-0.173653	0.579410	0.535552	0.610613	0.573082
0.478000	0.368717	0.127368	-0.207004	-0.140758	-1.033220	-0.734755	1.193253	1.394104	0.087003	0.876632	-0.176979	0.563247	0.534872	0.607052	0.570962
0.480000	0.367442	0.154627	-0.208823	-0.171017	-1.043759	-0.737787	1.137464	1.334807	0.131639	0.869302	-0.180306	0.547085	0.534193	0.603491	0.568842
0.482000	0.366168	0.181886	-0.210642	-0.201276	-1.054299	-0.740819	1.081675	1.275510	0.176276	0.861972	-0.183633	0.530923	0.533514	0.599930	0.566722
0.484000	0.364893	0.209145	-0.212460	-0.231535	-1.064839	-0.743850	1.025886	1.216213	0.220913	0.854642	-0.186959	0.514761	0.532834	0.596369	0.564602
0.486000	0.363618	0.236403	-0.214279	-0.261794	-1.075379	-0.746882	0.970097	1.156916	0.265550	0.847311	-0.190286	0.498598	0.532155	0.592808	0.562482
0.488000	0.362344	0.263662	-0.216098	-0.292053	-1.085918	-0.749914	0.914309	1.097619	0.310186	0.839981	-0.193613	0.482436	0.531476	0.589247	0.560362
0.490000	0.361069	0.290921	-0.217917	-0.322312	-1.096458	-0.752946	0.858520	1.038322	0.354823	0.832651	-0.196939	0.466274	0.530797	0.585687	0.558242
0.492000	0.359795	0.318180	-0.219735	-0.352571	-1.106998	-0.755978	0.802731	0.979025	0.399460	0.825321	-0.200266	0.450112	0.530117	0.582126	0.556121
0.494000	0.358520	0.345438	-0.221554	-0.382830	-1.117538	-0.759009	0.746942	0.919728	0.444096	0.817991	-0.203593	0.433949	0.529438	0.578565	0.554001
0.496000	0.357245	0.372697	-0.223373	-0.413089	-1.128078	-0.762041	0.691153	0.860431	0.488733	0.810661	-0.206919	0.417787	0.528759	0.575004	0.551881
0.498000	0.355971	0.399956	-0.225192	-0.443347	-1.138617	-0.765073	0.635364	0.801134	0.533370	0.803330	-0.210246	0.401625	0.528079	0.571443	0.549761
0.500000	0.354696	0.427215	-0.227010	-0.473606	-1.149157	-0.768105	0.579575	0.741837	0.578006	0.796000	-0.213573	0.385463	0.527400	0.567882	0.547641
0.502000	0.353422	0.454473	-0.228829	-0.503865	-1.159697	-0.771137	0.523787	0.682540	0.622643	0.788670	-0.216899	0.369301	0.526721	0.564321	0.545521
0.504000	0.352147	0.481732	-0.230648	-0.534124	-1.170236	-0.774169	0.467998	0.623243	0.667280	0.781340	-0.220226	0.353138	0.526042	0.560760	0.543401
0.506000	0.350872	0.508991	-0.232467	-0.564383	-1.180776	-0.777200	0.412209	0.563946	0.711916	0.774010	-0.223553	0.336976	0.525362	0.557200	0.541281
0.508000	0.349057	0.536250	-0.234285	-0.594642	-1.191316	-0.780232	0.356420	0.504649	0.756553	0.766680	-0.226987	0.320814	0.524661	0.553639	0.539150
0.510000	0.347242	0.563509	-0.236104	-0.624901	-1.201856	-0.747392	0.300631	0.445352	0.801190	0.759349	-0.230422	0.311826	0.523959	0.551659	0.537809
0.512000	0.345427	0.590767	-0.237923	-0.655160	-1.212396	-0.714552	0.244842	0.386055	0.845826	0.752019	-0.233857	0.302838	0.523258	0.549678	0.536468
0.514000	0.343612	0.618026	-0.239742	-0.685419	-1.222935	-0.681712	0.189054	0.326758	0.890463	0.744689	-0.237291	0.293850	0.522557	0.547698	0.535127
0.516000	0.341797	0.645285	-0.241560	-0.715678	-1.233475	-0.648872	0.133265	0.267461	0.935100	0.737359	-0.240726	0.284862	0.521855	0.545718	0.533787
0.518000	0.339982	0.672544	-0.243379	-0.745937	-1.244015	-0.616032	0.077476	0.208163	0.979736	0.730029	-0.244161	0.275875	0.521154	0.543738	0.532446
0.520000	0.338167	0.699802	-0.245198	-0.776196	-1.254555	-0.583192	0.021687	0.148866	1.024373	0.722699	-0.247596	0.266887	0.520452	0.541758	0.531105
0.522000	0.336352	0.727061	-0.247017	-0.806455	-1.265094	-0.550352	-0.034102	0.089569	1.069010	0.715369	-0.251030	0.257899	0.519751	0.539777	0.529764
0.524000	0.334537	0.754320	-0.248835	-0.836714	-1.275634	-0.517512	-0.089891	0.030272	1.113647	0.708038	-0.254465	0.248911	0.519050	0.537797	0.528423
0.526000	0.332722	0.781579	-0.250654	-0.866973	-1.286174	-0.484672	-0.145680	-0.029025	1.158283	0.700708	-0.257900	0.239923	0.518348	0.535817	0.527083
0.528000	0.330907	0.808837	-0.252473	-0.897231	-1.296714	-0.451832	-0.201468	-0.088322	1.202920	0.693378	-0.261335	0.230935	0.517647	0.533837	0.525742
0.530000	0.329092	0.782577	-0.254291	-0.927490	-1.307253	-0.418992	-0.257257	-0.147619	1.247557	0.686048	-0.275473	0.221947	0.514760	0.531856	0.523308
0.532000	0.327277	0.756317	-0.256110	-0.957749	-1.317793	-0.386152	-0.191263	-0.206916	1.292193	0.678718	-0.289612	0.237316	0.511873	0.535242	0.523558
0.534000	0.325462	0.730058	-0.257929	-0.988008	-1.328333	-0.353312	-0.125269	-0.266213	1.336830	0.671387	-0.303750	0.252685	0.508986	0.538629	0.523807
0.536000	0.323647	0.703798	-0.259748	-1.018267	-1.338873	-0.320472	-0.059276	-0.325510	1.381467	0.664057	-0.317889	0.268053	0.506099	0.542015	0.524057
0.538000	0.321832	0.677538	-0.251843	-1.048526	-1.349412	-0.287632	0.006718	-0.384807	1.426103	0.656727	-0.330082	0.283422	0.503609	0.545401	0.524505
0.540000	0.320017	0.651278	-0.243938	-1.078785	-1.359952	-0.254791	0.072712	-0.353883	1.470740	0.649397	-0.342276	0.316835	0.501119	0.552762	0.526940
0.542000	0.318202	0.625018	-0.236033	-1.109044	-1.370492	-0.221951	0.138706	-0.322960	1.515377	0.642067	-0.354470	0.350248	0.498629	0.560124	0.529376
0.544000	0.316387	0.598758	-0.228128	-1.139303	-1.381032	-0.189111	0.204700	-0.292036	1.560013	0.634737	-0.366664	0.383660	0.496139	0.567485	0.531812
0.546000	0.314572	0.572498	-0.220224	-1.116405	-1.391571	-0.156271	0.270694	-0.261113	1.604650	0.627406	-0.368226	0.417073	0.495820	0.574847	0.535333
0.548000	0.312757	0.546238	-0.212319	-1.093506	-1.402111	-0.123431	0.336688	-0.230189	1.608153	0.620076	-0.369788	0.442259	0.495501	0.580396	0.537948
0.550000	0.310942	0.519978	-0.204414	-1.070608	-1.412651	-0.090591	0.402682	-0.199266	1.611655	0.612746	-0.371351	0.467445	0.495182	0.585944	0.540563
0.552000	0.309127	0.493718	-0.196509	-1.047710	-1.423191	-0.057751	0.468676	-0.168343	1.615158	0.605416	-0.372913	0.492631	0.494863	0.591493	0.543178
0.554000	0.307312	0.467458	-0.188604	-1.024812	-1.433730	-0.024911	0.534670	-0.137419	1.618660	0.598086	-0.374475	0.517817	0.494544	0.597042	0.545793
0.556000	0.305497	0.441198	-0.180700	-1.001913	-1.393837	0.007929	0.600664	-0.106496	1.622163	0.590756	-0.365951	0.543003	0.496284	0.602591	0.549438
0.558000	0.303682	0.414938	-0.172795	-0.979015	-1.353944	0.040769	0.666658	-0.075572	1.625665	0.607809	-0.357427	0.573066	0.498025	0.609215	0.553620
0.560000	0.301867	0.388678	-0.164890	-0.956117	-1.314051	0.073609	0.732652	-0.044649	1.629168	0.624862	-0.348903	0.603128	0.499766	0.615838	0.557802
0.562000	0.300052	0.362418	-0.156985	-0.933219	-1.274158	0.106449	0.798645	-0.013725	1.632671	0.641916	-0.340378	0.633191	0.501506	0.622462	0.561984
0.564000	0.298237	0.336158	-0.149080	-0.910320	-1.234265	0.139289	0.864639	0.017198	1.636173	0.658969	-0.331854	0.663254	0.503247	0.629085	0.566166
0.566000	0.296422	0.309898	-0.141175	-0.887422	-1.194372	0.172129	0.930633	0.048122	1.639676	0.676022	-0.323330	0.693316	0.504988	0.635708	0.570348
0.568000	0.294607	0.283639	-0.133271	-0.864524	-1.154479	0.204969	0.996627	0.079045	1.643178	0.693075	-0.314806	0.723379	0.506728	0.642332	0.574530
0.570000	0.292792	0.257379	-0.125366	-0.841626	-1.114586	0.237809	1.062621	0.109968	1.646681	0.710129	-0.306281	0.753442	0.508469	0.648955	0.578712
0.572000	0.290977	0.231119	-0.117461	-0.818727	-1.074693	0.270649	1.128615	0.140892	1.650183	0.727182	-0.297757	0.783504	0.510210	0.655579	0.582894
0.574000	0.289162	0.204859	-0.109556	-0.795829	-1.034800	0.303489	1.194609	0.171815	1.653686	0.744235	-0.289233	0.813567	0.511950	0.662202	0.587076
0.576000	0.287347	0.178599	-0.101651	-0.772931	-0.994907	0.336329	1.260603	0.202739	1.657188	0.761289	-0.280709	0.843630	0.513691	0.668825	0.591258
0.578000	0.285532	0.152339	-0.093747	-0.750033	-0.955014	0.369169	1.326597	0.233662	1.660691	0.778342	-0.272184	0.873692	0.515432	0.675449	0.595440
0.580000	0.283717	0.126079	-0.085842	-0.727134	-0.915121	0.402009	1.392591	0.264586	1.664194	0.795395	-0.263660	0.903755	0.517172	0.682072	0.599622
0.582000	0.281902	0.099819	-0.077937	-0.704236	-0.875228	0.434849	1.458585	0.295509	1.667696	0.812448	-0.255136	0.933818	0.518913	0.688696	0.603804
0.584000	0.280087	0.073559	-0.070032	-0.681338	-0.835335	0.467690	1.524579	0.326432	1.671199	0.829502	-0.246612	0.963880	0.520653	0.695319	0.607986
0.586000	0.278272	0.047299	-0.062127	-0.658440	-0.795442	0.500530	1.590572	0.357356	1.674701	0.846555	-0.238088	0.993943	0.522394	0.701942	0.612168
0.588000	0.297808	0.021039	-0.054222	-0.635541	-0.755549	0.533370	1.656566	0.388279	1.678204	0.863608	-0.225293	1.024005	0.525007	0.708566	0.616786
0.590000	0.317345	-0.005221	-0.046318	-0.612643	-0.715656	0.531615	1.722560	0.419203	1.681706	0.880661	-0.212498	1.047149	0.527619	0.713665	0.620642
0.592000	0.336881	-0.031481	-0.038413	-0.589745	-0.675762	0.529861	1.788554	0.450126	1.685209	0.897715	-0.199704	1.070293	0.530232	0.718764	0.624498
0.594000	0.356418	-0.057741	-0.030508	-0.566847	-0.635869	0.528107	1.854548	0.481050	1.688712	0.914768	-0.186909	1.093437	0.532845	0.723863	0.628354
0.596000	0.375955	-0.084001	-0.022603	-0.543948	-0.595976	0.526353	1.920542	0.511973	1.692214	0.931821	-0.174115	1.116581	0.535457	0.728962	0.632210
0.598000	0.395491	-0.110261	-0.014698	-0.521050	-0.556083	0.524599	1.986536	0.542897	1.695717	0.948875	-0.161320	1.139725	0.538070	0.734061	0.636065
0.600000	0.415028	-0.136521	-0.006794	-0.498152	-0.516190	0.522845	2.052530	0.573820	1.699219	0.965928	-0.148526	1.162868	0.540683	0.739160	0.639921
0.602000	0.434564	-0.162780	0.001111	-0.475254	-0.476297	0.521091	2.118524	0.604743	1.702722	0.982981	-0.135731	1.186012	0.543295	0.744259	0.643777
0.604000	0.454101	-0.189040	0.009016	-0.452355	-0.436404	0.519337	2.184518	0.635667	1.706224	1.000035	-0.122937	1.209156	0.545908	0.749358	0.647633
0.606000	0.473637	-0.215300	0.016921	-0.429457	-0.396511	0.517583	2.250512	0.666590	1.709727	1.017088	-0.110142	1.232300	0.548520	0.754457	0.651489
0.608000	0.493174	-0.241560	0.024826	-0.406559	-0.356618	0.515829	2.316505	0.697514	1.713229	1.034141	-0.097348	1.255444	0.551133	0.759556	0.655345
0.610000	0.512711	-0.232563	0.032730	-0.383661	-0.316725	0.514075	2.382499	0.728437	1.716732	1.051194	-0.077502	1.278588	0.555186	0.764655	0.659920
0.612000	0.532247	-0.223567	0.040635	-0.360762	-0.276832	0.512321	2.348544	0.759361	1.720235	1.068248	-0.057656	1.281741	0.559238	0.765350	0.662294
0.614000	0.551784	-0.214570	0.048540	-0.337864	-0.236939	0.510567	2.314589	0.790284	1.723737	1.085301	-0.037810	1.284896	0.563291	0.766045	0.664668
0.616000	0.571320	-0.205573	0.056445	-0.314966	-0.197046	0.508812	2.280634	0.821208	1.727240	1.102354	-0.017964	1.288050	0.567343	0.766740	0.667042
0.618000	0.590857	-0.196576	0.058353	-0.292068	-0.157153	0.507058	2.246678	0.852131	1.730742	1.119408	0.000683	1.291203	0.571151	0.767435	0.669293
0.620000	0.610393	-0.187579	0.060261	-0.269169	-0.117260	0.505304	2.212723	0.804631	1.734245	1.136461	0.019329	1.278673	0.574958	0.764674	0.669816
0.622000	0.629930	-0.178583	0.062170	-0.246271	-0.077367	0.503550	2.178768	0.757130	1.737747	1.153514	0.037976	1.266142	0.578766	0.761913	0.670340
0.624000	0.649466	-0.169586	0.064078	-0.223373	-0.037474	0.501796	2.144813	0.709630	1.741250	1.170567	0.056622	1.253611	0.582574	0.759152	0.670863
0.626000	0.669003	-0.160589	0.065986	-0.217738	0.002419	0.500042	2.110857	0.662130	1.744753	1.187621	0.071816	1.241080	0.585676	0.756392	0.671034
0.628000	0.688540	-0.151592	0.067894	-0.212103	0.042312	0.498288	2.076902	0.614629	1.737260	1.204674	0.087010	1.226351	0.588779	0.753146	0.670963
0.630000	0.708076	-0.142595	0.069802	-0.206468	0.082205	0.496534	2.042947	0.567129	1.729767	1.221727	0.102204	1.211621	0.591881	0.749901	0.670891
0.632000	0.727613	-0.133599	0.071710	-0.200832	0.122099	0.494780	2.008991	0.519628	1.722274	1.238780	0.117398	1.196891	0.594984	0.746656	0.670820
0.634000	0.747149	-0.124602	0.073619	-0.195197	0.161992	0.493026	1.975036	0.472128	1.714782	1.255834	0.132592	1.182161	0.598087	0.743411	0.670749
0.636000	0.766686	-0.115605	0.075527	-0.189562	0.148906	0.491272	1.941081	0.424628	1.707289	1.272887	0.137190	1.167431	0.599026	0.740165	0.669595
0.638000	0.786222	-0.106608	0.077435	-0.183927	0.135821	0.489518	1.907126	0.377127	1.699796	1.268903	0.141789	1.148494	0.599965	0.735993	0.667979
0.640000	0.805759	-0.097611	0.079343	-0.178292	0.122736	0.487763	1.873170	0.329627	1.692304	1.264918	0.146387	1.129557	0.600904	0.731821	0.666362
0.642000	0.825296	-0.088615	0.081251	-0.172657	0.109651	0.486009	1.839215	0.282126	1.684811	1.260934	0.150985	1.110619	0.601843	0.727648	0.664745
0.644000	0.844832	-0.079618	0.083160	-0.167022	0.096565	0.484255	1.805260	0.234626	1.677318	1.256949	0.155584	1.091682	0.602782	0.723476	0.663129
0.646000	0.864369	-0.070621	0.085068	-0.161387	0.083480	0.482501	1.771305	0.187126	1.669826	1.252964	0.160182	1.072744	0.603720	0.719304	0.661512
0.648000	0.883905	-0.061624	0.086976	-0.155751	0.070395	0.480747	1.737350	0.139625	1.662333	1.248980	0.164780	1.053807	0.604659	0.715132	0.659896
0.650000	0.903442	-0.052627	0.088884	-0.150116	0.057310	0.478993	1.703394	0.092125	1.654840	1.244995	0.169378	1.034870	0.605598	0.710959	0.658279
0.652000	0.922978	-0.043631	0.090792	-0.144481	0.044224	0.477239	1.669439	0.044625	1.647348	1.241011	0.173977	1.015932	0.606537	0.706787	0.656662
0.654000	0.942515	-0.034634	0.092701	-0.138846	0.031139	0.475485	1.635484	-0.002876	1.639855	1.237026	0.178575	0.996995	0.607476	0.702615	0.655046
0.656000	0.962051	-0.025637	0.094609	-0.133211	0.018054	0.473731	1.601528	-0.050376	1.632362	1.233042	0.183173	0.978057	0.608415	0.698443	0.653429
0.658000	0.981588	-0.016640	0.096517	-0.127576	0.004969	0.471977	1.567573	-0.097877	1.624870	1.229057	0.187771	0.959120	0.609354	0.694270	0.651812
0.660000	1.001125	-0.007643	0.098425	-0.121941	-0.008117	0.470223	1.533618	-0.145377	1.617377	1.225073	0.192370	0.940183	0.610293	0.690098	0.650196
0.662000	1.020661	0.001353	0.100333	-0.116306	-0.021202	0.468469	1.499663	-0.192877	1.609884	1.221088	0.196968	0.921245	0.611232	0.685926	0.648579
0.664000	1.040198	0.010350	0.102241	-0.110671	-0.034287	0.466714	1.465707	-0.240378	1.602391	1.217104	0.201566	0.902308	0.612171	0.681753	0.646962
0.666000	1.059734	0.019347	0.104150	-0.105035	-0.047372	0.464960	1.431752	-0.287878	1.594899	1.213119	0.206165	0.883371	0.613110	0.677581	0.645346
0.668000	1.016752	0.028344	0.106058	-0.099400	-0.060458	0.463206	1.397797	-0.335378	1.587406	1.209135	0.198259	0.864433	0.611496	0.673409	0.642452
0.670000	0.973769	0.037341	0.107966	-0.093765	-0.073543	0.438974	1.363842	-0.382879	1.579913	1.205150	0.190353	0.841000	0.609882	0.668246	0.639064
0.672000	0.930786	0.046338	0.109874	-0.088130	-0.086628	0.414742	1.329886	-0.430379	1.572421	1.201166	0.182448	0.817567	0.608267	0.663083	0.635675
0.674000	0.887804	0.055334	0.111782	-0.082495	-0.099713	0.390510	1.295931	-0.477880	1.564928	1.197181	0.174542	0.794134	0.606653	0.657921	0.632287
0.676000	0.844821	0.064331	0.113691	-0.076860	-0.112799	0.366278	1.261976	-0.525380	1.557435	1.193197	0.166637	0.770701	0.605039	0.652758	0.628898
0.678000	0.801838	0.073328	0.115599	-0.071225	-0.125884	0.342046	1.228021	-0.572880	1.549943	1.189212	0.158731	0.747268	0.603424	0.647595	0.625510
0.680000	0.758856	0.082325	0.117507	-0.065590	-0.138969	0.317813	1.194065	-0.620381	1.542450	1.185228	0.150826	0.723835	0.601810	0.642432	0.622121
0.682000	0.715873	0.091322	0.119415	-0.059955	-0.152054	0.293581	1.160110	-0.667881	1.534957	1.181243	0.142920	0.700402	0.600196	0.637270	0.618733
0.684000	0.672890	0.100318	0.121323	-0.054319	-0.165140	0.269349	1.126155	-0.715381	1.527465	1.177259	0.135015	0.676969	0.598581	0.632107	0.615344
0.686000	0.629907	0.109315	0.123232	-0.048684	-0.178225	0.245117	1.092200	-0.762882	1.519972	1.173274	0.127109	0.653536	0.596967	0.626944	0.611956
0.688000	0.586925	0.118312	0.125140	-0.043049	-0.191310	0.220885	1.058244	-0.810382	1.512479	1.169290	0.119203	0.630103	0.595353	0.621781	0.608567
0.690000	0.543942	0.118856	0.127048	-0.037414	-0.204395	0.196653	1.024289	-0.857883	1.504987	1.165305	0.109607	0.606670	0.593393	0.616619	0.605006
0.692000	0.500960	0.119400	0.128956	-0.031779	-0.217481	0.172421	1.001974	-0.905383	1.497494	1.161321	0.100011	0.585565	0.591434	0.611969	0.601701
0.694000	0.457977	0.119944	0.130864	-0.026144	-0.230566	0.148188	0.979658	-0.952883	1.490001	1.157336	0.090415	0.564460	0.589474	0.607319	0.598397
0.696000	0.414994	0.120488	0.132772	-0.020509	-0.243651	0.123956	0.957342	-1.000384	1.482509	1.153352	0.080819	0.543355	0.587515	0.602669	0.595092
0.698000	0.372011	0.121033	0.142134	-0.014874	-0.256736	0.099724	0.935027	-1.047884	1.475016	1.149367	0.072714	0.522250	0.585860	0.598019	0.591939
0.700000	0.329029	0.121577	0.151497	-0.009238	-0.269822	0.075492	0.912711	-0.970256	1.467523	1.145383	0.064608	0.526171	0.584204	0.598883	0.591544
0.702000	0.286046	0.122121	0.160859	-0.003603	-0.282907	0.051260	0.890396	-0.892628	1.460030	1.141398	0.056503	0.530091	0.582549	0.599747	0.591148
0.704000	0.243063	0.122665	0.170221	0.002032	-0.295992	0.027028	0.868080	-0.815000	1.452538	1.137414	0.048398	0.534012	0.580894	0.600610	0.590752
0.706000	0.200081	0.123209	0.179583	-0.000148	-0.309077	0.002796	0.845765	-0.737372	1.445045	1.133429	0.038729	0.537933	0.578920	0.601474	0.590197
0.708000	0.157098	0.123753	0.188945	-0.002329	-0.322163	-0.021437	0.823449	-0.659744	1.431500	1.129444	0.029061	0.540643	0.576946	0.602071	0.589509
0.710000	0.114115	0.124297	0.198307	-0.004509	-0.335248	-0.045669	0.801134	-0.582116	1.417955	1.125460	0.019393	0.543353	0.574971	0.602668	0.588820
0.712000	0.071133	0.124842	0.207669	-0.006689	-0.348333	-0.069901	0.778818	-0.504488	1.404410	1.121475	0.009724	0.546063	0.572997	0.603266	0.588131
0.714000	0.028150	0.125386	0.217031	-0.008869	-0.361418	-0.094133	0.756503	-0.426860	1.390865	1.117491	0.000056	0.548773	0.571023	0.603863	0.587443
0.716000	-0.014833	0.125930	0.226393	-0.011050	-0.355060	-0.118365	0.734187	-0.349232	1.377320	1.113506	-0.005724	0.551483	0.569843	0.604460	0.587151
0.718000	-0.057815	0.126474	0.235755	-0.013230	-0.348702	-0.142597	0.711872	-0.271604	1.363774	1.114622	-0.011504	0.555213	0.568662	0.605282	0.586972
0.720000	-0.100798	0.127018	0.245117	-0.015410	-0.342344	-0.166829	0.689556	-0.193976	1.350229	1.115737	-0.017283	0.558943	0.567482	0.606103	0.586793
0.722000	-0.143781	0.127562	0.254479	-0.017591	-0.335986	-0.191062	0.667240	-0.116348	1.336684	1.116852	-0.023063	0.562673	0.566302	0.606925	0.586614
0.724000	-0.186763	0.128106	0.263841	-0.019771	-0.329628	-0.215294	0.644925	-0.038720	1.323139	1.117967	-0.028843	0.566404	0.565122	0.607747	0.586434
0.726000	-0.229746	0.128650	0.273203	-0.021951	-0.323269	-0.239526	0.622609	0.038908	1.309594	1.119082	-0.034623	0.570134	0.563941	0.608569	0.586255
0.728000	-0.272729	0.129195	0.282565	-0.024131	-0.316911	-0.263758	0.600294	0.116536	1.296049	1.120198	-0.040402	0.573864	0.562761	0.609391	0.586076
0.730000	-0.315711	0.129739	0.291927	-0.026312	-0.310553	-0.287990	0.577978	0.194164	1.282504	1.121313	-0.046182	0.577594	0.561581	0.610212	0.585897
0.732000	-0.358694	0.130283	0.301289	-0.028492	-0.304195	-0.312222	0.555663	0.271793	1.268959	1.122428	-0.051962	0.581324	0.560401	0.611034	0.585718
0.734000	-0.401677	0.130827	0.310651	-0.030672	-0.297837	-0.336454	0.533347	0.349421	1.255414	1.123543	-0.057741	0.585054	0.559221	0.611856	0.585538
0.736000	-0.444659	0.131371	0.320013	-0.032852	-0.291479	-0.360687	0.511032	0.427049	1.241868	1.124659	-0.063521	0.588784	0.558040	0.612678	0.585359
0.738000	-0.487642	0.131915	0.329375	-0.035033	-0.285121	-0.384919	0.488716	0.504677	1.228323	1.125774	-0.069301	0.592514	0.556860	0.613500	0.585180
0.740000	-0.530625	0.132459	0.338737	-0.037213	-0.278763	-0.409151	0.466401	0.582305	1.214778	1.126889	-0.075081	0.596244	0.555680	0.614322	0.585001
0.742000	-0.573607	0.133004	0.348099	-0.039393	-0.272404	-0.433383	0.444085	0.659933	1.201233	1.128004	-0.080860	0.599974	0.554500	0.615143	0.584822
0.744000	-0.616590	0.133548	0.357462	-0.041573	-0.266046	-0.457615	0.421769	0.737561	1.187688	1.129119	-0.086640	0.603704	0.553320	0.615965	0.584642
0.746000	-0.659573	0.134092	0.366824	-0.043754	-0.259688	-0.481847	0.399454	0.815189	1.174143	1.130235	-0.092420	0.607435	0.552139	0.616787	0.584463
0.748000	-0.660933	0.134636	0.376186	-0.045934	-0.253330	-0.506079	0.377138	0.892817	1.160598	1.131350	-0.089875	0.611165	0.552659	0.617609	0.585134
0.750000	-0.662293	0.135180	0.385548	-0.048114	-0.246972	-0.543061	0.354823	0.970445	1.147053	1.132465	-0.087330	0.612345	0.553179	0.617869	0.585524
0.752000	-0.663654	0.135724	0.394910	-0.050294	-0.240614	-0.580042	0.332507	1.048073	1.133507	1.133580	-0.084786	0.613525	0.553698	0.618129	0.585914
0.754000	-0.665014	0.136268	0.404272	-0.052475	-0.234256	-0.617024	0.310192	1.125701	1.119962	1.134696	-0.082241	0.614705	0.554218	0.618389	0.586303
0.756000	-0.666374	0.136812	0.413634	-0.054655	-0.227897	-0.654005	0.287876	1.203329	1.106417	1.135811	-0.079696	0.615886	0.554738	0.618649	0.586693
0.758000	-0.667735	0.137357	0.422996	-0.056835	-0.221539	-0.690987	0.265561	1.280957	1.092872	1.136926	-0.077151	0.617066	0.555257	0.618909	0.587083
0.760000	-0.669095	0.137901	0.432358	-0.059015	-0.215181	-0.727968	0.243245	1.358585	1.079327	1.138041	-0.074607	0.618246	0.555777	0.619169	0.587473
0.762000	-0.670455	0.138445	0.441720	-0.061196	-0.208823	-0.764950	0.220930	1.436213	1.065782	1.139156	-0.072062	0.619426	0.556296	0.619429	0.587863
0.764000	-0.671816	0.138989	0.451082	-0.063376	-0.202465	-0.801931	0.198614	1.513841	1.052237	1.140272	-0.069517	0.620606	0.556816	0.619689	0.588253
0.766000	-0.673176	0.139533	0.460444	-0.065556	-0.196107	-0.838913	0.176299	1.591469	1.038692	1.141387	-0.066972	0.621787	0.557336	0.619949	0.588642
0.768000	-0.674536	0.140077	0.469806	-0.067736	-0.189749	-0.875894	0.153983	1.669097	1.025146	1.142502	-0.064428	0.622967	0.557855	0.620209	0.589032
0.770000	-0.675897	0.119724	0.479168	-0.069917	-0.183390	-0.912876	0.131667	1.746725	1.011601	1.143617	-0.066062	0.624147	0.557522	0.620469	0.588995
0.772000	-0.677257	0.099372	0.488530	-0.072097	-0.177032	-0.949857	0.118279	1.824353	0.998056	1.144732	-0.067697	0.627113	0.557188	0.621122	0.589155
0.774000	-0.678617	0.079019	0.497892	-0.074277	-0.170674	-0.986839	0.104891	1.901981	0.984511	1.145848	-0.069331	0.630079	0.556854	0.621776	0.589315
0.776000	-0.679978	0.058666	0.507254	-0.076457	-0.164316	-1.023820	0.091503	1.979609	0.970966	1.146963	-0.070966	0.633044	0.556520	0.622429	0.589475
0.778000	-0.681338	0.038313	0.533876	-0.078638	-0.157958	-1.060802	0.078115	2.057237	0.957421	1.148078	-0.069149	0.636010	0.556891	0.623083	0.589987
0.780000	-0.682698	0.017961	0.560497	-0.080818	-0.151600	-1.097783	0.064726	2.036513	0.943876	1.149193	-0.067332	0.619305	0.557262	0.619402	0.588332
0.782000	-0.684059	-0.002392	0.587119	-0.082998	-0.145242	-1.134765	0.051338	2.015790	0.930331	1.150308	-0.065514	0.602600	0.557633	0.615722	0.586678
0.784000	-0.685419	-0.022745	0.613740	-0.085178	-0.138883	-1.171746	0.037950	1.995065	0.916786	1.151424	-0.063697	0.585896	0.558004	0.612042	0.585023
0.786000	-0.686779	-0.043098	0.640362	-0.118437	-0.132525	-1.208727	0.024562	1.974342	0.903240	1.152539	-0.068096	0.569191	0.557106	0.608361	0.582734
0.788000	-0.688140	-0.063450	0.666983	-0.151697	-0.126167	-1.245709	0.011174	1.953618	0.891124	1.153654	-0.072494	0.552772	0.556208	0.604744	0.580476
0.790000	-0.689500	-0.083803	0.693604	-0.184956	-0.119809	-1.282691	-0.002215	1.932894	0.879008	1.154769	-0.076893	0.536353	0.555310	0.601126	0.578218
0.792000	-0.690860	-0.104156	0.720226	-0.218215	-0.113451	-1.319672	-0.015603	1.912170	0.866892	1.155885	-0.081291	0.519934	0.554412	0.597509	0.575960
0.794000	-0.692221	-0.124509	0.746847	-0.251474	-0.107093	-1.356653	-0.028991	1.891446	0.854776	1.157000	-0.085690	0.503515	0.553514	0.593892	0.573703
0.796000	-0.693581	-0.144861	0.773469	-0.284733	-0.128716	-1.393635	-0.042379	1.870722	0.842660	1.158115	-0.095685	0.487096	0.551473	0.590274	0.570873
0.798000	-0.694941	-0.165214	0.800090	-0.317992	-0.150340	-1.430616	-0.055767	1.849998	0.830544	1.179797	-0.105679	0.474791	0.549432	0.587563	0.568497
0.800000	-0.696302	-0.185567	0.826712	-0.351251	-0.171964	-1.467598	-0.069156	1.829274	0.818428	1.201480	-0.115674	0.462486	0.547391	0.584852	0.566121
0.802000	-0.697662	-0.205920	0.853333	-0.384510	-0.193587	-1.504579	-0.082544	1.808550	0.806312	1.223162	-0.125669	0.450180	0.545350	0.582141	0.563745
0.804000	-0.699022	-0.226272	0.879955	-0.417770	-0.215211	-1.541561	-0.095932	1.787826	0.794196	1.244844	-0.135664	0.437875	0.543309	0.579430	0.561369
0.806000	-0.700383	-0.246625	0.906576	-0.451029	-0.236835	-1.578542	-0.109320	1.767102	0.782080	1.266526	-0.145659	0.425569	0.541268	0.576718	0.558993
0.808000	-0.701743	-0.266978	0.933197	-0.484288	-0.258458	-1.615524	-0.122708	1.746378	0.769964	1.288209	-0.155654	0.413264	0.539227	0.574007	0.556617
0.810000	-0.703103	-0.287331	0.959819	-0.517547	-0.280082	-1.652505	-0.136097	1.725654	0.757848	1.309891	-0.165649	0.400958	0.537186	0.571296	0.554241
0.812000	-0.704463	-0.307683	0.986440	-0.550806	-0.301705	-1.689487	-0.149485	1.704930	0.745732	1.331573	-0.175644	0.388653	0.535145	0.568585	0.551865
0.814000	-0.705824	-0.328036	1.013062	-0.584065	-0.323329	-1.726468	-0.162873	1.684206	0.733615	1.353256	-0.185638	0.376347	0.533104	0.565874	0.549489
0.816000	-0.707184	-0.348389	1.039683	-0.617324	-0.344953	-1.763450	-0.176261	1.663482	0.721499	1.374938	-0.195633	0.364042	0.531063	0.563163	0.547113
0.818000	-0.708544	-0.368742	1.066305	-0.650583	-0.366576	-1.800431	-0.189649	1.642758	0.709383	1.396620	-0.205628	0.351736	0.529022	0.560452	0.544737
0.820000	-0.709905	-0.389095	1.092926	-0.683842	-0.388200	-1.837413	-0.203038	1.622034	0.697267	1.418302	-0.215623	0.339431	0.526981	0.557740	0.542361
0.822000	-0.711265	-0.409447	1.119548	-0.717102	-0.409824	-1.874394	-0.216426	1.601310	0.685151	1.439985	-0.225618	0.327125	0.524940	0.555029	0.539985
0.824000	-0.712625	-0.429800	1.146169	-0.750361	-0.431447	-1.911376	-0.229814	1.580586	0.673035	1.461667	-0.235613	0.314820	0.522899	0.552318	0.537609
0.826000	-0.713986	-0.450153	1.172791	-0.783620	-0.453071	-1.948357	-0.243202	1.559862	0.660919	1.483349	-0.245608	0.302514	0.520859	0.549607	0.535233
0.828000	-0.720437	-0.470506	1.199412	-0.816879	-0.474695	-1.985339	-0.256590	1.539138	0.648803	1.505031	-0.256621	0.290209	0.518610	0.546896	0.532753
0.830000	-0.726888	-0.490858	1.226034	-0.850138	-0.496318	-1.931937	-0.269979	1.518414	0.636687	1.526714	-0.267634	0.295980	0.516361	0.548167	0.532264
0.832000	-0.733340	-0.511211	1.252655	-0.883397	-0.517942	-1.878536	-0.283367	1.497690	0.624571	1.548396	-0.278647	0.301751	0.514112	0.549439	0.531775
0.834000	-0.739791	-0.531564	1.279276	-0.916656	-0.539566	-1.825134	-0.296755	1.476966	0.612455	1.570078	-0.289660	0.307522	0.511863	0.550710	0.531287
0.836000	-0.746242	-0.551917	1.305898	-0.949915	-0.561189	-1.771733	-0.310143	1.456242	0.600339	1.591761	-0.300673	0.313293	0.509614	0.551982	0.530798
0.838000	-0.752694	-0.572269	1.332519	-0.983174	-0.582813	-1.718331	-0.323531	1.435518	0.588223	1.613443	-0.311686	0.319064	0.507365	0.553253	0.530309
0.840000	-0.759145	-0.592622	1.359141	-1.016434	-0.604436	-1.664930	-0.336920	1.414794	0.576106	1.635125	-0.322699	0.324835	0.505116	0.554525	0.529821
0.842000	-0.765596	-0.612975	1.385762	-1.049693	-0.626060	-1.611528	-0.350308	1.394070	0.563990	1.656807	-0.333712	0.330606	0.502868	0.555796	0.529332
0.844000	-0.772048	-0.633328	1.412384	-1.082952	-0.647684	-1.558127	-0.363696	1.373346	0.551874	1.678490	-0.344725	0.336378	0.500619	0.557068	0.528843
0.846000	-0.778499	-0.653680	1.439005	-1.116211	-0.669307	-1.504725	-0.377084	1.352622	0.539758	1.700172	-0.355738	0.342149	0.498370	0.558339	0.528355
0.848000	-0.784950	-0.674033	1.465627	-1.149470	-0.690931	-1.451324	-0.390472	1.331898	0.527642	1.721854	-0.366752	0.347920	0.496121	0.559611	0.527866
0.850000	-0.791402	-0.675669	1.492248	-1.182729	-0.712555	-1.397922	-0.403861	1.311174	0.515526	1.743536	-0.374021	0.353691	0.494637	0.560882	0.527759
0.852000	-0.797853	-0.677305	1.518870	-1.215988	-0.734178	-1.344521	-0.413589	1.290450	0.503410	1.765219	-0.381291	0.360194	0.493152	0.562315	0.527733
0.854000	-0.804304	-0.678941	1.545491	-1.249247	-0.755802	-1.291119	-0.423318	1.269726	0.491294	1.786901	-0.388561	0.366697	0.491668	0.563748	0.527708
0.856000	-0.810755	-0.680578	1.572112	-1.282506	-0.777426	-1.237718	-0.433047	1.249002	0.479178	1.808583	-0.395831	0.373200	0.490183	0.565180	0.527682
0.858000	-0.817207	-0.682214	1.526588	-1.315766	-0.799049	-1.184316	-0.442775	1.228278	0.467062	1.830266	-0.417530	0.379703	0.485752	0.566613	0.526183
0.860000	-0.823658	-0.683850	1.481064	-1.349025	-0.820673	-1.130915	-0.452504	1.238164	0.454946	1.851948	-0.439228	0.392328	0.481321	0.569395	0.525358
0.862000	-0.830109	-0.685486	1.435539	-1.382284	-0.842297	-1.077513	-0.462233	1.248050	0.442830	1.873630	-0.460927	0.404953	0.476890	0.572176	0.524533
0.864000	-0.836561	-0.687122	1.390015	-1.415543	-0.863920	-1.024112	-0.471962	1.257935	0.430714	1.895312	-0.482626	0.417578	0.472459	0.574958	0.523709
0.866000	-0.843012	-0.688758	1.344490	-1.402186	-0.885544	-0.970710	-0.481690	1.267821	0.418598	1.916995	-0.495002	0.430203	0.469932	0.577739	0.523836
0.868000	-0.849463	-0.690394	1.298966	-1.388828	-0.907167	-0.917309	-0.491419	1.277707	0.410785	1.938677	-0.507378	0.443688	0.467405	0.580710	0.524058
0.870000	-0.855915	-0.692030	1.253441	-1.375471	-0.928791	-0.863907	-0.501148	1.287592	0.402973	1.960359	-0.519753	0.457174	0.464878	0.583682	0.524280
0.872000	-0.862366	-0.693667	1.207917	-1.362114	-0.950415	-0.810506	-0.510877	1.297478	0.395161	1.982042	-0.532129	0.470660	0.462351	0.586653	0.524502
0.874000	-0.868817	-0.695303	1.162392	-1.348756	-0.972038	-0.757104	-0.520605	1.307364	0.387349	2.003724	-0.544504	0.484145	0.459824	0.589624	0.524724
0.876000	-0.875269	-0.696939	1.116868	-1.335399	-0.924244	-0.703703	-0.530334	1.317249	0.379537	2.025406	-0.542997	0.497631	0.460132	0.592595	0.526363
0.878000	-0.881720	-0.698575	1.071344	-1.322042	-0.876450	-0.650301	-0.540063	1.327135	0.371725	2.025244	-0.541489	0.506748	0.460440	0.594604	0.527522
0.880000	-0.888171	-0.700211	1.025819	-1.308684	-0.828656	-0.596900	-0.549791	1.337020	0.363913	2.025081	-0.539981	0.515865	0.460748	0.596612	0.528680
0.882000	-0.894623	-0.701847	0.980295	-1.295327	-0.780862	-0.543498	-0.559520	1.346906	0.356101	2.024919	-0.538473	0.524981	0.461056	0.598621	0.529838
0.884000	-0.901074	-0.703483	0.934770	-1.281970	-0.733068	-0.490097	-0.569249	1.356792	0.348289	2.024756	-0.536965	0.534098	0.461364	0.600629	0.530997
0.886000	-0.907525	-0.705119	0.889246	-1.268613	-0.685274	-0.436695	-0.578978	1.366677	0.340476	2.024594	-0.535457	0.543215	0.461671	0.602638	0.532155
0.888000	-0.913977	-0.706756	0.843721	-1.255255	-0.637479	-0.383294	-0.588706	1.376563	0.332664	2.024431	-0.533949	0.552332	0.461979	0.604647	0.533313
0.890000	-0.920428	-0.708392	0.798197	-1.241898	-0.589685	-0.329892	-0.598435	1.386449	0.324852	2.024268	-0.532441	0.561448	0.462287	0.606655	0.534471
0.892000	-0.926879	-0.710028	0.752673	-1.228541	-0.541891	-0.276491	-0.608164	1.396334	0.317040	2.024106	-0.530933	0.570565	0.462595	0.608664	0.535630
0.894000	-0.933330	-0.711664	0.707148	-1.215183	-0.494097	-0.223089	-0.617893	1.406220	0.309228	2.023943	-0.529425	0.579682	0.462903	0.610672	0.536788
0.896000	-0.939782	-0.713300	0.661624	-1.201826	-0.446303	-0.169688	-0.627621	1.416106	0.301416	2.023781	-0.527917	0.588799	0.463211	0.612681	0.537946
0.898000	-0.946233	-0.714936	0.616099	-1.188469	-0.398509	-0.116286	-0.637350	1.425991	0.293604	2.023618	-0.526409	0.597915	0.463519	0.614690	0.539104
0.900000	-0.952684	-0.716572	0.570575	-1.175111	-0.350715	-0.062885	-0.647079	1.435877	0.285792	2.023456	-0.524902	0.607032	0.463827	0.616698	0.540263
0.902000	-0.959136	-0.718208	0.525050	-1.161754	-0.302920	-0.009483	-0.656807	1.445762	0.277979	2.023293	-0.523394	0.616149	0.464135	0.618707	0.541421
0.904000	-0.965587	-0.719845	0.479526	-1.148397	-0.255126	0.043918	-0.666536	1.455648	0.270167	2.023131	-0.521886	0.625266	0.464443	0.620715	0.542579
0.906000	-0.972038	-0.721481	0.434001	-1.135039	-0.207332	0.097320	-0.676265	1.465534	0.262355	2.022968	-0.520378	0.634382	0.464751	0.622724	0.543737
0.908000	-0.968133	-0.723117	0.388477	-1.121682	-0.159538	0.150721	-0.685994	1.475419	0.254543	2.022806	-0.516798	0.643499	0.465481	0.624733	0.545107
0.910000	-0.964227	-0.724753	0.342953	-1.108325	-0.111744	0.115018	-0.695722	1.485305	0.246731	2.022643	-0.513219	0.634795	0.466212	0.622815	0.544514
0.912000	-0.960321	-0.726389	0.297428	-1.094967	-0.063950	0.079314	-0.705451	1.495191	0.238919	2.022481	-0.509640	0.626091	0.466943	0.620897	0.543920
0.914000	-0.956415	-0.728025	0.251904	-1.081610	-0.016156	0.043610	-0.715180	1.505076	0.231107	2.022318	-0.506060	0.617386	0.467674	0.618980	0.543327
0.916000	-0.952509	-0.729661	0.206379	-1.068253	0.031639	0.007906	-0.724908	1.514962	0.223295	2.022156	-0.502481	0.608682	0.468405	0.617062	0.542733
0.918000	-0.948603	-0.731297	0.160855	-1.054896	0.079433	-0.027797	-0.734637	1.524848	0.215482	2.021993	-0.498902	0.599978	0.469136	0.615144	0.542140
0.920000	-0.944698	-0.732934	0.115330	-1.041538	0.127227	-0.063501	-0.744366	1.534733	0.207670	2.021831	-0.495322	0.591273	0.469867	0.613226	0.541547
0.922000	-0.940792	-0.734570	0.069806	-1.028181	0.175021	-0.099205	-0.754095	1.544619	0.199858	2.021668	-0.491743	0.582569	0.470598	0.611309	0.540953
0.924000	-0.936886	-0.736206	0.024282	-1.014824	0.222815	-0.134908	-0.763823	1.554505	0.192046	2.021506	-0.488164	0.573865	0.471329	0.609391	0.540360
0.926000	-0.932980	-0.737842	-0.021243	-1.001466	0.270609	-0.170612	-0.773552	1.564390	0.184234	2.021343	-0.484584	0.565161	0.472060	0.607473	0.539766
0.928000	-0.929074	-0.739478	-0.066767	-0.988109	0.318403	-0.206316	-0.783281	1.574276	0.176422	2.021181	-0.481005	0.556456	0.472791	0.605555	0.539173
0.930000	-0.925169	-0.728484	-0.112292	-0.974752	0.366197	-0.242020	-0.793010	1.584161	0.168610	2.021018	-0.474900	0.547752	0.474037	0.603638	0.538837
0.932000	-0.921263	-0.717489	-0.157816	-0.961394	0.413992	-0.277723	-0.704538	1.594047	0.160798	2.020856	-0.468794	0.558688	0.475284	0.606047	0.540666
0.934000	-0.917357	-0.706495	-0.203341	-0.948037	0.461786	-0.313427	-0.616066	1.603933	0.152986	2.020693	-0.462689	0.569624	0.476531	0.608456	0.542494
0.936000	-0.913451	-0.695500	-0.248865	-0.934680	0.509580	-0.349131	-0.527594	1.613818	0.145173	2.020531	-0.456583	0.580560	0.477777	0.610866	0.544322
0.938000	-0.909545	-0.684506	-0.246957	-0.921322	0.557374	-0.384835	-0.439122	1.623704	0.137361	2.020368	-0.440991	0.591495	0.480961	0.613275	0.547118
0.940000	-0.905639	-0.673511	-0.245049	-0.907965	0.605168	-0.420538	-0.350650	1.606488	0.129549	2.020205	-0.425399	0.597011	0.484145	0.614490	0.549318
0.942000	-0.901734	-0.662517	-0.243141	-0.894608	0.652962	-0.456242	-0.262178	1.589272	0.121737	2.020043	-0.409807	0.602527	0.487329	0.615706	0.551517
0.944000	-0.897828	-0.651522	-0.241232	-0.881250	0.700756	-0.491946	-0.173706	1.572057	0.113925	2.019881	-0.394215	0.608042	0.490513	0.616921	0.553717
0.946000	-0.893922	-0.640528	-0.239324	-0.846448	0.748551	-0.527650	-0.085234	1.554841	0.106113	2.019718	-0.374334	0.613558	0.494573	0.618136	0.556354
0.948000	-0.890016	-0.629534	-0.237416	-0.811646	0.796345	-0.563353	0.003238	1.537625	0.126837	2.019556	-0.354453	0.624780	0.498632	0.620609	0.559620
0.950000	-0.886110	-0.618539	-0.235508	-0.776844	0.844139	-0.599057	0.091710	1.520409	0.147561	2.019393	-0.334573	0.636003	0.502692	0.623081	0.562887
0.952000	-0.882204	-0.607545	-0.233600	-0.742042	0.891933	-0.634761	0.180182	1.503193	0.168285	2.019230	-0.314692	0.647226	0.506752	0.625554	0.566153
0.954000	-0.878299	-0.596550	-0.231691	-0.707240	0.939727	-0.670465	0.268654	1.485978	0.189009	2.019068	-0.294811	0.658449	0.510811	0.628026	0.569419
0.956000	-0.874393	-0.585556	-0.229783	-0.672438	0.928189	-0.706168	0.357126	1.468762	0.209733	2.018905	-0.286796	0.669672	0.512448	0.630499	0.571473
0.958000	-0.870487	-0.574561	-0.227875	-0.637636	0.916650	-0.741872	0.445598	1.451546	0.230457	1.987186	-0.278782	0.674583	0.514084	0.631581	0.572833
0.960000	-0.866581	-0.563567	-0.225967	-0.602834	0.905111	-0.777576	0.534070	1.434330	0.251181	1.955467	-0.270768	0.679494	0.515721	0.632663	0.574192
0.962000	-0.862675	-0.552572	-0.224059	-0.568032	0.893573	-0.813280	0.622542	1.417114	0.271905	1.923748	-0.262753	0.684406	0.517357	0.633745	0.575551
0.964000	-0.858770	-0.541578	-0.222150	-0.533230	0.882034	-0.848983	0.711014	1.399899	0.292629	1.892028	-0.254739	0.689317	0.518994	0.634827	0.576911
0.966000	-0.854864	-0.530584	-0.220242	-0.498428	0.870496	-0.884687	0.799486	1.382683	0.313353	1.860309	-0.246724	0.694229	0.520630	0.635909	0.578270
0.968000	-0.850958	-0.519589	-0.218334	-0.463626	0.858957	-0.920391	0.887958	1.365467	0.334077	1.828590	-0.238710	0.699140	0.522267	0.636992	0.579629
0.970000	-0.847052	-0.508595	-0.216426	-0.428824	0.847419	-0.956095	0.976430	1.348251	0.354800	1.796871	-0.230696	0.704052	0.523904	0.638074	0.580989
0.972000	-0.843146	-0.497600	-0.214518	-0.394022	0.835880	-0.991798	1.064902	1.331035	0.375524	1.765152	-0.222681	0.708963	0.525540	0.639156	0.582348
0.974000	-0.839240	-0.486606	-0.212610	-0.359219	0.824341	-1.027502	1.153374	1.313820	0.396248	1.733432	-0.214667	0.713874	0.527177	0.640238	0.583707
0.976000	-0.835335	-0.475611	-0.210701	-0.324417	0.812803	-1.063206	1.241846	1.296604	0.416972	1.701713	-0.206652	0.718786	0.528813	0.641320	0.585066
0.978000	-0.831429	-0.464617	-0.208793	-0.289615	0.801264	-1.098909	1.330318	1.279388	0.437696	1.669994	-0.198638	0.723697	0.530450	0.642402	0.586426
0.980000	-0.827523	-0.453623	-0.206885	-0.254813	0.789726	-1.134613	1.418790	1.262172	0.458420	1.638275	-0.190624	0.728609	0.532086	0.643484	0.587785
0.982000	-0.823617	-0.442628	-0.204977	-0.220011	0.778187	-1.170317	1.507262	1.244956	0.479144	1.606555	-0.182609	0.733520	0.533723	0.644566	0.589144
0.984000	-0.819711	-0.431634	-0.203069	-0.185209	0.766649	-1.206021	1.595734	1.227740	0.499868	1.574836	-0.174595	0.738432	0.535359	0.645648	0.590504
0.986000	-0.815805	-0.420639	-0.201160	-0.150407	0.755110	-1.241724	1.684206	1.210525	0.520592	1.543117	-0.166580	0.743343	0.536996	0.646730	0.591863
0.988000	-0.836158	-0.409645	-0.199252	-0.115605	0.743571	-1.277428	1.772678	1.193309	0.541316	1.511398	-0.163418	0.748254	0.537642	0.647812	0.592727
0.990000	-0.856511	-0.398650	-0.197344	-0.080803	0.732033	-1.261328	1.861150	1.176093	0.562040	1.479679	-0.160255	0.763527	0.538287	0.651177	0.594732
0.992000	-0.876864	-0.387656	-0.195436	-0.046001	0.720494	-1.245227	1.949622	1.158877	0.582764	1.447959	-0.157092	0.778799	0.538933	0.654542	0.596738
0.994000	-0.897217	-0.376661	-0.193528	-0.011199	0.708956	-1.229126	2.038094	1.141661	0.603488	1.416240	-0.153930	0.794071	0.539579	0.657907	0.598743
0.996000	-0.917569	-0.365667	-0.191619	0.023603	0.697417	-1.213026	2.126566	1.124446	0.624212	1.384521	-0.150767	0.809344	0.540225	0.661272	0.600748
0.998000	-0.937922	-0.354673	-0.189711	0.058405	0.685879	-1.196925	2.215038	1.107230	0.644936	1.352802	-0.147604	0.824616	0.540871	0.664636	0.602754
1.000000	-0.958275	-0.343678	-0.187803	0.093207	0.674340	-1.180825	2.303510	1.090014	0.665660	1.321082	-0.144442	0.839888	0.541516	0.668001	0.604759
1.002000	-0.978628	-0.332684	-0.185895	0.128009	0.662801	-1.164724	2.391982	1.072798	0.686384	1.289363	-0.141279	0.855161	0.542162	0.671366	0.606764
1.004000	-0.998980	-0.321689	-0.183987	0.162812	0.651263	-1.148624	2.480454	1.055582	0.707108	1.257644	-0.138116	0.870433	0.542808	0.674731	0.608769
1.006000	-1.019333	-0.310695	-0.182079	0.197614	0.639724	-1.132523	2.568926	1.038367	0.727832	1.225925	-0.134954	0.885705	0.543454	0.678095	0.610775
1.008000	-1.039686	-0.299700	-0.180170	0.232416	0.628186	-1.116422	2.657398	1.021151	0.748556	1.194206	-0.131791	0.900977	0.544100	0.681460	0.612780
1.010000	-1.060039	-0.298519	-0.178262	0.267218	0.616647	-1.100322	2.745870	1.003935	0.769280	1.162486	-0.130591	0.916250	0.544345	0.684825	0.614585
1.012000	-1.080391	-0.297338	-0.176354	0.302020	0.605108	-1.084221	2.668079	0.986719	0.790004	1.130767	-0.129391	0.898270	0.544590	0.680864	0.612727
1.014000	-1.100744	-0.296156	-0.174446	0.336822	0.593570	-1.068121	2.590289	0.969503	0.810728	1.099048	-0.128191	0.880289	0.544835	0.676902	0.610869
1.016000	-1.121097	-0.294975	-0.172538	0.371624	0.582031	-1.052020	2.512498	0.952288	0.831452	1.067329	-0.126991	0.862309	0.545080	0.672941	0.609010
1.018000	-1.141450	-0.293793	-0.140277	0.406426	0.570493	-1.035919	2.434707	0.935072	0.852176	1.035609	-0.119720	0.844329	0.546565	0.668979	0.607772
1.020000	-1.161802	-0.292612	-0.108017	0.441228	0.558954	-1.019819	2.356917	0.900640	0.872900	1.003890	-0.112450	0.822906	0.548049	0.664259	0.606154
1.022000	-1.182155	-0.291430	-0.075757	0.476030	0.547416	-1.003718	2.279126	0.866209	0.893624	0.972171	-0.105179	0.801482	0.549534	0.659539	0.604537
1.024000	-1.202508	-0.290249	-0.043496	0.510832	0.535877	-0.987618	2.201336	0.831777	0.914348	0.940452	-0.097909	0.780059	0.551018	0.654819	0.602919
1.026000	-1.222861	-0.289067	-0.011236	0.512196	0.524338	-0.971517	2.123545	0.797345	0.935072	0.908732	-0.097326	0.758636	0.551138	0.650100	0.600619
1.028000	-1.243213	-0.287886	0.021024	0.513560	0.512800	-0.955416	2.045755	0.762914	0.909724	0.877013	-0.096743	0.727998	0.551257	0.643349	0.597303
1.030000	-1.263566	-0.286705	0.053284	0.514924	0.501261	-0.939316	1.967964	0.728482	0.884377	0.845294	-0.096160	0.697360	0.551376	0.636599	0.593987
1.032000	-1.283919	-0.285523	0.085545	0.516288	0.489723	-0.923215	1.890173	0.694050	0.859030	0.813575	-0.095577	0.666723	0.551495	0.629849	0.590672
1.034000	-1.304272	-0.284342	0.117805	0.517652	0.478184	-0.907115	1.812383	0.659619	0.833682	0.781856	-0.094994	0.636085	0.551614	0.623099	0.587356
1.036000	-1.324624	-0.283160	0.150065	0.519016	0.451376	-0.891014	1.734592	0.625187	0.808335	0.750136	-0.097465	0.605447	0.551109	0.616349	0.583729
1.038000	-1.344977	-0.281979	0.182326	0.520380	0.424569	-0.874914	1.656802	0.590756	0.782988	0.770541	-0.099936	0.585235	0.550604	0.611896	0.581250
1.040000	-1.365330	-0.280797	0.214586	0.521745	0.397761	-0.858813	1.579011	0.556324	0.757640	0.790945	-0.102407	0.565022	0.550100	0.607442	0.578771
1.042000	-1.385683	-0.279616	0.246846	0.523109	0.370953	-0.842712	1.501221	0.521892	0.732293	0.811350	-0.104878	0.544809	0.549595	0.602989	0.576292
1.044000	-1.406036	-0.278435	0.279107	0.524473	0.344145	-0.826612	1.423430	0.487461	0.706946	0.831754	-0.107349	0.524596	0.549091	0.598536	0.573813
1.046000	-1.426388	-0.277253	0.311367	0.525837	0.317337	-0.810511	1.345640	0.453029	0.681598	0.852159	-0.109820	0.504383	0.548586	0.594083	0.571334
1.048000	-1.446741	-0.276072	0.343627	0.527201	0.290530	-0.794411	1.267849	0.418598	0.656251	0.872564	-0.112291	0.484170	0.548082	0.589629	0.568855
1.050000	-1.467094	-0.274890	0.375887	0.528565	0.263722	-0.778310	1.190058	0.384166	0.630903	0.892968	-0.114762	0.463957	0.547577	0.585176	0.566377
1.052000	-1.487447	-0.273709	0.408148	0.529929	0.236914	-0.762209	1.112268	0.349734	0.605556	0.913373	-0.117233	0.443744	0.547073	0.580723	0.563898
1.054000	-1.507799	-0.272527	0.440408	0.531293	0.210106	-0.746109	1.034477	0.315303	0.580209	0.933777	-0.119704	0.423531	0.546568	0.576269	0.561419
1.056000	-1.528152	-0.271346	0.472668	0.532657	0.183298	-0.730008	0.956687	0.280871	0.554861	0.954182	-0.122175	0.403319	0.546063	0.571816	0.558940
1.058000	-1.548505	-0.270164	0.504929	0.534021	0.156491	-0.713908	0.878896	0.246440	0.529514	0.974586	-0.124646	0.383106	0.545559	0.567363	0.556461
1.060000	-1.568858	-0.268983	0.537189	0.535385	0.129683	-0.697807	0.801106	0.212008	0.504167	0.994991	-0.127117	0.362893	0.545054	0.562910	0.553982
1.062000	-1.589210	-0.267802	0.569449	0.536749	0.102875	-0.681706	0.723315	0.177576	0.478819	1.015395	-0.129588	0.342680	0.544550	0.558456	0.551503
1.064000	-1.609563	-0.266620	0.601710	0.538113	0.076067	-0.665606	0.645525	0.143145	0.453472	1.035800	-0.132059	0.322467	0.544045	0.554003	0.549024
1.066000	-1.629916	-0.265439	0.633970	0.539477	0.049259	-0.649505	0.567734	0.108713	0.428125	1.056204	-0.134530	0.302254	0.543541	0.549550	0.546545
1.068000	-1.607472	-0.264257	0.666230	0.540841	0.022452	-0.633405	0.489943	0.074281	0.402777	1.076609	-0.128441	0.282041	0.544784	0.545096	0.544940
1.070000	-1.585029	-0.263076	0.698490	0.542205	-0.004356	-0.630378	0.412153	0.039850	0.377430	1.097013	-0.122353	0.259214	0.546027	0.540067	0.543047
1.072000	-1.562585	-0.261894	0.730751	0.543569	-0.031164	-0.627352	0.334362	0.005418	0.352082	1.117418	-0.116265	0.236386	0.547270	0.535038	0.541154
1.074000	-1.540142	-0.260713	0.763011	0.544933	-0.057972	-0.624326	0.256572	-0.029013	0.326735	1.137823	-0.110176	0.213558	0.548514	0.530008	0.539261
1.076000	-1.517698	-0.259532	0.795271	0.546298	-0.084780	-0.621300	0.178781	-0.063445	0.301388	1.158227	-0.104088	0.190730	0.549757	0.524979	0.537368
1.078000	-1.495254	-0.258350	0.827532	0.547662	-0.111587	-0.618274	0.100991	-0.097877	0.276040	1.178632	-0.098000	0.167902	0.551000	0.519949	0.535475
1.080000	-1.472811	-0.257169	0.859792	0.549026	-0.138395	-0.615247	0.023200	-0.132308	0.250693	1.199036	-0.091911	0.145075	0.552243	0.514920	0.533581
1.082000	-1.450367	-0.255987	0.892052	0.550390	-0.165203	-0.612221	-0.054590	-0.166740	0.225346	1.219441	-0.085823	0.122247	0.553486	0.509890	0.531688
1.084000	-1.427924	-0.254806	0.924312	0.551754	-0.192011	-0.609195	-0.132381	-0.201171	0.199998	1.239845	-0.079735	0.099419	0.554730	0.504861	0.529795
1.086000	-1.405480	-0.253624	0.956573	0.553118	-0.218819	-0.606169	-0.210172	-0.235603	0.174651	1.260250	-0.073647	0.076592	0.555973	0.499832	0.527902
1.088000	-1.383037	-0.252443	0.988833	0.554482	-0.245626	-0.603142	-0.287962	-0.270035	0.149304	1.280654	-0.067558	0.053764	0.557216	0.494802	0.526009
1.090000	-1.360593	-0.277339	1.021093	0.555846	-0.272434	-0.600116	-0.365753	-0.304466	0.123956	1.301059	-0.066685	0.030936	0.557394	0.489773	0.523584
1.092000	-1.338149	-0.302235	1.053354	0.557210	-0.299242	-0.597090	-0.361129	-0.338898	0.098609	1.321463	-0.065812	0.024591	0.557573	0.488375	0.522974
1.094000	-1.315706	-0.327131	1.085614	0.558574	-0.326050	-0.594064	-0.356506	-0.373329	0.073262	1.341868	-0.064940	0.018246	0.557751	0.486977	0.522364
1.096000	-1.293262	-0.352026	1.117874	0.559938	-0.352858	-0.591038	-0.351883	-0.407761	0.047914	1.362273	-0.064067	0.011901	0.557929	0.485579	0.521754
1.098000	-1.270819	-0.376922	1.097246	0.561302	-0.379665	-0.588011	-0.347259	-0.442193	0.022567	1.382677	-0.073772	0.005556	0.555947	0.484181	0.520064
1.100000	-1.248375	-0.401818	1.076617	0.562666	-0.406473	-0.584985	-0.342636	-0.436454	-0.002781	1.403082	-0.083477	0.007245	0.553966	0.484553	0.519259
1.102000	-1.225932	-0.426714	1.055989	0.564030	-0.433281	-0.581959	-0.338012	-0.430715	-0.028128	1.423486	-0.093182	0.008934	0.551984	0.484925	0.518455
1.104000	-1.203488	-0.451610	1.035360	0.565394	-0.460089	-0.578933	-0.333389	-0.424977	-0.053475	1.443891	-0.102887	0.010623	0.550002	0.485298	0.517650
1.106000	-1.181045	-0.476506	1.014732	0.573936	-0.486897	-0.575907	-0.328766	-0.419238	-0.078823	1.464295	-0.111156	0.012312	0.548313	0.485670	0.516992
1.108000	-1.158601	-0.501402	0.994103	0.582479	-0.513704	-0.572880	-0.324142	-0.413500	-0.028929	1.484700	-0.119425	0.029050	0.546625	0.489357	0.517991
1.110000	-1.136157	-0.526298	0.973474	0.591021	-0.540512	-0.569854	-0.319519	-0.407761	0.020964	1.505104	-0.127694	0.045787	0.544936	0.493045	0.518991
1.112000	-1.113714	-0.551194	0.952846	0.599563	-0.567320	-0.566828	-0.314895	-0.402022	0.070857	1.525509	-0.135964	0.062524	0.543248	0.496732	0.519990
1.114000	-1.091270	-0.576089	0.932217	0.608105	-0.594128	-0.563802	-0.310272	-0.396284	0.120751	1.545913	-0.144233	0.079261	0.541559	0.500420	0.520990
1.116000	-1.068827	-0.600985	0.911589	0.616647	-0.526249	-0.560776	-0.305649	-0.390545	0.170644	1.566318	-0.133565	0.095999	0.543738	0.504107	0.523923
1.118000	-1.046383	-0.625881	0.890960	0.625189	-0.458371	-0.557749	-0.301025	-0.384807	0.220537	1.550060	-0.122897	0.105403	0.545916	0.506180	0.526048
1.120000	-1.023940	-0.650777	0.870332	0.633731	-0.390492	-0.554723	-0.296402	-0.379068	0.270431	1.533803	-0.112229	0.114808	0.548094	0.508252	0.528173
1.122000	-1.001496	-0.675673	0.849703	0.642273	-0.322614	-0.551697	-0.291779	-0.373329	0.320324	1.517545	-0.101561	0.124213	0.550273	0.510324	0.530298
1.124000	-0.979052	-0.700569	0.829075	0.650816	-0.254735	-0.548671	-0.287155	-0.367591	0.370217	1.501288	-0.090893	0.133618	0.552451	0.512396	0.532423
1.126000	-0.956609	-0.725465	0.808446	0.659358	-0.186856	-0.545644	-0.282532	-0.361852	0.420111	1.485030	-0.080225	0.143023	0.554629	0.514468	0.534549
1.128000	-0.934165	-0.750361	0.787817	0.667900	-0.118978	-0.542618	-0.277908	-0.356114	0.470004	1.468773	-0.069557	0.152427	0.556808	0.516540	0.536674
1.130000	-0.911722	-0.775257	0.767189	0.676442	-0.051099	-0.539592	-0.273285	-0.350375	0.519897	1.452515	-0.058889	0.161832	0.558986	0.518612	0.538799
1.132000	-0.889278	-0.800152	0.746560	0.684984	0.016779	-0.536566	-0.268662	-0.344636	0.569791	1.436258	-0.048221	0.171237	0.561165	0.520684	0.540924
1.134000	-0.866835	-0.825048	0.725932	0.693526	0.084658	-0.533540	-0.264038	-0.338898	0.619684	1.420000	-0.037553	0.180642	0.563343	0.522756	0.543050
1.136000	-0.844391	-0.849944	0.705303	0.702068	0.152536	-0.530513	-0.259415	-0.333159	0.669577	1.403743	-0.026885	0.190047	0.565521	0.524828	0.545175
1.138000	-0.821947	-0.874840	0.684675	0.710610	0.220415	-0.527487	-0.254791	-0.327421	0.719471	1.387485	-0.016217	0.199451	0.567700	0.526900	0.547300
1.140000	-0.799504	-0.899736	0.664046	0.719153	0.288293	-0.524461	-0.250168	-0.321682	0.769364	1.371228	-0.005550	0.208856	0.569878	0.528972	0.549425
1.142000	-0.777060	-0.924632	0.643418	0.727695	0.356172	-0.521435	-0.245545	-0.315943	0.819257	1.354970	0.005118	0.218261	0.572057	0.531044	0.551550
1.144000	-0.754617	-0.949528	0.622789	0.736237	0.424051	-0.518408	-0.240921	-0.310205	0.869151	1.338713	0.015786	0.227666	0.574235	0.533116	0.553676
1.146000	-0.732173	-0.974424	0.602161	0.744779	0.491929	-0.515382	-0.236298	-0.304466	0.919044	1.322455	0.026454	0.237071	0.576413	0.535188	0.555801
1.148000	-0.722271	-0.999319	0.581532	0.753321	0.559808	-0.512356	-0.231675	-0.298728	0.968937	1.306198	0.034614	0.246475	0.578080	0.537260	0.557670
1.150000	-0.712368	-1.024215	0.560903	0.761863	0.627686	-0.516503	-0.227051	-0.292989	1.018831	1.289940	0.042774	0.254446	0.579746	0.539016	0.559381
1.152000	-0.702466	-1.049111	0.540275	0.770405	0.695565	-0.520650	-0.222428	-0.287250	1.068724	1.273683	0.050934	0.262416	0.581412	0.540772	0.561092
1.154000	-0.692563	-1.074007	0.519646	0.778947	0.763443	-0.524797	-0.217804	-0.281512	1.118617	1.257425	0.059093	0.270386	0.583078	0.542528	0.562803
1.156000	-0.682661	-1.098903	0.499018	0.787490	0.831322	-0.528944	-0.213181	-0.275773	1.168511	1.241168	0.067253	0.278356	0.584744	0.544284	0.564514
1.158000	-0.672759	-1.123799	0.478389	0.796032	0.899201	-0.533091	-0.208558	-0.270035	1.218404	1.224910	0.075413	0.286326	0.586411	0.546040	0.566226
1.160000	-0.662856	-1.148695	0.457761	0.804574	0.967079	-0.537238	-0.203934	-0.264296	1.268297	1.208653	0.083573	0.294296	0.588077	0.547796	0.567937
1.162000	-0.652954	-1.173591	0.437132	0.813116	1.034958	-0.541385	-0.199311	-0.258557	1.318191	1.192395	0.091732	0.302266	0.589743	0.549552	0.569648
1.164000	-0.643051	-1.198487	0.416504	0.821658	1.102836	-0.545532	-0.194687	-0.252819	1.368084	1.176138	0.099892	0.310237	0.591409	0.551308	0.571359
1.166000	-0.633149	-1.223382	0.395875	0.830200	1.170715	-0.549679	-0.190064	-0.247080	1.417977	1.159880	0.108052	0.318207	0.593076	0.553064	0.573070
1.168000	-0.623246	-1.248278	0.375246	0.838742	1.238593	-0.553826	-0.185441	-0.241342	1.467871	1.143623	0.116211	0.326177	0.594742	0.554820	0.574781
1.170000	-0.613344	-1.265907	0.354618	0.847284	1.306472	-0.557973	-0.180817	-0.235603	1.517764	1.127365	0.125825	0.334147	0.596705	0.556576	0.576640
1.172000	-0.603441	-1.283535	0.333989	0.855826	1.374350	-0.562120	-0.151009	-0.229864	1.567657	1.111108	0.135438	0.347154	0.598668	0.559442	0.579055
1.174000	-0.593539	-1.301163	0.313361	0.864369	1.442229	-0.566267	-0.121201	-0.224126	1.617551	1.094850	0.145051	0.360161	0.600631	0.562308	0.581469
1.176000	-0.583636	-1.318792	0.292732	0.872911	1.510108	-0.570415	-0.091393	-0.218387	1.667444	1.078593	0.154664	0.373168	0.602594	0.565174	0.583884
1.178000	-0.573734	-1.336420	0.267471	0.881453	1.577986	-0.574562	-0.061584	-0.212649	1.717337	1.062335	0.163351	0.386176	0.604368	0.568039	0.586203
1.180000	-0.563832	-1.354049	0.242210	0.889995	1.645865	-0.578709	-0.031776	-0.200533	1.767231	1.046078	0.172038	0.400458	0.606141	0.571186	0.588664
1.182000	-0.553929	-1.371677	0.216949	0.898537	1.713743	-0.582856	-0.001968	-0.188416	1.817124	1.029820	0.180725	0.414741	0.607915	0.574333	0.591124
1.184000	-0.544027	-1.389305	0.191688	0.907079	1.781622	-0.587003	0.027840	-0.176300	1.867017	1.013563	0.189411	0.429023	0.609689	0.577479	0.593584
1.186000	-0.534124	-1.406934	0.166427	0.882817	1.849500	-0.591150	0.057649	-0.164184	1.916911	0.997305	0.191537	0.443306	0.610123	0.580626	0.595375
1.188000	-0.524222	-1.424562	0.141165	0.858555	1.917379	-0.595297	0.087457	-0.152068	1.905753	0.981048	0.193663	0.445378	0.610557	0.581083	0.595820
1.190000	-0.514319	-1.442190	0.115904	0.834292	1.985258	-0.599444	0.117265	-0.139952	1.894595	0.964790	0.195789	0.447451	0.610991	0.581539	0.596265
1.192000	-0.504417	-1.459819	0.090643	0.810030	2.053136	-0.603591	0.147073	-0.127836	1.883437	0.948533	0.197915	0.449523	0.611426	0.581996	0.596711
1.194000	-0.494514	-1.477447	0.065382	0.785768	2.121015	-0.607738	0.176881	-0.115720	1.872280	0.932275	0.200041	0.451596	0.611860	0.582453	0.597156
1.196000	-0.484612	-1.495076	0.040121	0.761505	2.055316	-0.611885	0.206690	-0.103604	1.861122	0.916018	0.175451	0.453668	0.606838	0.582909	0.594874
1.198000	-0.474710	-1.512704	0.014860	0.737243	1.989618	-0.616032	0.236498	-0.091488	1.849964	0.907567	0.150861	0.457302	0.601817	0.583710	0.592763
1.200000	-0.464807	-1.530332	-0.010401	0.712981	1.923920	-0.620179	0.266306	-0.079372	1.838806	0.899116	0.126272	0.460935	0.596796	0.584510	0.590653
1.202000	-0.454905	-1.547961	-0.035662	0.688718	1.858221	-0.624326	0.296114	-0.067256	1.827649	0.890665	0.101682	0.464569	0.591775	0.585311	0.588543
1.204000	-0.445002	-1.565589	-0.060924	0.664456	1.792523	-0.628473	0.325923	-0.055140	1.816491	0.882214	0.077093	0.468203	0.586754	0.586111	0.586433
1.206000	-0.435100	-1.583217	-0.086185	0.640194	1.726825	-0.632620	0.355731	-0.043024	1.805333	0.873763	0.052503	0.471837	0.581733	0.586912	0.584322
1.208000	-0.425197	-1.600846	-0.111446	0.615932	1.661126	-0.636767	0.385539	-0.030908	1.794175	0.865312	0.027914	0.475470	0.576711	0.587713	0.582212
1.210000	-0.415295	-1.618474	-0.136707	0.591669	1.595428	-0.640914	0.415347	-0.018791	1.783017	0.856861	0.003324	0.479104	0.571690	0.588513	0.580102
1.212000	-0.405392	-1.636103	-0.161968	0.567407	1.529730	-0.645061	0.445155	-0.006675	1.771860	0.848410	-0.021265	0.482738	0.566669	0.589314	0.577991
1.214000	-0.395490	-1.653731	-0.187229	0.543145	1.464032	-0.649208	0.474964	0.005441	1.760702	0.839959	-0.045855	0.486371	0.561648	0.590114	0.575881
1.216000	-0.385587	-1.671359	-0.212490	0.518882	1.398333	-0.653355	0.504772	0.017557	1.749544	0.831508	-0.070444	0.490005	0.556627	0.590915	0.573771
1.218000	-0.375685	-1.688988	-0.237751	0.494620	1.332635	-0.657502	0.534580	0.029673	1.738386	0.823057	-0.095034	0.493639	0.551606	0.591715	0.571661
1.220000	-0.365783	-1.706616	-0.263012	0.470358	1.266937	-0.661649	0.564388	0.041789	1.727229	0.814606	-0.119623	0.497272	0.546584	0.592516	0.569550
1.222000	-0.355880	-1.724244	-0.288274	0.446095	1.201238	-0.665796	0.594197	0.053905	1.716071	0.806155	-0.144213	0.500906	0.541563	0.593317	0.567440
1.224000	-0.345978	-1.741873	-0.313535	0.421833	1.135540	-0.669943	0.624005	0.066021	1.704913	0.797704	-0.168802	0.504540	0.536542	0.594117	0.565330
1.226000	-0.336075	-1.759501	-0.338796	0.397571	1.069842	-0.674090	0.653813	0.078137	1.693755	0.789253	-0.193392	0.508174	0.531521	0.594918	0.563219
1.228000	-0.355429	-1.777130	-0.364057	0.373308	1.004143	-0.678237	0.683621	0.090253	1.682598	0.780802	-0.223833	0.511807	0.525305	0.595718	0.560512
1.230000	-0.374783	-1.794758	-0.389318	0.349046	0.938445	-0.687479	0.713429	0.102369	1.671440	0.772351	-0.254274	0.514422	0.519089	0.596294	0.557692
1.232000	-0.394137	-1.812386	-0.414579	0.324784	0.872747	-0.696720	0.743238	0.114485	1.660282	0.763900	-0.284714	0.517037	0.512873	0.596871	0.554872
1.234000	-0.413491	-1.830015	-0.439840	0.300522	0.807048	-0.705961	0.773046	0.126601	1.649124	0.755449	-0.315155	0.519652	0.506657	0.597447	0.552052
1.236000	-0.432845	-1.847643	-0.465102	0.276259	0.741350	-0.715202	0.802854	0.138717	1.637966	0.746998	-0.345596	0.522267	0.500441	0.598023	0.549232
1.238000	-0.452199	-1.865271	-0.490363	0.251997	0.675652	-0.724443	0.832662	0.150834	1.626809	0.738547	-0.376037	0.524882	0.494225	0.598599	0.546412
1.240000	-0.471553	-1.882900	-0.515624	0.227735	0.609954	-0.733684	0.862471	0.162950	1.615651	0.730096	-0.406478	0.527497	0.488009	0.599175	0.543592
1.242000	-0.490907	-1.900528	-0.540885	0.203472	0.544255	-0.742926	0.892279	0.175066	1.604493	0.721645	-0.436918	0.530111	0.481793	0.599751	0.540772
1.244000	-0.510261	-1.918157	-0.566146	0.179210	0.478557	-0.752167	0.922087	0.187182	1.593335	0.713194	-0.467359	0.532726	0.475577	0.600327	0.537952
1.246000	-0.529615	-1.935785	-0.591407	0.154948	0.412859	-0.761408	0.951895	0.199298	1.582178	0.704743	-0.497800	0.535341	0.469361	0.600903	0.535132
1.248000	-0.548969	-1.953413	-0.616668	0.130685	0.347160	-0.770649	0.981703	0.211414	1.571020	0.696292	-0.528241	0.537956	0.463145	0.601479	0.532312
1.250000	-0.568323	-1.929606	-0.641929	0.106423	0.281462	-0.779890	1.011512	0.223530	1.559862	0.687841	-0.550394	0.540571	0.458621	0.602056	0.530338
1.252000	-0.587676	-1.905798	-0.667190	0.082161	0.215764	-0.789131	0.984253	0.235646	1.548704	0.679390	-0.572548	0.531772	0.454097	0.600117	0.527107
1.254000	-0.607030	-1.881990	-0.692452	0.057898	0.150065	-0.798373	0.956995	0.247762	1.537547	0.670939	-0.594702	0.522974	0.449574	0.598179	0.523876
1.256000	-0.626384	-1.858183	-0.717713	0.033636	0.084367	-0.807614	0.929737	0.259878	1.526389	0.662488	-0.616855	0.514176	0.445050	0.596240	0.520645
1.258000	-0.645738	-1.834375	-0.714802	0.009374	0.018669	-0.816855	0.902478	0.271994	1.515231	0.654037	-0.633375	0.505377	0.441677	0.594302	0.517989
1.260000	-0.665092	-1.810567	-0.711891	-0.014888	-0.047030	-0.826096	0.875220	0.256689	1.504073	0.645586	-0.649894	0.491095	0.438304	0.591155	0.514729
1.262000	-0.684446	-1.786760	-0.708981	-0.039151	-0.112728	-0.835337	0.847962	0.241385	1.492915	0.637135	-0.666413	0.476812	0.434930	0.588008	0.511469
1.264000	-0.703800	-1.762952	-0.706070	-0.063413	-0.178426	-0.844578	0.820703	0.226080	1.481758	0.628684	-0.682932	0.462529	0.431557	0.584861	0.508209
1.266000	-0.723154	-1.739145	-0.703159	-0.054871	-0.244124	-0.853820	0.793445	0.210775	1.470600	0.620233	-0.692891	0.448247	0.429524	0.581715	0.505619
1.268000	-0.742508	-1.715337	-0.700248	-0.046329	-0.309823	-0.863061	0.766186	0.195470	1.461673	0.611782	-0.702849	0.434410	0.427490	0.578666	0.503078
1.270000	-0.761862	-1.691529	-0.697338	-0.037787	-0.375521	-0.872302	0.738928	0.180165	1.452745	0.603331	-0.712807	0.420574	0.425457	0.575618	0.500537
1.272000	-0.781216	-1.667722	-0.694427	-0.029245	-0.441219	-0.881543	0.711670	0.164861	1.443818	0.594880	-0.722766	0.406737	0.423423	0.572569	0.497996
1.274000	-0.800570	-1.643914	-0.691516	-0.020702	-0.506918	-0.890784	0.684411	0.149556	1.434891	0.586429	-0.732724	0.392901	0.421390	0.569521	0.495455
1.276000	-0.819924	-1.620107	-0.688605	-0.012160	-0.520364	-0.900025	0.657153	0.134251	1.425963	0.577978	-0.732232	0.379064	0.421490	0.566472	0.493981
1.278000	-0.839278	-1.596299	-0.685695	-0.003618	-0.533811	-0.909267	0.629895	0.118946	1.417036	0.606195	-0.731740	0.372561	0.421590	0.565040	0.493315
1.280000	-0.858632	-1.572491	-0.682784	0.004924	-0.547258	-0.918508	0.602636	0.103641	1.408109	0.634412	-0.731248	0.366058	0.421691	0.563607	0.492649
1.282000	-0.877986	-1.548684	-0.679873	0.013466	-0.560705	-0.927749	0.575378	0.088337	1.399181	0.662628	-0.730756	0.359555	0.421791	0.562174	0.491983
1.284000	-0.897340	-1.524876	-0.676962	0.022008	-0.574151	-0.936990	0.548120	0.073032	1.390254	0.690845	-0.730264	0.353052	0.421892	0.560741	0.491317
1.286000	-0.916694	-1.501068	-0.674052	0.030550	-0.587598	-0.946231	0.520861	0.057727	1.381327	0.719062	-0.729772	0.346549	0.421992	0.559309	0.490651
1.288000	-0.936047	-1.477261	-0.671141	0.039092	-0.601045	-0.955472	0.493603	0.042422	1.372399	0.747278	-0.729280	0.340046	0.422093	0.557876	0.489984
1.290000	-0.955401	-1.453453	-0.668230	0.047634	-0.614492	-0.964714	0.466345	0.027117	1.363472	0.775495	-0.728788	0.333543	0.422193	0.556443	0.489318
1.292000	-0.974755	-1.429646	-0.665320	0.056177	-0.627939	-0.973955	0.439086	0.011813	1.354545	0.803712	-0.728297	0.327040	0.422294	0.555010	0.488652
1.294000	-0.994109	-1.405838	-0.662409	0.064719	-0.641385	-0.983196	0.411828	-0.003492	1.345617	0.831928	-0.727805	0.320537	0.422394	0.553578	0.487986
1.296000	-1.013463	-1.382030	-0.659498	0.073261	-0.654832	-0.992437	0.384569	-0.018797	1.336690	0.860145	-0.727313	0.314034	0.422495	0.552145	0.487320
1.298000	-1.032817	-1.358223	-0.656587	0.081803	-0.668279	-1.001678	0.357311	-0.034102	1.327762	0.888362	-0.726821	0.307531	0.422595	0.550712	0.486654
1.300000	-1.052171	-1.334415	-0.653677	0.090345	-0.681726	-1.010919	0.330053	-0.049407	1.318835	0.916578	-0.726329	0.301028	0.422696	0.549280	0.485988
1.302000	-1.071525	-1.310607	-0.650766	0.098887	-0.695172	-1.020161	0.302794	-0.064711	1.309908	0.944795	-0.725837	0.294525	0.422796	0.547847	0.485321
1.304000	-1.090879	-1.286800	-0.647855	0.107429	-0.708619	-1.029402	0.275536	-0.080016	1.300980	0.973012	-0.725345	0.288022	0.422896	0.546414	0.484655
1.306000	-1.110233	-1.262992	-0.644944	0.115971	-0.722066	-1.038643	0.248278	-0.095321	1.292053	1.001228	-0.724853	0.281519	0.422997	0.544981	0.483989
1.308000	-1.120955	-1.239185	-0.642034	0.124514	-0.735513	-1.047884	0.221019	-0.110626	1.283126	1.029445	-0.722635	0.275016	0.423450	0.543549	0.483499
1.310000	-1.131678	-1.215377	-0.639123	0.133056	-0.748959	-1.043104	0.193761	-0.125931	1.274199	1.057662	-0.720416	0.271317	0.423903	0.542734	0.483318
1.312000	-1.142400	-1.191569	-0.636212	0.141598	-0.762406	-1.038324	0.166503	-0.141236	1.265271	1.085878	-0.718198	0.267619	0.424356	0.541919	0.483137
1.314000	-1.153122	-1.167762	-0.633302	0.150140	-0.775853	-1.033543	0.139244	-0.156540	1.256344	1.114095	-0.715980	0.263920	0.424809	0.541104	0.482956
1.316000	-1.163845	-1.143954	-0.630391	0.158682	-0.789300	-1.028763	0.111986	-0.171845	1.247416	1.142311	-0.713761	0.260221	0.425262	0.540289	0.482775
1.318000	-1.174567	-1.120147	-0.627480	0.167224	-0.802746	-1.023983	0.084728	-0.187150	1.238489	1.170528	-0.711543	0.256522	0.425715	0.539474	0.482594
1.320000	-1.185290	-1.096339	-0.624569	0.175766	-0.816193	-1.019202	0.057469	-0.202455	1.229562	1.198745	-0.709325	0.252824	0.426168	0.538659	0.482413
1.322000	-1.196012	-1.072531	-0.621659	0.184308	-0.829640	-1.014422	0.030211	-0.217760	1.220634	1.226961	-0.707107	0.249125	0.426621	0.537844	0.482232
1.324000	-1.206734	-1.048724	-0.618748	0.192851	-0.843087	-1.009642	0.002952	-0.233064	1.211707	1.255178	-0.704888	0.245426	0.427074	0.537029	0.482052
1.326000	-1.217457	-1.024916	-0.615837	0.201393	-0.856533	-1.004861	-0.024306	-0.248369	1.202780	1.283395	-0.702670	0.241728	0.427527	0.536214	0.481871
1.328000	-1.228179	-1.001108	-0.612926	0.209935	-0.869980	-1.000081	-0.051564	-0.263674	1.193852	1.311611	-0.700452	0.238029	0.427980	0.535400	0.481690
1.330000	-1.238901	-0.958223	-0.610016	0.218477	-0.883427	-0.995301	-0.078823	-0.278979	1.184925	1.339828	-0.694418	0.234330	0.429212	0.534585	0.481898
1.332000	-1.249624	-0.915337	-0.607105	0.227019	-0.896874	-0.990521	-0.073403	-0.294284	1.175998	1.368045	-0.688384	0.237167	0.430444	0.535210	0.482827
1.334000	-1.260346	-0.872451	-0.604194	0.235561	-0.910320	-0.985740	-0.067984	-0.309588	1.167071	1.396261	-0.682350	0.240004	0.431676	0.535835	0.483755
1.336000	-1.271069	-0.829565	-0.601283	0.244103	-0.923767	-0.980960	-0.062565	-0.324893	1.158143	1.424478	-0.676316	0.242841	0.432908	0.536460	0.484684
1.338000	-1.281791	-0.786680	-0.581568	0.252645	-0.937214	-0.976180	-0.057146	-0.340198	1.149216	1.452695	-0.666921	0.245677	0.434826	0.537085	0.485956
1.340000	-1.292513	-0.743794	-0.561853	0.261188	-0.950661	-0.971399	-0.051727	-0.296682	1.140288	1.480911	-0.657527	0.260278	0.436745	0.540302	0.488523
1.342000	-1.303236	-0.700908	-0.542137	0.269730	-0.964107	-0.966619	-0.046308	-0.253166	1.131361	1.509128	-0.648132	0.274879	0.438663	0.543518	0.491091
1.344000	-1.313958	-0.658022	-0.522422	0.278272	-0.977554	-0.961839	-0.040888	-0.209650	1.122434	1.537345	-0.638737	0.289480	0.440582	0.546735	0.493659
1.346000	-1.324680	-0.615136	-0.502706	0.255280	-0.991001	-0.957058	-0.035469	-0.166135	1.113506	1.565561	-0.635649	0.304081	0.441212	0.549952	0.495582
1.348000	-1.335403	-0.572251	-0.482991	0.232289	-1.004448	-0.952278	-0.030050	-0.122619	1.086730	1.593778	-0.632561	0.315112	0.441843	0.552383	0.497113
1.350000	-1.346125	-0.529365	-0.463275	0.209297	-1.017895	-0.947498	-0.024631	-0.079103	1.059954	1.621995	-0.629472	0.326143	0.442474	0.554813	0.498643
1.352000	-1.356848	-0.486479	-0.443560	0.186306	-1.031341	-0.942718	-0.019212	-0.035587	1.033177	1.650211	-0.626384	0.337174	0.443104	0.557243	0.500174
1.354000	-1.367570	-0.443593	-0.423844	0.163315	-1.044788	-0.937937	-0.013793	0.007929	1.006401	1.678428	-0.623296	0.348206	0.443735	0.559674	0.501704
1.356000	-1.378292	-0.400708	-0.404129	0.140323	-1.024797	-0.933157	-0.008373	0.051445	0.979624	1.706645	-0.613520	0.359237	0.445731	0.562104	0.503918
1.358000	-1.389015	-0.357822	-0.384413	0.117332	-1.004806	-0.928377	-0.002954	0.094961	0.952848	1.694209	-0.603745	0.362137	0.447727	0.562743	0.505235
1.360000	-1.399737	-0.314936	-0.364698	0.094340	-0.984814	-0.923596	0.002465	0.138477	0.926072	1.681774	-0.593969	0.365038	0.449723	0.563382	0.506553
1.362000	-1.410459	-0.272050	-0.344983	0.071349	-0.964823	-0.918816	0.007884	0.181992	0.899295	1.669338	-0.584193	0.367939	0.451719	0.564021	0.507870
1.364000	-1.421182	-0.229165	-0.325267	0.048358	-0.944832	-0.914036	0.013303	0.225508	0.872519	1.656903	-0.574418	0.370839	0.453716	0.564660	0.509188
1.366000	-1.431904	-0.186279	-0.305552	0.025366	-0.924841	-0.909255	0.018722	0.269024	0.845742	1.644467	-0.564642	0.373740	0.455712	0.565299	0.510506
1.368000	-1.442626	-0.143393	-0.285836	0.002375	-0.904849	-0.904475	0.024142	0.312540	0.818966	1.632032	-0.554866	0.376641	0.457708	0.565939	0.511823
1.370000	-1.453349	-0.100507	-0.266121	-0.020617	-0.884858	-0.899695	0.029561	0.356056	0.792190	1.619596	-0.545090	0.379541	0.459704	0.566578	0.513141
1.372000	-1.464071	-0.057621	-0.246405	-0.043608	-0.864867	-0.894915	0.034980	0.399572	0.765413	1.607161	-0.535315	0.382442	0.461701	0.567217	0.514459
1.374000	-1.474794	-0.014736	-0.226690	-0.066600	-0.844876	-0.890134	0.040399	0.443088	0.738637	1.594725	-0.525539	0.385343	0.463697	0.567856	0.515776
1.376000	-1.485516	0.028150	-0.206974	-0.089591	-0.824884	-0.885354	0.045818	0.486603	0.711860	1.582290	-0.515763	0.388244	0.465693	0.568495	0.517094
1.378000	-1.496238	0.071036	-0.187259	-0.112582	-0.804893	-0.880574	0.051237	0.530119	0.685084	1.569854	-0.505987	0.391144	0.467689	0.569134	0.518412
1.380000	-1.506961	0.113922	-0.167544	-0.135574	-0.784902	-0.875793	0.056657	0.573635	0.658308	1.557419	-0.496212	0.394045	0.469685	0.569773	0.519729
1.382000	-1.517683	0.156807	-0.147828	-0.158565	-0.764911	-0.871013	0.062076	0.617151	0.631531	1.544983	-0.486436	0.396946	0.471682	0.570412	0.521047
1.384000	-1.528405	0.199693	-0.128113	-0.181557	-0.744919	-0.866233	0.067495	0.660667	0.604755	1.532548	-0.476660	0.399846	0.473678	0.571051	0.522364
1.386000	-1.539128	0.242579	-0.108397	-0.204548	-0.724928	-0.861452	0.072914	0.704183	0.577978	1.520112	-0.466884	0.402747	0.475674	0.571690	0.523682
1.388000	-1.482065	0.285465	-0.088682	-0.227540	-0.704937	-0.856672	0.078333	0.747699	0.551202	1.507677	-0.443552	0.405648	0.480438	0.572329	0.526384
1.390000	-1.425002	0.328351	-0.068966	-0.250531	-0.684946	-0.868626	0.083752	0.791214	0.524426	1.495241	-0.420219	0.405202	0.485203	0.572231	0.528717
1.392000	-1.367939	0.371236	-0.049251	-0.273522	-0.664954	-0.880579	0.089172	0.834730	0.497649	1.482806	-0.396886	0.404755	0.489968	0.572133	0.531050
1.394000	-1.310876	0.414122	-0.029535	-0.296514	-0.644963	-0.892533	0.094591	0.878246	0.470873	1.470370	-0.373553	0.404309	0.494732	0.572034	0.533383
1.396000	-1.253813	0.457008	-0.009820	-0.319505	-0.624972	-0.904486	0.100010	0.921762	0.444096	1.457935	-0.350220	0.403863	0.499497	0.571936	0.535716
1.398000	-1.196750	0.499894	0.009896	-0.342497	-0.604981	-0.916440	0.105429	0.965278	0.417320	1.445499	-0.326888	0.403417	0.504261	0.571838	0.538049
1.400000	-1.139687	0.542779	0.029611	-0.365488	-0.584989	-0.928393	0.110848	1.008794	0.390543	1.433064	-0.303555	0.402971	0.509026	0.571740	0.540383
1.402000	-1.082624	0.585665	0.049327	-0.388480	-0.564998	-0.940347	0.116267	1.052310	0.363767	1.420628	-0.280222	0.402525	0.513790	0.571641	0.542716
1.404000	-1.025561	0.628551	0.069042	-0.411471	-0.545007	-0.952301	0.121687	1.095825	0.336991	1.408193	-0.256889	0.402079	0.518555	0.571543	0.545049
1.406000	-0.968498	0.671437	0.088757	-0.434462	-0.525016	-0.964254	0.127106	1.139341	0.310214	1.395757	-0.233556	0.401633	0.523319	0.571445	0.547382
1.408000	-0.911435	0.714322	0.108473	-0.457454	-0.505024	-0.976208	0.132525	1.182857	0.283438	1.383322	-0.210224	0.401187	0.528084	0.571346	0.549715
1.410000	-0.854372	0.711143	0.128188	-0.480445	-0.485033	-0.988161	0.137944	1.226373	0.256661	1.370886	-0.196104	0.400741	0.530967	0.571248	0.551108
1.412000	-0.797309	0.707964	0.147904	-0.503437	-0.465042	-1.000115	0.159946	1.269889	0.229885	1.358451	-0.181984	0.403611	0.533850	0.571881	0.552866
1.414000	-0.740246	0.704785	0.167619	-0.526428	-0.445051	-1.012068	0.181948	1.313405	0.203109	1.346015	-0.167864	0.406482	0.536734	0.572513	0.554623
1.416000	-0.683183	0.701606	0.187335	-0.549420	-0.425059	-1.024022	0.203949	1.356921	0.176332	1.333580	-0.153744	0.409352	0.539617	0.573145	0.556381
1.418000	-0.626120	0.698427	0.204419	-0.572411	-0.405068	-1.035975	0.225951	1.400437	0.149556	1.321144	-0.140151	0.412222	0.542393	0.573778	0.558085
1.420000	-0.569057	0.695248	0.221503	-0.595402	-0.385077	-1.047929	0.247953	1.391991	0.122779	1.308709	-0.126557	0.404701	0.545169	0.572121	0.558645
1.422000	-0.511994	0.692069	0.238587	-0.618394	-0.365086	-1.059883	0.269954	1.383546	0.096003	1.296273	-0.112963	0.397179	0.547944	0.570463	0.559204
1.424000	-0.454931	0.688890	0.255672	-0.641385	-0.345094	-1.071836	0.291956	1.375100	0.069227	1.283837	-0.099370	0.389657	0.550720	0.568806	0.559763
1.426000	-0.397868	0.685711	0.272756	-0.611581	-0.325103	-1.083790	0.313958	1.366655	0.042450	1.271402	-0.075217	0.382135	0.555652	0.567149	0.561401
1.428000	-0.340805	0.682532	0.289840	-0.581777	-0.305112	-1.095743	0.335959	1.358210	0.092344	1.258966	-0.051064	0.389947	0.560584	0.568870	0.564727
1.430000	-0.283742	0.679353	0.306924	-0.551973	-0.285121	-1.107697	0.357961	1.349764	0.142237	1.246531	-0.026912	0.397759	0.565516	0.570591	0.568054
1.432000	-0.226679	0.676174	0.324009	-0.522168	-0.265129	-1.119650	0.379963	1.341319	0.192130	1.234095	-0.002759	0.405571	0.570448	0.572312	0.571380
1.434000	-0.169616	0.672995	0.341093	-0.492364	-0.245138	-1.131604	0.401965	1.332873	0.242024	1.221660	0.021394	0.413384	0.575380	0.574034	0.574707
1.436000	-0.112553	0.669815	0.358177	-0.462560	-0.242686	-1.143557	0.423966	1.324428	0.291917	1.209224	0.042039	0.421196	0.579596	0.575755	0.577675
1.438000	-0.055490	0.666636	0.375261	-0.432756	-0.240234	-1.155511	0.445968	1.315983	0.341810	1.251306	0.062684	0.439911	0.583811	0.579878	0.581845
1.440000	0.001573	0.663457	0.392346	-0.402951	-0.237781	-1.167464	0.467970	1.307537	0.391703	1.293387	0.083329	0.458627	0.588027	0.584002	0.586014
1.442000	0.058636	0.660278	0.409430	-0.373147	-0.235329	-1.179418	0.489971	1.299092	0.441597	1.335468	0.103974	0.477342	0.592243	0.588125	0.590184
1.444000	0.115699	0.657099	0.426514	-0.343343	-0.232877	-1.191372	0.511973	1.290647	0.491490	1.377549	0.124619	0.496058	0.596459	0.592248	0.594353
1.446000	0.172762	0.653920	0.443598	-0.313538	-0.230424	-1.203325	0.533975	1.282201	0.541384	1.419631	0.145264	0.514773	0.600674	0.596372	0.598523
1.448000	0.229825	0.650741	0.460683	-0.283734	-0.227972	-1.215279	0.555977	1.273756	0.591277	1.461712	0.165909	0.533488	0.604890	0.600495	0.602692
1.450000	0.286888	0.647562	0.477767	-0.253930	-0.225520	-1.227232	0.577978	1.265310	0.641170	1.503793	0.186554	0.552204	0.609106	0.604619	0.606862
1.452000	0.343951	0.644383	0.494851	-0.224126	-0.223067	-1.239186	0.599980	1.256865	0.691063	1.545874	0.207198	0.570919	0.613321	0.608742	0.611032
1.454000	0.401014	0.641204	0.511935	-0.194321	-0.220615	-1.251139	0.621982	1.248420	0.740957	1.587955	0.227843	0.589635	0.617537	0.612865	0.615201
1.456000	0.458077	0.638025	0.529020	-0.164517	-0.218163	-1.263093	0.643983	1.239974	0.790850	1.630037	0.248488	0.608350	0.621753	0.616989	0.619371
1.458000	0.515140	0.634846	0.546104	-0.134713	-0.215710	-1.275046	0.665985	1.231529	0.840743	1.672118	0.269133	0.627066	0.625968	0.621112	0.623540
1.460000	0.572203	0.631667	0.563188	-0.104909	-0.213258	-1.287000	0.687987	1.223083	0.890637	1.714199	0.289778	0.645781	0.630184	0.625235	0.627710
1.462000	0.629266	0.628488	0.580272	-0.075104	-0.210806	-1.298954	0.709989	1.214638	0.940530	1.756280	0.310423	0.664497	0.634400	0.629359	0.631879
1.464000	0.686329	0.625308	0.597356	-0.045300	-0.208353	-1.310907	0.731990	1.206193	0.990424	1.798361	0.331068	0.683212	0.638615	0.633482	0.636049
1.466000	0.743392	0.622129	0.614441	-0.015496	-0.205901	-1.322861	0.753992	1.197747	1.040317	1.840443	0.351713	0.701928	0.642831	0.637606	0.640218
1.468000	0.725130	0.618950	0.631525	0.014308	-0.203449	-1.334814	0.775994	1.189302	1.090210	1.882524	0.357293	0.720643	0.643970	0.641729	0.642850
1.470000	0.706869	0.615771	0.648609	0.044113	-0.200996	-1.309629	0.797995	1.180856	1.140103	1.924605	0.362873	0.746786	0.645110	0.647489	0.646299
1.472000	0.688607	0.612592	0.665693	0.073917	-0.198544	-1.284445	0.819997	1.172411	1.189997	1.966686	0.368453	0.772929	0.646249	0.653249	0.649749
1.474000	0.670345	0.609413	0.682778	0.103721	-0.196092	-1.259260	0.841999	1.163966	1.239890	2.008768	0.374033	0.799073	0.647389	0.659009	0.653199
1.476000	0.652083	0.606234	0.699862	0.133525	-0.193639	-1.234075	0.864001	1.155520	1.289783	2.050849	0.379613	0.825216	0.648528	0.664768	0.656648
1.478000	0.633821	0.603055	0.716946	0.163330	-0.191187	-1.208890	0.886002	1.147075	1.339677	2.092930	0.385193	0.851359	0.649668	0.670528	0.660098
1.480000	0.615559	0.599876	0.734030	0.193134	-0.188735	-1.183705	0.908004	1.138630	1.389570	2.135011	0.390773	0.877502	0.650807	0.676288	0.663548
1.482000	0.597297	0.596697	0.751115	0.222938	-0.186282	-1.158520	0.930006	1.130184	1.439463	2.177092	0.396353	0.903645	0.651946	0.682048	0.666997
1.484000	0.579035	0.593518	0.768199	0.252742	-0.183830	-1.133335	0.952007	1.121739	1.489357	2.219174	0.401933	0.929788	0.653086	0.687808	0.670447
1.486000	0.560773	0.590339	0.785283	0.282547	-0.181378	-1.108151	0.974009	1.113293	1.539250	2.261255	0.407513	0.955931	0.654225	0.693568	0.673896
1.488000	0.542511	0.587160	0.802367	0.312351	-0.178926	-1.082966	0.996011	1.104848	1.589144	2.303336	0.413093	0.982074	0.655365	0.699328	0.677346
1.490000	0.524249	0.586705	0.819452	0.342155	-0.176473	-1.057781	1.018013	1.096403	1.639037	2.345417	0.419218	1.008218	0.656615	0.705087	0.680851
1.492000	0.505987	0.586250	0.836536	0.371959	-0.174021	-1.032596	0.977360	1.087957	1.688930	2.387498	0.425342	1.021830	0.657866	0.708086	0.682976
1.494000	0.487725	0.585796	0.853620	0.401763	-0.171569	-1.007411	0.936708	1.079512	1.738823	2.429580	0.431467	1.035442	0.659117	0.711086	0.685101
1.496000	0.469463	0.585341	0.870704	0.431568	-0.169116	-0.982226	0.896056	1.071066	1.788717	2.471661	0.437592	1.049055	0.660367	0.714085	0.687226
1.498000	0.451201	0.584886	0.870887	0.461372	-0.166664	-0.957042	0.855404	1.062621	1.838610	2.513742	0.440336	1.062667	0.660928	0.717084	0.689006
1.500000	0.432939	0.584432	0.871070	0.491176	-0.164212	-0.931857	0.814752	1.018466	1.888503	2.555823	0.443081	1.069138	0.661488	0.718509	0.689999
1.502000	0.414677	0.583977	0.871252	0.520981	-0.161759	-0.906672	0.774100	0.974312	1.938397	2.597904	0.445826	1.075608	0.662049	0.719935	0.690992
1.504000	0.396415	0.583522	0.871435	0.550785	-0.159307	-0.881487	0.733447	0.930157	1.988290	2.639986	0.448570	1.082079	0.662609	0.721360	0.691985
1.506000	0.378153	0.583067	0.871617	0.547062	-0.156855	-0.856302	0.692795	0.886002	2.038183	2.682067	0.444609	1.088549	0.661800	0.722786	0.692293
1.508000	0.359891	0.582613	0.871800	0.543338	-0.154402	-0.831117	0.652143	0.841847	2.017459	2.724148	0.440648	1.080896	0.660991	0.721100	0.691046
1.510000	0.341630	0.582158	0.871983	0.539615	-0.151950	-0.805933	0.611491	0.797693	1.996735	2.766229	0.436687	1.073243	0.660183	0.719414	0.689798
1.512000	0.323368	0.581703	0.872165	0.535892	-0.149498	-0.780748	0.570839	0.753538	1.976012	2.808311	0.432726	1.065590	0.659374	0.717728	0.688551
1.514000	0.305106	0.581249	0.872348	0.532169	-0.147045	-0.755563	0.530187	0.709383	1.955288	2.850392	0.428765	1.057937	0.658565	0.716042	0.687303
1.516000	0.286844	0.580794	0.872531	0.528446	-0.168035	-0.730378	0.489534	0.665229	1.934564	2.892473	0.420116	1.050284	0.656799	0.714356	0.685577
1.518000	0.268582	0.580339	0.872713	0.524722	-0.189026	-0.705193	0.448882	0.621074	1.913840	2.901563	0.411466	1.036033	0.655033	0.711216	0.683124
1.520000	0.250320	0.579885	0.872896	0.520999	-0.210016	-0.680008	0.408230	0.576919	1.893116	2.910653	0.402817	1.021782	0.653266	0.708076	0.680671
1.522000	0.232058	0.579430	0.873078	0.517276	-0.231006	-0.654824	0.367578	0.532764	1.872392	2.919743	0.394167	1.007531	0.651500	0.704936	0.678218
1.524000	0.213796	0.578975	0.873261	0.513553	-0.251996	-0.629639	0.326926	0.488610	1.851668	2.928832	0.385518	0.993279	0.649734	0.701796	0.675765
1.526000	0.195534	0.578521	0.873444	0.509830	-0.272986	-0.604454	0.286274	0.444455	1.830944	2.937922	0.376868	0.979028	0.647968	0.698656	0.673312
1.528000	0.177272	0.578066	0.873626	0.506106	-0.293976	-0.579269	0.245621	0.400300	1.810220	2.947012	0.368219	0.964777	0.646201	0.695517	0.670859
1.530000	0.159010	0.577611	0.873809	0.502383	-0.314966	-0.554084	0.204969	0.356145	1.789496	2.956102	0.359569	0.950526	0.644435	0.692377	0.668406
1.532000	0.140748	0.577157	0.873991	0.498660	-0.335956	-0.528899	0.164317	0.311991	1.768772	2.965192	0.350920	0.936274	0.642669	0.689237	0.665953
1.534000	0.122486	0.576702	0.874174	0.494937	-0.356946	-0.503715	0.123665	0.267836	1.748048	2.974282	0.342271	0.922023	0.640903	0.686097	0.663500
1.536000	0.104224	0.576247	0.874357	0.491214	-0.377936	-0.478530	0.083013	0.223681	1.727324	2.983371	0.333621	0.907772	0.639137	0.682957	0.661047
1.538000	0.085962	0.575792	0.874539	0.487490	-0.398926	-0.453345	0.042361	0.179527	1.706600	2.992461	0.324972	0.893521	0.637370	0.679817	0.658594
1.540000	0.067700	0.575338	0.874722	0.483767	-0.419916	-0.428160	0.001708	0.135372	1.685876	3.001551	0.316322	0.879269	0.635604	0.676678	0.656141
1.542000	0.049438	0.574883	0.874905	0.480044	-0.440906	-0.402975	-0.038944	0.091217	1.665152	3.010641	0.307673	0.865018	0.633838	0.673538	0.653688
1.544000	0.031176	0.574428	0.875087	0.476321	-0.461896	-0.377790	-0.079596	0.047062	1.644428	3.019731	0.299023	0.850767	0.632072	0.670398	0.651235
1.546000	0.012914	0.573974	0.875270	0.472598	-0.482886	-0.352605	-0.120248	0.002908	1.623704	3.028821	0.290374	0.836516	0.630306	0.667258	0.648782
1.548000	-0.017434	0.573519	0.875452	0.468874	-0.503876	-0.327421	-0.160900	-0.041247	1.602980	3.037911	0.279307	0.822265	0.628046	0.664118	0.646082
1.550000	-0.047782	0.573064	0.875635	0.465151	-0.524867	-0.362648	-0.201552	-0.085402	1.582256	3.047000	0.268240	0.795931	0.625786	0.658316	0.642051
1.552000	-0.078131	0.572610	0.875818	0.461428	-0.545857	-0.397875	-0.242205	-0.129557	1.561532	3.056090	0.257174	0.769597	0.623526	0.652515	0.638020
1.554000	-0.108479	0.572155	0.876000	0.457705	-0.566847	-0.433103	-0.282857	-0.173711	1.540808	3.065180	0.246107	0.743263	0.621266	0.646713	0.633989
1.556000	-0.138828	0.571700	0.876183	0.453982	-0.587837	-0.468330	-0.323509	-0.217866	1.520084	3.074270	0.235040	0.716930	0.619007	0.640911	0.629959
1.558000	-0.169176	0.571246	0.876366	0.450258	-0.608827	-0.503558	-0.364161	-0.262021	1.499360	3.083360	0.223973	0.690596	0.616747	0.635109	0.625928
1.560000	-0.199524	0.570791	0.876548	0.446535	-0.629817	-0.538785	-0.404813	-0.306175	1.478636	3.092450	0.212907	0.664262	0.614487	0.629307	0.621897
1.562000	-0.229873	0.570336	0.876731	0.442812	-0.650807	-0.574012	-0.445465	-0.350330	1.457912	3.101540	0.201840	0.637929	0.612227	0.623505	0.617866
1.564000	-0.260221	0.569882	0.876913	0.439089	-0.671797	-0.609240	-0.486118	-0.394485	1.437188	3.110629	0.190773	0.611595	0.609967	0.617704	0.613835
1.566000	-0.290569	0.569427	0.877096	0.435366	-0.692787	-0.644467	-0.526770	-0.438640	1.416464	3.119719	0.179706	0.585261	0.607707	0.611902	0.609805
1.568000	-0.320918	0.568972	0.877279	0.431642	-0.713777	-0.679695	-0.567422	-0.482794	1.395740	3.128809	0.168640	0.558928	0.605448	0.606100	0.605774
1.570000	-0.351266	0.550800	0.877461	0.427919	-0.734767	-0.714922	-0.608074	-0.526949	1.375016	3.137899	0.154029	0.532594	0.602464	0.600298	0.601381
1.572000	-0.381615	0.532627	0.877644	0.424196	-0.755757	-0.750149	-0.567265	-0.571104	1.354292	3.146989	0.139419	0.522553	0.599481	0.598086	0.598783
1.574000	-0.411963	0.514455	0.877827	0.420473	-0.776747	-0.785377	-0.526456	-0.615259	1.333568	3.156079	0.124809	0.512511	0.596497	0.595873	0.596185
1.576000	-0.442311	0.496282	0.878009	0.416750	-0.797737	-0.820604	-0.485647	-0.659413	1.312844	3.165169	0.110198	0.502470	0.593514	0.593661	0.593588
1.578000	-0.472660	0.478110	0.838936	0.413026	-0.818727	-0.855832	-0.444838	-0.703568	1.292120	3.174258	0.087737	0.492428	0.588927	0.591449	0.590188
1.580000	-0.503008	0.459937	0.799863	0.409303	-0.839717	-0.891059	-0.404029	-0.678226	1.271396	3.183348	0.065276	0.496286	0.584341	0.592299	0.588320
1.582000	-0.533356	0.441765	0.760790	0.405580	-0.860708	-0.926286	-0.363220	-0.652885	1.250672	3.192438	0.042814	0.500144	0.579754	0.593149	0.586451
1.584000	-0.563705	0.423592	0.721717	0.401857	-0.881698	-0.961514	-0.322411	-0.627543	1.229948	3.201528	0.020353	0.504002	0.575167	0.593999	0.584583
1.586000	-0.594053	0.405420	0.682644	0.395860	-0.902688	-0.996741	-0.281601	-0.602201	1.209224	3.210618	-0.002564	0.507860	0.570488	0.594849	0.582668
1.588000	-0.624402	0.387247	0.643570	0.389863	-0.923678	-1.031968	-0.240792	-0.576859	1.284622	3.219708	-0.025480	0.530942	0.565809	0.599934	0.582871
1.590000	-0.654750	0.369075	0.604497	0.383867	-0.944668	-1.067196	-0.199983	-0.551517	1.360020	3.228797	-0.048396	0.554024	0.561129	0.605020	0.583074
1.592000	-0.685098	0.350902	0.565424	0.377870	-0.965658	-1.102423	-0.159174	-0.526176	1.435417	3.237887	-0.071312	0.577106	0.556450	0.610105	0.583277
1.594000	-0.715447	0.332730	0.526351	0.371874	-0.986648	-1.137651	-0.118365	-0.500834	1.510815	3.246977	-0.094228	0.600188	0.551770	0.615190	0.583480
1.596000	-0.745795	0.314557	0.487278	0.365877	-0.996461	-1.172878	-0.077556	-0.475492	1.586213	3.256067	-0.114909	0.623271	0.547547	0.620276	0.583912
1.598000	-0.776143	0.296385	0.448205	0.359880	-1.006274	-1.208105	-0.036747	-0.450150	1.661610	3.220038	-0.135590	0.637329	0.543324	0.623373	0.583349
1.600000	-0.806492	0.278212	0.409132	0.353884	-1.016087	-1.243333	0.004062	-0.424809	1.737008	3.184010	-0.156270	0.651388	0.539101	0.626471	0.582786
1.602000	-0.836840	0.260040	0.370059	0.347887	-1.025900	-1.278560	0.044871	-0.399467	1.812405	3.147981	-0.176951	0.665446	0.534878	0.629568	0.582223
1.604000	-0.867189	0.241867	0.330985	0.341890	-1.035713	-1.313788	0.085680	-0.374125	1.887803	3.111952	-0.197632	0.679504	0.530655	0.632665	0.581660
1.606000	-0.897537	0.223695	0.291912	0.335894	-1.045526	-1.349015	0.126489	-0.348783	1.963201	3.075923	-0.218312	0.693563	0.526432	0.635763	0.581097
1.608000	-0.927885	0.205522	0.252839	0.329897	-1.055339	-1.384242	0.167298	-0.323442	2.038598	3.039894	-0.238993	0.707621	0.522209	0.638860	0.580535
1.610000	-0.958234	0.187350	0.213766	0.323901	-1.065152	-1.419470	0.208107	-0.298100	2.113996	3.003865	-0.259674	0.721680	0.517986	0.641957	0.579972
1.612000	-0.988582	0.169177	0.174693	0.317904	-1.074965	-1.454697	0.248917	-0.272758	2.189393	2.967837	-0.280355	0.735738	0.513763	0.645055	0.579409
1.614000	-1.018931	0.151005	0.135620	0.311907	-1.084778	-1.489925	0.289726	-0.247416	2.264791	2.931808	-0.301035	0.749797	0.509540	0.648152	0.578846
1.616000	-1.049279	0.132832	0.096547	0.305911	-1.094591	-1.525152	0.330535	-0.222075	2.340189	2.895779	-0.321716	0.763855	0.505317	0.651249	0.578283
1.618000	-1.079627	0.114660	0.057474	0.299914	-1.104404	-1.560379	0.371344	-0.196733	2.415586	2.859751	-0.342397	0.777914	0.501094	0.654347	0.577721
1.620000	-1.109976	0.096487	0.018400	0.293917	-1.114217	-1.595607	0.412153	-0.171391	2.490984	2.823722	-0.363078	0.791972	0.496871	0.657444	0.577158
1.622000	-1.140324	0.078315	-0.020673	0.287921	-1.124030	-1.630834	0.452962	-0.146049	2.566381	2.787693	-0.383758	0.806031	0.492648	0.660542	0.576595
1.624000	-1.170672	0.060142	-0.059746	0.281924	-1.133843	-1.666062	0.493771	-0.120708	2.641779	2.751664	-0.404439	0.820089	0.488425	0.663639	0.576032
1.626000	-1.201021	0.041970	-0.098819	0.275928	-1.143656	-1.701289	0.534580	-0.095366	2.717176	2.715635	-0.425120	0.834147	0.484202	0.666736	0.575469
1.628000	-1.174399	0.023797	-0.137892	0.269931	-1.153469	-1.736516	0.575389	-0.070024	2.792574	2.679607	-0.434407	0.848206	0.482306	0.669834	0.576070
1.630000	-1.147778	0.005625	-0.176965	0.263934	-1.163282	-1.706551	0.616198	-0.044682	2.867972	2.643578	-0.443693	0.875303	0.480410	0.675804	0.578107
1.632000	-1.121156	-0.012548	-0.216038	0.257938	-1.173095	-1.676586	0.657007	-0.019341	2.943369	2.607549	-0.452980	0.902400	0.478513	0.681774	0.580143
1.634000	-1.094535	-0.030720	-0.255111	0.251941	-1.182908	-1.646621	0.697816	0.006001	3.018767	2.571520	-0.462267	0.929497	0.476617	0.687744	0.582180
1.636000	-1.067914	-0.048893	-0.294185	0.245944	-1.192721	-1.616656	0.738625	0.031343	3.094165	2.535491	-0.471554	0.956594	0.474721	0.693714	0.584217
1.638000	-1.041292	-0.067065	-0.333258	0.239948	-1.202534	-1.586691	0.779435	0.056685	3.169562	2.499463	-0.480840	0.983691	0.472824	0.699684	0.586254
1.640000	-1.014671	-0.085238	-0.372331	0.233951	-1.212347	-1.556726	0.820244	0.082026	3.244960	2.463434	-0.490127	1.010788	0.470928	0.705654	0.588291
1.642000	-0.988049	-0.103410	-0.411404	0.227954	-1.222160	-1.526760	0.861053	0.107368	3.320357	2.427405	-0.499414	1.037885	0.469031	0.711624	0.590328
1.644000	-0.961428	-0.121583	-0.450477	0.221958	-1.231973	-1.496795	0.901862	0.132710	3.395755	2.391376	-0.508701	1.064981	0.467135	0.717594	0.592364
1.646000	-0.934806	-0.139756	-0.489550	0.215961	-1.241786	-1.466830	0.942671	0.158052	3.471153	2.355348	-0.517987	1.092078	0.465239	0.723564	0.594401
1.648000	-0.908185	-0.157928	-0.528623	0.209965	-1.251599	-1.436865	0.983480	0.183393	3.546550	2.319319	-0.527274	1.119175	0.463342	0.729534	0.596438
1.650000	-0.881563	-0.164018	-0.567696	0.203968	-1.261412	-1.406900	1.024289	0.208735	3.621948	2.283290	-0.534144	1.146272	0.461939	0.735504	0.598722
1.652000	-0.854942	-0.170108	-0.606770	0.197971	-1.271225	-1.376935	0.998465	0.234077	3.697345	2.247261	-0.541015	1.160043	0.460537	0.738537	0.599537
1.654000	-0.828321	-0.176197	-0.645843	0.191975	-1.281038	-1.346969	0.972642	0.259419	3.772743	2.211232	-0.547885	1.173813	0.459134	0.741571	0.600353
1.656000	-0.801699	-0.182287	-0.684916	0.185978	-1.290851	-1.317004	0.946818	0.284760	3.848141	2.175204	-0.554755	1.187584	0.457731	0.744605	0.601168
1.658000	-0.775078	-0.188377	-0.675557	0.179981	-1.300664	-1.287039	0.920994	0.310102	3.923538	2.139175	-0.551939	1.201354	0.458306	0.747639	0.602973
1.660000	-0.748456	-0.194467	-0.666199	0.173985	-1.310477	-1.257074	0.895170	0.329072	3.998936	2.103146	-0.549123	1.213850	0.458881	0.750392	0.604637
1.662000	-0.721835	-0.200557	-0.656841	0.167988	-1.320290	-1.227109	0.869347	0.348042	4.074334	2.067117	-0.546307	1.226346	0.459456	0.753145	0.606301
1.664000	-0.695213	-0.206646	-0.647483	0.161992	-1.330103	-1.197144	0.843523	0.367012	4.149731	2.031089	-0.543491	1.238842	0.460031	0.755899	0.607965
1.666000	-0.668592	-0.212736	-0.638124	0.115647	-1.339916	-1.167179	0.817699	0.385982	4.225129	1.995060	-0.548744	1.251338	0.458958	0.758652	0.608805
1.668000	-0.641970	-0.218826	-0.628766	0.069303	-1.349729	-1.137214	0.791876	0.404952	4.165988	1.959031	-0.553998	1.236927	0.457885	0.755476	0.606681
1.670000	-0.615349	-0.224916	-0.619408	0.022958	-1.359542	-1.107248	0.766052	0.423921	4.106848	1.923002	-0.559251	1.222515	0.456813	0.752301	0.604557
1.672000	-0.588727	-0.231006	-0.610049	-0.023386	-1.369355	-1.077283	0.740228	0.442891	4.047709	1.886974	-0.564505	1.208104	0.455740	0.749126	0.602433
1.674000	-0.562106	-0.237095	-0.600691	-0.069730	-1.379168	-1.047318	0.714405	0.461861	3.988568	1.850945	-0.569758	1.193692	0.454667	0.745951	0.600309
1.676000	-0.535485	-0.243185	-0.591333	-0.116075	-1.361994	-1.017353	0.688581	0.480831	3.929428	1.814916	-0.569614	1.179281	0.454697	0.742776	0.598736
1.678000	-0.508863	-0.249275	-0.581974	-0.162419	-1.344821	-0.987388	0.662757	0.499801	3.870288	1.776976	-0.569470	1.164487	0.454726	0.739517	0.597121
1.680000	-0.482242	-0.255365	-0.572616	-0.208763	-1.327647	-0.957423	0.636933	0.518771	3.811148	1.739036	-0.569327	1.149693	0.454755	0.736257	0.595506
1.682000	-0.455620	-0.261455	-0.563258	-0.255108	-1.310473	-0.927458	0.611110	0.537741	3.752008	1.701097	-0.569183	1.134900	0.454785	0.732998	0.593891
1.684000	-0.428999	-0.267544	-0.553899	-0.301452	-1.293300	-0.897492	0.585286	0.556711	3.692868	1.663157	-0.569039	1.120106	0.454814	0.729739	0.592276
1.686000	-0.402377	-0.273634	-0.544541	-0.347796	-1.276126	-0.867527	0.559462	0.575681	3.633728	1.625217	-0.568895	1.105312	0.454843	0.726479	0.590661
1.688000	-0.375756	-0.279724	-0.535183	-0.394141	-1.258952	-0.837562	0.533639	0.594651	3.574588	1.587277	-0.568751	1.090518	0.454873	0.723220	0.589046
1.690000	-0.349134	-0.285814	-0.525824	-0.440485	-1.241778	-0.807597	0.507815	0.613620	3.515447	1.549338	-0.568607	1.075725	0.454902	0.719961	0.587431
1.692000	-0.322513	-0.291904	-0.516466	-0.486829	-1.224605	-0.777632	0.481991	0.632590	3.456307	1.511398	-0.568463	1.060931	0.454932	0.716701	0.585816
1.694000	-0.295891	-0.297993	-0.507108	-0.533174	-1.207431	-0.747667	0.456167	0.651560	3.397167	1.473458	-0.568320	1.046137	0.454961	0.713442	0.584201
1.696000	-0.269270	-0.304083	-0.497749	-0.579518	-1.190257	-0.717702	0.430344	0.670530	3.338027	1.435518	-0.568176	1.031344	0.454990	0.710182	0.582586
1.698000	-0.242649	-0.310173	-0.488391	-0.625863	-1.173084	-0.687736	0.404520	0.689500	3.278887	1.397578	-0.568032	1.016550	0.455020	0.706923	0.580971
1.700000	-0.216027	-0.316263	-0.479033	-0.672207	-1.155910	-0.657771	0.378696	0.708470	3.219747	1.359639	-0.567888	1.001756	0.455049	0.703664	0.579356
1.702000	-0.189406	-0.322353	-0.469674	-0.718551	-1.138736	-0.627806	0.352873	0.727440	3.160607	1.321699	-0.567744	0.986962	0.455078	0.700404	0.577741
1.704000	-0.162784	-0.328442	-0.460316	-0.764896	-1.121563	-0.597841	0.327049	0.746410	3.101467	1.283759	-0.567600	0.972169	0.455108	0.697145	0.576126
1.706000	-0.136163	-0.334532	-0.450958	-0.811240	-1.104389	-0.567876	0.301225	0.765379	3.042327	1.245819	-0.567456	0.957375	0.455137	0.693886	0.574511
1.708000	-0.177688	-0.340622	-0.441599	-0.857584	-1.087215	-0.537911	0.275402	0.784349	2.983186	1.207879	-0.580942	0.942581	0.452383	0.690626	0.571505
1.710000	-0.219214	-0.346712	-0.432241	-0.903929	-1.070042	-0.536796	0.249578	0.803319	2.924047	1.169940	-0.594427	0.922018	0.449630	0.686096	0.567863
1.712000	-0.260739	-0.352802	-0.422883	-0.950273	-1.052868	-0.535680	0.223754	0.822289	2.864906	1.132000	-0.607913	0.901454	0.446876	0.681565	0.564221
1.714000	-0.302265	-0.358891	-0.413525	-0.996617	-1.035694	-0.534565	0.197930	0.841259	2.805766	1.094060	-0.621398	0.880890	0.444122	0.677035	0.560578
1.716000	-0.343790	-0.364981	-0.404166	-1.042962	-1.018521	-0.533450	0.172107	0.860229	2.746626	1.056120	-0.634884	0.860326	0.441368	0.672504	0.556936
1.718000	-0.385315	-0.371071	-0.394808	-1.089306	-1.001347	-0.532335	0.146283	0.879199	2.687486	1.018181	-0.648369	0.839763	0.438615	0.667973	0.553294
1.720000	-0.426841	-0.377161	-0.385450	-1.135651	-0.984173	-0.531219	0.120459	0.898169	2.628346	0.980241	-0.661855	0.819199	0.435861	0.663443	0.549652
1.722000	-0.468366	-0.383251	-0.376091	-1.181995	-0.967000	-0.530104	0.094636	0.917139	2.569206	0.942301	-0.675341	0.798635	0.433107	0.658912	0.546010
1.724000	-0.509892	-0.389340	-0.366733	-1.228339	-0.949826	-0.528989	0.068812	0.936108	2.510066	0.904361	-0.688826	0.778072	0.430354	0.654382	0.542368
1.726000	-0.551417	-0.395430	-0.357375	-1.274684	-0.932652	-0.527874	0.042988	0.955078	2.450926	0.866421	-0.702312	0.757508	0.427600	0.649851	0.538725
1.728000	-0.592943	-0.401520	-0.348016	-1.321028	-0.915478	-0.526759	0.017164	0.974048	2.391786	0.828482	-0.715797	0.736944	0.424846	0.645320	0.535083
1.730000	-0.634468	-0.374623	-0.338658	-1.367372	-0.898305	-0.525643	-0.008659	0.993018	2.332645	0.790542	-0.722685	0.716381	0.423440	0.640790	0.532115
1.732000	-0.675994	-0.347726	-0.329300	-1.413717	-0.881131	-0.524528	-0.009774	1.011988	2.273505	0.752602	-0.729573	0.700759	0.422033	0.637348	0.529691
1.734000	-0.717519	-0.320828	-0.319941	-1.460061	-0.863957	-0.523413	-0.010890	1.030958	2.214365	0.714662	-0.736461	0.685137	0.420626	0.633906	0.527266
1.736000	-0.759044	-0.293931	-0.310583	-1.506405	-0.846784	-0.522298	-0.012005	1.049928	2.155225	0.676723	-0.743349	0.669515	0.419220	0.630464	0.524842
1.738000	-0.800570	-0.267034	-0.288956	-1.552750	-0.829610	-0.521183	-0.013120	1.068898	2.096085	0.638783	-0.747784	0.653893	0.418314	0.627023	0.522668
1.740000	-0.842095	-0.240137	-0.267328	-1.599094	-0.812436	-0.520067	-0.014235	1.016298	2.036945	0.600843	-0.752218	0.623957	0.417409	0.620427	0.518918
1.742000	-0.883621	-0.213239	-0.245701	-1.645438	-0.795263	-0.518952	-0.015351	0.963697	1.977805	0.562903	-0.756652	0.594021	0.416503	0.613832	0.515168
1.744000	-0.925146	-0.186342	-0.224074	-1.691783	-0.778089	-0.517837	-0.016466	0.911097	1.918665	0.524963	-0.761087	0.564085	0.415598	0.607236	0.511417
1.746000	-0.966672	-0.159445	-0.202446	-1.653891	-0.760915	-0.516722	-0.017581	0.858497	1.859525	0.487024	-0.748674	0.534149	0.418133	0.600641	0.509387
1.748000	-1.008197	-0.132548	-0.180819	-1.615999	-0.743742	-0.515606	-0.018696	0.805897	1.869730	0.449084	-0.736261	0.518082	0.420667	0.597101	0.508884
1.750000	-1.049722	-0.105650	-0.159191	-1.578108	-0.726568	-0.514491	-0.019811	0.753297	1.879935	0.411144	-0.723848	0.502015	0.423202	0.593561	0.508381
1.752000	-1.091248	-0.078753	-0.137564	-1.540216	-0.709394	-0.513376	-0.020927	0.700697	1.890140	0.373204	-0.711435	0.485948	0.425737	0.590021	0.507879
1.754000	-1.132773	-0.051856	-0.115937	-1.502324	-0.692221	-0.512261	-0.022042	0.648097	1.900345	0.335265	-0.699022	0.469881	0.428272	0.586481	0.507376
1.756000	-1.174299	-0.024959	-0.094309	-1.464433	-0.670958	-0.511146	-0.023157	0.595497	1.910550	0.297325	-0.685792	0.453814	0.430973	0.582941	0.506957
1.758000	-1.215824	0.001939	-0.072682	-1.426541	-0.649696	-0.510030	-0.024272	0.542897	1.920755	0.297325	-0.672561	0.445335	0.433675	0.581073	0.507374
1.760000	-1.257350	0.028836	-0.051055	-1.388649	-0.628434	-0.508915	-0.025387	0.490296	1.930960	0.297325	-0.659330	0.436856	0.436377	0.579205	0.507791
1.762000	-1.298875	0.055733	-0.029427	-1.350758	-0.607172	-0.507800	-0.026503	0.437696	1.941165	0.297325	-0.646100	0.428377	0.439078	0.577337	0.508208
1.764000	-1.340401	0.082630	-0.007800	-1.312866	-0.585910	-0.506685	-0.027618	0.385096	1.951370	0.297325	-0.632869	0.419898	0.441780	0.575469	0.508624
1.766000	-1.381926	0.109528	0.013828	-1.274974	-0.564648	-0.505569	-0.028733	0.332496	1.961575	0.297325	-0.619639	0.411419	0.444482	0.573601	0.509041
1.768000	-1.423451	0.136425	0.035455	-1.237083	-0.543386	-0.504454	-0.029848	0.279896	1.971780	0.297325	-0.606408	0.402940	0.447183	0.571733	0.509458
1.770000	-1.464977	0.163322	0.057082	-1.199191	-0.522124	-0.503339	-0.030964	0.227296	1.981986	0.297325	-0.593177	0.394461	0.449885	0.569865	0.509875
1.772000	-1.506502	0.190219	0.078710	-1.161299	-0.500861	-0.502224	-0.032079	0.174696	1.992191	0.297325	-0.579947	0.385982	0.452587	0.567997	0.510292
1.774000	-1.548028	0.217117	0.100337	-1.123408	-0.479599	-0.501109	-0.033194	0.122096	2.002396	0.297325	-0.566716	0.377503	0.455288	0.566128	0.510708
1.776000	-1.589553	0.244014	0.121964	-1.085516	-0.458337	-0.499993	-0.034309	0.069496	2.012601	0.297325	-0.553486	0.369024	0.457990	0.564260	0.511125
1.778000	-1.631079	0.270911	0.143592	-1.047624	-0.437075	-0.498878	-0.035424	0.016895	2.022806	0.297325	-0.540255	0.360545	0.460692	0.562392	0.511542
1.780000	-1.672604	0.297808	0.165219	-1.009732	-0.415813	-0.497763	-0.036540	-0.035705	2.033011	0.297325	-0.527024	0.352066	0.463393	0.560524	0.511959
1.782000	-1.714130	0.324706	0.186846	-0.971841	-0.394551	-0.496648	-0.037655	-0.088305	2.043216	0.297325	-0.513794	0.343587	0.466095	0.558656	0.512376
1.784000	-1.755655	0.351603	0.208474	-0.933949	-0.373289	-0.495533	-0.038770	-0.140905	2.053421	0.297325	-0.500563	0.335108	0.468797	0.556788	0.512792
1.786000	-1.797180	0.378500	0.230101	-0.896057	-0.352026	-0.494417	-0.039885	-0.193505	2.063626	0.297325	-0.487333	0.326629	0.471498	0.554920	0.513209
1.788000	-1.736208	0.405397	0.251729	-0.858166	-0.330764	-0.493302	-0.041001	-0.246105	2.073831	0.297325	-0.453602	0.318150	0.478386	0.553052	0.515719
1.790000	-1.675235	0.432295	0.273356	-0.820274	-0.309502	-0.540483	-0.042116	-0.298705	2.084036	0.297325	-0.419872	0.300011	0.485274	0.549056	0.517165
1.792000	-1.614263	0.459192	0.294983	-0.782382	-0.288240	-0.587664	-0.043231	-0.351305	2.094241	0.297325	-0.386142	0.281873	0.492161	0.545059	0.518610
1.794000	-1.553290	0.486089	0.316611	-0.744491	-0.266978	-0.634845	-0.044346	-0.403905	2.104446	0.297325	-0.352412	0.263735	0.499049	0.541063	0.520056
1.796000	-1.492318	0.512986	0.338238	-0.706599	-0.245716	-0.682026	-0.045461	-0.456506	2.114651	0.297325	-0.318682	0.245597	0.505937	0.537067	0.521502
1.798000	-1.431345	0.539883	0.359865	-0.668707	-0.224454	-0.729207	-0.046577	-0.509106	2.124856	0.297325	-0.284951	0.227458	0.512825	0.533071	0.522948
1.800000	-1.370373	0.566781	0.381493	-0.630816	-0.203192	-0.776388	-0.047692	-0.561706	2.135062	0.297325	-0.251221	0.209320	0.519712	0.529074	0.524393
1.802000	-1.309400	0.593678	0.403120	-0.592924	-0.181929	-0.823569	-0.048807	-0.614306	2.145267	0.297325	-0.217491	0.191182	0.526600	0.525078	0.525839
1.804000	-1.248427	0.620575	0.424748	-0.555032	-0.160667	-0.870750	-0.049922	-0.666906	2.155472	0.297325	-0.183761	0.173044	0.533488	0.521082	0.527285
1.806000	-1.187455	0.647473	0.446375	-0.517141	-0.139405	-0.917931	-0.051037	-0.719506	2.165677	0.297325	-0.150031	0.154905	0.540375	0.517086	0.528731
1.808000	-1.126482	0.674370	0.468002	-0.479249	-0.118143	-0.965112	-0.052153	-0.772106	2.175882	0.297325	-0.116300	0.136767	0.547263	0.513090	0.530176
1.810000	-1.065510	0.662921	0.489630	-0.441357	-0.096881	-1.012293	-0.053268	-0.824706	2.186087	0.297325	-0.090240	0.118629	0.552585	0.509093	0.530839
1.812000	-1.004537	0.651471	0.511257	-0.403466	-0.075619	-1.059473	-0.065541	-0.877306	2.196292	0.297325	-0.064179	0.098259	0.557906	0.504606	0.531256
1.814000	-0.943565	0.640022	0.532884	-0.365574	-0.054357	-1.106654	-0.077814	-0.929907	2.206497	0.297325	-0.038118	0.077889	0.563228	0.500118	0.531673
1.816000	-0.882592	0.628573	0.554512	-0.327682	-0.033095	-1.153835	-0.090087	-0.982507	2.216702	0.297325	-0.012057	0.057520	0.568549	0.495630	0.532090
1.818000	-0.821620	0.617124	0.517436	-0.289790	-0.011832	-1.201016	-0.102360	-1.035107	2.226907	0.297325	0.002264	0.037150	0.571474	0.491142	0.531308
1.820000	-0.760647	0.605675	0.480361	-0.251899	0.009430	-1.248197	-0.114633	-1.001477	2.237112	0.297325	0.016584	0.034026	0.574398	0.490454	0.532426
1.822000	-0.699674	0.594226	0.443285	-0.214007	0.030692	-1.295378	-0.126906	-0.967846	2.247318	0.297325	0.030904	0.030902	0.577322	0.489765	0.533544
1.824000	-0.638702	0.582777	0.406210	-0.176115	0.051954	-1.342559	-0.139179	-0.934216	2.257523	0.297325	0.045225	0.027779	0.580246	0.489077	0.534662
1.826000	-0.577729	0.571328	0.369134	-0.155942	0.073216	-1.389740	-0.151452	-0.900586	2.267728	0.297325	0.056001	0.024655	0.582447	0.488389	0.535418
1.828000	-0.516757	0.559878	0.332059	-0.135768	0.094478	-1.436921	-0.163725	-0.866956	2.232181	0.297325	0.066778	0.012381	0.584648	0.485685	0.535166
1.830000	-0.455784	0.548429	0.294983	-0.115594	0.115740	-1.484102	-0.175998	-0.833325	2.196634	0.297325	0.077555	0.000107	0.586848	0.482981	0.534914
1.832000	-0.394812	0.536980	0.257908	-0.095420	0.137003	-1.531283	-0.188271	-0.799695	2.161087	0.297325	0.088332	-0.012167	0.589049	0.480276	0.534663
1.834000	-0.333839	0.525531	0.220832	-0.075246	0.158265	-1.578464	-0.200544	-0.766065	2.125540	0.297325	0.099109	-0.024441	0.591249	0.477572	0.534411
1.836000	-0.272866	0.514082	0.183757	-0.055072	0.162901	-1.625645	-0.212817	-0.732435	2.089993	0.297325	0.106560	-0.036716	0.592771	0.474868	0.533819
1.838000	-0.211894	0.502633	0.146681	-0.034898	0.167537	-1.672826	-0.225090	-0.698805	2.054447	0.293660	0.114012	-0.049723	0.594293	0.472002	0.533147
1.840000	-0.150921	0.491184	0.109606	-0.014724	0.172174	-1.720007	-0.237363	-0.665174	2.018900	0.289995	0.121463	-0.062730	0.595814	0.469136	0.532475
1.842000	-0.089949	0.479735	0.072530	0.005449	0.176810	-1.767188	-0.249636	-0.631544	1.983353	0.286330	0.128915	-0.075737	0.597336	0.466271	0.531803
1.844000	-0.028976	0.468286	0.035455	0.025623	0.181446	-1.814369	-0.261909	-0.597914	1.947806	0.282664	0.136367	-0.088744	0.598857	0.463405	0.531131
1.846000	0.031996	0.456836	-0.001621	0.045797	0.186082	-1.861549	-0.274182	-0.564284	1.912259	0.278999	0.143818	-0.101751	0.600379	0.460539	0.530459
1.848000	0.092969	0.445387	-0.038696	0.065971	0.190719	-1.908731	-0.286455	-0.530653	1.876712	0.275334	0.151270	-0.114758	0.601901	0.457674	0.529787
1.850000	0.153941	0.433938	-0.075772	0.086145	0.195355	-1.955911	-0.298728	-0.497023	1.841166	0.271669	0.158722	-0.127765	0.603422	0.454808	0.529115
1.852000	0.214914	0.422489	-0.112847	0.106319	0.199991	-2.003092	-0.311001	-0.463393	1.805619	0.268004	0.166173	-0.140773	0.604944	0.451942	0.528443
1.854000	0.275887	0.411040	-0.149923	0.126493	0.204628	-2.050273	-0.323274	-0.429763	1.770072	0.264339	0.173625	-0.153780	0.606465	0.449076	0.527771
1.856000	0.336859	0.399591	-0.186998	0.146666	0.209264	-2.097454	-0.335547	-0.396133	1.734525	0.260674	0.181076	-0.166787	0.607987	0.446211	0.527099
1.858000	0.397832	0.388142	-0.224074	0.166840	0.213900	-2.144635	-0.347820	-0.362502	1.698978	0.257009	0.188528	-0.179794	0.609509	0.443345	0.526427
1.860000	0.458804	0.376693	-0.261149	0.187014	0.218537	-2.191816	-0.360093	-0.328872	1.663432	0.253344	0.195980	-0.192801	0.611030	0.440479	0.525755
1.862000	0.519777	0.365243	-0.298225	0.207188	0.223173	-2.238997	-0.372366	-0.295242	1.627885	0.249679	0.203431	-0.205808	0.612552	0.437613	0.525083
1.864000	0.580749	0.353794	-0.335300	0.227362	0.227809	-2.286178	-0.384639	-0.261612	1.592338	0.246014	0.210883	-0.218815	0.614074	0.434748	0.524411
1.866000	0.641722	0.342345	-0.372376	0.247536	0.232445	-2.333359	-0.396912	-0.227981	1.556791	0.242349	0.218335	-0.231823	0.615595	0.431882	0.523739
1.868000	0.623821	0.330896	-0.409451	0.267710	0.237082	-2.380540	-0.409185	-0.194351	1.521244	0.238683	0.210012	-0.244830	0.613896	0.429016	0.521456
1.870000	0.605921	0.319447	-0.446526	0.287883	0.241718	-2.314865	-0.421457	-0.160721	1.485697	0.235018	0.201689	-0.235266	0.612196	0.431123	0.521660
1.872000	0.588021	0.307998	-0.483602	0.308057	0.246354	-2.249191	-0.433730	-0.127091	1.450150	0.231353	0.193366	-0.225702	0.610497	0.433231	0.521864
1.874000	0.570120	0.296549	-0.520677	0.328231	0.250991	-2.183517	-0.446003	-0.093461	1.414604	0.227688	0.185043	-0.216138	0.608797	0.435338	0.522067
1.876000	0.552220	0.285099	-0.557753	0.348405	0.255627	-2.117842	-0.458276	-0.059830	1.379057	0.224023	0.176720	-0.206574	0.607098	0.437445	0.522271
1.878000	0.534319	0.273650	-0.594828	0.368579	0.260263	-2.052167	-0.470549	-0.026200	1.343510	0.220358	0.168397	-0.197010	0.605398	0.439552	0.522475
1.880000	0.516419	0.262201	-0.631904	0.388753	0.264900	-1.986493	-0.482822	0.007430	1.307963	0.216693	0.160074	-0.187446	0.603698	0.441659	0.522679
1.882000	0.498518	0.250752	-0.668979	0.408927	0.269536	-1.920818	-0.495095	0.041060	1.272416	0.213028	0.151751	-0.177882	0.601999	0.443766	0.522883
1.884000	0.480618	0.239303	-0.706055	0.429101	0.274172	-1.855144	-0.507368	0.074691	1.236870	0.209363	0.143428	-0.168318	0.600299	0.445873	0.523086
1.886000	0.462717	0.227854	-0.743130	0.449274	0.278808	-1.789469	-0.519641	0.108321	1.201323	0.205698	0.135105	-0.158754	0.598600	0.447980	0.523290
1.888000	0.444817	0.216405	-0.780206	0.469448	0.283445	-1.723795	-0.531914	0.141951	1.165776	0.202033	0.126782	-0.149190	0.596900	0.450088	0.523494
1.890000	0.426917	0.202138	-0.817281	0.489622	0.288081	-1.658121	-0.544187	0.175581	1.130229	0.198368	0.117895	-0.139626	0.595086	0.452195	0.523640
1.892000	0.409016	0.187871	-0.854357	0.509796	0.292717	-1.592446	-0.508002	0.209211	1.094682	0.194702	0.109009	-0.120370	0.593271	0.456437	0.524854
1.894000	0.391116	0.173605	-0.891432	0.529970	0.297354	-1.526772	-0.471816	0.242842	1.059135	0.191037	0.100122	-0.101115	0.591456	0.460680	0.526068
1.896000	0.373215	0.159338	-0.928508	0.550144	0.301990	-1.461097	-0.435630	0.276472	1.023589	0.187372	0.091236	-0.081859	0.589642	0.464922	0.527282
1.898000	0.355315	0.145071	-0.911606	0.570318	0.306626	-1.395423	-0.399445	0.310102	0.988042	0.183707	0.093145	-0.062603	0.590032	0.469164	0.529598
1.900000	0.337414	0.130805	-0.894705	0.590491	0.311263	-1.329748	-0.363259	0.306913	0.952495	0.180042	0.095054	-0.050711	0.590421	0.471784	0.531103
1.902000	0.319514	0.116538	-0.877803	0.610665	0.315899	-1.264074	-0.327073	0.303725	0.916948	0.176377	0.096963	-0.038819	0.590811	0.474404	0.532608
1.904000	0.301614	0.102271	-0.860901	0.630839	0.320535	-1.198399	-0.290888	0.300536	0.881401	0.172712	0.098872	-0.026928	0.591201	0.477024	0.534113
1.906000	0.283713	0.088005	-0.844000	0.606849	0.325171	-1.132725	-0.254702	0.297347	0.845854	0.169047	0.091948	-0.015036	0.589787	0.479644	0.534716
1.908000	0.265813	0.073738	-0.827098	0.582859	0.329808	-1.067050	-0.218516	0.294158	0.885705	0.165382	0.085024	0.011936	0.588373	0.485587	0.536980
1.910000	0.247912	0.059471	-0.810197	0.558869	0.334444	-1.001376	-0.182330	0.290970	0.925556	0.161717	0.078100	0.038907	0.586959	0.491529	0.539244
1.912000	0.230012	0.045205	-0.793295	0.534878	0.339080	-0.935701	-0.146145	0.287781	0.965407	0.158052	0.071176	0.065879	0.585546	0.497471	0.541508
1.914000	0.212111	0.030938	-0.776393	0.510888	0.343717	-0.870027	-0.109959	0.284592	1.005257	0.154387	0.064252	0.092850	0.584132	0.503414	0.543773
1.916000	0.194211	0.016671	-0.759492	0.486898	0.351167	-0.804352	-0.073773	0.281404	1.045108	0.150721	0.057891	0.119822	0.582833	0.509356	0.546094
1.918000	0.176310	0.002404	-0.742590	0.462908	0.358617	-0.738678	-0.037588	0.278215	1.084959	0.163476	0.051530	0.150077	0.581534	0.516022	0.548778
1.920000	0.158410	-0.011862	-0.725688	0.438917	0.366067	-0.673003	-0.001402	0.275026	1.124810	0.176231	0.045169	0.180332	0.580235	0.522688	0.551461
1.922000	0.140510	-0.026129	-0.708787	0.414927	0.373517	-0.607329	0.034784	0.271837	1.164661	0.188986	0.038808	0.210588	0.578936	0.529354	0.554145
1.924000	0.122609	-0.040396	-0.691885	0.390937	0.380967	-0.541654	0.070969	0.268649	1.204511	0.201741	0.032446	0.240843	0.577637	0.536020	0.556828
1.926000	0.104709	-0.054662	-0.674984	0.366947	0.388417	-0.475980	0.107155	0.265460	1.244362	0.214496	0.026085	0.271099	0.576338	0.542685	0.559512
1.928000	0.086808	-0.068929	-0.658082	0.342956	0.395868	-0.410305	0.143341	0.262271	1.284213	0.227251	0.019724	0.301354	0.575039	0.549351	0.562195
1.930000	0.068908	-0.083196	-0.641180	0.318966	0.403318	-0.344631	0.179527	0.259082	1.324064	0.240006	0.013363	0.331610	0.573740	0.556017	0.564879
1.932000	0.051007	-0.097462	-0.624279	0.294976	0.410768	-0.278956	0.215712	0.255894	1.363914	0.252761	0.007002	0.361865	0.572441	0.562683	0.567562
1.934000	0.033107	-0.111729	-0.607377	0.270986	0.418218	-0.213282	0.251898	0.252705	1.403765	0.265516	0.000641	0.392120	0.571142	0.569349	0.570246
1.936000	0.015206	-0.125996	-0.590475	0.246995	0.425668	-0.147607	0.288084	0.249516	1.443616	0.278271	-0.005720	0.422376	0.569843	0.576015	0.572929
1.938000	-0.002694	-0.140262	-0.573574	0.223005	0.433118	-0.081933	0.324269	0.246327	1.483467	0.291026	-0.012081	0.452631	0.568544	0.582681	0.575613
1.940000	-0.020594	-0.154529	-0.556672	0.199015	0.440568	-0.016258	0.360455	0.243139	1.523318	0.303781	-0.018442	0.482887	0.567245	0.589347	0.578296
1.942000	-0.038495	-0.168796	-0.539771	0.175025	0.448018	0.049416	0.396641	0.239950	1.563168	0.316536	-0.024804	0.513142	0.565947	0.596012	0.580980
1.944000	-0.056395	-0.183062	-0.522869	0.151034	0.455469	0.115091	0.432826	0.236761	1.603019	0.329291	-0.031165	0.543398	0.564648	0.602678	0.583663
1.946000	-0.074296	-0.197329	-0.505967	0.127044	0.462919	0.180765	0.469012	0.233573	1.642870	0.342046	-0.037526	0.573653	0.563349	0.609344	0.586346
1.948000	-0.092923	-0.211596	-0.489066	0.103054	0.470369	0.246440	0.505198	0.230384	1.682721	0.354800	-0.044032	0.603908	0.562020	0.616010	0.589015
1.950000	-0.111550	-0.225862	-0.472164	0.079064	0.477819	0.242292	0.541384	0.227195	1.722572	0.367555	-0.050539	0.620200	0.560691	0.619599	0.590145
1.952000	-0.130177	-0.240129	-0.455262	0.055073	0.485269	0.238145	0.577569	0.224006	1.762422	0.380310	-0.057045	0.636491	0.559363	0.623189	0.591276
1.954000	-0.148805	-0.254396	-0.438361	0.031083	0.492719	0.233998	0.613755	0.220818	1.802273	0.393065	-0.063552	0.652782	0.558034	0.626778	0.592406
1.956000	-0.167432	-0.268663	-0.421459	0.007093	0.500169	0.229851	0.649941	0.217629	1.842124	0.405820	-0.070058	0.669073	0.556706	0.630367	0.593536
1.958000	-0.186059	-0.282929	-0.404558	-0.016897	0.507620	0.225704	0.686126	0.214440	1.881975	0.418575	-0.076565	0.685364	0.555377	0.633956	0.594667
1.960000	-0.204686	-0.297196	-0.387656	-0.040888	0.515070	0.221557	0.722312	0.211251	1.921826	0.431330	-0.083071	0.701655	0.554048	0.637546	0.595797
1.962000	-0.223313	-0.311463	-0.370754	-0.064878	0.522520	0.217410	0.758498	0.208063	1.961676	0.444085	-0.089578	0.717946	0.552720	0.641135	0.596927
1.964000	-0.241940	-0.325729	-0.353853	-0.088868	0.529970	0.213263	0.794683	0.204874	2.001527	0.456840	-0.096084	0.734238	0.551391	0.644724	0.598058
1.966000	-0.260568	-0.339996	-0.336951	-0.112858	0.537420	0.209116	0.830869	0.201685	2.041378	0.469595	-0.102591	0.750529	0.550063	0.648313	0.599188
1.968000	-0.279195	-0.354263	-0.320049	-0.136848	0.544870	0.204969	0.867055	0.198496	2.081228	0.482350	-0.109097	0.766820	0.548734	0.651903	0.600318
1.970000	-0.297822	-0.334271	-0.303148	-0.160839	0.552320	0.200822	0.903240	0.195308	2.121079	0.495105	-0.108752	0.783111	0.548804	0.655492	0.602148
1.972000	-0.316449	-0.314280	-0.286246	-0.184829	0.559770	0.196675	0.903560	0.192119	2.160930	0.507860	-0.108407	0.792229	0.548875	0.657501	0.603188
1.974000	-0.335076	-0.294289	-0.269345	-0.208819	0.567221	0.192528	0.903879	0.188930	2.200781	0.520615	-0.108062	0.801347	0.548945	0.659510	0.604227
1.976000	-0.353704	-0.274298	-0.252443	-0.232809	0.574671	0.188381	0.904199	0.185741	2.240632	0.533370	-0.107717	0.810465	0.549016	0.661519	0.605267
1.978000	-0.372331	-0.254306	-0.253442	-0.256800	0.582121	0.184234	0.904518	0.182553	2.280483	0.546125	-0.110952	0.819582	0.548355	0.663527	0.605941
1.980000	-0.390958	-0.234315	-0.254441	-0.280790	0.589571	0.180087	0.904838	0.171714	2.320333	0.558879	-0.114187	0.827170	0.547695	0.665199	0.606447
1.982000	-0.409585	-0.214324	-0.255439	-0.304780	0.597021	0.175940	0.905157	0.160876	2.360184	0.571634	-0.117422	0.834758	0.547034	0.666871	0.606952
1.984000	-0.428212	-0.194333	-0.256438	-0.328770	0.604471	0.171793	0.905476	0.150038	2.400035	0.584389	-0.120656	0.842346	0.546373	0.668543	0.607458
1.986000	-0.446840	-0.174341	-0.257437	-0.304147	0.611921	0.167646	0.905796	0.139199	2.439886	0.597144	-0.114169	0.849934	0.547698	0.670214	0.608956
1.988000	-0.465467	-0.154350	-0.258436	-0.279523	0.619371	0.163499	0.906115	0.128361	2.403857	0.609899	-0.107681	0.842346	0.549023	0.668543	0.608783
1.990000	-0.484094	-0.134359	-0.259435	-0.254899	0.626822	0.159352	0.906435	0.117523	2.367828	0.622654	-0.101193	0.834758	0.550348	0.666871	0.608609
1.992000	-0.502721	-0.114368	-0.260433	-0.230275	0.634272	0.155205	0.906754	0.106684	2.331799	0.635409	-0.094705	0.827170	0.551673	0.665199	0.608436
1.994000	-0.521348	-0.094376	-0.261432	-0.205651	0.641722	0.151058	0.907074	0.095846	2.295770	0.648164	-0.088217	0.819582	0.552998	0.663527	0.608262
1.996000	-0.539976	-0.074385	-0.262431	-0.181028	0.639542	0.146911	0.907393	0.085008	2.259742	0.660919	-0.083656	0.811994	0.553929	0.661856	0.607892
1.998000	-0.558603	-0.054394	-0.263430	-0.156404	0.637361	0.142764	0.907713	0.074169	2.223713	0.699974	-0.079094	0.809667	0.554861	0.661343	0.608102
2.000000	-0.577230	-0.034403	-0.264429	-0.131780	0.635181	0.138617	0.908032	0.063331	2.187684	0.739029	-0.074532	0.807339	0.555792	0.660830	0.608311
2.002000	-0.595857	-0.014411	-0.265428	-0.107156	0.633001	0.134470	0.908351	0.052493	2.151655	0.778084	-0.069970	0.805011	0.556724	0.660317	0.608520
2.004000	-0.614484	0.005580	-0.266426	-0.082532	0.630821	0.130323	0.908671	0.041654	2.115627	0.817139	-0.065409	0.802683	0.557655	0.659804	0.608730
2.006000	-0.633111	0.025571	-0.267425	-0.057908	0.628640	0.126175	0.908990	0.030816	2.079598	0.856194	-0.060847	0.800355	0.558586	0.659291	0.608939
2.008000	-0.651739	0.045562	-0.268424	-0.033285	0.626460	0.122028	0.909310	0.019978	2.043569	0.895249	-0.056285	0.798027	0.559518	0.658778	0.609148
2.010000	-0.670366	0.065554	-0.269423	-0.008661	0.624280	0.117881	0.909629	0.009139	2.007540	0.934304	-0.051723	0.795699	0.560450	0.658265	0.609357
2.012000	-0.688993	0.085545	-0.270422	0.015963	0.622100	0.113734	0.909949	-0.001699	1.971511	0.973359	-0.047161	0.793371	0.561381	0.657752	0.609567
2.014000	-0.707620	0.105536	-0.271420	0.040587	0.619919	0.109587	0.910268	-0.012537	1.935483	1.012414	-0.042600	0.791043	0.562313	0.657239	0.609776
2.016000	-0.726247	0.125527	-0.272419	0.065211	0.617739	0.105440	0.910587	-0.023376	1.899454	1.051469	-0.038038	0.788715	0.563244	0.656727	0.609985
2.018000	-0.744875	0.145519	-0.273418	0.089835	0.615559	0.101293	0.910907	-0.034214	1.863425	1.090524	-0.033476	0.786387	0.564176	0.656214	0.610195
2.020000	-0.763502	0.165510	-0.274417	0.114458	0.613379	0.097146	0.911226	-0.045052	1.827396	1.129579	-0.028914	0.784059	0.565107	0.655701	0.610404
2.022000	-0.782129	0.185501	-0.275416	0.139082	0.611198	0.092999	0.911546	-0.055891	1.791368	1.168634	-0.024353	0.781731	0.566039	0.655188	0.610613
2.024000	-0.800756	0.205492	-0.276415	0.163706	0.609018	0.088852	0.911865	-0.066729	1.755339	1.207689	-0.019791	0.779403	0.566970	0.654675	0.610823
2.026000	-0.819383	0.225484	-0.277413	0.188330	0.606838	0.084705	0.912185	-0.077567	1.719310	1.246744	-0.015229	0.777075	0.567902	0.654162	0.611032
2.028000	-0.850186	0.245475	-0.278412	0.212954	0.604658	0.080558	0.912504	-0.088406	1.683281	1.285799	-0.013103	0.774747	0.568336	0.653649	0.610993
2.030000	-0.880989	0.265466	-0.279411	0.237577	0.602477	0.040707	0.912823	-0.099244	1.647252	1.324854	-0.010976	0.765279	0.568770	0.651563	0.610167
2.032000	-0.911793	0.285457	-0.280410	0.262201	0.600297	0.000857	0.913143	-0.110082	1.611224	1.363909	-0.008849	0.755810	0.569204	0.649477	0.609341
2.034000	-0.942596	0.305449	-0.281409	0.286825	0.598117	-0.038994	0.913462	-0.120921	1.575195	1.402964	-0.006723	0.746341	0.569639	0.647391	0.608515
2.036000	-0.973399	0.325440	-0.282407	0.311449	0.595937	-0.078845	0.913782	-0.131759	1.539166	1.442019	-0.004596	0.736873	0.570073	0.645305	0.607689
2.038000	-1.004202	0.345431	-0.283406	0.336073	0.593756	-0.118696	0.914101	-0.142597	1.503137	1.481074	-0.002470	0.727404	0.570507	0.643219	0.606863
2.040000	-1.035005	0.365422	-0.284405	0.360697	0.591576	-0.158547	0.914421	-0.153436	1.467108	1.520129	-0.000343	0.717935	0.570941	0.641132	0.606037
2.042000	-1.065808	0.385413	-0.285404	0.385320	0.589396	-0.198397	0.914740	-0.164274	1.431080	1.559184	0.001784	0.708466	0.571376	0.639046	0.605211
2.044000	-1.096611	0.405405	-0.286403	0.409944	0.587216	-0.238248	0.915059	-0.175112	1.395051	1.598239	0.003910	0.698998	0.571810	0.636960	0.604385
2.046000	-1.127414	0.425396	-0.287402	0.434568	0.585035	-0.278099	0.915379	-0.185951	1.359022	1.637294	0.006037	0.689529	0.572244	0.634874	0.603559
2.048000	-1.158217	0.445387	-0.288400	0.459192	0.582855	-0.317950	0.915698	-0.196789	1.322993	1.676349	0.008163	0.680060	0.572678	0.632788	0.602733
2.050000	-1.189020	0.382234	-0.289399	0.483816	0.580675	-0.357800	0.916018	-0.207627	1.286965	1.715404	-0.006339	0.670592	0.569717	0.630702	0.600209
2.052000	-1.219823	0.319082	-0.290398	0.508439	0.578494	-0.397651	0.845557	-0.218466	1.250936	1.754459	-0.020841	0.646967	0.566756	0.625497	0.596126
2.054000	-1.250626	0.255929	-0.291397	0.533063	0.576314	-0.437502	0.775097	-0.229304	1.214907	1.793514	-0.035343	0.623342	0.563794	0.620292	0.592043
2.056000	-1.281429	0.192776	-0.292396	0.557687	0.574134	-0.477353	0.704637	-0.240142	1.178878	1.832569	-0.049846	0.599718	0.560833	0.615087	0.587960
2.058000	-1.312232	0.129623	-0.370270	0.582311	0.571954	-0.517204	0.634176	-0.250981	1.142849	1.871624	-0.079723	0.576093	0.554732	0.609882	0.582307
2.060000	-1.343035	0.066470	-0.448144	0.606935	0.569773	-0.557054	0.563716	-0.304220	1.106821	1.910679	-0.109600	0.543988	0.548631	0.602808	0.575720
2.062000	-1.373839	0.003318	-0.526018	0.631559	0.567593	-0.596905	0.493255	-0.357459	1.070792	1.949734	-0.139477	0.511883	0.542530	0.595735	0.569133
2.064000	-1.404642	-0.059835	-0.603892	0.656182	0.565413	-0.636756	0.422795	-0.410698	1.034763	1.988789	-0.169355	0.479779	0.536429	0.588662	0.562546
2.066000	-1.435445	-0.122988	-0.681767	0.535150	0.563233	-0.676607	0.352335	-0.463937	0.998734	2.027844	-0.228363	0.447674	0.524380	0.581589	0.552984
2.068000	-1.466248	-0.186141	-0.759641	0.414118	0.561053	-0.716457	0.281874	-0.517176	0.924934	2.066899	-0.287372	0.408015	0.512330	0.572851	0.542591
2.070000	-1.497051	-0.249294	-0.837515	0.293086	0.558872	-0.756308	0.211414	-0.570415	0.851133	2.105954	-0.346380	0.368356	0.500281	0.564113	0.532197
2.072000	-1.527854	-0.312446	-0.915389	0.172054	0.556692	-0.796159	0.140953	-0.623654	0.777333	2.145009	-0.405389	0.328697	0.488231	0.555375	0.521803
2.074000	-1.558657	-0.375599	-0.993263	0.051022	0.554512	-0.836010	0.070493	-0.676893	0.703533	2.184064	-0.464397	0.289037	0.476182	0.546638	0.511410
2.076000	-1.589460	-0.438752	-1.071137	-0.070010	0.465188	-0.875861	0.000033	-0.730132	0.629732	2.223119	-0.540834	0.249378	0.460573	0.537900	0.499237
2.078000	-1.620263	-0.501905	-1.149012	-0.191042	0.375865	-0.915711	-0.070428	-0.783370	0.555932	2.117431	-0.617271	0.180771	0.444965	0.522784	0.483875
2.080000	-1.651066	-0.565058	-1.226886	-0.312074	0.286542	-0.955562	-0.140888	-0.836609	0.482131	2.011743	-0.693708	0.112163	0.429357	0.507669	0.468513
2.082000	-1.681869	-0.628211	-1.304760	-0.433106	0.197219	-0.995413	-0.211348	-0.889848	0.408331	1.906055	-0.770145	0.043555	0.413748	0.492553	0.453151
2.084000	-1.712672	-0.691363	-1.382634	-0.554138	0.107895	-1.035264	-0.281809	-0.943087	0.334530	1.800368	-0.846583	-0.025052	0.398140	0.477438	0.437789
2.086000	-1.743475	-0.754516	-1.460508	-0.675170	0.018572	-1.075114	-0.352269	-0.996326	0.260730	1.694680	-0.923020	-0.093660	0.382531	0.462322	0.422427
2.088000	-1.774278	-0.817669	-1.538383	-0.796202	-0.070751	-1.114965	-0.422730	-1.049565	0.186930	1.588992	-0.999457	-0.162268	0.366923	0.447206	0.407065
2.090000	-1.805081	-0.880822	-1.616257	-0.917234	-0.160075	-1.154816	-0.493190	-1.102804	0.113129	1.483304	-1.075894	-0.230875	0.351315	0.432091	0.391703
2.092000	-1.835885	-0.943975	-1.694131	-1.038266	-0.249398	-1.194667	-0.563650	-1.156043	0.039329	1.377617	-1.152331	-0.299483	0.335706	0.416975	0.376341
2.094000	-1.866688	-1.007127	-1.772005	-1.159298	-0.338721	-1.234518	-0.634111	-1.209282	-0.034472	1.271929	-1.228768	-0.368091	0.320098	0.401859	0.360979
2.096000	-1.897491	-1.070280	-1.849879	-1.280330	-0.428045	-1.274368	-0.704571	-1.262521	-0.108272	1.166241	-1.305205	-0.436698	0.304489	0.386744	0.345617
2.098000	-1.928294	-1.133433	-1.927753	-1.401362	-0.517368	-1.314219	-0.775032	-1.315760	-0.182073	1.060553	-1.381642	-0.505306	0.288881	0.371628	0.330255
2.100000	-1.959097	-1.196586	-2.005628	-1.522394	-0.606691	-1.354070	-0.845492	-1.368999	-0.255873	0.954865	-1.458079	-0.573914	0.273273	0.356512	0.314893
2.102000	-1.989900	-1.259739	-2.083502	-1.643426	-0.696015	-1.393921	-0.915952	-1.422238	-0.329673	0.849178	-1.534516	-0.642522	0.257664	0.341397	0.299531
2.104000	-2.020703	-1.322891	-2.161376	-1.764458	-0.785338	-1.433771	-0.986413	-1.475477	-0.403474	0.743490	-1.610953	-0.711129	0.242056	0.326281	0.284169
2.106000	-2.051506	-1.386044	-2.239250	-1.885490	-0.874661	-1.473622	-1.056873	-1.528716	-0.477274	0.637802	-1.687390	-0.779737	0.226447	0.311166	0.268807
2.108000	-2.103120	-1.449197	-2.317124	-2.006522	-0.963984	-1.513473	-1.127334	-1.581955	-0.551075	0.532114	-1.767990	-0.848344	0.209989	0.296050	0.253020
2.110000	-2.154735	-1.512350	-2.394999	-2.127554	-1.053308	-1.524311	-1.197794	-1.635194	-0.624875	0.426427	-1.848589	-0.911150	0.193531	0.282213	0.237872
2.112000	-2.206349	-1.575503	-2.472873	-2.248586	-1.142631	-1.535150	-1.268254	-1.688433	-0.698676	0.320739	-1.929188	-0.973955	0.177072	0.268376	0.222724
2.114000	-2.257963	-1.638656	-2.550747	-2.369618	-1.231954	-1.545988	-1.338715	-1.741672	-0.772476	0.215051	-2.009788	-1.036760	0.160614	0.254538	0.207576
2.116000	-2.309577	-1.701808	-2.628621	-2.490650	-1.321278	-1.556826	-1.409175	-1.794911	-0.846277	0.109363	-2.090387	-1.099565	0.144156	0.240701	0.192428
2.118000	-2.361192	-1.764961	-2.706495	-2.611682	-1.410601	-1.567665	-1.479635	-1.848150	-0.920077	0.003675	-2.170986	-1.162370	0.127697	0.226864	0.177281
2.120000	-2.412806	-1.828114	-2.784369	-2.732714	-1.499924	-1.578503	-1.550096	-1.901389	-0.993877	-0.102012	-2.251585	-1.225176	0.111239	0.213027	0.162133
2.122000	-2.464420	-1.891267	-2.862244	-2.853746	-1.589248	-1.589341	-1.620556	-1.954628	-1.067678	-0.207700	-2.332185	-1.287981	0.094781	0.199189	0.146985
2.124000	-2.516034	-1.954420	-2.940118	-2.974778	-1.678571	-1.600180	-1.691017	-2.007867	-1.141478	-0.313388	-2.412784	-1.350786	0.078322	0.185352	0.131837
2.126000	-2.567648	-2.017572	-3.017992	-3.095810	-1.767894	-1.611018	-1.761477	-2.061106	-1.215279	-0.419076	-2.493383	-1.413591	0.061864	0.171515	0.116690
2.128000	-2.619263	-2.080725	-3.095866	-3.216842	-1.857218	-1.621856	-1.831937	-2.114345	-1.289079	-0.524763	-2.573983	-1.476396	0.045406	0.157678	0.101542
2.130000	-2.670877	-2.097351	-3.173740	-3.337874	-1.946541	-1.632695	-1.902398	-2.167584	-1.362880	-0.630451	-2.645277	-1.539201	0.030848	0.143840	0.087344
2.132000	-2.722491	-2.113977	-3.251615	-3.458906	-2.035864	-1.643533	-1.926148	-2.220823	-1.436680	-0.736139	-2.716571	-1.592665	0.016289	0.132062	0.074175
2.134000	-2.774105	-2.130603	-3.329489	-3.579938	-2.125187	-1.654371	-1.949898	-2.274062	-1.510480	-0.841827	-2.787864	-1.646128	0.001731	0.120283	0.061007
2.136000	-2.825720	-2.147228	-3.407363	-3.700970	-2.214511	-1.665210	-1.973648	-2.327301	-1.584281	-0.947515	-2.859158	-1.699591	-0.012827	0.108504	0.047838
2.138000	-2.877334	-2.163854	-3.403453	-3.822002	-2.303834	-1.676048	-1.997399	-2.380540	-1.658081	-1.053202	-2.914095	-1.753054	-0.024045	0.096725	0.036340
2.140000	-2.928948	-2.180480	-3.399544	-3.943034	-2.393157	-1.686886	-2.021149	-2.344674	-1.731882	-1.158890	-2.969033	-1.788696	-0.035263	0.088872	0.026804
2.142000	-2.980562	-2.197106	-3.395634	-4.064066	-2.482481	-1.697725	-2.044899	-2.308807	-1.805682	-1.264578	-3.023970	-1.824338	-0.046481	0.081019	0.017269
2.144000	-3.032176	-2.213732	-3.391725	-4.185098	-2.571804	-1.708563	-2.068649	-2.272941	-1.879483	-1.370266	-3.078907	-1.859980	-0.057699	0.073167	0.007734
2.146000	-3.083791	-2.230358	-3.387815	-4.159110	-2.661127	-1.719401	-2.092399	-2.237075	-1.953283	-1.475953	-3.104440	-1.895622	-0.062913	0.065314	0.001200
2.148000	-3.135405	-2.246984	-3.383906	-4.133122	-2.750451	-1.730240	-2.116149	-2.201209	-1.950896	-1.581641	-3.129974	-1.916027	-0.068127	0.060818	-0.003654
2.150000	-3.187019	-2.263609	-3.379996	-4.107134	-2.839774	-1.741078	-2.139900	-2.165342	-1.948508	-1.687329	-3.155507	-1.936431	-0.073341	0.056323	-0.008509
2.152000	-3.238633	-2.280235	-3.376086	-4.081147	-2.929097	-1.751916	-2.163650	-2.129476	-1.946121	-1.793017	-3.181040	-1.956836	-0.078555	0.051827	-0.013364
2.154000	-3.290248	-2.296861	-3.372177	-4.055159	-3.018420	-1.762755	-2.187400	-2.093610	-1.943734	-1.898705	-3.206573	-1.977241	-0.083769	0.047332	-0.018218
2.156000	-3.341862	-2.313487	-3.368268	-4.029171	-3.049678	-1.773593	-2.211150	-2.057744	-1.941346	-2.004392	-3.220493	-1.997645	-0.086611	0.042836	-0.021888
2.158000	-3.393476	-2.330113	-3.364358	-4.003183	-3.080936	-1.784431	-2.234900	-2.021877	-1.938959	-1.975542	-3.234413	-1.991142	-0.089454	0.044269	-0.022592
2.160000	-3.445091	-2.346738	-3.360448	-3.977195	-3.112194	-1.795270	-2.258651	-1.986011	-1.936572	-1.946693	-3.248333	-1.984639	-0.092296	0.045702	-0.023297
2.162000	-3.496705	-2.363364	-3.356539	-3.951207	-3.143451	-1.806108	-2.282401	-1.950145	-1.934184	-1.917843	-3.262253	-1.978136	-0.095139	0.047134	-0.024002
2.164000	-3.548319	-2.379990	-3.352629	-3.925220	-3.174709	-1.816946	-2.306151	-1.914279	-1.931797	-1.888993	-3.276173	-1.971633	-0.097981	0.048567	-0.024707
2.166000	-3.599933	-2.396616	-3.348720	-3.899232	-3.205967	-1.827785	-2.329901	-1.878412	-1.929410	-1.860143	-3.290093	-1.965130	-0.100824	0.050000	-0.025412
2.168000	-3.651547	-2.413242	-3.344810	-3.873244	-3.237225	-1.838623	-2.353652	-1.842546	-1.927022	-1.831293	-3.304013	-1.958627	-0.103666	0.051433	-0.026117
2.170000	-3.703162	-2.429868	-3.340901	-3.847256	-3.268482	-1.849461	-2.377402	-1.806680	-1.924635	-1.802443	-3.317934	-1.952124	-0.106509	0.052865	-0.026822
2.172000	-3.754776	-2.446493	-3.336991	-3.821268	-3.299740	-1.860300	-2.401152	-1.770813	-1.922248	-1.773593	-3.331854	-1.945621	-0.109351	0.054298	-0.027526
2.174000	-3.806390	-2.463119	-3.333081	-3.795280	-3.330998	-1.871138	-2.424902	-1.734947	-1.919860	-1.744743	-3.345774	-1.939118	-0.112193	0.055731	-0.028231
2.176000	-3.858004	-2.479745	-3.329172	-3.769292	-3.362256	-1.881976	-2.448652	-1.699081	-1.917473	-1.715893	-3.359694	-1.932615	-0.115036	0.057164	-0.028936
2.178000	-3.909619	-2.496371	-3.325262	-3.743304	-3.393513	-1.892815	-2.472402	-1.663215	-1.915086	-1.687043	-3.373614	-1.926112	-0.117879	0.058596	-0.029641
2.180000	-3.961233	-2.512997	-3.321353	-3.717317	-3.424771	-1.903653	-2.496152	-1.627348	-1.912698	-1.658193	-3.387534	-1.919609	-0.120721	0.060029	-0.030346
2.182000	-4.012847	-2.529623	-3.317443	-3.691329	-3.456029	-1.914491	-2.519903	-1.591482	-1.910311	-1.629343	-3.401454	-1.913106	-0.123563	0.061462	-0.031051
2.184000	-4.064461	-2.546248	-3.313534	-3.665341	-3.487287	-1.925330	-2.543653	-1.555616	-1.907923	-1.600494	-3.415374	-1.906603	-0.126406	0.062895	-0.031756
2.186000	-4.116076	-2.562874	-3.309624	-3.639353	-3.518544	-1.936168	-2.567403	-1.519750	-1.905536	-1.571644	-3.429294	-1.900100	-0.129248	0.064327	-0.032460
2.188000	-4.064737	-2.579500	-3.305715	-3.613365	-3.549802	-1.947006	-2.591153	-1.483883	-1.903149	-1.542794	-3.422624	-1.893597	-0.127886	0.065760	-0.031063
2.190000	-4.013399	-2.596126	-3.301805	-3.587377	-3.581060	-1.914166	-2.614903	-1.448017	-1.900761	-1.513944	-3.415953	-1.878358	-0.126524	0.069118	-0.028703
2.192000	-3.962060	-2.612752	-3.297895	-3.561389	-3.612318	-1.881326	-2.638654	-1.412151	-1.898374	-1.485094	-3.409283	-1.863120	-0.125162	0.072475	-0.026344
2.194000	-3.910722	-2.629378	-3.293986	-3.535401	-3.643576	-1.848486	-2.662404	-1.376285	-1.895987	-1.456244	-3.402612	-1.847881	-0.123800	0.075832	-0.023984
2.196000	-3.859383	-2.646003	-3.290076	-3.509413	-3.674833	-1.815646	-2.686154	-1.340418	-1.893599	-1.427394	-3.395942	-1.832642	-0.122438	0.079190	-0.021624
2.198000	-3.808045	-2.662629	-3.286167	-3.483426	-3.706091	-1.782806	-2.709904	-1.304552	-1.891212	-1.398544	-3.389272	-1.817404	-0.121076	0.082547	-0.019264
2.200000	-3.756706	-2.679255	-3.282257	-3.457438	-3.737349	-1.749966	-2.733654	-1.268686	-1.888825	-1.369694	-3.382601	-1.802165	-0.119714	0.085904	-0.016905
2.202000	-3.705368	-2.695881	-3.278348	-3.431450	-3.768607	-1.717126	-2.757405	-1.232820	-1.886437	-1.340844	-3.375931	-1.786926	-0.118352	0.089262	-0.014545
2.204000	-3.654030	-2.712507	-3.274438	-3.405462	-3.799864	-1.684286	-2.781155	-1.196953	-1.884050	-1.311994	-3.369260	-1.771688	-0.116989	0.092619	-0.012185
2.206000	-3.602691	-2.729132	-3.270529	-3.379474	-3.831122	-1.651446	-2.804905	-1.161087	-1.881663	-1.283144	-3.362590	-1.756449	-0.115627	0.095977	-0.009825
2.208000	-3.551353	-2.745758	-3.266619	-3.353486	-3.862380	-1.618606	-2.828655	-1.125221	-1.879275	-1.254294	-3.355919	-1.741210	-0.114265	0.099334	-0.007466
2.210000	-3.500014	-2.743943	-3.262710	-3.327498	-3.893638	-1.585766	-2.852405	-1.089355	-1.876888	-1.225445	-3.345561	-1.725972	-0.112150	0.102691	-0.004729
2.212000	-3.448676	-2.742128	-3.258800	-3.301511	-3.924895	-1.552926	-2.788008	-1.053488	-1.874501	-1.196595	-3.335202	-1.693104	-0.110035	0.109933	-0.000051
2.214000	-3.397337	-2.740313	-3.254890	-3.275523	-3.956153	-1.520086	-2.723612	-1.017622	-1.872113	-1.167745	-3.324843	-1.660236	-0.107920	0.117174	0.004627
2.216000	-3.345999	-2.738498	-3.250981	-3.249535	-3.987411	-1.487246	-2.659215	-0.981756	-1.869726	-1.138895	-3.314485	-1.627367	-0.105804	0.124416	0.009306
2.218000	-3.294660	-2.736683	-3.227266	-3.223547	-4.018669	-1.454406	-2.594818	-0.945889	-1.867339	-1.110045	-3.300165	-1.594499	-0.102880	0.131657	0.014389
2.220000	-3.243322	-2.734868	-3.203552	-3.197559	-4.049926	-1.421566	-2.530421	-0.974426	-1.864951	-1.081195	-3.285845	-1.574512	-0.099956	0.136061	0.018052
2.222000	-3.191983	-2.733053	-3.179837	-3.171571	-4.081184	-1.388726	-2.466025	-1.002962	-1.862564	-1.052345	-3.271526	-1.554524	-0.097032	0.140465	0.021716
2.224000	-3.140645	-2.731238	-3.156123	-3.145583	-4.112442	-1.355886	-2.401628	-1.031498	-1.860177	-1.023495	-3.257206	-1.534537	-0.094108	0.144868	0.025380
2.226000	-3.089307	-2.729423	-3.132409	-3.128682	-4.143700	-1.323046	-2.337231	-1.060034	-1.857789	-0.994645	-3.244704	-1.514549	-0.091555	0.149272	0.028858
2.228000	-3.037968	-2.727608	-3.108694	-3.111780	-4.174957	-1.290206	-2.272835	-1.088570	-1.850935	-0.965795	-3.232202	-1.493668	-0.089002	0.153872	0.032435
2.230000	-2.986630	-2.725793	-3.084980	-3.094878	-4.206215	-1.257365	-2.208438	-1.117106	-1.844082	-0.936945	-3.219699	-1.472787	-0.086449	0.158473	0.036012
2.232000	-2.935291	-2.723978	-3.061265	-3.077977	-4.237473	-1.224525	-2.144041	-1.145642	-1.837228	-0.908095	-3.207197	-1.451906	-0.083896	0.163073	0.039589
2.234000	-2.883953	-2.722163	-3.037551	-3.061075	-4.268731	-1.191685	-2.079644	-1.174178	-1.830374	-0.879245	-3.194695	-1.431026	-0.081343	0.167674	0.043165
2.236000	-2.832614	-2.720348	-3.013836	-3.044174	-4.264370	-1.158845	-2.015248	-1.202714	-1.823520	-0.850396	-3.175069	-1.410145	-0.077336	0.172274	0.047469
2.238000	-2.781276	-2.718533	-2.990122	-3.027272	-4.260010	-1.126005	-1.950851	-1.231250	-1.816666	-0.866973	-3.155442	-1.398349	-0.073328	0.174873	0.050773
2.240000	-2.729938	-2.716718	-2.966408	-3.010370	-4.255649	-1.093165	-1.886454	-1.259786	-1.809812	-0.883549	-3.135817	-1.386554	-0.069320	0.177472	0.054076
2.242000	-2.678599	-2.714903	-2.942693	-2.993469	-4.251288	-1.060325	-1.822057	-1.288323	-1.802959	-0.900126	-3.116190	-1.374758	-0.065313	0.180071	0.057379
2.244000	-2.627261	-2.713088	-2.918979	-2.976567	-4.246928	-1.027485	-1.757661	-1.316859	-1.796105	-0.916703	-3.096565	-1.362963	-0.061305	0.182669	0.060682
2.246000	-2.575922	-2.711273	-2.895264	-2.959666	-4.242568	-0.994645	-1.693264	-1.345395	-1.789251	-0.933280	-3.076939	-1.351167	-0.057298	0.185268	0.063985
2.248000	-2.524584	-2.709458	-2.871550	-2.942764	-4.238207	-0.961805	-1.628867	-1.373931	-1.782397	-0.949857	-3.057312	-1.339372	-0.053290	0.187867	0.067289
2.250000	-2.473245	-2.707643	-2.847835	-2.925862	-4.233847	-0.928965	-1.564470	-1.402467	-1.775543	-0.966434	-3.037687	-1.327576	-0.049282	0.190466	0.070592
2.252000	-2.421907	-2.705828	-2.824121	-2.908961	-4.229486	-0.896125	-1.500074	-1.431003	-1.768690	-0.983011	-3.018060	-1.315781	-0.045275	0.193065	0.073895
2.254000	-2.370568	-2.704013	-2.800406	-2.892059	-4.225125	-0.863285	-1.435677	-1.459539	-1.761836	-0.999588	-2.998434	-1.303985	-0.041267	0.195663	0.077198
2.256000	-2.319230	-2.702198	-2.776692	-2.875157	-4.220765	-0.830445	-1.371280	-1.488075	-1.754982	-1.016165	-2.978808	-1.292189	-0.037259	0.198262	0.080501
2.258000	-2.267891	-2.700383	-2.752977	-2.858256	-4.216404	-0.797605	-1.306883	-1.516611	-1.748128	-1.032742	-2.959182	-1.280394	-0.033252	0.200861	0.083805
2.260000	-2.216553	-2.698568	-2.729263	-2.841354	-4.212044	-0.764765	-1.242487	-1.545147	-1.741274	-1.049319	-2.939556	-1.268598	-0.029244	0.203460	0.087108
2.262000	-2.165215	-2.696753	-2.705549	-2.824453	-4.207684	-0.731925	-1.178090	-1.573684	-1.734420	-1.065896	-2.919930	-1.256803	-0.025237	0.206059	0.090411
2.264000	-2.113876	-2.694938	-2.681834	-2.807551	-4.203323	-0.699085	-1.113693	-1.602220	-1.727567	-1.082473	-2.900305	-1.245007	-0.021229	0.208657	0.093714
2.266000	-2.062538	-2.693123	-2.658120	-2.790649	-4.198963	-0.666245	-1.049296	-1.630756	-1.720713	-1.099050	-2.880678	-1.233212	-0.017221	0.211256	0.097017
2.268000	-2.085160	-2.691308	-2.634405	-2.773748	-4.194602	-0.633405	-0.984900	-1.659292	-1.713859	-1.115627	-2.875844	-1.221416	-0.016234	0.213855	0.098810
2.270000	-2.107783	-2.689493	-2.610691	-2.756846	-4.190241	-0.681869	-0.920503	-1.687828	-1.707005	-1.132203	-2.871011	-1.225882	-0.015247	0.212871	0.098812
2.272000	-2.130405	-2.687678	-2.586976	-2.739944	-4.185881	-0.730333	-0.856106	-1.716364	-1.700151	-1.148780	-2.866177	-1.230347	-0.014260	0.211887	0.098814
2.274000	-2.153028	-2.685863	-2.563262	-2.723043	-4.181520	-0.778798	-0.791709	-1.744900	-1.693298	-1.165357	-2.861343	-1.234812	-0.013273	0.210903	0.098815
2.276000	-2.175650	-2.684048	-2.539547	-2.706141	-4.177160	-0.827262	-0.727313	-1.773436	-1.686444	-1.181934	-2.856509	-1.239278	-0.012286	0.209920	0.098817
2.278000	-2.198272	-2.682233	-2.515833	-2.689240	-4.172800	-0.875726	-0.662916	-1.801972	-1.679590	-1.198511	-2.851676	-1.243743	-0.011299	0.208936	0.098818
2.280000	-2.220895	-2.680418	-2.492119	-2.672338	-4.168439	-0.924190	-0.598519	-1.830508	-1.672736	-1.215088	-2.846842	-1.248209	-0.010312	0.207952	0.098820
2.282000	-2.243517	-2.678603	-2.468404	-2.655436	-4.164078	-0.972655	-0.534122	-1.859044	-1.665882	-1.231665	-2.842008	-1.252674	-0.009325	0.206968	0.098822
2.284000	-2.266140	-2.676788	-2.444690	-2.638535	-4.159718	-1.021119	-0.469726	-1.887581	-1.659028	-1.248242	-2.837174	-1.257139	-0.008338	0.205984	0.098823
2.286000	-2.288762	-2.674973	-2.420975	-2.621633	-4.155357	-1.069583	-0.405329	-1.916117	-1.652175	-1.264819	-2.832340	-1.261604	-0.007351	0.205001	0.098825
2.288000	-2.311385	-2.673158	-2.397261	-2.604731	-4.150997	-1.118048	-0.340932	-1.944653	-1.645321	-1.281396	-2.827506	-1.266070	-0.006364	0.204017	0.098827
2.290000	-2.334007	-2.682699	-2.373546	-2.587830	-4.146636	-1.166512	-0.276535	-1.973189	-1.638467	-1.297973	-2.824944	-1.270535	-0.005840	0.203033	0.098596
2.292000	-2.356630	-2.692240	-2.349832	-2.570928	-4.142276	-1.214976	-0.344760	-2.001725	-1.631613	-1.314550	-2.822381	-1.301525	-0.005317	0.196205	0.095444
2.294000	-2.379252	-2.701781	-2.326118	-2.554027	-4.137916	-1.263440	-0.412984	-2.030261	-1.624759	-1.331127	-2.819818	-1.332514	-0.004794	0.189378	0.092292
2.296000	-2.401875	-2.711322	-2.302403	-2.537125	-4.133555	-1.311905	-0.481208	-2.058797	-1.617905	-1.347704	-2.817256	-1.363504	-0.004270	0.182550	0.089140
2.298000	-2.424497	-2.720863	-2.293772	-2.520223	-4.129194	-1.360369	-0.549433	-2.087333	-1.611052	-1.364281	-2.817710	-1.394493	-0.004363	0.175723	0.085680
2.300000	-2.447119	-2.730403	-2.285140	-2.503322	-4.124834	-1.408833	-0.617657	-2.081113	-1.604198	-1.380858	-2.818164	-1.418532	-0.004456	0.170426	0.082985
2.302000	-2.469742	-2.739944	-2.276508	-2.486420	-4.120473	-1.457298	-0.685881	-2.074892	-1.597344	-1.397434	-2.818618	-1.442570	-0.004549	0.165130	0.080291
2.304000	-2.492364	-2.749485	-2.267877	-2.469518	-4.116113	-1.505762	-0.754106	-2.068671	-1.590490	-1.414011	-2.819071	-1.466608	-0.004641	0.159834	0.077597
2.306000	-2.514987	-2.759026	-2.259245	-2.489420	-4.111753	-1.554226	-0.822330	-2.062451	-1.583636	-1.430588	-2.826886	-1.490646	-0.006237	0.154538	0.074151
2.308000	-2.537609	-2.768567	-2.250613	-2.509322	-4.107392	-1.602690	-0.890555	-2.056231	-1.565462	-1.447165	-2.834701	-1.512421	-0.007833	0.149741	0.070954
2.310000	-2.560232	-2.778108	-2.241982	-2.529224	-4.103031	-1.651155	-0.958779	-2.050010	-1.547288	-1.463742	-2.842515	-1.534195	-0.009428	0.144944	0.067758
2.312000	-2.582854	-2.787649	-2.233351	-2.549126	-4.098671	-1.699619	-1.027003	-2.043789	-1.529114	-1.480319	-2.850330	-1.555969	-0.011024	0.140146	0.064561
2.314000	-2.605477	-2.797190	-2.224719	-2.569027	-4.094310	-1.748083	-1.095228	-2.037569	-1.510940	-1.496896	-2.858145	-1.577743	-0.012620	0.135349	0.061365
2.316000	-2.628099	-2.806731	-2.216087	-2.588929	-4.065322	-1.796548	-1.163452	-2.031348	-1.492766	-1.513473	-2.861034	-1.599517	-0.013210	0.130552	0.058671
2.318000	-2.650722	-2.816272	-2.207456	-2.608831	-4.036334	-1.845012	-1.231676	-2.025128	-1.474592	-1.536108	-2.863923	-1.622503	-0.013800	0.125488	0.055844
2.320000	-2.673344	-2.825813	-2.198824	-2.628733	-4.007346	-1.893476	-1.299901	-2.018907	-1.456418	-1.558743	-2.866812	-1.645489	-0.014390	0.120423	0.053017
2.322000	-2.695966	-2.835354	-2.190192	-2.648635	-3.978358	-1.941940	-1.368125	-2.012686	-1.438244	-1.581378	-2.869701	-1.668475	-0.014980	0.115359	0.050190
2.324000	-2.718589	-2.844895	-2.181561	-2.668536	-3.949370	-1.990405	-1.436349	-2.006466	-1.420069	-1.604013	-2.872590	-1.691460	-0.015570	0.110295	0.047363
2.326000	-2.741211	-2.854436	-2.172930	-2.688438	-3.920382	-2.038869	-1.504574	-2.000245	-1.401895	-1.626648	-2.875479	-1.714446	-0.016160	0.105231	0.044535
2.328000	-2.763834	-2.863976	-2.164298	-2.708340	-3.891394	-2.087333	-1.572798	-1.994025	-1.383721	-1.649283	-2.878368	-1.737432	-0.016750	0.100166	0.041708
2.330000	-2.786456	-2.873518	-2.155666	-2.728242	-3.862406	-2.135798	-1.641022	-1.987804	-1.365547	-1.671918	-2.881258	-1.760418	-0.017340	0.095102	0.038881
2.332000	-2.809079	-2.883059	-2.147035	-2.748144	-3.833418	-2.184262	-1.709247	-1.981584	-1.347373	-1.694553	-2.884147	-1.783404	-0.017930	0.090038	0.036054
2.334000	-2.831701	-2.892599	-2.138403	-2.768045	-3.804430	-2.232726	-1.777471	-1.975363	-1.329199	-1.717188	-2.887036	-1.806389	-0.018519	0.084974	0.033227
2.336000	-2.854324	-2.902140	-2.129772	-2.787947	-3.775442	-2.281190	-1.845695	-1.969143	-1.311025	-1.739823	-2.889925	-1.829375	-0.019109	0.079909	0.030400
2.338000	-2.876946	-2.911681	-2.121140	-2.807849	-3.746454	-2.329655	-1.913920	-1.962922	-1.292851	-1.762458	-2.892814	-1.852361	-0.019699	0.074845	0.027573
2.340000	-2.899569	-2.921222	-2.112509	-2.827751	-3.717466	-2.378119	-1.982144	-1.956702	-1.274677	-1.785093	-2.895703	-1.875347	-0.020289	0.069781	0.024746
2.342000	-2.922191	-2.930763	-2.103877	-2.847653	-3.688478	-2.426583	-2.050369	-1.950481	-1.256503	-1.807728	-2.898592	-1.898333	-0.020879	0.064717	0.021919
2.344000	-2.944814	-2.940304	-2.095245	-2.867554	-3.659490	-2.475048	-2.118593	-1.944260	-1.238328	-1.830363	-2.901482	-1.921318	-0.021469	0.059653	0.019092
2.346000	-2.967436	-2.949845	-2.086614	-2.887456	-3.630502	-2.523512	-2.186817	-1.938040	-1.220154	-1.852998	-2.904370	-1.944304	-0.022059	0.054588	0.016265
2.348000	-2.953263	-2.959386	-2.077982	-2.907358	-3.601513	-2.571976	-2.255042	-1.931819	-1.201980	-1.875633	-2.899900	-1.967290	-0.021146	0.049524	0.014189
2.350000	-2.939089	-2.968927	-2.069351	-2.927260	-3.572525	-2.580102	-2.323266	-1.925599	-1.183806	-1.898268	-2.895431	-1.982208	-0.020234	0.046237	0.013002
2.352000	-2.924916	-2.978468	-2.060719	-2.947162	-3.543537	-2.588228	-2.391490	-1.919378	-1.165632	-1.920902	-2.890960	-1.997126	-0.019321	0.042951	0.011815
2.354000	-2.910742	-2.988009	-2.052088	-2.967063	-3.514549	-2.596354	-2.459715	-1.913158	-1.147458	-1.943537	-2.886490	-2.012044	-0.018408	0.039664	0.010628
2.356000	-2.896569	-2.997550	-2.043456	-2.986965	-3.485561	-2.604480	-2.527939	-1.906937	-1.129284	-1.966172	-2.882020	-2.026963	-0.017495	0.036377	0.009441
2.358000	-2.882395	-3.007091	-2.034824	-3.006867	-3.456573	-2.612606	-2.596163	-1.900717	-1.111110	-1.988807	-2.877550	-2.041881	-0.016583	0.033090	0.008254
2.360000	-2.868222	-3.016632	-2.026193	-3.026769	-3.427585	-2.620732	-2.664388	-1.894496	-1.092936	-2.011442	-2.873080	-2.056799	-0.015670	0.029804	0.007067
2.362000	-2.854048	-3.026172	-2.017561	-3.046671	-3.398597	-2.628858	-2.732612	-1.888275	-1.074761	-2.034077	-2.868610	-2.071717	-0.014757	0.026517	0.005880
2.364000	-2.839875	-3.035713	-2.008930	-3.066572	-3.369609	-2.636984	-2.800836	-1.882055	-1.056587	-2.056712	-2.864140	-2.086635	-0.013844	0.023230	0.004693
2.366000	-2.825701	-3.045254	-2.000298	-3.086474	-3.340621	-2.645110	-2.869061	-1.875834	-1.038413	-2.079347	-2.859670	-2.101553	-0.012931	0.019943	0.003506
2.368000	-2.811527	-3.054795	-1.991666	-3.106376	-3.311633	-2.653236	-2.937285	-1.869614	-1.020239	-2.101982	-2.855200	-2.116471	-0.012019	0.016657	0.002319
2.370000	-2.797354	-3.040346	-1.983035	-3.126278	-3.282645	-2.661362	-3.005509	-1.863393	-1.002065	-2.124617	-2.845932	-2.131389	-0.010126	0.013370	0.001622
2.372000	-2.783180	-3.025897	-1.974403	-3.146180	-3.253657	-2.669487	-2.949558	-1.857173	-0.983891	-2.147252	-2.836663	-2.121472	-0.008233	0.015555	0.003661
2.374000	-2.769007	-3.011447	-1.965772	-3.166081	-3.224669	-2.677613	-2.893607	-1.850952	-0.965717	-2.169887	-2.827395	-2.111555	-0.006341	0.017740	0.005699
2.376000	-2.754833	-2.996998	-1.957140	-3.185983	-3.195681	-2.685740	-2.837655	-1.844732	-0.947543	-2.192522	-2.818127	-2.101638	-0.004448	0.019925	0.007738
2.378000	-2.740660	-2.982549	-1.969860	-3.205885	-3.166693	-2.693865	-2.781704	-1.838511	-0.929369	-2.215157	-2.813129	-2.091721	-0.003428	0.022109	0.009341
2.380000	-2.726486	-2.968099	-1.982580	-3.225787	-3.137705	-2.701991	-2.725753	-1.820343	-0.911195	-2.237792	-2.808132	-2.079415	-0.002407	0.024821	0.011207
2.382000	-2.712313	-2.953650	-1.995300	-3.245689	-3.108716	-2.710117	-2.669801	-1.802174	-0.893020	-2.260427	-2.803133	-2.067108	-0.001387	0.027532	0.013073
2.384000	-2.698139	-2.939201	-2.008020	-3.265590	-3.079729	-2.718243	-2.613850	-1.784006	-0.874846	-2.283062	-2.798136	-2.054801	-0.000366	0.030244	0.014939
2.386000	-2.683966	-2.924752	-2.020740	-3.206798	-3.050740	-2.726369	-2.557899	-1.765837	-0.856672	-2.305697	-2.777399	-2.042495	0.003868	0.032955	0.018412
2.388000	-2.669792	-2.910302	-2.033460	-3.148006	-3.021752	-2.734495	-2.501947	-1.747669	-0.830529	-2.328332	-2.756663	-2.028594	0.008103	0.036018	0.022060
2.390000	-2.655619	-2.895853	-2.046180	-3.089214	-2.992764	-2.742621	-2.445996	-1.729500	-0.804386	-2.350967	-2.735926	-2.014694	0.012337	0.039080	0.025709
2.392000	-2.641445	-2.881404	-2.058900	-3.030421	-2.963776	-2.750747	-2.390044	-1.711331	-0.778243	-2.373602	-2.715189	-2.000794	0.016571	0.042143	0.029357
2.394000	-2.627272	-2.866954	-2.071620	-2.971629	-2.934788	-2.758873	-2.334093	-1.693163	-0.752100	-2.396237	-2.694453	-1.986893	0.020806	0.045205	0.033005
2.396000	-2.613098	-2.852505	-2.084340	-2.912837	-2.907257	-2.766999	-2.278142	-1.674994	-0.725956	-2.418872	-2.674007	-1.972993	0.024981	0.048268	0.036624
2.398000	-2.598925	-2.838056	-2.097060	-2.854044	-2.879727	-2.775125	-2.222190	-1.656826	-0.699813	-2.390655	-2.653562	-1.948922	0.029156	0.053571	0.041363
2.400000	-2.584751	-2.823606	-2.109780	-2.795252	-2.852196	-2.783251	-2.166239	-1.638657	-0.673670	-2.362439	-2.633117	-1.924851	0.033331	0.058874	0.046102
2.402000	-2.570578	-2.809157	-2.122500	-2.736460	-2.824665	-2.791377	-2.110288	-1.620489	-0.647527	-2.334222	-2.612672	-1.900780	0.037505	0.064177	0.050841
2.404000	-2.556404	-2.794708	-2.135220	-2.677667	-2.797134	-2.799503	-2.054336	-1.602320	-0.621384	-2.306005	-2.592227	-1.876710	0.041680	0.069481	0.055581
2.406000	-2.542231	-2.780258	-2.147940	-2.618875	-2.769603	-2.807629	-1.998385	-1.584152	-0.595241	-2.277789	-2.571782	-1.852639	0.045855	0.074784	0.060320
2.408000	-2.528057	-2.765809	-2.160660	-2.560083	-2.742072	-2.815755	-1.942433	-1.565983	-0.569098	-2.249572	-2.551336	-1.828568	0.050030	0.080087	0.065059
2.410000	-2.513884	-2.751360	-2.173380	-2.501291	-2.714542	-2.823881	-1.886482	-1.547815	-0.542954	-2.221355	-2.530891	-1.804497	0.054205	0.085391	0.069798
2.412000	-2.499710	-2.736911	-2.186100	-2.442498	-2.687011	-2.832006	-1.830531	-1.529646	-0.516811	-2.193139	-2.510446	-1.780427	0.058380	0.090694	0.074537
2.414000	-2.485537	-2.722461	-2.198820	-2.383706	-2.659480	-2.840132	-1.774579	-1.511478	-0.490668	-2.164922	-2.490001	-1.756356	0.062555	0.095997	0.079276
2.416000	-2.471363	-2.708012	-2.211540	-2.324914	-2.631949	-2.848258	-1.718628	-1.493309	-0.464525	-2.136705	-2.469556	-1.732285	0.066730	0.101300	0.084015
2.418000	-2.457190	-2.693563	-2.224260	-2.266121	-2.604418	-2.856384	-1.662677	-1.475141	-0.438382	-2.108489	-2.449111	-1.708215	0.070905	0.106604	0.088754
2.420000	-2.443016	-2.679113	-2.236980	-2.207329	-2.576888	-2.864510	-1.606725	-1.456972	-0.412239	-2.080272	-2.428665	-1.684144	0.075079	0.111907	0.093493
2.422000	-2.428843	-2.664664	-2.249700	-2.148537	-2.549357	-2.872636	-1.550774	-1.438804	-0.386096	-2.052055	-2.408220	-1.660073	0.079254	0.117210	0.098232
2.424000	-2.414669	-2.650215	-2.262420	-2.089744	-2.521826	-2.880762	-1.494823	-1.420635	-0.359952	-2.023839	-2.387775	-1.636002	0.083429	0.122513	0.102971
2.426000	-2.400496	-2.635766	-2.275140	-2.030952	-2.494295	-2.888888	-1.438871	-1.402467	-0.333809	-1.995622	-2.367330	-1.611931	0.087604	0.127817	0.107710
2.428000	-2.395953	-2.621316	-2.287860	-1.972160	-2.466764	-2.897014	-1.382920	-1.384298	-0.307666	-1.967405	-2.348811	-1.587861	0.091386	0.133120	0.112253
2.430000	-2.391409	-2.606867	-2.300581	-1.913367	-2.439233	-2.891438	-1.326968	-1.366130	-0.281523	-1.939189	-2.330292	-1.561050	0.095167	0.139027	0.117097
2.432000	-2.386866	-2.592417	-2.313300	-1.854575	-2.411703	-2.885862	-1.271017	-1.347961	-0.255380	-1.910972	-2.311772	-1.534238	0.098949	0.144934	0.121941
2.434000	-2.382323	-2.577968	-2.326020	-1.795783	-2.384172	-2.880286	-1.215066	-1.329793	-0.229237	-1.882755	-2.293253	-1.507427	0.102731	0.150841	0.126786
2.436000	-2.377780	-2.563519	-2.338740	-1.736991	-2.356641	-2.874710	-1.159114	-1.311624	-0.203094	-1.854539	-2.274734	-1.480616	0.106512	0.156748	0.131630
2.438000	-2.373237	-2.549070	-2.351460	-1.678198	-2.329110	-2.869134	-1.103163	-1.293456	-0.176950	-1.826322	-2.256215	-1.453805	0.110294	0.162655	0.136474
2.440000	-2.368694	-2.534620	-2.364180	-1.619406	-2.301579	-2.863558	-1.047212	-1.275287	-0.150807	-1.798105	-2.237696	-1.426994	0.114075	0.168562	0.141319
2.442000	-2.364151	-2.520171	-2.376900	-1.560614	-2.274048	-2.857981	-0.991260	-1.257119	-0.124664	-1.769889	-2.219177	-1.400183	0.117857	0.174469	0.146163
2.444000	-2.359608	-2.505722	-2.389621	-1.501821	-2.246518	-2.852406	-0.935309	-1.238950	-0.098521	-1.741672	-2.200658	-1.373372	0.121638	0.180376	0.151007
2.446000	-2.355064	-2.491272	-2.402340	-1.443029	-2.218987	-2.846829	-0.879358	-1.220782	-0.072378	-1.713455	-2.182138	-1.346560	0.125420	0.186283	0.155852
2.448000	-2.350521	-2.476823	-2.415061	-1.384237	-2.191456	-2.841253	-0.823406	-1.202613	-0.046235	-1.685239	-2.163620	-1.319749	0.129202	0.192190	0.160696
2.450000	-2.345978	-2.448290	-2.427780	-1.325444	-2.163925	-2.835677	-0.767455	-1.184445	-0.020092	-1.657022	-2.142283	-1.292938	0.133558	0.198097	0.165828
2.452000	-2.341435	-2.419756	-2.440500	-1.266652	-2.136394	-2.830101	-0.758684	-1.166276	0.006052	-1.628806	-2.120948	-1.275563	0.137915	0.201925	0.169920
2.454000	-2.336892	-2.391223	-2.453220	-1.207860	-2.108863	-2.824525	-0.749914	-1.148108	0.032195	-1.600589	-2.099612	-1.258188	0.142272	0.205753	0.174013
2.456000	-2.332349	-2.362690	-2.465940	-1.149068	-2.081333	-2.818949	-0.741144	-1.129939	0.058338	-1.572372	-2.078276	-1.240813	0.146629	0.209581	0.178105
2.458000	-2.327806	-2.334156	-2.458669	-1.090275	-2.053802	-2.813373	-0.732373	-1.111771	0.084481	-1.544155	-2.052942	-1.223438	0.151802	0.213409	0.182606
2.460000	-2.323263	-2.305623	-2.451398	-1.031483	-2.026271	-2.807797	-0.723603	-1.148909	0.110624	-1.515939	-2.027607	-1.217125	0.156975	0.214800	0.185888
2.462000	-2.318719	-2.277090	-2.444127	-0.972691	-1.998740	-2.802221	-0.714832	-1.186048	0.136767	-1.487722	-2.002273	-1.210811	0.162148	0.216191	0.189170
2.464000	-2.314176	-2.248556	-2.436856	-0.913898	-1.971209	-2.796645	-0.706062	-1.223186	0.162910	-1.459506	-1.976939	-1.204497	0.167322	0.217582	0.192452
2.466000	-2.309633	-2.220023	-2.429584	-0.925802	-1.943678	-2.791069	-0.697291	-1.260324	0.189054	-1.431289	-1.965744	-1.198184	0.169608	0.218973	0.194291
2.468000	-2.305090	-2.191489	-2.422313	-0.937706	-1.916148	-2.785492	-0.688521	-1.297463	0.175979	-1.403072	-1.954549	-1.199714	0.171894	0.218636	0.195265
2.470000	-2.300547	-2.162956	-2.415042	-0.949610	-1.888617	-2.779916	-0.679751	-1.334601	0.162905	-1.374856	-1.943354	-1.201244	0.174180	0.218299	0.196239
2.472000	-2.296004	-2.134423	-2.407771	-0.961514	-1.861086	-2.774340	-0.670980	-1.371740	0.149830	-1.346639	-1.932159	-1.202774	0.176466	0.217962	0.197214
2.474000	-2.291461	-2.105889	-2.400499	-0.973417	-1.833555	-2.768764	-0.662210	-1.408878	0.136756	-1.318422	-1.920964	-1.204304	0.178752	0.217625	0.198188
2.476000	-2.286918	-2.077356	-2.393228	-0.985321	-1.840185	-2.763188	-0.653439	-1.446016	0.123682	-1.290206	-1.916602	-1.205834	0.179643	0.217288	0.198465
2.478000	-2.282374	-2.048823	-2.385957	-0.997225	-1.846816	-2.757612	-0.644669	-1.483155	0.110607	-1.288934	-1.912239	-1.212752	0.180533	0.215764	0.198149
2.480000	-2.277831	-2.020289	-2.378686	-1.009129	-1.853446	-2.752036	-0.635898	-1.520293	0.097533	-1.287661	-1.907876	-1.219671	0.181424	0.214239	0.197832
2.482000	-2.273288	-1.991756	-2.371414	-1.021033	-1.860076	-2.746460	-0.627128	-1.557432	0.084459	-1.286389	-1.903513	-1.226590	0.182315	0.212715	0.197515
2.484000	-2.268745	-1.963223	-2.364143	-1.032936	-1.866706	-2.740884	-0.618358	-1.594570	0.071384	-1.285117	-1.899151	-1.233509	0.183206	0.211191	0.197198
2.486000	-2.264202	-1.934689	-2.356872	-1.044840	-1.873336	-2.735308	-0.609587	-1.631708	0.058310	-1.283845	-1.894788	-1.240428	0.184097	0.209666	0.196882
2.488000	-2.259659	-1.906156	-2.349601	-1.056744	-1.879967	-2.729732	-0.600817	-1.668847	0.045235	-1.282573	-1.890425	-1.247347	0.184988	0.208142	0.196565
2.490000	-2.255116	-1.877622	-2.342330	-1.068648	-1.886597	-2.724155	-0.592046	-1.705985	0.032161	-1.281301	-1.886063	-1.254265	0.185879	0.206618	0.196248
2.492000	-2.250573	-1.849089	-2.335058	-1.080552	-1.893227	-2.718579	-0.583276	-1.743124	0.019087	-1.280029	-1.881700	-1.261184	0.186770	0.205093	0.195931
2.494000	-2.246029	-1.820556	-2.327787	-1.092456	-1.899857	-2.713003	-0.574506	-1.780262	0.006012	-1.278756	-1.877337	-1.268103	0.187660	0.203569	0.195615
2.496000	-2.241486	-1.792022	-2.320516	-1.104359	-1.906487	-2.707427	-0.565735	-1.817400	-0.007062	-1.277484	-1.872974	-1.275022	0.188551	0.202045	0.195298
2.498000	-2.236943	-1.763489	-2.313245	-1.116263	-1.913118	-2.701851	-0.556965	-1.854539	-0.020136	-1.276212	-1.868612	-1.281940	0.189442	0.200520	0.194981
2.500000	-2.232400	-1.734956	-2.305973	-1.128167	-1.919748	-2.696275	-0.548194	-1.891677	-0.033211	-1.274940	-1.864249	-1.288860	0.190333	0.198996	0.194664
2.502000	-2.227857	-1.706422	-2.298702	-1.140071	-1.926378	-2.690699	-0.539424	-1.928816	-0.046285	-1.273668	-1.859886	-1.295778	0.191224	0.197471	0.194348
2.504000	-2.223314	-1.677889	-2.291431	-1.151975	-1.933008	-2.685123	-0.530653	-1.965954	-0.059360	-1.272396	-1.855523	-1.302697	0.192115	0.195947	0.194031
2.506000	-2.218771	-1.649355	-2.284160	-1.163878	-1.939638	-2.679547	-0.521883	-2.003092	-0.072434	-1.271124	-1.851161	-1.309616	0.193006	0.194423	0.193714
2.508000	-2.175520	-1.620822	-2.276888	-1.175782	-1.946269	-2.673971	-0.513113	-2.040231	-0.085508	-1.269851	-1.839056	-1.316535	0.195477	0.192898	0.194188
2.510000	-2.132269	-1.592289	-2.269617	-1.187686	-1.952899	-2.649582	-0.504342	-2.077369	-0.098583	-1.268579	-1.826952	-1.319691	0.197949	0.192203	0.195076
2.512000	-2.089018	-1.563755	-2.262346	-1.199590	-1.959529	-2.625193	-0.495572	-2.114508	-0.111657	-1.267307	-1.814847	-1.322847	0.200421	0.191508	0.195964
2.514000	-2.045767	-1.535222	-2.255075	-1.211494	-1.966159	-2.600804	-0.486801	-2.151646	-0.124731	-1.266035	-1.802743	-1.326004	0.202892	0.190812	0.196852
2.516000	-2.002516	-1.506689	-2.247803	-1.223397	-1.972790	-2.576415	-0.478031	-2.188784	-0.137806	-1.264763	-1.790639	-1.329160	0.205364	0.190117	0.197740
2.518000	-1.959265	-1.478155	-2.240532	-1.235301	-1.979420	-2.552025	-0.469260	-2.225923	-0.150880	-1.263491	-1.778535	-1.332316	0.207836	0.189421	0.198629
2.520000	-1.916014	-1.449622	-2.233261	-1.247205	-1.986050	-2.527636	-0.460490	-2.263061	-0.163955	-1.262219	-1.766430	-1.335472	0.210307	0.188726	0.199517
2.522000	-1.872763	-1.421089	-2.225990	-1.259109	-1.992680	-2.503247	-0.451720	-2.300200	-0.177029	-1.260947	-1.754326	-1.338628	0.212779	0.188031	0.200405
2.524000	-1.829512	-1.392555	-2.218719	-1.271013	-1.999310	-2.478858	-0.442949	-2.337338	-0.190103	-1.259674	-1.742222	-1.341785	0.215251	0.187335	0.201293
2.526000	-1.786261	-1.364022	-2.211447	-1.282916	-2.005941	-2.454469	-0.434179	-2.374476	-0.203178	-1.258402	-1.730117	-1.344941	0.217723	0.186640	0.202181
2.528000	-1.743010	-1.335488	-2.204176	-1.294820	-2.012571	-2.430080	-0.425408	-2.411615	-0.216252	-1.257130	-1.718013	-1.348097	0.220194	0.185945	0.203069
2.530000	-1.699759	-1.344940	-2.196905	-1.306724	-2.019201	-2.405691	-0.416638	-2.448753	-0.229326	-1.255858	-1.713506	-1.351253	0.221115	0.185249	0.203182
2.532000	-1.656508	-1.354391	-2.189634	-1.318628	-2.025831	-2.381302	-0.452986	-2.485892	-0.242401	-1.254586	-1.708998	-1.363433	0.222035	0.182566	0.202300
2.534000	-1.613257	-1.363843	-2.182362	-1.330532	-2.032461	-2.356913	-0.489334	-2.523030	-0.255475	-1.253314	-1.704491	-1.375613	0.222955	0.179882	0.201419
2.536000	-1.570006	-1.373294	-2.175091	-1.342435	-2.039092	-2.332524	-0.525683	-2.560168	-0.268550	-1.252042	-1.699984	-1.387793	0.223876	0.177199	0.200537
2.538000	-1.526754	-1.382746	-2.202808	-1.354339	-2.045722	-2.308135	-0.562031	-2.597307	-0.281624	-1.250769	-1.702474	-1.399973	0.223367	0.174515	0.198941
2.540000	-1.483504	-1.392197	-2.230525	-1.366243	-2.052352	-2.283746	-0.598379	-2.592683	-0.294698	-1.249497	-1.704964	-1.403801	0.222859	0.173672	0.198265
2.542000	-1.440253	-1.401649	-2.258243	-1.378147	-2.058982	-2.259357	-0.634727	-2.588060	-0.307773	-1.248225	-1.707455	-1.407628	0.222350	0.172829	0.197589
2.544000	-1.397002	-1.411100	-2.285960	-1.390051	-2.065612	-2.234968	-0.671075	-2.583436	-0.320847	-1.246953	-1.709945	-1.411456	0.221842	0.171985	0.196914
2.546000	-1.353750	-1.420552	-2.313677	-1.426489	-2.072243	-2.210579	-0.707424	-2.578813	-0.333921	-1.245681	-1.717342	-1.415284	0.220331	0.171142	0.195737
2.548000	-1.310499	-1.430003	-2.341394	-1.462927	-2.078873	-2.186190	-0.743772	-2.574190	-0.377594	-1.244409	-1.724739	-1.425231	0.218821	0.168950	0.193886
2.550000	-1.267249	-1.439455	-2.369111	-1.499365	-2.085503	-2.161801	-0.780120	-2.569566	-0.421267	-1.243137	-1.732137	-1.435178	0.217310	0.166759	0.192035
2.552000	-1.223997	-1.448906	-2.396828	-1.535804	-2.092133	-2.137412	-0.816468	-2.564943	-0.464940	-1.241865	-1.739534	-1.445125	0.215800	0.164567	0.190184
2.554000	-1.180746	-1.458358	-2.424546	-1.572242	-2.098763	-2.113022	-0.852817	-2.560320	-0.508613	-1.240592	-1.746931	-1.455073	0.214289	0.162376	0.188332
2.556000	-1.137495	-1.467809	-2.452263	-1.608680	-2.066600	-2.088633	-0.889165	-2.555696	-0.552285	-1.239320	-1.746569	-1.465020	0.214363	0.160184	0.187274
2.558000	-1.094244	-1.477261	-2.479980	-1.645118	-2.034437	-2.064244	-0.925513	-2.551073	-0.595958	-1.247928	-1.746208	-1.476943	0.214437	0.157557	0.185997
2.560000	-1.050993	-1.486712	-2.507697	-1.681556	-2.002273	-2.039855	-0.961861	-2.546449	-0.639631	-1.256536	-1.745847	-1.488867	0.214511	0.154930	0.184720
2.562000	-1.007742	-1.496164	-2.535414	-1.717994	-1.970110	-2.015466	-0.998209	-2.541826	-0.683304	-1.265144	-1.745485	-1.500790	0.214584	0.152303	0.183444
2.564000	-0.964491	-1.505615	-2.563131	-1.754433	-1.937946	-1.991077	-1.034558	-2.537203	-0.726976	-1.273752	-1.745123	-1.512713	0.214658	0.149676	0.182167
2.566000	-0.921240	-1.515067	-2.590849	-1.790871	-1.905783	-1.966688	-1.070906	-2.532579	-0.770649	-1.282360	-1.744762	-1.524637	0.214732	0.147049	0.180891
2.568000	-0.877989	-1.524518	-2.618566	-1.827309	-1.873620	-1.942299	-1.107254	-2.527956	-0.814322	-1.290968	-1.744401	-1.536560	0.214806	0.144423	0.179614
2.570000	-0.834738	-1.533970	-2.646283	-1.863747	-1.841456	-1.917910	-1.143602	-2.523333	-0.857995	-1.299576	-1.744039	-1.548483	0.214880	0.141796	0.178338
2.572000	-0.791487	-1.543421	-2.674000	-1.900185	-1.809293	-1.893521	-1.179950	-2.518709	-0.901667	-1.308184	-1.743677	-1.560406	0.214954	0.139169	0.177061
2.574000	-0.748236	-1.552873	-2.701717	-1.936623	-1.777130	-1.869132	-1.216299	-2.514086	-0.945340	-1.316791	-1.743316	-1.572330	0.215027	0.136542	0.175785
2.576000	-0.704985	-1.562324	-2.729434	-1.973062	-1.744966	-1.844743	-1.252647	-2.509462	-0.989013	-1.325399	-1.742954	-1.584253	0.215101	0.133915	0.174508
2.578000	-0.661734	-1.571776	-2.757152	-2.009500	-1.712803	-1.820354	-1.288995	-2.504839	-1.032686	-1.334007	-1.742593	-1.596176	0.215175	0.131288	0.173231
2.580000	-0.618483	-1.581227	-2.784869	-2.045938	-1.680639	-1.795965	-1.325343	-2.500216	-1.076359	-1.342615	-1.742231	-1.608099	0.215249	0.128661	0.171955
2.582000	-0.575232	-1.590679	-2.812586	-2.082376	-1.648476	-1.771576	-1.361691	-2.495592	-1.120031	-1.351223	-1.741870	-1.620023	0.215323	0.126034	0.170678
2.584000	-0.531981	-1.600130	-2.840303	-2.118814	-1.616313	-1.747187	-1.398040	-2.490969	-1.163704	-1.359831	-1.741508	-1.631946	0.215397	0.123407	0.169402
2.586000	-0.488730	-1.609582	-2.868020	-2.155253	-1.584149	-1.722798	-1.434388	-2.486345	-1.207377	-1.368439	-1.741147	-1.643869	0.215470	0.120780	0.168125
2.588000	-0.509627	-1.619033	-2.895738	-2.191691	-1.551986	-1.698408	-1.470736	-2.481722	-1.251050	-1.377047	-1.753615	-1.655792	0.212924	0.118153	0.165539
2.590000	-0.530524	-1.628485	-2.923455	-2.228129	-1.519822	-1.692989	-1.507084	-2.477099	-1.294722	-1.385655	-1.766083	-1.671510	0.210378	0.114690	0.162534
2.592000	-0.551421	-1.637936	-2.951172	-2.264567	-1.487659	-1.687570	-1.543433	-2.472475	-1.338395	-1.394263	-1.778551	-1.687227	0.207832	0.111228	0.159530
2.594000	-0.572318	-1.647388	-2.978889	-2.301005	-1.455496	-1.682151	-1.579781	-2.467852	-1.382068	-1.402870	-1.791019	-1.702945	0.205286	0.107765	0.156526
2.596000	-0.593215	-1.656839	-3.006606	-2.337444	-1.423332	-1.676732	-1.616129	-2.463228	-1.425741	-1.411478	-1.803487	-1.718662	0.202740	0.104302	0.153521
2.598000	-0.614112	-1.666291	-3.034323	-2.373882	-1.391169	-1.671313	-1.652477	-2.458605	-1.469414	-1.420086	-1.815955	-1.734379	0.200195	0.100839	0.150517
2.600000	-0.635008	-1.675742	-3.062041	-2.410320	-1.359005	-1.665893	-1.688825	-2.453982	-1.513086	-1.428694	-1.828423	-1.750096	0.197649	0.097376	0.147512
2.602000	-0.655905	-1.685194	-3.089758	-2.446758	-1.326842	-1.660474	-1.725174	-2.449358	-1.556759	-1.437302	-1.840891	-1.765813	0.195103	0.093913	0.144508
2.604000	-0.676802	-1.694645	-3.117475	-2.483196	-1.294679	-1.655055	-1.761522	-2.444735	-1.600432	-1.445910	-1.853359	-1.781531	0.192557	0.090451	0.141504
2.606000	-0.697699	-1.704097	-3.145192	-2.519634	-1.262515	-1.649636	-1.797870	-2.440111	-1.644105	-1.454518	-1.865828	-1.797248	0.190011	0.086988	0.138499
2.608000	-0.718596	-1.713548	-3.172909	-2.556073	-1.230352	-1.644217	-1.834218	-2.435488	-1.687778	-1.463126	-1.878296	-1.812965	0.187465	0.083525	0.135495
2.610000	-0.739493	-1.708278	-3.200626	-2.592511	-1.198188	-1.638798	-1.870566	-2.430865	-1.731450	-1.471734	-1.887819	-1.828683	0.185520	0.080062	0.132791
2.612000	-0.760390	-1.703008	-3.228343	-2.628949	-1.166025	-1.633379	-1.879331	-2.426241	-1.775123	-1.480342	-1.897343	-1.838883	0.183575	0.077815	0.130695
2.614000	-0.781287	-1.697739	-3.256061	-2.665387	-1.133862	-1.627959	-1.888096	-2.421618	-1.818796	-1.488949	-1.906867	-1.849084	0.181630	0.075567	0.128599
2.616000	-0.802184	-1.692469	-3.283778	-2.701825	-1.101698	-1.622540	-1.896861	-2.416995	-1.862469	-1.497557	-1.916391	-1.859284	0.179686	0.073320	0.126503
2.618000	-0.823080	-1.687199	-3.225440	-2.738264	-1.069535	-1.617121	-1.905626	-2.412371	-1.906141	-1.506165	-1.908704	-1.869485	0.181255	0.071073	0.126164
2.620000	-0.843977	-1.681929	-3.167103	-2.774702	-1.037371	-1.611702	-1.914391	-2.378741	-1.949814	-1.514773	-1.901016	-1.873884	0.182825	0.070103	0.126464
2.622000	-0.864874	-1.676659	-3.108765	-2.811140	-1.005208	-1.606283	-1.923155	-2.345111	-1.993487	-1.523381	-1.893329	-1.878283	0.184395	0.069134	0.126764
2.624000	-0.885771	-1.671389	-3.050427	-2.847578	-0.973045	-1.600863	-1.931920	-2.311481	-2.037160	-1.531989	-1.885642	-1.882683	0.185964	0.068165	0.127065
2.626000	-0.906668	-1.666119	-2.992090	-2.812049	-0.940881	-1.595444	-1.940685	-2.277850	-2.080832	-1.540597	-1.863562	-1.887082	0.190473	0.067196	0.128834
2.628000	-0.927565	-1.660849	-2.933752	-2.776520	-0.908718	-1.590025	-1.949450	-2.244220	-2.044647	-1.549205	-1.841481	-1.875509	0.194982	0.069745	0.132364
2.630000	-0.948462	-1.655580	-2.875415	-2.740992	-0.876554	-1.584606	-1.958215	-2.210590	-2.008461	-1.557813	-1.819400	-1.863937	0.199491	0.072295	0.135893
2.632000	-0.969359	-1.650310	-2.817077	-2.705463	-0.844391	-1.579187	-1.966980	-2.176960	-1.972275	-1.566421	-1.797320	-1.852364	0.204000	0.074845	0.139422
2.634000	-0.990256	-1.645040	-2.758739	-2.669934	-0.812228	-1.573768	-1.975744	-2.143329	-1.936090	-1.575029	-1.775239	-1.840792	0.208509	0.077394	0.142951
2.636000	-1.011153	-1.639770	-2.700402	-2.634405	-0.823949	-1.568348	-1.984509	-2.109699	-1.899904	-1.583636	-1.761936	-1.829219	0.211225	0.079944	0.145585
2.638000	-1.032049	-1.634500	-2.642064	-2.598876	-0.835670	-1.562929	-1.993274	-2.076069	-1.863718	-1.564028	-1.748632	-1.812003	0.213942	0.083737	0.148839
2.640000	-1.052946	-1.629230	-2.583726	-2.563348	-0.847391	-1.557510	-2.002039	-2.042439	-1.827533	-1.544419	-1.735328	-1.794788	0.216658	0.087530	0.152094
2.642000	-1.073843	-1.623960	-2.525389	-2.527819	-0.859112	-1.552091	-2.010804	-2.008809	-1.791347	-1.524810	-1.722025	-1.777572	0.219375	0.091323	0.155349
2.644000	-1.094740	-1.618690	-2.467051	-2.492290	-0.870834	-1.546672	-2.019568	-1.975178	-1.755161	-1.505201	-1.708721	-1.760356	0.222092	0.095116	0.158604
2.646000	-1.115637	-1.613420	-2.408714	-2.456761	-0.882555	-1.541253	-2.028333	-1.941548	-1.718976	-1.485593	-1.695417	-1.743140	0.224808	0.098909	0.161858
2.648000	-1.136534	-1.608151	-2.350376	-2.421232	-0.894276	-1.535833	-2.037098	-1.907918	-1.682790	-1.465984	-1.682114	-1.725925	0.227525	0.102702	0.165113
2.650000	-1.157431	-1.602881	-2.292038	-2.385704	-0.905997	-1.530414	-2.045863	-1.874288	-1.646604	-1.446375	-1.668810	-1.708709	0.230241	0.106495	0.168368
2.652000	-1.178328	-1.597611	-2.233701	-2.350175	-0.917718	-1.524995	-2.054628	-1.840657	-1.610418	-1.426766	-1.655506	-1.691493	0.232958	0.110288	0.171623
2.654000	-1.199224	-1.592341	-2.175363	-2.314646	-0.929440	-1.519576	-2.063392	-1.807027	-1.574233	-1.407158	-1.642203	-1.674277	0.235675	0.114081	0.174878
2.656000	-1.220121	-1.587071	-2.117026	-2.279117	-0.941161	-1.514157	-2.072157	-1.773397	-1.538047	-1.387549	-1.628899	-1.657062	0.238391	0.117874	0.178132
2.658000	-1.241018	-1.581801	-2.058688	-2.243588	-0.952882	-1.508738	-2.080922	-1.739767	-1.501861	-1.367940	-1.615595	-1.639846	0.241108	0.121667	0.181387
2.660000	-1.261915	-1.576531	-2.000350	-2.208060	-0.964603	-1.503318	-2.089687	-1.706136	-1.465676	-1.348331	-1.602292	-1.622630	0.243824	0.125460	0.184642
2.662000	-1.282812	-1.571261	-1.942013	-2.172531	-0.976324	-1.497899	-2.098452	-1.672506	-1.429490	-1.328723	-1.588988	-1.605414	0.246541	0.129253	0.187897
2.664000	-1.303709	-1.565992	-1.883675	-2.137002	-0.988046	-1.492480	-2.107217	-1.638876	-1.393304	-1.309114	-1.575684	-1.588198	0.249258	0.133046	0.191152
2.666000	-1.324606	-1.560722	-1.825337	-2.101473	-0.999767	-1.487061	-2.115981	-1.605246	-1.357119	-1.289505	-1.562381	-1.570982	0.251974	0.136839	0.194406
2.668000	-1.336603	-1.555452	-1.767000	-2.065944	-1.011488	-1.481642	-2.124746	-1.571616	-1.320933	-1.269896	-1.547297	-1.553766	0.255054	0.140632	0.197843
2.670000	-1.348600	-1.550182	-1.708662	-2.030415	-1.023209	-1.507622	-2.133511	-1.537985	-1.284747	-1.250288	-1.532214	-1.542831	0.258134	0.143041	0.200588
2.672000	-1.360597	-1.544912	-1.650325	-1.994887	-1.034930	-1.533603	-2.142276	-1.504355	-1.248562	-1.230679	-1.517130	-1.531895	0.261214	0.145450	0.203332
2.674000	-1.372594	-1.539642	-1.591987	-1.959358	-1.046651	-1.559584	-2.151041	-1.470725	-1.212376	-1.211070	-1.502046	-1.520959	0.264294	0.147860	0.206077
2.676000	-1.384591	-1.534372	-1.533649	-1.923829	-1.058373	-1.585564	-2.159806	-1.437095	-1.176190	-1.191461	-1.486963	-1.510023	0.267375	0.150269	0.208822
2.678000	-1.396588	-1.529102	-1.475312	-1.888300	-1.070094	-1.611545	-2.168570	-1.403465	-1.140004	-1.171852	-1.471879	-1.499087	0.270455	0.152678	0.211567
2.680000	-1.408585	-1.523833	-1.416974	-1.852771	-1.081815	-1.637526	-2.177335	-1.369834	-1.103819	-1.152244	-1.456796	-1.488151	0.273535	0.155088	0.214311
2.682000	-1.420582	-1.518563	-1.358636	-1.817243	-1.093536	-1.663506	-2.186100	-1.336204	-1.067633	-1.132635	-1.441712	-1.477216	0.276615	0.157497	0.217056
2.684000	-1.432579	-1.513293	-1.300299	-1.781714	-1.105258	-1.689487	-2.194865	-1.302574	-1.031447	-1.113026	-1.426628	-1.466280	0.279695	0.159907	0.219801
2.686000	-1.444576	-1.508023	-1.241961	-1.746185	-1.116979	-1.715467	-2.203629	-1.268944	-0.995262	-1.093418	-1.411545	-1.455344	0.282775	0.162316	0.222545
2.688000	-1.456573	-1.502753	-1.183624	-1.710656	-1.128700	-1.741448	-2.212394	-1.235313	-0.959076	-1.073809	-1.396461	-1.444408	0.285855	0.164725	0.225290
2.690000	-1.468570	-1.544189	-1.125286	-1.675127	-1.140421	-1.767429	-2.221159	-1.201683	-0.922890	-1.054200	-1.390719	-1.433472	0.287028	0.167135	0.227081
2.692000	-1.480567	-1.585625	-1.066948	-1.639598	-1.152142	-1.793409	-2.208091	-1.168053	-0.886705	-1.034591	-1.384976	-1.418170	0.288200	0.170506	0.229353
2.694000	-1.492564	-1.627061	-1.008611	-1.604070	-1.163863	-1.819390	-2.195022	-1.134423	-0.850519	-1.014982	-1.379234	-1.402867	0.289373	0.173878	0.231625
2.696000	-1.504561	-1.668497	-0.950273	-1.568541	-1.175585	-1.845371	-2.181953	-1.100793	-0.814333	-0.995374	-1.373491	-1.387565	0.290545	0.177249	0.233897
2.698000	-1.516558	-1.709933	-0.987800	-1.533012	-1.187306	-1.871351	-2.168884	-1.067162	-0.778147	-0.975765	-1.386922	-1.372262	0.287803	0.180621	0.234212
2.700000	-1.528555	-1.751369	-1.025326	-1.497483	-1.199027	-1.897332	-2.155815	-1.094578	-0.741962	-0.956156	-1.400352	-1.369169	0.285060	0.181302	0.233181
2.702000	-1.540552	-1.792805	-1.062852	-1.461954	-1.210748	-1.923312	-2.142747	-1.121993	-0.705776	-0.936547	-1.413782	-1.366075	0.282318	0.181984	0.232151
2.704000	-1.552549	-1.834241	-1.100379	-1.426426	-1.222469	-1.949293	-2.129678	-1.149408	-0.669590	-0.916939	-1.427213	-1.362982	0.279576	0.182665	0.231120
2.706000	-1.564546	-1.875677	-1.137905	-1.461682	-1.234191	-1.975274	-2.116609	-1.176823	-0.633405	-0.897330	-1.454800	-1.359888	0.273942	0.183347	0.228644
2.708000	-1.576542	-1.917113	-1.175432	-1.496939	-1.245912	-2.001254	-2.103540	-1.204239	-0.638028	-0.877721	-1.482388	-1.364957	0.268309	0.182230	0.225269
2.710000	-1.588539	-1.958549	-1.212958	-1.532196	-1.257633	-2.027235	-2.090472	-1.231654	-0.642651	-0.858112	-1.509975	-1.370025	0.262675	0.181113	0.221894
2.712000	-1.600536	-1.999985	-1.250485	-1.567453	-1.269354	-2.053216	-2.077403	-1.259069	-0.647275	-0.838504	-1.537563	-1.375093	0.257042	0.179997	0.218519
2.714000	-1.612533	-2.041421	-1.288011	-1.602709	-1.281075	-2.079196	-2.064334	-1.286484	-0.651898	-0.818895	-1.565150	-1.380162	0.251409	0.178880	0.215144
2.716000	-1.624530	-2.082857	-1.325538	-1.637966	-1.294067	-2.105177	-2.051265	-1.313900	-0.656522	-0.799286	-1.592992	-1.385230	0.245723	0.177764	0.211744
2.718000	-1.636527	-2.124293	-1.363064	-1.673223	-1.307060	-2.131157	-2.038197	-1.341315	-0.661145	-0.808852	-1.620833	-1.396133	0.240038	0.175361	0.207700
2.720000	-1.648524	-2.165729	-1.400590	-1.708480	-1.320052	-2.157138	-2.025128	-1.368730	-0.665768	-0.818419	-1.648675	-1.407037	0.234353	0.172959	0.203656
2.722000	-1.660521	-2.207165	-1.438117	-1.743736	-1.333044	-2.183119	-2.012059	-1.396146	-0.670392	-0.827985	-1.676517	-1.417940	0.228668	0.170557	0.199612
2.724000	-1.672518	-2.248601	-1.475643	-1.778993	-1.346036	-2.209099	-1.998990	-1.423561	-0.675015	-0.837551	-1.704358	-1.428843	0.222983	0.168155	0.195569
2.726000	-1.684515	-2.290037	-1.513170	-1.814250	-1.359028	-2.235080	-1.985921	-1.450976	-0.679639	-0.847117	-1.732200	-1.439747	0.217297	0.165752	0.191525
2.728000	-1.696512	-2.331473	-1.550696	-1.849506	-1.372020	-2.261060	-1.972853	-1.478391	-0.684262	-0.856683	-1.760041	-1.450650	0.211612	0.163350	0.187481
2.730000	-1.708509	-2.372909	-1.588223	-1.884763	-1.385012	-2.287041	-1.959784	-1.505807	-0.688885	-0.866250	-1.787883	-1.461553	0.205927	0.160948	0.183437
2.732000	-1.720506	-2.414345	-1.625749	-1.920020	-1.398004	-2.313022	-1.946715	-1.533222	-0.693509	-0.875816	-1.815725	-1.472457	0.200242	0.158546	0.179394
2.734000	-1.732503	-2.455781	-1.663276	-1.955277	-1.410996	-2.339002	-1.933646	-1.560637	-0.698132	-0.885382	-1.843566	-1.483360	0.194556	0.156143	0.175350
2.736000	-1.744500	-2.497217	-1.700802	-1.990533	-1.423988	-2.364983	-1.920578	-1.588053	-0.702755	-0.894948	-1.871408	-1.494263	0.188871	0.153741	0.171306
2.738000	-1.756497	-2.538653	-1.738328	-2.025790	-1.436980	-2.390964	-1.907509	-1.615468	-0.707379	-0.904514	-1.899250	-1.505167	0.183186	0.151339	0.167262
2.740000	-1.768494	-2.580089	-1.775855	-2.061047	-1.449972	-2.416944	-1.894440	-1.642883	-0.712002	-0.914081	-1.927091	-1.516070	0.177501	0.148937	0.163219
2.742000	-1.780491	-2.621525	-1.813381	-2.096304	-1.462964	-2.442925	-1.881371	-1.670298	-0.716626	-0.923647	-1.954933	-1.526973	0.171815	0.146535	0.159175
2.744000	-1.792488	-2.662961	-1.850908	-2.131561	-1.475956	-2.468905	-1.868302	-1.697714	-0.721249	-0.933213	-1.982775	-1.537877	0.166130	0.144132	0.155131
2.746000	-1.804485	-2.704397	-1.888434	-2.166817	-1.488948	-2.494886	-1.855234	-1.725129	-0.725872	-0.942779	-2.010616	-1.548780	0.160445	0.141730	0.151087
2.748000	-1.841557	-2.745833	-1.925961	-2.202074	-1.501941	-2.520867	-1.842165	-1.752544	-0.730496	-0.952345	-2.043473	-1.559683	0.153736	0.139328	0.146532
2.750000	-1.878629	-2.787269	-1.963487	-2.237331	-1.514933	-2.476869	-1.829096	-1.779959	-0.735119	-0.961912	-2.076330	-1.556591	0.147026	0.140009	0.143518
2.752000	-1.915700	-2.828705	-2.001014	-2.272588	-1.527925	-2.432871	-1.816027	-1.807375	-0.739743	-0.971478	-2.109186	-1.553499	0.140317	0.140691	0.140504
2.754000	-1.952772	-2.870141	-2.038540	-2.307844	-1.540917	-2.388873	-1.802959	-1.834790	-0.744366	-0.981044	-2.142043	-1.550406	0.133608	0.141372	0.137490
2.756000	-1.989844	-2.911577	-2.076066	-2.343101	-1.553909	-2.344875	-1.789890	-1.862205	-0.748989	-0.990610	-2.174900	-1.547314	0.126898	0.142053	0.134476
2.758000	-2.026916	-2.953013	-2.113593	-2.378358	-1.566901	-2.300878	-1.776821	-1.889621	-0.753613	-1.000176	-2.207756	-1.544222	0.120189	0.142734	0.131462
2.760000	-2.063987	-2.994449	-2.151119	-2.413615	-1.579893	-2.256880	-1.763752	-1.917036	-0.758236	-1.009743	-2.240613	-1.541129	0.113480	0.143416	0.128448
2.762000	-2.101059	-3.035885	-2.188646	-2.448871	-1.592885	-2.212882	-1.750684	-1.944451	-0.762859	-1.019309	-2.273469	-1.538037	0.106770	0.144097	0.125434
2.764000	-2.138131	-3.077321	-2.226172	-2.484128	-1.605877	-2.168884	-1.737615	-1.971866	-0.767483	-1.028875	-2.306326	-1.534945	0.100061	0.144778	0.122420
2.766000	-2.175203	-3.118757	-2.263699	-2.519385	-1.618869	-2.124886	-1.724546	-1.999282	-0.772106	-1.038441	-2.339182	-1.531852	0.093352	0.145460	0.119406
2.768000	-2.212275	-3.160193	-2.301225	-2.554641	-1.631861	-2.080889	-1.711477	-2.026697	-0.776730	-1.048007	-2.372039	-1.528760	0.086643	0.146141	0.116392
2.770000	-2.249346	-3.141201	-2.338752	-2.589898	-1.644853	-2.036891	-1.698408	-2.054112	-0.781353	-1.057574	-2.392810	-1.525668	0.082401	0.146822	0.114612
2.772000	-2.286418	-3.122208	-2.376278	-2.625155	-1.657845	-1.992893	-1.708771	-2.081527	-0.785976	-1.067140	-2.413581	-1.527261	0.078160	0.146471	0.112315
2.774000	-2.323490	-3.103216	-2.413805	-2.660412	-1.670838	-1.948895	-1.719132	-2.108943	-0.790600	-1.076706	-2.434352	-1.528855	0.073918	0.146120	0.110019
2.776000	-2.360562	-3.084223	-2.451331	-2.695668	-1.683830	-1.904897	-1.729494	-2.136358	-0.795223	-1.086272	-2.455123	-1.530449	0.069677	0.145769	0.107723
2.778000	-2.397633	-3.065231	-2.432342	-2.730925	-1.696822	-1.860899	-1.739856	-2.163773	-0.799847	-1.095839	-2.464591	-1.532043	0.067744	0.145418	0.106581
2.780000	-2.434705	-3.046238	-2.413353	-2.766182	-1.709814	-1.816902	-1.750218	-2.156443	-0.804470	-1.105405	-2.474059	-1.526688	0.065810	0.146598	0.106204
2.782000	-2.471777	-3.027246	-2.394365	-2.801439	-1.722806	-1.772904	-1.760580	-2.149113	-0.809093	-1.114971	-2.483526	-1.521332	0.063877	0.147777	0.105827
2.784000	-2.508849	-3.008254	-2.375376	-2.836695	-1.735798	-1.728906	-1.770942	-2.141783	-0.813717	-1.124537	-2.492995	-1.515977	0.061943	0.148957	0.105450
2.786000	-2.545920	-2.989261	-2.356387	-2.833788	-1.748790	-1.684908	-1.781304	-2.134453	-0.818340	-1.134103	-2.494829	-1.510622	0.061569	0.150137	0.105853
2.788000	-2.582992	-2.970269	-2.337399	-2.830881	-1.761782	-1.640910	-1.791666	-2.127122	-0.798417	-1.143669	-2.496665	-1.500357	0.061194	0.152399	0.106796
2.790000	-2.620064	-2.951276	-2.318410	-2.827974	-1.774774	-1.596913	-1.802028	-2.119792	-0.778495	-1.153236	-2.498500	-1.490093	0.060819	0.154660	0.107740
2.792000	-2.657136	-2.932284	-2.299421	-2.825068	-1.787766	-1.552915	-1.812390	-2.112462	-0.758572	-1.162802	-2.500335	-1.479828	0.060445	0.156922	0.108683
2.794000	-2.694207	-2.913291	-2.280433	-2.822160	-1.800758	-1.508917	-1.822752	-2.105132	-0.738650	-1.172368	-2.502170	-1.469564	0.060070	0.159183	0.109626
2.796000	-2.731279	-2.894299	-2.261444	-2.819253	-1.817660	-1.464919	-1.833114	-2.097802	-0.718727	-1.181934	-2.504787	-1.459299	0.059535	0.161445	0.110490
2.798000	-2.768351	-2.875307	-2.242455	-2.816346	-1.834561	-1.420921	-1.843476	-2.090472	-0.698805	-1.158661	-2.507404	-1.442467	0.059001	0.165153	0.112077
2.800000	-2.805423	-2.856314	-2.223466	-2.813439	-1.851463	-1.376923	-1.853838	-2.083141	-0.678882	-1.135387	-2.510021	-1.425634	0.058467	0.168862	0.113664
2.802000	-2.842494	-2.837322	-2.204478	-2.810532	-1.868365	-1.332926	-1.864200	-2.075811	-0.658959	-1.112113	-2.512638	-1.408802	0.057932	0.172570	0.115251
2.804000	-2.879566	-2.818329	-2.185489	-2.807625	-1.885266	-1.288928	-1.874562	-2.068481	-0.639037	-1.088839	-2.515255	-1.391969	0.057398	0.176279	0.116838
2.806000	-2.916638	-2.799337	-2.166500	-2.804718	-1.902168	-1.244930	-1.884924	-2.061151	-0.619114	-1.065565	-2.517872	-1.375137	0.056863	0.179987	0.118425
2.808000	-2.953710	-2.780344	-2.147512	-2.801811	-1.919070	-1.200932	-1.895286	-2.053821	-0.599192	-1.042291	-2.520489	-1.358305	0.056329	0.183696	0.120012
2.810000	-2.990782	-2.761352	-2.128523	-2.798904	-1.935971	-1.156934	-1.905648	-2.046491	-0.579269	-1.019017	-2.523106	-1.341472	0.055795	0.187404	0.121599
2.812000	-3.027853	-2.742359	-2.109534	-2.795997	-1.952873	-1.112937	-1.916010	-2.039160	-0.559346	-0.995744	-2.525723	-1.324639	0.055260	0.191113	0.123187
2.814000	-3.064925	-2.723367	-2.090546	-2.793090	-1.969774	-1.068939	-1.926372	-2.031830	-0.539424	-0.972470	-2.528341	-1.307807	0.054726	0.194821	0.124774
2.816000	-3.101997	-2.704375	-2.071557	-2.790183	-1.986676	-1.024941	-1.936734	-2.024500	-0.519501	-0.949196	-2.530957	-1.290974	0.054191	0.198530	0.126361
2.818000	-3.139069	-2.685382	-2.052568	-2.787277	-2.003578	-0.980943	-1.947096	-2.017170	-0.499579	-0.925922	-2.533575	-1.274142	0.053657	0.202238	0.127948
2.820000	-3.176140	-2.666390	-2.033579	-2.784369	-2.020479	-0.936945	-1.957458	-2.009840	-0.479656	-0.902648	-2.536192	-1.257309	0.053123	0.205947	0.129535
2.822000	-3.213212	-2.647397	-2.014591	-2.781462	-2.037381	-0.892947	-1.967820	-2.002510	-0.459734	-0.879374	-2.538809	-1.240477	0.052588	0.209655	0.131122
2.824000	-3.250284	-2.628405	-1.995602	-2.778555	-2.054283	-0.848950	-1.978182	-1.995179	-0.439811	-0.856101	-2.541426	-1.223644	0.052054	0.213364	0.132709
2.826000	-3.287356	-2.609412	-1.976613	-2.775648	-2.071184	-0.804952	-1.988544	-1.987849	-0.419888	-0.832827	-2.544043	-1.206812	0.051519	0.217072	0.134296
2.828000	-3.244831	-2.590420	-1.957625	-2.772741	-2.088086	-0.760954	-1.998906	-1.980519	-0.399966	-0.809553	-2.530740	-1.189980	0.054236	0.220781	0.137508
2.830000	-3.202307	-2.571428	-1.938636	-2.769834	-2.104987	-0.803041	-2.009268	-1.973189	-0.380043	-0.786279	-2.517439	-1.190364	0.056952	0.220696	0.138824
2.832000	-3.159783	-2.552435	-1.919647	-2.766927	-2.121889	-0.845128	-2.019630	-1.965859	-0.360121	-0.763005	-2.504137	-1.190748	0.059668	0.220612	0.140140
2.834000	-3.117259	-2.533443	-1.900659	-2.764020	-2.138791	-0.887215	-2.029992	-1.958529	-0.340198	-0.739731	-2.490834	-1.191133	0.062385	0.220527	0.141456
2.836000	-3.074734	-2.514450	-1.881670	-2.761113	-2.155692	-0.929301	-2.040354	-1.951198	-0.320275	-0.716457	-2.477532	-1.191517	0.065101	0.220442	0.142772
2.838000	-3.032210	-2.495458	-1.862681	-2.758206	-2.172594	-0.971388	-2.050716	-1.943868	-0.300353	-0.693184	-2.464230	-1.191902	0.067817	0.220358	0.144087
2.840000	-2.989686	-2.476465	-1.843692	-2.755299	-2.189496	-1.013475	-2.061078	-1.936538	-0.280430	-0.669910	-2.450928	-1.192286	0.070533	0.220273	0.145403
2.842000	-2.947162	-2.457473	-1.824704	-2.752392	-2.206397	-1.055562	-2.071440	-1.929208	-0.260508	-0.646636	-2.437625	-1.192671	0.073250	0.220188	0.146719
2.844000	-2.904637	-2.438481	-1.805715	-2.749485	-2.223299	-1.097649	-2.081802	-1.921878	-0.240585	-0.623362	-2.424323	-1.193055	0.075966	0.220103	0.148035
2.846000	-2.862113	-2.419488	-1.786726	-2.746578	-2.240200	-1.139735	-2.092164	-1.914548	-0.220662	-0.600088	-2.411021	-1.193439	0.078682	0.220019	0.149351
2.848000	-2.819589	-2.400496	-1.767738	-2.743671	-2.257102	-1.181822	-2.102526	-1.907217	-0.200740	-0.576814	-2.397719	-1.193824	0.081399	0.219934	0.150666
2.850000	-2.777065	-2.409582	-1.748749	-2.740764	-2.274004	-1.223909	-2.112888	-1.899887	-0.180817	-0.553541	-2.390033	-1.194208	0.082968	0.219849	0.151409
2.852000	-2.734540	-2.418668	-1.729760	-2.737857	-2.290905	-1.265996	-2.111930	-1.892557	-0.160895	-0.530267	-2.382346	-1.192329	0.084538	0.220263	0.152401
2.854000	-2.692016	-2.427754	-1.710772	-2.734950	-2.307807	-1.308083	-2.110971	-1.885227	-0.140972	-0.506993	-2.374660	-1.190449	0.086107	0.220678	0.153392
2.856000	-2.649492	-2.436841	-1.691783	-2.732043	-2.324708	-1.350170	-2.110013	-1.877897	-0.121050	-0.483719	-2.366973	-1.188570	0.087677	0.221092	0.154384
2.858000	-2.606967	-2.445927	-1.688239	-2.729136	-2.341610	-1.392256	-2.109055	-1.870566	-0.101127	-0.460445	-2.362376	-1.186690	0.088616	0.221506	0.155061
2.860000	-2.564443	-2.455013	-1.684694	-2.726229	-2.358512	-1.434343	-2.108096	-1.853508	-0.081204	-0.437171	-2.357779	-1.182865	0.089555	0.222349	0.155952
2.862000	-2.521919	-2.464099	-1.681150	-2.723322	-2.375413	-1.476430	-2.107138	-1.836449	-0.061282	-0.413898	-2.353181	-1.179039	0.090493	0.223191	0.156842
2.864000	-2.479395	-2.473186	-1.677606	-2.720415	-2.392315	-1.518517	-2.106180	-1.819390	-0.041359	-0.390624	-2.348583	-1.175214	0.091432	0.224034	0.157733
2.866000	-2.436871	-2.482272	-1.674061	-2.705239	-2.409217	-1.560604	-2.105222	-1.802331	-0.021437	-0.367350	-2.341532	-1.171389	0.092872	0.224877	0.158875
2.868000	-2.394346	-2.491358	-1.670517	-2.690063	-2.426118	-1.602690	-2.104263	-1.785272	-0.039129	-0.344076	-2.334481	-1.175086	0.094312	0.224062	0.159187
2.870000	-2.351822	-2.500444	-1.666973	-2.674887	-2.443020	-1.644777	-2.103305	-1.768213	-0.056821	-0.320802	-2.327429	-1.178784	0.095752	0.223248	0.159500
2.872000	-2.309298	-2.509531	-1.663428	-2.659711	-2.459921	-1.686864	-2.102347	-1.751154	-0.074513	-0.297528	-2.320378	-1.182481	0.097192	0.222433	0.159812
2.874000	-2.266773	-2.518617	-1.659884	-2.644535	-2.476823	-1.728951	-2.101388	-1.734095	-0.092205	-0.274255	-2.313327	-1.186179	0.098632	0.221618	0.160125
2.876000	-2.224249	-2.527703	-1.656340	-2.629359	-2.464465	-1.771038	-2.100430	-1.717036	-0.109897	-0.250981	-2.300423	-1.189876	0.101266	0.220804	0.161035
2.878000	-2.181725	-2.536789	-1.652795	-2.614183	-2.452106	-1.813125	-2.099472	-1.699978	-0.127590	-0.284454	-2.287520	-1.204924	0.103901	0.217489	0.160695
2.880000	-2.139201	-2.545876	-1.649251	-2.599007	-2.439748	-1.855211	-2.098513	-1.682919	-0.145282	-0.317927	-2.274616	-1.219970	0.106536	0.214173	0.160355
2.882000	-2.096676	-2.554962	-1.645707	-2.583831	-2.427389	-1.897298	-2.097555	-1.665860	-0.162974	-0.351401	-2.261713	-1.235017	0.109171	0.210858	0.160015
2.884000	-2.054152	-2.564048	-1.642163	-2.568655	-2.415031	-1.939385	-2.096597	-1.648801	-0.180666	-0.384874	-2.248810	-1.250064	0.111806	0.207543	0.159674
2.886000	-2.011628	-2.573134	-1.638618	-2.553479	-2.402672	-1.981472	-2.095639	-1.631742	-0.198358	-0.418347	-2.235906	-1.265112	0.114441	0.204228	0.159334
2.888000	-1.969104	-2.582221	-1.635074	-2.538303	-2.390314	-2.023559	-2.094680	-1.614683	-0.216050	-0.451821	-2.223003	-1.280159	0.117076	0.200913	0.158994
2.890000	-1.926579	-2.591307	-1.631530	-2.523127	-2.377955	-2.065645	-2.093722	-1.597624	-0.233742	-0.485294	-2.210099	-1.295206	0.119710	0.197598	0.158654
2.892000	-1.884055	-2.600393	-1.627985	-2.507951	-2.365597	-2.107732	-2.092764	-1.580565	-0.251435	-0.518767	-2.197196	-1.310253	0.122345	0.194282	0.158314
2.894000	-1.841531	-2.609479	-1.624441	-2.492774	-2.353238	-2.149819	-2.091805	-1.563506	-0.269127	-0.552240	-2.184293	-1.325300	0.124980	0.190967	0.157974
2.896000	-1.799007	-2.618566	-1.620897	-2.477598	-2.340880	-2.191906	-2.090847	-1.546448	-0.286819	-0.585714	-2.171389	-1.340347	0.127615	0.187652	0.157634
2.898000	-1.756482	-2.627652	-1.617352	-2.462422	-2.328521	-2.233993	-2.089889	-1.529389	-0.304511	-0.619187	-2.158486	-1.355394	0.130250	0.184337	0.157293
2.900000	-1.713958	-2.636738	-1.613808	-2.447246	-2.316163	-2.276079	-2.088930	-1.512330	-0.322203	-0.652660	-2.145583	-1.370441	0.132885	0.181022	0.156953
2.902000	-1.671434	-2.645824	-1.610264	-2.432070	-2.303804	-2.318166	-2.087972	-1.495271	-0.339895	-0.686134	-2.132679	-1.385488	0.135520	0.177707	0.156613
2.904000	-1.628910	-2.654911	-1.606719	-2.416894	-2.291446	-2.360253	-2.087014	-1.478212	-0.357588	-0.719607	-2.119776	-1.400535	0.138154	0.174392	0.156273
2.906000	-1.586385	-2.663997	-1.603175	-2.401718	-2.279087	-2.402340	-2.086056	-1.461153	-0.375280	-0.753080	-2.106873	-1.415582	0.140789	0.171076	0.155933
2.908000	-1.567576	-2.673083	-1.599631	-2.386542	-2.266729	-2.444427	-2.085097	-1.444094	-0.392972	-0.786554	-2.098712	-1.430629	0.142456	0.167761	0.155108
2.910000	-1.548766	-2.682169	-1.596087	-2.371366	-2.254370	-2.417964	-2.084139	-1.427035	-0.410664	-0.820027	-2.090552	-1.431966	0.144122	0.167467	0.155794
2.912000	-1.529956	-2.691256	-1.592542	-2.356190	-2.242012	-2.391502	-2.083181	-1.409976	-0.428356	-0.853500	-2.082391	-1.433303	0.145788	0.167172	0.156480
2.914000	-1.511146	-2.700342	-1.588998	-2.341014	-2.229653	-2.365039	-2.082222	-1.392918	-0.446048	-0.886974	-2.074231	-1.434640	0.147455	0.166877	0.157166
2.916000	-1.492336	-2.709428	-1.585454	-2.325838	-2.217295	-2.338577	-2.081264	-1.375859	-0.463740	-0.920447	-2.066070	-1.435977	0.149121	0.166583	0.157852
2.918000	-1.473526	-2.718514	-1.581909	-2.310662	-2.204936	-2.312114	-2.080306	-1.358800	-0.481433	-0.953920	-2.057910	-1.437314	0.150788	0.166288	0.158538
2.920000	-1.454717	-2.727601	-1.578365	-2.295486	-2.192578	-2.285651	-2.079347	-1.341741	-0.499125	-0.987393	-2.049749	-1.438651	0.152454	0.165994	0.159224
2.922000	-1.435907	-2.736687	-1.574821	-2.280310	-2.180219	-2.259189	-2.078389	-1.324682	-0.516817	-1.020867	-2.041589	-1.439989	0.154120	0.165699	0.159910
2.924000	-1.417097	-2.745773	-1.571276	-2.265134	-2.167861	-2.232726	-2.077431	-1.307623	-0.534509	-1.054340	-2.033428	-1.441326	0.155787	0.165404	0.160596
2.926000	-1.398287	-2.754859	-1.567732	-2.249958	-2.155502	-2.206264	-2.076473	-1.290564	-0.552201	-1.087813	-2.025268	-1.442663	0.157453	0.165110	0.161281
2.928000	-1.379477	-2.763946	-1.564188	-2.234782	-2.143144	-2.179801	-2.075514	-1.273505	-0.569893	-1.121287	-2.017107	-1.444000	0.159119	0.164815	0.161967
2.930000	-1.360668	-2.745136	-1.560643	-2.219605	-2.130785	-2.153338	-2.074556	-1.256446	-0.587586	-1.154760	-2.003368	-1.445337	0.161925	0.164521	0.163223
2.932000	-1.341858	-2.726326	-1.557099	-2.204429	-2.118427	-2.126876	-2.096552	-1.239388	-0.605278	-1.188233	-1.989628	-1.451265	0.164731	0.163215	0.163973
2.934000	-1.323048	-2.707516	-1.553555	-2.189253	-2.106068	-2.100413	-2.118548	-1.222329	-0.622970	-1.221707	-1.975888	-1.457193	0.167536	0.161909	0.164722
2.936000	-1.304238	-2.688707	-1.550011	-2.174077	-2.093710	-2.073951	-2.140544	-1.205270	-0.640662	-1.255180	-1.962148	-1.463121	0.170342	0.160602	0.165472
2.938000	-1.285428	-2.669897	-1.586449	-2.158901	-2.081351	-2.047488	-2.162540	-1.188211	-0.658354	-1.288653	-1.956405	-1.469049	0.171515	0.159296	0.165406
2.940000	-1.266619	-2.651087	-1.622887	-2.143725	-2.068993	-2.021025	-2.184536	-1.190761	-0.676046	-1.322127	-1.950662	-1.478899	0.172687	0.157126	0.164907
2.942000	-1.247809	-2.632277	-1.659325	-2.128549	-2.056634	-1.994563	-2.206532	-1.193311	-0.693738	-1.355600	-1.944919	-1.488749	0.173860	0.154956	0.164408
2.944000	-1.228999	-2.613467	-1.695763	-2.113373	-2.044276	-1.968100	-2.228528	-1.195861	-0.711431	-1.389073	-1.939176	-1.498599	0.175033	0.152786	0.163910
2.946000	-1.210189	-2.594657	-1.732201	-2.113101	-2.031917	-1.941638	-2.250525	-1.198410	-0.729123	-1.422547	-1.936413	-1.508448	0.175597	0.150616	0.163107
2.948000	-1.191379	-2.575848	-1.768640	-2.112829	-2.019559	-1.915175	-2.272521	-1.200960	-0.746182	-1.456020	-1.933651	-1.518172	0.176161	0.148474	0.162317
2.950000	-1.172570	-2.557038	-1.805078	-2.112557	-2.007200	-1.888713	-2.294517	-1.203510	-0.763241	-1.489493	-1.930889	-1.527895	0.176725	0.146332	0.161528
2.952000	-1.153760	-2.538228	-1.841516	-2.112285	-1.994842	-1.862250	-2.316513	-1.206060	-0.780299	-1.522966	-1.928126	-1.537618	0.177289	0.144189	0.160739
2.954000	-1.134950	-2.519418	-1.877954	-2.112013	-1.982483	-1.835787	-2.338509	-1.208610	-0.797358	-1.556440	-1.925364	-1.547341	0.177853	0.142047	0.159950
2.956000	-1.116140	-2.500608	-1.914392	-2.111741	-1.976397	-1.809325	-2.360505	-1.211160	-0.814417	-1.589913	-1.923856	-1.557064	0.178161	0.139905	0.159033
2.958000	-1.097330	-2.481799	-1.950831	-2.111469	-1.970311	-1.782862	-2.382501	-1.213710	-0.831476	-1.553251	-1.922348	-1.552760	0.178469	0.140853	0.159661
2.960000	-1.078520	-2.462989	-1.987269	-2.111197	-1.964225	-1.756400	-2.404497	-1.216259	-0.848535	-1.516589	-1.920840	-1.548456	0.178777	0.141802	0.160289
2.962000	-1.059711	-2.444179	-2.023707	-2.110924	-1.958139	-1.729937	-2.426494	-1.218809	-0.865594	-1.479927	-1.919332	-1.544152	0.179085	0.142750	0.160917
2.964000	-1.040901	-2.425369	-2.060145	-2.110652	-1.952053	-1.703475	-2.448490	-1.221359	-0.882653	-1.443265	-1.917824	-1.539848	0.179393	0.143698	0.161545
2.966000	-1.022091	-2.406559	-2.096583	-2.110380	-1.945967	-1.677012	-2.470486	-1.223909	-0.899712	-1.406603	-1.916316	-1.535544	0.179701	0.144646	0.162174
2.968000	-1.003281	-2.387750	-2.133021	-2.110108	-1.939881	-1.650549	-2.492482	-1.226459	-0.916771	-1.369941	-1.914808	-1.531240	0.180009	0.145594	0.162802
2.970000	-0.984471	-2.368940	-2.169460	-2.109836	-1.933795	-1.624087	-2.514478	-1.229009	-0.933829	-1.333279	-1.913300	-1.526936	0.180317	0.146543	0.163430
2.972000	-0.965662	-2.350130	-2.205898	-2.109564	-1.927709	-1.597624	-2.536474	-1.231559	-0.950888	-1.296617	-1.911793	-1.522632	0.180625	0.147491	0.164058
2.974000	-0.946852	-2.331320	-2.242336	-2.109292	-1.921623	-1.571162	-2.558470	-1.234108	-0.967947	-1.259955	-1.910285	-1.518328	0.180932	0.148439	0.164686
2.976000	-0.928042	-2.312510	-2.278774	-2.109020	-1.915537	-1.544699	-2.580466	-1.236658	-0.985006	-1.223293	-1.908777	-1.514024	0.181240	0.149388	0.165314
2.978000	-0.909232	-2.293700	-2.315212	-2.108748	-1.909451	-1.518237	-2.602462	-1.239208	-1.002065	-1.186630	-1.907269	-1.509720	0.181548	0.150336	0.165942
2.980000	-0.890422	-2.274891	-2.351650	-2.108476	-1.903364	-1.491774	-2.624459	-1.241758	-1.019124	-1.149969	-1.905761	-1.505417	0.181856	0.151284	0.166570
2.982000	-0.871613	-2.256081	-2.388089	-2.108204	-1.897278	-1.465311	-2.646455	-1.244308	-1.036183	-1.113306	-1.904253	-1.501113	0.182164	0.152232	0.167198
2.984000	-0.852803	-2.237271	-2.424527	-2.107932	-1.891192	-1.438849	-2.668451	-1.246858	-1.053242	-1.076644	-1.902745	-1.496809	0.182472	0.153180	0.167826
2.986000	-0.833993	-2.218461	-2.460965	-2.107660	-1.885106	-1.412386	-2.690447	-1.249408	-1.070301	-1.039982	-1.901237	-1.492505	0.182780	0.154129	0.168454
2.988000	-0.850529	-2.199651	-2.497403	-2.107388	-1.879020	-1.385924	-2.712443	-1.251958	-1.087359	-1.003320	-1.906798	-1.488201	0.181644	0.155077	0.168361
2.990000	-0.867066	-2.180842	-2.533841	-2.107116	-1.872934	-1.395966	-2.734439	-1.254507	-1.104418	-0.966658	-1.912360	-1.491198	0.180509	0.154417	0.167463
2.992000	-0.883602	-2.162032	-2.570280	-2.106843	-1.866848	-1.406009	-2.756435	-1.257057	-1.121477	-0.929996	-1.917921	-1.494195	0.179373	0.153756	0.166565
2.994000	-0.900138	-2.143222	-2.606718	-2.106571	-1.860762	-1.416051	-2.778431	-1.259607	-1.138536	-0.893334	-1.923482	-1.497192	0.178237	0.153096	0.165667
2.996000	-0.916675	-2.124412	-2.643156	-2.106299	-1.854676	-1.426094	-2.800427	-1.262157	-1.155595	-0.856672	-1.929044	-1.500189	0.177102	0.152436	0.164769
2.998000	-0.933211	-2.105602	-2.679594	-2.106027	-1.848590	-1.436136	-2.822423	-1.264707	-1.172654	-0.820010	-1.934605	-1.503186	0.175966	0.151775	0.163871
3.000000	-0.949748	-2.086792	-2.716033	-2.105755	-1.842504	-1.446179	-2.844419	-1.267257	-1.189713	-0.783348	-1.940166	-1.506183	0.174831	0.151115	0.162973
3.002000	-0.966284	-2.067983	-2.752470	-2.105483	-1.836418	-1.456221	-2.866416	-1.269807	-1.206772	-0.746686	-1.945728	-1.509180	0.173695	0.150455	0.162075
3.004000	-0.982820	-2.049173	-2.788909	-2.105211	-1.830332	-1.466264	-2.888412	-1.272357	-1.223831	-0.710024	-1.951289	-1.512177	0.172559	0.149794	0.161177
3.006000	-0.999357	-2.030363	-2.825347	-2.104939	-1.824245	-1.476307	-2.910408	-1.274906	-1.240890	-0.673362	-1.956850	-1.515175	0.171424	0.149134	0.160279
3.008000	-1.015893	-2.011553	-2.861785	-2.104667	-1.818159	-1.486349	-2.932404	-1.277456	-1.257948	-0.636700	-1.962412	-1.518172	0.170288	0.148474	0.159381
3.010000	-1.032429	-2.012008	-2.898223	-2.104395	-1.812073	-1.496392	-2.954400	-1.280006	-1.275007	-0.600038	-1.971826	-1.521169	0.168366	0.147813	0.158090
3.012000	-1.048966	-2.012463	-2.934661	-2.104123	-1.805987	-1.506434	-2.902915	-1.282556	-1.292066	-0.563376	-1.981240	-1.509470	0.166443	0.150391	0.158417
3.014000	-1.065502	-2.012917	-2.971100	-2.103851	-1.799901	-1.516477	-2.851430	-1.285106	-1.309125	-0.526714	-1.990654	-1.497770	0.164521	0.152969	0.158745
3.016000	-1.082039	-2.013372	-3.007538	-2.103579	-1.793815	-1.526519	-2.799945	-1.287656	-1.326184	-0.490052	-2.000068	-1.486071	0.162599	0.155546	0.159072
3.018000	-1.098575	-2.013827	-2.995723	-2.103307	-1.787729	-1.536562	-2.748461	-1.290206	-1.343243	-0.453390	-1.999832	-1.474372	0.162647	0.158124	0.160385
3.020000	-1.115111	-2.014282	-2.983909	-2.103034	-1.781643	-1.546605	-2.696975	-1.279210	-1.360302	-0.416728	-1.999596	-1.459964	0.162695	0.161298	0.161997
3.022000	-1.131648	-2.014736	-2.972095	-2.102762	-1.775557	-1.556647	-2.645491	-1.268215	-1.377361	-0.380066	-1.999360	-1.445556	0.162743	0.164473	0.163608
3.024000	-1.148184	-2.015191	-2.960280	-2.102490	-1.769471	-1.566690	-2.594006	-1.257220	-1.394420	-0.343404	-1.999123	-1.431148	0.162792	0.167647	0.165219
3.026000	-1.164721	-2.015646	-2.948466	-2.121572	-1.763385	-1.576732	-2.542521	-1.246225	-1.411478	-0.306742	-2.002758	-1.416740	0.162050	0.170821	0.166435
3.028000	-1.181257	-2.016100	-2.936652	-2.140654	-1.757299	-1.586775	-2.491036	-1.235229	-1.393943	-0.270079	-2.006392	-1.395412	0.161307	0.175520	0.168414
3.030000	-1.197793	-2.016555	-2.924837	-2.159736	-1.751212	-1.596817	-2.439551	-1.224234	-1.376408	-0.233417	-2.010027	-1.374085	0.160565	0.180219	0.170392
3.032000	-1.214330	-2.017009	-2.913023	-2.178818	-1.745126	-1.606860	-2.388066	-1.213239	-1.358873	-0.196755	-2.013661	-1.352759	0.159823	0.184918	0.172370
3.034000	-1.230866	-2.017464	-2.901209	-2.197900	-1.739040	-1.616902	-2.336581	-1.202244	-1.341337	-0.160093	-2.017296	-1.331432	0.159081	0.189616	0.174349
3.036000	-1.247402	-2.017919	-2.889394	-2.216982	-1.739674	-1.626945	-2.285096	-1.191248	-1.323802	-0.123431	-2.022274	-1.310104	0.158064	0.194315	0.176190
3.038000	-1.263939	-2.018373	-2.877580	-2.236063	-1.740308	-1.636987	-2.233612	-1.180253	-1.306267	-0.150370	-2.027253	-1.301498	0.157048	0.196211	0.176630
3.040000	-1.280475	-2.018828	-2.865766	-2.255146	-1.740941	-1.647030	-2.182127	-1.169258	-1.288732	-0.177309	-2.032231	-1.292891	0.156031	0.198108	0.177069
3.042000	-1.297012	-2.019283	-2.853951	-2.274227	-1.741575	-1.657073	-2.130642	-1.158263	-1.271196	-0.204248	-2.037210	-1.284284	0.155015	0.200004	0.177509
3.044000	-1.313548	-2.019738	-2.842137	-2.293309	-1.742208	-1.667115	-2.079157	-1.147267	-1.253661	-0.231187	-2.042188	-1.275678	0.153998	0.201900	0.177949
3.046000	-1.330084	-2.020192	-2.830323	-2.312391	-1.742842	-1.677158	-2.027672	-1.136272	-1.236126	-0.258126	-2.047167	-1.267071	0.152981	0.203796	0.178389
3.048000	-1.346621	-2.020647	-2.818508	-2.331473	-1.743475	-1.687200	-1.976187	-1.125277	-1.218591	-0.285065	-2.052145	-1.258464	0.151965	0.205693	0.178829
3.050000	-1.363157	-2.021102	-2.806694	-2.350555	-1.744109	-1.697243	-1.924702	-1.114282	-1.201056	-0.312004	-2.057123	-1.249857	0.150948	0.207589	0.179268
3.052000	-1.379694	-2.021556	-2.794879	-2.369637	-1.744743	-1.707285	-1.873217	-1.103286	-1.183520	-0.338943	-2.062102	-1.241250	0.149931	0.209485	0.179708
3.054000	-1.396230	-2.022011	-2.783065	-2.388719	-1.745376	-1.717328	-1.821732	-1.092291	-1.165985	-0.365882	-2.067080	-1.232644	0.148915	0.211381	0.180148
3.056000	-1.412766	-2.022466	-2.771251	-2.407800	-1.746010	-1.727371	-1.770247	-1.081296	-1.148450	-0.392821	-2.072059	-1.224037	0.147898	0.213277	0.180588
3.058000	-1.429303	-2.022921	-2.759436	-2.426882	-1.746643	-1.737413	-1.718763	-1.070301	-1.130915	-0.419759	-2.077037	-1.215430	0.146882	0.215174	0.181028
3.060000	-1.445839	-2.023375	-2.747622	-2.445964	-1.747277	-1.747456	-1.667278	-1.059305	-1.113379	-0.446698	-2.082016	-1.206823	0.145865	0.217070	0.181468
3.062000	-1.462376	-2.023830	-2.735807	-2.465046	-1.747910	-1.757498	-1.615793	-1.048310	-1.095844	-0.473637	-2.086994	-1.198217	0.144849	0.218966	0.181907
3.064000	-1.478912	-2.024285	-2.723993	-2.484128	-1.748544	-1.767541	-1.564308	-1.037315	-1.078309	-0.500576	-2.091972	-1.189610	0.143832	0.220862	0.182347
3.066000	-1.495448	-2.024739	-2.712179	-2.503210	-1.749178	-1.777583	-1.512823	-1.026320	-1.060774	-0.527515	-2.096951	-1.181003	0.142815	0.222759	0.182787
3.068000	-1.491177	-2.025194	-2.700364	-2.522292	-1.749811	-1.787626	-1.461338	-1.015324	-1.043238	-0.554454	-2.097768	-1.172396	0.142649	0.224655	0.183652
3.070000	-1.486906	-2.025649	-2.688550	-2.541374	-1.750445	-1.761959	-1.409853	-1.004329	-1.025703	-0.581393	-2.098585	-1.156648	0.142482	0.228125	0.185303
3.072000	-1.482635	-2.026103	-2.676736	-2.560456	-1.751078	-1.736292	-1.358368	-0.993334	-1.008168	-0.608332	-2.099401	-1.140899	0.142315	0.231594	0.186955
3.074000	-1.478364	-2.026558	-2.664921	-2.579537	-1.751712	-1.710625	-1.306883	-0.982339	-0.990633	-0.635271	-2.100218	-1.125150	0.142148	0.235064	0.188606
3.076000	-1.474093	-2.027013	-2.653107	-2.598619	-1.752345	-1.684959	-1.255399	-0.971343	-0.973097	-0.662210	-2.101035	-1.109402	0.141981	0.238534	0.190258
3.078000	-1.469822	-2.027467	-2.641293	-2.617701	-1.752979	-1.659292	-1.203914	-0.960348	-0.955562	-0.689149	-2.101852	-1.093653	0.141815	0.242004	0.191909
3.080000	-1.465551	-2.027922	-2.629478	-2.636783	-1.753613	-1.633625	-1.152429	-0.949353	-0.938027	-0.716088	-2.102669	-1.077904	0.141648	0.245473	0.193561
3.082000	-1.461280	-2.028377	-2.617664	-2.655865	-1.754246	-1.607958	-1.100944	-0.938358	-0.920492	-0.743027	-2.103486	-1.062156	0.141481	0.248943	0.195212
3.084000	-1.457009	-2.028831	-2.605850	-2.674947	-1.754880	-1.582291	-1.049459	-0.927362	-0.902956	-0.769965	-2.104303	-1.046407	0.141314	0.252413	0.196863
3.086000	-1.452738	-2.029286	-2.594035	-2.694029	-1.755513	-1.556625	-0.997974	-0.916367	-0.885421	-0.796904	-2.105120	-1.030658	0.141147	0.255883	0.198515
3.088000	-1.448467	-2.029741	-2.582221	-2.713110	-1.756147	-1.530958	-0.946489	-0.905372	-0.867886	-0.823843	-2.105937	-1.014910	0.140980	0.259352	0.200166
3.090000	-1.444196	-2.023927	-2.570406	-2.732193	-1.756781	-1.505291	-0.895004	-0.894377	-0.850351	-0.850782	-2.105500	-0.999161	0.141070	0.262822	0.201946
3.092000	-1.439924	-2.018113	-2.558592	-2.751274	-1.757414	-1.479624	-0.926886	-0.883381	-0.832816	-0.877721	-2.105064	-1.000086	0.141159	0.262618	0.201889
3.094000	-1.435653	-2.012299	-2.546778	-2.770356	-1.758048	-1.453957	-0.958768	-0.872386	-0.815280	-0.904660	-2.104627	-1.001010	0.141248	0.262415	0.201831
3.096000	-1.431382	-2.006485	-2.534963	-2.789438	-1.758681	-1.428291	-0.990649	-0.861391	-0.797745	-0.931599	-2.104190	-1.001935	0.141337	0.262211	0.201774
3.098000	-1.427111	-2.000671	-2.479354	-2.808520	-1.759315	-1.402624	-1.022531	-0.850396	-0.780210	-0.958538	-2.094994	-1.002860	0.143215	0.262007	0.202611
3.100000	-1.422840	-1.994857	-2.423744	-2.827602	-1.759948	-1.376957	-1.054413	-0.867449	-0.762675	-0.985477	-2.085798	-1.009394	0.145093	0.260568	0.202830
3.102000	-1.418569	-1.989043	-2.368135	-2.846684	-1.760582	-1.351290	-1.086295	-0.884502	-0.745139	-1.012416	-2.076602	-1.015928	0.146971	0.259128	0.203049
3.104000	-1.414298	-1.983229	-2.312525	-2.865766	-1.761216	-1.325624	-1.118176	-0.901555	-0.727604	-1.039355	-2.067407	-1.022463	0.148848	0.257688	0.203268
3.106000	-1.410027	-1.977415	-2.256916	-2.855498	-1.761849	-1.299957	-1.150058	-0.918609	-0.710069	-1.066294	-2.052341	-1.028997	0.151925	0.256249	0.204087
3.108000	-1.405756	-1.971601	-2.201306	-2.845230	-1.762483	-1.274290	-1.181940	-0.935662	-0.742746	-1.093233	-2.037275	-1.045574	0.155001	0.252596	0.203799
3.110000	-1.401485	-1.965787	-2.145697	-2.834963	-1.763116	-1.248623	-1.213822	-0.952715	-0.775424	-1.120172	-2.022209	-1.062151	0.158078	0.248944	0.203511
3.112000	-1.397214	-1.959973	-2.090087	-2.824695	-1.763750	-1.222956	-1.245703	-0.969769	-0.808101	-1.147110	-2.007144	-1.078728	0.161154	0.245292	0.203223
3.114000	-1.392943	-1.954159	-2.034478	-2.814427	-1.764383	-1.197290	-1.277585	-0.986822	-0.840779	-1.174049	-1.992078	-1.095305	0.164230	0.241640	0.202935
3.116000	-1.388672	-1.948345	-1.978868	-2.804159	-1.758935	-1.171623	-1.309467	-1.003875	-0.873456	-1.200988	-1.975796	-1.111882	0.167555	0.237987	0.202771
3.118000	-1.384401	-1.942531	-1.923259	-2.793892	-1.753486	-1.145956	-1.341349	-1.020928	-0.906134	-1.192700	-1.959514	-1.121413	0.170880	0.235887	0.203384
3.120000	-1.380130	-1.936717	-1.867649	-2.783624	-1.748037	-1.120289	-1.373230	-1.037982	-0.938812	-1.184411	-1.943231	-1.130945	0.174205	0.233788	0.203996
3.122000	-1.375859	-1.930903	-1.812040	-2.773356	-1.742588	-1.094622	-1.405112	-1.055035	-0.971489	-1.176123	-1.926949	-1.140476	0.177530	0.231688	0.204609
3.124000	-1.371588	-1.925089	-1.756430	-2.763089	-1.737140	-1.068956	-1.436994	-1.072088	-1.004167	-1.167834	-1.910667	-1.150008	0.180854	0.229588	0.205221
3.126000	-1.367316	-1.919275	-1.700821	-2.752821	-1.731691	-1.043289	-1.468876	-1.089142	-1.036844	-1.159546	-1.894385	-1.159539	0.184179	0.227488	0.205833
3.128000	-1.363045	-1.913461	-1.645211	-2.742553	-1.726242	-1.017622	-1.500757	-1.106195	-1.069522	-1.151258	-1.878103	-1.169071	0.187504	0.225388	0.206446
3.130000	-1.358774	-1.907647	-1.589602	-2.732285	-1.720793	-0.991955	-1.532639	-1.123248	-1.102199	-1.142969	-1.861820	-1.178602	0.190829	0.223288	0.207058
3.132000	-1.354503	-1.901833	-1.533992	-2.722018	-1.715345	-0.966288	-1.564521	-1.140301	-1.134877	-1.134681	-1.845538	-1.188134	0.194154	0.221188	0.207671
3.134000	-1.350232	-1.896019	-1.478383	-2.711750	-1.709896	-0.940622	-1.596403	-1.157355	-1.167554	-1.126392	-1.829256	-1.197665	0.197479	0.219088	0.208283
3.136000	-1.345961	-1.890205	-1.422773	-2.701483	-1.704447	-0.914955	-1.628284	-1.174408	-1.200232	-1.118104	-1.812974	-1.207196	0.200803	0.216988	0.208896
3.138000	-1.341690	-1.884391	-1.367164	-2.691215	-1.698998	-0.889288	-1.660166	-1.191461	-1.232909	-1.109815	-1.796691	-1.216728	0.204128	0.214888	0.209508
3.140000	-1.337419	-1.878577	-1.311554	-2.680947	-1.693549	-0.863621	-1.692048	-1.208515	-1.265587	-1.101527	-1.780409	-1.226259	0.207453	0.212788	0.210120
3.142000	-1.333148	-1.872763	-1.255945	-2.670679	-1.688101	-0.837954	-1.723930	-1.225568	-1.298264	-1.093238	-1.764127	-1.235791	0.210778	0.210688	0.210733
3.144000	-1.328877	-1.866948	-1.200335	-2.660412	-1.682652	-0.812288	-1.755811	-1.242621	-1.330942	-1.084950	-1.747845	-1.245322	0.214103	0.208588	0.211345
3.146000	-1.324606	-1.861135	-1.144726	-2.650144	-1.677203	-0.786621	-1.787693	-1.259674	-1.363619	-1.076661	-1.731563	-1.254854	0.217427	0.206488	0.211958
3.148000	-1.349505	-1.855320	-1.089116	-2.639876	-1.671754	-0.760954	-1.819575	-1.276728	-1.396297	-1.068373	-1.721115	-1.264385	0.219561	0.204388	0.211974
3.150000	-1.374405	-1.849506	-1.033507	-2.629609	-1.666306	-0.777374	-1.851457	-1.293781	-1.428974	-1.060084	-1.710667	-1.282334	0.221694	0.200434	0.211064
3.152000	-1.399305	-1.843693	-0.977897	-2.619341	-1.660857	-0.793794	-1.883338	-1.310834	-1.461652	-1.051796	-1.700218	-1.300283	0.223828	0.196479	0.210153
3.154000	-1.424204	-1.837878	-0.922288	-2.609073	-1.655408	-0.810214	-1.915220	-1.327888	-1.494329	-1.043507	-1.689770	-1.318232	0.225961	0.192525	0.209243
3.156000	-1.449104	-1.832065	-0.866678	-2.598806	-1.649959	-0.826634	-1.947102	-1.344941	-1.527007	-1.035219	-1.679322	-1.336181	0.228095	0.188570	0.208332
3.158000	-1.474003	-1.826250	-0.811069	-2.588538	-1.644511	-0.843054	-1.978984	-1.361994	-1.559685	-1.026930	-1.668874	-1.354129	0.230228	0.184616	0.207422
3.160000	-1.498903	-1.820436	-0.755459	-2.578270	-1.639062	-0.859474	-2.010865	-1.379047	-1.592362	-1.018642	-1.658426	-1.372078	0.232362	0.180661	0.206511
3.162000	-1.523803	-1.814622	-0.699850	-2.568002	-1.633613	-0.875894	-2.042747	-1.396101	-1.625040	-1.010353	-1.647978	-1.390027	0.234495	0.176707	0.205601
3.164000	-1.548702	-1.808808	-0.644240	-2.557735	-1.628164	-0.892314	-2.074629	-1.413154	-1.657717	-1.002065	-1.637530	-1.407976	0.236629	0.172752	0.204690
3.166000	-1.573602	-1.802994	-0.588631	-2.547467	-1.622715	-0.908734	-2.106511	-1.430207	-1.690395	-0.993777	-1.627082	-1.425925	0.238762	0.168798	0.203780
3.168000	-1.598502	-1.797180	-0.533021	-2.537199	-1.617267	-0.925154	-2.138392	-1.447260	-1.723072	-0.985488	-1.616634	-1.443874	0.240896	0.164843	0.202869
3.170000	-1.623401	-1.767194	-0.477412	-2.526932	-1.611818	-0.941574	-2.170274	-1.464314	-1.755750	-0.977200	-1.601351	-1.461822	0.244016	0.160889	0.202453
3.172000	-1.648301	-1.737207	-0.421802	-2.516664	-1.606369	-0.957994	-2.158477	-1.481367	-1.788427	-0.968911	-1.586069	-1.471035	0.247137	0.158859	0.202998
3.174000	-1.673200	-1.707220	-0.366193	-2.506396	-1.600920	-0.974414	-2.146681	-1.498420	-1.821105	-0.960623	-1.570786	-1.480249	0.250258	0.156829	0.203543
3.176000	-1.698100	-1.677233	-0.310583	-2.496129	-1.595472	-0.990834	-2.134884	-1.515474	-1.853782	-0.952334	-1.555503	-1.489462	0.253379	0.154799	0.204089
3.178000	-1.723000	-1.647246	-0.378279	-2.485861	-1.590023	-1.007254	-2.123087	-1.532527	-1.886460	-0.944046	-1.564882	-1.498675	0.251464	0.152769	0.202116
3.180000	-1.747899	-1.617259	-0.445975	-2.475593	-1.584574	-1.023674	-2.111291	-1.568713	-1.919137	-0.935757	-1.574260	-1.511714	0.249548	0.149896	0.199722
3.182000	-1.772799	-1.587272	-0.513671	-2.465326	-1.579125	-1.040094	-2.099494	-1.604898	-1.951815	-0.927469	-1.583638	-1.524754	0.247633	0.147024	0.197329
3.184000	-1.797698	-1.557285	-0.581367	-2.455058	-1.573676	-1.056515	-2.087698	-1.641084	-1.984492	-0.919180	-1.593017	-1.537794	0.245718	0.144151	0.194934
3.186000	-1.822598	-1.527299	-0.649063	-2.409806	-1.568228	-1.072935	-2.075901	-1.677270	-2.017170	-0.910892	-1.595398	-1.550833	0.245232	0.141278	0.193255
3.188000	-1.847498	-1.497312	-0.716759	-2.364553	-1.562779	-1.089355	-2.064104	-1.713455	-2.023547	-0.902603	-1.597780	-1.558613	0.244746	0.139564	0.192155
3.190000	-1.872397	-1.467325	-0.784455	-2.319301	-1.557330	-1.105775	-2.052308	-1.749641	-2.029925	-0.894315	-1.600162	-1.566393	0.244259	0.137850	0.191055
3.192000	-1.897297	-1.437338	-0.852150	-2.274048	-1.551881	-1.122195	-2.040511	-1.785827	-2.036302	-0.886026	-1.602543	-1.574172	0.243773	0.136136	0.189954
3.194000	-1.922197	-1.407351	-0.919846	-2.228796	-1.546433	-1.138615	-2.028714	-1.822013	-2.042680	-0.877738	-1.604924	-1.581952	0.243287	0.134422	0.188854
3.196000	-1.947096	-1.377364	-0.987542	-2.183544	-1.566785	-1.155035	-2.016918	-1.858198	-2.049057	-0.869449	-1.612466	-1.589731	0.241747	0.132708	0.187227
3.198000	-1.971996	-1.347377	-1.055238	-2.138291	-1.587138	-1.171455	-2.005121	-1.894384	-2.055435	-0.876460	-1.620008	-1.600571	0.240207	0.130320	0.185263
3.200000	-1.996895	-1.317390	-1.122934	-2.093039	-1.607491	-1.187875	-1.993324	-1.930570	-2.061812	-0.883471	-1.627550	-1.611410	0.238667	0.127931	0.183299
3.202000	-2.021795	-1.287404	-1.190630	-2.047786	-1.627844	-1.204295	-1.981528	-1.966755	-2.068190	-0.890482	-1.635092	-1.622250	0.237127	0.125543	0.181335
3.204000	-2.046695	-1.257417	-1.258326	-2.002534	-1.648196	-1.220715	-1.969731	-2.002941	-2.074567	-0.897492	-1.642634	-1.633089	0.235587	0.123155	0.179371
3.206000	-2.071594	-1.227430	-1.326022	-1.957282	-1.668549	-1.237135	-1.957934	-2.039127	-2.080945	-0.904503	-1.650175	-1.643929	0.234047	0.120767	0.177407
3.208000	-2.096494	-1.197443	-1.393718	-1.912029	-1.688902	-1.253555	-1.946138	-2.075312	-2.087322	-0.911514	-1.657717	-1.654768	0.232507	0.118379	0.175443
3.210000	-2.121393	-1.167456	-1.461414	-1.866777	-1.709255	-1.269975	-1.934341	-2.111498	-2.093699	-0.918525	-1.665259	-1.665608	0.230967	0.115991	0.173479
3.212000	-2.146293	-1.137469	-1.529110	-1.821525	-1.729607	-1.286395	-1.922545	-2.147684	-2.100077	-0.925535	-1.672801	-1.676447	0.229427	0.113603	0.171515
3.214000	-2.171193	-1.107482	-1.596806	-1.776272	-1.749960	-1.302815	-1.910748	-2.183869	-2.106454	-0.932546	-1.680343	-1.687287	0.227886	0.111214	0.169550
3.216000	-2.196092	-1.077496	-1.664502	-1.731020	-1.770313	-1.319235	-1.898951	-2.220055	-2.112832	-0.939557	-1.687885	-1.698126	0.226346	0.108826	0.167586
3.218000	-2.220992	-1.047509	-1.732198	-1.685768	-1.790666	-1.335655	-1.887155	-2.256241	-2.119209	-0.946568	-1.695426	-1.708965	0.224806	0.106438	0.165622
3.220000	-2.245891	-1.017522	-1.799894	-1.640515	-1.811018	-1.352075	-1.875358	-2.292427	-2.125587	-0.953578	-1.702968	-1.719805	0.223266	0.104050	0.163658
3.222000	-2.270791	-0.987535	-1.867590	-1.595263	-1.831371	-1.368495	-1.863561	-2.328612	-2.131964	-0.960589	-1.710510	-1.730644	0.221726	0.101662	0.161694
3.224000	-2.295691	-0.957548	-1.935285	-1.550010	-1.851724	-1.384915	-1.851765	-2.364798	-2.138342	-0.967600	-1.718052	-1.741484	0.220186	0.099274	0.159730
3.226000	-2.320590	-0.927561	-2.002981	-1.504758	-1.872077	-1.401335	-1.839968	-2.400984	-2.144719	-0.974611	-1.725594	-1.752323	0.218646	0.096886	0.157766
3.228000	-2.343488	-0.897574	-2.070677	-1.459506	-1.892430	-1.417755	-1.828171	-2.437169	-2.151097	-0.981621	-1.732735	-1.763163	0.217188	0.094497	0.155843
3.230000	-2.366387	-0.867587	-2.138373	-1.414253	-1.912782	-1.423017	-1.816375	-2.473355	-2.157474	-0.988632	-1.739877	-1.771771	0.215730	0.092601	0.154165
3.232000	-2.389285	-0.837601	-2.206069	-1.369001	-1.933135	-1.428280	-1.804578	-2.509541	-2.163852	-0.995643	-1.747018	-1.780379	0.214271	0.090704	0.152488
3.234000	-2.412183	-0.807614	-2.273765	-1.323749	-1.953488	-1.433542	-1.792782	-2.545726	-2.170229	-1.002653	-1.754160	-1.788986	0.212813	0.088808	0.150811
3.236000	-2.435081	-0.777627	-2.341461	-1.278496	-1.973841	-1.438804	-1.780985	-2.581912	-2.176607	-1.009664	-1.761301	-1.797594	0.211355	0.086911	0.149133
3.238000	-2.457980	-0.747640	-2.409157	-1.233244	-1.994193	-1.444066	-1.769188	-2.618098	-2.182984	-1.016675	-1.768443	-1.806202	0.209897	0.085015	0.147456
3.240000	-2.480878	-0.717653	-2.476853	-1.187991	-2.014546	-1.449329	-1.757392	-2.654284	-2.189362	-1.023686	-1.775584	-1.814810	0.208438	0.083118	0.145778
3.242000	-2.503776	-0.687666	-2.544549	-1.142739	-2.034899	-1.454591	-1.745595	-2.690469	-2.195739	-1.030696	-1.782726	-1.823418	0.206980	0.081222	0.144101
3.244000	-2.526675	-0.657679	-2.612245	-1.097487	-2.055252	-1.459853	-1.733798	-2.726655	-2.202116	-1.037707	-1.789867	-1.832026	0.205522	0.079325	0.142424
3.246000	-2.549573	-0.627692	-2.679941	-1.052234	-2.075604	-1.465115	-1.722002	-2.762841	-2.208494	-1.044718	-1.797009	-1.840634	0.204063	0.077429	0.140746
3.248000	-2.572471	-0.597706	-2.747637	-1.006982	-2.095957	-1.470378	-1.710205	-2.799026	-2.214871	-1.051729	-1.804151	-1.849242	0.202605	0.075532	0.139069
3.250000	-2.595369	-0.645321	-2.815333	-0.961730	-2.116310	-1.475640	-1.698408	-2.835212	-2.221249	-1.058739	-1.826813	-1.857850	0.197977	0.073636	0.135807
3.252000	-2.618268	-0.692936	-2.883029	-0.916477	-2.136663	-1.480902	-1.712273	-2.871398	-2.227626	-1.065750	-1.849474	-1.871590	0.193350	0.070609	0.131979
3.254000	-2.641166	-0.740551	-2.950725	-0.871225	-2.157015	-1.486164	-1.726138	-2.907583	-2.234004	-1.072761	-1.872136	-1.885330	0.188722	0.067582	0.128152
3.256000	-2.664064	-0.788167	-3.018420	-0.825973	-2.177368	-1.491427	-1.740002	-2.943769	-2.240381	-1.079772	-1.894798	-1.899070	0.184095	0.064554	0.124325
3.258000	-2.686962	-0.835782	-3.012058	-0.780720	-2.197721	-1.496689	-1.753867	-2.979955	-2.246759	-1.086782	-1.902649	-1.912810	0.182492	0.061527	0.122009
3.260000	-2.709861	-0.883397	-3.005697	-0.735468	-2.218074	-1.501951	-1.767731	-2.983300	-2.253136	-1.093793	-1.910499	-1.919982	0.180889	0.059947	0.120418
3.262000	-2.732759	-0.931012	-2.999335	-0.690215	-2.238426	-1.507213	-1.781596	-2.986646	-2.259514	-1.100804	-1.918350	-1.927154	0.179286	0.058367	0.118826
3.264000	-2.755657	-0.978628	-2.992973	-0.644963	-2.258779	-1.512476	-1.795460	-2.989992	-2.265891	-1.107814	-1.926200	-1.934327	0.177683	0.056787	0.117235
3.266000	-2.778555	-1.026243	-2.986611	-0.668227	-2.279132	-1.517738	-1.809325	-2.993337	-2.272269	-1.114825	-1.947754	-1.941499	0.173281	0.055206	0.114244
3.268000	-2.801454	-1.073858	-2.980249	-0.691490	-2.299485	-1.523000	-1.823189	-2.996683	-2.246602	-1.121836	-1.969307	-1.942262	0.168880	0.055038	0.111959
3.270000	-2.824352	-1.121473	-2.973887	-0.714754	-2.319838	-1.528262	-1.837054	-3.000029	-2.220935	-1.128847	-1.990861	-1.943025	0.164479	0.054870	0.109674
3.272000	-2.847250	-1.169088	-2.967525	-0.738017	-2.340190	-1.533525	-1.850919	-3.003374	-2.195268	-1.135857	-2.012414	-1.943789	0.160078	0.054702	0.107390
3.274000	-2.870148	-1.216704	-2.961164	-0.761281	-2.360543	-1.538787	-1.864783	-3.006720	-2.169601	-1.142868	-2.033968	-1.944552	0.155676	0.054534	0.105105
3.276000	-2.893047	-1.264319	-2.954802	-0.784544	-2.376897	-1.544049	-1.878648	-3.010066	-2.143934	-1.149879	-2.054722	-1.945315	0.151439	0.054366	0.102902
3.278000	-2.915945	-1.311934	-2.948440	-0.807808	-2.393250	-1.549311	-1.892512	-3.013411	-2.118268	-1.164068	-2.075475	-1.947514	0.147201	0.053881	0.100541
3.280000	-2.938843	-1.359550	-2.942078	-0.831071	-2.409604	-1.554574	-1.906377	-3.016757	-2.092601	-1.178258	-2.096229	-1.949713	0.142963	0.053397	0.098180
3.282000	-2.961741	-1.407165	-2.935716	-0.854335	-2.425958	-1.559836	-1.920241	-3.020103	-2.066934	-1.192448	-2.116983	-1.951912	0.138725	0.052912	0.095818
3.284000	-2.984640	-1.454780	-2.929354	-0.877598	-2.442312	-1.565098	-1.934106	-3.023448	-2.041267	-1.206637	-2.137737	-1.954111	0.134487	0.052428	0.093457
3.286000	-3.007538	-1.502395	-2.922992	-0.900862	-2.458666	-1.570360	-1.947970	-3.026794	-2.015601	-1.220827	-2.158491	-1.956310	0.130249	0.051943	0.091096
3.288000	-3.030436	-1.550010	-2.916631	-0.924125	-2.475019	-1.575623	-1.961835	-3.030139	-1.989934	-1.235016	-2.179244	-1.958510	0.126011	0.051459	0.088735
3.290000	-3.053334	-1.597626	-2.910269	-0.947388	-2.491373	-1.580885	-1.975699	-3.033485	-1.964267	-1.249206	-2.199998	-1.960708	0.121773	0.050974	0.086374
3.292000	-3.076232	-1.645241	-2.903907	-0.970652	-2.507727	-1.586147	-1.989564	-3.036831	-1.938600	-1.263396	-2.220752	-1.962908	0.117535	0.050490	0.084012
3.294000	-3.099131	-1.692856	-2.897545	-0.993915	-2.524081	-1.591409	-2.003429	-3.040176	-1.912933	-1.277585	-2.241506	-1.965106	0.113297	0.050005	0.081651
3.296000	-3.122029	-1.740471	-2.891183	-1.017179	-2.540434	-1.596672	-2.017293	-3.043522	-1.887267	-1.291775	-2.262259	-1.967306	0.109059	0.049521	0.079290
3.298000	-3.144927	-1.788087	-2.884821	-1.040442	-2.556788	-1.601934	-2.031158	-3.046868	-1.861600	-1.305964	-2.283013	-1.969505	0.104822	0.049036	0.076929
3.300000	-3.167825	-1.835702	-2.878459	-1.063706	-2.573142	-1.607196	-2.045022	-3.050213	-1.835933	-1.320154	-2.303767	-1.971704	0.100584	0.048552	0.074568
3.302000	-3.190724	-1.883317	-2.872097	-1.086969	-2.589496	-1.612458	-2.058887	-3.053559	-1.810266	-1.334344	-2.324521	-1.973903	0.096346	0.048067	0.072206
3.304000	-3.213622	-1.930932	-2.865736	-1.110233	-2.605850	-1.617721	-2.072751	-3.056905	-1.784600	-1.348533	-2.345274	-1.976102	0.092108	0.047583	0.069845
3.306000	-3.236520	-1.978548	-2.859374	-1.133496	-2.622203	-1.622983	-2.086616	-3.060250	-1.758933	-1.362723	-2.366028	-1.978301	0.087870	0.047098	0.067484
3.308000	-3.248968	-2.026163	-2.853012	-1.156760	-2.638557	-1.628245	-2.100480	-3.063596	-1.733266	-1.376912	-2.384692	-1.980500	0.084059	0.046614	0.065336
3.310000	-3.261416	-2.073778	-2.846650	-1.180023	-2.654911	-1.650084	-2.114345	-3.066942	-1.707599	-1.391102	-2.403356	-1.986014	0.080248	0.045399	0.062823
3.312000	-3.273864	-2.121393	-2.840288	-1.203287	-2.671264	-1.671924	-2.128210	-3.070287	-1.681932	-1.405291	-2.422019	-1.991529	0.076437	0.044184	0.060310
3.314000	-3.286312	-2.169008	-2.833926	-1.226550	-2.687618	-1.693763	-2.142074	-3.073633	-1.656265	-1.419481	-2.440683	-1.997043	0.072625	0.042969	0.057797
3.316000	-3.298760	-2.216624	-2.827564	-1.249814	-2.703972	-1.715602	-2.155939	-3.076979	-1.630599	-1.433671	-2.459347	-2.002558	0.068814	0.041754	0.055284
3.318000	-3.311208	-2.264239	-2.821203	-1.273077	-2.720326	-1.737441	-2.169803	-3.080324	-1.604932	-1.447860	-2.478011	-2.008072	0.065003	0.040539	0.052771
3.320000	-3.323656	-2.311854	-2.814841	-1.296341	-2.736680	-1.759280	-2.183668	-3.083670	-1.579265	-1.462050	-2.496674	-2.013587	0.061192	0.039324	0.050258
3.322000	-3.336104	-2.359470	-2.808479	-1.319604	-2.753033	-1.781119	-2.197532	-3.087016	-1.553598	-1.476239	-2.515338	-2.019101	0.057381	0.038109	0.047745
3.324000	-3.348552	-2.407085	-2.802117	-1.342868	-2.769387	-1.802959	-2.211397	-3.090361	-1.527932	-1.490429	-2.534002	-2.024615	0.053570	0.036894	0.045232
3.326000	-3.361000	-2.454700	-2.795755	-1.366131	-2.785741	-1.824798	-2.225261	-3.093707	-1.502265	-1.504619	-2.552665	-2.030130	0.049759	0.035679	0.042719
3.328000	-3.373448	-2.502315	-2.789393	-1.389395	-2.802095	-1.846637	-2.239126	-3.097053	-1.476598	-1.518808	-2.571329	-2.035645	0.045948	0.034464	0.040206
3.330000	-3.385896	-2.499680	-2.783031	-1.412658	-2.818448	-1.868476	-2.252990	-3.100398	-1.450931	-1.532998	-2.579943	-2.041159	0.044189	0.033249	0.038719
3.332000	-3.398344	-2.497046	-2.776670	-1.435922	-2.834802	-1.890315	-2.218721	-3.103744	-1.425264	-1.547187	-2.588556	-2.037046	0.042430	0.034155	0.038293
3.334000	-3.410792	-2.494411	-2.770308	-1.459185	-2.851156	-1.912155	-2.184452	-3.107090	-1.399598	-1.561377	-2.597170	-2.032934	0.040671	0.035061	0.037866
3.336000	-3.423239	-2.491776	-2.763946	-1.482449	-2.867510	-1.933994	-2.150183	-3.110435	-1.373931	-1.575567	-2.605784	-2.028822	0.038912	0.035967	0.037440
3.338000	-3.435688	-2.489141	-2.746955	-1.505712	-2.883863	-1.955833	-2.115914	-3.113781	-1.348264	-1.589756	-2.612272	-2.024710	0.037587	0.036873	0.037230
3.340000	-3.448135	-2.486506	-2.729964	-1.528976	-2.900217	-1.977672	-2.081645	-3.077281	-1.322597	-1.603946	-2.618760	-2.012628	0.036262	0.039535	0.037899
3.342000	-3.460583	-2.483871	-2.712973	-1.552239	-2.916571	-1.999511	-2.047376	-3.040782	-1.296930	-1.618135	-2.625247	-2.000547	0.034938	0.042197	0.038567
3.344000	-3.473031	-2.481236	-2.695982	-1.575503	-2.932925	-2.021351	-2.013107	-3.004282	-1.271264	-1.632325	-2.631735	-1.988466	0.033613	0.044859	0.039236
3.346000	-3.485479	-2.478601	-2.678990	-1.581134	-2.949278	-2.043190	-1.978838	-2.967783	-1.245597	-1.646514	-2.634696	-1.976384	0.033008	0.047520	0.040264
3.348000	-3.497927	-2.475966	-2.661999	-1.586766	-2.965632	-2.065029	-1.944569	-2.931283	-1.250377	-1.660704	-2.637658	-1.970392	0.032403	0.048841	0.040622
3.350000	-3.510375	-2.473331	-2.645008	-1.592397	-2.981986	-2.086868	-1.910300	-2.894783	-1.255157	-1.674894	-2.640619	-1.964400	0.031799	0.050161	0.040980
3.352000	-3.522823	-2.470696	-2.628017	-1.598028	-2.998340	-2.108707	-1.876030	-2.858284	-1.259938	-1.689083	-2.643581	-1.958409	0.031194	0.051481	0.041337
3.354000	-3.535271	-2.468061	-2.611026	-1.603660	-3.014693	-2.130547	-1.841761	-2.821784	-1.264718	-1.703273	-2.646542	-1.952417	0.030589	0.052801	0.041695
3.356000	-3.547719	-2.465426	-2.594035	-1.609291	-2.999883	-2.152386	-1.807492	-2.785285	-1.269498	-1.717462	-2.643271	-1.946425	0.031257	0.054121	0.042689
3.358000	-3.560167	-2.462791	-2.577044	-1.614923	-2.985072	-2.174225	-1.773223	-2.748785	-1.274279	-1.691000	-2.639999	-1.932302	0.031925	0.057233	0.044579
3.360000	-3.572615	-2.460156	-2.560053	-1.620554	-2.970261	-2.196064	-1.738954	-2.712286	-1.279059	-1.664537	-2.636728	-1.918180	0.032593	0.060344	0.046469
3.362000	-3.585063	-2.457521	-2.543062	-1.626185	-2.955450	-2.217903	-1.704685	-2.675786	-1.283839	-1.638075	-2.633456	-1.904058	0.033261	0.063455	0.048358
3.364000	-3.597511	-2.454886	-2.526071	-1.631817	-2.940639	-2.239743	-1.670416	-2.639287	-1.288620	-1.611612	-2.630185	-1.889935	0.033929	0.066567	0.050248
3.366000	-3.609959	-2.452251	-2.509080	-1.637448	-2.925829	-2.261582	-1.636147	-2.602787	-1.293400	-1.585150	-2.626913	-1.875813	0.034597	0.069678	0.052138
3.368000	-3.622407	-2.449616	-2.492089	-1.643079	-2.911018	-2.283421	-1.601878	-2.566288	-1.298180	-1.558687	-2.623642	-1.861691	0.035265	0.072790	0.054028
3.370000	-3.634855	-2.446982	-2.475098	-1.648711	-2.896207	-2.305260	-1.567609	-2.529788	-1.302961	-1.532224	-2.620370	-1.847568	0.035933	0.075901	0.055917
3.372000	-3.647303	-2.444347	-2.458107	-1.654342	-2.881396	-2.327099	-1.533340	-2.493289	-1.307741	-1.505762	-2.617099	-1.833446	0.036601	0.079013	0.057807
3.374000	-3.659750	-2.441712	-2.441116	-1.659974	-2.866585	-2.348938	-1.499071	-2.456789	-1.312521	-1.479299	-2.613827	-1.819324	0.037269	0.082124	0.059697
3.376000	-3.672199	-2.439077	-2.424124	-1.665605	-2.851774	-2.370778	-1.464801	-2.420290	-1.317301	-1.452837	-2.610556	-1.805201	0.037938	0.085235	0.061587
3.378000	-3.684646	-2.436442	-2.407133	-1.671236	-2.836964	-2.392617	-1.430532	-2.383790	-1.322082	-1.426374	-2.607285	-1.791079	0.038606	0.088347	0.063476
3.380000	-3.697094	-2.433807	-2.390142	-1.676868	-2.822153	-2.414456	-1.396263	-2.347291	-1.326862	-1.399912	-2.604013	-1.776957	0.039274	0.091458	0.065366
3.382000	-3.709542	-2.431172	-2.373151	-1.682499	-2.807342	-2.436295	-1.361994	-2.310791	-1.331642	-1.373449	-2.600741	-1.762834	0.039942	0.094570	0.067256
3.384000	-3.721990	-2.428537	-2.356160	-1.688130	-2.792531	-2.458134	-1.327725	-2.274292	-1.336423	-1.346986	-2.597470	-1.748712	0.040610	0.097681	0.069145
3.386000	-3.734438	-2.425902	-2.339169	-1.693762	-2.777720	-2.479974	-1.293456	-2.237792	-1.341203	-1.320524	-2.594198	-1.734590	0.041278	0.100793	0.071035
3.388000	-3.673193	-2.423267	-2.322178	-1.699393	-2.762910	-2.501813	-1.259187	-2.201293	-1.345983	-1.294061	-2.576188	-1.720467	0.044955	0.103904	0.074430
3.390000	-3.611949	-2.420632	-2.305187	-1.705025	-2.748099	-2.474235	-1.224918	-2.164793	-1.350764	-1.267599	-2.558178	-1.696461	0.048633	0.109193	0.078913
3.392000	-3.550704	-2.417997	-2.288196	-1.710656	-2.733288	-2.446657	-1.190649	-2.128294	-1.355544	-1.241136	-2.540168	-1.672456	0.052311	0.114482	0.083396
3.394000	-3.489460	-2.415362	-2.271205	-1.716287	-2.718477	-2.419079	-1.156380	-2.091794	-1.360324	-1.214674	-2.522158	-1.648450	0.055988	0.119771	0.087880
3.396000	-3.428215	-2.412727	-2.254214	-1.721919	-2.703666	-2.391501	-1.122110	-2.055295	-1.365104	-1.188211	-2.504148	-1.624444	0.059666	0.125060	0.092363
3.398000	-3.366971	-2.410093	-2.237223	-1.727550	-2.688856	-2.363924	-1.087841	-2.018795	-1.369885	-1.161748	-2.486138	-1.600439	0.063344	0.130349	0.096846
3.400000	-3.305726	-2.407458	-2.220232	-1.733182	-2.674045	-2.336346	-1.053572	-1.982296	-1.374665	-1.135286	-2.468128	-1.576433	0.067021	0.135638	0.101329
3.402000	-3.244481	-2.404823	-2.203241	-1.738813	-2.659234	-2.308768	-1.019303	-1.945796	-1.379445	-1.108823	-2.450118	-1.552427	0.070699	0.140927	0.105813
3.404000	-3.183237	-2.402188	-2.186249	-1.744444	-2.644423	-2.281190	-0.985034	-1.909296	-1.384226	-1.082361	-2.432108	-1.528421	0.074376	0.146216	0.110296
3.406000	-3.121992	-2.399553	-2.169259	-1.750076	-2.629612	-2.253613	-0.950765	-1.872797	-1.389006	-1.055898	-2.414098	-1.504416	0.078054	0.151505	0.114779
3.408000	-3.060747	-2.396918	-2.152267	-1.755707	-2.614802	-2.226035	-0.916496	-1.836297	-1.393786	-1.029435	-2.396088	-1.480410	0.081732	0.156793	0.119263
3.410000	-2.999503	-2.374381	-2.135276	-1.761338	-2.599991	-2.198457	-0.882227	-1.799798	-1.398566	-1.002973	-2.374098	-1.456404	0.086222	0.162082	0.124152
3.412000	-2.938258	-2.351844	-2.118285	-1.766970	-2.585180	-2.170879	-0.919847	-1.763298	-1.403347	-0.976510	-2.352108	-1.446776	0.090713	0.164204	0.127458
3.414000	-2.877013	-2.329308	-2.101294	-1.772601	-2.570369	-2.143301	-0.957468	-1.726799	-1.408127	-0.950048	-2.330117	-1.437149	0.095203	0.166325	0.130764
3.416000	-2.815769	-2.306771	-2.084303	-1.778233	-2.555558	-2.115724	-0.995088	-1.690299	-1.412907	-0.923585	-2.308127	-1.427521	0.099693	0.168446	0.134070
3.418000	-2.754524	-2.284234	-2.080487	-1.783864	-2.540747	-2.088146	-1.032708	-1.653800	-1.417688	-0.897123	-2.288771	-1.417893	0.103646	0.170567	0.137106
3.420000	-2.693280	-2.261697	-2.076670	-1.789495	-2.525937	-2.060568	-1.070329	-1.665114	-1.422468	-0.870660	-2.269416	-1.417828	0.107598	0.170582	0.139090
3.422000	-2.632035	-2.239161	-2.072854	-1.795127	-2.511126	-2.032990	-1.107949	-1.676429	-1.427248	-0.844197	-2.250061	-1.417763	0.111550	0.170596	0.141073
3.424000	-2.570790	-2.216624	-2.069038	-1.800758	-2.496315	-2.005412	-1.145569	-1.687744	-1.432029	-0.817735	-2.230705	-1.417698	0.115503	0.170610	0.143057
3.426000	-2.509546	-2.194087	-2.065221	-1.801578	-2.481504	-1.977835	-1.183190	-1.699059	-1.436809	-0.791272	-2.210387	-1.417633	0.119652	0.170624	0.145138
3.428000	-2.448301	-2.171551	-2.061405	-1.802398	-2.466693	-1.950257	-1.220810	-1.710373	-1.427568	-0.764810	-2.190069	-1.414763	0.123801	0.171257	0.147529
3.430000	-2.387056	-2.149014	-2.057589	-1.803218	-2.451883	-1.922679	-1.258430	-1.721688	-1.418327	-0.738347	-2.169752	-1.411894	0.127949	0.171889	0.149919
3.432000	-2.325812	-2.126477	-2.053772	-1.804038	-2.437072	-1.895101	-1.296051	-1.733003	-1.409085	-0.711885	-2.149434	-1.409025	0.132098	0.172521	0.152310
3.434000	-2.264567	-2.103940	-2.049956	-1.804858	-2.422261	-1.867523	-1.333671	-1.744317	-1.399844	-0.685422	-2.129116	-1.406156	0.136247	0.173153	0.154700
3.436000	-2.203323	-2.081403	-2.046139	-1.805678	-2.420535	-1.839946	-1.371291	-1.755632	-1.390603	-0.658959	-2.111416	-1.403286	0.139862	0.173785	0.156824
3.438000	-2.142078	-2.058867	-2.042323	-1.806498	-2.418810	-1.812368	-1.408912	-1.766947	-1.381362	-0.654499	-2.093715	-1.404817	0.143476	0.173448	0.158462
3.440000	-2.080833	-2.036330	-2.038507	-1.807318	-2.417084	-1.784790	-1.446532	-1.778261	-1.372121	-0.650038	-2.076014	-1.406348	0.147091	0.173111	0.160101
3.442000	-2.019589	-2.013793	-2.034690	-1.808138	-2.415359	-1.757212	-1.484152	-1.789576	-1.362880	-0.645577	-2.058314	-1.407879	0.150705	0.172773	0.161739
3.444000	-1.958344	-1.991256	-2.030874	-1.808957	-2.413633	-1.729635	-1.521773	-1.800891	-1.353638	-0.641116	-2.040613	-1.409410	0.154320	0.172436	0.163378
3.446000	-1.897099	-1.968720	-2.027057	-1.809777	-2.411908	-1.702057	-1.559393	-1.812205	-1.344397	-0.636655	-2.022912	-1.410942	0.157934	0.172099	0.165016
3.448000	-1.835855	-1.946183	-2.023241	-1.810597	-2.410182	-1.674479	-1.597013	-1.823520	-1.335156	-0.632194	-2.005212	-1.412472	0.161548	0.171761	0.166655
3.450000	-1.774610	-1.923646	-2.019425	-1.811417	-2.408457	-1.646901	-1.634634	-1.834835	-1.325915	-0.627733	-1.987511	-1.414004	0.165163	0.171424	0.168293
3.452000	-1.713366	-1.901110	-2.015608	-1.812237	-2.406731	-1.619323	-1.672254	-1.846149	-1.316674	-0.623272	-1.969810	-1.415535	0.168777	0.171087	0.169932
3.454000	-1.652121	-1.878573	-2.011792	-1.813057	-2.405005	-1.591745	-1.709874	-1.857464	-1.307433	-0.618812	-1.952110	-1.417066	0.172392	0.170749	0.171571
3.456000	-1.590876	-1.856036	-2.007976	-1.813877	-2.403280	-1.564168	-1.747495	-1.868779	-1.298191	-0.614351	-1.934409	-1.418597	0.176006	0.170412	0.173209
3.458000	-1.529632	-1.833499	-2.004159	-1.814697	-2.401554	-1.536590	-1.785115	-1.880093	-1.288950	-0.609890	-1.916708	-1.420128	0.179621	0.170075	0.174848
3.460000	-1.468387	-1.810963	-2.000343	-1.815517	-2.399829	-1.509012	-1.822735	-1.891408	-1.279709	-0.605429	-1.899008	-1.421659	0.183235	0.169738	0.176486
3.462000	-1.407142	-1.788426	-1.996526	-1.816337	-2.398103	-1.481434	-1.860356	-1.902723	-1.270468	-0.600968	-1.881307	-1.423190	0.186850	0.169400	0.178125
3.464000	-1.345898	-1.765889	-1.992710	-1.817157	-2.396378	-1.453857	-1.897976	-1.914037	-1.261227	-0.596507	-1.863606	-1.424721	0.190464	0.169063	0.179764
3.466000	-1.284653	-1.743352	-1.988894	-1.817977	-2.394652	-1.426279	-1.935596	-1.925352	-1.251986	-0.592046	-1.845906	-1.426252	0.194079	0.168726	0.181402
3.468000	-1.314912	-1.720816	-1.985077	-1.818797	-2.392926	-1.398701	-1.973217	-1.936667	-1.242744	-0.587586	-1.846506	-1.427783	0.193956	0.168388	0.181172
3.470000	-1.345171	-1.698279	-1.981261	-1.819617	-2.391201	-1.366657	-2.010837	-1.947982	-1.233503	-0.583125	-1.847106	-1.428421	0.193834	0.168248	0.181041
3.472000	-1.375430	-1.675742	-1.977445	-1.820436	-2.389475	-1.334612	-2.048458	-1.959296	-1.224262	-0.578664	-1.847706	-1.429059	0.193711	0.168107	0.180909
3.474000	-1.405689	-1.653205	-1.973628	-1.821256	-2.387750	-1.302568	-2.086078	-1.970611	-1.215021	-0.574203	-1.848306	-1.429696	0.193589	0.167967	0.180778
3.476000	-1.435948	-1.630669	-1.969812	-1.822076	-2.386024	-1.270524	-2.123698	-1.981926	-1.205780	-0.569742	-1.848906	-1.430334	0.193466	0.167826	0.180646
3.478000	-1.466207	-1.608132	-1.965995	-1.822896	-2.384299	-1.238480	-2.161319	-1.993240	-1.196539	-0.565281	-1.849506	-1.430972	0.193343	0.167686	0.180515
3.480000	-1.496466	-1.585595	-1.962179	-1.823716	-2.382573	-1.206435	-2.198939	-2.004555	-1.187297	-0.560820	-1.850106	-1.431609	0.193221	0.167545	0.180383
3.482000	-1.526725	-1.563058	-1.958363	-1.824536	-2.380847	-1.174391	-2.236559	-2.015870	-1.178056	-0.556359	-1.850706	-1.432247	0.193098	0.167405	0.180252
3.484000	-1.556984	-1.540522	-1.954546	-1.825356	-2.379122	-1.142347	-2.274180	-2.027184	-1.168815	-0.551899	-1.851306	-1.432885	0.192976	0.167264	0.180120
3.486000	-1.587243	-1.517985	-1.950730	-1.826176	-2.377396	-1.110303	-2.311800	-2.038499	-1.159574	-0.547438	-1.851906	-1.433523	0.192853	0.167124	0.179989
3.488000	-1.617501	-1.495448	-1.946913	-1.826996	-2.375671	-1.078258	-2.349420	-2.049814	-1.150333	-0.542977	-1.852506	-1.434160	0.192731	0.166983	0.179857
3.490000	-1.647760	-1.499175	-1.943097	-1.827816	-2.373945	-1.046214	-2.387041	-2.061128	-1.141092	-0.538516	-1.858359	-1.434798	0.191536	0.166843	0.179189
3.492000	-1.678019	-1.502902	-1.939281	-1.828636	-2.372220	-1.014170	-2.388952	-2.072443	-1.131850	-0.534055	-1.864212	-1.428294	0.190341	0.168276	0.179308
3.494000	-1.708278	-1.506629	-1.935464	-1.829456	-2.370494	-0.982126	-2.390863	-2.083758	-1.122609	-0.529594	-1.870064	-1.421790	0.189145	0.169709	0.179427
3.496000	-1.738537	-1.510356	-1.931648	-1.830276	-2.368768	-0.950081	-2.392774	-2.095073	-1.113368	-0.525133	-1.875917	-1.415286	0.187950	0.171142	0.179546
3.498000	-1.768796	-1.514083	-1.925834	-1.831095	-2.367043	-0.918037	-2.394685	-2.106387	-1.104127	-0.520673	-1.881370	-1.408782	0.186837	0.172575	0.179706
3.500000	-1.799055	-1.517810	-1.920020	-1.831915	-2.365317	-0.885993	-2.396596	-2.110052	-1.094886	-0.516212	-1.886824	-1.400748	0.185723	0.174345	0.180034
3.502000	-1.829314	-1.521537	-1.914206	-1.832735	-2.363592	-0.853949	-2.398507	-2.113717	-1.085645	-0.511751	-1.892277	-1.392714	0.184610	0.176115	0.180362
3.504000	-1.859573	-1.525264	-1.908392	-1.833555	-2.361866	-0.821904	-2.400418	-2.117382	-1.076403	-0.507290	-1.897730	-1.384679	0.183496	0.177885	0.180690
3.506000	-1.889832	-1.528991	-1.902578	-1.827648	-2.360141	-0.789860	-2.402329	-2.121047	-1.067162	-0.502829	-1.901838	-1.376645	0.182657	0.179655	0.181156
3.508000	-1.920091	-1.532717	-1.896764	-1.821741	-2.358415	-0.757816	-2.404240	-2.124712	-1.074336	-0.498368	-1.905946	-1.371894	0.181819	0.180702	0.181260
3.510000	-1.950350	-1.536444	-1.890950	-1.815834	-2.356689	-0.725771	-2.406151	-2.128378	-1.081509	-0.493907	-1.910054	-1.367143	0.180980	0.181748	0.181364
3.512000	-1.980609	-1.540171	-1.885136	-1.809927	-2.354964	-0.693727	-2.408062	-2.132043	-1.088682	-0.489446	-1.914161	-1.362392	0.180141	0.182795	0.181468
3.514000	-2.010868	-1.543898	-1.879322	-1.804019	-2.353238	-0.661683	-2.409973	-2.135708	-1.095855	-0.484986	-1.918269	-1.357641	0.179302	0.183842	0.181572
3.516000	-2.041126	-1.547625	-1.873508	-1.798112	-2.323162	-0.629639	-2.411884	-2.139373	-1.103029	-0.480525	-1.916707	-1.352890	0.179621	0.184889	0.182255
3.518000	-2.071386	-1.551352	-1.867694	-1.792205	-2.293086	-0.597594	-2.413795	-2.143038	-1.110202	-0.492002	-1.915144	-1.351326	0.179940	0.185233	0.182587
3.520000	-2.101645	-1.555079	-1.861880	-1.786298	-2.263009	-0.565550	-2.415706	-2.146703	-1.117375	-0.503479	-1.913582	-1.349763	0.180259	0.185578	0.182918
3.522000	-2.131903	-1.558806	-1.856066	-1.780391	-2.232933	-0.533506	-2.417617	-2.150368	-1.124548	-0.514956	-1.912020	-1.348199	0.180578	0.185922	0.183250
3.524000	-2.162162	-1.562533	-1.850252	-1.774483	-2.202857	-0.501462	-2.419528	-2.154033	-1.131721	-0.526434	-1.910458	-1.346636	0.180897	0.186267	0.183582
3.526000	-2.192421	-1.566260	-1.844438	-1.768576	-2.172781	-0.469417	-2.421439	-2.157698	-1.138895	-0.537911	-1.908895	-1.345072	0.181216	0.186611	0.183914
3.528000	-2.222680	-1.569987	-1.838624	-1.762669	-2.142704	-0.437373	-2.423350	-2.161363	-1.146068	-0.549388	-1.907333	-1.343508	0.181535	0.186956	0.184245
3.530000	-2.252939	-1.573714	-1.832810	-1.756762	-2.112628	-0.405329	-2.425261	-2.165029	-1.153241	-0.560865	-1.905770	-1.341945	0.181854	0.187300	0.184577
3.532000	-2.283198	-1.577441	-1.826996	-1.750855	-2.082551	-0.373285	-2.427172	-2.168694	-1.160415	-0.572342	-1.904208	-1.340381	0.182173	0.187645	0.184909
3.534000	-2.313457	-1.581168	-1.821182	-1.744948	-2.052475	-0.341240	-2.429083	-2.172359	-1.167588	-0.583820	-1.902646	-1.338818	0.182492	0.187989	0.185241
3.536000	-2.343716	-1.584895	-1.815368	-1.739040	-2.022399	-0.309196	-2.430994	-2.176024	-1.174761	-0.595297	-1.901083	-1.337254	0.182811	0.188333	0.185572
3.538000	-2.373975	-1.588621	-1.809554	-1.733133	-1.992323	-0.277152	-2.432905	-2.179689	-1.181934	-0.606774	-1.899521	-1.335691	0.183130	0.188678	0.185904
3.540000	-2.404234	-1.592348	-1.803740	-1.727226	-1.962246	-0.245108	-2.434816	-2.183354	-1.189108	-0.618251	-1.897959	-1.334127	0.183449	0.189022	0.186236
3.542000	-2.434493	-1.596075	-1.797926	-1.721319	-1.932170	-0.213063	-2.436727	-2.187019	-1.196281	-0.629728	-1.896397	-1.332564	0.183768	0.189367	0.186568
3.544000	-2.464752	-1.599802	-1.792112	-1.715412	-1.902094	-0.181019	-2.438638	-2.190684	-1.203454	-0.641206	-1.894834	-1.331000	0.184088	0.189711	0.186899
3.546000	-2.495011	-1.603529	-1.786298	-1.709504	-1.872017	-0.148975	-2.440549	-2.194349	-1.210627	-0.652683	-1.893272	-1.329437	0.184406	0.190056	0.187231
3.548000	-2.483379	-1.607256	-1.780484	-1.703597	-1.841941	-0.116931	-2.442460	-2.198014	-1.217801	-0.664160	-1.883331	-1.327873	0.186436	0.190400	0.188418
3.550000	-2.471747	-1.610983	-1.774670	-1.697690	-1.811865	-0.163321	-2.444371	-2.201679	-1.224974	-0.675637	-1.873391	-1.341996	0.188466	0.187289	0.187877
3.552000	-2.460115	-1.614710	-1.768856	-1.691783	-1.781788	-0.209712	-2.446282	-2.205344	-1.232147	-0.687114	-1.863450	-1.356120	0.190496	0.184177	0.187337
3.554000	-2.448484	-1.618437	-1.763042	-1.685876	-1.751712	-0.256103	-2.448193	-2.209009	-1.239320	-0.698592	-1.853510	-1.370243	0.192526	0.181065	0.186796
3.556000	-2.436852	-1.622164	-1.757228	-1.679968	-1.721636	-0.302494	-2.450104	-2.212675	-1.246494	-0.710069	-1.843570	-1.384367	0.194556	0.177954	0.186255
3.558000	-2.425220	-1.625891	-1.751414	-1.674061	-1.691559	-0.348884	-2.452015	-2.216340	-1.253667	-0.721546	-1.833629	-1.398490	0.196586	0.174842	0.185714
3.560000	-2.413588	-1.629618	-1.745600	-1.668154	-1.661483	-0.395275	-2.453926	-2.220005	-1.260840	-0.733023	-1.823689	-1.412614	0.198615	0.171730	0.185173
3.562000	-2.401957	-1.633345	-1.739786	-1.662247	-1.631407	-0.441666	-2.455837	-2.223670	-1.268013	-0.744500	-1.813748	-1.426737	0.200645	0.168619	0.184632
3.564000	-2.390325	-1.637072	-1.733972	-1.656340	-1.601330	-0.488057	-2.457748	-2.227335	-1.275187	-0.755978	-1.803808	-1.440861	0.202675	0.165507	0.184091
3.566000	-2.378693	-1.640798	-1.728158	-1.650433	-1.571254	-0.534447	-2.459659	-2.231000	-1.282360	-0.767455	-1.793867	-1.454984	0.204705	0.162395	0.183550
3.568000	-2.367061	-1.644525	-1.722344	-1.644525	-1.541178	-0.580838	-2.461570	-2.234665	-1.289533	-0.778932	-1.783927	-1.469108	0.206735	0.159284	0.183009
3.570000	-2.355430	-1.649251	-1.716530	-1.638618	-1.511101	-0.627229	-2.463481	-2.238330	-1.296706	-0.790409	-1.774186	-1.483231	0.208724	0.156172	0.182448
3.572000	-2.343798	-1.653977	-1.710716	-1.632711	-1.481025	-0.673620	-2.450093	-2.241995	-1.303880	-0.801886	-1.764445	-1.494295	0.210713	0.153734	0.182224
3.574000	-2.332166	-1.658703	-1.704902	-1.626804	-1.450949	-0.720011	-2.436704	-2.245660	-1.311053	-0.813364	-1.754705	-1.505358	0.212702	0.151297	0.181999
3.576000	-2.320534	-1.663428	-1.699088	-1.620897	-1.420872	-0.766401	-2.423316	-2.249326	-1.318226	-0.824841	-1.744964	-1.516422	0.214691	0.148859	0.181775
3.578000	-2.308903	-1.668154	-1.712806	-1.614990	-1.390796	-0.812792	-2.409928	-2.252990	-1.325399	-0.836318	-1.739130	-1.527486	0.215882	0.146422	0.181152
3.580000	-2.297271	-1.672880	-1.726525	-1.609082	-1.360720	-0.859183	-2.396540	-2.246299	-1.332573	-0.847795	-1.733296	-1.536478	0.217074	0.144441	0.180757
3.582000	-2.285639	-1.677606	-1.740244	-1.603175	-1.330644	-0.905574	-2.383152	-2.239608	-1.339746	-0.859272	-1.727462	-1.545470	0.218265	0.142459	0.180362
3.584000	-2.274008	-1.682331	-1.753963	-1.597268	-1.300567	-0.951964	-2.369763	-2.232917	-1.346919	-0.870750	-1.721627	-1.554463	0.219456	0.140478	0.179967
3.586000	-2.262376	-1.687057	-1.767682	-1.620438	-1.270491	-0.998355	-2.356375	-2.226225	-1.354092	-0.882227	-1.721609	-1.563455	0.219460	0.138497	0.178978
3.588000	-2.250744	-1.691783	-1.781401	-1.643609	-1.240415	-1.044746	-2.342987	-2.219534	-1.366685	-0.893704	-1.721590	-1.573531	0.219464	0.136277	0.177870
3.590000	-2.239112	-1.696509	-1.795119	-1.666779	-1.210338	-1.091137	-2.329599	-2.212843	-1.379277	-0.905181	-1.721571	-1.583607	0.219468	0.134057	0.176762
3.592000	-2.227480	-1.701234	-1.808838	-1.689949	-1.180262	-1.137527	-2.316211	-2.206151	-1.391870	-0.916658	-1.721553	-1.593684	0.219471	0.131837	0.175654
3.594000	-2.215849	-1.705960	-1.822557	-1.713120	-1.150186	-1.183918	-2.302822	-2.199460	-1.404462	-0.928136	-1.721534	-1.603760	0.219475	0.129617	0.174546
3.596000	-2.204217	-1.710686	-1.836276	-1.736290	-1.197708	-1.230309	-2.289434	-2.192769	-1.417054	-0.939613	-1.737035	-1.613836	0.216310	0.127397	0.171854
3.598000	-2.192585	-1.715412	-1.849995	-1.759460	-1.245230	-1.276700	-2.276046	-2.186078	-1.429647	-0.955231	-1.752536	-1.624740	0.213145	0.124995	0.169070
3.600000	-2.180954	-1.720137	-1.863714	-1.782631	-1.292752	-1.323090	-2.262658	-2.179386	-1.442239	-0.970850	-1.768037	-1.635645	0.209979	0.122592	0.166286
3.602000	-2.169322	-1.724863	-1.877432	-1.805801	-1.340274	-1.369481	-2.249269	-2.172695	-1.454832	-0.986469	-1.783538	-1.646549	0.206814	0.120190	0.163502
3.604000	-2.157690	-1.729589	-1.891151	-1.828971	-1.387796	-1.415872	-2.235881	-2.166004	-1.467424	-1.002087	-1.799039	-1.657454	0.203649	0.117787	0.160718
3.606000	-2.146058	-1.734315	-1.904870	-1.852141	-1.435318	-1.462263	-2.222493	-2.159312	-1.480017	-1.017706	-1.814541	-1.668358	0.200483	0.115385	0.157934
3.608000	-2.134427	-1.739040	-1.918589	-1.875312	-1.482840	-1.508654	-2.209105	-2.152621	-1.492609	-1.033325	-1.830042	-1.679263	0.197318	0.112982	0.155150
3.610000	-2.122795	-1.743766	-1.932308	-1.898482	-1.530362	-1.555044	-2.195717	-2.145930	-1.505201	-1.048943	-1.845543	-1.690167	0.194153	0.110580	0.152366
3.612000	-2.111163	-1.748492	-1.946026	-1.921652	-1.577884	-1.601435	-2.182328	-2.139238	-1.517794	-1.064562	-1.861044	-1.701072	0.190987	0.108177	0.149582
3.614000	-2.099531	-1.753218	-1.959745	-1.944823	-1.625406	-1.647826	-2.168940	-2.132547	-1.530386	-1.080181	-1.876545	-1.711976	0.187822	0.105775	0.146799
3.616000	-2.087899	-1.757943	-1.973464	-1.967993	-1.672928	-1.694217	-2.155552	-2.125856	-1.542979	-1.095799	-1.892046	-1.722880	0.184657	0.103372	0.144015
3.618000	-2.076268	-1.762669	-1.987183	-1.991163	-1.720450	-1.740607	-2.142164	-2.119164	-1.555571	-1.111418	-1.907547	-1.733785	0.181492	0.100970	0.141231
3.620000	-2.064636	-1.767395	-2.000902	-2.014334	-1.767972	-1.786998	-2.128776	-2.112473	-1.568164	-1.127037	-1.923048	-1.744689	0.178326	0.098567	0.138447
3.622000	-2.053004	-1.772120	-2.014621	-2.037504	-1.815495	-1.833389	-2.115387	-2.105782	-1.580756	-1.142655	-1.938549	-1.755594	0.175161	0.096165	0.135663
3.624000	-2.041373	-1.776846	-2.028339	-2.060674	-1.863017	-1.879780	-2.101999	-2.099091	-1.593348	-1.158274	-1.954050	-1.766498	0.171996	0.093763	0.132879
3.626000	-2.029741	-1.781572	-2.042058	-2.083845	-1.910539	-1.926170	-2.088611	-2.092399	-1.605941	-1.173892	-1.969551	-1.777403	0.168830	0.091360	0.130095
3.628000	-1.998938	-1.786298	-2.055777	-2.107015	-1.958061	-1.972561	-2.075223	-2.085708	-1.618533	-1.189511	-1.981218	-1.788307	0.166448	0.088958	0.127703
3.630000	-1.968135	-1.791023	-2.069496	-2.130185	-2.005583	-1.977342	-2.061835	-2.079017	-1.631126	-1.205130	-1.992884	-1.790890	0.164066	0.088389	0.126227
3.632000	-1.937332	-1.795749	-2.083215	-2.153356	-2.053105	-1.982122	-2.048446	-2.072325	-1.643718	-1.220748	-2.004551	-1.793472	0.161683	0.087820	0.124752
3.634000	-1.906529	-1.800475	-2.096934	-2.176526	-2.100627	-1.986902	-2.035058	-2.065634	-1.656310	-1.236367	-2.016218	-1.796054	0.159301	0.087251	0.123276
3.636000	-1.875726	-1.805201	-2.110652	-2.199696	-2.148149	-1.991682	-2.021670	-2.058943	-1.668903	-1.251986	-2.027885	-1.798637	0.156919	0.086682	0.121800
3.638000	-1.844922	-1.809927	-2.124371	-2.222867	-2.195671	-1.996463	-2.008282	-2.052252	-1.681495	-1.267604	-2.039551	-1.801219	0.154536	0.086113	0.120325
3.640000	-1.814119	-1.814652	-2.138090	-2.246037	-2.243193	-2.001243	-1.994894	-2.045560	-1.694088	-1.283223	-2.051218	-1.803802	0.152154	0.085544	0.118849
3.642000	-1.783316	-1.819378	-2.151809	-2.269207	-2.290715	-2.006023	-1.981505	-2.038869	-1.706680	-1.298841	-2.062885	-1.806384	0.149772	0.084975	0.117373
3.644000	-1.752513	-1.824104	-2.165528	-2.292377	-2.338237	-2.010804	-1.968117	-2.032178	-1.719272	-1.314460	-2.074552	-1.808966	0.147389	0.084406	0.115898
3.646000	-1.721710	-1.828830	-2.179246	-2.315548	-2.385759	-2.015584	-1.954729	-2.025486	-1.731865	-1.330079	-2.086219	-1.811549	0.145007	0.083837	0.114422
3.648000	-1.690907	-1.833555	-2.192965	-2.338718	-2.433281	-2.020364	-1.941341	-2.018795	-1.744457	-1.345697	-2.097885	-1.814131	0.142625	0.083268	0.112946
3.650000	-1.660104	-1.826195	-2.206684	-2.361888	-2.480803	-2.025145	-1.927953	-2.012104	-1.757050	-1.361316	-2.107135	-1.816713	0.140736	0.082699	0.111717
3.652000	-1.629301	-1.818834	-2.220403	-2.385059	-2.528326	-2.029925	-1.937037	-2.005413	-1.769642	-1.376935	-2.116385	-1.823790	0.138847	0.081140	0.109993
3.654000	-1.598498	-1.811473	-2.234122	-2.408229	-2.575848	-2.034705	-1.946121	-1.998721	-1.782235	-1.392553	-2.125634	-1.830867	0.136958	0.079581	0.108270
3.656000	-1.567695	-1.804112	-2.247841	-2.431400	-2.623370	-2.039485	-1.955205	-1.992030	-1.794827	-1.408172	-2.134883	-1.837944	0.135070	0.078022	0.106546
3.658000	-1.536892	-1.796752	-2.251020	-2.454570	-2.670892	-2.044266	-1.964290	-1.985339	-1.807420	-1.423791	-2.142025	-1.845021	0.133611	0.076462	0.105037
3.660000	-1.506089	-1.789391	-2.254199	-2.477740	-2.718414	-2.049046	-1.973374	-1.972264	-1.820012	-1.439409	-2.149167	-1.850821	0.132153	0.075185	0.103669
3.662000	-1.475286	-1.782030	-2.257378	-2.500911	-2.765936	-2.053826	-1.982458	-1.959190	-1.832604	-1.455028	-2.156308	-1.856621	0.130695	0.073907	0.102301
3.664000	-1.444483	-1.774670	-2.260557	-2.524081	-2.813458	-2.058607	-1.991542	-1.946115	-1.845197	-1.470647	-2.163450	-1.862422	0.129236	0.072629	0.100933
3.666000	-1.413679	-1.767309	-2.263736	-2.506180	-2.860980	-2.063387	-2.000627	-1.933041	-1.857789	-1.486265	-2.162377	-1.868222	0.129455	0.071351	0.100403
3.668000	-1.382876	-1.759948	-2.266915	-2.488280	-2.908502	-2.068167	-2.009711	-1.919967	-1.848066	-1.501884	-2.161304	-1.869559	0.129674	0.071056	0.100365
3.670000	-1.352073	-1.752588	-2.270094	-2.470379	-2.956024	-2.072948	-2.018795	-1.906892	-1.838343	-1.517502	-2.160232	-1.870896	0.129893	0.070762	0.100328
3.672000	-1.321270	-1.745227	-2.273273	-2.452479	-3.003546	-2.077728	-2.027879	-1.893818	-1.828620	-1.533121	-2.159159	-1.872233	0.130112	0.070467	0.100290
3.674000	-1.290467	-1.737866	-2.276452	-2.434578	-3.051068	-2.082508	-2.036963	-1.880744	-1.818897	-1.548740	-2.158086	-1.873570	0.130332	0.070172	0.100252
3.676000	-1.259664	-1.730506	-2.279631	-2.416678	-3.044800	-2.087288	-2.046048	-1.867669	-1.809174	-1.564358	-2.146256	-1.874907	0.132747	0.069878	0.101313
3.678000	-1.228861	-1.723145	-2.282810	-2.398778	-3.038531	-2.092069	-2.055132	-1.854595	-1.799450	-1.548258	-2.134425	-1.869901	0.135163	0.070981	0.103072
3.680000	-1.198058	-1.715784	-2.285990	-2.380877	-3.032262	-2.096849	-2.064216	-1.841520	-1.789727	-1.532157	-2.122594	-1.864894	0.137579	0.072084	0.104831
3.682000	-1.167255	-1.708424	-2.289169	-2.362977	-3.025994	-2.101629	-2.073301	-1.828446	-1.780004	-1.516057	-2.110764	-1.859887	0.139995	0.073187	0.106591
3.684000	-1.136452	-1.701063	-2.292348	-2.345076	-3.019725	-2.106410	-2.082385	-1.815372	-1.770281	-1.499956	-2.098933	-1.854881	0.142411	0.074290	0.108350
3.686000	-1.105649	-1.693702	-2.295527	-2.327176	-3.013456	-2.111190	-2.091469	-1.802297	-1.760558	-1.483855	-2.087102	-1.849874	0.144827	0.075393	0.110110
3.688000	-1.074846	-1.686342	-2.298706	-2.309275	-3.007187	-2.115970	-2.100553	-1.789223	-1.750835	-1.467755	-2.075271	-1.844867	0.147242	0.076496	0.111869
3.690000	-1.044043	-1.678981	-2.301885	-2.291375	-3.000919	-2.120751	-2.109637	-1.776149	-1.741112	-1.451654	-2.063440	-1.839861	0.149658	0.077599	0.113629
3.692000	-1.013240	-1.671620	-2.305064	-2.273474	-2.994650	-2.125531	-2.118722	-1.763074	-1.731389	-1.435554	-2.051610	-1.834854	0.152074	0.078702	0.115388
3.694000	-0.982436	-1.664259	-2.308243	-2.255574	-2.988381	-2.130311	-2.127806	-1.750000	-1.721666	-1.419453	-2.039779	-1.829847	0.154490	0.079805	0.117148
3.696000	-0.951633	-1.656899	-2.311422	-2.237674	-2.982113	-2.135092	-2.136890	-1.736925	-1.711942	-1.403352	-2.027948	-1.824841	0.156906	0.080909	0.118907
3.698000	-0.920830	-1.649538	-2.314601	-2.219773	-2.975844	-2.139872	-2.145974	-1.723851	-1.702219	-1.387252	-2.016117	-1.819834	0.159322	0.082012	0.120667
3.700000	-0.890027	-1.642177	-2.317780	-2.201873	-2.969575	-2.144652	-2.155059	-1.710777	-1.692496	-1.371151	-2.004287	-1.814827	0.161737	0.083115	0.122426
3.702000	-0.859224	-1.634817	-2.320959	-2.183972	-2.963307	-2.149432	-2.164143	-1.697702	-1.682773	-1.355051	-1.992456	-1.809820	0.164153	0.084218	0.124185
3.704000	-0.828421	-1.627456	-2.324138	-2.166072	-2.957038	-2.154213	-2.173227	-1.684628	-1.673050	-1.338950	-1.980625	-1.804814	0.166569	0.085321	0.125945
3.706000	-0.797618	-1.620095	-2.327317	-2.148171	-2.950769	-2.158993	-2.182312	-1.671554	-1.663327	-1.322850	-1.968794	-1.799807	0.168985	0.086424	0.127704
3.708000	-0.841596	-1.612735	-2.330497	-2.130271	-2.944500	-2.163773	-2.191396	-1.658479	-1.653604	-1.306749	-1.971920	-1.794800	0.168347	0.087527	0.127937
3.710000	-0.885574	-1.605374	-2.333676	-2.112370	-2.938232	-2.156919	-2.200480	-1.645405	-1.643881	-1.290648	-1.975045	-1.787467	0.167708	0.089143	0.128426
3.712000	-0.929551	-1.598013	-2.336855	-2.094470	-2.931963	-2.150066	-2.209564	-1.632330	-1.634157	-1.274548	-1.978171	-1.780133	0.167070	0.090759	0.128914
3.714000	-0.973529	-1.590653	-2.340034	-2.076570	-2.925694	-2.143212	-2.218648	-1.619256	-1.624434	-1.258447	-1.981296	-1.772799	0.166432	0.092374	0.129403
3.716000	-1.017507	-1.583292	-2.343213	-2.058669	-2.919426	-2.136358	-2.227733	-1.606182	-1.614711	-1.242347	-1.984421	-1.765466	0.165794	0.093990	0.129892
3.718000	-1.061485	-1.575931	-2.346392	-2.040769	-2.913157	-2.129504	-2.236817	-1.593107	-1.604988	-1.226246	-1.987547	-1.758132	0.165156	0.095606	0.130381
3.720000	-1.105462	-1.568571	-2.349571	-2.022868	-2.906888	-2.122650	-2.245901	-1.580033	-1.595265	-1.210145	-1.990672	-1.750799	0.164517	0.097221	0.130869
3.722000	-1.149440	-1.561210	-2.352750	-2.004968	-2.900620	-2.115797	-2.254986	-1.566959	-1.585542	-1.194045	-1.993798	-1.743466	0.163879	0.098837	0.131358
3.724000	-1.193418	-1.553849	-2.355929	-1.987067	-2.894351	-2.108943	-2.264070	-1.553884	-1.575819	-1.177944	-1.996923	-1.736132	0.163241	0.100453	0.131847
3.726000	-1.237396	-1.546489	-2.359108	-1.969167	-2.888082	-2.102089	-2.273154	-1.540810	-1.566096	-1.161844	-2.000048	-1.728798	0.162603	0.102069	0.132336
3.728000	-1.281374	-1.539128	-2.362287	-1.951267	-2.881814	-2.095235	-2.282238	-1.527735	-1.556373	-1.145743	-2.003174	-1.721465	0.161965	0.103684	0.132824
3.730000	-1.325351	-1.559753	-2.365466	-1.933366	-2.875545	-2.088381	-2.291322	-1.514661	-1.546649	-1.129642	-2.011896	-1.714131	0.160183	0.105300	0.132742
3.732000	-1.369329	-1.580377	-2.368645	-1.915466	-2.869276	-2.081527	-2.285264	-1.501587	-1.536926	-1.113542	-2.020619	-1.703769	0.158402	0.107583	0.132993
3.734000	-1.413307	-1.601002	-2.371825	-1.897565	-2.863008	-2.074674	-2.279207	-1.488512	-1.527203	-1.097441	-2.029341	-1.693407	0.156621	0.109866	0.133244
3.736000	-1.457285	-1.621627	-2.375004	-1.879665	-2.856739	-2.067820	-2.273148	-1.475438	-1.517480	-1.081341	-2.038064	-1.683045	0.154840	0.112149	0.133494
3.738000	-1.501262	-1.642252	-2.373371	-1.861764	-2.850470	-2.060966	-2.267090	-1.462364	-1.507757	-1.065240	-2.045824	-1.672683	0.153255	0.114432	0.133844
3.740000	-1.545240	-1.662877	-2.371739	-1.843864	-2.844202	-2.054112	-2.261032	-1.488669	-1.498034	-1.049139	-2.053584	-1.670197	0.151671	0.114979	0.133325
3.742000	-1.589218	-1.683502	-2.370106	-1.825963	-2.837933	-2.047258	-2.254974	-1.514975	-1.488311	-1.033039	-2.061345	-1.667711	0.150086	0.115527	0.132807
3.744000	-1.633196	-1.704126	-2.368474	-1.808063	-2.831664	-2.040405	-2.248916	-1.541281	-1.478588	-1.016938	-2.069105	-1.665225	0.148502	0.116075	0.132288
3.746000	-1.677173	-1.724751	-2.366842	-1.818420	-2.825395	-2.033551	-2.242858	-1.567586	-1.468864	-1.000838	-2.082516	-1.662739	0.145763	0.116623	0.131193
3.748000	-1.721151	-1.745376	-2.365209	-1.828777	-2.819127	-2.026697	-2.236800	-1.593892	-1.484007	-0.984737	-2.095928	-1.665227	0.143024	0.116075	0.129549
3.750000	-1.765129	-1.766001	-2.363577	-1.839134	-2.812858	-2.019843	-2.230742	-1.620198	-1.499149	-0.968637	-2.109340	-1.667714	0.140286	0.115527	0.127906
3.752000	-1.809107	-1.786626	-2.361944	-1.849492	-2.806589	-2.012989	-2.224684	-1.646503	-1.514291	-0.952536	-2.122751	-1.670201	0.137547	0.114979	0.126263
3.754000	-1.853084	-1.807251	-2.360312	-1.859849	-2.800321	-2.006135	-2.218626	-1.672809	-1.529434	-0.936435	-2.136163	-1.672688	0.134808	0.114431	0.124620
3.756000	-1.897062	-1.827875	-2.358680	-1.870206	-2.805680	-1.999282	-2.212568	-1.699115	-1.544576	-0.920335	-2.151901	-1.675175	0.131595	0.113883	0.122739
3.758000	-1.941040	-1.848500	-2.357047	-1.880563	-2.811039	-1.992428	-2.206510	-1.725420	-1.559718	-0.918424	-2.167638	-1.680500	0.128381	0.112710	0.120545
3.760000	-1.985018	-1.869125	-2.355415	-1.890920	-2.816399	-1.985574	-2.200452	-1.751726	-1.574860	-0.916513	-2.183375	-1.685825	0.125168	0.111536	0.118352
3.762000	-2.028996	-1.889750	-2.353782	-1.901277	-2.821758	-1.978720	-2.194394	-1.778032	-1.590003	-0.914602	-2.199113	-1.691150	0.121954	0.110363	0.116159
3.764000	-2.072973	-1.910375	-2.352150	-1.911634	-2.827117	-1.971866	-2.188336	-1.804337	-1.605145	-0.912691	-2.214850	-1.696475	0.118740	0.109190	0.113965
3.766000	-2.116951	-1.931000	-2.350518	-1.921991	-2.832477	-1.965012	-2.182278	-1.830643	-1.620287	-0.910780	-2.230587	-1.701800	0.115527	0.108017	0.111772
3.768000	-2.160929	-1.951624	-2.348885	-1.932349	-2.837836	-1.958159	-2.176220	-1.856948	-1.635430	-0.908869	-2.246325	-1.707125	0.112313	0.106844	0.109578
3.770000	-2.204906	-1.972249	-2.347253	-1.942706	-2.843195	-1.951305	-2.170162	-1.883254	-1.650572	-0.906958	-2.262062	-1.712450	0.109100	0.105670	0.107385
3.772000	-2.248884	-1.992874	-2.345620	-1.953063	-2.848555	-1.944451	-2.164104	-1.909560	-1.665714	-0.905047	-2.277799	-1.717775	0.105886	0.104497	0.105192
3.774000	-2.292862	-2.013499	-2.343988	-1.963420	-2.853914	-1.937597	-2.158046	-1.935866	-1.680856	-0.903136	-2.293537	-1.723100	0.102673	0.103324	0.102998
3.776000	-2.336840	-2.034124	-2.342356	-1.973777	-2.859273	-1.930743	-2.151988	-1.962171	-1.695999	-0.901225	-2.309274	-1.728425	0.099459	0.102151	0.100805
3.778000	-2.380818	-2.054749	-2.340723	-1.984134	-2.864633	-1.923890	-2.145930	-1.988477	-1.711141	-0.899314	-2.325011	-1.733750	0.096246	0.100978	0.098612
3.780000	-2.424795	-2.075373	-2.339091	-1.994491	-2.869992	-1.917036	-2.139872	-2.014782	-1.726283	-0.897403	-2.340748	-1.739075	0.093032	0.099804	0.096418
3.782000	-2.468773	-2.095998	-2.337458	-2.004849	-2.875351	-1.910182	-2.133814	-2.041088	-1.741426	-0.895492	-2.356486	-1.744400	0.089818	0.098631	0.094225
3.784000	-2.512751	-2.116623	-2.335826	-2.015206	-2.880710	-1.903328	-2.127756	-2.067394	-1.756568	-0.893581	-2.372223	-1.749725	0.086605	0.097458	0.092031
3.786000	-2.556729	-2.137248	-2.334194	-2.025563	-2.886070	-1.896474	-2.121698	-2.093699	-1.771710	-0.891670	-2.387961	-1.755050	0.083391	0.096285	0.089838
3.788000	-2.546643	-2.157873	-2.332561	-2.035920	-2.891429	-1.889620	-2.115639	-2.120005	-1.786852	-0.889759	-2.392885	-1.760375	0.082386	0.095112	0.088749
3.790000	-2.536558	-2.178498	-2.330929	-2.046277	-2.896788	-1.892170	-2.109581	-2.146311	-1.801995	-0.887848	-2.397810	-1.767581	0.081380	0.093524	0.087452
3.792000	-2.526473	-2.199122	-2.329296	-2.056634	-2.902148	-1.894720	-2.103523	-2.172616	-1.817137	-0.885937	-2.402735	-1.774787	0.080374	0.091936	0.086155
3.794000	-2.516388	-2.219747	-2.327664	-2.066991	-2.907507	-1.897270	-2.097466	-2.198922	-1.832279	-0.884026	-2.407660	-1.781993	0.079369	0.090349	0.084859
3.796000	-2.506303	-2.240372	-2.326032	-2.077348	-2.912866	-1.899820	-2.091408	-2.225228	-1.847422	-0.882115	-2.412584	-1.789198	0.078363	0.088761	0.083562
3.798000	-2.496218	-2.260997	-2.324399	-2.087706	-2.918226	-1.902370	-2.085349	-2.251534	-1.862564	-0.880204	-2.417509	-1.796404	0.077358	0.087174	0.082266
3.800000	-2.486133	-2.281622	-2.322767	-2.098063	-2.923585	-1.904920	-2.079291	-2.277839	-1.877706	-0.878293	-2.422434	-1.803610	0.076352	0.085586	0.080969
3.802000	-2.476048	-2.302247	-2.321134	-2.108420	-2.928944	-1.907470	-2.073233	-2.304145	-1.892848	-0.876382	-2.427359	-1.810816	0.075346	0.083999	0.079672
3.804000	-2.465963	-2.322871	-2.319502	-2.118777	-2.934304	-1.910019	-2.067175	-2.330450	-1.907991	-0.874471	-2.432283	-1.818021	0.074341	0.082411	0.078376
3.806000	-2.455878	-2.343496	-2.317870	-2.129134	-2.939663	-1.912569	-2.061117	-2.356756	-1.923133	-0.872560	-2.437208	-1.825227	0.073335	0.080823	0.077079
3.808000	-2.445793	-2.364121	-2.316237	-2.139491	-2.945022	-1.915119	-2.055059	-2.383062	-1.938275	-0.870649	-2.442133	-1.832433	0.072329	0.079236	0.075783
3.810000	-2.435708	-2.336135	-2.314605	-2.149848	-2.950382	-1.917669	-2.049001	-2.409367	-1.953418	-0.868738	-2.437335	-1.839639	0.073309	0.077648	0.075479
3.812000	-2.425623	-2.308150	-2.312973	-2.160206	-2.955741	-1.920219	-2.030513	-2.435673	-1.968560	-0.866827	-2.432538	-1.844358	0.074289	0.076608	0.075448
3.814000	-2.415538	-2.280164	-2.311340	-2.170563	-2.961100	-1.922769	-2.012025	-2.461979	-1.983702	-0.864916	-2.427741	-1.849078	0.075268	0.075569	0.075418
3.816000	-2.405452	-2.252179	-2.309708	-2.180920	-2.966460	-1.925319	-1.993537	-2.488284	-1.998844	-0.863005	-2.422944	-1.853798	0.076248	0.074529	0.075388
3.818000	-2.395367	-2.224193	-2.303435	-2.191277	-2.971819	-1.927868	-1.975049	-2.514590	-2.013987	-0.861094	-2.417218	-1.858518	0.077417	0.073489	0.075453
3.820000	-2.385283	-2.196208	-2.297163	-2.201634	-2.977178	-1.930418	-1.956562	-2.506139	-2.029129	-0.859183	-2.411493	-1.856286	0.078586	0.073980	0.076283
3.822000	-2.375197	-2.168222	-2.290890	-2.211991	-2.982538	-1.932968	-1.938074	-2.497688	-2.044271	-0.857272	-2.405768	-1.854055	0.079755	0.074472	0.077114
3.824000	-2.365112	-2.140237	-2.284618	-2.222348	-2.987897	-1.935518	-1.919586	-2.489237	-2.059414	-0.855361	-2.400043	-1.851823	0.080924	0.074964	0.077944
3.826000	-2.355027	-2.112251	-2.278346	-2.243067	-2.993256	-1.938068	-1.901098	-2.480786	-2.074556	-0.853450	-2.396389	-1.849591	0.081670	0.075455	0.078563
3.828000	-2.344942	-2.084266	-2.272073	-2.263784	-2.998616	-1.940618	-1.882610	-2.472335	-2.060529	-0.851539	-2.392736	-1.841526	0.082416	0.077232	0.079824
3.830000	-2.334857	-2.056280	-2.265801	-2.284503	-3.003975	-1.943168	-1.864122	-2.463884	-2.046502	-0.849628	-2.389083	-1.833461	0.083162	0.079009	0.081086
3.832000	-2.324772	-2.028295	-2.259528	-2.305220	-3.009334	-1.945718	-1.845634	-2.455433	-2.032475	-0.847717	-2.385430	-1.825395	0.083908	0.080786	0.082347
3.834000	-2.314687	-2.000309	-2.253256	-2.325938	-3.014693	-1.948267	-1.827146	-2.446982	-2.018448	-0.845806	-2.381777	-1.817330	0.084654	0.082563	0.083609
3.836000	-2.304602	-1.972324	-2.246984	-2.346656	-2.989615	-1.950817	-1.808658	-2.438531	-2.004421	-0.843895	-2.372036	-1.809264	0.086643	0.084340	0.085492
3.838000	-2.294517	-1.944338	-2.240711	-2.367374	-2.964536	-1.953367	-1.790170	-2.430080	-1.990393	-0.884541	-2.362295	-1.809710	0.088632	0.084242	0.086437
3.840000	-2.284432	-1.916353	-2.234439	-2.388093	-2.939458	-1.955917	-1.771682	-2.421629	-1.976366	-0.925188	-2.352555	-1.810157	0.090621	0.084144	0.087382
3.842000	-2.274347	-1.888367	-2.228166	-2.408810	-2.914380	-1.958467	-1.753194	-2.413178	-1.962339	-0.965834	-2.342814	-1.810603	0.092610	0.084045	0.088328
3.844000	-2.264261	-1.860382	-2.221894	-2.429528	-2.889301	-1.961017	-1.734706	-2.404727	-1.948312	-1.006481	-2.333073	-1.811049	0.094599	0.083947	0.089273
3.846000	-2.254177	-1.832396	-2.215621	-2.450246	-2.864223	-1.963567	-1.716218	-2.396276	-1.934285	-1.047128	-2.323333	-1.811495	0.096588	0.083849	0.090219
3.848000	-2.244092	-1.804411	-2.209349	-2.470964	-2.839144	-1.966116	-1.697730	-2.387825	-1.920258	-1.087774	-2.313592	-1.811941	0.098577	0.083751	0.091164
3.850000	-2.234006	-1.776425	-2.203077	-2.491682	-2.814065	-1.968666	-1.679242	-2.379374	-1.906231	-1.128421	-2.303851	-1.812387	0.100566	0.083652	0.092109
3.852000	-2.223921	-1.748440	-2.196804	-2.512400	-2.788987	-1.971216	-1.660754	-2.370923	-1.892204	-1.169067	-2.294111	-1.812833	0.102555	0.083554	0.093055
3.854000	-2.213836	-1.720454	-2.190532	-2.533118	-2.763908	-1.973766	-1.642267	-2.362472	-1.878177	-1.209714	-2.284370	-1.813279	0.104545	0.083456	0.094000
3.856000	-2.203751	-1.692469	-2.184259	-2.553836	-2.738830	-1.976316	-1.623779	-2.354021	-1.864150	-1.250360	-2.274629	-1.813725	0.106534	0.083357	0.094946
3.858000	-2.193666	-1.664483	-2.177987	-2.574554	-2.713751	-1.978866	-1.605291	-2.345570	-1.850123	-1.291007	-2.264888	-1.814171	0.108523	0.083259	0.095891
3.860000	-2.183581	-1.636498	-2.171715	-2.595272	-2.688673	-1.981416	-1.586803	-2.337119	-1.836096	-1.331654	-2.255148	-1.814617	0.110512	0.083161	0.096836
3.862000	-2.173496	-1.608512	-2.165442	-2.615990	-2.663594	-1.983966	-1.568315	-2.328668	-1.822069	-1.372300	-2.245407	-1.815063	0.112501	0.083063	0.097782
3.864000	-2.163411	-1.580527	-2.159170	-2.636708	-2.638516	-1.986515	-1.549827	-2.320217	-1.808042	-1.412947	-2.235666	-1.815510	0.114490	0.082964	0.098727
3.866000	-2.153326	-1.552541	-2.152897	-2.657426	-2.613437	-1.989065	-1.531339	-2.311766	-1.794014	-1.453593	-2.225925	-1.815956	0.116479	0.082866	0.099672
3.868000	-2.146330	-1.524556	-2.146625	-2.678144	-2.588359	-1.991615	-1.512851	-2.303315	-1.779987	-1.494240	-2.216803	-1.816402	0.118342	0.082768	0.100555
3.870000	-2.139335	-1.496570	-2.140352	-2.698862	-2.563280	-1.999584	-1.494363	-2.294864	-1.765960	-1.534886	-2.207680	-1.817932	0.120204	0.082431	0.101318
3.872000	-2.132339	-1.468585	-2.134080	-2.719580	-2.538202	-2.007553	-1.475875	-2.286413	-1.751933	-1.575533	-2.198557	-1.819462	0.122067	0.082094	0.102081
3.874000	-2.125344	-1.440599	-2.127808	-2.740298	-2.513124	-2.015522	-1.457387	-2.277962	-1.737906	-1.616179	-2.189435	-1.820992	0.123930	0.081757	0.102843
3.876000	-2.118349	-1.412614	-2.121535	-2.761016	-2.488045	-2.023491	-1.438899	-2.269511	-1.723879	-1.656826	-2.180312	-1.822521	0.125793	0.081419	0.103606
3.878000	-2.111353	-1.384628	-2.115263	-2.781734	-2.462966	-2.031460	-1.420411	-2.261060	-1.709852	-1.697473	-2.171189	-1.824051	0.127656	0.081082	0.104369
3.880000	-2.104358	-1.356643	-2.108990	-2.802452	-2.437888	-2.039429	-1.401923	-2.252609	-1.695825	-1.738119	-2.162066	-1.825581	0.129519	0.080745	0.105132
3.882000	-2.097362	-1.328657	-2.102718	-2.823170	-2.412809	-2.047398	-1.383435	-2.244159	-1.681798	-1.778766	-2.152943	-1.827111	0.131382	0.080408	0.105895
3.884000	-2.090367	-1.300672	-2.096446	-2.843888	-2.387731	-2.055367	-1.364947	-2.235708	-1.667771	-1.819412	-2.143821	-1.828641	0.133245	0.080071	0.106658
3.886000	-2.083371	-1.272686	-2.090173	-2.864606	-2.362652	-2.063337	-1.346460	-2.227257	-1.653744	-1.860059	-2.134698	-1.830171	0.135107	0.079734	0.107421
3.888000	-2.076376	-1.244701	-2.083901	-2.885324	-2.337574	-2.071306	-1.327972	-2.218806	-1.639717	-1.900705	-2.125575	-1.831701	0.136970	0.079397	0.108184
3.890000	-2.069381	-1.276413	-2.077628	-2.906042	-2.312495	-2.079275	-1.309484	-2.210355	-1.625690	-1.941352	-2.128392	-1.833231	0.136395	0.079060	0.107728
3.892000	-2.062385	-1.308125	-2.071356	-2.926760	-2.287417	-2.087244	-1.301033	-2.201904	-1.611663	-1.981999	-2.131209	-1.836768	0.135820	0.078281	0.107050
3.894000	-2.055390	-1.339838	-2.065083	-2.947478	-2.262338	-2.095213	-1.292582	-2.193453	-1.597636	-2.022645	-2.134026	-1.840306	0.135245	0.077501	0.106373
3.896000	-2.048394	-1.371550	-2.058811	-2.968196	-2.237260	-2.103182	-1.284131	-2.185002	-1.583608	-2.063292	-2.136842	-1.843843	0.134670	0.076722	0.105696
3.898000	-2.041399	-1.403263	-2.066626	-2.988914	-2.212181	-2.111151	-1.275680	-2.176551	-1.569581	-2.103938	-2.142477	-1.847380	0.133519	0.075943	0.104731
3.900000	-2.034403	-1.434975	-2.074442	-3.009632	-2.187103	-2.119120	-1.267229	-2.155188	-1.555554	-2.144585	-2.148111	-1.848335	0.132369	0.075732	0.104050
3.902000	-2.027408	-1.466688	-2.082257	-3.030350	-2.162024	-2.127089	-1.258778	-2.133825	-1.541527	-2.185231	-2.153745	-1.849290	0.131218	0.075522	0.103370
3.904000	-2.020412	-1.498400	-2.090072	-3.051068	-2.136946	-2.135058	-1.250327	-2.112462	-1.527500	-2.225878	-2.159380	-1.850245	0.130067	0.075311	0.102689
3.906000	-2.013417	-1.530113	-2.097888	-3.044073	-2.111867	-2.143027	-1.241876	-2.091099	-1.513473	-2.266525	-2.159472	-1.851200	0.130049	0.075101	0.102575
3.908000	-2.006421	-1.561825	-2.105703	-3.037077	-2.086789	-2.150996	-1.233425	-2.069736	-1.491314	-2.307171	-2.159563	-1.850529	0.130030	0.075249	0.102639
3.910000	-1.999426	-1.593537	-2.113518	-3.030082	-2.061710	-2.158965	-1.224974	-2.048373	-1.469156	-2.347818	-2.159655	-1.849857	0.130011	0.075397	0.102704
3.912000	-1.992431	-1.625250	-2.121334	-3.023087	-2.036632	-2.166934	-1.216523	-2.027011	-1.446997	-2.388464	-2.159747	-1.849186	0.129993	0.075545	0.102769
3.914000	-1.985435	-1.656962	-2.129149	-3.016091	-2.011553	-2.174903	-1.208072	-2.005648	-1.424839	-2.429111	-2.159838	-1.848515	0.129974	0.075693	0.102833
3.916000	-1.978440	-1.688675	-2.136965	-3.009096	-2.017733	-2.182872	-1.199621	-1.984285	-1.402680	-2.469757	-2.166181	-1.847843	0.128679	0.075841	0.102260
3.918000	-1.971444	-1.720387	-2.144780	-3.002100	-2.023912	-2.190841	-1.191170	-1.962922	-1.380521	-2.436760	-2.172524	-1.832443	0.127383	0.079234	0.103308
3.920000	-1.964449	-1.752100	-2.152595	-2.995105	-2.030091	-2.198810	-1.182719	-1.941559	-1.358363	-2.403763	-2.178868	-1.817043	0.126088	0.082627	0.104357
3.922000	-1.957453	-1.783812	-2.160411	-2.988109	-2.036270	-2.206779	-1.174268	-1.920197	-1.336204	-2.370766	-2.185211	-1.801643	0.124793	0.086019	0.105406
3.924000	-1.950458	-1.815524	-2.168226	-2.981114	-2.042449	-2.214748	-1.165817	-1.898834	-1.314045	-2.337770	-2.191554	-1.786243	0.123497	0.089412	0.106455
3.926000	-1.943462	-1.847237	-2.176041	-2.974118	-2.048629	-2.222717	-1.157366	-1.877471	-1.291887	-2.304773	-2.197898	-1.770843	0.122202	0.092805	0.107504
3.928000	-1.936467	-1.878949	-2.183857	-2.967123	-2.054808	-2.230686	-1.148915	-1.856108	-1.269728	-2.271775	-2.204241	-1.755443	0.120907	0.096198	0.108553
3.930000	-1.929471	-1.910662	-2.191672	-2.960128	-2.060987	-2.238655	-1.140464	-1.834745	-1.247570	-2.238779	-2.210584	-1.740042	0.119612	0.099591	0.109601
3.932000	-1.922476	-1.942374	-2.199487	-2.953132	-2.067167	-2.246624	-1.132013	-1.813382	-1.225411	-2.205782	-2.216927	-1.724643	0.118316	0.102984	0.110650
3.934000	-1.915481	-1.974087	-2.207303	-2.946137	-2.073346	-2.254593	-1.123562	-1.792019	-1.203252	-2.172785	-2.223270	-1.709242	0.117021	0.106377	0.111699
3.936000	-1.908485	-2.005799	-2.215118	-2.939141	-2.079525	-2.262563	-1.115111	-1.770657	-1.181094	-2.139788	-2.229614	-1.693842	0.115726	0.109770	0.112748
3.938000	-1.901490	-2.037512	-2.222934	-2.932146	-2.085704	-2.270531	-1.106660	-1.749294	-1.158935	-2.106791	-2.235957	-1.678442	0.114430	0.113163	0.113797
3.940000	-1.894494	-2.069224	-2.230749	-2.925150	-2.091883	-2.278501	-1.098209	-1.727931	-1.136776	-2.073794	-2.242300	-1.663042	0.113135	0.116556	0.114846
3.942000	-1.887499	-2.100936	-2.238564	-2.918155	-2.098063	-2.286469	-1.089758	-1.706568	-1.114618	-2.040797	-2.248644	-1.647642	0.111840	0.119949	0.115894
3.944000	-1.880503	-2.132649	-2.246380	-2.911160	-2.104242	-2.294439	-1.081307	-1.685205	-1.092459	-2.007800	-2.254987	-1.632242	0.110545	0.123342	0.116943
3.946000	-1.873508	-2.164361	-2.254195	-2.904164	-2.110421	-2.302408	-1.072856	-1.663842	-1.070301	-1.974803	-2.261330	-1.616842	0.109249	0.126735	0.117992
3.948000	-1.870053	-2.196074	-2.262011	-2.897168	-2.116601	-2.310377	-1.064405	-1.642480	-1.048142	-1.941806	-2.268381	-1.601442	0.107809	0.130128	0.118969
3.950000	-1.866598	-2.227786	-2.269826	-2.890173	-2.122780	-2.306235	-1.055954	-1.621117	-1.025983	-1.908809	-2.275433	-1.583620	0.106370	0.134054	0.120212
3.952000	-1.863143	-2.259499	-2.277641	-2.883178	-2.128959	-2.302094	-1.047503	-1.599754	-1.003825	-1.875812	-2.282484	-1.565798	0.104930	0.137981	0.121455
3.954000	-1.859689	-2.291211	-2.285457	-2.876182	-2.135138	-2.297952	-1.039052	-1.578391	-0.981666	-1.842815	-2.289535	-1.547975	0.103490	0.141907	0.122699
3.956000	-1.856234	-2.322923	-2.293272	-2.869187	-2.141318	-2.293811	-1.030601	-1.557028	-0.959507	-1.809818	-2.296587	-1.530153	0.102050	0.145834	0.123942
3.958000	-1.852779	-2.354636	-2.301087	-2.862191	-2.147497	-2.289670	-1.022150	-1.535665	-0.937349	-1.776821	-2.303638	-1.512331	0.100610	0.149761	0.125185
3.960000	-1.849324	-2.386348	-2.308903	-2.855196	-2.153676	-2.285528	-1.013699	-1.514302	-0.915190	-1.743824	-2.310689	-1.494509	0.099170	0.153687	0.126429
3.962000	-1.845869	-2.418061	-2.316718	-2.848200	-2.159855	-2.281387	-1.005248	-1.492940	-0.893032	-1.710827	-2.317741	-1.476687	0.097730	0.157614	0.127672
3.964000	-1.842414	-2.449773	-2.324533	-2.841205	-2.166034	-2.277245	-0.996797	-1.471577	-0.870873	-1.677830	-2.324792	-1.458864	0.096290	0.161540	0.128915
3.966000	-1.838959	-2.481486	-2.332349	-2.834209	-2.172214	-2.273104	-0.988346	-1.450214	-0.848714	-1.644833	-2.331843	-1.441042	0.094850	0.165467	0.130159
3.968000	-1.835505	-2.513198	-2.340164	-2.827214	-2.178393	-2.268962	-0.979895	-1.428851	-0.826556	-1.611836	-2.338895	-1.423220	0.093411	0.169393	0.131402
3.970000	-1.832050	-2.536913	-2.347980	-2.820219	-2.184572	-2.264821	-0.971444	-1.407488	-0.804397	-1.578839	-2.344347	-1.405398	0.092297	0.173320	0.132809
3.972000	-1.828595	-2.560627	-2.355795	-2.813223	-2.190752	-2.260679	-1.001096	-1.386125	-0.782238	-1.545842	-2.349798	-1.395196	0.091184	0.175568	0.133376
3.974000	-1.825140	-2.584342	-2.363610	-2.806228	-2.196931	-2.256538	-1.030747	-1.364763	-0.760080	-1.512845	-2.355250	-1.384995	0.090071	0.177815	0.133943
3.976000	-1.821685	-2.608056	-2.371426	-2.799232	-2.203110	-2.252397	-1.060398	-1.343400	-0.737921	-1.479849	-2.360702	-1.374793	0.088958	0.180063	0.134510
3.978000	-1.818230	-2.631770	-2.378969	-2.792237	-2.209289	-2.248255	-1.090049	-1.322037	-0.715763	-1.446851	-2.366099	-1.364591	0.087855	0.182311	0.135083
3.980000	-1.814775	-2.655485	-2.386512	-2.785241	-2.215468	-2.244114	-1.119701	-1.330488	-0.693604	-1.413855	-2.371496	-1.360352	0.086753	0.183245	0.134999
3.982000	-1.811320	-2.679199	-2.394056	-2.778246	-2.221648	-2.239972	-1.149352	-1.338939	-0.671445	-1.380858	-2.376894	-1.356113	0.085651	0.184178	0.134915
3.984000	-1.807866	-2.702914	-2.401599	-2.771250	-2.227827	-2.235831	-1.179003	-1.347390	-0.649287	-1.347861	-2.382291	-1.351874	0.084549	0.185112	0.134831
3.986000	-1.804411	-2.726628	-2.409142	-2.734358	-2.234006	-2.231689	-1.208655	-1.355841	-0.627128	-1.314864	-2.381709	-1.347635	0.084668	0.186046	0.135357
3.988000	-1.800956	-2.750343	-2.416686	-2.697465	-2.240185	-2.227548	-1.238306	-1.364292	-0.622348	-1.281867	-2.381127	-1.346872	0.084787	0.186214	0.135501
3.990000	-1.797501	-2.774057	-2.424229	-2.660572	-2.246365	-2.223407	-1.267957	-1.372743	-0.617567	-1.248870	-2.380545	-1.346109	0.084906	0.186383	0.135644
3.992000	-1.794046	-2.797771	-2.431772	-2.623679	-2.252544	-2.219265	-1.297609	-1.381194	-0.612787	-1.215873	-2.379962	-1.345345	0.085025	0.186551	0.135788
3.994000	-1.790591	-2.821486	-2.439315	-2.586786	-2.258723	-2.215124	-1.327260	-1.389645	-0.608007	-1.182876	-2.379380	-1.344582	0.085143	0.186719	0.135931
3.996000	-1.787136	-2.845200	-2.446859	-2.549893	-2.253636	-2.210982	-1.356911	-1.398096	-0.603227	-1.149879	-2.376545	-1.343819	0.085722	0.186887	0.136305
3.998000	-1.783682	-2.868915	-2.454402	-2.513000	-2.248549	-2.206841	-1.386563	-1.406547	-0.598446	-1.151314	-2.373709	-1.349942	0.086301	0.185538	0.135920
4.000000	-1.780227	-2.892629	-2.461945	-2.476108	-2.243462	-2.202699	-1.416214	-1.414998	-0.593666	-1.152748	-2.370874	-1.356065	0.086880	0.184189	0.135535
4.002000	-1.776772	-2.916344	-2.469489	-2.439215	-2.238374	-2.198558	-1.445865	-1.423449	-0.588886	-1.154183	-2.368039	-1.362188	0.087459	0.182840	0.135150
4.004000	-1.773317	-2.940058	-2.477032	-2.402322	-2.233287	-2.194416	-1.475517	-1.431900	-0.584105	-1.155617	-2.365203	-1.368311	0.088038	0.181491	0.134765
4.006000	-1.769862	-2.963773	-2.484575	-2.365429	-2.228200	-2.190275	-1.505168	-1.440351	-0.579325	-1.157052	-2.362368	-1.374434	0.088617	0.180142	0.134380
4.008000	-1.766407	-2.987487	-2.492119	-2.328536	-2.223113	-2.186133	-1.534819	-1.448802	-0.574545	-1.158487	-2.359532	-1.380557	0.089196	0.178793	0.133995
4.010000	-1.762952	-3.011202	-2.499662	-2.291643	-2.218025	-2.181992	-1.564470	-1.457253	-0.569764	-1.159921	-2.356697	-1.386680	0.089775	0.177444	0.133610
4.012000	-1.759497	-3.034916	-2.507205	-2.254750	-2.212938	-2.177851	-1.594122	-1.465704	-0.564984	-1.161356	-2.353861	-1.392803	0.090354	0.176095	0.133225
[truncated: 14,510 more rows]
