# Supplementary material for: Bayesian inference for biophysical neuron models enables stimulus optimization for retinal neuroprosthetics
Source: eLife. 2020 Oct 27;9:e54997. doi: 10.7554/eLife.54997 (PMC7673784; doi:10.7554/eLife.54997)
Supplement: Figure 5—source data 1. [file elife-54997-fig5-data1.zip › OFF_iGluSnFR_experimental_recordings.csv]

Time/s	BC3a_Strychnine: rec1	BC3a_Strychnine: rec2	BC3a_Strychnine: rec3	BC3a_Strychnine: rec4	BC3a_Strychnine: rec5	BC3a_Strychnine: rec6	BC3a_Strychnine: rec7	BC3a_Strychnine: rec8	BC3a_Strychnine: rec9	BC3a_Strychnine: rec10	BC3a_Strychnine: rec11	BC3a_Strychnine: rec12	BC3a_Strychnine: rec13	BC3a_Strychnine: rec14	BC3a_Strychnine: rec15	BC3a_Strychnine: rec16	BC3a_Strychnine: rec17	BC3a_Strychnine: rec18	BC3a_Strychnine: rec19
0.007812	-0.022985	0.050755	0.209470	-0.003640	0.034102	-0.067339	0.014574	-0.122768	0.240693	-0.015126	0.092734	-0.048358	-0.041779	-0.034879	-0.072824	0.089158	0.095427	0.058562	-0.133784
0.023438	-0.182941	0.021911	0.240536	-0.126231	0.063851	-0.083178	-0.078364	-0.160825	0.441881	-0.160282	-0.048238	-0.137292	-0.268931	-0.044170	-0.140466	0.090941	0.226621	0.138628	-0.392843
0.039062	-0.155360	0.006806	-0.013881	-0.033602	0.133890	-0.033884	-0.250743	-0.010376	0.223866	-0.171573	-0.259260	0.059105	-0.284385	-0.012565	0.030687	-0.039682	0.226363	0.126056	-0.267645
0.054688	0.019376	0.136517	-0.107776	0.132137	0.096999	-0.151456	-0.305127	-0.036015	0.083662	-0.163772	-0.228503	0.384420	-0.216568	0.009107	0.075218	-0.072595	0.118194	0.064133	-0.026482
0.070312	0.134660	0.202011	-0.076128	0.110834	0.002141	-0.179638	-0.057871	-0.012144	-0.063504	-0.156865	-0.199799	0.412798	-0.187657	-0.001412	-0.054405	-0.051944	-0.045664	0.052524	0.010751
0.085938	0.000087	0.193865	0.038344	-0.032264	0.074915	-0.165533	0.003709	-0.034594	-0.099192	-0.080347	-0.130371	0.288685	-0.107038	0.004835	-0.105743	-0.059972	-0.154992	0.010552	-0.100145
0.101562	-0.079364	0.171037	0.079462	0.057012	0.204735	-0.070096	-0.209252	-0.052448	-0.017543	0.060376	-0.052440	0.284710	0.106783	0.157162	-0.025639	-0.049017	-0.061858	-0.084318	-0.103764
0.117188	0.075419	0.127152	-0.044605	0.259956	0.179310	0.149813	-0.174334	-0.019153	0.075999	0.197904	0.095449	0.276073	0.337816	0.159267	0.064677	-0.015052	0.124758	-0.109797	-0.123289
0.132812	0.158984	0.214914	-0.108028	0.355391	0.176092	0.355653	0.068595	-0.003249	0.100143	0.253768	0.302339	0.235459	0.410150	0.046927	0.079274	-0.047594	0.383976	-0.079782	-0.182864
0.148438	0.129983	0.342377	0.012481	0.359195	0.195538	0.246692	0.183436	-0.084422	0.163991	0.248726	0.254355	0.154716	0.220619	0.006804	-0.032182	-0.068441	0.523478	-0.044107	-0.193794
0.164062	0.097638	0.343004	0.134433	0.342593	0.110136	0.037748	0.199100	-0.060656	0.212865	0.209851	0.082775	0.101837	0.052665	-0.029768	-0.091227	-0.033460	0.181339	0.000246	-0.070487
0.179688	0.102662	0.242454	0.296914	0.236938	0.066372	0.006273	0.184324	0.082507	0.108387	0.172640	0.110447	0.069577	0.055213	0.044048	-0.051563	0.028504	-0.280233	-0.009850	-0.008929
0.195312	0.223121	0.088000	0.548706	0.036342	0.132663	-0.034029	0.291799	0.056787	-0.033482	0.008073	0.215180	0.085740	0.047163	0.149729	0.043420	0.164431	-0.294250	-0.042189	-0.160006
0.210938	0.288634	0.006098	0.621034	-0.024111	0.141972	-0.064112	0.392947	0.008917	-0.002565	-0.161370	0.181562	0.141642	0.030304	0.119387	0.132771	0.290169	-0.013174	0.018205	-0.094761
0.226562	0.191025	-0.080487	0.465379	-0.012533	0.041352	-0.012486	0.215675	0.088754	0.108238	0.055990	0.080145	0.140813	0.093477	0.129292	0.230351	0.310006	0.060203	0.118809	0.228401
0.242188	0.104980	-0.147731	0.212534	-0.138537	0.004755	-0.002511	-0.105711	0.187908	0.079962	0.340226	0.089747	0.068410	0.156284	0.101105	0.243351	0.195953	-0.048603	0.136030	0.313347
0.257812	0.058415	0.007736	0.018740	-0.170791	0.107604	0.001606	-0.444378	0.288920	0.013667	0.198289	0.198343	-0.006356	0.130305	-0.020066	0.026795	0.030051	0.019360	0.141107	0.254393
0.273438	-0.027487	0.153001	0.046432	0.009023	0.122317	0.067969	-0.469548	0.246870	0.048667	0.035583	0.222624	-0.130023	0.095631	-0.055255	-0.041541	-0.005622	0.207456	0.111637	0.252580
0.289062	-0.039279	0.101396	0.109870	0.129902	0.044612	0.107853	0.038701	0.090585	0.129171	0.003371	0.097859	-0.331557	0.061530	-0.051268	0.107299	0.073121	0.307489	-0.008133	0.171324
0.304688	0.056463	0.075663	0.071792	0.175657	-0.021731	0.037859	0.487275	-0.015234	0.230755	-0.109464	-0.104686	-0.394018	0.016912	-0.136891	0.075411	0.056658	0.264738	-0.084169	0.021667
0.320312	0.056524	0.064133	0.128070	0.257263	-0.150803	-0.011819	0.575292	-0.032123	0.221425	-0.055249	-0.249349	-0.245535	-0.019317	-0.221958	-0.016023	-0.074828	0.204204	-0.038071	-0.009016
0.335938	-0.061872	-0.026955	0.191689	0.287291	-0.180103	0.024294	0.552155	0.014161	0.067679	0.118565	-0.190149	-0.051328	-0.060565	-0.166121	0.011125	-0.063384	0.134538	0.071885	0.036622
0.351562	-0.099848	-0.002502	0.186707	0.217374	-0.072851	0.066413	0.491888	0.021606	-0.012352	0.184830	-0.053304	0.072201	0.036702	-0.109084	0.083762	0.029589	0.049184	0.089522	0.069880
0.367188	-0.090086	0.076781	0.241633	0.079244	-0.029250	0.118786	0.319314	-0.035684	-0.084133	0.114979	0.035633	0.127051	0.290291	-0.130905	0.099599	-0.040528	0.111651	-0.026982	0.176774
0.382812	-0.100897	0.089183	0.183822	0.019767	-0.068552	0.152738	0.062152	-0.012242	-0.197999	0.013714	0.140371	-0.015011	0.378710	-0.124998	-0.008052	-0.182443	0.108241	-0.124971	0.206237
0.398438	-0.015429	0.130108	0.081854	0.037777	-0.094271	0.187970	0.040190	0.069816	-0.216873	-0.012420	0.175924	-0.208769	0.160533	-0.118746	-0.077388	-0.136341	0.016721	-0.113779	0.112485
0.414062	0.070143	0.146279	0.194764	0.082710	-0.055152	0.245831	0.270370	-0.006285	-0.203503	-0.018368	0.096895	-0.125866	0.007761	-0.133982	-0.043285	0.051055	0.137080	-0.059589	0.084019
0.429688	0.020222	0.084748	0.354453	0.153853	-0.058453	0.151593	0.273553	-0.197488	-0.190607	-0.000555	0.089862	0.020527	0.102625	-0.061515	-0.026656	0.073162	0.303337	-0.064740	0.176123
0.445312	-0.050087	0.002171	0.308672	0.076749	-0.095636	-0.004510	0.103722	-0.250016	-0.098034	-0.019156	0.090724	0.109978	0.121220	0.050339	-0.061551	-0.046231	0.375993	-0.108336	0.430662
0.460938	-0.042796	-0.056238	0.201785	-0.065286	-0.041288	0.067093	0.191105	-0.071789	0.034995	-0.040753	-0.000323	0.316093	-0.036235	0.046128	-0.059203	-0.088575	0.421309	-0.023811	0.613296
0.476562	0.000346	-0.003306	0.245960	-0.070561	0.010819	0.238278	0.331125	0.093077	0.084775	0.067004	-0.034637	0.428017	-0.130670	0.011568	0.032569	-0.008274	0.268362	0.133846	0.502780
0.492188	-0.003092	0.110942	0.223013	-0.122636	0.002428	0.271183	0.146682	0.043070	0.069022	0.147672	-0.032952	0.282391	-0.149576	0.094890	0.158620	0.038690	-0.020076	0.160480	0.282359
0.507812	0.020195	0.090037	0.036220	-0.239165	0.014656	0.205846	-0.207449	-0.018659	0.144432	0.125445	0.003393	0.198058	-0.130521	0.222988	0.264734	-0.050727	-0.032227	0.098619	-0.012745
0.523438	0.182784	-0.024652	-0.045196	-0.110176	0.007867	0.137329	-0.286942	0.027944	0.198727	0.221399	-0.019136	0.237106	0.033848	0.240182	0.230759	-0.066372	0.145672	0.073093	-0.149888
0.539062	0.260866	-0.061289	0.009247	0.062840	-0.067169	0.048915	-0.142081	0.017010	0.093783	0.306691	-0.210894	0.142162	0.193451	0.146842	0.031014	0.036015	0.089993	0.077336	0.078094
0.554688	0.107235	-0.035398	0.025238	0.034095	-0.083490	-0.037010	-0.151848	-0.061203	0.001806	0.153782	-0.283373	-0.089591	0.214377	0.042317	-0.086962	0.006224	-0.049740	0.028690	0.317611
0.570312	-0.037414	-0.041056	-0.031165	-0.028312	-0.028118	-0.006705	-0.178790	-0.149893	-0.123368	0.126957	-0.161819	-0.301227	0.151732	-0.034006	-0.013029	-0.152817	-0.038458	-0.035525	0.273054
0.585938	-0.089345	-0.062731	-0.035668	-0.064821	0.001845	-0.033753	-0.004087	-0.142165	-0.274578	0.217248	-0.051274	-0.284030	-0.037382	-0.108373	0.003124	-0.215016	-0.043148	-0.109532	0.098864
0.601562	-0.123582	-0.060738	0.010684	-0.054143	0.031735	-0.199659	0.196472	-0.009822	-0.231097	0.000491	-0.027811	-0.011256	-0.106485	-0.149320	-0.221341	-0.129182	0.000501	-0.252424	0.122194
0.617188	-0.130475	-0.048953	0.023689	-0.060814	0.027942	-0.222884	0.173978	-0.027183	-0.099153	-0.202398	-0.058802	0.286322	0.068332	-0.115388	-0.313082	-0.035573	0.094403	-0.246804	0.243110
0.632812	-0.085424	-0.092240	0.014176	-0.075312	0.059135	-0.154134	0.098869	-0.173517	-0.058579	-0.056337	-0.051254	0.363091	0.182652	-0.092216	-0.040327	0.043708	-0.083046	-0.056023	0.242672
0.648438	-0.006108	-0.208970	-0.033820	-0.030458	0.191810	-0.180173	0.157042	-0.180055	0.001072	0.014056	0.004064	0.116949	0.259876	-0.097721	0.045855	0.095674	-0.265081	0.009221	0.127943
0.664062	-0.021073	-0.237448	-0.103470	-0.040318	0.261397	-0.214526	0.066527	-0.075691	0.121173	-0.158767	0.029392	-0.187603	0.292123	-0.035197	-0.046236	0.036256	-0.161603	-0.006514	0.003513
0.679688	-0.139713	-0.201669	-0.145338	-0.171722	0.189730	-0.172070	-0.143121	-0.014231	0.088633	-0.052985	-0.038404	-0.287698	0.114125	0.083225	0.055355	-0.029588	-0.124729	0.071301	0.035949
0.695312	-0.169993	-0.199908	-0.141311	-0.355974	0.057720	-0.173608	-0.136388	0.050517	-0.028815	0.162576	-0.142859	-0.254831	-0.093237	0.149043	0.004821	-0.052291	-0.144032	0.104824	0.056632
0.710938	-0.060391	-0.143128	-0.100178	-0.360463	-0.022149	-0.235188	0.026756	0.116336	-0.003644	-0.065106	-0.161147	-0.025989	-0.179264	0.098843	-0.195329	-0.071553	-0.071680	0.020939	-0.036936
0.726562	-0.013268	-0.090305	-0.067539	-0.266992	-0.044377	-0.237758	0.096809	0.027343	0.059048	-0.352311	-0.103427	0.190720	-0.162160	0.047651	-0.143540	-0.076102	-0.070758	-0.026457	-0.131234
0.742188	-0.028729	-0.073392	-0.077499	-0.213057	-0.070356	-0.201310	0.147062	-0.122533	0.038686	-0.390730	-0.049387	0.060141	-0.082061	0.020253	0.083076	-0.094114	-0.137385	-0.010695	-0.244167
0.757812	0.021741	-0.086650	-0.125079	-0.139449	-0.116617	-0.020867	0.249515	-0.130907	-0.011543	-0.306470	0.025941	-0.101378	-0.055882	-0.049062	0.086546	-0.056883	-0.103937	-0.026571	-0.267566
0.773438	0.015999	-0.128017	-0.178786	-0.133447	-0.133556	0.208345	0.174337	-0.025534	-0.039005	-0.222566	0.027559	-0.092628	-0.079746	0.009085	-0.163094	0.053003	0.006411	-0.035588	-0.354772
0.789062	-0.049720	-0.138372	-0.135580	-0.005305	-0.076081	0.220191	-0.012524	0.032682	-0.066196	-0.189416	-0.061432	-0.051830	-0.089752	0.111937	-0.162210	0.168241	-0.024425	-0.032268	-0.432678
0.804688	-0.049058	-0.170080	0.009591	0.106429	0.021441	0.083426	0.022276	0.015859	-0.110957	-0.019731	-0.042172	-0.126954	-0.074457	0.066375	0.058846	0.277893	-0.028991	-0.064126	-0.108976
0.820312	-0.008153	-0.127318	0.064075	-0.046849	0.094192	-0.050553	0.118120	-0.019292	-0.111915	0.205820	0.022290	-0.162808	-0.045052	0.030592	-0.031891	0.275179	0.214052	-0.043305	0.204934
0.835938	0.086859	0.040424	-0.056341	-0.079728	0.033263	-0.036068	-0.109650	-0.019202	-0.034353	0.390484	0.025310	-0.097239	-0.055007	0.068986	-0.166175	0.124365	0.429167	0.008388	0.135308
0.851562	0.152499	0.104250	-0.169706	0.054057	-0.062868	0.075408	-0.378915	0.045247	0.084656	0.419319	0.063437	-0.121331	-0.032749	0.088240	0.044273	-0.022064	0.401944	-0.068633	0.023930
0.867188	0.010981	0.122266	-0.158296	-0.006796	-0.042911	0.091796	-0.234010	0.045890	0.055552	0.084294	0.137269	0.065166	0.022606	0.024769	0.165215	-0.039258	0.194850	-0.162936	0.127646
0.882812	-0.142559	0.223568	-0.069272	-0.207008	-0.004449	0.023886	-0.032947	-0.013220	-0.134578	-0.170682	0.101636	0.378000	0.004895	-0.053317	0.076043	0.045128	-0.061036	-0.126917	0.228980
0.898438	-0.134539	0.199773	0.010491	-0.170562	-0.043635	-0.081257	-0.108262	0.025991	-0.206743	-0.127333	0.077207	0.280589	0.002202	-0.070767	0.114760	0.060825	-0.201378	-0.058835	0.197726
0.914062	-0.088354	0.062008	-0.022694	0.032595	-0.121363	-0.163192	-0.201081	0.119448	-0.162816	-0.055937	0.169973	-0.054055	0.053052	-0.122930	0.223890	-0.002635	-0.215312	0.032147	0.219339
0.929688	-0.003376	0.036814	-0.120867	0.142696	-0.107042	-0.163839	-0.220270	0.132663	-0.132433	-0.046384	0.086388	-0.261746	0.028771	-0.095386	0.207837	0.065683	-0.121240	0.133161	0.258693
0.945312	0.113229	0.050142	-0.194283	0.124042	-0.012474	-0.156338	-0.094355	0.009408	-0.081888	-0.075879	-0.160507	-0.352622	-0.069600	0.078765	-0.015014	0.237723	0.017442	0.131641	0.135014
0.960938	0.130463	-0.052951	-0.121335	-0.013998	0.005766	-0.144854	-0.026571	-0.140110	-0.033869	-0.049138	-0.185178	-0.311818	-0.097701	0.186222	-0.187758	0.216691	-0.041539	0.076510	-0.019442
0.976562	0.036923	-0.146350	0.067587	-0.040905	-0.062171	-0.116016	-0.276514	-0.172302	0.034995	-0.069399	0.000852	-0.171769	-0.079952	0.195416	0.008021	-0.011712	-0.236356	0.030350	0.110845
0.992188	-0.099283	-0.081825	0.049568	0.019979	-0.102503	-0.132800	-0.358484	-0.163573	0.191690	-0.062824	0.105651	-0.053635	-0.057265	0.138077	0.143259	-0.078890	-0.241371	0.010579	0.255416
1.007812	-0.162160	0.029397	-0.088937	-0.127516	-0.081305	-0.132181	-0.156129	-0.195756	0.300269	0.062933	0.097846	0.031186	0.000617	0.011325	0.002746	0.035581	-0.114707	0.025690	0.045104
1.023438	-0.084408	0.014435	0.004380	-0.214841	-0.019003	-0.059716	-0.114458	-0.203730	0.255862	0.080861	0.148207	0.017175	0.013925	-0.003306	-0.029133	0.041435	-0.029886	0.023053	-0.160377
1.039062	-0.030681	-0.084363	0.207165	-0.041328	0.048259	0.026970	-0.124810	-0.188544	0.119072	-0.062803	0.252877	-0.066175	0.009421	0.107894	-0.061488	-0.044197	0.242291	0.050454	-0.030952
1.054688	-0.052006	-0.122100	0.188512	0.058147	0.094394	0.092668	-0.007235	-0.223660	-0.004085	-0.275880	0.190540	-0.014262	0.061621	0.093346	-0.147877	-0.041019	0.535743	0.150265	0.175454
1.070312	-0.026086	-0.092419	0.019623	0.002173	0.090218	0.170646	0.164342	-0.252630	-0.021972	-0.352771	0.046953	0.108183	0.187295	0.040385	-0.122960	0.124204	0.354927	0.226305	0.238441
1.085938	-0.010141	-0.062998	0.000061	0.001716	0.037785	0.216166	0.239021	-0.136167	0.005972	-0.128579	0.048446	0.134255	0.246337	0.081594	-0.096925	0.151346	-0.017691	0.209165	0.244827
1.101562	-0.047429	-0.008403	0.104102	0.166631	0.071719	0.238401	0.109557	0.031495	0.004880	0.109504	0.088165	0.088519	0.116287	0.153024	-0.068605	0.002409	-0.174692	0.122612	0.103480
1.117188	-0.072906	0.197340	0.170262	0.382447	0.124155	0.272488	0.179559	0.112089	0.030500	0.045652	0.070490	0.094873	-0.035150	0.241831	-0.039138	0.023978	-0.204419	0.086388	-0.092919
1.132812	-0.019754	0.344542	0.339870	0.495124	0.125214	0.198002	0.511443	0.098505	0.026975	-0.058119	0.107536	0.241971	-0.069133	0.242021	-0.109780	0.000611	-0.254350	0.119817	-0.084216
1.148438	0.066945	0.207861	0.550787	0.362490	0.195503	0.008509	0.682074	0.046853	-0.015972	-0.139172	0.140422	0.265347	0.000356	0.206561	-0.111105	-0.119238	-0.279522	0.102583	-0.003734
1.164062	0.047647	0.083074	0.470299	0.085396	0.245311	-0.173436	0.556088	0.152762	0.020680	-0.279057	0.012974	0.061617	0.035591	0.181644	0.030662	-0.071271	-0.073009	0.076951	-0.002096
1.179688	-0.013587	0.070642	0.272168	0.018373	0.180963	-0.168328	0.192877	0.249072	-0.026060	-0.211215	-0.048573	-0.066334	-0.018103	0.139715	0.082126	-0.001344	0.067957	0.045228	-0.111159
1.195312	-0.024730	0.062102	0.138557	0.116128	0.129362	-0.030545	0.034268	0.116178	-0.116316	-0.072029	-0.025195	-0.017291	-0.049253	0.124142	0.016383	-0.058876	-0.089966	-0.079179	-0.115590
1.210938	-0.025778	0.021178	-0.002671	0.176585	0.144390	0.020330	0.301339	-0.075429	-0.049106	-0.063245	-0.116090	0.121793	-0.011459	0.091066	-0.032213	-0.129372	-0.085434	-0.133012	0.236227
1.226562	-0.006058	0.048428	-0.119399	0.256854	0.107880	-0.009763	0.280830	-0.196825	-0.033531	-0.014800	-0.154888	0.230200	0.021429	-0.028211	0.013049	-0.080256	0.172193	-0.022068	0.589351
1.242188	0.041717	0.320594	-0.125439	0.256124	0.070064	-0.072657	-0.143560	-0.166462	-0.071360	0.030602	-0.113337	0.176141	0.048993	-0.152456	0.110058	0.010954	0.344600	0.050342	0.471661
1.257812	0.037856	0.476225	0.024715	0.030911	0.087284	-0.156244	-0.154828	-0.058846	-0.145234	-0.069108	-0.068475	-0.033408	0.117560	-0.055370	0.154929	0.029523	0.317601	0.022387	0.088080
1.273438	-0.008501	0.246903	0.148607	-0.093862	0.114203	-0.125795	0.143606	0.042920	-0.305811	-0.107487	-0.024084	-0.152839	0.113199	0.045529	0.134032	-0.039885	0.298342	0.014086	-0.109296
1.289062	-0.034089	0.035528	0.155544	-0.064154	0.184658	0.016922	0.234230	0.180825	-0.222616	-0.007645	0.031599	-0.091686	0.063483	-0.014324	0.018399	-0.124642	0.349907	-0.019913	-0.020248
1.304688	-0.019471	0.074129	0.119485	-0.096531	0.212268	0.035687	0.156949	0.102789	0.005028	0.015447	0.142659	0.008386	0.071155	0.042054	-0.198652	-0.142006	0.245164	-0.078398	0.202983
1.320312	0.035709	0.146377	0.116077	-0.128114	0.100824	-0.057850	0.104302	-0.155597	-0.004209	-0.088235	0.237420	0.136055	0.082258	0.134429	-0.272249	-0.032141	0.104639	-0.036377	0.196597
1.335938	0.022563	0.078926	0.108188	-0.125847	-0.004479	-0.039196	0.217362	-0.191317	-0.134093	-0.052601	0.268246	0.108644	0.071299	0.131698	-0.163806	0.171138	0.087294	0.023588	0.037928
1.351562	-0.075781	-0.042609	0.033420	-0.026943	0.037862	0.076269	0.295641	-0.137844	-0.284643	0.121675	0.216138	-0.120385	0.001821	0.112181	-0.081493	0.226480	0.185745	0.058646	0.190328
1.367188	-0.070325	-0.057377	0.033693	0.059492	0.082156	0.062159	0.126034	-0.089761	-0.414880	0.101830	0.130442	-0.240624	-0.137450	0.036171	0.067921	0.067208	0.455039	0.057366	0.384765
1.382812	0.039972	-0.031230	0.095609	0.007285	0.010231	0.001934	-0.023046	0.060055	-0.227311	0.046422	0.097668	-0.172125	-0.180241	-0.088132	0.167874	-0.063082	0.556368	-0.039714	0.285191
1.398438	0.072011	-0.132263	0.061681	0.014105	-0.094802	0.047870	0.006967	0.168643	0.034694	0.016408	0.042270	-0.040081	-0.028597	-0.153804	0.025517	-0.027810	0.387033	-0.073813	0.140804
1.414062	-0.008608	-0.198986	0.014756	0.096471	-0.129314	0.035267	0.087436	0.142199	-0.081591	-0.219288	-0.052325	0.014758	0.077497	-0.021118	-0.081682	0.011031	0.090402	0.024029	0.257562
1.429688	-0.130115	-0.117670	0.030680	0.046803	-0.056522	-0.046768	0.154314	-0.060188	-0.203539	-0.428862	0.007676	-0.068369	0.010634	0.217705	-0.134537	-0.059547	-0.259641	0.071801	0.618315
1.445312	-0.153625	-0.088394	0.042413	-0.051955	-0.028675	-0.100793	0.169807	-0.268058	-0.095674	-0.330674	0.198341	-0.165752	0.018805	0.251187	-0.244070	-0.024145	-0.299348	-0.006672	0.703473
1.460938	-0.093024	-0.183265	0.058749	-0.048641	-0.106972	-0.067106	0.209655	-0.241066	-0.021119	-0.057991	0.253507	-0.054174	0.123273	0.151544	-0.192802	0.172035	-0.173324	-0.027888	0.433161
1.476562	-0.121569	-0.225067	0.085952	-0.011164	-0.138952	0.064576	0.289164	-0.137782	0.067536	0.083145	0.121224	0.081088	0.070901	0.107009	-0.082699	0.169085	-0.085114	0.053971	0.158431
1.492188	-0.193005	-0.105798	0.101258	-0.019098	-0.107928	0.093047	0.206934	-0.134299	0.132659	0.050746	-0.067158	0.097579	-0.083521	0.042089	-0.163595	-0.058492	0.084737	0.095554	-0.121208
1.507812	-0.240985	-0.009040	0.117655	-0.104880	-0.084993	0.058020	0.065725	-0.209784	0.035685	0.033485	-0.153687	0.171643	-0.112614	-0.001470	-0.213886	-0.070925	0.174043	0.089379	-0.184346
1.523438	-0.203835	-0.009914	0.141289	-0.187412	-0.100541	0.013223	0.210319	-0.206820	-0.016384	0.064700	-0.096997	0.154403	-0.041769	0.003582	-0.041708	0.095136	0.175722	0.018765	0.017086
1.539062	-0.057392	-0.058484	0.088753	-0.182631	-0.176183	-0.169876	0.350999	-0.026855	0.091799	0.075680	0.020727	0.047218	0.054210	0.015753	0.033858	0.140692	0.196582	-0.069975	0.305890
1.554688	-0.001896	-0.050127	-0.016479	-0.071120	-0.247211	-0.229945	0.199384	0.007493	0.190270	0.004969	0.084926	0.095088	0.117234	0.064235	-0.097402	0.131413	0.116560	-0.027549	0.662715
1.570312	-0.069054	0.084535	0.008159	0.054646	-0.195476	-0.125127	0.232669	-0.246706	0.141651	-0.114461	0.041822	0.224335	0.080401	0.036150	-0.158626	0.079822	0.041123	0.057217	0.671911
1.585938	-0.096845	0.152900	0.102054	0.053099	-0.046607	-0.051305	0.452863	-0.463330	0.041774	-0.110216	0.016023	0.045693	0.018336	-0.135585	-0.194361	-0.023955	0.203188	0.085031	0.293688
1.601562	0.016139	0.067658	0.103960	-0.030620	0.044368	0.042285	0.308980	-0.456788	0.002542	-0.015419	0.044877	-0.275182	-0.031904	-0.300871	-0.159816	-0.119133	0.331633	0.141951	0.055480
1.617188	0.125311	-0.124264	0.070346	-0.101270	-0.014702	0.054654	0.058759	-0.280960	-0.038722	-0.020554	0.101596	-0.327226	-0.068749	-0.285123	0.050436	-0.134760	0.260134	0.155446	0.019761
1.632812	0.063532	-0.293914	0.083818	-0.036042	-0.075416	-0.036681	0.074936	-0.112342	-0.022507	-0.075959	0.166570	-0.369874	-0.150484	-0.114092	0.136466	-0.062297	0.245800	0.095250	-0.045560
1.648438	-0.011414	-0.298806	0.100352	0.055940	-0.009293	-0.031944	0.103482	-0.154671	0.098541	-0.141201	0.154994	-0.378508	-0.242876	-0.010172	0.060491	-0.008881	0.174310	0.122514	-0.067882
1.664062	-0.055865	-0.176285	0.131690	-0.017817	0.031712	0.038916	0.059523	-0.260220	0.161576	-0.341574	0.140616	-0.247615	-0.133382	-0.064812	-0.000829	0.026456	-0.043839	0.198681	-0.050032
1.679688	-0.147368	-0.172397	0.152710	-0.042102	0.012567	0.003773	0.013173	-0.177357	0.123135	-0.507045	0.168363	-0.140527	0.109659	-0.130305	0.030137	0.062765	-0.171308	0.230727	-0.104249
1.695312	-0.161234	-0.260932	0.118961	0.053381	-0.010874	-0.020983	0.023192	0.007024	0.028744	-0.377084	0.193644	0.060565	0.251229	-0.110254	0.167592	0.068833	-0.150014	0.165413	0.085236
1.710938	-0.130225	-0.153712	0.122710	0.068878	-0.054376	0.092504	0.084147	0.064804	-0.013164	-0.142188	0.171456	0.170760	0.237248	-0.005602	0.164170	-0.009540	-0.153228	0.005894	0.302702
1.726562	-0.156969	-0.075439	0.058320	0.032090	-0.108035	0.144374	0.079875	-0.081902	0.044886	-0.087988	0.024138	-0.015845	0.205469	0.084557	-0.041475	-0.041935	-0.178010	-0.107976	0.033257
1.742188	-0.102603	-0.188804	-0.103517	0.025032	-0.164111	0.043180	0.011507	-0.224473	0.066895	-0.185972	-0.126890	-0.034571	0.268751	0.081302	-0.244217	0.073853	-0.032945	-0.121757	-0.163022
1.757812	0.035818	-0.219269	-0.100814	-0.047846	-0.143108	-0.051938	-0.035312	-0.196942	0.080934	-0.294640	-0.221279	0.231249	0.280321	0.080730	-0.184896	0.143139	0.026539	-0.024849	-0.067798
1.773438	0.036787	-0.109305	0.078875	-0.149476	-0.065929	-0.066920	0.011811	-0.090754	0.062908	-0.337308	-0.247572	0.336322	0.156506	-0.002169	0.199955	0.111513	-0.155170	0.076477	-0.187462
1.789062	-0.141311	-0.039285	0.177471	-0.095159	-0.028726	0.001621	0.185839	0.008575	-0.058210	-0.296468	-0.141793	0.312029	0.023500	-0.150844	0.360807	0.002827	-0.200674	0.113001	-0.313189
1.804688	-0.236262	-0.020862	0.170330	0.116384	-0.019815	0.124344	0.362930	0.014945	-0.074519	-0.098945	-0.024932	0.080484	-0.054241	-0.152074	0.064559	-0.152946	-0.090480	0.162856	-0.040279
1.820312	-0.107925	0.040707	0.165231	0.382290	0.030350	0.102570	0.363573	-0.112906	0.004575	0.189159	-0.044311	-0.195844	-0.033315	-0.040241	-0.211006	-0.186133	-0.053929	0.145051	0.311592
1.835938	-0.006069	0.073088	0.053720	0.463434	0.095563	-0.090057	0.181300	-0.158185	0.022943	0.222497	-0.169506	-0.100881	0.101043	0.019791	-0.290389	-0.102278	0.000869	0.074614	0.335669
1.851562	-0.062640	0.064409	-0.044960	0.292741	0.062564	-0.203528	-0.082031	-0.038206	-0.004998	0.022821	-0.144292	-0.031421	0.214309	0.050313	-0.263119	-0.059265	0.193084	0.090716	0.293275
1.867188	-0.091726	0.061363	0.029906	0.137982	-0.003206	-0.143051	-0.128558	0.000685	-0.015194	-0.085625	0.014649	-0.018318	0.168887	0.137490	-0.109332	-0.048912	0.327211	0.098754	0.309952
1.882812	-0.006205	0.058688	0.091669	0.146313	0.000482	0.051927	0.071735	-0.048702	0.078927	-0.045356	0.096869	0.153742	0.063204	0.215839	0.037312	-0.029253	0.174728	0.002644	0.207887
1.898438	0.095534	0.015713	0.094126	0.241707	0.016085	0.189548	0.202717	-0.055718	0.148989	0.065568	0.148981	0.179717	0.049031	0.348785	0.132372	-0.020700	-0.003871	-0.099391	0.027234
1.914062	0.053993	-0.100635	0.086656	0.171158	-0.015459	0.052876	0.174544	-0.014901	0.117092	0.065467	0.114553	-0.014431	0.114655	0.445056	0.120018	-0.001276	0.054119	-0.080148	-0.068795
1.929688	-0.070766	-0.191774	0.023614	0.049058	-0.008948	-0.109271	0.067976	0.136616	0.068281	-0.011055	-0.092878	-0.131688	0.208697	0.309363	-0.061705	0.005313	0.106556	0.048486	-0.027209
1.945312	-0.064985	-0.186501	-0.015609	0.166294	0.039935	-0.001702	0.059724	0.316930	0.056561	0.027538	-0.260468	-0.143455	0.192771	0.169173	-0.109632	0.022448	0.114753	0.121894	-0.054327
1.960938	0.007827	-0.101003	0.104792	0.308375	0.023877	0.167372	0.100936	0.312603	0.188862	0.092439	-0.170133	-0.135600	0.025510	0.144410	-0.067030	0.108405	0.217348	0.120059	-0.121424
1.976562	0.049511	0.004657	0.240184	0.289363	-0.019578	0.230720	0.061055	0.140178	0.337464	0.133280	0.032918	-0.041102	-0.045961	0.074989	-0.169409	0.130922	0.215728	0.137808	-0.097431
1.992188	0.113643	0.079614	0.195776	0.167228	0.013384	0.293587	0.034376	0.021687	0.324350	0.048405	0.068746	-0.007251	0.026809	0.047528	-0.250119	0.075966	0.228757	0.195867	0.009553
2.007812	0.171462	0.114507	0.120219	0.084678	0.068129	0.290395	0.075261	0.064005	0.153960	-0.009287	-0.032223	0.038887	0.069578	0.094126	-0.203114	0.072911	0.351760	0.219828	0.150662
2.023438	0.179322	0.138154	0.163267	0.179221	0.085585	0.143177	0.141213	0.102934	-0.084080	0.180354	-0.072100	0.233188	0.185325	0.060762	-0.101811	0.083930	0.347863	0.127388	0.101827
2.039062	0.163089	0.173117	0.206292	0.362643	0.062357	0.028104	0.199882	0.009862	-0.135564	0.249106	-0.131822	0.338662	0.270949	0.017036	-0.005549	0.077384	0.293724	0.015139	-0.093779
2.054688	0.143673	0.125787	0.106415	0.334624	-0.038682	0.031646	0.285644	-0.034038	-0.027622	0.076204	-0.145994	0.352747	0.100101	0.011331	0.127943	0.051111	0.280372	-0.056923	-0.219241
2.070312	0.119460	0.054993	0.095348	0.040925	-0.024211	0.022722	0.265689	0.108824	0.083450	-0.141683	0.097257	0.405141	0.017178	-0.011580	0.205684	0.018510	0.264667	-0.039853	-0.266705
2.085938	0.085057	0.100656	0.271642	-0.069519	0.135896	0.004422	0.094050	0.196128	0.275199	-0.316114	0.263102	0.262731	0.080545	-0.027648	0.004204	-0.017104	0.159889	0.071649	-0.245085
2.101562	0.056812	0.129974	0.284845	0.063230	0.174802	0.056557	0.032734	0.028456	0.356153	-0.402914	0.186136	-0.022896	-0.002380	0.011156	-0.204340	0.018442	0.020550	0.106450	-0.205818
2.117188	0.007584	-0.017083	0.177279	0.085765	0.078595	0.174775	0.226430	-0.150083	0.182814	-0.362616	0.141823	-0.076490	-0.096261	0.085940	-0.119820	0.194560	-0.070059	0.131472	-0.237774
2.132812	-0.052944	-0.214234	0.084223	-0.088519	-0.014032	0.212340	0.313669	-0.179807	-0.053214	-0.199991	0.168693	0.007807	-0.070538	0.085750	0.015156	0.263303	-0.055519	0.136367	-0.321406
2.148438	-0.058714	-0.316427	-0.092643	-0.273690	-0.065588	0.082801	-0.050490	-0.142809	-0.197370	-0.142656	0.156507	0.024433	-0.060309	0.010044	0.039769	0.171721	0.145902	0.036235	-0.299676
2.164062	-0.002246	-0.329004	-0.204052	-0.147971	-0.047441	0.029106	-0.421620	-0.114612	-0.165655	-0.286687	-0.030015	-0.001219	-0.157129	-0.065704	-0.011585	0.026311	0.216012	0.007982	-0.238543
2.179688	0.021267	-0.220983	-0.174021	0.088229	0.008472	0.123142	-0.397190	-0.135545	-0.070463	-0.305286	-0.261393	-0.030331	-0.201730	-0.062474	-0.052224	-0.152511	-0.113280	0.010074	-0.300206
2.195312	-0.093789	-0.132745	-0.086247	0.008502	-0.080648	0.126508	-0.208648	-0.173028	0.055708	-0.157445	-0.215922	-0.025524	-0.203913	0.039900	-0.093179	-0.188806	-0.360014	-0.045294	-0.261358
2.210938	-0.204339	-0.213250	-0.009051	-0.144670	-0.204944	0.009521	-0.094539	-0.164830	0.169496	-0.166353	-0.099524	-0.088557	-0.237742	0.102709	-0.190691	-0.138201	-0.160803	-0.088496	-0.090322
2.226562	-0.188829	-0.297371	-0.073817	-0.088796	-0.128209	-0.138162	-0.091969	-0.109394	-0.021144	-0.287918	-0.067335	-0.260295	-0.093311	0.027596	-0.229985	-0.108389	0.054829	-0.101800	-0.058653
2.242188	-0.120314	-0.298338	-0.241329	0.024778	-0.026957	-0.229745	-0.195463	-0.085444	-0.351447	-0.291761	-0.020618	-0.374965	0.097030	-0.138791	-0.187922	-0.095242	0.027963	-0.098482	-0.079391
2.257812	-0.111868	-0.283518	-0.320960	0.068165	0.001293	-0.192105	-0.292442	-0.103576	-0.451946	-0.144715	-0.011617	-0.460731	0.016344	-0.271488	-0.148938	-0.159414	-0.098298	-0.108993	-0.006066
2.273438	-0.195878	-0.241545	-0.322075	-0.006351	0.014806	-0.131591	-0.286217	-0.140854	-0.386879	-0.096431	0.075996	-0.521885	-0.196424	-0.316620	-0.197547	-0.256365	-0.027027	-0.125024	0.109774
2.289062	-0.218491	-0.231177	-0.242778	-0.187087	-0.030819	-0.139149	-0.230238	-0.159197	-0.319749	-0.179670	0.102258	-0.482001	-0.254818	-0.289504	-0.226203	-0.222687	0.213803	-0.114168	0.224705
2.304688	-0.140268	-0.261975	-0.083402	-0.230780	-0.012772	-0.167325	-0.217330	-0.166310	-0.275806	-0.197257	0.007213	-0.466719	-0.197536	-0.184330	-0.230645	-0.095803	0.118834	-0.045163	0.169029
2.320312	-0.097603	-0.197415	0.007327	-0.085396	0.047627	-0.165112	-0.176444	-0.137435	-0.271128	-0.118946	0.102727	-0.493031	-0.111619	0.012945	-0.340187	0.010327	-0.137810	0.042185	-0.041133
2.335938	-0.059773	-0.023217	0.047832	0.030635	0.028570	-0.185133	-0.021187	0.021109	-0.297766	0.026612	0.262936	-0.355736	0.030095	0.237247	-0.316015	0.177324	-0.068560	0.052055	-0.158070
2.351562	0.044740	0.048388	0.042936	0.180270	0.064936	-0.024447	-0.035485	0.165011	-0.260686	0.014997	0.199868	-0.005957	0.182897	0.294700	-0.169368	0.239809	0.129608	0.036464	-0.153143
2.367188	0.072901	0.005787	0.145145	0.269872	0.142559	0.233674	-0.158639	0.135006	-0.170440	-0.124439	0.022068	0.251210	0.208776	0.122522	-0.143212	0.100569	0.081861	-0.011746	-0.087082
2.382812	-0.028432	0.029449	0.289277	0.003852	0.119482	0.174474	-0.087707	0.095407	-0.184308	-0.192250	-0.062329	0.187138	0.008204	-0.023048	-0.164386	0.011557	-0.062736	-0.077628	-0.037176
2.398438	-0.172548	-0.003751	0.178094	-0.359282	0.040805	0.065081	-0.132162	0.071983	-0.253381	-0.253941	-0.139841	-0.073781	-0.153023	-0.026497	-0.182579	0.071083	-0.047395	-0.084802	-0.039269
2.414062	-0.298663	-0.159524	-0.087657	-0.469200	0.006376	0.109044	-0.211376	-0.054088	-0.271307	-0.347470	-0.200371	-0.292562	-0.112633	-0.083425	-0.156385	0.146097	-0.068342	-0.100002	-0.016598
2.429688	-0.319117	-0.229923	-0.355712	-0.383784	-0.019475	0.109024	-0.015338	-0.066910	-0.303230	-0.327806	-0.134916	-0.364907	-0.086909	-0.143231	-0.142111	0.056710	-0.116090	-0.051933	0.095055
2.445312	-0.171048	-0.154486	-0.371238	-0.241060	0.004655	0.141884	0.009885	0.123948	-0.329030	-0.101833	-0.088701	-0.381000	-0.065695	-0.092635	-0.224423	-0.137824	-0.112790	0.061285	0.161958
2.460938	0.031705	-0.143888	-0.100249	-0.140275	0.108642	0.331441	-0.078606	0.199972	-0.260955	0.002396	-0.059300	-0.304447	-0.058524	0.005500	-0.203886	-0.187953	-0.268597	0.104722	0.001882
2.476562	0.132664	-0.127527	0.060154	0.022996	0.090292	0.387897	0.063532	0.072067	-0.185052	0.003820	0.055584	0.055629	-0.072564	0.091626	-0.080995	-0.064787	-0.395973	0.063084	-0.202027
2.492188	0.082897	-0.042408	-0.021676	0.246617	0.027464	0.242520	0.233683	-0.048222	-0.240873	0.020557	0.138071	0.377610	0.011361	0.123243	-0.025022	0.065270	-0.340593	0.036375	-0.261466
2.507812	-0.091105	-0.061328	-0.113262	0.272144	0.084338	0.099848	0.351090	-0.152950	-0.297666	-0.170039	0.074114	0.248043	0.053566	0.091344	0.005623	0.064058	-0.320896	0.040252	-0.201473
2.523438	-0.213812	-0.112776	-0.150781	0.168774	0.127992	0.023435	0.263320	-0.118849	-0.198326	-0.248270	-0.025857	-0.056965	0.008052	-0.072067	0.009085	0.010675	-0.274307	-0.005475	-0.100762
2.539062	-0.245015	-0.213277	-0.224340	-0.040614	0.053191	0.077698	-0.044866	0.085300	-0.099400	-0.069401	-0.075787	-0.269035	0.022839	-0.210761	-0.045535	-0.004275	-0.170527	-0.020366	-0.145404
2.554688	-0.277636	-0.328052	-0.283803	-0.246475	-0.076820	0.077623	-0.282753	0.045878	-0.110877	-0.028765	-0.087772	-0.370695	0.086690	-0.128813	-0.123721	-0.078132	-0.125395	0.008374	-0.237213
2.570312	-0.296928	-0.358083	-0.251944	-0.168097	-0.147163	-0.025463	-0.360652	-0.173093	-0.075180	-0.267310	-0.024020	-0.229630	-0.040955	0.000410	-0.180881	-0.174987	-0.025697	0.020779	-0.048834
2.585938	-0.239394	-0.402666	-0.306143	-0.033289	-0.149867	-0.108150	-0.425314	-0.136156	0.035334	-0.452084	0.052658	-0.041052	-0.252709	0.029446	-0.201851	-0.157510	0.018340	0.045600	0.103147
2.601562	-0.061542	-0.448568	-0.426752	-0.010032	-0.136085	-0.144739	-0.444608	0.007718	0.058502	-0.270556	0.015670	-0.142009	-0.235902	-0.051146	-0.262034	-0.084315	-0.179076	0.017243	-0.075684
2.617188	0.002696	-0.423102	-0.297934	-0.075515	-0.142636	-0.147993	-0.367474	-0.040365	-0.056849	0.022212	-0.121646	-0.265191	-0.141556	-0.205399	-0.303783	0.005986	-0.318169	-0.101583	-0.259158
2.632812	-0.144542	-0.336681	-0.117424	-0.211963	-0.169306	-0.164193	-0.336124	-0.229650	-0.184557	0.070702	-0.196471	-0.171917	-0.079369	-0.231384	-0.258587	0.134182	-0.203731	-0.133689	-0.305529
2.648438	-0.200332	-0.291308	0.000119	-0.233747	-0.184205	-0.122626	-0.292771	-0.403801	-0.200002	-0.089547	-0.069267	-0.157815	-0.061775	-0.139121	-0.194257	0.167808	-0.122011	-0.009932	-0.097667
2.664062	-0.108424	-0.329959	0.130204	-0.127905	-0.153397	-0.035564	-0.246072	-0.384756	-0.143117	-0.194329	0.070975	-0.246259	-0.182642	-0.111296	-0.124996	0.108360	-0.224838	0.065233	0.216367
2.679688	-0.018281	-0.339621	0.116899	0.013620	-0.088836	-0.006881	-0.250054	-0.150938	-0.113525	-0.138833	0.042840	-0.235243	-0.294194	0.039890	-0.129848	0.053952	-0.341295	0.027831	0.246608
2.695312	-0.011857	-0.325905	0.048690	0.057252	-0.092968	-0.030465	-0.218070	0.110500	-0.038599	0.011265	0.019919	-0.178525	-0.263998	0.217934	-0.217837	-0.010300	-0.251517	0.013073	0.083176
2.710938	-0.071946	-0.304755	0.139636	-0.014917	-0.120343	-0.053208	-0.173573	0.167021	0.103549	0.166837	0.009300	-0.157933	-0.174752	0.136284	-0.311279	0.014878	0.147620	0.041154	-0.181047
2.726562	-0.107334	-0.334941	0.318674	-0.030555	-0.119895	0.029632	-0.090428	-0.025120	0.082663	0.056643	-0.122579	-0.254982	-0.117445	0.001569	-0.328133	0.141386	0.413058	0.053809	-0.359483
2.742188	-0.103630	-0.410233	0.294488	-0.093083	-0.158249	0.189018	-0.045016	-0.201780	-0.027175	-0.218962	-0.293938	-0.339593	-0.110085	-0.031829	-0.119035	0.180827	0.137676	0.020786	-0.228551
2.757812	-0.099179	-0.342491	0.105793	-0.225440	-0.145505	0.143361	-0.081898	-0.208002	-0.057928	-0.231030	-0.301595	-0.251331	-0.070183	0.036510	0.057265	0.097140	-0.169083	-0.043175	-0.099839
2.773438	-0.144229	-0.273274	-0.160032	-0.203320	-0.102006	-0.173320	-0.038890	-0.166599	-0.200027	-0.122158	-0.123107	-0.226690	-0.082075	0.112427	-0.013788	-0.055059	-0.040921	-0.091454	-0.108317
2.789062	-0.176172	-0.335179	-0.373692	-0.140075	-0.118406	-0.436805	-0.041175	-0.131511	-0.357204	0.004894	0.012248	-0.346919	-0.148944	0.071095	-0.004131	-0.199425	0.150617	-0.095956	-0.126042
2.804688	-0.147766	-0.347770	-0.324191	-0.232907	-0.182141	-0.491148	-0.055400	-0.135492	-0.291168	0.177070	-0.020004	-0.394849	-0.039398	-0.005654	0.079790	-0.244272	0.008577	0.012596	-0.102694
2.820312	-0.039546	-0.248811	-0.226469	-0.249770	-0.185971	-0.420935	0.007007	-0.162602	-0.107518	0.204619	-0.010257	-0.287627	0.088730	-0.099356	0.021343	-0.061636	-0.242223	0.165245	-0.033867
2.835938	0.105237	-0.219655	-0.038556	-0.090798	-0.045529	-0.239843	0.016132	-0.165630	0.109608	0.163972	0.155562	-0.188226	0.024366	-0.196524	-0.064286	0.264332	-0.295712	0.207674	-0.048156
2.851562	0.075645	-0.269369	0.198929	0.006657	0.062627	-0.070694	-0.063034	-0.187101	0.155421	0.053265	0.147165	-0.162314	-0.085008	-0.152393	-0.114161	0.279313	-0.176732	0.163447	-0.077818
2.867188	-0.047653	-0.262441	0.163754	0.067862	0.023080	-0.014378	-0.235574	-0.152199	0.001826	-0.167629	-0.025479	-0.131050	-0.164419	0.004888	-0.041356	-0.001120	0.064758	0.174021	-0.111809
2.882812	-0.103965	-0.238307	0.032435	0.110802	-0.031954	0.003027	-0.306006	0.036778	-0.019271	-0.173916	-0.044578	-0.126487	-0.232065	0.081443	0.048947	-0.125620	0.288607	0.240820	-0.208236
2.898438	-0.143261	-0.186862	-0.104211	-0.017539	-0.067064	0.067429	-0.307757	0.205599	0.040838	0.043762	-0.024805	-0.143554	-0.178125	0.026323	-0.031814	-0.139938	0.221765	0.150622	-0.251161
2.914062	-0.177666	-0.179582	-0.292690	-0.227965	-0.130174	0.143400	-0.368997	0.053424	0.064000	0.073868	-0.077968	-0.198623	-0.097255	-0.021632	-0.013932	-0.159784	0.061497	0.016569	-0.203627
2.929688	-0.150405	-0.248011	-0.377917	-0.278401	-0.067809	0.110567	-0.304477	-0.266926	0.055707	0.026868	-0.093869	-0.275328	-0.115593	0.043460	0.061643	-0.029974	0.027513	0.025664	-0.154490
2.945312	-0.064702	-0.308337	-0.253434	-0.128239	0.004960	0.038421	-0.249999	-0.283933	-0.052761	0.100387	-0.055846	-0.174202	-0.081421	0.101375	0.040057	0.065752	-0.146064	-0.002698	-0.173966
2.960938	-0.051524	-0.318942	0.006320	-0.009107	-0.101148	0.066714	-0.254033	0.016100	-0.206563	0.095751	-0.011624	0.132006	-0.050063	0.111840	0.058812	-0.012981	-0.275931	-0.096993	-0.133684
2.976562	-0.088170	-0.257134	0.131247	-0.119933	-0.157759	0.132642	-0.114293	0.126612	-0.249008	0.099105	0.012848	0.274305	-0.054529	0.153963	-0.021675	-0.075229	-0.118285	-0.118098	0.015379
2.992188	-0.075469	-0.267442	0.095486	-0.265018	-0.132338	0.071234	-0.073343	-0.035518	-0.193103	0.125957	0.008758	0.086257	0.042600	0.072152	-0.224723	-0.119148	-0.071219	-0.012291	0.158805
3.007812	-0.090911	-0.363877	0.024778	-0.192561	-0.133847	-0.029792	-0.173833	-0.066996	-0.077090	-0.157837	0.002295	-0.041422	0.019377	-0.173301	-0.257026	-0.189981	-0.177627	0.112337	0.177025
3.023438	-0.175869	-0.400773	-0.208942	-0.088775	-0.129056	-0.015444	-0.215639	-0.081203	0.152668	-0.443554	0.026904	0.049171	-0.204854	-0.388883	-0.144264	-0.078363	-0.319285	0.096908	0.016466
3.039062	-0.274211	-0.353962	-0.457073	-0.097516	-0.121829	-0.037287	-0.287290	-0.268910	0.172327	-0.373726	0.099346	0.075731	-0.338584	-0.408681	-0.091926	0.157915	-0.512330	0.030002	-0.084049
3.054688	-0.310746	-0.240859	-0.385168	-0.119252	-0.151694	-0.194513	-0.375554	-0.346956	-0.013397	-0.309699	0.075427	0.011886	-0.299009	-0.296065	-0.134925	0.090815	-0.472862	0.007623	-0.015558
3.070312	-0.233797	-0.143889	-0.162760	-0.069068	-0.208145	-0.224211	-0.387185	-0.187889	0.044433	-0.337244	-0.050379	-0.006022	-0.226448	-0.215535	-0.289335	-0.143642	-0.218582	0.000261	-0.038807
3.085938	-0.143915	-0.196927	-0.114239	-0.011542	-0.184552	-0.023171	-0.391382	-0.048963	0.206399	-0.280116	-0.065334	-0.013236	-0.210015	-0.209077	-0.322919	-0.210719	-0.066163	-0.020866	-0.200314
3.101562	-0.066102	-0.342705	-0.174196	-0.097921	-0.113946	0.085357	-0.428847	-0.070337	0.220767	0.009322	-0.026335	0.055857	-0.110318	-0.276885	-0.118612	-0.171049	-0.110849	-0.014167	-0.425680
3.117188	0.009321	-0.328658	-0.148216	-0.193267	-0.130505	-0.020853	-0.338128	-0.102200	0.120720	0.347241	-0.039124	0.130321	0.058295	-0.276039	-0.039394	-0.032804	-0.021970	0.012500	-0.422980
3.132812	-0.025893	-0.134593	-0.068449	-0.105718	-0.157381	-0.101783	-0.092270	-0.090812	0.014232	0.326338	-0.095674	0.008249	0.001951	-0.130224	-0.105089	0.072717	0.229093	-0.019281	-0.168901
3.148438	-0.100823	-0.031563	-0.041969	-0.008718	-0.085505	-0.059957	0.055433	-0.157310	0.027954	0.099815	-0.096943	-0.115415	-0.214253	0.051624	-0.077708	0.035349	0.185111	-0.043269	-0.163097
3.164062	-0.170749	-0.101641	-0.086119	-0.059798	-0.002379	-0.010684	-0.030226	-0.228768	0.009412	-0.282642	-0.051949	-0.065921	-0.293618	0.161702	0.013303	-0.023286	-0.049919	-0.038439	-0.311829
3.179688	-0.248467	-0.218839	-0.061397	-0.089927	0.021153	0.164521	-0.138248	-0.120797	-0.141077	-0.591626	-0.009966	-0.040085	-0.275127	0.195293	0.139715	-0.051880	-0.272890	0.022464	-0.255172
3.195312	-0.242942	-0.287767	0.042312	-0.079429	-0.063749	0.377038	-0.097717	-0.069016	-0.203283	-0.393209	0.070945	-0.276124	-0.285353	0.179330	0.152593	-0.064915	-0.405633	0.106266	0.038370
3.210938	-0.171136	-0.298725	0.002036	-0.139745	-0.224119	0.260235	-0.211420	-0.177207	-0.042861	-0.115627	0.037169	-0.521640	-0.321945	0.178331	0.018600	0.020823	-0.421026	0.052034	0.170000
3.226562	-0.092994	-0.289618	-0.142478	-0.209156	-0.240096	0.004118	-0.448064	-0.191121	0.062200	-0.134610	-0.095989	-0.547929	-0.285037	0.153213	-0.023498	0.187799	-0.418517	-0.054301	-0.023866
3.242188	-0.022949	-0.321421	-0.252544	-0.153186	-0.117842	-0.056577	-0.379846	-0.142252	-0.043322	-0.223846	-0.166026	-0.474622	-0.156501	0.011680	-0.064738	0.199919	-0.291854	-0.053542	-0.100913
3.257812	0.022995	-0.360248	-0.290643	-0.001756	-0.042198	-0.000284	-0.255920	-0.127661	-0.071307	-0.239585	-0.193571	-0.204291	-0.055716	-0.053635	-0.172105	0.102918	-0.135259	0.021599	-0.056823
3.273438	0.091266	-0.296784	-0.223498	0.065572	0.001928	0.014802	-0.272210	-0.174537	-0.066518	-0.270523	-0.187480	0.040605	0.088336	-0.022900	-0.121982	0.059749	-0.147026	0.005567	-0.178381
3.289062	0.125086	-0.279743	-0.044375	0.003590	0.007520	0.004509	-0.260207	-0.166016	-0.081581	-0.232732	-0.146336	-0.112251	0.136002	-0.021998	-0.060090	0.036197	-0.253277	-0.075136	-0.382393
3.304688	0.069769	-0.311493	0.186967	-0.077088	-0.065666	0.025428	-0.214497	0.000369	-0.047258	0.016014	-0.107412	-0.368692	-0.013819	-0.050250	-0.215816	-0.054605	-0.312639	-0.016165	-0.431613
3.320312	0.009672	-0.271323	0.211786	-0.053884	-0.112982	0.033243	-0.083022	0.063224	-0.021825	0.185263	-0.121828	-0.343105	-0.115843	-0.101352	-0.399183	-0.164446	-0.311965	0.059290	-0.282825
3.335938	-0.005778	-0.266142	-0.018454	0.039151	-0.084888	-0.039205	-0.115765	0.023287	-0.012640	0.024339	-0.076835	-0.021386	-0.136876	-0.136137	-0.364256	-0.170408	-0.329642	-0.063412	-0.056112
3.351562	-0.065257	-0.328307	-0.182678	0.152916	-0.039245	-0.083780	-0.291815	0.029967	-0.046217	-0.202134	0.064035	0.165801	-0.083241	-0.148031	-0.124604	-0.163063	-0.319199	-0.181848	0.047272
3.367188	-0.173606	-0.311956	-0.210649	0.206623	-0.008252	-0.002845	-0.217591	0.071771	-0.012416	-0.144079	0.024875	0.016210	0.057600	-0.136476	-0.038658	-0.170386	-0.359076	-0.139872	0.047437
3.382812	-0.051813	-0.145803	-0.082162	0.178835	0.037674	0.113598	-0.020596	0.201611	0.062886	0.021460	-0.070977	0.014810	0.253416	-0.118614	-0.085260	-0.057020	-0.585206	-0.063245	0.128413
3.398438	0.118748	-0.038160	0.121144	0.191750	0.110547	0.193195	0.051616	0.252357	0.080595	-0.087791	0.009035	0.148277	0.294445	-0.043748	0.002185	0.057103	-0.583819	0.011979	0.007946
3.414062	0.071226	-0.052357	-0.009346	0.250189	0.171984	0.187399	0.032834	0.194416	-0.002746	-0.181051	0.094266	0.073798	0.067486	0.073598	-0.023386	0.033773	-0.238858	0.035170	-0.244188
3.429688	0.061228	-0.066012	-0.241837	0.299497	0.136338	0.080056	0.081984	0.140641	-0.186291	-0.088675	0.093230	-0.099183	-0.062248	0.044608	-0.208984	0.053146	0.032186	0.055940	-0.169216
3.445312	0.112460	-0.057188	-0.128866	0.311893	0.094769	-0.047833	0.113513	-0.068286	-0.294274	-0.014369	0.086468	-0.200559	-0.037756	-0.129752	-0.340565	0.047970	0.063307	0.117004	0.059965
3.460938	0.022936	-0.108536	0.105563	0.308017	0.144512	-0.141300	0.061711	-0.262207	-0.229001	0.140140	0.172270	-0.247839	-0.078113	-0.291016	-0.352761	-0.053186	-0.053627	0.066693	0.120946
3.476562	-0.123800	-0.258867	0.114942	0.197317	0.120508	-0.178921	0.042994	-0.198112	-0.104974	0.158785	0.216124	-0.300422	-0.035222	-0.304865	-0.237683	-0.062852	-0.004540	-0.053902	-0.025776
3.492188	-0.166508	-0.346467	-0.096155	-0.047324	0.003224	-0.115973	-0.053673	-0.192328	-0.037635	-0.086066	0.088458	-0.271647	0.149029	-0.099484	-0.098398	-0.083866	0.100466	-0.080145	-0.114412
3.507812	-0.196415	-0.329854	-0.315237	-0.196496	-0.132559	0.006766	-0.276944	-0.293854	-0.046224	-0.268756	-0.054690	-0.211744	0.145676	0.072704	-0.099674	-0.150525	0.031860	-0.018803	0.027034
3.523438	-0.212711	-0.285243	-0.285014	-0.182647	-0.224445	0.075913	-0.501555	-0.199503	-0.029662	-0.261166	-0.197299	-0.281061	0.054667	0.041899	-0.199752	-0.126603	0.014844	0.012276	0.153347
3.539062	-0.202219	-0.229023	-0.001063	-0.069414	-0.148185	-0.004923	-0.600910	0.007638	0.058992	-0.296065	-0.312805	-0.376845	0.160976	0.022880	-0.248583	-0.091616	0.028758	-0.019503	0.203483
3.554688	-0.246267	-0.277633	0.170875	0.058944	-0.078668	-0.146723	-0.564693	0.098007	-0.019972	-0.429079	-0.150829	-0.385837	0.190277	-0.015924	-0.231888	-0.103735	-0.008940	-0.082802	0.183464
3.570312	-0.237170	-0.328953	0.135653	0.041300	-0.191088	-0.216515	-0.487452	-0.000167	-0.193648	-0.358861	0.101340	-0.356906	0.056542	-0.130820	-0.180951	-0.127530	-0.053226	-0.131236	-0.014389
3.585938	-0.132153	-0.238404	0.064825	-0.145291	-0.242348	-0.188555	-0.401359	-0.078328	-0.175580	-0.299416	0.086627	-0.327248	-0.030209	-0.133694	-0.162151	-0.144370	-0.107870	-0.097256	-0.163813
3.601562	-0.083199	-0.213400	-0.010009	-0.282673	-0.132514	-0.057328	-0.388751	-0.057052	-0.036550	-0.390794	0.034607	-0.231126	-0.041098	-0.051277	-0.124173	-0.124667	-0.111236	-0.028920	-0.110192
3.617188	-0.128563	-0.345397	-0.094306	-0.200679	-0.108805	0.005705	-0.433042	-0.147902	0.015692	-0.287622	0.083872	-0.025006	-0.088080	-0.055968	-0.018596	-0.067607	-0.064597	-0.046101	-0.055530
3.632812	-0.147983	-0.421216	-0.099103	-0.023035	-0.201621	-0.001708	-0.431894	-0.212339	-0.113667	-0.099454	0.083301	0.179076	-0.187302	-0.158681	0.076511	-0.038631	-0.001969	-0.100856	-0.119411
3.648438	-0.118241	-0.373921	0.036010	0.099166	-0.116366	0.057451	-0.368586	-0.111556	-0.159911	-0.050204	0.090439	0.272229	-0.123855	-0.195321	0.056087	-0.084082	0.069210	-0.085079	-0.124530
3.664062	-0.072816	-0.302352	0.179999	0.084926	0.034541	0.014148	-0.247209	-0.116632	-0.018177	-0.092060	0.129762	0.161590	0.003918	-0.146558	-0.218277	-0.061189	0.117026	-0.040038	-0.076770
3.679688	0.034378	-0.149641	0.195137	-0.034998	-0.025028	-0.038170	-0.028332	-0.249733	0.056651	-0.124203	0.182677	-0.027539	-0.061080	-0.101212	-0.461950	0.081747	0.065865	-0.023007	-0.205640
3.695312	0.205446	0.031925	0.052740	-0.012823	-0.053586	0.045838	0.281375	-0.271346	0.099840	-0.047177	0.230051	-0.097090	-0.202385	-0.094164	-0.381829	0.160251	-0.079766	-0.013131	-0.214572
3.710938	0.374195	0.037496	-0.105691	0.188611	0.075697	0.076685	0.451385	-0.100004	0.054008	0.120791	0.194387	-0.145998	-0.274105	-0.096001	-0.103268	0.114894	-0.169851	0.013017	0.010737
3.726562	0.321282	-0.097068	-0.142006	0.350160	0.146074	0.094563	0.457297	0.033304	-0.089328	0.177726	0.102329	-0.202119	-0.184871	-0.061126	0.256442	0.110410	-0.153893	0.021987	0.070432
3.742188	0.029655	-0.147432	0.009190	0.371903	0.117446	0.159777	0.296609	-0.029764	-0.097466	0.052355	0.008664	-0.257208	0.075162	-0.034183	0.276208	0.164253	-0.118315	-0.021730	-0.046753
3.757812	-0.131003	-0.124305	0.292161	0.151745	0.062200	0.218546	0.045430	-0.052053	-0.062873	-0.103129	-0.064091	-0.247883	0.218605	-0.015487	-0.144113	0.112025	-0.035559	-0.051029	-0.054860
3.773438	-0.041642	-0.123322	0.366619	-0.147626	0.026863	0.233269	0.092439	-0.003519	-0.108931	-0.205095	-0.153001	-0.086245	0.138622	-0.065337	-0.352603	0.049971	0.024076	0.023066	0.114138
3.789062	0.064445	-0.124474	0.281781	-0.207685	-0.008843	0.178754	0.284806	-0.107004	-0.194935	-0.210863	-0.226120	0.011635	0.030998	-0.163398	-0.174949	0.128817	-0.055255	0.115400	0.210276
3.804688	0.041117	-0.138742	0.173041	-0.144828	-0.124685	0.033513	0.186308	-0.331778	-0.174406	-0.147999	-0.140648	-0.012808	-0.016743	-0.076804	-0.003866	0.131565	-0.076915	0.117857	0.082452
3.820312	-0.016423	-0.212330	-0.062385	-0.015020	-0.148813	-0.178883	-0.118492	-0.376836	-0.014372	-0.066360	0.009840	-0.065854	-0.004194	0.096933	0.006289	0.000755	-0.034385	0.138637	-0.137028
3.835938	-0.084616	-0.345856	-0.142490	0.050207	0.003532	-0.340069	-0.333015	-0.213560	0.041927	0.002112	-0.004345	-0.164653	0.024227	0.036320	-0.033186	-0.056086	-0.014377	0.106420	-0.274670
3.851562	-0.109691	-0.332873	-0.058159	-0.112266	0.149202	-0.345536	-0.429481	-0.044488	-0.031050	0.040992	-0.103010	-0.218791	0.122661	-0.097252	-0.019554	-0.099046	-0.020135	-0.099871	-0.336142
3.867188	-0.027432	-0.200625	0.038651	-0.180440	0.119186	-0.220947	-0.325115	-0.013305	-0.018185	-0.065493	-0.111415	-0.252254	0.224517	-0.075800	0.082731	-0.173532	-0.029083	-0.211117	-0.302685
3.882812	0.092242	-0.138652	0.252980	-0.112604	0.013022	-0.169236	-0.022272	-0.113829	-0.007598	-0.161385	-0.061761	-0.208670	0.117991	-0.043659	0.155267	-0.186587	0.054932	-0.102488	-0.187453
3.898438	0.113549	-0.150540	0.379717	-0.121258	0.027946	-0.140575	0.117152	-0.135683	-0.140656	-0.028428	0.007189	-0.128695	-0.068664	-0.024617	0.157588	-0.067028	0.062346	0.047922	-0.125923
3.914062	0.002966	-0.160214	0.246043	-0.141057	-0.013804	-0.069034	-0.016813	-0.034416	-0.279954	0.087220	0.003466	-0.119868	-0.114801	-0.053263	0.150422	0.072473	-0.090289	0.083491	-0.136186
3.929688	0.006763	-0.127965	0.074316	-0.090750	-0.119096	-0.070539	-0.194943	0.119837	-0.163716	0.208537	-0.100099	-0.010077	-0.065110	-0.173158	0.133363	0.061350	-0.191126	0.030907	-0.220207
3.945312	0.058753	-0.134674	0.007227	-0.021928	-0.114415	-0.064643	-0.339453	0.140305	0.060005	0.400683	-0.162000	0.018138	-0.011453	-0.182136	0.119067	0.023567	-0.252467	0.016000	-0.286169
3.960938	0.016702	-0.086958	-0.087021	-0.068147	0.005948	0.006475	-0.477263	-0.108865	0.046922	0.417609	-0.093420	-0.159855	0.023625	-0.030564	0.071068	-0.010533	-0.301545	0.018388	-0.221066
3.976562	0.016039	0.069150	-0.272669	-0.145789	0.102344	0.017929	-0.501959	-0.278861	-0.006736	0.186875	0.042897	-0.298714	0.012517	0.075353	0.035498	-0.109723	-0.236499	-0.012659	-0.073244
3.992188	0.062094	0.171209	-0.389897	-0.005893	0.035215	-0.027540	-0.369923	-0.011716	0.085645	0.082854	0.135492	-0.312065	0.087313	0.059123	0.028330	-0.114645	-0.179385	0.018375	0.057803
4.007812	0.058658	0.097493	-0.403675	0.165435	-0.011626	-0.014645	-0.227965	0.345431	0.215255	0.263545	0.173741	-0.257378	0.243394	0.069041	-0.050146	-0.024364	-0.154315	0.174298	0.113729
4.023438	-0.024348	0.003833	-0.321074	0.142952	-0.021415	0.015570	-0.130922	0.342543	0.172854	0.452015	0.125160	-0.177261	0.259431	0.066003	-0.158896	-0.054496	-0.136871	0.156373	0.053960
4.039062	-0.076213	0.174415	-0.076561	0.088359	-0.097987	0.075197	0.031141	0.125698	0.039852	0.444127	0.058162	-0.117671	0.171257	-0.052849	-0.229974	-0.092250	-0.009202	-0.100063	-0.062633
4.054688	-0.068614	0.438653	0.130491	0.125374	-0.130610	0.089775	0.115402	-0.035359	-0.006068	0.187348	0.035067	-0.099494	0.037410	-0.174593	-0.245552	0.006847	0.194981	-0.220777	-0.139401
4.070312	-0.087312	0.349882	0.180758	0.189694	-0.113824	-0.017206	-0.009454	-0.030828	-0.011938	0.010728	0.008936	-0.016948	-0.080409	-0.193532	-0.132353	0.002848	0.101126	-0.169665	-0.130159
4.085938	-0.154511	0.040375	0.156312	0.250931	-0.143326	-0.054718	-0.180041	0.044784	0.021442	0.050102	-0.109774	0.201500	-0.070967	-0.070774	0.053443	-0.102887	-0.094925	-0.110867	-0.106046
4.101562	-0.161535	-0.076182	0.120114	0.277939	-0.203461	-0.012253	-0.268321	0.107403	0.060445	0.071151	-0.266386	0.322634	-0.049268	0.078034	0.197183	-0.024767	-0.062083	-0.104528	-0.078741
4.117188	-0.007712	-0.096838	0.011456	0.200230	-0.189911	-0.022507	-0.255298	0.028262	0.074128	0.147428	-0.234811	0.133375	-0.068000	0.120572	0.234157	0.139112	-0.028225	-0.078499	0.009299
4.132812	0.081415	-0.175927	-0.159575	0.159255	-0.109164	-0.047353	-0.164924	-0.268002	0.091369	0.177493	-0.117101	-0.096852	-0.097331	0.066968	0.125087	0.178973	-0.110807	0.000024	-0.040786
4.148438	-0.004774	-0.225408	-0.185789	0.265849	-0.051393	0.013129	-0.017412	-0.385411	0.193897	-0.058802	0.020660	-0.131182	-0.207172	0.027279	0.006330	0.157382	-0.169349	-0.017727	-0.099681
4.164062	-0.042849	-0.153673	-0.093114	0.330117	-0.011118	0.083137	-0.090619	-0.110551	0.224843	-0.142883	0.139194	-0.200656	-0.240465	0.033703	-0.108209	0.107960	-0.153446	-0.079484	-0.070288
4.179688	-0.063474	-0.096448	-0.020164	0.208364	-0.004026	0.057526	-0.372400	0.137176	0.067713	-0.014962	0.060594	-0.356304	-0.094614	-0.006159	-0.175272	-0.007817	-0.094273	-0.099787	-0.176914
4.195312	-0.122382	-0.128871	0.047061	0.111808	-0.026577	0.030127	-0.332466	0.011340	0.010816	-0.036026	-0.060112	-0.317235	-0.035763	0.025868	-0.041002	-0.054015	-0.087916	-0.178790	-0.166358
4.210938	-0.144276	-0.049969	0.064428	0.112920	-0.026348	0.043764	-0.119584	-0.266157	0.043969	-0.124340	-0.112965	-0.174650	-0.111388	0.202189	0.151880	0.013208	-0.081016	-0.253658	-0.090294
4.226562	-0.187888	0.029030	-0.020775	0.075624	-0.064878	0.018222	-0.087871	-0.370901	-0.094217	-0.162146	-0.164932	-0.127236	-0.115998	0.311176	0.191104	-0.037791	-0.047897	-0.223284	-0.221679
4.242188	-0.235923	-0.044684	0.044497	0.034361	-0.048853	-0.071690	-0.080815	-0.375650	-0.290356	-0.191166	-0.136140	-0.080258	-0.112164	0.220204	0.087832	-0.148361	-0.003441	-0.121796	-0.291089
4.257812	-0.147882	-0.107844	0.316471	-0.003814	0.034190	-0.147411	-0.060334	-0.307166	-0.431131	-0.176510	-0.074376	0.022441	-0.165632	0.080521	0.111337	-0.128941	0.062901	-0.048898	-0.245636
4.273438	0.031765	-0.111764	0.373715	-0.088233	-0.051290	-0.117396	-0.095574	-0.118312	-0.499231	-0.121243	-0.083789	0.093572	-0.057699	0.093173	0.213442	-0.058834	0.053389	-0.072318	-0.200761
4.289062	0.026273	-0.064222	0.148710	-0.146320	-0.146970	0.016223	-0.148500	0.026798	-0.451873	-0.035537	-0.034972	0.054523	0.119695	0.190176	0.091002	0.003944	0.128510	-0.077428	-0.205474
4.304688	-0.156234	-0.009453	-0.046824	-0.080924	-0.050875	0.107155	-0.215475	0.179073	-0.354843	0.260025	0.041165	-0.054603	0.103430	0.188772	-0.091275	-0.007302	0.241117	-0.013479	-0.385116
4.320312	-0.213388	-0.042837	-0.050245	-0.025402	-0.009873	0.014647	-0.316999	0.188671	-0.280491	0.408950	-0.008951	-0.100647	-0.004495	0.094401	-0.156331	-0.062123	0.112696	0.014321	-0.451771
4.335938	-0.114020	-0.127704	-0.002218	-0.139904	-0.077678	-0.092102	-0.289025	-0.026443	-0.206405	0.088561	-0.038406	-0.110662	-0.117602	-0.019438	-0.137702	-0.092902	-0.096470	-0.001588	-0.157796
4.351562	-0.037270	-0.208827	-0.067958	-0.271613	-0.089973	-0.019581	-0.127510	-0.104171	-0.095839	-0.115498	0.018887	-0.213974	-0.157794	-0.042946	0.012319	-0.213388	-0.114476	0.082440	0.163446
4.367188	-0.011279	-0.206358	-0.029760	-0.261535	-0.048160	0.066645	-0.198880	-0.152721	-0.008783	-0.043877	0.031853	-0.213127	-0.007189	0.099501	0.125174	-0.267286	-0.103760	0.148472	0.066705
4.382812	-0.028706	-0.128473	0.097657	-0.248993	-0.011962	-0.014795	-0.478909	-0.240924	0.068776	-0.061195	0.017388	-0.110798	0.108700	0.213276	-0.010705	-0.095068	-0.213065	-0.012314	-0.300923
4.398438	-0.066719	-0.135323	0.103618	-0.194577	-0.073779	-0.058096	-0.519401	-0.178115	0.083356	-0.100682	0.007694	-0.214493	0.084285	0.063016	-0.147149	0.018180	-0.168034	-0.141541	-0.357636
4.414062	-0.073742	-0.211457	0.099089	0.019578	-0.210676	0.055934	-0.222583	-0.158669	0.016181	-0.070528	0.024460	-0.298719	0.052417	-0.197773	-0.035368	-0.022014	0.035740	-0.078213	-0.151200
4.429688	-0.043858	-0.222631	0.082802	0.134495	-0.266164	0.014450	-0.114663	-0.198703	-0.034215	-0.084481	-0.002010	-0.146210	0.045857	-0.245213	0.039297	-0.050223	0.109715	0.016566	-0.097847
4.445312	-0.001765	-0.183107	0.014671	0.024839	-0.234064	-0.157026	-0.342927	-0.256229	-0.081216	-0.220510	-0.083337	-0.162081	-0.011409	-0.169023	-0.087143	-0.064194	-0.068190	-0.011056	-0.217260
4.460938	-0.042993	-0.172581	-0.015874	-0.115211	-0.200934	-0.070237	-0.353440	-0.474897	-0.079335	-0.297039	-0.024743	-0.375231	-0.232704	-0.101025	-0.144119	-0.061325	-0.258076	-0.112858	-0.266945
4.476562	-0.099288	-0.162037	-0.044638	-0.091745	-0.151234	0.139452	-0.178631	-0.578835	0.038773	-0.170681	0.066759	-0.423354	-0.385125	0.059760	-0.062753	-0.071321	-0.198689	-0.090760	-0.188192
4.492188	-0.074947	-0.041083	-0.133412	0.028004	-0.043577	0.095512	-0.180098	-0.353032	0.073342	-0.188776	0.006193	-0.301440	-0.178435	0.147735	-0.012415	-0.072891	-0.109222	-0.051570	-0.045162
4.507812	-0.101130	-0.015824	-0.204720	-0.012801	0.107954	0.032980	-0.235102	-0.120370	-0.089765	-0.403399	-0.110925	-0.109110	0.122766	-0.039776	-0.044958	-0.003277	-0.180067	-0.042569	0.048889
4.523438	-0.072830	-0.117551	-0.234814	-0.128494	0.209212	0.147692	-0.226052	-0.106043	-0.152126	-0.389932	-0.097254	0.041874	0.126852	-0.192493	-0.094112	0.039852	-0.192351	0.013832	-0.126252
4.539062	0.121892	-0.082574	-0.135418	-0.059919	0.204106	0.155868	-0.117353	-0.110043	-0.096651	-0.190864	0.056402	0.118222	0.042543	-0.070205	-0.030594	0.065997	0.026840	0.036306	-0.238503
4.554688	0.313467	-0.085786	0.092269	0.065733	0.136318	0.101862	0.110173	-0.021087	-0.096428	-0.129258	0.142761	0.134413	0.073128	0.060540	0.164090	0.061200	0.126785	0.075775	-0.061040
4.570312	0.426839	-0.167461	0.061836	0.068674	0.068703	0.145574	0.217325	-0.004811	-0.018162	-0.147470	0.133283	-0.009850	0.073854	0.111446	0.233524	0.049034	0.081222	0.089650	0.056666
4.585938	0.299332	-0.253489	-0.176658	0.086446	0.010497	0.196641	0.141989	-0.042198	0.029634	-0.089407	0.098939	-0.166353	0.006540	0.077596	0.066144	0.074586	0.213774	0.004514	0.009161
4.601562	0.046780	-0.347778	-0.276004	0.150641	0.012768	0.189474	0.064143	-0.053371	-0.148794	-0.030117	0.048141	-0.077895	-0.081641	-0.067048	-0.130760	0.027489	0.078261	-0.029253	-0.175385
4.617188	-0.045646	-0.283716	-0.286901	0.203829	0.096098	0.067167	-0.019934	-0.019089	-0.276431	-0.109422	-0.013969	0.103779	-0.120604	-0.126972	-0.194487	-0.008209	-0.348363	-0.008312	-0.227543
4.632812	-0.110430	-0.152286	-0.234889	0.311906	0.089787	-0.087761	-0.167429	0.070096	-0.240755	-0.191273	-0.019445	0.082546	-0.134249	-0.107360	-0.229335	-0.010612	-0.312480	-0.052625	-0.023488
4.648438	-0.170413	-0.127847	-0.124147	0.281593	0.011337	-0.086152	-0.254154	0.095034	-0.259125	-0.112799	0.077620	0.005504	-0.081617	-0.042910	-0.182978	-0.021389	0.034749	-0.110772	0.005056
4.664062	-0.135658	-0.209730	-0.103244	0.024360	-0.027623	-0.031129	-0.179866	0.046111	-0.300366	-0.135080	0.065908	0.130445	0.006989	0.072796	-0.013436	0.152491	0.010959	-0.107744	-0.300644
4.679688	-0.127561	-0.309747	-0.181130	-0.165519	-0.027657	-0.025207	-0.012833	-0.073480	-0.281853	-0.364590	-0.090088	0.275391	0.003905	0.028375	-0.003075	0.307429	-0.273638	-0.076775	-0.629675
4.695312	-0.198589	-0.288701	-0.116688	-0.142251	0.051091	0.033783	0.145362	-0.139353	-0.242732	-0.426770	-0.109771	0.161253	-0.016054	-0.163908	-0.171447	0.114132	-0.397199	-0.053935	-0.648458
4.710938	-0.241521	-0.156741	0.068107	-0.044393	0.150318	0.136847	0.132991	-0.044577	-0.151638	-0.243821	0.044668	-0.155423	-0.040576	-0.260015	-0.303362	-0.150721	-0.333097	-0.037469	-0.546106
4.726562	-0.187626	-0.147161	0.127285	-0.033004	0.163593	0.184389	-0.072448	-0.047286	-0.077974	-0.083794	0.147081	-0.311613	-0.089896	-0.278558	-0.251603	-0.285858	-0.174051	-0.037263	-0.509206
4.742188	-0.052275	-0.382755	0.152225	0.006002	0.031037	0.089622	-0.268311	-0.165486	-0.115152	0.002673	0.077316	-0.216496	-0.074348	-0.194138	-0.165949	-0.312736	-0.136048	-0.035829	-0.298065
4.757812	0.004973	-0.530040	0.126301	0.081541	-0.132298	-0.076796	-0.300036	-0.208958	-0.169897	-0.033018	-0.102457	-0.085884	0.025514	0.026933	-0.170337	-0.198619	-0.201641	0.043459	-0.169729
4.773438	-0.071393	-0.472856	0.074804	0.101366	-0.133535	-0.127007	-0.136271	-0.226576	-0.199510	-0.160679	-0.255509	0.029226	0.150011	0.111432	-0.145694	-0.075661	-0.075559	0.127355	-0.295524
4.789062	-0.099022	-0.450190	0.121029	0.165352	-0.099429	-0.121531	0.050778	-0.310589	-0.211529	-0.300501	-0.256183	0.021406	0.211017	-0.012803	-0.047632	-0.037917	-0.105506	0.104453	-0.255377
4.804688	0.011870	-0.271498	0.047523	0.099728	-0.088997	-0.194497	-0.003645	-0.267360	-0.207330	-0.371465	-0.093337	-0.029452	0.194822	-0.099982	0.103965	-0.017533	-0.401866	0.053145	-0.057890
4.820312	0.148777	0.026325	-0.117786	-0.084269	-0.006445	-0.141292	-0.156675	-0.070364	-0.279544	-0.243388	0.056367	0.045533	0.137857	-0.048498	0.173803	0.052037	-0.454252	0.075484	0.093504
4.835938	0.120814	0.090696	-0.176120	-0.010999	0.056212	0.009934	-0.030793	-0.053273	-0.340046	-0.037382	0.055352	0.125378	0.086137	-0.014998	0.083630	0.086049	-0.340033	0.149660	0.084591
4.851562	-0.059211	-0.005132	-0.037677	0.147710	0.051529	0.018474	0.184109	-0.102802	-0.216874	0.020596	-0.022942	0.150370	0.155227	-0.010667	-0.118942	-0.027374	-0.187675	0.171394	-0.088893
4.867188	-0.122589	-0.124212	0.183729	0.085940	0.058503	0.070057	0.137557	-0.028822	-0.066119	-0.175885	-0.132491	0.132894	0.209386	0.055526	-0.257955	-0.133489	-0.013909	0.119661	-0.077438
4.882812	0.012219	-0.211106	0.248884	-0.017087	0.091052	0.166614	-0.012013	0.029050	-0.027766	-0.308999	-0.146917	0.086382	0.026683	0.139399	-0.192408	-0.043582	-0.096938	0.055690	-0.018070
4.898438	0.094920	-0.167655	0.200066	-0.028859	0.081114	0.111141	-0.069607	0.032464	-0.067997	-0.171339	0.016492	0.034015	-0.164531	0.146728	-0.126556	0.046026	-0.322049	-0.023539	-0.161411
4.914062	0.097166	-0.050664	-0.029055	-0.085788	0.100419	0.035174	-0.059734	0.008694	-0.056025	-0.086254	0.078393	-0.010102	-0.149719	0.049443	-0.038296	-0.098641	-0.274254	-0.118803	-0.145641
4.929688	0.109447	-0.106389	-0.284708	-0.122894	0.135427	0.057347	-0.147362	0.025372	0.069412	-0.265935	0.028701	-0.116269	-0.087697	-0.077819	0.191946	-0.278044	-0.073310	-0.139949	0.141665
4.945312	0.023299	-0.286862	-0.150869	-0.032953	0.063171	0.096430	-0.274126	0.056546	0.135347	-0.495750	0.060137	-0.222999	-0.094536	-0.158970	0.209031	-0.275438	-0.036095	-0.083390	0.231106
4.960938	-0.081686	-0.275902	0.085439	-0.006481	-0.017263	0.056800	-0.185674	-0.084511	0.039419	-0.329987	0.019394	-0.191378	-0.091983	-0.126386	-0.070078	-0.195895	-0.021328	-0.083120	0.075638
4.976562	-0.145953	-0.114760	-0.026927	-0.097984	-0.059584	-0.079295	-0.202878	-0.332368	-0.095509	-0.006596	-0.103782	-0.225241	-0.041210	0.009258	-0.269533	-0.163543	0.061896	-0.133579	0.039928
4.992188	-0.090772	0.003802	-0.168250	0.010698	-0.036607	-0.105902	-0.355587	-0.214759	-0.108398	0.183226	-0.091698	-0.142919	0.117770	0.101004	-0.280930	-0.116276	0.039057	-0.077915	0.074108
5.007812	0.259539	0.147115	0.176043	0.421150	0.181674	0.289599	0.021822	0.297405	0.169702	0.495661	0.152088	0.374669	0.404119	0.150996	-0.118087	0.122875	-0.027957	0.114887	0.124908
5.023438	0.728573	0.531839	0.646606	0.668836	0.545671	0.758521	0.668627	0.682650	0.570309	0.785375	0.493180	0.839492	0.580823	0.313206	0.261154	0.407996	0.226078	0.311563	0.124627
5.039062	1.000000	0.897849	0.870068	0.748243	0.874960	0.904168	0.872158	0.773961	0.781603	0.858918	0.709335	0.938372	0.642860	0.678150	0.731026	0.496987	0.622223	0.472240	0.114326
5.054688	0.946635	0.883280	0.980629	0.949897	0.994882	0.929835	0.820235	0.808896	0.895632	0.910693	0.836034	0.894684	0.648940	1.000000	1.000000	0.575455	0.692750	0.679804	0.307045
5.070312	0.820102	0.768440	0.859090	1.000000	1.000000	0.986841	0.914779	0.951316	1.000000	1.000000	0.983515	0.762682	0.589412	0.965706	0.896003	0.831487	0.691859	0.932859	0.453073
5.085938	0.823673	0.860337	0.692519	0.890871	0.999192	1.000000	0.967062	1.000000	0.984348	0.983426	1.000000	0.750276	0.749210	0.768753	0.697362	1.000000	0.861921	1.000000	0.392556
5.101562	0.863772	1.000000	0.824607	0.856401	0.921659	0.941423	0.683834	0.912323	0.703484	0.877136	0.837651	0.962223	0.984238	0.624804	0.706226	0.887298	0.894726	0.743979	0.457281
5.117188	0.850258	0.965800	1.000000	0.872620	0.801476	0.885633	0.362488	0.892025	0.388046	0.749564	0.585573	1.000000	0.878487	0.519819	0.791655	0.765145	0.809384	0.496043	0.545642
5.132812	0.746371	0.835886	0.750117	0.943741	0.752603	0.704168	0.481280	0.886380	0.278515	0.620529	0.291777	0.756952	0.682053	0.450175	0.742928	0.706067	0.764065	0.411468	0.376601
5.148438	0.596210	0.725823	0.278422	0.947690	0.733705	0.513344	0.767703	0.756867	0.319575	0.522518	0.228603	0.523015	0.550257	0.445352	0.636492	0.610206	0.608756	0.330214	0.296941
5.164062	0.451208	0.720914	0.164694	0.907951	0.586976	0.504899	0.702029	0.657262	0.487827	0.537678	0.287553	0.532586	0.331771	0.394734	0.502386	0.551667	0.479676	0.286256	0.431369
5.179688	0.400173	0.759154	0.330325	0.949030	0.494571	0.521805	0.521030	0.657059	0.544042	0.606683	0.228408	0.646788	0.264869	0.254078	0.373026	0.546644	0.547151	0.306269	0.714463
5.195312	0.481896	0.731775	0.328962	0.898667	0.538281	0.544486	0.433290	0.525659	0.357553	0.679007	0.199723	0.689317	0.459469	0.225945	0.373382	0.509533	0.749083	0.314371	0.925242
5.210938	0.528666	0.745867	0.234094	0.755916	0.526454	0.543703	0.392898	0.388957	0.212221	0.651026	0.217087	0.643334	0.608632	0.298740	0.454633	0.434548	1.000000	0.312628	0.583840
5.226562	0.386381	0.821401	0.277595	0.591026	0.454761	0.421356	0.376480	0.470734	0.300580	0.545892	0.133247	0.504560	0.494065	0.315029	0.408992	0.412234	0.836683	0.269246	0.093968
5.242188	0.288438	0.757658	0.264428	0.367127	0.434736	0.306533	0.297241	0.633731	0.420690	0.667468	0.056475	0.500559	0.270919	0.287700	0.216754	0.399071	0.260517	0.144368	0.028935
5.257812	0.437766	0.586458	0.228439	0.225578	0.396467	0.202847	0.248589	0.743612	0.315080	0.768391	0.147828	0.699326	0.105929	0.267405	0.255874	0.289383	0.045652	0.062748	0.185996
5.273438	0.511844	0.609057	0.325404	0.315767	0.283031	0.062592	0.260703	0.800491	0.151579	0.519561	0.132483	0.753249	0.074952	0.276238	0.467071	0.187833	0.289659	0.090990	0.282676
5.289062	0.410860	0.753400	0.324527	0.376838	0.211000	0.073824	0.398933	0.763763	0.176437	0.194408	0.023985	0.496510	0.223012	0.238630	0.438982	0.171330	0.467501	0.122463	0.380624
5.304688	0.376032	0.763907	0.149019	0.321359	0.204157	0.247206	0.539727	0.650308	0.185382	0.240887	0.083524	0.423504	0.326660	0.140773	0.338427	0.148416	0.380153	0.137176	0.453920
5.320312	0.367557	0.668153	0.053575	0.437363	0.260449	0.406927	0.439489	0.621629	0.112343	0.460693	0.180082	0.629838	0.237478	0.124777	0.391366	0.131113	0.146658	0.192923	0.330882
5.335938	0.296435	0.494759	0.168586	0.599518	0.266498	0.404486	0.399176	0.642003	0.206999	0.321695	0.179916	0.625057	0.079966	0.161192	0.363176	0.095875	-0.076861	0.192586	0.144069
5.351562	0.257352	0.342949	0.290465	0.652138	0.153493	0.264829	0.556241	0.515290	0.291603	0.057771	0.115881	0.544535	0.027529	0.185039	0.247069	0.067239	-0.009124	0.119153	0.090846
5.367188	0.307804	0.294701	0.293134	0.472450	0.125591	0.167903	0.432281	0.346492	0.173777	-0.003713	0.085140	0.518890	0.116904	0.176246	0.254457	0.142330	0.324805	0.167537	0.129231
5.382812	0.302742	0.242720	0.249397	0.075218	0.242912	0.183707	0.003129	0.212588	0.054057	-0.152672	0.084646	0.324937	0.103826	0.101383	0.216956	0.221275	0.427449	0.206912	0.177063
5.398438	0.176673	0.179881	0.100284	-0.010439	0.322914	0.256218	-0.258583	0.101302	0.112643	-0.355988	0.009088	0.087082	0.013227	0.068528	0.062908	0.235103	0.161136	0.131677	0.278830
5.414062	0.058842	0.129301	-0.040792	0.281370	0.257606	0.192348	-0.119998	0.124131	0.212101	-0.253105	-0.016411	-0.047068	0.144621	0.034137	0.079748	0.148233	0.083212	0.134508	0.380024
5.429688	0.042475	0.248180	0.039841	0.413173	0.129880	-0.024711	0.230607	0.098593	0.131311	-0.037231	0.133847	-0.056187	0.282446	-0.078111	0.189632	0.026801	0.381503	0.103052	0.360709
5.445312	0.055994	0.440106	0.104949	0.169223	0.017595	-0.085295	0.272908	-0.098082	0.088172	0.016657	0.264283	-0.003176	0.299213	-0.077577	0.077437	0.040265	0.488600	0.063718	0.332643
5.460938	0.041974	0.340312	0.012673	-0.036613	-0.055118	0.037424	0.060618	-0.196206	0.104027	-0.020657	0.204869	-0.008551	0.278187	0.034398	-0.141971	0.081319	0.375038	0.156273	0.288041
5.476562	0.089787	0.123238	0.004118	0.064135	-0.067172	0.061678	0.044703	-0.136698	0.034850	-0.065025	0.075776	0.102103	0.108185	0.104246	-0.251370	0.018391	0.316779	0.103471	0.050794
5.492188	0.096081	0.077522	0.099489	0.161637	-0.020235	-0.025042	0.139532	-0.096748	0.055693	-0.095078	0.054576	0.203530	-0.072834	0.137764	-0.202925	-0.052266	0.261970	-0.062820	-0.123473
5.507812	0.002348	0.133372	0.199957	0.168816	0.028116	-0.018691	0.138597	-0.088763	0.152384	-0.074998	0.108118	0.045197	-0.176718	0.065066	0.003874	-0.042936	0.176083	0.004456	-0.088584
5.523438	0.009388	0.219978	0.257396	0.126927	0.027657	0.022637	0.181841	0.003966	0.167529	-0.078950	0.119431	-0.005171	-0.212153	-0.105029	0.208645	-0.004517	0.120092	0.158817	-0.233280
5.539062	0.090425	0.218371	0.195213	-0.060782	0.026187	-0.015017	0.265853	0.188898	0.029164	-0.182346	0.073344	0.172611	-0.140324	-0.207669	0.256938	-0.002448	0.102906	0.208683	-0.491208
5.554688	0.072121	0.046065	0.122406	-0.162485	0.007249	0.034012	0.155244	0.297902	-0.078059	-0.120209	0.090764	0.209842	-0.006148	-0.160572	0.218030	0.032687	0.014552	0.245353	-0.396363
5.570312	0.075660	-0.074295	0.111864	-0.011566	0.029917	0.170357	0.078254	0.260194	-0.065896	0.183149	0.209225	0.160412	0.167860	-0.079929	0.242602	0.145118	0.000583	0.166234	-0.077227
5.585938	0.152509	0.059745	0.124127	0.114831	0.142221	0.176524	0.175490	0.107359	-0.114884	0.303377	0.259565	0.261627	0.192352	-0.111751	0.298027	0.261826	0.008302	-0.027246	-0.032527
5.601562	0.124522	0.284534	0.220782	0.054064	0.187250	0.076709	0.207405	-0.118353	-0.114449	0.142537	0.237842	0.339644	-0.023513	-0.082844	0.205547	0.293485	-0.092065	-0.092570	-0.140846
5.617188	0.082699	0.323204	0.284763	-0.007432	0.071517	0.065814	0.203213	-0.124997	0.030009	-0.006615	0.211322	0.129242	-0.061345	-0.005336	0.095623	0.225475	0.044558	-0.026499	0.061464
5.632812	0.123146	0.216517	0.192141	0.003418	-0.030425	0.073529	0.240496	0.190019	0.116229	-0.031295	0.082449	-0.213255	0.155915	-0.062976	0.165110	0.158609	0.252475	0.015842	0.239807
5.648438	0.102004	0.216001	0.074016	0.056659	0.027294	-0.004662	0.257388	0.408962	0.125975	-0.072551	-0.093797	-0.204708	0.147253	-0.133322	0.276666	0.082886	0.093639	0.001135	0.105456
5.664062	0.039563	0.377633	-0.038029	0.206607	0.094610	0.042583	0.316432	0.269282	0.133543	-0.177548	-0.131059	0.039898	-0.088019	-0.053090	0.301817	-0.027306	-0.082589	0.013304	0.004739
5.679688	0.056821	0.436475	-0.121732	0.298011	0.074002	0.201749	0.476068	0.034192	0.090868	-0.107694	-0.025741	0.115905	-0.158746	0.093537	0.371498	-0.072134	0.201119	0.053729	0.045444
5.695312	0.087036	0.352394	-0.040789	0.137311	0.100276	0.220707	0.502221	-0.008199	0.100242	0.049635	0.191545	0.076613	0.046849	0.137847	0.410722	-0.037674	0.535050	0.064678	0.063225
5.710938	0.049693	0.301306	0.130412	-0.026521	0.174756	0.082688	0.397074	-0.001853	0.186402	0.022347	0.367084	0.046781	0.257413	0.138491	0.134712	-0.016024	0.486173	0.069004	-0.172812
5.726562	0.014600	0.265920	0.230734	0.024340	0.145354	-0.078533	0.341712	0.100553	0.120812	0.039436	0.219220	0.040227	0.240810	0.070294	-0.104092	-0.028001	0.268939	0.082117	-0.441053
5.742188	-0.013085	0.282088	0.226346	0.122032	0.065458	-0.141439	0.318544	0.331153	-0.081885	0.118701	-0.058805	0.047910	0.085140	-0.092580	0.002421	0.061793	0.052290	0.116135	-0.357707
5.757812	-0.104136	0.284770	0.167150	0.117810	0.010489	-0.070035	0.362584	0.267817	-0.146622	0.134607	-0.210119	0.147464	-0.068803	-0.122261	0.120849	0.188249	0.104460	0.192152	-0.142924
5.773438	-0.141700	0.153733	0.100857	0.008916	0.020360	0.063582	0.367791	0.017866	-0.083549	0.199597	-0.239635	0.294947	-0.080547	-0.021117	0.117038	0.138407	0.439575	0.266808	-0.028423
5.789062	-0.015080	0.025614	0.022594	-0.041602	0.101332	0.243106	0.254343	0.022649	-0.020194	0.267045	-0.050377	0.247603	0.149625	0.042463	0.121305	0.021740	0.550546	0.246110	0.095086
5.804688	0.134288	-0.001750	0.033102	0.112721	0.159256	0.397696	0.149804	0.167565	-0.007260	0.246223	0.181920	0.037125	0.363056	0.031704	0.185430	-0.008117	0.296678	0.167747	0.083480
5.820312	0.199043	-0.004535	0.062315	0.286937	0.202007	0.348641	0.077433	0.247181	-0.100290	0.114884	0.124106	0.044633	0.328042	-0.002032	0.207355	0.100719	0.103167	0.065704	-0.083586
5.835938	0.155520	0.088392	-0.053506	0.219921	0.162070	0.176116	-0.014023	0.279265	-0.163162	0.025027	-0.051316	0.316266	0.190826	0.009266	0.129995	0.288020	0.201279	-0.045507	-0.151063
5.851562	-0.000456	0.211377	-0.061218	-0.030705	0.035679	0.040949	-0.065057	0.177647	-0.111528	-0.058184	-0.034592	0.464530	0.000667	0.078240	0.008168	0.320818	0.212134	-0.016437	-0.174633
5.867188	-0.096068	0.084588	0.050956	-0.185031	0.014939	-0.049310	-0.099210	0.022382	-0.099306	-0.123616	0.039031	0.212650	-0.209199	0.171586	-0.214996	0.168555	-0.056781	0.051536	-0.062460
5.882812	-0.053619	-0.079253	-0.025904	-0.110718	0.050896	-0.022261	-0.264911	0.036017	-0.128225	0.000105	0.004996	-0.167460	-0.214802	0.106240	-0.275957	0.020621	-0.209547	0.003374	0.106261
5.898438	-0.027711	-0.030457	-0.193974	0.008716	-0.010264	0.086841	-0.480426	0.131450	-0.080654	0.013150	-0.022890	-0.267720	-0.030956	-0.064478	-0.064585	-0.041464	-0.045460	0.005124	0.031083
5.914062	-0.079959	-0.018159	-0.184481	0.024564	-0.081764	0.088312	-0.386138	0.102807	-0.015052	-0.056201	0.027132	-0.264792	0.052309	0.007797	0.000940	-0.035724	0.107458	0.082874	-0.104488
5.929688	-0.137543	-0.062333	0.005219	0.056904	-0.072371	0.040580	0.018790	0.081185	-0.018225	0.073680	0.077047	-0.198101	0.019674	0.188885	0.015570	0.058356	0.100564	0.132061	-0.193860
5.945312	-0.167288	-0.004101	0.135149	0.070618	-0.075849	0.078540	0.334056	0.189413	-0.074732	0.088006	0.052480	-0.104555	0.075300	0.145727	0.100720	0.078829	0.071587	0.162055	-0.259297
5.960938	-0.180961	0.017776	0.176314	-0.011581	-0.097078	0.168053	0.453159	0.201237	-0.101547	-0.048875	-0.021694	-0.072114	0.097034	-0.018353	0.187479	-0.047129	-0.013734	0.114149	-0.170557
5.976562	-0.185128	0.021268	0.272866	0.118342	-0.026477	0.171642	0.326610	0.061772	0.023699	-0.119483	-0.070251	0.065644	0.049170	-0.134703	0.358830	-0.123323	-0.038503	0.045894	-0.059645
5.992188	-0.148365	0.184784	0.402115	0.335436	0.089972	0.073965	-0.023030	-0.025806	0.223076	-0.026089	-0.119887	0.141358	0.035527	-0.125090	0.469675	-0.108393	0.025817	0.054372	-0.072358
6.007812	-0.058646	0.336110	0.497641	0.167727	0.114573	0.061134	-0.187340	0.138864	0.248419	0.279177	-0.150530	0.093537	-0.031383	0.056438	0.441674	-0.085513	0.017211	0.029017	-0.082217
6.023438	-0.019980	0.241359	0.500227	-0.070667	0.044046	0.052233	0.092961	0.436333	0.235202	0.331260	-0.051033	0.020254	-0.046713	0.266259	0.444423	-0.084880	0.108816	-0.024178	-0.027825
6.039062	-0.079396	0.049806	0.320828	0.004710	0.008552	0.033170	0.288486	0.503242	0.261642	0.046601	0.029695	-0.031835	0.048382	0.337294	0.450921	-0.066594	0.154045	-0.007613	0.047913
6.054688	-0.111645	-0.073872	0.081651	0.107039	0.026736	0.203547	0.051800	0.258977	0.157641	-0.085267	-0.017312	0.059079	0.119791	0.312186	0.305488	-0.043603	0.108689	0.024401	0.045889
6.070312	-0.040806	-0.081337	0.025902	-0.020328	-0.002331	0.303111	-0.160913	-0.029548	0.083639	-0.049567	0.033833	0.273392	0.128428	0.273082	0.136864	-0.016665	0.227027	0.056163	0.025848
6.085938	0.027673	0.075650	0.132931	-0.166189	-0.027137	0.175929	-0.201714	-0.122062	0.087849	-0.120074	0.163821	0.320465	0.076174	0.073189	-0.085336	0.097611	0.172751	0.087848	0.096325
6.101562	0.046112	0.195911	0.156801	-0.111313	0.049028	0.085173	-0.024804	-0.204573	0.048680	-0.203034	0.155826	0.147042	0.010852	-0.187003	-0.266230	0.127185	-0.010899	0.084595	0.139119
6.117188	0.043449	0.086284	-0.045770	0.022699	0.126372	0.056865	0.320974	-0.294831	0.080565	-0.155240	0.069989	0.136953	0.008851	-0.210442	-0.207981	-0.029966	0.071667	0.134530	0.095730
6.132812	-0.050570	-0.040533	-0.166893	0.075032	0.036908	-0.006592	0.330566	-0.137463	0.176925	-0.228754	0.028162	0.281131	0.062046	-0.087721	-0.085051	-0.125684	0.192572	0.159963	-0.102009
6.148438	-0.132431	-0.071899	-0.025250	0.049286	-0.102064	-0.021531	-0.060242	0.037749	0.175358	-0.319272	0.023893	0.250596	0.055868	-0.012182	0.012811	-0.137077	0.134821	0.025458	-0.398915
6.164062	-0.069656	-0.131129	0.107148	-0.073008	-0.106745	0.066259	-0.264225	-0.060842	0.165969	-0.218107	-0.079502	0.028888	-0.064549	0.044208	0.066141	-0.185941	0.131237	-0.048377	-0.486992
6.179688	-0.037898	-0.100204	0.133447	-0.165305	-0.130196	0.195080	-0.049264	-0.128528	0.229963	-0.091662	-0.247150	-0.129635	-0.120665	0.108090	0.037594	-0.224989	0.294734	0.156163	-0.233398
6.195312	-0.064866	0.060595	0.167223	-0.013163	-0.159996	0.205694	0.032817	0.109824	0.182429	0.009893	-0.213894	-0.076614	-0.109039	0.100638	0.010410	-0.193144	0.336524	0.357250	0.055337
6.210938	-0.042367	0.118798	0.262131	0.102983	-0.098150	0.039821	-0.236397	0.226887	0.003159	-0.127974	-0.033263	-0.002545	-0.170584	0.049373	0.066899	-0.212934	0.270324	0.249610	0.046341
6.226562	-0.036511	-0.008175	0.224634	0.001075	-0.057583	-0.033304	-0.412532	0.149064	-0.027508	-0.401435	0.004920	-0.041578	-0.146979	-0.000997	-0.021779	-0.270891	0.306538	0.069159	-0.092322
6.242188	-0.058055	-0.097913	-0.061330	-0.032087	-0.053988	0.027263	-0.331953	0.269913	-0.011704	-0.400281	-0.073007	-0.041145	0.049783	0.014771	-0.169446	-0.096398	0.162046	0.032616	-0.161538
6.257812	-0.062720	-0.044911	-0.211881	0.105078	-0.064302	0.048139	-0.278264	0.391778	-0.072231	-0.390218	-0.062958	0.168694	0.184428	0.039464	-0.105311	0.138743	-0.056059	0.080208	-0.221325
6.273438	-0.035514	0.030997	0.087201	0.216276	-0.073476	0.094380	-0.399910	0.234756	0.026333	-0.451832	-0.033967	0.292734	0.055049	-0.087950	0.025012	0.106124	-0.053147	0.068089	-0.266032
6.289062	0.087430	0.157735	0.492899	0.212312	-0.054459	0.148516	-0.429866	-0.033921	0.092629	-0.217036	-0.007449	0.140996	-0.143625	-0.144796	0.146654	-0.059586	0.019916	-0.057829	-0.138557
6.304688	0.210269	0.221819	0.580443	0.158526	0.089279	0.149553	-0.163549	-0.156273	-0.027960	0.082920	0.130218	0.105527	-0.124283	-0.016614	0.053354	-0.118355	0.014773	-0.106497	0.149505
6.320312	0.207508	0.098250	0.424745	0.039410	0.210730	0.084385	0.125288	-0.124886	-0.097757	0.157629	0.149060	0.256507	-0.043707	-0.000303	-0.122624	-0.110705	-0.067896	-0.009621	0.201272
6.335938	0.165513	-0.028979	0.263812	-0.032456	0.114927	0.027309	0.277801	-0.038348	-0.076287	0.010325	0.097459	0.329191	-0.107034	-0.093836	-0.092323	-0.142679	0.171765	0.078790	-0.044985
6.351562	0.107873	-0.044227	0.245184	-0.038652	0.003918	0.073326	0.358901	-0.030048	-0.030022	-0.280012	0.194385	0.178466	-0.151908	-0.084125	-0.066972	-0.048931	0.459959	0.111016	-0.058986
6.367188	0.066692	0.053684	0.243392	-0.033778	0.039600	0.062117	0.277132	-0.093217	0.147294	-0.331874	0.140016	0.084742	-0.000862	-0.035081	-0.113627	0.176641	0.220724	0.090884	0.018833
6.382812	0.050489	0.165390	0.117813	0.171422	0.125434	-0.023321	0.089211	-0.043916	0.325787	-0.140538	-0.049270	0.182111	0.184423	-0.031134	-0.124270	0.275562	0.022466	0.097197	-0.102601
6.398438	0.022216	0.108947	0.040733	0.399413	0.054083	-0.032116	-0.166073	0.021752	0.287012	-0.087270	-0.171542	0.182695	0.186855	0.084994	0.052822	0.187841	0.219818	0.186133	-0.088728
6.414062	0.067505	-0.057791	0.126064	0.249499	-0.045974	-0.001749	-0.369092	0.094688	0.215006	-0.173590	-0.242687	0.150165	0.099264	0.254190	0.194933	-0.002705	0.235485	0.157284	-0.069562
6.429688	0.137811	-0.132308	0.294762	-0.070834	0.013869	-0.036372	-0.245776	0.110387	0.165634	-0.225864	-0.170015	0.214575	0.021107	0.135340	0.004605	-0.130520	-0.234510	0.013857	-0.034207
6.445312	0.126994	-0.106317	0.383043	-0.144607	0.037872	-0.009702	-0.022065	-0.039442	0.074833	-0.175759	-0.027139	0.253695	0.001035	-0.066752	-0.215523	-0.148817	-0.591695	-0.022298	0.124008
6.460938	0.101592	-0.055862	0.365081	-0.047623	-0.062767	0.173997	-0.003200	-0.019233	0.041737	-0.083193	0.047039	0.103503	0.027311	-0.029988	-0.191434	-0.173791	-0.334712	0.077457	0.014248
6.476562	0.074926	0.009404	0.364496	0.088215	-0.119971	0.250785	0.025335	0.118666	0.008527	-0.023959	0.045543	-0.004801	0.064317	-0.008428	-0.050736	-0.117520	-0.017308	0.171992	-0.199652
6.492188	0.023832	0.143360	0.392546	0.212029	0.013834	0.239925	0.242782	-0.011439	-0.002874	0.008700	0.035589	0.030512	0.127133	-0.130250	0.061600	0.082246	-0.048239	0.133419	-0.156131
6.507812	0.038760	0.357405	0.336810	0.178709	0.168665	0.332413	0.418359	-0.158511	0.038914	-0.062984	0.015874	0.024025	0.152834	-0.193492	0.124434	0.174443	-0.006456	0.069001	0.062416
6.523438	0.117904	0.380551	0.161406	0.159942	0.143639	0.411458	0.355335	0.018562	-0.029467	-0.229056	-0.071650	0.164019	0.198926	-0.090228	0.111633	0.095457	0.172383	0.127907	0.211160
6.539062	0.164563	0.104000	0.039995	0.233710	0.085076	0.369346	0.332725	0.117050	-0.050805	-0.188195	-0.141860	0.257157	0.244492	0.026734	0.202089	0.101480	0.139989	0.180119	0.221017
6.554688	0.115095	-0.152447	0.319456	0.249857	0.134563	0.233603	0.467860	-0.076076	0.063628	0.106432	-0.120712	0.180730	0.225015	0.044881	0.330582	0.169067	0.060043	0.148639	0.216322
6.570312	0.099938	-0.126951	0.725176	0.218447	0.160939	0.161019	0.374776	-0.163163	0.136106	0.291182	-0.060511	0.232480	0.251446	0.040304	0.195979	0.091063	0.164383	0.116143	0.119881
6.585938	0.189268	0.033787	0.574015	0.147999	0.095069	0.153413	0.102688	-0.098917	0.252143	0.193820	0.021739	0.292932	0.307222	0.088049	-0.001963	-0.051601	0.267334	0.100329	0.074577
6.601562	0.155793	0.078188	0.196754	0.131458	0.076987	0.110710	-0.040497	0.030728	0.319496	-0.096765	0.092451	0.232026	0.287195	0.170777	-0.087638	-0.006324	0.317175	0.060319	0.292405
6.617188	0.042714	0.090731	0.149001	0.203124	0.071880	0.140368	-0.050037	0.226792	0.173409	-0.258237	0.004284	0.041755	0.153634	0.132087	-0.088770	0.192123	0.280688	-0.000390	0.366419
6.632812	-0.051511	0.102371	0.254596	0.191227	0.012014	0.224026	0.037979	0.197620	0.060526	-0.127855	-0.148552	-0.252848	0.001277	0.025090	-0.012011	0.254226	0.139780	0.022345	0.134159
6.648438	-0.179256	0.061577	0.184889	0.066284	-0.006921	0.191980	0.009473	-0.044078	-0.018674	0.016241	-0.124679	-0.344236	-0.016181	-0.033315	0.035433	0.158009	0.145815	0.081243	0.063626
6.664062	-0.177642	-0.021165	-0.052727	0.007549	0.041968	0.096860	-0.132896	-0.080234	-0.130534	-0.009282	0.004917	-0.137766	-0.045578	-0.091194	0.028742	0.021537	0.232169	0.053079	0.137061
6.679688	-0.106131	-0.120428	-0.066026	0.035309	0.062793	0.007022	-0.042789	0.084809	-0.128422	-0.177407	-0.035447	-0.006589	-0.171157	-0.153995	-0.046201	-0.077801	0.202215	-0.098044	0.040549
6.695312	-0.085783	-0.141766	0.152347	0.041680	0.039118	-0.131838	0.124674	0.184043	-0.081991	-0.233419	-0.197289	-0.115664	-0.179004	-0.142016	-0.150567	-0.069003	0.137993	-0.251138	0.090469
6.710938	0.035497	-0.092927	0.150584	0.065141	0.065805	-0.196087	0.146607	0.160820	-0.037093	-0.085752	-0.165189	-0.264600	-0.165178	-0.003748	-0.174423	-0.010132	0.008595	-0.223043	0.282455
6.726562	0.165533	-0.112039	0.024520	0.139712	0.123314	-0.103524	0.120829	0.047928	-0.009800	-0.039286	-0.000917	-0.333256	-0.179850	0.080578	-0.156522	0.009379	-0.081431	-0.130852	0.191523
6.742188	0.094433	-0.269612	0.034125	0.122367	0.153382	-0.026799	0.049421	0.049291	-0.088055	-0.080079	0.016505	-0.352244	-0.061237	0.090779	-0.090514	-0.088402	-0.087938	-0.096575	0.053474
6.757812	-0.063334	-0.251074	0.081582	-0.020124	0.136657	-0.048496	-0.074941	0.202655	-0.182246	0.159563	-0.113675	-0.270151	0.090351	0.148650	-0.031211	-0.185348	-0.142500	-0.048042	0.054575
6.773438	-0.101096	0.102581	0.198565	-0.077504	0.073583	-0.101279	-0.005899	0.232145	-0.170814	0.437775	-0.154948	0.062122	0.148537	0.128339	-0.062765	-0.152376	-0.078004	0.013112	0.094708
6.789062	-0.023186	0.381663	0.271042	0.007182	0.083589	-0.120579	0.302331	0.134108	-0.083411	0.388811	-0.018521	0.360274	0.172653	-0.000042	-0.124148	-0.132083	-0.077897	0.025077	0.224636
6.804688	0.063434	0.373043	0.301445	0.122312	0.125689	-0.055161	0.494879	0.087009	0.002860	0.336441	0.201941	0.197308	0.257121	-0.006857	-0.112177	-0.157849	-0.125492	0.001169	0.402003
6.820312	0.136890	0.371255	0.375134	0.248596	0.102552	0.049702	0.402897	0.256924	0.031490	0.326803	0.341985	0.024153	0.297375	0.168180	0.099354	-0.089018	-0.007693	-0.012031	0.431070
6.835938	0.167899	0.479404	0.359814	0.387070	0.089917	0.115323	0.203822	0.508872	0.079615	0.361240	0.226349	0.205670	0.287409	0.269030	0.288243	-0.007420	0.116978	-0.029410	0.189467
6.851562	0.218378	0.444554	0.362969	0.431342	0.124950	0.109492	0.219653	0.478439	0.191119	0.493496	0.037677	0.393472	0.333585	0.206486	0.230550	-0.057012	0.309190	-0.046819	0.028165
6.867188	0.318896	0.289176	0.384065	0.409003	0.212207	0.025201	0.373378	0.230394	0.119672	0.281420	0.020208	0.350549	0.328543	0.075026	0.082360	-0.071098	0.408379	-0.012154	0.095154
6.882812	0.311821	0.185389	0.332867	0.376074	0.236587	-0.050943	0.357778	0.038919	-0.142824	-0.122808	0.107156	0.112960	0.293279	-0.087062	-0.045470	0.010082	0.379751	0.085607	0.134519
6.898438	0.204733	0.160233	0.323495	0.250635	0.208368	0.006018	0.152169	0.125007	-0.218174	-0.182276	0.192218	-0.027256	0.287013	-0.203267	-0.097906	0.028849	0.296524	0.235293	0.103942
6.914062	0.090557	0.193793	0.390055	0.116693	0.251021	0.034167	0.004236	0.330374	-0.145143	0.070991	0.199647	0.071480	0.205627	-0.260319	-0.144357	-0.077667	0.087486	0.266651	-0.020932
6.929688	0.040333	0.198969	0.425914	0.116389	0.212865	-0.088491	0.091009	0.278391	-0.139444	0.189625	0.124663	0.249011	0.138893	-0.169256	-0.134306	-0.223475	0.021046	0.079695	-0.135670
6.945312	0.112057	0.101336	0.339277	0.283508	0.084075	-0.092124	0.194434	0.133344	-0.094874	0.032120	0.075981	0.284699	0.309459	0.027594	0.061186	-0.181383	0.161236	-0.043502	-0.178181
6.960938	0.154638	0.026219	0.164328	0.416588	0.078413	0.087825	0.158707	0.190128	0.008691	0.009380	0.148057	0.145602	0.544941	0.028415	0.175512	0.036232	0.287848	0.069036	-0.137996
6.976562	0.135596	0.202191	0.053597	0.392865	0.167920	0.188930	0.069093	0.288083	0.073816	0.112325	0.250412	0.049521	0.488055	-0.117262	0.231584	0.097996	0.285918	0.194296	0.092146
6.992188	0.225070	0.472212	0.186001	0.349721	0.264387	0.132865	0.100302	0.278559	0.075164	0.072603	0.173000	0.007204	0.314897	-0.134212	0.282951	0.011007	0.241946	0.155380	0.191512
7.007812	0.304926	0.592976	0.386623	0.294545	0.320547	0.077629	0.283999	0.307667	0.049251	0.024772	0.021213	0.102515	0.386380	-0.030337	0.148574	0.023407	0.271148	0.127088	0.061150
7.023438	0.271748	0.554863	0.356180	0.254741	0.287459	0.105924	0.417592	0.323796	0.053425	0.127594	-0.001246	0.294600	0.554180	0.046114	0.131082	0.081469	0.401934	0.153256	0.114130
7.039062	0.255911	0.406855	0.238014	0.307225	0.202559	0.156125	0.431998	0.237888	0.079148	0.230803	-0.003695	0.408656	0.474907	0.121351	0.282825	0.104599	0.505134	0.095258	0.336664
7.054688	0.289602	0.370398	0.238014	0.318050	0.077430	0.241135	0.461655	0.139491	0.136699	0.121344	-0.032828	0.585636	0.197701	0.201048	0.294743	0.139443	0.382391	0.123116	0.320575
7.070312	0.299062	0.440734	0.367696	0.192288	0.013977	0.348813	0.519714	0.111637	0.151487	0.125307	-0.012396	0.714997	0.099703	0.152582	0.234774	0.186689	0.220134	0.207574	0.067487
7.085938	0.271077	0.417316	0.419825	0.137603	0.144119	0.377042	0.486664	0.147736	0.038550	0.430042	0.024618	0.734448	0.329763	0.087243	0.178197	0.157727	0.234736	0.134704	-0.042155
7.101562	0.245506	0.249752	0.316880	0.161651	0.272572	0.340948	0.479077	0.176446	-0.052524	0.579408	0.079504	0.529308	0.431394	0.138718	0.101637	0.057062	0.222621	0.020970	-0.009135
7.117188	0.308742	0.139353	0.271349	0.211752	0.141134	0.263305	0.427483	0.225024	-0.089650	0.578306	0.141175	0.170325	0.229203	0.117605	0.115000	-0.003504	0.095416	-0.030189	0.082446
7.132812	0.425969	0.215218	0.272711	0.307486	0.017063	0.259062	0.298683	0.292741	-0.113435	0.606502	0.133684	-0.027763	0.151425	0.011439	0.184989	-0.040780	0.117011	-0.067739	0.329430
7.148438	0.397765	0.367342	0.266547	0.352362	0.153121	0.279896	0.222965	0.377561	-0.114384	0.507765	0.032312	-0.028948	0.316652	-0.051092	0.226884	-0.013573	0.175299	-0.071732	0.503750
7.164062	0.282103	0.370690	0.296623	0.404743	0.260318	0.172232	0.155222	0.319142	-0.084371	0.371694	-0.080963	0.211294	0.497661	-0.049082	0.289945	0.115794	0.131458	0.026747	0.256468
7.179688	0.195704	0.127552	0.246622	0.343170	0.174132	0.113876	0.204555	-0.010166	0.005300	0.415325	-0.064500	0.389204	0.442686	-0.004758	0.316481	0.208440	0.158634	0.176473	-0.082931
7.195312	0.209519	0.125793	0.109839	0.274192	0.090327	0.123569	0.221295	-0.169695	-0.000608	0.604670	0.024088	0.400092	0.320712	0.031709	0.259282	0.228399	0.123862	0.304196	-0.078457
7.210938	0.334757	0.311595	0.197508	0.309001	0.107642	0.079197	0.215608	-0.041268	-0.014888	0.659968	0.076141	0.270371	0.264111	0.150694	0.252775	0.213198	0.075494	0.309939	0.038085
7.226562	0.376746	0.284654	0.521145	0.186305	0.180936	0.078373	0.320699	-0.001084	0.122748	0.464184	0.096289	0.128621	0.157278	0.246480	0.268583	0.184453	0.115262	0.180292	0.139723
7.242188	0.301515	0.238036	0.571564	0.101768	0.182374	0.191510	0.362407	0.029107	0.177754	0.236974	0.045819	0.240081	0.210235	0.082407	0.173399	0.154058	0.064560	0.119256	0.190330
7.257812	0.226432	0.274765	0.273998	0.136872	0.064744	0.207171	0.445164	0.140697	0.114039	0.279512	0.101208	0.360458	0.236958	-0.051088	0.104091	0.102271	-0.009476	0.133778	0.010230
7.273438	0.129494	0.380280	0.118547	0.066229	0.030477	0.082458	0.677996	0.118820	0.124252	0.475130	0.306995	0.407988	0.081990	0.046504	0.187611	0.044671	0.030947	0.050807	-0.189017
7.289062	0.015811	0.410862	0.169318	-0.003944	0.112450	0.073332	0.823951	0.054488	0.156052	0.407847	0.314266	0.356355	0.069714	0.072804	0.230177	0.019265	0.086181	-0.008511	-0.086996
7.304688	-0.027102	0.348184	0.221247	0.097184	0.147213	0.150787	0.720011	0.171044	0.022969	0.344711	0.214071	0.231206	0.122548	0.081497	0.164627	0.051767	0.142901	0.053110	0.183417
7.320312	-0.003086	0.269221	0.307945	0.280788	0.180788	0.183166	0.597077	0.277283	-0.149640	0.585282	0.254554	0.211884	0.145718	0.176124	0.168704	0.095381	0.245522	0.043682	0.221291
7.335938	0.082445	0.137199	0.284579	0.312180	0.321460	0.187458	0.414756	0.079952	-0.113810	0.645538	0.268988	0.131588	0.203736	0.142120	0.222693	0.101335	0.226476	0.027295	0.178569
7.351562	0.220102	0.115138	0.113374	0.139268	0.398420	0.159871	0.142772	-0.081716	0.001772	0.483984	0.153616	-0.027897	0.200164	0.006390	0.161906	0.080053	0.090400	0.149104	0.307793
7.367188	0.260217	0.126181	0.124024	-0.072212	0.239279	-0.033611	0.168221	0.017502	0.034605	0.470844	-0.013957	-0.199488	0.231885	-0.097644	0.055916	0.026187	0.081215	0.163262	0.199570
7.382812	0.145760	0.084522	0.273238	-0.047154	0.057234	-0.273924	0.354461	-0.001492	-0.032768	0.320670	-0.049071	-0.257085	0.364328	-0.083555	0.154235	-0.023371	0.185802	-0.042020	-0.042501
7.398438	0.116020	0.123405	0.316575	0.175700	0.068520	-0.255745	0.354192	-0.120029	-0.133366	-0.061809	0.173508	0.026052	0.396190	0.034372	0.236843	-0.008026	0.243186	-0.171892	-0.143412
7.414062	0.226389	0.237734	0.236482	0.238584	0.126336	-0.097845	0.286871	-0.083293	-0.157880	-0.306017	0.360159	0.276474	0.311535	0.102727	0.005601	-0.016329	0.265561	-0.140958	-0.270074
7.429688	0.250143	0.275693	0.213952	0.164581	0.121360	0.071260	0.344748	0.106183	-0.130086	-0.359556	0.308322	0.305638	0.165521	0.107782	-0.191266	-0.112986	0.285339	-0.096476	-0.200769
7.445312	0.142434	0.206998	0.265627	0.082480	0.097466	0.194193	0.357356	0.244321	-0.076776	-0.238838	0.263383	0.306423	0.012186	0.164203	-0.071811	-0.194692	0.433427	-0.066710	0.058597
7.460938	0.023526	0.248867	0.147541	-0.075739	0.085341	0.148497	0.265386	0.237924	0.040523	-0.097798	0.284826	0.205610	0.030273	0.204593	0.145770	-0.196862	0.626794	0.012214	0.102312
7.476562	0.015501	0.346407	0.035197	-0.192871	0.160804	0.062479	0.283669	0.246067	0.102685	-0.013895	0.182509	0.177425	0.137546	0.152305	0.143701	-0.163365	0.506956	0.132654	0.021339
7.492188	0.127367	0.265832	0.102997	-0.148467	0.179884	0.000181	0.283835	0.173039	-0.065702	0.036409	0.018992	0.338873	0.128931	0.186872	-0.159697	-0.151107	0.165012	0.122385	0.051004
7.507812	0.192056	0.125386	0.211751	-0.032970	0.012586	-0.075742	0.199592	0.019250	-0.188542	0.053159	-0.022494	0.363095	0.082991	0.226763	-0.420711	-0.116432	-0.014606	-0.020056	0.183498
7.523438	0.233333	0.089712	0.276363	0.038717	-0.064625	-0.061304	0.286286	0.034788	-0.116085	0.167984	-0.037172	0.238986	0.072940	0.074271	-0.346547	0.001746	0.004199	-0.058049	0.362961
7.539062	0.264025	0.110718	0.228129	0.015574	0.031212	0.041475	0.495142	0.083856	-0.107340	0.172958	-0.120183	0.180621	-0.000516	-0.065113	-0.187514	0.141421	-0.013666	0.061117	0.537368
7.554688	0.112283	0.110874	0.191637	0.034014	0.098252	0.043368	0.536083	0.027713	-0.141827	0.072660	-0.128287	0.058936	-0.032973	-0.067510	-0.199622	0.094763	-0.034430	0.104655	0.656641
7.570312	-0.042044	0.089585	0.289658	0.097179	0.135441	-0.139166	0.347140	-0.063461	-0.142434	-0.018428	-0.042612	-0.058911	0.010003	-0.080062	-0.200679	-0.122864	0.070316	-0.017260	0.642948
7.585938	-0.045817	0.168019	0.329507	0.093034	0.156706	-0.240466	0.133181	-0.067901	-0.107761	-0.114382	0.056531	0.017818	-0.091872	-0.055790	-0.009793	-0.219177	0.128293	-0.068300	0.468088
7.601562	-0.010163	0.132555	0.217027	0.056071	0.113594	-0.119442	0.073192	0.055486	-0.015168	-0.009191	0.205171	-0.005607	-0.202449	0.090503	0.105809	-0.193624	-0.022012	0.005593	0.214611
7.617188	0.002772	-0.124900	0.077272	-0.020417	0.077488	0.000828	0.088923	0.118718	-0.029160	0.241938	0.217288	-0.143656	-0.201967	0.052525	-0.011276	-0.099754	-0.204057	0.022194	0.180433
7.632812	-0.013282	-0.153822	-0.016977	0.060946	0.071706	0.056615	0.083122	-0.000268	-0.153081	0.411662	0.006534	-0.117786	-0.229234	-0.194950	-0.085119	0.072291	0.016587	-0.013292	0.262685
7.648438	-0.005351	0.033409	-0.026091	0.287248	0.059430	-0.000165	0.041942	-0.152193	-0.146208	0.382569	-0.069256	-0.036818	-0.139075	-0.292430	-0.052901	0.183902	0.438707	0.073242	0.203042
7.664062	0.010635	0.070804	0.157526	0.275645	0.022974	-0.134174	-0.021039	-0.149846	-0.075725	0.123182	-0.033369	0.047000	0.059339	-0.241591	-0.038316	0.245105	0.353237	0.272100	0.123883
7.679688	-0.032871	0.003672	0.352649	0.102679	-0.031959	-0.094740	-0.129135	-0.212882	-0.118382	-0.262031	-0.168985	0.039215	0.163225	-0.154810	-0.015571	0.227460	-0.017399	0.312488	-0.014282
7.695312	-0.042961	0.030815	0.258223	0.126452	0.007799	0.044795	-0.340464	-0.366276	-0.175528	-0.372069	-0.272623	-0.098593	0.176495	-0.019334	0.035788	0.111023	-0.086987	0.216797	-0.185975
7.710938	0.085847	0.167052	0.093054	0.379870	0.102110	0.211795	-0.293966	-0.149927	-0.174367	0.031223	-0.135891	-0.048974	0.263430	0.112082	0.000323	-0.009807	0.117362	0.160101	-0.236815
7.726562	0.171258	0.200456	0.107163	0.429292	0.063218	0.382444	0.026461	0.206865	-0.102306	0.348893	0.021469	0.122309	0.415652	0.172941	-0.087092	-0.153638	0.326301	0.068900	-0.213429
7.742188	0.250013	0.092055	0.179891	0.058429	0.030550	0.296081	0.006787	0.116210	0.039664	0.262554	0.057203	0.149176	0.478657	0.165819	-0.031943	-0.220130	0.318618	0.018657	-0.162386
7.757812	0.359274	0.028787	0.123171	-0.173518	0.135122	0.134041	-0.192063	-0.023940	0.127186	0.110060	0.054168	0.156313	0.442689	0.119894	0.300355	-0.134333	0.122375	0.057468	-0.035043
7.773438	0.239603	0.005354	-0.039539	0.040049	0.151816	0.105434	0.001239	0.207294	0.093465	-0.168547	0.129223	0.268476	0.154911	0.089292	0.623595	0.003964	-0.039626	0.062937	0.147726
7.789062	0.108219	-0.036569	-0.128953	0.241368	0.059202	0.009655	0.406890	0.302232	-0.023613	-0.298975	0.290246	0.290457	-0.143050	0.080479	0.527611	0.086222	0.070627	0.049457	0.209665
7.804688	0.157435	-0.085904	-0.054583	0.112675	0.023671	-0.078963	0.526136	0.109993	-0.118736	-0.030179	0.325066	0.123416	-0.112856	0.104800	0.283021	0.085022	0.372156	0.053377	0.206863
7.820312	0.182667	-0.080570	0.220526	-0.113962	0.087823	-0.034305	0.317968	0.011031	-0.156177	0.077488	0.139301	-0.062766	0.054060	0.130308	0.150953	0.099136	0.446852	0.050748	0.307277
7.835938	0.196655	-0.032370	0.387031	-0.092083	0.153615	0.060277	0.155125	0.084184	-0.160520	0.091222	0.014781	-0.203465	0.324690	0.013438	0.116957	0.112241	0.399128	0.054432	0.259548
7.851562	0.267761	-0.043028	0.215095	0.066324	0.116458	0.120750	0.404417	0.099095	-0.155265	0.237086	0.140365	-0.233143	0.467577	-0.079195	0.250641	0.069234	0.441790	0.077135	0.146476
7.867188	0.265104	-0.025166	0.053169	0.014351	0.061021	0.190182	0.676005	-0.019807	-0.222704	0.199004	0.194025	-0.112220	0.285768	0.035376	0.429734	0.038273	0.258419	0.048176	0.214300
7.882812	0.220254	0.031227	-0.020348	-0.182464	0.046590	0.288641	0.501611	0.059128	-0.287774	0.172566	0.078256	-0.009242	0.150515	0.165790	0.460074	0.072422	0.028294	-0.027914	0.356722
7.898438	0.225801	-0.019677	-0.009621	-0.222978	0.093678	0.201140	0.234778	0.221388	-0.206114	0.371727	-0.014761	0.014641	0.065245	0.119012	0.298586	0.087345	0.080802	-0.077388	0.606714
7.914062	0.137813	-0.078380	0.269214	-0.091150	0.156665	0.072773	0.069909	0.134378	-0.100067	0.397619	-0.082748	0.060363	-0.052328	-0.073149	-0.054079	-0.001957	0.127152	-0.096497	0.686011
7.929688	-0.026714	-0.045248	0.422549	-0.004829	0.137979	0.064586	0.041245	-0.045224	-0.107869	0.285245	-0.100556	0.223973	-0.118981	-0.155353	-0.341129	-0.087827	0.091546	-0.043964	0.393173
7.945312	-0.024297	-0.019428	0.159266	-0.007794	0.110026	-0.009605	0.216629	-0.148555	-0.123770	0.249072	-0.121177	0.420212	-0.158286	-0.061146	-0.291766	-0.077923	0.135531	0.044256	0.094994
7.960938	0.092789	0.048425	-0.017372	-0.098984	0.172859	-0.068991	0.394304	-0.117289	-0.151518	0.040019	-0.089740	0.485523	-0.074049	-0.038140	-0.080254	-0.017354	0.209843	0.022146	-0.016709
7.976562	0.121930	0.203691	0.078770	-0.198938	0.254583	-0.094273	0.418226	0.004954	-0.193414	-0.156577	0.068831	0.417141	-0.024771	-0.046178	0.113768	0.075855	0.080457	-0.053881	0.045969
7.992188	0.068102	0.253307	0.159917	-0.140216	0.162847	-0.064804	0.273917	-0.025071	-0.165128	-0.220845	0.173804	0.281586	-0.072963	0.033930	0.287438	0.152597	-0.119953	-0.046607	0.053065
8.007812	0.035622	0.189065	0.193279	0.001463	-0.019737	0.057885	0.129147	-0.196022	-0.186997	-0.207448	0.226365	0.170331	-0.013280	0.058986	0.350532	0.137294	-0.046256	0.009799	-0.097000
8.023438	0.074476	0.126932	0.169321	0.056182	-0.133351	0.116168	0.104821	-0.285595	-0.194019	-0.091841	0.225848	0.156140	0.018411	-0.000809	0.195033	0.113242	0.057822	0.042803	-0.068634
8.039062	0.113461	0.012442	0.041629	-0.013893	-0.204509	0.109906	0.005204	-0.296362	-0.114509	-0.092410	0.085761	0.279759	-0.068445	-0.085135	-0.033062	0.060100	0.028196	0.028250	0.016908
8.054688	-0.002779	-0.193833	-0.001134	-0.082442	-0.137842	0.100406	-0.082860	-0.288974	-0.112465	-0.225834	-0.013136	0.290424	-0.081414	-0.114764	-0.168636	-0.056028	-0.016728	-0.000015	-0.021550
8.070312	-0.212424	-0.350007	0.007553	-0.135843	-0.030744	0.086273	0.049968	-0.333597	-0.213139	-0.418408	-0.054902	-0.011598	-0.046215	-0.091401	-0.230855	-0.108927	-0.097504	-0.004016	0.062333
8.085938	-0.300905	-0.300703	-0.101473	-0.167125	-0.059209	0.044730	0.220451	-0.337956	-0.256164	-0.604805	-0.097008	-0.294272	-0.097484	-0.094037	-0.230359	-0.073820	-0.140532	0.020436	0.168254
8.101562	-0.306800	-0.176752	-0.080082	-0.081729	-0.124903	-0.016187	0.164593	-0.222233	-0.045099	-0.607132	-0.074159	-0.302185	-0.201923	-0.113697	-0.174946	-0.033570	-0.061933	0.077948	0.053758
8.117188	-0.237678	-0.093826	-0.019844	-0.028803	-0.104487	-0.026455	-0.111367	-0.076730	0.179673	-0.385953	-0.025361	-0.104968	-0.247958	-0.081757	-0.143616	-0.024000	0.016540	0.099273	-0.096255
8.132812	-0.135355	0.007121	-0.147830	-0.093862	-0.021350	-0.067228	-0.260123	0.032355	0.115798	-0.181582	0.059971	0.046862	-0.216457	0.003454	-0.173067	-0.019497	0.108099	0.023308	0.008134
8.148438	-0.127425	0.098707	-0.220633	-0.071475	-0.009184	-0.171232	-0.186124	-0.083082	-0.031402	-0.240801	0.172333	-0.093380	-0.159676	-0.030847	-0.195914	-0.076654	0.264495	-0.086209	0.088288
8.164062	-0.089531	0.044954	-0.208653	0.002381	-0.028195	-0.217448	-0.128972	-0.332144	-0.003787	-0.354323	0.196222	-0.340310	-0.129755	-0.102514	-0.224303	-0.127628	0.229730	-0.173623	-0.055574
8.179688	0.011903	-0.092136	-0.143790	-0.032983	-0.055351	-0.160319	-0.170585	-0.398095	0.092580	-0.114318	0.036023	-0.507086	-0.066833	0.023216	-0.178972	-0.065582	0.008857	-0.168264	-0.082005
8.195312	0.069706	-0.097383	-0.043130	-0.044113	-0.120512	-0.006487	-0.340790	-0.366384	-0.051325	0.138293	-0.197245	-0.539631	0.101111	0.190314	-0.116951	-0.078828	-0.205788	-0.065171	0.116849
8.210938	0.000684	-0.008274	-0.086459	0.007013	-0.130728	0.077210	-0.566326	-0.288937	-0.295603	0.114090	-0.294853	-0.252600	0.235185	0.176714	-0.202112	-0.205983	-0.368173	-0.035168	0.339148
8.226562	-0.124298	-0.027917	-0.171421	0.065506	-0.096903	0.072526	-0.516323	-0.100827	-0.368047	0.086325	-0.221289	0.076434	0.227428	0.063134	-0.311192	-0.277623	-0.430751	-0.096761	0.285366
8.242188	-0.158766	-0.178842	-0.158174	0.044534	-0.060293	0.033882	-0.154035	0.123103	-0.284232	-0.075397	-0.101382	0.085377	0.143197	0.011371	-0.400117	-0.260604	-0.354787	-0.100114	0.072860
8.257812	-0.159843	-0.218162	-0.087475	-0.149145	-0.040445	-0.122947	0.114141	0.338191	-0.158931	-0.311749	-0.100836	-0.027447	0.045442	-0.030129	-0.312314	-0.222959	-0.176134	-0.062154	0.105820
8.273438	-0.170795	-0.159012	0.008296	-0.242721	-0.076989	-0.232967	0.085003	0.274094	-0.185835	-0.267767	-0.127899	-0.017145	-0.030601	-0.109843	-0.067931	-0.215725	-0.075868	-0.030520	0.199593
8.289062	-0.167535	-0.193818	0.142525	-0.163049	-0.105095	-0.147089	0.019774	0.028622	-0.205353	-0.184942	-0.075881	0.041673	-0.045567	-0.098167	0.076830	-0.129588	0.013418	0.075436	0.036822
8.304688	-0.194147	-0.189155	0.252107	-0.141675	-0.079682	0.002793	0.083168	-0.039025	-0.055600	-0.385856	-0.118901	0.073952	-0.104869	-0.005259	0.145049	-0.007129	0.217922	0.110650	-0.157747
8.320312	-0.219368	-0.090831	0.228461	-0.137117	-0.049098	0.091868	0.155790	-0.078705	-0.019097	-0.527167	-0.107246	0.037380	-0.115790	-0.015291	0.067192	-0.025643	0.273404	-0.034975	-0.039309
8.335938	-0.196840	0.055388	0.167449	-0.098045	-0.066403	0.096184	0.211996	-0.226136	-0.097123	-0.334847	0.009156	0.001423	-0.034414	-0.095912	-0.071542	-0.111021	0.082459	-0.082510	0.286242
8.351562	-0.162453	0.174905	0.113848	-0.081428	-0.191917	0.017251	0.191118	-0.347681	0.017785	-0.173403	-0.055848	0.223224	-0.036189	-0.085119	-0.062596	-0.172277	-0.028712	-0.010491	0.470772
8.367188	-0.078799	0.048773	0.020556	-0.135448	-0.300811	-0.079254	0.109853	-0.360786	0.158610	-0.309177	-0.158802	0.288283	-0.040288	0.006795	-0.004008	-0.181748	0.077529	-0.007573	0.465353
8.382812	-0.031119	-0.163466	-0.011488	-0.125880	-0.253039	-0.107717	0.134998	-0.303490	-0.012687	-0.438422	-0.192553	-0.056878	-0.092935	0.132637	-0.051820	-0.031944	0.118432	-0.012192	0.293619
8.398438	-0.125962	-0.156612	0.041028	0.056576	-0.166742	-0.063009	0.126344	-0.103390	-0.215602	-0.322494	-0.173226	-0.040450	-0.177636	0.116126	-0.197384	0.172158	0.051499	0.047522	-0.028513
8.414062	-0.240789	-0.046870	0.008575	0.126820	-0.139416	0.061083	-0.050648	0.082237	-0.149336	-0.245145	-0.088943	0.292688	-0.144757	-0.100322	-0.255726	0.182115	0.153838	0.080638	-0.181350
8.429688	-0.193645	-0.100645	-0.125902	-0.004711	-0.115710	0.198350	-0.214073	0.101489	-0.091482	-0.235492	-0.058149	0.224456	-0.051582	-0.183334	-0.262846	0.086276	0.359675	-0.028982	-0.228494
8.445312	-0.019315	-0.257925	-0.210341	-0.074992	0.007456	0.158492	-0.163952	0.096123	-0.219634	-0.146649	0.031940	-0.108308	0.012899	-0.069886	-0.374964	0.029560	0.266671	-0.194634	-0.292050
8.460938	0.054200	-0.276202	-0.213405	-0.041842	0.132894	0.037491	-0.001483	-0.075613	-0.301723	-0.001793	0.141049	-0.342162	-0.019499	-0.041689	-0.442657	-0.028999	-0.144793	-0.245365	-0.015751
8.476562	0.016686	-0.232054	-0.222728	-0.056455	0.059358	0.033659	0.000585	-0.320840	-0.280324	0.064668	0.157798	-0.390394	-0.128774	-0.106062	-0.439512	-0.054513	-0.291106	-0.159825	0.247422
8.492188	-0.112403	-0.265668	-0.215234	-0.124264	-0.077388	0.001404	-0.079406	-0.295735	-0.236561	-0.080189	0.066733	-0.207731	-0.148693	-0.123063	-0.425948	-0.051418	-0.146625	-0.032711	0.087980
8.507812	-0.269431	-0.338289	-0.130471	-0.155824	-0.065461	-0.104380	-0.105747	-0.123459	-0.029700	-0.189115	-0.121705	-0.016696	-0.013015	-0.097172	-0.131585	-0.074003	0.015006	0.014605	-0.081226
8.523438	-0.244646	-0.362342	-0.044793	-0.116519	-0.047460	-0.058009	-0.039043	0.000566	0.154156	-0.145932	-0.127516	-0.015737	0.097946	0.021488	0.255157	-0.077562	0.324634	-0.030893	-0.085566
8.539062	-0.107892	-0.244117	0.097157	-0.074350	-0.098822	0.027089	-0.018441	0.057084	0.040312	-0.118546	0.129694	0.063866	0.172944	0.175780	0.257731	-0.069433	0.383174	-0.009494	-0.127002
8.554688	-0.045227	-0.146339	0.227966	-0.066949	-0.064762	0.016496	-0.157892	0.012197	-0.124021	-0.060969	0.346252	0.212436	0.364757	0.122753	0.182704	-0.082016	0.129004	0.057007	-0.234006
8.570312	-0.071578	-0.196501	0.196369	-0.067818	0.011811	0.079089	-0.213038	-0.075739	-0.152858	0.004981	0.253034	0.084987	0.467199	-0.093839	0.189598	-0.060614	0.004197	0.038034	-0.250497
8.585938	-0.140380	-0.184715	0.149298	-0.063100	-0.025470	0.047191	-0.248591	-0.076731	-0.157344	-0.073758	0.007790	-0.131822	0.189584	-0.248883	0.090668	-0.012289	-0.132800	0.036098	-0.148678
8.601562	-0.227959	-0.141793	0.109972	-0.029188	-0.131581	-0.133600	-0.423670	-0.039418	-0.020368	-0.132417	-0.084197	-0.243044	-0.144405	-0.306371	0.068775	-0.071441	-0.178877	-0.039978	-0.002424
8.617188	-0.223796	-0.118869	0.098297	-0.070624	-0.185905	-0.210176	-0.586895	-0.042650	0.202732	-0.072611	0.011233	-0.248054	-0.229891	-0.271178	0.100714	-0.215727	0.009223	-0.211725	0.154392
8.632812	-0.128441	-0.083775	0.041675	-0.205028	-0.194063	-0.261472	-0.341506	-0.071382	0.145214	-0.069130	0.049460	-0.039814	-0.229112	-0.118852	-0.021342	-0.280532	0.119856	-0.228730	0.109707
8.648438	-0.137707	-0.194836	-0.189256	-0.216414	-0.173150	-0.280068	0.250435	-0.095675	-0.071100	-0.216218	-0.069533	0.119623	-0.195820	-0.001966	-0.153725	-0.219790	0.147238	-0.192800	-0.264985
8.664062	-0.242610	-0.257700	-0.207376	-0.100251	-0.222609	-0.178828	0.295386	-0.148249	-0.159718	-0.335717	-0.133765	0.017883	-0.110377	-0.070313	-0.137187	-0.025284	0.197196	-0.153457	-0.608308
8.679688	-0.262452	-0.170222	-0.003502	-0.024961	-0.282001	-0.073322	-0.223526	-0.188165	-0.124651	-0.286230	-0.081393	-0.110107	-0.017800	-0.175845	-0.198508	0.164102	0.140713	-0.013902	-0.483993
8.695312	-0.157467	-0.146306	-0.006908	0.015655	-0.231338	-0.019054	-0.312482	-0.062409	-0.070630	-0.163424	0.073336	-0.144192	0.054727	-0.277430	-0.415918	0.139016	-0.015416	0.087714	-0.124656
8.710938	-0.133627	-0.172179	-0.132417	0.043432	-0.190579	-0.045443	0.008736	-0.062244	-0.046640	0.001648	0.196655	-0.192408	0.186605	-0.406908	-0.537195	-0.030749	-0.115974	0.084643	-0.072813
8.726562	-0.286938	-0.246444	-0.177561	-0.048630	-0.145075	-0.054052	0.088705	-0.313490	-0.074584	0.030709	0.154658	-0.171851	0.312789	-0.402884	-0.458086	-0.191606	-0.137027	-0.025194	-0.239331
8.742188	-0.334897	-0.291269	-0.202604	-0.147680	-0.083995	-0.014987	0.016036	-0.383030	-0.138743	-0.174465	0.048271	-0.171062	0.280396	-0.308497	-0.354640	-0.226882	-0.180608	-0.129706	-0.369186
8.757812	-0.221372	-0.224237	-0.073094	-0.113514	-0.117821	-0.011646	0.079092	-0.283844	-0.177049	-0.383471	-0.026331	-0.303051	0.130294	-0.235991	-0.268689	-0.059874	-0.264409	-0.134138	-0.419602
8.773438	-0.130090	-0.221157	0.263183	-0.040468	-0.204613	-0.040572	0.234924	-0.195637	-0.140550	-0.311426	-0.052723	-0.209391	-0.027484	-0.179775	-0.105982	0.057029	-0.307595	-0.113480	-0.304528
8.789062	-0.100692	-0.242066	0.366662	0.093352	-0.262083	0.039142	0.221946	-0.102008	0.057939	-0.014928	-0.080710	-0.016172	-0.107189	-0.100131	-0.050016	-0.030677	-0.247529	-0.058699	-0.306051
8.804688	-0.140937	-0.213479	0.122207	0.127578	-0.283162	0.243129	0.029027	-0.161575	0.262691	0.043378	-0.071054	0.045736	-0.088195	-0.028821	-0.066905	-0.103231	-0.101623	-0.022191	-0.505592
8.820312	-0.090961	-0.257630	-0.146549	-0.051500	-0.179337	0.147946	0.045250	-0.364377	0.304150	-0.173286	0.015586	0.174250	-0.003898	-0.026734	-0.021631	-0.098054	-0.123408	-0.036973	-0.546947
8.835938	0.056409	-0.224378	-0.225364	-0.117524	0.015795	-0.206165	0.160214	-0.408274	0.264191	-0.155568	0.054407	0.216603	-0.023702	0.049890	-0.009917	-0.095940	-0.307259	-0.069587	-0.432992
8.851562	0.089987	-0.000086	-0.090905	0.073572	0.112634	-0.277236	0.158276	-0.224411	0.137509	0.232353	-0.009429	0.142606	-0.093192	0.195907	-0.043931	-0.123888	-0.245067	-0.082210	-0.223485
8.867188	0.079738	0.229460	0.084371	0.193207	0.041204	-0.075357	0.257958	-0.023900	-0.020106	0.505861	-0.020935	0.189575	0.039145	0.298648	-0.074645	-0.141483	-0.105961	-0.031377	-0.065204
8.882812	0.108463	0.325850	0.125767	0.032887	-0.054900	0.148677	0.367661	0.177824	-0.082094	0.314262	0.059176	0.187782	0.119244	0.392532	-0.043016	-0.113606	-0.174643	0.012361	-0.084839
8.898438	0.137448	0.240197	0.027614	-0.143743	-0.072265	0.265093	0.415027	0.304758	-0.046964	-0.010657	0.073400	0.007725	0.042854	0.360620	-0.009216	-0.105171	-0.172558	0.078150	-0.047529
8.914062	0.146582	0.067412	-0.101239	-0.267409	-0.140764	0.102800	0.300951	0.067809	-0.129304	0.007913	-0.052274	-0.165283	0.063038	0.146051	-0.027113	-0.089438	-0.009774	0.167487	0.134966
8.929688	0.093030	-0.016940	-0.155613	-0.356092	-0.235220	-0.108148	0.049826	-0.222736	-0.353539	0.026025	-0.104053	-0.268591	0.045482	-0.019734	-0.060665	-0.056345	0.196446	0.137290	0.240104
8.945312	0.069293	-0.057833	-0.182865	-0.172023	-0.180455	-0.007338	0.095601	-0.226448	-0.277486	-0.162029	0.025042	-0.318102	-0.017294	-0.063779	-0.165540	-0.065106	0.347907	-0.008540	0.035819
8.960938	0.085189	-0.218972	-0.200796	0.087968	0.010334	0.161545	0.285457	-0.132807	-0.016454	-0.078426	0.090905	-0.295055	-0.070529	-0.029075	-0.343951	-0.056455	0.229416	-0.115642	-0.191073
8.976562	0.019267	-0.365348	-0.067479	0.058588	0.035618	0.068287	0.177765	-0.009289	-0.037374	0.064464	0.116805	-0.169462	-0.176199	0.093712	-0.486065	-0.012862	-0.085336	-0.113958	-0.083813
8.992188	-0.068832	-0.291977	0.117593	-0.067902	-0.141965	-0.026682	-0.103009	-0.025586	-0.154508	-0.052731	0.175440	-0.134695	-0.139773	0.176525	-0.458098	0.027444	-0.124556	-0.083905	0.004604
9.007812	-0.094961	-0.110892	0.092180	-0.047224	-0.214683	0.032335	-0.181275	-0.159743	-0.097441	-0.109315	0.162730	-0.270518	0.059533	0.206145	-0.254790	0.070819	0.017942	-0.059155	-0.049538
9.023438	-0.076526	-0.075583	0.037149	-0.025014	-0.174527	0.001956	-0.130492	-0.166618	0.014565	-0.222710	0.001787	-0.284610	0.212383	0.226501	-0.121696	0.076752	-0.167741	-0.034403	0.192030
9.039062	-0.046648	-0.208439	0.170355	-0.104274	-0.148446	-0.032809	-0.125250	-0.201175	-0.001619	-0.485950	-0.236395	-0.214185	0.184887	0.177774	-0.133076	0.039087	-0.392007	-0.036006	0.352477
9.054688	-0.045468	-0.270760	0.112193	-0.189081	-0.168149	0.012522	-0.072858	-0.309977	-0.078575	-0.445053	-0.230918	-0.215418	0.036489	0.118089	-0.154631	0.029217	-0.253632	-0.093064	0.264147
9.070312	-0.060208	-0.235394	-0.125402	-0.237235	-0.175549	0.136601	-0.038207	-0.332673	-0.098705	-0.139725	-0.107778	-0.258225	-0.021337	0.051448	-0.181030	0.093912	-0.043735	-0.187395	0.288095
9.085938	-0.085054	-0.247591	-0.081032	-0.255499	-0.095735	0.293462	-0.043256	-0.251338	-0.141129	0.086711	-0.106692	-0.285981	-0.059832	0.030169	-0.208898	0.200534	0.011764	-0.211634	0.173940
9.101562	-0.149507	-0.216595	0.020268	-0.303875	-0.025775	0.209407	-0.147201	-0.082887	-0.169020	-0.043639	-0.043819	-0.242360	-0.160094	0.249752	-0.247202	0.208857	0.008890	-0.103184	0.018654
9.117188	-0.159414	-0.147581	-0.109682	-0.385885	-0.056166	0.020388	-0.280627	0.067291	-0.090804	-0.294204	0.065050	-0.079887	-0.057649	0.452019	-0.270055	0.170040	0.138725	0.022738	-0.098617
9.132812	-0.092666	-0.203914	-0.323344	-0.391504	-0.020443	-0.042652	-0.204999	0.172565	0.010565	-0.115426	0.003919	0.190527	0.165006	0.410811	-0.254032	0.152021	0.317576	0.075829	-0.187202
9.148438	-0.075484	-0.252131	-0.394986	-0.310419	0.080406	-0.065327	-0.062964	0.270647	0.061456	0.083575	-0.192682	0.207072	0.201347	0.297318	-0.190865	0.062693	0.198960	0.069346	-0.090273
9.164062	-0.062962	-0.180764	-0.190670	-0.202392	0.042952	-0.065878	0.006702	0.111628	-0.068709	-0.034412	-0.282010	-0.068626	0.132853	0.100042	-0.083868	-0.024301	-0.036514	0.029013	0.011409
9.179688	-0.053482	-0.170304	0.022198	-0.129972	-0.022747	-0.068864	-0.116776	-0.229097	-0.227723	-0.213626	-0.208781	-0.116604	0.028899	-0.005698	-0.117767	-0.068892	-0.145343	0.072931	-0.075769
9.195312	-0.162391	-0.271294	0.043582	-0.119542	-0.026745	-0.114332	-0.260666	-0.214200	-0.113918	-0.282773	-0.080215	0.097387	-0.139997	0.079638	-0.210741	-0.082110	-0.206424	0.115396	-0.336560
9.210938	-0.224145	-0.341680	0.037623	-0.153371	-0.085390	-0.194476	-0.034777	-0.049697	0.023487	-0.056086	-0.017821	0.191248	-0.174163	0.158256	-0.153445	-0.053588	-0.244443	0.011002	-0.308176
9.226562	-0.129136	-0.364383	0.026993	-0.104132	-0.134829	-0.211263	0.302146	-0.159556	-0.057323	0.304954	-0.010880	0.198685	0.055064	0.198340	-0.018839	-0.031009	-0.222994	-0.108127	0.116083
9.242188	-0.047518	-0.304630	-0.058326	0.072169	-0.108340	-0.087463	0.431349	-0.159327	-0.127058	0.325942	-0.006659	0.120864	0.264526	0.168882	0.100933	-0.023253	0.007754	-0.114812	0.250323
9.257812	0.030292	-0.080432	-0.060690	0.239882	-0.043648	-0.094654	0.362271	0.022453	-0.056272	0.122049	-0.125490	-0.158973	0.252979	0.127712	0.054553	-0.047253	0.202777	-0.034495	0.024720
9.273438	0.165724	0.159795	0.191494	0.364253	0.070351	-0.290231	0.267245	0.051546	-0.067189	0.065205	-0.216462	-0.257456	0.109168	0.104822	-0.149461	-0.090157	0.029599	-0.015268	-0.082176
9.289062	0.195885	0.214233	0.371066	0.464219	0.097114	-0.305471	0.231724	0.031716	-0.188862	0.068181	-0.055904	-0.023700	-0.073816	0.049633	-0.238064	-0.096142	-0.092102	-0.077167	0.019431
9.304688	0.062668	0.139930	0.282647	0.395714	0.009409	-0.078869	0.121029	0.050021	-0.240672	0.123624	0.073493	0.194099	-0.110109	-0.001860	-0.141278	-0.051886	0.031802	-0.081779	0.150676
9.320312	-0.016335	0.068955	0.186141	0.145810	-0.031026	0.045938	0.066488	0.007721	-0.268782	0.186952	-0.006351	0.165515	0.019443	-0.038975	-0.023234	0.040815	0.078644	-0.053170	0.087778
9.335938	0.005882	0.072529	0.130197	0.052605	0.050462	-0.034977	0.177614	0.027001	-0.335211	0.193542	-0.030909	-0.022877	0.093629	0.054489	-0.030658	0.082076	0.085044	-0.026426	-0.121654
9.351562	0.065751	0.184973	0.124530	0.262262	0.170890	0.020097	0.175261	0.137414	-0.314177	0.203168	0.124375	-0.135066	0.117831	0.177368	-0.126069	0.044557	0.098051	0.039697	-0.266578
9.367188	0.159820	0.251862	0.097667	0.446898	0.098685	0.166927	0.106760	0.127035	-0.263803	0.261834	0.218784	-0.095379	0.239754	0.170211	-0.017548	0.018287	0.103650	0.081945	-0.262972
9.382812	0.160029	0.192518	-0.006036	0.271025	-0.006760	0.159378	0.225243	0.086707	-0.253273	0.454296	0.095251	-0.084013	0.451337	0.106108	0.261525	0.018101	0.151209	0.091961	-0.160669
9.398438	0.092039	0.124659	-0.022621	-0.025340	0.068047	0.106159	0.339642	0.124349	-0.226777	0.538899	-0.001843	-0.111970	0.468778	-0.045361	0.341175	0.044576	0.105050	0.151329	-0.090078
9.414062	0.110257	0.101233	-0.002564	0.051447	0.062662	0.002730	0.374146	0.096639	-0.195956	0.368621	-0.042428	0.104981	0.203852	-0.167182	0.175040	0.084116	-0.024040	0.171009	-0.094054
9.429688	0.199809	0.098105	-0.079585	0.306993	-0.050654	-0.126950	0.368902	0.007966	-0.148886	0.228038	-0.209567	0.224738	0.079490	-0.195392	-0.065922	0.100702	-0.075787	0.097243	-0.198759
9.445312	0.148216	0.060813	-0.128758	0.386600	-0.009276	-0.080979	0.220774	0.008459	-0.170862	0.254947	-0.305576	-0.138440	0.137830	-0.150261	-0.151576	-0.002221	-0.043822	0.061645	-0.236153
9.460938	-0.000457	0.017153	-0.022150	0.341930	0.088989	0.086347	0.067943	0.076990	-0.138906	0.212277	-0.199361	-0.400821	0.182496	-0.046384	-0.020681	-0.181451	0.062592	0.025736	-0.027874
9.476562	-0.005572	0.002790	0.081483	0.151144	0.119844	0.139303	0.101999	-0.008453	0.029729	-0.038464	-0.015188	-0.310469	0.331387	0.010567	0.039003	-0.174014	0.163324	-0.072824	0.004860
9.492188	0.073929	0.066805	0.041094	0.015162	0.219036	0.109213	0.229520	-0.115141	0.108085	-0.041893	0.131037	-0.134100	0.390248	0.050244	-0.066137	-0.031046	0.091430	-0.082507	-0.199234
9.507812	0.205987	0.258947	-0.009906	0.197487	0.274613	0.037195	0.260568	-0.008759	0.021783	0.322365	0.083274	0.038305	0.231863	0.024166	-0.041187	-0.035148	0.041785	0.031036	-0.129387
9.523438	0.316904	0.351901	-0.023903	0.354842	0.192358	-0.065426	0.049773	0.129636	-0.163014	0.415535	-0.054993	-0.057485	0.179985	-0.040458	0.166992	-0.051692	0.089572	0.090530	0.099731
9.539062	0.277489	0.365195	-0.121681	0.129213	0.152196	0.007657	-0.041777	0.228395	-0.239112	0.210503	0.000159	-0.366742	0.272451	-0.006545	0.382410	0.052270	0.044922	0.052445	0.159593
9.554688	0.221785	0.403301	-0.189883	-0.105961	0.185603	0.178441	0.361905	0.306073	-0.091448	0.134490	0.152620	-0.456231	0.325740	0.050372	0.507122	0.060241	0.149977	0.032532	0.178421
9.570312	0.225805	0.238326	-0.109719	-0.019813	0.100093	0.235978	0.614638	0.281734	-0.028134	0.257250	0.158205	-0.253093	0.266566	0.078268	0.411149	-0.021636	0.415917	0.071087	0.397241
9.585938	0.225135	0.067397	-0.025765	0.112388	-0.038160	0.244668	0.281670	0.240798	-0.198566	0.327649	0.097763	0.025790	0.114699	0.072981	0.295044	-0.024491	0.670492	0.073121	0.595608
9.601562	0.156640	0.159728	0.022452	0.064219	0.002716	0.232602	0.042641	0.134870	-0.254165	0.185851	0.195424	0.142105	-0.034297	-0.041763	0.345429	0.032472	0.810162	0.034489	0.517379
9.617188	0.061504	0.245757	0.063998	-0.010041	0.073486	0.155786	0.131847	-0.083176	-0.108685	0.067172	0.339428	0.127941	-0.045541	-0.148487	0.280235	0.061673	0.571454	0.011423	0.296058
9.632812	-0.024465	0.107588	-0.034938	-0.045986	-0.026474	0.046008	0.053248	-0.273748	-0.046013	-0.050177	0.248093	0.124915	0.021711	-0.108149	0.136844	0.023020	0.299745	-0.026675	0.115647
9.648438	-0.115759	-0.003713	-0.191666	-0.058697	-0.186215	-0.007822	-0.223475	-0.360569	-0.157207	-0.182220	0.050689	0.042492	0.045624	-0.011805	0.010181	-0.080557	0.249842	0.007631	0.032798
9.664062	-0.080280	0.142317	-0.204136	0.083509	-0.182156	-0.014877	-0.264842	-0.249627	-0.193004	-0.256225	-0.018116	-0.095149	0.072728	0.037151	-0.213580	-0.136319	0.174391	0.118548	-0.183070
9.679688	0.068150	0.302352	-0.104587	0.194380	0.017002	-0.109962	0.010416	0.023062	-0.011704	-0.237571	-0.006584	-0.192039	0.094944	-0.009235	-0.351457	-0.087562	-0.032803	0.134796	-0.384425
9.695312	0.072280	0.213579	0.038838	0.139128	0.152067	-0.153290	0.032852	0.184153	0.035638	-0.004885	0.083487	-0.238411	0.087945	-0.123785	-0.342209	0.010541	-0.192167	0.050476	-0.257937
9.710938	0.008993	0.068104	0.130485	0.103195	0.078062	-0.107017	-0.345893	0.147519	-0.119988	0.276492	0.181559	-0.213200	0.053023	-0.146015	-0.291860	0.060547	-0.091905	-0.031773	-0.169107
9.726562	0.056090	0.023708	0.118472	-0.029386	-0.039422	-0.131739	-0.526837	0.198133	-0.173874	0.402376	0.107735	-0.194407	-0.006645	-0.058521	-0.158229	-0.003439	-0.012561	-0.039598	-0.112361
9.742188	0.001268	-0.009404	0.013936	-0.251972	-0.100986	-0.042325	-0.195303	0.223929	-0.125500	0.229761	0.001835	-0.141573	-0.069684	0.017143	0.036359	-0.006448	0.060064	0.076348	0.189364
9.757812	-0.132241	-0.015857	-0.099707	-0.301882	-0.132232	0.094185	0.229252	-0.032709	-0.096283	-0.141882	-0.036948	0.044389	-0.118207	0.030779	0.168559	0.135746	0.236525	0.153326	0.292673
9.773438	-0.131502	-0.034156	0.059834	-0.187550	-0.124440	-0.030718	0.366793	-0.129516	-0.134327	-0.242453	-0.120327	0.177866	-0.130720	-0.145708	0.071219	0.251157	0.203006	0.055802	0.051763
9.789062	-0.078355	-0.067508	0.246615	-0.010168	-0.122524	-0.158799	0.322309	0.108159	-0.130133	-0.004576	-0.126509	0.126172	-0.140570	-0.290722	-0.160910	0.185633	0.117593	-0.021468	-0.192387
9.804688	-0.077130	-0.045814	0.044831	0.040457	-0.141752	-0.044578	0.202745	0.247867	-0.078190	0.103880	0.045386	-0.014399	-0.221438	-0.054411	-0.314459	-0.010103	0.064725	0.071909	-0.293465
9.820312	-0.099100	-0.046768	-0.070387	0.064370	-0.151911	0.048597	0.152246	0.211966	-0.090957	-0.029667	0.173698	-0.162984	-0.257653	0.191034	-0.369977	-0.096894	-0.027627	0.206701	-0.176120
9.835938	-0.075121	-0.092475	0.152608	0.237504	-0.182374	0.020494	0.086117	0.237679	-0.065537	-0.093969	0.157730	-0.285954	-0.134342	0.096564	-0.201492	-0.039673	-0.074793	0.238901	0.103074
9.851562	0.003948	-0.173299	0.327706	0.250110	-0.175203	-0.014823	-0.028664	0.313187	0.035017	0.099571	0.181775	-0.394975	-0.020875	-0.114461	0.064659	-0.083762	-0.142980	0.272625	0.229736
9.867188	0.037264	-0.247818	0.366951	0.147409	-0.056939	-0.079699	-0.061428	0.222788	0.052181	0.280493	0.220232	-0.382878	-0.075287	-0.212256	0.196700	-0.236201	-0.107135	0.278206	0.128768
9.882812	-0.067366	-0.247039	0.313183	0.075165	0.023348	-0.041819	-0.149267	-0.029050	-0.078284	0.140742	0.132619	-0.244773	-0.166006	-0.161341	0.219387	-0.188058	0.078762	0.067788	0.085662
9.898438	-0.166705	-0.170833	0.133167	-0.130360	-0.002616	0.130092	-0.260225	-0.193599	-0.219121	-0.122443	0.019196	-0.202699	-0.105520	-0.059689	0.103403	-0.033109	0.252986	-0.171852	0.066314
9.914062	-0.165491	-0.126044	-0.029645	-0.250378	0.042891	0.157093	-0.260313	-0.137038	-0.182165	-0.385940	-0.061429	-0.300320	-0.062207	0.004064	-0.037764	-0.040990	0.313525	-0.155794	-0.011190
9.929688	-0.155961	-0.191471	-0.023538	-0.194555	0.070640	0.010846	-0.180079	-0.021400	0.023890	-0.555653	-0.113188	-0.396393	-0.127309	-0.033694	-0.120676	-0.080025	0.219143	-0.018209	-0.059036
9.945312	-0.094611	-0.267076	0.056432	-0.193935	-0.068404	-0.121370	-0.091833	-0.098087	0.138733	-0.537983	-0.071901	-0.419678	-0.116189	-0.056654	-0.184279	-0.074991	0.076892	0.022595	-0.041965
9.960938	-0.032090	-0.295834	0.066241	-0.251170	-0.212754	-0.146603	-0.064929	-0.207922	0.184950	-0.528377	0.085931	-0.449625	-0.107617	0.091000	-0.195166	-0.101401	0.099766	-0.007581	0.071327
9.976562	-0.082275	-0.189762	0.045454	-0.214974	-0.206944	-0.102431	-0.089839	-0.134916	0.243257	-0.382849	0.239969	-0.524140	-0.124637	0.241097	-0.211946	-0.153595	0.173378	-0.048276	0.212752
9.992188	-0.088065	-0.057832	0.037054	-0.081056	-0.049656	-0.047919	-0.022507	-0.074870	0.216710	-0.045615	0.178518	-0.595137	-0.086179	0.301524	-0.151002	-0.197081	-0.027623	-0.032444	0.372743
10.007812	-0.014046	-0.090003	0.041604	-0.087386	0.112054	-0.004576	0.142816	-0.009967	0.169258	0.070365	-0.047221	-0.544909	-0.024116	0.238989	-0.024979	-0.125099	-0.250833	-0.006495	0.514977
10.023438	-0.017077	-0.102866	0.126820	-0.223075	0.148587	0.000213	0.260901	0.095448	0.056036	-0.067654	-0.222271	-0.389556	0.051159	0.075866	-0.142306	0.029857	-0.252220	-0.048249	0.431528
10.039062	-0.103205	0.014375	0.198998	-0.294551	0.047579	0.034060	0.214680	0.013836	-0.124175	-0.147801	-0.237042	-0.187844	-0.005345	0.025528	-0.333785	0.051289	-0.253043	-0.067113	0.059674
10.054688	-0.121070	0.089026	0.096875	-0.241238	-0.054990	0.115434	0.137139	-0.036443	-0.197296	-0.134517	-0.117094	0.042302	-0.097484	0.103556	-0.221252	-0.077469	-0.265360	-0.046752	-0.137522
10.070312	-0.004477	0.017934	-0.041462	-0.035883	-0.025043	0.147902	0.133619	0.054090	-0.129656	0.109378	-0.033188	0.152746	-0.005872	0.144905	-0.026316	-0.166981	-0.224206	-0.037137	0.083552
10.085938	0.043705	-0.067913	-0.043587	0.097877	-0.007073	0.147025	0.165849	-0.121414	-0.118824	0.423837	-0.043734	0.121267	0.057325	-0.006328	-0.038159	-0.026209	-0.052423	-0.010691	0.266044
10.101562	-0.061985	-0.084837	-0.003703	0.075218	-0.075510	0.109514	0.244024	-0.257502	-0.168779	0.270584	-0.076567	0.040067	-0.090741	-0.209097	-0.158076	0.180365	0.170523	-0.003337	0.302603
10.117188	-0.224039	-0.087789	0.064225	0.138712	-0.119991	-0.034699	0.215795	0.089892	-0.136825	-0.035640	-0.091878	-0.043959	-0.261763	-0.206894	-0.237541	0.141544	0.240304	0.018245	0.225244
10.132812	-0.268895	-0.078419	0.102065	0.153238	-0.108689	-0.150990	0.136436	0.351883	-0.158111	-0.116604	-0.119504	-0.013915	-0.313007	-0.146022	-0.195224	-0.047477	0.315521	0.094586	-0.021237
10.148438	-0.131101	-0.060304	0.019346	-0.100260	-0.072556	-0.087829	0.035680	0.188628	-0.250785	-0.162587	-0.147592	0.106090	-0.307018	-0.089488	0.055099	-0.113226	0.362303	0.131487	-0.028260
10.164062	-0.082956	-0.022078	-0.022550	-0.324856	-0.020873	-0.010182	-0.151938	-0.062968	-0.264885	-0.107126	-0.103524	0.003139	-0.231948	0.060870	0.314181	-0.044785	0.156422	0.119798	0.064705
10.179688	-0.156103	-0.045419	-0.025012	-0.248844	0.029353	-0.073067	-0.245075	-0.217502	-0.262545	0.018924	-0.083271	-0.279295	-0.098281	0.147555	0.239152	0.036154	-0.076149	0.058402	-0.109334
10.195312	-0.198522	-0.187052	-0.031773	-0.069119	-0.038064	-0.130217	-0.193630	-0.276624	-0.271919	-0.018663	-0.133239	-0.406459	-0.058205	0.117040	0.029030	0.042728	-0.118230	0.007191	-0.170404
10.210938	-0.244492	-0.290562	-0.057642	-0.046511	-0.182516	-0.071990	-0.147215	-0.266172	-0.264457	-0.099004	-0.095984	-0.300014	-0.066251	0.066799	0.016124	-0.064685	-0.151433	0.001717	-0.031856
10.226562	-0.279883	-0.348223	-0.068540	-0.109929	-0.194764	-0.007689	-0.215160	-0.316843	-0.313031	-0.030333	-0.036874	-0.127207	-0.052569	-0.011574	0.061588	-0.131439	-0.178564	-0.037790	0.041085
10.242188	-0.242497	-0.413888	0.132501	-0.166629	-0.133982	-0.052279	-0.287393	-0.449497	-0.237910	0.160465	-0.099204	-0.086161	-0.139993	-0.113916	0.078448	-0.182990	-0.150926	-0.058152	0.026950
10.257812	-0.213750	-0.410987	0.280424	-0.308653	-0.119892	-0.169527	-0.209854	-0.421167	-0.037720	0.105700	-0.096009	-0.171805	-0.263447	-0.172128	0.140465	-0.255243	-0.205894	-0.015988	0.008675
10.273438	-0.276570	-0.350174	0.027132	-0.453418	-0.111795	-0.255440	0.006368	-0.298548	0.022304	-0.212019	-0.034367	-0.295724	-0.249156	-0.145331	0.127023	-0.151547	-0.175856	-0.034846	0.047329
10.289062	-0.332086	-0.336336	-0.213904	-0.447905	-0.136856	-0.267911	0.139856	-0.277500	-0.014545	-0.283105	-0.089574	-0.380124	-0.151348	-0.059372	0.056847	-0.038508	-0.018982	-0.142784	0.072954
10.304688	-0.342908	-0.320567	-0.148745	-0.344592	-0.151477	-0.305518	-0.036353	-0.234290	-0.143328	-0.141577	-0.154263	-0.399574	-0.167964	-0.069255	-0.044144	-0.142071	0.063491	-0.173138	0.014024
10.320312	-0.377145	-0.211385	-0.121164	-0.323523	-0.102221	-0.330635	-0.262956	-0.186227	-0.296184	-0.092198	-0.126195	-0.457674	-0.187930	-0.191907	-0.243245	-0.255968	0.120298	-0.083378	-0.035058
10.335938	-0.406349	-0.193017	-0.181657	-0.391996	-0.051333	-0.152315	-0.270970	-0.174691	-0.235845	-0.087106	-0.037969	-0.534629	-0.107982	-0.197419	-0.384862	-0.239932	0.164430	0.092369	-0.058498
10.351562	-0.337895	-0.302265	-0.097671	-0.370037	-0.082202	0.011163	-0.276167	-0.203865	-0.112409	-0.169037	-0.047856	-0.496651	-0.152664	-0.153969	-0.389359	-0.137868	-0.033065	0.239450	-0.069293
10.367188	-0.262738	-0.361440	0.010865	-0.380540	-0.210707	-0.044038	-0.405478	-0.309670	-0.086373	-0.360633	-0.117041	-0.370141	-0.243014	-0.183807	-0.239296	0.110545	-0.285563	0.179619	-0.071099
10.382812	-0.316778	-0.387512	-0.043607	-0.419291	-0.310897	-0.117408	-0.469248	-0.425958	-0.050119	-0.376508	-0.111686	-0.329603	-0.316159	-0.190439	-0.060630	0.279478	-0.204388	0.065586	-0.209722
10.398438	-0.363310	-0.362105	-0.089337	-0.267739	-0.299543	-0.197639	-0.398981	-0.480899	-0.085197	-0.290751	-0.131765	-0.354491	-0.341518	-0.232611	-0.072258	0.127990	-0.009468	-0.000139	-0.311237
10.414062	-0.325639	-0.340262	-0.062128	-0.182515	-0.219700	-0.241408	-0.444988	-0.362892	-0.179196	-0.413299	-0.170184	-0.250630	-0.188212	-0.199954	-0.148552	-0.067456	0.103493	-0.111097	-0.215798
10.429688	-0.305162	-0.387653	-0.112209	-0.247884	-0.170076	-0.053616	-0.549346	-0.230741	-0.125751	-0.637407	-0.222825	-0.214161	-0.157350	-0.060352	-0.093651	-0.123272	0.047646	-0.156184	-0.085044
10.445312	-0.325995	-0.421653	-0.129383	-0.312612	-0.228305	0.085296	-0.423201	-0.335899	-0.044427	-0.699926	-0.285125	-0.369840	-0.188255	-0.084701	0.061355	-0.138785	-0.166914	-0.066001	0.128327
10.460938	-0.377073	-0.493820	-0.145370	-0.423544	-0.330841	-0.069835	-0.341180	-0.501912	-0.175126	-0.592056	-0.272333	-0.444251	-0.070793	-0.176853	0.044260	-0.170393	-0.285236	0.018308	0.244612
10.476562	-0.406782	-0.513064	-0.247361	-0.472315	-0.368897	-0.244866	-0.454377	-0.472564	-0.374104	-0.452172	-0.284260	-0.350780	-0.187562	-0.228112	-0.156581	-0.137964	-0.297457	-0.016277	0.147925
10.492188	-0.430824	-0.385826	-0.252644	-0.400086	-0.421998	-0.225884	-0.466427	-0.408967	-0.426097	-0.389774	-0.354845	-0.177702	-0.467806	-0.322319	-0.218271	-0.061995	-0.269601	-0.165479	0.099486
10.507812	-0.468444	-0.281611	-0.183625	-0.266019	-0.480705	-0.125305	-0.405020	-0.304216	-0.413222	-0.397368	-0.297588	-0.196432	-0.436094	-0.255147	-0.114798	-0.092720	-0.314714	-0.293348	-0.006345
10.523438	-0.460980	-0.302747	-0.152556	-0.155981	-0.426305	-0.091681	-0.339850	-0.125098	-0.456183	-0.331560	-0.113614	-0.474486	-0.224602	-0.106917	-0.108642	-0.151575	-0.348217	-0.282780	-0.114932
10.539062	-0.436268	-0.415776	-0.176362	-0.109200	-0.354301	-0.178742	-0.250778	-0.194660	-0.472209	-0.195822	-0.034761	-0.651197	-0.218485	-0.168599	-0.250617	-0.157694	-0.289347	-0.196675	-0.056997
10.554688	-0.392677	-0.512408	-0.313576	-0.052482	-0.410849	-0.288096	-0.210205	-0.300873	-0.384298	-0.112398	-0.060714	-0.605339	-0.313242	-0.241066	-0.229428	-0.109533	-0.309518	-0.116011	0.065524
10.570312	-0.359668	-0.570260	-0.447739	-0.127573	-0.510473	-0.278784	-0.234748	-0.242167	-0.268183	-0.176309	-0.061557	-0.513411	-0.342435	-0.253848	-0.070440	0.000297	-0.319795	-0.081572	0.087648
10.585938	-0.403288	-0.679870	-0.363797	-0.259192	-0.481927	-0.284418	-0.244320	-0.300923	-0.254332	-0.320003	-0.051642	-0.395946	-0.398663	-0.290508	-0.102118	0.052861	-0.242045	-0.108275	-0.160353
10.601562	-0.429604	-0.685176	-0.228915	-0.230239	-0.432011	-0.337916	-0.133057	-0.478429	-0.349087	-0.272443	-0.089965	-0.237647	-0.430017	-0.269302	-0.246012	-0.030242	-0.172280	-0.150021	-0.340831
10.617188	-0.368381	-0.526081	-0.181494	-0.238188	-0.391099	-0.354100	-0.154161	-0.552032	-0.374754	-0.162305	-0.115881	-0.271741	-0.407892	-0.177436	-0.210538	-0.114578	-0.306895	-0.165042	-0.240983
10.632812	-0.326322	-0.423198	-0.085414	-0.292874	-0.320464	-0.335466	-0.416767	-0.442540	-0.328264	-0.277189	-0.072260	-0.388114	-0.273074	-0.063851	-0.059143	-0.067268	-0.581242	-0.126387	-0.073422
10.648438	-0.317560	-0.374136	-0.122144	-0.243469	-0.315493	-0.281863	-0.510270	-0.315653	-0.163416	-0.443654	-0.041126	-0.380867	-0.095913	-0.021046	-0.016366	-0.033232	-0.561885	-0.088579	0.089130
10.664062	-0.314005	-0.367418	-0.268310	-0.158613	-0.320943	-0.291122	-0.470315	-0.332440	0.106726	-0.587820	-0.020249	-0.399502	-0.191361	-0.012349	-0.042881	-0.087909	-0.427994	-0.087435	0.041176
10.679688	-0.377229	-0.392586	-0.272838	-0.175403	-0.300807	-0.304056	-0.534082	-0.369859	0.118448	-0.651739	-0.102982	-0.402728	-0.378834	0.009324	-0.048928	-0.145177	-0.358167	-0.076660	-0.169758
10.695312	-0.409237	-0.310789	-0.235373	-0.200569	-0.240163	-0.235627	-0.541585	-0.181891	-0.047565	-0.376296	-0.286010	-0.232320	-0.279764	0.022405	0.052870	-0.196990	-0.165072	-0.070939	-0.136514
10.710938	-0.251403	-0.151992	-0.111757	-0.004125	0.038918	-0.004790	-0.327121	0.288235	-0.004104	-0.039130	-0.203778	0.059556	0.032145	0.133179	0.237509	-0.065322	-0.118602	0.012476	0.107059
10.726562	-0.011105	0.003583	0.149628	0.327076	0.396011	0.295444	0.152856	0.642039	0.110956	0.142804	0.154708	0.175329	0.234129	0.205002	0.381576	0.201685	-0.127818	0.167353	0.159235
10.742188	0.080162	0.110632	0.299305	0.604730	0.517726	0.299826	0.499578	0.534316	0.196858	0.294380	0.375087	0.089691	0.239389	0.136359	0.467709	0.194237	0.065637	0.185221	0.003376
10.757812	0.077394	0.200984	0.225491	0.635488	0.469806	0.170569	0.348812	0.341103	0.330992	0.195590	0.353267	-0.031502	0.215347	0.121691	0.430925	0.015857	0.163522	0.080888	-0.003321
10.773438	0.141558	0.280122	0.114418	0.540192	0.374471	0.256944	0.032820	0.365443	0.269216	0.011973	0.367614	-0.164418	0.255048	0.079839	0.293736	0.040383	0.144990	0.109076	0.121915
10.789062	0.274203	0.251541	0.071042	0.484139	0.342666	0.381252	0.013063	0.430640	0.100598	0.083724	0.414376	-0.075931	0.327560	0.110924	0.279251	0.139874	0.108408	0.278481	0.221145
10.804688	0.346047	0.123537	0.111515	0.324816	0.364980	0.345391	0.219005	0.531924	-0.029319	0.229909	0.289710	0.124910	0.314430	0.364634	0.381336	0.186684	0.053709	0.379534	0.335912
10.820312	0.284596	0.077290	0.293389	0.251083	0.343664	0.257501	0.280892	0.630925	-0.176909	0.287167	0.194162	0.240975	0.210308	0.481517	0.435383	0.302775	0.349903	0.397846	0.323863
10.835938	0.292476	0.217364	0.326790	0.300880	0.440989	0.286274	0.277871	0.717971	-0.113814	0.240370	0.241004	0.438977	0.180726	0.378027	0.417904	0.387489	0.691300	0.365930	0.135567
10.851562	0.407943	0.462174	0.099470	0.346027	0.566833	0.381491	0.347506	0.761426	0.043392	0.383315	0.279475	0.578778	0.233296	0.382973	0.326584	0.375916	0.363729	0.350111	0.084674
10.867188	0.458930	0.623597	0.148686	0.445942	0.588929	0.485197	0.473737	0.491919	0.167297	0.692376	0.287743	0.558878	0.265209	0.608241	0.294914	0.387657	-0.043620	0.404346	0.254341
10.882812	0.505830	0.724038	0.444629	0.473187	0.663400	0.637515	0.626955	0.159480	0.361213	0.621485	0.262401	0.442227	0.328986	0.781838	0.324534	0.427924	0.159617	0.427480	0.430879
10.898438	0.614332	0.857116	0.584972	0.468308	0.617517	0.703806	0.588396	0.069346	0.513729	0.244717	0.230851	0.227887	0.426828	0.705110	0.282064	0.509492	0.412652	0.370493	0.479611
10.914062	0.713045	0.723926	0.663424	0.533477	0.427136	0.647400	0.464480	0.239868	0.521381	0.061539	0.211420	0.258553	0.413553	0.493134	0.311342	0.578854	0.423550	0.244208	0.472338
10.929688	0.755738	0.517054	0.671348	0.406608	0.365682	0.623351	0.432266	0.575765	0.310633	0.272491	0.159478	0.597832	0.308711	0.239804	0.360338	0.496684	0.474583	0.173169	0.591226
10.945312	0.639711	0.489317	0.672496	0.224740	0.401248	0.636987	0.437490	0.624181	0.092673	0.527551	0.114641	0.610750	0.208670	0.063864	0.300072	0.378751	0.436722	0.250877	0.636342
10.960938	0.408923	0.356152	0.715816	0.286826	0.456800	0.588386	0.316142	0.445139	0.157873	0.556883	0.138701	0.364281	0.182839	0.283657	0.331414	0.325175	0.457639	0.329043	0.485340
10.976562	0.206801	0.254659	0.667130	0.266176	0.495083	0.500254	0.105389	0.417491	0.412638	0.476452	0.222619	0.342521	0.225922	0.727194	0.356387	0.436440	0.636025	0.349850	0.339961
10.992188	0.020484	0.293041	0.616364	0.096361	0.459176	0.366672	0.218045	0.359612	0.533690	0.322527	0.332463	0.384415	0.100349	0.685703	0.152659	0.553661	0.595278	0.319284	0.314308
11.007812	-0.047826	0.505224	0.434669	0.104169	0.463670	0.307655	0.501140	0.310648	0.411086	0.291169	0.341800	0.428624	-0.050145	0.342183	-0.076170	0.350852	0.356113	0.162395	0.402501
11.023438	0.064703	0.892150	0.173059	0.272241	0.484930	0.295808	0.423130	0.488141	0.238104	0.585388	0.240502	0.565281	0.148243	0.171635	0.004498	0.101152	0.091144	0.015652	0.410622
11.039062	0.184381	0.976986	0.170959	0.459960	0.371366	0.125556	0.158503	0.525763	0.190758	0.758167	0.240184	0.701002	0.464967	-0.018149	0.370604	-0.019787	0.101851	-0.004902	0.385929
11.054688	0.258555	0.843730	0.296688	0.477254	0.297867	-0.043466	0.209980	0.386950	0.156769	0.545215	0.289908	0.770888	0.514507	0.010575	0.501779	-0.051356	0.344721	0.068956	0.436294
11.070312	0.322577	0.838076	0.344850	0.365947	0.362396	-0.069506	0.463053	0.415101	0.088393	0.423569	0.185562	0.724260	0.432585	0.301065	0.211405	0.024535	0.167681	0.175767	0.446608
11.085938	0.336200	0.819732	0.323407	0.422704	0.427761	0.176079	0.505107	0.524722	0.190031	0.327071	0.017797	0.627615	0.443096	0.345195	0.026650	0.122893	-0.183737	0.153964	0.431395
11.101562	0.362839	0.824262	0.349361	0.532323	0.513968	0.559847	0.370500	0.524056	0.227535	0.223917	0.034638	0.519655	0.378724	0.254798	0.111841	0.163768	-0.048370	0.081622	0.338366
11.117188	0.445946	0.896892	0.330007	0.573344	0.547780	0.610951	0.430858	0.422474	0.026835	0.534509	0.174258	0.332490	0.226841	0.172451	0.151963	0.118126	0.251541	0.144442	0.201353
11.132812	0.476382	0.782684	0.128180	0.494107	0.399762	0.400015	0.656241	0.359351	-0.000615	0.836063	0.196476	0.258840	0.235438	0.065621	0.206386	0.145205	0.321880	0.245173	0.370833
11.148438	0.455098	0.484131	0.014568	0.419181	0.185862	0.198886	0.540841	0.222415	0.087172	0.706503	0.214846	0.426077	0.414607	0.087568	0.282816	0.172715	0.247036	0.222302	0.621224
11.164062	0.437708	0.310752	0.081538	0.480339	0.074167	0.044989	0.168379	0.043684	-0.038581	0.390871	0.212212	0.495217	0.474406	0.146971	0.077100	0.042994	0.013984	0.243314	0.379524
11.179688	0.426552	0.256567	0.118581	0.353318	0.043601	-0.044952	0.067815	0.059205	-0.123274	0.097206	0.077809	0.293078	0.345199	0.108169	-0.155083	0.041954	-0.123489	0.372193	0.008077
11.195312	0.350442	0.166035	0.100273	0.099305	0.055759	-0.072189	0.224096	0.115614	-0.116785	-0.070708	0.045613	0.045993	0.264039	0.028925	-0.108942	0.199349	0.028521	0.239046	0.054658
11.210938	0.104783	0.104688	0.081859	-0.102647	0.108525	-0.015196	0.303588	0.270232	-0.179224	-0.088113	0.105061	-0.039067	0.160031	-0.090956	-0.001380	0.206654	0.087009	0.018894	0.208381
11.226562	-0.033454	0.119211	0.068568	-0.183929	0.099268	0.050290	0.132027	0.594019	-0.188066	-0.046323	0.142953	0.051711	0.019846	-0.168601	0.139727	0.110937	-0.102254	0.072980	0.103668
11.242188	0.031389	0.175681	0.081613	-0.159555	0.013346	0.016449	-0.072595	0.669339	-0.076824	0.012170	0.092124	0.053843	-0.098033	-0.101525	0.241215	0.064910	-0.253427	0.124639	-0.108753
11.257812	0.019739	0.146445	0.134324	-0.193175	-0.011900	-0.110398	-0.145449	0.460485	0.040043	0.019530	-0.131192	-0.043802	-0.172653	-0.068470	0.164511	0.039763	-0.132123	0.044371	-0.199947
11.273438	-0.040205	-0.058399	0.184720	-0.122066	0.031001	-0.212535	-0.175799	0.276859	0.023269	-0.175082	-0.260319	-0.022919	-0.001749	-0.085765	-0.017966	0.016481	0.077140	0.020541	-0.063141
11.289062	-0.035126	-0.221107	0.116182	0.000727	-0.007230	-0.179193	-0.056228	0.152682	-0.106959	-0.362850	-0.136235	-0.000413	0.170928	-0.055298	-0.178639	0.030212	0.024430	0.068585	0.113878
11.304688	-0.021436	-0.172133	0.021437	0.079457	-0.143513	-0.126959	0.055744	-0.043041	-0.217677	-0.276091	0.027627	-0.169296	0.136101	-0.091736	-0.172701	0.054655	-0.117187	0.069182	0.048361
11.320312	-0.077220	-0.130290	0.144780	0.203743	-0.212189	-0.149396	-0.047262	-0.256655	-0.158955	-0.149286	0.137320	-0.341410	0.107379	-0.096805	-0.078962	0.030985	-0.059955	0.041026	-0.139604
11.335938	-0.167283	-0.180645	0.353235	0.152636	-0.175982	-0.193992	-0.149335	-0.292032	-0.066838	-0.304538	0.126425	-0.341907	0.093120	0.072499	-0.034970	-0.046226	0.041230	0.048030	-0.298940
11.351562	-0.182784	-0.227582	0.242305	0.054077	-0.190401	-0.267984	-0.206111	-0.199964	-0.118412	-0.518073	-0.026548	-0.336930	0.022061	0.225975	-0.033226	-0.165337	0.028359	0.033975	-0.305975
11.367188	-0.095074	-0.388783	-0.090365	0.027174	-0.252738	-0.247822	-0.323082	-0.179716	-0.211677	-0.595846	-0.076546	-0.391624	-0.161751	0.148969	-0.070468	-0.183099	-0.136617	0.000553	-0.125686
11.382812	0.008372	-0.505514	-0.164314	-0.201741	-0.264807	-0.124818	-0.398724	-0.222498	-0.313547	-0.612216	-0.061735	-0.427780	-0.327490	-0.087636	-0.029936	-0.086890	-0.298609	0.007331	-0.122393
11.398438	-0.088667	-0.385404	0.000462	-0.449876	-0.283229	-0.039215	-0.391282	-0.195125	-0.387107	-0.535357	-0.152006	-0.481016	-0.190934	-0.140246	0.103854	-0.089860	-0.220659	0.084138	-0.341368
11.414062	-0.315592	-0.242856	0.003150	-0.496359	-0.302123	0.045870	-0.267462	-0.152977	-0.392930	-0.392920	-0.193117	-0.518753	-0.008127	0.010371	0.111674	-0.166366	-0.119932	0.180182	-0.470505
11.429688	-0.336194	-0.245584	-0.102855	-0.321245	-0.241265	0.050837	-0.124795	-0.193107	-0.356545	-0.165037	-0.136254	-0.429397	-0.105490	0.064948	0.046107	-0.158411	-0.196423	0.168991	-0.492384
11.445312	-0.229204	-0.341847	-0.040464	-0.100539	-0.201559	0.014213	-0.205173	-0.255023	-0.258340	-0.011525	-0.077339	-0.373905	-0.252954	0.070098	-0.074115	-0.116142	-0.287946	0.032657	-0.366666
11.460938	-0.189739	-0.377222	-0.024124	-0.133777	-0.236804	-0.003131	-0.278859	-0.213728	-0.100040	-0.144351	-0.060366	-0.295698	-0.240509	0.023026	-0.264174	-0.133823	-0.322899	-0.046913	-0.037465
11.476562	-0.202808	-0.376397	-0.123901	-0.272519	-0.248237	-0.158869	-0.154310	-0.124369	0.027460	-0.414379	-0.128440	-0.110822	-0.225147	-0.108947	-0.280815	-0.111553	-0.285719	-0.043607	0.053326
11.492188	-0.271398	-0.456216	-0.128136	-0.238563	-0.309878	-0.332175	-0.128575	-0.117612	-0.055493	-0.593654	-0.236041	-0.073138	-0.336055	-0.147349	-0.147774	-0.082189	-0.208431	-0.052571	-0.231912
11.507812	-0.300035	-0.392914	-0.217247	-0.104671	-0.467256	-0.347186	-0.379030	-0.155541	-0.300588	-0.571498	-0.295020	-0.097637	-0.322468	-0.199769	-0.185105	-0.091299	-0.181523	-0.038907	-0.229975
11.523438	-0.108955	-0.107850	-0.346829	0.013719	-0.340363	-0.214302	-0.647436	-0.146915	-0.343573	-0.445115	-0.288297	-0.097455	-0.030241	-0.253853	-0.319065	0.022703	-0.164475	-0.046490	0.072470
11.539062	0.135953	-0.006101	-0.372529	0.086349	0.003134	0.054068	-0.531784	0.002127	-0.159206	-0.387277	-0.198384	-0.060230	0.159664	-0.127540	-0.109225	0.169600	-0.164011	-0.008062	0.189500
11.554688	0.363479	-0.094477	-0.294408	0.138537	0.166701	0.346957	-0.118452	0.240483	-0.052942	-0.141050	-0.002241	0.121441	0.295448	0.019522	0.216692	0.164570	-0.189882	0.107767	0.298545
11.570312	0.548032	-0.006296	0.095104	0.220323	0.321412	0.495391	0.214807	0.283557	0.032683	0.238268	0.246611	0.302547	0.653245	0.076890	0.323813	0.151800	-0.062202	0.206002	0.368712
11.585938	0.422334	0.235060	0.461383	0.183569	0.417201	0.587369	0.307021	0.256201	0.233307	0.480831	0.486322	0.486802	0.774924	0.187273	0.390129	0.274063	0.127796	0.280150	0.272574
11.601562	0.271578	0.384632	0.505730	0.081081	0.297785	0.631406	0.242164	0.378385	0.348988	0.662832	0.679630	0.547525	0.543087	0.368323	0.476965	0.506235	0.150299	0.217629	0.190653
11.617188	0.393905	0.423071	0.421585	0.162079	0.305771	0.510998	0.374100	0.407345	0.217987	0.649483	0.710957	0.604706	0.370264	0.365659	0.452031	0.689343	0.098378	0.091068	0.171266
11.632812	0.504768	0.349317	0.332933	0.358279	0.494722	0.452292	0.672251	0.385407	0.176198	0.591118	0.527304	0.928203	0.320969	0.133234	0.325513	0.497336	0.162637	0.065379	0.168884
11.648438	0.381500	0.217676	0.361306	0.514481	0.548793	0.510281	0.677876	0.459877	0.346202	0.574152	0.326932	0.885085	0.368010	0.058157	0.248456	0.216687	0.265867	0.140959	0.146614
11.664062	0.220401	0.133596	0.510768	0.487085	0.464513	0.562144	0.423345	0.463984	0.367796	0.376831	0.320774	0.429676	0.427547	0.292130	0.160503	0.335844	0.362289	0.337245	0.223365
11.679688	0.304066	0.063959	0.566694	0.299337	0.368605	0.542800	0.216863	0.371289	0.367259	0.341292	0.416383	0.257010	0.361160	0.493451	0.133460	0.462369	0.517705	0.411784	0.151973
11.695312	0.474346	0.029091	0.411009	0.254515	0.362188	0.426463	0.464516	0.276640	0.545353	0.571777	0.386980	0.260162	0.242634	0.547261	0.232997	0.390235	0.665774	0.244783	-0.106291
11.710938	0.435796	0.012859	0.296176	0.376726	0.499887	0.355621	1.000000	0.269707	0.603015	0.641416	0.301554	0.311144	0.103701	0.502739	0.249509	0.333022	0.797325	0.146393	-0.081622
11.726562	0.315179	0.058997	0.287588	0.440872	0.623461	0.422856	0.916239	0.458192	0.359719	0.503221	0.333922	0.437449	0.051641	0.389757	0.164449	0.272087	0.639559	0.198846	0.103941
11.742188	0.259846	0.293469	0.324322	0.307107	0.550923	0.474975	0.389935	0.538787	0.077405	0.284173	0.348742	0.478579	0.161621	0.367636	0.150643	0.215318	0.207572	0.215458	0.143148
11.757812	0.188717	0.532203	0.422747	0.170646	0.394046	0.338505	0.093374	0.331230	0.048347	0.186471	0.268278	0.589759	0.187634	0.368434	0.159665	0.196673	0.032358	0.187218	0.087999
11.773438	0.135511	0.551666	0.426132	0.286482	0.360291	0.182818	-0.020943	0.181304	0.145618	0.386688	0.165153	0.531418	0.161502	0.286246	0.189271	0.239494	0.128126	0.215422	0.104128
11.789062	0.161486	0.438805	0.397531	0.485800	0.386930	0.127442	0.089730	0.162094	0.218099	0.504356	0.177955	0.320241	0.246422	0.063736	0.340376	0.172808	0.147426	0.280538	0.143339
11.804688	0.166253	0.302301	0.410536	0.485807	0.302529	0.117931	0.344990	0.144649	0.209690	0.499525	0.248413	0.215927	0.283220	-0.056495	0.341951	0.109996	0.059288	0.284782	0.026192
11.820312	0.103006	0.188477	0.236993	0.209646	0.118457	0.122116	0.393791	0.121437	-0.098686	0.687718	0.174081	-0.019818	0.218260	0.088847	0.199019	0.196302	-0.055631	0.179731	-0.062016
11.835938	0.132252	0.199757	-0.033038	-0.118048	0.112526	0.092199	0.354842	0.052858	-0.345969	0.732196	0.143594	-0.131831	0.224559	0.165665	0.108432	0.187628	-0.070847	0.092023	-0.016036
11.851562	0.224794	0.260271	-0.144155	-0.252144	0.270528	0.039428	0.519936	0.023734	-0.169881	0.466488	0.196138	-0.050874	0.303210	0.198538	-0.097467	0.139377	-0.001787	0.071497	-0.054738
11.867188	0.175245	0.116905	-0.139928	-0.220732	0.250846	-0.030319	0.598033	0.095410	0.035491	0.073972	0.128762	-0.220521	0.258802	0.233400	-0.243059	0.101038	-0.091653	0.016022	-0.063436
11.882812	0.066043	-0.096343	-0.099285	-0.117828	0.059993	-0.115654	0.169332	0.087435	0.047596	-0.173371	-0.086007	-0.435142	0.153009	0.097675	-0.168144	-0.001280	-0.238475	-0.111823	0.067493
11.898438	0.014559	-0.210662	-0.077872	-0.042602	-0.112725	-0.125754	-0.269528	-0.019359	0.028105	-0.076770	-0.230476	-0.366664	0.050791	0.020243	-0.201773	-0.046139	-0.241335	-0.229565	0.152317
11.914062	-0.023879	-0.254931	-0.070000	-0.041264	-0.199344	-0.086223	-0.267913	-0.177125	0.039239	0.102625	-0.204205	-0.266162	-0.125469	0.141701	-0.231741	-0.031808	-0.184349	-0.187063	0.098599
11.929688	-0.099841	-0.282125	-0.006274	-0.064650	-0.240704	-0.109372	-0.209291	-0.393675	0.001460	0.105221	-0.088825	-0.246273	-0.237824	0.182244	-0.026863	-0.062329	-0.066565	-0.030567	-0.055320
11.945312	-0.189793	-0.329116	0.095031	-0.115960	-0.259178	-0.143326	-0.290217	-0.456824	-0.089199	-0.045687	0.080610	-0.256645	-0.248612	0.089457	0.119666	-0.107659	0.309761	0.029083	-0.032782
11.960938	-0.151990	-0.286546	0.106676	-0.133605	-0.230302	-0.159154	-0.360724	-0.292801	-0.185547	-0.119852	0.044138	-0.275829	-0.129402	0.044087	-0.017199	-0.170872	0.532442	0.022965	0.083069
11.976562	-0.043188	-0.240285	-0.010158	-0.041225	-0.245193	-0.136828	-0.320946	-0.225425	-0.242292	-0.139247	-0.148028	-0.236650	0.084938	-0.070684	-0.288226	-0.193328	0.150759	-0.012354	-0.070418
11.992188	-0.118025	-0.309391	-0.155512	0.050501	-0.262869	-0.078810	-0.253273	-0.232918	-0.252240	-0.182630	-0.204931	-0.275835	-0.015597	-0.213565	-0.319258	-0.134231	-0.236700	-0.141768	-0.215340
12.007812	-0.303144	-0.408575	-0.306041	-0.048666	-0.209925	-0.097963	-0.382624	-0.178591	-0.261060	-0.131128	-0.185465	-0.386406	-0.394181	-0.159853	0.000906	-0.087106	-0.118007	-0.159905	-0.052193
12.023438	-0.255811	-0.374083	-0.391109	-0.052252	-0.114621	-0.141940	-0.574934	-0.208061	-0.273221	0.018508	-0.162059	-0.206244	-0.412196	-0.081877	0.232519	-0.049070	0.133946	-0.021949	0.137917
12.039062	0.064767	-0.098887	-0.266481	0.338185	0.047259	-0.085896	-0.448310	-0.115946	-0.223628	0.127907	-0.051810	0.353842	-0.036788	0.007314	0.090799	-0.008075	0.129804	0.147994	0.090466
12.054688	0.342792	0.184696	-0.059854	0.633044	0.165415	0.177887	-0.159884	0.138431	-0.067282	0.272691	0.230121	0.800540	0.291831	0.138353	-0.032899	0.020450	0.061823	0.278688	0.009572
12.070312	0.389032	0.202971	0.093892	0.624057	0.166712	0.625726	0.029589	0.286919	0.171730	0.542278	0.444692	0.719837	0.512939	0.112567	0.078069	0.104932	0.085595	0.365706	0.034780
12.085938	0.332822	0.232491	0.275127	0.512793	0.220739	0.737273	0.132750	0.309214	0.406782	0.728104	0.327794	0.422518	0.519499	0.046845	0.117926	0.209282	0.119088	0.437208	0.086280
12.101562	0.352198	0.462042	0.369228	0.338400	0.352030	0.432114	0.114277	0.278832	0.551846	0.881698	0.053036	0.361479	0.302503	0.001508	0.181951	0.175466	0.133053	0.385903	0.112293
12.117188	0.339812	0.563514	0.266772	0.393744	0.421075	0.394225	0.092977	0.209116	0.627757	0.949392	-0.004111	0.518088	0.280088	-0.052056	0.383700	0.097023	0.106055	0.317999	0.106267
12.132812	0.176177	0.446286	0.126631	0.568057	0.449358	0.602996	0.316782	0.202233	0.573643	0.762433	0.161105	0.611756	0.421671	0.039840	0.390410	0.080772	0.211334	0.329822	0.181271
12.148438	0.126476	0.370519	0.144238	0.559782	0.417921	0.554364	0.578680	0.355622	0.323274	0.555590	0.150077	0.399891	0.376967	0.184061	0.193569	0.140125	0.323918	0.302128	0.156963
12.164062	0.257843	0.359541	0.332726	0.623412	0.376536	0.453564	0.640510	0.436992	0.104736	0.500184	0.016838	0.101190	0.348515	0.303975	0.230199	0.329375	0.262140	0.279780	-0.036429
12.179688	0.302372	0.314358	0.426480	0.591530	0.409111	0.549709	0.689271	0.381661	0.105568	0.601909	0.102085	0.175633	0.403761	0.413053	0.525255	0.443615	0.341331	0.298563	-0.049202
12.195312	0.259870	0.269388	0.397353	0.268100	0.366625	0.650293	0.666970	0.382755	0.181073	0.732582	0.313698	0.338348	0.261227	0.395741	0.430024	0.294829	0.468075	0.289413	0.185362
12.210938	0.184407	0.177329	0.349387	0.128149	0.236152	0.653081	0.449633	0.324196	0.104368	0.496146	0.427945	0.131174	0.082459	0.292735	-0.026724	0.071052	0.344213	0.293243	0.218650
12.226562	0.089907	0.105412	0.109745	0.202761	0.137362	0.517636	0.171727	0.385336	-0.171623	0.118224	0.336705	-0.033850	0.039122	0.189576	-0.170813	0.016909	0.204140	0.256060	-0.013007
12.242188	0.062923	0.120330	-0.055686	0.191163	0.095983	0.271877	0.052089	0.750691	-0.372000	0.158447	0.143019	0.064959	0.016063	0.192026	-0.015034	0.064664	0.296563	0.175520	0.002644
12.257812	0.036625	0.144664	0.158734	0.153261	0.084573	0.076480	0.153372	0.853692	-0.341106	0.296243	0.115924	0.089707	0.011504	0.325328	-0.051634	0.092170	0.361935	0.233927	0.159691
12.273438	0.029889	0.206939	0.286616	0.096024	0.082599	-0.033404	0.358622	0.471426	-0.213830	0.165848	0.199728	0.120833	-0.007625	0.397179	-0.265312	0.104913	0.284022	0.326831	0.128459
12.289062	0.121954	0.167355	0.161506	0.029091	0.069219	-0.155730	0.448402	0.069293	-0.108381	0.041601	0.251236	0.241533	-0.033199	0.304873	-0.222268	0.015342	0.261650	0.227154	-0.025027
12.304688	0.089483	-0.109772	0.163729	0.104641	0.032541	-0.144132	0.306475	0.054290	-0.151884	0.092543	0.212499	0.219941	-0.041213	0.127493	-0.067810	-0.058344	0.167959	0.041322	-0.182188
12.320312	-0.122353	-0.303589	0.278923	0.188219	0.024384	0.034756	0.097171	0.231200	-0.229374	0.116164	0.083543	0.196203	-0.131843	-0.030186	-0.135663	0.018745	-0.055251	-0.074726	-0.197829
12.335938	-0.198268	-0.217661	0.302308	0.076414	0.006776	0.077613	-0.136633	0.098254	-0.229465	-0.099261	0.055522	0.084469	-0.185157	-0.114040	-0.218180	0.048856	-0.180158	-0.152898	-0.149007
12.351562	-0.098772	-0.074193	0.240151	-0.089667	-0.053669	0.005715	-0.305698	-0.240543	-0.200661	-0.410246	0.025378	-0.270804	-0.098009	-0.145888	-0.208202	-0.002849	-0.141389	-0.115171	-0.156033
12.367188	-0.089783	-0.066408	0.156137	-0.219215	-0.036121	0.014274	-0.292359	-0.325577	-0.115586	-0.403207	-0.111890	-0.429977	-0.094083	-0.134253	-0.283614	-0.041449	-0.073687	0.025851	-0.077929
12.382812	-0.227070	-0.177417	0.087167	-0.361854	0.006233	-0.014131	-0.272768	-0.174174	-0.107174	-0.218783	-0.202438	-0.419091	-0.296714	-0.008619	-0.252931	-0.073042	-0.052575	-0.000389	-0.044969
12.398438	-0.300691	-0.283640	0.078014	-0.410881	-0.062798	-0.130833	-0.297257	-0.125213	-0.218944	-0.308539	-0.239924	-0.492005	-0.428297	0.073503	-0.095097	-0.118611	-0.104085	-0.167367	-0.172035
12.414062	-0.316633	-0.323485	0.061553	-0.364214	-0.140063	-0.218950	-0.280125	-0.285370	-0.257148	-0.551838	-0.206205	-0.524495	-0.310950	-0.038452	-0.045381	-0.176274	-0.268316	-0.227999	-0.236766
12.429688	-0.305465	-0.154073	-0.042295	-0.253522	-0.138822	-0.233543	-0.280844	-0.320557	-0.183977	-0.515510	-0.093285	-0.494007	-0.135996	-0.158912	0.017410	-0.161365	-0.366008	-0.179273	-0.210107
12.445312	-0.085187	0.186273	-0.044527	-0.016041	-0.041414	0.052244	-0.103421	0.156656	-0.021259	-0.075565	0.029588	-0.362825	0.006175	0.013382	0.054738	-0.109058	-0.234924	-0.100194	-0.219663
12.460938	0.213976	0.540865	0.139343	0.189053	0.130749	0.369722	0.176141	0.664998	0.192196	0.232244	0.108793	-0.109290	0.222332	0.326976	0.060579	-0.107985	-0.056370	-0.016509	-0.197716
12.476562	0.372563	0.865581	0.327590	0.285624	0.343764	0.317525	0.153199	0.648287	0.413830	0.175396	0.305407	-0.010244	0.373685	0.422809	0.105727	-0.014421	0.123449	0.053838	-0.085194
12.492188	0.457100	0.822708	0.426731	0.307687	0.531249	0.304699	0.121528	0.389790	0.565062	0.316074	0.520350	-0.123110	0.354523	0.440563	0.053404	0.152558	0.333147	0.060667	-0.099274
12.507812	0.511256	0.537281	0.412200	0.274050	0.609253	0.567826	0.395638	0.226424	0.518362	0.556771	0.280055	-0.149793	0.366271	0.532539	0.173513	0.235668	0.414849	0.076898	-0.111028
12.523438	0.542182	0.551972	0.455544	0.435200	0.635772	0.776431	0.758175	0.336609	0.436001	0.558518	0.024378	0.049092	0.389148	0.648181	0.545831	0.269795	0.341200	0.195464	0.049120
12.539062	0.568489	0.681258	0.516416	0.707435	0.628971	0.627308	0.825619	0.576660	0.480879	0.589194	0.270661	0.321364	0.343795	0.707981	0.596650	0.293679	0.258934	0.281485	0.003524
12.554688	0.518850	0.615090	0.313775	0.623601	0.615948	0.344079	0.611468	0.592216	0.549404	0.680486	0.479060	0.469625	0.273593	0.652875	0.364441	0.343668	0.463274	0.271247	-0.127356
12.570312	0.464745	0.500877	0.171661	0.391998	0.596612	0.281078	0.513478	0.511713	0.529247	0.711082	0.372848	0.661642	0.275328	0.513541	0.249948	0.353362	0.792068	0.193965	0.061980
12.585938	0.470169	0.496259	0.355317	0.436034	0.497170	0.363095	0.589503	0.520246	0.490547	0.750381	0.205987	0.824468	0.377211	0.478507	0.217794	0.252105	0.945593	0.133240	0.142798
12.601562	0.411938	0.510444	0.549652	0.506615	0.391940	0.447034	0.785981	0.482520	0.447944	0.663258	0.100306	0.692780	0.444708	0.527664	0.271618	0.229456	0.970854	0.202603	-0.123047
12.617188	0.275634	0.431888	0.561514	0.452333	0.382821	0.473937	0.890973	0.256000	0.285746	0.290498	0.097132	0.567186	0.518991	0.458789	0.343905	0.332163	0.702679	0.324547	-0.230988
12.632812	0.178166	0.344986	0.618550	0.398878	0.343360	0.349195	0.754900	-0.076652	0.040139	-0.027772	0.143635	0.519119	0.563942	0.351605	0.301616	0.283335	0.247646	0.328527	-0.089919
12.648438	0.157208	0.311363	0.794672	0.294777	0.195179	0.141372	0.550371	-0.204030	-0.181844	0.072879	0.113966	0.435493	0.416628	0.256403	0.252306	0.065156	-0.085509	0.170717	0.117346
12.664062	0.142772	0.220670	0.770904	0.106924	0.139524	0.099905	0.363008	-0.072461	-0.264690	0.340499	-0.007684	0.287564	0.180814	0.178706	0.216036	-0.052381	-0.234474	-0.039596	0.260675
12.679688	0.081628	0.114364	0.665384	-0.039006	0.141232	0.210439	0.190461	0.072457	-0.144256	0.297479	-0.043418	-0.091814	0.036534	0.124207	0.063839	-0.056385	-0.243462	-0.131293	0.086518
12.695312	0.004501	0.156721	0.538383	-0.022760	-0.000676	0.254702	-0.075701	0.174899	-0.021564	0.216708	0.071894	-0.373901	0.049627	0.046400	-0.017010	-0.061244	-0.102208	-0.096696	-0.128338
12.710938	-0.034359	0.045960	0.251047	-0.030670	-0.098405	0.201710	-0.240660	0.232201	0.003784	0.472748	0.136744	-0.307773	0.047032	-0.035756	0.157366	-0.051581	0.143239	-0.066712	-0.088266
12.726562	-0.092056	-0.259542	0.057924	-0.276664	-0.034846	0.096671	-0.167750	0.172857	0.031221	0.639986	0.012871	-0.319167	-0.096337	-0.133235	0.154829	-0.062932	0.190505	-0.020290	-0.034851
12.742188	-0.163192	-0.363717	-0.104243	-0.417779	-0.008644	-0.041144	-0.192489	0.041990	-0.019941	0.343367	-0.174803	-0.483612	-0.193245	-0.245158	-0.123009	-0.074546	0.022104	0.087647	-0.023458
12.757812	-0.222452	-0.329441	-0.294789	-0.282929	-0.155257	-0.184252	-0.235995	-0.219268	-0.160026	-0.115281	-0.254520	-0.475312	-0.239219	-0.335272	-0.209815	-0.022788	0.023262	0.099323	-0.091083
12.773438	-0.234038	-0.324675	-0.329691	-0.166026	-0.250473	-0.173394	-0.072824	-0.403584	-0.315400	-0.284214	-0.215314	-0.222932	-0.326298	-0.357790	-0.143351	0.047087	0.433684	-0.031579	-0.278969
12.789062	-0.133318	-0.309979	-0.191571	-0.133244	-0.110146	0.123602	-0.045001	-0.239495	-0.368579	-0.242402	-0.172160	0.057394	-0.435373	-0.264645	-0.076260	0.110263	0.727198	-0.068656	-0.350833
12.804688	0.063262	-0.062772	-0.067980	-0.048793	0.054666	0.406703	-0.252693	0.081765	-0.125193	-0.046731	-0.129827	0.229021	-0.245796	-0.060409	-0.080993	0.134672	0.489753	0.002132	-0.308006
12.820312	0.351960	0.345210	0.039974	0.212485	0.218446	0.526693	-0.234348	0.420637	0.332017	0.221287	0.061709	0.446388	0.278038	0.217173	-0.128138	0.147689	0.182591	0.056086	-0.198286
12.835938	0.522674	0.471915	0.325376	0.352115	0.310627	0.547364	0.055898	0.516391	0.643609	0.320122	0.276074	0.542523	0.414216	0.349677	-0.026998	0.186731	-0.002402	0.111653	-0.075077
12.851562	0.473181	0.373932	0.533854	0.309964	0.260301	0.493605	0.256922	0.399415	0.600530	0.360904	0.364280	0.465293	0.260782	0.336991	0.088391	0.200511	-0.094188	0.133759	-0.046167
12.867188	0.417977	0.215645	0.428039	0.336066	0.304497	0.502607	0.280990	0.347356	0.392829	0.392602	0.416483	0.384657	0.362949	0.390288	0.176863	0.201097	0.022387	0.135591	0.102866
12.882812	0.438749	0.025435	0.274785	0.251924	0.503289	0.445934	0.328161	0.169219	0.289466	0.351298	0.393095	0.158499	0.476062	0.409065	0.244881	0.212365	0.181008	0.190789	0.137896
12.898438	0.377643	0.106058	0.348943	0.148708	0.680872	0.351336	0.494606	0.019524	0.327062	0.237875	0.283258	0.047977	0.453061	0.405276	0.227927	0.278619	0.200100	0.257516	-0.131829
12.914062	0.249246	0.329621	0.383715	0.174249	0.646319	0.351046	0.581921	0.110017	0.342408	0.204053	0.171021	0.272365	0.327432	0.406200	0.100554	0.346336	0.220364	0.283037	-0.194949
12.929688	0.266800	0.290463	0.241355	0.241185	0.416870	0.337098	0.455175	0.163317	0.317900	0.374741	0.075467	0.317661	0.106755	0.315524	0.002332	0.291527	0.271690	0.259011	-0.030201
12.945312	0.369199	0.144422	0.223916	0.346954	0.211404	0.293699	0.151029	0.095983	0.241457	0.542525	0.129040	0.105518	0.099287	0.234027	0.091472	0.146200	0.246524	0.102338	-0.025101
12.960938	0.335929	0.110892	0.298241	0.371585	0.114534	0.170123	-0.081230	0.021974	0.001226	0.569739	0.269740	-0.008659	0.211805	0.228803	0.209070	-0.024585	0.097770	-0.103966	-0.132552
12.976562	0.205750	0.141960	0.317465	0.244396	0.047088	0.089454	-0.144806	-0.046668	-0.168390	0.392018	0.241103	-0.138567	0.098621	0.157973	0.190167	-0.144648	-0.142457	-0.119363	-0.081941
12.992188	0.132115	0.139435	0.378218	0.078391	-0.011899	0.156680	-0.286278	-0.123802	-0.147069	-0.015998	0.149268	-0.287723	-0.108375	0.011131	-0.038788	-0.143032	-0.188595	-0.000669	0.053167
13.007812	0.045311	0.012723	0.342708	-0.137821	-0.032122	0.102837	-0.275998	-0.150329	-0.139459	-0.310249	0.054311	-0.289714	-0.259112	0.038681	-0.191895	-0.098227	-0.038958	0.049020	0.048242
13.023438	-0.057435	-0.134578	0.132293	-0.267397	-0.016151	-0.025770	-0.031188	-0.133993	-0.177173	-0.256326	-0.097048	-0.243714	-0.355856	0.158877	0.021863	-0.177828	0.169631	0.010573	-0.040882
13.039062	-0.104400	-0.192532	0.005741	-0.129361	-0.101172	-0.023122	0.010168	-0.216546	-0.230782	-0.056515	-0.163620	-0.309219	-0.241657	0.042045	0.207519	-0.282977	0.212093	-0.024864	-0.126564
13.054688	-0.120168	-0.292513	-0.113840	-0.015271	-0.261943	-0.032118	-0.157461	-0.316929	-0.369401	0.065728	-0.068846	-0.425460	0.132795	-0.143073	-0.051377	-0.272011	-0.115807	-0.008782	-0.163042
13.070312	-0.123870	-0.430789	-0.255846	-0.050937	-0.269117	-0.114970	-0.287710	-0.249956	-0.436604	0.183004	0.134379	-0.416805	0.320924	-0.165117	-0.340184	-0.196859	-0.296211	0.031079	-0.073747
13.085938	-0.210140	-0.446661	-0.150239	-0.055211	-0.180182	-0.175850	-0.289835	-0.267688	-0.278291	0.260020	0.219046	-0.329831	0.118744	-0.177780	-0.243296	-0.132118	-0.054080	0.072901	-0.157012
13.101562	-0.238924	-0.262396	0.114410	0.143825	-0.137098	-0.089689	-0.171250	-0.294192	-0.169039	0.133660	0.092245	-0.183053	-0.001947	-0.274305	-0.086449	-0.108212	0.195010	0.096431	-0.405146
13.117188	0.080743	0.249939	0.383553	0.476146	0.027669	0.187612	0.048586	0.117225	-0.172058	0.144226	0.016413	0.099195	0.171405	-0.350011	-0.110964	0.004067	0.222482	0.113181	-0.281853
13.132812	0.583224	0.685357	0.598216	0.772363	0.344596	0.290910	0.197972	0.619110	0.122110	0.510476	0.118236	0.234655	0.383432	-0.223768	-0.033162	0.164839	0.090184	0.203126	-0.061706
13.148438	0.797959	0.533813	0.564445	0.914082	0.510456	0.050384	0.129611	0.707183	0.600034	0.739504	0.262124	0.144683	0.411308	0.032986	0.270176	0.269021	-0.094730	0.330813	-0.124170
13.164062	0.686308	0.262831	0.380417	0.797578	0.545623	-0.016492	0.080474	0.574918	0.651385	0.577657	0.453237	0.220982	0.396897	0.232555	0.404990	0.296400	-0.077964	0.383024	-0.075328
13.179688	0.538023	0.232873	0.385097	0.656410	0.516672	0.225228	0.206531	0.484687	0.381834	0.319672	0.591260	0.276573	0.473449	0.350643	0.251431	0.243438	0.216047	0.363667	0.082810
13.195312	0.416401	0.240479	0.426888	0.424794	0.315384	0.389965	0.357613	0.343249	0.231126	0.190281	0.350744	0.091051	0.432255	0.364740	0.074667	0.226605	0.342579	0.297089	0.046944
13.210938	0.383997	0.334791	0.385723	0.233116	0.125771	0.417710	0.390914	0.278126	0.168019	0.228676	-0.033878	0.134127	0.302151	0.293517	0.015455	0.232692	0.130220	0.264806	-0.023077
13.226562	0.433499	0.537154	0.389208	0.374216	0.181178	0.498049	0.282572	0.512576	0.119505	0.224367	-0.059347	0.395485	0.330674	0.188629	0.120625	0.248148	-0.030266	0.281799	-0.029620
13.242188	0.369177	0.469396	0.212263	0.401330	0.377576	0.668990	0.133980	0.672411	0.036475	0.108937	0.097223	0.415396	0.509325	0.142599	0.342320	0.331220	0.094839	0.191984	-0.082582
13.257812	0.195414	0.161818	0.062957	0.242567	0.401784	0.594028	0.001986	0.599036	-0.089278	0.097164	0.123619	0.279242	0.641589	0.184401	0.385366	0.345724	0.338221	0.135647	-0.095376
13.273438	0.099972	0.099505	0.213770	0.133251	0.239888	0.254000	-0.125835	0.495683	-0.176771	0.156835	0.142196	0.234400	0.618093	0.216972	0.076134	0.150899	0.434565	0.223826	-0.048933
13.289062	0.128438	0.168772	0.345753	-0.053412	0.090292	0.107279	-0.157917	0.202901	-0.248022	0.079614	0.151165	0.243612	0.340700	0.094573	-0.184063	0.001903	0.393840	0.188584	-0.086842
13.304688	0.122355	0.035391	0.262462	-0.259272	0.015277	0.194382	-0.086670	-0.098572	-0.280856	-0.097143	0.078370	0.262880	-0.024498	-0.142160	-0.165850	0.094811	0.225524	0.073579	-0.161563
13.320312	-0.016548	-0.155325	0.105096	-0.267614	-0.030046	0.245839	-0.083108	-0.218122	-0.234582	-0.082359	0.067593	0.189050	-0.172467	-0.188943	-0.145598	0.138958	-0.032871	0.146272	-0.234265
13.335938	-0.188806	-0.223692	0.181061	-0.143204	-0.123500	0.107200	-0.031019	-0.371116	-0.167756	0.045558	0.085041	-0.077677	-0.171930	-0.144484	-0.129139	0.036484	-0.165210	0.278381	-0.261810
13.351562	-0.337102	-0.226972	0.400265	-0.130132	-0.210747	-0.120194	0.175618	-0.480526	-0.122202	0.022430	0.020498	-0.367143	-0.197932	-0.132102	-0.066393	-0.042427	-0.146279	0.183744	-0.178455
13.367188	-0.421683	-0.206661	0.370860	-0.148258	-0.167663	-0.237431	0.246045	-0.495357	-0.082449	-0.118218	-0.031333	-0.427015	-0.195596	-0.053130	-0.079367	-0.117590	-0.024895	-0.080577	-0.139204
13.382812	-0.277568	0.034271	0.200101	0.015740	0.000397	-0.149821	0.165244	-0.310163	0.036063	-0.023739	0.019796	0.008332	-0.006071	-0.085727	-0.068823	-0.157957	0.130085	-0.167062	-0.200311
13.398438	0.116073	0.440233	0.131809	0.223211	0.199518	0.150322	0.268080	0.188291	0.196570	0.386700	0.142916	0.599120	0.273002	-0.128089	0.024066	-0.005860	0.193869	-0.047246	-0.202701
13.414062	0.537695	0.617451	0.153591	0.383302	0.362031	0.371631	0.503371	0.532567	0.262316	0.520832	0.296512	0.790240	0.433865	-0.002229	0.107874	0.246764	0.138627	0.030844	-0.138830
13.429688	0.698532	0.480180	0.300375	0.437279	0.428270	0.271039	0.476379	0.462688	0.379352	0.459853	0.314071	0.756863	0.484713	0.259256	0.171359	0.283827	0.265762	0.088527	-0.213924
13.445312	0.523759	0.245827	0.431005	0.288909	0.432829	0.099047	0.294481	0.511535	0.487694	0.386243	0.225787	0.733890	0.495521	0.439814	0.208674	0.138353	0.611361	0.155930	-0.445638
13.460938	0.275457	0.213482	0.424619	0.201225	0.392647	0.089889	0.280554	0.767567	0.440808	0.108917	0.345451	0.755566	0.394941	0.302607	0.167433	0.061673	0.675185	0.192059	-0.527366
13.476562	0.214905	0.319743	0.376035	0.384887	0.314033	0.262667	0.356502	0.591200	0.452731	-0.039087	0.392503	0.713877	0.148555	0.287310	0.191758	0.102528	0.571823	0.267526	-0.409009
13.492188	0.254971	0.270364	0.219102	0.571897	0.352720	0.433124	0.465592	0.209835	0.489528	-0.028469	0.149094	0.534324	-0.009539	0.511435	0.344220	0.234770	0.594205	0.341730	-0.349944
13.507812	0.190307	0.163738	0.088937	0.511355	0.434327	0.415138	0.482830	0.123663	0.400053	-0.065818	0.083566	0.304496	0.099069	0.524744	0.349356	0.277243	0.500777	0.322935	-0.293926
13.523438	0.077972	0.128696	0.192440	0.346489	0.456507	0.358933	0.267187	0.145138	0.248825	-0.132518	0.166756	0.146736	0.157556	0.415581	0.110457	0.118708	0.351664	0.221985	-0.114142
13.539062	0.065826	0.101072	0.265035	0.129732	0.469799	0.283432	0.115725	0.144301	0.112312	-0.110698	0.115067	0.047051	0.032269	0.324347	-0.136149	-0.022428	0.286743	0.093134	-0.028007
13.554688	0.094211	0.083914	0.046840	0.001829	0.411457	0.185258	0.152065	0.072194	0.021748	-0.017108	0.113771	-0.067475	0.050688	0.141873	-0.177846	-0.051728	0.155510	-0.018664	-0.091448
13.570312	-0.005091	-0.018515	-0.183793	0.050937	0.217522	0.141965	0.186971	-0.096608	-0.033157	-0.013703	0.104045	-0.198855	0.011255	-0.110450	-0.102918	-0.046380	0.041554	-0.087103	-0.003409
13.585938	-0.107151	-0.187876	-0.175097	0.015113	-0.040626	0.080981	0.197473	-0.240059	-0.138208	-0.116066	-0.043801	-0.291286	-0.257556	-0.298890	-0.172185	0.033214	0.051680	-0.069635	0.021353
13.601562	-0.103890	-0.239831	-0.106386	-0.059594	-0.106351	0.047446	0.126837	-0.242306	-0.168574	-0.291869	-0.074574	-0.176031	-0.365833	-0.283677	-0.348509	0.073820	-0.009705	0.002667	-0.254018
13.617188	-0.116207	-0.156332	-0.070664	-0.036664	0.039131	0.055650	-0.105642	-0.241741	-0.021790	-0.381367	-0.011928	-0.013016	-0.265706	-0.205539	-0.414162	-0.066067	-0.264096	0.038696	-0.458402
13.632812	-0.009632	-0.066594	0.016432	0.130174	0.176046	0.130632	-0.136029	-0.204572	0.027588	-0.436618	0.018421	-0.062786	-0.028401	-0.142420	-0.349078	-0.149952	-0.394837	0.086114	-0.527746
13.648438	0.121518	0.000178	0.074848	0.259830	0.258001	0.256010	0.140178	0.034632	-0.032228	-0.426171	0.090497	-0.090661	0.160633	-0.026064	-0.242611	0.018162	-0.257301	0.209347	-0.439764
13.664062	0.154452	0.272360	0.020904	0.240244	0.307467	0.310768	0.193308	0.299719	0.005703	0.119918	0.208220	0.231489	0.387190	0.128192	-0.111499	0.159270	-0.154725	0.260532	-0.249859
13.679688	0.310218	0.535195	0.030556	0.295118	0.352321	0.464943	0.127951	0.439252	0.199225	0.654895	0.356167	0.494439	0.898802	0.477211	0.206535	0.149431	-0.182782	0.224907	-0.212907
13.695312	0.497704	0.639798	0.091318	0.234350	0.377167	0.560480	0.311880	0.403089	0.348920	0.651393	0.283925	0.438256	1.000000	0.651260	0.541273	0.236365	-0.142363	0.255740	-0.208325
13.710938	0.541141	0.802882	0.233961	0.043928	0.426797	0.372986	0.673307	0.356670	0.223602	0.558793	0.013544	0.570779	0.683953	0.429275	0.449741	0.262912	0.165745	0.286615	-0.220089
13.726562	0.452468	0.816711	0.468368	-0.016108	0.468503	0.240050	0.872187	0.369589	0.070092	0.397100	-0.013368	0.801563	0.659356	0.278759	0.186056	0.106386	0.418271	0.270411	-0.249715
13.742188	0.405951	0.617524	0.424449	-0.092301	0.384507	0.236130	0.516153	0.284270	0.086975	0.272240	0.122353	0.680644	0.695444	0.243690	0.118791	0.041779	0.246504	0.210647	-0.094136
13.757812	0.408989	0.321389	0.219980	-0.192672	0.346202	0.203291	-0.018760	0.177649	0.108833	0.153060	0.133193	0.290470	0.423714	0.141532	0.126265	0.089907	0.095435	0.101405	0.113509
13.773438	0.269430	0.071810	0.175208	-0.161483	0.439156	0.148046	-0.208180	0.134492	0.013380	-0.108693	0.142230	-0.037612	0.119252	0.005853	-0.034557	0.093183	0.214673	-0.018582	0.032373
13.789062	0.051942	-0.004952	0.151005	-0.045062	0.388393	0.099527	-0.167481	0.147943	-0.032021	-0.153976	0.200745	-0.194265	0.049927	-0.022012	-0.278400	-0.011551	0.221751	-0.096980	-0.272876
13.804688	-0.128666	-0.047150	0.069403	0.132351	0.130462	0.038467	-0.056697	0.098651	-0.004944	-0.109900	0.211426	-0.283383	0.048723	-0.008994	-0.308582	-0.045770	-0.000721	-0.030983	-0.439222
13.820312	-0.182025	-0.159106	0.118245	0.089449	-0.043351	-0.083448	0.073818	0.023051	-0.150840	-0.144324	0.084242	-0.222934	-0.025011	-0.046927	-0.309506	0.022202	-0.126046	0.069138	-0.292709
13.835938	-0.144324	-0.310662	0.309447	-0.299502	-0.061923	-0.166920	0.052562	0.083379	-0.233103	-0.059237	-0.155267	-0.090977	-0.126715	-0.036467	-0.278893	-0.090333	-0.081626	0.053770	-0.078941
13.851562	-0.188081	-0.380990	0.304704	-0.491231	-0.108315	-0.104799	-0.181910	0.063790	-0.085737	-0.021767	-0.197899	-0.171991	-0.157368	0.014607	-0.047520	-0.265471	-0.199895	0.005402	-0.154083
13.867188	-0.262949	-0.343999	0.076073	-0.408317	-0.185045	-0.058289	-0.461283	-0.160423	-0.019312	-0.066137	-0.075099	-0.337285	-0.150402	0.047637	0.130640	-0.208051	-0.426292	-0.028296	-0.336979
13.882812	-0.151688	-0.178133	0.021446	-0.275113	-0.119159	-0.062644	-0.528316	-0.230628	-0.020353	0.022371	-0.007637	-0.320992	-0.054443	0.049669	0.041576	-0.019702	-0.463336	-0.053021	-0.255950
13.898438	0.187562	0.149532	0.253943	-0.082152	0.062080	0.052435	-0.244074	-0.014582	0.118111	0.220763	0.091326	-0.162791	0.172062	0.016537	-0.123301	0.082299	-0.356681	0.026505	-0.019876
13.914062	0.491085	0.413163	0.497261	0.201892	0.249046	0.241087	0.037051	0.218415	0.417215	0.505542	0.223383	0.060437	0.333438	0.040651	-0.054372	0.075922	-0.179213	0.176677	0.036884
13.929688	0.510837	0.395609	0.470520	0.513971	0.370409	0.424880	0.121027	0.283988	0.698819	0.676638	0.275223	0.259595	0.342039	0.202127	0.103964	0.054413	0.174349	0.255313	-0.123067
13.945312	0.364204	0.299468	0.225977	0.467578	0.326056	0.532218	0.184116	0.185118	0.680739	0.496686	0.202325	0.409489	0.427606	0.317696	0.141497	0.028275	0.457990	0.238702	-0.138003
13.960938	0.266687	0.289271	0.105426	0.158115	0.190329	0.598096	0.174425	0.182134	0.390239	0.225865	0.163554	0.514135	0.636260	0.312332	0.074055	0.155114	0.415515	0.192519	-0.028481
13.976562	0.271287	0.266275	0.197232	0.207562	0.187808	0.662376	0.149691	0.409461	0.110433	0.219980	0.163828	0.416451	0.472642	0.268328	0.020887	0.452380	0.360769	0.231576	-0.128038
13.992188	0.370023	0.225966	0.307303	0.566039	0.327147	0.579610	0.100029	0.719875	0.017873	0.263876	-0.017187	0.199263	0.160027	0.139398	0.168270	0.408869	0.370239	0.347377	-0.257002
14.007812	0.425772	0.172779	0.358505	0.621421	0.324086	0.398782	0.102988	0.758225	0.037376	0.182214	-0.079809	0.084637	0.165743	-0.005513	0.383307	0.083199	0.303650	0.368222	-0.256579
14.023438	0.388358	0.134971	0.299397	0.416287	0.184213	0.287471	0.445507	0.375391	0.015746	0.250133	0.187837	0.084421	0.142697	-0.080057	0.308667	-0.009798	0.276164	0.203067	-0.260961
14.039062	0.308268	0.189171	0.132866	0.282791	0.112363	0.266513	0.671332	0.022321	-0.027988	0.219951	0.294512	0.064674	0.001936	-0.118995	0.106720	0.043265	0.274982	0.020284	-0.300655
14.054688	0.143728	0.232253	-0.021819	0.173039	0.128998	0.164145	0.334219	0.084509	-0.115274	-0.100639	0.091842	-0.031891	-0.004969	-0.135563	0.069143	-0.017898	0.222867	0.023716	-0.237853
14.070312	-0.019893	0.033175	-0.065114	0.049658	0.155736	-0.036801	-0.152768	0.224657	-0.203302	-0.384552	-0.083463	-0.131895	-0.040101	-0.085327	0.069346	-0.069141	0.095249	0.080200	-0.061404
14.085938	-0.065789	-0.159324	-0.060959	-0.085166	0.116508	-0.186743	-0.412515	0.046049	-0.168153	-0.520122	-0.063204	-0.094078	-0.183100	-0.070117	0.016799	0.018174	0.005648	0.025289	-0.014011
14.101562	-0.001862	-0.025294	-0.029357	-0.012176	0.068846	-0.236812	-0.503226	0.004224	-0.116026	-0.482511	0.029024	0.007140	-0.173881	-0.145432	-0.130873	-0.014972	0.154286	-0.028773	-0.153201
14.117188	0.092848	0.236830	0.097112	0.347988	0.115239	-0.197623	-0.522716	0.345839	-0.071497	-0.355412	-0.043196	-0.045933	-0.038396	-0.129424	-0.262878	-0.125953	0.407309	-0.007292	-0.301303
14.132812	0.198758	0.458230	0.181268	0.658056	0.258732	-0.123876	-0.460861	0.623804	0.085786	-0.129757	-0.039617	0.036540	0.091262	-0.022147	-0.161476	-0.035862	0.427995	0.016747	-0.334930
14.148438	0.321322	0.558432	0.164045	0.687452	0.366821	0.041405	-0.122330	0.616910	0.285409	0.200158	0.083874	0.388632	0.057690	0.091954	0.080861	0.113454	0.246529	0.021498	-0.258142
14.164062	0.338047	0.487882	0.134539	0.602008	0.409622	0.285049	0.409646	0.577981	0.398161	0.436472	0.028462	0.610495	-0.001071	0.162505	0.183806	0.152729	0.232870	0.041015	-0.194656
14.179688	0.258320	0.419201	0.157705	0.587976	0.456877	0.451163	0.502487	0.675117	0.495368	0.558146	0.058472	0.462531	0.170364	0.131660	0.246498	0.108956	0.369008	0.058047	-0.060533
14.195312	0.274903	0.535841	0.203783	0.505857	0.443218	0.498486	0.157213	0.698293	0.446530	0.627090	0.196818	0.252698	0.245862	0.074319	0.468473	0.091741	0.522134	0.063845	0.050724
14.210938	0.291009	0.694160	0.240098	0.346490	0.366276	0.440737	-0.054510	0.651254	0.087392	0.739498	0.154380	0.381655	0.142076	0.053054	0.467119	0.152628	0.569987	0.117083	-0.189841
14.226562	0.138497	0.636939	0.227862	0.199904	0.332733	0.261163	-0.125189	0.572221	-0.201387	0.577319	-0.001541	0.539451	0.086410	0.086243	0.211334	0.197992	0.242559	0.196643	-0.398384
14.242188	-0.002212	0.412999	0.118389	0.188077	0.316997	0.079781	-0.045567	0.289226	-0.229754	-0.015366	0.021352	0.412321	0.131091	0.104698	0.167625	0.227489	-0.176843	0.176364	-0.255468
14.257812	-0.065494	0.172724	0.076809	0.238670	0.264119	0.038456	0.197759	-0.051645	-0.204894	-0.265199	0.252547	0.172937	0.213784	0.071533	0.237723	0.271058	-0.468861	0.082708	-0.038230
14.273438	-0.090823	-0.062012	0.091772	0.083045	0.165583	0.026134	0.237852	-0.289940	-0.176369	-0.044418	0.366107	0.031960	0.161623	0.170286	0.276259	0.176214	-0.487834	0.037559	0.000740
14.289062	-0.040346	-0.282276	-0.015790	-0.022719	0.073714	-0.054889	0.062493	-0.373459	-0.144938	-0.027077	0.295277	0.044740	-0.014264	0.218859	0.370909	0.016983	-0.093744	0.033906	-0.084526
14.304688	-0.093657	-0.387878	-0.128580	-0.109063	0.035772	-0.123589	-0.070873	-0.257126	-0.088093	-0.214605	0.166877	0.027995	-0.125721	-0.011572	0.305202	-0.035686	0.136492	0.003043	-0.147393
14.320312	-0.178538	-0.299150	-0.148838	-0.264366	-0.053986	-0.062797	-0.072783	-0.028506	-0.076295	-0.121735	0.083062	-0.004798	-0.108154	-0.193162	0.164734	-0.056432	0.124361	-0.040311	-0.258684
14.335938	0.033225	-0.049124	-0.103678	-0.063613	-0.115229	0.185826	-0.096714	0.205028	-0.055026	0.225181	0.170830	0.262182	-0.010605	-0.187514	0.216489	-0.029059	0.212778	-0.035271	-0.280967
14.351562	0.369233	0.239431	0.076988	0.287636	0.010639	0.441922	-0.159625	0.235533	0.311495	0.572313	0.261256	0.586886	0.169619	-0.066452	0.246616	0.028477	0.217311	0.013724	-0.172938
14.367188	0.503082	0.354539	0.382623	0.549251	0.213951	0.475119	-0.001823	0.176368	0.679330	0.831199	0.155256	0.639829	0.319510	0.086984	0.150323	0.043692	0.125531	0.070090	-0.060761
14.382812	0.324947	0.331252	0.605737	0.597211	0.320086	0.351449	0.262691	0.265107	0.579124	0.684702	0.058191	0.657738	0.256076	0.092757	0.223120	0.077883	0.156312	0.104723	0.055065
14.398438	0.059149	0.291072	0.531960	0.278860	0.345572	0.176615	0.431711	0.345089	0.355631	0.319235	0.116723	0.651912	0.233176	0.093522	0.361878	0.170336	0.255948	0.139650	0.098402
14.414062	0.005025	0.192187	0.276338	0.038702	0.416068	0.038071	0.564122	0.362939	0.201597	0.425433	0.182956	0.530694	0.390902	0.179976	0.109989	0.229186	0.260413	0.170262	0.071735
14.429688	0.038987	0.156453	0.166726	-0.030589	0.419153	0.074000	0.569381	0.358148	0.029440	0.809339	0.167382	0.361379	0.348834	0.255734	-0.222000	0.175435	0.200077	0.102274	0.024700
14.445312	0.029318	0.127889	0.210055	-0.033416	0.285121	0.202061	0.461709	0.138247	-0.023537	0.698967	0.185761	0.047590	0.187103	0.296494	-0.268336	0.077400	0.137591	-0.027937	0.050179
14.460938	0.040854	0.010257	0.149187	0.169023	0.147456	0.177984	0.324889	-0.180500	-0.004888	0.249757	0.188514	-0.208104	0.185056	0.165774	-0.265174	-0.019153	0.062058	-0.079229	0.118450
14.476562	0.053329	-0.050407	-0.008151	0.313390	0.042033	0.008494	0.163838	-0.194694	-0.045088	-0.056104	0.089073	-0.070666	0.172112	-0.070130	-0.189063	-0.095485	0.119099	-0.027335	0.092512
14.492188	-0.079694	-0.122544	-0.103685	0.166039	-0.038591	-0.046728	-0.051420	-0.123613	-0.142826	-0.266492	0.036659	0.076943	0.061017	-0.169510	-0.090567	-0.128608	0.184289	0.061299	0.015383
14.507812	-0.255966	-0.262879	-0.160221	-0.015459	-0.124157	-0.015517	-0.372265	-0.201535	-0.279397	-0.324771	0.101704	0.019129	-0.121809	-0.104547	-0.219490	-0.135961	-0.020254	0.098662	-0.004742
14.523438	-0.294382	-0.378896	-0.207963	0.022861	-0.169400	-0.045602	-0.426882	-0.266636	-0.224044	-0.315593	0.144531	-0.078333	-0.312780	-0.014896	-0.314580	-0.069234	-0.262393	0.078854	0.034217
14.539062	-0.237192	-0.390579	-0.144221	0.127560	-0.095037	-0.070080	-0.114259	-0.334271	0.010747	-0.347538	0.011202	-0.198992	-0.354316	0.018901	-0.258106	0.112437	-0.378591	0.042526	0.013296
14.554688	-0.030191	-0.282978	0.080303	0.175847	0.011290	-0.061401	0.061635	-0.086220	0.162048	-0.268453	-0.155764	0.023859	-0.190807	-0.004745	-0.229678	0.242035	-0.397951	0.034107	-0.024555
14.570312	0.246996	-0.059221	0.208739	0.347792	0.128043	-0.059931	-0.001731	0.471490	0.167232	-0.028164	-0.085365	0.456561	0.056862	-0.103219	-0.085409	0.202361	-0.266879	0.111532	-0.024575
14.585938	0.379001	0.242742	0.208237	0.563339	0.349917	0.020810	0.024819	0.743171	0.184036	0.249765	0.220355	0.457797	0.225649	-0.041867	0.226842	0.099000	-0.103582	0.229830	-0.019597
14.601562	0.366831	0.308677	0.328950	0.488420	0.476968	0.144449	0.182990	0.623151	0.346797	0.530909	0.437956	0.243967	0.340008	0.216334	0.554751	0.076511	-0.019400	0.342154	0.042106
14.617188	0.342925	0.184520	0.452964	0.295109	0.314841	0.183457	0.168473	0.275929	0.315430	0.871369	0.362755	0.161792	0.422048	0.309680	0.556070	0.097047	-0.080927	0.354439	0.060570
14.632812	0.328642	0.200072	0.474111	0.245530	0.092788	0.234456	0.046231	-0.010588	0.114351	0.832649	0.184865	0.084983	0.335573	0.317128	0.234317	0.083344	-0.177222	0.258174	-0.033455
14.648438	0.213605	0.194962	0.458966	0.169581	0.050831	0.229944	0.068755	0.040689	0.115352	0.299038	0.089793	0.047768	0.152004	0.280261	0.115528	0.172031	-0.070759	0.114579	-0.162782
14.664062	0.108355	0.023706	0.355420	0.058252	0.117726	0.142700	0.152096	0.224146	0.128683	-0.017154	0.116531	0.036953	0.071969	-0.004885	0.196112	0.224099	-0.040457	-0.066750	-0.255496
14.679688	0.085147	-0.167992	0.174594	-0.093589	0.083315	0.070958	0.162083	0.249903	-0.002022	0.016099	0.106844	-0.061002	0.039120	-0.215846	0.194419	0.117184	-0.152038	-0.074132	-0.343357
14.695312	0.025081	-0.191365	0.033195	-0.209829	-0.036883	-0.077885	-0.044518	0.088733	-0.217940	0.076824	-0.069676	-0.256852	-0.024490	-0.146027	0.047241	0.063839	0.202911	0.084718	-0.437750
14.710938	-0.058066	-0.112836	-0.157046	-0.150637	-0.122487	-0.158341	-0.232549	-0.149679	-0.340061	0.115233	-0.142423	-0.416836	-0.063210	-0.000765	-0.174694	0.083942	0.559790	0.164251	-0.392520
14.726562	-0.053717	-0.096071	-0.411979	-0.105612	-0.098705	-0.095246	-0.078180	-0.180362	-0.287773	0.068471	-0.095085	-0.387235	-0.030684	0.092083	-0.222618	0.119328	0.144497	0.150016	-0.292279
14.742188	0.064638	0.025207	-0.326854	0.000653	0.066383	0.051839	0.138980	-0.024173	-0.135355	-0.000245	-0.090395	-0.274488	0.047759	0.114027	-0.061317	0.129947	-0.191219	0.160224	-0.246931
14.757812	0.260113	0.328461	-0.011494	0.279089	0.251691	0.272194	0.153429	-0.009262	0.104092	0.175963	-0.005678	-0.114441	0.220932	0.145335	0.119126	0.100200	-0.013160	0.312509	-0.109113
14.773438	0.500130	0.566548	0.166496	0.598403	0.443263	0.364304	0.192274	0.145388	0.266412	0.548597	0.189253	0.103469	0.510529	0.175735	0.282771	0.162235	0.083442	0.471405	0.182642
14.789062	0.606717	0.679562	0.303151	0.761002	0.523430	0.443132	0.467242	0.487127	0.349873	0.699609	0.311222	0.279818	0.652620	0.186605	0.343787	0.301532	0.146152	0.401543	0.332489
14.804688	0.558975	0.855049	0.346887	0.602631	0.386897	0.546995	0.688131	0.574849	0.339120	0.552098	0.237689	0.464920	0.699128	0.235839	0.232950	0.295993	0.395786	0.202522	0.136428
14.820312	0.442181	0.889143	0.267254	0.381723	0.311636	0.498763	0.569808	0.576442	0.228165	0.203477	0.170088	0.453176	0.785912	0.307427	0.189771	0.231727	0.550972	0.093953	-0.079867
14.835938	0.262752	0.492430	0.245714	0.130985	0.255976	0.351191	0.302578	0.533038	0.196662	-0.284987	0.155123	0.146212	0.675785	0.347116	0.260758	0.260431	0.365339	0.072228	-0.090988
14.851562	0.198821	0.028015	0.328766	-0.112966	0.051239	0.192312	0.119212	0.295014	0.158128	-0.410792	0.021435	-0.033992	0.392683	0.328923	0.253222	0.294550	0.142213	0.066910	-0.049220
14.867188	0.219966	-0.126682	0.289897	-0.017833	-0.054490	0.075695	-0.019976	0.082397	0.034168	-0.166862	-0.106488	0.038262	0.106901	0.217134	0.256778	0.274588	0.028939	0.088438	-0.050942
14.882812	0.131088	-0.185677	0.105289	0.130709	-0.001750	-0.006748	-0.053635	0.028450	-0.070543	-0.146321	-0.088533	0.134633	-0.028003	0.007870	0.339837	0.111141	-0.187565	0.042749	-0.054805
14.898438	0.023979	-0.247808	0.062716	0.118173	0.031490	-0.048057	-0.086861	0.072854	-0.097194	-0.256235	0.024330	-0.020814	-0.073237	-0.163133	0.195471	-0.032673	-0.356891	-0.064566	-0.221230
14.914062	-0.006464	-0.135862	-0.046184	0.143423	0.031060	-0.111771	-0.308008	0.065632	-0.105061	-0.187289	0.195457	-0.258377	-0.232423	-0.258593	-0.143477	-0.014170	-0.268203	-0.150422	-0.487059
14.929688	-0.034937	-0.024445	-0.174621	0.282753	-0.026244	-0.135229	-0.419386	0.069012	-0.032222	-0.164096	0.388366	-0.181737	-0.295572	-0.208812	-0.202255	0.073346	-0.023529	-0.150978	-0.544873
14.945312	0.081528	0.149752	0.093889	0.412165	-0.138895	-0.101019	-0.292048	0.146029	0.261479	-0.051855	0.422675	-0.000722	-0.045108	0.108776	-0.098502	0.210029	0.098889	-0.005231	-0.505917
14.960938	0.375229	0.562827	0.408193	0.288754	-0.088138	-0.034636	-0.093585	0.230071	0.433689	0.445382	0.322141	0.143972	0.494511	0.412876	-0.096975	0.236105	0.206499	0.154199	-0.330513
14.976562	0.480620	0.695701	0.449018	0.202768	0.117712	0.104711	0.088847	0.364843	0.255537	0.723652	0.300158	0.306882	0.815537	0.465174	-0.134030	0.215265	0.574259	0.281813	-0.062301
14.992188	0.426355	0.442499	0.302885	0.525034	0.270761	0.235471	0.187714	0.453999	0.097870	0.572663	0.282800	0.374374	0.475728	0.345120	-0.154158	0.205571	0.749149	0.350052	0.042794
15.007812	0.336921	0.227575	0.116230	0.737996	0.366589	0.285589	0.179934	0.355736	0.090163	0.419170	0.265968	0.279358	0.038636	0.175356	0.016796	0.066147	0.691613	0.281743	0.068997
15.023438	0.077553	0.135824	0.038064	0.502394	0.399897	0.166651	0.240686	0.143970	0.097144	0.184307	0.284143	0.145502	0.012308	0.070743	0.189982	0.030595	0.678575	0.213789	-0.037450
15.039062	-0.060313	0.127539	-0.009920	0.195792	0.289296	0.132544	0.429071	-0.071578	0.048017	-0.135638	0.221521	0.110348	0.131578	0.010931	0.075718	0.112081	0.328643	0.260513	-0.256576
15.054688	0.031625	0.127087	0.001376	-0.030596	0.063246	0.165071	0.343489	-0.337385	-0.108740	-0.306127	0.041171	0.068499	0.182429	-0.061290	-0.044136	0.042063	-0.125230	0.262022	-0.294194
15.070312	0.051981	0.004544	0.094451	-0.113767	-0.062450	-0.030685	0.032050	-0.500866	-0.292909	-0.370502	-0.115108	-0.041975	0.209987	-0.125691	0.007392	-0.035363	-0.089347	0.062948	-0.130670
15.085938	-0.068354	-0.128768	0.064489	-0.055236	-0.038633	-0.157595	-0.178100	-0.458336	-0.338481	-0.393187	-0.118720	-0.219064	0.119971	-0.200833	0.072178	0.023091	0.189470	-0.096980	-0.051320
15.101562	-0.127043	0.029275	-0.067962	0.055888	0.025423	-0.059710	-0.513825	-0.279732	-0.232151	-0.083124	-0.095284	-0.233513	0.069609	-0.284372	0.085305	0.083696	0.267352	-0.032225	-0.169001
15.117188	0.001153	0.227213	0.032303	0.272806	0.074129	0.072582	-0.588974	0.055603	-0.122930	0.484469	-0.006236	-0.002559	0.199223	-0.230793	0.105309	0.143019	0.197328	0.016632	-0.113444
15.132812	0.056781	0.244296	0.315515	0.439201	0.076702	0.162461	0.084326	0.291976	-0.023293	0.659844	0.094815	0.223955	0.215831	-0.111475	0.229518	0.166715	0.193898	-0.073749	0.182151
15.148438	0.020511	0.337165	0.308274	0.389870	0.165700	0.185720	0.657831	0.307351	0.122728	0.424295	0.062848	0.230091	0.237969	-0.011148	0.322107	0.164281	0.283772	-0.041250	0.222725
15.164062	0.085635	0.418603	0.085444	0.239316	0.294121	0.112198	0.594110	0.334306	0.264293	0.255641	0.098271	0.020949	0.403013	0.156336	0.259792	0.298027	0.421976	0.279151	-0.031661
15.179688	0.191580	0.426248	0.040036	0.126447	0.298787	0.050355	0.330986	0.432176	0.303259	0.373106	0.236978	-0.044411	0.248027	0.218018	0.225627	0.381882	0.542309	0.536902	-0.181846
15.195312	0.264687	0.378174	0.051316	0.035211	0.198226	0.084047	0.080223	0.474469	0.282445	0.495219	0.299020	0.124320	-0.150504	0.119202	0.317766	0.230343	0.342546	0.417461	-0.015909
15.210938	0.263519	0.264906	0.031638	-0.051300	0.066110	0.062823	-0.044878	0.284909	0.219870	0.361674	0.199835	0.237421	-0.133349	-0.014638	0.351752	0.012683	-0.021010	0.150741	0.236982
15.226562	0.148282	0.145186	0.155474	-0.113477	0.059979	-0.042755	0.080971	-0.044716	0.117711	0.189078	0.015586	0.066443	0.090604	-0.061616	0.118820	-0.073402	0.008483	-0.002916	0.294021
15.242188	-0.078435	-0.013243	0.134123	-0.046420	0.138305	-0.092643	0.215482	-0.265267	0.035510	-0.131823	-0.035980	-0.160853	-0.018063	-0.000162	-0.163623	-0.028526	0.276289	-0.049803	0.212414
15.257812	-0.226369	-0.094279	-0.093575	0.111268	0.125011	-0.067472	0.041682	-0.362975	-0.132838	-0.410456	0.122707	-0.182691	-0.201294	0.031809	-0.197104	0.046464	0.164651	-0.047142	0.013276
15.273438	-0.171877	0.009324	-0.016687	0.076568	0.074763	-0.074265	-0.265778	-0.357520	-0.149982	-0.271106	0.222461	-0.190834	-0.260884	0.060289	-0.050264	0.135147	-0.154046	-0.030003	-0.136228
15.289062	-0.078885	0.161774	0.284065	-0.028468	0.049117	-0.081169	-0.448346	-0.285779	0.205527	-0.092233	0.088803	-0.220842	-0.228475	0.051095	0.139884	0.136870	-0.112976	-0.023667	-0.100120
15.304688	0.058233	0.192082	0.413342	0.050782	0.101389	-0.012700	-0.398814	-0.068076	0.467158	0.000064	-0.005960	-0.057950	0.009040	0.100719	0.272873	0.055179	0.034815	-0.005968	-0.064699
15.320312	0.265203	0.242979	0.494123	0.091217	0.251336	0.086338	0.043048	0.227421	0.470915	0.072684	0.126625	0.143154	0.192573	0.374501	0.382242	0.045656	0.043000	0.053013	0.045831
15.335938	0.381481	0.417229	0.532050	-0.005775	0.303117	0.102982	0.488823	0.202568	0.500085	0.259495	0.235522	0.168792	0.108826	0.514685	0.454481	0.159214	-0.018293	0.141302	0.275142
15.351562	0.340835	0.439784	0.367887	-0.041582	0.273070	-0.001332	0.490532	0.007871	0.437110	0.543632	0.198956	0.228389	0.032129	0.353631	0.359612	0.295894	0.131235	0.255311	0.322400
15.367188	0.249950	0.328953	0.318886	-0.030214	0.294810	0.004202	0.244998	0.141504	0.175956	0.510563	0.135466	0.341331	0.127363	0.138386	0.274725	0.207046	0.453638	0.288803	0.122372
15.382812	0.240243	0.191865	0.352923	0.026832	0.243442	0.195247	0.203474	0.413974	0.053211	0.342870	0.049751	0.389657	0.259997	0.045604	0.322589	-0.026096	0.332791	0.169583	-0.099463
15.398438	0.205177	-0.027632	0.274618	0.194455	0.084522	0.288416	0.435642	0.392554	0.078454	0.315548	-0.062161	0.236415	0.220574	0.011225	0.333478	-0.086812	-0.018488	0.059311	-0.309198
15.414062	0.070436	-0.069408	0.232681	0.365078	-0.074099	0.119143	0.465222	0.147785	-0.051836	0.273813	-0.212814	-0.085332	-0.016921	-0.135104	0.086499	-0.054638	-0.168252	0.007694	-0.464160
15.429688	-0.120097	0.005517	0.131932	0.320668	-0.232694	-0.035203	0.166333	-0.124594	-0.173084	0.076797	-0.262901	-0.203437	-0.178407	-0.233628	-0.207039	-0.093805	-0.251556	-0.043081	-0.463362
15.445312	-0.236308	0.079896	0.009872	0.120610	-0.368570	-0.025595	-0.060471	-0.212897	-0.076020	-0.103182	-0.169646	-0.090662	-0.093026	-0.101379	-0.177418	-0.117665	-0.120276	-0.129930	-0.429820
15.460938	-0.083015	0.267181	-0.033125	0.053765	-0.263825	-0.022304	0.045949	-0.011418	0.139500	0.000222	-0.081517	0.173465	0.086588	0.044546	-0.121340	-0.093993	0.260807	-0.181204	-0.331881
15.476562	0.172677	0.382506	-0.041006	0.151584	-0.024434	0.070345	0.244513	0.180983	0.291705	0.209577	0.019655	0.382812	0.100696	-0.002122	-0.203516	-0.052791	0.381329	-0.074508	-0.133906
15.492188	0.347831	0.485105	0.031414	0.377053	0.046291	0.238101	0.167859	0.194901	0.260665	0.316366	0.073580	0.453364	0.065922	0.006371	-0.226081	0.080374	0.296856	0.010854	0.136814
15.507812	0.369167	0.485624	0.257264	0.468179	0.041950	0.219129	0.065424	0.175630	0.226447	0.329572	0.047988	0.507676	0.160403	0.192142	-0.003483	0.277165	0.183579	-0.024981	0.451796
15.523438	0.244803	0.317832	0.470800	0.399115	0.138640	0.124088	0.153608	0.195325	0.281864	0.387985	0.043340	0.451937	0.270502	0.238549	0.326615	0.329256	-0.131477	-0.044626	0.415307
15.539062	0.172923	0.246582	0.526538	0.453735	0.264407	0.238192	0.254988	0.276640	0.165964	0.390674	0.086928	0.384715	0.337097	0.068773	0.330693	0.229492	-0.285731	0.021602	0.108492
15.554688	0.147110	0.149867	0.481765	0.427727	0.213748	0.341657	0.389783	0.262883	-0.007176	0.042589	0.152116	0.239940	0.251445	-0.041617	0.256526	0.074310	-0.085955	0.042066	0.068905
15.570312	0.138841	0.021848	0.186087	0.241654	0.090634	0.191705	0.398358	0.021449	-0.027880	-0.210567	0.210704	0.042765	0.057005	-0.001685	0.346515	-0.069037	-0.041651	-0.085890	0.170395
15.585938	0.061616	-0.041044	-0.096133	0.001210	-0.009187	0.041941	0.125538	-0.155641	-0.103691	-0.194458	0.236176	0.035908	-0.002118	-0.007696	0.309501	-0.106394	-0.302726	-0.111042	0.036287
15.601562	-0.061879	-0.032700	-0.011341	-0.179020	-0.163935	0.008909	-0.039697	-0.119833	-0.204499	-0.161165	0.248165	0.103876	0.110908	-0.144470	0.050435	-0.078447	-0.475830	0.009142	-0.095366
15.617188	0.040598	-0.009252	0.134404	-0.190046	-0.170896	-0.007336	0.035887	-0.119045	-0.169126	0.006558	0.208188	0.101940	0.175675	-0.077014	-0.195814	0.011512	-0.477835	0.056202	0.085093
15.632812	0.259764	0.056558	0.223163	-0.104614	0.069912	0.024901	-0.005448	-0.202357	0.072450	0.093712	-0.000877	0.125681	0.218703	0.367286	-0.220175	0.128817	-0.231647	0.180298	0.096123
15.648438	0.403255	0.301589	0.309778	0.190673	0.305445	0.139054	-0.016678	-0.230434	0.371410	0.048780	-0.049679	0.333050	0.387374	0.656262	-0.087653	0.125189	0.208477	0.343530	-0.040192
15.664062	0.512755	0.486293	0.394936	0.524693	0.377253	0.123002	0.229960	-0.171194	0.376254	0.176599	0.311433	0.509580	0.501395	0.550478	0.086241	-0.001479	0.407306	0.277120	0.154707
15.679688	0.507528	0.449138	0.507029	0.427994	0.330467	0.002928	0.498947	-0.054031	0.224291	0.303885	0.595364	0.400371	0.461156	0.365100	0.118930	-0.028058	0.381361	0.143093	0.283624
15.695312	0.294431	0.267761	0.456975	0.126364	0.189077	0.077930	0.630780	0.026825	0.172242	0.183429	0.441259	0.248696	0.316163	0.197954	0.066146	0.096968	0.239963	0.046739	0.181360
15.710938	0.114223	0.034789	0.255564	0.090801	0.083534	0.228451	0.489864	0.081814	0.057045	-0.033883	0.119376	0.234965	0.161233	0.055794	0.184905	0.188627	-0.074097	0.043427	0.144123
15.726562	0.107681	-0.070783	0.007485	0.066620	0.044163	0.227293	0.274836	0.029094	-0.102571	-0.153314	0.016150	0.139867	0.055874	-0.028563	0.243243	0.184327	-0.069174	0.183742	0.103334
15.742188	0.034133	0.030692	-0.173261	-0.020568	-0.092848	0.090546	0.301306	-0.148238	-0.042263	-0.221813	0.080764	-0.058217	-0.072462	-0.045776	0.128832	0.092355	0.340389	0.196549	-0.016802
15.757812	-0.097473	0.136782	-0.087015	0.167249	-0.199526	-0.051167	0.437427	-0.309645	0.122656	-0.324263	0.127422	-0.134641	-0.220083	-0.059593	-0.014617	0.010009	0.333166	0.087314	-0.057093
15.773438	-0.033921	0.039694	0.080561	0.457399	-0.074916	-0.080953	0.457699	-0.375182	0.079532	-0.254408	0.161039	-0.119773	-0.234083	-0.112760	-0.219303	0.043575	-0.064203	0.093096	-0.035935
15.789062	0.250157	0.004976	0.169420	0.657835	0.121210	-0.033207	0.444562	-0.226117	-0.076798	0.004225	0.155068	-0.059153	-0.069355	-0.215911	-0.230421	0.118418	-0.241896	0.184635	-0.092993
15.804688	0.506685	0.179598	0.275496	0.624637	0.216637	-0.013114	0.592317	0.096683	-0.061618	0.194424	0.122244	0.176196	0.104374	-0.253863	0.014737	0.186364	-0.161730	0.263559	-0.106985
15.820312	0.520814	0.214991	0.407098	0.421684	0.254381	-0.012240	0.598305	0.457972	0.066950	0.260021	0.092040	0.488630	0.210199	0.011687	0.142505	0.216838	-0.040925	0.231240	-0.037658
15.835938	0.356797	0.107797	0.464308	0.415107	0.274014	0.038573	0.428939	0.519728	0.125684	0.235626	0.071132	0.565545	0.208768	0.268588	0.049992	0.129441	0.022887	0.098358	0.150479
15.851562	0.161008	0.075817	0.395154	0.485368	0.255164	0.101356	0.336054	0.288643	0.073701	0.121275	0.073025	0.371818	0.084971	0.208334	-0.119025	0.105021	0.160008	0.044443	0.413585
15.867188	0.030430	0.078495	0.276804	0.419237	0.097107	0.117697	0.177149	0.132984	-0.041858	0.015386	0.042047	0.201887	-0.031773	0.030067	-0.199655	0.233121	0.252787	0.056222	0.333845
15.882812	-0.032178	0.062528	0.153243	0.237794	-0.168003	0.068908	-0.025646	-0.062258	-0.188824	-0.015949	0.034729	0.158078	-0.093218	-0.043366	-0.140986	0.228480	0.181778	0.060802	0.100678
15.898438	-0.095114	-0.026686	0.037319	0.044467	-0.259573	-0.053794	-0.086624	-0.136538	-0.272068	-0.229857	0.049722	0.208248	-0.115179	0.002070	-0.117172	0.045668	0.033429	0.089128	0.055564
15.914062	-0.150351	-0.214462	-0.114456	-0.018236	-0.153068	-0.125649	-0.107002	0.113317	-0.270402	-0.556642	-0.110068	0.194737	-0.171616	-0.082548	-0.171918	-0.081415	-0.147534	0.108692	-0.007610
15.929688	-0.126276	-0.255541	-0.266964	-0.019109	-0.068622	-0.082181	-0.277718	0.146810	-0.269519	-0.431391	-0.283308	0.046512	-0.174606	-0.211944	-0.160055	-0.065291	-0.179202	0.179132	0.016305
15.945312	0.023339	0.003855	-0.280030	-0.045363	0.071573	0.003379	-0.280388	0.000176	-0.037422	0.030648	-0.134201	0.192911	-0.000701	-0.112694	-0.052418	-0.010748	-0.107150	0.262977	0.073521
15.960938	0.213093	0.319203	-0.181685	0.107615	0.247111	0.081886	0.016834	0.080575	0.303836	0.155439	0.096634	0.363485	0.093648	0.014455	0.050606	0.022168	-0.017898	0.214358	0.014711
15.976562	0.292010	0.457481	-0.027760	0.392821	0.276254	0.121837	0.109690	0.164501	0.377549	0.025396	0.152782	0.323631	0.048020	0.128141	0.120013	0.119176	0.068800	0.132702	0.089716
15.992188	0.272452	0.400291	0.218372	0.450636	0.209399	0.144050	-0.064302	0.170760	0.393393	0.176718	0.208640	0.431954	-0.000661	0.301967	0.234020	0.210693	0.004127	0.072097	0.185351
16.007812	0.234141	0.253270	0.388397	0.288789	0.097576	0.178478	-0.061510	0.188504	0.363737	0.446550	0.217319	0.424807	-0.033029	0.288408	0.238376	0.136911	0.009822	0.050675	0.214290
16.023438	0.161565	0.074919	0.374151	0.111960	0.056093	0.179918	0.163306	0.097490	0.167669	0.282533	0.106097	0.267266	0.072880	0.213682	0.130740	0.006304	0.233834	0.117362	0.229878
16.039062	0.088262	-0.071582	0.328151	0.013425	0.119747	0.155388	0.184566	-0.126780	-0.032236	-0.063407	0.015638	0.088123	0.322441	0.219916	0.110785	-0.043761	0.201717	0.125228	0.072813
16.054688	0.011469	-0.102565	0.187050	-0.075245	0.185410	0.160764	-0.054196	-0.264679	-0.156424	-0.065905	-0.008684	-0.119315	0.402284	0.106831	0.048029	-0.064915	-0.250004	0.038524	-0.238445
16.070312	-0.032010	-0.022035	0.021627	-0.194469	0.221919	0.081966	-0.149448	-0.263012	-0.186281	-0.028986	0.110891	-0.201353	0.189892	-0.033010	-0.069660	-0.091580	-0.499193	-0.019124	-0.486192
16.085938	0.094177	0.101445	0.053312	-0.187183	0.223267	0.035249	-0.045417	-0.117373	-0.110593	-0.048978	0.200603	-0.034431	0.028894	0.005596	-0.111562	-0.091042	-0.346589	-0.029251	-0.444006
16.101562	0.287142	0.105647	0.166847	0.018348	0.254532	0.079924	0.263139	0.195323	0.105055	0.010819	0.067367	0.244708	0.181904	0.006829	-0.086055	-0.044991	-0.097155	-0.007950	-0.208379
16.117188	0.336124	0.161757	0.194268	0.263370	0.281252	0.024995	0.617474	0.382922	0.271844	0.044292	0.049467	0.438355	0.426464	-0.123323	0.033077	0.031511	0.272058	0.063693	-0.023351
16.132812	0.349958	0.462193	0.220444	0.357620	0.256397	0.050830	0.503801	0.405165	0.218896	0.338246	0.191973	0.681724	0.561372	0.001395	0.173934	0.132964	0.589247	0.175726	0.018923
16.148438	0.396476	0.610824	0.422130	0.289038	0.288287	0.187795	0.225065	0.447251	0.102650	0.665294	0.307353	0.692229	0.682068	0.178794	0.255259	0.236888	0.608153	0.277937	0.033851
16.164062	0.274890	0.499457	0.514033	0.226718	0.338112	0.380979	0.107842	0.474304	-0.014398	0.545431	0.358211	0.441035	0.638198	0.100086	0.308835	0.212491	0.493883	0.277504	0.125339
16.179688	0.110198	0.344403	0.300272	0.197371	0.303438	0.464441	-0.075666	0.373266	-0.128295	0.238281	0.264245	0.396554	0.434701	0.039186	0.173501	0.142680	0.372214	0.170854	0.253105
16.195312	0.034516	0.151176	0.213489	0.019014	0.265496	0.222034	-0.142336	0.218590	-0.141814	0.100203	0.100150	0.345074	0.270835	0.026172	-0.098922	0.201527	0.198036	0.142343	0.466029
16.210938	0.026371	-0.082711	0.202328	-0.171608	0.283118	0.050031	-0.018906	0.145922	-0.116170	0.160722	-0.090232	0.196859	0.082144	-0.019089	-0.091645	0.196176	0.004228	0.213835	0.603280
16.226562	0.140172	-0.258466	-0.058417	-0.209050	0.237845	0.060020	0.077728	0.080408	-0.155329	0.199996	-0.178313	0.313041	-0.073386	0.086448	0.161750	0.083992	-0.055903	0.084759	0.467270
16.242188	0.272625	-0.151358	-0.235165	-0.116158	0.128205	0.078418	0.188741	0.040932	-0.067442	0.104890	-0.050306	0.445235	-0.040892	0.270321	0.275421	-0.004131	-0.017090	-0.208083	0.184114
16.257812	0.366872	0.034461	-0.059348	0.144995	0.074271	0.157396	0.307810	0.052722	0.241104	-0.008194	0.125147	0.217266	0.168027	0.182627	0.224784	-0.114719	-0.046287	-0.206756	0.093740
16.273438	0.451107	0.074384	0.165490	0.424616	0.111878	0.237302	0.363399	-0.024138	0.443485	0.075822	0.124961	0.022497	0.323610	0.061310	0.102985	-0.141312	-0.120310	-0.017526	0.227217
16.289062	0.466548	0.213173	0.287868	0.485593	0.252845	0.272535	0.357462	-0.209222	0.360253	0.157279	-0.000719	0.138271	0.346357	0.094311	-0.112331	-0.041501	-0.109327	-0.006262	0.282240
16.304688	0.324499	0.269884	0.403039	0.252218	0.360141	0.209426	0.302892	-0.231457	0.264879	0.157548	0.018175	0.301180	0.381084	0.008597	-0.143751	0.007257	0.138914	-0.012235	0.324939
16.320312	0.112755	0.117162	0.374735	0.008271	0.306573	0.044384	0.377848	0.011207	0.223643	0.395746	0.103521	0.328495	0.313115	-0.055794	0.045128	-0.053073	0.372460	0.032776	0.366105
16.335938	-0.027833	-0.004042	0.202766	0.005653	0.197573	-0.087914	0.489859	0.088724	0.055086	0.507233	0.043296	0.275795	0.172098	-0.021466	0.056953	-0.126303	0.249692	-0.031169	0.183953
16.351562	-0.140770	-0.139324	0.060451	0.045828	0.181978	-0.156736	0.361767	-0.148797	-0.093253	0.332042	-0.089038	0.113200	0.082250	0.075243	-0.061273	-0.100264	0.053555	-0.111930	0.014954
16.367188	-0.131555	-0.161479	-0.034392	0.021928	0.227562	-0.090611	0.093709	-0.261463	-0.111482	0.292551	-0.152534	-0.173599	-0.024952	0.283844	-0.079992	-0.045119	0.053074	-0.102609	0.041095
16.382812	0.048662	-0.024254	0.144072	0.026844	0.199009	0.117462	-0.026684	-0.013851	-0.024755	0.382569	-0.066307	-0.241853	-0.096213	0.417691	-0.111466	-0.011852	0.089564	-0.031419	-0.081332
16.398438	0.146725	0.109400	0.552787	0.123789	0.164686	0.179693	-0.030765	0.169597	0.020614	0.470159	0.059645	0.004819	-0.081872	0.403025	-0.131420	0.041508	0.063822	0.081462	-0.155393
16.414062	0.175980	0.273327	0.586801	0.394194	0.220704	0.028287	-0.058816	0.082576	0.035082	0.433720	0.138964	0.333292	0.011483	0.358832	0.033508	0.061475	0.073701	0.109059	0.223261
16.429688	0.283925	0.388005	0.368360	0.633719	0.283458	-0.100731	0.060616	0.077834	0.211734	0.256576	0.231317	0.491045	0.198402	0.369705	0.201710	0.109224	0.171556	0.049543	0.519730
16.445312	0.396120	0.359391	0.292592	0.562528	0.345484	-0.103539	0.218079	0.101495	0.237850	0.299810	0.198571	0.474880	0.401317	0.321732	0.134527	0.164495	0.252920	0.028620	0.302691
16.460938	0.408778	0.255188	0.179735	0.380397	0.336146	-0.059284	0.235694	0.048852	0.006153	0.420147	0.042271	0.503565	0.403915	0.191775	-0.032380	0.129780	0.272444	0.021713	-0.102706
16.476562	0.261240	0.160623	0.150493	0.190635	0.150687	-0.029061	0.192084	0.159678	-0.144676	0.247272	-0.072966	0.361529	0.196159	0.196877	-0.040807	0.079215	0.216251	-0.000225	-0.379968
16.492188	0.083201	0.113276	0.226633	-0.057228	0.060968	0.049335	0.091614	0.245975	-0.067081	0.071347	-0.134837	0.144541	-0.009242	0.292756	0.133351	0.098447	-0.054833	0.005008	-0.400641
16.507812	0.005286	0.207493	0.126178	-0.070734	0.106413	0.005179	0.122984	0.055910	0.022639	-0.021446	-0.100929	0.297360	-0.022148	0.235125	0.274139	0.095658	-0.228094	0.025822	-0.165844
16.523438	-0.007565	0.301071	0.055318	0.191947	0.067962	-0.257119	0.330793	-0.080461	-0.062489	-0.171710	0.008560	0.460300	0.055715	0.065004	0.251639	-0.101353	-0.161710	-0.036714	0.113732
16.539062	0.008319	0.207106	0.166047	0.335119	0.015071	-0.343891	0.402505	-0.040517	-0.005902	-0.317708	0.087431	0.246510	-0.023265	0.010440	0.140728	-0.242806	-0.114488	-0.057980	0.215737
16.554688	0.083813	0.080021	0.207497	0.307608	0.006613	-0.131585	0.314251	-0.007442	0.255308	-0.418575	0.130165	-0.000257	-0.012556	0.086584	-0.026065	-0.115825	0.084612	0.004541	0.164271
16.570312	0.147584	0.013507	0.179120	0.335075	0.097350	0.145221	0.218760	0.146349	0.283850	-0.271316	0.124686	0.074797	0.074144	0.135498	-0.158134	-0.058482	0.238706	-0.012046	0.135972
16.585938	0.074214	0.048339	0.226771	0.320765	0.172487	0.254469	0.060047	0.256990	0.043013	0.018753	0.031626	0.368598	-0.064433	0.107543	-0.203483	-0.134817	0.036595	0.017212	0.159046
16.601562	0.009165	0.079246	0.179515	0.238725	0.077191	0.182772	-0.111208	0.183525	-0.025711	0.020252	-0.010638	0.428905	-0.142126	0.080170	-0.226776	-0.111222	-0.159703	0.082792	0.205416
16.617188	-0.021063	-0.028490	-0.021241	0.159190	0.004623	0.098270	-0.180793	0.135351	0.089393	-0.151001	0.060331	0.050787	-0.050089	0.058772	-0.170891	-0.116678	-0.155210	0.020432	0.163086
16.632812	-0.172087	-0.097791	-0.115711	0.134704	0.072595	-0.013263	-0.001912	-0.032836	0.016837	-0.226573	0.100562	-0.332643	0.068485	-0.005524	-0.046441	-0.152120	-0.046208	-0.001595	-0.071915
16.648438	-0.208026	-0.072701	-0.047947	0.200099	0.122713	-0.062718	0.448898	-0.224546	-0.138965	-0.107119	0.048728	-0.265741	0.132339	-0.136449	0.073990	-0.060488	0.191069	0.062469	-0.151024
16.664062	0.151184	-0.015927	0.025572	0.246864	0.096965	0.082875	0.595679	-0.073380	-0.098974	0.187000	0.048284	0.085814	-0.033419	-0.157281	0.095380	0.052488	0.330739	0.123146	0.109034
16.679688	0.518614	0.178187	0.116017	0.291260	0.152638	0.243841	0.349623	0.278415	0.091601	0.298737	0.132665	0.290162	-0.209152	0.032138	-0.048695	0.141065	0.271237	0.259980	0.242783
16.695312	0.627472	0.432706	0.257578	0.340639	0.306347	0.354873	0.159246	0.447747	0.338402	0.226369	0.180423	0.327762	-0.055905	0.113620	-0.186976	0.119984	0.292849	0.285040	0.092876
16.710938	0.577048	0.512333	0.351642	0.317116	0.341531	0.454315	0.097722	0.423096	0.505102	0.204732	0.204392	0.345915	0.165623	0.058284	-0.142754	-0.003453	0.395009	0.146458	0.011678
16.726562	0.342184	0.436116	0.317084	0.204637	0.227526	0.329095	0.084043	0.445163	0.345765	0.211083	0.138271	0.391659	0.259946	0.082454	0.107809	-0.032493	0.397634	0.124758	0.115674
16.742188	0.174571	0.318947	0.282074	0.128781	0.130482	0.141419	-0.074239	0.403772	0.051470	0.213207	0.015942	0.305605	0.336296	0.094252	0.286001	-0.037332	0.154635	0.155587	0.348446
16.757812	0.142734	0.145238	0.246273	0.069824	0.058908	0.189870	-0.259810	0.136630	-0.062266	0.140036	0.073313	-0.030683	0.202191	0.127689	0.112503	-0.107565	-0.126159	0.122659	0.514078
16.773438	0.055236	-0.014077	0.045489	-0.013353	-0.008545	0.266687	-0.307586	-0.156311	-0.056317	0.023264	0.231600	-0.270706	-0.083065	0.255590	-0.096182	-0.056245	-0.109496	0.092948	0.356399
16.789062	0.008315	0.021369	-0.073129	0.075654	0.045424	0.184948	-0.241540	-0.117832	-0.062724	0.085848	0.078306	-0.381501	-0.136752	0.281201	-0.134300	0.080930	-0.004675	0.071090	0.133724
16.804688	0.078287	0.089152	0.108513	0.237791	0.229923	0.049853	-0.013751	0.198822	-0.062414	0.115076	-0.261245	-0.470705	0.052123	0.228031	-0.179764	0.035698	0.026281	0.102831	0.126413
16.820312	0.146998	0.039464	0.331342	0.295037	0.283014	0.052867	0.150163	0.230438	0.162098	-0.051206	-0.244294	-0.380310	0.185105	0.236576	-0.166612	-0.082096	0.011396	0.165610	0.211031
16.835938	0.144678	0.026315	0.273379	0.392516	0.184267	0.189192	0.136170	0.039808	0.438260	-0.087834	-0.015518	-0.090195	0.169618	0.267333	-0.050347	-0.106763	-0.040636	0.214553	0.201165
16.851562	0.044229	0.009027	0.072720	0.479168	0.140063	0.272408	0.166546	0.083000	0.397734	-0.192049	-0.002068	0.244965	0.123408	0.274470	0.027445	-0.121525	-0.100647	0.214976	0.010996
16.867188	-0.046370	0.040653	-0.053009	0.291543	0.098413	0.266342	0.244553	0.236829	0.217786	-0.297182	-0.169351	0.254441	0.078306	0.189486	0.039765	-0.153911	-0.071892	0.064552	-0.147654
16.882812	-0.060049	0.041959	-0.152617	-0.113827	0.019342	0.228168	0.147479	0.170651	0.111489	0.095255	-0.204825	-0.145640	0.025310	0.064402	0.009928	-0.127291	0.080159	-0.032251	-0.084885
16.898438	-0.134643	-0.118540	-0.140648	-0.326095	0.016169	0.169265	-0.019145	0.049660	0.047679	0.378024	0.014817	-0.490086	-0.042344	0.010154	-0.198041	-0.063689	0.103904	0.005343	0.123233
16.914062	-0.218207	-0.197979	-0.017660	-0.232728	0.044081	0.059850	-0.030374	-0.010460	0.085751	0.052756	0.118103	-0.432989	-0.104284	-0.067795	-0.473533	-0.068637	-0.002991	0.006829	0.205511
16.929688	-0.220624	-0.131895	0.021893	-0.159207	-0.019472	-0.152057	-0.019075	-0.195032	0.118297	-0.199643	-0.035287	-0.206499	-0.053759	-0.117012	-0.363821	-0.112812	-0.111044	-0.013584	0.062787
16.945312	-0.165149	-0.041771	0.026103	-0.193109	-0.034008	-0.166216	0.075112	-0.102495	0.134726	-0.159194	-0.100860	-0.041969	0.033224	-0.002144	0.008673	-0.101187	-0.187181	-0.017233	0.049275
16.960938	-0.061447	-0.056023	0.155951	-0.199120	0.066817	0.115761	0.165728	0.156502	0.189220	-0.106528	-0.087231	0.020844	0.009158	0.142679	0.184264	-0.038887	-0.136721	0.024462	0.229900
16.976562	0.094294	-0.100838	0.215923	-0.064109	0.099272	0.184851	0.026016	0.192738	0.099280	-0.075172	-0.094794	-0.057989	0.045064	0.178832	0.197629	0.015469	0.006403	0.103590	0.413213
16.992188	0.167326	-0.086899	0.098982	0.068137	0.011459	-0.005048	-0.037190	0.243080	0.014198	-0.115792	-0.045484	-0.110927	0.078206	0.088319	0.152840	0.062074	0.141184	0.178896	0.515903
17.007812	0.090177	-0.153941	0.084544	0.008781	-0.043643	-0.049048	-0.064688	0.225667	0.008985	-0.118283	-0.006350	-0.072961	0.055020	-0.060072	-0.036452	0.083273	0.154009	0.176611	0.447134
17.023438	0.027221	-0.222730	0.138506	-0.029831	0.006341	0.018120	-0.247388	0.105662	-0.119374	-0.075757	0.009121	-0.028396	0.047958	-0.162984	-0.172954	0.153951	-0.059374	0.113411	0.248598
17.039062	-0.038139	-0.238756	0.118892	0.032223	0.038568	0.004133	-0.322931	0.048128	-0.234977	-0.157258	0.013413	-0.103709	-0.102650	-0.209920	-0.053145	0.240363	-0.263017	0.046623	0.039149
17.054688	-0.141128	-0.236248	0.098661	0.000956	0.000201	-0.051972	-0.094884	0.042039	-0.132156	-0.182540	-0.091249	-0.302176	-0.147639	-0.292233	-0.022574	0.200314	-0.239502	-0.056436	-0.091895
17.070312	-0.098292	-0.009379	0.160051	-0.000497	0.022127	-0.105020	0.117765	0.125358	0.069185	0.040381	-0.184847	-0.377158	0.119495	-0.280737	-0.224165	0.100315	-0.183044	-0.078033	-0.150947
17.085938	0.068427	0.194950	0.399725	0.203079	0.179260	-0.072589	-0.035014	0.359072	0.267786	0.238070	-0.029952	-0.281045	0.319324	-0.077162	-0.267793	0.004725	-0.002770	-0.018905	-0.026204
17.101562	0.079266	0.122906	0.438089	0.234974	0.303464	-0.017077	-0.273458	0.309505	0.357824	0.354252	0.186403	-0.224152	0.198670	0.039511	-0.154601	-0.003335	0.313730	-0.003513	0.173763
17.117188	-0.030395	0.051026	0.008935	-0.062562	0.266020	-0.041699	-0.080446	-0.053521	0.208084	0.370768	0.135662	-0.236660	-0.034886	0.062574	-0.184052	0.047396	0.353091	-0.004823	0.100718
17.132812	-0.141711	-0.036573	-0.345422	-0.356285	0.149033	-0.036307	0.306999	-0.013253	0.015886	0.183497	-0.041506	-0.161770	-0.063688	0.080216	-0.331543	0.007340	0.171354	-0.006982	-0.089624
17.148438	-0.275042	-0.170492	-0.342755	-0.436531	0.075324	0.037891	0.197931	0.199806	-0.023616	0.069600	-0.018062	-0.111321	0.126411	-0.046912	-0.449558	-0.026395	0.045906	0.013792	-0.217899
17.164062	-0.233605	-0.205494	-0.221878	-0.279524	0.031079	0.033162	-0.088072	0.090652	0.052777	0.026891	0.019433	-0.270128	0.137969	-0.154314	-0.460739	0.020606	-0.058047	-0.012757	-0.346986
17.179688	-0.021012	-0.115880	-0.155120	0.001710	0.008616	-0.049207	-0.192767	0.156604	0.164124	0.036873	-0.061531	-0.438730	0.019482	-0.051450	-0.361165	0.068975	-0.158674	-0.115874	-0.384311
17.195312	0.128310	0.011421	-0.138941	0.242601	0.016737	-0.063772	-0.225911	0.372579	0.237887	0.200985	-0.036921	-0.352570	0.149822	0.075659	-0.144862	0.128687	-0.188606	-0.119718	-0.350449
17.210938	0.224015	0.032649	-0.070339	0.231398	0.000621	-0.067300	-0.122614	0.201452	0.234362	0.426280	0.032167	-0.132447	0.325050	0.098549	0.161275	0.148674	-0.068429	-0.073185	-0.351443
17.226562	0.270308	-0.037329	0.056624	0.006446	0.051636	-0.070525	-0.182538	0.111734	0.185267	0.569691	0.078822	0.011427	0.285008	0.123214	0.252005	0.149375	0.104745	-0.108681	-0.350103
17.242188	0.240444	-0.101190	0.038255	-0.131032	0.177756	-0.068211	-0.272667	0.422834	0.118520	0.396442	0.119931	0.107495	0.165132	0.080427	0.045541	0.163076	0.099780	-0.088063	-0.267960
17.257812	0.161832	-0.100889	-0.148417	-0.087948	0.258527	-0.084261	-0.089947	0.520193	0.045921	-0.184501	0.072259	0.143299	0.191509	-0.048516	-0.110441	0.079806	0.004180	0.060902	-0.065478
17.273438	-0.030167	-0.051193	-0.302802	-0.105761	0.175257	-0.039626	0.073939	0.208878	0.037451	-0.582175	-0.096327	0.089749	0.241906	-0.051246	-0.078982	0.005239	-0.044250	0.176067	0.065957
17.289062	-0.169968	-0.047994	-0.298252	-0.233398	-0.041429	0.009694	0.114946	-0.144001	0.071775	-0.416059	-0.239846	-0.029136	0.132781	-0.017147	-0.053419	-0.000878	-0.006321	0.112192	0.026865
17.304688	-0.123226	-0.027745	-0.090134	-0.232320	-0.133266	0.028357	0.104091	-0.390122	0.043818	-0.368037	-0.225124	-0.181075	0.020422	-0.056632	-0.139980	0.029846	0.031298	0.014647	-0.033797
17.320312	-0.087808	0.102008	0.084314	-0.109123	-0.104853	0.031375	0.188349	-0.313568	0.008683	-0.530594	-0.125731	-0.138816	-0.003521	0.000098	-0.188091	0.125043	-0.108496	0.026608	-0.063537
17.335938	-0.147879	0.125602	0.169050	0.010204	-0.077412	0.056773	0.344179	0.001941	0.168854	-0.408925	0.138586	0.099711	-0.011415	0.095314	-0.135222	0.073609	-0.190912	0.082057	-0.139275
17.351562	-0.133289	0.147318	0.238402	0.194820	0.067669	0.087977	0.356099	0.181755	0.367642	-0.186189	0.410773	0.282923	0.098810	0.027921	-0.107255	-0.095955	-0.175429	0.154675	-0.230140
17.367188	-0.010598	0.206441	0.256476	0.410853	0.242463	-0.070088	0.206237	0.303068	0.219622	-0.071878	0.376047	0.245003	0.353953	-0.058194	0.046319	-0.085017	-0.242861	0.221066	-0.157548
17.382812	0.063724	0.007053	0.239970	0.343496	0.194773	-0.139284	-0.132910	0.304561	-0.007799	0.071135	0.220764	-0.005444	0.377561	-0.086237	0.377447	0.001777	-0.221955	0.194618	0.179338
17.398438	0.084359	-0.148062	-0.006673	0.043851	0.061052	0.124506	-0.400700	0.172456	-0.055525	0.149974	0.015130	-0.046544	0.157334	-0.119526	0.370301	0.000681	-0.075471	0.107934	0.427228
17.414062	0.000570	-0.157626	-0.283761	-0.061500	0.005534	0.231683	-0.356224	0.119218	-0.118086	0.049505	-0.098259	0.151232	-0.050396	-0.069447	0.024106	-0.024550	-0.005817	0.070521	0.195610
17.429688	-0.125456	-0.214867	-0.247144	0.075713	-0.073725	0.089728	-0.313264	-0.034572	-0.171900	-0.057983	0.093534	0.092779	-0.253608	0.049240	-0.276198	-0.049756	-0.125839	-0.017322	-0.047841
17.445312	-0.027156	-0.011586	-0.149653	0.140979	-0.109341	-0.010189	-0.322389	-0.311725	-0.038970	0.045769	0.285902	-0.058312	-0.147370	0.091500	-0.427214	-0.065221	-0.162958	-0.082605	0.022036
17.460938	0.229279	0.278036	-0.072074	0.127239	-0.017146	-0.021427	-0.209032	-0.344816	0.233056	0.390637	0.299293	0.053299	0.268895	0.055806	-0.205205	-0.023856	-0.087339	-0.022858	0.108252
17.476562	0.321000	0.188404	0.149084	0.211034	0.107783	0.030043	-0.012723	-0.160092	0.315167	0.534064	0.179421	0.157603	0.433347	0.113554	0.112349	0.040889	-0.077930	-0.038981	0.151551
17.492188	0.168966	0.004281	0.230245	0.285189	0.219124	-0.002540	0.150948	0.010472	0.278014	0.229214	-0.026935	0.123774	0.346776	0.160828	0.105747	0.011037	0.147460	-0.119365	0.140234
17.507812	0.032765	-0.119657	0.069327	0.178695	0.194941	-0.090020	0.154105	0.124046	0.256957	-0.037387	-0.170603	0.112925	0.186543	0.083039	0.042355	-0.073272	0.382158	-0.132526	-0.069702
17.523438	-0.006916	-0.220141	0.064591	-0.065733	-0.005207	-0.105773	0.005535	0.180551	0.130958	0.061378	-0.246078	0.096643	0.001027	0.095831	-0.024771	-0.065261	0.228007	-0.046655	-0.265559
17.539062	-0.117372	-0.176161	0.191607	-0.228147	-0.174314	-0.050868	-0.195850	0.124638	0.043276	0.079560	-0.193003	-0.103621	-0.053859	0.088421	-0.178989	0.012352	-0.032166	0.054053	-0.232499
17.554688	-0.211982	-0.132972	0.087380	-0.330745	-0.190638	0.079707	-0.266678	-0.121005	0.030422	-0.138715	-0.029919	-0.325592	-0.061307	-0.060138	-0.075414	0.057393	-0.101653	0.070696	-0.059501
17.570312	-0.075224	-0.096740	-0.079371	-0.267714	-0.047012	0.177559	-0.220119	-0.199439	0.007161	0.027822	0.023922	-0.054643	-0.070545	-0.079601	0.194622	0.031736	0.085564	0.106281	0.253188
17.585938	0.168101	0.031858	0.022640	0.138127	0.135601	0.104264	-0.073397	0.072745	0.063096	0.418235	0.022874	0.428693	0.029305	-0.057449	0.274941	0.050121	0.327129	0.226212	0.402172
17.601562	0.232939	0.198667	0.211860	0.356011	0.273922	-0.020295	0.084767	0.359151	0.225442	0.486376	-0.009271	0.534690	0.163707	-0.029661	0.269470	0.133002	0.300608	0.296400	0.322306
17.617188	0.188247	0.230206	0.215027	0.162932	0.410539	0.071096	0.157524	0.541682	0.318162	0.441610	0.062960	0.484702	0.181273	0.175275	0.260313	0.106060	0.261324	0.162694	0.369376
17.632812	0.208196	0.068215	0.050096	-0.044434	0.427397	0.293572	0.374718	0.630087	0.291042	0.518893	0.243121	0.540678	0.084580	0.283661	0.290297	0.002178	0.494938	-0.020551	0.417530
17.648438	0.208218	0.023897	-0.053912	-0.095817	0.362750	0.456336	0.477022	0.488295	0.254974	0.670563	0.214996	0.555770	-0.059660	0.145282	0.368404	0.065568	0.537258	0.012393	0.445125
17.664062	0.140164	0.202588	0.013294	-0.004189	0.288750	0.479980	0.366361	0.255625	0.259384	0.747833	0.195403	0.424866	-0.082285	0.050754	0.381164	0.314361	0.155677	0.119240	0.527436
17.679688	0.065239	0.336548	0.224329	0.067488	0.169342	0.437576	0.441951	0.331362	0.229761	0.667541	0.289291	0.301262	0.121077	0.146758	0.343204	0.424641	-0.042154	0.090522	0.405096
17.695312	0.060676	0.307728	0.460685	0.056738	0.159861	0.487692	0.621918	0.471008	0.135011	0.571232	0.236677	0.329368	0.265666	0.207685	0.286579	0.372960	0.051085	0.035373	0.160290
17.710938	0.131351	0.264220	0.459327	0.174144	0.251295	0.529338	0.552574	0.295620	0.117617	0.634588	0.112600	0.306757	0.142098	0.243230	0.161886	0.386485	-0.038733	0.102638	0.022767
17.726562	0.133766	0.316767	0.303250	0.321929	0.296009	0.450190	0.329068	0.144250	0.241150	0.710239	0.118251	0.117509	-0.031848	0.302864	0.019475	0.366532	-0.136077	0.212389	-0.055043
17.742188	0.100012	0.411770	0.191976	0.284720	0.197524	0.159441	0.213274	0.237493	0.305687	0.725869	0.169197	0.102962	-0.067540	0.240971	0.036792	0.264734	0.025897	0.176497	0.014040
17.757812	0.135456	0.544336	0.104910	0.265145	0.074933	-0.014563	0.229339	0.337523	0.177584	0.646302	0.159054	0.198815	-0.045018	0.229835	0.185625	0.204248	0.288941	0.066917	0.256149
17.773438	0.136352	0.677715	0.088411	0.256587	0.123883	0.214080	0.532446	0.366212	0.077898	0.298280	0.105221	0.170289	-0.096642	0.215566	0.285197	0.253074	0.448743	0.029593	0.367874
17.789062	0.084089	0.646323	0.156811	0.238720	0.138307	0.443607	0.759056	0.237983	0.067625	0.073838	-0.005721	0.313219	-0.063384	0.090055	0.238732	0.348445	0.337336	-0.019288	0.252869
17.804688	0.060581	0.458797	0.328728	0.415043	0.097088	0.470999	0.547767	0.021319	-0.004826	0.322161	-0.030738	0.394312	0.237759	0.081947	0.079275	0.310068	0.070514	-0.104804	0.241167
17.820312	0.131992	0.317869	0.533446	0.554302	0.227981	0.427371	0.283689	0.081347	-0.074787	0.523020	0.177028	0.255835	0.417413	0.158049	0.023116	0.216643	-0.004095	-0.130880	0.271143
17.835938	0.311422	0.311542	0.531892	0.564574	0.272930	0.359172	0.147926	0.210164	-0.113534	0.312034	0.485917	0.315740	0.306276	0.195509	0.113547	0.164105	0.102517	-0.019925	0.111688
17.851562	0.356730	0.335077	0.427424	0.445046	0.131991	0.278468	0.226350	0.187084	-0.205237	0.092281	0.525813	0.312249	0.257534	0.254425	0.083005	0.085464	0.130994	0.120810	0.058429
17.867188	0.154450	0.307370	0.429874	0.115612	0.093280	0.224913	0.473196	0.292402	-0.167221	0.120067	0.186231	0.191030	0.205855	0.228847	-0.041361	0.040518	0.207079	0.082558	0.086422
17.882812	-0.033213	0.208672	0.426716	-0.107975	0.116002	0.219209	0.677818	0.381661	0.086252	0.201466	-0.154772	0.179095	0.084932	0.119915	-0.042561	0.032481	0.499478	-0.013156	0.100966
17.898438	-0.027848	0.136543	0.299120	-0.123503	0.120690	0.182175	0.619673	0.109620	0.145763	0.170864	-0.151580	0.104108	0.077353	0.092069	-0.028109	-0.063291	0.564443	0.038597	0.274936
17.914062	0.054784	0.147960	0.135447	-0.023559	0.149991	0.071312	0.183329	-0.225752	-0.112032	-0.048699	0.065610	0.010747	0.121168	0.111484	-0.092584	-0.179258	0.217537	0.169313	0.360707
17.929688	0.092146	0.168038	0.161769	0.101479	0.137049	-0.008142	-0.043600	-0.110402	-0.258216	-0.276804	0.192491	-0.095841	0.235846	0.327156	0.076942	-0.138776	-0.023385	0.231141	0.276883
17.945312	0.096240	0.143354	0.314902	0.106216	0.093979	-0.015347	0.177579	0.256491	-0.124067	-0.223918	0.191586	-0.112708	0.303034	0.561140	0.430672	-0.022165	0.150246	0.194078	0.160314
17.960938	0.129833	0.006670	0.319830	0.129311	0.068135	0.051727	0.249008	0.378922	0.037103	-0.013807	0.169816	0.086329	0.148329	0.424964	0.430047	0.052135	0.425573	0.127406	0.064065
17.976562	0.187428	-0.054941	0.250154	0.318473	0.036347	0.081348	0.050043	0.253436	0.073386	0.099664	0.190732	0.248936	-0.045112	0.175046	0.320538	0.067466	0.381012	0.066613	0.058058
17.992188	0.143358	0.085719	0.237674	0.483144	0.034739	0.029155	-0.141512	0.263949	-0.027555	0.160659	0.222570	0.230113	-0.061848	0.055610	0.395368	0.014856	0.153333	-0.058798	0.029798
18.007812	0.041089	0.132551	0.212549	0.430634	0.056995	0.062176	-0.162962	0.420698	-0.160804	0.159110	0.175730	0.041148	0.142670	0.083057	0.292087	0.011362	-0.013207	-0.173497	-0.190049
18.023438	0.031419	0.018841	0.162902	0.342193	0.133324	0.151264	-0.034985	0.217245	-0.133183	-0.010814	0.071344	-0.123434	0.260352	0.101721	0.121294	0.074161	-0.051417	-0.129102	-0.321805
18.039062	0.035963	-0.018792	0.146625	0.307304	0.275268	0.236129	0.124539	-0.155869	-0.046853	-0.143395	0.010319	-0.162741	0.108451	0.047196	0.047821	0.044090	-0.034061	-0.060591	-0.033879
18.054688	-0.027956	0.097897	0.082041	0.235330	0.298007	0.187482	0.229993	-0.193690	-0.054297	-0.088659	-0.072348	-0.222867	0.019486	0.065696	0.053304	0.066405	-0.045586	-0.064843	0.158850
18.070312	-0.037240	0.202733	0.016880	0.140161	0.186001	-0.004102	0.176651	-0.033882	-0.077133	-0.109267	-0.123296	-0.121946	0.153407	0.039184	0.197273	0.293351	0.068962	-0.077050	-0.127576
18.085938	0.078016	0.166567	0.047526	0.009287	0.148512	0.060597	0.182012	0.090063	-0.141069	-0.213951	-0.057216	0.085500	0.316689	-0.013092	0.299730	0.333337	0.254009	-0.067574	-0.411067
18.101562	0.242827	0.151844	-0.019036	0.002157	0.204612	0.234478	0.317899	0.177485	-0.215265	-0.090342	-0.012625	0.199741	0.338001	0.039707	0.373018	0.087156	0.343673	-0.016688	-0.402856
18.117188	0.331345	0.255022	-0.044386	0.188866	0.204434	0.135202	0.276783	0.230874	-0.150449	0.178524	0.026944	0.430778	0.225240	0.167269	0.363850	0.037656	0.309438	0.106836	-0.311724
18.132812	0.300236	0.476896	0.197400	0.314984	0.151639	0.041996	0.188893	0.230228	-0.061125	0.277824	0.063351	0.638989	0.218744	0.250083	0.257985	0.289667	0.254527	0.195205	-0.179255
18.148438	0.269560	0.702911	0.362679	0.355715	0.166077	0.088505	0.386329	0.309834	-0.088673	0.126895	0.058553	0.429753	0.291282	0.212053	0.261468	0.377303	0.270864	0.099038	-0.073262
18.164062	0.249090	0.694715	0.254180	0.341594	0.276121	0.058086	0.634269	0.447948	-0.184211	-0.040536	0.060970	0.058702	0.195603	0.281955	0.269429	0.151716	0.276179	0.000293	-0.090909
18.179688	0.183119	0.506917	0.099769	0.255823	0.411208	0.049741	0.563464	0.390267	-0.197200	-0.204171	0.123342	0.042529	0.040523	0.369571	0.272893	0.004998	0.338182	0.052496	-0.119313
18.195312	0.104191	0.308780	0.093040	0.266810	0.453970	0.129109	0.362396	0.126127	-0.099714	-0.368985	0.232787	0.114459	0.033729	0.188841	0.220819	-0.014344	0.442819	0.094857	-0.159966
18.210938	-0.009910	0.175498	0.301977	0.353156	0.311738	0.093656	0.174118	-0.070062	-0.123923	-0.338996	0.203035	0.031807	0.203700	-0.029659	0.082244	-0.040732	0.422149	0.051397	-0.163052
18.226562	-0.133892	0.135822	0.484255	0.284570	0.128068	0.055414	-0.019744	-0.096549	-0.283657	-0.328720	0.029302	0.102923	0.293804	-0.074266	0.178999	-0.050443	0.268015	0.028063	-0.017030
18.242188	-0.172680	0.156940	0.354688	0.062398	0.026580	0.028111	0.025987	-0.140697	-0.349917	-0.312021	-0.126475	0.150175	0.130869	-0.059606	0.405560	-0.036643	0.052495	0.021286	0.165225
18.257812	-0.138868	0.137491	0.103027	-0.045361	-0.031059	-0.135580	0.118345	-0.249711	-0.272773	-0.173832	-0.143641	-0.061767	0.006701	-0.095642	0.387958	-0.002348	-0.152854	-0.036324	0.277222
18.273438	-0.181272	0.033024	0.027076	-0.063218	-0.013122	-0.228774	0.008659	-0.379288	-0.116473	-0.303207	-0.000235	-0.396647	0.019276	-0.163962	0.187571	0.003843	-0.109280	-0.084421	0.396196
18.289062	-0.232478	0.001759	0.080745	-0.062763	0.006347	-0.172907	-0.100639	-0.462688	-0.011488	-0.481947	0.106868	-0.572944	0.028341	-0.255819	-0.000499	0.075667	0.190380	-0.059831	0.437253
18.304688	-0.123807	0.052963	0.131761	0.095037	-0.028637	-0.074412	-0.228640	-0.336013	-0.019497	-0.330330	0.091362	-0.300914	0.113879	-0.223309	-0.083900	0.116172	0.350777	0.008138	0.256599
18.320312	-0.024899	0.077850	0.148611	0.223067	-0.068557	-0.041895	-0.313833	-0.102455	-0.004309	-0.225664	0.044689	0.122738	0.204094	-0.058167	-0.104190	0.054492	0.294898	0.091856	0.026603
18.335938	-0.078780	0.083824	0.112238	0.118283	-0.113179	-0.093580	-0.076342	0.033408	0.046434	-0.403358	0.039490	0.203250	0.090464	-0.057950	-0.046988	0.056145	0.109254	0.126434	0.000185
18.351562	-0.102755	0.020092	0.097814	0.010037	-0.127818	-0.016951	0.251144	0.198009	0.026443	-0.446367	0.117377	0.059149	-0.071734	-0.111806	0.164920	0.009481	-0.170269	0.082316	0.153455
18.367188	-0.048599	-0.021563	0.143632	-0.000017	-0.059020	0.260305	0.405063	0.316917	-0.073462	-0.112126	0.234729	0.021744	-0.107847	0.002101	0.263555	-0.113494	-0.254791	0.138364	0.185377
18.382812	-0.036044	0.011040	0.200259	-0.015705	-0.057108	0.355790	0.425198	0.130349	-0.235317	0.082332	0.267808	0.006163	-0.076752	0.072560	0.085182	-0.182326	-0.089380	0.221275	0.032066
18.398438	-0.008763	-0.035671	0.223506	0.062014	-0.156343	0.118423	0.366451	-0.145531	-0.267364	-0.044295	0.126671	-0.020605	0.050133	-0.009509	-0.031698	-0.159211	0.010218	0.186937	-0.075500
18.414062	-0.007234	-0.087900	0.246002	0.142527	-0.103214	-0.086232	0.487785	-0.234634	-0.062807	-0.096282	-0.062320	0.150235	0.208159	-0.039445	-0.003972	-0.044546	-0.022448	0.191587	-0.120709
18.429688	-0.042914	-0.026584	0.309543	0.094245	0.010356	-0.038705	0.594249	-0.113914	0.043111	-0.114790	-0.140953	0.445199	0.229995	-0.003555	-0.067335	0.076121	-0.008320	0.193485	-0.034864
18.445312	-0.065484	0.062226	0.269624	0.054336	-0.026913	0.133464	0.401378	0.014896	-0.087544	-0.196020	-0.098989	0.474249	0.110475	0.022999	-0.087614	0.082453	0.188493	0.174713	0.033489
18.460938	-0.131710	0.042975	0.191033	0.032755	-0.104740	0.156052	0.347593	-0.066942	-0.159917	-0.275313	-0.078830	0.223250	-0.042526	0.068230	0.022618	-0.024135	0.449946	0.182127	-0.187821
18.476562	-0.169885	-0.013960	0.220690	0.030641	-0.090999	0.035091	0.436272	-0.254684	-0.071343	-0.416478	-0.198963	0.019948	-0.076313	0.009392	0.016929	-0.116186	0.566971	0.100226	-0.363875
18.492188	-0.175398	0.027451	0.238544	0.167078	-0.075342	-0.020831	0.291498	-0.235498	-0.015110	-0.463807	-0.308882	-0.112481	0.059474	-0.100655	-0.029796	-0.140981	0.555731	0.013308	-0.348375
18.507812	-0.175218	0.119850	0.121027	0.286936	-0.121191	-0.004777	0.145565	-0.067804	0.011600	-0.382962	-0.275676	-0.162710	0.172961	-0.022632	0.045093	-0.129060	0.380175	-0.009544	-0.200190
18.523438	-0.157357	0.172955	-0.017466	0.149111	-0.131893	-0.051200	0.261801	-0.130503	0.051178	-0.384649	-0.104594	-0.165973	0.013530	0.030343	0.028725	-0.041463	0.111653	-0.025659	0.082778
18.539062	-0.139937	0.127734	-0.015295	-0.052457	-0.109759	-0.236943	0.380806	-0.184651	-0.090668	-0.234524	0.060558	-0.155002	-0.164068	-0.097219	-0.067586	0.077273	0.164126	0.015682	0.151206
18.554688	-0.042866	0.104282	0.036647	-0.084339	-0.077548	-0.383920	0.222463	-0.023947	-0.278892	0.004946	0.067001	-0.072239	-0.044833	-0.139971	-0.015645	0.117361	0.292064	0.026937	0.051431
18.570312	0.049767	0.196553	0.081612	-0.129506	-0.096034	-0.309236	-0.001017	-0.011699	-0.292849	-0.077938	-0.057415	-0.073197	0.077731	-0.104162	0.198435	0.122569	-0.013071	-0.063959	0.170373
18.585938	0.038217	0.311919	0.140183	-0.329607	-0.111020	-0.085530	0.056137	-0.145230	-0.217303	-0.146921	-0.124190	-0.229751	0.091160	-0.098120	0.316012	0.133758	-0.319138	-0.156070	0.313518
18.601562	0.030172	0.280503	0.190191	-0.337539	-0.009078	0.098597	0.207603	-0.276721	-0.075156	-0.098349	-0.100822	-0.283549	0.115941	-0.082335	0.108016	0.167651	-0.139997	-0.231061	0.146531
18.617188	0.012695	0.043895	0.134866	-0.039661	0.023816	0.040371	0.079283	-0.316411	-0.015900	-0.263962	-0.113086	-0.067518	0.101107	-0.043621	-0.149514	0.148332	0.195951	-0.229232	-0.174555
18.632812	-0.016993	-0.145074	0.025540	0.043360	-0.055990	-0.145221	-0.151073	-0.200402	-0.118470	-0.426220	-0.118358	0.061708	0.076718	0.021973	-0.096934	0.009445	0.389819	-0.088439	-0.227550
18.648438	0.084327	-0.153506	0.090612	-0.033690	-0.100326	-0.179411	-0.276983	-0.185191	-0.191976	-0.316033	-0.167199	-0.056299	0.118886	-0.055879	0.048613	-0.066975	0.478067	0.031851	0.040762
18.664062	0.216722	-0.131152	0.139558	0.085181	-0.100199	-0.122236	-0.448284	-0.297968	-0.189875	-0.095323	-0.221722	-0.166963	0.218007	-0.207769	-0.072562	-0.036618	0.204410	0.018203	0.205716
18.679688	0.191385	-0.138153	-0.018269	0.139146	-0.089026	-0.047773	-0.397353	-0.294721	-0.067422	0.127058	-0.144817	-0.046699	0.235818	-0.178058	-0.241023	0.000899	-0.204901	-0.033867	0.214209
18.695312	0.106499	-0.075951	-0.101211	0.052881	-0.046955	0.061597	-0.024246	-0.175951	0.057929	0.224018	-0.051707	0.152723	0.109424	-0.150851	-0.174624	0.053436	-0.213999	-0.073962	0.235710
18.710938	0.030491	-0.047103	-0.044681	0.019323	0.013616	0.093659	0.121360	-0.140063	-0.066915	0.104633	-0.075088	-0.020045	0.029717	-0.162765	-0.008407	0.056205	-0.139690	-0.048686	0.106544
18.726562	-0.011270	-0.160623	-0.031316	-0.038565	0.036039	0.031248	0.077997	-0.255567	-0.272635	0.003386	-0.146707	-0.331273	0.120660	-0.105582	0.179144	-0.064446	-0.215468	-0.002375	-0.108101
18.742188	0.004623	-0.266883	-0.015234	-0.215039	0.049837	-0.065090	0.046279	-0.272733	-0.310505	-0.127607	-0.109160	-0.330551	0.191215	-0.021040	0.294585	-0.171028	-0.112966	-0.046249	-0.183952
18.757812	-0.058603	-0.335701	0.106138	-0.313939	0.076730	-0.178490	-0.238014	-0.119715	-0.212190	-0.250135	-0.038409	-0.186073	0.125778	0.130303	0.138057	-0.186612	0.040331	-0.008806	-0.200257
18.773438	-0.211219	-0.353646	0.086804	-0.238290	0.013807	-0.214131	-0.518335	-0.127544	-0.096792	-0.217379	-0.055500	-0.099173	0.006397	0.267739	-0.061051	-0.134937	-0.030961	0.058133	-0.278642
18.789062	-0.293444	-0.263856	-0.067693	-0.128269	-0.176846	-0.100301	-0.272951	-0.268727	-0.056763	-0.201669	0.010028	-0.058747	-0.123971	0.308873	-0.060761	-0.024340	-0.116659	-0.020400	-0.273341
18.804688	-0.279416	-0.246013	0.031726	-0.079294	-0.252112	0.064624	0.146316	-0.295688	-0.056580	-0.283174	0.117815	0.056266	-0.190330	0.170183	-0.032755	-0.033119	-0.060980	-0.069080	-0.193525
18.820312	-0.311854	-0.351830	0.054753	-0.132276	-0.144342	0.112586	0.222992	-0.204465	0.026435	-0.283374	0.079676	0.153411	-0.110304	-0.052812	-0.106712	-0.152267	0.101530	-0.054853	-0.157590
18.835938	-0.414610	-0.415912	-0.151978	-0.208315	-0.050589	-0.024817	0.181478	-0.103331	0.102812	-0.016977	0.025685	-0.043316	-0.047498	0.007419	-0.213464	-0.187942	0.222098	-0.054441	-0.064436
18.851562	-0.444409	-0.343125	-0.079949	-0.282370	-0.017389	-0.192357	0.206411	-0.155346	0.040039	0.107400	0.014422	-0.324831	-0.163627	0.252104	-0.244217	-0.136294	0.131120	-0.026381	0.037543
18.867188	-0.292281	-0.208306	0.098922	-0.300882	-0.061141	-0.238653	0.014937	-0.214969	-0.038849	-0.223618	0.011249	-0.477803	-0.216006	0.309200	-0.200286	-0.087683	-0.036039	-0.006525	-0.029426
18.882812	-0.096029	-0.236965	0.090846	-0.176470	-0.132105	-0.226725	-0.388229	-0.177749	-0.066550	-0.440867	-0.011810	-0.563295	-0.142679	0.230435	-0.079278	-0.091345	-0.154112	-0.013698	-0.200231
18.898438	-0.106092	-0.340862	0.057646	-0.059859	-0.199964	-0.224832	-0.525822	-0.171470	-0.062800	-0.281529	-0.080478	-0.415394	-0.185993	0.128514	0.005712	-0.121969	-0.247001	-0.027795	-0.148976
18.914062	-0.186319	-0.310955	0.026382	-0.063165	-0.267208	-0.194583	-0.358279	-0.194855	0.018651	-0.128313	-0.117546	-0.113874	-0.222702	0.048334	-0.118125	-0.192138	-0.326634	-0.059540	0.058982
18.929688	-0.118685	-0.231090	-0.009093	0.053547	-0.202640	-0.129060	-0.239013	-0.170543	0.044995	0.003963	-0.191595	-0.065683	-0.115366	0.057107	-0.174490	-0.244389	-0.305829	-0.078116	-0.004088
18.945312	-0.087537	-0.206124	0.017433	0.293152	-0.082386	-0.130203	-0.165807	-0.034668	-0.109369	0.089244	-0.242758	-0.224292	-0.084142	0.008699	0.067569	-0.095421	-0.047731	-0.035970	-0.175167
18.960938	-0.176688	-0.188743	0.053578	0.184915	-0.079749	-0.104654	-0.134415	0.028481	-0.154451	0.066496	-0.117939	-0.227418	-0.198290	-0.073291	0.202347	0.093013	0.059198	0.004280	-0.088184
18.976562	-0.220698	-0.119115	0.053554	-0.127063	-0.131698	0.062911	-0.206495	-0.051667	0.112106	0.111307	-0.013222	-0.113048	-0.267744	-0.065824	0.090390	0.090717	-0.119269	-0.043440	0.075959
18.992188	-0.187457	-0.025666	0.083759	-0.045923	-0.114419	0.119233	-0.105931	-0.112286	0.259920	0.052251	-0.053559	-0.102222	-0.105112	-0.075017	0.077088	0.037130	-0.069325	-0.101044	0.178101
19.007812	-0.150142	-0.085148	0.171334	0.294586	-0.060099	-0.037783	0.260184	-0.188922	0.063835	-0.076314	-0.097180	-0.122751	0.145136	-0.129004	0.181766	-0.077047	0.222383	-0.108197	0.218784
19.023438	-0.096365	-0.284499	0.177164	0.406630	-0.032506	-0.142526	0.491584	-0.255975	-0.092899	-0.053102	-0.065507	0.004078	0.199172	-0.169267	0.218785	-0.231140	0.347523	-0.119405	0.166498
19.039062	-0.025612	-0.335942	0.092257	0.320700	0.003760	-0.053907	0.505372	-0.198727	-0.068611	0.005781	-0.023102	0.136766	0.192031	-0.170561	0.089766	-0.110478	0.234931	-0.098485	0.122977
19.054688	0.010592	-0.209773	0.046617	0.246499	-0.021219	0.076114	0.419317	-0.145522	-0.011046	0.085162	-0.050363	-0.070938	0.095980	-0.117094	-0.055353	0.142592	0.147269	0.029602	0.119504
19.070312	0.036358	-0.079223	-0.014398	0.198640	-0.048183	0.086042	0.313905	-0.112833	-0.043677	0.041954	-0.049863	-0.238243	-0.121764	-0.008492	-0.068465	0.125546	0.072758	0.160809	0.044508
19.085938	0.020134	-0.035963	-0.010116	0.131673	0.023073	-0.014874	0.361434	-0.028866	-0.143228	-0.194108	0.046147	0.095059	-0.115465	0.133212	-0.085480	-0.002485	-0.003731	0.200429	-0.035874
19.101562	-0.006652	-0.034887	0.036443	0.028220	0.056358	-0.075858	0.288538	-0.030639	-0.159292	-0.279996	0.045532	0.299468	0.012193	0.136272	-0.108778	-0.066551	-0.038587	0.180598	0.134225
19.117188	0.090531	-0.011408	-0.003974	-0.042075	0.019194	-0.016036	0.113218	-0.066400	-0.051425	-0.172047	-0.093783	0.016021	0.045168	-0.068003	-0.044860	-0.100002	-0.147855	0.135578	0.352126
19.132812	0.116549	-0.027979	0.021550	-0.011266	-0.013085	-0.034792	0.001806	-0.084693	0.119180	-0.072755	-0.216643	-0.253117	0.020662	-0.211718	0.022052	0.018798	-0.197427	0.136616	0.365469
19.148438	-0.097226	-0.092577	0.148301	0.097341	-0.043002	-0.147817	-0.053879	-0.140371	0.186908	-0.137455	-0.145048	-0.191047	-0.095338	-0.205583	-0.035560	0.089090	-0.118726	0.170462	0.243206
19.164062	-0.248679	-0.134614	0.231125	0.113548	-0.111153	-0.118459	0.202921	-0.177960	0.042297	-0.305962	0.060463	0.036335	-0.211805	-0.171000	-0.208035	-0.064117	-0.041672	0.162267	-0.016012
19.179688	-0.184659	-0.136740	0.218487	0.050293	-0.143691	-0.000062	0.374024	-0.213127	-0.089050	-0.253322	0.026921	0.044939	-0.197492	-0.139617	-0.324553	-0.107159	-0.057620	0.097498	-0.218308
19.195312	-0.130262	-0.092052	0.186025	0.079695	-0.111069	0.075556	0.288574	-0.225138	0.014261	-0.068063	-0.161683	-0.135167	-0.091634	-0.186542	-0.214086	-0.024009	-0.128205	0.099126	-0.201034
19.210938	-0.137222	-0.161388	0.105641	0.008789	-0.095312	0.053899	0.424468	-0.219063	0.052140	-0.096473	-0.154841	-0.169285	0.025737	-0.258558	-0.063099	-0.073358	-0.124589	0.178592	0.011012
19.226562	-0.084210	-0.304491	-0.087062	-0.243826	-0.096448	-0.027528	0.519382	-0.105591	-0.209553	-0.219762	-0.118146	-0.064733	0.062654	-0.185258	-0.098234	-0.088590	0.052880	0.203408	0.230467
19.242188	0.002841	-0.281434	-0.158412	-0.320608	-0.118857	-0.063949	0.295636	0.076572	-0.406140	-0.180705	-0.214552	0.010765	-0.023030	-0.117988	-0.175577	0.023495	0.270042	0.233097	0.163239
19.257812	0.065933	-0.240225	-0.061723	-0.140562	-0.141900	-0.070812	0.081079	-0.005348	-0.350545	-0.066998	-0.252960	0.005192	-0.086056	-0.231443	-0.207872	0.050273	0.294891	0.236285	-0.045843
19.273438	0.067186	-0.125299	-0.097506	0.086676	-0.113782	-0.069488	0.006164	-0.218356	-0.238429	0.013255	-0.124359	-0.051644	-0.041427	-0.285935	-0.083245	-0.021455	0.234748	0.171435	-0.019989
19.289062	0.052685	0.060018	-0.224064	0.187582	-0.055712	-0.080642	-0.038125	-0.360104	-0.117833	0.061127	0.044291	-0.151371	-0.001227	-0.181547	0.098117	-0.068657	0.184205	0.083948	0.155122
19.304688	0.012805	0.007060	-0.232461	0.036534	0.037975	-0.076060	0.069096	-0.470283	-0.006930	0.010439	0.005986	-0.215744	0.085708	-0.041833	-0.001078	-0.064203	0.102953	-0.034049	0.211247
19.320312	-0.111796	-0.090121	-0.221227	-0.171860	0.161681	0.085433	0.352545	-0.468959	0.061245	-0.139922	-0.084524	-0.075936	0.311002	0.136030	-0.141130	-0.048302	0.023109	-0.068058	0.144572
19.335938	-0.177915	-0.162560	-0.252304	-0.145318	0.171410	0.277878	0.432601	-0.310261	0.078963	-0.322175	-0.047560	0.176769	0.362992	0.170125	0.025227	-0.035325	-0.015888	-0.008143	0.045692
19.351562	-0.116542	-0.280290	-0.124767	-0.008021	0.021038	0.176242	0.079169	-0.154160	-0.031201	-0.427225	-0.065930	0.212251	0.129836	0.022752	0.211878	-0.031174	-0.020690	0.002550	0.031289
19.367188	-0.058832	-0.238560	0.081318	0.052907	-0.123084	-0.047438	-0.250427	-0.211957	-0.149911	-0.275119	-0.114235	-0.001282	0.053343	-0.064199	0.085681	-0.116760	-0.041193	0.016978	0.022192
19.382812	-0.149389	-0.180321	0.157839	0.175679	-0.212247	-0.067008	-0.016422	-0.318817	-0.148147	-0.012668	-0.150899	-0.144500	0.213876	-0.064203	-0.196587	-0.207400	-0.028981	0.035947	-0.075426
19.398438	-0.203494	-0.148629	0.175504	0.346314	-0.245929	-0.079875	0.378892	-0.356920	-0.136345	0.014735	-0.216364	-0.125727	0.197907	-0.002809	-0.369681	-0.183220	0.035969	-0.064245	-0.180273
19.414062	-0.057831	-0.055699	0.093105	0.373672	-0.189372	-0.239882	0.348195	-0.355167	-0.148680	-0.114856	-0.246878	-0.072556	-0.039174	0.028056	-0.295367	-0.178190	-0.004779	-0.163506	-0.212964
19.429688	-0.044847	-0.094123	-0.060240	0.193357	-0.108190	-0.196764	0.086679	-0.225074	-0.163182	-0.248031	-0.213274	-0.040630	-0.172473	-0.029458	-0.137466	-0.193446	-0.229983	-0.155427	-0.123278
19.445312	-0.142567	-0.172141	-0.117895	-0.019153	-0.104522	0.028244	-0.129743	-0.080867	-0.231223	-0.315197	-0.148905	-0.081067	-0.152709	0.022472	-0.194565	-0.139114	-0.259124	-0.081195	-0.013051
19.460938	-0.137235	-0.217522	-0.107720	-0.055395	-0.165125	0.051494	-0.183524	-0.099411	-0.271276	-0.186404	-0.059608	-0.204468	-0.170426	0.103676	-0.244835	-0.099438	0.036776	-0.006828	0.015783
19.476562	-0.190156	-0.311760	0.048102	-0.041521	-0.129903	0.048804	-0.085697	-0.197590	-0.236545	-0.006434	0.036616	-0.276764	-0.268128	0.005859	-0.069096	-0.127847	0.188898	0.006559	-0.009562
19.492188	-0.245108	-0.294883	0.273664	-0.096368	-0.035509	0.126560	-0.056876	-0.096852	-0.270945	-0.061006	0.076370	-0.231810	-0.255179	-0.113262	0.061495	-0.145524	0.218497	-0.008276	0.008834
19.507812	-0.199634	-0.106232	0.276253	-0.078516	-0.054004	0.119178	-0.007521	0.061784	-0.281024	-0.201008	0.061362	-0.154673	-0.112846	-0.122481	0.033178	-0.075059	0.229689	0.010454	0.089666
19.523438	-0.119446	0.091378	0.212677	0.058092	-0.052040	0.140378	0.131629	0.090869	-0.190712	-0.150931	-0.012258	-0.049453	0.011306	-0.120243	-0.013600	0.028068	0.103169	0.124872	0.142943
19.539062	-0.011884	0.165852	0.148704	0.103865	0.080715	0.167829	0.280026	0.259171	-0.080056	-0.099789	-0.139729	0.107236	0.125137	-0.195315	0.026978	0.001345	0.037593	0.204557	0.234027
19.554688	0.094940	0.027022	0.022514	0.003300	0.057674	0.106298	0.431549	0.428318	0.035585	-0.176929	-0.201230	0.212219	0.154711	-0.143088	0.146202	-0.127227	0.039037	0.115901	0.312030
19.570312	0.139215	-0.151804	-0.018399	-0.124722	-0.137945	0.030937	0.360051	0.397166	-0.027296	-0.230563	-0.182069	0.129847	0.063635	-0.030253	0.244059	-0.122426	0.048165	0.089891	0.215438
19.585938	0.116178	-0.143875	0.030571	-0.167815	-0.148084	-0.055802	0.078742	0.288753	-0.230487	-0.089631	-0.115365	-0.006571	-0.013535	-0.127575	0.267207	0.023104	0.064007	0.185557	0.150345
19.601562	0.073403	-0.133869	0.134829	-0.150925	-0.012105	-0.108594	0.021803	0.102585	-0.288411	0.115957	-0.006075	0.003955	-0.092204	-0.076784	0.273762	0.127341	0.107482	0.196666	0.198542
19.617188	0.036734	-0.172708	0.131144	-0.138089	0.039974	-0.027919	0.134707	-0.004223	-0.183404	0.225505	-0.049670	-0.002898	-0.168829	0.195585	0.290189	0.096340	0.213150	0.136362	0.216643
19.632812	0.019610	-0.208110	0.006898	-0.023274	0.065139	0.161491	0.035599	0.135378	-0.120415	0.307960	-0.233559	0.000471	-0.085019	0.260276	0.250048	0.077062	0.043944	0.121011	0.178238
19.648438	0.042015	-0.223238	-0.096516	0.068607	0.063349	0.273639	-0.059951	0.206307	-0.191336	0.296423	-0.242644	0.180102	0.070945	0.114979	0.281707	0.167338	-0.273239	0.126188	0.081331
19.664062	0.101860	-0.128686	-0.146842	0.054285	-0.039876	0.236741	-0.041180	0.007735	-0.205552	0.294551	-0.051323	0.295899	0.073374	0.010182	0.285905	0.226657	-0.097118	0.044402	0.171785
19.679688	0.104216	-0.103528	-0.059255	0.021438	-0.108362	0.168458	-0.058461	-0.115229	-0.120778	0.102442	0.046050	0.276958	-0.048079	0.027225	-0.036411	0.177677	0.398863	-0.043435	0.361855
19.695312	0.057103	-0.173548	0.014381	-0.075362	-0.021115	0.102316	-0.046201	-0.066684	-0.144553	-0.311377	-0.019052	0.231523	-0.044339	0.071986	-0.314835	0.021755	0.545240	-0.027892	0.131095
19.710938	0.026669	-0.200422	-0.007199	-0.180987	0.072569	0.083611	0.032981	0.040425	-0.288143	-0.380207	-0.089188	0.021043	0.059558	0.079720	-0.222891	-0.090594	0.430718	-0.041849	-0.289653
19.726562	0.005052	-0.185704	-0.062560	-0.205746	0.061905	0.044628	0.194460	0.232584	-0.369000	-0.181690	-0.105673	-0.357644	0.123087	0.083710	-0.099427	-0.077831	0.341334	-0.098108	-0.327200
19.742188	0.022588	-0.055327	-0.142020	-0.160465	0.009979	-0.046609	0.197210	0.280350	-0.300706	-0.139449	-0.096236	-0.591088	0.161371	0.071853	-0.107511	-0.027428	0.131974	-0.026975	-0.072924
19.757812	0.046822	0.018204	-0.196953	-0.083472	-0.012458	-0.046822	0.106588	0.162337	-0.206652	-0.293717	-0.105527	-0.536166	0.012143	0.028828	-0.107601	0.000762	-0.094487	0.065323	0.067109
19.773438	-0.011629	-0.097568	-0.239875	-0.115734	-0.006386	0.011890	0.329487	0.200547	-0.207935	-0.370724	-0.077256	-0.343522	-0.236561	-0.072894	-0.187091	-0.053160	-0.082725	0.013197	0.046572
19.789062	-0.057344	-0.095325	-0.142342	-0.179071	0.000221	-0.081913	0.416402	0.397761	-0.173485	-0.185376	-0.004812	-0.155153	-0.208714	-0.237307	-0.275192	-0.056428	-0.060258	-0.030087	0.114402
19.804688	-0.006871	-0.050342	0.072575	-0.081450	0.039138	-0.329726	0.031570	0.397661	-0.025187	0.071889	-0.002391	-0.111708	-0.012284	-0.288140	-0.120894	0.152243	-0.217844	-0.040929	0.152461
19.820312	0.051632	-0.087440	0.157582	0.019782	-0.014819	-0.401112	-0.246023	0.132081	-0.080557	0.148193	-0.027225	-0.142907	0.070989	-0.249751	0.013747	0.282272	-0.211032	-0.125426	0.050109
19.835938	0.091613	-0.075131	0.127581	-0.022241	-0.110191	-0.210553	-0.177146	-0.043180	-0.325011	0.014710	0.035858	-0.101645	0.171222	-0.278315	-0.000637	0.078133	-0.058728	-0.189557	0.025500
19.851562	0.037317	-0.088057	0.122234	-0.139275	-0.086406	-0.011886	0.091439	-0.127283	-0.363296	-0.142155	0.019275	0.040791	0.291525	-0.293642	0.022584	-0.146193	-0.018036	-0.158817	-0.033787
19.867188	-0.061364	-0.089470	0.138418	-0.136789	-0.085926	0.043154	0.417529	-0.174131	-0.287772	-0.177355	-0.114323	0.223821	0.211395	-0.277046	-0.001838	-0.148234	0.101717	-0.053306	-0.109000
19.882812	-0.074430	-0.128128	0.051077	-0.164691	-0.217750	-0.078869	0.356667	-0.145741	-0.265508	-0.119912	-0.135894	0.189173	-0.013266	-0.284942	-0.115632	-0.097447	0.288277	0.085152	-0.136294
19.898438	0.011330	-0.180985	-0.157447	-0.339717	-0.281830	-0.273079	-0.066684	-0.176573	-0.259262	-0.004905	-0.007395	0.045997	-0.171251	-0.269819	-0.216611	-0.102270	0.254193	0.136957	-0.254829
19.914062	0.099617	-0.064160	-0.156218	-0.389021	-0.101523	-0.262911	-0.160512	-0.157828	-0.237299	0.146516	0.148362	-0.009494	-0.165951	-0.187552	-0.153414	-0.041784	0.220346	0.073736	-0.350092
19.929688	0.107847	0.100786	0.039966	-0.219043	0.073907	-0.047830	-0.031302	-0.062559	-0.215180	0.220542	0.104803	-0.097786	-0.112259	-0.176385	0.030170	0.054876	0.449550	0.083015	-0.324523
19.945312	0.201382	0.097985	0.101077	0.055986	0.121367	0.201577	0.059478	-0.042333	-0.219263	0.044726	0.005700	-0.041026	-0.122132	-0.132098	0.185042	0.068907	0.455629	0.161875	-0.188246
19.960938	0.234999	-0.007770	0.114967	0.094943	0.111202	0.318023	0.315416	-0.101778	-0.180027	-0.155944	0.056932	0.222114	-0.126030	0.026524	0.143376	0.018916	0.147917	0.133026	-0.110439
19.976562	0.072979	-0.065924	0.171892	0.009492	0.079710	0.236551	0.553399	-0.110265	-0.218487	-0.123834	0.097201	0.309180	-0.154500	0.020693	-0.094241	0.005112	0.056902	0.075660	-0.049445
19.992188	0.011946	-0.106133	0.150670	0.087712	0.121488	0.134965	0.512327	-0.003050	-0.326969	-0.141226	0.067577	0.245741	-0.116712	0.034268	-0.170939	0.106194	0.180228	0.083739	0.053187
20.007812	-0.009843	-0.152336	0.035959	0.040670	0.258397	0.071005	0.213952	0.109081	-0.273649	-0.241547	0.000213	0.281180	0.066128	0.144059	-0.109498	0.088873	0.215518	0.095884	0.032454
20.023438	-0.117272	-0.184922	-0.065108	-0.153423	0.326724	0.039578	-0.103252	0.116633	-0.145106	-0.152700	-0.011691	0.239952	0.056773	0.176655	-0.038348	-0.085616	-0.020044	0.115081	-0.008642
20.039062	-0.164708	-0.101707	0.002160	-0.204670	0.171208	0.054251	-0.242698	0.089441	-0.134256	-0.105034	0.006683	-0.031340	-0.109162	0.173386	0.065176	-0.131713	-0.194179	0.110631	0.034372
20.054688	-0.124026	0.064911	0.258566	-0.078418	0.032924	0.143981	-0.162486	0.108010	-0.209400	-0.202985	0.053846	-0.264752	-0.035531	0.072778	0.034593	-0.103458	0.005529	0.073367	0.058433
20.070312	-0.017091	0.124078	0.227738	0.024185	-0.033338	0.304317	-0.066243	0.083168	-0.224393	-0.103527	0.151095	-0.272408	0.123237	0.040935	-0.105484	-0.059521	0.091031	0.088699	-0.117493
20.085938	0.044356	0.032056	-0.060936	-0.015406	-0.081191	0.367906	0.085946	0.001255	-0.167629	-0.028158	0.113839	-0.175357	0.046886	0.084790	-0.187433	0.054586	-0.072904	0.149485	-0.366414
20.101562	-0.041803	-0.115183	0.037458	-0.048979	-0.003306	0.178280	0.291369	-0.075496	-0.155419	-0.176009	-0.003376	-0.032662	-0.072219	0.033526	-0.146227	0.121446	-0.132761	0.184542	-0.285217
20.117188	-0.099024	-0.091952	0.234793	-0.010219	0.000004	-0.040736	0.154454	-0.104189	-0.203338	-0.216966	-0.051576	0.071649	-0.065943	0.043294	-0.003222	0.104431	-0.182878	0.134058	0.093583
20.132812	0.003595	0.017651	0.093348	-0.070494	-0.081119	-0.062398	0.013776	-0.077516	-0.213238	-0.146935	-0.038608	0.030352	-0.072741	0.043169	0.012364	0.086463	-0.245189	0.015826	0.223367
20.148438	0.033519	-0.009281	-0.122843	-0.198362	-0.038500	-0.118280	0.154523	-0.011546	-0.197897	-0.108425	0.019702	-0.132779	-0.128600	-0.099300	-0.250184	0.083706	-0.230591	-0.086401	0.012433
20.164062	-0.108519	-0.012422	-0.209939	-0.134652	0.029170	-0.105569	0.210219	0.124489	-0.253425	-0.197047	0.049852	-0.329694	-0.197455	-0.186155	-0.418479	0.001278	-0.270332	-0.101052	-0.039281
20.179688	-0.176932	-0.011304	-0.216419	0.081414	-0.009615	0.076754	0.196884	0.115029	-0.321408	-0.379983	-0.004404	-0.417937	-0.209838	-0.153475	-0.256507	-0.158786	-0.308215	-0.054458	0.013537
20.195312	-0.181631	-0.107768	-0.107922	0.191759	-0.100302	0.034675	0.091769	-0.122230	-0.296745	-0.319210	-0.067689	-0.470090	-0.119871	-0.189258	-0.089933	-0.193481	-0.296258	-0.042781	-0.108603
20.210938	-0.192805	-0.144580	0.053491	0.116450	-0.202287	-0.068957	-0.030811	-0.121947	-0.201625	-0.078102	-0.058185	-0.483432	-0.015122	-0.254203	-0.100088	-0.054447	-0.231059	-0.086308	-0.115109
20.226562	-0.073640	-0.168566	0.016053	-0.092726	-0.256846	0.035664	0.208333	0.179851	-0.200901	-0.033423	-0.072725	-0.317748	-0.019530	-0.144950	-0.198505	0.000775	-0.174933	-0.087065	-0.000724
20.242188	-0.014193	-0.227838	-0.175520	-0.235266	-0.199042	0.062964	0.461256	0.297050	-0.240796	-0.017147	-0.183840	-0.125217	-0.119643	-0.042473	-0.337771	-0.057897	-0.247006	-0.046910	-0.144423
20.257812	-0.120701	-0.200512	-0.244768	-0.083577	-0.133181	-0.078896	0.282419	0.105615	-0.082488	0.210606	-0.183645	0.032996	-0.147931	-0.127926	-0.395222	-0.019317	-0.237265	-0.070387	-0.288699
20.273438	-0.193730	-0.127263	-0.135030	0.044971	-0.145334	-0.213081	-0.075923	-0.094073	0.112146	0.242866	-0.078975	0.030363	-0.124946	-0.158694	-0.238682	0.075297	-0.130157	-0.021549	-0.092848
20.289062	-0.246865	-0.095402	-0.080979	-0.163652	-0.213921	-0.209166	-0.162014	-0.168229	0.091289	-0.132248	-0.105494	-0.201210	-0.195710	-0.036352	-0.082459	0.065737	-0.099895	0.055028	0.097068
20.304688	-0.253904	-0.067821	-0.103148	-0.269021	-0.249256	-0.140312	0.039028	-0.198765	-0.055777	-0.382257	-0.156124	-0.346137	-0.259853	0.040759	0.010688	-0.062161	-0.102801	-0.013981	0.026793
20.320312	-0.138641	0.021036	-0.117020	-0.017804	-0.230252	-0.144360	0.059338	-0.176115	-0.081472	-0.323482	-0.147706	-0.345134	-0.154769	-0.032887	0.152195	-0.101742	-0.150764	-0.090248	-0.117310
20.335938	0.013385	0.100371	-0.159971	0.260744	-0.240245	-0.112066	-0.188657	-0.125316	-0.004880	-0.144155	-0.095548	-0.267593	0.026137	-0.151881	0.239569	-0.006643	-0.082071	-0.147668	-0.162978
20.351562	0.140441	0.165617	-0.088909	0.348154	-0.236518	0.033677	-0.161501	-0.091774	-0.117019	0.122911	0.047118	-0.104105	0.153611	-0.108274	0.246588	0.058996	0.130459	-0.170066	-0.109708
20.367188	0.226487	0.234471	0.097425	0.281537	-0.170380	0.075179	0.175222	-0.003982	-0.270091	0.150067	0.126741	-0.039587	0.183658	-0.006265	0.113222	0.064298	0.124135	-0.110186	-0.001824
20.382812	0.229148	0.183234	0.194439	0.239128	-0.003250	-0.046630	0.382145	0.098765	-0.182021	-0.030680	0.094817	-0.094952	0.076807	-0.016351	-0.090552	0.083289	-0.058798	-0.034004	0.060217
20.398438	0.187091	0.141764	0.247917	0.278609	0.183320	-0.009621	0.599369	0.100636	-0.016459	-0.001296	0.051415	0.021922	-0.032659	-0.008753	-0.189358	0.175087	-0.153421	0.028227	0.076997
20.414062	0.157098	0.206357	0.283467	0.210936	0.114505	0.147585	0.666918	-0.016877	0.062222	0.100837	0.064615	0.291892	-0.003927	0.041179	-0.144576	0.173099	-0.109860	0.058245	0.084074
20.429688	0.117923	0.276084	0.211079	-0.006487	-0.132905	0.081489	0.317553	-0.135824	0.016070	0.094359	0.152182	0.431945	0.088323	0.065548	0.017645	-0.035803	0.090463	0.099915	0.020186
20.445312	0.039826	0.308772	0.170596	-0.175469	-0.173001	-0.032450	0.063141	-0.167108	-0.099071	0.048210	0.136235	0.377260	0.126314	0.028017	0.206689	-0.246331	0.256493	0.098365	-0.004686
20.460938	-0.067674	0.285073	0.277718	-0.151709	0.003286	0.011443	0.105624	-0.238777	-0.123258	0.015156	-0.003851	0.173215	0.122207	-0.107390	0.377814	-0.278521	0.275593	0.006800	0.093028
20.476562	-0.136196	0.209287	0.387273	-0.049060	0.154342	0.045534	0.254409	-0.306526	-0.031832	0.002127	-0.010230	-0.065343	0.088398	-0.132264	0.405867	-0.133196	0.330711	-0.061408	0.411633
20.492188	-0.164465	0.023446	0.286933	-0.075251	0.196752	0.032104	0.438609	-0.293158	0.015464	-0.037788	0.110123	-0.233074	-0.029657	0.079074	0.275076	0.003329	0.500927	-0.067433	0.714115
20.507812	-0.086123	-0.061502	0.049049	-0.185851	0.100783	0.057287	0.428887	-0.176882	-0.038124	-0.043652	0.076320	-0.106534	-0.094908	0.185310	0.171296	0.003733	0.694920	-0.027754	0.610117
20.523438	0.078150	0.063131	-0.111074	-0.183398	-0.065573	0.113596	0.204822	0.076054	-0.060116	-0.040061	-0.129883	0.212582	0.006218	0.103059	0.042549	0.091605	0.683746	0.061691	0.498657
20.539062	0.060996	0.107787	-0.098514	-0.039141	-0.148385	0.128147	0.030812	0.129996	-0.008444	-0.053839	-0.256622	0.309363	0.061378	0.074664	-0.078134	0.206204	0.340717	0.123344	0.595872
20.554688	-0.046785	0.034076	0.042113	0.076466	-0.048177	0.076880	-0.024405	0.043577	0.053442	-0.050900	-0.213397	0.208484	-0.046166	0.059527	0.030149	0.130473	-0.074957	0.061336	0.412483
20.570312	-0.025289	-0.093433	0.139053	0.148134	0.097609	0.084621	0.039354	0.185008	0.040144	-0.028454	-0.090946	-0.062382	-0.109985	0.069527	0.126044	0.049227	-0.221619	-0.031451	0.007028
20.585938	-0.021824	-0.169760	0.101100	0.118208	0.059141	0.200117	0.096301	0.192913	-0.046991	0.133998	0.044161	-0.269235	-0.015697	0.149269	0.088989	0.059173	-0.008969	0.023413	-0.148231
20.601562	-0.062565	-0.019094	-0.021498	-0.077115	-0.027798	0.185709	0.034078	-0.106028	-0.075006	0.307499	0.101483	-0.165063	0.117146	0.124961	0.118938	0.070594	0.285174	0.105845	-0.064806
20.617188	-0.010196	0.144068	-0.024142	-0.163452	0.004811	-0.014726	-0.020096	-0.144934	0.040236	0.203601	0.091107	-0.036070	0.136053	0.053550	0.069861	0.052200	0.161849	0.014061	0.076338
20.632812	0.075954	0.061345	0.059758	-0.199276	0.044461	-0.119865	-0.098125	0.139697	0.110255	-0.069058	0.142968	-0.016110	0.048623	0.061594	-0.077957	-0.011899	-0.131751	-0.104655	0.094014
20.648438	0.086233	-0.110612	-0.054930	-0.222519	0.047825	-0.070228	-0.283989	0.268032	-0.056150	-0.188375	0.231704	-0.059728	-0.017385	0.002296	-0.142330	-0.174392	-0.147730	-0.125005	-0.122856
20.664062	-0.004116	-0.214595	-0.222017	-0.072074	0.029518	-0.003270	-0.388216	0.122673	-0.254021	-0.122940	0.178336	-0.227654	-0.054132	-0.039261	-0.060686	-0.274763	-0.059063	-0.146026	-0.300613
20.679688	-0.088715	-0.245398	-0.187330	0.021860	-0.004172	0.089523	-0.217421	-0.113727	-0.319448	0.018857	-0.054431	-0.402131	-0.100216	0.125732	0.089097	-0.131630	0.023724	-0.120792	-0.181492
20.695312	-0.125698	-0.214378	-0.063092	-0.000554	-0.020277	0.114754	0.038423	-0.287417	-0.319779	0.071142	-0.174771	-0.401245	-0.028532	0.185901	0.110218	-0.024158	0.078673	-0.039840	0.137475
20.710938	-0.187562	-0.184742	-0.003536	-0.101704	-0.039872	-0.002170	-0.030402	-0.290353	-0.286162	-0.092646	-0.041178	-0.302235	0.110574	-0.006085	-0.052732	-0.124499	0.133950	-0.101124	0.424749
20.726562	-0.212990	-0.137920	-0.050683	-0.261293	-0.076179	-0.128953	-0.320757	-0.161847	-0.173492	-0.193329	0.009921	-0.334091	0.043604	-0.115883	-0.190250	-0.152241	0.038350	-0.243405	0.546335
20.742188	-0.153675	-0.078731	-0.108623	-0.274987	-0.147233	-0.274021	-0.433870	-0.103704	-0.023362	-0.130353	-0.180350	-0.419156	-0.105105	-0.056907	-0.124016	-0.094110	-0.196221	-0.238228	0.562055
20.757812	-0.047561	-0.050658	-0.007440	-0.146508	-0.139639	-0.336080	-0.312609	-0.042413	0.057816	-0.146815	-0.258589	-0.152078	-0.095284	0.018333	0.003854	-0.114480	-0.240198	-0.148526	0.649962
20.773438	-0.001475	-0.061773	0.095666	-0.088005	-0.033629	-0.185222	-0.140971	0.033362	0.075483	-0.221038	-0.104041	0.237968	-0.022465	0.040250	-0.044344	-0.122496	-0.205090	-0.166748	0.775599
20.789062	-0.078229	-0.175094	-0.005757	-0.119970	-0.061232	-0.032847	-0.206381	-0.050900	0.067320	-0.237751	-0.036626	0.305726	-0.100209	0.006686	-0.243886	-0.109872	-0.203685	-0.207740	0.570699
20.804688	-0.167330	-0.281308	-0.099678	-0.038200	-0.162249	-0.024754	-0.338356	-0.132015	0.107730	-0.274275	-0.184767	0.186721	-0.294135	-0.089585	-0.171676	-0.157299	-0.136992	-0.118693	0.147981
20.820312	-0.168265	-0.169009	0.033382	0.067319	-0.100915	-0.038526	-0.170859	-0.046938	0.103543	-0.263382	-0.267915	0.109564	-0.361141	-0.187105	0.229978	-0.202181	-0.127905	-0.013927	0.115183
20.835938	-0.091586	0.070708	0.346049	0.046054	0.062377	0.105745	0.134611	0.100331	-0.007391	-0.109310	-0.071966	0.128204	-0.164070	-0.080217	0.470389	-0.154325	-0.160088	-0.004701	0.269551
20.851562	-0.060920	0.095092	0.485552	0.014632	0.101259	0.182848	0.224869	0.121337	-0.033600	0.017736	0.115419	0.061191	0.121118	0.113245	0.367435	-0.065773	-0.034760	-0.071565	0.208884
20.867188	-0.115589	-0.031331	0.307507	0.037098	0.033642	-0.018993	0.082677	0.116089	0.040388	0.083847	0.022044	-0.043988	0.101951	0.066368	-0.005609	-0.026643	0.083563	-0.136531	0.133262
20.882812	-0.100027	0.001730	0.154620	-0.026639	0.022592	-0.124290	0.072639	0.185046	0.099370	0.162150	-0.158832	-0.018349	0.007604	-0.047332	-0.307548	-0.039044	0.109302	-0.131294	0.137519
20.898438	-0.006512	0.056118	0.163171	-0.181401	0.066748	-0.116820	0.144599	0.162766	0.106865	0.261927	-0.143510	0.038204	0.248556	-0.036158	-0.218912	-0.044966	0.106780	-0.044239	0.171789
20.914062	0.027553	0.028109	0.223460	-0.187672	0.106462	-0.178661	-0.019202	0.133176	0.097606	0.194869	-0.014413	0.004959	0.316921	-0.009266	-0.059990	-0.015397	0.002647	0.037123	0.201307
20.929688	-0.005833	-0.034395	0.189459	-0.117252	0.064311	-0.165985	-0.198229	0.165671	0.019345	-0.071401	0.052548	-0.042323	-0.015866	0.027199	-0.085048	-0.015962	-0.073894	0.042193	0.212712
20.945312	-0.099388	-0.132018	0.070061	-0.102375	-0.022179	-0.120915	-0.191481	0.082674	-0.146194	-0.221195	0.082471	0.072436	-0.152057	-0.007812	-0.131411	-0.072556	-0.072580	0.044055	0.060505
20.960938	-0.173845	-0.075999	-0.013867	-0.088325	-0.070544	-0.033931	-0.243372	0.073057	-0.211721	-0.200393	0.063939	0.192313	0.017863	-0.149361	-0.150504	-0.081728	-0.108192	0.024839	-0.172274
20.976562	-0.163221	-0.011936	-0.079814	-0.102124	-0.032046	0.078151	-0.365556	0.164484	-0.139384	-0.074200	-0.024016	0.158145	0.153957	-0.228351	-0.213419	0.033092	-0.178305	-0.037824	0.037002
20.992188	-0.132617	-0.094325	-0.177651	-0.151141	0.080220	0.056395	-0.210310	0.013163	-0.169264	0.162171	-0.077141	0.080146	0.085382	-0.229138	-0.226254	0.155580	-0.146307	-0.058661	0.444108
21.007812	0.023310	-0.128169	-0.264601	-0.152550	0.072718	-0.084117	0.142433	-0.036200	-0.281529	0.308053	-0.027781	0.004070	-0.054624	-0.214626	-0.167094	0.147664	0.010157	-0.011859	0.384157
21.023438	0.171534	-0.171770	-0.231625	-0.031580	-0.071752	-0.147398	0.215145	0.180033	-0.186344	0.136282	-0.002464	-0.032244	-0.040686	-0.206917	-0.168989	0.010655	0.149780	0.049083	0.270699
21.039062	0.028881	-0.188043	-0.124764	0.134679	-0.128169	-0.091106	-0.071865	0.176350	-0.089935	-0.039084	-0.025346	-0.033128	0.090688	-0.181890	-0.258042	-0.121613	0.177303	0.087312	0.430386
21.054688	-0.193421	-0.156399	-0.141075	0.067348	-0.092716	-0.165421	-0.400309	-0.073646	-0.271014	-0.005385	-0.080678	-0.157045	0.151383	-0.138342	-0.267574	-0.102244	0.164232	0.096790	0.314352
21.070312	-0.235357	-0.268098	-0.259371	-0.239185	-0.111390	-0.222871	-0.430893	-0.227534	-0.443281	-0.001892	-0.139813	-0.295129	-0.012353	-0.116120	-0.057442	-0.043477	0.220849	0.045559	0.096201
21.085938	-0.196381	-0.398095	-0.370832	-0.407295	-0.125001	-0.118693	-0.245911	-0.161339	-0.377417	-0.100626	-0.099168	-0.272509	-0.231092	-0.077277	0.092068	-0.024246	0.084846	-0.010846	0.165488
21.101562	-0.190235	-0.431376	-0.417212	-0.305193	-0.124722	-0.165844	-0.204377	-0.117967	-0.222563	-0.224503	-0.025984	-0.277722	-0.299898	-0.078998	0.038646	-0.054845	-0.323733	0.037709	0.142801
21.117188	-0.163963	-0.394006	-0.196155	-0.119382	-0.185389	-0.237179	-0.345370	-0.293089	-0.233501	-0.224173	0.039476	-0.304337	-0.312012	-0.044537	-0.120385	-0.205319	-0.548955	0.112843	-0.025829
21.132812	-0.143456	-0.259794	0.088815	-0.088857	-0.186496	-0.137184	-0.501125	-0.487248	-0.366657	-0.228445	0.028824	-0.090965	-0.302289	0.042986	-0.301590	-0.234216	-0.538431	0.093550	-0.007972
21.148438	-0.148579	-0.144057	0.121905	-0.213236	-0.095353	-0.043206	-0.537685	-0.474444	-0.403112	-0.243135	-0.050035	0.187828	-0.138789	-0.097534	-0.260049	-0.027875	-0.454929	0.043528	0.056121
21.164062	-0.137147	-0.067747	-0.042078	-0.267430	-0.061900	0.016329	-0.545541	-0.382497	-0.348851	0.040821	-0.113347	0.130600	0.064905	-0.228452	-0.109659	0.097814	-0.285943	0.020574	-0.111809
21.179688	-0.083780	0.052051	-0.152844	-0.189137	-0.051074	-0.007119	-0.490239	-0.345332	-0.242742	0.365793	-0.157527	-0.100310	-0.008518	-0.069674	-0.079630	0.038549	-0.012111	-0.026992	-0.316867
21.195312	-0.015827	0.113910	0.032145	0.042640	-0.006252	-0.073029	-0.334890	-0.257236	-0.134213	0.253521	-0.149246	-0.138790	-0.175111	0.088433	-0.096053	0.009610	0.268974	-0.085858	-0.432567
21.210938	-0.031931	0.125191	0.118624	0.288554	-0.043523	-0.048448	-0.346334	-0.246166	-0.114140	-0.090012	-0.124583	0.036764	-0.196902	0.193420	-0.042476	0.039352	0.273123	-0.049161	-0.427994
21.226562	-0.048153	0.095194	-0.080148	0.280147	-0.156092	-0.018012	-0.360432	-0.319614	-0.102342	-0.127577	-0.073349	0.147075	-0.175919	0.285887	0.076026	0.003771	0.221541	0.037016	-0.128560
21.242188	0.029343	0.009467	-0.211295	0.116788	-0.243053	-0.012915	-0.125282	-0.136779	0.045490	0.106023	-0.020977	0.068635	-0.146224	0.242141	0.034958	-0.064710	0.195020	0.042143	0.134556
21.257812	0.140329	0.139976	-0.269240	0.098450	-0.144516	-0.034635	0.060802	0.139513	0.249707	0.249655	0.023239	0.248199	-0.077918	0.124571	-0.066052	-0.056444	-0.013638	-0.032071	0.016890
21.273438	0.198095	0.300639	-0.102943	0.189264	0.165578	-0.029860	0.013597	0.153482	0.388435	0.207885	0.102270	0.560844	0.091496	-0.021259	-0.015469	0.005650	-0.046708	-0.028762	-0.155068
21.289062	0.189270	0.093180	0.170527	0.173433	0.323811	0.010165	-0.086697	0.120966	0.354560	0.206184	0.114827	0.470397	0.192992	-0.068660	-0.072581	-0.059357	0.101290	0.079247	0.006027
21.304688	0.197029	-0.172135	0.188561	0.097340	0.225331	0.036166	0.003088	0.251214	0.149666	0.403220	0.062764	0.187559	0.089141	0.153628	-0.089963	-0.108730	0.127700	0.121347	0.183358
21.320312	0.108446	-0.082152	0.228748	0.064832	0.104679	0.149241	0.212093	0.320084	0.013015	0.466314	0.007014	-0.043869	-0.056853	0.291540	0.076579	0.007288	0.150069	0.130377	0.032287
21.335938	-0.038804	0.090029	0.293245	0.089916	0.057768	0.301487	0.215142	0.241231	0.235626	0.211485	-0.075504	-0.161270	-0.172069	0.072854	0.113872	0.068653	0.170591	0.129214	-0.070591
21.351562	-0.081816	-0.056501	0.226513	0.084261	0.031557	0.319350	0.134499	-0.008513	0.567714	-0.099792	-0.098057	-0.177310	-0.229237	-0.153362	0.077023	0.074317	0.137422	0.076010	-0.051696
21.367188	-0.123030	-0.174379	0.109675	0.016145	-0.062515	0.094546	0.160632	-0.346932	0.514333	-0.252578	-0.016487	-0.229109	-0.222678	-0.226969	0.092738	0.046676	0.084166	0.082873	-0.121353
21.382812	-0.136853	-0.061803	-0.034656	-0.002490	-0.177701	-0.143444	0.153700	-0.405110	0.325824	-0.327535	0.019445	-0.299520	-0.176215	-0.206648	0.186973	-0.009953	-0.076535	0.188889	-0.085036
21.398438	-0.147539	-0.056419	-0.072954	-0.044132	-0.193142	-0.145068	0.115068	-0.188790	0.131713	-0.415030	0.012405	-0.294115	-0.076973	-0.146927	0.216905	0.032461	-0.118796	0.191302	0.000707
21.414062	-0.227919	-0.223317	-0.055425	-0.149878	-0.105564	-0.056964	-0.022230	0.011793	-0.032288	-0.300436	0.046405	-0.273384	-0.033849	-0.169488	0.059264	0.118720	0.049467	0.018241	-0.084980
21.429688	-0.244789	-0.349969	-0.076803	-0.173894	-0.128455	0.009975	-0.264054	0.009731	0.058971	-0.037502	-0.047950	-0.350804	-0.072024	-0.193191	0.008840	0.084528	0.131994	-0.082692	-0.210032
21.445312	-0.152508	-0.351804	-0.132227	-0.029756	-0.212781	0.076733	-0.299326	-0.140345	0.108727	-0.058776	-0.173646	-0.430434	-0.067765	-0.096087	0.149850	-0.086432	0.070116	-0.002073	-0.176221
21.460938	-0.067028	-0.348417	-0.105026	0.152950	-0.113161	0.190964	-0.104763	-0.221092	-0.017601	-0.291262	-0.030592	-0.421316	-0.020886	0.073776	0.209336	-0.220808	0.041060	0.126568	-0.017215
21.476562	-0.100670	-0.241091	0.086684	0.087891	0.035253	0.234375	0.000389	-0.218470	-0.090713	-0.237075	0.157189	-0.337563	0.017829	0.146055	0.037930	-0.254317	0.106024	0.136350	0.188540
21.492188	-0.206376	-0.111892	0.313323	-0.090078	0.046938	0.127254	-0.045872	-0.268095	-0.058821	-0.076592	0.147409	-0.290955	0.057274	0.074553	-0.100388	-0.189610	0.116050	0.042349	0.383052
21.507812	-0.223498	-0.193477	0.500159	-0.122077	-0.034510	0.051959	-0.001298	-0.323804	-0.065173	-0.197507	0.097324	-0.244086	0.047008	-0.015630	0.008811	-0.085472	0.050599	-0.013461	0.517883
21.523438	-0.149971	-0.228851	0.407099	-0.152313	-0.054865	0.054611	0.047965	-0.261749	-0.073134	-0.344632	0.017667	-0.143939	-0.023615	-0.133602	0.144733	-0.128033	-0.034895	-0.025806	0.538086
21.539062	-0.104991	-0.160879	0.036860	-0.112451	-0.015226	0.085835	-0.039163	-0.191785	0.052009	-0.209240	-0.083427	-0.210723	-0.042794	-0.208182	0.199880	-0.246832	-0.099465	-0.061445	0.286401
21.554688	-0.115364	-0.166920	-0.177384	0.048242	0.052683	0.187856	-0.248442	-0.104162	0.060024	0.062331	-0.028922	-0.424881	-0.027514	-0.160782	0.182486	-0.242036	-0.040674	-0.075214	0.046612
21.570312	-0.153402	-0.275499	-0.125601	-0.032583	0.079534	0.221247	-0.333767	0.007423	-0.062900	0.081613	0.007206	-0.494716	-0.054919	-0.084359	0.019977	-0.142608	0.040696	-0.048219	0.021130
21.585938	-0.171829	-0.424696	-0.044003	-0.344038	-0.044019	0.083532	-0.040461	0.016680	-0.117722	-0.183173	-0.158388	-0.363048	-0.098090	0.003001	-0.201082	-0.112699	0.042301	-0.044351	0.018349
21.601562	-0.165548	-0.456844	-0.034825	-0.410744	-0.088356	0.019365	0.051290	-0.053042	-0.223288	-0.317945	-0.254690	-0.291775	-0.122848	0.032512	-0.350574	-0.150459	0.113274	-0.056539	0.143660
21.617188	-0.123100	-0.432716	-0.027067	-0.329246	-0.010100	0.025079	-0.188552	-0.220436	-0.349074	-0.173228	-0.086046	-0.312174	-0.130894	0.017861	-0.446332	-0.098102	0.209620	-0.059816	0.443590
21.632812	-0.037626	-0.505058	-0.045213	-0.398564	-0.060252	-0.005206	-0.213596	-0.441499	-0.383411	-0.210850	0.090552	-0.245262	-0.163730	-0.039458	-0.475687	-0.028395	0.116905	-0.050523	0.562460
21.648438	-0.005779	-0.573449	-0.063944	-0.351004	-0.177863	-0.116244	-0.168892	-0.473949	-0.304147	-0.416859	0.056062	-0.237233	-0.199644	-0.167651	-0.409891	-0.029906	-0.106667	-0.022269	0.264587
21.664062	-0.056936	-0.385395	-0.037343	-0.207931	-0.225905	-0.350389	-0.203754	-0.316245	-0.207172	-0.278783	-0.037466	-0.239036	-0.181188	-0.231336	-0.337232	-0.054541	-0.080395	0.006343	-0.040671
21.679688	-0.036049	-0.053078	-0.082440	-0.002593	-0.172421	-0.332240	-0.144308	-0.080758	-0.160505	0.104361	-0.114030	-0.018604	-0.035393	-0.225729	-0.229729	-0.070967	0.128232	-0.039198	-0.063330
21.695312	-0.022090	0.045002	-0.070279	0.229490	-0.057294	-0.026834	-0.051356	0.097307	0.045577	0.251977	-0.117565	0.075833	0.138148	-0.180199	-0.113229	0.008499	-0.018263	-0.135241	-0.057122
21.710938	-0.154129	0.010650	0.085573	0.192515	-0.039981	0.145789	0.048738	-0.037020	0.217116	0.061766	-0.045509	-0.089674	0.110268	-0.161942	-0.156321	0.040806	-0.284295	-0.102569	-0.093731
21.726562	-0.116455	0.001342	0.151528	0.146035	-0.049482	0.150922	0.219640	-0.174079	0.138184	-0.020259	-0.028170	-0.005785	0.026286	-0.174607	-0.199015	-0.065149	-0.319879	0.087754	-0.106982
21.742188	0.104746	-0.053615	0.141029	0.212053	0.070625	0.073288	0.438195	0.016257	0.154174	-0.001215	0.066176	0.284904	-0.030706	-0.125390	-0.164172	-0.105979	-0.252252	0.249949	-0.062661
21.757812	0.190037	-0.007252	0.155561	0.254161	0.164332	-0.051411	0.736011	0.281140	0.292593	-0.120863	0.146912	0.418763	-0.063293	-0.099206	-0.198287	-0.051597	-0.095033	0.287004	0.106194
21.773438	0.131071	0.128167	0.228431	0.334670	0.091552	0.003222	0.833490	0.362609	0.444874	-0.135531	0.070695	0.432314	0.093113	-0.094930	-0.160954	-0.038050	0.109024	0.242622	0.277099
21.789062	0.047757	0.180764	0.323713	0.348736	0.027552	0.187884	0.476008	0.225541	0.495980	-0.027475	0.051547	0.211275	0.199393	-0.032431	0.093011	-0.154352	0.282182	0.222893	0.400805
21.804688	0.029809	0.092597	0.299547	0.235156	0.042882	0.158172	0.204434	0.082351	0.347533	-0.021629	0.073569	-0.073268	0.087658	0.039776	0.210798	-0.202807	0.321335	0.252825	0.732354
21.820312	0.077166	0.144086	0.195968	0.185889	-0.026097	-0.036006	0.216154	0.085670	0.274443	-0.091761	-0.005748	0.085121	0.015196	0.077668	0.057744	-0.120543	0.348764	0.178093	1.000000
21.835938	0.222533	0.466001	0.144085	0.355516	-0.064567	-0.125651	0.255063	0.181039	0.281197	-0.006342	-0.054360	0.536586	0.108352	0.127600	0.107500	-0.065535	0.334246	0.032065	0.768704
21.851562	0.378615	0.533247	0.177085	0.486290	0.012612	-0.103594	0.371907	0.225813	0.219292	0.144188	0.038072	0.645183	0.246300	0.130023	0.267014	0.070838	0.194126	0.018420	0.418867
21.867188	0.393177	0.399664	0.141694	0.352146	0.023507	0.064306	0.435594	0.185589	0.046109	0.185289	0.159115	0.407613	0.190060	-0.030645	0.215572	0.249624	0.189892	0.089472	0.181462
21.882812	0.261511	0.290929	0.066117	0.136882	-0.029543	0.256420	0.504373	0.192540	-0.094719	0.186174	0.224559	0.232568	0.027472	-0.121499	0.179313	0.326963	0.150844	0.083863	-0.056899
21.898438	0.088826	0.126324	0.163747	0.055474	-0.048182	0.197347	0.545345	0.245053	-0.002989	0.266424	0.246214	0.087720	-0.009556	-0.018529	0.152440	0.209960	0.024483	0.013022	-0.173349
21.914062	0.064986	0.127139	0.230134	0.096841	-0.003776	0.107344	0.251843	0.164253	0.079341	0.450214	0.253423	0.042796	0.014625	0.041228	0.022349	-0.031920	0.110760	-0.066229	-0.091149
21.929688	0.053157	0.206984	0.110086	0.101661	0.038558	0.168692	-0.010517	-0.134930	0.010426	0.546552	0.273072	0.135501	0.039155	0.041090	-0.071929	-0.138929	0.253292	-0.083134	-0.000767
21.945312	-0.045288	0.132775	-0.052407	0.126434	0.010286	0.149433	0.003486	-0.322367	0.023707	0.460887	0.241573	0.133685	0.035561	0.081877	-0.055927	-0.112965	0.190341	0.005829	-0.044345
21.960938	-0.022205	-0.027566	-0.074676	0.213950	-0.028986	-0.010195	0.052341	-0.145954	0.117079	0.274186	0.127807	-0.030715	0.039311	0.126162	0.097544	0.004304	0.113181	0.057928	0.006148
21.976562	0.059596	-0.058240	0.069478	0.284591	-0.043848	-0.066821	0.054215	0.044963	0.085691	0.110453	0.090913	-0.140124	0.122032	0.151420	0.121957	0.165866	0.232617	0.017470	0.093175
21.992188	0.040347	0.077072	0.081681	0.219226	-0.168059	0.051692	0.063562	0.006008	-0.051604	-0.018333	0.136943	-0.000220	0.294778	0.077524	-0.081505	0.246929	0.357259	-0.009916	-0.069351
22.007812	0.012866	0.181962	-0.012605	-0.006005	-0.305939	0.131807	0.043605	-0.007459	-0.190467	-0.009992	0.073933	0.086860	0.396433	-0.094414	-0.226015	0.240371	0.302759	0.044972	-0.222909
22.023438	-0.038691	0.106977	-0.051839	-0.039766	-0.225726	0.133741	-0.071243	-0.046804	-0.317340	0.117301	-0.062546	-0.114894	0.154394	-0.101901	-0.217057	0.157757	0.154770	0.091701	-0.020402
22.039062	-0.132345	-0.106436	-0.102894	0.105421	-0.100022	0.104569	-0.193140	-0.243417	-0.477688	0.140291	0.019893	-0.214482	-0.144965	0.007442	-0.036896	0.057043	0.023706	-0.018577	0.261992
22.054688	-0.157194	-0.254789	-0.091691	-0.009217	-0.061127	-0.010600	-0.227725	-0.310981	-0.500752	0.139995	0.290185	-0.014543	-0.092854	-0.081135	0.088686	0.005438	-0.144977	-0.096463	0.213433
22.070312	-0.143558	-0.304520	0.022626	-0.262422	-0.067980	-0.144256	-0.170192	-0.270295	-0.280002	0.077526	0.333912	0.145724	0.001025	-0.235122	-0.023284	0.029759	-0.330782	-0.038987	0.069054
22.085938	-0.124984	-0.324816	0.087671	-0.299285	-0.189050	-0.182175	-0.240581	-0.277457	-0.149254	-0.067718	0.184231	0.087171	-0.121415	-0.191306	-0.113740	0.058683	-0.396504	-0.037723	0.102914
22.101562	-0.127224	-0.286960	-0.025690	-0.180896	-0.296720	-0.145429	-0.516163	-0.229942	-0.149626	-0.158717	0.067126	-0.086938	-0.207795	-0.088482	-0.078831	-0.033756	-0.460682	-0.053140	0.156714
22.117188	-0.223729	-0.344515	-0.163704	-0.119667	-0.305922	-0.107959	-0.592660	-0.232355	-0.121484	-0.341848	-0.080338	-0.230766	-0.248967	-0.070137	-0.082399	-0.147465	-0.479666	-0.045881	0.123687
22.132812	-0.303236	-0.346102	-0.207739	-0.210824	-0.318771	-0.094709	-0.373473	-0.250601	-0.200891	-0.444626	-0.146076	-0.162191	-0.289644	-0.075939	-0.173911	-0.201178	-0.267506	-0.152730	0.085942
22.148438	-0.185880	-0.146140	-0.140718	-0.316906	-0.231334	-0.095864	-0.163426	-0.066112	-0.214097	-0.368964	-0.089417	0.010497	-0.147123	-0.054499	-0.240367	-0.215330	-0.075642	-0.192758	0.054512
22.164062	-0.046035	-0.088435	0.017026	-0.166595	-0.113741	-0.026232	-0.131320	0.040117	-0.145380	-0.417763	-0.044464	-0.040693	-0.045670	-0.039281	-0.236600	-0.194299	-0.049948	0.032409	0.041668
22.179688	-0.043508	-0.153094	0.125881	0.137329	-0.100266	0.062335	-0.246873	-0.112195	-0.196016	-0.428369	0.011698	-0.300116	-0.141221	-0.062907	-0.162831	-0.197469	-0.027293	0.257409	0.102663
22.195312	-0.070436	-0.129995	0.192959	0.208684	-0.075836	0.040001	-0.393602	-0.254562	-0.162631	-0.361075	0.045538	-0.476247	-0.125591	-0.082760	-0.029036	-0.241685	0.087552	0.324174	0.106719
22.210938	-0.034022	0.033329	0.169322	0.214249	0.017146	0.018707	-0.398286	-0.126953	-0.012636	-0.394505	0.020666	-0.401283	0.083864	-0.052656	-0.007395	-0.190641	0.136429	0.305491	-0.017352
22.226562	0.053577	0.182960	0.179291	0.337957	0.120417	0.052338	-0.067904	0.130488	0.271883	-0.361148	-0.010592	-0.277716	0.225412	0.006006	-0.169193	0.017768	0.186651	0.275021	-0.121304
22.242188	0.101048	0.140871	0.301917	0.297522	0.220257	0.073408	0.168741	0.230564	0.503058	-0.172682	-0.005535	-0.288161	0.210631	-0.000968	-0.319044	0.076898	0.349008	0.242400	0.021837
22.257812	0.122094	0.006078	0.329027	0.093046	0.288670	0.113834	0.047521	0.215604	0.515701	0.041718	0.130447	-0.280191	0.165870	0.054832	-0.378240	-0.107167	0.269158	0.152743	0.267372
22.273438	0.074971	-0.134421	0.383948	0.004264	0.183782	0.125296	-0.050815	0.205138	0.430047	0.064138	0.148852	-0.156920	0.007905	0.215853	-0.349329	-0.194281	0.175078	0.127254	0.181188
22.289062	0.033820	-0.039693	0.448027	0.188971	0.049580	0.043338	-0.053912	0.328677	0.192089	-0.145406	-0.096297	0.099349	-0.079821	0.250420	-0.221528	-0.084882	0.283039	0.187298	-0.027044
22.304688	0.125492	0.259133	0.398390	0.461582	0.092567	0.180786	0.126194	0.501730	0.030779	-0.243639	-0.177247	0.205806	0.188764	0.217200	-0.095106	0.027719	0.230657	0.237911	0.063348
22.320312	0.180279	0.369820	0.390609	0.504175	0.170547	0.557995	0.406330	0.491827	0.099524	-0.057960	-0.094373	-0.005957	0.466753	0.198432	0.083409	0.033060	0.136345	0.308618	0.156623
22.335938	0.136922	0.424302	0.310628	0.367200	0.297739	0.662655	0.456067	0.360001	0.105186	0.194720	0.035969	-0.009600	0.432368	0.132693	0.209709	-0.024799	0.153356	0.351843	-0.048244
22.351562	0.087292	0.470338	0.233380	0.265260	0.497279	0.528439	0.369017	0.236960	-0.047862	0.362284	0.253052	0.155315	0.239465	0.083450	0.200234	0.006950	0.094360	0.371470	-0.118840
22.367188	0.157479	0.365916	0.388914	0.212925	0.542940	0.413492	0.196415	0.200272	-0.145303	0.642693	0.259704	0.153456	0.124236	0.114433	0.189582	0.144104	-0.060940	0.405642	0.027067
22.382812	0.257480	0.304252	0.435989	0.146819	0.471781	0.287667	-0.066931	0.267403	-0.227392	0.867773	0.056607	0.102134	0.113946	0.209265	0.305183	0.239129	-0.041797	0.362193	-0.032457
22.398438	0.163734	0.276296	0.328215	0.162788	0.367069	0.193857	-0.115337	0.286896	-0.294669	0.677211	-0.040237	-0.043471	0.029140	0.283061	0.478929	0.259686	0.119766	0.287225	-0.053622
22.414062	0.005090	0.124016	0.245988	0.255270	0.223335	0.152009	-0.002301	0.392782	-0.260296	0.410024	0.038718	-0.164932	-0.155041	0.252268	0.305479	0.266774	0.235947	0.227577	0.074023
22.429688	-0.042482	-0.027106	0.179991	0.232556	0.138084	0.093994	-0.063712	0.602531	-0.147135	0.220420	0.179455	-0.110225	-0.184363	0.127822	-0.010725	0.232618	0.308319	0.158074	0.099337
22.445312	-0.003876	-0.057876	0.198504	0.161000	0.080981	0.010436	-0.119862	0.500361	0.001476	0.053106	0.229113	-0.085142	-0.068586	0.052679	-0.005388	0.131166	0.249498	0.126038	-0.006318
22.460938	0.034134	0.002085	0.159514	0.039864	-0.012360	0.033525	-0.004705	0.212956	0.025813	0.007703	0.138206	-0.214344	-0.152527	0.131202	0.142133	0.071974	0.145762	0.108631	-0.298455
22.476562	0.068038	0.104694	0.070573	-0.076755	-0.105110	0.177017	0.115028	0.072234	-0.060441	-0.029663	0.046238	-0.365557	-0.300565	0.225001	0.021903	0.034056	0.086195	0.003205	-0.499937
22.492188	0.075526	0.023862	0.035762	-0.003665	-0.121253	0.191686	0.256713	-0.023212	-0.178125	-0.062413	0.047543	-0.385374	-0.156954	0.151855	-0.246869	-0.071506	0.096537	-0.158194	-0.345524
22.507812	-0.022435	-0.191790	0.017105	-0.042206	-0.050259	0.020645	0.332428	-0.069242	-0.266276	0.110062	0.077813	-0.230099	0.081126	-0.083368	-0.248405	-0.194333	0.080032	-0.152241	-0.218202
22.523438	-0.170756	-0.271200	0.078809	-0.208224	-0.057881	-0.093765	0.172611	-0.048687	-0.312758	0.319941	0.068038	-0.051431	0.112890	-0.270456	-0.103644	-0.233585	-0.014893	-0.012480	-0.379565
22.539062	-0.271620	-0.346168	0.106982	-0.209551	-0.174811	-0.102604	-0.123304	-0.197388	-0.355906	0.167522	-0.036194	-0.031452	-0.034930	-0.253766	-0.115069	-0.189265	-0.069297	0.006015	-0.508336
22.554688	-0.234422	-0.483490	0.059857	-0.222042	-0.182034	-0.106645	-0.296031	-0.323046	-0.362243	-0.215805	-0.205376	-0.239988	-0.138028	-0.171075	-0.212922	-0.131360	-0.120775	-0.050674	-0.527044
22.570312	-0.110396	-0.522944	0.100916	-0.271967	-0.104555	-0.139034	-0.361090	-0.133740	-0.393762	-0.452100	-0.240723	-0.422147	-0.143517	-0.143829	-0.102550	-0.116095	-0.177319	-0.062226	-0.594682
22.585938	-0.089583	-0.508092	0.132629	-0.236084	-0.098697	-0.204804	-0.501392	-0.116627	-0.407922	-0.560104	-0.163961	-0.152998	-0.205859	-0.122950	0.092027	-0.176928	-0.176202	-0.070173	-0.581435
22.601562	-0.141142	-0.526582	-0.049625	-0.216135	-0.118175	-0.290379	-0.456701	-0.434800	-0.365017	-0.603362	-0.154571	0.124124	-0.246083	-0.180949	-0.004454	-0.146602	-0.099749	-0.073436	-0.567165
22.617188	-0.213424	-0.499855	-0.235043	-0.203835	-0.171566	-0.333483	-0.252271	-0.487520	-0.368629	-0.476314	-0.166063	-0.028495	-0.179646	-0.232694	-0.173572	-0.033555	-0.060096	-0.073993	-0.639588
22.632812	-0.296517	-0.399556	-0.096631	-0.149520	-0.236472	-0.198168	-0.271184	-0.200498	-0.341640	-0.320160	-0.138801	-0.170087	-0.188126	-0.149215	-0.092892	-0.030205	-0.055063	-0.034708	-0.569458
22.648438	-0.215293	-0.137480	0.101115	-0.030686	-0.211658	-0.065505	-0.207980	0.012777	-0.244973	-0.162337	-0.042814	-0.119690	-0.262698	-0.068970	0.040124	-0.097351	-0.090141	0.041305	-0.400203
22.664062	-0.052830	0.177727	0.021618	0.132015	-0.154327	-0.204145	0.103910	0.092790	-0.072093	-0.003233	0.071948	-0.031402	-0.173736	0.076177	0.030899	-0.118047	-0.289337	0.039275	-0.243801
22.679688	0.003238	0.184480	-0.055358	0.062427	-0.102493	-0.359008	0.244006	0.141440	0.165285	-0.024637	0.052823	-0.065954	-0.045927	0.186331	0.012911	-0.027966	-0.397228	0.027383	-0.212791
22.695312	0.030004	0.092970	0.126686	-0.124162	-0.013956	-0.215509	0.349893	0.101015	0.394840	-0.075150	-0.076469	-0.116179	-0.005128	0.035750	0.015602	0.064044	-0.228716	0.070362	-0.353656
22.710938	0.090600	0.193340	0.236158	0.087262	0.140675	0.023643	0.430366	0.067673	0.491804	-0.085695	-0.132637	0.005840	0.072403	-0.115537	-0.016399	0.105980	-0.145308	0.114658	-0.325653
22.726562	0.143041	0.255814	0.120873	0.350367	0.329765	0.089429	0.187792	0.019874	0.258159	-0.124310	-0.097676	-0.008701	0.116020	-0.116389	-0.025734	0.118976	-0.151614	0.214742	-0.168759
22.742188	0.111930	0.180343	0.080094	0.225259	0.393912	0.114709	0.084431	-0.116602	0.022953	-0.101638	-0.059203	-0.016834	0.159897	-0.084968	-0.076567	0.062930	0.057441	0.308061	-0.159234
22.757812	0.074225	0.181247	0.145733	0.104666	0.315259	0.247364	0.255491	-0.095551	0.104848	0.043828	0.017369	0.227363	0.159720	-0.039466	-0.140621	-0.010825	0.324888	0.281892	-0.167064
22.773438	0.221904	0.255796	0.200504	0.143270	0.353857	0.373019	0.320923	0.197067	0.157199	0.223598	0.084855	0.325182	0.022807	0.101910	-0.135109	-0.024543	0.470341	0.188994	-0.161073
22.789062	0.366982	0.187706	0.394577	0.062082	0.485611	0.445545	0.251384	0.437022	0.131472	0.278706	0.092654	0.295135	-0.065761	0.266607	0.015465	0.012619	0.462962	0.110922	-0.213076
22.804688	0.276685	0.073187	0.581862	-0.131132	0.430823	0.441778	0.120117	0.367300	0.256857	0.312755	0.147720	0.256200	-0.082872	0.256462	0.242078	-0.009872	0.376339	0.117309	-0.202884
22.820312	0.131179	0.106850	0.590566	-0.081123	0.289992	0.303126	0.132171	0.220306	0.351246	0.445849	0.299520	-0.044359	-0.045217	0.359090	0.323552	-0.027509	0.318680	0.183924	-0.094563
22.835938	0.138617	0.309449	0.682312	0.213012	0.202681	0.162021	0.293710	0.252094	0.283163	0.657935	0.404290	-0.191006	0.182008	0.519793	0.280555	0.001690	0.269004	0.209047	-0.108563
22.851562	0.225013	0.533898	0.680865	0.350751	0.143473	0.093681	0.518851	0.441733	0.234100	0.639649	0.442541	0.275624	0.389303	0.375549	0.224967	0.016272	0.258427	0.175615	-0.290056
22.867188	0.215314	0.655681	0.455100	0.380939	0.173766	0.078347	0.718599	0.468102	0.262567	0.268865	0.392198	0.683406	0.275474	0.273918	0.304869	0.048427	0.283749	0.134969	-0.281399
22.882812	0.125835	0.647164	0.420454	0.426124	0.218905	0.187552	0.593142	0.383498	0.322352	0.071546	0.208195	0.577140	0.128449	0.303223	0.481853	0.116736	0.328260	0.111607	0.025834
22.898438	0.122157	0.526025	0.530733	0.288072	0.217393	0.321159	0.345649	0.487901	0.352281	0.228524	0.121441	0.249668	0.191410	0.207346	0.503417	0.189870	0.332347	0.124385	0.330754
22.914062	0.215580	0.398918	0.448502	0.088402	0.255505	0.290665	0.376399	0.484423	0.249405	0.278494	0.093169	-0.080715	0.229858	-0.006936	0.355781	0.148934	0.249489	0.181606	0.286523
22.929688	0.161656	0.184599	0.274899	0.028076	0.269933	0.138305	0.470677	0.288432	0.097384	0.045432	0.058966	-0.222459	0.185424	-0.094033	0.227986	0.090624	0.211738	0.224383	-0.077825
22.945312	-0.001214	-0.000563	0.265275	0.093879	0.176287	0.001690	0.278963	0.116868	-0.056323	-0.073219	0.076472	-0.227335	0.243611	0.152895	0.284381	0.110449	0.251724	0.170664	-0.199180
22.960938	-0.073499	0.071046	0.364088	0.225183	0.049408	-0.036398	0.027194	0.094972	-0.153315	-0.021787	0.002529	-0.083652	0.229545	0.379730	0.386511	0.090207	0.266237	0.043865	-0.077747
22.976562	-0.108106	0.180593	0.264025	0.313513	-0.012776	-0.022506	0.076246	0.202390	-0.158059	0.064159	-0.078168	0.221828	-0.008150	0.279070	0.178334	0.085816	0.154588	0.035849	-0.259078
22.992188	-0.108870	0.065016	0.001269	0.206977	-0.010242	-0.025925	0.137591	0.076342	-0.149398	0.157615	-0.049123	0.204439	-0.092193	0.092378	-0.104223	0.075955	0.019919	0.133555	-0.542391
23.007812	-0.076942	-0.151703	-0.094592	-0.052128	0.039019	-0.123484	-0.085940	-0.244438	-0.099646	0.127196	-0.046194	-0.061553	0.077761	-0.010908	-0.053134	-0.000924	0.008426	0.077767	-0.477435
23.023438	-0.072490	-0.300272	-0.059887	-0.203628	0.090979	-0.244268	-0.179204	-0.345445	-0.028265	-0.014524	-0.051362	-0.142101	0.164554	-0.062939	0.081396	0.014945	-0.097454	-0.040935	-0.223318
23.039062	-0.044643	-0.396510	-0.070635	-0.223555	0.096794	-0.162878	-0.054070	-0.263253	0.020535	-0.172466	0.009288	-0.181590	0.040549	-0.108346	0.012554	0.038522	-0.351769	-0.104099	-0.061275
23.054688	-0.053230	-0.360523	-0.106271	-0.202067	0.063985	-0.035081	-0.090108	-0.082122	0.010858	-0.217586	-0.025833	-0.202964	-0.083760	-0.148627	-0.098214	-0.024840	-0.433313	-0.174276	-0.132685
23.070312	-0.153895	-0.229823	-0.171623	-0.116913	-0.066255	-0.044031	-0.202913	0.150703	-0.008061	-0.113640	-0.105267	-0.001214	-0.047501	-0.133299	-0.121944	-0.021074	-0.290884	-0.220790	-0.381955
23.085938	-0.209241	-0.236665	-0.267856	-0.044598	-0.229457	-0.050511	-0.251482	0.118204	0.008804	-0.141681	-0.104841	0.104460	-0.054568	-0.094035	-0.251300	-0.011424	-0.172650	-0.256924	-0.520697
23.101562	-0.206085	-0.381122	-0.301730	-0.016386	-0.315084	-0.131332	-0.334029	-0.086482	-0.039357	-0.367399	-0.136358	-0.129204	-0.213132	-0.076523	-0.413059	-0.114329	-0.269375	-0.236815	-0.425554
23.117188	-0.161958	-0.437371	-0.262907	0.091412	-0.315343	-0.258571	-0.359131	-0.221083	-0.142353	-0.495588	-0.108551	-0.316273	-0.314157	-0.117949	-0.382836	-0.230150	-0.413414	-0.192062	-0.238160
23.132812	-0.067853	-0.314848	-0.261379	0.151286	-0.209127	-0.161319	-0.175185	-0.353551	-0.112611	-0.426068	0.014103	-0.279655	-0.245563	-0.119602	-0.263273	-0.162417	-0.271412	-0.101325	-0.218108
23.148438	0.051507	0.018975	-0.255076	0.158445	-0.027692	0.004472	-0.005797	-0.367916	0.157998	-0.063429	0.085182	-0.006219	-0.068670	0.023787	-0.061866	0.047250	-0.021770	0.079818	-0.289057
23.164062	0.178787	0.420136	-0.087935	0.343412	0.144497	0.061763	-0.040321	-0.104948	0.481311	0.330710	0.167003	0.328598	0.162958	0.146534	0.159725	0.146990	0.027110	0.198764	-0.190508
23.179688	0.276135	0.475726	0.187415	0.463622	0.208220	0.107999	-0.080233	0.098661	0.562903	0.303016	0.281412	0.344371	0.384661	0.214425	0.197054	0.119334	0.021928	0.232916	-0.023360
23.195312	0.309211	0.263507	0.318395	0.350007	0.218229	0.216099	-0.084568	-0.016581	0.401659	0.090350	0.277479	0.119494	0.532302	0.306573	0.059787	0.110782	0.192620	0.169253	0.056064
23.210938	0.326008	0.251116	0.248557	0.161978	0.279822	0.334487	-0.089909	-0.087777	0.314587	0.189196	0.138120	-0.050234	0.454180	0.355483	-0.086636	0.120315	0.368430	0.042497	0.023366
23.226562	0.370529	0.403149	0.340720	0.003826	0.373192	0.368627	-0.049634	0.030598	0.417283	0.437928	0.016211	-0.000028	0.281931	0.454898	-0.027559	0.096334	0.321123	0.007074	-0.067910
23.242188	0.316126	0.503677	0.536278	0.016876	0.410767	0.311442	-0.034648	0.106299	0.475251	0.564382	0.019355	-0.015023	0.248820	0.610636	0.173908	0.077557	0.294591	0.102735	-0.087005
23.257812	0.264660	0.532059	0.446835	0.086755	0.365971	0.183500	-0.092326	0.189389	0.315403	0.746081	0.133645	-0.273349	0.161990	0.718408	0.270891	0.032123	0.289920	0.231686	-0.046906
23.273438	0.311717	0.405279	0.260169	0.119789	0.338046	0.126617	-0.123778	0.359287	0.045339	0.761555	0.200933	-0.209716	0.020711	0.664444	0.222196	-0.009336	0.186956	0.286133	-0.167956
23.289062	0.283770	0.248777	0.200554	0.174080	0.303527	0.220631	-0.070637	0.473121	0.058914	0.574486	0.104999	0.278313	-0.009031	0.320009	0.110427	0.059419	0.086421	0.297086	-0.417577
23.304688	0.203453	0.195744	0.204592	0.242863	0.223165	0.294343	-0.039075	0.475548	0.302509	0.426386	0.049361	0.530799	0.112207	0.036027	0.009687	0.106117	-0.143105	0.310769	-0.340960
23.320312	0.207659	0.126574	0.194672	0.391068	0.193148	0.279261	-0.031712	0.377575	0.293003	0.329467	0.118145	0.343883	0.205752	-0.018253	0.025760	0.116151	-0.400900	0.290170	-0.008960
23.335938	0.242213	-0.011267	0.185212	0.380056	0.261330	0.238284	0.056005	0.249894	0.129125	0.303593	0.094621	0.152540	0.094195	-0.054854	0.152961	0.241743	-0.404386	0.270334	0.005383
23.351562	0.170425	-0.118057	0.200691	0.151299	0.340528	0.167488	0.203773	0.091311	-0.034509	0.217979	-0.040959	0.112568	0.015997	-0.058277	0.170027	0.229910	-0.075928	0.287945	-0.107473
23.367188	0.152850	-0.061724	0.147090	0.082964	0.306837	0.075193	0.287855	-0.106295	-0.115687	0.090275	-0.142890	0.121038	0.049497	0.076356	0.033242	-0.013969	0.259157	0.240436	0.075564
23.382812	0.219193	0.023373	0.014722	0.078423	0.135090	-0.127941	0.391469	-0.162389	0.090932	-0.003169	-0.083167	0.296444	-0.021111	0.192912	-0.118144	-0.085597	0.277154	0.177511	0.129393
23.398438	0.174754	0.091243	-0.023062	-0.040127	-0.069543	-0.308997	0.530021	-0.148512	0.218632	-0.046126	0.048997	0.489489	-0.102896	0.143741	-0.286740	0.052787	0.207293	0.163374	-0.187910
23.414062	0.071361	0.192027	0.044497	-0.021802	-0.078398	-0.196113	0.559045	-0.217040	0.084130	-0.151457	0.042260	0.449771	-0.015994	0.156302	-0.294197	0.088502	0.082963	0.088228	-0.469697
23.429688	-0.003906	0.099222	0.014810	0.107327	0.091641	-0.010855	0.570989	-0.223149	0.016552	-0.253901	-0.021814	0.200498	0.031654	0.166139	-0.013273	-0.060899	-0.107873	0.033943	-0.570834
23.445312	-0.034021	-0.059780	0.022280	0.100466	0.131328	0.076044	0.323309	-0.142444	-0.007716	-0.026452	-0.037916	-0.039095	-0.075297	-0.027347	0.155623	-0.196602	-0.215138	0.070778	-0.605512
23.460938	-0.067679	-0.156956	0.132218	-0.032634	0.012238	0.153708	-0.200944	-0.116101	-0.066006	0.175543	0.028303	-0.017648	-0.105116	-0.186833	-0.011912	-0.185197	-0.313582	0.087709	-0.608600
23.476562	-0.090688	-0.290313	0.167853	-0.203608	-0.115106	0.062672	-0.395702	-0.140119	-0.169064	0.042610	0.164881	0.047377	-0.079453	-0.255692	-0.229843	-0.165640	-0.238809	0.028876	-0.467665
23.492188	-0.054851	-0.355222	0.158336	-0.269730	-0.169698	-0.170895	-0.221606	-0.165307	-0.310638	-0.172689	0.130965	-0.069025	-0.223089	-0.392508	-0.304803	-0.206710	-0.072789	-0.053612	-0.223850
23.507812	-0.058424	-0.345206	0.141959	-0.277369	-0.168003	-0.162725	-0.132924	-0.250240	-0.335528	-0.372524	-0.024665	-0.176428	-0.422475	-0.416052	-0.267265	-0.102446	-0.059598	-0.068547	-0.132559
23.523438	-0.079471	-0.306315	0.216539	-0.414166	-0.197232	-0.030063	-0.351065	-0.294653	-0.301417	-0.371738	-0.021615	-0.215953	-0.432307	-0.260024	-0.198240	0.118779	0.085026	-0.078474	-0.174781
23.539062	-0.060479	-0.266292	0.182651	-0.534689	-0.248812	-0.120186	-0.474883	-0.256584	-0.256304	-0.054607	0.013244	-0.221613	-0.293116	-0.148598	-0.138449	0.121427	0.097760	-0.132016	-0.153764
23.554688	-0.078545	-0.305144	-0.153994	-0.483772	-0.302018	-0.246276	-0.276071	-0.254451	-0.222475	0.135181	-0.089522	-0.190816	-0.115591	-0.123544	-0.108601	-0.041619	-0.255914	-0.145088	-0.175518
23.570312	-0.200279	-0.441554	-0.366275	-0.272264	-0.350913	-0.162743	-0.298418	-0.261408	-0.291423	-0.024237	-0.234208	-0.164705	0.008784	-0.130266	-0.143300	-0.139694	-0.327673	-0.140194	-0.294044
23.585938	-0.370920	-0.519814	-0.317321	-0.026682	-0.361342	0.003410	-0.562862	-0.428302	-0.399873	-0.157786	-0.319953	-0.261169	-0.038531	-0.127816	-0.120834	-0.134385	-0.117735	-0.131055	-0.270408
23.601562	-0.419940	-0.502560	-0.192694	-0.025823	-0.242147	0.023001	-0.486651	-0.682382	-0.393665	-0.196016	-0.254289	-0.527835	-0.167803	-0.057486	-0.026426	-0.079716	-0.035332	-0.116461	-0.268882
23.617188	-0.326929	-0.410358	0.042996	-0.153856	-0.075642	-0.042459	-0.191096	-0.634680	-0.327325	-0.202573	-0.077751	-0.570010	-0.180690	-0.007702	0.018101	-0.017540	-0.087962	-0.103301	-0.321612
23.632812	-0.078904	-0.110517	0.243320	0.059856	-0.008962	0.088167	-0.132708	-0.313247	-0.134946	0.028570	-0.026213	-0.046889	0.010547	0.018600	0.055962	0.067948	-0.139362	-0.033313	-0.131160
23.648438	0.236105	0.267623	0.197908	0.400833	0.107467	0.398390	-0.128397	0.092625	0.273025	0.371522	-0.023551	0.593771	0.316662	0.188433	0.103969	0.123923	0.061008	0.047748	-0.029699
23.664062	0.397367	0.425844	0.148584	0.429809	0.362217	0.517406	-0.033960	0.468751	0.523886	0.455483	0.128704	0.727388	0.595238	0.274306	0.148980	0.130024	0.259892	0.056977	-0.056451
23.679688	0.371684	0.297172	0.240887	0.311940	0.525725	0.368930	0.027340	0.538921	0.667207	0.194799	0.243686	0.451923	0.647827	0.117634	0.266749	0.109789	0.188477	0.026769	0.077562
23.695312	0.225669	0.079325	0.164399	0.283241	0.472787	0.232266	0.195363	0.423145	0.752915	-0.047703	0.158479	0.159160	0.492041	0.048708	0.342082	0.099693	0.173104	0.045088	0.048833
23.710938	0.157785	-0.028608	-0.053332	0.247596	0.388140	0.186937	0.351648	0.467783	0.497148	-0.049487	0.017446	-0.106523	0.336833	0.121480	0.303273	0.100758	0.225845	0.084356	-0.117537
23.726562	0.182945	0.012842	-0.109985	0.063122	0.353384	0.206339	0.434732	0.374409	0.259646	-0.018073	0.020248	-0.398524	0.159937	0.095423	0.282973	0.132407	0.157845	0.144425	-0.166178
23.742188	0.112942	0.112205	-0.029832	-0.040749	0.291812	0.269500	0.556298	0.030313	0.260426	0.136900	0.112103	-0.405682	0.030797	-0.019567	0.217571	0.214062	0.027105	0.204094	-0.142322
23.757812	0.043332	0.132045	0.015642	-0.081710	0.127479	0.238792	0.415970	-0.210360	0.212359	0.379796	0.108728	-0.080661	0.078772	-0.057495	0.100070	0.119101	0.007713	0.142177	-0.017537
23.773438	0.120350	0.162497	0.024087	-0.129893	-0.081887	0.104285	0.263128	-0.289890	0.084327	0.305994	0.026348	0.096654	0.199426	-0.064396	0.002160	-0.137501	0.128137	0.117559	0.036960
23.789062	0.187278	0.295896	0.028177	0.126347	-0.027656	0.074818	0.335297	-0.271583	0.012100	0.114078	-0.052919	0.075042	0.121955	0.004926	-0.060686	-0.154461	0.154708	0.131865	-0.148323
23.804688	0.095632	0.287244	0.021770	0.319130	0.184076	0.165871	0.296626	-0.168577	-0.028628	0.196250	-0.103389	0.105510	-0.074917	0.166126	0.033810	-0.010642	0.090951	0.054389	-0.303983
23.820312	0.026306	0.104140	0.082038	0.261476	0.188030	0.206887	0.324250	0.004754	-0.032012	0.399829	-0.034162	0.099714	-0.067278	0.216367	0.128223	0.053146	0.101519	0.109796	-0.261107
23.835938	0.049610	0.087629	0.165931	0.304638	0.119162	0.211957	0.526487	0.137690	0.148306	0.457142	0.122987	-0.014216	0.052131	0.173042	0.036769	0.164685	0.197957	0.233780	-0.242096
23.851562	-0.028036	0.206472	0.194614	0.277131	0.087663	0.181531	0.374861	0.341608	0.270408	0.418516	0.173015	-0.063316	0.150372	0.089174	0.010108	0.291025	0.208796	0.161986	-0.262231
23.867188	-0.130765	0.234075	0.178873	0.169529	0.091076	0.072724	-0.101742	0.645218	0.070068	0.465070	0.112075	0.045233	0.251153	0.044464	0.118963	0.359702	0.137114	0.046594	-0.027391
23.882812	-0.129367	0.253712	0.222829	0.135299	0.136726	-0.004007	-0.097619	0.519739	-0.167696	0.453063	0.105550	0.164812	0.223589	0.094114	0.134669	0.298175	0.045808	0.026981	0.350377
23.898438	-0.103502	0.213673	0.264552	0.081226	0.061760	-0.055769	0.160707	0.152971	-0.268170	0.178880	0.112830	0.132894	0.079868	0.162217	-0.017313	0.099438	-0.125902	0.033175	0.535556
23.914062	-0.081152	0.036142	0.214091	-0.090604	-0.089784	-0.062792	0.056019	0.100116	-0.321524	-0.228585	-0.053130	0.248934	0.008232	0.250619	-0.092208	-0.010716	-0.146802	0.016070	0.523604
23.929688	-0.050203	-0.085865	0.261434	-0.176078	-0.157601	0.035546	-0.155673	0.105186	-0.334366	-0.412891	-0.201264	0.452466	-0.062418	0.275837	0.041010	-0.072491	-0.181583	-0.017027	0.315125
23.945312	-0.071791	-0.117588	0.288435	-0.045521	-0.099778	0.051674	-0.209145	-0.175838	-0.363686	-0.347407	-0.069125	0.250700	-0.209905	0.158160	0.092989	-0.138805	-0.329886	-0.058576	0.015812
23.960938	-0.199737	-0.093147	0.107448	-0.000692	-0.027501	-0.020902	-0.113340	-0.479461	-0.397401	-0.346756	0.090033	-0.071212	-0.237983	0.023408	-0.037268	-0.138276	-0.132253	-0.143171	-0.273937
23.976562	-0.305952	-0.061027	-0.076256	-0.007407	-0.095583	0.052738	-0.038315	-0.381478	-0.350007	-0.471381	0.057022	-0.172678	-0.177566	0.013282	-0.153674	-0.097610	0.267089	-0.159587	-0.507978
23.992188	-0.312460	-0.184767	-0.002499	0.072827	-0.243174	0.205336	-0.009929	-0.124265	-0.342018	-0.535479	-0.035503	-0.172733	-0.196331	0.052737	-0.080116	-0.069902	0.255577	-0.048383	-0.508688
24.007812	-0.341514	-0.424896	0.138012	0.014851	-0.283163	0.146119	-0.041029	-0.112365	-0.297996	-0.400034	-0.101883	-0.149764	-0.249858	-0.043792	0.002488	-0.111216	-0.131474	0.038722	-0.353553
24.023438	-0.413423	-0.585537	0.017332	-0.211068	-0.185396	-0.039735	-0.196060	-0.233397	-0.127900	-0.318072	-0.112918	-0.205257	-0.304345	-0.177294	-0.172575	-0.154466	-0.264344	0.064386	-0.180227
24.039062	-0.455714	-0.642227	-0.151625	-0.403539	-0.098654	-0.093197	-0.236294	-0.306828	-0.110808	-0.342767	-0.123096	-0.406044	-0.283725	-0.131929	-0.320062	-0.173577	-0.125323	0.025176	-0.071493
24.054688	-0.420227	-0.584733	-0.099888	-0.410590	-0.073060	-0.056929	-0.134863	-0.329919	-0.321830	-0.078641	-0.229810	-0.521623	-0.193086	-0.004258	-0.176730	-0.184565	-0.142934	-0.103198	-0.186270
24.070312	-0.317526	-0.438291	-0.022457	-0.269574	-0.120625	-0.047939	-0.072002	-0.351885	-0.455917	0.106219	-0.294310	-0.471415	-0.121529	0.041149	0.034025	-0.121634	-0.255696	-0.196955	-0.436777
24.085938	-0.168742	-0.164051	-0.085831	-0.027941	-0.179951	-0.085174	0.054036	-0.198029	-0.331576	-0.115731	-0.163971	-0.386430	-0.035972	-0.015245	-0.001706	-0.008267	-0.223365	-0.188113	-0.504095
24.101562	0.194190	0.258783	-0.029779	0.389353	-0.031579	-0.064987	0.219551	0.105257	0.019394	0.031458	0.068866	-0.080277	0.139388	-0.019390	-0.137984	0.084276	-0.073900	-0.094076	-0.341291
24.117188	0.617911	0.465615	0.268605	0.590318	0.143075	0.085803	0.217083	0.137267	0.437916	0.407430	0.227564	0.223527	0.301431	0.178164	-0.139186	0.137635	0.133707	0.049879	-0.142614
24.132812	0.747414	0.439131	0.498461	0.499889	0.123329	0.258719	0.183916	0.057255	0.602803	0.310312	0.242825	0.291123	0.415728	0.290988	-0.115321	0.125272	0.284934	0.182000	-0.012052
24.148438	0.628114	0.392544	0.491557	0.521689	0.122601	0.434560	0.266655	0.069338	0.549708	0.194189	0.191444	0.370452	0.520434	0.146976	0.028231	0.114505	0.330492	0.212225	-0.014635
24.164062	0.449667	0.338813	0.435416	0.629139	0.190742	0.549762	0.262970	0.176029	0.402755	0.311354	0.173886	0.442136	0.559162	0.128853	0.179203	0.158702	0.290951	0.175396	-0.102537
24.179688	0.375297	0.281653	0.465517	0.670971	0.241669	0.517659	0.207730	0.399975	0.246166	0.236059	0.186019	0.408968	0.660781	0.335939	0.170070	0.159263	0.166161	0.315507	-0.081416
24.195312	0.417851	0.246466	0.446822	0.481647	0.261505	0.406903	0.258884	0.567897	0.261084	0.078212	0.232228	0.268757	0.676937	0.450967	0.257517	0.163439	0.279230	0.427675	0.015232
24.210938	0.396197	0.160455	0.375909	0.200144	0.290272	0.218300	0.383311	0.682017	0.296465	0.155777	0.364681	0.129683	0.382496	0.461970	0.345172	0.231824	0.532026	0.270321	-0.084195
24.226562	0.310882	0.031540	0.383708	0.069837	0.332390	0.078323	0.438045	0.753981	0.238090	0.318070	0.382144	0.149720	0.116554	0.400224	0.307342	0.255965	0.453056	0.179258	-0.231702
24.242188	0.332123	0.091381	0.286171	0.117667	0.339671	0.156711	0.339990	0.804136	0.189626	0.433838	0.177805	0.275201	0.144306	0.262111	0.208169	0.196609	0.216986	0.142352	-0.154979
24.257812	0.298826	0.250819	0.201671	0.283394	0.338403	0.313400	0.291103	0.805501	0.166147	0.552927	0.045061	0.355389	0.269021	0.273388	0.072127	0.123982	0.121461	-0.025537	-0.039581
24.273438	0.193663	0.320649	0.295580	0.278869	0.320208	0.373395	0.207111	0.685727	0.205766	0.681146	0.062803	0.325022	0.336717	0.306639	0.123726	0.081699	0.226431	-0.064866	-0.008063
24.289062	0.259678	0.279235	0.340873	0.236012	0.301967	0.371812	0.111406	0.462907	0.298724	0.461188	0.100244	0.242978	0.303935	0.150237	0.255894	0.082001	0.441671	0.071714	0.145375
24.304688	0.346775	0.255582	0.368266	0.440849	0.309789	0.433560	0.267267	0.222689	0.336714	0.057235	0.096866	0.154829	0.207711	0.069254	0.302718	0.179306	0.563185	0.163281	0.364116
24.320312	0.306462	0.410049	0.369702	0.515694	0.357420	0.459240	0.321568	0.242234	0.398229	0.166202	0.075761	0.020089	0.279700	0.168074	0.320416	0.286811	0.550989	0.146950	0.291417
24.335938	0.184277	0.438671	0.352904	0.241091	0.424754	0.308054	0.101767	0.410120	0.391724	0.440014	0.148332	-0.052077	0.395369	0.282409	0.191675	0.240958	0.409864	0.085718	0.053623
24.351562	0.024106	0.212956	0.324541	0.020838	0.355184	0.244206	0.040158	0.200805	0.155516	0.345800	0.174358	0.047570	0.286296	0.303101	0.023247	0.143136	0.211353	0.056563	0.019139
24.367188	0.015978	0.078727	0.054161	0.107810	0.171586	0.237391	0.135425	-0.085937	-0.166438	0.163006	0.114401	0.178888	0.180481	0.116184	0.068967	0.150946	0.013558	0.049461	0.032480
24.382812	0.110877	0.066821	-0.157857	0.247884	0.055792	0.123536	0.154993	-0.084645	-0.374690	0.126048	0.154559	-0.016708	0.188418	-0.037755	0.301408	0.166506	-0.118390	0.109616	-0.056916
24.398438	0.081540	0.095873	-0.073590	0.253310	0.002540	0.143343	0.094813	-0.067474	-0.371352	0.136300	0.175987	-0.287754	0.146140	-0.028085	0.450082	0.043666	-0.087002	0.129212	0.031447
24.414062	0.063784	0.078098	-0.038834	0.109964	0.001250	0.222917	-0.075267	-0.025961	-0.237706	0.038118	0.087278	-0.218792	0.077077	-0.137791	0.426013	-0.088375	0.064069	-0.005596	0.325504
24.429688	0.114124	-0.043978	-0.112061	-0.059649	0.041053	0.201223	-0.254137	-0.018039	-0.133832	-0.158584	0.003164	-0.139600	0.070580	-0.299082	0.284660	-0.016015	0.162977	-0.025545	0.485291
24.445312	0.059355	-0.125949	-0.209536	-0.069051	0.015485	0.147903	-0.356859	-0.068336	-0.141911	-0.114684	0.016724	-0.088395	0.012078	-0.261216	0.126516	0.131386	0.057838	0.060792	0.350748
24.460938	-0.013168	-0.126764	-0.223523	-0.071665	-0.068613	0.042112	-0.268200	-0.015359	-0.209113	0.241145	0.105889	-0.005797	-0.091952	-0.133358	0.072588	0.166597	0.056626	0.075012	0.093726
24.476562	-0.035090	-0.086451	-0.067847	-0.117195	-0.132963	-0.010975	0.040821	-0.048585	-0.275269	0.413839	0.111988	-0.103235	-0.148763	-0.110511	-0.008118	0.122726	0.204933	0.099566	-0.158803
24.492188	-0.120043	-0.099518	0.067742	-0.132180	-0.200371	-0.008686	0.168411	-0.232820	-0.330866	0.204050	0.022658	-0.217305	-0.317164	-0.040282	-0.136737	0.097914	0.015900	0.055920	-0.237588
24.507812	-0.213617	-0.239953	0.067876	-0.074616	-0.233138	-0.076496	-0.015154	-0.311529	-0.296388	-0.232142	-0.058850	-0.244925	-0.424962	0.121491	-0.199946	0.141449	-0.228706	-0.085772	-0.085510
24.523438	-0.258916	-0.334077	-0.144896	0.056590	-0.169034	-0.095091	-0.183682	-0.209509	-0.239533	-0.544186	-0.173154	-0.416927	-0.275743	0.167554	-0.228816	0.111850	-0.138223	-0.125422	-0.173193
24.539062	-0.300450	-0.243034	-0.393783	-0.054215	-0.105077	-0.075491	-0.244671	-0.122225	-0.280194	-0.422413	-0.206377	-0.596411	-0.131727	0.084944	-0.287734	-0.013744	-0.031768	-0.067483	-0.443404
24.554688	-0.302475	-0.086115	-0.392383	-0.340717	-0.097331	-0.082285	-0.302424	-0.204330	-0.233448	-0.286152	-0.131396	-0.535591	-0.137199	-0.145912	-0.338948	-0.076910	-0.105433	-0.063609	-0.368164
24.570312	-0.158723	-0.004583	-0.225329	-0.265251	-0.078462	0.013480	-0.327578	-0.230444	0.073776	-0.312792	-0.099705	-0.352720	-0.168461	-0.251604	-0.272302	-0.050197	-0.228616	-0.064229	-0.151048
24.585938	0.108444	0.080383	0.122125	0.126735	0.008326	0.259446	-0.170585	-0.071284	0.419644	0.099626	-0.015062	-0.032067	-0.117284	-0.017365	-0.142524	0.124110	-0.196995	0.027536	0.000556
24.601562	0.377188	0.429382	0.386947	0.405751	0.123793	0.447582	0.004015	0.300527	0.417589	0.827294	0.116721	0.343657	0.015715	0.096423	-0.122908	0.312652	-0.146365	0.091067	0.144127
24.617188	0.457758	0.675989	0.352858	0.488670	0.157325	0.411924	-0.141578	0.647450	0.225864	0.911838	0.220703	0.440941	0.114788	0.068319	-0.040290	0.280013	-0.086798	0.182659	0.127435
24.632812	0.335198	0.475287	0.300485	0.448840	0.184103	0.328842	-0.379994	0.473812	0.202376	0.576269	0.301254	0.504932	0.072652	0.141281	0.210639	0.194405	0.166169	0.348028	0.004222
24.648438	0.295291	0.331423	0.206831	0.351198	0.295480	0.346456	-0.270419	0.191986	0.205043	0.532425	0.278439	0.653907	0.049745	0.186389	0.317861	0.188421	0.293777	0.360933	-0.044501
24.664062	0.258269	0.374392	0.133684	0.412111	0.318985	0.361849	0.105661	0.220486	0.144453	0.462955	0.207954	0.545352	0.189446	0.200782	0.331775	0.145250	0.245852	0.244482	0.098497
24.679688	0.163229	0.291306	0.159481	0.631407	0.333654	0.340929	0.305250	0.324510	0.208986	0.327063	0.275792	0.352124	0.329734	0.274822	0.286280	0.088031	0.308758	0.162849	0.335171
24.695312	0.242208	0.145523	0.119034	0.694512	0.372689	0.399695	0.327712	0.399603	0.295645	0.298360	0.325569	0.209255	0.326220	0.332251	0.033784	0.163050	0.394298	0.181051	0.377736
24.710938	0.365683	0.189176	0.104998	0.659906	0.335377	0.462167	0.447110	0.322948	0.244240	0.303729	0.177730	0.052170	0.320039	0.246892	-0.085393	0.255299	0.368486	0.182577	0.221131
24.726562	0.377295	0.307466	0.190454	0.594344	0.340908	0.453367	0.476636	0.158502	0.253920	0.469106	0.099319	0.054941	0.380614	0.147572	0.108897	0.170182	0.424185	0.110466	0.125291
24.742188	0.410375	0.272070	0.268043	0.355745	0.326929	0.442760	0.429931	0.326854	0.233021	0.615132	0.178084	0.212926	0.344116	0.164837	0.450083	0.053779	0.637998	0.145101	0.200279
24.757812	0.458892	0.076579	0.358005	0.172615	0.327903	0.412011	0.504499	0.541698	0.054799	0.404206	0.165637	0.259128	0.240149	0.267775	0.624083	-0.001392	0.717235	0.237821	0.294995
24.773438	0.337098	-0.068246	0.416473	0.228590	0.388222	0.485818	0.625506	0.276706	-0.011121	0.096740	0.121690	0.272069	0.203655	0.376179	0.394821	-0.157729	0.529136	0.237291	0.309299
24.789062	0.168538	0.048899	0.342505	0.218882	0.383334	0.555755	0.629097	-0.059325	0.023793	0.096851	0.260322	0.468174	0.189691	0.341533	0.158028	-0.294965	0.293902	0.184321	0.228099
24.804688	0.151969	0.195102	0.227807	-0.036240	0.302191	0.362590	0.300341	-0.069475	0.010469	0.180767	0.390938	0.582443	0.039572	0.183113	0.081451	-0.241685	0.189625	0.116818	0.104487
24.820312	0.136956	0.169812	0.114768	-0.176315	0.196120	0.120000	-0.059056	0.020538	-0.022853	0.159471	0.317519	0.441633	-0.123877	0.081976	-0.040027	-0.190693	0.140049	0.099507	-0.014345
24.835938	0.039960	0.106186	-0.084682	-0.013350	0.082022	-0.011386	-0.224646	0.052772	-0.079382	0.115734	0.172283	0.406268	-0.050498	0.090662	-0.170146	-0.172289	0.120494	0.123380	-0.110380
24.851562	-0.028291	0.048693	-0.250716	0.132321	-0.004183	-0.035578	-0.240377	0.156258	-0.123011	0.163212	0.050258	0.491389	0.039227	0.092429	-0.267687	-0.055289	0.136625	0.115460	-0.201857
24.867188	-0.047188	-0.070830	-0.252855	0.065016	0.004369	0.055076	-0.106491	0.285747	-0.097532	0.246691	0.014306	0.341549	0.026037	-0.011662	-0.143730	0.026990	0.105617	0.118644	-0.274562
24.882812	-0.029978	-0.171599	-0.241951	0.022523	0.002425	0.174517	-0.096393	0.256645	-0.062862	-0.013502	0.053345	0.112718	0.078453	-0.096288	0.106735	-0.025896	0.074439	0.079006	-0.151815
24.898438	0.008080	-0.084281	-0.290380	0.096073	-0.094389	0.301223	-0.233623	0.088150	-0.052952	-0.259559	-0.059446	-0.066390	0.129900	-0.043286	0.023128	-0.059110	0.072507	-0.005713	0.000505
24.914062	-0.011424	0.017572	-0.323747	0.066425	-0.173267	0.289727	-0.343854	-0.010546	-0.066697	-0.244486	-0.227066	-0.210747	0.118719	0.045649	-0.214236	-0.047990	-0.017763	0.010687	-0.039971
24.929688	-0.105285	-0.161165	-0.225180	-0.117680	-0.138725	0.030568	-0.409565	0.031940	-0.025650	-0.424653	-0.103642	-0.199292	0.144674	0.074221	-0.204454	-0.065255	-0.106882	0.034957	-0.136549
24.945312	-0.202618	-0.387504	-0.054163	-0.288066	-0.053753	-0.197987	-0.376164	0.043123	0.031238	-0.617168	0.108839	-0.091971	0.111760	0.006406	-0.156679	-0.035207	-0.017707	-0.028518	-0.054993
24.960938	-0.250155	-0.397548	-0.109520	-0.329535	-0.019132	-0.196470	-0.306083	0.006998	-0.117917	-0.593119	0.007355	-0.032970	-0.050139	-0.131489	-0.224836	-0.002303	0.097640	-0.035161	0.111885
24.976562	-0.262761	-0.418163	-0.350149	-0.259169	-0.072276	-0.064224	-0.398916	-0.032388	-0.292119	-0.417230	-0.179796	-0.103510	-0.143489	-0.215741	-0.196830	-0.047117	0.066375	-0.062352	-0.004147
24.992188	-0.295284	-0.500455	-0.358987	-0.184256	-0.195270	-0.084572	-0.491055	-0.115960	-0.188609	-0.199345	-0.187537	-0.219666	-0.184214	-0.118103	-0.064232	-0.096020	-0.129637	-0.162472	-0.290751
25.007812	-0.366923	-0.367184	-0.163784	-0.250988	-0.236277	-0.185817	-0.438368	-0.179256	-0.015175	-0.124751	-0.167646	-0.285534	-0.219235	0.042061	0.009712	-0.090441	-0.386977	-0.138142	-0.279629
25.023438	-0.464503	-0.073034	-0.090748	-0.367674	-0.179862	-0.026702	-0.349808	-0.150418	-0.064716	-0.115671	-0.128858	-0.190175	-0.226632	-0.011958	0.065925	-0.013678	-0.417106	0.036847	-0.023386
25.039062	-0.342704	0.114272	-0.053086	-0.389135	-0.129333	0.074290	-0.218264	-0.085282	-0.155223	-0.202407	-0.021148	0.045613	-0.178495	-0.160612	0.120683	0.021099	-0.279000	0.200955	0.060684
25.054688	0.104671	0.127027	0.076040	-0.373705	-0.066169	0.019308	-0.214649	-0.121846	0.003028	-0.303747	-0.031507	0.098468	-0.048651	-0.097119	0.053073	-0.025384	-0.263780	0.213904	-0.000012
25.070312	0.396817	0.130097	0.225853	-0.148099	0.037911	0.139141	-0.367473	-0.089896	0.200135	-0.083033	-0.096840	-0.045662	0.000061	-0.000812	-0.020751	0.016459	-0.204940	0.135451	-0.021874
25.085938	0.433356	0.261697	0.278554	0.385933	0.355852	0.309775	-0.308032	0.176087	0.266566	0.369492	0.060574	-0.040497	0.107646	-0.076677	-0.005568	0.170923	-0.112533	0.112244	-0.078189
25.101562	0.395566	0.433992	0.186118	0.653768	0.619172	0.334801	0.028016	0.426563	0.397103	0.595771	0.135489	0.074812	0.342134	-0.087452	0.008629	0.300470	-0.136187	0.191363	-0.075202
25.117188	0.209545	0.502561	0.135917	0.489963	0.486536	0.326182	0.288317	0.628853	0.481229	0.416445	0.018602	0.084975	0.371989	0.060106	0.087689	0.276465	0.101968	0.268400	0.123521
25.132812	0.146747	0.406373	0.202112	0.392482	0.298964	0.404156	0.308504	0.624045	0.393022	0.283584	0.108715	0.140705	0.211253	0.199414	0.299976	0.177155	0.555138	0.283043	0.311551
25.148438	0.380200	0.347633	0.252904	0.460629	0.231619	0.505060	0.222005	0.501791	0.221430	0.403888	0.325049	0.224712	0.186105	0.243790	0.425704	0.200012	0.606865	0.292010	0.391217
25.164062	0.521236	0.467516	0.294361	0.494778	0.233449	0.589929	0.163302	0.562658	0.046186	0.438981	0.397781	0.090593	0.222153	0.202905	0.422343	0.263865	0.366603	0.260175	0.397221
25.179688	0.442105	0.618874	0.348840	0.459678	0.335054	0.516341	0.317244	0.446885	0.021929	0.366557	0.399561	-0.157359	0.160231	0.135046	0.522307	0.268819	0.340346	0.160140	0.248834
25.195312	0.360235	0.626155	0.437303	0.408963	0.493310	0.291431	0.636341	0.376562	0.057801	0.265758	0.430673	-0.140143	0.245976	0.139907	0.584473	0.291372	0.578425	0.096214	0.100330
25.210938	0.344145	0.485523	0.516069	0.426413	0.519431	0.169672	0.678210	0.484362	-0.000673	0.107893	0.401841	0.144715	0.497800	0.172828	0.408698	0.221280	0.680361	0.118406	0.158559
25.226562	0.367901	0.298551	0.419106	0.508080	0.366121	0.229956	0.353677	0.422637	-0.042362	0.029699	0.370707	0.279477	0.576785	0.128768	0.219192	0.071043	0.340711	0.137675	0.219370
25.242188	0.330036	0.121416	0.301422	0.440684	0.179168	0.317616	0.173675	0.282845	0.050770	0.175254	0.338893	0.195348	0.333381	0.101773	0.159735	0.042676	0.060286	0.114708	0.116818
25.257812	0.260419	0.162858	0.418994	0.250239	0.078585	0.260717	0.245182	0.229874	0.210487	0.397518	0.283211	0.144773	0.096163	0.034560	0.158874	0.118166	0.095803	0.044349	0.121510
25.273438	0.184106	0.372301	0.500120	0.185175	0.113361	0.191973	0.200134	0.344073	0.199752	0.413067	0.229981	0.244425	0.142558	-0.099887	0.176470	0.270870	0.088954	0.018942	0.234394
25.289062	0.106586	0.373852	0.237034	0.295710	0.131351	0.176882	0.175393	0.333922	0.019218	0.340785	0.120799	0.454781	0.218166	-0.043110	0.148567	0.371601	-0.002998	0.099607	0.193679
25.304688	0.106443	0.189719	0.124879	0.449831	0.121373	0.059579	0.151524	0.166501	-0.041675	0.327282	0.112494	0.646423	0.129146	0.122802	0.141195	0.282215	0.020112	0.112713	0.102364
25.320312	0.110648	0.104667	0.437193	0.464809	0.146631	-0.052464	-0.112283	0.174264	-0.004486	0.370631	0.146711	0.624078	0.106828	0.154901	0.224559	0.167297	0.132477	0.043552	0.178806
25.335938	0.128441	0.122911	0.481899	0.294063	0.098253	0.011972	-0.230844	0.265405	-0.127138	0.406635	0.074219	0.468684	0.219246	0.112854	0.217897	0.112847	0.121302	0.034103	0.348682
25.351562	0.145043	0.160594	0.190886	0.130062	0.048761	0.019635	-0.115012	0.168988	-0.316333	0.178218	0.027801	0.248519	0.283877	0.023645	0.070602	0.084196	0.073255	0.029143	0.381073
25.367188	0.095312	0.191998	0.040761	0.134112	0.091811	-0.087485	-0.017388	-0.072612	-0.423964	-0.123331	0.065862	-0.072944	0.262987	-0.100539	-0.008284	0.078498	0.113136	-0.007036	0.346302
25.382812	-0.012445	0.103544	-0.072133	0.177520	0.105623	-0.058342	0.044402	-0.146653	-0.486563	-0.144059	0.090828	-0.169036	0.113793	-0.190694	-0.035597	0.027146	0.092172	-0.029110	0.113433
25.398438	-0.175904	0.046845	-0.040107	0.086416	-0.001379	-0.031628	0.010707	-0.058861	-0.392277	-0.029750	0.038043	-0.050889	-0.026370	-0.172820	-0.087576	-0.049435	-0.088226	-0.034377	-0.257714
25.414062	-0.252959	-0.025988	0.185260	0.018206	-0.119486	-0.066212	0.002083	0.002862	-0.172154	-0.094555	-0.009657	0.035812	0.044187	-0.068631	-0.064099	-0.106099	-0.316470	0.011528	-0.227958
25.429688	-0.171490	-0.272157	0.158571	0.072192	-0.153849	-0.095685	-0.044718	0.033957	-0.162933	-0.332074	0.020289	0.042058	0.102824	-0.127833	-0.002805	-0.144795	-0.410575	0.062431	0.025963
25.445312	-0.085321	-0.442517	-0.045825	0.010814	-0.191735	-0.242351	-0.368658	-0.074664	-0.346968	-0.397019	0.125894	-0.005946	0.021759	-0.236943	0.009693	-0.084314	-0.179805	0.075373	0.044275
25.460938	-0.138396	-0.451814	-0.152416	-0.154207	-0.252270	-0.333319	-0.545306	-0.331204	-0.308953	-0.368281	0.163961	-0.047320	-0.042059	-0.202597	-0.051377	-0.035699	0.113057	0.019603	-0.118597
25.476562	-0.204891	-0.328492	-0.240385	-0.202294	-0.220937	-0.217948	-0.370469	-0.427209	-0.137728	-0.401783	0.078001	-0.166810	-0.041547	-0.143181	-0.154644	-0.111463	0.054160	-0.120048	-0.285634
25.492188	-0.104084	-0.189253	-0.172629	-0.161125	-0.148835	-0.000374	-0.288752	-0.355021	-0.073468	-0.366842	-0.012164	-0.187731	-0.006978	-0.081243	-0.240959	-0.055362	-0.002785	-0.175162	-0.391359
25.507812	-0.012665	-0.172036	0.091836	-0.082455	-0.171798	0.147017	-0.310914	-0.405202	0.010188	-0.340804	-0.066690	-0.118046	-0.010863	-0.097694	-0.215546	0.129874	0.046242	-0.095658	-0.318863
25.523438	-0.080618	-0.286208	0.143406	0.046811	-0.132329	0.202780	-0.144584	-0.518891	0.102282	-0.233021	-0.076931	-0.285824	-0.005831	-0.191271	-0.131552	0.122616	-0.157962	-0.006025	-0.088978
25.539062	-0.139424	-0.176368	-0.032324	0.093588	0.022150	0.231948	0.195834	-0.474041	0.139119	-0.067866	-0.133996	-0.440687	0.050106	-0.168332	-0.225578	0.001452	-0.385618	0.057763	0.157351
25.554688	0.013659	0.357656	-0.006443	0.127895	0.146350	0.111837	0.365658	-0.193920	0.179653	0.033109	-0.155250	-0.168826	0.050682	0.064280	-0.243091	0.005227	-0.401061	0.144004	0.468771
25.570312	0.310679	0.703894	0.266512	0.213091	0.249052	0.027820	0.345475	0.159541	0.285340	0.115084	0.005505	0.290255	0.129539	0.359207	-0.035305	0.068035	-0.183711	0.282455	0.669487
25.585938	0.538653	0.684945	0.485516	0.181688	0.339515	0.163614	0.440021	0.335915	0.374311	0.184325	0.101891	0.495942	0.332094	0.539282	-0.026796	0.107065	0.097321	0.373948	0.483045
25.601562	0.539455	0.544545	0.502602	0.159953	0.366908	0.317976	0.488468	0.305833	0.376326	0.371017	0.071287	0.570502	0.369261	0.524144	-0.137349	0.181670	0.274262	0.378352	0.234532
25.617188	0.419980	0.348032	0.415963	0.326945	0.381139	0.440237	0.351871	0.317348	0.346140	0.531712	0.157243	0.727871	0.397892	0.339391	-0.088230	0.295604	0.466465	0.348148	0.267095
25.632812	0.383578	0.199081	0.388692	0.452021	0.459557	0.456809	0.256217	0.400737	0.267190	0.542531	0.237528	0.663557	0.548429	0.241157	0.108975	0.408956	0.556866	0.316018	0.238278
25.648438	0.301390	0.123323	0.425523	0.407988	0.473141	0.326546	0.357499	0.396997	0.188464	0.525962	0.217232	0.280420	0.548906	0.336876	0.300217	0.409900	0.441024	0.294680	0.005549
25.664062	0.203736	0.256677	0.467062	0.375272	0.357387	0.304124	0.622351	0.331507	0.184329	0.408821	0.290996	0.186916	0.499394	0.380089	0.314000	0.332710	0.278630	0.333437	-0.114118
25.679688	0.230428	0.520434	0.430372	0.423416	0.293770	0.340707	0.677708	0.255718	0.154081	0.185990	0.314396	0.611301	0.474317	0.287985	0.309506	0.283744	0.296275	0.367974	0.018814
25.695312	0.278635	0.535204	0.360738	0.450661	0.370164	0.354154	0.358336	0.288525	0.077136	0.060993	0.209425	0.891109	0.392792	0.362226	0.402138	0.213474	0.419294	0.291147	0.262324
25.710938	0.257435	0.412653	0.376590	0.360348	0.477551	0.394227	0.110197	0.352626	0.071170	0.116260	0.182772	0.589500	0.322273	0.469292	0.392260	0.249971	0.338800	0.212262	0.250787
25.726562	0.177552	0.436496	0.345415	0.354611	0.513555	0.344148	0.137498	0.309365	0.149059	0.128628	0.184749	0.251519	0.294384	0.339207	0.143472	0.339219	0.199531	0.088707	0.027908
25.742188	0.070671	0.466260	0.247981	0.359223	0.434547	0.283684	0.344272	0.250263	0.274297	0.066095	0.100371	0.289551	0.324107	0.249863	-0.047518	0.275541	0.180229	0.017090	0.002412
25.757812	0.081644	0.444369	0.145263	0.208777	0.324684	0.341846	0.557818	0.298113	0.417076	0.129926	-0.032474	0.337437	0.385760	0.348563	-0.073952	0.127611	0.203504	0.125157	0.163335
25.773438	0.267969	0.387127	0.031461	0.118648	0.216061	0.418452	0.553496	0.337779	0.399471	0.163962	-0.098942	0.265226	0.388443	0.331131	-0.096311	0.123662	0.291317	0.154218	0.147684
25.789062	0.355774	0.287063	-0.086589	0.122194	0.040713	0.377156	0.610705	0.276760	0.188378	0.035129	0.031158	0.275384	0.288433	0.077243	0.060721	0.273512	0.353657	0.110140	-0.063593
25.804688	0.280870	0.233040	-0.193534	0.192749	-0.002466	0.294689	0.647847	0.201092	0.030982	0.085470	0.211764	0.255346	0.207328	-0.084715	0.275759	0.335665	0.337144	0.148132	-0.052221
25.820312	0.234192	0.143869	-0.219914	0.233684	0.120064	0.223035	0.323543	0.142530	0.039109	0.377909	0.173198	0.080498	0.228826	-0.119543	0.298330	0.385184	0.242922	0.135338	0.130039
25.835938	0.129159	-0.059623	-0.122497	0.160790	0.109547	0.182634	-0.005801	0.139950	0.001797	0.424200	0.067036	-0.016753	0.193171	-0.169687	0.232734	0.429432	0.197225	0.086141	0.042592
25.851562	-0.034703	-0.154333	0.064840	0.075766	0.030690	0.244352	-0.211944	0.077793	-0.140939	0.133348	0.064601	-0.027279	0.103213	-0.203066	0.127851	0.333506	0.235504	0.154391	-0.167763
25.867188	-0.055698	-0.107833	0.168583	-0.016289	0.052750	0.240267	-0.314055	-0.065258	-0.173316	-0.044515	-0.001708	-0.087982	0.108265	-0.244891	0.000122	0.195586	0.112668	0.156363	-0.330500
25.882812	-0.026719	-0.138468	0.142224	-0.065016	0.055981	-0.007598	-0.368837	-0.090701	-0.178907	0.053599	-0.067418	-0.025660	0.109426	-0.375582	-0.168341	0.077421	-0.001110	0.032096	-0.424471
25.898438	-0.064443	-0.261978	0.063506	-0.081906	0.033715	-0.131006	-0.349130	0.003106	-0.122489	0.165765	0.025959	0.061314	-0.012127	-0.481990	-0.277696	0.041265	0.148186	0.000193	-0.244595
25.914062	-0.145646	-0.381188	-0.007175	-0.125651	0.000876	0.129934	-0.105344	0.037054	-0.045038	0.145078	0.061505	-0.049378	-0.124574	-0.353083	-0.142186	0.077368	0.370051	-0.019388	-0.012124
25.929688	-0.298689	-0.366358	-0.057791	-0.069406	-0.095448	0.184165	-0.102198	-0.092399	-0.191913	-0.069634	-0.030372	-0.101307	-0.088259	-0.110867	0.014233	0.081893	0.387194	-0.036969	-0.023792
25.945312	-0.407301	-0.304289	-0.243721	0.036470	-0.198023	-0.038512	-0.301498	-0.319935	-0.335552	-0.343188	-0.057824	-0.067263	-0.069283	0.039354	-0.115486	0.053118	0.146789	0.067400	-0.074776
25.960938	-0.368988	-0.389287	-0.364769	-0.013653	-0.230581	-0.082975	-0.313995	-0.482950	-0.231170	-0.417219	0.032441	-0.206324	-0.283278	-0.020542	-0.297603	0.048761	-0.113784	0.121729	-0.034230
25.976562	-0.298431	-0.498831	-0.189718	-0.195718	-0.211917	-0.098203	-0.344760	-0.427899	-0.079122	-0.373567	0.098629	-0.241547	-0.417395	-0.286772	-0.268793	0.050471	-0.078100	0.047397	-0.095245
25.992188	-0.283265	-0.568545	-0.057205	-0.335054	-0.160491	-0.127615	-0.322821	-0.239132	-0.074001	-0.468009	0.080848	-0.095381	-0.185510	-0.350869	-0.183097	-0.009590	0.068311	-0.032322	-0.199859
26.007812	-0.295949	-0.487598	-0.079306	-0.297099	0.025537	-0.031992	-0.083229	-0.167742	-0.036146	-0.609673	0.112299	-0.096935	0.030804	-0.010938	-0.029062	-0.050177	-0.033651	-0.084133	-0.280625
26.023438	-0.126549	-0.067857	-0.013521	0.068268	0.206816	0.120865	0.117721	-0.080833	0.231744	-0.393169	0.216019	0.035676	0.190697	0.274068	0.030917	0.031710	-0.096656	-0.043050	-0.369999
26.039062	0.212715	0.246151	0.209891	0.419206	0.182082	0.265618	0.127712	0.124168	0.696227	0.028129	0.363095	0.339828	0.406125	0.279554	-0.042869	0.108295	0.131757	0.153563	-0.318428
26.054688	0.403124	0.260140	0.435371	0.271970	0.167658	0.345948	0.114393	0.177975	0.888409	0.213724	0.402446	0.285812	0.366847	0.223622	0.123773	0.093986	0.346418	0.323280	-0.120012
26.070312	0.403384	0.333122	0.467495	0.072970	0.213993	0.386756	0.212272	0.185090	0.587334	0.181031	0.325133	0.096385	0.178602	0.212371	0.277575	0.132128	0.187528	0.357091	0.125797
26.085938	0.426637	0.373948	0.343550	0.301839	0.198290	0.384966	0.378136	0.359364	0.339730	0.275670	0.270370	0.084892	0.180136	0.230601	0.204688	0.208792	-0.075737	0.292754	0.192779
26.101562	0.472569	0.279629	0.303060	0.507095	0.244236	0.359227	0.536358	0.458151	0.345121	0.477556	0.189817	0.130708	0.270845	0.235457	0.139260	0.183678	0.102440	0.137971	-0.089916
26.117188	0.390245	0.330771	0.386757	0.424514	0.331182	0.386574	0.519384	0.261312	0.316258	0.455094	0.140839	0.282745	0.285168	0.287392	0.063811	0.092712	0.362380	0.094479	-0.333133
26.132812	0.271654	0.533925	0.362225	0.450145	0.377101	0.383992	0.368717	0.074505	0.247457	0.303241	0.128446	0.384583	0.332377	0.480516	0.146909	0.138102	0.342869	0.216837	-0.125124
26.148438	0.297206	0.580729	0.249671	0.551986	0.467979	0.353523	0.409544	0.225125	0.239080	0.269237	0.126297	0.434685	0.444685	0.551370	0.442889	0.272568	0.317753	0.196275	0.237553
26.164062	0.374116	0.465477	0.276015	0.501648	0.520407	0.441295	0.638717	0.419897	0.244553	0.302909	0.204837	0.507941	0.492395	0.368915	0.481657	0.216730	0.325224	0.053190	0.305338
26.179688	0.345870	0.468597	0.374856	0.427684	0.446863	0.515665	0.810142	0.466349	0.268204	0.296351	0.299695	0.383750	0.329092	0.222640	0.323760	0.107609	0.307005	0.080451	0.214372
26.195312	0.360615	0.506874	0.414937	0.403511	0.396888	0.275176	0.952921	0.506242	0.304305	0.335342	0.285674	0.284622	0.091421	0.115490	0.288157	0.107516	0.287477	0.202403	0.166097
26.210938	0.422713	0.397553	0.382286	0.454133	0.388054	0.051112	0.944300	0.473353	0.261607	0.435326	0.242463	0.398479	0.133686	0.045099	0.335902	0.098390	0.364006	0.201205	0.269652
26.226562	0.392105	0.325643	0.297899	0.458690	0.384747	0.207497	0.605290	0.327887	0.169960	0.532476	0.311753	0.427348	0.292263	0.157366	0.272381	0.169116	0.485585	0.126029	0.466302
26.242188	0.310789	0.411956	0.221308	0.323826	0.446514	0.317202	0.274873	0.219145	0.155975	0.520436	0.380502	0.272728	0.309965	0.220149	0.086404	0.279183	0.457084	0.108955	0.388173
26.257812	0.177408	0.489164	0.212659	0.299645	0.452893	0.102626	0.084310	0.204924	0.208483	0.273074	0.312139	0.069534	0.303624	0.146851	0.080280	0.201173	0.331367	0.136124	0.202748
26.273438	0.075475	0.367949	0.333431	0.463844	0.322265	-0.054400	0.043625	0.136921	0.239250	-0.066647	0.133309	0.128457	0.162785	0.120599	0.151203	0.062449	0.260382	0.138885	0.274855
26.289062	0.103823	0.167510	0.407628	0.613751	0.268191	0.083908	0.295196	0.097468	0.143638	-0.227750	-0.025973	0.376950	-0.043040	0.058353	0.125330	0.049456	0.242877	0.091322	0.450125
26.304688	0.091247	0.068258	0.261792	0.594933	0.326836	0.133129	0.402852	0.136610	0.017893	-0.185423	-0.047236	0.233181	-0.023455	-0.020122	0.073949	0.078960	0.204039	0.076963	0.485322
26.320312	-0.014234	0.019203	0.034060	0.413145	0.315148	-0.002273	0.259315	0.016456	-0.017917	-0.099536	0.014819	-0.116077	0.070794	-0.011784	0.011755	0.056727	0.037334	0.195424	0.300117
26.335938	-0.099204	-0.131222	-0.057538	0.198763	0.178250	-0.026066	0.293353	-0.121444	-0.062584	-0.023412	0.048901	-0.229955	0.019080	0.007000	0.020300	0.071593	-0.118915	0.263498	0.070203
26.351562	-0.198949	-0.231423	0.010082	0.048835	0.029534	-0.014222	0.304239	-0.107430	-0.113202	-0.036569	0.038674	-0.219910	-0.123692	-0.051686	0.007941	0.186904	0.002833	0.097899	0.080621
26.367188	-0.215521	-0.194805	0.091835	-0.092022	-0.000026	-0.025173	0.206068	-0.196454	-0.173935	-0.125583	0.071524	-0.232992	-0.143670	-0.100694	-0.019066	0.203990	0.015095	-0.076108	0.264686
26.382812	-0.111638	-0.234747	0.130023	-0.220386	-0.028632	-0.049237	0.100442	-0.336967	-0.266919	-0.184975	0.133835	-0.238240	-0.071076	0.092570	0.062608	0.042310	-0.215824	-0.118927	0.421401
26.398438	-0.082110	-0.293112	0.095605	-0.133778	-0.187100	-0.143768	-0.093341	-0.252376	-0.260920	-0.395686	0.059863	-0.190174	-0.141322	0.231277	0.078538	-0.056038	-0.305999	-0.124256	0.476717
26.414062	-0.120902	-0.270522	-0.003742	0.008943	-0.383452	-0.194518	-0.306172	-0.141651	-0.085222	-0.614218	-0.035270	-0.187080	-0.184337	-0.026610	0.034289	-0.091546	-0.341367	-0.118126	0.376929
26.429688	-0.157700	-0.232124	-0.110168	-0.122407	-0.390924	-0.206310	-0.427704	-0.229861	-0.001186	-0.511433	-0.038645	-0.221321	-0.149833	-0.254889	0.033728	-0.143277	-0.284847	-0.097388	0.235506
26.445312	-0.220139	-0.245176	-0.248499	-0.381100	-0.181220	-0.290741	-0.381291	-0.328306	-0.107963	-0.294148	-0.097888	-0.239578	-0.199058	-0.209990	-0.021140	-0.165217	-0.078723	-0.117436	0.123208
26.460938	-0.238494	-0.302467	-0.359425	-0.438023	-0.059058	-0.352920	-0.352261	-0.233420	-0.146612	-0.150607	-0.144181	-0.233009	-0.248676	-0.129911	-0.094460	-0.218039	-0.000566	-0.170741	-0.097180
26.476562	-0.136086	-0.232915	-0.297474	-0.200446	-0.139081	-0.274286	-0.291604	-0.135137	-0.133100	-0.002581	-0.155506	-0.184244	-0.306993	-0.092693	-0.171948	-0.239362	-0.049816	-0.125938	-0.283205
26.492188	0.064905	0.031185	-0.146023	0.159984	-0.130762	-0.155804	-0.128123	-0.047685	-0.118148	0.136459	-0.130105	-0.015784	-0.279137	-0.023466	-0.233059	-0.124346	-0.093781	-0.045221	-0.227232
26.507812	0.208222	0.241303	-0.036318	0.542813	0.007189	-0.073445	-0.208462	0.177605	0.169353	0.232894	0.039744	0.226784	-0.210674	0.063854	-0.138469	0.133044	-0.154027	0.005391	-0.125644
26.523438	0.226196	0.368470	0.057718	0.664849	0.149025	-0.006002	-0.404892	0.285310	0.494689	0.362279	0.143342	0.283988	-0.063641	0.080903	-0.003721	0.334347	-0.193405	0.028423	-0.190101
26.539062	0.221590	0.392195	0.136959	0.328668	0.319246	-0.020724	-0.234492	0.301744	0.460250	0.468083	0.142221	0.268135	0.336017	0.102678	0.084218	0.290890	-0.189056	0.014696	-0.197846
26.554688	0.189226	0.224292	0.222488	0.075087	0.381848	-0.076323	0.076468	0.281625	0.363656	0.522054	0.198978	0.234432	0.491923	0.223211	0.144268	0.152520	-0.044127	0.033619	0.073588
26.570312	0.169621	0.131605	0.330490	0.110164	0.426456	-0.069595	0.117915	0.031617	0.425771	0.537130	0.164260	0.086694	0.317493	0.419242	0.139514	0.183875	0.122934	0.108404	0.334362
26.585938	0.194991	0.165987	0.379416	0.151284	0.502198	-0.015400	0.124258	-0.081311	0.470054	0.472371	0.074581	0.212044	0.295988	0.525801	0.147993	0.356689	0.019558	0.207942	0.424767
26.601562	0.267586	0.188530	0.495668	0.230848	0.447180	0.100029	0.109428	0.303431	0.279062	0.465005	0.178309	0.641619	0.353524	0.446826	0.167511	0.355734	0.041541	0.225108	0.429377
26.617188	0.369575	0.288547	0.660156	0.333942	0.403523	0.236902	-0.069247	0.661164	0.070656	0.549471	0.300138	0.869662	0.459264	0.379491	0.165321	0.216409	0.239679	0.131464	0.479454
26.632812	0.349268	0.406408	0.536797	0.345691	0.431933	0.426623	0.194343	0.613624	0.154344	0.578786	0.281439	0.701686	0.616625	0.493538	0.187307	0.171643	0.287525	0.115311	0.584059
26.648438	0.330966	0.437486	0.337370	0.400042	0.452281	0.551664	0.809660	0.505046	0.259941	0.552468	0.210802	0.361943	0.483332	0.600116	0.280489	0.169938	0.400797	0.259256	0.457423
26.664062	0.433830	0.516630	0.351844	0.540291	0.540426	0.443931	0.804961	0.347431	0.238481	0.495174	0.097976	0.100035	0.249784	0.561328	0.394548	0.160649	0.463433	0.325302	0.341446
26.679688	0.416135	0.493298	0.443952	0.450458	0.534384	0.270056	0.426202	0.217373	0.210383	0.336330	0.037242	0.025548	0.191776	0.533949	0.426111	0.173673	0.365582	0.275374	0.439570
26.695312	0.322101	0.255690	0.537708	0.160645	0.316351	0.114449	0.431415	0.450778	0.165093	0.252671	0.084117	0.198875	0.152249	0.522807	0.455716	0.302297	0.361544	0.237895	0.365435
26.710938	0.279873	0.079360	0.467342	0.089594	0.171143	0.063364	0.468903	0.644034	0.137399	0.192825	0.169062	0.337457	0.213399	0.425473	0.540877	0.498338	0.414981	0.147049	0.161912
26.726562	0.205798	0.075344	0.246296	0.164932	0.071808	0.125939	0.255654	0.508887	0.138832	0.048524	0.249097	0.231780	0.340763	0.162779	0.426570	0.535096	0.355392	0.057109	0.209955
26.742188	0.157277	0.213747	0.192847	0.234045	0.013316	0.196116	0.241840	0.273951	0.078136	0.122450	0.329792	0.081849	0.340588	-0.031452	0.118136	0.482250	0.192354	0.078161	0.316523
26.757812	0.147149	0.341631	0.217852	0.330051	0.187131	0.286930	0.250277	0.128692	0.017329	0.215860	0.313688	-0.026229	0.345284	0.112492	-0.003356	0.349991	0.080351	0.104839	0.343605
26.773438	0.121331	0.240896	0.183931	0.247279	0.285254	0.321642	0.019305	0.203583	0.031727	0.164806	0.190819	-0.074859	0.288499	0.280570	0.014495	0.096681	0.067132	-0.006834	0.377826
26.789062	0.143295	0.065976	0.196810	0.013962	0.217977	0.172879	-0.103099	0.161304	-0.057432	0.163390	0.134515	0.000626	0.094326	0.218391	-0.031853	-0.052137	-0.013535	-0.172826	0.171541
26.804688	0.172281	-0.037090	0.195983	-0.103305	0.171548	-0.092028	-0.120779	-0.051216	-0.199004	0.187620	0.131026	0.109336	-0.057410	0.161504	-0.002254	-0.060144	-0.035882	-0.201920	-0.118961
26.820312	0.048256	-0.129856	0.287481	-0.098688	0.061736	-0.116093	-0.197858	-0.062163	-0.187488	0.302883	0.069544	0.161448	-0.159598	0.117482	0.102360	-0.067504	0.055920	-0.086452	-0.363761
26.835938	-0.080681	-0.173787	0.427914	-0.108108	-0.012588	0.117132	-0.348527	-0.038950	-0.186497	0.345871	-0.020559	0.081429	-0.197043	-0.077804	-0.034203	-0.135885	0.017893	0.006594	-0.397777
26.851562	-0.065094	-0.216260	0.212257	-0.103424	-0.002833	0.136866	-0.359081	-0.127142	-0.261082	0.116246	-0.091573	-0.118976	-0.204400	-0.246999	-0.300742	-0.193498	0.060594	-0.027758	-0.068951
26.867188	-0.043908	-0.345672	-0.158709	-0.079022	-0.060426	-0.046110	-0.053231	-0.239997	-0.233324	-0.180920	-0.131831	-0.282662	-0.258208	-0.253603	-0.344079	-0.129778	0.189132	-0.099422	0.012711
26.882812	-0.042919	-0.456534	-0.210127	-0.119440	-0.160874	-0.174628	0.103689	-0.397652	-0.033693	-0.375970	-0.159013	-0.428610	-0.339329	-0.197434	-0.311482	-0.066318	0.023947	-0.114051	-0.322032
26.898438	-0.028598	-0.470649	-0.062033	-0.230214	-0.179188	-0.221400	0.080352	-0.390622	0.146671	-0.418589	-0.260083	-0.472593	-0.322401	-0.100706	-0.278727	-0.154184	-0.260151	-0.136643	-0.537010
26.914062	-0.026205	-0.463987	-0.030301	-0.421223	-0.183707	-0.197075	0.119219	-0.166641	0.074734	-0.316172	-0.368140	-0.440899	-0.146797	-0.012985	-0.192316	-0.166883	-0.291980	-0.165490	-0.427987
26.929688	-0.054374	-0.490344	-0.132935	-0.541142	-0.278032	-0.240439	-0.101165	-0.026465	-0.073251	-0.146581	-0.306612	-0.449142	-0.053991	-0.064984	-0.176214	-0.043020	-0.144681	-0.138373	-0.182432
26.945312	-0.074819	-0.554588	-0.265263	-0.476388	-0.327040	-0.287588	-0.315035	-0.089456	-0.150195	-0.074786	-0.107925	-0.322685	-0.153029	-0.112198	-0.236470	-0.082790	-0.013772	-0.156623	-0.066710
26.960938	-0.048884	-0.487796	-0.344609	-0.274112	-0.265270	-0.232035	-0.206353	-0.160355	-0.205340	-0.085470	0.005771	-0.235172	-0.274637	-0.114415	-0.344870	-0.236505	-0.017174	-0.209149	-0.173350
26.976562	0.042675	-0.263276	-0.306646	0.034961	-0.167496	-0.109001	-0.191379	0.092960	-0.182655	0.092239	-0.038623	-0.217572	-0.194615	-0.177790	-0.300822	-0.198699	-0.100482	-0.143362	-0.131373
26.992188	0.298936	0.101649	-0.177874	0.385525	-0.005752	0.174091	-0.271117	0.478075	-0.007611	0.452811	-0.030215	0.121346	0.155697	-0.145845	-0.021539	0.121974	0.045710	-0.046418	0.025525
27.007812	0.521143	0.533401	0.142511	0.526049	0.236660	0.391002	0.001123	0.561768	0.295874	0.718931	0.145560	0.391459	0.475598	-0.027792	0.118070	0.418204	0.344633	0.050161	0.116659
27.023438	0.475837	0.591843	0.444416	0.383305	0.378891	0.280324	0.266681	0.449334	0.384935	0.627419	0.273352	0.275102	0.501801	-0.000322	0.091914	0.351080	0.417748	0.119659	0.339596
27.039062	0.387354	0.334528	0.323421	0.306699	0.425905	0.175693	0.217107	0.258234	0.218588	0.345188	0.253054	0.174772	0.513747	0.037348	0.177521	0.183395	0.352209	0.085397	0.417154
27.054688	0.409193	0.235009	0.155201	0.402817	0.468237	0.263849	0.337751	-0.031017	0.135595	0.212577	0.193425	0.048021	0.577833	0.117208	0.350185	0.263365	0.363839	0.161876	0.180651
27.070312	0.562541	0.334813	0.112899	0.578339	0.514781	0.281604	0.507913	-0.265326	0.223005	0.174284	0.104777	-0.018980	0.383129	0.195937	0.370271	0.372975	0.337932	0.332290	-0.050492
27.085938	0.670787	0.309156	-0.000479	0.624966	0.555502	0.239530	0.479024	-0.252302	0.382429	0.247375	0.090315	0.147114	0.116389	0.366730	0.170393	0.288535	0.234115	0.357491	-0.102449
27.101562	0.449313	0.135022	0.052545	0.394561	0.441306	0.311192	0.448911	0.025114	0.421057	0.507030	0.149019	0.178046	0.018175	0.433946	0.012593	0.238849	0.177073	0.300715	-0.133138
27.117188	0.222132	0.074519	0.134310	0.142934	0.354203	0.351952	0.496983	0.224573	0.345835	0.651487	0.130623	0.090159	0.108861	0.231061	-0.030029	0.326682	0.141789	0.303518	0.050734
27.132812	0.268926	0.153417	0.061450	0.025219	0.455512	0.337749	0.631799	0.240695	0.250783	0.489440	0.113835	0.326649	0.353264	0.081122	-0.047092	0.252518	0.170843	0.323819	0.528703
27.148438	0.377656	0.285581	-0.026363	-0.004822	0.511336	0.458512	0.667194	0.276790	0.202739	0.433879	0.198222	0.648285	0.490017	0.194653	0.057250	0.060080	0.401997	0.317127	0.685522
27.164062	0.451460	0.381152	-0.032799	0.024144	0.494218	0.442479	0.565981	0.298875	0.189036	0.567248	0.430824	0.599267	0.641622	0.331753	0.254257	0.099836	0.673734	0.250990	0.509343
27.179688	0.468503	0.516203	0.099803	0.153162	0.488367	0.223330	0.518048	0.356136	0.054873	0.561887	0.525591	0.564570	0.826392	0.358533	0.378076	0.280020	0.642541	0.209122	0.388843
27.195312	0.441658	0.595558	0.262012	0.370090	0.509818	0.229821	0.344949	0.522274	0.019064	0.437365	0.241845	0.745828	0.687095	0.316389	0.340919	0.301124	0.389368	0.203631	0.321422
27.210938	0.432016	0.381556	0.396983	0.423154	0.519478	0.303263	0.107067	0.593226	0.199833	0.229151	0.058312	0.704035	0.419454	0.231675	0.230283	0.176307	0.294286	0.076284	0.366381
27.226562	0.395086	0.203959	0.404460	0.264762	0.439597	0.171314	0.189052	0.508417	0.311964	0.099256	0.177547	0.485391	0.222769	0.145694	0.247468	0.149170	0.288248	0.019863	0.443643
27.242188	0.292145	0.197324	0.254026	0.166191	0.357508	0.024003	0.488665	0.379578	0.272680	0.161206	0.258627	0.415703	0.101467	0.023125	0.232915	0.224064	0.116397	0.094607	0.286906
27.257812	0.214931	0.150566	0.208888	0.178771	0.227138	0.052142	0.571349	0.246777	0.106115	0.155428	0.241961	0.313499	0.204072	-0.022592	0.073565	0.145424	-0.141868	0.057481	0.063597
27.273438	0.179714	0.071322	0.328334	0.260348	0.091850	0.165428	0.342228	0.250199	-0.082238	-0.045774	0.248377	0.093103	0.310870	0.008944	0.095443	-0.048078	-0.183203	-0.040809	0.028709
27.289062	0.089906	-0.002017	0.342493	0.360966	0.129183	0.148401	0.228768	0.297241	-0.109860	-0.209513	0.137320	-0.005773	0.090124	-0.011529	0.207397	-0.110537	0.042203	-0.051571	-0.028899
27.304688	-0.014875	0.011031	0.221164	0.355914	0.164655	0.063664	0.289430	0.175462	-0.005500	-0.066581	-0.076942	0.052999	-0.110832	0.071266	0.139867	-0.094775	0.268535	0.019779	-0.279035
27.320312	-0.070441	0.121798	0.233815	0.321381	0.091384	0.052432	0.406212	0.017801	0.026093	0.130686	-0.062942	0.157210	0.021640	0.197068	0.039858	-0.106030	0.366717	0.090012	-0.378396
27.335938	-0.066073	0.267669	0.359924	0.274762	0.034050	0.084142	0.608415	0.017925	-0.025734	-0.067058	0.097455	0.157885	0.068689	0.162989	-0.005118	-0.046994	0.239769	0.072094	-0.129308
27.351562	-0.022009	0.400018	0.200154	0.247386	-0.005642	0.006394	0.488644	0.161005	-0.031282	-0.412991	0.113330	0.058115	-0.115407	0.033359	-0.014933	0.011803	-0.016004	-0.038394	0.101476
27.367188	0.054094	0.312560	-0.261816	0.351130	-0.037221	-0.088790	0.067339	0.170630	0.009923	-0.440332	0.085119	0.002359	-0.142373	-0.007525	0.025586	-0.049695	-0.224946	-0.161656	0.100933
27.382812	0.111797	0.004727	-0.433658	0.263412	-0.023590	-0.055997	-0.103991	0.014513	-0.001981	-0.227002	0.109631	-0.125853	-0.030822	0.076612	0.118489	-0.049077	-0.260938	-0.182751	0.082403
27.398438	0.076357	-0.140788	-0.161499	-0.009050	-0.003168	-0.045357	0.053633	-0.014583	-0.199930	-0.111830	0.096117	-0.200084	0.006612	0.078050	0.192663	0.067965	-0.026886	-0.086860	0.125546
27.414062	0.017769	-0.049077	0.053747	-0.035569	-0.002853	0.012798	0.141133	0.100011	-0.418333	-0.153296	0.100447	-0.045014	0.025895	0.011855	0.201669	0.103304	0.095373	-0.020596	0.050289
27.429688	0.004057	-0.016707	0.097745	0.077279	-0.019807	0.085050	-0.028888	0.127084	-0.386148	-0.133993	0.120113	-0.023044	0.074260	-0.002667	0.256957	0.039939	0.047783	0.013905	-0.153187
27.445312	-0.054108	-0.091543	0.175762	0.138765	-0.056430	-0.038400	-0.053576	-0.052209	-0.207983	-0.167229	0.010239	-0.121579	0.088018	-0.038158	0.296903	-0.023748	0.097821	0.091087	-0.062808
27.460938	-0.141204	-0.050752	0.251873	0.110918	-0.086206	-0.088077	0.163183	-0.182886	-0.143383	-0.422975	-0.106029	-0.103632	0.037252	-0.052663	0.134800	-0.040423	0.190939	0.138676	0.297212
27.476562	-0.146217	0.035007	0.280757	-0.049292	-0.091483	0.083981	0.214364	-0.160615	-0.152987	-0.494336	-0.051348	0.003185	0.065145	-0.005796	-0.110487	-0.025326	0.306801	0.144356	0.302062
27.492188	-0.069283	0.003742	0.210296	-0.165104	-0.078628	0.170729	0.110561	-0.165590	-0.100975	-0.236955	0.054777	0.097895	0.230985	0.034979	-0.166004	-0.050940	0.307531	0.113077	0.123093
27.507812	0.073696	-0.070139	0.152088	-0.118583	-0.016496	0.055316	0.163790	-0.182015	-0.008493	-0.107217	0.073717	-0.131286	0.354765	0.130381	-0.057406	-0.020440	0.143911	0.025880	0.175322
27.523438	0.108546	-0.136133	0.233535	-0.045961	0.076931	-0.149681	0.246586	-0.111755	0.004638	-0.054214	0.015072	-0.459945	0.333580	0.185212	0.044012	0.130048	0.030350	-0.033983	0.153902
27.539062	-0.000532	-0.053477	0.239163	0.008240	0.117034	-0.229393	0.176347	0.006244	-0.073246	0.126921	-0.015842	-0.426380	0.332075	0.030701	0.188992	0.152139	-0.021469	-0.015189	0.015368
27.554688	-0.067010	0.094686	0.123696	0.035863	0.074765	-0.175813	0.051554	-0.008479	-0.050174	0.194677	0.029796	-0.237732	0.385613	-0.159835	0.239175	-0.055094	-0.134103	0.022846	-0.050042
27.570312	-0.025382	-0.025779	0.014918	-0.011685	-0.066090	-0.180929	-0.022781	-0.154801	0.003997	0.252174	0.003645	-0.157603	0.360657	-0.160224	0.036388	-0.210802	-0.204747	0.018560	-0.058232
27.585938	0.055013	-0.153666	-0.145406	0.006314	-0.226916	-0.126422	0.072478	-0.248449	0.022659	0.324466	-0.153030	-0.118308	0.345125	-0.002378	-0.088928	-0.074200	-0.086833	-0.039793	-0.037907
27.601562	-0.007976	-0.006791	-0.249266	-0.001153	-0.243326	0.020237	0.246056	-0.178584	0.079661	0.174523	-0.249966	-0.040665	0.312969	0.033085	-0.037091	0.130880	-0.010557	-0.061704	-0.136694
27.617188	-0.141550	0.047688	-0.037718	-0.109813	-0.118029	-0.000124	0.228553	-0.028042	0.045660	0.042725	-0.272624	-0.082695	0.189247	-0.079953	0.000954	0.128616	-0.033537	0.045313	-0.186941
27.632812	-0.106961	-0.096669	0.179532	-0.118708	-0.016695	-0.158796	0.052542	-0.013626	-0.110549	0.031967	-0.209123	-0.134883	0.097757	-0.068429	0.043860	0.028625	0.071943	0.118277	-0.055088
27.648438	0.062556	-0.124407	0.081062	-0.070236	-0.007762	-0.163559	-0.024122	-0.041777	-0.240922	-0.063301	-0.020729	0.009968	0.103854	0.029780	0.088374	-0.079947	0.264717	0.068018	0.024412
27.664062	0.114659	-0.048570	-0.053287	-0.115076	0.044096	-0.030685	-0.079512	0.067101	-0.233686	-0.192584	0.008406	0.048116	0.054551	0.063004	0.114026	-0.087985	0.404570	0.027887	-0.014426
27.679688	0.014914	-0.060154	-0.133741	-0.160776	0.124687	0.011722	-0.178928	0.080464	-0.195428	-0.162974	-0.078645	-0.012870	-0.142081	0.047419	0.100708	0.017207	0.395218	0.006174	-0.127795
27.695312	-0.043804	-0.129234	-0.092226	-0.135857	0.061970	-0.021113	-0.105582	0.140626	-0.186884	-0.083577	-0.047229	0.068164	-0.199331	0.134343	0.000836	0.036338	0.286263	-0.034830	-0.111079
27.710938	-0.050974	-0.116865	0.113507	-0.113632	-0.121936	0.027431	0.142159	0.426351	-0.133575	-0.134713	-0.024517	0.007151	-0.052086	0.367923	-0.076373	0.067260	0.198840	-0.090833	0.167944
27.726562	-0.010300	-0.018015	0.170029	0.014904	-0.224173	0.045262	0.249021	0.366560	-0.125663	-0.128581	-0.042964	-0.163382	0.060797	0.364250	-0.021226	0.146757	0.055621	-0.120589	0.279958
27.742188	0.044943	-0.035201	0.091665	0.113184	-0.158868	-0.075791	0.039604	-0.009923	-0.106689	-0.077632	-0.028042	-0.150789	0.053209	0.095937	0.048840	0.135969	-0.186310	-0.067470	0.002225
27.757812	0.070057	-0.176358	0.002129	0.003044	-0.021282	-0.170270	-0.171907	-0.177211	0.006986	-0.105828	0.026251	-0.058120	-0.000531	-0.100553	-0.025537	0.023630	-0.242868	0.045384	-0.113684
27.773438	0.073535	-0.246517	-0.156672	-0.155481	0.082546	-0.275107	-0.156646	-0.178623	0.135097	-0.148539	0.118601	-0.046328	-0.022085	-0.243184	-0.059588	-0.109888	0.025752	0.079527	-0.016269
27.789062	-0.016065	-0.184016	-0.181432	-0.247101	0.079054	-0.313683	-0.075771	-0.041754	0.194846	-0.226007	0.108968	-0.109107	-0.104190	-0.275449	0.054078	-0.126148	0.204605	-0.018345	-0.057870
27.804688	-0.109556	-0.029058	0.059818	-0.183990	0.042513	-0.098331	0.097048	0.076633	0.096215	-0.250683	-0.041586	-0.108971	-0.245626	-0.161034	0.057785	-0.083378	0.132135	-0.110084	0.023983
27.820312	-0.077384	0.187255	0.193882	0.056758	0.021232	0.091444	0.256793	-0.038196	-0.090317	-0.002418	-0.180418	0.036080	-0.249828	-0.087302	-0.038872	-0.058174	0.100300	-0.084022	0.256397
27.835938	0.059062	0.246870	0.174739	0.194342	-0.002792	0.135922	0.174778	-0.041229	-0.212830	0.270755	-0.187236	0.212660	-0.150815	-0.059941	-0.047800	-0.062131	0.066106	0.045321	0.244698
27.851562	0.167656	0.058983	0.307891	0.073598	0.072717	0.171435	0.135554	0.039998	-0.147466	0.164318	-0.023250	0.164793	-0.044612	-0.066387	-0.034717	-0.076904	-0.018992	0.054864	0.095031
27.867188	0.081081	-0.029470	0.410649	0.009644	0.185686	0.156176	0.340609	-0.055756	0.019519	-0.035559	0.101122	-0.020957	0.124447	-0.125087	-0.062138	-0.003970	-0.051485	-0.103475	0.146082
27.882812	-0.106790	0.054082	0.302786	-0.014900	0.137340	0.140050	0.494339	-0.135182	0.050732	0.087352	0.098720	0.008852	0.217686	-0.099605	0.015262	0.062985	-0.055577	-0.119749	0.173513
27.898438	-0.190432	0.160255	0.163136	-0.077679	0.040470	0.144536	0.449161	-0.079920	-0.064010	0.251134	0.235264	0.164632	0.185820	0.032526	0.079193	0.067381	-0.087147	0.023866	-0.047352
27.914062	-0.177419	0.150090	0.101041	0.060364	0.055600	0.069095	0.330033	0.102142	-0.155165	0.102105	0.343111	0.110516	0.136096	0.177347	-0.020347	0.085220	-0.201451	0.087963	-0.193461
27.929688	-0.131159	-0.012335	0.070055	0.216915	0.049634	0.064697	0.149531	0.317303	-0.126473	0.005722	0.279501	-0.128229	0.085102	0.279201	-0.104856	0.059104	-0.311494	0.059590	-0.227446
27.945312	-0.085777	-0.139279	0.041493	0.181027	-0.007593	0.182450	-0.011667	0.364118	-0.122280	-0.003098	0.235989	-0.296357	0.066810	0.207348	-0.174656	-0.053292	-0.291586	0.036726	-0.347400
27.960938	-0.034486	-0.178852	-0.004869	0.086414	-0.036333	0.184723	-0.061060	0.222490	-0.258271	-0.108057	0.197071	-0.269790	0.061751	0.065143	-0.136232	-0.173524	-0.135342	0.019974	-0.356654
27.976562	0.045117	-0.079887	-0.030925	-0.015938	-0.058881	0.177770	-0.040965	0.172848	-0.313080	0.008088	0.203562	-0.175586	0.023429	0.019203	-0.030649	-0.154781	-0.055042	-0.018641	-0.127327
27.992188	0.065293	0.012853	0.009842	-0.123666	-0.069131	0.404055	-0.042418	0.258547	-0.235891	0.232710	0.105738	-0.117963	-0.032624	-0.045750	-0.010632	-0.018024	-0.090935	-0.030216	0.176265
28.007812	-0.018259	-0.052341	0.024052	-0.109964	-0.062223	0.524825	-0.020800	0.176071	-0.125437	0.269466	-0.104785	0.031502	-0.083464	-0.020294	0.142258	0.038509	-0.081494	-0.022415	0.329107
28.023438	-0.087249	-0.063484	-0.091270	-0.024210	-0.053972	0.298289	0.143620	-0.009705	0.105443	0.116921	-0.129612	0.222741	-0.184430	0.094069	0.268261	0.008809	-0.105961	-0.030470	0.173230
28.039062	0.005818	0.040403	-0.180832	0.078123	0.049549	0.134198	0.287536	0.046780	0.150302	-0.097630	-0.057175	0.179351	-0.228772	0.051689	0.171225	-0.037880	-0.134936	0.011317	0.030026
28.054688	0.151720	0.117553	0.011404	0.209881	0.229165	0.097575	0.233042	0.194047	-0.101338	-0.246844	-0.017589	-0.046696	-0.077996	-0.017084	0.037833	-0.073955	0.008642	0.050537	0.237487
28.070312	0.101719	0.144113	0.226754	0.248533	0.176757	0.024978	0.112064	0.015773	-0.161243	-0.254239	-0.014609	-0.020066	0.019875	0.005483	-0.044606	-0.030906	0.190698	0.028668	0.445251
28.085938	-0.056553	0.108531	0.257903	0.164194	-0.017840	0.108543	0.143228	-0.221199	-0.055837	-0.147775	-0.102623	0.146735	-0.035538	-0.014190	-0.049297	-0.018271	0.241596	0.029595	0.386064
28.101562	-0.177745	-0.011250	0.301010	-0.034083	-0.040372	0.262012	0.191088	-0.127760	-0.128211	-0.156752	-0.140315	0.104433	-0.012826	-0.126473	0.062638	-0.112712	0.186143	0.025591	0.124755
28.117188	-0.256467	-0.059713	0.305792	-0.173418	-0.006158	0.220789	0.132828	0.001957	-0.231848	-0.228381	-0.008183	0.088857	0.026119	-0.250573	0.193546	-0.125473	0.095888	-0.038954	-0.049367
28.132812	-0.253149	-0.047513	0.233297	-0.085469	-0.009455	0.088651	0.188411	-0.015458	-0.187859	-0.143117	0.122463	0.083530	-0.086276	-0.270250	0.171361	-0.047051	0.107246	-0.048600	0.197620
28.148438	-0.190329	-0.068083	0.094371	0.038512	0.046722	-0.036913	0.281870	0.036552	-0.149934	-0.015409	0.109024	-0.018234	-0.218101	-0.121416	0.042531	-0.070201	0.158668	0.018716	0.437232
28.164062	-0.051045	-0.046614	0.017452	0.028688	0.163193	-0.130727	0.208182	0.144147	-0.115749	0.096125	0.066078	-0.159625	-0.169656	0.076211	-0.094491	-0.133177	0.162350	0.013999	0.363724
28.179688	0.108555	0.011302	0.097746	-0.032911	0.197994	-0.084759	0.240323	0.141398	-0.000534	0.246035	0.117553	-0.317397	-0.066549	0.066054	-0.030135	-0.134593	0.142938	-0.046264	0.335984
28.195312	0.161194	0.103025	0.094938	-0.093005	0.146924	0.002255	0.286981	0.006325	0.169007	0.294985	0.211734	-0.020699	0.021453	-0.110442	0.251523	-0.124235	0.002735	-0.034176	0.394896
28.210938	0.127653	0.188439	0.027987	-0.168054	0.053127	-0.040132	0.159011	-0.094160	0.256017	0.237078	0.314318	0.411770	0.231366	-0.188897	0.194717	-0.026607	-0.194364	0.051898	0.531380
28.226562	0.062348	0.224871	-0.030541	-0.187601	-0.052965	-0.104642	0.170673	-0.020991	0.080228	0.138766	0.341701	0.272307	0.228170	-0.121806	-0.202422	0.031154	-0.215639	0.089706	0.598262
28.242188	0.000277	0.217485	-0.120282	-0.154516	-0.058420	-0.040180	0.223713	0.039791	-0.091815	0.020870	0.130816	0.101007	-0.060310	0.031746	-0.256012	-0.097539	-0.065859	0.075902	0.320860
28.257812	0.043302	0.172505	-0.139256	-0.029499	-0.003587	0.036749	0.301610	0.042881	0.006875	0.078615	-0.081956	0.359787	-0.107452	0.103394	0.043034	-0.174334	0.079705	0.113358	0.052020
28.273438	0.186304	0.189736	-0.118596	0.160437	0.050804	-0.016167	0.515206	0.072699	0.130777	0.190715	0.025273	0.572810	0.202272	-0.035694	0.259164	-0.095717	0.031076	0.044038	0.125852
28.289062	0.214225	0.339042	-0.051144	0.195009	0.085232	-0.055535	0.523609	0.020084	0.085187	0.021703	0.128130	0.321562	0.435709	-0.129259	0.334584	0.010022	-0.168956	-0.127589	0.292525
28.304688	0.089165	0.460276	0.163515	0.104790	0.046701	0.143061	0.169358	0.003147	0.003391	-0.196409	0.033266	0.001405	0.326814	0.001187	0.143913	0.029606	-0.074909	-0.091703	0.221984
28.320312	-0.027236	0.283499	0.240468	-0.020842	-0.009655	0.356318	-0.149837	0.098904	-0.008669	-0.108517	0.020784	-0.033421	0.091027	0.134235	-0.137009	-0.018816	0.222566	0.045756	0.088727
28.335938	-0.012597	0.013323	0.000966	-0.090091	-0.020485	0.303228	-0.073205	0.137709	0.020931	0.064844	0.065565	0.017467	0.005017	0.141401	-0.117455	-0.042899	0.122436	0.089321	0.127583
28.351562	0.099126	-0.032479	-0.194895	-0.010415	-0.024141	0.131169	0.073505	0.128948	0.034313	0.045200	0.028466	0.133269	0.108755	0.033482	-0.090511	-0.033987	-0.164960	0.149023	0.214509
28.367188	0.160571	0.001301	-0.115253	0.104366	-0.044254	0.010103	0.169717	0.123760	0.080094	0.017918	-0.031740	0.286293	0.198244	-0.096801	-0.182474	-0.030251	-0.151034	0.144730	0.343688
28.382812	0.102206	-0.043367	0.027088	0.178819	-0.040004	-0.021207	0.421749	0.085437	0.145791	0.025145	-0.092506	0.182835	0.224699	-0.030816	-0.175602	-0.062820	-0.023087	0.032770	0.350636
28.398438	-0.055121	-0.041740	0.062927	0.096445	0.002835	0.035815	0.360909	-0.007775	0.008333	-0.078130	-0.099819	-0.076082	0.193923	0.227419	-0.117195	-0.097320	-0.054644	0.035633	0.078286
28.414062	-0.094451	0.078089	0.065468	0.003324	0.039656	0.117720	-0.082461	-0.114203	-0.168307	0.029433	0.062837	-0.064659	0.162928	0.409736	-0.127520	-0.117063	-0.230120	0.128694	-0.124243
28.429688	0.084426	0.165644	0.119061	0.170907	0.047752	0.126347	-0.191804	-0.048040	-0.174282	0.296869	0.248101	0.060764	0.284073	0.287820	-0.096126	-0.177321	-0.269504	0.144591	-0.106295
28.445312	0.221801	0.313099	0.224034	0.382701	0.046434	0.120678	0.031547	0.088001	-0.137728	0.148078	0.252612	-0.042882	0.352163	0.103093	0.083305	-0.247584	-0.101664	0.121132	0.031611
28.460938	0.203627	0.513530	0.276302	0.378385	0.074741	0.155703	0.122411	-0.062393	-0.101692	-0.164247	0.199659	-0.202868	0.329678	0.098623	0.145417	-0.200575	-0.173955	0.039333	0.352251
28.476562	0.155483	0.438675	0.206398	0.258103	0.096722	0.114045	0.087059	-0.125482	-0.082913	-0.101884	0.144542	-0.217258	0.346648	0.115427	0.177160	-0.052316	-0.429724	-0.121213	0.556176
28.492188	0.155291	0.239468	0.156235	0.163464	0.088563	0.074376	0.139806	0.201383	0.024566	0.052608	0.034558	-0.126409	0.328272	0.089796	0.234368	-0.054443	-0.359530	-0.131513	0.257333
28.507812	0.068619	0.169761	0.266008	0.033145	0.062278	0.167687	0.283246	0.302659	0.182667	-0.007311	-0.045449	-0.060879	0.321936	0.050478	0.056751	-0.196457	-0.109075	0.034626	-0.171849
28.523438	-0.120775	0.054731	0.341614	-0.137928	-0.123729	0.147722	0.271068	0.050682	0.148115	-0.108209	-0.075819	-0.155570	0.411247	-0.006357	0.006494	-0.186871	-0.126379	0.099254	-0.296455
28.539062	-0.170694	-0.162781	0.257887	-0.184063	-0.319008	-0.045328	0.130928	-0.106521	0.001232	-0.154097	-0.036074	-0.206117	0.417501	-0.016494	0.192484	-0.084548	-0.299520	0.002503	-0.113986
28.554688	-0.090802	-0.184898	0.162734	-0.108439	-0.238723	-0.044094	0.027868	-0.038688	-0.093204	-0.066803	0.064610	-0.003947	0.229048	0.076657	0.196081	-0.055012	-0.152882	-0.077414	0.071031
28.570312	-0.033771	0.141747	0.178768	-0.027305	-0.010922	0.063793	-0.061505	0.057271	-0.132505	0.033367	0.169272	0.258198	0.119031	0.116232	0.061723	-0.050019	0.190080	-0.049916	0.050811
28.585938	-0.024902	0.407873	0.202211	0.106730	0.141968	-0.103805	0.025010	-0.041912	-0.095904	-0.072723	0.202470	0.352014	0.123919	0.028141	0.029038	-0.049207	0.231466	-0.012419	0.021936
28.601562	-0.070126	0.273622	0.079095	0.195958	0.142704	-0.296855	0.147175	-0.169817	0.029263	-0.247026	0.056423	0.342260	0.026440	-0.065647	0.047992	-0.059479	0.123471	-0.019267	-0.037424
28.617188	-0.143022	0.008667	-0.025523	0.121735	0.112604	-0.173851	0.155456	-0.075406	0.112152	-0.248151	-0.092121	0.391201	-0.076480	-0.100358	0.065752	-0.068855	0.063707	-0.014996	-0.225767
28.632812	-0.145139	-0.167970	-0.060199	0.003088	0.075828	0.014488	0.244101	0.011421	0.066076	0.003938	-0.062881	0.305966	-0.046692	-0.052554	0.068394	-0.077447	0.020600	0.002972	-0.216871
28.648438	-0.058943	-0.215033	-0.084017	-0.051606	0.027484	-0.035027	0.205672	-0.181128	-0.011661	0.193778	-0.043105	0.077269	-0.057859	0.017282	-0.009462	-0.146683	0.028099	0.041386	0.121107
28.664062	-0.013378	-0.116520	-0.078829	-0.070685	0.112273	-0.201244	-0.030833	-0.309702	-0.073993	-0.037173	-0.097537	-0.032830	-0.096346	0.061838	-0.076331	-0.247763	-0.050399	0.072052	0.265121
28.679688	-0.064009	-0.107029	-0.029615	-0.122574	0.162290	-0.237957	-0.093217	-0.159866	-0.163097	-0.385604	-0.099704	-0.060541	-0.000972	0.052860	-0.125241	-0.173554	-0.151436	0.022132	0.035489
28.695312	-0.069981	-0.191920	0.134442	-0.134514	0.069961	-0.165156	0.018302	-0.076880	-0.228672	-0.276703	-0.055969	-0.019381	-0.030373	0.054307	-0.130551	0.028425	-0.087070	-0.038027	-0.174164
28.710938	0.004563	-0.191517	0.272231	-0.117305	-0.003356	-0.002997	0.085920	-0.095359	-0.158059	0.011228	0.028945	0.096384	-0.147008	0.146522	0.010342	0.157473	0.066702	-0.011121	-0.196733
28.726562	-0.015198	-0.155636	0.220900	-0.063513	-0.023525	0.165206	0.164812	-0.085993	0.017490	0.148407	0.123737	0.104886	-0.034098	0.183459	0.024312	0.139837	0.120613	0.046932	-0.097345
28.742188	-0.168674	-0.168952	0.163104	0.088151	-0.014857	0.068454	0.209242	-0.124713	0.057826	0.228291	0.068053	-0.045198	0.050008	0.074670	-0.174833	-0.025617	0.165764	-0.008609	0.098416
28.757812	-0.255225	-0.238304	0.179846	0.196308	-0.025122	-0.182075	0.201536	-0.097425	-0.056589	0.035153	-0.103504	-0.120207	-0.041833	-0.048610	-0.244586	-0.101478	0.294324	-0.115191	0.348702
28.773438	-0.154240	-0.318596	0.078528	0.260661	-0.048811	-0.253827	0.144426	0.066891	-0.015385	-0.246248	-0.161819	-0.102591	-0.088258	-0.087187	-0.144407	0.009927	0.271975	-0.107540	0.388724
28.789062	-0.004617	-0.258974	0.042342	0.243950	-0.032866	-0.139454	0.009562	0.136739	0.125017	-0.252750	-0.110828	-0.247279	0.007804	-0.063410	-0.057420	0.017470	0.087607	-0.090465	0.168588
28.804688	0.017424	0.021130	0.255122	0.139851	-0.015674	-0.044605	0.071174	-0.012178	0.100307	-0.026036	-0.090398	-0.418492	0.193377	-0.048092	-0.021024	-0.061964	0.014500	-0.086983	0.012233
28.820312	0.024815	0.205590	0.403864	0.157550	-0.038702	-0.084338	0.139028	-0.093921	-0.009121	0.270315	-0.065176	-0.188492	0.244552	-0.104813	-0.014746	0.028712	0.145177	-0.060419	0.082219
28.835938	0.133689	0.065368	0.221117	0.214089	-0.012582	-0.128876	-0.114544	-0.050591	-0.034576	0.264653	0.026883	0.212223	0.170808	-0.217286	-0.034746	0.126583	0.296751	-0.047920	0.277927
28.851562	0.162400	-0.066628	0.000854	0.161016	0.081096	-0.111040	-0.245183	-0.079082	-0.006753	-0.209797	0.105707	0.200383	0.141779	-0.316649	-0.084927	0.063954	0.260174	-0.017086	0.363063
28.867188	0.093659	-0.013856	0.125522	0.083389	0.099182	-0.120950	-0.069913	-0.051907	0.008090	-0.589531	0.124127	-0.019475	0.131097	-0.241804	-0.114224	0.022650	0.134903	0.004157	0.147694
28.882812	0.023221	-0.042859	0.272382	0.039955	0.008022	-0.136066	0.125394	0.028800	-0.017523	-0.334731	0.100234	-0.201353	0.129756	0.015961	-0.040027	0.065604	0.194556	0.039474	-0.087215
28.898438	-0.037358	-0.187807	0.075866	0.008936	-0.057626	-0.111993	0.214298	0.188479	-0.134749	0.071921	-0.043404	-0.405195	0.175991	0.121608	0.029751	0.059146	0.249734	0.009117	-0.071138
28.914062	-0.025321	-0.136278	-0.233342	0.057552	-0.022768	-0.064574	0.121749	0.348409	-0.158440	0.142638	-0.251253	-0.349913	0.177663	-0.023443	0.017201	0.041649	0.121709	-0.095611	-0.014415
28.929688	0.023397	0.094500	-0.256384	0.182882	-0.020438	-0.016219	0.000458	0.271855	-0.041957	0.133267	-0.151719	-0.053379	0.050621	-0.134936	0.022890	0.042284	0.080725	-0.061451	0.037484
28.945312	0.005553	0.242766	-0.003210	0.150579	-0.082714	-0.003914	0.038670	0.160325	-0.057754	0.012856	0.104257	0.117465	-0.036775	-0.124756	0.090430	-0.075021	0.073481	0.022285	0.072073
28.960938	-0.075989	0.259474	0.152557	0.042128	-0.109955	0.006925	0.124556	0.122069	-0.148444	-0.275227	0.040108	0.054315	-0.020070	-0.069857	0.148562	-0.125876	-0.049158	0.013616	0.031443
28.976562	-0.125098	0.182844	0.086760	0.026918	-0.113175	0.048664	0.048920	0.080217	-0.105293	-0.364773	-0.122985	0.002987	-0.022701	0.045443	0.062835	-0.036224	-0.134021	0.016481	0.033192
28.992188	-0.068851	0.112817	0.026652	-0.010464	-0.044391	0.035353	-0.071063	0.013816	0.031941	-0.178895	-0.141117	0.161489	-0.016399	0.114325	0.037153	-0.017893	-0.036537	0.091438	0.182913
29.007812	-0.022564	0.061729	0.098236	0.116340	0.062147	-0.079982	0.150650	-0.101259	0.094515	-0.065730	-0.085252	0.215155	0.028846	0.095915	0.166010	0.051084	0.145382	0.178442	0.377540
29.023438	-0.037802	0.064150	0.137378	0.359466	0.099884	-0.129057	0.341534	-0.148861	0.057672	-0.161236	0.141726	0.086892	0.091914	0.112577	0.124339	0.135500	0.212343	0.167770	0.404611
29.039062	-0.031643	0.082029	0.165596	0.220842	0.104871	-0.018640	0.152739	0.010117	0.036800	-0.195955	0.335629	-0.034712	0.072315	0.141950	-0.012635	0.041923	0.275204	0.046292	0.380597
29.054688	-0.029647	-0.011408	0.207379	-0.140727	0.021870	-0.018689	0.106250	0.280082	-0.036633	-0.109613	0.199215	-0.169494	-0.041509	0.096112	-0.041808	0.011748	0.376102	-0.064950	0.489864
29.070312	-0.006727	-0.047416	0.180775	-0.256132	-0.088512	-0.106279	0.156468	0.453362	-0.109556	-0.174942	0.076219	-0.187324	-0.059574	0.008380	-0.075562	0.117077	0.349583	-0.045423	0.527757
29.085938	0.009514	0.053218	0.215677	-0.198013	-0.083289	-0.047395	0.171091	0.400418	0.002503	-0.305809	0.139091	-0.155212	-0.003953	0.046254	-0.146338	0.065365	0.223111	0.056228	0.247687
29.101562	-0.044262	0.087401	0.284168	-0.064959	-0.041072	0.016858	0.303900	0.208251	0.178655	-0.300172	0.148245	-0.258193	-0.008399	0.144636	-0.103601	-0.070944	0.017638	0.127022	0.000962
29.117188	-0.081341	-0.004370	0.212667	0.193301	-0.069081	0.021126	0.292663	0.208248	0.144427	-0.237479	0.121953	-0.337031	-0.059808	0.092139	-0.024909	-0.101942	-0.142766	0.100041	0.127045
29.132812	-0.024695	-0.064468	-0.043561	0.338430	-0.122191	0.048056	0.244958	0.254710	-0.132457	-0.164225	0.126519	-0.243422	-0.081318	0.002388	-0.066140	-0.036396	-0.074015	-0.002316	0.267796
29.148438	0.106591	-0.020339	-0.279473	0.220230	-0.038700	0.040380	0.349051	0.014356	-0.181310	-0.224999	0.106283	-0.220393	0.011760	-0.014367	-0.159539	0.131323	0.019292	0.025879	0.257664
29.164062	0.167467	0.020601	-0.229525	0.014341	0.103737	-0.050823	0.329594	-0.231457	0.052268	-0.315919	0.110827	-0.246705	0.122349	0.036107	-0.272952	0.208825	0.014680	0.145606	0.272294
29.179688	0.146007	0.058130	0.007200	-0.185081	0.150897	-0.101340	0.238184	-0.235555	0.042229	-0.121136	0.082831	-0.023199	0.068664	0.083941	-0.299281	0.044206	0.040453	0.153058	0.149774
29.195312	0.145875	0.098788	0.201979	-0.254390	0.174176	0.012528	0.223573	-0.107101	-0.130582	0.137255	-0.074545	0.143936	-0.019855	0.036023	-0.104348	-0.120704	0.022064	0.127655	-0.077369
29.210938	0.069658	0.059300	0.264441	-0.104842	0.229994	0.097963	0.114283	-0.010437	-0.019091	0.166306	-0.131739	0.105974	0.004537	0.039815	0.076020	-0.076986	-0.090027	0.147336	-0.168451
29.226562	-0.045316	0.055776	0.262892	0.175478	0.266524	-0.013314	-0.048946	0.045273	0.338864	0.047751	-0.072964	0.102729	0.052465	0.099708	0.015721	0.089641	-0.127878	0.143569	-0.064086
29.242188	-0.050031	0.158689	0.332672	0.360504	0.281676	-0.091516	0.053409	0.078392	0.527203	-0.052196	-0.048885	0.126529	0.051589	0.025583	-0.061212	0.205122	-0.061099	0.117474	0.208729
29.257812	0.039345	0.210778	0.408499	0.216022	0.342908	-0.003013	0.394787	0.107389	0.402076	-0.017948	0.033189	0.216092	0.064400	-0.106392	0.020431	0.235938	0.069923	0.164222	0.346387
29.273438	0.142669	0.156625	0.464601	0.114446	0.362609	0.119047	0.433625	0.269264	0.183134	0.033705	0.069694	0.345891	0.057779	-0.053810	0.069002	0.228675	0.209798	0.244747	0.251052
29.289062	0.162365	0.098316	0.427639	0.322470	0.256077	0.129205	0.131452	0.370135	0.051796	0.051122	-0.027700	0.358191	-0.034742	0.047581	-0.032078	0.163626	0.128484	0.192735	0.156638
29.304688	0.128031	0.102789	0.220373	0.487735	0.169202	0.026638	0.009908	0.242991	0.081410	0.161839	-0.149058	0.309213	-0.134015	-0.040751	-0.047299	0.091846	-0.052618	0.076679	0.250137
29.320312	0.073465	0.136655	0.091940	0.483560	0.180141	-0.050212	0.239552	0.106371	0.166725	0.307697	-0.169478	0.362624	-0.104908	-0.087862	0.120402	0.086897	-0.027360	0.012925	0.432538
29.335938	-0.019045	0.057541	0.151431	0.331544	0.217235	0.027852	0.369210	0.091104	0.129064	0.410196	-0.006152	0.572241	0.195054	0.029416	0.137676	0.143775	0.101633	0.011920	0.407969
29.351562	0.007671	-0.022561	0.152819	0.219388	0.238333	0.244464	0.125941	0.158216	0.024533	0.341728	0.144443	0.660507	0.398384	0.170013	-0.004648	0.185390	0.163149	0.103910	0.318204
29.367188	0.188088	0.136332	0.027058	0.320122	0.178432	0.362044	-0.029370	0.286889	-0.046158	0.175793	0.059111	0.560416	0.231617	0.296245	0.016500	0.175872	0.170344	0.205623	0.231685
29.382812	0.241469	0.260012	-0.014331	0.297455	0.059625	0.297165	-0.056599	0.436727	-0.073656	0.151157	-0.111575	0.509241	0.131818	0.354377	0.069674	0.168481	0.098209	0.245252	0.031575
29.398438	0.086727	0.124203	0.026510	0.127573	0.026506	0.288313	-0.116236	0.316886	-0.021325	0.078244	-0.066846	0.482966	0.204510	0.275945	0.075609	0.146962	-0.102348	0.218529	-0.147916
29.414062	0.004002	-0.009493	0.063753	0.126087	0.080992	0.383329	-0.007555	-0.023171	0.017464	-0.003981	0.084166	0.481320	0.244560	0.118034	0.198068	0.126564	-0.189929	0.135450	-0.217143
29.429688	0.041422	-0.031216	0.042661	0.194802	0.162839	0.292757	0.037561	-0.132876	-0.013962	0.159307	0.137460	0.421240	0.316554	0.051951	0.223490	0.160690	-0.037669	0.069340	-0.086932
29.445312	0.033507	-0.043933	0.014885	0.172351	0.230279	0.038598	-0.085165	0.047166	0.013744	0.245496	0.149866	0.297404	0.391464	0.129049	0.103073	0.163057	0.153094	0.083309	0.147505
29.460938	0.021943	-0.047125	0.071136	0.119247	0.231146	-0.017105	-0.008620	0.270829	0.029204	0.089205	0.073762	0.192839	0.448349	0.205706	0.123934	0.108956	0.273057	0.118361	0.295896
29.476562	0.033242	-0.011913	0.141554	0.084756	0.239246	0.144115	0.410682	0.256102	-0.094546	0.023816	-0.060379	0.084857	0.479910	0.224152	0.260088	0.089879	0.305316	0.105810	0.412627
29.492188	0.063190	0.019373	0.123574	0.116716	0.213640	0.204874	0.623649	0.071908	-0.099770	0.154504	-0.101585	0.162658	0.375819	0.157750	0.351789	0.021839	0.210668	0.085198	0.432087
29.507812	0.139553	-0.091384	-0.021861	0.198703	0.110816	0.147102	0.138259	0.035802	0.075553	0.309172	-0.064573	0.356277	0.269385	0.073368	0.384475	-0.073553	0.035016	0.019158	0.344167
29.523438	0.142328	-0.250991	-0.025243	0.063364	0.032799	0.084721	-0.227419	0.086026	0.135969	0.291550	0.012176	0.269007	0.130830	0.097414	0.309511	-0.054915	0.039315	-0.064974	0.333754
29.539062	0.052243	-0.245148	0.206496	-0.177197	-0.019620	-0.061267	-0.111066	0.117117	0.205653	0.129980	0.054654	0.030853	-0.040102	0.097787	0.103733	-0.020602	0.110230	-0.026092	0.367001
29.554688	-0.022225	-0.262485	0.213047	-0.135764	-0.075184	-0.175461	0.003727	0.111694	0.323565	-0.066524	0.019551	-0.042984	-0.027756	0.131933	-0.028787	-0.021062	0.009084	0.050498	0.327212
29.570312	-0.037539	-0.306043	-0.075125	0.003987	-0.145220	-0.114898	0.065184	0.010632	0.259231	-0.189584	0.003437	-0.057575	0.080796	0.161378	0.079284	0.015600	0.010260	0.069385	0.248491
29.585938	-0.018114	-0.164409	-0.161929	0.039818	-0.135851	-0.022037	-0.045576	-0.136498	0.097140	-0.213054	0.007302	-0.144969	0.171602	-0.006698	0.213326	0.107803	0.102693	0.074397	0.159690
29.601562	-0.026194	-0.079931	-0.057777	0.103265	-0.055766	-0.110564	-0.104604	-0.330656	0.043473	-0.261769	0.030808	-0.132809	0.149756	-0.060669	0.176082	0.135764	0.124415	0.084405	0.025735
29.617188	-0.041074	-0.165062	-0.012951	0.027023	-0.101623	-0.212910	-0.007270	-0.322761	0.107782	-0.233132	0.040242	0.107290	-0.065087	0.036511	0.103081	0.062221	0.164129	0.127092	-0.013625
29.632812	-0.084632	-0.202965	0.022070	-0.209178	-0.201305	-0.118480	0.126244	-0.060130	0.160647	-0.101318	-0.083855	0.187190	-0.265086	0.007619	0.025195	0.062108	0.134658	0.149686	0.146210
29.648438	-0.143607	-0.184045	0.061399	-0.239656	-0.171477	-0.074429	0.198039	0.064347	0.147718	0.015067	-0.218374	-0.008443	-0.227797	-0.061089	-0.096441	0.132843	0.097789	0.113823	0.223098
29.664062	-0.064823	-0.125364	0.059388	-0.145872	-0.127531	-0.123090	0.096124	0.164111	0.095774	0.040915	-0.219443	-0.098645	-0.030781	-0.157859	-0.138284	0.165608	0.125072	0.106025	0.118619
29.679688	0.103789	-0.027426	0.009400	-0.114269	-0.169490	-0.088979	0.140449	0.196092	0.114567	-0.005303	-0.064320	-0.169830	0.059697	-0.230742	-0.051690	0.170920	0.102409	0.131676	0.091945
29.695312	0.150300	0.014416	-0.004827	-0.083931	-0.178921	-0.039921	0.250017	-0.069032	0.130852	-0.002405	0.154691	-0.274793	0.021832	-0.089288	0.003641	0.199361	0.123045	0.117613	0.109110
29.710938	0.057952	-0.022057	0.038647	-0.073339	-0.105756	0.019053	0.159280	-0.096073	0.030231	-0.041715	0.192498	-0.149295	0.064261	0.082863	-0.060244	0.182766	0.160249	0.089931	-0.011789
29.726562	0.004906	-0.049423	0.127753	-0.075423	-0.087584	0.049665	0.036386	0.231828	-0.031205	0.006832	0.088287	0.037490	0.159241	0.131897	-0.105892	0.038533	0.105252	0.046248	-0.236070
29.742188	0.094062	0.006941	0.242160	0.021310	-0.041362	0.017102	0.042369	0.337405	0.004374	0.301647	0.037150	0.022227	0.169803	0.091926	-0.104251	-0.027518	0.067648	-0.052587	-0.282813
29.757812	0.149366	0.124993	0.288759	0.043778	0.089110	0.066002	0.161559	0.163691	0.008150	0.357179	0.085118	-0.103653	0.067373	-0.000885	-0.055035	0.077422	0.031629	-0.086240	0.016651
29.773438	0.095323	0.205500	0.187384	-0.074586	0.050296	0.140100	0.217322	0.022510	-0.014291	0.121738	0.106003	-0.020270	0.118144	0.015952	-0.006329	0.099086	-0.066965	-0.000015	0.293553
29.789062	0.038614	0.087358	0.074469	0.012672	-0.045608	0.187463	0.164032	0.011202	0.021957	-0.002360	0.017487	0.209060	0.296674	0.103437	-0.009996	0.113529	0.006821	0.033978	0.322577
29.804688	-0.024890	-0.037741	0.080895	0.161939	-0.033404	0.202931	0.066566	-0.001877	-0.033381	-0.094729	-0.012852	0.150644	0.176958	0.205390	0.050943	0.252580	0.149302	-0.018613	0.184539
29.820312	-0.035842	0.029257	0.099536	0.123323	0.004285	0.169589	-0.126994	-0.001266	-0.223558	-0.267519	-0.007213	-0.078984	-0.022712	0.348559	0.103242	0.215337	0.027233	0.050785	-0.036628
29.835938	-0.003095	0.084492	0.126830	0.138259	0.033894	0.158078	-0.101481	0.118680	-0.253468	-0.191306	-0.048926	-0.171642	-0.039586	0.233911	0.069053	0.012466	-0.066766	0.182606	-0.127357
29.851562	0.001589	0.026889	0.176938	0.206785	0.021293	0.091212	0.245901	0.115629	-0.196513	0.067341	-0.009230	-0.158683	-0.045604	-0.100819	0.005586	-0.028279	0.058246	0.224843	-0.151976
29.867188	-0.031139	-0.069195	0.182218	-0.022860	0.000176	-0.000313	0.327242	-0.098833	-0.310601	0.046972	0.012696	-0.071554	-0.167479	-0.182470	-0.113606	0.026524	0.118495	0.227413	-0.150695
29.882812	-0.053261	-0.005761	0.132588	-0.340816	-0.031036	0.020478	0.003252	-0.182555	-0.435584	-0.025823	-0.043755	0.066803	-0.323138	0.016462	-0.232018	-0.056526	-0.035549	0.135699	0.041043
29.898438	-0.071361	0.015574	0.073032	-0.250968	-0.105027	0.056287	-0.135873	-0.198774	-0.433377	-0.066915	-0.007603	0.125549	-0.292979	0.146560	-0.241120	-0.173134	-0.143847	0.003021	0.178685
29.914062	-0.159218	-0.230465	0.005194	-0.030895	-0.108867	0.039461	0.001532	-0.341236	-0.332895	-0.125191	-0.024126	-0.030315	-0.131613	0.151892	-0.184886	-0.142424	0.081876	-0.075377	0.019488
29.929688	-0.202588	-0.305469	-0.090218	-0.005978	-0.053165	0.088105	0.041075	-0.321157	-0.218310	-0.156521	-0.117639	-0.236461	-0.083304	0.186136	-0.097813	-0.024791	0.272825	-0.133310	-0.126679
29.945312	-0.137996	-0.110780	0.012181	-0.016938	-0.100210	0.165512	0.071335	-0.118284	-0.095595	-0.232073	-0.084346	-0.233033	-0.186014	0.137203	0.057688	0.069220	0.250193	-0.067671	0.023194
29.960938	-0.086633	0.003149	0.239405	-0.104419	-0.213071	0.161210	0.077221	-0.071046	0.024179	-0.061175	-0.032342	-0.071431	-0.278902	0.074958	0.125556	0.130631	0.350801	0.063613	0.213374
29.976562	-0.095780	-0.017475	0.042919	-0.169994	-0.217289	0.068747	0.045358	-0.237408	-0.027970	0.140822	-0.072267	0.069914	-0.274737	0.083052	0.038286	0.198748	0.310991	0.028801	0.193290
29.992188	-0.118178	-0.086233	-0.275958	-0.041785	-0.111200	-0.040746	0.067997	-0.204082	-0.132347	0.081775	-0.130208	-0.083165	-0.165797	0.021172	0.032899	0.204299	0.070672	-0.047271	0.160206
30.007812	-0.143012	-0.171271	-0.290277	0.033064	-0.087727	-0.024681	-0.057730	0.054587	-0.162276	0.022925	-0.172897	-0.407946	-0.024672	-0.068319	0.083721	0.130438	0.155115	-0.067684	0.163009
30.023438	-0.112236	-0.195083	-0.316189	-0.121220	-0.138562	0.006345	-0.184074	0.028802	-0.141886	0.057116	-0.161189	-0.379847	0.022464	-0.058240	0.002429	0.092316	0.281343	-0.113831	0.071635
30.039062	0.025836	-0.136854	-0.351355	-0.366329	-0.067067	-0.060686	-0.113371	-0.087024	-0.072270	0.094524	-0.010238	-0.044164	-0.049297	0.113726	-0.060183	0.006938	0.095318	-0.117212	0.127762
30.054688	0.079656	-0.049781	-0.280950	-0.338213	0.030244	-0.134769	-0.091535	0.066544	-0.024164	0.009855	0.197509	0.185243	-0.075664	0.214491	0.015901	-0.091589	0.011619	-0.072187	0.324743
30.070312	-0.004811	-0.001937	-0.079668	-0.030564	0.064900	-0.165841	-0.133443	0.220943	0.114904	-0.048674	0.210516	0.165098	0.080147	0.178601	-0.002933	-0.058523	0.020816	0.006142	0.237167
30.085938	-0.014194	0.059397	0.089533	0.081212	0.145145	-0.104167	0.012595	0.090590	0.197435	0.175972	0.020238	-0.053818	0.201534	0.140729	-0.187580	0.008906	-0.071131	0.066223	-0.092408
30.101562	0.025644	0.228051	0.121385	0.018373	0.205089	0.026379	0.209299	-0.043542	-0.023388	0.418280	-0.017572	-0.288333	0.290159	-0.009612	-0.246184	0.030942	-0.076949	0.009838	-0.247871
30.117188	-0.044903	0.304843	0.193374	0.016206	0.198784	0.166476	0.194956	0.074997	-0.201700	0.211620	0.052143	-0.268320	0.324032	-0.117091	-0.124628	0.003135	-0.070406	-0.108479	-0.074496
30.132812	-0.131976	0.161221	0.125214	-0.011867	0.190451	0.215458	0.140313	0.143743	-0.050327	-0.138441	0.030437	-0.028995	0.116817	0.017852	-0.138977	0.010654	-0.136016	-0.113389	0.200159
30.148438	-0.127368	0.027749	0.029675	0.061717	0.147840	0.069873	0.210294	-0.006032	0.078133	-0.153847	0.048185	0.137601	-0.068466	0.230432	-0.359705	0.033602	-0.131211	0.004624	0.282265
30.164062	-0.137544	-0.008752	0.141362	0.221251	0.094434	-0.143789	0.190939	-0.246784	0.007892	-0.129120	0.043566	0.145177	-0.060046	0.328360	-0.425099	-0.008501	0.071863	0.096166	0.171663
30.179688	-0.088388	-0.081775	0.190577	0.284293	0.110874	-0.237594	0.093513	-0.295647	-0.018803	-0.122832	-0.001303	0.217282	0.035033	0.206760	-0.230051	0.021520	0.395195	0.132278	0.072755
30.195312	0.075415	-0.115569	0.110195	0.257538	0.129184	-0.179513	0.130112	-0.059185	0.014378	-0.060854	-0.009699	0.358468	0.054476	-0.098246	-0.037035	0.075481	0.391736	0.063123	0.143793
30.210938	0.079385	-0.057333	0.053933	0.197751	0.105063	0.033981	0.126049	0.154773	0.000298	-0.178912	-0.020416	0.240696	-0.010397	-0.295829	0.052967	0.001929	0.106961	-0.052654	0.244084
30.226562	-0.055380	0.002517	-0.003471	0.141147	0.071177	0.228663	0.057555	0.139024	-0.014112	-0.266932	-0.002593	0.021455	-0.017788	-0.135944	0.043420	-0.080859	-0.054725	0.085639	0.228982
30.242188	-0.054757	0.093414	-0.092452	0.045470	0.005561	0.145572	0.106213	0.094716	0.101483	-0.041309	0.030987	-0.157650	0.017767	0.125240	0.050495	-0.045521	-0.170915	0.343961	0.080967
30.257812	-0.007248	0.140045	-0.086360	0.061320	-0.079976	0.007792	0.205399	0.173557	0.060803	0.315998	-0.001886	-0.442094	0.043526	0.113780	0.058983	0.036919	-0.199192	0.371854	-0.130952
30.273438	-0.057281	0.103103	-0.037233	0.161150	-0.106502	0.033976	0.214491	0.170999	-0.224864	0.334327	-0.050168	-0.555894	0.023283	-0.050602	-0.056188	0.023054	-0.079277	0.265005	-0.096480
30.289062	-0.094420	0.049736	0.040660	0.096645	-0.117170	-0.002780	0.005125	0.105075	-0.259632	-0.050471	-0.098655	-0.416087	-0.090056	-0.173973	-0.099516	-0.104660	-0.004391	0.085012	0.001571
30.304688	-0.038811	0.016486	0.184711	-0.031321	-0.172227	-0.070009	-0.216525	0.139804	-0.116616	-0.294610	-0.159691	-0.197220	-0.151583	-0.217978	-0.034206	-0.181413	0.008379	-0.064254	-0.114593
30.320312	0.036148	0.045527	0.161990	-0.061248	-0.178656	-0.036291	-0.059555	0.210580	-0.078052	-0.208490	-0.102623	0.017020	-0.087747	-0.129307	-0.021163	-0.133153	0.041534	-0.055060	-0.200123
30.335938	0.034124	0.044539	0.032839	0.013463	-0.113496	-0.046722	0.214493	0.204264	-0.084526	0.038153	0.000361	0.080636	-0.052845	-0.084748	-0.022252	-0.077632	0.044898	0.022074	-0.133398
30.351562	-0.011108	-0.011445	0.043990	0.190500	0.007589	-0.194623	0.110573	0.110120	-0.128860	0.181896	-0.011097	0.003269	-0.103822	-0.127324	0.023938	-0.073936	-0.007348	0.084732	-0.097785
30.367188	-0.011818	-0.021931	0.042559	0.271489	0.092817	-0.310614	-0.094387	-0.015416	-0.191289	0.037476	-0.052926	-0.018160	-0.192676	-0.071371	0.072543	-0.083134	-0.053152	0.035396	-0.060948
30.382812	0.004544	-0.009321	-0.156996	0.170580	0.074133	-0.149023	0.044954	-0.082616	-0.254789	-0.165316	-0.062976	-0.034749	-0.162594	0.046686	0.124494	-0.110811	-0.001550	-0.057028	0.152920
30.398438	-0.025497	0.040080	-0.228628	0.075556	0.075109	0.032037	0.323327	-0.093495	-0.226429	-0.258412	-0.071020	-0.078947	-0.000729	0.080173	0.183334	-0.149790	0.238937	-0.091872	0.178279
30.414062	-0.073195	0.119103	-0.022116	0.071679	0.082970	0.148224	0.231467	-0.091061	-0.041320	-0.233417	-0.074252	-0.045218	0.047795	0.010361	0.183138	-0.139257	0.294317	-0.098822	-0.133698
30.429688	-0.080424	0.149174	0.079903	0.175931	0.062844	0.367800	-0.182932	-0.056858	0.054782	-0.061403	-0.056708	-0.095278	-0.032313	-0.086884	0.127634	-0.180660	-0.115688	-0.096821	-0.327120
30.445312	-0.030971	0.161040	0.069865	0.375513	0.115160	0.369178	-0.383821	0.029350	-0.024742	0.203578	-0.025530	-0.184864	-0.082117	-0.176337	-0.015957	-0.213473	-0.308917	-0.027376	-0.160098
30.460938	0.028370	0.098290	0.183136	0.463957	0.157949	0.162986	-0.358665	0.068292	-0.041162	0.324956	-0.048874	-0.118746	-0.084060	-0.179711	-0.233473	-0.073086	-0.002712	0.104354	0.026910
30.476562	0.098157	0.036935	0.283848	0.279216	0.137420	0.115496	-0.273229	-0.093118	0.059128	0.241307	-0.107986	0.113767	-0.003308	-0.128203	-0.360661	0.105123	0.219834	0.143161	-0.106494
30.492188	0.166075	0.194829	0.192760	0.072874	0.129385	0.223080	-0.052598	-0.257409	0.126233	0.181891	-0.158123	0.229264	0.131948	-0.131682	-0.333786	0.165105	0.243255	0.056772	-0.302011
30.507812	0.180171	0.352148	0.055153	0.062498	0.148390	0.178908	0.085236	-0.235737	0.159555	0.242357	-0.161026	0.079446	0.155031	-0.078232	-0.245667	0.140036	0.213942	-0.005871	-0.232102
30.523438	0.159876	0.199821	0.041949	0.100514	0.166589	0.053943	-0.086213	-0.103329	0.205195	0.274198	-0.062664	0.005858	0.037639	0.084684	-0.242390	0.143963	0.112733	0.034595	0.046526
30.539062	0.082664	-0.003477	0.142235	0.050425	0.117994	0.179604	-0.233541	-0.003217	0.142669	0.236249	0.047954	0.061571	-0.110140	0.130830	-0.263506	0.130941	0.090667	0.054255	0.155183
30.554688	-0.033003	-0.016982	0.313647	-0.059903	0.085029	0.311527	-0.061049	-0.012631	0.029239	0.284168	0.090698	0.126507	-0.204028	-0.008510	-0.101327	0.076881	0.272855	-0.016081	-0.024633
30.570312	-0.053275	0.104014	0.342530	-0.109696	0.085722	0.253223	0.134318	-0.025360	-0.003063	0.303308	0.140138	0.231099	-0.073576	-0.100686	0.160148	0.053351	0.320338	0.018994	-0.219210
30.585938	0.038675	0.237013	0.248913	0.015427	0.073925	0.232893	0.232316	-0.014868	-0.075285	0.195374	0.258132	0.069751	0.197388	-0.081663	0.258930	0.030501	0.070006	0.149906	-0.354329
30.601562	0.118797	0.238368	0.235549	0.147689	0.005452	0.218315	0.219705	0.081255	-0.142853	0.110404	0.254664	-0.330818	0.154611	-0.080303	0.145009	-0.053387	-0.039485	0.118289	-0.458482
30.617188	0.150201	0.164951	0.163091	0.218674	-0.108847	0.087661	0.034487	0.219729	-0.118116	0.032187	0.098131	-0.415081	-0.046981	-0.098011	-0.030989	-0.207739	0.014489	-0.003605	-0.315735
30.632812	0.114501	0.037883	0.157070	0.247743	-0.038667	0.029174	0.045113	0.114110	-0.147383	-0.123761	0.009536	-0.304258	-0.023149	-0.085596	-0.155005	-0.237791	-0.054586	-0.010389	-0.020059
30.648438	0.013550	-0.012670	0.204694	0.126085	0.123153	0.116610	0.317625	-0.110286	-0.219143	-0.029843	0.002735	-0.317920	0.071993	-0.048028	-0.246047	-0.078419	-0.220163	0.122666	0.006639
30.664062	-0.034781	0.113825	0.126217	0.111445	0.211136	0.224571	0.520487	-0.129293	-0.152003	0.421295	0.011953	-0.206592	0.173778	0.068074	-0.275119	0.044532	-0.309880	0.210788	-0.118900
30.679688	-0.043628	0.154702	0.194949	0.178412	0.255093	0.242029	0.481539	-0.009927	-0.037531	0.523396	-0.014591	0.075910	0.135516	0.128465	-0.147027	0.107144	-0.206328	0.133653	-0.018582
30.695312	-0.072046	0.020299	0.301329	0.006242	0.189701	0.103221	0.382765	0.018151	-0.005500	0.151063	-0.117710	0.180058	-0.160168	0.017025	-0.030632	0.132689	0.021454	0.074168	0.298485
30.710938	-0.017216	-0.078422	0.338261	-0.128577	0.096789	-0.005106	0.363462	-0.055280	0.005965	-0.152153	-0.244793	0.092135	-0.194767	-0.027640	-0.102476	0.091041	0.274868	0.082012	0.351481
30.726562	0.066837	-0.012611	0.382970	-0.022507	0.088078	-0.035370	0.177595	-0.122989	0.028728	-0.266719	-0.218288	0.141599	0.194385	-0.002651	-0.145868	0.012076	0.397211	0.082008	-0.072659
30.742188	0.040968	-0.020464	0.304407	0.101495	0.094117	-0.121590	0.010152	-0.108660	0.157464	-0.301943	-0.029054	0.168859	0.352151	-0.062139	0.053810	-0.100707	0.305592	0.113431	-0.429008
30.757812	0.040375	-0.127765	0.318351	0.124444	0.058998	-0.143842	0.125283	0.132221	0.245413	-0.340822	0.011227	-0.004707	0.119252	-0.029292	0.272252	-0.164763	0.147278	0.148939	-0.432602
30.773438	0.156228	-0.043272	0.458422	0.100311	0.010697	-0.095303	0.297289	0.417571	0.172638	-0.265370	-0.095269	-0.130841	0.010562	0.169180	0.264185	-0.145071	-0.034311	0.140763	-0.366614
30.789062	0.269463	0.023480	0.472396	0.000002	-0.006916	-0.000587	0.217596	0.377425	0.184328	-0.117295	-0.074976	-0.302365	0.022646	0.196202	0.165668	-0.057940	-0.059046	0.143682	-0.353070
30.804688	0.279389	-0.086812	0.448543	-0.081801	0.073143	0.173185	-0.108760	0.149724	0.270653	-0.105945	0.018186	-0.410763	-0.068752	0.002589	0.045390	0.050702	0.214514	0.209685	-0.321470
30.820312	0.192614	-0.141168	0.452390	0.171902	0.104070	0.312739	-0.239590	0.022785	0.207959	-0.055712	0.088639	-0.234951	-0.151094	-0.067779	-0.009753	0.070144	0.352389	0.242872	-0.196598
30.835938	0.164183	-0.142290	0.401000	0.463043	0.009952	0.353108	-0.040948	0.067558	0.067638	0.054263	0.124258	-0.087315	-0.156128	0.031938	0.135727	0.060376	0.210152	0.180974	0.061260
30.851562	0.219992	-0.084772	0.347577	0.330767	-0.012558	0.164139	0.195876	0.206397	-0.063345	0.057313	0.010666	-0.081488	-0.125632	0.083651	0.241216	0.067378	0.085208	0.084594	0.255099
30.867188	0.214299	0.034903	0.290666	0.088808	0.004465	-0.082453	0.315312	0.254638	-0.228629	0.086114	-0.117384	-0.058616	-0.120501	0.048202	0.181818	0.014974	0.064845	-0.056719	0.263043
30.882812	0.146854	0.054567	0.114770	0.016929	0.039369	-0.030566	0.371496	0.166285	-0.204348	0.173594	-0.131083	-0.040530	-0.113848	0.000984	0.074350	-0.043971	0.148918	-0.102685	0.186686
30.898438	0.128154	0.004928	0.013820	-0.032042	0.136356	0.133392	0.304314	-0.022342	-0.100287	0.139324	-0.144786	-0.090861	-0.001615	-0.104939	-0.053356	-0.062349	0.316191	0.012712	0.033626
30.914062	0.145318	-0.011356	0.254067	-0.046271	0.210253	0.104025	0.076773	-0.249022	-0.190800	-0.055630	-0.074209	-0.143014	0.123250	-0.130098	-0.062746	-0.014772	0.465648	0.119045	-0.182559
30.929688	0.099755	0.030838	0.570750	-0.041425	0.223320	-0.028754	-0.077770	-0.275652	-0.273938	-0.145140	0.035016	-0.176147	0.109457	0.010434	0.110068	0.079296	0.374526	0.162707	-0.256880
30.945312	0.081097	0.181478	0.557639	-0.057037	0.207736	-0.031121	-0.064905	-0.087521	-0.130686	0.035646	0.018831	-0.203958	0.071216	0.046841	0.233270	0.064382	0.165172	0.119232	-0.054499
30.960938	0.170359	0.312266	0.361021	0.051389	0.203876	0.111071	0.028438	-0.006764	0.136118	0.049446	-0.063511	-0.120195	0.151893	-0.034354	0.190714	-0.029649	0.268827	0.070539	0.151541
30.976562	0.210860	0.228581	0.295395	0.178985	0.139702	0.232265	0.035987	-0.132200	0.140971	-0.085006	-0.054607	0.019992	0.283184	0.016236	0.078834	-0.035183	0.465144	0.083335	0.053608
30.992188	0.142139	0.144569	0.299716	0.209320	0.065773	0.302717	0.022340	-0.074402	-0.088076	0.098100	0.032711	0.025377	0.249495	0.072626	0.046900	0.025787	0.281020	0.088613	-0.209970
31.007812	0.051954	0.205109	0.256604	0.235652	0.086184	0.303828	0.170778	0.141512	-0.203975	0.208294	-0.034015	-0.058637	0.062442	-0.073798	0.119813	-0.001165	-0.073953	0.101563	-0.159578
31.023438	0.028920	0.337069	0.158096	0.253984	0.134097	0.130999	0.155146	0.093974	-0.165277	0.022577	-0.126329	-0.049472	0.055478	-0.213885	0.169217	-0.078726	-0.092966	0.162160	0.135675
31.039062	0.079591	0.455489	0.036613	0.203481	0.186929	-0.053505	0.052007	0.028208	-0.034424	-0.122536	-0.005579	0.012548	0.207269	-0.149408	0.166324	-0.052558	0.106222	0.238995	0.246970
31.054688	0.124226	0.363261	0.031869	0.166561	0.168111	-0.002898	0.306626	0.131020	-0.019788	-0.189270	0.101026	-0.048024	0.153264	-0.060268	0.185048	0.060728	0.164547	0.259673	0.128652
31.070312	0.209312	0.230403	0.212448	0.265258	0.122863	0.132636	0.501354	0.234492	-0.128443	-0.239777	0.036739	-0.052307	-0.031929	-0.086694	0.281474	0.187613	0.201392	0.220189	-0.155496
31.085938	0.235658	0.170804	0.338736	0.268338	0.154906	0.097775	0.240614	0.198248	-0.155810	-0.226803	0.009290	0.089390	-0.041422	-0.081582	0.345670	0.191857	0.314684	0.173280	-0.282739
31.101562	0.085647	0.021789	0.286704	0.054894	0.136799	0.074334	-0.100581	0.081833	-0.188900	-0.133205	0.098024	0.052695	0.060489	0.045232	0.286223	0.075206	0.284008	0.151633	-0.166582
31.117188	0.013037	-0.127850	0.265327	-0.112288	0.049818	0.215327	-0.224711	0.069660	-0.235616	-0.082152	0.124894	-0.122458	0.106632	0.231861	0.205327	0.066369	-0.170833	0.169093	-0.087533
31.132812	0.077371	-0.253819	0.295565	-0.135794	0.013492	0.266889	-0.235157	0.072034	-0.285613	-0.108262	0.088210	-0.065324	0.109931	0.255727	0.134141	0.063288	-0.505582	0.207162	-0.028850
31.148438	0.069385	-0.290409	0.293131	-0.095620	0.080020	0.195167	-0.177352	0.054043	-0.311626	-0.085937	0.164679	0.124001	0.099192	0.124219	-0.046511	-0.084431	-0.190531	0.207032	0.092080
31.164062	-0.011860	-0.169351	0.201450	-0.058529	0.146107	0.192381	-0.170529	0.038808	-0.228442	0.097081	0.191192	0.152881	0.045339	0.055265	-0.198203	-0.108931	0.140706	0.150319	0.201188
31.179688	-0.059609	-0.068991	-0.042801	0.020482	0.094763	0.157448	-0.209571	0.023178	-0.234954	0.239543	0.053309	0.072664	-0.006005	-0.021548	-0.002628	-0.038165	0.209255	0.070099	0.162480
31.195312	0.052472	-0.029404	-0.195322	0.120405	0.043010	0.076965	-0.195028	0.092573	-0.366910	0.071655	0.029085	0.085625	-0.033859	-0.115426	0.238788	-0.044537	0.245237	-0.018698	-0.038393
31.210938	0.216609	-0.014418	-0.220011	0.109588	0.086713	0.045681	-0.283514	0.185045	-0.392245	-0.199570	0.142704	0.147962	-0.083526	-0.213284	0.188463	0.009612	0.115123	-0.041610	-0.180943
31.226562	0.186946	0.048970	-0.197228	0.087347	0.135836	-0.011967	-0.282147	0.246514	-0.295841	-0.265144	0.205800	0.087442	0.065916	-0.251258	0.206192	0.044275	-0.176026	0.001579	-0.095454
[truncated: 49 more rows]
