# Supplementary material for: Bayesian inference for biophysical neuron models enables stimulus optimization for retinal neuroprosthetics
Source: eLife. 2020 Oct 27;9:e54997. doi: 10.7554/eLife.54997 (PMC7673784; doi:10.7554/eLife.54997)
Supplement: Figure 5—source data 1. [file elife-54997-fig5-data1.zip › ON_iGluSnFR_experimental_recordings.csv]

Time/s	BC5o_Strychnine: rec1	BC5o_Strychnine: rec2	BC5o_Strychnine: rec3	BC5o_Strychnine: rec4	BC5o_Strychnine: rec5	BC5o_Strychnine: rec6	BC5o_Strychnine: rec7	BC5o_Strychnine: rec8	BC5o_Strychnine: rec9	BC5o_Strychnine: rec10	BC5o_Strychnine: rec11	BC5o_Strychnine: rec12	BC5o_Strychnine: rec13
0.007812	0.028768	0.034621	0.031814	0.048964	0.045864	0.117469	0.053012	0.079067	0.024165	0.121770	0.005076	-0.028611	-0.004813
0.023438	-0.024034	-0.001097	0.074288	0.055530	-0.051870	0.214031	-0.007438	0.058788	-0.005969	0.137550	-0.018314	-0.223055	0.034801
0.039062	-0.022895	0.007982	0.143654	0.096929	0.001447	0.137384	-0.019151	0.041572	-0.004103	0.072429	0.070725	-0.186030	0.057576
0.054688	-0.008889	-0.008877	0.084014	0.121952	-0.076849	0.042620	0.011874	0.061057	-0.032316	0.015446	0.108159	-0.098484	-0.062883
0.070312	-0.013189	-0.000542	0.008417	0.096743	-0.131379	-0.059270	0.039791	0.100916	-0.011102	-0.039829	0.100722	0.094569	-0.172433
0.085938	-0.020038	0.027836	0.026081	0.036402	0.022312	-0.104350	0.056495	0.079496	0.008399	-0.014326	0.048190	0.267097	-0.215836
0.101562	-0.007978	0.067918	0.083453	0.023943	0.126634	-0.151141	0.075126	0.033951	0.030541	0.032902	0.058983	0.274669	-0.103451
0.117188	0.021894	0.061102	0.081811	0.034861	0.022898	-0.124421	0.049888	-0.008957	0.014548	0.048515	0.123754	0.084703	0.055219
0.132812	0.044718	0.034120	0.051395	0.087499	-0.023589	0.002163	0.037266	-0.036542	-0.024666	0.016171	0.101788	-0.080305	0.185023
0.148438	0.024353	0.045281	0.059653	0.111619	0.077440	0.031887	0.031185	0.000116	0.018651	0.030732	0.049192	0.026933	0.132127
0.164062	-0.002433	0.062503	0.049209	0.079508	0.053279	-0.014939	-0.022364	0.027340	0.099669	0.040248	0.021060	0.185545	-0.098503
0.179688	-0.010851	0.060969	0.017721	0.058224	-0.017370	0.007475	-0.068555	-0.008801	0.103152	-0.000389	-0.029043	0.160395	-0.189807
0.195312	-0.023556	0.067074	0.032265	0.018906	0.093150	0.037513	-0.053310	-0.019296	0.038796	-0.036269	-0.027079	0.060537	-0.097756
0.210938	-0.001342	0.041189	0.049001	-0.030364	0.160091	0.026019	-0.017315	-0.018593	0.003183	-0.083815	0.005511	-0.056370	0.009837
0.226562	0.075803	-0.058360	0.051101	-0.033848	0.079199	0.010222	-0.000070	-0.056939	0.032766	-0.131811	-0.007890	-0.060742	0.111287
0.242188	0.087102	-0.121041	0.067723	-0.036471	0.034460	-0.041215	-0.035610	-0.072710	0.012458	-0.159517	-0.057567	0.087168	0.152815
0.257812	-0.003114	-0.088565	0.079238	-0.064097	0.036476	-0.051626	-0.095288	-0.058390	-0.040944	-0.138984	-0.096897	0.137781	-0.003867
0.273438	-0.067868	-0.046886	0.090554	-0.040844	-0.004383	0.035051	-0.090577	0.030095	-0.043563	-0.020297	-0.080193	0.059662	-0.230133
0.289062	-0.045799	-0.021298	0.077119	0.013466	-0.013527	0.033800	-0.032388	0.087666	-0.041887	0.082178	-0.061050	-0.009374	-0.289179
0.304688	-0.016575	0.064471	0.033672	0.034375	0.035424	-0.021359	0.023761	-0.063215	-0.031246	0.027735	-0.091332	-0.032783	-0.225970
0.320312	-0.030346	0.140235	-0.022401	0.007134	0.080418	0.006597	-0.005116	-0.188955	0.015341	-0.066057	-0.120046	-0.040588	-0.144729
0.335938	-0.039368	0.039536	-0.104805	-0.010368	0.061669	0.060129	-0.064287	-0.143299	0.033085	-0.040677	-0.120062	-0.066383	-0.053441
0.351562	-0.034794	-0.074330	-0.138889	0.016133	-0.020167	0.027897	-0.026463	-0.092600	-0.013672	-0.006016	-0.077308	-0.034393	-0.037257
0.367188	-0.028370	-0.088409	-0.122167	-0.003164	-0.054468	-0.067670	-0.012226	-0.080642	-0.057885	-0.076299	-0.013407	0.014323	-0.078365
0.382812	-0.027880	-0.153424	-0.099572	-0.066911	-0.067183	-0.047274	-0.043016	-0.049146	-0.064381	-0.132968	-0.009343	0.010984	-0.066906
0.398438	-0.076769	-0.241102	-0.039313	-0.092201	-0.078528	-0.019344	-0.009582	0.039635	-0.053897	-0.110604	-0.077323	-0.033054	-0.019138
0.414062	-0.149612	-0.253865	0.018816	-0.051134	-0.055992	-0.110203	0.042471	0.124561	-0.052781	-0.065223	-0.125680	-0.006988	0.106318
0.429688	-0.164938	-0.183854	0.014043	0.022589	-0.074076	-0.166379	0.060357	0.094283	-0.055218	-0.023530	-0.082129	0.094900	0.210814
0.445312	-0.123956	-0.112456	-0.033034	0.045049	-0.124797	-0.123113	0.054983	-0.013639	-0.017412	-0.020764	-0.035360	-0.026889	0.167554
0.460938	-0.080034	-0.125723	-0.054001	-0.008188	-0.161402	-0.014120	0.043693	-0.086028	0.007069	-0.066851	-0.035991	-0.182533	0.137637
0.476562	-0.049623	-0.126610	-0.015314	-0.082843	-0.141832	0.077462	0.000022	-0.059898	-0.012400	-0.096664	-0.018951	-0.120334	0.191773
0.492188	-0.015992	-0.002405	0.002288	-0.083464	-0.048023	0.073891	-0.066622	0.032597	-0.026388	-0.052983	-0.006032	-0.067899	0.144247
0.507812	-0.003700	0.136308	-0.044099	-0.005462	-0.001663	-0.006911	-0.081701	0.070095	-0.069112	0.023586	-0.024932	-0.154499	-0.075589
0.523438	-0.001439	0.144531	-0.066712	0.043450	-0.009182	-0.053440	-0.048075	0.029224	-0.087882	0.115582	-0.032671	-0.244445	-0.192784
0.539062	0.017817	0.065510	-0.052898	0.045486	0.048492	-0.051678	-0.007583	-0.011141	-0.032214	0.158059	-0.014682	-0.102711	-0.136754
0.554688	-0.003264	0.009490	-0.026729	0.033906	0.095622	-0.036569	0.029103	-0.041208	-0.010051	0.090209	0.002280	0.097627	-0.074523
0.570312	-0.044142	-0.014321	0.026626	0.015509	0.049317	-0.010596	0.040181	-0.066443	-0.036789	0.089693	0.022712	0.103353	0.027233
0.585938	-0.010227	-0.031490	0.045065	-0.001130	0.024143	-0.013852	0.037163	-0.038068	-0.006377	0.148451	0.071362	-0.011709	0.052671
0.601562	0.082678	-0.009836	0.027533	0.016699	0.052710	0.030294	0.051831	-0.007117	0.076529	0.110915	0.071145	-0.008648	0.030089
0.617188	0.114127	0.032866	0.005200	0.059813	0.034357	0.091901	0.060024	-0.013053	0.096294	0.039637	0.031350	0.179003	0.143661
0.632812	0.064812	0.048725	-0.062981	0.070611	0.006757	0.076613	0.019758	0.009387	0.058558	0.034250	0.067204	0.212887	0.170099
0.648438	0.024170	0.099202	-0.098047	0.055484	0.014750	0.027975	-0.037442	0.063191	0.031743	0.092206	0.087633	0.086880	0.019174
0.664062	0.046916	0.174789	-0.052013	0.058837	-0.000498	-0.007467	-0.033890	0.144140	0.059929	0.089060	0.053022	0.121629	-0.057957
0.679688	0.102714	0.101546	-0.021732	0.111855	-0.041742	0.026205	0.044440	0.226727	0.106667	-0.011285	0.059654	0.218214	0.072084
0.695312	0.087586	-0.013547	-0.023523	0.111522	-0.035781	0.103225	0.066890	0.231436	0.081547	-0.083480	0.116860	0.095075	0.187714
0.710938	0.021616	-0.023525	-0.049108	0.044091	0.065595	0.103594	0.010108	0.141732	0.056193	-0.068201	0.132784	-0.028257	0.192184
0.726562	0.019655	-0.026170	-0.067052	0.047843	0.200311	0.037939	0.001669	0.014209	0.061040	-0.005428	0.058966	0.105156	0.263265
0.742188	0.033617	0.044176	-0.042222	0.073259	0.228788	0.032438	0.031020	-0.070932	0.018486	0.047746	0.011966	0.194989	0.240059
0.757812	0.002759	0.158895	-0.003209	0.034556	0.092973	0.086889	0.091371	-0.050333	-0.010074	0.019164	0.006943	0.090755	0.095532
0.773438	-0.011633	0.185101	0.047032	-0.035960	0.015122	0.065495	0.128354	0.009116	0.025098	-0.053171	0.003655	0.033982	0.068042
0.789062	0.014005	0.102644	0.059436	-0.062563	0.087450	-0.014806	0.085092	0.019185	0.050212	-0.030525	0.027935	0.072217	0.105718
0.804688	0.047414	-0.046994	0.002869	-0.019676	0.097926	0.007729	0.022120	0.027262	0.067595	0.049706	0.050079	0.088873	0.111593
0.820312	0.039674	-0.072197	-0.068525	0.010278	0.027773	0.026519	-0.017949	0.057530	0.074204	0.064741	0.042101	0.153564	0.091088
0.835938	-0.002426	0.041149	-0.096281	-0.024141	0.018873	-0.058908	0.001212	0.066777	0.021965	-0.003140	0.027959	0.209709	0.026165
0.851562	-0.033820	0.116851	-0.076269	-0.037800	0.097709	-0.102522	0.039145	0.095275	-0.036183	-0.057246	0.025097	0.146347	0.026197
0.867188	-0.054071	0.090323	-0.023006	-0.017034	0.182174	-0.093871	0.040618	0.108076	-0.021187	0.020064	-0.003910	0.151677	0.120235
0.882812	-0.063951	-0.002104	0.049080	-0.014381	0.234547	-0.108832	0.025132	0.009648	0.058825	0.124441	-0.031592	0.218751	0.057453
0.898438	-0.021396	-0.060376	0.051723	0.008456	0.220325	-0.122457	0.009141	-0.037183	0.092163	0.089535	-0.017524	0.139085	-0.100601
0.914062	0.069242	-0.018083	-0.027462	0.056352	0.129403	-0.116824	-0.020720	0.012646	0.030850	-0.070743	-0.008600	-0.023894	-0.086271
0.929688	0.095498	0.061453	-0.057010	0.075376	0.029548	-0.085052	-0.031258	-0.015082	-0.029115	-0.160993	0.010037	-0.183116	-0.038157
0.945312	0.031935	0.069285	-0.024904	0.049065	-0.077387	-0.007415	-0.013416	-0.055429	-0.024279	-0.091448	0.043186	-0.249190	-0.044780
0.960938	0.001589	0.024742	-0.008072	0.029620	-0.119169	0.049150	-0.003514	-0.025436	-0.003882	-0.007938	0.026921	-0.081833	0.026474
0.976562	0.029125	-0.013425	0.030359	0.050066	-0.013817	0.073284	0.004473	0.000239	-0.015876	0.050681	-0.009192	0.059389	0.092832
0.992188	0.010645	-0.045671	0.040517	0.031808	0.117228	0.039877	0.008764	0.020313	-0.030642	0.071167	-0.019128	-0.064536	0.047178
1.007812	-0.054785	-0.066872	-0.029228	-0.068223	0.150828	-0.105696	0.034355	0.050409	-0.019276	0.041032	-0.044261	-0.215164	0.025735
1.023438	-0.077831	-0.059698	-0.059871	-0.113741	0.137685	-0.157617	0.083145	0.036999	0.006187	0.018357	-0.068119	-0.191985	0.068968
1.039062	-0.052642	-0.016870	-0.011999	-0.075942	0.165094	-0.010175	0.058599	-0.007385	0.035713	0.010860	-0.065376	-0.114916	0.024168
1.054688	-0.046304	-0.012926	0.007781	-0.046969	0.179680	0.031459	-0.018880	0.005015	0.039549	-0.034212	-0.086664	-0.043031	-0.104906
1.070312	-0.060959	-0.034112	-0.043577	-0.004497	0.102794	-0.106894	-0.033545	0.034210	-0.000948	-0.130618	-0.131125	0.075031	-0.220722
1.085938	-0.052264	-0.044844	-0.106614	0.022389	0.004041	-0.128151	-0.027272	0.044512	-0.053011	-0.164336	-0.140631	0.139115	-0.271150
1.101562	-0.028247	-0.063897	-0.149507	0.029768	0.026224	-0.040883	-0.036940	0.039927	-0.060217	-0.102533	-0.077607	0.098411	-0.215807
1.117188	-0.027013	-0.005374	-0.133675	0.091863	0.153624	0.005385	-0.018581	-0.017480	-0.005461	-0.044681	-0.029865	0.085450	-0.117619
1.132812	-0.054861	0.072402	-0.062660	0.131746	0.179848	0.005179	-0.000939	-0.044936	0.023039	0.006107	-0.073144	0.092136	-0.082488
1.148438	-0.061291	0.060733	-0.021775	0.054013	0.117817	0.005963	-0.019849	-0.059036	-0.025931	0.056103	-0.068419	0.067374	-0.064069
1.164062	-0.030426	0.009852	-0.015734	-0.027870	0.064354	0.093721	-0.056836	-0.082052	-0.049360	0.026748	0.056080	0.047544	-0.042829
1.179688	-0.007706	-0.024820	-0.004189	-0.006895	-0.009617	0.125696	-0.073931	-0.036911	-0.011546	-0.030828	0.116248	-0.023789	-0.013252
1.195312	-0.012983	-0.048921	-0.017663	-0.001511	-0.021353	0.053156	-0.049692	0.019060	-0.019656	-0.010382	0.041719	-0.020834	0.122910
1.210938	-0.048021	-0.054016	-0.054450	-0.043873	0.003794	-0.007329	0.005406	0.007201	-0.046759	0.014957	-0.042171	0.122760	0.194038
1.226562	-0.057371	-0.032238	-0.066081	-0.035007	0.009508	-0.096739	0.069781	-0.018864	-0.016771	-0.043864	-0.073816	0.156863	0.015676
1.242188	0.003722	-0.094687	-0.040781	0.004058	0.044391	-0.112574	0.118929	0.042061	-0.002656	-0.071254	-0.034043	0.091493	-0.125120
1.257812	0.030276	-0.191623	0.007838	0.022991	0.088066	-0.044228	0.120611	0.092948	-0.004335	0.045932	0.025528	0.170182	-0.061979
1.273438	-0.005669	-0.172305	0.018960	0.006831	0.118964	-0.064915	0.048372	0.079941	0.030647	0.124986	0.013194	0.209665	-0.071959
1.289062	-0.020752	-0.129496	-0.023300	-0.041166	0.131822	-0.086631	-0.041095	0.085414	0.035203	0.035602	-0.030365	0.009273	-0.222349
1.304688	-0.020338	-0.105288	-0.010909	-0.077834	0.112485	0.013378	-0.039251	0.032901	-0.000325	-0.025304	-0.028329	-0.087667	-0.303036
1.320312	-0.040366	-0.051343	0.042518	-0.067677	0.036901	0.088385	0.066087	-0.075482	0.001632	-0.001382	0.011023	0.016089	-0.255433
1.335938	-0.075551	0.003371	0.013271	-0.037881	-0.001813	0.063427	0.129561	-0.113931	0.054989	0.031054	0.041722	0.033161	-0.167588
1.351562	-0.085866	0.019383	-0.023688	-0.021315	0.086781	0.052787	0.074878	-0.059918	0.101549	0.070156	0.041315	0.051513	-0.148119
1.367188	-0.051513	-0.041906	0.014193	-0.039227	0.083460	0.064256	0.019206	0.024892	0.093893	0.041370	-0.021964	0.223080	-0.109706
1.382812	0.001752	-0.074612	0.023840	-0.057561	-0.050548	0.061850	-0.021429	0.072474	0.061514	-0.002537	-0.144080	0.389100	-0.010646
1.398438	0.026593	-0.034609	0.009568	-0.021355	-0.027761	0.046810	-0.045893	0.065313	0.012641	0.035613	-0.167567	0.491397	0.007178
1.414062	-0.012065	-0.044457	0.013936	-0.025395	0.059100	0.015409	0.001028	0.016242	-0.025285	0.028888	-0.089165	0.501537	-0.010754
1.429688	-0.023186	-0.027169	0.013727	-0.116863	0.017341	-0.010802	-0.013122	0.001640	-0.008202	-0.034542	-0.053892	0.340685	-0.057658
1.445312	0.023007	0.026376	0.061586	-0.126246	-0.021054	-0.016925	-0.085345	0.014214	-0.000095	-0.001118	-0.032693	0.171681	-0.071373
1.460938	0.016444	0.025462	0.085449	-0.026349	0.012108	-0.036719	-0.071388	-0.013435	0.007601	0.064106	-0.022789	0.125482	-0.009755
1.476562	-0.005103	0.051109	0.038911	-0.004805	0.002782	-0.085091	-0.070164	-0.054522	0.026988	0.031050	-0.014925	0.085334	0.045945
1.492188	-0.001170	0.035134	-0.004932	-0.068252	-0.061744	-0.093602	-0.124434	-0.080573	-0.000926	-0.052986	0.023354	0.003687	0.114694
1.507812	0.002883	-0.030658	-0.081052	-0.098467	-0.066929	-0.077925	-0.100755	-0.048645	-0.007063	-0.093627	0.012563	0.003451	0.061873
1.523438	0.003096	0.019161	-0.162217	-0.056685	-0.042484	-0.057912	-0.018242	-0.014573	0.028991	-0.102936	-0.023047	0.076141	-0.062094
1.539062	-0.008317	0.083803	-0.139408	-0.032628	-0.035213	0.029219	0.025842	-0.014509	0.066024	-0.110175	-0.019547	0.037727	-0.099708
1.554688	-0.003994	0.043055	-0.057703	-0.107764	-0.020547	0.059238	0.049623	0.025181	0.123659	-0.073638	0.013408	-0.050120	-0.094209
1.570312	-0.012265	-0.004119	-0.031753	-0.150626	-0.007205	-0.054677	0.034407	0.078698	0.123777	-0.060463	0.067353	0.022747	-0.028187
1.585938	-0.042831	-0.016948	-0.016256	-0.077174	-0.014727	-0.110728	-0.031319	0.112006	0.029422	-0.112328	0.067802	0.139050	0.049106
1.601562	-0.061506	-0.067334	0.018051	0.008510	-0.042885	-0.073576	-0.047279	0.091638	-0.010078	-0.107635	0.025163	0.159517	-0.007108
1.617188	-0.054265	-0.135062	-0.023062	0.063901	-0.056135	-0.095363	0.035397	-0.024104	0.064181	-0.071648	0.041889	0.169908	-0.088026
1.632812	-0.012277	-0.112999	-0.092824	0.102828	-0.014912	-0.103340	0.132568	-0.109477	0.125971	-0.090481	0.058976	0.152337	-0.033422
1.648438	0.022130	-0.052572	-0.068531	0.061815	0.024893	-0.033534	0.110706	-0.051077	0.118689	-0.109908	0.031893	0.108809	0.064691
1.664062	0.017568	-0.087334	-0.023044	0.015007	-0.001748	0.018364	0.031288	0.022513	0.081210	-0.071990	0.020474	0.106451	0.162337
1.679688	-0.002529	-0.134686	-0.048829	0.083980	0.018241	0.030887	0.049484	0.000643	0.048493	0.014262	0.024014	0.129401	0.079104
1.695312	-0.006303	-0.042389	-0.059131	0.153082	0.114513	0.026324	0.129476	-0.040129	0.073212	0.081691	0.007971	0.037466	-0.182389
1.710938	-0.003153	0.055539	-0.041712	0.134342	0.160563	-0.002224	0.165838	-0.023390	0.110651	0.084197	-0.014797	-0.163088	-0.214055
1.726562	0.012925	0.040152	-0.044860	0.098404	0.156507	-0.037456	0.116095	0.043964	0.091869	0.068074	-0.019877	-0.117474	-0.054728
1.742188	0.047690	0.021877	0.004749	0.076212	0.171288	-0.014439	0.029562	0.081169	0.058783	0.083534	-0.008753	0.113585	0.039835
1.757812	0.020169	-0.009111	0.063940	0.076578	0.186261	0.021949	0.004012	0.024691	0.011698	0.036245	0.002602	0.225734	0.137986
1.773438	-0.038122	-0.043425	0.050321	0.053998	0.151916	-0.017738	0.016748	-0.067141	-0.040086	-0.097136	-0.007952	0.267403	0.192231
1.789062	-0.050777	-0.011889	0.024438	-0.003015	0.084291	-0.073143	0.019491	-0.108779	-0.061147	-0.118854	-0.049835	0.193552	0.045080
1.804688	-0.058129	0.017291	0.019743	-0.003100	0.084682	-0.129744	0.037812	-0.084748	-0.049574	-0.000945	-0.091357	0.056333	-0.073252
1.820312	-0.096793	0.030432	0.021961	0.043623	0.161098	-0.167917	0.063093	-0.055422	-0.047349	0.056380	-0.080022	0.016655	0.072223
1.835938	-0.125073	0.055898	0.018121	0.055863	0.170857	-0.142391	0.079703	-0.031964	-0.093763	0.024608	-0.045765	-0.037434	0.177314
1.851562	-0.059741	0.029042	0.013132	0.038757	0.133413	-0.142734	0.099595	0.031742	-0.085319	0.002425	-0.034825	-0.156316	0.027375
1.867188	0.018917	0.007022	0.021986	0.033123	0.166413	-0.136455	0.102064	0.109442	-0.002894	-0.011483	-0.032049	-0.302970	-0.139599
1.882812	0.007272	0.034894	0.032364	0.001600	0.143080	-0.072352	0.051739	0.138258	0.049594	-0.065959	-0.035215	-0.385548	-0.209185
1.898438	-0.022606	-0.007080	0.039618	-0.021469	0.009044	-0.053770	0.000109	0.123512	0.032436	-0.113974	-0.020108	-0.288537	-0.198248
1.914062	0.016952	-0.028474	0.012527	0.039371	-0.006465	-0.076816	0.022983	0.088951	0.033576	-0.065661	0.038970	-0.153836	-0.155678
1.929688	0.065442	0.060399	-0.062378	0.144964	0.068199	-0.090649	0.038154	0.064035	0.119989	0.028019	0.050850	-0.093495	-0.112789
1.945312	0.020916	0.100209	-0.095775	0.160382	0.057089	-0.094971	0.001866	0.110976	0.136744	0.080619	-0.014398	-0.037855	0.031052
1.960938	-0.034055	0.036732	-0.081230	0.098448	0.067725	-0.078856	0.044797	0.131921	0.065561	0.092929	-0.051201	0.068623	0.188023
1.976562	0.014812	0.023645	-0.071448	0.129804	0.166580	-0.036756	0.093345	0.074076	0.061456	0.047770	-0.050630	0.152435	0.271634
1.992188	0.089435	0.044790	-0.062321	0.241329	0.224324	-0.028946	0.047048	0.024640	0.082673	-0.054418	-0.046114	0.215684	0.307234
2.007812	0.074970	0.025586	-0.033841	0.309250	0.222586	-0.038859	0.024011	-0.002503	0.030649	-0.099485	0.016672	0.303352	0.150682
2.023438	0.054963	0.074361	0.041725	0.317720	0.227119	0.031730	0.031560	-0.023766	-0.009246	-0.066777	0.153983	0.276958	-0.026525
2.039062	0.116628	0.237190	0.098808	0.338508	0.206576	0.143392	0.116777	0.008521	0.042058	-0.033526	0.226596	0.250207	0.070682
2.054688	0.248119	0.430090	0.150035	0.328498	0.154100	0.280162	0.265832	0.190785	0.153626	0.019542	0.298325	0.362748	0.269513
2.070312	0.412261	0.562985	0.256044	0.329303	0.130383	0.391749	0.376636	0.400188	0.286432	0.150161	0.483015	0.547477	0.436966
2.085938	0.621624	0.761423	0.384008	0.451246	0.246995	0.495268	0.560262	0.523653	0.510321	0.321407	0.677792	0.651933	0.518389
2.101562	0.882422	0.970241	0.591077	0.616667	0.435953	0.731210	0.752284	0.638814	0.794211	0.487884	0.889708	0.661950	0.535352
2.117188	1.000000	0.996991	0.831848	0.781751	0.595855	0.955906	0.891497	0.808939	0.866866	0.587414	1.000000	0.847830	0.594984
2.132812	0.964047	0.992049	0.946188	0.935743	0.772485	1.000000	1.000000	1.000000	0.875858	0.639078	0.996272	0.941132	0.650296
2.148438	0.911318	1.000000	0.949614	1.000000	0.912078	0.895521	0.954850	0.987773	1.000000	0.851566	0.962131	0.686267	0.830555
2.164062	0.845611	0.935545	0.963365	0.942928	0.981185	0.723923	0.870478	0.877550	0.994130	1.000000	0.895098	0.531130	0.973762
2.179688	0.793776	0.800257	1.000000	0.890368	0.999372	0.591575	0.851030	0.847194	0.918372	0.858656	0.882598	0.675344	0.783051
2.195312	0.718733	0.639650	0.874916	0.815876	1.000000	0.583129	0.845626	0.792815	0.885834	0.662613	0.800193	0.831205	0.592843
2.210938	0.617234	0.599129	0.613349	0.618011	0.979533	0.644205	0.853771	0.766939	0.845978	0.521709	0.650988	0.746032	0.588533
2.226562	0.614676	0.707562	0.528114	0.499146	0.852318	0.633094	0.890685	0.691779	0.834832	0.472411	0.588000	0.634707	0.690821
2.242188	0.652775	0.775963	0.636166	0.473809	0.666541	0.611762	0.970276	0.586138	0.807366	0.501940	0.610722	0.681501	0.864492
2.257812	0.588280	0.781730	0.660674	0.379953	0.576574	0.592133	0.981093	0.689700	0.740418	0.531201	0.656273	0.613802	0.837026
2.273438	0.513203	0.826125	0.533307	0.348415	0.587668	0.445277	0.893533	0.819809	0.667384	0.493908	0.661800	0.433873	0.599705
2.289062	0.476094	0.797724	0.438933	0.402531	0.612351	0.351028	0.804621	0.686938	0.607144	0.383888	0.649164	0.393261	0.402547
2.304688	0.458456	0.695846	0.427363	0.382512	0.606148	0.378187	0.729516	0.489262	0.567907	0.316923	0.604132	0.490343	0.297738
2.320312	0.522387	0.695076	0.420662	0.344880	0.525299	0.311849	0.696679	0.436857	0.552638	0.376477	0.502291	0.516157	0.249062
2.335938	0.566368	0.750025	0.412052	0.354331	0.368678	0.229847	0.679280	0.415154	0.582002	0.440234	0.441551	0.339952	0.256909
2.351562	0.531550	0.702424	0.439799	0.343742	0.292691	0.274796	0.643074	0.422479	0.619788	0.389986	0.489233	0.169357	0.301121
2.367188	0.453456	0.583899	0.450360	0.340454	0.358622	0.272562	0.651516	0.452174	0.566184	0.328940	0.510407	0.319308	0.250022
2.382812	0.327094	0.477997	0.397774	0.348553	0.406427	0.199611	0.647098	0.413874	0.481011	0.286641	0.415061	0.601985	0.148720
2.398438	0.288310	0.412243	0.342537	0.284361	0.465943	0.205858	0.574209	0.356609	0.478598	0.264838	0.308633	0.501800	0.183072
2.414062	0.329860	0.368081	0.257344	0.222049	0.558098	0.173047	0.515858	0.323878	0.455071	0.308277	0.271530	0.136347	0.229001
2.429688	0.303563	0.332508	0.194149	0.235212	0.551921	0.120845	0.496175	0.335942	0.383939	0.378751	0.268911	0.059537	0.168209
2.445312	0.284687	0.387989	0.246417	0.252327	0.478541	0.118241	0.491253	0.341054	0.381436	0.400230	0.280268	0.258503	0.163909
2.460938	0.332992	0.465460	0.284923	0.223051	0.393857	0.112246	0.499860	0.360943	0.457691	0.358030	0.332187	0.301668	0.303713
2.476562	0.377305	0.465743	0.259799	0.159855	0.361406	0.185209	0.478581	0.382051	0.485479	0.257836	0.346093	0.215853	0.402548
2.492188	0.392416	0.449450	0.247877	0.139420	0.419649	0.230013	0.439431	0.357796	0.427705	0.134503	0.320908	0.186079	0.293913
2.507812	0.369043	0.438550	0.269236	0.184233	0.422467	0.167342	0.409402	0.367018	0.415650	0.157579	0.343540	0.085432	0.208918
2.523438	0.305896	0.461016	0.343285	0.217179	0.273591	0.197617	0.371398	0.348052	0.431412	0.272326	0.371350	-0.057840	0.210796
2.539062	0.231893	0.474281	0.371525	0.244770	0.169736	0.234158	0.287417	0.303688	0.384510	0.325676	0.350064	0.042943	0.062205
2.554688	0.203035	0.389042	0.324229	0.273854	0.213128	0.098760	0.189050	0.332826	0.312147	0.309026	0.301543	0.261907	-0.148159
2.570312	0.236883	0.359716	0.311578	0.257676	0.240062	0.071397	0.230691	0.367796	0.262965	0.232629	0.264533	0.283786	-0.161998
2.585938	0.281882	0.482337	0.263464	0.211459	0.304486	0.182185	0.339640	0.338803	0.255103	0.180515	0.238640	0.290951	-0.086089
2.601562	0.300093	0.562420	0.177380	0.165492	0.404617	0.158527	0.316884	0.281971	0.282630	0.224761	0.226675	0.305031	-0.061187
2.617188	0.260037	0.530570	0.122037	0.160846	0.352195	0.086443	0.232059	0.214862	0.286990	0.232140	0.228949	0.263441	-0.003794
2.632812	0.235302	0.486123	0.066361	0.190233	0.310515	0.090089	0.248538	0.177535	0.217191	0.136236	0.248808	0.342828	0.025499
2.648438	0.257406	0.486937	0.074599	0.192959	0.384994	0.220289	0.327462	0.196211	0.146420	0.177598	0.256555	0.425085	0.039827
2.664062	0.229058	0.467190	0.161573	0.168869	0.398216	0.357646	0.385845	0.217164	0.178060	0.332930	0.240692	0.299433	0.089034
2.679688	0.202622	0.378658	0.230794	0.138853	0.374487	0.315908	0.435888	0.199422	0.186307	0.333311	0.280626	0.137805	0.172621
2.695312	0.216482	0.329125	0.254818	0.091990	0.408430	0.191615	0.428127	0.158019	0.104378	0.219487	0.318483	0.154210	0.262705
2.710938	0.206670	0.311199	0.256288	0.078589	0.403067	0.085216	0.343994	0.133018	0.122737	0.152341	0.263090	0.162369	0.262681
2.726562	0.189736	0.294787	0.250752	0.072719	0.369069	0.041641	0.282916	0.157121	0.229151	0.123529	0.213711	0.133450	0.162947
2.742188	0.170893	0.343258	0.224123	0.036077	0.343918	0.053284	0.286436	0.215235	0.266223	0.116403	0.212141	0.217318	0.087525
2.757812	0.155984	0.394038	0.192934	0.081431	0.256010	0.094742	0.293175	0.249765	0.279151	0.156977	0.217656	0.218903	0.076626
2.773438	0.190770	0.381660	0.217030	0.169288	0.243550	0.106834	0.259031	0.209295	0.304730	0.193979	0.243485	0.110252	0.048153
2.789062	0.242829	0.365712	0.249505	0.199796	0.313854	0.119038	0.198030	0.154134	0.276267	0.169592	0.262360	0.144982	0.099117
2.804688	0.267259	0.341896	0.186230	0.180627	0.291551	0.246525	0.193825	0.172306	0.226980	0.118975	0.263987	0.267603	0.192705
2.820312	0.270401	0.283831	0.087792	0.164383	0.306347	0.360518	0.261563	0.216389	0.209110	0.081867	0.246432	0.260841	0.166562
2.835938	0.250057	0.259458	0.102499	0.246898	0.436197	0.365515	0.286020	0.240221	0.243671	0.062425	0.202394	0.183175	0.148835
2.851562	0.239922	0.289757	0.177320	0.323734	0.498666	0.285062	0.298461	0.287314	0.313129	0.111777	0.223335	0.128768	0.242092
2.867188	0.280442	0.349542	0.206945	0.305520	0.516621	0.189554	0.359156	0.363282	0.334695	0.230607	0.313408	0.160131	0.274772
2.882812	0.309429	0.392361	0.228493	0.335057	0.480966	0.178519	0.409920	0.386146	0.336463	0.289729	0.345078	0.350897	0.171090
2.898438	0.273042	0.392991	0.282594	0.358283	0.321434	0.211986	0.385592	0.316381	0.343501	0.233372	0.314633	0.498856	0.142167
2.914062	0.202975	0.380377	0.305006	0.283504	0.271603	0.182613	0.298172	0.198066	0.278691	0.152589	0.277069	0.381264	0.265100
2.929688	0.166653	0.299867	0.286692	0.230898	0.380667	0.116323	0.249873	0.107276	0.243951	0.144998	0.264855	0.114981	0.338288
2.945312	0.170722	0.182564	0.271798	0.247685	0.401875	0.133355	0.270570	0.101542	0.287470	0.166939	0.261198	0.037820	0.325483
2.960938	0.141560	0.184563	0.180941	0.235051	0.350292	0.170762	0.299715	0.176933	0.281466	0.099794	0.253717	0.133060	0.242017
2.976562	0.125953	0.230705	0.103806	0.147388	0.369965	0.176752	0.250612	0.199996	0.241121	-0.003940	0.246540	0.157845	0.048232
2.992188	0.184188	0.186010	0.146628	0.122635	0.411274	0.219709	0.148974	0.170926	0.208857	-0.084507	0.172488	0.158309	-0.112586
3.007812	0.206356	0.178957	0.207981	0.201683	0.396330	0.227171	0.122019	0.182414	0.222971	-0.103672	0.096157	0.205243	-0.153079
3.023438	0.150348	0.263203	0.246505	0.230779	0.317990	0.265881	0.170283	0.145509	0.243858	-0.031751	0.074319	0.230828	-0.114490
3.039062	0.075842	0.286797	0.257099	0.183158	0.270370	0.365779	0.188888	0.117152	0.185129	0.044464	0.086251	0.144378	-0.088460
3.054688	0.027597	0.275144	0.206437	0.132455	0.278351	0.229260	0.188722	0.166327	0.141381	0.092148	0.090372	0.023195	-0.060362
3.070312	0.042563	0.241992	0.119902	0.107851	0.303267	-0.063190	0.196193	0.215447	0.133904	0.135597	0.027567	-0.034832	-0.017896
3.085938	0.066262	0.075972	0.038932	0.117130	0.352077	-0.164691	0.149024	0.213039	0.100232	0.156196	-0.020692	-0.099157	-0.078240
3.101562	0.053228	-0.061188	-0.013984	0.128133	0.353563	-0.057765	0.103929	0.160968	0.078309	0.081431	-0.004764	-0.132392	-0.131334
3.117188	0.034620	-0.020392	-0.024114	0.113713	0.238325	0.102261	0.106332	0.170810	0.064720	-0.040375	0.033419	-0.043465	-0.013553
3.132812	0.028598	0.111903	-0.008266	0.071985	0.116805	0.155108	0.122850	0.199767	0.041346	-0.031255	0.050764	0.066528	0.130931
3.148438	0.082831	0.231923	0.006148	0.033979	0.151863	0.121895	0.153225	0.179476	0.035216	0.086794	0.063953	0.164936	0.121419
3.164062	0.165427	0.258396	-0.007863	0.018905	0.272262	0.092478	0.168695	0.167191	0.112893	0.171442	0.127432	0.362808	-0.010745
3.179688	0.144919	0.222258	-0.026018	0.017780	0.277154	-0.043391	0.140601	0.170501	0.235946	0.184491	0.189842	0.456803	-0.104133
3.195312	0.099449	0.234324	0.027348	0.026398	0.211729	-0.171058	0.083233	0.203482	0.269834	0.123722	0.191767	0.246450	-0.014053
3.210938	0.106481	0.294596	0.142993	0.055926	0.215296	-0.098299	0.074393	0.222078	0.210798	0.051724	0.175281	0.035780	0.183611
3.226562	0.107066	0.317457	0.184689	0.089269	0.258706	0.032902	0.107090	0.182334	0.145818	0.085990	0.186455	0.034049	0.277934
3.242188	0.132076	0.259623	0.121501	0.108063	0.270691	0.138184	0.110222	0.119337	0.129432	0.191378	0.183254	0.064365	0.223806
3.257812	0.150599	0.170467	0.082816	0.128332	0.224817	0.153291	0.124621	0.122245	0.140491	0.225985	0.155460	0.044143	0.165618
3.273438	0.145684	0.187568	0.107224	0.116105	0.162536	0.052084	0.150937	0.225913	0.157334	0.204482	0.126092	0.125888	0.202604
3.289062	0.150325	0.302712	0.125796	0.089713	0.151242	0.002799	0.189650	0.311169	0.161627	0.187008	0.097394	0.336292	0.289022
3.304688	0.154355	0.326364	0.137171	0.107619	0.243811	0.019087	0.257681	0.286358	0.200978	0.165588	0.103482	0.451256	0.269852
3.320312	0.158589	0.261993	0.128809	0.162501	0.349544	0.017234	0.283185	0.226331	0.259490	0.186673	0.114383	0.439038	0.152086
3.335938	0.166347	0.244084	0.130267	0.219889	0.379361	0.026195	0.252383	0.208487	0.236528	0.240260	0.164328	0.434862	0.079919
3.351562	0.175863	0.290695	0.200177	0.267645	0.383517	0.068924	0.234126	0.228880	0.232149	0.215580	0.280583	0.379640	0.025976
3.367188	0.181384	0.358594	0.234198	0.280099	0.421194	0.143376	0.266406	0.269392	0.307224	0.099199	0.300051	0.264235	0.025177
3.382812	0.170249	0.294438	0.186847	0.233174	0.485039	0.181100	0.276087	0.268920	0.305486	0.041627	0.239360	0.285134	0.148952
3.398438	0.152056	0.108121	0.143421	0.187723	0.417944	0.118467	0.219945	0.201381	0.212513	0.133952	0.252800	0.441906	0.221508
3.414062	0.164060	0.052529	0.139923	0.142423	0.233147	0.060237	0.192804	0.184135	0.183016	0.256294	0.276334	0.520247	0.171674
3.429688	0.163075	0.143630	0.118108	0.098886	0.131044	0.102057	0.221163	0.272801	0.195296	0.254333	0.257561	0.442422	0.198947
3.445312	0.145406	0.208723	0.089989	0.120862	0.148804	0.165069	0.233818	0.320447	0.198226	0.178210	0.235689	0.288063	0.190359
3.460938	0.198455	0.204430	0.125335	0.144498	0.216457	0.154080	0.215889	0.288866	0.271355	0.199523	0.179765	0.243493	-0.006424
3.476562	0.263587	0.215216	0.133003	0.162708	0.203178	0.120667	0.211872	0.265713	0.304984	0.245095	0.097849	0.217679	-0.064254
3.492188	0.225978	0.261354	0.098234	0.196697	0.139129	0.171697	0.222800	0.239992	0.227035	0.223506	0.099419	0.045562	0.118761
3.507812	0.156562	0.254345	0.152393	0.198117	0.173366	0.215907	0.250649	0.184810	0.232703	0.203434	0.168264	-0.042030	0.315945
3.523438	0.171457	0.166755	0.256990	0.160142	0.293234	0.213301	0.241540	0.115273	0.306573	0.119815	0.152419	-0.021520	0.366637
3.539062	0.187046	0.062264	0.258524	0.119054	0.357161	0.220332	0.172456	0.084145	0.275117	0.034092	0.101123	-0.007539	0.275534
3.554688	0.139318	0.017314	0.186287	0.084733	0.220194	0.161878	0.167954	0.119308	0.187156	0.070502	0.092430	-0.061433	0.220957
3.570312	0.111061	0.049756	0.162804	0.028905	0.022871	0.110383	0.198674	0.153802	0.127056	0.088942	0.049714	-0.239706	0.264714
3.585938	0.122922	0.121686	0.172793	-0.003625	0.051229	0.150051	0.149968	0.154111	0.090831	0.072907	0.002628	-0.311123	0.340320
3.601562	0.143256	0.182854	0.176123	0.039223	0.175105	0.210738	0.071236	0.088893	0.100419	0.139135	0.024197	-0.134969	0.263193
3.617188	0.130542	0.212804	0.141032	0.091354	0.097062	0.175042	0.034646	-0.001400	0.116802	0.224232	0.030993	0.111426	0.034677
3.632812	0.077897	0.205570	0.133947	0.112094	-0.016484	0.068995	0.030276	0.033268	0.113812	0.236739	0.008494	0.200326	0.013825
3.648438	0.047278	0.088830	0.187459	0.142544	-0.019226	0.062376	0.041536	0.139587	0.122966	0.155322	0.019616	0.101556	0.188953
3.664062	0.092898	-0.014577	0.180693	0.139593	-0.008682	0.089843	0.029785	0.196529	0.116506	0.089193	0.048804	0.078985	0.237009
3.679688	0.142528	0.043090	0.118384	0.105614	0.001704	0.046515	0.017048	0.183908	0.081240	0.062580	0.073623	0.145030	0.178039
3.695312	0.118727	0.126661	0.062755	0.083236	-0.006521	0.070316	0.073926	0.111016	0.056635	-0.017785	0.035454	0.055668	0.196003
3.710938	0.102388	0.157304	0.022193	0.082678	0.041391	0.196487	0.170396	0.055913	0.056366	-0.029400	0.028567	0.016580	0.269325
3.726562	0.140064	0.126585	0.039377	0.110857	0.180519	0.296167	0.208413	0.076173	0.100122	0.085684	0.157544	0.158313	0.284388
3.742188	0.176581	0.143693	0.114379	0.141988	0.239958	0.278122	0.157852	0.110979	0.166899	0.196233	0.278109	0.196298	0.340447
3.757812	0.181119	0.275803	0.164330	0.159096	0.196336	0.160994	0.133490	0.121797	0.189455	0.214880	0.302032	0.112359	0.321187
3.773438	0.154313	0.364741	0.165201	0.174964	0.189330	0.087901	0.190666	0.186348	0.175422	0.171228	0.239214	0.046319	0.132528
3.789062	0.133370	0.371266	0.156571	0.189877	0.262376	0.075703	0.213357	0.313201	0.215648	0.162088	0.168718	-0.001395	0.150722
3.804688	0.138180	0.325822	0.174722	0.188868	0.347045	0.029502	0.202371	0.365465	0.274975	0.181086	0.160622	0.081182	0.263516
3.820312	0.147995	0.298870	0.227198	0.221444	0.370059	0.034829	0.250099	0.256412	0.235313	0.193229	0.156891	0.290800	0.276886
3.835938	0.159627	0.292933	0.229585	0.252203	0.354966	0.105873	0.272264	0.152537	0.201078	0.219382	0.126902	0.354091	0.388748
3.851562	0.142313	0.225584	0.158438	0.205493	0.371789	0.076915	0.204838	0.170403	0.220629	0.276917	0.101734	0.254336	0.472288
3.867188	0.087109	0.090157	0.096506	0.183991	0.327460	-0.019437	0.132582	0.200903	0.194922	0.310746	0.086764	0.145528	0.333888
3.882812	0.066607	-0.071829	0.090295	0.213092	0.153299	-0.040958	0.124228	0.201480	0.146851	0.237080	0.085697	0.092915	0.091194
3.898438	0.098788	-0.114710	0.132776	0.222181	0.045195	0.038268	0.159061	0.182246	0.143956	0.126865	0.124570	0.155301	-0.053700
3.914062	0.116583	-0.038716	0.122675	0.196077	0.068888	0.145580	0.136931	0.193276	0.178708	0.084893	0.141717	0.177884	-0.094858
3.929688	0.116481	-0.018187	0.058304	0.146697	0.061957	0.174548	0.054954	0.254139	0.192723	0.103846	0.144960	0.066154	-0.098472
3.945312	0.121995	-0.067212	0.059939	0.152684	0.044011	0.077394	0.058643	0.250782	0.167044	0.152360	0.154126	-0.009919	-0.070589
3.960938	0.147162	0.012798	0.121820	0.167314	0.111370	-0.038687	0.142585	0.198047	0.157078	0.156875	0.130383	-0.015121	0.024652
3.976562	0.199465	0.201599	0.161022	0.111141	0.133344	-0.034150	0.202158	0.203726	0.157869	0.117205	0.197363	0.035716	0.162907
3.992188	0.243152	0.242591	0.165756	0.050514	0.114687	0.059627	0.244756	0.287474	0.166459	0.180683	0.330946	0.125363	0.269594
4.007812	0.282547	0.212597	0.189635	0.085024	0.122837	0.176873	0.275358	0.429283	0.236206	0.271188	0.386085	0.221262	0.411517
4.023438	0.307723	0.215994	0.218986	0.201432	0.129500	0.298414	0.355373	0.529682	0.312183	0.266346	0.400666	0.321793	0.511732
4.039062	0.274895	0.165946	0.240662	0.305228	0.188911	0.346328	0.466929	0.463060	0.305176	0.263212	0.349531	0.380601	0.552966
4.054688	0.219159	0.197582	0.266569	0.367618	0.305127	0.347537	0.445578	0.318860	0.249995	0.219083	0.253057	0.461385	0.537064
4.070312	0.215734	0.372055	0.286552	0.417171	0.359226	0.385199	0.333072	0.301276	0.260397	0.181261	0.228593	0.514713	0.418208
4.085938	0.272920	0.494073	0.339327	0.454781	0.283548	0.451789	0.258410	0.367966	0.327802	0.289076	0.249728	0.411003	0.365399
4.101562	0.300244	0.453230	0.407944	0.402421	0.283441	0.458659	0.235358	0.380660	0.357838	0.383034	0.277440	0.280828	0.321373
4.117188	0.233955	0.284466	0.409127	0.279336	0.355654	0.328048	0.232712	0.316205	0.325308	0.342363	0.287913	0.236851	0.204655
4.132812	0.165283	0.146343	0.336091	0.224434	0.378985	0.197377	0.218326	0.245901	0.244413	0.244136	0.240890	0.246420	0.138274
4.148438	0.158385	0.169584	0.262680	0.241112	0.421205	0.112907	0.212434	0.228184	0.156386	0.189700	0.178020	0.316250	0.156696
4.164062	0.132619	0.224043	0.239832	0.201857	0.371243	0.026834	0.188965	0.238476	0.136548	0.215897	0.143390	0.335864	0.103537
4.179688	0.074596	0.138510	0.224203	0.140675	0.246425	-0.011896	0.117788	0.204524	0.170236	0.190481	0.133248	0.154179	-0.069052
4.195312	0.025522	0.007864	0.166564	0.125282	0.157065	0.002620	0.096734	0.100465	0.149353	0.083706	0.123444	-0.069742	-0.207138
4.210938	-0.015680	-0.023235	0.112528	0.082671	0.058883	0.018930	0.139076	0.037369	0.083620	0.083550	0.084266	-0.028608	-0.235530
4.226562	-0.045930	-0.013882	0.102445	-0.009197	0.046626	-0.036500	0.183044	0.033365	0.051291	0.208991	0.037331	0.147490	-0.173112
4.242188	-0.039496	-0.027489	0.088766	-0.104793	0.120082	-0.085980	0.189223	0.020272	0.072325	0.241781	0.008488	0.159284	-0.093546
4.257812	0.015208	-0.010806	0.015258	-0.113318	0.072562	-0.012669	0.145417	0.037315	0.126190	0.145267	0.004657	0.034434	-0.060811
4.273438	0.032661	0.001473	-0.052910	-0.024357	-0.020342	0.104297	0.121925	0.106169	0.141690	0.104046	0.033988	-0.063245	-0.019101
4.289062	0.001124	-0.044079	-0.021154	0.008920	0.004933	0.142476	0.135043	0.140722	0.145616	0.099604	0.084447	-0.032861	0.137066
4.304688	0.021102	-0.006947	0.044131	-0.027762	0.108024	0.076050	0.121946	0.104448	0.183822	0.097620	0.093807	0.093637	0.207229
4.320312	0.051652	0.149028	0.043720	-0.018006	0.217007	-0.001921	0.078535	0.025401	0.161098	0.067034	0.020463	0.173280	0.100950
4.335938	0.027469	0.222555	0.023570	-0.003255	0.220880	0.033313	0.107602	-0.002476	0.097914	-0.060375	-0.019001	0.024450	0.158729
4.351562	-0.003728	0.178065	0.018645	-0.026921	0.128082	0.064165	0.205698	0.111038	0.072699	-0.126577	0.036334	-0.111630	0.230548
4.367188	0.013136	0.133381	0.026754	-0.034486	0.069339	0.015758	0.223027	0.249873	0.068931	-0.079808	0.057936	0.023726	0.062685
4.382812	0.054572	0.078727	0.040235	-0.039366	0.019072	0.036201	0.134977	0.296369	0.045863	-0.026276	0.036277	0.022752	-0.013102
4.398438	0.035341	0.007406	-0.003802	-0.039782	-0.053850	0.097901	0.065294	0.192718	-0.003595	0.004681	0.044671	-0.126915	0.150631
4.414062	0.030741	0.032428	-0.069785	-0.008669	-0.054141	0.170957	0.152557	0.061145	-0.003291	0.048799	0.046651	-0.092113	0.208692
4.429688	0.120533	0.151739	-0.031782	0.093273	0.047432	0.263834	0.270855	0.112199	0.057023	0.151982	0.079332	-0.045275	0.087583
4.445312	0.201886	0.341637	0.088439	0.227290	0.174371	0.239887	0.246408	0.185340	0.112984	0.188671	0.154699	-0.028396	0.113810
4.460938	0.241386	0.456209	0.165917	0.220857	0.203067	0.066688	0.193661	0.118560	0.151343	0.100376	0.156121	0.035977	0.263591
4.476562	0.227157	0.247880	0.184254	0.132183	0.093537	-0.102470	0.175918	0.061030	0.139845	0.076732	0.066815	0.113351	0.319934
4.492188	0.169140	-0.056883	0.212660	0.105927	0.037080	-0.118475	0.159087	0.104259	0.081452	0.093974	-0.028185	0.176463	0.285159
4.507812	0.144895	-0.115903	0.224174	0.102394	0.094134	-0.069913	0.171604	0.120256	0.056573	0.070409	-0.029545	0.156337	0.177366
4.523438	0.129935	0.045568	0.152692	0.068585	0.200463	-0.114804	0.220266	0.088862	0.070149	0.056583	0.042425	0.034353	0.058621
4.539062	0.073472	0.161397	0.094174	0.038517	0.262405	-0.127476	0.223229	0.106567	0.057943	0.089561	0.073909	-0.106758	0.059541
4.554688	0.030486	0.156122	0.074527	0.075047	0.120564	0.016395	0.155678	0.128239	0.014853	0.146619	0.068605	-0.116388	0.086881
4.570312	0.065965	0.130302	0.043418	0.132549	-0.015851	0.110280	0.091466	0.114686	0.030649	0.056986	0.084577	-0.085257	0.014284
4.585938	0.100597	0.036623	0.005481	0.127296	0.046799	0.012340	0.053051	0.080621	0.108013	-0.068431	0.100990	-0.144906	-0.056259
4.601562	0.063420	-0.029581	0.003105	0.061851	0.184757	-0.038980	0.050676	0.029572	0.145015	0.010332	0.071185	-0.145386	-0.020594
4.617188	0.007734	-0.002244	0.060649	0.022714	0.279152	0.055371	0.081459	-0.003434	0.121384	0.109555	0.030584	-0.017066	-0.013900
4.632812	0.013913	0.029470	0.037355	0.018937	0.291194	0.130294	0.056293	0.017142	0.103399	0.092595	0.014874	0.089144	-0.089930
4.648438	0.066472	0.081095	-0.062248	-0.029393	0.207533	0.162523	-0.031226	0.079358	0.106798	0.099472	-0.008784	0.085865	-0.059172
4.664062	0.079637	0.094190	-0.054480	-0.059299	0.065074	0.146042	-0.068049	0.070806	0.089792	0.123990	-0.013982	0.013493	0.022998
4.679688	0.073546	0.066288	0.025568	-0.024121	-0.008789	0.121314	0.030751	-0.015533	0.089460	0.095223	0.027429	-0.080482	0.025598
4.695312	0.074440	0.065297	0.033080	-0.008083	0.054078	0.122492	0.153160	-0.024840	0.118453	0.066474	0.060474	-0.119238	0.017618
4.710938	0.076771	0.096400	-0.018116	0.017140	0.120820	0.049983	0.146051	0.087688	0.105688	0.043978	0.057981	-0.059692	-0.010431
4.726562	0.139029	0.181963	-0.008747	0.074154	0.101785	0.000399	0.106448	0.231988	0.092673	0.022683	0.081929	0.004325	-0.042194
4.742188	0.183065	0.206394	0.058982	0.121226	0.061426	0.025658	0.145146	0.295686	0.116092	0.058986	0.128412	0.001221	0.007059
4.757812	0.108867	0.176079	0.092502	0.173418	0.083146	-0.002401	0.193972	0.262076	0.119411	0.151940	0.164105	-0.025821	0.010580
4.773438	0.035232	0.185095	0.113923	0.251367	0.206640	-0.050033	0.187620	0.249652	0.133085	0.207242	0.189992	0.034351	-0.080830
4.789062	0.019773	0.125362	0.155705	0.278792	0.395925	-0.041845	0.141437	0.264276	0.225279	0.190756	0.163667	0.158608	-0.164677
4.804688	0.012105	0.048207	0.137249	0.254793	0.454985	0.004237	0.098499	0.208218	0.297894	0.188386	0.118275	0.239831	-0.118463
4.820312	0.043008	0.073220	0.094435	0.230689	0.276550	0.060617	0.115894	0.187629	0.280162	0.196565	0.104744	0.201052	0.128018
4.835938	0.080163	0.070087	0.110680	0.129132	0.180580	0.099150	0.127563	0.176333	0.253702	0.187037	0.109014	0.042665	0.248552
4.851562	0.046494	0.038874	0.099010	0.036249	0.293011	0.111684	0.090036	0.121474	0.237505	0.158912	0.171537	-0.031403	0.173010
4.867188	0.032505	0.125054	0.096930	0.044372	0.332116	0.113705	0.106840	0.153761	0.248294	0.115140	0.298128	-0.017023	0.243450
4.882812	0.100031	0.227663	0.110882	0.067331	0.247039	0.070161	0.205574	0.209841	0.239712	0.133756	0.339619	-0.047795	0.340506
4.898438	0.167291	0.216537	0.080821	0.086929	0.190871	0.002645	0.311281	0.252111	0.215088	0.187960	0.304299	0.017674	0.316147
4.914062	0.148357	0.167702	0.101199	0.108347	0.150499	0.060065	0.335451	0.222494	0.250028	0.216072	0.254482	0.154905	0.225094
4.929688	0.093362	0.180266	0.149088	0.095476	0.109627	0.233722	0.273739	0.166903	0.251101	0.242608	0.143191	0.069012	0.073695
4.945312	0.109422	0.203415	0.156070	0.108410	0.090263	0.298265	0.199827	0.277093	0.132780	0.234374	0.089061	-0.041507	0.062954
4.960938	0.134552	0.170056	0.128688	0.141291	0.085539	0.211608	0.157315	0.380367	0.025900	0.154421	0.157060	0.010813	0.046751
4.976562	0.112176	0.115334	0.059060	0.119586	0.078323	0.124362	0.140255	0.312061	0.060193	0.063902	0.187022	0.059000	-0.073414
4.992188	0.094019	0.060447	-0.001315	0.095025	0.032945	0.102478	0.129864	0.189171	0.114005	0.050514	0.115988	0.145221	0.009977
5.007812	0.098765	0.009214	0.014194	0.121095	0.037647	0.074752	0.129396	0.100486	0.075764	0.022011	0.072402	0.168073	0.134910
5.023438	0.063311	0.014815	0.060085	0.151939	0.113762	0.013369	0.123864	0.067478	0.032093	-0.045371	0.074792	0.125612	0.110572
5.039062	-0.001195	0.044036	0.087180	0.131039	0.158008	-0.014887	0.091917	0.081753	0.088726	-0.038240	0.037861	0.209391	0.080061
5.054688	0.009788	0.004080	0.086764	0.053551	0.090847	0.001748	0.077784	0.101892	0.157042	-0.056447	0.016864	0.253963	0.047179
5.070312	0.025246	-0.073308	0.041541	-0.023585	-0.063269	0.007197	0.085180	0.142435	0.113909	-0.099527	0.052368	0.083197	-0.021890
5.085938	-0.048213	-0.077252	0.026847	-0.057568	-0.106479	-0.026025	0.061012	0.148035	0.041891	-0.041323	0.038939	-0.100380	-0.088113
5.101562	-0.089535	-0.009375	0.042582	-0.091177	-0.059605	0.001752	0.042278	0.025101	0.007419	0.058324	-0.029900	-0.144249	-0.053301
5.117188	-0.029620	-0.007089	-0.011876	-0.146702	-0.043894	0.020581	0.055487	-0.090652	-0.011550	0.062844	-0.045622	-0.219794	0.106045
5.132812	0.027253	-0.037618	-0.061213	-0.177559	-0.020377	-0.085037	0.034441	-0.071231	-0.016051	-0.004096	-0.028823	-0.327542	0.130285
5.148438	0.019982	-0.044384	-0.065841	-0.120498	-0.012507	-0.130119	0.010893	-0.025114	-0.036589	-0.037615	-0.047412	-0.286781	-0.013475
5.164062	-0.049707	-0.096585	-0.086808	-0.036275	0.024378	-0.083237	0.034072	-0.058163	-0.066863	-0.054771	-0.060126	-0.198514	-0.077188
5.179688	-0.118286	-0.110102	-0.116298	-0.012460	0.077624	-0.106667	0.055383	-0.083209	-0.064286	-0.041324	-0.088505	-0.119890	-0.055859
5.195312	-0.094507	-0.010857	-0.145240	-0.022736	0.058407	-0.156509	0.054573	-0.015957	-0.056027	-0.001004	-0.134819	0.024236	-0.072691
5.210938	-0.047715	0.042401	-0.152523	-0.027588	0.005136	-0.129190	0.003666	0.027070	-0.060916	-0.006602	-0.097896	0.064423	-0.097695
5.226562	-0.053198	-0.091446	-0.140831	-0.022038	-0.028876	-0.070501	-0.074884	-0.041697	-0.051744	-0.065873	-0.046578	-0.039229	-0.122573
5.242188	-0.081400	-0.209090	-0.129659	-0.055063	-0.017756	-0.045617	-0.065679	-0.106997	-0.017108	-0.143292	-0.077383	-0.166420	-0.287402
5.257812	-0.119312	-0.112505	-0.101774	-0.092262	-0.055914	-0.044800	-0.006642	-0.117414	-0.011452	-0.158951	-0.108668	-0.243469	-0.440638
5.273438	-0.149669	-0.009516	-0.063217	-0.071762	-0.150872	-0.068349	-0.025148	-0.148092	-0.053735	-0.088574	-0.072869	-0.093079	-0.361292
5.289062	-0.141845	-0.019206	-0.060940	-0.066581	-0.164016	-0.119587	-0.052842	-0.157365	-0.091600	-0.044563	-0.052350	0.072837	-0.173192
5.304688	-0.108464	-0.018000	-0.104269	-0.108428	-0.082042	-0.157035	-0.032111	-0.117870	-0.115385	-0.058794	-0.108404	-0.015647	-0.030204
5.320312	-0.105107	-0.016622	-0.120826	-0.125302	-0.016780	-0.168877	-0.025723	-0.106811	-0.102799	-0.086624	-0.138345	-0.038492	0.027167
5.335938	-0.117548	-0.050512	-0.081722	-0.079502	-0.043218	-0.144220	-0.033078	-0.120865	-0.052749	-0.159788	-0.093118	0.100936	-0.016000
5.351562	-0.111551	-0.054359	-0.047880	-0.055550	-0.024771	-0.039116	-0.030582	-0.117016	-0.034491	-0.198091	-0.050989	0.136072	-0.094351
5.367188	-0.095804	-0.034828	-0.059649	-0.099303	0.068578	-0.003544	-0.043982	-0.118019	-0.067328	-0.121331	-0.044151	0.064291	-0.066944
5.382812	-0.061209	-0.044244	-0.113866	-0.132486	0.098978	-0.124545	-0.061778	-0.163672	-0.088926	-0.035253	-0.048110	0.063796	-0.013928
5.398438	-0.045258	-0.090998	-0.156855	-0.102864	0.066800	-0.153139	-0.027471	-0.189921	-0.064295	-0.026903	-0.023851	0.201804	-0.049014
5.414062	-0.040880	-0.129455	-0.157007	-0.015943	-0.003164	-0.050184	0.018123	-0.112478	-0.057312	-0.065482	-0.001750	0.316262	-0.104473
5.429688	0.010990	-0.076352	-0.132816	0.063689	-0.038537	0.030823	0.029968	0.002018	-0.089403	-0.049949	-0.017396	0.317272	-0.174746
5.445312	0.035518	0.004719	-0.075722	0.086701	0.041092	0.030704	0.029304	0.053050	-0.095400	0.026183	-0.028924	0.237781	-0.156505
5.460938	-0.008517	0.026024	-0.018952	0.065684	0.109202	-0.015118	0.032405	0.060468	-0.077240	0.054773	-0.028482	0.099916	-0.037579
5.476562	-0.049654	-0.000820	-0.018419	0.026292	0.111269	0.031293	0.040541	0.070225	-0.070994	0.025181	-0.034299	0.033825	-0.087217
5.492188	-0.099496	-0.034182	-0.028724	-0.028943	0.095008	0.037502	0.042184	0.051012	-0.089226	0.022990	-0.044204	0.051831	-0.195722
5.507812	-0.139917	-0.007395	-0.019164	-0.088565	0.055397	-0.090484	0.054264	-0.007675	-0.085711	0.028199	-0.048478	0.067933	-0.183271
5.523438	-0.110038	0.026166	-0.027109	-0.085131	0.064116	-0.145249	0.037671	-0.040275	-0.046257	-0.011058	-0.064328	0.026541	-0.237958
5.539062	-0.080986	0.055453	-0.006531	-0.028630	0.096203	-0.050158	-0.025170	-0.036836	-0.043413	-0.084580	-0.058385	-0.095107	-0.277630
5.554688	-0.104441	0.144167	0.046686	0.014457	0.122375	0.061439	-0.034978	-0.039998	-0.056036	-0.124208	-0.000032	-0.109233	-0.159775
5.570312	-0.102852	0.184280	0.020329	0.053174	0.150061	-0.010364	-0.002608	-0.025967	-0.045412	-0.041478	0.025818	0.126589	-0.017600
5.585938	-0.060527	0.098112	-0.047530	0.065397	0.127851	-0.141236	0.005157	-0.018977	-0.049018	0.019885	0.010605	0.226706	0.065511
5.601562	-0.054156	0.003442	-0.044975	0.049918	0.097771	-0.139152	0.013527	-0.045607	-0.059528	-0.057338	0.011982	-0.063461	0.075301
5.617188	-0.065060	-0.028991	-0.028956	0.040828	0.089390	-0.093620	0.006951	-0.059479	-0.058215	-0.104573	-0.010027	-0.245056	0.068487
5.632812	-0.037917	-0.092706	-0.026608	-0.013085	0.090739	-0.034456	-0.029436	-0.030616	-0.064768	-0.045256	-0.064451	-0.108592	0.152511
5.648438	-0.012061	-0.185137	-0.002387	-0.074031	0.104222	0.032314	-0.047263	-0.002821	-0.069904	-0.015508	-0.105655	-0.004384	0.149904
5.664062	-0.026632	-0.160931	-0.011987	-0.085928	0.067723	0.015163	-0.064123	-0.076106	-0.066389	-0.061408	-0.120669	0.027606	-0.076466
5.679688	-0.052384	-0.086064	-0.031723	-0.093634	-0.041773	-0.060643	-0.100736	-0.160005	-0.040730	-0.059966	-0.102959	0.066986	-0.162204
5.695312	-0.050872	-0.120517	0.012264	-0.102309	-0.119848	-0.082558	-0.099472	-0.141246	0.015796	-0.011327	-0.060840	0.051556	-0.039987
5.710938	-0.056752	-0.134246	0.054374	-0.069511	-0.163466	-0.119893	-0.064861	-0.086169	0.041049	-0.029426	0.007520	0.024352	-0.043763
5.726562	-0.080458	-0.011909	0.079832	-0.015750	-0.194237	-0.148083	-0.065598	-0.058614	0.002649	-0.020695	0.057715	-0.010478	-0.031482
5.742188	-0.065610	0.076035	0.093425	-0.003341	-0.168206	-0.074003	-0.078310	-0.049429	0.001084	0.063622	0.046770	-0.052832	0.084837
5.757812	-0.055116	-0.030946	0.019964	-0.008167	-0.122991	-0.034442	-0.058537	-0.040804	0.050825	0.085671	0.041527	-0.061319	0.035002
5.773438	-0.074568	-0.142702	-0.060930	0.039555	-0.111978	-0.054379	-0.043474	-0.033971	0.016413	0.068374	0.047069	0.029750	-0.145934
5.789062	-0.051209	-0.065441	-0.074372	0.105984	-0.070523	-0.023187	-0.047776	0.023987	-0.043565	0.060961	0.021140	0.198832	-0.274831
5.804688	-0.026211	0.018260	-0.084604	0.090096	0.069890	0.069223	-0.024397	0.057886	-0.034041	0.028430	0.024660	0.153484	-0.248443
5.820312	-0.044512	0.045225	-0.085742	0.005592	0.152304	0.132365	0.007830	-0.020824	-0.034147	0.001235	0.045161	-0.080744	-0.104005
5.835938	-0.054122	0.076163	-0.034125	-0.055346	0.123276	0.119044	0.005870	-0.063939	-0.061187	0.008250	0.017241	-0.163340	0.095064
5.851562	-0.028854	0.026188	0.027205	-0.010776	0.083405	0.003565	0.041721	-0.059257	-0.082349	-0.022584	-0.016565	-0.080920	0.244128
5.867188	0.015814	-0.054018	0.038747	0.123149	0.005386	-0.162715	0.109420	-0.098934	-0.078614	-0.052686	-0.011840	0.057718	0.136334
5.882812	-0.006559	-0.067417	0.011002	0.167853	-0.062886	-0.183774	0.082983	-0.082257	-0.058097	-0.034865	0.016777	0.237767	-0.011133
5.898438	-0.070206	-0.096975	0.011171	0.045669	-0.063043	-0.083028	-0.015510	0.015932	-0.083557	-0.116687	0.016558	0.312852	-0.059862
5.914062	-0.021211	-0.111913	0.071294	-0.039350	-0.015801	-0.009253	-0.070833	0.079025	-0.106991	-0.203063	-0.014055	0.083765	-0.182664
5.929688	0.072411	-0.004730	0.107497	0.012500	0.050296	-0.020301	-0.063782	0.063805	-0.073434	-0.135493	-0.016812	-0.191393	-0.134260
5.945312	0.058361	0.073867	0.039023	0.046084	0.039703	-0.080709	-0.025544	0.033873	-0.059209	-0.053300	0.025877	-0.200691	0.084278
5.960938	-0.014146	0.026361	-0.051247	0.031436	-0.029866	-0.046111	-0.011279	0.011539	-0.071057	-0.041270	0.078317	-0.150937	0.103680
5.976562	-0.045030	-0.037115	-0.044029	0.006558	-0.054463	0.054013	-0.051925	-0.024648	-0.062429	-0.059340	0.110936	-0.154702	0.004954
5.992188	-0.015653	-0.072128	-0.001813	-0.019800	-0.077956	0.086740	-0.078827	-0.036465	-0.032235	-0.099562	0.109016	-0.059714	-0.020576
6.007812	-0.001149	-0.070995	-0.005609	-0.012201	-0.102679	0.018630	-0.048779	-0.045784	0.005271	-0.072389	0.057678	0.041147	-0.016014
6.023438	-0.053369	-0.093157	-0.008593	-0.038117	-0.062215	-0.080297	-0.032278	-0.081067	0.042190	0.041528	-0.039319	-0.016014	-0.105912
6.039062	-0.111635	-0.176551	-0.004814	-0.090820	-0.023692	-0.092012	-0.078926	-0.085874	0.029248	0.088003	-0.124720	-0.075654	-0.227714
6.054688	-0.117783	-0.181025	-0.042876	-0.079981	-0.027427	-0.048920	-0.087871	-0.078512	-0.008425	0.056818	-0.128047	-0.065613	-0.219283
6.070312	-0.082859	-0.124011	-0.101684	-0.068211	-0.046185	-0.042994	-0.030363	-0.086074	0.009444	-0.001643	-0.101669	-0.169730	-0.133632
6.085938	-0.061062	-0.099934	-0.111430	-0.088558	-0.071471	-0.028721	-0.013541	-0.094335	-0.010881	-0.067010	-0.086922	-0.258871	-0.033253
6.101562	-0.084582	-0.050837	-0.089407	-0.082778	-0.066734	-0.030702	-0.019529	-0.110872	-0.070410	-0.065737	-0.077375	-0.090184	0.068391
6.117188	-0.101648	-0.009759	-0.102683	-0.046141	0.028640	-0.044208	-0.001876	-0.072589	-0.071334	-0.030864	-0.094428	0.155521	0.094519
6.132812	-0.055677	-0.015587	-0.154751	-0.012383	0.125862	0.017586	0.014920	-0.005858	-0.064011	-0.032968	-0.105864	0.241660	0.004028
6.148438	-0.010262	-0.020273	-0.183227	-0.023313	0.042180	-0.001863	-0.022591	-0.024196	-0.055989	-0.026197	-0.111277	0.161232	-0.057394
6.164062	-0.005260	-0.000713	-0.134320	-0.019193	-0.102343	-0.108652	-0.071014	-0.084721	-0.020766	-0.012583	-0.103007	0.064602	0.002651
6.179688	-0.007331	0.036605	-0.025740	0.015586	-0.105458	-0.141139	-0.012953	-0.039732	-0.013627	-0.011635	-0.040519	0.148995	0.052584
6.195312	-0.009396	0.022862	0.068583	-0.003353	-0.012559	-0.113241	0.068586	0.091732	-0.028449	0.023771	0.018193	0.314405	0.017633
6.210938	0.014518	-0.017546	0.066072	-0.020092	0.030951	-0.079887	0.041855	0.099896	-0.021485	0.066153	0.017472	0.252302	-0.000540
6.226562	0.047739	0.003288	0.000951	0.018565	-0.023618	-0.062857	-0.006616	0.024220	-0.020852	0.101855	-0.012240	0.059719	0.083181
6.242188	0.044320	0.048961	-0.023601	0.030210	-0.031174	-0.051593	-0.003002	0.022018	0.003780	0.105140	-0.045372	0.031067	0.142770
6.257812	0.034733	0.045640	-0.008545	-0.006839	0.049375	-0.101225	-0.010425	0.009095	0.041869	0.002241	-0.061736	0.115311	0.052561
6.273438	0.033000	-0.024620	-0.009594	-0.049627	0.056920	-0.149328	-0.016641	-0.060963	0.007699	-0.097538	-0.047493	0.113916	-0.122734
6.289062	0.012342	-0.042765	-0.017448	-0.088005	-0.011529	-0.118801	-0.019456	-0.079528	-0.043799	-0.096160	-0.019059	0.002127	-0.223914
6.304688	-0.023551	0.026203	-0.067114	-0.057411	-0.035000	-0.091350	-0.036271	-0.029396	-0.069645	-0.078356	0.008317	-0.063876	-0.150679
6.320312	-0.056578	0.028452	-0.138987	0.021323	-0.017581	-0.091771	-0.053433	-0.004860	-0.092898	-0.032876	0.027392	-0.082070	0.027575
6.335938	-0.044584	-0.080575	-0.119381	0.025488	0.053353	-0.074057	-0.036367	-0.012848	-0.079231	0.058869	0.011922	-0.133521	0.028617
6.351562	0.008413	-0.182753	-0.034696	-0.013546	0.124330	-0.011326	0.037883	-0.007071	-0.052601	0.074035	-0.016501	-0.108225	-0.153331
6.367188	0.043832	-0.187891	0.025802	-0.001260	0.084221	0.063101	0.035293	-0.014217	-0.062496	0.073365	0.012303	-0.007697	-0.161041
6.382812	0.031266	-0.128393	0.024915	0.037031	0.044272	0.089911	-0.054618	-0.016826	-0.051326	0.181670	0.048633	0.065477	0.029657
6.398438	-0.014673	-0.082394	0.021966	0.020889	0.047868	0.013869	-0.072364	0.042660	0.025673	0.217353	0.067422	0.125354	0.136791
6.414062	-0.034843	-0.093784	0.024875	0.018358	0.002507	-0.046999	-0.041461	0.073414	0.059827	0.112870	0.100317	0.160669	0.063830
6.429688	-0.011551	-0.095850	-0.047204	0.062800	-0.022585	-0.061741	-0.047120	0.016075	-0.027888	0.030306	0.051103	0.149086	-0.042327
6.445312	0.040803	-0.062317	-0.164802	0.060374	0.098308	-0.075424	-0.060736	-0.023934	-0.067896	-0.010746	-0.051483	0.127115	-0.065956
6.460938	0.060603	-0.050360	-0.200941	0.008940	0.238816	0.002716	-0.050917	0.025284	-0.009822	-0.019657	-0.058366	0.049172	0.028169
6.476562	-0.002007	-0.017925	-0.072954	-0.008654	0.235360	0.083086	-0.040529	0.089564	0.023975	0.033207	0.039516	-0.064401	0.147756
6.492188	-0.040156	0.035396	0.034483	0.073648	0.209943	0.115905	-0.030589	0.114932	0.047314	0.099508	0.097109	-0.034001	0.133896
6.507812	0.006678	0.048354	-0.008643	0.149562	0.213126	0.120705	-0.015290	0.108972	0.043848	0.098961	0.031796	-0.019078	0.072720
6.523438	0.063689	0.066358	-0.035177	0.142599	0.130727	0.067925	-0.006173	0.026019	-0.001709	0.026862	-0.034252	-0.103899	0.118364
6.539062	0.069830	0.078008	-0.008895	0.128783	0.059085	0.042285	0.015363	-0.047732	-0.025947	-0.005299	-0.044653	0.004474	0.163834
6.554688	0.023760	0.045279	0.008661	0.095366	0.078668	0.063712	0.044381	0.010992	-0.001336	0.054423	-0.013702	0.120395	0.108762
6.570312	-0.005772	0.047176	0.013837	0.028508	0.134932	0.044422	0.057318	0.126520	0.036651	0.154238	0.042083	0.078932	0.083432
6.585938	-0.000901	0.079777	-0.000811	0.037061	0.192168	0.003482	0.090376	0.188760	-0.009729	0.204106	0.063375	0.111851	0.065893
6.601562	0.018063	0.091194	0.020042	0.065537	0.175583	0.018609	0.118592	0.188557	-0.109051	0.127382	0.090333	0.186048	-0.019352
6.617188	0.045416	0.104409	0.072805	0.041566	0.106513	0.018869	0.051872	0.136422	-0.133274	0.037478	0.076576	0.280195	-0.041211
6.632812	0.019721	0.135699	0.085332	0.060566	0.049602	-0.004866	-0.013571	0.092650	-0.104469	-0.005503	-0.008478	0.378033	-0.038439
6.648438	-0.049046	0.148111	0.056761	0.081034	0.022876	0.033959	0.012664	0.072569	-0.071448	-0.060297	-0.004457	0.394740	-0.085597
6.664062	-0.041420	0.075638	0.024641	0.069560	-0.003780	0.028651	0.040347	0.019147	-0.024852	-0.115418	0.049167	0.381511	-0.069058
6.679688	0.018650	-0.055089	0.005537	0.069823	-0.048715	-0.063264	0.056877	-0.028048	0.016856	-0.147686	0.050703	0.236157	-0.006341
6.695312	-0.002081	-0.137223	-0.029972	0.080420	-0.052442	-0.052762	0.099223	-0.057109	0.010759	-0.125046	0.027316	0.042767	-0.011888
6.710938	-0.076020	-0.159569	-0.066397	0.060984	0.025920	0.042113	0.090032	-0.063546	-0.063807	-0.061545	-0.011185	0.036434	-0.008111
6.726562	-0.122911	-0.110247	-0.068095	0.001927	0.149222	0.020877	0.001944	-0.057983	-0.109964	0.021155	-0.034851	0.094346	0.047148
6.742188	-0.098670	-0.022985	-0.056423	-0.029967	0.191711	-0.034347	-0.066590	-0.108929	-0.085635	0.096101	-0.036544	0.121801	0.097008
6.757812	-0.008704	-0.005794	-0.046737	0.013734	0.135389	0.008580	-0.045995	-0.120566	-0.098990	0.089455	-0.031540	0.130183	0.138161
6.773438	0.068671	0.024153	-0.049470	0.139277	0.112731	0.036411	0.022985	-0.040919	-0.076631	0.063864	-0.016286	0.079398	0.098988
6.789062	0.075547	0.089054	-0.053280	0.219799	0.127556	0.015720	0.027572	-0.029203	0.031752	0.070535	-0.009927	0.081575	0.044802
6.804688	0.048426	0.056181	-0.020698	0.157707	0.112121	0.027471	-0.022122	-0.071958	0.041487	0.016926	-0.008934	0.099135	0.054656
6.820312	0.037278	-0.057830	-0.003754	0.120560	0.103129	-0.000865	-0.000010	-0.029522	-0.040272	-0.045291	-0.018176	0.041886	0.097779
6.835938	0.008767	-0.131665	-0.028749	0.150793	0.105841	-0.072196	0.057511	0.033338	-0.052387	-0.058395	-0.034974	-0.011794	0.129406
6.851562	-0.050684	-0.108532	-0.038016	0.102585	0.032583	0.005484	0.045084	-0.001314	-0.006478	-0.063517	-0.018998	-0.060912	0.003444
6.867188	-0.100926	-0.038090	-0.052275	0.048058	-0.081033	0.135919	-0.007574	-0.067255	-0.000537	-0.014882	-0.030632	0.045592	-0.139964
6.882812	-0.094799	-0.014583	-0.069794	0.068016	-0.071086	0.027729	-0.047860	-0.104806	-0.037830	0.040199	-0.092583	0.192314	-0.054964
6.898438	-0.047964	0.000237	-0.032511	0.053194	0.085523	-0.120770	-0.061903	-0.149676	-0.045919	-0.008259	-0.122964	0.049433	0.082536
6.914062	-0.036316	0.072632	-0.010378	-0.017034	0.222766	-0.067800	-0.034511	-0.151026	-0.018483	-0.076732	-0.087298	-0.139499	0.069323
6.929688	-0.077568	0.066956	-0.071832	-0.052817	0.205384	-0.000894	0.047901	-0.091463	-0.021841	-0.093249	-0.044475	-0.182383	0.004088
6.945312	-0.106580	0.005939	-0.085210	-0.082260	0.078822	-0.002086	0.104874	-0.020980	-0.051759	-0.122014	-0.063063	-0.146117	-0.028034
6.960938	-0.107886	0.032701	-0.012167	-0.070905	-0.007759	-0.028736	0.036430	0.049023	-0.058272	-0.126419	-0.082072	-0.053270	-0.067844
6.976562	-0.135933	-0.028976	0.012332	0.001375	0.016991	-0.055756	-0.053998	0.091430	-0.048528	-0.058619	-0.069155	-0.028809	-0.102465
6.992188	-0.153720	-0.182765	-0.037717	0.010048	0.005935	-0.032086	-0.039588	0.086713	-0.067934	-0.017150	-0.083062	-0.053260	-0.095761
7.007812	-0.099035	-0.188916	-0.078612	-0.021476	-0.120511	0.011859	0.004890	0.013376	-0.108809	0.004936	-0.146324	-0.000081	-0.037039
7.023438	-0.038740	-0.145021	-0.093274	-0.058597	-0.148522	0.045160	-0.011088	-0.103866	-0.122732	0.019030	-0.198918	0.085629	-0.012717
7.039062	-0.029472	-0.106973	-0.100829	-0.097288	-0.041460	0.072130	-0.039356	-0.147206	-0.119669	-0.037563	-0.151341	-0.009400	-0.047059
7.054688	-0.034751	-0.034442	-0.081652	-0.110101	0.018597	0.070728	-0.029152	-0.116487	-0.112152	-0.050429	-0.094137	-0.195907	-0.026760
7.070312	-0.053491	-0.063173	-0.065270	-0.105795	0.018179	0.055813	0.002328	-0.087114	-0.094822	-0.026072	-0.102433	-0.176146	-0.014600
7.085938	-0.090700	-0.155181	-0.044753	-0.074529	0.010818	0.077276	0.029612	-0.035941	-0.095356	-0.055723	-0.136258	0.017083	-0.034357
7.101562	-0.085667	-0.172845	-0.026388	-0.039072	-0.001878	0.069672	0.023512	0.017229	-0.122021	-0.067991	-0.191322	0.208960	0.047413
7.117188	-0.035928	-0.099892	-0.047781	-0.021365	-0.008079	0.051656	0.003260	0.000859	-0.111888	-0.053229	-0.186267	0.284193	0.153485
7.132812	-0.009127	0.029458	-0.076141	-0.018875	0.039608	0.089103	-0.013188	-0.032682	-0.035555	-0.072818	-0.144137	0.294366	0.120939
7.148438	-0.019794	0.122397	-0.113969	-0.037127	0.070885	0.003457	-0.050064	-0.012439	0.036610	-0.155813	-0.142728	0.233928	-0.056067
7.164062	-0.043617	0.056713	-0.134527	-0.058999	0.068447	-0.178190	-0.065474	0.020710	0.041394	-0.222452	-0.120078	0.024290	-0.208243
7.179688	-0.058742	-0.102903	-0.096300	-0.033362	0.090652	-0.214355	-0.039453	0.003665	-0.019792	-0.168707	-0.074029	-0.161898	-0.192182
7.195312	-0.069723	-0.142122	-0.057716	0.026127	0.080692	-0.143933	-0.015110	-0.041715	-0.062345	-0.065576	-0.043490	-0.152834	-0.147676
7.210938	-0.085062	-0.085850	-0.043728	0.039141	0.067200	-0.054978	-0.015213	-0.066199	-0.058698	-0.034987	-0.045713	0.029538	-0.080020
7.226562	-0.069373	-0.071015	-0.024164	-0.006670	0.033466	0.007598	-0.050811	-0.061033	-0.078872	-0.092826	-0.080087	0.190220	0.102577
7.242188	-0.037774	-0.064676	-0.026519	-0.018019	-0.039459	-0.051215	-0.056847	-0.045139	-0.087672	-0.145932	-0.094523	0.153209	0.204353
7.257812	-0.032507	-0.063474	-0.052837	0.034962	-0.094057	-0.132546	-0.043338	-0.056387	-0.044257	-0.076380	-0.065866	0.003764	0.179585
7.273438	-0.033026	-0.076652	-0.085687	0.065637	-0.129149	-0.042443	-0.095603	-0.053456	0.006953	-0.001211	-0.039016	0.034800	0.199643
7.289062	-0.038318	-0.066278	-0.102937	0.064230	-0.062211	0.089547	-0.117310	-0.033248	0.020048	-0.031299	-0.053370	0.221659	0.233419
7.304688	-0.048026	-0.104000	-0.036144	0.072952	0.104592	0.009611	-0.088426	-0.059441	0.007397	-0.033910	-0.062049	0.208040	0.155448
7.320312	-0.039704	-0.154126	0.011659	0.089114	0.166734	-0.095245	-0.079014	-0.081032	0.041056	-0.000018	-0.046389	0.109724	0.013105
7.335938	-0.003500	-0.079330	-0.058885	0.115166	0.099303	-0.041720	-0.035502	-0.063538	0.063405	-0.033997	-0.021378	0.141608	-0.065410
7.351562	0.025365	-0.009803	-0.100919	0.119002	0.144274	-0.017862	-0.003930	-0.027655	0.014155	-0.085399	0.023825	0.136875	-0.106813
7.367188	0.005343	-0.078956	-0.112050	0.080447	0.281316	-0.122495	-0.021853	0.009219	0.021860	-0.075396	0.069811	0.011160	-0.174080
7.382812	-0.005816	-0.189170	-0.190023	0.083902	0.225278	-0.220797	-0.027854	0.017706	0.066704	-0.072024	0.086416	-0.055999	-0.131135
7.398438	0.005991	-0.198431	-0.217893	0.098613	0.087070	-0.159185	-0.003383	0.028277	0.024954	-0.082262	0.022922	0.009133	-0.046876
7.414062	-0.009936	-0.086251	-0.116963	0.063824	0.090624	-0.063081	0.072296	0.025277	-0.014247	-0.068759	-0.049187	0.068680	-0.020359
7.429688	-0.009404	0.031962	-0.010368	0.081383	0.119589	-0.066368	0.110427	0.003621	0.001988	-0.060999	-0.026840	0.117279	0.070602
7.445312	0.030251	0.054989	-0.015509	0.136738	0.143297	-0.015390	0.040625	-0.010774	0.008648	-0.035038	0.019499	0.144185	0.170239
7.460938	0.058603	-0.011868	-0.049618	0.148668	0.156324	0.091806	0.014085	0.017963	0.015367	0.015357	0.042536	0.175632	0.175049
7.476562	0.084862	-0.041195	0.030096	0.144213	0.067356	0.120425	0.060569	0.120337	0.048764	0.073860	0.059748	0.241485	0.033748
7.492188	0.089460	0.014096	0.109771	0.110885	-0.019308	0.104265	0.046248	0.154847	0.063921	0.091471	0.051753	0.169489	-0.198048
7.507812	0.050692	0.063185	0.073637	0.076241	-0.018243	0.090558	-0.012533	0.065829	0.031049	0.044875	0.022602	-0.061294	-0.313856
7.523438	0.030854	0.063276	0.014633	0.105226	0.025092	0.026325	-0.060536	0.002730	0.006480	0.024586	0.002891	-0.173798	-0.240974
7.539062	0.025174	0.016555	-0.007557	0.102522	0.059565	-0.090470	-0.071807	0.010297	0.027874	0.022995	0.011184	-0.072908	-0.097022
7.554688	0.002907	-0.053709	0.023931	0.025985	0.062917	-0.120011	-0.002984	-0.016381	0.045367	-0.023963	0.000117	-0.029476	0.015570
7.570312	0.010188	-0.071350	0.078535	-0.018951	0.077746	-0.035765	0.060369	-0.058722	0.023815	-0.025440	-0.068767	-0.107312	0.052759
7.585938	0.037501	-0.032747	0.133627	-0.026190	0.075841	0.029054	0.028168	-0.043873	0.015897	-0.002712	-0.112214	-0.139444	0.050264
7.601562	0.020191	-0.033258	0.137294	-0.027743	0.016557	-0.013442	-0.019441	-0.017400	0.047758	-0.032256	-0.098907	-0.121942	0.026968
7.617188	0.002385	-0.027025	0.034504	0.019093	0.006254	-0.104698	-0.006219	-0.006782	0.041255	0.022385	-0.083768	-0.033626	-0.024485
7.632812	0.025328	0.043948	-0.040584	0.083337	0.063869	-0.078921	0.047648	0.024275	-0.012877	0.117087	-0.065834	0.092186	-0.058518
7.648438	0.036979	0.009248	-0.024443	0.136522	0.097299	0.045585	0.090173	0.044534	-0.036058	0.082868	-0.039537	0.042609	-0.104239
7.664062	0.039248	-0.106570	-0.010440	0.172861	0.093031	0.135310	0.084002	-0.005544	-0.010284	0.005777	-0.029255	-0.091182	-0.061479
7.679688	0.034468	-0.111206	-0.016374	0.114025	0.024212	0.152938	0.039199	-0.062464	0.048923	0.049008	-0.018853	-0.041581	0.010373
7.695312	0.009984	-0.073096	-0.008140	0.057897	-0.058142	0.057445	0.005014	-0.037711	0.060672	0.168538	-0.045667	0.114968	-0.044042
7.710938	0.006886	-0.079084	0.013840	0.062128	0.035225	-0.087832	-0.013704	-0.001215	-0.000452	0.224055	-0.122912	0.186684	0.007721
7.726562	0.014422	-0.036325	0.007470	0.057942	0.180636	-0.148276	-0.053037	-0.047032	0.005262	0.183020	-0.127139	0.142743	0.131411
7.742188	0.001255	0.100470	-0.014678	0.112093	0.168486	-0.089408	-0.086427	-0.038206	0.091273	0.088225	-0.062626	0.061464	0.046960
7.757812	-0.034072	0.177443	-0.010167	0.164048	0.129687	0.005943	-0.072468	0.088861	0.092857	0.020541	-0.021553	0.096892	-0.143938
7.773438	-0.031267	0.156048	0.040364	0.087027	0.113624	-0.018264	-0.053709	0.138233	0.014942	-0.051009	0.020253	0.193572	-0.193548
7.789062	0.034057	0.167335	0.088928	-0.012760	0.051173	-0.103138	-0.047828	0.066988	-0.027774	-0.146623	0.028018	0.088532	-0.047024
7.804688	0.067347	0.174980	0.032650	-0.019790	-0.042017	-0.073635	-0.017680	-0.000211	-0.032602	-0.168995	-0.057599	-0.178537	0.110032
7.820312	0.045925	0.113744	-0.050740	0.016991	-0.118682	0.005828	-0.005167	-0.039476	-0.010555	-0.168867	-0.090190	-0.269581	0.131497
7.835938	0.006236	0.068158	-0.043924	0.058738	-0.090825	0.031608	-0.023862	-0.068784	0.015643	-0.162663	-0.026703	-0.162577	0.155973
7.851562	-0.034223	0.026179	0.040747	0.051513	-0.004185	0.041881	-0.037771	-0.077330	0.017852	-0.091542	-0.027324	-0.086048	0.232726
7.867188	-0.039215	-0.046556	0.104914	-0.021069	0.007125	0.062210	-0.072239	-0.041684	0.009799	-0.068200	-0.066594	-0.087592	0.273679
7.882812	-0.028133	-0.101910	0.054598	-0.062266	-0.026707	0.082878	-0.096818	0.011884	0.010589	-0.060461	-0.071273	-0.077607	0.249619
7.898438	-0.045011	-0.161051	-0.041525	-0.040490	-0.050593	0.024908	-0.061041	0.017055	0.022070	0.041120	-0.094221	0.040223	0.209337
7.914062	-0.043679	-0.161779	-0.069444	-0.011179	-0.088466	-0.072390	-0.040314	-0.004643	0.024379	0.089195	-0.125156	0.058279	0.136314
7.929688	-0.016164	-0.049159	-0.042061	-0.018417	-0.113356	-0.077168	-0.048365	-0.018262	0.004726	0.032429	-0.137549	-0.112092	-0.067872
7.945312	-0.013823	0.032301	-0.043989	-0.026942	-0.089722	-0.055427	-0.041492	-0.054564	0.014321	-0.061003	-0.142927	-0.057089	-0.177730
7.960938	-0.022510	0.020961	-0.049284	-0.024069	-0.053073	-0.092948	-0.051695	-0.044191	0.042087	-0.131117	-0.097195	0.133498	-0.122650
7.976562	0.008427	-0.003410	0.004395	-0.019883	0.007126	-0.155817	-0.031847	0.086675	0.006577	-0.067496	0.014212	0.052747	-0.010761
7.992188	0.077881	0.007051	0.058192	0.032276	0.093420	-0.100423	0.048305	0.202054	0.001561	0.039801	0.154067	-0.034802	0.152179
8.007812	0.117221	0.066688	0.114988	0.127501	0.126486	0.028551	0.098343	0.268306	0.095124	0.053830	0.244375	0.075401	0.168814
8.023438	0.127016	0.122735	0.165576	0.225733	0.095045	0.063753	0.102752	0.345991	0.169046	0.026897	0.209943	0.287830	0.158241
8.039062	0.145119	0.177138	0.163393	0.244195	0.149534	0.075890	0.122564	0.368498	0.180982	0.022920	0.176014	0.418324	0.261257
8.054688	0.118890	0.169768	0.168028	0.163745	0.248659	0.053491	0.152683	0.331377	0.151309	0.028658	0.178036	0.336199	0.297155
8.070312	0.049960	0.044200	0.153801	0.109131	0.138504	-0.023854	0.186815	0.266602	0.107853	-0.005675	0.111185	0.253579	0.198039
8.085938	0.003895	-0.018025	0.125933	0.110737	-0.002536	0.021155	0.244438	0.198292	0.089397	-0.021391	0.039029	0.199267	0.014204
8.101562	-0.016857	0.031469	0.119988	0.095208	0.017431	0.145754	0.264799	0.185123	0.066260	0.034789	-0.000116	0.072648	-0.022056
8.117188	-0.016551	0.050596	0.094230	0.033660	0.007524	0.174972	0.172056	0.199670	0.056337	0.031688	-0.010845	-0.067844	0.101356
8.132812	0.005898	0.015696	0.096526	0.021446	-0.028304	0.116287	0.040543	0.165706	0.095104	-0.078644	0.006999	0.027514	0.154808
8.148438	0.016119	0.028510	0.102286	0.081193	0.013650	0.030508	0.007028	0.079537	0.115753	-0.127277	0.016231	0.276678	0.101516
8.164062	-0.003301	0.086572	0.027827	0.061490	0.081300	-0.020359	0.011634	0.005986	0.072454	-0.010034	0.037054	0.276058	0.000491
8.179688	-0.020228	0.080439	-0.053768	-0.007082	0.115410	-0.038262	0.003022	-0.002687	0.029171	0.135884	0.060748	0.118747	-0.106437
8.195312	-0.026585	0.050298	-0.023450	-0.026893	0.118757	-0.003715	0.042964	-0.005418	0.021378	0.224288	0.030951	0.041579	-0.125059
8.210938	-0.024338	0.068323	0.079664	-0.051385	0.111977	0.036270	0.091729	-0.028836	0.003405	0.226688	-0.027264	0.119991	0.062079
8.226562	0.003818	0.003833	0.063028	-0.062330	0.087013	-0.082467	0.081172	-0.018529	0.012707	0.103548	-0.008011	0.184146	0.289397
8.242188	0.025756	-0.112940	-0.043758	-0.003972	0.032565	-0.215040	0.009687	-0.015097	0.078782	-0.010804	0.071259	0.012600	0.325612
8.257812	0.027415	-0.089246	-0.067811	0.062121	0.017389	-0.170807	-0.027906	-0.048325	0.092338	-0.036416	0.074782	-0.050293	0.180562
8.273438	0.031059	-0.014018	-0.041115	0.076700	0.091310	-0.041226	-0.020098	-0.054744	0.015884	-0.039427	0.005249	0.183449	0.069518
8.289062	0.006026	-0.001072	-0.051083	0.058456	0.149567	0.014540	-0.072519	-0.045391	-0.045709	-0.059267	-0.004875	0.213218	0.102128
8.304688	-0.033306	0.033270	-0.119637	0.015055	0.121712	-0.026673	-0.114762	-0.060866	-0.043373	-0.094278	0.056847	-0.085842	0.086613
8.320312	-0.038253	0.132825	-0.128282	-0.022833	0.036151	-0.073496	-0.052054	-0.071538	-0.014351	-0.107415	0.073343	-0.234969	-0.022270
8.335938	-0.046792	0.168803	-0.051856	-0.007810	-0.020363	-0.130203	0.001740	-0.047622	0.017536	-0.103184	0.006773	-0.111559	-0.119789
8.351562	-0.058321	0.055345	-0.042062	0.021032	0.003755	-0.129285	-0.026779	0.014707	0.010592	-0.110468	-0.062867	-0.067497	-0.150686
8.367188	-0.038699	-0.068297	-0.064504	0.014053	0.045622	-0.033973	-0.038934	0.042308	-0.012083	-0.041962	-0.067681	-0.110353	-0.069269
8.382812	-0.016507	-0.113235	-0.069247	0.014989	0.128568	0.026594	0.004871	-0.008053	0.010019	0.046789	-0.043963	-0.081834	-0.021848
8.398438	-0.006329	-0.080537	-0.114365	0.059697	0.212294	0.070151	0.010183	-0.026020	0.034415	0.018108	-0.038920	-0.057237	-0.117020
8.414062	0.002725	0.015909	-0.132012	0.045063	0.184058	0.083772	0.002674	0.022951	0.045456	0.021289	-0.046443	0.037870	-0.146014
8.429688	0.040227	0.050616	-0.062855	-0.076384	0.169902	0.043701	0.076215	0.054592	0.044977	0.074833	-0.051963	0.107271	0.012574
8.445312	0.088222	0.033002	0.036761	-0.168105	0.150736	-0.004706	0.138856	0.069621	0.038556	0.055423	-0.072905	0.043384	0.148676
8.460938	0.055314	0.013765	0.109035	-0.175559	0.005591	-0.079737	0.113166	0.099990	0.038051	0.049222	-0.083391	-0.018666	0.094115
8.476562	-0.033401	-0.039612	0.069508	-0.130448	-0.082937	-0.069458	0.052286	0.081625	0.032545	0.012956	-0.042642	-0.145197	-0.006590
8.492188	-0.063946	-0.064243	-0.016128	-0.064044	-0.053048	0.054436	0.029379	-0.000517	0.032247	-0.085440	-0.042591	-0.256118	-0.081096
8.507812	-0.048928	-0.050642	-0.023852	-0.037899	0.022490	0.139744	0.039648	-0.006791	0.013436	-0.112199	-0.091326	-0.073687	-0.152326
8.523438	-0.028624	-0.017271	-0.015898	-0.061050	0.106522	0.088984	0.002522	0.045583	-0.029972	-0.105218	-0.072602	0.169186	-0.101297
8.539062	-0.018357	0.053876	-0.039011	-0.084649	0.045746	-0.001478	-0.037203	0.012752	-0.077841	-0.095980	-0.025694	0.098704	0.020240
8.554688	-0.052249	0.136957	-0.086255	-0.090611	-0.052205	-0.035753	-0.019034	-0.074552	-0.077280	-0.065824	-0.041225	-0.078996	0.065432
8.570312	-0.065048	0.083374	-0.107079	-0.109585	-0.036378	-0.090607	-0.010348	-0.144708	-0.025692	-0.069824	-0.103008	-0.105425	0.019904
8.585938	-0.016923	-0.074159	-0.077367	-0.094809	-0.013810	-0.141422	-0.042863	-0.151154	-0.021912	-0.095475	-0.133291	-0.022213	-0.046670
8.601562	0.018334	-0.050908	-0.048617	0.001832	0.018412	-0.166984	-0.061546	-0.067154	-0.076827	-0.111608	-0.111747	0.017745	-0.086008
8.617188	0.026186	0.061476	0.001900	0.040524	0.057424	-0.186113	-0.054815	0.008543	-0.126511	-0.091019	-0.109074	0.005380	-0.107820
8.632812	0.028584	0.007576	0.050529	-0.036936	0.049879	-0.186996	-0.046503	0.002238	-0.090282	-0.053761	-0.100214	-0.000602	-0.012803
8.648438	0.004883	-0.139051	-0.001924	-0.094146	0.088204	-0.202764	-0.022021	-0.022461	0.012227	-0.031843	-0.045211	-0.097250	0.102506
8.664062	-0.024636	-0.186777	-0.082383	-0.053484	0.127352	-0.188581	0.024920	-0.019920	0.044333	0.006842	-0.024061	-0.130329	0.088903
8.679688	-0.000050	-0.078110	-0.039374	0.038962	0.089916	-0.110397	0.089080	0.035528	0.003440	0.049988	-0.012217	-0.040411	0.060366
8.695312	0.040691	0.010151	0.087062	0.116234	0.081536	-0.079640	0.122938	0.065176	-0.010285	0.091995	0.028264	0.058959	0.000606
8.710938	0.012462	-0.032421	0.145021	0.164373	0.056346	-0.082328	0.097779	0.001819	0.028192	0.077805	0.007895	0.074150	-0.030105
8.726562	-0.037899	-0.058900	0.132737	0.175937	0.003052	-0.065558	0.083090	-0.018537	0.079350	0.012294	-0.056910	-0.063834	0.072536
8.742188	-0.076499	-0.070183	0.159276	0.160798	-0.003793	-0.061364	0.124864	-0.034352	0.080246	0.012888	-0.107676	-0.075046	0.100148
8.757812	-0.108339	-0.084803	0.158226	0.102632	0.003767	0.031812	0.152006	-0.113223	0.013094	0.043193	-0.094287	0.070844	-0.019638
8.773438	-0.076841	-0.016993	0.061607	0.052621	0.015130	0.134250	0.083330	-0.119496	-0.047010	0.065378	-0.010832	0.137853	-0.003524
8.789062	-0.010475	0.033747	0.031349	0.056060	0.037320	0.100491	-0.020129	-0.049814	-0.031246	0.120125	0.021917	0.053084	0.149065
8.804688	0.009234	0.027815	0.089821	0.062892	0.019810	0.019729	-0.047812	0.029283	-0.014067	0.203573	0.012176	-0.021580	0.295384
8.820312	0.010519	-0.001446	0.055231	0.038594	0.004757	-0.017993	-0.035083	0.076613	-0.047581	0.216970	0.035111	0.070022	0.376439
8.835938	0.022780	-0.035804	-0.063993	0.002407	0.018565	0.004072	-0.029954	0.044501	-0.024904	0.099100	0.023805	0.147416	0.191479
8.851562	0.018743	-0.020563	-0.125652	0.009254	-0.027888	0.013592	-0.001040	-0.013459	0.039032	-0.023653	-0.028076	0.146762	-0.034661
8.867188	-0.000406	-0.036359	-0.091318	0.060763	-0.016887	0.000159	-0.009640	-0.024346	0.041042	-0.017606	-0.052334	0.203447	-0.029591
8.882812	-0.044268	-0.047032	0.012998	0.109879	0.135292	0.077959	-0.042796	0.011361	0.019038	0.073948	-0.064318	0.212316	0.006589
8.898438	-0.088450	-0.031265	0.107269	0.106745	0.214285	0.193202	-0.020327	0.051786	0.019661	0.110323	-0.042425	0.160279	0.052762
8.914062	-0.085587	-0.085005	0.102863	0.069866	0.174031	0.184305	-0.000849	0.057309	0.015978	0.102307	-0.015145	0.239743	0.154809
8.929688	-0.053632	-0.083553	0.073212	0.035039	0.113058	0.077987	-0.014199	0.013756	0.021029	0.104041	-0.057989	0.271127	0.161960
8.945312	-0.033014	-0.023198	0.052765	0.039926	0.007357	-0.037503	-0.021302	-0.034211	0.030027	0.064633	-0.118183	0.038349	0.116503
8.960938	0.004391	-0.005494	-0.018066	0.016226	0.020269	-0.059993	-0.014703	-0.054828	0.012795	0.015105	-0.126394	-0.188377	-0.027059
8.976562	0.047186	-0.031579	-0.056113	-0.067159	0.084276	-0.029882	-0.002320	-0.045891	-0.031114	0.007303	-0.086899	-0.120034	-0.217250
8.992188	0.012821	-0.128754	-0.039769	-0.073505	0.041161	-0.103273	-0.001011	-0.020768	-0.101028	0.005213	-0.081445	0.025945	-0.157858
9.007812	-0.048341	-0.193200	-0.047240	-0.010756	0.059115	-0.130002	-0.030815	-0.022807	-0.155475	-0.037112	-0.133407	0.062174	0.007898
9.023438	-0.044171	-0.096292	-0.096327	0.001889	0.071608	-0.063913	-0.065895	0.005823	-0.160320	-0.146923	-0.183653	0.103379	0.117423
9.039062	-0.022763	0.063185	-0.136165	-0.048960	0.020044	-0.082089	-0.056483	0.031368	-0.137963	-0.228367	-0.197532	0.168839	0.183252
9.054688	-0.023722	0.111806	-0.100274	-0.070117	0.024852	-0.107096	-0.015296	-0.024706	-0.122262	-0.205557	-0.133974	0.184374	0.180829
9.070312	-0.020310	0.121939	-0.052428	-0.010395	0.054294	-0.058000	0.013823	-0.075694	-0.108707	-0.161922	-0.032091	0.108326	0.152747
9.085938	-0.035941	0.126956	-0.069359	0.077393	0.027402	-0.027173	0.013500	-0.065681	-0.068960	-0.146492	0.028368	0.032088	0.056628
9.101562	-0.031385	0.022480	-0.101453	0.102876	-0.012933	-0.035981	-0.031995	-0.029844	-0.007363	-0.158016	0.048627	-0.039001	-0.041266
9.117188	0.050703	-0.044982	-0.096060	0.033777	0.040295	-0.019198	-0.060425	-0.015064	0.046058	-0.141033	0.025729	-0.099765	-0.068891
9.132812	0.118989	-0.051115	-0.062135	-0.014528	0.190418	0.048076	-0.022242	-0.009572	0.055333	-0.038764	0.020603	0.082429	-0.054028
9.148438	0.104241	-0.052831	-0.044750	0.048252	0.257708	0.114383	0.008694	-0.018744	0.063874	0.029200	0.067735	0.358329	-0.039263
9.164062	0.091208	0.046864	-0.051919	0.090468	0.187049	0.148276	0.010096	-0.011629	0.122173	-0.010617	0.087927	0.290723	-0.130870
9.179688	0.128800	0.158854	-0.001839	0.043048	0.120135	0.108938	0.004033	0.020492	0.135038	-0.025374	0.047902	0.045630	-0.100908
9.195312	0.125064	0.179919	0.108981	0.025676	0.087361	0.024062	0.008242	0.012905	0.093486	0.022196	-0.025397	0.004324	0.139053
9.210938	0.031796	0.125871	0.145930	0.085608	0.067396	-0.025790	0.030281	0.055534	0.047667	0.045257	-0.067481	0.031070	0.228806
9.226562	-0.057591	0.065600	0.097108	0.137928	0.046538	-0.047074	0.035446	0.150076	-0.030828	-0.005669	-0.041868	-0.041114	0.173906
9.242188	-0.052445	0.032333	0.092663	0.099944	0.034204	-0.054158	0.013900	0.107195	-0.070561	-0.086842	0.001693	0.003930	0.118257
9.257812	0.014294	0.038932	0.080931	0.022257	0.036650	-0.054222	0.005290	0.035784	-0.032303	-0.089079	0.026816	0.167808	0.011661
9.273438	0.070537	0.130041	-0.002648	-0.021578	0.044162	-0.032389	0.030244	0.127604	0.012053	-0.062665	0.081346	0.137845	-0.036072
9.289062	0.060922	0.182057	-0.026813	-0.005828	0.039749	0.012127	0.035957	0.185710	0.024051	-0.125357	0.095627	0.013904	0.036240
9.304688	0.039983	0.129278	-0.002647	0.040803	-0.030360	0.073616	0.037242	0.106708	0.033288	-0.159331	0.022377	0.036143	0.011408
9.320312	0.054661	0.022296	-0.029505	0.032004	-0.070707	0.084593	0.062199	0.011652	0.048677	-0.063257	-0.004734	0.153293	-0.096825
9.335938	0.022619	-0.102953	-0.073955	-0.008512	0.000529	0.035651	0.062707	-0.061547	0.025759	0.008593	0.026316	0.273664	-0.113620
9.351562	0.002825	-0.124830	-0.055025	0.001404	0.049501	0.002088	0.067567	-0.078689	0.001480	-0.034296	0.045338	0.290045	-0.117323
9.367188	0.019431	-0.061278	0.004429	0.046745	0.036899	-0.054603	0.076394	-0.013166	0.022278	-0.066666	0.056671	0.222639	-0.180297
9.382812	-0.025151	-0.046744	0.036538	0.081074	0.065708	-0.122692	0.000446	0.046318	0.044354	-0.031278	0.064421	0.243487	-0.165922
9.398438	-0.091455	-0.060041	0.048120	0.074048	0.124789	-0.163440	-0.058966	-0.004134	0.048020	-0.017797	0.025621	0.290120	-0.021525
9.414062	-0.115038	-0.056950	0.044382	0.036458	0.140286	-0.165582	0.011407	-0.093068	0.031375	0.004172	-0.049065	0.170410	-0.034741
9.429688	-0.086838	-0.044131	-0.006531	0.019930	0.114705	-0.201083	0.067945	-0.108775	-0.006182	0.067636	-0.118602	-0.023079	-0.169254
9.445312	-0.033187	-0.009825	-0.097435	0.015252	0.056669	-0.266902	0.012024	-0.015536	-0.016855	0.054994	-0.144235	-0.106393	-0.132917
9.460938	-0.018255	-0.000285	-0.128519	0.020348	-0.016389	-0.200612	-0.046323	0.114756	-0.012313	0.000307	-0.112494	-0.100305	-0.030051
9.476562	-0.015664	-0.037184	-0.058008	0.017537	-0.041676	-0.119156	-0.011084	0.142354	0.001323	-0.023939	-0.102201	-0.131713	0.064103
9.492188	0.008210	-0.112426	-0.001078	0.011635	-0.018552	-0.146281	0.010010	0.076378	0.018545	-0.054719	-0.101939	-0.169262	0.149496
9.507812	0.003094	-0.227332	-0.004599	0.029996	0.006405	-0.175567	-0.074736	-0.020348	-0.011596	-0.051260	-0.080278	-0.115687	0.110748
9.523438	-0.002245	-0.245440	-0.016445	-0.006323	0.033560	-0.175063	-0.136791	-0.132907	-0.030043	-0.026938	-0.092167	-0.010532	0.031275
9.539062	0.013683	-0.148091	-0.052476	-0.051689	0.087056	-0.170766	-0.100681	-0.166835	-0.021920	-0.023643	-0.068115	0.055770	0.025676
9.554688	0.018424	-0.045971	-0.060786	-0.017371	0.103980	-0.155011	0.002740	-0.070570	-0.044036	-0.067062	-0.007778	-0.052606	0.015241
9.570312	0.016986	0.087481	-0.017378	0.009709	0.057125	-0.076878	0.073493	0.042796	-0.054071	-0.151419	-0.042655	-0.188658	0.018043
9.585938	-0.003991	0.186248	0.022120	-0.018703	0.002182	0.006743	-0.013878	0.055640	-0.039257	-0.161538	-0.114030	-0.097715	0.120846
9.601562	-0.018130	0.164355	0.060418	-0.057341	-0.047035	-0.004266	-0.112630	-0.023205	-0.052514	-0.091552	-0.118844	0.011411	0.241498
9.617188	0.012868	0.093446	0.068296	-0.097688	-0.047352	0.022181	-0.108543	-0.089369	-0.081887	-0.042766	-0.066775	0.053671	0.195904
9.632812	0.020456	-0.027757	0.023189	-0.101702	-0.006372	0.088798	-0.065739	-0.093234	-0.070805	-0.023907	-0.031139	0.119261	0.050671
9.648438	-0.020866	-0.178416	-0.044411	-0.081790	-0.044708	0.045194	0.005228	-0.048809	-0.029702	0.005884	-0.065367	0.008021	0.048081
9.664062	-0.060392	-0.177366	-0.082359	-0.095195	-0.114669	-0.037378	0.011871	-0.014650	-0.033564	-0.007844	-0.116880	-0.046017	0.116858
9.679688	-0.070810	-0.068980	-0.106305	-0.073645	-0.078859	-0.119894	-0.052873	-0.035263	-0.056832	-0.077412	-0.119944	0.067739	0.087474
9.695312	-0.030156	-0.069010	-0.120071	-0.018278	-0.056224	-0.157717	-0.112361	-0.016531	-0.035372	-0.107167	-0.084779	-0.057245	0.006144
9.710938	0.032190	-0.116374	-0.076180	-0.039839	-0.077479	-0.083360	-0.133649	0.026860	-0.014930	-0.077668	-0.034984	-0.145041	-0.108926
9.726562	0.046620	-0.112233	-0.039795	-0.099748	-0.031117	-0.029673	-0.101052	0.010185	-0.045936	-0.029892	0.007296	-0.061439	-0.200530
9.742188	0.003555	-0.082085	-0.081353	-0.090267	0.047772	-0.076991	-0.100265	0.013456	-0.083081	-0.003876	0.019188	-0.093474	-0.108950
9.757812	-0.028817	-0.038387	-0.099987	-0.076559	0.081380	-0.099755	-0.107346	0.006986	-0.060356	-0.040029	0.042649	-0.131942	0.041636
9.773438	-0.039353	-0.065584	-0.050328	-0.099698	0.021118	-0.083339	-0.032332	-0.055342	-0.031213	-0.100746	0.053190	-0.101831	-0.003763
9.789062	-0.041801	-0.151874	-0.080760	-0.072335	-0.069252	-0.087453	0.053587	-0.055975	-0.025221	-0.121490	0.019715	0.035878	-0.185430
9.804688	-0.014181	-0.158735	-0.164368	0.000437	-0.115308	0.001045	0.049139	-0.004085	0.018089	-0.073655	-0.012457	0.171801	-0.190461
9.820312	-0.010371	-0.111632	-0.164524	0.065671	-0.117100	0.123585	-0.017633	0.017191	0.035988	0.040034	-0.038596	0.153123	0.017308
9.835938	-0.064489	-0.085459	-0.114650	0.077488	-0.126612	0.115033	-0.045115	0.059416	-0.004760	0.128573	-0.049587	0.140631	0.152808
9.851562	-0.106458	-0.028011	-0.103721	0.044736	-0.185037	0.035363	-0.002157	0.135082	-0.012291	0.154552	-0.032468	0.154798	0.181920
9.867188	-0.085967	0.038184	-0.105968	0.039769	-0.156990	-0.035905	0.042399	0.131043	0.001087	0.111291	0.000808	0.093961	0.124202
9.882812	-0.040300	0.081721	-0.047933	0.027913	-0.037507	-0.056922	0.037169	0.066296	0.002026	-0.016253	0.022143	0.044423	0.019816
9.898438	-0.016409	0.107919	0.001850	-0.004946	0.017296	-0.021614	0.007588	-0.001982	0.023798	-0.125845	0.005165	0.092789	0.070076
9.914062	-0.011350	0.085315	-0.016045	0.026882	0.073460	-0.028076	-0.023875	-0.028114	0.021660	-0.137232	-0.044869	0.130910	0.181634
9.929688	0.035082	0.095507	-0.055805	0.084324	0.185926	-0.040421	-0.037139	0.025559	0.006678	-0.070379	-0.039298	0.084372	0.149483
9.945312	0.116835	0.121242	-0.089243	0.108649	0.211463	0.047647	-0.023863	0.004242	0.043951	-0.013481	0.043507	0.127007	0.011324
9.960938	0.143367	0.129559	-0.077970	0.128500	0.076113	0.144457	-0.020518	-0.072633	0.067153	-0.009719	0.067825	0.255838	-0.024215
9.976562	0.116672	0.187491	-0.018668	0.110950	-0.052505	0.183246	-0.024027	-0.032954	0.062348	-0.018776	0.028187	0.277706	0.042348
9.992188	0.071063	0.183867	0.033831	0.093887	0.014355	0.213480	0.019482	0.073457	0.060200	-0.047567	0.018368	0.182123	0.026995
10.007812	0.015982	0.079875	0.080255	0.156097	0.196706	0.235466	0.069020	0.099477	0.033078	-0.060063	0.017835	0.047785	0.016772
10.023438	-0.010791	0.038698	0.052253	0.209613	0.247916	0.169341	0.058434	0.043465	0.000548	-0.017280	0.010923	-0.018785	0.102699
10.039062	-0.009050	0.085772	-0.066695	0.170534	0.163174	0.011592	0.048653	0.015950	-0.008684	0.013762	0.024588	-0.046571	0.180524
10.054688	0.001262	0.047877	-0.117080	0.096897	0.101367	-0.094552	0.021219	0.044282	-0.007175	0.000192	0.036786	-0.127312	0.142533
10.070312	0.001448	-0.089352	-0.054318	0.049718	0.095194	-0.102811	-0.039672	0.092320	-0.027448	-0.060655	0.003781	-0.155312	-0.017330
10.085938	-0.030881	-0.139864	0.017253	0.003170	0.103207	-0.051859	-0.008644	0.100552	-0.047592	-0.094297	-0.072477	-0.127121	-0.135517
10.101562	-0.066504	-0.098598	0.036310	-0.032853	0.074373	0.009778	0.057953	0.029712	-0.035851	-0.023514	-0.112350	-0.030072	-0.090032
10.117188	-0.070918	-0.088750	0.008506	-0.036719	0.020691	-0.055599	0.058447	-0.046475	-0.057860	0.037931	-0.092013	0.173937	-0.001617
10.132812	-0.036345	-0.121341	-0.029421	-0.080351	-0.005569	-0.159765	0.060476	-0.065627	-0.081252	-0.010652	-0.029392	0.173121	-0.010097
10.148438	0.057518	-0.149699	-0.038352	-0.144314	0.032680	-0.075638	0.094604	-0.005701	-0.034502	-0.116247	0.022115	0.022035	-0.054731
10.164062	0.114071	-0.158647	-0.078987	-0.110136	0.134372	0.013884	0.124261	0.098982	-0.012592	-0.131824	-0.010190	0.021972	0.039817
10.179688	0.085525	-0.129693	-0.144645	-0.009813	0.220360	0.005512	0.125479	0.097099	-0.003151	-0.077464	-0.017865	-0.033877	0.197893
10.195312	0.129750	-0.044793	-0.122059	0.066359	0.239113	0.054725	0.101854	0.031431	0.095311	-0.066488	0.095899	-0.142946	0.209086
10.210938	0.174021	0.074285	-0.050160	0.172252	0.256299	0.045406	0.091733	0.039145	0.169123	-0.021656	0.199812	-0.041753	0.140362
10.226562	0.129094	0.148704	0.037548	0.252461	0.263271	0.017920	0.103181	0.106209	0.137846	0.020375	0.202809	0.097610	0.084171
10.242188	0.094718	0.121809	0.163725	0.190986	0.172020	0.090711	0.077110	0.189705	0.095163	-0.001250	0.156758	0.068438	0.089747
10.257812	0.075734	0.116560	0.249853	0.089015	0.083396	0.118304	0.051633	0.231636	0.081414	-0.020882	0.089875	0.001731	0.124205
10.273438	0.109356	0.142860	0.219861	0.060241	0.143779	0.085066	0.087500	0.214415	0.136320	-0.015817	0.060582	0.085149	0.126800
10.289062	0.168914	0.105167	0.117961	0.136368	0.237278	0.078976	0.146079	0.202030	0.203771	0.035390	0.066662	0.321607	0.202606
10.304688	0.201273	0.156747	0.094288	0.229540	0.240848	0.161081	0.220066	0.260726	0.204097	0.116196	0.151589	0.486578	0.347363
10.320312	0.262493	0.289605	0.188209	0.264598	0.163805	0.216235	0.292611	0.334181	0.223988	0.179463	0.348550	0.554334	0.428863
10.335938	0.325869	0.340943	0.268832	0.274808	0.047184	0.197519	0.333294	0.386513	0.300775	0.196960	0.430031	0.503975	0.305812
10.351562	0.330001	0.316091	0.280064	0.238699	0.042556	0.273152	0.335613	0.457940	0.350930	0.281564	0.350566	0.296014	0.076667
10.367188	0.291928	0.320868	0.289774	0.162624	0.175709	0.336070	0.273186	0.486250	0.355610	0.401335	0.286743	0.170725	0.007224
10.382812	0.224569	0.376811	0.270806	0.128915	0.273280	0.271788	0.187651	0.388538	0.373682	0.331451	0.273607	0.141292	0.104806
10.398438	0.152085	0.343649	0.183969	0.154595	0.278190	0.232420	0.212161	0.228648	0.317913	0.216941	0.280762	0.188989	0.184927
10.414062	0.128525	0.263644	0.086226	0.147457	0.240505	0.267419	0.311874	0.118917	0.167642	0.168345	0.272218	0.228160	0.099913
10.429688	0.173065	0.205937	0.062947	0.078715	0.205260	0.253726	0.303839	0.120405	0.100887	0.108719	0.225936	0.151733	-0.072984
10.445312	0.225867	0.177511	0.139732	0.106251	0.184220	0.232968	0.259661	0.204386	0.157000	0.136578	0.222179	0.162168	-0.062349
10.460938	0.278555	0.327317	0.205983	0.214172	0.191209	0.345272	0.329714	0.265578	0.253281	0.210484	0.350958	0.173225	0.090651
10.476562	0.399781	0.474573	0.304229	0.291441	0.245793	0.458182	0.451741	0.374207	0.357039	0.292131	0.544507	0.163285	0.183408
10.492188	0.485584	0.433290	0.451371	0.395193	0.256094	0.437298	0.591940	0.542585	0.460951	0.386488	0.593417	0.270734	0.270594
10.507812	0.426573	0.417072	0.463632	0.396242	0.224648	0.423076	0.667623	0.552314	0.526030	0.411664	0.508061	0.334541	0.304936
10.523438	0.307694	0.446644	0.351662	0.262652	0.270953	0.486840	0.581911	0.391280	0.505835	0.371226	0.428672	0.245280	0.303686
10.539062	0.227789	0.467590	0.239016	0.184280	0.349440	0.476271	0.473665	0.305849	0.437774	0.282096	0.323249	0.142036	0.264725
10.554688	0.217621	0.464674	0.213257	0.217509	0.316736	0.341164	0.402866	0.349582	0.409178	0.254024	0.243412	0.206513	0.250008
10.570312	0.256560	0.426747	0.299330	0.281506	0.262648	0.269693	0.372892	0.370952	0.418854	0.251551	0.261051	0.226805	0.361324
10.585938	0.309681	0.420721	0.413763	0.301049	0.344636	0.315053	0.411444	0.343997	0.451916	0.183294	0.319393	0.133380	0.372279
10.601562	0.346451	0.435438	0.452759	0.299884	0.389597	0.255021	0.435955	0.304195	0.467043	0.256700	0.325904	0.208897	0.373945
10.617188	0.388496	0.481096	0.428979	0.247891	0.354043	0.157134	0.424496	0.319813	0.452238	0.403871	0.290052	0.396946	0.385573
10.632812	0.411358	0.504960	0.449570	0.212571	0.370765	0.192093	0.429583	0.387250	0.463883	0.341552	0.269463	0.416865	0.267314
10.648438	0.335442	0.467548	0.450927	0.252763	0.390366	0.227783	0.460456	0.419141	0.466618	0.210407	0.299997	0.268704	0.256376
10.664062	0.254270	0.442441	0.331759	0.273582	0.388369	0.235359	0.465510	0.422215	0.458553	0.194729	0.356114	0.298161	0.447782
10.679688	0.246547	0.413298	0.212399	0.273418	0.409138	0.286326	0.511362	0.405409	0.400558	0.197069	0.353558	0.415963	0.547983
10.695312	0.240472	0.363029	0.198458	0.287646	0.465100	0.303457	0.601824	0.351252	0.268164	0.184115	0.345335	0.325817	0.424791
10.710938	0.196268	0.290241	0.220766	0.314546	0.486041	0.190692	0.530262	0.255424	0.180079	0.205286	0.295811	0.245642	0.234746
10.726562	0.156705	0.189788	0.219982	0.316855	0.484872	0.063201	0.352150	0.167938	0.165902	0.177595	0.205457	0.226008	0.091574
10.742188	0.128037	0.140519	0.200279	0.279461	0.444441	0.052374	0.287180	0.145282	0.132297	0.085821	0.166102	0.177532	0.104165
10.757812	0.085735	0.139844	0.158861	0.192009	0.379662	0.087387	0.309814	0.175596	0.074587	0.097289	0.143839	0.249335	0.152703
10.773438	0.078344	0.142058	0.101371	0.092344	0.376039	0.061446	0.321389	0.196139	0.089977	0.179166	0.142238	0.396603	0.046832
10.789062	0.098486	0.151061	0.051154	0.059489	0.293802	0.005942	0.318437	0.163452	0.105822	0.142810	0.130186	0.431718	-0.119226
10.804688	0.044833	0.110270	0.049466	0.049238	0.148510	-0.040659	0.280715	0.060307	0.039697	0.019380	0.062763	0.401189	-0.120963
10.820312	-0.048287	0.051382	0.062749	0.042019	0.117619	-0.088873	0.205786	-0.020558	-0.001145	-0.093962	0.001917	0.399643	-0.015570
10.835938	-0.049615	0.032655	0.012000	0.087224	0.152223	-0.110029	0.134902	0.021341	0.010402	-0.099794	-0.003211	0.354081	-0.005854
10.851562	0.008004	-0.036937	-0.027227	0.079120	0.102573	-0.117773	0.080909	0.090378	0.024041	0.041909	-0.005860	0.198106	-0.069162
10.867188	0.019305	-0.140127	0.018988	-0.013572	-0.018808	-0.126148	0.020466	0.108096	0.010472	0.123145	-0.024220	0.042132	-0.140856
10.882812	-0.009966	-0.128299	0.051351	-0.058098	-0.107445	-0.118705	-0.041628	0.094396	-0.052691	0.080309	-0.006762	-0.001297	-0.102528
10.898438	-0.048115	-0.048680	0.012677	-0.052082	-0.095012	-0.106806	-0.061521	0.038978	-0.074640	0.028253	0.034276	-0.026062	0.004566
10.914062	-0.087869	-0.030973	-0.013377	-0.056017	-0.016944	-0.081829	-0.045306	-0.023259	-0.003579	-0.030867	0.037178	0.005617	-0.042314
10.929688	-0.099689	-0.028274	0.014543	-0.097041	0.017946	-0.049659	0.000609	-0.065140	0.044712	-0.054060	-0.008308	0.054636	-0.163187
10.945312	-0.046046	-0.007194	0.017945	-0.113203	-0.007290	-0.048523	0.061174	-0.111695	0.010652	-0.052006	-0.061061	-0.062324	-0.185230
10.960938	0.002550	-0.032172	-0.023730	-0.049708	-0.034476	-0.055264	0.029780	-0.096794	-0.019584	-0.032613	-0.101555	-0.111064	-0.143544
10.976562	-0.041408	-0.058202	-0.063908	-0.005386	0.008574	-0.084133	-0.055483	-0.046946	-0.002490	0.006131	-0.122456	-0.005672	-0.093475
10.992188	-0.090369	-0.018467	-0.110575	-0.046846	0.052298	-0.193890	-0.039695	-0.041737	-0.024148	-0.034817	-0.142816	0.087219	-0.025170
11.007812	-0.105568	0.017776	-0.181830	-0.108575	-0.013571	-0.277222	0.020347	-0.013589	-0.081467	-0.104256	-0.177219	0.200477	0.026281
11.023438	-0.118810	0.038327	-0.201939	-0.117728	-0.046395	-0.253686	0.008278	0.022823	-0.105891	-0.136695	-0.184623	0.251894	-0.024103
11.039062	-0.084408	0.039093	-0.120708	-0.092920	0.033940	-0.209543	-0.055129	0.001575	-0.097270	-0.126517	-0.142142	0.175141	-0.077872
11.054688	-0.039824	-0.020001	-0.056471	-0.070324	0.080232	-0.154289	-0.085407	-0.066410	-0.075845	-0.034531	-0.090638	0.100492	-0.000736
11.070312	-0.049624	-0.040097	-0.080365	-0.075071	0.074334	-0.123020	-0.086432	-0.147495	-0.093947	0.051373	-0.070524	0.033126	0.089823
11.085938	-0.079801	-0.008847	-0.129882	-0.155540	0.054319	-0.155247	-0.064222	-0.152883	-0.131570	0.058079	-0.051915	-0.058814	0.034082
11.101562	-0.083923	-0.017692	-0.147537	-0.255713	0.048384	-0.176573	0.016707	-0.083619	-0.116928	0.067397	0.014037	-0.091790	-0.064064
11.117188	-0.072295	-0.084912	-0.125374	-0.224608	0.077355	-0.137337	0.054445	-0.082713	-0.073061	0.041384	0.065006	-0.106255	-0.054546
11.132812	-0.066445	-0.178518	-0.048999	-0.117283	0.043704	-0.030963	0.040101	-0.166517	-0.051263	-0.072204	0.045446	-0.182863	-0.045110
11.148438	-0.071369	-0.183386	0.031917	-0.076091	-0.031592	0.019412	0.070845	-0.197144	-0.061442	-0.126637	-0.001372	-0.211832	-0.125713
11.164062	-0.079283	-0.110607	0.037534	-0.070833	-0.037891	-0.046666	0.080509	-0.168759	-0.096336	-0.067722	-0.088791	-0.123385	-0.155268
11.179688	-0.062507	-0.041890	0.021871	-0.074935	-0.014434	-0.102927	0.004727	-0.146748	-0.085724	-0.051995	-0.166233	-0.072811	-0.065076
11.195312	-0.042517	0.049111	0.032657	-0.075511	-0.015020	-0.107444	-0.062011	-0.133097	0.009627	-0.108279	-0.114315	-0.113761	-0.050572
11.210938	-0.052489	0.037931	0.008763	-0.065261	0.017067	-0.117532	-0.037202	-0.160346	0.046071	-0.106598	-0.007563	-0.155267	-0.137044
11.226562	-0.065532	-0.048665	-0.038810	-0.052186	0.100844	-0.169561	-0.017855	-0.211183	-0.026482	-0.027621	-0.006712	-0.186173	-0.119476
11.242188	-0.040242	-0.045231	-0.038199	0.019338	0.123829	-0.166151	-0.054499	-0.207081	-0.073069	0.025352	-0.099141	-0.144972	-0.034088
11.257812	0.028116	0.004801	0.011145	0.071276	0.077185	-0.030214	-0.016156	-0.090389	-0.044957	-0.024148	-0.163760	-0.112872	0.056213
11.273438	0.084335	0.057037	0.075914	0.019764	0.038500	0.120487	0.072184	0.070321	0.034513	-0.066130	-0.159370	-0.232535	0.136304
11.289062	0.090502	0.054890	0.089171	-0.006251	0.011274	0.113229	0.062961	0.100844	0.106876	-0.029890	-0.096856	-0.275758	0.063300
11.304688	0.061331	0.069200	0.081055	0.030310	0.033770	-0.026084	0.045194	0.087083	0.099458	-0.005154	0.000062	-0.123685	-0.118192
11.320312	0.044659	0.145442	0.122129	0.076915	0.128953	-0.035423	0.135156	0.181634	0.125068	0.036649	0.134445	0.010972	-0.194010
11.335938	0.097955	0.197522	0.186700	0.187265	0.236244	0.058083	0.228884	0.280325	0.258524	0.105409	0.308819	0.093680	-0.079509
11.351562	0.229174	0.305105	0.249283	0.313345	0.376895	0.166651	0.318303	0.428792	0.382172	0.156706	0.484726	0.146400	0.127834
11.367188	0.359553	0.428333	0.284598	0.445482	0.454650	0.373737	0.467303	0.671994	0.452647	0.214720	0.658341	0.280589	0.387653
11.382812	0.447881	0.484549	0.315957	0.595367	0.359205	0.533986	0.596775	0.815826	0.510658	0.227175	0.769934	0.647528	0.721088
11.398438	0.563263	0.526083	0.398942	0.646727	0.368505	0.655480	0.634577	0.806781	0.583642	0.321157	0.737257	0.962010	1.000000
11.414062	0.669225	0.547291	0.490438	0.635346	0.538176	0.723737	0.651880	0.703183	0.600564	0.540111	0.695079	1.000000	0.971479
11.429688	0.658543	0.541341	0.572608	0.594011	0.620667	0.627147	0.724604	0.594555	0.557998	0.613809	0.704749	0.842070	0.646273
11.445312	0.533729	0.524054	0.594746	0.536054	0.621057	0.538493	0.724777	0.548589	0.538811	0.512873	0.574989	0.637881	0.375641
11.460938	0.394760	0.563070	0.497917	0.468705	0.594928	0.431338	0.610257	0.469591	0.501677	0.345439	0.377053	0.497918	0.205174
11.476562	0.325864	0.553366	0.458113	0.398851	0.466682	0.281331	0.518685	0.386359	0.458981	0.252669	0.302314	0.317026	0.081522
11.492188	0.290202	0.422153	0.451119	0.363721	0.347919	0.224810	0.485595	0.394638	0.409470	0.270880	0.292901	0.161781	0.056030
11.507812	0.236569	0.355549	0.329255	0.279115	0.375821	0.218198	0.428461	0.330512	0.280922	0.197133	0.287055	0.181832	-0.015618
11.523438	0.163546	0.315168	0.206493	0.171916	0.384653	0.206508	0.360259	0.160833	0.185294	0.099008	0.304674	0.174240	-0.125085
11.539062	0.091235	0.230673	0.151184	0.127002	0.343575	0.125817	0.314231	0.096399	0.190476	0.151200	0.302441	0.063302	-0.195375
11.554688	0.074803	0.185397	0.133376	0.123660	0.332850	-0.005639	0.237903	0.130672	0.173748	0.229344	0.206239	0.038360	-0.168990
11.570312	0.115033	0.190839	0.133908	0.085840	0.267821	-0.129766	0.189141	0.115843	0.139004	0.246208	0.079933	0.081163	0.001070
11.585938	0.144609	0.180651	0.122296	-0.001622	0.170980	-0.195897	0.164314	0.048016	0.145725	0.205281	0.004263	0.055508	0.125053
11.601562	0.126526	0.103860	0.118144	-0.031874	0.121192	-0.136184	0.081199	-0.015237	0.106009	0.086748	-0.028921	0.066136	0.093677
11.617188	0.091601	0.018435	0.138331	-0.001328	0.088552	-0.062103	0.029534	-0.054504	0.013293	0.001329	-0.023917	0.167272	-0.004148
11.632812	0.068676	-0.034146	0.114542	-0.006690	0.028561	-0.065810	0.040007	-0.073898	-0.006696	-0.019019	-0.037501	0.073813	-0.127227
11.648438	0.050053	-0.056084	0.045498	-0.039603	-0.028216	-0.056957	0.035134	-0.049505	0.047653	-0.049686	-0.072736	-0.105653	-0.230170
11.664062	0.013231	-0.062606	0.019893	-0.024144	-0.020249	-0.004740	0.017844	-0.018213	0.045919	-0.011684	-0.056531	-0.050954	-0.113038
11.679688	-0.031534	-0.063227	0.035324	-0.015751	-0.002235	0.000673	-0.006676	-0.057501	-0.049498	0.089395	-0.029236	-0.006669	0.056000
11.695312	-0.053148	-0.041388	0.025223	-0.081488	-0.060108	-0.057637	-0.024730	-0.086766	-0.103996	0.116368	-0.019704	-0.012454	-0.038586
11.710938	-0.076223	-0.016334	0.002530	-0.107584	-0.105704	-0.122590	-0.012104	-0.032415	-0.077206	0.061020	-0.021951	0.097878	-0.174364
11.726562	-0.102237	0.009807	0.014425	-0.106339	-0.055127	-0.175462	0.019197	0.025657	-0.096541	0.023885	-0.049827	0.062483	-0.176660
11.742188	-0.115813	0.013426	0.043169	-0.180115	-0.018718	-0.183908	0.032780	-0.002974	-0.145624	0.067952	-0.058076	-0.112900	-0.168385
11.757812	-0.123971	-0.064167	0.032297	-0.229508	-0.051285	-0.126584	-0.009070	-0.064602	-0.127257	0.062181	-0.066969	-0.125798	-0.179247
11.773438	-0.144571	-0.154065	-0.014686	-0.176193	-0.058920	-0.045634	-0.065801	-0.064934	-0.064198	-0.040465	-0.080821	0.035070	-0.139314
11.789062	-0.166675	-0.158990	-0.029942	-0.135694	-0.057505	0.011870	-0.067648	-0.038680	-0.040599	-0.072935	-0.067902	0.118741	-0.127218
11.804688	-0.129557	-0.066802	0.022097	-0.136248	-0.086125	0.015826	-0.038690	-0.036801	-0.062268	-0.021220	-0.079262	-0.026483	-0.206607
11.820312	-0.082705	0.029132	0.067660	-0.073132	-0.091862	-0.039469	-0.022284	-0.104260	-0.059111	-0.012616	-0.101856	-0.184108	-0.258019
11.835938	-0.033680	0.043023	0.044713	-0.015635	-0.055831	-0.048543	-0.010618	-0.201146	0.014814	-0.048868	-0.063885	-0.145175	-0.169890
11.851562	0.062139	0.066417	0.018913	0.035237	0.030852	0.075946	-0.001358	-0.199002	0.091548	-0.030556	0.016823	-0.010964	-0.000532
11.867188	0.103739	0.101752	-0.011514	0.153173	0.067112	0.128658	0.005814	-0.084934	0.086023	0.050181	0.065671	0.059397	-0.006212
11.882812	0.089339	0.100672	-0.044901	0.226921	0.046565	0.059823	0.017642	0.075243	0.102201	0.112720	0.130010	0.188336	-0.129734
11.898438	0.156690	0.184157	0.029929	0.265587	0.092729	0.141669	0.109110	0.273315	0.177710	0.068232	0.291259	0.377433	-0.017964
11.914062	0.323549	0.329936	0.196593	0.337447	0.192345	0.293410	0.345516	0.475479	0.250498	0.070761	0.502868	0.399476	0.191536
11.929688	0.441526	0.402504	0.288365	0.420330	0.301371	0.361315	0.547989	0.548738	0.332103	0.250500	0.627800	0.464105	0.245123
11.945312	0.484304	0.449306	0.293169	0.524145	0.338578	0.430917	0.567969	0.570339	0.446732	0.327796	0.653074	0.662788	0.286202
11.960938	0.524984	0.517739	0.343978	0.578354	0.364776	0.422573	0.581299	0.657086	0.553557	0.238282	0.666196	0.740360	0.384699
11.976562	0.549031	0.586509	0.423181	0.524052	0.530013	0.390716	0.671973	0.721460	0.590880	0.269477	0.672565	0.769152	0.458167
11.992188	0.517477	0.625463	0.487460	0.509013	0.609836	0.441550	0.704053	0.691212	0.565902	0.417645	0.664064	0.805698	0.459084
12.007812	0.456703	0.582101	0.521318	0.527228	0.489028	0.506718	0.647194	0.589843	0.530785	0.373876	0.572182	0.737114	0.369148
12.023438	0.405389	0.465354	0.493175	0.499227	0.372304	0.461693	0.505771	0.462355	0.492132	0.225290	0.425288	0.664683	0.273394
12.039062	0.324681	0.339992	0.407577	0.485172	0.318043	0.252664	0.386651	0.344031	0.405176	0.252724	0.367862	0.615554	0.201924
12.054688	0.244245	0.237284	0.298273	0.416508	0.334496	0.158342	0.417062	0.300943	0.318228	0.305238	0.335697	0.473485	0.110802
12.070312	0.213118	0.174970	0.238372	0.327044	0.350600	0.162315	0.470722	0.286056	0.290081	0.201840	0.190568	0.394248	0.007629
12.085938	0.199298	0.162403	0.189216	0.267465	0.315973	0.072691	0.420749	0.222445	0.266630	0.080730	0.031353	0.417875	-0.083186
12.101562	0.147495	0.141917	0.123579	0.154777	0.284772	0.009525	0.298381	0.096346	0.183187	0.049115	0.000261	0.334453	0.013062
12.117188	0.068202	0.133178	0.131393	0.045891	0.243404	-0.023255	0.217920	0.002005	0.100968	0.008569	0.048376	0.210941	0.236428
12.132812	0.012919	0.113779	0.141060	0.002658	0.163215	-0.052417	0.234299	0.030049	0.064073	0.013746	0.078596	0.159224	0.214868
12.148438	-0.001051	0.045778	0.063041	-0.013115	0.085760	-0.000571	0.246349	0.051454	0.050718	0.137555	0.086986	0.045039	-0.048651
12.164062	0.007063	0.001702	-0.005738	-0.037719	0.087554	0.054265	0.180410	0.021004	0.034545	0.183109	0.090299	-0.027420	-0.228526
12.179688	0.027559	-0.035791	-0.030768	-0.076873	0.128554	-0.057744	0.101113	0.012182	-0.030224	0.050017	0.084006	0.136873	-0.216653
12.195312	0.039332	-0.093126	-0.027262	-0.056665	0.158789	-0.202738	0.038837	-0.037670	-0.037634	-0.090945	0.059711	0.236422	-0.157215
12.210938	0.007812	-0.137004	-0.020742	0.040531	0.200410	-0.140040	0.013228	-0.109266	0.061857	-0.158634	-0.006531	0.070762	-0.071000
12.226562	-0.030788	-0.092771	-0.062545	0.088836	0.165861	-0.037305	0.037538	-0.095587	0.102944	-0.161329	-0.063639	-0.140231	0.052770
12.242188	-0.026181	-0.037821	-0.070344	-0.012373	0.051120	-0.020532	0.041846	-0.032201	0.041442	-0.080298	-0.050292	-0.336798	0.011070
12.257812	-0.021551	-0.073147	0.007975	-0.156251	0.032026	0.014429	0.002304	-0.047412	-0.045461	-0.014605	-0.038648	-0.439269	-0.142414
12.273438	-0.029008	-0.058296	0.034531	-0.182500	0.089417	-0.016150	-0.016169	-0.119531	-0.082351	-0.046814	-0.052280	-0.283394	-0.184744
12.289062	0.017549	-0.025604	-0.038817	-0.099556	0.052189	-0.104065	-0.002076	-0.073405	-0.025475	-0.045006	-0.063618	0.013030	-0.048185
12.304688	0.105854	0.030582	-0.039027	0.053133	-0.053973	-0.072853	0.007983	0.125018	0.095216	0.054853	-0.042484	0.189541	0.219445
12.320312	0.242328	0.255398	0.094873	0.242737	0.034127	0.043855	0.096678	0.330759	0.233210	0.093232	0.160568	0.196357	0.359777
12.335938	0.379294	0.547046	0.255573	0.388314	0.311563	0.128818	0.231908	0.425006	0.358536	0.118394	0.442409	0.201665	0.333912
12.351562	0.375051	0.700201	0.395439	0.410564	0.403450	0.189990	0.290401	0.393776	0.488529	0.190764	0.533490	0.204453	0.341819
12.367188	0.311447	0.619342	0.465766	0.381279	0.335704	0.242347	0.331676	0.389263	0.581751	0.180833	0.492995	0.332517	0.374157
12.382812	0.350735	0.485656	0.439968	0.430380	0.379812	0.290510	0.394311	0.529030	0.593274	0.158234	0.489289	0.621172	0.397018
12.398438	0.421272	0.456175	0.383468	0.498199	0.441143	0.316846	0.498355	0.602361	0.547708	0.258462	0.498732	0.644708	0.391339
12.414062	0.449224	0.459830	0.332890	0.499151	0.439987	0.364734	0.622738	0.534832	0.468903	0.322098	0.473454	0.461545	0.260111
12.429688	0.414174	0.383758	0.326733	0.475167	0.490532	0.441458	0.637019	0.453482	0.381990	0.245755	0.467981	0.383533	0.279413
12.445312	0.297035	0.304337	0.348831	0.477117	0.592902	0.335819	0.559945	0.418933	0.292054	0.224216	0.439857	0.359236	0.505404
12.460938	0.203450	0.303224	0.320534	0.442524	0.639892	0.110181	0.436448	0.411279	0.247723	0.227271	0.326484	0.298160	0.495750
12.476562	0.178757	0.226150	0.243605	0.372607	0.561947	0.057638	0.327079	0.323517	0.263270	0.141445	0.185655	0.162914	0.351245
12.492188	0.171788	0.110818	0.147861	0.346596	0.461768	0.126001	0.302931	0.246164	0.264585	0.099057	0.089369	0.108397	0.314506
12.507812	0.157330	0.071605	0.103709	0.297152	0.413297	0.191937	0.278159	0.235988	0.208556	0.134758	0.050842	0.197111	0.302729
12.523438	0.104789	0.040621	0.114607	0.209087	0.323402	0.230011	0.209038	0.169076	0.116113	0.127031	0.043291	0.183202	0.262512
12.539062	0.025226	0.010311	0.056666	0.136898	0.195125	0.131595	0.158141	0.085648	0.045566	0.003406	0.018815	0.127205	0.183802
12.554688	-0.003514	-0.035175	-0.053251	0.050421	0.119018	-0.002553	0.175102	0.050058	0.047341	-0.086438	-0.047560	0.206381	0.117478
12.570312	-0.002221	-0.087166	-0.103515	0.000632	0.119049	-0.056715	0.150314	0.003777	0.062264	-0.019166	-0.060524	0.166435	0.071633
12.585938	-0.041793	-0.047465	-0.092373	0.004226	0.119745	-0.094176	0.024153	-0.085392	-0.000537	0.015578	-0.000843	-0.080595	0.049271
12.601562	-0.078947	-0.034204	-0.035955	-0.047711	0.124224	-0.077532	-0.048938	-0.113284	-0.064957	-0.044447	0.018201	-0.180117	0.002297
12.617188	-0.076270	-0.136922	0.040872	-0.112678	0.157600	-0.057429	-0.043823	-0.034598	-0.026021	-0.020722	0.020874	-0.040888	-0.089320
12.632812	-0.059252	-0.210535	0.064853	-0.079237	0.109504	-0.117955	-0.050152	-0.020830	0.049041	0.058026	0.046598	0.067583	-0.105109
12.648438	0.002730	-0.158890	0.052345	-0.028788	0.036684	-0.134026	-0.031082	-0.030048	0.077543	0.107884	0.097396	0.094635	-0.113911
12.664062	0.104678	-0.027590	0.075598	-0.036158	0.054030	-0.047700	0.049442	0.038500	0.102734	0.222763	0.205301	0.170729	-0.136073
12.679688	0.155380	0.134410	0.090845	-0.001490	0.099600	0.044453	0.146822	0.063714	0.126201	0.256987	0.252529	0.186590	-0.078716
12.695312	0.171940	0.301031	0.068814	0.117001	0.186846	0.156191	0.189004	0.063691	0.156997	0.087031	0.263644	0.186831	0.052558
12.710938	0.165050	0.347099	0.062667	0.240413	0.293185	0.259191	0.203579	0.106024	0.186639	-0.000517	0.326978	0.319293	0.242204
12.726562	0.127499	0.299927	0.112388	0.261232	0.325736	0.315623	0.283630	0.202890	0.192234	0.136803	0.393455	0.287533	0.318903
12.742188	0.128378	0.309222	0.191692	0.203278	0.310486	0.357068	0.372036	0.296948	0.231573	0.292683	0.449008	0.153367	0.331198
12.757812	0.166216	0.340646	0.216234	0.181872	0.283709	0.285428	0.369561	0.370280	0.235108	0.332598	0.387522	0.212623	0.412557
12.773438	0.189333	0.285911	0.220266	0.184119	0.275524	0.139759	0.276851	0.396188	0.189233	0.323612	0.278984	0.247358	0.380370
12.789062	0.165394	0.207114	0.239988	0.167257	0.255207	0.065783	0.208417	0.293366	0.170600	0.241908	0.215797	0.100756	0.224308
12.804688	0.109693	0.191393	0.233915	0.130127	0.217740	0.130122	0.202302	0.204091	0.165979	0.083239	0.151914	-0.043300	0.129139
12.820312	0.040531	0.139373	0.177225	0.112124	0.174930	0.260374	0.195918	0.180175	0.169439	0.012131	0.136648	-0.066443	0.173378
12.835938	-0.001902	0.009691	0.077658	0.130316	0.107727	0.236808	0.204309	0.170931	0.175920	0.043850	0.139570	-0.079884	0.191575
12.851562	-0.008271	-0.086674	-0.008441	0.144552	0.047670	0.059686	0.225036	0.168729	0.138804	0.050652	0.099198	-0.046379	0.055360
12.867188	-0.050046	-0.056247	-0.041793	0.087095	-0.036263	-0.048898	0.221657	0.142234	0.072514	-0.010264	0.037553	0.003300	0.013426
12.882812	-0.104810	-0.040948	-0.020362	-0.032083	-0.076088	-0.027110	0.175592	0.105267	0.047994	-0.086111	0.010883	-0.056591	0.110686
12.898438	-0.099930	-0.128044	-0.000997	-0.090383	-0.001058	0.020450	0.138817	0.040818	0.038477	-0.091910	0.002254	-0.091655	0.094240
12.914062	-0.059161	-0.101885	-0.005480	-0.097578	0.059076	0.073044	0.133197	-0.063302	-0.010566	-0.028508	-0.026058	-0.059495	0.097025
12.929688	-0.063915	-0.014857	0.049905	-0.126691	0.031547	0.092572	0.064794	-0.166899	-0.051164	-0.058923	-0.020422	0.004487	0.153614
12.945312	-0.105153	-0.041261	0.102648	-0.146690	-0.033921	0.006783	-0.008387	-0.168305	-0.014137	-0.193420	0.006118	0.050364	0.039646
12.960938	-0.090198	-0.046760	0.067020	-0.127852	-0.030191	-0.111713	-0.014247	-0.047028	0.022930	-0.226411	-0.024249	-0.015280	-0.147374
12.976562	-0.001730	0.014260	0.029924	-0.055497	0.053345	-0.163730	-0.028035	0.041071	0.004213	-0.099410	-0.017782	-0.097955	-0.178600
12.992188	0.113057	0.058259	0.037205	0.080944	0.127099	-0.079427	-0.012068	0.039971	0.040925	0.057809	0.098848	-0.026308	0.010976
13.007812	0.231711	0.151380	0.100516	0.191943	0.174398	0.109370	0.061786	0.106443	0.211973	0.144686	0.228253	0.234882	0.133182
13.023438	0.329181	0.323074	0.144219	0.183533	0.223033	0.216931	0.190330	0.278609	0.425400	0.183619	0.352989	0.441695	0.107781
13.039062	0.349776	0.448349	0.115112	0.148802	0.255288	0.196354	0.348497	0.424006	0.503560	0.204244	0.474744	0.387438	0.229720
13.054688	0.309152	0.417478	0.144594	0.251118	0.233910	0.181742	0.404883	0.500908	0.455448	0.226675	0.525577	0.299122	0.404621
13.070312	0.301844	0.345798	0.245068	0.371555	0.181098	0.198747	0.383500	0.566058	0.415502	0.217566	0.467964	0.289298	0.386652
13.085938	0.328502	0.360283	0.266373	0.313714	0.119283	0.220154	0.403564	0.627016	0.365435	0.166838	0.346170	0.222002	0.274337
13.101562	0.290068	0.365198	0.175821	0.236802	0.113356	0.229048	0.469553	0.566499	0.283468	0.141423	0.245252	0.128196	0.182250
13.117188	0.216785	0.294335	0.103962	0.202400	0.147050	0.194058	0.494501	0.400032	0.263957	0.162170	0.198218	0.116458	0.101535
13.132812	0.165994	0.159203	0.095008	0.112256	0.145758	0.169468	0.398885	0.280236	0.256946	0.220850	0.147809	0.256540	0.104295
13.148438	0.092425	0.056698	0.073454	0.051548	0.187917	0.143235	0.239364	0.208747	0.172195	0.251058	0.026194	0.323980	0.129971
13.164062	0.018724	0.055046	0.051561	0.020107	0.237962	0.116279	0.126299	0.134670	0.113376	0.192570	-0.066605	0.158056	0.089262
13.179688	-0.036151	0.049549	0.026196	-0.044967	0.139058	0.148484	0.064919	0.057125	0.107775	0.104680	-0.051309	-0.008372	0.080609
13.195312	-0.056781	0.002301	-0.013829	-0.101464	0.013286	0.081659	0.037145	0.022667	0.057602	0.071545	-0.005882	-0.055836	0.227213
13.210938	-0.013081	-0.048221	-0.009933	-0.113270	0.049480	-0.128453	0.038475	0.068816	-0.013662	0.078873	0.015608	-0.054639	0.387333
13.226562	0.029345	-0.061587	0.007707	-0.102487	0.093870	-0.207124	0.056734	0.160891	-0.023708	0.097177	-0.018341	-0.092632	0.271036
13.242188	0.031884	0.037507	-0.020294	-0.077467	0.006523	-0.120127	0.073808	0.196929	0.010953	0.106659	-0.079985	-0.127156	0.082146
13.257812	0.069004	0.135179	-0.037440	-0.010412	-0.090724	-0.098314	0.047972	0.103972	0.044764	0.084402	-0.060394	-0.053232	0.112803
13.273438	0.143712	0.150803	0.012817	0.073237	-0.078304	-0.106113	-0.003274	-0.029120	0.083923	0.040145	0.053694	0.048151	0.182527
13.289062	0.227852	0.242470	0.066903	0.125726	0.089241	-0.005500	0.000116	0.021473	0.158073	0.040242	0.180692	0.095770	0.197073
13.304688	0.348639	0.315861	0.171202	0.238425	0.283524	0.102904	0.098330	0.255791	0.275768	0.227288	0.316492	0.252741	0.385701
13.320312	0.373963	0.322375	0.294653	0.452573	0.295936	0.134662	0.195365	0.366927	0.336539	0.487818	0.396864	0.494000	0.588826
13.335938	0.274812	0.416472	0.270323	0.560235	0.277573	0.170233	0.213236	0.348447	0.304691	0.512969	0.363035	0.506178	0.503165
13.351562	0.206311	0.441849	0.160427	0.503057	0.329706	0.182257	0.195304	0.321003	0.220481	0.321057	0.281199	0.310596	0.467583
13.367188	0.183720	0.327141	0.052271	0.409359	0.276175	0.092917	0.163680	0.258517	0.106801	0.119027	0.165717	0.124482	0.599755
13.382812	0.158054	0.190704	-0.014296	0.311008	0.168552	-0.002702	0.141824	0.195243	0.060090	0.084387	0.076666	0.072057	0.548610
13.398438	0.115223	0.071769	-0.006479	0.197125	0.129376	-0.018749	0.111085	0.105318	0.051402	0.141713	0.074054	0.113723	0.324271
13.414062	0.084543	0.028402	0.074580	0.090484	0.132959	0.041283	0.046679	0.055675	0.019367	0.072748	0.097581	0.054590	0.131770
13.429688	0.063962	0.047062	0.176844	0.045206	0.127787	0.096335	0.040468	0.092885	0.031760	0.033562	0.083169	-0.035546	-0.007347
13.445312	0.026265	0.101505	0.175941	0.020638	0.118835	0.126598	0.089817	0.097138	0.084494	0.079873	0.045088	0.055199	-0.098861
13.460938	-0.032505	0.177142	0.071005	-0.030558	0.113134	0.115166	0.118047	0.052541	0.107087	0.013374	0.006414	0.199379	-0.032877
13.476562	-0.073458	0.168390	-0.003629	-0.062965	0.140131	0.035326	0.098556	0.043814	0.078228	-0.051834	-0.019763	0.107611	0.047692
13.492188	-0.078567	0.047895	-0.019156	-0.046831	0.173410	-0.027413	0.037700	0.031238	0.012325	-0.022424	-0.034669	-0.042278	-0.056170
13.507812	-0.085545	-0.043523	-0.068379	-0.014870	0.094404	-0.038164	-0.008354	0.003122	-0.038538	-0.020713	-0.090099	-0.041940	-0.206651
13.523438	-0.091128	-0.073223	-0.105771	-0.035828	-0.002394	-0.045301	-0.056378	0.046122	-0.055416	-0.008176	-0.152373	-0.100711	-0.308098
13.539062	-0.051884	-0.067317	-0.049394	-0.049488	0.066548	-0.049654	-0.077440	0.085870	-0.014208	0.046108	-0.087009	-0.114699	-0.295592
13.554688	0.052509	0.046032	0.041874	0.069825	0.216629	0.047242	0.012029	0.126317	0.110055	0.133481	0.079338	0.057652	-0.119653
13.570312	0.146187	0.239344	0.134594	0.202559	0.240376	0.176757	0.169924	0.266107	0.185748	0.221789	0.204718	0.181589	0.096154
13.585938	0.197795	0.359126	0.206698	0.272119	0.156457	0.213859	0.298517	0.400186	0.208861	0.197943	0.320537	0.221674	0.155828
13.601562	0.226094	0.311880	0.165421	0.302075	0.105347	0.232053	0.359361	0.421815	0.261752	0.115068	0.392994	0.298557	0.069141
13.617188	0.212755	0.197045	0.109742	0.225852	0.151670	0.284820	0.371905	0.384293	0.255805	0.086343	0.328542	0.293235	0.048399
13.632812	0.184031	0.127918	0.163980	0.196640	0.233508	0.269638	0.309827	0.330171	0.205054	0.068335	0.244156	0.229767	0.076351
13.648438	0.147099	0.167861	0.170636	0.230989	0.197394	0.144009	0.234015	0.281372	0.171549	0.030707	0.198948	0.293604	0.072475
13.664062	0.102803	0.268266	0.098518	0.164211	0.062446	0.052246	0.237222	0.261561	0.139978	0.032410	0.154387	0.360442	0.084216
13.679688	0.078779	0.261354	0.072119	0.069388	-0.020001	0.024892	0.230834	0.233029	0.100651	0.018203	0.110415	0.277881	0.121320
13.695312	0.059831	0.155325	0.066415	0.019622	-0.013660	-0.003501	0.170552	0.185046	0.048810	-0.045047	0.055134	0.201540	0.156720
13.710938	0.035411	0.069290	0.028905	-0.004022	-0.008585	0.024194	0.114204	0.108930	0.012398	-0.057576	-0.030238	0.293029	0.138305
13.726562	-0.007278	0.063763	-0.005830	-0.021564	-0.040278	0.080112	0.061968	0.028527	0.024527	-0.022020	-0.117681	0.288913	0.065326
13.742188	-0.055861	0.080856	-0.017050	-0.034270	-0.025060	0.066556	0.027305	0.003712	0.022776	-0.013910	-0.148830	0.041759	-0.022969
13.757812	-0.049488	0.069760	-0.010865	-0.029845	0.012482	-0.007847	0.030415	0.009815	-0.038050	-0.025618	-0.138289	-0.092510	-0.100414
13.773438	-0.034091	0.056366	-0.014012	0.029562	0.003956	-0.060738	0.036296	0.010598	-0.071186	-0.005314	-0.083572	0.055815	-0.078369
13.789062	0.016446	0.131689	-0.057007	0.119412	0.025510	0.050005	0.071894	0.066261	-0.012340	0.032071	0.065113	0.159365	0.009676
13.804688	0.162197	0.328560	-0.009921	0.166957	0.106483	0.186167	0.139248	0.154225	0.133663	0.042998	0.229878	0.165474	0.139923
13.820312	0.226116	0.453414	0.141152	0.290297	0.214330	0.145189	0.217865	0.180069	0.252899	0.083543	0.299082	0.412016	0.357287
13.835938	0.195281	0.423371	0.215424	0.422547	0.321666	0.100542	0.273395	0.254567	0.273348	0.184497	0.305355	0.607603	0.458146
13.851562	0.192871	0.271384	0.227208	0.359086	0.361016	0.104732	0.250229	0.380230	0.250514	0.189906	0.270573	0.419208	0.378087
13.867188	0.189533	0.074827	0.217390	0.234250	0.371108	0.116189	0.245299	0.356004	0.204536	0.036619	0.143306	0.210826	0.305080
13.882812	0.178617	-0.030035	0.169667	0.124804	0.325158	0.187085	0.256287	0.192437	0.158910	-0.081992	0.023664	0.175912	0.318744
13.898438	0.135697	-0.018615	0.124998	0.006730	0.183752	0.209408	0.205930	0.067176	0.104704	-0.051098	0.031539	0.143361	0.257449
13.914062	0.066802	0.031745	0.097280	-0.006142	0.083733	0.105674	0.171803	0.060319	0.067439	0.022838	0.065296	0.090490	0.045013
13.929688	0.010719	-0.003032	0.120983	0.051759	0.013705	-0.003126	0.167240	0.108366	0.087408	0.016084	0.035136	0.072854	-0.047608
13.945312	-0.017019	-0.115802	0.138161	0.052262	-0.035976	-0.039269	0.130404	0.098493	0.101952	-0.022248	-0.007352	0.061409	0.028712
13.960938	-0.026372	-0.177153	0.070763	0.044613	0.006395	-0.069216	0.088500	0.010722	0.089694	-0.062375	-0.035903	0.097714	0.108430
13.976562	-0.050985	-0.140528	0.037726	0.058104	0.098530	-0.135239	0.059015	-0.074325	0.046773	-0.100648	-0.050808	0.142426	0.083999
13.992188	-0.059420	-0.035812	0.064817	0.051132	0.119366	-0.174019	0.026822	-0.080584	-0.015017	-0.061432	-0.049653	0.110436	-0.040628
14.007812	-0.008207	0.108692	0.044223	0.080033	0.050878	-0.073464	0.014308	0.017295	-0.014972	-0.008196	-0.025108	0.086366	-0.112145
14.023438	0.117221	0.240480	0.050844	0.188801	0.030247	0.100606	0.041422	0.143987	0.083113	0.086033	0.060370	0.134351	-0.075456
14.039062	0.243746	0.292955	0.126907	0.284961	0.128721	0.197069	0.119132	0.248242	0.233859	0.189588	0.213962	0.184970	0.046032
14.054688	0.289959	0.284111	0.156012	0.282221	0.231814	0.257206	0.197550	0.388463	0.343982	0.204777	0.333056	0.193938	0.160989
14.070312	0.266757	0.270859	0.122506	0.232308	0.220230	0.304515	0.198429	0.442730	0.311367	0.237750	0.295893	0.127205	0.178435
14.085938	0.195840	0.231912	0.080638	0.215944	0.214200	0.287862	0.199405	0.319611	0.176072	0.211098	0.200797	0.035057	0.213421
14.101562	0.141180	0.199147	0.088802	0.191136	0.217848	0.228806	0.276653	0.249108	0.120960	0.073490	0.169811	0.057962	0.295901
14.117188	0.175642	0.182097	0.137210	0.144040	0.133307	0.151156	0.260400	0.260919	0.146292	0.000305	0.178776	0.093419	0.299680
14.132812	0.212026	0.107705	0.101422	0.154277	0.088654	0.116699	0.110237	0.227145	0.095859	0.017511	0.170176	0.144880	0.191994
14.148438	0.133638	0.041876	-0.002995	0.144481	0.089246	0.109299	0.028931	0.192962	0.014390	0.020644	0.109736	0.293792	0.031279
14.164062	0.027060	0.014338	-0.014486	0.067564	0.061754	0.033983	0.060978	0.128173	0.028700	0.062525	0.072516	0.300567	0.035067
14.179688	-0.015652	-0.059490	0.056042	0.017482	0.077008	-0.027865	0.125433	0.004265	0.074269	0.131571	0.044174	0.128964	0.120005
14.195312	-0.063318	-0.078087	0.045166	0.025783	0.087888	-0.014136	0.121821	-0.078681	0.053337	0.102506	-0.012713	0.065551	0.030598
14.210938	-0.136457	0.015989	-0.014007	0.057316	0.054563	0.013119	0.032360	-0.092219	-0.009375	0.034938	-0.068245	0.107747	-0.064109
14.226562	-0.088581	0.100574	0.035938	0.028583	0.087739	0.049199	0.009046	-0.060583	0.014296	-0.059134	-0.054708	0.062189	-0.071757
14.242188	0.087912	0.150677	0.121912	0.029494	0.101477	0.053192	0.119265	0.020488	0.115731	-0.079769	0.103428	0.133218	-0.066130
14.257812	0.193665	0.163050	0.134405	0.180971	0.004188	0.030274	0.273048	0.122619	0.145630	0.081810	0.231088	0.344372	0.071481
14.273438	0.287031	0.165413	0.167584	0.270082	0.067652	0.141237	0.370789	0.282004	0.237260	0.191520	0.310341	0.192031	0.330829
14.289062	0.404590	0.211092	0.238310	0.232966	0.276023	0.281633	0.404543	0.397659	0.401730	0.196329	0.425576	-0.100736	0.474226
14.304688	0.370791	0.303234	0.237565	0.176877	0.296082	0.206096	0.425666	0.356352	0.393786	0.249023	0.367766	-0.033581	0.376401
14.320312	0.252950	0.374886	0.213300	0.068896	0.240073	-0.008316	0.395449	0.310891	0.273764	0.273914	0.213706	0.052720	0.129749
14.335938	0.170915	0.278493	0.249902	-0.020790	0.204869	-0.131301	0.317333	0.302291	0.174079	0.194198	0.195418	-0.064694	-0.035812
14.351562	0.122456	0.102431	0.264633	-0.037589	0.158685	-0.015222	0.264661	0.306908	0.151310	0.081033	0.238576	-0.120013	-0.040288
14.367188	0.083307	0.020804	0.212927	-0.008525	0.190835	0.188038	0.208550	0.250862	0.164396	0.016682	0.211947	0.007760	0.053099
14.382812	0.046187	-0.033073	0.144769	0.050746	0.176355	0.193339	0.125028	0.104340	0.110151	0.055368	0.121043	0.155270	0.210969
14.398438	0.035949	-0.081098	0.079991	0.113075	0.132359	0.051074	0.057515	0.009373	0.053890	0.115344	0.061735	0.132521	0.264275
14.414062	0.025927	-0.050623	0.032217	0.088602	0.158929	-0.007292	0.036259	-0.017470	0.013335	0.088638	0.018739	0.019905	0.118069
14.429688	0.011860	-0.016166	-0.031827	-0.021725	0.101639	0.037156	0.021890	0.006330	-0.012286	0.012174	-0.018467	-0.025720	0.031693
14.445312	0.020750	0.000114	-0.097138	-0.017800	-0.048722	0.057325	0.038721	0.036608	0.002413	-0.044908	-0.016228	-0.027892	0.133722
14.460938	0.048461	0.145028	-0.067958	0.095536	-0.117643	0.058132	0.114464	0.034606	0.031388	0.034693	0.036031	0.012712	0.104843
14.476562	0.101832	0.307638	0.005780	0.156550	-0.041233	0.072690	0.173870	0.079600	0.087965	0.209289	0.142973	0.225913	-0.075000
14.492188	0.127594	0.329890	0.046562	0.174321	0.102688	0.072759	0.243974	0.157078	0.133189	0.182506	0.215738	0.482589	-0.011197
14.507812	0.068686	0.352323	0.083818	0.186430	0.218222	0.093544	0.280355	0.153615	0.109563	-0.020497	0.236641	0.481052	0.229244
14.523438	0.011769	0.362041	0.117186	0.179310	0.266514	0.078757	0.219646	0.087470	0.048692	-0.118177	0.195846	0.373707	0.334471
14.539062	0.021616	0.220438	0.147719	0.143243	0.260907	-0.003487	0.164848	0.027694	0.027537	-0.063014	0.095482	0.243315	0.231389
14.554688	0.049216	0.076540	0.127887	0.124197	0.265929	-0.026116	0.120042	0.012405	0.029148	0.025455	0.061464	0.010729	0.094341
14.570312	0.056038	0.093651	0.066529	0.102835	0.268263	-0.000304	0.061735	0.052336	0.019364	0.039526	0.098962	-0.047061	0.176134
14.585938	0.035969	0.127718	0.068391	-0.025003	0.199875	0.008387	0.034509	0.074756	0.006666	0.029212	0.092246	0.068340	0.228729
14.601562	0.002510	0.058346	0.082020	-0.146669	0.107471	0.044716	0.026006	0.046842	-0.035077	0.037663	0.031613	0.051074	0.078283
14.617188	-0.050866	0.008705	0.050144	-0.147051	0.019910	0.030487	0.033358	0.009745	-0.052250	0.020743	0.009998	-0.008777	0.027052
14.632812	-0.097236	0.010040	0.005856	-0.098699	-0.016490	-0.073159	0.065282	0.017406	-0.014112	0.038046	0.034739	0.070900	0.059841
14.648438	-0.052965	-0.022506	-0.017152	-0.004328	0.055261	-0.123902	0.060954	0.062342	0.038479	0.087074	0.043034	0.190218	0.062342
14.664062	0.062348	-0.005438	-0.001206	0.143977	0.102965	-0.116499	0.037656	0.121629	0.086114	0.110044	0.052542	0.255635	0.187147
14.679688	0.126439	0.103128	0.033452	0.216473	0.090765	-0.049348	0.044913	0.155113	0.101621	0.152843	0.135338	0.244239	0.318460
14.695312	0.106998	0.174752	0.060765	0.192611	0.121550	0.055023	0.063350	0.151759	0.132799	0.173744	0.221589	0.171999	0.236724
14.710938	0.078031	0.163554	0.028545	0.149570	0.106051	0.058529	0.097814	0.205958	0.203714	0.068221	0.240932	0.105241	0.077395
14.726562	0.073241	0.124260	-0.016416	0.067009	0.019565	-0.032835	0.122517	0.253165	0.201589	-0.058503	0.249710	0.065637	-0.046293
14.742188	0.084837	0.045103	0.020485	0.019797	0.075348	-0.127217	0.138837	0.168534	0.072697	-0.099494	0.226063	-0.023919	-0.065952
14.757812	0.061386	0.008738	0.052196	0.028831	0.174922	-0.171336	0.171587	0.043969	-0.054970	-0.100648	0.151434	-0.114780	0.081533
14.773438	-0.022759	0.086471	0.018001	0.023919	0.116438	-0.184446	0.153260	0.024323	-0.036516	-0.083244	0.067657	-0.085637	0.113878
14.789062	-0.062186	0.144400	-0.003430	0.043849	0.058360	-0.142126	0.092857	0.075862	0.043134	-0.057380	0.028526	-0.032385	-0.092243
14.804688	-0.020993	0.126436	0.002707	0.086684	0.083373	-0.062118	0.075219	0.063153	0.038577	-0.001257	0.038628	0.031569	-0.172814
14.820312	0.015189	0.039084	0.001169	0.108032	0.118112	-0.019036	0.083140	0.029876	-0.017235	0.078075	0.031818	0.131727	-0.036700
14.835938	0.043675	0.008484	0.008530	0.093067	0.079882	0.047710	0.091319	0.086859	-0.020419	0.126953	0.045036	0.046015	0.011644
14.851562	0.092894	0.082604	-0.007445	0.109947	0.027113	0.138994	0.109072	0.180276	0.081505	0.143922	0.118299	-0.079963	0.014088
14.867188	0.137898	0.119909	-0.041650	0.231662	0.069506	0.169903	0.165536	0.211744	0.188102	0.114485	0.197172	0.085684	0.125231
14.882812	0.133810	0.154891	0.005611	0.318479	0.140634	0.090046	0.280480	0.170252	0.185105	0.053280	0.228605	0.293709	0.110453
14.898438	0.068870	0.176971	0.090195	0.279523	0.159086	-0.035892	0.327231	0.181157	0.132818	0.028957	0.198251	0.357891	-0.027472
14.914062	-0.010320	0.121488	0.096313	0.188766	0.133350	-0.089768	0.261099	0.200452	0.116163	0.045764	0.181870	0.343536	-0.060752
14.929688	-0.061480	0.069639	0.026705	0.065618	0.137161	-0.064864	0.200661	0.067420	0.122216	0.121599	0.214833	0.198080	-0.076500
14.945312	-0.076883	0.066911	-0.035748	-0.014484	0.134595	-0.024269	0.127502	-0.079534	0.070088	0.201936	0.215369	0.031446	-0.111171
14.960938	-0.088086	0.074113	-0.054788	-0.005364	0.052181	-0.045614	0.060853	-0.089954	-0.016364	0.144376	0.124563	-0.026022	-0.061050
14.976562	-0.096478	0.057786	-0.032865	0.018017	0.003442	-0.135671	0.053864	-0.043952	-0.013418	0.000757	0.008557	-0.019791	-0.059880
14.992188	-0.051719	-0.011808	-0.028904	-0.001548	0.063411	-0.164790	0.028133	-0.041482	0.024086	-0.074271	-0.028942	0.004675	-0.151157
15.007812	0.014478	-0.068188	-0.085478	-0.052956	0.110103	-0.085094	0.020312	-0.009778	0.005132	-0.043114	-0.001312	0.004541	-0.118381
15.023438	0.072328	0.059938	-0.072649	-0.054901	0.130579	0.030521	0.062112	0.116635	0.039074	0.008377	0.071466	0.024150	-0.012745
15.039062	0.121745	0.249769	-0.005071	0.039809	0.162145	0.150237	0.092333	0.223716	0.101447	0.071925	0.116620	0.212311	0.075554
15.054688	0.157936	0.298079	0.058519	0.127662	0.128295	0.193105	0.149292	0.258500	0.094607	0.113695	0.115151	0.305403	0.147712
15.070312	0.207573	0.254849	0.181453	0.113367	0.060143	0.101179	0.194032	0.282265	0.126166	0.106459	0.244793	0.128814	0.196554
15.085938	0.177810	0.195956	0.215345	0.088423	0.012577	0.004300	0.164924	0.319585	0.171709	0.108057	0.360626	-0.004463	0.183981
15.101562	0.077614	0.196970	0.140993	0.103506	0.015517	0.027163	0.117318	0.302861	0.135105	0.046812	0.300917	-0.057240	-0.022964
15.117188	0.046696	0.182983	0.130888	0.097055	0.061840	0.055321	0.080930	0.155032	0.061242	0.048120	0.258304	-0.095957	-0.145228
15.132812	0.029331	0.122894	0.122311	0.058471	0.081680	0.017448	0.078924	0.045548	0.017155	0.160085	0.224956	-0.040144	-0.023974
15.148438	-0.024033	0.113588	0.045883	0.011177	0.119702	0.064795	0.091974	0.116799	-0.003868	0.118850	0.129001	0.033604	0.021163
15.164062	-0.027601	0.099257	-0.022846	-0.047121	0.149145	0.135840	0.080714	0.139629	-0.031550	-0.026788	0.080644	-0.036835	-0.089865
15.179688	-0.010161	0.038105	-0.047178	-0.050643	0.080804	0.029738	0.053230	0.042773	-0.045373	-0.025565	0.075741	-0.080248	-0.085693
15.195312	-0.016228	-0.021934	-0.049912	0.033452	-0.030705	-0.100477	0.029048	0.050570	-0.051755	0.029894	0.049908	-0.028998	0.090925
15.210938	0.036197	-0.023397	-0.036942	0.071466	-0.067950	-0.044339	0.107759	0.156940	-0.037924	-0.010913	0.033971	-0.045586	0.110173
15.226562	0.101136	0.003857	0.013566	0.042259	0.006573	0.145556	0.264070	0.213706	0.011758	-0.017191	0.076970	-0.063699	0.048397
15.242188	0.091586	0.053043	0.097202	0.048541	0.120368	0.248394	0.282811	0.213127	0.067759	0.001431	0.182748	-0.020461	0.170442
15.257812	0.091233	0.152980	0.177524	0.097221	0.191113	0.165986	0.234072	0.185691	0.120125	0.005575	0.216774	0.089134	0.251398
15.273438	0.122667	0.119667	0.236216	0.134538	0.126819	0.073158	0.228245	0.124960	0.192956	0.132651	0.145003	0.186795	0.122227
15.289062	0.106561	-0.039823	0.188492	0.123578	0.008799	0.061045	0.203405	0.089548	0.217684	0.254894	0.074040	0.221596	-0.065453
15.304688	0.050459	-0.072189	0.038453	0.043281	-0.005891	0.072608	0.208916	0.158129	0.154746	0.173640	0.016142	0.222928	-0.227513
15.320312	0.003230	-0.041906	-0.022256	-0.033482	0.047560	0.063693	0.206746	0.193567	0.088572	0.040202	-0.024474	0.203338	-0.353107
15.335938	-0.028726	-0.077138	0.003538	-0.024380	0.118944	0.035901	0.149896	0.105351	0.037428	0.044504	-0.061423	0.160402	-0.262854
15.351562	-0.052374	-0.110666	-0.011058	0.024517	0.151489	0.029694	0.059269	0.045409	0.015994	0.111551	-0.085047	0.076797	-0.025946
15.367188	-0.029768	-0.055373	-0.031289	0.095023	0.159627	0.065969	-0.018644	0.068448	0.031981	0.107983	-0.021193	0.065256	-0.016920
15.382812	0.059694	0.071739	0.005162	0.231586	0.252114	0.142603	-0.001765	0.096632	0.103656	0.110976	0.113399	0.176252	-0.107726
15.398438	0.130862	0.129862	0.058933	0.367764	0.391119	0.221409	0.041766	0.097287	0.267898	0.156647	0.195385	0.249779	-0.112025
15.414062	0.147237	0.141782	0.082845	0.376670	0.421478	0.239418	0.112840	0.097896	0.366318	0.133818	0.207212	0.200653	-0.120148
15.429688	0.122326	0.158524	0.084939	0.296218	0.360397	0.131134	0.208337	0.109121	0.240847	0.168285	0.195425	0.175277	-0.027912
15.445312	0.065414	0.107637	0.075311	0.223103	0.340019	-0.027988	0.153578	0.111099	0.081694	0.248516	0.147552	0.267791	0.109600
15.460938	0.037282	0.026935	0.065759	0.143028	0.296352	-0.014700	0.072231	0.136261	0.058623	0.169620	0.106291	0.301217	0.166053
15.476562	0.032272	-0.060510	0.079153	0.053421	0.159941	0.081964	0.127756	0.158948	0.063350	0.077454	0.077650	0.203331	0.123139
15.492188	0.054443	-0.101517	0.098062	0.015313	0.035596	0.087354	0.151571	0.079779	0.055285	0.067250	0.044388	0.230169	-0.019485
15.507812	0.075164	-0.029710	0.058762	0.026728	0.005843	0.104598	0.103340	-0.030151	0.022866	0.053987	0.047043	0.303322	-0.101715
15.523438	0.064054	0.096142	-0.021786	0.028975	0.097028	0.158372	0.105503	-0.047013	-0.000254	0.117035	0.053473	0.136430	0.067580
15.539062	0.106614	0.192012	-0.036898	0.022975	0.277613	0.193568	0.131036	0.019356	0.080933	0.240824	0.030298	0.083347	0.350572
15.554688	0.133418	0.258859	0.040003	0.066359	0.361475	0.164376	0.137977	0.079403	0.152811	0.212637	0.016987	0.273110	0.340267
15.570312	0.112631	0.323575	0.152519	0.144147	0.341582	0.074546	0.147278	0.079436	0.141861	0.097280	0.095389	0.290402	0.119250
15.585938	0.106584	0.251374	0.204237	0.194980	0.351925	0.036523	0.147298	0.079147	0.106507	0.087863	0.222142	0.234159	0.026632
15.601562	0.080792	0.074142	0.152086	0.198699	0.341615	0.038621	0.159344	0.129736	0.059211	0.106600	0.222974	0.332195	-0.001757
15.617188	0.042210	-0.022599	0.095258	0.166899	0.238691	0.030362	0.154149	0.179009	0.016900	0.086109	0.111318	0.375850	-0.002095
15.632812	0.003798	-0.009428	0.101353	0.108652	0.148193	0.095791	0.088631	0.163322	-0.010832	0.013140	0.013965	0.202523	0.108679
15.648438	-0.018365	0.078785	0.118463	0.034333	0.207655	0.136601	0.030368	0.102688	0.009282	-0.083965	-0.043977	-0.038446	0.259971
15.664062	-0.009048	0.104315	0.097562	-0.005169	0.286222	0.109050	0.016166	0.020847	0.090294	-0.119365	-0.066631	-0.058297	0.363145
15.679688	0.008136	-0.008141	0.044597	-0.003642	0.266539	0.104033	0.020156	-0.019388	0.116035	-0.156102	-0.058150	0.063604	0.378803
15.695312	0.014674	-0.079585	-0.029148	-0.005659	0.211477	0.040089	0.010489	0.048036	0.042805	-0.172178	-0.063397	0.013685	0.254272
15.710938	0.014208	0.002690	-0.077593	-0.016748	0.132728	0.003481	-0.012228	0.078794	0.014885	-0.058604	-0.059642	-0.053868	0.109865
15.726562	0.068109	0.071267	-0.055907	-0.002636	0.034426	0.083986	-0.008224	0.045596	0.116939	0.079142	0.045872	-0.035629	0.062695
15.742188	0.138080	0.026888	-0.004240	0.094921	0.018729	0.129842	0.001674	0.114913	0.191628	0.117856	0.153056	0.090798	0.063487
15.757812	0.120952	-0.029739	0.017105	0.176712	0.092470	0.058294	0.027672	0.211194	0.120981	0.064895	0.122872	0.381945	0.123413
15.773438	0.102186	0.007169	0.023720	0.155686	0.143431	0.002275	0.078203	0.190370	0.089490	0.063112	0.045707	0.499544	0.117636
15.789062	0.107776	0.094451	0.054509	0.152208	0.132751	0.026762	0.082429	0.097415	0.145193	0.172885	-0.014456	0.357228	-0.031677
15.804688	0.056874	0.102671	0.118844	0.143145	0.073074	0.030074	0.065291	0.045403	0.125085	0.217297	-0.026330	0.133101	-0.142807
15.820312	0.002411	0.058179	0.163189	0.110934	0.042289	0.038042	0.052349	0.057437	0.055333	0.142041	-0.006076	0.066708	-0.067140
15.835938	-0.008456	-0.006000	0.102861	0.088015	0.050022	0.052722	0.048841	0.069916	0.028988	0.035814	-0.015198	0.195453	0.061558
15.851562	-0.014903	-0.098526	0.019675	0.067213	0.088281	0.009654	0.051275	0.036959	0.021101	-0.012614	-0.003925	0.217313	0.127064
15.867188	0.005507	-0.146833	-0.003211	0.094245	0.139313	-0.008030	0.050488	-0.004626	0.016937	0.068180	0.024850	0.135569	0.215537
15.882812	0.086224	-0.048478	0.012114	0.108439	0.113450	0.010430	0.083599	0.041924	0.076398	0.142342	0.062477	0.022557	0.263441
15.898438	0.144475	0.133963	0.077290	0.133956	0.099664	0.050031	0.082829	0.145781	0.138488	0.076798	0.106933	-0.067519	0.266713
15.914062	0.110389	0.192430	0.136514	0.211768	0.146233	0.167378	0.022258	0.186406	0.092615	0.005843	0.106361	0.058456	0.252717
15.929688	0.027782	0.170464	0.119118	0.252957	0.160896	0.173125	-0.043834	0.149710	0.009375	-0.000138	0.076944	0.252634	0.084548
15.945312	-0.021929	0.138211	0.075143	0.240421	0.139887	-0.002464	-0.095349	0.070578	-0.030840	-0.039904	0.032590	0.240982	-0.099432
15.960938	-0.041681	0.032226	0.056517	0.139175	0.132089	-0.106147	-0.074428	0.001605	-0.040838	-0.108272	-0.011267	0.109859	-0.036454
15.976562	-0.075473	0.004042	0.048016	-0.002866	0.154769	-0.074190	0.018222	-0.023207	-0.039791	-0.155982	-0.010564	-0.016076	0.103638
15.992188	-0.088900	0.135012	0.026380	-0.053849	0.139779	-0.034543	0.098088	0.005959	-0.023412	-0.181957	0.002123	-0.075142	0.062494
16.007812	-0.058153	0.207817	-0.010844	-0.031839	0.067365	-0.050886	0.113376	0.068259	0.018566	-0.111874	-0.018626	0.027281	-0.063215
16.023438	0.014103	0.187980	-0.008752	0.031380	0.078066	0.025067	0.085874	0.118902	0.098577	0.018645	-0.007226	0.138850	-0.142311
16.039062	0.107288	0.147013	0.011828	0.116410	0.172557	0.147646	0.100360	0.129401	0.212310	0.107292	0.098151	0.165953	-0.067520
16.054688	0.119061	0.066616	-0.005757	0.180396	0.171676	0.108221	0.139274	0.105520	0.226838	0.148550	0.156666	0.198336	0.059833
16.070312	0.050202	0.060282	-0.003387	0.208994	0.105630	0.034649	0.095243	0.094418	0.115137	0.092412	0.105556	0.191335	-0.003263
16.085938	0.009311	0.084074	0.020549	0.185499	0.025765	-0.017485	0.033057	0.033059	0.034339	-0.005799	0.068273	0.167778	-0.031234
16.101562	0.006569	0.039466	0.041304	0.076373	-0.032801	-0.115424	0.026273	-0.024734	0.020464	-0.048945	0.043700	0.169992	0.046157
16.117188	-0.011628	0.039228	0.058604	-0.033982	0.035977	-0.211163	0.010540	0.031413	0.046023	-0.029946	-0.000170	0.176938	0.065504
16.132812	-0.056276	0.074607	0.054827	-0.046699	0.097396	-0.245174	-0.009665	0.058746	0.069977	0.022285	-0.022677	0.205722	0.061663
16.148438	-0.063292	0.062612	0.046061	-0.024848	0.099188	-0.180705	0.020488	-0.004787	0.037260	0.030779	-0.040511	0.197890	0.109670
16.164062	0.029071	0.058506	0.008659	0.008154	0.154873	-0.043625	0.063469	-0.022717	0.018139	0.032809	-0.020490	0.107672	0.230688
16.179688	0.121930	0.068965	-0.037094	0.044061	0.185083	0.057299	0.081665	0.009559	0.070863	0.062264	0.083643	0.110241	0.178197
16.195312	0.098021	0.083377	-0.004626	0.021212	0.177883	0.071182	0.097384	0.052902	0.127710	0.013257	0.181049	0.169601	0.041905
16.210938	0.048502	0.098313	0.063351	-0.036711	0.185924	0.075334	0.095509	0.119256	0.169721	-0.064703	0.210148	0.078514	0.094380
16.226562	0.050322	0.081278	0.074147	-0.039009	0.144195	0.079154	0.097267	0.128380	0.166799	-0.038189	0.158423	0.038209	0.104646
16.242188	0.081788	0.084541	0.044997	0.019499	0.091414	0.066865	0.107535	0.088830	0.108299	0.051848	0.064892	0.151200	-0.009510
16.257812	0.097660	0.075626	0.013881	0.077232	0.032442	0.022898	0.097962	0.047696	0.095105	0.093580	-0.007268	0.284248	-0.001287
16.273438	0.066219	0.026245	-0.001197	0.076692	-0.046505	-0.020680	0.080702	0.032793	0.101350	0.073880	-0.068749	0.274251	0.078502
16.289062	0.048530	-0.014005	-0.005051	-0.003027	-0.031440	-0.009446	0.023184	0.074720	0.058457	0.078177	-0.089108	0.085022	0.068101
16.304688	0.048354	0.000315	-0.034406	-0.051177	0.045237	-0.031710	-0.044956	0.066277	0.019364	0.118662	-0.007261	-0.035464	-0.003496
16.320312	0.075471	0.074348	-0.048921	0.018245	0.074603	-0.048626	-0.004057	0.004181	0.047158	0.107106	0.075016	-0.047318	-0.145408
16.335938	0.194345	0.113509	-0.015610	0.103760	0.082465	0.006720	0.130569	0.014295	0.163309	0.066491	0.085384	-0.006083	-0.234451
16.351562	0.269863	0.082172	0.008938	0.117416	0.075974	0.009085	0.182950	0.108725	0.239543	0.068920	0.102023	0.089372	-0.198331
16.367188	0.201674	0.059316	0.034152	0.102354	0.040861	-0.064504	0.127186	0.197226	0.159674	0.102209	0.107999	0.134744	-0.140551
16.382812	0.123276	0.076147	0.078335	0.097743	-0.014220	-0.099212	0.085090	0.144433	0.072192	0.125432	0.053537	0.128690	-0.073240
16.398438	0.090369	-0.010764	0.071891	0.086533	-0.034459	-0.101819	0.099900	-0.005740	0.029948	0.063030	-0.018554	0.083811	-0.026444
16.414062	0.069600	-0.160034	0.024489	0.063038	0.013831	-0.131277	0.159168	-0.097653	-0.019915	-0.051211	-0.009789	0.014715	0.033133
16.429688	0.051915	-0.136833	0.003223	0.059329	-0.003769	-0.118040	0.200457	-0.115576	-0.018144	-0.098275	0.036985	0.003037	0.097479
16.445312	0.049346	0.006193	-0.013833	0.041468	-0.007943	-0.010297	0.156528	-0.113315	0.019424	-0.009073	0.013509	-0.015521	0.084525
16.460938	0.065075	0.113561	-0.007614	0.006226	0.094625	0.071445	0.058158	-0.070789	0.033839	0.143070	-0.036988	-0.066213	0.067602
16.476562	0.082167	0.150691	0.046359	0.022196	0.074239	0.042217	-0.022816	0.030842	0.034149	0.164488	-0.034550	-0.097278	0.026363
16.492188	0.080473	0.127440	0.090969	0.050900	-0.038723	-0.020400	-0.022861	0.119285	0.044153	0.055622	-0.002707	-0.108878	-0.057509
16.507812	0.042379	0.098093	0.098892	0.033775	-0.021842	-0.062650	0.053817	0.170943	0.042432	-0.044125	0.026740	-0.158963	-0.043491
16.523438	-0.017306	0.064059	0.035588	-0.016436	0.060687	-0.076691	0.082394	0.114418	0.043619	-0.043737	0.073091	-0.254633	0.015939
16.539062	-0.073518	0.049956	-0.068096	-0.046412	0.120113	-0.038340	0.013124	0.005338	0.037172	0.086797	0.063040	-0.182883	0.054493
16.554688	-0.094214	0.085615	-0.118758	-0.035946	0.159892	0.004477	-0.058829	0.008009	-0.023192	0.126663	-0.010304	0.062855	0.034480
16.570312	-0.061235	0.049438	-0.111231	0.003698	0.146552	-0.031537	-0.061737	0.034285	-0.052652	-0.014048	-0.021491	0.174497	-0.092807
16.585938	-0.010820	-0.018699	-0.068794	0.106809	0.155035	-0.066399	-0.046324	0.031335	-0.039215	-0.048229	0.035971	0.273111	-0.083052
16.601562	0.044501	0.093948	0.005582	0.190569	0.227445	-0.002597	-0.018660	0.134302	0.018149	0.067833	0.105046	0.540995	0.110755
16.617188	0.109956	0.279416	0.097180	0.193242	0.253641	0.088153	0.055401	0.268357	0.157508	0.131609	0.156262	0.553921	0.243386
16.632812	0.126447	0.277601	0.148444	0.186018	0.224774	0.147669	0.096734	0.217416	0.208582	0.073802	0.146430	0.295934	0.322248
16.648438	0.061413	0.122392	0.115604	0.138542	0.184942	0.193826	0.081708	0.075750	0.138695	0.000504	0.096622	0.170416	0.322607
16.664062	-0.025596	-0.028982	0.086246	0.074592	0.162684	0.167316	0.043696	0.012800	0.114325	-0.007579	0.090863	0.237004	0.149890
16.679688	-0.030578	-0.107385	0.119957	0.061701	0.179982	0.016154	0.016893	0.012599	0.116095	0.017727	0.106865	0.329161	0.005862
16.695312	0.011072	-0.092219	0.121831	0.071055	0.175300	-0.127174	0.041663	0.008883	0.057608	0.027748	0.060207	0.292750	-0.014433
16.710938	0.020319	0.004143	0.052269	0.064060	0.123018	-0.128498	0.066512	0.014459	-0.011291	-0.029595	0.006136	0.203514	-0.025190
16.726562	0.026924	0.106104	-0.019849	0.020037	0.073891	-0.045270	0.023127	0.022161	-0.025883	-0.083110	-0.038948	0.116695	-0.019519
16.742188	-0.004492	0.138580	-0.017013	-0.022060	0.068121	-0.010790	-0.032521	-0.044759	0.008473	-0.053499	-0.083389	0.173314	0.036879
16.757812	-0.044610	0.130791	0.015931	-0.000696	0.092198	-0.036630	-0.008501	-0.073475	0.025051	-0.011320	-0.051857	0.302654	0.100375
16.773438	0.002458	0.102608	-0.016180	0.064412	0.104164	-0.069057	0.059541	0.006086	0.005394	-0.021632	0.024831	0.208060	0.123935
16.789062	0.040092	0.030945	-0.033235	0.113553	0.096284	-0.059409	0.069508	0.071777	0.018230	-0.053045	0.034173	0.086140	0.114375
16.804688	0.040984	-0.027430	0.015406	0.122655	0.116732	-0.003729	0.034203	0.088481	0.026400	-0.093841	0.017399	0.106307	0.056619
16.820312	0.072533	-0.025907	0.023602	0.082216	0.148855	0.007019	0.026785	0.057967	-0.019831	-0.097842	0.032890	0.038320	-0.059344
16.835938	0.036342	0.009896	0.021436	0.048990	0.141279	-0.044972	-0.012571	-0.009650	-0.053125	-0.000487	-0.007616	-0.106689	-0.129642
16.851562	-0.037503	0.032135	0.090160	0.008070	0.135655	-0.127426	-0.087805	-0.025236	-0.031390	0.076453	-0.047867	-0.032521	-0.034576
16.867188	-0.029124	0.021610	0.113691	-0.064368	0.127137	-0.166064	-0.078346	0.027593	-0.009764	0.060932	-0.022215	0.126111	0.062696
16.882812	0.014425	0.003790	0.085241	-0.048113	0.096077	-0.100662	0.003282	0.057847	-0.015775	0.021909	0.012127	0.119646	0.033503
16.898438	0.085206	0.020363	0.095438	0.030228	0.067361	-0.000387	0.027456	0.056016	0.012073	-0.027946	0.030176	0.099616	-0.023693
16.914062	0.126507	0.050483	0.074784	0.079348	0.050979	0.086625	-0.016820	0.050935	0.045348	-0.064941	-0.003714	0.118755	-0.109223
16.929688	0.029736	0.018635	0.020817	0.103341	0.071253	0.158092	-0.020509	0.048163	0.012849	-0.043426	-0.021099	-0.018944	-0.138149
16.945312	-0.071726	-0.040733	-0.015184	0.062386	0.085291	0.153183	-0.022424	0.030813	-0.037418	0.072466	-0.024022	-0.248352	-0.106550
16.960938	-0.072946	-0.043782	-0.020039	-0.000975	0.062212	0.029594	-0.056215	-0.045987	-0.058295	0.176615	-0.085604	-0.299755	-0.138601
16.976562	-0.031747	-0.008575	0.013537	-0.010337	0.023499	-0.038436	-0.057578	-0.115697	-0.013219	0.112545	-0.075088	-0.138712	-0.128036
16.992188	0.026421	-0.015867	0.030848	0.004301	-0.028371	0.012691	-0.041561	-0.082429	0.095235	0.013287	-0.036801	0.122386	-0.027258
17.007812	0.089235	-0.026971	0.045808	0.056538	-0.074106	0.014622	-0.041742	0.033364	0.165244	0.022367	0.015329	0.256452	-0.030568
17.023438	0.152318	0.015456	0.093937	0.136124	-0.094997	0.031045	-0.050607	0.102172	0.147735	0.084203	0.175054	0.227533	-0.105713
17.039062	0.157449	0.037241	0.089055	0.193981	-0.006332	0.108509	-0.005807	0.080827	0.078871	0.146653	0.221821	0.188245	-0.043587
17.054688	0.112091	0.055879	0.054840	0.235237	0.145318	0.112784	0.071501	0.130791	0.065678	0.144900	0.144617	0.112861	0.003720
17.070312	0.102062	0.091466	0.066271	0.256040	0.153744	0.090575	0.100779	0.213612	0.103943	0.038580	0.113108	0.128659	0.044049
17.085938	0.085220	0.081594	0.037814	0.263265	0.094777	0.062649	0.116055	0.152829	0.098738	-0.053086	0.104306	0.181823	0.230302
17.101562	0.047974	0.071043	-0.019706	0.224409	0.097790	-0.056844	0.132344	0.056748	0.076776	-0.024791	0.087678	0.134091	0.294441
17.117188	0.030552	0.077281	-0.029368	0.128317	0.066529	-0.095184	0.109922	0.021637	0.045336	-0.002061	0.037669	0.101383	0.134270
17.132812	0.039809	0.052099	-0.006452	0.045964	0.025533	0.009311	0.084185	0.025297	0.038326	-0.048120	0.004476	0.024798	-0.014175
17.148438	0.079238	0.076439	0.032180	0.023063	0.070976	0.022177	0.111070	0.019404	0.051420	-0.036643	0.017684	0.006807	0.044836
17.164062	0.119435	0.124181	0.057328	0.034271	0.099172	-0.017830	0.151482	-0.033355	0.025139	0.044545	0.028537	0.166171	0.171688
17.179688	0.092600	0.058918	0.060221	0.038238	0.036442	0.009227	0.123702	-0.053073	0.038881	0.101994	0.044548	0.298703	0.118749
17.195312	0.011156	-0.019038	0.062840	0.033623	-0.011750	0.030138	0.071145	-0.042582	0.068215	0.058288	0.016209	0.267107	0.041686
17.210938	-0.037286	-0.040377	0.053462	-0.005710	0.007383	-0.003389	0.079786	-0.062167	0.050553	-0.001410	-0.071589	0.071918	0.077436
17.226562	-0.053883	-0.003763	0.015016	-0.021828	0.062549	-0.000436	0.087027	-0.071739	0.079409	0.035753	-0.121602	-0.084870	0.026999
17.242188	-0.029433	0.090428	-0.058845	0.048355	0.140405	0.092215	0.038777	-0.013249	0.121452	0.060712	-0.084555	0.058118	-0.117119
17.257812	0.017458	0.140133	-0.094199	0.079292	0.241316	0.093964	0.016658	0.084239	0.093343	0.031017	-0.022628	0.371836	-0.120921
17.273438	0.014178	0.089425	-0.030653	0.038297	0.294596	0.032806	0.034145	0.113580	0.049912	0.034798	-0.025352	0.418562	0.007221
17.289062	-0.009791	-0.012987	0.017918	0.015581	0.245207	0.099055	0.055603	0.069697	0.018031	0.089820	-0.014644	0.143515	-0.011301
17.304688	-0.020852	-0.088457	0.031616	0.018693	0.204651	0.136322	0.086328	0.079169	-0.004141	0.106941	0.075571	0.013271	-0.175119
17.320312	-0.038043	-0.118372	0.055919	0.028845	0.186800	0.028804	0.084907	0.085804	-0.022473	0.106571	0.144806	0.104986	-0.145280
17.335938	-0.053498	-0.049719	0.049137	0.028288	0.108433	-0.016340	0.070616	-0.027451	-0.041182	0.137708	0.111286	0.104478	0.058726
17.351562	-0.042985	0.009604	0.005024	0.022754	0.066019	0.021072	0.096719	-0.117029	-0.044010	0.123096	-0.020228	-0.004371	0.192421
17.367188	-0.018467	-0.044594	-0.015460	0.003245	0.098364	-0.008747	0.087056	-0.062206	-0.027107	0.056392	-0.106867	-0.042523	0.142764
17.382812	0.019640	-0.081029	-0.003646	-0.026584	0.058634	-0.020050	0.017132	0.079969	0.028695	-0.008364	-0.080492	-0.001084	0.036055
17.398438	0.056635	-0.079533	-0.008417	-0.004530	-0.029787	0.038605	-0.043745	0.157921	0.068956	0.045319	-0.020795	0.013243	0.054611
17.414062	0.058342	-0.061738	-0.003966	0.091901	0.009940	0.065282	-0.077407	0.106885	0.053828	0.181975	0.053669	0.068826	0.055508
17.429688	0.054178	-0.004820	0.006429	0.187690	0.101355	0.032331	-0.064746	0.059768	0.023918	0.180097	0.089068	0.129670	0.008078
17.445312	0.043174	0.071369	0.012695	0.148738	0.105074	-0.014120	-0.004955	0.052304	0.040777	0.026793	0.026066	0.102859	0.011048
17.460938	0.009430	0.083850	0.026110	0.054829	0.023962	-0.036602	0.052245	-0.011794	0.084435	-0.038749	-0.089591	0.014433	0.053530
17.476562	0.013433	0.055797	0.037391	0.024554	-0.085759	-0.029144	0.080451	-0.101943	0.062913	0.031653	-0.115566	0.025053	0.049031
17.492188	0.070927	0.061375	0.035039	0.067166	-0.070967	-0.042415	0.099876	-0.101047	0.061298	0.077222	-0.034990	0.262959	-0.003181
17.507812	0.116748	0.060662	0.034423	0.196977	0.030503	-0.092335	0.093748	0.004917	0.129492	0.086673	0.009568	0.404445	0.081659
17.523438	0.151690	0.032573	0.081813	0.240895	0.090024	-0.088838	0.048135	0.154526	0.179831	0.059001	0.077193	0.343915	0.207092
17.539062	0.184175	0.004524	0.121315	0.207656	0.140558	-0.015222	0.021280	0.243966	0.150977	-0.024738	0.140649	0.299481	0.171331
17.554688	0.157087	0.076780	0.111059	0.213054	0.203458	0.065059	0.011130	0.217095	0.040451	-0.062242	0.065585	0.225659	0.062729
17.570312	0.095483	0.199812	0.085383	0.152406	0.222731	0.034128	-0.030059	0.135764	-0.032636	-0.004582	-0.005849	0.134566	-0.014492
17.585938	0.086489	0.229759	0.020942	0.062226	0.150329	-0.080517	-0.077942	0.045715	-0.003196	0.050922	-0.022245	0.122396	-0.052075
17.601562	0.102295	0.170408	-0.068414	0.011288	0.063715	-0.096557	-0.061102	0.010480	0.017656	0.016628	-0.038044	0.091619	-0.077403
17.617188	0.056007	0.080273	-0.085931	-0.051039	0.007660	-0.038059	0.015502	0.028910	-0.002785	-0.066092	-0.012933	0.032622	-0.140764
17.632812	-0.005560	0.021470	-0.017480	-0.080075	-0.007313	0.008462	0.061285	0.029288	0.011084	-0.108132	0.005441	0.018771	-0.205927
17.648438	-0.023474	0.032275	0.037185	-0.024078	0.069173	0.001269	0.063457	0.025124	0.015958	-0.047971	-0.030025	0.008602	-0.152787
17.664062	-0.020851	0.103176	0.038438	0.017082	0.130391	-0.057476	0.070085	0.012990	0.017631	0.035749	-0.076025	0.001923	-0.043105
17.679688	-0.022034	0.132249	0.002143	-0.002016	0.119981	-0.012758	0.053007	-0.009608	0.043937	0.021866	-0.100406	0.045188	0.006922
17.695312	-0.036142	0.068425	-0.065851	-0.015340	0.073278	0.140237	-0.001506	-0.030993	0.024242	0.060993	-0.107823	0.062760	0.051483
17.710938	-0.036321	-0.026318	-0.102194	-0.048381	-0.050413	0.145593	-0.046164	-0.059722	-0.002703	0.159971	-0.105659	0.014045	0.103131
17.726562	-0.010730	-0.091245	-0.072823	-0.105551	-0.148106	-0.008503	-0.060653	-0.090589	0.052526	0.101265	-0.087604	0.004669	0.103167
17.742188	-0.025968	-0.051494	-0.050820	-0.115806	-0.123454	-0.074704	-0.040394	-0.103671	0.126557	-0.010123	-0.050326	-0.037220	0.060408
17.757812	-0.090066	0.040211	-0.049388	-0.100613	-0.087135	-0.053355	-0.032680	-0.082645	0.053508	-0.066206	-0.028727	-0.196129	0.072522
17.773438	-0.119110	0.028443	-0.041824	-0.103822	-0.092930	-0.078844	-0.059525	-0.052484	-0.106860	-0.123803	-0.059318	-0.310846	0.063156
17.789062	-0.118415	-0.074269	-0.056536	-0.118114	-0.080206	-0.054079	-0.073861	-0.045539	-0.138596	-0.119585	-0.098905	-0.274986	-0.080655
17.804688	-0.078938	-0.143754	-0.098394	-0.085302	-0.075487	0.064342	-0.094316	-0.065067	-0.089347	-0.061791	-0.108578	-0.137512	-0.187273
17.820312	-0.011347	-0.126382	-0.168432	-0.035585	-0.064779	0.105964	-0.104381	-0.093544	-0.064106	-0.050829	-0.109617	-0.039052	-0.144630
17.835938	-0.012611	-0.058644	-0.186804	-0.034845	-0.009558	0.042241	-0.036403	-0.115145	-0.041972	-0.070319	-0.112267	-0.055583	-0.044041
17.851562	-0.020582	-0.041316	-0.106767	-0.031899	-0.012214	0.008339	0.019654	-0.118979	-0.047180	-0.066854	-0.137633	-0.074626	0.000214
17.867188	0.016382	-0.106281	-0.053703	-0.012300	-0.069896	0.062711	-0.044821	-0.097633	-0.063431	-0.024171	-0.170655	-0.018167	-0.070092
17.882812	0.019420	-0.115254	-0.062567	-0.005847	-0.064331	0.128868	-0.134700	-0.122215	-0.063305	-0.002568	-0.150541	0.086998	-0.150032
17.898438	-0.005538	-0.057325	-0.086262	-0.037768	-0.019927	0.143632	-0.127288	-0.201483	-0.066699	-0.060525	-0.088986	0.208697	-0.081677
17.914062	-0.023225	-0.061497	-0.107990	-0.073278	-0.001689	0.139478	-0.078250	-0.203603	-0.069687	-0.071381	-0.035514	0.195730	0.011183
17.929688	-0.016087	-0.114848	-0.094334	-0.054211	0.022614	0.069895	-0.066016	-0.161661	-0.068761	-0.011479	-0.014041	0.060155	-0.049822
17.945312	-0.025765	-0.140013	-0.062850	-0.038831	0.058463	-0.062972	-0.064932	-0.133803	-0.057273	-0.036755	-0.022330	0.046931	-0.183876
17.960938	-0.088634	-0.131358	-0.066105	-0.067685	0.083707	-0.107334	-0.062118	-0.098843	-0.058365	-0.078621	-0.032128	0.079227	-0.235602
17.976562	-0.110317	-0.113432	-0.079112	-0.081093	0.071192	-0.048045	-0.073107	-0.097077	-0.076340	-0.066368	-0.062524	-0.000105	-0.195801
17.992188	-0.058953	-0.051736	-0.047350	-0.074736	0.018717	0.039416	-0.103137	-0.089158	-0.055831	-0.110312	-0.086175	-0.116550	-0.119498
18.007812	-0.018077	-0.019640	-0.040598	-0.084662	-0.024523	0.020677	-0.113816	-0.056902	-0.012675	-0.172839	-0.007356	-0.200117	-0.049037
18.023438	-0.003032	-0.066216	-0.106423	-0.092096	-0.058523	-0.078046	-0.064908	-0.062342	-0.014150	-0.175036	0.047430	-0.153304	-0.017849
18.039062	0.036692	-0.036455	-0.128032	-0.067971	-0.040994	-0.071617	-0.037349	-0.084115	-0.055075	-0.120504	-0.034282	-0.023073	0.083760
18.054688	0.055238	0.028551	-0.052339	-0.048962	0.075381	-0.013799	-0.082955	-0.084218	-0.035286	-0.046041	-0.093684	-0.042199	0.118699
18.070312	0.000666	-0.050139	0.002341	-0.038393	0.085047	-0.043317	-0.110525	-0.095417	0.036286	-0.004672	-0.083747	-0.080626	0.001324
18.085938	-0.049218	-0.168853	-0.003012	-0.003162	-0.008719	-0.121426	-0.080436	-0.075284	0.017673	-0.033611	-0.056371	0.009476	-0.012726
18.101562	-0.045087	-0.126430	0.000437	0.017673	-0.003337	-0.124298	-0.042372	-0.045315	-0.028329	-0.101429	-0.059129	0.058267	0.019849
18.117188	-0.031161	0.002902	0.008952	0.015541	0.002941	-0.055703	-0.029599	-0.084611	0.005868	-0.090053	-0.115700	-0.001225	-0.001946
18.132812	-0.023937	0.047897	0.029363	0.028512	0.000920	-0.031099	-0.027558	-0.106468	0.041552	-0.006335	-0.128724	-0.061929	0.053042
18.148438	-0.009151	0.068072	0.003474	0.037879	0.033243	-0.070359	-0.027741	-0.081411	0.035345	0.064461	-0.084132	-0.016572	0.158804
18.164062	-0.000235	0.108811	-0.104312	0.000926	0.021455	-0.054574	-0.031370	-0.015843	0.036638	0.069478	-0.043402	0.092319	0.189469
18.179688	-0.022988	0.057815	-0.153013	-0.066914	-0.018630	-0.043285	-0.015590	0.080449	0.051676	0.017025	-0.039338	0.135141	0.141681
18.195312	-0.048518	-0.039653	-0.129536	-0.083201	-0.008393	-0.114362	-0.010643	0.092534	0.038971	0.016163	-0.047822	0.016184	-0.007197
18.210938	-0.032401	-0.074166	-0.130638	-0.023352	0.023100	-0.146333	-0.043136	0.016234	0.004066	0.061568	-0.050137	-0.076327	-0.106533
18.226562	0.001000	-0.070919	-0.133281	0.003908	0.060158	-0.133611	-0.052437	-0.052823	-0.054743	0.085332	-0.090212	-0.040618	-0.009309
18.242188	0.002336	-0.068310	-0.104455	-0.020309	0.152442	-0.147677	0.012238	-0.080277	-0.115095	0.126017	-0.117659	-0.128179	0.095680
18.257812	-0.023254	-0.067143	-0.086545	-0.033755	0.194178	-0.151934	0.099737	-0.066112	-0.079495	0.116708	-0.082560	-0.288654	0.178214
18.273438	-0.034368	-0.059151	-0.086749	-0.034595	0.130512	-0.134763	0.082218	-0.050234	0.010710	0.029773	-0.057033	-0.242584	0.297519
18.289062	-0.038357	-0.071753	-0.108549	-0.026750	0.057054	-0.141102	-0.047915	-0.057313	0.019480	0.050230	-0.046052	-0.025463	0.233275
18.304688	-0.052468	-0.124668	-0.129980	-0.019708	0.043734	-0.096634	-0.153368	-0.037137	-0.008459	0.125202	-0.037116	0.041885	0.042174
18.320312	-0.058206	-0.128634	-0.087906	-0.005275	0.053948	0.002695	-0.156487	0.005231	0.008301	0.081932	-0.053873	-0.036500	0.025558
18.335938	-0.043268	-0.059773	-0.042050	0.017551	0.050289	0.066950	-0.093271	0.031704	0.007494	0.060149	-0.086927	0.063425	0.142670
18.351562	-0.039458	-0.026056	-0.051706	0.013359	0.026569	0.120372	-0.046325	0.069794	-0.038165	0.111556	-0.094956	0.156714	0.185326
18.367188	-0.049730	0.004278	-0.084667	-0.012884	-0.063772	0.038075	-0.023669	0.090129	-0.084047	0.070276	-0.044682	0.067025	0.053847
18.382812	0.014824	0.046095	-0.102908	-0.063404	-0.108973	-0.135073	0.012408	0.064008	-0.079689	0.008628	-0.004359	-0.042968	-0.068365
18.398438	0.110273	-0.003157	-0.103002	-0.108655	0.019922	-0.140399	0.025801	0.064166	-0.025994	0.044827	-0.001790	-0.096833	-0.035723
18.414062	0.115922	-0.023370	-0.105440	-0.052259	0.152050	-0.025301	-0.010648	0.070553	0.002162	0.088329	-0.017079	0.004600	0.019714
18.429688	0.080819	0.054184	-0.081470	0.011079	0.127587	0.043916	-0.043962	0.029959	0.018563	0.083888	-0.000259	0.113197	0.011651
18.445312	0.048703	0.065619	-0.055043	0.007199	0.031846	-0.009735	-0.048061	-0.014335	0.034532	0.039993	0.080482	0.090647	0.000072
18.460938	0.018142	0.033544	-0.071701	0.022036	-0.021049	-0.009587	-0.037908	-0.046770	0.018716	0.008214	0.125022	0.023297	0.053110
18.476562	0.002653	0.036713	-0.070646	0.049556	-0.001789	0.143048	-0.004017	-0.045912	0.023968	0.029562	0.084362	0.014862	0.099667
18.492188	-0.005412	0.054855	-0.057784	0.013174	0.042953	0.185162	0.017291	-0.031346	0.049024	0.044287	0.010429	0.046936	0.105955
18.507812	0.014697	0.104240	-0.078377	-0.056634	0.040626	0.062557	0.007964	-0.038245	0.031764	0.044463	-0.025422	0.061457	0.090844
18.523438	0.039872	0.075879	-0.048294	-0.035067	0.026242	-0.014140	0.033489	-0.015187	-0.004847	0.056557	-0.013231	0.249075	0.077431
18.539062	0.008341	-0.031256	0.021082	0.016618	0.064428	-0.029301	0.047427	0.020818	-0.005271	0.031660	-0.014392	0.468916	0.056081
18.554688	-0.015856	-0.013189	0.033462	0.002822	0.147872	-0.086098	-0.001709	0.005940	0.024966	-0.042731	-0.012381	0.394004	-0.031260
18.570312	0.029097	0.066320	0.046899	-0.035179	0.181232	-0.095238	-0.000554	-0.043404	0.040041	-0.091218	0.007013	0.211203	-0.045277
18.585938	0.052004	0.069128	0.050867	-0.061370	0.082539	-0.061279	0.040216	-0.079397	0.011147	-0.100798	0.024414	0.114822	-0.004805
18.601562	0.023658	0.012637	-0.026548	-0.072624	-0.016678	-0.084461	0.017099	-0.064497	-0.012135	-0.108511	0.126190	0.010679	-0.037792
18.617188	0.014372	-0.069440	-0.072629	-0.077098	-0.029889	-0.048819	-0.006932	-0.014550	0.006953	-0.087228	0.205580	-0.060194	-0.082111
18.632812	0.014034	-0.115198	-0.038588	-0.074888	-0.045573	0.009518	0.001747	0.028912	0.024369	-0.026453	0.116155	0.000543	-0.091845
18.648438	-0.003902	-0.087346	-0.021769	-0.090353	-0.046073	-0.002638	-0.017380	0.053959	0.016529	0.014202	0.019198	0.075188	-0.121209
18.664062	-0.002157	-0.097451	-0.026121	-0.115434	0.046462	0.026407	-0.060900	0.027943	-0.005569	-0.030626	-0.021336	0.034473	-0.040679
18.679688	0.058837	-0.202101	0.009645	-0.103260	0.102835	0.091112	-0.080134	0.044194	-0.023056	-0.081310	-0.047865	-0.076666	0.261305
18.695312	0.111668	-0.142440	0.051287	-0.052015	0.045745	0.069218	-0.051958	0.144534	-0.043587	0.007073	-0.034885	-0.135936	0.333216
18.710938	0.109243	0.074621	0.039713	-0.001672	0.001038	0.017098	0.009609	0.213740	-0.036676	0.072993	0.028786	-0.068364	0.068813
18.726562	0.090179	0.137845	0.026280	0.011495	-0.015663	0.029902	0.078586	0.231344	0.006446	0.013493	0.077261	-0.003845	-0.107881
18.742188	0.042898	0.103234	0.011674	-0.016806	0.027643	0.051255	0.106815	0.222429	0.000703	0.008246	0.064653	-0.129051	-0.141252
18.757812	0.032591	0.099025	-0.010749	-0.024587	0.122748	0.044981	0.065175	0.157860	-0.014811	0.043016	0.056716	-0.261420	-0.127067
18.773438	0.074948	0.055861	0.019364	0.020884	0.102171	0.031940	0.010436	0.055301	0.010887	0.045513	0.015792	-0.184996	-0.029548
18.789062	0.093264	0.021204	0.063886	0.022933	-0.015375	0.065878	0.007858	-0.002695	0.011194	0.000683	-0.005901	-0.043233	0.026438
18.804688	0.081658	0.061375	0.055839	0.003265	0.000656	0.069320	0.024939	-0.027203	-0.022790	-0.087995	0.055063	-0.012035	0.019754
18.820312	0.045863	0.090179	0.007364	0.021886	0.197939	-0.037837	0.005709	-0.026700	-0.022735	-0.128329	0.064002	-0.099264	0.078104
18.835938	0.022443	0.078408	-0.047000	0.021443	0.225755	-0.110495	-0.015884	-0.045209	0.000791	-0.090789	0.015003	-0.152699	0.069494
18.851562	0.043132	0.088782	-0.082732	0.019889	0.010742	-0.047437	-0.000394	-0.066534	-0.030530	0.002097	-0.031863	-0.036958	0.030525
18.867188	0.055867	0.116593	-0.071698	0.031465	-0.117143	0.025986	-0.013660	-0.038160	-0.058011	0.062401	-0.047871	0.104345	0.154465
18.882812	0.017444	0.101057	-0.004869	0.021021	-0.143772	0.020890	-0.044059	-0.061847	-0.002375	0.030106	-0.043659	0.107854	0.228933
18.898438	-0.010954	0.030427	0.056812	0.041218	-0.098681	0.049757	0.023003	-0.076553	0.062814	0.015306	-0.071608	0.020093	0.004969
18.914062	0.027528	-0.024104	0.034659	0.103655	0.069321	0.108304	0.115467	0.014736	0.107294	0.053812	-0.043685	-0.106561	-0.237495
18.929688	0.071707	-0.028168	0.004628	0.124488	0.195024	0.137712	0.132396	0.089370	0.145228	0.137399	0.045785	-0.146019	-0.133946
18.945312	0.049640	0.012004	0.020825	0.101616	0.113392	0.171499	0.137614	0.109557	0.137943	0.214460	0.076506	-0.041110	0.143404
18.960938	0.002422	0.075924	0.028272	0.059255	-0.092244	0.158011	0.119291	0.106993	0.109469	0.161873	0.069426	0.002809	0.258527
18.976562	-0.023797	0.077064	0.004713	0.008472	-0.133896	0.085595	0.047487	0.048114	0.062925	0.081418	0.082674	-0.000076	0.198331
18.992188	-0.029784	0.012857	-0.018349	-0.056583	0.012024	0.090177	-0.012916	0.015705	0.014276	0.070705	0.114283	0.049437	0.117035
19.007812	-0.028708	-0.041315	0.003761	-0.084747	0.076371	0.162792	-0.024395	0.040768	0.002355	0.061885	0.073628	0.130418	0.093985
19.023438	-0.042074	-0.058568	0.036317	-0.016965	0.064114	0.132818	0.002950	0.020570	-0.001886	-0.038046	-0.051412	0.228560	0.044274
19.039062	-0.064159	-0.050140	0.040071	0.026294	0.083021	0.014298	0.016597	-0.022509	0.013879	-0.189509	-0.127354	0.192601	-0.059359
19.054688	-0.053324	-0.031275	-0.000324	-0.015879	0.022301	-0.023988	-0.027495	-0.011660	0.038315	-0.198668	-0.135052	-0.009219	-0.070716
19.070312	-0.018609	-0.018057	0.000069	-0.030585	-0.063527	0.027710	-0.071497	0.007537	0.035153	-0.066771	-0.121129	-0.187039	-0.049746
19.085938	-0.018708	0.015314	0.089791	0.008744	-0.054081	-0.024357	-0.047712	-0.014008	-0.004610	0.043273	-0.115890	-0.168790	-0.114044
19.101562	0.005274	0.118155	0.095551	-0.006675	-0.043290	-0.114493	-0.011087	-0.054692	-0.051980	0.019876	-0.119949	-0.065767	-0.091017
19.117188	0.071925	0.185211	0.001506	-0.062888	-0.072646	-0.054810	-0.038406	-0.080622	-0.045718	-0.066630	-0.083416	-0.044444	0.018604
19.132812	0.075562	0.115282	-0.038222	-0.072001	-0.051132	0.010260	-0.108574	-0.043597	0.002583	-0.076710	-0.032661	-0.061283	-0.002481
19.148438	0.010188	0.054263	-0.059150	-0.068522	0.026889	0.027798	-0.112806	-0.001361	0.052522	-0.060390	-0.000885	-0.158755	-0.077611
19.164062	-0.062257	0.050224	-0.089403	-0.043427	0.029723	0.091850	-0.051707	-0.000463	0.044230	-0.038858	0.021942	-0.269162	-0.063359
19.179688	-0.076441	0.030869	-0.077533	0.006197	-0.008959	0.145877	-0.076306	0.005552	-0.021467	0.000008	-0.010591	-0.193648	-0.007077
19.195312	-0.023945	0.034261	-0.063217	-0.005231	0.013727	0.122081	-0.169904	0.011918	-0.030509	0.026048	-0.078556	-0.018433	0.037730
19.210938	0.013933	-0.000655	-0.076642	-0.033288	0.002753	0.052374	-0.162049	0.037021	-0.025074	0.085051	-0.066997	0.096798	0.009853
19.226562	-0.002621	-0.082874	-0.085702	-0.008704	-0.037179	0.027189	-0.095439	0.046697	-0.081515	0.107974	-0.002587	0.162505	-0.122284
19.242188	-0.044747	-0.118417	-0.080069	0.034716	0.016754	0.051068	-0.092665	-0.017495	-0.079493	0.002935	-0.014336	0.129918	-0.224303
19.257812	-0.048054	-0.102590	-0.059216	0.078535	0.130860	0.024094	-0.118067	-0.100842	-0.006247	-0.103991	-0.071294	0.094134	-0.187038
19.273438	-0.020441	-0.079303	0.013650	0.095854	0.166212	-0.013329	-0.119643	-0.103948	0.003529	-0.136437	-0.069458	0.162410	-0.008658
19.289062	-0.027616	-0.054356	0.083173	0.065675	0.067837	0.054853	-0.076871	0.001718	-0.024480	-0.141613	-0.023463	0.063912	0.195101
19.304688	-0.040256	-0.005314	0.075352	0.019524	-0.048185	0.135395	-0.005324	0.108010	-0.010179	-0.105356	0.023497	-0.069085	0.206723
19.320312	-0.020598	0.005966	0.020235	-0.031776	-0.070761	0.077163	0.001048	0.167859	-0.006556	-0.080976	0.011915	0.052369	0.100787
19.335938	0.001113	-0.019333	-0.044983	-0.082785	-0.043253	-0.072671	-0.085972	0.194257	-0.024596	-0.117506	-0.059945	0.087826	0.010239
19.351562	-0.013626	0.011111	-0.094705	-0.080967	-0.028109	-0.121170	-0.146004	0.116164	-0.063934	-0.158410	-0.085150	-0.092061	-0.096873
19.367188	-0.048901	0.057690	-0.083018	-0.041483	-0.014884	-0.021364	-0.140086	0.005137	-0.128799	-0.158992	-0.050187	-0.177815	-0.152344
19.382812	-0.048141	0.024814	-0.009964	0.003355	0.027263	0.061895	-0.122209	-0.015046	-0.113859	-0.089347	-0.017759	-0.012601	-0.085925
19.398438	0.005555	0.027878	0.016592	0.051882	0.096517	0.042475	-0.109495	-0.005203	-0.023893	0.002814	-0.025655	0.198797	0.066083
19.414062	0.058634	0.083627	-0.020401	0.036916	0.152033	-0.001206	-0.108030	-0.049423	0.037713	0.062212	-0.033362	0.211155	0.141982
19.429688	0.035152	0.053424	-0.067816	-0.000974	0.146310	0.014647	-0.054312	-0.087035	0.044198	0.093612	-0.014542	0.196922	0.030103
19.445312	-0.035254	0.038328	-0.131668	0.012107	0.097210	0.057802	0.019762	-0.036811	0.015592	0.037399	-0.010718	0.220095	-0.076301
19.460938	-0.065469	0.055674	-0.136221	0.039905	0.000956	0.084862	-0.007004	0.055763	-0.007111	-0.036742	-0.009579	0.115301	-0.002373
19.476562	-0.049406	0.011194	-0.065537	0.034353	-0.079833	0.087859	-0.080947	0.070528	-0.000331	0.001755	-0.006917	0.023369	0.114273
19.492188	-0.033287	-0.057901	-0.038765	0.007334	-0.009659	0.028302	-0.108164	-0.015478	-0.008636	0.042400	-0.041839	0.116299	0.173827
19.507812	-0.006252	-0.060242	-0.061435	0.024371	0.089007	0.018071	-0.063521	-0.029904	-0.044589	0.062573	-0.086993	0.206322	0.164229
19.523438	0.062622	0.013487	-0.002494	0.044258	0.093321	0.097947	0.014975	0.031996	-0.015678	0.057023	-0.054924	0.142404	0.132239
19.539062	0.077245	0.001057	0.091741	0.031206	0.089649	0.128697	0.027029	0.044337	0.059230	-0.031812	0.033437	0.079818	0.174749
19.554688	0.028633	-0.087819	0.059103	0.009163	0.078008	0.112533	-0.009185	0.058925	0.067463	-0.033963	0.073804	0.000875	0.100159
19.570312	0.038386	-0.078919	-0.007992	-0.015986	0.038125	0.007678	0.004062	0.036855	0.030024	0.023987	0.029840	-0.126581	-0.100556
19.585938	0.051226	0.026365	-0.006210	-0.031200	0.034610	-0.129707	0.031011	-0.030571	0.005609	0.014365	-0.019800	-0.155639	-0.099612
19.601562	-0.004791	0.097642	-0.002609	-0.054676	0.020546	-0.111670	-0.005227	-0.013447	-0.005921	0.001360	-0.048605	-0.206021	0.025290
19.617188	-0.034837	0.038966	-0.025435	-0.080291	-0.005872	-0.033488	-0.096989	0.033826	-0.020583	-0.035674	-0.120333	-0.270870	-0.019248
19.632812	-0.021129	0.003145	-0.042925	-0.101830	0.050555	-0.049535	-0.166891	0.031637	-0.041981	-0.080009	-0.161675	-0.116581	-0.119189
19.648438	-0.026447	0.109250	-0.015775	-0.108600	0.139987	-0.108314	-0.141405	0.007411	-0.024513	-0.085809	-0.115682	0.096811	-0.058838
19.664062	-0.004294	0.159621	0.034733	-0.061082	0.155013	-0.085231	-0.104872	-0.004096	0.023012	-0.076558	-0.061669	0.152844	0.018537
19.679688	0.034459	0.091886	0.065035	0.022791	0.086049	-0.045165	-0.107830	0.036829	0.022141	-0.055826	-0.052218	0.087710	0.005667
19.695312	0.037724	0.056134	0.061903	0.068777	0.025327	-0.141940	-0.084411	0.081364	-0.015284	-0.059718	-0.046436	0.002906	-0.062078
19.710938	0.026128	0.053010	-0.002635	0.030416	0.023847	-0.223539	-0.088494	0.068173	-0.047533	-0.039045	-0.030891	0.045348	-0.080851
19.726562	-0.004520	-0.037015	-0.075981	-0.023895	-0.001585	-0.090873	-0.122553	0.026189	-0.041194	0.023475	-0.062562	0.166124	0.094489
19.742188	-0.031396	-0.098668	-0.049933	-0.021821	-0.065506	0.052492	-0.108358	-0.043805	0.013023	0.000488	-0.082061	0.113205	0.207729
19.757812	-0.009680	0.005352	0.001234	-0.006543	-0.063611	0.009069	-0.085185	-0.068131	0.048357	-0.053935	-0.033558	-0.049594	0.062250
19.773438	0.042625	0.097733	-0.036173	-0.044356	-0.044839	0.002504	-0.087004	0.018806	0.060681	-0.004127	0.009164	-0.016277	-0.047611
19.789062	0.046300	0.111055	-0.076885	-0.069201	-0.108747	0.124820	-0.069662	0.028067	0.074263	0.054952	0.025805	0.118359	0.014454
19.804688	-0.010167	0.132707	-0.028037	-0.005694	-0.153675	0.131372	-0.050500	-0.027300	0.042456	0.034041	0.031172	0.045575	0.067097
19.820312	-0.040695	0.122776	0.048165	0.024276	-0.064893	0.043851	-0.092471	0.003334	-0.009943	-0.019079	-0.006872	-0.084800	0.031440
19.835938	-0.036038	0.070045	0.069658	-0.028356	0.086238	-0.027717	-0.118802	0.018720	-0.039735	-0.098652	-0.057919	-0.036518	-0.014721
19.851562	-0.030818	0.020426	0.032900	-0.065966	0.139677	-0.122123	-0.051234	0.023499	-0.061613	-0.111330	-0.058780	-0.000752	-0.040729
19.867188	0.003596	-0.026136	-0.044541	-0.030419	0.059366	-0.118762	0.034335	0.030050	-0.035010	-0.042961	-0.037060	-0.051844	-0.147426
19.882812	0.033762	-0.040673	-0.106770	0.030802	0.009142	-0.040009	0.066925	0.002102	0.009472	-0.017205	-0.029958	-0.066426	-0.261525
19.898438	-0.004701	-0.008184	-0.070459	0.013038	0.030885	-0.017453	0.052835	-0.004792	-0.004484	-0.006388	-0.027154	-0.090240	-0.196122
19.914062	-0.046947	0.009368	-0.003790	-0.008818	-0.002258	0.039450	0.031757	0.000439	-0.025308	0.006959	-0.037608	-0.145922	-0.154587
19.929688	-0.031927	-0.011058	-0.026329	0.029687	-0.032373	0.096051	0.046136	0.044574	-0.005018	0.027297	-0.047677	-0.141624	-0.229872
19.945312	-0.021416	-0.019051	-0.064112	0.018093	-0.018691	0.029525	0.083929	0.103830	-0.001242	0.015267	-0.033086	-0.070895	-0.229109
19.960938	-0.050483	-0.006031	-0.038084	-0.067294	-0.022407	-0.048491	0.052544	0.091152	-0.029555	-0.078519	-0.036764	0.017722	-0.180635
19.976562	-0.039377	-0.038183	-0.030261	-0.114718	0.029744	-0.036706	-0.067643	0.071242	-0.022745	-0.164715	-0.066368	0.129448	-0.112379
19.992188	0.036823	-0.044017	-0.077062	-0.061003	0.110035	-0.010012	-0.147854	0.077954	-0.001198	-0.173555	-0.078458	0.166666	-0.028067
20.007812	0.089459	0.059571	-0.083153	0.001366	0.116402	0.010076	-0.116698	0.056738	-0.017030	-0.071984	-0.040684	0.082781	0.046586
20.023438	0.091771	0.108117	-0.029658	-0.004313	0.073186	0.056234	-0.029345	0.027981	-0.040511	0.052951	-0.010444	0.095450	0.145629
20.039062	0.061758	0.025227	0.019339	-0.040859	0.023929	0.019045	0.044358	0.004218	-0.033207	0.116046	-0.055898	0.204273	0.310705
20.054688	0.019631	-0.081129	0.040442	-0.049866	0.045326	-0.072750	0.043731	-0.045406	0.012929	0.129264	-0.102227	0.139282	0.487423
20.070312	0.037663	-0.061353	0.037485	-0.044065	0.085577	-0.035758	0.016814	-0.081763	0.045716	0.067525	-0.095110	0.003190	0.419178
20.085938	0.088066	0.111129	0.034145	-0.068101	0.055365	0.015247	0.064032	-0.055791	0.018537	0.046572	-0.032996	-0.035731	0.138304
20.101562	0.090036	0.195578	0.025199	-0.087933	0.066829	0.028820	0.120156	0.024926	-0.021236	0.058623	0.071812	-0.017581	-0.009431
20.117188	0.047596	0.091570	0.015494	-0.054551	0.055556	0.093413	0.130526	0.109299	-0.009427	-0.043650	0.135914	0.053880	-0.034949
20.132812	-0.015979	0.021499	-0.003418	0.020482	-0.029227	0.123570	0.145326	0.156507	0.029843	-0.106839	0.078029	0.095014	-0.018531
20.148438	-0.022355	0.084229	-0.002931	0.058894	-0.009693	0.107753	0.124647	0.191622	0.085872	-0.035334	0.030835	0.077909	0.081369
20.164062	0.022623	0.084712	0.045149	0.066362	0.028969	0.053754	0.081230	0.184415	0.154446	0.008341	0.110531	0.120849	0.146930
20.179688	0.033868	0.027538	0.042459	0.107744	0.023689	-0.028581	0.086715	0.129448	0.138717	-0.021930	0.143774	0.346662	0.210131
20.195312	0.055670	0.044781	0.037150	0.128803	0.115370	-0.062334	0.084255	0.051206	0.080054	-0.047293	0.085808	0.518848	0.321017
20.210938	0.089254	0.065351	0.084203	0.133132	0.235446	-0.009289	0.110393	0.007205	0.058146	-0.056496	0.052512	0.401208	0.285856
20.226562	0.078751	0.106827	0.101617	0.143735	0.275766	0.067437	0.197634	0.076651	0.045376	-0.038824	0.110416	0.284440	0.137303
20.242188	0.083316	0.125921	0.094401	0.075364	0.290472	0.066519	0.180274	0.179632	0.033031	0.062167	0.225736	0.310726	0.110671
20.257812	0.117924	0.032977	0.055797	0.002501	0.249308	0.025077	0.074738	0.187443	0.019047	0.117154	0.235711	0.305686	0.084990
20.273438	0.115404	-0.011850	0.033554	0.019411	0.132048	-0.037580	0.022975	0.078951	0.021683	0.039979	0.134056	0.222081	0.003996
20.289062	0.081496	-0.007422	0.098103	0.012102	0.106127	-0.139873	-0.032225	0.026213	0.018990	-0.028842	0.036129	0.120629	0.093757
20.304688	0.042421	-0.029857	0.124431	-0.018554	0.149130	-0.188025	-0.082873	0.062713	-0.010001	-0.114068	-0.023193	0.071069	0.229727
20.320312	0.013725	-0.028924	0.053834	0.014639	0.141165	-0.123391	-0.039358	0.024373	-0.019374	-0.163487	-0.014397	0.008724	0.194894
20.335938	0.014198	-0.022948	0.011563	0.045020	0.154082	-0.031320	0.020182	-0.058409	0.021739	-0.097864	0.011705	-0.090088	0.126421
20.351562	0.002129	0.019354	0.009319	0.020319	0.191697	-0.017807	0.017987	-0.077775	0.064651	-0.075924	-0.030156	-0.082404	0.088942
20.367188	-0.023855	0.090819	-0.015615	0.001778	0.158590	-0.060620	-0.031597	-0.044867	0.041568	-0.120295	-0.091319	-0.043562	0.045334
20.382812	-0.027986	0.134734	-0.021237	0.020975	0.076947	-0.083446	-0.074191	-0.066584	-0.016166	-0.129042	-0.122956	-0.088668	0.089342
20.398438	-0.048223	0.144243	-0.029533	0.005134	0.051534	-0.082691	-0.061136	-0.090449	-0.038945	-0.091931	-0.149994	-0.119042	0.132763
20.414062	-0.070443	0.094692	-0.071212	-0.058594	0.080210	-0.057164	-0.038888	-0.051045	-0.018500	-0.031668	-0.150326	-0.056254	0.063629
20.429688	-0.068057	0.024481	-0.090776	-0.101930	0.097313	-0.001769	-0.049203	-0.021850	-0.010411	0.050657	-0.116461	-0.012695	0.030519
20.445312	-0.036898	0.052900	-0.062821	-0.096176	0.113737	0.000110	-0.081314	0.069207	-0.019319	0.054333	-0.109497	-0.092239	0.104501
20.460938	0.009151	0.173146	-0.009524	-0.034207	0.103249	-0.068330	-0.100092	0.190249	-0.016746	-0.027708	-0.098820	-0.113692	0.160241
20.476562	0.015040	0.178040	-0.011329	0.026624	0.053220	-0.038970	-0.047560	0.238107	-0.041350	-0.040530	-0.052114	-0.083784	0.185876
20.492188	-0.000733	0.038523	-0.047995	0.023161	0.051810	0.094513	0.032039	0.249626	-0.066105	-0.013081	-0.029529	-0.096344	0.184670
20.507812	-0.009660	-0.029888	-0.042057	0.001143	0.100017	0.097477	0.049718	0.222725	-0.058093	-0.014003	-0.029407	0.082376	0.185050
20.523438	-0.001187	0.027912	-0.016949	0.015590	0.110649	-0.018582	-0.019075	0.127349	-0.024250	0.014089	-0.023511	0.232786	0.208110
20.539062	0.005039	0.104641	0.014287	0.020124	0.062496	-0.106541	-0.083796	0.029802	0.047901	0.041440	-0.030659	0.169906	0.078234
20.554688	0.000330	0.110915	0.063242	-0.030920	0.009506	-0.096053	-0.049888	0.042088	0.053411	0.016177	-0.022741	0.195940	0.044050
20.570312	0.034728	0.041246	0.073288	-0.057598	-0.039241	-0.015688	-0.001142	0.101616	-0.029263	-0.052783	0.005251	0.227740	0.238166
20.585938	0.085443	0.017070	0.006087	-0.032013	-0.046873	0.003236	-0.011472	0.119761	-0.040195	-0.111570	0.005069	0.245193	0.291914
20.601562	0.072835	0.035339	-0.039454	-0.004415	-0.018743	0.021782	-0.054814	0.114407	0.018340	-0.089985	0.019975	0.278733	0.200259
20.617188	0.015096	-0.031416	0.035617	0.031225	-0.044285	0.054128	-0.057115	0.088934	0.033305	-0.036739	0.046095	0.162828	0.166198
20.632812	-0.000916	-0.107512	0.171367	0.043081	-0.043742	-0.007579	-0.005155	0.039708	0.044378	0.021152	0.029663	0.034944	0.267012
20.648438	0.021468	-0.094738	0.193620	0.039067	0.015740	-0.098803	0.008626	0.019655	0.050327	0.063031	0.013033	-0.052849	0.275377
20.664062	0.058017	-0.023156	0.043525	0.060099	0.066517	-0.164151	-0.029741	0.046061	-0.006267	-0.029250	0.014753	-0.079494	0.106903
20.679688	0.070203	0.045662	-0.114311	0.066541	0.153180	-0.245360	-0.068402	0.032606	-0.033737	-0.115040	0.000216	0.099413	0.093313
20.695312	0.035646	0.050027	-0.138505	0.053638	0.186847	-0.238789	-0.085618	-0.025113	-0.001578	-0.056962	-0.009101	0.224641	0.191776
20.710938	0.046827	0.064525	-0.082657	0.045170	0.068728	-0.044278	-0.063956	-0.033997	0.021293	-0.006559	-0.005083	0.080580	0.179550
20.726562	0.073956	0.092312	-0.050521	0.056756	0.018708	0.089794	-0.020937	0.015581	0.019036	0.025211	-0.030650	-0.090792	0.151926
20.742188	0.029738	0.058954	-0.052556	0.074649	0.101222	0.035080	-0.006020	0.052763	0.009865	0.051357	-0.051133	-0.073472	0.127819
20.757812	-0.002273	0.038943	-0.026981	0.038589	0.114390	0.057067	-0.011806	0.056924	0.011382	0.051769	-0.038627	0.092297	0.043798
20.773438	-0.009603	0.044484	0.022150	-0.013685	0.084916	0.144876	-0.022688	-0.000408	0.018136	0.090329	-0.030011	0.072909	0.005197
20.789062	-0.049552	0.020951	0.023368	-0.028111	0.073898	0.069939	-0.037515	-0.088796	0.026858	0.088116	-0.018726	-0.153691	0.012722
20.804688	-0.066614	-0.038281	-0.033423	-0.037950	0.047766	-0.073760	-0.031801	-0.087738	0.001960	0.024154	-0.027077	-0.207746	-0.006821
20.820312	-0.025282	-0.081678	-0.076655	-0.063293	0.048230	-0.097223	0.005404	0.005100	-0.038629	-0.001666	-0.090033	-0.179566	-0.016601
20.835938	0.027031	-0.091593	-0.042765	-0.099664	0.006350	-0.072107	0.025800	0.077976	-0.001818	0.001645	-0.141648	-0.177512	-0.073287
20.851562	0.033768	-0.083040	0.002367	-0.104632	-0.086065	-0.067589	-0.020926	0.044232	0.050207	-0.051280	-0.129440	-0.118577	-0.210351
20.867188	-0.014304	-0.053194	0.015655	-0.063796	-0.030616	-0.003703	-0.076249	-0.012584	0.024905	-0.167022	-0.095282	-0.010693	-0.194237
20.882812	-0.063512	-0.033644	0.032271	-0.023351	0.098438	-0.006637	-0.068040	-0.043889	-0.020780	-0.160743	-0.095425	0.126940	-0.002662
20.898438	-0.055045	0.015726	-0.007616	-0.012133	0.082091	-0.153812	-0.017656	-0.125690	-0.038823	-0.047912	-0.111843	0.184240	0.071317
20.914062	-0.018857	0.084100	-0.077490	-0.006294	0.001189	-0.234191	0.014515	-0.170222	-0.041313	-0.006138	-0.102645	0.200658	0.046689
20.929688	-0.022735	0.092907	-0.049395	-0.003178	-0.001994	-0.176840	0.014262	-0.122672	-0.029973	0.018706	-0.097077	0.195087	0.111755
20.945312	-0.042206	0.059246	0.038336	-0.022103	0.008460	-0.115398	-0.015674	-0.064816	0.006100	0.046893	-0.124216	0.099998	0.134223
20.960938	-0.026128	0.030817	0.069788	-0.018382	0.008715	-0.091873	-0.061725	-0.028888	0.029166	0.025883	-0.111287	0.001354	0.030529
20.976562	-0.013718	0.002547	-0.006628	0.016485	0.126497	-0.033997	-0.068650	-0.019046	0.023634	0.010660	-0.047903	-0.064388	0.025109
20.992188	-0.048392	-0.045164	-0.127311	0.047835	0.220745	-0.015224	-0.042359	-0.024625	0.028640	0.036336	-0.043283	-0.133437	0.064144
21.007812	-0.088677	-0.051007	-0.172919	0.028858	0.094180	-0.094705	-0.018514	-0.013527	0.029050	0.016535	-0.064806	-0.165048	-0.005328
21.023438	-0.089580	-0.012415	-0.113899	-0.028264	-0.046735	-0.089583	-0.008304	0.052758	0.022816	-0.064871	-0.046533	-0.175732	-0.046043
21.039062	-0.057324	-0.012273	-0.041060	-0.036904	-0.028212	0.015978	-0.036483	0.126616	0.020231	-0.064381	-0.000004	-0.188251	-0.035040
21.054688	-0.014474	-0.020852	-0.046516	-0.041801	0.010668	0.002947	-0.043228	0.156893	0.016766	0.051639	0.027409	-0.114866	0.012238
21.070312	0.030734	0.048134	-0.087517	-0.042608	-0.024263	-0.061935	0.024546	0.206666	0.046197	0.137851	-0.004519	0.042203	0.112906
21.085938	0.051120	0.148323	-0.110455	0.011184	-0.014645	0.041982	0.063652	0.271440	0.108913	0.082913	0.041386	0.192738	0.207632
21.101562	0.049202	0.160986	-0.097441	0.060120	0.142364	0.151207	0.045239	0.245648	0.117408	-0.027059	0.123188	0.287231	0.281492
21.117188	0.083009	0.104998	-0.041127	0.109400	0.298385	0.119791	0.095077	0.129620	0.080553	-0.071211	0.098794	0.228862	0.286657
21.132812	0.088651	0.096729	0.020273	0.131322	0.238055	0.070714	0.168519	0.059038	0.076120	-0.061687	0.088048	0.036306	0.185569
21.148438	0.046411	0.153863	0.067177	0.098757	0.094725	0.067458	0.177759	0.095257	0.059848	-0.003309	0.084395	-0.002091	0.066343
21.164062	0.072293	0.151590	0.083657	0.064841	0.109219	0.113067	0.223032	0.152003	0.052630	0.052646	0.055242	0.141319	-0.004172
21.179688	0.142473	0.073206	0.068304	0.046223	0.165325	0.152515	0.263348	0.192764	0.100615	0.049725	0.122919	0.197288	-0.031748
21.195312	0.165016	0.028384	0.067016	0.062067	0.120412	0.114193	0.214767	0.191364	0.096185	0.057499	0.222822	0.237935	0.096516
21.210938	0.152881	0.063496	0.085544	0.085473	0.115007	0.053902	0.176349	0.128243	0.035694	0.068093	0.228671	0.299558	0.280280
21.226562	0.163327	0.163884	0.102651	0.084691	0.225054	0.057567	0.204688	0.125279	0.022868	0.099256	0.197928	0.198178	0.255045
21.242188	0.165371	0.183289	0.096215	0.062240	0.294476	0.041739	0.249900	0.201641	0.025436	0.177186	0.177230	0.032820	0.180415
21.257812	0.137461	0.089220	0.067363	0.018823	0.240762	0.057265	0.217881	0.249811	0.028719	0.155333	0.138883	-0.041588	0.146576
21.273438	0.105424	0.016861	0.032083	0.013670	0.157054	0.138810	0.122385	0.216738	0.039011	0.073477	0.090113	-0.059367	0.049847
21.289062	0.057646	0.021889	-0.017546	0.016613	0.140460	0.120317	0.112190	0.098645	0.011211	0.034853	0.053945	-0.126459	0.049464
21.304688	0.018660	0.102167	-0.017870	-0.002757	0.156875	0.030835	0.156737	-0.016576	-0.000565	-0.003324	0.081103	-0.175867	0.022910
21.320312	0.007457	0.121681	0.024952	0.011715	0.076393	-0.095305	0.110846	-0.048219	0.029584	0.027020	0.132365	-0.157967	-0.106348
21.335938	0.005653	0.003660	0.020456	0.023303	-0.005574	-0.149396	0.036701	-0.014659	0.024089	0.132574	0.099776	-0.244506	0.026847
21.351562	-0.006819	-0.066113	-0.015647	-0.002034	0.039210	0.035673	0.007204	0.059070	-0.026433	0.184932	-0.001518	-0.315871	0.198629
21.367188	-0.011534	-0.049464	-0.021922	-0.035524	0.101290	0.187928	-0.012692	0.088475	-0.042804	0.129218	-0.061273	-0.089088	0.136780
21.382812	-0.004006	-0.052807	0.019723	-0.011493	0.111116	0.050295	0.005124	0.034118	0.007754	0.027821	-0.002922	0.145904	0.080599
21.398438	-0.024398	-0.007091	0.038285	0.020575	0.091506	-0.107643	0.040188	0.012459	0.029148	-0.040094	0.045708	0.044303	0.034555
21.414062	-0.043585	0.017638	-0.000094	-0.018298	0.070735	-0.065909	0.040172	0.033414	-0.026757	-0.028256	-0.011612	-0.147314	-0.015227
21.429688	-0.023739	-0.034706	-0.029027	-0.031881	0.074373	0.017924	0.009011	0.003960	-0.066278	-0.009501	-0.084957	-0.235968	0.010612
21.445312	0.004847	-0.036724	-0.034588	-0.024793	0.057619	-0.022618	-0.056475	-0.000187	-0.078083	-0.100455	-0.146340	-0.250007	0.044779
21.460938	0.021365	-0.072450	-0.019542	-0.042666	-0.031854	-0.053080	-0.111939	0.086402	-0.089454	-0.158343	-0.150789	-0.232928	-0.051148
21.476562	0.006621	-0.185438	0.016978	-0.014237	-0.046145	0.029457	-0.106447	0.135677	-0.069943	-0.080206	-0.100544	-0.221152	-0.134531
21.492188	-0.034328	-0.187547	0.032661	0.006784	0.035249	-0.025453	-0.084769	0.111401	-0.028142	-0.032463	-0.077641	-0.135709	0.021562
21.507812	-0.037632	-0.069966	0.014339	-0.031825	0.062827	-0.168393	-0.090577	0.077440	-0.005231	-0.024315	-0.053906	-0.033859	0.133477
21.523438	-0.023431	0.038788	-0.057092	-0.052799	0.034562	-0.153327	-0.100955	0.059832	-0.017833	0.016609	-0.025508	-0.035095	0.026095
21.539062	0.001574	0.122603	-0.073356	-0.047001	0.016879	-0.080030	-0.082540	0.067346	0.001986	0.027802	0.007143	-0.052223	-0.101320
21.554688	0.044410	0.152643	0.040925	0.026515	0.076437	-0.037961	-0.009311	0.079473	0.055976	0.032547	0.051456	0.043823	-0.122677
21.570312	0.056390	0.178925	0.071478	0.123284	0.143636	-0.020578	0.092002	0.121979	0.079106	0.017280	0.098951	0.110424	-0.033727
21.585938	0.060379	0.248099	0.015501	0.125858	0.123355	-0.034130	0.126745	0.126360	0.071298	-0.008001	0.187785	-0.030921	0.045511
21.601562	0.067379	0.253795	0.026796	0.083598	0.064139	-0.044251	0.107106	0.050172	0.055487	0.053677	0.198424	-0.205702	0.015937
21.617188	0.081558	0.148430	0.054754	0.007355	0.026856	0.001846	0.142456	0.064905	0.038645	0.103707	0.118790	-0.218494	0.004136
21.632812	0.104692	-0.001689	0.085315	-0.075218	-0.030339	0.038036	0.145714	0.144853	0.010975	0.087630	0.098385	-0.092164	0.119772
21.648438	0.114062	-0.074272	0.102591	-0.060257	-0.128296	-0.018456	0.057093	0.157071	0.019777	0.031366	0.063353	0.053921	0.214546
21.664062	0.123482	-0.057280	0.064238	0.023671	-0.164229	-0.027032	0.027465	0.157681	0.077172	-0.037145	0.009549	0.141828	0.184918
21.679688	0.115337	-0.026678	0.023984	0.072433	-0.124094	0.008002	0.085964	0.192620	0.118123	-0.025656	0.047044	0.107240	0.055171
21.695312	0.073166	0.032069	-0.030509	0.076159	-0.082253	-0.045308	0.105794	0.188307	0.098151	0.023454	0.103723	0.004747	-0.108286
21.710938	0.043489	0.110398	-0.120580	0.051888	-0.008560	-0.055427	0.053687	0.145354	0.045254	0.050517	0.079260	0.034414	-0.128600
21.726562	0.038447	0.120417	-0.130677	-0.016665	0.089271	-0.031282	0.014819	0.150664	0.006879	0.041086	0.017189	0.032778	0.017796
21.742188	0.046261	0.052392	-0.029598	-0.059013	0.089712	-0.111469	0.029888	0.148008	-0.037231	0.039977	-0.025283	-0.037235	0.110817
21.757812	0.055553	-0.011850	0.025486	-0.041943	0.019869	-0.115518	0.085555	0.118545	-0.047141	0.121848	-0.028100	0.076676	0.061778
21.773438	0.032707	-0.033605	0.015885	0.003028	-0.027732	-0.001682	0.117297	0.107453	-0.001566	0.163735	0.017833	0.100618	-0.070239
21.789062	0.003695	-0.041548	0.043606	0.068340	-0.045731	0.017696	0.077744	0.084567	0.011431	0.096364	0.039485	-0.117013	-0.211581
21.804688	-0.004504	-0.065590	0.048222	0.072423	-0.023094	-0.039654	0.003154	0.068910	-0.014102	0.078059	-0.010586	-0.208344	-0.290875
21.820312	-0.007198	-0.102241	-0.020972	-0.007895	-0.046250	-0.101234	-0.064114	0.067016	-0.014371	0.098231	-0.074291	-0.052605	-0.226458
21.835938	-0.003367	-0.111442	-0.102217	-0.060601	-0.128191	-0.161837	-0.074860	0.055551	0.014095	0.027723	-0.102266	0.095119	-0.010016
21.851562	0.010229	-0.057125	-0.112672	-0.035927	-0.067093	-0.137031	-0.007209	0.030406	0.042068	-0.033832	-0.081363	0.012192	0.197185
21.867188	0.004328	0.008786	-0.056665	-0.017417	0.067659	-0.039785	0.066626	-0.033348	0.056426	-0.028612	-0.039247	-0.216993	0.259919
21.882812	-0.033594	-0.043368	-0.037794	-0.022741	0.039475	0.044558	0.081572	-0.087552	0.039850	-0.030317	-0.028068	-0.353229	0.131349
21.898438	-0.064020	-0.148258	-0.033442	-0.003150	-0.011800	0.037397	0.038953	-0.098150	0.010486	0.034831	-0.049645	-0.316741	-0.022718
21.914062	-0.074609	-0.116753	-0.004063	-0.009045	0.024255	-0.091112	-0.020597	-0.103749	0.016692	0.183162	-0.108546	-0.232658	-0.026124
21.929688	-0.073435	-0.020400	-0.026387	-0.043884	0.054707	-0.163282	-0.029193	-0.100936	0.016713	0.214948	-0.180276	-0.136289	-0.027142
21.945312	-0.057933	-0.021993	-0.082778	-0.011480	0.049974	-0.074294	0.017769	-0.072510	-0.018242	0.111404	-0.168861	-0.015136	-0.121096
21.960938	-0.028852	-0.078032	-0.080650	0.035917	0.013538	0.027086	0.052827	0.016054	-0.044496	0.008606	-0.114273	0.060149	-0.160847
21.976562	-0.009300	-0.063565	-0.028036	-0.000371	-0.025128	0.063856	0.011784	0.103178	-0.044519	-0.082073	-0.109538	0.039965	-0.072157
21.992188	0.016239	-0.004993	-0.022192	-0.041328	-0.066957	0.068890	-0.074528	0.045042	0.008327	-0.063191	-0.108618	-0.002174	-0.004454
22.007812	0.073257	0.053084	-0.047121	-0.007783	-0.073766	0.026726	-0.083736	-0.047679	0.068547	0.028616	-0.062380	0.149443	-0.010673
22.023438	0.132838	0.135680	0.018129	0.059953	0.014409	0.004684	-0.015597	0.048796	0.072675	-0.016808	0.079578	0.279516	-0.014070
22.039062	0.158732	0.184676	0.106623	0.102440	0.153501	0.099710	0.038767	0.227788	0.087723	-0.064469	0.242904	0.193376	-0.002799
22.054688	0.183159	0.238264	0.122883	0.104234	0.250016	0.261768	0.089385	0.370398	0.172983	0.016018	0.313574	0.142587	0.055148
22.070312	0.231360	0.332304	0.137306	0.133832	0.239262	0.353139	0.150423	0.496800	0.241788	0.112836	0.368768	0.151254	0.144087
22.085938	0.237513	0.322582	0.144493	0.223285	0.225757	0.311265	0.258121	0.539650	0.236296	0.219354	0.433722	0.140070	0.145042
22.101562	0.203849	0.241520	0.141708	0.283297	0.279722	0.263168	0.396162	0.495979	0.217551	0.237123	0.431540	0.233527	0.031209
22.117188	0.176321	0.212343	0.181051	0.283590	0.214560	0.241646	0.397848	0.405917	0.209407	0.098726	0.349180	0.433126	0.001849
22.132812	0.154598	0.169742	0.211188	0.227236	0.121201	0.163378	0.281982	0.295162	0.195611	-0.001905	0.260210	0.490418	0.127514
22.148438	0.105868	0.137394	0.180384	0.148108	0.190995	0.106839	0.253470	0.194532	0.196447	0.008746	0.193880	0.449605	0.219916
22.164062	0.059435	0.195940	0.130337	0.101816	0.242545	0.102959	0.274819	0.119237	0.208084	0.073913	0.137320	0.376690	0.183759
22.179688	0.042137	0.196266	0.086818	0.082911	0.186626	0.135411	0.204112	0.081310	0.173681	0.097690	0.091889	0.271379	0.087772
22.195312	-0.013013	0.114271	0.034430	0.084506	0.156658	0.189257	0.118104	0.060323	0.129301	-0.021822	0.085476	0.271157	-0.011270
22.210938	-0.050880	0.086956	-0.012781	0.045102	0.218256	0.166285	0.094427	0.040426	0.114351	-0.070130	0.103601	0.290808	-0.087640
22.226562	-0.005085	0.119150	-0.069364	-0.039717	0.231566	0.124449	0.099404	0.072369	0.113633	0.054808	0.077063	0.217972	-0.075123
22.242188	0.014340	0.173749	-0.090027	-0.084469	0.067185	0.128003	0.105614	0.137281	0.106141	0.075909	0.017954	0.081159	-0.022568
22.257812	-0.025432	0.166704	-0.029217	-0.106028	-0.081875	0.083974	0.132536	0.130225	0.058193	-0.013812	-0.050355	-0.043436	-0.001021
22.273438	-0.030253	0.120853	0.044159	-0.123974	-0.065516	0.002261	0.167051	0.075857	0.015953	-0.093644	-0.069580	-0.097187	0.057796
22.289062	-0.001045	0.111970	0.075112	-0.099843	-0.059099	-0.025595	0.171082	0.053016	0.045467	-0.136528	-0.028934	-0.047360	0.111911
22.304688	0.013901	0.081963	0.066357	-0.082839	-0.069817	0.038248	0.166507	0.066737	0.085507	-0.056773	-0.035180	0.004389	0.071869
22.320312	0.019939	-0.014812	0.018473	-0.096386	0.008373	0.125344	0.139634	0.053372	0.030997	0.042856	-0.073501	0.016851	0.018457
22.335938	0.016568	-0.082178	-0.045513	-0.081812	0.050536	0.121125	0.086758	-0.051186	-0.039001	0.052074	-0.095419	0.044007	0.047972
22.351562	-0.005803	-0.057615	-0.080519	-0.051126	0.044544	0.052226	0.060811	-0.125354	-0.031868	0.024223	-0.116165	0.062713	0.093633
22.367188	-0.045992	-0.073508	-0.099837	-0.038887	0.074659	-0.011926	0.047627	-0.043703	-0.041887	-0.025164	-0.104596	0.068348	0.077047
22.382812	-0.055710	-0.097639	-0.061661	-0.048044	0.089207	-0.019293	0.002040	0.027458	-0.088420	-0.048274	-0.088285	0.053453	0.056076
22.398438	0.000025	-0.074367	0.000287	-0.064133	0.068669	0.043844	-0.038616	-0.026004	-0.088438	-0.035664	-0.109571	0.103415	0.055625
22.414062	0.041107	-0.039399	-0.065381	-0.069355	-0.008810	0.039660	-0.046232	-0.072007	-0.069897	-0.046212	-0.101208	0.115325	-0.000888
22.429688	0.032389	0.009422	-0.162809	-0.040120	-0.091280	-0.037920	-0.063016	-0.053262	-0.071202	-0.083921	-0.057161	0.011677	-0.106401
22.445312	0.004118	-0.028428	-0.120003	0.025152	-0.129847	-0.101475	-0.072027	-0.016392	-0.066355	-0.120916	-0.039625	-0.013208	-0.073249
22.460938	-0.020767	-0.077786	-0.040493	0.036300	-0.210677	-0.126634	-0.051702	0.001093	-0.039457	-0.112842	-0.027966	-0.015175	0.092566
22.476562	-0.026221	-0.065380	-0.003862	0.009481	-0.206464	-0.029378	-0.059722	-0.000963	-0.024981	-0.062704	0.011320	-0.103301	0.154943
22.492188	-0.007836	-0.045563	0.023903	0.048092	0.034571	0.099505	-0.076184	0.020645	-0.004307	-0.010892	0.040695	-0.079124	0.081103
22.507812	0.075937	0.059213	0.014594	0.119320	0.282991	0.129523	-0.041020	0.057317	0.100236	0.079049	0.092208	0.155159	0.023710
22.523438	0.176569	0.217965	0.012248	0.182245	0.267710	0.149064	0.035842	0.049179	0.213983	0.251401	0.211767	0.338219	0.098651
22.539062	0.218006	0.311227	0.079100	0.196218	0.170503	0.203541	0.133192	0.077470	0.260547	0.305127	0.333350	0.295609	0.157604
22.554688	0.224050	0.291169	0.155733	0.209501	0.181264	0.255680	0.193942	0.194077	0.268089	0.147954	0.398127	0.138989	0.185388
22.570312	0.233264	0.207572	0.141613	0.276652	0.195879	0.399653	0.223336	0.253100	0.221910	0.059117	0.392794	0.119324	0.342120
22.585938	0.229548	0.186577	0.089306	0.259016	0.204696	0.545572	0.263515	0.239822	0.173378	0.126189	0.338768	0.305280	0.455517
22.601562	0.183291	0.212350	0.085279	0.154611	0.191659	0.451262	0.263395	0.223649	0.216601	0.138872	0.255025	0.282681	0.444628
22.617188	0.139974	0.190729	0.105739	0.100828	0.123812	0.253736	0.212545	0.204440	0.264283	0.014217	0.213702	0.055184	0.385283
22.632812	0.116827	0.146647	0.133010	0.123537	0.070362	0.159168	0.194861	0.193348	0.208469	-0.040219	0.216790	0.118629	0.265807
22.648438	0.116703	0.141660	0.120106	0.139452	0.043363	0.121378	0.223678	0.173104	0.148811	0.058493	0.169263	0.249348	0.170852
22.664062	0.155652	0.170879	0.032854	0.117244	0.018846	0.078756	0.212971	0.123631	0.165771	0.121141	0.105364	0.190059	0.136408
22.679688	0.159375	0.209079	-0.024990	0.084698	0.047202	0.065559	0.168626	0.031272	0.147112	0.102853	0.060180	0.131564	0.073301
22.695312	0.084851	0.179772	0.046080	0.060035	0.147399	0.020313	0.182687	-0.027819	0.050281	0.067309	0.023140	0.133568	0.026254
22.710938	0.026233	0.055239	0.162047	0.049247	0.239503	-0.022979	0.233720	0.013011	-0.008338	0.024845	0.030854	0.140223	0.006292
22.726562	0.042396	-0.004181	0.190947	0.015983	0.228845	0.050819	0.217199	0.050379	0.006297	-0.021510	0.062436	0.103824	-0.035312
22.742188	0.044066	0.005292	0.131780	0.001944	0.098019	0.105300	0.176583	0.049397	0.019881	-0.053692	0.066003	0.205165	-0.053694
22.757812	-0.017576	-0.063201	0.091297	0.012175	-0.013965	0.088039	0.168512	0.057120	0.001405	-0.023690	0.048989	0.316342	-0.138696
22.773438	-0.071695	-0.069932	0.129866	-0.012902	-0.020292	0.033932	0.137825	0.087248	0.001079	0.022793	0.018583	0.149892	-0.196645
22.789062	-0.057883	0.040089	0.166789	-0.041800	-0.009709	-0.071909	0.110694	0.162854	0.046765	-0.037944	0.000969	-0.047954	-0.079947
22.804688	-0.025470	0.078970	0.126713	-0.054192	0.035467	-0.144532	0.121586	0.195959	0.076724	-0.101092	-0.017666	-0.077477	0.032471
22.820312	-0.040255	0.047067	0.068129	-0.052388	0.128642	-0.107696	0.130660	0.099317	0.050516	-0.033616	-0.042265	0.002623	0.027989
22.835938	-0.045216	0.002531	0.061619	-0.057367	0.133218	-0.034816	0.092009	-0.012747	0.026224	0.013304	-0.060572	0.124527	-0.058545
22.851562	-0.021596	-0.038267	0.048237	-0.106819	0.040330	-0.059588	0.016678	-0.053442	0.003648	-0.047110	-0.083302	0.181532	-0.115400
22.867188	-0.026961	-0.044231	-0.036039	-0.145069	-0.030437	-0.127101	-0.020416	-0.033427	-0.048247	-0.086022	-0.038404	0.055458	-0.032204
22.882812	-0.034486	-0.032873	-0.081164	-0.118741	-0.051652	-0.131796	-0.002634	0.003356	-0.068465	-0.018766	0.009644	-0.098880	0.029413
22.898438	-0.009512	-0.023720	-0.039199	-0.094389	-0.051469	-0.081380	0.032465	-0.013619	-0.021413	0.016342	-0.035113	-0.072375	-0.062091
22.914062	0.001371	-0.009971	-0.023157	-0.092974	-0.027841	-0.052445	0.042954	-0.054404	0.039592	-0.024680	-0.075159	-0.103764	-0.132399
22.929688	-0.033113	-0.025163	-0.015988	-0.055771	-0.023212	-0.102203	0.013646	-0.065359	0.058456	0.000261	-0.070422	-0.289506	-0.132342
22.945312	-0.069659	-0.066291	-0.009401	-0.003781	0.010378	-0.110715	-0.019343	-0.085495	0.037222	0.062724	-0.052206	-0.312071	-0.031452
22.960938	-0.082079	-0.033802	-0.055214	0.034159	0.108821	-0.042839	-0.022167	-0.131071	0.006635	0.061270	-0.006227	-0.071765	0.101158
22.976562	-0.036774	0.044400	-0.064184	0.074370	0.190763	0.011881	0.045420	-0.108622	0.003407	0.019814	0.089346	0.156111	0.027841
22.992188	0.108188	0.131962	0.032743	0.114208	0.269963	0.027658	0.148776	0.041130	0.065094	0.039511	0.263159	0.181558	-0.071054
23.007812	0.236571	0.245934	0.156920	0.178250	0.333487	0.038168	0.206803	0.193996	0.181541	0.116210	0.412609	0.073609	0.097240
23.023438	0.299296	0.305285	0.244311	0.290015	0.297547	0.150196	0.242232	0.247384	0.309264	0.177629	0.437069	-0.003525	0.342593
23.039062	0.345009	0.290673	0.304067	0.394882	0.216650	0.219978	0.283837	0.300691	0.389544	0.195045	0.437928	0.131318	0.292822
23.054688	0.293488	0.266965	0.302336	0.450670	0.234126	0.177800	0.311424	0.389213	0.372663	0.163508	0.437664	0.270947	0.134115
23.070312	0.191399	0.227150	0.248865	0.450668	0.294598	0.208630	0.343653	0.423838	0.288303	0.122950	0.346035	0.173201	0.183591
23.085938	0.181949	0.141270	0.226586	0.365967	0.256091	0.194620	0.373265	0.397132	0.191805	0.120131	0.214754	0.049219	0.220108
23.101562	0.218972	0.082017	0.261882	0.270653	0.171552	0.097586	0.348680	0.315609	0.133801	0.153835	0.169011	0.050238	0.074623
23.117188	0.202856	0.066035	0.253433	0.237933	0.149738	0.073045	0.300175	0.198715	0.121962	0.125308	0.188868	0.087606	-0.034914
23.132812	0.140203	0.060553	0.135414	0.169999	0.167230	0.140442	0.253044	0.088505	0.092662	0.042301	0.173319	0.074360	0.083254
23.148438	0.087551	0.057151	0.014923	0.065055	0.148718	0.194909	0.203262	0.000331	0.024445	0.023964	0.097734	0.013552	0.146885
23.164062	0.054395	0.018623	-0.030670	0.037507	0.070103	0.156254	0.173987	-0.032883	-0.000167	0.014871	0.059517	-0.063439	0.008113
23.179688	0.020927	0.002144	-0.011597	0.050616	0.011850	0.087614	0.142355	0.001578	0.034735	-0.016400	0.092497	-0.050845	-0.049050
23.195312	0.012129	0.024374	0.001265	0.018977	0.041710	0.041397	0.126608	0.041033	0.023952	0.002092	0.073379	0.019655	0.024925
23.210938	0.014449	0.021658	-0.024098	-0.021530	0.053666	0.027700	0.152850	-0.015262	-0.037373	0.025827	0.008748	0.020258	0.124271
23.226562	0.001792	-0.003382	-0.007469	-0.050480	0.053061	-0.036464	0.162534	-0.109566	-0.057130	0.005372	-0.014412	-0.076453	0.071835
23.242188	0.016561	-0.005549	0.025900	-0.089393	0.062534	-0.061988	0.153605	-0.118642	-0.024962	-0.020939	-0.027060	-0.158834	-0.063174
23.257812	0.022229	0.037135	-0.009701	-0.088221	0.040919	0.041701	0.131569	-0.050094	0.000494	-0.045725	-0.034472	-0.034585	-0.040451
23.273438	-0.022490	0.025628	-0.060054	-0.041322	0.090807	0.086076	0.067832	0.035086	-0.010313	-0.083445	-0.021213	0.109934	-0.050781
23.289062	-0.073833	-0.025191	-0.030449	-0.027731	0.133965	0.119427	0.011055	0.028322	-0.039699	-0.092690	0.000705	0.117296	-0.220013
23.304688	-0.115719	0.005016	0.021551	-0.049315	0.090203	0.132187	-0.013335	-0.083304	-0.032431	-0.093851	0.030624	0.143772	-0.247923
23.320312	-0.134881	0.043553	-0.011866	-0.050844	0.051661	0.029430	-0.006505	-0.143301	-0.016839	-0.098765	-0.006020	0.138252	-0.141877
23.335938	-0.125489	0.029645	-0.068790	-0.017843	0.029058	0.012158	0.027773	-0.094900	-0.059120	-0.042776	-0.118487	-0.030302	-0.139480
23.351562	-0.088998	0.006689	-0.058196	-0.002500	0.021420	0.045405	0.025203	0.000095	-0.111898	0.004465	-0.173465	-0.187039	-0.138658
23.367188	-0.036766	0.006915	-0.038074	-0.022388	0.030378	-0.004655	-0.004711	0.045056	-0.111692	-0.010628	-0.140170	-0.168582	-0.068851
23.382812	0.002321	0.019984	-0.088018	-0.013211	0.039987	-0.041933	-0.015483	0.027438	-0.075489	-0.020824	-0.086263	-0.151618	-0.032551
23.398438	0.011498	-0.043723	-0.159108	-0.004558	0.029160	-0.084406	0.001011	0.069693	-0.047453	-0.028749	-0.051545	-0.183500	-0.051105
23.414062	0.000162	-0.133419	-0.160358	-0.025925	0.021858	-0.198189	0.031915	0.140859	-0.016125	-0.068117	-0.054239	-0.108120	-0.078390
23.429688	-0.004015	-0.070952	-0.087723	-0.023118	0.067327	-0.236428	0.011567	0.136196	0.047436	-0.087343	-0.037464	-0.039675	-0.095268
23.445312	0.018762	0.051048	0.018409	0.037810	0.104948	-0.125642	-0.004219	0.051342	0.106792	-0.035346	0.022586	-0.016895	0.002873
23.460938	0.082264	0.067698	0.098864	0.124649	0.087642	0.009390	0.049304	-0.002660	0.139888	0.049029	0.096029	0.103175	0.151763
23.476562	0.162100	0.102193	0.129681	0.144582	0.122025	0.111090	0.104554	0.112091	0.207578	0.132140	0.211138	0.167331	0.175558
23.492188	0.225185	0.239963	0.092989	0.179633	0.255914	0.135635	0.192562	0.286423	0.296780	0.191884	0.330149	0.264521	0.101607
23.507812	0.261941	0.381353	0.062131	0.312252	0.346112	0.087411	0.316097	0.379874	0.335773	0.188316	0.397928	0.600497	0.061780
23.523438	0.280054	0.475530	0.155486	0.405363	0.321865	0.115888	0.405155	0.452032	0.381458	0.128786	0.420335	0.741315	0.254961
23.539062	0.265683	0.448968	0.248880	0.377462	0.252115	0.181688	0.485814	0.452134	0.420823	0.061758	0.395729	0.510270	0.437544
23.554688	0.218541	0.340150	0.259322	0.276712	0.184643	0.137213	0.520126	0.328877	0.359041	0.023665	0.329434	0.262690	0.291830
23.570312	0.186183	0.345136	0.238146	0.216802	0.175791	0.035751	0.402559	0.223954	0.295331	0.069874	0.232401	0.063191	0.077010
23.585938	0.163365	0.349697	0.181251	0.244861	0.185372	-0.042850	0.250446	0.171070	0.295605	0.184189	0.118307	-0.028707	0.038841
23.601562	0.123528	0.235864	0.136776	0.276314	0.172670	-0.047015	0.231941	0.131026	0.282787	0.178107	0.071473	0.094543	0.072022
23.617188	0.095737	0.170931	0.152490	0.223750	0.192551	-0.003112	0.247019	0.147558	0.218269	0.065079	0.105846	0.170942	0.062568
23.632812	0.100934	0.124756	0.179202	0.115085	0.209052	0.022790	0.192168	0.148211	0.132342	0.088242	0.109440	0.049312	0.102020
23.648438	0.109167	0.010086	0.147107	0.066146	0.216169	0.041797	0.118436	0.032912	0.075594	0.174330	0.088898	0.002421	0.129753
23.664062	0.109778	-0.043082	0.080429	0.081163	0.243528	0.007281	0.093577	-0.063204	0.044471	0.125984	0.039213	0.065541	0.097413
23.679688	0.076635	0.003160	0.030276	0.081055	0.246999	-0.096930	0.100964	-0.025229	0.027538	0.065419	-0.048217	-0.008143	0.057313
23.695312	0.024154	0.030328	0.005273	0.079459	0.238053	-0.143227	0.051215	0.060781	0.014485	0.060405	-0.060790	-0.102381	-0.077901
23.710938	0.025531	-0.006658	0.007264	0.082332	0.214735	-0.092699	-0.033958	0.034368	0.012668	0.016906	-0.010892	-0.041139	-0.142229
23.726562	0.019721	-0.029767	0.057587	0.060882	0.136369	-0.073824	-0.038459	-0.076357	0.059241	-0.001559	-0.011241	0.127500	-0.062374
23.742188	-0.022531	0.010968	0.154877	0.030650	0.074900	-0.098484	0.034547	-0.089283	0.090378	0.034343	-0.068895	0.298507	-0.053256
23.757812	-0.031750	0.051547	0.178818	0.004506	0.013647	-0.024375	0.139698	-0.018359	0.040961	0.042349	-0.097628	0.201616	-0.101482
23.773438	-0.020236	-0.001559	0.090261	-0.015013	-0.076139	0.084640	0.229399	0.030616	0.005372	0.071069	-0.074059	-0.126492	-0.132780
23.789062	-0.026485	-0.111095	-0.015616	-0.017338	-0.075119	0.074411	0.224331	0.003011	0.025851	0.127879	-0.032065	-0.240622	-0.094909
23.804688	-0.053218	-0.135089	-0.061287	0.023885	0.011662	0.018809	0.160246	-0.091637	0.014887	0.066509	-0.016887	-0.148776	0.020574
23.820312	-0.064998	-0.102124	-0.046891	0.033677	0.068381	-0.046661	0.098687	-0.105520	-0.015701	-0.021847	-0.053912	-0.133402	0.172051
23.835938	-0.058697	-0.109501	-0.066123	-0.022030	0.074551	-0.126659	0.054226	-0.014256	-0.016556	0.000433	-0.072714	-0.176799	0.272479
23.851562	-0.048977	-0.107689	-0.070549	-0.023887	0.050888	-0.069731	0.022255	0.020353	-0.043740	0.022979	-0.037093	-0.152311	0.105254
23.867188	-0.033641	-0.093945	0.002537	0.017645	-0.020297	0.093168	0.007650	0.047893	-0.080392	0.032884	-0.006998	-0.011246	-0.095716
23.882812	0.025275	-0.075637	0.037039	0.014950	-0.042901	0.081948	0.033923	0.108268	0.024840	0.054727	0.053056	0.173113	-0.043869
23.898438	0.145263	0.038989	0.041987	0.076397	0.026334	-0.065343	0.059673	0.122635	0.207984	0.039885	0.155284	0.293721	0.110666
23.914062	0.212412	0.179410	0.089649	0.287155	0.059825	-0.068975	0.065327	0.188518	0.267386	0.037927	0.174108	0.299898	0.269325
23.929688	0.244479	0.195168	0.144625	0.408815	0.095781	-0.000852	0.070164	0.260185	0.280172	0.061889	0.185927	0.114987	0.219984
23.945312	0.291098	0.118015	0.175293	0.380394	0.207331	-0.010980	0.124682	0.193990	0.323972	0.054859	0.235016	-0.002305	0.099451
23.960938	0.257401	0.161854	0.207555	0.370534	0.280455	0.035200	0.272047	0.148579	0.355109	0.040468	0.245742	0.164291	0.230365
23.976562	0.216261	0.353932	0.253702	0.343928	0.233864	0.149648	0.386051	0.195033	0.401492	0.071478	0.344183	0.290516	0.327303
23.992188	0.250943	0.401508	0.263776	0.280474	0.190217	0.200296	0.424139	0.208859	0.413676	0.135736	0.477667	0.308921	0.227313
24.007812	0.249112	0.290044	0.269308	0.241860	0.230845	0.204419	0.438453	0.224339	0.352661	0.181896	0.465663	0.330388	0.080770
24.023438	0.202548	0.204407	0.254477	0.233490	0.273225	0.176313	0.419862	0.220318	0.285629	0.150344	0.347270	0.276986	0.011927
24.039062	0.205010	0.151910	0.188964	0.218346	0.310545	0.143793	0.368265	0.123943	0.267642	0.060758	0.254927	0.128632	0.069762
24.054688	0.195125	0.104897	0.157120	0.159304	0.314000	0.086104	0.311360	0.059244	0.268230	0.037651	0.237676	0.016174	0.122763
24.070312	0.140888	0.077924	0.155803	0.082352	0.225747	-0.001190	0.338048	0.116857	0.203015	0.077035	0.239233	-0.006496	0.045249
24.085938	0.108179	0.063104	0.102549	0.043008	0.114764	-0.000184	0.359573	0.139714	0.120357	0.089952	0.221969	-0.019361	-0.028472
24.101562	0.069149	0.041510	0.029882	0.033378	0.074430	0.020897	0.286982	0.089518	0.109234	0.096809	0.186110	0.153194	0.007652
24.117188	0.013626	0.049503	0.049573	0.029538	0.143217	-0.027381	0.231774	0.118036	0.136385	0.059608	0.158921	0.414415	-0.036296
24.132812	-0.018047	0.022936	0.093744	0.037851	0.212961	-0.050877	0.231256	0.179586	0.130609	-0.000464	0.098480	0.366262	-0.157123
24.148438	-0.026194	-0.084949	0.070832	0.045309	0.151513	-0.019016	0.220163	0.153015	0.091713	0.026296	0.027446	0.129870	-0.227118
24.164062	-0.018980	-0.115872	0.012660	0.023561	0.089546	-0.024111	0.173202	0.064470	0.074020	0.004945	0.050790	-0.029263	-0.240678
24.179688	-0.003563	-0.005275	-0.021314	-0.004734	0.103570	-0.094906	0.126235	0.047002	0.046967	-0.063321	0.064261	-0.126665	-0.224498
24.195312	0.013556	0.060314	-0.013963	-0.006899	0.100117	-0.141387	0.119616	0.124546	-0.017247	-0.016584	0.015808	-0.111941	-0.210808
24.210938	0.015464	0.035877	-0.030244	-0.014879	0.095966	-0.096186	0.134566	0.123195	-0.034122	0.049041	0.009916	0.062990	-0.120433
24.226562	-0.007198	0.037677	-0.056151	-0.032569	0.048651	-0.041454	0.109061	0.039828	-0.006316	0.059747	-0.025262	0.161136	-0.057998
24.242188	-0.020845	-0.027811	-0.027309	-0.027254	-0.016785	-0.009106	0.075459	0.025021	-0.000299	0.022601	-0.119154	0.182230	-0.104081
24.257812	-0.051566	-0.111485	-0.000624	-0.032684	0.002440	0.023650	0.060129	0.020379	-0.001259	-0.051194	-0.134019	0.224418	-0.139149
24.273438	-0.103247	-0.083453	-0.020715	-0.063774	0.051092	-0.026301	0.040880	-0.036397	-0.006449	-0.073830	-0.094215	0.155765	-0.201980
24.289062	-0.108185	-0.092829	-0.011175	-0.055282	-0.000196	-0.124697	0.033815	-0.051961	-0.031579	-0.062121	-0.063743	0.075448	-0.218390
24.304688	-0.097561	-0.149219	0.006916	-0.060372	-0.129381	-0.152656	0.002644	-0.015919	-0.044772	-0.054827	-0.023786	0.013739	-0.121465
24.320312	-0.109427	-0.128167	-0.022005	-0.138408	-0.157843	-0.139017	-0.037451	-0.003647	-0.023539	-0.039455	0.002248	-0.049628	-0.108429
24.335938	-0.119733	-0.107462	-0.049161	-0.158713	-0.135570	-0.095604	-0.017496	-0.020376	-0.011808	-0.044727	-0.017914	0.000687	-0.204099
24.351562	-0.117260	-0.146114	-0.075499	-0.084628	-0.160216	0.037721	-0.001413	-0.018624	0.008340	-0.063039	-0.060947	0.120152	-0.278960
24.367188	-0.107405	-0.151269	-0.053493	-0.042949	-0.162253	0.113412	-0.034305	-0.025419	0.048523	-0.036285	-0.065485	0.157130	-0.272689
24.382812	-0.080089	-0.073994	-0.003322	-0.018605	-0.083355	0.035468	-0.043511	-0.021688	0.054736	0.020262	-0.009699	0.160904	-0.085511
24.398438	0.023636	0.085327	-0.019136	0.077619	-0.004722	0.011619	0.002553	0.077161	0.094044	0.080175	0.127146	0.235065	0.169037
24.414062	0.207054	0.318855	-0.019782	0.237952	0.008950	0.161973	0.047788	0.162369	0.229000	0.225137	0.280113	0.269412	0.162300
24.429688	0.329982	0.495537	0.067517	0.410434	0.082802	0.276899	0.118919	0.190239	0.369513	0.311412	0.346419	0.285309	0.037529
24.445312	0.359914	0.478619	0.235570	0.451589	0.244706	0.295732	0.254653	0.262557	0.410016	0.245231	0.417213	0.281839	0.192282
24.460938	0.365730	0.346490	0.372278	0.346241	0.344133	0.344883	0.342445	0.314436	0.378469	0.242349	0.481452	0.266694	0.475647
24.476562	0.337235	0.254434	0.395058	0.323264	0.391982	0.350618	0.353993	0.314936	0.338882	0.301962	0.416207	0.383442	0.616101
24.492188	0.309515	0.255091	0.418772	0.409347	0.520247	0.348570	0.337744	0.336884	0.329407	0.314080	0.373144	0.440083	0.561701
24.507812	0.267202	0.230332	0.411776	0.430489	0.561171	0.342648	0.319068	0.352777	0.321011	0.288696	0.396227	0.417930	0.347499
24.523438	0.190648	0.131248	0.323995	0.319022	0.463630	0.277687	0.337306	0.285586	0.237438	0.225917	0.359892	0.540662	0.179800
24.539062	0.142065	0.083231	0.283503	0.158313	0.414332	0.186723	0.351708	0.184505	0.172985	0.087470	0.290814	0.569246	0.125244
24.554688	0.131525	0.137433	0.265427	0.080830	0.362712	0.073549	0.324384	0.186765	0.219423	-0.021934	0.181703	0.339709	0.072115
24.570312	0.177128	0.245506	0.225126	0.102954	0.283335	0.022226	0.301578	0.223169	0.278343	0.004944	0.102682	0.150194	0.001326
24.585938	0.206517	0.280298	0.176329	0.154710	0.310935	-0.007896	0.297237	0.159810	0.239080	0.037628	0.115226	0.235264	0.028152
24.601562	0.127191	0.215038	0.153023	0.151838	0.393492	-0.000200	0.263078	0.105278	0.150381	0.031179	0.117327	0.363747	0.119870
24.617188	0.049908	0.129327	0.163906	0.098223	0.328641	0.072293	0.206669	0.128520	0.104880	-0.041201	0.115874	0.263083	0.096212
24.632812	0.052806	0.060559	0.102681	0.046020	0.196698	0.010312	0.152872	0.154521	0.081006	-0.155226	0.148332	0.128380	-0.050668
24.648438	0.066926	0.030539	0.016110	0.045840	0.173494	-0.149661	0.117869	0.133250	0.021853	-0.158009	0.149200	0.118543	-0.136886
24.664062	0.074153	0.009789	-0.011359	0.084637	0.221329	-0.185918	0.151206	0.088803	-0.023991	-0.110893	0.096817	0.116620	-0.113397
24.679688	0.082545	0.019649	-0.015397	0.059640	0.261610	-0.065719	0.219271	0.094281	-0.032286	0.002368	0.064311	0.029735	-0.178679
24.695312	0.071551	0.094937	0.005286	-0.022288	0.266302	0.016712	0.241175	0.108936	-0.064209	0.138146	0.064812	-0.100602	-0.292912
24.710938	0.061411	0.152892	0.012596	-0.076190	0.244243	-0.028902	0.197913	0.071731	-0.072888	0.104420	0.028660	-0.182365	-0.261481
24.726562	0.033284	0.132133	-0.035404	-0.070899	0.213507	-0.069812	0.098821	0.033225	-0.055215	0.073215	-0.026361	-0.199162	-0.174385
24.742188	-0.025637	0.068088	-0.046704	-0.041227	0.156299	-0.096079	0.017688	0.043516	-0.086146	0.096664	-0.027105	-0.100744	-0.134157
24.757812	-0.060690	0.050815	-0.011600	-0.024689	0.050748	-0.128528	0.034601	0.067560	-0.117806	0.028802	0.002562	0.030776	-0.108787
24.773438	-0.064180	0.046596	-0.002459	-0.017507	-0.060265	-0.100952	0.085803	0.029118	-0.080382	-0.022280	-0.007925	0.019349	-0.106550
24.789062	-0.048530	-0.054444	-0.014209	0.002343	-0.072781	-0.004068	0.107005	-0.050524	-0.020730	-0.014981	-0.085830	-0.035243	-0.126350
24.804688	-0.029312	-0.134890	-0.072164	0.029248	0.048510	0.066905	0.098321	-0.064078	0.002982	-0.029470	-0.151142	0.013299	-0.165429
24.820312	-0.060610	-0.115396	-0.148678	-0.000847	0.147432	0.046346	0.065927	-0.014121	-0.000540	-0.065516	-0.114975	0.036363	-0.187770
24.835938	-0.114608	-0.081477	-0.141881	-0.069636	0.157219	0.010501	0.041165	0.046822	-0.013010	-0.067983	-0.054898	-0.026968	-0.169716
24.851562	-0.105846	-0.067135	-0.037966	-0.086118	0.094796	0.009679	-0.012439	0.117763	-0.017242	-0.005728	-0.041683	0.011719	-0.156245
24.867188	-0.050775	-0.041665	0.022482	-0.054396	-0.016255	0.018769	-0.089160	0.105935	0.021944	0.064484	-0.030836	0.101735	-0.159604
24.882812	-0.015704	0.015952	0.006953	0.045789	-0.017577	0.025667	-0.077526	-0.011506	0.099793	0.079998	-0.025966	0.135988	-0.069135
24.898438	0.029616	0.087739	0.074723	0.148415	0.049760	-0.011890	0.046295	-0.036461	0.142701	0.082436	0.024663	0.193336	0.079016
24.914062	0.147543	0.188201	0.190739	0.174552	0.116930	-0.065989	0.185259	0.081663	0.148304	0.133835	0.203460	0.243165	0.107192
24.929688	0.258698	0.241218	0.236724	0.211849	0.243571	-0.031461	0.285852	0.223494	0.162379	0.223736	0.328564	0.228933	0.128079
24.945312	0.282564	0.280638	0.251699	0.271314	0.313129	0.063536	0.347437	0.358625	0.206413	0.285351	0.346327	0.169764	0.186863
24.960938	0.259806	0.376592	0.268162	0.349597	0.264040	0.192915	0.353447	0.474340	0.290711	0.244634	0.432883	0.116185	0.244733
24.976562	0.262241	0.373482	0.312228	0.385699	0.256548	0.400868	0.363071	0.534522	0.407003	0.200256	0.538259	0.059005	0.222399
24.992188	0.272958	0.281573	0.376301	0.382211	0.328295	0.508953	0.461463	0.489282	0.482974	0.224100	0.544463	0.087362	0.070905
25.007812	0.269580	0.222547	0.337996	0.379964	0.361133	0.419560	0.564002	0.443545	0.466168	0.162087	0.485762	0.275867	0.010525
25.023438	0.242448	0.228103	0.269691	0.357243	0.334615	0.309390	0.492746	0.423955	0.412513	0.028290	0.390351	0.460213	0.063954
25.039062	0.153506	0.287895	0.308266	0.317467	0.209940	0.192974	0.367811	0.318238	0.343955	-0.062388	0.279712	0.502386	0.125874
25.054688	0.116135	0.261917	0.357089	0.167678	0.089112	0.131498	0.353217	0.214999	0.269494	-0.091820	0.206357	0.396235	0.158907
25.070312	0.147569	0.153475	0.359056	0.021262	0.085518	0.239037	0.344163	0.144403	0.191987	-0.025242	0.133970	0.221033	0.146540
25.085938	0.127235	0.087935	0.320201	0.045801	0.037158	0.263510	0.292369	0.113288	0.118711	0.054293	0.079255	0.091084	0.086309
25.101562	0.070212	0.004617	0.216249	0.132277	0.061842	0.066283	0.239941	0.180213	0.083544	0.051519	0.052964	0.020609	-0.021722
25.117188	0.038505	-0.048668	0.096965	0.147594	0.218738	-0.016422	0.212057	0.232766	0.091185	-0.002964	0.019059	0.075573	-0.057836
25.132812	0.028367	-0.008367	0.028013	0.101215	0.200715	0.107077	0.185122	0.182884	0.097953	-0.029640	-0.000086	0.273158	0.065691
25.148438	0.025041	-0.004062	0.022764	0.031755	0.090557	0.165844	0.135203	0.106645	0.058481	0.024258	0.005361	0.261676	0.085609
25.164062	0.034269	-0.070470	0.033268	-0.028876	0.067746	0.068250	0.075310	0.075163	0.008491	0.092060	0.022515	0.032304	-0.114991
25.179688	0.027323	-0.075095	0.022182	-0.020835	0.081404	-0.088460	0.017329	0.071518	-0.027137	0.035941	0.015384	-0.061674	-0.195394
25.195312	-0.000671	0.003571	0.011765	0.012465	0.159140	-0.161171	0.034223	0.007179	-0.039163	-0.059377	-0.015066	-0.012155	-0.038574
25.210938	0.007964	0.013923	-0.030686	-0.010733	0.238055	-0.109736	0.112499	-0.085868	-0.023452	-0.034855	-0.051672	0.098896	0.118848
25.226562	0.040794	-0.056949	-0.055149	-0.056885	0.194364	-0.080655	0.089064	-0.112080	-0.018665	-0.047941	-0.074141	0.190615	0.066795
25.242188	0.021977	-0.053856	0.006153	-0.090285	0.102938	-0.124428	0.014578	-0.096552	-0.022417	-0.128088	-0.078081	0.097669	-0.095588
25.257812	-0.010965	0.042638	0.062146	-0.089551	0.056224	-0.118475	0.013812	-0.062328	0.005344	-0.094342	-0.087698	-0.130298	-0.158830
25.273438	-0.025590	0.099646	0.056134	-0.019589	0.028755	-0.054779	0.047405	-0.054419	0.034967	-0.040556	-0.087802	-0.170972	-0.181388
25.289062	-0.040768	0.045905	0.006997	0.024277	0.027476	-0.044318	0.103320	-0.096101	0.028263	-0.046074	-0.048044	-0.056707	-0.186455
25.304688	-0.023135	-0.034670	-0.040596	-0.017845	0.030530	-0.057829	0.117724	-0.105754	0.039558	-0.014816	-0.011901	0.010735	-0.148825
25.320312	-0.020267	-0.009854	-0.062445	-0.026505	0.055488	-0.022217	0.050687	-0.051724	0.076673	0.019688	-0.040444	0.074931	-0.164487
25.335938	-0.046578	0.045004	-0.032040	-0.017587	0.088428	-0.030579	0.032930	0.004284	0.084489	0.027243	-0.045056	-0.015113	-0.098527
25.351562	-0.014225	0.039124	0.036695	-0.034167	0.041616	-0.080245	0.079530	0.028103	0.060882	0.086256	0.020102	-0.116383	0.085117
25.367188	0.073078	0.072821	0.071818	0.051947	0.002911	-0.040883	0.127916	0.128934	0.066278	0.192963	0.028456	0.007477	0.138240
25.382812	0.197387	0.195150	0.100518	0.184287	0.032246	0.096599	0.207044	0.284154	0.151575	0.272722	0.091917	0.062645	0.012442
25.398438	0.310804	0.272835	0.133249	0.278541	0.116370	0.175745	0.270655	0.334132	0.257392	0.312069	0.323803	0.030623	-0.044880
25.414062	0.350713	0.247125	0.192838	0.370903	0.282242	0.218766	0.344663	0.386288	0.341346	0.325727	0.483712	0.083686	0.206384
25.429688	0.347524	0.255175	0.337488	0.441946	0.419597	0.365534	0.460742	0.469931	0.426652	0.375741	0.482372	0.236888	0.566267
25.445312	0.346355	0.437536	0.421190	0.524025	0.452434	0.447708	0.558048	0.492311	0.486849	0.449600	0.465406	0.436980	0.732123
25.460938	0.366492	0.640914	0.406058	0.557049	0.530157	0.479561	0.593583	0.494488	0.529026	0.486257	0.519401	0.515846	0.707702
25.476562	0.355612	0.564581	0.410375	0.541700	0.585732	0.505607	0.504519	0.435640	0.535836	0.451929	0.526353	0.549590	0.649553
25.492188	0.307809	0.377344	0.403602	0.556319	0.502156	0.371483	0.373705	0.306011	0.471204	0.356860	0.409621	0.452278	0.612183
25.507812	0.265049	0.328671	0.362962	0.482222	0.429331	0.273015	0.350308	0.244405	0.403767	0.380940	0.302446	0.261710	0.487241
25.523438	0.216065	0.302046	0.297984	0.347884	0.411389	0.226450	0.364159	0.293921	0.327127	0.445124	0.210743	0.295321	0.376609
25.539062	0.154790	0.242198	0.253008	0.281199	0.418257	0.095953	0.325576	0.341542	0.205050	0.357748	0.159494	0.431802	0.364270
25.554688	0.092270	0.199607	0.284330	0.247872	0.378525	0.044894	0.291836	0.304329	0.129604	0.222750	0.197622	0.472285	0.314430
25.570312	0.074056	0.140403	0.296926	0.231648	0.221600	0.060104	0.277765	0.193838	0.126437	0.133601	0.204494	0.364661	0.184791
25.585938	0.110185	0.078435	0.260805	0.211543	0.035115	0.023086	0.267434	0.079290	0.132300	0.106648	0.164284	0.250299	0.061937
25.601562	0.130789	0.097300	0.246338	0.151442	-0.082928	-0.029872	0.232290	0.021398	0.112162	0.118595	0.138425	0.196325	0.033007
25.617188	0.077749	0.129980	0.156431	0.116589	-0.077348	-0.052271	0.155980	0.042072	0.057140	0.099457	0.104385	0.064072	0.088792
25.632812	0.013698	0.092621	0.010620	0.138723	0.053041	-0.036739	0.071840	0.043754	0.035953	0.053564	0.025035	-0.109569	0.197866
25.648438	0.004091	0.048061	-0.017494	0.114640	0.124604	-0.069258	0.041466	-0.029896	0.069312	0.000870	-0.047701	-0.164187	0.250934
25.664062	0.013058	-0.010461	-0.011367	0.021726	0.069105	-0.160582	0.085458	-0.047624	0.083808	-0.053064	-0.029427	-0.052840	0.170983
25.679688	0.003657	-0.051127	-0.071949	-0.010026	0.031280	-0.154333	0.122382	-0.014863	0.057568	-0.094006	0.005395	-0.007295	0.020312
25.695312	-0.038379	-0.024463	-0.082995	-0.000708	0.050148	-0.108568	0.097433	-0.024766	0.028516	-0.085204	-0.030335	-0.040160	-0.148595
25.710938	-0.052249	-0.028565	-0.057232	-0.020780	0.083193	-0.098347	0.058240	-0.025147	0.000251	-0.014075	-0.078564	0.057210	-0.183461
25.726562	-0.035836	-0.040287	-0.075762	-0.014547	0.093369	-0.071354	0.055578	-0.003662	-0.042195	0.023301	-0.085359	0.079018	-0.074530
25.742188	-0.059842	-0.003193	-0.065231	0.005521	0.045631	-0.091851	0.039594	-0.021600	-0.063768	0.023174	-0.110963	-0.049499	0.017044
25.757812	-0.093625	0.048647	-0.029030	0.009883	-0.010854	-0.086026	-0.015711	-0.079958	-0.034387	0.007629	-0.157287	-0.101064	0.079745
25.773438	-0.108196	0.076535	-0.063049	0.034729	0.032462	-0.059566	-0.060111	-0.136955	0.021878	-0.036237	-0.128137	-0.128909	0.083705
25.789062	-0.078105	0.018290	-0.149646	0.060499	0.067419	-0.039904	-0.087649	-0.147914	0.021619	-0.028373	-0.065305	-0.234945	-0.013268
25.804688	-0.002484	-0.020943	-0.175344	0.063694	-0.058723	0.069265	-0.083107	-0.103576	-0.015110	-0.002464	-0.041612	-0.302622	-0.012770
25.820312	0.057959	0.058134	-0.116734	0.056565	-0.187797	0.099876	-0.018604	-0.052645	0.028219	0.015914	-0.027186	-0.194542	0.251299
25.835938	0.099650	0.153253	-0.081713	0.022987	-0.128943	0.007563	0.062908	-0.029270	0.119798	0.039496	0.007506	-0.063008	0.435933
25.851562	0.168240	0.225099	-0.025820	0.005436	0.047000	-0.028369	0.122049	0.053869	0.181121	0.049929	0.096757	-0.148942	0.327726
25.867188	0.244203	0.291771	0.142666	0.073738	0.128220	-0.012994	0.165949	0.215469	0.218974	0.112962	0.223090	-0.184222	0.204574
25.882812	0.327958	0.361922	0.283857	0.188765	0.108832	0.034565	0.237989	0.279226	0.251657	0.149695	0.348667	0.099744	0.139937
25.898438	0.437025	0.422686	0.368359	0.354468	0.159399	0.201469	0.405577	0.280815	0.328795	0.159691	0.484695	0.381665	0.145577
25.914062	0.460714	0.461122	0.440167	0.554834	0.288605	0.412817	0.618692	0.428423	0.418811	0.273463	0.575866	0.466401	0.308717
25.929688	0.407505	0.523219	0.463892	0.615059	0.401479	0.445000	0.726788	0.625830	0.432778	0.372533	0.585040	0.561369	0.447848
25.945312	0.365450	0.582063	0.478001	0.572573	0.413426	0.386293	0.741574	0.692890	0.434323	0.343520	0.564165	0.663168	0.445517
25.960938	0.348028	0.572525	0.507653	0.555677	0.429223	0.489108	0.698524	0.626354	0.454570	0.295366	0.549186	0.584235	0.432042
25.976562	0.365640	0.480461	0.537482	0.539509	0.473770	0.597761	0.653555	0.499357	0.450535	0.270423	0.484008	0.423958	0.421893
25.992188	0.390046	0.372844	0.496667	0.496131	0.473575	0.635372	0.677832	0.426664	0.476943	0.216100	0.402378	0.272946	0.379433
26.007812	0.376361	0.330829	0.403449	0.431752	0.513565	0.541020	0.627151	0.399821	0.471573	0.226395	0.399802	0.162122	0.386928
26.023438	0.314088	0.315597	0.339069	0.367994	0.489879	0.200367	0.513769	0.342837	0.389708	0.253548	0.384094	0.289243	0.402826
26.039062	0.249091	0.271457	0.258663	0.314228	0.379456	0.019948	0.456167	0.304230	0.333252	0.179382	0.265379	0.556016	0.380265
26.054688	0.176227	0.231608	0.193448	0.280891	0.316917	0.158758	0.426073	0.293084	0.293118	0.163656	0.137956	0.598400	0.406958
26.070312	0.083313	0.217635	0.199685	0.245675	0.305501	0.257320	0.360031	0.210408	0.235017	0.219923	0.120074	0.529836	0.361739
26.085938	0.051402	0.216175	0.163375	0.198719	0.295021	0.231702	0.246088	0.077498	0.142077	0.210926	0.105332	0.505184	0.236708
26.101562	0.095294	0.208762	0.098353	0.165639	0.266542	0.196420	0.171597	0.008215	0.075251	0.158203	0.025074	0.297249	0.259500
26.117188	0.118037	0.162468	0.083331	0.142961	0.219165	0.079753	0.170833	-0.013383	0.048717	0.080541	0.054537	0.040104	0.264916
26.132812	0.070807	0.070136	0.048570	0.130130	0.216708	-0.044109	0.200908	-0.005605	-0.007517	0.005348	0.142308	-0.014673	0.089654
26.148438	-0.015597	-0.048092	-0.005478	0.136195	0.254073	-0.043022	0.183462	0.040681	-0.000988	-0.039729	0.093060	0.068064	-0.059833
26.164062	-0.068376	-0.083799	-0.027083	0.124851	0.188833	0.031936	0.095728	0.026125	0.069467	-0.082112	0.001583	0.096632	-0.063303
26.179688	-0.088414	-0.040112	-0.031403	0.103763	0.064157	0.040201	0.026870	-0.071063	0.073532	-0.049167	-0.039437	0.053389	0.030624
26.195312	-0.122031	-0.016368	-0.063346	0.111420	0.004646	-0.099701	-0.010220	-0.100291	0.034713	0.028040	-0.061639	0.066109	0.120694
26.210938	-0.124212	0.011350	-0.084502	0.112992	0.039983	-0.232118	-0.044206	-0.035480	0.043401	0.003453	-0.086457	0.109563	0.052722
26.226562	-0.100469	-0.000913	-0.065221	0.043412	0.117191	-0.240760	-0.009303	-0.029546	0.070739	-0.036617	-0.102279	0.099992	-0.078283
26.242188	-0.098451	-0.042315	-0.059819	-0.057918	0.145382	-0.146894	0.055612	-0.039002	0.026212	0.014230	-0.082321	0.099975	-0.029772
26.257812	-0.099209	-0.045153	-0.076167	-0.114364	0.098914	-0.042392	0.008125	0.019001	-0.045737	0.046103	-0.077195	0.101518	0.087616
26.273438	-0.092070	-0.089098	-0.089242	-0.133062	0.013072	-0.047454	-0.090576	0.026614	-0.063269	0.026962	-0.056532	-0.073064	0.146233
26.289062	-0.097999	-0.174919	-0.057023	-0.062497	-0.076292	-0.064660	-0.087387	-0.050093	-0.055768	0.065408	-0.017726	-0.214709	0.092036
26.304688	-0.102443	-0.155617	-0.035479	0.034149	-0.126535	-0.021217	-0.003457	-0.085820	-0.028028	0.107433	-0.055495	-0.160039	-0.034881
26.320312	-0.026058	-0.002460	-0.067825	0.002369	-0.055773	0.001413	0.050969	0.013958	0.033294	0.119434	-0.049645	-0.130817	0.009030
26.335938	0.108822	0.143740	-0.052201	0.051436	0.072127	0.045952	0.064211	0.159596	0.108132	0.178689	0.090824	-0.020274	0.182661
26.351562	0.203375	0.248476	0.015613	0.314761	0.182559	0.119954	0.122627	0.283807	0.232997	0.206600	0.226631	0.345473	0.294063
26.367188	0.302265	0.375623	0.095614	0.484851	0.313200	0.154693	0.228845	0.417643	0.427073	0.181068	0.296063	0.595155	0.201690
26.382812	0.423346	0.441398	0.241614	0.457363	0.394069	0.134118	0.355673	0.513471	0.565525	0.195960	0.388480	0.543958	0.079453
26.398438	0.496421	0.489401	0.417378	0.456950	0.472289	0.142846	0.491405	0.557923	0.589382	0.330720	0.608630	0.583712	0.225276
26.414062	0.563930	0.594160	0.478371	0.548481	0.618971	0.265060	0.600891	0.646170	0.640389	0.554095	0.787063	0.633165	0.413968
26.429688	0.602893	0.561736	0.490890	0.666038	0.749572	0.399409	0.708697	0.777597	0.701479	0.614764	0.703424	0.514402	0.541248
26.445312	0.565232	0.410880	0.526908	0.804355	0.793435	0.432011	0.747446	0.769249	0.702509	0.500363	0.586758	0.537794	0.685849
26.460938	0.499396	0.345144	0.514555	0.822982	0.694627	0.370226	0.663222	0.629491	0.702064	0.400003	0.653132	0.685734	0.656048
26.476562	0.404385	0.384901	0.538309	0.690173	0.559214	0.334280	0.582204	0.505591	0.620591	0.326402	0.671693	0.768648	0.505147
26.492188	0.325129	0.433917	0.523639	0.572638	0.465473	0.413846	0.532447	0.444607	0.447299	0.249820	0.477508	0.663517	0.415689
26.507812	0.276796	0.366233	0.396401	0.453802	0.404282	0.446383	0.445416	0.450628	0.298752	0.176026	0.284266	0.494600	0.355448
26.523438	0.223727	0.198871	0.321513	0.323057	0.416715	0.254445	0.358218	0.439731	0.213366	0.155464	0.235082	0.486186	0.369269
26.539062	0.173298	0.088283	0.274304	0.280019	0.418763	0.025516	0.317887	0.384469	0.157552	0.153817	0.198568	0.374834	0.411348
26.554688	0.111380	0.085217	0.227613	0.277864	0.331393	-0.007918	0.310746	0.326384	0.079061	0.119401	0.134886	0.186140	0.212742
26.570312	0.053328	0.090250	0.213553	0.220373	0.220760	0.000098	0.292052	0.242257	0.050379	0.073571	0.122829	0.210524	-0.050136
26.585938	0.038712	0.067317	0.129648	0.145981	0.167323	-0.081392	0.220237	0.135969	0.092132	0.038743	0.117063	0.247922	-0.051570
26.601562	0.045417	0.099040	0.034380	0.102534	0.163312	-0.165675	0.112293	0.066098	0.063651	0.032790	0.092468	0.126185	-0.022094
26.617188	0.034327	0.120577	0.022493	0.085020	0.132208	-0.162189	0.064506	0.055569	0.022256	0.039993	0.067873	0.003584	-0.045462
26.632812	0.026252	0.053122	0.013951	0.059824	0.051091	-0.069865	0.081706	0.041163	0.081097	0.076568	0.008120	-0.027338	0.059862
26.648438	0.047418	0.007888	0.013561	0.000340	0.054754	-0.043985	0.037857	-0.020340	0.123444	0.082502	-0.038902	-0.011371	0.135875
26.664062	0.026134	0.032098	0.032864	-0.061341	0.110619	-0.055932	-0.010209	-0.016161	0.088285	0.004250	-0.029567	0.018147	0.122751
26.679688	-0.048865	0.068338	0.051529	-0.076959	0.059705	-0.000816	0.035441	0.056874	0.053003	-0.031521	-0.015119	0.007778	0.087744
26.695312	-0.051403	0.045395	0.076199	-0.059164	0.003052	0.037710	0.091463	0.077797	0.022656	0.010745	0.007131	-0.017995	-0.080714
26.710938	-0.025179	-0.017937	0.074022	-0.053581	-0.014537	0.025470	0.090040	0.052141	-0.006179	0.048230	0.064779	0.049199	-0.150567
26.726562	-0.050708	-0.000192	0.046304	-0.030842	-0.030170	0.013216	0.021087	0.025725	0.010739	0.062338	0.095797	0.131656	-0.046608
26.742188	-0.035170	0.078567	0.027802	-0.017918	0.034184	0.010055	-0.037204	0.002374	0.010861	0.074081	0.058274	0.102978	-0.086760
26.757812	0.020870	0.100718	0.024896	-0.055655	0.107285	-0.071847	0.002575	-0.066049	-0.024596	0.084919	0.006814	-0.013044	-0.078006
26.773438	0.031598	0.049957	-0.014892	-0.034060	0.109060	-0.152484	0.040183	-0.130614	-0.044049	0.026426	-0.040035	-0.087051	0.072647
26.789062	0.064668	0.003443	-0.036684	0.040154	0.118028	-0.077394	0.003081	-0.046765	0.008495	-0.017981	0.010683	0.008635	0.069175
26.804688	0.195697	0.056575	0.059822	0.118112	0.121702	0.051325	-0.006618	0.163468	0.160411	0.130734	0.212499	0.268627	0.098944
26.820312	0.329131	0.197083	0.168561	0.272615	0.202439	0.132348	0.070270	0.326263	0.278304	0.328446	0.345963	0.533239	0.288221
26.835938	0.376067	0.278140	0.223008	0.410905	0.362639	0.171709	0.192024	0.397049	0.333042	0.359471	0.393569	0.568728	0.362422
26.851562	0.370857	0.244058	0.263486	0.433293	0.418139	0.259497	0.366596	0.457731	0.395241	0.332345	0.460365	0.425915	0.295683
26.867188	0.409481	0.238851	0.310672	0.367045	0.435361	0.399359	0.562208	0.545875	0.448636	0.382006	0.496898	0.364496	0.304508
26.882812	0.438595	0.312937	0.402288	0.329534	0.472766	0.364347	0.661565	0.628439	0.436020	0.427688	0.546603	0.349327	0.337757
26.898438	0.423881	0.433514	0.467793	0.424444	0.473823	0.347699	0.693860	0.687829	0.412113	0.437097	0.605103	0.394586	0.160426
26.914062	0.463477	0.577033	0.530309	0.541706	0.428671	0.642776	0.700688	0.689634	0.495876	0.442750	0.641721	0.576426	0.115553
26.929688	0.479609	0.603546	0.614963	0.611201	0.420560	0.787258	0.679119	0.604407	0.564709	0.403451	0.633636	0.709225	0.313370
26.945312	0.420080	0.490408	0.574830	0.598922	0.490097	0.543733	0.673607	0.509666	0.484543	0.374665	0.541505	0.589772	0.365083
26.960938	0.338115	0.411959	0.454782	0.505015	0.501267	0.350839	0.665924	0.424699	0.379946	0.386715	0.439087	0.326584	0.365996
26.976562	0.267715	0.417731	0.387160	0.434414	0.468561	0.325169	0.579868	0.343011	0.323248	0.348858	0.362185	0.285572	0.324011
26.992188	0.234736	0.377833	0.365041	0.413150	0.445009	0.296084	0.444483	0.285623	0.262169	0.316279	0.246147	0.338982	0.187341
27.007812	0.197432	0.273583	0.353240	0.385541	0.372901	0.265407	0.382623	0.182360	0.242337	0.351987	0.100593	0.326468	0.069559
27.023438	0.127831	0.165215	0.290666	0.320794	0.290167	0.235162	0.353936	0.103079	0.257176	0.355250	0.046990	0.397090	-0.121815
27.039062	0.078744	0.073767	0.190295	0.254897	0.306385	0.144258	0.307894	0.132513	0.250461	0.230026	0.073427	0.472291	-0.159573
27.054688	0.066190	0.029729	0.157708	0.190074	0.357276	0.050507	0.266927	0.143555	0.228202	0.053773	0.063177	0.437903	0.070705
27.070312	0.030791	0.064960	0.153564	0.167258	0.289704	0.063177	0.198238	0.123276	0.187277	-0.005120	0.001028	0.300963	0.094573
27.085938	-0.027385	0.126429	0.108500	0.184695	0.210426	0.132377	0.117716	0.110059	0.167854	0.025347	-0.058600	0.148816	-0.094524
27.101562	-0.064715	0.070629	0.053256	0.156554	0.194237	0.097260	0.097214	0.065768	0.147294	0.006021	-0.044452	0.149306	-0.127624
27.117188	-0.054063	-0.039812	0.064675	0.077450	0.186103	0.001042	0.141288	0.014405	0.105532	-0.052075	0.006657	0.358702	-0.044249
27.132812	-0.030353	-0.044190	0.096697	-0.005038	0.149799	0.000378	0.145105	0.035922	0.072425	-0.024961	-0.002987	0.426235	-0.024990
27.148438	-0.027156	-0.003928	0.035653	-0.024833	0.043924	0.000384	0.081193	0.092966	-0.007684	0.104450	-0.012817	0.266101	-0.063087
27.164062	-0.015626	-0.019096	-0.031980	0.015218	-0.006085	-0.036999	0.029232	0.104410	-0.081943	0.128580	0.016843	0.183782	-0.138826
27.179688	0.005113	-0.081376	-0.000141	0.021983	0.035867	-0.016259	0.019102	0.038903	-0.060024	0.017852	0.034994	0.201413	-0.238986
27.195312	0.044673	-0.130686	0.065392	-0.039104	-0.027613	-0.013055	0.032561	-0.081462	-0.020950	-0.000518	0.034206	0.252798	-0.199681
27.210938	0.071652	-0.143653	0.068015	-0.078457	-0.159692	0.004845	0.026235	-0.102345	-0.017891	0.054550	0.002455	0.250250	-0.035330
27.226562	0.027184	-0.152451	0.024573	-0.077881	-0.165024	0.063971	-0.003360	0.009180	-0.026701	0.022907	-0.037845	0.104245	0.063362
27.242188	-0.021449	-0.127422	-0.005773	-0.077734	-0.090374	0.047955	-0.005747	0.085988	-0.026057	-0.062931	-0.070232	-0.080393	0.074436
27.257812	-0.029000	-0.037756	-0.041127	-0.050702	-0.048956	0.001100	0.034245	0.046145	-0.009122	-0.167131	-0.077477	-0.126282	0.034912
27.273438	-0.027784	0.049480	-0.080634	-0.024315	-0.035151	-0.034232	0.058052	0.036497	0.006648	-0.274511	-0.025598	-0.059641	-0.044331
27.289062	-0.010254	0.034675	-0.081271	-0.023772	-0.064795	-0.063933	0.045933	0.059887	0.003033	-0.276659	0.021250	-0.068129	-0.073721
27.304688	-0.006537	-0.057997	-0.090503	-0.031239	-0.050294	-0.062280	0.046967	-0.042686	-0.040865	-0.192678	0.017793	-0.154724	-0.033114
27.320312	-0.031784	-0.059329	-0.127857	-0.068983	0.097676	-0.054537	0.034634	-0.136853	-0.075949	-0.102767	0.022075	-0.123615	-0.100167
27.335938	-0.037540	0.018081	-0.114475	-0.099072	0.180790	-0.054047	-0.021649	-0.122985	-0.049597	-0.038797	0.039134	0.017047	-0.209341
27.351562	-0.038986	0.033144	-0.060693	-0.054493	0.128246	0.016671	-0.059950	-0.057132	-0.033709	-0.015828	0.034864	0.038072	-0.155922
27.367188	-0.040339	0.000632	-0.024363	-0.027232	0.093006	0.118817	-0.056624	0.051148	-0.070316	0.003618	0.050040	-0.014055	-0.004630
27.382812	0.027641	0.032828	-0.022542	-0.040064	0.045494	0.082942	-0.067318	0.111369	-0.076329	0.075638	0.075463	-0.010266	0.124380
27.398438	0.116942	0.160991	-0.028354	-0.019828	0.021167	0.006211	-0.088754	0.141877	-0.011593	0.185486	0.078744	-0.022962	0.131974
27.414062	0.116695	0.200036	0.023797	0.007426	0.114154	0.031780	-0.068773	0.213910	0.066356	0.239041	0.112190	-0.038294	0.053681
27.429688	0.048814	0.093313	0.070815	0.083214	0.153874	0.057640	-0.018907	0.207841	0.105775	0.211434	0.136633	-0.022649	0.064957
27.445312	-0.021811	0.069024	0.071579	0.149476	0.125950	0.024098	0.021527	0.085423	0.109911	0.159257	0.140304	0.005052	0.145377
27.460938	-0.078124	0.133364	0.100630	0.129870	0.148723	-0.006838	0.063307	0.013115	0.085564	0.164622	0.141789	0.027393	0.147832
27.476562	-0.072212	0.088329	0.110071	0.119273	0.182869	-0.010822	0.099213	0.002770	0.038915	0.150628	0.051793	-0.003230	0.081386
27.492188	0.002778	0.020179	0.115272	0.119540	0.205404	-0.072170	0.060875	-0.026435	0.004771	0.009647	-0.063839	0.066134	-0.054342
27.507812	0.013833	0.000332	0.149127	0.085932	0.174844	-0.126226	-0.022943	0.012641	0.026366	-0.073749	-0.100117	0.249035	-0.174662
27.523438	-0.047436	-0.089898	0.079132	0.060589	0.083567	-0.079700	-0.044737	0.063903	0.082105	-0.017478	-0.077909	0.196385	-0.148930
27.539062	-0.018119	-0.114561	-0.009346	0.038597	0.069127	-0.053417	-0.013248	-0.024420	0.121288	0.045588	-0.029407	-0.012770	-0.072359
27.554688	0.084938	0.004317	0.002350	0.027641	0.138989	-0.063007	0.012956	-0.110649	0.144655	0.124891	-0.004954	-0.013697	0.016624
27.570312	0.101750	0.108441	0.034199	0.072891	0.101568	-0.048439	0.013980	-0.067533	0.125829	0.197914	-0.007460	0.073815	0.041688
27.585938	0.043797	0.203375	0.082266	0.102254	0.036676	-0.005955	-0.036372	0.010424	0.069324	0.189002	0.016077	0.080876	0.020447
27.601562	0.038669	0.234235	0.108106	0.117902	0.081211	0.062091	-0.059792	0.060780	-0.000359	0.133041	0.027568	0.091900	-0.001563
27.617188	0.081795	0.102864	0.093306	0.136146	0.160136	0.107142	-0.004330	0.066908	-0.045326	0.059300	-0.006127	0.097911	-0.113552
27.632812	0.081035	-0.044265	0.057848	0.103027	0.253166	0.109449	0.041588	0.032972	-0.037792	0.006224	-0.039273	0.162757	-0.123496
27.648438	0.037061	-0.090214	-0.025370	0.066987	0.256208	0.069270	0.034960	-0.009032	-0.024223	-0.047507	-0.067433	0.273551	0.012321
27.664062	0.026080	-0.049656	-0.063006	0.061412	0.129307	-0.040055	-0.000649	-0.020753	0.015365	-0.088462	-0.021023	0.255651	0.070413
27.679688	0.058989	-0.003448	-0.013702	0.047791	0.052781	-0.102263	0.011920	-0.026581	0.071238	-0.029532	0.084914	0.124183	0.012570
27.695312	0.056022	-0.015799	0.028384	-0.000724	0.072004	-0.030272	0.056993	-0.061675	0.070899	0.003322	0.085641	0.061437	-0.085425
27.710938	0.021202	-0.020075	0.010520	-0.034923	0.041727	-0.013222	0.088617	-0.039955	0.024166	-0.064201	-0.005944	0.162075	-0.135426
27.726562	0.023794	0.018720	-0.021017	-0.009318	-0.022236	-0.067972	0.118548	-0.000326	0.024473	-0.069320	-0.073100	0.240855	-0.074990
27.742188	0.032442	0.022560	-0.010312	0.032564	-0.023148	0.002042	0.165476	0.014101	0.091812	0.017822	-0.041867	0.247705	-0.040264
27.757812	0.035392	0.057803	0.037252	0.068839	0.021862	0.110300	0.233618	0.050682	0.135360	0.086135	0.099777	0.272692	-0.137922
27.773438	0.051547	0.199891	0.062578	0.124556	0.051914	0.079101	0.243528	0.064083	0.120517	0.128214	0.163423	0.299321	-0.129274
27.789062	0.097363	0.250132	0.074159	0.144757	0.138564	0.064148	0.218239	0.124276	0.112683	0.146856	0.147075	0.265064	0.055820
27.804688	0.143257	0.179054	0.111874	0.197180	0.300995	0.168889	0.193788	0.181207	0.125064	0.165309	0.194829	0.130975	0.226077
27.820312	0.112360	0.184217	0.134924	0.274869	0.361868	0.183658	0.175027	0.151461	0.111635	0.176770	0.163312	0.120002	0.302389
27.835938	0.061993	0.283321	0.134546	0.190069	0.321924	0.119384	0.219680	0.151059	0.105834	0.138897	0.100252	0.324661	0.314983
27.851562	0.032157	0.354934	0.097957	0.113289	0.237024	0.126256	0.263846	0.165898	0.091228	0.104282	0.133450	0.456506	0.276593
27.867188	0.021111	0.308710	0.036948	0.161220	0.169291	0.187354	0.207343	0.145820	0.079591	0.039315	0.136489	0.317222	0.103780
27.882812	0.048466	0.220064	0.002295	0.165063	0.175285	0.185501	0.121710	0.117867	0.129252	-0.011033	0.087957	0.124015	-0.001393
27.898438	0.068685	0.201777	0.021147	0.105527	0.208880	0.082275	0.124287	0.125353	0.160625	0.022645	0.068648	0.130352	0.070608
27.914062	0.062687	0.251928	0.070909	0.068779	0.273303	-0.043973	0.162500	0.135729	0.140090	0.033601	0.058071	0.106161	0.117920
27.929688	0.023865	0.273343	0.082088	0.028580	0.277233	-0.159845	0.127399	0.066274	0.114607	-0.018544	-0.006834	-0.055810	0.170051
27.945312	-0.031228	0.198683	0.068447	-0.023454	0.186939	-0.140991	0.068537	-0.026018	0.093400	-0.058818	-0.070287	-0.061020	0.148140
27.960938	-0.047098	0.082810	0.087869	0.029645	0.127935	-0.009513	0.095005	-0.041525	0.070966	-0.024607	-0.049348	0.037904	0.008546
27.976562	-0.033790	-0.042300	0.103589	0.109196	0.065766	0.054516	0.122798	-0.002223	0.025390	-0.030170	-0.035977	0.027671	-0.082350
27.992188	-0.017799	-0.072100	0.066436	0.054516	-0.041094	0.056629	0.037853	0.013536	-0.038604	-0.127600	-0.069106	0.031884	-0.156519
28.007812	-0.022202	0.041517	0.032335	-0.035529	-0.069528	0.011452	-0.059643	0.000958	-0.080790	-0.144214	-0.043988	0.114654	-0.209017
28.023438	-0.052663	0.083413	0.035573	-0.060645	0.023963	-0.055523	-0.087965	0.018676	-0.065626	-0.067787	0.051184	0.202184	-0.149289
28.039062	-0.051819	-0.014805	0.034537	-0.049773	0.085575	-0.047822	-0.067833	0.065483	-0.043049	-0.001866	0.114187	0.198498	-0.001757
28.054688	0.011013	-0.067371	0.029123	-0.004826	0.072288	0.009493	-0.011014	0.089364	-0.045766	0.056678	0.140356	0.049096	0.133365
28.070312	0.052970	-0.066340	0.022213	0.039783	0.095785	0.042911	0.019920	0.043909	-0.005546	0.082249	0.147308	-0.028787	0.231649
28.085938	0.009900	-0.094224	0.026605	0.083375	0.119382	0.054631	0.028184	-0.039789	0.053972	0.074302	0.088207	-0.020374	0.202281
28.101562	-0.020849	-0.056979	0.057764	0.131070	0.122482	0.043262	0.056086	-0.067275	0.100102	0.054679	0.046915	-0.014561	0.033759
28.117188	0.016091	0.045655	0.030910	0.104502	0.152993	-0.003219	0.046493	-0.021902	0.129376	-0.055719	0.066220	0.169286	-0.044733
28.132812	0.043314	0.061445	-0.051187	0.023300	0.144995	-0.019176	0.041226	0.058487	0.123493	-0.097220	0.091039	0.323340	-0.073472
28.148438	0.039737	0.026918	-0.062951	-0.018805	0.125824	0.055288	0.071031	0.135394	0.109750	0.017573	0.139213	0.119326	-0.084077
28.164062	0.024216	0.074549	-0.021151	-0.026604	0.155451	0.134459	0.042666	0.156089	0.077181	0.045822	0.194027	-0.079776	-0.021902
28.179688	0.031235	0.140271	0.013544	-0.042213	0.120902	0.136327	-0.008821	0.096714	0.041684	0.032447	0.144121	-0.018110	0.021022
28.195312	0.037888	0.115525	0.029130	-0.052851	0.035265	0.073114	-0.013526	0.041062	0.043324	0.027803	0.028806	0.047361	0.020110
28.210938	0.002110	0.043265	0.013657	-0.040719	0.026885	0.007000	0.011188	0.033211	0.079237	0.009045	-0.050520	-0.003937	-0.001731
28.226562	-0.005749	0.045365	0.021923	0.021811	0.031123	0.021082	0.039866	0.022820	0.093476	0.035783	-0.062878	-0.016505	0.068564
28.242188	0.001420	0.067758	0.008289	0.088861	-0.011582	0.037537	0.061497	0.007610	0.022787	-0.009903	-0.012877	0.103433	0.125091
28.257812	-0.014273	0.011491	-0.031793	0.061247	-0.015059	-0.049678	0.098979	-0.019767	-0.035415	-0.076658	0.045652	0.135691	0.034510
28.273438	-0.038916	-0.024748	-0.028304	0.013212	-0.014733	-0.074915	0.197910	-0.036856	0.005900	-0.065661	0.073690	0.083537	0.052711
28.289062	-0.040709	0.000131	-0.045525	0.000589	-0.058527	0.005682	0.279595	0.002441	0.076420	-0.073022	0.066070	0.122206	0.259602
28.304688	0.003435	-0.026055	-0.026239	-0.011309	-0.077102	0.016811	0.262102	0.020250	0.098925	-0.099245	0.106454	0.143076	0.366635
28.320312	0.044286	-0.084724	0.055666	0.013221	-0.049900	0.046953	0.242678	0.039958	0.073661	-0.095214	0.185330	0.151060	0.235746
28.335938	0.059176	-0.029154	0.095450	0.086789	-0.018287	0.095076	0.267564	0.085914	0.054010	-0.054480	0.187493	0.184390	0.013215
28.351562	0.058493	0.074358	0.131243	0.124972	-0.004400	0.031625	0.296574	0.074602	0.062018	0.028792	0.141264	0.147181	-0.090765
28.367188	0.038796	0.076617	0.174322	0.085216	0.032259	0.059753	0.269401	0.068990	0.081593	0.110117	0.123957	0.109426	0.053217
28.382812	0.012988	0.059331	0.144557	0.044832	0.050881	0.162715	0.173586	0.098047	0.091669	0.090939	0.113067	0.113881	0.197327
28.398438	-0.008254	0.096414	0.090724	0.045746	0.030314	0.069871	0.068549	0.102077	0.074028	-0.025507	0.063656	0.084836	0.195879
28.414062	-0.001472	0.101555	0.038253	0.067672	0.026564	-0.057529	0.006598	0.052911	0.035463	-0.103019	0.009685	0.022041	0.213280
28.429688	0.060261	0.030208	-0.025633	0.070919	0.005575	-0.039254	0.014351	-0.001610	0.014736	-0.038973	0.038285	-0.077452	0.150612
28.445312	0.075323	-0.022257	-0.002358	0.057755	-0.019726	0.017605	0.071882	-0.009072	0.007175	0.119422	0.100324	-0.124656	0.049614
28.460938	0.028687	-0.005396	0.037823	0.047498	-0.002575	0.053842	0.128608	-0.023673	0.026919	0.205264	0.101315	-0.011598	0.070510
28.476562	0.003123	-0.012331	0.015663	0.065964	0.045659	0.013179	0.130574	-0.033010	0.112642	0.136307	0.066901	0.116753	0.109214
28.492188	-0.031792	-0.023069	0.075346	0.092076	0.096931	-0.038488	0.089445	0.023975	0.152334	-0.004219	0.042460	0.174997	0.056483
28.507812	-0.055261	0.010606	0.177668	0.071998	0.139596	0.003486	0.049313	0.108185	0.074585	-0.071646	0.029809	0.210159	0.067492
28.523438	-0.038843	0.033681	0.141980	0.054915	0.158282	0.044262	0.084752	0.146256	-0.032047	-0.062253	0.002346	0.139698	0.153169
28.539062	0.002360	0.031144	0.040552	0.068420	0.095507	0.057282	0.160438	0.109821	-0.057802	-0.066308	0.024384	0.061226	0.160356
28.554688	0.050656	0.023196	0.014096	0.110207	0.038986	0.076409	0.155083	0.030073	0.014490	-0.062445	0.064000	0.130272	0.232081
28.570312	0.042492	0.043841	0.017857	0.150839	0.115112	0.037000	0.105726	-0.049553	0.064308	-0.072959	0.017091	0.262956	0.278542
28.585938	-0.036967	0.053247	-0.014730	0.140150	0.206156	0.005008	0.071743	-0.090458	0.046761	-0.097476	-0.057620	0.309122	0.317084
28.601562	-0.121840	0.018638	-0.024934	0.064613	0.215715	0.102686	0.040556	-0.080397	0.012548	-0.113449	-0.112566	0.178850	0.382155
28.617188	-0.140586	-0.003440	0.023697	0.018309	0.220237	0.157572	0.031282	-0.031472	-0.006919	-0.149353	-0.108781	0.132482	0.183992
28.632812	-0.070246	-0.021134	0.055388	0.056313	0.224384	0.059495	0.043417	0.018556	0.008260	-0.139414	-0.076410	0.216477	-0.027426
28.648438	0.024120	-0.036709	0.061302	0.069540	0.197557	0.027226	0.023552	0.007789	0.029084	-0.049062	-0.086649	0.126925	0.009557
28.664062	0.047287	-0.004224	0.014745	0.098832	0.150735	0.035665	-0.042778	-0.007304	0.031858	0.031020	-0.074454	0.076554	0.151444
28.679688	-0.000103	0.081309	-0.075738	0.136730	0.112287	-0.100342	-0.128584	0.024345	0.029573	0.006961	-0.046482	0.139625	0.172016
28.695312	-0.037282	0.112889	-0.068676	0.077781	0.060081	-0.218097	-0.151132	-0.023239	0.001546	-0.084474	-0.068793	0.004662	0.036980
28.710938	-0.019191	0.008138	-0.003049	0.025979	0.007312	-0.164919	-0.073727	-0.131636	-0.052588	-0.151596	-0.074271	-0.122710	-0.088996
28.726562	-0.002690	-0.057345	0.044567	0.041175	0.080458	-0.023958	-0.002063	-0.098308	-0.087598	-0.106172	-0.043529	-0.003507	-0.149803
28.742188	0.003479	0.007720	0.085229	0.056602	0.180336	0.101389	-0.017217	0.011107	-0.060714	0.016554	-0.036933	0.096620	-0.146013
28.757812	0.040188	0.090554	0.056989	0.073269	0.137924	0.101283	-0.065986	0.065740	-0.010340	0.069339	-0.072122	0.043732	-0.129068
28.773438	0.047013	0.136028	-0.000065	0.079749	0.006882	-0.010484	-0.077876	0.084001	-0.031734	-0.006795	-0.098385	0.028262	-0.070739
28.789062	0.000872	0.140382	0.011433	0.035088	-0.070473	-0.080983	-0.084728	0.011661	-0.082624	-0.122645	-0.052214	0.068540	-0.068046
28.804688	-0.048323	0.152550	0.020188	-0.000011	-0.022163	-0.056388	-0.100426	-0.068779	-0.036623	-0.117703	-0.001490	0.018959	-0.167540
28.820312	-0.071766	0.137973	-0.010489	-0.000479	0.063131	-0.043120	-0.052169	-0.055937	0.074701	-0.061191	0.033450	-0.050929	-0.168625
28.835938	-0.072105	0.081395	0.006235	0.013233	0.070066	-0.081100	0.027164	-0.000989	0.071307	-0.092540	0.051602	-0.064808	-0.069568
28.851562	-0.050585	0.010817	0.081723	0.037205	0.018933	-0.057977	0.081635	0.086933	-0.023208	-0.122752	0.002907	-0.120449	0.017155
28.867188	-0.044525	-0.084338	0.144266	0.047357	0.022661	-0.046508	0.109596	0.121416	-0.045666	-0.137639	-0.020816	-0.120997	0.025366
28.882812	-0.077009	-0.103534	0.128829	0.073724	0.079789	-0.146852	0.093412	0.050959	-0.025292	-0.138993	0.015458	-0.009474	0.006678
28.898438	-0.070433	-0.074111	0.084217	0.089575	0.108041	-0.164366	0.096633	-0.037217	-0.013153	-0.037616	0.086205	0.032742	0.032673
28.914062	-0.031747	-0.047149	0.061836	0.061421	0.089749	-0.064470	0.100003	-0.055471	-0.020933	0.065781	0.151016	0.011465	0.056056
28.929688	-0.025416	-0.024009	0.016302	0.023859	0.035068	-0.013156	0.041682	-0.000668	-0.037181	0.073412	0.110314	-0.028883	0.111969
28.945312	-0.043603	-0.025026	-0.004865	-0.024211	0.018517	0.048448	-0.031935	0.015712	-0.005184	0.012782	0.036397	-0.068750	0.186008
28.960938	-0.039144	0.030716	0.013371	-0.055763	0.106540	0.146923	-0.090659	0.020859	0.014321	-0.072169	0.035440	0.007399	0.125894
28.976562	0.007178	0.115143	-0.002535	-0.077647	0.190146	0.181491	-0.108645	0.041353	0.007530	-0.150809	0.068757	0.094438	-0.005783
28.992188	0.008280	0.159097	0.018480	-0.108245	0.138891	0.124432	-0.087486	-0.025351	0.034038	-0.164560	0.051749	-0.002117	-0.053717
29.007812	-0.032808	0.140170	0.088933	-0.098914	0.037170	-0.013526	-0.026960	-0.093431	0.032366	-0.035081	-0.028980	-0.147464	-0.081591
29.023438	-0.025939	0.076289	0.043128	-0.054791	-0.046022	-0.108507	0.026571	-0.074736	-0.006400	0.109525	-0.060271	-0.131140	-0.127469
29.039062	-0.021651	0.037122	-0.068183	-0.014793	-0.132744	-0.048762	0.010163	-0.071182	-0.027268	0.085543	-0.032764	-0.066260	-0.156310
29.054688	-0.029345	0.035775	-0.089024	0.025202	-0.123867	0.079471	0.004961	-0.101625	-0.033209	0.029281	-0.066319	-0.068478	-0.119610
29.070312	-0.001308	0.039752	-0.040377	0.076905	-0.031952	0.111632	0.037157	-0.109764	-0.031707	0.067703	-0.098905	-0.078993	0.013749
29.085938	0.007927	0.036371	0.046696	0.105402	0.010049	0.046999	0.039168	-0.096933	-0.047912	0.029624	-0.035142	-0.049517	0.050426
29.101562	-0.013276	0.069046	0.088711	0.077344	0.064108	0.010747	0.008892	-0.064542	-0.075936	-0.101673	0.025379	0.064680	-0.052276
29.117188	-0.036373	0.103598	0.014819	0.057038	0.191144	0.007364	0.031371	-0.070381	-0.068501	-0.185416	0.002600	0.158353	-0.050985
29.132812	-0.057594	0.067047	-0.045289	0.085096	0.231901	-0.009285	0.080437	-0.127215	-0.055795	-0.203531	-0.060182	0.104971	0.052355
29.148438	-0.061923	0.008347	-0.027562	0.074152	0.158311	0.019371	0.058536	-0.113605	-0.048258	-0.186162	-0.106802	0.040263	0.062252
29.164062	-0.041175	0.009087	-0.002807	0.007682	0.079640	0.088686	0.050272	-0.044950	0.005863	-0.133982	-0.106118	0.083273	0.088772
29.179688	-0.021956	0.062088	0.027691	-0.063130	0.044012	0.075970	0.084499	-0.043041	0.037237	-0.070275	-0.039304	0.122613	0.163708
29.195312	-0.015736	0.028182	0.035278	-0.083291	0.070970	-0.000050	0.060237	-0.073417	-0.008267	-0.042499	0.025681	0.077990	0.077440
29.210938	-0.018782	-0.051215	0.036878	0.001905	0.064500	-0.030151	0.000683	-0.089836	-0.041088	-0.015396	0.013940	0.022220	-0.045911
29.226562	-0.050549	-0.005557	0.064058	0.074069	0.013793	-0.032954	-0.016495	-0.093827	-0.034569	-0.030027	-0.024759	-0.024919	-0.096828
29.242188	-0.066527	0.043980	0.055391	0.040184	-0.043041	-0.103122	-0.026493	-0.064351	-0.026892	-0.116043	-0.029896	-0.022159	-0.073976
29.257812	-0.070482	-0.001852	0.047679	-0.016163	-0.094883	-0.195143	-0.069430	-0.028826	-0.030609	-0.129155	-0.017574	0.072900	0.004686
29.273438	-0.088673	0.002253	0.041273	-0.026552	-0.050877	-0.202216	-0.059181	0.003034	-0.019625	-0.067734	-0.038898	0.045465	-0.004292
29.289062	-0.056035	0.101791	-0.039451	0.002320	0.072394	-0.192610	0.035080	0.034178	0.024270	-0.050085	-0.099066	-0.063954	-0.015247
29.304688	0.012527	0.158498	-0.095762	0.001874	0.143091	-0.139568	0.045981	0.044026	0.054091	-0.074253	-0.109588	0.006942	0.062894
29.320312	0.050082	0.082238	-0.061932	-0.027036	0.081348	0.012937	-0.012185	0.017514	0.059381	-0.053527	-0.090678	0.083209	0.076946
29.335938	0.028055	-0.058028	-0.028140	-0.010890	0.008016	0.055306	0.030280	-0.006408	0.043249	-0.003008	-0.108940	-0.012112	0.001834
29.351562	-0.014019	-0.085715	0.029617	0.015773	0.013748	-0.033832	0.063643	0.002658	0.019181	0.024894	-0.070135	-0.070497	-0.013965
29.367188	-0.032037	0.005866	0.112130	0.044989	0.012030	-0.105117	-0.007234	-0.010476	0.010077	0.076061	-0.000059	0.045750	0.080895
29.382812	-0.042914	0.059503	0.105273	0.076045	0.062930	-0.161299	-0.049391	-0.019414	-0.002785	0.089445	0.023569	0.124181	0.160135
29.398438	-0.043334	0.072259	0.017523	0.029314	0.172183	-0.166520	-0.027972	0.024989	0.026129	0.017211	0.028579	0.079136	0.096138
29.414062	-0.044459	0.074680	-0.083996	-0.041260	0.163175	-0.100071	-0.033666	0.027435	0.083979	-0.023353	0.010002	0.056489	0.059628
29.429688	-0.025724	0.054868	-0.092698	-0.073282	0.012822	-0.069231	-0.036586	-0.034582	0.069344	0.000087	-0.044061	0.105482	0.137231
29.445312	0.008517	0.022152	-0.003677	-0.104885	-0.100330	-0.068064	-0.009278	-0.025730	0.032556	0.015693	-0.095810	0.185124	0.120292
29.460938	0.004495	-0.039679	-0.001600	-0.094685	-0.053096	-0.026598	-0.025176	0.000172	0.020315	0.032065	-0.086574	0.169836	-0.016859
29.476562	0.010180	-0.114350	-0.042895	-0.013664	0.036127	0.009191	-0.048741	-0.045255	-0.010519	0.015853	-0.061898	0.047045	-0.163421
29.492188	0.020661	-0.091998	-0.026203	0.042714	0.051272	-0.011070	-0.043493	-0.026378	-0.023809	-0.078316	-0.023924	-0.058599	-0.185890
29.507812	0.000804	-0.005111	-0.033409	0.063908	-0.024271	-0.099003	-0.035911	0.055769	-0.026297	-0.137685	0.012025	-0.092796	0.033019
29.523438	-0.005265	-0.002211	-0.017558	0.093363	-0.074914	-0.170667	-0.023459	0.080488	0.003925	-0.104086	-0.050725	-0.026125	0.185058
29.539062	-0.035823	-0.065226	0.053602	0.104265	-0.037140	-0.171109	-0.001711	0.042700	0.081465	-0.000840	-0.071877	0.181096	0.045466
29.554688	-0.095521	-0.141830	0.062796	0.077814	-0.026383	-0.105183	0.001149	0.012912	0.075779	0.091326	-0.023741	0.288538	-0.040070
29.570312	-0.114665	-0.153988	0.027100	0.014348	-0.020960	0.019421	0.002513	-0.015239	-0.003899	0.078377	-0.072733	0.212338	0.073312
29.585938	-0.097363	-0.048569	0.028433	-0.042854	-0.004373	0.074380	0.063402	-0.082097	-0.030842	0.034644	-0.129353	0.174945	0.153895
29.601562	-0.071941	0.037812	0.067297	-0.015638	0.011094	-0.001938	0.083084	-0.093576	0.028550	0.017175	-0.126899	0.106938	0.118329
29.617188	-0.057422	-0.005394	0.098229	0.051124	0.045669	-0.106281	0.002308	-0.044777	0.053680	0.019843	-0.139014	0.069742	0.072691
29.632812	-0.052611	-0.025665	0.046540	0.051113	0.057196	-0.141579	-0.073882	-0.012605	-0.039929	0.016563	-0.158615	0.194497	0.058653
29.648438	-0.032293	0.059258	-0.037451	0.050162	0.043969	-0.083540	-0.085974	0.004604	-0.089717	-0.057356	-0.138547	0.283698	0.009234
29.664062	0.002531	0.085381	-0.036954	0.113898	0.045740	-0.006715	-0.063604	0.041209	-0.026693	-0.151111	-0.074675	0.188675	-0.050061
29.679688	0.014911	0.064989	0.010366	0.151061	0.091466	-0.000240	-0.025738	0.167715	0.008285	-0.181481	-0.016796	-0.015851	0.003521
29.695312	-0.014124	0.081077	0.053501	0.100362	0.147914	-0.000073	0.045091	0.284234	0.003013	-0.112972	0.038193	-0.118024	0.047989
29.710938	-0.040429	0.056189	0.100990	0.019879	0.133287	0.047903	0.094591	0.234286	0.036673	-0.033044	0.066773	0.015148	0.007459
29.726562	-0.033714	-0.024883	0.085580	-0.023120	0.044454	0.033300	0.091264	0.120533	0.046468	-0.043532	0.022200	0.163031	0.039137
29.742188	-0.029094	-0.049560	0.016598	0.005586	0.013622	-0.069913	0.094086	0.040176	0.019315	-0.037703	-0.027583	0.174705	0.084279
29.757812	-0.033176	0.000631	0.021329	0.055298	0.049819	-0.172008	0.117672	0.002496	0.051787	0.067592	-0.018478	0.154425	0.021877
29.773438	-0.060737	0.027375	0.082978	0.027967	0.028934	-0.182459	0.089777	0.019185	0.083894	0.101153	0.007163	0.067252	-0.081101
29.789062	-0.115157	-0.037855	0.087107	-0.031821	0.045931	-0.070699	0.038487	0.055955	0.053810	-0.019141	-0.000271	-0.063954	-0.117967
29.804688	-0.114972	-0.133324	0.040832	-0.049592	0.134668	0.063903	0.099098	0.072543	0.027241	-0.074731	-0.004421	-0.178116	-0.054194
29.820312	-0.041426	-0.109991	0.018751	-0.035455	0.146796	0.141303	0.179429	0.023161	0.023176	-0.047843	0.009533	-0.200339	0.032539
29.835938	0.013817	0.007377	0.029840	-0.017736	0.071505	0.112912	0.144466	-0.032986	0.023420	-0.065372	-0.004594	-0.113454	0.025518
29.851562	-0.017924	0.093012	0.014075	-0.036987	0.001442	0.032719	0.105539	-0.045749	0.002091	-0.042910	-0.035825	-0.048871	0.005349
29.867188	-0.061982	0.113221	-0.009558	-0.051618	0.024277	0.054057	0.105077	-0.067506	-0.043258	0.021245	-0.051567	0.026645	0.021796
29.882812	-0.017737	0.084882	0.029115	-0.015096	0.104891	0.124822	0.037902	-0.082023	-0.052998	0.059594	-0.036630	0.026519	-0.080789
29.898438	0.030188	0.004494	0.067619	0.047419	0.115364	0.124637	-0.078878	-0.045039	-0.008106	0.114644	0.035832	-0.076514	-0.125628
29.914062	0.000201	-0.044499	0.040148	0.118669	0.088075	0.040905	-0.083183	-0.035554	0.045354	0.165125	0.109323	-0.000131	0.077231
29.929688	-0.003382	0.020567	-0.016179	0.151094	0.111841	-0.063091	0.017630	-0.056575	0.073373	0.136041	0.105071	0.167565	0.179220
29.945312	0.036170	0.090779	-0.035337	0.138204	0.084766	-0.111956	0.083541	-0.013705	0.078460	0.037374	0.055938	0.204413	0.135238
29.960938	-0.000920	0.122594	0.071637	0.107952	0.020566	-0.090326	0.078441	0.037968	0.062191	-0.016484	0.044078	0.152403	0.137419
29.976562	-0.082223	0.092049	0.206432	0.061254	0.037132	-0.063627	0.014619	0.014850	0.040198	0.012554	0.041004	0.050604	0.068925
29.992188	-0.100448	-0.060092	0.140104	0.032393	0.136052	-0.103504	-0.016231	-0.030596	0.029290	0.031599	-0.005226	-0.038935	0.046491
30.007812	-0.079861	-0.128100	-0.029670	0.087621	0.254052	-0.150678	0.001068	0.018115	0.017141	0.062060	-0.019950	-0.027363	0.106750
30.023438	-0.067695	-0.031647	-0.105860	0.138806	0.234898	-0.145970	-0.005627	0.118193	0.030423	0.073338	0.005480	0.093909	0.050774
30.039062	-0.041803	0.001497	-0.110480	0.044671	0.174755	-0.104254	0.006205	0.119423	0.095710	-0.003981	0.020280	0.134770	0.006803
30.054688	-0.008872	-0.052261	-0.070172	-0.051596	0.190640	-0.037746	-0.001554	0.027369	0.157579	-0.017052	0.023459	-0.019530	0.065024
30.070312	-0.014392	-0.015527	0.000831	-0.023346	0.127713	0.060888	-0.066048	-0.029829	0.151809	0.007994	0.005155	-0.187825	0.088063
30.085938	-0.024456	0.072770	0.064192	0.010544	-0.000048	0.101982	-0.058899	-0.026327	0.072840	-0.031924	-0.001493	-0.173110	0.010406
30.101562	-0.013986	0.088359	0.100298	-0.003679	-0.081873	0.086140	-0.000722	0.004960	-0.015804	-0.006151	0.029744	0.017708	-0.079325
30.117188	-0.007296	0.106838	0.077592	0.007222	-0.097771	0.103580	0.001403	0.078169	-0.017980	-0.001410	0.047875	0.102067	-0.079891
30.132812	0.005349	0.117113	0.000270	0.085526	-0.057132	0.074140	-0.013378	0.139244	0.054346	-0.109503	0.027818	0.015932	-0.038434
30.148438	0.018791	0.067663	-0.045524	0.101775	-0.007176	0.034531	0.000333	0.141832	0.102604	-0.145634	0.037865	-0.027355	0.055836
30.164062	0.017284	0.042876	0.002738	0.038339	-0.030831	0.101423	0.033785	0.114991	0.083098	-0.124530	0.070629	0.065177	0.163474
30.179688	-0.004669	0.080939	0.035191	0.016922	-0.107339	0.190502	0.088815	0.080317	0.019370	-0.111474	0.023770	0.270529	0.182022
30.195312	0.001360	0.102015	-0.037681	0.031592	-0.074280	0.099212	0.119904	0.025437	-0.013425	-0.075473	-0.074067	0.350859	0.126913
30.210938	0.072353	0.001211	-0.112656	0.098327	0.009588	-0.117794	0.067165	0.008114	0.033846	-0.078761	-0.109133	0.202841	-0.045199
30.226562	0.108601	-0.099178	-0.099061	0.114967	-0.018918	-0.159052	-0.003296	0.061496	0.093207	-0.048584	-0.058587	0.063085	-0.206881
30.242188	0.046444	-0.079113	-0.022961	0.038406	-0.051723	-0.049707	-0.001191	0.029015	0.086274	0.062094	-0.006817	-0.010903	-0.147037
30.257812	0.011237	-0.068497	0.008372	0.004911	-0.061926	-0.007945	0.021717	-0.048673	0.061662	0.148781	0.007531	-0.084852	-0.061837
30.273438	0.030872	-0.043626	-0.043536	0.001615	-0.122694	0.027803	-0.023083	-0.019794	0.066374	0.195287	0.000858	-0.049661	-0.079936
30.289062	0.017295	0.069854	-0.091965	0.019366	-0.115191	0.104945	-0.039797	0.052730	0.057526	0.159847	-0.027485	0.075332	-0.043762
30.304688	0.013452	0.097787	-0.073663	0.028708	-0.018393	0.112489	-0.000850	0.082772	0.041933	0.024149	-0.043128	0.058107	-0.017016
30.320312	0.024000	0.027002	-0.007298	-0.022537	0.042380	0.059146	-0.013044	0.045900	0.085136	-0.043367	-0.005945	0.015051	-0.040903
30.335938	0.003397	0.009633	0.047583	-0.022216	0.065603	-0.013196	-0.027702	-0.008082	0.110776	0.041922	0.053767	0.201484	0.017667
30.351562	-0.013150	0.024942	0.054821	0.009448	0.094675	-0.031874	0.011525	0.002587	0.022287	0.076379	0.054564	0.336502	0.050132
30.367188	-0.011190	0.029130	0.033439	-0.016496	0.122909	-0.019249	0.069787	0.042572	-0.038834	0.007326	0.053854	0.236153	-0.041991
30.382812	-0.017440	0.015319	0.001239	-0.037258	0.114212	-0.090585	0.096271	0.021372	-0.010268	-0.012753	0.092337	0.126977	-0.059626
30.398438	-0.033205	-0.049423	-0.005514	-0.015276	0.058190	-0.108279	0.071997	-0.003632	0.036730	-0.021847	0.074266	0.088403	0.028935
30.414062	-0.025344	-0.106275	0.030018	0.064934	0.025354	-0.024306	0.037812	0.053799	0.087457	-0.007280	0.028139	0.156941	0.160140
30.429688	0.011981	-0.041907	0.036811	0.188670	0.059625	-0.006641	-0.008217	0.136449	0.072802	0.043688	0.018236	0.237869	0.311276
30.445312	0.021543	0.051753	0.016104	0.259921	0.109555	-0.021578	-0.065519	0.158215	0.003193	0.070228	0.043402	0.169317	0.287692
30.460938	0.032326	0.059357	-0.016491	0.279829	0.083729	0.012523	-0.045226	0.162982	-0.024374	0.084702	0.056280	0.179643	0.167013
30.476562	0.107493	0.067864	-0.010980	0.300270	0.101288	0.014230	0.009521	0.196577	0.003670	0.034650	0.054551	0.279811	0.149613
30.492188	0.161168	0.100679	0.051693	0.297748	0.185309	-0.002491	0.036273	0.169937	0.078116	0.006776	0.097322	0.275188	0.205122
30.507812	0.123635	0.125130	0.041034	0.316853	0.153786	-0.007982	0.096748	0.068116	0.155754	0.053898	0.149925	0.238989	0.337510
30.523438	0.042725	0.143597	0.017164	0.360680	0.145585	-0.055658	0.106302	-0.014596	0.158228	0.069913	0.157661	0.258287	0.361017
30.539062	-0.007188	0.142445	0.092445	0.347392	0.228625	-0.031768	0.016360	-0.011345	0.112953	0.073986	0.119678	0.414083	0.181924
30.554688	-0.010707	0.119887	0.145530	0.271570	0.265661	0.085597	-0.044098	0.044917	0.088320	0.146231	0.080539	0.489120	0.064263
30.570312	-0.019272	0.059375	0.090773	0.183396	0.261133	0.110699	-0.013964	0.041649	0.109769	0.222568	0.066080	0.256439	0.045278
30.585938	-0.059232	0.015913	0.026962	0.136740	0.190604	-0.004724	0.071085	0.014195	0.142653	0.141791	0.037634	0.038067	0.096484
30.601562	-0.069066	0.059669	0.039966	0.104657	0.070035	-0.102274	0.076697	0.042010	0.114261	0.048147	0.016126	0.068643	0.107291
30.617188	0.002973	0.051941	0.083923	0.060781	0.038202	-0.079449	0.011460	0.087911	0.053761	0.087556	0.014209	0.082901	-0.066719
30.632812	0.033690	-0.058397	0.063865	0.043773	0.137648	-0.084519	0.051588	0.139015	0.018215	0.139263	-0.007472	-0.041700	-0.207398
30.648438	-0.040483	-0.115805	-0.023958	0.040582	0.217625	-0.153006	0.124147	0.135577	-0.019401	0.180583	-0.014337	-0.126958	-0.144335
30.664062	-0.067217	-0.079652	-0.094957	0.042189	0.229410	-0.154678	0.099585	0.045739	-0.047887	0.157344	0.002073	-0.115415	-0.012302
30.679688	-0.008224	0.028901	-0.111451	0.013253	0.292112	-0.109714	0.031940	-0.042250	-0.028075	0.061679	0.005723	-0.005353	-0.044259
30.695312	0.018325	0.113869	-0.070705	-0.038714	0.305158	-0.074817	-0.009367	-0.046268	-0.013112	0.032596	-0.007163	0.117913	-0.123352
30.710938	-0.004208	0.116309	0.032373	-0.033400	0.168109	-0.075993	-0.017524	0.044337	-0.024822	0.004595	-0.018076	0.077140	-0.092324
30.726562	-0.053348	0.095406	0.111629	-0.005331	0.042144	-0.102661	-0.005113	0.083974	-0.044325	-0.042300	-0.011062	-0.117982	-0.161248
30.742188	-0.102198	0.032734	0.083787	-0.013019	0.046313	-0.111640	-0.015930	0.038947	-0.068313	0.034851	0.001114	-0.308493	-0.312285
30.757812	-0.085320	-0.038217	0.033510	-0.027837	0.085222	-0.110299	-0.081415	0.054099	-0.038554	0.101619	-0.005978	-0.300757	-0.268862
30.773438	-0.043754	-0.038133	0.043426	-0.004300	0.074304	-0.130281	-0.074660	0.101289	0.004099	0.024128	-0.003784	-0.080192	-0.084274
30.789062	-0.042699	-0.015906	0.041743	0.019032	-0.008006	-0.137645	0.001222	0.042188	-0.014826	-0.027461	0.022103	0.150446	-0.035441
30.804688	-0.053104	-0.029954	-0.017466	-0.012014	-0.089304	-0.031510	0.002070	-0.083062	-0.004543	-0.011905	-0.011959	0.166457	-0.093440
30.820312	-0.019862	-0.026186	-0.045559	-0.045084	-0.034130	0.075522	-0.014138	-0.141891	0.040392	-0.034227	-0.089037	-0.000298	-0.118430
30.835938	0.004241	0.018596	-0.004579	-0.042851	0.084897	0.051216	-0.004306	-0.097809	0.053570	-0.054863	-0.123352	-0.081192	-0.114055
30.851562	-0.034340	0.026304	0.012988	-0.072149	0.182302	0.003814	-0.005189	-0.008933	0.055461	-0.029033	-0.111802	-0.050302	0.000105
30.867188	-0.048371	-0.029014	0.012469	-0.092056	0.245684	0.002308	-0.011952	0.025927	-0.010696	-0.028025	-0.081869	0.031603	0.161977
30.882812	-0.024323	-0.022903	0.057569	-0.028800	0.242986	0.062050	-0.027398	0.013097	-0.091361	-0.108326	-0.059713	0.160144	0.072807
30.898438	-0.048003	0.068212	0.080291	0.031396	0.134656	0.067533	-0.052503	0.019183	-0.045145	-0.191100	-0.020031	0.236991	-0.133693
30.914062	-0.090638	0.075011	0.068418	0.017372	0.026152	-0.063722	-0.064612	0.059768	0.030435	-0.209449	0.016216	0.128584	-0.077128
30.929688	-0.085919	0.015329	0.066223	-0.036210	0.065553	-0.138735	-0.019463	0.114618	0.048475	-0.195437	-0.018152	-0.015593	0.028098
30.945312	-0.056192	0.044559	0.041559	-0.063197	0.129921	-0.091786	0.043410	0.158558	0.096742	-0.203838	-0.046205	0.009841	-0.064760
30.960938	-0.006865	0.074174	-0.006501	-0.053046	0.136171	-0.052719	0.034951	0.120718	0.112610	-0.228894	-0.008589	0.037514	-0.116457
30.976562	0.054945	-0.015229	-0.017577	-0.027639	0.131188	-0.071181	-0.019788	0.021239	0.031176	-0.225061	0.011045	-0.026268	0.019472
30.992188	0.066524	-0.082871	-0.017808	0.010339	0.125608	-0.046298	-0.037053	-0.020848	-0.010101	-0.190276	-0.020806	-0.160035	0.200692
31.007812	0.013148	-0.068011	-0.053255	0.053426	0.148846	0.074423	0.006906	-0.017810	-0.021314	-0.115450	-0.040754	-0.270900	0.173613
31.023438	-0.043024	-0.046257	-0.044268	0.073918	0.136468	0.116219	0.035832	-0.003288	-0.052955	-0.043952	-0.025187	-0.205749	-0.025782
31.039062	-0.053822	-0.013359	-0.030936	0.022668	0.041578	0.006052	0.008559	0.015580	-0.049558	-0.023096	-0.029376	0.000272	-0.058331
31.054688	-0.036183	-0.039094	-0.055391	-0.072540	0.014447	-0.125777	0.016681	0.023614	-0.025255	-0.003627	-0.041594	0.097349	0.099784
31.070312	-0.027209	-0.103909	-0.001087	-0.087108	0.109676	-0.159449	0.057962	-0.036368	0.021869	0.013499	0.025142	-0.033078	0.133412
31.085938	-0.005958	-0.045378	0.095640	-0.009520	0.159166	-0.025756	0.051033	-0.102005	0.069196	-0.029896	0.120141	-0.115106	0.039078
31.101562	0.025058	0.056400	0.110918	0.056734	0.067477	0.111428	0.043797	-0.031657	0.053380	-0.095675	0.094999	-0.087666	0.089630
31.117188	0.021229	0.042283	0.048217	0.078106	-0.024195	0.059042	0.056021	0.068054	0.026865	-0.092583	0.009874	-0.090437	0.165625
31.132812	0.033764	-0.005031	-0.003150	0.077869	0.009907	-0.041262	0.016164	0.092588	0.049055	-0.050788	0.001107	-0.119021	0.111896
31.148438	0.095242	0.087970	-0.006797	0.098916	0.102000	-0.042157	-0.039738	0.083049	0.115625	-0.040570	0.068956	-0.104746	0.028138
31.164062	0.102608	0.286284	-0.003316	0.169766	0.163842	-0.030307	-0.014515	0.085286	0.157693	0.002784	0.136127	0.137825	-0.068775
31.179688	0.022770	0.302422	-0.027211	0.217408	0.148546	-0.081677	0.049980	0.107693	0.115216	0.039279	0.108254	0.356505	-0.147298
31.195312	-0.010626	0.076429	-0.040007	0.172153	0.126359	-0.145120	0.069280	0.119480	0.059877	0.006360	0.035084	0.254226	-0.115402
31.210938	0.033729	-0.070207	-0.003907	0.130160	0.164079	-0.184191	0.083227	0.139621	0.025810	0.013422	0.017870	0.197636	0.038381
31.226562	0.023992	-0.049711	0.025649	0.120225	0.163349	-0.137988	0.105415	0.139972	0.027028	0.024827	0.039153	0.261787	0.201520
[truncated: 49 more rows]
