# Supplementary material for: Bayesian inference for biophysical neuron models enables stimulus optimization for retinal neuroprosthetics
Source: eLife. 2020 Oct 27;9:e54997. doi: 10.7554/eLife.54997 (PMC7673784; doi:10.7554/eLife.54997)
Supplement: Figure 5—source data 2. [file elife-54997-fig5-data2.zip]

Archive with 6 entries (6 files):
- iGluSnFR_target_and_samples.csv
- iGluSnFR_with_removed_ion_channels.csv
- Peak_data.csv
- rates_and_Vms_target_and_samples.csv
- rates_and_Vms_with_removed_ion_channels.csv
- Stimulus.csv
