# Supplementary material for: Bayesian inference for biophysical neuron models enables stimulus optimization for retinal neuroprosthetics
Source: eLife. 2020 Oct 27;9:e54997. doi: 10.7554/eLife.54997 (PMC7673784; doi:10.7554/eLife.54997)
Supplement: Figure 5—source data 2. [file elife-54997-fig5-data2.zip › iGluSnFR_target_and_samples.csv]

Time/s	Target: iGluSnFR	Best Sample: iGluSnFR	Sample1: iGluSnFR	Sample2: iGluSnFR	Sample3: iGluSnFR	Sample4: iGluSnFR	Sample5: iGluSnFR	Sample6: iGluSnFR	Sample7: iGluSnFR	Sample8: iGluSnFR	Sample9: iGluSnFR	Sample10: iGluSnFR	Sample11: iGluSnFR	Sample12: iGluSnFR	Sample13: iGluSnFR	Sample14: iGluSnFR	Sample15: iGluSnFR	Sample16: iGluSnFR	Sample17: iGluSnFR	Sample18: iGluSnFR	Sample19: iGluSnFR	Sample20: iGluSnFR	Sample21: iGluSnFR	Sample22: iGluSnFR	Sample23: iGluSnFR	Sample24: iGluSnFR	Sample25: iGluSnFR	Sample26: iGluSnFR	Sample27: iGluSnFR	Sample28: iGluSnFR	Sample29: iGluSnFR	Sample30: iGluSnFR	Sample31: iGluSnFR	Sample32: iGluSnFR	Sample33: iGluSnFR	Sample34: iGluSnFR	Sample35: iGluSnFR	Sample36: iGluSnFR	Sample37: iGluSnFR	Sample38: iGluSnFR	Sample39: iGluSnFR	Sample40: iGluSnFR	Sample41: iGluSnFR	Sample42: iGluSnFR	Sample43: iGluSnFR	Sample44: iGluSnFR	Sample45: iGluSnFR	Sample46: iGluSnFR	Sample47: iGluSnFR
1.0000	0.7759	0.7405	0.7580	0.6850	0.6894	0.6253	0.6782	0.7427	0.7439	0.7366	0.7166	0.7121	0.6877	0.7386	0.6723	0.6765	0.7011	0.7690	0.6970	0.7597	0.7017	0.7677	0.6393	0.7666	0.6805	0.7496	0.7584	0.6997	0.7282	0.6635	0.7020	0.7310	0.7468	0.7057	0.6738	0.7602	0.7038	0.7898	0.7480	0.7690	0.7302	0.7430	0.7476	0.7201	0.7221	0.7607	0.7614	0.7466	0.7367
1.0020	0.7783	0.7405	0.7580	0.6850	0.6894	0.6253	0.6782	0.7427	0.7439	0.7366	0.7166	0.7121	0.6877	0.7386	0.6723	0.6765	0.7011	0.7690	0.6970	0.7597	0.7017	0.7677	0.6393	0.7666	0.6805	0.7496	0.7584	0.6997	0.7282	0.6635	0.7020	0.7310	0.7468	0.7057	0.6738	0.7602	0.7038	0.7898	0.7480	0.7690	0.7302	0.7430	0.7476	0.7201	0.7221	0.7607	0.7614	0.7466	0.7367
1.0040	0.7807	0.7405	0.7580	0.6850	0.6894	0.6253	0.6782	0.7427	0.7439	0.7366	0.7166	0.7121	0.6877	0.7386	0.6723	0.6765	0.7011	0.7690	0.6970	0.7597	0.7017	0.7677	0.6393	0.7666	0.6805	0.7496	0.7584	0.6997	0.7282	0.6635	0.7020	0.7310	0.7468	0.7057	0.6738	0.7602	0.7038	0.7898	0.7480	0.7690	0.7302	0.7430	0.7476	0.7201	0.7221	0.7607	0.7614	0.7466	0.7367
1.0060	0.7832	0.7405	0.7580	0.6850	0.6894	0.6253	0.6782	0.7427	0.7439	0.7366	0.7166	0.7121	0.6877	0.7386	0.6723	0.6765	0.7011	0.7690	0.6970	0.7597	0.7017	0.7677	0.6393	0.7666	0.6805	0.7496	0.7584	0.6997	0.7282	0.6635	0.7020	0.7310	0.7468	0.7057	0.6738	0.7602	0.7038	0.7898	0.7480	0.7690	0.7302	0.7430	0.7476	0.7201	0.7221	0.7607	0.7614	0.7466	0.7367
1.0080	0.7856	0.7405	0.7580	0.6850	0.6894	0.6253	0.6782	0.7427	0.7439	0.7366	0.7166	0.7121	0.6877	0.7386	0.6723	0.6765	0.7011	0.7690	0.6970	0.7597	0.7017	0.7677	0.6393	0.7666	0.6805	0.7496	0.7584	0.6997	0.7282	0.6635	0.7020	0.7310	0.7468	0.7057	0.6738	0.7602	0.7038	0.7898	0.7480	0.7690	0.7302	0.7430	0.7476	0.7201	0.7221	0.7607	0.7614	0.7466	0.7367
1.0100	0.7878	0.7405	0.7580	0.6850	0.6894	0.6253	0.6782	0.7427	0.7439	0.7366	0.7166	0.7121	0.6877	0.7386	0.6723	0.6765	0.7011	0.7690	0.6970	0.7597	0.7017	0.7677	0.6393	0.7666	0.6805	0.7496	0.7584	0.6997	0.7282	0.6635	0.7020	0.7310	0.7468	0.7057	0.6738	0.7602	0.7038	0.7898	0.7480	0.7690	0.7302	0.7430	0.7476	0.7201	0.7221	0.7607	0.7614	0.7466	0.7367
1.0120	0.7856	0.7405	0.7580	0.6850	0.6894	0.6253	0.6782	0.7427	0.7439	0.7366	0.7166	0.7121	0.6877	0.7386	0.6723	0.6765	0.7011	0.7690	0.6970	0.7597	0.7017	0.7677	0.6393	0.7666	0.6805	0.7496	0.7584	0.6997	0.7282	0.6635	0.7020	0.7310	0.7468	0.7057	0.6738	0.7602	0.7038	0.7898	0.7480	0.7690	0.7302	0.7430	0.7476	0.7201	0.7221	0.7607	0.7614	0.7466	0.7367
1.0140	0.7833	0.7405	0.7580	0.6850	0.6894	0.6253	0.6782	0.7427	0.7439	0.7366	0.7166	0.7121	0.6877	0.7386	0.6723	0.6765	0.7011	0.7690	0.6970	0.7597	0.7017	0.7677	0.6393	0.7666	0.6805	0.7496	0.7584	0.6997	0.7282	0.6635	0.7020	0.7310	0.7468	0.7057	0.6738	0.7602	0.7038	0.7898	0.7480	0.7690	0.7302	0.7430	0.7476	0.7201	0.7221	0.7607	0.7614	0.7466	0.7367
1.0160	0.7810	0.7405	0.7580	0.6850	0.6894	0.6253	0.6782	0.7427	0.7439	0.7366	0.7166	0.7121	0.6877	0.7386	0.6723	0.6765	0.7011	0.7690	0.6970	0.7597	0.7017	0.7677	0.6393	0.7666	0.6805	0.7496	0.7584	0.6997	0.7282	0.6635	0.7020	0.7310	0.7468	0.7057	0.6738	0.7602	0.7038	0.7898	0.7480	0.7690	0.7302	0.7430	0.7476	0.7201	0.7221	0.7607	0.7614	0.7466	0.7367
1.0180	0.7795	0.7405	0.7580	0.6850	0.6894	0.6253	0.6782	0.7427	0.7439	0.7366	0.7166	0.7121	0.6877	0.7386	0.6723	0.6765	0.7011	0.7690	0.6970	0.7597	0.7017	0.7677	0.6393	0.7666	0.6805	0.7496	0.7584	0.6997	0.7282	0.6635	0.7020	0.7310	0.7468	0.7057	0.6738	0.7602	0.7038	0.7898	0.7480	0.7690	0.7302	0.7430	0.7476	0.7201	0.7221	0.7607	0.7614	0.7466	0.7367
1.0200	0.7776	0.7405	0.7580	0.6850	0.6894	0.6253	0.6782	0.7427	0.7439	0.7366	0.7166	0.7121	0.6877	0.7386	0.6723	0.6765	0.7011	0.7690	0.6970	0.7597	0.7017	0.7677	0.6393	0.7666	0.6805	0.7496	0.7584	0.6997	0.7282	0.6635	0.7020	0.7310	0.7468	0.7057	0.6738	0.7602	0.7038	0.7898	0.7480	0.7690	0.7302	0.7430	0.7476	0.7201	0.7221	0.7607	0.7614	0.7466	0.7367
1.0220	0.7756	0.7405	0.7580	0.6850	0.6894	0.6253	0.6782	0.7427	0.7439	0.7366	0.7166	0.7121	0.6877	0.7386	0.6723	0.6765	0.7011	0.7690	0.6970	0.7597	0.7017	0.7677	0.6393	0.7666	0.6805	0.7496	0.7584	0.6997	0.7282	0.6635	0.7020	0.7310	0.7468	0.7057	0.6738	0.7602	0.7038	0.7898	0.7480	0.7690	0.7302	0.7430	0.7476	0.7201	0.7221	0.7607	0.7614	0.7466	0.7367
1.0240	0.7736	0.7405	0.7580	0.6850	0.6894	0.6253	0.6782	0.7427	0.7439	0.7366	0.7166	0.7121	0.6877	0.7386	0.6723	0.6765	0.7011	0.7690	0.6970	0.7597	0.7017	0.7677	0.6393	0.7666	0.6805	0.7496	0.7584	0.6997	0.7282	0.6635	0.7020	0.7310	0.7468	0.7057	0.6738	0.7602	0.7038	0.7898	0.7480	0.7690	0.7302	0.7430	0.7476	0.7201	0.7221	0.7607	0.7614	0.7466	0.7367
1.0260	0.7708	0.7405	0.7580	0.6850	0.6894	0.6253	0.6782	0.7427	0.7439	0.7366	0.7166	0.7121	0.6877	0.7386	0.6723	0.6765	0.7011	0.7690	0.6970	0.7597	0.7017	0.7677	0.6393	0.7666	0.6805	0.7496	0.7584	0.6997	0.7282	0.6635	0.7020	0.7310	0.7468	0.7057	0.6738	0.7602	0.7038	0.7898	0.7480	0.7690	0.7302	0.7430	0.7476	0.7201	0.7221	0.7607	0.7614	0.7466	0.7367
1.0280	0.7668	0.7405	0.7580	0.6850	0.6894	0.6253	0.6782	0.7427	0.7439	0.7366	0.7166	0.7121	0.6877	0.7386	0.6723	0.6765	0.7011	0.7690	0.6970	0.7597	0.7017	0.7677	0.6393	0.7666	0.6805	0.7496	0.7584	0.6997	0.7282	0.6635	0.7020	0.7310	0.7468	0.7057	0.6738	0.7602	0.7038	0.7898	0.7480	0.7690	0.7302	0.7430	0.7476	0.7201	0.7221	0.7607	0.7614	0.7466	0.7367
1.0300	0.7627	0.7405	0.7580	0.6850	0.6894	0.6253	0.6782	0.7427	0.7439	0.7366	0.7166	0.7121	0.6877	0.7386	0.6723	0.6765	0.7011	0.7690	0.6970	0.7597	0.7017	0.7677	0.6393	0.7666	0.6805	0.7496	0.7584	0.6997	0.7282	0.6635	0.7020	0.7310	0.7468	0.7057	0.6738	0.7602	0.7038	0.7898	0.7480	0.7690	0.7302	0.7430	0.7476	0.7201	0.7221	0.7607	0.7614	0.7466	0.7367
1.0320	0.7587	0.7405	0.7580	0.6850	0.6894	0.6253	0.6782	0.7427	0.7439	0.7366	0.7166	0.7121	0.6877	0.7386	0.6723	0.6765	0.7011	0.7690	0.6970	0.7597	0.7017	0.7677	0.6393	0.7666	0.6805	0.7496	0.7584	0.6997	0.7282	0.6635	0.7020	0.7310	0.7468	0.7057	0.6738	0.7602	0.7038	0.7898	0.7480	0.7690	0.7302	0.7430	0.7476	0.7201	0.7221	0.7607	0.7614	0.7466	0.7367
1.0340	0.7547	0.7405	0.7580	0.6850	0.6894	0.6253	0.6782	0.7427	0.7439	0.7366	0.7166	0.7121	0.6877	0.7386	0.6723	0.6765	0.7011	0.7690	0.6970	0.7597	0.7017	0.7677	0.6393	0.7666	0.6805	0.7496	0.7584	0.6997	0.7282	0.6635	0.7020	0.7310	0.7468	0.7057	0.6738	0.7602	0.7038	0.7898	0.7480	0.7690	0.7302	0.7430	0.7476	0.7201	0.7221	0.7607	0.7614	0.7466	0.7367
1.0360	0.7503	0.7405	0.7580	0.6850	0.6894	0.6253	0.6782	0.7427	0.7439	0.7366	0.7166	0.7121	0.6877	0.7386	0.6723	0.6765	0.7011	0.7690	0.6970	0.7597	0.7017	0.7677	0.6393	0.7666	0.6805	0.7496	0.7584	0.6997	0.7282	0.6635	0.7020	0.7310	0.7468	0.7057	0.6738	0.7602	0.7038	0.7898	0.7480	0.7690	0.7302	0.7430	0.7476	0.7201	0.7221	0.7607	0.7614	0.7466	0.7367
1.0380	0.7472	0.7405	0.7580	0.6850	0.6894	0.6253	0.6782	0.7427	0.7439	0.7366	0.7166	0.7121	0.6877	0.7386	0.6723	0.6765	0.7011	0.7690	0.6970	0.7597	0.7017	0.7677	0.6393	0.7666	0.6805	0.7496	0.7584	0.6997	0.7282	0.6635	0.7020	0.7310	0.7468	0.7057	0.6738	0.7602	0.7038	0.7898	0.7480	0.7690	0.7302	0.7430	0.7476	0.7201	0.7221	0.7607	0.7614	0.7466	0.7367
1.0400	0.7442	0.7405	0.7580	0.6850	0.6894	0.6253	0.6782	0.7427	0.7439	0.7366	0.7166	0.7121	0.6877	0.7386	0.6723	0.6765	0.7011	0.7690	0.6970	0.7597	0.7017	0.7677	0.6393	0.7666	0.6805	0.7496	0.7584	0.6997	0.7282	0.6635	0.7020	0.7310	0.7468	0.7057	0.6738	0.7602	0.7038	0.7898	0.7480	0.7690	0.7302	0.7430	0.7476	0.7201	0.7221	0.7607	0.7614	0.7466	0.7367
1.0420	0.7412	0.7405	0.7580	0.6850	0.6894	0.6253	0.6782	0.7427	0.7439	0.7366	0.7166	0.7121	0.6877	0.7386	0.6723	0.6765	0.7011	0.7690	0.6970	0.7597	0.7017	0.7677	0.6393	0.7666	0.6805	0.7496	0.7584	0.6997	0.7282	0.6635	0.7020	0.7310	0.7468	0.7057	0.6738	0.7602	0.7038	0.7898	0.7480	0.7690	0.7302	0.7430	0.7476	0.7201	0.7221	0.7607	0.7614	0.7466	0.7367
1.0440	0.7382	0.7405	0.7580	0.6850	0.6894	0.6253	0.6782	0.7427	0.7439	0.7366	0.7166	0.7121	0.6877	0.7386	0.6723	0.6765	0.7011	0.7690	0.6970	0.7597	0.7017	0.7677	0.6393	0.7666	0.6805	0.7496	0.7584	0.6997	0.7282	0.6635	0.7020	0.7310	0.7468	0.7057	0.6738	0.7602	0.7038	0.7898	0.7480	0.7690	0.7302	0.7430	0.7476	0.7201	0.7221	0.7607	0.7614	0.7466	0.7367
1.0460	0.7352	0.7405	0.7580	0.6850	0.6894	0.6253	0.6782	0.7427	0.7439	0.7366	0.7166	0.7121	0.6877	0.7386	0.6723	0.6765	0.7011	0.7690	0.6970	0.7597	0.7017	0.7677	0.6393	0.7666	0.6805	0.7496	0.7584	0.6997	0.7282	0.6635	0.7020	0.7310	0.7468	0.7057	0.6738	0.7602	0.7038	0.7898	0.7480	0.7690	0.7302	0.7430	0.7476	0.7201	0.7221	0.7607	0.7614	0.7466	0.7367
1.0480	0.7321	0.7405	0.7580	0.6850	0.6894	0.6253	0.6782	0.7427	0.7439	0.7366	0.7166	0.7121	0.6877	0.7386	0.6723	0.6765	0.7011	0.7690	0.6970	0.7597	0.7017	0.7677	0.6393	0.7666	0.6805	0.7496	0.7584	0.6997	0.7282	0.6635	0.7020	0.7310	0.7468	0.7057	0.6738	0.7602	0.7038	0.7898	0.7480	0.7690	0.7302	0.7430	0.7476	0.7201	0.7221	0.7607	0.7614	0.7466	0.7367
1.0500	0.7291	0.7405	0.7580	0.6850	0.6894	0.6253	0.6782	0.7427	0.7439	0.7366	0.7166	0.7121	0.6877	0.7386	0.6723	0.6765	0.7011	0.7690	0.6970	0.7597	0.7017	0.7677	0.6393	0.7666	0.6805	0.7496	0.7584	0.6997	0.7282	0.6635	0.7020	0.7310	0.7468	0.7057	0.6738	0.7602	0.7038	0.7898	0.7480	0.7690	0.7302	0.7430	0.7476	0.7201	0.7221	0.7607	0.7614	0.7466	0.7367
1.0520	0.7261	0.7405	0.7580	0.6850	0.6894	0.6253	0.6782	0.7427	0.7439	0.7366	0.7166	0.7121	0.6877	0.7386	0.6723	0.6765	0.7011	0.7690	0.6970	0.7597	0.7017	0.7677	0.6393	0.7666	0.6805	0.7496	0.7584	0.6997	0.7282	0.6635	0.7020	0.7310	0.7468	0.7057	0.6738	0.7602	0.7038	0.7898	0.7480	0.7690	0.7302	0.7430	0.7476	0.7201	0.7221	0.7607	0.7614	0.7466	0.7367
1.0540	0.7231	0.7405	0.7580	0.6850	0.6894	0.6253	0.6782	0.7427	0.7439	0.7366	0.7166	0.7121	0.6877	0.7386	0.6723	0.6765	0.7011	0.7690	0.6970	0.7597	0.7017	0.7677	0.6393	0.7666	0.6805	0.7496	0.7584	0.6997	0.7282	0.6635	0.7020	0.7310	0.7468	0.7057	0.6738	0.7602	0.7038	0.7898	0.7480	0.7690	0.7302	0.7430	0.7476	0.7201	0.7221	0.7607	0.7614	0.7466	0.7367
1.0560	0.7201	0.7405	0.7580	0.6850	0.6894	0.6253	0.6782	0.7427	0.7439	0.7366	0.7166	0.7121	0.6877	0.7386	0.6723	0.6765	0.7011	0.7690	0.6970	0.7597	0.7017	0.7677	0.6393	0.7666	0.6805	0.7496	0.7584	0.6997	0.7282	0.6635	0.7020	0.7310	0.7468	0.7057	0.6738	0.7602	0.7038	0.7898	0.7480	0.7690	0.7302	0.7430	0.7476	0.7201	0.7221	0.7607	0.7614	0.7466	0.7367
1.0580	0.7171	0.7405	0.7580	0.6850	0.6894	0.6253	0.6782	0.7427	0.7439	0.7366	0.7166	0.7121	0.6877	0.7386	0.6723	0.6765	0.7011	0.7690	0.6970	0.7597	0.7017	0.7677	0.6393	0.7666	0.6805	0.7496	0.7584	0.6997	0.7282	0.6635	0.7020	0.7310	0.7468	0.7057	0.6738	0.7602	0.7038	0.7898	0.7480	0.7690	0.7302	0.7430	0.7476	0.7201	0.7221	0.7607	0.7614	0.7466	0.7367
1.0600	0.7140	0.7405	0.7580	0.6850	0.6894	0.6253	0.6782	0.7427	0.7439	0.7366	0.7166	0.7121	0.6877	0.7386	0.6723	0.6765	0.7011	0.7690	0.6970	0.7597	0.7017	0.7677	0.6393	0.7666	0.6805	0.7496	0.7584	0.6997	0.7282	0.6635	0.7020	0.7310	0.7468	0.7057	0.6738	0.7602	0.7038	0.7898	0.7480	0.7690	0.7302	0.7430	0.7476	0.7201	0.7221	0.7607	0.7614	0.7466	0.7367
1.0620	0.7110	0.7405	0.7580	0.6850	0.6894	0.6253	0.6782	0.7427	0.7439	0.7366	0.7166	0.7121	0.6877	0.7386	0.6723	0.6765	0.7011	0.7690	0.6970	0.7597	0.7017	0.7677	0.6393	0.7666	0.6805	0.7496	0.7584	0.6997	0.7282	0.6635	0.7020	0.7310	0.7468	0.7057	0.6738	0.7602	0.7038	0.7898	0.7480	0.7690	0.7302	0.7430	0.7476	0.7201	0.7221	0.7607	0.7614	0.7466	0.7367
1.0640	0.7080	0.7405	0.7580	0.6850	0.6894	0.6253	0.6782	0.7427	0.7439	0.7366	0.7166	0.7121	0.6877	0.7386	0.6723	0.6765	0.7011	0.7690	0.6970	0.7597	0.7017	0.7677	0.6393	0.7666	0.6805	0.7496	0.7584	0.6997	0.7282	0.6635	0.7020	0.7310	0.7468	0.7057	0.6738	0.7602	0.7038	0.7898	0.7480	0.7690	0.7302	0.7430	0.7476	0.7201	0.7221	0.7607	0.7614	0.7466	0.7367
1.0660	0.7050	0.7405	0.7580	0.6850	0.6894	0.6253	0.6782	0.7427	0.7439	0.7366	0.7166	0.7121	0.6877	0.7386	0.6723	0.6765	0.7011	0.7690	0.6970	0.7597	0.7017	0.7677	0.6393	0.7666	0.6805	0.7496	0.7584	0.6997	0.7282	0.6635	0.7020	0.7310	0.7468	0.7057	0.6738	0.7602	0.7038	0.7898	0.7480	0.7690	0.7302	0.7430	0.7476	0.7201	0.7221	0.7607	0.7614	0.7466	0.7367
1.0680	0.7030	0.7405	0.7580	0.6850	0.6894	0.6253	0.6782	0.7427	0.7439	0.7366	0.7166	0.7121	0.6877	0.7386	0.6723	0.6765	0.7011	0.7690	0.6970	0.7597	0.7017	0.7677	0.6393	0.7666	0.6805	0.7496	0.7584	0.6997	0.7282	0.6635	0.7020	0.7310	0.7468	0.7057	0.6738	0.7602	0.7038	0.7898	0.7480	0.7690	0.7302	0.7430	0.7476	0.7201	0.7221	0.7607	0.7614	0.7466	0.7367
1.0700	0.7007	0.7405	0.7580	0.6850	0.6894	0.6253	0.6782	0.7427	0.7439	0.7366	0.7166	0.7121	0.6877	0.7386	0.6723	0.6765	0.7011	0.7690	0.6970	0.7597	0.7017	0.7677	0.6393	0.7666	0.6805	0.7496	0.7584	0.6997	0.7282	0.6635	0.7020	0.7310	0.7468	0.7057	0.6738	0.7602	0.7038	0.7898	0.7480	0.7690	0.7302	0.7430	0.7476	0.7201	0.7221	0.7607	0.7614	0.7466	0.7367
1.0720	0.6984	0.7405	0.7580	0.6850	0.6894	0.6253	0.6782	0.7427	0.7439	0.7366	0.7166	0.7121	0.6877	0.7386	0.6723	0.6765	0.7011	0.7690	0.6970	0.7597	0.7017	0.7677	0.6393	0.7666	0.6805	0.7496	0.7584	0.6997	0.7282	0.6635	0.7020	0.7310	0.7468	0.7057	0.6738	0.7602	0.7038	0.7898	0.7480	0.7690	0.7302	0.7430	0.7476	0.7201	0.7221	0.7607	0.7614	0.7466	0.7367
1.0740	0.6961	0.7405	0.7580	0.6850	0.6894	0.6253	0.6782	0.7427	0.7439	0.7366	0.7166	0.7121	0.6877	0.7386	0.6723	0.6765	0.7011	0.7690	0.6970	0.7597	0.7017	0.7677	0.6393	0.7666	0.6805	0.7496	0.7584	0.6997	0.7282	0.6635	0.7020	0.7310	0.7468	0.7057	0.6738	0.7602	0.7038	0.7898	0.7480	0.7690	0.7302	0.7430	0.7476	0.7201	0.7221	0.7607	0.7614	0.7466	0.7367
1.0760	0.6938	0.7405	0.7580	0.6850	0.6894	0.6253	0.6782	0.7427	0.7439	0.7366	0.7166	0.7121	0.6877	0.7386	0.6723	0.6765	0.7011	0.7690	0.6970	0.7597	0.7017	0.7677	0.6393	0.7666	0.6805	0.7496	0.7584	0.6997	0.7282	0.6635	0.7020	0.7310	0.7468	0.7057	0.6738	0.7602	0.7038	0.7898	0.7480	0.7690	0.7302	0.7430	0.7476	0.7201	0.7221	0.7607	0.7614	0.7466	0.7367
1.0780	0.6915	0.7405	0.7580	0.6850	0.6894	0.6253	0.6782	0.7427	0.7439	0.7366	0.7166	0.7121	0.6877	0.7386	0.6723	0.6765	0.7011	0.7690	0.6970	0.7597	0.7017	0.7677	0.6393	0.7666	0.6805	0.7496	0.7584	0.6997	0.7282	0.6635	0.7020	0.7310	0.7468	0.7057	0.6738	0.7602	0.7038	0.7898	0.7480	0.7690	0.7302	0.7430	0.7476	0.7201	0.7221	0.7607	0.7614	0.7466	0.7367
1.0800	0.6892	0.7405	0.7580	0.6850	0.6894	0.6253	0.6782	0.7427	0.7439	0.7366	0.7166	0.7121	0.6877	0.7386	0.6723	0.6765	0.7011	0.7690	0.6970	0.7597	0.7017	0.7677	0.6393	0.7666	0.6805	0.7496	0.7584	0.6997	0.7282	0.6635	0.7020	0.7310	0.7468	0.7057	0.6738	0.7602	0.7038	0.7898	0.7480	0.7690	0.7302	0.7430	0.7476	0.7201	0.7221	0.7607	0.7614	0.7466	0.7367
1.0820	0.6869	0.7405	0.7580	0.6850	0.6894	0.6253	0.6782	0.7427	0.7439	0.7366	0.7166	0.7121	0.6877	0.7386	0.6723	0.6765	0.7011	0.7690	0.6970	0.7597	0.7017	0.7677	0.6393	0.7666	0.6805	0.7496	0.7584	0.6997	0.7282	0.6635	0.7020	0.7310	0.7468	0.7057	0.6738	0.7602	0.7038	0.7898	0.7480	0.7690	0.7302	0.7430	0.7476	0.7201	0.7221	0.7607	0.7614	0.7466	0.7367
1.0840	0.6846	0.7405	0.7580	0.6850	0.6894	0.6253	0.6782	0.7427	0.7439	0.7366	0.7166	0.7121	0.6877	0.7386	0.6723	0.6765	0.7011	0.7690	0.6970	0.7597	0.7017	0.7677	0.6393	0.7666	0.6805	0.7496	0.7584	0.6997	0.7282	0.6635	0.7020	0.7310	0.7468	0.7057	0.6738	0.7602	0.7038	0.7898	0.7480	0.7690	0.7302	0.7430	0.7476	0.7201	0.7221	0.7607	0.7614	0.7466	0.7367
1.0860	0.6823	0.7405	0.7580	0.6850	0.6894	0.6253	0.6782	0.7427	0.7439	0.7366	0.7166	0.7121	0.6877	0.7386	0.6723	0.6765	0.7011	0.7690	0.6970	0.7597	0.7017	0.7677	0.6393	0.7666	0.6805	0.7496	0.7584	0.6997	0.7282	0.6635	0.7020	0.7310	0.7468	0.7057	0.6738	0.7602	0.7038	0.7898	0.7480	0.7690	0.7302	0.7430	0.7476	0.7201	0.7221	0.7607	0.7614	0.7466	0.7367
1.0880	0.6800	0.7405	0.7580	0.6850	0.6894	0.6253	0.6782	0.7427	0.7439	0.7366	0.7166	0.7121	0.6877	0.7386	0.6723	0.6765	0.7011	0.7690	0.6970	0.7597	0.7017	0.7677	0.6393	0.7666	0.6805	0.7496	0.7584	0.6997	0.7282	0.6635	0.7020	0.7310	0.7468	0.7057	0.6738	0.7602	0.7038	0.7898	0.7480	0.7690	0.7302	0.7430	0.7476	0.7201	0.7221	0.7607	0.7614	0.7466	0.7367
1.0900	0.6770	0.7405	0.7580	0.6850	0.6894	0.6253	0.6782	0.7427	0.7439	0.7366	0.7166	0.7121	0.6877	0.7386	0.6723	0.6765	0.7011	0.7690	0.6970	0.7597	0.7017	0.7677	0.6393	0.7666	0.6805	0.7496	0.7584	0.6997	0.7282	0.6635	0.7020	0.7310	0.7468	0.7057	0.6738	0.7602	0.7038	0.7898	0.7480	0.7690	0.7302	0.7430	0.7476	0.7201	0.7221	0.7607	0.7614	0.7466	0.7367
1.0920	0.6763	0.7405	0.7580	0.6850	0.6894	0.6253	0.6782	0.7427	0.7439	0.7366	0.7166	0.7121	0.6877	0.7386	0.6723	0.6765	0.7011	0.7690	0.6970	0.7597	0.7017	0.7677	0.6393	0.7666	0.6805	0.7496	0.7584	0.6997	0.7282	0.6635	0.7020	0.7310	0.7468	0.7057	0.6738	0.7602	0.7038	0.7898	0.7480	0.7690	0.7302	0.7430	0.7476	0.7201	0.7221	0.7607	0.7614	0.7466	0.7367
1.0940	0.6755	0.7405	0.7580	0.6850	0.6894	0.6253	0.6782	0.7427	0.7439	0.7366	0.7166	0.7121	0.6877	0.7386	0.6723	0.6765	0.7011	0.7690	0.6970	0.7597	0.7017	0.7677	0.6393	0.7666	0.6805	0.7496	0.7584	0.6997	0.7282	0.6635	0.7020	0.7310	0.7468	0.7057	0.6738	0.7602	0.7038	0.7898	0.7480	0.7690	0.7302	0.7430	0.7476	0.7201	0.7221	0.7607	0.7614	0.7466	0.7367
1.0960	0.6748	0.7405	0.7580	0.6850	0.6894	0.6253	0.6782	0.7427	0.7439	0.7366	0.7166	0.7121	0.6877	0.7386	0.6723	0.6765	0.7011	0.7690	0.6970	0.7597	0.7017	0.7677	0.6393	0.7666	0.6805	0.7496	0.7584	0.6997	0.7282	0.6635	0.7020	0.7310	0.7468	0.7057	0.6738	0.7602	0.7038	0.7898	0.7480	0.7690	0.7302	0.7430	0.7476	0.7201	0.7221	0.7607	0.7614	0.7466	0.7367
1.0980	0.6727	0.7405	0.7580	0.6850	0.6894	0.6253	0.6782	0.7427	0.7439	0.7366	0.7166	0.7121	0.6877	0.7386	0.6723	0.6765	0.7011	0.7690	0.6970	0.7597	0.7017	0.7677	0.6393	0.7666	0.6805	0.7496	0.7584	0.6997	0.7282	0.6635	0.7020	0.7310	0.7468	0.7057	0.6738	0.7602	0.7038	0.7898	0.7480	0.7690	0.7302	0.7430	0.7476	0.7201	0.7221	0.7607	0.7614	0.7466	0.7367
1.1000	0.6718	0.7405	0.7580	0.6850	0.6894	0.6253	0.6782	0.7427	0.7439	0.7366	0.7166	0.7121	0.6877	0.7386	0.6723	0.6765	0.7011	0.7690	0.6970	0.7597	0.7017	0.7677	0.6393	0.7666	0.6805	0.7496	0.7584	0.6997	0.7282	0.6635	0.7020	0.7310	0.7468	0.7057	0.6738	0.7602	0.7038	0.7898	0.7480	0.7690	0.7302	0.7430	0.7476	0.7201	0.7221	0.7607	0.7614	0.7466	0.7367
1.1020	0.6708	0.7405	0.7580	0.6850	0.6894	0.6253	0.6782	0.7427	0.7439	0.7366	0.7166	0.7121	0.6877	0.7386	0.6723	0.6765	0.7011	0.7690	0.6970	0.7597	0.7017	0.7677	0.6393	0.7666	0.6805	0.7496	0.7584	0.6997	0.7282	0.6635	0.7020	0.7310	0.7468	0.7057	0.6738	0.7602	0.7038	0.7898	0.7480	0.7690	0.7302	0.7430	0.7476	0.7201	0.7221	0.7607	0.7614	0.7466	0.7367
1.1040	0.6698	0.7405	0.7580	0.6850	0.6894	0.6253	0.6782	0.7427	0.7439	0.7366	0.7166	0.7121	0.6877	0.7386	0.6723	0.6765	0.7011	0.7690	0.6970	0.7597	0.7017	0.7677	0.6393	0.7666	0.6805	0.7496	0.7584	0.6997	0.7282	0.6635	0.7020	0.7310	0.7468	0.7057	0.6738	0.7602	0.7038	0.7898	0.7480	0.7690	0.7302	0.7430	0.7476	0.7201	0.7221	0.7607	0.7614	0.7466	0.7367
1.1060	0.6690	0.7405	0.7580	0.6850	0.6894	0.6253	0.6782	0.7427	0.7439	0.7366	0.7166	0.7121	0.6877	0.7386	0.6723	0.6765	0.7011	0.7690	0.6970	0.7597	0.7017	0.7677	0.6393	0.7666	0.6805	0.7496	0.7584	0.6997	0.7282	0.6635	0.7020	0.7310	0.7468	0.7057	0.6738	0.7602	0.7038	0.7898	0.7480	0.7690	0.7302	0.7430	0.7476	0.7201	0.7221	0.7607	0.7614	0.7466	0.7367
1.1080	0.6702	0.7405	0.7580	0.6850	0.6894	0.6253	0.6782	0.7427	0.7439	0.7366	0.7166	0.7121	0.6877	0.7386	0.6723	0.6765	0.7011	0.7690	0.6970	0.7597	0.7017	0.7677	0.6393	0.7666	0.6805	0.7496	0.7584	0.6997	0.7282	0.6635	0.7020	0.7310	0.7468	0.7057	0.6738	0.7602	0.7038	0.7898	0.7480	0.7690	0.7302	0.7430	0.7476	0.7201	0.7221	0.7607	0.7614	0.7466	0.7367
1.1100	0.6714	0.7405	0.7580	0.6850	0.6894	0.6253	0.6782	0.7427	0.7439	0.7366	0.7166	0.7121	0.6877	0.7386	0.6723	0.6765	0.7011	0.7690	0.6970	0.7597	0.7017	0.7677	0.6393	0.7666	0.6805	0.7496	0.7584	0.6997	0.7282	0.6635	0.7020	0.7310	0.7468	0.7057	0.6738	0.7602	0.7038	0.7898	0.7480	0.7690	0.7302	0.7430	0.7476	0.7201	0.7221	0.7607	0.7614	0.7466	0.7367
1.1120	0.6726	0.7405	0.7580	0.6850	0.6894	0.6253	0.6782	0.7427	0.7439	0.7366	0.7166	0.7121	0.6877	0.7386	0.6723	0.6765	0.7011	0.7690	0.6970	0.7597	0.7017	0.7677	0.6393	0.7666	0.6805	0.7496	0.7584	0.6997	0.7282	0.6635	0.7020	0.7310	0.7468	0.7057	0.6738	0.7602	0.7038	0.7898	0.7480	0.7690	0.7302	0.7430	0.7476	0.7201	0.7221	0.7607	0.7614	0.7466	0.7367
1.1140	0.6739	0.7405	0.7580	0.6850	0.6894	0.6253	0.6782	0.7427	0.7439	0.7366	0.7166	0.7121	0.6877	0.7386	0.6723	0.6765	0.7011	0.7690	0.6970	0.7597	0.7017	0.7677	0.6393	0.7666	0.6805	0.7496	0.7584	0.6997	0.7282	0.6635	0.7020	0.7310	0.7468	0.7057	0.6738	0.7602	0.7038	0.7898	0.7480	0.7690	0.7302	0.7430	0.7476	0.7201	0.7221	0.7607	0.7614	0.7466	0.7367
1.1160	0.6774	0.7405	0.7580	0.6850	0.6894	0.6253	0.6782	0.7427	0.7439	0.7366	0.7166	0.7121	0.6877	0.7386	0.6723	0.6765	0.7011	0.7690	0.6970	0.7597	0.7017	0.7677	0.6393	0.7666	0.6805	0.7496	0.7584	0.6997	0.7282	0.6635	0.7020	0.7310	0.7468	0.7057	0.6738	0.7602	0.7038	0.7898	0.7480	0.7690	0.7302	0.7430	0.7476	0.7201	0.7221	0.7607	0.7614	0.7466	0.7367
1.1180	0.6800	0.7405	0.7580	0.6850	0.6894	0.6253	0.6782	0.7427	0.7439	0.7366	0.7166	0.7121	0.6877	0.7386	0.6723	0.6765	0.7011	0.7690	0.6970	0.7597	0.7017	0.7677	0.6393	0.7666	0.6805	0.7496	0.7584	0.6997	0.7282	0.6635	0.7020	0.7310	0.7468	0.7057	0.6738	0.7602	0.7038	0.7898	0.7480	0.7690	0.7302	0.7430	0.7476	0.7201	0.7221	0.7607	0.7614	0.7466	0.7367
1.1200	0.6826	0.7405	0.7580	0.6850	0.6894	0.6253	0.6782	0.7427	0.7439	0.7366	0.7166	0.7121	0.6877	0.7386	0.6723	0.6765	0.7011	0.7690	0.6970	0.7597	0.7017	0.7677	0.6393	0.7666	0.6805	0.7496	0.7584	0.6997	0.7282	0.6635	0.7020	0.7310	0.7468	0.7057	0.6738	0.7602	0.7038	0.7898	0.7480	0.7690	0.7302	0.7430	0.7476	0.7201	0.7221	0.7607	0.7614	0.7466	0.7367
1.1220	0.6852	0.7405	0.7580	0.6850	0.6894	0.6253	0.6782	0.7427	0.7439	0.7366	0.7166	0.7121	0.6877	0.7386	0.6723	0.6765	0.7011	0.7690	0.6970	0.7597	0.7017	0.7677	0.6393	0.7666	0.6805	0.7496	0.7584	0.6997	0.7282	0.6635	0.7020	0.7310	0.7468	0.7057	0.6738	0.7602	0.7038	0.7898	0.7480	0.7690	0.7302	0.7430	0.7476	0.7201	0.7221	0.7607	0.7614	0.7466	0.7367
1.1240	0.6878	0.7405	0.7580	0.6850	0.6894	0.6253	0.6782	0.7427	0.7439	0.7366	0.7166	0.7121	0.6877	0.7386	0.6723	0.6765	0.7011	0.7690	0.6970	0.7597	0.7017	0.7677	0.6393	0.7666	0.6805	0.7496	0.7584	0.6997	0.7282	0.6635	0.7020	0.7310	0.7468	0.7057	0.6738	0.7602	0.7038	0.7898	0.7480	0.7690	0.7302	0.7430	0.7476	0.7201	0.7221	0.7607	0.7614	0.7466	0.7367
1.1260	0.6904	0.7405	0.7580	0.6850	0.6894	0.6253	0.6782	0.7427	0.7439	0.7366	0.7166	0.7121	0.6877	0.7386	0.6723	0.6765	0.7011	0.7690	0.6970	0.7597	0.7017	0.7677	0.6393	0.7666	0.6805	0.7496	0.7584	0.6997	0.7282	0.6635	0.7020	0.7310	0.7468	0.7057	0.6738	0.7602	0.7038	0.7898	0.7480	0.7690	0.7302	0.7430	0.7476	0.7201	0.7221	0.7607	0.7614	0.7466	0.7367
1.1280	0.6930	0.7405	0.7580	0.6850	0.6894	0.6253	0.6782	0.7427	0.7439	0.7366	0.7166	0.7121	0.6877	0.7386	0.6723	0.6765	0.7011	0.7690	0.6970	0.7597	0.7017	0.7677	0.6393	0.7666	0.6805	0.7496	0.7584	0.6997	0.7282	0.6635	0.7020	0.7310	0.7468	0.7057	0.6738	0.7602	0.7038	0.7898	0.7480	0.7690	0.7302	0.7430	0.7476	0.7201	0.7221	0.7607	0.7614	0.7466	0.7367
1.1300	0.6955	0.7405	0.7580	0.6850	0.6894	0.6253	0.6782	0.7427	0.7439	0.7366	0.7166	0.7121	0.6877	0.7386	0.6723	0.6765	0.7011	0.7690	0.6970	0.7597	0.7017	0.7677	0.6393	0.7666	0.6805	0.7496	0.7584	0.6997	0.7282	0.6635	0.7020	0.7310	0.7468	0.7057	0.6738	0.7602	0.7038	0.7898	0.7480	0.7690	0.7302	0.7430	0.7476	0.7201	0.7221	0.7607	0.7614	0.7466	0.7367
1.1320	0.6981	0.7405	0.7580	0.6850	0.6894	0.6253	0.6782	0.7427	0.7439	0.7366	0.7166	0.7121	0.6877	0.7386	0.6723	0.6765	0.7011	0.7690	0.6970	0.7597	0.7017	0.7677	0.6393	0.7666	0.6805	0.7496	0.7584	0.6997	0.7282	0.6635	0.7020	0.7310	0.7468	0.7057	0.6738	0.7602	0.7038	0.7898	0.7480	0.7690	0.7302	0.7430	0.7476	0.7201	0.7221	0.7607	0.7614	0.7466	0.7367
1.1340	0.7007	0.7405	0.7580	0.6850	0.6894	0.6253	0.6782	0.7427	0.7439	0.7366	0.7166	0.7121	0.6877	0.7386	0.6723	0.6765	0.7011	0.7690	0.6970	0.7597	0.7017	0.7677	0.6393	0.7666	0.6805	0.7496	0.7584	0.6997	0.7282	0.6635	0.7020	0.7310	0.7468	0.7057	0.6738	0.7602	0.7038	0.7898	0.7480	0.7690	0.7302	0.7430	0.7476	0.7201	0.7221	0.7607	0.7614	0.7466	0.7367
1.1360	0.7033	0.7405	0.7580	0.6850	0.6894	0.6253	0.6782	0.7427	0.7439	0.7366	0.7166	0.7121	0.6877	0.7386	0.6723	0.6765	0.7011	0.7690	0.6970	0.7597	0.7017	0.7677	0.6393	0.7666	0.6805	0.7496	0.7584	0.6997	0.7282	0.6635	0.7020	0.7310	0.7468	0.7057	0.6738	0.7602	0.7038	0.7898	0.7480	0.7690	0.7302	0.7430	0.7476	0.7201	0.7221	0.7607	0.7614	0.7466	0.7367
1.1380	0.7059	0.7405	0.7580	0.6850	0.6894	0.6253	0.6782	0.7427	0.7439	0.7366	0.7166	0.7121	0.6877	0.7386	0.6723	0.6765	0.7011	0.7690	0.6970	0.7597	0.7017	0.7677	0.6393	0.7666	0.6805	0.7496	0.7584	0.6997	0.7282	0.6635	0.7020	0.7310	0.7468	0.7057	0.6738	0.7602	0.7038	0.7898	0.7480	0.7690	0.7302	0.7430	0.7476	0.7201	0.7221	0.7607	0.7614	0.7466	0.7367
1.1400	0.7085	0.7405	0.7580	0.6850	0.6894	0.6253	0.6782	0.7427	0.7439	0.7366	0.7166	0.7121	0.6877	0.7386	0.6723	0.6765	0.7011	0.7690	0.6970	0.7597	0.7017	0.7677	0.6393	0.7666	0.6805	0.7496	0.7584	0.6997	0.7282	0.6635	0.7020	0.7310	0.7468	0.7057	0.6738	0.7602	0.7038	0.7898	0.7480	0.7690	0.7302	0.7430	0.7476	0.7201	0.7221	0.7607	0.7614	0.7466	0.7367
1.1420	0.7111	0.7405	0.7580	0.6850	0.6894	0.6253	0.6782	0.7427	0.7439	0.7366	0.7166	0.7121	0.6877	0.7386	0.6723	0.6765	0.7011	0.7690	0.6970	0.7597	0.7017	0.7677	0.6393	0.7666	0.6805	0.7496	0.7584	0.6997	0.7282	0.6635	0.7020	0.7310	0.7468	0.7057	0.6738	0.7602	0.7038	0.7898	0.7480	0.7690	0.7302	0.7430	0.7476	0.7201	0.7221	0.7607	0.7614	0.7466	0.7367
1.1440	0.7137	0.7405	0.7580	0.6850	0.6894	0.6253	0.6782	0.7427	0.7439	0.7366	0.7166	0.7121	0.6877	0.7386	0.6723	0.6765	0.7011	0.7690	0.6970	0.7597	0.7017	0.7677	0.6393	0.7666	0.6805	0.7496	0.7584	0.6997	0.7282	0.6635	0.7020	0.7310	0.7468	0.7057	0.6738	0.7602	0.7038	0.7898	0.7480	0.7690	0.7302	0.7430	0.7476	0.7201	0.7221	0.7607	0.7614	0.7466	0.7367
1.1460	0.7163	0.7405	0.7580	0.6850	0.6894	0.6253	0.6782	0.7427	0.7439	0.7366	0.7166	0.7121	0.6877	0.7386	0.6723	0.6765	0.7011	0.7690	0.6970	0.7597	0.7017	0.7677	0.6393	0.7666	0.6805	0.7496	0.7584	0.6997	0.7282	0.6635	0.7020	0.7310	0.7468	0.7057	0.6738	0.7602	0.7038	0.7898	0.7480	0.7690	0.7302	0.7430	0.7476	0.7201	0.7221	0.7607	0.7614	0.7466	0.7367
1.1480	0.7185	0.7405	0.7580	0.6850	0.6894	0.6253	0.6782	0.7427	0.7439	0.7366	0.7166	0.7121	0.6877	0.7386	0.6723	0.6765	0.7011	0.7690	0.6970	0.7597	0.7017	0.7677	0.6393	0.7666	0.6805	0.7496	0.7584	0.6997	0.7282	0.6635	0.7020	0.7310	0.7468	0.7057	0.6738	0.7602	0.7038	0.7898	0.7480	0.7690	0.7302	0.7430	0.7476	0.7201	0.7221	0.7607	0.7614	0.7466	0.7367
1.1500	0.7206	0.7405	0.7580	0.6850	0.6894	0.6253	0.6782	0.7427	0.7439	0.7366	0.7166	0.7121	0.6877	0.7386	0.6723	0.6765	0.7011	0.7690	0.6970	0.7597	0.7017	0.7677	0.6393	0.7666	0.6805	0.7496	0.7584	0.6997	0.7282	0.6635	0.7020	0.7310	0.7468	0.7057	0.6738	0.7602	0.7038	0.7898	0.7480	0.7690	0.7302	0.7430	0.7476	0.7201	0.7221	0.7607	0.7614	0.7466	0.7367
1.1520	0.7227	0.7405	0.7580	0.6850	0.6894	0.6253	0.6782	0.7427	0.7439	0.7366	0.7166	0.7121	0.6877	0.7386	0.6723	0.6765	0.7011	0.7690	0.6970	0.7597	0.7017	0.7677	0.6393	0.7666	0.6805	0.7496	0.7584	0.6997	0.7282	0.6635	0.7020	0.7310	0.7468	0.7057	0.6738	0.7602	0.7038	0.7898	0.7480	0.7690	0.7302	0.7430	0.7476	0.7201	0.7221	0.7607	0.7614	0.7466	0.7367
1.1540	0.7248	0.7405	0.7580	0.6850	0.6894	0.6253	0.6782	0.7427	0.7439	0.7366	0.7166	0.7121	0.6877	0.7386	0.6723	0.6765	0.7011	0.7690	0.6970	0.7597	0.7017	0.7677	0.6393	0.7666	0.6805	0.7496	0.7584	0.6997	0.7282	0.6635	0.7020	0.7310	0.7468	0.7057	0.6738	0.7602	0.7038	0.7898	0.7480	0.7690	0.7302	0.7430	0.7476	0.7201	0.7221	0.7607	0.7614	0.7466	0.7367
1.1560	0.7269	0.7405	0.7580	0.6850	0.6894	0.6253	0.6782	0.7427	0.7439	0.7366	0.7166	0.7121	0.6877	0.7386	0.6723	0.6765	0.7011	0.7690	0.6970	0.7597	0.7017	0.7677	0.6393	0.7666	0.6805	0.7496	0.7584	0.6997	0.7282	0.6635	0.7020	0.7310	0.7468	0.7057	0.6738	0.7602	0.7038	0.7898	0.7480	0.7690	0.7302	0.7430	0.7476	0.7201	0.7221	0.7607	0.7614	0.7466	0.7367
1.1580	0.7289	0.7405	0.7580	0.6850	0.6894	0.6253	0.6782	0.7427	0.7439	0.7366	0.7166	0.7121	0.6877	0.7386	0.6723	0.6765	0.7011	0.7690	0.6970	0.7597	0.7017	0.7677	0.6393	0.7666	0.6805	0.7496	0.7584	0.6997	0.7282	0.6635	0.7020	0.7310	0.7468	0.7057	0.6738	0.7602	0.7038	0.7898	0.7480	0.7690	0.7302	0.7430	0.7476	0.7201	0.7221	0.7607	0.7614	0.7466	0.7367
1.1600	0.7310	0.7405	0.7580	0.6850	0.6894	0.6253	0.6782	0.7427	0.7439	0.7366	0.7166	0.7121	0.6877	0.7386	0.6723	0.6765	0.7011	0.7690	0.6970	0.7597	0.7017	0.7677	0.6393	0.7666	0.6805	0.7496	0.7584	0.6997	0.7282	0.6635	0.7020	0.7310	0.7468	0.7057	0.6738	0.7602	0.7038	0.7898	0.7480	0.7690	0.7302	0.7430	0.7476	0.7201	0.7221	0.7607	0.7614	0.7466	0.7367
1.1620	0.7331	0.7405	0.7580	0.6850	0.6894	0.6253	0.6782	0.7427	0.7439	0.7366	0.7166	0.7121	0.6877	0.7386	0.6723	0.6765	0.7011	0.7690	0.6970	0.7597	0.7017	0.7677	0.6393	0.7666	0.6805	0.7496	0.7584	0.6997	0.7282	0.6635	0.7020	0.7310	0.7468	0.7057	0.6738	0.7602	0.7038	0.7898	0.7480	0.7690	0.7302	0.7430	0.7476	0.7201	0.7221	0.7607	0.7614	0.7466	0.7367
1.1640	0.7352	0.7405	0.7580	0.6850	0.6894	0.6253	0.6782	0.7427	0.7439	0.7366	0.7166	0.7121	0.6877	0.7386	0.6723	0.6765	0.7011	0.7690	0.6970	0.7597	0.7017	0.7677	0.6393	0.7666	0.6805	0.7496	0.7584	0.6997	0.7282	0.6635	0.7020	0.7310	0.7468	0.7057	0.6738	0.7602	0.7038	0.7898	0.7480	0.7690	0.7302	0.7430	0.7476	0.7201	0.7221	0.7607	0.7614	0.7466	0.7367
1.1660	0.7373	0.7405	0.7580	0.6850	0.6894	0.6253	0.6782	0.7427	0.7439	0.7366	0.7166	0.7121	0.6877	0.7386	0.6723	0.6765	0.7011	0.7690	0.6970	0.7597	0.7017	0.7677	0.6393	0.7666	0.6805	0.7496	0.7584	0.6997	0.7282	0.6635	0.7020	0.7310	0.7468	0.7057	0.6738	0.7602	0.7038	0.7898	0.7480	0.7690	0.7302	0.7430	0.7476	0.7201	0.7221	0.7607	0.7614	0.7466	0.7367
1.1680	0.7394	0.7405	0.7580	0.6850	0.6894	0.6253	0.6782	0.7427	0.7439	0.7366	0.7166	0.7121	0.6877	0.7386	0.6723	0.6765	0.7011	0.7690	0.6970	0.7597	0.7017	0.7677	0.6393	0.7666	0.6805	0.7496	0.7584	0.6997	0.7282	0.6635	0.7020	0.7310	0.7468	0.7057	0.6738	0.7602	0.7038	0.7898	0.7480	0.7690	0.7302	0.7430	0.7476	0.7201	0.7221	0.7607	0.7614	0.7466	0.7367
1.1700	0.7416	0.7405	0.7580	0.6850	0.6894	0.6253	0.6782	0.7427	0.7439	0.7366	0.7166	0.7121	0.6877	0.7386	0.6723	0.6765	0.7011	0.7690	0.6970	0.7597	0.7017	0.7677	0.6393	0.7666	0.6805	0.7496	0.7584	0.6997	0.7282	0.6635	0.7020	0.7310	0.7468	0.7057	0.6738	0.7602	0.7038	0.7898	0.7480	0.7690	0.7302	0.7430	0.7476	0.7201	0.7221	0.7607	0.7614	0.7466	0.7367
1.1720	0.7446	0.7405	0.7580	0.6850	0.6894	0.6253	0.6782	0.7427	0.7439	0.7366	0.7166	0.7121	0.6877	0.7386	0.6723	0.6765	0.7011	0.7690	0.6970	0.7597	0.7017	0.7677	0.6393	0.7666	0.6805	0.7496	0.7584	0.6997	0.7282	0.6635	0.7020	0.7310	0.7468	0.7057	0.6738	0.7602	0.7038	0.7898	0.7480	0.7690	0.7302	0.7430	0.7476	0.7201	0.7221	0.7607	0.7614	0.7466	0.7367
1.1740	0.7475	0.7405	0.7580	0.6850	0.6894	0.6253	0.6782	0.7427	0.7439	0.7366	0.7166	0.7121	0.6877	0.7386	0.6723	0.6765	0.7011	0.7690	0.6970	0.7597	0.7017	0.7677	0.6393	0.7666	0.6805	0.7496	0.7584	0.6997	0.7282	0.6635	0.7020	0.7310	0.7468	0.7057	0.6738	0.7602	0.7038	0.7898	0.7480	0.7690	0.7302	0.7430	0.7476	0.7201	0.7221	0.7607	0.7614	0.7466	0.7367
1.1760	0.7504	0.7405	0.7580	0.6850	0.6894	0.6253	0.6782	0.7427	0.7439	0.7366	0.7166	0.7121	0.6877	0.7386	0.6723	0.6765	0.7011	0.7690	0.6970	0.7597	0.7017	0.7677	0.6393	0.7666	0.6805	0.7496	0.7584	0.6997	0.7282	0.6635	0.7020	0.7310	0.7468	0.7057	0.6738	0.7602	0.7038	0.7898	0.7480	0.7690	0.7302	0.7430	0.7476	0.7201	0.7221	0.7607	0.7614	0.7466	0.7367
1.1780	0.7533	0.7405	0.7580	0.6850	0.6894	0.6253	0.6782	0.7427	0.7439	0.7366	0.7166	0.7121	0.6877	0.7386	0.6723	0.6765	0.7011	0.7690	0.6970	0.7597	0.7017	0.7677	0.6393	0.7666	0.6805	0.7496	0.7584	0.6997	0.7282	0.6635	0.7020	0.7310	0.7468	0.7057	0.6738	0.7602	0.7038	0.7898	0.7480	0.7690	0.7302	0.7430	0.7476	0.7201	0.7221	0.7607	0.7614	0.7466	0.7367
1.1800	0.7563	0.7405	0.7580	0.6850	0.6894	0.6253	0.6782	0.7427	0.7439	0.7366	0.7166	0.7121	0.6877	0.7386	0.6723	0.6765	0.7011	0.7690	0.6970	0.7597	0.7017	0.7677	0.6393	0.7666	0.6805	0.7496	0.7584	0.6997	0.7282	0.6635	0.7020	0.7310	0.7468	0.7057	0.6738	0.7602	0.7038	0.7898	0.7480	0.7690	0.7302	0.7430	0.7476	0.7201	0.7221	0.7607	0.7614	0.7466	0.7367
1.1820	0.7593	0.7405	0.7580	0.6850	0.6894	0.6253	0.6782	0.7427	0.7439	0.7366	0.7166	0.7121	0.6877	0.7386	0.6723	0.6765	0.7011	0.7690	0.6970	0.7597	0.7017	0.7677	0.6393	0.7666	0.6805	0.7496	0.7584	0.6997	0.7282	0.6635	0.7020	0.7310	0.7468	0.7057	0.6738	0.7602	0.7038	0.7898	0.7480	0.7690	0.7302	0.7430	0.7476	0.7201	0.7221	0.7607	0.7614	0.7466	0.7367
1.1840	0.7623	0.7405	0.7580	0.6850	0.6894	0.6253	0.6782	0.7427	0.7439	0.7366	0.7166	0.7121	0.6877	0.7386	0.6723	0.6765	0.7011	0.7690	0.6970	0.7597	0.7017	0.7677	0.6393	0.7666	0.6805	0.7496	0.7584	0.6997	0.7282	0.6635	0.7020	0.7310	0.7468	0.7057	0.6738	0.7602	0.7038	0.7898	0.7480	0.7690	0.7302	0.7430	0.7476	0.7201	0.7221	0.7607	0.7614	0.7466	0.7367
1.1860	0.7644	0.7405	0.7580	0.6850	0.6894	0.6253	0.6782	0.7427	0.7439	0.7366	0.7166	0.7121	0.6877	0.7386	0.6723	0.6765	0.7011	0.7690	0.6970	0.7597	0.7017	0.7677	0.6393	0.7666	0.6805	0.7496	0.7584	0.6997	0.7282	0.6635	0.7020	0.7310	0.7468	0.7057	0.6738	0.7602	0.7038	0.7898	0.7480	0.7690	0.7302	0.7430	0.7476	0.7201	0.7221	0.7607	0.7614	0.7466	0.7367
1.1880	0.7650	0.7405	0.7580	0.6850	0.6894	0.6253	0.6782	0.7427	0.7439	0.7366	0.7166	0.7121	0.6877	0.7386	0.6723	0.6765	0.7011	0.7690	0.6970	0.7597	0.7017	0.7677	0.6393	0.7666	0.6805	0.7496	0.7584	0.6997	0.7282	0.6635	0.7020	0.7310	0.7468	0.7057	0.6738	0.7602	0.7038	0.7898	0.7480	0.7690	0.7302	0.7430	0.7476	0.7201	0.7221	0.7607	0.7614	0.7466	0.7367
1.1900	0.7655	0.7405	0.7580	0.6850	0.6894	0.6253	0.6782	0.7427	0.7439	0.7366	0.7166	0.7121	0.6877	0.7386	0.6723	0.6765	0.7011	0.7690	0.6970	0.7597	0.7017	0.7677	0.6393	0.7666	0.6805	0.7496	0.7584	0.6997	0.7282	0.6635	0.7020	0.7310	0.7468	0.7057	0.6738	0.7602	0.7038	0.7898	0.7480	0.7690	0.7302	0.7430	0.7476	0.7201	0.7221	0.7607	0.7614	0.7466	0.7367
1.1920	0.7661	0.7405	0.7580	0.6850	0.6894	0.6253	0.6782	0.7427	0.7439	0.7366	0.7166	0.7121	0.6877	0.7386	0.6723	0.6765	0.7011	0.7690	0.6970	0.7597	0.7017	0.7677	0.6393	0.7666	0.6805	0.7496	0.7584	0.6997	0.7282	0.6635	0.7020	0.7310	0.7468	0.7057	0.6738	0.7602	0.7038	0.7898	0.7480	0.7690	0.7302	0.7430	0.7476	0.7201	0.7221	0.7607	0.7614	0.7466	0.7367
1.1940	0.7666	0.7405	0.7580	0.6850	0.6894	0.6253	0.6782	0.7427	0.7439	0.7366	0.7166	0.7121	0.6877	0.7386	0.6723	0.6765	0.7011	0.7690	0.6970	0.7597	0.7017	0.7677	0.6393	0.7666	0.6805	0.7496	0.7584	0.6997	0.7282	0.6635	0.7020	0.7310	0.7468	0.7057	0.6738	0.7602	0.7038	0.7898	0.7480	0.7690	0.7302	0.7430	0.7476	0.7201	0.7221	0.7607	0.7614	0.7466	0.7367
1.1960	0.7638	0.7405	0.7580	0.6850	0.6894	0.6253	0.6782	0.7427	0.7439	0.7366	0.7166	0.7121	0.6877	0.7386	0.6723	0.6765	0.7011	0.7690	0.6970	0.7597	0.7017	0.7677	0.6393	0.7666	0.6805	0.7496	0.7584	0.6997	0.7282	0.6635	0.7020	0.7310	0.7468	0.7057	0.6738	0.7602	0.7038	0.7898	0.7480	0.7690	0.7302	0.7430	0.7476	0.7201	0.7221	0.7607	0.7614	0.7466	0.7367
1.1980	0.7613	0.7405	0.7580	0.6850	0.6894	0.6253	0.6782	0.7427	0.7439	0.7366	0.7166	0.7121	0.6877	0.7386	0.6723	0.6765	0.7011	0.7690	0.6970	0.7597	0.7017	0.7677	0.6393	0.7666	0.6805	0.7496	0.7584	0.6997	0.7282	0.6635	0.7020	0.7310	0.7468	0.7057	0.6738	0.7602	0.7038	0.7898	0.7480	0.7690	0.7302	0.7430	0.7476	0.7201	0.7221	0.7607	0.7614	0.7466	0.7367
1.2000	0.7587	0.7405	0.7580	0.6850	0.6894	0.6253	0.6782	0.7427	0.7439	0.7366	0.7166	0.7121	0.6877	0.7386	0.6723	0.6765	0.7011	0.7690	0.6970	0.7597	0.7017	0.7677	0.6393	0.7666	0.6805	0.7496	0.7584	0.6997	0.7282	0.6635	0.7020	0.7310	0.7468	0.7057	0.6738	0.7602	0.7038	0.7898	0.7480	0.7690	0.7302	0.7430	0.7476	0.7201	0.7221	0.7607	0.7614	0.7466	0.7367
1.2020	0.7561	0.7405	0.7580	0.6850	0.6894	0.6253	0.6782	0.7427	0.7439	0.7366	0.7166	0.7121	0.6877	0.7386	0.6723	0.6765	0.7011	0.7690	0.6970	0.7597	0.7017	0.7677	0.6393	0.7666	0.6805	0.7496	0.7584	0.6997	0.7282	0.6635	0.7020	0.7310	0.7468	0.7057	0.6738	0.7602	0.7038	0.7898	0.7480	0.7690	0.7302	0.7430	0.7476	0.7201	0.7221	0.7607	0.7614	0.7466	0.7367
1.2040	0.7535	0.7405	0.7580	0.6850	0.6894	0.6253	0.6782	0.7427	0.7439	0.7366	0.7166	0.7121	0.6877	0.7386	0.6723	0.6765	0.7011	0.7690	0.6970	0.7597	0.7017	0.7677	0.6393	0.7666	0.6805	0.7496	0.7584	0.6997	0.7282	0.6635	0.7020	0.7310	0.7468	0.7057	0.6738	0.7602	0.7038	0.7898	0.7480	0.7690	0.7302	0.7430	0.7476	0.7201	0.7221	0.7607	0.7614	0.7466	0.7367
1.2060	0.7510	0.7405	0.7580	0.6850	0.6894	0.6253	0.6782	0.7427	0.7439	0.7366	0.7166	0.7121	0.6877	0.7386	0.6723	0.6765	0.7011	0.7690	0.6970	0.7597	0.7017	0.7677	0.6393	0.7666	0.6805	0.7496	0.7584	0.6997	0.7282	0.6635	0.7020	0.7310	0.7468	0.7057	0.6738	0.7602	0.7038	0.7898	0.7480	0.7690	0.7302	0.7430	0.7476	0.7201	0.7221	0.7607	0.7614	0.7466	0.7367
1.2080	0.7484	0.7405	0.7580	0.6850	0.6894	0.6253	0.6782	0.7427	0.7439	0.7366	0.7166	0.7121	0.6877	0.7386	0.6723	0.6765	0.7011	0.7690	0.6970	0.7597	0.7017	0.7677	0.6393	0.7666	0.6805	0.7496	0.7584	0.6997	0.7282	0.6635	0.7020	0.7310	0.7468	0.7057	0.6738	0.7602	0.7038	0.7898	0.7480	0.7690	0.7302	0.7430	0.7476	0.7201	0.7221	0.7607	0.7614	0.7466	0.7367
1.2100	0.7458	0.7405	0.7580	0.6850	0.6894	0.6253	0.6782	0.7427	0.7439	0.7366	0.7166	0.7121	0.6877	0.7386	0.6723	0.6765	0.7011	0.7690	0.6970	0.7597	0.7017	0.7677	0.6393	0.7666	0.6805	0.7496	0.7584	0.6997	0.7282	0.6635	0.7020	0.7310	0.7468	0.7057	0.6738	0.7602	0.7038	0.7898	0.7480	0.7690	0.7302	0.7430	0.7476	0.7201	0.7221	0.7607	0.7614	0.7466	0.7367
1.2120	0.7433	0.7405	0.7580	0.6850	0.6894	0.6253	0.6782	0.7427	0.7439	0.7366	0.7166	0.7121	0.6877	0.7386	0.6723	0.6765	0.7011	0.7690	0.6970	0.7597	0.7017	0.7677	0.6393	0.7666	0.6805	0.7496	0.7584	0.6997	0.7282	0.6635	0.7020	0.7310	0.7468	0.7057	0.6738	0.7602	0.7038	0.7898	0.7480	0.7690	0.7302	0.7430	0.7476	0.7201	0.7221	0.7607	0.7614	0.7466	0.7367
1.2140	0.7407	0.7405	0.7580	0.6850	0.6894	0.6253	0.6782	0.7427	0.7439	0.7366	0.7166	0.7121	0.6877	0.7386	0.6723	0.6765	0.7011	0.7690	0.6970	0.7597	0.7017	0.7677	0.6393	0.7666	0.6805	0.7496	0.7584	0.6997	0.7282	0.6635	0.7020	0.7310	0.7468	0.7057	0.6738	0.7602	0.7038	0.7898	0.7480	0.7690	0.7302	0.7430	0.7476	0.7201	0.7221	0.7607	0.7614	0.7466	0.7367
1.2160	0.7381	0.7405	0.7580	0.6850	0.6894	0.6253	0.6782	0.7427	0.7439	0.7366	0.7166	0.7121	0.6877	0.7386	0.6723	0.6765	0.7011	0.7690	0.6970	0.7597	0.7017	0.7677	0.6393	0.7666	0.6805	0.7496	0.7584	0.6997	0.7282	0.6635	0.7020	0.7310	0.7468	0.7057	0.6738	0.7602	0.7038	0.7898	0.7480	0.7690	0.7302	0.7430	0.7476	0.7201	0.7221	0.7607	0.7614	0.7466	0.7367
1.2180	0.7356	0.7405	0.7580	0.6850	0.6894	0.6253	0.6782	0.7427	0.7439	0.7366	0.7166	0.7121	0.6877	0.7386	0.6723	0.6765	0.7011	0.7690	0.6970	0.7597	0.7017	0.7677	0.6393	0.7666	0.6805	0.7496	0.7584	0.6997	0.7282	0.6635	0.7020	0.7310	0.7468	0.7057	0.6738	0.7602	0.7038	0.7898	0.7480	0.7690	0.7302	0.7430	0.7476	0.7201	0.7221	0.7607	0.7614	0.7466	0.7367
1.2200	0.7330	0.7405	0.7580	0.6850	0.6894	0.6253	0.6782	0.7427	0.7439	0.7366	0.7166	0.7121	0.6877	0.7386	0.6723	0.6765	0.7011	0.7690	0.6970	0.7597	0.7017	0.7677	0.6393	0.7666	0.6805	0.7496	0.7584	0.6997	0.7282	0.6635	0.7020	0.7310	0.7468	0.7057	0.6738	0.7602	0.7038	0.7898	0.7480	0.7690	0.7302	0.7430	0.7476	0.7201	0.7221	0.7607	0.7614	0.7466	0.7367
1.2220	0.7304	0.7405	0.7580	0.6850	0.6894	0.6253	0.6782	0.7427	0.7439	0.7366	0.7166	0.7121	0.6877	0.7386	0.6723	0.6765	0.7011	0.7690	0.6970	0.7597	0.7017	0.7677	0.6393	0.7666	0.6805	0.7496	0.7584	0.6997	0.7282	0.6635	0.7020	0.7310	0.7468	0.7057	0.6738	0.7602	0.7038	0.7898	0.7480	0.7690	0.7302	0.7430	0.7476	0.7201	0.7221	0.7607	0.7614	0.7466	0.7367
1.2240	0.7279	0.7405	0.7580	0.6850	0.6894	0.6253	0.6782	0.7427	0.7439	0.7366	0.7166	0.7121	0.6877	0.7386	0.6723	0.6765	0.7011	0.7690	0.6970	0.7597	0.7017	0.7677	0.6393	0.7666	0.6805	0.7496	0.7584	0.6997	0.7282	0.6635	0.7020	0.7310	0.7468	0.7057	0.6738	0.7602	0.7038	0.7898	0.7480	0.7690	0.7302	0.7430	0.7476	0.7201	0.7221	0.7607	0.7614	0.7466	0.7367
1.2260	0.7253	0.7405	0.7580	0.6850	0.6894	0.6253	0.6782	0.7427	0.7439	0.7366	0.7166	0.7121	0.6877	0.7386	0.6723	0.6765	0.7011	0.7690	0.6970	0.7597	0.7017	0.7677	0.6393	0.7666	0.6805	0.7496	0.7584	0.6997	0.7282	0.6635	0.7020	0.7310	0.7468	0.7057	0.6738	0.7602	0.7038	0.7898	0.7480	0.7690	0.7302	0.7430	0.7476	0.7201	0.7221	0.7607	0.7614	0.7466	0.7367
1.2280	0.7220	0.7405	0.7580	0.6850	0.6894	0.6253	0.6782	0.7427	0.7439	0.7366	0.7166	0.7121	0.6877	0.7386	0.6723	0.6765	0.7011	0.7690	0.6970	0.7597	0.7017	0.7677	0.6393	0.7666	0.6805	0.7496	0.7584	0.6997	0.7282	0.6635	0.7020	0.7310	0.7468	0.7057	0.6738	0.7602	0.7038	0.7898	0.7480	0.7690	0.7302	0.7430	0.7476	0.7201	0.7221	0.7607	0.7614	0.7466	0.7367
1.2300	0.7186	0.7405	0.7580	0.6850	0.6894	0.6253	0.6782	0.7427	0.7439	0.7366	0.7166	0.7121	0.6877	0.7386	0.6723	0.6765	0.7011	0.7690	0.6970	0.7597	0.7017	0.7677	0.6393	0.7666	0.6805	0.7496	0.7584	0.6997	0.7282	0.6635	0.7020	0.7310	0.7468	0.7057	0.6738	0.7602	0.7038	0.7898	0.7480	0.7690	0.7302	0.7430	0.7476	0.7201	0.7221	0.7607	0.7614	0.7466	0.7367
1.2320	0.7151	0.7405	0.7580	0.6850	0.6894	0.6253	0.6782	0.7427	0.7439	0.7366	0.7166	0.7121	0.6877	0.7386	0.6723	0.6765	0.7011	0.7690	0.6970	0.7597	0.7017	0.7677	0.6393	0.7666	0.6805	0.7496	0.7584	0.6997	0.7282	0.6635	0.7020	0.7310	0.7468	0.7057	0.6738	0.7602	0.7038	0.7898	0.7480	0.7690	0.7302	0.7430	0.7476	0.7201	0.7221	0.7607	0.7614	0.7466	0.7367
1.2340	0.7117	0.7405	0.7580	0.6850	0.6894	0.6253	0.6782	0.7427	0.7439	0.7366	0.7166	0.7121	0.6877	0.7386	0.6723	0.6765	0.7011	0.7690	0.6970	0.7597	0.7017	0.7677	0.6393	0.7666	0.6805	0.7496	0.7584	0.6997	0.7282	0.6635	0.7020	0.7310	0.7468	0.7057	0.6738	0.7602	0.7038	0.7898	0.7480	0.7690	0.7302	0.7430	0.7476	0.7201	0.7221	0.7607	0.7614	0.7466	0.7367
1.2360	0.7083	0.7405	0.7580	0.6850	0.6894	0.6253	0.6782	0.7427	0.7439	0.7366	0.7166	0.7121	0.6877	0.7386	0.6723	0.6765	0.7011	0.7690	0.6970	0.7597	0.7017	0.7677	0.6393	0.7666	0.6805	0.7496	0.7584	0.6997	0.7282	0.6635	0.7020	0.7310	0.7468	0.7057	0.6738	0.7602	0.7038	0.7898	0.7480	0.7690	0.7302	0.7430	0.7476	0.7201	0.7221	0.7607	0.7614	0.7466	0.7367
1.2380	0.7048	0.7405	0.7580	0.6850	0.6894	0.6253	0.6782	0.7427	0.7439	0.7366	0.7166	0.7121	0.6877	0.7386	0.6723	0.6765	0.7011	0.7690	0.6970	0.7597	0.7017	0.7677	0.6393	0.7666	0.6805	0.7496	0.7584	0.6997	0.7282	0.6635	0.7020	0.7310	0.7468	0.7057	0.6738	0.7602	0.7038	0.7898	0.7480	0.7690	0.7302	0.7430	0.7476	0.7201	0.7221	0.7607	0.7614	0.7466	0.7367
1.2400	0.7014	0.7405	0.7580	0.6850	0.6894	0.6253	0.6782	0.7427	0.7439	0.7366	0.7166	0.7121	0.6877	0.7386	0.6723	0.6765	0.7011	0.7690	0.6970	0.7597	0.7017	0.7677	0.6393	0.7666	0.6805	0.7496	0.7584	0.6997	0.7282	0.6635	0.7020	0.7310	0.7468	0.7057	0.6738	0.7602	0.7038	0.7898	0.7480	0.7690	0.7302	0.7430	0.7476	0.7201	0.7221	0.7607	0.7614	0.7466	0.7367
1.2420	0.6980	0.7405	0.7580	0.6850	0.6894	0.6253	0.6782	0.7427	0.7439	0.7366	0.7166	0.7121	0.6877	0.7386	0.6723	0.6765	0.7011	0.7690	0.6970	0.7597	0.7017	0.7677	0.6393	0.7666	0.6805	0.7496	0.7584	0.6997	0.7282	0.6635	0.7020	0.7310	0.7468	0.7057	0.6738	0.7602	0.7038	0.7898	0.7480	0.7690	0.7302	0.7430	0.7476	0.7201	0.7221	0.7607	0.7614	0.7466	0.7367
1.2440	0.6945	0.7405	0.7580	0.6850	0.6894	0.6253	0.6782	0.7427	0.7439	0.7366	0.7166	0.7121	0.6877	0.7386	0.6723	0.6765	0.7011	0.7690	0.6970	0.7597	0.7017	0.7677	0.6393	0.7666	0.6805	0.7496	0.7584	0.6997	0.7282	0.6635	0.7020	0.7310	0.7468	0.7057	0.6738	0.7602	0.7038	0.7898	0.7480	0.7690	0.7302	0.7430	0.7476	0.7201	0.7221	0.7607	0.7614	0.7466	0.7367
1.2460	0.6911	0.7405	0.7580	0.6850	0.6894	0.6253	0.6782	0.7427	0.7439	0.7366	0.7166	0.7121	0.6877	0.7386	0.6723	0.6765	0.7011	0.7690	0.6970	0.7597	0.7017	0.7677	0.6393	0.7666	0.6805	0.7496	0.7584	0.6997	0.7282	0.6635	0.7020	0.7310	0.7468	0.7057	0.6738	0.7602	0.7038	0.7898	0.7480	0.7690	0.7302	0.7430	0.7476	0.7201	0.7221	0.7607	0.7614	0.7466	0.7367
1.2480	0.6877	0.7405	0.7580	0.6850	0.6894	0.6253	0.6782	0.7427	0.7439	0.7366	0.7166	0.7121	0.6877	0.7386	0.6723	0.6765	0.7011	0.7690	0.6970	0.7597	0.7017	0.7677	0.6393	0.7666	0.6805	0.7496	0.7584	0.6997	0.7282	0.6635	0.7020	0.7310	0.7468	0.7057	0.6738	0.7602	0.7038	0.7898	0.7480	0.7690	0.7302	0.7430	0.7476	0.7201	0.7221	0.7607	0.7614	0.7466	0.7367
1.2500	0.6852	0.7405	0.7580	0.6850	0.6894	0.6253	0.6782	0.7427	0.7439	0.7366	0.7166	0.7121	0.6877	0.7386	0.6723	0.6765	0.7011	0.7690	0.6970	0.7597	0.7017	0.7677	0.6393	0.7666	0.6805	0.7496	0.7584	0.6997	0.7282	0.6635	0.7020	0.7310	0.7468	0.7057	0.6738	0.7602	0.7038	0.7898	0.7480	0.7690	0.7302	0.7430	0.7476	0.7201	0.7221	0.7607	0.7614	0.7466	0.7367
1.2520	0.6813	0.7405	0.7580	0.6850	0.6894	0.6253	0.6782	0.7427	0.7439	0.7366	0.7166	0.7121	0.6877	0.7386	0.6723	0.6765	0.7011	0.7690	0.6970	0.7597	0.7017	0.7677	0.6393	0.7666	0.6805	0.7496	0.7584	0.6997	0.7282	0.6635	0.7020	0.7310	0.7468	0.7057	0.6738	0.7602	0.7038	0.7898	0.7480	0.7690	0.7302	0.7430	0.7476	0.7201	0.7221	0.7607	0.7614	0.7466	0.7367
1.2540	0.6774	0.7405	0.7580	0.6850	0.6894	0.6253	0.6782	0.7427	0.7439	0.7366	0.7166	0.7121	0.6877	0.7386	0.6723	0.6765	0.7011	0.7690	0.6970	0.7597	0.7017	0.7677	0.6393	0.7666	0.6805	0.7496	0.7584	0.6997	0.7282	0.6635	0.7020	0.7310	0.7468	0.7057	0.6738	0.7602	0.7038	0.7898	0.7480	0.7690	0.7302	0.7430	0.7476	0.7201	0.7221	0.7607	0.7614	0.7466	0.7367
1.2560	0.6734	0.7405	0.7580	0.6850	0.6894	0.6253	0.6782	0.7427	0.7439	0.7366	0.7166	0.7121	0.6877	0.7386	0.6723	0.6765	0.7011	0.7690	0.6970	0.7597	0.7017	0.7677	0.6393	0.7666	0.6805	0.7496	0.7584	0.6997	0.7282	0.6635	0.7020	0.7310	0.7468	0.7057	0.6738	0.7602	0.7038	0.7898	0.7480	0.7690	0.7302	0.7430	0.7476	0.7201	0.7221	0.7607	0.7614	0.7466	0.7367
1.2580	0.6702	0.7405	0.7580	0.6850	0.6894	0.6253	0.6782	0.7427	0.7439	0.7366	0.7166	0.7121	0.6877	0.7386	0.6723	0.6765	0.7011	0.7690	0.6970	0.7597	0.7017	0.7677	0.6393	0.7666	0.6805	0.7496	0.7584	0.6997	0.7282	0.6635	0.7020	0.7310	0.7468	0.7057	0.6738	0.7602	0.7038	0.7898	0.7480	0.7690	0.7302	0.7430	0.7476	0.7201	0.7221	0.7607	0.7614	0.7466	0.7367
1.2600	0.6662	0.7405	0.7580	0.6850	0.6894	0.6253	0.6782	0.7427	0.7439	0.7366	0.7166	0.7121	0.6877	0.7386	0.6723	0.6765	0.7011	0.7690	0.6970	0.7597	0.7017	0.7677	0.6393	0.7666	0.6805	0.7496	0.7584	0.6997	0.7282	0.6635	0.7020	0.7310	0.7468	0.7057	0.6738	0.7602	0.7038	0.7898	0.7480	0.7690	0.7302	0.7430	0.7476	0.7201	0.7221	0.7607	0.7614	0.7466	0.7367
1.2620	0.6623	0.7405	0.7580	0.6850	0.6894	0.6253	0.6782	0.7427	0.7439	0.7366	0.7166	0.7121	0.6877	0.7386	0.6723	0.6765	0.7011	0.7690	0.6970	0.7597	0.7017	0.7677	0.6393	0.7666	0.6805	0.7496	0.7584	0.6997	0.7282	0.6635	0.7020	0.7310	0.7468	0.7057	0.6738	0.7602	0.7038	0.7898	0.7480	0.7690	0.7302	0.7430	0.7476	0.7201	0.7221	0.7607	0.7614	0.7466	0.7367
1.2640	0.6583	0.7405	0.7580	0.6850	0.6894	0.6253	0.6782	0.7427	0.7439	0.7366	0.7166	0.7121	0.6877	0.7386	0.6723	0.6765	0.7011	0.7690	0.6970	0.7597	0.7017	0.7677	0.6393	0.7666	0.6805	0.7496	0.7584	0.6997	0.7282	0.6635	0.7020	0.7310	0.7468	0.7057	0.6738	0.7602	0.7038	0.7898	0.7480	0.7690	0.7302	0.7430	0.7476	0.7201	0.7221	0.7607	0.7614	0.7466	0.7367
1.2660	0.6552	0.7405	0.7580	0.6850	0.6894	0.6253	0.6782	0.7427	0.7439	0.7366	0.7166	0.7121	0.6877	0.7386	0.6723	0.6765	0.7011	0.7690	0.6970	0.7597	0.7017	0.7677	0.6393	0.7666	0.6805	0.7496	0.7584	0.6997	0.7282	0.6635	0.7020	0.7310	0.7468	0.7057	0.6738	0.7602	0.7038	0.7898	0.7480	0.7690	0.7302	0.7430	0.7476	0.7201	0.7221	0.7607	0.7614	0.7466	0.7367
1.2680	0.6521	0.7405	0.7580	0.6850	0.6894	0.6253	0.6782	0.7427	0.7439	0.7366	0.7166	0.7121	0.6877	0.7386	0.6723	0.6765	0.7011	0.7690	0.6970	0.7597	0.7017	0.7677	0.6393	0.7666	0.6805	0.7496	0.7584	0.6997	0.7282	0.6635	0.7020	0.7310	0.7468	0.7057	0.6738	0.7602	0.7038	0.7898	0.7480	0.7690	0.7302	0.7430	0.7476	0.7201	0.7221	0.7607	0.7614	0.7466	0.7367
1.2700	0.6490	0.7405	0.7580	0.6850	0.6894	0.6253	0.6782	0.7427	0.7439	0.7366	0.7166	0.7121	0.6877	0.7386	0.6723	0.6765	0.7011	0.7690	0.6970	0.7597	0.7017	0.7677	0.6393	0.7666	0.6805	0.7496	0.7584	0.6997	0.7282	0.6635	0.7020	0.7310	0.7468	0.7057	0.6738	0.7602	0.7038	0.7898	0.7480	0.7690	0.7302	0.7430	0.7476	0.7201	0.7221	0.7607	0.7614	0.7466	0.7367
1.2720	0.6459	0.7405	0.7580	0.6850	0.6894	0.6253	0.6782	0.7427	0.7439	0.7366	0.7166	0.7121	0.6877	0.7386	0.6723	0.6765	0.7011	0.7690	0.6970	0.7597	0.7017	0.7677	0.6393	0.7666	0.6805	0.7496	0.7584	0.6997	0.7282	0.6635	0.7020	0.7310	0.7468	0.7057	0.6738	0.7602	0.7038	0.7898	0.7480	0.7690	0.7302	0.7430	0.7476	0.7201	0.7221	0.7607	0.7614	0.7466	0.7367
1.2740	0.6428	0.7405	0.7580	0.6850	0.6894	0.6253	0.6782	0.7427	0.7439	0.7366	0.7166	0.7121	0.6877	0.7386	0.6723	0.6765	0.7011	0.7690	0.6970	0.7597	0.7017	0.7677	0.6393	0.7666	0.6805	0.7496	0.7584	0.6997	0.7282	0.6635	0.7020	0.7310	0.7468	0.7057	0.6738	0.7602	0.7038	0.7898	0.7480	0.7690	0.7302	0.7430	0.7476	0.7201	0.7221	0.7607	0.7614	0.7466	0.7367
1.2760	0.6410	0.7405	0.7580	0.6850	0.6894	0.6253	0.6782	0.7427	0.7439	0.7366	0.7166	0.7121	0.6877	0.7386	0.6723	0.6765	0.7011	0.7690	0.6970	0.7597	0.7017	0.7677	0.6393	0.7666	0.6805	0.7496	0.7584	0.6997	0.7282	0.6635	0.7020	0.7310	0.7468	0.7057	0.6738	0.7602	0.7038	0.7898	0.7480	0.7690	0.7302	0.7430	0.7476	0.7201	0.7221	0.7607	0.7614	0.7466	0.7367
1.2780	0.6402	0.7405	0.7580	0.6850	0.6894	0.6253	0.6782	0.7427	0.7439	0.7366	0.7166	0.7121	0.6877	0.7386	0.6723	0.6765	0.7011	0.7690	0.6970	0.7597	0.7017	0.7677	0.6393	0.7666	0.6805	0.7496	0.7584	0.6997	0.7282	0.6635	0.7020	0.7310	0.7468	0.7057	0.6738	0.7602	0.7038	0.7898	0.7480	0.7690	0.7302	0.7430	0.7476	0.7201	0.7221	0.7607	0.7614	0.7466	0.7367
1.2800	0.6394	0.7405	0.7580	0.6850	0.6894	0.6253	0.6782	0.7427	0.7439	0.7366	0.7166	0.7121	0.6877	0.7386	0.6723	0.6765	0.7011	0.7690	0.6970	0.7597	0.7017	0.7677	0.6393	0.7666	0.6805	0.7496	0.7584	0.6997	0.7282	0.6635	0.7020	0.7310	0.7468	0.7057	0.6738	0.7602	0.7038	0.7898	0.7480	0.7690	0.7302	0.7430	0.7476	0.7201	0.7221	0.7607	0.7614	0.7466	0.7367
1.2820	0.6385	0.7405	0.7580	0.6850	0.6894	0.6253	0.6782	0.7427	0.7439	0.7366	0.7166	0.7121	0.6877	0.7386	0.6723	0.6765	0.7011	0.7690	0.6970	0.7597	0.7017	0.7677	0.6393	0.7666	0.6805	0.7496	0.7584	0.6997	0.7282	0.6635	0.7020	0.7310	0.7468	0.7057	0.6738	0.7602	0.7038	0.7898	0.7480	0.7690	0.7302	0.7430	0.7476	0.7201	0.7221	0.7607	0.7614	0.7466	0.7367
1.2840	0.6377	0.7405	0.7580	0.6850	0.6894	0.6253	0.6782	0.7427	0.7439	0.7366	0.7166	0.7121	0.6877	0.7386	0.6723	0.6765	0.7011	0.7690	0.6970	0.7597	0.7017	0.7677	0.6393	0.7666	0.6805	0.7496	0.7584	0.6997	0.7282	0.6635	0.7020	0.7310	0.7468	0.7057	0.6738	0.7602	0.7038	0.7898	0.7480	0.7690	0.7302	0.7430	0.7476	0.7201	0.7221	0.7607	0.7614	0.7466	0.7367
1.2860	0.6369	0.7405	0.7580	0.6850	0.6894	0.6253	0.6782	0.7427	0.7439	0.7366	0.7166	0.7121	0.6877	0.7386	0.6723	0.6765	0.7011	0.7690	0.6970	0.7597	0.7017	0.7677	0.6393	0.7666	0.6805	0.7496	0.7584	0.6997	0.7282	0.6635	0.7020	0.7310	0.7468	0.7057	0.6738	0.7602	0.7038	0.7898	0.7480	0.7690	0.7302	0.7430	0.7476	0.7201	0.7221	0.7607	0.7614	0.7466	0.7367
1.2880	0.6361	0.7405	0.7580	0.6850	0.6894	0.6253	0.6782	0.7427	0.7439	0.7366	0.7166	0.7121	0.6877	0.7386	0.6723	0.6765	0.7011	0.7690	0.6970	0.7597	0.7017	0.7677	0.6393	0.7666	0.6805	0.7496	0.7584	0.6997	0.7282	0.6635	0.7020	0.7310	0.7468	0.7057	0.6738	0.7602	0.7038	0.7898	0.7480	0.7690	0.7302	0.7430	0.7476	0.7201	0.7221	0.7607	0.7614	0.7466	0.7367
1.2900	0.6353	0.7405	0.7580	0.6850	0.6894	0.6253	0.6782	0.7427	0.7439	0.7366	0.7166	0.7121	0.6877	0.7386	0.6723	0.6765	0.7011	0.7690	0.6970	0.7597	0.7017	0.7677	0.6393	0.7666	0.6805	0.7496	0.7584	0.6997	0.7282	0.6635	0.7020	0.7310	0.7468	0.7057	0.6738	0.7602	0.7038	0.7898	0.7480	0.7690	0.7302	0.7430	0.7476	0.7201	0.7221	0.7607	0.7614	0.7466	0.7367
1.2920	0.6345	0.7405	0.7580	0.6850	0.6894	0.6253	0.6782	0.7427	0.7439	0.7366	0.7166	0.7121	0.6877	0.7386	0.6723	0.6765	0.7011	0.7690	0.6970	0.7597	0.7017	0.7677	0.6393	0.7666	0.6805	0.7496	0.7584	0.6997	0.7282	0.6635	0.7020	0.7310	0.7468	0.7057	0.6738	0.7602	0.7038	0.7898	0.7480	0.7690	0.7302	0.7430	0.7476	0.7201	0.7221	0.7607	0.7614	0.7466	0.7367
1.2940	0.6337	0.7405	0.7580	0.6850	0.6894	0.6253	0.6782	0.7427	0.7439	0.7366	0.7166	0.7121	0.6877	0.7386	0.6723	0.6765	0.7011	0.7690	0.6970	0.7597	0.7017	0.7677	0.6393	0.7666	0.6805	0.7496	0.7584	0.6997	0.7282	0.6635	0.7020	0.7310	0.7468	0.7057	0.6738	0.7602	0.7038	0.7898	0.7480	0.7690	0.7302	0.7430	0.7476	0.7201	0.7221	0.7607	0.7614	0.7466	0.7367
1.2960	0.6329	0.7405	0.7580	0.6850	0.6894	0.6253	0.6782	0.7427	0.7439	0.7366	0.7166	0.7121	0.6877	0.7386	0.6723	0.6765	0.7011	0.7690	0.6970	0.7597	0.7017	0.7677	0.6393	0.7666	0.6805	0.7496	0.7584	0.6997	0.7282	0.6635	0.7020	0.7310	0.7468	0.7057	0.6738	0.7602	0.7038	0.7898	0.7480	0.7690	0.7302	0.7430	0.7476	0.7201	0.7221	0.7607	0.7614	0.7466	0.7367
1.2980	0.6321	0.7405	0.7580	0.6850	0.6894	0.6253	0.6782	0.7427	0.7439	0.7366	0.7166	0.7121	0.6877	0.7386	0.6723	0.6765	0.7011	0.7690	0.6970	0.7597	0.7017	0.7677	0.6393	0.7666	0.6805	0.7496	0.7584	0.6997	0.7282	0.6635	0.7020	0.7310	0.7468	0.7057	0.6738	0.7602	0.7038	0.7898	0.7480	0.7690	0.7302	0.7430	0.7476	0.7201	0.7221	0.7607	0.7614	0.7466	0.7367
1.3000	0.6312	0.7405	0.7580	0.6850	0.6894	0.6253	0.6782	0.7427	0.7439	0.7366	0.7166	0.7121	0.6877	0.7386	0.6723	0.6765	0.7011	0.7690	0.6970	0.7597	0.7017	0.7677	0.6393	0.7666	0.6805	0.7496	0.7584	0.6997	0.7282	0.6635	0.7020	0.7310	0.7468	0.7057	0.6738	0.7602	0.7038	0.7898	0.7480	0.7690	0.7302	0.7430	0.7476	0.7201	0.7221	0.7607	0.7614	0.7466	0.7367
1.3020	0.6304	0.7405	0.7580	0.6850	0.6894	0.6253	0.6782	0.7427	0.7439	0.7366	0.7166	0.7121	0.6877	0.7386	0.6723	0.6765	0.7011	0.7690	0.6970	0.7597	0.7017	0.7677	0.6393	0.7666	0.6805	0.7496	0.7584	0.6997	0.7282	0.6635	0.7020	0.7310	0.7468	0.7057	0.6738	0.7602	0.7038	0.7898	0.7480	0.7690	0.7302	0.7430	0.7476	0.7201	0.7221	0.7607	0.7614	0.7466	0.7367
1.3040	0.6296	0.7405	0.7580	0.6850	0.6894	0.6253	0.6782	0.7427	0.7439	0.7366	0.7166	0.7121	0.6877	0.7386	0.6723	0.6765	0.7011	0.7690	0.6970	0.7597	0.7017	0.7677	0.6393	0.7666	0.6805	0.7496	0.7584	0.6997	0.7282	0.6635	0.7020	0.7310	0.7468	0.7057	0.6738	0.7602	0.7038	0.7898	0.7480	0.7690	0.7302	0.7430	0.7476	0.7201	0.7221	0.7607	0.7614	0.7466	0.7367
1.3060	0.6288	0.7405	0.7580	0.6850	0.6894	0.6253	0.6782	0.7427	0.7439	0.7366	0.7166	0.7121	0.6877	0.7386	0.6723	0.6765	0.7011	0.7690	0.6970	0.7597	0.7017	0.7677	0.6393	0.7666	0.6805	0.7496	0.7584	0.6997	0.7282	0.6635	0.7020	0.7310	0.7468	0.7057	0.6738	0.7602	0.7038	0.7898	0.7480	0.7690	0.7302	0.7430	0.7476	0.7201	0.7221	0.7607	0.7614	0.7466	0.7367
1.3080	0.6282	0.7405	0.7580	0.6850	0.6894	0.6253	0.6782	0.7427	0.7439	0.7366	0.7166	0.7121	0.6877	0.7386	0.6723	0.6765	0.7011	0.7690	0.6970	0.7597	0.7017	0.7677	0.6393	0.7666	0.6805	0.7496	0.7584	0.6997	0.7282	0.6635	0.7020	0.7310	0.7468	0.7057	0.6738	0.7602	0.7038	0.7898	0.7480	0.7690	0.7302	0.7430	0.7476	0.7201	0.7221	0.7607	0.7614	0.7466	0.7367
1.3100	0.6280	0.7405	0.7580	0.6850	0.6894	0.6253	0.6782	0.7427	0.7439	0.7366	0.7166	0.7121	0.6877	0.7386	0.6723	0.6765	0.7011	0.7690	0.6970	0.7597	0.7017	0.7677	0.6393	0.7666	0.6805	0.7496	0.7584	0.6997	0.7282	0.6635	0.7020	0.7310	0.7468	0.7057	0.6738	0.7602	0.7038	0.7898	0.7480	0.7690	0.7302	0.7430	0.7476	0.7201	0.7221	0.7607	0.7614	0.7466	0.7367
1.3120	0.6278	0.7405	0.7580	0.6850	0.6894	0.6253	0.6782	0.7427	0.7439	0.7366	0.7166	0.7121	0.6877	0.7386	0.6723	0.6765	0.7011	0.7690	0.6970	0.7597	0.7017	0.7677	0.6393	0.7666	0.6805	0.7496	0.7584	0.6997	0.7282	0.6635	0.7020	0.7310	0.7468	0.7057	0.6738	0.7602	0.7038	0.7898	0.7480	0.7690	0.7302	0.7430	0.7476	0.7201	0.7221	0.7607	0.7614	0.7466	0.7367
1.3140	0.6276	0.7405	0.7580	0.6850	0.6894	0.6253	0.6782	0.7427	0.7439	0.7366	0.7166	0.7121	0.6877	0.7386	0.6723	0.6765	0.7011	0.7690	0.6970	0.7597	0.7017	0.7677	0.6393	0.7666	0.6805	0.7496	0.7584	0.6997	0.7282	0.6635	0.7020	0.7310	0.7468	0.7057	0.6738	0.7602	0.7038	0.7898	0.7480	0.7690	0.7302	0.7430	0.7476	0.7201	0.7221	0.7607	0.7614	0.7466	0.7367
1.3160	0.6273	0.7405	0.7580	0.6850	0.6894	0.6253	0.6782	0.7427	0.7439	0.7366	0.7166	0.7121	0.6877	0.7386	0.6723	0.6765	0.7011	0.7690	0.6970	0.7597	0.7017	0.7677	0.6393	0.7666	0.6805	0.7496	0.7584	0.6997	0.7282	0.6635	0.7020	0.7310	0.7468	0.7057	0.6738	0.7602	0.7038	0.7898	0.7480	0.7690	0.7302	0.7430	0.7476	0.7201	0.7221	0.7607	0.7614	0.7466	0.7367
1.3180	0.6271	0.7405	0.7580	0.6850	0.6894	0.6253	0.6782	0.7427	0.7439	0.7366	0.7166	0.7121	0.6877	0.7386	0.6723	0.6765	0.7011	0.7690	0.6970	0.7597	0.7017	0.7677	0.6393	0.7666	0.6805	0.7496	0.7584	0.6997	0.7282	0.6635	0.7020	0.7310	0.7468	0.7057	0.6738	0.7602	0.7038	0.7898	0.7480	0.7690	0.7302	0.7430	0.7476	0.7201	0.7221	0.7607	0.7614	0.7466	0.7367
1.3200	0.6269	0.7405	0.7580	0.6850	0.6894	0.6253	0.6782	0.7427	0.7439	0.7366	0.7166	0.7121	0.6877	0.7386	0.6723	0.6765	0.7011	0.7690	0.6970	0.7597	0.7017	0.7677	0.6393	0.7666	0.6805	0.7496	0.7584	0.6997	0.7282	0.6635	0.7020	0.7310	0.7468	0.7057	0.6738	0.7602	0.7038	0.7898	0.7480	0.7690	0.7302	0.7430	0.7476	0.7201	0.7221	0.7607	0.7614	0.7466	0.7367
1.3220	0.6267	0.7405	0.7580	0.6850	0.6894	0.6253	0.6782	0.7427	0.7439	0.7366	0.7166	0.7121	0.6877	0.7386	0.6723	0.6765	0.7011	0.7690	0.6970	0.7597	0.7017	0.7677	0.6393	0.7666	0.6805	0.7496	0.7584	0.6997	0.7282	0.6635	0.7020	0.7310	0.7468	0.7057	0.6738	0.7602	0.7038	0.7898	0.7480	0.7690	0.7302	0.7430	0.7476	0.7201	0.7221	0.7607	0.7614	0.7466	0.7367
1.3240	0.6265	0.7405	0.7580	0.6850	0.6894	0.6253	0.6782	0.7427	0.7439	0.7366	0.7166	0.7121	0.6877	0.7386	0.6723	0.6765	0.7011	0.7690	0.6970	0.7597	0.7017	0.7677	0.6393	0.7666	0.6805	0.7496	0.7584	0.6997	0.7282	0.6635	0.7020	0.7310	0.7468	0.7057	0.6738	0.7602	0.7038	0.7898	0.7480	0.7690	0.7302	0.7430	0.7476	0.7201	0.7221	0.7607	0.7614	0.7466	0.7367
1.3260	0.6262	0.7405	0.7580	0.6850	0.6894	0.6253	0.6782	0.7427	0.7439	0.7366	0.7166	0.7121	0.6877	0.7386	0.6723	0.6765	0.7011	0.7690	0.6970	0.7597	0.7017	0.7677	0.6393	0.7666	0.6805	0.7496	0.7584	0.6997	0.7282	0.6635	0.7020	0.7310	0.7468	0.7057	0.6738	0.7602	0.7038	0.7898	0.7480	0.7690	0.7302	0.7430	0.7476	0.7201	0.7221	0.7607	0.7614	0.7466	0.7367
1.3280	0.6260	0.7405	0.7580	0.6850	0.6894	0.6253	0.6782	0.7427	0.7439	0.7366	0.7166	0.7121	0.6877	0.7386	0.6723	0.6765	0.7011	0.7690	0.6970	0.7597	0.7017	0.7677	0.6393	0.7666	0.6805	0.7496	0.7584	0.6997	0.7282	0.6635	0.7020	0.7310	0.7468	0.7057	0.6738	0.7602	0.7038	0.7898	0.7480	0.7690	0.7302	0.7430	0.7476	0.7201	0.7221	0.7607	0.7614	0.7466	0.7367
1.3300	0.6263	0.7405	0.7580	0.6850	0.6894	0.6253	0.6782	0.7427	0.7439	0.7366	0.7166	0.7121	0.6877	0.7386	0.6723	0.6765	0.7011	0.7690	0.6970	0.7597	0.7017	0.7677	0.6393	0.7666	0.6805	0.7496	0.7584	0.6997	0.7282	0.6635	0.7020	0.7310	0.7468	0.7057	0.6738	0.7602	0.7038	0.7898	0.7480	0.7690	0.7302	0.7430	0.7476	0.7201	0.7221	0.7607	0.7614	0.7466	0.7367
1.3320	0.6274	0.7405	0.7580	0.6850	0.6894	0.6253	0.6782	0.7427	0.7439	0.7366	0.7166	0.7121	0.6877	0.7386	0.6723	0.6765	0.7011	0.7690	0.6970	0.7597	0.7017	0.7677	0.6393	0.7666	0.6805	0.7496	0.7584	0.6997	0.7282	0.6635	0.7020	0.7310	0.7468	0.7057	0.6738	0.7602	0.7038	0.7898	0.7480	0.7690	0.7302	0.7430	0.7476	0.7201	0.7221	0.7607	0.7614	0.7466	0.7367
1.3340	0.6285	0.7405	0.7580	0.6850	0.6894	0.6253	0.6782	0.7427	0.7439	0.7366	0.7166	0.7121	0.6877	0.7386	0.6723	0.6765	0.7011	0.7690	0.6970	0.7597	0.7017	0.7677	0.6393	0.7666	0.6805	0.7496	0.7584	0.6997	0.7282	0.6635	0.7020	0.7310	0.7468	0.7057	0.6738	0.7602	0.7038	0.7898	0.7480	0.7690	0.7302	0.7430	0.7476	0.7201	0.7221	0.7607	0.7614	0.7466	0.7367
1.3360	0.6297	0.7405	0.7580	0.6850	0.6894	0.6253	0.6782	0.7427	0.7439	0.7366	0.7166	0.7121	0.6877	0.7386	0.6723	0.6765	0.7011	0.7690	0.6970	0.7597	0.7017	0.7677	0.6393	0.7666	0.6805	0.7496	0.7584	0.6997	0.7282	0.6635	0.7020	0.7310	0.7468	0.7057	0.6738	0.7602	0.7038	0.7898	0.7480	0.7690	0.7302	0.7430	0.7476	0.7201	0.7221	0.7607	0.7614	0.7466	0.7367
1.3380	0.6312	0.7405	0.7580	0.6850	0.6894	0.6253	0.6782	0.7427	0.7439	0.7366	0.7166	0.7121	0.6877	0.7386	0.6723	0.6765	0.7011	0.7690	0.6970	0.7597	0.7017	0.7677	0.6393	0.7666	0.6805	0.7496	0.7584	0.6997	0.7282	0.6635	0.7020	0.7310	0.7468	0.7057	0.6738	0.7602	0.7038	0.7898	0.7480	0.7690	0.7302	0.7430	0.7476	0.7201	0.7221	0.7607	0.7614	0.7466	0.7367
1.3400	0.6343	0.7405	0.7580	0.6850	0.6894	0.6253	0.6782	0.7427	0.7439	0.7366	0.7166	0.7121	0.6877	0.7386	0.6723	0.6765	0.7011	0.7690	0.6970	0.7597	0.7017	0.7677	0.6393	0.7666	0.6805	0.7496	0.7584	0.6997	0.7282	0.6635	0.7020	0.7310	0.7468	0.7057	0.6738	0.7602	0.7038	0.7898	0.7480	0.7690	0.7302	0.7430	0.7476	0.7201	0.7221	0.7607	0.7614	0.7466	0.7367
1.3420	0.6375	0.7405	0.7580	0.6850	0.6894	0.6253	0.6782	0.7427	0.7439	0.7366	0.7166	0.7121	0.6877	0.7386	0.6723	0.6765	0.7011	0.7690	0.6970	0.7597	0.7017	0.7677	0.6393	0.7666	0.6805	0.7496	0.7584	0.6997	0.7282	0.6635	0.7020	0.7310	0.7468	0.7057	0.6738	0.7602	0.7038	0.7898	0.7480	0.7690	0.7302	0.7430	0.7476	0.7201	0.7221	0.7607	0.7614	0.7466	0.7367
1.3440	0.6406	0.7405	0.7580	0.6850	0.6894	0.6253	0.6782	0.7427	0.7439	0.7366	0.7166	0.7121	0.6877	0.7386	0.6723	0.6765	0.7011	0.7690	0.6970	0.7597	0.7017	0.7677	0.6393	0.7666	0.6805	0.7496	0.7584	0.6997	0.7282	0.6635	0.7020	0.7310	0.7468	0.7057	0.6738	0.7602	0.7038	0.7898	0.7480	0.7690	0.7302	0.7430	0.7476	0.7201	0.7221	0.7607	0.7614	0.7466	0.7367
1.3460	0.6429	0.7405	0.7580	0.6850	0.6894	0.6253	0.6782	0.7427	0.7439	0.7366	0.7166	0.7121	0.6877	0.7386	0.6723	0.6765	0.7011	0.7690	0.6970	0.7597	0.7017	0.7677	0.6393	0.7666	0.6805	0.7496	0.7584	0.6997	0.7282	0.6635	0.7020	0.7310	0.7468	0.7057	0.6738	0.7602	0.7038	0.7898	0.7480	0.7690	0.7302	0.7430	0.7476	0.7201	0.7221	0.7607	0.7614	0.7466	0.7367
1.3480	0.6448	0.7405	0.7580	0.6850	0.6894	0.6253	0.6782	0.7427	0.7439	0.7366	0.7166	0.7121	0.6877	0.7386	0.6723	0.6765	0.7011	0.7690	0.6970	0.7597	0.7017	0.7677	0.6393	0.7666	0.6805	0.7496	0.7584	0.6997	0.7282	0.6635	0.7020	0.7310	0.7468	0.7057	0.6738	0.7602	0.7038	0.7898	0.7480	0.7690	0.7302	0.7430	0.7476	0.7201	0.7221	0.7607	0.7614	0.7466	0.7367
1.3500	0.6467	0.7405	0.7580	0.6850	0.6894	0.6253	0.6782	0.7427	0.7439	0.7366	0.7166	0.7121	0.6877	0.7386	0.6723	0.6765	0.7011	0.7690	0.6970	0.7597	0.7017	0.7677	0.6393	0.7666	0.6805	0.7496	0.7584	0.6997	0.7282	0.6635	0.7020	0.7310	0.7468	0.7057	0.6738	0.7602	0.7038	0.7898	0.7480	0.7690	0.7302	0.7430	0.7476	0.7201	0.7221	0.7607	0.7614	0.7466	0.7367
1.3520	0.6485	0.7405	0.7580	0.6850	0.6894	0.6253	0.6782	0.7427	0.7439	0.7366	0.7166	0.7121	0.6877	0.7386	0.6723	0.6765	0.7011	0.7690	0.6970	0.7597	0.7017	0.7677	0.6393	0.7666	0.6805	0.7496	0.7584	0.6997	0.7282	0.6635	0.7020	0.7310	0.7468	0.7057	0.6738	0.7602	0.7038	0.7898	0.7480	0.7690	0.7302	0.7430	0.7476	0.7201	0.7221	0.7607	0.7614	0.7466	0.7367
1.3540	0.6504	0.7405	0.7580	0.6850	0.6894	0.6253	0.6782	0.7427	0.7439	0.7366	0.7166	0.7121	0.6877	0.7386	0.6723	0.6765	0.7011	0.7690	0.6970	0.7597	0.7017	0.7677	0.6393	0.7666	0.6805	0.7496	0.7584	0.6997	0.7282	0.6635	0.7020	0.7310	0.7468	0.7057	0.6738	0.7602	0.7038	0.7898	0.7480	0.7690	0.7302	0.7430	0.7476	0.7201	0.7221	0.7607	0.7614	0.7466	0.7367
1.3560	0.6531	0.7405	0.7580	0.6850	0.6894	0.6253	0.6782	0.7427	0.7439	0.7366	0.7166	0.7121	0.6877	0.7386	0.6723	0.6765	0.7011	0.7690	0.6970	0.7597	0.7017	0.7677	0.6393	0.7666	0.6805	0.7496	0.7584	0.6997	0.7282	0.6635	0.7020	0.7310	0.7468	0.7057	0.6738	0.7602	0.7038	0.7898	0.7480	0.7690	0.7302	0.7430	0.7476	0.7201	0.7221	0.7607	0.7614	0.7466	0.7367
1.3580	0.6547	0.7405	0.7580	0.6850	0.6894	0.6253	0.6782	0.7427	0.7439	0.7366	0.7166	0.7121	0.6877	0.7386	0.6723	0.6765	0.7011	0.7690	0.6970	0.7597	0.7017	0.7677	0.6393	0.7666	0.6805	0.7496	0.7584	0.6997	0.7282	0.6635	0.7020	0.7310	0.7468	0.7057	0.6738	0.7602	0.7038	0.7898	0.7480	0.7690	0.7302	0.7430	0.7476	0.7201	0.7221	0.7607	0.7614	0.7466	0.7367
1.3600	0.6563	0.7405	0.7580	0.6850	0.6894	0.6253	0.6782	0.7427	0.7439	0.7366	0.7166	0.7121	0.6877	0.7386	0.6723	0.6765	0.7011	0.7690	0.6970	0.7597	0.7017	0.7677	0.6393	0.7666	0.6805	0.7496	0.7584	0.6997	0.7282	0.6635	0.7020	0.7310	0.7468	0.7057	0.6738	0.7602	0.7038	0.7898	0.7480	0.7690	0.7302	0.7430	0.7476	0.7201	0.7221	0.7607	0.7614	0.7466	0.7367
1.3620	0.6579	0.7405	0.7580	0.6850	0.6894	0.6253	0.6782	0.7427	0.7439	0.7366	0.7166	0.7121	0.6877	0.7386	0.6723	0.6765	0.7011	0.7690	0.6970	0.7597	0.7017	0.7677	0.6393	0.7666	0.6805	0.7496	0.7584	0.6997	0.7282	0.6635	0.7020	0.7310	0.7468	0.7057	0.6738	0.7602	0.7038	0.7898	0.7480	0.7690	0.7302	0.7430	0.7476	0.7201	0.7221	0.7607	0.7614	0.7466	0.7367
1.3640	0.6595	0.7405	0.7580	0.6850	0.6894	0.6253	0.6782	0.7427	0.7439	0.7366	0.7166	0.7121	0.6877	0.7386	0.6723	0.6765	0.7011	0.7690	0.6970	0.7597	0.7017	0.7677	0.6393	0.7666	0.6805	0.7496	0.7584	0.6997	0.7282	0.6635	0.7020	0.7310	0.7468	0.7057	0.6738	0.7602	0.7038	0.7898	0.7480	0.7690	0.7302	0.7430	0.7476	0.7201	0.7221	0.7607	0.7614	0.7466	0.7367
1.3660	0.6611	0.7405	0.7580	0.6850	0.6894	0.6253	0.6782	0.7427	0.7439	0.7366	0.7166	0.7121	0.6877	0.7386	0.6723	0.6765	0.7011	0.7690	0.6970	0.7597	0.7017	0.7677	0.6393	0.7666	0.6805	0.7496	0.7584	0.6997	0.7282	0.6635	0.7020	0.7310	0.7468	0.7057	0.6738	0.7602	0.7038	0.7898	0.7480	0.7690	0.7302	0.7430	0.7476	0.7201	0.7221	0.7607	0.7614	0.7466	0.7367
1.3680	0.6627	0.7405	0.7580	0.6850	0.6894	0.6253	0.6782	0.7427	0.7439	0.7366	0.7166	0.7121	0.6877	0.7386	0.6723	0.6765	0.7011	0.7690	0.6970	0.7597	0.7017	0.7677	0.6393	0.7666	0.6805	0.7496	0.7584	0.6997	0.7282	0.6635	0.7020	0.7310	0.7468	0.7057	0.6738	0.7602	0.7038	0.7898	0.7480	0.7690	0.7302	0.7430	0.7476	0.7201	0.7221	0.7607	0.7614	0.7466	0.7367
1.3700	0.6643	0.7405	0.7580	0.6850	0.6894	0.6253	0.6782	0.7427	0.7439	0.7366	0.7166	0.7121	0.6877	0.7386	0.6723	0.6765	0.7011	0.7690	0.6970	0.7597	0.7017	0.7677	0.6393	0.7666	0.6805	0.7496	0.7584	0.6997	0.7282	0.6635	0.7020	0.7310	0.7468	0.7057	0.6738	0.7602	0.7038	0.7898	0.7480	0.7690	0.7302	0.7430	0.7476	0.7201	0.7221	0.7607	0.7614	0.7466	0.7367
1.3720	0.6659	0.7405	0.7580	0.6850	0.6894	0.6253	0.6782	0.7427	0.7439	0.7366	0.7166	0.7121	0.6877	0.7386	0.6723	0.6765	0.7011	0.7690	0.6970	0.7597	0.7017	0.7677	0.6393	0.7666	0.6805	0.7496	0.7584	0.6997	0.7282	0.6635	0.7020	0.7310	0.7468	0.7057	0.6738	0.7602	0.7038	0.7898	0.7480	0.7690	0.7302	0.7430	0.7476	0.7201	0.7221	0.7607	0.7614	0.7466	0.7367
1.3740	0.6675	0.7405	0.7580	0.6850	0.6894	0.6253	0.6782	0.7427	0.7439	0.7366	0.7166	0.7121	0.6877	0.7386	0.6723	0.6765	0.7011	0.7690	0.6970	0.7597	0.7017	0.7677	0.6393	0.7666	0.6805	0.7496	0.7584	0.6997	0.7282	0.6635	0.7020	0.7310	0.7468	0.7057	0.6738	0.7602	0.7038	0.7898	0.7480	0.7690	0.7302	0.7430	0.7476	0.7201	0.7221	0.7607	0.7614	0.7466	0.7367
1.3760	0.6691	0.7405	0.7580	0.6850	0.6894	0.6253	0.6782	0.7427	0.7439	0.7366	0.7166	0.7121	0.6877	0.7386	0.6723	0.6765	0.7011	0.7690	0.6970	0.7597	0.7017	0.7677	0.6393	0.7666	0.6805	0.7496	0.7584	0.6997	0.7282	0.6635	0.7020	0.7310	0.7468	0.7057	0.6738	0.7602	0.7038	0.7898	0.7480	0.7690	0.7302	0.7430	0.7476	0.7201	0.7221	0.7607	0.7614	0.7466	0.7367
1.3780	0.6707	0.7405	0.7580	0.6850	0.6894	0.6253	0.6782	0.7427	0.7439	0.7366	0.7166	0.7121	0.6877	0.7386	0.6723	0.6765	0.7011	0.7690	0.6970	0.7597	0.7017	0.7677	0.6393	0.7666	0.6805	0.7496	0.7584	0.6997	0.7282	0.6635	0.7020	0.7310	0.7468	0.7057	0.6738	0.7602	0.7038	0.7898	0.7480	0.7690	0.7302	0.7430	0.7476	0.7201	0.7221	0.7607	0.7614	0.7466	0.7367
1.3800	0.6723	0.7405	0.7580	0.6850	0.6894	0.6253	0.6782	0.7427	0.7439	0.7366	0.7166	0.7121	0.6877	0.7386	0.6723	0.6765	0.7011	0.7690	0.6970	0.7597	0.7017	0.7677	0.6393	0.7666	0.6805	0.7496	0.7584	0.6997	0.7282	0.6635	0.7020	0.7310	0.7468	0.7057	0.6738	0.7602	0.7038	0.7898	0.7480	0.7690	0.7302	0.7430	0.7476	0.7201	0.7221	0.7607	0.7614	0.7466	0.7367
1.3820	0.6739	0.7405	0.7580	0.6850	0.6894	0.6253	0.6782	0.7427	0.7439	0.7366	0.7166	0.7121	0.6877	0.7386	0.6723	0.6765	0.7011	0.7690	0.6970	0.7597	0.7017	0.7677	0.6393	0.7666	0.6805	0.7496	0.7584	0.6997	0.7282	0.6635	0.7020	0.7310	0.7468	0.7057	0.6738	0.7602	0.7038	0.7898	0.7480	0.7690	0.7302	0.7430	0.7476	0.7201	0.7221	0.7607	0.7614	0.7466	0.7367
1.3840	0.6755	0.7405	0.7580	0.6850	0.6894	0.6253	0.6782	0.7427	0.7439	0.7366	0.7166	0.7121	0.6877	0.7386	0.6723	0.6765	0.7011	0.7690	0.6970	0.7597	0.7017	0.7677	0.6393	0.7666	0.6805	0.7496	0.7584	0.6997	0.7282	0.6635	0.7020	0.7310	0.7468	0.7057	0.6738	0.7602	0.7038	0.7898	0.7480	0.7690	0.7302	0.7430	0.7476	0.7201	0.7221	0.7607	0.7614	0.7466	0.7367
1.3860	0.6771	0.7405	0.7580	0.6850	0.6894	0.6253	0.6782	0.7427	0.7439	0.7366	0.7166	0.7121	0.6877	0.7386	0.6723	0.6765	0.7011	0.7690	0.6970	0.7597	0.7017	0.7677	0.6393	0.7666	0.6805	0.7496	0.7584	0.6997	0.7282	0.6635	0.7020	0.7310	0.7468	0.7057	0.6738	0.7602	0.7038	0.7898	0.7480	0.7690	0.7302	0.7430	0.7476	0.7201	0.7221	0.7607	0.7614	0.7466	0.7367
1.3880	0.6804	0.7405	0.7580	0.6850	0.6894	0.6253	0.6782	0.7427	0.7439	0.7366	0.7166	0.7121	0.6877	0.7386	0.6723	0.6765	0.7011	0.7690	0.6970	0.7597	0.7017	0.7677	0.6393	0.7666	0.6805	0.7496	0.7584	0.6997	0.7282	0.6635	0.7020	0.7310	0.7468	0.7057	0.6738	0.7602	0.7038	0.7898	0.7480	0.7690	0.7302	0.7430	0.7476	0.7201	0.7221	0.7607	0.7614	0.7466	0.7367
1.3900	0.6833	0.7405	0.7580	0.6850	0.6894	0.6253	0.6782	0.7427	0.7439	0.7366	0.7166	0.7121	0.6877	0.7386	0.6723	0.6765	0.7011	0.7690	0.6970	0.7597	0.7017	0.7677	0.6393	0.7666	0.6805	0.7496	0.7584	0.6997	0.7282	0.6635	0.7020	0.7310	0.7468	0.7057	0.6738	0.7602	0.7038	0.7898	0.7480	0.7690	0.7302	0.7430	0.7476	0.7201	0.7221	0.7607	0.7614	0.7466	0.7367
1.3920	0.6861	0.7405	0.7580	0.6850	0.6894	0.6253	0.6782	0.7427	0.7439	0.7366	0.7166	0.7121	0.6877	0.7386	0.6723	0.6765	0.7011	0.7690	0.6970	0.7597	0.7017	0.7677	0.6393	0.7666	0.6805	0.7496	0.7584	0.6997	0.7282	0.6635	0.7020	0.7310	0.7468	0.7057	0.6738	0.7602	0.7038	0.7898	0.7480	0.7690	0.7302	0.7430	0.7476	0.7201	0.7221	0.7607	0.7614	0.7466	0.7367
1.3940	0.6890	0.7405	0.7580	0.6850	0.6894	0.6253	0.6782	0.7427	0.7439	0.7366	0.7166	0.7121	0.6877	0.7386	0.6723	0.6765	0.7011	0.7690	0.6970	0.7597	0.7017	0.7677	0.6393	0.7666	0.6805	0.7496	0.7584	0.6997	0.7282	0.6635	0.7020	0.7310	0.7468	0.7057	0.6738	0.7602	0.7038	0.7898	0.7480	0.7690	0.7302	0.7430	0.7476	0.7201	0.7221	0.7607	0.7614	0.7466	0.7367
1.3960	0.6918	0.7405	0.7580	0.6850	0.6894	0.6253	0.6782	0.7427	0.7439	0.7366	0.7166	0.7121	0.6877	0.7386	0.6723	0.6765	0.7011	0.7690	0.6970	0.7597	0.7017	0.7677	0.6393	0.7666	0.6805	0.7496	0.7584	0.6997	0.7282	0.6635	0.7020	0.7310	0.7468	0.7057	0.6738	0.7602	0.7038	0.7898	0.7480	0.7690	0.7302	0.7430	0.7476	0.7201	0.7221	0.7607	0.7614	0.7466	0.7367
1.3980	0.6946	0.7405	0.7580	0.6850	0.6894	0.6253	0.6782	0.7427	0.7439	0.7366	0.7166	0.7121	0.6877	0.7386	0.6723	0.6765	0.7011	0.7690	0.6970	0.7597	0.7017	0.7677	0.6393	0.7666	0.6805	0.7496	0.7584	0.6997	0.7282	0.6635	0.7020	0.7310	0.7468	0.7057	0.6738	0.7602	0.7038	0.7898	0.7480	0.7690	0.7302	0.7430	0.7476	0.7201	0.7221	0.7607	0.7614	0.7466	0.7367
1.4000	0.6975	0.7405	0.7580	0.6850	0.6894	0.6253	0.6782	0.7427	0.7439	0.7366	0.7166	0.7121	0.6877	0.7386	0.6723	0.6765	0.7011	0.7690	0.6970	0.7597	0.7017	0.7677	0.6393	0.7666	0.6805	0.7496	0.7584	0.6997	0.7282	0.6635	0.7020	0.7310	0.7468	0.7057	0.6738	0.7602	0.7038	0.7898	0.7480	0.7690	0.7302	0.7430	0.7476	0.7201	0.7221	0.7607	0.7614	0.7466	0.7367
1.4020	0.7003	0.7405	0.7580	0.6850	0.6894	0.6253	0.6782	0.7427	0.7439	0.7366	0.7166	0.7121	0.6877	0.7386	0.6723	0.6765	0.7011	0.7690	0.6970	0.7597	0.7017	0.7677	0.6393	0.7666	0.6805	0.7496	0.7584	0.6997	0.7282	0.6635	0.7020	0.7310	0.7468	0.7057	0.6738	0.7602	0.7038	0.7898	0.7480	0.7690	0.7302	0.7430	0.7476	0.7201	0.7221	0.7607	0.7614	0.7466	0.7367
1.4040	0.7032	0.7405	0.7580	0.6850	0.6894	0.6253	0.6782	0.7427	0.7439	0.7366	0.7166	0.7121	0.6877	0.7386	0.6723	0.6765	0.7011	0.7690	0.6970	0.7597	0.7017	0.7677	0.6393	0.7666	0.6805	0.7496	0.7584	0.6997	0.7282	0.6635	0.7020	0.7310	0.7468	0.7057	0.6738	0.7602	0.7038	0.7898	0.7480	0.7690	0.7302	0.7430	0.7476	0.7201	0.7221	0.7607	0.7614	0.7466	0.7367
1.4060	0.7060	0.7405	0.7580	0.6850	0.6894	0.6253	0.6782	0.7427	0.7439	0.7366	0.7166	0.7121	0.6877	0.7386	0.6723	0.6765	0.7011	0.7690	0.6970	0.7597	0.7017	0.7677	0.6393	0.7666	0.6805	0.7496	0.7584	0.6997	0.7282	0.6635	0.7020	0.7310	0.7468	0.7057	0.6738	0.7602	0.7038	0.7898	0.7480	0.7690	0.7302	0.7430	0.7476	0.7201	0.7221	0.7607	0.7614	0.7466	0.7367
1.4080	0.7088	0.7405	0.7580	0.6850	0.6894	0.6253	0.6782	0.7427	0.7439	0.7366	0.7166	0.7121	0.6877	0.7386	0.6723	0.6765	0.7011	0.7690	0.6970	0.7597	0.7017	0.7677	0.6393	0.7666	0.6805	0.7496	0.7584	0.6997	0.7282	0.6635	0.7020	0.7310	0.7468	0.7057	0.6738	0.7602	0.7038	0.7898	0.7480	0.7690	0.7302	0.7430	0.7476	0.7201	0.7221	0.7607	0.7614	0.7466	0.7367
1.4100	0.7105	0.7405	0.7580	0.6850	0.6894	0.6253	0.6782	0.7427	0.7439	0.7366	0.7166	0.7121	0.6877	0.7386	0.6723	0.6765	0.7011	0.7690	0.6970	0.7597	0.7017	0.7677	0.6393	0.7666	0.6805	0.7496	0.7584	0.6997	0.7282	0.6635	0.7020	0.7310	0.7468	0.7057	0.6738	0.7602	0.7038	0.7898	0.7480	0.7690	0.7302	0.7430	0.7476	0.7201	0.7221	0.7607	0.7614	0.7466	0.7367
1.4120	0.7127	0.7405	0.7580	0.6850	0.6894	0.6253	0.6782	0.7427	0.7439	0.7366	0.7166	0.7121	0.6877	0.7386	0.6723	0.6765	0.7011	0.7690	0.6970	0.7597	0.7017	0.7677	0.6393	0.7666	0.6805	0.7496	0.7584	0.6997	0.7282	0.6635	0.7020	0.7310	0.7468	0.7057	0.6738	0.7602	0.7038	0.7898	0.7480	0.7690	0.7302	0.7430	0.7476	0.7201	0.7221	0.7607	0.7614	0.7466	0.7367
1.4140	0.7148	0.7405	0.7580	0.6850	0.6894	0.6253	0.6782	0.7427	0.7439	0.7366	0.7166	0.7121	0.6877	0.7386	0.6723	0.6765	0.7011	0.7690	0.6970	0.7597	0.7017	0.7677	0.6393	0.7666	0.6805	0.7496	0.7584	0.6997	0.7282	0.6635	0.7020	0.7310	0.7468	0.7057	0.6738	0.7602	0.7038	0.7898	0.7480	0.7690	0.7302	0.7430	0.7476	0.7201	0.7221	0.7607	0.7614	0.7466	0.7367
1.4160	0.7170	0.7405	0.7580	0.6850	0.6894	0.6253	0.6782	0.7427	0.7439	0.7366	0.7166	0.7121	0.6877	0.7386	0.6723	0.6765	0.7011	0.7690	0.6970	0.7597	0.7017	0.7677	0.6393	0.7666	0.6805	0.7496	0.7584	0.6997	0.7282	0.6635	0.7020	0.7310	0.7468	0.7057	0.6738	0.7602	0.7038	0.7898	0.7480	0.7690	0.7302	0.7430	0.7476	0.7201	0.7221	0.7607	0.7614	0.7466	0.7367
1.4180	0.7190	0.7405	0.7580	0.6850	0.6894	0.6253	0.6782	0.7427	0.7439	0.7366	0.7166	0.7121	0.6877	0.7386	0.6723	0.6765	0.7011	0.7690	0.6970	0.7597	0.7017	0.7677	0.6393	0.7666	0.6805	0.7496	0.7584	0.6997	0.7282	0.6635	0.7020	0.7310	0.7468	0.7057	0.6738	0.7602	0.7038	0.7898	0.7480	0.7690	0.7302	0.7430	0.7476	0.7201	0.7221	0.7607	0.7614	0.7466	0.7367
1.4200	0.7197	0.7405	0.7580	0.6850	0.6894	0.6253	0.6782	0.7427	0.7439	0.7366	0.7166	0.7121	0.6877	0.7386	0.6723	0.6765	0.7011	0.7690	0.6970	0.7597	0.7017	0.7677	0.6393	0.7666	0.6805	0.7496	0.7584	0.6997	0.7282	0.6635	0.7020	0.7310	0.7468	0.7057	0.6738	0.7602	0.7038	0.7898	0.7480	0.7690	0.7302	0.7430	0.7476	0.7201	0.7221	0.7607	0.7614	0.7466	0.7367
1.4220	0.7204	0.7405	0.7580	0.6850	0.6894	0.6253	0.6782	0.7427	0.7439	0.7366	0.7166	0.7121	0.6877	0.7386	0.6723	0.6765	0.7011	0.7690	0.6970	0.7597	0.7017	0.7677	0.6393	0.7666	0.6805	0.7496	0.7584	0.6997	0.7282	0.6635	0.7020	0.7310	0.7468	0.7057	0.6738	0.7602	0.7038	0.7898	0.7480	0.7690	0.7302	0.7430	0.7476	0.7201	0.7221	0.7607	0.7614	0.7466	0.7367
1.4240	0.7211	0.7405	0.7580	0.6850	0.6894	0.6253	0.6782	0.7427	0.7439	0.7366	0.7166	0.7121	0.6877	0.7386	0.6723	0.6765	0.7011	0.7690	0.6970	0.7597	0.7017	0.7677	0.6393	0.7666	0.6805	0.7496	0.7584	0.6997	0.7282	0.6635	0.7020	0.7310	0.7468	0.7057	0.6738	0.7602	0.7038	0.7898	0.7480	0.7690	0.7302	0.7430	0.7476	0.7201	0.7221	0.7607	0.7614	0.7466	0.7367
1.4260	0.7231	0.7405	0.7580	0.6850	0.6894	0.6253	0.6782	0.7427	0.7439	0.7366	0.7166	0.7121	0.6877	0.7386	0.6723	0.6765	0.7011	0.7690	0.6970	0.7597	0.7017	0.7677	0.6393	0.7666	0.6805	0.7496	0.7584	0.6997	0.7282	0.6635	0.7020	0.7310	0.7468	0.7057	0.6738	0.7602	0.7038	0.7898	0.7480	0.7690	0.7302	0.7430	0.7476	0.7201	0.7221	0.7607	0.7614	0.7466	0.7367
1.4280	0.7271	0.7405	0.7580	0.6850	0.6894	0.6253	0.6782	0.7427	0.7439	0.7366	0.7166	0.7121	0.6877	0.7386	0.6723	0.6765	0.7011	0.7690	0.6970	0.7597	0.7017	0.7677	0.6393	0.7666	0.6805	0.7496	0.7584	0.6997	0.7282	0.6635	0.7020	0.7310	0.7468	0.7057	0.6738	0.7602	0.7038	0.7898	0.7480	0.7690	0.7302	0.7430	0.7476	0.7201	0.7221	0.7607	0.7614	0.7466	0.7367
1.4300	0.7312	0.7405	0.7580	0.6850	0.6894	0.6253	0.6782	0.7427	0.7439	0.7366	0.7166	0.7121	0.6877	0.7386	0.6723	0.6765	0.7011	0.7690	0.6970	0.7597	0.7017	0.7677	0.6393	0.7666	0.6805	0.7496	0.7584	0.6997	0.7282	0.6635	0.7020	0.7310	0.7468	0.7057	0.6738	0.7602	0.7038	0.7898	0.7480	0.7690	0.7302	0.7430	0.7476	0.7201	0.7221	0.7607	0.7614	0.7466	0.7367
1.4320	0.7352	0.7405	0.7580	0.6850	0.6894	0.6253	0.6782	0.7427	0.7439	0.7366	0.7166	0.7121	0.6877	0.7386	0.6723	0.6765	0.7011	0.7690	0.6970	0.7597	0.7017	0.7677	0.6393	0.7666	0.6805	0.7496	0.7584	0.6997	0.7282	0.6635	0.7020	0.7310	0.7468	0.7057	0.6738	0.7602	0.7038	0.7898	0.7480	0.7690	0.7302	0.7430	0.7476	0.7201	0.7221	0.7607	0.7614	0.7466	0.7367
1.4340	0.7393	0.7405	0.7580	0.6850	0.6894	0.6253	0.6782	0.7427	0.7439	0.7366	0.7166	0.7121	0.6877	0.7386	0.6723	0.6765	0.7011	0.7690	0.6970	0.7597	0.7017	0.7677	0.6393	0.7666	0.6805	0.7496	0.7584	0.6997	0.7282	0.6635	0.7020	0.7310	0.7468	0.7057	0.6738	0.7602	0.7038	0.7898	0.7480	0.7690	0.7302	0.7430	0.7476	0.7201	0.7221	0.7607	0.7614	0.7466	0.7367
1.4360	0.7429	0.7405	0.7580	0.6850	0.6894	0.6253	0.6782	0.7427	0.7439	0.7366	0.7166	0.7121	0.6877	0.7386	0.6723	0.6765	0.7011	0.7690	0.6970	0.7597	0.7017	0.7677	0.6393	0.7666	0.6805	0.7496	0.7584	0.6997	0.7282	0.6635	0.7020	0.7310	0.7468	0.7057	0.6738	0.7602	0.7038	0.7898	0.7480	0.7690	0.7302	0.7430	0.7476	0.7201	0.7221	0.7607	0.7614	0.7466	0.7367
1.4380	0.7480	0.7405	0.7580	0.6850	0.6894	0.6253	0.6782	0.7427	0.7439	0.7366	0.7166	0.7121	0.6877	0.7386	0.6723	0.6765	0.7011	0.7690	0.6970	0.7597	0.7017	0.7677	0.6393	0.7666	0.6805	0.7496	0.7584	0.6997	0.7282	0.6635	0.7020	0.7310	0.7468	0.7057	0.6738	0.7602	0.7038	0.7898	0.7480	0.7690	0.7302	0.7430	0.7476	0.7201	0.7221	0.7607	0.7614	0.7466	0.7367
1.4400	0.7530	0.7405	0.7580	0.6850	0.6894	0.6253	0.6782	0.7427	0.7439	0.7366	0.7166	0.7121	0.6877	0.7386	0.6723	0.6765	0.7011	0.7690	0.6970	0.7597	0.7017	0.7677	0.6393	0.7666	0.6805	0.7496	0.7584	0.6997	0.7282	0.6635	0.7020	0.7310	0.7468	0.7057	0.6738	0.7602	0.7038	0.7898	0.7480	0.7690	0.7302	0.7430	0.7476	0.7201	0.7221	0.7607	0.7614	0.7466	0.7367
1.4420	0.7581	0.7405	0.7580	0.6850	0.6894	0.6253	0.6782	0.7427	0.7439	0.7366	0.7166	0.7121	0.6877	0.7386	0.6723	0.6765	0.7011	0.7690	0.6970	0.7597	0.7017	0.7677	0.6393	0.7666	0.6805	0.7496	0.7584	0.6997	0.7282	0.6635	0.7020	0.7310	0.7468	0.7057	0.6738	0.7602	0.7038	0.7898	0.7480	0.7690	0.7302	0.7430	0.7476	0.7201	0.7221	0.7607	0.7614	0.7466	0.7367
1.4440	0.7632	0.7405	0.7580	0.6850	0.6894	0.6253	0.6782	0.7427	0.7439	0.7366	0.7166	0.7121	0.6877	0.7386	0.6723	0.6765	0.7011	0.7690	0.6970	0.7597	0.7017	0.7677	0.6393	0.7666	0.6805	0.7496	0.7584	0.6997	0.7282	0.6635	0.7020	0.7310	0.7468	0.7057	0.6738	0.7602	0.7038	0.7898	0.7480	0.7690	0.7302	0.7430	0.7476	0.7201	0.7221	0.7607	0.7614	0.7466	0.7367
1.4460	0.7683	0.7405	0.7580	0.6850	0.6894	0.6253	0.6782	0.7427	0.7439	0.7366	0.7166	0.7121	0.6877	0.7386	0.6723	0.6765	0.7011	0.7690	0.6970	0.7597	0.7017	0.7677	0.6393	0.7666	0.6805	0.7496	0.7584	0.6997	0.7282	0.6635	0.7020	0.7310	0.7468	0.7057	0.6738	0.7602	0.7038	0.7898	0.7480	0.7690	0.7302	0.7430	0.7476	0.7201	0.7221	0.7607	0.7614	0.7466	0.7367
1.4480	0.7733	0.7405	0.7580	0.6850	0.6894	0.6253	0.6782	0.7427	0.7439	0.7366	0.7166	0.7121	0.6877	0.7386	0.6723	0.6765	0.7011	0.7690	0.6970	0.7597	0.7017	0.7677	0.6393	0.7666	0.6805	0.7496	0.7584	0.6997	0.7282	0.6635	0.7020	0.7310	0.7468	0.7057	0.6738	0.7602	0.7038	0.7898	0.7480	0.7690	0.7302	0.7430	0.7476	0.7201	0.7221	0.7607	0.7614	0.7466	0.7367
1.4500	0.7784	0.7405	0.7580	0.6850	0.6894	0.6253	0.6782	0.7427	0.7439	0.7366	0.7166	0.7121	0.6877	0.7386	0.6723	0.6765	0.7011	0.7690	0.6970	0.7597	0.7017	0.7677	0.6393	0.7666	0.6805	0.7496	0.7584	0.6997	0.7282	0.6635	0.7020	0.7310	0.7468	0.7057	0.6738	0.7602	0.7038	0.7898	0.7480	0.7690	0.7302	0.7430	0.7476	0.7201	0.7221	0.7607	0.7614	0.7466	0.7367
1.4520	0.7835	0.7405	0.7580	0.6850	0.6894	0.6253	0.6782	0.7427	0.7439	0.7366	0.7166	0.7121	0.6877	0.7386	0.6723	0.6765	0.7011	0.7690	0.6970	0.7597	0.7017	0.7677	0.6393	0.7666	0.6805	0.7496	0.7584	0.6997	0.7282	0.6635	0.7020	0.7310	0.7468	0.7057	0.6738	0.7602	0.7038	0.7898	0.7480	0.7690	0.7302	0.7430	0.7476	0.7201	0.7221	0.7607	0.7614	0.7466	0.7367
1.4540	0.7886	0.7405	0.7580	0.6850	0.6894	0.6253	0.6782	0.7427	0.7439	0.7366	0.7166	0.7121	0.6877	0.7386	0.6723	0.6765	0.7011	0.7690	0.6970	0.7597	0.7017	0.7677	0.6393	0.7666	0.6805	0.7496	0.7584	0.6997	0.7282	0.6635	0.7020	0.7310	0.7468	0.7057	0.6738	0.7602	0.7038	0.7898	0.7480	0.7690	0.7302	0.7430	0.7476	0.7201	0.7221	0.7607	0.7614	0.7466	0.7367
1.4560	0.7937	0.7405	0.7580	0.6850	0.6894	0.6253	0.6782	0.7427	0.7439	0.7366	0.7166	0.7121	0.6877	0.7386	0.6723	0.6765	0.7011	0.7690	0.6970	0.7597	0.7017	0.7677	0.6393	0.7666	0.6805	0.7496	0.7584	0.6997	0.7282	0.6635	0.7020	0.7310	0.7468	0.7057	0.6738	0.7602	0.7038	0.7898	0.7480	0.7690	0.7302	0.7430	0.7476	0.7201	0.7221	0.7607	0.7614	0.7466	0.7367
1.4580	0.7987	0.7405	0.7580	0.6850	0.6894	0.6253	0.6782	0.7427	0.7439	0.7366	0.7166	0.7121	0.6877	0.7386	0.6723	0.6765	0.7011	0.7690	0.6970	0.7597	0.7017	0.7677	0.6393	0.7666	0.6805	0.7496	0.7584	0.6997	0.7282	0.6635	0.7020	0.7310	0.7468	0.7057	0.6738	0.7602	0.7038	0.7898	0.7480	0.7690	0.7302	0.7430	0.7476	0.7201	0.7221	0.7607	0.7614	0.7466	0.7367
1.4600	0.8038	0.7405	0.7580	0.6850	0.6894	0.6253	0.6782	0.7427	0.7439	0.7366	0.7166	0.7121	0.6877	0.7386	0.6723	0.6765	0.7011	0.7690	0.6970	0.7597	0.7017	0.7677	0.6393	0.7666	0.6805	0.7496	0.7584	0.6997	0.7282	0.6635	0.7020	0.7310	0.7468	0.7057	0.6738	0.7602	0.7038	0.7898	0.7480	0.7690	0.7302	0.7430	0.7476	0.7201	0.7221	0.7607	0.7614	0.7466	0.7367
1.4620	0.8089	0.7405	0.7580	0.6850	0.6894	0.6253	0.6782	0.7427	0.7439	0.7366	0.7166	0.7121	0.6877	0.7386	0.6723	0.6765	0.7011	0.7690	0.6970	0.7597	0.7017	0.7677	0.6393	0.7666	0.6805	0.7496	0.7584	0.6997	0.7282	0.6635	0.7020	0.7310	0.7468	0.7057	0.6738	0.7602	0.7038	0.7898	0.7480	0.7690	0.7302	0.7430	0.7476	0.7201	0.7221	0.7607	0.7614	0.7466	0.7367
1.4640	0.8140	0.7405	0.7580	0.6850	0.6894	0.6253	0.6782	0.7427	0.7439	0.7366	0.7166	0.7121	0.6877	0.7386	0.6723	0.6765	0.7011	0.7690	0.6970	0.7597	0.7017	0.7677	0.6393	0.7666	0.6805	0.7496	0.7584	0.6997	0.7282	0.6635	0.7020	0.7310	0.7468	0.7057	0.6738	0.7602	0.7038	0.7898	0.7480	0.7690	0.7302	0.7430	0.7476	0.7201	0.7221	0.7607	0.7614	0.7466	0.7367
1.4660	0.8190	0.7405	0.7580	0.6850	0.6894	0.6253	0.6782	0.7427	0.7439	0.7366	0.7166	0.7121	0.6877	0.7386	0.6723	0.6765	0.7011	0.7690	0.6970	0.7597	0.7017	0.7677	0.6393	0.7666	0.6805	0.7496	0.7584	0.6997	0.7282	0.6635	0.7020	0.7310	0.7468	0.7057	0.6738	0.7602	0.7038	0.7898	0.7480	0.7690	0.7302	0.7430	0.7476	0.7201	0.7221	0.7607	0.7614	0.7466	0.7367
1.4680	0.8222	0.7405	0.7580	0.6850	0.6894	0.6253	0.6782	0.7427	0.7439	0.7366	0.7166	0.7121	0.6877	0.7386	0.6723	0.6765	0.7011	0.7690	0.6970	0.7597	0.7017	0.7677	0.6393	0.7666	0.6805	0.7496	0.7584	0.6997	0.7282	0.6635	0.7020	0.7310	0.7468	0.7057	0.6738	0.7602	0.7038	0.7898	0.7480	0.7690	0.7302	0.7430	0.7476	0.7201	0.7221	0.7607	0.7614	0.7466	0.7367
1.4700	0.8264	0.7405	0.7580	0.6850	0.6894	0.6253	0.6782	0.7427	0.7439	0.7366	0.7166	0.7121	0.6877	0.7386	0.6723	0.6765	0.7011	0.7690	0.6970	0.7597	0.7017	0.7677	0.6393	0.7666	0.6805	0.7496	0.7584	0.6997	0.7282	0.6635	0.7020	0.7310	0.7468	0.7057	0.6738	0.7602	0.7038	0.7898	0.7480	0.7690	0.7302	0.7430	0.7476	0.7201	0.7221	0.7607	0.7614	0.7466	0.7367
1.4720	0.8306	0.7405	0.7580	0.6850	0.6894	0.6253	0.6782	0.7427	0.7439	0.7366	0.7166	0.7121	0.6877	0.7386	0.6723	0.6765	0.7011	0.7690	0.6970	0.7597	0.7017	0.7677	0.6393	0.7666	0.6805	0.7496	0.7584	0.6997	0.7282	0.6635	0.7020	0.7310	0.7468	0.7057	0.6738	0.7602	0.7038	0.7898	0.7480	0.7690	0.7302	0.7430	0.7476	0.7201	0.7221	0.7607	0.7614	0.7466	0.7367
1.4740	0.8348	0.7405	0.7580	0.6850	0.6894	0.6253	0.6782	0.7427	0.7439	0.7366	0.7166	0.7121	0.6877	0.7386	0.6723	0.6765	0.7011	0.7690	0.6970	0.7597	0.7017	0.7677	0.6393	0.7666	0.6805	0.7496	0.7584	0.6997	0.7282	0.6635	0.7020	0.7310	0.7468	0.7057	0.6738	0.7602	0.7038	0.7898	0.7480	0.7690	0.7302	0.7430	0.7476	0.7201	0.7221	0.7607	0.7614	0.7466	0.7367
1.4760	0.8390	0.7405	0.7580	0.6850	0.6894	0.6253	0.6782	0.7427	0.7439	0.7366	0.7166	0.7121	0.6877	0.7386	0.6723	0.6765	0.7011	0.7690	0.6970	0.7597	0.7017	0.7677	0.6393	0.7666	0.6805	0.7496	0.7584	0.6997	0.7282	0.6635	0.7020	0.7310	0.7468	0.7057	0.6738	0.7602	0.7038	0.7898	0.7480	0.7690	0.7302	0.7430	0.7476	0.7201	0.7221	0.7607	0.7614	0.7466	0.7367
1.4780	0.8432	0.7405	0.7580	0.6850	0.6894	0.6253	0.6782	0.7427	0.7439	0.7366	0.7166	0.7121	0.6877	0.7386	0.6723	0.6765	0.7011	0.7690	0.6970	0.7597	0.7017	0.7677	0.6393	0.7666	0.6805	0.7496	0.7584	0.6997	0.7282	0.6635	0.7020	0.7310	0.7468	0.7057	0.6738	0.7602	0.7038	0.7898	0.7480	0.7690	0.7302	0.7430	0.7476	0.7201	0.7221	0.7607	0.7614	0.7466	0.7367
1.4800	0.8474	0.7405	0.7580	0.6850	0.6894	0.6253	0.6782	0.7427	0.7439	0.7366	0.7166	0.7121	0.6877	0.7386	0.6723	0.6765	0.7011	0.7690	0.6970	0.7597	0.7017	0.7677	0.6393	0.7666	0.6805	0.7496	0.7584	0.6997	0.7282	0.6635	0.7020	0.7310	0.7468	0.7057	0.6738	0.7602	0.7038	0.7898	0.7480	0.7690	0.7302	0.7430	0.7476	0.7201	0.7221	0.7607	0.7614	0.7466	0.7367
1.4820	0.8516	0.7405	0.7580	0.6850	0.6894	0.6253	0.6782	0.7427	0.7439	0.7366	0.7166	0.7121	0.6877	0.7386	0.6723	0.6765	0.7011	0.7690	0.6970	0.7597	0.7017	0.7677	0.6393	0.7666	0.6805	0.7496	0.7584	0.6997	0.7282	0.6635	0.7020	0.7310	0.7468	0.7057	0.6738	0.7602	0.7038	0.7898	0.7480	0.7690	0.7302	0.7430	0.7476	0.7201	0.7221	0.7607	0.7614	0.7466	0.7367
1.4840	0.8558	0.7405	0.7580	0.6850	0.6894	0.6253	0.6782	0.7427	0.7439	0.7366	0.7166	0.7121	0.6877	0.7386	0.6723	0.6765	0.7011	0.7690	0.6970	0.7597	0.7017	0.7677	0.6393	0.7666	0.6805	0.7496	0.7584	0.6997	0.7282	0.6635	0.7020	0.7310	0.7468	0.7057	0.6738	0.7602	0.7038	0.7898	0.7480	0.7690	0.7302	0.7430	0.7476	0.7201	0.7221	0.7607	0.7614	0.7466	0.7367
1.4860	0.8600	0.7405	0.7580	0.6850	0.6894	0.6253	0.6782	0.7427	0.7439	0.7366	0.7166	0.7121	0.6877	0.7386	0.6723	0.6765	0.7011	0.7690	0.6970	0.7597	0.7017	0.7677	0.6393	0.7666	0.6805	0.7496	0.7584	0.6997	0.7282	0.6635	0.7020	0.7310	0.7468	0.7057	0.6738	0.7602	0.7038	0.7898	0.7480	0.7690	0.7302	0.7430	0.7476	0.7201	0.7221	0.7607	0.7614	0.7466	0.7367
1.4880	0.8642	0.7405	0.7580	0.6850	0.6894	0.6253	0.6782	0.7427	0.7439	0.7366	0.7166	0.7121	0.6877	0.7386	0.6723	0.6765	0.7011	0.7690	0.6970	0.7597	0.7017	0.7677	0.6393	0.7666	0.6805	0.7496	0.7584	0.6997	0.7282	0.6635	0.7020	0.7310	0.7468	0.7057	0.6738	0.7602	0.7038	0.7898	0.7480	0.7690	0.7302	0.7430	0.7476	0.7201	0.7221	0.7607	0.7614	0.7466	0.7367
1.4900	0.8685	0.7405	0.7580	0.6850	0.6894	0.6253	0.6782	0.7427	0.7439	0.7366	0.7166	0.7121	0.6877	0.7386	0.6723	0.6765	0.7011	0.7690	0.6970	0.7597	0.7017	0.7677	0.6393	0.7666	0.6805	0.7496	0.7584	0.6997	0.7282	0.6635	0.7020	0.7310	0.7468	0.7057	0.6738	0.7602	0.7038	0.7898	0.7480	0.7690	0.7302	0.7430	0.7476	0.7201	0.7221	0.7607	0.7614	0.7466	0.7367
1.4920	0.8711	0.7405	0.7580	0.6850	0.6894	0.6253	0.6782	0.7427	0.7439	0.7366	0.7166	0.7121	0.6877	0.7386	0.6723	0.6765	0.7011	0.7690	0.6970	0.7597	0.7017	0.7677	0.6393	0.7666	0.6805	0.7496	0.7584	0.6997	0.7282	0.6635	0.7020	0.7310	0.7468	0.7057	0.6738	0.7602	0.7038	0.7898	0.7480	0.7690	0.7302	0.7430	0.7476	0.7201	0.7221	0.7607	0.7614	0.7466	0.7367
1.4940	0.8737	0.7405	0.7580	0.6850	0.6894	0.6253	0.6782	0.7427	0.7439	0.7366	0.7166	0.7121	0.6877	0.7386	0.6723	0.6765	0.7011	0.7690	0.6970	0.7597	0.7017	0.7677	0.6393	0.7666	0.6805	0.7496	0.7584	0.6997	0.7282	0.6635	0.7020	0.7310	0.7468	0.7057	0.6738	0.7602	0.7038	0.7898	0.7480	0.7690	0.7302	0.7430	0.7476	0.7201	0.7221	0.7607	0.7614	0.7466	0.7367
1.4960	0.8763	0.7405	0.7580	0.6850	0.6894	0.6253	0.6782	0.7427	0.7439	0.7366	0.7166	0.7121	0.6877	0.7386	0.6723	0.6765	0.7011	0.7690	0.6970	0.7597	0.7017	0.7677	0.6393	0.7666	0.6805	0.7496	0.7584	0.6997	0.7282	0.6635	0.7020	0.7310	0.7468	0.7057	0.6738	0.7602	0.7038	0.7898	0.7480	0.7690	0.7302	0.7430	0.7476	0.7201	0.7221	0.7607	0.7614	0.7466	0.7367
1.4980	0.8784	0.7405	0.7580	0.6850	0.6894	0.6253	0.6782	0.7427	0.7439	0.7366	0.7166	0.7121	0.6877	0.7386	0.6723	0.6765	0.7011	0.7690	0.6970	0.7597	0.7017	0.7677	0.6393	0.7666	0.6805	0.7496	0.7584	0.6997	0.7282	0.6635	0.7020	0.7310	0.7468	0.7057	0.6738	0.7602	0.7038	0.7898	0.7480	0.7690	0.7302	0.7430	0.7476	0.7201	0.7221	0.7607	0.7614	0.7466	0.7367
1.5000	0.8796	0.7405	0.7580	0.6850	0.6894	0.6253	0.6782	0.7427	0.7439	0.7366	0.7166	0.7121	0.6877	0.7386	0.6723	0.6765	0.7011	0.7690	0.6970	0.7597	0.7017	0.7677	0.6393	0.7666	0.6805	0.7496	0.7584	0.6997	0.7282	0.6635	0.7020	0.7310	0.7468	0.7057	0.6738	0.7602	0.7038	0.7898	0.7480	0.7690	0.7302	0.7430	0.7476	0.7201	0.7221	0.7607	0.7614	0.7466	0.7367
1.5020	0.8809	0.7405	0.7580	0.6850	0.6894	0.6253	0.6782	0.7427	0.7440	0.7366	0.7166	0.7121	0.6877	0.7386	0.6723	0.6765	0.7011	0.7690	0.6970	0.7597	0.7017	0.7677	0.6393	0.7667	0.6805	0.7496	0.7584	0.6997	0.7282	0.6635	0.7020	0.7310	0.7468	0.7057	0.6738	0.7602	0.7038	0.7883	0.7480	0.7690	0.7302	0.7430	0.7476	0.7201	0.7221	0.7608	0.7614	0.7466	0.7367
1.5040	0.8821	0.7405	0.7580	0.6850	0.6894	0.6254	0.6782	0.7427	0.7440	0.7366	0.7166	0.7121	0.6877	0.7386	0.6723	0.6765	0.7011	0.7691	0.6970	0.7597	0.7017	0.7677	0.6393	0.7667	0.6805	0.7496	0.7584	0.6997	0.7282	0.6635	0.7020	0.7310	0.7468	0.7057	0.6738	0.7602	0.7038	0.7869	0.7480	0.7690	0.7302	0.7430	0.7476	0.7201	0.7221	0.7608	0.7614	0.7466	0.7367
1.5060	0.8824	0.7405	0.7580	0.6850	0.6894	0.6254	0.6782	0.7427	0.7440	0.7366	0.7166	0.7121	0.6877	0.7386	0.6723	0.6765	0.7011	0.7691	0.6970	0.7597	0.7017	0.7677	0.6393	0.7667	0.6806	0.7496	0.7584	0.6997	0.7282	0.6635	0.7020	0.7310	0.7468	0.7057	0.6738	0.7602	0.7038	0.7855	0.7481	0.7691	0.7302	0.7430	0.7476	0.7201	0.7221	0.7608	0.7614	0.7466	0.7367
1.5080	0.8809	0.7405	0.7580	0.6850	0.6894	0.6254	0.6782	0.7427	0.7440	0.7366	0.7166	0.7121	0.6877	0.7386	0.6723	0.6765	0.7011	0.7691	0.6970	0.7597	0.7017	0.7677	0.6393	0.7667	0.6806	0.7496	0.7584	0.6997	0.7282	0.6635	0.7020	0.7310	0.7468	0.7057	0.6738	0.7602	0.7038	0.7840	0.7481	0.7691	0.7302	0.7430	0.7476	0.7201	0.7221	0.7608	0.7614	0.7466	0.7367
1.5100	0.8794	0.7405	0.7580	0.6850	0.6894	0.6254	0.6782	0.7427	0.7440	0.7366	0.7166	0.7121	0.6877	0.7386	0.6723	0.6765	0.7012	0.7691	0.6970	0.7597	0.7017	0.7677	0.6393	0.7667	0.6806	0.7496	0.7584	0.6997	0.7282	0.6635	0.7020	0.7310	0.7468	0.7057	0.6738	0.7603	0.7038	0.7825	0.7481	0.7691	0.7302	0.7430	0.7476	0.7201	0.7221	0.7608	0.7614	0.7466	0.7367
1.5120	0.8779	0.7405	0.7580	0.6850	0.6894	0.6254	0.6782	0.7427	0.7440	0.7366	0.7166	0.7121	0.6877	0.7386	0.6724	0.6765	0.7012	0.7691	0.6970	0.7597	0.7017	0.7677	0.6393	0.7667	0.6806	0.7496	0.7584	0.6997	0.7282	0.6635	0.7020	0.7310	0.7468	0.7057	0.6738	0.7603	0.7038	0.7810	0.7481	0.7691	0.7302	0.7430	0.7476	0.7201	0.7221	0.7608	0.7614	0.7467	0.7367
1.5140	0.8764	0.7405	0.7581	0.6850	0.6894	0.6254	0.6782	0.7427	0.7440	0.7366	0.7166	0.7121	0.6877	0.7386	0.6724	0.6765	0.7012	0.7691	0.6970	0.7597	0.7017	0.7677	0.6393	0.7667	0.6806	0.7496	0.7584	0.6997	0.7282	0.6635	0.7020	0.7310	0.7468	0.7057	0.6738	0.7603	0.7038	0.7795	0.7481	0.7691	0.7302	0.7430	0.7476	0.7201	0.7221	0.7608	0.7614	0.7467	0.7367
1.5160	0.8743	0.7405	0.7581	0.6850	0.6894	0.6254	0.6782	0.7427	0.7440	0.7366	0.7166	0.7121	0.6877	0.7386	0.6724	0.6765	0.7012	0.7691	0.6970	0.7597	0.7017	0.7677	0.6393	0.7667	0.6806	0.7496	0.7584	0.6997	0.7282	0.6635	0.7020	0.7310	0.7468	0.7057	0.6738	0.7603	0.7038	0.7779	0.7481	0.7691	0.7302	0.7430	0.7476	0.7201	0.7221	0.7608	0.7614	0.7467	0.7367
1.5180	0.8713	0.7405	0.7581	0.6850	0.6894	0.6254	0.6782	0.7427	0.7440	0.7366	0.7166	0.7121	0.6877	0.7386	0.6724	0.6765	0.7012	0.7691	0.6970	0.7597	0.7017	0.7677	0.6393	0.7667	0.6806	0.7496	0.7584	0.6997	0.7282	0.6635	0.7020	0.7311	0.7468	0.7057	0.6738	0.7603	0.7038	0.7763	0.7481	0.7691	0.7302	0.7430	0.7476	0.7201	0.7221	0.7608	0.7614	0.7467	0.7367
1.5200	0.8683	0.7405	0.7581	0.6850	0.6894	0.6254	0.6782	0.7427	0.7440	0.7366	0.7166	0.7121	0.6877	0.7386	0.6724	0.6765	0.7012	0.7691	0.6970	0.7597	0.7017	0.7677	0.6393	0.7667	0.6806	0.7496	0.7584	0.6997	0.7282	0.6635	0.7020	0.7311	0.7468	0.7057	0.6738	0.7603	0.7038	0.7747	0.7481	0.7691	0.7302	0.7430	0.7476	0.7201	0.7221	0.7608	0.7614	0.7467	0.7367
1.5220	0.8653	0.7405	0.7581	0.6850	0.6894	0.6254	0.6782	0.7427	0.7440	0.7366	0.7166	0.7121	0.6877	0.7386	0.6724	0.6765	0.7012	0.7691	0.6970	0.7597	0.7017	0.7677	0.6393	0.7667	0.6806	0.7496	0.7584	0.6997	0.7282	0.6635	0.7020	0.7311	0.7468	0.7057	0.6738	0.7603	0.7038	0.7731	0.7481	0.7691	0.7302	0.7430	0.7476	0.7201	0.7221	0.7608	0.7614	0.7467	0.7367
1.5240	0.8623	0.7405	0.7581	0.6850	0.6894	0.6254	0.6782	0.7427	0.7440	0.7366	0.7166	0.7121	0.6877	0.7386	0.6724	0.6765	0.7012	0.7691	0.6970	0.7597	0.7017	0.7677	0.6393	0.7667	0.6806	0.7496	0.7584	0.6997	0.7283	0.6635	0.7020	0.7311	0.7468	0.7057	0.6738	0.7603	0.7038	0.7715	0.7481	0.7691	0.7302	0.7430	0.7476	0.7201	0.7221	0.7608	0.7614	0.7467	0.7367
1.5260	0.8593	0.7405	0.7581	0.6850	0.6894	0.6254	0.6782	0.7427	0.7440	0.7367	0.7166	0.7121	0.6877	0.7386	0.6724	0.6765	0.7012	0.7691	0.6970	0.7597	0.7018	0.7677	0.6393	0.7667	0.6806	0.7496	0.7584	0.6997	0.7283	0.6635	0.7020	0.7311	0.7468	0.7057	0.6738	0.7603	0.7038	0.7698	0.7481	0.7691	0.7302	0.7430	0.7476	0.7201	0.7221	0.7608	0.7614	0.7467	0.7367
1.5280	0.8563	0.7405	0.7581	0.6850	0.6894	0.6254	0.6782	0.7427	0.7440	0.7367	0.7166	0.7122	0.6877	0.7386	0.6724	0.6765	0.7012	0.7691	0.6970	0.7597	0.7018	0.7678	0.6393	0.7667	0.6806	0.7496	0.7584	0.6997	0.7283	0.6635	0.7020	0.7311	0.7468	0.7057	0.6738	0.7603	0.7038	0.7681	0.7481	0.7691	0.7302	0.7430	0.7476	0.7201	0.7222	0.7608	0.7615	0.7467	0.7367
1.5300	0.8534	0.7405	0.7581	0.6850	0.6894	0.6254	0.6782	0.7427	0.7440	0.7367	0.7166	0.7122	0.6877	0.7386	0.6724	0.6765	0.7012	0.7691	0.6970	0.7597	0.7018	0.7678	0.6393	0.7667	0.6806	0.7496	0.7584	0.6997	0.7283	0.6635	0.7020	0.7311	0.7468	0.7057	0.6738	0.7603	0.7038	0.7664	0.7481	0.7691	0.7302	0.7430	0.7476	0.7201	0.7222	0.7608	0.7615	0.7467	0.7367
1.5320	0.8504	0.7405	0.7581	0.6850	0.6894	0.6254	0.6782	0.7427	0.7440	0.7367	0.7166	0.7122	0.6877	0.7386	0.6724	0.6765	0.7012	0.7691	0.6970	0.7597	0.7018	0.7678	0.6393	0.7667	0.6806	0.7496	0.7584	0.6997	0.7283	0.6635	0.7020	0.7311	0.7468	0.7057	0.6738	0.7603	0.7038	0.7647	0.7481	0.7691	0.7302	0.7430	0.7476	0.7201	0.7222	0.7608	0.7615	0.7467	0.7367
1.5340	0.8474	0.7405	0.7581	0.6851	0.6894	0.6254	0.6782	0.7427	0.7440	0.7367	0.7166	0.7122	0.6877	0.7386	0.6724	0.6765	0.7012	0.7691	0.6970	0.7597	0.7018	0.7678	0.6393	0.7667	0.6806	0.7496	0.7584	0.6997	0.7283	0.6635	0.7020	0.7311	0.7468	0.7057	0.6738	0.7603	0.7038	0.7629	0.7481	0.7691	0.7302	0.7430	0.7476	0.7201	0.7222	0.7608	0.7615	0.7467	0.7367
1.5360	0.8444	0.7405	0.7581	0.6851	0.6894	0.6254	0.6782	0.7427	0.7440	0.7367	0.7166	0.7122	0.6877	0.7386	0.6724	0.6765	0.7012	0.7691	0.6970	0.7598	0.7018	0.7678	0.6393	0.7667	0.6806	0.7496	0.7584	0.6997	0.7283	0.6635	0.7020	0.7311	0.7468	0.7057	0.6738	0.7603	0.7038	0.7611	0.7481	0.7691	0.7302	0.7430	0.7476	0.7201	0.7222	0.7608	0.7615	0.7467	0.7367
1.5380	0.8414	0.7406	0.7581	0.6851	0.6894	0.6254	0.6782	0.7427	0.7440	0.7367	0.7166	0.7122	0.6877	0.7386	0.6724	0.6765	0.7012	0.7691	0.6970	0.7598	0.7018	0.7678	0.6393	0.7667	0.6806	0.7496	0.7585	0.6997	0.7283	0.6635	0.7020	0.7311	0.7468	0.7057	0.6738	0.7603	0.7038	0.7593	0.7481	0.7691	0.7302	0.7430	0.7476	0.7201	0.7222	0.7608	0.7615	0.7467	0.7367
1.5400	0.8384	0.7406	0.7581	0.6851	0.6894	0.6254	0.6782	0.7427	0.7440	0.7367	0.7166	0.7122	0.6878	0.7386	0.6724	0.6765	0.7012	0.7691	0.6970	0.7598	0.7018	0.7678	0.6393	0.7667	0.6806	0.7496	0.7585	0.6997	0.7283	0.6635	0.7020	0.7311	0.7469	0.7058	0.6738	0.7603	0.7038	0.7575	0.7481	0.7691	0.7302	0.7430	0.7477	0.7201	0.7222	0.7608	0.7615	0.7467	0.7367
1.5420	0.8354	0.7406	0.7581	0.6851	0.6894	0.6254	0.6782	0.7427	0.7440	0.7367	0.7166	0.7122	0.6878	0.7386	0.6724	0.6765	0.7012	0.7691	0.6970	0.7598	0.7018	0.7678	0.6393	0.7667	0.6806	0.7496	0.7585	0.6997	0.7283	0.6635	0.7020	0.7311	0.7469	0.7058	0.6738	0.7603	0.7038	0.7556	0.7481	0.7691	0.7302	0.7431	0.7477	0.7201	0.7222	0.7608	0.7615	0.7467	0.7367
1.5440	0.8324	0.7406	0.7581	0.6851	0.6894	0.6254	0.6782	0.7427	0.7440	0.7367	0.7166	0.7122	0.6878	0.7386	0.6724	0.6765	0.7012	0.7691	0.6970	0.7598	0.7018	0.7678	0.6393	0.7667	0.6806	0.7496	0.7585	0.6997	0.7283	0.6635	0.7020	0.7311	0.7469	0.7058	0.6738	0.7603	0.7038	0.7538	0.7481	0.7691	0.7302	0.7431	0.7477	0.7201	0.7222	0.7609	0.7615	0.7467	0.7367
1.5460	0.8295	0.7406	0.7581	0.6851	0.6894	0.6254	0.6782	0.7428	0.7440	0.7367	0.7166	0.7122	0.6878	0.7387	0.6724	0.6765	0.7012	0.7691	0.6970	0.7598	0.7018	0.7678	0.6393	0.7667	0.6806	0.7496	0.7585	0.6997	0.7283	0.6635	0.7020	0.7311	0.7469	0.7058	0.6738	0.7603	0.7038	0.7518	0.7481	0.7692	0.7302	0.7431	0.7477	0.7202	0.7222	0.7609	0.7615	0.7467	0.7367
1.5480	0.8262	0.7406	0.7581	0.6851	0.6894	0.6254	0.6782	0.7428	0.7440	0.7367	0.7166	0.7122	0.6878	0.7387	0.6724	0.6765	0.7012	0.7692	0.6970	0.7598	0.7018	0.7678	0.6393	0.7668	0.6806	0.7496	0.7585	0.6997	0.7283	0.6635	0.7020	0.7311	0.7469	0.7058	0.6738	0.7603	0.7038	0.7499	0.7481	0.7692	0.7302	0.7431	0.7477	0.7202	0.7222	0.7609	0.7615	0.7467	0.7367
1.5500	0.8213	0.7406	0.7581	0.6851	0.6894	0.6254	0.6782	0.7428	0.7440	0.7367	0.7166	0.7122	0.6878	0.7387	0.6724	0.6765	0.7012	0.7692	0.6970	0.7598	0.7018	0.7678	0.6393	0.7668	0.6806	0.7497	0.7585	0.6997	0.7283	0.6635	0.7021	0.7311	0.7469	0.7058	0.6738	0.7603	0.7039	0.7480	0.7481	0.7692	0.7302	0.7431	0.7477	0.7202	0.7222	0.7609	0.7615	0.7467	0.7368
1.5520	0.8164	0.7406	0.7581	0.6851	0.6894	0.6254	0.6782	0.7428	0.7440	0.7367	0.7166	0.7122	0.6878	0.7387	0.6724	0.6765	0.7012	0.7692	0.6970	0.7598	0.7018	0.7678	0.6393	0.7668	0.6806	0.7497	0.7585	0.6997	0.7283	0.6636	0.7021	0.7311	0.7469	0.7058	0.6738	0.7603	0.7039	0.7460	0.7481	0.7692	0.7302	0.7431	0.7477	0.7202	0.7222	0.7609	0.7615	0.7467	0.7368
1.5540	0.8115	0.7406	0.7581	0.6851	0.6894	0.6254	0.6782	0.7428	0.7440	0.7367	0.7166	0.7122	0.6878	0.7387	0.6724	0.6765	0.7012	0.7692	0.6970	0.7598	0.7018	0.7678	0.6393	0.7668	0.6806	0.7497	0.7585	0.6997	0.7283	0.6636	0.7021	0.7311	0.7469	0.7058	0.6738	0.7603	0.7039	0.7440	0.7481	0.7692	0.7302	0.7431	0.7477	0.7202	0.7222	0.7609	0.7615	0.7467	0.7368
1.5560	0.8065	0.7406	0.7581	0.6851	0.6894	0.6254	0.6782	0.7428	0.7441	0.7367	0.7166	0.7122	0.6878	0.7387	0.6724	0.6765	0.7012	0.7692	0.6970	0.7598	0.7018	0.7678	0.6393	0.7668	0.6806	0.7497	0.7585	0.6997	0.7283	0.6636	0.7021	0.7311	0.7469	0.7058	0.6738	0.7603	0.7039	0.7419	0.7481	0.7692	0.7302	0.7431	0.7477	0.7202	0.7222	0.7609	0.7615	0.7467	0.7368
1.5580	0.8016	0.7406	0.7581	0.6851	0.6895	0.6254	0.6782	0.7428	0.7441	0.7367	0.7166	0.7122	0.6878	0.7387	0.6724	0.6765	0.7012	0.7692	0.6970	0.7598	0.7018	0.7678	0.6393	0.7668	0.6806	0.7497	0.7585	0.6997	0.7283	0.6636	0.7021	0.7311	0.7469	0.7058	0.6738	0.7604	0.7039	0.7399	0.7481	0.7692	0.7302	0.7431	0.7477	0.7202	0.7222	0.7609	0.7615	0.7467	0.7368
1.5600	0.7967	0.7406	0.7581	0.6851	0.6895	0.6254	0.6782	0.7428	0.7441	0.7367	0.7167	0.7122	0.6878	0.7387	0.6724	0.6765	0.7012	0.7692	0.6970	0.7598	0.7018	0.7678	0.6393	0.7668	0.6806	0.7497	0.7585	0.6998	0.7283	0.6636	0.7021	0.7311	0.7469	0.7058	0.6738	0.7604	0.7039	0.7378	0.7481	0.7692	0.7303	0.7431	0.7477	0.7202	0.7222	0.7609	0.7615	0.7467	0.7368
1.5620	0.7918	0.7406	0.7582	0.6851	0.6895	0.6254	0.6782	0.7428	0.7441	0.7367	0.7167	0.7122	0.6878	0.7387	0.6724	0.6765	0.7012	0.7692	0.6970	0.7598	0.7018	0.7678	0.6393	0.7668	0.6806	0.7497	0.7585	0.6998	0.7283	0.6636	0.7021	0.7311	0.7469	0.7058	0.6738	0.7604	0.7039	0.7357	0.7481	0.7692	0.7303	0.7431	0.7477	0.7202	0.7222	0.7609	0.7615	0.7467	0.7368
1.5640	0.7869	0.7406	0.7582	0.6851	0.6895	0.6254	0.6782	0.7428	0.7441	0.7367	0.7167	0.7122	0.6878	0.7387	0.6724	0.6765	0.7012	0.7692	0.6970	0.7598	0.7018	0.7678	0.6393	0.7668	0.6806	0.7497	0.7585	0.6998	0.7283	0.6636	0.7021	0.7311	0.7469	0.7058	0.6738	0.7604	0.7039	0.7336	0.7482	0.7692	0.7303	0.7431	0.7477	0.7202	0.7222	0.7609	0.7615	0.7467	0.7368
1.5660	0.7820	0.7406	0.7582	0.6851	0.6895	0.6254	0.6782	0.7428	0.7441	0.7367	0.7167	0.7122	0.6878	0.7387	0.6724	0.6765	0.7012	0.7692	0.6970	0.7598	0.7018	0.7679	0.6393	0.7668	0.6806	0.7497	0.7585	0.6998	0.7283	0.6636	0.7021	0.7311	0.7469	0.7058	0.6738	0.7604	0.7039	0.7314	0.7482	0.7692	0.7303	0.7431	0.7477	0.7202	0.7222	0.7609	0.7615	0.7467	0.7368
1.5680	0.7771	0.7406	0.7582	0.6851	0.6895	0.6254	0.6782	0.7428	0.7441	0.7367	0.7167	0.7122	0.6878	0.7387	0.6724	0.6765	0.7012	0.7692	0.6970	0.7598	0.7018	0.7679	0.6393	0.7668	0.6806	0.7497	0.7585	0.6998	0.7283	0.6636	0.7021	0.7311	0.7469	0.7058	0.6738	0.7604	0.7039	0.7292	0.7482	0.7692	0.7303	0.7431	0.7477	0.7202	0.7222	0.7609	0.7615	0.7468	0.7368
1.5700	0.7717	0.7406	0.7582	0.6851	0.6895	0.6254	0.6782	0.7428	0.7441	0.7367	0.7167	0.7122	0.6878	0.7387	0.6724	0.6765	0.7012	0.7692	0.6971	0.7598	0.7018	0.7679	0.6393	0.7668	0.6806	0.7497	0.7585	0.6998	0.7283	0.6636	0.7021	0.7311	0.7469	0.7058	0.6738	0.7604	0.7039	0.7270	0.7482	0.7692	0.7303	0.7431	0.7477	0.7202	0.7222	0.7609	0.7615	0.7468	0.7368
1.5720	0.7686	0.7406	0.7582	0.6851	0.6895	0.6254	0.6782	0.7428	0.7441	0.7367	0.7167	0.7122	0.6878	0.7387	0.6724	0.6765	0.7012	0.7692	0.6971	0.7598	0.7018	0.7679	0.6393	0.7668	0.6806	0.7497	0.7585	0.6998	0.7283	0.6636	0.7021	0.7311	0.7469	0.7058	0.6738	0.7604	0.7039	0.7247	0.7482	0.7692	0.7303	0.7431	0.7477	0.7202	0.7222	0.7609	0.7616	0.7468	0.7368
1.5740	0.7654	0.7406	0.7582	0.6851	0.6895	0.6254	0.6782	0.7428	0.7441	0.7367	0.7167	0.7122	0.6878	0.7387	0.6724	0.6765	0.7012	0.7692	0.6971	0.7598	0.7018	0.7679	0.6393	0.7668	0.6806	0.7497	0.7585	0.6998	0.7283	0.6636	0.7021	0.7311	0.7469	0.7058	0.6738	0.7604	0.7039	0.7225	0.7482	0.7692	0.7303	0.7431	0.7477	0.7202	0.7222	0.7609	0.7616	0.7468	0.7368
1.5760	0.7623	0.7406	0.7582	0.6851	0.6895	0.6254	0.6782	0.7428	0.7441	0.7367	0.7167	0.7122	0.6878	0.7387	0.6724	0.6765	0.7012	0.7692	0.6971	0.7598	0.7018	0.7679	0.6393	0.7668	0.6806	0.7497	0.7585	0.6998	0.7283	0.6636	0.7021	0.7311	0.7469	0.7058	0.6738	0.7604	0.7039	0.7202	0.7482	0.7692	0.7303	0.7431	0.7477	0.7202	0.7222	0.7609	0.7616	0.7468	0.7368
1.5780	0.7581	0.7406	0.7582	0.6851	0.6895	0.6254	0.6782	0.7428	0.7441	0.7367	0.7167	0.7122	0.6878	0.7387	0.6724	0.6765	0.7012	0.7692	0.6971	0.7598	0.7018	0.7679	0.6394	0.7668	0.6806	0.7497	0.7585	0.6998	0.7283	0.6636	0.7021	0.7311	0.7469	0.7058	0.6738	0.7604	0.7039	0.7178	0.7482	0.7692	0.7303	0.7431	0.7477	0.7202	0.7222	0.7609	0.7616	0.7468	0.7368
1.5800	0.7558	0.7406	0.7582	0.6851	0.6895	0.6254	0.6782	0.7428	0.7441	0.7367	0.7167	0.7122	0.6878	0.7387	0.6724	0.6765	0.7012	0.7692	0.6971	0.7598	0.7018	0.7679	0.6394	0.7668	0.6806	0.7497	0.7585	0.6998	0.7283	0.6636	0.7021	0.7311	0.7469	0.7058	0.6738	0.7604	0.7039	0.7155	0.7482	0.7692	0.7303	0.7431	0.7477	0.7202	0.7222	0.7609	0.7616	0.7468	0.7368
1.5820	0.7536	0.7406	0.7582	0.6851	0.6895	0.6254	0.6782	0.7428	0.7441	0.7367	0.7167	0.7122	0.6878	0.7387	0.6724	0.6765	0.7012	0.7692	0.6971	0.7598	0.7018	0.7679	0.6394	0.7668	0.6806	0.7497	0.7585	0.6998	0.7283	0.6636	0.7021	0.7311	0.7469	0.7058	0.6738	0.7604	0.7039	0.7131	0.7482	0.7692	0.7303	0.7431	0.7477	0.7202	0.7222	0.7609	0.7616	0.7468	0.7368
1.5840	0.7513	0.7406	0.7582	0.6851	0.6895	0.6254	0.6782	0.7428	0.7441	0.7367	0.7167	0.7122	0.6878	0.7387	0.6724	0.6765	0.7012	0.7692	0.6971	0.7598	0.7018	0.7679	0.6394	0.7668	0.6806	0.7497	0.7585	0.6998	0.7283	0.6636	0.7021	0.7311	0.7469	0.7058	0.6738	0.7604	0.7039	0.7107	0.7482	0.7692	0.7303	0.7431	0.7477	0.7202	0.7222	0.7609	0.7616	0.7468	0.7368
1.5860	0.7490	0.7406	0.7582	0.6851	0.6895	0.6254	0.6782	0.7428	0.7441	0.7367	0.7167	0.7122	0.6878	0.7387	0.6724	0.6765	0.7012	0.7692	0.6971	0.7598	0.7018	0.7679	0.6394	0.7668	0.6806	0.7497	0.7585	0.6998	0.7283	0.6636	0.7021	0.7311	0.7469	0.7058	0.6738	0.7604	0.7039	0.7083	0.7482	0.7692	0.7303	0.7431	0.7477	0.7202	0.7222	0.7609	0.7616	0.7468	0.7368
1.5880	0.7492	0.7406	0.7582	0.6851	0.6895	0.6254	0.6782	0.7428	0.7441	0.7367	0.7167	0.7122	0.6878	0.7387	0.6724	0.6765	0.7012	0.7692	0.6971	0.7599	0.7018	0.7679	0.6394	0.7668	0.6806	0.7497	0.7585	0.6998	0.7283	0.6636	0.7021	0.7311	0.7469	0.7058	0.6738	0.7604	0.7039	0.7058	0.7482	0.7693	0.7303	0.7431	0.7477	0.7202	0.7222	0.7610	0.7616	0.7468	0.7368
1.5900	0.7495	0.7406	0.7582	0.6851	0.6895	0.6254	0.6782	0.7428	0.7441	0.7367	0.7167	0.7122	0.6878	0.7387	0.6724	0.6765	0.7012	0.7692	0.6971	0.7599	0.7018	0.7679	0.6394	0.7668	0.6806	0.7497	0.7586	0.6998	0.7283	0.6636	0.7021	0.7311	0.7469	0.7058	0.6738	0.7604	0.7039	0.7033	0.7482	0.7693	0.7303	0.7431	0.7477	0.7202	0.7222	0.7610	0.7616	0.7468	0.7368
1.5920	0.7497	0.7406	0.7582	0.6851	0.6895	0.6254	0.6782	0.7428	0.7441	0.7368	0.7167	0.7122	0.6878	0.7387	0.6724	0.6765	0.7012	0.7693	0.6971	0.7599	0.7018	0.7679	0.6394	0.7668	0.6806	0.7497	0.7586	0.6998	0.7283	0.6636	0.7021	0.7311	0.7469	0.7058	0.6738	0.7604	0.7039	0.7008	0.7482	0.7693	0.7303	0.7431	0.7477	0.7202	0.7222	0.7610	0.7616	0.7468	0.7368
1.5940	0.7500	0.7406	0.7582	0.6851	0.6895	0.6254	0.6782	0.7428	0.7441	0.7368	0.7167	0.7122	0.6878	0.7387	0.6724	0.6765	0.7012	0.7693	0.6971	0.7599	0.7018	0.7679	0.6394	0.7669	0.6806	0.7497	0.7586	0.6998	0.7283	0.6636	0.7021	0.7311	0.7469	0.7058	0.6738	0.7604	0.7039	0.6982	0.7482	0.7693	0.7303	0.7431	0.7478	0.7202	0.7222	0.7610	0.7616	0.7468	0.7368
1.5960	0.7505	0.7406	0.7582	0.6851	0.6895	0.6254	0.6782	0.7428	0.7441	0.7368	0.7167	0.7122	0.6878	0.7387	0.6724	0.6765	0.7012	0.7693	0.6971	0.7599	0.7018	0.7679	0.6394	0.7669	0.6806	0.7497	0.7586	0.6998	0.7283	0.6636	0.7021	0.7312	0.7469	0.7058	0.6739	0.7604	0.7039	0.6957	0.7482	0.7693	0.7303	0.7431	0.7478	0.7202	0.7222	0.7610	0.7616	0.7468	0.7368
1.5980	0.7498	0.7406	0.7582	0.6851	0.6895	0.6254	0.6782	0.7428	0.7441	0.7368	0.7167	0.7122	0.6878	0.7387	0.6724	0.6766	0.7012	0.7693	0.6971	0.7599	0.7018	0.7679	0.6394	0.7669	0.6806	0.7497	0.7586	0.6998	0.7283	0.6636	0.7021	0.7312	0.7469	0.7058	0.6739	0.7604	0.7039	0.6931	0.7482	0.7693	0.7303	0.7431	0.7478	0.7202	0.7222	0.7610	0.7616	0.7468	0.7368
1.6000	0.7491	0.7406	0.7582	0.6851	0.6895	0.6254	0.6782	0.7428	0.7441	0.7368	0.7167	0.7122	0.6878	0.7387	0.6724	0.6766	0.7012	0.7693	0.6971	0.7599	0.7018	0.7679	0.6394	0.7669	0.6806	0.7497	0.7586	0.6998	0.7283	0.6636	0.7021	0.7312	0.7470	0.7058	0.6739	0.7604	0.7039	0.6904	0.7482	0.7693	0.7303	0.7431	0.7478	0.7202	0.7222	0.7610	0.7616	0.7468	0.7368
1.6020	0.7484	0.7406	0.7582	0.6851	0.6895	0.6254	0.6782	0.7428	0.7441	0.7368	0.7167	0.7122	0.6878	0.7387	0.6724	0.6766	0.7013	0.7693	0.6971	0.7599	0.7018	0.7679	0.6394	0.7669	0.6806	0.7497	0.7586	0.6998	0.7283	0.6636	0.7021	0.7312	0.7470	0.7058	0.6739	0.7604	0.7039	0.6878	0.7482	0.7693	0.7303	0.7431	0.7478	0.7202	0.7223	0.7610	0.7616	0.7468	0.7368
1.6040	0.7477	0.7407	0.7582	0.6851	0.6895	0.6254	0.6782	0.7429	0.7441	0.7368	0.7167	0.7122	0.6878	0.7388	0.6724	0.6766	0.7013	0.7693	0.6971	0.7599	0.7018	0.7679	0.6394	0.7669	0.6806	0.7497	0.7586	0.6998	0.7283	0.6636	0.7021	0.7312	0.7470	0.7058	0.6739	0.7604	0.7039	0.6851	0.7482	0.7693	0.7303	0.7432	0.7478	0.7202	0.7223	0.7610	0.7616	0.7468	0.7368
1.6060	0.7471	0.7407	0.7582	0.6851	0.6895	0.6254	0.6782	0.7429	0.7441	0.7368	0.7167	0.7122	0.6878	0.7388	0.6724	0.6766	0.7013	0.7693	0.6971	0.7599	0.7018	0.7680	0.6394	0.7669	0.6806	0.7497	0.7586	0.6998	0.7283	0.6636	0.7021	0.7312	0.7470	0.7058	0.6739	0.7604	0.7039	0.6824	0.7482	0.7693	0.7303	0.7432	0.7478	0.7202	0.7223	0.7610	0.7616	0.7468	0.7368
1.6080	0.7464	0.7407	0.7582	0.6851	0.6895	0.6254	0.6783	0.7429	0.7441	0.7368	0.7167	0.7122	0.6878	0.7388	0.6724	0.6766	0.7013	0.7693	0.6971	0.7599	0.7018	0.7680	0.6394	0.7669	0.6807	0.7497	0.7586	0.6998	0.7284	0.6636	0.7021	0.7312	0.7470	0.7058	0.6739	0.7604	0.7039	0.6796	0.7482	0.7693	0.7303	0.7432	0.7478	0.7202	0.7223	0.7610	0.7616	0.7468	0.7368
1.6100	0.7457	0.7407	0.7582	0.6851	0.6895	0.6254	0.6783	0.7429	0.7441	0.7368	0.7167	0.7122	0.6878	0.7388	0.6724	0.6766	0.7013	0.7693	0.6971	0.7599	0.7018	0.7680	0.6394	0.7669	0.6807	0.7498	0.7586	0.6998	0.7284	0.6636	0.7021	0.7312	0.7470	0.7058	0.6739	0.7605	0.7039	0.6769	0.7482	0.7693	0.7303	0.7432	0.7478	0.7202	0.7223	0.7610	0.7616	0.7468	0.7368
1.6120	0.7450	0.7407	0.7583	0.6851	0.6895	0.6254	0.6783	0.7429	0.7442	0.7368	0.7167	0.7123	0.6878	0.7388	0.6724	0.6766	0.7013	0.7693	0.6971	0.7599	0.7018	0.7680	0.6394	0.7669	0.6807	0.7498	0.7586	0.6998	0.7284	0.6636	0.7021	0.7312	0.7470	0.7058	0.6739	0.7605	0.7039	0.6741	0.7482	0.7693	0.7303	0.7432	0.7478	0.7202	0.7223	0.7610	0.7616	0.7468	0.7368
1.6140	0.7443	0.7407	0.7583	0.6851	0.6895	0.6254	0.6783	0.7429	0.7442	0.7368	0.7167	0.7123	0.6878	0.7388	0.6724	0.6766	0.7013	0.7693	0.6971	0.7599	0.7018	0.7680	0.6394	0.7669	0.6807	0.7498	0.7586	0.6998	0.7284	0.6636	0.7021	0.7312	0.7470	0.7058	0.6739	0.7605	0.7039	0.6713	0.7482	0.7693	0.7303	0.7432	0.7478	0.7202	0.7223	0.7610	0.7616	0.7468	0.7368
1.6160	0.7436	0.7407	0.7583	0.6851	0.6895	0.6254	0.6783	0.7429	0.7442	0.7368	0.7167	0.7123	0.6878	0.7388	0.6724	0.6766	0.7013	0.7693	0.6971	0.7599	0.7019	0.7680	0.6394	0.7669	0.6807	0.7498	0.7586	0.6998	0.7284	0.6636	0.7021	0.7312	0.7470	0.7058	0.6739	0.7605	0.7039	0.6684	0.7482	0.7693	0.7303	0.7432	0.7478	0.7202	0.7223	0.7610	0.7616	0.7468	0.7368
1.6180	0.7429	0.7407	0.7583	0.6851	0.6895	0.6254	0.6783	0.7429	0.7442	0.7368	0.7167	0.7123	0.6878	0.7388	0.6724	0.6766	0.7013	0.7693	0.6971	0.7599	0.7019	0.7680	0.6394	0.7669	0.6807	0.7498	0.7586	0.6998	0.7284	0.6636	0.7021	0.7312	0.7470	0.7059	0.6739	0.7605	0.7039	0.6655	0.7482	0.7693	0.7303	0.7432	0.7478	0.7202	0.7223	0.7610	0.7617	0.7468	0.7368
1.6200	0.7423	0.7407	0.7583	0.6851	0.6895	0.6254	0.6783	0.7429	0.7442	0.7368	0.7167	0.7123	0.6878	0.7388	0.6724	0.6766	0.7013	0.7693	0.6971	0.7599	0.7019	0.7680	0.6394	0.7669	0.6807	0.7498	0.7586	0.6998	0.7284	0.6636	0.7021	0.7312	0.7470	0.7059	0.6739	0.7605	0.7039	0.6626	0.7482	0.7693	0.7303	0.7432	0.7478	0.7203	0.7223	0.7610	0.7617	0.7468	0.7368
1.6220	0.7416	0.7407	0.7583	0.6851	0.6895	0.6254	0.6783	0.7429	0.7442	0.7368	0.7167	0.7123	0.6878	0.7388	0.6724	0.6766	0.7013	0.7693	0.6971	0.7599	0.7019	0.7680	0.6394	0.7669	0.6807	0.7498	0.7586	0.6998	0.7284	0.6636	0.7021	0.7312	0.7470	0.7059	0.6739	0.7605	0.7039	0.6597	0.7482	0.7693	0.7303	0.7432	0.7478	0.7203	0.7223	0.7610	0.7617	0.7468	0.7368
1.6240	0.7409	0.7407	0.7583	0.6851	0.6895	0.6254	0.6783	0.7429	0.7442	0.7368	0.7167	0.7123	0.6878	0.7388	0.6724	0.6766	0.7013	0.7693	0.6971	0.7599	0.7019	0.7680	0.6394	0.7669	0.6807	0.7498	0.7586	0.6998	0.7284	0.6636	0.7021	0.7312	0.7470	0.7059	0.6739	0.7605	0.7039	0.6568	0.7483	0.7693	0.7303	0.7432	0.7478	0.7203	0.7223	0.7610	0.7617	0.7469	0.7368
1.6260	0.7402	0.7407	0.7583	0.6851	0.6895	0.6254	0.6783	0.7429	0.7442	0.7368	0.7167	0.7123	0.6878	0.7388	0.6724	0.6766	0.7013	0.7693	0.6971	0.7599	0.7019	0.7680	0.6394	0.7669	0.6807	0.7498	0.7586	0.6998	0.7284	0.6636	0.7021	0.7312	0.7470	0.7059	0.6739	0.7605	0.7039	0.6538	0.7483	0.7693	0.7304	0.7432	0.7478	0.7203	0.7223	0.7610	0.7617	0.7469	0.7368
1.6280	0.7409	0.7407	0.7583	0.6851	0.6895	0.6254	0.6783	0.7429	0.7442	0.7368	0.7167	0.7123	0.6878	0.7388	0.6724	0.6766	0.7013	0.7693	0.6971	0.7599	0.7019	0.7680	0.6394	0.7669	0.6807	0.7498	0.7586	0.6998	0.7284	0.6636	0.7021	0.7312	0.7470	0.7059	0.6739	0.7605	0.7039	0.6508	0.7483	0.7693	0.7304	0.7432	0.7478	0.7203	0.7223	0.7610	0.7617	0.7469	0.7368
1.6300	0.7434	0.7407	0.7583	0.6851	0.6895	0.6254	0.6783	0.7429	0.7442	0.7368	0.7167	0.7123	0.6878	0.7388	0.6725	0.6766	0.7013	0.7693	0.6971	0.7599	0.7019	0.7680	0.6394	0.7669	0.6807	0.7498	0.7586	0.6998	0.7284	0.6636	0.7021	0.7312	0.7470	0.7059	0.6739	0.7605	0.7039	0.6478	0.7483	0.7694	0.7304	0.7432	0.7478	0.7203	0.7223	0.7610	0.7617	0.7469	0.7369
1.6320	0.7459	0.7407	0.7583	0.6851	0.6895	0.6254	0.6783	0.7429	0.7442	0.7368	0.7167	0.7123	0.6879	0.7388	0.6725	0.6766	0.7013	0.7693	0.6971	0.7599	0.7019	0.7680	0.6394	0.7669	0.6807	0.7498	0.7586	0.6998	0.7284	0.6636	0.7021	0.7312	0.7470	0.7059	0.6739	0.7605	0.7039	0.6447	0.7483	0.7694	0.7304	0.7432	0.7478	0.7203	0.7223	0.7610	0.7617	0.7469	0.7369
1.6340	0.7484	0.7407	0.7583	0.6851	0.6895	0.6254	0.6783	0.7429	0.7442	0.7368	0.7167	0.7123	0.6879	0.7388	0.6725	0.6766	0.7013	0.7693	0.6971	0.7599	0.7019	0.7680	0.6394	0.7669	0.6807	0.7498	0.7586	0.6998	0.7284	0.6636	0.7021	0.7312	0.7470	0.7059	0.6739	0.7605	0.7039	0.6416	0.7483	0.7694	0.7304	0.7432	0.7478	0.7203	0.7223	0.7611	0.7617	0.7469	0.7369
1.6360	0.7508	0.7407	0.7583	0.6851	0.6895	0.6254	0.6783	0.7429	0.7442	0.7368	0.7168	0.7123	0.6879	0.7388	0.6725	0.6766	0.7013	0.7694	0.6971	0.7599	0.7019	0.7680	0.6394	0.7669	0.6807	0.7498	0.7586	0.6998	0.7284	0.6636	0.7021	0.7312	0.7470	0.7059	0.6739	0.7605	0.7039	0.6385	0.7483	0.7694	0.7304	0.7432	0.7478	0.7203	0.7223	0.7611	0.7617	0.7469	0.7369
1.6380	0.7533	0.7407	0.7583	0.6851	0.6895	0.6254	0.6783	0.7429	0.7442	0.7368	0.7168	0.7123	0.6879	0.7388	0.6725	0.6766	0.7013	0.7694	0.6971	0.7599	0.7019	0.7680	0.6394	0.7669	0.6807	0.7498	0.7586	0.6998	0.7284	0.6636	0.7021	0.7312	0.7470	0.7059	0.6739	0.7605	0.7039	0.6354	0.7483	0.7694	0.7304	0.7432	0.7478	0.7203	0.7223	0.7611	0.7617	0.7469	0.7369
1.6400	0.7558	0.7407	0.7583	0.6852	0.6895	0.6254	0.6783	0.7429	0.7442	0.7368	0.7168	0.7123	0.6879	0.7388	0.6725	0.6766	0.7013	0.7694	0.6971	0.7600	0.7019	0.7680	0.6394	0.7670	0.6807	0.7498	0.7586	0.6998	0.7284	0.6636	0.7021	0.7312	0.7470	0.7059	0.6739	0.7605	0.7039	0.6322	0.7483	0.7694	0.7304	0.7432	0.7478	0.7203	0.7223	0.7611	0.7617	0.7469	0.7369
1.6420	0.7583	0.7407	0.7583	0.6852	0.6895	0.6254	0.6783	0.7429	0.7442	0.7368	0.7168	0.7123	0.6879	0.7388	0.6725	0.6766	0.7013	0.7694	0.6971	0.7600	0.7019	0.7680	0.6394	0.7670	0.6807	0.7498	0.7587	0.6998	0.7284	0.6636	0.7022	0.7312	0.7470	0.7059	0.6739	0.7605	0.7039	0.6291	0.7483	0.7694	0.7304	0.7432	0.7478	0.7203	0.7223	0.7611	0.7617	0.7469	0.7369
1.6440	0.7608	0.7407	0.7583	0.6852	0.6895	0.6254	0.6783	0.7429	0.7442	0.7368	0.7168	0.7123	0.6879	0.7388	0.6725	0.6766	0.7013	0.7694	0.6971	0.7600	0.7019	0.7680	0.6394	0.7670	0.6807	0.7498	0.7587	0.6998	0.7284	0.6636	0.7022	0.7312	0.7470	0.7059	0.6739	0.7605	0.7039	0.6259	0.7483	0.7694	0.7304	0.7432	0.7478	0.7203	0.7223	0.7611	0.7617	0.7469	0.7369
1.6460	0.7632	0.7407	0.7583	0.6852	0.6895	0.6254	0.6783	0.7429	0.7442	0.7368	0.7168	0.7123	0.6879	0.7388	0.6725	0.6766	0.7013	0.7694	0.6971	0.7600	0.7019	0.7681	0.6394	0.7670	0.6807	0.7498	0.7587	0.6998	0.7284	0.6636	0.7022	0.7312	0.7470	0.7059	0.6739	0.7605	0.7039	0.6227	0.7483	0.7694	0.7304	0.7432	0.7478	0.7203	0.7223	0.7611	0.7617	0.7469	0.7369
1.6480	0.7657	0.7407	0.7583	0.6852	0.6895	0.6254	0.6783	0.7429	0.7442	0.7368	0.7168	0.7123	0.6879	0.7388	0.6725	0.6766	0.7013	0.7694	0.6971	0.7600	0.7019	0.7681	0.6394	0.7670	0.6807	0.7498	0.7587	0.6998	0.7284	0.6636	0.7022	0.7312	0.7470	0.7059	0.6739	0.7605	0.7040	0.6195	0.7483	0.7694	0.7304	0.7432	0.7479	0.7203	0.7223	0.7611	0.7617	0.7469	0.7369
1.6500	0.7685	0.7407	0.7583	0.6852	0.6895	0.6254	0.6783	0.7429	0.7442	0.7368	0.7168	0.7123	0.6879	0.7388	0.6725	0.6766	0.7013	0.7694	0.6971	0.7600	0.7019	0.7681	0.6394	0.7670	0.6807	0.7498	0.7587	0.6999	0.7284	0.6636	0.7022	0.7312	0.7470	0.7059	0.6739	0.7605	0.7040	0.6162	0.7483	0.7694	0.7304	0.7432	0.7479	0.7203	0.7223	0.7611	0.7617	0.7469	0.7369
1.6520	0.7695	0.7407	0.7583	0.6852	0.6896	0.6254	0.6783	0.7429	0.7442	0.7368	0.7168	0.7123	0.6879	0.7388	0.6725	0.6766	0.7013	0.7694	0.6971	0.7600	0.7019	0.7681	0.6394	0.7670	0.6807	0.7498	0.7587	0.6999	0.7284	0.6636	0.7022	0.7312	0.7470	0.7059	0.6739	0.7605	0.7040	0.6129	0.7483	0.7694	0.7304	0.7432	0.7479	0.7203	0.7223	0.7611	0.7617	0.7469	0.7369
1.6540	0.7705	0.7407	0.7583	0.6852	0.6896	0.6254	0.6783	0.7429	0.7442	0.7368	0.7168	0.7123	0.6879	0.7388	0.6725	0.6766	0.7013	0.7694	0.6971	0.7600	0.7019	0.7681	0.6394	0.7670	0.6807	0.7498	0.7587	0.6999	0.7284	0.6636	0.7022	0.7312	0.7470	0.7059	0.6739	0.7605	0.7040	0.6096	0.7483	0.7694	0.7304	0.7432	0.7479	0.7203	0.7223	0.7611	0.7617	0.7469	0.7369
1.6560	0.7715	0.7407	0.7583	0.6852	0.6896	0.6254	0.6783	0.7429	0.7442	0.7369	0.7168	0.7123	0.6879	0.7388	0.6725	0.6766	0.7013	0.7694	0.6971	0.7600	0.7019	0.7681	0.6394	0.7670	0.6807	0.7498	0.7587	0.6999	0.7284	0.6636	0.7022	0.7312	0.7470	0.7059	0.6739	0.7605	0.7040	0.6063	0.7483	0.7694	0.7304	0.7432	0.7479	0.7203	0.7223	0.7611	0.7617	0.7469	0.7369
1.6580	0.7737	0.7407	0.7583	0.6852	0.6896	0.6254	0.6783	0.7429	0.7442	0.7369	0.7168	0.7123	0.6879	0.7388	0.6725	0.6766	0.7013	0.7694	0.6971	0.7600	0.7019	0.7681	0.6394	0.7670	0.6807	0.7498	0.7587	0.6999	0.7284	0.6636	0.7022	0.7312	0.7470	0.7059	0.6739	0.7605	0.7040	0.6030	0.7483	0.7694	0.7304	0.7432	0.7479	0.7203	0.7223	0.7611	0.7617	0.7469	0.7369
1.6600	0.7757	0.7407	0.7583	0.6852	0.6896	0.6254	0.6783	0.7429	0.7442	0.7369	0.7168	0.7123	0.6879	0.7388	0.6725	0.6766	0.7013	0.7694	0.6971	0.7600	0.7019	0.7681	0.6394	0.7670	0.6807	0.7498	0.7587	0.6999	0.7284	0.6636	0.7022	0.7312	0.7470	0.7059	0.6739	0.7606	0.7040	0.5997	0.7483	0.7694	0.7304	0.7432	0.7479	0.7203	0.7223	0.7611	0.7617	0.7469	0.7369
1.6620	0.7777	0.7407	0.7584	0.6852	0.6896	0.6254	0.6783	0.7429	0.7442	0.7369	0.7168	0.7123	0.6879	0.7388	0.6725	0.6766	0.7013	0.7694	0.6971	0.7600	0.7019	0.7681	0.6394	0.7670	0.6807	0.7498	0.7587	0.6999	0.7284	0.6636	0.7022	0.7312	0.7471	0.7059	0.6739	0.7606	0.7040	0.5964	0.7483	0.7694	0.7304	0.7432	0.7479	0.7203	0.7223	0.7611	0.7617	0.7469	0.7369
1.6640	0.7798	0.7407	0.7584	0.6852	0.6896	0.6254	0.6783	0.7430	0.7442	0.7369	0.7168	0.7123	0.6879	0.7389	0.6725	0.6766	0.7013	0.7694	0.6972	0.7600	0.7019	0.7681	0.6394	0.7670	0.6807	0.7498	0.7587	0.6999	0.7284	0.6636	0.7022	0.7312	0.7471	0.7059	0.6739	0.7606	0.7040	0.5930	0.7483	0.7694	0.7304	0.7432	0.7479	0.7203	0.7223	0.7611	0.7618	0.7469	0.7369
1.6660	0.7808	0.7407	0.7584	0.6852	0.6896	0.6254	0.6783	0.7430	0.7442	0.7369	0.7168	0.7123	0.6879	0.7389	0.6725	0.6766	0.7013	0.7694	0.6972	0.7600	0.7019	0.7681	0.6394	0.7670	0.6807	0.7498	0.7587	0.6999	0.7284	0.6636	0.7022	0.7312	0.7471	0.7059	0.6739	0.7606	0.7040	0.5896	0.7483	0.7694	0.7304	0.7432	0.7479	0.7203	0.7223	0.7611	0.7618	0.7469	0.7369
1.6680	0.7782	0.7407	0.7584	0.6852	0.6896	0.6254	0.6783	0.7430	0.7443	0.7369	0.7168	0.7123	0.6879	0.7389	0.6725	0.6766	0.7013	0.7694	0.6972	0.7600	0.7019	0.7681	0.6394	0.7670	0.6807	0.7498	0.7587	0.6999	0.7284	0.6636	0.7022	0.7312	0.7471	0.7059	0.6739	0.7606	0.7040	0.5862	0.7483	0.7694	0.7304	0.7433	0.7479	0.7203	0.7223	0.7611	0.7618	0.7469	0.7369
1.6700	0.7756	0.7408	0.7584	0.6852	0.6896	0.6254	0.6783	0.7430	0.7443	0.7369	0.7168	0.7123	0.6879	0.7389	0.6725	0.6766	0.7013	0.7694	0.6972	0.7600	0.7019	0.7681	0.6394	0.7670	0.6807	0.7499	0.7587	0.6999	0.7284	0.6636	0.7022	0.7312	0.7471	0.7059	0.6739	0.7606	0.7040	0.5828	0.7483	0.7694	0.7304	0.7433	0.7479	0.7203	0.7223	0.7611	0.7618	0.7469	0.7369
1.6720	0.7730	0.7408	0.7584	0.6852	0.6896	0.6254	0.6783	0.7430	0.7443	0.7369	0.7168	0.7123	0.6879	0.7389	0.6725	0.6766	0.7013	0.7694	0.6972	0.7600	0.7019	0.7681	0.6394	0.7670	0.6807	0.7499	0.7587	0.6999	0.7284	0.6636	0.7022	0.7312	0.7471	0.7059	0.6739	0.7606	0.7040	0.5794	0.7483	0.7695	0.7304	0.7433	0.7479	0.7203	0.7223	0.7611	0.7618	0.7469	0.7369
1.6740	0.7704	0.7408	0.7584	0.6852	0.6896	0.6254	0.6783	0.7430	0.7443	0.7369	0.7168	0.7123	0.6879	0.7389	0.6725	0.6766	0.7013	0.7694	0.6972	0.7600	0.7019	0.7681	0.6394	0.7670	0.6807	0.7499	0.7587	0.6999	0.7284	0.6636	0.7022	0.7312	0.7471	0.7059	0.6739	0.7606	0.7040	0.5760	0.7483	0.7695	0.7304	0.7433	0.7479	0.7203	0.7223	0.7611	0.7618	0.7469	0.7369
1.6760	0.7685	0.7408	0.7584	0.6852	0.6896	0.6254	0.6783	0.7430	0.7443	0.7369	0.7168	0.7123	0.6879	0.7389	0.6725	0.6766	0.7013	0.7694	0.6972	0.7600	0.7019	0.7681	0.6394	0.7670	0.6807	0.7499	0.7587	0.6999	0.7284	0.6636	0.7022	0.7312	0.7471	0.7059	0.6739	0.7606	0.7040	0.5726	0.7483	0.7695	0.7304	0.7433	0.7479	0.7203	0.7223	0.7611	0.7618	0.7469	0.7369
1.6780	0.7666	0.7408	0.7584	0.6852	0.6896	0.6254	0.6783	0.7430	0.7443	0.7369	0.7168	0.7123	0.6879	0.7389	0.6725	0.6766	0.7013	0.7694	0.6972	0.7600	0.7019	0.7681	0.6394	0.7670	0.6807	0.7499	0.7587	0.6999	0.7284	0.6636	0.7022	0.7313	0.7471	0.7059	0.6739	0.7606	0.7040	0.5692	0.7483	0.7695	0.7304	0.7433	0.7479	0.7203	0.7224	0.7612	0.7618	0.7469	0.7369
1.6800	0.7646	0.7408	0.7584	0.6852	0.6896	0.6254	0.6783	0.7430	0.7443	0.7369	0.7168	0.7123	0.6879	0.7389	0.6725	0.6766	0.7013	0.7694	0.6972	0.7600	0.7019	0.7681	0.6394	0.7670	0.6807	0.7499	0.7587	0.6999	0.7284	0.6636	0.7022	0.7313	0.7471	0.7059	0.6739	0.7606	0.7040	0.5658	0.7483	0.7695	0.7304	0.7433	0.7479	0.7203	0.7224	0.7612	0.7618	0.7469	0.7369
1.6820	0.7626	0.7408	0.7584	0.6852	0.6896	0.6254	0.6783	0.7430	0.7443	0.7369	0.7168	0.7123	0.6879	0.7389	0.6725	0.6766	0.7013	0.7695	0.6972	0.7600	0.7019	0.7681	0.6394	0.7670	0.6807	0.7499	0.7587	0.6999	0.7284	0.6636	0.7022	0.7313	0.7471	0.7059	0.6739	0.7606	0.7040	0.5623	0.7483	0.7695	0.7304	0.7433	0.7479	0.7203	0.7224	0.7612	0.7618	0.7470	0.7369
1.6840	0.7607	0.7408	0.7584	0.6852	0.6896	0.6254	0.6783	0.7430	0.7443	0.7369	0.7168	0.7123	0.6879	0.7389	0.6725	0.6766	0.7013	0.7695	0.6972	0.7600	0.7019	0.7681	0.6394	0.7670	0.6807	0.7499	0.7587	0.6999	0.7284	0.6636	0.7022	0.7313	0.7471	0.7059	0.6739	0.7606	0.7040	0.5589	0.7484	0.7695	0.7304	0.7433	0.7479	0.7203	0.7224	0.7612	0.7618	0.7470	0.7369
1.6860	0.7587	0.7408	0.7584	0.6852	0.6896	0.6254	0.6783	0.7430	0.7443	0.7369	0.7168	0.7123	0.6879	0.7389	0.6725	0.6766	0.7013	0.7695	0.6972	0.7600	0.7019	0.7682	0.6394	0.7670	0.6807	0.7499	0.7587	0.6999	0.7284	0.6636	0.7022	0.7313	0.7471	0.7059	0.6739	0.7606	0.7040	0.5555	0.7484	0.7695	0.7304	0.7433	0.7479	0.7203	0.7224	0.7612	0.7618	0.7470	0.7369
1.6880	0.7567	0.7408	0.7584	0.6852	0.6896	0.6254	0.6783	0.7430	0.7443	0.7369	0.7168	0.7123	0.6879	0.7389	0.6725	0.6766	0.7013	0.7695	0.6972	0.7600	0.7019	0.7682	0.6394	0.7671	0.6807	0.7499	0.7587	0.6999	0.7284	0.6636	0.7022	0.7313	0.7471	0.7059	0.6739	0.7606	0.7040	0.5520	0.7484	0.7695	0.7304	0.7433	0.7479	0.7203	0.7224	0.7612	0.7618	0.7470	0.7369
1.6900	0.7548	0.7408	0.7584	0.6852	0.6896	0.6254	0.6783	0.7430	0.7443	0.7369	0.7168	0.7123	0.6879	0.7389	0.6725	0.6766	0.7013	0.7695	0.6972	0.7600	0.7019	0.7682	0.6394	0.7671	0.6807	0.7499	0.7587	0.6999	0.7284	0.6637	0.7022	0.7313	0.7471	0.7059	0.6739	0.7606	0.7040	0.5486	0.7484	0.7695	0.7304	0.7433	0.7479	0.7203	0.7224	0.7612	0.7618	0.7470	0.7369
1.6920	0.7528	0.7408	0.7584	0.6852	0.6896	0.6254	0.6783	0.7430	0.7443	0.7369	0.7168	0.7123	0.6879	0.7389	0.6725	0.6766	0.7013	0.7695	0.6972	0.7600	0.7019	0.7682	0.6394	0.7671	0.6807	0.7499	0.7587	0.6999	0.7284	0.6637	0.7022	0.7313	0.7471	0.7059	0.6739	0.7606	0.7040	0.5451	0.7484	0.7695	0.7304	0.7433	0.7479	0.7203	0.7224	0.7612	0.7618	0.7470	0.7369
1.6940	0.7508	0.7408	0.7584	0.6852	0.6896	0.6254	0.6783	0.7430	0.7443	0.7369	0.7168	0.7123	0.6879	0.7389	0.6725	0.6766	0.7014	0.7695	0.6972	0.7601	0.7019	0.7682	0.6394	0.7671	0.6807	0.7499	0.7587	0.6999	0.7285	0.6637	0.7022	0.7313	0.7471	0.7059	0.6739	0.7606	0.7040	0.5417	0.7484	0.7695	0.7304	0.7433	0.7479	0.7203	0.7224	0.7612	0.7618	0.7470	0.7369
1.6960	0.7489	0.7408	0.7584	0.6852	0.6896	0.6254	0.6783	0.7430	0.7443	0.7369	0.7168	0.7124	0.6879	0.7389	0.6725	0.6766	0.7014	0.7695	0.6972	0.7601	0.7019	0.7682	0.6394	0.7671	0.6807	0.7499	0.7588	0.6999	0.7285	0.6637	0.7022	0.7313	0.7471	0.7059	0.6739	0.7606	0.7040	0.5383	0.7484	0.7695	0.7305	0.7433	0.7479	0.7204	0.7224	0.7612	0.7618	0.7470	0.7369
1.6980	0.7469	0.7408	0.7584	0.6852	0.6896	0.6254	0.6783	0.7430	0.7443	0.7369	0.7168	0.7124	0.6879	0.7389	0.6725	0.6766	0.7014	0.7695	0.6972	0.7601	0.7019	0.7682	0.6394	0.7671	0.6807	0.7499	0.7588	0.6999	0.7285	0.6637	0.7022	0.7313	0.7471	0.7060	0.6739	0.7606	0.7040	0.5348	0.7484	0.7695	0.7305	0.7433	0.7479	0.7204	0.7224	0.7612	0.7618	0.7470	0.7369
1.7000	0.7449	0.7408	0.7584	0.6852	0.6896	0.6254	0.6783	0.7430	0.7443	0.7369	0.7168	0.7124	0.6879	0.7389	0.6725	0.6766	0.7014	0.7695	0.6972	0.7601	0.7019	0.7682	0.6394	0.7671	0.6807	0.7499	0.7588	0.6999	0.7285	0.6637	0.7022	0.7313	0.7471	0.7060	0.6739	0.7606	0.7040	0.5314	0.7484	0.7695	0.7305	0.7433	0.7479	0.7204	0.7224	0.7612	0.7618	0.7470	0.7369
1.7020	0.7430	0.7408	0.7584	0.6852	0.6896	0.6254	0.6783	0.7430	0.7443	0.7369	0.7168	0.7124	0.6879	0.7389	0.6725	0.6766	0.7014	0.7695	0.6972	0.7601	0.7019	0.7682	0.6394	0.7671	0.6807	0.7499	0.7588	0.6999	0.7285	0.6637	0.7022	0.7313	0.7471	0.7060	0.6739	0.7606	0.7040	0.5280	0.7484	0.7695	0.7305	0.7433	0.7479	0.7204	0.7224	0.7612	0.7618	0.7470	0.7369
1.7040	0.7410	0.7408	0.7584	0.6852	0.6896	0.6254	0.6783	0.7430	0.7443	0.7369	0.7168	0.7124	0.6879	0.7389	0.6725	0.6766	0.7014	0.7695	0.6972	0.7601	0.7019	0.7682	0.6394	0.7671	0.6807	0.7499	0.7588	0.6999	0.7285	0.6637	0.7022	0.7313	0.7471	0.7060	0.6739	0.7606	0.7040	0.5246	0.7484	0.7695	0.7305	0.7433	0.7480	0.7204	0.7224	0.7612	0.7618	0.7470	0.7369
1.7060	0.7390	0.7408	0.7584	0.6852	0.6896	0.6254	0.6783	0.7430	0.7443	0.7369	0.7168	0.7124	0.6879	0.7389	0.6725	0.6766	0.7014	0.7695	0.6972	0.7601	0.7019	0.7682	0.6394	0.7671	0.6807	0.7499	0.7588	0.6999	0.7285	0.6637	0.7022	0.7313	0.7471	0.7060	0.6739	0.7606	0.7040	0.5212	0.7484	0.7695	0.7305	0.7433	0.7480	0.7204	0.7224	0.7612	0.7618	0.7470	0.7369
1.7080	0.7354	0.7408	0.7584	0.6852	0.6896	0.6254	0.6783	0.7430	0.7443	0.7369	0.7168	0.7124	0.6879	0.7389	0.6725	0.6766	0.7014	0.7695	0.6972	0.7601	0.7019	0.7682	0.6394	0.7671	0.6807	0.7499	0.7588	0.6999	0.7285	0.6637	0.7022	0.7313	0.7471	0.7060	0.6740	0.7606	0.7040	0.5178	0.7484	0.7695	0.7305	0.7433	0.7480	0.7204	0.7224	0.7612	0.7618	0.7470	0.7369
1.7100	0.7309	0.7408	0.7584	0.6852	0.6896	0.6254	0.6783	0.7430	0.7443	0.7369	0.7168	0.7124	0.6879	0.7389	0.6725	0.6766	0.7014	0.7695	0.6972	0.7601	0.7020	0.7682	0.6394	0.7671	0.6808	0.7499	0.7588	0.6999	0.7285	0.6637	0.7022	0.7313	0.7471	0.7060	0.6740	0.7606	0.7040	0.5144	0.7484	0.7695	0.7305	0.7433	0.7480	0.7204	0.7224	0.7612	0.7619	0.7470	0.7369
1.7120	0.7265	0.7408	0.7585	0.6852	0.6896	0.6254	0.6783	0.7430	0.7443	0.7369	0.7168	0.7124	0.6879	0.7389	0.6725	0.6766	0.7014	0.7695	0.6972	0.7601	0.7020	0.7682	0.6394	0.7671	0.6808	0.7499	0.7588	0.6999	0.7285	0.6637	0.7022	0.7313	0.7471	0.7060	0.6740	0.7607	0.7040	0.5111	0.7484	0.7695	0.7305	0.7433	0.7480	0.7204	0.7224	0.7612	0.7619	0.7470	0.7370
1.7140	0.7221	0.7408	0.7585	0.6852	0.6896	0.6254	0.6783	0.7430	0.7443	0.7369	0.7169	0.7124	0.6879	0.7389	0.6725	0.6766	0.7014	0.7695	0.6972	0.7601	0.7020	0.7682	0.6394	0.7671	0.6808	0.7499	0.7588	0.6999	0.7285	0.6637	0.7022	0.7313	0.7471	0.7060	0.6740	0.7607	0.7040	0.5077	0.7484	0.7696	0.7305	0.7433	0.7480	0.7204	0.7224	0.7612	0.7619	0.7470	0.7370
1.7160	0.7176	0.7408	0.7585	0.6852	0.6896	0.6254	0.6783	0.7430	0.7443	0.7369	0.7169	0.7124	0.6879	0.7389	0.6725	0.6766	0.7014	0.7695	0.6972	0.7601	0.7020	0.7682	0.6394	0.7671	0.6808	0.7499	0.7588	0.6999	0.7285	0.6637	0.7022	0.7313	0.7471	0.7060	0.6740	0.7607	0.7040	0.5044	0.7484	0.7696	0.7305	0.7433	0.7480	0.7204	0.7224	0.7612	0.7619	0.7470	0.7370
1.7180	0.7132	0.7408	0.7585	0.6852	0.6896	0.6254	0.6783	0.7430	0.7443	0.7369	0.7169	0.7124	0.6879	0.7389	0.6725	0.6766	0.7014	0.7695	0.6972	0.7601	0.7020	0.7682	0.6395	0.7671	0.6808	0.7499	0.7588	0.6999	0.7285	0.6637	0.7022	0.7313	0.7471	0.7060	0.6740	0.7607	0.7040	0.5011	0.7484	0.7696	0.7305	0.7433	0.7480	0.7204	0.7224	0.7612	0.7619	0.7470	0.7370
1.7200	0.7088	0.7408	0.7585	0.6852	0.6896	0.6254	0.6783	0.7430	0.7443	0.7369	0.7169	0.7124	0.6879	0.7389	0.6725	0.6766	0.7014	0.7695	0.6972	0.7601	0.7020	0.7682	0.6395	0.7671	0.6808	0.7499	0.7588	0.6999	0.7285	0.6637	0.7022	0.7313	0.7471	0.7060	0.6740	0.7607	0.7040	0.4979	0.7484	0.7696	0.7305	0.7433	0.7480	0.7204	0.7224	0.7612	0.7619	0.7470	0.7370
1.7220	0.7043	0.7408	0.7585	0.6852	0.6896	0.6254	0.6783	0.7430	0.7443	0.7369	0.7169	0.7124	0.6879	0.7389	0.6725	0.6767	0.7014	0.7695	0.6972	0.7601	0.7020	0.7682	0.6395	0.7671	0.6808	0.7499	0.7588	0.6999	0.7285	0.6637	0.7022	0.7313	0.7471	0.7060	0.6740	0.7607	0.7040	0.4946	0.7484	0.7696	0.7305	0.7433	0.7480	0.7204	0.7224	0.7612	0.7619	0.7470	0.7370
1.7240	0.6999	0.7408	0.7585	0.6852	0.6896	0.6254	0.6783	0.7430	0.7444	0.7370	0.7169	0.7124	0.6879	0.7390	0.6725	0.6767	0.7014	0.7695	0.6972	0.7601	0.7020	0.7682	0.6395	0.7671	0.6808	0.7499	0.7588	0.6999	0.7285	0.6637	0.7022	0.7313	0.7471	0.7060	0.6740	0.7607	0.7040	0.4914	0.7484	0.7696	0.7305	0.7433	0.7480	0.7204	0.7224	0.7613	0.7619	0.7470	0.7370
1.7260	0.6955	0.7408	0.7585	0.6852	0.6896	0.6254	0.6784	0.7431	0.7444	0.7370	0.7169	0.7124	0.6880	0.7390	0.6725	0.6767	0.7014	0.7695	0.6972	0.7601	0.7020	0.7683	0.6395	0.7671	0.6808	0.7499	0.7588	0.6999	0.7285	0.6637	0.7022	0.7313	0.7472	0.7060	0.6740	0.7607	0.7040	0.4882	0.7484	0.7696	0.7305	0.7433	0.7480	0.7204	0.7224	0.7613	0.7619	0.7470	0.7370
1.7280	0.6910	0.7408	0.7585	0.6852	0.6896	0.6254	0.6784	0.7431	0.7444	0.7370	0.7169	0.7124	0.6880	0.7390	0.6725	0.6767	0.7014	0.7696	0.6972	0.7601	0.7020	0.7683	0.6395	0.7671	0.6808	0.7499	0.7588	0.6999	0.7285	0.6637	0.7022	0.7313	0.7472	0.7060	0.6740	0.7607	0.7040	0.4851	0.7484	0.7696	0.7305	0.7433	0.7480	0.7204	0.7224	0.7613	0.7619	0.7470	0.7370
1.7300	0.6874	0.7408	0.7585	0.6852	0.6896	0.6254	0.6784	0.7431	0.7444	0.7370	0.7169	0.7124	0.6880	0.7390	0.6725	0.6767	0.7014	0.7696	0.6972	0.7601	0.7020	0.7683	0.6395	0.7671	0.6808	0.7499	0.7588	0.6999	0.7285	0.6637	0.7022	0.7313	0.7472	0.7060	0.6740	0.7607	0.7040	0.4819	0.7484	0.7696	0.7305	0.7433	0.7480	0.7204	0.7224	0.7613	0.7619	0.7470	0.7370
1.7320	0.6845	0.7408	0.7585	0.6852	0.6896	0.6254	0.6784	0.7431	0.7444	0.7370	0.7169	0.7124	0.6880	0.7390	0.6725	0.6767	0.7014	0.7696	0.6972	0.7601	0.7020	0.7683	0.6395	0.7671	0.6808	0.7500	0.7588	0.6999	0.7285	0.6637	0.7022	0.7313	0.7472	0.7060	0.6740	0.7607	0.7040	0.4789	0.7484	0.7696	0.7305	0.7433	0.7480	0.7204	0.7224	0.7613	0.7619	0.7470	0.7370
1.7340	0.6815	0.7408	0.7585	0.6852	0.6896	0.6255	0.6784	0.7431	0.7444	0.7370	0.7169	0.7124	0.6880	0.7390	0.6725	0.6767	0.7014	0.7696	0.6972	0.7601	0.7020	0.7683	0.6395	0.7671	0.6808	0.7500	0.7588	0.6999	0.7285	0.6637	0.7022	0.7313	0.7472	0.7060	0.6740	0.7607	0.7040	0.4758	0.7484	0.7696	0.7305	0.7434	0.7480	0.7204	0.7224	0.7613	0.7619	0.7470	0.7370
1.7360	0.6786	0.7408	0.7585	0.6852	0.6896	0.6255	0.6784	0.7431	0.7444	0.7370	0.7169	0.7124	0.6880	0.7390	0.6725	0.6767	0.7014	0.7696	0.6972	0.7601	0.7020	0.7683	0.6395	0.7672	0.6808	0.7500	0.7588	0.6999	0.7285	0.6637	0.7023	0.7313	0.7472	0.7060	0.6740	0.7607	0.7040	0.4728	0.7484	0.7696	0.7305	0.7434	0.7480	0.7204	0.7224	0.7613	0.7619	0.7470	0.7370
1.7380	0.6759	0.7408	0.7585	0.6852	0.6896	0.6255	0.6784	0.7431	0.7444	0.7370	0.7169	0.7124	0.6880	0.7390	0.6725	0.6767	0.7014	0.7696	0.6972	0.7601	0.7020	0.7683	0.6395	0.7672	0.6808	0.7500	0.7588	0.6999	0.7285	0.6637	0.7023	0.7313	0.7472	0.7060	0.6740	0.7607	0.7040	0.4698	0.7484	0.7696	0.7305	0.7434	0.7480	0.7204	0.7224	0.7613	0.7619	0.7470	0.7370
1.7400	0.6713	0.7409	0.7585	0.6852	0.6896	0.6255	0.6784	0.7431	0.7444	0.7370	0.7169	0.7124	0.6880	0.7390	0.6725	0.6767	0.7014	0.7696	0.6972	0.7601	0.7020	0.7683	0.6395	0.7672	0.6808	0.7500	0.7588	0.6999	0.7285	0.6637	0.7023	0.7313	0.7472	0.7060	0.6740	0.7607	0.7040	0.4669	0.7484	0.7696	0.7305	0.7434	0.7480	0.7204	0.7224	0.7613	0.7619	0.7470	0.7370
1.7420	0.6668	0.7409	0.7585	0.6852	0.6896	0.6255	0.6784	0.7431	0.7444	0.7370	0.7169	0.7124	0.6880	0.7390	0.6725	0.6767	0.7014	0.7696	0.6972	0.7601	0.7020	0.7683	0.6395	0.7672	0.6808	0.7500	0.7588	0.6999	0.7285	0.6637	0.7023	0.7313	0.7472	0.7060	0.6740	0.7607	0.7040	0.4640	0.7484	0.7696	0.7305	0.7434	0.7480	0.7204	0.7224	0.7613	0.7619	0.7471	0.7370
1.7440	0.6622	0.7409	0.7585	0.6852	0.6896	0.6255	0.6784	0.7431	0.7444	0.7370	0.7169	0.7124	0.6880	0.7390	0.6725	0.6767	0.7014	0.7696	0.6972	0.7601	0.7020	0.7683	0.6395	0.7672	0.6808	0.7500	0.7588	0.7000	0.7285	0.6637	0.7023	0.7313	0.7472	0.7060	0.6740	0.7607	0.7040	0.4611	0.7484	0.7696	0.7305	0.7434	0.7480	0.7204	0.7224	0.7613	0.7619	0.7471	0.7370
1.7460	0.6597	0.7409	0.7585	0.6852	0.6896	0.6255	0.6784	0.7431	0.7444	0.7370	0.7169	0.7124	0.6880	0.7390	0.6725	0.6767	0.7014	0.7696	0.6972	0.7601	0.7020	0.7683	0.6395	0.7672	0.6808	0.7500	0.7588	0.7000	0.7285	0.6637	0.7023	0.7313	0.7472	0.7060	0.6740	0.7607	0.7040	0.4583	0.7485	0.7696	0.7305	0.7434	0.7480	0.7204	0.7224	0.7613	0.7619	0.7471	0.7370
1.7480	0.6591	0.7409	0.7585	0.6852	0.6897	0.6255	0.6784	0.7431	0.7444	0.7370	0.7169	0.7124	0.6880	0.7390	0.6725	0.6767	0.7014	0.7696	0.6972	0.7602	0.7020	0.7683	0.6395	0.7672	0.6808	0.7500	0.7588	0.7000	0.7285	0.6637	0.7023	0.7313	0.7472	0.7060	0.6740	0.7607	0.7040	0.4556	0.7485	0.7696	0.7305	0.7434	0.7480	0.7204	0.7224	0.7613	0.7619	0.7471	0.7370
1.7500	0.6585	0.7409	0.7585	0.6853	0.6897	0.6255	0.6784	0.7431	0.7444	0.7370	0.7169	0.7124	0.6880	0.7390	0.6725	0.6767	0.7014	0.7696	0.6972	0.7602	0.7020	0.7683	0.6395	0.7672	0.6808	0.7500	0.7589	0.7000	0.7285	0.6637	0.7023	0.7313	0.7472	0.7060	0.6740	0.7607	0.7041	0.4529	0.7485	0.7696	0.7305	0.7434	0.7480	0.7204	0.7224	0.7613	0.7619	0.7471	0.7370
1.7520	0.6579	0.7409	0.7585	0.6853	0.6897	0.6255	0.6784	0.7431	0.7444	0.7370	0.7169	0.7124	0.6880	0.7390	0.6725	0.6767	0.7014	0.7696	0.6972	0.7602	0.7020	0.7683	0.6395	0.7672	0.6808	0.7500	0.7589	0.7000	0.7285	0.6637	0.7023	0.7313	0.7472	0.7060	0.6740	0.7607	0.7041	0.4502	0.7485	0.7696	0.7305	0.7434	0.7480	0.7204	0.7224	0.7613	0.7619	0.7471	0.7370
1.7540	0.6573	0.7409	0.7585	0.6853	0.6897	0.6255	0.6784	0.7431	0.7444	0.7370	0.7169	0.7124	0.6880	0.7390	0.6726	0.6767	0.7014	0.7696	0.6972	0.7602	0.7020	0.7683	0.6395	0.7672	0.6808	0.7500	0.7589	0.7000	0.7285	0.6637	0.7023	0.7313	0.7472	0.7060	0.6740	0.7607	0.7041	0.4477	0.7485	0.7696	0.7305	0.7434	0.7480	0.7204	0.7224	0.7613	0.7619	0.7471	0.7370
1.7560	0.6568	0.7409	0.7585	0.6853	0.6897	0.6255	0.6784	0.7431	0.7444	0.7370	0.7169	0.7124	0.6880	0.7390	0.6726	0.6767	0.7014	0.7696	0.6972	0.7602	0.7020	0.7683	0.6395	0.7672	0.6808	0.7500	0.7589	0.7000	0.7285	0.6637	0.7023	0.7313	0.7472	0.7060	0.6740	0.7607	0.7041	0.4451	0.7485	0.7696	0.7305	0.7434	0.7480	0.7204	0.7225	0.7613	0.7619	0.7471	0.7370
1.7580	0.6573	0.7409	0.7585	0.6853	0.6897	0.6255	0.6784	0.7431	0.7444	0.7370	0.7169	0.7124	0.6880	0.7390	0.6726	0.6767	0.7014	0.7696	0.6972	0.7602	0.7020	0.7683	0.6395	0.7672	0.6808	0.7500	0.7589	0.7000	0.7285	0.6637	0.7023	0.7313	0.7472	0.7060	0.6740	0.7607	0.7041	0.4426	0.7485	0.7697	0.7305	0.7434	0.7480	0.7204	0.7225	0.7613	0.7620	0.7471	0.7370
1.7600	0.6578	0.7409	0.7585	0.6853	0.6897	0.6255	0.6784	0.7431	0.7444	0.7370	0.7169	0.7124	0.6880	0.7390	0.6726	0.6767	0.7014	0.7696	0.6972	0.7602	0.7020	0.7683	0.6395	0.7672	0.6808	0.7500	0.7589	0.7000	0.7285	0.6637	0.7023	0.7314	0.7472	0.7060	0.6740	0.7607	0.7041	0.4402	0.7485	0.7697	0.7305	0.7434	0.7480	0.7204	0.7225	0.7613	0.7620	0.7471	0.7370
1.7620	0.6583	0.7409	0.7586	0.6853	0.6897	0.6255	0.6784	0.7431	0.7444	0.7370	0.7169	0.7124	0.6880	0.7390	0.6726	0.6767	0.7014	0.7696	0.6972	0.7602	0.7020	0.7683	0.6395	0.7672	0.6808	0.7500	0.7589	0.7000	0.7285	0.6637	0.7023	0.7314	0.7472	0.7060	0.6740	0.7607	0.7041	0.4378	0.7485	0.7697	0.7305	0.7434	0.7481	0.7204	0.7225	0.7613	0.7620	0.7471	0.7370
1.7640	0.6588	0.7409	0.7586	0.6853	0.6897	0.6255	0.6784	0.7431	0.7444	0.7370	0.7169	0.7124	0.6880	0.7390	0.6726	0.6767	0.7014	0.7696	0.6973	0.7602	0.7020	0.7683	0.6395	0.7672	0.6808	0.7500	0.7589	0.7000	0.7285	0.6637	0.7023	0.7314	0.7472	0.7060	0.6740	0.7607	0.7041	0.4355	0.7485	0.7697	0.7305	0.7434	0.7481	0.7204	0.7225	0.7613	0.7620	0.7471	0.7370
1.7660	0.6593	0.7409	0.7586	0.6853	0.6897	0.6255	0.6784	0.7431	0.7444	0.7370	0.7169	0.7124	0.6880	0.7390	0.6726	0.6767	0.7014	0.7696	0.6973	0.7602	0.7020	0.7683	0.6395	0.7672	0.6808	0.7500	0.7589	0.7000	0.7285	0.6637	0.7023	0.7314	0.7472	0.7060	0.6740	0.7608	0.7041	0.4332	0.7485	0.7697	0.7306	0.7434	0.7481	0.7204	0.7225	0.7613	0.7620	0.7471	0.7370
1.7680	0.6598	0.7409	0.7586	0.6853	0.6897	0.6255	0.6784	0.7431	0.7444	0.7370	0.7169	0.7124	0.6880	0.7390	0.6726	0.6767	0.7014	0.7696	0.6973	0.7602	0.7020	0.7684	0.6395	0.7672	0.6808	0.7500	0.7589	0.7000	0.7285	0.6637	0.7023	0.7314	0.7472	0.7060	0.6740	0.7608	0.7041	0.4310	0.7485	0.7697	0.7306	0.7434	0.7481	0.7204	0.7225	0.7613	0.7620	0.7471	0.7370
1.7700	0.6603	0.7409	0.7586	0.6853	0.6897	0.6255	0.6784	0.7431	0.7444	0.7370	0.7169	0.7124	0.6880	0.7390	0.6726	0.6767	0.7014	0.7696	0.6973	0.7602	0.7020	0.7684	0.6395	0.7672	0.6808	0.7500	0.7589	0.7000	0.7285	0.6637	0.7023	0.7314	0.7472	0.7060	0.6740	0.7608	0.7041	0.4288	0.7485	0.7697	0.7306	0.7434	0.7481	0.7204	0.7225	0.7613	0.7620	0.7471	0.7370
1.7720	0.6608	0.7409	0.7586	0.6853	0.6897	0.6255	0.6784	0.7431	0.7444	0.7370	0.7169	0.7124	0.6880	0.7390	0.6726	0.6767	0.7014	0.7696	0.6973	0.7602	0.7020	0.7684	0.6395	0.7672	0.6808	0.7500	0.7589	0.7000	0.7285	0.6637	0.7023	0.7314	0.7472	0.7060	0.6740	0.7608	0.7041	0.4268	0.7485	0.7697	0.7306	0.7434	0.7481	0.7204	0.7225	0.7614	0.7620	0.7471	0.7370
1.7740	0.6613	0.7409	0.7586	0.6853	0.6897	0.6255	0.6784	0.7431	0.7444	0.7370	0.7169	0.7124	0.6880	0.7390	0.6726	0.6767	0.7014	0.7697	0.6973	0.7602	0.7020	0.7684	0.6395	0.7672	0.6808	0.7500	0.7589	0.7000	0.7285	0.6637	0.7023	0.7314	0.7472	0.7060	0.6740	0.7608	0.7041	0.4247	0.7485	0.7697	0.7306	0.7434	0.7481	0.7204	0.7225	0.7614	0.7620	0.7471	0.7370
1.7760	0.6619	0.7409	0.7586	0.6853	0.6897	0.6255	0.6784	0.7431	0.7444	0.7370	0.7169	0.7124	0.6880	0.7390	0.6726	0.6767	0.7014	0.7697	0.6973	0.7602	0.7020	0.7684	0.6395	0.7672	0.6808	0.7500	0.7589	0.7000	0.7285	0.6637	0.7023	0.7314	0.7472	0.7060	0.6740	0.7608	0.7041	0.4228	0.7485	0.7697	0.7306	0.7434	0.7481	0.7205	0.7225	0.7614	0.7620	0.7471	0.7370
1.7780	0.6624	0.7409	0.7586	0.6853	0.6897	0.6255	0.6784	0.7431	0.7444	0.7370	0.7169	0.7124	0.6880	0.7390	0.6726	0.6767	0.7014	0.7697	0.6973	0.7602	0.7020	0.7684	0.6395	0.7672	0.6808	0.7500	0.7589	0.7000	0.7285	0.6637	0.7023	0.7314	0.7472	0.7060	0.6740	0.7608	0.7041	0.4209	0.7485	0.7697	0.7306	0.7434	0.7481	0.7205	0.7225	0.7614	0.7620	0.7471	0.7370
1.7800	0.6629	0.7409	0.7586	0.6853	0.6897	0.6255	0.6784	0.7431	0.7444	0.7370	0.7169	0.7124	0.6880	0.7390	0.6726	0.6767	0.7014	0.7697	0.6973	0.7602	0.7020	0.7684	0.6395	0.7672	0.6808	0.7500	0.7589	0.7000	0.7285	0.6637	0.7023	0.7314	0.7472	0.7061	0.6740	0.7608	0.7041	0.4191	0.7485	0.7697	0.7306	0.7434	0.7481	0.7205	0.7225	0.7614	0.7620	0.7471	0.7370
1.7820	0.6634	0.7409	0.7586	0.6853	0.6897	0.6255	0.6784	0.7431	0.7445	0.7370	0.7169	0.7124	0.6880	0.7390	0.6726	0.6767	0.7014	0.7697	0.6973	0.7602	0.7020	0.7684	0.6395	0.7672	0.6808	0.7500	0.7589	0.7000	0.7286	0.6637	0.7023	0.7314	0.7472	0.7061	0.6740	0.7608	0.7041	0.4173	0.7485	0.7697	0.7306	0.7434	0.7481	0.7205	0.7225	0.7614	0.7620	0.7471	0.7370
1.7840	0.6639	0.7409	0.7586	0.6853	0.6897	0.6255	0.6784	0.7431	0.7445	0.7370	0.7169	0.7125	0.6880	0.7390	0.6726	0.6767	0.7014	0.7697	0.6973	0.7602	0.7020	0.7684	0.6395	0.7673	0.6808	0.7500	0.7589	0.7000	0.7286	0.6637	0.7023	0.7314	0.7472	0.7061	0.6740	0.7608	0.7041	0.4156	0.7485	0.7697	0.7306	0.7434	0.7481	0.7205	0.7225	0.7614	0.7620	0.7471	0.7370
1.7860	0.6644	0.7409	0.7586	0.6853	0.6897	0.6255	0.6784	0.7431	0.7445	0.7370	0.7169	0.7125	0.6880	0.7391	0.6726	0.6767	0.7014	0.7697	0.6973	0.7602	0.7020	0.7684	0.6395	0.7673	0.6808	0.7500	0.7589	0.7000	0.7286	0.6637	0.7023	0.7314	0.7472	0.7061	0.6740	0.7608	0.7041	0.4140	0.7485	0.7697	0.7306	0.7434	0.7481	0.7205	0.7225	0.7614	0.7620	0.7471	0.7370
1.7880	0.6674	0.7409	0.7586	0.6853	0.6897	0.6255	0.6784	0.7432	0.7445	0.7370	0.7169	0.7125	0.6880	0.7391	0.6726	0.6767	0.7014	0.7697	0.6973	0.7602	0.7020	0.7684	0.6395	0.7673	0.6808	0.7500	0.7589	0.7000	0.7286	0.6637	0.7023	0.7314	0.7472	0.7061	0.6740	0.7608	0.7041	0.4125	0.7485	0.7697	0.7306	0.7434	0.7481	0.7205	0.7225	0.7614	0.7620	0.7471	0.7370
1.7900	0.6692	0.7409	0.7586	0.6853	0.6897	0.6255	0.6784	0.7432	0.7445	0.7370	0.7169	0.7125	0.6880	0.7391	0.6726	0.6767	0.7014	0.7697	0.6973	0.7602	0.7020	0.7684	0.6395	0.7673	0.6808	0.7500	0.7589	0.7000	0.7286	0.6637	0.7023	0.7314	0.7473	0.7061	0.6740	0.7608	0.7041	0.4110	0.7485	0.7697	0.7306	0.7434	0.7481	0.7205	0.7225	0.7614	0.7620	0.7471	0.7370
1.7920	0.6710	0.7409	0.7586	0.6853	0.6897	0.6255	0.6784	0.7432	0.7445	0.7371	0.7170	0.7125	0.6880	0.7391	0.6726	0.6767	0.7015	0.7697	0.6973	0.7602	0.7020	0.7684	0.6395	0.7673	0.6808	0.7500	0.7589	0.7000	0.7286	0.6637	0.7023	0.7314	0.7473	0.7061	0.6740	0.7608	0.7041	0.4096	0.7485	0.7697	0.7306	0.7434	0.7481	0.7205	0.7225	0.7614	0.7620	0.7471	0.7370
1.7940	0.6727	0.7409	0.7586	0.6853	0.6897	0.6255	0.6784	0.7432	0.7445	0.7371	0.7170	0.7125	0.6880	0.7391	0.6726	0.6767	0.7015	0.7697	0.6973	0.7602	0.7020	0.7684	0.6395	0.7673	0.6808	0.7501	0.7589	0.7000	0.7286	0.6637	0.7023	0.7314	0.7473	0.7061	0.6740	0.7608	0.7041	0.4083	0.7485	0.7697	0.7306	0.7434	0.7481	0.7205	0.7225	0.7614	0.7620	0.7471	0.7370
1.7960	0.6745	0.7409	0.7586	0.6853	0.6897	0.6255	0.6784	0.7432	0.7445	0.7371	0.7170	0.7125	0.6880	0.7391	0.6726	0.6767	0.7015	0.7697	0.6973	0.7602	0.7020	0.7684	0.6395	0.7673	0.6808	0.7501	0.7589	0.7000	0.7286	0.6637	0.7023	0.7314	0.7473	0.7061	0.6740	0.7608	0.7041	0.4071	0.7485	0.7697	0.7306	0.7434	0.7481	0.7205	0.7225	0.7614	0.7620	0.7471	0.7371
1.7980	0.6762	0.7409	0.7586	0.6853	0.6897	0.6255	0.6784	0.7432	0.7445	0.7371	0.7170	0.7125	0.6880	0.7391	0.6726	0.6767	0.7015	0.7697	0.6973	0.7602	0.7020	0.7684	0.6395	0.7673	0.6808	0.7501	0.7589	0.7000	0.7286	0.6637	0.7023	0.7314	0.7473	0.7061	0.6740	0.7608	0.7041	0.4059	0.7485	0.7697	0.7306	0.7434	0.7481	0.7205	0.7225	0.7614	0.7620	0.7471	0.7371
1.8000	0.6780	0.7409	0.7586	0.6853	0.6897	0.6255	0.6784	0.7432	0.7445	0.7371	0.7170	0.7125	0.6880	0.7391	0.6726	0.6767	0.7015	0.7697	0.6973	0.7602	0.7020	0.7684	0.6395	0.7673	0.6808	0.7501	0.7589	0.7000	0.7286	0.6637	0.7023	0.7314	0.7473	0.7061	0.6740	0.7608	0.7041	0.4048	0.7485	0.7697	0.7306	0.7435	0.7481	0.7205	0.7225	0.7614	0.7620	0.7471	0.7371
1.8020	0.6798	0.7409	0.7586	0.6853	0.6897	0.6255	0.6784	0.7432	0.7445	0.7371	0.7170	0.7125	0.6880	0.7391	0.6726	0.6767	0.7015	0.7697	0.6973	0.7602	0.7020	0.7684	0.6395	0.7673	0.6808	0.7501	0.7589	0.7000	0.7286	0.6637	0.7023	0.7314	0.7473	0.7061	0.6740	0.7608	0.7041	0.4038	0.7485	0.7698	0.7306	0.7435	0.7481	0.7205	0.7225	0.7614	0.7620	0.7472	0.7371
1.8040	0.6815	0.7409	0.7586	0.6853	0.6897	0.6255	0.6784	0.7432	0.7445	0.7371	0.7170	0.7125	0.6880	0.7391	0.6726	0.6767	0.7015	0.7697	0.6973	0.7603	0.7021	0.7684	0.6395	0.7673	0.6808	0.7501	0.7590	0.7000	0.7286	0.6637	0.7023	0.7314	0.7473	0.7061	0.6740	0.7608	0.7041	0.4029	0.7485	0.7698	0.7306	0.7435	0.7481	0.7205	0.7225	0.7614	0.7620	0.7472	0.7371
1.8060	0.6833	0.7409	0.7586	0.6853	0.6897	0.6255	0.6784	0.7432	0.7445	0.7371	0.7170	0.7125	0.6880	0.7391	0.6726	0.6767	0.7015	0.7697	0.6973	0.7603	0.7021	0.7684	0.6395	0.7673	0.6808	0.7501	0.7590	0.7000	0.7286	0.6637	0.7023	0.7314	0.7473	0.7061	0.6740	0.7608	0.7041	0.4021	0.7485	0.7698	0.7306	0.7435	0.7481	0.7205	0.7225	0.7614	0.7621	0.7472	0.7371
1.8080	0.6851	0.7409	0.7586	0.6853	0.6897	0.6255	0.6784	0.7432	0.7445	0.7371	0.7170	0.7125	0.6880	0.7391	0.6726	0.6767	0.7015	0.7697	0.6973	0.7603	0.7021	0.7684	0.6395	0.7673	0.6808	0.7501	0.7590	0.7000	0.7286	0.6637	0.7023	0.7314	0.7473	0.7061	0.6740	0.7608	0.7041	0.4013	0.7485	0.7698	0.7306	0.7435	0.7481	0.7205	0.7225	0.7614	0.7621	0.7472	0.7371
1.8100	0.6859	0.7410	0.7586	0.6853	0.6897	0.6255	0.6784	0.7432	0.7445	0.7371	0.7170	0.7125	0.6880	0.7391	0.6726	0.6767	0.7015	0.7697	0.6973	0.7603	0.7021	0.7685	0.6395	0.7673	0.6808	0.7501	0.7590	0.7000	0.7286	0.6637	0.7023	0.7314	0.7473	0.7061	0.6740	0.7608	0.7041	0.4006	0.7486	0.7698	0.7306	0.7435	0.7481	0.7205	0.7225	0.7614	0.7621	0.7472	0.7371
1.8120	0.6864	0.7410	0.7586	0.6853	0.6897	0.6255	0.6784	0.7432	0.7445	0.7371	0.7170	0.7125	0.6880	0.7391	0.6726	0.6767	0.7015	0.7697	0.6973	0.7603	0.7021	0.7685	0.6395	0.7673	0.6808	0.7501	0.7590	0.7000	0.7286	0.6637	0.7023	0.7314	0.7473	0.7061	0.6740	0.7608	0.7041	0.4000	0.7486	0.7698	0.7306	0.7435	0.7481	0.7205	0.7225	0.7614	0.7621	0.7472	0.7371
1.8140	0.6869	0.7410	0.7586	0.6853	0.6897	0.6255	0.6784	0.7432	0.7445	0.7371	0.7170	0.7125	0.6880	0.7391	0.6726	0.6767	0.7015	0.7697	0.6973	0.7603	0.7021	0.7685	0.6395	0.7673	0.6808	0.7501	0.7590	0.7000	0.7286	0.6637	0.7023	0.7314	0.7473	0.7061	0.6740	0.7608	0.7041	0.3995	0.7486	0.7698	0.7306	0.7435	0.7481	0.7205	0.7225	0.7614	0.7621	0.7472	0.7371
1.8160	0.6874	0.7410	0.7587	0.6853	0.6897	0.6255	0.6784	0.7432	0.7445	0.7371	0.7170	0.7125	0.6880	0.7391	0.6726	0.6767	0.7015	0.7697	0.6973	0.7603	0.7021	0.7685	0.6395	0.7673	0.6808	0.7501	0.7590	0.7000	0.7286	0.6637	0.7023	0.7314	0.7473	0.7061	0.6740	0.7608	0.7041	0.3991	0.7486	0.7698	0.7306	0.7435	0.7481	0.7205	0.7225	0.7614	0.7621	0.7472	0.7371
1.8180	0.6864	0.7410	0.7587	0.6853	0.6897	0.6255	0.6784	0.7432	0.7445	0.7371	0.7170	0.7125	0.6880	0.7391	0.6726	0.6767	0.7015	0.7697	0.6973	0.7603	0.7021	0.7685	0.6395	0.7673	0.6809	0.7501	0.7590	0.7000	0.7286	0.6637	0.7023	0.7314	0.7473	0.7061	0.6740	0.7608	0.7041	0.3987	0.7486	0.7698	0.7306	0.7435	0.7482	0.7205	0.7225	0.7615	0.7621	0.7472	0.7371
1.8200	0.6878	0.7410	0.7587	0.6853	0.6897	0.6255	0.6784	0.7432	0.7445	0.7371	0.7170	0.7125	0.6880	0.7391	0.6726	0.6767	0.7015	0.7697	0.6973	0.7603	0.7021	0.7685	0.6395	0.7673	0.6809	0.7501	0.7590	0.7000	0.7286	0.6637	0.7023	0.7314	0.7473	0.7061	0.6740	0.7609	0.7041	0.3984	0.7486	0.7698	0.7306	0.7435	0.7482	0.7205	0.7225	0.7615	0.7621	0.7472	0.7371
1.8220	0.6892	0.7410	0.7587	0.6853	0.6897	0.6255	0.6784	0.7432	0.7445	0.7371	0.7170	0.7125	0.6881	0.7391	0.6726	0.6767	0.7015	0.7698	0.6973	0.7603	0.7021	0.7685	0.6395	0.7673	0.6809	0.7501	0.7590	0.7000	0.7286	0.6637	0.7023	0.7314	0.7473	0.7061	0.6741	0.7609	0.7041	0.3982	0.7486	0.7698	0.7306	0.7435	0.7482	0.7205	0.7225	0.7615	0.7621	0.7472	0.7371
1.8240	0.6905	0.7410	0.7587	0.6853	0.6897	0.6255	0.6784	0.7432	0.7445	0.7371	0.7170	0.7125	0.6881	0.7391	0.6726	0.6767	0.7015	0.7698	0.6973	0.7603	0.7021	0.7685	0.6395	0.7673	0.6809	0.7501	0.7590	0.7000	0.7286	0.6637	0.7023	0.7314	0.7473	0.7061	0.6741	0.7609	0.7041	0.3981	0.7486	0.7698	0.7306	0.7435	0.7482	0.7205	0.7225	0.7615	0.7621	0.7472	0.7371
1.8260	0.6914	0.7410	0.7587	0.6853	0.6897	0.6255	0.6784	0.7432	0.7445	0.7371	0.7170	0.7125	0.6881	0.7391	0.6726	0.6767	0.7015	0.7698	0.6973	0.7603	0.7021	0.7685	0.6395	0.7673	0.6809	0.7501	0.7590	0.7000	0.7286	0.6637	0.7023	0.7314	0.7473	0.7061	0.6741	0.7609	0.7041	0.3980	0.7486	0.7698	0.7306	0.7435	0.7482	0.7205	0.7225	0.7615	0.7621	0.7472	0.7371
1.8280	0.6911	0.7410	0.7587	0.6853	0.6897	0.6255	0.6784	0.7432	0.7445	0.7371	0.7170	0.7125	0.6881	0.7391	0.6726	0.6767	0.7015	0.7698	0.6973	0.7603	0.7021	0.7685	0.6395	0.7673	0.6809	0.7501	0.7590	0.7000	0.7286	0.6637	0.7023	0.7314	0.7473	0.7061	0.6741	0.7609	0.7041	0.3981	0.7486	0.7698	0.7306	0.7435	0.7482	0.7205	0.7225	0.7615	0.7621	0.7472	0.7371
1.8300	0.6908	0.7410	0.7587	0.6853	0.6897	0.6255	0.6784	0.7432	0.7445	0.7371	0.7170	0.7125	0.6881	0.7391	0.6726	0.6767	0.7015	0.7698	0.6973	0.7603	0.7021	0.7685	0.6395	0.7673	0.6809	0.7501	0.7590	0.7000	0.7286	0.6637	0.7023	0.7314	0.7473	0.7061	0.6741	0.7609	0.7041	0.3982	0.7486	0.7698	0.7306	0.7435	0.7482	0.7205	0.7225	0.7615	0.7621	0.7472	0.7371
1.8320	0.6905	0.7410	0.7587	0.6853	0.6897	0.6255	0.6784	0.7432	0.7445	0.7371	0.7170	0.7125	0.6881	0.7391	0.6726	0.6767	0.7015	0.7698	0.6973	0.7603	0.7021	0.7685	0.6395	0.7673	0.6809	0.7501	0.7590	0.7000	0.7286	0.6638	0.7023	0.7314	0.7473	0.7061	0.6741	0.7609	0.7041	0.3984	0.7486	0.7698	0.7306	0.7435	0.7482	0.7205	0.7225	0.7615	0.7621	0.7472	0.7371
1.8340	0.6902	0.7410	0.7587	0.6853	0.6897	0.6255	0.6784	0.7432	0.7445	0.7371	0.7170	0.7125	0.6881	0.7391	0.6726	0.6767	0.7015	0.7698	0.6973	0.7603	0.7021	0.7685	0.6395	0.7674	0.6809	0.7501	0.7590	0.7000	0.7286	0.6638	0.7024	0.7314	0.7473	0.7061	0.6741	0.7609	0.7041	0.3986	0.7486	0.7698	0.7306	0.7435	0.7482	0.7205	0.7225	0.7615	0.7621	0.7472	0.7371
1.8360	0.6895	0.7410	0.7587	0.6853	0.6897	0.6255	0.6784	0.7432	0.7445	0.7371	0.7170	0.7125	0.6881	0.7391	0.6726	0.6767	0.7015	0.7698	0.6973	0.7603	0.7021	0.7685	0.6395	0.7674	0.6809	0.7501	0.7590	0.7000	0.7286	0.6638	0.7024	0.7314	0.7473	0.7061	0.6741	0.7609	0.7041	0.3990	0.7486	0.7698	0.7306	0.7435	0.7482	0.7205	0.7226	0.7615	0.7621	0.7472	0.7371
1.8380	0.6887	0.7410	0.7587	0.6853	0.6897	0.6255	0.6784	0.7432	0.7445	0.7371	0.7170	0.7125	0.6881	0.7391	0.6726	0.6767	0.7015	0.7698	0.6973	0.7603	0.7021	0.7685	0.6395	0.7674	0.6809	0.7501	0.7590	0.7001	0.7286	0.6638	0.7024	0.7314	0.7473	0.7061	0.6741	0.7609	0.7041	0.3994	0.7486	0.7698	0.7307	0.7435	0.7482	0.7205	0.7226	0.7615	0.7621	0.7472	0.7371
1.8400	0.6878	0.7410	0.7587	0.6853	0.6897	0.6255	0.6784	0.7432	0.7445	0.7371	0.7170	0.7125	0.6881	0.7391	0.6726	0.6767	0.7015	0.7698	0.6973	0.7603	0.7021	0.7685	0.6395	0.7674	0.6809	0.7501	0.7590	0.7001	0.7286	0.6638	0.7024	0.7314	0.7473	0.7061	0.6741	0.7609	0.7041	0.3999	0.7486	0.7698	0.7307	0.7435	0.7482	0.7205	0.7226	0.7615	0.7621	0.7472	0.7371
1.8420	0.6870	0.7410	0.7587	0.6853	0.6897	0.6255	0.6784	0.7432	0.7446	0.7371	0.7170	0.7125	0.6881	0.7391	0.6726	0.6767	0.7015	0.7698	0.6973	0.7603	0.7021	0.7685	0.6395	0.7674	0.6809	0.7501	0.7590	0.7001	0.7286	0.6638	0.7024	0.7314	0.7473	0.7061	0.6741	0.7609	0.7041	0.4004	0.7486	0.7698	0.7307	0.7435	0.7482	0.7205	0.7226	0.7615	0.7621	0.7472	0.7371
1.8440	0.6862	0.7410	0.7587	0.6853	0.6897	0.6255	0.6784	0.7432	0.7446	0.7371	0.7170	0.7125	0.6881	0.7391	0.6726	0.6767	0.7015	0.7698	0.6973	0.7603	0.7021	0.7685	0.6395	0.7674	0.6809	0.7501	0.7590	0.7001	0.7286	0.6638	0.7024	0.7314	0.7473	0.7061	0.6741	0.7609	0.7041	0.4010	0.7486	0.7698	0.7307	0.7435	0.7482	0.7205	0.7226	0.7615	0.7621	0.7472	0.7371
1.8460	0.6854	0.7410	0.7587	0.6853	0.6897	0.6255	0.6784	0.7432	0.7446	0.7371	0.7170	0.7125	0.6881	0.7391	0.6726	0.6767	0.7015	0.7698	0.6973	0.7603	0.7021	0.7685	0.6395	0.7674	0.6809	0.7501	0.7590	0.7001	0.7286	0.6638	0.7024	0.7315	0.7473	0.7061	0.6741	0.7609	0.7041	0.4017	0.7486	0.7699	0.7307	0.7435	0.7482	0.7205	0.7226	0.7615	0.7621	0.7472	0.7371
1.8480	0.6846	0.7410	0.7587	0.6853	0.6898	0.6255	0.6785	0.7432	0.7446	0.7371	0.7170	0.7125	0.6881	0.7392	0.6726	0.6767	0.7015	0.7698	0.6973	0.7603	0.7021	0.7685	0.6395	0.7674	0.6809	0.7501	0.7590	0.7001	0.7286	0.6638	0.7024	0.7315	0.7473	0.7061	0.6741	0.7609	0.7041	0.4024	0.7486	0.7699	0.7307	0.7435	0.7482	0.7205	0.7226	0.7615	0.7621	0.7472	0.7371
1.8500	0.6838	0.7410	0.7587	0.6853	0.6898	0.6255	0.6785	0.7432	0.7446	0.7371	0.7170	0.7125	0.6881	0.7392	0.6726	0.6768	0.7015	0.7698	0.6973	0.7603	0.7021	0.7685	0.6395	0.7674	0.6809	0.7501	0.7590	0.7001	0.7286	0.6638	0.7024	0.7315	0.7473	0.7061	0.6741	0.7609	0.7041	0.4032	0.7486	0.7699	0.7307	0.7435	0.7482	0.7205	0.7226	0.7615	0.7621	0.7472	0.7371
1.8520	0.6829	0.7410	0.7587	0.6853	0.6898	0.6255	0.6785	0.7433	0.7446	0.7371	0.7170	0.7125	0.6881	0.7392	0.6726	0.6768	0.7015	0.7698	0.6973	0.7603	0.7021	0.7686	0.6395	0.7674	0.6809	0.7501	0.7590	0.7001	0.7286	0.6638	0.7024	0.7315	0.7473	0.7061	0.6741	0.7609	0.7041	0.4040	0.7486	0.7699	0.7307	0.7435	0.7482	0.7205	0.7226	0.7615	0.7621	0.7472	0.7371
1.8540	0.6821	0.7410	0.7587	0.6853	0.6898	0.6255	0.6785	0.7433	0.7446	0.7371	0.7170	0.7125	0.6881	0.7392	0.6726	0.6768	0.7015	0.7698	0.6973	0.7603	0.7021	0.7686	0.6395	0.7674	0.6809	0.7501	0.7590	0.7001	0.7286	0.6638	0.7024	0.7315	0.7473	0.7061	0.6741	0.7609	0.7041	0.4049	0.7486	0.7699	0.7307	0.7435	0.7482	0.7205	0.7226	0.7615	0.7622	0.7472	0.7371
1.8560	0.6813	0.7410	0.7587	0.6853	0.6898	0.6255	0.6785	0.7433	0.7446	0.7371	0.7170	0.7125	0.6881	0.7392	0.6726	0.6768	0.7015	0.7698	0.6973	0.7603	0.7021	0.7686	0.6395	0.7674	0.6809	0.7501	0.7590	0.7001	0.7286	0.6638	0.7024	0.7315	0.7474	0.7061	0.6741	0.7609	0.7042	0.4059	0.7486	0.7699	0.7307	0.7435	0.7482	0.7206	0.7226	0.7615	0.7622	0.7472	0.7371
1.8580	0.6805	0.7410	0.7587	0.6853	0.6898	0.6255	0.6785	0.7433	0.7446	0.7371	0.7170	0.7125	0.6881	0.7392	0.6726	0.6768	0.7015	0.7698	0.6973	0.7603	0.7021	0.7686	0.6395	0.7674	0.6809	0.7502	0.7590	0.7001	0.7286	0.6638	0.7024	0.7315	0.7474	0.7061	0.6741	0.7609	0.7042	0.4069	0.7486	0.7699	0.7307	0.7435	0.7482	0.7206	0.7226	0.7615	0.7622	0.7472	0.7371
1.8600	0.6797	0.7410	0.7587	0.6853	0.6898	0.6255	0.6785	0.7433	0.7446	0.7371	0.7170	0.7125	0.6881	0.7392	0.6726	0.6768	0.7015	0.7698	0.6973	0.7604	0.7021	0.7686	0.6395	0.7674	0.6809	0.7502	0.7591	0.7001	0.7286	0.6638	0.7024	0.7315	0.7474	0.7061	0.6741	0.7609	0.7042	0.4080	0.7486	0.7699	0.7307	0.7435	0.7482	0.7206	0.7226	0.7615	0.7622	0.7472	0.7371
1.8620	0.6788	0.7410	0.7587	0.6853	0.6898	0.6255	0.6785	0.7433	0.7446	0.7372	0.7170	0.7125	0.6881	0.7392	0.6726	0.6768	0.7015	0.7698	0.6973	0.7604	0.7021	0.7686	0.6395	0.7674	0.6809	0.7502	0.7591	0.7001	0.7286	0.6638	0.7024	0.7315	0.7474	0.7061	0.6741	0.7609	0.7042	0.4091	0.7486	0.7699	0.7307	0.7435	0.7482	0.7206	0.7226	0.7615	0.7622	0.7472	0.7371
1.8640	0.6780	0.7410	0.7587	0.6853	0.6898	0.6255	0.6785	0.7433	0.7446	0.7372	0.7170	0.7125	0.6881	0.7392	0.6726	0.6768	0.7015	0.7698	0.6974	0.7604	0.7021	0.7686	0.6395	0.7674	0.6809	0.7502	0.7591	0.7001	0.7286	0.6638	0.7024	0.7315	0.7474	0.7062	0.6741	0.7609	0.7042	0.4103	0.7486	0.7699	0.7307	0.7435	0.7482	0.7206	0.7226	0.7615	0.7622	0.7473	0.7371
1.8660	0.6772	0.7410	0.7587	0.6854	0.6898	0.6255	0.6785	0.7433	0.7446	0.7372	0.7170	0.7125	0.6881	0.7392	0.6726	0.6768	0.7015	0.7698	0.6974	0.7604	0.7021	0.7686	0.6396	0.7674	0.6809	0.7502	0.7591	0.7001	0.7286	0.6638	0.7024	0.7315	0.7474	0.7062	0.6741	0.7609	0.7042	0.4116	0.7486	0.7699	0.7307	0.7435	0.7482	0.7206	0.7226	0.7616	0.7622	0.7473	0.7371
1.8680	0.6744	0.7410	0.7588	0.6854	0.6898	0.6255	0.6785	0.7433	0.7446	0.7372	0.7170	0.7125	0.6881	0.7392	0.6726	0.6768	0.7015	0.7698	0.6974	0.7604	0.7021	0.7686	0.6396	0.7674	0.6809	0.7502	0.7591	0.7001	0.7286	0.6638	0.7024	0.7315	0.7474	0.7062	0.6741	0.7609	0.7042	0.4128	0.7486	0.7699	0.7307	0.7436	0.7482	0.7206	0.7226	0.7616	0.7622	0.7473	0.7371
1.8700	0.6747	0.7410	0.7588	0.6854	0.6898	0.6255	0.6785	0.7433	0.7446	0.7372	0.7170	0.7125	0.6881	0.7392	0.6726	0.6768	0.7015	0.7699	0.6974	0.7604	0.7021	0.7686	0.6396	0.7674	0.6809	0.7502	0.7591	0.7001	0.7286	0.6638	0.7024	0.7315	0.7474	0.7062	0.6741	0.7609	0.7042	0.4142	0.7486	0.7699	0.7307	0.7436	0.7482	0.7206	0.7226	0.7616	0.7622	0.7473	0.7371
1.8720	0.6749	0.7410	0.7588	0.6854	0.6898	0.6255	0.6785	0.7433	0.7446	0.7372	0.7170	0.7126	0.6881	0.7392	0.6726	0.6768	0.7015	0.7699	0.6974	0.7604	0.7021	0.7686	0.6396	0.7674	0.6809	0.7502	0.7591	0.7001	0.7287	0.6638	0.7024	0.7315	0.7474	0.7062	0.6741	0.7609	0.7042	0.4156	0.7486	0.7699	0.7307	0.7436	0.7482	0.7206	0.7226	0.7616	0.7622	0.7473	0.7371
1.8740	0.6752	0.7410	0.7588	0.6854	0.6898	0.6255	0.6785	0.7433	0.7446	0.7372	0.7171	0.7126	0.6881	0.7392	0.6726	0.6768	0.7015	0.7699	0.6974	0.7604	0.7021	0.7686	0.6396	0.7674	0.6809	0.7502	0.7591	0.7001	0.7287	0.6638	0.7024	0.7315	0.7474	0.7062	0.6741	0.7610	0.7042	0.4170	0.7487	0.7699	0.7307	0.7436	0.7482	0.7206	0.7226	0.7616	0.7622	0.7473	0.7371
1.8760	0.6754	0.7410	0.7588	0.6854	0.6898	0.6255	0.6785	0.7433	0.7446	0.7372	0.7171	0.7126	0.6881	0.7392	0.6726	0.6768	0.7015	0.7699	0.6974	0.7604	0.7021	0.7686	0.6396	0.7674	0.6809	0.7502	0.7591	0.7001	0.7287	0.6638	0.7024	0.7315	0.7474	0.7062	0.6741	0.7610	0.7042	0.4185	0.7487	0.7699	0.7307	0.7436	0.7482	0.7206	0.7226	0.7616	0.7622	0.7473	0.7371
1.8780	0.6757	0.7410	0.7588	0.6854	0.6898	0.6255	0.6785	0.7433	0.7446	0.7372	0.7171	0.7126	0.6881	0.7392	0.6726	0.6768	0.7015	0.7699	0.6974	0.7604	0.7021	0.7686	0.6396	0.7674	0.6809	0.7502	0.7591	0.7001	0.7287	0.6638	0.7024	0.7315	0.7474	0.7062	0.6741	0.7610	0.7042	0.4200	0.7487	0.7699	0.7307	0.7436	0.7483	0.7206	0.7226	0.7616	0.7622	0.7473	0.7371
1.8800	0.6759	0.7410	0.7588	0.6854	0.6898	0.6255	0.6785	0.7433	0.7446	0.7372	0.7171	0.7126	0.6881	0.7392	0.6726	0.6768	0.7015	0.7699	0.6974	0.7604	0.7021	0.7686	0.6396	0.7674	0.6809	0.7502	0.7591	0.7001	0.7287	0.6638	0.7024	0.7315	0.7474	0.7062	0.6741	0.7610	0.7042	0.4216	0.7487	0.7699	0.7307	0.7436	0.7483	0.7206	0.7226	0.7616	0.7622	0.7473	0.7371
1.8820	0.6762	0.7411	0.7588	0.6854	0.6898	0.6255	0.6785	0.7433	0.7446	0.7372	0.7171	0.7126	0.6881	0.7392	0.6726	0.6768	0.7015	0.7699	0.6974	0.7604	0.7021	0.7686	0.6396	0.7674	0.6809	0.7502	0.7591	0.7001	0.7287	0.6638	0.7024	0.7315	0.7474	0.7062	0.6741	0.7610	0.7042	0.4232	0.7487	0.7699	0.7307	0.7436	0.7483	0.7206	0.7226	0.7616	0.7622	0.7473	0.7372
1.8840	0.6764	0.7411	0.7588	0.6854	0.6898	0.6255	0.6785	0.7433	0.7446	0.7372	0.7171	0.7126	0.6881	0.7392	0.6727	0.6768	0.7015	0.7699	0.6974	0.7604	0.7021	0.7686	0.6396	0.7675	0.6809	0.7502	0.7591	0.7001	0.7287	0.6638	0.7024	0.7315	0.7474	0.7062	0.6741	0.7610	0.7042	0.4248	0.7487	0.7699	0.7307	0.7436	0.7483	0.7206	0.7226	0.7616	0.7622	0.7473	0.7372
1.8860	0.6767	0.7411	0.7588	0.6854	0.6898	0.6255	0.6785	0.7433	0.7446	0.7372	0.7171	0.7126	0.6881	0.7392	0.6727	0.6768	0.7015	0.7699	0.6974	0.7604	0.7021	0.7686	0.6396	0.7675	0.6809	0.7502	0.7591	0.7001	0.7287	0.6638	0.7024	0.7315	0.7474	0.7062	0.6741	0.7610	0.7042	0.4265	0.7487	0.7699	0.7307	0.7436	0.7483	0.7206	0.7226	0.7616	0.7622	0.7473	0.7372
1.8880	0.6769	0.7411	0.7588	0.6854	0.6898	0.6255	0.6785	0.7433	0.7446	0.7372	0.7171	0.7126	0.6881	0.7392	0.6727	0.6768	0.7015	0.7699	0.6974	0.7604	0.7021	0.7686	0.6396	0.7675	0.6809	0.7502	0.7591	0.7001	0.7287	0.6638	0.7024	0.7315	0.7474	0.7062	0.6741	0.7610	0.7042	0.4282	0.7487	0.7699	0.7307	0.7436	0.7483	0.7206	0.7226	0.7616	0.7622	0.7473	0.7372
1.8900	0.6771	0.7411	0.7588	0.6854	0.6898	0.6255	0.6785	0.7433	0.7446	0.7372	0.7171	0.7126	0.6881	0.7392	0.6727	0.6768	0.7016	0.7699	0.6974	0.7604	0.7021	0.7686	0.6396	0.7675	0.6809	0.7502	0.7591	0.7001	0.7287	0.6638	0.7024	0.7315	0.7474	0.7062	0.6741	0.7610	0.7042	0.4300	0.7487	0.7699	0.7307	0.7436	0.7483	0.7206	0.7226	0.7616	0.7622	0.7473	0.7372
1.8920	0.6786	0.7411	0.7588	0.6854	0.6898	0.6255	0.6785	0.7433	0.7446	0.7372	0.7171	0.7126	0.6881	0.7392	0.6727	0.6768	0.7016	0.7699	0.6974	0.7604	0.7021	0.7686	0.6396	0.7675	0.6809	0.7502	0.7591	0.7001	0.7287	0.6638	0.7024	0.7315	0.7474	0.7062	0.6741	0.7610	0.7042	0.4318	0.7487	0.7700	0.7307	0.7436	0.7483	0.7206	0.7226	0.7616	0.7622	0.7473	0.7372
1.8940	0.6800	0.7411	0.7588	0.6854	0.6898	0.6255	0.6785	0.7433	0.7446	0.7372	0.7171	0.7126	0.6881	0.7392	0.6727	0.6768	0.7016	0.7699	0.6974	0.7604	0.7021	0.7686	0.6396	0.7675	0.6809	0.7502	0.7591	0.7001	0.7287	0.6638	0.7024	0.7315	0.7474	0.7062	0.6741	0.7610	0.7042	0.4336	0.7487	0.7700	0.7307	0.7436	0.7483	0.7206	0.7226	0.7616	0.7622	0.7473	0.7372
1.8960	0.6815	0.7411	0.7588	0.6854	0.6898	0.6255	0.6785	0.7433	0.7446	0.7372	0.7171	0.7126	0.6881	0.7392	0.6727	0.6768	0.7016	0.7699	0.6974	0.7604	0.7021	0.7687	0.6396	0.7675	0.6809	0.7502	0.7591	0.7001	0.7287	0.6638	0.7024	0.7315	0.7474	0.7062	0.6741	0.7610	0.7042	0.4354	0.7487	0.7700	0.7307	0.7436	0.7483	0.7206	0.7226	0.7616	0.7622	0.7473	0.7372
1.8980	0.6843	0.7411	0.7588	0.6854	0.6898	0.6255	0.6785	0.7433	0.7446	0.7372	0.7171	0.7126	0.6881	0.7392	0.6727	0.6768	0.7016	0.7699	0.6974	0.7604	0.7021	0.7687	0.6396	0.7675	0.6809	0.7502	0.7591	0.7001	0.7287	0.6638	0.7024	0.7315	0.7474	0.7062	0.6741	0.7610	0.7042	0.4373	0.7487	0.7700	0.7307	0.7436	0.7483	0.7206	0.7226	0.7616	0.7622	0.7473	0.7372
1.9000	0.6862	0.7411	0.7588	0.6854	0.6898	0.6255	0.6785	0.7433	0.7446	0.7372	0.7171	0.7126	0.6881	0.7392	0.6727	0.6768	0.7016	0.7699	0.6974	0.7604	0.7021	0.7687	0.6396	0.7675	0.6809	0.7502	0.7591	0.7001	0.7287	0.6638	0.7024	0.7315	0.7474	0.7062	0.6741	0.7610	0.7042	0.4392	0.7487	0.7700	0.7307	0.7436	0.7483	0.7206	0.7226	0.7616	0.7622	0.7473	0.7372
1.9020	0.6880	0.7411	0.7588	0.6854	0.6898	0.6255	0.6785	0.7433	0.7447	0.7372	0.7171	0.7126	0.6881	0.7392	0.6727	0.6768	0.7016	0.7699	0.6974	0.7604	0.7021	0.7687	0.6396	0.7675	0.6809	0.7502	0.7591	0.7001	0.7287	0.6638	0.7024	0.7315	0.7474	0.7062	0.6741	0.7610	0.7042	0.4411	0.7487	0.7700	0.7307	0.7436	0.7483	0.7206	0.7226	0.7616	0.7622	0.7473	0.7372
1.9040	0.6898	0.7411	0.7588	0.6854	0.6898	0.6255	0.6785	0.7433	0.7447	0.7372	0.7171	0.7126	0.6881	0.7392	0.6727	0.6768	0.7016	0.7699	0.6974	0.7604	0.7022	0.7687	0.6396	0.7675	0.6809	0.7502	0.7591	0.7001	0.7287	0.6638	0.7024	0.7315	0.7474	0.7062	0.6741	0.7610	0.7042	0.4430	0.7487	0.7700	0.7307	0.7436	0.7483	0.7206	0.7226	0.7616	0.7623	0.7473	0.7372
1.9060	0.6906	0.7411	0.7588	0.6854	0.6898	0.6255	0.6785	0.7433	0.7447	0.7372	0.7171	0.7126	0.6881	0.7392	0.6727	0.6768	0.7016	0.7699	0.6974	0.7604	0.7022	0.7687	0.6396	0.7675	0.6809	0.7502	0.7591	0.7001	0.7287	0.6638	0.7024	0.7315	0.7474	0.7062	0.6741	0.7610	0.7042	0.4450	0.7487	0.7700	0.7307	0.7436	0.7483	0.7206	0.7226	0.7616	0.7623	0.7473	0.7372
1.9080	0.6933	0.7411	0.7588	0.6854	0.6898	0.6255	0.6785	0.7433	0.7447	0.7372	0.7171	0.7126	0.6881	0.7392	0.6727	0.6768	0.7016	0.7699	0.6974	0.7604	0.7022	0.7687	0.6396	0.7675	0.6809	0.7502	0.7591	0.7001	0.7287	0.6638	0.7024	0.7315	0.7474	0.7062	0.6741	0.7610	0.7042	0.4469	0.7487	0.7700	0.7307	0.7436	0.7483	0.7206	0.7226	0.7616	0.7623	0.7473	0.7372
1.9100	0.6961	0.7411	0.7588	0.6854	0.6898	0.6255	0.6785	0.7433	0.7447	0.7372	0.7171	0.7126	0.6881	0.7392	0.6727	0.6768	0.7016	0.7699	0.6974	0.7604	0.7022	0.7687	0.6396	0.7675	0.6809	0.7502	0.7591	0.7001	0.7287	0.6638	0.7024	0.7315	0.7474	0.7062	0.6741	0.7610	0.7042	0.4489	0.7487	0.7700	0.7307	0.7436	0.7483	0.7206	0.7226	0.7616	0.7623	0.7473	0.7372
1.9120	0.6988	0.7411	0.7588	0.6854	0.6898	0.6255	0.6785	0.7433	0.7447	0.7372	0.7171	0.7126	0.6881	0.7393	0.6727	0.6768	0.7016	0.7699	0.6974	0.7604	0.7022	0.7687	0.6396	0.7675	0.6809	0.7502	0.7591	0.7001	0.7287	0.6638	0.7024	0.7315	0.7474	0.7062	0.6741	0.7610	0.7042	0.4509	0.7487	0.7700	0.7308	0.7436	0.7483	0.7206	0.7226	0.7616	0.7623	0.7473	0.7372
1.9140	0.7016	0.7411	0.7588	0.6854	0.6898	0.6255	0.6785	0.7433	0.7447	0.7372	0.7171	0.7126	0.6881	0.7393	0.6727	0.6768	0.7016	0.7699	0.6974	0.7604	0.7022	0.7687	0.6396	0.7675	0.6809	0.7502	0.7591	0.7001	0.7287	0.6638	0.7024	0.7315	0.7474	0.7062	0.6741	0.7610	0.7042	0.4529	0.7487	0.7700	0.7308	0.7436	0.7483	0.7206	0.7226	0.7617	0.7623	0.7473	0.7372
1.9160	0.7044	0.7411	0.7588	0.6854	0.6898	0.6255	0.6785	0.7433	0.7447	0.7372	0.7171	0.7126	0.6881	0.7393	0.6727	0.6768	0.7016	0.7699	0.6974	0.7604	0.7022	0.7687	0.6396	0.7675	0.6809	0.7502	0.7592	0.7001	0.7287	0.6638	0.7024	0.7315	0.7474	0.7062	0.6741	0.7610	0.7042	0.4549	0.7487	0.7700	0.7308	0.7436	0.7483	0.7206	0.7226	0.7617	0.7623	0.7473	0.7372
1.9180	0.7077	0.7411	0.7588	0.6854	0.6898	0.6255	0.6785	0.7434	0.7447	0.7372	0.7171	0.7126	0.6881	0.7393	0.6727	0.6768	0.7016	0.7700	0.6974	0.7605	0.7022	0.7687	0.6396	0.7675	0.6809	0.7502	0.7592	0.7001	0.7287	0.6638	0.7024	0.7315	0.7474	0.7062	0.6741	0.7610	0.7042	0.4569	0.7487	0.7700	0.7308	0.7436	0.7483	0.7206	0.7226	0.7617	0.7623	0.7473	0.7372
1.9200	0.7110	0.7411	0.7588	0.6854	0.6898	0.6255	0.6785	0.7434	0.7447	0.7372	0.7171	0.7126	0.6881	0.7393	0.6727	0.6768	0.7016	0.7700	0.6974	0.7605	0.7022	0.7687	0.6396	0.7675	0.6809	0.7502	0.7592	0.7001	0.7287	0.6638	0.7024	0.7315	0.7474	0.7062	0.6741	0.7610	0.7042	0.4589	0.7487	0.7700	0.7308	0.7436	0.7483	0.7206	0.7227	0.7617	0.7623	0.7473	0.7372
1.9220	0.7142	0.7411	0.7589	0.6854	0.6898	0.6255	0.6785	0.7434	0.7447	0.7372	0.7171	0.7126	0.6882	0.7393	0.6727	0.6768	0.7016	0.7700	0.6974	0.7605	0.7022	0.7687	0.6396	0.7675	0.6809	0.7502	0.7592	0.7001	0.7287	0.6638	0.7024	0.7315	0.7475	0.7062	0.6741	0.7610	0.7042	0.4610	0.7487	0.7700	0.7308	0.7436	0.7483	0.7206	0.7227	0.7617	0.7623	0.7473	0.7372
1.9240	0.7175	0.7411	0.7589	0.6854	0.6898	0.6255	0.6785	0.7434	0.7447	0.7372	0.7171	0.7126	0.6882	0.7393	0.6727	0.6768	0.7016	0.7700	0.6974	0.7605	0.7022	0.7687	0.6396	0.7675	0.6809	0.7503	0.7592	0.7001	0.7287	0.6638	0.7024	0.7315	0.7475	0.7062	0.6741	0.7610	0.7042	0.4630	0.7487	0.7700	0.7308	0.7436	0.7483	0.7206	0.7227	0.7617	0.7623	0.7473	0.7372
1.9260	0.7208	0.7411	0.7589	0.6854	0.6898	0.6255	0.6785	0.7434	0.7447	0.7372	0.7171	0.7126	0.6882	0.7393	0.6727	0.6768	0.7016	0.7700	0.6974	0.7605	0.7022	0.7687	0.6396	0.7675	0.6809	0.7503	0.7592	0.7001	0.7287	0.6638	0.7024	0.7315	0.7475	0.7062	0.6741	0.7610	0.7042	0.4650	0.7487	0.7700	0.7308	0.7436	0.7483	0.7206	0.7227	0.7617	0.7623	0.7474	0.7372
1.9280	0.7240	0.7411	0.7589	0.6854	0.6898	0.6255	0.6785	0.7434	0.7447	0.7372	0.7171	0.7126	0.6882	0.7393	0.6727	0.6768	0.7016	0.7700	0.6974	0.7605	0.7022	0.7687	0.6396	0.7675	0.6809	0.7503	0.7592	0.7001	0.7287	0.6638	0.7024	0.7315	0.7475	0.7062	0.6741	0.7610	0.7042	0.4670	0.7487	0.7700	0.7308	0.7436	0.7483	0.7206	0.7227	0.7617	0.7623	0.7474	0.7372
1.9300	0.7273	0.7411	0.7589	0.6854	0.6898	0.6255	0.6785	0.7434	0.7447	0.7372	0.7171	0.7126	0.6882	0.7393	0.6727	0.6768	0.7016	0.7700	0.6974	0.7605	0.7022	0.7687	0.6396	0.7675	0.6810	0.7503	0.7592	0.7001	0.7287	0.6638	0.7024	0.7315	0.7475	0.7062	0.6741	0.7611	0.7042	0.4691	0.7487	0.7700	0.7308	0.7436	0.7483	0.7206	0.7227	0.7617	0.7623	0.7474	0.7372
1.9320	0.7306	0.7411	0.7589	0.6854	0.6898	0.6255	0.6785	0.7434	0.7447	0.7372	0.7171	0.7126	0.6882	0.7393	0.6727	0.6768	0.7016	0.7700	0.6974	0.7605	0.7022	0.7687	0.6396	0.7675	0.6810	0.7503	0.7592	0.7001	0.7287	0.6638	0.7024	0.7315	0.7475	0.7062	0.6741	0.7611	0.7042	0.4711	0.7487	0.7700	0.7308	0.7436	0.7483	0.7206	0.7227	0.7617	0.7623	0.7474	0.7372
1.9340	0.7338	0.7411	0.7589	0.6854	0.6898	0.6255	0.6785	0.7434	0.7447	0.7373	0.7171	0.7126	0.6882	0.7393	0.6727	0.6768	0.7016	0.7700	0.6974	0.7605	0.7022	0.7687	0.6396	0.7675	0.6810	0.7503	0.7592	0.7001	0.7287	0.6638	0.7025	0.7316	0.7475	0.7062	0.6741	0.7611	0.7042	0.4731	0.7487	0.7700	0.7308	0.7436	0.7483	0.7206	0.7227	0.7617	0.7623	0.7474	0.7372
1.9360	0.7371	0.7411	0.7589	0.6854	0.6898	0.6255	0.6785	0.7434	0.7447	0.7373	0.7171	0.7126	0.6882	0.7393	0.6727	0.6768	0.7016	0.7700	0.6974	0.7605	0.7022	0.7687	0.6396	0.7676	0.6810	0.7503	0.7592	0.7001	0.7287	0.6638	0.7025	0.7316	0.7475	0.7062	0.6741	0.7611	0.7042	0.4751	0.7487	0.7700	0.7308	0.7437	0.7483	0.7206	0.7227	0.7617	0.7623	0.7474	0.7372
1.9380	0.7404	0.7411	0.7589	0.6854	0.6898	0.6255	0.6785	0.7434	0.7447	0.7373	0.7171	0.7126	0.6882	0.7393	0.6727	0.6768	0.7016	0.7700	0.6974	0.7605	0.7022	0.7687	0.6396	0.7676	0.6810	0.7503	0.7592	0.7002	0.7287	0.6638	0.7025	0.7316	0.7475	0.7062	0.6741	0.7611	0.7042	0.4771	0.7487	0.7701	0.7308	0.7437	0.7484	0.7207	0.7227	0.7617	0.7623	0.7474	0.7372
1.9400	0.7436	0.7411	0.7589	0.6854	0.6898	0.6255	0.6785	0.7434	0.7447	0.7373	0.7171	0.7126	0.6882	0.7393	0.6727	0.6768	0.7016	0.7700	0.6974	0.7605	0.7022	0.7688	0.6396	0.7676	0.6810	0.7503	0.7592	0.7002	0.7287	0.6638	0.7025	0.7316	0.7475	0.7062	0.6741	0.7611	0.7042	0.4791	0.7488	0.7701	0.7308	0.7437	0.7484	0.7207	0.7227	0.7617	0.7623	0.7474	0.7372
1.9420	0.7469	0.7411	0.7589	0.6854	0.6898	0.6255	0.6785	0.7434	0.7447	0.7373	0.7171	0.7126	0.6882	0.7393	0.6727	0.6768	0.7016	0.7700	0.6974	0.7605	0.7022	0.7688	0.6396	0.7676	0.6810	0.7503	0.7592	0.7002	0.7287	0.6638	0.7025	0.7316	0.7475	0.7062	0.6742	0.7611	0.7042	0.4811	0.7488	0.7701	0.7308	0.7437	0.7484	0.7207	0.7227	0.7617	0.7623	0.7474	0.7372
1.9440	0.7502	0.7411	0.7589	0.6854	0.6898	0.6255	0.6785	0.7434	0.7447	0.7373	0.7171	0.7126	0.6882	0.7393	0.6727	0.6768	0.7016	0.7700	0.6974	0.7605	0.7022	0.7688	0.6396	0.7676	0.6810	0.7503	0.7592	0.7002	0.7287	0.6638	0.7025	0.7316	0.7475	0.7062	0.6742	0.7611	0.7042	0.4831	0.7488	0.7701	0.7308	0.7437	0.7484	0.7207	0.7227	0.7617	0.7623	0.7474	0.7372
1.9460	0.7534	0.7411	0.7589	0.6854	0.6898	0.6255	0.6785	0.7434	0.7447	0.7373	0.7171	0.7126	0.6882	0.7393	0.6727	0.6768	0.7016	0.7700	0.6974	0.7605	0.7022	0.7688	0.6396	0.7676	0.6810	0.7503	0.7592	0.7002	0.7287	0.6638	0.7025	0.7316	0.7475	0.7062	0.6742	0.7611	0.7042	0.4851	0.7488	0.7701	0.7308	0.7437	0.7484	0.7207	0.7227	0.7617	0.7623	0.7474	0.7372
1.9480	0.7567	0.7411	0.7589	0.6854	0.6898	0.6255	0.6785	0.7434	0.7447	0.7373	0.7171	0.7126	0.6882	0.7393	0.6727	0.6768	0.7016	0.7700	0.6974	0.7605	0.7022	0.7688	0.6396	0.7676	0.6810	0.7503	0.7592	0.7002	0.7287	0.6638	0.7025	0.7316	0.7475	0.7062	0.6742	0.7611	0.7042	0.4870	0.7488	0.7701	0.7308	0.7437	0.7484	0.7207	0.7227	0.7617	0.7623	0.7474	0.7372
1.9500	0.7581	0.7411	0.7589	0.6854	0.6899	0.6255	0.6785	0.7434	0.7447	0.7373	0.7171	0.7126	0.6882	0.7393	0.6727	0.6768	0.7016	0.7700	0.6974	0.7605	0.7022	0.7688	0.6396	0.7676	0.6810	0.7503	0.7592	0.7002	0.7287	0.6638	0.7025	0.7316	0.7475	0.7062	0.6742	0.7611	0.7042	0.4890	0.7488	0.7701	0.7308	0.7437	0.7484	0.7207	0.7227	0.7617	0.7623	0.7474	0.7372
1.9520	0.7594	0.7411	0.7589	0.6854	0.6899	0.6255	0.6785	0.7434	0.7447	0.7373	0.7171	0.7126	0.6882	0.7393	0.6727	0.6768	0.7016	0.7700	0.6974	0.7605	0.7022	0.7688	0.6396	0.7676	0.6810	0.7503	0.7592	0.7002	0.7287	0.6638	0.7025	0.7316	0.7475	0.7063	0.6742	0.7611	0.7042	0.4909	0.7488	0.7701	0.7308	0.7437	0.7484	0.7207	0.7227	0.7617	0.7623	0.7474	0.7372
1.9540	0.7608	0.7411	0.7589	0.6854	0.6899	0.6255	0.6785	0.7434	0.7447	0.7373	0.7171	0.7126	0.6882	0.7393	0.6727	0.6768	0.7016	0.7700	0.6974	0.7605	0.7022	0.7688	0.6396	0.7676	0.6810	0.7503	0.7592	0.7002	0.7287	0.6638	0.7025	0.7316	0.7475	0.7063	0.6742	0.7611	0.7042	0.4928	0.7488	0.7701	0.7308	0.7437	0.7484	0.7207	0.7227	0.7617	0.7624	0.7474	0.7372
1.9560	0.7622	0.7412	0.7589	0.6854	0.6899	0.6255	0.6785	0.7434	0.7447	0.7373	0.7172	0.7126	0.6882	0.7393	0.6727	0.6768	0.7016	0.7700	0.6974	0.7605	0.7022	0.7688	0.6396	0.7676	0.6810	0.7503	0.7592	0.7002	0.7287	0.6638	0.7025	0.7316	0.7475	0.7063	0.6742	0.7611	0.7042	0.4947	0.7488	0.7701	0.7308	0.7437	0.7484	0.7207	0.7227	0.7617	0.7624	0.7474	0.7372
1.9580	0.7636	0.7412	0.7589	0.6854	0.6899	0.6255	0.6785	0.7434	0.7447	0.7373	0.7172	0.7126	0.6882	0.7393	0.6727	0.6768	0.7016	0.7700	0.6974	0.7605	0.7022	0.7688	0.6396	0.7676	0.6810	0.7503	0.7592	0.7002	0.7287	0.6638	0.7025	0.7316	0.7475	0.7063	0.6742	0.7611	0.7042	0.4965	0.7488	0.7701	0.7308	0.7437	0.7484	0.7207	0.7227	0.7617	0.7624	0.7474	0.7372
1.9600	0.7649	0.7412	0.7589	0.6854	0.6899	0.6255	0.6785	0.7434	0.7447	0.7373	0.7172	0.7126	0.6882	0.7393	0.6727	0.6768	0.7016	0.7700	0.6974	0.7605	0.7022	0.7688	0.6396	0.7676	0.6810	0.7503	0.7592	0.7002	0.7287	0.6638	0.7025	0.7316	0.7475	0.7063	0.6742	0.7611	0.7042	0.4984	0.7488	0.7701	0.7308	0.7437	0.7484	0.7207	0.7227	0.7617	0.7624	0.7474	0.7372
1.9620	0.7663	0.7412	0.7589	0.6854	0.6899	0.6255	0.6785	0.7434	0.7447	0.7373	0.7172	0.7126	0.6882	0.7393	0.6727	0.6768	0.7016	0.7700	0.6974	0.7605	0.7022	0.7688	0.6396	0.7676	0.6810	0.7503	0.7592	0.7002	0.7287	0.6638	0.7025	0.7316	0.7475	0.7063	0.6742	0.7611	0.7042	0.5002	0.7488	0.7701	0.7308	0.7437	0.7484	0.7207	0.7227	0.7617	0.7624	0.7474	0.7372
1.9640	0.7677	0.7412	0.7589	0.6854	0.6899	0.6255	0.6785	0.7434	0.7448	0.7373	0.7172	0.7126	0.6882	0.7393	0.6727	0.6768	0.7016	0.7700	0.6974	0.7605	0.7022	0.7688	0.6396	0.7676	0.6810	0.7503	0.7592	0.7002	0.7288	0.6638	0.7025	0.7316	0.7475	0.7063	0.6742	0.7611	0.7043	0.5020	0.7488	0.7701	0.7308	0.7437	0.7484	0.7207	0.7227	0.7618	0.7624	0.7474	0.7372
1.9660	0.7691	0.7412	0.7589	0.6854	0.6899	0.6255	0.6785	0.7434	0.7448	0.7373	0.7172	0.7127	0.6882	0.7393	0.6727	0.6768	0.7016	0.7700	0.6974	0.7605	0.7022	0.7688	0.6396	0.7676	0.6810	0.7503	0.7592	0.7002	0.7288	0.6638	0.7025	0.7316	0.7475	0.7063	0.6742	0.7611	0.7043	0.5038	0.7488	0.7701	0.7308	0.7437	0.7484	0.7207	0.7227	0.7618	0.7624	0.7474	0.7372
1.9680	0.7705	0.7412	0.7589	0.6854	0.6899	0.6255	0.6785	0.7434	0.7448	0.7373	0.7172	0.7127	0.6882	0.7393	0.6727	0.6768	0.7016	0.7701	0.6974	0.7605	0.7022	0.7688	0.6396	0.7676	0.6810	0.7503	0.7592	0.7002	0.7288	0.6638	0.7025	0.7316	0.7475	0.7063	0.6742	0.7611	0.7043	0.5055	0.7488	0.7701	0.7308	0.7437	0.7484	0.7207	0.7227	0.7618	0.7624	0.7474	0.7372
1.9700	0.7727	0.7412	0.7589	0.6854	0.6899	0.6255	0.6785	0.7434	0.7448	0.7373	0.7172	0.7127	0.6882	0.7393	0.6727	0.6768	0.7016	0.7701	0.6975	0.7605	0.7022	0.7688	0.6396	0.7676	0.6810	0.7503	0.7592	0.7002	0.7288	0.6638	0.7025	0.7316	0.7475	0.7063	0.6742	0.7611	0.7043	0.5073	0.7488	0.7701	0.7308	0.7437	0.7484	0.7207	0.7227	0.7618	0.7624	0.7474	0.7373
1.9720	0.7739	0.7412	0.7589	0.6854	0.6899	0.6255	0.6785	0.7434	0.7448	0.7373	0.7172	0.7127	0.6882	0.7393	0.6727	0.6768	0.7016	0.7701	0.6975	0.7605	0.7022	0.7688	0.6396	0.7676	0.6810	0.7503	0.7592	0.7002	0.7288	0.6638	0.7025	0.7316	0.7475	0.7063	0.6742	0.7611	0.7043	0.5090	0.7488	0.7701	0.7308	0.7437	0.7484	0.7207	0.7227	0.7618	0.7624	0.7474	0.7373
1.9740	0.7752	0.7412	0.7589	0.6854	0.6899	0.6255	0.6785	0.7434	0.7448	0.7373	0.7172	0.7127	0.6882	0.7393	0.6727	0.6768	0.7016	0.7701	0.6975	0.7605	0.7022	0.7688	0.6396	0.7676	0.6810	0.7503	0.7593	0.7002	0.7288	0.6638	0.7025	0.7316	0.7475	0.7063	0.6742	0.7611	0.7043	0.5107	0.7488	0.7701	0.7308	0.7437	0.7484	0.7207	0.7227	0.7618	0.7624	0.7474	0.7373
1.9760	0.7765	0.7412	0.7590	0.6854	0.6899	0.6255	0.6785	0.7434	0.7448	0.7373	0.7172	0.7127	0.6882	0.7393	0.6727	0.6768	0.7016	0.7701	0.6975	0.7606	0.7022	0.7688	0.6396	0.7676	0.6810	0.7503	0.7593	0.7002	0.7288	0.6638	0.7025	0.7316	0.7475	0.7063	0.6742	0.7611	0.7043	0.5123	0.7488	0.7701	0.7308	0.7437	0.7484	0.7207	0.7227	0.7618	0.7624	0.7474	0.7373
1.9780	0.7773	0.7412	0.7590	0.6854	0.6899	0.6255	0.6786	0.7434	0.7448	0.7373	0.7172	0.7127	0.6882	0.7394	0.6727	0.6768	0.7016	0.7701	0.6975	0.7606	0.7022	0.7688	0.6396	0.7676	0.6810	0.7503	0.7593	0.7002	0.7288	0.6638	0.7025	0.7316	0.7475	0.7063	0.6742	0.7611	0.7043	0.5140	0.7488	0.7701	0.7308	0.7437	0.7484	0.7207	0.7227	0.7618	0.7624	0.7474	0.7373
1.9800	0.7779	0.7412	0.7590	0.6854	0.6899	0.6255	0.6786	0.7434	0.7448	0.7373	0.7172	0.7127	0.6882	0.7394	0.6727	0.6768	0.7016	0.7701	0.6975	0.7606	0.7022	0.7688	0.6396	0.7676	0.6810	0.7503	0.7593	0.7002	0.7288	0.6638	0.7025	0.7316	0.7475	0.7063	0.6742	0.7611	0.7043	0.5156	0.7488	0.7701	0.7308	0.7437	0.7484	0.7207	0.7227	0.7618	0.7624	0.7474	0.7373
1.9820	0.7785	0.7412	0.7590	0.6854	0.6899	0.6255	0.6786	0.7434	0.7448	0.7373	0.7172	0.7127	0.6882	0.7394	0.6727	0.6768	0.7016	0.7701	0.6975	0.7606	0.7022	0.7688	0.6396	0.7676	0.6810	0.7503	0.7593	0.7002	0.7288	0.6639	0.7025	0.7316	0.7475	0.7063	0.6742	0.7611	0.7043	0.5172	0.7488	0.7701	0.7308	0.7437	0.7484	0.7207	0.7227	0.7618	0.7624	0.7474	0.7373
1.9840	0.7791	0.7412	0.7590	0.6855	0.6899	0.6256	0.6786	0.7435	0.7448	0.7373	0.7172	0.7127	0.6882	0.7394	0.6727	0.6769	0.7016	0.7701	0.6975	0.7606	0.7022	0.7689	0.6396	0.7676	0.6810	0.7503	0.7593	0.7002	0.7288	0.6639	0.7025	0.7316	0.7475	0.7063	0.6742	0.7611	0.7043	0.5187	0.7488	0.7702	0.7308	0.7437	0.7484	0.7207	0.7227	0.7618	0.7624	0.7474	0.7373
1.9860	0.7810	0.7412	0.7590	0.6855	0.6899	0.6256	0.6786	0.7435	0.7448	0.7373	0.7172	0.7127	0.6882	0.7394	0.6727	0.6769	0.7016	0.7701	0.6975	0.7606	0.7022	0.7689	0.6396	0.7676	0.6810	0.7503	0.7593	0.7002	0.7288	0.6639	0.7025	0.7316	0.7475	0.7063	0.6742	0.7612	0.7043	0.5203	0.7488	0.7702	0.7308	0.7437	0.7484	0.7207	0.7227	0.7618	0.7624	0.7474	0.7373
1.9880	0.7808	0.7412	0.7590	0.6855	0.6899	0.6256	0.6786	0.7435	0.7448	0.7373	0.7172	0.7127	0.6882	0.7394	0.6727	0.6769	0.7016	0.7701	0.6975	0.7606	0.7022	0.7689	0.6396	0.7677	0.6810	0.7503	0.7593	0.7002	0.7288	0.6639	0.7025	0.7316	0.7475	0.7063	0.6742	0.7612	0.7043	0.5218	0.7488	0.7702	0.7309	0.7437	0.7484	0.7207	0.7227	0.7618	0.7624	0.7474	0.7373
1.9900	0.7805	0.7412	0.7590	0.6855	0.6899	0.6256	0.6786	0.7435	0.7448	0.7373	0.7172	0.7127	0.6882	0.7394	0.6727	0.6769	0.7016	0.7701	0.6975	0.7606	0.7022	0.7689	0.6396	0.7677	0.6810	0.7504	0.7593	0.7002	0.7288	0.6639	0.7025	0.7316	0.7476	0.7063	0.6742	0.7612	0.7043	0.5232	0.7488	0.7702	0.7309	0.7437	0.7484	0.7207	0.7227	0.7618	0.7624	0.7475	0.7373
1.9920	0.7803	0.7412	0.7590	0.6855	0.6899	0.6256	0.6786	0.7435	0.7448	0.7373	0.7172	0.7127	0.6882	0.7394	0.6727	0.6769	0.7016	0.7701	0.6975	0.7606	0.7022	0.7689	0.6396	0.7677	0.6810	0.7504	0.7593	0.7002	0.7288	0.6639	0.7025	0.7316	0.7476	0.7063	0.6742	0.7612	0.7043	0.5247	0.7488	0.7702	0.7309	0.7437	0.7484	0.7207	0.7227	0.7618	0.7624	0.7475	0.7373
1.9940	0.7801	0.7412	0.7590	0.6855	0.6899	0.6256	0.6786	0.7435	0.7448	0.7373	0.7172	0.7127	0.6882	0.7394	0.6727	0.6769	0.7017	0.7701	0.6975	0.7606	0.7022	0.7689	0.6396	0.7677	0.6810	0.7504	0.7593	0.7002	0.7288	0.6639	0.7025	0.7316	0.7476	0.7063	0.6742	0.7612	0.7043	0.5261	0.7488	0.7702	0.7309	0.7437	0.7484	0.7207	0.7227	0.7618	0.7624	0.7475	0.7373
1.9960	0.7797	0.7412	0.7590	0.6855	0.6899	0.6256	0.6786	0.7435	0.7448	0.7373	0.7172	0.7127	0.6882	0.7394	0.6727	0.6769	0.7017	0.7701	0.6975	0.7606	0.7022	0.7689	0.6396	0.7677	0.6810	0.7504	0.7593	0.7002	0.7288	0.6639	0.7025	0.7316	0.7476	0.7063	0.6742	0.7612	0.7043	0.5275	0.7488	0.7702	0.7309	0.7437	0.7484	0.7207	0.7227	0.7618	0.7624	0.7475	0.7373
1.9980	0.7799	0.7412	0.7590	0.6855	0.6899	0.6256	0.6786	0.7435	0.7448	0.7373	0.7172	0.7127	0.6882	0.7394	0.6727	0.6769	0.7017	0.7701	0.6975	0.7606	0.7022	0.7689	0.6396	0.7677	0.6810	0.7504	0.7593	0.7002	0.7288	0.6639	0.7025	0.7316	0.7476	0.7063	0.6742	0.7612	0.7043	0.5289	0.7488	0.7702	0.7309	0.7437	0.7484	0.7207	0.7227	0.7618	0.7624	0.7475	0.7373
2.0000	0.7802	0.7412	0.7590	0.6855	0.6899	0.6256	0.6786	0.7435	0.7448	0.7373	0.7172	0.7127	0.6882	0.7394	0.6727	0.6769	0.7017	0.7701	0.6975	0.7606	0.7022	0.7689	0.6396	0.7677	0.6810	0.7504	0.7593	0.7002	0.7288	0.6639	0.7025	0.7316	0.7476	0.7063	0.6742	0.7612	0.7043	0.5302	0.7488	0.7702	0.7309	0.7437	0.7485	0.7207	0.7227	0.7618	0.7624	0.7475	0.7373
2.0020	0.7804	0.7412	0.7590	0.6855	0.6899	0.6256	0.6786	0.7435	0.7448	0.7373	0.7172	0.7127	0.6882	0.7394	0.6727	0.6769	0.7017	0.7701	0.6975	0.7606	0.7022	0.7689	0.6396	0.7677	0.6810	0.7504	0.7593	0.7002	0.7288	0.6639	0.7025	0.7316	0.7476	0.7063	0.6742	0.7612	0.7043	0.5315	0.7488	0.7702	0.7309	0.7437	0.7485	0.7207	0.7227	0.7618	0.7624	0.7475	0.7373
2.0040	0.7807	0.7412	0.7590	0.6855	0.6899	0.6256	0.6786	0.7435	0.7448	0.7373	0.7172	0.7127	0.6882	0.7394	0.6727	0.6769	0.7017	0.7701	0.6975	0.7606	0.7022	0.7689	0.6396	0.7677	0.6810	0.7504	0.7593	0.7002	0.7288	0.6639	0.7025	0.7316	0.7476	0.7063	0.6742	0.7612	0.7043	0.5328	0.7488	0.7702	0.7309	0.7437	0.7485	0.7207	0.7228	0.7618	0.7625	0.7475	0.7373
2.0060	0.7809	0.7412	0.7590	0.6855	0.6899	0.6256	0.6786	0.7435	0.7448	0.7374	0.7172	0.7127	0.6882	0.7394	0.6727	0.6769	0.7017	0.7701	0.6975	0.7606	0.7023	0.7689	0.6396	0.7677	0.6810	0.7504	0.7593	0.7002	0.7288	0.6639	0.7025	0.7316	0.7476	0.7063	0.6742	0.7612	0.7043	0.5341	0.7488	0.7702	0.7309	0.7437	0.7485	0.7207	0.7228	0.7618	0.7625	0.7475	0.7373
2.0080	0.7812	0.7412	0.7590	0.6855	0.6899	0.6256	0.6786	0.7435	0.7448	0.7374	0.7172	0.7127	0.6882	0.7394	0.6727	0.6769	0.7017	0.7701	0.6975	0.7606	0.7023	0.7689	0.6396	0.7677	0.6810	0.7504	0.7593	0.7002	0.7288	0.6639	0.7025	0.7316	0.7476	0.7063	0.6742	0.7612	0.7043	0.5353	0.7489	0.7702	0.7309	0.7438	0.7485	0.7207	0.7228	0.7618	0.7625	0.7475	0.7373
2.0100	0.7815	0.7412	0.7590	0.6855	0.6899	0.6256	0.6786	0.7435	0.7448	0.7374	0.7172	0.7127	0.6882	0.7394	0.6727	0.6769	0.7017	0.7701	0.6975	0.7606	0.7023	0.7689	0.6396	0.7677	0.6810	0.7504	0.7593	0.7002	0.7288	0.6639	0.7025	0.7316	0.7476	0.7063	0.6742	0.7612	0.7043	0.5365	0.7489	0.7702	0.7309	0.7438	0.7485	0.7207	0.7228	0.7618	0.7625	0.7475	0.7373
2.0120	0.7817	0.7412	0.7590	0.6855	0.6899	0.6256	0.6786	0.7435	0.7448	0.7374	0.7172	0.7127	0.6882	0.7394	0.6727	0.6769	0.7017	0.7701	0.6975	0.7606	0.7023	0.7689	0.6396	0.7677	0.6810	0.7504	0.7593	0.7002	0.7288	0.6639	0.7025	0.7316	0.7476	0.7063	0.6742	0.7612	0.7043	0.5377	0.7489	0.7702	0.7309	0.7438	0.7485	0.7207	0.7228	0.7618	0.7625	0.7475	0.7373
2.0140	0.7820	0.7412	0.7590	0.6855	0.6899	0.6256	0.6786	0.7435	0.7448	0.7374	0.7172	0.7127	0.6882	0.7394	0.6727	0.6769	0.7017	0.7701	0.6975	0.7606	0.7023	0.7689	0.6396	0.7677	0.6810	0.7504	0.7593	0.7002	0.7288	0.6639	0.7025	0.7316	0.7476	0.7063	0.6742	0.7612	0.7043	0.5388	0.7489	0.7702	0.7309	0.7438	0.7485	0.7207	0.7228	0.7619	0.7625	0.7475	0.7373
2.0160	0.7822	0.7412	0.7590	0.6855	0.6899	0.6256	0.6786	0.7435	0.7448	0.7374	0.7172	0.7127	0.6882	0.7394	0.6727	0.6769	0.7017	0.7701	0.6975	0.7606	0.7023	0.7689	0.6396	0.7677	0.6810	0.7504	0.7593	0.7002	0.7288	0.6639	0.7025	0.7316	0.7476	0.7063	0.6742	0.7612	0.7043	0.5399	0.7489	0.7702	0.7309	0.7438	0.7485	0.7207	0.7228	0.7619	0.7625	0.7475	0.7373
2.0180	0.7825	0.7412	0.7590	0.6855	0.6899	0.6256	0.6786	0.7435	0.7448	0.7374	0.7172	0.7127	0.6882	0.7394	0.6728	0.6769	0.7017	0.7702	0.6975	0.7606	0.7023	0.7689	0.6396	0.7677	0.6810	0.7504	0.7593	0.7002	0.7288	0.6639	0.7025	0.7316	0.7476	0.7063	0.6742	0.7612	0.7043	0.5410	0.7489	0.7702	0.7309	0.7438	0.7485	0.7207	0.7228	0.7619	0.7625	0.7475	0.7373
2.0200	0.7827	0.7412	0.7590	0.6855	0.6899	0.6256	0.6786	0.7435	0.7448	0.7374	0.7172	0.7127	0.6882	0.7394	0.6728	0.6769	0.7017	0.7702	0.6975	0.7606	0.7023	0.7689	0.6397	0.7677	0.6810	0.7504	0.7593	0.7002	0.7288	0.6639	0.7025	0.7316	0.7476	0.7063	0.6742	0.7612	0.7043	0.5421	0.7489	0.7702	0.7309	0.7438	0.7485	0.7207	0.7228	0.7619	0.7625	0.7475	0.7373
2.0220	0.7830	0.7412	0.7590	0.6855	0.6899	0.6256	0.6786	0.7435	0.7448	0.7374	0.7172	0.7127	0.6882	0.7394	0.6728	0.6769	0.7017	0.7702	0.6975	0.7606	0.7023	0.7689	0.6397	0.7677	0.6810	0.7504	0.7593	0.7002	0.7288	0.6639	0.7025	0.7316	0.7476	0.7063	0.6742	0.7612	0.7043	0.5431	0.7489	0.7702	0.7309	0.7438	0.7485	0.7208	0.7228	0.7619	0.7625	0.7475	0.7373
2.0240	0.7832	0.7412	0.7590	0.6855	0.6899	0.6256	0.6786	0.7435	0.7448	0.7374	0.7172	0.7127	0.6883	0.7394	0.6728	0.6769	0.7017	0.7702	0.6975	0.7606	0.7023	0.7689	0.6397	0.7677	0.6810	0.7504	0.7593	0.7002	0.7288	0.6639	0.7025	0.7317	0.7476	0.7063	0.6742	0.7612	0.7043	0.5441	0.7489	0.7702	0.7309	0.7438	0.7485	0.7208	0.7228	0.7619	0.7625	0.7475	0.7373
2.0260	0.7835	0.7412	0.7590	0.6855	0.6899	0.6256	0.6786	0.7435	0.7449	0.7374	0.7172	0.7127	0.6883	0.7394	0.6728	0.6769	0.7017	0.7702	0.6975	0.7606	0.7023	0.7689	0.6397	0.7677	0.6810	0.7504	0.7593	0.7002	0.7288	0.6639	0.7025	0.7317	0.7476	0.7063	0.6742	0.7612	0.7043	0.5451	0.7489	0.7702	0.7309	0.7438	0.7485	0.7208	0.7228	0.7619	0.7625	0.7475	0.7373
2.0280	0.7834	0.7412	0.7590	0.6855	0.6899	0.6256	0.6786	0.7435	0.7448	0.7374	0.7172	0.7127	0.6882	0.7394	0.6728	0.6769	0.7017	0.7702	0.6975	0.7606	0.7023	0.7690	0.6396	0.7677	0.6810	0.7504	0.7593	0.7002	0.7288	0.6639	0.7025	0.7317	0.7476	0.7063	0.6742	0.7612	0.7043	0.5460	0.7489	0.7702	0.7309	0.7438	0.7485	0.7208	0.7228	0.7619	0.7625	0.7475	0.7373
2.0300	0.7824	0.7412	0.7590	0.6854	0.6899	0.6254	0.6785	0.7435	0.7448	0.7373	0.7172	0.7126	0.6882	0.7394	0.6727	0.6768	0.7016	0.7701	0.6975	0.7606	0.7022	0.7689	0.6396	0.7676	0.6810	0.7504	0.7593	0.7002	0.7288	0.6638	0.7025	0.7316	0.7475	0.7063	0.6742	0.7612	0.7043	0.5469	0.7488	0.7702	0.7308	0.7437	0.7484	0.7207	0.7227	0.7618	0.7624	0.7475	0.7373
2.0320	0.7814	0.7410	0.7588	0.6852	0.6897	0.6250	0.6783	0.7432	0.7446	0.7371	0.7169	0.7123	0.6879	0.7391	0.6724	0.6765	0.7014	0.7699	0.6972	0.7605	0.7019	0.7689	0.6393	0.7673	0.6806	0.7503	0.7590	0.7000	0.7286	0.6636	0.7022	0.7314	0.7473	0.7061	0.6739	0.7610	0.7041	0.5475	0.7487	0.7699	0.7306	0.7434	0.7482	0.7205	0.7224	0.7617	0.7622	0.7473	0.7371
2.0340	0.7804	0.7404	0.7583	0.6844	0.6892	0.6237	0.6776	0.7426	0.7440	0.7364	0.7163	0.7115	0.6873	0.7384	0.6716	0.6758	0.7009	0.7693	0.6967	0.7601	0.7012	0.7687	0.6384	0.7664	0.6798	0.7500	0.7583	0.6995	0.7280	0.6630	0.7014	0.7310	0.7467	0.7055	0.6732	0.7605	0.7035	0.5477	0.7483	0.7693	0.7299	0.7427	0.7475	0.7200	0.7217	0.7612	0.7617	0.7469	0.7366
2.0360	0.7794	0.7392	0.7572	0.6830	0.6881	0.6212	0.6763	0.7414	0.7428	0.7352	0.7149	0.7097	0.6859	0.7371	0.6699	0.6742	0.6998	0.7681	0.6956	0.7592	0.6998	0.7682	0.6368	0.7648	0.6782	0.7493	0.7569	0.6985	0.7270	0.6619	0.6998	0.7301	0.7454	0.7044	0.6719	0.7596	0.7024	0.5470	0.7476	0.7681	0.7285	0.7413	0.7463	0.7190	0.7203	0.7604	0.7606	0.7460	0.7356
2.0380	0.7784	0.7372	0.7554	0.6806	0.6863	0.6171	0.6739	0.7393	0.7409	0.7330	0.7127	0.7068	0.6836	0.7348	0.6672	0.6716	0.6980	0.7661	0.6936	0.7578	0.6973	0.7674	0.6340	0.7622	0.6755	0.7482	0.7545	0.6966	0.7251	0.6598	0.6970	0.7285	0.7432	0.7024	0.6695	0.7579	0.7005	0.5453	0.7462	0.7661	0.7261	0.7389	0.7441	0.7173	0.7180	0.7589	0.7587	0.7445	0.7338
2.0400	0.7774	0.7342	0.7527	0.6769	0.6836	0.6110	0.6703	0.7362	0.7379	0.7298	0.7094	0.7025	0.6801	0.7315	0.6630	0.6676	0.6952	0.7633	0.6907	0.7556	0.6936	0.7662	0.6298	0.7585	0.6714	0.7464	0.7511	0.6938	0.7222	0.6567	0.6928	0.7260	0.7399	0.6994	0.6659	0.7553	0.6977	0.5424	0.7442	0.7632	0.7226	0.7353	0.7408	0.7146	0.7144	0.7566	0.7560	0.7423	0.7311
2.0420	0.7764	0.7300	0.7489	0.6717	0.6797	0.6027	0.6653	0.7318	0.7339	0.7253	0.7049	0.6965	0.6753	0.7269	0.6573	0.6621	0.6912	0.7595	0.6866	0.7526	0.6884	0.7645	0.6240	0.7535	0.6657	0.7439	0.7465	0.6899	0.7182	0.6523	0.6869	0.7226	0.7355	0.6952	0.6609	0.7518	0.6938	0.5379	0.7413	0.7593	0.7178	0.7303	0.7363	0.7108	0.7094	0.7535	0.7523	0.7391	0.7272
2.0440	0.7754	0.7246	0.7440	0.6650	0.6746	0.5922	0.6587	0.7261	0.7287	0.7194	0.6990	0.6889	0.6690	0.7210	0.6500	0.6549	0.6859	0.7546	0.6813	0.7486	0.6816	0.7621	0.6166	0.7472	0.6584	0.7405	0.7407	0.6846	0.7130	0.6466	0.6792	0.7180	0.7297	0.6896	0.6543	0.7471	0.6887	0.5319	0.7375	0.7544	0.7117	0.7239	0.7306	0.7059	0.7030	0.7494	0.7475	0.7349	0.7222
2.0460	0.7744	0.7180	0.7380	0.6567	0.6682	0.5795	0.6506	0.7191	0.7223	0.7121	0.6917	0.6794	0.6613	0.7137	0.6409	0.6460	0.6793	0.7487	0.6747	0.7435	0.6732	0.7591	0.6074	0.7397	0.6494	0.7362	0.7335	0.6780	0.7064	0.6394	0.6699	0.7123	0.7227	0.6827	0.6460	0.7414	0.6823	0.5244	0.7327	0.7484	0.7042	0.7160	0.7235	0.6996	0.6951	0.7443	0.7416	0.7296	0.7160
2.0480	0.7734	0.7102	0.7309	0.6468	0.6606	0.5648	0.6410	0.7107	0.7148	0.7034	0.6830	0.6682	0.6521	0.7052	0.6302	0.6356	0.6714	0.7417	0.6668	0.7374	0.6633	0.7554	0.5966	0.7310	0.6388	0.7310	0.7252	0.6700	0.6986	0.6308	0.6588	0.7055	0.7143	0.6745	0.6362	0.7345	0.6747	0.5154	0.7269	0.7413	0.6952	0.7067	0.7152	0.6921	0.6858	0.7382	0.7346	0.7232	0.7085
2.0500	0.7703	0.7012	0.7227	0.6355	0.6517	0.5481	0.6300	0.7011	0.7062	0.6934	0.6730	0.6555	0.6417	0.6955	0.6180	0.6236	0.6622	0.7338	0.6577	0.7304	0.6519	0.7511	0.5842	0.7211	0.6267	0.7249	0.7157	0.6606	0.6895	0.6209	0.6462	0.6974	0.7048	0.6649	0.6248	0.7266	0.6660	0.5050	0.7201	0.7333	0.6850	0.6962	0.7057	0.6833	0.6749	0.7312	0.7265	0.7157	0.6998
2.0520	0.7653	0.6912	0.7134	0.6228	0.6417	0.5300	0.6177	0.6902	0.6966	0.6821	0.6618	0.6413	0.6301	0.6846	0.6044	0.6102	0.6518	0.7250	0.6476	0.7223	0.6392	0.7460	0.5705	0.7103	0.6132	0.7178	0.7052	0.6499	0.6792	0.6097	0.6323	0.6882	0.6941	0.6542	0.6120	0.7176	0.6562	0.4934	0.7123	0.7243	0.6736	0.6845	0.6951	0.6734	0.6629	0.7233	0.7174	0.7071	0.6901
2.0540	0.7604	0.6803	0.7033	0.6089	0.6306	0.5105	0.6043	0.6782	0.6861	0.6696	0.6495	0.6258	0.6174	0.6729	0.5895	0.5957	0.6403	0.7154	0.6364	0.7134	0.6253	0.7403	0.5554	0.6986	0.5983	0.7099	0.6937	0.6380	0.6679	0.5973	0.6172	0.6780	0.6825	0.6423	0.5979	0.7077	0.6454	0.4807	0.7036	0.7146	0.6611	0.6718	0.6836	0.6623	0.6496	0.7146	0.7074	0.6976	0.6793
2.0560	0.7554	0.6687	0.6923	0.5939	0.6185	0.4899	0.5899	0.6652	0.6749	0.6562	0.6362	0.6091	0.6039	0.6602	0.5736	0.5801	0.6278	0.7051	0.6245	0.7036	0.6104	0.7340	0.5393	0.6862	0.5825	0.7012	0.6815	0.6249	0.6557	0.5840	0.6011	0.6668	0.6700	0.6294	0.5827	0.6970	0.6337	0.4670	0.6941	0.7041	0.6476	0.6581	0.6712	0.6501	0.6353	0.7052	0.6966	0.6872	0.6676
2.0580	0.7485	0.6563	0.6806	0.5781	0.6056	0.4685	0.5748	0.6514	0.6630	0.6418	0.6220	0.5914	0.5896	0.6469	0.5567	0.5636	0.6144	0.6941	0.6118	0.6931	0.5947	0.7270	0.5223	0.6732	0.5656	0.6917	0.6686	0.6109	0.6427	0.5697	0.5843	0.6547	0.6567	0.6158	0.5665	0.6856	0.6213	0.4526	0.6838	0.6930	0.6334	0.6438	0.6582	0.6371	0.6200	0.6952	0.6850	0.6759	0.6551
2.0600	0.7405	0.6435	0.6683	0.5615	0.5919	0.4464	0.5590	0.6369	0.6505	0.6266	0.6071	0.5730	0.5747	0.6330	0.5390	0.5465	0.6002	0.6827	0.5984	0.6820	0.5783	0.7196	0.5045	0.6596	0.5480	0.6816	0.6552	0.5960	0.6290	0.5547	0.5670	0.6418	0.6429	0.6014	0.5495	0.6736	0.6082	0.4376	0.6728	0.6814	0.6184	0.6289	0.6446	0.6232	0.6041	0.6847	0.6729	0.6640	0.6419
2.0620	0.7325	0.6302	0.6554	0.5443	0.5776	0.4240	0.5427	0.6217	0.6376	0.6108	0.5915	0.5539	0.5593	0.6187	0.5207	0.5288	0.5853	0.6708	0.5846	0.6703	0.5614	0.7116	0.4861	0.6457	0.5298	0.6708	0.6413	0.5803	0.6147	0.5391	0.5492	0.6282	0.6285	0.5864	0.5318	0.6610	0.5945	0.4220	0.6612	0.6694	0.6029	0.6135	0.6306	0.6086	0.5875	0.6737	0.6602	0.6514	0.6282
2.0640	0.7245	0.6166	0.6422	0.5266	0.5628	0.4013	0.5262	0.6060	0.6244	0.5945	0.5755	0.5343	0.5436	0.6041	0.5019	0.5106	0.5699	0.6586	0.5704	0.6581	0.5440	0.7031	0.4673	0.6314	0.5111	0.6596	0.6271	0.5639	0.6000	0.5230	0.5311	0.6139	0.6138	0.5710	0.5136	0.6481	0.5803	0.4061	0.6491	0.6570	0.5870	0.5977	0.6162	0.5934	0.5705	0.6624	0.6471	0.6384	0.6139
2.0660	0.7128	0.6028	0.6286	0.5087	0.5476	0.3785	0.5093	0.5900	0.6109	0.5778	0.5590	0.5143	0.5277	0.5892	0.4827	0.4922	0.5541	0.6462	0.5560	0.6456	0.5264	0.6943	0.4481	0.6170	0.4920	0.6479	0.6126	0.5471	0.5850	0.5064	0.5129	0.5992	0.5987	0.5553	0.4951	0.6348	0.5658	0.3899	0.6365	0.6444	0.5708	0.5817	0.6016	0.5777	0.5531	0.6508	0.6336	0.6248	0.5993
2.0680	0.7002	0.5888	0.6148	0.4905	0.5320	0.3558	0.4924	0.5737	0.5972	0.5607	0.5423	0.4941	0.5117	0.5742	0.4634	0.4736	0.5379	0.6335	0.5413	0.6328	0.5086	0.6851	0.4288	0.6025	0.4728	0.6358	0.5980	0.5298	0.5697	0.4896	0.4947	0.5840	0.5835	0.5393	0.4762	0.6213	0.5509	0.3736	0.6235	0.6315	0.5543	0.5656	0.5868	0.5616	0.5355	0.6390	0.6199	0.6110	0.5844
2.0700	0.6875	0.5747	0.6008	0.4722	0.5162	0.3332	0.4754	0.5571	0.5834	0.5435	0.5253	0.4738	0.4956	0.5591	0.4438	0.4550	0.5215	0.6207	0.5265	0.6197	0.4907	0.6756	0.4094	0.5879	0.4534	0.6234	0.5833	0.5121	0.5542	0.4726	0.4765	0.5685	0.5681	0.5232	0.4573	0.6076	0.5359	0.3572	0.6103	0.6186	0.5377	0.5495	0.5720	0.5451	0.5177	0.6271	0.6060	0.5968	0.5693
2.0720	0.6749	0.5607	0.5867	0.4538	0.5003	0.3109	0.4585	0.5405	0.5696	0.5261	0.5083	0.4534	0.4795	0.5440	0.4243	0.4363	0.5050	0.6079	0.5117	0.6065	0.4728	0.6658	0.3899	0.5733	0.4340	0.6108	0.5685	0.4943	0.5386	0.4554	0.4585	0.5527	0.5527	0.5070	0.4383	0.5938	0.5207	0.3409	0.5968	0.6056	0.5210	0.5334	0.5571	0.5285	0.4998	0.6150	0.5920	0.5825	0.5540
2.0740	0.6622	0.5466	0.5726	0.4355	0.4843	0.2890	0.4417	0.5239	0.5558	0.5087	0.4911	0.4331	0.4635	0.5290	0.4047	0.4178	0.4883	0.5951	0.4969	0.5931	0.4550	0.6559	0.3706	0.5588	0.4147	0.5980	0.5538	0.4762	0.5230	0.4382	0.4407	0.5367	0.5373	0.4908	0.4193	0.5800	0.5054	0.3245	0.5831	0.5926	0.5044	0.5173	0.5424	0.5117	0.4820	0.6029	0.5779	0.5680	0.5386
2.0760	0.6474	0.5327	0.5585	0.4173	0.4682	0.2676	0.4250	0.5073	0.5421	0.4913	0.4741	0.4130	0.4476	0.5141	0.3853	0.3994	0.4716	0.5823	0.4821	0.5797	0.4374	0.6457	0.3515	0.5444	0.3955	0.5851	0.5392	0.4581	0.5075	0.4210	0.4232	0.5206	0.5220	0.4747	0.4004	0.5662	0.4901	0.3083	0.5693	0.5796	0.4878	0.5014	0.5277	0.4948	0.4643	0.5909	0.5638	0.5535	0.5232
2.0780	0.6287	0.5189	0.5445	0.3993	0.4523	0.2466	0.4086	0.4908	0.5285	0.4740	0.4571	0.3931	0.4320	0.4994	0.3661	0.3812	0.4550	0.5696	0.4675	0.5663	0.4199	0.6354	0.3325	0.5302	0.3766	0.5721	0.5248	0.4400	0.4920	0.4038	0.4060	0.5044	0.5068	0.4587	0.3818	0.5524	0.4749	0.2923	0.5555	0.5667	0.4714	0.4857	0.5132	0.4780	0.4467	0.5788	0.5498	0.5389	0.5079
2.0800	0.6100	0.5052	0.5306	0.3815	0.4364	0.2263	0.3924	0.4745	0.5151	0.4568	0.4402	0.3735	0.4165	0.4849	0.3472	0.3632	0.4385	0.5569	0.4530	0.5530	0.4027	0.6250	0.3139	0.5161	0.3579	0.5590	0.5105	0.4220	0.4767	0.3868	0.3891	0.4881	0.4918	0.4429	0.3634	0.5388	0.4597	0.2764	0.5416	0.5539	0.4552	0.4703	0.4989	0.4612	0.4294	0.5669	0.5359	0.5244	0.4926
2.0820	0.5913	0.4917	0.5169	0.3641	0.4206	0.2066	0.3766	0.4583	0.5018	0.4399	0.4236	0.3543	0.4014	0.4706	0.3286	0.3456	0.4221	0.5445	0.4387	0.5397	0.3858	0.6145	0.2956	0.5024	0.3395	0.5460	0.4964	0.4041	0.4615	0.3700	0.3727	0.4720	0.4769	0.4273	0.3453	0.5253	0.4446	0.2608	0.5278	0.5413	0.4392	0.4551	0.4848	0.4445	0.4123	0.5550	0.5222	0.5100	0.4775
2.0840	0.5726	0.4785	0.5033	0.3469	0.4051	0.1875	0.3610	0.4424	0.4888	0.4232	0.4072	0.3355	0.3865	0.4566	0.3103	0.3284	0.4059	0.5322	0.4246	0.5266	0.3693	0.6040	0.2777	0.4889	0.3215	0.5330	0.4825	0.3863	0.4466	0.3533	0.3567	0.4559	0.4624	0.4119	0.3276	0.5120	0.4296	0.2455	0.5141	0.5288	0.4234	0.4402	0.4710	0.4279	0.3955	0.5433	0.5086	0.4957	0.4625
2.0860	0.5539	0.4654	0.4899	0.3301	0.3897	0.1692	0.3459	0.4269	0.4759	0.4068	0.3911	0.3171	0.3720	0.4428	0.2924	0.3115	0.3899	0.5201	0.4107	0.5136	0.3531	0.5935	0.2602	0.4756	0.3040	0.5201	0.4689	0.3688	0.4319	0.3370	0.3412	0.4399	0.4481	0.3969	0.3102	0.4989	0.4149	0.2305	0.5004	0.5166	0.4080	0.4256	0.4575	0.4115	0.3790	0.5317	0.4952	0.4815	0.4477
2.0880	0.5352	0.4527	0.4768	0.3137	0.3746	0.1517	0.3311	0.4116	0.4633	0.3908	0.3754	0.2993	0.3578	0.4294	0.2749	0.2951	0.3742	0.5082	0.3971	0.5008	0.3373	0.5830	0.2432	0.4627	0.2869	0.5072	0.4557	0.3516	0.4174	0.3209	0.3262	0.4241	0.4341	0.3821	0.2933	0.4860	0.4003	0.2158	0.4869	0.5046	0.3929	0.4114	0.4443	0.3954	0.3629	0.5204	0.4820	0.4676	0.4331
2.0900	0.5164	0.4402	0.4640	0.2977	0.3598	0.1350	0.3168	0.3967	0.4510	0.3751	0.3599	0.2820	0.3440	0.4163	0.2579	0.2791	0.3588	0.4965	0.3838	0.4882	0.3219	0.5726	0.2267	0.4501	0.2702	0.4946	0.4427	0.3346	0.4033	0.3052	0.3117	0.4084	0.4204	0.3677	0.2769	0.4733	0.3860	0.2015	0.4735	0.4928	0.3782	0.3976	0.4314	0.3796	0.3472	0.5092	0.4691	0.4539	0.4187
2.0920	0.4977	0.4279	0.4514	0.2822	0.3453	0.1191	0.3028	0.3821	0.4390	0.3598	0.3449	0.2653	0.3306	0.4036	0.2414	0.2636	0.3437	0.4851	0.3708	0.4758	0.3070	0.5622	0.2107	0.4379	0.2542	0.4820	0.4300	0.3181	0.3894	0.2898	0.2977	0.3931	0.4070	0.3536	0.2610	0.4610	0.3720	0.1876	0.4604	0.4812	0.3638	0.3841	0.4188	0.3640	0.3319	0.4982	0.4565	0.4404	0.4047
2.0940	0.4790	0.4160	0.4391	0.2671	0.3311	0.1041	0.2894	0.3680	0.4272	0.3449	0.3302	0.2493	0.3175	0.3912	0.2255	0.2485	0.3289	0.4740	0.3582	0.4637	0.2926	0.5520	0.1953	0.4260	0.2386	0.4697	0.4177	0.3019	0.3759	0.2748	0.2843	0.3779	0.3940	0.3399	0.2457	0.4489	0.3582	0.1741	0.4474	0.4700	0.3498	0.3711	0.4066	0.3488	0.3171	0.4874	0.4442	0.4271	0.3909
2.0960	0.4603	0.4044	0.4271	0.2526	0.3172	0.0901	0.2763	0.3542	0.4158	0.3304	0.3159	0.2338	0.3049	0.3791	0.2101	0.2341	0.3145	0.4631	0.3458	0.4518	0.2786	0.5418	0.1805	0.4145	0.2236	0.4576	0.4057	0.2861	0.3627	0.2602	0.2714	0.3631	0.3813	0.3266	0.2309	0.4371	0.3447	0.1610	0.4347	0.4590	0.3362	0.3584	0.3947	0.3340	0.3028	0.4769	0.4322	0.4142	0.3774
2.0980	0.4416	0.3931	0.4155	0.2385	0.3037	0.0769	0.2638	0.3410	0.4046	0.3164	0.3021	0.2191	0.2926	0.3675	0.1952	0.2201	0.3004	0.4525	0.3337	0.4402	0.2651	0.5317	0.1662	0.4033	0.2092	0.4456	0.3940	0.2708	0.3499	0.2460	0.2591	0.3486	0.3690	0.3137	0.2167	0.4256	0.3315	0.1483	0.4223	0.4483	0.3231	0.3462	0.3832	0.3195	0.2889	0.4666	0.4205	0.4015	0.3643
2.1000	0.4229	0.3821	0.4042	0.2250	0.2906	0.0647	0.2517	0.3281	0.3938	0.3029	0.2887	0.2050	0.2808	0.3562	0.1810	0.2067	0.2868	0.4422	0.3220	0.4289	0.2522	0.5218	0.1526	0.3926	0.1954	0.4339	0.3828	0.2559	0.3374	0.2322	0.2474	0.3344	0.3571	0.3012	0.2030	0.4144	0.3187	0.1361	0.4101	0.4378	0.3104	0.3344	0.3721	0.3054	0.2756	0.4566	0.4091	0.3892	0.3514
2.1020	0.4042	0.3714	0.3932	0.2120	0.2778	0.0535	0.2401	0.3158	0.3832	0.2899	0.2758	0.1916	0.2694	0.3452	0.1673	0.1939	0.2736	0.4321	0.3107	0.4179	0.2398	0.5121	0.1396	0.3822	0.1822	0.4225	0.3719	0.2416	0.3252	0.2189	0.2362	0.3205	0.3456	0.2892	0.1900	0.4035	0.3061	0.1244	0.3982	0.4277	0.2981	0.3231	0.3613	0.2918	0.2627	0.4468	0.3981	0.3771	0.3390
2.1040	0.3855	0.3610	0.3826	0.1995	0.2655	0.0432	0.2289	0.3039	0.3730	0.2774	0.2633	0.1789	0.2585	0.3347	0.1543	0.1817	0.2607	0.4224	0.2996	0.4072	0.2279	0.5025	0.1273	0.3721	0.1696	0.4113	0.3613	0.2277	0.3135	0.2060	0.2257	0.3070	0.3345	0.2775	0.1777	0.3930	0.2939	0.1131	0.3865	0.4179	0.2863	0.3121	0.3509	0.2786	0.2504	0.4372	0.3874	0.3654	0.3269
2.1060	0.3668	0.3509	0.3723	0.1876	0.2535	0.0339	0.2183	0.2924	0.3631	0.2654	0.2513	0.1670	0.2480	0.3246	0.1419	0.1700	0.2484	0.4129	0.2890	0.3968	0.2166	0.4931	0.1156	0.3625	0.1577	0.4004	0.3512	0.2144	0.3021	0.1937	0.2157	0.2939	0.3237	0.2663	0.1659	0.3828	0.2821	0.1023	0.3752	0.4084	0.2749	0.3016	0.3409	0.2658	0.2386	0.4279	0.3771	0.3541	0.3152
2.1080	0.3476	0.3412	0.3624	0.1763	0.2420	0.0256	0.2082	0.2815	0.3536	0.2539	0.2398	0.1557	0.2379	0.3148	0.1301	0.1590	0.2364	0.4038	0.2787	0.3867	0.2058	0.4838	0.1046	0.3533	0.1464	0.3897	0.3414	0.2017	0.2912	0.1818	0.2063	0.2811	0.3134	0.2556	0.1549	0.3729	0.2705	0.0920	0.3642	0.3992	0.2640	0.2916	0.3313	0.2536	0.2273	0.4189	0.3671	0.3431	0.3038
2.1100	0.3291	0.3317	0.3528	0.1656	0.2309	0.0183	0.1985	0.2711	0.3443	0.2429	0.2287	0.1452	0.2282	0.3054	0.1190	0.1486	0.2249	0.3949	0.2687	0.3769	0.1956	0.4748	0.0943	0.3444	0.1358	0.3793	0.3319	0.1895	0.2806	0.1704	0.1975	0.2688	0.3035	0.2452	0.1444	0.3633	0.2594	0.0822	0.3535	0.3903	0.2536	0.2820	0.3221	0.2417	0.2166	0.4101	0.3575	0.3325	0.2929
2.1120	0.3107	0.3226	0.3436	0.1554	0.2202	0.0119	0.1894	0.2611	0.3354	0.2325	0.2181	0.1354	0.2190	0.2964	0.1085	0.1388	0.2139	0.3863	0.2591	0.3675	0.1859	0.4660	0.0847	0.3359	0.1258	0.3692	0.3229	0.1779	0.2704	0.1596	0.1893	0.2569	0.2939	0.2354	0.1346	0.3541	0.2486	0.0729	0.3431	0.3817	0.2436	0.2729	0.3132	0.2304	0.2065	0.4016	0.3483	0.3222	0.2823
2.1140	0.2923	0.3138	0.3348	0.1458	0.2099	0.0064	0.1807	0.2517	0.3267	0.2226	0.2079	0.1263	0.2102	0.2878	0.0987	0.1297	0.2033	0.3781	0.2498	0.3583	0.1768	0.4573	0.0757	0.3278	0.1165	0.3594	0.3142	0.1669	0.2606	0.1492	0.1817	0.2454	0.2848	0.2260	0.1255	0.3452	0.2381	0.0640	0.3331	0.3735	0.2341	0.2642	0.3048	0.2196	0.1969	0.3934	0.3394	0.3123	0.2721
2.1160	0.2738	0.3053	0.3263	0.1368	0.2001	0.0020	0.1726	0.2427	0.3184	0.2133	0.1983	0.1179	0.2019	0.2796	0.0895	0.1212	0.1933	0.3701	0.2409	0.3495	0.1682	0.4489	0.0675	0.3200	0.1079	0.3498	0.3058	0.1565	0.2512	0.1394	0.1746	0.2344	0.2760	0.2170	0.1170	0.3367	0.2280	0.0557	0.3234	0.3655	0.2251	0.2559	0.2967	0.2092	0.1878	0.3854	0.3309	0.3027	0.2623
2.1180	0.2554	0.2972	0.3182	0.1284	0.1906	-0.0016	0.1649	0.2342	0.3105	0.2045	0.1890	0.1102	0.1940	0.2718	0.0809	0.1133	0.1836	0.3624	0.2324	0.3410	0.1603	0.4408	0.0599	0.3127	0.0999	0.3406	0.2978	0.1468	0.2422	0.1301	0.1681	0.2238	0.2677	0.2085	0.1092	0.3285	0.2182	0.0478	0.3140	0.3579	0.2166	0.2481	0.2890	0.1994	0.1793	0.3777	0.3228	0.2936	0.2530
2.1200	0.2369	0.2893	0.3104	0.1206	0.1817	-0.0043	0.1578	0.2262	0.3028	0.1963	0.1803	0.1032	0.1865	0.2643	0.0730	0.1061	0.1745	0.3550	0.2242	0.3328	0.1528	0.4328	0.0531	0.3056	0.0925	0.3316	0.2902	0.1376	0.2336	0.1213	0.1622	0.2136	0.2597	0.2005	0.1020	0.3206	0.2088	0.0405	0.3050	0.3505	0.2085	0.2407	0.2816	0.1900	0.1714	0.3702	0.3150	0.2848	0.2440
2.1220	0.2185	0.2817	0.3030	0.1133	0.1731	-0.0062	0.1510	0.2187	0.2954	0.1885	0.1720	0.0968	0.1794	0.2572	0.0656	0.0995	0.1659	0.3479	0.2163	0.3249	0.1460	0.4250	0.0468	0.2989	0.0858	0.3230	0.2829	0.1291	0.2254	0.1130	0.1567	0.2039	0.2521	0.1929	0.0954	0.3131	0.1997	0.0336	0.2962	0.3434	0.2009	0.2337	0.2746	0.1812	0.1640	0.3630	0.3076	0.2764	0.2354
2.1240	0.2000	0.2745	0.2959	0.1066	0.1650	-0.0072	0.1448	0.2117	0.2883	0.1813	0.1641	0.0910	0.1727	0.2505	0.0589	0.0935	0.1577	0.3411	0.2088	0.3174	0.1397	0.4175	0.0413	0.2925	0.0798	0.3147	0.2759	0.1211	0.2176	0.1052	0.1518	0.1947	0.2449	0.1857	0.0894	0.3059	0.1910	0.0272	0.2879	0.3367	0.1937	0.2272	0.2680	0.1728	0.1571	0.3560	0.3005	0.2683	0.2272
2.1260	0.1816	0.2675	0.2891	0.1004	0.1573	-0.0075	0.1390	0.2051	0.2816	0.1746	0.1566	0.0858	0.1664	0.2442	0.0527	0.0881	0.1501	0.3345	0.2016	0.3101	0.1339	0.4102	0.0364	0.2865	0.0743	0.3066	0.2693	0.1138	0.2101	0.0980	0.1473	0.1859	0.2381	0.1790	0.0841	0.2990	0.1826	0.0212	0.2798	0.3302	0.1870	0.2210	0.2617	0.1650	0.1508	0.3493	0.2938	0.2606	0.2195
2.1280	0.1632	0.2609	0.2827	0.0948	0.1501	-0.0070	0.1336	0.1989	0.2751	0.1685	0.1496	0.0812	0.1606	0.2382	0.0472	0.0833	0.1429	0.3282	0.1948	0.3031	0.1286	0.4032	0.0321	0.2808	0.0695	0.2988	0.2630	0.1071	0.2031	0.0912	0.1432	0.1776	0.2316	0.1727	0.0793	0.2924	0.1746	0.0158	0.2721	0.3240	0.1807	0.2153	0.2558	0.1576	0.1450	0.3429	0.2874	0.2533	0.2121
2.1300	0.1459	0.2545	0.2767	0.0897	0.1432	-0.0060	0.1287	0.1932	0.2689	0.1628	0.1430	0.0772	0.1551	0.2325	0.0421	0.0790	0.1362	0.3222	0.1882	0.2964	0.1238	0.3963	0.0284	0.2753	0.0652	0.2914	0.2569	0.1009	0.1965	0.0850	0.1396	0.1697	0.2255	0.1669	0.0750	0.2861	0.1669	0.0108	0.2647	0.3181	0.1748	0.2099	0.2502	0.1508	0.1396	0.3366	0.2814	0.2464	0.2051
2.1320	0.1298	0.2484	0.2709	0.0852	0.1368	-0.0043	0.1242	0.1879	0.2630	0.1576	0.1367	0.0737	0.1499	0.2272	0.0377	0.0754	0.1300	0.3165	0.1820	0.2900	0.1196	0.3897	0.0253	0.2702	0.0615	0.2842	0.2512	0.0954	0.1902	0.0792	0.1364	0.1623	0.2197	0.1615	0.0713	0.2802	0.1595	0.0062	0.2577	0.3125	0.1694	0.2049	0.2449	0.1444	0.1348	0.3306	0.2756	0.2398	0.1985
2.1340	0.1138	0.2426	0.2655	0.0812	0.1308	-0.0021	0.1201	0.1830	0.2574	0.1529	0.1309	0.0707	0.1452	0.2222	0.0337	0.0723	0.1243	0.3110	0.1761	0.2839	0.1158	0.3833	0.0228	0.2654	0.0583	0.2773	0.2458	0.0904	0.1844	0.0740	0.1336	0.1553	0.2142	0.1565	0.0681	0.2745	0.1524	0.0021	0.2510	0.3071	0.1644	0.2002	0.2399	0.1384	0.1305	0.3249	0.2702	0.2336	0.1923
2.1360	0.0978	0.2371	0.2603	0.0776	0.1252	0.0005	0.1163	0.1785	0.2521	0.1486	0.1254	0.0681	0.1408	0.2176	0.0302	0.0697	0.1191	0.3057	0.1705	0.2781	0.1124	0.3771	0.0208	0.2608	0.0556	0.2707	0.2407	0.0860	0.1789	0.0692	0.1311	0.1488	0.2091	0.1520	0.0654	0.2691	0.1456	-0.0015	0.2445	0.3020	0.1598	0.1959	0.2353	0.1329	0.1266	0.3193	0.2652	0.2278	0.1864
2.1380	0.0838	0.2318	0.2555	0.0745	0.1201	0.0036	0.1129	0.1744	0.2470	0.1448	0.1203	0.0660	0.1367	0.2132	0.0273	0.0676	0.1143	0.3007	0.1652	0.2725	0.1095	0.3712	0.0193	0.2565	0.0534	0.2643	0.2358	0.0821	0.1737	0.0648	0.1290	0.1428	0.2043	0.1478	0.0631	0.2641	0.1392	-0.0047	0.2384	0.2972	0.1555	0.1920	0.2309	0.1279	0.1231	0.3140	0.2604	0.2223	0.1810
2.1400	0.0722	0.2268	0.2509	0.0719	0.1153	0.0070	0.1099	0.1706	0.2422	0.1414	0.1156	0.0643	0.1329	0.2092	0.0247	0.0659	0.1100	0.2959	0.1602	0.2672	0.1070	0.3654	0.0183	0.2524	0.0517	0.2583	0.2312	0.0787	0.1690	0.0609	0.1271	0.1372	0.1998	0.1440	0.0613	0.2593	0.1330	-0.0075	0.2326	0.2926	0.1517	0.1883	0.2268	0.1233	0.1201	0.3090	0.2559	0.2171	0.1759
2.1420	0.0605	0.2220	0.2466	0.0697	0.1108	0.0107	0.1072	0.1672	0.2376	0.1385	0.1111	0.0630	0.1295	0.2054	0.0227	0.0647	0.1061	0.2913	0.1555	0.2621	0.1048	0.3599	0.0177	0.2486	0.0504	0.2525	0.2269	0.0759	0.1645	0.0575	0.1255	0.1321	0.1956	0.1406	0.0598	0.2547	0.1271	-0.0099	0.2271	0.2882	0.1482	0.1850	0.2230	0.1191	0.1175	0.3041	0.2517	0.2123	0.1711
2.1440	0.0489	0.2175	0.2426	0.0678	0.1068	0.0147	0.1048	0.1641	0.2333	0.1359	0.1070	0.0620	0.1263	0.2020	0.0210	0.0640	0.1027	0.2870	0.1511	0.2572	0.1031	0.3546	0.0176	0.2449	0.0495	0.2470	0.2228	0.0735	0.1605	0.0544	0.1241	0.1273	0.1917	0.1375	0.0587	0.2505	0.1215	-0.0119	0.2219	0.2840	0.1450	0.1819	0.2195	0.1153	0.1153	0.2994	0.2478	0.2078	0.1667
2.1460	0.0410	0.2133	0.2389	0.0664	0.1031	0.0188	0.1027	0.1613	0.2293	0.1336	0.1032	0.0614	0.1235	0.1987	0.0197	0.0636	0.0997	0.2829	0.1469	0.2526	0.1016	0.3495	0.0178	0.2416	0.0490	0.2417	0.2189	0.0715	0.1567	0.0517	0.1230	0.1231	0.1880	0.1348	0.0579	0.2464	0.1162	-0.0135	0.2169	0.2801	0.1422	0.1791	0.2162	0.1119	0.1134	0.2949	0.2441	0.2037	0.1625
2.1480	0.0351	0.2092	0.2354	0.0653	0.0998	0.0231	0.1008	0.1588	0.2254	0.1318	0.0997	0.0610	0.1208	0.1958	0.0188	0.0635	0.0971	0.2789	0.1430	0.2483	0.1005	0.3445	0.0184	0.2384	0.0488	0.2367	0.2153	0.0700	0.1533	0.0494	0.1220	0.1192	0.1846	0.1323	0.0574	0.2427	0.1112	-0.0148	0.2123	0.2764	0.1396	0.1766	0.2131	0.1089	0.1119	0.2907	0.2407	0.1998	0.1587
2.1500	0.0292	0.2054	0.2321	0.0645	0.0968	0.0275	0.0992	0.1565	0.2218	0.1302	0.0965	0.0609	0.1185	0.1930	0.0182	0.0638	0.0949	0.2752	0.1393	0.2441	0.0996	0.3398	0.0194	0.2354	0.0489	0.2319	0.2119	0.0688	0.1502	0.0475	0.1213	0.1157	0.1815	0.1302	0.0572	0.2391	0.1064	-0.0157	0.2079	0.2729	0.1374	0.1743	0.2103	0.1062	0.1107	0.2866	0.2375	0.1963	0.1552
2.1520	0.0233	0.2018	0.2290	0.0640	0.0941	0.0319	0.0978	0.1545	0.2184	0.1289	0.0936	0.0611	0.1164	0.1905	0.0179	0.0644	0.0931	0.2717	0.1359	0.2401	0.0990	0.3352	0.0206	0.2326	0.0494	0.2274	0.2086	0.0681	0.1473	0.0459	0.1206	0.1126	0.1785	0.1284	0.0573	0.2358	0.1019	-0.0164	0.2037	0.2696	0.1354	0.1722	0.2077	0.1039	0.1097	0.2827	0.2346	0.1930	0.1520
2.1540	0.0173	0.1985	0.2261	0.0639	0.0918	0.0364	0.0967	0.1528	0.2152	0.1279	0.0909	0.0615	0.1144	0.1882	0.0179	0.0652	0.0917	0.2683	0.1327	0.2364	0.0987	0.3309	0.0221	0.2299	0.0501	0.2231	0.2056	0.0676	0.1448	0.0446	0.1201	0.1099	0.1758	0.1269	0.0575	0.2327	0.0976	-0.0166	0.1998	0.2665	0.1337	0.1703	0.2052	0.1019	0.1091	0.2790	0.2319	0.1900	0.1491
2.1560	0.0129	0.1953	0.2235	0.0639	0.0897	0.0408	0.0957	0.1512	0.2122	0.1272	0.0884	0.0621	0.1127	0.1861	0.0182	0.0663	0.0905	0.2651	0.1298	0.2328	0.0986	0.3267	0.0238	0.2275	0.0510	0.2190	0.2027	0.0675	0.1425	0.0436	0.1197	0.1076	0.1734	0.1255	0.0580	0.2298	0.0935	-0.0166	0.1961	0.2636	0.1323	0.1687	0.2030	0.1001	0.1087	0.2755	0.2294	0.1873	0.1464
2.1580	0.0120	0.1924	0.2210	0.0642	0.0879	0.0452	0.0949	0.1499	0.2094	0.1266	0.0862	0.0628	0.1112	0.1842	0.0187	0.0675	0.0898	0.2621	0.1270	0.2294	0.0986	0.3227	0.0258	0.2251	0.0521	0.2151	0.2001	0.0677	0.1405	0.0429	0.1194	0.1056	0.1711	0.1245	0.0586	0.2271	0.0897	-0.0164	0.1927	0.2608	0.1311	0.1672	0.2009	0.0987	0.1085	0.2721	0.2270	0.1848	0.1440
2.1600	0.0112	0.1896	0.2187	0.0647	0.0865	0.0496	0.0942	0.1487	0.2068	0.1263	0.0842	0.0638	0.1099	0.1825	0.0195	0.0690	0.0893	0.2592	0.1245	0.2262	0.0988	0.3188	0.0279	0.2230	0.0534	0.2115	0.1976	0.0681	0.1388	0.0424	0.1192	0.1039	0.1690	0.1236	0.0594	0.2246	0.0862	-0.0158	0.1894	0.2582	0.1300	0.1659	0.1990	0.0975	0.1085	0.2689	0.2249	0.1826	0.1418
2.1620	0.0103	0.1870	0.2166	0.0654	0.0852	0.0538	0.0937	0.1477	0.2044	0.1262	0.0824	0.0648	0.1087	0.1809	0.0204	0.0706	0.0891	0.2565	0.1221	0.2232	0.0992	0.3151	0.0302	0.2209	0.0549	0.2081	0.1952	0.0688	0.1372	0.0422	0.1190	0.1026	0.1671	0.1229	0.0603	0.2223	0.0828	-0.0150	0.1864	0.2557	0.1292	0.1647	0.1972	0.0966	0.1087	0.2658	0.2230	0.1806	0.1398
2.1640	0.0094	0.1846	0.2146	0.0663	0.0842	0.0579	0.0934	0.1469	0.2021	0.1263	0.0808	0.0660	0.1077	0.1795	0.0216	0.0723	0.0891	0.2540	0.1200	0.2203	0.0997	0.3116	0.0326	0.2190	0.0565	0.2048	0.1930	0.0696	0.1359	0.0422	0.1189	0.1015	0.1653	0.1225	0.0613	0.2201	0.0796	-0.0139	0.1836	0.2535	0.1286	0.1636	0.1956	0.0959	0.1090	0.2629	0.2212	0.1788	0.1381
2.1660	0.0086	0.1823	0.2128	0.0673	0.0834	0.0620	0.0931	0.1462	0.2000	0.1265	0.0794	0.0673	0.1068	0.1782	0.0229	0.0741	0.0894	0.2516	0.1180	0.2176	0.1003	0.3082	0.0351	0.2172	0.0582	0.2018	0.1910	0.0707	0.1348	0.0424	0.1188	0.1007	0.1637	0.1221	0.0624	0.2181	0.0767	-0.0126	0.1809	0.2513	0.1281	0.1627	0.1941	0.0954	0.1095	0.2602	0.2195	0.1772	0.1365
2.1680	0.0077	0.1802	0.2111	0.0684	0.0829	0.0659	0.0930	0.1456	0.1980	0.1269	0.0781	0.0687	0.1060	0.1770	0.0244	0.0760	0.0899	0.2493	0.1162	0.2150	0.1011	0.3049	0.0377	0.2156	0.0600	0.1989	0.1891	0.0719	0.1339	0.0428	0.1188	0.1002	0.1623	0.1220	0.0636	0.2162	0.0739	-0.0111	0.1785	0.2493	0.1277	0.1619	0.1927	0.0951	0.1101	0.2576	0.2180	0.1758	0.1351
2.1700	0.0069	0.1783	0.2095	0.0697	0.0825	0.0696	0.0929	0.1451	0.1962	0.1274	0.0770	0.0701	0.1054	0.1760	0.0260	0.0780	0.0907	0.2471	0.1146	0.2126	0.1019	0.3018	0.0404	0.2140	0.0619	0.1962	0.1873	0.0732	0.1331	0.0434	0.1188	0.0999	0.1610	0.1219	0.0649	0.2144	0.0713	-0.0094	0.1762	0.2474	0.1275	0.1612	0.1915	0.0950	0.1108	0.2551	0.2166	0.1745	0.1339
2.1720	0.0060	0.1765	0.2080	0.0710	0.0823	0.0732	0.0929	0.1448	0.1945	0.1279	0.0761	0.0717	0.1049	0.1750	0.0277	0.0800	0.0916	0.2451	0.1131	0.2102	0.1027	0.2989	0.0432	0.2125	0.0638	0.1937	0.1856	0.0747	0.1325	0.0442	0.1188	0.0999	0.1598	0.1220	0.0662	0.2128	0.0689	-0.0075	0.1741	0.2456	0.1274	0.1606	0.1903	0.0951	0.1116	0.2527	0.2154	0.1735	0.1329
2.1740	0.0051	0.1748	0.2067	0.0724	0.0823	0.0767	0.0930	0.1445	0.1929	0.1286	0.0753	0.0732	0.1044	0.1742	0.0295	0.0821	0.0926	0.2432	0.1118	0.2081	0.1036	0.2960	0.0459	0.2112	0.0658	0.1913	0.1841	0.0762	0.1321	0.0451	0.1189	0.1000	0.1588	0.1222	0.0675	0.2113	0.0667	-0.0054	0.1721	0.2439	0.1274	0.1601	0.1892	0.0953	0.1125	0.2505	0.2142	0.1726	0.1320
2.1760	0.0043	0.1733	0.2055	0.0739	0.0824	0.0800	0.0931	0.1444	0.1915	0.1294	0.0747	0.0749	0.1041	0.1734	0.0315	0.0841	0.0938	0.2414	0.1106	0.2060	0.1046	0.2933	0.0488	0.2099	0.0678	0.1891	0.1827	0.0779	0.1318	0.0461	0.1189	0.1004	0.1578	0.1224	0.0689	0.2100	0.0647	-0.0031	0.1703	0.2424	0.1275	0.1597	0.1883	0.0956	0.1134	0.2484	0.2132	0.1718	0.1312
2.1780	0.0034	0.1719	0.2043	0.0754	0.0827	0.0832	0.0933	0.1443	0.1902	0.1302	0.0741	0.0765	0.1038	0.1727	0.0335	0.0862	0.0951	0.2397	0.1095	0.2040	0.1056	0.2907	0.0516	0.2087	0.0698	0.1870	0.1813	0.0796	0.1316	0.0472	0.1190	0.1009	0.1570	0.1228	0.0703	0.2087	0.0628	-0.0007	0.1686	0.2409	0.1277	0.1593	0.1874	0.0961	0.1144	0.2464	0.2122	0.1711	0.1306
2.1800	0.0026	0.1706	0.2033	0.0770	0.0831	0.0863	0.0936	0.1442	0.1890	0.1311	0.0737	0.0782	0.1036	0.1721	0.0355	0.0883	0.0966	0.2381	0.1086	0.2022	0.1066	0.2882	0.0544	0.2075	0.0719	0.1850	0.1801	0.0814	0.1316	0.0484	0.1191	0.1016	0.1562	0.1232	0.0717	0.2075	0.0611	0.0019	0.1671	0.2395	0.1280	0.1590	0.1865	0.0966	0.1155	0.2445	0.2114	0.1706	0.1301
2.1820	0.0017	0.1694	0.2023	0.0786	0.0836	0.0892	0.0939	0.1442	0.1879	0.1320	0.0734	0.0799	0.1035	0.1716	0.0376	0.0904	0.0981	0.2365	0.1078	0.2004	0.1077	0.2858	0.0572	0.2065	0.0739	0.1832	0.1789	0.0832	0.1316	0.0498	0.1192	0.1024	0.1556	0.1236	0.0731	0.2064	0.0595	0.0046	0.1656	0.2383	0.1283	0.1588	0.1858	0.0973	0.1165	0.2427	0.2106	0.1702	0.1297
2.1840	0.0009	0.1683	0.2014	0.0803	0.0843	0.0920	0.0942	0.1443	0.1868	0.1330	0.0732	0.0817	0.1034	0.1711	0.0398	0.0924	0.0996	0.2351	0.1070	0.1988	0.1087	0.2835	0.0600	0.2055	0.0760	0.1816	0.1779	0.0850	0.1318	0.0512	0.1193	0.1033	0.1550	0.1241	0.0745	0.2054	0.0580	0.0075	0.1643	0.2370	0.1287	0.1586	0.1851	0.0980	0.1176	0.2410	0.2099	0.1699	0.1293
2.1860	0.0000	0.1673	0.2006	0.0819	0.0850	0.0947	0.0946	0.1444	0.1859	0.1339	0.0731	0.0834	0.1034	0.1707	0.0420	0.0944	0.1013	0.2337	0.1064	0.1972	0.1097	0.2813	0.0628	0.2045	0.0780	0.1800	0.1769	0.0868	0.1320	0.0526	0.1195	0.1044	0.1545	0.1247	0.0759	0.2045	0.0567	0.0105	0.1631	0.2359	0.1291	0.1584	0.1844	0.0988	0.1187	0.2394	0.2092	0.1696	0.1291
2.1880	0.0017	0.1664	0.1998	0.0836	0.0858	0.0973	0.0950	0.1446	0.1851	0.1349	0.0731	0.0851	0.1035	0.1703	0.0443	0.0964	0.1029	0.2325	0.1059	0.1957	0.1108	0.2792	0.0656	0.2037	0.0800	0.1785	0.1760	0.0887	0.1323	0.0542	0.1196	0.1055	0.1541	0.1252	0.0773	0.2037	0.0555	0.0136	0.1620	0.2349	0.1296	0.1583	0.1838	0.0997	0.1198	0.2379	0.2086	0.1695	0.1290
2.1900	0.0046	0.1656	0.1991	0.0853	0.0866	0.0998	0.0954	0.1447	0.1843	0.1359	0.0732	0.0869	0.1036	0.1700	0.0465	0.0984	0.1047	0.2313	0.1055	0.1943	0.1118	0.2772	0.0683	0.2029	0.0820	0.1772	0.1752	0.0905	0.1327	0.0558	0.1198	0.1068	0.1537	0.1258	0.0787	0.2029	0.0545	0.0168	0.1610	0.2339	0.1301	0.1582	0.1833	0.1006	0.1209	0.2364	0.2081	0.1694	0.1289
2.1920	0.0074	0.1649	0.1984	0.0869	0.0876	0.1021	0.0958	0.1450	0.1836	0.1370	0.0733	0.0886	0.1037	0.1697	0.0488	0.1003	0.1064	0.2301	0.1051	0.1930	0.1129	0.2753	0.0710	0.2021	0.0839	0.1760	0.1744	0.0923	0.1331	0.0574	0.1199	0.1081	0.1534	0.1264	0.0800	0.2021	0.0536	0.0201	0.1601	0.2329	0.1306	0.1582	0.1828	0.1016	0.1220	0.2351	0.2076	0.1694	0.1289
2.1940	0.0103	0.1643	0.1978	0.0886	0.0886	0.1044	0.0963	0.1452	0.1830	0.1380	0.0735	0.0903	0.1039	0.1695	0.0511	0.1021	0.1081	0.2290	0.1048	0.1917	0.1139	0.2734	0.0737	0.2014	0.0858	0.1748	0.1737	0.0942	0.1335	0.0591	0.1201	0.1094	0.1531	0.1270	0.0814	0.2015	0.0528	0.0235	0.1592	0.2321	0.1312	0.1582	0.1823	0.1026	0.1231	0.2338	0.2072	0.1694	0.1289
2.1960	0.0132	0.1637	0.1973	0.0902	0.0896	0.1066	0.0967	0.1454	0.1824	0.1390	0.0738	0.0920	0.1041	0.1692	0.0534	0.1040	0.1099	0.2280	0.1046	0.1906	0.1149	0.2717	0.0763	0.2007	0.0877	0.1737	0.1731	0.0959	0.1340	0.0607	0.1203	0.1108	0.1530	0.1276	0.0827	0.2009	0.0520	0.0269	0.1585	0.2312	0.1318	0.1582	0.1818	0.1036	0.1242	0.2326	0.2068	0.1695	0.1290
2.1980	0.0161	0.1632	0.1967	0.0919	0.0907	0.1088	0.0972	0.1457	0.1819	0.1400	0.0742	0.0937	0.1043	0.1690	0.0557	0.1057	0.1116	0.2271	0.1045	0.1895	0.1159	0.2700	0.0789	0.2000	0.0895	0.1728	0.1725	0.0977	0.1346	0.0625	0.1205	0.1123	0.1528	0.1283	0.0841	0.2003	0.0514	0.0304	0.1578	0.2305	0.1323	0.1582	0.1814	0.1046	0.1253	0.2314	0.2064	0.1696	0.1292
2.2000	0.0189	0.1627	0.1963	0.0935	0.0918	0.1108	0.0977	0.1460	0.1815	0.1409	0.0746	0.0954	0.1046	0.1689	0.0580	0.1075	0.1133	0.2262	0.1044	0.1884	0.1168	0.2684	0.0814	0.1994	0.0914	0.1719	0.1720	0.0994	0.1351	0.0642	0.1208	0.1137	0.1527	0.1289	0.0854	0.1998	0.0509	0.0340	0.1572	0.2297	0.1329	0.1582	0.1811	0.1057	0.1263	0.2303	0.2061	0.1697	0.1293
2.2020	0.0218	0.1623	0.1958	0.0950	0.0930	0.1128	0.0982	0.1463	0.1810	0.1419	0.0750	0.0971	0.1049	0.1687	0.0603	0.1092	0.1150	0.2253	0.1044	0.1874	0.1178	0.2668	0.0839	0.1989	0.0931	0.1710	0.1715	0.1011	0.1357	0.0659	0.1210	0.1152	0.1526	0.1295	0.0867	0.1993	0.0505	0.0377	0.1566	0.2291	0.1336	0.1583	0.1807	0.1068	0.1273	0.2293	0.2058	0.1699	0.1296
2.2040	0.0247	0.1620	0.1954	0.0966	0.0941	0.1148	0.0988	0.1466	0.1807	0.1428	0.0755	0.0987	0.1052	0.1686	0.0626	0.1108	0.1167	0.2245	0.1045	0.1865	0.1187	0.2653	0.0863	0.1983	0.0949	0.1703	0.1711	0.1028	0.1363	0.0677	0.1213	0.1167	0.1526	0.1301	0.0880	0.1988	0.0502	0.0414	0.1561	0.2284	0.1342	0.1584	0.1804	0.1079	0.1284	0.2283	0.2055	0.1701	0.1298
2.2060	0.0276	0.1617	0.1950	0.0982	0.0953	0.1167	0.0993	0.1469	0.1804	0.1438	0.0760	0.1004	0.1055	0.1685	0.0649	0.1124	0.1183	0.2238	0.1046	0.1856	0.1197	0.2639	0.0888	0.1978	0.0966	0.1696	0.1707	0.1044	0.1369	0.0694	0.1216	0.1182	0.1526	0.1306	0.0892	0.1984	0.0500	0.0451	0.1557	0.2278	0.1348	0.1585	0.1801	0.1089	0.1293	0.2274	0.2052	0.1703	0.1301
2.2080	0.0304	0.1614	0.1946	0.0997	0.0965	0.1185	0.0999	0.1472	0.1801	0.1447	0.0766	0.1020	0.1059	0.1684	0.0671	0.1139	0.1199	0.2230	0.1047	0.1847	0.1206	0.2625	0.0911	0.1974	0.0982	0.1689	0.1704	0.1059	0.1375	0.0712	0.1219	0.1197	0.1526	0.1312	0.0905	0.1980	0.0498	0.0489	0.1553	0.2272	0.1354	0.1586	0.1798	0.1100	0.1303	0.2266	0.2050	0.1706	0.1304
2.2100	0.0338	0.1612	0.1943	0.1012	0.0977	0.1204	0.1004	0.1476	0.1798	0.1456	0.0772	0.1036	0.1063	0.1683	0.0694	0.1154	0.1214	0.2224	0.1049	0.1840	0.1215	0.2612	0.0934	0.1969	0.0998	0.1684	0.1701	0.1075	0.1381	0.0730	0.1222	0.1212	0.1527	0.1318	0.0918	0.1977	0.0498	0.0527	0.1550	0.2267	0.1360	0.1587	0.1796	0.1111	0.1312	0.2257	0.2047	0.1708	0.1307
2.2120	0.0395	0.1610	0.1940	0.1027	0.0989	0.1221	0.1010	0.1479	0.1796	0.1464	0.0779	0.1052	0.1067	0.1682	0.0716	0.1169	0.1230	0.2217	0.1052	0.1832	0.1224	0.2599	0.0957	0.1965	0.1014	0.1678	0.1698	0.1090	0.1387	0.0747	0.1226	0.1227	0.1528	0.1323	0.0930	0.1973	0.0498	0.0565	0.1547	0.2262	0.1366	0.1589	0.1793	0.1122	0.1322	0.2250	0.2045	0.1711	0.1311
2.2140	0.0452	0.1609	0.1937	0.1041	0.1001	0.1239	0.1016	0.1482	0.1794	0.1472	0.0786	0.1067	0.1071	0.1682	0.0738	0.1183	0.1244	0.2211	0.1054	0.1825	0.1232	0.2587	0.0980	0.1961	0.1030	0.1674	0.1696	0.1104	0.1394	0.0765	0.1229	0.1241	0.1529	0.1329	0.0942	0.1970	0.0498	0.0603	0.1544	0.2257	0.1372	0.1590	0.1791	0.1133	0.1330	0.2243	0.2043	0.1714	0.1315
2.2160	0.0509	0.1608	0.1934	0.1055	0.1013	0.1256	0.1022	0.1486	0.1793	0.1480	0.0793	0.1083	0.1075	0.1681	0.0760	0.1197	0.1259	0.2205	0.1057	0.1819	0.1241	0.2576	0.1002	0.1958	0.1045	0.1669	0.1694	0.1118	0.1400	0.0782	0.1233	0.1255	0.1530	0.1334	0.0954	0.1967	0.0500	0.0642	0.1542	0.2252	0.1378	0.1592	0.1789	0.1143	0.1339	0.2236	0.2041	0.1716	0.1318
2.2180	0.0570	0.1608	0.1932	0.1069	0.1026	0.1273	0.1028	0.1489	0.1791	0.1488	0.0800	0.1098	0.1080	0.1681	0.0782	0.1211	0.1273	0.2200	0.1061	0.1813	0.1249	0.2565	0.1023	0.1954	0.1060	0.1665	0.1692	0.1132	0.1406	0.0799	0.1238	0.1269	0.1532	0.1339	0.0967	0.1965	0.0502	0.0680	0.1541	0.2248	0.1384	0.1593	0.1787	0.1154	0.1348	0.2229	0.2039	0.1719	0.1322
2.2200	0.0615	0.1607	0.1930	0.1083	0.1038	0.1290	0.1035	0.1492	0.1790	0.1496	0.0808	0.1113	0.1084	0.1681	0.0803	0.1224	0.1286	0.2195	0.1065	0.1807	0.1257	0.2554	0.1045	0.1951	0.1075	0.1662	0.1691	0.1145	0.1412	0.0817	0.1242	0.1283	0.1533	0.1344	0.0979	0.1962	0.0504	0.0719	0.1539	0.2244	0.1390	0.1595	0.1786	0.1164	0.1356	0.2223	0.2038	0.1722	0.1326
2.2220	0.0660	0.1607	0.1927	0.1097	0.1049	0.1307	0.1041	0.1496	0.1789	0.1503	0.0816	0.1127	0.1089	0.1680	0.0825	0.1237	0.1299	0.2190	0.1069	0.1801	0.1266	0.2544	0.1066	0.1948	0.1089	0.1659	0.1690	0.1158	0.1418	0.0834	0.1247	0.1296	0.1535	0.1349	0.0991	0.1960	0.0508	0.0758	0.1538	0.2240	0.1396	0.1597	0.1784	0.1175	0.1364	0.2217	0.2036	0.1724	0.1330
2.2240	0.0704	0.1607	0.1925	0.1110	0.1061	0.1323	0.1048	0.1499	0.1789	0.1510	0.0824	0.1142	0.1094	0.1680	0.0846	0.1250	0.1311	0.2185	0.1073	0.1796	0.1274	0.2534	0.1086	0.1945	0.1104	0.1656	0.1689	0.1171	0.1423	0.0851	0.1251	0.1309	0.1537	0.1354	0.1003	0.1958	0.0511	0.0797	0.1537	0.2236	0.1402	0.1599	0.1783	0.1185	0.1372	0.2212	0.2034	0.1727	0.1334
2.2260	0.0747	0.1608	0.1923	0.1123	0.1073	0.1340	0.1055	0.1503	0.1788	0.1517	0.0832	0.1156	0.1099	0.1680	0.0866	0.1262	0.1323	0.2181	0.1077	0.1791	0.1282	0.2524	0.1107	0.1942	0.1118	0.1654	0.1688	0.1183	0.1429	0.0867	0.1256	0.1321	0.1539	0.1358	0.1015	0.1956	0.0516	0.0835	0.1537	0.2232	0.1408	0.1601	0.1781	0.1195	0.1379	0.2207	0.2033	0.1730	0.1339
2.2280	0.0790	0.1608	0.1922	0.1136	0.1085	0.1356	0.1061	0.1506	0.1788	0.1524	0.0840	0.1170	0.1104	0.1680	0.0887	0.1275	0.1335	0.2177	0.1082	0.1787	0.1290	0.2515	0.1127	0.1940	0.1131	0.1652	0.1687	0.1195	0.1435	0.0884	0.1262	0.1333	0.1542	0.1363	0.1027	0.1954	0.0520	0.0874	0.1536	0.2229	0.1413	0.1603	0.1780	0.1205	0.1387	0.2202	0.2031	0.1732	0.1343
2.2300	0.0834	0.1609	0.1920	0.1149	0.1096	0.1372	0.1068	0.1510	0.1788	0.1530	0.0849	0.1184	0.1109	0.1681	0.0907	0.1287	0.1346	0.2173	0.1087	0.1783	0.1298	0.2506	0.1147	0.1938	0.1145	0.1650	0.1687	0.1207	0.1440	0.0901	0.1267	0.1345	0.1544	0.1368	0.1039	0.1952	0.0526	0.0912	0.1536	0.2226	0.1419	0.1605	0.1779	0.1215	0.1394	0.2198	0.2030	0.1735	0.1347
2.2320	0.0877	0.1610	0.1919	0.1162	0.1108	0.1388	0.1076	0.1513	0.1788	0.1536	0.0858	0.1198	0.1114	0.1681	0.0927	0.1298	0.1357	0.2169	0.1092	0.1779	0.1305	0.2498	0.1166	0.1935	0.1158	0.1648	0.1687	0.1218	0.1445	0.0917	0.1273	0.1356	0.1547	0.1372	0.1051	0.1950	0.0531	0.0951	0.1536	0.2222	0.1425	0.1607	0.1778	0.1224	0.1402	0.2193	0.2029	0.1737	0.1351
2.2340	0.0921	0.1611	0.1917	0.1174	0.1119	0.1403	0.1083	0.1517	0.1788	0.1542	0.0866	0.1211	0.1120	0.1681	0.0947	0.1310	0.1367	0.2166	0.1098	0.1775	0.1313	0.2490	0.1186	0.1933	0.1171	0.1647	0.1687	0.1230	0.1451	0.0933	0.1279	0.1367	0.1549	0.1377	0.1063	0.1949	0.0537	0.0989	0.1537	0.2219	0.1430	0.1609	0.1777	0.1234	0.1409	0.2189	0.2027	0.1739	0.1356
2.2360	0.0973	0.1613	0.1916	0.1187	0.1130	0.1419	0.1090	0.1520	0.1788	0.1548	0.0875	0.1224	0.1125	0.1682	0.0966	0.1321	0.1377	0.2162	0.1103	0.1772	0.1321	0.2482	0.1205	0.1931	0.1184	0.1646	0.1687	0.1240	0.1456	0.0949	0.1285	0.1378	0.1552	0.1381	0.1075	0.1947	0.0544	0.1027	0.1537	0.2217	0.1436	0.1612	0.1777	0.1243	0.1416	0.2186	0.2026	0.1742	0.1360
2.2380	0.1013	0.1614	0.1915	0.1199	0.1141	0.1434	0.1098	0.1524	0.1788	0.1554	0.0884	0.1237	0.1131	0.1682	0.0986	0.1332	0.1387	0.2159	0.1109	0.1769	0.1329	0.2474	0.1223	0.1930	0.1197	0.1645	0.1688	0.1251	0.1461	0.0965	0.1291	0.1388	0.1555	0.1385	0.1087	0.1946	0.0550	0.1064	0.1538	0.2214	0.1441	0.1614	0.1776	0.1252	0.1422	0.2182	0.2025	0.1744	0.1364
2.2400	0.1054	0.1616	0.1914	0.1211	0.1152	0.1449	0.1105	0.1527	0.1789	0.1559	0.0893	0.1250	0.1137	0.1683	0.1005	0.1343	0.1396	0.2156	0.1115	0.1766	0.1336	0.2467	0.1242	0.1928	0.1210	0.1644	0.1688	0.1262	0.1466	0.0981	0.1297	0.1397	0.1558	0.1390	0.1099	0.1945	0.0557	0.1102	0.1539	0.2211	0.1446	0.1616	0.1776	0.1261	0.1429	0.2179	0.2024	0.1746	0.1369
2.2420	0.1094	0.1618	0.1913	0.1223	0.1162	0.1464	0.1113	0.1531	0.1789	0.1565	0.0903	0.1263	0.1143	0.1683	0.1024	0.1354	0.1405	0.2153	0.1121	0.1763	0.1344	0.2460	0.1260	0.1926	0.1223	0.1644	0.1689	0.1272	0.1470	0.0997	0.1303	0.1407	0.1561	0.1394	0.1110	0.1944	0.0565	0.1139	0.1540	0.2209	0.1452	0.1619	0.1775	0.1270	0.1436	0.2176	0.2023	0.1748	0.1373
2.2440	0.1134	0.1619	0.1912	0.1234	0.1173	0.1479	0.1121	0.1534	0.1790	0.1570	0.0912	0.1275	0.1149	0.1684	0.1042	0.1365	0.1414	0.2151	0.1127	0.1761	0.1352	0.2454	0.1278	0.1925	0.1235	0.1643	0.1690	0.1282	0.1475	0.1012	0.1310	0.1416	0.1564	0.1398	0.1122	0.1943	0.0573	0.1176	0.1541	0.2206	0.1457	0.1621	0.1775	0.1279	0.1442	0.2173	0.2021	0.1750	0.1377
2.2460	0.1174	0.1621	0.1911	0.1246	0.1183	0.1494	0.1129	0.1538	0.1791	0.1575	0.0921	0.1287	0.1155	0.1685	0.1060	0.1376	0.1422	0.2148	0.1133	0.1758	0.1359	0.2447	0.1296	0.1924	0.1247	0.1643	0.1691	0.1292	0.1479	0.1027	0.1316	0.1424	0.1567	0.1403	0.1134	0.1942	0.0580	0.1213	0.1542	0.2204	0.1462	0.1624	0.1775	0.1287	0.1449	0.2170	0.2020	0.1752	0.1382
2.2480	0.1215	0.1623	0.1910	0.1257	0.1193	0.1508	0.1137	0.1541	0.1791	0.1580	0.0930	0.1299	0.1161	0.1686	0.1078	0.1386	0.1430	0.2146	0.1139	0.1756	0.1367	0.2441	0.1314	0.1922	0.1260	0.1643	0.1692	0.1302	0.1484	0.1042	0.1323	0.1432	0.1570	0.1407	0.1146	0.1941	0.0589	0.1249	0.1544	0.2202	0.1467	0.1627	0.1775	0.1296	0.1455	0.2167	0.2019	0.1754	0.1386
2.2500	0.1255	0.1626	0.1909	0.1269	0.1204	0.1522	0.1145	0.1545	0.1792	0.1585	0.0940	0.1311	0.1167	0.1687	0.1096	0.1397	0.1438	0.2143	0.1145	0.1755	0.1375	0.2435	0.1332	0.1921	0.1272	0.1644	0.1693	0.1311	0.1488	0.1057	0.1330	0.1440	0.1573	0.1411	0.1158	0.1940	0.0597	0.1285	0.1545	0.2200	0.1472	0.1629	0.1775	0.1304	0.1461	0.2165	0.2018	0.1756	0.1390
2.2520	0.1295	0.1628	0.1909	0.1280	0.1214	0.1536	0.1153	0.1548	0.1793	0.1589	0.0949	0.1323	0.1173	0.1688	0.1113	0.1407	0.1445	0.2141	0.1152	0.1753	0.1382	0.2429	0.1349	0.1920	0.1284	0.1644	0.1694	0.1321	0.1492	0.1072	0.1337	0.1448	0.1576	0.1416	0.1170	0.1940	0.0606	0.1320	0.1547	0.2198	0.1477	0.1632	0.1775	0.1312	0.1467	0.2162	0.2017	0.1758	0.1394
2.2540	0.1335	0.1630	0.1908	0.1291	0.1223	0.1550	0.1161	0.1552	0.1794	0.1594	0.0958	0.1334	0.1180	0.1689	0.1131	0.1417	0.1453	0.2139	0.1158	0.1751	0.1390	0.2424	0.1366	0.1919	0.1296	0.1644	0.1696	0.1330	0.1497	0.1087	0.1344	0.1455	0.1580	0.1420	0.1182	0.1939	0.0615	0.1356	0.1549	0.2196	0.1482	0.1635	0.1775	0.1321	0.1474	0.2160	0.2016	0.1759	0.1399
2.2560	0.1375	0.1632	0.1908	0.1302	0.1233	0.1563	0.1169	0.1556	0.1795	0.1598	0.0968	0.1345	0.1186	0.1690	0.1148	0.1427	0.1460	0.2137	0.1165	0.1750	0.1398	0.2418	0.1383	0.1918	0.1307	0.1645	0.1697	0.1339	0.1501	0.1101	0.1351	0.1462	0.1583	0.1425	0.1194	0.1938	0.0624	0.1390	0.1551	0.2194	0.1488	0.1638	0.1775	0.1329	0.1480	0.2158	0.2016	0.1761	0.1403
2.2580	0.1416	0.1635	0.1907	0.1313	0.1243	0.1576	0.1178	0.1559	0.1796	0.1603	0.0977	0.1357	0.1193	0.1692	0.1164	0.1437	0.1467	0.2135	0.1171	0.1749	0.1405	0.2413	0.1400	0.1918	0.1319	0.1645	0.1699	0.1348	0.1505	0.1116	0.1358	0.1469	0.1586	0.1429	0.1206	0.1938	0.0633	0.1425	0.1553	0.2192	0.1493	0.1641	0.1776	0.1337	0.1486	0.2157	0.2015	0.1763	0.1407
2.2600	0.1456	0.1637	0.1907	0.1324	0.1252	0.1589	0.1186	0.1563	0.1797	0.1607	0.0986	0.1367	0.1199	0.1693	0.1181	0.1447	0.1473	0.2134	0.1178	0.1748	0.1413	0.2408	0.1416	0.1917	0.1331	0.1646	0.1700	0.1358	0.1509	0.1130	0.1365	0.1475	0.1590	0.1434	0.1218	0.1938	0.0642	0.1459	0.1555	0.2190	0.1498	0.1643	0.1776	0.1344	0.1492	0.2155	0.2014	0.1764	0.1412
2.2620	0.1496	0.1640	0.1907	0.1335	0.1262	0.1602	0.1195	0.1567	0.1799	0.1612	0.0996	0.1378	0.1206	0.1694	0.1197	0.1457	0.1480	0.2132	0.1185	0.1747	0.1420	0.2403	0.1433	0.1916	0.1342	0.1647	0.1702	0.1367	0.1512	0.1144	0.1372	0.1481	0.1593	0.1439	0.1230	0.1937	0.0652	0.1492	0.1557	0.2189	0.1503	0.1646	0.1777	0.1352	0.1498	0.2153	0.2013	0.1766	0.1416
2.2640	0.1536	0.1642	0.1907	0.1345	0.1271	0.1614	0.1203	0.1570	0.1800	0.1616	0.1005	0.1388	0.1213	0.1696	0.1213	0.1467	0.1486	0.2130	0.1191	0.1746	0.1428	0.2399	0.1449	0.1916	0.1354	0.1648	0.1703	0.1375	0.1516	0.1158	0.1379	0.1487	0.1596	0.1443	0.1242	0.1937	0.0661	0.1526	0.1559	0.2187	0.1507	0.1649	0.1777	0.1360	0.1504	0.2152	0.2012	0.1768	0.1420
2.2660	0.1576	0.1645	0.1907	0.1356	0.1280	0.1626	0.1212	0.1574	0.1801	0.1620	0.1015	0.1399	0.1219	0.1697	0.1229	0.1476	0.1493	0.2129	0.1198	0.1745	0.1435	0.2394	0.1465	0.1915	0.1365	0.1649	0.1705	0.1384	0.1520	0.1172	0.1386	0.1492	0.1600	0.1448	0.1254	0.1937	0.0671	0.1558	0.1561	0.2186	0.1512	0.1652	0.1778	0.1368	0.1509	0.2150	0.2012	0.1769	0.1424
2.2680	0.1598	0.1648	0.1907	0.1366	0.1289	0.1638	0.1220	0.1578	0.1802	0.1624	0.1024	0.1409	0.1226	0.1699	0.1244	0.1486	0.1499	0.2127	0.1205	0.1745	0.1443	0.2390	0.1481	0.1915	0.1376	0.1650	0.1707	0.1393	0.1524	0.1185	0.1393	0.1498	0.1603	0.1453	0.1266	0.1937	0.0681	0.1591	0.1564	0.2184	0.1517	0.1655	0.1779	0.1375	0.1515	0.2149	0.2011	0.1771	0.1428
2.2700	0.1598	0.1650	0.1907	0.1376	0.1298	0.1649	0.1229	0.1582	0.1804	0.1628	0.1033	0.1419	0.1233	0.1701	0.1259	0.1495	0.1505	0.2126	0.1212	0.1744	0.1450	0.2386	0.1496	0.1914	0.1388	0.1651	0.1709	0.1402	0.1527	0.1199	0.1400	0.1503	0.1607	0.1458	0.1277	0.1937	0.0691	0.1623	0.1566	0.2183	0.1522	0.1658	0.1780	0.1382	0.1521	0.2148	0.2010	0.1772	0.1432
2.2720	0.1598	0.1653	0.1907	0.1387	0.1307	0.1660	0.1237	0.1585	0.1805	0.1632	0.1043	0.1428	0.1240	0.1702	0.1274	0.1505	0.1511	0.2125	0.1219	0.1744	0.1458	0.2382	0.1512	0.1914	0.1399	0.1653	0.1711	0.1410	0.1531	0.1212	0.1407	0.1508	0.1610	0.1463	0.1289	0.1937	0.0701	0.1654	0.1568	0.2181	0.1527	0.1662	0.1781	0.1390	0.1527	0.2147	0.2010	0.1774	0.1437
2.2740	0.1598	0.1656	0.1907	0.1397	0.1316	0.1671	0.1246	0.1589	0.1807	0.1636	0.1052	0.1438	0.1247	0.1704	0.1289	0.1514	0.1517	0.2124	0.1226	0.1744	0.1465	0.2378	0.1527	0.1914	0.1410	0.1654	0.1713	0.1419	0.1534	0.1225	0.1414	0.1513	0.1614	0.1468	0.1301	0.1937	0.0711	0.1685	0.1571	0.2180	0.1532	0.1665	0.1782	0.1397	0.1533	0.2146	0.2009	0.1776	0.1441
2.2760	0.1598	0.1658	0.1907	0.1407	0.1325	0.1681	0.1255	0.1593	0.1808	0.1640	0.1061	0.1447	0.1254	0.1706	0.1303	0.1523	0.1523	0.2123	0.1233	0.1744	0.1472	0.2374	0.1542	0.1914	0.1421	0.1655	0.1715	0.1428	0.1538	0.1238	0.1421	0.1517	0.1617	0.1473	0.1312	0.1937	0.0721	0.1716	0.1573	0.2179	0.1537	0.1668	0.1783	0.1404	0.1538	0.2145	0.2009	0.1777	0.1445
2.2780	0.1598	0.1661	0.1908	0.1416	0.1334	0.1691	0.1263	0.1597	0.1810	0.1644	0.1070	0.1456	0.1261	0.1708	0.1318	0.1532	0.1529	0.2122	0.1240	0.1744	0.1480	0.2371	0.1557	0.1913	0.1431	0.1657	0.1717	0.1436	0.1541	0.1251	0.1428	0.1522	0.1621	0.1478	0.1324	0.1937	0.0731	0.1746	0.1576	0.2178	0.1542	0.1671	0.1784	0.1412	0.1544	0.2144	0.2008	0.1779	0.1449
2.2800	0.1598	0.1664	0.1908	0.1426	0.1342	0.1701	0.1272	0.1601	0.1811	0.1648	0.1079	0.1465	0.1268	0.1710	0.1332	0.1541	0.1535	0.2121	0.1246	0.1744	0.1487	0.2368	0.1571	0.1913	0.1442	0.1658	0.1719	0.1444	0.1545	0.1264	0.1434	0.1526	0.1624	0.1483	0.1335	0.1937	0.0742	0.1776	0.1579	0.2177	0.1547	0.1674	0.1785	0.1419	0.1550	0.2143	0.2008	0.1780	0.1453
2.2820	0.1598	0.1667	0.1908	0.1436	0.1351	0.1710	0.1280	0.1604	0.1813	0.1652	0.1088	0.1474	0.1275	0.1712	0.1345	0.1550	0.1540	0.2120	0.1253	0.1744	0.1494	0.2364	0.1586	0.1913	0.1453	0.1660	0.1721	0.1453	0.1548	0.1276	0.1441	0.1531	0.1628	0.1488	0.1346	0.1937	0.0752	0.1805	0.1581	0.2176	0.1551	0.1677	0.1786	0.1426	0.1555	0.2142	0.2008	0.1782	0.1457
2.2840	0.1598	0.1670	0.1909	0.1445	0.1359	0.1720	0.1289	0.1608	0.1814	0.1655	0.1098	0.1483	0.1282	0.1714	0.1359	0.1558	0.1546	0.2119	0.1260	0.1744	0.1501	0.2361	0.1600	0.1913	0.1463	0.1662	0.1723	0.1461	0.1552	0.1289	0.1448	0.1535	0.1631	0.1493	0.1357	0.1937	0.0762	0.1834	0.1584	0.2175	0.1556	0.1680	0.1788	0.1433	0.1561	0.2142	0.2007	0.1784	0.1461
2.2860	0.1598	0.1672	0.1909	0.1455	0.1368	0.1729	0.1297	0.1612	0.1816	0.1659	0.1107	0.1491	0.1289	0.1716	0.1372	0.1567	0.1552	0.2118	0.1267	0.1745	0.1508	0.2358	0.1614	0.1913	0.1474	0.1663	0.1725	0.1469	0.1555	0.1301	0.1454	0.1539	0.1635	0.1499	0.1369	0.1938	0.0773	0.1863	0.1587	0.2174	0.1561	0.1684	0.1789	0.1440	0.1566	0.2141	0.2007	0.1785	0.1465
2.2880	0.1599	0.1675	0.1910	0.1464	0.1376	0.1737	0.1305	0.1616	0.1818	0.1663	0.1116	0.1499	0.1296	0.1719	0.1385	0.1575	0.1557	0.2117	0.1274	0.1745	0.1515	0.2355	0.1628	0.1913	0.1484	0.1665	0.1727	0.1478	0.1558	0.1313	0.1461	0.1542	0.1638	0.1504	0.1380	0.1938	0.0783	0.1891	0.1590	0.2173	0.1566	0.1687	0.1790	0.1446	0.1572	0.2141	0.2007	0.1787	0.1469
2.2900	0.1596	0.1678	0.1911	0.1473	0.1384	0.1745	0.1314	0.1620	0.1819	0.1667	0.1124	0.1507	0.1303	0.1721	0.1398	0.1583	0.1563	0.2117	0.1281	0.1746	0.1522	0.2352	0.1641	0.1914	0.1494	0.1667	0.1729	0.1486	0.1562	0.1325	0.1468	0.1546	0.1642	0.1509	0.1390	0.1939	0.0793	0.1919	0.1593	0.2172	0.1571	0.1690	0.1792	0.1453	0.1577	0.2140	0.2007	0.1789	0.1473
2.2920	0.1557	0.1681	0.1911	0.1482	0.1392	0.1753	0.1322	0.1623	0.1821	0.1670	0.1133	0.1515	0.1310	0.1723	0.1411	0.1592	0.1569	0.2116	0.1288	0.1746	0.1529	0.2350	0.1655	0.1914	0.1504	0.1669	0.1731	0.1494	0.1565	0.1337	0.1474	0.1550	0.1645	0.1515	0.1401	0.1939	0.0804	0.1946	0.1596	0.2171	0.1575	0.1693	0.1793	0.1460	0.1583	0.2140	0.2007	0.1791	0.1477
2.2940	0.1519	0.1684	0.1912	0.1491	0.1401	0.1761	0.1330	0.1627	0.1823	0.1674	0.1142	0.1523	0.1317	0.1725	0.1423	0.1600	0.1574	0.2116	0.1295	0.1747	0.1536	0.2347	0.1668	0.1914	0.1514	0.1671	0.1733	0.1502	0.1568	0.1348	0.1480	0.1554	0.1649	0.1520	0.1412	0.1939	0.0814	0.1973	0.1599	0.2170	0.1580	0.1696	0.1795	0.1467	0.1588	0.2140	0.2007	0.1792	0.1481
2.2960	0.1481	0.1687	0.1913	0.1500	0.1409	0.1769	0.1338	0.1631	0.1824	0.1677	0.1151	0.1531	0.1324	0.1728	0.1435	0.1608	0.1580	0.2115	0.1302	0.1748	0.1543	0.2345	0.1681	0.1914	0.1524	0.1673	0.1735	0.1510	0.1571	0.1360	0.1487	0.1557	0.1652	0.1525	0.1422	0.1940	0.0824	0.2000	0.1601	0.2170	0.1585	0.1700	0.1797	0.1473	0.1593	0.2139	0.2006	0.1794	0.1485
2.2980	0.1438	0.1689	0.1914	0.1508	0.1417	0.1776	0.1347	0.1635	0.1826	0.1681	0.1160	0.1538	0.1331	0.1730	0.1447	0.1615	0.1585	0.2115	0.1308	0.1749	0.1549	0.2342	0.1693	0.1915	0.1533	0.1675	0.1738	0.1518	0.1575	0.1371	0.1493	0.1561	0.1656	0.1531	0.1433	0.1941	0.0835	0.2026	0.1604	0.2169	0.1589	0.1703	0.1798	0.1480	0.1598	0.2139	0.2007	0.1796	0.1489
2.3000	0.1406	0.1692	0.1914	0.1517	0.1425	0.1783	0.1355	0.1638	0.1828	0.1684	0.1168	0.1545	0.1338	0.1733	0.1459	0.1623	0.1591	0.2114	0.1315	0.1749	0.1556	0.2340	0.1706	0.1915	0.1543	0.1677	0.1740	0.1525	0.1578	0.1382	0.1499	0.1564	0.1659	0.1536	0.1443	0.1941	0.0845	0.2051	0.1607	0.2169	0.1594	0.1706	0.1800	0.1487	0.1604	0.2139	0.2007	0.1798	0.1492
2.3020	0.1373	0.1695	0.1915	0.1525	0.1433	0.1790	0.1363	0.1642	0.1830	0.1688	0.1177	0.1552	0.1345	0.1735	0.1470	0.1630	0.1596	0.2114	0.1322	0.1750	0.1562	0.2338	0.1718	0.1915	0.1553	0.1679	0.1742	0.1533	0.1581	0.1393	0.1505	0.1567	0.1663	0.1542	0.1453	0.1942	0.0855	0.2077	0.1610	0.2168	0.1599	0.1709	0.1802	0.1493	0.1609	0.2139	0.2007	0.1800	0.1496
2.3040	0.1340	0.1698	0.1916	0.1533	0.1440	0.1796	0.1370	0.1646	0.1832	0.1691	0.1185	0.1559	0.1352	0.1738	0.1481	0.1638	0.1602	0.2114	0.1329	0.1751	0.1568	0.2336	0.1730	0.1916	0.1562	0.1681	0.1744	0.1541	0.1584	0.1404	0.1511	0.1571	0.1666	0.1547	0.1463	0.1942	0.0866	0.2102	0.1614	0.2167	0.1603	0.1712	0.1803	0.1499	0.1614	0.2139	0.2007	0.1802	0.1500
2.3060	0.1298	0.1701	0.1917	0.1542	0.1448	0.1803	0.1378	0.1650	0.1833	0.1695	0.1194	0.1566	0.1359	0.1740	0.1492	0.1645	0.1607	0.2113	0.1336	0.1752	0.1575	0.2334	0.1742	0.1916	0.1571	0.1683	0.1746	0.1548	0.1587	0.1415	0.1517	0.1574	0.1670	0.1553	0.1473	0.1943	0.0876	0.2126	0.1617	0.2167	0.1608	0.1715	0.1805	0.1506	0.1619	0.2139	0.2007	0.1804	0.1504
2.3080	0.1259	0.1704	0.1918	0.1550	0.1456	0.1809	0.1386	0.1653	0.1835	0.1698	0.1202	0.1573	0.1366	0.1743	0.1503	0.1652	0.1612	0.2113	0.1342	0.1753	0.1581	0.2332	0.1754	0.1916	0.1580	0.1685	0.1749	0.1556	0.1590	0.1425	0.1523	0.1577	0.1673	0.1558	0.1483	0.1944	0.0886	0.2150	0.1620	0.2167	0.1612	0.1718	0.1807	0.1512	0.1624	0.2139	0.2007	0.1806	0.1507
2.3100	0.1220	0.1706	0.1919	0.1557	0.1464	0.1814	0.1394	0.1657	0.1837	0.1701	0.1210	0.1579	0.1373	0.1745	0.1514	0.1659	0.1618	0.2113	0.1349	0.1754	0.1587	0.2330	0.1766	0.1917	0.1589	0.1687	0.1751	0.1563	0.1593	0.1435	0.1528	0.1580	0.1676	0.1564	0.1493	0.1945	0.0896	0.2174	0.1623	0.2166	0.1617	0.1721	0.1809	0.1518	0.1629	0.2139	0.2007	0.1807	0.1511
2.3120	0.1181	0.1709	0.1920	0.1565	0.1471	0.1820	0.1401	0.1661	0.1839	0.1705	0.1219	0.1586	0.1379	0.1748	0.1524	0.1666	0.1623	0.2113	0.1355	0.1756	0.1593	0.2328	0.1777	0.1917	0.1598	0.1689	0.1753	0.1570	0.1597	0.1446	0.1534	0.1583	0.1680	0.1569	0.1502	0.1945	0.0906	0.2197	0.1626	0.2166	0.1621	0.1724	0.1811	0.1525	0.1634	0.2139	0.2008	0.1810	0.1515
2.3140	0.1142	0.1712	0.1921	0.1573	0.1479	0.1826	0.1409	0.1664	0.1841	0.1708	0.1227	0.1592	0.1386	0.1750	0.1534	0.1673	0.1629	0.2112	0.1362	0.1757	0.1599	0.2327	0.1788	0.1918	0.1606	0.1692	0.1755	0.1577	0.1600	0.1456	0.1540	0.1586	0.1683	0.1574	0.1512	0.1946	0.0916	0.2220	0.1629	0.2165	0.1626	0.1727	0.1812	0.1531	0.1638	0.2139	0.2008	0.1812	0.1518
2.3160	0.1110	0.1715	0.1922	0.1580	0.1486	0.1831	0.1416	0.1668	0.1843	0.1711	0.1235	0.1598	0.1393	0.1753	0.1544	0.1679	0.1634	0.2112	0.1369	0.1758	0.1605	0.2325	0.1799	0.1918	0.1615	0.1694	0.1757	0.1585	0.1603	0.1466	0.1545	0.1589	0.1686	0.1580	0.1521	0.1947	0.0926	0.2243	0.1632	0.2165	0.1630	0.1730	0.1814	0.1537	0.1643	0.2139	0.2008	0.1814	0.1522
2.3180	0.1075	0.1717	0.1923	0.1588	0.1494	0.1836	0.1424	0.1671	0.1845	0.1714	0.1243	0.1604	0.1400	0.1756	0.1554	0.1686	0.1639	0.2112	0.1375	0.1759	0.1610	0.2324	0.1809	0.1919	0.1623	0.1696	0.1760	0.1592	0.1606	0.1475	0.1551	0.1592	0.1690	0.1585	0.1530	0.1948	0.0936	0.2265	0.1635	0.2165	0.1634	0.1733	0.1816	0.1543	0.1648	0.2140	0.2009	0.1816	0.1525
2.3200	0.1041	0.1720	0.1925	0.1595	0.1501	0.1841	0.1431	0.1675	0.1847	0.1717	0.1251	0.1609	0.1407	0.1758	0.1563	0.1692	0.1644	0.2112	0.1382	0.1761	0.1616	0.2322	0.1820	0.1919	0.1632	0.1698	0.1762	0.1598	0.1609	0.1485	0.1556	0.1595	0.1693	0.1591	0.1539	0.1949	0.0946	0.2287	0.1638	0.2165	0.1639	0.1736	0.1818	0.1549	0.1652	0.2140	0.2009	0.1818	0.1529
2.3220	0.1006	0.1723	0.1926	0.1602	0.1508	0.1846	0.1438	0.1678	0.1849	0.1720	0.1259	0.1615	0.1413	0.1761	0.1573	0.1698	0.1650	0.2112	0.1388	0.1762	0.1621	0.2321	0.1830	0.1920	0.1640	0.1701	0.1764	0.1605	0.1612	0.1494	0.1561	0.1598	0.1696	0.1596	0.1548	0.1950	0.0956	0.2308	0.1641	0.2164	0.1643	0.1739	0.1820	0.1555	0.1657	0.2140	0.2010	0.1820	0.1532
2.3240	0.0972	0.1726	0.1927	0.1609	0.1515	0.1850	0.1445	0.1682	0.1851	0.1723	0.1267	0.1621	0.1420	0.1764	0.1582	0.1704	0.1655	0.2112	0.1394	0.1763	0.1627	0.2319	0.1840	0.1921	0.1648	0.1703	0.1766	0.1612	0.1614	0.1503	0.1566	0.1601	0.1700	0.1601	0.1557	0.1950	0.0966	0.2329	0.1645	0.2164	0.1647	0.1742	0.1822	0.1560	0.1661	0.2141	0.2010	0.1822	0.1536
2.3260	0.0937	0.1728	0.1928	0.1616	0.1523	0.1855	0.1452	0.1685	0.1853	0.1726	0.1275	0.1626	0.1427	0.1766	0.1591	0.1710	0.1660	0.2112	0.1401	0.1765	0.1632	0.2318	0.1850	0.1921	0.1656	0.1705	0.1768	0.1619	0.1617	0.1513	0.1572	0.1604	0.1703	0.1606	0.1565	0.1951	0.0975	0.2350	0.1648	0.2164	0.1652	0.1745	0.1824	0.1566	0.1666	0.2141	0.2010	0.1824	0.1539
2.3280	0.0903	0.1731	0.1929	0.1622	0.1530	0.1859	0.1459	0.1689	0.1855	0.1729	0.1282	0.1631	0.1433	0.1769	0.1600	0.1716	0.1665	0.2112	0.1407	0.1766	0.1637	0.2317	0.1860	0.1922	0.1664	0.1708	0.1770	0.1625	0.1620	0.1521	0.1577	0.1607	0.1706	0.1612	0.1574	0.1952	0.0985	0.2371	0.1651	0.2164	0.1656	0.1748	0.1826	0.1572	0.1670	0.2141	0.2011	0.1826	0.1542
2.3300	0.0869	0.1734	0.1931	0.1629	0.1537	0.1863	0.1466	0.1692	0.1857	0.1732	0.1290	0.1636	0.1440	0.1772	0.1608	0.1722	0.1670	0.2112	0.1413	0.1767	0.1643	0.2316	0.1869	0.1922	0.1671	0.1710	0.1773	0.1631	0.1623	0.1530	0.1582	0.1610	0.1709	0.1617	0.1582	0.1953	0.0994	0.2391	0.1654	0.2164	0.1660	0.1751	0.1828	0.1577	0.1674	0.2142	0.2012	0.1828	0.1546
2.3320	0.0834	0.1736	0.1932	0.1635	0.1544	0.1867	0.1472	0.1695	0.1859	0.1735	0.1297	0.1641	0.1446	0.1774	0.1617	0.1727	0.1675	0.2113	0.1420	0.1769	0.1648	0.2315	0.1879	0.1923	0.1679	0.1712	0.1775	0.1638	0.1626	0.1539	0.1587	0.1613	0.1712	0.1622	0.1590	0.1954	0.1004	0.2410	0.1657	0.2164	0.1664	0.1754	0.1830	0.1583	0.1678	0.2142	0.2012	0.1831	0.1549
2.3340	0.0800	0.1739	0.1933	0.1642	0.1551	0.1871	0.1479	0.1698	0.1861	0.1738	0.1305	0.1646	0.1453	0.1777	0.1625	0.1732	0.1680	0.2113	0.1426	0.1770	0.1653	0.2314	0.1888	0.1924	0.1686	0.1715	0.1777	0.1644	0.1629	0.1547	0.1591	0.1615	0.1715	0.1627	0.1598	0.1955	0.1013	0.2430	0.1660	0.2164	0.1668	0.1756	0.1832	0.1589	0.1682	0.2142	0.2013	0.1833	0.1552
2.3360	0.0765	0.1741	0.1935	0.1648	0.1557	0.1875	0.1486	0.1702	0.1863	0.1741	0.1312	0.1651	0.1459	0.1779	0.1633	0.1738	0.1685	0.2113	0.1432	0.1772	0.1657	0.2313	0.1897	0.1924	0.1693	0.1717	0.1779	0.1650	0.1631	0.1556	0.1596	0.1618	0.1718	0.1632	0.1606	0.1956	0.1023	0.2449	0.1663	0.2164	0.1672	0.1759	0.1834	0.1594	0.1686	0.2143	0.2013	0.1835	0.1555
2.3380	0.0731	0.1744	0.1936	0.1654	0.1564	0.1878	0.1492	0.1705	0.1865	0.1743	0.1320	0.1655	0.1466	0.1782	0.1641	0.1743	0.1689	0.2113	0.1438	0.1773	0.1662	0.2312	0.1906	0.1925	0.1700	0.1720	0.1781	0.1656	0.1634	0.1564	0.1601	0.1621	0.1721	0.1637	0.1614	0.1957	0.1032	0.2467	0.1667	0.2164	0.1676	0.1762	0.1836	0.1599	0.1690	0.2143	0.2014	0.1837	0.1558
2.3400	0.0697	0.1747	0.1937	0.1660	0.1571	0.1882	0.1498	0.1708	0.1867	0.1746	0.1327	0.1660	0.1472	0.1785	0.1648	0.1748	0.1694	0.2113	0.1444	0.1775	0.1667	0.2311	0.1914	0.1926	0.1707	0.1722	0.1783	0.1662	0.1637	0.1572	0.1605	0.1624	0.1724	0.1642	0.1622	0.1958	0.1041	0.2485	0.1670	0.2164	0.1680	0.1765	0.1838	0.1605	0.1694	0.2144	0.2015	0.1839	0.1561
2.3420	0.0662	0.1749	0.1939	0.1666	0.1577	0.1885	0.1505	0.1711	0.1869	0.1749	0.1334	0.1664	0.1478	0.1787	0.1656	0.1753	0.1699	0.2113	0.1450	0.1776	0.1671	0.2310	0.1923	0.1927	0.1714	0.1724	0.1785	0.1667	0.1639	0.1580	0.1610	0.1626	0.1727	0.1647	0.1629	0.1959	0.1050	0.2503	0.1673	0.2164	0.1684	0.1767	0.1840	0.1610	0.1698	0.2144	0.2015	0.1842	0.1564
2.3440	0.0628	0.1752	0.1940	0.1672	0.1584	0.1889	0.1511	0.1714	0.1871	0.1751	0.1341	0.1668	0.1485	0.1790	0.1663	0.1758	0.1704	0.2114	0.1456	0.1778	0.1676	0.2309	0.1931	0.1927	0.1721	0.1727	0.1787	0.1673	0.1642	0.1588	0.1615	0.1629	0.1730	0.1652	0.1637	0.1960	0.1059	0.2521	0.1676	0.2164	0.1687	0.1770	0.1842	0.1615	0.1702	0.2145	0.2016	0.1844	0.1567
2.3460	0.0593	0.1754	0.1941	0.1677	0.1590	0.1892	0.1517	0.1717	0.1873	0.1754	0.1348	0.1673	0.1491	0.1793	0.1671	0.1762	0.1708	0.2114	0.1462	0.1780	0.1680	0.2308	0.1939	0.1928	0.1728	0.1729	0.1789	0.1679	0.1644	0.1595	0.1619	0.1631	0.1733	0.1656	0.1644	0.1961	0.1068	0.2538	0.1679	0.2164	0.1691	0.1772	0.1844	0.1620	0.1706	0.2145	0.2017	0.1846	0.1570
2.3480	0.0568	0.1756	0.1943	0.1683	0.1597	0.1895	0.1523	0.1720	0.1875	0.1756	0.1355	0.1677	0.1497	0.1795	0.1678	0.1767	0.1713	0.2114	0.1467	0.1781	0.1685	0.2308	0.1947	0.1929	0.1734	0.1732	0.1791	0.1684	0.1647	0.1603	0.1623	0.1634	0.1736	0.1661	0.1651	0.1962	0.1077	0.2555	0.1682	0.2164	0.1695	0.1775	0.1845	0.1625	0.1709	0.2146	0.2017	0.1848	0.1573
2.3500	0.0554	0.1759	0.1944	0.1688	0.1603	0.1898	0.1529	0.1723	0.1877	0.1759	0.1362	0.1681	0.1503	0.1798	0.1685	0.1771	0.1717	0.2115	0.1473	0.1783	0.1689	0.2307	0.1955	0.1929	0.1741	0.1734	0.1794	0.1689	0.1649	0.1610	0.1628	0.1637	0.1739	0.1666	0.1658	0.1963	0.1086	0.2572	0.1685	0.2164	0.1699	0.1778	0.1847	0.1630	0.1713	0.2146	0.2018	0.1850	0.1576
2.3520	0.0539	0.1761	0.1945	0.1693	0.1609	0.1901	0.1535	0.1726	0.1879	0.1761	0.1369	0.1685	0.1509	0.1800	0.1691	0.1776	0.1721	0.2115	0.1479	0.1784	0.1693	0.2306	0.1962	0.1930	0.1747	0.1736	0.1796	0.1694	0.1652	0.1617	0.1632	0.1639	0.1742	0.1670	0.1665	0.1964	0.1094	0.2588	0.1688	0.2164	0.1702	0.1780	0.1849	0.1635	0.1716	0.2147	0.2019	0.1852	0.1579
2.3540	0.0525	0.1764	0.1947	0.1698	0.1616	0.1904	0.1541	0.1729	0.1881	0.1763	0.1376	0.1688	0.1515	0.1803	0.1698	0.1780	0.1726	0.2115	0.1484	0.1786	0.1697	0.2306	0.1970	0.1931	0.1753	0.1739	0.1798	0.1700	0.1654	0.1624	0.1636	0.1642	0.1745	0.1675	0.1672	0.1965	0.1103	0.2604	0.1691	0.2164	0.1706	0.1783	0.1851	0.1640	0.1720	0.2148	0.2020	0.1855	0.1582
2.3560	0.0510	0.1766	0.1948	0.1704	0.1622	0.1907	0.1547	0.1732	0.1883	0.1766	0.1383	0.1692	0.1521	0.1806	0.1704	0.1784	0.1730	0.2116	0.1490	0.1787	0.1701	0.2305	0.1977	0.1932	0.1759	0.1741	0.1800	0.1705	0.1656	0.1631	0.1640	0.1644	0.1748	0.1680	0.1679	0.1966	0.1111	0.2619	0.1694	0.2164	0.1709	0.1785	0.1853	0.1644	0.1723	0.2148	0.2020	0.1857	0.1584
2.3580	0.0496	0.1768	0.1949	0.1709	0.1628	0.1909	0.1552	0.1735	0.1885	0.1768	0.1389	0.1696	0.1527	0.1808	0.1711	0.1788	0.1734	0.2116	0.1496	0.1789	0.1705	0.2304	0.1984	0.1932	0.1765	0.1744	0.1802	0.1709	0.1659	0.1638	0.1644	0.1646	0.1750	0.1684	0.1685	0.1967	0.1120	0.2635	0.1697	0.2165	0.1713	0.1787	0.1855	0.1649	0.1726	0.2149	0.2021	0.1859	0.1587
2.3600	0.0481	0.1771	0.1951	0.1713	0.1634	0.1912	0.1558	0.1738	0.1887	0.1770	0.1396	0.1699	0.1533	0.1811	0.1717	0.1792	0.1738	0.2116	0.1501	0.1791	0.1709	0.2304	0.1991	0.1933	0.1771	0.1746	0.1803	0.1714	0.1661	0.1645	0.1648	0.1649	0.1753	0.1688	0.1692	0.1968	0.1128	0.2650	0.1700	0.2165	0.1716	0.1790	0.1857	0.1653	0.1730	0.2150	0.2022	0.1861	0.1590
2.3620	0.0467	0.1773	0.1952	0.1718	0.1640	0.1914	0.1563	0.1741	0.1889	0.1772	0.1402	0.1703	0.1539	0.1813	0.1723	0.1796	0.1742	0.2117	0.1506	0.1792	0.1713	0.2303	0.1998	0.1934	0.1777	0.1748	0.1805	0.1719	0.1663	0.1651	0.1652	0.1651	0.1756	0.1693	0.1698	0.1969	0.1136	0.2664	0.1703	0.2165	0.1720	0.1792	0.1859	0.1658	0.1733	0.2150	0.2023	0.1863	0.1592
2.3640	0.0452	0.1775	0.1954	0.1723	0.1646	0.1917	0.1569	0.1743	0.1891	0.1774	0.1409	0.1706	0.1545	0.1816	0.1729	0.1800	0.1746	0.2117	0.1512	0.1794	0.1716	0.2303	0.2005	0.1935	0.1782	0.1751	0.1807	0.1724	0.1666	0.1658	0.1656	0.1653	0.1758	0.1697	0.1705	0.1970	0.1145	0.2679	0.1706	0.2165	0.1723	0.1794	0.1861	0.1662	0.1736	0.2151	0.2023	0.1865	0.1595
2.3660	0.0438	0.1778	0.1955	0.1727	0.1651	0.1919	0.1574	0.1746	0.1893	0.1776	0.1415	0.1709	0.1550	0.1818	0.1734	0.1803	0.1750	0.2118	0.1517	0.1796	0.1720	0.2303	0.2011	0.1936	0.1788	0.1753	0.1809	0.1728	0.1668	0.1664	0.1660	0.1656	0.1761	0.1701	0.1711	0.1971	0.1153	0.2693	0.1709	0.2165	0.1726	0.1797	0.1863	0.1667	0.1739	0.2151	0.2024	0.1867	0.1597
2.3680	0.0423	0.1780	0.1956	0.1732	0.1657	0.1922	0.1579	0.1749	0.1895	0.1778	0.1421	0.1712	0.1556	0.1821	0.1740	0.1807	0.1754	0.2118	0.1522	0.1797	0.1723	0.2302	0.2018	0.1936	0.1793	0.1755	0.1811	0.1732	0.1670	0.1670	0.1664	0.1658	0.1764	0.1705	0.1717	0.1972	0.1161	0.2707	0.1712	0.2166	0.1730	0.1799	0.1865	0.1671	0.1742	0.2152	0.2025	0.1869	0.1600
2.3700	0.0415	0.1782	0.1958	0.1736	0.1663	0.1924	0.1584	0.1751	0.1897	0.1780	0.1428	0.1715	0.1562	0.1823	0.1746	0.1811	0.1758	0.2118	0.1528	0.1799	0.1727	0.2302	0.2024	0.1937	0.1799	0.1758	0.1813	0.1737	0.1672	0.1676	0.1667	0.1660	0.1766	0.1710	0.1723	0.1973	0.1168	0.2720	0.1715	0.2166	0.1733	0.1801	0.1867	0.1675	0.1745	0.2153	0.2026	0.1871	0.1602
2.3720	0.0440	0.1784	0.1959	0.1740	0.1668	0.1926	0.1590	0.1754	0.1899	0.1782	0.1434	0.1718	0.1567	0.1825	0.1751	0.1814	0.1761	0.2119	0.1533	0.1801	0.1730	0.2302	0.2030	0.1938	0.1804	0.1760	0.1815	0.1741	0.1674	0.1682	0.1671	0.1662	0.1769	0.1714	0.1729	0.1974	0.1176	0.2733	0.1718	0.2166	0.1736	0.1803	0.1869	0.1680	0.1748	0.2153	0.2027	0.1873	0.1604
2.3740	0.0465	0.1786	0.1960	0.1745	0.1674	0.1928	0.1595	0.1756	0.1901	0.1784	0.1440	0.1721	0.1573	0.1828	0.1756	0.1817	0.1765	0.2119	0.1538	0.1802	0.1734	0.2301	0.2036	0.1939	0.1809	0.1762	0.1817	0.1745	0.1676	0.1688	0.1675	0.1664	0.1771	0.1718	0.1735	0.1975	0.1184	0.2746	0.1721	0.2166	0.1739	0.1805	0.1871	0.1684	0.1751	0.2154	0.2027	0.1875	0.1607
2.3760	0.0489	0.1788	0.1962	0.1749	0.1679	0.1930	0.1600	0.1759	0.1903	0.1786	0.1446	0.1724	0.1578	0.1830	0.1761	0.1821	0.1769	0.2120	0.1543	0.1804	0.1737	0.2301	0.2042	0.1940	0.1814	0.1765	0.1819	0.1749	0.1678	0.1693	0.1678	0.1666	0.1774	0.1722	0.1741	0.1976	0.1192	0.2759	0.1724	0.2167	0.1742	0.1808	0.1872	0.1688	0.1753	0.2155	0.2028	0.1877	0.1609
2.3780	0.0509	0.1790	0.1963	0.1753	0.1684	0.1932	0.1604	0.1761	0.1905	0.1788	0.1452	0.1727	0.1584	0.1833	0.1766	0.1824	0.1772	0.2120	0.1548	0.1805	0.1740	0.2301	0.2048	0.1940	0.1819	0.1767	0.1820	0.1753	0.1680	0.1699	0.1682	0.1668	0.1776	0.1726	0.1746	0.1977	0.1199	0.2771	0.1726	0.2167	0.1745	0.1810	0.1874	0.1692	0.1756	0.2156	0.2029	0.1879	0.1611
2.3800	0.0532	0.1792	0.1965	0.1757	0.1690	0.1934	0.1609	0.1764	0.1907	0.1790	0.1458	0.1730	0.1589	0.1835	0.1771	0.1827	0.1775	0.2121	0.1553	0.1807	0.1743	0.2300	0.2054	0.1941	0.1824	0.1769	0.1822	0.1757	0.1682	0.1704	0.1685	0.1670	0.1779	0.1730	0.1752	0.1978	0.1207	0.2783	0.1729	0.2167	0.1748	0.1812	0.1876	0.1696	0.1759	0.2156	0.2030	0.1881	0.1614
2.3820	0.0554	0.1795	0.1966	0.1761	0.1695	0.1936	0.1614	0.1766	0.1909	0.1792	0.1463	0.1732	0.1594	0.1837	0.1776	0.1830	0.1779	0.2121	0.1558	0.1809	0.1746	0.2300	0.2059	0.1942	0.1829	0.1772	0.1824	0.1761	0.1684	0.1710	0.1689	0.1672	0.1781	0.1733	0.1757	0.1979	0.1214	0.2795	0.1732	0.2168	0.1751	0.1814	0.1878	0.1699	0.1761	0.2157	0.2031	0.1883	0.1616
2.3840	0.0577	0.1797	0.1967	0.1764	0.1700	0.1938	0.1619	0.1769	0.1911	0.1793	0.1469	0.1735	0.1600	0.1840	0.1781	0.1833	0.1782	0.2122	0.1563	0.1810	0.1749	0.2300	0.2065	0.1943	0.1833	0.1774	0.1826	0.1765	0.1685	0.1715	0.1692	0.1674	0.1783	0.1737	0.1763	0.1980	0.1221	0.2806	0.1735	0.2168	0.1754	0.1816	0.1880	0.1703	0.1764	0.2158	0.2032	0.1885	0.1618
2.3860	0.0619	0.1799	0.1969	0.1768	0.1705	0.1940	0.1623	0.1771	0.1912	0.1795	0.1475	0.1737	0.1605	0.1842	0.1785	0.1836	0.1785	0.2122	0.1567	0.1812	0.1752	0.2300	0.2070	0.1944	0.1838	0.1776	0.1828	0.1768	0.1687	0.1720	0.1695	0.1676	0.1786	0.1741	0.1768	0.1981	0.1229	0.2818	0.1738	0.2168	0.1757	0.1818	0.1882	0.1707	0.1766	0.2158	0.2032	0.1887	0.1620
2.3880	0.0664	0.1801	0.1970	0.1772	0.1710	0.1942	0.1628	0.1773	0.1914	0.1797	0.1481	0.1740	0.1610	0.1844	0.1790	0.1839	0.1788	0.2123	0.1572	0.1814	0.1755	0.2300	0.2075	0.1944	0.1842	0.1779	0.1829	0.1772	0.1689	0.1725	0.1698	0.1678	0.1788	0.1745	0.1773	0.1982	0.1236	0.2829	0.1740	0.2169	0.1760	0.1820	0.1883	0.1711	0.1769	0.2159	0.2033	0.1889	0.1622
2.3900	0.0708	0.1802	0.1971	0.1775	0.1715	0.1943	0.1632	0.1775	0.1916	0.1798	0.1486	0.1742	0.1615	0.1847	0.1794	0.1841	0.1791	0.2123	0.1577	0.1815	0.1758	0.2299	0.2080	0.1945	0.1847	0.1781	0.1831	0.1775	0.1691	0.1730	0.1702	0.1680	0.1790	0.1748	0.1778	0.1983	0.1243	0.2839	0.1743	0.2169	0.1763	0.1822	0.1885	0.1714	0.1771	0.2160	0.2034	0.1891	0.1624
2.3920	0.0753	0.1804	0.1973	0.1779	0.1720	0.1945	0.1637	0.1778	0.1918	0.1800	0.1492	0.1745	0.1620	0.1849	0.1799	0.1844	0.1795	0.2124	0.1581	0.1817	0.1761	0.2299	0.2085	0.1946	0.1851	0.1783	0.1833	0.1779	0.1692	0.1735	0.1705	0.1682	0.1793	0.1752	0.1783	0.1984	0.1250	0.2850	0.1746	0.2169	0.1765	0.1823	0.1887	0.1718	0.1774	0.2161	0.2035	0.1893	0.1626
2.3940	0.0797	0.1806	0.1974	0.1782	0.1725	0.1947	0.1641	0.1780	0.1920	0.1802	0.1497	0.1747	0.1625	0.1851	0.1803	0.1847	0.1797	0.2124	0.1586	0.1819	0.1764	0.2299	0.2090	0.1947	0.1856	0.1785	0.1835	0.1782	0.1694	0.1740	0.1708	0.1683	0.1795	0.1755	0.1788	0.1985	0.1257	0.2860	0.1748	0.2170	0.1768	0.1825	0.1889	0.1721	0.1776	0.2161	0.2036	0.1895	0.1628
2.3960	0.0841	0.1808	0.1975	0.1785	0.1729	0.1948	0.1645	0.1782	0.1922	0.1803	0.1502	0.1749	0.1630	0.1853	0.1807	0.1849	0.1800	0.2125	0.1591	0.1820	0.1766	0.2299	0.2095	0.1948	0.1860	0.1787	0.1836	0.1785	0.1696	0.1744	0.1711	0.1685	0.1797	0.1759	0.1793	0.1985	0.1263	0.2870	0.1751	0.2170	0.1771	0.1827	0.1890	0.1725	0.1778	0.2162	0.2037	0.1896	0.1630
2.3980	0.0899	0.1810	0.1977	0.1789	0.1734	0.1950	0.1650	0.1784	0.1924	0.1805	0.1508	0.1751	0.1635	0.1855	0.1811	0.1852	0.1803	0.2125	0.1595	0.1822	0.1769	0.2299	0.2100	0.1948	0.1864	0.1790	0.1838	0.1788	0.1697	0.1749	0.1714	0.1687	0.1799	0.1762	0.1798	0.1986	0.1270	0.2880	0.1754	0.2170	0.1773	0.1829	0.1892	0.1728	0.1780	0.2163	0.2037	0.1898	0.1632
2.4000	0.0957	0.1812	0.1978	0.1792	0.1739	0.1951	0.1654	0.1786	0.1926	0.1806	0.1513	0.1753	0.1640	0.1858	0.1815	0.1854	0.1806	0.2126	0.1599	0.1823	0.1772	0.2299	0.2104	0.1949	0.1868	0.1792	0.1840	0.1792	0.1699	0.1753	0.1717	0.1688	0.1801	0.1766	0.1802	0.1987	0.1277	0.2889	0.1756	0.2171	0.1776	0.1831	0.1894	0.1731	0.1783	0.2163	0.2038	0.1900	0.1634
2.4020	0.1014	0.1814	0.1979	0.1795	0.1743	0.1953	0.1658	0.1788	0.1927	0.1807	0.1518	0.1755	0.1645	0.1860	0.1819	0.1857	0.1809	0.2126	0.1604	0.1825	0.1774	0.2299	0.2109	0.1950	0.1872	0.1794	0.1841	0.1795	0.1700	0.1758	0.1720	0.1690	0.1803	0.1769	0.1807	0.1988	0.1283	0.2898	0.1759	0.2171	0.1779	0.1833	0.1896	0.1735	0.1785	0.2164	0.2039	0.1902	0.1635
2.4040	0.1072	0.1815	0.1980	0.1798	0.1748	0.1954	0.1662	0.1790	0.1929	0.1809	0.1523	0.1757	0.1650	0.1862	0.1822	0.1859	0.1811	0.2127	0.1608	0.1827	0.1777	0.2299	0.2113	0.1951	0.1876	0.1796	0.1843	0.1798	0.1702	0.1762	0.1723	0.1692	0.1805	0.1772	0.1812	0.1989	0.1290	0.2907	0.1761	0.2171	0.1781	0.1834	0.1897	0.1738	0.1787	0.2165	0.2040	0.1903	0.1637
2.4060	0.1130	0.1817	0.1982	0.1801	0.1752	0.1956	0.1666	0.1792	0.1931	0.1810	0.1528	0.1759	0.1654	0.1864	0.1826	0.1861	0.1814	0.2127	0.1612	0.1828	0.1779	0.2299	0.2118	0.1952	0.1880	0.1798	0.1844	0.1801	0.1703	0.1766	0.1725	0.1693	0.1808	0.1776	0.1816	0.1990	0.1296	0.2916	0.1764	0.2172	0.1784	0.1836	0.1899	0.1741	0.1789	0.2166	0.2041	0.1905	0.1639
2.4080	0.1187	0.1819	0.1983	0.1804	0.1756	0.1957	0.1670	0.1794	0.1933	0.1812	0.1533	0.1761	0.1659	0.1866	0.1830	0.1864	0.1817	0.2128	0.1617	0.1830	0.1782	0.2299	0.2122	0.1952	0.1883	0.1800	0.1846	0.1804	0.1705	0.1770	0.1728	0.1695	0.1810	0.1779	0.1821	0.1991	0.1302	0.2925	0.1766	0.2172	0.1786	0.1838	0.1901	0.1744	0.1791	0.2166	0.2042	0.1907	0.1641
2.4100	0.1245	0.1821	0.1984	0.1807	0.1761	0.1958	0.1674	0.1796	0.1935	0.1813	0.1538	0.1763	0.1664	0.1868	0.1833	0.1866	0.1819	0.2129	0.1621	0.1831	0.1784	0.2299	0.2126	0.1953	0.1887	0.1802	0.1848	0.1806	0.1706	0.1774	0.1731	0.1696	0.1812	0.1782	0.1825	0.1992	0.1309	0.2933	0.1769	0.2173	0.1788	0.1839	0.1902	0.1747	0.1793	0.2167	0.2042	0.1908	0.1642
2.4120	0.1303	0.1822	0.1986	0.1810	0.1765	0.1960	0.1678	0.1798	0.1936	0.1814	0.1543	0.1765	0.1668	0.1870	0.1837	0.1868	0.1822	0.2129	0.1625	0.1833	0.1786	0.2299	0.2130	0.1954	0.1891	0.1804	0.1849	0.1809	0.1708	0.1778	0.1733	0.1697	0.1814	0.1785	0.1829	0.1993	0.1315	0.2941	0.1771	0.2173	0.1791	0.1841	0.1904	0.1750	0.1795	0.2168	0.2043	0.1910	0.1644
2.4140	0.1360	0.1824	0.1987	0.1812	0.1769	0.1961	0.1681	0.1800	0.1938	0.1816	0.1548	0.1767	0.1673	0.1872	0.1840	0.1870	0.1824	0.2130	0.1629	0.1834	0.1788	0.2299	0.2134	0.1955	0.1894	0.1806	0.1851	0.1812	0.1709	0.1782	0.1736	0.1699	0.1816	0.1788	0.1833	0.1993	0.1321	0.2949	0.1774	0.2173	0.1793	0.1843	0.1906	0.1753	0.1797	0.2169	0.2044	0.1911	0.1646
2.4160	0.1418	0.1826	0.1988	0.1815	0.1773	0.1962	0.1685	0.1802	0.1940	0.1817	0.1553	0.1769	0.1678	0.1874	0.1843	0.1872	0.1826	0.2130	0.1633	0.1836	0.1791	0.2299	0.2138	0.1956	0.1898	0.1809	0.1852	0.1814	0.1710	0.1786	0.1739	0.1700	0.1817	0.1791	0.1837	0.1994	0.1327	0.2957	0.1776	0.2174	0.1795	0.1844	0.1907	0.1756	0.1799	0.2169	0.2045	0.1913	0.1647
2.4180	0.1476	0.1827	0.1989	0.1818	0.1777	0.1963	0.1689	0.1804	0.1942	0.1818	0.1558	0.1770	0.1682	0.1876	0.1846	0.1874	0.1829	0.2131	0.1637	0.1838	0.1793	0.2299	0.2142	0.1956	0.1901	0.1811	0.1854	0.1817	0.1712	0.1790	0.1741	0.1702	0.1819	0.1794	0.1841	0.1995	0.1333	0.2964	0.1778	0.2174	0.1798	0.1846	0.1909	0.1759	0.1800	0.2170	0.2046	0.1915	0.1649
2.4200	0.1534	0.1829	0.1991	0.1820	0.1781	0.1964	0.1692	0.1806	0.1943	0.1819	0.1562	0.1772	0.1686	0.1878	0.1850	0.1876	0.1831	0.2131	0.1641	0.1839	0.1795	0.2299	0.2146	0.1957	0.1905	0.1813	0.1855	0.1820	0.1713	0.1793	0.1744	0.1703	0.1821	0.1797	0.1845	0.1996	0.1339	0.2972	0.1781	0.2174	0.1800	0.1847	0.1911	0.1762	0.1802	0.2171	0.2046	0.1916	0.1650
2.4220	0.1591	0.1830	0.1992	0.1823	0.1785	0.1966	0.1696	0.1808	0.1945	0.1820	0.1567	0.1774	0.1691	0.1880	0.1853	0.1878	0.1833	0.2132	0.1645	0.1841	0.1797	0.2299	0.2149	0.1958	0.1908	0.1815	0.1857	0.1822	0.1714	0.1797	0.1746	0.1704	0.1823	0.1800	0.1849	0.1997	0.1345	0.2979	0.1783	0.2175	0.1802	0.1849	0.1912	0.1764	0.1804	0.2171	0.2047	0.1918	0.1652
2.4240	0.1649	0.1832	0.1993	0.1825	0.1789	0.1967	0.1699	0.1809	0.1947	0.1822	0.1572	0.1775	0.1695	0.1882	0.1856	0.1880	0.1835	0.2132	0.1649	0.1842	0.1799	0.2299	0.2153	0.1959	0.1911	0.1817	0.1858	0.1825	0.1715	0.1800	0.1749	0.1705	0.1825	0.1803	0.1853	0.1997	0.1350	0.2985	0.1785	0.2175	0.1804	0.1850	0.1914	0.1767	0.1806	0.2172	0.2048	0.1919	0.1653
2.4260	0.1707	0.1833	0.1994	0.1828	0.1793	0.1968	0.1703	0.1811	0.1948	0.1823	0.1576	0.1777	0.1700	0.1884	0.1859	0.1882	0.1838	0.2133	0.1653	0.1844	0.1801	0.2299	0.2156	0.1959	0.1915	0.1818	0.1860	0.1827	0.1717	0.1804	0.1751	0.1707	0.1827	0.1806	0.1857	0.1998	0.1356	0.2992	0.1788	0.2176	0.1806	0.1852	0.1915	0.1770	0.1807	0.2173	0.2049	0.1921	0.1655
2.4280	0.1762	0.1835	0.1995	0.1830	0.1797	0.1969	0.1706	0.1813	0.1950	0.1824	0.1581	0.1778	0.1704	0.1886	0.1861	0.1884	0.1840	0.2134	0.1656	0.1845	0.1803	0.2299	0.2160	0.1960	0.1918	0.1820	0.1861	0.1829	0.1718	0.1807	0.1753	0.1708	0.1829	0.1809	0.1861	0.1999	0.1362	0.2999	0.1790	0.2176	0.1809	0.1853	0.1917	0.1772	0.1809	0.2174	0.2050	0.1922	0.1656
2.4300	0.1821	0.1836	0.1997	0.1833	0.1801	0.1970	0.1710	0.1815	0.1952	0.1825	0.1585	0.1780	0.1708	0.1888	0.1864	0.1885	0.1842	0.2134	0.1660	0.1847	0.1805	0.2299	0.2163	0.1961	0.1921	0.1822	0.1863	0.1832	0.1719	0.1810	0.1756	0.1709	0.1830	0.1812	0.1864	0.2000	0.1367	0.3005	0.1792	0.2176	0.1811	0.1855	0.1918	0.1775	0.1811	0.2174	0.2050	0.1923	0.1658
2.4320	0.1880	0.1838	0.1998	0.1835	0.1804	0.1971	0.1713	0.1816	0.1953	0.1826	0.1590	0.1781	0.1712	0.1890	0.1867	0.1887	0.1844	0.2135	0.1664	0.1848	0.1807	0.2299	0.2167	0.1962	0.1924	0.1824	0.1864	0.1834	0.1720	0.1814	0.1758	0.1710	0.1832	0.1815	0.1868	0.2001	0.1372	0.3011	0.1794	0.2177	0.1813	0.1856	0.1920	0.1777	0.1812	0.2175	0.2051	0.1925	0.1659
2.4340	0.1939	0.1839	0.1999	0.1837	0.1808	0.1972	0.1716	0.1818	0.1955	0.1827	0.1594	0.1783	0.1716	0.1892	0.1870	0.1889	0.1846	0.2135	0.1667	0.1850	0.1809	0.2300	0.2170	0.1963	0.1927	0.1826	0.1865	0.1836	0.1721	0.1817	0.1760	0.1711	0.1834	0.1817	0.1872	0.2001	0.1378	0.3017	0.1797	0.2177	0.1815	0.1857	0.1921	0.1780	0.1814	0.2176	0.2052	0.1926	0.1660
2.4360	0.1998	0.1841	0.2000	0.1839	0.1811	0.1973	0.1719	0.1820	0.1957	0.1828	0.1598	0.1784	0.1721	0.1894	0.1872	0.1890	0.1848	0.2136	0.1671	0.1851	0.1811	0.2300	0.2173	0.1963	0.1930	0.1828	0.1867	0.1838	0.1722	0.1820	0.1762	0.1712	0.1835	0.1820	0.1875	0.2002	0.1383	0.3023	0.1799	0.2178	0.1817	0.1859	0.1923	0.1782	0.1816	0.2176	0.2053	0.1928	0.1662
2.4380	0.2057	0.1842	0.2001	0.1842	0.1815	0.1974	0.1723	0.1821	0.1958	0.1829	0.1602	0.1785	0.1725	0.1895	0.1875	0.1892	0.1850	0.2136	0.1674	0.1853	0.1813	0.2300	0.2176	0.1964	0.1933	0.1830	0.1868	0.1840	0.1723	0.1823	0.1764	0.1713	0.1837	0.1823	0.1879	0.2003	0.1388	0.3028	0.1801	0.2178	0.1819	0.1860	0.1924	0.1785	0.1817	0.2177	0.2053	0.1929	0.1663
2.4400	0.2116	0.1844	0.2003	0.1844	0.1818	0.1975	0.1726	0.1823	0.1960	0.1830	0.1607	0.1787	0.1729	0.1897	0.1877	0.1894	0.1851	0.2137	0.1678	0.1854	0.1814	0.2300	0.2179	0.1965	0.1936	0.1832	0.1870	0.1842	0.1725	0.1826	0.1767	0.1715	0.1839	0.1825	0.1882	0.2004	0.1393	0.3034	0.1803	0.2179	0.1821	0.1862	0.1926	0.1787	0.1819	0.2178	0.2054	0.1930	0.1664
2.4420	0.2175	0.1845	0.2004	0.1846	0.1822	0.1976	0.1729	0.1824	0.1961	0.1831	0.1611	0.1788	0.1733	0.1899	0.1880	0.1895	0.1853	0.2138	0.1681	0.1856	0.1816	0.2300	0.2182	0.1966	0.1938	0.1834	0.1871	0.1844	0.1726	0.1829	0.1769	0.1716	0.1840	0.1828	0.1885	0.2004	0.1399	0.3039	0.1805	0.2179	0.1822	0.1863	0.1927	0.1789	0.1820	0.2179	0.2055	0.1932	0.1665
2.4440	0.2234	0.1846	0.2005	0.1848	0.1825	0.1977	0.1732	0.1826	0.1963	0.1832	0.1615	0.1789	0.1737	0.1901	0.1882	0.1897	0.1855	0.2138	0.1685	0.1857	0.1818	0.2300	0.2185	0.1966	0.1941	0.1835	0.1872	0.1846	0.1727	0.1832	0.1771	0.1717	0.1842	0.1831	0.1889	0.2005	0.1404	0.3044	0.1807	0.2179	0.1824	0.1864	0.1929	0.1792	0.1822	0.2179	0.2056	0.1933	0.1667
2.4460	0.2293	0.1848	0.2006	0.1850	0.1828	0.1978	0.1735	0.1827	0.1964	0.1833	0.1619	0.1790	0.1740	0.1903	0.1884	0.1898	0.1857	0.2139	0.1688	0.1859	0.1819	0.2300	0.2188	0.1967	0.1944	0.1837	0.1874	0.1848	0.1728	0.1834	0.1773	0.1718	0.1844	0.1833	0.1892	0.2006	0.1409	0.3049	0.1809	0.2180	0.1826	0.1865	0.1930	0.1794	0.1823	0.2180	0.2056	0.1934	0.1668
2.4480	0.2352	0.1849	0.2007	0.1852	0.1832	0.1978	0.1738	0.1829	0.1966	0.1834	0.1623	0.1792	0.1744	0.1904	0.1887	0.1900	0.1859	0.2139	0.1692	0.1860	0.1821	0.2300	0.2191	0.1968	0.1946	0.1839	0.1875	0.1850	0.1729	0.1837	0.1775	0.1719	0.1845	0.1836	0.1895	0.2007	0.1413	0.3054	0.1811	0.2180	0.1828	0.1867	0.1932	0.1796	0.1824	0.2181	0.2057	0.1935	0.1669
2.4500	0.2414	0.1850	0.2008	0.1854	0.1835	0.1979	0.1740	0.1830	0.1968	0.1835	0.1627	0.1793	0.1748	0.1906	0.1889	0.1901	0.1860	0.2140	0.1695	0.1861	0.1823	0.2301	0.2194	0.1969	0.1949	0.1841	0.1876	0.1852	0.1730	0.1840	0.1777	0.1719	0.1847	0.1838	0.1898	0.2007	0.1418	0.3058	0.1813	0.2181	0.1830	0.1868	0.1933	0.1798	0.1826	0.2181	0.2058	0.1937	0.1670
2.4520	0.2464	0.1852	0.2009	0.1856	0.1838	0.1980	0.1743	0.1832	0.1969	0.1836	0.1631	0.1794	0.1752	0.1908	0.1891	0.1903	0.1862	0.2140	0.1698	0.1863	0.1824	0.2301	0.2196	0.1969	0.1952	0.1842	0.1877	0.1854	0.1731	0.1842	0.1779	0.1720	0.1848	0.1841	0.1901	0.2008	0.1423	0.3063	0.1815	0.2181	0.1832	0.1869	0.1935	0.1800	0.1827	0.2182	0.2059	0.1938	0.1671
2.4540	0.2514	0.1853	0.2010	0.1857	0.1841	0.1981	0.1746	0.1833	0.1971	0.1837	0.1635	0.1795	0.1756	0.1910	0.1893	0.1904	0.1864	0.2141	0.1701	0.1864	0.1826	0.2301	0.2199	0.1970	0.1954	0.1844	0.1879	0.1856	0.1731	0.1845	0.1780	0.1721	0.1850	0.1843	0.1904	0.2009	0.1428	0.3067	0.1817	0.2181	0.1833	0.1870	0.1936	0.1802	0.1828	0.2183	0.2059	0.1939	0.1672
2.4560	0.2564	0.1854	0.2011	0.1859	0.1844	0.1982	0.1749	0.1835	0.1972	0.1837	0.1638	0.1796	0.1759	0.1911	0.1895	0.1905	0.1865	0.2142	0.1705	0.1866	0.1827	0.2301	0.2202	0.1971	0.1957	0.1846	0.1880	0.1858	0.1732	0.1847	0.1782	0.1722	0.1851	0.1845	0.1907	0.2009	0.1432	0.3071	0.1819	0.2182	0.1835	0.1871	0.1937	0.1805	0.1830	0.2183	0.2060	0.1940	0.1674
2.4580	0.2619	0.1855	0.2013	0.1861	0.1847	0.1983	0.1752	0.1836	0.1974	0.1838	0.1642	0.1797	0.1763	0.1913	0.1897	0.1907	0.1867	0.2142	0.1708	0.1867	0.1829	0.2301	0.2204	0.1971	0.1959	0.1848	0.1881	0.1859	0.1733	0.1850	0.1784	0.1723	0.1853	0.1848	0.1910	0.2010	0.1437	0.3075	0.1821	0.2182	0.1837	0.1873	0.1939	0.1807	0.1831	0.2184	0.2061	0.1941	0.1675
2.4600	0.2659	0.1857	0.2014	0.1863	0.1850	0.1983	0.1754	0.1837	0.1975	0.1839	0.1646	0.1798	0.1767	0.1914	0.1899	0.1908	0.1868	0.2143	0.1711	0.1868	0.1830	0.2301	0.2207	0.1972	0.1961	0.1849	0.1882	0.1861	0.1734	0.1852	0.1786	0.1724	0.1854	0.1850	0.1913	0.2011	0.1441	0.3079	0.1823	0.2183	0.1838	0.1874	0.1940	0.1809	0.1832	0.2185	0.2061	0.1943	0.1676
2.4620	0.2699	0.1858	0.2015	0.1864	0.1853	0.1984	0.1757	0.1839	0.1976	0.1840	0.1650	0.1799	0.1770	0.1916	0.1901	0.1909	0.1870	0.2143	0.1714	0.1870	0.1832	0.2302	0.2209	0.1973	0.1964	0.1851	0.1884	0.1863	0.1735	0.1855	0.1788	0.1725	0.1855	0.1852	0.1916	0.2011	0.1446	0.3083	0.1825	0.2183	0.1840	0.1875	0.1942	0.1811	0.1833	0.2185	0.2062	0.1944	0.1677
2.4640	0.2738	0.1859	0.2016	0.1866	0.1856	0.1985	0.1759	0.1840	0.1978	0.1841	0.1653	0.1801	0.1774	0.1918	0.1903	0.1910	0.1871	0.2144	0.1717	0.1871	0.1833	0.2302	0.2211	0.1974	0.1966	0.1853	0.1885	0.1864	0.1736	0.1857	0.1789	0.1726	0.1857	0.1855	0.1918	0.2012	0.1450	0.3086	0.1827	0.2183	0.1842	0.1876	0.1943	0.1812	0.1835	0.2186	0.2063	0.1945	0.1678
2.4660	0.2761	0.1860	0.2017	0.1868	0.1859	0.1986	0.1762	0.1841	0.1979	0.1842	0.1657	0.1802	0.1777	0.1919	0.1905	0.1912	0.1873	0.2144	0.1720	0.1872	0.1835	0.2302	0.2214	0.1974	0.1968	0.1854	0.1886	0.1866	0.1737	0.1859	0.1791	0.1726	0.1858	0.1857	0.1921	0.2013	0.1455	0.3090	0.1829	0.2184	0.1843	0.1877	0.1944	0.1814	0.1836	0.2187	0.2064	0.1946	0.1679
2.4680	0.2773	0.1861	0.2018	0.1869	0.1862	0.1986	0.1764	0.1843	0.1981	0.1842	0.1660	0.1802	0.1781	0.1921	0.1907	0.1913	0.1874	0.2145	0.1723	0.1874	0.1836	0.2302	0.2216	0.1975	0.1970	0.1856	0.1887	0.1868	0.1738	0.1862	0.1793	0.1727	0.1860	0.1859	0.1924	0.2013	0.1459	0.3093	0.1831	0.2184	0.1845	0.1878	0.1946	0.1816	0.1837	0.2187	0.2064	0.1947	0.1680
2.4700	0.2785	0.1862	0.2019	0.1871	0.1865	0.1987	0.1767	0.1844	0.1982	0.1843	0.1664	0.1803	0.1784	0.1922	0.1909	0.1914	0.1876	0.2145	0.1726	0.1875	0.1837	0.2302	0.2218	0.1976	0.1973	0.1857	0.1888	0.1869	0.1738	0.1864	0.1795	0.1728	0.1861	0.1861	0.1926	0.2014	0.1463	0.3096	0.1833	0.2185	0.1846	0.1879	0.1947	0.1818	0.1838	0.2188	0.2065	0.1948	0.1681
2.4720	0.2796	0.1864	0.2020	0.1873	0.1868	0.1988	0.1769	0.1845	0.1984	0.1844	0.1667	0.1804	0.1788	0.1924	0.1911	0.1915	0.1877	0.2146	0.1729	0.1877	0.1839	0.2303	0.2221	0.1976	0.1975	0.1859	0.1890	0.1871	0.1739	0.1866	0.1796	0.1729	0.1862	0.1863	0.1929	0.2015	0.1467	0.3100	0.1834	0.2185	0.1848	0.1880	0.1948	0.1820	0.1839	0.2189	0.2066	0.1949	0.1682
2.4740	0.2808	0.1865	0.2021	0.1874	0.1870	0.1989	0.1772	0.1846	0.1985	0.1845	0.1671	0.1805	0.1791	0.1926	0.1912	0.1916	0.1879	0.2147	0.1732	0.1878	0.1840	0.2303	0.2223	0.1977	0.1977	0.1861	0.1891	0.1872	0.1740	0.1868	0.1798	0.1730	0.1864	0.1866	0.1932	0.2015	0.1471	0.3103	0.1836	0.2185	0.1849	0.1881	0.1949	0.1822	0.1840	0.2189	0.2066	0.1950	0.1683
2.4760	0.2812	0.1866	0.2022	0.1876	0.1873	0.1989	0.1774	0.1848	0.1986	0.1845	0.1674	0.1806	0.1795	0.1927	0.1914	0.1917	0.1880	0.2147	0.1734	0.1879	0.1841	0.2303	0.2225	0.1978	0.1979	0.1862	0.1892	0.1874	0.1741	0.1870	0.1799	0.1730	0.1865	0.1868	0.1934	0.2016	0.1476	0.3105	0.1838	0.2186	0.1851	0.1882	0.1951	0.1823	0.1841	0.2190	0.2067	0.1951	0.1684
2.4780	0.2808	0.1867	0.2023	0.1877	0.1876	0.1990	0.1776	0.1849	0.1988	0.1846	0.1678	0.1807	0.1798	0.1929	0.1916	0.1918	0.1881	0.2148	0.1737	0.1880	0.1842	0.2303	0.2227	0.1978	0.1981	0.1864	0.1893	0.1875	0.1742	0.1872	0.1801	0.1731	0.1866	0.1870	0.1936	0.2017	0.1480	0.3108	0.1840	0.2186	0.1852	0.1883	0.1952	0.1825	0.1843	0.2191	0.2068	0.1952	0.1685
2.4800	0.2804	0.1868	0.2024	0.1878	0.1878	0.1991	0.1779	0.1850	0.1989	0.1847	0.1681	0.1808	0.1801	0.1930	0.1917	0.1919	0.1883	0.2148	0.1740	0.1882	0.1844	0.2303	0.2229	0.1979	0.1983	0.1865	0.1894	0.1876	0.1742	0.1874	0.1803	0.1732	0.1867	0.1872	0.1939	0.2017	0.1484	0.3111	0.1841	0.2187	0.1854	0.1884	0.1953	0.1827	0.1844	0.2191	0.2068	0.1953	0.1685
2.4820	0.2800	0.1869	0.2025	0.1880	0.1881	0.1991	0.1781	0.1851	0.1990	0.1848	0.1684	0.1809	0.1804	0.1932	0.1919	0.1920	0.1884	0.2149	0.1743	0.1883	0.1845	0.2303	0.2231	0.1980	0.1985	0.1867	0.1895	0.1878	0.1743	0.1876	0.1804	0.1732	0.1869	0.1874	0.1941	0.2018	0.1487	0.3113	0.1843	0.2187	0.1855	0.1885	0.1954	0.1829	0.1845	0.2192	0.2069	0.1954	0.1686
2.4840	0.2796	0.1870	0.2026	0.1881	0.1884	0.1992	0.1783	0.1852	0.1992	0.1848	0.1688	0.1810	0.1808	0.1933	0.1921	0.1921	0.1885	0.2149	0.1745	0.1884	0.1846	0.2304	0.2233	0.1981	0.1987	0.1868	0.1896	0.1879	0.1744	0.1878	0.1806	0.1733	0.1870	0.1876	0.1944	0.2018	0.1491	0.3116	0.1845	0.2187	0.1857	0.1886	0.1956	0.1830	0.1846	0.2192	0.2070	0.1955	0.1687
2.4860	0.2792	0.1871	0.2027	0.1883	0.1886	0.1993	0.1785	0.1854	0.1993	0.1849	0.1691	0.1810	0.1811	0.1934	0.1922	0.1922	0.1886	0.2150	0.1748	0.1886	0.1847	0.2304	0.2235	0.1981	0.1989	0.1870	0.1897	0.1881	0.1745	0.1880	0.1807	0.1734	0.1871	0.1878	0.1946	0.2019	0.1495	0.3118	0.1846	0.2188	0.1858	0.1887	0.1957	0.1832	0.1847	0.2193	0.2070	0.1956	0.1688
2.4880	0.2789	0.1872	0.2028	0.1884	0.1889	0.1993	0.1788	0.1855	0.1994	0.1850	0.1694	0.1811	0.1814	0.1936	0.1924	0.1923	0.1888	0.2150	0.1751	0.1887	0.1848	0.2304	0.2237	0.1982	0.1991	0.1871	0.1898	0.1882	0.1745	0.1882	0.1808	0.1734	0.1872	0.1880	0.1948	0.2020	0.1499	0.3120	0.1848	0.2188	0.1859	0.1888	0.1958	0.1833	0.1848	0.2194	0.2071	0.1957	0.1689
2.4900	0.2785	0.1873	0.2029	0.1885	0.1891	0.1994	0.1790	0.1856	0.1996	0.1850	0.1697	0.1812	0.1817	0.1937	0.1925	0.1924	0.1889	0.2151	0.1753	0.1888	0.1849	0.2304	0.2239	0.1983	0.1992	0.1873	0.1899	0.1883	0.1746	0.1884	0.1810	0.1735	0.1874	0.1882	0.1950	0.2020	0.1503	0.3122	0.1850	0.2189	0.1861	0.1889	0.1959	0.1835	0.1849	0.2194	0.2072	0.1958	0.1690
2.4920	0.2781	0.1874	0.2030	0.1887	0.1893	0.1995	0.1792	0.1857	0.1997	0.1851	0.1700	0.1813	0.1820	0.1939	0.1927	0.1925	0.1890	0.2151	0.1756	0.1889	0.1851	0.2304	0.2241	0.1983	0.1994	0.1874	0.1901	0.1884	0.1747	0.1885	0.1811	0.1736	0.1875	0.1884	0.1953	0.2021	0.1506	0.3124	0.1851	0.2189	0.1862	0.1890	0.1960	0.1836	0.1850	0.2195	0.2072	0.1959	0.1691
2.4940	0.2777	0.1875	0.2031	0.1888	0.1896	0.1995	0.1794	0.1858	0.1998	0.1851	0.1703	0.1814	0.1823	0.1940	0.1928	0.1926	0.1891	0.2152	0.1758	0.1891	0.1852	0.2305	0.2242	0.1984	0.1996	0.1875	0.1902	0.1886	0.1747	0.1887	0.1813	0.1736	0.1876	0.1885	0.1955	0.2021	0.1510	0.3126	0.1853	0.2189	0.1863	0.1891	0.1962	0.1838	0.1851	0.2196	0.2073	0.1960	0.1691
2.4960	0.2773	0.1876	0.2031	0.1889	0.1898	0.1996	0.1796	0.1859	0.1999	0.1852	0.1706	0.1814	0.1826	0.1941	0.1929	0.1927	0.1892	0.2152	0.1761	0.1892	0.1853	0.2305	0.2244	0.1985	0.1998	0.1877	0.1903	0.1887	0.1748	0.1889	0.1814	0.1737	0.1877	0.1887	0.1957	0.2022	0.1513	0.3128	0.1854	0.2190	0.1865	0.1892	0.1963	0.1839	0.1851	0.2196	0.2073	0.1961	0.1692
2.4980	0.2769	0.1877	0.2032	0.1890	0.1900	0.1997	0.1798	0.1860	0.2001	0.1853	0.1709	0.1815	0.1829	0.1943	0.1931	0.1928	0.1893	0.2153	0.1763	0.1893	0.1854	0.2305	0.2246	0.1985	0.1999	0.1878	0.1904	0.1888	0.1749	0.1891	0.1815	0.1738	0.1878	0.1889	0.1959	0.2022	0.1517	0.3130	0.1856	0.2190	0.1866	0.1893	0.1964	0.1841	0.1852	0.2197	0.2074	0.1962	0.1693
2.5000	0.2765	0.1878	0.2033	0.1891	0.1903	0.1997	0.1800	0.1861	0.2002	0.1853	0.1712	0.1816	0.1832	0.1944	0.1932	0.1929	0.1894	0.2154	0.1766	0.1894	0.1855	0.2305	0.2248	0.1986	0.2001	0.1880	0.1905	0.1889	0.1749	0.1892	0.1817	0.1738	0.1879	0.1891	0.1961	0.2023	0.1520	0.3132	0.1858	0.2190	0.1867	0.1894	0.1965	0.1842	0.1853	0.2197	0.2075	0.1963	0.1694
2.5020	0.2762	0.1879	0.2034	0.1893	0.1905	0.1998	0.1802	0.1862	0.2003	0.1854	0.1715	0.1817	0.1835	0.1946	0.1933	0.1930	0.1896	0.2154	0.1768	0.1895	0.1856	0.2306	0.2249	0.1986	0.2003	0.1881	0.1906	0.1890	0.1750	0.1894	0.1818	0.1739	0.1880	0.1893	0.1963	0.2023	0.1524	0.3133	0.1859	0.2191	0.1868	0.1895	0.1966	0.1844	0.1854	0.2198	0.2075	0.1964	0.1695
2.5040	0.2758	0.1880	0.2035	0.1894	0.1907	0.1999	0.1804	0.1863	0.2004	0.1855	0.1718	0.1817	0.1838	0.1947	0.1935	0.1930	0.1897	0.2155	0.1771	0.1897	0.1857	0.2306	0.2251	0.1987	0.2004	0.1882	0.1907	0.1891	0.1751	0.1895	0.1819	0.1739	0.1881	0.1894	0.1965	0.2024	0.1527	0.3135	0.1861	0.2191	0.1869	0.1895	0.1967	0.1845	0.1855	0.2199	0.2076	0.1965	0.1695
2.5060	0.2754	0.1881	0.2036	0.1895	0.1909	0.1999	0.1806	0.1864	0.2006	0.1855	0.1721	0.1818	0.1841	0.1948	0.1936	0.1931	0.1898	0.2155	0.1773	0.1898	0.1858	0.2306	0.2252	0.1988	0.2006	0.1884	0.1908	0.1893	0.1751	0.1897	0.1821	0.1740	0.1883	0.1896	0.1967	0.2025	0.1531	0.3136	0.1862	0.2192	0.1871	0.1896	0.1969	0.1847	0.1856	0.2199	0.2077	0.1966	0.1696
2.5080	0.2760	0.1881	0.2037	0.1896	0.1912	0.2000	0.1808	0.1865	0.2007	0.1856	0.1724	0.1819	0.1844	0.1949	0.1937	0.1932	0.1899	0.2156	0.1775	0.1899	0.1859	0.2306	0.2254	0.1988	0.2008	0.1885	0.1909	0.1894	0.1752	0.1898	0.1822	0.1741	0.1884	0.1898	0.1969	0.2025	0.1534	0.3137	0.1864	0.2192	0.1872	0.1897	0.1970	0.1848	0.1857	0.2200	0.2077	0.1966	0.1697
2.5100	0.2770	0.1882	0.2038	0.1897	0.1914	0.2000	0.1809	0.1866	0.2008	0.1856	0.1727	0.1819	0.1847	0.1951	0.1938	0.1933	0.1900	0.2156	0.1778	0.1900	0.1860	0.2306	0.2256	0.1989	0.2009	0.1886	0.1910	0.1895	0.1752	0.1900	0.1823	0.1741	0.1885	0.1900	0.1971	0.2026	0.1537	0.3139	0.1865	0.2192	0.1873	0.1898	0.1971	0.1849	0.1857	0.2200	0.2078	0.1967	0.1697
2.5120	0.2781	0.1883	0.2039	0.1898	0.1916	0.2001	0.1811	0.1867	0.2009	0.1857	0.1729	0.1820	0.1850	0.1952	0.1940	0.1934	0.1901	0.2157	0.1780	0.1901	0.1861	0.2307	0.2257	0.1990	0.2011	0.1888	0.1910	0.1896	0.1753	0.1901	0.1824	0.1742	0.1886	0.1901	0.1973	0.2026	0.1540	0.3140	0.1867	0.2193	0.1874	0.1899	0.1972	0.1851	0.1858	0.2201	0.2078	0.1968	0.1698
2.5140	0.2792	0.1884	0.2039	0.1899	0.1918	0.2002	0.1813	0.1868	0.2010	0.1857	0.1732	0.1821	0.1852	0.1953	0.1941	0.1934	0.1902	0.2157	0.1782	0.1902	0.1862	0.2307	0.2259	0.1990	0.2012	0.1889	0.1911	0.1897	0.1754	0.1903	0.1826	0.1742	0.1887	0.1903	0.1975	0.2027	0.1543	0.3141	0.1868	0.2193	0.1875	0.1899	0.1973	0.1852	0.1859	0.2201	0.2079	0.1969	0.1699
2.5160	0.2803	0.1885	0.2040	0.1900	0.1920	0.2002	0.1815	0.1869	0.2011	0.1858	0.1735	0.1821	0.1855	0.1955	0.1942	0.1935	0.1903	0.2158	0.1784	0.1904	0.1862	0.2307	0.2260	0.1991	0.2014	0.1890	0.1912	0.1898	0.1754	0.1904	0.1827	0.1743	0.1888	0.1904	0.1976	0.2027	0.1547	0.3142	0.1869	0.2193	0.1876	0.1900	0.1974	0.1853	0.1860	0.2202	0.2080	0.1970	0.1700
2.5180	0.2814	0.1886	0.2041	0.1901	0.1922	0.2003	0.1816	0.1870	0.2013	0.1858	0.1737	0.1822	0.1858	0.1956	0.1943	0.1936	0.1904	0.2158	0.1787	0.1905	0.1863	0.2307	0.2261	0.1991	0.2015	0.1892	0.1913	0.1899	0.1755	0.1906	0.1828	0.1743	0.1889	0.1906	0.1978	0.2028	0.1550	0.3143	0.1871	0.2194	0.1878	0.1901	0.1975	0.1854	0.1861	0.2203	0.2080	0.1970	0.1700
2.5200	0.2824	0.1887	0.2042	0.1902	0.1924	0.2003	0.1818	0.1871	0.2014	0.1859	0.1740	0.1822	0.1861	0.1957	0.1944	0.1937	0.1905	0.2159	0.1789	0.1906	0.1864	0.2307	0.2263	0.1992	0.2016	0.1893	0.1914	0.1900	0.1755	0.1907	0.1829	0.1744	0.1890	0.1908	0.1980	0.2028	0.1553	0.3144	0.1872	0.2194	0.1879	0.1902	0.1976	0.1856	0.1861	0.2203	0.2081	0.1971	0.1701
2.5220	0.2835	0.1887	0.2043	0.1903	0.1926	0.2004	0.1820	0.1872	0.2015	0.1860	0.1743	0.1823	0.1863	0.1958	0.1945	0.1937	0.1906	0.2159	0.1791	0.1907	0.1865	0.2308	0.2264	0.1993	0.2018	0.1894	0.1915	0.1901	0.1756	0.1908	0.1830	0.1744	0.1891	0.1909	0.1982	0.2029	0.1556	0.3145	0.1874	0.2195	0.1880	0.1902	0.1977	0.1857	0.1862	0.2204	0.2081	0.1972	0.1702
2.5240	0.2846	0.1888	0.2044	0.1904	0.1928	0.2005	0.1822	0.1873	0.2016	0.1860	0.1745	0.1824	0.1866	0.1959	0.1946	0.1938	0.1906	0.2160	0.1793	0.1908	0.1866	0.2308	0.2266	0.1993	0.2019	0.1895	0.1916	0.1902	0.1756	0.1910	0.1831	0.1745	0.1892	0.1911	0.1983	0.2029	0.1559	0.3145	0.1875	0.2195	0.1881	0.1903	0.1978	0.1858	0.1863	0.2204	0.2082	0.1973	0.1702
2.5260	0.2857	0.1889	0.2044	0.1905	0.1930	0.2005	0.1823	0.1873	0.2017	0.1861	0.1748	0.1824	0.1868	0.1961	0.1947	0.1939	0.1907	0.2160	0.1795	0.1909	0.1867	0.2308	0.2267	0.1994	0.2021	0.1896	0.1917	0.1903	0.1757	0.1911	0.1832	0.1745	0.1892	0.1912	0.1985	0.2030	0.1562	0.3146	0.1876	0.2195	0.1882	0.1904	0.1979	0.1859	0.1864	0.2205	0.2082	0.1974	0.1703
2.5280	0.2868	0.1890	0.2045	0.1906	0.1932	0.2006	0.1825	0.1874	0.2018	0.1861	0.1750	0.1825	0.1871	0.1962	0.1948	0.1939	0.1908	0.2161	0.1797	0.1910	0.1868	0.2308	0.2268	0.1995	0.2022	0.1898	0.1918	0.1903	0.1758	0.1912	0.1833	0.1746	0.1893	0.1914	0.1987	0.2030	0.1564	0.3147	0.1878	0.2196	0.1883	0.1905	0.1980	0.1860	0.1864	0.2205	0.2083	0.1974	0.1703
2.5300	0.2869	0.1891	0.2046	0.1907	0.1933	0.2006	0.1826	0.1875	0.2019	0.1862	0.1753	0.1825	0.1874	0.1963	0.1949	0.1940	0.1909	0.2161	0.1799	0.1911	0.1868	0.2309	0.2269	0.1995	0.2023	0.1899	0.1919	0.1904	0.1758	0.1914	0.1834	0.1746	0.1894	0.1915	0.1988	0.2031	0.1567	0.3147	0.1879	0.2196	0.1884	0.1905	0.1981	0.1862	0.1865	0.2206	0.2084	0.1975	0.1704
2.5320	0.2858	0.1891	0.2047	0.1908	0.1935	0.2007	0.1828	0.1876	0.2020	0.1862	0.1755	0.1826	0.1876	0.1964	0.1950	0.1941	0.1910	0.2162	0.1801	0.1912	0.1869	0.2309	0.2271	0.1996	0.2025	0.1900	0.1919	0.1905	0.1759	0.1915	0.1836	0.1747	0.1895	0.1917	0.1990	0.2031	0.1570	0.3148	0.1880	0.2196	0.1885	0.1906	0.1982	0.1863	0.1866	0.2206	0.2084	0.1976	0.1705
2.5340	0.2848	0.1892	0.2048	0.1909	0.1937	0.2007	0.1829	0.1877	0.2021	0.1863	0.1758	0.1827	0.1879	0.1965	0.1951	0.1941	0.1911	0.2162	0.1803	0.1913	0.1870	0.2309	0.2272	0.1996	0.2026	0.1901	0.1920	0.1906	0.1759	0.1916	0.1837	0.1747	0.1896	0.1918	0.1992	0.2032	0.1573	0.3148	0.1881	0.2197	0.1886	0.1907	0.1983	0.1864	0.1866	0.2207	0.2085	0.1977	0.1705
2.5360	0.2837	0.1893	0.2048	0.1910	0.1939	0.2008	0.1831	0.1878	0.2023	0.1863	0.1760	0.1827	0.1881	0.1966	0.1952	0.1942	0.1912	0.2163	0.1805	0.1914	0.1871	0.2309	0.2273	0.1997	0.2027	0.1902	0.1921	0.1907	0.1760	0.1917	0.1838	0.1748	0.1897	0.1920	0.1993	0.2032	0.1576	0.3149	0.1883	0.2197	0.1887	0.1907	0.1984	0.1865	0.1867	0.2207	0.2085	0.1977	0.1706
2.5380	0.2817	0.1894	0.2049	0.1911	0.1941	0.2008	0.1833	0.1878	0.2024	0.1863	0.1763	0.1828	0.1884	0.1967	0.1953	0.1943	0.1912	0.2163	0.1807	0.1916	0.1871	0.2309	0.2274	0.1997	0.2028	0.1904	0.1922	0.1908	0.1760	0.1918	0.1839	0.1748	0.1898	0.1921	0.1995	0.2032	0.1578	0.3149	0.1884	0.2197	0.1888	0.1908	0.1985	0.1866	0.1868	0.2208	0.2086	0.1978	0.1706
2.5400	0.2809	0.1894	0.2050	0.1911	0.1942	0.2009	0.1834	0.1879	0.2025	0.1864	0.1765	0.1828	0.1886	0.1969	0.1954	0.1943	0.1913	0.2164	0.1809	0.1917	0.1872	0.2310	0.2276	0.1998	0.2030	0.1905	0.1923	0.1909	0.1761	0.1920	0.1840	0.1749	0.1899	0.1922	0.1996	0.2033	0.1581	0.3150	0.1885	0.2198	0.1889	0.1909	0.1986	0.1867	0.1868	0.2208	0.2086	0.1979	0.1707
2.5420	0.2801	0.1895	0.2051	0.1912	0.1944	0.2010	0.1835	0.1880	0.2026	0.1864	0.1767	0.1829	0.1888	0.1970	0.1955	0.1944	0.1914	0.2164	0.1811	0.1918	0.1873	0.2310	0.2277	0.1999	0.2031	0.1906	0.1924	0.1909	0.1761	0.1921	0.1841	0.1749	0.1900	0.1924	0.1998	0.2033	0.1584	0.3150	0.1886	0.2198	0.1890	0.1909	0.1987	0.1868	0.1869	0.2209	0.2087	0.1979	0.1708
2.5440	0.2793	0.1896	0.2052	0.1913	0.1946	0.2010	0.1837	0.1881	0.2027	0.1865	0.1770	0.1829	0.1891	0.1971	0.1956	0.1945	0.1915	0.2165	0.1813	0.1919	0.1874	0.2310	0.2278	0.1999	0.2032	0.1907	0.1924	0.1910	0.1762	0.1922	0.1842	0.1750	0.1901	0.1925	0.1999	0.2034	0.1586	0.3150	0.1888	0.2198	0.1891	0.1910	0.1988	0.1869	0.1870	0.2209	0.2087	0.1980	0.1708
2.5460	0.2778	0.1896	0.2052	0.1914	0.1948	0.2011	0.1838	0.1882	0.2028	0.1865	0.1772	0.1830	0.1893	0.1972	0.1957	0.1945	0.1916	0.2165	0.1815	0.1920	0.1874	0.2310	0.2279	0.2000	0.2033	0.1908	0.1925	0.1911	0.1762	0.1923	0.1843	0.1750	0.1901	0.1927	0.2001	0.2034	0.1589	0.3150	0.1889	0.2199	0.1892	0.1911	0.1989	0.1870	0.1870	0.2210	0.2088	0.1981	0.1709
2.5480	0.2756	0.1897	0.2053	0.1915	0.1949	0.2011	0.1840	0.1882	0.2029	0.1866	0.1774	0.1830	0.1895	0.1973	0.1958	0.1946	0.1916	0.2166	0.1817	0.1921	0.1875	0.2311	0.2280	0.2000	0.2034	0.1909	0.1926	0.1912	0.1763	0.1924	0.1844	0.1751	0.1902	0.1928	0.2002	0.2035	0.1591	0.3150	0.1890	0.2199	0.1892	0.1911	0.1990	0.1871	0.1871	0.2211	0.2089	0.1981	0.1709
2.5500	0.2733	0.1898	0.2054	0.1916	0.1951	0.2012	0.1841	0.1883	0.2030	0.1866	0.1777	0.1831	0.1898	0.1974	0.1959	0.1947	0.1917	0.2166	0.1819	0.1922	0.1876	0.2311	0.2281	0.2001	0.2035	0.1910	0.1927	0.1913	0.1763	0.1925	0.1844	0.1751	0.1903	0.1929	0.2003	0.2035	0.1594	0.3150	0.1891	0.2200	0.1893	0.1912	0.1991	0.1872	0.1872	0.2211	0.2089	0.1982	0.1710
2.5520	0.2711	0.1899	0.2055	0.1916	0.1952	0.2013	0.1843	0.1884	0.2031	0.1867	0.1779	0.1831	0.1900	0.1975	0.1960	0.1947	0.1918	0.2167	0.1820	0.1923	0.1877	0.2311	0.2282	0.2002	0.2037	0.1911	0.1928	0.1913	0.1764	0.1926	0.1845	0.1752	0.1904	0.1931	0.2005	0.2036	0.1596	0.3151	0.1892	0.2200	0.1894	0.1913	0.1992	0.1873	0.1872	0.2212	0.2090	0.1983	0.1711
2.5540	0.2688	0.1899	0.2055	0.1917	0.1954	0.2013	0.1844	0.1885	0.2032	0.1867	0.1781	0.1832	0.1902	0.1976	0.1960	0.1948	0.1919	0.2167	0.1822	0.1924	0.1877	0.2311	0.2283	0.2002	0.2038	0.1912	0.1929	0.1914	0.1764	0.1927	0.1846	0.1752	0.1905	0.1932	0.2006	0.2036	0.1599	0.3151	0.1894	0.2200	0.1895	0.1913	0.1993	0.1874	0.1873	0.2212	0.2090	0.1983	0.1711
2.5560	0.2675	0.1900	0.2056	0.1918	0.1956	0.2014	0.1845	0.1885	0.2033	0.1868	0.1783	0.1833	0.1905	0.1977	0.1961	0.1948	0.1919	0.2168	0.1824	0.1925	0.1878	0.2311	0.2284	0.2003	0.2039	0.1913	0.1929	0.1915	0.1765	0.1928	0.1847	0.1753	0.1906	0.1933	0.2008	0.2037	0.1601	0.3151	0.1895	0.2201	0.1896	0.1914	0.1994	0.1875	0.1874	0.2213	0.2091	0.1984	0.1712
2.5580	0.2660	0.1901	0.2057	0.1919	0.1957	0.2014	0.1847	0.1886	0.2034	0.1868	0.1785	0.1833	0.1907	0.1978	0.1962	0.1949	0.1920	0.2168	0.1826	0.1926	0.1879	0.2312	0.2285	0.2003	0.2040	0.1915	0.1930	0.1916	0.1765	0.1929	0.1848	0.1753	0.1906	0.1934	0.2009	0.2037	0.1604	0.3151	0.1896	0.2201	0.1897	0.1915	0.1995	0.1876	0.1874	0.2213	0.2091	0.1985	0.1712
2.5600	0.2644	0.1901	0.2058	0.1920	0.1959	0.2015	0.1848	0.1887	0.2035	0.1869	0.1788	0.1834	0.1909	0.1979	0.1963	0.1950	0.1921	0.2169	0.1828	0.1927	0.1879	0.2312	0.2286	0.2004	0.2041	0.1916	0.1931	0.1916	0.1766	0.1930	0.1849	0.1754	0.1907	0.1936	0.2010	0.2037	0.1606	0.3150	0.1897	0.2201	0.1898	0.1915	0.1995	0.1877	0.1875	0.2214	0.2092	0.1985	0.1713
2.5620	0.2629	0.1902	0.2058	0.1920	0.1960	0.2015	0.1849	0.1888	0.2036	0.1869	0.1790	0.1834	0.1911	0.1980	0.1964	0.1950	0.1922	0.2169	0.1829	0.1928	0.1880	0.2312	0.2287	0.2004	0.2042	0.1917	0.1932	0.1917	0.1766	0.1931	0.1850	0.1754	0.1908	0.1937	0.2012	0.2038	0.1608	0.3150	0.1898	0.2202	0.1899	0.1916	0.1996	0.1878	0.1875	0.2214	0.2092	0.1986	0.1713
2.5640	0.2613	0.1903	0.2059	0.1921	0.1962	0.2016	0.1851	0.1888	0.2037	0.1870	0.1792	0.1835	0.1914	0.1981	0.1965	0.1951	0.1922	0.2169	0.1831	0.1929	0.1881	0.2312	0.2288	0.2005	0.2043	0.1918	0.1932	0.1918	0.1767	0.1932	0.1851	0.1754	0.1909	0.1938	0.2013	0.2038	0.1611	0.3150	0.1899	0.2202	0.1900	0.1916	0.1997	0.1879	0.1876	0.2215	0.2093	0.1987	0.1714
2.5660	0.2598	0.1903	0.2060	0.1922	0.1963	0.2017	0.1852	0.1889	0.2038	0.1870	0.1794	0.1835	0.1916	0.1982	0.1965	0.1951	0.1923	0.2170	0.1833	0.1930	0.1882	0.2313	0.2289	0.2006	0.2044	0.1919	0.1933	0.1919	0.1767	0.1933	0.1852	0.1755	0.1909	0.1939	0.2014	0.2039	0.1613	0.3150	0.1900	0.2202	0.1900	0.1917	0.1998	0.1880	0.1877	0.2215	0.2093	0.1987	0.1714
2.5680	0.2582	0.1904	0.2060	0.1923	0.1965	0.2017	0.1853	0.1890	0.2039	0.1870	0.1796	0.1836	0.1918	0.1983	0.1966	0.1952	0.1924	0.2170	0.1834	0.1931	0.1882	0.2313	0.2290	0.2006	0.2045	0.1920	0.1934	0.1919	0.1767	0.1934	0.1853	0.1755	0.1910	0.1941	0.2015	0.2039	0.1615	0.3150	0.1902	0.2203	0.1901	0.1918	0.1999	0.1881	0.1877	0.2216	0.2094	0.1988	0.1715
2.5700	0.2567	0.1905	0.2061	0.1923	0.1966	0.2018	0.1854	0.1890	0.2040	0.1871	0.1798	0.1836	0.1920	0.1984	0.1967	0.1952	0.1924	0.2171	0.1836	0.1932	0.1883	0.2313	0.2291	0.2007	0.2046	0.1921	0.1935	0.1920	0.1768	0.1935	0.1854	0.1756	0.1911	0.1942	0.2017	0.2040	0.1617	0.3150	0.1903	0.2203	0.1902	0.1918	0.2000	0.1882	0.1878	0.2216	0.2094	0.1989	0.1715
2.5720	0.2551	0.1905	0.2062	0.1924	0.1968	0.2018	0.1856	0.1891	0.2041	0.1871	0.1800	0.1837	0.1922	0.1985	0.1968	0.1953	0.1925	0.2171	0.1838	0.1933	0.1883	0.2313	0.2292	0.2007	0.2047	0.1922	0.1936	0.1921	0.1768	0.1936	0.1854	0.1756	0.1912	0.1943	0.2018	0.2040	0.1620	0.3149	0.1904	0.2204	0.1903	0.1919	0.2001	0.1883	0.1878	0.2217	0.2095	0.1989	0.1716
2.5740	0.2536	0.1906	0.2063	0.1925	0.1969	0.2019	0.1857	0.1892	0.2041	0.1872	0.1802	0.1837	0.1924	0.1986	0.1968	0.1953	0.1926	0.2172	0.1839	0.1934	0.1884	0.2314	0.2293	0.2008	0.2048	0.1923	0.1936	0.1921	0.1769	0.1937	0.1855	0.1757	0.1912	0.1944	0.2019	0.2040	0.1622	0.3149	0.1905	0.2204	0.1904	0.1919	0.2002	0.1883	0.1879	0.2217	0.2095	0.1990	0.1716
2.5760	0.2520	0.1906	0.2063	0.1925	0.1971	0.2019	0.1858	0.1893	0.2042	0.1872	0.1804	0.1838	0.1926	0.1987	0.1969	0.1954	0.1926	0.2172	0.1841	0.1935	0.1885	0.2314	0.2294	0.2008	0.2049	0.1924	0.1937	0.1922	0.1769	0.1938	0.1856	0.1757	0.1913	0.1945	0.2020	0.2041	0.1624	0.3149	0.1906	0.2204	0.1904	0.1920	0.2002	0.1884	0.1880	0.2218	0.2096	0.1990	0.1717
2.5780	0.2504	0.1907	0.2064	0.1926	0.1972	0.2020	0.1859	0.1893	0.2043	0.1873	0.1806	0.1838	0.1928	0.1988	0.1970	0.1955	0.1927	0.2173	0.1843	0.1935	0.1885	0.2314	0.2295	0.2009	0.2050	0.1925	0.1938	0.1923	0.1770	0.1939	0.1857	0.1758	0.1914	0.1947	0.2022	0.2041	0.1626	0.3148	0.1907	0.2205	0.1905	0.1920	0.2003	0.1885	0.1880	0.2218	0.2096	0.1991	0.1717
2.5800	0.2489	0.1908	0.2065	0.1927	0.1973	0.2021	0.1860	0.1894	0.2044	0.1873	0.1808	0.1839	0.1930	0.1989	0.1971	0.1955	0.1928	0.2173	0.1844	0.1936	0.1886	0.2314	0.2296	0.2010	0.2051	0.1926	0.1938	0.1923	0.1770	0.1940	0.1858	0.1758	0.1915	0.1948	0.2023	0.2042	0.1628	0.3148	0.1908	0.2205	0.1906	0.1921	0.2004	0.1886	0.1881	0.2219	0.2097	0.1991	0.1718
2.5820	0.2473	0.1908	0.2065	0.1927	0.1975	0.2021	0.1862	0.1895	0.2045	0.1873	0.1810	0.1839	0.1932	0.1990	0.1971	0.1956	0.1928	0.2174	0.1846	0.1937	0.1887	0.2314	0.2297	0.2010	0.2052	0.1927	0.1939	0.1924	0.1771	0.1941	0.1858	0.1758	0.1915	0.1949	0.2024	0.2042	0.1630	0.3147	0.1909	0.2205	0.1907	0.1922	0.2005	0.1887	0.1881	0.2219	0.2097	0.1992	0.1718
2.5840	0.2458	0.1909	0.2066	0.1928	0.1976	0.2022	0.1863	0.1895	0.2046	0.1874	0.1812	0.1840	0.1934	0.1991	0.1972	0.1956	0.1929	0.2174	0.1847	0.1938	0.1887	0.2315	0.2298	0.2011	0.2053	0.1928	0.1940	0.1925	0.1771	0.1941	0.1859	0.1759	0.1916	0.1950	0.2025	0.2043	0.1632	0.3147	0.1910	0.2206	0.1907	0.1922	0.2006	0.1888	0.1882	0.2219	0.2098	0.1993	0.1719
2.5860	0.2442	0.1909	0.2067	0.1929	0.1977	0.2022	0.1864	0.1896	0.2047	0.1874	0.1814	0.1840	0.1936	0.1992	0.1973	0.1957	0.1930	0.2175	0.1849	0.1939	0.1888	0.2315	0.2299	0.2011	0.2054	0.1929	0.1941	0.1925	0.1772	0.1942	0.1860	0.1759	0.1917	0.1951	0.2026	0.2043	0.1634	0.3147	0.1911	0.2206	0.1908	0.1923	0.2007	0.1888	0.1882	0.2220	0.2098	0.1993	0.1719
2.5880	0.2411	0.1910	0.2067	0.1929	0.1979	0.2023	0.1865	0.1896	0.2048	0.1875	0.1815	0.1840	0.1938	0.1993	0.1973	0.1957	0.1930	0.2175	0.1850	0.1940	0.1888	0.2315	0.2299	0.2012	0.2055	0.1929	0.1941	0.1926	0.1772	0.1943	0.1861	0.1760	0.1917	0.1952	0.2027	0.2043	0.1636	0.3146	0.1912	0.2206	0.1909	0.1923	0.2007	0.1889	0.1883	0.2220	0.2099	0.1994	0.1720
2.5900	0.2374	0.1911	0.2068	0.1930	0.1980	0.2023	0.1866	0.1897	0.2049	0.1875	0.1817	0.1841	0.1940	0.1994	0.1974	0.1958	0.1931	0.2176	0.1852	0.1941	0.1889	0.2315	0.2300	0.2012	0.2055	0.1930	0.1942	0.1927	0.1772	0.1944	0.1862	0.1760	0.1918	0.1953	0.2028	0.2044	0.1638	0.3146	0.1913	0.2207	0.1910	0.1924	0.2008	0.1890	0.1883	0.2221	0.2099	0.1994	0.1720
2.5920	0.2338	0.1911	0.2069	0.1931	0.1981	0.2024	0.1867	0.1898	0.2050	0.1875	0.1819	0.1841	0.1942	0.1994	0.1975	0.1958	0.1931	0.2176	0.1853	0.1942	0.1890	0.2316	0.2301	0.2013	0.2056	0.1931	0.1943	0.1927	0.1773	0.1945	0.1862	0.1760	0.1919	0.1954	0.2029	0.2044	0.1640	0.3145	0.1914	0.2207	0.1910	0.1924	0.2009	0.1891	0.1884	0.2221	0.2100	0.1995	0.1721
2.5940	0.2301	0.1912	0.2069	0.1931	0.1982	0.2024	0.1868	0.1898	0.2050	0.1876	0.1821	0.1842	0.1944	0.1995	0.1975	0.1959	0.1932	0.2176	0.1855	0.1943	0.1890	0.2316	0.2302	0.2013	0.2057	0.1932	0.1943	0.1928	0.1773	0.1945	0.1863	0.1761	0.1919	0.1955	0.2030	0.2044	0.1642	0.3145	0.1915	0.2207	0.1911	0.1925	0.2010	0.1892	0.1884	0.2222	0.2100	0.1995	0.1721
2.5960	0.2264	0.1912	0.2070	0.1932	0.1984	0.2025	0.1869	0.1899	0.2051	0.1876	0.1823	0.1842	0.1946	0.1996	0.1976	0.1959	0.1933	0.2177	0.1856	0.1944	0.1891	0.2316	0.2303	0.2014	0.2058	0.1933	0.1944	0.1928	0.1774	0.1946	0.1864	0.1761	0.1920	0.1956	0.2031	0.2045	0.1644	0.3144	0.1916	0.2208	0.1912	0.1925	0.2011	0.1892	0.1885	0.2222	0.2101	0.1996	0.1722
2.5980	0.2228	0.1913	0.2071	0.1932	0.1985	0.2026	0.1870	0.1900	0.2052	0.1877	0.1824	0.1843	0.1948	0.1997	0.1977	0.1960	0.1933	0.2177	0.1858	0.1945	0.1891	0.2316	0.2303	0.2014	0.2059	0.1934	0.1945	0.1929	0.1774	0.1947	0.1864	0.1762	0.1921	0.1957	0.2032	0.2045	0.1646	0.3143	0.1917	0.2208	0.1912	0.1926	0.2011	0.1893	0.1885	0.2223	0.2101	0.1996	0.1722
2.6000	0.2191	0.1913	0.2071	0.1933	0.1986	0.2026	0.1871	0.1900	0.2053	0.1877	0.1826	0.1843	0.1949	0.1998	0.1977	0.1960	0.1934	0.2178	0.1859	0.1945	0.1892	0.2317	0.2304	0.2015	0.2060	0.1935	0.1945	0.1929	0.1774	0.1948	0.1865	0.1762	0.1921	0.1958	0.2033	0.2046	0.1648	0.3143	0.1918	0.2208	0.1913	0.1926	0.2012	0.1894	0.1886	0.2223	0.2102	0.1997	0.1723
2.6020	0.2155	0.1914	0.2072	0.1934	0.1987	0.2027	0.1872	0.1901	0.2054	0.1877	0.1828	0.1844	0.1951	0.1999	0.1978	0.1961	0.1934	0.2178	0.1860	0.1946	0.1892	0.2317	0.2305	0.2015	0.2060	0.1936	0.1946	0.1930	0.1775	0.1949	0.1866	0.1763	0.1922	0.1959	0.2034	0.2046	0.1650	0.3142	0.1919	0.2209	0.1914	0.1927	0.2013	0.1895	0.1886	0.2224	0.2102	0.1998	0.1723
2.6040	0.2118	0.1914	0.2072	0.1934	0.1989	0.2027	0.1873	0.1901	0.2055	0.1878	0.1830	0.1844	0.1953	0.2000	0.1979	0.1961	0.1935	0.2179	0.1862	0.1947	0.1893	0.2317	0.2306	0.2016	0.2061	0.1937	0.1947	0.1931	0.1775	0.1949	0.1867	0.1763	0.1923	0.1960	0.2035	0.2046	0.1651	0.3142	0.1920	0.2209	0.1915	0.1927	0.2014	0.1895	0.1887	0.2224	0.2103	0.1998	0.1724
2.6060	0.2082	0.1915	0.2073	0.1935	0.1990	0.2028	0.1874	0.1902	0.2055	0.1878	0.1831	0.1844	0.1955	0.2000	0.1979	0.1961	0.1935	0.2179	0.1863	0.1948	0.1893	0.2317	0.2306	0.2016	0.2062	0.1937	0.1947	0.1931	0.1776	0.1950	0.1867	0.1763	0.1923	0.1961	0.2036	0.2047	0.1653	0.3141	0.1921	0.2209	0.1915	0.1928	0.2014	0.1896	0.1887	0.2224	0.2103	0.1999	0.1724
2.6080	0.2045	0.1915	0.2074	0.1935	0.1991	0.2028	0.1875	0.1902	0.2056	0.1879	0.1833	0.1845	0.1957	0.2001	0.1980	0.1962	0.1936	0.2180	0.1864	0.1949	0.1894	0.2318	0.2307	0.2017	0.2063	0.1938	0.1948	0.1932	0.1776	0.1951	0.1868	0.1764	0.1924	0.1962	0.2037	0.2047	0.1655	0.3140	0.1921	0.2210	0.1916	0.1928	0.2015	0.1897	0.1888	0.2225	0.2104	0.1999	0.1724
2.6100	0.2012	0.1916	0.2074	0.1936	0.1992	0.2029	0.1876	0.1903	0.2057	0.1879	0.1834	0.1845	0.1958	0.2002	0.1980	0.1962	0.1936	0.2180	0.1866	0.1950	0.1894	0.2318	0.2308	0.2017	0.2064	0.1939	0.1948	0.1932	0.1776	0.1951	0.1869	0.1764	0.1924	0.1963	0.2038	0.2047	0.1657	0.3139	0.1922	0.2210	0.1916	0.1929	0.2016	0.1897	0.1888	0.2225	0.2104	0.2000	0.1725
2.6120	0.1987	0.1916	0.2075	0.1936	0.1993	0.2029	0.1877	0.1904	0.2058	0.1879	0.1836	0.1846	0.1960	0.2003	0.1981	0.1963	0.1937	0.2180	0.1867	0.1950	0.1895	0.2318	0.2308	0.2018	0.2064	0.1940	0.1949	0.1933	0.1777	0.1952	0.1869	0.1764	0.1925	0.1964	0.2039	0.2048	0.1658	0.3139	0.1923	0.2210	0.1917	0.1929	0.2017	0.1898	0.1889	0.2226	0.2104	0.2000	0.1725
2.6140	0.1961	0.1917	0.2075	0.1937	0.1994	0.2030	0.1878	0.1904	0.2059	0.1880	0.1838	0.1846	0.1962	0.2004	0.1981	0.1963	0.1938	0.2181	0.1868	0.1951	0.1895	0.2318	0.2309	0.2018	0.2065	0.1941	0.1950	0.1933	0.1777	0.1953	0.1870	0.1765	0.1926	0.1965	0.2040	0.2048	0.1660	0.3138	0.1924	0.2210	0.1918	0.1930	0.2017	0.1899	0.1889	0.2226	0.2105	0.2000	0.1726
2.6160	0.1935	0.1917	0.2076	0.1938	0.1995	0.2030	0.1879	0.1905	0.2059	0.1880	0.1839	0.1846	0.1963	0.2004	0.1982	0.1964	0.1938	0.2181	0.1870	0.1952	0.1896	0.2318	0.2310	0.2019	0.2066	0.1942	0.1950	0.1934	0.1778	0.1953	0.1870	0.1765	0.1926	0.1966	0.2041	0.2049	0.1662	0.3137	0.1925	0.2211	0.1918	0.1930	0.2018	0.1899	0.1890	0.2227	0.2105	0.2001	0.1726
2.6180	0.1931	0.1918	0.2077	0.1938	0.1996	0.2031	0.1880	0.1905	0.2060	0.1880	0.1841	0.1847	0.1965	0.2005	0.1983	0.1964	0.1939	0.2182	0.1871	0.1953	0.1896	0.2319	0.2310	0.2019	0.2066	0.1942	0.1951	0.1934	0.1778	0.1954	0.1871	0.1766	0.1927	0.1967	0.2042	0.2049	0.1663	0.3137	0.1926	0.2211	0.1919	0.1930	0.2019	0.1900	0.1890	0.2227	0.2106	0.2001	0.1726
2.6200	0.1935	0.1918	0.2077	0.1939	0.1997	0.2031	0.1881	0.1906	0.2061	0.1881	0.1842	0.1847	0.1967	0.2006	0.1983	0.1964	0.1939	0.2182	0.1872	0.1954	0.1897	0.2319	0.2311	0.2020	0.2067	0.1943	0.1952	0.1935	0.1778	0.1955	0.1872	0.1766	0.1927	0.1968	0.2043	0.2049	0.1665	0.3136	0.1927	0.2211	0.1920	0.1931	0.2019	0.1901	0.1890	0.2227	0.2106	0.2002	0.1727
2.6220	0.1939	0.1919	0.2078	0.1939	0.1998	0.2032	0.1882	0.1906	0.2062	0.1881	0.1844	0.1848	0.1968	0.2007	0.1984	0.1965	0.1940	0.2182	0.1873	0.1954	0.1897	0.2319	0.2312	0.2020	0.2068	0.1944	0.1952	0.1935	0.1779	0.1955	0.1872	0.1766	0.1928	0.1968	0.2044	0.2050	0.1667	0.3135	0.1927	0.2212	0.1920	0.1931	0.2020	0.1901	0.1891	0.2228	0.2107	0.2002	0.1727
2.6240	0.1942	0.1919	0.2078	0.1940	0.2000	0.2032	0.1883	0.1907	0.2062	0.1881	0.1845	0.1848	0.1970	0.2007	0.1984	0.1965	0.1940	0.2183	0.1875	0.1955	0.1898	0.2319	0.2312	0.2021	0.2069	0.1945	0.1953	0.1936	0.1779	0.1956	0.1873	0.1767	0.1929	0.1969	0.2044	0.2050	0.1668	0.3134	0.1928	0.2212	0.1921	0.1932	0.2021	0.1902	0.1891	0.2228	0.2107	0.2003	0.1728
2.6260	0.1964	0.1920	0.2079	0.1940	0.2001	0.2033	0.1884	0.1907	0.2063	0.1882	0.1847	0.1848	0.1972	0.2008	0.1985	0.1966	0.1940	0.2183	0.1876	0.1956	0.1898	0.2320	0.2313	0.2021	0.2069	0.1945	0.1953	0.1936	0.1779	0.1957	0.1874	0.1767	0.1929	0.1970	0.2045	0.2050	0.1670	0.3134	0.1929	0.2212	0.1921	0.1932	0.2021	0.1903	0.1892	0.2229	0.2107	0.2003	0.1728
2.6280	0.2007	0.1920	0.2079	0.1941	0.2002	0.2033	0.1884	0.1908	0.2064	0.1882	0.1848	0.1849	0.1973	0.2009	0.1985	0.1966	0.1941	0.2184	0.1877	0.1957	0.1899	0.2320	0.2313	0.2022	0.2070	0.1946	0.1954	0.1937	0.1780	0.1957	0.1874	0.1767	0.1930	0.1971	0.2046	0.2051	0.1671	0.3133	0.1930	0.2213	0.1922	0.1933	0.2022	0.1903	0.1892	0.2229	0.2108	0.2004	0.1728
2.6300	0.2050	0.1921	0.2080	0.1941	0.2003	0.2034	0.1885	0.1908	0.2065	0.1882	0.1850	0.1849	0.1975	0.2010	0.1986	0.1967	0.1941	0.2184	0.1878	0.1958	0.1899	0.2320	0.2314	0.2022	0.2071	0.1947	0.1954	0.1937	0.1780	0.1958	0.1875	0.1768	0.1930	0.1972	0.2047	0.2051	0.1673	0.3132	0.1931	0.2213	0.1922	0.1933	0.2023	0.1904	0.1892	0.2229	0.2108	0.2004	0.1729
2.6320	0.2093	0.1921	0.2080	0.1942	0.2004	0.2034	0.1886	0.1909	0.2065	0.1883	0.1851	0.1850	0.1976	0.2010	0.1986	0.1967	0.1942	0.2184	0.1879	0.1958	0.1900	0.2320	0.2315	0.2023	0.2071	0.1948	0.1955	0.1938	0.1780	0.1959	0.1875	0.1768	0.1931	0.1973	0.2048	0.2051	0.1674	0.3131	0.1931	0.2213	0.1923	0.1933	0.2023	0.1904	0.1893	0.2230	0.2109	0.2005	0.1729
2.6340	0.2136	0.1922	0.2081	0.1942	0.2004	0.2035	0.1887	0.1909	0.2066	0.1883	0.1853	0.1850	0.1978	0.2011	0.1987	0.1967	0.1942	0.2185	0.1880	0.1959	0.1900	0.2320	0.2315	0.2023	0.2072	0.1948	0.1956	0.1938	0.1781	0.1959	0.1876	0.1768	0.1931	0.1973	0.2049	0.2052	0.1676	0.3130	0.1932	0.2213	0.1924	0.1934	0.2024	0.1905	0.1893	0.2230	0.2109	0.2005	0.1730
2.6360	0.2168	0.1922	0.2081	0.1943	0.2005	0.2035	0.1888	0.1910	0.2067	0.1883	0.1854	0.1850	0.1979	0.2012	0.1987	0.1968	0.1943	0.2185	0.1882	0.1960	0.1900	0.2321	0.2316	0.2024	0.2072	0.1949	0.1956	0.1939	0.1781	0.1960	0.1876	0.1769	0.1932	0.1974	0.2049	0.2052	0.1677	0.3130	0.1933	0.2214	0.1924	0.1934	0.2025	0.1906	0.1894	0.2231	0.2109	0.2005	0.1730
2.6380	0.2207	0.1923	0.2082	0.1943	0.2006	0.2035	0.1889	0.1910	0.2067	0.1884	0.1856	0.1851	0.1981	0.2012	0.1988	0.1968	0.1943	0.2186	0.1883	0.1961	0.1901	0.2321	0.2316	0.2024	0.2073	0.1950	0.1957	0.1939	0.1781	0.1960	0.1877	0.1769	0.1932	0.1975	0.2050	0.2052	0.1679	0.3129	0.1934	0.2214	0.1925	0.1935	0.2025	0.1906	0.1894	0.2231	0.2110	0.2006	0.1730
2.6400	0.2247	0.1923	0.2083	0.1943	0.2007	0.2036	0.1889	0.1911	0.2068	0.1884	0.1857	0.1851	0.1982	0.2013	0.1988	0.1968	0.1944	0.2186	0.1884	0.1961	0.1901	0.2321	0.2317	0.2024	0.2074	0.1951	0.1957	0.1939	0.1782	0.1961	0.1878	0.1769	0.1933	0.1976	0.2051	0.2052	0.1680	0.3128	0.1934	0.2214	0.1925	0.1935	0.2026	0.1907	0.1894	0.2231	0.2110	0.2006	0.1731
2.6420	0.2287	0.1923	0.2083	0.1944	0.2008	0.2036	0.1890	0.1911	0.2069	0.1884	0.1858	0.1851	0.1984	0.2014	0.1989	0.1969	0.1944	0.2186	0.1885	0.1962	0.1902	0.2321	0.2317	0.2025	0.2074	0.1951	0.1958	0.1940	0.1782	0.1962	0.1878	0.1770	0.1933	0.1977	0.2052	0.2053	0.1682	0.3127	0.1935	0.2215	0.1926	0.1935	0.2027	0.1907	0.1895	0.2232	0.2111	0.2007	0.1731
2.6440	0.2326	0.1924	0.2084	0.1944	0.2009	0.2037	0.1891	0.1912	0.2069	0.1885	0.1860	0.1852	0.1985	0.2014	0.1989	0.1969	0.1945	0.2187	0.1886	0.1963	0.1902	0.2321	0.2318	0.2025	0.2075	0.1952	0.1958	0.1940	0.1782	0.1962	0.1879	0.1770	0.1934	0.1977	0.2052	0.2053	0.1683	0.3126	0.1936	0.2215	0.1926	0.1936	0.2027	0.1908	0.1895	0.2232	0.2111	0.2007	0.1732
2.6460	0.2366	0.1924	0.2084	0.1945	0.2010	0.2037	0.1892	0.1912	0.2070	0.1885	0.1861	0.1852	0.1987	0.2015	0.1990	0.1970	0.1945	0.2187	0.1887	0.1964	0.1903	0.2322	0.2318	0.2026	0.2075	0.1953	0.1959	0.1941	0.1783	0.1963	0.1879	0.1770	0.1934	0.1978	0.2053	0.2053	0.1685	0.3125	0.1937	0.2215	0.1927	0.1936	0.2028	0.1908	0.1896	0.2232	0.2111	0.2008	0.1732
2.6480	0.2406	0.1925	0.2085	0.1945	0.2011	0.2038	0.1892	0.1912	0.2071	0.1885	0.1862	0.1852	0.1988	0.2016	0.1990	0.1970	0.1945	0.2187	0.1888	0.1964	0.1903	0.2322	0.2319	0.2026	0.2076	0.1953	0.1959	0.1941	0.1783	0.1963	0.1880	0.1771	0.1935	0.1979	0.2054	0.2054	0.1686	0.3125	0.1937	0.2215	0.1927	0.1937	0.2028	0.1909	0.1896	0.2233	0.2112	0.2008	0.1732
2.6500	0.2445	0.1925	0.2085	0.1946	0.2012	0.2038	0.1893	0.1913	0.2071	0.1886	0.1864	0.1853	0.1989	0.2016	0.1991	0.1970	0.1946	0.2188	0.1889	0.1965	0.1903	0.2322	0.2320	0.2027	0.2077	0.1954	0.1960	0.1942	0.1783	0.1964	0.1880	0.1771	0.1935	0.1980	0.2054	0.2054	0.1687	0.3124	0.1938	0.2216	0.1928	0.1937	0.2029	0.1909	0.1896	0.2233	0.2112	0.2008	0.1733
2.6520	0.2485	0.1926	0.2086	0.1946	0.2013	0.2039	0.1894	0.1913	0.2072	0.1886	0.1865	0.1853	0.1991	0.2017	0.1991	0.1971	0.1946	0.2188	0.1890	0.1966	0.1904	0.2322	0.2320	0.2027	0.2077	0.1955	0.1960	0.1942	0.1784	0.1964	0.1881	0.1771	0.1936	0.1980	0.2055	0.2054	0.1689	0.3123	0.1939	0.2216	0.1928	0.1937	0.2030	0.1910	0.1897	0.2233	0.2113	0.2009	0.1733
2.6540	0.2524	0.1926	0.2086	0.1947	0.2014	0.2039	0.1895	0.1914	0.2073	0.1886	0.1866	0.1853	0.1992	0.2018	0.1992	0.1971	0.1947	0.2189	0.1891	0.1966	0.1904	0.2322	0.2321	0.2027	0.2078	0.1955	0.1961	0.1942	0.1784	0.1965	0.1881	0.1772	0.1936	0.1981	0.2056	0.2055	0.1690	0.3122	0.1940	0.2216	0.1929	0.1938	0.2030	0.1910	0.1897	0.2234	0.2113	0.2009	0.1733
2.6560	0.2564	0.1926	0.2087	0.1947	0.2014	0.2040	0.1895	0.1914	0.2073	0.1886	0.1868	0.1854	0.1994	0.2018	0.1992	0.1971	0.1947	0.2189	0.1892	0.1967	0.1905	0.2323	0.2321	0.2028	0.2078	0.1956	0.1961	0.1943	0.1784	0.1965	0.1882	0.1772	0.1937	0.1982	0.2057	0.2055	0.1691	0.3121	0.1940	0.2217	0.1929	0.1938	0.2031	0.1911	0.1897	0.2234	0.2113	0.2009	0.1734
2.6580	0.2604	0.1927	0.2087	0.1947	0.2015	0.2040	0.1896	0.1915	0.2074	0.1887	0.1869	0.1854	0.1995	0.2019	0.1992	0.1972	0.1947	0.2189	0.1893	0.1968	0.1905	0.2323	0.2322	0.2028	0.2079	0.1957	0.1962	0.1943	0.1785	0.1966	0.1882	0.1772	0.1937	0.1982	0.2057	0.2055	0.1693	0.3120	0.1941	0.2217	0.1930	0.1938	0.2031	0.1911	0.1898	0.2235	0.2114	0.2010	0.1734
2.6600	0.2643	0.1927	0.2087	0.1948	0.2016	0.2041	0.1897	0.1915	0.2075	0.1887	0.1870	0.1854	0.1996	0.2020	0.1993	0.1972	0.1948	0.2190	0.1894	0.1968	0.1905	0.2323	0.2322	0.2029	0.2079	0.1957	0.1962	0.1944	0.1785	0.1966	0.1883	0.1773	0.1938	0.1983	0.2058	0.2055	0.1694	0.3119	0.1942	0.2217	0.1930	0.1939	0.2032	0.1912	0.1898	0.2235	0.2114	0.2010	0.1734
2.6620	0.2683	0.1928	0.2088	0.1948	0.2017	0.2041	0.1897	0.1916	0.2075	0.1887	0.1871	0.1855	0.1998	0.2020	0.1993	0.1972	0.1948	0.2190	0.1895	0.1969	0.1906	0.2323	0.2322	0.2029	0.2080	0.1958	0.1963	0.1944	0.1785	0.1967	0.1883	0.1773	0.1938	0.1984	0.2059	0.2056	0.1695	0.3119	0.1942	0.2217	0.1931	0.1939	0.2032	0.1912	0.1898	0.2235	0.2114	0.2011	0.1735
2.6640	0.2723	0.1928	0.2088	0.1949	0.2018	0.2042	0.1898	0.1916	0.2076	0.1888	0.1873	0.1855	0.1999	0.2021	0.1994	0.1973	0.1949	0.2190	0.1896	0.1970	0.1906	0.2323	0.2323	0.2030	0.2080	0.1959	0.1963	0.1944	0.1786	0.1967	0.1884	0.1773	0.1938	0.1985	0.2059	0.2056	0.1696	0.3118	0.1943	0.2218	0.1931	0.1939	0.2033	0.1913	0.1899	0.2236	0.2115	0.2011	0.1735
2.6660	0.2762	0.1928	0.2089	0.1949	0.2019	0.2042	0.1899	0.1916	0.2077	0.1888	0.1874	0.1855	0.2000	0.2021	0.1994	0.1973	0.1949	0.2191	0.1897	0.1970	0.1906	0.2324	0.2323	0.2030	0.2081	0.1959	0.1964	0.1945	0.1786	0.1968	0.1884	0.1774	0.1939	0.1985	0.2060	0.2056	0.1698	0.3117	0.1944	0.2218	0.1932	0.1940	0.2034	0.1913	0.1899	0.2236	0.2115	0.2011	0.1735
2.6680	0.2804	0.1929	0.2089	0.1950	0.2019	0.2042	0.1899	0.1917	0.2077	0.1888	0.1875	0.1856	0.2002	0.2022	0.1995	0.1973	0.1949	0.2191	0.1898	0.1971	0.1907	0.2324	0.2324	0.2030	0.2081	0.1960	0.1964	0.1945	0.1786	0.1968	0.1885	0.1774	0.1939	0.1986	0.2060	0.2057	0.1699	0.3116	0.1944	0.2218	0.1932	0.1940	0.2034	0.1914	0.1900	0.2236	0.2115	0.2012	0.1736
2.6700	0.2838	0.1929	0.2090	0.1950	0.2020	0.2043	0.1900	0.1917	0.2078	0.1888	0.1876	0.1856	0.2003	0.2023	0.1995	0.1974	0.1950	0.2191	0.1899	0.1972	0.1907	0.2324	0.2324	0.2031	0.2082	0.1961	0.1965	0.1945	0.1787	0.1969	0.1885	0.1774	0.1940	0.1987	0.2061	0.2057	0.1700	0.3115	0.1945	0.2218	0.1933	0.1940	0.2035	0.1914	0.1900	0.2237	0.2116	0.2012	0.1736
2.6720	0.2871	0.1929	0.2090	0.1950	0.2021	0.2043	0.1901	0.1918	0.2078	0.1889	0.1877	0.1856	0.2004	0.2023	0.1995	0.1974	0.1950	0.2192	0.1900	0.1972	0.1908	0.2324	0.2325	0.2031	0.2082	0.1961	0.1965	0.1946	0.1787	0.1969	0.1886	0.1775	0.1940	0.1987	0.2062	0.2057	0.1701	0.3114	0.1946	0.2219	0.1933	0.1941	0.2035	0.1915	0.1900	0.2237	0.2116	0.2012	0.1736
2.6740	0.2904	0.1930	0.2091	0.1951	0.2022	0.2044	0.1901	0.1918	0.2079	0.1889	0.1879	0.1857	0.2005	0.2024	0.1996	0.1974	0.1951	0.2192	0.1901	0.1973	0.1908	0.2324	0.2325	0.2032	0.2083	0.1962	0.1966	0.1946	0.1787	0.1970	0.1886	0.1775	0.1941	0.1988	0.2062	0.2057	0.1702	0.3113	0.1946	0.2219	0.1933	0.1941	0.2036	0.1915	0.1901	0.2237	0.2117	0.2013	0.1737
2.6760	0.2938	0.1930	0.2091	0.1951	0.2022	0.2044	0.1902	0.1918	0.2080	0.1889	0.1880	0.1857	0.2007	0.2024	0.1996	0.1975	0.1951	0.2193	0.1902	0.1974	0.1908	0.2325	0.2326	0.2032	0.2083	0.1962	0.1966	0.1947	0.1788	0.1970	0.1887	0.1775	0.1941	0.1988	0.2063	0.2058	0.1704	0.3113	0.1947	0.2219	0.1934	0.1941	0.2036	0.1916	0.1901	0.2238	0.2117	0.2013	0.1737
2.6780	0.2971	0.1931	0.2092	0.1951	0.2023	0.2045	0.1903	0.1919	0.2080	0.1890	0.1881	0.1857	0.2008	0.2025	0.1997	0.1975	0.1951	0.2193	0.1903	0.1974	0.1909	0.2325	0.2326	0.2032	0.2084	0.1963	0.1967	0.1947	0.1788	0.1971	0.1887	0.1775	0.1941	0.1989	0.2064	0.2058	0.1705	0.3112	0.1947	0.2219	0.1934	0.1942	0.2037	0.1916	0.1901	0.2238	0.2117	0.2013	0.1737
2.6800	0.3005	0.1931	0.2092	0.1952	0.2024	0.2045	0.1903	0.1919	0.2081	0.1890	0.1882	0.1858	0.2009	0.2025	0.1997	0.1975	0.1952	0.2193	0.1904	0.1975	0.1909	0.2325	0.2327	0.2033	0.2084	0.1964	0.1967	0.1947	0.1788	0.1971	0.1888	0.1776	0.1942	0.1990	0.2064	0.2058	0.1706	0.3111	0.1948	0.2220	0.1935	0.1942	0.2037	0.1917	0.1902	0.2238	0.2118	0.2014	0.1738
2.6820	0.3038	0.1931	0.2093	0.1952	0.2025	0.2046	0.1904	0.1920	0.2081	0.1890	0.1883	0.1858	0.2010	0.2026	0.1997	0.1976	0.1952	0.2194	0.1905	0.1976	0.1909	0.2325	0.2327	0.2033	0.2085	0.1964	0.1968	0.1948	0.1788	0.1972	0.1888	0.1776	0.1942	0.1990	0.2065	0.2058	0.1707	0.3110	0.1949	0.2220	0.1935	0.1942	0.2038	0.1917	0.1902	0.2239	0.2118	0.2014	0.1738
2.6840	0.3071	0.1932	0.2093	0.1953	0.2025	0.2046	0.1905	0.1920	0.2082	0.1890	0.1884	0.1858	0.2012	0.2027	0.1998	0.1976	0.1952	0.2194	0.1906	0.1976	0.1910	0.2325	0.2327	0.2034	0.2085	0.1965	0.1968	0.1948	0.1789	0.1972	0.1888	0.1776	0.1943	0.1991	0.2065	0.2059	0.1708	0.3109	0.1949	0.2220	0.1936	0.1943	0.2038	0.1918	0.1902	0.2239	0.2118	0.2014	0.1738
2.6860	0.3105	0.1932	0.2093	0.1953	0.2026	0.2047	0.1905	0.1920	0.2082	0.1891	0.1885	0.1859	0.2013	0.2027	0.1998	0.1976	0.1953	0.2194	0.1907	0.1977	0.1910	0.2326	0.2328	0.2034	0.2086	0.1965	0.1968	0.1948	0.1789	0.1973	0.1889	0.1777	0.1943	0.1992	0.2066	0.2059	0.1709	0.3108	0.1950	0.2220	0.1936	0.1943	0.2039	0.1918	0.1903	0.2239	0.2119	0.2015	0.1739
2.6880	0.3138	0.1932	0.2094	0.1953	0.2027	0.2047	0.1906	0.1921	0.2083	0.1891	0.1886	0.1859	0.2014	0.2028	0.1999	0.1977	0.1953	0.2195	0.1907	0.1977	0.1910	0.2326	0.2328	0.2034	0.2086	0.1966	0.1969	0.1949	0.1789	0.1973	0.1889	0.1777	0.1944	0.1992	0.2066	0.2059	0.1710	0.3107	0.1950	0.2221	0.1936	0.1943	0.2040	0.1919	0.1903	0.2240	0.2119	0.2015	0.1739
2.6900	0.3160	0.1933	0.2094	0.1954	0.2027	0.2047	0.1906	0.1921	0.2084	0.1891	0.1888	0.1859	0.2015	0.2028	0.1999	0.1977	0.1953	0.2195	0.1908	0.1978	0.1911	0.2326	0.2329	0.2035	0.2087	0.1967	0.1969	0.1949	0.1790	0.1974	0.1890	0.1777	0.1944	0.1993	0.2067	0.2060	0.1711	0.3107	0.1951	0.2221	0.1937	0.1944	0.2040	0.1919	0.1903	0.2240	0.2119	0.2015	0.1739
2.6920	0.3188	0.1933	0.2095	0.1954	0.2028	0.2048	0.1907	0.1921	0.2084	0.1892	0.1889	0.1860	0.2016	0.2029	0.1999	0.1977	0.1954	0.2195	0.1909	0.1979	0.1911	0.2326	0.2329	0.2035	0.2087	0.1967	0.1970	0.1949	0.1790	0.1974	0.1890	0.1778	0.1944	0.1993	0.2068	0.2060	0.1713	0.3106	0.1952	0.2221	0.1937	0.1944	0.2041	0.1919	0.1903	0.2240	0.2120	0.2016	0.1740
2.6940	0.3215	0.1933	0.2095	0.1955	0.2029	0.2048	0.1908	0.1922	0.2085	0.1892	0.1890	0.1860	0.2017	0.2029	0.2000	0.1978	0.1954	0.2196	0.1910	0.1979	0.1912	0.2326	0.2330	0.2036	0.2088	0.1968	0.1970	0.1950	0.1790	0.1974	0.1891	0.1778	0.1945	0.1994	0.2068	0.2060	0.1714	0.3105	0.1952	0.2221	0.1938	0.1944	0.2041	0.1920	0.1904	0.2240	0.2120	0.2016	0.1740
2.6960	0.3243	0.1934	0.2095	0.1955	0.2029	0.2049	0.1908	0.1922	0.2085	0.1892	0.1891	0.1860	0.2018	0.2030	0.2000	0.1978	0.1954	0.2196	0.1911	0.1980	0.1912	0.2326	0.2330	0.2036	0.2088	0.1968	0.1971	0.1950	0.1790	0.1975	0.1891	0.1778	0.1945	0.1995	0.2069	0.2060	0.1715	0.3104	0.1953	0.2222	0.1938	0.1945	0.2042	0.1920	0.1904	0.2241	0.2120	0.2016	0.1740
2.6980	0.3247	0.1934	0.2096	0.1955	0.2030	0.2049	0.1909	0.1923	0.2086	0.1892	0.1892	0.1861	0.2020	0.2030	0.2001	0.1978	0.1955	0.2196	0.1912	0.1981	0.1912	0.2327	0.2330	0.2036	0.2089	0.1969	0.1971	0.1950	0.1791	0.1975	0.1892	0.1778	0.1946	0.1995	0.2069	0.2061	0.1716	0.3103	0.1953	0.2222	0.1938	0.1945	0.2042	0.1921	0.1904	0.2241	0.2121	0.2017	0.1741
2.7000	0.3234	0.1934	0.2096	0.1956	0.2031	0.2050	0.1909	0.1923	0.2086	0.1893	0.1893	0.1861	0.2021	0.2031	0.2001	0.1979	0.1955	0.2196	0.1912	0.1981	0.1913	0.2327	0.2331	0.2037	0.2089	0.1969	0.1972	0.1951	0.1791	0.1976	0.1892	0.1779	0.1946	0.1996	0.2070	0.2061	0.1717	0.3102	0.1954	0.2222	0.1939	0.1945	0.2043	0.1921	0.1905	0.2241	0.2121	0.2017	0.1741
2.7020	0.3222	0.1935	0.2097	0.1956	0.2031	0.2050	0.1910	0.1923	0.2087	0.1893	0.1894	0.1861	0.2022	0.2031	0.2001	0.1979	0.1955	0.2197	0.1913	0.1982	0.1913	0.2327	0.2331	0.2037	0.2089	0.1970	0.1972	0.1951	0.1791	0.1976	0.1892	0.1779	0.1946	0.1996	0.2070	0.2061	0.1718	0.3102	0.1954	0.2222	0.1939	0.1946	0.2043	0.1921	0.1905	0.2242	0.2121	0.2017	0.1741
2.7040	0.3209	0.1935	0.2097	0.1956	0.2032	0.2051	0.1911	0.1924	0.2087	0.1893	0.1895	0.1862	0.2023	0.2032	0.2002	0.1979	0.1956	0.2197	0.1914	0.1982	0.1913	0.2327	0.2331	0.2037	0.2090	0.1970	0.1972	0.1951	0.1792	0.1977	0.1893	0.1779	0.1947	0.1997	0.2071	0.2061	0.1719	0.3101	0.1955	0.2223	0.1940	0.1946	0.2043	0.1922	0.1905	0.2242	0.2121	0.2018	0.1741
2.7060	0.3179	0.1935	0.2098	0.1957	0.2033	0.2051	0.1911	0.1924	0.2088	0.1893	0.1896	0.1862	0.2024	0.2032	0.2002	0.1980	0.1956	0.2197	0.1915	0.1983	0.1914	0.2327	0.2332	0.2038	0.2090	0.1971	0.1973	0.1952	0.1792	0.1977	0.1893	0.1780	0.1947	0.1997	0.2071	0.2062	0.1720	0.3100	0.1956	0.2223	0.1940	0.1946	0.2044	0.1922	0.1906	0.2242	0.2122	0.2018	0.1742
2.7080	0.3138	0.1936	0.2098	0.1957	0.2033	0.2051	0.1912	0.1924	0.2088	0.1894	0.1897	0.1862	0.2025	0.2033	0.2002	0.1980	0.1956	0.2198	0.1916	0.1983	0.1914	0.2328	0.2332	0.2038	0.2091	0.1971	0.1973	0.1952	0.1792	0.1977	0.1894	0.1780	0.1947	0.1998	0.2072	0.2062	0.1721	0.3099	0.1956	0.2223	0.1940	0.1947	0.2044	0.1923	0.1906	0.2243	0.2122	0.2018	0.1742
2.7100	0.3097	0.1936	0.2098	0.1957	0.2034	0.2052	0.1912	0.1925	0.2089	0.1894	0.1898	0.1863	0.2026	0.2033	0.2003	0.1980	0.1957	0.2198	0.1916	0.1984	0.1914	0.2328	0.2333	0.2038	0.2091	0.1972	0.1974	0.1952	0.1792	0.1978	0.1894	0.1780	0.1948	0.1998	0.2072	0.2062	0.1722	0.3098	0.1957	0.2223	0.1941	0.1947	0.2045	0.1923	0.1906	0.2243	0.2122	0.2019	0.1742
2.7120	0.3056	0.1936	0.2099	0.1958	0.2035	0.2052	0.1913	0.1925	0.2089	0.1894	0.1899	0.1863	0.2027	0.2034	0.2003	0.1981	0.1957	0.2198	0.1917	0.1985	0.1915	0.2328	0.2333	0.2039	0.2092	0.1973	0.1974	0.1953	0.1793	0.1978	0.1894	0.1780	0.1948	0.1999	0.2073	0.2062	0.1723	0.3098	0.1957	0.2224	0.1941	0.1947	0.2045	0.1923	0.1907	0.2243	0.2123	0.2019	0.1743
2.7140	0.3015	0.1937	0.2099	0.1958	0.2035	0.2053	0.1913	0.1925	0.2090	0.1895	0.1900	0.1863	0.2028	0.2034	0.2004	0.1981	0.1957	0.2199	0.1918	0.1985	0.1915	0.2328	0.2333	0.2039	0.2092	0.1973	0.1974	0.1953	0.1793	0.1979	0.1895	0.1781	0.1949	0.2000	0.2073	0.2063	0.1724	0.3097	0.1958	0.2224	0.1942	0.1947	0.2046	0.1924	0.1907	0.2243	0.2123	0.2019	0.1743
2.7160	0.2973	0.1937	0.2099	0.1958	0.2036	0.2053	0.1914	0.1926	0.2090	0.1895	0.1901	0.1863	0.2029	0.2035	0.2004	0.1981	0.1958	0.2199	0.1919	0.1986	0.1915	0.2328	0.2334	0.2040	0.2092	0.1974	0.1975	0.1953	0.1793	0.1979	0.1895	0.1781	0.1949	0.2000	0.2074	0.2063	0.1725	0.3096	0.1958	0.2224	0.1942	0.1948	0.2046	0.1924	0.1907	0.2244	0.2123	0.2019	0.1743
2.7180	0.2924	0.1937	0.2100	0.1959	0.2036	0.2054	0.1914	0.1926	0.2091	0.1895	0.1902	0.1864	0.2030	0.2035	0.2004	0.1982	0.1958	0.2199	0.1919	0.1986	0.1916	0.2328	0.2334	0.2040	0.2093	0.1974	0.1975	0.1954	0.1794	0.1980	0.1896	0.1781	0.1949	0.2001	0.2074	0.2063	0.1725	0.3095	0.1959	0.2224	0.1942	0.1948	0.2047	0.1925	0.1907	0.2244	0.2124	0.2020	0.1744
2.7200	0.2875	0.1938	0.2100	0.1959	0.2037	0.2054	0.1915	0.1926	0.2092	0.1895	0.1902	0.1864	0.2031	0.2036	0.2005	0.1982	0.1958	0.2200	0.1920	0.1987	0.1916	0.2329	0.2335	0.2040	0.2093	0.1975	0.1976	0.1954	0.1794	0.1980	0.1896	0.1782	0.1950	0.2001	0.2075	0.2063	0.1726	0.3095	0.1959	0.2224	0.1943	0.1948	0.2047	0.1925	0.1908	0.2244	0.2124	0.2020	0.1744
2.7220	0.2826	0.1938	0.2101	0.1959	0.2038	0.2055	0.1915	0.1927	0.2092	0.1896	0.1903	0.1864	0.2032	0.2036	0.2005	0.1982	0.1959	0.2200	0.1921	0.1987	0.1916	0.2329	0.2335	0.2041	0.2094	0.1975	0.1976	0.1954	0.1794	0.1980	0.1897	0.1782	0.1950	0.2002	0.2075	0.2064	0.1727	0.3094	0.1960	0.2225	0.1943	0.1949	0.2048	0.1925	0.1908	0.2245	0.2124	0.2020	0.1744
2.7240	0.2776	0.1938	0.2101	0.1960	0.2038	0.2055	0.1916	0.1927	0.2092	0.1896	0.1904	0.1865	0.2033	0.2037	0.2005	0.1983	0.1959	0.2200	0.1922	0.1988	0.1917	0.2329	0.2335	0.2041	0.2094	0.1976	0.1976	0.1955	0.1794	0.1981	0.1897	0.1782	0.1950	0.2002	0.2076	0.2064	0.1728	0.3093	0.1960	0.2225	0.1943	0.1949	0.2048	0.1926	0.1908	0.2245	0.2125	0.2021	0.1745
2.7260	0.2727	0.1939	0.2101	0.1960	0.2039	0.2055	0.1917	0.1927	0.2093	0.1896	0.1905	0.1865	0.2034	0.2037	0.2006	0.1983	0.1959	0.2201	0.1922	0.1988	0.1917	0.2329	0.2336	0.2041	0.2094	0.1976	0.1977	0.1955	0.1795	0.1981	0.1897	0.1782	0.1951	0.2003	0.2076	0.2064	0.1729	0.3092	0.1961	0.2225	0.1944	0.1949	0.2049	0.1926	0.1909	0.2245	0.2125	0.2021	0.1745
2.7280	0.2678	0.1939	0.2102	0.1960	0.2039	0.2056	0.1917	0.1928	0.2093	0.1896	0.1906	0.1865	0.2035	0.2038	0.2006	0.1983	0.1960	0.2201	0.1923	0.1989	0.1917	0.2329	0.2336	0.2042	0.2095	0.1977	0.1977	0.1955	0.1795	0.1982	0.1898	0.1783	0.1951	0.2003	0.2077	0.2064	0.1730	0.3092	0.1961	0.2225	0.1944	0.1949	0.2049	0.1927	0.1909	0.2245	0.2125	0.2021	0.1745
2.7300	0.2629	0.1939	0.2102	0.1961	0.2040	0.2056	0.1918	0.1928	0.2094	0.1897	0.1907	0.1866	0.2036	0.2038	0.2006	0.1983	0.1960	0.2201	0.1924	0.1990	0.1918	0.2330	0.2336	0.2042	0.2095	0.1977	0.1978	0.1956	0.1795	0.1982	0.1898	0.1783	0.1951	0.2004	0.2077	0.2064	0.1731	0.3091	0.1962	0.2226	0.1944	0.1950	0.2049	0.1927	0.1909	0.2246	0.2125	0.2022	0.1745
2.7320	0.2579	0.1939	0.2103	0.1961	0.2041	0.2057	0.1918	0.1928	0.2094	0.1897	0.1908	0.1866	0.2037	0.2039	0.2007	0.1984	0.1960	0.2201	0.1924	0.1990	0.1918	0.2330	0.2337	0.2042	0.2096	0.1978	0.1978	0.1956	0.1796	0.1982	0.1898	0.1783	0.1952	0.2004	0.2078	0.2065	0.1732	0.3090	0.1962	0.2226	0.1945	0.1950	0.2050	0.1927	0.1910	0.2246	0.2126	0.2022	0.1746
2.7340	0.2530	0.1940	0.2103	0.1962	0.2041	0.2057	0.1919	0.1929	0.2095	0.1897	0.1909	0.1866	0.2038	0.2039	0.2007	0.1984	0.1961	0.2202	0.1925	0.1991	0.1918	0.2330	0.2337	0.2043	0.2096	0.1978	0.1978	0.1956	0.1796	0.1983	0.1899	0.1784	0.1952	0.2005	0.2078	0.2065	0.1733	0.3089	0.1963	0.2226	0.1945	0.1950	0.2050	0.1928	0.1910	0.2246	0.2126	0.2022	0.1746
2.7360	0.2481	0.1940	0.2103	0.1962	0.2042	0.2058	0.1919	0.1929	0.2095	0.1897	0.1910	0.1867	0.2039	0.2040	0.2007	0.1984	0.1961	0.2202	0.1926	0.1991	0.1918	0.2330	0.2337	0.2043	0.2096	0.1978	0.1979	0.1957	0.1796	0.1983	0.1899	0.1784	0.1952	0.2005	0.2079	0.2065	0.1733	0.3089	0.1963	0.2226	0.1946	0.1951	0.2051	0.1928	0.1910	0.2247	0.2126	0.2022	0.1746
2.7380	0.2432	0.1940	0.2104	0.1962	0.2042	0.2058	0.1920	0.1929	0.2096	0.1898	0.1911	0.1867	0.2040	0.2040	0.2008	0.1985	0.1961	0.2202	0.1927	0.1992	0.1919	0.2330	0.2338	0.2043	0.2097	0.1979	0.1979	0.1957	0.1796	0.1983	0.1900	0.1784	0.1953	0.2006	0.2079	0.2065	0.1734	0.3088	0.1964	0.2227	0.1946	0.1951	0.2051	0.1928	0.1910	0.2247	0.2127	0.2023	0.1747
2.7400	0.2383	0.1941	0.2104	0.1962	0.2043	0.2059	0.1920	0.1930	0.2096	0.1898	0.1911	0.1867	0.2041	0.2041	0.2008	0.1985	0.1961	0.2203	0.1927	0.1992	0.1919	0.2330	0.2338	0.2044	0.2097	0.1979	0.1979	0.1957	0.1797	0.1984	0.1900	0.1784	0.1953	0.2006	0.2080	0.2066	0.1735	0.3087	0.1964	0.2227	0.1946	0.1951	0.2052	0.1929	0.1911	0.2247	0.2127	0.2023	0.1747
2.7420	0.2333	0.1941	0.2104	0.1963	0.2043	0.2059	0.1920	0.1930	0.2097	0.1898	0.1912	0.1868	0.2042	0.2041	0.2008	0.1985	0.1962	0.2203	0.1928	0.1993	0.1919	0.2331	0.2338	0.2044	0.2098	0.1980	0.1980	0.1958	0.1797	0.1984	0.1900	0.1785	0.1953	0.2007	0.2080	0.2066	0.1736	0.3087	0.1965	0.2227	0.1947	0.1951	0.2052	0.1929	0.1911	0.2247	0.2127	0.2023	0.1747
2.7440	0.2284	0.1941	0.2105	0.1963	0.2044	0.2059	0.1921	0.1930	0.2097	0.1898	0.1913	0.1868	0.2043	0.2041	0.2009	0.1986	0.1962	0.2203	0.1929	0.1993	0.1920	0.2331	0.2339	0.2044	0.2098	0.1980	0.1980	0.1958	0.1797	0.1985	0.1901	0.1785	0.1954	0.2007	0.2081	0.2066	0.1737	0.3086	0.1965	0.2227	0.1947	0.1952	0.2052	0.1929	0.1911	0.2248	0.2127	0.2023	0.1747
2.7460	0.2235	0.1942	0.2105	0.1963	0.2044	0.2060	0.1921	0.1931	0.2098	0.1899	0.1914	0.1868	0.2044	0.2042	0.2009	0.1986	0.1962	0.2204	0.1929	0.1994	0.1920	0.2331	0.2339	0.2045	0.2098	0.1981	0.1981	0.1958	0.1798	0.1985	0.1901	0.1785	0.1954	0.2008	0.2081	0.2066	0.1738	0.3085	0.1966	0.2227	0.1947	0.1952	0.2053	0.1930	0.1912	0.2248	0.2128	0.2024	0.1748
2.7480	0.2179	0.1942	0.2105	0.1964	0.2045	0.2060	0.1922	0.1931	0.2098	0.1899	0.1915	0.1868	0.2045	0.2042	0.2009	0.1986	0.1963	0.2204	0.1930	0.1994	0.1920	0.2331	0.2339	0.2045	0.2099	0.1981	0.1981	0.1959	0.1798	0.1985	0.1901	0.1786	0.1954	0.2008	0.2081	0.2067	0.1738	0.3085	0.1966	0.2228	0.1948	0.1952	0.2053	0.1930	0.1912	0.2248	0.2128	0.2024	0.1748
2.7500	0.2143	0.1942	0.2106	0.1964	0.2045	0.2061	0.1922	0.1931	0.2099	0.1899	0.1916	0.1869	0.2046	0.2043	0.2010	0.1987	0.1963	0.2204	0.1931	0.1995	0.1921	0.2331	0.2340	0.2045	0.2099	0.1982	0.1981	0.1959	0.1798	0.1986	0.1902	0.1786	0.1955	0.2008	0.2082	0.2067	0.1739	0.3084	0.1966	0.2228	0.1948	0.1952	0.2054	0.1930	0.1912	0.2248	0.2128	0.2024	0.1748
2.7520	0.2106	0.1942	0.2106	0.1964	0.2046	0.2061	0.1923	0.1932	0.2099	0.1900	0.1916	0.1869	0.2046	0.2043	0.2010	0.1987	0.1963	0.2204	0.1931	0.1995	0.1921	0.2331	0.2340	0.2046	0.2099	0.1982	0.1982	0.1959	0.1798	0.1986	0.1902	0.1786	0.1955	0.2009	0.2082	0.2067	0.1740	0.3083	0.1967	0.2228	0.1948	0.1953	0.2054	0.1931	0.1912	0.2249	0.2129	0.2025	0.1749
2.7540	0.2069	0.1943	0.2106	0.1965	0.2046	0.2062	0.1923	0.1932	0.2099	0.1900	0.1917	0.1869	0.2047	0.2044	0.2010	0.1987	0.1964	0.2205	0.1932	0.1996	0.1921	0.2332	0.2340	0.2046	0.2100	0.1983	0.1982	0.1959	0.1799	0.1986	0.1903	0.1786	0.1955	0.2009	0.2083	0.2067	0.1741	0.3083	0.1967	0.2228	0.1949	0.1953	0.2055	0.1931	0.1913	0.2249	0.2129	0.2025	0.1749
2.7560	0.2033	0.1943	0.2107	0.1965	0.2047	0.2062	0.1924	0.1932	0.2100	0.1900	0.1918	0.1870	0.2048	0.2044	0.2011	0.1987	0.1964	0.2205	0.1932	0.1996	0.1922	0.2332	0.2341	0.2046	0.2100	0.1983	0.1982	0.1960	0.1799	0.1987	0.1903	0.1787	0.1956	0.2010	0.2083	0.2067	0.1742	0.3082	0.1968	0.2228	0.1949	0.1953	0.2055	0.1932	0.1913	0.2249	0.2129	0.2025	0.1749
2.7580	0.1996	0.1943	0.2107	0.1965	0.2047	0.2062	0.1924	0.1933	0.2100	0.1900	0.1919	0.1870	0.2049	0.2044	0.2011	0.1988	0.1964	0.2205	0.1933	0.1997	0.1922	0.2332	0.2341	0.2047	0.2101	0.1983	0.1983	0.1960	0.1799	0.1987	0.1903	0.1787	0.1956	0.2010	0.2084	0.2068	0.1742	0.3082	0.1968	0.2229	0.1949	0.1954	0.2055	0.1932	0.1913	0.2249	0.2129	0.2025	0.1749
2.7600	0.1959	0.1944	0.2107	0.1966	0.2048	0.2063	0.1925	0.1933	0.2101	0.1901	0.1919	0.1870	0.2050	0.2045	0.2011	0.1988	0.1964	0.2206	0.1934	0.1997	0.1922	0.2332	0.2341	0.2047	0.2101	0.1984	0.1983	0.1960	0.1799	0.1988	0.1904	0.1787	0.1956	0.2011	0.2084	0.2068	0.1743	0.3081	0.1969	0.2229	0.1950	0.1954	0.2056	0.1932	0.1914	0.2250	0.2130	0.2026	0.1750
2.7620	0.1922	0.1944	0.2108	0.1966	0.2048	0.2063	0.1925	0.1933	0.2101	0.1901	0.1920	0.1871	0.2051	0.2045	0.2012	0.1988	0.1965	0.2206	0.1934	0.1998	0.1922	0.2332	0.2342	0.2047	0.2101	0.1984	0.1983	0.1961	0.1800	0.1988	0.1904	0.1788	0.1957	0.2011	0.2084	0.2068	0.1744	0.3080	0.1969	0.2229	0.1950	0.1954	0.2056	0.1933	0.1914	0.2250	0.2130	0.2026	0.1750
2.7640	0.1886	0.1944	0.2108	0.1966	0.2049	0.2064	0.1926	0.1934	0.2102	0.1901	0.1921	0.1871	0.2052	0.2046	0.2012	0.1989	0.1965	0.2206	0.1935	0.1998	0.1923	0.2332	0.2342	0.2048	0.2102	0.1985	0.1984	0.1961	0.1800	0.1988	0.1904	0.1788	0.1957	0.2012	0.2085	0.2068	0.1745	0.3080	0.1970	0.2229	0.1950	0.1954	0.2057	0.1933	0.1914	0.2250	0.2130	0.2026	0.1750
2.7660	0.1849	0.1944	0.2108	0.1967	0.2049	0.2064	0.1926	0.1934	0.2102	0.1901	0.1922	0.1871	0.2052	0.2046	0.2012	0.1989	0.1965	0.2206	0.1936	0.1999	0.1923	0.2333	0.2342	0.2048	0.2102	0.1985	0.1984	0.1961	0.1800	0.1989	0.1905	0.1788	0.1957	0.2012	0.2085	0.2069	0.1745	0.3079	0.1970	0.2230	0.1951	0.1955	0.2057	0.1933	0.1914	0.2250	0.2130	0.2026	0.1751
2.7680	0.1812	0.1945	0.2109	0.1967	0.2050	0.2065	0.1926	0.1934	0.2103	0.1902	0.1923	0.1871	0.2053	0.2046	0.2013	0.1989	0.1966	0.2207	0.1936	0.1999	0.1923	0.2333	0.2343	0.2048	0.2102	0.1986	0.1984	0.1962	0.1800	0.1989	0.1905	0.1788	0.1958	0.2012	0.2086	0.2069	0.1746	0.3079	0.1970	0.2230	0.1951	0.1955	0.2057	0.1934	0.1915	0.2251	0.2131	0.2027	0.1751
2.7700	0.1791	0.1945	0.2109	0.1967	0.2050	0.2065	0.1927	0.1934	0.2103	0.1902	0.1923	0.1872	0.2054	0.2047	0.2013	0.1989	0.1966	0.2207	0.1937	0.2000	0.1924	0.2333	0.2343	0.2049	0.2103	0.1986	0.1985	0.1962	0.1801	0.1989	0.1905	0.1789	0.1958	0.2013	0.2086	0.2069	0.1747	0.3078	0.1971	0.2230	0.1951	0.1955	0.2058	0.1934	0.1915	0.2251	0.2131	0.2027	0.1751
2.7720	0.1763	0.1945	0.2109	0.1968	0.2051	0.2066	0.1927	0.1935	0.2103	0.1902	0.1924	0.1872	0.2055	0.2047	0.2013	0.1990	0.1966	0.2207	0.1937	0.2000	0.1924	0.2333	0.2343	0.2049	0.2103	0.1986	0.1985	0.1962	0.1801	0.1990	0.1906	0.1789	0.1958	0.2013	0.2086	0.2069	0.1748	0.3077	0.1971	0.2230	0.1951	0.1955	0.2058	0.1934	0.1915	0.2251	0.2131	0.2027	0.1751
2.7740	0.1735	0.1945	0.2110	0.1968	0.2051	0.2066	0.1928	0.1935	0.2104	0.1902	0.1925	0.1872	0.2056	0.2048	0.2014	0.1990	0.1966	0.2207	0.1938	0.2001	0.1924	0.2333	0.2344	0.2049	0.2103	0.1987	0.1986	0.1962	0.1801	0.1990	0.1906	0.1789	0.1958	0.2014	0.2087	0.2069	0.1748	0.3077	0.1972	0.2230	0.1952	0.1956	0.2058	0.1934	0.1915	0.2251	0.2132	0.2027	0.1752
2.7760	0.1707	0.1946	0.2110	0.1968	0.2052	0.2066	0.1928	0.1935	0.2104	0.1903	0.1925	0.1873	0.2056	0.2048	0.2014	0.1990	0.1967	0.2208	0.1939	0.2001	0.1925	0.2333	0.2344	0.2050	0.2104	0.1987	0.1986	0.1963	0.1802	0.1990	0.1906	0.1790	0.1959	0.2014	0.2087	0.2070	0.1749	0.3076	0.1972	0.2231	0.1952	0.1956	0.2059	0.1935	0.1916	0.2252	0.2132	0.2028	0.1752
2.7780	0.1693	0.1946	0.2110	0.1969	0.2052	0.2067	0.1929	0.1936	0.2105	0.1903	0.1926	0.1873	0.2057	0.2048	0.2014	0.1991	0.1967	0.2208	0.1939	0.2002	0.1925	0.2334	0.2344	0.2050	0.2104	0.1988	0.1986	0.1963	0.1802	0.1991	0.1907	0.1790	0.1959	0.2014	0.2088	0.2070	0.1750	0.3076	0.1973	0.2231	0.1952	0.1956	0.2059	0.1935	0.1916	0.2252	0.2132	0.2028	0.1752
2.7800	0.1688	0.1946	0.2111	0.1969	0.2053	0.2067	0.1929	0.1936	0.2105	0.1903	0.1927	0.1873	0.2058	0.2049	0.2015	0.1991	0.1967	0.2208	0.1940	0.2002	0.1925	0.2334	0.2344	0.2050	0.2104	0.1988	0.1987	0.1963	0.1802	0.1991	0.1907	0.1790	0.1959	0.2015	0.2088	0.2070	0.1750	0.3075	0.1973	0.2231	0.1953	0.1956	0.2060	0.1935	0.1916	0.2252	0.2132	0.2028	0.1753
2.7820	0.1684	0.1946	0.2111	0.1969	0.2053	0.2068	0.1929	0.1936	0.2105	0.1903	0.1928	0.1874	0.2059	0.2049	0.2015	0.1991	0.1968	0.2209	0.1940	0.2002	0.1925	0.2334	0.2345	0.2051	0.2105	0.1988	0.1987	0.1964	0.1802	0.1991	0.1907	0.1790	0.1960	0.2015	0.2088	0.2070	0.1751	0.3075	0.1973	0.2231	0.1953	0.1957	0.2060	0.1936	0.1917	0.2252	0.2133	0.2028	0.1753
2.7840	0.1679	0.1947	0.2111	0.1969	0.2054	0.2068	0.1930	0.1936	0.2106	0.1904	0.1928	0.1874	0.2060	0.2050	0.2015	0.1992	0.1968	0.2209	0.1941	0.2003	0.1926	0.2334	0.2345	0.2051	0.2105	0.1989	0.1987	0.1964	0.1803	0.1992	0.1908	0.1791	0.1960	0.2016	0.2089	0.2071	0.1752	0.3074	0.1974	0.2231	0.1953	0.1957	0.2060	0.1936	0.1917	0.2253	0.2133	0.2029	0.1753
2.7860	0.1684	0.1947	0.2112	0.1970	0.2054	0.2069	0.1930	0.1937	0.2106	0.1904	0.1929	0.1874	0.2060	0.2050	0.2016	0.1992	0.1968	0.2209	0.1941	0.2003	0.1926	0.2334	0.2345	0.2051	0.2105	0.1989	0.1987	0.1964	0.1803	0.1992	0.1908	0.1791	0.1960	0.2016	0.2089	0.2071	0.1752	0.3074	0.1974	0.2232	0.1954	0.1957	0.2061	0.1936	0.1917	0.2253	0.2133	0.2029	0.1753
2.7880	0.1696	0.1947	0.2112	0.1970	0.2054	0.2069	0.1931	0.1937	0.2107	0.1904	0.1930	0.1874	0.2061	0.2050	0.2016	0.1992	0.1968	0.2209	0.1942	0.2004	0.1926	0.2334	0.2346	0.2052	0.2106	0.1990	0.1988	0.1964	0.1803	0.1993	0.1908	0.1791	0.1960	0.2017	0.2090	0.2071	0.1753	0.3073	0.1975	0.2232	0.1954	0.1957	0.2061	0.1937	0.1917	0.2253	0.2133	0.2029	0.1754
2.7900	0.1707	0.1948	0.2112	0.1970	0.2055	0.2069	0.1931	0.1937	0.2107	0.1904	0.1930	0.1875	0.2062	0.2051	0.2016	0.1992	0.1969	0.2210	0.1942	0.2004	0.1927	0.2335	0.2346	0.2052	0.2106	0.1990	0.1988	0.1965	0.1803	0.1993	0.1909	0.1791	0.1961	0.2017	0.2090	0.2071	0.1754	0.3073	0.1975	0.2232	0.1954	0.1958	0.2061	0.1937	0.1918	0.2253	0.2134	0.2029	0.1754
2.7920	0.1719	0.1948	0.2113	0.1971	0.2055	0.2070	0.1932	0.1938	0.2107	0.1905	0.1931	0.1875	0.2063	0.2051	0.2017	0.1993	0.1969	0.2210	0.1943	0.2005	0.1927	0.2335	0.2346	0.2052	0.2106	0.1990	0.1988	0.1965	0.1804	0.1993	0.1909	0.1792	0.1961	0.2017	0.2090	0.2071	0.1754	0.3072	0.1975	0.2232	0.1955	0.1958	0.2062	0.1937	0.1918	0.2254	0.2134	0.2030	0.1754
2.7940	0.1730	0.1948	0.2113	0.1971	0.2056	0.2070	0.1932	0.1938	0.2108	0.1905	0.1932	0.1875	0.2063	0.2051	0.2017	0.1993	0.1969	0.2210	0.1944	0.2005	0.1927	0.2335	0.2347	0.2053	0.2107	0.1991	0.1989	0.1965	0.1804	0.1994	0.1909	0.1792	0.1961	0.2018	0.2091	0.2072	0.1755	0.3072	0.1976	0.2232	0.1955	0.1958	0.2062	0.1938	0.1918	0.2254	0.2134	0.2030	0.1754
2.7960	0.1741	0.1948	0.2113	0.1971	0.2056	0.2071	0.1932	0.1938	0.2108	0.1905	0.1932	0.1876	0.2064	0.2052	0.2017	0.1993	0.1970	0.2210	0.1944	0.2006	0.1927	0.2335	0.2347	0.2053	0.2107	0.1991	0.1989	0.1966	0.1804	0.1994	0.1910	0.1792	0.1962	0.2018	0.2091	0.2072	0.1756	0.3071	0.1976	0.2233	0.1955	0.1958	0.2062	0.1938	0.1918	0.2254	0.2134	0.2030	0.1755
2.7980	0.1760	0.1949	0.2113	0.1972	0.2057	0.2071	0.1933	0.1938	0.2109	0.1905	0.1933	0.1876	0.2065	0.2052	0.2018	0.1994	0.1970	0.2211	0.1945	0.2006	0.1928	0.2335	0.2347	0.2053	0.2107	0.1992	0.1989	0.1966	0.1804	0.1994	0.1910	0.1793	0.1962	0.2018	0.2091	0.2072	0.1756	0.3071	0.1976	0.2233	0.1955	0.1959	0.2063	0.1938	0.1919	0.2254	0.2135	0.2030	0.1755
2.8000	0.1779	0.1949	0.2114	0.1972	0.2057	0.2071	0.1933	0.1939	0.2109	0.1906	0.1934	0.1876	0.2066	0.2053	0.2018	0.1994	0.1970	0.2211	0.1945	0.2006	0.1928	0.2335	0.2347	0.2053	0.2108	0.1992	0.1990	0.1966	0.1805	0.1995	0.1910	0.1793	0.1962	0.2019	0.2092	0.2072	0.1757	0.3070	0.1977	0.2233	0.1956	0.1959	0.2063	0.1939	0.1919	0.2255	0.2135	0.2031	0.1755
2.8020	0.1798	0.1949	0.2114	0.1972	0.2058	0.2072	0.1934	0.1939	0.2109	0.1906	0.1934	0.1877	0.2066	0.2053	0.2018	0.1994	0.1970	0.2211	0.1946	0.2007	0.1928	0.2336	0.2348	0.2054	0.2108	0.1992	0.1990	0.1966	0.1805	0.1995	0.1911	0.1793	0.1962	0.2019	0.2092	0.2072	0.1758	0.3070	0.1977	0.2233	0.1956	0.1959	0.2064	0.1939	0.1919	0.2255	0.2135	0.2031	0.1756
2.8040	0.1818	0.1949	0.2114	0.1973	0.2058	0.2072	0.1934	0.1939	0.2110	0.1906	0.1935	0.1877	0.2067	0.2053	0.2019	0.1994	0.1971	0.2211	0.1946	0.2007	0.1929	0.2336	0.2348	0.2054	0.2108	0.1993	0.1990	0.1967	0.1805	0.1995	0.1911	0.1793	0.1963	0.2020	0.2093	0.2073	0.1758	0.3069	0.1978	0.2233	0.1956	0.1959	0.2064	0.1939	0.1919	0.2255	0.2135	0.2031	0.1756
2.8060	0.1837	0.1950	0.2115	0.1973	0.2058	0.2073	0.1934	0.1940	0.2110	0.1906	0.1936	0.1877	0.2068	0.2054	0.2019	0.1995	0.1971	0.2212	0.1947	0.2008	0.1929	0.2336	0.2348	0.2054	0.2109	0.1993	0.1991	0.1967	0.1806	0.1996	0.1911	0.1794	0.1963	0.2020	0.2093	0.2073	0.1759	0.3069	0.1978	0.2234	0.1957	0.1960	0.2064	0.1939	0.1920	0.2255	0.2136	0.2031	0.1756
2.8080	0.1856	0.1950	0.2115	0.1973	0.2059	0.2073	0.1935	0.1940	0.2110	0.1907	0.1936	0.1877	0.2068	0.2054	0.2019	0.1995	0.1971	0.2212	0.1947	0.2008	0.1929	0.2336	0.2349	0.2055	0.2109	0.1993	0.1991	0.1967	0.1806	0.1996	0.1912	0.1794	0.1963	0.2020	0.2093	0.2073	0.1760	0.3069	0.1978	0.2234	0.1957	0.1960	0.2065	0.1940	0.1920	0.2255	0.2136	0.2032	0.1756
2.8100	0.1876	0.1950	0.2115	0.1973	0.2059	0.2074	0.1935	0.1940	0.2111	0.1907	0.1937	0.1878	0.2069	0.2054	0.2020	0.1995	0.1971	0.2212	0.1948	0.2009	0.1929	0.2336	0.2349	0.2055	0.2109	0.1994	0.1991	0.1968	0.1806	0.1996	0.1912	0.1794	0.1964	0.2021	0.2094	0.2073	0.1760	0.3068	0.1979	0.2234	0.1957	0.1960	0.2065	0.1940	0.1920	0.2256	0.2136	0.2032	0.1757
2.8120	0.1895	0.1950	0.2116	0.1974	0.2060	0.2074	0.1935	0.1940	0.2111	0.1907	0.1938	0.1878	0.2070	0.2055	0.2020	0.1996	0.1972	0.2212	0.1948	0.2009	0.1930	0.2336	0.2349	0.2055	0.2110	0.1994	0.1992	0.1968	0.1806	0.1997	0.1912	0.1794	0.1964	0.2021	0.2094	0.2073	0.1761	0.3068	0.1979	0.2234	0.1957	0.1960	0.2065	0.1940	0.1921	0.2256	0.2136	0.2032	0.1757
2.8140	0.1914	0.1951	0.2116	0.1974	0.2060	0.2074	0.1936	0.1941	0.2112	0.1907	0.1938	0.1878	0.2070	0.2055	0.2020	0.1996	0.1972	0.2213	0.1949	0.2009	0.1930	0.2337	0.2350	0.2056	0.2110	0.1995	0.1992	0.1968	0.1807	0.1997	0.1913	0.1795	0.1964	0.2021	0.2094	0.2074	0.1761	0.3067	0.1979	0.2234	0.1958	0.1961	0.2066	0.1941	0.1921	0.2256	0.2137	0.2032	0.1757
2.8160	0.1934	0.1951	0.2116	0.1974	0.2060	0.2075	0.1936	0.1941	0.2112	0.1908	0.1939	0.1879	0.2071	0.2055	0.2020	0.1996	0.1972	0.2213	0.1949	0.2010	0.1930	0.2337	0.2350	0.2056	0.2110	0.1995	0.1992	0.1968	0.1807	0.1997	0.1913	0.1795	0.1964	0.2022	0.2095	0.2074	0.1762	0.3067	0.1980	0.2235	0.1958	0.1961	0.2066	0.1941	0.1921	0.2256	0.2137	0.2033	0.1758
2.8180	0.1953	0.1951	0.2116	0.1975	0.2061	0.2075	0.1937	0.1941	0.2112	0.1908	0.1940	0.1879	0.2072	0.2056	0.2021	0.1996	0.1972	0.2213	0.1950	0.2010	0.1931	0.2337	0.2350	0.2056	0.2110	0.1995	0.1993	0.1969	0.1807	0.1998	0.1913	0.1795	0.1965	0.2022	0.2095	0.2074	0.1763	0.3067	0.1980	0.2235	0.1958	0.1961	0.2066	0.1941	0.1921	0.2257	0.2137	0.2033	0.1758
2.8200	0.1972	0.1951	0.2117	0.1975	0.2061	0.2076	0.1937	0.1942	0.2113	0.1908	0.1940	0.1879	0.2072	0.2056	0.2021	0.1997	0.1973	0.2213	0.1950	0.2011	0.1931	0.2337	0.2350	0.2056	0.2111	0.1996	0.1993	0.1969	0.1807	0.1998	0.1914	0.1796	0.1965	0.2023	0.2095	0.2074	0.1763	0.3066	0.1981	0.2235	0.1959	0.1961	0.2067	0.1942	0.1922	0.2257	0.2137	0.2033	0.1758
2.8220	0.1992	0.1952	0.2117	0.1975	0.2062	0.2076	0.1937	0.1942	0.2113	0.1908	0.1941	0.1879	0.2073	0.2056	0.2021	0.1997	0.1973	0.2214	0.1951	0.2011	0.1931	0.2337	0.2351	0.2057	0.2111	0.1996	0.1993	0.1969	0.1808	0.1998	0.1914	0.1796	0.1965	0.2023	0.2096	0.2074	0.1764	0.3066	0.1981	0.2235	0.1959	0.1961	0.2067	0.1942	0.1922	0.2257	0.2138	0.2033	0.1758
2.8240	0.2011	0.1952	0.2117	0.1975	0.2062	0.2077	0.1938	0.1942	0.2113	0.1909	0.1941	0.1880	0.2074	0.2057	0.2022	0.1997	0.1973	0.2214	0.1951	0.2011	0.1931	0.2337	0.2351	0.2057	0.2111	0.1996	0.1993	0.1970	0.1808	0.1999	0.1914	0.1796	0.1966	0.2023	0.2096	0.2075	0.1764	0.3066	0.1981	0.2235	0.1959	0.1962	0.2067	0.1942	0.1922	0.2257	0.2138	0.2034	0.1759
2.8260	0.2030	0.1952	0.2118	0.1976	0.2062	0.2077	0.1938	0.1942	0.2114	0.1909	0.1942	0.1880	0.2074	0.2057	0.2022	0.1998	0.1974	0.2214	0.1952	0.2012	0.1932	0.2337	0.2351	0.2057	0.2112	0.1997	0.1994	0.1970	0.1808	0.1999	0.1915	0.1796	0.1966	0.2024	0.2096	0.2075	0.1765	0.3065	0.1982	0.2236	0.1959	0.1962	0.2068	0.1942	0.1922	0.2257	0.2138	0.2034	0.1759
2.8280	0.2069	0.1952	0.2118	0.1976	0.2063	0.2077	0.1938	0.1943	0.2114	0.1909	0.1943	0.1880	0.2075	0.2057	0.2022	0.1998	0.1974	0.2214	0.1952	0.2012	0.1932	0.2338	0.2351	0.2058	0.2112	0.1997	0.1994	0.1970	0.1808	0.1999	0.1915	0.1797	0.1966	0.2024	0.2097	0.2075	0.1766	0.3065	0.1982	0.2236	0.1960	0.1962	0.2068	0.1943	0.1923	0.2258	0.2138	0.2034	0.1759
2.8300	0.2086	0.1953	0.2118	0.1976	0.2063	0.2078	0.1939	0.1943	0.2114	0.1909	0.1943	0.1881	0.2076	0.2058	0.2023	0.1998	0.1974	0.2215	0.1953	0.2013	0.1932	0.2338	0.2352	0.2058	0.2112	0.1997	0.1994	0.1970	0.1809	0.2000	0.1915	0.1797	0.1966	0.2024	0.2097	0.2075	0.1766	0.3064	0.1982	0.2236	0.1960	0.1962	0.2068	0.1943	0.1923	0.2258	0.2139	0.2034	0.1759
2.8320	0.2102	0.1953	0.2118	0.1977	0.2064	0.2078	0.1939	0.1943	0.2115	0.1910	0.1944	0.1881	0.2076	0.2058	0.2023	0.1998	0.1974	0.2215	0.1953	0.2013	0.1933	0.2338	0.2352	0.2058	0.2113	0.1998	0.1995	0.1971	0.1809	0.2000	0.1915	0.1797	0.1967	0.2025	0.2097	0.2075	0.1767	0.3064	0.1983	0.2236	0.1960	0.1963	0.2069	0.1943	0.1923	0.2258	0.2139	0.2034	0.1760
2.8340	0.2118	0.1953	0.2119	0.1977	0.2064	0.2079	0.1940	0.1943	0.2115	0.1910	0.1944	0.1881	0.2077	0.2058	0.2023	0.1999	0.1975	0.2215	0.1954	0.2013	0.1933	0.2338	0.2352	0.2058	0.2113	0.1998	0.1995	0.1971	0.1809	0.2000	0.1916	0.1797	0.1967	0.2025	0.2098	0.2076	0.1767	0.3064	0.1983	0.2236	0.1960	0.1963	0.2069	0.1944	0.1923	0.2258	0.2139	0.2035	0.1760
2.8360	0.2134	0.1953	0.2119	0.1977	0.2064	0.2079	0.1940	0.1944	0.2115	0.1910	0.1945	0.1882	0.2078	0.2059	0.2024	0.1999	0.1975	0.2215	0.1954	0.2014	0.1933	0.2338	0.2353	0.2059	0.2113	0.1998	0.1995	0.1971	0.1809	0.2001	0.1916	0.1798	0.1967	0.2025	0.2098	0.2076	0.1768	0.3064	0.1983	0.2236	0.1961	0.1963	0.2069	0.1944	0.1924	0.2259	0.2139	0.2035	0.1760
2.8380	0.2150	0.1953	0.2119	0.1978	0.2065	0.2079	0.1940	0.1944	0.2116	0.1910	0.1945	0.1882	0.2078	0.2059	0.2024	0.1999	0.1975	0.2216	0.1954	0.2014	0.1933	0.2338	0.2353	0.2059	0.2113	0.1999	0.1995	0.1971	0.1810	0.2001	0.1916	0.1798	0.1967	0.2026	0.2099	0.2076	0.1768	0.3063	0.1984	0.2237	0.1961	0.1963	0.2069	0.1944	0.1924	0.2259	0.2139	0.2035	0.1760
2.8400	0.2166	0.1954	0.2119	0.1978	0.2065	0.2080	0.1941	0.1944	0.2116	0.1910	0.1946	0.1882	0.2079	0.2059	0.2024	0.2000	0.1975	0.2216	0.1955	0.2015	0.1934	0.2339	0.2353	0.2059	0.2114	0.1999	0.1996	0.1972	0.1810	0.2001	0.1917	0.1798	0.1968	0.2026	0.2099	0.2076	0.1769	0.3063	0.1984	0.2237	0.1961	0.1964	0.2070	0.1944	0.1924	0.2259	0.2140	0.2035	0.1761
2.8420	0.2182	0.1954	0.2120	0.1978	0.2065	0.2080	0.1941	0.1944	0.2116	0.1911	0.1947	0.1882	0.2079	0.2060	0.2024	0.2000	0.1976	0.2216	0.1955	0.2015	0.1934	0.2339	0.2353	0.2060	0.2114	0.1999	0.1996	0.1972	0.1810	0.2001	0.1917	0.1799	0.1968	0.2026	0.2099	0.2076	0.1769	0.3063	0.1984	0.2237	0.1962	0.1964	0.2070	0.1945	0.1924	0.2259	0.2140	0.2036	0.1761
2.8440	0.2198	0.1954	0.2120	0.1978	0.2066	0.2081	0.1941	0.1945	0.2117	0.1911	0.1947	0.1883	0.2080	0.2060	0.2025	0.2000	0.1976	0.2216	0.1956	0.2015	0.1934	0.2339	0.2354	0.2060	0.2114	0.2000	0.1996	0.1972	0.1810	0.2002	0.1917	0.1799	0.1968	0.2027	0.2100	0.2077	0.1770	0.3062	0.1985	0.2237	0.1962	0.1964	0.2070	0.1945	0.1925	0.2259	0.2140	0.2036	0.1761
2.8460	0.2214	0.1954	0.2120	0.1979	0.2066	0.2081	0.1942	0.1945	0.2117	0.1911	0.1948	0.1883	0.2081	0.2060	0.2025	0.2000	0.1976	0.2217	0.1956	0.2016	0.1934	0.2339	0.2354	0.2060	0.2115	0.2000	0.1997	0.1973	0.1811	0.2002	0.1918	0.1799	0.1968	0.2027	0.2100	0.2077	0.1771	0.3062	0.1985	0.2237	0.1962	0.1964	0.2071	0.1945	0.1925	0.2260	0.2140	0.2036	0.1762
2.8480	0.2230	0.1955	0.2121	0.1979	0.2066	0.2081	0.1942	0.1945	0.2117	0.1911	0.1948	0.1883	0.2081	0.2061	0.2025	0.2001	0.1976	0.2217	0.1957	0.2016	0.1935	0.2339	0.2354	0.2060	0.2115	0.2000	0.1997	0.1973	0.1811	0.2002	0.1918	0.1799	0.1969	0.2027	0.2100	0.2077	0.1771	0.3062	0.1985	0.2238	0.1962	0.1964	0.2071	0.1946	0.1925	0.2260	0.2141	0.2036	0.1762
2.8500	0.2239	0.1955	0.2121	0.1979	0.2067	0.2082	0.1942	0.1946	0.2118	0.1912	0.1949	0.1884	0.2082	0.2061	0.2026	0.2001	0.1977	0.2217	0.1957	0.2017	0.1935	0.2339	0.2355	0.2061	0.2115	0.2001	0.1997	0.1973	0.1811	0.2003	0.1918	0.1800	0.1969	0.2028	0.2100	0.2077	0.1772	0.3062	0.1986	0.2238	0.1963	0.1965	0.2071	0.1946	0.1925	0.2260	0.2141	0.2036	0.1762
2.8520	0.2251	0.1955	0.2121	0.1980	0.2067	0.2082	0.1943	0.1946	0.2118	0.1912	0.1949	0.1884	0.2082	0.2061	0.2026	0.2001	0.1977	0.2217	0.1958	0.2017	0.1935	0.2340	0.2355	0.2061	0.2116	0.2001	0.1997	0.1973	0.1811	0.2003	0.1918	0.1800	0.1969	0.2028	0.2101	0.2077	0.1772	0.3061	0.1986	0.2238	0.1963	0.1965	0.2072	0.1946	0.1926	0.2260	0.2141	0.2037	0.1762
2.8540	0.2263	0.1955	0.2121	0.1980	0.2068	0.2083	0.1943	0.1946	0.2118	0.1912	0.1950	0.1884	0.2083	0.2061	0.2026	0.2002	0.1977	0.2218	0.1958	0.2017	0.1936	0.2340	0.2355	0.2061	0.2116	0.2001	0.1998	0.1974	0.1812	0.2003	0.1919	0.1800	0.1969	0.2028	0.2101	0.2078	0.1773	0.3061	0.1986	0.2238	0.1963	0.1965	0.2072	0.1946	0.1926	0.2260	0.2141	0.2037	0.1763
2.8560	0.2275	0.1956	0.2122	0.1980	0.2068	0.2083	0.1943	0.1946	0.2119	0.1912	0.1950	0.1884	0.2084	0.2062	0.2027	0.2002	0.1977	0.2218	0.1959	0.2018	0.1936	0.2340	0.2355	0.2061	0.2116	0.2002	0.1998	0.1974	0.1812	0.2004	0.1919	0.1800	0.1970	0.2029	0.2101	0.2078	0.1773	0.3061	0.1987	0.2238	0.1963	0.1965	0.2072	0.1947	0.1926	0.2261	0.2142	0.2037	0.1763
2.8580	0.2283	0.1956	0.2122	0.1980	0.2068	0.2084	0.1944	0.1947	0.2119	0.1913	0.1951	0.1885	0.2084	0.2062	0.2027	0.2002	0.1978	0.2218	0.1959	0.2018	0.1936	0.2340	0.2356	0.2062	0.2116	0.2002	0.1998	0.1974	0.1812	0.2004	0.1919	0.1801	0.1970	0.2029	0.2102	0.2078	0.1774	0.3061	0.1987	0.2239	0.1964	0.1966	0.2073	0.1947	0.1926	0.2261	0.2142	0.2037	0.1763
2.8600	0.2294	0.1956	0.2122	0.1981	0.2069	0.2084	0.1944	0.1947	0.2119	0.1913	0.1951	0.1885	0.2085	0.2062	0.2027	0.2002	0.1978	0.2218	0.1959	0.2018	0.1936	0.2340	0.2356	0.2062	0.2117	0.2002	0.1999	0.1974	0.1812	0.2004	0.1920	0.1801	0.1970	0.2029	0.2102	0.2078	0.1774	0.3060	0.1987	0.2239	0.1964	0.1966	0.2073	0.1947	0.1927	0.2261	0.2142	0.2038	0.1763
2.8620	0.2305	0.1956	0.2122	0.1981	0.2069	0.2084	0.1945	0.1947	0.2120	0.1913	0.1952	0.1885	0.2085	0.2063	0.2027	0.2003	0.1978	0.2218	0.1960	0.2019	0.1937	0.2340	0.2356	0.2062	0.2117	0.2003	0.1999	0.1975	0.1813	0.2005	0.1920	0.1801	0.1970	0.2030	0.2102	0.2078	0.1775	0.3060	0.1988	0.2239	0.1964	0.1966	0.2073	0.1948	0.1927	0.2261	0.2142	0.2038	0.1764
2.8640	0.2316	0.1957	0.2123	0.1981	0.2069	0.2085	0.1945	0.1947	0.2120	0.1913	0.1953	0.1886	0.2086	0.2063	0.2028	0.2003	0.1979	0.2219	0.1960	0.2019	0.1937	0.2340	0.2356	0.2063	0.2117	0.2003	0.1999	0.1975	0.1813	0.2005	0.1920	0.1802	0.1971	0.2030	0.2103	0.2079	0.1775	0.3060	0.1988	0.2239	0.1964	0.1966	0.2073	0.1948	0.1927	0.2261	0.2142	0.2038	0.1764
2.8660	0.2330	0.1957	0.2123	0.1982	0.2070	0.2085	0.1945	0.1948	0.2120	0.1914	0.1953	0.1886	0.2086	0.2063	0.2028	0.2003	0.1979	0.2219	0.1961	0.2020	0.1937	0.2341	0.2357	0.2063	0.2118	0.2003	0.1999	0.1975	0.1813	0.2005	0.1921	0.1802	0.1971	0.2030	0.2103	0.2079	0.1776	0.3060	0.1988	0.2239	0.1965	0.1967	0.2074	0.1948	0.1927	0.2262	0.2143	0.2038	0.1764
2.8680	0.2333	0.1957	0.2123	0.1982	0.2070	0.2086	0.1946	0.1948	0.2121	0.1914	0.1954	0.1886	0.2087	0.2064	0.2028	0.2004	0.1979	0.2219	0.1961	0.2020	0.1937	0.2341	0.2357	0.2063	0.2118	0.2004	0.2000	0.1976	0.1813	0.2006	0.1921	0.1802	0.1971	0.2031	0.2103	0.2079	0.1776	0.3059	0.1989	0.2239	0.1965	0.1967	0.2074	0.1948	0.1928	0.2262	0.2143	0.2038	0.1764
2.8700	0.2337	0.1957	0.2123	0.1982	0.2070	0.2086	0.1946	0.1948	0.2121	0.1914	0.1954	0.1886	0.2088	0.2064	0.2029	0.2004	0.1979	0.2219	0.1961	0.2020	0.1938	0.2341	0.2357	0.2063	0.2118	0.2004	0.2000	0.1976	0.1814	0.2006	0.1921	0.1802	0.1971	0.2031	0.2104	0.2079	0.1777	0.3059	0.1989	0.2240	0.1965	0.1967	0.2074	0.1949	0.1928	0.2262	0.2143	0.2039	0.1765
2.8720	0.2341	0.1957	0.2124	0.1982	0.2071	0.2086	0.1946	0.1948	0.2121	0.1914	0.1955	0.1887	0.2088	0.2064	0.2029	0.2004	0.1980	0.2220	0.1962	0.2021	0.1938	0.2341	0.2357	0.2064	0.2118	0.2004	0.2000	0.1976	0.1814	0.2006	0.1921	0.1803	0.1972	0.2031	0.2104	0.2079	0.1777	0.3059	0.1989	0.2240	0.1966	0.1967	0.2075	0.1949	0.1928	0.2262	0.2143	0.2039	0.1765
2.8740	0.2345	0.1958	0.2124	0.1983	0.2071	0.2087	0.1947	0.1949	0.2122	0.1915	0.1955	0.1887	0.2089	0.2064	0.2029	0.2004	0.1980	0.2220	0.1962	0.2021	0.1938	0.2341	0.2358	0.2064	0.2119	0.2004	0.2001	0.1976	0.1814	0.2007	0.1922	0.1803	0.1972	0.2031	0.2104	0.2080	0.1778	0.3059	0.1989	0.2240	0.1966	0.1967	0.2075	0.1949	0.1928	0.2262	0.2144	0.2039	0.1765
2.8760	0.2356	0.1958	0.2124	0.1983	0.2071	0.2087	0.1947	0.1949	0.2122	0.1915	0.1956	0.1887	0.2089	0.2065	0.2030	0.2005	0.1980	0.2220	0.1963	0.2021	0.1939	0.2341	0.2358	0.2064	0.2119	0.2005	0.2001	0.1977	0.1815	0.2007	0.1922	0.1803	0.1972	0.2032	0.2105	0.2080	0.1778	0.3059	0.1990	0.2240	0.1966	0.1968	0.2075	0.1949	0.1929	0.2263	0.2144	0.2039	0.1766
2.8780	0.2352	0.1958	0.2124	0.1983	0.2072	0.2088	0.1947	0.1949	0.2122	0.1915	0.1956	0.1888	0.2090	0.2065	0.2030	0.2005	0.1980	0.2220	0.1963	0.2022	0.1939	0.2341	0.2358	0.2064	0.2119	0.2005	0.2001	0.1977	0.1815	0.2007	0.1922	0.1803	0.1972	0.2032	0.2105	0.2080	0.1779	0.3059	0.1990	0.2240	0.1966	0.1968	0.2075	0.1950	0.1929	0.2263	0.2144	0.2039	0.1766
2.8800	0.2348	0.1958	0.2125	0.1984	0.2072	0.2088	0.1948	0.1949	0.2122	0.1915	0.1957	0.1888	0.2090	0.2065	0.2030	0.2005	0.1981	0.2220	0.1964	0.2022	0.1939	0.2342	0.2359	0.2065	0.2120	0.2005	0.2001	0.1977	0.1815	0.2008	0.1923	0.1804	0.1973	0.2032	0.2105	0.2080	0.1779	0.3058	0.1990	0.2241	0.1967	0.1968	0.2076	0.1950	0.1929	0.2263	0.2144	0.2040	0.1766
2.8820	0.2344	0.1959	0.2125	0.1984	0.2072	0.2088	0.1948	0.1950	0.2123	0.1916	0.1957	0.1888	0.2091	0.2066	0.2030	0.2005	0.1981	0.2221	0.1964	0.2022	0.1939	0.2342	0.2359	0.2065	0.2120	0.2006	0.2002	0.1977	0.1815	0.2008	0.1923	0.1804	0.1973	0.2033	0.2106	0.2080	0.1780	0.3058	0.1991	0.2241	0.1967	0.1968	0.2076	0.1950	0.1929	0.2263	0.2144	0.2040	0.1766
2.8840	0.2339	0.1959	0.2125	0.1984	0.2073	0.2089	0.1948	0.1950	0.2123	0.1916	0.1958	0.1889	0.2091	0.2066	0.2031	0.2006	0.1981	0.2221	0.1964	0.2023	0.1940	0.2342	0.2359	0.2065	0.2120	0.2006	0.2002	0.1978	0.1816	0.2008	0.1923	0.1804	0.1973	0.2033	0.2106	0.2081	0.1780	0.3058	0.1991	0.2241	0.1967	0.1969	0.2076	0.1950	0.1930	0.2263	0.2145	0.2040	0.1767
2.8860	0.2335	0.1959	0.2125	0.1984	0.2073	0.2089	0.1949	0.1950	0.2123	0.1916	0.1958	0.1889	0.2092	0.2066	0.2031	0.2006	0.1981	0.2221	0.1965	0.2023	0.1940	0.2342	0.2359	0.2065	0.2120	0.2006	0.2002	0.1978	0.1816	0.2008	0.1923	0.1804	0.1973	0.2033	0.2106	0.2081	0.1781	0.3058	0.1991	0.2241	0.1967	0.1969	0.2077	0.1951	0.1930	0.2264	0.2145	0.2040	0.1767
2.8880	0.2331	0.1959	0.2126	0.1985	0.2073	0.2090	0.1949	0.1950	0.2124	0.1916	0.1959	0.1889	0.2092	0.2066	0.2031	0.2006	0.1982	0.2221	0.1965	0.2023	0.1940	0.2342	0.2360	0.2066	0.2121	0.2007	0.2002	0.1978	0.1816	0.2009	0.1924	0.1805	0.1974	0.2034	0.2106	0.2081	0.1781	0.3058	0.1992	0.2241	0.1968	0.1969	0.2077	0.1951	0.1930	0.2264	0.2145	0.2041	0.1767
2.8900	0.2327	0.1959	0.2126	0.1985	0.2074	0.2090	0.1949	0.1951	0.2124	0.1917	0.1959	0.1889	0.2093	0.2067	0.2032	0.2007	0.1982	0.2222	0.1966	0.2024	0.1940	0.2342	0.2360	0.2066	0.2121	0.2007	0.2003	0.1978	0.1816	0.2009	0.1924	0.1805	0.1974	0.2034	0.2107	0.2081	0.1782	0.3058	0.1992	0.2241	0.1968	0.1969	0.2077	0.1951	0.1930	0.2264	0.2145	0.2041	0.1767
2.8920	0.2323	0.1960	0.2126	0.1985	0.2074	0.2090	0.1950	0.1951	0.2124	0.1917	0.1960	0.1890	0.2093	0.2067	0.2032	0.2007	0.1982	0.2222	0.1966	0.2024	0.1941	0.2343	0.2360	0.2066	0.2121	0.2007	0.2003	0.1979	0.1817	0.2009	0.1924	0.1805	0.1974	0.2034	0.2107	0.2081	0.1782	0.3058	0.1992	0.2242	0.1968	0.1969	0.2077	0.1952	0.1931	0.2264	0.2145	0.2041	0.1768
2.8940	0.2319	0.1960	0.2126	0.1986	0.2074	0.2091	0.1950	0.1951	0.2124	0.1917	0.1960	0.1890	0.2094	0.2067	0.2032	0.2007	0.1982	0.2222	0.1966	0.2025	0.1941	0.2343	0.2360	0.2067	0.2122	0.2007	0.2003	0.1979	0.1817	0.2010	0.1925	0.1806	0.1974	0.2035	0.2107	0.2081	0.1783	0.3057	0.1993	0.2242	0.1968	0.1970	0.2078	0.1952	0.1931	0.2264	0.2146	0.2041	0.1768
2.8960	0.2315	0.1960	0.2127	0.1986	0.2075	0.2091	0.1950	0.1951	0.2125	0.1917	0.1960	0.1890	0.2094	0.2068	0.2033	0.2007	0.1983	0.2222	0.1967	0.2025	0.1941	0.2343	0.2361	0.2067	0.2122	0.2008	0.2003	0.1979	0.1817	0.2010	0.1925	0.1806	0.1975	0.2035	0.2108	0.2082	0.1783	0.3057	0.1993	0.2242	0.1969	0.1970	0.2078	0.1952	0.1931	0.2265	0.2146	0.2041	0.1768
2.8980	0.2310	0.1960	0.2127	0.1986	0.2075	0.2092	0.1951	0.1952	0.2125	0.1917	0.1961	0.1891	0.2095	0.2068	0.2033	0.2008	0.1983	0.2222	0.1967	0.2025	0.1941	0.2343	0.2361	0.2067	0.2122	0.2008	0.2004	0.1980	0.1817	0.2010	0.1925	0.1806	0.1975	0.2035	0.2108	0.2082	0.1784	0.3057	0.1993	0.2242	0.1969	0.1970	0.2078	0.1952	0.1931	0.2265	0.2146	0.2042	0.1768
2.9000	0.2306	0.1961	0.2127	0.1986	0.2075	0.2092	0.1951	0.1952	0.2125	0.1918	0.1961	0.1891	0.2095	0.2068	0.2033	0.2008	0.1983	0.2223	0.1967	0.2026	0.1942	0.2343	0.2361	0.2067	0.2122	0.2008	0.2004	0.1980	0.1818	0.2011	0.1925	0.1806	0.1975	0.2035	0.2108	0.2082	0.1784	0.3057	0.1993	0.2242	0.1969	0.1970	0.2079	0.1953	0.1932	0.2265	0.2146	0.2042	0.1769
2.9020	0.2302	0.1961	0.2127	0.1987	0.2076	0.2092	0.1951	0.1952	0.2126	0.1918	0.1962	0.1891	0.2096	0.2068	0.2033	0.2008	0.1983	0.2223	0.1968	0.2026	0.1942	0.2343	0.2361	0.2068	0.2123	0.2009	0.2004	0.1980	0.1818	0.2011	0.1926	0.1807	0.1975	0.2036	0.2109	0.2082	0.1784	0.3057	0.1994	0.2242	0.1969	0.1971	0.2079	0.1953	0.1932	0.2265	0.2147	0.2042	0.1769
2.9040	0.2298	0.1961	0.2128	0.1987	0.2076	0.2093	0.1951	0.1952	0.2126	0.1918	0.1962	0.1891	0.2096	0.2069	0.2034	0.2009	0.1984	0.2223	0.1968	0.2026	0.1942	0.2343	0.2362	0.2068	0.2123	0.2009	0.2004	0.1980	0.1818	0.2011	0.1926	0.1807	0.1976	0.2036	0.2109	0.2082	0.1785	0.3057	0.1994	0.2243	0.1970	0.1971	0.2079	0.1953	0.1932	0.2265	0.2147	0.2042	0.1769
2.9060	0.2294	0.1961	0.2128	0.1987	0.2076	0.2093	0.1952	0.1953	0.2126	0.1918	0.1963	0.1892	0.2097	0.2069	0.2034	0.2009	0.1984	0.2223	0.1969	0.2027	0.1943	0.2344	0.2362	0.2068	0.2123	0.2009	0.2005	0.1981	0.1818	0.2012	0.1926	0.1807	0.1976	0.2036	0.2109	0.2083	0.1785	0.3057	0.1994	0.2243	0.1970	0.1971	0.2079	0.1953	0.1932	0.2265	0.2147	0.2042	0.1769
2.9080	0.2284	0.1961	0.2128	0.1987	0.2077	0.2094	0.1952	0.1953	0.2126	0.1919	0.1963	0.1892	0.2097	0.2069	0.2034	0.2009	0.1984	0.2224	0.1969	0.2027	0.1943	0.2344	0.2362	0.2068	0.2123	0.2009	0.2005	0.1981	0.1819	0.2012	0.1927	0.1807	0.1976	0.2037	0.2109	0.2083	0.1786	0.3057	0.1995	0.2243	0.1970	0.1971	0.2080	0.1954	0.1933	0.2266	0.2147	0.2043	0.1770
2.9100	0.2292	0.1962	0.2128	0.1988	0.2077	0.2094	0.1952	0.1953	0.2127	0.1919	0.1964	0.1892	0.2098	0.2069	0.2035	0.2009	0.1984	0.2224	0.1969	0.2027	0.1943	0.2344	0.2362	0.2069	0.2124	0.2010	0.2005	0.1981	0.1819	0.2012	0.1927	0.1808	0.1976	0.2037	0.2110	0.2083	0.1786	0.3057	0.1995	0.2243	0.1970	0.1971	0.2080	0.1954	0.1933	0.2266	0.2147	0.2043	0.1770
2.9120	0.2300	0.1962	0.2129	0.1988	0.2077	0.2094	0.1953	0.1953	0.2127	0.1919	0.1964	0.1893	0.2098	0.2070	0.2035	0.2010	0.1985	0.2224	0.1970	0.2028	0.1943	0.2344	0.2363	0.2069	0.2124	0.2010	0.2005	0.1981	0.1819	0.2012	0.1927	0.1808	0.1976	0.2037	0.2110	0.2083	0.1787	0.3057	0.1995	0.2243	0.1971	0.1972	0.2080	0.1954	0.1933	0.2266	0.2148	0.2043	0.1770
2.9140	0.2309	0.1962	0.2129	0.1988	0.2077	0.2095	0.1953	0.1954	0.2127	0.1919	0.1965	0.1893	0.2099	0.2070	0.2035	0.2010	0.1985	0.2224	0.1970	0.2028	0.1944	0.2344	0.2363	0.2069	0.2124	0.2010	0.2006	0.1982	0.1819	0.2013	0.1927	0.1808	0.1977	0.2037	0.2110	0.2083	0.1787	0.3056	0.1995	0.2244	0.1971	0.1972	0.2080	0.1954	0.1933	0.2266	0.2148	0.2043	0.1771
2.9160	0.2317	0.1962	0.2129	0.1989	0.2078	0.2095	0.1953	0.1954	0.2128	0.1920	0.1965	0.1893	0.2099	0.2070	0.2035	0.2010	0.1985	0.2224	0.1970	0.2028	0.1944	0.2344	0.2363	0.2069	0.2125	0.2011	0.2006	0.1982	0.1820	0.2013	0.1928	0.1808	0.1977	0.2038	0.2111	0.2083	0.1788	0.3056	0.1996	0.2244	0.1971	0.1972	0.2081	0.1955	0.1934	0.2266	0.2148	0.2043	0.1771
2.9180	0.2326	0.1963	0.2129	0.1989	0.2078	0.2096	0.1954	0.1954	0.2128	0.1920	0.1965	0.1893	0.2100	0.2071	0.2036	0.2010	0.1985	0.2225	0.1971	0.2029	0.1944	0.2344	0.2363	0.2070	0.2125	0.2011	0.2006	0.1982	0.1820	0.2013	0.1928	0.1809	0.1977	0.2038	0.2111	0.2084	0.1788	0.3056	0.1996	0.2244	0.1971	0.1972	0.2081	0.1955	0.1934	0.2267	0.2148	0.2044	0.1771
2.9200	0.2334	0.1963	0.2129	0.1989	0.2078	0.2096	0.1954	0.1954	0.2128	0.1920	0.1966	0.1894	0.2100	0.2071	0.2036	0.2011	0.1986	0.2225	0.1971	0.2029	0.1944	0.2345	0.2364	0.2070	0.2125	0.2011	0.2006	0.1982	0.1820	0.2014	0.1928	0.1809	0.1977	0.2038	0.2111	0.2084	0.1789	0.3056	0.1996	0.2244	0.1971	0.1972	0.2081	0.1955	0.1934	0.2267	0.2148	0.2044	0.1771
2.9220	0.2342	0.1963	0.2130	0.1989	0.2079	0.2096	0.1954	0.1955	0.2128	0.1920	0.1966	0.1894	0.2101	0.2071	0.2036	0.2011	0.1986	0.2225	0.1972	0.2029	0.1945	0.2345	0.2364	0.2070	0.2125	0.2011	0.2007	0.1983	0.1820	0.2014	0.1929	0.1809	0.1978	0.2039	0.2112	0.2084	0.1789	0.3056	0.1997	0.2244	0.1972	0.1973	0.2081	0.1955	0.1934	0.2267	0.2149	0.2044	0.1772
2.9240	0.2351	0.1963	0.2130	0.1990	0.2079	0.2097	0.1955	0.1955	0.2129	0.1921	0.1967	0.1894	0.2101	0.2071	0.2037	0.2011	0.1986	0.2225	0.1972	0.2029	0.1945	0.2345	0.2364	0.2070	0.2126	0.2012	0.2007	0.1983	0.1821	0.2014	0.1929	0.1809	0.1978	0.2039	0.2112	0.2084	0.1789	0.3056	0.1997	0.2244	0.1972	0.1973	0.2082	0.1956	0.1935	0.2267	0.2149	0.2044	0.1772
2.9260	0.2359	0.1963	0.2130	0.1990	0.2079	0.2097	0.1955	0.1955	0.2129	0.1921	0.1967	0.1895	0.2102	0.2072	0.2037	0.2012	0.1986	0.2225	0.1972	0.2030	0.1945	0.2345	0.2364	0.2071	0.2126	0.2012	0.2007	0.1983	0.1821	0.2015	0.1929	0.1810	0.1978	0.2039	0.2112	0.2084	0.1790	0.3056	0.1997	0.2245	0.1972	0.1973	0.2082	0.1956	0.1935	0.2267	0.2149	0.2044	0.1772
2.9280	0.2367	0.1964	0.2130	0.1990	0.2080	0.2098	0.1955	0.1955	0.2129	0.1921	0.1968	0.1895	0.2102	0.2072	0.2037	0.2012	0.1987	0.2226	0.1973	0.2030	0.1945	0.2345	0.2365	0.2071	0.2126	0.2012	0.2007	0.1983	0.1821	0.2015	0.1929	0.1810	0.1978	0.2039	0.2112	0.2085	0.1790	0.3056	0.1997	0.2245	0.1972	0.1973	0.2082	0.1956	0.1935	0.2268	0.2149	0.2045	0.1772
2.9300	0.2383	0.1964	0.2131	0.1991	0.2080	0.2098	0.1956	0.1955	0.2129	0.1921	0.1968	0.1895	0.2103	0.2072	0.2038	0.2012	0.1987	0.2226	0.1973	0.2030	0.1946	0.2345	0.2365	0.2071	0.2126	0.2013	0.2008	0.1984	0.1821	0.2015	0.1930	0.1810	0.1979	0.2040	0.2113	0.2085	0.1791	0.3056	0.1998	0.2245	0.1973	0.1974	0.2082	0.1956	0.1935	0.2268	0.2149	0.2045	0.1773
2.9320	0.2392	0.1964	0.2131	0.1991	0.2080	0.2098	0.1956	0.1956	0.2130	0.1921	0.1969	0.1895	0.2103	0.2072	0.2038	0.2012	0.1987	0.2226	0.1973	0.2031	0.1946	0.2345	0.2365	0.2071	0.2127	0.2013	0.2008	0.1984	0.1822	0.2015	0.1930	0.1811	0.1979	0.2040	0.2113	0.2085	0.1791	0.3056	0.1998	0.2245	0.1973	0.1974	0.2083	0.1957	0.1936	0.2268	0.2150	0.2045	0.1773
2.9340	0.2401	0.1964	0.2131	0.1991	0.2080	0.2099	0.1956	0.1956	0.2130	0.1922	0.1969	0.1896	0.2103	0.2073	0.2038	0.2013	0.1987	0.2226	0.1974	0.2031	0.1946	0.2346	0.2365	0.2072	0.2127	0.2013	0.2008	0.1984	0.1822	0.2016	0.1930	0.1811	0.1979	0.2040	0.2113	0.2085	0.1792	0.3056	0.1998	0.2245	0.1973	0.1974	0.2083	0.1957	0.1936	0.2268	0.2150	0.2045	0.1773
2.9360	0.2410	0.1964	0.2131	0.1991	0.2081	0.2099	0.1956	0.1956	0.2130	0.1922	0.1969	0.1896	0.2104	0.2073	0.2038	0.2013	0.1988	0.2226	0.1974	0.2031	0.1946	0.2346	0.2366	0.2072	0.2127	0.2013	0.2008	0.1984	0.1822	0.2016	0.1931	0.1811	0.1979	0.2040	0.2114	0.2085	0.1792	0.3056	0.1998	0.2245	0.1973	0.1974	0.2083	0.1957	0.1936	0.2268	0.2150	0.2046	0.1773
2.9380	0.2409	0.1965	0.2132	0.1992	0.2081	0.2099	0.1957	0.1956	0.2130	0.1922	0.1970	0.1896	0.2104	0.2073	0.2039	0.2013	0.1988	0.2227	0.1974	0.2032	0.1947	0.2346	0.2366	0.2072	0.2127	0.2014	0.2009	0.1985	0.1822	0.2016	0.1931	0.1811	0.1979	0.2041	0.2114	0.2086	0.1792	0.3056	0.1999	0.2246	0.1974	0.1974	0.2083	0.1957	0.1936	0.2268	0.2150	0.2046	0.1774
2.9400	0.2403	0.1965	0.2132	0.1992	0.2081	0.2100	0.1957	0.1957	0.2131	0.1922	0.1970	0.1897	0.2105	0.2073	0.2039	0.2013	0.1988	0.2227	0.1975	0.2032	0.1947	0.2346	0.2366	0.2072	0.2128	0.2014	0.2009	0.1985	0.1823	0.2017	0.1931	0.1812	0.1980	0.2041	0.2114	0.2086	0.1793	0.3056	0.1999	0.2246	0.1974	0.1975	0.2084	0.1958	0.1937	0.2269	0.2150	0.2046	0.1774
2.9420	0.2397	0.1965	0.2132	0.1992	0.2082	0.2100	0.1957	0.1957	0.2131	0.1923	0.1971	0.1897	0.2105	0.2074	0.2039	0.2014	0.1988	0.2227	0.1975	0.2032	0.1947	0.2346	0.2366	0.2073	0.2128	0.2014	0.2009	0.1985	0.1823	0.2017	0.1931	0.1812	0.1980	0.2041	0.2114	0.2086	0.1793	0.3056	0.1999	0.2246	0.1974	0.1975	0.2084	0.1958	0.1937	0.2269	0.2151	0.2046	0.1774
2.9440	0.2391	0.1965	0.2132	0.1992	0.2082	0.2101	0.1958	0.1957	0.2131	0.1923	0.1971	0.1897	0.2106	0.2074	0.2040	0.2014	0.1988	0.2227	0.1975	0.2033	0.1947	0.2346	0.2367	0.2073	0.2128	0.2014	0.2009	0.1986	0.1823	0.2017	0.1932	0.1812	0.1980	0.2042	0.2115	0.2086	0.1794	0.3056	0.1999	0.2246	0.1974	0.1975	0.2084	0.1958	0.1937	0.2269	0.2151	0.2046	0.1774
2.9460	0.2381	0.1965	0.2132	0.1993	0.2082	0.2101	0.1958	0.1957	0.2132	0.1923	0.1971	0.1897	0.2106	0.2074	0.2040	0.2014	0.1989	0.2228	0.1976	0.2033	0.1948	0.2347	0.2367	0.2073	0.2129	0.2015	0.2010	0.1986	0.1823	0.2018	0.1932	0.1812	0.1980	0.2042	0.2115	0.2086	0.1794	0.3056	0.2000	0.2246	0.1975	0.1975	0.2084	0.1958	0.1937	0.2269	0.2151	0.2047	0.1775
2.9480	0.2372	0.1966	0.2133	0.1993	0.2082	0.2101	0.1958	0.1958	0.2132	0.1923	0.1972	0.1898	0.2106	0.2074	0.2040	0.2015	0.1989	0.2228	0.1976	0.2033	0.1948	0.2347	0.2367	0.2073	0.2129	0.2015	0.2010	0.1986	0.1824	0.2018	0.1932	0.1813	0.1981	0.2042	0.2115	0.2086	0.1794	0.3056	0.2000	0.2246	0.1975	0.1975	0.2085	0.1959	0.1938	0.2269	0.2151	0.2047	0.1775
2.9500	0.2362	0.1966	0.2133	0.1993	0.2083	0.2102	0.1959	0.1958	0.2132	0.1924	0.1972	0.1898	0.2107	0.2075	0.2040	0.2015	0.1989	0.2228	0.1976	0.2034	0.1948	0.2347	0.2367	0.2073	0.2129	0.2015	0.2010	0.1986	0.1824	0.2018	0.1932	0.1813	0.1981	0.2042	0.2116	0.2087	0.1795	0.3056	0.2000	0.2247	0.1975	0.1976	0.2085	0.1959	0.1938	0.2269	0.2151	0.2047	0.1775
2.9520	0.2352	0.1966	0.2133	0.1994	0.2083	0.2102	0.1959	0.1958	0.2132	0.1924	0.1973	0.1898	0.2107	0.2075	0.2041	0.2015	0.1989	0.2228	0.1977	0.2034	0.1949	0.2347	0.2368	0.2074	0.2129	0.2015	0.2010	0.1987	0.1824	0.2018	0.1933	0.1813	0.1981	0.2043	0.2116	0.2087	0.1795	0.3056	0.2001	0.2247	0.1975	0.1976	0.2085	0.1959	0.1938	0.2270	0.2152	0.2047	0.1775
2.9540	0.2343	0.1966	0.2133	0.1994	0.2083	0.2103	0.1959	0.1958	0.2133	0.1924	0.1973	0.1899	0.2108	0.2075	0.2041	0.2015	0.1990	0.2228	0.1977	0.2034	0.1949	0.2347	0.2368	0.2074	0.2130	0.2016	0.2011	0.1987	0.1824	0.2019	0.1933	0.1813	0.1981	0.2043	0.2116	0.2087	0.1796	0.3056	0.2001	0.2247	0.1976	0.1976	0.2085	0.1959	0.1938	0.2270	0.2152	0.2047	0.1776
2.9560	0.2332	0.1967	0.2134	0.1994	0.2084	0.2103	0.1959	0.1959	0.2133	0.1924	0.1973	0.1899	0.2108	0.2075	0.2041	0.2016	0.1990	0.2229	0.1977	0.2034	0.1949	0.2347	0.2368	0.2074	0.2130	0.2016	0.2011	0.1987	0.1825	0.2019	0.1933	0.1814	0.1981	0.2043	0.2116	0.2087	0.1796	0.3056	0.2001	0.2247	0.1976	0.1976	0.2086	0.1960	0.1939	0.2270	0.2152	0.2048	0.1776
2.9580	0.2339	0.1967	0.2134	0.1994	0.2084	0.2103	0.1960	0.1959	0.2133	0.1925	0.1974	0.1899	0.2109	0.2076	0.2042	0.2016	0.1990	0.2229	0.1978	0.2035	0.1949	0.2347	0.2368	0.2074	0.2130	0.2016	0.2011	0.1987	0.1825	0.2019	0.1934	0.1814	0.1982	0.2043	0.2117	0.2087	0.1796	0.3056	0.2001	0.2247	0.1976	0.1976	0.2086	0.1960	0.1939	0.2270	0.2152	0.2048	0.1776
2.9600	0.2347	0.1967	0.2134	0.1995	0.2084	0.2104	0.1960	0.1959	0.2133	0.1925	0.1974	0.1899	0.2109	0.2076	0.2042	0.2016	0.1990	0.2229	0.1978	0.2035	0.1950	0.2348	0.2369	0.2075	0.2130	0.2016	0.2011	0.1988	0.1825	0.2020	0.1934	0.1814	0.1982	0.2044	0.2117	0.2088	0.1797	0.3056	0.2002	0.2247	0.1976	0.1977	0.2086	0.1960	0.1939	0.2270	0.2152	0.2048	0.1776
2.9620	0.2355	0.1967	0.2134	0.1995	0.2084	0.2104	0.1960	0.1959	0.2134	0.1925	0.1975	0.1900	0.2109	0.2076	0.2042	0.2016	0.1991	0.2229	0.1978	0.2035	0.1950	0.2348	0.2369	0.2075	0.2131	0.2017	0.2012	0.1988	0.1825	0.2020	0.1934	0.1814	0.1982	0.2044	0.2117	0.2088	0.1797	0.3056	0.2002	0.2248	0.1976	0.1977	0.2086	0.1960	0.1939	0.2270	0.2153	0.2048	0.1777
2.9640	0.2362	0.1967	0.2134	0.1995	0.2085	0.2105	0.1961	0.1960	0.2134	0.1925	0.1975	0.1900	0.2110	0.2076	0.2042	0.2017	0.1991	0.2229	0.1979	0.2036	0.1950	0.2348	0.2369	0.2075	0.2131	0.2017	0.2012	0.1988	0.1826	0.2020	0.1934	0.1815	0.1982	0.2044	0.2118	0.2088	0.1798	0.3056	0.2002	0.2248	0.1977	0.1977	0.2087	0.1961	0.1940	0.2271	0.2153	0.2048	0.1777
2.9660	0.2370	0.1968	0.2135	0.1995	0.2085	0.2105	0.1961	0.1960	0.2134	0.1925	0.1975	0.1900	0.2110	0.2077	0.2043	0.2017	0.1991	0.2230	0.1979	0.2036	0.1950	0.2348	0.2369	0.2075	0.2131	0.2017	0.2012	0.1988	0.1826	0.2021	0.1935	0.1815	0.1983	0.2044	0.2118	0.2088	0.1798	0.3056	0.2002	0.2248	0.1977	0.1977	0.2087	0.1961	0.1940	0.2271	0.2153	0.2049	0.1777
2.9680	0.2377	0.1968	0.2135	0.1996	0.2085	0.2105	0.1961	0.1960	0.2134	0.1926	0.1976	0.1901	0.2111	0.2077	0.2043	0.2017	0.1991	0.2230	0.1979	0.2036	0.1951	0.2348	0.2370	0.2076	0.2131	0.2017	0.2012	0.1989	0.1826	0.2021	0.1935	0.1815	0.1983	0.2045	0.2118	0.2088	0.1798	0.3056	0.2003	0.2248	0.1977	0.1978	0.2087	0.1961	0.1940	0.2271	0.2153	0.2049	0.1777
2.9700	0.2385	0.1968	0.2135	0.1996	0.2086	0.2106	0.1962	0.1960	0.2135	0.1926	0.1976	0.1901	0.2111	0.2077	0.2043	0.2018	0.1992	0.2230	0.1980	0.2036	0.1951	0.2348	0.2370	0.2076	0.2132	0.2018	0.2013	0.1989	0.1826	0.2021	0.1935	0.1816	0.1983	0.2045	0.2118	0.2088	0.1799	0.3056	0.2003	0.2248	0.1977	0.1978	0.2087	0.1961	0.1940	0.2271	0.2153	0.2049	0.1778
2.9720	0.2393	0.1968	0.2135	0.1996	0.2086	0.2106	0.1962	0.1960	0.2135	0.1926	0.1977	0.1901	0.2111	0.2077	0.2044	0.2018	0.1992	0.2230	0.1980	0.2037	0.1951	0.2348	0.2370	0.2076	0.2132	0.2018	0.2013	0.1989	0.1826	0.2021	0.1935	0.1816	0.1983	0.2045	0.2119	0.2089	0.1799	0.3056	0.2003	0.2248	0.1978	0.1978	0.2088	0.1962	0.1940	0.2271	0.2154	0.2049	0.1778
2.9740	0.2400	0.1968	0.2135	0.1997	0.2086	0.2106	0.1962	0.1961	0.2135	0.1926	0.1977	0.1901	0.2112	0.2078	0.2044	0.2018	0.1992	0.2230	0.1980	0.2037	0.1951	0.2349	0.2370	0.2076	0.2132	0.2018	0.2013	0.1989	0.1827	0.2022	0.1936	0.1816	0.1983	0.2046	0.2119	0.2089	0.1800	0.3057	0.2003	0.2249	0.1978	0.1978	0.2088	0.1962	0.1941	0.2272	0.2154	0.2049	0.1778
2.9760	0.2408	0.1969	0.2136	0.1997	0.2086	0.2107	0.1962	0.1961	0.2135	0.1927	0.1977	0.1902	0.2112	0.2078	0.2044	0.2018	0.1992	0.2230	0.1981	0.2037	0.1952	0.2349	0.2371	0.2077	0.2132	0.2018	0.2013	0.1990	0.1827	0.2022	0.1936	0.1816	0.1984	0.2046	0.2119	0.2089	0.1800	0.3057	0.2004	0.2249	0.1978	0.1978	0.2088	0.1962	0.1941	0.2272	0.2154	0.2050	0.1778
2.9780	0.2416	0.1969	0.2136	0.1997	0.2087	0.2107	0.1963	0.1961	0.2135	0.1927	0.1978	0.1902	0.2113	0.2078	0.2044	0.2019	0.1993	0.2231	0.1981	0.2038	0.1952	0.2349	0.2371	0.2077	0.2133	0.2019	0.2013	0.1990	0.1827	0.2022	0.1936	0.1817	0.1984	0.2046	0.2119	0.2089	0.1800	0.3057	0.2004	0.2249	0.1978	0.1979	0.2088	0.1962	0.1941	0.2272	0.2154	0.2050	0.1779
2.9800	0.2423	0.1969	0.2136	0.1997	0.2087	0.2108	0.1963	0.1961	0.2136	0.1927	0.1978	0.1902	0.2113	0.2078	0.2045	0.2019	0.1993	0.2231	0.1981	0.2038	0.1952	0.2349	0.2371	0.2077	0.2133	0.2019	0.2014	0.1990	0.1827	0.2023	0.1936	0.1817	0.1984	0.2046	0.2120	0.2089	0.1801	0.3057	0.2004	0.2249	0.1979	0.1979	0.2089	0.1963	0.1941	0.2272	0.2154	0.2050	0.1779
2.9820	0.2431	0.1969	0.2136	0.1998	0.2087	0.2108	0.1963	0.1962	0.2136	0.1927	0.1979	0.1902	0.2113	0.2078	0.2045	0.2019	0.1993	0.2231	0.1982	0.2038	0.1952	0.2349	0.2371	0.2077	0.2133	0.2019	0.2014	0.1990	0.1828	0.2023	0.1937	0.1817	0.1984	0.2047	0.2120	0.2089	0.1801	0.3057	0.2004	0.2249	0.1979	0.1979	0.2089	0.1963	0.1942	0.2272	0.2155	0.2050	0.1779
2.9840	0.2439	0.1969	0.2137	0.1998	0.2088	0.2108	0.1964	0.1962	0.2136	0.1928	0.1979	0.1903	0.2114	0.2079	0.2045	0.2019	0.1993	0.2231	0.1982	0.2039	0.1953	0.2349	0.2372	0.2077	0.2134	0.2019	0.2014	0.1991	0.1828	0.2023	0.1937	0.1817	0.1985	0.2047	0.2120	0.2090	0.1802	0.3057	0.2005	0.2249	0.1979	0.1979	0.2089	0.1963	0.1942	0.2272	0.2155	0.2050	0.1780
2.9860	0.2446	0.1970	0.2137	0.1998	0.2088	0.2109	0.1964	0.1962	0.2136	0.1928	0.1979	0.1903	0.2114	0.2079	0.2046	0.2020	0.1994	0.2231	0.1982	0.2039	0.1953	0.2349	0.2372	0.2078	0.2134	0.2020	0.2014	0.1991	0.1828	0.2023	0.1937	0.1818	0.1985	0.2047	0.2121	0.2090	0.1802	0.3057	0.2005	0.2250	0.1979	0.1979	0.2089	0.1963	0.1942	0.2273	0.2155	0.2050	0.1780
2.9880	0.2445	0.1970	0.2137	0.1998	0.2088	0.2109	0.1964	0.1962	0.2137	0.1928	0.1980	0.1903	0.2115	0.2079	0.2046	0.2020	0.1994	0.2232	0.1982	0.2039	0.1953	0.2350	0.2372	0.2078	0.2134	0.2020	0.2015	0.1991	0.1828	0.2024	0.1938	0.1818	0.1985	0.2047	0.2121	0.2090	0.1802	0.3057	0.2005	0.2250	0.1979	0.1980	0.2089	0.1964	0.1942	0.2273	0.2155	0.2051	0.1780
2.9900	0.2434	0.1970	0.2137	0.1999	0.2088	0.2110	0.1964	0.1963	0.2137	0.1928	0.1980	0.1904	0.2115	0.2079	0.2046	0.2020	0.1994	0.2232	0.1983	0.2039	0.1953	0.2350	0.2372	0.2078	0.2134	0.2020	0.2015	0.1991	0.1829	0.2024	0.1938	0.1818	0.1985	0.2048	0.2121	0.2090	0.1803	0.3057	0.2005	0.2250	0.1980	0.1980	0.2090	0.1964	0.1943	0.2273	0.2155	0.2051	0.1780
2.9920	0.2423	0.1970	0.2137	0.1999	0.2089	0.2110	0.1965	0.1963	0.2137	0.1929	0.1980	0.1904	0.2115	0.2080	0.2046	0.2021	0.1994	0.2232	0.1983	0.2040	0.1954	0.2350	0.2373	0.2078	0.2135	0.2020	0.2015	0.1992	0.1829	0.2024	0.1938	0.1818	0.1985	0.2048	0.2121	0.2090	0.1803	0.3057	0.2006	0.2250	0.1980	0.1980	0.2090	0.1964	0.1943	0.2273	0.2155	0.2051	0.1781
2.9940	0.2412	0.1970	0.2138	0.1999	0.2089	0.2110	0.1965	0.1963	0.2137	0.1929	0.1981	0.1904	0.2116	0.2080	0.2047	0.2021	0.1995	0.2232	0.1983	0.2040	0.1954	0.2350	0.2373	0.2079	0.2135	0.2021	0.2015	0.1992	0.1829	0.2025	0.1938	0.1819	0.1986	0.2048	0.2122	0.2091	0.1804	0.3057	0.2006	0.2250	0.1980	0.1980	0.2090	0.1964	0.1943	0.2273	0.2156	0.2051	0.1781
2.9960	0.2401	0.1971	0.2138	0.2000	0.2089	0.2111	0.1965	0.1963	0.2138	0.1929	0.1981	0.1904	0.2116	0.2080	0.2047	0.2021	0.1995	0.2232	0.1984	0.2040	0.1954	0.2350	0.2373	0.2079	0.2135	0.2021	0.2016	0.1992	0.1829	0.2025	0.1939	0.1819	0.1986	0.2048	0.2122	0.2091	0.1804	0.3057	0.2006	0.2250	0.1980	0.1980	0.2090	0.1965	0.1943	0.2273	0.2156	0.2051	0.1781
2.9980	0.2390	0.1971	0.2138	0.2000	0.2089	0.2111	0.1966	0.1963	0.2138	0.1929	0.1981	0.1905	0.2116	0.2080	0.2047	0.2021	0.1995	0.2233	0.1984	0.2040	0.1954	0.2350	0.2373	0.2079	0.2135	0.2021	0.2016	0.1992	0.1830	0.2025	0.1939	0.1819	0.1986	0.2049	0.2122	0.2091	0.1804	0.3057	0.2006	0.2250	0.1981	0.1981	0.2091	0.1965	0.1944	0.2274	0.2156	0.2052	0.1781
3.0000	0.2380	0.1971	0.2138	0.2000	0.2090	0.2111	0.1966	0.1964	0.2138	0.1929	0.1982	0.1905	0.2117	0.2081	0.2048	0.2022	0.1995	0.2233	0.1984	0.2041	0.1955	0.2350	0.2374	0.2079	0.2136	0.2021	0.2016	0.1993	0.1830	0.2026	0.1939	0.1819	0.1986	0.2049	0.2122	0.2091	0.1805	0.3058	0.2007	0.2251	0.1981	0.1981	0.2091	0.1965	0.1944	0.2274	0.2156	0.2052	0.1782
3.0020	0.2369	0.1971	0.2138	0.2000	0.2090	0.2112	0.1966	0.1964	0.2138	0.1930	0.1982	0.1905	0.2117	0.2081	0.2048	0.2022	0.1995	0.2233	0.1985	0.2041	0.1955	0.2351	0.2374	0.2079	0.2136	0.2022	0.2016	0.1993	0.1830	0.2026	0.1939	0.1820	0.1987	0.2049	0.2123	0.2091	0.1805	0.3058	0.2007	0.2251	0.1981	0.1981	0.2091	0.1965	0.1944	0.2274	0.2156	0.2052	0.1782
3.0040	0.2358	0.1971	0.2139	0.2001	0.2090	0.2112	0.1966	0.1964	0.2139	0.1930	0.1983	0.1906	0.2118	0.2081	0.2048	0.2022	0.1996	0.2233	0.1985	0.2041	0.1955	0.2351	0.2374	0.2080	0.2136	0.2022	0.2016	0.1993	0.1830	0.2026	0.1940	0.1820	0.1987	0.2049	0.2123	0.2091	0.1805	0.3058	0.2007	0.2251	0.1981	0.1981	0.2091	0.1966	0.1944	0.2274	0.2157	0.2052	0.1782
3.0060	0.2347	0.1972	0.2139	0.2001	0.2090	0.2113	0.1967	0.1964	0.2139	0.1930	0.1983	0.1906	0.2118	0.2081	0.2048	0.2022	0.1996	0.2233	0.1985	0.2042	0.1955	0.2351	0.2374	0.2080	0.2136	0.2022	0.2017	0.1993	0.1831	0.2026	0.1940	0.1820	0.1987	0.2050	0.2123	0.2092	0.1806	0.3058	0.2007	0.2251	0.1982	0.1981	0.2092	0.1966	0.1945	0.2274	0.2157	0.2052	0.1782
3.0080	0.2336	0.1972	0.2139	0.2001	0.2091	0.2113	0.1967	0.1965	0.2139	0.1930	0.1983	0.1906	0.2118	0.2081	0.2049	0.2023	0.1996	0.2234	0.1986	0.2042	0.1956	0.2351	0.2375	0.2080	0.2137	0.2022	0.2017	0.1994	0.1831	0.2027	0.1940	0.1820	0.1987	0.2050	0.2124	0.2092	0.1806	0.3058	0.2008	0.2251	0.1982	0.1982	0.2092	0.1966	0.1945	0.2274	0.2157	0.2053	0.1783
3.0100	0.2320	0.1972	0.2139	0.2001	0.2091	0.2113	0.1967	0.1965	0.2139	0.1931	0.1984	0.1906	0.2119	0.2082	0.2049	0.2023	0.1996	0.2234	0.1986	0.2042	0.1956	0.2351	0.2375	0.2080	0.2137	0.2023	0.2017	0.1994	0.1831	0.2027	0.1940	0.1821	0.1987	0.2050	0.2124	0.2092	0.1806	0.3058	0.2008	0.2251	0.1982	0.1982	0.2092	0.1966	0.1945	0.2274	0.2157	0.2053	0.1783
3.0120	0.2324	0.1972	0.2139	0.2002	0.2091	0.2114	0.1968	0.1965	0.2139	0.1931	0.1984	0.1907	0.2119	0.2082	0.2049	0.2023	0.1997	0.2234	0.1986	0.2042	0.1956	0.2351	0.2375	0.2081	0.2137	0.2023	0.2017	0.1994	0.1831	0.2027	0.1941	0.1821	0.1988	0.2050	0.2124	0.2092	0.1807	0.3058	0.2008	0.2252	0.1982	0.1982	0.2092	0.1967	0.1945	0.2275	0.2157	0.2053	0.1783
3.0140	0.2328	0.1972	0.2140	0.2002	0.2091	0.2114	0.1968	0.1965	0.2140	0.1931	0.1984	0.1907	0.2119	0.2082	0.2050	0.2023	0.1997	0.2234	0.1986	0.2043	0.1956	0.2351	0.2375	0.2081	0.2137	0.2023	0.2018	0.1994	0.1832	0.2028	0.1941	0.1821	0.1988	0.2051	0.2124	0.2092	0.1807	0.3058	0.2008	0.2252	0.1982	0.1982	0.2092	0.1967	0.1945	0.2275	0.2158	0.2053	0.1783
3.0160	0.2332	0.1973	0.2140	0.2002	0.2092	0.2114	0.1968	0.1966	0.2140	0.1931	0.1985	0.1907	0.2120	0.2082	0.2050	0.2024	0.1997	0.2234	0.1987	0.2043	0.1957	0.2352	0.2376	0.2081	0.2138	0.2023	0.2018	0.1995	0.1832	0.2028	0.1941	0.1822	0.1988	0.2051	0.2125	0.2092	0.1808	0.3058	0.2009	0.2252	0.1983	0.1983	0.2093	0.1967	0.1946	0.2275	0.2158	0.2053	0.1784
3.0180	0.2348	0.1973	0.2140	0.2002	0.2092	0.2115	0.1968	0.1966	0.2140	0.1932	0.1985	0.1908	0.2120	0.2083	0.2050	0.2024	0.1997	0.2234	0.1987	0.2043	0.1957	0.2352	0.2376	0.2081	0.2138	0.2024	0.2018	0.1995	0.1832	0.2028	0.1941	0.1822	0.1988	0.2051	0.2125	0.2093	0.1808	0.3059	0.2009	0.2252	0.1983	0.1983	0.2093	0.1967	0.1946	0.2275	0.2158	0.2054	0.1784
3.0200	0.2368	0.1973	0.2140	0.2003	0.2092	0.2115	0.1969	0.1966	0.2140	0.1932	0.1985	0.1908	0.2120	0.2083	0.2050	0.2024	0.1998	0.2235	0.1987	0.2043	0.1957	0.2352	0.2376	0.2082	0.2138	0.2024	0.2018	0.1995	0.1832	0.2028	0.1942	0.1822	0.1988	0.2051	0.2125	0.2093	0.1808	0.3059	0.2009	0.2252	0.1983	0.1983	0.2093	0.1968	0.1946	0.2275	0.2158	0.2054	0.1784
3.0220	0.2387	0.1973	0.2140	0.2003	0.2093	0.2116	0.1969	0.1966	0.2141	0.1932	0.1986	0.1908	0.2121	0.2083	0.2051	0.2025	0.1998	0.2235	0.1988	0.2044	0.1958	0.2352	0.2376	0.2082	0.2138	0.2024	0.2018	0.1996	0.1833	0.2029	0.1942	0.1822	0.1989	0.2052	0.2125	0.2093	0.1809	0.3059	0.2009	0.2252	0.1983	0.1983	0.2093	0.1968	0.1946	0.2275	0.2158	0.2054	0.1784
3.0240	0.2407	0.1973	0.2141	0.2003	0.2093	0.2116	0.1969	0.1966	0.2141	0.1932	0.1986	0.1908	0.2121	0.2083	0.2051	0.2025	0.1998	0.2235	0.1988	0.2044	0.1958	0.2352	0.2376	0.2082	0.2139	0.2024	0.2019	0.1996	0.1833	0.2029	0.1942	0.1823	0.1989	0.2052	0.2126	0.2093	0.1809	0.3059	0.2009	0.2253	0.1984	0.1983	0.2094	0.1968	0.1947	0.2276	0.2158	0.2054	0.1785
3.0260	0.2422	0.1974	0.2141	0.2004	0.2093	0.2116	0.1970	0.1967	0.2141	0.1932	0.1986	0.1909	0.2122	0.2083	0.2051	0.2025	0.1998	0.2235	0.1988	0.2044	0.1958	0.2352	0.2377	0.2082	0.2139	0.2024	0.2019	0.1996	0.1833	0.2029	0.1943	0.1823	0.1989	0.2052	0.2126	0.2093	0.1809	0.3059	0.2010	0.2253	0.1984	0.1984	0.2094	0.1968	0.1947	0.2276	0.2159	0.2054	0.1785
3.0280	0.2446	0.1974	0.2141	0.2004	0.2093	0.2117	0.1970	0.1967	0.2141	0.1933	0.1987	0.1909	0.2122	0.2084	0.2052	0.2025	0.1999	0.2235	0.1988	0.2045	0.1958	0.2352	0.2377	0.2082	0.2139	0.2025	0.2019	0.1996	0.1833	0.2030	0.1943	0.1823	0.1989	0.2052	0.2126	0.2094	0.1810	0.3059	0.2010	0.2253	0.1984	0.1984	0.2094	0.1969	0.1947	0.2276	0.2159	0.2055	0.1785
3.0300	0.2470	0.1974	0.2141	0.2004	0.2094	0.2117	0.1970	0.1967	0.2141	0.1933	0.1987	0.1909	0.2122	0.2084	0.2052	0.2026	0.1999	0.2236	0.1989	0.2045	0.1959	0.2352	0.2377	0.2083	0.2139	0.2025	0.2019	0.1997	0.1834	0.2030	0.1943	0.1823	0.1990	0.2052	0.2126	0.2094	0.1810	0.3059	0.2010	0.2253	0.1984	0.1984	0.2094	0.1969	0.1947	0.2276	0.2159	0.2055	0.1785
3.0320	0.2494	0.1974	0.2141	0.2004	0.2094	0.2117	0.1970	0.1967	0.2142	0.1933	0.1987	0.1909	0.2123	0.2084	0.2052	0.2026	0.1999	0.2236	0.1989	0.2045	0.1959	0.2353	0.2377	0.2083	0.2140	0.2025	0.2020	0.1997	0.1834	0.2030	0.1943	0.1824	0.1990	0.2053	0.2127	0.2094	0.1810	0.3059	0.2010	0.2253	0.1984	0.1984	0.2094	0.1969	0.1948	0.2276	0.2159	0.2055	0.1786
3.0340	0.2518	0.1974	0.2142	0.2005	0.2094	0.2118	0.1971	0.1968	0.2142	0.1933	0.1988	0.1910	0.2123	0.2084	0.2052	0.2026	0.1999	0.2236	0.1989	0.2045	0.1959	0.2353	0.2378	0.2083	0.2140	0.2025	0.2020	0.1997	0.1834	0.2030	0.1944	0.1824	0.1990	0.2053	0.2127	0.2094	0.1811	0.3060	0.2011	0.2253	0.1985	0.1984	0.2095	0.1969	0.1948	0.2276	0.2159	0.2055	0.1786
3.0360	0.2540	0.1975	0.2142	0.2005	0.2094	0.2118	0.1971	0.1968	0.2142	0.1934	0.1988	0.1910	0.2123	0.2085	0.2053	0.2026	0.2000	0.2236	0.1990	0.2046	0.1959	0.2353	0.2378	0.2083	0.2140	0.2026	0.2020	0.1997	0.1834	0.2031	0.1944	0.1824	0.1990	0.2053	0.2127	0.2094	0.1811	0.3060	0.2011	0.2253	0.1985	0.1985	0.2095	0.1970	0.1948	0.2277	0.2160	0.2055	0.1786
3.0380	0.2546	0.1975	0.2142	0.2005	0.2095	0.2119	0.1971	0.1968	0.2142	0.1934	0.1988	0.1910	0.2124	0.2085	0.2053	0.2027	0.2000	0.2236	0.1990	0.2046	0.1960	0.2353	0.2378	0.2083	0.2140	0.2026	0.2020	0.1998	0.1835	0.2031	0.1944	0.1824	0.1990	0.2053	0.2127	0.2094	0.1812	0.3060	0.2011	0.2254	0.1985	0.1985	0.2095	0.1970	0.1948	0.2277	0.2160	0.2056	0.1786
3.0400	0.2551	0.1975	0.2142	0.2005	0.2095	0.2119	0.1971	0.1968	0.2142	0.1934	0.1989	0.1911	0.2124	0.2085	0.2053	0.2027	0.2000	0.2236	0.1990	0.2046	0.1960	0.2353	0.2378	0.2084	0.2141	0.2026	0.2020	0.1998	0.1835	0.2031	0.1944	0.1825	0.1991	0.2054	0.2128	0.2095	0.1812	0.3060	0.2011	0.2254	0.1985	0.1985	0.2095	0.1970	0.1949	0.2277	0.2160	0.2056	0.1787
3.0420	0.2557	0.1975	0.2142	0.2006	0.2095	0.2119	0.1972	0.1968	0.2143	0.1934	0.1989	0.1911	0.2124	0.2085	0.2054	0.2027	0.2000	0.2237	0.1990	0.2046	0.1960	0.2353	0.2379	0.2084	0.2141	0.2026	0.2021	0.1998	0.1835	0.2032	0.1945	0.1825	0.1991	0.2054	0.2128	0.2095	0.1812	0.3060	0.2012	0.2254	0.1986	0.1985	0.2095	0.1970	0.1949	0.2277	0.2160	0.2056	0.1787
3.0440	0.2562	0.1975	0.2143	0.2006	0.2095	0.2120	0.1972	0.1969	0.2143	0.1935	0.1989	0.1911	0.2125	0.2085	0.2054	0.2027	0.2000	0.2237	0.1991	0.2047	0.1960	0.2353	0.2379	0.2084	0.2141	0.2027	0.2021	0.1998	0.1835	0.2032	0.1945	0.1825	0.1991	0.2054	0.2128	0.2095	0.1813	0.3060	0.2012	0.2254	0.1986	0.1985	0.2096	0.1970	0.1949	0.2277	0.2160	0.2056	0.1787
3.0460	0.2567	0.1976	0.2143	0.2006	0.2096	0.2120	0.1972	0.1969	0.2143	0.1935	0.1990	0.1911	0.2125	0.2086	0.2054	0.2028	0.2001	0.2237	0.1991	0.2047	0.1961	0.2354	0.2379	0.2084	0.2141	0.2027	0.2021	0.1999	0.1836	0.2032	0.1945	0.1825	0.1991	0.2054	0.2129	0.2095	0.1813	0.3061	0.2012	0.2254	0.1986	0.1986	0.2096	0.1971	0.1949	0.2277	0.2160	0.2056	0.1787
3.0480	0.2573	0.1976	0.2143	0.2006	0.2096	0.2120	0.1973	0.1969	0.2143	0.1935	0.1990	0.1912	0.2125	0.2086	0.2054	0.2028	0.2001	0.2237	0.1991	0.2047	0.1961	0.2354	0.2379	0.2085	0.2142	0.2027	0.2021	0.1999	0.1836	0.2032	0.1945	0.1826	0.1991	0.2055	0.2129	0.2095	0.1813	0.3061	0.2012	0.2254	0.1986	0.1986	0.2096	0.1971	0.1950	0.2277	0.2161	0.2056	0.1788
3.0500	0.2578	0.1976	0.2143	0.2007	0.2096	0.2121	0.1973	0.1969	0.2144	0.1935	0.1990	0.1912	0.2126	0.2086	0.2055	0.2028	0.2001	0.2237	0.1992	0.2047	0.1961	0.2354	0.2380	0.2085	0.2142	0.2027	0.2022	0.1999	0.1836	0.2033	0.1946	0.1826	0.1992	0.2055	0.2129	0.2095	0.1814	0.3061	0.2013	0.2255	0.1986	0.1986	0.2096	0.1971	0.1950	0.2278	0.2161	0.2057	0.1788
3.0520	0.2583	0.1976	0.2143	0.2007	0.2096	0.2121	0.1973	0.1970	0.2144	0.1935	0.1991	0.1912	0.2126	0.2086	0.2055	0.2029	0.2001	0.2238	0.1992	0.2048	0.1961	0.2354	0.2380	0.2085	0.2142	0.2027	0.2022	0.1999	0.1836	0.2033	0.1946	0.1826	0.1992	0.2055	0.2129	0.2096	0.1814	0.3061	0.2013	0.2255	0.1987	0.1986	0.2097	0.1971	0.1950	0.2278	0.2161	0.2057	0.1788
3.0540	0.2589	0.1976	0.2144	0.2007	0.2097	0.2122	0.1973	0.1970	0.2144	0.1936	0.1991	0.1913	0.2126	0.2086	0.2055	0.2029	0.2002	0.2238	0.1992	0.2048	0.1962	0.2354	0.2380	0.2085	0.2142	0.2028	0.2022	0.2000	0.1836	0.2033	0.1946	0.1826	0.1992	0.2055	0.2130	0.2096	0.1814	0.3061	0.2013	0.2255	0.1987	0.1986	0.2097	0.1972	0.1950	0.2278	0.2161	0.2057	0.1788
3.0560	0.2594	0.1977	0.2144	0.2008	0.2097	0.2122	0.1974	0.1970	0.2144	0.1936	0.1991	0.1913	0.2127	0.2087	0.2055	0.2029	0.2002	0.2238	0.1992	0.2048	0.1962	0.2354	0.2380	0.2085	0.2143	0.2028	0.2022	0.2000	0.1837	0.2034	0.1946	0.1827	0.1992	0.2056	0.2130	0.2096	0.1815	0.3061	0.2013	0.2255	0.1987	0.1987	0.2097	0.1972	0.1950	0.2278	0.2161	0.2057	0.1789
3.0580	0.2599	0.1977	0.2144	0.2008	0.2097	0.2122	0.1974	0.1970	0.2144	0.1936	0.1992	0.1913	0.2127	0.2087	0.2056	0.2029	0.2002	0.2238	0.1993	0.2048	0.1962	0.2354	0.2381	0.2086	0.2143	0.2028	0.2022	0.2000	0.1837	0.2034	0.1947	0.1827	0.1992	0.2056	0.2130	0.2096	0.1815	0.3061	0.2013	0.2255	0.1987	0.1987	0.2097	0.1972	0.1951	0.2278	0.2162	0.2057	0.1789
3.0600	0.2605	0.1977	0.2144	0.2008	0.2097	0.2123	0.1974	0.1970	0.2145	0.1936	0.1992	0.1913	0.2127	0.2087	0.2056	0.2030	0.2002	0.2238	0.1993	0.2049	0.1962	0.2355	0.2381	0.2086	0.2143	0.2028	0.2023	0.2000	0.1837	0.2034	0.1947	0.1827	0.1993	0.2056	0.2130	0.2096	0.1815	0.3062	0.2014	0.2255	0.1988	0.1987	0.2097	0.1972	0.1951	0.2278	0.2162	0.2058	0.1789
3.0620	0.2610	0.1977	0.2144	0.2008	0.2098	0.2123	0.1974	0.1971	0.2145	0.1937	0.1992	0.1914	0.2128	0.2087	0.2056	0.2030	0.2003	0.2238	0.1993	0.2049	0.1963	0.2355	0.2381	0.2086	0.2143	0.2029	0.2023	0.2001	0.1837	0.2034	0.1947	0.1827	0.1993	0.2056	0.2131	0.2096	0.1816	0.3062	0.2014	0.2255	0.1988	0.1987	0.2098	0.1973	0.1951	0.2279	0.2162	0.2058	0.1789
3.0640	0.2615	0.1977	0.2144	0.2009	0.2098	0.2123	0.1975	0.1971	0.2145	0.1937	0.1993	0.1914	0.2128	0.2088	0.2057	0.2030	0.2003	0.2239	0.1994	0.2049	0.1963	0.2355	0.2381	0.2086	0.2144	0.2029	0.2023	0.2001	0.1838	0.2035	0.1947	0.1828	0.1993	0.2057	0.2131	0.2097	0.1816	0.3062	0.2014	0.2256	0.1988	0.1987	0.2098	0.1973	0.1951	0.2279	0.2162	0.2058	0.1790
3.0660	0.2621	0.1978	0.2145	0.2009	0.2098	0.2124	0.1975	0.1971	0.2145	0.1937	0.1993	0.1914	0.2128	0.2088	0.2057	0.2030	0.2003	0.2239	0.1994	0.2049	0.1963	0.2355	0.2381	0.2086	0.2144	0.2029	0.2023	0.2001	0.1838	0.2035	0.1948	0.1828	0.1993	0.2057	0.2131	0.2097	0.1816	0.3062	0.2014	0.2256	0.1988	0.1988	0.2098	0.1973	0.1952	0.2279	0.2162	0.2058	0.1790
3.0680	0.2631	0.1978	0.2145	0.2009	0.2098	0.2124	0.1975	0.1971	0.2145	0.1937	0.1993	0.1914	0.2128	0.2088	0.2057	0.2031	0.2003	0.2239	0.1994	0.2050	0.1963	0.2355	0.2382	0.2087	0.2144	0.2029	0.2023	0.2001	0.1838	0.2035	0.1948	0.1828	0.1993	0.2057	0.2131	0.2097	0.1817	0.3062	0.2015	0.2256	0.1988	0.1988	0.2098	0.1973	0.1952	0.2279	0.2162	0.2058	0.1790
3.0700	0.2651	0.1978	0.2145	0.2009	0.2099	0.2124	0.1976	0.1972	0.2146	0.1937	0.1994	0.1915	0.2129	0.2088	0.2057	0.2031	0.2004	0.2239	0.1994	0.2050	0.1964	0.2355	0.2382	0.2087	0.2144	0.2029	0.2024	0.2002	0.1838	0.2036	0.1948	0.1828	0.1994	0.2057	0.2132	0.2097	0.1817	0.3062	0.2015	0.2256	0.1989	0.1988	0.2098	0.1974	0.1952	0.2279	0.2163	0.2059	0.1790
3.0720	0.2672	0.1978	0.2145	0.2010	0.2099	0.2125	0.1976	0.1972	0.2146	0.1938	0.1994	0.1915	0.2129	0.2088	0.2058	0.2031	0.2004	0.2239	0.1995	0.2050	0.1964	0.2355	0.2382	0.2087	0.2145	0.2030	0.2024	0.2002	0.1839	0.2036	0.1948	0.1829	0.1994	0.2057	0.2132	0.2097	0.1817	0.3063	0.2015	0.2256	0.1989	0.1988	0.2099	0.1974	0.1952	0.2279	0.2163	0.2059	0.1791
3.0740	0.2692	0.1978	0.2145	0.2010	0.2099	0.2125	0.1976	0.1972	0.2146	0.1938	0.1994	0.1915	0.2129	0.2089	0.2058	0.2031	0.2004	0.2240	0.1995	0.2050	0.1964	0.2356	0.2382	0.2087	0.2145	0.2030	0.2024	0.2002	0.1839	0.2036	0.1949	0.1829	0.1994	0.2058	0.2132	0.2097	0.1818	0.3063	0.2015	0.2256	0.1989	0.1988	0.2099	0.1974	0.1953	0.2279	0.2163	0.2059	0.1791
3.0760	0.2712	0.1979	0.2146	0.2010	0.2099	0.2126	0.1976	0.1972	0.2146	0.1938	0.1995	0.1916	0.2130	0.2089	0.2058	0.2032	0.2004	0.2240	0.1995	0.2051	0.1964	0.2356	0.2383	0.2088	0.2145	0.2030	0.2024	0.2002	0.1839	0.2036	0.1949	0.1829	0.1994	0.2058	0.2132	0.2098	0.1818	0.3063	0.2015	0.2257	0.1989	0.1989	0.2099	0.1974	0.1953	0.2280	0.2163	0.2059	0.1791
3.0780	0.2732	0.1979	0.2146	0.2010	0.2100	0.2126	0.1977	0.1973	0.2146	0.1938	0.1995	0.1916	0.2130	0.2089	0.2059	0.2032	0.2004	0.2240	0.1995	0.2051	0.1965	0.2356	0.2383	0.2088	0.2145	0.2030	0.2025	0.2003	0.1839	0.2037	0.1949	0.1829	0.1995	0.2058	0.2133	0.2098	0.1818	0.3063	0.2016	0.2257	0.1990	0.1989	0.2099	0.1974	0.1953	0.2280	0.2163	0.2059	0.1791
3.0800	0.2752	0.1979	0.2146	0.2011	0.2100	0.2126	0.1977	0.1973	0.2147	0.1939	0.1995	0.1916	0.2130	0.2089	0.2059	0.2032	0.2005	0.2240	0.1996	0.2051	0.1965	0.2356	0.2383	0.2088	0.2146	0.2031	0.2025	0.2003	0.1840	0.2037	0.1949	0.1830	0.1995	0.2058	0.2133	0.2098	0.1819	0.3063	0.2016	0.2257	0.1990	0.1989	0.2099	0.1975	0.1953	0.2280	0.2164	0.2059	0.1792
3.0820	0.2772	0.1979	0.2146	0.2011	0.2100	0.2127	0.1977	0.1973	0.2147	0.1939	0.1996	0.1916	0.2131	0.2089	0.2059	0.2032	0.2005	0.2240	0.1996	0.2051	0.1965	0.2356	0.2383	0.2088	0.2146	0.2031	0.2025	0.2003	0.1840	0.2037	0.1950	0.1830	0.1995	0.2059	0.2133	0.2098	0.1819	0.3063	0.2016	0.2257	0.1990	0.1989	0.2100	0.1975	0.1954	0.2280	0.2164	0.2060	0.1792
3.0840	0.2792	0.1979	0.2146	0.2011	0.2100	0.2127	0.1977	0.1973	0.2147	0.1939	0.1996	0.1917	0.2131	0.2090	0.2059	0.2033	0.2005	0.2240	0.1996	0.2052	0.1965	0.2356	0.2384	0.2088	0.2146	0.2031	0.2025	0.2003	0.1840	0.2038	0.1950	0.1830	0.1995	0.2059	0.2133	0.2098	0.1819	0.3064	0.2016	0.2257	0.1990	0.1989	0.2100	0.1975	0.1954	0.2280	0.2164	0.2060	0.1792
3.0860	0.2812	0.1980	0.2147	0.2011	0.2100	0.2127	0.1978	0.1973	0.2147	0.1939	0.1996	0.1917	0.2131	0.2090	0.2060	0.2033	0.2005	0.2241	0.1997	0.2052	0.1966	0.2356	0.2384	0.2089	0.2146	0.2031	0.2025	0.2004	0.1840	0.2038	0.1950	0.1830	0.1995	0.2059	0.2134	0.2099	0.1820	0.3064	0.2017	0.2257	0.1990	0.1990	0.2100	0.1975	0.1954	0.2280	0.2164	0.2060	0.1792
3.0880	0.2832	0.1980	0.2147	0.2012	0.2101	0.2128	0.1978	0.1974	0.2147	0.1940	0.1996	0.1917	0.2132	0.2090	0.2060	0.2033	0.2006	0.2241	0.1997	0.2052	0.1966	0.2356	0.2384	0.2089	0.2147	0.2031	0.2026	0.2004	0.1841	0.2038	0.1950	0.1831	0.1996	0.2059	0.2134	0.2099	0.1820	0.3064	0.2017	0.2257	0.1991	0.1990	0.2100	0.1976	0.1954	0.2281	0.2164	0.2060	0.1793
3.0900	0.2854	0.1980	0.2147	0.2012	0.2101	0.2128	0.1978	0.1974	0.2148	0.1940	0.1997	0.1917	0.2132	0.2090	0.2060	0.2034	0.2006	0.2241	0.1997	0.2052	0.1966	0.2357	0.2384	0.2089	0.2147	0.2032	0.2026	0.2004	0.1841	0.2038	0.1951	0.1831	0.1996	0.2060	0.2134	0.2099	0.1820	0.3064	0.2017	0.2258	0.1991	0.1990	0.2100	0.1976	0.1954	0.2281	0.2164	0.2060	0.1793
3.0920	0.2853	0.1980	0.2147	0.2012	0.2101	0.2128	0.1979	0.1974	0.2148	0.1940	0.1997	0.1918	0.2132	0.2090	0.2060	0.2034	0.2006	0.2241	0.1997	0.2053	0.1966	0.2357	0.2385	0.2089	0.2147	0.2032	0.2026	0.2004	0.1841	0.2039	0.1951	0.1831	0.1996	0.2060	0.2134	0.2099	0.1821	0.3064	0.2017	0.2258	0.1991	0.1990	0.2101	0.1976	0.1955	0.2281	0.2165	0.2061	0.1793
3.0940	0.2853	0.1980	0.2147	0.2012	0.2101	0.2129	0.1979	0.1974	0.2148	0.1940	0.1997	0.1918	0.2132	0.2091	0.2061	0.2034	0.2006	0.2241	0.1998	0.2053	0.1967	0.2357	0.2385	0.2089	0.2147	0.2032	0.2026	0.2005	0.1841	0.2039	0.1951	0.1831	0.1996	0.2060	0.2135	0.2099	0.1821	0.3065	0.2017	0.2258	0.1991	0.1990	0.2101	0.1976	0.1955	0.2281	0.2165	0.2061	0.1793
3.0960	0.2852	0.1981	0.2147	0.2013	0.2102	0.2129	0.1979	0.1974	0.2148	0.1940	0.1998	0.1918	0.2133	0.2091	0.2061	0.2034	0.2007	0.2241	0.1998	0.2053	0.1967	0.2357	0.2385	0.2090	0.2148	0.2032	0.2026	0.2005	0.1842	0.2039	0.1952	0.1832	0.1996	0.2060	0.2135	0.2099	0.1821	0.3065	0.2018	0.2258	0.1991	0.1991	0.2101	0.1977	0.1955	0.2281	0.2165	0.2061	0.1794
3.0980	0.2862	0.1981	0.2148	0.2013	0.2102	0.2130	0.1979	0.1975	0.2148	0.1941	0.1998	0.1919	0.2133	0.2091	0.2061	0.2035	0.2007	0.2242	0.1998	0.2053	0.1967	0.2357	0.2385	0.2090	0.2148	0.2032	0.2027	0.2005	0.1842	0.2040	0.1952	0.1832	0.1997	0.2060	0.2135	0.2100	0.1822	0.3065	0.2018	0.2258	0.1992	0.1991	0.2101	0.1977	0.1955	0.2281	0.2165	0.2061	0.1794
3.1000	0.2865	0.1981	0.2148	0.2013	0.2102	0.2130	0.1980	0.1975	0.2149	0.1941	0.1998	0.1919	0.2133	0.2091	0.2062	0.2035	0.2007	0.2242	0.1998	0.2054	0.1967	0.2357	0.2385	0.2090	0.2148	0.2033	0.2027	0.2005	0.1842	0.2040	0.1952	0.1832	0.1997	0.2061	0.2135	0.2100	0.1822	0.3065	0.2018	0.2258	0.1992	0.1991	0.2101	0.1977	0.1956	0.2281	0.2165	0.2061	0.1794
3.1020	0.2867	0.1981	0.2148	0.2014	0.2102	0.2130	0.1980	0.1975	0.2149	0.1941	0.1999	0.1919	0.2134	0.2091	0.2062	0.2035	0.2007	0.2242	0.1999	0.2054	0.1968	0.2357	0.2386	0.2090	0.2148	0.2033	0.2027	0.2006	0.1842	0.2040	0.1952	0.1833	0.1997	0.2061	0.2136	0.2100	0.1822	0.3065	0.2018	0.2259	0.1992	0.1991	0.2102	0.1977	0.1956	0.2282	0.2165	0.2062	0.1794
3.1040	0.2870	0.1981	0.2148	0.2014	0.2103	0.2131	0.1980	0.1975	0.2149	0.1941	0.1999	0.1919	0.2134	0.2092	0.2062	0.2035	0.2007	0.2242	0.1999	0.2054	0.1968	0.2358	0.2386	0.2090	0.2149	0.2033	0.2027	0.2006	0.1842	0.2040	0.1953	0.1833	0.1997	0.2061	0.2136	0.2100	0.1823	0.3065	0.2019	0.2259	0.1992	0.1991	0.2102	0.1978	0.1956	0.2282	0.2166	0.2062	0.1795
3.1060	0.2880	0.1982	0.2148	0.2014	0.2103	0.2131	0.1980	0.1976	0.2149	0.1942	0.1999	0.1920	0.2134	0.2092	0.2062	0.2036	0.2008	0.2242	0.1999	0.2054	0.1968	0.2358	0.2386	0.2091	0.2149	0.2033	0.2027	0.2006	0.1843	0.2041	0.1953	0.1833	0.1997	0.2061	0.2136	0.2100	0.1823	0.3066	0.2019	0.2259	0.1993	0.1992	0.2102	0.1978	0.1956	0.2282	0.2166	0.2062	0.1795
3.1080	0.2877	0.1982	0.2149	0.2014	0.2103	0.2131	0.1981	0.1976	0.2149	0.1942	0.1999	0.1920	0.2135	0.2092	0.2063	0.2036	0.2008	0.2242	0.1999	0.2054	0.1968	0.2358	0.2386	0.2091	0.2149	0.2033	0.2028	0.2006	0.1843	0.2041	0.1953	0.1833	0.1998	0.2062	0.2136	0.2100	0.1823	0.3066	0.2019	0.2259	0.1993	0.1992	0.2102	0.1978	0.1957	0.2282	0.2166	0.2062	0.1795
3.1100	0.2873	0.1982	0.2149	0.2015	0.2103	0.2132	0.1981	0.1976	0.2150	0.1942	0.2000	0.1920	0.2135	0.2092	0.2063	0.2036	0.2008	0.2243	0.2000	0.2055	0.1969	0.2358	0.2387	0.2091	0.2149	0.2034	0.2028	0.2007	0.1843	0.2041	0.1953	0.1834	0.1998	0.2062	0.2137	0.2101	0.1824	0.3066	0.2019	0.2259	0.1993	0.1992	0.2102	0.1978	0.1957	0.2282	0.2166	0.2062	0.1795
3.1120	0.2870	0.1982	0.2149	0.2015	0.2104	0.2132	0.1981	0.1976	0.2150	0.1942	0.2000	0.1920	0.2135	0.2092	0.2063	0.2036	0.2008	0.2243	0.2000	0.2055	0.1969	0.2358	0.2387	0.2091	0.2149	0.2034	0.2028	0.2007	0.1843	0.2042	0.1954	0.1834	0.1998	0.2062	0.2137	0.2101	0.1824	0.3066	0.2019	0.2259	0.1993	0.1992	0.2103	0.1978	0.1957	0.2282	0.2166	0.2062	0.1796
3.1140	0.2866	0.1982	0.2149	0.2015	0.2104	0.2132	0.1981	0.1976	0.2150	0.1942	0.2000	0.1921	0.2135	0.2093	0.2064	0.2037	0.2009	0.2243	0.2000	0.2055	0.1969	0.2358	0.2387	0.2091	0.2150	0.2034	0.2028	0.2007	0.1844	0.2042	0.1954	0.1834	0.1998	0.2062	0.2137	0.2101	0.1824	0.3066	0.2020	0.2259	0.1993	0.1992	0.2103	0.1979	0.1957	0.2282	0.2166	0.2063	0.1796
3.1160	0.2864	0.1983	0.2149	0.2015	0.2104	0.2133	0.1982	0.1977	0.2150	0.1943	0.2001	0.1921	0.2136	0.2093	0.2064	0.2037	0.2009	0.2243	0.2000	0.2055	0.1969	0.2358	0.2387	0.2092	0.2150	0.2034	0.2028	0.2007	0.1844	0.2042	0.1954	0.1834	0.1998	0.2062	0.2137	0.2101	0.1825	0.3067	0.2020	0.2260	0.1994	0.1993	0.2103	0.1979	0.1957	0.2283	0.2167	0.2063	0.1796
3.1180	0.2872	0.1983	0.2149	0.2016	0.2104	0.2133	0.1982	0.1977	0.2150	0.1943	0.2001	0.1921	0.2136	0.2093	0.2064	0.2037	0.2009	0.2243	0.2001	0.2056	0.1970	0.2359	0.2388	0.2092	0.2150	0.2035	0.2029	0.2007	0.1844	0.2042	0.1954	0.1835	0.1999	0.2063	0.2138	0.2101	0.1825	0.3067	0.2020	0.2260	0.1994	0.1993	0.2103	0.1979	0.1958	0.2283	0.2167	0.2063	0.1796
3.1200	0.2879	0.1983	0.2150	0.2016	0.2105	0.2134	0.1982	0.1977	0.2151	0.1943	0.2001	0.1922	0.2136	0.2093	0.2064	0.2037	0.2009	0.2243	0.2001	0.2056	0.1970	0.2359	0.2388	0.2092	0.2150	0.2035	0.2029	0.2008	0.1844	0.2043	0.1955	0.1835	0.1999	0.2063	0.2138	0.2101	0.1825	0.3067	0.2020	0.2260	0.1994	0.1993	0.2103	0.1979	0.1958	0.2283	0.2167	0.2063	0.1797
3.1220	0.2886	0.1983	0.2150	0.2016	0.2105	0.2134	0.1982	0.1977	0.2151	0.1943	0.2002	0.1922	0.2137	0.2093	0.2065	0.2038	0.2010	0.2244	0.2001	0.2056	0.1970	0.2359	0.2388	0.2092	0.2151	0.2035	0.2029	0.2008	0.1845	0.2043	0.1955	0.1835	0.1999	0.2063	0.2138	0.2102	0.1826	0.3067	0.2020	0.2260	0.1994	0.1993	0.2104	0.1980	0.1958	0.2283	0.2167	0.2063	0.1797
3.1240	0.2894	0.1983	0.2150	0.2016	0.2105	0.2134	0.1983	0.1978	0.2151	0.1944	0.2002	0.1922	0.2137	0.2094	0.2065	0.2038	0.2010	0.2244	0.2002	0.2056	0.1970	0.2359	0.2388	0.2092	0.2151	0.2035	0.2029	0.2008	0.1845	0.2043	0.1955	0.1835	0.1999	0.2063	0.2138	0.2102	0.1826	0.3067	0.2021	0.2260	0.1994	0.1993	0.2104	0.1980	0.1958	0.2283	0.2167	0.2064	0.1797
3.1260	0.2901	0.1983	0.2150	0.2017	0.2105	0.2135	0.1983	0.1978	0.2151	0.1944	0.2002	0.1922	0.2137	0.2094	0.2065	0.2038	0.2010	0.2244	0.2002	0.2057	0.1970	0.2359	0.2389	0.2093	0.2151	0.2035	0.2030	0.2008	0.1845	0.2044	0.1955	0.1836	0.1999	0.2064	0.2139	0.2102	0.1826	0.3068	0.2021	0.2260	0.1995	0.1994	0.2104	0.1980	0.1959	0.2283	0.2167	0.2064	0.1797
3.1280	0.2909	0.1984	0.2150	0.2017	0.2105	0.2135	0.1983	0.1978	0.2151	0.1944	0.2002	0.1923	0.2137	0.2094	0.2065	0.2038	0.2010	0.2244	0.2002	0.2057	0.1971	0.2359	0.2389	0.2093	0.2151	0.2036	0.2030	0.2009	0.1845	0.2044	0.1956	0.1836	0.2000	0.2064	0.2139	0.2102	0.1827	0.3068	0.2021	0.2260	0.1995	0.1994	0.2104	0.1980	0.1959	0.2283	0.2168	0.2064	0.1798
3.1300	0.2916	0.1984	0.2151	0.2017	0.2106	0.2135	0.1984	0.1978	0.2152	0.1944	0.2003	0.1923	0.2138	0.2094	0.2066	0.2039	0.2011	0.2244	0.2002	0.2057	0.1971	0.2359	0.2389	0.2093	0.2152	0.2036	0.2030	0.2009	0.1846	0.2044	0.1956	0.1836	0.2000	0.2064	0.2139	0.2102	0.1827	0.3068	0.2021	0.2261	0.1995	0.1994	0.2104	0.1981	0.1959	0.2284	0.2168	0.2064	0.1798
3.1320	0.2924	0.1984	0.2151	0.2017	0.2106	0.2136	0.1984	0.1978	0.2152	0.1944	0.2003	0.1923	0.2138	0.2094	0.2066	0.2039	0.2011	0.2244	0.2003	0.2057	0.1971	0.2359	0.2389	0.2093	0.2152	0.2036	0.2030	0.2009	0.1846	0.2044	0.1956	0.1836	0.2000	0.2064	0.2139	0.2102	0.1827	0.3068	0.2022	0.2261	0.1995	0.1994	0.2105	0.1981	0.1959	0.2284	0.2168	0.2064	0.1798
3.1340	0.2931	0.1984	0.2151	0.2018	0.2106	0.2136	0.1984	0.1979	0.2152	0.1945	0.2003	0.1923	0.2138	0.2095	0.2066	0.2039	0.2011	0.2245	0.2003	0.2058	0.1971	0.2360	0.2389	0.2093	0.2152	0.2036	0.2030	0.2009	0.1846	0.2045	0.1956	0.1837	0.2000	0.2064	0.2140	0.2103	0.1828	0.3068	0.2022	0.2261	0.1996	0.1994	0.2105	0.1981	0.1960	0.2284	0.2168	0.2064	0.1798
3.1360	0.2939	0.1984	0.2151	0.2018	0.2106	0.2136	0.1984	0.1979	0.2152	0.1945	0.2004	0.1924	0.2139	0.2095	0.2067	0.2040	0.2011	0.2245	0.2003	0.2058	0.1972	0.2360	0.2390	0.2094	0.2152	0.2036	0.2031	0.2010	0.1846	0.2045	0.1957	0.1837	0.2000	0.2065	0.2140	0.2103	0.1828	0.3069	0.2022	0.2261	0.1996	0.1995	0.2105	0.1981	0.1960	0.2284	0.2168	0.2065	0.1799
3.1380	0.2946	0.1985	0.2151	0.2018	0.2107	0.2137	0.1985	0.1979	0.2152	0.1945	0.2004	0.1924	0.2139	0.2095	0.2067	0.2040	0.2011	0.2245	0.2003	0.2058	0.1972	0.2360	0.2390	0.2094	0.2153	0.2037	0.2031	0.2010	0.1847	0.2045	0.1957	0.1837	0.2001	0.2065	0.2140	0.2103	0.1828	0.3069	0.2022	0.2261	0.1996	0.1995	0.2105	0.1981	0.1960	0.2284	0.2169	0.2065	0.1799
3.1400	0.2954	0.1985	0.2151	0.2018	0.2107	0.2137	0.1985	0.1979	0.2152	0.1945	0.2004	0.1924	0.2139	0.2095	0.2067	0.2040	0.2012	0.2245	0.2004	0.2058	0.1972	0.2360	0.2390	0.2094	0.2153	0.2037	0.2031	0.2010	0.1847	0.2046	0.1957	0.1837	0.2001	0.2065	0.2140	0.2103	0.1829	0.3069	0.2022	0.2261	0.1996	0.1995	0.2105	0.1982	0.1960	0.2284	0.2169	0.2065	0.1799
3.1420	0.2961	0.1985	0.2152	0.2019	0.2107	0.2137	0.1985	0.1980	0.2153	0.1946	0.2004	0.1925	0.2139	0.2095	0.2067	0.2040	0.2012	0.2245	0.2004	0.2058	0.1972	0.2360	0.2390	0.2094	0.2153	0.2037	0.2031	0.2010	0.1847	0.2046	0.1957	0.1838	0.2001	0.2065	0.2141	0.2103	0.1829	0.3069	0.2023	0.2261	0.1996	0.1995	0.2106	0.1982	0.1960	0.2285	0.2169	0.2065	0.1799
3.1440	0.2969	0.1985	0.2152	0.2019	0.2107	0.2138	0.1985	0.1980	0.2153	0.1946	0.2005	0.1925	0.2140	0.2096	0.2068	0.2041	0.2012	0.2245	0.2004	0.2059	0.1973	0.2360	0.2391	0.2094	0.2153	0.2037	0.2031	0.2011	0.1847	0.2046	0.1958	0.1838	0.2001	0.2066	0.2141	0.2103	0.1829	0.3069	0.2023	0.2262	0.1997	0.1995	0.2106	0.1982	0.1961	0.2285	0.2169	0.2065	0.1800
3.1460	0.2976	0.1985	0.2152	0.2019	0.2108	0.2138	0.1986	0.1980	0.2153	0.1946	0.2005	0.1925	0.2140	0.2096	0.2068	0.2041	0.2012	0.2246	0.2004	0.2059	0.1973	0.2360	0.2391	0.2095	0.2154	0.2037	0.2032	0.2011	0.1847	0.2046	0.1958	0.1838	0.2001	0.2066	0.2141	0.2104	0.1829	0.3070	0.2023	0.2262	0.1997	0.1996	0.2106	0.1982	0.1961	0.2285	0.2169	0.2066	0.1800
3.1480	0.2976	0.1986	0.2152	0.2020	0.2108	0.2139	0.1986	0.1980	0.2153	0.1946	0.2005	0.1925	0.2140	0.2096	0.2068	0.2041	0.2013	0.2246	0.2005	0.2059	0.1973	0.2361	0.2391	0.2095	0.2154	0.2038	0.2032	0.2011	0.1848	0.2047	0.1958	0.1838	0.2002	0.2066	0.2141	0.2104	0.1830	0.3070	0.2023	0.2262	0.1997	0.1996	0.2106	0.1983	0.1961	0.2285	0.2169	0.2066	0.1800
3.1500	0.2965	0.1986	0.2152	0.2020	0.2108	0.2139	0.1986	0.1980	0.2153	0.1947	0.2006	0.1926	0.2140	0.2096	0.2068	0.2041	0.2013	0.2246	0.2005	0.2059	0.1973	0.2361	0.2391	0.2095	0.2154	0.2038	0.2032	0.2011	0.1848	0.2047	0.1958	0.1839	0.2002	0.2066	0.2142	0.2104	0.1830	0.3070	0.2023	0.2262	0.1997	0.1996	0.2106	0.1983	0.1961	0.2285	0.2170	0.2066	0.1800
3.1520	0.2954	0.1986	0.2153	0.2020	0.2108	0.2139	0.1986	0.1981	0.2154	0.1947	0.2006	0.1926	0.2141	0.2096	0.2069	0.2042	0.2013	0.2246	0.2005	0.2060	0.1974	0.2361	0.2392	0.2095	0.2154	0.2038	0.2032	0.2012	0.1848	0.2047	0.1958	0.1839	0.2002	0.2066	0.2142	0.2104	0.1830	0.3070	0.2024	0.2262	0.1997	0.1996	0.2106	0.1983	0.1962	0.2285	0.2170	0.2066	0.1801
3.1540	0.2943	0.1986	0.2153	0.2020	0.2109	0.2140	0.1987	0.1981	0.2154	0.1947	0.2006	0.1926	0.2141	0.2097	0.2069	0.2042	0.2013	0.2246	0.2005	0.2060	0.1974	0.2361	0.2392	0.2095	0.2155	0.2038	0.2032	0.2012	0.1848	0.2047	0.1959	0.1839	0.2002	0.2067	0.2142	0.2104	0.1831	0.3070	0.2024	0.2262	0.1998	0.1996	0.2107	0.1983	0.1962	0.2285	0.2170	0.2066	0.1801
3.1560	0.2932	0.1986	0.2153	0.2021	0.2109	0.2140	0.1987	0.1981	0.2154	0.1947	0.2006	0.1926	0.2141	0.2097	0.2069	0.2042	0.2013	0.2246	0.2006	0.2060	0.1974	0.2361	0.2392	0.2096	0.2155	0.2038	0.2033	0.2012	0.1849	0.2048	0.1959	0.1839	0.2002	0.2067	0.2142	0.2104	0.1831	0.3071	0.2024	0.2263	0.1998	0.1996	0.2107	0.1984	0.1962	0.2286	0.2170	0.2067	0.1801
3.1580	0.2921	0.1987	0.2153	0.2021	0.2109	0.2140	0.1987	0.1981	0.2154	0.1947	0.2007	0.1927	0.2142	0.2097	0.2070	0.2042	0.2014	0.2247	0.2006	0.2060	0.1974	0.2361	0.2392	0.2096	0.2155	0.2039	0.2033	0.2012	0.1849	0.2048	0.1959	0.1840	0.2003	0.2067	0.2143	0.2105	0.1831	0.3071	0.2024	0.2263	0.1998	0.1997	0.2107	0.1984	0.1962	0.2286	0.2170	0.2067	0.1801
3.1600	0.2910	0.1987	0.2153	0.2021	0.2109	0.2141	0.1987	0.1981	0.2154	0.1948	0.2007	0.1927	0.2142	0.2097	0.2070	0.2043	0.2014	0.2247	0.2006	0.2060	0.1975	0.2361	0.2392	0.2096	0.2155	0.2039	0.2033	0.2013	0.1849	0.2048	0.1959	0.1840	0.2003	0.2067	0.2143	0.2105	0.1832	0.3071	0.2024	0.2263	0.1998	0.1997	0.2107	0.1984	0.1963	0.2286	0.2170	0.2067	0.1801
3.1620	0.2899	0.1987	0.2153	0.2021	0.2109	0.2141	0.1988	0.1982	0.2155	0.1948	0.2007	0.1927	0.2142	0.2097	0.2070	0.2043	0.2014	0.2247	0.2006	0.2061	0.1975	0.2361	0.2393	0.2096	0.2156	0.2039	0.2033	0.2013	0.1849	0.2049	0.1960	0.1840	0.2003	0.2068	0.2143	0.2105	0.1832	0.3071	0.2025	0.2263	0.1999	0.1997	0.2107	0.1984	0.1963	0.2286	0.2171	0.2067	0.1802
3.1640	0.2887	0.1987	0.2154	0.2022	0.2110	0.2141	0.1988	0.1982	0.2155	0.1948	0.2008	0.1928	0.2142	0.2097	0.2070	0.2043	0.2014	0.2247	0.2007	0.2061	0.1975	0.2362	0.2393	0.2096	0.2156	0.2039	0.2033	0.2013	0.1850	0.2049	0.1960	0.1840	0.2003	0.2068	0.2143	0.2105	0.1832	0.3071	0.2025	0.2263	0.1999	0.1997	0.2108	0.1984	0.1963	0.2286	0.2171	0.2067	0.1802
3.1660	0.2876	0.1987	0.2154	0.2022	0.2110	0.2142	0.1988	0.1982	0.2155	0.1948	0.2008	0.1928	0.2143	0.2098	0.2071	0.2043	0.2015	0.2247	0.2007	0.2061	0.1975	0.2362	0.2393	0.2097	0.2156	0.2039	0.2034	0.2013	0.1850	0.2049	0.1960	0.1841	0.2003	0.2068	0.2144	0.2105	0.1833	0.3072	0.2025	0.2263	0.1999	0.1997	0.2108	0.1985	0.1963	0.2286	0.2171	0.2067	0.1802
3.1680	0.2865	0.1987	0.2154	0.2022	0.2110	0.2142	0.1988	0.1982	0.2155	0.1949	0.2008	0.1928	0.2143	0.2098	0.2071	0.2044	0.2015	0.2247	0.2007	0.2061	0.1976	0.2362	0.2393	0.2097	0.2156	0.2040	0.2034	0.2014	0.1850	0.2049	0.1960	0.1841	0.2004	0.2068	0.2144	0.2105	0.1833	0.3072	0.2025	0.2263	0.1999	0.1998	0.2108	0.1985	0.1963	0.2286	0.2171	0.2068	0.1802
3.1700	0.2860	0.1988	0.2154	0.2022	0.2110	0.2142	0.1989	0.1983	0.2155	0.1949	0.2008	0.1928	0.2143	0.2098	0.2071	0.2044	0.2015	0.2248	0.2007	0.2062	0.1976	0.2362	0.2394	0.2097	0.2156	0.2040	0.2034	0.2014	0.1850	0.2050	0.1961	0.1841	0.2004	0.2068	0.2144	0.2106	0.1833	0.3072	0.2026	0.2264	0.1999	0.1998	0.2108	0.1985	0.1964	0.2287	0.2171	0.2068	0.1803
3.1720	0.2867	0.1988	0.2154	0.2023	0.2111	0.2143	0.1989	0.1983	0.2155	0.1949	0.2009	0.1929	0.2143	0.2098	0.2071	0.2044	0.2015	0.2248	0.2007	0.2062	0.1976	0.2362	0.2394	0.2097	0.2157	0.2040	0.2034	0.2014	0.1851	0.2050	0.1961	0.1841	0.2004	0.2069	0.2144	0.2106	0.1834	0.3072	0.2026	0.2264	0.2000	0.1998	0.2108	0.1985	0.1964	0.2287	0.2171	0.2068	0.1803
3.1740	0.2874	0.1988	0.2154	0.2023	0.2111	0.2143	0.1989	0.1983	0.2156	0.1949	0.2009	0.1929	0.2144	0.2098	0.2072	0.2044	0.2016	0.2248	0.2008	0.2062	0.1976	0.2362	0.2394	0.2097	0.2157	0.2040	0.2034	0.2014	0.1851	0.2050	0.1961	0.1842	0.2004	0.2069	0.2145	0.2106	0.1834	0.3072	0.2026	0.2264	0.2000	0.1998	0.2109	0.1986	0.1964	0.2287	0.2172	0.2068	0.1803
3.1760	0.2880	0.1988	0.2155	0.2023	0.2111	0.2144	0.1989	0.1983	0.2156	0.1949	0.2009	0.1929	0.2144	0.2099	0.2072	0.2045	0.2016	0.2248	0.2008	0.2062	0.1977	0.2362	0.2394	0.2098	0.2157	0.2040	0.2035	0.2015	0.1851	0.2051	0.1961	0.1842	0.2004	0.2069	0.2145	0.2106	0.1834	0.3073	0.2026	0.2264	0.2000	0.1998	0.2109	0.1986	0.1964	0.2287	0.2172	0.2068	0.1803
3.1780	0.2856	0.1988	0.2155	0.2023	0.2111	0.2144	0.1990	0.1983	0.2156	0.1950	0.2010	0.1929	0.2144	0.2099	0.2072	0.2045	0.2016	0.2248	0.2008	0.2062	0.1977	0.2363	0.2395	0.2098	0.2157	0.2041	0.2035	0.2015	0.1851	0.2051	0.1962	0.1842	0.2005	0.2069	0.2145	0.2106	0.1834	0.3073	0.2026	0.2264	0.2000	0.1999	0.2109	0.1986	0.1965	0.2287	0.2172	0.2069	0.1804
3.1800	0.2827	0.1989	0.2155	0.2024	0.2111	0.2144	0.1990	0.1984	0.2156	0.1950	0.2010	0.1930	0.2144	0.2099	0.2072	0.2045	0.2016	0.2248	0.2008	0.2063	0.1977	0.2363	0.2395	0.2098	0.2158	0.2041	0.2035	0.2015	0.1851	0.2051	0.1962	0.1842	0.2005	0.2070	0.2145	0.2106	0.1835	0.3073	0.2027	0.2264	0.2000	0.1999	0.2109	0.1986	0.1965	0.2287	0.2172	0.2069	0.1804
3.1820	0.2798	0.1989	0.2155	0.2024	0.2112	0.2145	0.1990	0.1984	0.2156	0.1950	0.2010	0.1930	0.2145	0.2099	0.2073	0.2045	0.2016	0.2249	0.2009	0.2063	0.1977	0.2363	0.2395	0.2098	0.2158	0.2041	0.2035	0.2015	0.1852	0.2051	0.1962	0.1843	0.2005	0.2070	0.2146	0.2107	0.1835	0.3073	0.2027	0.2264	0.2001	0.1999	0.2109	0.1986	0.1965	0.2287	0.2172	0.2069	0.1804
3.1840	0.2769	0.1989	0.2155	0.2024	0.2112	0.2145	0.1991	0.1984	0.2157	0.1950	0.2010	0.1930	0.2145	0.2099	0.2073	0.2046	0.2017	0.2249	0.2009	0.2063	0.1978	0.2363	0.2395	0.2098	0.2158	0.2041	0.2035	0.2016	0.1852	0.2052	0.1962	0.1843	0.2005	0.2070	0.2146	0.2107	0.1835	0.3074	0.2027	0.2265	0.2001	0.1999	0.2109	0.1987	0.1965	0.2287	0.2172	0.2069	0.1804
3.1860	0.2748	0.1989	0.2156	0.2024	0.2112	0.2145	0.1991	0.1984	0.2157	0.1951	0.2011	0.1930	0.2145	0.2100	0.2073	0.2046	0.2017	0.2249	0.2009	0.2063	0.1978	0.2363	0.2395	0.2099	0.2158	0.2041	0.2036	0.2016	0.1852	0.2052	0.1963	0.1843	0.2005	0.2070	0.2146	0.2107	0.1836	0.3074	0.2027	0.2265	0.2001	0.1999	0.2110	0.1987	0.1965	0.2288	0.2173	0.2069	0.1805
3.1880	0.2735	0.1989	0.2156	0.2025	0.2112	0.2146	0.1991	0.1985	0.2157	0.1951	0.2011	0.1931	0.2146	0.2100	0.2074	0.2046	0.2017	0.2249	0.2009	0.2063	0.1978	0.2363	0.2396	0.2099	0.2159	0.2042	0.2036	0.2016	0.1852	0.2052	0.1963	0.1843	0.2006	0.2070	0.2146	0.2107	0.1836	0.3074	0.2027	0.2265	0.2001	0.2000	0.2110	0.1987	0.1966	0.2288	0.2173	0.2069	0.1805
3.1900	0.2721	0.1990	0.2156	0.2025	0.2113	0.2146	0.1991	0.1985	0.2157	0.1951	0.2011	0.1931	0.2146	0.2100	0.2074	0.2046	0.2017	0.2249	0.2010	0.2064	0.1978	0.2363	0.2396	0.2099	0.2159	0.2042	0.2036	0.2016	0.1853	0.2052	0.1963	0.1844	0.2006	0.2071	0.2147	0.2107	0.1836	0.3074	0.2028	0.2265	0.2001	0.2000	0.2110	0.1987	0.1966	0.2288	0.2173	0.2070	0.1805
3.1920	0.2708	0.1990	0.2156	0.2025	0.2113	0.2146	0.1992	0.1985	0.2157	0.1951	0.2011	0.1931	0.2146	0.2100	0.2074	0.2047	0.2018	0.2249	0.2010	0.2064	0.1979	0.2363	0.2396	0.2099	0.2159	0.2042	0.2036	0.2017	0.1853	0.2053	0.1963	0.1844	0.2006	0.2071	0.2147	0.2107	0.1837	0.3074	0.2028	0.2265	0.2002	0.2000	0.2110	0.1988	0.1966	0.2288	0.2173	0.2070	0.1805
3.1940	0.2695	0.1990	0.2156	0.2025	0.2113	0.2147	0.1992	0.1985	0.2157	0.1951	0.2012	0.1932	0.2146	0.2100	0.2074	0.2047	0.2018	0.2250	0.2010	0.2064	0.1979	0.2364	0.2396	0.2099	0.2159	0.2042	0.2036	0.2017	0.1853	0.2053	0.1964	0.1844	0.2006	0.2071	0.2147	0.2108	0.1837	0.3075	0.2028	0.2265	0.2002	0.2000	0.2110	0.1988	0.1966	0.2288	0.2173	0.2070	0.1806
3.1960	0.2675	0.1990	0.2156	0.2026	0.2113	0.2147	0.1992	0.1985	0.2158	0.1952	0.2012	0.1932	0.2147	0.2100	0.2075	0.2047	0.2018	0.2250	0.2010	0.2064	0.1979	0.2364	0.2397	0.2100	0.2160	0.2042	0.2037	0.2017	0.1853	0.2053	0.1964	0.1844	0.2006	0.2071	0.2147	0.2108	0.1837	0.3075	0.2028	0.2265	0.2002	0.2000	0.2111	0.1988	0.1967	0.2288	0.2173	0.2070	0.1806
3.1980	0.2651	0.1990	0.2157	0.2026	0.2114	0.2147	0.1992	0.1986	0.2158	0.1952	0.2012	0.1932	0.2147	0.2101	0.2075	0.2048	0.2018	0.2250	0.2011	0.2065	0.1979	0.2364	0.2397	0.2100	0.2160	0.2043	0.2037	0.2017	0.1854	0.2054	0.1964	0.1845	0.2007	0.2071	0.2148	0.2108	0.1838	0.3075	0.2028	0.2266	0.2002	0.2001	0.2111	0.1988	0.1967	0.2288	0.2174	0.2070	0.1806
3.2000	0.2627	0.1990	0.2157	0.2026	0.2114	0.2148	0.1993	0.1986	0.2158	0.1952	0.2013	0.1932	0.2147	0.2101	0.2075	0.2048	0.2019	0.2250	0.2011	0.2065	0.1980	0.2364	0.2397	0.2100	0.2160	0.2043	0.2037	0.2018	0.1854	0.2054	0.1964	0.1845	0.2007	0.2072	0.2148	0.2108	0.1838	0.3075	0.2029	0.2266	0.2003	0.2001	0.2111	0.1989	0.1967	0.2289	0.2174	0.2071	0.1806
3.2020	0.2603	0.1991	0.2157	0.2026	0.2114	0.2148	0.1993	0.1986	0.2158	0.1952	0.2013	0.1933	0.2147	0.2101	0.2075	0.2048	0.2019	0.2250	0.2011	0.2065	0.1980	0.2364	0.2397	0.2100	0.2160	0.2043	0.2037	0.2018	0.1854	0.2054	0.1965	0.1845	0.2007	0.2072	0.2148	0.2108	0.1838	0.3075	0.2029	0.2266	0.2003	0.2001	0.2111	0.1989	0.1967	0.2289	0.2174	0.2071	0.1807
3.2040	0.2579	0.1991	0.2157	0.2027	0.2114	0.2148	0.1993	0.1986	0.2158	0.1953	0.2013	0.1933	0.2148	0.2101	0.2076	0.2048	0.2019	0.2250	0.2011	0.2065	0.1980	0.2364	0.2397	0.2100	0.2161	0.2043	0.2037	0.2018	0.1854	0.2054	0.1965	0.1845	0.2007	0.2072	0.2148	0.2108	0.1838	0.3076	0.2029	0.2266	0.2003	0.2001	0.2111	0.1989	0.1968	0.2289	0.2174	0.2071	0.1807
3.2060	0.2555	0.1991	0.2157	0.2027	0.2114	0.2149	0.1993	0.1986	0.2158	0.1953	0.2013	0.1933	0.2148	0.2101	0.2076	0.2049	0.2019	0.2250	0.2012	0.2065	0.1980	0.2364	0.2398	0.2101	0.2161	0.2043	0.2038	0.2018	0.1855	0.2055	0.1965	0.1846	0.2007	0.2072	0.2149	0.2109	0.1839	0.3076	0.2029	0.2266	0.2003	0.2001	0.2111	0.1989	0.1968	0.2289	0.2174	0.2071	0.1807
3.2080	0.2531	0.1991	0.2157	0.2027	0.2115	0.2149	0.1994	0.1987	0.2159	0.1953	0.2014	0.1933	0.2148	0.2102	0.2076	0.2049	0.2019	0.2251	0.2012	0.2066	0.1980	0.2365	0.2398	0.2101	0.2161	0.2044	0.2038	0.2018	0.1855	0.2055	0.1965	0.1846	0.2008	0.2073	0.2149	0.2109	0.1839	0.3076	0.2029	0.2266	0.2003	0.2002	0.2112	0.1989	0.1968	0.2289	0.2174	0.2071	0.1807
3.2100	0.2507	0.1991	0.2158	0.2027	0.2115	0.2149	0.1994	0.1987	0.2159	0.1953	0.2014	0.1934	0.2148	0.2102	0.2077	0.2049	0.2020	0.2251	0.2012	0.2066	0.1981	0.2365	0.2398	0.2101	0.2161	0.2044	0.2038	0.2019	0.1855	0.2055	0.1966	0.1846	0.2008	0.2073	0.2149	0.2109	0.1839	0.3076	0.2030	0.2266	0.2004	0.2002	0.2112	0.1990	0.1968	0.2289	0.2175	0.2071	0.1808
3.2120	0.2484	0.1992	0.2158	0.2028	0.2115	0.2150	0.1994	0.1987	0.2159	0.1953	0.2014	0.1934	0.2149	0.2102	0.2077	0.2049	0.2020	0.2251	0.2012	0.2066	0.1981	0.2365	0.2398	0.2101	0.2161	0.2044	0.2038	0.2019	0.1855	0.2055	0.1966	0.1846	0.2008	0.2073	0.2149	0.2109	0.1840	0.3076	0.2030	0.2267	0.2004	0.2002	0.2112	0.1990	0.1968	0.2289	0.2175	0.2072	0.1808
3.2140	0.2460	0.1992	0.2158	0.2028	0.2115	0.2150	0.1994	0.1987	0.2159	0.1954	0.2014	0.1934	0.2149	0.2102	0.2077	0.2050	0.2020	0.2251	0.2013	0.2066	0.1981	0.2365	0.2399	0.2101	0.2162	0.2044	0.2038	0.2019	0.1855	0.2056	0.1966	0.1847	0.2008	0.2073	0.2150	0.2109	0.1840	0.3077	0.2030	0.2267	0.2004	0.2002	0.2112	0.1990	0.1969	0.2290	0.2175	0.2072	0.1808
3.2160	0.2436	0.1992	0.2158	0.2028	0.2116	0.2151	0.1995	0.1988	0.2159	0.1954	0.2015	0.1934	0.2149	0.2102	0.2077	0.2050	0.2020	0.2251	0.2013	0.2066	0.1981	0.2365	0.2399	0.2102	0.2162	0.2044	0.2039	0.2019	0.1856	0.2056	0.1966	0.1847	0.2008	0.2073	0.2150	0.2109	0.1840	0.3077	0.2030	0.2267	0.2004	0.2002	0.2112	0.1990	0.1969	0.2290	0.2175	0.2072	0.1808
3.2180	0.2412	0.1992	0.2158	0.2028	0.2116	0.2151	0.1995	0.1988	0.2160	0.1954	0.2015	0.1935	0.2149	0.2103	0.2078	0.2050	0.2021	0.2251	0.2013	0.2067	0.1982	0.2365	0.2399	0.2102	0.2162	0.2045	0.2039	0.2020	0.1856	0.2056	0.1967	0.1847	0.2009	0.2074	0.2150	0.2110	0.1841	0.3077	0.2030	0.2267	0.2004	0.2003	0.2113	0.1991	0.1969	0.2290	0.2175	0.2072	0.1809
3.2200	0.2388	0.1992	0.2158	0.2029	0.2116	0.2151	0.1995	0.1988	0.2160	0.1954	0.2015	0.1935	0.2150	0.2103	0.2078	0.2050	0.2021	0.2252	0.2013	0.2067	0.1982	0.2365	0.2399	0.2102	0.2162	0.2045	0.2039	0.2020	0.1856	0.2057	0.1967	0.1847	0.2009	0.2074	0.2150	0.2110	0.1841	0.3077	0.2031	0.2267	0.2005	0.2003	0.2113	0.1991	0.1969	0.2290	0.2175	0.2072	0.1809
3.2220	0.2364	0.1993	0.2159	0.2029	0.2116	0.2152	0.1995	0.1988	0.2160	0.1954	0.2015	0.1935	0.2150	0.2103	0.2078	0.2051	0.2021	0.2252	0.2013	0.2067	0.1982	0.2365	0.2400	0.2102	0.2163	0.2045	0.2039	0.2020	0.1856	0.2057	0.1967	0.1848	0.2009	0.2074	0.2151	0.2110	0.1841	0.3078	0.2031	0.2267	0.2005	0.2003	0.2113	0.1991	0.1970	0.2290	0.2175	0.2072	0.1809
3.2240	0.2340	0.1993	0.2159	0.2029	0.2116	0.2152	0.1996	0.1988	0.2160	0.1955	0.2016	0.1936	0.2150	0.2103	0.2078	0.2051	0.2021	0.2252	0.2014	0.2067	0.1982	0.2366	0.2400	0.2102	0.2163	0.2045	0.2039	0.2020	0.1857	0.2057	0.1967	0.1848	0.2009	0.2074	0.2151	0.2110	0.1841	0.3078	0.2031	0.2267	0.2005	0.2003	0.2113	0.1991	0.1970	0.2290	0.2176	0.2073	0.1809
3.2260	0.2316	0.1993	0.2159	0.2029	0.2117	0.2152	0.1996	0.1989	0.2160	0.1955	0.2016	0.1936	0.2150	0.2103	0.2079	0.2051	0.2021	0.2252	0.2014	0.2068	0.1983	0.2366	0.2400	0.2102	0.2163	0.2045	0.2039	0.2021	0.1857	0.2057	0.1968	0.1848	0.2009	0.2074	0.2151	0.2110	0.1842	0.3078	0.2031	0.2268	0.2005	0.2003	0.2113	0.1991	0.1970	0.2290	0.2176	0.2073	0.1809
3.2280	0.2293	0.1993	0.2159	0.2030	0.2117	0.2153	0.1996	0.1989	0.2160	0.1955	0.2016	0.1936	0.2151	0.2103	0.2079	0.2051	0.2022	0.2252	0.2014	0.2068	0.1983	0.2366	0.2400	0.2103	0.2163	0.2046	0.2040	0.2021	0.1857	0.2058	0.1968	0.1848	0.2010	0.2075	0.2151	0.2110	0.1842	0.3078	0.2031	0.2268	0.2005	0.2003	0.2113	0.1992	0.1970	0.2291	0.2176	0.2073	0.1810
3.2300	0.2272	0.1993	0.2159	0.2030	0.2117	0.2153	0.1996	0.1989	0.2161	0.1955	0.2017	0.1936	0.2151	0.2104	0.2079	0.2052	0.2022	0.2252	0.2014	0.2068	0.1983	0.2366	0.2400	0.2103	0.2164	0.2046	0.2040	0.2021	0.1857	0.2058	0.1968	0.1849	0.2010	0.2075	0.2151	0.2111	0.1842	0.3078	0.2032	0.2268	0.2006	0.2004	0.2114	0.1992	0.1970	0.2291	0.2176	0.2073	0.1810
3.2320	0.2252	0.1993	0.2159	0.2030	0.2117	0.2153	0.1997	0.1989	0.2161	0.1956	0.2017	0.1937	0.2151	0.2104	0.2079	0.2052	0.2022	0.2252	0.2015	0.2068	0.1983	0.2366	0.2401	0.2103	0.2164	0.2046	0.2040	0.2021	0.1858	0.2058	0.1968	0.1849	0.2010	0.2075	0.2152	0.2111	0.1843	0.3079	0.2032	0.2268	0.2006	0.2004	0.2114	0.1992	0.1971	0.2291	0.2176	0.2073	0.1810
3.2340	0.2231	0.1994	0.2160	0.2030	0.2118	0.2154	0.1997	0.1989	0.2161	0.1956	0.2017	0.1937	0.2151	0.2104	0.2080	0.2052	0.2022	0.2253	0.2015	0.2068	0.1984	0.2366	0.2401	0.2103	0.2164	0.2046	0.2040	0.2022	0.1858	0.2059	0.1969	0.1849	0.2010	0.2075	0.2152	0.2111	0.1843	0.3079	0.2032	0.2268	0.2006	0.2004	0.2114	0.1992	0.1971	0.2291	0.2176	0.2074	0.1810
3.2360	0.2211	0.1994	0.2160	0.2031	0.2118	0.2154	0.1997	0.1990	0.2161	0.1956	0.2017	0.1937	0.2152	0.2104	0.2080	0.2052	0.2023	0.2253	0.2015	0.2069	0.1984	0.2366	0.2401	0.2103	0.2164	0.2046	0.2040	0.2022	0.1858	0.2059	0.1969	0.1849	0.2010	0.2076	0.2152	0.2111	0.1843	0.3079	0.2032	0.2268	0.2006	0.2004	0.2114	0.1993	0.1971	0.2291	0.2177	0.2074	0.1811
3.2380	0.2191	0.1994	0.2160	0.2031	0.2118	0.2154	0.1997	0.1990	0.2161	0.1956	0.2018	0.1937	0.2152	0.2104	0.2080	0.2053	0.2023	0.2253	0.2015	0.2069	0.1984	0.2367	0.2401	0.2104	0.2165	0.2047	0.2041	0.2022	0.1858	0.2059	0.1969	0.1849	0.2010	0.2076	0.2152	0.2111	0.1844	0.3079	0.2032	0.2268	0.2006	0.2004	0.2114	0.1993	0.1971	0.2291	0.2177	0.2074	0.1811
3.2400	0.2170	0.1994	0.2160	0.2031	0.2118	0.2155	0.1998	0.1990	0.2161	0.1956	0.2018	0.1938	0.2152	0.2105	0.2081	0.2053	0.2023	0.2253	0.2016	0.2069	0.1984	0.2367	0.2402	0.2104	0.2165	0.2047	0.2041	0.2022	0.1858	0.2059	0.1969	0.1850	0.2011	0.2076	0.2153	0.2111	0.1844	0.3079	0.2033	0.2269	0.2007	0.2005	0.2115	0.1993	0.1972	0.2291	0.2177	0.2074	0.1811
3.2420	0.2150	0.1994	0.2160	0.2031	0.2118	0.2155	0.1998	0.1990	0.2162	0.1957	0.2018	0.1938	0.2152	0.2105	0.2081	0.2053	0.2023	0.2253	0.2016	0.2069	0.1985	0.2367	0.2402	0.2104	0.2165	0.2047	0.2041	0.2023	0.1859	0.2060	0.1969	0.1850	0.2011	0.2076	0.2153	0.2112	0.1844	0.3080	0.2033	0.2269	0.2007	0.2005	0.2115	0.1993	0.1972	0.2291	0.2177	0.2074	0.1811
3.2440	0.2129	0.1995	0.2160	0.2032	0.2119	0.2155	0.1998	0.1990	0.2162	0.1957	0.2018	0.1938	0.2153	0.2105	0.2081	0.2053	0.2023	0.2253	0.2016	0.2069	0.1985	0.2367	0.2402	0.2104	0.2165	0.2047	0.2041	0.2023	0.1859	0.2060	0.1970	0.1850	0.2011	0.2076	0.2153	0.2112	0.1844	0.3080	0.2033	0.2269	0.2007	0.2005	0.2115	0.1993	0.1972	0.2292	0.2177	0.2074	0.1812
3.2460	0.2109	0.1995	0.2161	0.2032	0.2119	0.2156	0.1998	0.1991	0.2162	0.1957	0.2019	0.1938	0.2153	0.2105	0.2081	0.2054	0.2024	0.2254	0.2016	0.2070	0.1985	0.2367	0.2402	0.2104	0.2165	0.2047	0.2041	0.2023	0.1859	0.2060	0.1970	0.1850	0.2011	0.2077	0.2153	0.2112	0.1845	0.3080	0.2033	0.2269	0.2007	0.2005	0.2115	0.1994	0.1972	0.2292	0.2177	0.2075	0.1812
3.2480	0.2088	0.1995	0.2161	0.2032	0.2119	0.2156	0.1999	0.1991	0.2162	0.1957	0.2019	0.1939	0.2153	0.2105	0.2082	0.2054	0.2024	0.2254	0.2017	0.2070	0.1985	0.2367	0.2402	0.2105	0.2166	0.2047	0.2042	0.2023	0.1859	0.2060	0.1970	0.1851	0.2011	0.2077	0.2154	0.2112	0.1845	0.3080	0.2033	0.2269	0.2008	0.2005	0.2115	0.1994	0.1972	0.2292	0.2178	0.2075	0.1812
3.2500	0.2049	0.1995	0.2161	0.2033	0.2119	0.2156	0.1999	0.1991	0.2162	0.1958	0.2019	0.1939	0.2153	0.2105	0.2082	0.2054	0.2024	0.2254	0.2017	0.2070	0.1986	0.2367	0.2403	0.2105	0.2166	0.2048	0.2042	0.2024	0.1860	0.2061	0.1970	0.1851	0.2012	0.2077	0.2154	0.2112	0.1845	0.3080	0.2034	0.2269	0.2008	0.2006	0.2115	0.1994	0.1973	0.2292	0.2178	0.2075	0.1812
3.2520	0.2002	0.1995	0.2161	0.2033	0.2120	0.2157	0.1999	0.1991	0.2162	0.1958	0.2019	0.1939	0.2153	0.2106	0.2082	0.2054	0.2024	0.2254	0.2017	0.2070	0.1986	0.2367	0.2403	0.2105	0.2166	0.2048	0.2042	0.2024	0.1860	0.2061	0.1971	0.1851	0.2012	0.2077	0.2154	0.2112	0.1846	0.3081	0.2034	0.2269	0.2008	0.2006	0.2116	0.1994	0.1973	0.2292	0.2178	0.2075	0.1813
3.2540	0.1956	0.1996	0.2161	0.2033	0.2120	0.2157	0.1999	0.1992	0.2163	0.1958	0.2020	0.1940	0.2154	0.2106	0.2082	0.2055	0.2025	0.2254	0.2017	0.2070	0.1986	0.2368	0.2403	0.2105	0.2166	0.2048	0.2042	0.2024	0.1860	0.2061	0.1971	0.1851	0.2012	0.2077	0.2154	0.2112	0.1846	0.3081	0.2034	0.2270	0.2008	0.2006	0.2116	0.1995	0.1973	0.2292	0.2178	0.2075	0.1813
[truncated: 14,373 more rows]
[truncated: 153 more columns]
