# Supplementary material for: Bayesian inference for biophysical neuron models enables stimulus optimization for retinal neuroprosthetics
Source: eLife. 2020 Oct 27;9:e54997. doi: 10.7554/eLife.54997 (PMC7673784; doi:10.7554/eLife.54997)
Supplement: Figure 5—source data 2. [file elife-54997-fig5-data2.zip › iGluSnFR_with_removed_ion_channels.csv]

	Time/s	iGluSnFR: no_HCN	iGluSnFR: no_Kv	iGluSnFR: no_ClCa	iGluSnFR: passive	iGluSnFR: full model
0	2.0	0.7727836244053768	0.7288457511906592	0.7406152358189391	0.770302957582336	0.740494606498427
1	2.002	0.7727836244053768	0.7288457511906592	0.7406152358189391	0.770302957582336	0.740494606498427
2	2.004	0.7727836244053768	0.7288457511906592	0.7406152358189391	0.770302957582336	0.740494606498427
3	2.0060000000000002	0.7727836244053768	0.7288457511906592	0.7406152358189391	0.770302957582336	0.740494606498427
4	2.008	0.7727836244053768	0.7288457511906592	0.7406152358189391	0.770302957582336	0.740494606498427
5	2.01	0.7727836244053768	0.7288457511906592	0.7406152358189391	0.770302957582336	0.740494606498427
6	2.012	0.7727836244053768	0.7288457511906592	0.7406152358189391	0.770302957582336	0.740494606498427
7	2.0140000000000002	0.7727836244053768	0.7288457511906592	0.7406152358189391	0.770302957582336	0.740494606498427
8	2.016	0.7727836244053768	0.7288457511906592	0.7406152358189391	0.770302957582336	0.740494606498427
9	2.018	0.7727836244053768	0.7288457511906592	0.7406152358189391	0.770302957582336	0.740494606498427
10	2.02	0.7727836244053768	0.7288457511906592	0.7406152358189391	0.770302957582336	0.740494606498427
11	2.0220000000000002	0.7727836244053768	0.7288457511906592	0.7406152358189391	0.770302957582336	0.740494606498427
12	2.024	0.7727836244053768	0.7288457511906592	0.7406152358189391	0.770302957582336	0.740494606498427
13	2.026	0.7727836244053768	0.7288457511906592	0.7406152358189391	0.770302957582336	0.740494606498427
14	2.028	0.7727836244053768	0.7288457511906592	0.7406152358189391	0.770302957582336	0.740494606498427
15	2.0300000000000002	0.7727836244053768	0.7288457511906592	0.7406152358189391	0.770302957582336	0.740494606498427
16	2.032	0.7727836244053768	0.7288457511906592	0.7406152358189391	0.770302957582336	0.740494606498427
17	2.034	0.7727836244053768	0.7288457511906592	0.7406152358189391	0.770302957582336	0.740494606498427
18	2.036	0.7727836244053768	0.7288457511906592	0.7406152358189391	0.770302957582336	0.740494606498427
19	2.0380000000000003	0.7727836244053768	0.7288457511906592	0.7406152358189391	0.770302957582336	0.740494606498427
20	2.04	0.7727836244053768	0.7288457511906592	0.7406152358189391	0.770302957582336	0.740494606498427
21	2.042	0.7727836244053768	0.7288457511906592	0.7406152358189391	0.770302957582336	0.740494606498427
22	2.044	0.7727836244053768	0.7288457511906592	0.7406152358189391	0.770302957582336	0.740494606498427
23	2.0460000000000003	0.7727836244053768	0.7288457511906592	0.7406152358189391	0.770302957582336	0.740494606498427
24	2.048	0.7727836244053768	0.7288457511906592	0.7406152358189391	0.770302957582336	0.740494606498427
25	2.05	0.7727836244053768	0.7288457511906592	0.7406152358189391	0.770302957582336	0.740494606498427
26	2.052	0.7727836244053768	0.7288457511906592	0.7406152358189391	0.770302957582336	0.740494606498427
27	2.0540000000000003	0.7727836244053768	0.7288457511906592	0.7406152358189391	0.770302957582336	0.740494606498427
28	2.056	0.7727836244053768	0.7288457511906592	0.7406152358189391	0.770302957582336	0.740494606498427
29	2.058	0.7727836244053768	0.7288457511906592	0.7406152358189391	0.770302957582336	0.740494606498427
30	2.06	0.7727836244053768	0.7288457511906592	0.7406152358189391	0.770302957582336	0.740494606498427
31	2.0620000000000003	0.7727836244053768	0.7288457511906592	0.7406152358189391	0.770302957582336	0.740494606498427
32	2.064	0.7727836244053768	0.7288457511906592	0.7406152358189391	0.770302957582336	0.740494606498427
33	2.066	0.7727836244053768	0.7288457511906592	0.7406152358189391	0.770302957582336	0.740494606498427
34	2.068	0.7727836244053768	0.7288457511906592	0.7406152358189391	0.770302957582336	0.740494606498427
35	2.0700000000000003	0.7727836244053768	0.7288457511906592	0.7406152358189391	0.770302957582336	0.740494606498427
36	2.072	0.7727836244053768	0.7288457511906592	0.7406152358189391	0.770302957582336	0.740494606498427
37	2.074	0.7727836244053768	0.7288457511906592	0.7406152358189391	0.770302957582336	0.740494606498427
38	2.0759999999999996	0.7727836244053768	0.7288457511906592	0.7406152358189391	0.770302957582336	0.740494606498427
39	2.0780000000000003	0.7727836244053768	0.7288457511906592	0.7406152358189391	0.770302957582336	0.740494606498427
40	2.08	0.7727836244053768	0.7288457511906592	0.7406152358189391	0.770302957582336	0.740494606498427
41	2.082	0.7727836244053768	0.7288457511906592	0.7406152358189391	0.770302957582336	0.740494606498427
42	2.084	0.7727836244053768	0.7288457511906592	0.7406152358189391	0.770302957582336	0.740494606498427
43	2.086	0.7727836244053768	0.7288457511906592	0.7406152358189391	0.770302957582336	0.740494606498427
44	2.088	0.7727836244053768	0.7288457511906592	0.7406152358189391	0.770302957582336	0.740494606498427
45	2.09	0.7727836244053768	0.7288457511906592	0.7406152358189391	0.770302957582336	0.740494606498427
46	2.092	0.7727836244053768	0.7288457511906592	0.7406152358189391	0.770302957582336	0.740494606498427
47	2.0940000000000003	0.7727836244053768	0.7288457511906592	0.7406152358189391	0.770302957582336	0.740494606498427
48	2.096	0.7727836244053768	0.7288457511906592	0.7406152358189391	0.770302957582336	0.740494606498427
49	2.098	0.7727836244053768	0.7288457511906592	0.7406152358189391	0.770302957582336	0.740494606498427
50	2.1	0.7727836244053768	0.7288457511906592	0.7406152358189391	0.770302957582336	0.740494606498427
51	2.1020000000000003	0.7727836244053768	0.7288457511906592	0.7406152358189391	0.770302957582336	0.740494606498427
52	2.104	0.7727836244053768	0.7288457511906592	0.7406152358189391	0.770302957582336	0.740494606498427
53	2.106	0.7727836244053768	0.7288457511906592	0.7406152358189391	0.770302957582336	0.740494606498427
54	2.1079999999999997	0.7727836244053768	0.7288457511906592	0.7406152358189391	0.770302957582336	0.740494606498427
55	2.1100000000000003	0.7727836244053768	0.7288457511906592	0.7406152358189391	0.770302957582336	0.740494606498427
56	2.112	0.7727836244053768	0.7288457511906592	0.7406152358189391	0.770302957582336	0.740494606498427
57	2.114	0.7727836244053768	0.7288457511906592	0.7406152358189391	0.770302957582336	0.740494606498427
58	2.1159999999999997	0.7727836244053768	0.7288457511906592	0.7406152358189391	0.770302957582336	0.740494606498427
59	2.118	0.7727836244053768	0.7288457511906592	0.7406152358189391	0.770302957582336	0.740494606498427
60	2.12	0.7727836244053768	0.7288457511906592	0.7406152358189391	0.770302957582336	0.740494606498427
61	2.122	0.7727836244053768	0.7288457511906592	0.7406152358189391	0.770302957582336	0.740494606498427
62	2.124	0.7727836244053768	0.7288457511906592	0.7406152358189391	0.770302957582336	0.740494606498427
63	2.126	0.7727836244053768	0.7288457511906592	0.7406152358189391	0.770302957582336	0.740494606498427
64	2.128	0.7727836244053768	0.7288457511906592	0.7406152358189391	0.770302957582336	0.740494606498427
65	2.13	0.7727836244053768	0.7288457511906592	0.7406152358189391	0.770302957582336	0.740494606498427
66	2.1319999999999997	0.7727836244053768	0.7288457511906592	0.7406152358189391	0.770302957582336	0.740494606498427
67	2.134	0.7727836244053768	0.7288457511906592	0.7406152358189391	0.770302957582336	0.740494606498427
68	2.136	0.7727836244053768	0.7288457511906592	0.7406152358189391	0.770302957582336	0.740494606498427
69	2.138	0.7727836244053768	0.7288457511906592	0.7406152358189391	0.770302957582336	0.740494606498427
70	2.1399999999999997	0.7727836244053768	0.7288457511906592	0.7406152358189391	0.770302957582336	0.740494606498427
71	2.142	0.7727836244053768	0.7288457511906592	0.7406152358189391	0.770302957582336	0.740494606498427
72	2.144	0.7727836244053768	0.7288457511906592	0.7406152358189391	0.770302957582336	0.740494606498427
73	2.146	0.7727836244053768	0.7288457511906592	0.7406152358189391	0.770302957582336	0.740494606498427
74	2.1479999999999997	0.7727836244053768	0.7288457511906592	0.7406152358189391	0.770302957582336	0.740494606498427
75	2.15	0.7727836244053768	0.7288457511906592	0.7406152358189391	0.770302957582336	0.740494606498427
76	2.152	0.7727836244053768	0.7288457511906592	0.7406152358189391	0.770302957582336	0.740494606498427
77	2.154	0.7727836244053768	0.7288457511906592	0.7406152358189391	0.770302957582336	0.740494606498427
78	2.1559999999999997	0.7727836244053768	0.7288457511906592	0.7406152358189391	0.770302957582336	0.740494606498427
79	2.158	0.7727836244053768	0.7288457511906592	0.7406152358189391	0.770302957582336	0.740494606498427
80	2.16	0.7727836244053768	0.7288457511906592	0.7406152358189391	0.770302957582336	0.740494606498427
81	2.162	0.7727836244053768	0.7288457511906592	0.7406152358189391	0.770302957582336	0.740494606498427
82	2.1639999999999997	0.7727836244053768	0.7288457511906592	0.7406152358189391	0.770302957582336	0.740494606498427
83	2.166	0.7727836244053768	0.7288457511906592	0.7406152358189391	0.770302957582336	0.740494606498427
84	2.168	0.7727836244053768	0.7288457511906592	0.7406152358189391	0.770302957582336	0.740494606498427
85	2.17	0.7727836244053768	0.7288457511906592	0.7406152358189391	0.770302957582336	0.740494606498427
86	2.1719999999999997	0.7727836244053768	0.7288457511906592	0.7406152358189391	0.770302957582336	0.740494606498427
87	2.1740000000000004	0.7727836244053768	0.7288457511906592	0.7406152358189391	0.770302957582336	0.740494606498427
88	2.176	0.7727836244053768	0.7288457511906592	0.7406152358189391	0.770302957582336	0.740494606498427
89	2.178	0.7727836244053768	0.7288457511906592	0.7406152358189391	0.770302957582336	0.740494606498427
90	2.1799999999999997	0.7727836244053768	0.7288457511906592	0.7406152358189391	0.770302957582336	0.740494606498427
91	2.182	0.7727836244053768	0.7288457511906592	0.7406152358189391	0.770302957582336	0.740494606498427
92	2.184	0.7727836244053768	0.7288457511906592	0.7406152358189391	0.770302957582336	0.740494606498427
93	2.186	0.7727836244053768	0.7288457511906592	0.7406152358189391	0.770302957582336	0.740494606498427
94	2.1879999999999997	0.7727836244053768	0.7288457511906592	0.7406152358189391	0.770302957582336	0.740494606498427
95	2.19	0.7727836244053768	0.7288457511906592	0.7406152358189391	0.770302957582336	0.740494606498427
96	2.192	0.7727836244053768	0.7288457511906592	0.7406152358189391	0.770302957582336	0.740494606498427
97	2.194	0.7727836244053768	0.7288457511906592	0.7406152358189391	0.770302957582336	0.740494606498427
98	2.1959999999999997	0.7727836244053768	0.7288457511906592	0.7406152358189391	0.770302957582336	0.740494606498427
99	2.198	0.7727836244053768	0.7288457511906592	0.7406152358189391	0.770302957582336	0.740494606498427
100	2.2	0.7727836244053768	0.7288457511906592	0.7406152358189391	0.770302957582336	0.740494606498427
101	2.202	0.7727836244053768	0.7288457511906592	0.7406152358189391	0.770302957582336	0.740494606498427
102	2.2039999999999997	0.7727836244053768	0.7288457511906592	0.7406152358189391	0.770302957582336	0.740494606498427
103	2.206	0.7727836244053768	0.7288457511906592	0.7406152358189391	0.770302957582336	0.740494606498427
104	2.208	0.7727836244053768	0.7288457511906592	0.7406152358189391	0.770302957582336	0.740494606498427
105	2.21	0.7727836244053768	0.7288457511906592	0.7406152358189391	0.770302957582336	0.740494606498427
106	2.2119999999999997	0.7727836244053768	0.7288457511906592	0.7406152358189391	0.770302957582336	0.740494606498427
107	2.214	0.7727836244053768	0.7288457511906592	0.7406152358189391	0.770302957582336	0.740494606498427
108	2.216	0.7727836244053768	0.7288457511906592	0.7406152358189391	0.770302957582336	0.740494606498427
109	2.218	0.7727836244053768	0.7288457511906592	0.7406152358189391	0.770302957582336	0.740494606498427
110	2.2199999999999998	0.7727836244053768	0.7288457511906592	0.7406152358189391	0.770302957582336	0.740494606498427
111	2.222	0.7727836244053768	0.7288457511906592	0.7406152358189391	0.770302957582336	0.740494606498427
112	2.224	0.7727836244053768	0.7288457511906592	0.7406152358189391	0.770302957582336	0.740494606498427
113	2.226	0.7727836244053768	0.7288457511906592	0.7406152358189391	0.770302957582336	0.740494606498427
114	2.2279999999999998	0.7727836244053768	0.7288457511906592	0.7406152358189391	0.770302957582336	0.740494606498427
115	2.23	0.7727836244053768	0.7288457511906592	0.7406152358189391	0.770302957582336	0.740494606498427
116	2.232	0.7727836244053768	0.7288457511906592	0.7406152358189391	0.770302957582336	0.740494606498427
117	2.234	0.7727836244053768	0.7288457511906592	0.7406152358189391	0.770302957582336	0.740494606498427
118	2.2359999999999998	0.7727836244053768	0.7288457511906592	0.7406152358189391	0.770302957582336	0.740494606498427
119	2.238	0.7727836244053768	0.7288457511906592	0.7406152358189391	0.770302957582336	0.740494606498427
120	2.24	0.7727836244053768	0.7288457511906592	0.7406152358189391	0.770302957582336	0.740494606498427
121	2.242	0.7727836244053768	0.7288457511906592	0.7406152358189391	0.770302957582336	0.740494606498427
122	2.2439999999999998	0.7727836244053768	0.7288457511906592	0.7406152358189391	0.770302957582336	0.740494606498427
123	2.246	0.7727836244053768	0.7288457511906592	0.7406152358189391	0.770302957582336	0.740494606498427
124	2.248	0.7727836244053768	0.7288457511906592	0.7406152358189391	0.770302957582336	0.740494606498427
125	2.25	0.7727836244053768	0.7288457511906592	0.7406152358189391	0.770302957582336	0.740494606498427
126	2.252	0.7727836244053768	0.7288457511906592	0.7406152358189391	0.770302957582336	0.740494606498427
127	2.254	0.7727836244053768	0.7288457511906592	0.7406152358189391	0.770302957582336	0.740494606498427
128	2.2560000000000002	0.7727836244053768	0.7288457511906592	0.7406152358189391	0.770302957582336	0.740494606498427
129	2.258	0.7727836244053768	0.7288457511906592	0.7406152358189391	0.770302957582336	0.740494606498427
130	2.26	0.7727836244053768	0.7288457511906592	0.7406152358189391	0.770302957582336	0.740494606498427
131	2.262	0.7727836244053768	0.7288457511906592	0.7406152358189391	0.770302957582336	0.740494606498427
132	2.2640000000000002	0.7727836244053768	0.7288457511906592	0.7406152358189391	0.770302957582336	0.740494606498427
133	2.266	0.7727836244053768	0.7288457511906592	0.7406152358189391	0.770302957582336	0.740494606498427
134	2.268	0.7727836244053768	0.7288457511906592	0.7406152358189391	0.770302957582336	0.740494606498427
135	2.27	0.7727836244053768	0.7288457511906592	0.7406152358189391	0.770302957582336	0.740494606498427
136	2.2720000000000002	0.7727836244053768	0.7288457511906592	0.7406152358189391	0.770302957582336	0.740494606498427
137	2.274	0.7727836244053768	0.7288457511906592	0.7406152358189391	0.770302957582336	0.740494606498427
138	2.276	0.7727836244053768	0.7288457511906592	0.7406152358189391	0.770302957582336	0.740494606498427
139	2.278	0.7727836244053768	0.7288457511906592	0.7406152358189391	0.770302957582336	0.740494606498427
140	2.2800000000000002	0.7727836244053768	0.7288457511906592	0.7406152358189391	0.770302957582336	0.740494606498427
141	2.282	0.7727836244053768	0.7288457511906592	0.7406152358189391	0.770302957582336	0.740494606498427
142	2.284	0.7727836244053768	0.7288457511906592	0.7406152358189391	0.770302957582336	0.740494606498427
143	2.286	0.7727836244053768	0.7288457511906592	0.7406152358189391	0.770302957582336	0.740494606498427
144	2.2880000000000003	0.7727836244053768	0.7288457511906592	0.7406152358189391	0.770302957582336	0.740494606498427
145	2.29	0.7727836244053768	0.7288457511906592	0.7406152358189391	0.770302957582336	0.740494606498427
146	2.292	0.7727836244053768	0.7288457511906592	0.7406152358189391	0.770302957582336	0.740494606498427
147	2.294	0.7727836244053768	0.7288457511906592	0.7406152358189391	0.770302957582336	0.740494606498427
148	2.2960000000000003	0.7727836244053768	0.7288457511906592	0.7406152358189391	0.770302957582336	0.740494606498427
149	2.298	0.7727836244053768	0.7288457511906592	0.7406152358189391	0.770302957582336	0.740494606498427
150	2.3	0.7727836244053768	0.7288457511906592	0.7406152358189391	0.770302957582336	0.740494606498427
151	2.3019999999999996	0.7727836244053768	0.7288457511906592	0.7406152358189391	0.770302957582336	0.740494606498427
152	2.3040000000000003	0.7727836244053768	0.7288457511906592	0.7406152358189391	0.770302957582336	0.740494606498427
153	2.306	0.7727836244053768	0.7288457511906592	0.7406152358189391	0.770302957582336	0.740494606498427
154	2.308	0.7727836244053768	0.7288457511906592	0.7406152358189391	0.770302957582336	0.740494606498427
155	2.31	0.7727836244053768	0.7288457511906592	0.7406152358189391	0.770302957582336	0.740494606498427
156	2.312	0.7727836244053768	0.7288457511906592	0.7406152358189391	0.770302957582336	0.740494606498427
157	2.314	0.7727836244053768	0.7288457511906592	0.7406152358189391	0.770302957582336	0.740494606498427
158	2.316	0.7727836244053768	0.7288457511906592	0.7406152358189391	0.770302957582336	0.740494606498427
159	2.318	0.7727836244053768	0.7288457511906592	0.7406152358189391	0.770302957582336	0.740494606498427
160	2.3200000000000003	0.7727836244053768	0.7288457511906592	0.7406152358189391	0.770302957582336	0.740494606498427
161	2.322	0.7727836244053768	0.7288457511906592	0.7406152358189391	0.770302957582336	0.740494606498427
162	2.324	0.7727836244053768	0.7288457511906592	0.7406152358189391	0.770302957582336	0.740494606498427
163	2.3259999999999996	0.7727836244053768	0.7288457511906592	0.7406152358189391	0.770302957582336	0.740494606498427
164	2.3280000000000003	0.7727836244053768	0.7288457511906592	0.7406152358189391	0.770302957582336	0.740494606498427
165	2.33	0.7727836244053768	0.7288457511906592	0.7406152358189391	0.770302957582336	0.740494606498427
166	2.332	0.7727836244053768	0.7288457511906592	0.7406152358189391	0.770302957582336	0.740494606498427
167	2.334	0.7727836244053768	0.7288457511906592	0.7406152358189391	0.770302957582336	0.740494606498427
168	2.336	0.7727836244053768	0.7288457511906592	0.7406152358189391	0.770302957582336	0.740494606498427
169	2.338	0.7727836244053768	0.7288457511906592	0.7406152358189391	0.770302957582336	0.740494606498427
170	2.34	0.7727836244053768	0.7288457511906592	0.7406152358189391	0.770302957582336	0.740494606498427
171	2.3419999999999996	0.7727836244053768	0.7288457511906592	0.7406152358189391	0.770302957582336	0.740494606498427
172	2.3440000000000003	0.7727836244053768	0.7288457511906592	0.7406152358189391	0.770302957582336	0.740494606498427
173	2.346	0.7727836244053768	0.7288457511906592	0.7406152358189391	0.770302957582336	0.740494606498427
174	2.348	0.7727836244053768	0.7288457511906592	0.7406152358189391	0.770302957582336	0.740494606498427
175	2.35	0.7727836244053768	0.7288457511906592	0.7406152358189391	0.770302957582336	0.740494606498427
176	2.352	0.7727836244053768	0.7288457511906592	0.7406152358189391	0.770302957582336	0.740494606498427
177	2.354	0.7727836244053768	0.7288457511906592	0.7406152358189391	0.770302957582336	0.740494606498427
178	2.356	0.7727836244053768	0.7288457511906592	0.7406152358189391	0.770302957582336	0.740494606498427
179	2.358	0.7727836244053768	0.7288457511906592	0.7406152358189391	0.770302957582336	0.740494606498427
180	2.3600000000000003	0.7727836244053768	0.7288457511906592	0.7406152358189391	0.770302957582336	0.740494606498427
181	2.362	0.7727836244053768	0.7288457511906592	0.7406152358189391	0.770302957582336	0.740494606498427
182	2.364	0.7727836244053768	0.7288457511906592	0.7406152358189391	0.770302957582336	0.740494606498427
183	2.3659999999999997	0.7727836244053768	0.7288457511906592	0.7406152358189391	0.770302957582336	0.740494606498427
184	2.3680000000000003	0.7727836244053768	0.7288457511906592	0.7406152358189391	0.770302957582336	0.740494606498427
185	2.37	0.7727836244053768	0.7288457511906592	0.7406152358189391	0.770302957582336	0.740494606498427
186	2.372	0.7727836244053768	0.7288457511906592	0.7406152358189391	0.770302957582336	0.740494606498427
187	2.374	0.7727836244053768	0.7288457511906592	0.7406152358189391	0.770302957582336	0.740494606498427
188	2.376	0.7727836244053768	0.7288457511906592	0.7406152358189391	0.770302957582336	0.740494606498427
189	2.378	0.7727836244053768	0.7288457511906592	0.7406152358189391	0.770302957582336	0.740494606498427
190	2.38	0.7727836244053768	0.7288457511906592	0.7406152358189391	0.770302957582336	0.740494606498427
191	2.3819999999999997	0.7727836244053768	0.7288457511906592	0.7406152358189391	0.770302957582336	0.740494606498427
192	2.384	0.7727836244053768	0.7288457511906592	0.7406152358189391	0.770302957582336	0.740494606498427
193	2.386	0.7727836244053768	0.7288457511906592	0.7406152358189391	0.770302957582336	0.740494606498427
194	2.388	0.7727836244053768	0.7288457511906592	0.7406152358189391	0.770302957582336	0.740494606498427
195	2.3899999999999997	0.7727836244053768	0.7288457511906592	0.7406152358189391	0.770302957582336	0.740494606498427
196	2.392	0.7727836244053768	0.7288457511906592	0.7406152358189391	0.770302957582336	0.740494606498427
197	2.394	0.7727836244053768	0.7288457511906592	0.7406152358189391	0.770302957582336	0.740494606498427
198	2.396	0.7727836244053768	0.7288457511906592	0.7406152358189391	0.770302957582336	0.740494606498427
199	2.3979999999999997	0.7727836244053768	0.7288457511906592	0.7406152358189391	0.770302957582336	0.740494606498427
200	2.4	0.7727836244053768	0.7288457511906592	0.7406152358189391	0.770302957582336	0.740494606498427
201	2.402	0.7727836244053768	0.7288457511906592	0.7406152358189391	0.770302957582336	0.740494606498427
202	2.404	0.7727836244053768	0.7288457511906592	0.7406152358189391	0.770302957582336	0.740494606498427
203	2.4059999999999997	0.7727836244053768	0.7288457511906592	0.7406152358189391	0.770302957582336	0.740494606498427
204	2.408	0.7727836244053768	0.7288457511906592	0.7406152358189391	0.770302957582336	0.740494606498427
205	2.41	0.7727836244053768	0.7288457511906592	0.7406152358189391	0.770302957582336	0.740494606498427
206	2.412	0.7727836244053768	0.7288457511906592	0.7406152358189391	0.770302957582336	0.740494606498427
207	2.4139999999999997	0.7727836244053768	0.7288457511906592	0.7406152358189391	0.770302957582336	0.740494606498427
208	2.416	0.7727836244053768	0.7288457511906592	0.7406152358189391	0.770302957582336	0.740494606498427
209	2.418	0.7727836244053768	0.7288457511906592	0.7406152358189391	0.770302957582336	0.740494606498427
210	2.42	0.7727836244053768	0.7288457511906592	0.7406152358189391	0.770302957582336	0.740494606498427
211	2.422	0.7727836244053768	0.7288457511906592	0.7406152358189391	0.770302957582336	0.740494606498427
212	2.4240000000000004	0.7727836244053768	0.7288457511906592	0.7406152358189391	0.770302957582336	0.740494606498427
213	2.426	0.7727836244053768	0.7288457511906592	0.7406152358189391	0.770302957582336	0.740494606498427
214	2.428	0.7727836244053768	0.7288457511906592	0.7406152358189391	0.770302957582336	0.740494606498427
215	2.4299999999999997	0.7727836244053768	0.7288457511906592	0.7406152358189391	0.770302957582336	0.740494606498427
216	2.432	0.7727836244053768	0.7288457511906592	0.7406152358189391	0.770302957582336	0.740494606498427
217	2.434	0.7727836244053768	0.7288457511906592	0.7406152358189391	0.770302957582336	0.740494606498427
218	2.436	0.7727836244053768	0.7288457511906592	0.7406152358189391	0.770302957582336	0.740494606498427
219	2.438	0.7727836244053768	0.7288457511906592	0.7406152358189391	0.770302957582336	0.740494606498427
220	2.44	0.7727836244053768	0.7288457511906592	0.7406152358189391	0.770302957582336	0.740494606498427
221	2.442	0.7727836244053768	0.7288457511906592	0.7406152358189391	0.770302957582336	0.740494606498427
222	2.444	0.7727836244053768	0.7288457511906592	0.7406152358189391	0.770302957582336	0.740494606498427
223	2.4459999999999997	0.7727836244053768	0.7288457511906592	0.7406152358189391	0.770302957582336	0.740494606498427
224	2.4480000000000004	0.7727836244053768	0.7288457511906592	0.7406152358189391	0.770302957582336	0.740494606498427
225	2.45	0.7727836244053768	0.7288457511906592	0.7406152358189391	0.770302957582336	0.740494606498427
226	2.452	0.7727836244053768	0.7288457511906592	0.7406152358189391	0.770302957582336	0.740494606498427
227	2.4539999999999997	0.7727836244053768	0.7288457511906592	0.7406152358189391	0.770302957582336	0.740494606498427
228	2.456	0.7727836244053768	0.7288457511906592	0.7406152358189391	0.770302957582336	0.740494606498427
229	2.458	0.7727836244053768	0.7288457511906592	0.7406152358189391	0.770302957582336	0.740494606498427
230	2.46	0.7727836244053768	0.7288457511906592	0.7406152358189391	0.770302957582336	0.740494606498427
231	2.4619999999999997	0.7727836244053768	0.7288457511906592	0.7406152358189391	0.770302957582336	0.740494606498427
232	2.464	0.7727836244053768	0.7288457511906592	0.7406152358189391	0.770302957582336	0.740494606498427
233	2.466	0.7727836244053768	0.7288457511906592	0.7406152358189391	0.770302957582336	0.740494606498427
234	2.468	0.7727836244053768	0.7288457511906592	0.7406152358189391	0.770302957582336	0.740494606498427
235	2.4699999999999998	0.7727836244053768	0.7288457511906592	0.7406152358189391	0.770302957582336	0.740494606498427
236	2.472	0.7727836244053768	0.7288457511906592	0.7406152358189391	0.770302957582336	0.740494606498427
237	2.474	0.7727836244053768	0.7288457511906592	0.7406152358189391	0.770302957582336	0.740494606498427
238	2.476	0.7727836244053768	0.7288457511906592	0.7406152358189391	0.770302957582336	0.740494606498427
239	2.478	0.7727836244053768	0.7288457511906592	0.7406152358189391	0.770302957582336	0.740494606498427
240	2.48	0.7727836244053768	0.7288457511906592	0.7406152358189391	0.770302957582336	0.740494606498427
241	2.482	0.7727836244053768	0.7288457511906592	0.7406152358189391	0.770302957582336	0.740494606498427
242	2.484	0.7727836244053768	0.7288457511906592	0.7406152358189391	0.770302957582336	0.740494606498427
243	2.4859999999999998	0.7727836244053768	0.7288457511906592	0.7406152358189391	0.770302957582336	0.740494606498427
244	2.4880000000000004	0.7727836244053768	0.7288457511906592	0.7406152358189391	0.770302957582336	0.740494606498427
245	2.49	0.7727836244053768	0.7288457511906592	0.7406152358189391	0.770302957582336	0.740494606498427
246	2.492	0.7727836244053768	0.7288457511906592	0.7406152358189391	0.770302957582336	0.740494606498427
247	2.4939999999999998	0.7727836244053768	0.7288457511906592	0.7406152358189391	0.770302957582336	0.740494606498427
248	2.496	0.7727836244053768	0.7288457511906592	0.7406152358189391	0.770302957582336	0.740494606498427
249	2.498	0.7727836244053768	0.7288457511906592	0.7406152358189391	0.770302957582336	0.740494606498427
250	2.5	0.7727836244053768	0.7288457511906592	0.7406152358189391	0.770302957582336	0.740494606498427
251	2.502	0.7727876998405334	0.7288484671633839	0.740618334346695	0.7703064851799938	0.740497711003028
252	2.504	0.7727917550567333	0.7288511699247116	0.7406214217955203	0.7703100174474199	0.7405008042589729
253	2.5060000000000002	0.7727958094628087	0.7288538599031678	0.7406245213374978	0.7703135542242894	0.740503886634946
254	2.508	0.7727998633958655	0.728856575452707	0.7406276322098697	0.7703170802012504	0.7405069584877262
255	2.51	0.7728039165563586	0.7288592778001268	0.7406307315877265	0.7703205959830832	0.7405100429899363
256	2.5119999999999996	0.7728079692846676	0.7288619673873609	0.7406338198587838	0.7703241168148216	0.7405131393496616
257	2.5140000000000002	0.7728120212799093	0.7288646637445244	0.7406368973762856	0.7703276425381418	0.7405162247276607
258	2.516	0.7728160728902562	0.7288673663381529	0.7406399873234071	0.7703311578239318	0.7405192994840486
259	2.518	0.7728201050581354	0.7288700561590034	0.7406430889045994	0.7703346632578602	0.7405223639669523
260	2.52	0.7728241562281019	0.7288727336257415	0.7406461793067576	0.7703381740881703	0.7405254185132677
261	2.522	0.7728281879700378	0.7288754370692254	0.7406492588854954	0.7703416901379482	0.7405285087268003
262	2.524	0.7728322196669215	0.7288781277074741	0.7406523280065254	0.7703451960636866	0.7405315881601948
263	2.526	0.7728362516352819	0.7288808059648124	0.7406553870018127	0.7703486924480679	0.7405346571667739
264	2.528	0.7728402835602549	0.7288834722472117	0.7406584814765238	0.7703521945255111	0.740537716088461
265	2.5300000000000002	0.7728443157492273	0.7288861648684271	0.7406615649943	0.7703557021057286	0.7405407652557869
266	2.532	0.7728483291324396	0.7288888450437232	0.7406646379252315	0.7703591998396319	0.7405438278163523
267	2.534	0.7728523621335747	0.7288915131812017	0.7406677006055171	0.7703626883043247	0.7405469029536735
268	2.536	0.772856376302324	0.728894188791817	0.7406707533820918	0.7703661827180712	0.7405499678051131
269	2.5380000000000003	0.7728603910021383	0.7288968713190491	0.7406738193885107	0.7703696828858982	0.740553022707791
270	2.54	0.7728644065352418	0.7288995417313586	0.7406768978247498	0.7703731734540039	0.7405560679879579
271	2.542	0.7728684225591878	0.7289022004258432	0.7406799658298573	0.7703766549841761	0.7405591039664727
272	2.544	0.7728724393684306	0.7289048857125013	0.7406830237566859	0.7703801426908026	0.7405621537651204
273	2.5460000000000003	0.7728764378761213	0.7289075587891756	0.7406860719247614	0.7703836363749812	0.740565216564397
274	2.548	0.7728804564894118	0.7289102200606767	0.7406891106648936	0.7703871057503223	0.7405682694767939
275	2.55	0.7728844567420067	0.7289128699141003	0.7406921855376134	0.7703905817006007	0.7405713128373244
276	2.5519999999999996	0.7728884579818923	0.7289155466449464	0.7406952501069066	0.7703940640138501	0.7405743469482535
277	2.5540000000000003	0.7728924604963361	0.728918211450821	0.7406983046996811	0.7703975373090747	0.7405773721237017
278	2.556	0.7728964451823724	0.7289208647227479	0.7407013496538855	0.7704010021326984	0.7405804114734496
279	2.558	0.7729004504271368	0.7289235068342585	0.74070438527463	0.770404473684068	0.7405834641663815
280	2.56	0.7729044377494775	0.7289261760815213	0.7407074118787811	0.7704079517389759	0.7405865073037592
281	2.562	0.7729084264830135	0.7289288336492301	0.7407104750133846	0.7704114059974951	0.7405895412097343
282	2.564	0.7729124168965327	0.7289314799156901	0.7407135282293833	0.7704148673301258	0.7405925661760648
283	2.566	0.7729163898738541	0.7289341152559203	0.7407165718410686	0.770418335504951	0.7405955825067099
284	2.568	0.7729203647372382	0.7289367779539682	0.7407196061741861	0.7704217951216783	0.7405985904738988
285	2.5700000000000003	0.7729243417398289	0.7289394291825746	0.7407226315220448	0.7704252467188247	0.7406016356408378
286	2.572	0.7729283204919367	0.7289420693222728	0.7407256481900952	0.770428705477333	0.740604671498954
287	2.574	0.7729323012512577	0.7289446987366763	0.740728679271768	0.7704321559864467	0.7406076983643095
288	2.5759999999999996	0.7729362648908833	0.728947355698573	0.7407317239282303	0.7704355987745629	0.74061071652084
289	2.5780000000000003	0.7729402307181159	0.7289500013836014	0.7407347592609939	0.7704390490128351	0.7406137262649368
290	2.58	0.7729441989762895	0.7289526361615386	0.7407377855866053	0.7704424912810393	0.7406167278615099
291	2.582	0.7729481505246043	0.7289552603898837	0.7407408031894751	0.7704459260984151	0.7406197215885497
292	2.584	0.7729521046660139	0.7289578935354748	0.7407438123664476	0.770449368627259	0.7406227529713043
293	2.586	0.7729560616214715	0.7289605349853316	0.7407468133828776	0.7704528186075268	0.7406257755080186
294	2.588	0.7729600209836692	0.7289631656668665	0.7407498293369301	0.7704562457153878	0.7406287894832131
295	2.59	0.7729639829887567	0.728965785933182	0.7407528593508355	0.7704596807874647	0.7406317951776589
296	2.5919999999999996	0.7729679284889861	0.7289684152420375	0.7407558805319614	0.7704631235554277	0.7406347928627399
297	2.5940000000000003	0.7729718767715025	0.7289710529900588	0.7407588931643965	0.7704665436874313	0.7406377828011257
298	2.596	0.7729758280601441	0.728973680086598	0.7407618975284902	0.7704699720123468	0.7406407652466922
299	2.598	0.772979763199836	0.7289762968853724	0.7407648938952205	0.770473408257932	0.7406437632728968
300	2.6	0.7729837014659798	0.7289789037240586	0.7407678825268631	0.7704768220778013	0.7406467759915458
301	2.602	0.7729876430666246	0.7289815388503578	0.7407708864966649	0.7704802442975186	0.7406497804706407
302	2.604	0.7729915688313481	0.7289841634202412	0.7407739049246946	0.7704836594729579	0.7406527769802151
303	2.606	0.7729954980253657	0.7289867777706731	0.7407769148942907	0.770487068078543	0.7406557657816311
304	2.608	0.7729994308513038	0.7289893822412077	0.7407799166828433	0.7704904852549207	0.7406587471329897
305	2.6100000000000003	0.77300334812899	0.7289919962767255	0.7407829105584691	0.7704938955523605	0.740661721267649
306	2.612	0.7730072691187897	0.7289946192475323	0.7407858967806751	0.7704972994434519	0.7406646884330836
307	2.614	0.7730111940139827	0.7289972320559079	0.7407888756002798	0.7705007120563095	0.7406676716746112
308	2.6159999999999997	0.7730151036209241	0.7289998350304201	0.7407918472600594	0.7705041179398394	0.7406706700987709
309	2.6180000000000003	0.7730190171868745	0.7290024284979815	0.7407948572624621	0.7705075175653722	0.7406736607465172
310	2.62	0.7730229348970948	0.7290050318912469	0.7407978590772608	0.7705109260488667	0.740676643883676
311	2.622	0.7730268375546151	0.7290076445686959	0.7408008529837573	0.7705143130203806	0.7406796197509862
312	2.624	0.7730307443989735	0.7290102474211702	0.7408038392303367	0.7705177092719365	0.7406825885868724
313	2.626	0.7730346556125434	0.7290128407661742	0.7408068180790008	0.7705211144956521	0.7406855506217616
314	2.628	0.7730385519909047	0.7290154249245164	0.7408097897614021	0.7705244983106695	0.7406885060787078
315	2.63	0.7730424527619596	0.7290180381140214	0.7408127545233589	0.770527891509211	0.7406914551732704
316	2.6319999999999997	0.7730463580967508	0.7290206414616889	0.7408157125808703	0.7705312786149017	0.7406944209418473
317	2.634	0.7730502487845566	0.7290232352902477	0.7408186869843649	0.7705346600745598	0.7406974024658868
318	2.636	0.7730541440516147	0.7290258199116959	0.7408216768152964	0.7705380509913741	0.7407003767675655
319	2.638	0.7730580440628516	0.7290283956279542	0.7408246591254084	0.7705414209721122	0.7407033440945441
320	2.6399999999999997	0.7730619296107177	0.7290310006521399	0.7408276341611728	0.7705448007899159	0.7407063046645974
321	2.642	0.7730658199063435	0.7290335961067747	0.7408306021611617	0.7705481749498955	0.7407092587101267
322	2.644	0.7730697151091307	0.7290361822964699	0.7408335633559442	0.7705515438883136	0.7407122064395446
323	2.646	0.7730735959970995	0.7290387595340817	0.7408365179687124	0.7705549226979689	0.7407151480600083
324	2.6479999999999997	0.7730774630395452	0.7290413281039787	0.7408394662206448	0.7705582809684678	0.7407180837717027
325	2.65	0.7730813354364302	0.729043907415746	0.740842408309395	0.7705616494599397	0.740721013768431
326	2.652	0.7730852133318488	0.7290464968012584	0.7408453444478955	0.7705650126613226	0.7407239610651841
327	2.654	0.7730890774843583	0.7290490771253202	0.7408483200826652	0.7705683710039958	0.7407269247175816
328	2.6559999999999997	0.7730929470860501	0.7290516486850775	0.7408512886674159	0.770571739565276	0.7407298817444044
329	2.658	0.7730968222733317	0.7290542117632626	0.7408542504277895	0.7705750879233815	0.7407328323519804
330	2.66	0.7731006838019807	0.7290567666470498	0.7408572055876064	0.7705784468237805	0.740735776761642
331	2.662	0.7731045508658331	0.7290593515217338	0.7408601543631683	0.7705818007521699	0.7407387151710929
332	2.6639999999999997	0.7731084045419523	0.7290619274874461	0.7408630969638661	0.7705851501258544	0.7407416477771347
333	2.666	0.7731122643302697	0.7290644948271416	0.7408660335920456	0.7705885100121839	0.7407445747699355
334	2.668	0.7731161109647927	0.7290670538281345	0.7408689644436002	0.7705918499797376	0.7407474963336089
335	2.67	0.7731199636228063	0.7290696047638761	0.740871889713304	0.7705952007610742	0.7407504126515396
336	2.672	0.7731238224218893	0.7290721670196043	0.7408748095732725	0.7705985468401613	0.7407533238848207
337	2.6740000000000004	0.7731276680996091	0.7290747399082409	0.7408777242117373	0.7706018886218741	0.7407562302110298
338	2.676	0.7731315010952228	0.7290773042762595	0.7408806790513265	0.77060522599638	0.7407591546078793
339	2.678	0.7731353405614637	0.7290798604030746	0.740883627522644	0.7706085593588818	0.7407620961165176
340	2.68	0.7731391866012517	0.7290824085542686	0.7408865698289808	0.7706119037552921	0.7407650317200527
341	2.682	0.773143019937976	0.7290849490004303	0.7408895061725405	0.7706152287371603	0.7407679616121672
342	2.684	0.7731468597341445	0.7290875011059483	0.7408924367542005	0.7706185650313327	0.7407708859855011
343	2.686	0.7731506870410272	0.729090064181658	0.7408953617519785	0.7706218821801719	0.7407738050100967
344	2.688	0.7731545213200881	0.7290926190539351	0.7408982813598153	0.7706252108981128	0.740776718872191
345	2.69	0.7731583432816479	0.7290951659962404	0.7409011957435352	0.7706285356371281	0.7407796277301466
346	2.692	0.773162172075574	0.7290977052686254	0.740904105085284	0.7706318567711479	0.7407825317589032
347	2.694	0.7731659887318233	0.7291002371224635	0.7409070095448733	0.7706351741748727	0.7407854311112929
348	2.6959999999999997	0.7731698127185074	0.7291027618010402	0.7409099092824485	0.7706384882213135	0.7407883259407164
349	2.6980000000000004	0.7731736247251147	0.7291053174652784	0.740912804458211	0.7706418139385647	0.7407912164008499
350	2.7	0.7731774438904506	0.7291078651736571	0.7409156952108347	0.7706451208572352	0.740794102624053
351	2.702	0.7731812512337723	0.7291104051869242	0.7409186269585335	0.770648439676746	0.7407969847601115
352	2.7039999999999997	0.7731850662037556	0.7291129377574319	0.7409215530841227	0.7706517399202254	0.7407998629375321
353	2.706	0.7731888694983522	0.7291154631291066	0.7409244737827974	0.7706550522870297	0.7408027601139069
354	2.708	0.7731926802372909	0.7291179815380302	0.740927389226987	0.7706583462929334	0.7408056752944643
355	2.71	0.7731964794304655	0.7291205123332964	0.7409302995890454	0.7706616526266541	0.7408085854276585
356	2.7119999999999997	0.7732002865174954	0.7291230547928678	0.7409332050409785	0.7706649557152915	0.7408114906898469
357	2.714	0.7732040821830665	0.7291255897248838	0.7409361057328807	0.7706682559159491	0.7408143912352312
358	2.716	0.7732078668015434	0.729128117385244	0.740939001831683	0.7706715530689432	0.7408172872185383
359	2.718	0.7732116594766384	0.7291306380032245	0.7409418934824807	0.7706748475249651	0.7408201787947266
360	2.7199999999999998	0.7732154602592767	0.7291331518188187	0.7409447808311869	0.7706781391253009	0.7408230660973962
361	2.722	0.7732192498225572	0.7291356590459193	0.7409476640242354	0.7706814282142885	0.7408259492775322
362	2.724	0.7732230285433818	0.7291381790305422	0.7409505431869856	0.7706847146235422	0.7408288284648008
363	2.726	0.7732268155141728	0.7291407110292891	0.7409534184624458	0.7706879986916315	0.7408317037901939
364	2.728	0.773230591718412	0.729143235852544	0.7409562899725717	0.7706912802445917	0.740834575385716
365	2.73	0.7732343765701736	0.7291457537264303	0.740959157840896	0.7706945596155956	0.7408374433627627
366	2.732	0.7732381507294352	0.7291482648878926	0.7409620221922055	0.7706978366182273	0.7408403078508456
367	2.734	0.773241914546663	0.7291507695478747	0.7409648831309226	0.7707011115880805	0.740843168958859
368	2.7359999999999998	0.7732456871024552	0.729153267928635	0.7409677407798041	0.7707043843410798	0.740846026797706
369	2.7380000000000004	0.7732494493642758	0.7291557602269156	0.740970618060971	0.7707076552006202	0.7408488814799592
370	2.74	0.7732532207352869	0.7291582657721438	0.7409735139537132	0.7707109239780591	0.7408517330982196
371	2.742	0.7732569818556742	0.7291607838048755	0.7409764054106913	0.7707141909923733	0.7408545817638208
372	2.7439999999999998	0.7732607330569865	0.7291632951199754	0.7409792925664469	0.7707174560506476	0.7408574275680757
373	2.746	0.7732644934104623	0.7291657999285572	0.7409821755728709	0.7707207194677256	0.7408602706048808
374	2.748	0.7732682438745876	0.7291682984530468	0.740985054560509	0.7707239810466957	0.7408631109703603
375	2.75	0.7732720038346022	0.7291707908903444	0.7409879296612039	0.7707272410913024	0.7408659487412073
376	2.752	0.7732757539135839	0.7291732774491282	0.7409908010077786	0.7707304994083637	0.7408687840133672
377	2.754	0.7732794944354714	0.729175758313003	0.7409936687124283	0.770733756305232	0.740871616868757
378	2.7560000000000002	0.7732832444687227	0.7291782527986892	0.7409965329054296	0.7707370115777498	0.7408744926538613
379	2.758	0.7732869849463793	0.7291807601389744	0.7409993936964225	0.7707402655298866	0.740877364694023
380	2.76	0.7732907352428146	0.7291832611076476	0.7410022511970289	0.7707435179542128	0.7408802331065294
381	2.7619999999999996	0.7732944759750268	0.7291857559135191	0.7410051055205147	0.7707467691515331	0.7408830980103989
382	2.7640000000000002	0.7732982074656558	0.7291882447587061	0.7410079567655534	0.7707500189113561	0.7408859595260553
383	2.766	0.7733019487546412	0.7291907278385465	0.7410108050331592	0.770753267531526	0.74088881775909
384	2.768	0.7733056807747027	0.7291932053421268	0.7410136504263385	0.7707564998806585	0.7408916728172115
385	2.77	0.7733094038342935	0.729195677452183	0.7410164930284464	0.7707597465789573	0.7408945248099017
386	2.772	0.7733131372882011	0.7291981443456119	0.7410193329418648	0.7707629770692253	0.7408973738267737
387	2.774	0.7733168617300491	0.729200606193358	0.7410221702492541	0.7707662219659545	0.7409002199762704
388	2.776	0.7733205774552881	0.7292031010866817	0.7410250050361409	0.7707694507101293	0.7409030633523956
389	2.778	0.7733243035048223	0.7292055900209737	0.7410278373905517	0.7707726787529082	0.7409059040351873
390	2.7800000000000002	0.7733280207850413	0.7292080731824779	0.7410306673867473	0.7707759063680041	0.7409087421238274
391	2.782	0.7733317295834369	0.729210550769565	0.74103349510213	0.7707791333187195	0.7409115776978745
392	2.784	0.7733354492437631	0.7292130229558698	0.7410363206168684	0.7707823598775533	0.7409144108398584
393	2.786	0.7733391603487432	0.7292154899275676	0.7410391439922279	0.7707855858066356	0.740917241634907
394	2.7880000000000003	0.7733428631743486	0.7292179518464972	0.7410419653092253	0.7707888113773295	0.7409200701544763
395	2.79	0.7733465767426434	0.7292204088874241	0.741044784635343	0.7707920214326376	0.7409228964732544
396	2.792	0.7733502819553124	0.7292228612056721	0.7410476020249686	0.7707952465679907	0.7409257206687894
397	2.794	0.77335397908178	0.7292253089561458	0.7410504175524684	0.7707984562022302	0.7409285428052022
398	2.7960000000000003	0.7733576874482474	0.7292277714094211	0.7410532312734048	0.7708016657615724	0.7409313629500891
399	2.798	0.7733613876342071	0.7292302477675183	0.7410560432470945	0.77080487549919	0.7409341811741368
400	2.8	0.7733650798987605	0.7292327187742413	0.7410588535362139	0.7708080851585211	0.7409369975294344
401	2.8019999999999996	0.7733687645016019	0.7292351845959115	0.7410616621905042	0.7708112949928495	0.7409398120881308
402	2.8040000000000003	0.7733724604490516	0.7292376454116325	0.7410644692636525	0.7708144898276916	0.7409426249091247
403	2.806	0.7733761486140501	0.729240101376402	0.7410672748128893	0.770817700241565	0.7409454360385015
404	2.808	0.773379829251736	0.7292425526583695	0.7410700788826889	0.7708208956369522	0.7409482455426029
405	2.81	0.7733835216745699	0.7292449994064594	0.7410728815216439	0.7708240914242472	0.7409510534747108
406	2.812	0.773387206435009	0.7292474417693859	0.741075682782057	0.7708272878413193	0.7409538598754792
407	2.814	0.7733908837797503	0.7292498798908358	0.7410784827036381	0.7708304846168039	0.7409566648059942
408	2.816	0.773394553956491	0.7292523139099372	0.7410812813303682	0.7708336819896688	0.7409594683144565
409	2.818	0.7733982172001506	0.7292547439657011	0.7410840787100943	0.7708368647715828	0.7409622704366023
410	2.8200000000000003	0.7734018924795681	0.7292571701789452	0.7410868748782113	0.77084006352767	0.7409650712287654
411	2.822	0.7734055606586946	0.7292596118056613	0.7410896698745317	0.7708432476474587	0.7409678707345464
412	2.824	0.7734092219702294	0.7292620680198998	0.741092463742866	0.7708464325288134	0.7409706689852356
413	2.8259999999999996	0.7734128956959172	0.7292645195386376	0.7410952565147086	0.7708496183974841	0.7409734660328624
414	2.8280000000000003	0.7734165623767572	0.7292669665157354	0.7410980482260978	0.7708527900523562	0.7409762619168685
415	2.83	0.7734202222346191	0.7292694091001621	0.7411008389171934	0.7708559780461893	0.7409790566699141
416	2.832	0.7734238754931868	0.7292718474404465	0.74110362861596	0.7708591517565526	0.740981827501445
417	2.834	0.7734275223778988	0.729274281666612	0.7411064173550206	0.7708623265697434	0.7409845755784064
418	2.836	0.7734311818346787	0.729276711922652	0.7411092051712322	0.7708655027003242	0.7409873240917095
419	2.838	0.7734348347053138	0.7292791383341259	0.7411119920893647	0.7708686649363585	0.7409900730271393
420	2.84	0.7734384812148108	0.7292815610271501	0.7411147781389507	0.7708718286513937	0.7409928223762536
421	2.8419999999999996	0.7734421215626252	0.7292839801235538	0.7411175633538596	0.7708749940476594	0.7409955721200034
422	2.8440000000000003	0.7734457559553424	0.7292863957413243	0.7411203477559698	0.770878160819321	0.740998322245541
423	2.846	0.7734494036492225	0.7292888079990245	0.7411231313720195	0.770881329172005	0.7410010727457466
424	2.848	0.7734530451425913	0.7292912169976948	0.7411259142331723	0.770884483885133	0.7410038236083372
425	2.85	0.7734566806433073	0.7292936228532949	0.7411286963586916	0.7708876403238917	0.7410065748105494
426	2.852	0.7734603103477573	0.7292960256642711	0.7411314777727855	0.7708907986824255	0.741009326352132
427	2.854	0.7734639344414598	0.7292984255305133	0.741134258504172	0.7708939437290505	0.7410120782219589
428	2.856	0.773467553117444	0.7293008416739857	0.741137038575232	0.7708970908182119	0.7410148303983857
429	2.858	0.7734711852902887	0.7293032732359004	0.7411398179967348	0.7709002401336649	0.7410175828822447
430	2.8600000000000003	0.7734748117760437	0.7293057009150337	0.7411425968008547	0.7709033913517056	0.741020335663457
431	2.862	0.7734784327610784	0.7293081248340818	0.7411453750078321	0.770906544660677	0.7410230887267863
432	2.864	0.7734820484212219	0.7293105451163919	0.7411481526263635	0.7709096848232837	0.7410258420630758
433	2.8659999999999997	0.7734856589356264	0.7293129618857104	0.7411509296866203	0.7709128271885443	0.7410285956687721
434	2.8680000000000003	0.7734892835340179	0.7293153752480901	0.7411537062069053	0.770915971934964	0.7410313495350433
435	2.87	0.7734929026890582	0.72931778532434	0.7411564821994356	0.7709191038157327	0.741034103642463
436	2.872	0.7734965165882892	0.7293201922175969	0.7411592348618519	0.7709222381706666	0.7410368579940096
437	2.874	0.7735001253949292	0.7293225960322869	0.7411619653415782	0.7709253751766012	0.7410396125816787
438	2.876	0.7735037292805149	0.729324996873858	0.741164696808424	0.7709284995706485	0.7410423673922435
439	2.878	0.7735073284063019	0.7293273948306642	0.7411674292191479	0.770931626684304	0.7410451224184857
440	2.88	0.773510922923829	0.7293297900063958	0.7411701625536855	0.7709347566791264	0.7410478776587324
441	2.8819999999999997	0.7735145129932604	0.7293321824922268	0.7411728967817506	0.7709378742919125	0.7410506102782435
442	2.884	0.7735181174973866	0.7293345723672269	0.7411756318685647	0.7709409948466236	0.7410533213850414
443	2.886	0.7735217172215118	0.7293369597261052	0.7411783677860659	0.770944118497529	0.7410560341456935
444	2.888	0.773525312322267	0.7293393446467542	0.7411811045124146	0.7709472299743765	0.7410587485059803
445	2.8899999999999997	0.7735289029513002	0.7293417272091844	0.7411838420210939	0.7709503445943089	0.7410614644079725
446	2.892	0.7735324892551363	0.7293441074952276	0.7411865802755768	0.7709534625050007	0.741064181801218
447	2.894	0.773536071371066	0.7293464855703962	0.7411893192622923	0.7709565684298215	0.7410669006422235
448	2.896	0.7735396494454728	0.7293488615162875	0.7411920589572347	0.7709596776797442	0.7410696208835261
449	2.8979999999999997	0.7735432236017661	0.7293512353981118	0.7411947993317007	0.7709627904001223	0.741072342468335
450	2.9	0.7735467939729783	0.7293536072836129	0.7411975403635034	0.7709658913083737	0.7410750653634885
451	2.902	0.7735503797442282	0.7293559772427582	0.7412002820364874	0.7709689957061898	0.7410777895260279
452	2.904	0.7735539613496136	0.7293583453341053	0.7412030243296319	0.7709721037298862	0.7410805149144042
453	2.9059999999999997	0.7735575389256322	0.7293607116189633	0.7412057672117265	0.7709752000918458	0.7410832414775457
454	2.908	0.7735611125998761	0.729363076161077	0.7412085106743422	0.7709783000924152	0.7410859691878222
455	2.91	0.7735646825093488	0.7293654390084634	0.7412112094361223	0.7709814038630236	0.7410886980076263
456	2.912	0.7735682487683864	0.7293678002257986	0.7412139102193742	0.7709844961113282	0.7410914278950971
457	2.9139999999999997	0.7735718115012458	0.7293701598665225	0.741216612957917	0.7709875921331041	0.7410941135371845
458	2.916	0.7735753708234533	0.7293725179732058	0.7412193175930435	0.7709906920553595	0.7410968016679595
459	2.918	0.7735789268468992	0.7293748746052566	0.7412220240625766	0.770993780588707	0.741099492205832
460	2.92	0.773582479679654	0.7293772298064236	0.7412247323008911	0.7709968730173166	0.7411021850664017
461	2.9219999999999997	0.773586029421815	0.7293795836236918	0.7412274422500913	0.7709999542954572	0.7411048801736122
462	2.924	0.7735895761837912	0.729381936106952	0.7412301538594814	0.7710030399574311	0.7411075774592064
463	2.926	0.7735931200541978	0.7293842872953409	0.7412328670746338	0.7710061146907728	0.7411102768517672
464	2.928	0.7735966611369188	0.7293866372313862	0.7412355818374208	0.7710091937717947	0.7411129782767347
465	2.9299999999999997	0.7736001995142581	0.7293889859606644	0.741238298097195	0.7710122773086799	0.7411156816675684
466	2.932	0.7736037352839961	0.7293913335181426	0.741241015810274	0.7710153499902478	0.7411183869652158
467	2.934	0.7736072685225323	0.7293936799423117	0.7412437349290135	0.7710184270903466	0.741121094107164
468	2.936	0.7736107993174315	0.7293960252748473	0.7412464325766981	0.7710214935425049	0.7411238030274636
469	2.938	0.7736143277487297	0.7293983695469408	0.7412491098452902	0.7710245648645501	0.7411264683897654
470	2.94	0.7736178538939906	0.7294007127934334	0.7412517898454702	0.771027625728082	0.7411291369056052
471	2.942	0.7736213778280838	0.7294030550524688	0.7412544724876864	0.771030691394	0.741131808471597
472	2.944	0.7736248996235757	0.7294053963518234	0.7412571576798364	0.7710337619555813	0.7411344829877451
473	2.9459999999999997	0.7736284193505024	0.7294077367230352	0.7412598453384149	0.7710368220872262	0.7411371603464483
474	2.9480000000000004	0.7736319370767549	0.7294100762010529	0.7412625353879567	0.7710398870488374	0.7411398404654004
475	2.95	0.7736354528678479	0.7294124148105621	0.7412652277500775	0.7710429417604551	0.7411425232541093
476	2.952	0.7736389667872986	0.7294147525801125	0.7412679223434759	0.7710460017268603	0.7411452086250505
477	2.9539999999999997	0.7736424788963916	0.7294170895417611	0.7412706190950935	0.7710490516070343	0.7411478964826839
478	2.956	0.7736459892545527	0.7294194257173978	0.7412733179395687	0.7710521066496718	0.7411505867563708
479	2.958	0.7736494979191089	0.729421761132867	0.7412760188082907	0.7710551517711445	0.7411532565391787
480	2.96	0.7736530049456586	0.7294240958176108	0.7412786763670851	0.7710582024653932	0.7411559068801896
481	2.9619999999999997	0.7736565103878268	0.7294264297909885	0.741281337298237	0.7710612433773879	0.7411585608617071
482	2.964	0.7736600142976308	0.7294287630763976	0.7412840014965816	0.7710642897458585	0.7411612183644722
483	2.966	0.7736635167252324	0.7294310957009125	0.7412866688550077	0.7710673264738909	0.7411638792784407
484	2.968	0.773667017719299	0.7294334276816041	0.7412893392699156	0.7710703690462829	0.7411665434917807
485	2.9699999999999998	0.7736705173267522	0.7294357590396545	0.7412920126302225	0.7710734021099191	0.7411692108963257
486	2.972	0.7736740155931264	0.7294380897999977	0.7412946888502459	0.7710764408873312	0.741171881376572
487	2.974	0.7736775125623115	0.7294404199776316	0.7412973678362336	0.7710794702731693	0.7411745548425694
488	2.976	0.77368100827691	0.7294427495917364	0.7413000494975062	0.771082505744073	0.7411772083687107
489	2.978	0.7736845027779765	0.7294450786653066	0.7413027109211201	0.7710855319318036	0.7411798429860108
490	2.98	0.7736879961053712	0.7294474072160633	0.7413053531478138	0.7710885640623746	0.7411824817593025
491	2.982	0.773691488297496	0.7294497352520297	0.7413079992549056	0.7710915870228674	0.7411851245524264
492	2.984	0.7736949793916448	0.7294520627991994	0.7413106491151804	0.7710946162790734	0.7411877712389936
493	2.9859999999999998	0.7736984694237379	0.7294543898735963	0.7413133026055947	0.7710976364558482	0.7411904216913614
494	2.9880000000000004	0.7737019584286696	0.7294567164816046	0.7413159595962588	0.7711006627688802	0.7411930757860732
495	2.99	0.7737054273789342	0.7294590426476297	0.7413186199833002	0.7711036801026157	0.7411957333982302
496	2.992	0.7737088959931817	0.7294613683861619	0.7413212836553724	0.7711067039201173	0.7411983944126086
497	2.9939999999999998	0.7737123642823523	0.7294636937066195	0.7413239505047795	0.7711097188364896	0.7412010134449296
498	2.996	0.7737158322616854	0.7294660186227855	0.7413265976076044	0.7711127251435462	0.7412036371496653
499	2.998	0.7737192999322505	0.7294683431524334	0.741329225977515	0.7711157380415637	0.7412062653736353
500	3.0	0.7737227673132584	0.7294706673036391	0.7413318586821027	0.7711187424036668	0.7412088979631957
501	3.002	0.7737262344051138	0.7294729910888849	0.74133449557926	0.7711217536712109	0.7412115347753152
502	3.004	0.7737297012263841	0.7294752765989232	0.7413371365315384	0.7711247564490625	0.7412141756769588
503	3.006	0.7737331677814341	0.72947756301433	0.74133978140051	0.7711277510155462	0.7412168205340552
504	3.008	0.773736634078916	0.7294798502963078	0.7413424300578608	0.7711307525615385	0.74121946921693
505	3.01	0.7737400813812974	0.7294821384255632	0.7413450823847876	0.771133761108881	0.7412220763165343
506	3.012	0.7737435290572879	0.7294844273743197	0.7413477154412356	0.7711367612557092	0.741224688474359
507	3.0140000000000002	0.7737469770947158	0.7294867171111139	0.7413503302361435	0.7711397532774252	0.7412273055299703
508	3.016	0.7737504254816546	0.7294890076101872	0.7413529498052855	0.771142752362077	0.7412299273228014
509	3.018	0.7737538742112288	0.7294912988510693	0.7413555739922335	0.7711457433600245	0.741232553697547
510	3.02	0.7737573232631173	0.7294935908094409	0.7413582026509931	0.7711487417015424	0.7412351845039944
511	3.022	0.7737607726358412	0.7294958834526633	0.7413608356349599	0.7711517319771328	0.741237819585971
512	3.024	0.7737642032532716	0.7294981767674009	0.7413634728023377	0.7711547144548747	0.7412404135360555
513	3.026	0.7737676347913095	0.7295004516107355	0.7413660911962257	0.771157674221605	0.7412430129808485
514	3.028	0.7737678528243681	0.7294983011407408	0.7413639550966684	0.7711575541994156	0.7412408793838383
515	3.03	0.7737353051970164	0.729450363207512	0.741313179013914	0.771125375862232	0.7411900887059311
516	3.032	0.7735879587267799	0.7292406042796022	0.7410921333299303	0.7709799620517913	0.7409690369446131
517	3.0340000000000003	0.7731934834852089	0.7286816100179039	0.7405073420978139	0.7705900527854213	0.7403842688940157
518	3.036	0.7723842820200756	0.7275471904980668	0.7393291196434102	0.7697966428561158	0.7392061269093526
519	3.0380000000000003	0.7709983320169906	0.7256124498096181	0.7373334222724983	0.7684381660743304	0.7372105705423861
520	3.04	0.7689027554171455	0.7226815673989255	0.734329839492359	0.7663608091065555	0.7342070422007696
521	3.0420000000000003	0.7660064424938666	0.7185900187672996	0.7301617700433978	0.7634600211283264	0.7300388574008134
522	3.044	0.7622635169566487	0.7132601947533739	0.7247578194857902	0.7596837821435818	0.7246349276304143
523	3.0460000000000003	0.7576528256320489	0.7066861519931404	0.7181171461798772	0.7550221981596963	0.7179944368627456
524	3.048	0.7521978495518311	0.6988996543381185	0.7102843596531729	0.7494863214065577	0.710161831708432
525	3.0500000000000003	0.7459595927883459	0.6899656080513401	0.7013190541442686	0.7431346837494757	0.7011967151298133
526	3.052	0.7390040788217453	0.6800008494732668	0.6913317812756989	0.7360448273990194	0.6912097539410405
527	3.0540000000000003	0.7314114471767703	0.6691220553542219	0.6804495395486789	0.7282952698268464	0.6803279064186425
528	3.056	0.7232752748313978	0.6574531519537274	0.6687847849301425	0.7199850401013184	0.6686635429781609
529	3.0580000000000003	0.7146770613295113	0.6451318259609342	0.6564636943426883	0.7112021959497599	0.65634296631308
530	3.06	0.7057011852373611	0.6322737421943637	0.6436128290905285	0.7020356270767965	0.6434926562649363
531	3.0620000000000003	0.6964293256428775	0.6189943745967634	0.6303360258248905	0.6925710541844379	0.630216410996916
532	3.064	0.6869280554066617	0.6054040108499493	0.6167332474500977	0.6828790394609878	0.6166142233525302
533	3.066	0.6772633278865537	0.5915902763397558	0.6029007802466192	0.6730302749700553	0.6027824312689789
534	3.068	0.6674938053678103	0.5776369401985809	0.5889215924635455	0.6630827001212082	0.588803889992188
535	3.07	0.657665735806188	0.5636206595690031	0.5748608247050605	0.6530869007340239	0.5747437628831451
536	3.072	0.647823818675598	0.5496018852089526	0.5607826569468998	0.6430897556911783	0.5606662740563308
537	3.074	0.6380067864864116	0.5356327007869777	0.54674402083769	0.6331273031260459	0.5466283283211079
538	3.076	0.6282441541304464	0.5217616828795226	0.5327938491107789	0.6232318842923619	0.5326788527540621
539	3.0780000000000003	0.6185633149710345	0.5080302404640324	0.5189697492718588	0.613432178426754	0.5188554463657734
540	3.08	0.6089883272970024	0.49447122870514704	0.5053044579404222	0.6037495655780262	0.5051908362936901
541	3.082	0.5995379310808244	0.481110340457416	0.4918283157106936	0.5942025052176583	0.49171537557186784
542	3.084	0.5902266960901408	0.46797187048846284	0.478567204983028	0.5848073108964993	0.4784549806169239
543	3.086	0.5810682509433366	0.4550763391306068	0.4655428566135115	0.5755767039541654	0.4654313459480978
544	3.088	0.5720737978612431	0.44244063847651893	0.4527733997288134	0.5665194366123897	0.4526625894158807
545	3.09	0.5632517359443048	0.4300785208888976	0.4402737355669829	0.5576436456239761	0.44016362759315936
546	3.092	0.5546075943630919	0.4180010358061431	0.42805605282970705	0.5489557574685977	0.42794664972353397
547	3.094	0.5461465969566126	0.4062169291656872	0.4161296443274559	0.540460357808995	0.41602093457836054
548	3.096	0.5378727258008658	0.39473219505610235	0.40450140879386015	0.5321596942352083	0.40439339157982945
549	3.0980000000000003	0.5297887267740001	0.3835516279152054	0.3931776301615677	0.5240555838681357	0.3930703102919418
550	3.1	0.5218960768186114	0.37267923525894664	0.3821632817243511	0.5161491389524347	0.38205666226432344
551	3.102	0.5141946925062899	0.3621179318729846	0.37146207628485206	0.5084406019511708	0.37135616508839275
552	3.104	0.5066844201333047	0.35186964026422385	0.3610766207207162	0.5009294509200998	0.3609714253155206
553	3.106	0.49936463771177897	0.3419354331489668	0.35100854497205974	0.4936140543732132	0.3509040722912543
554	3.108	0.4922341803543216	0.3323156523432962	0.3412586291094529	0.4864924013085177	0.34115488752104184
555	3.11	0.48529139409970323	0.3230100217984062	0.33182691263584596	0.47956237095300536	0.3317239116081723
556	3.112	0.47853421239277694	0.31401773418854395	0.32271277981279234	0.47282151185289334	0.32261052744271645
557	3.114	0.4719601101569797	0.3053375309214684	0.31391503321239345	0.46626705888262643	0.31381354050686755
558	3.116	0.4655659849577637	0.2969677491132238	0.30543196029389563	0.4598959886440861	0.30533123643413207
559	3.1180000000000003	0.459348869993326	0.2889058944814382	0.29726137055399277	0.4537050655438539	0.29716142723728045
560	3.12	0.453305689475838	0.28114878254818904	0.28939984818161313	0.44769079394191236	0.28930069909628303
561	3.122	0.4474332245865339	0.2736934403643352	0.2818436232495003	0.4418493696893865	0.28174527932989946
562	3.124	0.4417281333369567	0.26653670587348577	0.2745890002571566	0.43617713576496364	0.2744914697944902
563	3.126	0.4361869810854647	0.259675175523189	0.2676320064353785	0.4306704074703489	0.2675352994775344
564	3.128	0.4308062511364219	0.25310520080890714	0.2609683646640643	0.4253254599615429	0.26087248835385873
565	3.13	0.4255823833175505	0.2468228716278354	0.2545934808942978	0.42013853409390284	0.25449843932955507
566	3.1319999999999997	0.4205117791994979	0.240824026826158	0.24850245453850947	0.41510585706571945	0.2484082578000696
567	3.134	0.4155908260345705	0.23510424720021217	0.24269009528501095	0.410223653469482	0.2425967477936446
568	3.136	0.4108158306560653	0.22965885258776467	0.2371509213483426	0.40548815882879263	0.2370584309066775
569	3.138	0.40618304400910404	0.22448288387521248	0.23187919386235084	0.4008956328560713	0.23178756240054899
570	3.14	0.4016888737895088	0.21957111598935866	0.2268689094746359	0.39644236159280033	0.2267781351843149
571	3.142	0.3973297792124729	0.2149180037978159	0.22211382948518876	0.3921246746488428	0.22202390930017818
572	3.144	0.3931022562148202	0.21051777657998838	0.21760747596352042	0.38793894373443033	0.21751841431305574
573	3.146	0.38900284756201564	0.20636436133149777	0.21334314232618218	0.38388151337179305	0.21325494399998812
574	3.148	0.3850281393975742	0.202451199900729	0.2093139116769916	0.37994881382389545	0.20922658166319172
575	3.15	0.38117476935159805	0.19877005284494306	0.2055127093414189	0.3761373861512139	0.20542625268570114
576	3.1519999999999997	0.3774394304225771	0.1953133154084617	0.20193228521941636	0.37244384573488776	0.20184668404763437
577	3.154	0.37381887116305634	0.19207368698798194	0.19856528723057537	0.3688648737330472	0.19848052460298873
578	3.156	0.37030990321763996	0.1890437267442249	0.19540419736235934	0.3653972210171415	0.19532030160789587
579	3.158	0.3669093955188928	0.18621593437150827	0.19244147210998716	0.3620377059008048	0.19235840300057216
580	3.16	0.363614283720082	0.1835826382699846	0.18966899828924708	0.3587832148871586	0.1895867384263241
581	3.162	0.3604215699316907	0.18113613405042547	0.1870778241083016	0.35563070344224934	0.18699642382128423
582	3.164	0.35732831674856474	0.17886857154318941	0.18466008239771578	0.3525772013039593	0.1845795219655582
583	3.166	0.35433165468493855	0.17677211188527187	0.18240809582246986	0.3496198054966445	0.18232835509765222
584	3.168	0.3514287800290329	0.1748388882848566	0.18031430257636855	0.3467556826651166	0.180235361328624
585	3.17	0.34861696016689836	0.17306108373658666	0.1783712529717335	0.3439820712423405	0.17829313649877182
586	3.1719999999999997	0.34589352179752586	0.17143089082692597	0.17657167384579867	0.3412962776545495	0.17649433769576445
587	3.174	0.34325586229983385	0.16994060671744649	0.1749083722488845	0.3386956786031289	0.17483181783574253
588	3.176	0.3407014416879308	0.16858266700990537	0.17337434539386457	0.33617771873947466	0.17329852792691752
589	3.178	0.33822778433848727	0.16734960390498854	0.17196272994657127	0.3337399099038237	0.1718876504538274
590	3.18	0.33583248067032445	0.1662340997705674	0.17066688756881224	0.3313798290194163	0.1705925461329198
591	3.182	0.3335131830734184	0.16522909567989355	0.16948032947093125	0.3290951203733647	0.1694067252309906
592	3.184	0.3312676038949977	0.16432765034346797	0.16839684805035374	0.3268834904745245	0.16832395642904355
593	3.186	0.3290935210534469	0.16352308828080878	0.16741039319724438	0.324742708950946	0.16733823514543172
594	3.188	0.32698877015219474	0.16280897166902225	0.1665152044269671	0.3226706110524188	0.16644375365210942
595	3.19	0.32495124457594804	0.16217913078430332	0.16570570972885898	0.3206650864483028	0.16563494027645093
596	3.1919999999999997	0.32297889917045103	0.16162759817045194	0.1649766102891443	0.3187240894886366	0.1649065186363647
597	3.194	0.321069738809619	0.16114875371081752	0.164322803829579	0.3168456295281801	0.16425336325703374
598	3.1959999999999997	0.3192218092073951	0.16073719946385623	0.16373944586914765	0.3150277736986018	0.16367065215379642
599	3.198	0.3174332220936186	0.16038782822177927	0.16322191882989134	0.3132686449607742	0.16315376670358744
600	3.2	0.31570214918778927	0.160095814322557	0.1627658919258623	0.3115664218056953	0.16269835346112393
601	3.202	0.3140268183443629	0.15985658463941738	0.1623671991600376	0.3099193318831598	0.16230026905527645
602	3.204	0.31240550985122734	0.15966586798962293	0.16202190165943142	0.30832565797837075	0.1619555740566401
603	3.206	0.31083655094826856	0.15951964699376092	0.1617263254587746	0.30678373311663976	0.1616605940145906
604	3.208	0.309318318019055	0.159414168559943	0.1614770075643546	0.3052919374785123	0.1614118655031768
605	3.21	0.3078492369039322	0.15934591672601187	0.1612706890375514	0.3038486998335895	0.16120608392449876
606	3.2119999999999997	0.3064277774798175	0.15931164218845645	0.16110426304278555	0.30245249895653453	0.16104018884727717
607	3.214	0.30505245414087206	0.15930831595034914	0.1609748379430671	0.3011018544639705	0.16091131072937748
608	3.2159999999999997	0.30372182619991317	0.15933316033167857	0.16087972949059107	0.29979533000490066	0.1608167422093085
609	3.218	0.30243449638437336	0.15938356425110808	0.16081640989691764	0.29853153629232115	0.16075395486240943
610	3.22	0.3011891057042348	0.1594571539317942	0.16078254721159502	0.29730912359331285	0.16072059371191524
611	3.222	0.29998433782101835	0.15955176631675677	0.1607758859346013	0.2961267834156662	0.16071447191996477
612	3.224	0.29881891767176527	0.15966538510939576	0.1607944255593033	0.2949832471560908	0.1607334967921849
613	3.226	0.2976916044291167	0.15979617358110598	0.16083620834372547	0.29387728476719016	0.1607758025257087
614	3.228	0.2966011979538844	0.1599424693161925	0.1608994993350373	0.2928077005351548	0.16083956203554975
615	3.23	0.29554653363081523	0.1601027590513039	0.16098262045892778	0.29177334095489427	0.16092314397010382
616	3.2319999999999998	0.2945264794106321	0.16027567410619917	0.16108403917955705	0.29077308280360276	0.16102501573797065
617	3.234	0.29353994032096087	0.1604599282810386	0.16120231808873456	0.28980584119885233	0.16114373989290043
618	3.2359999999999998	0.2925858535016709	0.16065439163596795	0.1613361353613705	0.2888705608076578	0.1612779945969066
619	3.238	0.2916631909778479	0.160858065931363	0.1614842802063718	0.2879662223866465	0.16142656907555641
620	3.24	0.290770952748185	0.16107002325891648	0.16164560397524705	0.2870918356068576	0.16158831469873994
621	3.242	0.2899081697613809	0.16128942349815698	0.16181904094431332	0.2862464426060556	0.16176216577105781
622	3.244	0.2890739046993281	0.16151551080611112	0.16200362840514745	0.2854291139159067	0.16194715964062242
623	3.246	0.288267249093751	0.16174762996629752	0.1621984576532375	0.284638949022679	0.162142342387304
624	3.248	0.2874873204878021	0.16198518485251276	0.16240264977494845	0.283875075443309	0.16234692719860835
625	3.25	0.286733263471318	0.16222761831883822	0.1626154680152653	0.2831366492980104	0.162560108155994
626	3.252	0.2860042525300797	0.16247446702026372	0.16283615451054936	0.282422849847235	0.1627811731133134
627	3.254	0.28529948358504614	0.1627252828020349	0.16306406639036186	0.2817328877839096	0.16300943364865572
628	3.256	0.28461817888201124	0.1629796892437314	0.1632985822372411	0.2810659906516123	0.16324429162693477
629	3.258	0.28395958807970684	0.16323734107499724	0.16353910100621294	0.2804214173352892	0.16348514571630637
630	3.26	0.28332297786545946	0.1634979234701335	0.16378508624205035	0.27979844499929396	0.16373148277121605
631	3.262	0.2827076446319281	0.16376115072499617	0.16403604189637108	0.2791963745052301	0.16398278326398888
632	3.264	0.2821129003042569	0.16402676530680146	0.1642915110029461	0.27861453112710854	0.16423859035454005
633	3.266	0.2815380831100705	0.16429455636750143	0.16455105119950317	0.2780522592753616	0.1644984393520609
634	3.268	0.280982549232275	0.16456430085056475	0.16481425782305917	0.27750892483183964	0.16476197135639306
635	3.27	0.2804456759246003	0.1648358021330279	0.16508076154245946	0.2769839144563807	0.16502874867725104
636	3.272	0.2799268627583554	0.1651089076477195	0.16535018269208912	0.2764766319473626	0.1652984613575421
637	3.274	0.2794255214369755	0.16538345134039328	0.16562222213533145	0.2759865021263163	0.1655707639463278
638	3.276	0.27894109050740157	0.16565927195951102	0.1658965449029307	0.27551296567715283	0.16584536797334612
639	3.278	0.2784730193572573	0.16593623299516505	0.16617287264673247	0.27505548310133004	0.1661219487700674
640	3.28	0.2780207773090045	0.16621420208761817	0.1664509133241693	0.2746135326157698	0.16640023796731032
641	3.282	0.27758385110978323	0.16649305153244262	0.16673042972929364	0.27418660650984833	0.1666799984444956
642	3.2840000000000003	0.277161744297077	0.16677267661672196	0.16701114717036747	0.2737742152344309	0.1669609780270568
643	3.286	0.2767539729442998	0.16705293813467056	0.16729286766601986	0.2733758837980297	0.1672429560127266
644	3.2880000000000003	0.2763600708598892	0.16733373936997922	0.1675753776600843	0.27299115275603764	0.167525695729686
645	3.29	0.27597958900595937	0.16761496765617195	0.1678584474006689	0.2726195792468148	0.16780901354327818
646	3.2920000000000003	0.27561208741952886	0.16789651433646013	0.1681418999303707	0.27226072889921943	0.16809270976600194
647	3.294	0.27525714055681244	0.16817827400020732	0.16842554202774365	0.2719141876143088	0.16837656805185774
648	3.2960000000000003	0.27491434250725344	0.1684601450039938	0.16870920887129123	0.27157955184942273	0.16866044725337367
649	3.298	0.2745832930838535	0.1687420099204363	0.168992741420185	0.27125642980332587	0.1689441884000267
650	3.3000000000000003	0.2742636109015486	0.16902379310208918	0.1692759854703986	0.2709444439864068	0.16922763735565916
651	3.302	0.27395491951713347	0.16930538345123833	0.1695587694307404	0.2706432278177842	0.1695106225868832
652	3.3040000000000003	0.273656862385604	0.16958667351238638	0.16984097259777176	0.2703524282300364	0.16979302346198177
653	3.306	0.27336909087918815	0.1698675781577091	0.1701224557826118	0.2700717007111132	0.17007470085360205
654	3.3080000000000003	0.27309126779498555	0.170147996245341	0.17040308398235426	0.26980071506655406	0.17035551981821895
655	3.31	0.272823063199625	0.1704278111443791	0.17068274943976708	0.26953915039926857	0.17063537266400558
656	3.3120000000000003	0.27256416364072145	0.1707069476572614	0.17096134793032064	0.2692866948441464	0.17091413277927914
657	3.314	0.2723142621882895	0.17098531424683217	0.1712387562037971	0.269043048277227	0.17119172260400942
658	3.3160000000000003	0.27207306384931085	0.1712628035720192	0.17151487749317623	0.2688079188967883	0.17146799939233537
659	3.318	0.2718402795210728	0.17153933061567014	0.17178959538408622	0.26858102596301636	0.17174289318402183
660	3.3200000000000003	0.2716156333549868	0.17181483195269026	0.1720628429181747	0.26836209494535845	0.17201631348468072
661	3.322	0.271398856648758	0.17208918950208146	0.1723345096927434	0.2681508648283889	0.17228814993895855
662	3.324	0.27118968953620015	0.17236230817957696	0.1726045570066015	0.2679470786174151	0.1725583414648284
663	3.326	0.27098787875986147	0.17263413363231225	0.17287287972243484	0.26775049078030766	0.1728268286054596
664	3.3280000000000003	0.2707931831549364	0.17290455655417272	0.1731393985923132	0.2675608608043953	0.1730935089524215
665	3.33	0.27060536755224973	0.17317352826919422	0.17340405940893874	0.26737795908482026	0.17335832835545872
666	3.332	0.2704242007431786	0.17344094465053073	0.17366681011931562	0.26720156052478305	0.17362118954423145
667	3.334	0.27024946475434114	0.17370674259474614	0.173927554737447	0.267031448913091	0.17388206616027385
668	3.336	0.27008094684775663	0.173970861699262	0.1741862460636324	0.26686741664719843	0.1741409098762256
669	3.338	0.26991843942573696	0.17423322410478798	0.1744428608881377	0.26670925840873433	0.1743976515040675
670	3.34	0.269761741628939	0.17449375482060575	0.17469733149980757	0.2665567801037132	0.17465224695175627
671	3.342	0.26961066299519343	0.17475238099844376	0.17494961484989624	0.2664097895043521	0.17490465357275795
672	3.344	0.2694650136511026	0.17500908922495145	0.1751996696781422	0.26626810521051814	0.17515485219176374
673	3.346	0.2693246136926876	0.1752637906749874	0.1754474785195297	0.2661315517438885	0.17540275691086335
674	3.3480000000000003	0.2691892891545926	0.17551643767725184	0.17569297921928817	0.2659999533904278	0.1756483748271804
675	3.35	0.2690588698640322	0.17576698349121378	0.17593615692265	0.2658731461817435	0.1758916679043392
676	3.352	0.2689331912271485	0.17601538322472104	0.17617697444209154	0.2657509700366887	0.1761325993529452
677	3.354	0.26881209592071714	0.17626157465249778	0.17641541900617086	0.2656332686341044	0.17637115566280767
678	3.356	0.2686954280299725	0.17650553519438492	0.17665147750778917	0.26551989074534493	0.17660730169354819
679	3.358	0.26858304049634685	0.17674722421029831	0.17688511520415295	0.2654106931369042	0.1768410259072408
680	3.36	0.2684747911229436	0.17698660271297945	0.17711629849147156	0.2653055342374005	0.1770723171442185
681	3.362	0.268370540464018	0.17722363235672198	0.1773450169330158	0.26520427714166495	0.17730116461067078
682	3.364	0.26827015552000605	0.1774583142947494	0.17757128363114158	0.2651067924201263	0.17752751258851346
683	3.366	0.26817350390237754	0.17769061203275097	0.17779508843890776	0.26501295037870704	0.1777513977425927
684	3.3680000000000003	0.26808046130744356	0.17792048964076157	0.17801642154202718	0.2649226285874102	0.17797281025760073
685	3.37	0.26799090564123246	0.17814793180368424	0.17823527344796677	0.26483570863367806	0.17819174064001472
686	3.372	0.2679047188394133	0.17837294251337346	0.17845163498087768	0.2647520744879434	0.17840817970754586
687	3.374	0.2678217885198584	0.17859548770504857	0.17866552007990835	0.26467161541986917	0.17862214140665875
688	3.376	0.26774200417317023	0.17881555323556858	0.1788769190249951	0.26459422582479974	0.1788336160215683
689	3.378	0.26766525888137477	0.17903314454636274	0.17908582317448452	0.26451979756069666	0.17904259490962757
690	3.38	0.2675914511062913	0.17924824809560708	0.17929224623542697	0.2644482320266481	0.17924909178463466
691	3.3819999999999997	0.2675204788893463	0.17946086959029334	0.1794962242852549	0.2643794323661681	0.1794531427440054
692	3.384	0.26745224926538064	0.17967099574545317	0.17969772451373991	0.2643133033990695	0.17965471496761423
693	3.386	0.2673866666391816	0.17987863220047348	0.17989678251402574	0.2642497560526734	0.17985384405724125
694	3.388	0.26732364235723527	0.18008378504194233	0.1800933882044013	0.2641886996776774	0.18005051992938179
695	3.39	0.26726309064093023	0.18028644071995986	0.18028755389907095	0.26413005111493637	0.18024475490421
696	3.392	0.26720492477460217	0.18048662405461255	0.1804793143282827	0.2640737254095602	0.18043658372572077
697	3.394	0.2671490646346748	0.18068434056346444	0.1806686806411177	0.2640196448959977	0.18062601754845245
698	3.396	0.2670954327558401	0.18087959495111203	0.18085566324396907	0.26396773295584264	0.18081306678394338
699	3.398	0.2670439504001843	0.18107239239999723	0.1810402497594942	0.26391791399426145	0.18099771905198772
700	3.4	0.26699454522335025	0.1812627564114836	0.1812224962982039	0.2638701178820265	0.18118003048411185
701	3.4019999999999997	0.2669471453420191	0.18145069091160582	0.18140241149158595	0.2638242737981816	0.18136000971618457
702	3.404	0.26690168501936606	0.18163623762345427	0.18158002650790586	0.26378031322201184	0.18153766547826727
703	3.406	0.2668580949822683	0.1818193801716441	0.18175532623128512	0.2637381729166336	0.18171302828731953
704	3.408	0.2668163120408668	0.1820001591322281	0.1819283641234808	0.26369778867733457	0.18188612841445573
705	3.41	0.2667762731708023	0.1821785764573335	0.1820991238223667	0.26365910144155735	0.18205694948293832
706	3.412	0.26673791928850504	0.18235465252390992	0.18226765718537247	0.263622051053003	0.18222554338147334
707	3.414	0.26670119137278947	0.18252842616177592	0.1824339694955696	0.26358658235404786	0.18239191540770913
708	3.416	0.2666660342435256	0.18269989700199035	0.18259811074797863	0.26355263896512654	0.18255609273695453
709	3.418	0.2666323926234924	0.18286908380861058	0.18276006159368824	0.26352016939247136	0.18271810241910685
710	3.42	0.2666002149222773	0.18303604234026152	0.18291987140019725	0.2634891207894997	0.1828779702399532
711	3.4219999999999997	0.2665694512723074	0.1832007697969527	0.18307754227704204	0.26345944356619255	0.1830356983121988
712	3.424	0.266540049628643	0.18336328259139273	0.1832331219041037	0.263431091267928	0.18319133433473386
713	3.426	0.26651196346480077	0.18352363420794274	0.183386633578379	0.26340401593659013	0.1833448787872446
714	3.428	0.2664851496542226	0.18368181964690897	0.18353809945592106	0.263378174212835	0.18349637778913888
715	3.43	0.26645956079738087	0.18383785319341023	0.18368754172077645	0.26335352264545747	0.18364587557054074
716	3.432	0.2664351548609099	0.1839917862739698	0.18383498145253305	0.2633300176945844	0.1837933700107106
717	3.434	0.2664118930640674	0.18414364982428524	0.18398043903971006	0.263307620274267	0.18393885868112636
718	3.436	0.2663897322106685	0.18429345496099975	0.18412395665046935	0.26328629107024276	0.18408238488832762
719	3.438	0.26636863433288904	0.1844412312411709	0.18426553017981212	0.26326599354169533	0.1842239901526712
720	3.44	0.26634856080152725	0.1845869881319585	0.18440520053716153	0.2632466893694454	0.18436371498885787
721	3.4419999999999997	0.26632947803451323	0.18473077303195823	0.1845429848535918	0.2632283444669392	0.18450153048838103
722	3.444	0.26631135164461756	0.18487259354404803	0.18467892251830428	0.2632109243768359	0.18463749924674122
723	3.4459999999999997	0.26629414462274825	0.1850124952636611	0.184813028809418	0.263194397292022	0.18477163615186948
724	3.448	0.26627782682843615	0.18515050317053078	0.18494531850417445	0.2631787294071637	0.18490395635823023
725	3.45	0.26626236720322405	0.18528662230455395	0.18507582833793457	0.26316389106611887	0.18503451942429278
726	3.452	0.2662477357383772	0.18542091458707002	0.1852045942189084	0.26314985206088287	0.18516331485010826
727	3.454	0.2662339015028536	0.18555336405786224	0.18533160523859132	0.26313658467288203	0.18529037813540258
728	3.456	0.2662208345796518	0.18568401232662274	0.185456896485605	0.2631240621101061	0.18541572078835938
729	3.458	0.2662085098132817	0.18581288051801104	0.18558052434080433	0.26311225394051013	0.18553937639578066
730	3.46	0.26619690096683774	0.18594000786900206	0.18570247526546077	0.26310113823165665	0.18566137781509268
731	3.4619999999999997	0.2661859807889576	0.18606539472050249	0.18582278178244424	0.26309068778514816	0.1857817339934984
732	3.464	0.2661757248277949	0.18618909813287365	0.18594149780184896	0.26308087927062995	0.1859004760406879
733	3.4659999999999997	0.26616610943313035	0.1863111162491442	0.18605860738431157	0.26307168866304853	0.18601763442376212
734	3.468	0.2661571116670807	0.1864314855150299	0.18617414075252434	0.26306309415941204	0.18613321578326963
735	3.47	0.2661487094382713	0.18655022206050953	0.18628814958093703	0.2630550732371491	0.1862472489924687
736	3.472	0.2661408794104484	0.18666736029162145	0.18640061576783182	0.2630476070884399	0.18635976235535034
737	3.474	0.2661336047307428	0.1867829146815768	0.18651161270676525	0.26304067151187466	0.18647076042026584
738	3.476	0.26612686150585135	0.1868969183500026	0.18662109804076235	0.26303425060138597	0.18658029287007866
739	3.478	0.26612063043800804	0.18700938420983063	0.18672914377418742	0.26302832298737877	0.18668836247513892
740	3.48	0.2661148947367072	0.1871203435555204	0.18683575221752133	0.26302287249408485	0.18679499436008293
741	3.4819999999999998	0.2661096343811865	0.18722980816675427	0.18694094728841484	0.26301787895766043	0.1869002132085683
742	3.484	0.2661048337877577	0.18733780760981278	0.18704475325733108	0.26301332590182835	0.18700404251771718
743	3.4859999999999998	0.26610047597751607	0.1874443714297991	0.1871471928446984	0.2630091988895631	0.18710650539163334
744	3.488	0.2660965426850914	0.18754950845022936	0.18724828802608007	0.26300548094123183	0.18720760134925524
745	3.49	0.2660930199662113	0.18765324664229405	0.18734803761402097	0.2630021571328349	0.18730737520342897
746	3.492	0.2660898924814866	0.1877555939392758	0.18744648609949868	0.26299921153060446	0.18740584747013878
747	3.494	0.26608714349288487	0.18785657681923484	0.1875436304982232	0.26299663024731096	0.18750303838096574
748	3.496	0.2660847605918275	0.1879562212082197	0.18763953638847883	0.26299439833048116	0.187598944654732
749	3.498	0.2660827298704265	0.18805457098718326	0.18773417629123607	0.2629925043229342	0.18769360840685034
750	3.5	0.2660810379082544	0.18815161155182147	0.18782759208228375	0.26299093563339737	0.1877870475443024
751	3.502	0.26607967169335217	0.18824736701842174	0.18791977825327455	0.26298967860942585	0.18787927976431756
752	3.504	0.2660786186718488	0.18834187952662565	0.18801079793569983	0.26298872149510666	0.18797029935621928
753	3.506	0.2660778685760434	0.18843517069543608	0.18810064410927807	0.2629880529915006	0.18806014607468616
754	3.508	0.2660774076941346	0.18852722383449289	0.18818930998387945	0.26298766211636265	0.18814885837108244
755	3.51	0.2660772265490693	0.1886180795312381	0.18827685669688166	0.2629875382510142	0.18823642816893305
756	3.512	0.26607731218476116	0.18870777704250072	0.1883632760591024	0.2629876696368017	0.18832287008519008
757	3.514	0.2660776558550967	0.18879629729144676	0.1884486046522279	0.26298804641379414	0.18840819864579583
758	3.516	0.2660782471945835	0.18888369799423055	0.18853285578795453	0.2629886605335257	0.18849245035089027
759	3.518	0.266079076209056	0.18896995880726974	0.18861601952721152	0.2629895012098836	0.18857563767627233
760	3.52	0.26608013510660117	0.18905511741663658	0.1886981315190947	0.2629905594949379	0.18865777306604656
761	3.522	0.26608141444464534	0.18913917171505856	0.1887792034242336	0.2629918267664697	0.18873889100676372
762	3.524	0.2660829051262654	0.189222177027058	0.18885929216047842	0.26299329617308764	0.188818979587118
763	3.526	0.2660846002182134	0.18930411070042658	0.18893836188334778	0.2629949580829837	0.18889807254267194
764	3.528	0.26608649001104856	0.18938500924311463	0.1890164475157184	0.26299680391147856	0.18897618082512332
765	3.53	0.26608857525047586	0.18946489744690667	0.18909356908636443	0.2629988361106289	0.1890533248607768
766	3.532	0.266090867599359	0.18954381756548688	0.18916978782033125	0.2630010638351367	0.18912956587472254
767	3.5340000000000003	0.2660933911059546	0.1896218288554764	0.1892451583438529	0.2630035146099384	0.18920495886354427
768	3.536	0.2660961804247611	0.18969901823303464	0.189319744097832	0.26300621828565207	0.1892795893203687
769	3.5380000000000003	0.2660992652740659	0.18977543331049637	0.18939362933972412	0.26300920856139404	0.18935347304383593
770	3.54	0.26610267432458345	0.1898511337275494	0.18946684398349756	0.26301251448259033	0.1894267320385717
771	3.5420000000000003	0.2661064206905547	0.1899262094309644	0.18953947804109966	0.2630161564718623	0.18949938711272027
772	3.544	0.2661105125253302	0.1900006707767341	0.189611554441323	0.2630201394957696	0.18957146150271997
773	3.5460000000000003	0.2661149464784763	0.1900745111666552	0.18968305614538122	0.26302446167592447	0.18964300700751027
774	3.548	0.26611971062199274	0.1901477719326373	0.1897540010169691	0.2630291146967097	0.18971399474867504
775	3.5500000000000003	0.26612478802672146	0.19022044722511244	0.18982440238073708	0.2630340790153737	0.1897844380793054
776	3.552	0.26613015494443876	0.19029249927149525	0.1898942604062891	0.26303933072417335	0.18985429189271263
777	3.5540000000000003	0.26613578827284956	0.1903639285809656	0.18996352517083803	0.2630448458286089	0.1899235755014792
778	3.556	0.26614165802485457	0.1904347329840046	0.1900321961453886	0.2630505971136606	0.1899922651902304
779	3.5580000000000003	0.26614774301740235	0.190504886977159	0.19010024581425694	0.2630565570545028	0.19006035623708817
780	3.56	0.26615401767843344	0.1905743704174964	0.19016769211663273	0.26306270268540694	0.19012779775896227
781	3.5620000000000003	0.26616045725818455	0.19064316295686612	0.1902344887864901	0.2630690073292594	0.19019459027433525
782	3.5639999999999996	0.2661670426488113	0.19071126373968428	0.19030063644978398	0.26307544964346824	0.19026073438141933
783	3.5660000000000003	0.26617375315009995	0.19077865802782434	0.19036609054563744	0.2630820084229438	0.19032623074937394
784	3.568	0.2661805718478947	0.1908453126818432	0.19043090094119186	0.2630886671578626	0.19039103722894457
785	3.5700000000000003	0.26618748112359064	0.19091125342875465	0.19049502897550874	0.2630954111906588	0.19045518438091136
786	3.572	0.266194469599272	0.19097647083385624	0.19055845941526298	0.2631022238280258	0.19051865657559275
787	3.5740000000000003	0.2662015236028587	0.1910409761114399	0.19062122440255996	0.2631090941689759	0.19058141712121834
788	3.576	0.26620863182090726	0.19110474261494692	0.19068328841774534	0.2631160092658475	0.1906435225543718
789	3.5780000000000003	0.26621578543133767	0.191167783837244	0.19074466470460244	0.2631229602295105	0.19070493933923538
790	3.58	0.2662229746439761	0.19123011455860928	0.19080536694718558	0.2631299399907593	0.19076568119232504
791	3.582	0.26623019295299133	0.19129173141655545	0.19086540869889151	0.2631369407288067	0.19082571641510063
792	3.5839999999999996	0.26623743492055013	0.19135265072936603	0.19092475863897929	0.2631439552746805	0.19088510573173495
793	3.5860000000000003	0.2662446916177889	0.19141285043831044	0.19098345497237013	0.2631509789211423	0.19094381812994388
794	3.588	0.2662519586651172	0.19147236728095413	0.191041490460829	0.2631580049604071	0.19100186958104437
795	3.59	0.2662592324120332	0.191531180365372	0.19109888117901966	0.26316502999224173	0.19105925333174456
796	3.592	0.26626650804525964	0.19158930795165202	0.1911555979468747	0.2631720510748651	0.19111600904362008
797	3.594	0.2662737847513577	0.1916467681678645	0.19121170366564905	0.26317906423790055	0.19117210757565725
798	3.596	0.2662810563140473	0.19170357914031297	0.19126716915202954	0.263186066192069	0.19122756651673756
799	3.5980000000000003	0.26628832076732384	0.1917597207164064	0.19132201153518802	0.2631930553334918	0.19128240297365512
800	3.6	0.26629557649300917	0.19181523028623526	0.1913762248285026	0.2632000287491098	0.19133663375962584
801	3.602	0.2663028185086874	0.19187010663544685	0.19142982670233563	0.26320698384673796	0.19139025257117606
802	3.6039999999999996	0.26631004766815697	0.19192432968414572	0.19148283372996588	0.2632139197928082	0.19144327675428158
803	3.6060000000000003	0.2663172611617859	0.19197795605137724	0.19153524009022407	0.26322083605189206	0.19149570009556605
804	3.608	0.26632445828205636	0.19203096481569462	0.19158706278679088	0.26322772920151666	0.19154753960403126
805	3.61	0.2663316365967803	0.1920833738131243	0.19163831843776452	0.26323459898232365	0.19159881190298844
806	3.612	0.26633879570881186	0.19213518130393498	0.19168900083105045	0.26324144523965376	0.19164951040082356
807	3.614	0.2663459335174268	0.19218640515720753	0.19173912616828112	0.2632482664017581	0.19169967452112027
808	3.616	0.26635305002405374	0.19223706213122033	0.191788688187792	0.2632550625742345	0.1917492744235138
809	3.6180000000000003	0.26636014522191886	0.19228715015897363	0.19183772622390655	0.2632618323921022	0.1917983266514146
810	3.62	0.26636721724793666	0.19233668623165268	0.19188621017395552	0.2632685746231333	0.191846847517769
811	3.622	0.26637426060950997	0.1923856679527917	0.19193417949343985	0.2632752897191491	0.1918948529138815
812	3.6239999999999997	0.26638127570440057	0.19243411156219786	0.19198164953642144	0.26328197806162357	0.19194233539416955
813	3.6260000000000003	0.26638826296593743	0.19248201436141643	0.19202861242961428	0.26328863858826645	0.19198931105690803
814	3.628	0.2663952228600339	0.19252939263102126	0.19207508385924024	0.2632952702852298	0.19203577237314634
815	3.63	0.2664021539693788	0.19257626220947435	0.19212105591022186	0.26330187375144354	0.19208175744883926
816	3.6319999999999997	0.2664090568979938	0.19262263850715425	0.19216654385660548	0.26330844805716436	0.1921272583475908
817	3.634	0.2664159303242821	0.19266849859827564	0.19221156257995142	0.26331499385036045	0.19217228995461544
818	3.636	0.26642277492388144	0.19271389625773433	0.19225610376515703	0.26332151178487984	0.1922168443255532
819	3.638	0.26642958948670764	0.1927588077498743	0.19230020511421791	0.2633280010001138	0.19226093595678473
820	3.64	0.2664363766464347	0.19280324814595873	0.19234383511982966	0.2633344607118812	0.19230460218280768
821	3.642	0.26644313327949104	0.19284721302036448	0.1923870086738255	0.26334089167230956	0.19234781111159838
822	3.6439999999999997	0.2664498601645001	0.19289073643228433	0.1924297855488175	0.26334729462767204	0.19239057727938932
823	3.6460000000000004	0.266456558070917	0.19293379439578145	0.19247213313919595	0.26335367033490176	0.1924329148535219
824	3.648	0.2664632277597867	0.19297643972727657	0.19251406527401832	0.2633600165256385	0.1924748376403161
825	3.65	0.2664698699817299	0.193018648115939	0.19255555015907777	0.26336633550786315	0.19251635908593145
826	3.6519999999999997	0.2664764835698365	0.19306043388607905	0.1925966476650743	0.2633726265396809	0.19255746947142446
827	3.654	0.266483069345776	0.19310181087921907	0.1926373476994789	0.26337889040618245	0.19259818267760237
828	3.656	0.26648962617711897	0.19314275464857494	0.19267766379538895	0.26338512486743837	0.19263851146274674
829	3.658	0.2664961548860281	0.1931833174732848	0.19271758591067592	0.2633913337837032	0.1926784690138637
830	3.66	0.2665026562763491	0.193223474167319	0.19275714979113423	0.2633975148800001	0.19271804505555803
831	3.662	0.2665091292276354	0.19326325716930576	0.19279634539103296	0.2634036689725743	0.1927572527315624
832	3.6639999999999997	0.26651557647748175	0.19330266034044252	0.1928351852463864	0.2634097968570489	0.19279610459712335
833	3.6660000000000004	0.26652199499372775	0.1933416966071832	0.19287368149859369	0.2634158963015181	0.19283461279605904
834	3.668	0.2665283875372485	0.1933803785406889	0.1929118234811676	0.2634219696538711	0.19287276627899197
835	3.67	0.26653475484579403	0.1934187183500129	0.1929496229753453	0.26342801772336133	0.19291060003590982
836	3.6719999999999997	0.2665410957971055	0.19345668997747595	0.19298709214675824	0.26343403975618634	0.19294807984745688
837	3.674	0.2665474092782891	0.19349434410759228	0.19302424204588012	0.2634400350275894	0.19298524073277323
838	3.676	0.2665536961560042	0.1935316539391323	0.19306106130648013	0.26344600587466266	0.19302209339064436
839	3.678	0.2665599591161415	0.19356863151167003	0.19309758421895157	0.2634519515531882	0.19305862609591254
840	3.68	0.2665661951048518	0.19360528849282777	0.19313382075258562	0.26345787281404043	0.19309484996911402
841	3.682	0.2665724068278175	0.19364163616319768	0.19316975850080934	0.2634637689196502	0.19313077578258014
842	3.6839999999999997	0.26657859506300363	0.1936776854608993	0.19320538507015317	0.2634696406520362	0.19316641394451028
843	3.6860000000000004	0.2665847586275227	0.19371344695626447	0.193240711681444	0.26347548877048427	0.19320177451648482
844	3.688	0.2665908982870205	0.19374891174766581	0.19327577123110062	0.2634813124943117	0.19323686723022745
845	3.69	0.26659701287910037	0.1937840906485377	0.1933105730945876	0.2634871126143573	0.19327165620930603
846	3.6919999999999997	0.26660310509352	0.1938189934857264	0.19334508105591913	0.2634928898464706	0.19330619728265955
847	3.694	0.26660917375523346	0.19385361123862868	0.19337932778582492	0.26349864341920115	0.1933404538979676
848	3.696	0.26661521957672085	0.19388797309902256	0.19341332279680554	0.2635043740799912	0.19337445839723022
849	3.698	0.2666212414035389	0.19392206903251005	0.19344705207621	0.26351008255358976	0.19340821997816035
850	3.7	0.2666272419002647	0.19395590842713845	0.19348054730055492	0.2635157695424323	0.19344172430455794
851	3.702	0.2666332217074214	0.19398948121959836	0.19351379421724324	0.26352143271978246	0.19347498032175414
852	3.7039999999999997	0.26663917960279215	0.194022815881761	0.1935468014617479	0.26352707585325535	0.1935079966654451
853	3.7060000000000004	0.2666451143749926	0.19405590199896425	0.19357957735379935	0.26353269657104667	0.19354078165556599
854	3.708	0.2666510267913344	0.1940887479549323	0.19361212991861496	0.26353829558959146	0.1935733433175247
855	3.71	0.2666569194379829	0.1941213812680576	0.19364444445397994	0.26354387360291864	0.19360566657501818
856	3.7119999999999997	0.26666279103742047	0.19415377147151414	0.19367652879419378	0.2635494312826695	0.1936377824687993
857	3.714	0.26666864229298665	0.1941859269957146	0.19370841368640077	0.26355496928063515	0.19366967572208016
858	3.716	0.266674473822861	0.19421787507905305	0.1937400835803449	0.26356048521964315	0.1937013536156399
859	3.718	0.2666802843827732	0.1942496226118419	0.19377154548451048	0.26356598281781524	0.19373282392450625
860	3.72	0.2666860765517704	0.19428115773321533	0.19380278408506368	0.2635714596554633	0.19376409339242726
861	3.722	0.2666918490125861	0.19431246862316767	0.1938338522751203	0.2635769178934303	0.19379514644710175
862	3.7239999999999998	0.26669760239769985	0.19434356326791086	0.19386471064558092	0.26358235663883545	0.19382603574990384
863	3.7260000000000004	0.26670333541456287	0.19437446785338713	0.19389536634714308	0.26358777652060217	0.193856721641441
864	3.728	0.2667090506252225	0.19440518887477434	0.1939258262579507	0.263593178148476	0.19388721104604445
865	3.73	0.26671474860253785	0.19443569466579386	0.1939560970306566	0.263598560619686	0.19391751062838838
866	3.7319999999999998	0.2667204261212235	0.19446603042701577	0.19398618507805296	0.2636039245296001	0.19394762682376893
867	3.734	0.2667260876231706	0.19449616401658565	0.19401609659190822	0.26360927050384647	0.1939775658457156
868	3.736	0.2667317298441252	0.19452614017049347	0.19404583754454363	0.2636145990988461	0.19400733368759338
869	3.738	0.2667373553136667	0.19455592628382276	0.19407541369621112	0.2636199093856879	0.1940369361300005
870	3.74	0.2667429645422038	0.19458552873730042	0.19410483061292422	0.2636252019587993	0.19406633348049185
871	3.742	0.26674855618075544	0.194614972493542	0.19413407084758963	0.2636304773931197	0.19409557789328644
872	3.7439999999999998	0.26675413079917776	0.19464424407342962	0.19416314070566168	0.26363573624546344	0.19412467451827603
873	3.7460000000000004	0.26675968894909585	0.19467334922637414	0.19419206834588015	0.26364097905475437	0.19415358306386965
874	3.748	0.26676523116495854	0.1947022935042577	0.1942208132989309	0.2636462048257326	0.1941823550830153
875	3.75	0.26677075796414446	0.19473106346741517	0.19424940409989827	0.26365141413771304	0.19421094989307214
876	3.752	0.2667762660659119	0.1947596837083555	0.19427784629385642	0.2636566075019626	0.1942393958574984
877	3.7539999999999996	0.2667817598598572	0.19478814008758277	0.19430614446806863	0.2636617854620428	0.19426769833669058
878	3.756	0.26678723981096114	0.19481645715724402	0.1943342809939211	0.2636669470039181	0.19429583929399946
879	3.758	0.2667927025877864	0.1948446207342841	0.19436228408306097	0.2636720926622252	0.19432384656771054
880	3.76	0.26679815062525186	0.19487263558485002	0.1943901353719554	0.263677224447323	0.19435170216617353
881	3.762	0.26680358443399055	0.19490048782549427	0.1944178399133663	0.26368233982825373	0.19437943397128932
882	3.764	0.26680900257208967	0.19492822075403077	0.194445425031495	0.2636874408320847	0.19440702328446027
883	3.766	0.26681440742472223	0.19495580038807858	0.19447287226969184	0.26369252641146795	0.1944344748533121
884	3.768	0.26681979755055646	0.19498323178969296	0.1945001862133855	0.2636975985871464	0.19446179324805882
885	3.77	0.2668251734301263	0.1950105577761464	0.19452737129237385	0.26370265630493794	0.1944889829108509
886	3.772	0.26683053552775354	0.1950377439004219	0.19455440935404753	0.263707700012669	0.19451602528323148
887	3.7739999999999996	0.26683588429435523	0.19506479477501865	0.19458132770969533	0.2637127286763946	0.19454294808158146
888	3.776	0.26684122016424794	0.19509171486137328	0.19460810752387953	0.26371774579727053	0.19456975527493475
889	3.778	0.2668465416847224	0.1951185084699871	0.19463477620719427	0.26372274874395657	0.19459642826276413
890	3.78	0.2668518492933435	0.19514517977012208	0.19466133745734124	0.2637277379800506	0.19462299394419472
891	3.782	0.2668571453509399	0.1951717327942795	0.1946877723973432	0.2637327139546805	0.1946494330529588
892	3.7840000000000003	0.26686242836023455	0.19519817143823964	0.19471408484536035	0.26373767710188556	0.19467575016493294
893	3.786	0.266867698717038	0.19522446155341383	0.1947402792324589	0.26374262784183433	0.19470194894578113
894	3.7880000000000003	0.2668729568667451	0.19525064595315328	0.1947663590953874	0.2637475665809264	0.1947280561516038
895	3.79	0.2668782031766873	0.19527672812605068	0.1947923286148751	0.2637524907031958	0.19475402954458682
896	3.7920000000000003	0.266883436160413	0.19530269232534955	0.19481819106935774	0.26375740369723977	0.19477991883321824
897	3.7939999999999996	0.2668886581609181	0.19532854275755396	0.19484395038944907	0.2637623044102871	0.19480568154565037
898	3.7960000000000003	0.2668938695054033	0.19535428285910456	0.19486960961724353	0.2637671932700285	0.19483134469191793
899	3.798	0.26689906866906704	0.19537991659045933	0.19489514962961582	0.26377206914854545	0.19485691119692575
900	3.8000000000000003	0.2669042560503359	0.19540544714104016	0.19492059719278865	0.2637769339632221	0.19488236181667473
901	3.802	0.26690943203639117	0.19543087823690447	0.19494595500394826	0.2637817881022046	0.19490770039387
902	3.8040000000000003	0.2669145969999038	0.1954561940450107	0.19497120359558118	0.2637866303986092	0.19493297591249026
903	3.806	0.2669197513022354	0.19548141717263245	0.19499634658636184	0.26379146124140485	0.19495814519975105
904	3.8080000000000003	0.26692489529290153	0.19550655100158643	0.19502138747642322	0.26379628100608576	0.19498321177646905
905	3.81	0.26693002740475685	0.195531579370397	0.1950463296456633	0.26380109005619995	0.1950081790425462
906	3.8120000000000003	0.2669351480582898	0.19555650575928676	0.1950711763631749	0.2638058887437363	0.1950330502918195
907	3.8139999999999996	0.26694025950420447	0.19558135234376695	0.19509593079627197	0.2638106758919044	0.19505782869934818
908	3.8160000000000003	0.2669453601382524	0.19560610296714298	0.19512059600303533	0.26381545339660706	0.19508251735238064
909	3.818	0.26695045034730247	0.19563076080274255	0.1951451749467774	0.2638202200825572	0.19510711922058285
910	3.8200000000000003	0.2669555323477322	0.1956553289153399	0.19516967048269013	0.263824976280445	0.19513163718175008
911	3.822	0.26696060262839444	0.19567981028286904	0.19519408538333113	0.26382972235918223	0.19515607402481983
912	3.8240000000000003	0.266965663448565	0.19570420778104056	0.19521842231399883	0.2638344586265301	0.19518043243632294
913	3.826	0.2669707151508094	0.19572852418224732	0.19524268386888638	0.2638391854295744	0.19520471501480635
914	3.8280000000000003	0.26697575612793845	0.19575276218162915	0.1952668725517451	0.26384390305460803	0.19522890145669552
915	3.83	0.2669807886066268	0.19577690556739322	0.19529099077884848	0.2638486103110777	0.19525299531828588
916	3.832	0.26698581289835066	0.19580097628267035	0.19531499562483903	0.26385330753999325	0.19527702212318218
917	3.8339999999999996	0.26699082736540075	0.19582495761640337	0.19533893610724182	0.26385799507082	0.1953009840915306
918	3.8360000000000003	0.266995832330326	0.19584887164704434	0.19536281436330005	0.2638626732218578	0.19532483809804355
919	3.838	0.2670008281055443	0.19587270180813285	0.19538658719246976	0.263867342302059	0.195348632992918
920	3.84	0.26700581686785185	0.1958964505650679	0.19541030334601975	0.26387200260916577	0.19537237074122762
921	3.842	0.2670107969725539	0.19592013973944297	0.1954339647092432	0.26387665443224073	0.19539600796548595
922	3.844	0.26701576683023487	0.19594375249797646	0.19545752784320797	0.26388129804978194	0.1954195932612582
923	3.846	0.2670207286518949	0.19596729106630192	0.19548104125233817	0.26388593373116337	0.19544310554128583
924	3.8480000000000003	0.2670256827014373	0.19599075821997694	0.19550446133712	0.2638905617383686	0.19546654759299015
925	3.85	0.26703062923457077	0.19601415601163594	0.19552783644117555	0.2638951793146739	0.19548992136858312
926	3.852	0.267035566592511	0.19603748705862561	0.1955511228040668	0.26389978981144546	0.19551322951089456
927	3.8539999999999996	0.2670404969826252	0.1960607532649244	0.1955743457993181	0.2639043919449853	0.1955364513657737
928	3.8560000000000003	0.26704541876010013	0.196083937974229	0.19559750790339517	0.2639089860156323	0.19555963506736015
929	3.858	0.2670503321762443	0.19610708181144318	0.19562061076252474	0.2639135722630064	0.19558273661009679
930	3.86	0.26705523941173614	0.19613014821802024	0.19564365672331832	0.2639181509697444	0.19560578115965263
931	3.862	0.26706013879550494	0.19615313975986254	0.19566662485322395	0.26392272086726487	0.19562877098356188
932	3.864	0.2670650305539137	0.1961760968353269	0.19568954016268958	0.263927283736536	0.19565168508087252
933	3.866	0.2670699149698162	0.19619898267586156	0.19571240478231244	0.26393183983448937	0.1956745483954948
934	3.8680000000000003	0.2670747922528812	0.19622179964425052	0.1957351975759106	0.2639363878669635	0.1956973629913595
935	3.87	0.2670796607632546	0.19624455002114322	0.195757920919981	0.2639409280990994	0.19572010765970121
936	3.872	0.2670845245701563	0.1962672739336676	0.19578059955568328	0.2639454622795077	0.19574278471478396
937	3.8739999999999997	0.2670893800475344	0.1962899343510111	0.19580321252243196	0.26394998911550743	0.19576541883992832
938	3.8760000000000003	0.2670942274693645	0.1963125333776219	0.1958257848147132	0.26395450884824184	0.19578798901398797
939	3.878	0.2670990708813632	0.19633507304435943	0.19584829496791217	0.26395902171238866	0.19581049735520523
940	3.88	0.26710390663473105	0.19635755532002502	0.1958707450355541	0.2639635279334914	0.1958329687347958
941	3.8819999999999997	0.26710873498190707	0.19637998210435392	0.19589313699835886	0.2639680262382551	0.19585538154766607
942	3.884	0.2671135561656952	0.1964023552393213	0.19591549523095664	0.2639725183790933	0.1958777377410253
943	3.886	0.267118370422306	0.19642467650207007	0.19593779840755163	0.26397700455844797	0.19590003918205506
944	3.888	0.26712317797929036	0.19644694761133108	0.195960048354763	0.26398148345633143	0.19592228768742753
945	3.89	0.2671279828374616	0.19646917023415902	0.19598224683402235	0.263985956828692	0.1959444850089504
946	3.892	0.2671327813059411	0.1964913459738413	0.19600439554352958	0.26399042336632134	0.19596663283551294
947	3.8939999999999997	0.26713757359466617	0.19651347638554614	0.19602649613120549	0.26399488326858145	0.19598873280603246
948	3.8960000000000004	0.2671423599066836	0.19653556297360988	0.19604855019103615	0.26399933677880066	0.19601078650578824
949	3.898	0.2671471366585849	0.1965575880719951	0.19607055927014505	0.26400378408254477	0.19603279547348254
950	3.9	0.2671519079449539	0.19657955402632654	0.1960925248485702	0.26400822690052583	0.19605476118100384
951	3.9019999999999997	0.2671566739458809	0.1966014815986719	0.19611442592622405	0.26401266237220855	0.19607668506295897
952	3.904	0.2671614348346432	0.19662337205645897	0.1961362870711477	0.2640170922563959	0.19609856850683377
953	3.906	0.2671661907802047	0.19664522663919953	0.19615810961425112	0.26402151671155455	0.19612039002159698
954	3.908	0.26717094194507307	0.19666700860644365	0.19617989482644646	0.264025934424954	0.1961421744760422
955	3.91	0.2671756847061715	0.1966887582827332	0.1962016211335952	0.26403034713484874	0.1961639231069179
956	3.912	0.26718042312018186	0.1967104767404041	0.19622331329207027	0.26403475498128937	0.19618561464373413
957	3.9139999999999997	0.2671851573305278	0.19673214589113708	0.196244972437673	0.2640391566322744	0.1962072734249501
958	3.9160000000000004	0.26718988556936146	0.19675376768567865	0.1962665772156051	0.2640435522920029	0.1962288777076736
959	3.918	0.26719460806486683	0.19677536249504846	0.1962881290528326	0.26404794215725	0.19625045211709302
960	3.92	0.2671993268803956	0.1967968932827555	0.19630965251010424	0.26405232641906945	0.19627199764345574
961	3.9219999999999997	0.267204038356327	0.19681840009167872	0.1963311485341909	0.26405670827056404	0.1962934927996178
962	3.924	0.26720874651536386	0.19683986460066866	0.19635259558727924	0.26406108478243473	0.19631493886499732
963	3.926	0.2672134476859823	0.19686128851711873	0.1963739949085322	0.2640654561308232	0.1963363602930757
964	3.928	0.2672181458780054	0.19688269199490582	0.19639537089350706	0.26406982248536665	0.19635773544654228
965	3.93	0.26722283740973435	0.19690403779195942	0.19641670187547325	0.2640741824936318	0.19637906547063697
966	3.932	0.26722752628068575	0.19692536572964064	0.19643798896350692	0.2640785363898337	0.1964003746888799
967	3.9339999999999997	0.26723220879737486	0.1969466384767999	0.19645925642725373	0.2640828858665111	0.1964216413493239
968	3.9360000000000004	0.2672368870440912	0.19696787666129648	0.19648048247298494	0.2640872310692767	0.1964428664752677
969	3.938	0.2672415611927769	0.19698908174138635	0.19650166809764183	0.2640915721386101	0.1964640742615837
970	3.94	0.2672462294725799	0.1970102545000324	0.19652281500904686	0.26409590921110354	0.19648524283171576
971	3.9419999999999997	0.26725089395050994	0.1970313963174186	0.1965439241100745	0.26410024090127904	0.19650637311577987
972	3.944	0.2672555547831709	0.19705248910072884	0.19656501946544172	0.2641045674113845	0.19652746674625268
973	3.946	0.26726021018531787	0.19707355326687384	0.19658605627433934	0.26410889040340474	0.19654852455844693
974	3.948	0.267264860334984	0.19709459007919372	0.19660708172935434	0.264113208476889	0.19656954811472724
975	3.95	0.26726950727942983	0.19711560013212417	0.19662805094587013	0.2641175218185167	0.1965905381608265
976	3.952	0.26727414924958015	0.19713656549807995	0.19664901103532462	0.26412183207594264	0.19661149618901932
977	3.9539999999999997	0.26727878831553104	0.19715750678121002	0.19666991705097736	0.26412613634196597	0.1966324228770647
978	3.9560000000000004	0.2672834226672918	0.1971784056546606	0.196690816033299	0.26413043782204443	0.19665331964060745
979	3.958	0.267288052459412	0.19719928232276426	0.19671166295054393	0.26413473360028084	0.196674187088867
980	3.96	0.2672926778418323	0.1972201378341366	0.1967325047882988	0.264139026871923	0.19669502656561902
981	3.9619999999999997	0.26729729896002924	0.19724095377511014	0.1967532964561576	0.2641433147115509	0.19671583862145192
982	3.964	0.2673019159542508	0.19726173144295683	0.1967740624186368	0.2641476003062895	0.1967366017104046
983	3.966	0.2673065289601478	0.1972824909109941	0.19679480315764708	0.2641518807217744	0.19675736272133507
984	3.968	0.26731113810893853	0.1973032139755404	0.1968154970629314	0.26415615761997535	0.19677807645511547
985	3.97	0.26731574352751747	0.19732392096006313	0.19683619093220875	0.2641604311419918	0.19679876729488563
986	3.972	0.26732034533909144	0.19734459327542161	0.19685683952069755	0.26416469988163316	0.19681943561928744
987	3.9739999999999998	0.26732494366145404	0.19736523206732176	0.1968774671271464	0.26416896548893387	0.196840059726932
988	3.9760000000000004	0.26732953861036224	0.19738585724417618	0.1968980740840089	0.2641732265744227	0.19686066389514031
989	3.978	0.26733413029686176	0.1974064504565931	0.19691863862029138	0.2641774848042989	0.19688124841117915
990	3.98	0.26733871692179634	0.1974270127570868	0.1969391621374945	0.2641817387553057	0.19690179147439663
991	3.9819999999999998	0.26734330055812333	0.19744754516811125	0.19695969124828513	0.264185990060612	0.19692231727689638
992	3.984	0.2673478813038207	0.19746806779513554	0.1969801805122618	0.2641902373155098	0.1969428260127315
993	3.986	0.26735245737950764	0.1974885618424579	0.1970006312412439	0.26419448065278717	0.19696329579639488
994	3.988	0.26735703081379164	0.19750902825622438	0.197021067523795	0.26419872020160234	0.1969837279157748
995	3.99	0.26736159978716545	0.19752946794689075	0.19704148946722855	0.26420295760339507	0.19700416888379005
996	3.992	0.26736616635243604	0.19754988179966113	0.19706187509897108	0.2642071914124015	0.19702457313769875
997	3.9939999999999998	0.267370728714854	0.19757027066619803	0.19708222562043243	0.2642114217467661	0.1970449418865277
998	3.9960000000000004	0.26737528698069984	0.197590635370168	0.19710256499693019	0.26421564872112424	0.197065276305156
999	3.998	0.2673798431908441	0.19761097670371416	0.19712289323302806	0.2642198724456299	0.19708560034678438
1000	4.0	0.26738439553852583	0.19763129544672242	0.19714318825128632	0.26422409302719063	0.19710591397978933
1001	4.002	0.26738894411932473	0.19765159234431887	0.19716345115168551	0.26422831056956175	0.1971261951003888
1002	4.004	0.2673934909632948	0.19767186811268136	0.19718368298168973	0.2642325236558753	0.19714644478534948
1003	4.006	0.2673980323466604	0.1976921043282008	0.19720388477078704	0.2642367339494459	0.19716666406525396
1004	4.008	0.267402572230066	0.19771232142211398	0.19722410277704072	0.2642409415421948	0.197186853936899
1005	4.01	0.26740710878808094	0.19773252002130084	0.19724429120106945	0.2642451465230303	0.19720703820300825
1006	4.0120000000000005	0.2674116420991278	0.19775270073209178	0.19726445102348233	0.26424934897830427	0.19722721667553147
1007	4.013999999999999	0.2674161723011603	0.19777286415464967	0.19728458318204328	0.2642535474993701	0.19724736709938645
1008	4.016	0.267420699465057	0.19779301085115436	0.19730468858907454	0.26425774370700944	0.197267490394119
1009	4.018	0.2674252237223756	0.19781312257880057	0.19732476813247635	0.2642619361609137	0.1972875874546144
1010	4.02	0.26742974513689965	0.19783321928879077	0.1973448226601589	0.2642661265013846	0.19730765914632956
1011	4.022	0.2674342619276804	0.19785328236175076	0.19736485299772022	0.2642703133062642	0.19732770630095126
1012	4.023999999999999	0.267438778027468	0.1978733320167406	0.1973848599327218	0.2642744966663914	0.19734772973378553
1013	4.026	0.2674432896782006	0.19789336870736665	0.1974048670685069	0.26427867821229617	0.19736773022252474
1014	4.0280000000000005	0.2674477989327547	0.1979133928585755	0.19742487402122555	0.2642828580041793	0.1973877085248529
1015	4.029999999999999	0.2674523058381809	0.19793338608119065	0.19744485835979	0.26428703460738256	0.19740766537352317
1016	4.032	0.26745680859734605	0.19795334907772788	0.19746482082558026	0.2642912081024538	0.19742760147187094
1017	4.034000000000001	0.267461311127347	0.19797330196453927	0.19748476214115662	0.26429537861600255	0.19744751750556827
1018	4.036	0.2674658096549806	0.19799324507306137	0.19750468300529964	0.2642995462214204	0.19746741413250385
1019	4.038	0.2674703043123693	0.19801315992811766	0.1975245840884879	0.2643037125309277	0.19748729200518614
1020	4.04	0.26747479713205446	0.19803304714452244	0.197544466050097	0.2643078745790492	0.19750715172757027
1021	4.042	0.26747928814367916	0.19805292674468594	0.19756432951161296	0.2643120355141732	0.19752699390557654
1022	4.044	0.2674837755314628	0.19807279898741464	0.19758417508493525	0.26431619388170846	0.19754681911986544
1023	4.046	0.2674882594151179	0.19809264531816706	0.1976040033673882	0.2643203497407528	0.1975666279210863
1024	4.048	0.26749274181609195	0.19811246626587795	0.19762381492583414	0.2643245016821059	0.1975864208582075
1025	4.050000000000001	0.2674972227510296	0.1981322817881265	0.19764358748879957	0.26432865284324747	0.19760619845131605
1026	4.052	0.26750170039429705	0.19815207326703355	0.1976633227118857	0.2643328002414365	0.19762596121433157
1027	4.054	0.2675061748538078	0.19817184117479264	0.19768304427269326	0.2643369470090798	0.19764570962804626
1028	4.056	0.2675106462348467	0.19819160540506153	0.19770275261912498	0.2643410901581651	0.19766544416828263
1029	4.058	0.26751511463788746	0.19821134727813658	0.1977224481898851	0.26434523132492693	0.1976851652898672
1030	4.0600000000000005	0.2675195820671214	0.19823106721545258	0.1977421313983248	0.2643493705489174	0.19770487344359924
1031	4.062	0.26752404852341916	0.1982507850615729	0.19776180266060833	0.2643535064027482	0.19772456905461527
1032	4.064	0.26752851216407997	0.1982704629593649	0.19778146236837785	0.2643576420059484	0.19774425253411498
1033	4.066000000000001	0.2675329730818617	0.1982901401487772	0.1978011109113147	0.2643617743584159	0.1977639242798162
1034	4.068	0.26753743136603103	0.19830979785728642	0.19782074864456578	0.2643659035667223	0.19778353940914573
1035	4.07	0.26754188710383664	0.19832943640299167	0.19784035311364365	0.2643700327426232	0.19780314505094893
1036	4.072	0.2675463403783078	0.198349075539548	0.19785992579173886	0.26437415887922605	0.19782274152166054
1037	4.074	0.2675507912706532	0.19836867732181857	0.19787949015817424	0.26437828207617153	0.19784232913282843
1038	4.0760000000000005	0.26755523985941815	0.1983882809093054	0.19789904649631707	0.2643824024305559	0.19786190816401933
1039	4.078	0.267559686220131	0.19840784831705996	0.19791859506936652	0.2643865230442471	0.19788147890740165
1040	4.08	0.26756413042628635	0.19842741865696123	0.19793813613189254	0.26439064090006653	0.19790101880695946
1041	4.082000000000001	0.2675685725485193	0.19844695391171185	0.19795764711036784	0.26439475608879237	0.19792052926206588
1042	4.084	0.2675730126551486	0.19846649315723042	0.19797712937912218	0.26439886869822105	0.19794003367755533
1043	4.086	0.26757745081316264	0.19848601746701303	0.1979966063165515	0.2644029788129121	0.19795953226231333
1044	4.088	0.2675818870864443	0.19850552701007423	0.198016078102832	0.26440708952405345	0.19797902520749444
1045	4.09	0.2675863215367829	0.19852500347477892	0.19803554490683845	0.26441119780341343	0.19799848987574958
1046	4.0920000000000005	0.26759075422439943	0.19854448587133056	0.19805496164046305	0.2644153037307155	0.19801792756592887
1047	4.093999999999999	0.2675951852066249	0.19856393607949363	0.19807437519665466	0.2644194073834337	0.19803736162377622
1048	4.096	0.26759961263416665	0.1985833930802957	0.19809378569046104	0.26442350883649657	0.1980567921683737
1049	4.098000000000001	0.2676040366550667	0.1986028187343971	0.1981131932222796	0.26442760816201727	0.1980761964871763
1050	4.1	0.26760845925561305	0.19862225199071126	0.19813255263237486	0.26443170543010946	0.19809557581727696
1051	4.102	0.2676128804832792	0.19864165467876171	0.19815191076060013	0.26443580070858236	0.19811495343380328
1052	4.103999999999999	0.2676173003826229	0.19866104693071518	0.19817126764907006	0.26443989406266344	0.19813432939284314
1053	4.106	0.2676217189976425	0.19868042876355108	0.19819062334382398	0.26444398555544185	0.19815365847608468
1054	4.1080000000000005	0.2676261363704429	0.1986997817231012	0.1982099326216704	0.2644480752486613	0.19817298749843698
1055	4.109999999999999	0.2676305487614842	0.19871914468171142	0.19822924226666203	0.2644521632013185	0.19819231646189564
1056	4.112	0.26763496011481075	0.19873847939040312	0.1982485522721576	0.2644562494704761	0.198211622546156
1057	4.114	0.26763937046489367	0.19875780589614628	0.19826781736410293	0.26446033411168995	0.1982309068731091
1058	4.116	0.267643779844623	0.19877712415190138	0.1982870842826591	0.2644644171783247	0.1982501926173419
1059	4.118	0.2676481863797006	0.19879641562779146	0.19830635296245847	0.2644684987223656	0.1982694569046672
1060	4.12	0.26765259019534837	0.19881570032266935	0.1983255780944045	0.2644725787940938	0.1982887008158355
1061	4.122	0.26765699325668457	0.19883497814732196	0.19834480636300636	0.26447665744177173	0.19830794746927016
1062	4.124	0.26766139558843843	0.19885423052219528	0.19836403766543256	0.264480734712091	0.1983271739528335
1063	4.126	0.26766579343381275	0.19887347740705633	0.1983832266453817	0.2644848106505655	0.19834638130499055
1064	4.128	0.2676701907206044	0.1988927186658478	0.19840241995258479	0.264488885301223	0.19836559260884493
1065	4.13	0.2676745874675839	0.19891193567815202	0.1984216174506625	0.2644929587062771	0.19838478490172495
1066	4.132	0.26767898178633037	0.19893114835976666	0.19844077373989577	0.2644970293900534	0.1984039591895899
1067	4.134	0.2676833737884142	0.19895035654574378	0.1984599354335977	0.2645010974668379	0.19842313851312832
1068	4.136	0.26768776542439005	0.19896954156948934	0.19847907954032154	0.26450516451390044	0.19844227743451018
1069	4.138	0.26769215292600246	0.1989887041994676	0.19849820700832976	0.26450923056536446	0.19846142255650423
1070	4.140000000000001	0.26769654020904987	0.19900788309560025	0.19851734083655806	0.26451329565422793	0.19848055084261995
1071	4.1419999999999995	0.2677009272816063	0.19902703980344813	0.19853643555416756	0.26451735981204877	0.1984996632329948
1072	4.144	0.26770531036985673	0.19904617504583477	0.1985555376948032	0.26452142006067236	0.19851878269916806
1073	4.146000000000001	0.26770969338513817	0.1990652895355974	0.19857460176366293	0.2645254795369351	0.19853786373103027
1074	4.148	0.2677140744237319	0.19908442186973807	0.19859367427121424	0.26452953826688125	0.1985569528667451
1075	4.15	0.2677184535819471	0.1991035335465985	0.19861273213193192	0.2645335962746195	0.1985760045624987
1076	4.151999999999999	0.26772283089038273	0.1991226252434045	0.1986317761922935	0.2645376505755075	0.19859506532934448
1077	4.154	0.2677272064411794	0.19914169761518039	0.1986508065330368	0.2645417042997478	0.1986141120420818
1078	4.156000000000001	0.2677315821670229	0.1991607704254963	0.19866982398103086	0.26454575746696846	0.19863314553885997
1079	4.1579999999999995	0.2677359542814587	0.19917984333481736	0.19868885140700968	0.2645498085778327	0.19865216587554865
1080	4.16	0.26774032668359843	0.19919889754415188	0.19870784321613563	0.2645538577255512	0.19867117386638383
1081	4.162	0.2677446955837528	0.19921793366203763	0.1987268458437885	0.26455790646628613	0.1986901695388018
1082	4.164	0.26774906487698774	0.1992369522861035	0.19874581367296892	0.26456195481338013	0.19870915367395714
1083	4.166	0.2677534307706099	0.19925595398986476	0.19876479310683268	0.26456599977178386	0.19872812627277706
1084	4.168	0.267757797156329	0.1992749772538015	0.19878373850800105	0.2645700444609108	0.19874708809626396
1085	4.17	0.26776216023730454	0.1992939834453208	0.19880269625461502	0.2645740873727084	0.1987660391148791
1086	4.172	0.2677665239030449	0.19931297313323906	0.19882162067952697	0.2645781285908804	0.19878498007104084
1087	4.1739999999999995	0.2677708843541218	0.19933194684949251	0.19884055813756812	0.26458216966311826	0.19880391091183947
1088	4.176	0.2677752435705218	0.19935090512681103	0.19885946294453044	0.26458620758516405	0.19882283234629572
1089	4.178	0.2677796016237775	0.19936984847134295	0.1988783586079328	0.2645902454693294	0.1988417443108738
1090	4.18	0.2677839585214246	0.1993887773726435	0.1988972458048048	0.26459428179998773	0.19886064749334212
1091	4.182	0.26778831433240313	0.19940769230421762	0.1989161244409293	0.2645983166534993	0.1988795193538892
1092	4.183999999999999	0.26779266718622025	0.19942663164981383	0.19893499517962338	0.2646023515700935	0.19889840619750723
1093	4.186	0.2677970209609972	0.1994455566832795	0.19895385790252815	0.26460638353902494	0.1989172622548556
1094	4.188000000000001	0.26780137184582553	0.19946446787841754	0.19897271324421476	0.26461041566597154	0.198936133813365
1095	4.1899999999999995	0.26780572181051243	0.19948336568882669	0.19899153862691707	0.26461444493706937	0.19895497509759336
1096	4.192	0.267810070916271	0.19950225055338655	0.19901038030601267	0.26461847445462794	0.19897380953958077
1097	4.194	0.2678144172856002	0.1995211229010324	0.19902919247952203	0.26462250120224806	0.19899263775183434
1098	4.196	0.2678187628828236	0.19953998313752175	0.19904799855723662	0.2646265282794168	0.19901143710547042
1099	4.198	0.2678231077652098	0.1995588316645012	0.19906679912166347	0.26463055266665314	0.1990302538246324
1100	4.2	0.26782745004962516	0.1995776688658543	0.19908557152840306	0.2646345774608204	0.19904904206736143
1101	4.202	0.26783179169585436	0.1995964951174755	0.19910436196829465	0.264638599640624	0.19906782521763966
1102	4.204	0.26783613275677526	0.19961531077374367	0.19912312458781573	0.26464262229972696	0.19908660381972698
1103	4.206	0.26784047134592426	0.19963411618653548	0.19914188274160016	0.2646466424144619	0.19910535519500694
1104	4.208	0.26784480941893346	0.19965291169174826	0.1991606369532298	0.264650661560046	0.19912412551421832
1105	4.21	0.26784914702377866	0.19967169760959533	0.19917936453758656	0.26465467979332324	0.19914286888365515
1106	4.212	0.26785348227015543	0.1996904742635037	0.1991980888102816	0.2646586971191311	0.19916160863176227
1107	4.214	0.2678578171099815	0.19970924195718137	0.19921681025157648	0.26466271359229177	0.19918034525996722
1108	4.216	0.26786214968198735	0.1997280009797838	0.19923550613993773	0.26466672772460675	0.1991990560429203
1109	4.218	0.26786648196708235	0.19974675161565852	0.19925419975575537	0.2646707426007726	0.19921776427825197
1110	4.220000000000001	0.2678708120681037	0.19976549414427527	0.19927289155610434	0.2646747551884485	0.1992364704268839
1111	4.2219999999999995	0.2678751419317172	0.19978422883601776	0.19929155876987142	0.26467876705410437	0.19925515173489913
1112	4.224	0.2678794696911009	0.19980295594773315	0.19931022465655399	0.2646827782468413	0.19927383145620053
1113	4.226000000000001	0.2678837973218083	0.19982167572340434	0.1993288896368372	0.2646867872718453	0.1992925100309994
1114	4.228	0.26788812292148917	0.1998403884035354	0.19934753092068425	0.2646907956919863	0.19931116466915968
1115	4.23	0.2678924465567286	0.1998590942298618	0.19936617172753152	0.2646948035525244	0.19932981860583154
1116	4.231999999999999	0.2678967701674424	0.19987779341796216	0.1993848124501933	0.2646988093549367	0.199348449413598
1117	4.234	0.2679010918789209	0.19989648619457953	0.19940343027167906	0.2647028146584936	0.19936708067843847
1118	4.236000000000001	0.2679054136604477	0.19991517276079082	0.19942204838535224	0.2647068195046272	0.1993856895576454
1119	4.2379999999999995	0.26790973360315745	0.1999338342084103	0.19944064433905945	0.2647108223918177	0.19940429923552022
1120	4.24	0.26791405176734145	0.19995247167696406	0.19945924167904272	0.2647148248760899	0.19942291007407298
1121	4.242	0.2679183682117574	0.19997110475292212	0.19947781754558813	0.26471882547884984	0.19944149919664528
1122	4.244	0.26792268486739107	0.19998973358481079	0.19949639508516206	0.2647228257786556	0.1994600897655854
1123	4.246	0.2679269998527126	0.20000835831176733	0.19951497461469886	0.2647268242685645	0.19947865929394534
1124	4.248	0.2679313132224816	0.20002697906836758	0.19953353326008821	0.2647308225000796	0.19949723128835728
1125	4.25	0.26793562502966217	0.20004559598929503	0.19955207170059933	0.2647348189898632	0.19951578285113442
1126	4.252	0.26793993723250115	0.20006420919577844	0.19957061304111026	0.2647388153118965	0.19953433709712334
1127	4.254	0.267944247911008	0.200082799693284	0.199589157563816	0.2647428099547986	0.19955287148785272
1128	4.256	0.2679485571151564	0.20010136853774468	0.19960768235003448	0.26474680446578547	0.19957140950746607
1129	4.258	0.26795286489419057	0.20011993524841556	0.19962618804131943	0.26475079735737866	0.19958992820387483
1130	4.26	0.2679571712943803	0.20013849989532634	0.19964469771173687	0.26475479019918424	0.19960842821596556
1131	4.2620000000000005	0.26796147636092205	0.20015706255065485	0.19966318878826123	0.2647587814766775	0.19962693260120926
1132	4.263999999999999	0.26796578201260146	0.20017562327057703	0.1996816846948295	0.2647627712407833	0.1996454187713106
1133	4.266	0.26797008635517966	0.20019416300675558	0.19970016245873745	0.2647667595414816	0.19966391015115606
1134	4.268	0.26797438943202456	0.20021268276316023	0.19971862267477175	0.26477074791818667	0.19968238374222674
1135	4.27	0.2679786912846319	0.2002311640647862	0.1997370883607948	0.2647747348769625	0.1997008401277077
1136	4.272	0.26798299195313696	0.2002496081814472	0.19975553690029868	0.264778721981175	0.19971930232756682
1137	4.273999999999999	0.2679872914763594	0.2002680351370743	0.19977399166977072	0.2647827077095401	0.1997377476952853
1138	4.276	0.2679915898918457	0.20028642668941044	0.1997924296507017	0.2647866921064401	0.19975619961040883
1139	4.2780000000000005	0.2679958872363626	0.2003047839991132	0.19981085138800037	0.2647906752162491	0.1997746350359611
1140	4.279999999999999	0.2680001835450281	0.20032310818878954	0.19982925741419644	0.26479465708116273	0.1997930545071387
1141	4.282	0.26800447885134343	0.2003414194651469	0.19984767069232956	0.26479863923379654	0.1998114585524751
1142	4.284000000000001	0.26800877318862004	0.20035969913063117	0.1998660685421698	0.26480262017291495	0.19982987012801284
1143	4.286	0.26801306658863433	0.20037794823068544	0.19988445146942568	0.26480659993830163	0.1998482665365593
1144	4.288	0.268017359082106	0.20039616775824762	0.19990284278316017	0.2648105785684365	0.19986664826986056
1145	4.29	0.2680216506987625	0.20041435868281973	0.19992121938858948	0.26481455610126026	0.19988503864763474
1146	4.292	0.2680259414677997	0.20043252194671504	0.19993958176799964	0.2648185340888987	0.1999034145478763
1147	4.294	0.2680302295419429	0.20045065845668267	0.19995793038768506	0.26482251099993137	0.19992177645609735
1148	4.296	0.26803451688415364	0.2004687690898965	0.19997628814140747	0.2648264868696473	0.1999401248255255
1149	4.298	0.26803880351887827	0.20048685469462146	0.19999463229253783	0.26483046173254954	0.1999584825505187
1150	4.300000000000001	0.26804308946931105	0.20050491609146495	0.20001296328153745	0.2648344356212868	0.19997682687934795
1151	4.302	0.2680473747578855	0.20052295407398	0.20003128154000244	0.2648384085677901	0.19999515825119138
1152	4.304	0.26805165750018956	0.20054096941437533	0.20004958749068386	0.26484238060331405	0.20001347707994652
1153	4.306	0.2680559396858104	0.20055896285042843	0.2000679043568308	0.2648463517577242	0.2000317837877082
1154	4.308	0.2680602213329983	0.2005769351001724	0.20008620896083984	0.26485032205990683	0.20005010159957215
1155	4.3100000000000005	0.26806450245986324	0.20059488686277327	0.20010450170471222	0.2648542915378013	0.20006840732378017
1156	4.312	0.26806878308345594	0.20061281880987974	0.20012278297726852	0.26485826021843095	0.20008670135661272
1157	4.314	0.26807306134521985	0.20063075039146347	0.200141053154584	0.2648622281282979	0.20010498408135874
1158	4.316000000000001	0.2680773391976482	0.20064866281916516	0.20015931260040373	0.26486619529230615	0.20012325586874116
1159	4.318	0.2680816166541531	0.20066653791606098	0.20017756166654785	0.26487016173526645	0.20014151707732905
1160	4.32	0.2680858918211534	0.20068439571086286	0.20019582313587717	0.2648741274808235	0.20015976805393748
1161	4.322	0.2680901666807274	0.2007022367708014	0.2002140741591922	0.2648780910349602	0.20017800913400985
1162	4.324	0.2680944412425028	0.20072006164450995	0.20023231507895395	0.2648820539864006	0.2001962406419938
1163	4.3260000000000005	0.2680987136416299	0.2007378708626373	0.20025054622639749	0.26488601635489756	0.20021446289169928
1164	4.328	0.2681029858240722	0.20075566493843328	0.20026876792189585	0.26488997815956783	0.20023269864254994
1165	4.33	0.26810725589037265	0.20077344437284353	0.20028698047532195	0.2648939394192551	0.20025092500142086
1166	4.332000000000001	0.26811152581600906	0.2007912096413492	0.20030518419726734	0.26489790015182524	0.20026914227082152
1167	4.334	0.2681157956060515	0.20080896121296	0.20032337936638317	0.26490186037456	0.20028735074874
1168	4.336	0.26812006339033967	0.2008266995321177	0.20034156626306449	0.26490581861237034	0.2003055507342793
1169	4.338	0.26812433110923567	0.2008444250378095	0.2003597451693936	0.26490977642213276	0.2003237424949688
1170	4.34	0.26812859685832197	0.20086213815018655	0.20037791633644594	0.2649137338178805	0.20034192630045133
1171	4.3420000000000005	0.2681328626087378	0.2008798392709541	0.20039608001794507	0.26491769081318656	0.20036010242241264
1172	4.344	0.2681371264862848	0.20089752879776357	0.200414236470176	0.2649216459043044	0.20037827110186573
1173	4.346	0.26814139042651775	0.2009152071107866	0.2004323859192628	0.26492560067053517	0.20039643258829173
1174	4.348000000000001	0.2681456525212709	0.2009328745775788	0.20045052860567572	0.26492955512253	0.2004145871174156
1175	4.35	0.26814991473715677	0.20095053155379788	0.20046866474024175	0.26493350777951125	0.20043273491741542
1176	4.352	0.26815417519605717	0.20096815926238604	0.2004867945486357	0.26493746019140596	0.20045085375839317
1177	4.353999999999999	0.26815843582972004	0.20098577778382992	0.2005049182328598	0.2649414123666136	0.20046896704564005
1178	4.356	0.2681626947267561	0.20100338742384002	0.2005230359935971	0.2649453627960132	0.20048707495034557
1179	4.3580000000000005	0.26816695385021666	0.20102098846446828	0.2005411255825596	0.2649493130537198	0.20050517765985323
1180	4.359999999999999	0.26817121131761523	0.20103858119675233	0.20055921036581084	0.26495326314535605	0.20052327533908626
1181	4.362	0.2681754671521895	0.20105616589307185	0.20057729050638667	0.2649572115849282	0.20054136815286547
1182	4.364	0.26817972331358786	0.20107374280776052	0.2005953661510971	0.26496115991804153	0.20055945626618682
1183	4.366	0.26818397791648285	0.2010912934001847	0.2006134374472433	0.2649651066313055	0.2005775398277531
1184	4.368	0.26818823098047057	0.2011088373381531	0.20063150454287415	0.2649690532950646	0.20059559615897482
1185	4.37	0.26819248446256366	0.20112637483982515	0.20064956757569832	0.26497299841913863	0.20061364898577877
1186	4.372	0.2681967364735408	0.20114390610709132	0.2006676038537642	0.2649769435454489	0.2006316984230542
1187	4.374	0.2682009870310345	0.20116141223255246	0.20068563707934375	0.2649808871574059	0.2006497445765258
1188	4.376	0.26820523808880614	0.20117891316135866	0.20070366734702363	0.2649848308215308	0.20066778755924652
1189	4.378	0.2682094858488302	0.20119640906387595	0.20072169475926094	0.2649887730443105	0.20068582747516556
1190	4.38	0.268213734200844	0.20121390010488624	0.200739719409668	0.2649927153648007	0.20070384196892366
1191	4.382	0.2682179812508347	0.2012313864437686	0.2007577189462144	0.26499665626328206	0.20072185432985934
1192	4.384	0.2682222270099826	0.20124884942981408	0.20077571662940974	0.2650005973028896	0.20073986462789487
1193	4.386	0.26822647342671685	0.20126630863348294	0.20079371252540873	0.2650045369871938	0.20075787293066055
1194	4.388	0.268230718604874	0.20128374505787242	0.20081170669280263	0.26500847533591954	0.2007758564758459
1195	4.390000000000001	0.2682349625526453	0.2013011785706797	0.2008296763685107	0.2650124139093626	0.20079383890282324
1196	4.3919999999999995	0.26823920534278195	0.2013186092673579	0.20084764517521683	0.26501635120871114	0.2008118202482528
1197	4.394	0.26824344698173014	0.20133603724023047	0.2008656131414109	0.2650202872506695	0.20082980054759136
1198	4.396000000000001	0.268247689413341	0.20135344377373196	0.2008835802946478	0.26502422359332845	0.2008477573847205
1199	4.398	0.26825192883182103	0.20137084838018687	0.20090152421900512	0.265028158735033	0.20086571397923564
1200	4.4	0.2682561691157592	0.20138823200179254	0.20091946811859057	0.26503209268971856	0.20088367033909202
1201	4.401999999999999	0.268260406456067	0.20140561444289698	0.20093738917985915	0.2650360270138982	0.20090160364425896
1202	4.404	0.2682646447299633	0.20142299574220182	0.2009553109658969	0.265039960203291	0.20091953747828245
1203	4.406000000000001	0.2682688820322367	0.20144035713227706	0.20097323345294352	0.265043892270034	0.20093747182931057
1204	4.4079999999999995	0.2682731183632351	0.20145771807980367	0.20099115661801628	0.2650478247681652	0.20095538422449452
1205	4.41	0.2682773537872151	0.20147505946927008	0.20100905800179883	0.26505175619137455	0.20097329783404486
1206	4.412	0.2682815883014982	0.20149240106277033	0.20102696075545515	0.26505568654983636	0.20099118979582445
1207	4.414	0.2682858219674129	0.20150974285821038	0.20104484201432407	0.2650596173956905	0.2010090836418574
1208	4.416	0.268290054781725	0.2015270660440317	0.20106272530823485	0.26506354570428087	0.20102697931585822
1209	4.418	0.2682942868038512	0.2015443709097691	0.20108061057056106	0.26506747456746627	0.2010448543019977
1210	4.42	0.26829851802780635	0.20156167718604623	0.20109847528871136	0.26507140247526206	0.20106273172891886
1211	4.422	0.26830274851217184	0.2015789848175037	0.20111634257877814	0.26507532943319473	0.20108058869427609
1212	4.4239999999999995	0.26830697824878	0.20159627495944693	0.20113418954208662	0.2650792569900025	0.2010984486966937
1213	4.426	0.2683112053884492	0.2016135478691334	0.20115203966486964	0.26508318211737414	0.20111631163111718
1214	4.428	0.2683154337961238	0.20163082322788756	0.2011698703954881	0.26508710790363343	0.20113415495640716
1215	4.43	0.26831965965042687	0.20164810096453517	0.2011877048176611	0.2650910313188669	0.20115197893820813
1216	4.432	0.26832388681487457	0.20166536218714082	0.20120551999070435	0.2650949554494774	0.20116980703291204
1217	4.433999999999999	0.26832811146670876	0.20168260713017433	0.20122333935994569	0.2650988787798506	0.20118763911107793
1218	4.436	0.2683323355939623	0.20169985544372768	0.20124114035063806	0.26510280131114955	0.2012054525917893
1219	4.438000000000001	0.2683365591823202	0.20171708821236295	0.20125894600796634	0.2651067230946429	0.20122324770194613
1220	4.4399999999999995	0.26834078228141295	0.20173430562973815	0.2012767333590979	0.2651106441297747	0.20124104787692748
1221	4.442	0.26834500487532476	0.2017515273199553	0.20129452582402402	0.26511456446651593	0.20125885295077878
1222	4.444	0.2683492251060048	0.20176873434266718	0.20131230078703444	0.2651184841026842	0.2012766403123914
1223	4.446	0.26835344683210255	0.2017859459790746	0.2013300584556129	0.26512240308596075	0.20129441016522276
1224	4.448	0.2683576662238769	0.20180314295694288	0.20134782220561032	0.26512632141304243	0.2013121859109121
1225	4.45	0.26836188335740563	0.2018203448778159	0.20136559184853337	0.2651302391305076	0.20132994490594508
1226	4.452	0.26836610208788886	0.2018375327792999	0.20138334473773503	0.26513415623291153	0.2013477101497967
1227	4.454	0.2683703185817984	0.20185470680036813	0.2014010810561708	0.26513807276621354	0.20136545860997337
1228	4.456	0.26837453481902646	0.2018718865215745	0.2014188241559659	0.2651419887232757	0.20138321366434256
1229	4.458	0.26837875077648293	0.20188903382575996	0.20143655138310684	0.26514590263191024	0.20140095264639762
1230	4.46	0.26838296458873445	0.20190618770137125	0.20145426286990414	0.26514981756722616	0.20141867570565158
1231	4.462	0.2683871782322199	0.20192332913270403	0.20147198196301883	0.26515373048761115	0.20143640619192946
1232	4.464	0.2683913916809666	0.2019404582116901	0.2014896859650265	0.26515764446707657	0.20145412141672756
1233	4.466	0.2683956030667539	0.20195759445967112	0.2015073749935859	0.26516155646294726	0.20147182149218384
1234	4.468	0.2683998143633238	0.20197471884127655	0.20152507236473152	0.26516546805676944	0.20148952975355933
1235	4.470000000000001	0.26840402554209614	0.2019918314248957	0.20154275535150679	0.26516937923664585	0.2015072234765861
1236	4.4719999999999995	0.26840823473232744	0.20200895172281202	0.2015604240591894	0.2651732885247091	0.20152490276067028
1237	4.474	0.26841244390532054	0.202026060677258	0.20157810177017052	0.26517719899129905	0.20154259091229593
1238	4.476000000000001	0.268416653030135	0.20204315833955627	0.20159576574680327	0.2651811075894601	0.20156026518484949
1239	4.478	0.2684208602337454	0.20206024540046827	0.20161341606757044	0.26518501589695687	0.20157792565612204
1240	4.48	0.2684250655795941	0.2020773218915075	0.20163107599991542	0.26518892389861093	0.2015955956116936
1241	4.481999999999999	0.2684292729088437	0.20209440728009964	0.2016487227752803	0.26519283011228767	0.20161325228473065
1242	4.484	0.26843347837575465	0.20211146334418587	0.20166635645870357	0.2651967376056403	0.2016308957334681
1243	4.486000000000001	0.26843768204183244	0.2021285289755	0.20168400029914285	0.2652006433280382	0.2016485267741551
1244	4.4879999999999995	0.26844188396566454	0.20214558505552843	0.2017016086957991	0.265204548854415	0.2016661454362671
1245	4.49	0.2684460879855426	0.20216263158135855	0.20171922807307555	0.2652084541657608	0.20168377494246192
1246	4.492	0.2684502902515763	0.20217966918225486	0.20173683563380423	0.2652123577776864	0.20170139249769742
1247	4.494	0.2684544908217139	0.20219669783477126	0.2017544313882005	0.2652162612627806	0.20171899811646332
1248	4.496	0.26845868975156106	0.20221373695317366	0.20177203853758818	0.26522016460012937	0.20173661501780746
1249	4.498	0.2684628890005454	0.20223074826858337	0.20178963426591195	0.2652240663027736	0.2017541975482181
1250	4.5	0.26846708852714934	0.20224777061825727	0.2018072185758154	0.2652279664243052	0.20177179211273677
1251	4.502	0.26847128644767426	0.20226476571468263	0.2018247922188165	0.2652318680252368	0.2017893758718201
1252	4.504	0.26847548281431516	0.2022817723770937	0.20184235516744045	0.26523576804875487	0.20180694880240435
1253	4.506	0.2684796776789233	0.2022987714260454	0.2018599305920426	0.2652396665462089	0.20182451163679827
1254	4.508	0.26848387487054814	0.20231576279050034	0.20187747281040572	0.2652435665763063	0.2018420643286853
1255	4.51	0.26848807053263585	0.20233274703842646	0.20189502818436547	0.26524746508012365	0.20185963003281274
1256	4.5120000000000005	0.26849226471533816	0.20234972408709076	0.2019125738400561	0.2652513621076987	0.20187716304454206
1257	4.513999999999999	0.2684964574671476	0.20236669448855396	0.20193010971890263	0.2652552592246612	0.20189470971919085
1258	4.516	0.26850064883498204	0.2023836581446966	0.20194763651860548	0.2652591564026506	0.20191224715842185
1259	4.518	0.26850483886420573	0.202400615597217	0.20196515415963787	0.26526305214822793	0.20192977528769804
1260	4.52	0.26850903137942717	0.20241756672893382	0.20198266331943285	0.26526694650798827	0.2019472947895459
1261	4.522	0.2685132225188804	0.20243451206770377	0.20200016389886216	0.26527084104459786	0.20196480556949672
1262	4.523999999999999	0.26851741232675963	0.20245145148280627	0.2020176789989746	0.26527473572719273	0.20198230829079808
1263	4.526	0.2685216008476279	0.20246836636357862	0.20203516287591472	0.2652786290588199	0.20199980284033364
1264	4.5280000000000005	0.26852578812322037	0.20248529544011876	0.2020526618157162	0.2652825210837689	0.20201728986331585
1265	4.529999999999999	0.2685299741943696	0.2025022003257876	0.2020701300676287	0.2652864118452364	0.20203476922918528
1266	4.532	0.26853415910101214	0.20251911973949843	0.20208761390004631	0.2652903043933279	0.20205224156628057
1267	4.534000000000001	0.26853834288041684	0.20253601527460344	0.20210506753985413	0.26529419566078744	0.20206970672772318
1268	4.536	0.26854252935116296	0.20255292563970187	0.20212253723920903	0.26529808568960506	0.2020871653260689
1269	4.538	0.26854671464430235	0.2025698124273632	0.20213997720929064	0.26530197452002363	0.20210461719917178
1270	4.54	0.2685508987979835	0.20258669553152764	0.20215743368706626	0.26530586219205443	0.20212206294482096
1271	4.542	0.2685550818495697	0.20260357475231683	0.2021748608690235	0.2653097517516285	0.20213950238658873
1272	4.544	0.2685592638356426	0.20262043141218022	0.20219230497791943	0.26531364012854575	0.2021569361084506
1273	4.546	0.26856344479113387	0.2026373041810403	0.2022097201964973	0.26531752736158426	0.202174363920618
1274	4.548	0.2685676247493717	0.20265415460509018	0.20222715273421987	0.2653214134886035	0.20219178639414312
1275	4.550000000000001	0.2685718037430578	0.2026710213380502	0.20224455676645764	0.26532529854513986	0.20220920332673728
1276	4.552	0.2685759818042642	0.2026878659240049	0.20226195604739228	0.2653291825670111	0.2022266152773647
1277	4.554	0.26858015896356136	0.2027047082099984	0.20227935035021843	0.2653330671042891	0.20224402203204325
1278	4.556	0.26858433525051756	0.2027215479507961	0.20229674021531519	0.2653369521157284	0.20226140131070303
1279	4.558	0.26858851069373135	0.20273836642949616	0.20231412541099092	0.2653408360936163	0.20227879929225148
1280	4.5600000000000005	0.2685926853204057	0.2027551834641333	0.20233148364775375	0.2653447190718428	0.2022961700853984
1281	4.562	0.2685968591573175	0.20277199878141247	0.20234886107174757	0.2653486010835394	0.20231355985962296
1282	4.564	0.268601032230809	0.2027887936418885	0.2023662117916143	0.2653524821596695	0.2023309227145136
1283	4.566000000000001	0.2686052045659082	0.20280560663286512	0.20238358194514497	0.2653563623316278	0.20234828236031493
1284	4.568	0.26860937618682207	0.20282239923870812	0.2024009256329027	0.26536024162905636	0.20236563853580727
1285	4.57	0.26861354711696467	0.20283919124870106	0.20241826654777578	0.2653641200799028	0.20238299172118665
1286	4.572	0.26861771737898216	0.20285598236174113	0.20243560440340158	0.265367999229519	0.20240034163717163
1287	4.574	0.26862188699477824	0.20287275381148773	0.20245291685210545	0.265371879029925	0.2024176659405313
1288	4.5760000000000005	0.2686260559855386	0.20288952535436722	0.20247024998915195	0.2653757579679824	0.20243501074908501
1289	4.578	0.2686302243717543	0.20290629668040222	0.20248755787396974	0.26537963607123904	0.20245233011245528
1290	4.58	0.26863439217324486	0.2029230489827225	0.20250486415417757	0.2653835133677861	0.20246964769804443
1291	4.582000000000001	0.2686385594091796	0.2029398020150193	0.20252216851068872	0.2653873898840711	0.20248696318673554
1292	4.584	0.2686427260980996	0.20295655542820443	0.20253944856390355	0.2653912656456735	0.20250425419146237
1293	4.586	0.26864689225793836	0.20297329040944792	0.20255675036751167	0.26539514067733516	0.2025215667930423
1294	4.588	0.26865105790604116	0.20299000756309687	0.20257402794612367	0.26539901500226276	0.20253885500530874
1295	4.59	0.2686552230591847	0.20300674540389582	0.2025913049136808	0.2654028886443496	0.2025561196333257
1296	4.5920000000000005	0.2686593877335956	0.20302346531875665	0.2026085809239187	0.2654067616259815	0.20257340672832366
1297	4.594	0.26866355194496877	0.20304016790447765	0.2026258335547676	0.26541063396881065	0.20259067027021357
1298	4.596	0.2686677138028319	0.20305689164582616	0.2026430863924472	0.2654145056937796	0.2026079338588811
1299	4.598000000000001	0.26867187341584	0.2030735979325874	0.20266033905299913	0.2654183768211442	0.2026251971209705
1300	4.6	0.2686760327317427	0.20309028732787507	0.20267756911053575	0.26542224737049647	0.20264243761668432
1301	4.602	0.2686801917602804	0.20310696039457352	0.2026948001149439	0.2654261173607856	0.2026596789147191
1302	4.603999999999999	0.26868435051087397	0.20312365558916845	0.20271203165800408	0.26542998681033997	0.20267692061146295
1303	4.606	0.2686885089926354	0.20314033426052977	0.2027292412794833	0.2654338557368871	0.20269414025431376
1304	4.6080000000000005	0.26869266721437834	0.20315699695487438	0.20274645252868712	0.26543772415757305	0.20271136138312423
1305	4.609999999999999	0.2686968251855358	0.20317366330777828	0.2027636649641962	0.2654415920889819	0.20272858357186957
1306	4.612	0.2687009810073036	0.20319033289237504	0.2027808561045434	0.2654454595471542	0.20274578434087406
1307	4.614	0.2687051347816526	0.20320698679325805	0.2027980494784995	0.26544932654760434	0.20276298721999228
1308	4.616	0.2687092884503102	0.20322362552467715	0.2028152446247804	0.2654531931053384	0.20278019175734147
1309	4.618	0.2687134420171998	0.2032402495884665	0.20283241904270885	0.2654570592348702	0.20279737545363147
1310	4.62	0.2687175954856499	0.20325689738665814	0.20284959624247195	0.26546092495023793	0.20281453899202256
1311	4.622	0.26872174885843714	0.2032735302154553	0.20286677574481266	0.265464787256342	0.20283172830610988
1312	4.624	0.26872590023258747	0.20329014857013367	0.20288393503167035	0.2654686492736288	0.2028488972782162
1313	4.626	0.268730049706038	0.2033067529206152	0.20290107477666636	0.26547251101156705	0.2028660465751394
1314	4.628	0.26873419921479724	0.2033233628469916	0.20291824087190544	0.26547637247931477	0.20288319966423587
1315	4.63	0.2687383487577079	0.2033399778549421	0.2029353871911982	0.2654802336857298	0.2029003560493613
1316	4.632	0.2687424983341085	0.20335657896841475	0.20295251439375678	0.26548409463974426	0.20291749317195484
1317	4.634	0.26874664603678305	0.203373166643	0.20296964591517427	0.2654879553496272	0.2029346116581201
1318	4.636	0.26875079195821416	0.20338974132379783	0.20298678124216918	0.26549181582302306	0.20295175740785304
1319	4.638	0.26875493803231193	0.20340630343679472	0.20300389780731548	0.26549567606768515	0.20296888423832676
1320	4.640000000000001	0.26875908425316275	0.20342289131066238	0.20302099622030495	0.2654995345742374	0.20298599277527563
1321	4.6419999999999995	0.26876323061595536	0.20343946618420883	0.20303809990686703	0.26550339142473367	0.20300308361834188
1322	4.644	0.2687673733362296	0.20345602848363586	0.20305520830605656	0.26550724816599214	0.2030202026203411
1323	4.646000000000001	0.2687715163132079	0.20347257862117152	0.20307229883168113	0.2655111048008708	0.2030373035908591
1324	4.648	0.26877565953893323	0.20348911698641425	0.2030893720588258	0.2655149613328569	0.20305438711015547
1325	4.65	0.2687798030052426	0.20350564397442145	0.20310642856008757	0.2655188177653241	0.20307145376123242
1326	4.651999999999999	0.2687839429235413	0.20352217907908718	0.20312351414604113	0.2655226741022578	0.20308852691393617
1327	4.654	0.2687880831908543	0.20353872171827472	0.20314058260094167	0.26552652733738974	0.20310560598329505
1328	4.656000000000001	0.26879222379528933	0.20355525283551446	0.20315763448632132	0.2655303805810862	0.20312266832483397
1329	4.6579999999999995	0.2687963628205927	0.20357177280861652	0.2031746703399991	0.26553423383343105	0.20313971448704715
1330	4.66	0.26880050034913056	0.2035882820074497	0.20319171351818782	0.2655380870941348	0.20315674500026476
1331	4.662	0.268804638305487	0.20360478078523603	0.20320876339270497	0.265541940362565	0.20317380565574933
1332	4.664	0.26880877476861703	0.20362126948361833	0.20322579731232346	0.2655457906297905	0.203190850187093
1333	4.666	0.2688129098198887	0.2036377484330384	0.20324281578922782	0.26554964100360345	0.20320787912299762
1334	4.668	0.2688170453792846	0.20365421794398988	0.20325981934057008	0.2655534914797862	0.20322489297465288
1335	4.67	0.26882117952494444	0.20367071626078423	0.20327683126454016	0.26555734205534726	0.203241892236669
1336	4.672	0.26882531233381296	0.20368720451328784	0.20329385092035304	0.26556119121014804	0.203258922665398
1337	4.6739999999999995	0.26882944572522904	0.20370368303144698	0.2033108556010753	0.2655650390154798	0.20327593796102744
1338	4.676	0.26883357777353356	0.20372015213439176	0.20332784580852753	0.2655688870081093	0.2032929386195884
1339	4.678	0.26883770855425665	0.2037366121307893	0.2033448220118067	0.26557273518117325	0.20330992512103135
1340	4.68	0.26884183998356714	0.20375306331918835	0.20336178466993232	0.26557658201224604	0.20332689792939176
1341	4.682	0.2688459701340842	0.20376950598834864	0.20337875704681008	0.26558042757038913	0.20334385749906914
1342	4.683999999999999	0.26885009907969476	0.20378594040844838	0.20339573844655368	0.2655842733887785	0.20336084953133282
1343	4.686	0.26885422873359677	0.2038023668590399	0.20341270613087442	0.2655881194596054	0.2033778276946785
1344	4.688000000000001	0.2688583552927629	0.20381878560139483	0.20342966054932712	0.2655919627651934	0.2033947924329006
1345	4.6899999999999995	0.26886248263891577	0.20383519688821938	0.2034466021423032	0.2655958064055982	0.20341174419701025
1346	4.692	0.26886660884013674	0.2038516009639348	0.2034635313193926	0.2655996503691205	0.20342868340695286
1347	4.694	0.2688707339659247	0.20386799806494912	0.20348044849851601	0.26560349312901527	0.20344561047421245
1348	4.696	0.26887485992569105	0.20388438841992046	0.2034973540676188	0.26560733474909093	0.20346252580236088
1349	4.698	0.2688789829113714	0.20390077225001033	0.2035142936695586	0.26561117675924123	0.20347945259309125
1350	4.7	0.268883106801642	0.20391714976912995	0.20353122093176507	0.26561501762908024	0.20349639010418985
1351	4.702	0.26888722966028544	0.20393352118417765	0.20354813624790308	0.26561885742178665	0.2035133155283908
1352	4.704	0.2688913515526204	0.203949886695268	0.2035650400204912	0.265622697663753	0.20353022926185937
1353	4.706	0.2688954724792792	0.2039662464959567	0.2035819326225776	0.2656265368240989	0.20354713169335004
1354	4.708	0.2688995925029749	0.20398260077345257	0.20359881442028377	0.26563037496299763	0.2035640231825026
1355	4.71	0.268903713527908	0.203998949708827	0.20361568577330535	0.26563421360573314	0.2035809040989325
1356	4.712	0.2689078317409963	0.20401529347721617	0.2036325470186645	0.26563805121891865	0.2035977747838586
1357	4.714	0.2689119510146884	0.20403163224801357	0.20364939848763955	0.26564188786137294	0.20361463557261938
1358	4.716	0.26891606753394826	0.2040479661850603	0.20366624050622406	0.26564572505708756	0.20363148679513599
1359	4.718	0.26892018516933464	0.20406429544682497	0.20368311864116945	0.265649559778524	0.20364832875963113
1360	4.720000000000001	0.2689243001039989	0.20408062018658168	0.20369998644602394	0.26565339511619956	0.20366518459725164
1361	4.7219999999999995	0.2689284162067463	0.20409694055257993	0.2037168442649337	0.2656572295326779	0.20368205348136048
1362	4.724	0.2689325296590175	0.20411325668820804	0.20373369241988237	0.2656610630832255	0.20369891252843164
1363	4.726000000000001	0.268936644327963	0.2041295687321543	0.20375053122760198	0.26566489728839826	0.203715762060871
1364	4.728	0.2689407563934378	0.20414587681855983	0.20376736100001566	0.2656687291176991	0.2037326023960932
1365	4.73	0.26894486972150955	0.20416218107716821	0.20378418202794177	0.26567256165768965	0.20374943383022162
1366	4.731999999999999	0.2689489804896194	0.20417848163347005	0.20380099459796805	0.265676393368561	0.20376625666046588
1367	4.734	0.2689530925628587	0.20419477860884072	0.2038177989928628	0.2656802243022077	0.20378307116340727
1368	4.736000000000001	0.26895720211726676	0.2042110721206777	0.2038345954752439	0.26568405445903287	0.2037998776175344
1369	4.7379999999999995	0.2689613130165943	0.2042273622871247	0.20385138430990893	0.2656878838899396	0.20381667628132283
1370	4.74	0.2689654214360341	0.2042436492177812	0.20386816574209457	0.2656917141101709	0.20383346741007918
1371	4.742	0.26896952933149176	0.20425989508844214	0.2038849400199689	0.26569554208553087	0.20385025125631806
1372	4.744	0.26897363675119984	0.20427613917098103	0.20390170737268246	0.2656993708979278	0.20386702805339293
1373	4.746	0.26897774367970084	0.20429238152401913	0.2039184680271791	0.2657031975116074	0.20388379803779905
1374	4.748	0.2689818501646039	0.2043086222042562	0.20393522220853785	0.26570702500697124	0.20390056142739507
1375	4.75	0.268985954314341	0.20432486126653343	0.20395197012897265	0.2657108503467954	0.20391731844387145
1376	4.752	0.2689900599857256	0.2043410987638936	0.20396871198834707	0.2657146766100597	0.20393406929076802
1377	4.754	0.268994163348615	0.20435733475223733	0.20398544798527574	0.2657185007581773	0.2039508141757441
1378	4.756	0.2689982663532955	0.20437356928095962	0.20400217831743706	0.2657223258688099	0.20396755328876712
1379	4.758	0.26900236904301594	0.20438978327248905	0.20401890317054486	0.2657261489020835	0.20398428682455136
1380	4.76	0.2690064695219915	0.20440597771615582	0.2040356227188289	0.26572997293441497	0.2040010149659408
1381	4.7620000000000005	0.26901057164341463	0.20442217205767746	0.20405233714159654	0.26573379492473853	0.2040177378843881
1382	4.763999999999999	0.26901467157227343	0.20443836630040307	0.20406904660139713	0.2657376179486763	0.20403445575651805
1383	4.766	0.2690187712555044	0.20445456045216762	0.2040857512664218	0.2657414389636653	0.2040511687422818
1384	4.768	0.26902287073266523	0.20447075451587662	0.204102451293861	0.2657452610438855	0.20406787700736034
1385	4.77	0.2690269681044015	0.20448694849901394	0.20411914683035887	0.26574908114609547	0.20408458070651594
1386	4.772	0.2690310653143424	0.20450310447845427	0.20413583802854038	0.2657529008265802	0.20410127998404165
1387	4.773999999999999	0.2690351623992973	0.2045192616213527	0.20415252502514777	0.2657567201246024	0.20411797499029127
1388	4.776	0.26903925745725354	0.2045354198940876	0.2041692079634092	0.2657605390276282	0.20413466585980702
1389	4.7780000000000005	0.26904335242926913	0.20455157925961748	0.20418588697637413	0.26576435757367933	0.2041513527336947
1390	4.779999999999999	0.2690474473496667	0.20456773968211736	0.2042025621927284	0.2657681742575839	0.20416801291522335
1391	4.782	0.26905154031402806	0.20458388200143496	0.20421921091179385	0.26577199214870983	0.20418464765678135
1392	4.784	0.269055633261085	0.20460000713170085	0.20423583438482656	0.2657758081991603	0.20420128023740766
1393	4.786	0.2690597262229101	0.2046161344413015	0.20425245588206467	0.26577962396108257	0.20421791073334342
1394	4.788	0.26906381729290857	0.20463226385879024	0.20426907546279668	0.2657834394690078	0.20423453921293214
1395	4.79	0.26906790840770717	0.20464839531506168	0.20428569319533887	0.26578725470619124	0.20425116573678975
1396	4.792	0.2690719976912321	0.20466449081751056	0.2043023091402817	0.26579106970621597	0.2042677903745215
1397	4.794	0.26907608711008035	0.2046805894706096	0.20431892335622973	0.26579488296034665	0.2042844131879606
1398	4.795999999999999	0.2690801747532549	0.2046966911710688	0.2043355358944718	0.2657986960176238	0.20430103423691534
1399	4.798	0.26908426255357404	0.20471279581898294	0.20435214681540398	0.2658025089095725	0.20431765357383516
1400	4.8	0.26908835053739155	0.20472888419681967	0.20436875617204797	0.2658063201247385	0.20433427126024428
1401	4.802	0.269092436792581	0.20474495715401678	0.20438536401568763	0.26581013120989583	0.20435086452252962
1402	4.804	0.26909652137627166	0.20476103400098536	0.2044019251335986	0.26581394219437865	0.2043674345387183
1403	4.806	0.269100606217409	0.20477711461020337	0.204418486314474	0.2658177515646129	0.20438400452132158
1404	4.808	0.2691046913390581	0.2047931797374267	0.20443504756173397	0.26582156086532255	0.20440057446595417
1405	4.8100000000000005	0.2691087748259122	0.20480923020625558	0.20445160887320268	0.2658253701238589	0.2044171443793476
1406	4.811999999999999	0.2691128567315664	0.2048252853021125	0.20446817024677516	0.2658291778247297	0.2044337142625263
1407	4.814	0.26911693898291406	0.20484134486878505	0.2044847316804148	0.2658329855108044	0.20445028411648
1408	4.816	0.2691210196935666	0.20485737083845657	0.20450129317215296	0.2658367932076397	0.2044668539421679
1409	4.818	0.2691251008201441	0.20487340224285416	0.20451783190033318	0.26584059939800825	0.20448337846237888
1410	4.82	0.2691291804433589	0.20488943889928607	0.2045343489830166	0.26584440562310074	0.20449990444054034
1411	4.822	0.26913325861203885	0.20490546151466638	0.20455086757779556	0.26584821190721525	0.20451643182885515
1412	4.824	0.26913733724847455	0.20492147086535675	0.2045673876350974	0.26585201673117725	0.20453296058109294
1413	4.8260000000000005	0.2691414144631763	0.20493748619108798	0.20458390910697577	0.2658558201428566	0.20454949065253897
1414	4.827999999999999	0.26914549220841416	0.20495348817507125	0.20460043194705452	0.2658596236803561	0.2045660219945479
1415	4.83	0.26914956856114264	0.20496947757074216	0.20461693329072742	0.26586342736462276	0.20458250929272487
1416	4.832	0.26915364356655574	0.20498547359565694	0.2046334142199082	0.2658672296739703	0.20459899926913616
1417	4.834	0.2691577172688235	0.20500147603248403	0.20464989784643695	0.2658710321452767	0.20461549183597832
1418	4.836	0.26916179158572384	0.2050174467452486	0.2046663840818847	0.2658748332817881	0.20463198690832723
1419	4.838	0.2691658646220509	0.2050334246997562	0.2046828728407212	0.26587863464378064	0.20464848440404257
1420	4.84	0.2691699364202453	0.20504939053769045	0.20469934122046712	0.2658824347069868	0.20466496141595336
1421	4.8420000000000005	0.2691740089265499	0.20506534497232035	0.2047157902664071	0.2658862350057895	0.20468141899290818
1422	4.843999999999999	0.26917808021209033	0.2050813071823538	0.20473224305495238	0.26589003404102607	0.20469788022247443
1423	4.846	0.2691821503164375	0.20509725779197926	0.20474869946340582	0.2658938333706318	0.20471434498490532
1424	4.848	0.26918621927877334	0.20511319749754392	0.20476515937309248	0.26589763146808104	0.20473081316438005
1425	4.85	0.26919028901068487	0.20512914546138836	0.2047815998494773	0.2659014283741274	0.2047472393707373
1426	4.852	0.26919435761278754	0.20514508229646622	0.2047980219068365	0.26590522561927393	0.204763670263553
1427	4.853999999999999	0.26919842512167047	0.20516100867906698	0.2048144485915923	0.26590902170060077	0.2047801056837901
1428	4.856	0.26920249157363163	0.20517694375672563	0.2048308797520401	0.2659128181735018	0.20479654548302273
1429	4.8580000000000005	0.2692065570028631	0.2051928493186187	0.2048472924270922	0.26591661350790036	0.20481296668996649
1430	4.859999999999999	0.2692106233494549	0.20520876425815424	0.2048636875945551	0.26592040774112097	0.2048293702914587
1431	4.862	0.2692146886772294	0.20522466914699283	0.20488008827097012	0.2659242009096232	0.2048457793150885
1432	4.864	0.26921875301912934	0.20524056463067647	0.20489649427573176	0.2659279945397569	0.2048621935830973
1433	4.866	0.26922281640792606	0.20525646982692547	0.20491288261440532	0.26593178712494975	0.20487859009583065
1434	4.868	0.26922687887487373	0.20527234648703777	0.20492925424333067	0.2659355786990943	0.20489496981817193
1435	4.87	0.26923094044973583	0.20528823347230526	0.20494563215289313	0.2659393708125702	0.2049113557455023
1436	4.872	0.269235001162209	0.2053041113233263	0.2049620161426738	0.2659431619304623	0.2049277476743987
1437	4.874	0.26923906104057344	0.20531998066019344	0.2049783831881033	0.26594695208577473	0.2049441001299686
1438	4.876	0.2692431201117163	0.20533584144139677	0.20499473422186015	0.2659507413096999	0.20496045968443904
1439	4.878	0.2692471784030099	0.2053516942634653	0.2050110922114437	0.2659545311249337	0.20497682610508017
1440	4.88	0.2692512359391122	0.2053675581921932	0.2050274569288153	0.2659583200199295	0.20499317634446595
1441	4.882	0.26925529274523213	0.2053833949376948	0.2050437828964805	0.2659621080252207	0.20500951130499262
1442	4.884	0.26925934884530855	0.20539924332142884	0.20506011664173635	0.26596589516961056	0.205025853937976
1443	4.886	0.2692634042620303	0.2054150650315617	0.20507645790960405	0.2659696814816816	0.20504220399188228
1444	4.888	0.26926745901825117	0.2054308988729207	0.20509278363371072	0.26597346850560094	0.20505851595077518
1445	4.890000000000001	0.2692715131356323	0.20544670651743455	0.20510909470630437	0.2659772547007925	0.20507483633620746
1446	4.8919999999999995	0.26927556663510993	0.2054625267497043	0.20512541404480786	0.26598104009478335	0.20509116487192444
1447	4.894	0.2692796195369487	0.20547834003615068	0.20514171855848082	0.2659848247138464	0.20510747846300442
1448	4.896000000000001	0.26928367186028357	0.2054941469250457	0.20515800911051585	0.26598860858302187	0.20512377798209694
1449	4.898	0.269287723624989	0.2055099473055651	0.20517430860659924	0.26599239172725275	0.2051400863355543
1450	4.9	0.26929177484847	0.20552574171171586	0.20519059392836367	0.2659961741703116	0.20515638040602832
1451	4.901999999999999	0.2692958255493789	0.205541530018724	0.20520686592316179	0.265999955934821	0.2051726610445665
1452	4.904	0.26929987574393904	0.2055573127425843	0.20522314746499165	0.2660037370433847	0.20518895113644767
1453	4.906000000000001	0.26930392544920084	0.20557308975481328	0.20523941542111368	0.2660075190093166	0.20520522754403087
1454	4.9079999999999995	0.2693079727751029	0.20558886155418127	0.20525567061409683	0.2660113003123408	0.20522149109864704
1455	4.91	0.2693120197057523	0.20560462800014095	0.2052719359103358	0.26601508097454907	0.20523776466668314
1456	4.912	0.2693160662541149	0.20562038957964318	0.20528818815346042	0.26601886101695554	0.20525400264721083
1457	4.914	0.26932011243271603	0.20563612733132564	0.20530442815406502	0.26602264045951524	0.20527025147957723
1458	4.916	0.2693241582536851	0.2056518799666438	0.20532067875059595	0.2660264193226166	0.20528651080801694
1459	4.918	0.26932820372873945	0.20566760907196358	0.20533689433335262	0.26603019762453345	0.2053027350156862
1460	4.92	0.26933224699462166	0.20568335333986024	0.20535312131794198	0.26603397538402207	0.20531897052672304
1461	4.922	0.26933628999835485	0.20569907434747894	0.20536935932517425	0.2660377526188716	0.20533519414832146
1462	4.9239999999999995	0.2693403327485408	0.20571479166676573	0.20538556273684264	0.266041527854114	0.2053514066420869
1463	4.926	0.2693443752539422	0.2057305057347547	0.20540177794396575	0.26604530264783033	0.20536763082324605
1464	4.928	0.2693484156155651	0.2057462163373993	0.2054179817454856	0.2660490770137725	0.20538382103590042
1465	4.93	0.2693524558107099	0.205761923904348	0.20543417488710497	0.2660528509666877	0.20540002367189777
1466	4.932	0.2693564958439258	0.2057776282236022	0.20545038016635633	0.2660566245193933	0.20541621549074254
1467	4.933999999999999	0.26936053384682496	0.20579332971775016	0.20546655191751004	0.26606039768536843	0.20543239722437157
1468	4.936	0.26936457176011597	0.20580900935391105	0.20548273650746776	0.26606417047729763	0.2054485916592289
1469	4.938000000000001	0.2693686095867444	0.2058246866580572	0.20549891069017767	0.2660679429074376	0.20546475310087134
1470	4.9399999999999995	0.26937264542343325	0.205840362022758	0.2055150751894925	0.26607171347078046	0.20548092790359587
1471	4.942	0.2693766812415383	0.20585603519095913	0.20553122994020911	0.26607548374539575	0.20549709280165065
1472	4.944	0.26938071704211963	0.20587170655523152	0.2055473756444963	0.2660792537407552	0.20551324850245498
1473	4.946	0.2693847509502379	0.20588735704929118	0.20556353504159625	0.26608302346600776	0.20552941775803546
1474	4.948	0.26938878490344903	0.2059030061668045	0.20557966241479442	0.26608679293001475	0.20554555484038928
1475	4.95	0.26939281699416445	0.20591865426434353	0.20559580407628458	0.26609056214133475	0.2055617060878136
1476	4.952	0.26939684918864576	0.20593430106382735	0.20561193674328393	0.26609432961645474	0.20557782575238914
1477	4.954	0.26940088148439967	0.20594994692392743	0.2056280610879352	0.2660980969040913	0.20559396015314885
1478	4.956	0.2694049120030431	0.205965572749941	0.20564417700041462	0.2661018640103968	0.20561008597377284
1479	4.958	0.26940894267744897	0.20598119801264314	0.20566028513973347	0.26610562942479987	0.20562620387825667
1480	4.96	0.26941297159685124	0.2059968230374247	0.2056763853836398	0.2661093947189192	0.20564231374890432
1481	4.962	0.2694170007244379	0.20601242871570338	0.2056924783626679	0.2661131598974211	0.2056584162209181
1482	4.964	0.26942102817878627	0.20602803448667115	0.2057085867629578	0.2661169249633731	0.20567451116494162
1483	4.966	0.2694250558898075	0.20604364065873398	0.20572466481670543	0.2661206884293852	0.20569059920517102
1484	4.968	0.26942908194251813	0.20605922810235902	0.20574075877562867	0.26612445183934774	0.20570670301286684
1485	4.970000000000001	0.26943310829740197	0.2060748162364766	0.20575682286136332	0.26612821367823014	0.2057227767983696
1486	4.9719999999999995	0.2694371330703983	0.20609040534989398	0.2057729033156853	0.26613197551477114	0.20573886682415127
1487	4.974	0.2694411581875144	0.20610597629412225	0.2057889543341574	0.26613573734832474	0.2057549272741677
1488	4.976000000000001	0.2694451817313658	0.2061215484697575	0.2058050221495217	0.26613949768790907	0.20577100440156215
1489	4.978	0.2694492056600914	0.2061371221523943	0.2058210609488756	0.26614325807394046	0.2057870523815381
1490	4.98	0.26945322808646816	0.2061526781717991	0.20583711694031787	0.2661470169880276	0.2058031174423118
1491	4.981999999999999	0.26945724902733514	0.20616823590730882	0.20585314430329316	0.2661507759956599	0.20581915375116702
1492	4.984	0.26946127043841195	0.2061837956278193	0.20586918923877096	0.2661545350930473	0.20583520752893247
1493	4.986000000000001	0.2694652904296787	0.20619933813823507	0.20588520590284537	0.2661582927861677	0.20585123292468027
1494	4.9879999999999995	0.26946930901617655	0.2062148828121529	0.2059012404955683	0.26616205061249654	0.20586727614711228
1495	4.99	0.26947332814916114	0.206230410773858	0.20591724715596332	0.26616580705079823	0.20588329132817548
1496	4.992	0.26947734593702	0.20624594169206956	0.20593327206748144	0.266169563663811	0.20589930184298588
1497	4.994	0.2694813623923465	0.2062614563490337	0.2059492693695446	0.26617331895363944	0.20591530822192142
1498	4.996	0.2694853794649367	0.20627697407812506	0.20596526240438723	0.26617707445547173	0.20593131021777633
1499	4.998	0.2694893952594907	0.2062924951037835	0.20598125169447787	0.2661808286458416	0.20594730836243658
1500	5.0	0.26949340978641007	0.2063080001879154	0.2059972369854966	0.26618458308461823	0.2059633023939679
1501	5.002	0.2694974249938137	0.20632348986226232	0.20601321878563592	0.26618833627113203	0.20597929282991953
1502	5.004	0.2695014389847876	0.20633898342776347	0.20602919683225351	0.26619208822208856	0.2059952569605365
1503	5.006	0.2695054517677057	0.20635448107741267	0.20604517162009667	0.2661958404948688	0.20601124092625608
1504	5.008	0.26950946528737446	0.20636996355648796	0.2060611204471289	0.26619959307819874	0.20602719879876077
1505	5.01	0.26951347573983364	0.20638543136226398	0.2060770894158931	0.26620334447081795	0.20604315387841407
1506	5.012	0.26951748700635375	0.20640090378072776	0.2060930326091329	0.26620709468669046	0.20605910664496974
1507	5.013999999999999	0.2695214971856416	0.20641636185571804	0.20610897331453581	0.266210845280905	0.2060750567860668
1508	5.016	0.2695255062818357	0.20643182517844988	0.20612491199074953	0.26621459474926085	0.2060910047704842
1509	5.018	0.26952951623655436	0.2064472744559019	0.20614084832721208	0.26621834310395526	0.20610692784129356
1510	5.0200000000000005	0.26953352324002766	0.20646272895347234	0.20615678277771599	0.26622209189837265	0.20612287209330665
1511	5.022	0.26953753117063306	0.2064781696950863	0.20617269258443	0.2662258396259299	0.2061387915540745
1512	5.024	0.2695415381233704	0.20649361625269724	0.20618860099236208	0.2662295862965371	0.2061547094866742
1513	5.026	0.26954554409879306	0.20650904931925051	0.2062045084354272	0.2662333334620785	0.2061706263186049
1514	5.0280000000000005	0.26954954916044616	0.20652446932792007	0.20622041455720014	0.26623707961452514	0.20618654170855089
1515	5.03	0.26955355330678143	0.2065398955207723	0.20623631978905585	0.2662408247620187	0.20620245608118568
1516	5.032	0.2695575565993119	0.20655530888108742	0.2062522013295367	0.2662445704536565	0.20621834664204725
1517	5.034	0.2695615590345233	0.20657070983868145	0.20626808240879335	0.2662483136636455	0.2062342366222827
1518	5.0360000000000005	0.2695655625457236	0.20658611791195208	0.20628396340824368	0.26625205748202113	0.20625012641814644
1519	5.038	0.2695695633178308	0.20660151375583174	0.2062998439642065	0.2662558003970351	0.20626599320804914
1520	5.04	0.2695735652213587	0.20661689776665165	0.2063157244575186	0.26625954241323174	0.20628186019654063
1521	5.042	0.2695775644384994	0.20663228913728474	0.20633158208136235	0.2662632850762289	0.2062977277545095
1522	5.0440000000000005	0.2695815648380385	0.20664766882610466	0.20634744001718208	0.26626702535686764	0.20631359548588632
1523	5.046	0.26958556260049704	0.2066630372069706	0.20636329864280792	0.2662707663419287	0.20632946376238534
1524	5.048	0.2695895615930442	0.20667841378062066	0.20637913510499312	0.2662745065165153	0.20634530973832277
1525	5.05	0.2695935579946373	0.2066937791484445	0.2063949725837963	0.2662782458821261	0.20636115659530163
1526	5.0520000000000005	0.2695975556709337	0.2067091336869291	0.2064108114175805	0.2662819844903545	0.2063770046816569
1527	5.053999999999999	0.2696015507994279	0.20672447774650574	0.2064266287422635	0.266285722340594	0.2063928311294521
1528	5.056	0.2696055453697571	0.2067398304756525	0.20644244770548098	0.2662894609745751	0.20640865910389425
1529	5.058	0.2696095393687153	0.20675517278980485	0.20645826863078343	0.2662931973582845	0.20642448892135912
1530	5.0600000000000005	0.269613532846539	0.20677050502581087	0.20647406863948878	0.26629693457417275	0.20644029770458647
1531	5.062	0.26961752578880815	0.20678582751414706	0.20648987084901962	0.2663006695862802	0.20645610858268987
1532	5.064	0.26962151824458536	0.2068011596998042	0.20650567557528088	0.26630440547553264	0.20647192187518507
1533	5.066	0.2696255101983146	0.2068164821348461	0.20652145990513332	0.26630814072137127	0.20648771466970756
1534	5.0680000000000005	0.2696294997918498	0.20683179514805256	0.20653724696070513	0.26631187531981787	0.20650351008876658
1535	5.07	0.26963349088328276	0.20684709904371154	0.20655303702432753	0.2663156093171681	0.20651930842353666
1536	5.072	0.2696374796427911	0.20686239412080823	0.20656880717772502	0.2663193427076918	0.20653508675079835
1537	5.074	0.2696414680529347	0.2068776806729693	0.20658458052160097	0.2663230755363613	0.2065508457318715
1538	5.0760000000000005	0.2696454560936621	0.20689297777994237	0.20660035731765664	0.2663268077968827	0.20656660844053007
1539	5.078	0.26964944190247864	0.2069082662909123	0.20661611464384394	0.26633053801607964	0.20658237514276212
1540	5.08	0.2696534293332711	0.20692354649220993	0.2066318531329761	0.26633426926955195	0.20659812287443255
1541	5.082	0.26965741455214876	0.20693881865166275	0.20664759584527023	0.2663379985147147	0.20661387470797493
1542	5.0840000000000005	0.26966139953773755	0.20695408303298962	0.20666334302484662	0.26634172882608553	0.20662963089161945
1543	5.086	0.26966538426618003	0.20696933989570826	0.20667907169461874	0.26634545716003255	0.20664536844414583
1544	5.088	0.26966936687130183	0.2069845894863072	0.20669480491486433	0.26634918659006085	0.20666108798723878
1545	5.09	0.2696733493288235	0.20699983203407968	0.20671052008834165	0.266352914071559	0.20667681256173162
1546	5.0920000000000005	0.2696773316120791	0.20701508689993617	0.20672624062653594	0.2663566411852823	0.20669254236910126
1547	5.093999999999999	0.26968131185217625	0.20703033455913825	0.20674194353921477	0.2663603679182161	0.20670825442095345
1548	5.096	0.26968529389727175	0.20704557523883232	0.2067576518412992	0.26636409430791536	0.20672397174431048
1549	5.098	0.2696892739074673	0.20706080917694952	0.20677334291362065	0.2663678203405617	0.20673967171602864
1550	5.1000000000000005	0.26969325194902444	0.20707603659450566	0.206789040146184	0.26637154453605716	0.20675537773808178
1551	5.102	0.26969723186719835	0.20709125770526976	0.2068047205117953	0.26637526996330874	0.2067710667789058
1552	5.104	0.26970120981975043	0.20710647270688692	0.20682040700608437	0.26637899357325684	0.20678676184571695
1553	5.106	0.26970518587112174	0.2071216818087551	0.2068360769909492	0.2663827169423544	0.20680244029594186
1554	5.1080000000000005	0.26970916198975065	0.20713688520429094	0.2068517538218999	0.26638644005342565	0.20681812549657314
1555	5.11	0.269713138141927	0.20715208307597435	0.20686741445483386	0.26639016142312716	0.20683379439867322
1556	5.112	0.26971711245240376	0.20716727560497458	0.2068830594261795	0.26639388262542213	0.20684944754196904
1557	5.114	0.2697210868876622	0.20718246297096551	0.20689871168647422	0.2663976036407272	0.2068651078880214
1558	5.1160000000000005	0.2697250614116555	0.20719764534321133	0.206914371374026	0.26640132298336955	0.20688075275037335
1559	5.118	0.26972903414686933	0.20721282288542608	0.2069300154309829	0.26640503919131103	0.20689640546976001
1560	5.12	0.269733005151947	0.20722799574684092	0.2069456443642917	0.2664087523923911	0.20691204296087398
1561	5.122	0.26973697638971933	0.2072431640900267	0.2069612811124297	0.266412461169035	0.20692766571207433
1562	5.124	0.269740947821511	0.2072583280631089	0.2069769029820162	0.26641616566556964	0.20694329666789035
1563	5.126	0.2697449175663481	0.20727346868845278	0.20699253328058037	0.2664198675141168	0.20695891310892833
1564	5.128	0.26974888567908517	0.20728860584779582	0.2070081489011552	0.26642356530968475	0.20697453833327595
1565	5.13	0.2697528541193393	0.2073037396548434	0.20702375033582293	0.2664272591851461	0.206990149225349
1566	5.132	0.26975682284486807	0.20731887022401602	0.20703933804965277	0.26643094926901706	0.20700574626041207
1567	5.1339999999999995	0.2697607899721716	0.20733399766146432	0.20705493492955604	0.26643463568560083	0.20702135234316574
1568	5.136	0.2697647555536389	0.20734912206985875	0.20707051823254974	0.2664383185551255	0.20703694471569445
1569	5.138	0.26976871963949756	0.2073642435485032	0.20708611122888415	0.2664419979938774	0.207052546666079
1570	5.14	0.2697726860594952	0.20737936218433042	0.20710169078102178	0.26644567411469516	0.2070681350525967
1571	5.1419999999999995	0.269776650956394	0.20739447807965458	0.20711725732423125	0.2664493470263477	0.20708371031992448
1572	5.144	0.26978061438103595	0.20740957251945788	0.20713281128508576	0.2664530168336852	0.20709927288727678
1573	5.146	0.2697845763807784	0.2074246650119983	0.2071483755240535	0.26645668363847974	0.20711484563230584
1574	5.148	0.26978853700233535	0.20743975562111516	0.20716392726160315	0.2664603475391657	0.20713040577093378
1575	5.15	0.2697925000716045	0.20745484440855408	0.20717946690758046	0.2664640086309515	0.20714595371644734
1576	5.152	0.2697964617285336	0.20746991230853723	0.20719501766726567	0.26646766700592367	0.2071615126908206
1577	5.154	0.2698004220185158	0.20748497912681657	0.20721055636743635	0.2664713227538733	0.20717705950485232
1578	5.156000000000001	0.26980438098636506	0.2075000449033747	0.20722608340345036	0.26647497446839813	0.2071925945626018
1579	5.158	0.26980833867588405	0.20751510967236267	0.20724159915770465	0.2664786237735327	0.20720811824948612
1580	5.16	0.2698122951289739	0.20753017346681332	0.20725712643714783	0.2664822707482659	0.20722365338870047
1581	5.162	0.2698162522918295	0.20754521751381244	0.20727264242145604	0.266485913952123	0.20723917714349546
1582	5.164	0.26982021011013496	0.20756026126562205	0.20728814748632218	0.2664895550263258	0.20725468989798046
1583	5.166	0.26982416668778914	0.20757530473191835	0.20730364198972814	0.2664931940399695	0.20727019201278768
1584	5.168	0.269828122065015	0.207590347922063	0.2073191490976713	0.26649683106060723	0.20728570666445126
1585	5.17	0.2698320762816252	0.20760537171508858	0.20733464557168932	0.2665004646617745	0.20730121061424084
1586	5.172	0.2698360293756618	0.2076203958769285	0.2073501317604941	0.26650409644774237	0.20731670420212192
1587	5.1739999999999995	0.26983998138347665	0.2076354203954915	0.20736560800666992	0.26650772496113967	0.20733218777868134
1588	5.176	0.2698439323411383	0.20765042645421983	0.20738107463617417	0.2665113518257702	0.20734766167213037
1589	5.178	0.26984788228306733	0.2076654334631618	0.20739655440685398	0.2665149770956865	0.20736312619991798
1590	5.18	0.26985183124211304	0.2076804413911657	0.20741202444531565	0.2665185993317318	0.20737860411950204
1591	5.1819999999999995	0.26985578303167174	0.2076954310871977	0.20742748506513406	0.2665222201251646	0.20739407254143244
1592	5.184	0.2698597337782251	0.2077104222698763	0.20744293657517981	0.26652583800604623	0.2074095317661961
1593	5.186	0.26986368351551615	0.2077254148904634	0.20745837927950125	0.26652945458673644	0.20742498210619575
1594	5.188	0.2698676322775414	0.20774039009695594	0.2074738134667843	0.26653306841878055	0.20744042385270842
1595	5.19	0.26987158009536505	0.2077553672651187	0.2074892394162513	0.2665366810833697	0.20745585728746188
1596	5.192	0.26987552700039963	0.2077703272097371	0.20750468021772053	0.2665402911019029	0.2074712826829484
1597	5.194	0.26987947302256277	0.2077852896163696	0.20752011256453445	0.2665439000783677	0.20748672313044936
1598	5.196000000000001	0.2698834181903477	0.20780025440430142	0.2075355367338696	0.266547506555118	0.20750215530877805
1599	5.198	0.2698873625326729	0.20781520269060164	0.20755095298293608	0.2665511105886738	0.20751757948354294
1600	5.2	0.26989130607569145	0.20783015382112116	0.20756636158227026	0.26655471377637197	0.20753299591722285
1601	5.202	0.269895248846066	0.20784508858171158	0.20758176278266088	0.2665583161459369	0.20754840486899745
1602	5.204	0.2698991908691191	0.2078600266299469	0.20759715682667407	0.26656191623202874	0.2075638065841522
1603	5.206	0.2699031321693585	0.20787496785804477	0.2076125439489233	0.26656551408480167	0.2075792012999316
1604	5.208	0.26990707277047343	0.2078898933568942	0.20762792437633132	0.2665691112943408	0.20759458924580354
1605	5.21	0.26991101269493306	0.2079048033261211	0.20764329832838124	0.26657270638957276	0.20760997064371095
1606	5.212	0.2699149519658298	0.20791971739574971	0.20765866601736047	0.2665762994151054	0.20762534570832208
1607	5.2139999999999995	0.2699188906036809	0.20793463543135365	0.20767402764859688	0.2665798919556603	0.2076407146472665
1608	5.216	0.2699228286301493	0.20794953849804954	0.20768938342068666	0.26658348253497555	0.20765607766136862
1609	5.218	0.26992676606436933	0.20796444589143967	0.207704733514836	0.2665870711929992	0.2076714349448665
1610	5.22	0.26993070292666627	0.2079793383487745	0.20772007812806964	0.26659065950887056	0.20768678668014617
1611	5.2219999999999995	0.26993463923488104	0.2079942354806194	0.20773541744007362	0.2665942460023685	0.20770213304918894
1612	5.224	0.2699385750080873	0.20800911832886337	0.20775075162464218	0.26659783070815934	0.20771747423331818
1613	5.226	0.26994251026291616	0.20802398704573744	0.20776608084987347	0.2666014152013675	0.20773281040251568
1614	5.228	0.2699464450172706	0.2080388612154269	0.20778140527835354	0.26660499648100777	0.20774814172119044
1615	5.23	0.2699503773805393	0.20805374065916665	0.20779672506733848	0.2666085776603877	0.20776346834836096
1616	5.232	0.2699543074635249	0.20806860639919045	0.2078120403689292	0.2666121572513561	0.20777879043783368
1617	5.234	0.26995823721468065	0.20808345856871868	0.20782735133023977	0.26661573528090954	0.2077941081383719
1618	5.236000000000001	0.26996216664579403	0.2080983167335488	0.2078426580935617	0.26661931331711786	0.20780942159386168
1619	5.238	0.26996609576644853	0.208113161892268	0.20785796079652175	0.26662288835107933	0.20782473094347215
1620	5.24	0.2699700245877307	0.20812799415522748	0.2078732595722337	0.2666264634895383	0.2078400363218112
1621	5.242	0.2699739531190048	0.20814283307521947	0.20788855454944855	0.2666300372379891	0.2078553378590709
1622	5.244	0.2699778813697708	0.20815765962002203	0.2079038458526956	0.2666336096162069	0.2078706356811782
1623	5.246	0.2699818093492323	0.20817247387930127	0.2079191336024224	0.266637180694908	0.2078859299099296
1624	5.248	0.2699857370662765	0.20818729537672792	0.2079344179151262	0.266640750490901	0.20790119783540628
1625	5.25	0.26998966074924846	0.20820210507014444	0.20794967608373544	0.2666443205638355	0.20791646314765533
1626	5.252	0.26999358431020815	0.20821690303049212	0.20796493178510597	0.2666478878952319	0.20793172593234877
1627	5.254	0.2699975077540641	0.20823170876332953	0.20798018510012511	0.266651455584369	0.20794698627234934
1628	5.256	0.27000143108420493	0.2082465032089818	0.207995436107025	0.266655020610118	0.20796224424780374
1629	5.258	0.270005354304351	0.20826128642604225	0.20801068488147587	0.26665858606919596	0.2079774999362311
1630	5.26	0.27000927741856684	0.20827607790345476	0.20802593149666565	0.2666621504548704	0.2079927534126093
1631	5.2620000000000005	0.2700131985233056	0.2082908585610308	0.2080411760233839	0.2666657137779833	0.20800798229904305
1632	5.263999999999999	0.27001711771686	0.20830562843744554	0.20805639608752388	0.2666692760977182	0.2080232098521017
1633	5.266	0.2700210369360407	0.20832040700705112	0.20807161493363915	0.266672837422621	0.20803843611549785
1634	5.268	0.2700249561800001	0.20833517517998829	0.20808683260166083	0.26667639780965463	0.20805366113151197
1635	5.2700000000000005	0.27002887544838383	0.20834993298105914	0.2081020491302118	0.26667995726521776	0.2080688849410377
1636	5.272	0.27003279473994085	0.20836469988031425	0.20811726455664797	0.266683514327686	0.20808408475590617
1637	5.274	0.27003671027318793	0.20837943764459646	0.20813245609734976	0.26668707208418607	0.20809928419047796
1638	5.276	0.2700406259525112	0.20839418515483088	0.208147647355136	0.26669062750329314	0.20811448325722104
1639	5.2780000000000005	0.27004454177267084	0.20840892328664365	0.20816283833928223	0.26669418367030784	0.20812968196819423
1640	5.28	0.2700484577290424	0.2084236520314556	0.2081780290587586	0.2666977375523977	0.20814488034054848
1641	5.282	0.27005237191150777	0.20843839082250892	0.20819321952772807	0.2667012922324258	0.20816005593488024
1642	5.284	0.27005628440927737	0.20845310140460652	0.20820838731173752	0.2667048446762783	0.20817523194295895
1643	5.2860000000000005	0.2700601971521796	0.20846782262379357	0.20822355559166905	0.266708396473782	0.2081904083512208
1644	5.288	0.2700641101326363	0.20848253532648275	0.20823872435126367	0.2667119476210486	0.20820558514654627
1645	5.29	0.27006802143629843	0.20849723947583645	0.2082538707550447	0.26671549664759875	0.20822073948852263
1646	5.292	0.2700719311500938	0.20851195448228696	0.2082690183556746	0.26671904663162943	0.20823589494098171
1647	5.2940000000000005	0.2700758412002913	0.20852664205501334	0.20828416711391615	0.26672259453343766	0.20825105146751705
1648	5.296	0.27007975157632075	0.20854134101916633	0.20829931699181767	0.26672614342960577	0.20826620903291623
1649	5.298	0.27008365848633353	0.20855603219642793	0.20831444551009903	0.2667296902788512	0.20828134515270805
1650	5.3	0.2700875658246676	0.20857071553063822	0.2083295758115854	0.2667332351486445	0.20829648298037645
1651	5.3020000000000005	0.27009147357773894	0.20858539159488765	0.20834470783781675	0.266736781112199	0.20831159963769416
1652	5.303999999999999	0.27009537982584036	0.20860006030695277	0.208359818723377	0.2667403251249734	0.20832671864634125
1653	5.306	0.27009928464936517	0.20861472222390773	0.20837493197021204	0.26674386876816103	0.2083418399238349
1654	5.308	0.27010318996961447	0.2086293772570786	0.20839004750090984	0.266747412028448	0.20835696339579385
1655	5.3100000000000005	0.27010709386465126	0.20864404475296963	0.20840514279802247	0.2667509534265784	0.2083720665398605
1656	5.312	0.2701109964127049	0.20865868637271814	0.20842024096745956	0.2667544945408403	0.20838717247287716
1657	5.314	0.2701148995320893	0.20867334089041095	0.20843531909530394	0.2667580353551097	0.20840225827568712
1658	5.316	0.27011880129841404	0.20868796996655367	0.20845040065834833	0.2667615743874126	0.20841734743596108
1659	5.3180000000000005	0.270122701787085	0.20870261235186882	0.20846548554945937	0.2667651147052108	0.20843243985451093
1660	5.32	0.2701266029150517	0.20871722968426415	0.20848055121686432	0.2667686532573249	0.20844751296322084
1661	5.322	0.2701305027552455	0.20873186071543418	0.2084956207279714	0.26677219010163455	0.2084625898455564
1662	5.324	0.2701344013809389	0.20874646707043745	0.20851067113701746	0.2667757268113678	0.20847764755008058
1663	5.3260000000000005	0.270138300707004	0.20876108747950087	0.20852572588999418	0.26677926336586455	0.20849270953323928
1664	5.328	0.2701421969293059	0.2087756835607077	0.20854078484449046	0.26678279827805296	0.2085077756547627
1665	5.33	0.27014609393077194	0.2087902940373103	0.20855582542567525	0.26678633311864264	0.20852282333944872
1666	5.332	0.2701499916858581	0.20880488050708507	0.20857087067838043	0.2667898678652737	0.20853787563125872
1667	5.3340000000000005	0.27015388638914223	0.20881948168283512	0.20858589762430976	0.2667934010288652	0.20855290955143083
1668	5.336	0.2701577819209392	0.2088340591657916	0.20860092968338184	0.2667969326616738	0.2085679485299817
1669	5.338	0.27016167634842725	0.208848651649347	0.20861596668796853	0.2668004643303944	0.20858296995066378
1670	5.34	0.2701655697393153	0.2088632207205527	0.20863098603884703	0.266803996009143	0.20859799684499378
1671	5.3420000000000005	0.27016946209562365	0.20887780507264697	0.20864598793750677	0.2668075262054288	0.20861300620571024
1672	5.343999999999999	0.2701733534832334	0.20889236627437652	0.20866099577045674	0.2668110549682119	0.2086280214299603
1673	5.346	0.27017724580850716	0.20890692421020013	0.20867600934314812	0.2668145838609975	0.20864304232551412
1674	5.348	0.2701811352599894	0.20892147867107042	0.20869100602483476	0.266818112854817	0.20865804625603085
1675	5.3500000000000005	0.2701850257121589	0.20893603008243045	0.20870598599757828	0.2668216404545549	0.20867303341126436
1676	5.352	0.27018891335194445	0.20895057823281005	0.208720972628823	0.26682516670555617	0.20868802715801357
1677	5.354	0.2701928020522626	0.20896510442417837	0.20873596569488378	0.26682869165239614	0.20870302728018328
1678	5.356	0.2701966898722342	0.20897964729768392	0.20875094254222765	0.26683221834614346	0.20871801111834792
1679	5.3580000000000005	0.27020057687222604	0.20899416838977067	0.20876590333087472	0.2668357437212144	0.20873297883453856
1680	5.36	0.2702044630471567	0.20900868752630591	0.20878087140695326	0.2668392678208408	0.20874795378492933
1681	5.362	0.27020834845603825	0.20902320445995531	0.20879582408358371	0.26684279068683625	0.20876291327654434
1682	5.364	0.27021223309247966	0.2090377195789035	0.20881078430819466	0.2668463123592856	0.208777857438873
1683	5.3660000000000005	0.27021611701330983	0.209052232622082	0.20882572901906724	0.2668498343945512	0.20879280960767976
1684	5.368	0.2702200002104836	0.20906672486179637	0.208840681544463	0.26685335675566674	0.20880776952039046
1685	5.37	0.2702238827392311	0.2090812348967152	0.20885561918022283	0.2668568779397821	0.20882271446731873
1686	5.372	0.27022776458996034	0.2090957242222723	0.20887054203730981	0.26686039798584854	0.20883764456179282
1687	5.374	0.27023164581640463	0.20911021263822843	0.2088854734254632	0.2668639169311755	0.20885258312934027
1688	5.376	0.27023552640752546	0.20912469985843984	0.20890039062233612	0.26686743481185	0.2088675074308833
1689	5.378	0.27023940641565625	0.20913916711716812	0.2089152937106031	0.2668709516624165	0.20888241755680803
1690	5.38	0.27024328582840446	0.20915365299007535	0.2089302059725498	0.26687447052568236	0.20889733680505707
1691	5.382	0.27024716469679433	0.20916811895026544	0.2089451271183078	0.2668779883269855	0.20891224242605974
1692	5.3839999999999995	0.2702510411325617	0.20918256564143928	0.20896003440317615	0.26688150510114184	0.2089271344838652
1693	5.386	0.27025491899617304	0.209197031630193	0.20897492790439254	0.26688502088182464	0.20894203625085128
1694	5.388	0.2702587944601023	0.2092114783489933	0.20898983089907525	0.2668885357012395	0.20895692496918217
1695	5.39	0.27026267138373605	0.20922592555960476	0.20900472063332637	0.2668920495912651	0.2089718006784511
1696	5.3919999999999995	0.27026654593850397	0.2092403729207471	0.2090195971593028	0.26689556258237057	0.20898668663286946
1697	5.394	0.27027042007667185	0.20925480162721796	0.20903448373526023	0.26689907470402585	0.20900156005163387
1698	5.396	0.2702742938434026	0.20926923141141857	0.2090493575890556	0.266902585984735	0.2090164209683123
1699	5.398	0.27027816534476323	0.20928366192205142	0.20906421875520007	0.2669060964520673	0.20903129261509887
1700	5.4	0.2702820384357367	0.20929807433036277	0.20907906803230591	0.2669096061326886	0.20904615219529138
1701	5.402	0.27028590928349394	0.2093124883507965	0.20909390543287482	0.26691311505239057	0.20906099972708048
1702	5.404	0.2702897798361814	0.20932690361438439	0.20910875416062236	0.26691662624479634	0.20907585842778634
1703	5.406000000000001	0.2702936501349779	0.20934130127558415	0.2091235914071115	0.26692013662636177	0.2090907054863213
1704	5.408	0.27029751828255466	0.2093557010322985	0.20913841717147358	0.266923646224028	0.2091055409069614
1705	5.41	0.2703013862235841	0.20937010249986315	0.20915325464449505	0.2669271550634943	0.20912038789356935
1706	5.412	0.2703052539963428	0.2093844868172516	0.20916808100523102	0.2669306631696172	0.20913522362743642
1707	5.414	0.2703091215748423	0.2093988545513087	0.20918289624071834	0.266934170566439	0.20915004808927912
1708	5.416	0.2703129889969562	0.20941324416235169	0.20919772353004193	0.26693767727721285	0.209164862025947
1709	5.418	0.2703168543617011	0.2094276170165169	0.20921251722658488	0.26694118332443045	0.20917966541607155
1710	5.42	0.2703207196115814	0.20944197365404457	0.20922732368309516	0.2669446887298456	0.20919448142224883
1711	5.422	0.27032458478141735	0.20945633373659803	0.20924212003867734	0.2669481935144991	0.20920928718594808
1712	5.4239999999999995	0.2703284479677228	0.20947069683067637	0.2092569062581811	0.26695169769910065	0.2092240826655585
1713	5.426	0.27033231111013073	0.2094850440326102	0.20927170548277907	0.2669552013029636	0.2092388910205591
1714	5.428	0.2703361723359332	0.20949937586348255	0.2092864720292727	0.26695870434512664	0.20925366656159075
1715	5.43	0.27034003361361647	0.2095137307529069	0.20930125223121274	0.26696220532713005	0.20926845563167668
1716	5.4319999999999995	0.27034389303536904	0.20952807001924398	0.20931602319295156	0.2669657043415858	0.2092832353423555
1717	5.434	0.2703477525370914	0.20954239417460274	0.20933078485112172	0.26696920294480037	0.20929800562306441
1718	5.436	0.27035161214721654	0.20955670371897667	0.20934556031960228	0.26697270115025595	0.2093127671548683
1719	5.438	0.2703554699560802	0.20957103705261704	0.20936030388879623	0.2669761989709926	0.2093275198581636
1720	5.44	0.2703593278977979	0.20958535546977677	0.20937506186672228	0.26697969641998764	0.20934228683922365
1721	5.442	0.27036318599906134	0.20959965945955167	0.2093898113385222	0.2669831935090637	0.2093570223573177
1722	5.444	0.2703670423485297	0.20961394949485218	0.20940455220579224	0.2669866902500199	0.2093717727219705
1723	5.446000000000001	0.27037089700408423	0.20962826396352252	0.20941928512240532	0.26699018665426927	0.2093865149906435
1724	5.448	0.27037475189541227	0.20964256413425544	0.20943400998271647	0.26699368273285035	0.20940124906232932
1725	5.45	0.27037860704674815	0.20965685047571675	0.20944872741714127	0.2669971784964399	0.20941597557218247
1726	5.452	0.270382460542999	0.20967112344136024	0.20946343729743683	0.26700067395572297	0.20943069440168385
1727	5.454	0.2703863124384249	0.20968540259052454	0.20947816269091762	0.26700416760344275	0.20944542861946466
1728	5.456	0.27039016466056276	0.20969968740904535	0.20949285782676608	0.26700765952406097	0.2094601324483872
1729	5.458	0.27039401532364626	0.20971395890167563	0.20950756895918035	0.2670111512663665	0.20947485216276363
1730	5.46	0.2703978663853557	0.20972821750521514	0.2095222503014955	0.2670146428358404	0.20948954196375968
1731	5.462	0.270401715926054	0.20974246364681373	0.20953694809258244	0.2670181342381488	0.20950424811009932
1732	5.4639999999999995	0.2704055639960564	0.20975673565626868	0.20955163934521714	0.2670216254787719	0.20951892478787237
1733	5.466	0.2704094125177326	0.20977099475968894	0.20956632390745866	0.26702511656336925	0.2095336182412194
1734	5.468	0.27041325960212803	0.20978524138478022	0.20958100236494132	0.2670286059798226	0.20954828263663844
1735	5.47	0.27041710720201456	0.2097994759361111	0.20959567455150527	0.2670320938082563	0.20956296421578147
1736	5.4719999999999995	0.2704209533948327	0.20981369880943035	0.20961034103903317	0.2670355815921706	0.20957763995400253
1737	5.474	0.2704247982262608	0.2098279295130885	0.20962500164806436	0.2670390693330245	0.20959230967636364
1738	5.476	0.27042864361599417	0.20984216746981577	0.20963965693761624	0.26704255703258883	0.20960697394651448
1739	5.478	0.2704324876706658	0.20985639363688888	0.20965430671578494	0.2670460431749837	0.20962163257677308
1740	5.48	0.2704363304344949	0.20987060840541555	0.20966895152955206	0.26704952783669533	0.20963628611846297
1741	5.482	0.2704401738559183	0.20988481214456384	0.20968359117537283	0.2670530125577051	0.20965093437198248
1742	5.484	0.27044401600680884	0.20989900521584426	0.20969822618897038	0.2670564973360685	0.20966555504940046
1743	5.486000000000001	0.27044785692927037	0.20991318797358677	0.20971285635590906	0.26705998217026405	0.20968019434378915
1744	5.488	0.2704516966635828	0.20992739867715593	0.20972748220137896	0.2670634640494253	0.2096948063557918
1745	5.49	0.2704555371228456	0.2099415984891322	0.2097421035007571	0.26706694607947173	0.2097094372688518
1746	5.492	0.2704593764091375	0.2099557877619885	0.20975669794962834	0.2670704282550923	0.20972404117978488
1747	5.494	0.2704632145609205	0.20996996684583408	0.20977131170146268	0.26707391057187313	0.20973866425187282
1748	5.496	0.2704670516149299	0.20998413607018468	0.20978589885571272	0.26707739001615016	0.2097532605788921
1749	5.498	0.2704708895137163	0.20999829575819695	0.20980050554658655	0.26708086969113765	0.20976787631569604
1750	5.5	0.27047472632348163	0.21001244622710508	0.2098150858713622	0.2670843495889072	0.20978246554791077
1751	5.502	0.2704785620794702	0.2100265877791475	0.20982968595665866	0.26708782970251377	0.2097970519720915
1752	5.504	0.2704823968166793	0.2100407586279001	0.2098442598924134	0.26709130701620987	0.20981163530847508
1753	5.506	0.2704862305685162	0.21005491988705965	0.20985883135557148	0.26709478463010045	0.20982621602471688
1754	5.508	0.2704900633668271	0.21006907187560733	0.20987340005550204	0.26709826253434393	0.20984079384029025
1755	5.51	0.27049389524378104	0.21008321489746926	0.20988796644909258	0.2671017377111024	0.20985534639447948
1756	5.5120000000000005	0.27049772622867485	0.21009734924208862	0.20990253024565506	0.26710521325847714	0.20986991979349778
1757	5.513999999999999	0.27050155822580974	0.2101114751984594	0.20991706908236274	0.26710868916395325	0.20988446807592429
1758	5.516	0.27050538932740265	0.21012559303698464	0.20993162903973153	0.2671121638992746	0.20989903734322501
1759	5.518	0.2705092195623549	0.21013970302839513	0.20994616416310874	0.26711563752788137	0.20991358163478332
1760	5.5200000000000005	0.27051304895998707	0.21015380542543047	0.20996069808631024	0.26711911157749424	0.20992812458624227
1761	5.522	0.27051687754684095	0.21016790048158307	0.20997523047699063	0.26712258451779486	0.20994266587510915
1762	5.524	0.2705207053499477	0.21018198843292016	0.20998976175717454	0.26712605641022863	0.20995718310008005
1763	5.526	0.2705245323950091	0.2101960695169612	0.2100042915860003	0.26712952878058677	0.20997172232810926
1764	5.5280000000000005	0.2705283587068694	0.21021016307974677	0.21001879756856567	0.2671329986048823	0.209986237559805
1765	5.53	0.27053218430957326	0.21022426839161343	0.21003332574887895	0.2671364689752689	0.2100007524094927
1766	5.532	0.27053600922636206	0.2102383662670385	0.21004783014237105	0.267139938356604	0.21001526651787417
1767	5.534	0.2705398334797303	0.21025245694981692	0.2100623343432239	0.26714340680710746	0.21002975745344163
1768	5.5360000000000005	0.2705436570909693	0.2102665406711561	0.2100768379804847	0.2671468758483754	0.2100442712539372
1769	5.538	0.27054748008203944	0.210280617663875	0.21009131863014638	0.26715034394452436	0.21005876189710904
1770	5.54	0.2705513024723635	0.21029468814856445	0.21010579986549327	0.26715381115161635	0.2100732529644713
1771	5.542	0.27055512428254486	0.21030875233406238	0.2101202812956325	0.26715727747336226	0.2100877440647174
1772	5.5440000000000005	0.2705589455306942	0.21032281043140133	0.21013474046620867	0.2671607429645818	0.21010221274644625
1773	5.546	0.27056276436154075	0.21033686264017426	0.21014922336921277	0.26716420914358274	0.2101167050226706
1774	5.548	0.2705665827280296	0.21035090914883633	0.21016368396976218	0.26716767297949784	0.21013117484722088
1775	5.55	0.27057040064629273	0.2103649501488543	0.2101781458133757	0.2671711375578262	0.21014562295075367
1776	5.5520000000000005	0.27057421813011623	0.21037898582082432	0.2101926084820324	0.26717460133734805	0.21016009532341576
1777	5.553999999999999	0.2705780351946513	0.21039301633941918	0.21020704951159547	0.267178064369329	0.21017454589692036
1778	5.556	0.2705818518531859	0.21040704186906764	0.210221492425836	0.26718152665284	0.21018899820825487
1779	5.558	0.2705856681190376	0.2104210625778461	0.21023593678569857	0.26718498823821385	0.21020345182304728
1780	5.5600000000000005	0.2705894820989623	0.21043507862380195	0.21025036010670098	0.26718844912254336	0.21021788425363813
1781	5.562	0.27059329577401936	0.21044909015980037	0.2102647858929363	0.2671919093546062	0.21023231901685463
1782	5.564	0.2705971091541962	0.2104630973291	0.21027921368631655	0.26719536892999146	0.21024675565882484
1783	5.566	0.2706009222491677	0.2104771002794532	0.21029362098395088	0.26719882789565774	0.21026117167302832
1784	5.5680000000000005	0.27060473506873445	0.21049109914917463	0.2103080312721264	0.26720228624652853	0.21027559055805084
1785	5.57	0.27060854574641147	0.21050509407204251	0.21032244407553372	0.2672057440278247	0.21029001184237606
1786	5.572	0.270612356227932	0.2105190851774506	0.21033683687462434	0.2672092012331536	0.21030441300241876
1787	5.574	0.27061616651926895	0.2105330725905496	0.21035123313957582	0.2672126579064633	0.21031881752565357
1788	5.5760000000000005	0.2706199747205542	0.21054705642786795	0.21036563237949446	0.26721611404012974	0.21033322491911777
1789	5.578	0.2706237828068691	0.21056103681115404	0.2103800120597608	0.267219569677275	0.21034761263820784
1790	5.58	0.2706275907810736	0.21057499473274074	0.21039439564136825	0.2672230248083817	0.210361981333415
1791	5.582	0.2706313986477524	0.21058893124505046	0.21040878261384374	0.26722647947583517	0.21037637690115585
1792	5.5840000000000005	0.27063520453536666	0.21060286585482668	0.21042315042335596	0.26722993217723734	0.21039075318221698
1793	5.586	0.27063901038341115	0.210616798624441	0.2104374997036273	0.26723338598644447	0.21040511081437813
1794	5.588	0.2706428142875229	0.2106307296142212	0.2104518763190496	0.2672368378577371	0.21041949568715906
1795	5.59	0.2706466182170842	0.21064465888251735	0.2104662341165389	0.267240289347174	0.2104338616239733
1796	5.5920000000000005	0.27065042217126806	0.21065858648117025	0.2104805737075349	0.26724374049198085	0.210448209245525
1797	5.593999999999999	0.2706542242751127	0.21067251246951332	0.21049491851415444	0.2672471912783904	0.21046256198546992
1798	5.596	0.270658026462976	0.2106864369003389	0.21050926798283737	0.2672506417432181	0.2104769192933018
1799	5.598	0.2706618268269016	0.21070035982470864	0.21052359952356314	0.2672540903801378	0.21049125857424913
1800	5.6000000000000005	0.2706656273327959	0.2107142812920098	0.2105379137185949	0.2672575402581118	0.2105055804138176
1801	5.602	0.2706694279750958	0.21072820135001102	0.2105522564044032	0.2672609883270524	0.21051993066742722
1802	5.604	0.270673226875633	0.21074210092401077	0.2105665813792285	0.26726443613879336	0.2105342631200213
1803	5.606	0.27067702406000405	0.21075598100159565	0.21058088922910137	0.2672678837264736	0.21054857836058322
1804	5.6080000000000005	0.2706808214901237	0.21076986102679637	0.2105951805099583	0.2672713295805699	0.2105628769479031
1805	5.61	0.2706846191579429	0.2107837410013309	0.21060950103280818	0.2672747752500777	0.2105772047115635
1806	5.612	0.27068841518151465	0.21079762092686	0.2106238045766579	0.26727822076575536	0.21059151541691334
1807	5.614	0.2706922095827801	0.21081150080499023	0.21063809169275127	0.26728166461577757	0.21060580961779377
1808	5.6160000000000005	0.2706960043210429	0.21082538063727552	0.21065236291956296	0.2672851083469127	0.21062008786068234
1809	5.618	0.2706997993857055	0.21083926042521894	0.21066666404581702	0.2672885519884942	0.2106343959413941
1810	5.62	0.27070359289146195	0.21085312104937062	0.21068094882896765	0.26729199402657766	0.21064868760907904
1811	5.622	0.27070738485745616	0.21086696345403494	0.21069521779941044	0.2672954360058996	0.21066296340181986
1812	5.6240000000000006	0.27071117724028526	0.21088080704138082	0.21070947148094216	0.2672988779534579	0.21067722383466292
1813	5.626	0.2707149681521294	0.21089465177723105	0.2107237556316338	0.26730231835306084	0.21069149224428518
1814	5.628	0.27071875760970787	0.2109084976193377	0.21073802399574676	0.267305758747618	0.21070576798638044
1815	5.63	0.27072254756634917	0.21092234453143296	0.2107522770908267	0.2673091991623662	0.2107200283756347
1816	5.632	0.270726336131095	0.21093619247843856	0.21076651541745176	0.2673126380797692	0.2107342739153738
1817	5.6339999999999995	0.2707301233185219	0.21095000350065962	0.210780762274147	0.2673160755489158	0.21074850508702658
1818	5.636	0.2707339110798947	0.2109638167344009	0.21079501700948017	0.2673195131090882	0.21076276764516827
1819	5.638	0.2707376975217917	0.21097763210716014	0.2108092569170999	0.26732295078237395	0.21077701527720333
1820	5.64	0.2707414826550565	0.21099144954881233	0.2108234824886011	0.2673263870481904	0.21079124847795494
1821	5.6419999999999995	0.27074526842961044	0.21100526899153094	0.21083769419397802	0.2673298234444824	0.2108054677205364
1822	5.644	0.27074905294982443	0.21101907125332936	0.2108518924878162	0.2673332584751698	0.21081967346255148
1823	5.646	0.27075283622531526	0.21103285720898612	0.21086612306672917	0.267336693701897	0.21083391141934166
1824	5.648	0.27075662020300023	0.21104664619794297	0.21088033961535563	0.26734012760136255	0.2108481352620405
1825	5.65	0.2707604029843447	0.2110604381207565	0.2108945425936626	0.2673435602170792	0.21086234545336283
1826	5.652	0.270764184577973	0.2110742328858396	0.21090873244105285	0.26734699308293597	0.21087654243536752
1827	5.654	0.2707679669289335	0.21108801127451157	0.21092290959349455	0.2673504246989296	0.21089072664659353
1828	5.656000000000001	0.2707717462316823	0.21110177413969639	0.21093709728692867	0.2673538566232685	0.2109049213334407
1829	5.658	0.27077552636686736	0.21111554079517672	0.2109512947986037	0.26735728732861086	0.21091912577516803
1830	5.66	0.2707793054325928	0.21112931111669198	0.21096547935867005	0.2673607168549202	0.21093331719616198
1831	5.662	0.27078308343195623	0.2111430849885758	0.21097965139712727	0.267364146733017	0.21094749602868923
1832	5.664	0.27078686230603544	0.21115682436414643	0.2109938113244817	0.2673675754592011	0.2109616626854492
1833	5.666	0.27079063824588856	0.2111705683000938	0.21100795953778256	0.26737100458811125	0.2109758175656107
1834	5.668	0.2707944151284267	0.21118431664691137	0.2110221192353291	0.2673744325896699	0.2109899610497698
1835	5.67	0.27079819104813974	0.2111980692645895	0.21103628966893073	0.2673778595011945	0.21100413879515575
1836	5.672	0.27080196600508777	0.2112118068876128	0.21105044804404313	0.2673812868498651	0.21101830440041494
1837	5.6739999999999995	0.27080574006233876	0.2112255303236058	0.21106459475599093	0.26738471312991174	0.211032458263548
1838	5.676	0.27080951321788355	0.2112392588470574	0.21107873018713794	0.26738813837600395	0.2110466007695081
1839	5.678	0.27081328553278866	0.21125299228666	0.21109285470191852	0.2673915626220383	0.21106073229062666
1840	5.68	0.2708170570031081	0.21126669255547806	0.21110696866360762	0.26739498741803436	0.2110748531816344
1841	5.6819999999999995	0.27082082956173265	0.21128039867134052	0.21112107241817743	0.2673984112287284	0.21108896379642336
1842	5.684	0.2708245993931764	0.21129411043796323	0.21113521156258264	0.2674018340867873	0.2111030872996115
1843	5.686	0.2708283703675626	0.21130782767009146	0.2111493396742809	0.26740525602307785	0.21111722289135718
1844	5.688	0.2708321386667055	0.211321512267299	0.2111634571149667	0.2674086770681775	0.21113134772493755
1845	5.69	0.27083590815902575	0.21133520322073138	0.21117756423447814	0.26741209874274735	0.21114546215304603
1846	5.692	0.2708396750246906	0.2113489003266036	0.21119166136569828	0.26741551953471254	0.21115956651681544
1847	5.694	0.2708434431305278	0.21136258425771462	0.211205748841567	0.2674189394726438	0.21117366114070618
1848	5.696000000000001	0.27084720865516376	0.21137625576202534	0.2112198269786247	0.2674223585848982	0.21118774634951698
1849	5.698	0.27085097546393627	0.2113899340563178	0.21123389608303397	0.2674257768985507	0.21120182245191083
1850	5.7	0.27085473973403057	0.21140359979256595	0.2112479564509202	0.26742919443941804	0.21121588974643174
1851	5.702	0.27085850345478485	0.21141725370310843	0.21126200836870107	0.2674326127497095	0.21122994852183574
1852	5.704	0.2708622666127034	0.21143091497590488	0.21127609737572917	0.26743603028768476	0.21124399905741303
1853	5.706	0.27086602925774356	0.21144458336959146	0.2112901769937488	0.2674394470786691	0.21125808690143424
1854	5.708	0.2708697913752139	0.2114582207294719	0.21130424753056842	0.2674428631467871	0.21127216555264627
1855	5.71	0.2708735511078053	0.21147186599879716	0.21131830928390505	0.26744627851609576	0.21128623531242446
1856	5.712	0.2708773123144189	0.2114855189136694	0.21133236254171536	0.2674496932095111	0.2113002964722657
1857	5.7139999999999995	0.2708810711660149	0.2114991412976706	0.21134640758251594	0.2674531072488266	0.2113143493141086
1858	5.716	0.27088483152051573	0.21151277208200922	0.21136044467569265	0.26745652065584485	0.2113283941106503
1859	5.718	0.2708885895479344	0.21152641098676853	0.21137447408179932	0.26745993345130115	0.21134243112564643
1860	5.72	0.27089234723067246	0.21154001982455922	0.21138849605284812	0.2674633456548801	0.21135646061420715
1861	5.7219999999999995	0.2708961045485242	0.21155363750226455	0.21140251083258937	0.26746675728634445	0.21137048282307797
1862	5.724	0.2708998596388476	0.21156724461369392	0.21141651865678202	0.2674701683644565	0.21138449799091555
1863	5.726	0.27090361635538446	0.21158084182136766	0.21143051975345628	0.2674735789069925	0.21139850634855178
1864	5.728	0.2709073708641062	0.21159444825023654	0.21144451434316633	0.2674769889322339	0.21141250811925266
1865	5.73	0.2709111251439618	0.2116080444770899	0.2114585026392355	0.2674803969395419	0.21142650351896347
1866	5.732	0.2709148791709419	0.21162163115695093	0.2114724848479939	0.26748380451230536	0.21144049275654958
1867	5.734	0.2709186310782808	0.21163522740774535	0.21148646116900838	0.2674872116647765	0.21145447603402967
1868	5.736000000000001	0.270922382841579	0.21164879498533906	0.21150043179530081	0.26749061841036953	0.21146845354679905
1869	5.738	0.2709261344340533	0.2116623727600371	0.21151439691356697	0.26749402476314654	0.2114824254838481
1870	5.74	0.2709298839866992	0.21167594127671155	0.21152835670438153	0.2674974307352625	0.21149639202797005
1871	5.742	0.27093363347250055	0.21168950115032056	0.21154231134239923	0.2675008363395552	0.21151035335596582
1872	5.744	0.2709373828621433	0.2117030714736012	0.2115562609965482	0.26750424158809016	0.21152430963884164
1873	5.746	0.2709411302841749	0.21171663278314456	0.21157020583021954	0.2675076450007208	0.2115382610419952
1874	5.748	0.2709448777092115	0.2117301856859008	0.21158414600144732	0.26751104812944426	0.2115522077308896
1875	5.75	0.27094862510655854	0.21174373014595638	0.21159808166857005	0.2675144509832038	0.21156614985459013
1876	5.752	0.2709523706016095	0.21175726675621293	0.21161201297376403	0.26751785357173713	0.21158008756276198
1877	5.754	0.2709561161628396	0.21177081457428376	0.21162594006003083	0.267521254386141	0.21159402100016267
1878	5.756	0.27095986175657405	0.21178433531148755	0.211639863065683	0.26752465500217665	0.21160795030680535
1879	5.758	0.2709636055071419	0.21179786778148246	0.21165378212449937	0.26752805542562375	0.21162187561811183
1880	5.76	0.2709673474749695	0.2118113924741224	0.21166769736587204	0.26753145566315506	0.2116357970650651
1881	5.7620000000000005	0.2709710914996756	0.21182490996494002	0.21168160891495225	0.26753485422906853	0.21164971477975
1882	5.763999999999999	0.27097483373310466	0.21183843929497814	0.21169551689818172	0.26753825266996323	0.2116636288791287
1883	5.766	0.2709785742335313	0.21185194214573827	0.21170942142706953	0.26754164947306913	0.21167753948172474
1884	5.768	0.27098231496388003	0.21186545731560133	0.21172332261486093	0.26754504620894803	0.2116914467021764
1885	5.7700000000000005	0.2709860558851084	0.21187894647500843	0.21173722057109123	0.2675484428798099	0.2117053506513638
1886	5.772	0.27098979511635324	0.2118924483978538	0.21175111540170305	0.2675518394881447	0.21171925144201842
1887	5.774	0.2709935327139274	0.21190594355391495	0.21176500721465186	0.2675552345434763	0.21173314917220196
1888	5.776	0.2709972687304803	0.21191943247195827	0.21177889610338302	0.2675586295892444	0.21174704394224964
1889	5.7780000000000005	0.27100100699855983	0.21193291504496942	0.211792782163764	0.2675620231081646	0.21176093584920536
1890	5.78	0.27100474366363625	0.2119463917970802	0.21180666548851879	0.2675654166678907	0.21177482498693262
1891	5.782	0.27100847877872064	0.21195986259848523	0.21182054616733242	0.26756881026636187	0.2117887114516142
1892	5.784	0.27101221239462	0.21197332796942908	0.21183442429234314	0.26757220241122803	0.2118025953254865
1893	5.7860000000000005	0.27101594646614346	0.2119867877627865	0.21184829994188004	0.2675755931247078	0.21181647669348608
1894	5.788	0.27101968094684864	0.21200024248197344	0.2118621731970992	0.26757898397060825	0.21183035563776503
1895	5.79	0.27102341394917384	0.212013691977376	0.211876044141981	0.26758237494494674	0.21184423224327018
1896	5.792	0.2710271455215786	0.2120271367316949	0.2118899128467818	0.26758576455098637	0.21185810658118814
1897	5.7940000000000005	0.27103087571049067	0.21204057659343686	0.21190377938493976	0.2675891528092368	0.2118719787258593
1898	5.796	0.2710346045612663	0.21205401202992433	0.21191764382748654	0.26759254128003507	0.2118858259214636
1899	5.798	0.2710383358993995	0.21206744287471352	0.21193146098619325	0.26759592995713677	0.2118996493686342
1900	5.8	0.2710420658617202	0.21208086959445516	0.21194527766813934	0.26759931734197495	0.21191347229095528
1901	5.8020000000000005	0.27104579449333316	0.2120942920082674	0.21195909388895506	0.2676027034511205	0.21192729471112032
1902	5.803999999999999	0.27104952183832226	0.21210771057343258	0.21197290966924326	0.2676060898439934	0.21194111664010534
1903	5.806	0.2710532479388604	0.2121211251000068	0.21198672501796104	0.2676094750191242	0.21195493809401206
1904	5.808	0.27105697283529506	0.2121345360365086	0.21200053994925672	0.26761285899136994	0.21196875908841653
1905	5.8100000000000005	0.27106069847366987	0.21214794317999697	0.21201435448220995	0.26761624331739875	0.21198257964377915
1906	5.812	0.2710644247981485	0.21216134697997904	0.2120281686244851	0.2676196264934446	0.21199639976909648
1907	5.814	0.2710681499111821	0.21217474722091068	0.2120419823943755	0.26762300853214316	0.21201021948395432
1908	5.816	0.2710718738529444	0.21218814434462835	0.21205579579860429	0.2676263909880141	0.21202401596859974
1909	5.8180000000000005	0.27107559666182685	0.21220151932330694	0.21206956358683293	0.26762977235485474	0.21203779036191808
1910	5.82	0.27107931837451915	0.21221491081783042	0.21208333252225262	0.26763315264401943	0.21205156584395954
1911	5.822	0.27108303902741676	0.21222828035186125	0.2120971025618591	0.26763653340771293	0.2120653423736354
1912	5.824	0.27108675865525633	0.2122416665802331	0.21211087367493847	0.267639913138211	0.21207911992208692
1913	5.8260000000000005	0.2710904772911927	0.21225503102075785	0.2121246458208127	0.26764329184431995	0.21209289845042809
1914	5.828	0.2710941949686529	0.21226839320170499	0.2121384189656224	0.2676466710768565	0.21210667792653387
1915	5.83	0.27109791171815106	0.21228175350407666	0.21215219308201372	0.2676500493263952	0.21212045832472895
1916	5.832	0.2711016294762195	0.2122951116825361	0.21216594531298766	0.26765342660009617	0.21213421678166516
1917	5.8340000000000005	0.2711053481791972	0.21230846811363713	0.2121796767586965	0.2676568044471849	0.21214795439945763
1918	5.836	0.2711090659205923	0.21232180374287804	0.21219341053765126	0.2676601798401858	0.21216169430622253
1919	5.838	0.2711127827323873	0.21233513804797108	0.21220714657335893	0.26766355586786633	0.21217543643231385
1920	5.84	0.2711164986450504	0.2123484713974845	0.2122208847972289	0.2676669310176223	0.21218918069957798
1921	5.8420000000000005	0.2711202136880665	0.21236180349758893	0.21223462513761562	0.2676703052935226	0.21220292704330568
1922	5.843999999999999	0.27112392788993833	0.21237513471440167	0.21224836751964588	0.2676736787492871	0.2122166525622119
1923	5.846	0.2711276412777914	0.21238844595138026	0.212262066614061	0.2676770513863667	0.21223035831632509
1924	5.848	0.27113135387922094	0.21240177578938468	0.21227576910771806	0.2676804247484819	0.2122440674094223
1925	5.8500000000000005	0.27113506571910057	0.21241508569275855	0.21228947488926747	0.26768379580354423	0.21225777973212948
1926	5.852	0.2711387768233054	0.21242839511997488	0.21230318384543387	0.2676871676358654	0.21227149517307994
1927	5.854	0.2711424872150447	0.21244170440720522	0.2123168958721408	0.2676905387281608	0.21228521363004585
1928	5.856	0.2711461969181346	0.21245499442901905	0.2123306108741193	0.2676939090788966	0.21229891218182395
1929	5.8580000000000005	0.27114990595514366	0.21246828463099102	0.2123442834915923	0.26769727873817895	0.21231259185838347
1930	5.86	0.27115361434791657	0.21248157531865913	0.2123579603709302	0.26770064770360447	0.21232627572345428
1931	5.862	0.271157322117566	0.2124948473552733	0.2123716413778073	0.26770401602299243	0.21233996364511754
1932	5.864	0.27116102928452807	0.21250813927797768	0.21238532637151122	0.2677073836924506	0.21235365549047264
1933	5.8660000000000005	0.27116473586855366	0.21252141250913842	0.21239901522682447	0.26771075075799344	0.2123673282976759
1934	5.868	0.27116844188876116	0.21253468647092041	0.21241266254933722	0.26771411721435373	0.21238098306818085
1935	5.87	0.2711721473636276	0.21254796144629523	0.21242631496837655	0.26771748310693333	0.2123946428491113
1936	5.872	0.2711758485303227	0.2125612182902464	0.21243997231694936	0.26772084842914373	0.2124083074762971
1937	5.8740000000000006	0.2711795493107935	0.21257447639745886	0.212453634427961	0.26772421322475504	0.21242197678537159
1938	5.876	0.2711832497177096	0.21258773604263553	0.21246727833092344	0.2677275774859597	0.2124356278005175
1939	5.878	0.27118694976330976	0.2126009780589715	0.21248090500003539	0.2677309397384747	0.21244926149888071
1940	5.88	0.271190649459447	0.21261422182015627	0.21249453743737823	0.2677343030561073	0.21246290089310035
1941	5.882	0.2711943488175706	0.2126274675941434	0.21250817545384765	0.2677376643959843	0.2124765458018401
1942	5.8839999999999995	0.2711980478492201	0.21264069619404222	0.21252181887193203	0.2677410268316217	0.21249017321668032
1943	5.886	0.27120174656418966	0.21265392697863245	0.21253542225231067	0.2677443873184188	0.2125037840829606
1944	5.888	0.27120544497377025	0.21266716020144888	0.21254903216441595	0.26774774743714086	0.2125174013990186
1945	5.89	0.2712091430870649	0.2126803766570569	0.2125626483995074	0.26775110717478273	0.21253102495349524
1946	5.8919999999999995	0.2712128390085852	0.21269359570009	0.2125762707503829	0.26775446505203515	0.21254465453638482
1947	5.894	0.27121653284124103	0.21270679844537937	0.2125898537487326	0.2677578241385663	0.21255824467731083
1948	5.896	0.2712202265281106	0.21272000454353626	0.21260344395240582	0.267761181386054	0.21257184194756257
1949	5.898	0.2712239200744323	0.21273319476381303	0.21261704112527519	0.26776453837166375	0.21258544610792612
1950	5.9	0.2712276134839043	0.21274638843613136	0.21263064503877221	0.2677678950789091	0.21259903411019004
1951	5.902	0.2712313067619223	0.21275958575876414	0.2126442102096774	0.26777125002511293	0.21261260686147926
1952	5.904	0.271234999912345	0.2127727674912129	0.21265778316496498	0.26777460627596383	0.21262618730670796
1953	5.906000000000001	0.2712386910332377	0.2127859529539672	0.21267136365482708	0.2677779607807358	0.2126397751990342
1954	5.908	0.2712423802230995	0.21279912321527478	0.21268492861259003	0.26778131359667195	0.212653347466681
1955	5.91	0.27124606941939194	0.21281229789447673	0.21269847891914884	0.26778466778781657	0.21266690499370858
1956	5.912	0.27124975862189654	0.21282545773035494	0.2127120375027956	0.2677880203004073	0.21268047071918209
1957	5.914	0.2712534478304171	0.21283862201439327	0.21272560409226574	0.2677913711894742	0.21269404437441541
1958	5.916	0.2712571351386386	0.21285179090768921	0.21273913315728626	0.2677947235169198	0.21270758042121185
1959	5.918	0.2712608206408234	0.21286494514734525	0.21275267120126107	0.26779807422691077	0.2127211253707506
1960	5.92	0.2712645062703352	0.21287808521376533	0.2127662179189445	0.2678014233724739	0.2127346789256784
1961	5.922	0.2712681920229923	0.21289123037186944	0.2127797502116215	0.2678047740135747	0.2127482179815497
1962	5.9239999999999995	0.27127187789521534	0.21290438077084983	0.21279326892946837	0.2678081230925059	0.21276174339110054
1963	5.926	0.2712755619765235	0.21291751712250614	0.21280679695461036	0.2678114706604817	0.21277527804663662
1964	5.928	0.2712792443575861	0.21293063988736488	0.21282033399279704	0.26781481977571464	0.2127887988281996
1965	5.93	0.27128292696829065	0.2129437683066004	0.2128338344753406	0.2678181673791667	0.2128023065570575
1966	5.9319999999999995	0.2712866098015668	0.21295688339909405	0.21284734486839768	0.26782151352039346	0.21281582411694008
1967	5.934	0.2712902909435566	0.21297000472265126	0.21286086484715394	0.26782485824697444	0.2128293511856377
1968	5.936	0.2712939704812048	0.21298311295209058	0.2128743488295413	0.2678282046139646	0.21284284217318708
1969	5.938	0.2712976503421713	0.21299620850757173	0.212887843268867	0.2678315495589073	0.21285634354069688
1970	5.94	0.271301330515406	0.21300931061857586	0.21290134781143225	0.2678348931284227	0.21286985494238417
1971	5.942	0.27130500720994816	0.21302241938622776	0.21291481686908167	0.26783823536760254	0.21288333078203564
1972	5.944	0.27130868432101674	0.213035515471393	0.212928296867566	0.2678415793287385	0.21289681749276795
1973	5.946000000000001	0.2713123618349564	0.2130485992807366	0.21294178744811115	0.26784492194670023	0.21291031472357996
1974	5.948	0.2713160378319986	0.21306169003068737	0.2129552430015612	0.26784826326552214	0.21292377685153727
1975	5.95	0.2713197123933704	0.21307476868884187	0.21296870993847553	0.26785160332779523	0.2129372503054936
1976	5.952	0.27132338744120243	0.21308785477252032	0.21298218788575052	0.26785494369158885	0.21295073471422976
1977	5.954	0.271327061053436	0.2131009289127848	0.2129956312146128	0.2678582843223107	0.21296418443498089
1978	5.956	0.27133073140207975	0.21311399150126387	0.2130090863331945	0.2678616237194008	0.21297764589397575
1979	5.958	0.2713343967199725	0.21312704292118934	0.2130225528441031	0.26786496192294407	0.21299109586778134
1980	5.96	0.27133805904618874	0.21314010234357356	0.21303598512240696	0.26786829897206943	0.21300453512112003
1981	5.962	0.2713417165731552	0.21315315070120114	0.2130494295418307	0.2678716364214979	0.2130179864449812
1982	5.9639999999999995	0.27134537136432046	0.21316620746860576	0.21306286288998455	0.26787497423303425	0.21303142662680652
1983	5.966	0.2713490216343188	0.2131792532582946	0.21307628590709546	0.2678783109030043	0.2130448563982999
1984	5.968	0.27135266750031695	0.21319228843016025	0.21308972137433893	0.26788164646919754	0.21305829856205155
1985	5.97	0.27135631101234764	0.21320531333229611	0.21310312362131584	0.26788498096779423	0.21307170742277376
1986	5.9719999999999995	0.271359950373436	0.21321834710624693	0.21311653899935118	0.2678883144334358	0.21308512935580273
1987	5.974	0.27136358568816105	0.21323137065170084	0.21312996707804852	0.2678916468999861	0.21309854110494536
1988	5.976	0.27136721899483807	0.21324438430406423	0.2131433621786139	0.26789497991707434	0.21311194338128756
1989	5.978	0.2713708484851439	0.2132574075130943	0.21315677064461597	0.26789831344194465	0.2131253589458896
1990	5.98	0.27137447425268946	0.21327042084458336	0.21317016921804113	0.2679016459661407	0.21313874208488212
1991	5.982	0.2713780964505676	0.2132834246223554	0.21318355860047444	0.2679049775221101	0.21315213913953096
1992	5.984	0.2713817151647595	0.21329641915961847	0.21319696153571638	0.2679083081415951	0.21316552683130036
1993	5.986000000000001	0.2713853324155841	0.21330942356417537	0.21321033231721742	0.26791163785529715	0.21317890583356716
1994	5.988	0.27138894447030065	0.21332241869855897	0.21322371726133824	0.26791496669363457	0.21319229889250513
1995	5.99	0.2713925552795231	0.21333540487579716	0.2132370706415376	0.26791829468458217	0.21320566025826038
1996	5.992	0.2713961611038183	0.21334838238954107	0.213250438760324	0.2679216218559208	0.21321903625888022
1997	5.994	0.27139976588732756	0.21336137064471639	0.21326379830387787	0.2679249482345202	0.2132324035759704
1998	5.996	0.2714033658834558	0.21337435016827438	0.21327714994138625	0.2679282738470926	0.21324576288240324
[truncated: 13,502 more rows]
