# Supplementary material for: Bayesian inference for biophysical neuron models enables stimulus optimization for retinal neuroprosthetics
Source: eLife. 2020 Oct 27;9:e54997. doi: 10.7554/eLife.54997 (PMC7673784; doi:10.7554/eLife.54997)
Supplement: Figure 5—source data 2. [file elife-54997-fig5-data2.zip › Peak_data.csv]

	Target peak: Time/s	Target amplitude: iGluSnFR	Model peak: Time/s	Model amplitude: iGluSnFR	Difference: Time/ms
Positive	5.2760	0.9621	5.1880	0.9535	-88.0000
Positive	11.3360	0.8867	11.3360	0.8669	0.0000
Positive	11.9840	0.8977	11.9880	0.8741	4.0000
Positive	12.4580	0.8608	12.4660	0.8522	8.0000
Positive	12.8580	0.8475	12.8620	0.8250	4.0000
Positive	13.1940	0.7451	13.2060	0.7970	12.0000
Positive	13.5040	0.7566	13.5140	0.7717	10.0000
Positive	13.8080	0.5976	13.7980	0.7484	-10.0000
Positive	14.0560	0.6318	14.0600	0.7263	4.0000
Positive	14.3040	0.6670	14.3080	0.7071	4.0000
Positive	14.5380	0.6425	14.5400	0.6898	2.0000
Positive	14.7700	0.6133	14.7600	0.6725	-10.0000
Positive	14.9560	0.5685	14.9720	0.6573	16.0000
Positive	15.1840	0.5847	15.1740	0.6424	-10.0000
Positive	15.3460	0.5066	15.3680	0.6293	22.0000
Positive	15.5700	0.5716	15.5540	0.6183	-16.0000
Positive	15.7080	0.5033	15.7360	0.6060	28.0000
Positive	15.9060	0.6250	15.9100	0.5955	4.0000
Positive	23.1700	0.5071	23.0140	0.4848	-156.0000
Positive	23.5860	0.4935	23.5140	0.5119	-72.0000
Positive	24.0580	0.5507	24.0140	0.5415	-44.0000
Positive	24.5280	0.5975	24.5140	0.5733	-14.0000
Positive	25.0160	0.5125	25.0140	0.6060	-2.0000
Positive	25.5460	0.6863	25.5140	0.6423	-32.0000
Positive	26.0280	0.6640	26.0120	0.6808	-16.0000
Positive	26.5280	0.6328	26.5120	0.7220	-16.0000
Positive	26.9880	0.7008	27.0120	0.7658	24.0000
Positive	27.5140	0.7650	27.5120	0.8120	-2.0000
Positive	27.9940	0.9152	28.0120	0.8631	18.0000
Positive	30.2660	0.9762	30.2100	0.9115	-56.0000
Negative	2.1860	0.0000	2.2220	0.1607	36.0000
Negative	10.7780	0.0883	10.8080	0.2066	30.0000
Negative	11.6580	0.1002	11.6900	0.1862	32.0000
Negative	12.2340	0.1104	12.2460	0.1881	12.0000
Negative	12.6900	0.1713	12.6820	0.1970	-8.0000
Negative	13.0080	0.2617	13.0520	0.2073	44.0000
Negative	13.3440	0.1660	13.3780	0.2176	34.0000
Negative	13.6480	0.1814	13.6740	0.2270	26.0000
Negative	13.9160	0.1784	13.9460	0.2361	30.0000
Negative	14.1560	0.2007	14.2000	0.2443	44.0000
Negative	14.4480	0.2264	14.4400	0.2517	-8.0000
Negative	14.6660	0.2915	14.6660	0.2585	0.0000
Negative	14.8580	0.2683	14.8820	0.2648	24.0000
Negative	15.0900	0.3728	15.0860	0.2705	-4.0000
Negative	15.2660	0.3160	15.2840	0.2755	18.0000
Negative	15.4680	0.3598	15.4740	0.2805	6.0000
Negative	15.6480	0.3432	15.6580	0.2852	10.0000
Negative	15.8160	0.1620	15.8360	0.2892	20.0000
Negative	23.3060	0.2889	23.2640	0.2777	-42.0000
Negative	23.7300	0.2587	23.7640	0.2667	34.0000
Negative	24.1880	0.2638	24.2640	0.2562	76.0000
Negative	24.7480	0.2059	24.7640	0.2467	16.0000
Negative	25.1960	0.1938	25.2640	0.2377	68.0000
Negative	25.7440	0.1564	25.7640	0.2289	20.0000
Negative	26.1880	0.2458	26.2660	0.2207	78.0000
Negative	26.7160	0.2393	26.7640	0.2130	48.0000
Negative	27.2560	0.1338	27.2660	0.2056	10.0000
Negative	27.7280	0.1159	27.7660	0.1986	38.0000
Negative	28.2240	0.2922	28.2320	0.3307	8.0000
