# Supplementary material for: Bayesian inference for biophysical neuron models enables stimulus optimization for retinal neuroprosthetics
Source: eLife. 2020 Oct 27;9:e54997. doi: 10.7554/eLife.54997 (PMC7673784; doi:10.7554/eLife.54997)
Supplement: Figure 5—source data 2. [file elife-54997-fig5-data2.zip › rates_and_Vms_target_and_samples.csv]

Time/s	Target: iGluSnFR	Best Sample: Mean release rate/(ves./s)Best Sample: Somatic membrane potential/mV	Sample1: Mean release rate/(ves./s)	Sample2: Mean release rate/(ves./s)	Sample3: Mean release rate/(ves./s)	Sample4: Mean release rate/(ves./s)	Sample5: Mean release rate/(ves./s)	Sample6: Mean release rate/(ves./s)	Sample7: Mean release rate/(ves./s)	Sample8: Mean release rate/(ves./s)	Sample9: Mean release rate/(ves./s)	Sample10: Mean release rate/(ves./s)	Sample11: Mean release rate/(ves./s)	Sample12: Mean release rate/(ves./s)	Sample13: Mean release rate/(ves./s)	Sample14: Mean release rate/(ves./s)	Sample15: Mean release rate/(ves./s)	Sample16: Mean release rate/(ves./s)	Sample17: Mean release rate/(ves./s)	Sample18: Mean release rate/(ves./s)	Sample19: Mean release rate/(ves./s)	Sample20: Mean release rate/(ves./s)	Sample21: Mean release rate/(ves./s)	Sample22: Mean release rate/(ves./s)	Sample23: Mean release rate/(ves./s)	Sample24: Mean release rate/(ves./s)	Sample25: Mean release rate/(ves./s)	Sample26: Mean release rate/(ves./s)	Sample27: Mean release rate/(ves./s)	Sample28: Mean release rate/(ves./s)	Sample29: Mean release rate/(ves./s)	Sample30: Mean release rate/(ves./s)	Sample31: Mean release rate/(ves./s)	Sample32: Mean release rate/(ves./s)	Sample33: Mean release rate/(ves./s)	Sample34: Mean release rate/(ves./s)	Sample35: Mean release rate/(ves./s)	Sample36: Mean release rate/(ves./s)	Sample37: Mean release rate/(ves./s)	Sample38: Mean release rate/(ves./s)	Sample39: Mean release rate/(ves./s)	Sample40: Mean release rate/(ves./s)	Sample41: Mean release rate/(ves./s)	Sample42: Mean release rate/(ves./s)	Sample43: Mean release rate/(ves./s)	Sample44: Mean release rate/(ves./s)	Sample45: Mean release rate/(ves./s)	Sample46: Mean release rate/(ves./s)	Sample47: Mean release rate/(ves./s)
1.0000			29.3585	76.6675	70.6802	86.8732	69.8202	46.5064	42.7898	55.5300	55.0915	67.1522	66.4017	47.8398	78.5581	79.7645	74.3456	14.4748	69.8841	28.9738	70.7246	7.4744	82.8122	13.8728	73.1182	44.8229	29.5725	75.2138	69.3374	81.3717	62.5774	73.0250	49.1381	62.4706	70.6843	31.6363	69.5724	99.8847	48.2985	11.6700	57.4788	54.2244	37.4225	63.2978	65.4903	25.9807	18.8064	50.8653	68.0668
1.0100			29.3592	76.6682	70.6810	86.8732	69.8211	46.5072	42.7909	55.5308	55.0921	67.1529	66.4026	47.8409	78.5586	79.7653	74.3464	14.4752	69.8851	28.9745	70.7255	7.4747	82.8127	13.8731	73.1188	44.8237	29.5732	75.2144	69.3383	81.3723	62.5783	73.0260	49.1390	62.4715	70.6849	31.6372	69.5730	99.8786	48.2993	11.6704	57.4798	54.2255	37.4234	63.2986	65.4912	25.9816	18.8070	50.8664	68.0678
1.0200			29.3600	76.6690	70.6818	86.8735	69.8218	46.5080	42.7920	55.5317	55.0927	67.1535	66.4035	47.8420	78.5592	79.7660	74.3472	14.4757	69.8860	28.9752	70.7263	7.4749	82.8133	13.8735	73.1195	44.8246	29.5738	75.2151	69.3393	81.3728	62.5790	73.0269	49.1400	62.4724	70.6855	31.6381	69.5736	99.8737	48.3002	11.6707	57.4807	54.2265	37.4243	63.2994	65.4921	25.9825	18.8075	50.8675	68.0687
1.0300			29.3607	76.6698	70.6826	86.8741	69.8225	46.5088	42.7930	55.5326	55.0933	67.1541	66.4043	47.8431	78.5597	79.7667	74.3480	14.4761	69.8869	28.9759	70.7272	7.4752	82.8139	13.8739	73.1202	44.8255	29.5745	75.2158	69.3404	81.3734	62.5797	73.0278	49.1409	62.4733	70.6861	31.6389	69.5742	99.8685	48.3010	11.6711	57.4817	54.2276	37.4252	63.3002	65.4930	25.9834	18.8080	50.8686	68.0697
1.0400			29.3615	76.6705	70.6834	86.8746	69.8231	46.5096	42.7941	55.5334	55.0939	67.1547	66.4052	47.8441	78.5603	79.7674	74.3488	14.4766	69.8879	28.9765	70.7280	7.4755	82.8144	13.8742	73.1209	44.8264	29.5751	75.2165	69.3415	81.3740	62.5804	73.0287	49.1419	62.4743	70.6867	31.6398	69.5748	99.8631	48.3018	11.6715	57.4827	54.2287	37.4261	63.3010	65.4939	25.9842	18.8086	50.8698	68.0707
1.0500			29.3623	76.6712	70.6842	86.8751	69.8238	46.5104	42.7951	55.5343	55.0945	67.1554	66.4061	47.8452	78.5608	79.7681	74.3497	14.4771	69.8888	28.9772	70.7289	7.4757	82.8150	13.8746	73.1216	44.8272	29.5758	75.2172	69.3426	81.3745	62.5811	73.0297	49.1428	62.4753	70.6873	31.6406	69.5754	99.8574	48.3027	11.6719	57.4836	54.2297	37.4270	63.3018	65.4948	25.9851	18.8091	50.8709	68.0717
1.0600			29.3630	76.6720	70.6851	86.8754	69.8244	46.5112	42.7962	55.5351	55.0951	67.1560	66.4070	47.8463	78.5613	79.7688	74.3506	14.4775	69.8897	28.9779	70.7297	7.4760	82.8156	13.8750	73.1223	44.8281	29.5764	75.2179	69.3436	81.3751	62.5819	73.0306	49.1438	62.4762	70.6879	31.6415	69.5760	99.8513	48.3036	11.6723	57.4846	54.2308	37.4279	63.3026	65.4957	25.9860	18.8096	50.8720	68.0727
1.0700			29.3638	76.6727	70.6859	86.8757	69.8251	46.5120	42.7973	55.5360	55.0957	67.1566	66.4079	47.8474	78.5619	79.7694	74.3515	14.4780	69.8907	28.9785	70.7305	7.4763	82.8161	13.8753	73.1229	44.8290	29.5771	75.2186	69.3447	81.3757	62.5827	73.0315	49.1447	62.4772	70.6885	31.6423	69.5767	99.8450	48.3045	11.6727	57.4856	54.2319	37.4288	63.3034	65.4967	25.9869	18.8101	50.8731	68.0737
1.0800			29.3645	76.6734	70.6867	86.8759	69.8258	46.5128	42.7984	55.5369	55.0963	67.1572	66.4087	47.8485	78.5624	79.7701	74.3524	14.4784	69.8916	28.9792	70.7314	7.4766	82.8167	13.8757	73.1236	44.8299	29.5778	75.2194	69.3458	81.3763	62.5834	73.0325	49.1457	62.4782	70.6891	31.6432	69.5773	99.8383	48.3053	11.6731	57.4865	54.2329	37.4297	63.3042	65.4976	25.9878	18.8107	50.8742	68.0747
1.0900			29.3653	76.6741	70.6876	86.8761	69.8265	46.5137	42.7994	55.5377	55.0969	67.1579	66.4096	47.8496	78.5630	79.7707	74.3533	14.4789	69.8926	28.9799	70.7322	7.4768	82.8172	13.8760	73.1243	44.8308	29.5784	75.2201	69.3468	81.3768	62.5842	73.0334	49.1466	62.4791	70.6897	31.6440	69.5779	99.8312	48.3062	11.6735	57.4875	54.2340	37.4306	63.3050	65.4985	25.9887	18.8112	50.8753	68.0757
1.1000			29.3660	76.6748	70.6884	86.8764	69.8272	46.5145	42.8005	55.5386	55.0976	67.1585	66.4105	47.8506	78.5635	79.7714	74.3542	14.4793	69.8935	28.9805	70.7330	7.4771	82.8178	13.8764	73.1250	44.8318	29.5791	75.2209	69.3478	81.3774	62.5850	73.0344	49.1476	62.4801	70.6903	31.6449	69.5786	99.8238	48.3071	11.6739	57.4884	54.2350	37.4315	63.3059	65.4994	25.9896	18.8117	50.8764	68.0767
1.1100			29.3668	76.6756	70.6893	86.8767	69.8279	46.5153	42.8016	55.5394	55.0982	67.1591	66.4113	47.8517	78.5641	79.7721	74.3551	14.4798	69.8944	28.9812	70.7338	7.4774	82.8183	13.8768	73.1256	44.8327	29.5797	75.2217	69.3488	81.3780	62.5857	73.0353	49.1485	62.4810	70.6909	31.6457	69.5792	99.8159	48.3080	11.6743	57.4894	54.2361	37.4325	63.3067	65.5003	25.9905	18.8122	50.8775	68.0777
1.1200			29.3676	76.6763	70.6901	86.8771	69.8286	46.5161	42.8027	55.5403	55.0988	67.1598	66.4122	47.8528	78.5646	79.7727	74.3560	14.4803	69.8954	28.9819	70.7347	7.4776	82.8189	13.8771	73.1263	44.8336	29.5804	75.2224	69.3498	81.3786	62.5865	73.0363	49.1495	62.4820	70.6915	31.6466	69.5799	99.8076	48.3090	11.6747	57.4904	54.2372	37.4334	63.3075	65.5012	25.9913	18.8127	50.8786	68.0786
1.1300			29.3683	76.6770	70.6910	86.8774	69.8293	46.5169	42.8038	55.5411	55.0994	67.1604	66.4131	47.8539	78.5652	79.7734	74.3569	14.4807	69.8963	28.9825	70.7355	7.4779	82.8194	13.8775	73.1270	44.8345	29.5810	75.2232	69.3508	81.3791	62.5872	73.0372	49.1504	62.4829	70.6921	31.6474	69.5805	99.7988	48.3099	11.6750	57.4913	54.2382	37.4343	63.3083	65.5021	25.9922	18.8133	50.8797	68.0796
1.1400			29.3691	76.6777	70.6918	86.8777	69.8300	46.5177	42.8048	55.5420	55.1001	67.1610	66.4140	47.8550	78.5657	79.7740	74.3578	14.4812	69.8972	28.9832	70.7363	7.4782	82.8200	13.8778	73.1277	44.8355	29.5817	75.2239	69.3518	81.3797	62.5880	73.0381	49.1514	62.4839	70.6927	31.6483	69.5812	99.7896	48.3108	11.6754	57.4923	54.2393	37.4352	63.3092	65.5030	25.9931	18.8138	50.8808	68.0806
1.1500			29.3698	76.6784	70.6927	86.8780	69.8306	46.5185	42.8059	55.5428	55.1007	67.1616	66.4148	47.8560	78.5663	79.7747	74.3587	14.4816	69.8981	28.9839	70.7371	7.4784	82.8205	13.8782	73.1283	44.8364	29.5823	75.2247	69.3528	81.3803	62.5887	73.0391	49.1523	62.4848	70.6933	31.6491	69.5818	99.7797	48.3117	11.6758	57.4932	54.2403	37.4361	63.3100	65.5039	25.9940	18.8143	50.8820	68.0816
1.1600			29.3706	76.6791	70.6935	86.8783	69.8313	46.5193	42.8070	55.5437	55.1013	67.1622	66.4157	47.8571	78.5668	79.7753	74.3596	14.4821	69.8991	28.9845	70.7380	7.4787	82.8211	13.8785	73.1290	44.8373	29.5830	75.2254	69.3538	81.3808	62.5894	73.0400	49.1533	62.4857	70.6938	31.6500	69.5825	99.7693	48.3126	11.6762	57.4942	54.2413	37.4370	63.3108	65.5047	25.9949	18.8148	50.8831	68.0826
1.1700			29.3713	76.6798	70.6944	86.8786	69.8320	46.5201	42.8081	55.5445	55.1019	67.1629	66.4166	47.8582	78.5673	79.7760	74.3605	14.4825	69.9000	28.9852	70.7388	7.4790	82.8216	13.8789	73.1297	44.8383	29.5836	75.2261	69.3548	81.3814	62.5902	73.0409	49.1542	62.4867	70.6944	31.6508	69.5831	99.7583	48.3136	11.6766	57.4951	54.2424	37.4378	63.3116	65.5056	25.9958	18.8153	50.8842	68.0835
1.1800			29.3721	76.6805	70.6952	86.8789	69.8327	46.5209	42.8091	55.5454	55.1026	67.1635	66.4175	47.8592	78.5679	79.7767	74.3613	14.4829	69.9009	28.9858	70.7396	7.4792	82.8222	13.8792	73.1303	44.8392	29.5843	75.2269	69.3558	81.3820	62.5909	73.0419	49.1552	62.4876	70.6950	31.6516	69.5838	99.7466	48.3145	11.6770	57.4961	54.2434	37.4387	63.3124	65.5065	25.9967	18.8158	50.8853	68.0845
1.1900			29.3729	76.6812	70.6961	86.8792	69.8333	46.5217	42.8102	55.5462	55.1032	67.1641	66.4183	47.8603	78.5684	79.7773	74.3622	14.4834	69.9019	28.9865	70.7404	7.4795	82.8227	13.8796	73.1310	44.8401	29.5849	75.2276	69.3568	81.3825	62.5916	73.0428	49.1561	62.4886	70.6956	31.6525	69.5844	99.7342	48.3154	11.6773	57.4970	54.2445	37.4396	63.3133	65.5074	25.9976	18.8164	50.8864	68.0855
1.2000			29.3736	76.6819	70.6969	86.8795	69.8340	46.5225	42.8113	55.5470	55.1038	67.1647	66.4192	47.8614	78.5689	79.7779	74.3631	14.4838	69.9028	28.9872	70.7412	7.4797	82.8233	13.8799	73.1316	44.8411	29.5855	75.2284	69.3578	81.3831	62.5924	73.0437	49.1571	62.4895	70.6962	31.6533	69.5851	99.7210	48.3164	11.6777	57.4979	54.2455	37.4405	63.3141	65.5083	25.9984	18.8169	50.8875	68.0864
1.2100			29.3744	76.6826	70.6978	86.8798	69.8347	46.5233	42.8123	55.5479	55.1045	67.1653	66.4201	47.8624	78.5695	79.7786	74.3640	14.4843	69.9037	28.9878	70.7420	7.4800	82.8238	13.8803	73.1323	44.8420	29.5862	75.2291	69.3588	81.3837	62.5931	73.0446	49.1580	62.4904	70.6968	31.6541	69.5857	99.7070	48.3173	11.6781	57.4989	54.2465	37.4414	63.3149	65.5092	25.9993	18.8174	50.8886	68.0874
1.2200			29.3751	76.6833	70.6986	86.8801	69.8354	46.5241	42.8134	55.5487	55.1051	67.1659	66.4209	47.8635	78.5700	79.7792	74.3648	14.4847	69.9046	28.9885	70.7428	7.4803	82.8244	13.8806	73.1329	44.8429	29.5868	75.2298	69.3598	81.3842	62.5938	73.0456	49.1589	62.4914	70.6974	31.6550	69.5864	99.6921	48.3182	11.6785	57.4998	54.2475	37.4423	63.3157	65.5100	26.0002	18.8179	50.8897	68.0884
1.2300			29.3759	76.6840	70.6994	86.8804	69.8360	46.5249	42.8145	55.5495	55.1057	67.1665	66.4218	47.8645	78.5705	79.7799	74.3657	14.4852	69.9055	28.9891	70.7436	7.4805	82.8249	13.8810	73.1336	44.8439	29.5875	75.2306	69.3608	81.3848	62.5946	73.0465	49.1599	62.4923	70.6979	31.6558	69.5870	99.6763	48.3191	11.6789	57.5007	54.2486	37.4432	63.3165	65.5109	26.0011	18.8184	50.8908	68.0893
1.2400			29.3766	76.6847	70.7003	86.8807	69.8367	46.5257	42.8155	55.5504	55.1063	67.1672	66.4226	47.8656	78.5711	79.7805	74.3666	14.4856	69.9064	28.9898	70.7445	7.4808	82.8254	13.8813	73.1343	44.8448	29.5881	75.2313	69.3618	81.3854	62.5953	73.0474	49.1608	62.4932	70.6985	31.6566	69.5876	99.6594	48.3201	11.6792	57.5017	54.2496	37.4441	63.3173	65.5118	26.0020	18.8189	50.8918	68.0903
1.2500			29.3773	76.6854	70.7011	86.8810	69.8374	46.5265	42.8166	55.5512	55.1069	67.1678	66.4235	47.8667	78.5716	79.7812	74.3674	14.4860	69.9073	28.9905	70.7453	7.4810	82.8260	13.8817	73.1349	44.8457	29.5887	75.2320	69.3628	81.3859	62.5960	73.0483	49.1617	62.4941	70.6991	31.6574	69.5883	99.6414	48.3210	11.6796	57.5026	54.2506	37.4449	63.3181	65.5126	26.0028	18.8194	50.8929	68.0912
1.2600			29.3781	76.6861	70.7019	86.8813	69.8380	46.5273	42.8177	55.5520	55.1076	67.1684	66.4244	47.8677	78.5721	79.7818	74.3683	14.4865	69.9083	28.9911	70.7460	7.4813	82.8265	13.8820	73.1355	44.8467	29.5894	75.2327	69.3637	81.3865	62.5967	73.0492	49.1626	62.4950	70.6997	31.6582	69.5889	99.6223	48.3219	11.6800	57.5035	54.2516	37.4458	63.3189	65.5135	26.0037	18.8199	50.8940	68.0922
1.2700			29.3788	76.6868	70.7028	86.8816	69.8387	46.5281	42.8187	55.5528	55.1082	67.1690	66.4252	47.8687	78.5726	79.7824	74.3692	14.4869	69.9092	28.9918	70.7468	7.4816	82.8270	13.8824	73.1362	44.8476	29.5900	75.2335	69.3647	81.3870	62.5974	73.0501	49.1636	62.4960	70.7003	31.6591	69.5896	99.6018	48.3229	11.6803	57.5044	54.2526	37.4467	63.3197	65.5144	26.0046	18.8204	50.8951	68.0931
1.2800			29.3796	76.6875	70.7036	86.8818	69.8393	46.5289	42.8198	55.5536	55.1088	67.1696	66.4261	47.8698	78.5732	79.7831	74.3700	14.4873	69.9101	28.9924	70.7476	7.4818	82.8276	13.8827	73.1368	44.8485	29.5906	75.2342	69.3657	81.3876	62.5982	73.0510	49.1645	62.4969	70.7008	31.6599	69.5902	99.5800	48.3238	11.6807	57.5054	54.2536	37.4476	63.3205	65.5152	26.0054	18.8209	50.8962	68.0940
1.2900			29.3803	76.6882	70.7044	86.8821	69.8400	46.5297	42.8208	55.5544	55.1094	67.1702	66.4269	47.8708	78.5737	79.7837	74.3709	14.4878	69.9110	28.9931	70.7484	7.4821	82.8281	13.8830	73.1375	44.8494	29.5913	75.2349	69.3666	81.3881	62.5989	73.0519	49.1654	62.4978	70.7014	31.6607	69.5908	99.5567	48.3247	11.6811	57.5063	54.2546	37.4484	63.3213	65.5161	26.0063	18.8214	50.8972	68.0950
1.3000			29.3810	76.6889	70.7052	86.8824	69.8406	46.5304	42.8219	55.5553	55.1100	67.1708	66.4278	47.8719	78.5742	79.7843	74.3717	14.4882	69.9119	28.9937	70.7492	7.4823	82.8286	13.8834	73.1381	44.8504	29.5919	75.2356	69.3676	81.3887	62.5996	73.0528	49.1663	62.4987	70.7020	31.6615	69.5915	99.5318	48.3256	11.6815	57.5072	54.2556	37.4493	63.3221	65.5169	26.0072	18.8219	50.8983	68.0959
1.3100			29.3818	76.6895	70.7061	86.8827	69.8413	46.5312	42.8229	55.5561	55.1107	67.1713	66.4286	47.8729	78.5747	79.7849	74.3726	14.4886	69.9128	28.9944	70.7500	7.4826	82.8292	13.8837	73.1388	44.8513	29.5925	75.2363	69.3686	81.3892	62.6003	73.0537	49.1672	62.4996	70.7025	31.6623	69.5921	99.5052	48.3265	11.6818	57.5081	54.2566	37.4502	63.3229	65.5178	26.0080	18.8224	50.8994	68.0969
1.3200			29.3825	76.6902	70.7069	86.8830	69.8419	46.5320	42.8240	55.5569	55.1113	67.1719	66.4294	47.8739	78.5752	79.7856	74.3734	14.4891	69.9136	28.9950	70.7508	7.4828	82.8297	13.8841	73.1394	44.8522	29.5931	75.2370	69.3695	81.3898	62.6010	73.0546	49.1681	62.5005	70.7031	31.6631	69.5927	99.4767	48.3275	11.6822	57.5090	54.2576	37.4510	63.3237	65.5186	26.0089	18.8229	50.9004	68.0978
1.3300			29.3832	76.6909	70.7077	86.8833	69.8426	46.5328	42.8250	55.5577	55.1119	67.1725	66.4303	47.8750	78.5758	79.7862	74.3742	14.4895	69.9145	28.9956	70.7516	7.4831	82.8302	13.8844	73.1400	44.8531	29.5937	75.2378	69.3705	81.3903	62.6017	73.0555	49.1690	62.5014	70.7037	31.6639	69.5934	99.4462	48.3284	11.6826	57.5099	54.2586	37.4519	63.3245	65.5195	26.0098	18.8234	50.9015	68.0987
1.3400			29.3840	76.6916	70.7085	86.8836	69.8432	46.5335	42.8260	55.5585	55.1125	67.1731	66.4311	47.8760	78.5763	79.7868	74.3751	14.4899	69.9154	28.9963	70.7523	7.4833	82.8307	13.8847	73.1407	44.8540	29.5944	75.2385	69.3714	81.3909	62.6024	73.0563	49.1699	62.5023	70.7042	31.6647	69.5940	99.4135	48.3293	11.6829	57.5108	54.2596	37.4528	63.3253	65.5203	26.0106	18.8239	50.9025	68.0996
1.3500			29.3847	76.6922	70.7093	86.8838	69.8439	46.5343	42.8271	55.5593	55.1131	67.1737	66.4320	47.8770	78.5768	79.7874	74.3759	14.4903	69.9163	28.9969	70.7531	7.4836	82.8313	13.8851	73.1413	44.8550	29.5950	75.2392	69.3724	81.3914	62.6031	73.0572	49.1708	62.5032	70.7048	31.6655	69.5946	99.3784	48.3302	11.6833	57.5117	54.2606	37.4536	63.3261	65.5212	26.0115	18.8244	50.9036	68.1006
1.3600			29.3854	76.6929	70.7101	86.8841	69.8445	46.5351	42.8281	55.5601	55.1137	67.1743	66.4328	47.8780	78.5773	79.7880	74.3768	14.4908	69.9172	28.9976	70.7539	7.4839	82.8318	13.8854	73.1419	44.8559	29.5956	75.2399	69.3733	81.3920	62.6038	73.0581	49.1717	62.5041	70.7054	31.6663	69.5952	99.3409	48.3311	11.6836	57.5126	54.2616	37.4545	63.3268	65.5220	26.0123	18.8249	50.9046	68.1015
1.3700			29.3861	76.6936	70.7109	86.8844	69.8452	46.5358	42.8291	55.5608	55.1143	67.1749	66.4336	47.8790	78.5778	79.7887	74.3776	14.4912	69.9181	28.9982	70.7547	7.4841	82.8323	13.8857	73.1425	44.8568	29.5962	75.2406	69.3743	81.3925	62.6045	73.0590	49.1726	62.5050	70.7059	31.6671	69.5959	99.3006	48.3320	11.6840	57.5135	54.2625	37.4553	63.3276	65.5228	26.0132	18.8254	50.9057	68.1024
1.3800			29.3868	76.6942	70.7117	86.8847	69.8458	46.5366	42.8301	55.5616	55.1149	67.1754	66.4344	47.8800	78.5783	79.7893	74.3784	14.4916	69.9189	28.9988	70.7554	7.4844	82.8328	13.8861	73.1432	44.8577	29.5968	75.2413	69.3752	81.3930	62.6052	73.0598	49.1735	62.5059	70.7065	31.6679	69.5965	99.2573	48.3329	11.6844	57.5144	54.2635	37.4562	63.3284	65.5237	26.0140	18.8258	50.9067	68.1033
1.3900			29.3876	76.6949	70.7125	86.8850	69.8464	46.5373	42.8312	55.5624	55.1155	67.1760	66.4353	47.8810	78.5788	79.7899	74.3792	14.4920	69.9198	28.9995	70.7562	7.4846	82.8333	13.8864	73.1438	44.8586	29.5974	75.2420	69.3761	81.3936	62.6059	73.0607	49.1744	62.5067	70.7070	31.6687	69.5971	99.2109	48.3338	11.6847	57.5153	54.2645	37.4570	63.3292	65.5245	26.0149	18.8263	50.9078	68.1042
1.4000			29.3883	76.6956	70.7133	86.8852	69.8471	46.5381	42.8322	55.5632	55.1161	67.1766	66.4361	47.8821	78.5793	79.7905	74.3801	14.4924	69.9207	29.0001	70.7570	7.4848	82.8338	13.8867	73.1444	44.8595	29.5980	75.2427	69.3771	81.3941	62.6066	73.0616	49.1753	62.5076	70.7076	31.6695	69.5977	99.1610	48.3347	11.6851	57.5161	54.2654	37.4579	63.3299	65.5253	26.0157	18.8268	50.9088	68.1051
1.4100			29.3890	76.6962	70.7141	86.8855	69.8477	46.5388	42.8332	55.5640	55.1167	67.1772	66.4369	47.8831	78.5798	79.7911	74.3809	14.4929	69.9215	29.0007	70.7577	7.4851	82.8343	13.8870	73.1450	44.8604	29.5987	75.2433	69.3780	81.3946	62.6072	73.0624	49.1762	62.5085	70.7081	31.6702	69.5983	99.1074	48.3356	11.6854	57.5170	54.2664	37.4587	63.3307	65.5261	26.0165	18.8273	50.9098	68.1060
1.4200			29.3897	76.6969	70.7149	86.8858	69.8483	46.5396	42.8342	55.5648	55.1173	67.1777	66.4377	47.8841	78.5803	79.7917	74.3817	14.4933	69.9224	29.0014	70.7585	7.4854	82.8349	13.8874	73.1456	44.8613	29.5993	75.2440	69.3789	81.3952	62.6079	73.0633	49.1770	62.5094	70.7087	31.6710	69.5990	99.0498	48.3365	11.6858	57.5179	54.2674	37.4595	63.3315	65.5270	26.0174	18.8278	50.9109	68.1069
1.4300			29.3904	76.6975	70.7157	86.8861	69.8490	46.5403	42.8352	55.5655	55.1179	67.1783	66.4386	47.8851	78.5808	79.7923	74.3825	14.4937	69.9233	29.0020	70.7592	7.4856	82.8354	13.8877	73.1462	44.8622	29.5999	75.2447	69.3798	81.3957	62.6086	73.0641	49.1779	62.5103	70.7092	31.6718	69.5996	98.9878	48.3374	11.6861	57.5188	54.2683	37.4604	63.3322	65.5278	26.0182	18.8283	50.9119	68.1078
1.4400			29.3911	76.6982	70.7165	86.8863	69.8496	46.5411	42.8362	55.5663	55.1185	67.1789	66.4394	47.8860	78.5813	79.7929	74.3833	14.4941	69.9241	29.0026	70.7600	7.4858	82.8359	13.8880	73.1468	44.8631	29.6005	75.2454	69.3808	81.3962	62.6093	73.0650	49.1788	62.5111	70.7098	31.6726	69.6002	98.9212	48.3383	11.6865	57.5196	54.2693	37.4612	63.3330	65.5286	26.0191	18.8287	50.9129	68.1087
1.4500			29.3918	76.6988	70.7173	86.8866	69.8502	46.5418	42.8372	55.5671	55.1191	67.1795	66.4402	47.8870	78.5818	79.7935	74.3841	14.4945	69.9250	29.0032	70.7607	7.4861	82.8364	13.8884	73.1475	44.8640	29.6011	75.2461	69.3817	81.3967	62.6100	73.0658	49.1797	62.5120	70.7103	31.6734	69.6008	98.8497	48.3391	11.6868	57.5205	54.2702	37.4620	63.3337	65.5294	26.0199	18.8292	50.9139	68.1096
1.4600			29.3925	76.6995	70.7180	86.8869	69.8508	46.5426	42.8383	55.5679	55.1197	67.1800	66.4410	47.8880	78.5823	79.7941	74.3849	14.4949	69.9258	29.0039	70.7615	7.4863	82.8369	13.8887	73.1481	44.8649	29.6017	75.2468	69.3826	81.3973	62.6106	73.0667	49.1805	62.5129	70.7109	31.6741	69.6014	98.7729	48.3400	11.6872	57.5214	54.2712	37.4629	63.3345	65.5302	26.0207	18.8297	50.9150	68.1105
1.4700			29.3932	76.7001	70.7188	86.8872	69.8514	46.5433	42.8392	55.5686	55.1203	67.1806	66.4418	47.8890	78.5828	79.7947	74.3858	14.4953	69.9267	29.0045	70.7622	7.4866	82.8374	13.8890	73.1487	44.8657	29.6023	75.2474	69.3835	81.3978	62.6113	73.0675	49.1814	62.5137	70.7114	31.6749	69.6020	98.6905	48.3409	11.6875	57.5222	54.2721	37.4637	63.3352	65.5310	26.0215	18.8302	50.9160	68.1114
1.4800			29.3939	76.7008	70.7196	86.8874	69.8521	46.5440	42.8402	55.5694	55.1209	67.1811	66.4426	47.8900	78.5833	79.7953	74.3866	14.4958	69.9275	29.0051	70.7630	7.4868	82.8379	13.8893	73.1493	44.8666	29.6028	75.2481	69.3844	81.3983	62.6120	73.0684	49.1823	62.5146	70.7119	31.6757	69.6026	98.6021	48.3418	11.6879	57.5231	54.2731	37.4645	63.3360	65.5318	26.0224	18.8306	50.9170	68.1123
1.4900			29.3946	76.7014	70.7204	86.8877	69.8527	46.5448	42.8412	55.5702	55.1215	67.1817	66.4434	47.8910	78.5838	79.7959	74.3874	14.4962	69.9284	29.0057	70.7637	7.4871	82.8384	13.8896	73.1499	44.8675	29.6034	75.2488	69.3853	81.3988	62.6126	73.0692	49.1831	62.5154	70.7125	31.6764	69.6032	98.5073	48.3427	11.6882	57.5239	54.2740	37.4653	63.3367	65.5326	26.0232	18.8311	50.9180	68.1131
1.5000			29.3953	76.7021	70.7211	86.8880	69.8533	46.5455	42.8422	55.5709	55.1220	67.1823	66.4442	47.8919	78.5842	79.7965	74.3881	14.4966	69.9292	29.0063	70.7645	7.4873	82.8389	13.8900	73.1505	44.8684	29.6040	75.2495	69.3862	81.3993	62.6133	73.0701	49.1840	62.5163	70.7130	31.6772	69.6038	98.4058	48.3435	11.6886	57.5248	54.2750	37.4661	63.3375	65.5334	26.0240	18.8316	50.9190	68.1140
1.5100			29.3960	76.7027	70.7219	86.8882	69.8539	46.5462	42.8432	55.5717	55.1226	67.1828	66.4450	47.8929	78.5847	79.7970	74.3889	14.4970	69.9301	29.0070	70.7652	7.4875	82.8394	13.8903	73.1511	44.8693	29.6046	75.2501	69.3871	81.3999	62.6140	73.0709	49.1848	62.5171	70.7135	31.6779	69.6044	98.2972	48.3444	11.6889	57.5257	54.2759	37.4670	63.3382	65.5342	26.0248	18.8320	50.9200	68.1149
1.5200			29.3967	76.7033	70.7227	86.8885	69.8545	46.5470	42.8442	55.5724	55.1232	67.1834	66.4458	47.8939	78.5852	79.7976	74.3897	14.4974	69.9309	29.0076	70.7659	7.4878	82.8399	13.8906	73.1517	44.8701	29.6052	75.2508	69.3880	81.4004	62.6146	73.0717	49.1857	62.5180	70.7141	31.6787	69.6050	98.1813	48.3453	11.6893	57.5265	54.2768	37.4678	63.3390	65.5350	26.0256	18.8325	50.9210	68.1158
1.5300			29.3974	76.7040	70.7234	86.8888	69.8551	46.5477	42.8452	55.5732	55.1238	67.1839	66.4466	47.8948	78.5857	79.7982	74.3905	14.4978	69.9317	29.0082	70.7667	7.4880	82.8403	13.8909	73.1523	44.8710	29.6058	75.2515	69.3889	81.4009	62.6153	73.0726	49.1865	62.5188	70.7146	31.6794	69.6056	98.0575	48.3461	11.6896	57.5274	54.2778	37.4686	63.3397	65.5358	26.0265	18.8330	50.9220	68.1166
1.5400			29.3981	76.7046	70.7242	86.8890	69.8557	46.5484	42.8462	55.5739	55.1244	67.1845	66.4474	47.8958	78.5862	79.7988	74.3913	14.4982	69.9326	29.0088	70.7674	7.4883	82.8408	13.8912	73.1529	44.8719	29.6064	75.2521	69.3898	81.4014	62.6159	73.0734	49.1874	62.5197	70.7151	31.6802	69.6062	97.9251	48.3470	11.6900	57.5282	54.2787	37.4694	63.3404	65.5366	26.0273	18.8334	50.9230	68.1175
1.5500			29.3988	76.7052	70.7250	86.8893	69.8563	46.5491	42.8471	55.5747	55.1249	67.1850	66.4481	47.8968	78.5866	79.7994	74.3921	14.4986	69.9334	29.0094	70.7681	7.4885	82.8413	13.8915	73.1534	44.8727	29.6069	75.2528	69.3907	81.4019	62.6166	73.0742	49.1882	62.5205	70.7157	31.6809	69.6067	97.7848	48.3478	11.6903	57.5290	54.2796	37.4702	63.3412	65.5374	26.0281	18.8339	50.9240	68.1184
1.5600			29.3994	76.7059	70.7257	86.8896	69.8569	46.5499	42.8481	55.5754	55.1255	67.1856	66.4489	47.8977	78.5871	79.7999	74.3929	14.4990	69.9342	29.0100	70.7688	7.4887	82.8418	13.8919	73.1540	44.8736	29.6075	75.2535	69.3916	81.4024	62.6173	73.0750	49.1891	62.5213	70.7162	31.6817	69.6073	97.6363	48.3487	11.6906	57.5299	54.2805	37.4710	63.3419	65.5382	26.0289	18.8344	50.9249	68.1192
1.5700			29.4001	76.7065	70.7265	86.8898	69.8575	46.5506	42.8491	55.5762	55.1261	67.1861	66.4497	47.8987	78.5876	79.8005	74.3937	14.4994	69.9351	29.0106	70.7696	7.4890	82.8423	13.8922	73.1546	44.8744	29.6081	75.2541	69.3925	81.4029	62.6179	73.0759	49.1899	62.5222	70.7167	31.6824	69.6079	97.4797	48.3496	11.6910	57.5307	54.2814	37.4718	63.3426	65.5389	26.0297	18.8348	50.9259	68.1201
1.5800			29.4008	76.7071	70.7272	86.8901	69.8581	46.5513	42.8500	55.5769	55.1266	67.1867	66.4505	47.8996	78.5881	79.8011	74.3944	14.4998	69.9359	29.0112	70.7703	7.4892	82.8428	13.8925	73.1552	44.8753	29.6087	75.2548	69.3933	81.4034	62.6186	73.0767	49.1907	62.5230	70.7172	31.6832	69.6085	97.3149	48.3504	11.6913	57.5315	54.2824	37.4726	63.3434	65.5397	26.0305	18.8353	50.9269	68.1209
1.5900			29.4015	76.7077	70.7280	86.8903	69.8587	46.5520	42.8510	55.5776	55.1272	67.1872	66.4513	47.9006	78.5885	79.8017	74.3952	14.5002	69.9367	29.0118	70.7710	7.4894	82.8433	13.8928	73.1558	44.8762	29.6093	75.2554	69.3942	81.4039	62.6192	73.0775	49.1916	62.5238	70.7178	31.6839	69.6091	97.1425	48.3513	11.6917	57.5324	54.2833	37.4734	63.3441	65.5405	26.0313	18.8357	50.9279	68.1218
1.6000			29.4022	76.7084	70.7287	86.8906	69.8593	46.5527	42.8520	55.5784	55.1278	67.1878	66.4520	47.9015	78.5890	79.8022	74.3960	14.5006	69.9375	29.0124	70.7717	7.4897	82.8437	13.8931	73.1564	44.8770	29.6098	75.2561	69.3951	81.4044	62.6198	73.0783	49.1924	62.5247	70.7183	31.6847	69.6097	96.9628	48.3521	11.6920	57.5332	54.2842	37.4742	63.3448	65.5413	26.0321	18.8362	50.9288	68.1226
1.6100			29.4028	76.7090	70.7295	86.8909	69.8599	46.5534	42.8529	55.5791	55.1283	67.1883	66.4528	47.9025	78.5895	79.8028	74.3967	14.5010	69.9383	29.0130	70.7724	7.4899	82.8442	13.8934	73.1569	44.8779	29.6104	75.2567	69.3960	81.4049	62.6205	73.0791	49.1932	62.5255	70.7188	31.6854	69.6102	96.7768	48.3529	11.6923	57.5340	54.2851	37.4750	63.3455	65.5420	26.0329	18.8366	50.9298	68.1235
1.6200			29.4035	76.7096	70.7302	86.8911	69.8605	46.5541	42.8539	55.5798	55.1289	67.1888	66.4536	47.9034	78.5900	79.8034	74.3975	14.5014	69.9391	29.0136	70.7731	7.4901	82.8447	13.8937	73.1575	44.8787	29.6110	75.2574	69.3968	81.4054	62.6211	73.0799	49.1940	62.5263	70.7193	31.6861	69.6108	96.5832	48.3538	11.6927	57.5348	54.2860	37.4758	63.3462	65.5428	26.0337	18.8371	50.9308	68.1243
1.6300			29.4042	76.7102	70.7309	86.8914	69.8611	46.5548	42.8548	55.5806	55.1295	67.1894	66.4543	47.9043	78.5904	79.8039	74.3983	14.5017	69.9399	29.0142	70.7738	7.4904	82.8452	13.8940	73.1581	44.8795	29.6115	75.2580	69.3977	81.4059	62.6218	73.0807	49.1949	62.5271	70.7198	31.6869	69.6114	96.3847	48.3546	11.6930	57.5357	54.2869	37.4765	63.3470	65.5436	26.0344	18.8375	50.9317	68.1252
1.6400			29.4048	76.7108	70.7317	86.8916	69.8616	46.5555	42.8558	55.5813	55.1300	67.1899	66.4551	47.9053	78.5909	79.8045	74.3990	14.5021	69.9408	29.0148	70.7746	7.4906	82.8456	13.8943	73.1587	44.8804	29.6121	75.2587	69.3986	81.4064	62.6224	73.0815	49.1957	62.5279	70.7203	31.6876	69.6119	96.1837	48.3554	11.6933	57.5365	54.2878	37.4773	63.3477	65.5444	26.0352	18.8380	50.9327	68.1260
1.6500			29.4055	76.7114	70.7324	86.8919	69.8622	46.5562	42.8567	55.5820	55.1306	67.1904	66.4559	47.9062	78.5914	79.8051	74.3998	14.5025	69.9416	29.0154	70.7753	7.4908	82.8461	13.8946	73.1592	44.8812	29.6127	75.2593	69.3994	81.4069	62.6230	73.0823	49.1965	62.5288	70.7208	31.6883	69.6125	95.9819	48.3563	11.6937	57.5373	54.2887	37.4781	63.3484	65.5451	26.0360	18.8384	50.9337	68.1268
1.6600			29.4062	76.7120	70.7331	86.8921	69.8628	46.5569	42.8577	55.5827	55.1311	67.1910	66.4566	47.9071	78.5918	79.8056	74.4006	14.5029	69.9424	29.0159	70.7760	7.4911	82.8466	13.8949	73.1598	44.8821	29.6132	75.2599	69.4003	81.4074	62.6237	73.0831	49.1973	62.5296	70.7214	31.6890	69.6131	95.7810	48.3571	11.6940	57.5381	54.2896	37.4789	63.3491	65.5459	26.0368	18.8389	50.9346	68.1277
1.6700			29.4068	76.7126	70.7339	86.8924	69.8634	46.5576	42.8586	55.5835	55.1317	67.1915	66.4574	47.9080	78.5923	79.8062	74.4013	14.5033	69.9432	29.0165	70.7767	7.4913	82.8471	13.8952	73.1604	44.8829	29.6138	75.2606	69.4011	81.4079	62.6243	73.0839	49.1981	62.5304	70.7219	31.6898	69.6136	95.5834	48.3579	11.6943	57.5389	54.2905	37.4797	63.3498	65.5466	26.0376	18.8393	50.9356	68.1285
1.6800			29.4075	76.7132	70.7346	86.8926	69.8640	46.5583	42.8595	55.5842	55.1322	67.1920	66.4581	47.9090	78.5927	79.8067	74.4021	14.5037	69.9439	29.0171	70.7774	7.4915	82.8475	13.8955	73.1609	44.8837	29.6143	75.2612	69.4020	81.4084	62.6249	73.0847	49.1989	62.5312	70.7224	31.6905	69.6142	95.3919	48.3588	11.6946	57.5397	54.2913	37.4804	63.3505	65.5474	26.0383	18.8398	50.9365	68.1293
1.6900			29.4081	76.7138	70.7353	86.8929	69.8645	46.5590	42.8605	55.5849	55.1328	67.1925	66.4589	47.9099	78.5932	79.8073	74.4028	14.5041	69.9447	29.0177	70.7781	7.4918	82.8480	13.8958	73.1615	44.8845	29.6149	75.2618	69.4028	81.4088	62.6256	73.0855	49.1997	62.5320	70.7229	31.6912	69.6148	95.2069	48.3596	11.6950	57.5405	54.2922	37.4812	63.3512	65.5481	26.0391	18.8402	50.9375	68.1301
1.7000			29.4088	76.7144	70.7360	86.8931	69.8651	46.5597	42.8614	55.5856	55.1333	67.1931	66.4596	47.9108	78.5936	79.8078	74.4036	14.5044	69.9455	29.0183	70.7787	7.4920	82.8485	13.8961	73.1621	44.8854	29.6154	75.2625	69.4037	81.4093	62.6262	73.0863	49.2006	62.5328	70.7234	31.6919	69.6153	95.0298	48.3604	11.6953	57.5413	54.2931	37.4820	63.3519	65.5489	26.0399	18.8406	50.9384	68.1310
1.7100			29.4094	76.7150	70.7368	86.8934	69.8657	46.5604	42.8623	55.5863	55.1339	67.1936	66.4604	47.9117	78.5941	79.8084	74.4043	14.5048	69.9463	29.0189	70.7794	7.4922	82.8489	13.8964	73.1626	44.8862	29.6160	75.2631	69.4045	81.4098	62.6268	73.0870	49.2014	62.5336	70.7239	31.6926	69.6159	94.8684	48.3612	11.6956	57.5421	54.2940	37.4827	63.3526	65.5496	26.0407	18.8411	50.9393	68.1318
1.7200			29.4101	76.7156	70.7375	86.8936	69.8663	46.5610	42.8633	55.5870	55.1344	67.1941	66.4611	47.9126	78.5946	79.8089	74.4051	14.5052	69.9471	29.0194	70.7801	7.4924	82.8494	13.8967	73.1632	44.8870	29.6165	75.2637	69.4054	81.4103	62.6274	73.0878	49.2022	62.5344	70.7244	31.6933	69.6165	94.7255	48.3620	11.6959	57.5429	54.2949	37.4835	63.3533	65.5504	26.0414	18.8415	50.9403	68.1326
1.7300			29.4107	76.7162	70.7382	86.8939	69.8668	46.5617	42.8642	55.5877	55.1350	67.1946	66.4619	47.9135	78.5950	79.8095	74.4058	14.5056	69.9479	29.0200	70.7808	7.4927	82.8498	13.8970	73.1637	44.8878	29.6171	75.2643	69.4062	81.4108	62.6280	73.0886	49.2030	62.5352	70.7249	31.6940	69.6170	94.6032	48.3628	11.6963	57.5437	54.2957	37.4843	63.3540	65.5511	26.0422	18.8420	50.9412	68.1334
1.7400			29.4114	76.7168	70.7389	86.8941	69.8674	46.5624	42.8651	55.5884	55.1355	67.1951	66.4626	47.9144	78.5955	79.8100	74.4065	14.5060	69.9487	29.0206	70.7815	7.4929	82.8503	13.8973	73.1643	44.8886	29.6176	75.2650	69.4070	81.4113	62.6287	73.0894	49.2037	62.5360	70.7254	31.6947	69.6176	94.5041	48.3636	11.6966	57.5445	54.2966	37.4850	63.3547	65.5519	26.0429	18.8424	50.9421	68.1342
1.7500			29.4120	76.7174	70.7396	86.8944	69.8680	46.5631	42.8660	55.5891	55.1360	67.1957	66.4633	47.9153	78.5959	79.8106	74.4073	14.5063	69.9494	29.0211	70.7822	7.4931	82.8508	13.8976	73.1648	44.8894	29.6182	75.2656	69.4079	81.4117	62.6293	73.0902	49.2045	62.5368	70.7259	31.6954	69.6181	94.4305	48.3645	11.6969	57.5453	54.2975	37.4858	63.3554	65.5526	26.0437	18.8428	50.9431	68.1350
1.7600			29.4127	76.7180	70.7403	86.8946	69.8685	46.5637	42.8669	55.5898	55.1366	67.1962	66.4641	47.9162	78.5964	79.8111	74.4080	14.5067	69.9502	29.0217	70.7829	7.4933	82.8512	13.8979	73.1654	44.8903	29.6187	75.2662	69.4087	81.4122	62.6299	73.0909	49.2053	62.5375	70.7264	31.6961	69.6187	94.3793	48.3653	11.6972	57.5461	54.2983	37.4865	63.3560	65.5533	26.0445	18.8433	50.9440	68.1358
1.7700			29.4133	76.7186	70.7410	86.8949	69.8691	46.5644	42.8678	55.5905	55.1371	67.1967	66.4648	47.9171	78.5968	79.8117	74.4087	14.5071	69.9510	29.0223	70.7835	7.4936	82.8517	13.8982	73.1660	44.8911	29.6193	75.2668	69.4095	81.4127	62.6305	73.0917	49.2061	62.5383	70.7269	31.6968	69.6192	94.3496	48.3661	11.6976	57.5469	54.2992	37.4873	63.3567	65.5541	26.0452	18.8437	50.9449	68.1367
1.7800			29.4139	76.7192	70.7417	86.8951	69.8696	46.5651	42.8687	55.5912	55.1376	67.1972	66.4655	47.9180	78.5972	79.8122	74.4095	14.5075	69.9518	29.0228	70.7842	7.4938	82.8521	13.8985	73.1665	44.8919	29.6198	75.2674	69.4104	81.4132	62.6311	73.0925	49.2069	62.5391	70.7273	31.6975	69.6198	94.3492	48.3669	11.6979	57.5477	54.3000	37.4880	63.3574	65.5548	26.0460	18.8441	50.9458	68.1375
1.7900			29.4146	76.7198	70.7424	86.8954	69.8702	46.5657	42.8696	55.5919	55.1382	67.1977	66.4663	47.9189	78.5977	79.8127	74.4102	14.5078	69.9525	29.0234	70.7849	7.4940	82.8526	13.8988	73.1670	44.8927	29.6204	75.2680	69.4112	81.4136	62.6317	73.0932	49.2077	62.5399	70.7278	31.6982	69.6203	94.3782	48.3676	11.6982	57.5484	54.3009	37.4888	63.3581	65.5555	26.0467	18.8446	50.9467	68.1383
1.8000			29.4152	76.7203	70.7431	86.8956	69.8708	46.5664	42.8705	55.5926	55.1387	67.1982	66.4670	47.9198	78.5981	79.8133	74.4109	14.5082	69.9533	29.0240	70.7856	7.4942	82.8530	13.8991	73.1676	44.8935	29.6209	75.2687	69.4120	81.4141	62.6323	73.0940	49.2085	62.5407	70.7283	31.6989	69.6208	94.4341	48.3684	11.6985	57.5492	54.3017	37.4895	63.3588	65.5563	26.0475	18.8450	50.9476	68.1390
1.8100			29.4158	76.7209	70.7438	86.8959	69.8713	46.5671	42.8714	55.5933	55.1392	67.1987	66.4677	47.9207	78.5986	79.8138	74.4116	14.5086	69.9541	29.0245	70.7862	7.4944	82.8535	13.8994	73.1681	44.8943	29.6214	75.2693	69.4128	81.4146	62.6329	73.0947	49.2092	62.5414	70.7288	31.6996	69.6214	94.5147	48.3692	11.6988	57.5500	54.3026	37.4903	63.3594	65.5570	26.0482	18.8454	50.9485	68.1398
1.8200			29.4165	76.7215	70.7445	86.8961	69.8719	46.5677	42.8723	55.5940	55.1398	67.1992	66.4684	47.9215	78.5990	79.8143	74.4123	14.5089	69.9548	29.0251	70.7869	7.4947	82.8539	13.8997	73.1687	44.8951	29.6220	75.2699	69.4136	81.4150	62.6335	73.0955	49.2100	62.5422	70.7293	31.7003	69.6219	94.6174	48.3700	11.6991	57.5508	54.3034	37.4910	63.3601	65.5577	26.0490	18.8458	50.9495	68.1406
1.8300			29.4171	76.7221	70.7452	86.8963	69.8724	46.5684	42.8732	55.5946	55.1403	67.1997	66.4691	47.9224	78.5994	79.8149	74.4131	14.5093	69.9556	29.0256	70.7876	7.4949	82.8544	13.8999	73.1692	44.8958	29.6225	75.2705	69.4144	81.4155	62.6341	73.0963	49.2108	62.5430	70.7298	31.7010	69.6225	94.7390	48.3708	11.6994	57.5515	54.3043	37.4917	63.3608	65.5584	26.0497	18.8463	50.9504	68.1414
1.8400			29.4177	76.7226	70.7459	86.8966	69.8730	46.5690	42.8741	55.5953	55.1408	67.2002	66.4699	47.9233	78.5999	79.8154	74.4138	14.5097	69.9563	29.0262	70.7882	7.4951	82.8548	13.9002	73.1697	44.8966	29.6230	75.2711	69.4153	81.4160	62.6347	73.0970	49.2115	62.5437	70.7303	31.7017	69.6230	94.8688	48.3716	11.6998	57.5523	54.3051	37.4925	63.3615	65.5591	26.0504	18.8467	50.9513	68.1422
1.8500			29.4183	76.7232	70.7466	86.8968	69.8735	46.5697	42.8750	55.5960	55.1413	67.2007	66.4706	47.9242	78.6003	79.8159	74.4145	14.5100	69.9571	29.0268	70.7889	7.4953	82.8553	13.9005	73.1703	44.8974	29.6235	75.2717	69.4161	81.4164	62.6353	73.0978	49.2123	62.5445	70.7307	31.7023	69.6235	95.0033	48.3724	11.7001	57.5531	54.3060	37.4932	63.3621	65.5599	26.0512	18.8471	50.9522	68.1430
1.8600			29.4189	76.7238	70.7473	86.8971	69.8741	46.5704	42.8759	55.5967	55.1419	67.2012	66.4713	47.9250	78.6008	79.8164	74.4152	14.5104	69.9578	29.0273	70.7895	7.4955	82.8557	13.9008	73.1708	44.8982	29.6241	75.2723	69.4169	81.4169	62.6359	73.0985	49.2131	62.5453	70.7312	31.7030	69.6241	95.1462	48.3731	11.7004	57.5538	54.3068	37.4939	63.3628	65.5606	26.0519	18.8475	50.9530	68.1438
1.8700			29.4196	76.7244	70.7480	86.8973	69.8746	46.5710	42.8768	55.5974	55.1424	67.2017	66.4720	47.9259	78.6012	79.8170	74.4159	14.5108	69.9586	29.0279	70.7902	7.4957	82.8561	13.9011	73.1714	44.8990	29.6246	75.2729	69.4177	81.4173	62.6365	73.0992	49.2138	62.5460	70.7317	31.7037	69.6246	95.2940	48.3739	11.7007	57.5546	54.3076	37.4947	63.3634	65.5613	26.0526	18.8479	50.9539	68.1446
1.8800			29.4202	76.7249	70.7487	86.8975	69.8751	46.5717	42.8776	55.5980	55.1429	67.2022	66.4727	47.9268	78.6016	79.8175	74.4166	14.5111	69.9593	29.0284	70.7908	7.4960	82.8566	13.9014	73.1719	44.8998	29.6251	75.2735	69.4185	81.4178	62.6371	73.1000	49.2146	62.5468	70.7322	31.7044	69.6251	95.4429	48.3747	11.7010	57.5553	54.3085	37.4954	63.3641	65.5620	26.0534	18.8483	50.9548	68.1453
1.8900			29.4208	76.7255	70.7493	86.8978	69.8757	46.5723	42.8785	55.5987	55.1434	67.2027	66.4734	47.9276	78.6020	79.8180	74.4173	14.5115	69.9601	29.0289	70.7915	7.4962	82.8570	13.9017	73.1724	44.9005	29.6256	75.2741	69.4193	81.4183	62.6377	73.1007	49.2154	62.5475	70.7326	31.7050	69.6256	95.5886	48.3755	11.7013	57.5561	54.3093	37.4961	63.3648	65.5627	26.0541	18.8488	50.9557	68.1461
1.9000			29.4214	76.7260	70.7500	86.8980	69.8762	46.5729	42.8794	55.5994	55.1439	67.2032	66.4741	47.9285	78.6025	79.8185	74.4180	14.5118	69.9608	29.0295	70.7922	7.4964	82.8575	13.9019	73.1729	44.9013	29.6262	75.2746	69.4201	81.4187	62.6382	73.1015	49.2161	62.5483	70.7331	31.7057	69.6262	95.7280	48.3762	11.7016	57.5568	54.3101	37.4968	63.3654	65.5634	26.0548	18.8492	50.9566	68.1469
1.9100			29.4220	76.7266	70.7507	86.8982	69.8768	46.5736	42.8803	55.6000	55.1444	67.2037	66.4748	47.9293	78.6029	79.8190	74.4187	14.5122	69.9616	29.0300	70.7928	7.4966	82.8579	13.9022	73.1735	44.9021	29.6267	75.2752	69.4209	81.4192	62.6388	73.1022	49.2169	62.5490	70.7336	31.7064	69.6267	95.8587	48.3770	11.7019	57.5576	54.3109	37.4976	63.3661	65.5641	26.0555	18.8496	50.9575	68.1476
1.9200			29.4226	76.7272	70.7514	86.8985	69.8773	46.5742	42.8811	55.6007	55.1450	67.2042	66.4755	47.9302	78.6033	79.8195	74.4194	14.5126	69.9623	29.0306	70.7934	7.4968	82.8583	13.9025	73.1740	44.9029	29.6272	75.2758	69.4216	81.4196	62.6394	73.1029	49.2176	62.5498	70.7340	31.7071	69.6272	95.9790	48.3778	11.7022	57.5583	54.3118	37.4983	63.3667	65.5648	26.0562	18.8500	50.9584	68.1484
1.9300			29.4232	76.7277	70.7520	86.8987	69.8778	46.5749	42.8820	55.6014	55.1455	67.2047	66.4762	47.9310	78.6037	79.8201	74.4201	14.5129	69.9630	29.0311	70.7941	7.4970	82.8588	13.9028	73.1745	44.9036	29.6277	75.2764	69.4224	81.4201	62.6400	73.1037	49.2184	62.5505	70.7345	31.7077	69.6277	96.0876	48.3785	11.7025	57.5591	54.3126	37.4990	63.3674	65.5655	26.0570	18.8504	50.9592	68.1492
1.9400			29.4238	76.7283	70.7527	86.8989	69.8784	46.5755	42.8829	55.6020	55.1460	67.2051	66.4769	47.9319	78.6042	79.8206	74.4208	14.5133	69.9638	29.0317	70.7947	7.4972	82.8592	13.9031	73.1750	44.9044	29.6282	75.2770	69.4232	81.4205	62.6406	73.1044	49.2191	62.5513	70.7350	31.7084	69.6283	96.1838	48.3793	11.7028	57.5598	54.3134	37.4997	63.3680	65.5662	26.0577	18.8508	50.9601	68.1499
1.9500			29.4244	76.7288	70.7534	86.8992	69.8789	46.5761	42.8837	55.6027	55.1465	67.2056	66.4776	47.9327	78.6046	79.8211	74.4215	14.5136	69.9645	29.0322	70.7954	7.4974	82.8596	13.9033	73.1755	44.9051	29.6287	75.2776	69.4240	81.4210	62.6411	73.1051	49.2198	62.5520	70.7354	31.7090	69.6288	96.2675	48.3800	11.7031	57.5606	54.3142	37.5004	63.3687	65.5669	26.0584	18.8512	50.9610	68.1507
1.9600			29.4250	76.7294	70.7540	86.8994	69.8794	46.5768	42.8846	55.6033	55.1470	67.2061	66.4783	47.9336	78.6050	79.8216	74.4222	14.5140	69.9652	29.0327	70.7960	7.4977	82.8601	13.9036	73.1761	44.9059	29.6292	75.2782	69.4248	81.4214	62.6417	73.1058	49.2206	62.5527	70.7359	31.7097	69.6293	96.3389	48.3808	11.7034	57.5613	54.3150	37.5011	63.3693	65.5676	26.0591	18.8516	50.9618	68.1515
1.9700			29.4256	76.7299	70.7547	86.8996	69.8799	46.5774	42.8854	55.6040	55.1475	67.2066	66.4790	47.9344	78.6054	79.8221	74.4229	14.5143	69.9659	29.0333	70.7966	7.4979	82.8605	13.9039	73.1766	44.9067	29.6298	75.2787	69.4255	81.4219	62.6423	73.1066	49.2213	62.5535	70.7364	31.7103	69.6298	96.3985	48.3815	11.7037	57.5620	54.3158	37.5018	63.3700	65.5683	26.0598	18.8520	50.9627	68.1522
1.9800			29.4262	76.7305	70.7554	86.8999	69.8805	46.5780	42.8863	55.6046	55.1480	67.2071	66.4796	47.9353	78.6058	79.8226	74.4235	14.5147	69.9667	29.0338	70.7973	7.4981	82.8609	13.9042	73.1771	44.9074	29.6303	75.2793	69.4263	81.4223	62.6429	73.1073	49.2221	62.5542	70.7368	31.7110	69.6303	96.4472	48.3823	11.7040	57.5628	54.3166	37.5025	63.3706	65.5689	26.0605	18.8524	50.9636	68.1530
1.9900			29.4268	76.7310	70.7560	86.9001	69.8810	46.5787	42.8871	55.6053	55.1485	67.2075	66.4803	47.9361	78.6063	79.8231	74.4242	14.5150	69.9674	29.0343	70.7979	7.4983	82.8613	13.9044	73.1776	44.9082	29.6308	75.2799	69.4271	81.4227	62.6434	73.1080	49.2228	62.5549	70.7373	31.7117	69.6308	96.4859	48.3830	11.7043	57.5635	54.3174	37.5032	63.3712	65.5696	26.0612	18.8528	50.9644	68.1537
2.0000			29.4274	76.7316	70.7567	86.9003	69.8815	46.5793	42.8880	55.6059	55.1490	67.2080	66.4810	47.9369	78.6067	79.8236	74.4249	14.5154	69.9681	29.0348	70.7985	7.4985	82.8617	13.9047	73.1781	44.9089	29.6313	75.2805	69.4279	81.4232	62.6440	73.1087	49.2235	62.5556	70.7377	31.7123	69.6313	96.5157	48.3838	11.7046	57.5642	54.3182	37.5039	63.3719	65.5703	26.0619	18.8532	50.9653	68.1545
2.0100			29.4280	76.7321	70.7573	86.9005	69.8820	46.5799	42.8888	55.6066	55.1495	67.2085	66.4817	47.9377	78.6071	79.8241	74.4256	14.5157	69.9688	29.0354	70.7992	7.4987	82.8622	13.9050	73.1786	44.9097	29.6318	75.2810	69.4286	81.4236	62.6446	73.1094	49.2243	62.5564	70.7382	31.7130	69.6318	96.5377	48.3845	11.7049	57.5650	54.3190	37.5046	63.3725	65.5710	26.0626	18.8536	50.9661	68.1552
2.0200			29.4286	76.7327	70.7580	86.9008	69.8825	46.5805	42.8897	55.6072	55.1500	67.2090	66.4824	47.9386	78.6075	79.8246	74.4263	14.5161	69.9695	29.0359	70.7998	7.4989	82.8626	13.9052	73.1791	44.9104	29.6323	75.2816	69.4294	81.4241	62.6451	73.1101	49.2250	62.5571	70.7386	31.7136	69.6323	96.5529	48.3853	11.7052	57.5657	54.3198	37.5053	63.3731	65.5717	26.0633	18.8540	50.9670	68.1559
2.0300			29.3547	76.5464	70.6154	86.5914	69.7078	46.4764	42.7533	55.4830	55.0323	67.0526	66.2910	47.7778	78.4200	79.6180	74.2788	14.4679	69.8009	28.9868	70.6175	7.4918	82.6425	13.8475	72.9724	44.8507	29.5389	75.1698	69.2761	81.2766	62.4598	72.9949	49.0919	62.4113	70.5899	31.6434	69.5106	96.5338	48.3123	11.6632	57.3962	54.1501	37.3901	63.2676	65.4024	26.0024	18.8020	50.8740	68.0262
2.0400			26.2421	68.0328	63.9556	74.0579	61.1059	41.8769	37.3757	50.1134	50.1533	60.2919	57.7506	41.3844	70.3182	70.0776	67.2612	12.7555	61.9038	26.6118	62.1641	7.0957	72.9992	12.0045	64.6153	41.7134	26.0616	69.4421	62.0015	73.8694	53.7624	67.4585	43.3761	55.6185	63.5284	28.3378	63.9215	95.1708	44.7211	10.2795	50.6630	46.9748	32.5117	58.2364	58.1713	23.2274	16.8735	46.5055	61.6099
2.0500			19.7020	49.9198	48.7533	51.4342	42.8382	32.0187	26.5455	38.4647	39.9385	46.6705	40.1325	28.6777	53.8613	50.2480	51.1495	9.5231	44.9443	21.1019	44.3036	6.0579	53.4976	8.8216	47.5494	33.7789	19.5375	55.6767	45.6030	57.3027	35.9595	54.4694	31.9001	40.3759	47.7610	21.1108	51.8942	92.4496	36.1072	7.6749	37.0900	32.7606	22.8197	46.4277	43.0320	17.2228	12.8869	36.1419	47.2331
2.0600			13.9001	34.7789	34.6573	35.9796	28.4041	23.2212	17.5528	28.0081	30.8862	35.3724	26.2128	18.4655	40.2356	34.4377	36.1876	6.7982	30.6159	15.8142	29.9279	4.9002	37.5942	6.3694	33.3813	25.4990	14.2998	42.2261	31.1404	42.6011	22.9939	41.4423	22.3152	26.9612	34.0918	14.6307	41.1681	90.3267	27.4084	5.4776	25.6006	21.5550	14.9949	34.9252	30.0393	11.9059	9.2921	25.9450	34.2852
2.0700			10.0797	25.6011	25.1248	28.5130	20.3365	17.4801	12.0060	21.1058	24.9172	28.4786	18.1812	12.4782	31.8374	25.1766	26.0233	5.0388	21.7879	12.0805	21.4726	3.9364	28.1949	4.9072	24.8221	19.1822	11.0728	32.6529	21.8796	32.9657	16.3784	31.6949	16.3295	18.6060	25.7016	10.3813	33.8401	89.0967	20.8807	4.0591	18.3967	15.0566	10.3405	26.6799	21.9113	8.3994	6.8717	18.6388	25.4950
2.0800			7.8541	20.7721	19.4171	26.1663	16.3745	14.2672	8.9148	17.1822	21.4871	25.0184	14.1170	9.3506	27.4182	20.4314	19.9224	4.0111	16.8289	9.7506	17.1710	3.2238	23.4936	4.1421	20.4831	14.9185	9.3057	26.7328	16.5634	27.2520	13.6289	25.1901	13.0093	14.0489	21.4321	7.9002	29.2912	88.4308	16.5507	3.2333	14.4659	11.7591	7.9059	21.5433	17.5719	6.2891	5.4396	14.0691	20.0790
2.0900			6.7038	18.7854	16.3353	27.3091	14.9071	12.7968	7.3106	15.3597	19.8680	24.0681	12.3856	7.9332	25.7130	18.6642	16.6333	3.4542	14.2495	8.4280	15.4860	2.7277	21.9988	3.8094	19.0093	12.2253	8.4603	23.6017	13.7556	24.3093	13.1783	21.2024	11.4112	11.9040	19.9518	6.5801	26.6148	88.1343	13.8758	2.7961	12.6541	10.3901	6.7928	18.7131	15.7098	5.0704	4.6951	11.4592	16.9892
2.1000			6.2495	18.8318	15.0456	31.2394	15.0945	12.5487	6.6080	15.0420	19.4534	24.9294	12.1711	7.5652	26.0256	19.0673	15.3227	3.1970	13.1385	7.7800	15.6746	2.4041	22.8527	3.7585	19.5767	10.6298	8.2065	22.6584	12.5817	23.3906	14.3270	19.1374	10.9154	11.3325	20.5316	5.9933	25.2389	88.1100	12.4156	2.6013	12.2703	10.2796	6.5186	17.6135	15.6079	4.4107	4.4003	10.1751	15.5369
2.1100			6.2839	20.4569	15.0653	37.2062	16.4991	13.1678	6.4908	15.8629	19.8347	27.0536	13.0254	7.9391	27.8307	21.2593	15.5198	3.1326	13.0375	7.5813	17.3103	2.2111	25.5775	3.8853	21.7047	9.8286	8.3255	23.4938	12.5816	24.0660	16.5968	18.5465	11.1802	11.9362	22.6276	5.9139	24.7418	88.2956	11.8236	2.5725	12.9160	11.0547	6.8132	17.8178	16.8253	4.1150	4.4236	9.8592	15.3116
2.1200			6.6417	23.2185	16.1002	44.1850	18.7446	14.3733	6.7781	17.4834	20.7091	29.8627	14.6098	8.8251	30.6111	24.8810	16.9629	3.1980	13.6488	7.6750	20.0042	2.1149	29.7046	4.1084	24.9714	9.5995	8.6677	25.7630	13.4802	25.9655	19.5046	19.1818	11.9447	13.4265	25.7103	6.1859	24.8348	88.6210	11.8585	2.6547	14.3234	12.4482	7.4912	19.0186	19.0184	4.0674	4.6678	10.2792	16.0185
2.1300			7.1999	26.6953	17.9083	50.7784	21.3633	15.8389	7.3494	19.5872	21.8371	32.7254	16.6069	10.0528	33.8407	29.2603	19.4537	3.3393	14.7227	7.9418	23.3064	2.0876	34.4291	4.3639	28.7799	9.7827	9.1220	28.9321	15.0768	28.7218	22.3450	20.7772	12.9873	15.5799	29.2016	6.6834	25.3108	89.0544	12.3311	2.8049	16.1730	14.1236	8.3786	20.8938	21.7520	4.1823	5.0402	11.2342	17.4120
2.1400			7.8433	30.3089	20.1790	55.6650	23.9440	17.3232	8.0974	21.8314	23.0342	35.2710	18.7086	11.4146	37.0760	33.7049	22.6442	3.5188	16.0820	8.2882	26.5492	2.1041	39.0477	4.6123	32.4630	10.2324	9.6062	32.4688	17.1543	31.8470	24.6463	23.0982	14.1350	18.0335	32.4195	7.3065	26.0181	89.5496	13.0739	2.9853	18.1928	15.8223	9.3290	23.0775	24.6169	4.3998	5.4726	12.5544	19.2065
2.1500			8.4667	33.4975	22.6492	58.5402	26.1304	18.6297	8.8957	23.8726	24.1749	37.2865	20.6102	12.6698	39.9580	37.4732	26.0637	3.7073	17.5534	8.6465	29.3015	2.1428	42.9515	4.8270	35.5749	10.8371	10.0546	35.7916	19.3884	34.8924	26.1762	25.8274	15.2389	20.3942	34.9613	7.9564	26.8470	90.0444	13.9232	3.1702	20.1091	17.3141	10.2042	25.2732	27.1958	4.6715	5.9008	14.0411	21.0697
2.1600			8.9910	36.0107	25.0321	59.7194	27.7481	19.6533	9.6740	25.4861	25.1878	38.7479	22.1368	13.7109	42.3044	40.1842	29.2784	3.8831	18.9926	8.9746	31.3165	2.1904	45.8525	4.9979	37.8683	11.5030	10.4468	38.4482	21.5103	37.5749	27.0114	28.5419	16.2035	22.3829	36.7251	8.5474	27.7215	90.5068	14.7575	3.3386	21.7161	18.4738	10.8965	27.2249	29.1679	4.9573	6.2752	15.4542	22.7937
2.1700			9.3999	37.7844	27.0910	59.8731	28.8169	20.3812	10.3682	26.6385	26.0471	39.7471	23.2809	14.4829	44.0950	41.8801	31.9210	4.0340	20.3017	9.2528	32.6009	2.2370	47.7852	5.1257	39.3594	12.1530	10.7758	40.3389	23.3221	39.7421	27.3947	30.9644	16.9849	23.8403	37.8144	9.0264	28.5918	90.9370	15.5099	3.4781	22.8979	19.2749	11.4007	28.7910	30.5185	5.2282	6.5642	16.6648	24.2355
2.1800			9.6946	38.9277	28.7183	59.6309	29.4958	20.8584	10.9432	27.3712	26.7571	40.4132	24.0982	15.0015	45.4109	42.7914	33.7916	4.1553	21.4247	9.4763	33.3233	2.2776	48.9753	5.2175	40.2275	12.7363	11.0437	41.5283	24.7143	41.3856	27.5741	32.9102	17.5787	24.7687	38.4382	9.3880	29.4277	91.3269	16.1437	3.5852	23.7082	19.7997	11.7388	29.9412	31.3373	5.4640	6.7672	17.5986	25.3458
2.1900			9.8934	39.6244	29.9311	59.3971	29.9468	21.1534	11.3922	27.7813	27.3379	40.8638	24.6801	15.3225	46.3702	43.2110	34.9604	4.2480	22.3548	9.6501	33.6952	2.3101	49.7077	5.2817	40.6962	13.2279	11.2583	42.1858	25.6809	42.5868	27.7207	34.3122	18.0244	25.2783	38.8053	9.6419	30.2128	91.6723	16.6527	3.6621	24.2251	20.1328	11.9517	30.7246	31.7747	5.6579	6.8982	18.2469	26.1481
2.2000			10.0213	40.0532	30.7898	59.3476	30.2983	21.3328	11.7272	27.9766	27.8147	41.1862	25.1159	15.5118	47.0850	43.3883	35.5768	4.3162	23.1220	9.7864	33.8954	2.3346	50.1921	5.3265	40.9577	13.6238	11.4294	42.5024	26.2888	43.4601	27.9179	35.2105	18.3574	25.5157	39.0710	9.8098	30.9398	91.9738	17.0492	3.7140	24.5402	20.3494	12.0828	31.2371	31.9817	5.8131	6.9740	18.6500	26.7037
2.2100			10.1016	40.3499	31.3815	59.5002	30.6267	21.4490	11.9705	28.0494	28.2116	41.4361	25.4741	15.6266	47.6417	43.4906	35.8227	4.3650	23.7572	9.8948	34.0432	2.3522	50.5797	5.3583	41.1437	13.9331	11.5664	42.6396	26.6351	44.1140	28.1844	35.7063	18.6100	25.6137	39.3277	9.9163	31.6072	92.2350	17.3543	3.7463	24.7343	20.5051	12.1676	31.5664	32.0771	5.9344	7.0121	18.8702	27.0830
2.2200			10.1535	40.5996	31.7931	59.7913	30.9726	21.5372	12.1460	28.0666	28.5483	41.6447	25.7987	15.7080	48.0987	43.6082	35.8625	4.3996	24.2916	9.9835	34.2021	2.3645	50.9507	5.3817	41.3283	14.1706	11.6775	42.7117	26.8156	44.6334	28.5019	35.9195	18.8083	25.6685	39.6151	9.9836	32.2169	92.4606	17.5908	3.7660	24.8672	20.6346	12.2312	31.7856	32.1385	6.0280	7.0274	18.9711	27.3480
2.2300			10.1904	40.8453	32.0965	60.1339	31.3436	21.6179	12.2755	28.0703	28.8403	41.8271	26.1130	15.7815	48.4905	43.7744	35.8199	4.4242	24.7518	10.0587	34.3943	2.3729	51.3347	5.3999	41.5418	14.3551	11.7690	42.7868	26.9073	45.0749	28.8383	35.9597	18.9712	25.7378	39.9385	10.0285	32.7723	92.6558	17.7787	3.7776	24.9773	20.7563	12.2885	31.9461	32.2078	6.1003	7.0309	19.0062	27.5454
2.2400			10.2213	41.1008	32.3439	60.4537	31.7273	21.7004	12.3757	28.0826	29.0985	41.9891	26.4257	15.8600	48.8355	43.9879	35.7745	4.4422	25.1577	10.1247	34.6172	2.3788	51.7316	5.4150	41.7871	14.5020	11.8460	42.8964	26.9635	45.4719	29.1633	35.9129	19.1110	25.8475	40.2843	10.0627	33.2775	92.8255	17.9341	3.7845	25.0854	20.8772	12.3470	32.0822	32.3014	6.1569	7.0304	19.0143	27.7065
2.2500			10.2510	41.3635	32.5683	60.7053	32.1043	21.7872	12.4590	28.1118	29.3305	42.1321	26.7369	15.9480	49.1422	44.2302	35.7626	4.4561	25.5234	10.1841	34.8564	2.3830	52.1277	5.4282	42.0529	14.6236	11.9118	43.0470	27.0157	45.8400	29.4559	35.8387	19.2354	26.0018	40.6329	10.0930	33.7370	92.9687	18.0686	3.7890	25.1998	20.9982	12.4092	32.2151	32.4195	6.2024	7.0302	19.0207	27.8495
2.2600			10.2819	41.6234	32.7879	60.8737	32.4609	21.8767	12.5332	28.1575	29.5414	42.2564	27.0427	16.0447	49.4145	44.4787	35.8067	4.4675	25.8580	10.2388	35.0949	2.3863	52.5062	5.4402	42.3236	14.7286	11.9692	43.2301	27.0790	46.1844	29.7063	35.7732	19.3488	26.1920	40.9660	10.1230	34.1551	93.0916	18.1897	3.7926	25.3215	21.1170	12.4745	32.3527	32.5542	6.2402	7.0327	19.0389	27.9836
2.2700			10.3145	41.8698	33.0100	60.9666	32.7867	21.9661	12.6030	28.2154	29.7348	42.3624	27.3382	16.1469	49.6540	44.7140	35.9057	4.4774	26.1670	10.2896	35.3185	2.3892	52.8536	5.4513	42.5845	14.8233	12.0200	43.4310	27.1571	46.5046	29.9144	35.7343	19.4533	26.4038	41.2709	10.1538	34.5357	93.1999	18.3022	3.7961	25.4475	21.2307	12.5414	32.4959	32.6952	6.2726	7.0384	19.0739	28.1118
2.2800			10.3485	42.0943	33.2350	61.0039	33.0770	22.0523	12.6708	28.2796	29.9130	42.4512	27.6193	16.2507	49.8627	44.9228	36.0469	4.4866	26.4538	10.3372	35.5180	2.3919	53.1620	5.4618	42.8254	14.9118	12.0655	43.6343	27.2474	46.7982	30.0861	35.7274	19.5500	26.6223	41.5412	10.1856	34.8826	93.2961	18.4085	3.7998	25.5735	21.3366	12.6078	32.6414	32.8330	6.3015	7.0473	19.1255	28.2339
2.2900			10.3831	42.2921	33.4599	61.0080	33.3317	22.1331	12.7376	28.3444	30.0778	42.5247	27.8834	16.3526	50.0428	45.0990	36.2137	4.4952	26.7204	10.3819	35.6893	2.3945	53.4291	5.4717	43.0405	14.9961	12.1066	43.8272	27.3442	47.0631	30.2292	35.7498	19.6395	26.8350	41.7760	10.2175	35.1991	93.3820	18.5098	3.8039	25.6953	21.4332	12.6721	32.7849	32.9607	6.3277	7.0586	19.1900	28.3485
2.3000			10.4174	42.4623	33.6803	60.9976	33.5540	22.2069	12.8033	28.4059	30.2305	42.5849	28.1297	16.4501	50.1961	45.2422	36.3897	4.5035	26.9681	10.4238	35.8330	2.3971	53.6569	5.4811	43.2284	15.0771	12.1441	44.0010	27.4416	47.2986	30.3516	35.7946	19.7220	27.0330	41.9781	10.2487	35.4882	93.4585	18.6064	3.8083	25.8098	21.5200	12.7331	32.9222	33.0742	6.3520	7.0715	19.2628	28.4539
2.3100			10.4509	42.6063	33.8918	60.9854	33.7488	22.2734	12.8678	28.4614	30.3724	42.6342	28.3585	16.5415	50.3262	45.3557	36.5616	4.5117	27.1979	10.4632	35.9519	2.3998	53.8498	5.4900	43.3906	15.1550	12.1785	44.1517	27.5344	47.5053	30.4594	35.8539	19.7978	27.2118	42.1525	10.2786	35.7527	93.5264	18.6982	3.8130	25.9153	21.5972	12.7902	33.0502	33.1722	6.3748	7.0852	19.3388	28.5492
2.3200			10.4829	42.7273	34.0913	60.9778	33.9210	22.3327	12.9304	28.5096	30.5043	42.6746	28.5707	16.6262	50.4371	45.4449	36.7198	4.5196	27.4111	10.5002	36.0502	2.4024	54.0133	5.4984	43.5300	15.2297	12.2103	44.2783	27.6191	47.6852	30.5567	35.9197	19.8673	27.3699	42.3043	10.3065	35.9951	93.5863	18.7850	3.8178	26.0108	21.6656	12.8431	33.1669	33.2551	6.3963	7.0990	19.4142	28.6338
2.3300			10.5131	42.8291	34.2767	60.9768	34.0750	22.3853	12.9907	28.5506	30.6271	42.7080	28.7680	16.7041	50.5320	45.5154	36.8591	4.5273	27.6086	10.5350	36.1326	2.4049	54.1523	5.5064	43.6506	15.3009	12.2396	44.3828	27.6937	47.8410	30.6459	35.9859	19.9309	27.5084	42.4382	10.3321	36.2174	93.6386	18.8667	3.8226	26.0965	21.7261	12.8921	33.2718	33.3248	6.4166	7.1125	19.4857	28.7080
2.3400			10.5415	42.9156	34.4472	60.9813	34.2145	22.4321	13.0484	28.5848	30.7417	42.7361	28.9520	16.7757	50.6135	45.5725	36.9763	4.5348	27.7916	10.5678	36.2027	2.4074	54.2726	5.5140	43.7559	15.3681	12.2669	44.4684	27.7579	47.9758	30.7282	36.0480	19.9891	27.6299	42.5582	10.3555	36.4216	93.6839	18.9434	3.8274	26.1732	21.7799	12.9373	33.3649	33.3834	6.4358	7.1254	19.5515	28.7726
2.3500			10.5680	42.9899	34.6028	60.9894	34.3420	22.4738	13.1033	28.6134	30.8486	42.7600	29.1242	16.8416	50.6842	45.6200	37.0736	4.5421	27.9613	10.5987	36.2639	2.4097	54.3782	5.5212	43.8491	15.4315	12.2924	44.5387	27.8122	48.0927	30.8039	36.1032	20.0424	27.7372	42.6670	10.3766	36.6095	93.7226	19.0149	3.8320	26.2418	21.8280	12.9794	33.4473	33.4332	6.4540	7.1374	19.6107	28.8286
2.3600			10.5928	43.0548	34.7443	60.9991	34.4592	22.5114	13.1553	28.6373	30.9487	42.7806	29.2860	16.9025	50.7457	45.6611	37.1537	4.5490	28.1187	10.6279	36.3182	2.4120	54.4719	5.5280	43.9325	15.4910	12.3161	44.5974	27.8578	48.1947	30.8734	36.1504	20.0913	27.8335	42.7665	10.3958	36.7827	93.7553	19.0817	3.8364	26.3034	21.8714	13.0185	33.5202	33.4762	6.4713	7.1486	19.6632	28.8773
2.3700			10.6159	43.1123	34.8731	61.0092	34.5672	22.5456	13.2045	28.6578	31.0424	42.7988	29.4384	16.9591	50.7996	45.6976	37.2197	4.5557	28.2651	10.6555	36.3672	2.4140	54.5559	5.5345	44.0081	15.5468	12.3383	44.6474	27.8962	48.2841	30.9368	36.1897	20.1362	27.9211	42.8580	10.4131	36.9424	93.7824	19.1438	3.8406	26.3590	21.9107	13.0552	33.5849	33.5141	6.4876	7.1589	19.7094	28.9197
2.3800			10.6376	43.1637	34.9904	61.0190	34.6670	22.5767	13.2510	28.6755	31.1302	42.8150	29.5824	17.0119	50.8473	45.7307	37.2747	4.5622	28.4013	10.6818	36.4118	2.4160	54.6316	5.5408	44.0770	15.5990	12.3592	44.6910	27.9289	48.3632	30.9946	36.2217	20.1775	28.0020	42.9422	10.4289	37.0900	93.8046	19.2018	3.8447	26.4096	21.9466	13.0897	33.6426	33.5480	6.5031	7.1685	19.7500	28.9571
2.3900			10.6579	43.2102	35.0977	61.0285	34.7590	22.6054	13.2949	28.6914	31.2127	42.8296	29.7185	17.0615	50.8897	45.7612	37.3216	4.5684	28.5284	10.7067	36.4527	2.4179	54.7000	5.5467	44.1402	15.6478	12.3788	44.7300	27.9572	48.4335	31.0471	36.2477	20.2156	28.0775	43.0197	10.4434	37.2265	93.8223	19.2558	3.8485	26.4559	21.9795	13.1222	33.6945	33.5788	6.5178	7.1774	19.7858	28.9902
2.4000			10.6771	43.2525	35.1963	61.0379	34.8439	22.6319	13.3364	28.7058	31.2902	42.8429	29.8474	17.1082	50.9276	45.7893	37.3626	4.5743	28.6470	10.7305	36.4902	2.4196	54.7620	5.5525	44.1982	15.6936	12.3973	44.7654	27.9822	48.4964	31.0949	36.2690	20.2509	28.1485	43.0909	10.4568	37.3529	93.8361	19.3062	3.8521	26.4984	22.0098	13.1531	33.7416	33.6070	6.5316	7.1858	19.8178	29.0199
2.4100			10.6952	43.2910	35.2872	61.0475	34.9222	22.6565	13.3758	28.7192	31.3631	42.8552	29.9694	17.1523	50.9616	45.8153	37.3996	4.5800	28.7579	10.7531	36.5246	2.4212	54.8182	5.5580	44.2515	15.7365	12.4147	44.7980	28.0049	48.5530	31.1386	36.2867	20.2837	28.2154	43.1563	10.4692	37.4702	93.8465	19.3533	3.8555	26.5378	22.0378	13.1824	33.7846	33.6331	6.5449	7.1936	19.8467	29.0468
2.4200			10.7124	43.3262	35.3714	61.0577	34.9943	22.6794	13.4130	28.7317	31.4317	42.8666	30.0852	17.1940	50.9924	45.8392	37.4336	4.5856	28.8619	10.7748	36.5561	2.4228	54.8692	5.5633	44.3004	15.7768	12.4312	44.8281	28.0257	48.6041	31.1787	36.3020	20.3141	28.2785	43.2163	10.4807	37.5790	93.8540	19.3975	3.8588	26.5743	22.0637	13.2102	33.8238	33.6574	6.5574	7.2010	19.8730	29.0714
2.4300			10.7287	43.3585	35.4497	61.0687	35.0609	22.7007	13.4484	28.7435	31.4964	42.8774	30.1948	17.2335	51.0203	45.8613	37.4654	4.5909	28.9593	10.7955	36.5850	2.4243	54.9155	5.5683	44.3454	15.8148	12.4467	44.8559	28.0452	48.6505	31.2157	36.3157	20.3424	28.3379	43.2713	10.4916	37.6802	93.8588	19.4389	3.8620	26.6082	22.0877	13.2366	33.8599	33.6798	6.5693	7.2081	19.8974	29.0940
2.4400			10.7442	43.3881	35.5226	61.0804	35.1224	22.7205	13.4821	28.7547	31.5574	42.8875	30.2988	17.2708	51.0458	45.8818	37.4953	4.5960	29.0508	10.8153	36.6116	2.4257	54.9576	5.5733	44.3868	15.8505	12.4615	44.8817	28.0636	48.6927	31.2499	36.3285	20.3689	28.3937	43.3219	10.5018	37.7743	93.8615	19.4778	3.8650	26.6398	22.1101	13.2618	33.8933	33.7007	6.5807	7.2148	19.9200	29.1150
2.4500			10.7590	43.4153	35.5906	61.0929	35.1794	22.7391	13.5141	28.7654	31.6149	42.8971	30.3974	17.3062	51.0692	45.9008	37.5236	4.6010	29.1367	10.8342	36.6361	2.4270	54.9960	5.5780	44.4248	15.8843	12.4755	44.9054	28.0810	48.7313	31.2816	36.3406	20.3936	28.4461	43.3684	10.5115	37.8620	93.8624	19.5145	3.8679	26.6692	22.1309	13.2858	33.9242	33.7201	6.5916	7.2212	19.9413	29.1345
2.4600			10.7731	43.4404	35.6542	61.1059	35.2322	22.7565	13.5446	28.7755	31.6692	42.9064	30.4910	17.3398	51.0908	45.9185	37.5503	4.6057	29.2175	10.8524	36.6587	2.4283	55.0311	5.5826	44.4598	15.9162	12.4888	44.9274	28.0976	48.7666	31.3111	36.3525	20.4167	28.4951	43.4113	10.5207	37.9437	93.8616	19.5489	3.8707	26.6967	22.1503	13.3086	33.9528	33.7382	6.6019	7.2274	19.9613	29.1527
2.4700			10.7865	43.4637	35.7137	61.1194	35.2813	22.7727	13.5737	28.7852	31.7205	42.9153	30.5797	17.3716	51.1108	45.9351	37.5755	4.6104	29.2936	10.8698	36.6797	2.4296	55.0633	5.5870	44.4920	15.9464	12.5014	44.9476	28.1135	48.7990	31.3386	36.3642	20.4384	28.5410	43.4509	10.5293	38.0200	93.8596	19.5815	3.8734	26.7224	22.1684	13.3303	33.9795	33.7551	6.6119	7.2333	19.9802	29.1699
2.4800			10.7994	43.4853	35.7694	61.1332	35.3270	22.7880	13.6015	28.7945	31.7690	42.9239	30.6640	17.4017	51.1294	45.9508	37.5992	4.6148	29.3652	10.8866	36.6994	2.4308	55.0928	5.5913	44.5219	15.9751	12.5134	44.9663	28.1287	48.8290	31.3643	36.3757	20.4588	28.5839	43.4876	10.5376	38.0913	93.8565	19.6121	3.8760	26.7464	22.1854	13.3511	34.0043	33.7708	6.6214	7.2390	19.9981	29.1861
2.4900			10.8116	43.5056	35.8215	61.1472	35.3697	22.8024	13.6281	28.8034	31.8148	42.9323	30.7440	17.4303	51.1468	45.9657	37.6213	4.6192	29.4327	10.9026	36.7177	2.4320	55.1201	5.5954	44.5495	16.0022	12.5248	44.9837	28.1433	48.8567	31.3884	36.3871	20.4780	28.6241	43.5216	10.5454	38.1579	93.8526	19.6411	3.8785	26.7689	22.2014	13.3708	34.0275	33.7857	6.6305	7.2444	20.0150	29.2014
2.5000			10.8234	43.5246	35.8703	61.1614	35.4096	22.8159	13.6534	28.8119	31.8581	42.9404	30.8199	17.4575	51.1632	45.9800	37.6421	4.6234	29.4964	10.9181	36.7351	2.4331	55.1454	5.5995	44.5752	16.0280	12.5357	44.9998	28.1573	48.8824	31.4111	36.3984	20.4960	28.6618	43.5533	10.5529	38.2202	93.8479	19.6685	3.8809	26.7900	22.2164	13.3897	34.0490	33.7996	6.6392	7.2497	20.0309	29.2161
2.5100			10.8346	43.5425	35.9161	61.1756	35.4469	22.8286	13.6776	28.8201	31.8992	42.9484	30.8921	17.4832	51.1787	45.9937	37.6616	4.6274	29.5565	10.9329	36.7515	2.4342	55.1688	5.6033	44.5991	16.0525	12.5461	45.0149	28.1707	48.9064	31.4323	36.4095	20.5131	28.6971	43.5828	10.5601	38.2787	93.8426	19.6944	3.8833	26.8098	22.2306	13.4076	34.0692	33.8129	6.6476	7.2547	20.0460	29.2300
2.5200			10.8453	43.5594	35.9590	61.1899	35.4820	22.8407	13.7008	28.8280	31.9380	42.9563	30.9608	17.5077	51.1933	46.0070	37.6798	4.6314	29.6133	10.9472	36.7670	2.4353	55.1907	5.6071	44.6215	16.0758	12.5561	45.0292	28.1837	48.9289	31.4524	36.4205	20.5291	28.7303	43.6103	10.5669	38.3335	93.8369	19.7190	3.8856	26.8284	22.2441	13.4248	34.0881	33.8254	6.6557	7.2596	20.0602	29.2434
2.5300			10.8556	43.5755	35.9993	61.2043	35.5149	22.8521	13.7230	28.8357	31.9748	42.9640	31.0260	17.5309	51.2073	46.0199	37.6970	4.6352	29.6670	10.9609	36.7818	2.4364	55.2112	5.6108	44.6424	16.0980	12.5656	45.0426	28.1963	48.9501	31.4714	36.4312	20.5444	28.7616	43.6360	10.5734	38.3849	93.8309	19.7423	3.8878	26.8460	22.2568	13.4413	34.1059	33.8374	6.6635	7.2643	20.0737	29.2563
2.5400			10.8654	43.5909	36.0371	61.2186	35.5458	22.8630	13.7442	28.8432	32.0098	42.9717	31.0881	17.5531	51.2206	46.0324	37.7132	4.6390	29.7177	10.9741	36.7960	2.4374	55.2303	5.6143	44.6621	16.1191	12.5747	45.0554	28.2085	48.9700	31.4893	36.4417	20.5588	28.7911	43.6601	10.5797	38.4332	93.8247	19.7643	3.8900	26.8626	22.2690	13.4570	34.1226	33.8489	6.6710	7.2689	20.0865	29.2687
2.5500			10.8748	43.6056	36.0727	61.2330	35.5750	22.8733	13.7646	28.8505	32.0429	42.9792	31.1472	17.5742	51.2334	46.0447	37.7286	4.6426	29.7658	10.9869	36.8096	2.4384	55.2484	5.6178	44.6806	16.1392	12.5834	45.0676	28.2204	48.9890	31.5064	36.4521	20.5725	28.8190	43.6828	10.5858	38.4787	93.8184	19.7853	3.8921	26.8783	22.2805	13.4720	34.1384	33.8600	6.6781	7.2732	20.0986	29.2808
2.5600			10.8839	43.6198	36.1062	61.2473	35.6025	22.8832	13.7841	28.8577	32.0743	42.9867	31.2034	17.5942	51.2457	46.0567	37.7433	4.6461	29.8113	10.9991	36.8227	2.4394	55.2654	5.6211	44.6980	16.1584	12.5917	45.0793	28.2320	49.0070	31.5227	36.4622	20.5856	28.8454	43.7041	10.5916	38.5215	93.8119	19.8052	3.8941	26.8932	22.2916	13.4864	34.1533	33.8706	6.6851	7.2774	20.1101	29.2925
2.5700			10.8926	43.6334	36.1378	61.2616	35.6286	22.8926	13.8028	28.8647	32.1041	42.9940	31.2570	17.6134	51.2576	46.0684	37.7573	4.6495	29.8545	11.0109	36.8354	2.4404	55.2816	5.6244	44.7146	16.1768	12.5997	45.0905	28.2434	49.0242	31.5382	36.4722	20.5980	28.8704	43.7242	10.5972	38.5618	93.8055	19.8241	3.8961	26.9074	22.3022	13.5002	34.1674	33.8809	6.6918	7.2815	20.1211	29.3039
2.5800			10.9009	43.6466	36.1676	61.2759	35.6533	22.9017	13.8207	28.8715	32.1325	43.0013	31.3080	17.6317	51.2691	46.0800	37.7707	4.6529	29.8954	11.0223	36.8476	2.4413	55.2969	5.6276	44.7302	16.1943	12.6074	45.1014	28.2546	49.0406	31.5530	36.4821	20.6099	28.8940	43.7431	10.6027	38.5999	93.7992	19.8421	3.8980	26.9209	22.3124	13.5134	34.1808	33.8909	6.6982	7.2855	20.1315	29.3151
2.5900			10.9089	43.6594	36.1958	61.2900	35.6767	22.9104	13.8379	28.8783	32.1594	43.0086	31.3566	17.6492	51.2803	46.0914	37.7837	4.6561	29.9343	11.0333	36.8595	2.4422	55.3115	5.6306	44.7452	16.2110	12.6148	45.1120	28.2656	49.0564	31.5673	36.4918	20.6212	28.9165	43.7611	10.6080	38.6358	93.7929	19.8593	3.8999	26.9338	22.3222	13.5261	34.1937	33.9006	6.7045	7.2893	20.1416	29.3260
2.6000			10.9167	43.6718	36.2224	61.3042	35.6990	22.9187	13.8544	28.8850	32.1851	43.0158	31.4030	17.6659	51.2912	46.1026	37.7963	4.6593	29.9713	11.0440	36.8710	2.4431	55.3255	5.6336	44.7594	16.2270	12.6220	45.1222	28.2764	49.0717	31.5810	36.5015	20.6321	28.9379	43.7781	10.6131	38.6698	93.7868	19.8756	3.9017	26.9461	22.3316	13.5383	34.2059	33.9100	6.7105	7.2930	20.1512	29.3367
2.6100			10.9241	43.6839	36.2477	61.3182	35.7202	22.9268	13.8703	28.8916	32.2095	43.0230	31.4473	17.6819	51.3018	46.1136	37.8084	4.6623	30.0064	11.0542	36.8823	2.4440	55.3388	5.6366	44.7730	16.2423	12.6288	45.1322	28.2871	49.0864	31.5942	36.5110	20.6425	28.9582	43.7943	10.6180	38.7020	93.7809	19.8912	3.9036	26.9580	22.3408	13.5501	34.2176	33.9192	6.7164	7.2965	20.1604	29.3473
2.6200			10.9313	43.6957	36.2717	61.3321	35.7405	22.9346	13.8856	28.8981	32.2327	43.0301	31.4895	17.6972	51.3122	46.1246	37.8203	4.6653	30.0399	11.0641	36.8932	2.4449	55.3517	5.6394	44.7860	16.2570	12.6355	45.1419	28.2977	49.1006	31.6069	36.5205	20.6525	28.9776	43.8097	10.6229	38.7325	93.7752	19.9062	3.9053	26.9693	22.3496	13.5614	34.2289	33.9282	6.7220	7.3000	20.1694	29.3576
2.6300			10.9382	43.7072	36.2945	61.3460	35.7599	22.9421	13.9003	28.9045	32.2549	43.0372	31.5298	17.7119	51.3224	46.1354	37.8318	4.6683	30.0718	11.0737	36.9040	2.4458	55.3641	5.6422	44.7985	16.2711	12.6419	45.1514	28.3081	49.1145	31.6192	36.5299	20.6622	28.9961	43.8244	10.6276	38.7614	93.7697	19.9205	3.9070	26.9802	22.3582	13.5722	34.2397	33.9371	6.7275	7.3034	20.1780	29.3678
2.6400			10.9449	43.7185	36.3161	61.3598	35.7785	22.9495	13.9145	28.9109	32.2761	43.0442	31.5683	17.7260	51.3324	46.1461	37.8430	4.6711	30.1022	11.0830	36.9145	2.4466	55.3760	5.6449	44.8106	16.2846	12.6481	45.1608	28.3185	49.1280	31.6311	36.5393	20.6715	29.0137	43.8385	10.6322	38.7889	93.7645	19.9342	3.9087	26.9907	22.3666	13.5827	34.2502	33.9458	6.7328	7.3067	20.1863	29.3779
2.6500			10.9514	43.7296	36.3368	61.3734	35.7963	22.9566	13.9281	28.9172	32.2963	43.0512	31.6052	17.7395	51.3423	46.1567	37.8540	4.6739	30.1312	11.0919	36.9248	2.4474	55.3876	5.6476	44.8222	16.2976	12.6541	45.1699	28.3287	49.1411	31.6427	36.5486	20.6805	29.0306	43.8520	10.6367	38.8151	93.7595	19.9473	3.9104	27.0009	22.3747	13.5928	34.2603	33.9543	6.7380	7.3098	20.1944	29.3879
2.6600			10.9577	43.7405	36.3565	61.3870	35.8134	22.9635	13.9413	28.9235	32.3155	43.0582	31.6404	17.7526	51.3520	46.1673	37.8648	4.6766	30.1590	11.1006	36.9350	2.4483	55.3989	5.6502	44.8335	16.3101	12.6599	45.1790	28.3389	49.1540	31.6540	36.5579	20.6892	29.0468	43.8650	10.6411	38.8400	93.7547	19.9599	3.9120	27.0108	22.3827	13.6025	34.2700	33.9627	6.7430	7.3130	20.2023	29.3978
2.6700			10.9637	43.7512	36.3754	61.4005	35.8299	22.9702	13.9540	28.9297	32.3340	43.0651	31.6741	17.7651	51.3615	46.1777	37.8754	4.6793	30.1855	11.1090	36.9450	2.4491	55.4098	5.6527	44.8444	16.3221	12.6655	45.1878	28.3490	49.1666	31.6650	36.5671	20.6976	29.0623	43.8775	10.6454	38.8637	93.7503	19.9720	3.9135	27.0203	22.3905	13.6119	34.2795	33.9710	6.7479	7.3160	20.2099	29.4076
2.6800			10.9696	43.7618	36.3934	61.4139	35.8459	22.9768	13.9662	28.9359	32.3517	43.0720	31.7063	17.7772	51.3710	46.1881	37.8858	4.6819	30.2109	11.1172	36.9549	2.4499	55.4205	5.6552	44.8550	16.3337	12.6710	45.1966	28.3590	49.1790	31.6757	36.5763	20.7058	29.0773	43.8895	10.6497	38.8864	93.7461	19.9837	3.9151	27.0296	22.3981	13.6210	34.2888	33.9792	6.7526	7.3189	20.2174	29.4173
2.6900			10.9753	43.7722	36.4107	61.4272	35.8613	22.9832	13.9780	28.9420	32.3686	43.0789	31.7372	17.7888	51.3803	46.1984	37.8960	4.6844	30.2353	11.1251	36.9647	2.4507	55.4309	5.6576	44.8653	16.3449	12.6763	45.2052	28.3690	49.1911	31.6862	36.5854	20.7138	29.0916	43.9012	10.6538	38.9081	93.7422	19.9949	3.9166	27.0386	22.4056	13.6298	34.2977	33.9872	6.7572	7.3218	20.2246	29.4269
2.7000			10.9808	43.7825	36.4273	61.4404	35.8762	22.9895	13.9895	28.9481	32.3848	43.0858	31.7668	17.8000	51.3895	46.2087	37.9061	4.6869	30.2587	11.1328	36.9743	2.4515	55.4411	5.6600	44.8754	16.3558	12.6814	45.2138	28.3789	49.2031	31.6964	36.5946	20.7215	29.1054	43.9125	10.6579	38.9288	93.7386	20.0057	3.9181	27.0473	22.4129	13.6383	34.3065	33.9952	6.7617	7.3246	20.2317	29.4364
2.7100			10.9862	43.7927	36.4432	61.4536	35.8906	22.9957	14.0006	28.9542	32.4003	43.0927	31.7952	17.8109	51.3987	46.2189	37.9160	4.6894	30.2811	11.1402	36.9838	2.4522	55.4511	5.6623	44.8852	16.3662	12.6865	45.2223	28.3887	49.2149	31.7065	36.6037	20.7291	29.1188	43.9234	10.6620	38.9487	93.7352	20.0162	3.9196	27.0559	22.4201	13.6465	34.3151	34.0031	6.7661	7.3274	20.2387	29.4459
2.7200			10.9914	43.8028	36.4586	61.4666	35.9047	23.0017	14.0113	28.9603	32.4153	43.0995	31.8224	17.8214	51.4078	46.2291	37.9259	4.6917	30.3027	11.1475	36.9933	2.4530	55.4610	5.6646	44.8948	16.3763	12.6914	45.2306	28.3985	49.2265	31.7163	36.6127	20.7364	29.1317	43.9341	10.6660	38.9678	93.7322	20.0263	3.9210	27.0643	22.4272	13.6545	34.3235	34.0110	6.7703	7.3301	20.2455	29.4554
2.7300			10.9965	43.8128	36.4734	61.4796	35.9184	23.0077	14.0217	28.9663	32.4296	43.1063	31.8486	17.8316	51.4167	46.2392	37.9356	4.6941	30.3234	11.1545	37.0026	2.4538	55.4706	5.6668	44.9042	16.3861	12.6961	45.2390	28.4083	49.2380	31.7260	36.6218	20.7436	29.1442	43.9445	10.6699	38.9862	93.7294	20.0360	3.9224	27.0725	22.4342	13.6623	34.3317	34.0188	6.7745	7.3327	20.2522	29.4647
2.7400			11.0014	43.8228	36.4877	61.4925	35.9317	23.0135	14.0317	28.9723	32.4434	43.1131	31.8737	17.8414	51.4257	46.2492	37.9452	4.6964	30.3434	11.1613	37.0119	2.4545	55.4801	5.6690	44.9135	16.3956	12.7008	45.2472	28.4180	49.2494	31.7355	36.6308	20.7507	29.1563	43.9546	10.6737	39.0039	93.7268	20.0455	3.9238	27.0805	22.4411	13.6698	34.3398	34.0265	6.7786	7.3353	20.2588	29.4740
2.7500			11.0063	43.8326	36.5015	61.5052	35.9447	23.0193	14.0415	28.9782	32.4567	43.1198	31.8979	17.8509	51.4345	46.2592	37.9547	4.6986	30.3627	11.1680	37.0211	2.4553	55.4895	5.6711	44.9226	16.4048	12.7054	45.2554	28.4277	49.2606	31.7449	36.6398	20.7576	29.1680	43.9644	10.6776	39.0209	93.7245	20.0547	3.9252	27.0883	22.4479	13.6771	34.3477	34.0342	6.7826	7.3378	20.2653	29.4833
2.7600			11.0110	43.8424	36.5149	61.5180	35.9573	23.0250	14.0510	28.9842	32.4695	43.1266	31.9211	17.8602	51.4433	46.2692	37.9641	4.7008	30.3814	11.1744	37.0302	2.4560	55.4988	5.6733	44.9315	16.4137	12.7098	45.2635	28.4373	49.2717	31.7542	36.6487	20.7644	29.1794	43.9741	10.6813	39.0373	93.7224	20.0636	3.9266	27.0961	22.4546	13.6842	34.3555	34.0418	6.7865	7.3403	20.2716	29.4926
2.7700			11.0156	43.8521	36.5279	61.5306	35.9698	23.0306	14.0602	28.9901	32.4819	43.1333	31.9435	17.8692	51.4521	46.2792	37.9735	4.7030	30.3994	11.1808	37.0393	2.4567	55.5079	5.6753	44.9403	16.4224	12.7142	45.2716	28.4469	49.2828	31.7633	36.6577	20.7711	29.1905	43.9836	10.6851	39.0532	93.7206	20.0723	3.9279	27.1037	22.4613	13.6911	34.3632	34.0493	6.7903	7.3428	20.2779	29.5018
2.7800			11.0201	43.8617	36.5406	61.5431	35.9819	23.0361	14.0692	28.9960	32.4938	43.1400	31.9651	17.8780	51.4608	46.2891	37.9828	4.7051	30.4168	11.1869	37.0483	2.4575	55.5170	5.6774	44.9490	16.4309	12.7185	45.2797	28.4564	49.2937	31.7723	36.6666	20.7776	29.2013	43.9928	10.6888	39.0686	93.7190	20.0807	3.9293	27.1112	22.4679	13.6979	34.3708	34.0569	6.7940	7.3452	20.2841	29.5109
2.7900			11.0245	43.8713	36.5528	61.5556	35.9938	23.0416	14.0779	29.0019	32.5053	43.1467	31.9858	17.8865	51.4695	46.2989	37.9920	4.7072	30.4336	11.1929	37.0573	2.4582	55.5259	5.6794	44.9576	16.4391	12.7227	45.2877	28.4660	49.3046	31.7812	36.6754	20.7841	29.2118	44.0020	10.6924	39.0835	93.7176	20.0889	3.9306	27.1185	22.4744	13.7045	34.3783	34.0643	6.7977	7.3475	20.2902	29.5200
2.8000			11.0288	43.8809	36.5648	61.5680	36.0056	23.0470	14.0864	29.0077	32.5165	43.1533	32.0059	17.8949	51.4781	46.3088	38.0011	4.7093	30.4500	11.1987	37.0662	2.4589	55.5348	5.6814	44.9661	16.4471	12.7268	45.2956	28.4755	49.3154	31.7900	36.6843	20.7904	29.2221	44.0109	10.6961	39.0979	93.7164	20.0969	3.9319	27.1258	22.4809	13.7109	34.3857	34.0718	6.8013	7.3498	20.2963	29.5291
2.8100			11.0330	43.8903	36.5764	61.5804	36.0171	23.0524	14.0946	29.0136	32.5273	43.1600	32.0252	17.9030	51.4866	46.3186	38.0102	4.7113	30.4659	11.2045	37.0751	2.4596	55.5436	5.6833	44.9744	16.4550	12.7308	45.3035	28.4849	49.3261	31.7987	36.6931	20.7967	29.2322	44.0197	10.6997	39.1119	93.7154	20.1048	3.9331	27.1330	22.4873	13.7172	34.3930	34.0792	6.8048	7.3521	20.3023	29.5382
2.8200			11.0371	43.8998	36.5878	61.5926	36.0284	23.0577	14.1027	29.0194	32.5377	43.1666	32.0439	17.9109	51.4952	46.3283	38.0193	4.7133	30.4813	11.2100	37.0839	2.4603	55.5523	5.6852	44.9827	16.4626	12.7348	45.3114	28.4944	49.3367	31.8074	36.7020	20.8028	29.2420	44.0284	10.7032	39.1256	93.7146	20.1124	3.9344	27.1401	22.4937	13.7233	34.4002	34.0866	6.8083	7.3544	20.3082	29.5472
2.8300			11.0412	43.9092	36.5989	61.6048	36.0395	23.0630	14.1106	29.0252	32.5479	43.1732	32.0620	17.9186	51.5037	46.3381	38.0283	4.7152	30.4963	11.2155	37.0927	2.4610	55.5609	5.6871	44.9909	16.4701	12.7387	45.3193	28.5038	49.3473	31.8159	36.7107	20.8089	29.2516	44.0370	10.7068	39.1389	93.7139	20.1199	3.9356	27.1471	22.5000	13.7293	34.4074	34.0939	6.8117	7.3566	20.3140	29.5562
2.8400			11.0451	43.9185	36.6098	61.6169	36.0505	23.0682	14.1182	29.0310	32.5577	43.1798	32.0795	17.9262	51.5121	46.3478	38.0372	4.7172	30.5109	11.2208	37.1014	2.4617	55.5695	5.6890	44.9991	16.4774	12.7426	45.3271	28.5131	49.3579	31.8244	36.7195	20.8150	29.2611	44.0454	10.7103	39.1518	93.7134	20.1272	3.9369	27.1540	22.5063	13.7352	34.4145	34.1012	6.8151	7.3588	20.3199	29.5652
2.8500			11.0490	43.9279	36.6205	61.6290	36.0613	23.0734	14.1255	29.0367	32.5673	43.1864	32.0964	17.9336	51.5206	46.3575	38.0462	4.7190	30.5252	11.2260	37.1102	2.4624	55.5781	5.6908	45.0071	16.4846	12.7464	45.3349	28.5225	49.3683	31.8328	36.7283	20.8209	29.2704	44.0538	10.7138	39.1645	93.7131	20.1343	3.9381	27.1609	22.5125	13.7409	34.4216	34.1085	6.8183	7.3610	20.3256	29.5741
2.8600			11.0529	43.9371	36.6309	61.6410	36.0720	23.0785	14.1327	29.0425	32.5766	43.1930	32.1129	17.9409	51.5290	46.3671	38.0550	4.7209	30.5391	11.2311	37.1188	2.4631	55.5866	5.6926	45.0151	16.4916	12.7501	45.3427	28.5318	49.3787	31.8412	36.7370	20.8268	29.2795	44.0620	10.7173	39.1768	93.7129	20.1414	3.9393	27.1677	22.5187	13.7466	34.4285	34.1158	6.8216	7.3631	20.3314	29.5830
2.8700			11.0567	43.9464	36.6412	61.6529	36.0826	23.0836	14.1397	29.0482	32.5856	43.1995	32.1288	17.9480	51.5373	46.3767	38.0639	4.7228	30.5526	11.2361	37.1275	2.4638	55.5950	5.6944	45.0231	16.4985	12.7538	45.3504	28.5411	49.3891	31.8494	36.7457	20.8327	29.2884	44.0702	10.7207	39.1889	93.7128	20.1483	3.9405	27.1745	22.5249	13.7521	34.4355	34.1230	6.8248	7.3652	20.3370	29.5919
2.8800			11.0604	43.9556	36.6513	61.6648	36.0930	23.0887	14.1465	29.0540	32.5945	43.2060	32.1442	17.9550	51.5457	46.3863	38.0727	4.7246	30.5659	11.2410	37.1361	2.4645	55.6034	5.6962	45.0310	16.5052	12.7574	45.3581	28.5504	49.3995	31.8577	36.7544	20.8385	29.2973	44.0783	10.7242	39.2007	93.7129	20.1550	3.9417	27.1812	22.5310	13.7575	34.4424	34.1302	6.8279	7.3673	20.3427	29.6008
2.8900			11.0640	43.9648	36.6612	61.6766	36.1034	23.0937	14.1533	29.0597	32.6031	43.2125	32.1592	17.9619	51.5540	46.3959	38.0815	4.7264	30.5789	11.2458	37.1447	2.4652	55.6117	5.6979	45.0388	16.5119	12.7610	45.3658	28.5597	49.4097	31.8658	36.7631	20.8442	29.3059	44.0863	10.7276	39.2123	93.7131	20.1617	3.9429	27.1878	22.5371	13.7628	34.4492	34.1374	6.8311	7.3693	20.3483	29.6096
2.9000			11.0676	43.9739	36.6709	61.6883	36.1136	23.0987	14.1598	29.0654	32.6115	43.2190	32.1738	17.9686	51.5623	46.4054	38.0902	4.7281	30.5916	11.2505	37.1532	2.4658	55.6200	5.6996	45.0466	16.5184	12.7646	45.3735	28.5689	49.4200	31.8740	36.7717	20.8499	29.3145	44.0942	10.7310	39.2237	93.7133	20.1682	3.9440	27.1944	22.5432	13.7681	34.4560	34.1446	6.8341	7.3714	20.3538	29.6185
2.9100			11.0712	43.9831	36.6805	61.7000	36.1237	23.1037	14.1663	29.0711	32.6197	43.2255	32.1880	17.9752	51.5705	46.4150	38.0989	4.7299	30.6040	11.2551	37.1617	2.4665	55.6283	5.7013	45.0543	16.5248	12.7681	45.3811	28.5781	49.4302	31.8820	36.7803	20.8555	29.3230	44.1021	10.7344	39.2349	93.7137	20.1747	3.9452	27.2009	22.5492	13.7732	34.4628	34.1517	6.8372	7.3734	20.3594	29.6273
2.9200			11.0747	43.9922	36.6900	61.7116	36.1338	23.1087	14.1726	29.0767	32.6277	43.2320	32.2018	17.9818	51.5788	46.4245	38.1076	4.7316	30.6162	11.2597	37.1702	2.4672	55.6365	5.7030	45.0621	16.5311	12.7716	45.3887	28.5873	49.4404	31.8901	36.7890	20.8612	29.3313	44.1099	10.7377	39.2459	93.7142	20.1810	3.9464	27.2074	22.5553	13.7783	34.4695	34.1588	6.8401	7.3754	20.3649	29.6361
2.9300			11.0782	44.0012	36.6994	61.7232	36.1437	23.1136	14.1789	29.0824	32.6356	43.2384	32.2152	17.9882	51.5870	46.4339	38.1162	4.7333	30.6282	11.2641	37.1787	2.4678	55.6447	5.7047	45.0697	16.5373	12.7750	45.3963	28.5965	49.4505	31.8980	36.7975	20.8667	29.3396	44.1176	10.7411	39.2567	93.7147	20.1873	3.9475	27.2139	22.5613	13.7833	34.4762	34.1659	6.8431	7.3774	20.3704	29.6448
2.9400			11.0816	44.0103	36.7086	61.7347	36.1536	23.1185	14.1850	29.0880	32.6433	43.2449	32.2283	17.9945	51.5951	46.4434	38.1249	4.7350	30.6400	11.2685	37.1872	2.4685	55.6529	5.7063	45.0773	16.5434	12.7784	45.4039	28.6056	49.4606	31.9060	36.8061	20.8722	29.3477	44.1253	10.7444	39.2673	93.7153	20.1935	3.9486	27.2203	22.5672	13.7882	34.4829	34.1730	6.8460	7.3793	20.3758	29.6536
2.9500			11.0850	44.0193	36.7177	61.7462	36.1634	23.1234	14.1910	29.0936	32.6508	43.2513	32.2411	18.0008	51.6033	46.4528	38.1335	4.7367	30.6516	11.2728	37.1956	2.4692	55.6610	5.7080	45.0849	16.5495	12.7818	45.4115	28.6147	49.4707	31.9139	36.8147	20.8777	29.3558	44.1329	10.7477	39.2778	93.7160	20.1996	3.9498	27.2267	22.5732	13.7930	34.4895	34.1801	6.8489	7.3813	20.3812	29.6623
2.9600			11.0883	44.0283	36.7268	61.7576	36.1731	23.1283	14.1969	29.0993	32.6582	43.2577	32.2536	18.0069	51.6114	46.4622	38.1420	4.7383	30.6630	11.2771	37.2040	2.4698	55.6691	5.7096	45.0925	16.5554	12.7851	45.4190	28.6238	49.4807	31.9218	36.8232	20.8832	29.3637	44.1405	10.7510	39.2881	93.7168	20.2056	3.9509	27.2331	22.5791	13.7978	34.4961	34.1871	6.8518	7.3832	20.3866	29.6710
2.9700			11.0916	44.0372	36.7357	61.7690	36.1828	23.1331	14.2027	29.1049	32.6655	43.2641	32.2658	18.0130	51.6196	46.4715	38.1506	4.7400	30.6742	11.2812	37.2124	2.4705	55.6772	5.7112	45.1000	16.5613	12.7884	45.4265	28.6329	49.4907	31.9296	36.8317	20.8886	29.3717	44.1481	10.7543	39.2983	93.7176	20.2116	3.9520	27.2394	22.5850	13.8025	34.5027	34.1941	6.8546	7.3851	20.3920	29.6796
2.9800			11.0949	44.0462	36.7445	61.7803	36.1923	23.1379	14.2084	29.1105	32.6726	43.2704	32.2777	18.0190	51.6276	46.4809	38.1591	4.7416	30.6853	11.2853	37.2207	2.4712	55.6853	5.7128	45.1075	16.5671	12.7917	45.4340	28.6419	49.5007	31.9374	36.8402	20.8940	29.3795	44.1556	10.7576	39.3084	93.7184	20.2175	3.9531	27.2457	22.5909	13.8072	34.5092	34.2011	6.8574	7.3870	20.3974	29.6883
2.9900			11.0981	44.0551	36.7533	61.7915	36.2019	23.1427	14.2141	29.1160	32.6796	43.2768	32.2894	18.0250	51.6357	46.4902	38.1676	4.7432	30.6962	11.2894	37.2290	2.4718	55.6933	5.7143	45.1150	16.5729	12.7949	45.4415	28.6510	49.5106	31.9451	36.8487	20.8994	29.3872	44.1630	10.7609	39.3184	93.7193	20.2233	3.9542	27.2520	22.5968	13.8118	34.5158	34.2081	6.8602	7.3889	20.4027	29.6969
3.0000			11.1013	44.0640	36.7620	61.8027	36.2113	23.1475	14.2196	29.1216	32.6865	43.2831	32.3008	18.0308	51.6438	46.4995	38.1761	4.7447	30.7069	11.2934	37.2374	2.4724	55.7013	5.7159	45.1224	16.5786	12.7982	45.4490	28.6600	49.5205	31.9529	36.8571	20.9048	29.3949	44.1705	10.7641	39.3282	93.7203	20.2291	3.9553	27.2582	22.6026	13.8163	34.5223	34.2151	6.8629	7.3907	20.4080	29.7055
3.0100			11.1045	44.0729	36.7706	61.8139	36.2208	23.1523	14.2251	29.1271	32.6933	43.2895	32.3120	18.0366	51.6518	46.5088	38.1846	4.7463	30.7175	11.2973	37.2456	2.4731	55.7093	5.7174	45.1299	16.5842	12.8014	45.4564	28.6690	49.5304	31.9606	36.8656	20.9101	29.4026	44.1778	10.7674	39.3379	93.7213	20.2348	3.9564	27.2644	22.6085	13.8208	34.5287	34.2221	6.8656	7.3926	20.4133	29.7141
3.0200			11.1076	44.0817	36.7791	61.8250	36.2301	23.1570	14.2306	29.1327	32.7000	43.2958	32.3229	18.0424	51.6598	46.5180	38.1930	4.7479	30.7280	11.3012	37.2539	2.4737	55.7172	5.7190	45.1372	16.5898	12.8045	45.4638	28.6780	49.5403	31.9682	36.8740	20.9154	29.4102	44.1852	10.7706	39.3476	93.7223	20.2404	3.9574	27.2706	22.6143	13.8253	34.5352	34.2290	6.8683	7.3944	20.4186	29.7227
3.0300			11.1107	44.0905	36.7876	61.8361	36.2394	23.1618	14.2359	29.1382	32.7066	43.3021	32.3337	18.0481	51.6678	46.5273	38.2014	4.7494	30.7384	11.3050	37.2622	2.4744	55.7251	5.7205	45.1446	16.5953	12.8077	45.4713	28.6869	49.5501	31.9759	36.8824	20.9207	29.4177	44.1925	10.7739	39.3571	93.7233	20.2461	3.9585	27.2768	22.6201	13.8297	34.5416	34.2359	6.8710	7.3963	20.4238	29.7313
3.0400			11.1138	44.0993	36.7960	61.8471	36.2487	23.1665	14.2412	29.1437	32.7131	43.3084	32.3443	18.0537	51.6758	46.5365	38.2098	4.7509	30.7486	11.3088	37.2704	2.4750	55.7330	5.7220	45.1519	16.6007	12.8108	45.4786	28.6959	49.5599	31.9835	36.8908	20.9259	29.4252	44.1998	10.7771	39.3665	93.7243	20.2516	3.9596	27.2830	22.6259	13.8340	34.5480	34.2428	6.8737	7.3981	20.4291	29.7398
3.0500			11.1169	44.1081	36.8043	61.8581	36.2579	23.1712	14.2464	29.1492	32.7195	43.3146	32.3546	18.0593	51.6837	46.5456	38.2182	4.7524	30.7588	11.3125	37.2786	2.4757	55.7409	5.7235	45.1593	16.6061	12.8139	45.4860	28.7048	49.5697	31.9911	36.8991	20.9311	29.4326	44.2070	10.7803	39.3759	93.7254	20.2572	3.9606	27.2891	22.6316	13.8383	34.5544	34.2497	6.8763	7.3999	20.4343	29.7483
3.0600			11.1199	44.1169	36.8126	61.8690	36.2671	23.1759	14.2516	29.1547	32.7258	43.3209	32.3648	18.0649	51.6916	46.5548	38.2265	4.7539	30.7688	11.3162	37.2868	2.4763	55.7488	5.7250	45.1666	16.6115	12.8170	45.4934	28.7137	49.5794	31.9986	36.9075	20.9364	29.4400	44.2142	10.7835	39.3852	93.7265	20.2626	3.9617	27.2952	22.6374	13.8426	34.5608	34.2566	6.8789	7.4017	20.4395	29.7569
3.0700			11.1229	44.1256	36.8208	61.8799	36.2763	23.1806	14.2567	29.1602	32.7321	43.3271	32.3749	18.0703	51.6995	46.5639	38.2349	4.7554	30.7788	11.3199	37.2949	2.4769	55.7566	5.7264	45.1738	16.6168	12.8201	45.5007	28.7225	49.5891	32.0061	36.9158	20.9415	29.4473	44.2214	10.7867	39.3944	93.7276	20.2681	3.9628	27.3013	22.6431	13.8469	34.5671	34.2634	6.8815	7.4035	20.4447	29.7653
3.0800			11.1259	44.1343	36.8290	61.8907	36.2854	23.1853	14.2617	29.1657	32.7383	43.3333	32.3847	18.0758	51.7074	46.5731	38.2432	4.7569	30.7886	11.3235	37.3031	2.4776	55.7644	5.7279	45.1811	16.6221	12.8232	45.5080	28.7314	49.5988	32.0137	36.9241	20.9467	29.4546	44.2286	10.7899	39.4035	93.7287	20.2735	3.9638	27.3073	22.6489	13.8511	34.5735	34.2703	6.8841	7.4052	20.4499	29.7738
3.0900			11.1289	44.1430	36.8372	61.9015	36.2944	23.1899	14.2667	29.1711	32.7444	43.3395	32.3944	18.0812	51.7153	46.5821	38.2515	4.7584	30.7984	11.3270	37.3112	2.4782	55.7722	5.7294	45.1883	16.6273	12.8262	45.5153	28.7402	49.6085	32.0211	36.9324	20.9519	29.4618	44.2357	10.7931	39.4126	93.7299	20.2788	3.9648	27.3134	22.6546	13.8552	34.5798	34.2771	6.8867	7.4070	20.4550	29.7823
3.1000			11.1318	44.1517	36.8452	61.9123	36.3034	23.1945	14.2717	29.1765	32.7504	43.3457	32.4040	18.0866	51.7231	46.5912	38.2598	4.7598	30.8080	11.3306	37.3193	2.4788	55.7800	5.7308	45.1955	16.6325	12.8293	45.5226	28.7491	49.6181	32.0286	36.9407	20.9570	29.4691	44.2428	10.7962	39.4216	93.7310	20.2842	3.9659	27.3194	22.6603	13.8594	34.5861	34.2839	6.8892	7.4088	20.4602	29.7907
3.1100			11.1348	44.1603	36.8533	61.9230	36.3124	23.1992	14.2766	29.1820	32.7564	43.3519	32.4134	18.0919	51.7309	46.6003	38.2680	4.7613	30.8176	11.3340	37.3274	2.4795	55.7878	5.7322	45.2027	16.6377	12.8323	45.5299	28.7579	49.6278	32.0360	36.9489	20.9621	29.4762	44.2499	10.7994	39.4306	93.7322	20.2895	3.9669	27.3254	22.6659	13.8635	34.5924	34.2907	6.8918	7.4105	20.4653	29.7991
3.1200			11.1377	44.1690	36.8613	61.9337	36.3214	23.2038	14.2814	29.1874	32.7623	43.3581	32.4227	18.0972	51.7388	46.6093	38.2763	4.7627	30.8272	11.3375	37.3355	2.4801	55.7955	5.7337	45.2099	16.6428	12.8353	45.5371	28.7666	49.6373	32.0434	36.9572	20.9673	29.4834	44.2569	10.8025	39.4395	93.7333	20.2948	3.9679	27.3314	22.6716	13.8675	34.5986	34.2974	6.8943	7.4122	20.4704	29.8075
3.1300			11.1406	44.1776	36.8693	61.9443	36.3303	23.2084	14.2862	29.1928	32.7682	43.3642	32.4319	18.1025	51.7465	46.6183	38.2845	4.7641	30.8366	11.3409	37.3435	2.4807	55.8032	5.7351	45.2170	16.6479	12.8383	45.5444	28.7754	49.6469	32.0508	36.9654	20.9723	29.4905	44.2640	10.8057	39.4483	93.7344	20.3000	3.9690	27.3374	22.6773	13.8716	34.6049	34.3042	6.8968	7.4140	20.4755	29.8159
3.1400			11.1435	44.1862	36.8772	61.9549	36.3392	23.2130	14.2910	29.1982	32.7740	43.3704	32.4410	18.1077	51.7543	46.6273	38.2927	4.7655	30.8460	11.3443	37.3515	2.4813	55.8109	5.7365	45.2242	16.6529	12.8412	45.5516	28.7841	49.6565	32.0582	36.9736	20.9774	29.4976	44.2710	10.8088	39.4571	93.7356	20.3052	3.9700	27.3433	22.6829	13.8756	34.6111	34.3110	6.8993	7.4157	20.4806	29.8242
3.1500			11.1463	44.1947	36.8851	61.9655	36.3480	23.2176	14.2958	29.2036	32.7798	43.3765	32.4499	18.1129	51.7621	46.6363	38.3009	4.7669	30.8553	11.3477	37.3596	2.4820	55.8186	5.7379	45.2313	16.6579	12.8442	45.5588	28.7929	49.6660	32.0655	36.9818	20.9825	29.5046	44.2779	10.8119	39.4659	93.7367	20.3104	3.9710	27.3493	22.6885	13.8796	34.6173	34.3177	6.9018	7.4174	20.4857	29.8326
3.1600			11.1492	44.2033	36.8930	61.9760	36.3569	23.2221	14.3005	29.2089	32.7855	43.3826	32.4588	18.1181	51.7698	46.6452	38.3090	4.7683	30.8646	11.3510	37.3675	2.4826	55.8263	5.7393	45.2384	16.6629	12.8471	45.5660	28.8016	49.6755	32.0728	36.9899	20.9875	29.5117	44.2849	10.8151	39.4746	93.7379	20.3155	3.9720	27.3552	22.6941	13.8835	34.6235	34.3244	6.9042	7.4191	20.4908	29.8409
3.1700			11.1520	44.2118	36.9008	61.9865	36.3657	23.2267	14.3051	29.2143	32.7911	43.3887	32.4675	18.1232	51.7775	46.6541	38.3172	4.7697	30.8738	11.3543	37.3755	2.4832	55.8339	5.7407	45.2455	16.6679	12.8501	45.5732	28.8102	49.6850	32.0801	36.9981	20.9926	29.5187	44.2918	10.8182	39.4832	93.7390	20.3207	3.9730	27.3611	22.6997	13.8875	34.6297	34.3311	6.9067	7.4208	20.4959	29.8492
3.1800			11.1548	44.2203	36.9086	61.9969	36.3744	23.2312	14.3097	29.2196	32.7968	43.3948	32.4762	18.1283	51.7852	46.6630	38.3253	4.7711	30.8829	11.3576	37.3835	2.4838	55.8416	5.7420	45.2525	16.6728	12.8530	45.5803	28.8189	49.6944	32.0874	37.0062	20.9976	29.5256	44.2988	10.8213	39.4918	93.7402	20.3258	3.9740	27.3670	22.7053	13.8914	34.6359	34.3378	6.9091	7.4225	20.5009	29.8575
3.1900			11.1577	44.2288	36.9164	62.0073	36.3832	23.2358	14.3143	29.2250	32.8023	43.4008	32.4847	18.1334	51.7929	46.6719	38.3334	4.7725	30.8920	11.3608	37.3914	2.4844	55.8492	5.7434	45.2596	16.6778	12.8559	45.5874	28.8276	49.7039	32.0947	37.0143	21.0026	29.5326	44.3057	10.8244	39.5004	93.7413	20.3309	3.9750	27.3729	22.7109	13.8953	34.6420	34.3444	6.9116	7.4242	20.5059	29.8658
3.2000			11.1604	44.2373	36.9242	62.0177	36.3919	23.2403	14.3189	29.2303	32.8079	43.4069	32.4932	18.1385	51.8005	46.6808	38.3415	4.7738	30.9011	11.3641	37.3993	2.4851	55.8568	5.7448	45.2666	16.6826	12.8588	45.5946	28.8362	49.7133	32.1019	37.0224	21.0076	29.5395	44.3125	10.8275	39.5089	93.7425	20.3359	3.9760	27.3788	22.7165	13.8991	34.6482	34.3511	6.9140	7.4259	20.5110	29.8740
3.2100			11.1632	44.2458	36.9319	62.0280	36.4006	23.2448	14.3234	29.2356	32.8134	43.4129	32.5016	18.1435	51.8082	46.6896	38.3496	4.7752	30.9101	11.3673	37.4072	2.4857	55.8643	5.7461	45.2736	16.6875	12.8617	45.6017	28.8448	49.7227	32.1091	37.0305	21.0126	29.5464	44.3194	10.8306	39.5174	93.7436	20.3410	3.9770	27.3846	22.7220	13.9030	34.6543	34.3577	6.9164	7.4276	20.5160	29.8823
3.2200			11.1660	44.2542	36.9396	62.0383	36.4092	23.2493	14.3279	29.2409	32.8189	43.4189	32.5099	18.1485	51.8158	46.6984	38.3576	4.7765	30.9190	11.3704	37.4151	2.4863	55.8719	5.7475	45.2806	16.6924	12.8646	45.6088	28.8534	49.7320	32.1163	37.0386	21.0175	29.5533	44.3262	10.8336	39.5259	93.7447	20.3460	3.9780	27.3905	22.7276	13.9068	34.6604	34.3644	6.9188	7.4292	20.5210	29.8905
3.2300			11.1688	44.2626	36.9472	62.0486	36.4179	23.2538	14.3324	29.2462	32.8243	43.4249	32.5181	18.1535	51.8234	46.7072	38.3657	4.7779	30.9279	11.3736	37.4230	2.4869	55.8794	5.7488	45.2876	16.6972	12.8675	45.6158	28.8620	49.7414	32.1235	37.0466	21.0225	29.5601	44.3330	10.8367	39.5343	93.7458	20.3510	3.9790	27.3963	22.7331	13.9106	34.6665	34.3710	6.9211	7.4309	20.5260	29.8987
3.2400			11.1715	44.2710	36.9549	62.0588	36.4265	23.2583	14.3369	29.2515	32.8297	43.4309	32.5262	18.1585	51.8310	46.7160	38.3737	4.7792	30.9368	11.3767	37.4308	2.4875	55.8870	5.7502	45.2945	16.7020	12.8703	45.6229	28.8705	49.7507	32.1307	37.0546	21.0274	29.5670	44.3398	10.8398	39.5427	93.7470	20.3560	3.9800	27.4021	22.7386	13.9144	34.6726	34.3776	6.9235	7.4326	20.5309	29.9069
3.2500			11.1742	44.2794	36.9625	62.0690	36.4350	23.2628	14.3413	29.2567	32.8351	43.4369	32.5343	18.1634	51.8385	46.7248	38.3817	4.7805	30.9456	11.3798	37.4387	2.4881	55.8945	5.7515	45.3015	16.7068	12.8732	45.6299	28.8791	49.7600	32.1378	37.0626	21.0324	29.5738	44.3466	10.8428	39.5511	93.7481	20.3610	3.9810	27.4079	22.7441	13.9182	34.6787	34.3842	6.9259	7.4342	20.5359	29.9150
3.2600			11.1770	44.2878	36.9701	62.0792	36.4436	23.2672	14.3457	29.2620	32.8404	43.4429	32.5423	18.1684	51.8461	46.7335	38.3897	4.7819	30.9544	11.3829	37.4465	2.4887	55.9019	5.7528	45.3084	16.7115	12.8760	45.6370	28.8876	49.7693	32.1449	37.0706	21.0373	29.5806	44.3534	10.8459	39.5594	93.7492	20.3659	3.9820	27.4137	22.7496	13.9220	34.6847	34.3907	6.9283	7.4359	20.5409	29.9232
3.2700			11.1797	44.2961	36.9777	62.0893	36.4521	23.2717	14.3501	29.2672	32.8457	43.4488	32.5503	18.1733	51.8536	46.7422	38.3976	4.7832	30.9631	11.3860	37.4543	2.4893	55.9094	5.7542	45.3153	16.7163	12.8789	45.6440	28.8961	49.7785	32.1520	37.0786	21.0422	29.5873	44.3601	10.8489	39.5677	93.7503	20.3708	3.9829	27.4194	22.7551	13.9257	34.6908	34.3973	6.9306	7.4375	20.5458	29.9313
3.2800			11.1824	44.3044	36.9852	62.0994	36.4606	23.2761	14.3544	29.2725	32.8510	43.4548	32.5582	18.1782	51.8611	46.7509	38.4056	4.7845	30.9718	11.3890	37.4621	2.4899	55.9169	5.7555	45.3222	16.7210	12.8817	45.6510	28.9046	49.7878	32.1591	37.0866	21.0471	29.5941	44.3668	10.8520	39.5760	93.7514	20.3758	3.9839	27.4252	22.7606	13.9294	34.6968	34.4038	6.9329	7.4391	20.5507	29.9394
3.2900			11.1851	44.3127	36.9927	62.1095	36.4691	23.2806	14.3588	29.2777	32.8562	43.4607	32.5660	18.1830	51.8686	46.7596	38.4135	4.7858	30.9805	11.3921	37.4698	2.4905	55.9243	5.7568	45.3291	16.7257	12.8845	45.6580	28.9131	49.7970	32.1662	37.0945	21.0520	29.6008	44.3735	10.8550	39.5842	93.7524	20.3807	3.9849	27.4309	22.7660	13.9331	34.7028	34.4103	6.9353	7.4408	20.5557	29.9475
3.3000			11.1878	44.3210	37.0002	62.1195	36.4776	23.2850	14.3631	29.2829	32.8615	43.4666	32.5738	18.1879	51.8761	46.7683	38.4214	4.7871	30.9892	11.3951	37.4776	2.4911	55.9317	5.7581	45.3360	16.7304	12.8873	45.6649	28.9215	49.8062	32.1732	37.1024	21.0569	29.6075	44.3802	10.8580	39.5924	93.7535	20.3855	3.9859	27.4367	22.7715	13.9368	34.7088	34.4168	6.9376	7.4424	20.5606	29.9556
3.3100			11.1904	44.3293	37.0077	62.1295	36.4860	23.2894	14.3674	29.2881	32.8667	43.4725	32.5815	18.1927	51.8836	46.7769	38.4293	4.7884	30.9978	11.3981	37.4853	2.4917	55.9391	5.7594	45.3428	16.7351	12.8901	45.6719	28.9300	49.8153	32.1803	37.1103	21.0617	29.6142	44.3869	10.8610	39.6006	93.7546	20.3904	3.9868	27.4424	22.7769	13.9405	34.7148	34.4233	6.9399	7.4440	20.5655	29.9637
3.3200			11.1931	44.3375	37.0152	62.1395	36.4944	23.2938	14.3716	29.2933	32.8718	43.4784	32.5892	18.1976	51.8910	46.7855	38.4372	4.7897	31.0063	11.4011	37.4930	2.4923	55.9465	5.7607	45.3496	16.7397	12.8929	45.6788	28.9384	49.8245	32.1873	37.1182	21.0666	29.6209	44.3935	10.8641	39.6088	93.7557	20.3953	3.9878	27.4481	22.7823	13.9442	34.7208	34.4298	6.9422	7.4456	20.5704	29.9717
3.3300			11.1958	44.3458	37.0226	62.1494	36.5028	23.2982	14.3759	29.2984	32.8770	43.4843	32.5968	18.2024	51.8984	46.7941	38.4451	4.7910	31.0149	11.4040	37.5007	2.4929	55.9539	5.7620	45.3565	16.7444	12.8957	45.6857	28.9468	49.8336	32.1943	37.1261	21.0714	29.6275	44.4002	10.8671	39.6169	93.7567	20.4001	3.9888	27.4538	22.7877	13.9478	34.7268	34.4363	6.9445	7.4473	20.5752	29.9798
3.3400			11.1984	44.3540	37.0300	62.1593	36.5112	23.3026	14.3801	29.3036	32.8821	43.4902	32.6044	18.2072	51.9059	46.8027	38.4529	4.7922	31.0234	11.4070	37.5084	2.4935	55.9612	5.7633	45.3633	16.7490	12.8985	45.6926	28.9551	49.8427	32.2012	37.1340	21.0762	29.6342	44.4068	10.8701	39.6250	93.7578	20.4049	3.9897	27.4595	22.7931	13.9515	34.7327	34.4428	6.9468	7.4489	20.5801	29.9878
3.3500			11.2011	44.3622	37.0374	62.1692	36.5196	23.3069	14.3843	29.3088	32.8872	43.4960	32.6119	18.2119	51.9132	46.8113	38.4608	4.7935	31.0319	11.4099	37.5161	2.4941	55.9686	5.7646	45.3700	16.7536	12.9012	45.6995	28.9635	49.8518	32.2082	37.1418	21.0811	29.6408	44.4134	10.8731	39.6331	93.7588	20.4097	3.9907	27.4651	22.7985	13.9551	34.7387	34.4492	6.9491	7.4505	20.5850	29.9958
3.3600			11.2037	44.3703	37.0448	62.1790	36.5279	23.3113	14.3885	29.3139	32.8923	43.5018	32.6194	18.2167	51.9206	46.8198	38.4686	4.7948	31.0403	11.4129	37.5237	2.4947	55.9759	5.7658	45.3768	16.7582	12.9040	45.7064	28.9719	49.8609	32.2151	37.1496	21.0859	29.6474	44.4200	10.8760	39.6411	93.7599	20.4145	3.9916	27.4708	22.8039	13.9587	34.7446	34.4556	6.9514	7.4521	20.5898	30.0038
3.3700			11.2063	44.3785	37.0522	62.1888	36.5362	23.3157	14.3927	29.3190	32.8974	43.5077	32.6268	18.2214	51.9280	46.8283	38.4764	4.7960	31.0488	11.4158	37.5313	2.4953	55.9832	5.7671	45.3836	16.7628	12.9067	45.7133	28.9802	49.8699	32.2221	37.1574	21.0907	29.6540	44.4265	10.8790	39.6492	93.7609	20.4193	3.9926	27.4764	22.8093	13.9623	34.7505	34.4620	6.9537	7.4537	20.5947	30.0117
3.3800			11.2089	44.3866	37.0595	62.1986	36.5445	23.3200	14.3969	29.3242	32.9024	43.5135	32.6342	18.2262	51.9353	46.8368	38.4842	4.7973	31.0572	11.4187	37.5390	2.4959	55.9905	5.7684	45.3903	16.7673	12.9095	45.7201	28.9885	49.8789	32.2290	37.1652	21.0955	29.6606	44.4331	10.8820	39.6572	93.7619	20.4241	3.9935	27.4821	22.8146	13.9659	34.7564	34.4684	6.9559	7.4553	20.5995	30.0197
3.3900			11.2116	44.3948	37.0669	62.2084	36.5528	23.3244	14.4010	29.3293	32.9075	43.5193	32.6416	18.2309	51.9426	46.8453	38.4919	4.7985	31.0655	11.4215	37.5466	2.4965	55.9977	5.7697	45.3970	16.7719	12.9122	45.7269	28.9968	49.8879	32.2359	37.1730	21.1002	29.6671	44.4396	10.8850	39.6652	93.7630	20.4289	3.9945	27.4877	22.8200	13.9695	34.7623	34.4748	6.9582	7.4569	20.6043	30.0276
3.4000			11.2142	44.4029	37.0742	62.2181	36.5610	23.3287	14.4052	29.3344	32.9125	43.5251	32.6489	18.2356	51.9500	46.8538	38.4997	4.7998	31.0739	11.4244	37.5541	2.4971	56.0050	5.7709	45.4037	16.7764	12.9150	45.7338	29.0051	49.8969	32.2427	37.1808	21.1050	29.6737	44.4461	10.8879	39.6732	93.7640	20.4336	3.9954	27.4933	22.8253	13.9730	34.7681	34.4812	6.9604	7.4584	20.6091	30.0356
3.4100			11.2168	44.4109	37.0815	62.2278	36.5692	23.3330	14.4093	29.3395	32.9175	43.5308	32.6562	18.2403	51.9572	46.8622	38.5074	4.8010	31.0822	11.4273	37.5617	2.4977	56.0122	5.7722	45.4104	16.7810	12.9177	45.7406	29.0133	49.9059	32.2496	37.1885	21.1098	29.6802	44.4526	10.8909	39.6811	93.7650	20.4383	3.9964	27.4989	22.8307	13.9766	34.7740	34.4876	6.9627	7.4600	20.6139	30.0435
3.4200			11.2193	44.4190	37.0887	62.2375	36.5774	23.3373	14.4134	29.3445	32.9224	43.5366	32.6635	18.2450	51.9645	46.8707	38.5151	4.8023	31.0905	11.4301	37.5692	2.4983	56.0194	5.7734	45.4171	16.7855	12.9204	45.7473	29.0216	49.9148	32.2564	37.1962	21.1145	29.6867	44.4591	10.8938	39.6890	93.7660	20.4431	3.9973	27.5045	22.8360	13.9801	34.7799	34.4939	6.9649	7.4616	20.6187	30.0513
3.4300			11.2219	44.4271	37.0960	62.2471	36.5856	23.3416	14.4175	29.3496	32.9274	43.5423	32.6707	18.2496	51.9718	46.8791	38.5229	4.8035	31.0988	11.4329	37.5768	2.4988	56.0266	5.7747	45.4238	16.7900	12.9231	45.7541	29.0298	49.9237	32.2633	37.2039	21.1192	29.6932	44.4656	10.8968	39.6970	93.7670	20.4478	3.9983	27.5101	22.8413	13.9837	34.7857	34.5002	6.9672	7.4632	20.6235	30.0592
3.4400			11.2245	44.4351	37.1032	62.2567	36.5938	23.3459	14.4215	29.3547	32.9323	43.5481	32.6779	18.2543	51.9790	46.8875	38.5305	4.8048	31.1071	11.4358	37.5843	2.4994	56.0338	5.7759	45.4304	16.7945	12.9258	45.7609	29.0380	49.9326	32.2701	37.2116	21.1240	29.6997	44.4720	10.8997	39.7048	93.7680	20.4525	3.9992	27.5156	22.8466	13.9872	34.7915	34.5065	6.9694	7.4647	20.6283	30.0671
3.4500			11.2271	44.4431	37.1105	62.2663	36.6019	23.3502	14.4256	29.3597	32.9373	43.5538	32.6851	18.2589	51.9862	46.8958	38.5382	4.8060	31.1153	11.4386	37.5918	2.5000	56.0410	5.7772	45.4371	16.7990	12.9285	45.7676	29.0462	49.9415	32.2769	37.2193	21.1287	29.7061	44.4785	10.9027	39.7127	93.7690	20.4572	4.0001	27.5212	22.8518	13.9907	34.7973	34.5129	6.9716	7.4663	20.6331	30.0749
3.4600			11.2296	44.4511	37.1177	62.2759	36.6101	23.3545	14.4296	29.3647	32.9422	43.5595	32.6922	18.2636	51.9935	46.9042	38.5459	4.8072	31.1235	11.4414	37.5993	2.5006	56.0482	5.7784	45.4437	16.8034	12.9312	45.7743	29.0544	49.9504	32.2837	37.2270	21.1334	29.7126	44.4849	10.9056	39.7206	93.7700	20.4618	4.0011	27.5267	22.8571	13.9942	34.8031	34.5191	6.9738	7.4679	20.6378	30.0827
3.4700			11.2322	44.4591	37.1249	62.2854	36.6182	23.3587	14.4337	29.3698	32.9471	43.5652	32.6993	18.2682	52.0007	46.9125	38.5535	4.8084	31.1317	11.4442	37.6067	2.5012	56.0553	5.7796	45.4503	16.8079	12.9339	45.7810	29.0626	49.9592	32.2904	37.2346	21.1381	29.7190	44.4913	10.9085	39.7284	93.7710	20.4665	4.0020	27.5322	22.8624	13.9977	34.8089	34.5254	6.9761	7.4694	20.6425	30.0905
3.4800			11.2347	44.4671	37.1320	62.2949	36.6263	23.3630	14.4377	29.3748	32.9519	43.5709	32.7064	18.2728	52.0078	46.9208	38.5611	4.8096	31.1398	11.4470	37.6142	2.5017	56.0624	5.7809	45.4569	16.8123	12.9366	45.7877	29.0707	49.9680	32.2972	37.2423	21.1428	29.7254	44.4977	10.9114	39.7362	93.7720	20.4712	4.0029	27.5377	22.8676	14.0012	34.8147	34.5317	6.9783	7.4710	20.6473	30.0983
3.4900			11.2373	44.4750	37.1392	62.3044	36.6343	23.3672	14.4417	29.3798	32.9568	43.5766	32.7134	18.2774	52.0150	46.9291	38.5687	4.8109	31.1480	11.4497	37.6216	2.5023	56.0695	5.7821	45.4635	16.8168	12.9393	45.7944	29.0788	49.9768	32.3039	37.2499	21.1475	29.7318	44.5041	10.9143	39.7440	93.7730	20.4758	4.0038	27.5433	22.8729	14.0047	34.8204	34.5379	6.9805	7.4725	20.6520	30.1061
3.5000			11.2398	44.4829	37.1463	62.3138	36.6424	23.3715	14.4457	29.3848	32.9617	43.5822	32.7204	18.2820	52.0221	46.9374	38.5763	4.8121	31.1561	11.4525	37.6290	2.5029	56.0766	5.7833	45.4700	16.8212	12.9419	45.8011	29.0870	49.9856	32.3106	37.2575	21.1521	29.7382	44.5104	10.9173	39.7518	93.7740	20.4804	4.0048	27.5487	22.8781	14.0081	34.8262	34.5442	6.9827	7.4741	20.6567	30.1139
3.5100			11.2424	44.4908	37.1535	62.3232	36.6504	23.3757	14.4497	29.3898	32.9665	43.5879	32.7274	18.2865	52.0293	46.9457	38.5839	4.8133	31.1642	11.4552	37.6364	2.5035	56.0837	5.7846	45.4766	16.8256	12.9446	45.8078	29.0951	49.9944	32.3173	37.2651	21.1568	29.7446	44.5168	10.9202	39.7595	93.7749	20.4851	4.0057	27.5542	22.8833	14.0116	34.8319	34.5504	6.9849	7.4756	20.6614	30.1216
3.5200			11.2449	44.4987	37.1606	62.3326	36.6584	23.3799	14.4537	29.3947	32.9713	43.5935	32.7344	18.2911	52.0364	46.9539	38.5914	4.8145	31.1723	11.4580	37.6438	2.5040	56.0908	5.7858	45.4831	16.8300	12.9473	45.8144	29.1031	50.0031	32.3240	37.2726	21.1614	29.7510	44.5231	10.9230	39.7673	93.7759	20.4897	4.0066	27.5597	22.8885	14.0151	34.8377	34.5566	6.9870	7.4772	20.6661	30.1293
3.5300			11.2474	44.5066	37.1677	62.3420	36.6664	23.3841	14.4576	29.3997	32.9761	43.5991	32.7413	18.2957	52.0435	46.9622	38.5990	4.8157	31.1804	11.4607	37.6512	2.5046	56.0978	5.7870	45.4896	16.8344	12.9499	45.8210	29.1112	50.0118	32.3307	37.2802	21.1661	29.7573	44.5294	10.9259	39.7750	93.7769	20.4943	4.0075	27.5652	22.8937	14.0185	34.8434	34.5628	6.9892	7.4787	20.6708	30.1371
3.5400			11.2499	44.5145	37.1747	62.3513	36.6744	23.3883	14.4616	29.4047	32.9809	43.6047	32.7482	18.3002	52.0506	46.9704	38.6065	4.8169	31.1884	11.4634	37.6586	2.5052	56.1048	5.7882	45.4961	16.8388	12.9526	45.8276	29.1193	50.0205	32.3373	37.2877	21.1707	29.7637	44.5357	10.9288	39.7827	93.7778	20.4989	4.0084	27.5706	22.8989	14.0219	34.8491	34.5690	6.9914	7.4802	20.6755	30.1448
3.5500			11.2524	44.5223	37.1818	62.3607	36.6823	23.3925	14.4655	29.4096	32.9857	43.6103	32.7551	18.3047	52.0576	46.9786	38.6140	4.8181	31.1964	11.4661	37.6659	2.5058	56.1118	5.7894	45.5026	16.8432	12.9552	45.8342	29.1273	50.0292	32.3439	37.2952	21.1753	29.7700	44.5420	10.9317	39.7904	93.7788	20.5034	4.0094	27.5760	22.9041	14.0254	34.8548	34.5752	6.9936	7.4818	20.6802	30.1524
3.5600			11.2549	44.5302	37.1889	62.3699	36.6903	23.3967	14.4695	29.4145	32.9905	43.6159	32.7620	18.3093	52.0647	46.9867	38.6215	4.8192	31.2045	11.4688	37.6732	2.5063	56.1188	5.7906	45.5091	16.8475	12.9578	45.8408	29.1353	50.0379	32.3506	37.3027	21.1800	29.7763	44.5483	10.9346	39.7980	93.7798	20.5080	4.0103	27.5815	22.9092	14.0288	34.8604	34.5813	6.9958	7.4833	20.6848	30.1601
3.5700			11.2574	44.5380	37.1959	62.3792	36.6982	23.4009	14.4734	29.4194	32.9952	43.6215	32.7688	18.3138	52.0717	46.9949	38.6290	4.8204	31.2124	11.4715	37.6805	2.5069	56.1258	5.7918	45.5156	16.8519	12.9605	45.8474	29.1433	50.0465	32.3572	37.3102	21.1846	29.7826	44.5545	10.9374	39.8057	93.7807	20.5126	4.0112	27.5869	22.9144	14.0322	34.8661	34.5875	6.9979	7.4848	20.6895	30.1678
3.5800			11.2599	44.5458	37.2029	62.3884	36.7061	23.4051	14.4773	29.4244	33.0000	43.6270	32.7757	18.3183	52.0787	47.0030	38.6365	4.8216	31.2204	11.4742	37.6878	2.5075	56.1328	5.7930	45.5220	16.8562	12.9631	45.8539	29.1513	50.0551	32.3638	37.3177	21.1892	29.7889	44.5608	10.9403	39.8133	93.7817	20.5171	4.0121	27.5923	22.9195	14.0356	34.8718	34.5936	7.0001	7.4863	20.6941	30.1754
3.5900			11.2624	44.5535	37.2099	62.3977	36.7140	23.4092	14.4812	29.4293	33.0047	43.6326	32.7825	18.3228	52.0857	47.0111	38.6439	4.8228	31.2284	11.4769	37.6951	2.5080	56.1398	5.7942	45.5285	16.8606	12.9657	45.8605	29.1593	50.0637	32.3703	37.3252	21.1937	29.7951	44.5670	10.9431	39.8209	93.7826	20.5217	4.0130	27.5977	22.9247	14.0390	34.8774	34.5997	7.0022	7.4878	20.6987	30.1830
3.6000			11.2649	44.5613	37.2169	62.4068	36.7219	23.4134	14.4851	29.4342	33.0094	43.6381	32.7893	18.3272	52.0927	47.0192	38.6514	4.8240	31.2363	11.4796	37.7024	2.5086	56.1467	5.7954	45.5349	16.8649	12.9683	45.8670	29.1672	50.0723	32.3769	37.3326	21.1983	29.8014	44.5732	10.9460	39.8285	93.7836	20.5262	4.0139	27.6030	22.9298	14.0423	34.8830	34.6059	7.0044	7.4894	20.7034	30.1906
3.6100			11.2673	44.5690	37.2239	62.4160	36.7297	23.4175	14.4890	29.4390	33.0141	43.6436	32.7960	18.3317	52.0997	47.0273	38.6588	4.8251	31.2442	11.4823	37.7096	2.5092	56.1536	5.7966	45.5413	16.8692	12.9709	45.8735	29.1751	50.0809	32.3835	37.3400	21.2029	29.8076	44.5794	10.9488	39.8361	93.7845	20.5307	4.0148	27.6084	22.9349	14.0457	34.8887	34.6120	7.0065	7.4909	20.7080	30.1982
3.6200			11.2698	44.5768	37.2308	62.4252	36.7375	23.4216	14.4929	29.4439	33.0188	43.6492	32.8028	18.3362	52.1066	47.0354	38.6662	4.8263	31.2521	11.4849	37.7169	2.5097	56.1605	5.7978	45.5477	16.8735	12.9735	45.8800	29.1831	50.0895	32.3900	37.3475	21.2074	29.8139	44.5856	10.9517	39.8436	93.7855	20.5352	4.0157	27.6138	22.9400	14.0491	34.8943	34.6180	7.0087	7.4924	20.7126	30.2058
3.6300			11.2723	44.5845	37.2378	62.4343	36.7453	23.4258	14.4967	29.4488	33.0235	43.6547	32.8095	18.3406	52.1136	47.0435	38.6736	4.8275	31.2600	11.4876	37.7241	2.5103	56.1674	5.7990	45.5541	16.8778	12.9761	45.8865	29.1910	50.0980	32.3965	37.3549	21.2120	29.8201	44.5918	10.9545	39.8512	93.7864	20.5397	4.0166	27.6191	22.9451	14.0525	34.8999	34.6241	7.0108	7.4939	20.7172	30.2134
3.6400			11.2747	44.5922	37.2447	62.4434	36.7531	23.4299	14.5006	29.4536	33.0282	43.6601	32.8162	18.3451	52.1205	47.0515	38.6809	4.8286	31.2679	11.4902	37.7313	2.5109	56.1743	5.8002	45.5605	16.8821	12.9787	45.8930	29.1989	50.1065	32.4030	37.3622	21.2165	29.8263	44.5979	10.9573	39.8587	93.7873	20.5442	4.0175	27.6245	22.9502	14.0558	34.9054	34.6302	7.0129	7.4954	20.7218	30.2209
3.6500			11.2772	44.5999	37.2516	62.4524	36.7609	23.4340	14.5044	29.4585	33.0328	43.6656	32.8229	18.3495	52.1274	47.0595	38.6883	4.8298	31.2757	11.4928	37.7385	2.5114	56.1812	5.8014	45.5668	16.8864	12.9813	45.8995	29.2067	50.1150	32.4095	37.3696	21.2211	29.8325	44.6041	10.9602	39.8662	93.7883	20.5487	4.0184	27.6298	22.9553	14.0591	34.9110	34.6362	7.0150	7.4969	20.7263	30.2284
3.6600			11.2796	44.6075	37.2585	62.4615	36.7687	23.4381	14.5083	29.4633	33.0375	43.6711	32.8295	18.3539	52.1343	47.0675	38.6956	4.8310	31.2835	11.4955	37.7456	2.5120	56.1880	5.8025	45.5732	16.8906	12.9839	45.9059	29.2146	50.1235	32.4160	37.3770	21.2256	29.8387	44.6102	10.9630	39.8737	93.7892	20.5532	4.0193	27.6351	22.9603	14.0625	34.9166	34.6423	7.0172	7.4984	20.7309	30.2359
3.6700			11.2821	44.6152	37.2654	62.4705	36.7764	23.4422	14.5121	29.4681	33.0421	43.6765	32.8362	18.3583	52.1412	47.0755	38.7030	4.8321	31.2913	11.4981	37.7528	2.5126	56.1949	5.8037	45.5795	16.8949	12.9865	45.9123	29.2224	50.1319	32.4224	37.3843	21.2301	29.8448	44.6163	10.9658	39.8812	93.7901	20.5577	4.0202	27.6404	22.9654	14.0658	34.9221	34.6483	7.0193	7.4999	20.7355	30.2434
3.6800			11.2845	44.6228	37.2723	62.4795	36.7842	23.4463	14.5159	29.4729	33.0467	43.6820	32.8428	18.3628	52.1480	47.0834	38.7103	4.8333	31.2991	11.5007	37.7599	2.5131	56.2017	5.8049	45.5858	16.8991	12.9890	45.9187	29.2303	50.1404	32.4289	37.3916	21.2346	29.8510	44.6224	10.9686	39.8887	93.7911	20.5621	4.0211	27.6457	22.9704	14.0691	34.9277	34.6543	7.0214	7.5014	20.7400	30.2509
3.6900			11.2869	44.6304	37.2791	62.4885	36.7919	23.4503	14.5197	29.4777	33.0514	43.6874	32.8494	18.3672	52.1549	47.0914	38.7176	4.8344	31.3069	11.5033	37.7671	2.5137	56.2085	5.8060	45.5921	16.9034	12.9916	45.9252	29.2381	50.1488	32.4353	37.3989	21.2391	29.8571	44.6285	10.9714	39.8961	93.7920	20.5666	4.0220	27.6510	22.9755	14.0725	34.9332	34.6603	7.0235	7.5028	20.7446	30.2584
3.7000			11.2894	44.6380	37.2860	62.4974	36.7996	23.4544	14.5235	29.4825	33.0560	43.6928	32.8560	18.3715	52.1617	47.0993	38.7249	4.8356	31.3147	11.5059	37.7742	2.5142	56.2153	5.8072	45.5984	16.9076	12.9941	45.9315	29.2459	50.1572	32.4417	37.4062	21.2436	29.8632	44.6346	10.9742	39.9035	93.7929	20.5710	4.0229	27.6562	22.9805	14.0758	34.9387	34.6663	7.0256	7.5043	20.7491	30.2659
3.7100			11.2918	44.6456	37.2928	62.5063	36.8072	23.4585	14.5273	29.4873	33.0606	43.6982	32.8626	18.3759	52.1685	47.1072	38.7321	4.8367	31.3224	11.5085	37.7813	2.5148	56.2220	5.8084	45.6047	16.9118	12.9967	45.9379	29.2536	50.1656	32.4481	37.4135	21.2480	29.8694	44.6406	10.9770	39.9109	93.7938	20.5754	4.0237	27.6615	22.9855	14.0791	34.9442	34.6722	7.0277	7.5058	20.7536	30.2733
3.7200			11.2942	44.6531	37.2996	62.5152	36.8149	23.4625	14.5311	29.4921	33.0651	43.7036	32.8692	18.3803	52.1754	47.1151	38.7394	4.8379	31.3301	11.5111	37.7884	2.5153	56.2288	5.8095	45.6109	16.9161	12.9992	45.9443	29.2614	50.1739	32.4545	37.4208	21.2525	29.8755	44.6467	10.9798	39.9183	93.7947	20.5799	4.0246	27.6668	22.9905	14.0824	34.9497	34.6782	7.0298	7.5073	20.7581	30.2807
3.7300			11.2966	44.6607	37.3064	62.5241	36.8225	23.4666	14.5349	29.4968	33.0697	43.7090	32.8757	18.3847	52.1821	47.1230	38.7466	4.8390	31.3379	11.5137	37.7954	2.5159	56.2356	5.8107	45.6172	16.9203	13.0018	45.9506	29.2692	50.1823	32.4609	37.4280	21.2570	29.8816	44.6527	10.9825	39.9257	93.7957	20.5843	4.0255	27.6720	22.9955	14.0856	34.9552	34.6842	7.0319	7.5088	20.7626	30.2881
3.7400			11.2990	44.6682	37.3132	62.5330	36.8302	23.4706	14.5386	29.5016	33.0743	43.7144	32.8822	18.3890	52.1889	47.1309	38.7538	4.8401	31.3456	11.5163	37.8025	2.5164	56.2423	5.8119	45.6234	16.9245	13.0043	45.9570	29.2769	50.1906	32.4673	37.4352	21.2614	29.8876	44.6587	10.9853	39.9331	93.7966	20.5887	4.0264	27.6772	23.0005	14.0889	34.9606	34.6901	7.0340	7.5102	20.7671	30.2955
3.7500			11.3014	44.6758	37.3200	62.5418	36.8378	23.4746	14.5424	29.5063	33.0788	43.7197	32.8888	18.3933	52.1957	47.1387	38.7610	4.8413	31.3532	11.5188	37.8095	2.5170	56.2490	5.8130	45.6296	16.9287	13.0069	45.9633	29.2846	50.1989	32.4736	37.4425	21.2659	29.8937	44.6647	10.9881	39.9404	93.7975	20.5931	4.0273	27.6824	23.0055	14.0922	34.9661	34.6960	7.0361	7.5117	20.7716	30.3029
3.7600			11.3038	44.6833	37.3267	62.5506	36.8454	23.4786	14.5462	29.5111	33.0834	43.7251	32.8953	18.3977	52.2024	47.1466	38.7682	4.8424	31.3609	11.5214	37.8166	2.5175	56.2557	5.8142	45.6358	16.9328	13.0094	45.9696	29.2923	50.2072	32.4799	37.4497	21.2703	29.8998	44.6707	10.9908	39.9478	93.7984	20.5975	4.0282	27.6877	23.0104	14.0955	34.9716	34.7019	7.0381	7.5132	20.7761	30.3103
3.7700			11.3062	44.6907	37.3335	62.5594	36.8529	23.4827	14.5499	29.5158	33.0879	43.7304	32.9017	18.4020	52.2092	47.1544	38.7754	4.8435	31.3685	11.5240	37.8236	2.5181	56.2624	5.8153	45.6420	16.9370	13.0119	45.9759	29.3000	50.2155	32.4863	37.4569	21.2747	29.9058	44.6767	10.9936	39.9551	93.7993	20.6018	4.0290	27.6929	23.0154	14.0987	34.9770	34.7078	7.0402	7.5146	20.7806	30.3176
3.7800			11.3086	44.6982	37.3402	62.5682	36.8605	23.4867	14.5536	29.5205	33.0924	43.7358	32.9082	18.4063	52.2159	47.1622	38.7826	4.8446	31.3762	11.5265	37.8306	2.5186	56.2691	5.8164	45.6482	16.9412	13.0144	45.9822	29.3077	50.2237	32.4926	37.4640	21.2791	29.9118	44.6826	10.9963	39.9624	93.8002	20.6062	4.0299	27.6980	23.0203	14.1020	34.9824	34.7137	7.0423	7.5161	20.7850	30.3250
3.7900			11.3110	44.7057	37.3469	62.5769	36.8680	23.4907	14.5574	29.5252	33.0969	43.7411	32.9147	18.4106	52.2226	47.1699	38.7897	4.8458	31.3838	11.5291	37.8376	2.5192	56.2757	5.8175	45.6544	16.9453	13.0169	45.9885	29.3153	50.2320	32.4989	37.4712	21.2835	29.9178	44.6886	10.9991	39.9697	93.8011	20.6106	4.0308	27.7032	23.0253	14.1052	34.9878	34.7196	7.0443	7.5175	20.7895	30.3323
3.8000			11.3134	44.7131	37.3536	62.5857	36.8755	23.4946	14.5611	29.5299	33.1015	43.7464	32.9211	18.4149	52.2293	47.1777	38.7969	4.8469	31.3914	11.5316	37.8445	2.5197	56.2824	5.8186	45.6605	16.9495	13.0194	45.9947	29.3230	50.2402	32.5051	37.4784	21.2879	29.9238	44.6945	11.0018	39.9769	93.8020	20.6149	4.0316	27.7084	23.0302	14.1085	34.9932	34.7255	7.0464	7.5190	20.7939	30.3396
3.8100			11.3157	44.7205	37.3603	62.5944	36.8831	23.4986	14.5648	29.5346	33.1059	43.7517	32.9275	18.4192	52.2359	47.1855	38.8040	4.8480	31.3990	11.5341	37.8515	2.5203	56.2890	5.8197	45.6667	16.9536	13.0219	46.0010	29.3306	50.2484	32.5114	37.4855	21.2923	29.9298	44.7005	11.0046	39.9842	93.8029	20.6193	4.0325	27.7135	23.0351	14.1117	34.9986	34.7313	7.0485	7.5204	20.7984	30.3469
3.8200			11.3181	44.7279	37.3670	62.6030	36.8906	23.5026	14.5685	29.5392	33.1104	43.7569	32.9339	18.4235	52.2426	47.1932	38.8111	4.8491	31.4066	11.5367	37.8584	2.5208	56.2956	5.8208	45.6728	16.9577	13.0244	46.0072	29.3382	50.2566	32.5177	37.4926	21.2967	29.9358	44.7064	11.0073	39.9914	93.8038	20.6236	4.0334	27.7187	23.0400	14.1149	35.0040	34.7371	7.0505	7.5219	20.8028	30.3542
3.8300			11.3205	44.7353	37.3737	62.6117	36.8980	23.5066	14.5722	29.5439	33.1149	43.7622	32.9403	18.4278	52.2492	47.2009	38.8182	4.8503	31.4141	11.5392	37.8653	2.5213	56.3022	5.8219	45.6789	16.9619	13.0269	46.0134	29.3458	50.2648	32.5239	37.4997	21.3011	29.9418	44.7123	11.0100	39.9987	93.8047	20.6279	4.0342	27.7238	23.0449	14.1182	35.0094	34.7430	7.0526	7.5233	20.8072	30.3615
3.8400			11.3228	44.7427	37.3803	62.6203	36.9055	23.5105	14.5759	29.5486	33.1194	43.7675	32.9467	18.4320	52.2559	47.2086	38.8253	4.8514	31.4216	11.5417	37.8723	2.5219	56.3088	5.8230	45.6850	16.9660	13.0294	46.0196	29.3534	50.2729	32.5301	37.5068	21.3054	29.9477	44.7182	11.0127	40.0059	93.8056	20.6322	4.0351	27.7290	23.0498	14.1214	35.0147	34.7488	7.0546	7.5248	20.8116	30.3687
3.8500			11.3252	44.7501	37.3869	62.6290	36.9129	23.5145	14.5796	29.5532	33.1238	43.7727	32.9531	18.4363	52.2625	47.2163	38.8323	4.8525	31.4292	11.5442	37.8792	2.5224	56.3154	5.8241	45.6911	16.9701	13.0319	46.0258	29.3610	50.2810	32.5363	37.5139	21.3098	29.9537	44.7240	11.0155	40.0131	93.8065	20.6365	4.0360	27.7341	23.0547	14.1246	35.0201	34.7546	7.0567	7.5262	20.8161	30.3760
3.8600			11.3275	44.7574	37.3936	62.6376	36.9204	23.5184	14.5833	29.5579	33.1283	43.7780	32.9594	18.4406	52.2691	47.2240	38.8394	4.8536	31.4367	11.5467	37.8860	2.5230	56.3220	5.8251	45.6972	16.9742	13.0344	46.0320	29.3685	50.2892	32.5425	37.5209	21.3141	29.9596	44.7299	11.0182	40.0202	93.8074	20.6408	4.0368	27.7392	23.0595	14.1278	35.0254	34.7604	7.0587	7.5277	20.8204	30.3832
3.8700			11.3299	44.7647	37.4002	62.6461	36.9278	23.5223	14.5869	29.5625	33.1327	43.7832	32.9657	18.4448	52.2757	47.2316	38.8464	4.8547	31.4442	11.5492	37.8929	2.5235	56.3285	5.8262	45.7033	16.9783	13.0369	46.0382	29.3761	50.2973	32.5487	37.5280	21.3185	29.9655	44.7357	11.0209	40.0274	93.8082	20.6451	4.0377	27.7443	23.0644	14.1310	35.0307	34.7662	7.0607	7.5291	20.8248	30.3904
3.8800			11.3322	44.7721	37.4068	62.6547	36.9352	23.5262	14.5906	29.5671	33.1371	43.7884	32.9721	18.4490	52.2822	47.2392	38.8534	4.8558	31.4516	11.5517	37.8998	2.5240	56.3350	5.8273	45.7093	16.9824	13.0393	46.0443	29.3836	50.3053	32.5549	37.5350	21.3228	29.9715	44.7416	11.0236	40.0342	93.8091	20.6494	4.0385	27.7494	23.0693	14.1342	35.0361	34.7719	7.0628	7.5305	20.8292	30.3976
3.8900			11.3346	44.7794	37.4134	62.6632	36.9426	23.5302	14.5942	29.5717	33.1413	43.7936	32.9784	18.4533	52.2888	47.2469	38.8604	4.8569	31.4591	11.5542	37.9066	2.5246	56.3416	5.8284	45.7154	16.9864	13.0418	46.0505	29.3911	50.3134	32.5611	37.5420	21.3271	29.9774	44.7474	11.0263	40.0410	93.8100	20.6537	4.0394	27.7544	23.0741	14.1373	35.0414	34.7777	7.0648	7.5319	20.8336	30.4048
3.9000			11.3369	44.7867	37.4199	62.6717	36.9499	23.5341	14.5979	29.5763	33.1455	43.7988	32.9847	18.4575	52.2953	47.2545	38.8674	4.8580	31.4666	11.5567	37.9134	2.5251	56.3481	5.8295	45.7214	16.9905	13.0442	46.0566	29.3986	50.3215	32.5672	37.5490	21.3314	29.9832	44.7532	11.0290	40.0477	93.8109	20.6580	4.0403	27.7595	23.0789	14.1405	35.0467	34.7834	7.0668	7.5334	20.8379	30.4119
3.9100			11.3392	44.7939	37.4265	62.6802	36.9573	23.5380	14.6015	29.5809	33.1497	43.8040	32.9909	18.4617	52.3019	47.2620	38.8744	4.8591	31.4740	11.5592	37.9202	2.5256	56.3546	5.8305	45.7274	16.9946	13.0467	46.0627	29.4061	50.3295	32.5734	37.5560	21.3357	29.9891	44.7590	11.0316	40.0544	93.8118	20.6622	4.0411	27.7646	23.0838	14.1437	35.0519	34.7892	7.0689	7.5348	20.8423	30.4191
3.9200			11.3415	44.8012	37.4330	62.6887	36.9646	23.5419	14.6051	29.5855	33.1538	43.8092	32.9972	18.4659	52.3084	47.2696	38.8814	4.8602	31.4814	11.5616	37.9270	2.5262	56.3610	5.8316	45.7334	16.9986	13.0491	46.0688	29.4135	50.3375	32.5795	37.5630	21.3400	29.9950	44.7648	11.0343	40.0611	93.8126	20.6665	4.0419	27.7696	23.0886	14.1469	35.0572	34.7949	7.0709	7.5362	20.8466	30.4262
3.9300			11.3439	44.8084	37.4395	62.6971	36.9719	23.5457	14.6088	29.5901	33.1580	43.8143	33.0035	18.4701	52.3149	47.2772	38.8883	4.8613	31.4888	11.5641	37.9338	2.5267	56.3675	5.8327	45.7394	17.0027	13.0516	46.0749	29.4210	50.3455	32.5856	37.5700	21.3443	30.0008	44.7706	11.0370	40.0679	93.8135	20.6707	4.0428	27.7746	23.0934	14.1500	35.0625	34.8006	7.0729	7.5376	20.8510	30.4333
3.9400			11.3462	44.8156	37.4461	62.7056	36.9792	23.5496	14.6124	29.5946	33.1621	43.8195	33.0097	18.4743	52.3214	47.2847	38.8953	4.8624	31.4962	11.5666	37.9406	2.5272	56.3740	5.8338	45.7454	17.0067	13.0540	46.0810	29.4284	50.3535	32.5917	37.5769	21.3486	30.0067	44.7763	11.0397	40.0746	93.8144	20.6749	4.0437	27.7797	23.0982	14.1532	35.0677	34.8063	7.0749	7.5390	20.8553	30.4404
3.9500			11.3485	44.8229	37.4526	62.7140	36.9865	23.5535	14.6160	29.5992	33.1663	43.8246	33.0160	18.4784	52.3279	47.2922	38.9022	4.8635	31.5036	11.5690	37.9474	2.5278	56.3804	5.8348	45.7513	17.0107	13.0565	46.0871	29.4359	50.3614	32.5978	37.5839	21.3529	30.0125	44.7821	11.0423	40.0813	93.8153	20.6792	4.0445	27.7847	23.1029	14.1563	35.0730	34.8120	7.0769	7.5404	20.8596	30.4475
3.9600			11.3508	44.8301	37.4591	62.7224	36.9938	23.5573	14.6196	29.6037	33.1704	43.8297	33.0222	18.4826	52.3343	47.2997	38.9091	4.8646	31.5109	11.5715	37.9541	2.5283	56.3868	5.8359	45.7573	17.0147	13.0589	46.0931	29.4433	50.3694	32.6038	37.5908	21.3571	30.0183	44.7878	11.0450	40.0880	93.8161	20.6834	4.0453	27.7897	23.1077	14.1595	35.0782	34.8177	7.0789	7.5419	20.8639	30.4546
3.9700			11.3531	44.8372	37.4655	62.7307	37.0010	23.5612	14.6232	29.6083	33.1746	43.8348	33.0284	18.4868	52.3408	47.3072	38.9160	4.8656	31.5183	11.5739	37.9608	2.5288	56.3932	5.8370	45.7632	17.0188	13.0613	46.0992	29.4507	50.3773	32.6099	37.5977	21.3614	30.0241	44.7935	11.0476	40.0946	93.8170	20.6876	4.0462	27.7947	23.1125	14.1626	35.0834	34.8233	7.0809	7.5433	20.8682	30.4616
3.9800			11.3554	44.8444	37.4720	62.7391	37.0083	23.5650	14.6268	29.6128	33.1787	43.8400	33.0346	18.4909	52.3472	47.3147	38.9229	4.8667	31.5256	11.5764	37.9676	2.5293	56.3996	5.8380	45.7692	17.0228	13.0637	46.1052	29.4580	50.3852	32.6159	37.6046	21.3656	30.0299	44.7992	11.0503	40.1013	93.8178	20.6918	4.0470	27.7997	23.1172	14.1657	35.0886	34.8290	7.0829	7.5447	20.8725	30.4687
3.9900			11.3577	44.8516	37.4784	62.7474	37.0155	23.5689	14.6304	29.6173	33.1829	43.8450	33.0408	18.4951	52.3536	47.3222	38.9297	4.8678	31.5329	11.5788	37.9743	2.5299	56.4060	5.8391	45.7751	17.0268	13.0661	46.1112	29.4654	50.3931	32.6220	37.6115	21.3699	30.0357	44.8049	11.0529	40.1080	93.8187	20.6960	4.0479	27.8046	23.1220	14.1688	35.0938	34.8346	7.0849	7.5461	20.8768	30.4757
4.0000			11.3600	44.8587	37.4849	62.7557	37.0227	23.5727	14.6339	29.6218	33.1870	43.8501	33.0470	18.4992	52.3600	47.3296	38.9366	4.8689	31.5402	11.5812	37.9809	2.5304	56.4124	5.8401	45.7810	17.0307	13.0686	46.1172	29.4728	50.4010	32.6280	37.6183	21.3741	30.0415	44.8106	11.0556	40.1146	93.8196	20.7002	4.0487	27.8096	23.1267	14.1720	35.0990	34.8403	7.0869	7.5475	20.8811	30.4827
4.0100			11.3622	44.8658	37.4913	62.7640	37.0299	23.5765	14.6375	29.6263	33.1911	43.8552	33.0531	18.5033	52.3664	47.3371	38.9434	4.8700	31.5475	11.5837	37.9876	2.5309	56.4187	5.8412	45.7869	17.0347	13.0710	46.1232	29.4801	50.4089	32.6340	37.6252	21.3783	30.0472	44.8163	11.0582	40.1213	93.8204	20.7044	4.0495	27.8146	23.1315	14.1751	35.1042	34.8459	7.0888	7.5488	20.8854	30.4897
4.0200			11.3645	44.8729	37.4977	62.7723	37.0371	23.5804	14.6411	29.6308	33.1952	43.8603	33.0593	18.5074	52.3728	47.3445	38.9503	4.8710	31.5548	11.5861	37.9943	2.5314	56.4251	5.8422	45.7928	17.0387	13.0734	46.1292	29.4874	50.4167	32.6400	37.6320	21.3825	30.0530	44.8219	11.0608	40.1279	93.8213	20.7085	4.0504	27.8195	23.1362	14.1782	35.1094	34.8515	7.0908	7.5503	20.8896	30.4967
4.0300			11.3668	44.8800	37.5041	62.7805	37.0443	23.5842	14.6446	29.6353	33.1993	43.8653	33.0654	18.5116	52.3792	47.3519	38.9571	4.8721	31.5620	11.5885	38.0009	2.5320	56.4314	5.8433	45.7986	17.0427	13.0758	46.1352	29.4947	50.4246	32.6460	37.6389	21.3867	30.0587	44.8276	11.0635	40.1346	93.8221	20.7127	4.0512	27.8244	23.1409	14.1813	35.1145	34.8571	7.0928	7.5516	20.8939	30.5037
4.0400			11.3691	44.8871	37.5105	62.7888	37.0514	23.5880	14.6482	29.6398	33.2034	43.8704	33.0715	18.5157	52.3855	47.3593	38.9639	4.8732	31.5693	11.5909	38.0076	2.5325	56.4377	5.8443	45.8045	17.0466	13.0782	46.1411	29.5020	50.4324	32.6520	37.6457	21.3909	30.0644	44.8332	11.0661	40.1412	93.8230	20.7168	4.0520	27.8294	23.1456	14.1844	35.1197	34.8627	7.0948	7.5530	20.8981	30.5107
4.0500			11.3713	44.8942	37.5169	62.7970	37.0586	23.5918	14.6517	29.6442	33.2075	43.8754	33.0776	18.5198	52.3919	47.3666	38.9707	4.8742	31.5765	11.5933	38.0142	2.5330	56.4440	5.8454	45.8103	17.0506	13.0805	46.1471	29.5093	50.4402	32.6579	37.6525	21.3951	30.0701	44.8388	11.0687	40.1478	93.8238	20.7210	4.0529	27.8343	23.1503	14.1875	35.1248	34.8683	7.0968	7.5544	20.9024	30.5176
4.0600			11.3736	44.9012	37.5232	62.8052	37.0657	23.5955	14.6552	29.6487	33.2116	43.8804	33.0837	18.5239	52.3982	47.3740	38.9774	4.8753	31.5837	11.5957	38.0208	2.5335	56.4503	5.8464	45.8162	17.0545	13.0829	46.1530	29.5166	50.4479	32.6639	37.6593	21.3993	30.0758	44.8445	11.0713	40.1544	93.8247	20.7251	4.0537	27.8392	23.1550	14.1906	35.1299	34.8738	7.0987	7.5558	20.9066	30.5246
4.0700			11.3758	44.9083	37.5296	62.8134	37.0728	23.5993	14.6588	29.6531	33.2156	43.8854	33.0898	18.5279	52.4045	47.3813	38.9842	4.8764	31.5909	11.5981	38.0274	2.5341	56.4566	5.8475	45.8220	17.0585	13.0853	46.1589	29.5238	50.4557	32.6698	37.6660	21.4035	30.0815	44.8501	11.0739	40.1610	93.8255	20.7292	4.0545	27.8441	23.1597	14.1937	35.1350	34.8794	7.1007	7.5572	20.9108	30.5315
4.0800			11.3781	44.9153	37.5359	62.8215	37.0799	23.6029	14.6623	29.6576	33.2197	43.8904	33.0959	18.5320	52.4108	47.3886	38.9909	4.8774	31.5981	11.6005	38.0340	2.5346	56.4629	5.8485	45.8278	17.0624	13.0877	46.1648	29.5311	50.4635	32.6757	37.6728	21.4076	30.0872	44.8556	11.0765	40.1675	93.8264	20.7334	4.0553	27.8490	23.1643	14.1967	35.1402	34.8849	7.1026	7.5586	20.9150	30.5384
4.0900			11.3803	44.9223	37.5422	62.8297	37.0870	23.6065	14.6658	29.6620	33.2238	43.8954	33.1019	18.5361	52.4171	47.3960	38.9977	4.8785	31.6053	11.6029	38.0406	2.5351	56.4691	5.8495	45.8336	17.0663	13.0900	46.1707	29.5383	50.4712	32.6816	37.6795	21.4118	30.0929	44.8612	11.0791	40.1741	93.8272	20.7375	4.0562	27.8539	23.1690	14.1998	35.1453	34.8905	7.1046	7.5599	20.9192	30.5453
4.1000			11.3826	44.9293	37.5486	62.8378	37.0940	23.6101	14.6693	29.6664	33.2278	43.9004	33.1080	18.5401	52.4233	47.4032	39.0044	4.8795	31.6125	11.6053	38.0471	2.5356	56.4754	5.8506	45.8394	17.0702	13.0924	46.1766	29.5455	50.4789	32.6875	37.6863	21.4159	30.0985	44.8668	11.0817	40.1807	93.8280	20.7416	4.0570	27.8587	23.1736	14.2029	35.1503	34.8960	7.1065	7.5613	20.9234	30.5522
4.1100			11.3848	44.9363	37.5549	62.8459	37.1011	23.6137	14.6728	29.6708	33.2319	43.9054	33.1140	18.5442	52.4296	47.4105	39.0111	4.8806	31.6196	11.6077	38.0537	2.5361	56.4816	5.8516	45.8452	17.0741	13.0948	46.1825	29.5527	50.4866	32.6934	37.6930	21.4201	30.1042	44.8723	11.0843	40.1872	93.8289	20.7457	4.0578	27.8636	23.1783	14.2059	35.1554	34.9015	7.1085	7.5627	20.9276	30.5591
4.1200			11.3871	44.9432	37.5611	62.8539	37.1081	23.6173	14.6763	29.6752	33.2359	43.9103	33.1200	18.5482	52.4359	47.4178	39.0178	4.8816	31.6267	11.6100	38.0602	2.5366	56.4878	5.8527	45.8509	17.0780	13.0971	46.1883	29.5599	50.4943	32.6993	37.6997	21.4242	30.1098	44.8779	11.0869	40.1937	93.8297	20.7498	4.0586	27.8685	23.1829	14.2090	35.1605	34.9070	7.1104	7.5640	20.9318	30.5660
4.1300			11.3893	44.9502	37.5674	62.8620	37.1151	23.6209	14.6798	29.6796	33.2399	43.9153	33.1260	18.5523	52.4421	47.4250	39.0245	4.8827	31.6339	11.6124	38.0667	2.5372	56.4940	5.8537	45.8567	17.0819	13.0995	46.1942	29.5671	50.5020	32.7051	37.7064	21.4283	30.1154	44.8834	11.0894	40.2003	93.8306	20.7539	4.0595	27.8733	23.1875	14.2120	35.1655	34.9125	7.1124	7.5654	20.9360	30.5728
4.1400			11.3915	44.9571	37.5737	62.8701	37.1221	23.6244	14.6833	29.6840	33.2440	43.9202	33.1320	18.5563	52.4483	47.4323	39.0311	4.8837	31.6410	11.6148	38.0732	2.5377	56.5002	5.8547	45.8624	17.0858	13.1018	46.2000	29.5742	50.5096	32.7110	37.7131	21.4325	30.1211	44.8889	11.0920	40.2068	93.8314	20.7579	4.0603	27.8781	23.1921	14.2150	35.1706	34.9180	7.1143	7.5667	20.9401	30.5796
4.1500			11.3937	44.9640	37.5799	62.8781	37.1291	23.6280	14.6867	29.6884	33.2480	43.9252	33.1380	18.5603	52.4545	47.4395	39.0378	4.8848	31.6480	11.6171	38.0797	2.5382	56.5064	5.8557	45.8681	17.0897	13.1042	46.2059	29.5814	50.5173	32.7168	37.7197	21.4366	30.1267	44.8944	11.0946	40.2133	93.8322	20.7620	4.0611	27.8830	23.1967	14.2181	35.1756	34.9234	7.1162	7.5681	20.9443	30.5865
4.1600			11.3960	44.9709	37.5862	62.8861	37.1361	23.6316	14.6902	29.6927	33.2520	43.9301	33.1440	18.5643	52.4607	47.4467	39.0444	4.8858	31.6551	11.6195	38.0862	2.5387	56.5125	5.8568	45.8739	17.0935	13.1065	46.2117	29.5885	50.5249	32.7227	37.7264	21.4407	30.1323	44.8999	11.0971	40.2198	93.8330	20.7661	4.0619	27.8878	23.2013	14.2211	35.1806	34.9289	7.1182	7.5695	20.9485	30.5933
4.1700			11.3982	44.9778	37.5924	62.8941	37.1431	23.6351	14.6937	29.6971	33.2560	43.9350	33.1500	18.5683	52.4669	47.4539	39.0510	4.8869	31.6622	11.6218	38.0927	2.5392	56.5187	5.8578	45.8796	17.0974	13.1088	46.2175	29.5956	50.5325	32.7285	37.7330	21.4448	30.1378	44.9054	11.0997	40.2262	93.8339	20.7701	4.0627	27.8926	23.2059	14.2241	35.1857	34.9343	7.1201	7.5708	20.9526	30.6001
4.1800			11.4004	44.9847	37.5986	62.9020	37.1500	23.6387	14.6971	29.7015	33.2600	43.9399	33.1559	18.5723	52.4731	47.4611	39.0577	4.8879	31.6692	11.6242	38.0991	2.5397	56.5248	5.8588	45.8852	17.1013	13.1112	46.2233	29.6027	50.5401	32.7343	37.7397	21.4488	30.1434	44.9109	11.1023	40.2327	93.8347	20.7742	4.0635	27.8974	23.2105	14.2271	35.1907	34.9398	7.1220	7.5722	20.9567	30.6068
4.1900			11.4026	44.9916	37.6048	62.9100	37.1570	23.6422	14.7006	29.7058	33.2640	43.9448	33.1618	18.5763	52.4792	47.4682	39.0643	4.8890	31.6763	11.6265	38.1055	2.5402	56.5309	5.8598	45.8909	17.1051	13.1135	46.2290	29.6098	50.5476	32.7401	37.7463	21.4529	30.1490	44.9164	11.1048	40.2391	93.8355	20.7782	4.0643	27.9022	23.2151	14.2301	35.1957	34.9452	7.1239	7.5735	20.9609	30.6136
4.2000			11.4048	44.9984	37.6110	62.9179	37.1639	23.6457	14.7040	29.7101	33.2679	43.9497	33.1678	18.5803	52.4854	47.4754	39.0708	4.8900	31.6833	11.6289	38.1120	2.5407	56.5370	5.8608	45.8966	17.1090	13.1158	46.2348	29.6169	50.5552	32.7459	37.7529	21.4570	30.1545	44.9218	11.1073	40.2456	93.8363	20.7822	4.0651	27.9069	23.2196	14.2331	35.2006	34.9506	7.1259	7.5749	20.9650	30.6204
4.2100			11.4070	45.0053	37.6171	62.9258	37.1708	23.6493	14.7075	29.7145	33.2719	43.9545	33.1737	18.5843	52.4915	47.4825	39.0774	4.8910	31.6903	11.6312	38.1184	2.5412	56.5431	5.8618	45.9023	17.1128	13.1181	46.2406	29.6237	50.5627	32.7516	37.7595	21.4611	30.1601	44.9272	11.1099	40.2520	93.8372	20.7862	4.0659	27.9117	23.2242	14.2361	35.2056	34.9560	7.1278	7.5762	20.9691	30.6271
4.2200			11.4092	45.0121	37.6233	62.9337	37.1777	23.6528	14.7109	29.7188	33.2759	43.9594	33.1796	18.5883	52.4976	47.4896	39.0840	4.8921	31.6973	11.6335	38.1248	2.5417	56.5492	5.8629	45.9079	17.1166	13.1204	46.2463	29.6304	50.5703	32.7574	37.7660	21.4651	30.1656	44.9327	11.1124	40.2584	93.8380	20.7903	4.0667	27.9165	23.2287	14.2391	35.2106	34.9614	7.1297	7.5775	20.9732	30.6339
4.2300			11.4114	45.0189	37.6295	62.9416	37.1846	23.6563	14.7143	29.7231	33.2798	43.9642	33.1855	18.5922	52.5037	47.4967	39.0905	4.8931	31.7043	11.6358	38.1312	2.5422	56.5553	5.8639	45.9135	17.1204	13.1227	46.2520	29.6371	50.5778	32.7631	37.7726	21.4692	30.1711	44.9381	11.1149	40.2648	93.8388	20.7943	4.0675	27.9212	23.2333	14.2421	35.2155	34.9668	7.1316	7.5789	20.9773	30.6406
4.2400			11.4136	45.0257	37.6356	62.9495	37.1914	23.6598	14.7177	29.7274	33.2838	43.9691	33.1913	18.5962	52.5098	47.5038	39.0971	4.8941	31.7112	11.6382	38.1376	2.5427	56.5614	5.8649	45.9192	17.1242	13.1250	46.2578	29.6438	50.5853	32.7689	37.7792	21.4732	30.1766	44.9435	11.1175	40.2712	93.8396	20.7983	4.0683	27.9259	23.2378	14.2451	35.2205	34.9721	7.1335	7.5802	20.9814	30.6473
4.2500			11.4158	45.0325	37.6417	62.9573	37.1983	23.6633	14.7211	29.7317	33.2877	43.9739	33.1972	18.6001	52.5159	47.5109	39.1036	4.8952	31.7182	11.6405	38.1439	2.5432	56.5674	5.8659	45.9248	17.1280	13.1273	46.2635	29.6505	50.5928	32.7746	37.7857	21.4772	30.1821	44.9489	11.1200	40.2776	93.8404	20.8023	4.0691	27.9307	23.2423	14.2481	35.2254	34.9775	7.1354	7.5816	20.9855	30.6540
4.2600			11.4179	45.0393	37.6478	62.9652	37.2051	23.6668	14.7245	29.7360	33.2917	43.9787	33.2031	18.6041	52.5219	47.5180	39.1101	4.8962	31.7251	11.6428	38.1503	2.5437	56.5734	5.8669	45.9304	17.1318	13.1296	46.2692	29.6572	50.6002	32.7803	37.7922	21.4813	30.1876	44.9543	11.1225	40.2839	93.8412	20.8062	4.0699	27.9354	23.2468	14.2511	35.2303	34.9828	7.1373	7.5829	20.9895	30.6607
4.2700			11.4201	45.0460	37.6539	62.9730	37.2119	23.6703	14.7279	29.7402	33.2956	43.9835	33.2089	18.6080	52.5280	47.5250	39.1166	4.8972	31.7321	11.6451	38.1566	2.5442	56.5795	5.8679	45.9360	17.1356	13.1319	46.2749	29.6638	50.6077	32.7860	37.7987	21.4853	30.1931	44.9596	11.1250	40.2903	93.8420	20.8102	4.0707	27.9401	23.2513	14.2540	35.2353	34.9882	7.1392	7.5842	20.9936	30.6673
4.2800			11.4223	45.0528	37.6600	62.9808	37.2187	23.6738	14.7313	29.7445	33.2995	43.9883	33.2147	18.6119	52.5340	47.5320	39.1231	4.8982	31.7390	11.6474	38.1629	2.5447	56.5855	5.8689	45.9415	17.1394	13.1342	46.2805	29.6705	50.6151	32.7917	37.8052	21.4893	30.1985	44.9650	11.1275	40.2966	93.8428	20.8142	4.0715	27.9448	23.2558	14.2570	35.2402	34.9935	7.1411	7.5855	20.9977	30.6740
4.2900			11.4244	45.0595	37.6661	62.9885	37.2255	23.6773	14.7347	29.7488	33.3034	43.9931	33.2206	18.6158	52.5401	47.5391	39.1296	4.8992	31.7459	11.6497	38.1693	2.5452	56.5915	5.8699	45.9471	17.1432	13.1365	46.2862	29.6772	50.6225	32.7973	37.8117	21.4933	30.2040	44.9703	11.1300	40.3030	93.8436	20.8181	4.0723	27.9495	23.2603	14.2599	35.2451	34.9988	7.1429	7.5869	21.0017	30.6806
4.3000			11.4266	45.0662	37.6722	62.9963	37.2323	23.6808	14.7381	29.7530	33.3073	43.9979	33.2264	18.6197	52.5461	47.5461	39.1360	4.9002	31.7528	11.6520	38.1756	2.5457	56.5975	5.8709	45.9527	17.1470	13.1387	46.2918	29.6839	50.6299	32.8030	37.8182	21.4973	30.2094	44.9757	11.1325	40.3093	93.8444	20.8221	4.0731	27.9542	23.2648	14.2629	35.2500	35.0041	7.1448	7.5882	21.0058	30.6872
4.3100			11.4288	45.0729	37.6782	63.0040	37.2391	23.6842	14.7415	29.7572	33.3112	44.0027	33.2322	18.6236	52.5521	47.5531	39.1425	4.9013	31.7596	11.6543	38.1818	2.5462	56.6034	5.8719	45.9582	17.1507	13.1410	46.2975	29.6906	50.6373	32.8087	37.8247	21.5013	30.2148	44.9810	11.1350	40.3156	93.8452	20.8260	4.0739	27.9589	23.2692	14.2658	35.2548	35.0094	7.1467	7.5895	21.0098	30.6939
4.3200			11.4309	45.0796	37.6843	63.0117	37.2458	23.6877	14.7448	29.7615	33.3151	44.0074	33.2379	18.6275	52.5581	47.5600	39.1489	4.9023	31.7665	11.6565	38.1881	2.5467	56.6094	5.8729	45.9637	17.1545	13.1433	46.3031	29.6973	50.6447	32.8143	37.8311	21.5052	30.2203	44.9863	11.1375	40.3219	93.8460	20.8300	4.0747	27.9635	23.2737	14.2688	35.2597	35.0147	7.1486	7.5908	21.0138	30.7005
4.3300			11.4331	45.0863	37.6903	63.0195	37.2526	23.6912	14.7482	29.7657	33.3190	44.0122	33.2437	18.6314	52.5641	47.5670	39.1553	4.9033	31.7734	11.6588	38.1944	2.5472	56.6153	5.8739	45.9693	17.1582	13.1455	46.3087	29.7039	50.6521	32.8199	37.8376	21.5092	30.2257	44.9916	11.1400	40.3282	93.8468	20.8339	4.0755	27.9682	23.2782	14.2717	35.2646	35.0200	7.1505	7.5921	21.0178	30.7071
4.3400			11.4352	45.0929	37.6963	63.0271	37.2593	23.6946	14.7515	29.7699	33.3229	44.0169	33.2495	18.6353	52.5700	47.5739	39.1617	4.9043	31.7802	11.6611	38.2006	2.5477	56.6213	5.8749	45.9748	17.1620	13.1478	46.3143	29.7105	50.6594	32.8256	37.8440	21.5132	30.2311	44.9969	11.1425	40.3344	93.8476	20.8378	4.0763	27.9728	23.2826	14.2746	35.2694	35.0253	7.1523	7.5934	21.0219	30.7136
4.3500			11.4373	45.0996	37.7023	63.0348	37.2660	23.6981	14.7549	29.7741	33.3268	44.0217	33.2552	18.6392	52.5760	47.5809	39.1681	4.9053	31.7870	11.6634	38.2069	2.5482	56.6272	5.8758	45.9803	17.1657	13.1501	46.3199	29.7172	50.6667	32.8312	37.8504	21.5171	30.2365	45.0022	11.1449	40.3407	93.8484	20.8417	4.0771	27.9775	23.2870	14.2775	35.2743	35.0305	7.1542	7.5948	21.0259	30.7202
4.3600			11.4395	45.1062	37.7083	63.0425	37.2727	23.7015	14.7582	29.7783	33.3306	44.0264	33.2610	18.6430	52.5819	47.5878	39.1745	4.9063	31.7938	11.6656	38.2131	2.5487	56.6331	5.8768	45.9858	17.1694	13.1523	46.3255	29.7238	50.6740	32.8368	37.8568	21.5211	30.2419	45.0075	11.1474	40.3469	93.8492	20.8457	4.0778	27.9821	23.2915	14.2804	35.2791	35.0358	7.1561	7.5960	21.0299	30.7268
4.3700			11.4416	45.1128	37.7143	63.0501	37.2794	23.7049	14.7616	29.7825	33.3345	44.0311	33.2667	18.6469	52.5879	47.5947	39.1809	4.9073	31.8006	11.6679	38.2193	2.5492	56.6390	5.8778	45.9912	17.1732	13.1545	46.3311	29.7304	50.6813	32.8424	37.8632	21.5250	30.2472	45.0127	11.1499	40.3532	93.8500	20.8496	4.0786	27.9867	23.2959	14.2834	35.2839	35.0410	7.1579	7.5974	21.0339	30.7333
4.3800			11.4438	45.1195	37.7203	63.0577	37.2861	23.7083	14.7649	29.7867	33.3383	44.0358	33.2724	18.6508	52.5938	47.6016	39.1872	4.9083	31.8074	11.6702	38.2255	2.5497	56.6449	5.8788	45.9967	17.1769	13.1568	46.3366	29.7370	50.6886	32.8479	37.8696	21.5289	30.2526	45.0180	11.1523	40.3594	93.8508	20.8535	4.0794	27.9914	23.3003	14.2863	35.2887	35.0462	7.1598	7.5987	21.0378	30.7398
4.3900			11.4459	45.1261	37.7262	63.0653	37.2927	23.7118	14.7682	29.7909	33.3422	44.0405	33.2781	18.6546	52.5997	47.6085	39.1936	4.9093	31.8142	11.6724	38.2317	2.5502	56.6508	5.8798	46.0022	17.1806	13.1590	46.3422	29.7435	50.6959	32.8535	37.8759	21.5329	30.2579	45.0232	11.1548	40.3656	93.8516	20.8573	4.0802	27.9960	23.3047	14.2892	35.2935	35.0514	7.1616	7.6000	21.0418	30.7464
4.4000			11.4480	45.1326	37.7322	63.0729	37.2994	23.7152	14.7715	29.7950	33.3460	44.0452	33.2838	18.6584	52.6056	47.6153	39.1999	4.9103	31.8209	11.6747	38.2379	2.5507	56.6566	5.8807	46.0076	17.1843	13.1613	46.3477	29.7501	50.7032	32.8590	37.8823	21.5368	30.2633	45.0285	11.1572	40.3718	93.8523	20.8612	4.0810	28.0006	23.3091	14.2921	35.2983	35.0566	7.1635	7.6013	21.0458	30.7529
4.4100			11.4501	45.1392	37.7381	63.0805	37.3060	23.7186	14.7748	29.7992	33.3498	44.0499	33.2895	18.6623	52.6115	47.6222	39.2062	4.9113	31.8277	11.6769	38.2441	2.5511	56.6625	5.8817	46.0130	17.1880	13.1635	46.3533	29.7566	50.7104	32.8646	37.8886	21.5407	30.2686	45.0337	11.1597	40.3779	93.8531	20.8651	4.0818	28.0051	23.3135	14.2949	35.3031	35.0618	7.1653	7.6025	21.0497	30.7594
4.4200			11.4522	45.1458	37.7441	63.0880	37.3127	23.7220	14.7782	29.8034	33.3536	44.0545	33.2952	18.6661	52.6173	47.6290	39.2126	4.9123	31.8344	11.6792	38.2502	2.5516	56.6683	5.8827	46.0185	17.1917	13.1657	46.3588	29.7632	50.7176	32.8701	37.8949	21.5446	30.2739	45.0389	11.1621	40.3841	93.8539	20.8690	4.0825	28.0097	23.3178	14.2978	35.3079	35.0670	7.1672	7.6038	21.0537	30.7658
4.4300			11.4543	45.1523	37.7500	63.0956	37.3193	23.7254	14.7814	29.8075	33.3575	44.0592	33.3009	18.6699	52.6232	47.6359	39.2189	4.9133	31.8411	11.6814	38.2564	2.5521	56.6742	5.8837	46.0239	17.1953	13.1679	46.3643	29.7697	50.7248	32.8756	37.9013	21.5485	30.2792	45.0441	11.1646	40.3903	93.8547	20.8728	4.0833	28.0143	23.3222	14.3007	35.3126	35.0722	7.1690	7.6051	21.0576	30.7723
4.4400			11.4564	45.1588	37.7559	63.1031	37.3259	23.7288	14.7847	29.8116	33.3613	44.0638	33.3065	18.6737	52.6290	47.6427	39.2251	4.9143	31.8478	11.6836	38.2625	2.5526	56.6800	5.8846	46.0293	17.1990	13.1701	46.3698	29.7762	50.7320	32.8811	37.9076	21.5524	30.2845	45.0493	11.1670	40.3964	93.8555	20.8767	4.0841	28.0189	23.3266	14.3036	35.3174	35.0774	7.1708	7.6064	21.0616	30.7788
4.4500			11.4586	45.1654	37.7618	63.1106	37.3324	23.7321	14.7880	29.8158	33.3651	44.0685	33.3121	18.6775	52.6349	47.6495	39.2314	4.9153	31.8545	11.6858	38.2686	2.5531	56.6858	5.8856	46.0347	17.2027	13.1724	46.3753	29.7827	50.7392	32.8866	37.9138	21.5563	30.2898	45.0544	11.1694	40.4026	93.8562	20.8805	4.0848	28.0234	23.3309	14.3064	35.3221	35.0825	7.1727	7.6077	21.0655	30.7852
4.4600			11.4606	45.1719	37.7676	63.1181	37.3390	23.7355	14.7913	29.8199	33.3688	44.0731	33.3178	18.6813	52.6407	47.6562	39.2377	4.9163	31.8612	11.6881	38.2747	2.5536	56.6916	5.8866	46.0400	17.2063	13.1746	46.3807	29.7892	50.7464	32.8921	37.9201	21.5602	30.2951	45.0596	11.1718	40.4087	93.8570	20.8844	4.0856	28.0280	23.3353	14.3093	35.3269	35.0877	7.1745	7.6090	21.0694	30.7916
4.4700			11.4627	45.1784	37.7735	63.1256	37.3456	23.7389	14.7946	29.8240	33.3726	44.0777	33.3234	18.6851	52.6465	47.6630	39.2439	4.9173	31.8679	11.6903	38.2808	2.5540	56.6974	5.8876	46.0454	17.2100	13.1768	46.3862	29.7957	50.7535	32.8976	37.9264	21.5640	30.3004	45.0648	11.1743	40.4148	93.8578	20.8882	4.0864	28.0325	23.3396	14.3122	35.3316	35.0928	7.1763	7.6103	21.0734	30.7981
4.4800			11.4648	45.1848	37.7794	63.1330	37.3521	23.7422	14.7979	29.8281	33.3764	44.0823	33.3290	18.6889	52.6523	47.6698	39.2502	4.9183	31.8745	11.6925	38.2869	2.5545	56.7031	5.8885	46.0508	17.2136	13.1790	46.3917	29.8022	50.7607	32.9031	37.9326	21.5679	30.3056	45.0699	11.1767	40.4209	93.8585	20.8920	4.0872	28.0370	23.3439	14.3150	35.3363	35.0979	7.1781	7.6115	21.0773	30.8045
4.4900			11.4669	45.1913	37.7852	63.1404	37.3586	23.7456	14.8011	29.8322	33.3802	44.0869	33.3346	18.6927	52.6581	47.6765	39.2564	4.9192	31.8812	11.6947	38.2930	2.5550	56.7089	5.8895	46.0561	17.2173	13.1812	46.3971	29.8087	50.7678	32.9085	37.9389	21.5717	30.3109	45.0750	11.1791	40.4270	93.8593	20.8958	4.0879	28.0415	23.3482	14.3179	35.3410	35.1030	7.1800	7.6128	21.0812	30.8109
4.5000			11.4690	45.1978	37.7910	63.1479	37.3651	23.7489	14.8044	29.8363	33.3839	44.0915	33.3402	18.6964	52.6639	47.6832	39.2626	4.9202	31.8878	11.6969	38.2990	2.5555	56.7146	5.8904	46.0615	17.2209	13.1834	46.4025	29.8151	50.7749	32.9140	37.9451	21.5756	30.3161	45.0802	11.1815	40.4330	93.8601	20.8996	4.0887	28.0460	23.3526	14.3207	35.3457	35.1081	7.1818	7.6141	21.0851	30.8172
4.5100			11.4711	45.2042	37.7969	63.1553	37.3717	23.7523	14.8076	29.8404	33.3877	44.0961	33.3458	18.7002	52.6696	47.6900	39.2688	4.9212	31.8944	11.6991	38.3051	2.5560	56.7204	5.8914	46.0668	17.2245	13.1855	46.4080	29.8215	50.7820	32.9194	37.9513	21.5794	30.3213	45.0853	11.1839	40.4391	93.8608	20.9034	4.0894	28.0505	23.3569	14.3235	35.3504	35.1132	7.1836	7.6154	21.0890	30.8236
4.5200			11.4732	45.2106	37.8027	63.1627	37.3781	23.7556	14.8109	29.8444	33.3914	44.1007	33.3513	18.7040	52.6754	47.6967	39.2750	4.9222	31.9010	11.7013	38.3111	2.5564	56.7261	5.8924	46.0721	17.2282	13.1877	46.4134	29.8280	50.7891	32.9248	37.9575	21.5832	30.3266	45.0904	11.1863	40.4451	93.8616	20.9072	4.0902	28.0550	23.3612	14.3264	35.3551	35.1183	7.1854	7.6166	21.0928	30.8300
4.5300			11.4752	45.2170	37.8085	63.1700	37.3846	23.7589	14.8141	29.8485	33.3952	44.1052	33.3569	18.7077	52.6811	47.7034	39.2812	4.9232	31.9076	11.7035	38.3172	2.5569	56.7318	5.8933	46.0774	17.2318	13.1899	46.4188	29.8344	50.7961	32.9303	37.9637	21.5871	30.3318	45.0955	11.1887	40.4512	93.8624	20.9110	4.0910	28.0595	23.3654	14.3292	35.3598	35.1234	7.1872	7.6179	21.0967	30.8363
4.5400			11.4773	45.2234	37.8143	63.1774	37.3911	23.7623	14.8173	29.8526	33.3989	44.1098	33.3624	18.7114	52.6868	47.7100	39.2873	4.9241	31.9142	11.7057	38.3232	2.5574	56.7375	5.8943	46.0827	17.2354	13.1921	46.4242	29.8408	50.8032	32.9357	37.9699	21.5909	30.3370	45.1006	11.1911	40.4572	93.8631	20.9148	4.0917	28.0640	23.3697	14.3320	35.3645	35.1285	7.1890	7.6192	21.1006	30.8427
4.5500			11.4794	45.2298	37.8201	63.1847	37.3975	23.7656	14.8206	29.8566	33.4026	44.1143	33.3680	18.7152	52.6926	47.7167	39.2935	4.9251	31.9208	11.7079	38.3292	2.5579	56.7432	5.8952	46.0880	17.2390	13.1942	46.4295	29.8472	50.8102	32.9410	37.9761	21.5947	30.3422	45.1056	11.1935	40.4632	93.8639	20.9186	4.0925	28.0685	23.3740	14.3348	35.3691	35.1335	7.1908	7.6204	21.1044	30.8490
4.5600			11.4814	45.2362	37.8258	63.1921	37.4040	23.7689	14.8238	29.8606	33.4063	44.1189	33.3735	18.7189	52.6983	47.7233	39.2996	4.9261	31.9273	11.7101	38.3352	2.5583	56.7489	5.8962	46.0933	17.2426	13.1964	46.4349	29.8535	50.8173	32.9464	37.9822	21.5985	30.3474	45.1107	11.1958	40.4692	93.8646	20.9223	4.0932	28.0729	23.3783	14.3376	35.3738	35.1386	7.1926	7.6217	21.1083	30.8553
4.5700			11.4835	45.2426	37.8316	63.1994	37.4104	23.7722	14.8270	29.8647	33.4100	44.1234	33.3790	18.7226	52.7040	47.7300	39.3058	4.9271	31.9339	11.7123	38.3411	2.5588	56.7545	5.8971	46.0985	17.2462	13.1986	46.4403	29.8599	50.8243	32.9518	37.9884	21.6023	30.3526	45.1158	11.1982	40.4752	93.8654	20.9261	4.0940	28.0774	23.3825	14.3404	35.3784	35.1436	7.1944	7.6229	21.1121	30.8616
4.5800			11.4855	45.2489	37.8373	63.2067	37.4168	23.7755	14.8302	29.8687	33.4137	44.1279	33.3845	18.7263	52.7096	47.7366	39.3119	4.9280	31.9404	11.7144	38.3471	2.5593	56.7602	5.8980	46.1038	17.2497	13.2007	46.4456	29.8663	50.8313	32.9572	37.9945	21.6061	30.3577	45.1208	11.2006	40.4812	93.8661	20.9298	4.0947	28.0818	23.3868	14.3432	35.3830	35.1486	7.1962	7.6242	21.1160	30.8679
4.5900			11.4876	45.2553	37.8431	63.2139	37.4232	23.7788	14.8334	29.8727	33.4174	44.1324	33.3900	18.7300	52.7153	47.7432	39.3180	4.9290	31.9469	11.7166	38.3531	2.5598	56.7658	5.8990	46.1090	17.2533	13.2029	46.4509	29.8726	50.8382	32.9625	38.0007	21.6099	30.3629	45.1258	11.2030	40.4872	93.8669	20.9336	4.0955	28.0862	23.3910	14.3460	35.3876	35.1536	7.1980	7.6254	21.1198	30.8742
4.6000			11.4896	45.2616	37.8488	63.2212	37.4296	23.7821	14.8366	29.8767	33.4211	44.1369	33.3955	18.7337	52.7210	47.7498	39.3241	4.9299	31.9534	11.7188	38.3590	2.5602	56.7715	5.8999	46.1143	17.2569	13.2050	46.4563	29.8789	50.8452	32.9679	38.0068	21.6136	30.3680	45.1309	11.2053	40.4931	93.8676	20.9373	4.0963	28.0907	23.3952	14.3488	35.3923	35.1587	7.1998	7.6267	21.1236	30.8804
4.6100			11.4917	45.2679	37.8545	63.2285	37.4360	23.7854	14.8398	29.8807	33.4248	44.1414	33.4010	18.7374	52.7266	47.7564	39.3302	4.9309	31.9599	11.7209	38.3649	2.5607	56.7771	5.9009	46.1195	17.2604	13.2072	46.4616	29.8853	50.8522	32.9732	38.0129	21.6174	30.3732	45.1359	11.2077	40.4990	93.8684	20.9411	4.0970	28.0951	23.3995	14.3516	35.3969	35.1637	7.2016	7.6279	21.1275	30.8867
4.6200			11.4937	45.2742	37.8602	63.2357	37.4424	23.7886	14.8430	29.8847	33.4285	44.1459	33.4064	18.7411	52.7323	47.7630	39.3362	4.9319	31.9664	11.7231	38.3709	2.5612	56.7827	5.9018	46.1247	17.2640	13.2093	46.4669	29.8916	50.8591	32.9785	38.0190	21.6212	30.3783	45.1409	11.2100	40.5050	93.8691	20.9448	4.0977	28.0995	23.4037	14.3544	35.4015	35.1686	7.2033	7.6292	21.1313	30.8929
4.6300			11.4957	45.2805	37.8659	63.2429	37.4487	23.7919	14.8462	29.8887	33.4321	44.1504	33.4119	18.7448	52.7379	47.7695	39.3423	4.9328	31.9729	11.7253	38.3768	2.5617	56.7883	5.9028	46.1299	17.2675	13.2115	46.4722	29.8979	50.8660	32.9838	38.0250	21.6249	30.3834	45.1459	11.2124	40.5109	93.8699	20.9485	4.0985	28.1039	23.4079	14.3572	35.4060	35.1736	7.2051	7.6304	21.1351	30.8992
4.6400			11.4978	45.2868	37.8716	63.2501	37.4550	23.7952	14.8494	29.8927	33.4358	44.1548	33.4173	18.7485	52.7435	47.7761	39.3484	4.9338	31.9793	11.7274	38.3827	2.5621	56.7939	5.9037	46.1351	17.2711	13.2136	46.4775	29.9041	50.8730	32.9891	38.0311	21.6287	30.3885	45.1508	11.2147	40.5168	93.8706	20.9522	4.0992	28.1083	23.4121	14.3599	35.4106	35.1786	7.2069	7.6317	21.1389	30.9054
4.6500			11.4998	45.2931	37.8772	63.2573	37.4614	23.7984	14.8525	29.8967	33.4394	44.1593	33.4227	18.7521	52.7491	47.7826	39.3544	4.9347	31.9858	11.7296	38.3885	2.5626	56.7995	5.9046	46.1403	17.2746	13.2158	46.4827	29.9104	50.8798	32.9944	38.0372	21.6324	30.3936	45.1558	11.2171	40.5227	93.8714	20.9559	4.1000	28.1127	23.4163	14.3627	35.4152	35.1836	7.2087	7.6329	21.1427	30.9116
4.6600			11.5018	45.2993	37.8829	63.2645	37.4677	23.8017	14.8557	29.9006	33.4431	44.1637	33.4282	18.7558	52.7547	47.7891	39.3604	4.9357	31.9922	11.7317	38.3944	2.5631	56.8050	5.9056	46.1454	17.2781	13.2179	46.4880	29.9167	50.8867	32.9997	38.0432	21.6361	30.3987	45.1608	11.2194	40.5286	93.8721	20.9596	4.1007	28.1171	23.4205	14.3654	35.4197	35.1885	7.2104	7.6341	21.1464	30.9178
4.6700			11.5039	45.3056	37.8885	63.2716	37.4740	23.8049	14.8589	29.9046	33.4467	44.1682	33.4336	18.7595	52.7603	47.7956	39.3664	4.9366	31.9986	11.7338	38.4003	2.5635	56.8106	5.9065	46.1506	17.2817	13.2200	46.4932	29.9229	50.8936	33.0049	38.0492	21.6399	30.4038	45.1657	11.2217	40.5345	93.8728	20.9633	4.1015	28.1214	23.4246	14.3682	35.4243	35.1934	7.2122	7.6354	21.1502	30.9240
4.6800			11.5059	45.3118	37.8942	63.2788	37.4803	23.8081	14.8620	29.9085	33.4503	44.1726	33.4390	18.7631	52.7658	47.8021	39.3724	4.9376	32.0050	11.7360	38.4061	2.5640	56.8161	5.9074	46.1558	17.2852	13.2221	46.4985	29.9292	50.9005	33.0102	38.0552	21.6436	30.4089	45.1707	11.2241	40.5403	93.8736	20.9670	4.1022	28.1258	23.4288	14.3709	35.4288	35.1984	7.2139	7.6366	21.1540	30.9301
4.6900			11.5079	45.3180	37.8998	63.2859	37.4866	23.8114	14.8652	29.9125	33.4540	44.1770	33.4444	18.7667	52.7714	47.8086	39.3784	4.9385	32.0114	11.7381	38.4120	2.5644	56.8217	5.9083	46.1609	17.2887	13.2243	46.5037	29.9354	50.9073	33.0155	38.0613	21.6473	30.4139	45.1756	11.2264	40.5462	93.8743	20.9707	4.1029	28.1301	23.4330	14.3737	35.4334	35.2033	7.2157	7.6378	21.1577	30.9363
4.7000			11.5099	45.3242	37.9054	63.2930	37.4928	23.8146	14.8683	29.9164	33.4576	44.1814	33.4497	18.7704	52.7769	47.8151	39.3844	4.9395	32.0178	11.7402	38.4178	2.5649	56.8272	5.9093	46.1660	17.2922	13.2264	46.5089	29.9416	50.9141	33.0207	38.0673	21.6510	30.4190	45.1805	11.2287	40.5520	93.8750	20.9743	4.1037	28.1345	23.4371	14.3764	35.4379	35.2082	7.2175	7.6391	21.1615	30.9425
4.7100			11.5119	45.3304	37.9110	63.3001	37.4991	23.8178	14.8714	29.9203	33.4612	44.1858	33.4551	18.7740	52.7825	47.8215	39.3904	4.9404	32.0242	11.7424	38.4236	2.5654	56.8327	5.9102	46.1712	17.2957	13.2285	46.5142	29.9478	50.9210	33.0259	38.0732	21.6547	30.4240	45.1854	11.2310	40.5578	93.8758	20.9780	4.1044	28.1388	23.4413	14.3792	35.4424	35.2131	7.2192	7.6403	21.1653	30.9486
4.7200			11.5139	45.3366	37.9166	63.3072	37.5053	23.8210	14.8746	29.9243	33.4648	44.1902	33.4605	18.7776	52.7880	47.8280	39.3963	4.9414	32.0305	11.7445	38.4294	2.5658	56.8382	5.9111	46.1763	17.2992	13.2306	46.5194	29.9540	50.9278	33.0311	38.0792	21.6584	30.4291	45.1903	11.2333	40.5636	93.8765	20.9817	4.1052	28.1431	23.4454	14.3819	35.4469	35.2180	7.2210	7.6415	21.1690	30.9547
4.7300			11.5159	45.3428	37.9222	63.3142	37.5116	23.8242	14.8777	29.9282	33.4684	44.1946	33.4658	18.7812	52.7935	47.8344	39.4023	4.9423	32.0369	11.7466	38.4352	2.5663	56.8437	5.9120	46.1814	17.3027	13.2327	46.5245	29.9602	50.9345	33.0363	38.0852	21.6621	30.4341	45.1952	11.2357	40.5694	93.8772	20.9853	4.1059	28.1475	23.4495	14.3846	35.4514	35.2229	7.2227	7.6428	21.1727	30.9608
4.7400			11.5179	45.3489	37.9278	63.3213	37.5178	23.8274	14.8808	29.9321	33.4720	44.1990	33.4711	18.7848	52.7990	47.8408	39.4082	4.9433	32.0432	11.7487	38.4410	2.5667	56.8492	5.9130	46.1865	17.3061	13.2348	46.5297	29.9663	50.9413	33.0415	38.0911	21.6658	30.4391	45.2001	11.2380	40.5752	93.8779	20.9890	4.1066	28.1518	23.4537	14.3873	35.4559	35.2278	7.2245	7.6440	21.1765	30.9669
4.7500			11.5199	45.3551	37.9333	63.3283	37.5240	23.8306	14.8839	29.9360	33.4755	44.2034	33.4765	18.7884	52.8045	47.8472	39.4141	4.9442	32.0496	11.7508	38.4468	2.5672	56.8546	5.9139	46.1915	17.3096	13.2369	46.5349	29.9725	50.9481	33.0467	38.0971	21.6694	30.4441	45.2050	11.2403	40.5810	93.8787	20.9926	4.1074	28.1561	23.4578	14.3900	35.4604	35.2326	7.2262	7.6452	21.1802	30.9730
4.7600			11.5219	45.3612	37.9389	63.3354	37.5302	23.8338	14.8870	29.9399	33.4791	44.2077	33.4818	18.7920	52.8100	47.8536	39.4200	4.9451	32.0559	11.7529	38.4526	2.5677	56.8601	5.9148	46.1966	17.3131	13.2390	46.5401	29.9786	50.9548	33.0519	38.1030	21.6731	30.4491	45.2099	11.2425	40.5868	93.8794	20.9962	4.1081	28.1604	23.4619	14.3928	35.4648	35.2375	7.2279	7.6464	21.1839	30.9791
4.7700			11.5239	45.3673	37.9444	63.3424	37.5363	23.8370	14.8901	29.9437	33.4827	44.2121	33.4871	18.7956	52.8155	47.8600	39.4259	4.9461	32.0622	11.7550	38.4583	2.5681	56.8655	5.9157	46.2017	17.3165	13.2411	46.5452	29.9848	50.9616	33.0571	38.1089	21.6768	30.4541	45.2147	11.2448	40.5925	93.8801	20.9999	4.1088	28.1646	23.4660	14.3955	35.4693	35.2423	7.2297	7.6476	21.1876	30.9852
4.7800			11.5258	45.3734	37.9499	63.3493	37.5425	23.8402	14.8932	29.9476	33.4862	44.2164	33.4924	18.7992	52.8209	47.8664	39.4318	4.9470	32.0685	11.7571	38.4641	2.5686	56.8709	5.9166	46.2067	17.3200	13.2431	46.5504	29.9909	50.9683	33.0622	38.1148	21.6804	30.4591	45.2196	11.2471	40.5983	93.8808	21.0035	4.1095	28.1689	23.4701	14.3982	35.4738	35.2472	7.2314	7.6488	21.1913	30.9913
4.7900			11.5278	45.3795	37.9555	63.3563	37.5487	23.8433	14.8963	29.9515	33.4898	44.2208	33.4977	18.8028	52.8264	47.8727	39.4377	4.9479	32.0747	11.7592	38.4698	2.5690	56.8764	5.9175	46.2118	17.3234	13.2452	46.5555	29.9970	50.9750	33.0674	38.1207	21.6841	30.4640	45.2244	11.2494	40.6040	93.8816	21.0071	4.1103	28.1732	23.4742	14.4009	35.4782	35.2520	7.2332	7.6500	21.1950	30.9973
4.8000			11.5298	45.3856	37.9610	63.3633	37.5548	23.8465	14.8994	29.9553	33.4933	44.2251	33.5030	18.8064	52.8318	47.8791	39.4436	4.9489	32.0810	11.7613	38.4755	2.5695	56.8818	5.9184	46.2168	17.3269	13.2473	46.5606	30.0031	50.9817	33.0725	38.1266	21.6877	30.4690	45.2292	11.2517	40.6097	93.8823	21.0107	4.1110	28.1775	23.4783	14.4035	35.4826	35.2568	7.2349	7.6512	21.1987	31.0033
4.8100			11.5317	45.3917	37.9665	63.3702	37.5610	23.8496	14.9025	29.9592	33.4969	44.2294	33.5082	18.8099	52.8372	47.8854	39.4494	4.9498	32.0873	11.7634	38.4812	2.5699	56.8872	5.9193	46.2218	17.3303	13.2494	46.5657	30.0092	50.9884	33.0777	38.1325	21.6913	30.4739	45.2340	11.2540	40.6155	93.8830	21.0143	4.1117	28.1817	23.4823	14.4062	35.4871	35.2616	7.2366	7.6524	21.2024	31.0094
4.8200			11.5337	45.3977	37.9720	63.3772	37.5671	23.8528	14.9056	29.9630	33.5004	44.2337	33.5135	18.8135	52.8426	47.8917	39.4553	4.9507	32.0935	11.7655	38.4869	2.5704	56.8926	5.9202	46.2268	17.3337	13.2514	46.5708	30.0153	50.9951	33.0828	38.1383	21.6949	30.4789	45.2389	11.2562	40.6212	93.8837	21.0179	4.1124	28.1860	23.4864	14.4089	35.4915	35.2664	7.2383	7.6536	21.2060	31.0154
4.8300			11.5357	45.4038	37.9774	63.3841	37.5732	23.8559	14.9087	29.9669	33.5039	44.2380	33.5187	18.8170	52.8480	47.8980	39.4611	4.9516	32.0997	11.7675	38.4926	2.5709	56.8980	5.9211	46.2318	17.3371	13.2535	46.5759	30.0213	51.0017	33.0879	38.1442	21.6986	30.4838	45.2436	11.2585	40.6269	93.8844	21.0215	4.1132	28.1902	23.4904	14.4116	35.4959	35.2712	7.2400	7.6548	21.2097	31.0214
4.8400			11.5376	45.4098	37.9829	63.3910	37.5793	23.8591	14.9117	29.9707	33.5075	44.2423	33.5240	18.8206	52.8534	47.9043	39.4669	4.9526	32.1060	11.7696	38.4983	2.5713	56.9033	5.9220	46.2368	17.3406	13.2556	46.5810	30.0274	51.0084	33.0930	38.1500	21.7022	30.4887	45.2484	11.2608	40.6325	93.8851	21.0250	4.1139	28.1944	23.4945	14.4142	35.5003	35.2760	7.2417	7.6560	21.2134	31.0274
4.8500			11.5396	45.4159	37.9884	63.3979	37.5854	23.8622	14.9148	29.9745	33.5110	44.2466	33.5292	18.8241	52.8588	47.9106	39.4727	4.9535	32.1122	11.7717	38.5039	2.5718	56.9087	5.9229	46.2418	17.3440	13.2576	46.5861	30.0334	51.0150	33.0981	38.1559	21.7058	30.4936	45.2532	11.2630	40.6382	93.8858	21.0286	4.1146	28.1986	23.4985	14.4169	35.5047	35.2808	7.2435	7.6572	21.2170	31.0334
4.8600			11.5415	45.4219	37.9938	63.4048	37.5915	23.8653	14.9178	29.9783	33.5145	44.2509	33.5344	18.8276	52.8642	47.9169	39.4786	4.9544	32.1184	11.7737	38.5096	2.5722	56.9140	5.9238	46.2468	17.3474	13.2597	46.5911	30.0395	51.0216	33.1031	38.1617	21.7094	30.4985	45.2580	11.2653	40.6439	93.8865	21.0322	4.1153	28.2029	23.5026	14.4196	35.5091	35.2856	7.2452	7.6584	21.2207	31.0393
4.8700			11.5435	45.4279	37.9992	63.4116	37.5975	23.8685	14.9209	29.9822	33.5180	44.2551	33.5396	18.8312	52.8695	47.9231	39.4843	4.9553	32.1245	11.7758	38.5152	2.5726	56.9194	5.9247	46.2517	17.3508	13.2617	46.5962	30.0455	51.0282	33.1082	38.1675	21.7130	30.5034	45.2627	11.2675	40.6495	93.8872	21.0357	4.1160	28.2071	23.5066	14.4222	35.5135	35.2903	7.2469	7.6596	21.2243	31.0453
4.8800			11.5454	45.4339	38.0047	63.4185	37.6036	23.8716	14.9239	29.9860	33.5215	44.2594	33.5448	18.8347	52.8749	47.9294	39.4901	4.9562	32.1307	11.7779	38.5209	2.5731	56.9247	5.9256	46.2567	17.3542	13.2638	46.6012	30.0515	51.0348	33.1133	38.1733	21.7166	30.5083	45.2675	11.2698	40.6551	93.8879	21.0393	4.1167	28.2113	23.5106	14.4249	35.5178	35.2951	7.2486	7.6608	21.2280	31.0512
4.8900			11.5474	45.4398	38.0101	63.4253	37.6096	23.8747	14.9270	29.9897	33.5250	44.2636	33.5500	18.8382	52.8802	47.9356	39.4959	4.9572	32.1369	11.7799	38.5265	2.5736	56.9300	5.9265	46.2616	17.3575	13.2658	46.6063	30.0575	51.0414	33.1181	38.1791	21.7201	30.5132	45.2722	11.2720	40.6608	93.8886	21.0428	4.1174	28.2155	23.5146	14.4275	35.5222	35.2998	7.2503	7.6620	21.2316	31.0572
4.9000			11.5493	45.4458	38.0155	63.4321	37.6156	23.8778	14.9300	29.9935	33.5284	44.2679	33.5552	18.8417	52.8856	47.9418	39.5016	4.9581	32.1430	11.7820	38.5321	2.5740	56.9353	5.9274	46.2666	17.3609	13.2678	46.6113	30.0635	51.0479	33.1229	38.1849	21.7237	30.5181	45.2770	11.2743	40.6664	93.8893	21.0464	4.1182	28.2196	23.5186	14.4302	35.5266	35.3045	7.2520	7.6632	21.2352	31.0631
4.9100			11.5513	45.4518	38.0209	63.4389	37.6217	23.8809	14.9330	29.9973	33.5319	44.2721	33.5604	18.8452	52.8909	47.9480	39.5074	4.9590	32.1492	11.7840	38.5377	2.5744	56.9406	5.9283	46.2715	17.3643	13.2699	46.6163	30.0695	51.0545	33.1276	38.1906	21.7273	30.5229	45.2817	11.2765	40.6720	93.8900	21.0499	4.1189	28.2238	23.5226	14.4328	35.5309	35.3093	7.2537	7.6644	21.2388	31.0690
4.9200			11.5532	45.4577	38.0263	63.4457	37.6277	23.8840	14.9360	30.0011	33.5354	44.2763	33.5655	18.8487	52.8962	47.9542	39.5131	4.9599	32.1553	11.7861	38.5433	2.5749	56.9459	5.9292	46.2764	17.3677	13.2719	46.6213	30.0755	51.0610	33.1324	38.1964	21.7308	30.5278	45.2864	11.2787	40.6776	93.8907	21.0534	4.1196	28.2280	23.5266	14.4354	35.5352	35.3140	7.2554	7.6656	21.2424	31.0749
4.9300			11.5551	45.4637	38.0316	63.4525	37.6337	23.8871	14.9391	30.0049	33.5388	44.2806	33.5707	18.8522	52.9015	47.9604	39.5189	4.9608	32.1614	11.7881	38.5489	2.5753	56.9512	5.9301	46.2813	17.3710	13.2739	46.6263	30.0814	51.0676	33.1371	38.2021	21.7344	30.5326	45.2911	11.2810	40.6832	93.8914	21.0570	4.1203	28.2321	23.5306	14.4381	35.5396	35.3187	7.2570	7.6667	21.2460	31.0808
4.9400			11.5570	45.4696	38.0370	63.4592	37.6396	23.8902	14.9421	30.0086	33.5423	44.2848	33.5758	18.8556	52.9068	47.9666	39.5246	4.9617	32.1675	11.7901	38.5545	2.5758	56.9564	5.9310	46.2862	17.3744	13.2759	46.6313	30.0874	51.0741	33.1419	38.2078	21.7379	30.5374	45.2958	11.2832	40.6887	93.8921	21.0605	4.1210	28.2363	23.5346	14.4407	35.5439	35.3234	7.2587	7.6679	21.2496	31.0867
4.9500			11.5590	45.4755	38.0424	63.4660	37.6456	23.8932	14.9451	30.0124	33.5457	44.2890	33.5810	18.8591	52.9121	47.9728	39.5303	4.9626	32.1736	11.7922	38.5600	2.5762	56.9617	5.9318	46.2911	17.3777	13.2780	46.6362	30.0933	51.0806	33.1467	38.2136	21.7415	30.5423	45.3005	11.2854	40.6943	93.8928	21.0640	4.1217	28.2404	23.5386	14.4433	35.5482	35.3280	7.2604	7.6691	21.2532	31.0926
4.9600			11.5609	45.4814	38.0477	63.4727	37.6516	23.8963	14.9481	30.0161	33.5492	44.2932	33.5861	18.8626	52.9173	47.9789	39.5360	4.9635	32.1797	11.7942	38.5656	2.5767	56.9669	5.9327	46.2960	17.3811	13.2800	46.6412	30.0992	51.0871	33.1515	38.2193	21.7450	30.5471	45.3052	11.2876	40.6998	93.8935	21.0675	4.1224	28.2446	23.5425	14.4459	35.5525	35.3327	7.2621	7.6703	21.2568	31.0984
4.9700			11.5628	45.4873	38.0530	63.4794	37.6575	23.8994	14.9511	30.0199	33.5526	44.2974	33.5912	18.8660	52.9226	47.9851	39.5416	4.9644	32.1858	11.7962	38.5711	2.5771	56.9722	5.9336	46.3009	17.3844	13.2820	46.6462	30.1051	51.0935	33.1563	38.2250	21.7485	30.5519	45.3098	11.2898	40.7054	93.8942	21.0710	4.1231	28.2487	23.5465	14.4485	35.5568	35.3374	7.2638	7.6714	21.2604	31.1043
4.9800			11.5647	45.4932	38.0584	63.4861	37.6635	23.9024	14.9541	30.0236	33.5560	44.3015	33.5963	18.8695	52.9278	47.9912	39.5473	4.9653	32.1918	11.7983	38.5766	2.5775	56.9774	5.9345	46.3057	17.3877	13.2840	46.6511	30.1110	51.1000	33.1610	38.2307	21.7520	30.5567	45.3145	11.2920	40.7109	93.8949	21.0745	4.1238	28.2528	23.5504	14.4511	35.5611	35.3420	7.2655	7.6726	21.2639	31.1101
4.9900			11.5666	45.4990	38.0637	63.4928	37.6694	23.9055	14.9570	30.0273	33.5594	44.3057	33.6014	18.8729	52.9331	47.9973	39.5530	4.9662	32.1979	11.8003	38.5821	2.5780	56.9826	5.9354	46.3106	17.3911	13.2860	46.6561	30.1169	51.1065	33.1658	38.2363	21.7556	30.5615	45.3192	11.2942	40.7164	93.8956	21.0779	4.1245	28.2569	23.5544	14.4537	35.5654	35.3467	7.2671	7.6738	21.2675	31.1160
5.0000			11.5685	45.5049	38.0690	63.4995	37.6753	23.9085	14.9600	30.0310	33.5629	44.3099	33.6065	18.8764	52.9383	48.0034	39.5586	4.9671	32.2039	11.8023	38.5877	2.5784	56.9878	5.9363	46.3154	17.3944	13.2880	46.6610	30.1228	51.1129	33.1706	38.2420	21.7591	30.5662	45.3238	11.2964	40.7219	93.8963	21.0814	4.1252	28.2610	23.5583	14.4563	35.5696	35.3513	7.2688	7.6749	21.2711	31.1218
5.0100			11.5704	45.5107	38.0743	63.5062	37.6812	23.9116	14.9630	30.0347	33.5663	44.3140	33.6115	18.8798	52.9435	48.0095	39.5643	4.9680	32.2099	11.8043	38.5931	2.5789	56.9930	5.9371	46.3202	17.3977	13.2900	46.6659	30.1287	51.1193	33.1753	38.2477	21.7626	30.5710	45.3284	11.2986	40.7274	93.8969	21.0849	4.1259	28.2651	23.5622	14.4589	35.5739	35.3560	7.2705	7.6761	21.2746	31.1276
5.0200			11.5723	45.5166	38.0796	63.5128	37.6871	23.9146	14.9660	30.0384	33.5697	44.3182	33.6166	18.8833	52.9487	48.0156	39.5699	4.9689	32.2160	11.8063	38.5986	2.5793	56.9982	5.9380	46.3251	17.4010	13.2920	46.6708	30.1345	51.1257	33.1800	38.2533	21.7661	30.5758	45.3331	11.3008	40.7329	93.8976	21.0883	4.1266	28.2692	23.5661	14.4615	35.5782	35.3606	7.2721	7.6772	21.2782	31.1334
5.0300			11.5756	45.5275	38.0884	63.5305	37.6971	23.9200	14.9712	30.0452	33.5763	44.3270	33.6262	18.8898	52.9597	48.0273	39.5791	4.9707	32.2255	11.8092	38.6086	2.5798	57.0102	5.9401	46.3364	17.4053	13.2960	46.6787	30.1434	51.1363	33.1891	38.2617	21.7724	30.5838	45.3419	11.3042	40.7416	93.8995	21.0933	4.1280	28.2773	23.5736	14.4662	35.5850	35.3694	7.2745	7.6794	21.2835	31.1419
5.0400			12.0177	47.4343	39.3976	67.1043	39.2975	24.7321	15.6491	31.0883	34.6189	45.9758	35.2048	19.8258	55.0280	50.1680	40.9341	5.1808	33.5476	12.1586	40.2780	2.6233	59.4523	6.2264	48.2660	17.8461	13.8721	47.9395	31.2981	52.8551	34.7887	39.3491	22.6923	31.7539	46.9510	11.7188	41.9702	94.4677	21.6750	4.2987	29.4829	24.7214	15.1410	36.5991	36.7651	7.5475	7.9593	21.9440	32.2384
5.0500			13.8471	55.8551	45.3786	83.1386	46.9826	28.2281	18.5485	35.5572	38.8307	52.7814	42.1413	23.7037	64.0100	60.0049	47.2934	5.9966	39.6272	13.7122	47.9178	2.8327	70.2880	7.2762	56.3683	19.9497	16.0542	53.9079	36.7890	61.0243	42.2329	44.2868	26.5650	37.0995	54.1493	13.5711	47.2666	97.0702	24.2562	4.9584	34.5724	29.6566	18.0084	41.1976	42.8321	8.7741	9.0840	24.9006	37.4759
5.0600			17.0751	71.5972	56.6558	111.9890	62.3053	34.3661	23.8899	43.3513	45.7655	63.7841	55.1319	30.9016	79.1560	78.6351	59.5648	7.3552	51.4237	16.4441	62.4474	3.2309	89.4528	8.9006	70.4623	23.9914	19.5682	64.9383	47.7914	76.7694	56.5192	53.7801	33.2946	47.5455	67.2191	17.0466	56.2353	101.2000	29.0378	6.0587	43.5304	38.5221	23.2366	49.5223	53.6536	11.1099	10.9809	30.5345	47.6257
5.0700			21.2047	92.0088	72.1921	142.6230	84.2169	42.0647	31.3098	53.1209	53.8069	75.6494	72.6569	40.6377	96.5610	102.9200	76.8315	9.0682	68.2261	19.9755	81.6966	3.7792	112.5520	10.7508	87.5530	29.7252	23.6312	79.4370	63.9602	97.8531	75.6315	66.7814	41.7986	62.3789	83.6542	21.8447	67.1102	105.3670	35.4095	7.4514	55.0051	49.9140	30.1606	60.3391	67.5231	14.4065	13.4085	38.3488	61.5742
5.0800			25.6256	111.6760	89.4939	154.4370	107.8520	49.7108	39.8833	62.8893	61.5806	84.8607	91.1788	51.2428	111.0660	125.3780	96.0269	10.8833	87.4850	23.7731	100.6300	4.4162	132.3430	12.4617	103.0140	36.5301	27.6273	94.3169	82.8357	119.0760	94.0379	80.9691	50.5788	79.2443	99.4210	27.3330	77.7571	108.0770	42.4291	8.9298	66.7582	61.4357	37.6311	71.5751	81.4032	18.3218	15.9993	47.3899	76.5704
5.0900			29.7334	124.5190	105.2060	139.5590	125.2910	56.1459	48.2685	70.5277	67.8234	90.0659	106.5980	60.6868	118.8450	137.5130	112.6630	12.5737	105.4620	27.2985	113.5410	5.0856	142.9640	13.8941	113.1200	43.4725	31.0016	105.9760	99.9321	134.2560	105.3910	93.4613	58.1104	94.2951	110.4530	32.6202	86.8982	108.5130	49.2562	10.3034	76.3660	70.8324	44.3732	81.1487	91.9814	22.4045	18.3884	56.3557	89.1983
5.1000			33.1080	128.1230	116.1350	114.3290	131.1670	60.5120	55.3783	75.2647	72.2458	91.4012	116.1740	67.6874	120.0550	136.9230	122.5170	14.0193	118.6600	30.2765	117.5390	5.7331	142.7480	14.9856	116.5970	49.8475	33.6264	112.5700	110.6520	139.5970	106.6160	101.6970	63.6981	104.5790	114.9530	36.9805	93.5168	107.0050	55.0487	11.4692	82.6525	76.5427	49.3551	87.7915	97.5824	26.1305	20.3756	63.8093	96.9399
5.1100			35.5782	123.8230	121.4550	95.4759	126.0780	62.8044	60.5101	77.0959	74.8769	90.0560	119.7180	71.8374	116.6620	127.1410	124.8120	15.1806	125.4280	32.5879	114.1490	6.3305	135.3710	15.7251	114.8730	54.9345	35.4855	113.7200	113.2790	136.1670	100.7290	104.9600	66.9880	108.4340	113.5930	39.9834	97.6213	104.4670	59.5580	12.3916	85.2920	78.8907	52.3976	91.2630	98.2417	29.2629	21.8800	69.1733	99.6345
5.1200			37.2289	115.6210	121.6760	85.8410	115.3700	63.4594	63.6867	76.6346	76.0208	87.4118	118.6020	73.3393	111.0770	114.6250	121.0150	16.0380	126.1060	34.2380	107.0070	6.8568	125.1400	16.2044	110.1170	58.5968	36.6503	110.8540	109.1940	127.6360	92.5920	103.8290	68.4482	107.0550	108.8450	41.7006	99.5868	101.8800	62.7189	13.0592	85.2613	78.7392	53.7929	91.9744	95.6467	31.6700	22.8864	72.2720	98.5090
5.1300			38.1886	106.7650	118.2730	83.8629	104.4460	62.9931	65.1660	74.8104	76.0734	84.3674	114.7780	73.0846	105.0540	103.5050	113.7820	16.6365	122.7320	35.2985	99.1714	7.2980	115.1190	16.4857	104.2800	60.8898	37.2624	105.8610	101.8050	117.6560	85.5559	100.1400	68.5721	102.4710	102.9020	42.3744	99.8907	99.8363	64.6524	13.5083	83.5483	77.0985	54.0023	90.6783	91.4620	33.3348	23.4667	73.3105	95.1892
5.1400			38.6154	99.0603	112.8970	86.7406	96.0279	61.8748	65.3691	72.3925	75.4030	81.4313	109.8740	71.8017	99.6128	95.2674	105.6280	17.0367	117.2730	35.9209	92.3280	7.6585	106.7440	16.6225	98.6005	62.0260	37.4861	100.2480	93.9257	108.5340	80.7115	95.4387	67.8309	96.6512	97.1691	42.3250	99.0180	98.4131	65.5416	13.7930	81.0001	74.7839	53.4806	88.2625	86.9432	34.3569	23.7353	72.8532	91.0479
5.1500			38.6605	93.0989	106.8630	91.4252	90.5520	60.4548	64.7222	69.8718	74.3014	78.8365	104.8950	70.0282	95.0942	89.8341	98.1362	17.2838	111.2030	36.2255	87.0249	7.9442	100.3340	16.6582	93.6606	62.2829	37.4385	94.9588	87.1506	101.2090	77.8776	90.7901	66.5997	90.9224	92.2847	41.8439	97.3864	97.5377	65.6716	13.9530	78.1987	72.3199	52.5768	85.3604	82.8053	34.8883	23.7809	71.4703	86.9602
5.1600			38.4503	88.8077	101.0090	94.9843	87.3964	58.9615	63.5752	67.5261	72.9783	76.6545	100.3230	68.1053	91.5102	86.5530	91.9289	17.4173	105.3860	36.3089	83.1933	8.1634	95.6731	16.6259	89.6184	61.9306	37.2121	90.4426	82.0200	95.7670	76.4111	86.7466	65.1428	85.9440	88.3911	41.1490	95.3228	96.9973	65.2759	14.0225	75.4832	69.9878	51.5194	82.3924	79.3433	35.0580	23.6780	69.6043	83.3601
5.1700			38.0821	85.8558	95.7706	95.4985	85.6579	57.5275	62.1806	65.4826	71.5740	74.8741	96.3041	66.2218	88.7370	84.7420	87.1594	17.4689	100.2100	36.2442	80.5307	8.3255	92.3766	16.5505	86.4180	61.1944	36.8759	86.8232	78.4742	91.9249	75.5083	83.4934	63.6306	81.9117	85.3847	40.3826	93.0647	96.6901	64.5392	14.0289	73.0190	67.9079	50.4404	79.6039	76.6002	34.9762	23.4840	67.5729	80.3912
5.1800			37.6267	83.8713	91.3049	93.2512	84.5139	56.2194	60.7048	63.7592	70.1770	73.4495	92.8240	64.4676	86.6176	83.8511	83.6826	17.4634	95.7780	36.0844	78.7012	8.4403	90.0679	16.4497	83.9220	60.2451	36.4802	84.0493	76.2143	89.3004	74.6475	81.0105	62.1648	78.7700	83.0762	39.6273	90.7749	96.5066	63.6026	13.9931	70.8652	66.1102	49.4073	77.1153	74.4972	34.7301	23.2408	65.5796	78.0399
5.1900			37.1335	82.5339	87.6122	90.1716	83.3954	55.0628	59.2488	62.3530	68.8398	72.3245	89.8068	62.8758	85.0060	83.4445	81.2541	17.4196	92.0466	35.8667	77.4199	8.5170	88.4412	16.3362	81.9812	59.2023	36.0597	81.9947	74.8879	87.5397	73.5826	79.1889	60.8004	76.3594	81.2765	38.9247	88.5582	96.3795	62.5687	13.9309	69.0229	64.5810	48.4491	74.9680	72.9134	34.3847	22.9773	63.7394	76.2241
5.2000			36.6352	81.6041	84.6159	87.7459	82.0488	54.0598	57.8687	61.2357	67.5908	71.4446	87.1709	61.4500	83.7821	83.2328	79.6215	17.3512	88.9198	35.6164	76.4795	8.5638	87.2735	16.2186	80.4656	58.1447	35.6381	80.5146	74.1737	86.3597	72.3176	77.8957	59.5628	74.4995	79.8330	38.2916	86.4777	96.2969	61.5086	13.8535	67.4664	63.2901	47.5746	73.1517	71.7272	33.9865	22.7126	62.1062	74.8427
5.2100			36.1527	80.9219	82.2116	86.9421	80.4926	53.2006	56.5923	60.3629	66.4431	70.7621	84.8500	60.1808	82.8525	83.0563	78.5626	17.2685	86.2940	35.3506	75.7476	8.5878	86.4148	16.1025	79.2729	57.1204	35.2305	79.4728	73.8149	85.5541	71.0003	77.0050	58.4596	73.0306	78.6368	37.7307	84.5671	96.2391	60.4694	13.7690	66.1604	62.2039	46.7828	71.6355	70.8349	33.5677	22.4587	60.6950	73.7998
5.2200			35.6980	80.3917	80.2934	87.6697	78.8973	52.4702	55.4296	59.6898	65.4004	70.2366	82.7969	59.0545	82.1471	82.8537	77.8970	17.1784	84.0787	35.0808	75.1507	8.5948	85.7697	15.9916	78.3273	56.1565	34.8462	78.7531	73.6270	84.9837	69.8005	76.4098	57.4882	71.8300	77.6232	37.2382	82.8402	96.1952	59.4807	13.6827	65.0686	61.2918	46.0687	70.3918	70.1558	33.1495	22.2222	59.4983	73.0144
5.2300			35.2776	79.9637	78.7658	89.1544	77.4546	51.8522	54.3809	59.1759	64.4603	69.8352	80.9796	58.0570	81.6102	82.6246	77.4871	17.0861	82.2016	34.8142	74.6539	8.5897	85.2797	15.8879	77.5744	55.2658	34.4901	78.2623	73.4948	84.5613	68.8295	76.0244	56.6405	70.8143	76.7563	36.8072	81.2979	96.1596	58.5592	13.5983	64.1581	60.5272	45.4262	69.3811	69.6314	32.7454	22.0067	58.4968	72.4222
5.2400			34.8939	79.6147	77.5488	90.4446	76.2911	51.3308	53.4411	58.7869	63.6178	69.5314	79.3754	57.1748	81.2017	82.3960	77.2342	16.9948	80.6076	34.5558	74.2434	8.5763	84.9086	15.7924	76.9749	54.4527	34.1643	77.9293	73.3600	84.2364	68.1171	75.7829	55.9056	69.9326	76.0179	36.4307	79.9332	96.1297	57.7129	13.5180	63.4000	59.8882	44.8494	68.5655	69.2212	32.3635	21.8131	57.6648	71.9744
5.2500			34.5471	79.3347	76.5773	90.8862	75.4422	50.8917	52.6025	58.4946	62.8656	69.3039	77.9659	56.3961	80.8952	82.1974	77.0723	16.9067	79.2543	34.3084	73.9131	8.5575	84.6320	15.7054	76.4997	53.7161	33.8689	77.7025	73.2051	83.9811	67.6278	75.6368	55.2719	69.1583	75.3971	36.1019	78.7344	96.1045	56.9442	13.4430	62.7702	59.3559	44.3325	67.9107	68.8977	32.0079	21.6409	56.9729	71.6347
5.2600			34.2355	79.1176	75.8003	90.4053	74.8686	50.5226	51.8563	58.2765	62.1960	69.1357	76.7341	55.7099	80.6681	82.0475	76.9601	16.8232	78.1082	34.0737	73.6570	8.5355	84.4317	15.6268	76.1259	53.0522	33.6031	77.5456	73.0362	83.7805	67.2923	75.5511	54.7280	68.4791	74.8845	35.8151	77.6875	96.0836	56.2515	13.3740	62.2481	58.9146	43.8702	67.3872	68.6422	31.6804	21.4890	56.4044	71.3764
5.2700			33.9568	78.9566	75.1778	89.4316	74.4909	50.2127	51.1934	58.1150	61.6012	69.0132	75.6628	55.1064	80.5017	81.9515	76.8749	16.7447	77.1413	33.8525	73.4671	8.5120	84.2922	15.5562	75.8352	52.4558	33.3649	77.4348	72.8692	83.6255	67.0405	75.5022	54.2626	67.8893	74.4690	35.5651	76.7775	96.0672	55.6311	13.3112	61.8166	58.5504	43.4575	66.9700	68.4418	31.3812	21.3554	55.9388	71.1800
5.2800			33.7082	78.8434	74.6792	88.5456	74.2245	49.9528	50.6054	57.9966	61.0736	68.9258	74.7349	54.5765	80.3814	81.9029	76.8056	16.6718	76.3295	33.6450	73.3328	8.4880	84.1999	15.4928	75.6118	51.9212	33.1524	77.3547	72.7198	83.5090	66.8235	75.4745	53.8657	67.3820	74.1374	35.3475	75.9895	96.0553	55.0780	13.2544	61.4612	58.2514	43.0895	66.6384	68.2864	31.1092	21.2385	55.5580	71.0308
5.2900			33.4867	78.7684	74.2802	88.1327	74.0034	49.7352	50.0840	57.9107	60.6059	68.8648	73.9333	54.1119	80.2959	81.8889	76.7479	16.6043	75.6512	33.4512	73.2420	8.4646	84.1428	15.4360	75.4423	51.4426	32.9631	77.2957	72.5985	83.4246	66.6156	75.4583	53.5279	66.9518	73.8758	35.1584	75.3094	96.0480	54.5865	13.2032	61.1693	58.0071	42.7617	66.3756	68.1679	30.8629	21.1360	55.2468	70.9181
5.3000			33.2894	78.7218	73.9620	88.2448	73.7907	49.5532	49.6219	57.8495	60.1915	68.8209	73.2418	53.7051	80.2359	81.8951	76.7010	16.5421	75.0869	33.2705	73.1833	8.4421	84.1111	15.3853	75.3156	51.0145	32.7947	77.2520	72.5094	83.3658	66.4133	75.4481	53.2412	66.5961	73.6701	34.9945	74.7240	96.0452	54.1510	13.1573	60.9305	57.8083	42.4700	66.1679	68.0793	30.6405	21.0463	54.9923	70.8335
5.3100			33.1136	78.6948	73.7094	88.6666	73.5765	49.4011	49.2123	57.8067	59.8244	68.7919	72.6454	53.3491	80.1946	81.9092	76.6650	16.4849	74.6191	33.1023	73.1467	8.4209	84.0966	15.3398	75.2219	50.6319	32.6450	77.2198	72.4507	83.3264	66.2252	75.4409	52.9982	66.3070	73.5079	34.8526	74.2212	96.0469	53.7657	13.1162	60.7357	57.6472	42.2102	66.0044	68.0147	30.4400	20.9676	54.7841	70.7704
5.3200			32.9569	78.6805	73.5102	89.0865	73.3681	49.2742	48.8490	57.7776	59.4990	68.7744	72.1309	53.0376	80.1670	81.9231	76.6398	16.4323	74.2323	32.9461	73.1246	8.4012	84.0933	15.2989	75.1536	50.2900	32.5120	77.1952	72.4169	83.3010	66.0623	75.4352	52.7924	66.0751	73.3790	34.7300	73.7902	96.0526	53.4253	13.0794	60.5774	57.5171	41.9789	65.8761	67.9685	30.2594	20.8984	54.6134	70.7238
5.3300			32.8169	78.6736	73.3543	89.2715	73.1791	49.1683	48.5267	57.7587	59.2105	68.7651	71.6868	52.7650	80.1491	81.9323	76.6247	16.3839	73.9132	32.8009	73.1113	8.3830	84.0969	15.2622	75.1043	49.9847	32.3938	77.1783	72.4008	83.2847	65.9309	75.4305	52.6184	65.8902	73.2751	34.6242	73.4212	96.0620	53.1248	13.0464	60.4490	57.4123	41.7727	65.7759	67.9363	30.0966	20.8367	54.4735	70.6897
5.3400			32.6916	78.6708	73.2333	89.1639	73.0200	49.0800	48.2403	57.7472	58.9545	68.7615	71.3031	52.5264	80.1379	81.9359	76.6182	16.3395	73.6500	32.6660	73.1033	8.3663	84.1043	15.2290	75.0692	49.7120	32.2885	77.1678	72.3953	83.2742	65.8303	75.4266	52.4713	65.7427	73.1904	34.5329	73.1059	96.0747	52.8597	13.0168	60.3451	57.3280	41.5885	65.6980	67.9145	29.9500	20.7817	54.3587	70.6650
5.3500			32.5792	78.6699	73.1404	88.8686	72.8944	49.0063	47.9855	57.7409	58.7271	68.7618	70.9713	52.3172	80.1314	81.9348	76.6185	16.2985	73.4332	32.5407	73.0984	8.3511	84.1137	15.1989	75.0445	49.4686	32.1946	77.1624	72.3947	83.2669	65.7544	75.4235	52.3470	65.6244	73.1204	34.4540	72.8366	96.0902	52.6257	12.9901	60.2612	57.2603	41.4239	65.6378	67.8999	29.8178	20.7329	54.2643	70.6472
5.3600			32.4781	78.6698	73.0697	88.5573	72.7990	48.9447	47.7587	57.7382	58.5250	68.7643	70.6842	52.1336	80.1279	81.9308	76.6235	16.2607	73.2546	32.4243	73.0954	8.3373	84.1238	15.1716	75.0273	49.2511	32.1108	77.1608	72.3950	83.2611	65.6946	75.4210	52.2419	65.5285	73.0621	34.3860	72.6069	96.1079	52.4194	12.9661	60.1935	57.2059	41.2764	65.5915	67.8903	29.6984	20.6892	54.1867	70.6344
5.3700			32.3871	78.6701	73.0165	88.3641	72.7261	48.8932	47.5563	57.7379	58.3451	68.7682	70.4356	51.9723	80.1263	81.9254	76.6313	16.2257	73.1074	32.3161	73.0937	8.3247	84.1339	15.1467	75.0156	49.0568	32.0358	77.1617	72.3927	83.2559	65.6433	75.4191	52.1530	65.4497	73.0129	34.3272	72.4110	96.1275	52.2372	12.9444	60.1389	57.1623	41.1440	65.5561	67.8842	29.5902	20.6501	54.1228	70.6252
5.3800			32.3048	78.6704	72.9770	88.3292	72.6669	48.8500	47.3755	57.7390	58.1848	68.7726	70.2201	51.8303	80.1259	81.9199	76.6404	16.1933	72.9860	32.2153	73.0926	8.3134	84.1436	15.1238	75.0076	48.8832	31.9685	77.1641	72.3870	83.2506	65.5953	75.4176	52.0777	65.3842	72.9713	34.2762	72.2441	96.1484	52.0763	12.9246	60.0948	57.1271	41.0249	65.5292	67.8801	29.4916	20.6148	54.0701	70.6184
5.3900			32.2303	78.6706	72.9480	88.4054	72.6142	48.8136	47.2137	57.7409	58.0418	68.7771	70.0332	51.7049	80.1259	81.9147	76.6494	16.1632	72.8858	32.1216	73.0902	8.3030	84.1526	15.1028	75.0023	48.7279	31.9081	77.1673	72.3792	83.2451	65.5483	75.4165	52.0139	65.3294	72.9357	34.2319	72.1019	96.1702	51.9342	12.9067	60.0591	57.0988	40.9176	65.5088	67.8773	29.4021	20.5828	54.0266	70.6133
5.4000			32.1626	78.6707	72.9270	88.5054	72.5637	48.7829	47.0686	57.7430	57.9141	68.7813	69.8710	51.5932	80.1261	81.9098	76.6575	16.1351	72.8031	32.0341	73.0879	8.2936	84.1607	15.0833	74.9986	48.5889	31.8537	77.1704	72.3700	83.2392	65.5025	75.4153	51.9597	65.2833	72.9049	34.1933	71.9808	96.1925	51.8085	12.8902	60.0302	57.0758	40.8207	65.4934	67.8752	29.3208	20.5538	53.9905	70.6093
5.4100			32.1010	78.6704	72.9120	88.5547	72.5138	48.7568	46.9382	57.7451	57.7998	68.7850	69.7301	51.4943	80.1261	81.9050	76.6644	16.1089	72.7348	31.9526	73.0859	8.2851	84.1678	15.0653	74.9961	48.4645	31.8046	77.1733	72.3604	83.2328	65.4590	75.4141	51.9135	65.2444	72.8779	34.1596	71.8776	96.2148	51.6972	12.8751	60.0066	57.0570	40.7329	65.4818	67.8734	29.2468	20.5272	53.9605	70.6059
5.4200			32.0447	78.6698	72.9015	88.5248	72.4649	48.7346	46.8209	57.7470	57.6975	68.7881	69.6075	51.4067	80.1258	81.8998	76.6697	16.0844	72.6782	31.8765	73.0841	8.2773	84.1739	15.0485	74.9941	48.3530	31.7602	77.1754	72.3507	83.2261	65.4188	75.4127	51.8740	65.2116	72.8538	34.1301	71.7896	96.2370	51.5986	12.8612	59.9873	57.0416	40.6534	65.4730	67.8717	29.1793	20.5029	53.9354	70.6029
5.4300			31.9932	78.6687	72.8942	88.4345	72.4182	48.7155	46.7150	57.7483	57.6057	68.7906	69.5006	51.3290	80.1251	81.8940	76.6734	16.0614	72.6312	31.8054	73.0823	8.2701	84.1790	15.0329	74.9924	48.2529	31.7198	77.1769	72.3413	83.2189	65.3823	75.4110	51.8402	65.1840	72.8319	34.1040	71.7146	96.2586	51.5111	12.8484	59.9713	57.0287	40.5811	65.4663	67.8698	29.1176	20.4804	53.9142	70.6001
5.4400			31.9460	78.6670	72.8892	88.3271	72.3746	48.6990	46.6193	57.7492	57.5233	68.7924	69.4074	51.2598	80.1239	81.8872	76.6758	16.0397	72.5920	31.7389	73.0801	8.2636	84.1831	15.0182	74.9908	48.1630	31.6832	77.1776	72.3323	83.2113	65.3492	75.4090	51.8110	65.1608	72.8116	34.0810	71.6505	96.2795	51.4334	12.8364	59.9579	57.0178	40.5153	65.4610	67.8677	29.0611	20.4597	53.8962	70.5972
5.4500			31.9026	78.6647	72.8858	88.2426	72.3347	48.6845	46.5327	57.7495	57.4492	68.7935	69.3259	51.1982	80.1221	81.8797	76.6769	16.0193	72.5591	31.6766	73.0774	8.2576	84.1862	15.0045	74.9889	48.0822	31.6498	77.1775	72.3234	83.2033	65.3186	75.4065	51.7858	65.1410	72.7925	34.0605	71.5958	96.2995	51.3642	12.8253	59.9466	57.0084	40.4552	65.4567	67.8653	29.0092	20.4405	53.8807	70.5942
5.4600			31.8626	78.6618	72.8834	88.1987	72.2983	48.6719	46.4541	57.7493	57.3824	68.7941	69.2544	51.1431	80.1199	81.8713	76.6769	16.0001	72.5315	31.6183	73.0740	8.2520	84.1885	14.9915	74.9869	48.0094	31.6192	77.1768	72.3147	83.1949	65.2896	75.4037	51.7638	65.1242	72.7743	34.0421	71.5490	96.3185	51.3026	12.8149	59.9369	57.0001	40.4003	65.4532	67.8625	28.9614	20.4226	53.8673	70.5911
5.4700			31.8258	78.6584	72.8818	88.1893	72.2646	48.6606	46.3827	57.7486	57.3222	68.7940	69.1917	51.0937	80.1173	81.8622	76.6761	15.9819	72.5080	31.5636	73.0700	8.2468	84.1901	14.9793	74.9845	47.9437	31.5912	77.1756	72.3058	83.1862	65.2614	75.4006	51.7446	65.1096	72.7568	34.0256	71.5088	96.3362	51.2475	12.8052	59.9284	56.9927	40.3500	65.4501	67.8594	28.9174	20.4059	53.8554	70.5878
5.4800			31.7916	78.6545	72.8804	88.1939	72.2329	48.6505	46.3176	57.7473	57.2678	68.7934	69.1364	51.0492	80.1142	81.8527	76.6746	15.9646	72.4878	31.5123	73.0653	8.2420	84.1909	14.9677	74.9818	47.8844	31.5656	77.1738	72.2966	83.1770	65.2337	75.3971	51.7276	65.0968	72.7398	34.0107	71.4743	96.3527	51.1983	12.7961	59.9209	56.9860	40.3039	65.4472	67.8559	28.8767	20.3903	53.8448	70.5844
5.4900			31.7600	78.6502	72.8792	88.1921	72.2025	48.6414	46.2582	57.7456	57.2186	68.7924	69.0877	51.0092	80.1107	81.8428	76.6724	15.9482	72.4704	31.4641	73.0600	8.2375	84.1912	14.9568	74.9787	47.8308	31.5419	77.1716	72.2871	83.1676	65.2063	75.3933	51.7125	65.0853	72.7232	33.9972	71.4446	96.3680	51.1542	12.7874	59.9140	56.9796	40.2615	65.4445	67.8521	28.8391	20.3757	53.8352	70.5807
5.5000			31.7307	78.6454	72.8781	88.1732	72.1728	48.6331	46.2039	57.7434	57.1741	68.7909	69.0445	50.9730	80.1068	81.8326	76.6698	15.9326	72.4551	31.4188	73.0541	8.2332	84.1909	14.9464	74.9753	47.7822	31.5201	77.1690	72.2771	83.1579	65.1793	75.3892	51.6990	65.0749	72.7069	33.9847	71.4189	96.3820	51.1146	12.7793	59.9078	56.9736	40.2225	65.4418	67.8479	28.8041	20.3620	53.8264	70.5768
5.5100			31.7034	78.6404	72.8768	88.1383	72.1438	48.6254	46.1542	57.7409	57.1337	68.7891	69.0062	50.9401	80.1027	81.8223	76.6668	15.9178	72.4415	31.3762	73.0479	8.2293	84.1902	14.9365	74.9716	47.7381	31.5000	77.1661	72.2669	83.1480	65.1529	75.3849	51.6869	65.0653	72.6909	33.9733	71.3966	96.3947	51.0790	12.7716	59.9019	56.9679	40.1864	65.4390	67.8435	28.7716	20.3491	53.8181	70.5727
5.5200			31.6780	78.6350	72.8753	88.0964	72.1154	48.6182	46.1085	57.7381	57.0970	68.7869	68.9721	50.9103	80.0983	81.8118	76.6633	15.9037	72.4293	31.3361	73.0414	8.2255	84.1890	14.9270	74.9676	47.6981	31.4813	77.1630	72.2563	83.1380	65.1272	75.3805	51.6758	65.0562	72.6752	33.9627	71.3772	96.4061	51.0468	12.7643	59.8962	56.9622	40.1531	65.4362	67.8388	28.7413	20.3369	53.8104	70.5685
5.5300			31.6543	78.6295	72.8736	88.0577	72.0877	48.6115	46.0665	57.7349	57.0636	68.7844	68.9416	50.8831	80.0936	81.8012	76.6596	15.8902	72.4182	31.2984	73.0345	8.2219	84.1876	14.9181	74.9633	47.6616	31.4640	77.1597	72.2455	83.1278	65.1022	75.3759	51.6657	65.0476	72.6596	33.9528	71.3602	96.4164	51.0177	12.7573	59.8908	56.9567	40.1223	65.4332	67.8339	28.7131	20.3254	53.8030	70.5640
5.5400			31.6321	78.6237	72.8717	88.0281	72.0609	48.6052	46.0279	57.7315	57.0332	68.7818	68.9142	50.8581	80.0888	81.7905	76.6556	15.8773	72.4080	31.2628	73.0274	8.2186	84.1858	14.9095	74.9588	47.6283	31.4479	77.1561	72.2345	83.1175	65.0779	75.3711	51.6563	65.0394	72.6443	33.9435	71.3453	96.4254	50.9914	12.7507	59.8856	56.9512	40.0937	65.4301	67.8287	28.6867	20.3145	53.7959	70.5595
5.5500			31.6114	78.6178	72.8695	88.0079	72.0350	48.5991	45.9922	57.7279	57.0055	68.7789	68.8896	50.8353	80.0838	81.7798	76.6513	15.8650	72.3984	31.2292	73.0202	8.2153	84.1838	14.9013	74.9541	47.5978	31.4328	77.1524	72.2234	83.1072	65.0542	75.3663	51.6475	65.0314	72.6292	33.9348	71.3322	96.4335	50.9675	12.7444	59.8804	56.9457	40.0671	65.4269	67.8234	28.6620	20.3042	53.7890	70.5548
5.5600			31.5919	78.6117	72.8671	87.9933	72.0101	48.5933	45.9592	57.7241	56.9801	68.7758	68.8673	50.8142	80.0787	81.7689	76.6468	15.8532	72.3894	31.1975	73.0127	8.2122	84.1816	14.8935	74.9492	47.5699	31.4188	77.1486	72.2122	83.0968	65.0311	75.3614	51.6393	65.0236	72.6143	33.9265	71.3205	96.4405	50.9457	12.7383	59.8753	56.9402	40.0424	65.4235	67.8179	28.6388	20.2944	53.7822	70.5500
5.5700			31.5737	78.6055	72.8644	87.9796	71.9860	48.5877	45.9287	57.7202	56.9569	68.7726	68.8471	50.7948	80.0734	81.7581	76.6422	15.8420	72.3808	31.1676	73.0051	8.2093	84.1792	14.8859	74.9441	47.5443	31.4057	77.1446	72.2010	83.0865	65.0084	75.3564	51.6316	65.0161	72.5996	33.9186	71.3100	96.4465	50.9257	12.7325	59.8702	56.9347	40.0193	65.4201	67.8122	28.6170	20.2851	53.7756	70.5452
5.5800			31.5565	78.5993	72.8615	87.9634	71.9627	48.5822	45.9003	57.7161	56.9356	68.7692	68.8287	50.7768	80.0681	81.7472	76.6373	15.8311	72.3725	31.1394	72.9974	8.2064	84.1767	14.8787	74.9389	47.5208	31.3934	77.1405	72.1897	83.0762	64.9861	75.3513	51.6242	65.0086	72.5851	33.9110	71.3006	96.4517	50.9074	12.7270	59.8652	56.9292	39.9978	65.4165	67.8065	28.5965	20.2762	53.7691	70.5402
5.5900			31.5403	78.5930	72.8584	87.9441	71.9401	48.5769	45.8739	57.7119	56.9161	68.7658	68.8119	50.7601	80.0627	81.7364	76.6324	15.8208	72.3644	31.1127	72.9896	8.2037	84.1740	14.8718	74.9336	47.4990	31.3818	77.1363	72.1784	83.0659	64.9643	75.3462	51.6171	65.0012	72.5708	33.9038	71.2920	96.4561	50.8906	12.7216	59.8601	56.9236	39.9777	65.4128	67.8007	28.5771	20.2678	53.7626	70.5352
5.6000			31.5251	78.5866	72.8550	87.9229	71.9181	48.5717	45.8494	57.7076	56.8981	68.7622	68.7964	50.7445	80.0572	81.7256	76.6273	15.8108	72.3566	31.0874	72.9818	8.2011	84.1712	14.8652	74.9282	47.4790	31.3709	77.1321	72.1671	83.0557	64.9430	75.3411	51.6103	64.9940	72.5567	33.8968	71.2842	96.4598	50.8751	12.7165	59.8551	56.9180	39.9588	65.4089	67.7948	28.5588	20.2597	53.7562	70.5301
5.6100			31.5107	78.5802	72.8515	87.9021	71.8969	48.5666	45.8264	57.7032	56.8815	68.7586	68.7821	50.7299	80.0517	81.7148	76.6221	15.8012	72.3489	31.0635	72.9739	8.1985	84.1684	14.8588	74.9228	47.4603	31.3606	77.1278	72.1558	83.0455	64.9221	75.3359	51.6038	64.9868	72.5428	33.8900	71.2770	96.4629	50.8607	12.7116	59.8500	56.9123	39.9410	65.4050	67.7888	28.5415	20.2520	53.7498	70.5250
5.6200			31.4971	78.5738	72.8479	87.8833	71.8762	48.5616	45.8050	57.6987	56.8661	68.7550	68.7688	50.7161	80.0462	81.7041	76.6169	15.7920	72.3413	31.0408	72.9659	8.1960	84.1655	14.8527	74.9173	47.4431	31.3509	77.1235	72.1445	83.0355	64.9017	75.3307	51.5974	64.9796	72.5292	33.8834	71.2704	96.4653	50.8474	12.7068	59.8449	56.9066	39.9244	65.4010	67.7828	28.5252	20.2446	53.7435	70.5198
5.6300			31.4841	78.5673	72.8441	87.8672	71.8561	48.5567	45.7849	57.6942	56.8520	68.7513	68.7564	50.7032	80.0407	81.6934	76.6116	15.7831	72.3338	31.0193	72.9580	8.1936	84.1625	14.8467	74.9117	47.4269	31.3417	77.1191	72.1332	83.0255	64.8818	75.3255	51.5912	64.9724	72.5157	33.8769	71.2642	96.4673	50.8350	12.7022	59.8399	56.9009	39.9087	65.3970	67.7767	28.5096	20.2375	53.7372	70.5146
5.6400			31.4719	78.5609	72.8402	87.8532	71.8367	48.5518	45.7660	57.6897	56.8388	68.7475	68.7448	50.6910	80.0351	81.6829	76.6063	15.7746	72.3264	30.9989	72.9500	8.1913	84.1595	14.8410	74.9061	47.4119	31.3329	77.1147	72.1219	83.0157	64.8624	75.3202	51.5851	64.9653	72.5025	33.8707	71.2583	96.4688	50.8234	12.6978	59.8347	56.8952	39.8938	65.3929	67.7706	28.4948	20.2307	53.7309	70.5093
5.6500			31.4602	78.5545	72.8361	87.8403	71.8179	48.5470	45.7483	57.6851	56.8266	68.7438	68.7339	50.6794	80.0296	81.6724	76.6009	15.7663	72.3191	30.9795	72.9420	8.1890	84.1565	14.8355	74.9005	47.3978	31.3246	77.1103	72.1106	83.0060	64.8435	75.3150	51.5791	64.9583	72.4896	33.8645	71.2528	96.4699	50.8125	12.6935	59.8296	56.8894	39.8798	65.3887	67.7645	28.4808	20.2242	53.7246	70.5041
5.6600			31.4491	78.5481	72.8320	87.8275	71.7997	48.5422	45.7315	57.6805	56.8152	68.7400	68.7236	50.6684	80.0241	81.6620	76.5955	15.7584	72.3118	30.9611	72.9341	8.1868	84.1534	14.8302	74.8949	47.3846	31.3167	77.1058	72.0994	82.9964	64.8250	75.3097	51.5732	64.9512	72.4769	33.8585	71.2476	96.4706	50.8022	12.6893	59.8245	56.8836	39.8665	65.3845	67.7584	28.4674	20.2179	53.7183	70.4988
5.6700			31.4385	78.5417	72.8278	87.8145	71.7820	48.5374	45.7157	57.6758	56.8045	68.7362	68.7139	50.6579	80.0186	81.6517	76.5901	15.7507	72.3045	30.9437	72.9262	8.1846	84.1503	14.8251	74.8892	47.3722	31.3090	77.1014	72.0883	82.9870	64.8069	75.3044	51.5674	64.9442	72.4644	33.8525	71.2426	96.4710	50.7925	12.6853	59.8193	56.8778	39.8539	65.3802	67.7523	28.4546	20.2118	53.7121	70.4935
5.6800			31.4284	78.5354	72.8235	87.8014	71.7650	48.5327	45.7008	57.6712	56.7946	68.7324	68.7046	50.6478	80.0131	81.6415	76.5847	15.7433	72.2973	30.9270	72.9183	8.1825	84.1472	14.8202	74.8836	47.3604	31.3016	77.0969	72.0771	82.9776	64.7893	75.2992	51.5617	64.9371	72.4521	33.8467	71.2378	96.4712	50.7833	12.6814	59.8142	56.8720	39.8418	65.3759	67.7461	28.4424	20.2060	53.7058	70.4882
5.6900			31.4188	78.5291	72.8191	87.7886	71.7484	48.5280	45.6866	57.6665	56.7852	68.7285	68.6957	50.6382	80.0077	81.6314	76.5793	15.7362	72.2901	30.9112	72.9104	8.1804	84.1441	14.8154	74.8780	47.3493	31.2944	77.0925	72.0661	82.9684	64.7721	75.2939	51.5560	64.9302	72.4401	33.8409	71.2331	96.4712	50.7745	12.6776	59.8090	56.8661	39.8304	65.3716	67.7400	28.4306	20.2003	53.6996	70.4829
5.7000			31.4095	78.5228	72.8147	87.7764	71.7324	48.5234	45.6731	57.6618	56.7764	68.7247	68.6872	50.6289	80.0023	81.6215	76.5738	15.7292	72.2829	30.8961	72.9026	8.1784	84.1410	14.8107	74.8724	47.3387	31.2876	77.0880	72.0551	82.9594	64.7554	75.2886	51.5504	64.9232	72.4284	33.8352	71.2286	96.4710	50.7662	12.6739	59.8038	56.8603	39.8195	65.3673	67.7339	28.4194	20.1949	53.6933	70.4776
5.7100			31.4006	78.5166	72.8103	87.7650	71.7169	48.5187	45.6602	57.6572	56.7682	68.7209	68.6790	50.6199	79.9969	81.6116	76.5684	15.7226	72.2758	30.8817	72.8949	8.1764	84.1379	14.8063	74.8668	47.3287	31.2810	77.0836	72.0442	82.9505	64.7390	75.2834	51.5449	64.9162	72.4168	33.8295	71.2242	96.4706	50.7582	12.6703	59.7986	56.8544	39.8090	65.3629	67.7278	28.4086	20.1896	53.6871	70.4722
5.7200			31.3921	78.5104	72.8058	87.7545	71.7019	48.5141	45.6480	57.6525	56.7603	68.7171	68.6711	50.6112	79.9915	81.6019	76.5630	15.7161	72.2687	30.8680	72.8872	8.1744	84.1348	14.8019	74.8612	47.3191	31.2747	77.0791	72.0333	82.9417	64.7231	75.2781	51.5394	64.9093	72.4055	33.8239	71.2200	96.4701	50.7505	12.6668	59.7934	56.8486	39.7990	65.3585	67.7217	28.3982	20.1844	53.6808	70.4669
5.7300			31.3839	78.5043	72.8013	87.7445	71.6874	48.5095	45.6363	57.6478	56.7529	68.7132	68.6635	50.6028	79.9862	81.5923	76.5575	15.7098	72.2616	30.8549	72.8795	8.1725	84.1317	14.7977	74.8557	47.3099	31.2686	77.0747	72.0225	82.9331	64.7075	75.2729	51.5339	64.9024	72.3944	33.8184	71.2158	96.4695	50.7431	12.6633	59.7882	56.8427	39.7894	65.3541	67.7156	28.3882	20.1794	53.6746	70.4616
5.7400			31.3760	78.4979	72.7966	87.7338	71.6727	48.5049	45.6250	57.6431	56.7459	68.7093	68.6560	50.5946	79.9808	81.5823	76.5519	15.7038	72.2544	30.8424	72.8717	8.1706	84.1284	14.7936	74.8500	47.3011	31.2627	77.0701	72.0115	82.9242	64.6920	75.2675	51.5284	64.8955	72.3832	33.8129	71.2116	96.4690	50.7360	12.6600	59.7830	56.8368	39.7802	65.3497	67.7094	28.3786	20.1746	53.6683	70.4562
5.7500			31.3684	78.4919	72.7921	87.7247	71.6591	48.5004	45.6142	57.6384	56.7392	68.7055	68.6488	50.5866	79.9756	81.5730	76.5465	15.6978	72.2474	30.8304	72.8642	8.1687	84.1253	14.7896	74.8445	47.2927	31.2570	77.0657	72.0009	82.9159	64.6773	75.2623	51.5230	64.8886	72.3726	33.8074	71.2075	96.4682	50.7291	12.6567	59.7778	56.8309	39.7713	65.3453	67.7033	28.3693	20.1699	53.6621	70.4509
5.7600			31.3610	78.4859	72.7875	87.7157	71.6459	48.4958	45.6039	57.6337	56.7328	68.7017	68.6418	50.5788	79.9704	81.5637	76.5411	15.6921	72.2404	30.8189	72.8567	8.1669	84.1222	14.7858	74.8390	47.2845	31.2515	77.0613	71.9904	82.9077	64.6629	75.2570	51.5176	64.8819	72.3622	33.8020	71.2035	96.4674	50.7224	12.6536	59.7726	56.8251	39.7627	65.3409	67.6973	28.3603	20.1653	53.6559	70.4456
5.7700			31.3538	78.4800	72.7830	87.7070	71.6331	48.4913	45.5939	57.6290	56.7267	68.6980	68.6349	50.5712	79.9653	81.5546	76.5357	15.6866	72.2335	30.8079	72.8493	8.1651	84.1191	14.7820	74.8336	47.2766	31.2461	77.0569	71.9800	82.8996	64.6488	75.2518	51.5122	64.8751	72.3520	33.7967	71.1996	96.4666	50.7158	12.6504	59.7674	56.8192	39.7544	65.3365	67.6913	28.3516	20.1608	53.6497	70.4404
5.7800			31.3469	78.4741	72.7784	87.6987	71.6207	48.4868	45.5842	57.6244	56.7208	68.6942	68.6282	50.5638	79.9602	81.5456	76.5304	15.6811	72.2266	30.7974	72.8419	8.1633	84.1160	14.7783	74.8282	47.2690	31.2408	77.0525	71.9696	82.8917	64.6352	75.2466	51.5069	64.8684	72.3421	33.7913	71.1957	96.4657	50.7095	12.6474	59.7623	56.8134	39.7464	65.3321	67.6853	28.3431	20.1564	53.6435	70.4351
5.7900			31.3402	78.4682	72.7738	87.6907	71.6087	48.4823	45.5749	57.6197	56.7152	68.6904	68.6217	50.5565	79.9551	81.5367	76.5250	15.6759	72.2197	30.7872	72.8346	8.1615	84.1129	14.7748	74.8229	47.2616	31.2357	77.0481	71.9593	82.8840	64.6218	75.2414	51.5016	64.8617	72.3323	33.7860	71.1918	96.4649	50.7033	12.6444	59.7571	56.8076	39.7386	65.3277	67.6793	28.3349	20.1521	53.6374	70.4298
5.8000			31.3336	78.4624	72.7692	87.6831	71.5971	48.4778	45.5658	57.6151	56.7097	68.6867	68.6152	50.5493	79.9501	81.5279	76.5196	15.6708	72.2129	30.7775	72.8274	8.1598	84.1099	14.7713	74.8175	47.2544	31.2308	77.0438	71.9492	82.8763	64.6088	75.2362	51.4963	64.8550	72.3227	33.7807	71.1880	96.4640	50.6972	12.6414	59.7519	56.8017	39.7310	65.3233	67.6734	28.3269	20.1480	53.6312	70.4246
5.8100			31.3273	78.4567	72.7646	87.6759	71.5858	48.4733	45.5571	57.6104	56.7045	68.6829	68.6089	50.5422	79.9452	81.5193	76.5143	15.6658	72.2061	30.7681	72.8202	8.1580	84.1068	14.7679	74.8122	47.2474	31.2259	77.0394	71.9391	82.8688	64.5961	75.2311	51.4910	64.8484	72.3134	33.7755	71.1842	96.4632	50.6912	12.6385	59.7468	56.7959	39.7237	65.3189	67.6675	28.3191	20.1439	53.6251	70.4193
5.8200			31.3210	78.4510	72.7600	87.6690	71.5748	48.4688	45.5485	57.6058	56.6994	68.6792	68.6026	50.5353	79.9403	81.5107	76.5090	15.6609	72.1993	30.7591	72.8131	8.1563	84.1038	14.7646	74.8070	47.2406	31.2211	77.0351	71.9291	82.8615	64.5837	75.2259	51.4857	64.8418	72.3042	33.7702	71.1804	96.4624	50.6854	12.6357	59.7416	56.7901	39.7165	65.3145	67.6616	28.3115	20.1398	53.6189	70.4141
5.8300			31.3150	78.4453	72.7554	87.6623	71.5642	48.4644	45.5402	57.6012	56.6945	68.6755	68.5965	50.5284	79.9354	81.5023	76.5037	15.6562	72.1926	30.7505	72.8061	8.1546	84.1007	14.7613	74.8018	47.2339	31.2165	77.0307	71.9192	82.8542	64.5716	75.2208	51.4805	64.8352	72.2953	33.7650	71.1767	96.4616	50.6796	12.6329	59.7365	56.7843	39.7095	65.3101	67.6557	28.3041	20.1359	53.6128	70.4089
5.8400			31.3091	78.4397	72.7508	87.6559	71.5539	48.4600	45.5321	57.5966	56.6897	68.6718	68.5904	50.5217	79.9306	81.4940	76.4984	15.6516	72.1860	30.7421	72.7991	8.1529	84.0977	14.7582	74.7966	47.2273	31.2119	77.0264	71.9094	82.8471	64.5599	75.2156	51.4753	64.8287	72.2865	33.7598	71.1730	96.4608	50.6740	12.6302	59.7314	56.7785	39.7027	65.3057	67.6499	28.2969	20.1320	53.6067	70.4036
5.8500			31.3033	78.4342	72.7462	87.6497	71.5438	48.4555	45.5242	57.5920	56.6851	68.6681	68.5844	50.5150	79.9259	81.4859	76.4931	15.6471	72.1793	30.7340	72.7922	8.1513	84.0947	14.7551	74.7914	47.2209	31.2074	77.0221	71.8997	82.8401	64.5484	75.2105	51.4700	64.8222	72.2779	33.7547	71.1693	96.4600	50.6684	12.6274	59.7262	56.7727	39.6960	65.3014	67.6441	28.2898	20.1282	53.6006	70.3984
5.8600			31.2976	78.4287	72.7417	87.6437	71.5341	48.4511	45.5164	57.5874	56.6806	68.6644	68.5785	50.5083	79.9212	81.4778	76.4879	15.6426	72.1728	30.7262	72.7853	8.1496	84.0917	14.7521	74.7863	47.2146	31.2030	77.0178	71.8900	82.8333	64.5371	75.2054	51.4648	64.8158	72.2694	33.7495	71.1656	96.4593	50.6629	12.6248	59.7211	56.7670	39.6894	65.2970	67.6383	28.2829	20.1245	53.5945	70.3933
5.8700			31.2920	78.4233	72.7371	87.6379	71.5246	48.4467	45.5088	57.5828	56.6762	68.6607	68.5726	50.5018	79.9165	81.4699	76.4827	15.6383	72.1662	30.7187	72.7785	8.1480	84.0887	14.7491	74.7812	47.2084	31.1986	77.0136	71.8805	82.8265	64.5262	75.2003	51.4597	64.8094	72.2612	33.7444	71.1619	96.4586	50.6574	12.6222	59.7160	56.7612	39.6830	65.2926	67.6326	28.2761	20.1208	53.5884	70.3881
5.8800			31.2866	78.4179	72.7325	87.6324	71.5154	48.4423	45.5014	57.5782	56.6718	68.6571	68.5668	50.4953	79.9119	81.4620	76.4774	15.6341	72.1597	30.7114	72.7718	8.1463	84.0857	14.7462	74.7762	47.2023	31.1944	77.0093	71.8711	82.8199	64.5155	75.1952	51.4545	64.8030	72.2531	33.7393	71.1583	96.4580	50.6520	12.6196	59.7110	56.7555	39.6767	65.2883	67.6268	28.2695	20.1172	53.5823	70.3829
5.8900			31.2812	78.4125	72.7280	87.6271	71.5065	48.4380	45.4941	57.5737	56.6676	68.6534	68.5611	50.4889	79.9073	81.4543	76.4723	15.6300	72.1533	30.7043	72.7651	8.1447	84.0828	14.7434	74.7712	47.1963	31.1901	77.0051	71.8617	82.8134	64.5050	75.1902	51.4493	64.7967	72.2452	33.7342	71.1547	96.4573	50.6467	12.6170	59.7059	56.7497	39.6706	65.2840	67.6211	28.2630	20.1136	53.5762	70.3778
5.9000			31.2760	78.4072	72.7235	87.6220	71.4978	48.4336	45.4869	57.5691	56.6635	68.6498	68.5554	50.4825	79.9028	81.4467	76.4671	15.6260	72.1469	30.6974	72.7585	8.1431	84.0798	14.7406	74.7662	47.1904	31.1860	77.0008	71.8525	82.8070	64.4948	75.1851	51.4442	64.7904	72.2374	33.7292	71.1511	96.4567	50.6414	12.6145	59.7008	56.7440	39.6645	65.2796	67.6155	28.2565	20.1101	53.5702	70.3726
5.9100			31.2708	78.4020	72.7189	87.6170	71.4893	48.4292	45.4799	57.5646	56.6594	68.6462	68.5498	50.4762	79.8983	81.4392	76.4619	15.6220	72.1405	30.6908	72.7519	8.1416	84.0769	14.7378	74.7613	47.1845	31.1819	76.9966	71.8433	82.8007	64.4849	75.1801	51.4390	64.7842	72.2298	33.7241	71.1475	96.4562	50.6361	12.6120	59.6958	56.7383	39.6585	65.2753	67.6098	28.2502	20.1067	53.5642	70.3675
5.9200			31.2657	78.3968	72.7144	87.6122	71.4811	48.4249	45.4729	57.5600	56.6554	68.6426	68.5442	50.4699	79.8938	81.4318	76.4568	15.6181	72.1342	30.6843	72.7454	8.1400	84.0739	14.7351	74.7564	47.1787	31.1778	76.9924	71.8343	82.7946	64.4751	75.1750	51.4339	64.7779	72.2223	33.7191	71.1439	96.4556	50.6309	12.6095	59.6907	56.7326	39.6526	65.2710	67.6042	28.2440	20.1032	53.5582	70.3624
5.9300			31.2606	78.3916	72.7099	87.6076	71.4731	48.4206	45.4661	57.5555	56.6514	68.6390	68.5387	50.4636	79.8894	81.4245	76.4517	15.6143	72.1279	30.6780	72.7390	8.1384	84.0710	14.7325	74.7516	47.1730	31.1738	76.9882	71.8253	82.7885	64.4656	75.1700	51.4288	64.7718	72.2150	33.7141	71.1403	96.4551	50.6258	12.6071	59.6857	56.7269	39.6468	65.2667	67.5986	28.2379	20.0998	53.5521	70.3573
5.9400			31.2557	78.3865	72.7054	87.6032	71.4652	48.4162	45.4593	57.5510	56.6475	68.6354	68.5332	50.4574	79.8850	81.4173	76.4466	15.6106	72.1217	30.6719	72.7326	8.1368	84.0681	14.7299	74.7467	47.1674	31.1699	76.9841	71.8164	82.7825	64.4563	75.1650	51.4237	64.7656	72.2078	33.7091	71.1367	96.4546	50.6204	12.6047	59.6807	56.7213	39.6410	65.2624	67.5930	28.2319	20.0965	53.5462	70.3522
5.9500			31.2508	78.3815	72.7009	87.5989	71.4576	48.4119	45.4526	57.5465	56.6437	68.6319	68.5277	50.4513	79.8807	81.4103	76.4415	15.6069	72.1155	30.6659	72.7263	8.1353	84.0652	14.7273	74.7420	47.1617	31.1659	76.9799	71.8076	82.7767	64.4472	75.1601	51.4186	64.7595	72.2008	33.7042	71.1332	96.4542	50.6150	12.6023	59.6757	56.7156	39.6353	65.2581	67.5875	28.2259	20.0932	53.5402	70.3471
5.9600			31.2459	78.3765	72.6964	87.5947	71.4502	48.4076	45.4460	57.5420	56.6399	68.6283	68.5223	50.4451	79.8764	81.4033	76.4364	15.6033	72.1094	30.6601	72.7201	8.1337	84.0623	14.7248	74.7372	47.1562	31.1621	76.9758	71.7989	82.7709	64.4383	75.1551	51.4136	64.7534	72.1939	33.6992	71.1297	96.4538	50.6096	12.5999	59.6707	56.7100	39.6297	65.2538	67.5820	28.2201	20.0899	53.5342	70.3421
5.9700			31.2412	78.3715	72.6919	87.5907	71.4429	48.4033	45.4395	57.5375	56.6361	68.6248	68.5170	50.4390	79.8722	81.3964	76.4314	15.5998	72.1033	30.6544	72.7139	8.1322	84.0594	14.7223	74.7325	47.1507	31.1582	76.9717	71.7903	82.7652	64.4296	75.1501	51.4085	64.7474	72.1871	33.6943	71.1261	96.4534	50.6042	12.5976	59.6657	56.7044	39.6242	65.2495	67.5765	28.2143	20.0867	53.5283	70.3370
5.9800			31.2364	78.3666	72.6875	87.5869	71.4358	48.3991	45.4331	57.5330	56.6324	68.6213	68.5116	50.4330	79.8680	81.3896	76.4263	15.5963	72.0973	30.6489	72.7077	8.1307	84.0566	14.7199	74.7278	47.1452	31.1544	76.9675	71.7818	82.7596	64.4211	75.1452	51.4034	64.7414	72.1805	33.6893	71.1226	96.4530	50.5989	12.5953	59.6608	56.6988	39.6187	65.2453	67.5711	28.2085	20.0834	53.5223	70.3320
5.9900			31.2317	78.3617	72.6830	87.5831	71.4289	48.3948	45.4267	57.5286	56.6288	68.6178	68.5063	50.4269	79.8638	81.3829	76.4213	15.5929	72.0912	30.6435	72.7016	8.1292	84.0537	14.7175	74.7231	47.1397	31.1506	76.9635	71.7734	82.7541	64.4127	75.1403	51.3984	64.7354	72.1739	33.6844	71.1191	96.4526	50.5936	12.5930	59.6558	56.6932	39.6133	65.2410	67.5657	28.2029	20.0802	53.5164	70.3270
6.0000			31.2271	78.3569	72.6786	87.5795	71.4222	48.3905	45.4203	57.5241	56.6251	68.6143	68.5010	50.4209	79.8597	81.3764	76.4163	15.5895	72.0853	30.6382	72.6956	8.1276	84.0508	14.7151	74.7185	47.1343	31.1468	76.9594	71.7650	82.7487	64.4045	75.1354	51.3934	64.7295	72.1675	33.6795	71.1157	96.4523	50.5883	12.5907	59.6509	56.6876	39.6079	65.2368	67.5603	28.1972	20.0771	53.5105	70.3219
6.0100			31.2225	78.3521	72.6741	87.5759	71.4156	48.3863	45.4141	57.5197	56.6215	68.6108	68.4958	50.4149	79.8556	81.3699	76.4114	15.5862	72.0793	30.6330	72.6896	8.1262	84.0480	14.7127	74.7139	47.1290	31.1431	76.9553	71.7568	82.7434	64.3965	75.1305	51.3884	64.7236	72.1613	33.6747	71.1122	96.4519	50.5831	12.5884	59.6460	56.6820	39.6025	65.2325	67.5549	28.1917	20.0740	53.5046	70.3169
6.0200			31.2179	78.3473	72.6697	87.5725	71.4091	48.3821	45.4078	57.5153	56.6180	68.6073	68.4906	50.4090	79.8516	81.3634	76.4064	15.5829	72.0735	30.6279	72.6837	8.1247	84.0452	14.7104	74.7094	47.1236	31.1394	76.9512	71.7486	82.7382	64.3887	75.1256	51.3834	64.7178	72.1551	33.6698	71.1087	96.4516	50.5779	12.5862	59.6411	56.6765	39.5972	65.2283	67.5496	28.1862	20.0709	53.4987	70.3120
6.0300			31.2134	78.3426	72.6653	87.5692	71.4028	48.3779	45.4017	57.5108	56.6144	68.6038	68.4854	50.4030	79.8476	81.3571	76.4015	15.5797	72.0676	30.6229	72.6778	8.1232	84.0424	14.7081	74.7049	47.1183	31.1357	76.9472	71.7405	82.7331	64.3810	75.1207	51.3784	64.7119	72.1490	33.6649	71.1053	96.4513	50.5727	12.5839	59.6362	56.6709	39.5920	65.2241	67.5443	28.1807	20.0678	53.4928	70.3070
6.0400			31.2089	78.3379	72.6609	87.5660	71.3966	48.3736	45.3955	57.5064	56.6109	68.6004	68.4803	50.3971	79.8436	81.3509	76.3966	15.5765	72.0618	30.6180	72.6720	8.1217	84.0396	14.7059	74.7004	47.1131	31.1321	76.9432	71.7325	82.7280	64.3735	75.1159	51.3734	64.7061	72.1430	33.6601	71.1018	96.4510	50.5676	12.5817	59.6313	56.6654	39.5868	65.2199	67.5390	28.1753	20.0647	53.4870	70.3020
6.0500			31.2045	78.3333	72.6565	87.5628	71.3905	48.3694	45.3894	57.5020	56.6074	68.5970	68.4752	50.3912	79.8397	81.3447	76.3917	15.5734	72.0561	30.6132	72.6662	8.1202	84.0368	14.7037	74.6959	47.1078	31.1284	76.9392	71.7246	82.7230	64.3661	75.1111	51.3684	64.7004	72.1372	33.6553	71.0984	96.4508	50.5625	12.5795	59.6264	56.6599	39.5816	65.2157	67.5337	28.1700	20.0617	53.4811	70.2971
6.0600			31.2001	78.3287	72.6521	87.5598	71.3846	48.3653	45.3834	57.4976	56.6039	68.5936	68.4701	50.3854	79.8358	81.3387	76.3868	15.5703	72.0503	30.6085	72.6605	8.1187	84.0340	14.7014	74.6915	47.1026	31.1248	76.9352	71.7167	82.7181	64.3588	75.1062	51.3635	64.6947	72.1314	33.6505	71.0950	96.4505	50.5574	12.5774	59.6215	56.6544	39.5765	65.2115	67.5285	28.1646	20.0586	53.4753	70.2922
6.0700			31.1957	78.3241	72.6478	87.5568	71.3788	48.3611	45.3774	57.4933	56.6005	68.5902	68.4650	50.3795	79.8319	81.3327	76.3820	15.5672	72.0447	30.6038	72.6548	8.1173	84.0312	14.6993	74.6871	47.0974	31.1212	76.9312	71.7089	82.7133	64.3517	75.1014	51.3585	64.6890	72.1257	33.6457	71.0916	96.4503	50.5523	12.5752	59.6167	56.6489	39.5714	65.2073	67.5233	28.1594	20.0556	53.4695	70.2872
6.0800			31.1913	78.3196	72.6434	87.5540	71.3731	48.3569	45.3714	57.4889	56.5970	68.5868	68.4600	50.3737	79.8281	81.3268	76.3771	15.5642	72.0390	30.5993	72.6492	8.1158	84.0284	14.6971	74.6827	47.0922	31.1177	76.9272	71.7013	82.7085	64.3448	75.0966	51.3536	64.6833	72.1202	33.6409	71.0882	96.4500	50.5472	12.5730	59.6119	56.6435	39.5663	65.2032	67.5181	28.1541	20.0527	53.4636	70.2823
6.0900			31.1870	78.3151	72.6391	87.5512	71.3675	48.3528	45.3654	57.4845	56.5936	68.5834	68.4550	50.3679	79.8243	81.3210	76.3723	15.5612	72.0334	30.5948	72.6436	8.1143	84.0257	14.6950	74.6784	47.0871	31.1141	76.9233	71.6936	82.7038	64.3379	75.0919	51.3487	64.6777	72.1147	33.6362	71.0848	96.4498	50.5422	12.5709	59.6070	56.6380	39.5612	65.1990	67.5129	28.1489	20.0497	53.4579	70.2774
6.1000			31.1827	78.3107	72.6347	87.5484	71.3620	48.3486	45.3595	57.4802	56.5902	68.5800	68.4500	50.3621	79.8205	81.3152	76.3675	15.5582	72.0278	30.5904	72.6381	8.1129	84.0229	14.6928	74.6741	47.0819	31.1106	76.9193	71.6861	82.6992	64.3312	75.0871	51.3438	64.6721	72.1093	33.6315	71.0814	96.4495	50.5372	12.5688	59.6022	56.6326	39.5562	65.1948	67.5078	28.1438	20.0467	53.4521	70.2725
6.1100			31.1784	78.3063	72.6304	87.5458	71.3567	48.3445	45.3536	57.4759	56.5868	68.5767	68.4450	50.3563	79.8168	81.3096	76.3627	15.5553	72.0223	30.5860	72.6326	8.1114	84.0202	14.6907	74.6698	47.0768	31.1070	76.9154	71.6786	82.6946	64.3246	75.0824	51.3389	64.6665	72.1040	33.6267	71.0780	96.4493	50.5322	12.5666	59.5974	56.6271	39.5512	65.1907	67.5027	28.1386	20.0438	53.4463	70.2677
6.1200			31.1742	78.3019	72.6261	87.5432	71.3514	48.3404	45.3478	57.4715	56.5835	68.5733	68.4401	50.3506	79.8131	81.3040	76.3579	15.5524	72.0168	30.5817	72.6271	8.1100	84.0175	14.6887	74.6656	47.0717	31.1035	76.9115	71.6712	82.6901	64.3181	75.0776	51.3340	64.6610	72.0988	33.6220	71.0747	96.4491	50.5272	12.5645	59.5927	56.6217	39.5463	65.1866	67.4976	28.1335	20.0409	53.4406	70.2628
6.1300			31.1699	78.2975	72.6218	87.5406	71.3462	48.3362	45.3420	57.4672	56.5801	68.5700	68.4352	50.3449	79.8094	81.2985	76.3532	15.5496	72.0113	30.5774	72.6217	8.1086	84.0147	14.6866	74.6614	47.0667	31.1000	76.9076	71.6639	82.6857	64.3117	75.0729	51.3291	64.6555	72.0936	33.6173	71.0713	96.4489	50.5223	12.5624	59.5879	56.6163	39.5413	65.1824	67.4926	28.1284	20.0380	53.4348	70.2580
6.1400			31.1657	78.2932	72.6175	87.5382	71.3411	48.3321	45.3362	57.4629	56.5768	68.5667	68.4303	50.3391	79.8058	81.2930	76.3485	15.5467	72.0059	30.5732	72.6164	8.1071	84.0120	14.6846	74.6572	47.0616	31.0965	76.9037	71.6567	82.6813	64.3054	75.0682	51.3243	64.6500	72.0885	33.6126	71.0680	96.4487	50.5173	12.5604	59.5831	56.6109	39.5364	65.1783	67.4875	28.1234	20.0351	53.4291	70.2531
6.1500			31.1615	78.2889	72.6132	87.5357	71.3361	48.3280	45.3304	57.4586	56.5734	68.5633	68.4254	50.3334	79.8022	81.2876	76.3437	15.5439	72.0005	30.5691	72.6110	8.1057	84.0093	14.6825	74.6530	47.0566	31.0931	76.8998	71.6495	82.6770	64.2993	75.0635	51.3194	64.6446	72.0836	33.6080	71.0646	96.4485	50.5124	12.5583	59.5784	56.6056	39.5315	65.1742	67.4825	28.1183	20.0322	53.4234	70.2483
6.1600			31.1574	78.2847	72.6089	87.5334	71.3311	48.3240	45.3246	57.4543	56.5701	68.5600	68.4206	50.3278	79.7986	81.2823	76.3391	15.5411	71.9952	30.5650	72.6058	8.1043	84.0066	14.6805	74.6489	47.0516	31.0896	76.8959	71.6424	82.6727	64.2932	75.0589	51.3146	64.6391	72.0786	33.6033	71.0613	96.4483	50.5075	12.5562	59.5737	56.6002	39.5266	65.1701	67.4776	28.1133	20.0294	53.4177	70.2435
6.1700			31.1532	78.2804	72.6047	87.5311	71.3263	48.3199	45.3189	57.4500	56.5668	68.5568	68.4158	50.3221	79.7950	81.2771	76.3344	15.5384	71.9899	30.5609	72.6005	8.1029	84.0040	14.6785	74.6448	47.0466	31.0862	76.8921	71.6354	82.6685	64.2873	75.0542	51.3097	64.6338	72.0738	33.5987	71.0580	96.4481	50.5026	12.5542	59.5689	56.5949	39.5218	65.1660	67.4726	28.1084	20.0265	53.4120	70.2387
6.1800			31.1491	78.2755	72.6004	87.5288	71.3215	48.3158	45.3132	57.4458	56.5635	68.5535	68.4110	50.3165	79.7915	81.2719	76.3297	15.5357	71.9846	30.5569	72.5953	8.1015	84.0013	14.6765	74.6407	47.0416	31.0827	76.8882	71.6284	82.6644	64.2814	75.0496	51.3049	64.6284	72.0690	33.5941	71.0547	96.4479	50.4977	12.5521	59.5642	56.5895	39.5169	65.1619	67.4677	28.1034	20.0237	53.4063	70.2339
6.1900			31.1450	78.2705	72.5962	87.5266	71.3168	48.3118	45.3075	57.4415	56.5603	68.5502	68.4062	50.3108	79.7880	81.2668	76.3251	15.5329	71.9793	30.5530	72.5902	8.1000	83.9986	14.6746	74.6366	47.0366	31.0793	76.8844	71.6215	82.6603	64.2756	75.0450	51.3001	64.6231	72.0643	33.5895	71.0514	96.4477	50.4928	12.5501	59.5595	56.5842	39.5121	65.1579	67.4628	28.0985	20.0209	53.4007	70.2292
6.2000			31.1409	78.2658	72.5920	87.5244	71.3122	48.3078	45.3018	57.4373	56.5570	68.5470	68.4014	50.3052	79.7846	81.2617	76.3204	15.5303	71.9741	30.5490	72.5851	8.0986	83.9960	14.6726	74.6326	47.0316	31.0759	76.8806	71.6146	82.6562	64.2699	75.0403	51.2953	64.6177	72.0597	33.5849	71.0481	96.4475	50.4879	12.5480	59.5549	56.5789	39.5073	65.1538	67.4579	28.0936	20.0181	53.3950	70.2244
6.2100			31.1368	78.2613	72.5878	87.5223	71.3076	48.3037	45.2962	57.4330	56.5537	68.5437	68.3967	50.2996	79.7811	81.2567	76.3158	15.5276	71.9689	30.5452	72.5800	8.0972	83.9933	14.6707	74.6286	47.0267	31.0725	76.8768	71.6078	82.6522	64.2643	75.0358	51.2905	64.6125	72.0551	33.5803	71.0448	96.4473	50.4831	12.5460	59.5502	56.5736	39.5025	65.1497	67.4530	28.0887	20.0152	53.3894	70.2197
6.2200			31.1327	78.2569	72.5835	87.5202	71.3031	48.2997	45.2906	57.4288	56.5505	68.5405	68.3920	50.2940	79.7777	81.2518	76.3112	15.5249	71.9637	30.5413	72.5750	8.0958	83.9907	14.6688	74.6246	47.0218	31.0691	76.8730	71.6011	82.6483	64.2588	75.0312	51.2858	64.6072	72.0506	33.5757	71.0416	96.4471	50.4783	12.5440	59.5455	56.5684	39.4978	65.1457	67.4482	28.0838	20.0125	53.3838	70.2149
6.2300			31.1287	78.2527	72.5794	87.5182	71.2987	48.2957	45.2849	57.4246	56.5473	68.5373	68.3873	50.2885	79.7744	81.2469	76.3067	15.5223	71.9586	30.5375	72.5700	8.0945	83.9880	14.6668	74.6207	47.0168	31.0658	76.8692	71.5945	82.6444	64.2533	75.0266	51.2810	64.6020	72.0461	33.5712	71.0383	96.4469	50.4734	12.5420	59.5409	56.5631	39.4930	65.1417	67.4434	28.0790	20.0097	53.3782	70.2102
6.2400			31.1246	78.2486	72.5752	87.5162	71.2943	48.2917	45.2793	57.4204	56.5440	68.5341	68.3826	50.2829	79.7710	81.2421	76.3021	15.5197	71.9535	30.5337	72.5650	8.0931	83.9854	14.6649	74.6167	47.0119	31.0624	76.8654	71.5879	82.6405	64.2480	75.0221	51.2762	64.5968	72.0417	33.5666	71.0351	96.4467	50.4686	12.5400	59.5363	56.5578	39.4883	65.1376	67.4386	28.0742	20.0069	53.3726	70.2055
6.2500			31.1206	78.2446	72.5710	87.5142	71.2900	48.2877	45.2738	57.4162	56.5408	68.5309	68.3779	50.2774	79.7677	81.2373	76.2976	15.5171	71.9484	30.5300	72.5601	8.0917	83.9828	14.6630	74.6128	47.0071	31.0591	76.8617	71.5813	82.6367	64.2427	75.0175	51.2715	64.5916	72.0373	33.5621	71.0318	96.4465	50.4638	12.5380	59.5317	56.5526	39.4836	65.1336	67.4338	28.0694	20.0041	53.3670	70.2008
6.2600			31.1166	78.2405	72.5668	87.5123	71.2857	48.2837	45.2682	57.4120	56.5376	68.5277	68.3733	50.2719	79.7644	81.2326	76.2930	15.5146	71.9434	30.5262	72.5552	8.0903	83.9802	14.6612	74.6089	47.0022	31.0557	76.8579	71.5748	82.6330	64.2374	75.0130	51.2668	64.5865	72.0331	33.5576	71.0286	96.4463	50.4591	12.5360	59.5271	56.5474	39.4789	65.1296	67.4291	28.0646	20.0014	53.3614	70.1961
6.2700			31.1126	78.2364	72.5627	87.5104	71.2815	48.2798	45.2627	57.4078	56.5344	68.5245	68.3687	50.2664	79.7611	81.2280	76.2885	15.5120	71.9384	30.5225	72.5503	8.0889	83.9776	14.6593	74.6051	46.9973	31.0524	76.8542	71.5684	82.6293	64.2323	75.0085	51.2620	64.5813	72.0288	33.5531	71.0254	96.4461	50.4543	12.5341	59.5225	56.5422	39.4742	65.1256	67.4244	28.0598	19.9987	53.3559	70.1914
6.2800			31.1086	78.2324	72.5585	87.5085	71.2774	48.2758	45.2571	57.4037	56.5312	68.5214	68.3641	50.2609	79.7578	81.2234	76.2840	15.5095	71.9334	30.5189	72.5455	8.0876	83.9750	14.6574	74.6012	46.9925	31.0491	76.8505	71.5620	82.6256	64.2272	75.0040	51.2573	64.5762	72.0246	33.5486	71.0222	96.4459	50.4495	12.5321	59.5179	56.5370	39.4696	65.1216	67.4196	28.0550	19.9959	53.3503	70.1868
6.2900			31.1046	78.2284	72.5544	87.5067	71.2733	48.2719	45.2516	57.3995	56.5280	68.5182	68.3595	50.2554	79.7546	81.2188	76.2795	15.5069	71.9285	30.5152	72.5407	8.0862	83.9724	14.6556	74.5974	46.9876	31.0458	76.8468	71.5557	82.6219	64.2222	74.9995	51.2526	64.5711	72.0205	33.5442	71.0190	96.4457	50.4448	12.5301	59.5133	56.5318	39.4649	65.1176	67.4150	28.0503	19.9932	53.3448	70.1821
6.3000			31.1007	78.2244	72.5503	87.5049	71.2692	48.2679	45.2461	57.3954	56.5249	68.5151	68.3550	50.2499	79.7514	81.2143	76.2751	15.5044	71.9235	30.5116	72.5359	8.0848	83.9699	14.6538	74.5936	46.9828	31.0424	76.8431	71.5495	82.6184	64.2172	74.9950	51.2480	64.5661	72.0164	33.5397	71.0158	96.4455	50.4400	12.5282	59.5088	56.5267	39.4603	65.1137	67.4103	28.0456	19.9905	53.3393	70.1775
6.3100			31.0967	78.2204	72.5462	87.5031	71.2652	48.2640	45.2407	57.3912	56.5217	68.5119	68.3504	50.2445	79.7482	81.2098	76.2706	15.5019	71.9186	30.5080	72.5312	8.0834	83.9673	14.6519	74.5898	46.9780	31.0392	76.8394	71.5433	82.6148	64.2123	74.9906	51.2433	64.5610	72.0124	33.5353	71.0126	96.4453	50.4353	12.5262	59.5042	56.5215	39.4557	65.1097	67.4057	28.0409	19.9878	53.3338	70.1729
6.3200			31.0928	78.2164	72.5421	87.5013	71.2613	48.2601	45.2352	57.3871	56.5186	68.5088	68.3459	50.2391	79.7450	81.2054	76.2662	15.4995	71.9138	30.5044	72.5265	8.0821	83.9647	14.6501	74.5861	46.9732	31.0359	76.8357	71.5371	82.6113	64.2075	74.9862	51.2386	64.5560	72.0084	33.5308	71.0094	96.4451	50.4306	12.5243	59.4997	56.5164	39.4510	65.1057	67.4011	28.0362	19.9851	53.3283	70.1682
6.3300			31.0889	78.2125	72.5380	87.4996	71.2573	48.2562	45.2298	57.3830	56.5154	68.5057	68.3414	50.2337	79.7419	81.2011	76.2618	15.4970	71.9089	30.5009	72.5218	8.0807	83.9622	14.6483	74.5824	46.9684	31.0326	76.8321	71.5310	82.6078	64.2027	74.9817	51.2340	64.5510	72.0044	33.5264	71.0062	96.4450	50.4259	12.5224	59.4952	56.5112	39.4465	65.1018	67.3965	28.0315	19.9824	53.3228	70.1636
6.3400			31.0850	78.2086	72.5339	87.4979	71.2535	48.2523	45.2243	57.3789	56.5123	68.5026	68.3369	50.2283	79.7388	81.1968	76.2574	15.4946	71.9041	30.4974	72.5172	8.0794	83.9596	14.6465	74.5787	46.9637	31.0293	76.8284	71.5249	82.6043	64.1980	74.9773	51.2293	64.5461	72.0005	33.5220	71.0031	96.4448	50.4212	12.5204	59.4907	56.5061	39.4419	65.0979	67.3919	28.0268	19.9797	53.3174	70.1590
6.3500			31.0811	78.2047	72.5298	87.4962	71.2496	48.2484	45.2189	57.3748	56.5091	68.4995	68.3324	50.2229	79.7357	81.1925	76.2530	15.4921	71.8993	30.4939	72.5126	8.0780	83.9571	14.6447	74.5750	46.9589	31.0261	76.8248	71.5189	82.6009	64.1934	74.9729	51.2247	64.5411	71.9966	33.5177	70.9999	96.4446	50.4165	12.5185	59.4862	56.5010	39.4373	65.0939	67.3873	28.0222	19.9770	53.3119	70.1545
6.3600			31.0772	78.2009	72.5257	87.4945	71.2458	48.2445	45.2135	57.3707	56.5060	68.4964	68.3280	50.2175	79.7326	81.1882	76.2486	15.4897	71.8945	30.4904	72.5080	8.0767	83.9546	14.6429	74.5713	46.9542	31.0228	76.8212	71.5130	82.5976	64.1887	74.9685	51.2201	64.5362	71.9928	33.5133	70.9968	96.4444	50.4119	12.5166	59.4817	56.4959	39.4328	65.0900	67.3828	28.0176	19.9744	53.3065	70.1499
6.3700			31.0733	78.1971	72.5217	87.4929	71.2421	48.2407	45.2081	57.3666	56.5029	68.4934	68.3235	50.2121	79.7295	81.1841	76.2443	15.4873	71.8898	30.4869	72.5035	8.0754	83.9520	14.6411	74.5677	46.9494	31.0196	76.8176	71.5070	82.5942	64.1842	74.9642	51.2155	64.5313	71.9890	33.5089	70.9936	96.4442	50.4072	12.5147	59.4772	56.4909	39.4282	65.0861	67.3783	28.0129	19.9717	53.3010	70.1453
6.3800			31.0694	78.1933	72.5176	87.4913	71.2384	48.2368	45.2027	57.3625	56.4998	68.4903	68.3191	50.2068	79.7265	81.1799	76.2399	15.4849	71.8850	30.4835	72.4990	8.0740	83.9495	14.6394	74.5640	46.9447	31.0163	76.8140	71.5012	82.5909	64.1797	74.9598	51.2109	64.5264	71.9853	33.5046	70.9905	96.4440	50.4025	12.5128	59.4728	56.4858	39.4237	65.0822	67.3738	28.0083	19.9691	53.2956	70.1408
6.3900			31.0656	78.1895	72.5136	87.4897	71.2347	48.2330	45.1974	57.3585	56.4967	68.4873	68.3147	50.2015	79.7235	81.1758	76.2356	15.4825	71.8804	30.4800	72.4945	8.0727	83.9470	14.6376	74.5604	46.9400	31.0131	76.8104	71.4953	82.5876	64.1752	74.9555	51.2063	64.5216	71.9816	33.5002	70.9874	96.4438	50.3979	12.5109	59.4683	56.4807	39.4192	65.0783	67.3693	28.0037	19.9664	53.2902	70.1363
6.4000			31.0617	78.1857	72.5096	87.4881	71.2310	48.2291	45.1920	57.3544	56.4936	68.4842	68.3103	50.1961	79.7205	81.1717	76.2313	15.4801	71.8757	30.4766	72.4900	8.0714	83.9445	14.6359	74.5568	46.9353	31.0099	76.8068	71.4896	82.5843	64.1708	74.9511	51.2017	64.5167	71.9779	33.4959	70.9843	96.4436	50.3933	12.5090	59.4639	56.4757	39.4147	65.0744	67.3648	27.9992	19.9638	53.2849	70.1317
6.4100			31.0579	78.1820	72.5056	87.4865	71.2274	48.2253	45.1867	57.3504	56.4905	68.4812	68.3059	50.1908	79.7175	81.1677	76.2270	15.4778	71.8710	30.4732	72.4856	8.0700	83.9420	14.6341	74.5533	46.9306	31.0067	76.8032	71.4838	82.5811	64.1664	74.9468	51.1971	64.5119	71.9743	33.4916	70.9812	96.4434	50.3887	12.5071	59.4594	56.4707	39.4102	65.0705	67.3604	27.9946	19.9612	53.2795	70.1272
6.4200			31.0541	78.1783	72.5016	87.4850	71.2238	48.2215	45.1814	57.3464	56.4874	68.4782	68.3015	50.1856	79.7145	81.1637	76.2227	15.4754	71.8664	30.4698	72.4812	8.0687	83.9396	14.6324	74.5497	46.9259	31.0035	76.7996	71.4781	82.5779	64.1621	74.9425	51.1926	64.5071	71.9707	33.4873	70.9781	96.4432	50.3841	12.5052	59.4550	56.4657	39.4057	65.0667	67.3560	27.9900	19.9586	53.2741	70.1227
6.4300			31.0503	78.1746	72.4976	87.4834	71.2203	48.2177	45.1760	57.3423	56.4844	68.4751	68.2972	50.1803	79.7116	81.1598	76.2185	15.4731	71.8618	30.4665	72.4768	8.0674	83.9371	14.6306	74.5462	46.9213	31.0003	76.7961	71.4725	82.5748	64.1578	74.9382	51.1880	64.5023	71.9671	33.4830	70.9750	96.4430	50.3795	12.5033	59.4506	56.4607	39.4012	65.0628	67.3516	27.9855	19.9559	53.2688	70.1182
6.4400			31.0465	78.1709	72.4936	87.4819	71.2167	48.2139	45.1707	57.3383	56.4813	68.4721	68.2929	50.1750	79.7087	81.1559	76.2142	15.4707	71.8572	30.4631	72.4724	8.0661	83.9346	14.6289	74.5427	46.9166	30.9971	76.7926	71.4669	82.5716	64.1535	74.9340	51.1835	64.4976	71.9636	33.4788	70.9719	96.4428	50.3749	12.5015	59.4462	56.4557	39.3968	65.0590	67.3472	27.9810	19.9533	53.2634	70.1138
6.4500			31.0427	78.1673	72.4896	87.4804	71.2132	48.2101	45.1655	57.3343	56.4782	68.4691	68.2886	50.1698	79.7058	81.1520	76.2100	15.4684	71.8526	30.4598	72.4681	8.0648	83.9321	14.6272	74.5392	46.9120	30.9939	76.7890	71.4613	82.5685	64.1493	74.9297	51.1790	64.4928	71.9601	33.4745	70.9689	96.4426	50.3703	12.4996	59.4419	56.4507	39.3923	65.0551	67.3428	27.9764	19.9507	53.2581	70.1093
6.4600			31.0389	78.1636	72.4857	87.4789	71.2098	48.2063	45.1602	57.3303	56.4752	68.4662	68.2843	50.1645	79.7029	81.1481	76.2057	15.4661	71.8481	30.4565	72.4638	8.0634	83.9297	14.6255	74.5357	46.9073	30.9907	76.7855	71.4558	82.5654	64.1452	74.9255	51.1745	64.4881	71.9566	33.4703	70.9658	96.4424	50.3658	12.4977	59.4375	56.4458	39.3879	65.0513	67.3385	27.9719	19.9481	53.2528	70.1049
6.4700			31.0351	78.1600	72.4817	87.4775	71.2063	48.2026	45.1549	57.3264	56.4721	68.4632	68.2800	50.1593	79.7000	81.1443	76.2015	15.4638	71.8436	30.4532	72.4595	8.0622	83.9272	14.6238	74.5322	46.9027	30.9876	76.7820	71.4503	82.5624	64.1410	74.9212	51.1700	64.4834	71.9532	33.4660	70.9627	96.4423	50.3612	12.4959	59.4332	56.4408	39.3835	65.0474	67.3342	27.9674	19.9456	53.2475	70.1004
6.4800			31.0313	78.1564	72.4778	87.4760	71.2029	48.1988	45.1497	57.3224	56.4691	68.4602	68.2757	50.1541	79.6971	81.1405	76.1973	15.4615	71.8391	30.4499	72.4552	8.0608	83.9248	14.6220	74.5288	46.8981	30.9844	76.7785	71.4448	82.5593	64.1369	74.9170	51.1655	64.4787	71.9498	33.4618	70.9597	96.4421	50.3567	12.4940	59.4288	56.4359	39.3791	65.0436	67.3298	27.9630	19.9430	53.2422	70.0960
6.4900			31.0276	78.1529	72.4738	87.4745	71.1995	48.1951	45.1445	57.3184	56.4661	68.4573	68.2714	50.1489	79.6943	81.1368	76.1932	15.4592	71.8346	30.4466	72.4510	8.0595	83.9224	14.6204	74.5253	46.8935	30.9813	76.7750	71.4394	82.5563	64.1329	74.9128	51.1610	64.4741	71.9464	33.4576	70.9566	96.4419	50.3521	12.4922	59.4245	56.4310	39.3747	65.0398	67.3256	27.9585	19.9404	53.2370	70.0916
6.5000			31.0238	78.1493	72.4699	87.4731	71.1962	48.1913	45.1392	57.3145	56.4631	68.4543	68.2672	50.1438	79.6915	81.1331	76.1890	15.4569	71.8301	30.4433	72.4468	8.0582	83.9199	14.6187	74.5219	46.8889	30.9781	76.7715	71.4340	82.5533	64.1288	74.9086	51.1565	64.4694	71.9430	33.4534	70.9536	96.4417	50.3476	12.4904	59.4202	56.4261	39.3703	65.0360	67.3213	27.9540	19.9378	53.2317	70.0871
6.5100			31.0201	78.1458	72.4660	87.4717	71.1928	48.1876	45.1340	57.3105	56.4600	68.4514	68.2630	50.1386	79.6887	81.1294	76.1848	15.4546	71.8257	30.4401	72.4426	8.0570	83.9175	14.6170	74.5185	46.8843	30.9750	76.7681	71.4287	82.5503	64.1248	74.9044	51.1521	64.4648	71.9397	33.4493	70.9506	96.4415	50.3431	12.4885	59.4159	56.4212	39.3659	65.0322	67.3170	27.9496	19.9353	53.2265	70.0827
6.5200			31.0164	78.1422	72.4621	87.4703	71.1895	48.1839	45.1288	57.3066	56.4570	68.4484	68.2588	50.1334	79.6859	81.1257	76.1807	15.4524	71.8213	30.4368	72.4384	8.0557	83.9151	14.6153	74.5151	46.8798	30.9719	76.7646	71.4234	82.5474	64.1209	74.9002	51.1476	64.4602	71.9364	33.4451	70.9476	96.4413	50.3386	12.4867	59.4116	56.4163	39.3616	65.0285	67.3128	27.9452	19.9327	53.2212	70.0784
6.5300			31.0126	78.1387	72.4582	87.4689	71.1862	48.1802	45.1236	57.3027	56.4540	68.4455	68.2545	50.1283	79.6831	81.1221	76.1766	15.4501	71.8169	30.4336	72.4342	8.0544	83.9127	14.6136	74.5118	46.8752	30.9688	76.7612	71.4181	82.5445	64.1169	74.8961	51.1432	64.4556	71.9331	33.4409	70.9446	96.4411	50.3341	12.4849	59.4073	56.4114	39.3572	65.0247	67.3085	27.9407	19.9302	53.2160	70.0740
6.5400			31.0089	78.1352	72.4543	87.4675	71.1829	48.1765	45.1185	57.2987	56.4510	68.4426	68.2504	50.1232	79.6803	81.1185	76.1724	15.4479	71.8125	30.4304	72.4301	8.0531	83.9103	14.6119	74.5084	46.8707	30.9657	76.7577	71.4128	82.5416	64.1130	74.8919	51.1387	64.4510	71.9299	33.4368	70.9416	96.4409	50.3296	12.4830	59.4030	56.4066	39.3529	65.0209	67.3043	27.9363	19.9277	53.2108	70.0696
6.5500			31.0052	78.1318	72.4504	87.4661	71.1797	48.1728	45.1133	57.2948	56.4481	68.4397	68.2462	50.1181	79.6776	81.1149	76.1683	15.4456	71.8081	30.4272	72.4260	8.0518	83.9079	14.6103	74.5051	46.8662	30.9626	76.7543	71.4076	82.5387	64.1092	74.8878	51.1343	64.4464	71.9266	33.4327	70.9386	96.4407	50.3252	12.4812	59.3987	56.4017	39.3486	65.0172	67.3001	27.9319	19.9251	53.2056	70.0653
6.5600			31.0015	78.1283	72.4465	87.4647	71.1764	48.1691	45.1082	57.2909	56.4451	68.4368	68.2420	50.1130	79.6749	81.1114	76.1642	15.4434	71.8038	30.4240	72.4219	8.0505	83.9055	14.6086	74.5018	46.8616	30.9595	76.7509	71.4024	82.5358	64.1053	74.8837	51.1299	64.4419	71.9234	33.4285	70.9356	96.4405	50.3207	12.4794	59.3945	56.3969	39.3442	65.0134	67.2960	27.9275	19.9226	53.2004	70.0609
6.5700			30.9979	78.1249	72.4427	87.4634	71.1732	48.1654	45.1030	57.2871	56.4421	68.4339	68.2379	50.1079	79.6721	81.1078	76.1602	15.4412	71.7995	30.4208	72.4178	8.0493	83.9031	14.6070	74.4985	46.8571	30.9564	76.7475	71.3973	82.5330	64.1015	74.8795	51.1255	64.4374	71.9203	33.4244	70.9326	96.4403	50.3163	12.4776	59.3902	56.3921	39.3399	65.0097	67.2918	27.9232	19.9201	53.1953	70.0566
6.5800			30.9942	78.1215	72.4388	87.4620	71.1700	48.1618	45.0979	57.2832	56.4391	68.4311	68.2337	50.1028	79.6694	81.1044	76.1561	15.4390	71.7952	30.4176	72.4138	8.0480	83.9007	14.6053	74.4952	46.8526	30.9533	76.7441	71.3922	82.5302	64.0977	74.8754	51.1211	64.4329	71.9171	33.4203	70.9297	96.4402	50.3118	12.4758	59.3860	56.3873	39.3356	65.0059	67.2877	27.9188	19.9176	53.1901	70.0523
6.5900			30.9905	78.1181	72.4350	87.4607	71.1669	48.1581	45.0928	57.2793	56.4362	68.4282	68.2296	50.0978	79.6668	81.1009	76.1520	15.4368	71.7909	30.4144	72.4098	8.0467	83.8984	14.6037	74.4919	46.8482	30.9502	76.7407	71.3871	82.5274	64.0940	74.8714	51.1168	64.4284	71.9140	33.4163	70.9267	96.4400	50.3074	12.4740	59.3818	56.3825	39.3314	65.0022	67.2835	27.9144	19.9151	53.1849	70.0479
6.6000			30.9869	78.1147	72.4312	87.4593	71.1637	48.1545	45.0877	57.2754	56.4332	68.4253	68.2255	50.0927	79.6641	81.0974	76.1480	15.4346	71.7866	30.4113	72.4058	8.0455	83.8960	14.6020	74.4886	46.8437	30.9472	76.7373	71.3820	82.5246	64.0902	74.8673	51.1124	64.4239	71.9109	33.4122	70.9237	96.4398	50.3030	12.4722	59.3776	56.3777	39.3271	64.9985	67.2794	27.9101	19.9126	53.1798	70.0436
6.6100			30.9832	78.1113	72.4273	87.4580	71.1606	48.1508	45.0826	57.2716	56.4303	68.4225	68.2214	50.0877	79.6614	81.0940	76.1440	15.4324	71.7823	30.4082	72.4018	8.0442	83.8936	14.6004	74.4854	46.8392	30.9441	76.7339	71.3770	82.5218	64.0865	74.8632	51.1080	64.4194	71.9078	33.4081	70.9208	96.4396	50.2986	12.4704	59.3734	56.3729	39.3228	64.9948	67.2753	27.9057	19.9101	53.1747	70.0394
6.6200			30.9796	78.1079	72.4235	87.4567	71.1575	48.1472	45.0776	57.2678	56.4274	68.4196	68.2173	50.0827	79.6588	81.0906	76.1400	15.4302	71.7781	30.4050	72.3978	8.0429	83.8913	14.5988	74.4822	46.8348	30.9410	76.7306	71.3720	82.5191	64.0828	74.8592	51.1037	64.4150	71.9047	33.4041	70.9178	96.4394	50.2942	12.4686	59.3692	56.3681	39.3186	64.9911	67.2712	27.9014	19.9076	53.1696	70.0351
6.6300			30.9760	78.1046	72.4197	87.4554	71.1544	48.1436	45.0725	57.2639	56.4244	68.4168	68.2133	50.0777	79.6561	81.0873	76.1360	15.4280	71.7739	30.4019	72.3938	8.0417	83.8889	14.5971	74.4789	46.8303	30.9380	76.7272	71.3671	82.5163	64.0792	74.8551	51.0994	64.4105	71.9017	33.4000	70.9149	96.4392	50.2898	12.4669	59.3650	56.3634	39.3143	64.9874	67.2672	27.8971	19.9051	53.1645	70.0308
6.6400			30.9723	78.1012	72.4159	87.4541	71.1513	48.1400	45.0674	57.2601	56.4215	68.4140	68.2092	50.0727	79.6535	81.0839	76.1320	15.4258	71.7697	30.3988	72.3899	8.0404	83.8866	14.5955	74.4757	46.8259	30.9350	76.7239	71.3621	82.5136	64.0756	74.8511	51.0950	64.4061	71.8986	33.3960	70.9120	96.4390	50.2854	12.4651	59.3609	56.3587	39.3101	64.9837	67.2631	27.8928	19.9026	53.1594	70.0265
6.6500			30.9687	78.0979	72.4121	87.4528	71.1482	48.1364	45.0624	57.2563	56.4186	68.4112	68.2052	50.0677	79.6509	81.0806	76.1280	15.4237	71.7655	30.3957	72.3860	8.0392	83.8843	14.5939	74.4726	46.8215	30.9319	76.7205	71.3572	82.5109	64.0719	74.8471	51.0907	64.4017	71.8956	33.3920	70.9091	96.4388	50.2811	12.4633	59.3567	56.3539	39.3059	64.9800	67.2591	27.8885	19.9002	53.1543	70.0223
6.6600			30.9651	78.0946	72.4084	87.4515	71.1452	48.1328	45.0574	57.2525	56.4157	68.4083	68.2011	50.0627	79.6483	81.0773	76.1240	15.4215	71.7613	30.3926	72.3821	8.0380	83.8819	14.5923	74.4694	46.8171	30.9289	76.7172	71.3523	82.5082	64.0683	74.8431	51.0864	64.3973	71.8927	33.3880	70.9062	96.4387	50.2767	12.4616	59.3526	56.3492	39.3017	64.9764	67.2551	27.8842	19.8977	53.1493	70.0181
6.6700			30.9615	78.0913	72.4046	87.4502	71.1421	48.1292	45.0524	57.2487	56.4128	68.4055	68.1971	50.0578	79.6457	81.0740	76.1201	15.4194	71.7571	30.3895	72.3782	8.0367	83.8796	14.5907	74.4662	46.8127	30.9259	76.7139	71.3475	82.5056	64.0648	74.8391	51.0821	64.3930	71.8897	33.3840	70.9033	96.4385	50.2724	12.4598	59.3484	56.3445	39.2975	64.9727	67.2510	27.8800	19.8952	53.1442	70.0138
6.6800			30.9579	78.0881	72.4008	87.4489	71.1391	48.1257	45.0474	57.2449	56.4099	68.4027	68.1931	50.0528	79.6431	81.0708	76.1161	15.4172	71.7530	30.3864	72.3744	8.0355	83.8773	14.5891	74.4631	46.8083	30.9229	76.7106	71.3426	82.5029	64.0612	74.8351	51.0778	64.3886	71.8867	33.3800	70.9004	96.4383	50.2680	12.4580	59.3443	56.3398	39.2933	64.9691	67.2470	27.8757	19.8928	53.1392	70.0096
6.6900			30.9544	78.0848	72.3971	87.4476	71.1361	48.1221	45.0424	57.2411	56.4070	68.4000	68.1891	50.0479	79.6406	81.0675	76.1122	15.4151	71.7489	30.3834	72.3705	8.0342	83.8750	14.5875	74.4599	46.8039	30.9199	76.7073	71.3378	82.5003	64.0577	74.8311	51.0736	64.3843	71.8838	33.3761	70.8975	96.4381	50.2637	12.4563	59.3402	56.3351	39.2891	64.9654	67.2431	27.8715	19.8904	53.1342	70.0054
6.7000			30.9508	78.0816	72.3934	87.4464	71.1331	48.1185	45.0374	57.2374	56.4041	68.3972	68.1851	50.0430	79.6380	81.0643	76.1083	15.4129	71.7448	30.3803	72.3667	8.0330	83.8727	14.5859	74.4568	46.7995	30.9169	76.7040	71.3330	82.4976	64.0542	74.8272	51.0693	64.3799	71.8809	33.3721	70.8946	96.4379	50.2594	12.4545	59.3361	56.3305	39.2850	64.9618	67.2391	27.8672	19.8879	53.1292	70.0012
6.7100			30.9472	78.0783	72.3896	87.4451	71.1301	48.1150	45.0324	57.2336	56.4012	68.3944	68.1811	50.0381	79.6355	81.0611	76.1044	15.4108	71.7407	30.3773	72.3629	8.0318	83.8704	14.5843	74.4537	46.7952	30.9139	76.7007	71.3283	82.4950	64.0507	74.8232	51.0650	64.3756	71.8780	33.3682	70.8917	96.4377	50.2551	12.4528	59.3320	56.3258	39.2808	64.9582	67.2351	27.8630	19.8855	53.1242	69.9970
6.7200			30.9437	78.0751	72.3859	87.4439	71.1272	48.1115	45.0275	57.2298	56.3983	68.3916	68.1772	50.0332	79.6330	81.0579	76.1005	15.4087	71.7366	30.3742	72.3591	8.0305	83.8681	14.5827	74.4506	46.7908	30.9109	76.6975	71.3236	82.4924	64.0472	74.8193	51.0608	64.3713	71.8751	33.3642	70.8888	96.4375	50.2508	12.4511	59.3279	56.3212	39.2767	64.9546	67.2312	27.8588	19.8831	53.1192	69.9928
6.7300			30.9402	78.0719	72.3822	87.4426	71.1242	48.1079	45.0225	57.2261	56.3955	68.3889	68.1732	50.0283	79.6305	81.0548	76.0966	15.4066	71.7325	30.3712	72.3553	8.0293	83.8658	14.5812	74.4475	46.7865	30.9080	76.6942	71.3188	82.4899	64.0438	74.8154	51.0566	64.3670	71.8722	33.3603	70.8860	96.4374	50.2465	12.4493	59.3239	56.3166	39.2725	64.9510	67.2273	27.8546	19.8806	53.1142	69.9887
6.7400			30.9366	78.0687	72.3785	87.4414	71.1213	48.1044	45.0176	57.2224	56.3926	68.3861	68.1693	50.0234	79.6280	81.0516	76.0927	15.4045	71.7285	30.3682	72.3515	8.0281	83.8635	14.5796	74.4444	46.7822	30.9050	76.6909	71.3142	82.4873	64.0403	74.8114	51.0523	64.3628	71.8694	33.3564	70.8831	96.4372	50.2422	12.4476	59.3198	56.3119	39.2684	64.9474	67.2234	27.8504	19.8782	53.1092	69.9845
6.7500			30.9331	78.0655	72.3748	87.4401	71.1184	48.1009	45.0127	57.2187	56.3898	68.3834	68.1654	50.0186	79.6255	81.0485	76.0888	15.4024	71.7244	30.3651	72.3478	8.0269	83.8613	14.5780	74.4413	46.7778	30.9020	76.6877	71.3095	82.4847	64.0369	74.8075	51.0481	64.3585	71.8666	33.3525	70.8803	96.4370	50.2380	12.4459	59.3158	56.3073	39.2643	64.9438	67.2195	27.8462	19.8758	53.1043	69.9804
6.7600			30.9296	78.0623	72.3711	87.4389	71.1155	48.0974	45.0078	57.2149	56.3869	68.3807	68.1615	50.0137	79.6230	81.0454	76.0850	15.4003	71.7204	30.3621	72.3440	8.0257	83.8590	14.5764	74.4383	46.7735	30.8991	76.6845	71.3049	82.4822	64.0335	74.8036	51.0439	64.3543	71.8637	33.3486	70.8774	96.4368	50.2337	12.4441	59.3117	56.3027	39.2602	64.9402	67.2156	27.8420	19.8734	53.0993	69.9762
6.7700			30.9261	78.0592	72.3674	87.4377	71.1126	48.0939	45.0029	57.2112	56.3841	68.3779	68.1575	50.0089	79.6205	81.0423	76.0811	15.3982	71.7164	30.3591	72.3403	8.0244	83.8567	14.5749	74.4353	46.7692	30.8961	76.6812	71.3002	82.4797	64.0302	74.7998	51.0397	64.3500	71.8609	33.3447	70.8746	96.4366	50.2295	12.4424	59.3077	56.2981	39.2561	64.9366	67.2117	27.8378	19.8710	53.0944	69.9721
6.7800			30.9226	78.0560	72.3638	87.4365	71.1097	48.0904	44.9980	57.2075	56.3813	68.3752	68.1537	50.0041	79.6180	81.0393	76.0773	15.3961	71.7124	30.3562	72.3366	8.0232	83.8545	14.5733	74.4322	46.7650	30.8932	76.6780	71.2956	82.4772	64.0268	74.7959	51.0355	64.3458	71.8581	33.3409	70.8718	96.4364	50.2252	12.4407	59.3037	56.2936	39.2520	64.9331	67.2078	27.8337	19.8686	53.0895	69.9680
6.7900			30.9191	78.0529	72.3601	87.4353	71.1068	48.0870	44.9931	57.2038	56.3784	68.3725	68.1498	49.9993	79.6156	81.0362	76.0735	15.3940	71.7084	30.3532	72.3329	8.0220	83.8522	14.5718	74.4292	46.7607	30.8903	76.6748	71.2911	82.4747	64.0234	74.7920	51.0314	64.3416	71.8554	33.3370	70.8690	96.4363	50.2210	12.4390	59.2997	56.2890	39.2479	64.9295	67.2040	27.8295	19.8662	53.0846	69.9639
6.8000			30.9156	78.0498	72.3564	87.4340	71.1039	48.0835	44.9882	57.2002	56.3756	68.3698	68.1459	49.9945	79.6132	81.0332	76.0697	15.3919	71.7044	30.3502	72.3292	8.0208	83.8500	14.5702	74.4262	46.7564	30.8874	76.6716	71.2865	82.4722	64.0201	74.7882	51.0272	64.3374	71.8526	33.3332	70.8662	96.4361	50.2168	12.4373	59.2957	56.2845	39.2439	64.9260	67.2002	27.8254	19.8639	53.0797	69.9598
6.8100			30.9121	78.0466	72.3528	87.4328	71.1011	48.0800	44.9834	57.1965	56.3728	68.3671	68.1420	49.9897	79.6107	81.0302	76.0659	15.3899	71.7005	30.3471	72.3256	8.0196	83.8478	14.5687	74.4232	46.7522	30.8844	76.6684	71.2820	82.4697	64.0168	74.7843	51.0231	64.3332	71.8499	33.3293	70.8633	96.4359	50.2126	12.4356	59.2917	56.2799	39.2398	64.9224	67.1963	27.8213	19.8615	53.0748	69.9557
6.8200			30.9087	78.0435	72.3492	87.4316	71.0982	48.0766	44.9785	57.1928	56.3700	68.3644	68.1382	49.9849	79.6083	81.0272	76.0621	15.3878	71.6965	30.3440	72.3219	8.0184	83.8455	14.5671	74.4202	46.7479	30.8815	76.6652	71.2775	82.4672	64.0135	74.7805	51.0189	64.3291	71.8471	33.3255	70.8606	96.4357	50.2084	12.4339	59.2877	56.2754	39.2358	64.9189	67.1925	27.8171	19.8591	53.0699	69.9516
6.8300			30.9052	78.0404	72.3455	87.4304	71.0954	48.0732	44.9737	57.1892	56.3672	68.3618	68.1343	49.9802	79.6059	81.0242	76.0583	15.3857	71.6926	30.3409	72.3183	8.0172	83.8433	14.5656	74.4172	46.7437	30.8786	76.6621	71.2730	82.4648	64.0102	74.7767	51.0148	64.3249	71.8444	33.3217	70.8578	96.4355	50.2042	12.4322	59.2837	56.2709	39.2317	64.9154	67.1887	27.8130	19.8568	53.0651	69.9475
6.8400			30.9018	78.0374	72.3419	87.4292	71.0926	48.0697	44.9689	57.1855	56.3644	68.3591	68.1305	49.9754	79.6035	81.0212	76.0546	15.3837	71.6887	30.3378	72.3147	8.0160	83.8411	14.5640	74.4143	46.7395	30.8757	76.6589	71.2685	82.4623	64.0069	74.7729	51.0107	64.3208	71.8417	33.3179	70.8550	96.4354	50.2000	12.4305	59.2798	56.2664	39.2277	64.9118	67.1850	27.8089	19.8544	53.0602	69.9435
6.8500			30.8983	78.0343	72.3383	87.4281	71.0898	48.0663	44.9641	57.1819	56.3616	68.3564	68.1267	49.9707	79.6011	81.0182	76.0508	15.3816	71.6848	30.3347	72.3111	8.0149	83.8389	14.5625	74.4113	46.7352	30.8728	76.6557	71.2641	82.4599	64.0037	74.7691	51.0065	64.3166	71.8390	33.3141	70.8522	96.4352	50.1958	12.4288	59.2758	56.2619	39.2237	64.9083	67.1812	27.8048	19.8521	53.0554	69.9394
6.8600			30.8949	78.0312	72.3347	87.4269	71.0870	48.0629	44.9593	57.1783	56.3589	68.3538	68.1229	49.9660	79.5987	81.0153	76.0471	15.3796	71.6809	30.3316	72.3075	8.0137	83.8366	14.5610	74.4084	46.7310	30.8700	76.6526	71.2596	82.4575	64.0004	74.7653	51.0024	64.3125	71.8363	33.3103	70.8494	96.4350	50.1917	12.4272	59.2719	56.2574	39.2197	64.9048	67.1774	27.8008	19.8497	53.0506	69.9354
6.8700			30.8915	78.0282	72.3311	87.4257	71.0842	48.0595	44.9545	57.1747	56.3561	68.3511	68.1191	49.9613	79.5963	81.0124	76.0433	15.3776	71.6770	30.3285	72.3039	8.0125	83.8344	14.5595	74.4054	46.7269	30.8671	76.6494	71.2552	82.4551	63.9972	74.7615	50.9983	64.3084	71.8336	33.3065	70.8467	96.4348	50.1875	12.4255	59.2680	56.2529	39.2157	64.9013	67.1737	27.7967	19.8474	53.0458	69.9314
6.8800			30.8880	78.0252	72.3275	87.4245	71.0814	48.0561	44.9497	57.1711	56.3533	68.3485	68.1153	49.9566	79.5940	81.0095	76.0396	15.3755	71.6732	30.3255	72.3003	8.0113	83.8322	14.5579	74.4025	46.7227	30.8642	76.6463	71.2508	82.4527	63.9940	74.7578	50.9943	64.3043	71.8310	33.3028	70.8439	96.4347	50.1834	12.4238	59.2641	56.2485	39.2117	64.8979	67.1699	27.7926	19.8450	53.0410	69.9273
6.8900			30.8846	78.0221	72.3240	87.4233	71.0786	48.0527	44.9450	57.1675	56.3506	68.3458	68.1115	49.9519	79.5916	81.0066	76.0359	15.3735	71.6693	30.3225	72.2968	8.0101	83.8300	14.5564	74.3996	46.7185	30.8614	76.6432	71.2465	82.4503	63.9908	74.7540	50.9902	64.3003	71.8283	33.2990	70.8412	96.4345	50.1793	12.4221	59.2601	56.2440	39.2077	64.8944	67.1662	27.7886	19.8427	53.0362	69.9233
6.9000			30.8812	78.0191	72.3204	87.4222	71.0759	48.0493	44.9402	57.1639	56.3478	68.3432	68.1078	49.9472	79.5893	81.0037	76.0322	15.3715	71.6655	30.3194	72.2932	8.0090	83.8279	14.5549	74.3967	46.7143	30.8585	76.6401	71.2421	82.4479	63.9876	74.7502	50.9861	64.2962	71.8257	33.2953	70.8384	96.4343	50.1751	12.4205	59.2563	56.2396	39.2038	64.8909	67.1625	27.7846	19.8404	53.0314	69.9193
6.9100			30.8778	78.0161	72.3168	87.4210	71.0731	48.0460	44.9355	57.1603	56.3451	68.3406	68.1040	49.9426	79.5869	81.0008	76.0285	15.3695	71.6616	30.3164	72.2897	8.0078	83.8257	14.5534	74.3938	46.7102	30.8557	76.6369	71.2378	82.4455	63.9844	74.7465	50.9821	64.2921	71.8231	33.2916	70.8357	96.4341	50.1710	12.4188	59.2524	56.2351	39.1998	64.8874	67.1588	27.7805	19.8381	53.0266	69.9153
6.9200			30.8745	78.0131	72.3133	87.4198	71.0704	48.0426	44.9308	57.1567	56.3423	68.3380	68.1003	49.9379	79.5846	80.9979	76.0248	15.3675	71.6578	30.3134	72.2862	8.0066	83.8235	14.5519	74.3909	46.7060	30.8528	76.6338	71.2334	82.4432	63.9813	74.7428	50.9780	64.2881	71.8205	33.2878	70.8329	96.4340	50.1669	12.4172	59.2485	56.2307	39.1959	64.8840	67.1551	27.7765	19.8358	53.0219	69.9113
6.9300			30.8711	78.0101	72.3098	87.4187	71.0677	48.0392	44.9261	57.1531	56.3396	68.3353	68.0965	49.9333	79.5823	80.9951	76.0211	15.3655	71.6540	30.3104	72.2827	8.0055	83.8213	14.5504	74.3881	46.7019	30.8500	76.6308	71.2291	82.4408	63.9781	74.7391	50.9740	64.2841	71.8179	33.2841	70.8302	96.4338	50.1628	12.4155	59.2446	56.2263	39.1919	64.8805	67.1514	27.7725	19.8335	53.0172	69.9074
6.9400			30.8677	78.0071	72.3062	87.4175	71.0650	48.0359	44.9213	57.1496	56.3369	68.3327	68.0928	49.9286	79.5800	80.9923	76.0175	15.3635	71.6502	30.3074	72.2792	8.0043	83.8191	14.5489	74.3852	46.6978	30.8472	76.6277	71.2248	82.4385	63.9750	74.7354	50.9699	64.2800	71.8153	33.2804	70.8275	96.4336	50.1588	12.4139	59.2408	56.2219	39.1880	64.8771	67.1478	27.7685	19.8312	53.0124	69.9034
6.9500			30.8644	78.0042	72.3027	87.4164	71.0622	48.0326	44.9167	57.1460	56.3341	68.3302	68.0891	49.9240	79.5777	80.9895	76.0138	15.3615	71.6465	30.3044	72.2757	8.0031	83.8170	14.5474	74.3824	46.6937	30.8443	76.6246	71.2206	82.4361	63.9718	74.7317	50.9659	64.2760	71.8127	33.2767	70.8248	96.4334	50.1547	12.4122	59.2369	56.2175	39.1841	64.8737	67.1441	27.7645	19.8289	53.0077	69.8995
6.9600			30.8610	78.0012	72.2992	87.4152	71.0595	48.0292	44.9120	57.1425	56.3314	68.3276	68.0854	49.9194	79.5754	80.9866	76.0102	15.3595	71.6427	30.3014	72.2722	8.0020	83.8148	14.5459	74.3795	46.6896	30.8415	76.6215	71.2163	82.4338	63.9687	74.7280	50.9619	64.2720	71.8101	33.2731	70.8221	96.4333	50.1506	12.4106	59.2331	56.2132	39.1802	64.8703	67.1405	27.7605	19.8266	53.0030	69.8955
6.9700			30.8577	77.9983	72.2957	87.4141	71.0568	48.0259	44.9073	57.1390	56.3287	68.3250	68.0817	49.9148	79.5731	80.9839	76.0066	15.3575	71.6389	30.2984	72.2688	8.0008	83.8127	14.5444	74.3767	46.6855	30.8387	76.6185	71.2121	82.4315	63.9656	74.7243	50.9579	64.2681	71.8076	33.2694	70.8194	96.4331	50.1466	12.4089	59.2292	56.2088	39.1763	64.8669	67.1368	27.7566	19.8243	52.9983	69.8916
6.9800			30.8543	77.9953	72.2922	87.4129	71.0542	48.0226	44.9026	57.1354	56.3260	68.3224	68.0780	49.9103	79.5708	80.9811	76.0029	15.3555	71.6352	30.2955	72.2653	7.9997	83.8105	14.5430	74.3739	46.6814	30.8359	76.6154	71.2079	82.4292	63.9625	74.7206	50.9539	64.2641	71.8050	33.2657	70.8167	96.4329	50.1425	12.4073	59.2254	56.2044	39.1724	64.8634	67.1332	27.7526	19.8220	52.9936	69.8877
6.9900			30.8510	77.9924	72.2887	87.4118	71.0515	48.0193	44.8980	57.1319	56.3233	68.3198	68.0743	49.9057	79.5685	80.9783	75.9993	15.3536	71.6315	30.2925	72.2619	7.9985	83.8084	14.5415	74.3710	46.6773	30.8331	76.6124	71.2037	82.4269	63.9595	74.7170	50.9500	64.2601	71.8025	33.2621	70.8140	96.4327	50.1385	12.4057	59.2216	56.2001	39.1685	64.8600	67.1296	27.7487	19.8198	52.9889	69.8837
7.0000			30.8477	77.9895	72.2852	87.4107	71.0488	48.0160	44.8934	57.1284	56.3206	68.3173	68.0707	49.9011	79.5663	80.9755	75.9957	15.3516	71.6277	30.2896	72.2585	7.9974	83.8063	14.5400	74.3682	46.6733	30.8303	76.6093	71.1995	82.4246	63.9564	74.7133	50.9460	64.2562	71.8000	33.2584	70.8113	96.4326	50.1345	12.4041	59.2178	56.1958	39.1647	64.8567	67.1260	27.7447	19.8175	52.9843	69.8798
7.0100			30.8444	77.9866	72.2817	87.4095	71.0461	48.0127	44.8887	57.1249	56.3179	68.3147	68.0670	49.8966	79.5640	80.9728	75.9921	15.3496	71.6240	30.2866	72.2551	7.9962	83.8041	14.5385	74.3654	46.6692	30.8276	76.6063	71.1953	82.4223	63.9533	74.7097	50.9420	64.2522	71.7974	33.2548	70.8086	96.4324	50.1305	12.4025	59.2140	56.1915	39.1608	64.8533	67.1224	27.7408	19.8152	52.9796	69.8759
7.0200			30.8411	77.9837	72.2783	87.4084	71.0435	48.0094	44.8841	57.1214	56.3153	68.3122	68.0634	49.8921	79.5618	80.9701	75.9885	15.3477	71.6203	30.2837	72.2517	7.9951	83.8020	14.5371	74.3626	46.6652	30.8248	76.6033	71.1911	82.4201	63.9503	74.7061	50.9381	64.2483	71.7949	33.2512	70.8060	96.4322	50.1265	12.4008	59.2102	56.1872	39.1570	64.8499	67.1188	27.7369	19.8130	52.9750	69.8720
7.0300			30.8378	77.9808	72.2748	87.4073	71.0409	48.0062	44.8795	57.1180	56.3126	68.3096	68.0597	49.8875	79.5595	80.9673	75.9850	15.3457	71.6166	30.2808	72.2483	7.9940	83.7999	14.5356	74.3599	46.6611	30.8220	76.6002	71.1870	82.4178	63.9472	74.7024	50.9341	64.2444	71.7924	33.2476	70.8033	96.4320	50.1225	12.3992	59.2065	56.1829	39.1531	64.8465	67.1153	27.7330	19.8107	52.9704	69.8682
7.0400			30.8345	77.9779	72.2714	87.4062	71.0382	48.0029	44.8749	57.1145	56.3099	68.3071	68.0561	49.8830	79.5573	80.9646	75.9814	15.3438	71.6130	30.2779	72.2449	7.9928	83.7978	14.5342	74.3571	46.6571	30.8193	76.5972	71.1829	82.4155	63.9442	74.6988	50.9302	64.2405	71.7899	33.2440	70.8007	96.4319	50.1185	12.3976	59.2027	56.1786	39.1493	64.8432	67.1117	27.7291	19.8085	52.9657	69.8643
7.0500			30.8312	77.9750	72.2679	87.4050	71.0356	47.9996	44.8703	57.1110	56.3073	68.3046	68.0525	49.8785	79.5551	80.9619	75.9778	15.3418	71.6093	30.2750	72.2415	7.9917	83.7956	14.5327	74.3543	46.6531	30.8165	76.5942	71.1788	82.4133	63.9412	74.6952	50.9263	64.2366	71.7875	33.2404	70.7980	96.4317	50.1145	12.3960	59.1990	56.1743	39.1455	64.8398	67.1082	27.7252	19.8062	52.9611	69.8604
7.0600			30.8280	77.9722	72.2645	87.4039	71.0330	47.9964	44.8658	57.1076	56.3046	68.3021	68.0489	49.8740	79.5529	80.9592	75.9743	15.3399	71.6056	30.2721	72.2382	7.9906	83.7935	14.5313	74.3516	46.6491	30.8138	76.5912	71.1747	82.4111	63.9382	74.6916	50.9224	64.2327	71.7850	33.2368	70.7954	96.4315	50.1105	12.3944	59.1952	56.1700	39.1417	64.8365	67.1046	27.7213	19.8040	52.9565	69.8566
7.0700			30.8247	77.9693	72.2611	87.4028	71.0304	47.9931	44.8612	57.1041	56.3020	68.2995	68.0453	49.8695	79.5506	80.9566	75.9708	15.3380	71.6020	30.2692	72.2348	7.9895	83.7914	14.5298	74.3488	46.6451	30.8110	76.5882	71.1706	82.4088	63.9352	74.6881	50.9185	64.2288	71.7825	33.2332	70.7927	96.4314	50.1066	12.3928	59.1915	56.1658	39.1379	64.8332	67.1011	27.7174	19.8018	52.9520	69.8527
7.0800			30.8214	77.9665	72.2576	87.4017	71.0277	47.9899	44.8566	57.1007	56.2993	68.2970	68.0417	49.8651	79.5484	80.9539	75.9672	15.3360	71.5983	30.2663	72.2315	7.9883	83.7893	14.5284	74.3461	46.6411	30.8083	76.5853	71.1665	82.4066	63.9322	74.6845	50.9146	64.2250	71.7801	33.2297	70.7901	96.4312	50.1026	12.3912	59.1878	56.1615	39.1341	64.8298	67.0976	27.7135	19.7996	52.9474	69.8489
7.0900			30.8182	77.9636	72.2542	87.4006	71.0252	47.9867	44.8521	57.0972	56.2967	68.2945	68.0381	49.8606	79.5463	80.9512	75.9637	15.3341	71.5947	30.2634	72.2282	7.9872	83.7873	14.5269	74.3434	46.6371	30.8056	76.5823	71.1625	82.4044	63.9292	74.6809	50.9107	64.2211	71.7776	33.2261	70.7875	96.4310	50.0987	12.3896	59.1840	56.1573	39.1303	64.8265	67.0941	27.7097	19.7974	52.9428	69.8451
7.1000			30.8150	77.9608	72.2508	87.3995	71.0226	47.9835	44.8476	57.0938	56.2941	68.2920	68.0345	49.8562	79.5441	80.9486	75.9602	15.3322	71.5911	30.2606	72.2249	7.9861	83.7852	14.5255	74.3407	46.6331	30.8028	76.5793	71.1584	82.4022	63.9263	74.6774	50.9068	64.2173	71.7752	33.2226	70.7849	96.4309	50.0948	12.3881	59.1803	56.1531	39.1265	64.8232	67.0906	27.7058	19.7951	52.9383	69.8413
7.1100			30.8117	77.9580	72.2474	87.3984	71.0200	47.9803	44.8431	57.0904	56.2915	68.2896	68.0309	49.8517	79.5419	80.9459	75.9567	15.3303	71.5875	30.2577	72.2216	7.9850	83.7831	14.5240	74.3379	46.6292	30.8001	76.5764	71.1544	82.4000	63.9233	74.6738	50.9029	64.2134	71.7728	33.2190	70.7823	96.4307	50.0909	12.3865	59.1766	56.1489	39.1228	64.8199	67.0871	27.7020	19.7929	52.9337	69.8375
7.1200			30.8085	77.9551	72.2441	87.3973	71.0174	47.9771	44.8385	57.0870	56.2888	68.2871	68.0274	49.8473	79.5397	80.9433	75.9532	15.3284	71.5839	30.2549	72.2183	7.9839	83.7810	14.5226	74.3352	46.6252	30.7974	76.5734	71.1504	82.3978	63.9204	74.6703	50.8991	64.2096	71.7703	33.2155	70.7797	96.4305	50.0869	12.3849	59.1729	56.1447	39.1190	64.8166	67.0836	27.6982	19.7907	52.9292	69.8337
7.1300			30.8053	77.9523	72.2407	87.3962	71.0148	47.9739	44.8340	57.0836	56.2862	68.2846	68.0239	49.8429	79.5375	80.9407	75.9497	15.3265	71.5803	30.2520	72.2150	7.9828	83.7789	14.5212	74.3326	46.6213	30.7947	76.5705	71.1464	82.3956	63.9174	74.6668	50.8952	64.2058	71.7679	33.2120	70.7771	96.4304	50.0830	12.3833	59.1693	56.1405	39.1153	64.8133	67.0802	27.6944	19.7885	52.9247	69.8299
7.1400			30.8021	77.9495	72.2373	87.3951	71.0123	47.9707	44.8296	57.0802	56.2836	68.2821	68.0203	49.8385	79.5354	80.9381	75.9463	15.3246	71.5767	30.2492	72.2117	7.9817	83.7769	14.5198	74.3299	46.6174	30.7920	76.5676	71.1424	82.3934	63.9145	74.6633	50.8914	64.2020	71.7655	33.2085	70.7745	96.4302	50.0791	12.3818	59.1656	56.1363	39.1115	64.8100	67.0767	27.6906	19.7864	52.9202	69.8261
7.1500			30.7989	77.9467	72.2340	87.3940	71.0097	47.9675	44.8251	57.0768	56.2810	68.2797	68.0168	49.8341	79.5332	80.9355	75.9428	15.3227	71.5732	30.2464	72.2084	7.9806	83.7748	14.5183	74.3272	46.6134	30.7893	76.5646	71.1384	82.3912	63.9116	74.6597	50.8876	64.1982	71.7631	33.2050	70.7719	96.4300	50.0753	12.3802	59.1619	56.1321	39.1078	64.8068	67.0733	27.6868	19.7842	52.9157	69.8223
7.1600			30.7957	77.9440	72.2306	87.3929	71.0072	47.9644	44.8206	57.0735	56.2784	68.2772	68.0133	49.8297	79.5311	80.9329	75.9393	15.3208	71.5696	30.2436	72.2052	7.9795	83.7728	14.5169	74.3245	46.6095	30.7867	76.5617	71.1345	82.3891	63.9087	74.6562	50.8838	64.1944	71.7607	33.2015	70.7693	96.4299	50.0714	12.3786	59.1583	56.1280	39.1041	64.8035	67.0698	27.6830	19.7820	52.9112	69.8186
7.1700			30.7925	77.9412	72.2273	87.3919	71.0046	47.9612	44.8162	57.0701	56.2759	68.2748	68.0098	49.8254	79.5289	80.9303	75.9359	15.3189	71.5661	30.2407	72.2019	7.9784	83.7707	14.5155	74.3219	46.6056	30.7840	76.5588	71.1305	82.3869	63.9058	74.6528	50.8799	64.1907	71.7584	33.1980	70.7667	96.4297	50.0675	12.3771	59.1546	56.1238	39.1004	64.8002	67.0664	27.6792	19.7798	52.9067	69.8148
7.1800			30.7893	77.9384	72.2239	87.3908	71.0021	47.9580	44.8117	57.0667	56.2733	68.2723	68.0063	49.8210	79.5268	80.9277	75.9324	15.3170	71.5626	30.2379	72.1987	7.9773	83.7687	14.5141	74.3192	46.6017	30.7813	76.5559	71.1266	82.3848	63.9029	74.6493	50.8761	64.1869	71.7560	33.1945	70.7642	96.4295	50.0637	12.3755	59.1510	56.1197	39.0967	64.7970	67.0630	27.6754	19.7777	52.9023	69.8111
7.1900			30.7862	77.9357	72.2206	87.3897	70.9996	47.9549	44.8073	57.0634	56.2707	68.2699	68.0028	49.8167	79.5247	80.9252	75.9290	15.3151	71.5590	30.2351	72.1955	7.9762	83.7666	14.5127	74.3166	46.5979	30.7787	76.5530	71.1227	82.3826	63.9000	74.6458	50.8723	64.1831	71.7536	33.1911	70.7616	96.4294	50.0598	12.3740	59.1474	56.1155	39.0930	64.7937	67.0596	27.6717	19.7755	52.8978	69.8073
7.2000			30.7830	77.9329	72.2173	87.3886	70.9971	47.9518	44.8029	57.0600	56.2681	68.2674	67.9993	49.8123	79.5226	80.9226	75.9256	15.3133	71.5555	30.2324	72.1923	7.9751	83.7646	14.5113	74.3139	46.5940	30.7760	76.5501	71.1187	82.3805	63.8971	74.6423	50.8686	64.1794	71.7513	33.1876	70.7590	96.4292	50.0560	12.3725	59.1438	56.1114	39.0893	64.7905	67.0562	27.6679	19.7733	52.8934	69.8036
7.2100			30.7799	77.9302	72.2140	87.3875	70.9945	47.9486	44.7985	57.0567	56.2656	68.2650	67.9958	49.8080	79.5204	80.9201	75.9222	15.3114	71.5520	30.2296	72.1891	7.9740	83.7626	14.5099	74.3113	46.5901	30.7734	76.5472	71.1148	82.3784	63.8942	74.6389	50.8648	64.1757	71.7489	33.1842	70.7565	96.4290	50.0522	12.3709	59.1402	56.1073	39.0856	64.7873	67.0528	27.6642	19.7712	52.8889	69.7999
7.2200			30.7767	77.9274	72.2107	87.3865	70.9920	47.9455	44.7941	57.0534	56.2630	68.2626	67.9924	49.8037	79.5183	80.9175	75.9188	15.3096	71.5485	30.2268	72.1859	7.9729	83.7605	14.5085	74.3087	46.5863	30.7707	76.5443	71.1110	82.3762	63.8914	74.6354	50.8610	64.1720	71.7466	33.1807	70.7540	96.4289	50.0483	12.3694	59.1366	56.1032	39.0820	64.7841	67.0494	27.6604	19.7690	52.8845	69.7962
7.2300			30.7736	77.9247	72.2074	87.3854	70.9895	47.9424	44.7897	57.0501	56.2605	68.2602	67.9889	49.7994	79.5162	80.9150	75.9154	15.3077	71.5450	30.2240	72.1827	7.9718	83.7585	14.5071	74.3061	46.5824	30.7681	76.5415	71.1071	82.3741	63.8885	74.6320	50.8573	64.1682	71.7442	33.1773	70.7514	96.4287	50.0445	12.3678	59.1330	56.0991	39.0783	64.7809	67.0461	27.6567	19.7669	52.8801	69.7925
7.2400			30.7704	77.9220	72.2041	87.3843	70.9870	47.9393	44.7853	57.0468	56.2579	68.2578	67.9855	49.7951	79.5141	80.9125	75.9120	15.3058	71.5416	30.2213	72.1795	7.9707	83.7565	14.5057	74.3034	46.5786	30.7654	76.5386	71.1032	82.3720	63.8857	74.6286	50.8535	64.1645	71.7419	33.1739	70.7489	96.4285	50.0407	12.3663	59.1294	56.0950	39.0747	64.7777	67.0427	27.6530	19.7648	52.8757	69.7888
7.2500			30.7673	77.9193	72.2008	87.3833	70.9846	47.9362	44.7809	57.0435	56.2554	68.2554	67.9820	49.7908	79.5120	80.9100	75.9086	15.3040	71.5381	30.2185	72.1763	7.9697	83.7545	14.5043	74.3008	46.5748	30.7628	76.5357	71.0994	82.3699	63.8828	74.6252	50.8498	64.1609	71.7396	33.1705	70.7464	96.4284	50.0369	12.3648	59.1258	56.0910	39.0710	64.7745	67.0394	27.6493	19.7626	52.8713	69.7851
7.2600			30.7642	77.9166	72.1975	87.3822	70.9821	47.9331	44.7766	57.0402	56.2529	68.2530	67.9786	49.7865	79.5100	80.9075	75.9053	15.3022	71.5346	30.2158	72.1732	7.9686	83.7525	14.5030	74.2983	46.5709	30.7602	76.5329	71.0955	82.3678	63.8800	74.6217	50.8461	64.1572	71.7373	33.1671	70.7438	96.4282	50.0332	12.3633	59.1223	56.0869	39.0674	64.7713	67.0360	27.6456	19.7605	52.8669	69.7814
7.2700			30.7611	77.9139	72.1943	87.3812	70.9796	47.9300	44.7722	57.0369	56.2504	68.2506	67.9752	49.7823	79.5079	80.9050	75.9019	15.3003	71.5312	30.2130	72.1700	7.9675	83.7505	14.5016	74.2957	46.5671	30.7576	76.5301	71.0917	82.3657	63.8772	74.6183	50.8423	64.1535	71.7350	33.1637	70.7413	96.4280	50.0294	12.3617	59.1187	56.0829	39.0638	64.7681	67.0327	27.6419	19.7584	52.8626	69.7778
7.2800			30.7580	77.9112	72.1910	87.3801	70.9771	47.9269	44.7679	57.0336	56.2478	68.2482	67.9718	49.7780	79.5058	80.9025	75.8986	15.2985	71.5277	30.2103	72.1669	7.9665	83.7485	14.5002	74.2931	46.5633	30.7550	76.5272	71.0879	82.3636	63.8744	74.6149	50.8386	64.1498	71.7327	33.1603	70.7388	96.4279	50.0256	12.3602	59.1152	56.0788	39.0602	64.7649	67.0294	27.6382	19.7563	52.8582	69.7741
7.2900			30.7549	77.9085	72.1878	87.3791	70.9747	47.9239	44.7636	57.0303	56.2453	68.2458	67.9684	49.7738	79.5038	80.9000	75.8952	15.2967	71.5243	30.2076	72.1637	7.9654	83.7465	14.4988	74.2905	46.5596	30.7524	76.5244	71.0841	82.3615	63.8716	74.6116	50.8349	64.1462	71.7304	33.1570	70.7363	96.4277	50.0219	12.3587	59.1116	56.0748	39.0566	64.7617	67.0261	27.6345	19.7542	52.8539	69.7705
7.3000			30.7518	77.9058	72.1845	87.3780	70.9722	47.9208	44.7592	57.0271	56.2428	68.2435	67.9650	49.7696	79.5017	80.8975	75.8919	15.2948	71.5209	30.2049	72.1606	7.9643	83.7445	14.4975	74.2880	46.5558	30.7498	76.5216	71.0803	82.3595	63.8688	74.6082	50.8312	64.1426	71.7281	33.1536	70.7338	96.4276	50.0181	12.3572	59.1081	56.0708	39.0530	64.7586	67.0227	27.6309	19.7521	52.8495	69.7668
7.3100			30.7488	77.9032	72.1813	87.3770	70.9698	47.9178	44.7549	57.0238	56.2403	68.2411	67.9616	49.7653	79.4996	80.8951	75.8886	15.2930	71.5175	30.2021	72.1575	7.9633	83.7425	14.4961	74.2854	46.5520	30.7472	76.5188	71.0765	82.3574	63.8660	74.6048	50.8275	64.1389	71.7258	33.1502	70.7313	96.4274	50.0144	12.3557	59.1046	56.0668	39.0494	64.7554	67.0195	27.6272	19.7500	52.8452	69.7632
7.3200			30.7457	77.9005	72.1780	87.3759	70.9673	47.9147	44.7506	57.0206	56.2378	68.2388	67.9582	49.7611	79.4976	80.8926	75.8852	15.2912	71.5141	30.1994	72.1544	7.9622	83.7405	14.4947	74.2829	46.5482	30.7446	76.5160	71.0728	82.3553	63.8632	74.6015	50.8239	64.1353	71.7236	33.1469	70.7289	96.4272	50.0106	12.3542	59.1011	56.0628	39.0458	64.7523	67.0162	27.6236	19.7479	52.8409	69.7596
7.3300			30.7426	77.8978	72.1748	87.3749	70.9649	47.9117	44.7463	57.0173	56.2353	68.2364	67.9548	49.7569	79.4956	80.8901	75.8819	15.2894	71.5107	30.1967	72.1513	7.9612	83.7386	14.4934	74.2803	46.5445	30.7421	76.5132	71.0690	82.3533	63.8604	74.5981	50.8202	64.1317	71.7213	33.1436	70.7264	96.4271	50.0069	12.3527	59.0976	56.0588	39.0423	64.7491	67.0129	27.6200	19.7458	52.8366	69.7560
7.3400			30.7396	77.8952	72.1716	87.3738	70.9625	47.9087	44.7421	57.0141	56.2329	68.2341	67.9515	49.7528	79.4935	80.8877	75.8786	15.2876	71.5073	30.1941	72.1482	7.9601	83.7366	14.4920	74.2778	46.5407	30.7395	76.5104	71.0653	82.3512	63.8577	74.5948	50.8165	64.1281	71.7190	33.1402	70.7239	96.4269	50.0032	12.3512	59.0941	56.0548	39.0387	64.7460	67.0096	27.6163	19.7437	52.8323	69.7524
7.3500			30.7365	77.8926	72.1684	87.3728	70.9600	47.9056	44.7378	57.0109	56.2304	68.2317	67.9481	49.7486	79.4915	80.8853	75.8753	15.2858	71.5039	30.1914	72.1451	7.9591	83.7346	14.4907	74.2753	46.5370	30.7369	76.5076	71.0615	82.3492	63.8549	74.5914	50.8129	64.1245	71.7168	33.1369	70.7214	96.4268	49.9995	12.3497	59.0906	56.0508	39.0352	64.7429	67.0064	27.6127	19.7416	52.8280	69.7488
7.3600			30.7335	77.8899	72.1652	87.3718	70.9576	47.9026	44.7336	57.0077	56.2279	68.2294	67.9448	49.7444	79.4895	80.8828	75.8721	15.2840	71.5006	30.1887	72.1421	7.9580	83.7327	14.4893	74.2727	46.5333	30.7344	76.5048	71.0578	82.3471	63.8522	74.5881	50.8093	64.1209	71.7145	33.1336	70.7190	96.4266	49.9958	12.3483	59.0871	56.0469	39.0316	64.7398	67.0031	27.6091	19.7396	52.8237	69.7452
7.3700			30.7305	77.8873	72.1620	87.3707	70.9552	47.8996	44.7293	57.0045	56.2254	68.2270	67.9414	49.7403	79.4875	80.8804	75.8688	15.2822	71.4972	30.1860	72.1390	7.9570	83.7307	14.4880	74.2702	46.5296	30.7318	76.5020	71.0541	82.3451	63.8494	74.5848	50.8056	64.1173	71.7123	33.1303	70.7165	96.4264	49.9921	12.3468	59.0836	56.0429	39.0281	64.7367	66.9999	27.6055	19.7375	52.8195	69.7416
7.3800			30.7275	77.8847	72.1588	87.3697	70.9528	47.8966	44.7251	57.0013	56.2230	68.2247	67.9381	49.7361	79.4854	80.8780	75.8655	15.2804	71.4939	30.1834	72.1359	7.9559	83.7288	14.4866	74.2677	46.5259	30.7293	76.4993	71.0504	82.3431	63.8467	74.5815	50.8020	64.1137	71.7101	33.1270	70.7141	96.4263	49.9885	12.3453	59.0802	56.0390	39.0246	64.7336	66.9966	27.6019	19.7354	52.8152	69.7380
7.3900			30.7244	77.8821	72.1557	87.3687	70.9504	47.8936	44.7209	56.9981	56.2205	68.2224	67.9348	49.7320	79.4834	80.8756	75.8623	15.2786	71.4905	30.1807	72.1329	7.9549	83.7268	14.4853	74.2652	46.5222	30.7268	76.4965	71.0467	82.3411	63.8440	74.5782	50.7984	64.1102	71.7079	33.1237	70.7116	96.4261	49.9848	12.3438	59.0767	56.0351	39.0211	64.7305	66.9934	27.5983	19.7334	52.8110	69.7345
7.4000			30.7214	77.8795	72.1525	87.3676	70.9480	47.8906	44.7166	56.9949	56.2181	68.2201	67.9315	49.7278	79.4814	80.8732	75.8590	15.2768	71.4872	30.1781	72.1298	7.9539	83.7249	14.4840	74.2627	46.5185	30.7242	76.4937	71.0430	82.3390	63.8412	74.5749	50.7948	64.1066	71.7056	33.1204	70.7092	96.4260	49.9811	12.3424	59.0733	56.0311	39.0176	64.7274	66.9902	27.5948	19.7313	52.8067	69.7309
7.4100			30.7184	77.8769	72.1494	87.3666	70.9456	47.8877	44.7124	56.9917	56.2157	68.2178	67.9282	49.7237	79.4794	80.8709	75.8558	15.2751	71.4839	30.1754	72.1268	7.9528	83.7230	14.4826	74.2602	46.5148	30.7217	76.4910	71.0393	82.3370	63.8385	74.5716	50.7912	64.1031	71.7034	33.1172	70.7068	96.4258	49.9775	12.3409	59.0699	56.0272	39.0141	64.7243	66.9870	27.5912	19.7293	52.8025	69.7274
7.4200			30.7154	77.8743	72.1462	87.3656	70.9433	47.8847	44.7082	56.9885	56.2132	68.2155	67.9249	49.7196	79.4775	80.8685	75.8525	15.2733	71.4802	30.1728	72.1238	7.9518	83.7210	14.4813	74.2578	46.5111	30.7192	76.4883	71.0357	82.3350	63.8358	74.5683	50.7876	64.0996	71.7012	33.1139	70.7044	96.4257	49.9738	12.3394	59.0664	56.0233	39.0106	64.7212	66.9838	27.5876	19.7272	52.7983	69.7238
7.4300			30.7125	77.8717	72.1431	87.3646	70.9409	47.8817	44.7041	56.9854	56.2108	68.2132	67.9216	49.7155	79.4755	80.8661	75.8493	15.2715	71.4765	30.1701	72.1208	7.9508	83.7191	14.4800	74.2553	46.5075	30.7167	76.4855	71.0320	82.3330	63.8331	74.5651	50.7840	64.0960	71.6990	33.1107	70.7019	96.4255	49.9702	12.3380	59.0630	56.0194	39.0071	64.7182	66.9806	27.5841	19.7252	52.7941	69.7203
7.4400			30.7095	77.8691	72.1399	87.3636	70.9385	47.8788	44.6999	56.9822	56.2084	68.2109	67.9183	49.7115	79.4735	80.8637	75.8461	15.2698	71.4727	30.1675	72.1178	7.9497	83.7172	14.4787	74.2528	46.5038	30.7142	76.4828	71.0284	82.3310	63.8304	74.5618	50.7805	64.0925	71.6968	33.1074	70.6995	96.4254	49.9666	12.3365	59.0596	56.0155	39.0037	64.7151	66.9774	27.5806	19.7232	52.7899	69.7168
7.4500			30.7065	77.8665	72.1368	87.3626	70.9362	47.8758	44.6957	56.9791	56.2059	68.2086	67.9150	49.7074	79.4715	80.8614	75.8429	15.2680	71.4690	30.1649	72.1148	7.9487	83.7153	14.4774	74.2504	46.5002	30.7117	76.4801	71.0248	82.3290	63.8278	74.5585	50.7769	64.0890	71.6946	33.1042	70.6971	96.4252	49.9630	12.3351	59.0562	56.0117	39.0002	64.7121	66.9742	27.5770	19.7211	52.7857	69.7133
7.4600			30.7036	77.8640	72.1337	87.3615	70.9338	47.8729	44.6916	56.9760	56.2035	68.2063	67.9118	49.7033	79.4695	80.8590	75.8397	15.2663	71.4654	30.1623	72.1118	7.9477	83.7134	14.4760	74.2479	46.4965	30.7092	76.4774	71.0211	82.3271	63.8251	74.5553	50.7733	64.0855	71.6925	33.1010	70.6947	96.4250	49.9594	12.3336	59.0528	56.0078	38.9967	64.7090	66.9711	27.5735	19.7191	52.7816	69.7098
7.4700			30.7006	77.8614	72.1306	87.3605	70.9314	47.8699	44.6874	56.9728	56.2011	68.2041	67.9085	49.6993	79.4676	80.8567	75.8365	15.2645	71.4619	30.1597	72.1088	7.9467	83.7114	14.4747	74.2455	46.4929	30.7067	76.4747	71.0175	82.3251	63.8224	74.5521	50.7698	64.0820	71.6903	33.0977	70.6923	96.4249	49.9558	12.3322	59.0494	56.0039	38.9933	64.7060	66.9679	27.5700	19.7171	52.7774	69.7063
7.4800			30.6977	77.8589	72.1275	87.3595	70.9291	47.8670	44.6833	56.9697	56.1987	68.2018	67.9053	49.6952	79.4656	80.8543	75.8333	15.2628	71.4584	30.1571	72.1058	7.9457	83.7095	14.4734	74.2430	46.4893	30.7042	76.4720	71.0139	82.3231	63.8197	74.5488	50.7663	64.0786	71.6881	33.0945	70.6899	96.4247	49.9522	12.3307	59.0461	56.0001	38.9899	64.7030	66.9648	27.5665	19.7151	52.7733	69.7028
7.4900			30.6947	77.8563	72.1244	87.3585	70.9268	47.8641	44.6792	56.9666	56.1963	68.1996	67.9020	49.6912	79.4637	80.8520	75.8301	15.2610	71.4550	30.1545	72.1029	7.9447	83.7076	14.4721	74.2406	46.4857	30.7017	76.4693	71.0103	82.3211	63.8171	74.5456	50.7627	64.0751	71.6859	33.0913	70.6875	96.4246	49.9486	12.3293	59.0427	55.9963	38.9864	64.7000	66.9616	27.5630	19.7131	52.7691	69.6993
7.5000			30.6918	77.8538	72.1213	87.3575	70.9244	47.8612	44.6751	56.9635	56.1940	68.1973	67.8988	49.6872	79.4617	80.8497	75.8269	15.2593	71.4516	30.1519	72.0999	7.9436	83.7057	14.4708	74.2382	46.4821	30.6993	76.4666	71.0068	82.3192	63.8144	74.5424	50.7592	64.0716	71.6838	33.0881	70.6852	96.4244	49.9450	12.3279	59.0393	55.9924	38.9830	64.6969	66.9585	27.5595	19.7111	52.7650	69.6958
7.5100			30.6889	77.8513	72.1182	87.3565	70.9221	47.8583	44.6710	56.9604	56.1916	68.1950	67.8956	49.6831	79.4598	80.8474	75.8238	15.2576	71.4482	30.1494	72.0969	7.9427	83.7039	14.4695	74.2358	46.4785	30.6968	76.4639	71.0032	82.3172	63.8118	74.5392	50.7557	64.0682	71.6816	33.0850	70.6828	96.4243	49.9415	12.3264	59.0360	55.9886	38.9796	64.6939	66.9554	27.5561	19.7091	52.7609	69.6924
7.5200			30.6859	77.8487	72.1151	87.3555	70.9198	47.8554	44.6669	56.9573	56.1892	68.1928	67.8924	49.6791	79.4579	80.8450	75.8206	15.2558	71.4448	30.1468	72.0940	7.9416	83.7020	14.4682	74.2333	46.4749	30.6944	76.4612	70.9996	82.3153	63.8092	74.5360	50.7522	64.0647	71.6795	33.0818	70.6804	96.4241	49.9379	12.3250	59.0327	55.9848	38.9762	64.6909	66.9523	27.5526	19.7071	52.7568	69.6889
7.5300			30.6830	77.8462	72.1120	87.3545	70.9175	47.8525	44.6628	56.9542	56.1868	68.1906	67.8892	49.6751	79.4559	80.8427	75.8175	15.2541	71.4415	30.1442	72.0911	7.9406	83.7001	14.4669	74.2309	46.4713	30.6919	76.4586	70.9961	82.3133	63.8065	74.5328	50.7487	64.0613	71.6773	33.0786	70.6781	96.4240	49.9344	12.3236	59.0293	55.9810	38.9728	64.6880	66.9492	27.5491	19.7051	52.7527	69.6855
7.5400			30.6801	77.8437	72.1090	87.3535	70.9151	47.8496	44.6587	56.9511	56.1845	68.1883	67.8860	49.6712	79.4540	80.8404	75.8143	15.2524	71.4381	30.1417	72.0881	7.9396	83.6982	14.4656	74.2285	46.4677	30.6895	76.4559	70.9925	82.3114	63.8039	74.5296	50.7452	64.0579	71.6752	33.0755	70.6757	96.4238	49.9308	12.3222	59.0260	55.9772	38.9694	64.6850	66.9461	27.5457	19.7031	52.7486	69.6820
7.5500			30.6772	77.8412	72.1059	87.3525	70.9128	47.8467	44.6547	56.9481	56.1821	68.1861	67.8828	49.6672	79.4521	80.8381	75.8112	15.2507	71.4348	30.1391	72.0852	7.9386	83.6963	14.4644	74.2262	46.4642	30.6870	76.4533	70.9890	82.3094	63.8013	74.5265	50.7417	64.0545	71.6731	33.0723	70.6734	96.4237	49.9273	12.3208	59.0227	55.9734	38.9661	64.6820	66.9430	27.5422	19.7012	52.7445	69.6786
7.5600			30.6743	77.8387	72.1029	87.3516	70.9105	47.8439	44.6506	56.9450	56.1797	68.1839	67.8796	49.6632	79.4502	80.8359	75.8081	15.2490	71.4314	30.1366	72.0823	7.9376	83.6945	14.4631	74.2238	46.4606	30.6846	76.4506	70.9855	82.3075	63.7987	74.5233	50.7383	64.0511	71.6710	33.0692	70.6710	96.4235	49.9238	12.3194	59.0194	55.9697	38.9627	64.6790	66.9399	27.5388	19.6992	52.7404	69.6752
7.5700			30.6715	77.8362	72.0998	87.3506	70.9082	47.8410	44.6466	56.9419	56.1774	68.1817	67.8764	49.6593	79.4483	80.8336	75.8050	15.2473	71.4281	30.1340	72.0794	7.9367	83.6926	14.4618	74.2214	46.4571	30.6822	76.4480	70.9820	82.3056	63.7961	74.5201	50.7348	64.0477	71.6688	33.0660	70.6687	96.4234	49.9203	12.3180	59.0161	55.9659	38.9593	64.6761	66.9368	27.5354	19.6972	52.7364	69.6718
7.5800			30.6686	77.8337	72.0968	87.3496	70.9060	47.8382	44.6425	56.9389	56.1751	68.1795	67.8733	49.6553	79.4464	80.8313	75.8019	15.2456	71.4248	30.1315	72.0765	7.9357	83.6908	14.4605	74.2190	46.4536	30.6798	76.4453	70.9785	82.3037	63.7935	74.5170	50.7314	64.0443	71.6667	33.0629	70.6663	96.4232	49.9168	12.3165	59.0128	55.9621	38.9560	64.6731	66.9337	27.5320	19.6953	52.7323	69.6684
7.5900			30.6657	77.8312	72.0938	87.3486	70.9037	47.8353	44.6385	56.9359	56.1727	68.1773	67.8701	49.6514	79.4445	80.8290	75.7988	15.2439	71.4215	30.1290	72.0736	7.9347	83.6889	14.4592	74.2166	46.4500	30.6773	76.4427	70.9750	82.3018	63.7909	74.5139	50.7279	64.0409	71.6646	33.0598	70.6640	96.4231	49.9133	12.3151	59.0095	55.9584	38.9527	64.6702	66.9307	27.5286	19.6933	52.7283	69.6650
7.6000			30.6629	77.8288	72.0908	87.3476	70.9014	47.8325	44.6345	56.9328	56.1704	68.1751	67.8670	49.6475	79.4426	80.8268	75.7957	15.2422	71.4182	30.1265	72.0707	7.9337	83.6870	14.4580	74.2143	46.4465	30.6749	76.4401	70.9715	82.2998	63.7883	74.5107	50.7245	64.0375	71.6625	33.0567	70.6617	96.4229	49.9098	12.3137	59.0062	55.9547	38.9493	64.6672	66.9276	27.5252	19.6914	52.7242	69.6616
7.6100			30.6600	77.8263	72.0877	87.3467	70.8991	47.8296	44.6305	56.9298	56.1681	68.1729	67.8638	49.6435	79.4407	80.8245	75.7926	15.2405	71.4149	30.1239	72.0678	7.9327	83.6852	14.4567	74.2119	46.4430	30.6725	76.4375	70.9680	82.2979	63.7857	74.5076	50.7211	64.0342	71.6604	33.0536	70.6594	96.4228	49.9063	12.3124	59.0030	55.9509	38.9460	64.6643	66.9246	27.5218	19.6894	52.7202	69.6582
7.6200			30.6572	77.8238	72.0847	87.3457	70.8969	47.8268	44.6265	56.9268	56.1657	68.1707	67.8607	49.6396	79.4388	80.8223	75.7895	15.2388	71.4116	30.1214	72.0650	7.9317	83.6834	14.4554	74.2096	46.4395	30.6701	76.4349	70.9646	82.2960	63.7832	74.5045	50.7177	64.0308	71.6583	33.0505	70.6571	96.4226	49.9029	12.3110	58.9997	55.9472	38.9427	64.6613	66.9216	27.5184	19.6875	52.7162	69.6548
7.6300			30.6543	77.8214	72.0817	87.3447	70.8946	47.8240	44.6225	56.9238	56.1634	68.1685	67.8576	49.6357	79.4369	80.8200	75.7864	15.2371	71.4084	30.1189	72.0621	7.9308	83.6815	14.4542	74.2072	46.4360	30.6677	76.4323	70.9611	82.2941	63.7806	74.5014	50.7142	64.0274	71.6563	33.0474	70.6548	96.4225	49.8994	12.3096	58.9964	55.9435	38.9394	64.6584	66.9185	27.5150	19.6855	52.7122	69.6515
7.6400			30.6515	77.8189	72.0788	87.3437	70.8923	47.8212	44.6185	56.9208	56.1611	68.1663	67.8544	49.6319	79.4350	80.8178	75.7834	15.2355	71.4051	30.1164	72.0593	7.9298	83.6797	14.4529	74.2049	46.4325	30.6654	76.4297	70.9577	82.2922	63.7780	74.4983	50.7108	64.0241	71.6542	33.0443	70.6525	96.4223	49.8959	12.3082	58.9932	55.9398	38.9361	64.6555	66.9155	27.5117	19.6836	52.7082	69.6481
7.6500			30.6487	77.8165	72.0758	87.3428	70.8901	47.8184	44.6146	56.9178	56.1588	68.1641	67.8513	49.6280	79.4332	80.8156	75.7803	15.2338	71.4019	30.1140	72.0564	7.9288	83.6779	14.4517	74.2026	46.4291	30.6630	76.4271	70.9542	82.2904	63.7755	74.4952	50.7075	64.0208	71.6521	33.0412	70.6502	96.4222	49.8925	12.3068	58.9900	55.9361	38.9328	64.6526	66.9125	27.5083	19.6817	52.7043	69.6448
7.6600			30.6458	77.8141	72.0728	87.3418	70.8878	47.8156	44.6106	56.9148	56.1565	68.1620	67.8482	49.6241	79.4313	80.8133	75.7773	15.2321	71.3986	30.1115	72.0536	7.9278	83.6760	14.4504	74.2002	46.4256	30.6606	76.4245	70.9508	82.2885	63.7729	74.4921	50.7041	64.0175	71.6500	33.0382	70.6479	96.4220	49.8891	12.3054	58.9867	55.9325	38.9295	64.6497	66.9095	27.5050	19.6797	52.7003	69.6414
7.6700			30.6430	77.8116	72.0698	87.3408	70.8856	47.8128	44.6067	56.9118	56.1542	68.1598	67.8451	49.6203	79.4294	80.8111	75.7742	15.2305	71.3954	30.1090	72.0508	7.9269	83.6742	14.4492	74.1979	46.4222	30.6582	76.4219	70.9474	82.2866	63.7704	74.4890	50.7007	64.0141	71.6480	33.0351	70.6456	96.4219	49.8856	12.3041	58.9835	55.9288	38.9262	64.6468	66.9065	27.5016	19.6778	52.6963	69.6381
7.6800			30.6402	77.8092	72.0669	87.3399	70.8834	47.8100	44.6027	56.9088	56.1519	68.1577	67.8420	49.6164	79.4276	80.8089	75.7712	15.2288	71.3922	30.1065	72.0479	7.9259	83.6724	14.4479	74.1956	46.4187	30.6559	76.4194	70.9440	82.2847	63.7679	74.4859	50.6973	64.0108	71.6459	33.0320	70.6433	96.4217	49.8822	12.3027	58.9803	55.9251	38.9230	64.6439	66.9035	27.4983	19.6759	52.6924	69.6348
7.6900			30.6374	77.8068	72.0639	87.3389	70.8811	47.8072	44.5988	56.9059	56.1497	68.1555	67.8390	49.6126	79.4257	80.8067	75.7682	15.2272	71.3890	30.1041	72.0451	7.9249	83.6706	14.4467	74.1933	46.4153	30.6535	76.4168	70.9405	82.2829	63.7654	74.4829	50.6940	64.0075	71.6439	33.0290	70.6410	96.4216	49.8788	12.3013	58.9771	55.9215	38.9197	64.6411	66.9005	27.4950	19.6740	52.6884	69.6314
7.7000			30.6346	77.8044	72.0610	87.3380	70.8789	47.8044	44.5949	56.9029	56.1474	68.1534	67.8359	49.6087	79.4239	80.8045	75.7651	15.2255	71.3858	30.1016	72.0423	7.9240	83.6688	14.4455	74.1910	46.4118	30.6512	76.4142	70.9372	82.2810	63.7628	74.4798	50.6906	64.0042	71.6418	33.0260	70.6388	96.4214	49.8754	12.3000	58.9739	55.9178	38.9164	64.6382	66.8975	27.4917	19.6721	52.6845	69.6281
7.7100			30.6319	77.8020	72.0580	87.3370	70.8767	47.8017	44.5910	56.9000	56.1451	68.1512	67.8328	49.6049	79.4220	80.8023	75.7621	15.2239	71.3826	30.0992	72.0395	7.9230	83.6670	14.4442	74.1887	46.4084	30.6488	76.4117	70.9338	82.2791	63.7603	74.4768	50.6873	64.0010	71.6398	33.0229	70.6365	96.4213	49.8720	12.2986	58.9707	55.9142	38.9132	64.6353	66.8946	27.4883	19.6702	52.6806	69.6248
7.7200			30.6291	77.7996	72.0551	87.3361	70.8745	47.7989	44.5871	56.8970	56.1428	68.1491	67.8298	49.6011	79.4202	80.8001	75.7591	15.2222	71.3794	30.0967	72.0367	7.9221	83.6652	14.4430	74.1864	46.4050	30.6465	76.4091	70.9304	82.2773	63.7578	74.4737	50.6839	63.9977	71.6377	33.0199	70.6343	96.4211	49.8686	12.2973	58.9675	55.9106	38.9100	64.6325	66.8916	27.4850	19.6683	52.6767	69.6215
7.7300			30.6263	77.7972	72.0522	87.3351	70.8723	47.7962	44.5832	56.8941	56.1406	68.1470	67.8267	49.5973	79.4184	80.7979	75.7561	15.2206	71.3762	30.0943	72.0339	7.9211	83.6634	14.4418	74.1841	46.4016	30.6442	76.4066	70.9270	82.2754	63.7553	74.4707	50.6806	63.9944	71.6357	33.0169	70.6320	96.4210	49.8653	12.2959	58.9644	55.9069	38.9067	64.6296	66.8887	27.4818	19.6664	52.6728	69.6183
7.7400			30.6235	77.7948	72.0493	87.3342	70.8701	47.7934	44.5793	56.8912	56.1383	68.1448	67.8237	49.5935	79.4165	80.7957	75.7531	15.2189	71.3731	30.0919	72.0311	7.9202	83.6616	14.4405	74.1819	46.3982	30.6418	76.4041	70.9237	82.2736	63.7528	74.4677	50.6773	63.9912	71.6337	33.0139	70.6298	96.4208	49.8619	12.2946	58.9612	55.9033	38.9035	64.6268	66.8857	27.4785	19.6645	52.6689	69.6150
7.7500			30.6208	77.7924	72.0464	87.3332	70.8679	47.7907	44.5755	56.8882	56.1361	68.1427	67.8206	49.5897	79.4147	80.7936	75.7502	15.2173	71.3699	30.0894	72.0284	7.9192	83.6598	14.4393	74.1796	46.3948	30.6395	76.4015	70.9203	82.2717	63.7503	74.4646	50.6740	63.9879	71.6317	33.0109	70.6275	96.4207	49.8585	12.2932	58.9581	55.8997	38.9003	64.6239	66.8828	27.4752	19.6627	52.6650	69.6117
7.7600			30.6180	77.7900	72.0435	87.3323	70.8657	47.7880	44.5716	56.8853	56.1338	68.1406	67.8176	49.5860	79.4129	80.7914	75.7472	15.2157	71.3668	30.0870	72.0256	7.9183	83.6580	14.4381	74.1773	46.3914	30.6372	76.3990	70.9170	82.2699	63.7479	74.4616	50.6707	63.9847	71.6297	33.0079	70.6253	96.4206	49.8552	12.2919	58.9549	55.8961	38.8971	64.6211	66.8799	27.4719	19.6608	52.6611	69.6085
7.7700			30.6153	77.7877	72.0406	87.3313	70.8635	47.7852	44.5678	56.8824	56.1316	68.1385	67.8146	49.5822	79.4111	80.7892	75.7442	15.2141	71.3636	30.0846	72.0228	7.9173	83.6563	14.4369	74.1751	46.3881	30.6349	76.3965	70.9136	82.2681	63.7454	74.4586	50.6674	63.9814	71.6276	33.0050	70.6231	96.4204	49.8518	12.2905	58.9518	55.8926	38.8939	64.6183	66.8769	27.4687	19.6589	52.6572	69.6052
7.7800			30.6126	77.7853	72.0377	87.3304	70.8613	47.7825	44.5639	56.8795	56.1294	68.1364	67.8116	49.5785	79.4093	80.7871	75.7413	15.2125	71.3605	30.0822	72.0201	7.9164	83.6545	14.4357	74.1728	46.3847	30.6326	76.3940	70.9103	82.2662	63.7429	74.4556	50.6641	63.9782	71.6256	33.0020	70.6208	96.4203	49.8485	12.2892	58.9486	55.8890	38.8907	64.6155	66.8740	27.4654	19.6571	52.6534	69.6019
7.7900			30.6098	77.7829	72.0348	87.3295	70.8591	47.7798	44.5601	56.8766	56.1272	68.1343	67.8086	49.5747	79.4075	80.7849	75.7383	15.2108	71.3574	30.0798	72.0173	7.9154	83.6527	14.4345	74.1706	46.3814	30.6303	76.3915	70.9070	82.2644	63.7404	74.4526	50.6608	63.9750	71.6236	32.9990	70.6186	96.4201	49.8452	12.2879	58.9455	55.8854	38.8875	64.6126	66.8711	27.4622	19.6552	52.6495	69.5987
7.8000			30.6071	77.7806	72.0319	87.3285	70.8570	47.7771	44.5563	56.8737	56.1249	68.1322	67.8056	49.5710	79.4057	80.7828	75.7354	15.2092	71.3542	30.0774	72.0146	7.9144	83.6510	14.4332	74.1683	46.3780	30.6280	76.3890	70.9037	82.2626	63.7380	74.4497	50.6576	63.9718	71.6216	32.9961	70.6164	96.4200	49.8418	12.2865	58.9424	55.8819	38.8844	64.6098	66.8682	27.4590	19.6533	52.6457	69.5955
7.8100			30.6044	77.7782	72.0290	87.3276	70.8548	47.7744	44.5525	56.8709	56.1227	68.1301	67.8026	49.5672	79.4039	80.7806	75.7324	15.2076	71.3511	30.0750	72.0119	7.9135	83.6492	14.4320	74.1661	46.3747	30.6257	76.3865	70.9004	82.2608	63.7355	74.4467	50.6543	63.9686	71.6197	32.9931	70.6142	96.4198	49.8385	12.2852	58.9393	55.8783	38.8812	64.6071	66.8653	27.4557	19.6515	52.6419	69.5923
7.8200			30.6017	77.7759	72.0262	87.3267	70.8526	47.7717	44.5487	56.8680	56.1205	68.1280	67.7996	49.5635	79.4021	80.7785	75.7295	15.2060	71.3480	30.0726	72.0091	7.9125	83.6475	14.4308	74.1639	46.3713	30.6235	76.3840	70.8971	82.2590	63.7331	74.4437	50.6511	63.9654	71.6177	32.9902	70.6120	96.4197	49.8352	12.2839	58.9362	55.8748	38.8781	64.6043	66.8624	27.4525	19.6496	52.6381	69.5890
7.8300			30.5990	77.7736	72.0233	87.3257	70.8505	47.7690	44.5449	56.8651	56.1183	68.1260	67.7966	49.5598	79.4003	80.7764	75.7266	15.2044	71.3449	30.0703	72.0064	7.9115	83.6457	14.4296	74.1616	46.3680	30.6212	76.3815	70.8938	82.2572	63.7307	74.4408	50.6478	63.9622	71.6157	32.9872	70.6098	96.4196	49.8319	12.2826	58.9331	55.8713	38.8749	64.6015	66.8596	27.4493	19.6478	52.6343	69.5858
7.8400			30.5963	77.7712	72.0205	87.3248	70.8483	47.7664	44.5411	56.8623	56.1161	68.1239	67.7936	49.5561	79.3985	80.7743	75.7237	15.2028	71.3418	30.0679	72.0037	7.9106	83.6440	14.4284	74.1594	46.3647	30.6189	76.3791	70.8905	82.2554	63.7282	74.4378	50.6446	63.9590	71.6137	32.9843	70.6076	96.4194	49.8287	12.2813	58.9300	55.8677	38.8718	64.5987	66.8567	27.4461	19.6460	52.6305	69.5826
7.8500			30.5936	77.7689	72.0176	87.3239	70.8462	47.7637	44.5373	56.8594	56.1139	68.1218	67.7907	49.5524	79.3968	80.7721	75.7208	15.2013	71.3388	30.0655	72.0010	7.9096	83.6422	14.4273	74.1572	46.3614	30.6166	76.3766	70.8873	82.2536	63.7258	74.4349	50.6413	63.9559	71.6118	32.9814	70.6054	96.4193	49.8254	12.2800	58.9269	55.8642	38.8686	64.5959	66.8538	27.4429	19.6441	52.6267	69.5794
7.8600			30.5909	77.7666	72.0148	87.3230	70.8441	47.7610	44.5335	56.8566	56.1117	68.1198	67.7877	49.5488	79.3950	80.7700	75.7179	15.1997	71.3357	30.0632	71.9983	7.9086	83.6405	14.4261	74.1550	46.3581	30.6144	76.3741	70.8840	82.2518	63.7234	74.4319	50.6381	63.9527	71.6098	32.9785	70.6032	96.4191	49.8221	12.2786	58.9238	55.8607	38.8655	64.5932	66.8510	27.4397	19.6423	52.6229	69.5763
7.8700			30.5883	77.7643	72.0120	87.3220	70.8419	47.7584	44.5298	56.8537	56.1095	68.1177	67.7848	49.5451	79.3932	80.7679	75.7150	15.1981	71.3326	30.0608	71.9956	7.9077	83.6387	14.4249	74.1528	46.3548	30.6121	76.3717	70.8808	82.2500	63.7210	74.4290	50.6349	63.9496	71.6078	32.9756	70.6011	96.4190	49.8188	12.2773	58.9208	55.8572	38.8624	64.5904	66.8481	27.4366	19.6405	52.6191	69.5731
7.8800			30.5856	77.7620	72.0092	87.3211	70.8398	47.7557	44.5261	56.8509	56.1074	68.1157	67.7818	49.5414	79.3915	80.7658	75.7121	15.1965	71.3296	30.0585	71.9929	7.9067	83.6370	14.4237	74.1506	46.3515	30.6099	76.3692	70.8775	82.2482	63.7185	74.4261	50.6317	63.9464	71.6059	32.9727	70.5989	96.4188	49.8156	12.2760	58.9177	55.8537	38.8593	64.5877	66.8453	27.4334	19.6387	52.6154	69.5699
7.8900			30.5829	77.7597	72.0063	87.3202	70.8377	47.7531	44.5223	56.8481	56.1052	68.1136	67.7789	49.5378	79.3897	80.7637	75.7092	15.1949	71.3265	30.0561	71.9902	7.9058	83.6353	14.4225	74.1484	46.3483	30.6077	76.3668	70.8743	82.2465	63.7161	74.4232	50.6285	63.9433	71.6039	32.9698	70.5967	96.4187	49.8123	12.2747	58.9147	55.8503	38.8562	64.5849	66.8425	27.4302	19.6369	52.6116	69.5668
7.9000			30.5803	77.7574	72.0035	87.3193	70.8356	47.7505	44.5186	56.8453	56.1030	68.1116	67.7760	49.5341	79.3879	80.7616	75.7063	15.1934	71.3235	30.0538	71.9876	7.9048	83.6336	14.4213	74.1462	46.3450	30.6054	76.3644	70.8711	82.2447	63.7137	74.4202	50.6253	63.9401	71.6020	32.9669	70.5946	96.4186	49.8091	12.2734	58.9116	55.8468	38.8531	64.5822	66.8396	27.4271	19.6350	52.6079	69.5636
7.9100			30.5776	77.7551	72.0007	87.3184	70.8334	47.7478	44.5149	56.8424	56.1009	68.1095	67.7731	49.5305	79.3862	80.7595	75.7035	15.1918	71.3204	30.0515	71.9849	7.9039	83.6319	14.4202	74.1440	46.3417	30.6032	76.3619	70.8679	82.2429	63.7114	74.4173	50.6221	63.9370	71.6000	32.9640	70.5924	96.4184	49.8059	12.2722	58.9086	55.8433	38.8500	64.5795	66.8368	27.4240	19.6332	52.6041	69.5605
7.9200			30.5750	77.7528	71.9979	87.3175	70.8313	47.7452	44.5112	56.8396	56.0987	68.1075	67.7701	49.5269	79.3845	80.7575	75.7006	15.1903	71.3174	30.0491	71.9823	7.9029	83.6301	14.4190	74.1419	46.3385	30.6010	76.3595	70.8646	82.2412	63.7090	74.4145	50.6190	63.9339	71.5981	32.9612	70.5903	96.4183	49.8026	12.2709	58.9056	55.8399	38.8469	64.5767	66.8340	27.4208	19.6314	52.6004	69.5573
7.9300			30.5724	77.7505	71.9952	87.3166	70.8292	47.7426	44.5075	56.8369	56.0966	68.1055	67.7672	49.5233	79.3827	80.7554	75.6977	15.1887	71.3144	30.0468	71.9796	7.9020	83.6284	14.4178	74.1397	46.3352	30.5987	76.3571	70.8614	82.2394	63.7066	74.4116	50.6158	63.9308	71.5962	32.9583	70.5881	96.4182	49.7994	12.2696	58.9026	55.8364	38.8439	64.5740	66.8312	27.4177	19.6296	52.5967	69.5542
7.9400			30.5697	77.7483	71.9924	87.3157	70.8271	47.7400	44.5038	56.8341	56.0944	68.1035	67.7643	49.5197	79.3810	80.7533	75.6949	15.1871	71.3114	30.0445	71.9770	7.9011	83.6267	14.4167	74.1375	46.3320	30.5965	76.3547	70.8583	82.2376	63.7042	74.4087	50.6126	63.9277	71.5943	32.9555	70.5860	96.4180	49.7962	12.2683	58.8995	55.8330	38.8408	64.5713	66.8284	27.4146	19.6279	52.5930	69.5511
7.9500			30.5671	77.7460	71.9896	87.3148	70.8250	47.7374	44.5001	56.8313	56.0923	68.1014	67.7615	49.5161	79.3792	80.7512	75.6921	15.1856	71.3084	30.0422	71.9743	7.9001	83.6250	14.4155	74.1354	46.3288	30.5943	76.3523	70.8551	82.2359	63.7018	74.4058	50.6095	63.9246	71.5923	32.9526	70.5838	96.4179	49.7930	12.2670	58.8965	55.8296	38.8378	64.5686	66.8256	27.4115	19.6261	52.5893	69.5479
7.9600			30.5645	77.7437	71.9868	87.3139	70.8229	47.7348	44.4964	56.8285	56.0901	68.0994	67.7586	49.5125	79.3775	80.7492	75.6892	15.1841	71.3054	30.0399	71.9717	7.8992	83.6233	14.4143	74.1332	46.3256	30.5921	76.3499	70.8519	82.2341	63.6995	74.4029	50.6064	63.9215	71.5904	32.9498	70.5817	96.4177	49.7898	12.2658	58.8935	55.8262	38.8347	64.5659	66.8228	27.4084	19.6243	52.5856	69.5448
7.9700			30.5619	77.7415	71.9841	87.3130	70.8209	47.7322	44.4928	56.8257	56.0880	68.0974	67.7557	49.5089	79.3758	80.7471	75.6864	15.1825	71.3024	30.0376	71.9691	7.8983	83.6216	14.4132	74.1311	46.3224	30.5899	76.3475	70.8487	82.2324	63.6971	74.4001	50.6032	63.9184	71.5885	32.9469	70.5796	96.4176	49.7867	12.2645	58.8906	55.8228	38.8317	64.5632	66.8201	27.4053	19.6225	52.5819	69.5417
7.9800			30.5593	77.7392	71.9813	87.3121	70.8188	47.7296	44.4891	56.8230	56.0859	68.0954	67.7528	49.5053	79.3741	80.7451	75.6836	15.1810	71.2994	30.0353	71.9664	7.8973	83.6199	14.4120	74.1289	46.3192	30.5877	76.3451	70.8456	82.2307	63.6948	74.3972	50.6001	63.9154	71.5866	32.9441	70.5775	96.4175	49.7835	12.2632	58.8876	55.8194	38.8286	64.5605	66.8173	27.4022	19.6207	52.5783	69.5386
7.9900			30.5567	77.7370	71.9786	87.3112	70.8167	47.7270	44.4855	56.8202	56.0838	68.0934	67.7500	49.5018	79.3724	80.7430	75.6808	15.1794	71.2964	30.0330	71.9638	7.8964	83.6183	14.4109	74.1268	46.3160	30.5856	76.3427	70.8424	82.2289	63.6924	74.3944	50.5970	63.9123	71.5847	32.9413	70.5754	96.4173	49.7803	12.2619	58.8846	55.8160	38.8256	64.5579	66.8145	27.3991	19.6190	52.5746	69.5356
8.0000			30.5541	77.7347	71.9758	87.3103	70.8146	47.7245	44.4818	56.8175	56.0817	68.0914	67.7471	49.4982	79.3707	80.7410	75.6780	15.1779	71.2935	30.0308	71.9612	7.8955	83.6166	14.4097	74.1247	46.3128	30.5834	76.3403	70.8393	82.2272	63.6901	74.3916	50.5939	63.9093	71.5828	32.9385	70.5732	96.4172	49.7771	12.2607	58.8816	55.8126	38.8226	64.5552	66.8118	27.3960	19.6172	52.5710	69.5325
8.0100			30.5515	77.7325	71.9731	87.3094	70.8126	47.7219	44.4782	56.8147	56.0795	68.0894	67.7443	49.4947	79.3689	80.7390	75.6752	15.1764	71.2905	30.0285	71.9586	7.8946	83.6149	14.4086	74.1225	46.3096	30.5812	76.3380	70.8361	82.2255	63.6878	74.3887	50.5908	63.9062	71.5809	32.9357	70.5711	96.4171	49.7740	12.2594	58.8787	55.8092	38.8196	64.5525	66.8090	27.3930	19.6154	52.5673	69.5294
8.0200			30.5490	77.7303	71.9704	87.3085	70.8105	47.7193	44.4746	56.8120	56.0774	68.0875	67.7414	49.4911	79.3672	80.7369	75.6724	15.1749	71.2876	30.0262	71.9560	7.8937	83.6132	14.4074	74.1204	46.3064	30.5790	76.3356	70.8330	82.2237	63.6854	74.3859	50.5877	63.9032	71.5790	32.9329	70.5690	96.4169	49.7709	12.2582	58.8757	55.8058	38.8166	64.5499	66.8063	27.3899	19.6137	52.5637	69.5263
8.0300			30.5464	77.7281	71.9677	87.3076	70.8085	47.7168	44.4710	56.8093	56.0753	68.0855	67.7386	49.4876	79.3655	80.7349	75.6696	15.1734	71.2846	30.0240	71.9535	7.8927	83.6116	14.4063	74.1183	46.3033	30.5769	76.3332	70.8299	82.2220	63.6831	74.3831	50.5846	63.9002	71.5771	32.9301	70.5669	96.4168	49.7677	12.2569	58.8728	55.8025	38.8136	64.5472	66.8035	27.3869	19.6119	52.5601	69.5233
8.0400			30.0401	76.3995	70.9494	85.2971	69.5616	47.0128	43.5688	55.9499	55.2852	67.0006	66.3899	48.4113	78.0715	79.2532	74.6061	14.8767	70.0555	29.6563	70.6319	7.8331	82.1490	14.0783	72.7647	45.8418	29.9724	75.4871	69.7083	81.1253	62.3319	73.5768	49.6764	62.8469	70.4994	32.4202	69.6959	96.2201	49.2204	12.0139	57.8026	54.6413	38.0282	63.7796	65.6918	26.9341	19.2799	51.8814	68.5565
8.0500			26.8120	67.5132	63.9341	73.0454	60.3446	42.1999	38.0392	50.3695	50.3428	60.2183	57.4945	41.7787	69.9525	69.3837	67.1931	13.1716	61.6447	27.0795	61.7203	7.3742	72.3715	12.3053	64.3860	42.3806	26.5171	69.2863	61.8954	73.2529	53.1115	67.7301	43.8463	55.5197	63.0274	28.8830	63.9809	94.9778	45.3205	10.6242	50.9673	47.2818	32.9739	58.4192	58.1969	23.9105	17.2923	47.1211	61.7859
8.0600			22.1599	55.1126	53.1798	58.9616	47.4484	35.3260	30.2814	42.2714	43.4881	51.2976	45.1443	32.7551	59.2112	55.8679	55.8128	10.9157	49.6760	23.1582	49.3238	6.5901	59.2798	10.1779	52.8278	36.5659	22.1021	59.6092	50.2694	61.8855	40.6540	58.7066	35.8991	44.5400	52.0827	23.6546	56.0099	93.4782	39.1826	8.8028	41.5929	37.3763	26.0796	50.1435	47.7085	19.5018	14.4722	39.6034	51.8068
8.0700			18.0398	45.0473	43.4831	50.2693	37.4794	29.2858	23.7301	35.2298	37.5835	44.3125	35.2785	25.3931	50.8356	45.3064	45.5231	8.9794	39.6852	19.5170	39.4541	5.7556	48.9993	8.4933	43.4786	30.7762	18.5457	50.6386	40.2037	52.2748	31.6410	50.0330	29.2396	35.0035	42.9841	18.9723	49.2723	92.4255	33.2264	7.2281	33.6680	29.4764	20.4074	42.4447	38.8745	15.5912	11.9384	32.3990	43.0725
8.0800			15.0518	38.6421	36.4027	47.1159	31.6180	25.0710	19.1675	30.2362	33.5111	39.9321	29.0052	20.5155	45.6246	38.8111	38.0026	7.6021	32.9671	16.7513	33.2735	5.0202	42.7356	7.3957	37.5509	26.0769	16.1280	43.9602	33.2201	45.7784	26.7726	43.2360	24.6771	28.4719	37.1690	15.6062	44.4692	91.8417	28.4361	6.1032	28.2460	24.3680	16.6129	36.5958	32.9103	12.6979	10.0538	26.7768	36.7738
8.0900			13.0784	35.3002	31.8116	48.2337	28.8597	22.5079	16.2582	27.2210	30.9903	37.8575	25.5960	17.5988	43.0812	35.6442	33.1848	6.6796	28.8819	14.8779	30.1099	4.4327	39.7315	6.7306	34.4784	22.5962	14.6531	39.6515	28.9788	41.9691	25.0093	38.4812	21.9114	24.5765	34.1854	13.4259	41.3815	91.5544	24.9967	5.3577	25.0649	21.5533	14.3989	32.7149	29.5929	10.7258	8.8149	22.8601	32.7156
8.1000			11.9204	34.3126	29.2342	52.2229	28.3342	21.2654	14.5667	25.7459	29.7152	37.4900	24.1558	16.1381	42.4707	34.9950	30.4943	6.1136	26.7534	13.7118	29.1870	3.9844	39.3019	6.3892	33.6550	20.2305	13.8559	37.4171	26.7398	40.3378	25.3079	35.4372	20.4507	22.7262	33.4326	12.1598	39.5793	91.4786	22.6646	4.9056	23.4873	20.3005	13.2618	30.4715	28.2070	9.4494	8.0672	20.3966	30.3546
8.1100			11.3458	35.0310	28.1660	57.7735	29.3394	20.9846	13.6960	25.4840	29.3201	38.3075	24.0815	15.6704	43.2839	36.2807	29.5583	5.7947	25.9733	13.0516	29.8838	3.6612	40.7706	6.2639	34.4533	18.7284	13.5170	36.9030	26.0425	40.3659	26.9476	33.8992	19.8974	22.3507	34.3167	11.5317	38.6827	91.5544	21.2509	4.6518	23.1211	20.1728	12.8913	29.5656	28.3095	8.6782	7.6918	19.0695	29.3412
8.1200			11.1883	36.9444	28.2779	63.4913	31.3191	21.3746	13.4197	26.1074	29.5143	39.8516	24.9457	15.8834	45.0214	38.9689	29.9992	5.6399	26.1194	12.7593	31.7147	3.4403	43.5477	6.2769	36.3662	17.8854	13.4795	37.7538	26.4805	41.6263	29.3126	33.5717	19.9887	23.0512	36.3011	11.3720	38.4114	91.7348	20.5373	4.5441	23.6201	20.8026	13.0422	29.6804	29.4734	8.2617	7.5887	18.5912	29.3404
8.1300			11.3226	39.5794	29.2639	68.1335	33.7517	22.1880	13.5518	27.3260	30.0726	41.7228	26.3576	16.5464	47.2497	42.5001	31.5078	5.6028	26.8844	12.7133	34.2177	3.2998	47.0538	6.3713	38.9284	17.5460	13.6293	39.6094	27.7326	43.7203	31.8210	34.2008	20.4990	24.5064	38.8665	11.5333	38.5614	91.9754	20.3415	4.5365	24.6956	21.8962	13.5248	30.5366	31.3224	8.0933	7.6735	18.7756	30.0679
8.1400			11.6295	42.4805	30.8544	71.0286	36.1217	23.2113	13.9550	28.8695	30.8245	43.6055	28.0179	17.4691	49.6091	46.1773	33.7802	5.6413	28.0278	12.8191	36.9382	3.2199	50.7287	6.5056	41.7049	17.5703	13.8842	42.0775	29.5084	46.2580	34.0006	35.5432	21.2494	26.4114	41.4649	11.8935	38.9844	92.2602	20.5114	4.5933	26.0967	23.2046	14.1820	31.8746	33.4995	8.0947	7.8782	19.4282	31.2661
8.1500			12.0276	45.2560	32.7863	72.2065	38.1554	24.2718	14.5209	30.4939	31.6473	45.2934	29.6993	18.4908	51.8352	49.5331	36.4886	5.7243	29.3582	12.9996	39.4842	3.1838	54.0867	6.6514	44.3328	17.8422	14.1859	44.7570	31.5292	48.8856	35.6017	37.3510	22.0858	28.4695	43.7854	12.3468	39.5734	92.5680	20.9198	4.6870	27.6022	24.4989	14.8749	33.4543	35.6515	8.2068	8.1462	20.3754	32.7018
8.1600			12.4512	47.6388	34.7998	72.3275	39.7212	25.2485	15.1627	31.9733	32.4602	46.6895	31.2413	19.4858	53.7457	52.2416	39.2988	5.8282	30.7305	13.2120	41.5970	3.1772	56.8202	6.7911	46.5734	18.2573	14.4959	47.2676	33.5322	51.3299	36.6198	39.3779	22.9150	30.4225	45.6471	12.8266	40.2529	92.8788	21.4631	4.7968	29.0124	25.6631	15.5327	35.0713	37.5476	8.3841	8.4330	21.4724	34.1797
8.1700			12.8546	49.5102	36.7401	72.0304	40.8394	26.0755	15.8115	33.2261	33.2165	47.7808	32.5631	20.3720	55.3212	54.1936	41.8575	5.9349	32.0457	13.4269	43.1828	3.1890	58.9029	6.9154	48.3285	18.7405	14.7910	49.3799	35.2988	53.4263	37.2107	41.3976	23.6821	32.0906	47.0203	13.2813	40.9707	93.1777	22.0608	4.9078	30.2523	26.6398	16.1062	36.5746	39.0857	8.5928	8.7012	22.5885	35.5459
8.1800			13.2116	50.8804	38.4837	71.7527	41.6207	26.7337	16.4103	34.2094	33.8947	48.6039	33.6509	21.1107	56.5808	55.4629	44.0117	6.0372	33.2471	13.6281	44.2818	3.2108	60.4040	7.0207	49.6162	19.2409	15.0590	51.0164	36.7536	55.1175	37.5714	43.2342	24.3566	33.3925	47.9808	13.6804	41.6920	93.4554	22.6559	5.0079	31.2773	27.4174	16.5768	37.8674	40.2401	8.8086	8.9335	23.6240	36.7164
8.1900			13.5114	51.8378	39.9661	71.6897	42.1969	27.2353	16.9461	34.9312	34.4900	49.2143	34.5322	21.6984	57.5723	56.2197	45.6817	6.1298	34.3123	13.8082	45.0067	3.2369	61.4572	7.1074	50.5228	19.7217	15.2952	52.1863	37.8692	56.4150	37.8584	44.7764	24.9301	34.3353	48.6474	14.0115	42.3942	93.6986	23.2124	5.0954	32.0858	28.0176	16.9478	38.9106	41.0534	9.0160	9.1249	24.5166	37.6788
8.2000			13.7539	52.4978	41.1742	71.8555	42.6761	27.6084	17.4091	35.4314	35.0072	49.6671	35.2521	22.1534	58.3513	56.6491	46.8760	6.2104	35.2416	13.9659	45.4847	3.2633	62.2033	7.1775	51.1556	20.1612	15.4998	52.9652	38.6738	57.3933	38.1596	45.9793	25.4082	34.9823	49.1347	14.2754	43.0636	93.9048	23.7115	5.1687	32.7052	28.4764	17.2348	39.7274	41.6017	9.2058	9.2752	25.2400	38.4430
8.2100			13.9455	52.9664	42.1305	72.1677	43.1256	27.8852	17.7999	35.7618	35.4554	50.0076	35.8561	22.5039	58.9684	56.9029	47.6660	6.2785	36.0485	14.1028	45.8226	3.2880	62.7578	7.2337	51.6118	20.5495	15.6751	53.4545	39.2269	58.1341	38.5027	46.8527	25.8032	35.4183	49.5289	14.4804	43.6926	94.0842	24.1473	5.2281	33.1741	28.8311	17.4574	40.3502	41.9658	9.3742	9.3884	25.7965	39.0371
8.2200			14.0955	53.3233	42.8766	72.5198	43.5748	28.0946	18.1251	35.9732	35.8448	50.2689	36.3813	22.7783	59.4637	57.0829	48.1501	6.3353	36.7512	14.2218	46.0931	3.3098	63.2000	7.2787	51.9640	20.8856	15.8246	53.7526	39.5965	58.7069	38.8764	47.4415	26.1296	35.7243	49.8830	14.6383	44.2773	94.2399	24.5217	5.2752	33.5316	29.1130	17.6340	40.8192	42.2144	9.5203	9.4714	26.2070	39.4955
8.2300			14.2131	53.6194	43.4592	72.8261	44.0261	28.2595	18.3950	36.1077	36.1852	50.4738	36.8532	23.0009	59.8666	57.2445	48.4272	6.3822	37.3680	14.3261	46.3367	3.3284	63.5767	7.3152	52.2590	21.1734	15.9522	53.9393	39.8446	59.1649	39.2535	47.8067	26.4011	35.9634	50.2216	14.7605	44.8168	94.3742	24.8410	5.3119	33.8111	29.3451	17.7794	41.1740	42.3976	9.6455	9.5310	26.5006	39.8509
8.2400			14.3069	53.8816	43.9216	73.0412	44.4680	28.3958	18.6198	36.1965	36.4849	50.6371	37.2873	23.1897	60.1975	57.4095	48.5804	6.4208	37.9143	14.4185	46.5699	3.3438	63.9105	7.3450	52.5223	21.4191	16.0614	54.0708	40.0195	59.5447	39.6062	48.0107	26.6293	36.1772	50.5505	14.8571	45.3118	94.4900	25.1133	5.3404	34.0378	29.5426	17.9042	41.4479	42.5472	9.7520	9.5739	26.7078	40.1308
8.2500			14.3836	54.1210	44.2993	73.1590	44.8850	28.5138	18.8092	36.2606	36.7506	50.7683	37.6913	23.3565	60.4707	57.5789	48.6708	6.4527	38.4025	14.5013	46.7945	3.3565	64.2094	7.3697	52.7646	21.6300	16.1553	54.1816	40.1544	59.8687	39.9162	48.1086	26.8236	36.3878	50.8654	14.9358	45.7640	94.5894	25.3469	5.3626	34.2291	29.7151	18.0152	41.6668	42.6805	9.8427	9.6052	26.8555	40.3560
8.2600			14.4484	54.3390	44.6186	73.1998	45.2642	28.6191	18.9712	36.3125	36.9878	50.8736	38.0687	23.5088	60.6961	57.7445	48.7384	6.4793	38.8416	14.5761	47.0053	3.3669	64.4746	7.3906	52.9886	21.8128	16.2365	54.2893	40.2695	60.1499	40.1759	48.1434	26.9909	36.6033	51.1588	15.0021	46.1758	94.6740	25.5491	5.3800	34.3961	29.8676	18.1165	41.8488	42.8049	9.9201	9.6292	26.9652	40.5410
8.2700			14.5047	54.5339	44.8975	73.1937	45.5987	28.7148	19.1122	36.3588	37.2007	50.9578	38.4202	23.6502	60.8815	57.8961	48.8052	6.5017	39.2384	14.6443	47.1961	3.3755	64.7050	7.4085	53.1928	21.9730	16.3073	54.3998	40.3748	60.3947	40.3870	48.1463	27.1364	36.8223	51.4243	15.0597	46.5499	94.7459	25.7260	5.3940	34.5451	30.0033	18.2104	42.0056	42.9219	9.9866	9.6486	27.0526	40.6960
8.2800			14.5551	54.7033	45.1474	73.1692	45.8875	28.8021	19.2370	36.4022	37.3928	51.0244	38.7461	23.7826	61.0330	58.0261	48.8805	6.5209	39.5976	14.7070	47.3622	3.3827	64.9003	7.4240	53.3755	22.1154	16.3693	54.5120	40.4740	60.6068	40.5558	48.1376	27.2641	37.0395	51.6580	15.1109	46.8890	94.8066	25.8827	5.4054	34.6797	30.1237	18.2977	42.1446	43.0303	10.0444	9.6653	27.1279	40.8274
8.2900			14.6011	54.8463	45.3748	73.1454	46.1338	28.8815	19.3491	36.4434	37.5668	51.0764	39.0468	23.9065	61.1558	58.1309	48.9652	6.5375	39.9231	14.7647	47.5018	3.3887	65.0619	7.4378	53.5356	22.2435	16.4240	54.6220	40.5672	60.7886	40.6942	48.1288	27.3767	37.2481	51.8596	15.1570	47.1961	94.8578	26.0228	5.4150	34.8016	30.2301	18.3790	42.2696	43.1283	10.0950	9.6805	27.1974	40.9395
8.3000			14.6436	54.9637	45.5834	73.1317	46.3436	28.9533	19.4511	36.4818	37.7249	51.1164	39.3231	24.0221	61.2547	58.2103	49.0561	6.5522	40.2179	14.8180	47.6157	3.3938	65.1929	7.4501	53.6733	22.3598	16.4727	54.7252	40.6529	60.9421	40.8113	48.1256	27.4764	37.4424	52.0313	15.1988	47.4740	94.9005	26.1491	5.4232	34.9116	30.3236	18.4545	42.3827	43.2145	10.1397	9.6949	27.2641	41.0352
8.3100			14.6832	55.0579	45.7746	73.1295	46.5234	29.0176	19.5447	36.5168	37.8689	51.1468	39.5764	24.1293	61.3338	58.2673	49.1478	6.5653	40.4848	14.8675	47.7066	3.3982	65.2974	7.4612	53.7902	22.4662	16.5161	54.8178	40.7294	61.0700	40.9132	48.1295	27.5651	37.6189	52.1766	15.2366	47.7252	94.9360	26.2639	5.4305	35.0106	30.4053	18.5244	42.4849	43.2885	10.1797	9.7088	27.3291	41.1166
8.3200			14.7202	55.1323	45.9494	73.1357	46.6795	29.0748	19.6312	36.5478	38.0004	51.1696	39.8085	24.2283	61.3967	58.3061	49.2356	6.5771	40.7263	14.9135	47.7784	3.4021	65.3798	7.4713	53.8885	22.5641	16.5552	54.8977	40.7957	61.1752	41.0037	48.1397	27.6441	37.7759	52.2999	15.2708	47.9522	94.9652	26.3685	5.4371	35.0990	30.4765	18.5889	42.5767	43.3506	10.2156	9.7223	27.3922	41.1854
8.3300			14.7549	55.1905	46.1082	73.1461	46.8165	29.1255	19.7115	36.5745	38.1208	51.1866	40.0212	24.3195	61.4465	58.3312	49.3155	6.5880	40.9447	14.9562	47.8351	3.4056	65.4447	7.4806	53.9711	22.6545	16.5904	54.9641	40.8515	61.2608	41.0851	48.1542	27.7145	37.9138	52.4053	15.3016	48.1574	94.9889	26.4643	5.4431	35.1777	30.5385	18.6484	42.6585	43.4019	10.2482	9.7353	27.4527	41.2432
8.3400			14.7872	55.2358	46.2518	73.1569	46.9382	29.1702	19.7862	36.5972	38.2313	51.1991	40.2167	24.4032	61.4859	58.3469	49.3853	6.5980	41.1423	14.9961	47.8801	3.4087	65.4958	7.4892	54.0404	22.7380	16.6224	55.0178	40.8973	61.3298	41.1581	48.1710	27.7775	38.0341	52.4963	15.3293	48.3429	95.0078	26.5522	5.4487	35.2474	30.5925	18.7032	42.7309	43.4440	10.2780	9.7478	27.5099	41.2915
8.3500			14.8175	55.2715	46.3808	73.1659	47.0469	29.2097	19.8558	36.6160	38.3328	51.2082	40.3967	24.4801	61.5170	58.3567	49.4441	6.6073	41.3211	15.0334	47.9164	3.4115	65.5364	7.4972	54.0992	22.8153	16.6516	55.0603	40.9341	61.3854	41.2233	48.1883	27.8339	38.1392	52.5757	15.3541	48.5105	95.0225	26.6330	5.4539	35.3092	30.6396	18.7537	42.7947	43.4784	10.3053	9.7598	27.5631	41.3317
8.3600			14.8458	55.2998	46.4964	73.1729	47.1444	29.2447	19.9208	36.6314	38.4263	51.2149	40.5628	24.5508	61.5416	58.3628	49.4921	6.6159	41.4832	15.0683	47.9464	3.4141	65.5689	7.5046	54.1492	22.8868	16.6783	55.0933	40.9632	61.4300	41.2810	48.2045	27.8845	38.2314	52.6456	15.3763	48.6622	95.0336	26.7073	5.4588	35.3638	30.6808	18.8005	42.8505	43.5066	10.3304	9.7712	27.6119	41.3650
8.3700			14.8722	55.3227	46.5998	73.1782	47.2318	29.2756	19.9815	36.6441	38.5126	51.2199	40.7166	24.6159	61.5611	58.3672	49.5305	6.6241	41.6303	15.1010	47.9716	3.4165	65.5954	7.5116	54.1924	22.9530	16.7028	55.1188	40.9863	61.4659	41.3319	48.2189	27.9300	38.3131	52.7077	15.3961	48.7994	95.0415	26.7756	5.4633	35.4122	30.7171	18.8438	42.8993	43.5300	10.3536	9.7820	27.6560	41.3927
8.3800			14.8968	55.3416	46.6920	73.1830	47.3100	29.3032	20.0383	36.6544	38.5922	51.2235	40.8591	24.6759	61.5767	58.3705	49.5608	6.6318	41.7640	15.1317	47.9932	3.4186	65.6171	7.5181	54.2299	23.0143	16.7254	55.1387	41.0045	61.4951	41.3766	48.2311	27.9710	38.3863	52.7631	15.4140	48.9236	95.0468	26.8385	5.4677	35.4553	30.7491	18.8841	42.9419	43.5496	10.3752	9.7920	27.6957	41.4157
8.3900			14.9199	55.3574	46.7745	73.1881	47.3798	29.3279	20.0915	36.6631	38.6660	51.2264	40.9915	24.7313	61.5892	58.3735	49.5845	6.6391	41.8856	15.1607	48.0118	3.4207	65.6352	7.5243	54.2627	23.0710	16.7462	55.1545	41.0191	61.5188	41.4160	48.2409	28.0080	38.4524	52.8124	15.4300	49.0361	95.0497	26.8965	5.4717	35.4937	30.7774	18.9216	42.9791	43.5665	10.3953	9.8015	27.7310	41.4350
8.4000			14.9414	55.3708	46.8483	73.1941	47.4421	29.3500	20.1413	36.6703	38.7343	51.2287	41.1147	24.7827	61.5994	58.3763	49.6033	6.6460	41.9965	15.1880	48.0280	3.4225	65.6503	7.5302	54.2916	23.1236	16.7655	55.1673	41.0311	61.5384	41.4507	48.2487	28.0415	38.5127	52.8565	15.4445	49.1382	95.0507	26.9500	5.4756	35.5280	30.8027	18.9566	43.0117	43.5810	10.4140	9.8104	27.7624	41.4511
8.4100			14.9616	55.3823	46.9145	73.2012	47.4978	29.3700	20.1880	36.6766	38.7976	51.2306	41.2294	24.8305	61.6078	58.3791	49.6184	6.6526	42.0978	15.2137	48.0422	3.4242	65.6631	7.5357	54.3172	23.1724	16.7834	55.1781	41.0413	61.5547	41.4816	48.2547	28.0719	38.5679	52.8960	15.4577	49.2307	95.0500	26.9994	5.4792	35.5589	30.8253	18.9894	43.0405	43.5939	10.4315	9.8187	27.7903	41.4649
8.4200			14.9805	55.3922	46.9741	73.2094	47.5475	29.3881	20.2319	36.6821	38.8565	51.2322	41.3363	24.8749	61.6148	58.3817	49.6310	6.6589	42.1903	15.2381	48.0547	3.4259	65.6740	7.5410	54.3399	23.2177	16.8000	55.1875	41.0502	61.5684	41.5093	48.2594	28.0995	38.6187	52.9312	15.4696	49.3148	95.0480	27.0451	5.4827	35.5867	30.8456	19.0201	43.0659	43.6053	10.4479	9.8265	27.8151	41.4767
8.4300			14.9982	55.4009	47.0279	73.2182	47.5920	29.4045	20.2731	36.6870	38.9112	51.2338	41.4360	24.9163	61.6207	58.3843	49.6419	6.6648	42.2751	15.2612	48.0657	3.4274	65.6833	7.5460	54.3601	23.2597	16.8155	55.1959	41.0582	61.5801	41.5341	48.2631	28.1247	38.6655	52.9627	15.4805	49.3912	95.0448	27.0873	5.4859	35.6118	30.8639	19.0489	43.0885	43.6155	10.4633	9.8339	27.8373	41.4870
8.4400			15.0149	55.4086	47.0767	73.2275	47.6321	29.4194	20.3118	36.6916	38.9621	51.2353	41.5291	24.9548	61.6258	58.3869	49.6515	6.6705	42.3528	15.2830	48.0755	3.4287	65.6913	7.5508	54.3782	23.2989	16.8300	55.2034	41.0655	61.5901	41.5567	48.2663	28.1477	38.7085	52.9909	15.4906	49.4607	95.0408	27.1264	5.4890	35.6346	30.8804	19.0760	43.1087	43.6248	10.4778	9.8408	27.8573	41.4960
8.4500			15.0305	55.4154	47.1210	73.2370	47.6682	29.4331	20.3483	36.6958	39.0095	51.2368	41.6160	24.9909	61.6303	58.3896	49.6603	6.6760	42.4242	15.3038	48.0841	3.4301	65.6983	7.5554	54.3943	23.3353	16.8435	55.2103	41.0723	61.5988	41.5772	48.2691	28.1687	38.7481	53.0162	15.4998	49.5239	95.0360	27.1626	5.4920	35.6554	30.8953	19.1014	43.1268	43.6332	10.4914	9.8473	27.8753	41.5041
8.4600			15.0453	55.4216	47.1613	73.2465	47.7009	29.4456	20.3827	36.6997	39.0537	51.2384	41.6971	25.0245	61.6344	58.3922	49.6685	6.6812	42.4898	15.3235	48.0920	3.4313	65.7044	7.5597	54.4088	23.3692	16.8562	55.2167	41.0787	61.6066	41.5958	48.2718	28.1879	38.7845	53.0390	15.5083	49.5815	95.0306	27.1962	5.4948	35.6742	30.9089	19.1254	43.1432	43.6408	10.5043	9.8534	27.8916	41.5114
8.4700			15.0592	55.4272	47.1980	73.2560	47.7306	29.4570	20.4151	36.7034	39.0949	51.2400	41.7730	25.0560	61.6382	58.3950	49.6762	6.6862	42.5501	15.3422	48.0991	3.4325	65.7099	7.5639	54.4218	23.4009	16.8680	55.2226	41.0848	61.6134	41.6129	48.2746	28.2056	38.8180	53.0597	15.5161	49.6341	95.0249	27.2274	5.4974	35.6915	30.9213	19.1479	43.1579	43.6479	10.5164	9.8592	27.9066	41.5180
8.4800			15.0723	55.4324	47.2316	73.2655	47.7576	29.4676	20.4457	36.7070	39.1333	51.2417	41.8440	25.0854	61.6417	58.3978	49.6834	6.6910	42.6057	15.3600	48.1054	3.4336	65.7149	7.5679	54.4336	23.4305	16.8792	55.2280	41.0907	61.6197	41.6286	48.2774	28.2219	38.8487	53.0783	15.5234	49.6821	95.0189	27.2564	5.5000	35.7073	30.9326	19.1692	43.1713	43.6544	10.5279	9.8646	27.9202	41.5241
8.4900			15.0847	55.4373	47.2624	73.2749	47.7823	29.4773	20.4746	36.7104	39.1692	51.2435	41.9104	25.1130	61.6451	58.4008	49.6903	6.6956	42.6569	15.3769	48.1111	3.4346	65.7194	7.5717	54.4443	23.4582	16.8896	55.2331	41.0963	61.6254	41.6430	48.2804	28.2369	38.8769	53.0953	15.5302	49.7259	95.0126	27.2834	5.5024	35.7217	30.9430	19.1892	43.1835	43.6604	10.5387	9.8698	27.9328	41.5299
8.5000			15.0964	55.4419	47.2905	73.2842	47.8048	29.4862	20.5018	36.7136	39.2027	51.2454	41.9726	25.1388	61.6483	58.4040	49.6968	6.7000	42.7042	15.3930	48.1165	3.4356	65.7237	7.5754	54.4541	23.4841	16.8994	55.2378	41.1017	61.6307	41.6563	48.2835	28.2507	38.9029	53.1108	15.5365	49.7660	95.0063	27.3085	5.5047	35.7350	30.9526	19.2081	43.1947	43.6660	10.5490	9.8748	27.9444	41.5352
8.5100			15.1075	55.4464	47.3164	73.2935	47.8256	29.4945	20.5276	36.7168	39.2341	51.2473	42.0308	25.1630	61.6515	58.4073	49.7029	6.7043	42.7479	15.4084	48.1217	3.4365	65.7276	7.5789	54.4630	23.5084	16.9087	55.2422	41.1070	61.6358	41.6686	48.2868	28.2635	38.9268	53.1250	15.5424	49.8026	95.0000	27.3319	5.5069	35.7473	30.9614	19.2260	43.2049	43.6713	10.5588	9.8795	27.9552	41.5404
8.5200			15.1179	55.4507	47.3401	73.3028	47.8446	29.5021	20.5520	36.7199	39.2634	51.2493	42.0854	25.1857	61.6546	58.4107	49.7087	6.7083	42.7883	15.4230	48.1266	3.4374	65.7314	7.5823	54.4712	23.5311	16.9174	55.2464	41.1121	61.6405	41.6801	48.2902	28.2754	38.9489	53.1380	15.5479	49.8363	94.9937	27.3537	5.5091	35.7585	30.9696	19.2428	43.2142	43.6763	10.5680	9.8839	27.9652	41.5453
8.5300			15.1278	55.4549	47.3619	73.3120	47.8622	29.5092	20.5750	36.7229	39.2908	51.2514	42.1365	25.2069	61.6577	58.4143	49.7142	6.7123	42.8257	15.4370	48.1314	3.4383	65.7350	7.5855	54.4788	23.5524	16.9256	55.2504	41.1171	61.6451	41.6908	48.2937	28.2864	38.9693	53.1500	15.5531	49.8671	94.9875	27.3741	5.5111	35.7690	30.9772	19.2587	43.2229	43.6810	10.5768	9.8881	27.9744	41.5500
8.5400			15.1372	55.4590	47.3820	73.3210	47.8785	29.5159	20.5968	36.7258	39.3165	51.2536	42.1845	25.2269	61.6608	58.4180	49.7195	6.7160	42.8604	15.4503	48.1360	3.4391	65.7385	7.5886	54.4859	23.5724	16.9333	55.2542	41.1220	61.6496	41.7008	48.2973	28.2966	38.9882	53.1611	15.5580	49.8954	94.9815	27.3932	5.5130	35.7787	30.9843	19.2738	43.2308	43.6856	10.5852	9.8922	27.9831	41.5546
8.5500			15.1461	55.4630	47.4006	73.3300	47.8935	29.5221	20.6175	36.7286	39.3405	51.2558	42.2295	25.2457	61.6639	58.4218	49.7245	6.7197	42.8926	15.4630	48.1405	3.4399	65.7418	7.5916	54.4925	23.5913	16.9406	55.2579	41.1269	61.6539	41.7102	48.3010	28.3061	39.0057	53.1714	15.5626	49.9214	94.9756	27.4110	5.5149	35.7877	30.9909	19.2880	43.2382	43.6899	10.5931	9.8960	27.9911	41.5590
8.5600			15.1545	55.4670	47.4177	73.3388	47.9075	29.5279	20.6371	36.7315	39.3631	51.2580	42.2717	25.2633	61.6670	58.4257	49.7293	6.7232	42.9225	15.4751	48.1448	3.4407	65.7451	7.5945	54.4987	23.6089	16.9475	55.2614	41.1317	61.6582	41.7191	48.3047	28.3150	39.0220	53.1810	15.5669	49.9454	94.9699	27.4277	5.5167	35.7960	30.9972	19.3015	43.2451	43.6941	10.6007	9.8997	27.9986	41.5634
8.5700			15.1625	55.4710	47.4336	73.3475	47.9206	29.5333	20.6556	36.7342	39.3842	51.2603	42.3113	25.2799	61.6701	58.4296	49.7339	6.7265	42.9502	15.4867	48.1491	3.4414	65.7484	7.5973	54.5044	23.6256	16.9540	55.2649	41.1365	61.6624	41.7275	48.3084	28.3233	39.0371	53.1899	15.5710	49.9675	94.9645	27.4433	5.5184	35.8038	31.0030	19.3143	43.2515	43.6982	10.6079	9.9032	28.0057	41.5677
8.5800			15.1701	55.4749	47.4483	73.3560	47.9329	29.5384	20.6732	36.7369	39.4040	51.2627	42.3486	25.2956	61.6732	58.4336	49.7384	6.7298	42.9760	15.4977	48.1533	3.4421	65.7515	7.5999	54.5099	23.6412	16.9602	55.2683	41.1412	61.6666	41.7355	48.3121	28.3311	39.0513	53.1982	15.5749	49.9879	94.9593	27.4579	5.5201	35.8112	31.0086	19.3264	43.2575	43.7021	10.6147	9.9065	28.0123	41.5719
8.5900			15.1773	55.4788	47.4619	73.3644	47.9443	29.5433	20.6899	36.7396	39.4226	51.2650	42.3835	25.3103	61.6763	58.4376	49.7428	6.7329	43.0001	15.5083	48.1574	3.4428	65.7547	7.6025	54.5151	23.6560	16.9661	55.2717	41.1459	61.6707	41.7431	48.3159	28.3384	39.0644	53.2060	15.5786	50.0067	94.9544	27.4717	5.5217	35.8181	31.0139	19.3378	43.2632	43.7060	10.6213	9.9097	28.0185	41.5761
8.6000			15.1842	55.4827	47.4746	73.3726	47.9552	29.5479	20.7057	36.7423	39.4401	51.2674	42.4164	25.3242	61.6794	58.4417	49.7471	6.7359	43.0226	15.5184	48.1614	3.4434	65.7577	7.6050	54.5201	23.6699	16.9717	55.2750	41.1506	61.6748	41.7504	48.3197	28.3453	39.0768	53.2134	15.5822	50.0241	94.9497	27.4846	5.5232	35.8245	31.0189	19.3487	43.2685	43.7097	10.6275	9.9127	28.0244	41.5802
8.6100			15.1907	55.4866	47.4864	73.3807	47.9654	29.5522	20.7207	36.7449	39.4565	51.2699	42.4474	25.3373	61.6825	58.4458	49.7513	6.7389	43.0435	15.5281	48.1654	3.4441	65.7608	7.6074	54.5248	23.6831	16.9770	55.2783	41.1552	61.6789	41.7573	48.3234	28.3518	39.0883	53.2203	15.5855	50.0402	94.9453	27.4967	5.5247	35.8306	31.0237	19.3590	43.2735	43.7134	10.6335	9.9156	28.0299	41.5843
8.6200			15.1969	55.4904	47.4974	73.3886	47.9750	29.5563	20.7350	36.7476	39.4719	51.2723	42.4765	25.3497	61.6856	58.4499	49.7555	6.7417	43.0631	15.5373	48.1693	3.4447	65.7638	7.6097	54.5293	23.6955	16.9820	55.2816	41.1599	61.6830	41.7640	48.3272	28.3579	39.0991	53.2269	15.5888	50.0552	94.9412	27.5081	5.5261	35.8364	31.0283	19.3688	43.2783	43.7171	10.6392	9.9184	28.0352	41.5883
8.6300			15.2029	55.4942	47.5078	73.3964	47.9842	29.5603	20.7486	36.7502	39.4864	51.2747	42.5039	25.3614	61.6888	58.4540	49.7595	6.7444	43.0814	15.5462	48.1732	3.4453	65.7668	7.6119	54.5336	23.7072	16.9868	55.2848	41.1645	61.6870	41.7704	48.3310	28.3637	39.1093	53.2331	15.5919	50.0691	94.9373	27.5189	5.5275	35.8419	31.0327	19.3782	43.2829	43.7206	10.6447	9.9211	28.0402	41.5924
8.6400			15.2085	55.4980	47.5175	73.4040	47.9929	29.5640	20.7615	36.7527	39.5001	51.2772	42.5297	25.3724	61.6919	58.4582	49.7636	6.7470	43.0986	15.5547	48.1771	3.4459	65.7698	7.6140	54.5378	23.7183	16.9913	55.2880	41.1691	61.6911	41.7766	48.3348	28.3692	39.1188	53.2391	15.5948	50.0820	94.9337	27.5290	5.5288	35.8471	31.0369	19.3870	43.2873	43.7241	10.6499	9.9237	28.0450	41.5964
8.6500			15.2139	55.5018	47.5266	73.4115	48.0012	29.5676	20.7738	36.7553	39.5130	51.2797	42.5540	25.3829	61.6950	58.4623	49.7676	6.7496	43.1147	15.5628	48.1809	3.4464	65.7728	7.6161	54.5419	23.7288	16.9957	55.2911	41.1736	61.6951	41.7825	48.3386	28.3744	39.1279	53.2448	15.5977	50.0941	94.9304	27.5386	5.5301	35.8521	31.0410	19.3955	43.2915	43.7276	10.6549	9.9261	28.0496	41.6003
8.6600			15.2190	55.5056	47.5351	73.4189	48.0092	29.5711	20.7855	36.7579	39.5251	51.2822	42.5769	25.3929	61.6982	58.4664	49.7715	6.7520	43.1299	15.5706	48.1847	3.4470	65.7758	7.6181	54.5458	23.7387	16.9998	55.2943	41.1782	61.6991	41.7883	48.3424	28.3794	39.1364	53.2503	15.6005	50.1053	94.9273	27.5476	5.5314	35.8569	31.0449	19.4035	43.2955	43.7310	10.6597	9.9285	28.0540	41.6043
8.6700			15.2239	55.5094	47.5432	73.4261	48.0168	29.5744	20.7966	36.7604	39.5366	51.2846	42.5986	25.4023	61.7013	58.4706	49.7754	6.7544	43.1441	15.5780	48.1885	3.4475	65.7787	7.6200	54.5497	23.7481	17.0038	55.2974	41.1827	61.7031	41.7939	48.3461	28.3842	39.1444	53.2555	15.6031	50.1159	94.9245	27.5562	5.5326	35.8615	31.0488	19.4112	43.2994	43.7344	10.6643	9.9308	28.0582	41.6083
8.6800			15.2286	55.5131	47.5509	73.4332	48.0241	29.5776	20.8072	36.7630	39.5474	51.2871	42.6190	25.4112	61.7044	58.4747	49.7793	6.7567	43.1575	15.5852	48.1922	3.4481	65.7816	7.6219	54.5534	23.7571	17.0076	55.3005	41.1872	61.7071	41.7994	48.3499	28.3887	39.1521	53.2605	15.6057	50.1258	94.9219	27.5643	5.5338	35.8659	31.0525	19.4185	43.3031	43.7378	10.6687	9.9330	28.0622	41.6122
8.6900			15.2331	55.5169	47.5581	73.4402	48.0312	29.5807	20.8173	36.7655	39.5576	51.2896	42.6383	25.4197	61.7076	58.4788	49.7832	6.7589	43.1702	15.5921	48.1959	3.4486	65.7846	7.6237	54.5571	23.7656	17.0112	55.3036	41.1917	61.7111	41.8047	48.3537	28.3931	39.1593	53.2654	15.6082	50.1350	94.9195	27.5720	5.5349	35.8701	31.0562	19.4254	43.3068	43.7411	10.6730	9.9351	28.0661	41.6161
8.7000			15.2375	55.5206	47.5650	73.4470	48.0380	29.5838	20.8270	36.7680	39.5672	51.2921	42.6565	25.4278	61.7107	58.4829	49.7870	6.7611	43.1822	15.5986	48.1996	3.4491	65.7875	7.6255	54.5606	23.7737	17.0147	55.3067	41.1962	61.7150	41.8099	48.3575	28.3973	39.1662	53.2701	15.6107	50.1437	94.9174	27.5793	5.5360	35.8742	31.0597	19.4321	43.3103	43.7444	10.6771	9.9371	28.0699	41.6200
8.7100			15.2416	55.5243	47.5715	73.4537	48.0446	29.5867	20.8362	36.7705	39.5764	51.2946	42.6737	25.4355	61.7138	58.4870	49.7908	6.7632	43.1935	15.6050	48.2033	3.4496	65.7904	7.6272	54.5641	23.7814	17.0180	55.3098	41.2006	61.7190	41.8149	48.3612	28.4014	39.1728	53.2747	15.6130	50.1520	94.9155	27.5863	5.5371	35.8782	31.0632	19.4385	43.3138	43.7476	10.6810	9.9391	28.0736	41.6239
8.7200			15.2455	55.5280	47.5778	73.4603	48.0510	29.5895	20.8450	36.7730	39.5850	51.2971	42.6900	25.4429	61.7169	58.4911	49.7946	6.7652	43.2042	15.6111	48.2069	3.4501	65.7933	7.6289	54.5676	23.7888	17.0212	55.3129	41.2051	61.7229	41.8199	48.3650	28.4053	39.1791	53.2791	15.6153	50.1597	94.9138	27.5929	5.5381	35.8820	31.0666	19.4446	43.3171	43.7509	10.6848	9.9410	28.0772	41.6278
8.7300			15.2494	55.5317	47.5838	73.4668	48.0572	29.5923	20.8534	36.7755	39.5932	51.2995	42.7055	25.4499	61.7200	58.4951	49.7983	6.7672	43.2144	15.6169	48.2105	3.4505	65.7962	7.6305	54.5710	23.7958	17.0243	55.3159	41.2095	61.7268	41.8247	48.3687	28.4090	39.1851	53.2835	15.6176	50.1671	94.9122	27.5992	5.5391	35.8858	31.0699	19.4504	43.3204	43.7541	10.6884	9.9428	28.0807	41.6317
8.7400			15.2530	55.5354	47.5895	73.4731	48.0633	29.5950	20.8615	36.7779	39.6010	51.3020	42.7201	25.4566	61.7231	58.4992	49.8021	6.7691	43.2241	15.6225	48.2142	3.4510	65.7990	7.6320	54.5743	23.8025	17.0273	55.3190	41.2139	61.7307	41.8295	48.3725	28.4127	39.1909	53.2877	15.6198	50.1740	94.9108	27.6052	5.5401	35.8894	31.0732	19.4560	43.3237	43.7573	10.6919	9.9446	28.0841	41.6355
8.7500			15.2565	55.5391	47.5950	73.4794	48.0692	29.5977	20.8692	36.7804	39.6084	51.3045	42.7340	25.4630	61.7262	58.5032	49.8058	6.7709	43.2333	15.6279	48.2177	3.4514	65.8019	7.6335	54.5776	23.8089	17.0301	55.3220	41.2183	61.7346	41.8342	48.3762	28.4163	39.1965	53.2918	15.6220	50.1807	94.9096	27.6110	5.5411	35.8930	31.0765	19.4614	43.3268	43.7605	10.6953	9.9463	28.0874	41.6394
8.7600			15.2599	55.5427	47.6003	73.4855	48.0749	29.6003	20.8766	36.7829	39.6154	51.3070	42.7472	25.4692	61.7293	58.5072	49.8095	6.7727	43.2421	15.6331	48.2213	3.4519	65.8048	7.6350	54.5808	23.8151	17.0329	55.3250	41.2227	61.7385	41.8387	48.3800	28.4197	39.2018	53.2958	15.6241	50.1870	94.9086	27.6165	5.5420	35.8964	31.0797	19.4665	43.3299	43.7637	10.6986	9.9480	28.0906	41.6432
8.7700			15.2632	55.5464	47.6055	73.4916	48.0805	29.6028	20.8837	36.7853	39.6221	51.3094	42.7597	25.4751	61.7323	58.5112	49.8132	6.7745	43.2506	15.6382	48.2249	3.4523	65.8076	7.6364	54.5840	23.8209	17.0356	55.3280	41.2270	61.7424	41.8433	48.3837	28.4231	39.2070	53.2998	15.6262	50.1930	94.9077	27.6218	5.5430	35.8998	31.0828	19.4715	43.3330	43.7668	10.7017	9.9496	28.0938	41.6471
8.7800			15.2664	55.5500	47.6104	73.4975	48.0860	29.6053	20.8905	36.7878	39.6284	51.3119	42.7717	25.4808	61.7354	58.5152	49.8169	6.7762	43.2586	15.6430	48.2284	3.4528	65.8105	7.6378	54.5872	23.8266	17.0382	55.3310	41.2313	61.7462	41.8477	48.3874	28.4263	39.2120	53.3036	15.6282	50.1987	94.9069	27.6269	5.5439	35.9032	31.0859	19.4762	43.3360	43.7699	10.7048	9.9512	28.0969	41.6509
8.7900			15.2694	55.5536	47.6152	73.5034	48.0914	29.6078	20.8970	36.7902	39.6345	51.3143	42.7830	25.4862	61.7384	58.5191	49.8205	6.7778	43.2663	15.6477	48.2320	3.4532	65.8133	7.6392	54.5904	23.8320	17.0407	55.3340	41.2356	61.7501	41.8521	48.3911	28.4296	39.2168	53.3074	15.6303	50.2042	94.9063	27.6318	5.5447	35.9064	31.0890	19.4808	43.3390	43.7731	10.7078	9.9527	28.1000	41.6547
8.8000			15.2724	55.5572	47.6198	73.5091	48.0967	29.6102	20.9033	36.7926	39.6403	51.3168	42.7938	25.4914	61.7415	58.5231	49.8242	6.7794	43.2737	15.6522	48.2355	3.4536	65.8161	7.6405	54.5935	23.8372	17.0431	55.3370	41.2399	61.7539	41.8564	48.3948	28.4327	39.2215	53.3112	15.6322	50.2095	94.9057	27.6365	5.5456	35.9097	31.0920	19.4852	43.3420	43.7762	10.7106	9.9542	28.1030	41.6585
8.8100			15.2752	55.5608	47.6244	73.5148	48.1019	29.6126	20.9094	36.7951	39.6459	51.3192	42.8041	25.4965	61.7445	58.5270	49.8278	6.7810	43.2809	15.6565	48.2390	3.4541	65.8190	7.6418	54.5966	23.8423	17.0454	55.3399	41.2442	61.7577	41.8606	48.3985	28.4358	39.2260	53.3149	15.6342	50.2146	94.9053	27.6410	5.5465	35.9128	31.0950	19.4895	43.3449	43.7793	10.7134	9.9557	28.1060	41.6623
8.8200			15.2780	55.5644	47.6288	73.5204	48.1070	29.6150	20.9152	36.7975	39.6512	51.3216	42.8139	25.5014	61.7475	58.5309	49.8315	6.7825	43.2877	15.6607	48.2424	3.4545	65.8218	7.6430	54.5997	23.8471	17.0477	55.3429	41.2485	61.7615	41.8648	48.4022	28.4388	39.2305	53.3185	15.6361	50.2195	94.9050	27.6454	5.5473	35.9160	31.0980	19.4936	43.3478	43.7823	10.7161	9.9571	28.1090	41.6661
8.8300			15.2806	55.5680	47.6331	73.5259	48.1120	29.6173	20.9208	36.7999	39.6562	51.3241	42.8233	25.5061	61.7505	58.5348	49.8351	6.7840	43.2944	15.6647	48.2459	3.4549	65.8246	7.6443	54.6027	23.8518	17.0500	55.3459	41.2527	61.7652	41.8689	48.4058	28.4417	39.2348	53.3221	15.6380	50.2243	94.9047	27.6496	5.5481	35.9191	31.1010	19.4976	43.3506	43.7854	10.7188	9.9585	28.1119	41.6699
8.8400			15.2832	55.5716	47.6373	73.5313	48.1169	29.6196	20.9262	36.8023	39.6611	51.3265	42.8323	25.5106	61.7535	58.5387	49.8387	6.7855	43.3008	15.6687	48.2494	3.4553	65.8274	7.6455	54.6057	23.8563	17.0521	55.3488	41.2570	61.7690	41.8730	48.4095	28.4446	39.2390	53.3256	15.6399	50.2289	94.9045	27.6537	5.5489	35.9221	31.1039	19.5014	43.3535	43.7885	10.7213	9.9598	28.1147	41.6736
8.8500			15.2858	55.5751	47.6414	73.5366	48.1218	29.6219	20.9314	36.8047	39.6658	51.3289	42.8408	25.5151	61.7565	58.5425	49.8423	6.7869	43.3070	15.6724	48.2528	3.4557	65.8302	7.6466	54.6087	23.8607	17.0542	55.3518	41.2612	61.7727	41.8771	48.4131	28.4475	39.2429	53.3291	15.6418	50.2333	94.9044	27.6577	5.5497	35.9251	31.1068	19.5052	43.3563	43.7915	10.7238	9.9611	28.1176	41.6774
8.8600			15.2882	55.5786	47.6454	73.5419	48.1266	29.6242	20.9365	36.8071	39.6703	51.3313	42.8491	25.5193	61.7595	58.5464	49.8458	6.7883	43.3130	15.6761	48.2562	3.4561	65.8330	7.6478	54.6117	23.8649	17.0563	55.3547	41.2654	61.7764	41.8811	48.4168	28.4503	39.2467	53.3325	15.6436	50.2376	94.9044	27.6616	5.5504	35.9281	31.1097	19.5088	43.3591	43.7946	10.7262	9.9624	28.1204	41.6811
8.8700			15.2906	55.5822	47.6493	73.5470	48.1313	29.6264	20.9413	36.8095	39.6746	51.3337	42.8570	25.5235	61.7624	58.5502	49.8494	6.7897	43.3188	15.6797	48.2597	3.4565	65.8358	7.6489	54.6147	23.8690	17.0583	55.3576	41.2696	61.7801	41.8850	48.4204	28.4531	39.2505	53.3359	15.6455	50.2418	94.9044	27.6653	5.5512	35.9310	31.1126	19.5123	43.3618	43.7976	10.7286	9.9637	28.1232	41.6849
8.8800			15.2929	55.5857	47.6532	73.5521	48.1360	29.6287	20.9461	36.8119	39.6788	51.3361	42.8645	25.5275	61.7654	58.5540	49.8530	6.7910	43.3245	15.6831	48.2631	3.4569	65.8385	7.6500	54.6177	23.8730	17.0603	55.3605	41.2737	61.7838	41.8889	48.4240	28.4559	39.2542	53.3393	15.6473	50.2459	94.9045	27.6690	5.5519	35.9340	31.1155	19.5157	43.3646	43.8006	10.7309	9.9649	28.1259	41.6886
8.8900			15.2952	55.5892	47.6570	73.5571	48.1406	29.6309	20.9506	36.8143	39.6828	51.3385	42.8718	25.5314	61.7683	58.5578	49.8565	6.7923	43.3300	15.6864	48.2665	3.4572	65.8413	7.6511	54.6206	23.8769	17.0622	55.3634	41.2779	61.7875	41.8928	48.4277	28.4586	39.2578	53.3426	15.6491	50.2499	94.9046	27.6725	5.5526	35.9369	31.1183	19.5190	43.3673	43.8036	10.7331	9.9662	28.1287	41.6923
8.9000			15.2974	55.5927	47.6608	73.5621	48.1452	29.6330	20.9551	36.8166	39.6867	51.3409	42.8788	25.5353	61.7713	58.5615	49.8601	6.7935	43.3354	15.6897	48.2698	3.4576	65.8441	7.6521	54.6235	23.8807	17.0641	55.3663	41.2820	61.7912	41.8967	48.4313	28.4613	39.2614	53.3459	15.6509	50.2538	94.9047	27.6760	5.5534	35.9397	31.1212	19.5222	43.3700	43.8066	10.7353	9.9673	28.1314	41.6960
8.9100			15.2996	55.5962	47.6645	73.5670	48.1497	29.6352	20.9594	36.8190	39.6905	51.3433	42.8856	25.5390	61.7742	58.5653	49.8636	6.7948	43.3407	15.6928	48.2732	3.4580	65.8468	7.6532	54.6264	23.8843	17.0660	55.3692	41.2862	61.7948	41.9005	48.4349	28.4639	39.2649	53.3492	15.6526	50.2576	94.9049	27.6794	5.5541	35.9426	31.1240	19.5253	43.3727	43.8096	10.7375	9.9685	28.1341	41.6998
8.9200			15.3017	55.5996	47.6681	73.5718	48.1542	29.6374	20.9635	36.8214	39.6941	51.3456	42.8921	25.5426	61.7771	58.5690	49.8671	6.7960	43.3458	15.6959	48.2766	3.4584	65.8496	7.6541	54.6293	23.8879	17.0678	55.3721	41.2903	61.7984	41.9042	48.4385	28.4665	39.2684	53.3524	15.6544	50.2614	94.9051	27.6827	5.5548	35.9454	31.1268	19.5284	43.3754	43.8126	10.7396	9.9697	28.1368	41.7034
8.9300			15.3038	55.6031	47.6717	73.5766	48.1586	29.6395	20.9676	36.8237	39.6976	51.3480	42.8984	25.5462	61.7800	58.5728	49.8706	6.7972	43.3508	15.6989	48.2799	3.4587	65.8523	7.6551	54.6322	23.8914	17.0696	55.3750	41.2944	61.8020	41.9080	48.4420	28.4692	39.2718	53.3556	15.6561	50.2650	94.9054	27.6860	5.5555	35.9482	31.1296	19.5313	43.3781	43.8155	10.7416	9.9708	28.1394	41.7071
8.9400			15.3058	55.6065	47.6753	73.5813	48.1630	29.6416	20.9715	36.8261	39.7010	51.3503	42.9045	25.5497	61.7829	58.5765	49.8741	6.7984	43.3558	15.7018	48.2832	3.4591	65.8550	7.6561	54.6351	23.8948	17.0713	55.3779	41.2985	61.8056	41.9117	48.4456	28.4717	39.2752	53.3588	15.6579	50.2686	94.9057	27.6891	5.5561	35.9510	31.1324	19.5343	43.3808	43.8185	10.7437	9.9719	28.1421	41.7108
8.9500			15.3078	55.6100	47.6788	73.5859	48.1673	29.6438	20.9754	36.8284	39.7044	51.3527	42.9103	25.5531	61.7858	58.5802	49.8776	6.7995	43.3606	15.7046	48.2866	3.4595	65.8578	7.6571	54.6380	23.8982	17.0731	55.3807	41.3025	61.8092	41.9153	48.4492	28.4743	39.2786	53.3620	15.6596	50.2722	94.9059	27.6923	5.5568	35.9538	31.1351	19.5371	43.3834	43.8214	10.7456	9.9730	28.1447	41.7145
8.9600			15.3097	55.6134	47.6823	73.5905	48.1716	29.6459	20.9791	36.8308	39.7076	51.3550	42.9160	25.5564	61.7886	58.5838	49.8811	6.8006	43.3653	15.7073	48.2899	3.4598	65.8605	7.6580	54.6408	23.9014	17.0748	55.3836	41.3066	61.8128	41.9190	48.4527	28.4769	39.2819	53.3651	15.6613	50.2757	94.9062	27.6953	5.5575	35.9566	31.1379	19.5399	43.3861	43.8244	10.7476	9.9741	28.1473	41.7181
8.9700			15.3116	55.6168	47.6858	73.5950	48.1759	29.6480	20.9828	36.8331	39.7108	51.3574	42.9215	25.5597	61.7915	58.5875	49.8846	6.8017	43.3700	15.7100	48.2932	3.4602	65.8632	7.6589	54.6437	23.9046	17.0765	55.3864	41.3106	61.8163	41.9226	48.4563	28.4794	39.2852	53.3682	15.6630	50.2791	94.9066	27.6984	5.5582	35.9593	31.1406	19.5426	43.3887	43.8273	10.7495	9.9751	28.1499	41.7218
8.9800			15.3135	55.6202	47.6892	73.5994	48.1801	29.6501	20.9863	36.8354	39.7138	51.3597	42.9269	25.5629	61.7943	58.5911	49.8880	6.8028	43.3746	15.7126	48.2965	3.4606	65.8659	7.6598	54.6465	23.9078	17.0781	55.3893	41.3147	61.8199	41.9262	48.4598	28.4819	39.2884	53.3713	15.6647	50.2825	94.9069	27.7013	5.5588	35.9621	31.1434	19.5452	43.3914	43.8302	10.7513	9.9762	28.1525	41.7254
8.9900			15.3154	55.6236	47.6926	73.6038	48.1843	29.6521	20.9898	36.8377	39.7168	51.3620	42.9321	25.5661	61.7972	58.5948	49.8915	6.8038	43.3791	15.7151	48.2997	3.4609	65.8686	7.6607	54.6493	23.9109	17.0797	55.3921	41.3187	61.8234	41.9297	48.4633	28.4844	39.2916	53.3744	15.6664	50.2858	94.9072	27.7042	5.5594	35.9648	31.1461	19.5478	43.3940	43.8332	10.7532	9.9772	28.1551	41.7291
9.0000			15.3172	55.6270	47.6960	73.6082	48.1885	29.6542	20.9932	36.8401	39.7197	51.3644	42.9372	25.5692	61.8000	58.5984	49.8949	6.8049	43.3836	15.7176	48.3030	3.4613	65.8713	7.6616	54.6521	23.9139	17.0813	55.3949	41.3227	61.8269	41.9333	48.4668	28.4869	39.2948	53.3775	15.6681	50.2892	94.9076	27.7071	5.5601	35.9675	31.1488	19.5504	43.3966	43.8361	10.7550	9.9782	28.1577	41.7327
9.0100			15.3190	55.6304	47.6993	73.6125	48.1926	29.6563	20.9965	36.8424	39.7226	51.3667	42.9421	25.5722	61.8028	58.6020	49.8984	6.8059	43.3880	15.7200	48.3063	3.4616	65.8740	7.6625	54.6549	23.9169	17.0829	55.3977	41.3267	61.8304	41.9368	48.4704	28.4893	39.2980	53.3805	15.6698	50.2924	94.9079	27.7099	5.5607	35.9702	31.1515	19.5529	43.3992	43.8390	10.7568	9.9792	28.1602	41.7363
9.0200			15.3207	55.6337	47.7026	73.6167	48.1967	29.6583	20.9998	36.8447	39.7254	51.3690	42.9469	25.5752	61.8056	58.6056	49.9018	6.8069	43.3923	15.7224	48.3095	3.4620	65.8767	7.6633	54.6577	23.9198	17.0845	55.4006	41.3307	61.8339	41.9403	48.4739	28.4918	39.3011	53.3835	15.6714	50.2957	94.9083	27.7127	5.5613	35.9729	31.1543	19.5554	43.4018	43.8419	10.7585	9.9802	28.1628	41.7399
9.0300			15.3224	55.6371	47.7059	73.6209	48.2008	29.6604	21.0030	36.8470	39.7281	51.3713	42.9516	25.5782	61.8084	58.6092	49.9052	6.8079	43.3966	15.7247	48.3127	3.4623	65.8793	7.6642	54.6605	23.9227	17.0861	55.4034	41.3346	61.8374	41.9437	48.4774	28.4942	39.3042	53.3865	15.6731	50.2989	94.9086	27.7155	5.5619	35.9756	31.1569	19.5578	43.4044	43.8447	10.7603	9.9812	28.1653	41.7435
9.0400			15.3241	55.6404	47.7092	73.6251	48.2048	29.6624	21.0061	36.8493	39.7308	51.3736	42.9562	25.5811	61.8112	58.6127	49.9086	6.8089	43.4008	15.7270	48.3160	3.4627	65.8820	7.6650	54.6633	23.9255	17.0876	55.4062	41.3386	61.8408	41.9472	48.4808	28.4966	39.3073	53.3895	15.6747	50.3020	94.9090	27.7182	5.5626	35.9782	31.1596	19.5602	43.4069	43.8476	10.7620	9.9822	28.1679	41.7471
9.0500			15.3258	55.6438	47.7125	73.6292	48.2089	29.6644	21.0092	36.8516	39.7335	51.3759	42.9606	25.5840	61.8140	58.6163	49.9120	6.8099	43.4050	15.7292	48.3192	3.4630	65.8847	7.6658	54.6661	23.9283	17.0891	55.4089	41.3425	61.8443	41.9506	48.4843	28.4991	39.3104	53.3924	15.6764	50.3052	94.9093	27.7209	5.5632	35.9809	31.1623	19.5625	43.4095	43.8505	10.7637	9.9832	28.1704	41.7507
9.0600			15.3275	55.6471	47.7157	73.6333	48.2128	29.6665	21.0122	36.8538	39.7361	51.3781	42.9650	25.5868	61.8168	58.6198	49.9154	6.8108	43.4092	15.7314	48.3224	3.4634	65.8873	7.6666	54.6688	23.9311	17.0906	55.4117	41.3464	61.8477	41.9540	48.4878	28.5015	39.3134	53.3954	15.6780	50.3083	94.9097	27.7236	5.5638	35.9836	31.1650	19.5648	43.4121	43.8533	10.7653	9.9841	28.1729	41.7543
9.0700			15.3291	55.6504	47.7189	73.6373	48.2168	29.6685	21.0152	36.8561	39.7386	51.3804	42.9693	25.5897	61.8195	58.6233	49.9188	6.8118	43.4133	15.7335	48.3256	3.4637	65.8900	7.6674	54.6716	23.9338	17.0921	55.4145	41.3504	61.8511	41.9573	48.4912	28.5039	39.3164	53.3983	15.6796	50.3114	94.9100	27.7263	5.5644	35.9862	31.1677	19.5671	43.4146	43.8562	10.7670	9.9851	28.1754	41.7578
9.0800			15.3308	55.6537	47.7222	73.6413	48.2207	29.6705	21.0181	36.8584	39.7411	51.3827	42.9735	25.5924	61.8223	58.6268	49.9222	6.8127	43.4174	15.7356	48.3288	3.4641	65.8926	7.6682	54.6743	23.9365	17.0936	55.4173	41.3543	61.8545	41.9607	48.4947	28.5062	39.3195	53.4012	15.6813	50.3145	94.9103	27.7289	5.5650	35.9888	31.1703	19.5694	43.4172	43.8590	10.7686	9.9860	28.1779	41.7614
9.0900			15.3324	55.6570	47.7253	73.6452	48.2247	29.6725	21.0209	36.8607	39.7436	51.3849	42.9776	25.5952	61.8250	58.6303	49.9256	6.8136	43.4214	15.7377	48.3320	3.4644	65.8953	7.6690	54.6770	23.9392	17.0951	55.4200	41.3582	61.8579	41.9640	48.4981	28.5086	39.3225	53.4041	15.6829	50.3175	94.9107	27.7315	5.5655	35.9914	31.1730	19.5716	43.4197	43.8619	10.7702	9.9869	28.1804	41.7649
9.1000			15.3339	55.6603	47.7285	73.6491	48.2285	29.6745	21.0238	36.8629	39.7460	51.3872	42.9816	25.5979	61.8278	58.6338	49.9289	6.8145	43.4254	15.7397	48.3351	3.4647	65.8979	7.6698	54.6798	23.9419	17.0965	55.4228	41.3621	61.8613	41.9673	48.5016	28.5110	39.3254	53.4069	15.6845	50.3206	94.9110	27.7340	5.5661	35.9941	31.1756	19.5738	43.4223	43.8647	10.7718	9.9878	28.1829	41.7685
9.1100			15.3355	55.6635	47.7317	73.6530	48.2324	29.6765	21.0265	36.8652	39.7484	51.3895	42.9856	25.6006	61.8305	58.6373	49.9323	6.8154	43.4294	15.7417	48.3383	3.4651	65.9005	7.6705	54.6825	23.9445	17.0980	55.4256	41.3659	61.8646	41.9706	48.5050	28.5133	39.3284	53.4098	15.6861	50.3236	94.9113	27.7366	5.5667	35.9967	31.1783	19.5760	43.4248	43.8675	10.7733	9.9888	28.1854	41.7720
9.1200			15.3371	55.6668	47.7348	73.6568	48.2362	29.6785	21.0293	36.8674	39.7508	51.3917	42.9895	25.6033	61.8332	58.6407	49.9356	6.8163	43.4333	15.7436	48.3414	3.4654	65.9031	7.6713	54.6852	23.9471	17.0994	55.4283	41.3698	61.8680	41.9739	48.5084	28.5157	39.3314	53.4126	15.6877	50.3266	94.9117	27.7391	5.5673	35.9993	31.1809	19.5781	43.4273	43.8703	10.7749	9.9897	28.1878	41.7755
9.1300			15.3386	55.6701	47.7380	73.6606	48.2401	29.6805	21.0320	36.8697	39.7531	51.3939	42.9934	25.6059	61.8359	58.6442	49.9390	6.8171	43.4372	15.7456	48.3446	3.4657	65.9057	7.6720	54.6879	23.9496	17.1008	55.4310	41.3736	61.8713	41.9771	48.5118	28.5180	39.3343	53.4155	15.6893	50.3296	94.9120	27.7416	5.5679	36.0019	31.1835	19.5802	43.4298	43.8731	10.7764	9.9906	28.1903	41.7790
9.1400			15.3401	55.6733	47.7411	73.6643	48.2439	29.6824	21.0346	36.8719	39.7554	51.3962	42.9972	25.6086	61.8386	58.6476	49.9423	6.8180	43.4411	15.7475	48.3477	3.4661	65.9083	7.6728	54.6906	23.9522	17.1022	55.4338	41.3775	61.8747	41.9804	48.5152	28.5204	39.3372	53.4183	15.6909	50.3325	94.9123	27.7441	5.5684	36.0044	31.1861	19.5823	43.4323	43.8759	10.7779	9.9915	28.1927	41.7826
9.1500			15.3416	55.6765	47.7442	73.6680	48.2476	29.6844	21.0373	36.8741	39.7577	51.3984	43.0009	25.6112	61.8413	58.6510	49.9456	6.8188	43.4450	15.7493	48.3508	3.4664	65.9109	7.6735	54.6933	23.9547	17.1036	55.4365	41.3813	61.8780	41.9836	48.5186	28.5227	39.3401	53.4211	15.6925	50.3355	94.9126	27.7466	5.5690	36.0070	31.1888	19.5844	43.4348	43.8787	10.7794	9.9924	28.1952	41.7861
9.1600			15.3431	55.6798	47.7473	73.6717	48.2514	29.6864	21.0399	36.8764	39.7599	51.4006	43.0046	25.6138	61.8440	58.6544	49.9489	6.8197	43.4488	15.7511	48.3539	3.4668	65.9135	7.6742	54.6959	23.9572	17.1050	55.4392	41.3851	61.8813	41.9868	48.5220	28.5250	39.3430	53.4239	15.6941	50.3384	94.9129	27.7491	5.5695	36.0096	31.1914	19.5864	43.4373	43.8815	10.7809	9.9932	28.1976	41.7895
9.1700			15.3446	55.6830	47.7504	73.6753	48.2551	29.6883	21.0424	36.8786	39.7622	51.4028	43.0082	25.6163	61.8467	58.6578	49.9523	6.8205	43.4526	15.7530	48.3570	3.4671	65.9161	7.6750	54.6986	23.9596	17.1064	55.4419	41.3889	61.8846	41.9899	48.5254	28.5273	39.3459	53.4266	15.6957	50.3414	94.9132	27.7515	5.5701	36.0122	31.1940	19.5885	43.4398	43.8843	10.7824	9.9941	28.2001	41.7930
9.1800			15.3461	55.6862	47.7535	73.6790	48.2588	29.6903	21.0450	36.8808	39.7644	51.4051	43.0118	25.6189	61.8494	58.6612	49.9556	6.8213	43.4564	15.7547	48.3601	3.4674	65.9187	7.6757	54.7013	23.9621	17.1078	55.4446	41.3927	61.8879	41.9931	48.5287	28.5296	39.3488	53.4294	15.6973	50.3443	94.9135	27.7539	5.5707	36.0147	31.1965	19.5905	43.4423	43.8871	10.7839	9.9950	28.2025	41.7965
9.1900			15.3476	55.6894	47.7566	73.6825	48.2625	29.6922	21.0475	36.8830	39.7665	51.4073	43.0153	25.6214	61.8520	58.6646	49.9588	6.8221	43.4602	15.7565	48.3632	3.4677	65.9212	7.6764	54.7039	23.9645	17.1092	55.4473	41.3965	61.8911	41.9962	48.5321	28.5319	39.3517	53.4321	15.6988	50.3472	94.9138	27.7563	5.5712	36.0173	31.1991	19.5925	43.4448	43.8898	10.7854	9.9959	28.2049	41.8000
9.2000			15.3490	55.6926	47.7597	73.6861	48.2662	29.6942	21.0500	36.8853	39.7687	51.4095	43.0188	25.6239	61.8547	58.6680	49.9621	6.8229	43.4640	15.7582	48.3663	3.4681	65.9238	7.6771	54.7066	23.9670	17.1105	55.4500	41.4003	61.8944	41.9994	48.5355	28.5342	39.3545	53.4349	15.7004	50.3500	94.9141	27.7588	5.5718	36.0198	31.2017	19.5944	43.4473	43.8926	10.7868	9.9967	28.2073	41.8034
9.2100			15.3505	55.6958	47.7627	73.6896	48.2698	29.6961	21.0524	36.8875	39.7709	51.4117	43.0223	25.6264	61.8573	58.6713	49.9654	6.8237	43.4677	15.7599	48.3694	3.4684	65.9264	7.6778	54.7092	23.9694	17.1119	55.4527	41.4040	61.8976	42.0025	48.5388	28.5365	39.3574	53.4376	15.7020	50.3529	94.9144	27.7611	5.5723	36.0224	31.2043	19.5964	43.4497	43.8953	10.7882	9.9976	28.2097	41.8069
9.2200			15.3519	55.6989	47.7658	73.6931	48.2735	29.6980	21.0549	36.8897	39.7730	51.4138	43.0257	25.6289	61.8599	58.6747	49.9687	6.8245	43.4714	15.7616	48.3724	3.4687	65.9289	7.6785	54.7118	23.9718	17.1132	55.4554	41.4078	61.9009	42.0056	48.5421	28.5388	39.3602	53.4403	15.7035	50.3558	94.9147	27.7635	5.5729	36.0249	31.2069	19.5984	43.4522	43.8981	10.7897	9.9984	28.2122	41.8103
9.2300			15.3533	55.7021	47.7688	73.6965	48.2771	29.7000	21.0573	36.8919	39.7751	51.4160	43.0291	25.6314	61.8626	58.6780	49.9719	6.8253	43.4752	15.7633	48.3755	3.4691	65.9315	7.6791	54.7145	23.9741	17.1146	55.4580	41.4115	61.9041	42.0087	48.5455	28.5411	39.3630	53.4430	15.7051	50.3586	94.9150	27.7659	5.5734	36.0274	31.2094	19.6003	43.4546	43.9008	10.7911	9.9993	28.2146	41.8138
9.2400			15.3547	55.7053	47.7718	73.7000	48.2807	29.7019	21.0597	36.8940	39.7772	51.4182	43.0324	25.6338	61.8652	58.6813	49.9752	6.8261	43.4788	15.7649	48.3785	3.4694	65.9340	7.6798	54.7171	23.9765	17.1159	55.4607	41.4153	61.9073	42.0117	48.5488	28.5433	39.3659	53.4457	15.7066	50.3615	94.9153	27.7682	5.5739	36.0299	31.2120	19.6022	43.4571	43.9035	10.7925	10.0001	28.2169	41.8172
9.2500			15.3561	55.7084	47.7748	73.7034	48.2843	29.7038	21.0620	36.8962	39.7793	51.4204	43.0357	25.6363	61.8678	58.6846	49.9784	6.8268	43.4825	15.7666	48.3815	3.4697	65.9365	7.6805	54.7197	23.9788	17.1172	55.4634	41.4190	61.9105	42.0148	48.5521	28.5456	39.3687	53.4484	15.7082	50.3643	94.9155	27.7706	5.5745	36.0324	31.2145	19.6041	43.4595	43.9063	10.7939	10.0009	28.2193	41.8206
9.2600			15.3575	55.7116	47.7778	73.7067	48.2878	29.7057	21.0644	36.8984	39.7813	51.4225	43.0390	25.6387	61.8704	58.6879	49.9817	6.8276	43.4862	15.7682	48.3846	3.4700	65.9391	7.6812	54.7223	23.9812	17.1186	55.4660	41.4227	61.9137	42.0178	48.5554	28.5478	39.3715	53.4510	15.7097	50.3671	94.9158	27.7729	5.5750	36.0349	31.2171	19.6060	43.4620	43.9090	10.7953	10.0018	28.2217	41.8240
9.2700			15.3589	55.7147	47.7808	73.7101	48.2914	29.7076	21.0667	36.9006	39.7834	51.4247	43.0423	25.6411	61.8730	58.6912	49.9849	6.8284	43.4898	15.7698	48.3876	3.4703	65.9416	7.6818	54.7249	23.9835	17.1199	55.4687	41.4264	61.9169	42.0208	48.5587	28.5501	39.3743	53.4537	15.7113	50.3700	94.9161	27.7753	5.5755	36.0374	31.2196	19.6079	43.4644	43.9117	10.7967	10.0026	28.2241	41.8274
9.2800			15.3603	55.7178	47.7838	73.7134	48.2949	29.7095	21.0690	36.9028	39.7854	51.4269	43.0455	25.6435	61.8756	58.6945	49.9881	6.8291	43.4934	15.7714	48.3906	3.4707	65.9441	7.6825	54.7275	23.9858	17.1212	55.4713	41.4301	61.9201	42.0238	48.5620	28.5523	39.3771	53.4563	15.7128	50.3728	94.9163	27.7776	5.5761	36.0399	31.2221	19.6098	43.4668	43.9144	10.7980	10.0034	28.2265	41.8308
9.2900			15.3617	55.7209	47.7868	73.7167	48.2984	29.7114	21.0713	36.9049	39.7874	51.4290	43.0487	25.6459	61.8782	58.6978	49.9913	6.8299	43.4971	15.7729	48.3936	3.4710	65.9466	7.6832	54.7301	23.9881	17.1225	55.4739	41.4338	61.9233	42.0268	48.5653	28.5546	39.3798	53.4589	15.7143	50.3756	94.9166	27.7799	5.5766	36.0424	31.2247	19.6116	43.4692	43.9171	10.7994	10.0043	28.2288	41.8342
9.3000			15.3631	55.7240	47.7898	73.7200	48.3019	29.7133	21.0736	36.9071	39.7895	51.4312	43.0519	25.6483	61.8808	58.7010	49.9945	6.8306	43.5007	15.7745	48.3966	3.4713	65.9491	7.6838	54.7326	23.9904	17.1238	55.4766	41.4374	61.9264	42.0298	48.5686	28.5568	39.3826	53.4615	15.7159	50.3783	94.9169	27.7822	5.5771	36.0449	31.2272	19.6135	43.4717	43.9198	10.8008	10.0051	28.2312	41.8376
9.3100			15.3644	55.7271	47.7928	73.7232	48.3054	29.7152	21.0759	36.9092	39.7915	51.4333	43.0551	25.6507	61.8833	58.7043	49.9977	6.8313	43.5043	15.7760	48.3996	3.4716	65.9516	7.6845	54.7352	23.9927	17.1251	55.4792	41.4411	61.9296	42.0328	48.5718	28.5590	39.3854	53.4641	15.7174	50.3811	94.9171	27.7845	5.5777	36.0474	31.2297	19.6153	43.4741	43.9224	10.8021	10.0059	28.2335	41.8410
9.3200			15.3658	55.7302	47.7957	73.7264	48.3089	29.7171	21.0781	36.9114	39.7934	51.4354	43.0582	25.6530	61.8859	58.7075	50.0009	6.8321	43.5078	15.7775	48.4025	3.4719	65.9541	7.6851	54.7378	23.9949	17.1264	55.4818	41.4448	61.9327	42.0357	48.5751	28.5612	39.3881	53.4667	15.7189	50.3839	94.9174	27.7867	5.5782	36.0498	31.2322	19.6171	43.4765	43.9251	10.8035	10.0067	28.2359	41.8443
9.3300			15.3671	55.7333	47.7987	73.7296	48.3123	29.7190	21.0804	36.9135	39.7954	51.4376	43.0613	25.6554	61.8884	58.7108	50.0041	6.8328	43.5114	15.7791	48.4055	3.4723	65.9566	7.6857	54.7403	23.9972	17.1277	55.4844	41.4484	61.9358	42.0387	48.5783	28.5635	39.3909	53.4693	15.7204	50.3867	94.9176	27.7890	5.5787	36.0523	31.2347	19.6190	43.4789	43.9278	10.8048	10.0075	28.2382	41.8477
9.3400			15.3685	55.7364	47.8016	73.7328	48.3158	29.7209	21.0826	36.9157	39.7974	51.4397	43.0644	25.6577	61.8910	58.7140	50.0073	6.8335	43.5150	15.7805	48.4085	3.4726	65.9591	7.6864	54.7429	23.9994	17.1290	55.4870	41.4520	61.9389	42.0416	48.5816	28.5657	39.3936	53.4719	15.7220	50.3894	94.9179	27.7913	5.5792	36.0548	31.2372	19.6208	43.4813	43.9304	10.8061	10.0083	28.2406	41.8510
9.3500			15.3698	55.7394	47.8046	73.7359	48.3192	29.7227	21.0848	36.9178	39.7994	51.4418	43.0675	25.6601	61.8935	58.7172	50.0104	6.8342	43.5185	15.7820	48.4114	3.4729	65.9616	7.6870	54.7454	24.0017	17.1302	55.4896	41.4557	61.9420	42.0445	48.5848	28.5679	39.3963	53.4745	15.7235	50.3922	94.9181	27.7935	5.5797	36.0572	31.2397	19.6226	43.4836	43.9331	10.8075	10.0091	28.2429	41.8544
9.3600			15.3712	55.7425	47.8075	73.7391	48.3226	29.7246	21.0870	36.9199	39.8013	51.4439	43.0706	25.6624	61.8960	58.7204	50.0136	6.8349	43.5220	15.7835	48.4144	3.4732	65.9640	7.6876	54.7479	24.0039	17.1315	55.4922	41.4593	61.9451	42.0474	48.5880	28.5701	39.3990	53.4770	15.7250	50.3949	94.9184	27.7958	5.5803	36.0597	31.2422	19.6244	43.4860	43.9357	10.8088	10.0099	28.2452	41.8577
9.3700			15.3725	55.7455	47.8104	73.7422	48.3260	29.7265	21.0892	36.9221	39.8033	51.4460	43.0736	25.6647	61.8986	58.7236	50.0168	6.8356	43.5256	15.7850	48.4173	3.4735	65.9665	7.6883	54.7505	24.0061	17.1328	55.4948	41.4629	61.9482	42.0503	48.5913	28.5723	39.4018	53.4795	15.7265	50.3976	94.9186	27.7980	5.5808	36.0621	31.2447	19.6262	43.4884	43.9384	10.8101	10.0107	28.2476	41.8610
9.3800			15.3738	55.7486	47.8134	73.7453	48.3294	29.7283	21.0914	36.9242	39.8052	51.4481	43.0766	25.6670	61.9011	58.7268	50.0199	6.8363	43.5291	15.7864	48.4202	3.4738	65.9689	7.6889	54.7530	24.0084	17.1341	55.4973	41.4665	61.9513	42.0532	48.5945	28.5745	39.4045	53.4821	15.7280	50.4004	94.9189	27.8003	5.5813	36.0645	31.2472	19.6279	43.4908	43.9410	10.8114	10.0115	28.2499	41.8644
9.3900			15.3751	55.7516	47.8163	73.7483	48.3327	29.7302	21.0935	36.9263	39.8071	51.4502	43.0797	25.6693	61.9036	58.7299	50.0230	6.8370	43.5326	15.7879	48.4231	3.4741	65.9714	7.6895	54.7555	24.0106	17.1353	55.4999	41.4701	61.9544	42.0561	48.5977	28.5766	39.4072	53.4846	15.7295	50.4031	94.9191	27.8025	5.5818	36.0670	31.2496	19.6297	43.4931	43.9436	10.8127	10.0123	28.2522	41.8677
9.4000			15.3764	55.7546	47.8192	73.7514	48.3361	29.7320	21.0957	36.9284	39.8090	51.4523	43.0826	25.6716	61.9061	58.7331	50.0262	6.8377	43.5361	15.7893	48.4261	3.4745	65.9738	7.6901	54.7580	24.0128	17.1366	55.5025	41.4736	61.9574	42.0589	48.6009	28.5788	39.4099	53.4871	15.7310	50.4058	94.9193	27.8047	5.5823	36.0694	31.2521	19.6315	43.4955	43.9463	10.8140	10.0131	28.2545	41.8710
9.4100			15.3777	55.7576	47.8221	73.7544	48.3394	29.7339	21.0978	36.9305	39.8109	51.4544	43.0856	25.6739	61.9086	58.7363	50.0293	6.8384	43.5395	15.7907	48.4290	3.4748	65.9763	7.6908	54.7605	24.0150	17.1378	55.5050	41.4772	61.9605	42.0617	48.6041	28.5810	39.4126	53.4896	15.7325	50.4085	94.9196	27.8070	5.5828	36.0718	31.2545	19.6332	43.4978	43.9489	10.8153	10.0139	28.2568	41.8743
9.4200			15.3790	55.7607	47.8250	73.7574	48.3427	29.7357	21.0999	36.9326	39.8128	51.4565	43.0886	25.6762	61.9111	58.7394	50.0324	6.8391	43.5430	15.7921	48.4319	3.4751	65.9787	7.6914	54.7630	24.0171	17.1391	55.5076	41.4808	61.9635	42.0646	48.6072	28.5832	39.4152	53.4921	15.7339	50.4112	94.9198	27.8092	5.5833	36.0743	31.2570	19.6350	43.5002	43.9515	10.8166	10.0147	28.2591	41.8775
9.4300			15.3803	55.7637	47.8278	73.7604	48.3460	29.7376	21.1020	36.9347	39.8147	51.4586	43.0916	25.6784	61.9136	58.7426	50.0355	6.8398	43.5465	15.7935	48.4347	3.4754	65.9811	7.6920	54.7655	24.0193	17.1403	55.5101	41.4843	61.9665	42.0674	48.6104	28.5853	39.4179	53.4946	15.7354	50.4139	94.9200	27.8114	5.5838	36.0767	31.2594	19.6367	43.5025	43.9541	10.8179	10.0155	28.2614	41.8808
9.4400			15.3816	55.7666	47.8307	73.7634	48.3493	29.7394	21.1042	36.9368	39.8166	51.4606	43.0945	25.6807	61.9160	58.7457	50.0386	6.8405	43.5499	15.7949	48.4376	3.4757	65.9836	7.6926	54.7680	24.0215	17.1416	55.5127	41.4879	61.9695	42.0702	48.6136	28.5875	39.4206	53.4971	15.7369	50.4166	94.9203	27.8136	5.5843	36.0791	31.2619	19.6384	43.5049	43.9567	10.8192	10.0162	28.2637	41.8841
9.4500			15.3829	55.7696	47.8336	73.7663	48.3526	29.7412	21.1063	36.9389	39.8185	51.4627	43.0974	25.6830	61.9185	58.7488	50.0417	6.8411	43.5534	15.7963	48.4405	3.4760	65.9860	7.6932	54.7705	24.0237	17.1428	55.5152	41.4914	61.9726	42.0730	48.6168	28.5896	39.4232	53.4995	15.7384	50.4192	94.9205	27.8158	5.5848	36.0815	31.2643	19.6402	43.5072	43.9593	10.8204	10.0170	28.2659	41.8874
9.4600			15.3842	55.7726	47.8364	73.7693	48.3559	29.7431	21.1084	36.9410	39.8204	51.4648	43.1003	25.6852	61.9210	58.7519	50.0448	6.8418	43.5568	15.7977	48.4434	3.4763	65.9884	7.6938	54.7729	24.0258	17.1441	55.5177	41.4949	61.9756	42.0758	48.6199	28.5918	39.4259	53.5020	15.7399	50.4219	94.9207	27.8179	5.5853	36.0839	31.2668	19.6419	43.5095	43.9618	10.8217	10.0178	28.2682	41.8906
9.4700			15.3855	55.7756	47.8393	73.7722	48.3591	29.7449	21.1104	36.9430	39.8222	51.4668	43.1032	25.6875	61.9234	58.7550	50.0479	6.8425	43.5602	15.7991	48.4462	3.4766	65.9908	7.6944	54.7754	24.0280	17.1453	55.5203	41.4984	61.9786	42.0786	48.6231	28.5939	39.4285	53.5044	15.7413	50.4246	94.9210	27.8201	5.5858	36.0862	31.2692	19.6436	43.5119	43.9644	10.8230	10.0186	28.2705	41.8939
9.4800			15.3868	55.7785	47.8421	73.7751	48.3624	29.7467	21.1125	36.9451	39.8241	51.4689	43.1061	25.6897	61.9259	58.7581	50.0510	6.8431	43.5636	15.8004	48.4491	3.4769	65.9932	7.6950	54.7779	24.0301	17.1465	55.5228	41.5019	61.9815	42.0813	48.6262	28.5961	39.4312	53.5069	15.7428	50.4272	94.9212	27.8223	5.5863	36.0886	31.2716	19.6453	43.5142	43.9670	10.8242	10.0193	28.2728	41.8971
9.4900			15.3880	55.7815	47.8450	73.7780	48.3656	29.7485	21.1146	36.9472	39.8260	51.4709	43.1090	25.6919	61.9283	58.7612	50.0540	6.8438	43.5671	15.8018	48.4519	3.4772	65.9956	7.6956	54.7803	24.0322	17.1478	55.5253	41.5054	61.9845	42.0841	48.6293	28.5982	39.4338	53.5093	15.7443	50.4299	94.9214	27.8245	5.5868	36.0910	31.2740	19.6470	43.5165	43.9696	10.8255	10.0201	28.2750	41.9004
9.5000			15.3893	55.7844	47.8478	73.7808	48.3688	29.7503	21.1166	36.9492	39.8278	51.4730	43.1119	25.6942	61.9307	58.7643	50.0571	6.8445	43.5704	15.8031	48.4548	3.4775	65.9980	7.6962	54.7828	24.0344	17.1490	55.5278	41.5089	61.9875	42.0868	48.6325	28.6003	39.4364	53.5117	15.7457	50.4325	94.9217	27.8266	5.5873	36.0934	31.2764	19.6487	43.5188	43.9721	10.8267	10.0209	28.2773	41.9036
9.5100			15.3906	55.7874	47.8507	73.7837	48.3720	29.7521	21.1187	36.9513	39.8296	51.4750	43.1147	25.6964	61.9332	58.7673	50.0601	6.8451	43.5738	15.8045	48.4576	3.4778	66.0004	7.6968	54.7852	24.0365	17.1502	55.5303	41.5124	61.9904	42.0896	48.6356	28.6024	39.4391	53.5141	15.7472	50.4351	94.9219	27.8288	5.5878	36.0957	31.2788	19.6504	43.5211	43.9747	10.8280	10.0216	28.2795	41.9068
9.5200			15.3918	55.7903	47.8535	73.7865	48.3752	29.7539	21.1207	36.9534	39.8315	51.4770	43.1176	25.6986	61.9356	58.7704	50.0632	6.8458	43.5772	15.8058	48.4604	3.4781	66.0027	7.6974	54.7876	24.0386	17.1514	55.5328	41.5159	61.9934	42.0923	48.6387	28.6046	39.4417	53.5165	15.7486	50.4378	94.9221	27.8309	5.5883	36.0981	31.2812	19.6521	43.5234	43.9772	10.8292	10.0224	28.2818	41.9100
9.5300			15.3931	55.7932	47.8563	73.7893	48.3784	29.7557	21.1228	36.9554	39.8333	51.4791	43.1204	25.7008	61.9380	58.7734	50.0662	6.8464	43.5806	15.8071	48.4632	3.4784	66.0051	7.6979	54.7901	24.0407	17.1526	55.5353	41.5193	61.9963	42.0950	48.6418	28.6067	39.4443	53.5189	15.7501	50.4404	94.9223	27.8331	5.5888	36.1005	31.2836	19.6538	43.5257	43.9798	10.8305	10.0231	28.2840	41.9132
9.5400			15.3943	55.7962	47.8591	73.7921	48.3816	29.7575	21.1248	36.9575	39.8351	51.4811	43.1233	25.7030	61.9404	58.7765	50.0692	6.8471	43.5840	15.8085	48.4661	3.4787	66.0075	7.6985	54.7925	24.0428	17.1538	55.5378	41.5228	61.9993	42.0977	48.6449	28.6088	39.4469	53.5213	15.7515	50.4430	94.9226	27.8352	5.5893	36.1028	31.2860	19.6555	43.5280	43.9823	10.8317	10.0239	28.2862	41.9164
9.5500			15.3956	55.7991	47.8619	73.7949	48.3848	29.7593	21.1268	36.9595	39.8370	51.4831	43.1261	25.7052	61.9428	58.7795	50.0723	6.8477	43.5873	15.8098	48.4689	3.4790	66.0098	7.6991	54.7949	24.0449	17.1551	55.5402	41.5262	62.0022	42.1004	48.6480	28.6109	39.4495	53.5237	15.7530	50.4456	94.9228	27.8374	5.5898	36.1051	31.2884	19.6572	43.5302	43.9848	10.8329	10.0247	28.2885	41.9196
9.5600			15.3968	55.8020	47.8647	73.7977	48.3879	29.7611	21.1288	36.9615	39.8388	51.4851	43.1289	25.7074	61.9452	58.7825	50.0753	6.8484	43.5907	15.8111	48.4716	3.4793	66.0122	7.6997	54.7973	24.0470	17.1563	55.5427	41.5297	62.0051	42.1031	48.6511	28.6130	39.4521	53.5261	15.7544	50.4482	94.9230	27.8395	5.5902	36.1075	31.2908	19.6588	43.5325	43.9873	10.8342	10.0254	28.2907	41.9228
9.5700			15.3981	55.8049	47.8675	73.8004	48.3910	29.7629	21.1308	36.9636	39.8406	51.4871	43.1317	25.7096	61.9476	58.7856	50.0783	6.8490	43.5940	15.8124	48.4744	3.4796	66.0145	7.7003	54.7997	24.0491	17.1575	55.5452	41.5331	62.0080	42.1057	48.6541	28.6151	39.4547	53.5284	15.7558	50.4508	94.9233	27.8416	5.5907	36.1098	31.2931	19.6605	43.5348	43.9898	10.8354	10.0262	28.2929	41.9260
9.5800			15.3993	55.8078	47.8703	73.8032	48.3942	29.7647	21.1328	36.9656	39.8424	51.4891	43.1345	25.7118	61.9500	58.7886	50.0813	6.8496	43.5973	15.8137	48.4772	3.4799	66.0169	7.7008	54.8021	24.0512	17.1587	55.5476	41.5365	62.0109	42.1084	48.6572	28.6172	39.4572	53.5308	15.7573	50.4534	94.9235	27.8438	5.5912	36.1121	31.2955	19.6621	43.5370	43.9924	10.8366	10.0269	28.2951	41.9291
9.5900			15.4006	55.8106	47.8730	73.8059	48.3973	29.7664	21.1348	36.9676	39.8442	51.4911	43.1373	25.7139	61.9524	58.7916	50.0843	6.8503	43.6006	15.8150	48.4800	3.4802	66.0192	7.7014	54.8045	24.0533	17.1599	55.5501	41.5399	62.0138	42.1111	48.6603	28.6193	39.4598	53.5331	15.7587	50.4560	94.9237	27.8459	5.5917	36.1145	31.2979	19.6638	43.5393	43.9949	10.8378	10.0277	28.2973	41.9323
9.6000			15.4018	55.8135	47.8758	73.8086	48.4004	29.7682	21.1368	36.9696	39.8460	51.4931	43.1400	25.7161	61.9547	58.7946	50.0873	6.8509	43.6040	15.8163	48.4828	3.4805	66.0215	7.7020	54.8069	24.0554	17.1610	55.5525	41.5433	62.0167	42.1137	48.6633	28.6213	39.4624	53.5355	15.7601	50.4586	94.9239	27.8480	5.5922	36.1168	31.3002	19.6654	43.5416	43.9974	10.8391	10.0284	28.2995	41.9355
9.6100			15.4030	55.8164	47.8786	73.8113	48.4035	29.7700	21.1388	36.9716	39.8478	51.4951	43.1428	25.7183	61.9571	58.7975	50.0903	6.8515	43.6073	15.8176	48.4855	3.4808	66.0239	7.7026	54.8093	24.0574	17.1622	55.5550	41.5467	62.0196	42.1164	48.6664	28.6234	39.4649	53.5378	15.7616	50.4612	94.9241	27.8501	5.5926	36.1191	31.3026	19.6671	43.5438	43.9999	10.8403	10.0292	28.3017	41.9386
9.6200			15.4042	55.8192	47.8813	73.8140	48.4066	29.7717	21.1408	36.9736	39.8496	51.4971	43.1456	25.7204	61.9595	58.8005	50.0932	6.8522	43.6106	15.8188	48.4883	3.4811	66.0262	7.7031	54.8116	24.0595	17.1634	55.5574	41.5501	62.0225	42.1190	48.6694	28.6255	39.4675	53.5401	15.7630	50.4637	94.9244	27.8522	5.5931	36.1214	31.3049	19.6687	43.5460	44.0023	10.8415	10.0299	28.3039	41.9418
9.6300			15.4055	55.8221	47.8841	73.8167	48.4096	29.7735	21.1428	36.9756	39.8513	51.4991	43.1483	25.7226	61.9618	58.8035	50.0962	6.8528	43.6138	15.8201	48.4910	3.4814	66.0285	7.7037	54.8140	24.0616	17.1646	55.5598	41.5535	62.0253	42.1216	48.6724	28.6276	39.4700	53.5425	15.7644	50.4663	94.9246	27.8543	5.5936	36.1237	31.3073	19.6704	43.5483	44.0048	10.8427	10.0306	28.3061	41.9449
9.6400			15.4067	55.8250	47.8868	73.8193	48.4127	29.7752	21.1447	36.9776	39.8531	51.5011	43.1511	25.7247	61.9642	58.8064	50.0992	6.8534	43.6171	15.8214	48.4938	3.4817	66.0308	7.7043	54.8164	24.0636	17.1658	55.5623	41.5569	62.0282	42.1242	48.6755	28.6296	39.4726	53.5448	15.7658	50.4688	94.9248	27.8564	5.5941	36.1260	31.3096	19.6720	43.5505	44.0073	10.8439	10.0314	28.3083	41.9480
9.6500			15.4079	55.8278	47.8896	73.8220	48.4158	29.7770	21.1467	36.9796	39.8549	51.5030	43.1538	25.7269	61.9665	58.8094	50.1021	6.8540	43.6204	15.8226	48.4965	3.4820	66.0331	7.7048	54.8187	24.0657	17.1670	55.5647	41.5602	62.0310	42.1268	48.6785	28.6317	39.4751	53.5471	15.7672	50.4714	94.9250	27.8585	5.5945	36.1283	31.3119	19.6736	43.5527	44.0098	10.8451	10.0321	28.3105	41.9511
9.6600			15.4091	55.8306	47.8923	73.8246	48.4188	29.7787	21.1486	36.9816	39.8566	51.5050	43.1565	25.7290	61.9688	58.8123	50.1051	6.8547	43.6237	15.8239	48.4992	3.4823	66.0354	7.7054	54.8211	24.0677	17.1682	55.5671	41.5636	62.0339	42.1294	48.6815	28.6337	39.4776	53.5494	15.7686	50.4739	94.9253	27.8605	5.5950	36.1306	31.3143	19.6753	43.5550	44.0122	10.8463	10.0329	28.3127	41.9542
9.6700			15.4103	55.8335	47.8950	73.8272	48.4218	29.7805	21.1506	36.9836	39.8584	51.5070	43.1592	25.7311	61.9712	58.8153	50.1080	6.8553	43.6269	15.8252	48.5019	3.4826	66.0377	7.7060	54.8234	24.0698	17.1693	55.5695	41.5669	62.0367	42.1320	48.6845	28.6358	39.4802	53.5517	15.7700	50.4765	94.9255	27.8626	5.5955	36.1329	31.3166	19.6769	43.5572	44.0147	10.8475	10.0336	28.3148	41.9574
9.6800			15.4115	55.8363	47.8978	73.8299	48.4249	29.7822	21.1525	36.9856	39.8602	51.5089	43.1620	25.7333	61.9735	58.8182	50.1110	6.8559	43.6302	15.8264	48.5047	3.4829	66.0400	7.7065	54.8257	24.0718	17.1705	55.5719	41.5703	62.0395	42.1346	48.6875	28.6378	39.4827	53.5539	15.7714	50.4790	94.9257	27.8647	5.5960	36.1351	31.3189	19.6785	43.5594	44.0171	10.8487	10.0343	28.3170	41.9605
9.6900			15.4127	55.8391	47.9005	73.8325	48.4279	29.7839	21.1545	36.9876	39.8619	51.5109	43.1647	25.7354	61.9758	58.8211	50.1139	6.8565	43.6334	15.8277	48.5074	3.4832	66.0423	7.7071	54.8281	24.0738	17.1717	55.5743	41.5736	62.0423	42.1371	48.6905	28.6399	39.4852	53.5562	15.7728	50.4815	94.9259	27.8668	5.5964	36.1374	31.3212	19.6801	43.5616	44.0196	10.8499	10.0350	28.3192	41.9635
9.7000			15.4139	55.8419	47.9032	73.8351	48.4309	29.7857	21.1564	36.9895	39.8637	51.5128	43.1674	25.7375	61.9781	58.8241	50.1168	6.8571	43.6367	15.8289	48.5101	3.4835	66.0446	7.7076	54.8304	24.0758	17.1728	55.5767	41.5769	62.0451	42.1397	48.6935	28.6419	39.4877	53.5585	15.7742	50.4841	94.9261	27.8688	5.5969	36.1397	31.3235	19.6817	43.5638	44.0220	10.8511	10.0358	28.3213	41.9666
9.7100			15.4151	55.8447	47.9059	73.8376	48.4339	29.7874	21.1583	36.9915	39.8654	51.5148	43.1700	25.7396	61.9804	58.8270	50.1197	6.8578	43.6399	15.8301	48.5128	3.4838	66.0469	7.7082	54.8327	24.0779	17.1740	55.5791	41.5803	62.0479	42.1423	48.6965	28.6439	39.4902	53.5607	15.7756	50.4866	94.9264	27.8709	5.5974	36.1419	31.3258	19.6833	43.5660	44.0245	10.8522	10.0365	28.3235	41.9697
9.7200			15.4163	55.8475	47.9086	73.8402	48.4369	29.7891	21.1603	36.9935	39.8672	51.5167	43.1727	25.7417	61.9827	58.8299	50.1226	6.8584	43.6431	15.8314	48.5155	3.4840	66.0491	7.7087	54.8351	24.0799	17.1752	55.5815	41.5836	62.0507	42.1448	48.6994	28.6460	39.4927	53.5630	15.7770	50.4891	94.9266	27.8729	5.5978	36.1442	31.3281	19.6849	43.5682	44.0269	10.8534	10.0372	28.3256	41.9728
9.7300			15.4175	55.8503	47.9113	73.8428	48.4398	29.7908	21.1622	36.9954	39.8689	51.5186	43.1754	25.7438	61.9850	58.8328	50.1255	6.8590	43.6463	15.8326	48.5181	3.4843	66.0514	7.7093	54.8374	24.0819	17.1763	55.5838	41.5869	62.0535	42.1473	48.7024	28.6480	39.4952	53.5652	15.7784	50.4916	94.9268	27.8750	5.5983	36.1465	31.3304	19.6865	43.5704	44.0293	10.8546	10.0380	28.3278	41.9759
9.7400			15.4187	55.8531	47.9140	73.8453	48.4428	29.7925	21.1641	36.9974	39.8706	51.5206	43.1781	25.7459	61.9873	58.8357	50.1284	6.8596	43.6495	15.8338	48.5208	3.4846	66.0537	7.7098	54.8397	24.0839	17.1775	55.5862	41.5902	62.0563	42.1499	48.7054	28.6500	39.4977	53.5675	15.7798	50.4941	94.9270	27.8770	5.5988	36.1487	31.3327	19.6881	43.5726	44.0317	10.8558	10.0387	28.3299	41.9789
9.7500			15.4199	55.8558	47.9166	73.8478	48.4458	29.7943	21.1660	36.9993	39.8724	51.5225	43.1807	25.7480	61.9896	58.8385	50.1313	6.8602	43.6527	15.8350	48.5235	3.4849	66.0559	7.7104	54.8420	24.0859	17.1786	55.5886	41.5934	62.0591	42.1524	48.7083	28.6520	39.5001	53.5697	15.7812	50.4966	94.9272	27.8791	5.5992	36.1509	31.3350	19.6897	43.5748	44.0341	10.8569	10.0394	28.3320	41.9820
9.7600			15.4211	55.8586	47.9193	73.8503	48.4487	29.7960	21.1679	37.0013	39.8741	51.5244	43.1834	25.7501	61.9919	58.8414	50.1342	6.8608	43.6559	15.8363	48.5261	3.4852	66.0581	7.7109	54.8443	24.0879	17.1798	55.5909	41.5967	62.0618	42.1549	48.7112	28.6540	39.5026	53.5719	15.7825	50.4991	94.9274	27.8811	5.5997	36.1532	31.3372	19.6913	43.5769	44.0365	10.8581	10.0401	28.3342	41.9850
9.7700			15.4223	55.8613	47.9220	73.8528	48.4516	29.7977	21.1698	37.0032	39.8758	51.5263	43.1860	25.7522	61.9941	58.8443	50.1371	6.8614	43.6591	15.8375	48.5288	3.4855	66.0604	7.7115	54.8465	24.0899	17.1809	55.5933	41.6000	62.0646	42.1574	48.7142	28.6560	39.5051	53.5741	15.7839	50.5015	94.9277	27.8831	5.6002	36.1554	31.3395	19.6928	43.5791	44.0389	10.8593	10.0408	28.3363	41.9880
9.7800			15.4235	55.8641	47.9246	73.8553	48.4546	29.7994	21.1717	37.0052	39.8775	51.5282	43.1887	25.7543	61.9964	58.8471	50.1399	6.8620	43.6623	15.8387	48.5314	3.4858	66.0626	7.7120	54.8488	24.0919	17.1821	55.5956	41.6033	62.0673	42.1599	48.7171	28.6580	39.5075	53.5764	15.7853	50.5040	94.9279	27.8852	5.6006	36.1576	31.3418	19.6944	43.5813	44.0413	10.8604	10.0415	28.3384	41.9911
9.7900			15.4246	55.8668	47.9273	73.8578	48.4575	29.8010	21.1736	37.0071	39.8792	51.5301	43.1913	25.7563	61.9987	58.8500	50.1428	6.8626	43.6654	15.8399	48.5341	3.4861	66.0649	7.7126	54.8511	24.0939	17.1832	55.5980	41.6065	62.0701	42.1624	48.7200	28.6600	39.5100	53.5786	15.7867	50.5065	94.9281	27.8872	5.6011	36.1598	31.3440	19.6960	43.5834	44.0437	10.8616	10.0423	28.3405	41.9941
9.8000			15.4258	55.8696	47.9299	73.8603	48.4604	29.8027	21.1755	37.0090	39.8809	51.5320	43.1939	25.7584	62.0009	58.8528	50.1456	6.8632	43.6686	15.8411	48.5367	3.4863	66.0671	7.7131	54.8534	24.0958	17.1843	55.6003	41.6097	62.0728	42.1649	48.7229	28.6620	39.5124	53.5808	15.7880	50.5089	94.9283	27.8892	5.6015	36.1621	31.3463	19.6976	43.5856	44.0461	10.8628	10.0430	28.3426	41.9971
9.8100			15.4270	55.8723	47.9326	73.8628	48.4633	29.8044	21.1774	37.0109	39.8826	51.5339	43.1966	25.7605	62.0031	58.8556	50.1485	6.8638	43.6717	15.8423	48.5393	3.4866	66.0693	7.7137	54.8556	24.0978	17.1855	55.6026	41.6130	62.0755	42.1673	48.7256	28.6640	39.5149	53.5829	15.7894	50.5114	94.9285	27.8912	5.6020	36.1643	31.3485	19.6991	43.5877	44.0485	10.8639	10.0437	28.3447	42.0001
9.8200			15.4282	55.8750	47.9352	73.8652	48.4662	29.8061	21.1792	37.0129	39.8843	51.5358	43.1992	25.7625	62.0054	58.8584	50.1513	6.8643	43.6749	15.8435	48.5420	3.4869	66.0715	7.7142	54.8579	24.0998	17.1866	55.6050	41.6162	62.0782	42.1698	48.7284	28.6659	39.5173	53.5851	15.7907	50.5138	94.9287	27.8932	5.6025	36.1665	31.3508	19.7007	43.5899	44.0508	10.8651	10.0444	28.3468	42.0031
9.8300			15.4293	55.8777	47.9378	73.8677	48.4691	29.8078	21.1811	37.0148	39.8860	51.5377	43.2018	25.7646	62.0076	58.8613	50.1542	6.8649	43.6780	15.8447	48.5446	3.4872	66.0737	7.7147	54.8601	24.1017	17.1877	55.6073	41.6194	62.0810	42.1723	48.7311	28.6679	39.5197	53.5873	15.7921	50.5163	94.9289	27.8952	5.6029	36.1687	31.3530	19.7022	43.5920	44.0532	10.8662	10.0451	28.3489	42.0061
9.8400			15.4305	55.8804	47.9404	73.8701	48.4719	29.8094	21.1830	37.0167	39.8877	51.5396	43.2044	25.7666	62.0098	58.8641	50.1570	6.8655	43.6811	15.8459	48.5472	3.4875	66.0759	7.7153	54.8624	24.1037	17.1889	55.6096	41.6226	62.0837	42.1747	48.7338	28.6699	39.5221	53.5895	15.7934	50.5187	94.9291	27.8972	5.6034	36.1709	31.3552	19.7038	43.5941	44.0556	10.8674	10.0458	28.3510	42.0091
9.8500			15.4316	55.8831	47.9431	73.8725	48.4748	29.8111	21.1848	37.0186	39.8894	51.5415	43.2070	25.7687	62.0121	58.8669	50.1598	6.8661	43.6843	15.8471	48.5498	3.4877	66.0781	7.7158	54.8646	24.1057	17.1900	55.6119	41.6258	62.0863	42.1772	48.7365	28.6719	39.5246	53.5916	15.7948	50.5212	94.9294	27.8992	5.6038	36.1730	31.3575	19.7053	43.5963	44.0579	10.8685	10.0465	28.3531	42.0121
9.8600			15.4328	55.8858	47.9457	73.8750	48.4776	29.8128	21.1867	37.0205	39.8911	51.5433	43.2096	25.7707	62.0143	58.8697	50.1626	6.8667	43.6874	15.8483	48.5524	3.4880	66.0803	7.7163	54.8669	24.1076	17.1911	55.6142	41.6290	62.0890	42.1796	48.7393	28.6738	39.5270	53.5938	15.7961	50.5236	94.9296	27.9012	5.6043	36.1752	31.3597	19.7069	43.5984	44.0603	10.8696	10.0472	28.3551	42.0150
9.8700			15.4339	55.8885	47.9483	73.8774	48.4805	29.8144	21.1885	37.0224	39.8927	51.5452	43.2121	25.7727	62.0165	58.8725	50.1654	6.8673	43.6905	15.8494	48.5550	3.4883	66.0825	7.7169	54.8691	24.1095	17.1922	55.6165	41.6322	62.0917	42.1820	48.7420	28.6758	39.5294	53.5959	15.7975	50.5260	94.9298	27.9032	5.6047	36.1774	31.3619	19.7084	43.6005	44.0626	10.8708	10.0479	28.3572	42.0180
9.8800			15.4351	55.8912	47.9509	73.8798	48.4833	29.8161	21.1904	37.0243	39.8944	51.5471	43.2147	25.7748	62.0187	58.8752	50.1682	6.8679	43.6936	15.8506	48.5576	3.4886	66.0847	7.7174	54.8713	24.1115	17.1934	55.6188	41.6354	62.0944	42.1844	48.7448	28.6777	39.5318	53.5981	15.7988	50.5284	94.9300	27.9051	5.6052	36.1796	31.3641	19.7100	43.6026	44.0649	10.8719	10.0486	28.3593	42.0210
9.8900			15.4363	55.8939	47.9535	73.8822	48.4862	29.8178	21.1922	37.0262	39.8961	51.5489	43.2173	25.7768	62.0209	58.8780	50.1710	6.8685	43.6967	15.8518	48.5601	3.4889	66.0869	7.7179	54.8735	24.1134	17.1945	55.6211	41.6386	62.0971	42.1869	48.7475	28.6797	39.5342	53.6002	15.8001	50.5308	94.9302	27.9071	5.6056	36.1818	31.3663	19.7115	43.6047	44.0673	10.8730	10.0493	28.3614	42.0239
9.9000			15.4374	55.8966	47.9560	73.8846	48.4890	29.8194	21.1941	37.0280	39.8978	51.5508	43.2199	25.7788	62.0231	58.8808	50.1738	6.8690	43.6998	15.8530	48.5627	3.4891	66.0890	7.7184	54.8758	24.1154	17.1956	55.6234	41.6417	62.0997	42.1893	48.7502	28.6816	39.5366	53.6024	15.8015	50.5332	94.9304	27.9091	5.6061	36.1839	31.3685	19.7130	43.6068	44.0696	10.8742	10.0500	28.3634	42.0269
9.9100			15.4385	55.8992	47.9586	73.8869	48.4918	29.8211	21.1959	37.0299	39.8994	51.5526	43.2224	25.7808	62.0253	58.8836	50.1766	6.8696	43.7028	15.8541	48.5653	3.4894	66.0912	7.7190	54.8780	24.1173	17.1967	55.6256	41.6449	62.1024	42.1917	48.7530	28.6836	39.5390	53.6045	15.8028	50.5356	94.9306	27.9111	5.6065	36.1861	31.3707	19.7146	43.6089	44.0719	10.8753	10.0507	28.3655	42.0298
9.9200			15.4397	55.9019	47.9612	73.8893	48.4946	29.8227	21.1977	37.0318	39.9011	51.5545	43.2250	25.7829	62.0275	58.8863	50.1794	6.8702	43.7059	15.8553	48.5678	3.4897	66.0934	7.7195	54.8802	24.1192	17.1978	55.6279	41.6481	62.1050	42.1941	48.7557	28.6855	39.5413	53.6066	15.8041	50.5380	94.9308	27.9130	5.6070	36.1882	31.3729	19.7161	43.6110	44.0743	10.8764	10.0514	28.3675	42.0327
9.9300			15.4408	55.9046	47.9638	73.8917	48.4974	29.8243	21.1996	37.0337	39.9027	51.5563	43.2275	25.7849	62.0297	58.8891	50.1821	6.8708	43.7090	15.8565	48.5704	3.4900	66.0955	7.7200	54.8824	24.1211	17.1989	55.6302	41.6512	62.1077	42.1965	48.7584	28.6874	39.5437	53.6087	15.8055	50.5404	94.9310	27.9150	5.6074	36.1904	31.3751	19.7176	43.6131	44.0766	10.8776	10.0521	28.3696	42.0357
9.9400			15.4420	55.9072	47.9663	73.8940	48.5002	29.8260	21.2014	37.0355	39.9044	51.5582	43.2301	25.7869	62.0319	58.8918	50.1849	6.8713	43.7120	15.8576	48.5729	3.4903	66.0977	7.7205	54.8846	24.1230	17.2000	55.6324	41.6544	62.1103	42.1988	48.7611	28.6894	39.5461	53.6108	15.8068	50.5428	94.9312	27.9169	5.6079	36.1925	31.3773	19.7191	43.6152	44.0789	10.8787	10.0527	28.3716	42.0386
9.9500			15.4431	55.9098	47.9689	73.8963	48.5030	29.8276	21.2032	37.0374	39.9060	51.5600	43.2326	25.7889	62.0340	58.8945	50.1877	6.8719	43.7151	15.8588	48.5755	3.4905	66.0998	7.7211	54.8868	24.1250	17.2011	55.6347	41.6575	62.1130	42.2012	48.7638	28.6913	39.5485	53.6130	15.8081	50.5452	94.9315	27.9189	5.6083	36.1947	31.3795	19.7206	43.6173	44.0812	10.8798	10.0534	28.3737	42.0415
9.9600			15.4442	55.9125	47.9714	73.8987	48.5058	29.8293	21.2050	37.0393	39.9077	51.5618	43.2351	25.7909	62.0362	58.8973	50.1904	6.8725	43.7181	15.8599	48.5780	3.4908	66.1020	7.7216	54.8890	24.1269	17.2022	55.6370	41.6606	62.1156	42.2036	48.7666	28.6932	39.5508	53.6151	15.8094	50.5475	94.9317	27.9208	5.6087	36.1968	31.3817	19.7221	43.6194	44.0835	10.8809	10.0541	28.3757	42.0444
9.9700			15.4454	55.9151	47.9740	73.9010	48.5086	29.8309	21.2068	37.0411	39.9093	51.5637	43.2377	25.7929	62.0384	58.9000	50.1932	6.8730	43.7212	15.8611	48.5805	3.4911	66.1041	7.7221	54.8911	24.1288	17.2033	55.6392	41.6637	62.1182	42.2060	48.7693	28.6951	39.5532	53.6171	15.8107	50.5499	94.9319	27.9228	5.6092	36.1990	31.3838	19.7237	43.6214	44.0858	10.8820	10.0548	28.3777	42.0473
9.9800			15.4465	55.9177	47.9765	73.9033	48.5113	29.8325	21.2086	37.0430	39.9110	51.5655	43.2402	25.7948	62.0405	58.9027	50.1959	6.8736	43.7242	15.8622	48.5831	3.4913	66.1063	7.7226	54.8933	24.1307	17.2044	55.6414	41.6668	62.1208	42.2083	48.7719	28.6970	39.5555	53.6192	15.8121	50.5523	94.9321	27.9247	5.6096	36.2011	31.3860	19.7252	43.6235	44.0880	10.8831	10.0555	28.3798	42.0502
9.9900			15.4476	55.9203	47.9791	73.9056	48.5141	29.8341	21.2104	37.0448	39.9126	51.5673	43.2427	25.7968	62.0427	58.9054	50.1986	6.8742	43.7272	15.8634	48.5856	3.4916	66.1084	7.7231	54.8955	24.1326	17.2055	55.6437	41.6699	62.1234	42.2107	48.7746	28.6989	39.5579	53.6213	15.8134	50.5546	94.9323	27.9266	5.6101	36.2032	31.3882	19.7267	43.6256	44.0903	10.8842	10.0562	28.3818	42.0531
10.0000			15.4487	55.9230	47.9816	73.9079	48.5168	29.8357	21.2122	37.0467	39.9142	51.5691	43.2452	25.7988	62.0448	58.9081	50.2014	6.8747	43.7303	15.8645	48.5881	3.4919	66.1105	7.7237	54.8977	24.1345	17.2066	55.6459	41.6730	62.1260	42.2130	48.7773	28.7008	39.5602	53.6234	15.8147	50.5570	94.9325	27.9286	5.6105	36.2053	31.3903	19.7282	43.6276	44.0926	10.8853	10.0568	28.3838	42.0560
10.0100			15.4498	55.9256	47.9841	73.9102	48.5196	29.8373	21.2140	37.0485	39.9158	51.5709	43.2477	25.8008	62.0470	58.9108	50.2041	6.8753	43.7333	15.8656	48.5906	3.4922	66.1126	7.7242	54.8998	24.1363	17.2077	55.6481	41.6761	62.1286	42.2153	48.7800	28.7027	39.5625	53.6255	15.8160	50.5593	94.9327	27.9305	5.6109	36.2074	31.3925	19.7296	43.6297	44.0949	10.8865	10.0575	28.3858	42.0589
10.0200			15.4510	55.9281	47.9866	73.9125	48.5223	29.8389	21.2158	37.0503	39.9175	51.5727	43.2502	25.8027	62.0491	58.9135	50.2068	6.8759	43.7363	15.8668	48.5931	3.4924	66.1147	7.7247	54.9020	24.1382	17.2087	55.6504	41.6792	62.1312	42.2177	48.7827	28.7046	39.5648	53.6275	15.8173	50.5617	94.9329	27.9324	5.6114	36.2095	31.3946	19.7311	43.6317	44.0971	10.8876	10.0582	28.3878	42.0617
10.0300			15.4521	55.9307	47.9891	73.9147	48.5250	29.8405	21.2176	37.0521	39.9191	51.5745	43.2527	25.8047	62.0512	58.9162	50.2095	6.8764	43.7393	15.8679	48.5956	3.4927	66.1168	7.7252	54.9041	24.1401	17.2098	55.6526	41.6823	62.1338	42.2200	48.7853	28.7065	39.5672	53.6296	15.8186	50.5640	94.9331	27.9343	5.6118	36.2116	31.3967	19.7326	43.6338	44.0994	10.8886	10.0589	28.3898	42.0646
10.0400			15.4532	55.9333	47.9917	73.9171	48.5277	29.8422	21.2194	37.0540	39.9207	51.5764	43.2552	25.8067	62.0534	58.9189	50.2122	6.8770	43.7423	15.8690	48.5981	3.4930	66.1190	7.7257	54.9063	24.1420	17.2109	55.6548	41.6853	62.1363	42.2223	48.7880	28.7084	39.5695	53.6316	15.8199	50.5663	94.9333	27.9362	5.6122	36.2137	31.3989	19.7341	43.6358	44.1017	10.8897	10.0596	28.3918	42.0674
10.0500			15.4543	55.9358	47.9941	73.9192	48.5303	29.8437	21.2211	37.0557	39.9223	51.5781	43.2576	25.8086	62.0554	58.9214	50.2148	6.8775	43.7452	15.8702	48.6005	3.4932	66.1209	7.7262	54.9083	24.1438	17.2120	55.6569	41.6883	62.1388	42.2245	48.7906	28.7102	39.5717	53.6336	15.8211	50.5686	94.9335	27.9381	5.6127	36.2158	31.4010	19.7356	43.6378	44.1038	10.8908	10.0602	28.3938	42.0702
10.0600			15.4554	55.9385	47.9967	73.9217	48.5332	29.8454	21.2229	37.0576	39.9239	51.5800	43.2601	25.8106	62.0577	58.9242	50.2176	6.8781	43.7482	15.8713	48.6031	3.4935	66.1232	7.7267	54.9106	24.1457	17.2131	55.6592	41.6915	62.1415	42.2270	48.7933	28.7122	39.5741	53.6358	15.8224	50.5710	94.9337	27.9400	5.6131	36.2180	31.4032	19.7371	43.6399	44.1062	10.8919	10.0609	28.3958	42.0732
10.0700			15.4565	55.9410	47.9991	73.9237	48.5358	29.8469	21.2246	37.0594	39.9254	51.5816	43.2625	25.8125	62.0596	58.9267	50.2202	6.8786	43.7511	15.8724	48.6054	3.4938	66.1251	7.7272	54.9126	24.1475	17.2141	55.6613	41.6944	62.1439	42.2291	48.7959	28.7140	39.5763	53.6377	15.8237	50.5732	94.9339	27.9419	5.6135	36.2199	31.4052	19.7385	43.6419	44.1083	10.8930	10.0615	28.3977	42.0759
10.0800			15.4576	55.9435	48.0015	73.9258	48.5384	29.8485	21.2264	37.0612	39.9270	51.5834	43.2649	25.8144	62.0617	58.9293	50.2228	6.8792	43.7540	15.8735	48.6078	3.4940	66.1272	7.7277	54.9147	24.1494	17.2152	55.6635	41.6974	62.1464	42.2314	48.7985	28.7158	39.5786	53.6397	15.8250	50.5755	94.9341	27.9438	5.6140	36.2220	31.4073	19.7400	43.6438	44.1105	10.8941	10.0622	28.3997	42.0787
10.0900			15.4588	55.9464	48.0043	73.9288	48.5414	29.8502	21.2283	37.0632	39.9288	51.5855	43.2677	25.8165	62.0642	58.9324	50.2258	6.8798	43.7573	15.8747	48.6107	3.4943	66.1297	7.7283	54.9171	24.1513	17.2163	55.6659	41.7007	62.1493	42.2340	48.8013	28.7179	39.5811	53.6420	15.8263	50.5781	94.9344	27.9458	5.6144	36.2243	31.4097	19.7416	43.6461	44.1130	10.8952	10.0629	28.4018	42.0818
10.1000			15.4596	55.9480	48.0061	73.9294	48.5433	29.8514	21.2297	37.0645	39.9299	51.5865	43.2693	25.8180	62.0653	58.9340	50.2278	6.8802	43.7595	15.8756	48.6123	3.4946	66.1307	7.7286	54.9184	24.1529	17.2171	55.6675	41.7031	62.1510	42.2355	48.8034	28.7193	39.5828	53.6433	15.8274	50.5797	94.9343	27.9474	5.6148	36.2258	31.4112	19.7427	43.6476	44.1146	10.8961	10.0635	28.4035	42.0840
10.1100			15.4611	55.9522	48.0096	73.9344	48.5473	29.8537	21.2321	37.0671	39.9324	51.5896	43.2732	25.8207	62.0691	58.9384	50.2316	6.8810	43.7637	15.8771	48.6161	3.4949	66.1347	7.7294	54.9221	24.1552	17.2187	55.6707	41.7072	62.1549	42.2391	48.8069	28.7220	39.5861	53.6466	15.8290	50.5831	94.9349	27.9497	5.6154	36.2289	31.4143	19.7448	43.6504	44.1180	10.8975	10.0644	28.4060	42.0878
10.1200			15.4604	55.9477	48.0072	73.9241	48.5440	29.8520	21.2308	37.0650	39.9300	51.5854	43.2694	25.8187	62.0638	58.9332	50.2292	6.8806	43.7613	15.8768	48.6124	3.4950	66.1282	7.7286	54.9168	24.1553	17.2174	55.6685	41.7055	62.1516	42.2353	48.8057	28.7201	39.5840	53.6430	15.8286	50.5808	94.9335	27.9494	5.6150	36.2262	31.4117	19.7434	43.6488	44.1149	10.8973	10.0639	28.4054	42.0863
10.1300			15.4509	55.9067	47.9785	73.8528	48.5066	29.8345	21.2155	37.0435	39.9091	51.5528	43.2347	25.7979	62.0228	58.8866	50.1989	6.8762	43.7302	15.8692	48.5761	3.4940	66.0789	7.7230	54.8771	24.1451	17.2060	55.6414	41.6778	62.1144	42.1994	48.7826	28.7005	39.5579	53.6092	15.8190	50.5558	94.9237	27.9365	5.6115	36.2010	31.3866	19.7284	43.6273	44.0855	10.8907	10.0582	28.3905	42.0608
10.1400			15.4291	55.8131	47.9103	73.7026	48.4187	29.7944	21.1799	36.9945	39.8635	51.4836	43.1559	25.7506	61.9339	58.7808	50.1259	6.8666	43.6570	15.8509	48.4930	3.4914	65.9708	7.7113	54.7900	24.1187	17.1819	55.5763	41.6102	62.0270	42.1180	48.7257	28.6566	39.4957	53.5322	15.7960	50.4999	94.9034	27.9048	5.6037	36.1442	31.3304	19.6944	43.5764	44.0187	10.8745	10.0452	28.3538	41.9993
10.1500			15.3945	55.6666	47.7989	73.4870	48.2784	29.7313	21.1231	36.9173	39.7936	51.3812	43.0322	25.6762	61.8000	58.6164	50.0058	6.8516	43.5385	15.8211	48.3627	3.4868	65.8063	7.6941	54.6570	24.0735	17.1457	55.4702	41.4987	61.8870	41.9926	48.6290	28.5883	39.3943	53.4114	15.7584	50.4128	94.8740	27.8521	5.5916	36.0555	31.2435	19.6410	43.4938	43.9138	10.8478	10.0247	28.2924	41.8992
10.1600			15.3547	55.5024	47.6660	73.2787	48.1182	29.6598	21.0569	36.8297	39.7166	51.2746	42.8926	25.5916	61.6570	58.4342	49.8618	6.8347	43.3992	15.7860	48.2165	3.4809	65.6284	7.6762	54.5121	24.0164	17.1068	55.3446	41.3647	61.7250	41.8563	48.5089	28.5116	39.2742	53.2759	15.7136	50.3146	94.8444	27.7880	5.5781	35.9554	31.1472	19.5804	43.3962	43.7953	10.8157	10.0012	28.2172	41.7806
10.1700			15.3139	55.3459	47.5288	73.1204	47.9648	29.5891	20.9883	36.7430	39.6408	51.1781	42.7559	25.5069	61.5249	58.2642	49.7137	6.8174	43.2572	15.7497	48.0772	3.4743	65.4648	7.6587	54.3755	23.9543	17.0684	55.2184	41.2266	61.5662	41.7325	48.3827	28.4353	39.1521	53.1473	15.6672	50.2162	94.8193	27.7199	5.5641	35.8561	31.0536	19.5199	43.2964	43.6796	10.7818	9.9769	28.1372	41.6601
10.1800			15.2654	55.1702	47.3701	72.9551	47.7957	29.5068	20.9066	36.6427	39.5499	51.0650	42.5984	25.4076	61.3723	58.0759	49.5444	6.7962	43.0918	15.7065	47.9208	3.4664	65.2808	7.6368	54.2196	23.8806	17.0210	55.0756	41.0684	61.3869	41.5965	48.2365	28.3445	39.0092	53.0036	15.6126	50.0966	94.7900	27.6391	5.5470	35.7402	30.9442	19.4489	43.1808	43.5472	10.7411	9.9478	28.0435	41.5204
10.1900			15.2089	54.9710	47.1876	72.7675	47.6042	29.4119	20.8117	36.5278	39.4440	50.9340	42.4175	25.2935	61.1967	57.8640	49.3517	6.7714	42.9000	15.6555	47.7385	3.4569	65.0727	7.6116	54.0432	23.7936	16.9658	54.9131	40.8873	61.1819	41.4418	48.0682	28.2391	38.8441	52.8407	15.5493	49.9552	94.7557	27.5441	5.5272	35.6074	30.8184	19.3669	43.0475	43.3965	10.6932	9.9142	27.9348	41.3586
10.2000			15.1501	54.7712	46.9982	72.5911	47.4099	29.3147	20.7125	36.4110	39.3355	50.8049	42.2328	25.1762	61.0223	57.6544	49.1532	6.7455	42.6997	15.6014	47.5512	3.4465	64.8681	7.5860	53.8680	23.6996	16.9092	54.7467	40.6995	60.9729	41.2871	47.8923	28.1305	38.6742	52.6772	15.4827	49.8074	94.7233	27.4427	5.5066	35.4718	30.6903	19.2825	42.9092	43.2441	10.6421	9.8792	27.8202	41.1899
10.2100			15.0916	54.5828	46.8114	72.4401	47.2244	29.2201	20.6132	36.2981	39.2290	50.6847	42.0537	25.0613	60.8589	57.4599	48.9598	6.7195	42.5010	15.5467	47.3737	3.4356	64.6796	7.5610	53.7038	23.6027	16.8535	54.5862	40.5147	60.7724	41.1419	47.7178	28.0236	38.5089	52.5229	15.4160	49.6595	94.6948	27.3395	5.4859	35.3401	30.5664	19.1996	42.7732	43.0982	10.5900	9.8443	27.7049	41.0230
10.2200			15.0335	54.4064	46.6300	72.3088	47.0489	29.1284	20.5144	36.1898	39.1244	50.5717	41.8812	24.9492	60.7055	57.2809	48.7746	6.6933	42.3057	15.4917	47.2075	3.4243	64.5064	7.5361	53.5502	23.5046	16.7980	54.4338	40.3357	60.5824	41.0059	47.5480	27.9186	38.3508	52.3783	15.3500	49.5115	94.6694	27.2358	5.4652	35.2127	30.4466	19.1185	42.6410	42.9593	10.5374	9.8097	27.5910	40.8600
10.2300			14.9702	54.2160	46.4378	72.1462	46.8596	29.0287	20.4073	36.0728	39.0086	50.4442	41.6939	24.8273	60.5353	57.0870	48.5805	6.6643	42.0958	15.4316	47.0284	3.4118	64.3169	7.5077	53.3817	23.3996	16.7356	54.2735	40.1464	60.3804	40.8495	47.3692	27.8032	38.1837	52.2220	15.2788	49.3478	94.6405	27.1242	5.4422	35.0741	30.3151	19.0300	42.5000	42.8093	10.4803	9.7719	27.4701	40.6853
10.2400			14.8982	53.9929	46.2218	71.9231	46.6372	28.9138	20.2864	35.9383	38.8749	50.2910	41.4776	24.6880	60.3334	56.8566	48.3627	6.6312	41.8576	15.3632	46.8189	3.3978	64.0909	7.4748	53.1837	23.2825	16.6635	54.0909	39.9329	60.1475	40.6567	47.1696	27.6708	37.9946	52.0379	15.1983	49.1599	94.6043	26.9987	5.4162	34.9152	30.1626	18.9286	42.3405	42.6357	10.4160	9.7291	27.3354	40.4868
10.2500			14.8237	53.7614	45.9979	71.6902	46.4024	28.7949	20.1613	35.7996	38.7379	50.1360	41.2536	24.5442	60.1274	56.6170	48.1368	6.5972	41.6095	15.2915	46.6012	3.3828	63.8593	7.4417	52.9808	23.1589	16.5902	53.9006	39.7098	59.9036	40.4545	46.9619	27.5345	37.7978	51.8461	15.1142	48.9657	94.5685	26.8671	5.3895	34.7516	30.0057	18.8238	42.1747	42.4564	10.3487	9.6849	27.1949	40.2794
10.2600			14.7501	53.5392	45.7780	71.4817	46.1737	28.6789	20.0376	35.6648	38.6045	49.9907	41.0358	24.4032	59.9333	56.3889	47.9156	6.5633	41.3649	15.2198	46.3920	3.3675	63.6420	7.4095	52.7876	23.0341	16.5186	53.7153	39.4894	59.6581	40.2621	46.7567	27.4011	37.6047	51.6617	15.0306	48.7744	94.5370	26.7354	5.3629	34.5923	29.8533	18.7211	42.0120	42.2825	10.2814	9.6412	27.0552	40.0749
10.2700			14.6753	53.3187	45.5576	71.2837	45.9463	28.5619	19.9121	35.5294	38.4693	49.8458	40.8176	24.2609	59.7405	56.1634	47.6946	6.5286	41.1182	15.1465	46.1843	3.3517	63.4285	7.3764	52.5957	22.9066	16.4454	53.5305	39.2675	59.4120	40.0734	46.5504	27.2661	37.4111	51.4789	14.9457	48.5794	94.5064	26.6013	5.3357	34.4320	29.7000	18.6172	41.8486	42.1085	10.2126	9.5967	26.9139	39.8687
10.2800			14.5970	53.0889	45.3297	71.0740	45.7104	28.4395	19.7811	35.3878	38.3270	49.6921	40.5901	24.1122	59.5376	55.9280	47.4663	6.4920	40.8619	15.0696	45.9678	3.3352	63.2053	7.3412	52.3947	22.7741	16.3678	53.3390	39.0374	59.1566	39.8777	46.3369	27.1244	37.2105	51.2884	14.8572	48.3742	94.4735	26.4616	5.3071	34.2643	29.5392	18.5084	41.6786	41.9268	10.1408	9.5501	26.7674	39.6542
10.2900			14.5105	52.8288	45.0795	70.8146	45.4462	28.3029	19.6374	35.2292	38.1678	49.5139	40.3364	23.9471	59.3047	55.6588	47.2146	6.4516	40.5804	14.9851	45.7230	3.3173	62.9479	7.3014	52.1651	22.6308	16.2808	53.1263	38.7843	58.8725	39.6547	46.1031	26.9667	36.9886	51.0730	14.7600	48.1468	94.4337	26.3095	5.2754	34.0771	29.3587	18.3874	41.4841	41.7226	10.0625	9.4985	26.6080	39.4177
10.3000			14.4163	52.5382	44.8056	70.5104	45.1518	28.1527	19.4815	35.0542	37.9938	49.3150	40.0577	23.7667	59.0448	55.3557	46.9371	6.4079	40.2730	14.8931	45.4496	3.2980	62.6583	7.2583	51.9095	22.4757	16.1863	52.8899	38.5062	58.5578	39.4041	45.8467	26.7945	36.7440	50.8321	14.6541	47.8993	94.3879	26.1443	5.2412	33.8719	29.1604	18.2551	41.2692	41.4964	9.9779	9.4425	26.4344	39.1581
10.3100			14.3221	52.2508	44.5302	70.2247	44.8575	28.0034	19.3255	34.8800	37.8222	49.1238	39.7816	23.5872	58.7926	55.0572	46.6571	6.3643	39.9644	14.8001	45.1788	3.2782	62.3774	7.2163	51.6600	22.3169	16.0936	52.6520	38.2246	58.2442	39.1576	45.5864	26.6237	36.4977	50.5939	14.5471	47.6494	94.3456	25.9767	5.2071	33.6681	28.9646	18.1234	41.0528	41.2719	9.8924	9.3864	26.2583	38.8890
10.3200			14.2289	51.9748	44.2594	69.9699	44.5737	27.8573	19.1707	34.7099	37.6540	48.9422	39.5134	23.4111	58.5525	54.7729	46.3820	6.3208	39.6606	14.7073	44.9188	3.2580	62.1128	7.1749	51.4213	22.1575	16.0022	52.4200	37.9465	57.9415	38.9238	45.3283	26.4559	36.2564	50.3657	14.4409	47.3954	94.3073	25.8094	5.1731	33.4688	28.7739	17.9940	40.8402	41.0538	9.8070	9.3308	26.0831	38.6193
10.3300			14.1342	51.6984	43.9864	69.6933	44.2904	27.7094	19.0137	34.5379	37.4827	48.7582	39.2436	23.2331	58.3089	54.4893	46.1051	6.2763	39.3534	14.6126	44.6585	3.2374	61.8491	7.1325	51.1822	21.9950	15.9085	52.1868	37.6656	57.6383	38.6912	45.0668	26.2853	36.0140	50.1378	14.3331	47.1344	94.2686	25.6391	5.1384	33.2674	28.5810	17.8629	40.6258	40.8343	9.7201	9.2741	25.9054	38.3456
10.3400			14.0408	51.4313	43.7189	69.4318	44.0152	27.5644	18.8587	34.3699	37.3144	48.5804	38.9805	23.0588	58.0609	54.2168	45.8345	6.2323	39.0510	14.5181	44.4066	3.2166	61.5891	7.0907	50.9526	21.8325	15.8162	51.9525	37.3892	57.3435	38.4668	44.8088	26.1176	35.7774	49.9179	14.2262	46.8752	94.2321	25.4695	5.1041	33.0708	28.3926	17.7342	40.4158	40.6209	9.6335	9.2182	25.7297	38.0753
10.3500			13.9488	51.1746	43.4589	69.1898	43.7497	27.4228	18.7063	34.2065	37.1493	48.4087	38.7251	22.8884	57.8205	53.9563	45.5725	6.1885	38.7551	14.4244	44.1642	3.1958	61.3327	7.0495	50.7323	21.6714	15.7249	51.7219	37.1140	57.0594	38.2509	44.5565	25.9531	35.5483	49.7070	14.1211	46.6192	94.1981	25.3020	5.0693	32.8791	28.2088	17.6081	40.2115	40.4142	9.5479	9.1630	25.5573	37.8108
10.3600			13.8549	50.9122	43.1962	68.9349	43.4789	27.2778	18.5463	34.0394	36.9794	48.2294	38.4646	22.7147	57.5725	53.6890	45.3015	6.1427	38.4547	14.3287	43.9162	3.1746	61.0689	7.0066	50.5057	21.5082	15.6306	51.4881	36.8270	56.7706	38.0276	44.3013	25.7844	35.3166	49.4912	14.0141	46.3565	94.1620	25.1319	5.0331	32.6833	28.0203	17.4792	40.0044	40.2029	9.4608	9.1066	25.3830	37.5420
10.3700			13.7587	50.6401	42.9279	68.6590	43.1978	27.1283	18.3815	33.8670	36.8043	48.0415	38.1964	22.5366	57.3152	53.4097	45.0168	6.0950	38.1472	14.2292	43.6586	3.1530	60.7947	6.9624	50.2703	21.3419	15.5335	51.2481	36.5324	56.4722	37.7931	44.0402	25.6110	35.0793	49.2669	13.9046	46.0864	94.1234	24.9580	4.9961	32.4818	27.8258	17.3469	39.7921	39.9846	9.3719	9.0476	25.2053	37.2664
10.3800			13.6607	50.3605	42.6552	68.3679	42.9086	26.9755	18.2142	33.6910	36.6259	47.8484	37.9228	22.3552	57.0523	53.1215	44.7262	6.0464	37.8345	14.1253	43.3936	3.1310	60.5142	6.9174	50.0286	21.1715	15.4346	51.0031	36.2323	56.1664	37.5505	43.7741	25.4344	34.8371	49.0361	13.7930	45.8117	94.0835	24.7814	4.9584	32.2763	27.6272	17.2120	39.5757	39.7609	9.2817	8.9864	25.0249	36.9853
10.3900			13.5621	50.0780	42.3807	68.0730	42.6156	26.8213	18.0463	33.5135	36.4466	47.6542	37.6480	22.1729	56.7889	52.8297	44.4333	5.9975	37.5199	14.0202	43.1259	3.1087	60.2335	6.8723	49.7854	20.9954	15.3354	50.7561	35.9300	55.8573	37.3052	43.5052	25.2568	34.5928	48.8030	13.6805	45.5352	94.0436	24.6032	4.9205	32.0646	27.4235	17.0763	39.3576	39.5351	9.1909	8.9248	24.8430	36.7018
10.4000			13.4647	49.8009	42.1103	67.7905	42.3247	26.6694	17.8808	33.3322	36.2702	47.4652	37.3784	21.9936	56.5329	52.5441	44.1448	5.9492	37.2095	13.9157	42.8631	3.0865	59.9624	6.8279	49.5482	20.8192	15.2375	50.5128	35.6314	55.5530	37.0657	43.2384	25.0767	34.3517	48.5747	13.5690	45.2619	94.0056	24.4264	4.8831	31.8509	27.2180	16.9425	39.1422	39.3019	9.1009	8.8640	24.6628	36.4212
10.4100			13.3688	49.5315	41.8456	67.5232	42.0283	26.5205	17.7185	33.1529	36.0972	47.2819	37.1159	21.8181	56.2854	52.2673	43.8631	5.9016	36.9051	13.8123	42.6077	3.0643	59.7027	6.7842	49.3187	20.6446	15.1413	50.2754	35.3387	55.2562	36.8342	42.9756	24.8975	34.1160	48.3533	13.4591	44.9925	93.9696	24.2518	4.8463	31.6419	27.0171	16.8114	38.9309	39.0728	9.0120	8.8040	24.4854	36.1453
10.4200			13.2761	49.2761	41.5918	67.2796	41.7436	26.3774	17.5618	32.9809	35.9311	47.1086	36.8656	21.6497	56.0521	52.0063	43.5939	5.8554	36.6117	13.7116	42.3652	3.0425	59.4612	6.7421	49.1028	20.4737	15.0483	50.0485	35.0567	54.9731	36.6159	42.7213	24.7249	33.8903	48.1442	13.3524	44.7310	93.9368	24.0820	4.8107	31.4422	26.8251	16.6854	38.7278	38.8545	8.9255	8.7461	24.3136	35.8786
10.4300			13.1861	49.0324	41.3414	67.0506	41.4722	26.2392	17.4099	32.8153	35.7699	46.9422	36.6255	21.4871	55.8294	51.7584	43.3364	5.8102	36.3283	13.6133	42.1337	3.0211	59.2340	6.7008	48.8973	20.3071	14.9575	49.8318	34.7848	54.7027	36.4079	42.4756	24.5577	33.6739	47.9454	13.2487	44.4761	93.9065	23.9170	4.7759	31.2501	26.6402	16.5633	38.5322	38.6455	8.8412	8.6897	24.1472	35.6206
10.4400			13.0945	48.7815	41.0826	66.7982	41.1972	26.0978	17.2564	32.6459	35.6044	46.7669	36.3806	21.3217	55.5968	51.5019	43.0769	5.7642	36.0422	13.5138	41.8958	2.9996	58.9965	6.6582	48.6840	20.1401	14.8640	49.6116	34.5106	54.4268	36.1924	42.2276	24.3870	33.4551	47.7366	13.1439	44.2157	93.8731	23.7508	4.7404	31.0543	26.4510	16.4345	38.3339	38.4321	8.7562	8.6324	23.9799	35.3594
10.4500			13.0025	48.5250	40.8215	66.5268	40.9183	25.9545	17.1026	32.4743	35.4376	46.5869	36.1329	21.1550	55.3585	51.2333	42.8153	5.7180	35.7544	13.4135	41.6525	2.9780	58.7520	6.6153	48.4662	19.9728	14.7698	49.3876	34.2339	54.1455	35.9704	41.9773	24.2151	33.2340	47.5141	13.0370	43.9529	93.8378	23.5840	4.7049	30.8567	26.2598	16.3037	38.1334	38.2160	8.6712	8.5748	23.8118	35.0953
10.4600			12.9106	48.2668	40.5611	66.2470	40.6392	25.8109	16.9496	32.3022	35.2711	46.4061	35.8856	20.9887	55.1191	50.9498	42.5536	5.6721	35.4676	13.3134	41.4077	2.9565	58.5063	6.5724	48.2472	19.8062	14.6759	49.1626	33.9569	53.8631	35.7464	41.7265	24.0436	33.0126	47.2897	12.9277	43.6909	93.8025	23.4178	4.6694	30.6591	26.0687	16.1732	37.9329	37.9994	8.5866	8.5173	23.6442	34.8311
10.4700			12.8186	48.0055	40.3005	65.9599	40.3582	25.6664	16.7967	32.1288	35.1041	46.2232	35.6375	20.8220	54.8771	50.6612	42.2900	5.6261	35.1804	13.2130	41.1600	2.9350	58.2577	6.5295	48.0259	19.6397	14.5818	48.9351	33.6780	53.5776	35.5198	41.4739	23.8718	32.7898	47.0632	12.8179	43.4281	93.7664	23.2514	4.6339	30.4607	25.8769	16.0425	37.7311	37.7811	8.5021	8.4596	23.4761	34.5653
10.4800			12.7289	47.7530	40.0479	65.6895	40.0861	25.5261	16.6481	31.9605	34.9426	46.0482	35.3892	20.6605	54.6451	50.3838	42.0330	5.5814	34.8904	13.1148	40.9205	2.9137	58.0212	6.4880	47.8137	19.4762	14.4906	48.7134	33.4051	53.3002	35.3018	41.2262	23.7053	32.5730	46.8458	12.7106	43.1722	93.7328	23.0886	4.5994	30.2686	25.6915	15.9159	37.5344	37.5698	8.4178	8.4034	23.3116	34.3056
10.4900			12.6382	47.5079	39.8024	65.4325	39.8224	25.3891	16.5030	31.7962	34.7847	45.8782	35.1443	20.5030	54.4204	50.1167	41.7822	5.5374	34.6041	13.0185	40.6881	2.8929	57.7938	6.4472	47.6082	19.3158	14.3990	48.4975	33.1380	53.0305	35.0913	40.9834	23.5426	32.3620	46.6365	12.6057	42.9213	93.7010	22.9290	4.5655	30.0813	25.5108	15.7925	37.3424	37.3641	8.3344	8.3484	23.1507	34.0515
10.5000			12.5496	47.2715	39.5652	65.1892	39.5676	25.2560	16.3621	31.6368	34.6315	45.7139	34.9081	20.3505	54.2038	49.8610	41.5388	5.4947	34.3258	12.9242	40.4637	2.8723	57.5767	6.4076	47.4112	19.1589	14.3084	48.2882	32.8780	52.7692	34.8891	40.7465	23.3847	32.1578	46.4360	12.5034	42.6762	93.6707	22.7732	4.5326	29.9001	25.3360	15.6729	37.1559	37.1652	8.2529	8.2949	22.9939	33.8038
10.5100			12.4653	47.0518	39.3423	64.9716	39.3293	25.1304	16.2284	31.4868	34.4870	45.5618	34.6877	20.2068	54.0038	49.6261	41.3099	5.4538	34.0625	12.8339	40.2553	2.8525	57.3799	6.3700	47.2297	19.0083	14.2224	48.0923	32.6312	52.5249	34.7019	40.5211	23.2352	31.9660	46.2512	12.4061	42.4425	93.6446	22.6241	4.5011	29.7298	25.1715	15.5600	36.9799	36.9790	8.1748	8.2439	22.8446	33.5685
10.5200			12.3817	46.8331	39.1231	64.7468	39.0937	25.0054	16.0961	31.3374	34.3423	45.4072	34.4699	20.0641	53.8024	49.3927	41.0845	5.4131	33.8033	12.7444	40.0483	2.8329	57.1821	6.3320	47.0477	18.8602	14.1359	47.8991	32.3880	52.2834	34.5150	40.2990	23.0863	31.7771	46.0679	12.3099	42.2097	93.6177	22.4772	4.4698	29.5603	25.0074	15.4478	36.8060	36.7939	8.0977	8.1932	22.6958	33.3363
10.5300			12.2980	46.6098	38.9033	64.5046	38.8541	24.8790	15.9642	31.1862	34.1963	45.2477	34.2508	19.9209	53.5952	49.1533	40.8577	5.3725	33.5443	12.6549	39.8371	2.8135	56.9773	6.2938	46.8614	18.7130	14.0490	47.7033	32.1443	52.0379	34.3230	40.0764	22.9365	31.5872	45.8805	12.2138	41.9756	93.5882	22.3306	4.4385	29.3894	24.8416	15.3352	36.6310	36.6063	8.0211	8.1425	22.5435	33.1031
10.5400			12.2179	46.3979	38.6938	64.2765	38.6252	24.7584	15.8382	31.0420	34.0579	45.0980	34.0436	19.7847	53.4006	48.9266	40.6408	5.3337	33.2969	12.5686	39.6362	2.7946	56.7863	6.2576	46.6865	18.5707	13.9665	47.5163	31.9101	51.8037	34.1402	39.8624	22.7938	31.4058	45.7029	12.1214	41.7517	93.5621	22.1894	4.4086	29.2270	24.6840	15.2278	36.4637	36.4280	7.9474	8.0940	22.3967	32.8788
10.5500			12.1411	46.1968	38.4943	64.0624	38.4076	24.6430	15.7174	30.9042	33.9257	44.9563	33.8472	19.6547	53.2169	48.7122	40.4340	5.2963	33.0609	12.4853	39.4452	2.7762	56.6081	6.2228	46.5214	18.4334	13.8872	47.3383	31.6855	51.5813	33.9666	39.6571	22.6574	31.2329	45.5351	12.0326	41.5366	93.5389	22.0536	4.3798	29.0719	24.5335	15.1249	36.3039	36.2580	7.8766	8.0474	22.2558	32.6636
10.5600			12.0677	46.0070	38.3053	63.8631	38.2014	24.5329	15.6023	30.7730	33.7999	44.8223	33.6618	19.5312	53.0436	48.5100	40.2377	5.2604	32.8363	12.4053	39.2644	2.7585	56.4425	6.1895	46.3667	18.3014	13.8113	47.1694	31.4710	51.3707	33.8024	39.4609	22.5274	31.0689	45.3771	11.9474	41.3304	93.5181	21.9233	4.3521	28.9247	24.3904	15.0270	36.1518	36.0966	7.8086	8.0027	22.1211	32.4576
10.5700			11.9985	45.8242	38.1296	63.6842	38.0100	24.4298	15.4939	30.6504	33.6822	44.6987	33.4901	19.4156	52.8846	48.3244	40.0551	5.2264	32.6259	12.3292	39.0969	2.7415	56.2939	6.1580	46.2252	18.1759	13.7396	47.0127	31.2691	51.1758	33.6506	39.2762	22.4053	30.9162	45.2323	11.8669	41.1355	93.5007	21.7999	4.3260	28.7873	24.2566	14.9350	36.0097	35.9464	7.7440	7.9605	21.9943	32.2633
10.5800			11.9316	45.6430	37.9618	63.5090	37.8262	24.3299	15.3895	30.5318	33.5683	44.5779	33.3253	19.3004	52.7306	48.1454	39.8803	5.1934	32.4239	12.2555	38.9353	2.7251	56.1513	6.1272	46.0888	18.0552	13.6698	46.8626	31.0748	50.9890	33.5035	39.0959	22.2870	30.7699	45.0931	11.7891	40.9468	93.4841	21.6787	4.3006	28.6548	24.1271	14.8461	35.8732	35.8014	7.6818	7.9197	21.8725	32.0760
10.5900			11.8677	45.4710	37.8032	63.3413	37.6511	24.2347	15.2901	30.4187	33.4601	44.4629	33.1692	19.1892	52.5850	47.9755	39.7147	5.1619	32.2320	12.1847	38.7815	2.7092	56.0178	6.0978	45.9602	17.9396	13.6030	46.7200	30.8894	50.8119	33.3630	38.9176	22.1742	30.6311	44.9615	11.7147	40.7664	93.4691	21.5608	4.2764	28.5288	24.0036	14.7613	35.7434	35.6633	7.6223	7.8807	21.7565	31.8968
10.6000			11.8061	45.3062	37.6520	63.1763	37.4829	24.1427	15.1947	30.3096	33.3560	44.3514	33.0198	19.0821	52.4449	47.8121	39.5563	5.1314	32.0484	12.1165	38.6332	2.6940	55.8899	6.0692	45.8364	17.8287	13.5384	46.5834	30.7111	50.6425	33.2271	38.7458	22.0655	30.4982	44.8351	11.6430	40.5929	93.4552	21.4472	4.2529	28.4075	23.8844	14.6796	35.6190	35.5301	7.5651	7.8431	21.6452	31.7245
10.6100			11.7456	45.1431	37.5039	63.0047	37.3159	24.0517	15.1015	30.2014	33.2535	44.2391	32.8725	18.9769	52.3045	47.6484	39.4003	5.1015	31.8688	12.0496	38.4851	2.6791	55.7606	6.0410	45.7124	17.7207	13.4748	46.4481	30.5359	50.4747	33.0910	38.5771	21.9583	30.3673	44.7091	11.5728	40.4229	93.4404	21.3361	4.2299	28.2877	23.7666	14.5993	35.4965	35.3977	7.5094	7.8062	21.5364	31.5550
10.6200			11.6885	44.9910	37.3649	62.8460	37.1585	23.9660	15.0136	30.0994	33.1579	44.1320	32.7352	18.8782	52.1749	47.4953	39.2530	5.0732	31.6998	11.9860	38.3459	2.6648	55.6426	6.0146	45.5983	17.6178	13.4151	46.3203	30.3694	50.3171	32.9632	38.4169	21.8575	30.2438	44.5918	11.5061	40.2629	93.4281	21.2305	4.2082	28.1753	23.6561	14.5235	35.3810	35.2732	7.4564	7.7712	21.4331	31.3939
10.6300			11.6359	44.8564	37.2396	62.7121	37.0166	23.8878	14.9328	30.0066	33.0717	44.0345	32.6125	18.7883	52.0620	47.3602	39.1192	5.0470	31.5455	11.9268	38.2199	2.6513	55.5433	5.9904	45.4990	17.5218	13.3603	46.2050	30.2157	50.1762	32.8495	38.2693	21.7654	30.1319	44.4889	11.4442	40.1161	93.4203	21.1326	4.1882	28.0735	23.5559	14.4543	35.2759	35.1609	7.4071	7.7390	21.3377	31.2454
10.6400			11.5875	44.7380	37.1275	62.6000	36.8899	23.8166	14.8587	29.9225	32.9937	43.9479	32.5035	18.7066	51.9638	47.2417	38.9989	5.0226	31.4054	11.8717	38.1019	2.6387	55.4608	5.9681	45.4131	17.4325	13.3097	46.1021	30.0749	50.0483	32.7487	38.1345	21.6810	30.0299	44.3995	11.3870	39.9815	93.4162	21.0421	4.1695	27.9815	23.4649	14.3910	35.1809	35.0599	7.3613	7.7092	21.2499	31.1091
10.6500			11.5422	44.6307	37.0258	62.4919	36.7745	23.7506	14.7899	29.8447	32.9218	43.8682	32.4043	18.6311	51.8752	47.1345	38.8893	4.9997	31.2766	11.8200	37.9933	2.6267	55.3890	5.9470	45.3358	17.3491	13.2622	46.0085	29.9444	49.9268	32.6564	38.0100	21.6025	29.9327	44.3193	11.3337	39.8561	93.4139	20.9578	4.1520	27.8967	23.3803	14.3321	35.0938	34.9670	7.3183	7.6813	21.1685	30.9824
10.6600			11.5013	44.5385	36.9375	62.3935	36.6734	23.6916	14.7281	29.7756	32.8585	43.7994	32.3186	18.5638	51.8011	47.0429	38.7932	4.9788	31.1618	11.7725	37.8986	2.6155	55.3331	5.9280	45.2716	17.2725	13.2192	45.9270	29.8268	49.8206	32.5757	37.8983	21.5320	29.8467	44.2514	11.2850	39.7433	93.4149	20.8810	4.1360	27.8221	23.3050	14.2794	35.0166	34.8854	7.2790	7.6561	21.0949	30.8678
10.6700			11.4656	44.4662	36.8660	62.3245	36.5912	23.6416	14.6746	29.7178	32.8062	43.7455	32.2498	18.5067	51.7461	46.9725	38.7146	4.9603	31.0649	11.7301	37.8226	2.6053	55.2987	5.9114	45.2222	17.2043	13.1819	45.8613	29.7255	49.7361	32.5105	37.8027	21.4716	29.7757	44.2002	11.2422	39.6464	93.4210	20.8135	4.1219	27.7601	23.2413	14.2341	34.9525	34.8183	7.2439	7.6340	21.0310	30.7687
10.6800			11.4329	44.4035	36.8048	62.2655	36.5193	23.5961	14.6260	29.6656	32.7591	43.6966	32.1899	18.4549	51.6987	46.9115	38.6465	4.9430	30.9789	11.6911	37.7559	2.5958	55.2725	5.8957	45.1757	17.1423	13.1471	45.8047	29.6345	49.6644	32.4514	37.7176	21.4164	29.7138	44.1566	11.2031	39.5586	93.4286	20.7522	4.1088	27.7044	23.1831	14.1928	34.8960	34.7583	7.2116	7.6137	20.9735	30.6759
10.6900			11.4031	44.3481	36.7522	62.2129	36.4551	23.5548	14.5820	29.6182	32.7174	43.6521	32.1375	18.4081	51.6576	46.8574	38.5869	4.9271	30.9025	11.6551	37.6963	2.5869	55.2525	5.8814	45.1354	17.0858	13.1152	45.7549	29.5522	49.6028	32.3933	37.6412	21.3661	29.6593	44.1188	11.1672	39.4797	93.4369	20.6965	4.0968	27.6545	23.1300	14.1552	34.8458	34.7043	7.1820	7.5952	20.9216	30.5901
10.7000			11.3772	44.3058	36.7119	62.1773	36.4035	23.5200	14.5444	29.5787	32.6840	43.6177	32.0972	18.3687	51.6295	46.8168	38.5394	4.9131	30.8396	11.6233	37.6488	2.5787	55.2460	5.8689	45.1074	17.0359	13.0877	45.7159	29.4817	49.5568	32.3453	37.5765	21.3235	29.6154	44.0916	11.1357	39.4137	93.4484	20.6481	4.0862	27.6134	23.0853	14.1231	34.8049	34.6602	7.1558	7.5790	20.8769	30.5159
10.7100			11.3545	44.2732	36.6812	62.1520	36.3619	23.4900	14.5119	29.5451	32.6567	43.5898	32.0660	18.3349	51.6101	46.7857	38.5016	4.9005	30.7876	11.5948	37.6104	2.5713	55.2485	5.8577	45.0877	16.9921	13.0634	45.6851	29.4210	49.5230	32.3053	37.5215	21.2865	29.5799	44.0724	11.1079	39.3580	93.4618	20.6058	4.0768	27.5790	23.0467	14.0952	34.7713	34.6234	7.1325	7.5648	20.8383	30.4515
10.7200			11.3349	44.2501	36.6600	62.1372	36.3301	23.4650	14.4845	29.5173	32.6359	43.5687	32.0440	18.3069	51.5998	46.7642	38.4729	4.8895	30.7464	11.5698	37.5807	2.5646	55.2601	5.8481	45.0768	16.9539	13.0426	45.6624	29.3698	49.5007	32.2740	37.4757	21.2554	29.5526	44.0610	11.0836	39.3126	93.4768	20.5695	4.0685	27.5513	23.0145	14.0716	34.7450	34.5941	7.1120	7.5525	20.8056	30.3967
10.7300			11.3204	44.2455	36.6541	62.1496	36.3157	23.4486	14.4650	29.5002	32.6259	43.5621	32.0382	18.2885	51.6080	46.7622	38.4597	4.8809	30.7218	11.5498	37.5677	2.5588	55.2920	5.8410	45.0833	16.9235	13.0276	45.6537	29.3332	49.4982	32.2589	37.4441	21.2342	29.5387	44.0650	11.0648	39.2832	93.4965	20.5419	4.0621	27.5355	22.9937	14.0553	34.7305	34.5783	7.0956	7.5433	20.7817	30.3569
10.7400			11.3116	44.2630	36.6663	62.1946	36.3224	23.4421	14.4543	29.4953	32.6279	43.5718	32.0509	18.2811	51.6375	46.7841	38.4650	4.8747	30.7165	11.5355	37.5748	2.5541	55.3479	5.8366	45.1097	16.9021	13.0186	45.6623	29.3142	49.5197	32.2629	37.4296	21.2239	29.5408	44.0877	11.0522	39.2714	93.5219	20.5243	4.0576	27.5333	22.9857	14.0470	34.7301	34.5785	7.0837	7.5375	20.7681	30.3347
10.7500			11.3073	44.2971	36.6933	62.2599	36.3457	23.4432	14.4507	29.4997	32.6388	43.5921	32.0777	18.2822	51.6817	46.8233	38.4858	4.8705	30.7269	11.5258	37.5970	2.5503	55.4202	5.8340	45.1501	16.8886	13.0140	45.6847	29.3098	49.5601	32.2806	37.4295	21.2219	29.5559	44.1242	11.0448	39.2735	93.5507	20.5151	4.0547	27.5415	22.9871	14.0450	34.7409	34.5907	7.0756	7.5344	20.7632	30.3271
10.7600			11.3073	44.3463	36.7344	62.3416	36.3841	23.4514	14.4542	29.5131	32.6584	43.6224	32.1180	18.2915	51.7396	46.8782	38.5210	4.8684	30.7524	11.5207	37.6328	2.5475	55.5075	5.8334	45.2035	16.8828	13.0139	45.7199	29.3192	49.6178	32.3101	37.4432	21.2280	29.5833	44.1731	11.0424	39.2894	93.5821	20.5140	4.0534	27.5597	22.9976	14.0491	34.7626	34.6143	7.0712	7.5339	20.7669	30.3332
10.7700			11.3131	44.4166	36.7939	62.4500	36.4425	23.4694	14.4667	29.5386	32.6901	43.6680	32.1764	18.3118	51.8178	46.9553	38.5751	4.8688	30.7974	11.5213	37.6877	2.5458	55.6170	5.8356	45.2756	16.8863	13.0201	45.7721	29.3467	49.6988	32.3563	37.4744	21.2452	29.6264	44.2394	11.0464	39.3233	93.6185	20.5231	4.0541	27.5914	23.0208	14.0613	34.7982	34.6535	7.0715	7.5370	20.7811	30.3569
10.7800			11.3242	44.5064	36.8708	62.5815	36.5200	23.4964	14.4876	29.5752	32.7326	43.7269	32.2516	18.3421	51.9140	47.0529	38.6473	4.8716	30.8609	11.5274	37.7602	2.5452	55.7463	5.8400	45.3643	16.8989	13.0316	45.8405	29.3918	49.8021	32.4179	37.5226	21.2723	29.6847	44.3218	11.0565	39.3743	93.6592	20.5421	4.0567	27.6355	23.0553	14.0810	34.8473	34.7069	7.0762	7.5432	20.8055	30.3976
10.7900			11.3391	44.6081	36.9603	62.7212	36.6102	23.5294	14.5148	29.6191	32.7824	43.7926	32.3379	18.3792	52.0203	47.1622	38.7323	4.8762	30.9383	11.5376	37.8435	2.5455	55.8857	5.8460	45.4622	16.9191	13.0469	45.9197	29.4494	49.9203	32.4881	37.5834	21.3063	29.7536	44.4136	11.0711	39.4377	93.7013	20.5687	4.0606	27.6877	23.0971	14.1057	34.9057	34.7694	7.0843	7.5517	20.8378	30.4507
10.8000			11.3583	44.7232	37.0631	62.8729	36.7137	23.5691	14.5490	29.6712	32.8408	43.8674	32.4367	18.4242	52.1391	47.2849	38.8305	4.8827	31.0305	11.5525	37.9389	2.5468	56.0376	5.8540	45.5715	16.9470	13.0668	46.0102	29.5202	50.0542	32.5685	37.6574	21.3483	29.8335	44.5162	11.0905	39.5154	93.7454	20.6034	4.0660	27.7493	23.1476	14.1363	34.9742	34.8421	7.0963	7.5628	20.8781	30.5168
10.8100			11.3826	44.8560	37.1821	63.0460	36.8347	23.6174	14.5914	29.7338	32.9100	43.9554	32.5515	18.4789	52.2750	47.4259	38.9450	4.8917	31.1405	11.5726	38.0505	2.5491	56.2076	5.8644	45.6963	16.9836	13.0923	46.1152	29.6070	50.2083	32.6634	37.7469	21.4003	29.9272	44.6333	11.1158	39.6100	93.7931	20.6475	4.0734	27.8228	23.2092	14.1741	35.0550	34.9282	7.1125	7.5771	20.9280	30.5988
10.8200			11.4122	45.0072	37.3175	63.2422	36.9739	23.6745	14.6422	29.8071	32.9901	44.0565	32.6827	18.5436	52.4284	47.5862	39.0761	4.9031	31.2688	11.5983	38.1788	2.5526	56.3962	5.8773	45.8371	17.0292	13.1235	46.2349	29.7101	50.3831	32.7737	37.8523	21.4622	30.0352	44.7655	11.1470	39.7218	93.8442	20.7013	4.0826	27.9084	23.2821	14.2193	35.1484	35.0280	7.1332	7.5945	20.9877	30.6971
10.8300			11.4487	45.1837	37.4744	63.4740	37.1374	23.7432	14.7038	29.8947	33.0844	44.1762	32.8358	18.6213	52.6061	47.7732	39.2291	4.9176	31.4202	11.6306	38.3302	2.5573	56.6117	5.8935	46.0006	17.0855	13.1622	46.3744	29.8341	50.5854	32.9052	37.9778	21.5373	30.1621	44.9187	11.1857	39.8549	93.9008	20.7669	4.0942	28.0102	23.3703	14.2741	35.2582	35.1463	7.1594	7.6161	21.0597	30.8160
10.8400			11.4921	45.3871	37.6543	63.7429	37.3273	23.8241	14.7765	29.9975	33.1932	44.3149	33.0121	18.7128	52.8090	47.9892	39.4060	4.9351	31.5963	11.6701	38.5063	2.5634	56.8554	5.9129	46.1875	17.1534	13.2083	46.5355	29.9806	50.8176	33.0570	38.1252	21.6259	30.3095	45.0944	11.2323	40.0101	93.9632	20.8452	4.1083	28.1287	23.4742	14.3391	35.3856	35.2843	7.1913	7.6419	21.1449	30.9573
10.8500			11.5404	45.6066	37.8503	64.0254	37.5345	23.9126	14.8572	30.1096	33.3109	44.4623	33.2029	18.8131	53.0249	48.2213	39.5994	4.9548	31.7902	11.7148	38.6971	2.5706	57.1130	5.9341	46.3867	17.2307	13.2589	46.7107	30.1438	51.0693	33.2169	38.2887	21.7232	30.4710	45.2831	11.2847	40.1807	94.0270	20.9330	4.1241	28.2578	23.5877	14.4107	35.5251	35.4342	7.2276	7.6707	21.2400	31.1144
10.8600			11.5951	45.8477	38.0664	64.3319	37.7631	24.0117	14.9483	30.2347	33.4416	44.6248	33.4136	18.9258	53.2610	48.4759	39.8132	4.9775	32.0062	11.7660	38.9077	2.5789	57.3922	5.9584	46.5973	17.3186	13.3165	46.9034	30.3268	51.3453	33.3932	38.4713	21.8327	30.6500	45.4893	11.3443	40.3713	94.0939	21.0323	4.1422	28.4019	23.7150	14.4913	35.6795	35.6006	7.2693	7.7034	21.3471	31.2860
10.8700			11.6595	46.1259	38.3131	64.6886	38.0268	24.1274	15.0546	30.3805	33.5925	44.8151	33.6561	19.0575	53.5329	48.7703	40.0586	5.0046	32.2550	11.8264	39.1521	2.5889	57.7117	5.9874	46.8389	17.4213	13.3848	47.1247	30.5395	51.6613	33.5991	38.6824	21.9610	30.8557	45.7261	11.4144	40.5917	94.1692	21.1481	4.1637	28.5692	23.8644	14.5859	35.8574	35.7941	7.3186	7.7419	21.4715	31.4845
10.8800			11.7317	46.4334	38.5864	65.0564	38.3201	24.2563	15.1737	30.5428	33.7588	45.0242	33.9243	19.2043	53.8309	49.0958	40.3316	5.0350	32.5324	11.8950	39.4175	2.6004	58.0604	6.0197	47.1039	17.5376	13.4608	47.3703	30.7786	52.0069	33.8285	38.9190	22.1041	31.0775	45.9871	11.4937	40.8363	94.2499	21.2785	4.1879	28.7552	24.0309	14.6916	36.0552	36.0089	7.3746	7.7851	21.6114	31.7073
10.8900			11.8109	46.7642	38.8825	65.4425	38.6374	24.3963	15.3044	30.7188	33.9382	45.2415	34.2139	19.3646	54.1489	49.4449	40.6280	5.0686	32.8349	11.9706	39.6978	2.6133	58.4304	6.0549	47.3876	17.6664	13.5438	47.6356	31.0409	52.3698	34.0760	39.1777	22.2602	31.3172	46.2666	11.5810	41.1022	94.3328	21.4220	4.2145	28.9571	24.2119	14.8071	36.2697	36.2413	7.4367	7.8325	21.7651	31.9513
10.9000			11.8999	47.1300	39.2097	65.8717	38.9889	24.5526	15.4512	30.9149	34.1373	45.4791	34.5351	19.5439	54.5002	49.8311	40.9564	5.1067	33.1713	12.0558	40.0082	2.6281	58.8368	6.0948	47.7015	17.8109	13.6374	47.9284	31.3338	52.7675	34.3513	39.4656	22.4350	31.5828	46.5748	11.6793	41.3979	94.4217	21.5825	4.2447	29.1824	24.4146	14.9366	36.5075	36.4999	7.5069	7.8859	21.9368	32.2238
10.9100			11.9997	47.5358	39.5721	66.3519	39.3794	24.7271	15.6157	31.1336	34.3579	45.7433	34.8917	19.7446	54.8884	50.2599	41.3209	5.1495	33.5460	12.1516	40.3538	2.6448	59.2846	6.1397	48.0496	17.9729	13.7422	48.2530	31.6614	53.2069	34.6586	39.7865	22.6305	31.8783	46.9164	11.7899	41.7263	94.5177	21.7622	4.2787	29.4334	24.6417	15.0816	36.7716	36.7878	7.5861	7.9457	22.1290	32.5289
10.9200			12.1108	47.9830	39.9716	66.8824	39.8110	24.9203	15.7988	31.3757	34.6006	46.0340	35.2853	19.9660	55.3140	50.7332	41.7237	5.1974	33.9611	12.2585	40.7359	2.6635	59.7743	6.1896	48.4326	18.1536	13.8588	48.6106	32.0257	53.6899	34.9987	40.1421	22.8476	32.2054	47.2920	11.9134	42.0884	94.6201	21.9621	4.3166	29.7112	24.8943	15.2430	37.0630	37.1061	7.6747	8.0123	22.3427	32.8681
10.9300			12.2346	48.4653	40.4128	67.4678	40.2889	25.1346	16.0030	31.6439	34.8681	46.3548	35.7207	20.2051	55.7815	51.2565	42.1694	5.2509	34.4217	12.3778	41.1595	2.6847	60.3116	6.2453	48.8544	18.3550	13.9884	49.0051	32.4314	54.2223	35.3758	40.5270	23.0890	32.5681	47.7059	12.0513	42.4881	94.7296	22.1824	4.3590	30.0192	25.1755	15.4227	37.3852	37.4588	7.7741	8.0865	22.5806	33.2456
10.9400			12.3713	48.9792	40.8959	68.1002	40.8128	25.3696	16.2284	31.9379	35.1596	46.7035	36.1976	20.4678	56.2884	51.8277	42.6583	5.3101	34.9285	12.5097	41.6234	2.7082	60.8935	6.3064	49.3132	18.5780	14.1309	49.4362	32.8792	54.8035	35.7884	40.9431	23.3545	32.9666	48.1565	12.2039	42.9251	94.8449	22.4201	4.4058	30.3569	25.4848	15.6208	37.7380	37.8451	7.8844	8.1684	22.8432	33.6617
10.9500			12.5217	49.5372	41.4238	68.7793	41.3853	25.6268	16.4771	32.2592	35.4769	47.0817	36.7189	20.7569	56.8365	52.4489	43.1929	5.3755	35.4850	12.6549	42.1298	2.7343	61.5223	6.3736	49.8109	18.8241	14.2874	49.9057	33.3719	55.4358	36.2385	41.3980	23.6460	33.4030	48.6456	12.3723	43.4020	94.9656	22.6806	4.4576	30.7265	25.8242	15.8387	38.1232	38.2670	8.0067	8.2585	23.1323	34.1190
10.9600			12.6873	50.1456	42.0007	69.5085	42.0121	25.9082	16.7512	32.6104	35.8225	47.4923	37.2895	21.0754	57.4295	53.1249	43.7777	5.4477	36.0963	12.8150	42.6829	2.7632	62.2026	6.4475	50.3512	19.0955	14.4593	50.4170	33.9139	56.1240	36.7303	41.8961	23.9665	33.8810	49.1770	12.5580	43.9227	95.0925	22.9665	4.5146	31.1312	26.1970	16.0786	38.5439	38.7281	8.1423	8.3576	23.4454	34.6214
10.9700			12.8685	50.8046	42.6277	70.2829	42.6938	26.2140	17.0519	32.9916	36.1963	47.9340	37.9102	21.4239	58.0664	53.8548	44.4133	5.5269	36.7642	12.9902	43.2834	2.7951	62.9328	6.5280	50.9335	19.3932	14.6467	50.9702	34.5073	56.8677	37.2645	42.4391	24.3165	34.4014	49.7503	12.7616	44.4876	95.2241	23.2789	4.5771	31.5714	26.6036	16.3408	39.0004	39.2295	8.2916	8.4660	23.7811	35.1702
10.9800			13.0623	51.5227	43.3118	71.1145	43.4387	26.5484	17.3833	33.4078	36.6031	48.4134	38.5736	21.8074	58.7559	54.6482	45.1070	5.6144	37.4973	13.1829	43.9391	2.8303	63.7228	6.6165	51.5657	19.7205	14.8472	51.5712	35.1590	57.6749	37.8492	43.0331	24.7008	34.9704	50.3726	12.9858	45.1032	95.3618	23.6215	4.6461	32.0531	27.0500	16.6293	39.4979	39.7773	8.4569	8.5851	24.1491	35.7725
10.9900			13.2731	52.3039	44.0583	72.0064	44.2523	26.9132	17.7481	33.8612	37.0448	48.9321	39.2847	22.2286	59.5007	55.4807	45.8637	5.7107	38.2834	13.3944	44.6541	2.8691	64.5764	6.7133	52.2508	20.0804	15.0641	52.2241	35.8743	58.5505	38.4882	43.6818	25.1216	35.5925	51.0440	13.2317	45.7727	95.5057	23.9969	4.7219	32.5793	27.5394	16.9462	40.0396	40.3747	8.6347	8.7157	24.5527	36.4328
11.0000			13.5009	53.1381	44.8558	72.9344	45.1268	27.3050	18.1444	34.3471	37.5165	49.4808	40.0484	22.6842	60.2887	56.3493	46.6778	5.8152	39.1182	13.6237	45.4193	2.9114	65.4806	6.8174	52.9788	20.4719	15.2972	52.9221	36.6489	59.4850	39.1729	44.3808	25.5755	36.2629	51.7304	13.4906	46.4906	95.6510	24.4038	4.8041	33.1449	28.0669	17.2786	40.6208	41.0150	8.8276	8.8568	24.9901	37.1465
11.0100			13.7471	54.0263	45.6851	73.8968	46.0540	27.7252	18.5749	34.8585	38.0210	50.0613	40.8696	23.1768	61.1213	57.2700	47.5519	5.9286	40.0176	13.8718	46.2362	2.9575	66.4356	6.9297	53.7519	20.8969	15.5484	53.6656	37.4851	60.4785	39.9045	45.1318	26.0649	36.9837	52.4543	13.7697	47.2595	95.7967	24.8436	4.8933	33.7523	28.6354	17.6345	41.2429	41.6998	9.0376	9.0094	25.4631	37.9154
11.0200			14.0154	54.9806	46.5768	74.9129	47.0168	28.1798	19.0458	35.3961	38.5649	50.6836	41.7611	23.7138	62.0111	58.2597	48.4960	6.0526	40.9956	14.1420	47.1167	3.0080	67.4552	7.0519	54.5818	21.3601	15.8215	54.4636	38.3931	61.5428	40.6954	45.9416	26.5815	37.7643	53.2309	14.0735	48.0886	95.9459	25.3221	4.9908	34.3903	29.2317	18.0220	41.9135	42.4068	9.2677	9.1756	25.9775	38.7492
11.0300			14.3084	56.0097	47.5409	75.9925	48.0527	28.6728	19.5576	35.9775	39.1522	51.3524	42.7319	24.3011	62.9645	59.3285	49.4892	6.1885	42.0624	14.4347	48.0697	3.0632	68.5315	7.1853	55.4757	21.8588	16.1189	55.3183	39.3812	62.6863	41.5545	46.8171	27.1377	38.6125	54.0693	14.4055	48.9830	96.0990	25.8438	5.0977	35.0724	29.8764	18.4457	42.6383	43.1671	9.5206	9.3507	26.5382	39.6556
11.0400			14.6314	57.1330	48.5938	77.0809	49.1873	29.2129	20.1070	36.6136	39.7918	52.0800	43.7998	24.9499	63.9660	60.4966	50.5525	6.3346	43.2359	14.7481	49.1126	3.1240	69.6480	7.3322	56.4506	22.3959	16.4459	56.2163	40.4235	63.9267	42.4995	47.7710	27.7485	39.5432	54.9851	14.7714	49.9548	96.2591	26.4164	5.2128	35.8204	30.5868	18.9138	43.4286	43.9992	9.8006	9.5425	27.1543	40.6484
11.0500			14.9903	58.3705	49.7542	78.2290	50.4463	29.8097	20.7178	37.3154	40.4932	52.8785	44.9850	25.6727	65.0310	61.7858	51.7211	6.4951	44.5367	15.0933	50.2651	3.1913	70.8683	7.4951	57.5236	22.9877	16.8075	57.1954	41.5665	65.2851	43.5500	48.8187	28.4252	40.5743	55.9950	15.1778	51.0178	96.4291	27.0493	5.3393	36.6491	31.3770	19.4350	44.2845	44.9192	10.1131	9.7549	27.8367	41.7135
11.0600			15.3842	59.7092	51.0187	79.4549	51.8239	30.4600	21.3904	38.0774	41.2496	53.7329	46.2825	26.4670	66.1680	63.1799	52.9936	6.6710	45.9629	15.4705	51.5032	3.2654	72.1786	7.6720	58.6800	23.6368	17.2006	58.2540	42.8166	66.6998	44.6447	49.9580	29.1641	41.7040	57.0885	15.6248	52.1469	96.6022	27.7425	5.4779	37.5520	32.2418	20.0075	45.1910	45.9203	10.4592	9.9872	28.5858	42.8576
11.0700			15.8085	61.1057	52.3690	80.6917	53.2898	31.1524	22.1196	38.8852	42.0481	54.6169	47.6695	27.3227	67.3470	64.6408	54.3503	6.8607	47.4968	15.8763	52.7589	3.3445	73.5392	7.8605	59.8808	24.3397	17.6194	59.3726	44.1597	68.1573	45.7825	51.1731	29.9544	42.8705	58.2381	16.1080	53.3098	96.7672	28.4900	5.6274	38.5147	33.1667	20.6244	46.1514	46.9823	10.8368	10.2368	29.3948	44.0766
11.0800			16.2681	62.5056	53.8126	81.9469	54.8481	31.8840	22.9143	39.7453	42.8973	55.5420	49.1580	28.2197	68.5812	66.1752	55.7974	7.0669	49.1497	16.3144	54.0793	3.4301	74.9600	8.0592	61.0835	25.1015	18.0710	60.5552	45.6048	69.6801	46.9882	52.4192	30.8055	44.1093	59.4493	16.6320	54.5406	96.9214	29.2906	5.7899	39.5480	34.1639	21.2926	47.1730	48.1133	11.2503	10.5071	30.2697	45.3802
11.0900			16.7757	64.0086	55.3856	83.2917	56.5472	32.6606	23.7965	40.6828	43.8209	56.5350	50.7937	29.2014	69.9155	67.8350	57.3713	7.2955	50.9528	16.7959	55.5166	3.5241	76.4966	8.2755	62.3873	25.9381	18.5695	61.8335	47.1895	71.3166	48.3129	53.7535	31.7428	45.4630	60.7619	17.2108	55.8731	97.0735	30.1463	5.9699	40.6821	35.2652	22.0320	48.2829	49.3474	11.7105	10.8054	31.2280	46.8047
11.1000			17.3369	65.6397	57.1047	84.7293	58.4091	33.5079	24.7770	41.7058	44.7860	57.5662	52.5361	30.2896	71.3515	69.5464	59.0887	7.5488	52.8661	17.3260	57.0925	3.6277	78.1558	8.5133	63.8083	26.8600	19.1177	63.2204	48.9321	73.0837	49.7797	55.2018	32.7762	46.9515	62.1917	17.8518	57.3150	97.2301	31.0819	6.1691	41.9271	36.4818	22.8516	49.4926	50.6967	12.2118	11.1346	32.2501	48.3663
11.1100			17.9323	67.3889	58.9253	86.1685	60.3831	34.4253	25.8593	42.8099	45.8162	58.6572	54.4007	31.4863	72.8665	71.3337	60.9468	7.8273	54.9406	17.9053	58.7968	3.7417	79.9165	8.7721	65.3336	27.8711	19.7137	64.7085	50.8315	74.9669	51.3786	56.7634	33.9038	48.5758	63.7271	18.5507	58.8583	97.3851	32.1012	6.3880	43.2787	37.8103	23.7443	50.7976	52.1563	12.7616	11.4951	33.3650	50.0612
11.1200			18.5740	69.2285	60.8211	87.3885	62.3931	35.4059	27.0299	43.9836	46.9061	59.7914	56.3976	32.7862	74.4281	73.1913	62.8872	8.1305	57.1728	18.5327	60.6034	3.8662	81.7364	9.0499	66.9365	28.9676	20.3323	66.2798	52.7863	76.9344	53.0822	58.4261	35.1054	50.3250	65.3124	19.2888	60.4883	97.5310	33.2031	6.6260	44.7137	39.1835	24.6811	52.1868	53.6997	13.3645	11.8855	34.5731	51.8747
11.1300			19.2603	71.1156	62.8030	88.4937	64.4575	36.4372	28.2531	45.1975	48.0419	60.9427	58.5030	34.1768	75.9939	75.0732	64.8428	8.4551	59.5386	19.2033	62.4705	4.0013	83.4400	9.3442	68.5790	30.1139	20.9824	67.9033	54.8128	78.9368	54.8484	60.1652	36.3373	52.1747	66.8709	20.0770	62.1823	97.6591	34.3815	6.8822	46.1583	40.6177	25.6783	53.6402	55.2288	14.0196	12.3032	35.8663	53.7161
11.1400			19.9983	73.0511	64.8795	89.5490	66.5937	37.5262	29.5723	46.4211	49.2327	62.1234	60.7339	35.6706	77.4857	76.9855	66.8680	8.7948	62.0482	19.9009	64.3920	4.1479	85.1135	9.6592	70.2691	31.3376	21.6755	69.5187	56.9345	80.8695	56.6365	61.9799	37.6440	54.1300	68.4624	20.9226	63.9471	97.7739	35.6433	7.1496	47.6760	42.1386	26.7481	55.1624	56.8143	14.7342	12.7360	37.2517	55.6078
11.1500			20.7966	74.9741	67.0636	90.6075	68.8259	38.6825	31.0046	47.7056	50.4883	63.3452	63.1128	37.2826	78.9647	78.9475	68.9777	9.1629	64.7184	20.6456	66.2817	4.3062	86.8070	9.9977	72.0185	32.6522	22.4182	71.1588	59.1699	82.7874	58.4238	63.8486	39.0401	56.1480	70.1125	21.8349	65.7737	97.8799	36.9984	7.4390	49.2840	43.7647	27.9036	56.7097	58.4773	15.5171	13.2002	38.7405	57.5867
11.1600			21.6545	76.8413	69.3406	91.6383	71.1399	39.9012	32.5515	49.0455	51.7998	64.5904	65.6236	38.9364	80.4445	80.9168	71.1566	9.5597	67.4630	21.4405	68.1978	4.4751	88.5003	10.3582	73.7646	34.0590	23.2072	72.8343	61.5072	84.6976	60.2667	65.6983	40.5209	58.2140	71.8111	22.8143	67.5902	97.9721	38.4232	7.7509	50.9762	45.4913	29.1448	58.2958	60.2081	16.3707	13.6972	40.3312	59.6461
11.1700			22.5783	78.7254	71.7129	92.5294	73.5383	41.1894	34.2236	50.4471	53.1715	65.8623	68.2026	40.6998	81.9364	82.7458	73.4054	9.9889	70.2601	22.2910	70.1682	4.6576	90.1978	10.7441	75.4564	35.5655	24.0487	74.5504	63.9387	86.6055	62.1953	67.5958	42.0955	60.3782	73.5634	23.8683	69.4517	98.0527	39.9072	8.0883	52.7619	47.3275	30.4808	59.9434	62.0132	17.2782	14.2315	41.9892	61.7905
11.1800			23.5661	80.6492	74.1101	93.2274	75.9172	42.5150	36.0373	51.9192	54.6099	67.1675	70.8430	42.5978	83.4437	84.5605	75.7259	10.4551	73.1888	23.2042	72.2145	4.8556	91.9108	11.1466	77.1962	37.1816	24.9501	76.3171	66.3330	88.5204	64.2380	69.5540	43.7771	62.6624	75.3811	25.0063	71.3712	98.1252	41.4844	8.4544	54.6508	49.2743	31.9238	61.6635	63.9036	18.2610	14.8084	43.7293	64.0254
11.1900			24.5942	82.5846	76.5125	93.8809	78.2341	43.8769	37.9197	53.4473	56.1004	68.4173	73.5881	44.6234	84.9277	86.3500	77.9516	10.9575	76.2309	24.1785	74.3069	5.0697	93.5617	11.5684	78.9621	38.8809	25.9048	78.1140	68.7607	90.4060	66.3659	71.5544	45.5420	65.0534	77.2385	26.1919	73.3268	98.1849	43.1539	8.8487	56.6205	51.2275	33.4143	63.4424	65.8585	19.3266	15.4264	45.5738	66.2381
11.2000			25.6748	84.4581	78.9126	94.4277	80.4826	45.2704	39.8866	54.9955	57.5645	69.6027	76.3814	46.7433	86.3194	88.0393	80.1250	11.4862	79.3178	25.2034	76.3685	5.2995	94.9256	12.0078	80.6902	40.6261	26.8771	79.8888	71.1819	92.0765	68.4946	73.5495	47.2920	67.4998	79.0271	27.4202	75.2713	98.2227	44.8984	9.2672	58.5177	53.2178	34.9564	65.2411	67.7021	20.4692	16.0785	47.5019	68.3864
11.2100			26.7891	86.0730	81.2325	94.7641	82.5643	46.6588	41.9156	56.5024	58.9703	70.6982	79.1277	48.9008	87.4696	89.5225	82.1745	12.0196	82.3371	26.2373	78.1868	5.5430	96.0446	12.4550	82.2920	42.4170	27.8406	81.5077	73.5115	93.4502	70.3521	75.4252	49.0394	69.8942	80.5895	28.6801	77.1409	98.2303	46.6847	9.6878	60.3702	55.1914	36.5291	67.0032	69.4437	21.6734	16.7428	49.4733	70.4402
11.2200			27.9200	87.3198	83.3920	94.8243	84.3812	48.0080	43.9672	57.8609	60.3145	71.6725	81.7299	50.9690	88.3167	90.6613	84.0233	12.5653	85.0099	27.2649	79.7005	5.7934	96.8795	12.9030	83.6978	44.2238	28.7978	82.8980	75.6577	94.5231	71.9429	77.0592	50.7495	72.0450	81.9467	29.9481	78.8852	98.2060	48.4695	10.1166	62.1369	57.0990	38.1011	68.6244	71.0497	22.9215	17.3992	51.4434	72.3417
11.2300			29.0601	88.3042	85.3560	94.5040	85.9100	49.3092	46.0243	59.1295	61.5948	72.5378	84.1077	52.9517	88.9709	91.3635	85.6377	13.1224	87.4065	28.2941	80.9768	6.0519	97.4580	13.3521	84.8735	46.0286	29.7485	84.1008	77.4312	95.3118	73.3120	78.5221	52.4131	74.0147	83.1100	31.2144	80.4066	98.1598	50.1824	10.5544	63.8094	58.9254	39.6632	70.0884	72.5131	24.1681	18.0609	53.3464	74.0726
11.2400			30.1987	89.0561	87.0301	94.1471	87.1031	50.5503	48.0609	60.3042	62.7998	73.2951	86.1338	54.8673	89.4608	91.8008	86.9690	13.6865	89.5250	29.3190	82.0379	6.3180	97.8029	13.7980	85.7231	47.8112	30.6836	85.1178	78.8971	95.8376	74.4974	79.8094	54.0130	75.7931	84.0866	32.4675	81.7405	98.0978	51.8488	10.9973	65.3684	60.6476	41.1984	71.4226	73.8227	25.4252	18.7228	55.1403	75.6145
11.2500			31.2787	89.5075	88.2859	93.7640	87.7603	51.6755	49.9146	61.3256	63.8703	73.8785	87.7980	56.6303	89.7151	91.9350	87.8328	14.2395	91.2476	30.3087	82.8038	6.5869	97.8338	14.2214	86.2939	49.5105	31.5632	85.8894	80.0237	96.0380	75.4189	80.8599	55.4746	77.2899	84.8025	33.6617	82.8417	98.0114	53.4204	11.4305	66.7271	62.0742	42.6399	72.5667	74.8977	26.6616	19.3633	56.8047	76.7843
11.2600			32.2444	89.5841	89.1101	93.2891	87.9001	52.6201	51.5544	62.1325	64.7478	74.2334	88.9880	58.1447	89.6740	91.7115	88.2703	14.7620	92.4403	31.2261	83.1837	6.8519	97.4330	14.6062	86.5291	51.0110	32.3507	86.3482	80.7388	95.8352	75.9614	81.6087	56.7155	78.3963	85.1742	34.7194	83.6482	97.8967	54.8372	11.8389	67.7989	63.1890	43.8662	73.4535	75.6547	27.8323	19.9582	58.2665	77.5700
11.2700			33.1076	89.3246	89.5065	92.7806	87.5987	53.3297	52.9699	62.7229	65.4282	74.3901	89.7011	59.3837	89.3902	91.1996	88.3161	15.2477	93.0848	32.0567	83.2029	7.1090	96.6332	14.9434	86.4632	52.3219	33.0417	86.5021	81.0587	95.2064	76.1282	82.0599	57.6615	79.0888	85.2135	35.6169	84.1691	97.7666	56.0735	12.2176	68.5098	64.0144	44.8840	74.0745	76.0423	28.9156	20.4984	59.4941	78.0229
11.2800			33.8485	88.7640	89.4794	92.2548	86.9354	53.8343	54.1221	63.0889	65.8964	74.3617	89.9309	60.3115	88.8957	90.4580	88.0027	15.6685	93.1754	32.7828	82.8927	7.3533	95.6006	15.2270	86.1136	53.4203	33.6183	86.3661	81.0082	94.3025	75.9437	82.1486	58.3540	79.3551	84.9362	36.3570	84.4006	97.6266	57.1006	12.5557	68.8968	64.5431	45.6907	74.4207	76.0840	29.8832	20.9699	60.4549	78.1705
11.2900			34.4200	87.8057	88.9742	91.6013	85.8813	54.0902	54.9219	63.1790	66.0959	74.0992	89.5809	60.8358	88.1454	89.4423	87.2997	16.0147	92.5571	33.3644	82.1858	7.5759	94.3168	15.4427	85.4250	54.2487	34.0356	85.9045	80.5483	93.1353	75.3470	81.9150	58.7338	79.1247	84.2919	36.8939	84.2873	97.4688	57.8560	12.8243	68.9285	64.7025	46.2213	74.4410	75.7846	30.6797	21.3438	61.0790	77.9750
11.3000			34.7963	86.5593	87.9929	90.8174	84.4502	54.0817	55.3243	62.9826	66.0124	73.5964	88.6356	60.9209	87.1626	88.1751	86.2263	16.2768	91.3250	33.7695	81.0985	7.7668	92.8165	15.5845	84.4100	54.7687	34.2737	85.1135	79.6928	91.7450	74.3432	81.3959	58.7820	78.3782	83.2855	37.2016	83.8282	97.2973	58.3033	13.0257	68.5992	64.4777	46.4458	74.1230	75.1548	31.2677	21.6036	61.3283	77.4435
11.3100			34.9651	85.1129	86.5845	89.9754	82.7176	53.8152	55.3158	62.5163	65.6540	72.9097	87.1485	60.5595	86.0019	86.7288	84.8417	16.4470	89.5854	33.9898	79.7484	7.9224	91.1652	15.6491	83.1189	54.9654	34.3277	84.0390	78.4842	90.2013	73.0138	80.6312	58.5062	77.1530	81.9713	37.2734	83.0539	97.1186	58.4307	13.1536	67.9322	63.8914	46.3602	73.4867	74.2345	31.6263	21.7379	61.1962	76.6207
[truncated: 2,069 more rows]
[truncated: 355 more columns]
