# Supplementary material for: Bayesian inference for biophysical neuron models enables stimulus optimization for retinal neuroprosthetics
Source: eLife. 2020 Oct 27;9:e54997. doi: 10.7554/eLife.54997 (PMC7673784; doi:10.7554/eLife.54997)
Supplement: Figure 5—source data 2. [file elife-54997-fig5-data2.zip › rates_and_Vms_with_removed_ion_channels.csv]

	Time/s	Release rate/(ves./s): no_HCN	Somatic membrane potential/mV: no_HCN	Release rate/(ves./s): no_Kv	Somatic membrane potential/mV: no_Kv	Release rate/(ves./s): no_ClCa	Somatic membrane potential/mV: no_ClCa	Release rate/(ves./s): passive	Somatic membrane potential/mV: passive	Release rate/(ves./s): full model	Somatic membrane potential/mV: full model
0	0.0	45.0517	-43.3446	66.47800000000001	-40.9231	57.8846	-41.9321	56.4676	-42.0902	57.865	-41.9343
1	0.001	45.0519	-43.3446	66.4781	-40.9231	57.8848	-41.9321	56.4678	-42.0902	57.8651	-41.9343
2	0.002	45.0521	-43.3446	66.4783	-40.9231	57.8849	-41.9321	56.468	-42.0901	57.8653	-41.9343
3	0.003	45.0523	-43.3446	66.4784	-40.9231	57.885	-41.9321	56.4682	-42.0901	57.8654	-41.9343
4	0.004	45.0524	-43.344500000000004	66.4785	-40.923	57.8851	-41.9321	56.4684	-42.0901	57.8655	-41.9343
5	0.005	45.0526	-43.344500000000004	66.4787	-40.923	57.8853	-41.9321	56.4687	-42.0901	57.8656	-41.9343
6	0.006	45.0528	-43.344500000000004	66.4788	-40.923	57.8854	-41.931999999999995	56.4689	-42.089999999999996	57.8658	-41.9342
7	0.006999999999999999	45.053000000000004	-43.344500000000004	66.4789	-40.923	57.8855	-41.931999999999995	56.4691	-42.089999999999996	57.8659	-41.9342
8	0.008	45.0532	-43.34440000000001	66.479	-40.923	57.8856	-41.931999999999995	56.4693	-42.089999999999996	57.86600000000001	-41.9342
9	0.009000000000000001	45.0534	-43.34440000000001	66.4792	-40.923	57.8858	-41.931999999999995	56.4695	-42.089999999999996	57.8661	-41.9342
10	0.01	45.0536	-43.34440000000001	66.4793	-40.922900000000006	57.8859	-41.931999999999995	56.4697	-42.0899	57.8663	-41.9342
11	0.011000000000000001	45.0538	-43.34440000000001	66.4794	-40.922900000000006	57.886	-41.931999999999995	56.47	-42.0899	57.8664	-41.9342
12	0.012	45.053999999999995	-43.344300000000004	66.4795	-40.922900000000006	57.8861	-41.931999999999995	56.4702	-42.0899	57.8665	-41.9342
13	0.013000000000000001	45.0542	-43.344300000000004	66.4797	-40.922900000000006	57.8863	-41.9319	56.4704	-42.0899	57.8666	-41.9341
14	0.013999999999999999	45.0544	-43.344300000000004	66.4798	-40.922900000000006	57.8864	-41.9319	56.4706	-42.089800000000004	57.8668	-41.9341
15	0.015	45.0545	-43.344300000000004	66.4799	-40.922900000000006	57.8865	-41.9319	56.4708	-42.089800000000004	57.8669	-41.9341
16	0.016	45.0547	-43.344300000000004	66.4801	-40.9228	57.8866	-41.9319	56.471000000000004	-42.089800000000004	57.867	-41.9341
17	0.017	45.0549	-43.344199999999994	66.4802	-40.9228	57.8868	-41.9319	56.4713	-42.089800000000004	57.8671	-41.9341
18	0.018000000000000002	45.0551	-43.344199999999994	66.4803	-40.9228	57.8869	-41.9319	56.4715	-42.0897	57.8673	-41.9341
19	0.019	45.0553	-43.344199999999994	66.4804	-40.9228	57.887	-41.9319	56.4717	-42.0897	57.8674	-41.9341
20	0.02	45.0555	-43.344199999999994	66.4806	-40.9228	57.8871	-41.9318	56.4719	-42.0897	57.8675	-41.934
21	0.021	45.0557	-43.3441	66.4807	-40.9228	57.8873	-41.9318	56.4721	-42.0897	57.8676	-41.934
22	0.022000000000000002	45.0559	-43.3441	66.4808	-40.9227	57.8874	-41.9318	56.4723	-42.0896	57.8678	-41.934
23	0.023	45.0561	-43.3441	66.48100000000001	-40.9227	57.8875	-41.9318	56.4725	-42.0896	57.8679	-41.934
24	0.024	45.0563	-43.3441	66.4811	-40.9227	57.8876	-41.9318	56.4728	-42.0896	57.868	-41.934
25	0.025	45.0565	-43.344	66.4812	-40.9227	57.8878	-41.9318	56.473	-42.0896	57.8681	-41.934
26	0.026000000000000002	45.0567	-43.344	66.4814	-40.9227	57.8879	-41.93169999999999	56.4732	-42.089499999999994	57.8683	-41.9339
27	0.027000000000000003	45.0568	-43.344	66.4815	-40.922599999999996	57.888000000000005	-41.93169999999999	56.4734	-42.089499999999994	57.8684	-41.9339
28	0.027999999999999997	45.056999999999995	-43.344	66.4816	-40.922599999999996	57.8881	-41.93169999999999	56.4736	-42.089499999999994	57.8685	-41.9339
29	0.028999999999999998	45.0572	-43.344	66.4818	-40.922599999999996	57.8883	-41.93169999999999	56.4738	-42.089499999999994	57.8686	-41.9339
30	0.03	45.0574	-43.343900000000005	66.4819	-40.922599999999996	57.8884	-41.93169999999999	56.4741	-42.0894	57.8688	-41.9339
31	0.031	45.0576	-43.343900000000005	66.482	-40.922599999999996	57.8885	-41.93169999999999	56.4743	-42.0894	57.8689	-41.9339
32	0.032	45.0578	-43.343900000000005	66.4822	-40.922599999999996	57.8886	-41.93169999999999	56.4745	-42.0894	57.869	-41.9339
33	0.033	45.058	-43.343900000000005	66.4823	-40.9225	57.8888	-41.931599999999996	56.4747	-42.0894	57.8691	-41.9338
34	0.034	45.0582	-43.3438	66.4824	-40.9225	57.8889	-41.931599999999996	56.4749	-42.0893	57.8693	-41.9338
35	0.035	45.0584	-43.3438	66.4826	-40.9225	57.888999999999996	-41.931599999999996	56.4751	-42.0893	57.8694	-41.9338
36	0.036000000000000004	45.0586	-43.3438	66.4827	-40.9225	57.8891	-41.931599999999996	56.4754	-42.0893	57.8695	-41.9338
37	0.037000000000000005	45.0588	-43.3438	66.4828	-40.9225	57.8893	-41.931599999999996	56.4756	-42.0893	57.8696	-41.9338
38	0.038	45.059	-43.3438	66.483	-40.9225	57.8894	-41.931599999999996	56.4758	-42.0892	57.8698	-41.9338
39	0.039	45.0592	-43.3437	66.4831	-40.922399999999996	57.8895	-41.931599999999996	56.476000000000006	-42.0892	57.8699	-41.9338
40	0.04	45.0593	-43.3437	66.4832	-40.922399999999996	57.8896	-41.9315	56.4762	-42.0892	57.87	-41.933699999999995
41	0.040999999999999995	45.0595	-43.3437	66.4833	-40.922399999999996	57.8898	-41.9315	56.4764	-42.0892	57.8701	-41.933699999999995
42	0.042	45.0597	-43.3437	66.4835	-40.922399999999996	57.8899	-41.9315	56.4767	-42.089099999999995	57.8702	-41.933699999999995
43	0.043	45.0599	-43.343599999999995	66.4836	-40.922399999999996	57.89	-41.9315	56.4769	-42.089099999999995	57.8704	-41.933699999999995
44	0.044000000000000004	45.0601	-43.343599999999995	66.4837	-40.922399999999996	57.8901	-41.9315	56.4771	-42.089099999999995	57.8705	-41.933699999999995
45	0.045	45.0603	-43.343599999999995	66.4839	-40.9223	57.8903	-41.9315	56.4773	-42.089099999999995	57.8706	-41.933699999999995
46	0.046	45.0605	-43.343599999999995	66.484	-40.9223	57.8904	-41.931400000000004	56.4775	-42.089	57.8707	-41.933699999999995
47	0.047	45.0607	-43.3435	66.4841	-40.9223	57.8905	-41.931400000000004	56.4777	-42.089	57.8709	-41.9336
48	0.048	45.0609	-43.3435	66.4843	-40.9223	57.8906	-41.931400000000004	56.478	-42.089	57.871	-41.9336
49	0.049	45.0611	-43.3435	66.4844	-40.9223	57.8908	-41.931400000000004	56.4782	-42.089	57.8711	-41.9336
50	0.05	45.0613	-43.3435	66.4845	-40.9223	57.8909	-41.931400000000004	56.4784	-42.088899999999995	57.8712	-41.9336
51	0.051	45.0615	-43.3435	66.4847	-40.9222	57.891000000000005	-41.931400000000004	56.4786	-42.088899999999995	57.8714	-41.9336
52	0.052000000000000005	45.0617	-43.3434	66.4848	-40.9222	57.8911	-41.931400000000004	56.4788	-42.088899999999995	57.8715	-41.9336
53	0.053	45.0619	-43.3434	66.4849	-40.9222	57.8913	-41.93130000000001	56.479	-42.088899999999995	57.8716	-41.933499999999995
54	0.054000000000000006	45.062	-43.3434	66.4851	-40.9222	57.8914	-41.93130000000001	56.4793	-42.0888	57.8717	-41.933499999999995
55	0.055	45.0622	-43.3434	66.4852	-40.9222	57.8915	-41.93130000000001	56.4795	-42.0888	57.8719	-41.933499999999995
56	0.055999999999999994	45.0624	-43.343300000000006	66.4853	-40.9222	57.8916	-41.93130000000001	56.4797	-42.0888	57.872	-41.933499999999995
57	0.057	45.0626	-43.343300000000006	66.4855	-40.9221	57.8918	-41.93130000000001	56.4799	-42.0888	57.8721	-41.933499999999995
58	0.057999999999999996	45.0628	-43.343300000000006	66.4856	-40.9221	57.8919	-41.93130000000001	56.4801	-42.088699999999996	57.8722	-41.933499999999995
59	0.059000000000000004	45.063	-43.343300000000006	66.4857	-40.9221	57.891999999999996	-41.93130000000001	56.4803	-42.088699999999996	57.8724	-41.933499999999995
60	0.06	45.0632	-43.343300000000006	66.4859	-40.9221	57.8921	-41.9312	56.4806	-42.088699999999996	57.8725	-41.933400000000006
61	0.061	45.0634	-43.343199999999996	66.486	-40.9221	57.8923	-41.9312	56.4808	-42.088699999999996	57.8726	-41.933400000000006
62	0.062	45.0636	-43.343199999999996	66.4861	-40.922	57.8924	-41.9312	56.481	-42.0886	57.8727	-41.933400000000006
63	0.063	45.0638	-43.343199999999996	66.4863	-40.922	57.8925	-41.9312	56.4812	-42.0886	57.8729	-41.933400000000006
64	0.064	45.06399999999999	-43.343199999999996	66.4864	-40.922	57.8926	-41.9312	56.4814	-42.0886	57.873000000000005	-41.933400000000006
65	0.065	45.0642	-43.34309999999999	66.4865	-40.922	57.8928	-41.9312	56.4816	-42.0886	57.8731	-41.933400000000006
66	0.066	45.0644	-43.34309999999999	66.4867	-40.922	57.8929	-41.9312	56.4818	-42.0885	57.8732	-41.933400000000006
67	0.067	45.0646	-43.34309999999999	66.4868	-40.922	57.893	-41.9311	56.4821	-42.0885	57.8734	-41.9333
68	0.068	45.0647	-43.34309999999999	66.4869	-40.921899999999994	57.8931	-41.9311	56.4823	-42.0885	57.8735	-41.9333
69	0.069	45.0649	-43.342999999999996	66.4871	-40.921899999999994	57.8933	-41.9311	56.4825	-42.0885	57.8736	-41.9333
70	0.07	45.0651	-43.342999999999996	66.4872	-40.921899999999994	57.8934	-41.9311	56.4827	-42.0884	57.8737	-41.9333
71	0.071	45.0653	-43.342999999999996	66.4873	-40.921899999999994	57.8935	-41.9311	56.4829	-42.0884	57.8739	-41.9333
72	0.07200000000000001	45.0655	-43.342999999999996	66.4875	-40.921899999999994	57.8936	-41.9311	56.4831	-42.0884	57.873999999999995	-41.9333
73	0.073	45.0657	-43.342999999999996	66.4876	-40.921899999999994	57.8938	-41.9311	56.4834	-42.0884	57.8741	-41.9333
74	0.07400000000000001	45.0659	-43.3429	66.4877	-40.921800000000005	57.8939	-41.931000000000004	56.4836	-42.088300000000004	57.8742	-41.9332
75	0.075	45.0661	-43.3429	66.4879	-40.921800000000005	57.894	-41.931000000000004	56.4838	-42.088300000000004	57.8744	-41.9332
76	0.076	45.0663	-43.3429	66.488	-40.921800000000005	57.8941	-41.931000000000004	56.483999999999995	-42.088300000000004	57.8745	-41.9332
77	0.077	45.0665	-43.3429	66.4881	-40.921800000000005	57.8943	-41.931000000000004	56.4842	-42.088300000000004	57.8746	-41.9332
78	0.078	45.0667	-43.34280000000001	66.4883	-40.921800000000005	57.8944	-41.931000000000004	56.4844	-42.08819999999999	57.8747	-41.9332
79	0.079	45.0669	-43.34280000000001	66.4884	-40.921800000000005	57.8945	-41.931000000000004	56.4847	-42.08819999999999	57.8749	-41.9332
80	0.08	45.0671	-43.34280000000001	66.4885	-40.9217	57.8946	-41.931000000000004	56.4849	-42.08819999999999	57.875	-41.9332
81	0.081	45.0673	-43.34280000000001	66.4886	-40.9217	57.8948	-41.9309	56.4851	-42.08819999999999	57.8751	-41.933099999999996
82	0.08199999999999999	45.0675	-43.34280000000001	66.4888	-40.9217	57.8949	-41.9309	56.4853	-42.0881	57.8752	-41.933099999999996
83	0.083	45.0676	-43.3427	66.4889	-40.9217	57.895	-41.9309	56.4855	-42.0881	57.8754	-41.933099999999996
84	0.084	45.0678	-43.3427	66.48899999999999	-40.9217	57.8951	-41.9309	56.4857	-42.0881	57.8755	-41.933099999999996
85	0.085	45.068000000000005	-43.3427	66.4892	-40.9217	57.8953	-41.9309	56.486000000000004	-42.0881	57.8756	-41.933099999999996
86	0.086	45.0682	-43.3427	66.4893	-40.921600000000005	57.8954	-41.9309	56.4862	-42.088	57.8757	-41.933099999999996
87	0.087	45.0684	-43.342600000000004	66.4894	-40.921600000000005	57.8955	-41.930800000000005	56.4864	-42.088	57.8758	-41.933099999999996
88	0.08800000000000001	45.0686	-43.342600000000004	66.4896	-40.921600000000005	57.8956	-41.930800000000005	56.4866	-42.088	57.876000000000005	-41.933
89	0.08900000000000001	45.0688	-43.342600000000004	66.4897	-40.921600000000005	57.8958	-41.930800000000005	56.4868	-42.088	57.8761	-41.933
90	0.09	45.068999999999996	-43.342600000000004	66.4898	-40.921600000000005	57.8959	-41.930800000000005	56.486999999999995	-42.087900000000005	57.8762	-41.933
91	0.091	45.0692	-43.342600000000004	66.49	-40.921600000000005	57.896	-41.930800000000005	56.4873	-42.087900000000005	57.8763	-41.933
92	0.092	45.0694	-43.3425	66.4901	-40.9215	57.8961	-41.930800000000005	56.4875	-42.087900000000005	57.8765	-41.933
93	0.09300000000000001	45.0696	-43.3425	66.4902	-40.9215	57.8962	-41.930800000000005	56.4877	-42.087900000000005	57.8766	-41.933
94	0.094	45.0698	-43.3425	66.4903	-40.9215	57.8964	-41.930699999999995	56.4879	-42.0878	57.8767	-41.933
95	0.095	45.07	-43.3425	66.4905	-40.9215	57.8965	-41.930699999999995	56.4881	-42.0878	57.8768	-41.932900000000004
96	0.096	45.0702	-43.342400000000005	66.4906	-40.9215	57.8966	-41.930699999999995	56.4883	-42.0878	57.876999999999995	-41.932900000000004
97	0.09699999999999999	45.0704	-43.342400000000005	66.4907	-40.9215	57.8967	-41.930699999999995	56.4885	-42.0878	57.8771	-41.932900000000004
98	0.098	45.0705	-43.342400000000005	66.4909	-40.9214	57.8969	-41.930699999999995	56.4888	-42.0877	57.8772	-41.932900000000004
99	0.099	45.0707	-43.342400000000005	66.491	-40.9214	57.897	-41.930699999999995	56.489	-42.0877	57.8773	-41.932900000000004
100	0.1	45.0709	-43.3423	66.4911	-40.9214	57.8971	-41.930699999999995	56.4892	-42.0877	57.8775	-41.932900000000004
101	0.10099999999999999	45.0711	-43.3423	66.4913	-40.9214	57.8972	-41.9306	56.4894	-42.0877	57.8776	-41.93280000000001
102	0.102	45.0713	-43.3423	66.4914	-40.9214	57.8974	-41.9306	56.4896	-42.087599999999995	57.8777	-41.93280000000001
103	0.10300000000000001	45.0715	-43.3423	66.4915	-40.9214	57.8975	-41.9306	56.4898	-42.087599999999995	57.8778	-41.93280000000001
104	0.10400000000000001	45.0717	-43.3423	66.4916	-40.9213	57.8976	-41.9306	56.49	-42.087599999999995	57.878	-41.93280000000001
105	0.105	45.0719	-43.3422	66.4918	-40.9213	57.8977	-41.9306	56.4903	-42.087599999999995	57.8781	-41.93280000000001
106	0.106	45.0721	-43.3422	66.4919	-40.9213	57.8979	-41.9306	56.4905	-42.0875	57.8782	-41.93280000000001
107	0.107	45.0723	-43.3422	66.492	-40.9213	57.898	-41.9306	56.4907	-42.0875	57.8783	-41.93280000000001
108	0.10800000000000001	45.0725	-43.3422	66.4922	-40.9213	57.8981	-41.9305	56.4909	-42.0875	57.8784	-41.9327
109	0.109	45.0727	-43.3421	66.4923	-40.9213	57.8982	-41.9305	56.4911	-42.0875	57.8786	-41.9327
110	0.11	45.0729	-43.3421	66.4924	-40.9212	57.8984	-41.9305	56.4913	-42.0874	57.8787	-41.9327
111	0.111	45.0731	-43.3421	66.4925	-40.9212	57.8985	-41.9305	56.4915	-42.0874	57.8788	-41.9327
112	0.11199999999999999	45.0732	-43.3421	66.4927	-40.9212	57.8986	-41.9305	56.4918	-42.0874	57.8789	-41.9327
113	0.113	45.0734	-43.3421	66.4928	-40.9212	57.8987	-41.9305	56.492	-42.0874	57.8791	-41.9327
114	0.114	45.0736	-43.342	66.4929	-40.9212	57.8989	-41.9305	56.4922	-42.087300000000006	57.8792	-41.9327
115	0.115	45.0738	-43.342	66.4931	-40.9212	57.898999999999994	-41.9304	56.4924	-42.087300000000006	57.8793	-41.932599999999994
116	0.11599999999999999	45.074	-43.342	66.4932	-40.9211	57.8991	-41.9304	56.4926	-42.087300000000006	57.8794	-41.932599999999994
117	0.11699999999999999	45.0742	-43.342	66.4933	-40.9211	57.8992	-41.9304	56.4928	-42.087300000000006	57.8796	-41.932599999999994
118	0.11800000000000001	45.0744	-43.3419	66.4935	-40.9211	57.8993	-41.9304	56.493	-42.087300000000006	57.8797	-41.932599999999994
119	0.11900000000000001	45.0746	-43.3419	66.4936	-40.9211	57.8995	-41.9304	56.4933	-42.087199999999996	57.8798	-41.932599999999994
120	0.12	45.0748	-43.3419	66.4937	-40.9211	57.8996	-41.9304	56.4935	-42.087199999999996	57.8799	-41.932599999999994
121	0.121	45.075	-43.3419	66.4938	-40.9211	57.8997	-41.9304	56.4937	-42.087199999999996	57.88	-41.932599999999994
122	0.122	45.0752	-43.3419	66.494	-40.921	57.8998	-41.9303	56.4939	-42.087199999999996	57.8802	-41.9325
123	0.12300000000000001	45.0754	-43.3418	66.4941	-40.921	57.9	-41.9303	56.4941	-42.08709999999999	57.8803	-41.9325
124	0.124	45.0756	-43.3418	66.4942	-40.921	57.9001	-41.9303	56.4943	-42.08709999999999	57.8804	-41.9325
125	0.125	45.0758	-43.3418	66.4944	-40.921	57.9002	-41.9303	56.4945	-42.08709999999999	57.8805	-41.9325
126	0.126	45.0759	-43.3418	66.4945	-40.921	57.9003	-41.9303	56.4948	-42.08709999999999	57.8807	-41.9325
127	0.127	45.0761	-43.341699999999996	66.4946	-40.921	57.9005	-41.9303	56.495	-42.086999999999996	57.8808	-41.9325
128	0.128	45.0763	-43.341699999999996	66.4947	-40.9209	57.9006	-41.9303	56.4952	-42.086999999999996	57.8809	-41.9325
129	0.129	45.0765	-43.341699999999996	66.4949	-40.9209	57.9007	-41.93019999999999	56.4954	-42.086999999999996	57.881	-41.9324
130	0.13	45.0767	-43.341699999999996	66.495	-40.9209	57.9008	-41.93019999999999	56.4956	-42.086999999999996	57.8812	-41.9324
131	0.131	45.0769	-43.341699999999996	66.4951	-40.9209	57.901	-41.93019999999999	56.4958	-42.0869	57.8813	-41.9324
132	0.132	45.0771	-43.3416	66.4953	-40.9209	57.9011	-41.93019999999999	56.496	-42.0869	57.8814	-41.9324
133	0.133	45.0773	-43.3416	66.4954	-40.9209	57.9012	-41.93019999999999	56.4962	-42.0869	57.8815	-41.9324
134	0.134	45.0775	-43.3416	66.4955	-40.9208	57.9013	-41.93019999999999	56.4965	-42.0869	57.8816	-41.9324
135	0.135	45.0777	-43.3416	66.4956	-40.9208	57.9014	-41.93019999999999	56.4967	-42.08680000000001	57.8818	-41.9324
136	0.136	45.0779	-43.3415	66.4958	-40.9208	57.9016	-41.930099999999996	56.4969	-42.08680000000001	57.8819	-41.932300000000005
137	0.13699999999999998	45.0781	-43.3415	66.4959	-40.9208	57.9017	-41.930099999999996	56.4971	-42.08680000000001	57.882	-41.932300000000005
138	0.138	45.0783	-43.3415	66.49600000000001	-40.9208	57.9018	-41.930099999999996	56.4973	-42.08680000000001	57.8821	-41.932300000000005
139	0.139	45.0784	-43.3415	66.4962	-40.9208	57.9019	-41.930099999999996	56.4975	-42.0867	57.8823	-41.932300000000005
140	0.14	45.0786	-43.3415	66.4963	-40.9207	57.9021	-41.930099999999996	56.4977	-42.0867	57.8824	-41.932300000000005
141	0.141	45.0788	-43.3414	66.4964	-40.9207	57.9022	-41.930099999999996	56.4979	-42.0867	57.8825	-41.932300000000005
142	0.142	45.07899999999999	-43.3414	66.4965	-40.9207	57.9023	-41.930099999999996	56.4982	-42.0867	57.8826	-41.932300000000005
143	0.14300000000000002	45.0792	-43.3414	66.4967	-40.9207	57.9024	-41.93	56.4984	-42.086600000000004	57.8827	-41.932199999999995
144	0.14400000000000002	45.0794	-43.3414	66.4968	-40.9207	57.9026	-41.93	56.4986	-42.086600000000004	57.8829	-41.932199999999995
145	0.145	45.0796	-43.3414	66.4969	-40.9207	57.9027	-41.93	56.4988	-42.086600000000004	57.883	-41.932199999999995
146	0.146	45.0798	-43.3413	66.497	-40.92059999999999	57.9028	-41.93	56.498999999999995	-42.086600000000004	57.8831	-41.932199999999995
147	0.147	45.08	-43.3413	66.4972	-40.92059999999999	57.9029	-41.93	56.4992	-42.0865	57.8832	-41.932199999999995
148	0.14800000000000002	45.0802	-43.3413	66.4973	-40.92059999999999	57.903	-41.93	56.4994	-42.0865	57.8834	-41.932199999999995
149	0.149	45.0804	-43.3413	66.4974	-40.92059999999999	57.9032	-41.93	56.4996	-42.0865	57.8835	-41.932199999999995
150	0.15	45.0806	-43.34119999999999	66.4976	-40.92059999999999	57.9033	-41.9299	56.4998	-42.0865	57.8836	-41.9321
151	0.151	45.0808	-43.34119999999999	66.4977	-40.92059999999999	57.9034	-41.9299	56.5001	-42.086400000000005	57.8837	-41.9321
152	0.152	45.0809	-43.34119999999999	66.4978	-40.9205	57.9035	-41.9299	56.5003	-42.086400000000005	57.8839	-41.9321
153	0.153	45.0811	-43.34119999999999	66.4979	-40.9205	57.9037	-41.9299	56.5005	-42.086400000000005	57.88399999999999	-41.9321
154	0.154	45.0813	-43.34119999999999	66.4981	-40.9205	57.9038	-41.9299	56.5007	-42.086400000000005	57.8841	-41.9321
155	0.155	45.0815	-43.3411	66.4982	-40.9205	57.9039	-41.9299	56.5009	-42.08630000000001	57.8842	-41.9321
156	0.156	45.0817	-43.3411	66.4983	-40.9205	57.903999999999996	-41.9299	56.5011	-42.08630000000001	57.8843	-41.9321
157	0.157	45.0819	-43.3411	66.4985	-40.9205	57.9041	-41.9298	56.5013	-42.08630000000001	57.8845	-41.931999999999995
158	0.158	45.0821	-43.3411	66.4986	-40.9205	57.9043	-41.9298	56.5015	-42.08630000000001	57.8846	-41.931999999999995
159	0.159	45.0823	-43.341	66.4987	-40.9204	57.9044	-41.9298	56.5017	-42.08630000000001	57.8847	-41.931999999999995
160	0.16	45.0825	-43.341	66.4988	-40.9204	57.9045	-41.9298	56.501999999999995	-42.0862	57.8848	-41.931999999999995
161	0.161	45.0827	-43.341	66.499	-40.9204	57.9046	-41.9298	56.5022	-42.0862	57.8849	-41.931999999999995
162	0.162	45.0829	-43.341	66.4991	-40.9204	57.9048	-41.9298	56.5024	-42.0862	57.8851	-41.931999999999995
163	0.163	45.0831	-43.341	66.4992	-40.9204	57.9049	-41.9298	56.5026	-42.0862	57.8852	-41.931999999999995
164	0.16399999999999998	45.0832	-43.340900000000005	66.4993	-40.9204	57.905	-41.9297	56.5028	-42.0861	57.8853	-41.9319
165	0.165	45.0834	-43.340900000000005	66.4995	-40.9203	57.9051	-41.9297	56.503	-42.0861	57.8854	-41.9319
166	0.166	45.0836	-43.340900000000005	66.4996	-40.9203	57.9053	-41.9297	56.5032	-42.0861	57.8856	-41.9319
167	0.16699999999999998	45.0838	-43.340900000000005	66.4997	-40.9203	57.9054	-41.9297	56.5034	-42.0861	57.8857	-41.9319
168	0.168	45.083999999999996	-43.3408	66.4999	-40.9203	57.9055	-41.9297	56.5036	-42.086	57.8858	-41.9319
169	0.16899999999999998	45.0842	-43.3408	66.5	-40.9203	57.9056	-41.9297	56.5039	-42.086	57.8859	-41.9319
170	0.17	45.0844	-43.3408	66.5001	-40.9203	57.9057	-41.9297	56.5041	-42.086	57.886	-41.9319
171	0.171	45.0846	-43.3408	66.5002	-40.920199999999994	57.9059	-41.9296	56.5043	-42.086	57.8862	-41.9319
172	0.172	45.0848	-43.3408	66.5004	-40.920199999999994	57.906000000000006	-41.9296	56.5045	-42.0859	57.8863	-41.9318
173	0.17300000000000001	45.085	-43.3407	66.5005	-40.920199999999994	57.9061	-41.9296	56.5047	-42.0859	57.8864	-41.9318
174	0.174	45.0852	-43.3407	66.5006	-40.920199999999994	57.9062	-41.9296	56.5049	-42.0859	57.8865	-41.9318
175	0.175	45.0853	-43.3407	66.5007	-40.920199999999994	57.9064	-41.9296	56.5051	-42.0859	57.8867	-41.9318
176	0.17600000000000002	45.0855	-43.3407	66.5009	-40.920199999999994	57.9065	-41.9296	56.5053	-42.0858	57.8868	-41.9318
177	0.177	45.0857	-43.3406	66.501	-40.92009999999999	57.9066	-41.9296	56.5055	-42.0858	57.8869	-41.9318
178	0.17800000000000002	45.0859	-43.3406	66.5011	-40.92009999999999	57.9067	-41.929500000000004	56.5057	-42.0858	57.887	-41.9318
179	0.179	45.0861	-43.3406	66.5013	-40.92009999999999	57.9068	-41.929500000000004	56.5059	-42.0858	57.8871	-41.93169999999999
180	0.18	45.0863	-43.3406	66.5014	-40.92009999999999	57.907	-41.929500000000004	56.5062	-42.085699999999996	57.8873	-41.93169999999999
181	0.18100000000000002	45.0865	-43.3406	66.5015	-40.92009999999999	57.9071	-41.929500000000004	56.5064	-42.085699999999996	57.8874	-41.93169999999999
182	0.182	45.0867	-43.3405	66.5016	-40.92009999999999	57.9072	-41.929500000000004	56.5066	-42.085699999999996	57.8875	-41.93169999999999
183	0.183	45.0869	-43.3405	66.5018	-40.919999999999995	57.9073	-41.929500000000004	56.5068	-42.085699999999996	57.8876	-41.93169999999999
184	0.184	45.0871	-43.3405	66.5019	-40.919999999999995	57.9074	-41.929500000000004	56.507	-42.0856	57.8877	-41.93169999999999
185	0.185	45.0872	-43.3405	66.502	-40.919999999999995	57.9076	-41.92940000000001	56.5072	-42.0856	57.8879	-41.93169999999999
186	0.18600000000000003	45.0874	-43.3405	66.5021	-40.919999999999995	57.9077	-41.92940000000001	56.5074	-42.0856	57.888000000000005	-41.931599999999996
187	0.187	45.0876	-43.3404	66.5023	-40.919999999999995	57.9078	-41.92940000000001	56.5076	-42.0856	57.8881	-41.931599999999996
188	0.188	45.0878	-43.3404	66.5024	-40.919999999999995	57.9079	-41.92940000000001	56.5078	-42.0856	57.8882	-41.931599999999996
189	0.18899999999999997	45.088	-43.3404	66.5025	-40.919900000000005	57.9081	-41.92940000000001	56.508	-42.0855	57.8884	-41.931599999999996
190	0.19	45.0882	-43.3404	66.5027	-40.919900000000005	57.9082	-41.92940000000001	56.5082	-42.0855	57.8885	-41.931599999999996
191	0.191	45.0884	-43.340300000000006	66.5028	-40.919900000000005	57.9083	-41.92940000000001	56.5085	-42.0855	57.8886	-41.931599999999996
192	0.192	45.0886	-43.340300000000006	66.5029	-40.919900000000005	57.9084	-41.929300000000005	56.5087	-42.0855	57.8887	-41.931599999999996
193	0.193	45.0888	-43.340300000000006	66.503	-40.919900000000005	57.9085	-41.929300000000005	56.5089	-42.0854	57.8888	-41.9315
194	0.19399999999999998	45.089	-43.340300000000006	66.5032	-40.919900000000005	57.9087	-41.929300000000005	56.5091	-42.0854	57.888999999999996	-41.9315
195	0.195	45.0891	-43.340300000000006	66.5033	-40.91980000000001	57.9088	-41.929300000000005	56.5093	-42.0854	57.8891	-41.9315
196	0.196	45.0893	-43.340199999999996	66.5034	-40.91980000000001	57.9089	-41.929300000000005	56.5095	-42.0854	57.8892	-41.9315
197	0.19699999999999998	45.0895	-43.340199999999996	66.5035	-40.91980000000001	57.909	-41.929300000000005	56.5097	-42.0853	57.8893	-41.9315
198	0.198	45.0897	-43.340199999999996	66.5037	-40.91980000000001	57.9091	-41.929300000000005	56.5099	-42.0853	57.8894	-41.9315
199	0.19899999999999998	45.0899	-43.340199999999996	66.5038	-40.91980000000001	57.9093	-41.9292	56.5101	-42.0853	57.8896	-41.9315
200	0.2	45.0901	-43.3401	66.5039	-40.91980000000001	57.9094	-41.9292	56.5103	-42.0853	57.8897	-41.931400000000004
201	0.201	45.0903	-43.3401	66.50399999999999	-40.91980000000001	57.9095	-41.9292	56.5105	-42.08519999999999	57.8898	-41.931400000000004
202	0.20199999999999999	45.0905	-43.3401	66.5042	-40.9197	57.9096	-41.9292	56.5108	-42.08519999999999	57.8899	-41.931400000000004
203	0.203	45.0907	-43.3401	66.5043	-40.9197	57.9098	-41.9292	56.511	-42.08519999999999	57.89	-41.931400000000004
204	0.204	45.0909	-43.3401	66.5044	-40.9197	57.9099	-41.9292	56.5112	-42.08519999999999	57.8902	-41.931400000000004
205	0.205	45.091	-43.339999999999996	66.5045	-40.9197	57.91	-41.9292	56.5114	-42.0851	57.8903	-41.931400000000004
206	0.20600000000000002	45.0912	-43.339999999999996	66.5047	-40.9197	57.9101	-41.9292	56.5116	-42.0851	57.8904	-41.931400000000004
207	0.207	45.0914	-43.339999999999996	66.5048	-40.9197	57.9102	-41.9291	56.5118	-42.0851	57.8905	-41.93130000000001
208	0.20800000000000002	45.0916	-43.339999999999996	66.5049	-40.9196	57.9104	-41.9291	56.512	-42.0851	57.8906	-41.93130000000001
209	0.209	45.0918	-43.339999999999996	66.505	-40.9196	57.9105	-41.9291	56.5122	-42.0851	57.8908	-41.93130000000001
210	0.21	45.092	-43.3399	66.5052	-40.9196	57.9106	-41.9291	56.5124	-42.085	57.8909	-41.93130000000001
211	0.21100000000000002	45.0922	-43.3399	66.5053	-40.9196	57.9107	-41.9291	56.5126	-42.085	57.891000000000005	-41.93130000000001
212	0.212	45.0924	-43.3399	66.5054	-40.9196	57.9108	-41.9291	56.5128	-42.085	57.8911	-41.93130000000001
213	0.213	45.0926	-43.3399	66.5056	-40.9196	57.911	-41.9291	56.513000000000005	-42.085	57.8912	-41.93130000000001
214	0.214	45.0927	-43.339800000000004	66.5057	-40.9195	57.9111	-41.929	56.5132	-42.084900000000005	57.8914	-41.9312
215	0.215	45.0929	-43.339800000000004	66.5058	-40.9195	57.9112	-41.929	56.5134	-42.084900000000005	57.8915	-41.9312
216	0.21600000000000003	45.0931	-43.339800000000004	66.5059	-40.9195	57.9113	-41.929	56.5137	-42.084900000000005	57.8916	-41.9312
217	0.217	45.0933	-43.339800000000004	66.5061	-40.9195	57.9114	-41.929	56.5139	-42.084900000000005	57.8917	-41.9312
218	0.218	45.0935	-43.339800000000004	66.5062	-40.9195	57.9116	-41.929	56.5141	-42.0848	57.8918	-41.9312
219	0.21899999999999997	45.0937	-43.3397	66.5063	-40.9195	57.9117	-41.929	56.5143	-42.0848	57.891999999999996	-41.9312
220	0.22	45.0939	-43.3397	66.5064	-40.9194	57.9118	-41.929	56.5145	-42.0848	57.8921	-41.9312
221	0.221	45.0941	-43.3397	66.5066	-40.9194	57.9119	-41.9289	56.5147	-42.0848	57.8922	-41.9312
222	0.222	45.0943	-43.3397	66.5067	-40.9194	57.912	-41.9289	56.5149	-42.0847	57.8923	-41.9311
223	0.223	45.0944	-43.3397	66.5068	-40.9194	57.9122	-41.9289	56.5151	-42.0847	57.8924	-41.9311
224	0.22399999999999998	45.0946	-43.3396	66.5069	-40.9194	57.9123	-41.9289	56.5153	-42.0847	57.8926	-41.9311
225	0.225	45.0948	-43.3396	66.5071	-40.9194	57.9124	-41.9289	56.5155	-42.0847	57.8927	-41.9311
226	0.226	45.095	-43.3396	66.5072	-40.9194	57.9125	-41.9289	56.5157	-42.0846	57.8928	-41.9311
227	0.22699999999999998	45.0952	-43.3396	66.5073	-40.91930000000001	57.9126	-41.9289	56.5159	-42.0846	57.8929	-41.9311
228	0.228	45.0954	-43.339499999999994	66.5074	-40.91930000000001	57.9128	-41.9288	56.5161	-42.0846	57.893	-41.9311
229	0.22899999999999998	45.0956	-43.339499999999994	66.5076	-40.91930000000001	57.9129	-41.9288	56.5163	-42.0846	57.8932	-41.931000000000004
230	0.23	45.0958	-43.339499999999994	66.5077	-40.91930000000001	57.913000000000004	-41.9288	56.5165	-42.0846	57.8933	-41.931000000000004
231	0.231	45.096000000000004	-43.339499999999994	66.5078	-40.91930000000001	57.9131	-41.9288	56.5168	-42.084500000000006	57.8934	-41.931000000000004
232	0.23199999999999998	45.0961	-43.339499999999994	66.5079	-40.91930000000001	57.9132	-41.9288	56.516999999999996	-42.084500000000006	57.8935	-41.931000000000004
233	0.233	45.0963	-43.3394	66.5081	-40.9192	57.9134	-41.9288	56.5172	-42.084500000000006	57.8936	-41.931000000000004
234	0.23399999999999999	45.0965	-43.3394	66.5082	-40.9192	57.9135	-41.9288	56.5174	-42.084500000000006	57.8938	-41.931000000000004
235	0.235	45.0967	-43.3394	66.5083	-40.9192	57.9136	-41.9287	56.5176	-42.0844	57.8939	-41.931000000000004
236	0.23600000000000002	45.0969	-43.3394	66.5084	-40.9192	57.9137	-41.9287	56.5178	-42.0844	57.894	-41.9309
237	0.237	45.0971	-43.3394	66.5086	-40.9192	57.9138	-41.9287	56.518	-42.0844	57.8941	-41.9309
238	0.23800000000000002	45.0973	-43.3393	66.5087	-40.9192	57.913999999999994	-41.9287	56.5182	-42.0844	57.8942	-41.9309
239	0.239	45.0975	-43.3393	66.5088	-40.9191	57.9141	-41.9287	56.5184	-42.084300000000006	57.8944	-41.9309
240	0.24	45.0976	-43.3393	66.5089	-40.9191	57.9142	-41.9287	56.5186	-42.084300000000006	57.8945	-41.9309
241	0.24100000000000002	45.0978	-43.3393	66.5091	-40.9191	57.9143	-41.9287	56.5188	-42.084300000000006	57.8946	-41.9309
242	0.242	45.098	-43.3392	66.5092	-40.9191	57.9144	-41.9287	56.519	-42.084300000000006	57.8947	-41.9309
243	0.243	45.0982	-43.3392	66.5093	-40.9191	57.9146	-41.9286	56.5192	-42.084199999999996	57.8948	-41.930800000000005
244	0.244	45.0984	-43.3392	66.5094	-40.9191	57.9147	-41.9286	56.5194	-42.084199999999996	57.895	-41.930800000000005
245	0.245	45.0986	-43.3392	66.5096	-40.919	57.9148	-41.9286	56.5196	-42.084199999999996	57.8951	-41.930800000000005
246	0.24600000000000002	45.0988	-43.3392	66.5097	-40.919	57.9149	-41.9286	56.5198	-42.084199999999996	57.8952	-41.930800000000005
247	0.247	45.099	-43.3391	66.5098	-40.919	57.915	-41.9286	56.52	-42.084199999999996	57.8953	-41.930800000000005
248	0.248	45.0991	-43.3391	66.5099	-40.919	57.9152	-41.9286	56.5202	-42.0841	57.8954	-41.930800000000005
249	0.249	45.0993	-43.3391	66.5101	-40.919	57.9153	-41.9286	56.5205	-42.0841	57.8956	-41.930800000000005
250	0.25	45.0995	-43.3391	66.5102	-40.919	57.9154	-41.9285	56.5207	-42.0841	57.8957	-41.930800000000005
251	0.251	45.0997	-43.3391	66.5103	-40.919	57.9155	-41.9285	56.5209	-42.0841	57.8958	-41.930699999999995
252	0.252	45.0999	-43.339	66.5104	-40.9189	57.9156	-41.9285	56.5211	-42.083999999999996	57.8959	-41.930699999999995
253	0.253	45.1001	-43.339	66.5106	-40.9189	57.9158	-41.9285	56.5213	-42.083999999999996	57.896	-41.930699999999995
254	0.254	45.1003	-43.339	66.5107	-40.9189	57.9159	-41.9285	56.5215	-42.083999999999996	57.8961	-41.930699999999995
255	0.255	45.1004	-43.339	66.5108	-40.9189	57.916000000000004	-41.9285	56.5217	-42.083999999999996	57.8963	-41.930699999999995
256	0.256	45.1006	-43.3389	66.5109	-40.9189	57.9161	-41.9285	56.5219	-42.0839	57.8964	-41.930699999999995
257	0.257	45.1008	-43.3389	66.51100000000001	-40.9189	57.9162	-41.928399999999996	56.5221	-42.0839	57.8965	-41.930699999999995
258	0.258	45.101000000000006	-43.3389	66.5112	-40.918800000000005	57.9164	-41.928399999999996	56.5223	-42.0839	57.8966	-41.9306
259	0.259	45.1012	-43.3389	66.5113	-40.918800000000005	57.9165	-41.928399999999996	56.5225	-42.0839	57.8967	-41.9306
260	0.26	45.1014	-43.3389	66.5114	-40.918800000000005	57.9166	-41.928399999999996	56.5227	-42.083800000000004	57.8969	-41.9306
261	0.261	45.1016	-43.338800000000006	66.5115	-40.918800000000005	57.9167	-41.928399999999996	56.5229	-42.083800000000004	57.897	-41.9306
262	0.262	45.1018	-43.338800000000006	66.5117	-40.918800000000005	57.9168	-41.928399999999996	56.5231	-42.083800000000004	57.8971	-41.9306
263	0.263	45.1019	-43.338800000000006	66.5118	-40.918800000000005	57.9169	-41.928399999999996	56.5233	-42.083800000000004	57.8972	-41.9306
264	0.264	45.1021	-43.338800000000006	66.5119	-40.918699999999994	57.9171	-41.9283	56.5235	-42.083800000000004	57.8973	-41.9306
265	0.265	45.1023	-43.338800000000006	66.512	-40.918699999999994	57.9172	-41.9283	56.5237	-42.0837	57.8974	-41.9305
266	0.266	45.1025	-43.338699999999996	66.5122	-40.918699999999994	57.9173	-41.9283	56.5239	-42.0837	57.8976	-41.9305
267	0.267	45.1027	-43.338699999999996	66.5123	-40.918699999999994	57.9174	-41.9283	56.5241	-42.0837	57.8977	-41.9305
268	0.268	45.1029	-43.338699999999996	66.5124	-40.918699999999994	57.9175	-41.9283	56.5243	-42.0837	57.8978	-41.9305
269	0.26899999999999996	45.1031	-43.338699999999996	66.5125	-40.918699999999994	57.9177	-41.9283	56.5245	-42.0836	57.8979	-41.9305
270	0.27	45.1032	-43.3386	66.5127	-40.918699999999994	57.9178	-41.9283	56.5247	-42.0836	57.898	-41.9305
271	0.271	45.1034	-43.3386	66.5128	-40.9186	57.9179	-41.9283	56.5249	-42.0836	57.8982	-41.9305
272	0.272	45.1036	-43.3386	66.5129	-40.9186	57.918	-41.9282	56.5251	-42.0836	57.8983	-41.9305
273	0.273	45.1038	-43.3386	66.513	-40.9186	57.9181	-41.9282	56.5253	-42.083499999999994	57.8984	-41.9304
274	0.27399999999999997	45.104	-43.3386	66.5132	-40.9186	57.9183	-41.9282	56.5256	-42.083499999999994	57.8985	-41.9304
275	0.275	45.1042	-43.3385	66.5133	-40.9186	57.9184	-41.9282	56.5258	-42.083499999999994	57.8986	-41.9304
276	0.276	45.1044	-43.3385	66.5134	-40.9186	57.9185	-41.9282	56.526	-42.083499999999994	57.8987	-41.9304
277	0.27699999999999997	45.1045	-43.3385	66.5135	-40.9185	57.9186	-41.9282	56.5262	-42.0834	57.8989	-41.9304
278	0.278	45.1047	-43.3385	66.5136	-40.9185	57.9187	-41.9282	56.5264	-42.0834	57.898999999999994	-41.9304
279	0.27899999999999997	45.1049	-43.3385	66.5138	-40.9185	57.9188	-41.9281	56.5266	-42.0834	57.8991	-41.9304
280	0.28	45.1051	-43.3384	66.5139	-40.9185	57.919	-41.9281	56.5268	-42.0834	57.8992	-41.9303
281	0.281	45.1053	-43.3384	66.514	-40.9185	57.9191	-41.9281	56.527	-42.0834	57.8993	-41.9303
282	0.282	45.1055	-43.3384	66.5141	-40.9185	57.9192	-41.9281	56.5272	-42.0833	57.8995	-41.9303
283	0.28300000000000003	45.1057	-43.3384	66.5143	-40.9184	57.9193	-41.9281	56.5274	-42.0833	57.8996	-41.9303
284	0.284	45.1058	-43.3384	66.5144	-40.9184	57.9194	-41.9281	56.5276	-42.0833	57.8997	-41.9303
285	0.285	45.106	-43.338300000000004	66.5145	-40.9184	57.9196	-41.9281	56.5278	-42.0833	57.8998	-41.9303
286	0.28600000000000003	45.1062	-43.338300000000004	66.5146	-40.9184	57.9197	-41.928	56.528	-42.0832	57.8999	-41.9303
287	0.287	45.1064	-43.338300000000004	66.5148	-40.9184	57.9198	-41.928	56.5282	-42.0832	57.9	-41.93019999999999
288	0.28800000000000003	45.1066	-43.338300000000004	66.5149	-40.9184	57.9199	-41.928	56.5284	-42.0832	57.9002	-41.93019999999999
289	0.289	45.1068	-43.33819999999999	66.515	-40.9184	57.92	-41.928	56.5286	-42.0832	57.9003	-41.93019999999999
290	0.29	45.1069	-43.33819999999999	66.5151	-40.9183	57.9201	-41.928	56.5288	-42.0831	57.9004	-41.93019999999999
291	0.29100000000000004	45.1071	-43.33819999999999	66.5152	-40.9183	57.9203	-41.928	56.528999999999996	-42.0831	57.9005	-41.93019999999999
292	0.292	45.1073	-43.33819999999999	66.5154	-40.9183	57.9204	-41.928	56.5292	-42.0831	57.9006	-41.93019999999999
293	0.293	45.1075	-43.33819999999999	66.5155	-40.9183	57.9205	-41.928	56.5294	-42.0831	57.9007	-41.93019999999999
294	0.294	45.1077	-43.3381	66.5156	-40.9183	57.9206	-41.927899999999994	56.5296	-42.0831	57.9009	-41.93019999999999
295	0.295	45.1079	-43.3381	66.5157	-40.9183	57.9207	-41.927899999999994	56.5298	-42.083	57.901	-41.930099999999996
296	0.29600000000000004	45.1081	-43.3381	66.5159	-40.91819999999999	57.9209	-41.927899999999994	56.53	-42.083	57.9011	-41.930099999999996
297	0.297	45.1082	-43.3381	66.516	-40.91819999999999	57.92100000000001	-41.927899999999994	56.5302	-42.083	57.9012	-41.930099999999996
298	0.298	45.1084	-43.3381	66.5161	-40.91819999999999	57.9211	-41.927899999999994	56.5304	-42.083	57.9013	-41.930099999999996
299	0.299	45.1086	-43.338	66.5162	-40.91819999999999	57.9212	-41.927899999999994	56.5306	-42.0829	57.9015	-41.930099999999996
300	0.3	45.1088	-43.338	66.5163	-40.91819999999999	57.9213	-41.927899999999994	56.5308	-42.0829	57.9016	-41.930099999999996
301	0.301	45.108999999999995	-43.338	66.5165	-40.91819999999999	57.9214	-41.9278	56.531000000000006	-42.0829	57.9017	-41.930099999999996
302	0.302	45.1092	-43.338	66.5166	-40.918099999999995	57.9216	-41.9278	56.5312	-42.0829	57.9018	-41.93
303	0.303	45.1093	-43.338	66.5167	-40.918099999999995	57.9217	-41.9278	56.5314	-42.082800000000006	57.9019	-41.93
304	0.304	45.1095	-43.3379	66.5168	-40.918099999999995	57.9218	-41.9278	56.5316	-42.082800000000006	57.902	-41.93
305	0.305	45.1097	-43.3379	66.517	-40.918099999999995	57.9219	-41.9278	56.5318	-42.082800000000006	57.9022	-41.93
306	0.306	45.1099	-43.3379	66.5171	-40.918099999999995	57.922	-41.9278	56.532	-42.082800000000006	57.9023	-41.93
307	0.307	45.1101	-43.3379	66.5172	-40.918099999999995	57.9221	-41.9278	56.5322	-42.082800000000006	57.9024	-41.93
308	0.308	45.1103	-43.3378	66.5173	-40.918099999999995	57.9223	-41.9277	56.5324	-42.0827	57.9025	-41.93
309	0.309	45.1105	-43.3378	66.5174	-40.918000000000006	57.9224	-41.9277	56.5326	-42.0827	57.9026	-41.9299
310	0.31	45.1106	-43.3378	66.5176	-40.918000000000006	57.9225	-41.9277	56.5328	-42.0827	57.9027	-41.9299
311	0.311	45.1108	-43.3378	66.5177	-40.918000000000006	57.9226	-41.9277	56.533	-42.0827	57.9029	-41.9299
312	0.312	45.111000000000004	-43.3378	66.5178	-40.918000000000006	57.9227	-41.9277	56.5332	-42.0826	57.903	-41.9299
313	0.313	45.1112	-43.33769999999999	66.5179	-40.918000000000006	57.9228	-41.9277	56.5334	-42.0826	57.9031	-41.9299
314	0.314	45.1114	-43.33769999999999	66.5181	-40.918000000000006	57.923	-41.9277	56.5336	-42.0826	57.9032	-41.9299
315	0.315	45.1116	-43.33769999999999	66.5182	-40.9179	57.9231	-41.9277	56.5338	-42.0826	57.9033	-41.9299
316	0.316	45.1117	-43.33769999999999	66.5183	-40.9179	57.9232	-41.927600000000005	56.534	-42.0825	57.9034	-41.9299
317	0.317	45.1119	-43.33769999999999	66.5184	-40.9179	57.9233	-41.927600000000005	56.5342	-42.0825	57.9036	-41.9298
318	0.318	45.1121	-43.337599999999995	66.5185	-40.9179	57.9234	-41.927600000000005	56.5344	-42.0825	57.9037	-41.9298
319	0.319	45.1123	-43.337599999999995	66.5187	-40.9179	57.9235	-41.927600000000005	56.5346	-42.0825	57.9038	-41.9298
320	0.32	45.1125	-43.337599999999995	66.5188	-40.9179	57.9237	-41.927600000000005	56.5348	-42.0825	57.9039	-41.9298
321	0.321	45.1127	-43.337599999999995	66.5189	-40.9179	57.9238	-41.927600000000005	56.535	-42.0824	57.903999999999996	-41.9298
322	0.322	45.1128	-43.337599999999995	66.51899999999999	-40.91780000000001	57.9239	-41.927600000000005	56.5352	-42.0824	57.9041	-41.9298
323	0.32299999999999995	45.113	-43.3375	66.5191	-40.91780000000001	57.924	-41.9275	56.5354	-42.0824	57.9043	-41.9298
324	0.324	45.1132	-43.3375	66.5193	-40.91780000000001	57.9241	-41.9275	56.5356	-42.0824	57.9044	-41.9297
325	0.325	45.1134	-43.3375	66.5194	-40.91780000000001	57.9242	-41.9275	56.5358	-42.082300000000004	57.9045	-41.9297
326	0.326	45.1136	-43.3375	66.5195	-40.91780000000001	57.9244	-41.9275	56.536	-42.082300000000004	57.9046	-41.9297
327	0.327	45.1137	-43.3375	66.5196	-40.91780000000001	57.9245	-41.9275	56.5362	-42.082300000000004	57.9047	-41.9297
328	0.32799999999999996	45.1139	-43.3374	66.5198	-40.917699999999996	57.9246	-41.9275	56.5364	-42.082300000000004	57.9048	-41.9297
329	0.32899999999999996	45.1141	-43.3374	66.5199	-40.917699999999996	57.9247	-41.9275	56.5366	-42.08219999999999	57.9049	-41.9297
330	0.33	45.1143	-43.3374	66.52	-40.917699999999996	57.9248	-41.9275	56.5368	-42.08219999999999	57.9051	-41.9297
331	0.331	45.1145	-43.3374	66.5201	-40.917699999999996	57.9249	-41.927400000000006	56.537	-42.08219999999999	57.9052	-41.9297
332	0.332	45.1147	-43.3373	66.5202	-40.917699999999996	57.9251	-41.927400000000006	56.5372	-42.08219999999999	57.9053	-41.9296
333	0.33299999999999996	45.1148	-43.3373	66.5204	-40.917699999999996	57.9252	-41.927400000000006	56.5374	-42.08219999999999	57.9054	-41.9296
334	0.33399999999999996	45.115	-43.3373	66.5205	-40.917699999999996	57.9253	-41.927400000000006	56.5376	-42.0821	57.9055	-41.9296
335	0.335	45.1152	-43.3373	66.5206	-40.9176	57.9254	-41.927400000000006	56.5378	-42.0821	57.9056	-41.9296
336	0.336	45.1154	-43.3373	66.5207	-40.9176	57.9255	-41.927400000000006	56.538000000000004	-42.0821	57.9058	-41.9296
337	0.337	45.1156	-43.337199999999996	66.5208	-40.9176	57.9256	-41.927400000000006	56.5382	-42.0821	57.9059	-41.9296
338	0.33799999999999997	45.1158	-43.337199999999996	66.521	-40.9176	57.9258	-41.9273	56.5384	-42.082	57.906000000000006	-41.9296
339	0.33899999999999997	45.1159	-43.337199999999996	66.5211	-40.9176	57.9259	-41.9273	56.5386	-42.082	57.9061	-41.929500000000004
340	0.34	45.1161	-43.337199999999996	66.5212	-40.9176	57.926	-41.9273	56.5388	-42.082	57.9062	-41.929500000000004
341	0.341	45.1163	-43.337199999999996	66.5213	-40.917500000000004	57.9261	-41.9273	56.538999999999994	-42.082	57.9063	-41.929500000000004
342	0.342	45.1165	-43.3371	66.5215	-40.917500000000004	57.9262	-41.9273	56.5392	-42.0819	57.9065	-41.929500000000004
343	0.34299999999999997	45.1167	-43.3371	66.5216	-40.917500000000004	57.9263	-41.9273	56.5394	-42.0819	57.9066	-41.929500000000004
344	0.344	45.1168	-43.3371	66.5217	-40.917500000000004	57.9265	-41.9273	56.5396	-42.0819	57.9067	-41.929500000000004
345	0.345	45.117	-43.3371	66.5218	-40.917500000000004	57.9266	-41.9273	56.5398	-42.0819	57.9068	-41.929500000000004
346	0.34600000000000003	45.1172	-43.3371	66.5219	-40.917500000000004	57.9267	-41.9272	56.54	-42.0819	57.9069	-41.929500000000004
347	0.34700000000000003	45.1174	-43.337	66.5221	-40.917500000000004	57.9268	-41.9272	56.5402	-42.0818	57.907	-41.92940000000001
348	0.348	45.1176	-43.337	66.5222	-40.91740000000001	57.9269	-41.9272	56.5404	-42.0818	57.9071	-41.92940000000001
349	0.349	45.1178	-43.337	66.5223	-40.91740000000001	57.927	-41.9272	56.5406	-42.0818	57.9073	-41.92940000000001
350	0.35	45.1179	-43.337	66.5224	-40.91740000000001	57.9272	-41.9272	56.5408	-42.0818	57.9074	-41.92940000000001
351	0.35100000000000003	45.1181	-43.337	66.5225	-40.91740000000001	57.9273	-41.9272	56.541000000000004	-42.08169999999999	57.9075	-41.92940000000001
352	0.35200000000000004	45.1183	-43.33690000000001	66.5227	-40.91740000000001	57.9274	-41.9272	56.5412	-42.08169999999999	57.9076	-41.92940000000001
353	0.353	45.1185	-43.33690000000001	66.5228	-40.91740000000001	57.9275	-41.927099999999996	56.5414	-42.08169999999999	57.9077	-41.92940000000001
354	0.354	45.1187	-43.33690000000001	66.5229	-40.9173	57.9276	-41.927099999999996	56.5416	-42.08169999999999	57.9078	-41.929300000000005
355	0.355	45.1188	-43.33690000000001	66.523	-40.9173	57.9277	-41.927099999999996	56.5418	-42.08169999999999	57.908	-41.929300000000005
356	0.35600000000000004	45.119	-43.33690000000001	66.5231	-40.9173	57.9278	-41.927099999999996	56.542	-42.081599999999995	57.9081	-41.929300000000005
357	0.35700000000000004	45.1192	-43.33680000000001	66.5233	-40.9173	57.928000000000004	-41.927099999999996	56.5422	-42.081599999999995	57.9082	-41.929300000000005
358	0.358	45.1194	-43.33680000000001	66.5234	-40.9173	57.9281	-41.927099999999996	56.5424	-42.081599999999995	57.9083	-41.929300000000005
359	0.359	45.1196	-43.33680000000001	66.5235	-40.9173	57.9282	-41.927099999999996	56.5426	-42.081599999999995	57.9084	-41.929300000000005
360	0.36	45.1197	-43.33680000000001	66.5236	-40.9173	57.9283	-41.927099999999996	56.5428	-42.0815	57.9085	-41.929300000000005
361	0.361	45.1199	-43.33680000000001	66.5237	-40.917199999999994	57.9284	-41.927	56.543	-42.0815	57.9086	-41.929300000000005
362	0.36200000000000004	45.1201	-43.3367	66.5239	-40.917199999999994	57.9285	-41.927	56.5432	-42.0815	57.9088	-41.9292
363	0.363	45.1203	-43.3367	66.524	-40.917199999999994	57.9287	-41.927	56.5434	-42.0815	57.9089	-41.9292
364	0.364	45.1205	-43.3367	66.5241	-40.917199999999994	57.9288	-41.927	56.5436	-42.0814	57.909	-41.9292
365	0.365	45.1207	-43.3367	66.5242	-40.917199999999994	57.9289	-41.927	56.5438	-42.0814	57.9091	-41.9292
366	0.366	45.1208	-43.3366	66.5243	-40.917199999999994	57.928999999999995	-41.927	56.544	-42.0814	57.9092	-41.9292
367	0.36700000000000005	45.121	-43.3366	66.5245	-40.9171	57.9291	-41.927	56.5442	-42.0814	57.9093	-41.9292
368	0.368	45.1212	-43.3366	66.5246	-40.9171	57.9292	-41.9269	56.5444	-42.0814	57.9094	-41.9292
369	0.369	45.1214	-43.3366	66.5247	-40.9171	57.9293	-41.9269	56.5446	-42.0813	57.9096	-41.9291
370	0.37	45.1216	-43.3366	66.5248	-40.9171	57.9295	-41.9269	56.5448	-42.0813	57.9097	-41.9291
371	0.371	45.1217	-43.3365	66.5249	-40.9171	57.9296	-41.9269	56.545	-42.0813	57.9098	-41.9291
372	0.37200000000000005	45.1219	-43.3365	66.5251	-40.9171	57.9297	-41.9269	56.5452	-42.0813	57.9099	-41.9291
373	0.373	45.1221	-43.3365	66.5252	-40.9171	57.9298	-41.9269	56.5453	-42.081199999999995	57.91	-41.9291
374	0.374	45.1223	-43.3365	66.5253	-40.917	57.9299	-41.9269	56.5455	-42.081199999999995	57.9101	-41.9291
375	0.375	45.1225	-43.3365	66.5254	-40.917	57.93	-41.9269	56.5457	-42.081199999999995	57.9102	-41.9291
376	0.376	45.1226	-43.336400000000005	66.5255	-40.917	57.9301	-41.9268	56.5459	-42.081199999999995	57.9104	-41.9291
377	0.377	45.1228	-43.336400000000005	66.5257	-40.917	57.9303	-41.9268	56.5461	-42.081199999999995	57.9105	-41.929
378	0.37799999999999995	45.123000000000005	-43.336400000000005	66.5258	-40.917	57.9304	-41.9268	56.5463	-42.0811	57.9106	-41.929
379	0.379	45.1232	-43.336400000000005	66.5259	-40.917	57.9305	-41.9268	56.5465	-42.0811	57.9107	-41.929
380	0.38	45.1234	-43.336400000000005	66.52600000000001	-40.916900000000005	57.9306	-41.9268	56.5467	-42.0811	57.9108	-41.929
381	0.381	45.1235	-43.33630000000001	66.5261	-40.916900000000005	57.9307	-41.9268	56.5469	-42.0811	57.9109	-41.929
382	0.382	45.1237	-43.33630000000001	66.5262	-40.916900000000005	57.9308	-41.9268	56.5471	-42.081	57.911	-41.929
383	0.38299999999999995	45.1239	-43.33630000000001	66.5264	-40.916900000000005	57.9309	-41.9267	56.5473	-42.081	57.9112	-41.929
384	0.384	45.1241	-43.33630000000001	66.5265	-40.916900000000005	57.9311	-41.9267	56.5475	-42.081	57.9113	-41.929
385	0.385	45.1243	-43.33630000000001	66.5266	-40.916900000000005	57.9312	-41.9267	56.5477	-42.081	57.9114	-41.9289
386	0.386	45.1244	-43.3362	66.5267	-40.916900000000005	57.9313	-41.9267	56.5479	-42.081	57.9115	-41.9289
387	0.387	45.1246	-43.3362	66.5268	-40.9168	57.9314	-41.9267	56.5481	-42.08090000000001	57.9116	-41.9289
388	0.38799999999999996	45.1248	-43.3362	66.527	-40.9168	57.9315	-41.9267	56.5483	-42.08090000000001	57.9117	-41.9289
389	0.389	45.125	-43.3362	66.5271	-40.9168	57.9316	-41.9267	56.5485	-42.08090000000001	57.9118	-41.9289
390	0.39	45.1251	-43.3362	66.5272	-40.9168	57.9317	-41.9267	56.5487	-42.08090000000001	57.912	-41.9289
391	0.391	45.1253	-43.3361	66.5273	-40.9168	57.9319	-41.92659999999999	56.5489	-42.0808	57.9121	-41.9289
392	0.392	45.1255	-43.3361	66.5274	-40.9168	57.931999999999995	-41.92659999999999	56.5491	-42.0808	57.9122	-41.9288
393	0.39299999999999996	45.1257	-43.3361	66.5276	-40.9167	57.9321	-41.92659999999999	56.5493	-42.0808	57.9123	-41.9288
394	0.39399999999999996	45.1259	-43.3361	66.5277	-40.9167	57.9322	-41.92659999999999	56.5495	-42.0808	57.9124	-41.9288
395	0.395	45.126000000000005	-43.3361	66.5278	-40.9167	57.9323	-41.92659999999999	56.5497	-42.0807	57.9125	-41.9288
396	0.396	45.1262	-43.336	66.5279	-40.9167	57.9324	-41.92659999999999	56.5499	-42.0807	57.9126	-41.9288
397	0.397	45.1264	-43.336	66.528	-40.9167	57.9325	-41.92659999999999	56.5501	-42.0807	57.9128	-41.9288
398	0.39799999999999996	45.1266	-43.336	66.5282	-40.9167	57.9327	-41.9265	56.5502	-42.0807	57.9129	-41.9288
399	0.39899999999999997	45.1268	-43.336	66.5283	-40.9167	57.9328	-41.9265	56.5504	-42.0807	57.913000000000004	-41.9288
400	0.4	45.1269	-43.336	66.5284	-40.916599999999995	57.9329	-41.9265	56.5506	-42.0806	57.9131	-41.9287
401	0.401	45.1271	-43.3359	66.5285	-40.916599999999995	57.933	-41.9265	56.5508	-42.0806	57.9132	-41.9287
402	0.402	45.1273	-43.3359	66.5286	-40.916599999999995	57.9331	-41.9265	56.551	-42.0806	57.9133	-41.9287
403	0.40299999999999997	45.1275	-43.3359	66.5287	-40.916599999999995	57.9332	-41.9265	56.5512	-42.0806	57.9134	-41.9287
404	0.40399999999999997	45.1276	-43.3359	66.5289	-40.916599999999995	57.9333	-41.9265	56.5514	-42.0805	57.9135	-41.9287
405	0.405	45.1278	-43.3359	66.529	-40.916599999999995	57.9335	-41.9265	56.5516	-42.0805	57.9137	-41.9287
406	0.406	45.128	-43.3358	66.5291	-40.916599999999995	57.9336	-41.9264	56.5518	-42.0805	57.9138	-41.9287
407	0.40700000000000003	45.1282	-43.3358	66.5292	-40.9165	57.9337	-41.9264	56.552	-42.0805	57.9139	-41.9286
408	0.408	45.1284	-43.3358	66.5293	-40.9165	57.9338	-41.9264	56.5522	-42.0805	57.913999999999994	-41.9286
409	0.409	45.1285	-43.3358	66.5295	-40.9165	57.9339	-41.9264	56.5524	-42.080400000000004	57.9141	-41.9286
410	0.41	45.1287	-43.3358	66.5296	-40.9165	57.934	-41.9264	56.5526	-42.080400000000004	57.9142	-41.9286
411	0.41100000000000003	45.1289	-43.335699999999996	66.5297	-40.9165	57.9341	-41.9264	56.5528	-42.080400000000004	57.9143	-41.9286
412	0.41200000000000003	45.1291	-43.335699999999996	66.5298	-40.9165	57.9343	-41.9264	56.553000000000004	-42.080400000000004	57.9145	-41.9286
413	0.413	45.1293	-43.335699999999996	66.5299	-40.916399999999996	57.9344	-41.9264	56.5532	-42.08030000000001	57.9146	-41.9286
414	0.414	45.1294	-43.335699999999996	66.53	-40.916399999999996	57.9345	-41.926300000000005	56.5534	-42.08030000000001	57.9147	-41.9286
415	0.415	45.1296	-43.3356	66.5302	-40.916399999999996	57.9346	-41.926300000000005	56.5536	-42.08030000000001	57.9148	-41.9285
416	0.41600000000000004	45.1298	-43.3356	66.5303	-40.916399999999996	57.9347	-41.926300000000005	56.5538	-42.08030000000001	57.9149	-41.9285
417	0.41700000000000004	45.13	-43.3356	66.5304	-40.916399999999996	57.9348	-41.926300000000005	56.5539	-42.08030000000001	57.915	-41.9285
418	0.418	45.1301	-43.3356	66.5305	-40.916399999999996	57.9349	-41.926300000000005	56.5541	-42.0802	57.9151	-41.9285
419	0.419	45.1303	-43.3356	66.5306	-40.916399999999996	57.935	-41.926300000000005	56.5543	-42.0802	57.9152	-41.9285
420	0.42	45.1305	-43.335499999999996	66.5308	-40.9163	57.9352	-41.926300000000005	56.5545	-42.0802	57.9154	-41.9285
421	0.42100000000000004	45.1307	-43.335499999999996	66.5309	-40.9163	57.9353	-41.926199999999994	56.5547	-42.0802	57.9155	-41.9285
422	0.42200000000000004	45.1309	-43.335499999999996	66.531	-40.9163	57.9354	-41.926199999999994	56.5549	-42.0801	57.9156	-41.9285
423	0.423	45.131	-43.335499999999996	66.5311	-40.9163	57.9355	-41.926199999999994	56.5551	-42.0801	57.9157	-41.928399999999996
424	0.424	45.1312	-43.335499999999996	66.5312	-40.9163	57.9356	-41.926199999999994	56.5553	-42.0801	57.9158	-41.928399999999996
425	0.425	45.1314	-43.3354	66.5313	-40.9163	57.9357	-41.926199999999994	56.5555	-42.0801	57.9159	-41.928399999999996
426	0.426	45.1316	-43.3354	66.5315	-40.9163	57.9358	-41.926199999999994	56.5557	-42.0801	57.916000000000004	-41.928399999999996
427	0.42700000000000005	45.1317	-43.3354	66.5316	-40.916199999999996	57.9359	-41.926199999999994	56.5559	-42.08	57.9161	-41.928399999999996
428	0.428	45.1319	-43.3354	66.5317	-40.916199999999996	57.9361	-41.926199999999994	56.5561	-42.08	57.9163	-41.928399999999996
429	0.429	45.1321	-43.3354	66.5318	-40.916199999999996	57.9362	-41.92609999999999	56.5563	-42.08	57.9164	-41.928399999999996
430	0.43	45.1323	-43.335300000000004	66.5319	-40.916199999999996	57.9363	-41.92609999999999	56.5565	-42.08	57.9165	-41.928399999999996
431	0.431	45.1324	-43.335300000000004	66.532	-40.916199999999996	57.9364	-41.92609999999999	56.5567	-42.0799	57.9166	-41.9283
432	0.43200000000000005	45.1326	-43.335300000000004	66.5322	-40.916199999999996	57.9365	-41.92609999999999	56.5568	-42.0799	57.9167	-41.9283
433	0.433	45.1328	-43.335300000000004	66.5323	-40.9161	57.9366	-41.92609999999999	56.556999999999995	-42.0799	57.9168	-41.9283
434	0.434	45.133	-43.335300000000004	66.5324	-40.9161	57.9367	-41.92609999999999	56.5572	-42.0799	57.9169	-41.9283
435	0.435	45.1332	-43.3352	66.5325	-40.9161	57.9369	-41.92609999999999	56.5574	-42.0799	57.917	-41.9283
436	0.436	45.1333	-43.3352	66.5326	-40.9161	57.937	-41.92609999999999	56.5576	-42.0798	57.9172	-41.9283
437	0.43700000000000006	45.1335	-43.3352	66.5327	-40.9161	57.9371	-41.925999999999995	56.5578	-42.0798	57.9173	-41.9283
438	0.43799999999999994	45.1337	-43.3352	66.5329	-40.9161	57.9372	-41.925999999999995	56.558	-42.0798	57.9174	-41.9282
439	0.439	45.1339	-43.3352	66.533	-40.9161	57.9373	-41.925999999999995	56.5582	-42.0798	57.9175	-41.9282
440	0.44	45.13399999999999	-43.335100000000004	66.5331	-40.916000000000004	57.9374	-41.925999999999995	56.5584	-42.079699999999995	57.9176	-41.9282
441	0.441	45.1342	-43.335100000000004	66.5332	-40.916000000000004	57.9375	-41.925999999999995	56.5586	-42.079699999999995	57.9177	-41.9282
442	0.442	45.1344	-43.335100000000004	66.5333	-40.916000000000004	57.9376	-41.925999999999995	56.5588	-42.079699999999995	57.9178	-41.9282
443	0.44299999999999995	45.1346	-43.335100000000004	66.5334	-40.916000000000004	57.9377	-41.925999999999995	56.559	-42.079699999999995	57.9179	-41.9282
444	0.444	45.1347	-43.335100000000004	66.5336	-40.916000000000004	57.9379	-41.9259	56.5592	-42.079699999999995	57.918	-41.9282
445	0.445	45.1349	-43.33500000000001	66.5337	-40.916000000000004	57.938	-41.9259	56.5594	-42.0796	57.9182	-41.9282
446	0.446	45.1351	-43.33500000000001	66.5338	-40.916000000000004	57.9381	-41.9259	56.5595	-42.0796	57.9183	-41.9281
447	0.447	45.1353	-43.33500000000001	66.5339	-40.9159	57.9382	-41.9259	56.5597	-42.0796	57.9184	-41.9281
448	0.44799999999999995	45.1354	-43.33500000000001	66.53399999999999	-40.9159	57.9383	-41.9259	56.5599	-42.0796	57.9185	-41.9281
449	0.449	45.1356	-43.33500000000001	66.5341	-40.9159	57.9384	-41.9259	56.5601	-42.079499999999996	57.9186	-41.9281
450	0.45	45.1358	-43.3349	66.5343	-40.9159	57.9385	-41.9259	56.5603	-42.079499999999996	57.9187	-41.9281
451	0.451	45.136	-43.3349	66.5344	-40.9159	57.9386	-41.9259	56.5605	-42.079499999999996	57.9188	-41.9281
452	0.452	45.1361	-43.3349	66.5345	-40.9159	57.9388	-41.92580000000001	56.5607	-42.079499999999996	57.9189	-41.9281
453	0.45299999999999996	45.1363	-43.3349	66.5346	-40.915800000000004	57.9389	-41.92580000000001	56.5609	-42.079499999999996	57.9191	-41.9281
454	0.45399999999999996	45.1365	-43.3349	66.5347	-40.915800000000004	57.93899999999999	-41.92580000000001	56.5611	-42.0794	57.9192	-41.928
455	0.455	45.1367	-43.3348	66.5348	-40.915800000000004	57.9391	-41.92580000000001	56.5613	-42.0794	57.9193	-41.928
456	0.456	45.1368	-43.3348	66.535	-40.915800000000004	57.9392	-41.92580000000001	56.5615	-42.0794	57.9194	-41.928
457	0.457	45.137	-43.3348	66.5351	-40.915800000000004	57.9393	-41.92580000000001	56.5617	-42.0794	57.9195	-41.928
458	0.45799999999999996	45.1372	-43.3348	66.5352	-40.915800000000004	57.9394	-41.92580000000001	56.5618	-42.0794	57.9196	-41.928
459	0.45899999999999996	45.1374	-43.3348	66.5353	-40.915800000000004	57.9395	-41.92580000000001	56.562	-42.0793	57.9197	-41.928
460	0.46	45.1375	-43.3347	66.5354	-40.9157	57.9397	-41.9257	56.5622	-42.0793	57.9198	-41.928
461	0.461	45.1377	-43.3347	66.5355	-40.9157	57.9398	-41.9257	56.5624	-42.0793	57.9199	-41.928
462	0.462	45.1379	-43.3347	66.5357	-40.9157	57.9399	-41.9257	56.5626	-42.0793	57.9201	-41.927899999999994
463	0.46299999999999997	45.1381	-43.3347	66.5358	-40.9157	57.94	-41.9257	56.5628	-42.0792	57.9202	-41.927899999999994
464	0.46399999999999997	45.1382	-43.3347	66.5359	-40.9157	57.9401	-41.9257	56.563	-42.0792	57.9203	-41.927899999999994
465	0.465	45.1384	-43.3346	66.536	-40.9157	57.9402	-41.9257	56.5632	-42.0792	57.9204	-41.927899999999994
466	0.466	45.1386	-43.3346	66.5361	-40.9157	57.9403	-41.9257	56.5634	-42.0792	57.9205	-41.927899999999994
467	0.467	45.1388	-43.3346	66.5362	-40.915600000000005	57.9404	-41.9257	56.5636	-42.0792	57.9206	-41.927899999999994
468	0.46799999999999997	45.1389	-43.3346	66.5364	-40.915600000000005	57.9405	-41.9256	56.5638	-42.079100000000004	57.9207	-41.927899999999994
469	0.469	45.1391	-43.3346	66.5365	-40.915600000000005	57.9407	-41.9256	56.5639	-42.079100000000004	57.9208	-41.9278
470	0.47	45.1393	-43.334500000000006	66.5366	-40.915600000000005	57.9408	-41.9256	56.5641	-42.079100000000004	57.9209	-41.9278
471	0.47100000000000003	45.1395	-43.334500000000006	66.5367	-40.915600000000005	57.9409	-41.9256	56.5643	-42.079100000000004	57.9211	-41.9278
472	0.47200000000000003	45.1396	-43.334500000000006	66.5368	-40.915600000000005	57.941	-41.9256	56.5645	-42.07900000000001	57.9212	-41.9278
473	0.473	45.1398	-43.334500000000006	66.5369	-40.915600000000005	57.9411	-41.9256	56.5647	-42.07900000000001	57.9213	-41.9278
474	0.474	45.14	-43.334500000000006	66.5371	-40.9155	57.9412	-41.9256	56.5649	-42.07900000000001	57.9214	-41.9278
475	0.475	45.1402	-43.3344	66.5372	-40.9155	57.9413	-41.9255	56.5651	-42.07900000000001	57.9215	-41.9278
476	0.47600000000000003	45.1403	-43.3344	66.5373	-40.9155	57.9414	-41.9255	56.5653	-42.07900000000001	57.9216	-41.9278
477	0.47700000000000004	45.1405	-43.3344	66.5374	-40.9155	57.9415	-41.9255	56.5655	-42.0789	57.9217	-41.9277
478	0.478	45.1407	-43.3344	66.5375	-40.9155	57.9417	-41.9255	56.5657	-42.0789	57.9218	-41.9277
479	0.479	45.1409	-43.3344	66.5376	-40.9155	57.9418	-41.9255	56.5659	-42.0789	57.9219	-41.9277
480	0.48	45.141000000000005	-43.3344	66.5377	-40.9154	57.9419	-41.9255	56.566	-42.0789	57.9221	-41.9277
481	0.48100000000000004	45.1412	-43.3343	66.5379	-40.9154	57.942	-41.9255	56.5662	-42.0788	57.9222	-41.9277
482	0.48200000000000004	45.1414	-43.3343	66.538	-40.9154	57.9421	-41.9255	56.5664	-42.0788	57.9223	-41.9277
483	0.483	45.1416	-43.3343	66.5381	-40.9154	57.9422	-41.9254	56.5666	-42.0788	57.9224	-41.9277
484	0.484	45.1417	-43.3343	66.5382	-40.9154	57.9423	-41.9254	56.5668	-42.0788	57.9225	-41.9277
485	0.485	45.1419	-43.3343	66.5383	-40.9154	57.9424	-41.9254	56.567	-42.0788	57.9226	-41.927600000000005
486	0.486	45.1421	-43.334199999999996	66.5384	-40.9154	57.9425	-41.9254	56.5672	-42.0787	57.9227	-41.927600000000005
487	0.48700000000000004	45.1423	-43.334199999999996	66.5386	-40.9153	57.9427	-41.9254	56.5674	-42.0787	57.9228	-41.927600000000005
488	0.488	45.1424	-43.334199999999996	66.5387	-40.9153	57.9428	-41.9254	56.5676	-42.0787	57.9229	-41.927600000000005
489	0.489	45.1426	-43.334199999999996	66.5388	-40.9153	57.9429	-41.9254	56.5678	-42.0787	57.923	-41.927600000000005
490	0.49	45.1428	-43.334199999999996	66.5389	-40.9153	57.943000000000005	-41.9254	56.5679	-42.0787	57.9232	-41.927600000000005
491	0.491	45.143	-43.3341	66.539	-40.9153	57.9431	-41.92530000000001	56.5681	-42.0786	57.9233	-41.927600000000005
492	0.49200000000000005	45.1431	-43.3341	66.5391	-40.9153	57.9432	-41.92530000000001	56.5683	-42.0786	57.9234	-41.927600000000005
493	0.493	45.1433	-43.3341	66.5392	-40.9153	57.9433	-41.92530000000001	56.5685	-42.0786	57.9235	-41.9275
494	0.494	45.1435	-43.3341	66.5394	-40.9152	57.9434	-41.92530000000001	56.5687	-42.0786	57.9236	-41.9275
495	0.495	45.1436	-43.3341	66.5395	-40.9152	57.9435	-41.92530000000001	56.5689	-42.078500000000005	57.9237	-41.9275
496	0.496	45.1438	-43.333999999999996	66.5396	-40.9152	57.9436	-41.92530000000001	56.5691	-42.078500000000005	57.9238	-41.9275
497	0.49700000000000005	45.144	-43.333999999999996	66.5397	-40.9152	57.9438	-41.92530000000001	56.5693	-42.078500000000005	57.9239	-41.9275
498	0.498	45.1442	-43.333999999999996	66.5398	-40.9152	57.9439	-41.92530000000001	56.5695	-42.078500000000005	57.924	-41.9275
499	0.499	45.1443	-43.333999999999996	66.5399	-40.9152	57.943999999999996	-41.9252	56.5696	-42.078500000000005	57.9241	-41.9275
500	0.5	45.1445	-43.333999999999996	66.5401	-40.9152	57.9441	-41.9252	56.5698	-42.0784	57.9243	-41.9275
501	0.501	45.1447	-43.3339	66.5402	-40.9151	57.9442	-41.9252	56.57	-42.0784	57.9244	-41.927400000000006
502	0.502	45.1449	-43.3339	66.5403	-40.9151	57.9443	-41.9252	56.5702	-42.0784	57.9245	-41.927400000000006
503	0.503	45.145	-43.3339	66.5404	-40.9151	57.9444	-41.9252	56.5704	-42.0784	57.9246	-41.927400000000006
504	0.504	45.1452	-43.3339	66.5405	-40.9151	57.9445	-41.9252	56.5706	-42.0783	57.9247	-41.927400000000006
505	0.505	45.1454	-43.3339	66.5406	-40.9151	57.9446	-41.9252	56.5708	-42.0783	57.9248	-41.927400000000006
506	0.506	45.1455	-43.333800000000004	66.5407	-40.9151	57.9448	-41.9252	56.571000000000005	-42.0783	57.9249	-41.927400000000006
507	0.507	45.1457	-43.333800000000004	66.5409	-40.9151	57.9449	-41.9251	56.5712	-42.0783	57.925	-41.927400000000006
508	0.508	45.1459	-43.333800000000004	66.541	-40.915	57.945	-41.9251	56.5713	-42.0783	57.9251	-41.927400000000006
509	0.509	45.1461	-43.333800000000004	66.5411	-40.915	57.9451	-41.9251	56.5715	-42.078199999999995	57.9252	-41.9273
510	0.51	45.1462	-43.333800000000004	66.5412	-40.915	57.9452	-41.9251	56.5717	-42.078199999999995	57.9254	-41.9273
511	0.511	45.1464	-43.33369999999999	66.5413	-40.915	57.9453	-41.9251	56.5719	-42.078199999999995	57.9255	-41.9273
512	0.512	45.1466	-43.33369999999999	66.5414	-40.915	57.9454	-41.9251	56.5721	-42.078199999999995	57.9256	-41.9273
513	0.513	45.1468	-43.33369999999999	66.5415	-40.915	57.9455	-41.9251	56.5723	-42.078199999999995	57.9257	-41.9273
514	0.514	45.1469	-43.33369999999999	66.5417	-40.914899999999996	57.9456	-41.9251	56.5725	-42.0781	57.9258	-41.9273
515	0.515	45.1471	-43.33369999999999	66.5418	-40.914899999999996	57.9457	-41.925	56.5727	-42.0781	57.9259	-41.9273
516	0.516	45.1473	-43.3336	66.5419	-40.914899999999996	57.9459	-41.925	56.5728	-42.0781	57.926	-41.9273
517	0.517	45.1474	-43.3336	66.542	-40.914899999999996	57.946000000000005	-41.925	56.573	-42.0781	57.9261	-41.9272
518	0.518	45.1476	-43.3336	66.5421	-40.914899999999996	57.9461	-41.925	56.5732	-42.077999999999996	57.9262	-41.9272
519	0.519	45.1478	-43.3336	66.5422	-40.914899999999996	57.9462	-41.925	56.5734	-42.077999999999996	57.9263	-41.9272
520	0.52	45.148	-43.3336	66.5423	-40.914899999999996	57.9463	-41.925	56.5736	-42.077999999999996	57.9264	-41.9272
521	0.521	45.1481	-43.333499999999994	66.5425	-40.9148	57.9464	-41.925	56.5738	-42.077999999999996	57.9266	-41.9272
522	0.522	45.1483	-43.333499999999994	66.5426	-40.9148	57.9465	-41.925	56.574	-42.077999999999996	57.9267	-41.9272
523	0.523	45.1485	-43.333499999999994	66.5427	-40.9148	57.9466	-41.9249	56.5742	-42.0779	57.9268	-41.9272
524	0.524	45.1486	-43.333499999999994	66.5428	-40.9148	57.9467	-41.9249	56.5743	-42.0779	57.9269	-41.9272
525	0.525	45.1488	-43.333499999999994	66.5429	-40.9148	57.9468	-41.9249	56.5745	-42.0779	57.927	-41.927099999999996
526	0.526	45.148999999999994	-43.333400000000005	66.543	-40.9148	57.9469	-41.9249	56.5747	-42.0779	57.9271	-41.927099999999996
527	0.527	45.1492	-43.333400000000005	66.5431	-40.9148	57.9471	-41.9249	56.5749	-42.0779	57.9272	-41.927099999999996
528	0.528	45.1493	-43.333400000000005	66.5432	-40.914699999999996	57.9472	-41.9249	56.5751	-42.077799999999996	57.9273	-41.927099999999996
529	0.529	45.1495	-43.333400000000005	66.5434	-40.914699999999996	57.9473	-41.9249	56.5753	-42.077799999999996	57.9274	-41.927099999999996
530	0.53	45.1497	-43.333400000000005	66.5435	-40.914699999999996	57.9474	-41.924800000000005	56.5755	-42.077799999999996	57.9275	-41.927099999999996
531	0.531	45.1498	-43.333400000000005	66.5436	-40.914699999999996	57.9475	-41.924800000000005	56.5757	-42.077799999999996	57.9276	-41.927099999999996
532	0.532	45.15	-43.33330000000001	66.5437	-40.914699999999996	57.9476	-41.924800000000005	56.5758	-42.07769999999999	57.9278	-41.927099999999996
533	0.5329999999999999	45.1502	-43.33330000000001	66.5438	-40.914699999999996	57.9477	-41.924800000000005	56.576	-42.07769999999999	57.9279	-41.927
534	0.534	45.1504	-43.33330000000001	66.5439	-40.914699999999996	57.9478	-41.924800000000005	56.5762	-42.07769999999999	57.928000000000004	-41.927
535	0.535	45.1505	-43.33330000000001	66.544	-40.91459999999999	57.9479	-41.924800000000005	56.5764	-42.07769999999999	57.9281	-41.927
536	0.536	45.1507	-43.33330000000001	66.5442	-40.91459999999999	57.948	-41.924800000000005	56.5766	-42.07769999999999	57.9282	-41.927
537	0.537	45.1509	-43.333200000000005	66.5443	-40.91459999999999	57.9481	-41.924800000000005	56.5768	-42.0776	57.9283	-41.927
538	0.5379999999999999	45.151	-43.333200000000005	66.5444	-40.91459999999999	57.9483	-41.924699999999994	56.577	-42.0776	57.9284	-41.927
539	0.539	45.1512	-43.333200000000005	66.5445	-40.91459999999999	57.9484	-41.924699999999994	56.5772	-42.0776	57.9285	-41.927
540	0.54	45.1514	-43.333200000000005	66.5446	-40.91459999999999	57.9485	-41.924699999999994	56.5773	-42.0776	57.9286	-41.927
541	0.541	45.1516	-43.333200000000005	66.5447	-40.91459999999999	57.9486	-41.924699999999994	56.5775	-42.0776	57.9287	-41.9269
542	0.542	45.1517	-43.3331	66.5448	-40.9145	57.9487	-41.924699999999994	56.5777	-42.07749999999999	57.9288	-41.9269
543	0.5429999999999999	45.1519	-43.3331	66.545	-40.9145	57.9488	-41.924699999999994	56.5779	-42.07749999999999	57.9289	-41.9269
544	0.544	45.1521	-43.3331	66.5451	-40.9145	57.9489	-41.924699999999994	56.5781	-42.07749999999999	57.9291	-41.9269
545	0.545	45.1522	-43.3331	66.5452	-40.9145	57.949	-41.924699999999994	56.5783	-42.07749999999999	57.9292	-41.9269
546	0.546	45.1524	-43.3331	66.5453	-40.9145	57.9491	-41.9246	56.5785	-42.077400000000004	57.9293	-41.9269
547	0.547	45.1526	-43.333	66.5454	-40.9145	57.9492	-41.9246	56.5786	-42.077400000000004	57.9294	-41.9269
548	0.5479999999999999	45.1528	-43.333	66.5455	-40.9145	57.9493	-41.9246	56.5788	-42.077400000000004	57.9295	-41.9269
549	0.5489999999999999	45.1529	-43.333	66.5456	-40.9144	57.9495	-41.9246	56.57899999999999	-42.077400000000004	57.9296	-41.9268
550	0.55	45.1531	-43.333	66.5457	-40.9144	57.9496	-41.9246	56.5792	-42.077400000000004	57.9297	-41.9268
551	0.551	45.1533	-43.333	66.5459	-40.9144	57.9497	-41.9246	56.5794	-42.07730000000001	57.9298	-41.9268
552	0.552	45.1534	-43.3329	66.546	-40.9144	57.9498	-41.9246	56.5796	-42.07730000000001	57.9299	-41.9268
553	0.5529999999999999	45.1536	-43.3329	66.5461	-40.9144	57.9499	-41.9246	56.5798	-42.07730000000001	57.93	-41.9268
554	0.5539999999999999	45.1538	-43.3329	66.5462	-40.9144	57.95	-41.9245	56.5799	-42.07730000000001	57.9301	-41.9268
555	0.555	45.1539	-43.3329	66.5463	-40.9144	57.9501	-41.9245	56.5801	-42.07730000000001	57.9302	-41.9268
556	0.556	45.1541	-43.3329	66.5464	-40.9143	57.9502	-41.9245	56.5803	-42.077200000000005	57.9304	-41.9268
557	0.557	45.1543	-43.332800000000006	66.5465	-40.9143	57.9503	-41.9245	56.5805	-42.077200000000005	57.9305	-41.9267
558	0.5579999999999999	45.1545	-43.332800000000006	66.5466	-40.9143	57.9504	-41.9245	56.5807	-42.077200000000005	57.9306	-41.9267
559	0.5589999999999999	45.1546	-43.332800000000006	66.5468	-40.9143	57.9505	-41.9245	56.5809	-42.077200000000005	57.9307	-41.9267
560	0.56	45.1548	-43.332800000000006	66.5469	-40.9143	57.9506	-41.9245	56.5811	-42.0771	57.9308	-41.9267
561	0.561	45.155	-43.332800000000006	66.547	-40.9143	57.9508	-41.9245	56.5812	-42.0771	57.9309	-41.9267
562	0.562	45.1551	-43.3327	66.5471	-40.9143	57.9509	-41.9244	56.5814	-42.0771	57.931000000000004	-41.9267
563	0.563	45.1553	-43.3327	66.5472	-40.9142	57.951	-41.9244	56.5816	-42.0771	57.9311	-41.9267
564	0.564	45.1555	-43.3327	66.5473	-40.9142	57.9511	-41.9244	56.5818	-42.0771	57.9312	-41.9267
565	0.565	45.1556	-43.3327	66.5474	-40.9142	57.9512	-41.9244	56.582	-42.077	57.9313	-41.92659999999999
566	0.5660000000000001	45.1558	-43.3327	66.5475	-40.9142	57.9513	-41.9244	56.5822	-42.077	57.9314	-41.92659999999999
567	0.5670000000000001	45.156000000000006	-43.3327	66.5477	-40.9142	57.9514	-41.9244	56.5824	-42.077	57.9315	-41.92659999999999
568	0.568	45.1561	-43.3326	66.5478	-40.9142	57.9515	-41.9244	56.5825	-42.077	57.9316	-41.92659999999999
569	0.569	45.1563	-43.3326	66.5479	-40.9142	57.9516	-41.9244	56.5827	-42.077	57.9318	-41.92659999999999
570	0.57	45.1565	-43.3326	66.548	-40.9141	57.9517	-41.9243	56.5829	-42.0769	57.9319	-41.92659999999999
571	0.5710000000000001	45.1567	-43.3326	66.5481	-40.9141	57.9518	-41.9243	56.5831	-42.0769	57.931999999999995	-41.92659999999999
572	0.5720000000000001	45.1568	-43.3326	66.5482	-40.9141	57.9519	-41.9243	56.5833	-42.0769	57.9321	-41.92659999999999
573	0.573	45.157	-43.332499999999996	66.5483	-40.9141	57.952	-41.9243	56.5835	-42.0769	57.9322	-41.9265
574	0.574	45.1572	-43.332499999999996	66.5484	-40.9141	57.9522	-41.9243	56.5836	-42.076800000000006	57.9323	-41.9265
575	0.575	45.1573	-43.332499999999996	66.5486	-40.9141	57.9523	-41.9243	56.5838	-42.076800000000006	57.9324	-41.9265
576	0.5760000000000001	45.1575	-43.332499999999996	66.5487	-40.9141	57.9524	-41.9243	56.583999999999996	-42.076800000000006	57.9325	-41.9265
577	0.5770000000000001	45.1577	-43.332499999999996	66.5488	-40.914	57.9525	-41.9243	56.5842	-42.076800000000006	57.9326	-41.9265
578	0.578	45.1578	-43.3324	66.5489	-40.914	57.9526	-41.92419999999999	56.5844	-42.076800000000006	57.9327	-41.9265
579	0.579	45.158	-43.3324	66.54899999999999	-40.914	57.9527	-41.92419999999999	56.5846	-42.0767	57.9328	-41.9265
580	0.58	45.1582	-43.3324	66.5491	-40.914	57.9528	-41.92419999999999	56.5847	-42.0767	57.9329	-41.9265
581	0.581	45.1583	-43.3324	66.5492	-40.914	57.9529	-41.92419999999999	56.5849	-42.0767	57.933	-41.9264
582	0.5820000000000001	45.1585	-43.3324	66.5493	-40.914	57.953	-41.92419999999999	56.5851	-42.0767	57.9331	-41.9264
583	0.583	45.1587	-43.332300000000004	66.5494	-40.914	57.9531	-41.92419999999999	56.5853	-42.0767	57.9333	-41.9264
584	0.584	45.1588	-43.332300000000004	66.5496	-40.913900000000005	57.9532	-41.92419999999999	56.5855	-42.0766	57.9334	-41.9264
585	0.585	45.159	-43.332300000000004	66.5497	-40.913900000000005	57.9533	-41.92419999999999	56.5857	-42.0766	57.9335	-41.9264
586	0.586	45.1592	-43.332300000000004	66.5498	-40.913900000000005	57.9534	-41.92419999999999	56.5859	-42.0766	57.9336	-41.9264
587	0.5870000000000001	45.1594	-43.332300000000004	66.5499	-40.913900000000005	57.9535	-41.924099999999996	56.586000000000006	-42.0766	57.9337	-41.9264
588	0.588	45.1595	-43.332300000000004	66.55	-40.913900000000005	57.9537	-41.924099999999996	56.5862	-42.0766	57.9338	-41.9264
589	0.589	45.1597	-43.33219999999999	66.5501	-40.913900000000005	57.9538	-41.924099999999996	56.5864	-42.076499999999996	57.9339	-41.926300000000005
590	0.59	45.1599	-43.33219999999999	66.5502	-40.913900000000005	57.9539	-41.924099999999996	56.5866	-42.076499999999996	57.934	-41.926300000000005
591	0.591	45.16	-43.33219999999999	66.5503	-40.9138	57.95399999999999	-41.924099999999996	56.5868	-42.076499999999996	57.9341	-41.926300000000005
592	0.5920000000000001	45.1602	-43.33219999999999	66.5505	-40.9138	57.9541	-41.924099999999996	56.586999999999996	-42.076499999999996	57.9342	-41.926300000000005
593	0.593	45.1604	-43.33219999999999	66.5506	-40.9138	57.9542	-41.924099999999996	56.5871	-42.0764	57.9343	-41.926300000000005
594	0.594	45.1605	-43.3321	66.5507	-40.9138	57.9543	-41.924099999999996	56.5873	-42.0764	57.9344	-41.926300000000005
595	0.595	45.1607	-43.3321	66.5508	-40.9138	57.9544	-41.924	56.5875	-42.0764	57.9345	-41.926300000000005
596	0.596	45.1609	-43.3321	66.5509	-40.9138	57.9545	-41.924	56.5877	-42.0764	57.9346	-41.926300000000005
597	0.597	45.161	-43.3321	66.551	-40.9138	57.9546	-41.924	56.5879	-42.0764	57.9347	-41.926199999999994
598	0.598	45.1612	-43.3321	66.5511	-40.9137	57.9547	-41.924	56.5881	-42.0763	57.9349	-41.926199999999994
599	0.599	45.1614	-43.332	66.5512	-40.9137	57.9548	-41.924	56.5882	-42.0763	57.935	-41.926199999999994
600	0.6	45.1615	-43.332	66.5513	-40.9137	57.9549	-41.924	56.5884	-42.0763	57.9351	-41.926199999999994
601	0.601	45.1617	-43.332	66.5515	-40.9137	57.955	-41.924	56.5886	-42.0763	57.9352	-41.926199999999994
602	0.602	45.1619	-43.332	66.5516	-40.9137	57.9552	-41.924	56.5888	-42.0763	57.9353	-41.926199999999994
603	0.603	45.162	-43.332	66.5517	-40.9137	57.9553	-41.9239	56.589	-42.07619999999999	57.9354	-41.926199999999994
604	0.604	45.1622	-43.3319	66.5518	-40.9137	57.9554	-41.9239	56.5891	-42.07619999999999	57.9355	-41.926199999999994
605	0.605	45.1624	-43.3319	66.5519	-40.913599999999995	57.9555	-41.9239	56.5893	-42.07619999999999	57.9356	-41.92609999999999
606	0.606	45.1625	-43.3319	66.55199999999999	-40.913599999999995	57.9556	-41.9239	56.5895	-42.07619999999999	57.9357	-41.92609999999999
607	0.607	45.1627	-43.3319	66.5521	-40.913599999999995	57.9557	-41.9239	56.5897	-42.07619999999999	57.9358	-41.92609999999999
608	0.608	45.1629	-43.3319	66.5522	-40.913599999999995	57.9558	-41.9239	56.5899	-42.0761	57.9359	-41.92609999999999
609	0.609	45.163000000000004	-43.3319	66.5523	-40.913599999999995	57.9559	-41.9239	56.5901	-42.0761	57.93600000000001	-41.92609999999999
610	0.61	45.1632	-43.3318	66.5525	-40.913599999999995	57.956	-41.9239	56.5902	-42.0761	57.9361	-41.92609999999999
611	0.611	45.1634	-43.3318	66.5526	-40.913599999999995	57.9561	-41.92380000000001	56.5904	-42.0761	57.9362	-41.92609999999999
612	0.612	45.1635	-43.3318	66.5527	-40.9135	57.9562	-41.92380000000001	56.5906	-42.076	57.9363	-41.92609999999999
613	0.613	45.1637	-43.3318	66.5528	-40.9135	57.9563	-41.92380000000001	56.5908	-42.076	57.9364	-41.925999999999995
614	0.614	45.1639	-43.3318	66.5529	-40.9135	57.9564	-41.92380000000001	56.591	-42.076	57.9366	-41.925999999999995
615	0.615	45.163999999999994	-43.33169999999999	66.553	-40.9135	57.9565	-41.92380000000001	56.5912	-42.076	57.9367	-41.925999999999995
616	0.616	45.1642	-43.33169999999999	66.5531	-40.9135	57.9566	-41.92380000000001	56.5913	-42.076	57.9368	-41.925999999999995
617	0.617	45.1644	-43.33169999999999	66.5532	-40.9135	57.9568	-41.92380000000001	56.5915	-42.0759	57.9369	-41.925999999999995
618	0.618	45.1645	-43.33169999999999	66.5533	-40.9135	57.9569	-41.92380000000001	56.5917	-42.0759	57.937	-41.925999999999995
619	0.619	45.1647	-43.33169999999999	66.5534	-40.9134	57.957	-41.9237	56.5919	-42.0759	57.9371	-41.925999999999995
620	0.62	45.1649	-43.331599999999995	66.5536	-40.9134	57.9571	-41.9237	56.5921	-42.0759	57.9372	-41.925999999999995
621	0.621	45.165	-43.331599999999995	66.5537	-40.9134	57.9572	-41.9237	56.5922	-42.0759	57.9373	-41.925999999999995
622	0.622	45.1652	-43.331599999999995	66.5538	-40.9134	57.9573	-41.9237	56.5924	-42.0758	57.9374	-41.9259
623	0.623	45.1654	-43.331599999999995	66.5539	-40.9134	57.9574	-41.9237	56.5926	-42.0758	57.9375	-41.9259
624	0.624	45.1655	-43.331599999999995	66.554	-40.9134	57.9575	-41.9237	56.5928	-42.0758	57.9376	-41.9259
625	0.625	45.1657	-43.331500000000005	66.5541	-40.9134	57.9576	-41.9237	56.593	-42.0758	57.9377	-41.9259
626	0.626	45.1659	-43.331500000000005	66.5542	-40.91330000000001	57.9577	-41.9237	56.5932	-42.0758	57.9378	-41.9259
627	0.627	45.166000000000004	-43.331500000000005	66.5543	-40.91330000000001	57.9578	-41.9236	56.5933	-42.07569999999999	57.9379	-41.9259
628	0.628	45.1662	-43.331500000000005	66.5544	-40.91330000000001	57.9579	-41.9236	56.5935	-42.07569999999999	57.938	-41.9259
629	0.629	45.1664	-43.331500000000005	66.5546	-40.91330000000001	57.958	-41.9236	56.5937	-42.07569999999999	57.9381	-41.9259
630	0.63	45.1665	-43.331500000000005	66.5547	-40.91330000000001	57.9581	-41.9236	56.5939	-42.07569999999999	57.9382	-41.92580000000001
631	0.631	45.1667	-43.3314	66.5548	-40.91330000000001	57.9582	-41.9236	56.5941	-42.07569999999999	57.9383	-41.92580000000001
632	0.632	45.1669	-43.3314	66.5549	-40.91330000000001	57.9583	-41.9236	56.5942	-42.075599999999994	57.9385	-41.92580000000001
633	0.633	45.167	-43.3314	66.555	-40.913199999999996	57.9584	-41.9236	56.5944	-42.075599999999994	57.9386	-41.92580000000001
634	0.634	45.1672	-43.3314	66.5551	-40.913199999999996	57.9586	-41.9236	56.5946	-42.075599999999994	57.9387	-41.92580000000001
635	0.635	45.1674	-43.3314	66.5552	-40.913199999999996	57.9587	-41.923500000000004	56.5948	-42.075599999999994	57.9388	-41.92580000000001
636	0.636	45.1675	-43.331300000000006	66.5553	-40.913199999999996	57.9588	-41.923500000000004	56.595	-42.075500000000005	57.9389	-41.92580000000001
637	0.637	45.1677	-43.331300000000006	66.5554	-40.913199999999996	57.9589	-41.923500000000004	56.5951	-42.075500000000005	57.93899999999999	-41.92580000000001
638	0.638	45.1679	-43.331300000000006	66.5555	-40.913199999999996	57.958999999999996	-41.923500000000004	56.5953	-42.075500000000005	57.9391	-41.9257
639	0.639	45.168	-43.331300000000006	66.5557	-40.913199999999996	57.9591	-41.923500000000004	56.5955	-42.075500000000005	57.9392	-41.9257
640	0.64	45.1682	-43.331300000000006	66.5558	-40.91309999999999	57.9592	-41.923500000000004	56.5957	-42.075500000000005	57.9393	-41.9257
641	0.6409999999999999	45.1684	-43.331199999999995	66.5559	-40.91309999999999	57.9593	-41.923500000000004	56.5959	-42.0754	57.9394	-41.9257
642	0.642	45.1685	-43.331199999999995	66.556	-40.91309999999999	57.9594	-41.923500000000004	56.596000000000004	-42.0754	57.9395	-41.9257
643	0.643	45.1687	-43.331199999999995	66.5561	-40.91309999999999	57.9595	-41.923500000000004	56.5962	-42.0754	57.9396	-41.9257
644	0.644	45.1689	-43.331199999999995	66.5562	-40.91309999999999	57.9596	-41.92340000000001	56.5964	-42.0754	57.9397	-41.9257
645	0.645	45.169	-43.331199999999995	66.5563	-40.91309999999999	57.9597	-41.92340000000001	56.5966	-42.0754	57.9398	-41.9257
646	0.6459999999999999	45.1692	-43.331199999999995	66.5564	-40.91309999999999	57.9598	-41.92340000000001	56.5968	-42.075300000000006	57.9399	-41.9256
647	0.647	45.1693	-43.3311	66.5565	-40.91309999999999	57.9599	-41.92340000000001	56.5969	-42.075300000000006	57.94	-41.9256
648	0.648	45.1695	-43.3311	66.5566	-40.913	57.96	-41.92340000000001	56.5971	-42.075300000000006	57.9401	-41.9256
649	0.649	45.1697	-43.3311	66.5567	-40.913	57.9601	-41.92340000000001	56.5973	-42.075300000000006	57.9402	-41.9256
650	0.65	45.1698	-43.3311	66.5569	-40.913	57.9602	-41.92340000000001	56.5975	-42.075300000000006	57.9403	-41.9256
651	0.6509999999999999	45.17	-43.3311	66.557	-40.913	57.9603	-41.92340000000001	56.5977	-42.075199999999995	57.9404	-41.9256
652	0.652	45.1702	-43.331	66.5571	-40.913	57.9604	-41.923300000000005	56.5978	-42.075199999999995	57.9406	-41.9256
653	0.653	45.1703	-43.331	66.5572	-40.913	57.9606	-41.923300000000005	56.598	-42.075199999999995	57.9407	-41.9256
654	0.654	45.1705	-43.331	66.5573	-40.913	57.9607	-41.923300000000005	56.5982	-42.075199999999995	57.9408	-41.9256
655	0.655	45.1707	-43.331	66.5574	-40.9129	57.9608	-41.923300000000005	56.5984	-42.075199999999995	57.9409	-41.9255
656	0.6559999999999999	45.1708	-43.331	66.5575	-40.9129	57.9609	-41.923300000000005	56.5986	-42.0751	57.941	-41.9255
657	0.657	45.17100000000001	-43.33090000000001	66.5576	-40.9129	57.961000000000006	-41.923300000000005	56.5987	-42.0751	57.9411	-41.9255
658	0.6579999999999999	45.1712	-43.33090000000001	66.5577	-40.9129	57.9611	-41.923300000000005	56.5989	-42.0751	57.9412	-41.9255
659	0.659	45.1713	-43.33090000000001	66.5578	-40.9129	57.9612	-41.923300000000005	56.5991	-42.0751	57.9413	-41.9255
660	0.66	45.1715	-43.33090000000001	66.5579	-40.9129	57.9613	-41.923199999999994	56.5993	-42.0751	57.9414	-41.9255
661	0.6609999999999999	45.1717	-43.33090000000001	66.5581	-40.9129	57.9614	-41.923199999999994	56.5995	-42.075	57.9415	-41.9255
662	0.662	45.1718	-43.33090000000001	66.5582	-40.912800000000004	57.9615	-41.923199999999994	56.5996	-42.075	57.9416	-41.9255
663	0.6629999999999999	45.172	-43.3308	66.5583	-40.912800000000004	57.9616	-41.923199999999994	56.5998	-42.075	57.9417	-41.9254
664	0.664	45.1721	-43.3308	66.5584	-40.912800000000004	57.9617	-41.923199999999994	56.6	-42.075	57.9418	-41.9254
665	0.665	45.1723	-43.3308	66.5585	-40.912800000000004	57.9618	-41.923199999999994	56.6002	-42.07490000000001	57.9419	-41.9254
666	0.6659999999999999	45.1725	-43.3308	66.5586	-40.912800000000004	57.9619	-41.923199999999994	56.6004	-42.07490000000001	57.942	-41.9254
667	0.667	45.1726	-43.3308	66.5587	-40.912800000000004	57.961999999999996	-41.923199999999994	56.6005	-42.07490000000001	57.9421	-41.9254
668	0.6679999999999999	45.1728	-43.33069999999999	66.5588	-40.912800000000004	57.9621	-41.9231	56.6007	-42.07490000000001	57.9422	-41.9254
669	0.669	45.173	-43.33069999999999	66.5589	-40.912699999999994	57.9622	-41.9231	56.6009	-42.07490000000001	57.9423	-41.9254
670	0.67	45.1731	-43.33069999999999	66.559	-40.912699999999994	57.9623	-41.9231	56.6011	-42.0748	57.9424	-41.9254
671	0.6709999999999999	45.1733	-43.33069999999999	66.5591	-40.912699999999994	57.9624	-41.9231	56.6013	-42.0748	57.9425	-41.92530000000001
672	0.672	45.1735	-43.33069999999999	66.5593	-40.912699999999994	57.9625	-41.9231	56.6014	-42.0748	57.9426	-41.92530000000001
673	0.6729999999999999	45.1736	-43.3306	66.5594	-40.912699999999994	57.9626	-41.9231	56.6016	-42.0748	57.9427	-41.92530000000001
674	0.674	45.1738	-43.3306	66.5595	-40.912699999999994	57.9627	-41.9231	56.6018	-42.0748	57.9428	-41.92530000000001
675	0.675	45.1739	-43.3306	66.5596	-40.912699999999994	57.9629	-41.9231	56.602	-42.07469999999999	57.9429	-41.92530000000001
676	0.6759999999999999	45.1741	-43.3306	66.5597	-40.9126	57.963	-41.9231	56.6021	-42.07469999999999	57.9431	-41.92530000000001
677	0.677	45.1743	-43.3306	66.5598	-40.9126	57.9631	-41.923	56.6023	-42.07469999999999	57.9432	-41.92530000000001
678	0.6779999999999999	45.1744	-43.3306	66.5599	-40.9126	57.9632	-41.923	56.6025	-42.07469999999999	57.9433	-41.92530000000001
679	0.679	45.1746	-43.3305	66.56	-40.9126	57.9633	-41.923	56.6027	-42.07469999999999	57.9434	-41.92530000000001
680	0.68	45.1748	-43.3305	66.5601	-40.9126	57.9634	-41.923	56.6029	-42.0746	57.9435	-41.9252
681	0.6809999999999999	45.1749	-43.3305	66.5602	-40.9126	57.9635	-41.923	56.603	-42.0746	57.9436	-41.9252
682	0.682	45.1751	-43.3305	66.5603	-40.9126	57.9636	-41.923	56.6032	-42.0746	57.9437	-41.9252
683	0.6829999999999999	45.1753	-43.3305	66.5604	-40.9126	57.9637	-41.923	56.6034	-42.0746	57.9438	-41.9252
684	0.684	45.1754	-43.330400000000004	66.5606	-40.912499999999994	57.9638	-41.923	56.6036	-42.0746	57.9439	-41.9252
685	0.685	45.1756	-43.330400000000004	66.5607	-40.912499999999994	57.9639	-41.922900000000006	56.6037	-42.0745	57.943999999999996	-41.9252
686	0.6859999999999999	45.1757	-43.330400000000004	66.5608	-40.912499999999994	57.964	-41.922900000000006	56.6039	-42.0745	57.9441	-41.9252
687	0.687	45.1759	-43.330400000000004	66.5609	-40.912499999999994	57.9641	-41.922900000000006	56.6041	-42.0745	57.9442	-41.9252
688	0.688	45.1761	-43.330400000000004	66.561	-40.912499999999994	57.9642	-41.922900000000006	56.6043	-42.0745	57.9443	-41.9251
689	0.6890000000000001	45.1762	-43.330400000000004	66.5611	-40.912499999999994	57.9643	-41.922900000000006	56.6045	-42.0745	57.9444	-41.9251
690	0.69	45.1764	-43.3303	66.5612	-40.912499999999994	57.9644	-41.922900000000006	56.6046	-42.074400000000004	57.9445	-41.9251
691	0.691	45.1766	-43.3303	66.5613	-40.9124	57.9645	-41.922900000000006	56.6048	-42.074400000000004	57.9446	-41.9251
692	0.6920000000000001	45.1767	-43.3303	66.5614	-40.9124	57.9646	-41.922900000000006	56.605	-42.074400000000004	57.9447	-41.9251
693	0.693	45.1769	-43.3303	66.5615	-40.9124	57.9647	-41.9228	56.6052	-42.074400000000004	57.9448	-41.9251
694	0.6940000000000001	45.177	-43.3303	66.5616	-40.9124	57.9648	-41.9228	56.6053	-42.074400000000004	57.9449	-41.9251
695	0.695	45.1772	-43.3302	66.5617	-40.9124	57.9649	-41.9228	56.6055	-42.0743	57.945	-41.9251
696	0.696	45.1774	-43.3302	66.5618	-40.9124	57.965	-41.9228	56.6057	-42.0743	57.9451	-41.925
697	0.6970000000000001	45.1775	-43.3302	66.562	-40.9124	57.9651	-41.9228	56.6059	-42.0743	57.9452	-41.925
698	0.698	45.1777	-43.3302	66.5621	-40.91230000000001	57.9652	-41.9228	56.6061	-42.0743	57.9453	-41.925
699	0.6990000000000001	45.1779	-43.3302	66.5622	-40.91230000000001	57.9653	-41.9228	56.6062	-42.0743	57.9454	-41.925
700	0.7	45.178000000000004	-43.3302	66.5623	-40.91230000000001	57.9654	-41.9228	56.6064	-42.0742	57.9455	-41.925
701	0.701	45.1782	-43.330099999999995	66.5624	-40.91230000000001	57.9656	-41.9228	56.6066	-42.0742	57.9456	-41.925
702	0.7020000000000001	45.1783	-43.330099999999995	66.5625	-40.91230000000001	57.9657	-41.9227	56.6068	-42.0742	57.9457	-41.925
703	0.703	45.1785	-43.330099999999995	66.5626	-40.91230000000001	57.9658	-41.9227	56.6069	-42.0742	57.9458	-41.925
704	0.7040000000000001	45.1787	-43.330099999999995	66.5627	-40.91230000000001	57.9659	-41.9227	56.6071	-42.0742	57.9459	-41.925
705	0.705	45.1788	-43.330099999999995	66.5628	-40.9122	57.966	-41.9227	56.6073	-42.074099999999994	57.946000000000005	-41.9249
706	0.706	45.178999999999995	-43.33	66.5629	-40.9122	57.9661	-41.9227	56.6075	-42.074099999999994	57.9462	-41.9249
707	0.7070000000000001	45.1792	-43.33	66.563	-40.9122	57.9662	-41.9227	56.6076	-42.074099999999994	57.9463	-41.9249
708	0.708	45.1793	-43.33	66.5631	-40.9122	57.9663	-41.9227	56.6078	-42.074099999999994	57.9464	-41.9249
709	0.7090000000000001	45.1795	-43.33	66.5632	-40.9122	57.9664	-41.9227	56.608000000000004	-42.074099999999994	57.9465	-41.9249
710	0.71	45.1796	-43.33	66.5634	-40.9122	57.9665	-41.922599999999996	56.6082	-42.074	57.9466	-41.9249
711	0.711	45.1798	-43.3299	66.5635	-40.9122	57.9666	-41.922599999999996	56.6084	-42.074	57.9467	-41.9249
712	0.7120000000000001	45.18	-43.3299	66.5636	-40.9122	57.9667	-41.922599999999996	56.6085	-42.074	57.9468	-41.9249
713	0.713	45.1801	-43.3299	66.5637	-40.9121	57.9668	-41.922599999999996	56.6087	-42.074	57.9469	-41.924800000000005
714	0.7140000000000001	45.1803	-43.3299	66.5638	-40.9121	57.9669	-41.922599999999996	56.6089	-42.0739	57.946999999999996	-41.924800000000005
715	0.715	45.1804	-43.3299	66.5639	-40.9121	57.967	-41.922599999999996	56.6091	-42.0739	57.9471	-41.924800000000005
716	0.716	45.1806	-43.3299	66.564	-40.9121	57.9671	-41.922599999999996	56.6092	-42.0739	57.9472	-41.924800000000005
717	0.7170000000000001	45.1808	-43.3298	66.5641	-40.9121	57.9672	-41.922599999999996	56.6094	-42.0739	57.9473	-41.924800000000005
718	0.718	45.1809	-43.3298	66.5642	-40.9121	57.9673	-41.922599999999996	56.6096	-42.0739	57.9474	-41.924800000000005
719	0.7190000000000001	45.1811	-43.3298	66.5643	-40.9121	57.9674	-41.9225	56.6098	-42.073800000000006	57.9475	-41.924800000000005
720	0.72	45.1813	-43.3298	66.5644	-40.912000000000006	57.9675	-41.9225	56.6099	-42.073800000000006	57.9476	-41.924800000000005
721	0.721	45.1814	-43.3298	66.5645	-40.912000000000006	57.9676	-41.9225	56.6101	-42.073800000000006	57.9477	-41.924800000000005
722	0.722	45.1816	-43.329699999999995	66.5646	-40.912000000000006	57.9677	-41.9225	56.6103	-42.073800000000006	57.9478	-41.924699999999994
723	0.723	45.1817	-43.329699999999995	66.5647	-40.912000000000006	57.9678	-41.9225	56.6105	-42.073800000000006	57.9479	-41.924699999999994
724	0.7240000000000001	45.1819	-43.329699999999995	66.5649	-40.912000000000006	57.9679	-41.9225	56.6106	-42.073699999999995	57.948	-41.924699999999994
725	0.725	45.1821	-43.329699999999995	66.565	-40.912000000000006	57.968	-41.9225	56.6108	-42.073699999999995	57.9481	-41.924699999999994
726	0.726	45.1822	-43.329699999999995	66.5651	-40.912000000000006	57.9681	-41.9225	56.611000000000004	-42.073699999999995	57.9482	-41.924699999999994
727	0.727	45.1824	-43.329699999999995	66.5652	-40.9119	57.9682	-41.922399999999996	56.6112	-42.073699999999995	57.9483	-41.924699999999994
728	0.728	45.1825	-43.3296	66.5653	-40.9119	57.9683	-41.922399999999996	56.6113	-42.073699999999995	57.9484	-41.924699999999994
729	0.7290000000000001	45.1827	-43.3296	66.5654	-40.9119	57.9684	-41.922399999999996	56.6115	-42.0736	57.9485	-41.924699999999994
730	0.73	45.1829	-43.3296	66.5655	-40.9119	57.9685	-41.922399999999996	56.6117	-42.0736	57.9486	-41.9246
731	0.731	45.183	-43.3296	66.5656	-40.9119	57.9686	-41.922399999999996	56.6119	-42.0736	57.9487	-41.9246
732	0.732	45.1832	-43.3296	66.5657	-40.9119	57.9687	-41.922399999999996	56.611999999999995	-42.0736	57.9488	-41.9246
733	0.733	45.1833	-43.3295	66.5658	-40.9119	57.9688	-41.922399999999996	56.6122	-42.0736	57.9489	-41.9246
734	0.7340000000000001	45.1835	-43.3295	66.5659	-40.9119	57.9689	-41.922399999999996	56.6124	-42.0735	57.949	-41.9246
735	0.735	45.1837	-43.3295	66.566	-40.91180000000001	57.968999999999994	-41.922399999999996	56.6126	-42.0735	57.9491	-41.9246
736	0.736	45.1838	-43.3295	66.5661	-40.91180000000001	57.9691	-41.9223	56.6127	-42.0735	57.9492	-41.9246
737	0.737	45.184	-43.3295	66.5662	-40.91180000000001	57.9692	-41.9223	56.6129	-42.0735	57.9493	-41.9246
738	0.738	45.1841	-43.3295	66.5663	-40.91180000000001	57.9694	-41.9223	56.6131	-42.0735	57.9494	-41.9246
739	0.7390000000000001	45.1843	-43.32940000000001	66.5664	-40.91180000000001	57.9695	-41.9223	56.6133	-42.07340000000001	57.9495	-41.9245
740	0.74	45.1845	-43.32940000000001	66.5666	-40.91180000000001	57.9696	-41.9223	56.6134	-42.07340000000001	57.9496	-41.9245
741	0.741	45.1846	-43.32940000000001	66.5667	-40.91180000000001	57.9697	-41.9223	56.6136	-42.07340000000001	57.9497	-41.9245
742	0.742	45.1848	-43.32940000000001	66.5668	-40.911699999999996	57.9698	-41.9223	56.6138	-42.07340000000001	57.9498	-41.9245
743	0.743	45.1849	-43.32940000000001	66.5669	-40.911699999999996	57.9699	-41.9223	56.614	-42.07340000000001	57.9499	-41.9245
744	0.7440000000000001	45.1851	-43.3293	66.567	-40.911699999999996	57.97	-41.9222	56.6141	-42.0733	57.95	-41.9245
745	0.745	45.1853	-43.3293	66.5671	-40.911699999999996	57.9701	-41.9222	56.6143	-42.0733	57.9501	-41.9245
746	0.746	45.1854	-43.3293	66.5672	-40.911699999999996	57.9702	-41.9222	56.6145	-42.0733	57.9502	-41.9245
747	0.747	45.1856	-43.3293	66.5673	-40.911699999999996	57.9703	-41.9222	56.6147	-42.0733	57.9503	-41.9244
748	0.748	45.1857	-43.3293	66.5674	-40.911699999999996	57.9704	-41.9222	56.6148	-42.0733	57.9504	-41.9244
749	0.7490000000000001	45.1859	-43.3293	66.5675	-40.9116	57.9705	-41.9222	56.615	-42.0732	57.9505	-41.9244
750	0.75	45.1861	-43.3292	66.5676	-40.9116	57.9706	-41.9222	56.6152	-42.0732	57.9506	-41.9244
751	0.7509999999999999	45.1862	-43.3292	66.5677	-40.9116	57.9707	-41.9222	56.6154	-42.0732	57.9507	-41.9244
752	0.752	45.1864	-43.3292	66.5678	-40.9116	57.9708	-41.9222	56.6155	-42.0732	57.9508	-41.9244
753	0.753	45.1865	-43.3292	66.5679	-40.9116	57.9709	-41.9221	56.6157	-42.0732	57.9509	-41.9244
754	0.754	45.1867	-43.3292	66.568	-40.9116	57.971000000000004	-41.9221	56.6159	-42.073100000000004	57.951	-41.9244
755	0.755	45.1869	-43.329100000000004	66.5681	-40.9116	57.9711	-41.9221	56.6161	-42.073100000000004	57.9512	-41.9244
756	0.7559999999999999	45.187	-43.329100000000004	66.5683	-40.9116	57.9712	-41.9221	56.6162	-42.073100000000004	57.9513	-41.9243
757	0.757	45.1872	-43.329100000000004	66.5684	-40.911500000000004	57.9713	-41.9221	56.6164	-42.073100000000004	57.9514	-41.9243
758	0.758	45.1873	-43.329100000000004	66.5685	-40.911500000000004	57.9714	-41.9221	56.6166	-42.073100000000004	57.9515	-41.9243
759	0.759	45.1875	-43.329100000000004	66.5686	-40.911500000000004	57.9715	-41.9221	56.6168	-42.073	57.9516	-41.9243
760	0.76	45.1877	-43.329100000000004	66.5687	-40.911500000000004	57.9716	-41.9221	56.6169	-42.073	57.9517	-41.9243
761	0.7609999999999999	45.1878	-43.329	66.5688	-40.911500000000004	57.9717	-41.922000000000004	56.6171	-42.073	57.9518	-41.9243
762	0.762	45.188	-43.329	66.5689	-40.911500000000004	57.9718	-41.922000000000004	56.6173	-42.073	57.9519	-41.9243
763	0.763	45.1881	-43.329	66.569	-40.911500000000004	57.9719	-41.922000000000004	56.6175	-42.073	57.952	-41.9243
764	0.764	45.1883	-43.329	66.5691	-40.9114	57.972	-41.922000000000004	56.6176	-42.072900000000004	57.9521	-41.92419999999999
765	0.765	45.1885	-43.329	66.5692	-40.9114	57.9721	-41.922000000000004	56.6178	-42.072900000000004	57.9522	-41.92419999999999
766	0.7659999999999999	45.1886	-43.3289	66.5693	-40.9114	57.9722	-41.922000000000004	56.618	-42.072900000000004	57.9523	-41.92419999999999
767	0.767	45.1888	-43.3289	66.5694	-40.9114	57.9723	-41.922000000000004	56.6181	-42.072900000000004	57.9524	-41.92419999999999
768	0.768	45.1889	-43.3289	66.5695	-40.9114	57.9724	-41.922000000000004	56.6183	-42.072900000000004	57.9525	-41.92419999999999
769	0.769	45.1891	-43.3289	66.5696	-40.9114	57.9725	-41.922000000000004	56.6185	-42.0728	57.9526	-41.92419999999999
770	0.77	45.1892	-43.3289	66.5697	-40.9114	57.9726	-41.9219	56.6187	-42.0728	57.9527	-41.92419999999999
771	0.7709999999999999	45.1894	-43.3289	66.5698	-40.9114	57.9727	-41.9219	56.6188	-42.0728	57.9528	-41.92419999999999
772	0.772	45.1896	-43.3288	66.5699	-40.911300000000004	57.9728	-41.9219	56.619	-42.0728	57.9529	-41.92419999999999
773	0.773	45.1897	-43.3288	66.57	-40.911300000000004	57.9729	-41.9219	56.6192	-42.0728	57.953	-41.924099999999996
774	0.774	45.1899	-43.3288	66.5701	-40.911300000000004	57.973	-41.9219	56.6194	-42.0727	57.9531	-41.924099999999996
775	0.775	45.19	-43.3288	66.5703	-40.911300000000004	57.9731	-41.9219	56.6195	-42.0727	57.9532	-41.924099999999996
776	0.7759999999999999	45.1902	-43.3288	66.5704	-40.911300000000004	57.9732	-41.9219	56.6197	-42.0727	57.9533	-41.924099999999996
777	0.777	45.1904	-43.3287	66.5705	-40.911300000000004	57.9733	-41.9219	56.6199	-42.0727	57.9534	-41.924099999999996
778	0.778	45.1905	-43.3287	66.5706	-40.911300000000004	57.9734	-41.921800000000005	56.62	-42.0727	57.9535	-41.924099999999996
779	0.779	45.1907	-43.3287	66.5707	-40.911199999999994	57.9735	-41.921800000000005	56.6202	-42.0726	57.9536	-41.924099999999996
780	0.78	45.1908	-43.3287	66.5708	-40.911199999999994	57.9736	-41.921800000000005	56.6204	-42.0726	57.9537	-41.924099999999996
781	0.7809999999999999	45.191	-43.3287	66.5709	-40.911199999999994	57.9737	-41.921800000000005	56.6206	-42.0726	57.9538	-41.924
782	0.782	45.1911	-43.3287	66.571	-40.911199999999994	57.9738	-41.921800000000005	56.6207	-42.0726	57.9539	-41.924
783	0.7829999999999999	45.1913	-43.3286	66.5711	-40.911199999999994	57.9739	-41.921800000000005	56.6209	-42.0726	57.95399999999999	-41.924
784	0.784	45.1915	-43.3286	66.5712	-40.911199999999994	57.974	-41.921800000000005	56.6211	-42.072500000000005	57.9541	-41.924
785	0.785	45.1916	-43.3286	66.5713	-40.911199999999994	57.9741	-41.921800000000005	56.6213	-42.072500000000005	57.9542	-41.924
786	0.7859999999999999	45.1918	-43.3286	66.5714	-40.911199999999994	57.9742	-41.921800000000005	56.6214	-42.072500000000005	57.9543	-41.924
787	0.787	45.1919	-43.3286	66.5715	-40.9111	57.9743	-41.9217	56.6216	-42.072500000000005	57.9544	-41.924
788	0.7879999999999999	45.1921	-43.3286	66.5716	-40.9111	57.9744	-41.9217	56.6218	-42.072500000000005	57.9545	-41.924
789	0.789	45.1923	-43.328500000000005	66.5717	-40.9111	57.9745	-41.9217	56.6219	-42.072500000000005	57.9546	-41.924
790	0.79	45.1924	-43.328500000000005	66.5718	-40.9111	57.9746	-41.9217	56.6221	-42.072399999999995	57.9547	-41.9239
791	0.7909999999999999	45.1926	-43.328500000000005	66.5719	-40.9111	57.9747	-41.9217	56.6223	-42.072399999999995	57.9548	-41.9239
792	0.792	45.1927	-43.328500000000005	66.572	-40.9111	57.9748	-41.9217	56.6225	-42.072399999999995	57.9549	-41.9239
793	0.7929999999999999	45.1929	-43.328500000000005	66.5721	-40.9111	57.9749	-41.9217	56.6226	-42.072399999999995	57.955	-41.9239
794	0.794	45.193000000000005	-43.328399999999995	66.5722	-40.911	57.975	-41.9217	56.6228	-42.072399999999995	57.9551	-41.9239
795	0.795	45.1932	-43.328399999999995	66.5723	-40.911	57.9751	-41.9217	56.623000000000005	-42.0723	57.9552	-41.9239
796	0.7959999999999999	45.1934	-43.328399999999995	66.5725	-40.911	57.9752	-41.921600000000005	56.6231	-42.0723	57.9553	-41.9239
797	0.797	45.1935	-43.328399999999995	66.5726	-40.911	57.9753	-41.921600000000005	56.6233	-42.0723	57.9554	-41.9239
798	0.7979999999999999	45.1937	-43.328399999999995	66.5727	-40.911	57.9754	-41.921600000000005	56.6235	-42.0723	57.9555	-41.9239
799	0.799	45.1938	-43.328399999999995	66.5728	-40.911	57.9755	-41.921600000000005	56.6237	-42.0723	57.9556	-41.92380000000001
800	0.8	45.193999999999996	-43.3283	66.5729	-40.911	57.9756	-41.921600000000005	56.6238	-42.072199999999995	57.9557	-41.92380000000001
801	0.8009999999999999	45.1941	-43.3283	66.57300000000001	-40.911	57.9757	-41.921600000000005	56.623999999999995	-42.072199999999995	57.9558	-41.92380000000001
802	0.802	45.1943	-43.3283	66.5731	-40.910900000000005	57.9758	-41.921600000000005	56.6242	-42.072199999999995	57.9559	-41.92380000000001
803	0.8029999999999999	45.1945	-43.3283	66.5732	-40.910900000000005	57.9759	-41.921600000000005	56.6243	-42.072199999999995	57.956	-41.92380000000001
804	0.804	45.1946	-43.3283	66.5733	-40.910900000000005	57.976000000000006	-41.9215	56.6245	-42.072199999999995	57.9561	-41.92380000000001
805	0.805	45.1948	-43.328199999999995	66.5734	-40.910900000000005	57.9761	-41.9215	56.6247	-42.0721	57.9562	-41.92380000000001
806	0.8059999999999999	45.1949	-43.328199999999995	66.5735	-40.910900000000005	57.9762	-41.9215	56.6249	-42.0721	57.9563	-41.92380000000001
807	0.807	45.1951	-43.328199999999995	66.5736	-40.910900000000005	57.9763	-41.9215	56.625	-42.0721	57.9564	-41.9237
808	0.8079999999999999	45.1952	-43.328199999999995	66.5737	-40.910900000000005	57.9764	-41.9215	56.6252	-42.0721	57.9565	-41.9237
809	0.809	45.1954	-43.328199999999995	66.5738	-40.910799999999995	57.9765	-41.9215	56.6254	-42.0721	57.9566	-41.9237
810	0.81	45.1956	-43.328199999999995	66.5739	-40.910799999999995	57.9766	-41.9215	56.6255	-42.072	57.9567	-41.9237
811	0.8109999999999999	45.1957	-43.3281	66.574	-40.910799999999995	57.9767	-41.9215	56.6257	-42.072	57.9568	-41.9237
812	0.812	45.1959	-43.3281	66.5741	-40.910799999999995	57.9768	-41.9215	56.6259	-42.072	57.9569	-41.9237
813	0.813	45.196000000000005	-43.3281	66.5742	-40.910799999999995	57.9769	-41.9214	56.6261	-42.072	57.957	-41.9237
814	0.8140000000000001	45.1962	-43.3281	66.5743	-40.910799999999995	57.977	-41.9214	56.6262	-42.072	57.9571	-41.9237
815	0.815	45.1963	-43.3281	66.5744	-40.910799999999995	57.9771	-41.9214	56.6264	-42.0719	57.9572	-41.9237
816	0.816	45.1965	-43.3281	66.5745	-40.910799999999995	57.9772	-41.9214	56.6266	-42.0719	57.9573	-41.9236
817	0.8170000000000001	45.1966	-43.327999999999996	66.5746	-40.91069999999999	57.9773	-41.9214	56.6267	-42.0719	57.9574	-41.9236
818	0.818	45.1968	-43.327999999999996	66.5747	-40.91069999999999	57.9774	-41.9214	56.6269	-42.0719	57.9575	-41.9236
819	0.8190000000000001	45.196999999999996	-43.327999999999996	66.5748	-40.91069999999999	57.9775	-41.9214	56.6271	-42.0719	57.9576	-41.9236
820	0.82	45.1971	-43.327999999999996	66.5749	-40.91069999999999	57.9776	-41.9214	56.6273	-42.071799999999996	57.9577	-41.9236
821	0.821	45.1973	-43.327999999999996	66.575	-40.91069999999999	57.9777	-41.9214	56.6274	-42.071799999999996	57.9578	-41.9236
822	0.8220000000000001	45.1974	-43.3279	66.5752	-40.91069999999999	57.9778	-41.9213	56.6276	-42.071799999999996	57.9579	-41.9236
823	0.823	45.1976	-43.3279	66.5753	-40.91069999999999	57.9779	-41.9213	56.6278	-42.071799999999996	57.958	-41.9236
824	0.8240000000000001	45.1977	-43.3279	66.5754	-40.910599999999995	57.978	-41.9213	56.6279	-42.071799999999996	57.9581	-41.9236
825	0.825	45.1979	-43.3279	66.5755	-40.910599999999995	57.9781	-41.9213	56.6281	-42.0717	57.9582	-41.923500000000004
826	0.826	45.1981	-43.3279	66.5756	-40.910599999999995	57.9782	-41.9213	56.6283	-42.0717	57.9583	-41.923500000000004
827	0.8270000000000001	45.1982	-43.3279	66.5757	-40.910599999999995	57.9783	-41.9213	56.6284	-42.0717	57.9584	-41.923500000000004
828	0.828	45.1984	-43.327799999999996	66.5758	-40.910599999999995	57.9784	-41.9213	56.6286	-42.0717	57.9585	-41.923500000000004
829	0.8290000000000001	45.1985	-43.327799999999996	66.5759	-40.910599999999995	57.9785	-41.9213	56.6288	-42.0717	57.9586	-41.923500000000004
830	0.83	45.1987	-43.327799999999996	66.57600000000001	-40.910599999999995	57.9786	-41.9212	56.629	-42.071600000000004	57.9587	-41.923500000000004
831	0.831	45.1988	-43.327799999999996	66.5761	-40.910599999999995	57.9787	-41.9212	56.6291	-42.071600000000004	57.9588	-41.923500000000004
832	0.8320000000000001	45.199	-43.327799999999996	66.5762	-40.9105	57.9788	-41.9212	56.6293	-42.071600000000004	57.9588	-41.923500000000004
833	0.833	45.1991	-43.327799999999996	66.5763	-40.9105	57.9789	-41.9212	56.6295	-42.071600000000004	57.9589	-41.923500000000004
834	0.8340000000000001	45.1993	-43.3277	66.5764	-40.9105	57.979	-41.9212	56.6296	-42.071600000000004	57.958999999999996	-41.92340000000001
835	0.835	45.1995	-43.3277	66.5765	-40.9105	57.9791	-41.9212	56.6298	-42.0715	57.9591	-41.92340000000001
836	0.836	45.1996	-43.3277	66.5766	-40.9105	57.9792	-41.9212	56.63	-42.0715	57.9592	-41.92340000000001
837	0.8370000000000001	45.1998	-43.3277	66.5767	-40.9105	57.9793	-41.9212	56.6301	-42.0715	57.9593	-41.92340000000001
838	0.838	45.1999	-43.3277	66.5768	-40.9105	57.9794	-41.9212	56.6303	-42.0715	57.9594	-41.92340000000001
839	0.8390000000000001	45.2001	-43.327600000000004	66.5769	-40.9105	57.9795	-41.9211	56.6305	-42.0715	57.9595	-41.92340000000001
840	0.84	45.2002	-43.327600000000004	66.577	-40.91040000000001	57.9796	-41.9211	56.6306	-42.0715	57.9596	-41.92340000000001
841	0.841	45.2004	-43.327600000000004	66.5771	-40.91040000000001	57.9797	-41.9211	56.6308	-42.071400000000004	57.9597	-41.92340000000001
842	0.8420000000000001	45.2005	-43.327600000000004	66.5772	-40.91040000000001	57.9798	-41.9211	56.631	-42.071400000000004	57.9598	-41.92340000000001
843	0.843	45.2007	-43.327600000000004	66.5773	-40.91040000000001	57.9799	-41.9211	56.6312	-42.071400000000004	57.9599	-41.923300000000005
844	0.8440000000000001	45.2008	-43.327600000000004	66.5774	-40.91040000000001	57.98	-41.9211	56.6313	-42.071400000000004	57.96	-41.923300000000005
845	0.845	45.201	-43.3275	66.5775	-40.91040000000001	57.9801	-41.9211	56.6315	-42.071400000000004	57.9601	-41.923300000000005
846	0.846	45.2012	-43.3275	66.5776	-40.91040000000001	57.9802	-41.9211	56.6317	-42.0713	57.9602	-41.923300000000005
847	0.847	45.2013	-43.3275	66.5777	-40.91030000000001	57.9803	-41.9211	56.6318	-42.0713	57.9603	-41.923300000000005
848	0.848	45.2015	-43.3275	66.5778	-40.91030000000001	57.9804	-41.921	56.632	-42.0713	57.9604	-41.923300000000005
849	0.8490000000000001	45.2016	-43.3275	66.5779	-40.91030000000001	57.9805	-41.921	56.6322	-42.0713	57.9605	-41.923300000000005
850	0.85	45.2018	-43.3275	66.578	-40.91030000000001	57.9806	-41.921	56.6323	-42.0713	57.9606	-41.923300000000005
851	0.851	45.2019	-43.327400000000004	66.5781	-40.91030000000001	57.9807	-41.921	56.6325	-42.0712	57.9607	-41.923199999999994
852	0.852	45.2021	-43.327400000000004	66.5782	-40.91030000000001	57.9808	-41.921	56.6327	-42.0712	57.9608	-41.923199999999994
853	0.853	45.2022	-43.327400000000004	66.5783	-40.91030000000001	57.9809	-41.921	56.6328	-42.0712	57.9609	-41.923199999999994
854	0.8540000000000001	45.2024	-43.327400000000004	66.5784	-40.91030000000001	57.981	-41.921	56.633	-42.0712	57.961000000000006	-41.923199999999994
855	0.855	45.2025	-43.327400000000004	66.5785	-40.9102	57.9811	-41.921	56.6332	-42.0712	57.9611	-41.923199999999994
856	0.856	45.2027	-43.3273	66.5787	-40.9102	57.9812	-41.921	56.6333	-42.0711	57.9612	-41.923199999999994
857	0.857	45.2029	-43.3273	66.5788	-40.9102	57.9813	-41.920899999999996	56.6335	-42.0711	57.9613	-41.923199999999994
858	0.858	45.203	-43.3273	66.5789	-40.9102	57.9814	-41.920899999999996	56.6337	-42.0711	57.9614	-41.923199999999994
859	0.8590000000000001	45.2032	-43.3273	66.579	-40.9102	57.9815	-41.920899999999996	56.6339	-42.0711	57.9615	-41.923199999999994
860	0.86	45.2033	-43.3273	66.5791	-40.9102	57.9816	-41.920899999999996	56.63399999999999	-42.0711	57.9616	-41.9231
861	0.861	45.2035	-43.3273	66.5792	-40.9102	57.9817	-41.920899999999996	56.6342	-42.071	57.9617	-41.9231
862	0.862	45.2036	-43.3272	66.5793	-40.9101	57.9818	-41.920899999999996	56.6344	-42.071	57.9618	-41.9231
863	0.863	45.2038	-43.3272	66.5794	-40.9101	57.9819	-41.920899999999996	56.6345	-42.071	57.9619	-41.9231
864	0.8640000000000001	45.2039	-43.3272	66.5795	-40.9101	57.982	-41.920899999999996	56.6347	-42.071	57.961999999999996	-41.9231
865	0.865	45.2041	-43.3272	66.5796	-40.9101	57.9821	-41.9208	56.6349	-42.071	57.9621	-41.9231
866	0.866	45.2042	-43.3272	66.5797	-40.9101	57.9822	-41.9208	56.635	-42.0709	57.9622	-41.9231
867	0.867	45.2044	-43.3272	66.5798	-40.9101	57.9823	-41.9208	56.6352	-42.0709	57.9623	-41.9231
868	0.868	45.2046	-43.327099999999994	66.5799	-40.9101	57.9824	-41.9208	56.6354	-42.0709	57.9624	-41.9231
869	0.8690000000000001	45.2047	-43.327099999999994	66.58	-40.9101	57.9825	-41.9208	56.6355	-42.0709	57.9625	-41.923
870	0.87	45.2049	-43.327099999999994	66.5801	-40.910000000000004	57.9826	-41.9208	56.6357	-42.0709	57.9626	-41.923
871	0.871	45.205	-43.327099999999994	66.5802	-40.910000000000004	57.9827	-41.9208	56.6359	-42.0709	57.9627	-41.923
872	0.872	45.2052	-43.327099999999994	66.5803	-40.910000000000004	57.9827	-41.9208	56.636	-42.070800000000006	57.9628	-41.923
873	0.873	45.2053	-43.327	66.5804	-40.910000000000004	57.9828	-41.9208	56.6362	-42.070800000000006	57.9629	-41.923
874	0.8740000000000001	45.2055	-43.327	66.5805	-40.910000000000004	57.9829	-41.9207	56.6364	-42.070800000000006	57.963	-41.923
875	0.875	45.2056	-43.327	66.5806	-40.910000000000004	57.983000000000004	-41.9207	56.6365	-42.070800000000006	57.9631	-41.923
876	0.8759999999999999	45.2058	-43.327	66.5807	-40.910000000000004	57.9831	-41.9207	56.6367	-42.070800000000006	57.9632	-41.923
877	0.877	45.2059	-43.327	66.5808	-40.910000000000004	57.9832	-41.9207	56.6369	-42.0707	57.9633	-41.923
878	0.878	45.2061	-43.327	66.5809	-40.9099	57.9833	-41.9207	56.637	-42.0707	57.9634	-41.922900000000006
879	0.879	45.2062	-43.3269	66.581	-40.9099	57.9834	-41.9207	56.6372	-42.0707	57.9635	-41.922900000000006
880	0.88	45.2064	-43.3269	66.5811	-40.9099	57.9835	-41.9207	56.6374	-42.0707	57.9636	-41.922900000000006
881	0.8809999999999999	45.2065	-43.3269	66.5812	-40.9099	57.9836	-41.9207	56.6375	-42.0707	57.9637	-41.922900000000006
882	0.882	45.2067	-43.3269	66.5813	-40.9099	57.9837	-41.9207	56.6377	-42.07059999999999	57.9637	-41.922900000000006
883	0.883	45.2069	-43.3269	66.5814	-40.9099	57.9838	-41.92059999999999	56.6379	-42.07059999999999	57.9638	-41.922900000000006
884	0.884	45.207	-43.3269	66.5815	-40.9099	57.9839	-41.92059999999999	56.638000000000005	-42.07059999999999	57.9639	-41.922900000000006
885	0.885	45.2072	-43.326800000000006	66.5816	-40.9099	57.983999999999995	-41.92059999999999	56.6382	-42.07059999999999	57.964	-41.922900000000006
886	0.8859999999999999	45.2073	-43.326800000000006	66.5817	-40.909800000000004	57.9841	-41.92059999999999	56.6384	-42.07059999999999	57.9641	-41.922900000000006
887	0.887	45.2075	-43.326800000000006	66.5818	-40.909800000000004	57.9842	-41.92059999999999	56.6385	-42.070499999999996	57.9642	-41.9228
888	0.888	45.2076	-43.326800000000006	66.5819	-40.909800000000004	57.9843	-41.92059999999999	56.6387	-42.070499999999996	57.9643	-41.9228
889	0.889	45.2078	-43.326800000000006	66.582	-40.909800000000004	57.9844	-41.92059999999999	56.6389	-42.070499999999996	57.9644	-41.9228
890	0.89	45.2079	-43.326800000000006	66.5821	-40.909800000000004	57.9845	-41.92059999999999	56.638999999999996	-42.070499999999996	57.9645	-41.9228
891	0.8909999999999999	45.2081	-43.3267	66.5822	-40.909800000000004	57.9846	-41.92059999999999	56.6392	-42.070499999999996	57.9646	-41.9228
892	0.892	45.2082	-43.3267	66.5823	-40.909800000000004	57.9847	-41.9205	56.6394	-42.0704	57.9647	-41.9228
893	0.893	45.2084	-43.3267	66.5824	-40.9097	57.9848	-41.9205	56.6395	-42.0704	57.9648	-41.9228
894	0.894	45.2085	-43.3267	66.5825	-40.9097	57.9849	-41.9205	56.6397	-42.0704	57.9649	-41.9228
895	0.895	45.2087	-43.3267	66.5826	-40.9097	57.985	-41.9205	56.6399	-42.0704	57.965	-41.9228
896	0.8959999999999999	45.2088	-43.3267	66.5827	-40.9097	57.9851	-41.9205	56.64	-42.0704	57.9651	-41.9227
897	0.897	45.208999999999996	-43.32659999999999	66.5828	-40.9097	57.9852	-41.9205	56.6402	-42.0704	57.9652	-41.9227
898	0.898	45.2091	-43.32659999999999	66.5829	-40.9097	57.9853	-41.9205	56.6404	-42.0703	57.9653	-41.9227
899	0.899	45.2093	-43.32659999999999	66.583	-40.9097	57.9854	-41.9205	56.6405	-42.0703	57.9654	-41.9227
900	0.9	45.2094	-43.32659999999999	66.5831	-40.9097	57.9855	-41.9205	56.6407	-42.0703	57.9655	-41.9227
901	0.9009999999999999	45.2096	-43.32659999999999	66.5832	-40.9096	57.9856	-41.9204	56.6409	-42.0703	57.9656	-41.9227
902	0.902	45.2098	-43.326499999999996	66.5833	-40.9096	57.9857	-41.9204	56.641000000000005	-42.0703	57.9657	-41.9227
903	0.903	45.2099	-43.326499999999996	66.5834	-40.9096	57.9858	-41.9204	56.6412	-42.0702	57.9658	-41.9227
904	0.904	45.2101	-43.326499999999996	66.5835	-40.9096	57.9859	-41.9204	56.6414	-42.0702	57.9659	-41.9227
905	0.905	45.2102	-43.326499999999996	66.5836	-40.9096	57.986000000000004	-41.9204	56.6415	-42.0702	57.966	-41.922599999999996
906	0.9059999999999999	45.2104	-43.326499999999996	66.5837	-40.9096	57.9861	-41.9204	56.6417	-42.0702	57.9661	-41.922599999999996
907	0.907	45.2105	-43.326499999999996	66.5838	-40.9096	57.9862	-41.9204	56.6419	-42.0702	57.9662	-41.922599999999996
908	0.9079999999999999	45.2107	-43.3264	66.5839	-40.9096	57.9863	-41.9204	56.641999999999996	-42.0701	57.9663	-41.922599999999996
909	0.909	45.2108	-43.3264	66.584	-40.9095	57.9863	-41.9204	56.6422	-42.0701	57.9664	-41.922599999999996
910	0.91	45.211000000000006	-43.3264	66.5841	-40.9095	57.9864	-41.9203	56.6424	-42.0701	57.9665	-41.922599999999996
911	0.9109999999999999	45.2111	-43.3264	66.5842	-40.9095	57.9865	-41.9203	56.6425	-42.0701	57.9666	-41.922599999999996
912	0.912	45.2113	-43.3264	66.5843	-40.9095	57.9866	-41.9203	56.6427	-42.0701	57.9667	-41.922599999999996
913	0.9129999999999999	45.2114	-43.3264	66.5844	-40.9095	57.9867	-41.9203	56.6429	-42.06999999999999	57.9667	-41.922599999999996
914	0.914	45.2116	-43.3263	66.5845	-40.9095	57.9868	-41.9203	56.643	-42.06999999999999	57.9668	-41.9225
915	0.915	45.2117	-43.3263	66.5846	-40.9095	57.9869	-41.9203	56.6432	-42.06999999999999	57.9669	-41.9225
916	0.9159999999999999	45.2119	-43.3263	66.5847	-40.9095	57.986999999999995	-41.9203	56.6434	-42.06999999999999	57.967	-41.9225
917	0.917	45.211999999999996	-43.3263	66.5848	-40.9094	57.9871	-41.9203	56.6435	-42.06999999999999	57.9671	-41.9225
918	0.9179999999999999	45.2122	-43.3263	66.5849	-40.9094	57.9872	-41.9203	56.6437	-42.06999999999999	57.9672	-41.9225
919	0.919	45.2123	-43.3263	66.585	-40.9094	57.9873	-41.9202	56.6439	-42.0699	57.9673	-41.9225
920	0.92	45.2125	-43.32619999999999	66.5851	-40.9094	57.9874	-41.9202	56.644	-42.0699	57.9674	-41.9225
921	0.9209999999999999	45.2126	-43.32619999999999	66.5852	-40.9094	57.9875	-41.9202	56.6442	-42.0699	57.9675	-41.9225
922	0.922	45.2128	-43.32619999999999	66.5853	-40.9094	57.9876	-41.9202	56.6443	-42.0699	57.9676	-41.9225
923	0.9229999999999999	45.2129	-43.32619999999999	66.5854	-40.9094	57.9877	-41.9202	56.6445	-42.0699	57.9677	-41.922399999999996
924	0.924	45.2131	-43.32619999999999	66.5855	-40.9093	57.9878	-41.9202	56.6447	-42.06980000000001	57.9678	-41.922399999999996
925	0.925	45.2132	-43.32619999999999	66.5856	-40.9093	57.9879	-41.9202	56.6448	-42.06980000000001	57.9679	-41.922399999999996
926	0.9259999999999999	45.2134	-43.3261	66.5857	-40.9093	57.988	-41.9202	56.645	-42.06980000000001	57.968	-41.922399999999996
927	0.927	45.2135	-43.3261	66.5858	-40.9093	57.9881	-41.9202	56.6452	-42.06980000000001	57.9681	-41.922399999999996
928	0.9279999999999999	45.2137	-43.3261	66.5859	-40.9093	57.9882	-41.9201	56.6453	-42.06980000000001	57.9682	-41.922399999999996
929	0.929	45.2138	-43.3261	66.586	-40.9093	57.9883	-41.9201	56.6455	-42.0697	57.9683	-41.922399999999996
930	0.93	45.214	-43.3261	66.5861	-40.9093	57.9884	-41.9201	56.6457	-42.0697	57.9684	-41.922399999999996
931	0.9309999999999999	45.2141	-43.32599999999999	66.5862	-40.9093	57.9885	-41.9201	56.6458	-42.0697	57.9685	-41.922399999999996
932	0.932	45.2143	-43.32599999999999	66.5863	-40.9092	57.9886	-41.9201	56.646	-42.0697	57.9686	-41.9223
933	0.9329999999999999	45.2144	-43.32599999999999	66.5864	-40.9092	57.9887	-41.9201	56.6462	-42.0697	57.9687	-41.9223
934	0.934	45.2146	-43.32599999999999	66.5865	-40.9092	57.9888	-41.9201	56.6463	-42.0697	57.9688	-41.9223
935	0.935	45.2147	-43.32599999999999	66.5866	-40.9092	57.9889	-41.9201	56.6465	-42.0696	57.9689	-41.9223
936	0.9359999999999999	45.2149	-43.32599999999999	66.5867	-40.9092	57.9889	-41.9201	56.6466	-42.0696	57.968999999999994	-41.9223
937	0.937	45.215	-43.3259	66.5868	-40.9092	57.989	-41.92	56.6468	-42.0696	57.968999999999994	-41.9223
938	0.938	45.2152	-43.3259	66.5869	-40.9092	57.9891	-41.92	56.647	-42.0696	57.9691	-41.9223
939	0.9390000000000001	45.2153	-43.3259	66.587	-40.9092	57.9892	-41.92	56.6471	-42.0696	57.9692	-41.9223
940	0.94	45.2155	-43.3259	66.5871	-40.9091	57.9893	-41.92	56.6473	-42.069500000000005	57.9693	-41.9223
941	0.941	45.2156	-43.3259	66.5872	-40.9091	57.9894	-41.92	56.6475	-42.069500000000005	57.9694	-41.9222
942	0.9420000000000001	45.2158	-43.3259	66.5873	-40.9091	57.9895	-41.92	56.6476	-42.069500000000005	57.9695	-41.9222
943	0.943	45.2159	-43.32580000000001	66.5874	-40.9091	57.9896	-41.92	56.6478	-42.069500000000005	57.9696	-41.9222
944	0.9440000000000001	45.2161	-43.32580000000001	66.5875	-40.9091	57.9897	-41.92	56.648	-42.069500000000005	57.9697	-41.9222
945	0.945	45.2162	-43.32580000000001	66.5876	-40.9091	57.9898	-41.92	56.6481	-42.0694	57.9698	-41.9222
946	0.946	45.2164	-43.32580000000001	66.5877	-40.9091	57.9899	-41.919900000000005	56.6483	-42.0694	57.9699	-41.9222
947	0.9470000000000001	45.2165	-43.32580000000001	66.5878	-40.9091	57.99	-41.919900000000005	56.6485	-42.0694	57.97	-41.9222
948	0.948	45.2167	-43.32580000000001	66.5879	-40.909	57.9901	-41.919900000000005	56.6486	-42.0694	57.9701	-41.9222
949	0.9490000000000001	45.2168	-43.3257	66.58800000000001	-40.909	57.9902	-41.919900000000005	56.6488	-42.0694	57.9702	-41.9222
950	0.95	45.217	-43.3257	66.5881	-40.909	57.9903	-41.919900000000005	56.6489	-42.0694	57.9703	-41.9221
951	0.951	45.2171	-43.3257	66.5882	-40.909	57.9904	-41.919900000000005	56.6491	-42.069300000000005	57.9704	-41.9221
952	0.9520000000000001	45.2173	-43.3257	66.5883	-40.909	57.9905	-41.919900000000005	56.6493	-42.069300000000005	57.9705	-41.9221
953	0.953	45.2174	-43.3257	66.5884	-40.909	57.9906	-41.919900000000005	56.6494	-42.069300000000005	57.9706	-41.9221
954	0.9540000000000001	45.2176	-43.3257	66.5885	-40.909	57.9907	-41.919900000000005	56.6496	-42.069300000000005	57.9707	-41.9221
955	0.955	45.2177	-43.3256	66.5886	-40.909	57.9908	-41.91980000000001	56.6498	-42.069300000000005	57.9708	-41.9221
956	0.956	45.2179	-43.3256	66.5887	-40.908899999999996	57.9909	-41.91980000000001	56.6499	-42.069199999999995	57.9709	-41.9221
957	0.9570000000000001	45.218	-43.3256	66.5888	-40.908899999999996	57.99100000000001	-41.91980000000001	56.6501	-42.069199999999995	57.971000000000004	-41.9221
958	0.958	45.2182	-43.3256	66.5889	-40.908899999999996	57.9911	-41.91980000000001	56.6502	-42.069199999999995	57.971000000000004	-41.9221
959	0.9590000000000001	45.2183	-43.3256	66.589	-40.908899999999996	57.9911	-41.91980000000001	56.6504	-42.069199999999995	57.9711	-41.922000000000004
960	0.96	45.2185	-43.3256	66.5891	-40.908899999999996	57.9912	-41.91980000000001	56.6506	-42.069199999999995	57.9712	-41.922000000000004
961	0.961	45.2186	-43.325500000000005	66.5892	-40.908899999999996	57.9913	-41.91980000000001	56.6507	-42.0691	57.9713	-41.922000000000004
962	0.9620000000000001	45.2188	-43.325500000000005	66.5893	-40.908899999999996	57.9914	-41.91980000000001	56.6509	-42.0691	57.9714	-41.922000000000004
963	0.963	45.2189	-43.325500000000005	66.5894	-40.908899999999996	57.9915	-41.91980000000001	56.6511	-42.0691	57.9715	-41.922000000000004
964	0.9640000000000001	45.2191	-43.325500000000005	66.5895	-40.9088	57.9916	-41.9197	56.6512	-42.0691	57.9716	-41.922000000000004
965	0.965	45.2192	-43.325500000000005	66.5896	-40.9088	57.9917	-41.9197	56.6514	-42.0691	57.9717	-41.922000000000004
966	0.966	45.2194	-43.325500000000005	66.5897	-40.9088	57.9918	-41.9197	56.6515	-42.0691	57.9718	-41.922000000000004
967	0.9670000000000001	45.2195	-43.3254	66.5898	-40.9088	57.9919	-41.9197	56.6517	-42.069	57.9719	-41.922000000000004
968	0.968	45.2197	-43.3254	66.5899	-40.9088	57.992	-41.9197	56.6519	-42.069	57.972	-41.9219
969	0.9690000000000001	45.2198	-43.3254	66.59	-40.9088	57.9921	-41.9197	56.652	-42.069	57.9721	-41.9219
970	0.97	45.22	-43.3254	66.5901	-40.9088	57.9922	-41.9197	56.6522	-42.069	57.9722	-41.9219
971	0.971	45.2201	-43.3254	66.5902	-40.9088	57.9923	-41.9197	56.6524	-42.069	57.9723	-41.9219
972	0.972	45.2203	-43.3254	66.5903	-40.908699999999996	57.9924	-41.9197	56.6525	-42.0689	57.9724	-41.9219
973	0.973	45.2204	-43.325300000000006	66.5904	-40.908699999999996	57.9925	-41.919599999999996	56.6527	-42.0689	57.9725	-41.9219
974	0.9740000000000001	45.2206	-43.325300000000006	66.5905	-40.908699999999996	57.9926	-41.919599999999996	56.6528	-42.0689	57.9726	-41.9219
975	0.975	45.2207	-43.325300000000006	66.5906	-40.908699999999996	57.9927	-41.919599999999996	56.653	-42.0689	57.9727	-41.9219
976	0.976	45.2209	-43.325300000000006	66.5907	-40.908699999999996	57.9928	-41.919599999999996	56.6532	-42.0689	57.9727	-41.9219
977	0.977	45.221000000000004	-43.325300000000006	66.5908	-40.908699999999996	57.9929	-41.919599999999996	56.6533	-42.0688	57.9728	-41.9219
978	0.978	45.2212	-43.325300000000006	66.5909	-40.908699999999996	57.9929	-41.919599999999996	56.6535	-42.0688	57.9729	-41.921800000000005
979	0.9790000000000001	45.2213	-43.325199999999995	66.59100000000001	-40.908699999999996	57.993	-41.919599999999996	56.6537	-42.0688	57.973	-41.921800000000005
980	0.98	45.2215	-43.325199999999995	66.5911	-40.9086	57.9931	-41.919599999999996	56.6538	-42.0688	57.9731	-41.921800000000005
981	0.981	45.2216	-43.325199999999995	66.5912	-40.9086	57.9932	-41.919599999999996	56.653999999999996	-42.0688	57.9732	-41.921800000000005
982	0.982	45.2218	-43.325199999999995	66.5913	-40.9086	57.9933	-41.919599999999996	56.6541	-42.0688	57.9733	-41.921800000000005
983	0.983	45.2219	-43.325199999999995	66.5914	-40.9086	57.9934	-41.9195	56.6543	-42.06869999999999	57.9734	-41.921800000000005
984	0.9840000000000001	45.2221	-43.3251	66.5915	-40.9086	57.9935	-41.9195	56.6545	-42.06869999999999	57.9735	-41.921800000000005
985	0.985	45.2222	-43.3251	66.5916	-40.9086	57.9936	-41.9195	56.6546	-42.06869999999999	57.9736	-41.921800000000005
986	0.986	45.2224	-43.3251	66.5917	-40.9086	57.9937	-41.9195	56.6548	-42.06869999999999	57.9737	-41.921800000000005
987	0.987	45.2225	-43.3251	66.5918	-40.9086	57.9938	-41.9195	56.655	-42.06869999999999	57.9738	-41.9217
988	0.988	45.2227	-43.3251	66.5919	-40.908500000000004	57.9939	-41.9195	56.6551	-42.068599999999996	57.9739	-41.9217
989	0.9890000000000001	45.2228	-43.3251	66.592	-40.908500000000004	57.994	-41.9195	56.6553	-42.068599999999996	57.974	-41.9217
990	0.99	45.2229	-43.325	66.5921	-40.908500000000004	57.9941	-41.9195	56.6554	-42.068599999999996	57.9741	-41.9217
991	0.991	45.2231	-43.325	66.5922	-40.908500000000004	57.9942	-41.9195	56.6556	-42.068599999999996	57.9742	-41.9217
992	0.992	45.2232	-43.325	66.5923	-40.908500000000004	57.9943	-41.9194	56.6558	-42.068599999999996	57.9743	-41.9217
993	0.993	45.2234	-43.325	66.5924	-40.908500000000004	57.9944	-41.9194	56.6559	-42.0685	57.9743	-41.9217
994	0.9940000000000001	45.2235	-43.325	66.5925	-40.908500000000004	57.9945	-41.9194	56.6561	-42.0685	57.9744	-41.9217
995	0.995	45.2237	-43.325	66.5926	-40.908500000000004	57.9946	-41.9194	56.6562	-42.0685	57.9745	-41.9217
996	0.996	45.2238	-43.3249	66.5927	-40.9084	57.9946	-41.9194	56.6564	-42.0685	57.9746	-41.921600000000005
997	0.997	45.224	-43.3249	66.5928	-40.9084	57.9947	-41.9194	56.6566	-42.0685	57.9747	-41.921600000000005
998	0.998	45.2241	-43.3249	66.5929	-40.9084	57.9948	-41.9194	56.6567	-42.0685	57.9748	-41.921600000000005
999	0.9990000000000001	45.2243	-43.3249	66.593	-40.9084	57.9949	-41.9194	56.6569	-42.068400000000004	57.9749	-41.921600000000005
1000	1.0	45.2244	-43.3249	66.5931	-40.9084	57.995	-41.9194	56.657	-42.068400000000004	57.975	-41.921600000000005
1001	1.001	45.2246	-43.3249	66.5932	-40.9084	57.9951	-41.91930000000001	56.6572	-42.068400000000004	57.9751	-41.921600000000005
1002	1.002	45.2247	-43.3248	66.5933	-40.9084	57.9952	-41.91930000000001	56.6574	-42.068400000000004	57.9752	-41.921600000000005
1003	1.003	45.2249	-43.3248	66.5933	-40.9084	57.9953	-41.91930000000001	56.6575	-42.068400000000004	57.9753	-41.921600000000005
1004	1.004	45.225	-43.3248	66.5934	-40.908300000000004	57.9954	-41.91930000000001	56.6577	-42.0683	57.9754	-41.921600000000005
1005	1.005	45.2252	-43.3248	66.5935	-40.908300000000004	57.9955	-41.91930000000001	56.6578	-42.0683	57.9755	-41.9215
1006	1.006	45.2253	-43.3248	66.5936	-40.908300000000004	57.9956	-41.91930000000001	56.658	-42.0683	57.9756	-41.9215
1007	1.0070000000000001	45.2255	-43.3248	66.5937	-40.908300000000004	57.9957	-41.91930000000001	56.6582	-42.0683	57.9757	-41.9215
1008	1.008	45.2256	-43.32469999999999	66.5938	-40.908300000000004	57.9958	-41.91930000000001	56.6583	-42.0683	57.9758	-41.9215
1009	1.0090000000000001	45.2257	-43.32469999999999	66.5939	-40.908300000000004	57.9959	-41.91930000000001	56.6585	-42.0683	57.9758	-41.9215
1010	1.01	45.2259	-43.32469999999999	66.594	-40.908300000000004	57.996	-41.9192	56.6587	-42.06819999999999	57.9759	-41.9215
1011	1.011	45.226000000000006	-43.32469999999999	66.5941	-40.908300000000004	57.9961	-41.9192	56.6588	-42.06819999999999	57.976000000000006	-41.9215
1012	1.012	45.2262	-43.32469999999999	66.5942	-40.9082	57.9961	-41.9192	56.659	-42.06819999999999	57.9761	-41.9215
1013	1.013	45.2263	-43.32469999999999	66.5943	-40.9082	57.9962	-41.9192	56.6591	-42.06819999999999	57.9762	-41.9215
1014	1.014	45.2265	-43.3246	66.5944	-40.9082	57.9963	-41.9192	56.6593	-42.06819999999999	57.9763	-41.9215
1015	1.015	45.2266	-43.3246	66.5945	-40.9082	57.9964	-41.9192	56.6595	-42.068099999999994	57.9764	-41.9214
1016	1.016	45.2268	-43.3246	66.5946	-40.9082	57.9965	-41.9192	56.6596	-42.068099999999994	57.9765	-41.9214
1017	1.0170000000000001	45.2269	-43.3246	66.5947	-40.9082	57.9966	-41.9192	56.6598	-42.068099999999994	57.9766	-41.9214
1018	1.018	45.2271	-43.3246	66.5948	-40.9082	57.9967	-41.9192	56.6599	-42.068099999999994	57.9767	-41.9214
1019	1.0190000000000001	45.2272	-43.3246	66.5949	-40.9082	57.9968	-41.9191	56.6601	-42.068099999999994	57.9768	-41.9214
1020	1.02	45.2274	-43.3245	66.595	-40.9081	57.9969	-41.9191	56.6603	-42.068099999999994	57.9769	-41.9214
1021	1.021	45.2275	-43.3245	66.5951	-40.9081	57.997	-41.9191	56.6604	-42.068	57.977	-41.9214
1022	1.022	45.2277	-43.3245	66.5952	-40.9081	57.9971	-41.9191	56.6606	-42.068	57.9771	-41.9214
1023	1.023	45.2278	-43.3245	66.5953	-40.9081	57.9972	-41.9191	56.6607	-42.068	57.9771	-41.9214
1024	1.024	45.2279	-43.3245	66.5954	-40.9081	57.9973	-41.9191	56.6609	-42.068	57.9772	-41.9213
1025	1.025	45.2281	-43.3245	66.5955	-40.9081	57.9974	-41.9191	56.661	-42.068	57.9773	-41.9213
1026	1.026	45.2282	-43.3245	66.5955	-40.9081	57.9974	-41.9191	56.6611	-42.068	57.9774	-41.9213
1027	1.0270000000000001	45.2262	-43.3249	66.5927	-40.908500000000004	57.9949	-41.9195	56.6588	-42.0683	57.9749	-41.9217
1028	1.028	45.2138	-43.326800000000006	66.5755	-40.91030000000001	57.9794	-41.9213	56.6436	-42.0702	57.9594	-41.9236
1029	1.0290000000000001	45.1754	-43.332	66.52199999999999	-40.9153	57.9317	-41.926300000000005	56.5965	-42.075300000000006	57.9117	-41.9286
1030	1.03	45.0919	-43.3422	66.4052	-40.9251	57.8281	-41.9362	56.4935	-42.0854	57.8081	-41.9385
1031	1.031	44.9434	-43.3591	66.1967	-40.9416	57.644	-41.9526	56.3097	-42.1023	57.6241	-41.9549
1032	1.032	44.7122	-43.3842	65.8706	-40.9661	57.3576	-41.9769	56.0221	-42.1274	57.3378	-41.979099999999995
1033	1.033	44.3838	-43.4186	65.4055	-40.999900000000004	56.9513	-42.0101	55.6118	-42.1619	56.9317	-42.01240000000001
1034	1.034	43.9407	-43.463	64.7863	-41.0439	56.4131	-42.053	55.0652	-42.2069	56.3937	-42.0553
1035	1.035	43.3746	-43.5181	64.0047	-41.0986	55.736999999999995	-42.1061	54.3745	-42.262800000000006	55.7179	-42.1083
1036	1.036	42.6896	-43.583999999999996	63.0587	-41.1644	54.9228	-42.1694	53.5377	-42.330099999999995	54.9041	-42.171600000000005
1037	1.037	41.8902	-43.6608	61.9528	-41.2413	53.9753	-42.243	52.5584	-42.4087	53.957	-42.2452
1038	1.038	40.9845	-43.7482	60.6966	-41.32919999999999	52.9038	-42.3266	51.4271	-42.498900000000006	52.8859	-42.3288
1039	1.0390000000000001	39.9831	-43.8459	59.3042	-41.427899999999994	51.7207	-42.4197	50.1519	-42.600300000000004	51.7034	-42.4219
1040	1.04	38.8988	-43.953399999999995	57.76	-41.5369	50.4177	-42.5221	48.761	-42.7125	50.4001	-42.52430000000001
1041	1.041	37.7456	-44.0701	56.0952	-41.656	49.0154	-42.63309999999999	47.2748	-42.835100000000004	48.9983	-42.6353
1042	1.042	36.538000000000004	-44.195499999999996	54.3433	-41.7844	47.5438	-42.75209999999999	45.7131	-42.967400000000005	47.5272	-42.7543
1043	1.043	35.2904	-44.3288	52.5286	-41.9212	46.0232	-42.8782	44.0957	-43.1088	46.0073	-42.88040000000001
1044	1.044	34.0129	-44.469500000000004	50.6734	-42.0658	44.4719	-43.0107	42.4413	-43.2585	44.4568	-43.0129
1045	1.045	32.6953	-44.6169	48.7982	-42.217400000000005	42.9064	-43.148900000000005	40.7675	-43.4159	42.891999999999996	-43.1511
1046	1.046	31.3688	-44.770300000000006	46.9212	-42.375099999999996	41.3413	-43.292	39.0617	-43.5803	41.3276	-43.29409999999999
1047	1.047	30.0495	-44.9291	45.038000000000004	-42.538199999999996	39.7888	-43.4392	37.3477	-43.7512	39.7757	-43.441300000000005
1048	1.048	28.7485	-45.0925	43.1511	-42.706300000000006	38.2293	-43.589999999999996	35.6537	-43.927800000000005	38.2165	-43.5921
1049	1.0490000000000002	27.4743	-45.2599	41.2978	-42.8783	36.6901	-43.74380000000001	33.9937	-44.1092	36.6779	-43.7459
1050	1.05	26.2336	-45.4306	39.4929	-43.053599999999996	35.1886	-43.8999	32.3779	-44.29469999999999	35.1771	-43.9019
1051	1.051	25.0105	-45.6042	37.746	-43.231300000000005	33.7334	-44.0575	30.8098	-44.4838	33.7225	-44.0595
1052	1.052	23.8208	-45.780199999999994	36.0637	-43.4108	32.33	-44.2162	29.2697	-44.676	32.3198	-44.218199999999996
1053	1.053	22.6755	-45.958099999999995	34.4251	-43.5916	30.9819	-44.3752	27.7846	-44.8707	30.9724	-44.3772
1054	1.054	21.5784	-46.13719999999999	32.8409	-43.773199999999996	29.6793	-44.5343	26.3635	-45.06719999999999	29.67	-44.5362
1055	1.055	20.531	-46.31719999999999	31.3279	-43.9549	28.4164	-44.6931	25.0093	-45.265	28.4077	-44.695
1056	1.056	19.53	-46.4975	29.8895	-44.136199999999995	27.2099	-44.851099999999995	23.7218	-45.4636	27.2016	-44.8529
1057	1.057	18.5629	-46.6781	28.5262	-44.316500000000005	26.0621	-45.0078	22.4794	-45.662699999999994	26.0544	-45.009600000000006
1058	1.058	17.6422	-46.8586	27.2321	-44.4953	24.9733	-45.162800000000004	21.2981	-45.86180000000001	24.9662	-45.1646
1059	1.0590000000000002	16.7699	-47.0384	25.9876	-44.6726	23.9425	-45.3159	20.1818	-46.0606	23.9358	-45.317699999999995
1060	1.06	15.9454	-47.217400000000005	24.809	-44.8478	22.9662	-45.466699999999996	19.1298	-46.2586	22.9598	-45.4684
1061	1.061	15.1671	-47.3953	23.698	-45.020599999999995	22.0274	-45.6152	18.1395	-46.4555	22.0214	-45.6168
1062	1.062	14.4251	-47.5718	22.6529	-45.19049999999999	21.1369	-45.76090000000001	17.1926	-46.65109999999999	21.1312	-45.7626
1063	1.063	13.7184	-47.746900000000004	21.671	-45.3574	20.2961	-45.903800000000004	16.2984	-46.84530000000001	20.2908	-45.90540000000001
1064	1.064	13.0516	-47.9204	20.7431	-45.521	19.5037	-46.0435	15.4583	-47.0376	19.4987	-46.0451
1065	1.065	12.4238	-48.09190000000001	19.8589	-45.681099999999994	18.7577	-46.18	14.6702	-47.2278	18.7531	-46.1815
1066	1.0659999999999998	11.8331	-48.261300000000006	19.0269	-45.8377	18.0559	-46.312900000000006	13.9315	-47.415800000000004	18.0517	-46.3144
1067	1.067	11.2777	-48.4286	18.2462	-45.990300000000005	17.3958	-46.442299999999996	13.2303	-47.601400000000005	17.3918	-46.4437
1068	1.068	10.7482	-48.5937	17.5144	-46.13890000000001	16.7651	-46.5681	12.5676	-47.784600000000005	16.7612	-46.5695
1069	1.069	10.2468	-48.756400000000006	16.8288	-46.2833	16.1683	-46.690200000000004	11.9458	-47.9652	16.1647	-46.691500000000005
1070	1.07	9.774610000000001	-48.9167	16.1868	-46.4234	15.6065	-46.8084	11.363	-48.143	15.6031	-46.809799999999996
1071	1.071	9.33046	-49.0745	15.5773	-46.5591	15.0783	-46.9228	10.817	-48.3179	15.0752	-46.924099999999996
1072	1.072	8.91279	-49.229699999999994	15.0014	-46.69049999999999	14.5822	-47.033199999999994	10.3039	-48.489900000000006	14.5793	-47.0345
1073	1.073	8.51999	-49.3822	14.4611	-46.8174	14.1163	-47.1397	9.81582	-48.658899999999996	14.1136	-47.1409
1074	1.074	8.14767	-49.53209999999999	13.9549	-46.9397	13.679	-47.2421	9.356580000000001	-48.825	13.6765	-47.2432
1075	1.075	7.7934	-49.679300000000005	13.4809	-47.057500000000005	13.2686	-47.340399999999995	8.92549	-48.988	13.2663	-47.3415
1076	1.0759999999999998	7.45918	-49.8239	13.0372	-47.1705	12.8835	-47.4346	8.52095	-49.1479	12.8813	-47.4357
1077	1.077	7.144260000000001	-49.9657	12.622	-47.2789	12.517000000000001	-47.5249	8.14129	-49.30459999999999	12.515	-47.525999999999996
1078	1.078	6.847589999999999	-50.1048	12.2336	-47.3826	12.171	-47.6112	7.7845	-49.4582	12.1691	-47.612199999999994
1079	1.079	6.56805	-50.241099999999996	11.8684	-47.4817	11.8459	-47.6935	7.444560000000001	-49.6087	11.8441	-47.6945
1080	1.08	6.3045599999999995	-50.3746	11.5222	-47.57619999999999	11.5409	-47.771800000000006	7.123660000000001	-49.756099999999996	11.5393	-47.77269999999999
1081	1.081	6.0547	-50.505500000000005	11.1974	-47.6661	11.2551	-47.8461	6.8215699999999995	-49.900400000000005	11.2536	-47.847100000000005
1082	1.082	5.81623	-50.6337	10.8935	-47.7514	10.9876	-47.916599999999995	6.5373	-50.041599999999995	10.9862	-47.91740000000001
1083	1.083	5.59059	-50.7592	10.6094	-47.8321	10.7372	-47.98309999999999	6.2697400000000005	-50.1797	10.735999999999999	-47.983900000000006
1084	1.084	5.37734	-50.8821	10.3442	-47.9084	10.5032	-48.0458	6.0178	-50.314699999999995	10.5021	-48.046600000000005
1085	1.085	5.17582	-51.0023	10.0968	-47.980199999999996	10.2846	-48.1047	5.78035	-50.446600000000004	10.2836	-48.1054
1086	1.0859999999999999	4.98536	-51.119800000000005	9.8662	-48.0475	10.0807	-48.159800000000004	5.55358	-50.5756	10.0798	-48.1605
1087	1.087	4.805280000000001	-51.23480000000001	9.65155	-48.1105	9.89073	-48.21130000000001	5.3387	-50.7016	9.88989	-48.211999999999996
1088	1.088	4.634930000000001	-51.347199999999994	9.45196	-48.1692	9.7139	-48.2591	5.135680000000001	-50.8248	9.71315	-48.2598
1089	1.089	4.47348	-51.457100000000004	9.266639999999999	-48.223699999999994	9.54958	-48.303399999999996	4.94393	-50.945	9.548919999999999	-48.304
1090	1.09	4.31867	-51.5645	9.09485	-48.274	9.39717	-48.344199999999994	4.76278	-51.062400000000004	9.39658	-48.3448
1091	1.091	4.17146	-51.669500000000006	8.9359	-48.3203	9.25607	-48.381699999999995	4.59159	-51.176899999999996	9.255560000000001	-48.38219999999999
1092	1.092	4.03178	-51.772000000000006	8.78916	-48.3626	9.125760000000001	-48.415800000000004	4.42974	-51.28869999999999	9.12533	-48.4163
1093	1.093	3.8992699999999996	-51.8722	8.65404	-48.40090000000001	9.00531	-48.44669999999999	4.27664	-51.39780000000001	9.00492	-48.447199999999995
1094	1.094	3.77356	-51.9701	8.52994	-48.4355	8.89354	-48.4744	4.13077	-51.50419999999999	8.89321	-48.4749
1095	1.095	3.65426	-52.065599999999996	8.41515	-48.466300000000004	8.79102	-48.4991	3.99137	-51.60810000000001	8.79075	-48.499599999999994
1096	1.0959999999999999	3.5410000000000004	-52.15890000000001	8.31011	-48.4936	8.69753	-48.5208	3.85903	-51.709300000000006	8.69732	-48.521300000000004
1097	1.097	3.43344	-52.249900000000004	8.21477	-48.5173	8.61278	-48.539699999999996	3.73349	-51.8081	8.612630000000001	-48.5401
1098	1.0979999999999999	3.33124	-52.338800000000006	8.128810000000001	-48.5376	8.536439999999999	-48.555699999999995	3.6144199999999995	-51.904399999999995	8.53635	-48.5561
1099	1.099	3.23408	-52.4255	8.0519	-48.55459999999999	8.468210000000001	-48.569	3.50144	-51.99830000000001	8.468169999999999	-48.5694
1100	1.1	3.14078	-52.510099999999994	7.98373	-48.568400000000004	8.40777	-48.579699999999995	3.39422	-52.089800000000004	8.40778	-48.5801
1101	1.101	3.05147	-52.5927	7.92398	-48.5791	8.35484	-48.587900000000005	3.29241	-52.1789	8.3549	-48.5882
1102	1.102	2.96632	-52.673300000000005	7.8723600000000005	-48.58669999999999	8.30914	-48.5936	3.1957	-52.2658	8.30926	-48.594
1103	1.103	2.88519	-52.752	7.8285800000000005	-48.5915	8.270430000000001	-48.597	3.1038	-52.350500000000004	8.270589999999999	-48.5974
1104	1.104	2.80789	-52.82869999999999	7.7924	-48.5935	8.238439999999999	-48.59819999999999	3.0164299999999997	-52.43300000000001	8.23865	-48.5985
1105	1.105	2.73422	-52.9035	7.763560000000001	-48.592800000000004	8.21296	-48.5972	2.93243	-52.513400000000004	8.21321	-48.597500000000004
1106	1.1059999999999999	2.6640099999999998	-52.9764	7.74184	-48.5895	8.19375	-48.5941	2.8521099999999997	-52.59169999999999	8.19404	-48.5944
1107	1.107	2.59706	-53.04750000000001	7.7270199999999996	-48.583800000000004	8.18062	-48.589099999999995	2.77555	-52.66799999999999	8.18095	-48.5894
1108	1.1079999999999999	2.5332	-53.1169	7.71891	-48.57569999999999	8.17336	-48.58219999999999	2.7025900000000003	-52.7423	8.17373	-48.5825
1109	1.109	2.47227	-53.1845	7.71731	-48.565400000000004	8.17179	-48.5736	2.63306	-52.814699999999995	8.1722	-48.573800000000006
1110	1.11	2.41411	-53.250400000000006	7.722060000000001	-48.5529	8.17573	-48.563199999999995	2.56681	-52.8852	8.176169999999999	-48.5634
1111	1.111	2.35858	-53.314699999999995	7.73297	-48.5384	8.185	-48.551300000000005	2.50365	-52.9538	8.18547	-48.5515
1112	1.112	2.30554	-53.377300000000005	7.7499	-48.522000000000006	8.19944	-48.537800000000004	2.44342	-53.0207	8.19995	-48.538
1113	1.113	2.25484	-53.4383	7.7727	-48.5038	8.21889	-48.5229	2.38597	-53.085800000000006	8.219430000000001	-48.5231
1114	1.114	2.20586	-53.497800000000005	7.80121	-48.4839	8.24319	-48.506699999999995	2.33115	-53.14919999999999	8.24376	-48.5069
1115	1.115	2.15883	-53.5558	7.8353	-48.4624	8.272210000000001	-48.48930000000001	2.27883	-53.2109	8.2728	-48.4894
1116	1.1159999999999999	2.1137900000000003	-53.61240000000001	7.87484	-48.4394	8.30578	-48.4707	2.22887	-53.270900000000005	8.306410000000001	-48.470800000000004
1117	1.117	2.0706700000000002	-53.667399999999994	7.91915	-48.415	8.34378	-48.451	2.1811599999999998	-53.3294	8.344430000000001	-48.4511
1118	1.1179999999999999	2.0293900000000002	-53.7211	7.96775	-48.389300000000006	8.38603	-48.4303	2.13558	-53.386300000000006	8.38671	-48.4305
1119	1.119	1.9898799999999999	-53.77340000000001	8.02106	-48.3624	8.43144	-48.408699999999996	2.09197	-53.4417	8.43215	-48.408899999999996
1120	1.12	1.95205	-53.824400000000004	8.079039999999999	-48.3344	8.48038	-48.386300000000006	2.04984	-53.4956	8.481110000000001	-48.3864
1121	1.121	1.91582	-53.873999999999995	8.14162	-48.3055	8.532919999999999	-48.363099999999996	2.00941	-53.548199999999994	8.53368	-48.3633
1122	1.122	1.8811200000000001	-53.9224	8.208689999999999	-48.2756	8.58902	-48.3393	1.97068	-53.5993	8.589789999999999	-48.3394
1123	1.123	1.8478700000000001	-53.969500000000004	8.28015	-48.2449	8.64855	-48.314800000000005	1.9336099999999998	-53.649	8.649339999999999	-48.3149
1124	1.124	1.81601	-54.0154	8.35587	-48.213499999999996	8.71141	-48.2898	1.89812	-53.69740000000001	8.71222	-48.289899999999996
1125	1.125	1.78548	-54.0601	8.43575	-48.1814	8.77748	-48.2642	1.8641400000000001	-53.744600000000005	8.778310000000001	-48.2644
1126	1.126	1.7562	-54.10359999999999	8.51966	-48.1487	8.846639999999999	-48.2383	1.83161	-53.790400000000005	8.847480000000001	-48.2384
1127	1.127	1.72812	-54.14600000000001	8.607489999999999	-48.1155	8.91877	-48.211999999999996	1.80046	-53.8351	8.91962	-48.2121
1128	1.128	1.7011900000000002	-54.18730000000001	8.699110000000001	-48.081900000000005	8.993730000000001	-48.1854	1.77062	-53.878499999999995	8.9946	-48.1855
1129	1.129	1.67536	-54.2275	8.79438	-48.048	9.07141	-48.1586	1.74203	-53.920700000000004	9.072280000000001	-48.158699999999996
1130	1.13	1.65057	-54.26659999999999	8.8932	-48.0138	9.15167	-48.1316	1.71465	-53.9619	9.15255	-48.131699999999995
1131	1.131	1.62678	-54.3048	8.99542	-47.9793	9.23439	-48.104400000000005	1.6884	-54.0019	9.235289999999999	-48.1045
1132	1.1320000000000001	1.60394	-54.341899999999995	9.10093	-47.9448	9.31945	-48.077099999999994	1.66324	-54.0408	9.32035	-48.0772
1133	1.133	1.58202	-54.37799999999999	9.20958	-47.9101	9.40672	-48.049800000000005	1.6391200000000001	-54.07869999999999	9.407630000000001	-48.0499
1134	1.1340000000000001	1.5609600000000001	-54.413199999999996	9.32125	-47.8753	9.49607	-48.0225	1.6159999999999999	-54.11559999999999	9.49698	-48.0226
1135	1.135	1.54067	-54.447500000000005	9.4358	-47.8406	9.58737	-47.99530000000001	1.59382	-54.1514	9.5883	-47.995400000000004
1136	1.136	1.52099	-54.4809	9.55308	-47.806000000000004	9.68052	-47.9681	1.57255	-54.18630000000001	9.68144	-47.968199999999996
1137	1.137	1.50203	-54.513400000000004	9.67295	-47.771499999999996	9.77538	-47.941	1.55215	-54.2203	9.7763	-47.941199999999995
1138	1.138	1.48379	-54.545	9.79527	-47.737199999999994	9.871830000000001	-47.9141	1.5325799999999998	-54.2533	9.872760000000001	-47.9143
1139	1.139	1.46625	-54.5758	9.919889999999999	-47.7031	9.96975	-47.88740000000001	1.51379	-54.2854	9.97068	-47.8875
1140	1.14	1.44939	-54.605799999999995	10.0467	-47.6692	10.068999999999999	-47.86090000000001	1.49577	-54.31669999999999	10.0699	-47.861000000000004
1141	1.141	1.43318	-54.63490000000001	10.1754	-47.63569999999999	10.1695	-47.8347	1.4784700000000002	-54.347100000000005	10.1704	-47.8348
1142	1.1420000000000001	1.41759	-54.66330000000001	10.306	-47.6025	10.2711	-47.808699999999995	1.46187	-54.376599999999996	10.272	-47.808800000000005
1143	1.143	1.4026	-54.690999999999995	10.4383	-47.569599999999994	10.3737	-47.783	1.44593	-54.4054	10.3746	-47.7831
1144	1.1440000000000001	1.38819	-54.7179	10.5722	-47.53719999999999	10.4771	-47.7576	1.43062	-54.433400000000006	10.478	-47.7577
1145	1.145	1.3743299999999998	-54.7441	10.7074	-47.505199999999995	10.5813	-47.73259999999999	1.41577	-54.4606	10.5822	-47.7327
1146	1.146	1.36101	-54.769600000000004	10.8439	-47.4736	10.6861	-47.707899999999995	1.40145	-54.4871	10.687000000000001	-47.708099999999995
1147	1.147	1.34819	-54.794399999999996	10.9814	-47.4426	10.7914	-47.683699999999995	1.38768	-54.5129	10.7923	-47.683800000000005
1148	1.148	1.33586	-54.81849999999999	11.1188	-47.412099999999995	10.8971	-47.659800000000004	1.3744399999999999	-54.5379	10.898	-47.6599
1149	1.149	1.324	-54.84199999999999	11.2553	-47.382099999999994	11.0031	-47.636300000000006	1.36172	-54.56230000000001	11.004000000000001	-47.6365
1150	1.15	1.3126	-54.8649	11.3919	-47.3527	11.1093	-47.6133	1.3494899999999999	-54.586000000000006	11.1102	-47.6134
1151	1.151	1.3016299999999998	-54.887100000000004	11.5287	-47.3239	11.2155	-47.5907	1.33775	-54.6091	11.2164	-47.5908
1152	1.1520000000000001	1.2910700000000002	-54.908699999999996	11.6655	-47.29559999999999	11.3218	-47.5685	1.3264799999999999	-54.63150000000001	11.3226	-47.5687
1153	1.153	1.28092	-54.9298	11.8024	-47.268	11.4279	-47.5468	1.31564	-54.6533	11.4287	-47.547000000000004
1154	1.1540000000000001	1.27115	-54.950199999999995	11.9391	-47.24100000000001	11.5338	-47.5256	1.30524	-54.6746	11.5346	-47.5257
1155	1.155	1.26176	-54.9702	12.0755	-47.2146	11.6393	-47.5048	1.29525	-54.6952	11.6402	-47.504999999999995
1156	1.156	1.25272	-54.9895	12.2116	-47.1889	11.7445	-47.484500000000004	1.28565	-54.7153	11.7453	-47.4847
1157	1.157	1.2440200000000001	-55.00840000000001	12.3472	-47.16380000000001	11.8492	-47.4647	1.27644	-54.73480000000001	11.849900000000002	-47.464800000000004
1158	1.158	1.23566	-55.02669999999999	12.4822	-47.1393	11.9532	-47.4453	1.26759	-54.753699999999995	11.954	-47.4455
1159	1.159	1.22761	-55.0446	12.6164	-47.1155	12.0564	-47.4265	1.25909	-54.7722	12.0571	-47.426700000000004
1160	1.16	1.21987	-55.0619	12.7498	-47.0923	12.1575	-47.4081	1.25094	-54.790099999999995	12.1582	-47.4083
1161	1.161	1.21243	-55.0788	12.8823	-47.0698	12.2573	-47.3903	1.2431	-54.80760000000001	12.2581	-47.390499999999996
1162	1.162	1.20527	-55.0952	13.0137	-47.047900000000006	12.3561	-47.3729	1.23558	-54.8245	12.3569	-47.3731
1163	1.163	1.19838	-55.11109999999999	13.1439	-47.0267	12.4539	-47.3561	1.22837	-54.840999999999994	12.4546	-47.356199999999994
1164	1.1640000000000001	1.19176	-55.126599999999996	13.2728	-47.006099999999996	12.5505	-47.3397	1.2214399999999999	-54.8571	12.5513	-47.339800000000004
1165	1.165	1.18539	-55.14169999999999	13.4004	-46.9862	12.6461	-47.323699999999995	1.2148	-54.872699999999995	12.6468	-47.3239
1166	1.166	1.17926	-55.15639999999999	13.5266	-46.9669	12.7405	-47.3083	1.20842	-54.887800000000006	12.7412	-47.308499999999995
1167	1.167	1.17337	-55.1707	13.6512	-46.94819999999999	12.8337	-47.2933	1.2023	-54.9025	12.8344	-47.2935
1168	1.168	1.16771	-55.18450000000001	13.7742	-46.930099999999996	12.9257	-47.278800000000004	1.19644	-54.9169	12.926299999999998	-47.279
1169	1.169	1.1622700000000001	-55.19800000000001	13.8956	-46.912699999999994	13.0164	-47.2648	1.1908100000000001	-54.930800000000005	13.0171	-47.26499999999999
1170	1.17	1.15705	-55.2111	14.0152	-46.8958	13.1058	-47.25119999999999	1.1854200000000001	-54.9443	13.1065	-47.2514
1171	1.171	1.15202	-55.223800000000004	14.133	-46.8796	13.194	-47.238	1.18025	-54.9575	13.194600000000001	-47.23819999999999
1172	1.172	1.14719	-55.2362	14.2489	-46.8639	13.2807	-47.225300000000004	1.17529	-54.9702	13.2813	-47.2255
1173	1.173	1.14256	-55.2482	14.3629	-46.84890000000001	13.3661	-47.213	1.17055	-54.9827	13.3667	-47.21319999999999
1174	1.1740000000000002	1.1381	-55.25990000000001	14.475	-46.834399999999995	13.4501	-47.20119999999999	1.166	-54.9947	13.4507	-47.2013
1175	1.175	1.13383	-55.27130000000001	14.5851	-46.8204	13.5327	-47.1897	1.16165	-55.00650000000001	13.5332	-47.1899
1176	1.176	1.12972	-55.2823	14.6931	-46.807	13.6138	-47.1787	1.15749	-55.0179	13.6143	-47.1789
1177	1.177	1.12578	-55.2931	14.7991	-46.7942	13.6935	-47.168	1.15351	-55.0289	13.694	-47.16819999999999
1178	1.178	1.122	-55.3035	14.9029	-46.7819	13.7717	-47.1577	1.1496899999999999	-55.03969999999999	13.7722	-47.157900000000005
1179	1.179	1.11837	-55.3136	15.0046	-46.77009999999999	13.8485	-47.14790000000001	1.14605	-55.0502	13.849	-47.1481
1180	1.18	1.1149	-55.3235	15.1042	-46.7588	13.9238	-47.138400000000004	1.14257	-55.060300000000005	13.924299999999999	-47.1386
1181	1.181	1.11156	-55.3331	15.2017	-46.748000000000005	13.9976	-47.1292	1.13925	-55.0702	13.9981	-47.129400000000004
1182	1.182	1.10837	-55.3424	15.297	-46.73769999999999	14.0699	-47.1204	1.1360700000000001	-55.0798	14.0704	-47.120599999999996
1183	1.183	1.1053	-55.351400000000005	15.3901	-46.7278	14.1408	-47.112	1.13304	-55.089099999999995	14.1413	-47.112199999999994
1184	1.1840000000000002	1.10237	-55.3601	15.481	-46.7184	14.2103	-47.103899999999996	1.13016	-55.098099999999995	14.2107	-47.1041
1185	1.185	1.09956	-55.3687	15.5698	-46.7095	14.2782	-47.0961	1.1274	-55.106899999999996	14.2787	-47.0963
1186	1.186	1.0968799999999999	-55.3769	15.6564	-46.701	14.3447	-47.08859999999999	1.12478	-55.1155	14.3452	-47.0888
1187	1.187	1.0943100000000001	-55.385000000000005	15.7409	-46.6929	14.4098	-47.0814	1.12229	-55.1237	14.4103	-47.081599999999995
1188	1.188	1.09185	-55.3928	15.8232	-46.685199999999995	14.4735	-47.0745	1.11992	-55.1318	14.4739	-47.0747
1189	1.189	1.0895	-55.40030000000001	15.9035	-46.6779	14.5357	-47.068	1.11766	-55.139599999999994	14.5361	-47.0682
1190	1.19	1.0872600000000001	-55.4077	15.9816	-46.671	14.5966	-47.0616	1.11552	-55.1472	14.597000000000001	-47.061800000000005
1191	1.1909999999999998	1.08512	-55.4148	16.0576	-46.6644	14.6561	-47.0556	1.1134899999999999	-55.15459999999999	14.6565	-47.055800000000005
1192	1.192	1.0830799999999998	-55.421800000000005	16.1316	-46.6583	14.7142	-47.049800000000005	1.1115700000000002	-55.161699999999996	14.7146	-47.050000000000004
1193	1.193	1.08113	-55.4285	16.2036	-46.6524	14.770999999999999	-47.04430000000001	1.10975	-55.168600000000005	14.7713	-47.0445
1194	1.194	1.07926	-55.435	16.2736	-46.646899999999995	14.8264	-47.038999999999994	1.10802	-55.175399999999996	14.8268	-47.039199999999994
1195	1.195	1.07746	-55.4413	16.3416	-46.64169999999999	14.8806	-47.034	1.1064	-55.1819	14.8809	-47.0342
1196	1.196	1.07574	-55.447500000000005	16.4077	-46.63680000000001	14.9334	-47.0292	1.10486	-55.188300000000005	14.9338	-47.0294
1197	1.197	1.0741	-55.4534	16.4719	-46.6323	14.985	-47.0246	1.10342	-55.194399999999995	14.9854	-47.024800000000006
1198	1.198	1.07254	-55.4592	16.5342	-46.62799999999999	15.0354	-47.020199999999996	1.10206	-55.2004	15.0357	-47.0204
1199	1.199	1.07105	-55.464800000000004	16.5947	-46.623900000000006	15.0846	-47.016000000000005	1.10079	-55.2062	15.0849	-47.0162
1200	1.2	1.06965	-55.4703	16.6535	-46.6202	15.1326	-47.012	1.0996	-55.211800000000004	15.1329	-47.0122
1201	1.2009999999999998	1.06831	-55.4756	16.7104	-46.616699999999994	15.1794	-47.0082	1.09848	-55.2172	15.1797	-47.0084
1202	1.202	1.06705	-55.4807	16.7657	-46.6134	15.2251	-47.0046	1.09744	-55.222500000000004	15.2254	-47.004799999999996
1203	1.203	1.06586	-55.4856	16.8193	-46.6103	15.2696	-47.00119999999999	1.09647	-55.22769999999999	15.2699	-47.0013
1204	1.204	1.06473	-55.4905	16.8713	-46.607499999999995	15.3131	-46.9979	1.09558	-55.2326	15.3134	-46.9981
1205	1.205	1.0636700000000001	-55.49510000000001	16.9217	-46.60490000000001	15.3555	-46.994800000000005	1.09475	-55.237500000000004	15.3558	-46.9949
1206	1.206	1.06267	-55.499599999999994	16.9706	-46.6025	15.3969	-46.9918	1.09399	-55.24209999999999	15.3972	-46.992
1207	1.207	1.0617299999999998	-55.504	17.018	-46.600300000000004	15.4373	-46.989	1.0932899999999999	-55.2467	15.4376	-46.989200000000004
1208	1.208	1.06085	-55.50830000000001	17.0639	-46.5982	15.4767	-46.98630000000001	1.09265	-55.251000000000005	15.477	-46.9865
1209	1.209	1.06003	-55.51240000000001	17.1084	-46.5964	15.5152	-46.9837	1.09207	-55.2553	15.5154	-46.983900000000006
1210	1.21	1.05926	-55.5164	17.1516	-46.594699999999996	15.5527	-46.981300000000005	1.09155	-55.25940000000001	15.5529	-46.981500000000004
1211	1.2109999999999999	1.05855	-55.520199999999996	17.1934	-46.5931	15.5893	-46.979	1.09109	-55.263400000000004	15.5895	-46.9792
1212	1.212	1.05788	-55.524	17.234	-46.5917	15.625	-46.976800000000004	1.0906799999999999	-55.2673	15.6252	-46.977
1213	1.213	1.0572700000000002	-55.5276	17.2733	-46.5905	15.6598	-46.9748	1.0903200000000002	-55.271	15.6601	-46.9749
1214	1.214	1.0567	-55.53110000000001	17.3114	-46.5893	15.6939	-46.9728	1.0900100000000001	-55.2746	15.6941	-46.973
1215	1.215	1.05618	-55.5345	17.3484	-46.588300000000004	15.7271	-46.9709	1.08974	-55.278099999999995	15.7273	-46.9711
1216	1.216	1.05571	-55.537699999999994	17.3843	-46.5874	15.7595	-46.9691	1.0895299999999999	-55.2815	15.7598	-46.969300000000004
1217	1.217	1.05528	-55.5409	17.419	-46.5866	15.7912	-46.9675	1.08936	-55.28480000000001	15.7914	-46.9676
1218	1.218	1.0548899999999999	-55.544000000000004	17.4528	-46.58590000000001	15.8221	-46.9659	1.08923	-55.288	15.8224	-46.966
1219	1.219	1.05454	-55.5469	17.4855	-46.58540000000001	15.8524	-46.9643	1.08915	-55.29109999999999	15.8526	-46.9645
1220	1.22	1.05423	-55.549800000000005	17.5173	-46.5849	15.8819	-46.962900000000005	1.0891	-55.294000000000004	15.8821	-46.9631
1221	1.2209999999999999	1.05396	-55.55259999999999	17.5482	-46.584399999999995	15.9107	-46.9615	1.0891	-55.2969	15.911	-46.96169999999999
1222	1.222	1.05372	-55.5553	17.5782	-46.58410000000001	15.9389	-46.9602	1.08913	-55.299699999999994	15.9392	-46.96040000000001
1223	1.2229999999999999	1.0535299999999999	-55.5578	17.6073	-46.583800000000004	15.9665	-46.959	1.0892	-55.3024	15.9667	-46.9592
1224	1.224	1.05336	-55.560300000000005	17.6357	-46.583600000000004	15.9935	-46.9579	1.08931	-55.30499999999999	15.9937	-46.958
1225	1.225	1.0532299999999999	-55.5628	17.6632	-46.5835	16.0198	-46.9567	1.08945	-55.307500000000005	16.0201	-46.956900000000005
1226	1.226	1.05313	-55.565099999999994	17.69	-46.5834	16.0456	-46.95569999999999	1.08962	-55.3099	16.0459	-46.9558
1227	1.227	1.05306	-55.5673	17.7161	-46.5833	16.0709	-46.954699999999995	1.08982	-55.3122	16.0711	-46.9548
1228	1.228	1.05303	-55.569500000000005	17.7415	-46.5833	16.0956	-46.9537	1.09005	-55.314499999999995	16.0958	-46.9539
1229	1.229	1.05302	-55.5716	17.7663	-46.5834	16.1198	-46.9528	1.0903200000000002	-55.31669999999999	16.12	-46.952999999999996
1230	1.23	1.05304	-55.5736	17.7904	-46.5835	16.1435	-46.952	1.09061	-55.3188	16.1437	-46.952099999999994
1231	1.2309999999999999	1.05308	-55.575599999999994	17.814	-46.583600000000004	16.1667	-46.9511	1.09093	-55.32080000000001	16.1669	-46.9513
1232	1.232	1.05316	-55.5774	17.837	-46.5837	16.1895	-46.9504	1.09127	-55.3227	16.1897	-46.9505
1233	1.2329999999999999	1.05325	-55.579199999999986	17.8594	-46.5839	16.2118	-46.949600000000004	1.09165	-55.324600000000004	16.212	-46.9498
1234	1.234	1.05338	-55.58099999999999	17.8813	-46.58410000000001	16.2336	-46.9489	1.09204	-55.3264	16.2338	-46.9491
1235	1.235	1.05352	-55.5826	17.9027	-46.5843	16.2551	-46.94819999999999	1.09246	-55.328199999999995	16.2553	-46.9484
1236	1.236	1.05369	-55.58430000000001	17.9237	-46.5846	16.2761	-46.9476	1.0929	-55.329899999999995	16.2763	-46.9477
1237	1.237	1.05388	-55.585800000000006	17.9442	-46.5848	16.2968	-46.9469	1.0933700000000002	-55.331500000000005	16.297	-46.9471
1238	1.238	1.0541	-55.587300000000006	17.9644	-46.5851	16.3171	-46.9463	1.09385	-55.333000000000006	16.3173	-46.94649999999999
1239	1.239	1.05433	-55.58869999999999	17.9841	-46.585300000000004	16.337	-46.945800000000006	1.09436	-55.3345	16.3372	-46.9459
1240	1.24	1.0545799999999999	-55.5901	18.0034	-46.5856	16.3566	-46.9452	1.0948799999999999	-55.3359	16.3568	-46.9453
1241	1.2409999999999999	1.05485	-55.5914	18.0224	-46.58590000000001	16.3758	-46.94469999999999	1.09543	-55.337300000000006	16.375999999999998	-46.9448
1242	1.242	1.05514	-55.5927	18.041	-46.58619999999999	16.3947	-46.9441	1.09599	-55.33859999999999	16.3949	-46.9443
1243	1.2429999999999999	1.05545	-55.5939	18.0593	-46.5865	16.4133	-46.943599999999996	1.09657	-55.3399	16.4135	-46.94380000000001
1244	1.244	1.05577	-55.595000000000006	18.0773	-46.586800000000004	16.4316	-46.9432	1.09717	-55.3411	16.4318	-46.94330000000001
1245	1.245	1.0561200000000002	-55.5961	18.095	-46.587	16.4496	-46.942699999999995	1.09778	-55.342299999999994	16.4497	-46.942800000000005
1246	1.246	1.05647	-55.5972	18.1125	-46.587300000000006	16.4673	-46.9422	1.09841	-55.343399999999995	16.4674	-46.9424
1247	1.247	1.05685	-55.5982	18.1297	-46.5876	16.4847	-46.9418	1.09905	-55.344500000000004	16.4849	-46.941900000000004
1248	1.248	1.05723	-55.599199999999996	18.1466	-46.587900000000005	16.5018	-46.9414	1.09971	-55.34550000000001	16.502	-46.941500000000005
1249	1.249	1.0576299999999998	-55.6001	18.1633	-46.5881	16.5188	-46.9409	1.10038	-55.3465	16.5189	-46.9411
1250	1.25	1.05805	-55.601	18.1798	-46.5884	16.5354	-46.94049999999999	1.10107	-55.34740000000001	16.5356	-46.94069999999999
1251	1.251	1.0584799999999999	-55.6018	18.1961	-46.58859999999999	16.5518	-46.9401	1.10176	-55.3483	16.552	-46.94030000000001
1252	1.252	1.05892	-55.602599999999995	18.2122	-46.588800000000006	16.567999999999998	-46.9397	1.10247	-55.3491	16.5682	-46.9399
1253	1.253	1.0593700000000001	-55.603300000000004	18.2281	-46.589	16.584	-46.9393	1.1032	-55.3499	16.5841	-46.939499999999995
1254	1.254	1.05984	-55.604099999999995	18.2438	-46.5892	16.5997	-46.939	1.1039299999999999	-55.350699999999996	16.5999	-46.939099999999996
1255	1.255	1.06031	-55.6047	18.2594	-46.589400000000005	16.6153	-46.938599999999994	1.10467	-55.351400000000005	16.6154	-46.93869999999999
1256	1.256	1.0608	-55.605399999999996	18.2748	-46.5896	16.6306	-46.938199999999995	1.10542	-55.35209999999999	16.6308	-46.938300000000005
1257	1.2570000000000001	1.0613	-55.605999999999995	18.2901	-46.589800000000004	16.6457	-46.9378	1.10619	-55.35269999999999	16.6459	-46.938
1258	1.258	1.0618100000000001	-55.60660000000001	18.3052	-46.5899	16.6607	-46.9375	1.10696	-55.353300000000004	16.6608	-46.937599999999996
1259	1.2590000000000001	1.0623200000000002	-55.6071	18.3202	-46.5901	16.6754	-46.937099999999994	1.10774	-55.353899999999996	16.6756	-46.9372
1260	1.26	1.06285	-55.6076	18.3351	-46.590199999999996	16.69	-46.936800000000005	1.10853	-55.3544	16.6902	-46.9369
1261	1.261	1.06339	-55.6081	18.3498	-46.5903	16.7044	-46.936400000000006	1.10932	-55.3549	16.7046	-46.9365
1262	1.262	1.0639299999999998	-55.60850000000001	18.3645	-46.590399999999995	16.7186	-46.936	1.1101299999999998	-55.355399999999996	16.7188	-46.9362
1263	1.263	1.0644799999999999	-55.608900000000006	18.379	-46.590399999999995	16.7327	-46.9357	1.11094	-55.3559	16.7329	-46.9358
1264	1.264	1.06504	-55.609300000000005	18.3934	-46.5905	16.7466	-46.9354	1.11176	-55.3563	16.7468	-46.935500000000005
1265	1.265	1.06561	-55.6097	18.4078	-46.5905	16.7604	-46.935	1.11258	-55.356700000000004	16.7605	-46.9351
1266	1.266	1.06618	-55.61	18.422	-46.5905	16.7739	-46.93469999999999	1.11342	-55.357000000000006	16.7741	-46.934799999999996
1267	1.2670000000000001	1.06676	-55.61030000000001	18.4362	-46.5906	16.7874	-46.93430000000001	1.11425	-55.357299999999995	16.7876	-46.934400000000004
1268	1.268	1.06735	-55.6106	18.4502	-46.5905	16.8007	-46.934	1.1151	-55.3576	16.8009	-46.9341
1269	1.2690000000000001	1.06794	-55.61080000000001	18.4642	-46.5905	16.8139	-46.9336	1.11595	-55.35790000000001	16.814	-46.9337
1270	1.27	1.06854	-55.61109999999999	18.4781	-46.5905	16.8269	-46.9333	1.1168	-55.3582	16.827	-46.9334
1271	1.271	1.06915	-55.6113	18.492	-46.590399999999995	16.8398	-46.9329	1.11766	-55.35840000000001	16.8399	-46.933099999999996
1272	1.272	1.06976	-55.6114	18.5057	-46.590399999999995	16.8525	-46.9326	1.1185200000000002	-55.3586	16.8527	-46.932700000000004
1273	1.273	1.07037	-55.611599999999996	18.5194	-46.5903	16.8652	-46.932300000000005	1.1193899999999999	-55.35880000000001	16.8653	-46.9324
1274	1.274	1.0709899999999999	-55.61169999999999	18.5331	-46.590199999999996	16.8777	-46.9319	1.12026	-55.358900000000006	16.8778	-46.932
1275	1.275	1.07162	-55.6118	18.5466	-46.5901	16.8901	-46.931599999999996	1.12113	-55.35900000000001	16.8902	-46.93169999999999
1276	1.276	1.07225	-55.611900000000006	18.5601	-46.589999999999996	16.9023	-46.93119999999999	1.12201	-55.3591	16.9025	-46.9313
1277	1.2770000000000001	1.0728799999999998	-55.612	18.5735	-46.589800000000004	16.9145	-46.9309	1.12289	-55.359199999999994	16.9146	-46.931
1278	1.278	1.07352	-55.6121	18.5869	-46.5897	16.9265	-46.9306	1.1237700000000002	-55.359300000000005	16.9266	-46.9307
1279	1.2790000000000001	1.07416	-55.6121	18.6002	-46.5895	16.9384	-46.9302	1.12466	-55.359300000000005	16.9385	-46.93030000000001
1280	1.28	1.0748	-55.6121	18.6134	-46.5893	16.9502	-46.9299	1.12555	-55.3594	16.9503	-46.93
1281	1.281	1.07545	-55.6121	18.6266	-46.589099999999995	16.9619	-46.9295	1.1264399999999999	-55.3594	16.962	-46.9296
1282	1.2819999999999998	1.0761	-55.6121	18.6397	-46.5889	16.9735	-46.929199999999994	1.12733	-55.3594	16.9736	-46.9293
1283	1.2830000000000001	1.07676	-55.612	18.6528	-46.588699999999996	16.9849	-46.9289	1.1282299999999998	-55.359300000000005	16.9851	-46.929
1284	1.284	1.07741	-55.612	18.6658	-46.588499999999996	16.9963	-46.92850000000001	1.1291200000000001	-55.359300000000005	16.9964	-46.9286
1285	1.285	1.07807	-55.611900000000006	18.6787	-46.588300000000004	17.0076	-46.9282	1.13002	-55.359199999999994	17.0077	-46.9283
1286	1.286	1.07873	-55.6118	18.6916	-46.5881	17.0187	-46.9278	1.1309200000000001	-55.3591	17.0189	-46.9279
1287	1.287	1.07939	-55.61169999999999	18.7044	-46.58780000000001	17.0298	-46.927499999999995	1.13182	-55.35900000000001	17.0299	-46.9276
1288	1.288	1.08006	-55.611599999999996	18.7172	-46.5875	17.0408	-46.9272	1.1327200000000002	-55.358900000000006	17.0409	-46.9273
1289	1.2890000000000001	1.08073	-55.6115	18.7299	-46.587300000000006	17.0516	-46.92680000000001	1.13363	-55.35880000000001	17.0518	-46.9269
1290	1.29	1.0814	-55.6113	18.7425	-46.587	17.0624	-46.9265	1.1345299999999998	-55.3587	17.0625	-46.9266
1291	1.291	1.08207	-55.6112	18.7551	-46.58669999999999	17.0731	-46.9261	1.13543	-55.35850000000001	17.0732	-46.926199999999994
1292	1.2919999999999998	1.08274	-55.611000000000004	18.7676	-46.5864	17.0836	-46.9258	1.1363299999999998	-55.35830000000001	17.0838	-46.9259
1293	1.2930000000000001	1.08341	-55.61080000000001	18.7801	-46.58619999999999	17.0941	-46.9255	1.13724	-55.3581	17.0942	-46.925599999999996
1294	1.294	1.08408	-55.6106	18.7924	-46.585800000000006	17.1045	-46.9251	1.13814	-55.35790000000001	17.1046	-46.9252
1295	1.295	1.08476	-55.610400000000006	18.8048	-46.5855	17.1148	-46.924800000000005	1.13905	-55.3577	17.1149	-46.92490000000001
1296	1.296	1.08544	-55.6102	18.817	-46.5852	17.125	-46.9245	1.13995	-55.3575	17.1251	-46.9246
1297	1.297	1.0861100000000001	-55.6099	18.8292	-46.5849	17.1351	-46.924099999999996	1.14085	-55.357299999999995	17.1352	-46.9242
1298	1.298	1.08679	-55.6097	18.8413	-46.5846	17.1452	-46.92380000000001	1.14176	-55.357000000000006	17.1453	-46.9239
1299	1.2990000000000002	1.0874700000000002	-55.6094	18.8534	-46.5843	17.1551	-46.9235	1.14266	-55.3568	17.1552	-46.92359999999999
1300	1.3	1.08815	-55.609199999999994	18.8654	-46.5839	17.165	-46.9232	1.1435600000000001	-55.356500000000004	17.1651	-46.9232
1301	1.301	1.0888200000000001	-55.608900000000006	18.8773	-46.583600000000004	17.1747	-46.9228	1.14446	-55.3562	17.1748	-46.922900000000006
1302	1.3019999999999998	1.0895	-55.6086	18.8892	-46.5833	17.1844	-46.9225	1.14536	-55.3559	17.1845	-46.9226
1303	1.3030000000000002	1.09018	-55.60830000000001	18.9009	-46.5829	17.194000000000003	-46.9222	1.14626	-55.3556	17.1941	-46.9223
1304	1.304	1.09086	-55.608000000000004	18.9127	-46.58259999999999	17.2035	-46.9218	1.14716	-55.3553	17.2036	-46.9219
1305	1.305	1.09154	-55.6077	18.9243	-46.5822	17.2129	-46.921499999999995	1.14805	-55.355	17.213	-46.9216
1306	1.306	1.09222	-55.607400000000005	18.9359	-46.581900000000005	17.2223	-46.9212	1.14895	-55.3547	17.2224	-46.9213
1307	1.307	1.0929	-55.607000000000006	18.9474	-46.5815	17.2315	-46.9209	1.14984	-55.3543	17.2316	-46.921
1308	1.308	1.09358	-55.606700000000004	18.9588	-46.581199999999995	17.2407	-46.92059999999999	1.1507399999999999	-55.35399999999999	17.2408	-46.920700000000004
1309	1.3090000000000002	1.09425	-55.6063	18.9701	-46.5808	17.2498	-46.920300000000005	1.15163	-55.35359999999999	17.2499	-46.920300000000005
1310	1.31	1.09493	-55.605999999999995	18.9814	-46.5805	17.2588	-46.9199	1.15252	-55.353300000000004	17.2589	-46.919999999999995
1311	1.311	1.09561	-55.6056	18.9926	-46.5801	17.2678	-46.919599999999996	1.15341	-55.3529	17.2678	-46.91969999999999
1312	1.3119999999999998	1.09628	-55.6052	19.0037	-46.5798	17.2766	-46.91930000000001	1.15429	-55.3525	17.2767	-46.9194
1313	1.3130000000000002	1.09696	-55.6049	19.0148	-46.57940000000001	17.2854	-46.919000000000004	1.1551799999999999	-55.35209999999999	17.2855	-46.9191
1314	1.314	1.0976299999999999	-55.604499999999994	19.0257	-46.5791	17.2941	-46.918699999999994	1.15606	-55.351699999999994	17.2942	-46.918800000000005
1315	1.315	1.0983100000000001	-55.604099999999995	19.0366	-46.5787	17.3027	-46.918400000000005	1.1569399999999999	-55.35130000000001	17.3028	-46.9185
1316	1.3159999999999998	1.0989799999999998	-55.60369999999999	19.0474	-46.5784	17.3113	-46.918099999999995	1.15782	-55.3509	17.3113	-46.91819999999999
1317	1.317	1.09965	-55.603300000000004	19.0581	-46.577999999999996	17.3197	-46.9178	1.1587	-55.3505	17.3198	-46.9179
1318	1.318	1.10032	-55.6029	19.0688	-46.5777	17.3281	-46.917500000000004	1.15957	-55.3501	17.3282	-46.9176
1319	1.319	1.10099	-55.6024	19.0794	-46.5773	17.3364	-46.9172	1.16044	-55.34969999999999	17.3365	-46.917300000000004
1320	1.32	1.10166	-55.602	19.0899	-46.577	17.3447	-46.916900000000005	1.16131	-55.349199999999996	17.3448	-46.917
1321	1.321	1.10233	-55.60159999999999	19.1003	-46.5766	17.3528	-46.9166	1.16218	-55.348800000000004	17.3529	-46.9167
1322	1.3219999999999998	1.10299	-55.6012	19.1106	-46.5763	17.3609	-46.9163	1.16305	-55.3483	17.361	-46.916399999999996
1323	1.3230000000000002	1.10366	-55.600699999999996	19.1208	-46.575900000000004	17.369	-46.9161	1.16391	-55.3479	17.369	-46.9161
1324	1.324	1.10432	-55.600300000000004	19.131	-46.575599999999994	17.3769	-46.9158	1.16477	-55.34740000000001	17.377	-46.9158
1325	1.325	1.1049799999999999	-55.5998	19.1411	-46.575199999999995	17.3848	-46.9155	1.16563	-55.347	17.3849	-46.915600000000005
1326	1.3259999999999998	1.10564	-55.5994	19.1511	-46.5749	17.3926	-46.9152	1.16649	-55.3465	17.3927	-46.9153
1327	1.327	1.1063	-55.59890000000001	19.160999999999998	-46.574600000000004	17.4003	-46.9149	1.16734	-55.346000000000004	17.4004	-46.915
1328	1.328	1.10696	-55.598400000000005	19.1708	-46.5742	17.408	-46.914699999999996	1.16819	-55.34550000000001	17.4081	-46.914699999999996
1329	1.329	1.10762	-55.598	19.1806	-46.5739	17.4156	-46.9144	1.1690399999999999	-55.3451	17.4157	-46.9145
1330	1.33	1.10827	-55.597500000000004	19.1903	-46.5736	17.4231	-46.91409999999999	1.1698899999999999	-55.3446	17.4232	-46.914199999999994
1331	1.331	1.1089200000000001	-55.597	19.1998	-46.57319999999999	17.4306	-46.91380000000001	1.1707299999999998	-55.3441	17.4306	-46.9139
1332	1.3319999999999999	1.1095700000000002	-55.5965	19.2094	-46.572900000000004	17.438	-46.9136	1.17157	-55.34360000000001	17.438	-46.9136
1333	1.3330000000000002	1.11022	-55.5961	19.2188	-46.5726	17.4453	-46.91330000000001	1.17241	-55.34310000000001	17.4453	-46.9134
1334	1.334	1.11087	-55.595600000000005	19.2281	-46.572300000000006	17.4525	-46.913	1.17324	-55.34259999999999	17.4526	-46.9131
1335	1.335	1.11152	-55.5951	19.2374	-46.5719	17.4597	-46.912800000000004	1.17408	-55.34209999999999	17.4598	-46.9129
1336	1.3359999999999999	1.11216	-55.5946	19.2466	-46.5716	17.4668	-46.9125	1.1749100000000001	-55.341499999999996	17.4669	-46.9126
1337	1.337	1.1128	-55.5941	19.2557	-46.5713	17.4739	-46.9123	1.17573	-55.340999999999994	17.474	-46.9123
1338	1.338	1.11345	-55.59360000000001	19.2647	-46.571	17.4809	-46.912	1.17656	-55.34049999999999	17.4809	-46.912099999999995
1339	1.339	1.11408	-55.59310000000001	19.2736	-46.5707	17.4878	-46.91180000000001	1.1773799999999999	-55.34	17.4879	-46.91180000000001
1340	1.34	1.1147200000000002	-55.59259999999999	19.2825	-46.5704	17.4947	-46.911500000000004	1.1782	-55.3395	17.4947	-46.9116
1341	1.341	1.1153600000000001	-55.592	19.2912	-46.5701	17.5015	-46.911300000000004	1.1790100000000001	-55.3389	17.5015	-46.911300000000004
1342	1.3419999999999999	1.11599	-55.591499999999996	19.2999	-46.5698	17.5082	-46.911	1.17982	-55.3384	17.5083	-46.9111
1343	1.3430000000000002	1.1166200000000002	-55.590999999999994	19.3086	-46.5695	17.5149	-46.9108	1.1806299999999998	-55.33780000000001	17.515	-46.910900000000005
1344	1.344	1.11725	-55.59049999999999	19.3171	-46.569199999999995	17.5215	-46.9105	1.18144	-55.337300000000006	17.5216	-46.910599999999995
1345	1.345	1.11788	-55.59	19.3256	-46.568900000000006	17.5281	-46.9103	1.18225	-55.336800000000004	17.5281	-46.9104
1346	1.3459999999999999	1.1185	-55.5894	19.3339	-46.5687	17.5346	-46.9101	1.18305	-55.3362	17.5346	-46.9101
1347	1.347	1.11913	-55.5889	19.3422	-46.568400000000004	17.541	-46.909800000000004	1.18384	-55.335699999999996	17.5411	-46.9099
1348	1.348	1.11975	-55.5884	19.3505	-46.5681	17.5474	-46.909600000000005	1.18464	-55.3351	17.547400000000003	-46.9097
1349	1.349	1.12037	-55.58780000000001	19.3586	-46.567800000000005	17.5537	-46.9094	1.18543	-55.334599999999995	17.5538	-46.9094
1350	1.35	1.12099	-55.587300000000006	19.3667	-46.567499999999995	17.56	-46.9092	1.18622	-55.334	17.56	-46.9092
1351	1.351	1.1216	-55.586800000000004	19.3747	-46.567299999999996	17.5662	-46.908899999999996	1.1870100000000001	-55.333400000000005	17.5662	-46.909
1352	1.3519999999999999	1.12222	-55.5862	19.3826	-46.56700000000001	17.5723	-46.908699999999996	1.18779	-55.3329	17.5724	-46.9088
1353	1.3530000000000002	1.12283	-55.585699999999996	19.3904	-46.5668	17.5784	-46.9085	1.1885700000000001	-55.332300000000004	17.5785	-46.9085
1354	1.354	1.12344	-55.5851	19.3982	-46.566500000000005	17.5845	-46.9083	1.18935	-55.3317	17.5845	-46.9083
1355	1.355	1.12404	-55.584599999999995	19.4059	-46.566199999999995	17.5905	-46.908	1.19012	-55.3312	17.5905	-46.9081
1356	1.3559999999999999	1.12465	-55.584	19.4135	-46.566	17.5964	-46.90780000000001	1.19089	-55.330600000000004	17.5964	-46.907900000000005
1357	1.357	1.12525	-55.5835	19.4211	-46.5657	17.6023	-46.907599999999995	1.19166	-55.33	17.6023	-46.9077
1358	1.358	1.12585	-55.5829	19.4285	-46.56549999999999	17.6081	-46.9074	1.1924299999999999	-55.329499999999996	17.6081	-46.9075
1359	1.359	1.12645	-55.58240000000001	19.4359	-46.565200000000004	17.6138	-46.907199999999996	1.19319	-55.3289	17.6139	-46.907300000000006
1360	1.36	1.12705	-55.5818	19.4433	-46.565	17.6196	-46.907	1.19395	-55.328300000000006	17.6196	-46.907
1361	1.361	1.12764	-55.5812	19.4505	-46.5647	17.6252	-46.906800000000004	1.1947	-55.32769999999999	17.6253	-46.906800000000004
1362	1.3619999999999999	1.12824	-55.5807	19.4577	-46.564499999999995	17.6308	-46.9066	1.19546	-55.327099999999994	17.6309	-46.9066
1363	1.3630000000000002	1.12883	-55.580099999999995	19.4649	-46.5643	17.6364	-46.9064	1.19621	-55.3265	17.6364	-46.9064
1364	1.364	1.12942	-55.57959999999999	19.4719	-46.564	17.6419	-46.9062	1.19696	-55.326	17.6419	-46.9062
1365	1.365	1.13	-55.57899999999999	19.4789	-46.5638	17.6474	-46.906000000000006	1.1977	-55.3254	17.6474	-46.906000000000006
1366	1.3659999999999999	1.13059	-55.5784	19.4859	-46.563599999999994	17.6528	-46.905800000000006	1.19844	-55.32480000000001	17.6528	-46.905800000000006
1367	1.367	1.13117	-55.5779	19.4927	-46.563300000000005	17.6582	-46.9056	1.19918	-55.3242	17.6582	-46.9056
1368	1.368	1.13175	-55.5773	19.4995	-46.5631	17.6635	-46.9054	1.19991	-55.3236	17.6635	-46.9054
1369	1.369	1.1323299999999998	-55.576699999999995	19.5062	-46.562900000000006	17.6688	-46.905199999999994	1.20065	-55.32300000000001	17.6688	-46.905199999999994
1370	1.37	1.1329	-55.57619999999999	19.5129	-46.5627	17.674	-46.905	1.20137	-55.32240000000001	17.674	-46.905
1371	1.371	1.13347	-55.575599999999994	19.5195	-46.5625	17.6792	-46.9048	1.2021	-55.3218	17.6792	-46.9048
1372	1.3719999999999999	1.13405	-55.575	19.5261	-46.56230000000001	17.6843	-46.904599999999995	1.20282	-55.3212	17.6843	-46.904599999999995
1373	1.3730000000000002	1.13462	-55.574400000000004	19.5325	-46.562	17.6894	-46.9044	1.20354	-55.320600000000006	17.6894	-46.9045
1374	1.374	1.1351799999999999	-55.5739	19.539	-46.561800000000005	17.6945	-46.9042	1.20426	-55.32	17.6945	-46.904300000000006
1375	1.375	1.13575	-55.5733	19.5453	-46.5616	17.6995	-46.904	1.20498	-55.319399999999995	17.6995	-46.9041
1376	1.376	1.13631	-55.5727	19.5516	-46.561400000000006	17.7044	-46.903800000000004	1.20569	-55.3188	17.7044	-46.9039
1377	1.3769999999999998	1.13687	-55.5721	19.5579	-46.5612	17.7093	-46.9036	1.20639	-55.318200000000004	17.7093	-46.9037
1378	1.3780000000000001	1.13743	-55.5715	19.564	-46.561	17.7142	-46.9035	1.2071	-55.31759999999999	17.7142	-46.9035
1379	1.379	1.13799	-55.571000000000005	19.5702	-46.5608	17.719	-46.9033	1.2078	-55.317	17.719	-46.9033
1380	1.38	1.1385399999999999	-55.57040000000001	19.5762	-46.5606	17.7238	-46.9031	1.2085	-55.3164	17.7238	-46.9032
1381	1.381	1.13909	-55.569799999999994	19.5823	-46.5604	17.7286	-46.902899999999995	1.2092	-55.315799999999996	17.7286	-46.903
1382	1.382	1.13964	-55.5692	19.5882	-46.560199999999995	17.7333	-46.902699999999996	1.20989	-55.3152	17.7333	-46.9028
1383	1.383	1.14019	-55.5686	19.5941	-46.56	17.7379	-46.9026	1.21058	-55.3146	17.7379	-46.9026
1384	1.3840000000000001	1.1407399999999999	-55.56799999999999	19.6	-46.559799999999996	17.7426	-46.9024	1.21127	-55.314	17.7426	-46.9024
1385	1.385	1.1412799999999999	-55.567499999999995	19.6058	-46.559599999999996	17.7472	-46.9022	1.21196	-55.313300000000005	17.7472	-46.902300000000004
1386	1.386	1.14182	-55.5669	19.6115	-46.559400000000004	17.7517	-46.902	1.21264	-55.31269999999999	17.7517	-46.9021
1387	1.3869999999999998	1.14236	-55.5663	19.6172	-46.5592	17.7562	-46.901900000000005	1.2133200000000002	-55.312099999999994	17.7562	-46.901900000000005
1388	1.3880000000000001	1.1429	-55.56569999999999	19.6229	-46.559	17.7607	-46.9017	1.21399	-55.3115	17.7607	-46.9017
1389	1.389	1.14344	-55.565099999999994	19.6284	-46.5589	17.7651	-46.9015	1.2146700000000001	-55.310900000000004	17.7651	-46.901599999999995
1390	1.39	1.1439700000000002	-55.564499999999995	19.634	-46.5587	17.7695	-46.9013	1.2153399999999999	-55.310300000000005	17.7695	-46.9014
1391	1.391	1.1445	-55.5639	19.6395	-46.558499999999995	17.7739	-46.901199999999996	1.216	-55.3097	17.7739	-46.901199999999996
1392	1.392	1.14503	-55.563300000000005	19.6449	-46.5583	17.7782	-46.900999999999996	1.2166700000000001	-55.309000000000005	17.7782	-46.90109999999999
1393	1.393	1.1455600000000001	-55.56269999999999	19.6503	-46.558099999999996	17.7825	-46.900800000000004	1.21733	-55.308400000000006	17.7825	-46.9009
1394	1.3940000000000001	1.14608	-55.5622	19.6557	-46.5579	17.7868	-46.90069999999999	1.21799	-55.3078	17.7868	-46.90069999999999
1395	1.395	1.1466100000000001	-55.5616	19.660999999999998	-46.5578	17.791	-46.9005	1.21865	-55.3072	17.791	-46.9005
1396	1.396	1.14713	-55.561	19.6662	-46.5576	17.7952	-46.90030000000001	1.2193	-55.3066	17.7952	-46.900400000000005
1397	1.3969999999999998	1.14765	-55.5604	19.6714	-46.5574	17.7993	-46.9002	1.21995	-55.306	17.7993	-46.9002
1398	1.3980000000000001	1.14816	-55.55980000000001	19.6766	-46.557199999999995	17.8034	-46.9	1.2206	-55.3053	17.8034	-46.9
1399	1.399	1.14868	-55.5592	19.6817	-46.5571	17.8075	-46.899800000000006	1.22125	-55.304700000000004	17.8075	-46.8999
1400	1.4	1.14919	-55.5586	19.6868	-46.5569	17.8116	-46.899699999999996	1.22189	-55.3041	17.8116	-46.899699999999996
1401	1.401	1.1497	-55.558	19.6918	-46.55669999999999	17.8156	-46.8995	1.22253	-55.3035	17.8156	-46.8995
1402	1.402	1.15021	-55.55740000000001	19.6968	-46.5565	17.8196	-46.899300000000004	1.22317	-55.3029	17.8196	-46.8994
1403	1.403	1.15072	-55.556799999999996	19.7018	-46.556400000000004	17.8236	-46.89919999999999	1.2238	-55.3022	17.8235	-46.89919999999999
1404	1.4040000000000001	1.15123	-55.5562	19.7067	-46.55619999999999	17.8275	-46.899	1.22443	-55.3016	17.8275	-46.8991
1405	1.405	1.15173	-55.555600000000005	19.7115	-46.556	17.8314	-46.8989	1.22506	-55.300999999999995	17.8314	-46.8989
1406	1.406	1.1522299999999999	-55.55499999999999	19.7164	-46.555800000000005	17.8352	-46.8987	1.22569	-55.300399999999996	17.8352	-46.8987
1407	1.4069999999999998	1.15273	-55.554399999999994	19.7212	-46.5557	17.8391	-46.898500000000006	1.22631	-55.299800000000005	17.8391	-46.8986
1408	1.4080000000000001	1.15323	-55.5538	19.7259	-46.5555	17.8429	-46.89840000000001	1.2269299999999999	-55.299099999999996	17.8429	-46.89840000000001
1409	1.409	1.15372	-55.55319999999999	19.7306	-46.55530000000001	17.8466	-46.898199999999996	1.22755	-55.2985	17.8466	-46.898300000000006
1410	1.41	1.15422	-55.55259999999999	19.7353	-46.5552	17.8504	-46.8981	1.22817	-55.297900000000006	17.8504	-46.8981
1411	1.411	1.1547100000000001	-55.552	19.7399	-46.555	17.8541	-46.89790000000001	1.22878	-55.29730000000001	17.8541	-46.89790000000001
1412	1.412	1.1552	-55.5514	19.7445	-46.5548	17.8578	-46.8977	1.22939	-55.2966	17.8578	-46.897800000000004
1413	1.413	1.1556899999999999	-55.5508	19.7491	-46.5547	17.8614	-46.8976	1.23	-55.29600000000001	17.8614	-46.8976
1414	1.4140000000000001	1.1561700000000001	-55.5502	19.7536	-46.5545	17.8651	-46.8974	1.23061	-55.29540000000001	17.8651	-46.8975
1415	1.415	1.15666	-55.5496	19.7581	-46.5543	17.8687	-46.8973	1.2312100000000001	-55.294799999999995	17.8687	-46.8973
1416	1.416	1.15714	-55.549	19.7625	-46.554199999999994	17.8723	-46.897099999999995	1.23181	-55.29410000000001	17.8722	-46.8972
1417	1.4169999999999998	1.15762	-55.54840000000001	19.7669	-46.554	17.8758	-46.897	1.23241	-55.293499999999995	17.8758	-46.897
1418	1.4180000000000001	1.1581	-55.547900000000006	19.7713	-46.5538	17.8793	-46.8968	1.23301	-55.292899999999996	17.8793	-46.8968
1419	1.419	1.15858	-55.54730000000001	19.7757	-46.5537	17.8828	-46.89660000000001	1.2336	-55.292300000000004	17.8828	-46.8967
1420	1.42	1.15905	-55.546699999999994	19.78	-46.55350000000001	17.8863	-46.8965	1.23419	-55.291599999999995	17.8863	-46.8965
1421	1.421	1.15953	-55.5461	19.7843	-46.5533	17.8897	-46.896300000000004	1.23478	-55.291	17.8897	-46.8964
1422	1.422	1.16	-55.545500000000004	19.7885	-46.5532	17.8931	-46.8962	1.23536	-55.2904	17.8931	-46.8962
1423	1.423	1.1604700000000001	-55.544900000000005	19.7927	-46.553	17.8965	-46.896	1.23595	-55.2898	17.8965	-46.896100000000004
1424	1.4240000000000002	1.16093	-55.5443	19.7969	-46.5529	17.8999	-46.8959	1.23653	-55.28909999999999	17.8999	-46.8959
1425	1.425	1.1614	-55.5437	19.8011	-46.552699999999994	17.9032	-46.8957	1.23711	-55.2885	17.9032	-46.8958
1426	1.426	1.1618600000000001	-55.5431	19.8052	-46.552499999999995	17.9066	-46.895599999999995	1.23768	-55.2879	17.9065	-46.895599999999995
1427	1.4269999999999998	1.1623299999999999	-55.5425	19.8093	-46.5524	17.9099	-46.8954	1.2382600000000001	-55.28719999999999	17.9098	-46.8955
1428	1.4280000000000002	1.16279	-55.5419	19.8133	-46.5522	17.9131	-46.8953	1.2388299999999999	-55.2866	17.9131	-46.8953
1429	1.429	1.16325	-55.5413	19.8173	-46.552	17.9164	-46.89509999999999	1.2394	-55.286	17.9164	-46.895199999999996
1430	1.43	1.1637	-55.540699999999994	19.8213	-46.5519	17.9196	-46.894999999999996	1.23997	-55.2854	17.9196	-46.894999999999996
1431	1.431	1.16416	-55.540099999999995	19.8253	-46.551700000000004	17.9228	-46.894800000000004	1.24053	-55.2847	17.9228	-46.8949
1432	1.432	1.1646100000000001	-55.5395	19.8292	-46.5516	17.926	-46.8947	1.24109	-55.2841	17.926	-46.8947
1433	1.433	1.16507	-55.538900000000005	19.8332	-46.5514	17.9291	-46.8945	1.24165	-55.283500000000004	17.9291	-46.8945
1434	1.4340000000000002	1.1655200000000001	-55.53830000000001	19.837	-46.551199999999994	17.9323	-46.894400000000005	1.24221	-55.28290000000001	17.9322	-46.894400000000005
1435	1.435	1.1659700000000002	-55.537699999999994	19.8409	-46.5511	17.9354	-46.8942	1.24276	-55.2822	17.9353	-46.8942
1436	1.436	1.16641	-55.5371	19.8447	-46.5509	17.9385	-46.894099999999995	1.24332	-55.2816	17.9384	-46.894099999999995
1437	1.4369999999999998	1.16686	-55.536500000000004	19.8485	-46.5508	17.9415	-46.8939	1.24387	-55.281	17.9415	-46.8939
1438	1.4380000000000002	1.1673	-55.535900000000005	19.8523	-46.550599999999996	17.9446	-46.893800000000006	1.24442	-55.2804	17.9445	-46.893800000000006
1439	1.439	1.16774	-55.53530000000001	19.855999999999998	-46.550399999999996	17.9476	-46.8936	1.24496	-55.2797	17.9476	-46.8936
1440	1.44	1.16818	-55.5347	19.8597	-46.5503	17.9506	-46.893499999999996	1.2455100000000001	-55.27909999999999	17.9506	-46.893499999999996
1441	1.4409999999999998	1.16862	-55.5341	19.8634	-46.5501	17.9536	-46.8933	1.24605	-55.278499999999994	17.9535	-46.8933
1442	1.442	1.16906	-55.533500000000004	19.8671	-46.550000000000004	17.9565	-46.89319999999999	1.2465899999999999	-55.2778	17.9565	-46.89319999999999
1443	1.443	1.1695	-55.532900000000005	19.8707	-46.549800000000005	17.9595	-46.893	1.2471299999999998	-55.27719999999999	17.9594	-46.8931
1444	1.444	1.16993	-55.5323	19.8743	-46.5496	17.9624	-46.892900000000004	1.24766	-55.276599999999995	17.9624	-46.892900000000004
1445	1.445	1.17036	-55.5317	19.8779	-46.5495	17.9653	-46.8927	1.2482	-55.275999999999996	17.9653	-46.89280000000001
1446	1.446	1.17079	-55.53110000000001	19.8815	-46.5493	17.9682	-46.8926	1.24873	-55.27530000000001	17.9681	-46.8926
1447	1.4469999999999998	1.1712200000000001	-55.530499999999996	19.885	-46.5492	17.971	-46.8924	1.24926	-55.274699999999996	17.971	-46.892500000000005
1448	1.4480000000000002	1.17165	-55.5299	19.8886	-46.549	17.9739	-46.8923	1.24978	-55.2741	17.9738	-46.8923
1449	1.449	1.17208	-55.529300000000006	19.892	-46.54880000000001	17.9767	-46.8921	1.25031	-55.273500000000006	17.9767	-46.892199999999995
1450	1.45	1.1725	-55.52869999999999	19.8955	-46.5487	17.9795	-46.892	1.2508299999999999	-55.272800000000004	17.9795	-46.892
1451	1.4509999999999998	1.17293	-55.528099999999995	19.899	-46.5485	17.9823	-46.891799999999996	1.25135	-55.2722	17.9823	-46.89190000000001
1452	1.452	1.17335	-55.5275	19.9024	-46.5484	17.9851	-46.89169999999999	1.25187	-55.27160000000001	17.985	-46.89169999999999
1453	1.453	1.17377	-55.5269	19.9058	-46.5482	17.9878	-46.8915	1.25239	-55.270900000000005	17.9878	-46.8916
1454	1.454	1.17419	-55.5263	19.9091	-46.548100000000005	17.9905	-46.8914	1.2529	-55.27029999999999	17.9905	-46.8914
1455	1.455	1.1746	-55.5257	19.9125	-46.547900000000006	17.9932	-46.8912	1.25342	-55.2697	17.9932	-46.8913
1456	1.456	1.1750200000000002	-55.5251	19.9158	-46.5477	17.9959	-46.8911	1.25393	-55.2691	17.9959	-46.8911
1457	1.4569999999999999	1.17543	-55.524499999999996	19.9191	-46.5476	17.9986	-46.8909	1.25443	-55.26839999999999	17.9986	-46.891000000000005
1458	1.4580000000000002	1.17585	-55.5239	19.9224	-46.547399999999996	18.0013	-46.890800000000006	1.25494	-55.2678	18.0012	-46.890800000000006
1459	1.459	1.17626	-55.523300000000006	19.9257	-46.5473	18.0039	-46.8907	1.25545	-55.2672	18.0039	-46.8907
1460	1.46	1.17667	-55.52269999999999	19.9289	-46.5471	18.0065	-46.890499999999996	1.25595	-55.26659999999999	18.0065	-46.890499999999996
1461	1.4609999999999999	1.17708	-55.522099999999995	19.9321	-46.547000000000004	18.0091	-46.8904	1.25645	-55.2659	18.0091	-46.8904
1462	1.462	1.1774799999999999	-55.5215	19.9353	-46.5468	18.0117	-46.8902	1.25695	-55.2653	18.0117	-46.8903
1463	1.463	1.1778899999999999	-55.520900000000005	19.9385	-46.5466	18.0143	-46.890100000000004	1.25745	-55.26469999999999	18.0143	-46.890100000000004
1464	1.464	1.17829	-55.52029999999999	19.9417	-46.546499999999995	18.0169	-46.8899	1.25794	-55.2641	18.0168	-46.89
1465	1.465	1.17869	-55.5197	19.9448	-46.5463	18.0194	-46.8898	1.25843	-55.263400000000004	18.0194	-46.8898
1466	1.466	1.1791	-55.5191	19.9479	-46.5462	18.0219	-46.889599999999994	1.2589299999999999	-55.2628	18.0219	-46.8897
1467	1.4669999999999999	1.1795	-55.51849999999999	19.951	-46.546	18.0244	-46.8895	1.25942	-55.2622	18.0244	-46.8895
1468	1.4680000000000002	1.1798899999999999	-55.5179	19.9541	-46.5459	18.0269	-46.8893	1.2599	-55.2616	18.026900000000005	-46.889399999999995
1469	1.469	1.18029	-55.5173	19.9571	-46.545700000000004	18.0294	-46.8892	1.26039	-55.2609	18.0294	-46.8892
1470	1.47	1.18069	-55.516699999999986	19.9602	-46.5455	18.0319	-46.8891	1.2608700000000002	-55.26030000000001	18.0318	-46.8891
1471	1.4709999999999999	1.18108	-55.516099999999994	19.9632	-46.5454	18.0343	-46.88890000000001	1.26136	-55.259699999999995	18.0343	-46.88890000000001
1472	1.472	1.18147	-55.515499999999996	19.9662	-46.5452	18.0367	-46.8888	1.26184	-55.259	18.0367	-46.8888
1473	1.473	1.18187	-55.5149	19.9692	-46.5451	18.0392	-46.8886	1.26231	-55.25840000000001	18.0391	-46.88869999999999
1474	1.474	1.18226	-55.514300000000006	19.9721	-46.5449	18.0416	-46.8885	1.2627899999999999	-55.257799999999996	18.0415	-46.8885
1475	1.475	1.18265	-55.51369999999999	19.9751	-46.5448	18.0439	-46.8883	1.2632700000000001	-55.2572	18.0439	-46.888400000000004
1476	1.476	1.18303	-55.513099999999994	19.977999999999998	-46.544599999999996	18.0463	-46.8882	1.2637399999999999	-55.25650000000001	18.0463	-46.8882
1477	1.4769999999999999	1.1834200000000001	-55.5125	19.9809	-46.5444	18.0487	-46.888	1.26421	-55.2559	18.0486	-46.888099999999994
1478	1.4780000000000002	1.1838	-55.511900000000004	19.9838	-46.54430000000001	18.051	-46.8879	1.26468	-55.2553	18.051	-46.8879
1479	1.479	1.1841899999999999	-55.511300000000006	19.9867	-46.5441	18.0533	-46.887800000000006	1.26515	-55.25470000000001	18.0533	-46.887800000000006
1480	1.48	1.1845700000000001	-55.51069999999999	19.9895	-46.544000000000004	18.0557	-46.88759999999999	1.26562	-55.254099999999994	18.0556	-46.88759999999999
1481	1.4809999999999999	1.18495	-55.5101	19.9923	-46.543800000000005	18.058	-46.887499999999996	1.2660799999999999	-55.2534	18.0579	-46.887499999999996
1482	1.482	1.18533	-55.5095	19.9952	-46.543699999999994	18.0602	-46.8873	1.26654	-55.25280000000001	18.0602	-46.8874
1483	1.483	1.18571	-55.508900000000004	19.998	-46.5435	18.0625	-46.8872	1.2670000000000001	-55.252199999999995	18.0625	-46.8872
1484	1.484	1.1860899999999999	-55.50830000000001	20.0007	-46.5433	18.0648	-46.887	1.26746	-55.251599999999996	18.0647	-46.887100000000004
1485	1.485	1.1864700000000001	-55.5077	20.0035	-46.54319999999999	18.067	-46.886900000000004	1.2679200000000002	-55.2509	18.067	-46.886900000000004
1486	1.486	1.18684	-55.5071	20.0063	-46.543	18.0693	-46.8867	1.2683799999999998	-55.2503	18.0692	-46.88680000000001
1487	1.4869999999999999	1.18721	-55.50650000000001	20.009	-46.5429	18.0715	-46.8866	1.26883	-55.2497	18.0714	-46.8866
1488	1.4880000000000002	1.18759	-55.5059	20.0117	-46.542699999999996	18.0737	-46.8865	1.26929	-55.2491	18.0736	-46.8865
1489	1.489	1.1879600000000001	-55.5053	20.0144	-46.54259999999999	18.0759	-46.886300000000006	1.2697399999999999	-55.248400000000004	18.0758	-46.886300000000006
1490	1.49	1.1883299999999999	-55.50470000000001	20.0171	-46.54240000000001	18.078	-46.886199999999995	1.27019	-55.247800000000005	18.078	-46.886199999999995
1491	1.4909999999999999	1.1887	-55.504099999999994	20.0197	-46.5422	18.0802	-46.886	1.27064	-55.2472	18.0802	-46.8861
1492	1.492	1.18907	-55.503499999999995	20.0224	-46.5421	18.0824	-46.8859	1.27108	-55.2466	18.0823	-46.8859
1493	1.493	1.18943	-55.503	20.025	-46.541900000000005	18.0845	-46.88569999999999	1.2715299999999998	-55.245900000000006	18.0845	-46.885799999999996
1494	1.494	1.1898	-55.5024	20.0276	-46.5418	18.0866	-46.8856	1.27197	-55.2453	18.0866	-46.8856
1495	1.495	1.19016	-55.5018	20.0302	-46.5416	18.0888	-46.8855	1.27241	-55.2447	18.0887	-46.8855
1496	1.496	1.1905299999999999	-55.50119999999999	20.0328	-46.5415	18.0909	-46.8853	1.27285	-55.2441	18.0908	-46.8853
1497	1.4969999999999999	1.19089	-55.5006	20.0354	-46.5413	18.093	-46.8852	1.27329	-55.2435	18.0929	-46.8852
1498	1.4980000000000002	1.19125	-55.5	20.038	-46.541199999999996	18.095	-46.885000000000005	1.27373	-55.2428	18.095	-46.8851
1499	1.499	1.19161	-55.4994	20.0405	-46.541	18.0971	-46.8849	1.27417	-55.242200000000004	18.0971	-46.8849
1500	1.5	1.19197	-55.49880000000001	20.043	-46.5408	18.0992	-46.8847	1.2746	-55.2416	18.0991	-46.884800000000006
1501	1.501	1.19233	-55.4982	20.0455	-46.540699999999994	18.1012	-46.8846	1.2750299999999999	-55.241	18.1012	-46.8846
1502	1.5019999999999998	1.19268	-55.4976	20.048	-46.5405	18.1032	-46.8845	1.27547	-55.2404	18.1032	-46.8845
1503	1.5030000000000001	1.1930399999999999	-55.49700000000001	20.0505	-46.540400000000005	18.1053	-46.8843	1.2759	-55.2397	18.1052	-46.8843
1504	1.504	1.19339	-55.49640000000001	20.053	-46.5402	18.1073	-46.8842	1.2763200000000001	-55.2391	18.1072	-46.8842
1505	1.505	1.19375	-55.49580000000001	20.0555	-46.5401	18.1093	-46.88399999999999	1.27675	-55.238499999999995	18.1092	-46.8841
1506	1.506	1.1941	-55.495200000000004	20.0579	-46.5399	18.1113	-46.8839	1.27718	-55.237899999999996	18.1112	-46.8839
1507	1.507	1.19445	-55.494600000000005	20.0603	-46.5398	18.1132	-46.8837	1.2776	-55.237199999999994	18.1132	-46.8838
1508	1.508	1.1948	-55.49400000000001	20.0627	-46.53959999999999	18.1152	-46.8836	1.27803	-55.236599999999996	18.1152	-46.8836
1509	1.5090000000000001	1.19515	-55.4934	20.0651	-46.5394	18.1172	-46.8835	1.27845	-55.236	18.1171	-46.8835
1510	1.51	1.1955	-55.4929	20.0675	-46.539300000000004	18.1191	-46.883300000000006	1.2788700000000002	-55.235400000000006	18.1191	-46.883300000000006
1511	1.511	1.19584	-55.4923	20.0699	-46.53909999999999	18.121	-46.8832	1.27929	-55.23480000000001	18.121	-46.8832
1512	1.5119999999999998	1.1961899999999999	-55.491699999999994	20.0723	-46.538999999999994	18.123	-46.883	1.2797	-55.234199999999994	18.1229	-46.8831
1513	1.5130000000000001	1.1965299999999999	-55.491099999999996	20.0746	-46.5388	18.1249	-46.8829	1.2801200000000001	-55.23350000000001	18.1248	-46.8829
1514	1.514	1.19688	-55.4905	20.0769	-46.5387	18.1268	-46.8828	1.28053	-55.23290000000001	18.1267	-46.8828
1515	1.515	1.1972200000000002	-55.4899	20.0793	-46.5385	18.1287	-46.8826	1.28095	-55.232299999999995	18.1286	-46.8826
1516	1.516	1.19756	-55.48930000000001	20.0816	-46.5384	18.1306	-46.8825	1.28136	-55.231700000000004	18.1305	-46.8825
1517	1.517	1.1979	-55.488699999999994	20.0839	-46.538199999999996	18.1324	-46.8823	1.28177	-55.231100000000005	18.1324	-46.882400000000004
1518	1.518	1.19824	-55.488099999999996	20.0861	-46.5381	18.1343	-46.88219999999999	1.2821799999999999	-55.230399999999996	18.1342	-46.88219999999999
1519	1.5190000000000001	1.19858	-55.487500000000004	20.0884	-46.5379	18.1361	-46.882	1.28259	-55.229800000000004	18.1361	-46.882099999999994
1520	1.52	1.19892	-55.486900000000006	20.0907	-46.537699999999994	18.137999999999998	-46.8819	1.2829899999999999	-55.22919999999999	18.137899999999995	-46.8819
1521	1.521	1.19926	-55.4863	20.0929	-46.5376	18.1398	-46.8818	1.2834	-55.22859999999999	18.1398	-46.8818
1522	1.5219999999999998	1.19959	-55.48580000000001	20.0951	-46.5374	18.1416	-46.8816	1.2838	-55.228	18.1416	-46.8816
1523	1.5230000000000001	1.19993	-55.4852	20.0974	-46.5373	18.1435	-46.8815	1.28421	-55.2273	18.1434	-46.8815
1524	1.524	1.20026	-55.4846	20.0996	-46.537099999999995	18.1453	-46.88130000000001	1.28461	-55.226699999999994	18.1452	-46.881400000000006
1525	1.525	1.2006	-55.48400000000001	20.1018	-46.537	18.1471	-46.8812	1.28501	-55.2261	18.147000000000002	-46.8812
1526	1.526	1.2009299999999998	-55.48340000000001	20.1039	-46.53680000000001	18.1488	-46.881099999999996	1.28541	-55.2255	18.1488	-46.881099999999996
1527	1.527	1.20126	-55.4828	20.1061	-46.536699999999996	18.1506	-46.880900000000004	1.2858	-55.2249	18.150600000000004	-46.880900000000004
1528	1.528	1.20159	-55.4822	20.1083	-46.536500000000004	18.1524	-46.88080000000001	1.2862	-55.22430000000001	18.1523	-46.88080000000001
1529	1.5290000000000001	1.20192	-55.48160000000001	20.1104	-46.53640000000001	18.1541	-46.8806	1.2866	-55.2236	18.1541	-46.8807
1530	1.53	1.20225	-55.480999999999995	20.1126	-46.5362	18.1559	-46.8805	1.2869899999999999	-55.223	18.1558	-46.8805
1531	1.531	1.20258	-55.480399999999996	20.1147	-46.536	18.1576	-46.880300000000005	1.28738	-55.22240000000001	18.1576	-46.8804
1532	1.5319999999999998	1.2029	-55.4799	20.1168	-46.535900000000005	18.1594	-46.880199999999995	1.28777	-55.22180000000001	18.1593	-46.880199999999995
1533	1.5330000000000001	1.20323	-55.4793	20.1189	-46.5357	18.1611	-46.8801	1.28817	-55.221199999999996	18.160999999999998	-46.8801
1534	1.534	1.20355	-55.47869999999999	20.121	-46.535599999999995	18.1628	-46.8799	1.28855	-55.220600000000005	18.1628	-46.879999999999995
1535	1.535	1.2038799999999998	-55.4781	20.1231	-46.5354	18.1645	-46.879799999999996	1.28894	-55.21990000000001	18.1645	-46.879799999999996
1536	1.536	1.2042	-55.4775	20.1252	-46.5353	18.1662	-46.8796	1.2893299999999999	-55.2193	18.1662	-46.8797
1537	1.537	1.20452	-55.4769	20.1272	-46.5351	18.1679	-46.87950000000001	1.28972	-55.218700000000005	18.1678	-46.87950000000001
1538	1.538	1.20484	-55.47630000000001	20.1293	-46.535	18.1696	-46.879400000000004	1.2901	-55.21810000000001	18.1695	-46.879400000000004
1539	1.5390000000000001	1.20517	-55.475699999999996	20.1313	-46.534800000000004	18.1712	-46.8792	1.2904799999999998	-55.217499999999994	18.1712	-46.8792
1540	1.54	1.2054799999999999	-55.475199999999994	20.1333	-46.5347	18.1729	-46.8791	1.29087	-55.2169	18.1729	-46.8791
1541	1.541	1.2058	-55.4746	20.1354	-46.5345	18.1746	-46.8789	1.29125	-55.216300000000004	18.1745	-46.879000000000005
1542	1.5419999999999998	1.20612	-55.474000000000004	20.1374	-46.5344	18.1762	-46.8788	1.2916299999999998	-55.215599999999995	18.1762	-46.8788
1543	1.5430000000000001	1.20644	-55.473400000000005	20.1394	-46.5342	18.1779	-46.878699999999995	1.29201	-55.215	18.1778	-46.878699999999995
1544	1.544	1.20676	-55.47280000000001	20.1414	-46.5341	18.1795	-46.8785	1.2923799999999999	-55.214400000000005	18.1794	-46.8785
1545	1.545	1.20707	-55.4722	20.1433	-46.5339	18.1811	-46.8784	1.2927600000000001	-55.2138	18.1811	-46.8784
1546	1.546	1.20739	-55.4716	20.1453	-46.533699999999996	18.1827	-46.87819999999999	1.29314	-55.2132	18.1827	-46.8783
1547	1.547	1.2077	-55.471000000000004	20.1473	-46.5336	18.1843	-46.878099999999996	1.29351	-55.2126	18.1843	-46.878099999999996
1548	1.548	1.20801	-55.47050000000001	20.1492	-46.5334	18.1859	-46.87799999999999	1.29389	-55.211999999999996	18.1859	-46.87799999999999
1549	1.5490000000000002	1.20833	-55.46990000000001	20.1512	-46.5333	18.1875	-46.87780000000001	1.29426	-55.2113	18.1875	-46.87780000000001
1550	1.55	1.20864	-55.4693	20.1531	-46.53309999999999	18.1891	-46.877700000000004	1.29463	-55.210699999999996	18.1891	-46.877700000000004
1551	1.551	1.20895	-55.468700000000005	20.155	-46.533	18.1907	-46.8775	1.295	-55.2101	18.190600000000003	-46.8776
1552	1.5519999999999998	1.20926	-55.46810000000001	20.1569	-46.53280000000001	18.1923	-46.8774	1.2953700000000001	-55.2095	18.1922	-46.8774
1553	1.5530000000000002	1.20957	-55.467499999999994	20.1588	-46.532700000000006	18.1938	-46.877300000000005	1.29574	-55.20890000000001	18.1938	-46.877300000000005
1554	1.554	1.2098799999999998	-55.4669	20.1607	-46.5325	18.1954	-46.8771	1.2961	-55.20830000000001	18.1953	-46.8771
1555	1.555	1.21018	-55.4664	20.1626	-46.5324	18.1969	-46.876999999999995	1.29647	-55.207699999999996	18.1969	-46.876999999999995
1556	1.556	1.21049	-55.4658	20.1645	-46.532199999999996	18.1985	-46.8768	1.29684	-55.207100000000004	18.1984	-46.8769
1557	1.557	1.2108	-55.465199999999996	20.1664	-46.5321	18.2	-46.8767	1.2972	-55.206399999999995	18.2	-46.8767
1558	1.558	1.2111	-55.4646	20.1682	-46.5319	18.2015	-46.876599999999996	1.29756	-55.205799999999996	18.2015	-46.876599999999996
1559	1.5590000000000002	1.21141	-55.464	20.1701	-46.531800000000004	18.2031	-46.8764	1.29793	-55.205200000000005	18.203	-46.8764
1560	1.56	1.21171	-55.4634	20.1719	-46.5316	18.2046	-46.8763	1.29829	-55.20459999999999	18.2045	-46.8763
1561	1.561	1.21201	-55.462900000000005	20.1737	-46.531499999999994	18.2061	-46.876099999999994	1.29865	-55.20399999999999	18.206	-46.87619999999999
1562	1.5619999999999998	1.21232	-55.462300000000006	20.1756	-46.5313	18.2076	-46.876	1.29901	-55.2034	18.2075	-46.876
1563	1.5630000000000002	1.21262	-55.46169999999999	20.1774	-46.5312	18.2091	-46.8759	1.2993700000000001	-55.2028	18.209	-46.8759
1564	1.564	1.21292	-55.4611	20.1792	-46.531000000000006	18.2106	-46.875699999999995	1.29972	-55.20219999999999	18.2105	-46.875699999999995
1565	1.565	1.21322	-55.4605	20.180999999999997	-46.530800000000006	18.212	-46.8756	1.30008	-55.2016	18.212	-46.8756
1566	1.5659999999999998	1.2135200000000002	-55.459900000000005	20.1828	-46.530699999999996	18.2135	-46.875400000000006	1.30043	-55.200900000000004	18.2135	-46.8755
1567	1.567	1.2138200000000001	-55.45940000000001	20.1845	-46.5305	18.215	-46.8753	1.30079	-55.200300000000006	18.2149	-46.8753
1568	1.568	1.21412	-55.45880000000001	20.1863	-46.53040000000001	18.2165	-46.87519999999999	1.30114	-55.1997	18.2164	-46.87519999999999
1569	1.569	1.21441	-55.4582	20.1881	-46.530199999999994	18.2179	-46.875	1.3015	-55.1991	18.2179	-46.875099999999996
1570	1.57	1.21471	-55.4576	20.1898	-46.5301	18.2194	-46.874900000000004	1.30185	-55.1985	18.219300000000004	-46.874900000000004
1571	1.571	1.2150100000000001	-55.45700000000001	20.1916	-46.529900000000005	18.2208	-46.87480000000001	1.3022	-55.197900000000004	18.2208	-46.87480000000001
1572	1.5719999999999998	1.2153	-55.456399999999995	20.1933	-46.5298	18.2222	-46.874599999999994	1.30255	-55.197300000000006	18.2222	-46.874599999999994
1573	1.5730000000000002	1.2156	-55.45589999999999	20.1951	-46.529599999999995	18.2237	-46.8745	1.3029	-55.1967	18.2236	-46.8745
1574	1.574	1.21589	-55.4553	20.1968	-46.5295	18.2251	-46.874300000000005	1.30325	-55.1961	18.225	-46.8744
1575	1.575	1.2161799999999998	-55.4547	20.1985	-46.5293	18.2265	-46.874199999999995	1.30359	-55.1955	18.2265	-46.874199999999995
1576	1.5759999999999998	1.21648	-55.45409999999999	20.2002	-46.5292	18.2279	-46.8741	1.3039399999999999	-55.194900000000004	18.2279	-46.8741
1577	1.577	1.2167700000000001	-55.4535	20.2019	-46.529	18.2293	-46.873900000000006	1.3042799999999999	-55.1942	18.2293	-46.873900000000006
1578	1.578	1.21706	-55.4529	20.2036	-46.5289	18.2307	-46.87380000000001	1.30463	-55.1936	18.2307	-46.87380000000001
1579	1.579	1.21735	-55.4524	20.2053	-46.5287	18.2321	-46.8736	1.30497	-55.19299999999999	18.2321	-46.8737
1580	1.58	1.21764	-55.451800000000006	20.207	-46.528600000000004	18.2335	-46.8735	1.30532	-55.19239999999999	18.2335	-46.8735
1581	1.581	1.21793	-55.45119999999999	20.2087	-46.5284	18.2349	-46.873400000000004	1.30566	-55.1918	18.2348	-46.873400000000004
1582	1.5819999999999999	1.21822	-55.450599999999994	20.2103	-46.5283	18.2363	-46.8732	1.306	-55.19119999999999	18.2362	-46.8732
1583	1.5830000000000002	1.21851	-55.45	20.212	-46.5281	18.2376	-46.8731	1.30634	-55.19059999999999	18.2376	-46.8731
1584	1.584	1.2188	-55.4495	20.2137	-46.528	18.239	-46.8729	1.3066799999999998	-55.19	18.239	-46.873000000000005
1585	1.585	1.21908	-55.4489	20.2153	-46.5278	18.2404	-46.8728	1.30702	-55.1894	18.2403	-46.8728
1586	1.5859999999999999	1.21937	-55.4483	20.2169	-46.527699999999996	18.2417	-46.872699999999995	1.30736	-55.1888	18.2417	-46.872699999999995
1587	1.587	1.21965	-55.4477	20.2186	-46.527499999999996	18.2431	-46.8725	1.30769	-55.188199999999995	18.243	-46.8725
1588	1.588	1.21994	-55.4471	20.2202	-46.5274	18.2444	-46.8724	1.30803	-55.187599999999996	18.2444	-46.8724
1589	1.589	1.22022	-55.4466	20.2218	-46.5272	18.2458	-46.872299999999996	1.30836	-55.187	18.2457	-46.872299999999996
1590	1.59	1.22051	-55.446000000000005	20.2234	-46.5271	18.2471	-46.8721	1.3087	-55.186400000000006	18.247	-46.8721
1591	1.591	1.22079	-55.44540000000001	20.225	-46.526900000000005	18.2484	-46.87200000000001	1.30903	-55.18580000000001	18.2484	-46.87200000000001
1592	1.5919999999999999	1.22107	-55.444799999999994	20.2266	-46.5268	18.2497	-46.87180000000001	1.3093700000000001	-55.1851	18.2497	-46.871900000000004
1593	1.5930000000000002	1.22136	-55.4442	20.2282	-46.526599999999995	18.2511	-46.8717	1.3097	-55.18450000000001	18.250999999999998	-46.8717
1594	1.594	1.22164	-55.4437	20.2298	-46.5265	18.2524	-46.8716	1.31003	-55.18390000000001	18.2523	-46.8716
1595	1.595	1.2219200000000001	-55.4431	20.2314	-46.526300000000006	18.2537	-46.8714	1.31036	-55.18330000000001	18.2536	-46.8714
1596	1.5959999999999999	1.2222	-55.442499999999995	20.233	-46.526199999999996	18.255	-46.871300000000005	1.31069	-55.182700000000004	18.2549	-46.871300000000005
1597	1.597	1.22248	-55.4419	20.2345	-46.525999999999996	18.2563	-46.8711	1.31102	-55.182100000000005	18.2562	-46.8712
1598	1.598	1.22276	-55.4414	20.2361	-46.5259	18.2576	-46.870999999999995	1.31135	-55.18150000000001	18.2575	-46.870999999999995
1599	1.599	1.22304	-55.440799999999996	20.2377	-46.52569999999999	18.2589	-46.8709	1.31168	-55.1809	18.2588	-46.8709
1600	1.6	1.22332	-55.4402	20.2392	-46.5256	18.2601	-46.8707	1.3119999999999998	-55.1803	18.2601	-46.8708
1601	1.601	1.22359	-55.4396	20.2408	-46.525400000000005	18.2614	-46.870599999999996	1.31233	-55.179700000000004	18.2614	-46.870599999999996
1602	1.6019999999999999	1.22387	-55.43899999999999	20.2423	-46.5252	18.2627	-46.87049999999999	1.31265	-55.1791	18.2626	-46.87049999999999
1603	1.6030000000000002	1.22415	-55.438500000000005	20.2438	-46.5251	18.264	-46.8703	1.31298	-55.1785	18.2639	-46.8703
1604	1.604	1.22442	-55.437900000000006	20.2453	-46.5249	18.2652	-46.870200000000004	1.3133	-55.1779	18.2652	-46.870200000000004
1605	1.605	1.2247	-55.4373	20.2469	-46.524800000000006	18.2665	-46.870000000000005	1.3136299999999999	-55.1773	18.2664	-46.8701
1606	1.6059999999999999	1.2249700000000001	-55.4367	20.2484	-46.5246	18.2677	-46.8699	1.31395	-55.1767	18.2677	-46.8699
1607	1.607	1.22525	-55.4362	20.2499	-46.5245	18.269000000000002	-46.869800000000005	1.31427	-55.1761	18.2689	-46.869800000000005
1608	1.608	1.2255200000000002	-55.4356	20.2514	-46.524300000000004	18.2702	-46.8696	1.31459	-55.1755	18.2702	-46.8696
1609	1.609	1.22579	-55.435	20.2529	-46.52419999999999	18.2715	-46.8695	1.31491	-55.1749	18.2714	-46.8695
1610	1.61	1.22607	-55.434400000000004	20.2544	-46.524	18.2727	-46.8694	1.31523	-55.1743	18.2727	-46.8694
1611	1.611	1.22634	-55.43390000000001	20.2559	-46.5239	18.2739	-46.86919999999999	1.31555	-55.1737	18.273900000000005	-46.86919999999999
1612	1.6119999999999999	1.22661	-55.43330000000001	20.2573	-46.52369999999999	18.2752	-46.869099999999996	1.31587	-55.173100000000005	18.2751	-46.869099999999996
1613	1.6130000000000002	1.22688	-55.432700000000004	20.2588	-46.5236	18.2764	-46.868900000000004	1.31619	-55.1725	18.2764	-46.869
1614	1.614	1.22715	-55.432100000000005	20.2603	-46.52340000000001	18.2776	-46.8688	1.3165	-55.1719	18.2776	-46.8688
1615	1.615	1.2274200000000002	-55.4316	20.2618	-46.523300000000006	18.2788	-46.86869999999999	1.31682	-55.17130000000001	18.2788	-46.86869999999999
1616	1.6159999999999999	1.22769	-55.431	20.2632	-46.5231	18.28	-46.8685	1.31714	-55.1707	18.28	-46.8685
1617	1.617	1.22796	-55.4304	20.2647	-46.523	18.2812	-46.8684	1.31745	-55.1701	18.2812	-46.8684
1618	1.618	1.22823	-55.4298	20.2661	-46.522800000000004	18.2825	-46.868300000000005	1.31777	-55.169500000000006	18.2824	-46.868300000000005
1619	1.619	1.2285	-55.4293	20.2676	-46.5227	18.2836	-46.8681	1.31808	-55.1689	18.2836	-46.8681
1620	1.62	1.22876	-55.42869999999999	20.269000000000002	-46.5225	18.2848	-46.868	1.31839	-55.168299999999995	18.2848	-46.868
1621	1.621	1.22902	-55.42809999999999	20.2704	-46.5224	18.285999999999998	-46.86780000000001	1.3187	-55.1677	18.285999999999998	-46.867900000000006
1622	1.6219999999999999	1.22928	-55.427499999999995	20.2719	-46.5222	18.2872	-46.8677	1.31902	-55.1671	18.2872	-46.8677
1623	1.6230000000000002	1.2295399999999999	-55.427	20.2733	-46.5221	18.2884	-46.867599999999996	1.31933	-55.16649999999999	18.2884	-46.867599999999996
1624	1.624	1.2298	-55.4264	20.2747	-46.521899999999995	18.2896	-46.8674	1.31964	-55.16589999999999	18.2895	-46.8674
1625	1.625	1.23006	-55.4258	20.2761	-46.5218	18.2908	-46.8673	1.31995	-55.1653	18.2907	-46.8673
1626	1.626	1.23032	-55.4252	20.2775	-46.521699999999996	18.2919	-46.8672	1.32026	-55.16469999999999	18.2919	-46.8672
1627	1.6269999999999998	1.23058	-55.424699999999994	20.2789	-46.5215	18.2931	-46.867	1.32057	-55.16409999999999	18.293	-46.867
1628	1.6280000000000001	1.23084	-55.424099999999996	20.2803	-46.5214	18.2943	-46.8669	1.32087	-55.1635	18.2942	-46.8669
1629	1.629	1.2311	-55.4235	20.2817	-46.5212	18.2954	-46.866699999999994	1.32118	-55.1629	18.2954	-46.8668
1630	1.63	1.23135	-55.423	20.2831	-46.521100000000004	18.2966	-46.8666	1.32149	-55.1623	18.2965	-46.8666
1631	1.631	1.23161	-55.4224	20.2845	-46.5209	18.2977	-46.8665	1.32179	-55.161699999999996	18.2977	-46.8665
1632	1.632	1.23187	-55.421800000000005	20.2859	-46.5208	18.2989	-46.8663	1.3221	-55.1611	18.2988	-46.8664
1633	1.633	1.23212	-55.4212	20.2872	-46.520599999999995	18.3	-46.8662	1.3224	-55.1605	18.300000000000004	-46.8662
1634	1.6340000000000001	1.23238	-55.4207	20.2886	-46.5205	18.3012	-46.8661	1.32271	-55.15990000000001	18.3011	-46.8661
1635	1.635	1.23263	-55.4201	20.29	-46.5203	18.3023	-46.8659	1.32301	-55.15930000000001	18.3022	-46.8659
1636	1.636	1.23289	-55.419500000000006	20.2914	-46.520199999999996	18.3034	-46.8658	1.32332	-55.158699999999996	18.3034	-46.8658
1637	1.6369999999999998	1.23314	-55.419000000000004	20.2927	-46.519999999999996	18.3046	-46.8656	1.32362	-55.158100000000005	18.304499999999997	-46.8657
1638	1.6380000000000001	1.23339	-55.4184	20.2941	-46.5199	18.3057	-46.8655	1.32392	-55.157500000000006	18.3056	-46.8655
1639	1.639	1.23365	-55.4178	20.2954	-46.5197	18.3068	-46.8654	1.3242200000000002	-55.15689999999999	18.3068	-46.8654
1640	1.64	1.2339	-55.417300000000004	20.2968	-46.5196	18.3079	-46.865199999999994	1.3245200000000001	-55.1563	18.3079	-46.8653
1641	1.641	1.23415	-55.41669999999999	20.2981	-46.519400000000005	18.309	-46.8651	1.32482	-55.1557	18.309	-46.8651
1642	1.642	1.2344	-55.41609999999999	20.2994	-46.51930000000001	18.3101	-46.864999999999995	1.32512	-55.15509999999999	18.3101	-46.864999999999995
1643	1.643	1.23465	-55.4155	20.3008	-46.5191	18.3113	-46.8648	1.32542	-55.1545	18.3112	-46.8648
1644	1.6440000000000001	1.2349	-55.415	20.3021	-46.519	18.3124	-46.8647	1.32572	-55.1539	18.3123	-46.8647
1645	1.645	1.23515	-55.4144	20.3034	-46.518800000000006	18.3135	-46.864599999999996	1.32602	-55.1533	18.3134	-46.864599999999996
1646	1.646	1.2354	-55.41380000000001	20.3047	-46.518699999999995	18.3146	-46.8644	1.3263200000000002	-55.15269999999999	18.3145	-46.8644
1647	1.6469999999999998	1.23565	-55.41330000000001	20.3061	-46.518499999999996	18.3157	-46.86430000000001	1.32661	-55.1521	18.3156	-46.86430000000001
1648	1.6480000000000001	1.2359	-55.412699999999994	20.3074	-46.5184	18.3168	-46.8641	1.32691	-55.1515	18.3167	-46.864200000000004
1649	1.649	1.23615	-55.4121	20.3087	-46.51819999999999	18.3178	-46.864	1.32721	-55.1509	18.3178	-46.864
1650	1.65	1.2364	-55.4116	20.31	-46.5181	18.3189	-46.8639	1.3275	-55.15030000000001	18.3189	-46.8639
1651	1.651	1.23665	-55.411	20.3113	-46.5179	18.32	-46.863699999999994	1.3278	-55.149699999999996	18.32	-46.863800000000005
1652	1.652	1.23689	-55.4104	20.3126	-46.51780000000001	18.3211	-46.8636	1.32809	-55.1491	18.320999999999998	-46.8636
1653	1.653	1.23714	-55.40990000000001	20.3139	-46.5176	18.3222	-46.8635	1.32839	-55.148500000000006	18.3221	-46.8635
1654	1.6540000000000001	1.23739	-55.40930000000001	20.3152	-46.517500000000005	18.3232	-46.8633	1.3286799999999999	-55.14790000000001	18.3232	-46.8633
1655	1.655	1.23763	-55.408699999999996	20.3164	-46.5173	18.3243	-46.86319999999999	1.32897	-55.14730000000001	18.3243	-46.86319999999999
1656	1.656	1.2378799999999999	-55.408100000000005	20.3177	-46.517199999999995	18.3254	-46.863099999999996	1.32926	-55.1467	18.3253	-46.863099999999996
1657	1.6569999999999998	1.23812	-55.4076	20.319000000000003	-46.517	18.3264	-46.862899999999996	1.32956	-55.1462	18.3264	-46.862899999999996
1658	1.6580000000000001	1.23837	-55.407000000000004	20.3203	-46.51690000000001	18.3275	-46.8628	1.32985	-55.1456	18.3275	-46.8628
1659	1.659	1.23861	-55.4064	20.3215	-46.51669999999999	18.3286	-46.8627	1.3301399999999999	-55.145	18.3285	-46.8627
1660	1.66	1.23886	-55.405899999999995	20.3228	-46.5166	18.3296	-46.862500000000004	1.33043	-55.1444	18.3296	-46.862500000000004
1661	1.661	1.2391	-55.4053	20.3241	-46.5164	18.3307	-46.86240000000001	1.3307200000000001	-55.1438	18.3306	-46.86240000000001
1662	1.662	1.2393399999999999	-55.4047	20.3253	-46.5163	18.3317	-46.862199999999994	1.33101	-55.1432	18.3317	-46.862300000000005
1663	1.663	1.23959	-55.404199999999996	20.3266	-46.516099999999994	18.3328	-46.8621	1.3313	-55.142599999999995	18.3327	-46.8621
1664	1.6640000000000001	1.23983	-55.4036	20.3278	-46.516000000000005	18.3338	-46.862	1.33159	-55.141999999999996	18.3338	-46.862
1665	1.665	1.24007	-55.40299999999999	20.3291	-46.515800000000006	18.3349	-46.8618	1.33187	-55.1414	18.3348	-46.861900000000006
1666	1.666	1.24031	-55.4025	20.3303	-46.5157	18.3359	-46.8617	1.33216	-55.140800000000006	18.335900000000002	-46.8617
1667	1.6669999999999998	1.24055	-55.401900000000005	20.3316	-46.5156	18.3369	-46.861599999999996	1.33245	-55.14019999999999	18.3369	-46.861599999999996
1668	1.6680000000000001	1.2408	-55.4013	20.3328	-46.5154	18.338	-46.8614	1.33273	-55.139599999999994	18.3379	-46.8614
1669	1.669	1.24104	-55.400800000000004	20.3341	-46.5153	18.339000000000002	-46.86130000000001	1.33302	-55.139	18.339000000000002	-46.86130000000001
1670	1.67	1.24128	-55.4002	20.3353	-46.515100000000004	18.34	-46.8612	1.33331	-55.138400000000004	18.34	-46.8612
1671	1.671	1.2415200000000002	-55.399699999999996	20.3365	-46.515	18.340999999999998	-46.861	1.33359	-55.1379	18.340999999999998	-46.861
1672	1.672	1.24176	-55.3991	20.3377	-46.5148	18.3421	-46.8609	1.33388	-55.13730000000001	18.342	-46.8609
1673	1.673	1.242	-55.398500000000006	20.339000000000002	-46.5147	18.3431	-46.8608	1.33416	-55.1367	18.343	-46.8608
1674	1.6740000000000002	1.24223	-55.398	20.3402	-46.5145	18.3441	-46.860600000000005	1.33444	-55.1361	18.3441	-46.860600000000005
1675	1.675	1.24247	-55.397400000000005	20.3414	-46.514399999999995	18.3451	-46.8605	1.33473	-55.13550000000001	18.3451	-46.8605
1676	1.676	1.24271	-55.39680000000001	20.3426	-46.514199999999995	18.3461	-46.8603	1.33501	-55.13490000000001	18.3461	-46.860400000000006
1677	1.6769999999999998	1.24295	-55.39630000000001	20.3438	-46.5141	18.3471	-46.8602	1.3352899999999999	-55.1343	18.3471	-46.8602
1678	1.6780000000000002	1.24319	-55.3957	20.345	-46.51390000000001	18.3482	-46.8601	1.33558	-55.1337	18.3481	-46.8601
1679	1.679	1.24342	-55.3951	20.3462	-46.5138	18.3492	-46.859899999999996	1.33586	-55.133100000000006	18.3491	-46.86
1680	1.68	1.24366	-55.394600000000004	20.3474	-46.5136	18.3502	-46.8598	1.3361399999999999	-55.13250000000001	18.3501	-46.8598
1681	1.681	1.2439	-55.394000000000005	20.3486	-46.5135	18.3512	-46.8597	1.3364200000000002	-55.131899999999995	18.3511	-46.8597
1682	1.682	1.24413	-55.39339999999999	20.3498	-46.5133	18.3522	-46.859500000000004	1.3367	-55.1314	18.3521	-46.859500000000004
1683	1.683	1.24437	-55.3929	20.351	-46.5132	18.3532	-46.8594	1.3369799999999998	-55.1308	18.3531	-46.8594
1684	1.6840000000000002	1.24461	-55.3923	20.3522	-46.513	18.3541	-46.8593	1.3372600000000001	-55.1302	18.3541	-46.8593
1685	1.685	1.24484	-55.391799999999996	20.3534	-46.5129	18.3551	-46.8591	1.33754	-55.129599999999996	18.3551	-46.8591
1686	1.686	1.24508	-55.3912	20.3546	-46.512699999999995	18.3561	-46.858999999999995	1.33782	-55.129	18.3561	-46.858999999999995
1687	1.6869999999999998	1.2453100000000001	-55.3906	20.3558	-46.51259999999999	18.3571	-46.8589	1.3381	-55.1284	18.3571	-46.8589
1688	1.6880000000000002	1.24555	-55.3901	20.3569	-46.512499999999996	18.3581	-46.8587	1.33837	-55.12780000000001	18.3581	-46.8587
1689	1.689	1.2457799999999999	-55.3895	20.3581	-46.5123	18.3591	-46.8586	1.33865	-55.127199999999995	18.359	-46.8586
1690	1.69	1.24601	-55.3889	20.3593	-46.5122	18.3601	-46.8585	1.33893	-55.126599999999996	18.36	-46.8585
1691	1.6909999999999998	1.24625	-55.388400000000004	20.3605	-46.512	18.361	-46.85830000000001	1.33921	-55.126000000000005	18.361	-46.85830000000001
1692	1.692	1.24648	-55.3878	20.3616	-46.511900000000004	18.362000000000002	-46.858200000000004	1.33948	-55.1255	18.362000000000002	-46.858200000000004
1693	1.693	1.24671	-55.38730000000001	20.3628	-46.5117	18.363	-46.858	1.33976	-55.124900000000004	18.362899999999996	-46.85809999999999
1694	1.694	1.24695	-55.3867	20.3639	-46.5116	18.3639	-46.8579	1.3400299999999998	-55.124300000000005	18.3639	-46.8579
1695	1.695	1.24718	-55.3861	20.3651	-46.5114	18.3649	-46.857800000000005	1.3403100000000001	-55.1237	18.3649	-46.857800000000005
1696	1.696	1.2474100000000001	-55.3856	20.3663	-46.511300000000006	18.3659	-46.8576	1.3405799999999999	-55.1231	18.3658	-46.8577
1697	1.6969999999999998	1.2476399999999999	-55.385000000000005	20.3674	-46.5111	18.3668	-46.857499999999995	1.34086	-55.1225	18.3668	-46.857499999999995
1698	1.6980000000000002	1.24787	-55.38440000000001	20.3686	-46.511	18.3678	-46.8574	1.34113	-55.12190000000001	18.3678	-46.8574
1699	1.699	1.2481	-55.383900000000004	20.3697	-46.510799999999996	18.3688	-46.85719999999999	1.34141	-55.121300000000005	18.3687	-46.8573
1700	1.7	1.24834	-55.38330000000001	20.3709	-46.51069999999999	18.3697	-46.857099999999996	1.34168	-55.12080000000001	18.3697	-46.857099999999996
1701	1.7009999999999998	1.2485700000000002	-55.382799999999996	20.372	-46.5105	18.3707	-46.857	1.34195	-55.120200000000004	18.3706	-46.857
1702	1.702	1.2488	-55.3822	20.3731	-46.510400000000004	18.3716	-46.85680000000001	1.34222	-55.119600000000005	18.3716	-46.8569
1703	1.703	1.2490299999999999	-55.381600000000006	20.3743	-46.5103	18.3726	-46.8567	1.3425	-55.11900000000001	18.3725	-46.8567
1704	1.704	1.24926	-55.3811	20.3754	-46.5101	18.3735	-46.8566	1.34277	-55.1184	18.3735	-46.8566
1705	1.705	1.24949	-55.38049999999999	20.3765	-46.510000000000005	18.3745	-46.8564	1.34304	-55.1178	18.3744	-46.8564
1706	1.706	1.24971	-55.379999999999995	20.3777	-46.509800000000006	18.3754	-46.856300000000005	1.34331	-55.117200000000004	18.3754	-46.856300000000005
1707	1.7069999999999999	1.24994	-55.3794	20.3788	-46.5097	18.3764	-46.856199999999994	1.34358	-55.11669999999999	18.3763	-46.856199999999994
1708	1.7080000000000002	1.25017	-55.3788	20.3799	-46.5095	18.3773	-46.856	1.34385	-55.116099999999996	18.3773	-46.856
1709	1.709	1.2504	-55.378299999999996	20.3811	-46.5094	18.3782	-46.855900000000005	1.34412	-55.1155	18.3782	-46.855900000000005
1710	1.71	1.25063	-55.3777	20.3822	-46.5092	18.3792	-46.8558	1.34439	-55.1149	18.3791	-46.8558
1711	1.7109999999999999	1.25086	-55.377199999999995	20.3833	-46.5091	18.3801	-46.855599999999995	1.34466	-55.11430000000001	18.3801	-46.855599999999995
1712	1.712	1.25108	-55.376599999999996	20.3844	-46.5089	18.381	-46.8555	1.34493	-55.113699999999994	18.381	-46.8555
1713	1.713	1.2513100000000001	-55.376000000000005	20.3855	-46.5088	18.382	-46.8554	1.3452	-55.113099999999996	18.3819	-46.8554
1714	1.714	1.2515399999999999	-55.3755	20.3866	-46.5086	18.3829	-46.855199999999996	1.3454700000000002	-55.1126	18.3829	-46.855199999999996
1715	1.715	1.25177	-55.374900000000004	20.3877	-46.5085	18.3838	-46.8551	1.3457299999999999	-55.112	18.3838	-46.8551
1716	1.716	1.25199	-55.3744	20.3889	-46.508300000000006	18.3848	-46.855000000000004	1.3459999999999999	-55.1114	18.3847	-46.855000000000004
1717	1.7169999999999999	1.25222	-55.37380000000001	20.39	-46.5082	18.3857	-46.854800000000004	1.34627	-55.11080000000001	18.3856	-46.854800000000004
1718	1.7180000000000002	1.25244	-55.37330000000001	20.3911	-46.5081	18.3866	-46.8547	1.34654	-55.1102	18.3866	-46.8547
1719	1.719	1.2526700000000002	-55.372699999999995	20.3922	-46.5079	18.3875	-46.8546	1.3468	-55.1096	18.387500000000003	-46.8546
1720	1.72	1.2529	-55.3721	20.3933	-46.5078	18.3884	-46.854400000000005	1.34707	-55.1091	18.3884	-46.854400000000005
1721	1.7209999999999999	1.25312	-55.3716	20.3944	-46.5076	18.3894	-46.8543	1.34734	-55.10850000000001	18.3893	-46.8543
1722	1.722	1.25335	-55.371	20.3954	-46.5075	18.3903	-46.8542	1.3476	-55.10790000000001	18.3902	-46.8542
1723	1.723	1.25357	-55.3705	20.3965	-46.5073	18.3912	-46.854	1.3478700000000001	-55.107299999999995	18.3912	-46.854
1724	1.724	1.2538	-55.36990000000001	20.3976	-46.50719999999999	18.3921	-46.853899999999996	1.3481299999999998	-55.106700000000004	18.3921	-46.853899999999996
1725	1.725	1.2540200000000001	-55.3694	20.3987	-46.507	18.393	-46.8538	1.3484	-55.106100000000005	18.393	-46.8538
1726	1.726	1.25424	-55.36879999999999	20.3998	-46.5069	18.3939	-46.8536	1.34866	-55.1056	18.3939	-46.8536
1727	1.7269999999999999	1.25447	-55.3682	20.4009	-46.506699999999995	18.3948	-46.8535	1.34893	-55.105	18.3948	-46.8535
1728	1.7280000000000002	1.2546899999999999	-55.3677	20.402	-46.50659999999999	18.3957	-46.85339999999999	1.34919	-55.1044	18.3957	-46.85339999999999
1729	1.729	1.25492	-55.36709999999999	20.403	-46.5065	18.3966	-46.8532	1.34945	-55.1038	18.3966	-46.8532
1730	1.73	1.25514	-55.3666	20.4041	-46.50630000000001	18.3975	-46.853100000000005	1.34972	-55.103199999999994	18.3975	-46.853100000000005
1731	1.7309999999999999	1.25536	-55.366	20.4052	-46.5062	18.3984	-46.853	1.34998	-55.102599999999995	18.3984	-46.853
1732	1.732	1.25558	-55.3655	20.4063	-46.506	18.3993	-46.8528	1.3502399999999999	-55.10209999999999	18.3993	-46.8528
1733	1.733	1.25581	-55.3649	20.4073	-46.505900000000004	18.4002	-46.8527	1.3505	-55.101499999999994	18.4002	-46.8527
1734	1.734	1.25603	-55.3644	20.4084	-46.5057	18.4011	-46.8526	1.35077	-55.1009	18.4011	-46.8526
1735	1.735	1.25625	-55.363800000000005	20.4095	-46.5056	18.402	-46.8524	1.35103	-55.100300000000004	18.402	-46.8524
1736	1.736	1.25647	-55.36319999999999	20.4106	-46.5054	18.4029	-46.8523	1.3512899999999999	-55.09969999999999	18.4029	-46.8523
1737	1.7369999999999999	1.2566899999999999	-55.3627	20.4116	-46.505300000000005	18.4038	-46.852199999999996	1.35155	-55.099199999999996	18.4038	-46.852199999999996
1738	1.7380000000000002	1.25692	-55.3621	20.4127	-46.5051	18.4047	-46.852	1.35181	-55.0986	18.4047	-46.852
1739	1.739	1.25714	-55.361599999999996	20.4137	-46.504999999999995	18.4056	-46.8519	1.35207	-55.098	18.4055	-46.8519
1740	1.74	1.25736	-55.361	20.4148	-46.5049	18.4065	-46.851800000000004	1.35233	-55.09740000000001	18.4064	-46.851800000000004
1741	1.7409999999999999	1.25758	-55.3605	20.4159	-46.50469999999999	18.4074	-46.85159999999999	1.35259	-55.09680000000001	18.4073	-46.85159999999999
1742	1.742	1.2578	-55.3599	20.4169	-46.5046	18.4082	-46.851499999999994	1.35285	-55.09630000000001	18.4082	-46.851499999999994
1743	1.743	1.2580200000000001	-55.3594	20.418	-46.504400000000004	18.4091	-46.8514	1.35311	-55.0957	18.4091	-46.8514
1744	1.744	1.25824	-55.35880000000001	20.419	-46.5043	18.41	-46.8512	1.35337	-55.0951	18.409999999999997	-46.8512
1745	1.745	1.2584600000000001	-55.35830000000001	20.4201	-46.5041	18.4109	-46.8511	1.3536299999999999	-55.094500000000004	18.4108	-46.8511
1746	1.746	1.25868	-55.3577	20.4211	-46.504000000000005	18.4118	-46.851	1.35389	-55.09389999999999	18.4117	-46.851
1747	1.7469999999999999	1.2589	-55.3571	20.4222	-46.5038	18.4126	-46.85080000000001	1.35415	-55.093399999999995	18.4126	-46.85080000000001
1748	1.7480000000000002	1.25912	-55.35660000000001	20.4232	-46.503699999999995	18.4135	-46.850699999999996	1.3544	-55.0928	18.4135	-46.850699999999996
1749	1.749	1.25934	-55.355999999999995	20.4242	-46.5035	18.4144	-46.8506	1.35466	-55.0922	18.4143	-46.8506
1750	1.75	1.25956	-55.35549999999999	20.4253	-46.5034	18.4152	-46.8504	1.3549200000000001	-55.09159999999999	18.4152	-46.8504
1751	1.751	1.25977	-55.3549	20.4263	-46.5033	18.4161	-46.850300000000004	1.3551799999999998	-55.090999999999994	18.4161	-46.850300000000004
1752	1.7519999999999998	1.25999	-55.3544	20.4274	-46.503099999999996	18.417	-46.850199999999994	1.35543	-55.0905	18.4169	-46.850199999999994
1753	1.7530000000000001	1.26021	-55.3538	20.4284	-46.50299999999999	18.4179	-46.85	1.35569	-55.0899	18.4178	-46.85
1754	1.754	1.26043	-55.353300000000004	20.4294	-46.5028	18.4187	-46.8499	1.35595	-55.0893	18.4187	-46.8499
1755	1.755	1.26065	-55.35269999999999	20.4305	-46.502700000000004	18.4196	-46.8498	1.3562	-55.088699999999996	18.4195	-46.8498
1756	1.756	1.2608700000000002	-55.35219999999999	20.4315	-46.5025	18.4204	-46.849599999999995	1.35646	-55.08819999999999	18.4204	-46.849599999999995
1757	1.757	1.26108	-55.35159999999999	20.4325	-46.5024	18.4213	-46.8495	1.35671	-55.0876	18.4213	-46.8495
1758	1.758	1.2613	-55.351099999999995	20.4336	-46.5022	18.4222	-46.8494	1.35697	-55.086999999999996	18.4221	-46.8494
1759	1.7590000000000001	1.26152	-55.3505	20.4346	-46.5021	18.423	-46.849199999999996	1.35723	-55.0864	18.423	-46.849199999999996
1760	1.76	1.26173	-55.35	20.4356	-46.501999999999995	18.4239	-46.8491	1.35748	-55.085800000000006	18.4238	-46.8491
1761	1.761	1.26195	-55.3494	20.4366	-46.5018	18.4247	-46.849000000000004	1.3577299999999999	-55.085300000000004	18.4247	-46.849000000000004
1762	1.7619999999999998	1.26217	-55.34890000000001	20.4376	-46.5017	18.4256	-46.848800000000004	1.35799	-55.0847	18.4256	-46.848800000000004
1763	1.7630000000000001	1.2623799999999998	-55.3483	20.4387	-46.5015	18.4265	-46.8487	1.35824	-55.08410000000001	18.4264	-46.8487
1764	1.764	1.2626	-55.34780000000001	20.4397	-46.5014	18.4273	-46.8486	1.3585	-55.0835	18.4273	-46.8486
1765	1.765	1.26282	-55.3472	20.4407	-46.50119999999999	18.4282	-46.848400000000005	1.35875	-55.083000000000006	18.4281	-46.848400000000005
1766	1.766	1.2630299999999999	-55.3467	20.4417	-46.501099999999994	18.429000000000002	-46.8483	1.359	-55.08240000000001	18.429000000000002	-46.8483
1767	1.767	1.26325	-55.3461	20.4427	-46.5009	18.4299	-46.8482	1.3592600000000001	-55.0818	18.4298	-46.8482
1768	1.768	1.26346	-55.345600000000005	20.4437	-46.500800000000005	18.4307	-46.848	1.35951	-55.0812	18.4307	-46.848
1769	1.7690000000000001	1.26368	-55.345000000000006	20.4448	-46.500699999999995	18.4316	-46.8479	1.35976	-55.0807	18.4315	-46.8479
1770	1.77	1.26389	-55.344500000000004	20.4458	-46.5005	18.4324	-46.8478	1.36002	-55.080099999999995	18.4324	-46.8478
1771	1.771	1.26411	-55.3439	20.4468	-46.500400000000006	18.4332	-46.8476	1.36027	-55.079499999999996	18.4332	-46.8476
1772	1.7719999999999998	1.26432	-55.343399999999995	20.4478	-46.5002	18.4341	-46.847500000000004	1.3605200000000002	-55.0789	18.434	-46.847500000000004
1773	1.7730000000000001	1.26454	-55.3428	20.4488	-46.500099999999996	18.4349	-46.8474	1.36077	-55.0784	18.4349	-46.8474
1774	1.774	1.26475	-55.342299999999994	20.4498	-46.499900000000004	18.4358	-46.8472	1.3610200000000001	-55.0778	18.4357	-46.847300000000004
1775	1.775	1.2649700000000001	-55.341699999999996	20.4508	-46.49980000000001	18.4366	-46.847100000000005	1.3612799999999998	-55.07719999999999	18.4366	-46.847100000000005
1776	1.776	1.26518	-55.34119999999999	20.4518	-46.499599999999994	18.4374	-46.847	1.36153	-55.0766	18.4374	-46.847
1777	1.777	1.26539	-55.340599999999995	20.4528	-46.4995	18.4383	-46.8468	1.36178	-55.0761	18.4382	-46.8469
1778	1.778	1.2656100000000001	-55.3401	20.4538	-46.4994	18.4391	-46.8467	1.3620299999999999	-55.0755	18.4391	-46.8467
1779	1.7790000000000001	1.2658200000000002	-55.3395	20.4548	-46.499199999999995	18.44	-46.8466	1.36228	-55.0749	18.4399	-46.8466
1780	1.78	1.26603	-55.339	20.4558	-46.4991	18.4408	-46.8464	1.36253	-55.07430000000001	18.4408	-46.8465
1781	1.781	1.26625	-55.3384	20.4568	-46.498900000000006	18.4416	-46.8463	1.3627799999999999	-55.073800000000006	18.4416	-46.8463
1782	1.7819999999999998	1.2664600000000001	-55.337900000000005	20.4578	-46.49880000000001	18.4425	-46.846199999999996	1.36303	-55.07319999999999	18.4424	-46.846199999999996
1783	1.7830000000000001	1.26667	-55.337300000000006	20.4588	-46.4986	18.4433	-46.8461	1.3632799999999998	-55.0726	18.4432	-46.8461
1784	1.784	1.26689	-55.336800000000004	20.4598	-46.4985	18.4441	-46.8459	1.36353	-55.072	18.4441	-46.8459
1785	1.785	1.2671	-55.3362	20.4607	-46.498400000000004	18.4449	-46.8458	1.36378	-55.0715	18.4449	-46.8458
1786	1.786	1.26731	-55.335699999999996	20.4617	-46.4982	18.4458	-46.845699999999994	1.3640299999999999	-55.07090000000001	18.4457	-46.845699999999994
1787	1.787	1.26752	-55.3351	20.4627	-46.4981	18.4466	-46.8455	1.36428	-55.070299999999996	18.4466	-46.8455
1788	1.788	1.2677399999999999	-55.334599999999995	20.4637	-46.4979	18.4474	-46.845400000000005	1.36453	-55.069799999999994	18.4474	-46.845400000000005
1789	1.7890000000000001	1.26795	-55.334	20.4647	-46.4978	18.4482	-46.84530000000001	1.36477	-55.0692	18.4482	-46.84530000000001
1790	1.79	1.26816	-55.3335	20.4657	-46.4976	18.4491	-46.845099999999995	1.3650200000000001	-55.0686	18.449	-46.845099999999995
1791	1.791	1.26837	-55.333000000000006	20.4667	-46.4975	18.4499	-46.845	1.36527	-55.06799999999999	18.4499	-46.845
1792	1.7919999999999998	1.2685799999999998	-55.33240000000001	20.4676	-46.497299999999996	18.4507	-46.8449	1.36552	-55.067499999999995	18.4507	-46.8449
1793	1.7930000000000001	1.2687899999999999	-55.3319	20.4686	-46.49719999999999	18.4515	-46.844699999999996	1.3657700000000002	-55.0669	18.4515	-46.844699999999996
1794	1.794	1.26901	-55.3313	20.4696	-46.497099999999996	18.4524	-46.8446	1.36601	-55.0663	18.4523	-46.8446
1795	1.795	1.26922	-55.330799999999996	20.4706	-46.496900000000004	18.4532	-46.8445	1.36626	-55.065799999999996	18.4531	-46.8445
1796	1.796	1.2694299999999998	-55.330200000000005	20.4715	-46.49680000000001	18.454	-46.844300000000004	1.3665100000000001	-55.0652	18.454	-46.8444
1797	1.797	1.2696399999999999	-55.3297	20.4725	-46.4966	18.4548	-46.844199999999994	1.36675	-55.0646	18.4548	-46.844199999999994
1798	1.798	1.26985	-55.32909999999999	20.4735	-46.4965	18.4556	-46.8441	1.367	-55.064	18.4556	-46.8441
1799	1.7990000000000002	1.27006	-55.328599999999994	20.4745	-46.496300000000005	18.4564	-46.8439	1.36725	-55.063500000000005	18.4564	-46.843999999999994
1800	1.8	1.27027	-55.327999999999996	20.4754	-46.4962	18.4573	-46.8438	1.3674899999999999	-55.062900000000006	18.4572	-46.8438
1801	1.801	1.2704799999999998	-55.32749999999999	20.4764	-46.4961	18.4581	-46.8437	1.36774	-55.0623	18.458	-46.8437
1802	1.8019999999999998	1.2706899999999999	-55.327	20.4774	-46.4959	18.4589	-46.8436	1.36799	-55.061800000000005	18.4588	-46.8436
1803	1.8030000000000002	1.2709	-55.3264	20.4783	-46.4958	18.4597	-46.8434	1.3682299999999998	-55.0612	18.4597	-46.8434
1804	1.804	1.27111	-55.325900000000004	20.4793	-46.495599999999996	18.4605	-46.843300000000006	1.36848	-55.0606	18.460499999999996	-46.843300000000006
1805	1.805	1.27132	-55.3253	20.4803	-46.49549999999999	18.4613	-46.843199999999996	1.3687200000000002	-55.0601	18.4613	-46.843199999999996
1806	1.806	1.2715299999999998	-55.32480000000001	20.4812	-46.4953	18.4621	-46.843	1.36897	-55.05950000000001	18.4621	-46.843
1807	1.807	1.2717399999999999	-55.3242	20.4822	-46.4952	18.4629	-46.8429	1.36921	-55.05890000000001	18.4629	-46.8429
1808	1.808	1.27195	-55.323699999999995	20.4832	-46.4951	18.4637	-46.842800000000004	1.3694600000000001	-55.05830000000001	18.4637	-46.842800000000004
1809	1.8090000000000002	1.27216	-55.3231	20.4841	-46.4949	18.4645	-46.8426	1.3697	-55.0578	18.4645	-46.8426
1810	1.81	1.27236	-55.3226	20.4851	-46.494800000000005	18.4653	-46.8425	1.36995	-55.0572	18.4653	-46.8425
1811	1.811	1.27257	-55.3221	20.486	-46.4946	18.4661	-46.842400000000005	1.37019	-55.0566	18.4661	-46.842400000000005
1812	1.8119999999999998	1.27278	-55.3215	20.487	-46.4945	18.4669	-46.84219999999999	1.3704399999999999	-55.0561	18.4669	-46.8423
1813	1.8130000000000002	1.27299	-55.321000000000005	20.488000000000003	-46.4943	18.4677	-46.842099999999995	1.37068	-55.055499999999995	18.4677	-46.842099999999995
1814	1.814	1.2732	-55.32040000000001	20.4889	-46.49419999999999	18.4685	-46.842	1.3709200000000001	-55.054899999999996	18.4685	-46.842
1815	1.815	1.27341	-55.319900000000004	20.4899	-46.494099999999996	18.4693	-46.8419	1.37117	-55.054399999999994	18.4693	-46.8419
1816	1.8159999999999998	1.2736100000000001	-55.3193	20.4908	-46.493900000000004	18.4701	-46.8417	1.37141	-55.0538	18.4701	-46.8417
1817	1.817	1.2738200000000002	-55.3188	20.4918	-46.4938	18.4709	-46.8416	1.37165	-55.05319999999999	18.4709	-46.8416
1818	1.818	1.27403	-55.3183	20.4927	-46.493599999999994	18.4717	-46.8415	1.3719	-55.052699999999994	18.4717	-46.8415
1819	1.819	1.27424	-55.3177	20.4937	-46.4935	18.4725	-46.841300000000004	1.37214	-55.052099999999996	18.472500000000004	-46.841300000000004
1820	1.82	1.27445	-55.31720000000001	20.4946	-46.493300000000005	18.4733	-46.8412	1.37238	-55.0515	18.4733	-46.8412
1821	1.821	1.27465	-55.316599999999994	20.4956	-46.4932	18.4741	-46.841100000000004	1.3726200000000002	-55.050999999999995	18.4741	-46.841100000000004
1822	1.8219999999999998	1.27486	-55.31609999999999	20.4965	-46.4931	18.4749	-46.8409	1.37287	-55.050399999999996	18.4749	-46.8409
1823	1.8230000000000002	1.2750700000000001	-55.31559999999999	20.4975	-46.492900000000006	18.4757	-46.8408	1.37311	-55.049800000000005	18.4757	-46.8408
1824	1.824	1.2752700000000001	-55.315	20.4984	-46.49280000000001	18.4765	-46.8407	1.37335	-55.0493	18.4765	-46.8407
1825	1.825	1.27548	-55.314499999999995	20.4994	-46.4926	18.4773	-46.8405	1.3735899999999999	-55.0487	18.4773	-46.8406
1826	1.8259999999999998	1.27569	-55.3139	20.5003	-46.4925	18.4781	-46.840399999999995	1.37384	-55.048100000000005	18.4781	-46.840399999999995
1827	1.827	1.27589	-55.3134	20.5013	-46.4923	18.4789	-46.8403	1.37408	-55.0476	18.4789	-46.8403
1828	1.828	1.2761	-55.3128	20.5022	-46.4922	18.4797	-46.840199999999996	1.37432	-55.047000000000004	18.4796	-46.840199999999996
1829	1.829	1.27631	-55.3123	20.5031	-46.4921	18.4805	-46.839999999999996	1.37456	-55.046400000000006	18.4804	-46.839999999999996
1830	1.83	1.27651	-55.311800000000005	20.5041	-46.4919	18.4813	-46.8399	1.3748	-55.04590000000001	18.4812	-46.8399
1831	1.831	1.27672	-55.3112	20.505	-46.4918	18.482	-46.839800000000004	1.37504	-55.0453	18.482	-46.839800000000004
1832	1.8319999999999999	1.27693	-55.3107	20.506	-46.4916	18.4828	-46.8396	1.3752799999999998	-55.0447	18.4828	-46.8396
1833	1.8330000000000002	1.2771299999999999	-55.3101	20.5069	-46.4915	18.4836	-46.8395	1.37552	-55.044200000000004	18.4836	-46.8395
1834	1.834	1.27734	-55.3096	20.5078	-46.4914	18.4844	-46.839400000000005	1.37576	-55.043600000000005	18.4844	-46.839400000000005
1835	1.835	1.27754	-55.3091	20.5088	-46.4912	18.4852	-46.8392	1.376	-55.04299999999999	18.4851	-46.8393
1836	1.8359999999999999	1.27775	-55.3085	20.5097	-46.4911	18.486	-46.839099999999995	1.37624	-55.0425	18.4859	-46.839099999999995
1837	1.837	1.27795	-55.308	20.5106	-46.4909	18.4867	-46.839	1.37648	-55.0419	18.4867	-46.839
1838	1.838	1.27816	-55.30740000000001	20.5116	-46.4908	18.4875	-46.8389	1.3767200000000002	-55.0413	18.4875	-46.8389
1839	1.839	1.27837	-55.3069	20.5125	-46.4906	18.4883	-46.838699999999996	1.37696	-55.040800000000004	18.4883	-46.838699999999996
1840	1.84	1.27857	-55.3064	20.5134	-46.4905	18.4891	-46.83859999999999	1.3772	-55.04019999999999	18.4891	-46.83859999999999
1841	1.841	1.27878	-55.305800000000005	20.5144	-46.4904	18.4899	-46.838499999999996	1.37744	-55.03969999999999	18.4898	-46.838499999999996
1842	1.8419999999999999	1.27898	-55.3053	20.5153	-46.490199999999994	18.4907	-46.838300000000004	1.37768	-55.03909999999999	18.4906	-46.838300000000004
1843	1.8430000000000002	1.27918	-55.3048	20.5162	-46.4901	18.4914	-46.83819999999999	1.37792	-55.0385	18.4914	-46.83819999999999
1844	1.844	1.27939	-55.30419999999999	20.5172	-46.4899	18.4922	-46.8381	1.37816	-55.038	18.4922	-46.8381
1845	1.845	1.27959	-55.30369999999999	20.5181	-46.4898	18.493	-46.837900000000005	1.3784	-55.0374	18.493	-46.838
1846	1.8459999999999999	1.2798	-55.30309999999999	20.519000000000002	-46.4897	18.4938	-46.83780000000001	1.3786399999999999	-55.03680000000001	18.4937	-46.83780000000001
1847	1.847	1.28	-55.30259999999999	20.5199	-46.4895	18.4945	-46.8377	1.3788799999999999	-55.036300000000004	18.4945	-46.8377
1848	1.848	1.28021	-55.302099999999996	20.5209	-46.4894	18.4953	-46.8376	1.3791200000000001	-55.0357	18.4953	-46.8376
1849	1.849	1.28041	-55.3015	20.5218	-46.489200000000004	18.4961	-46.8374	1.37935	-55.0351	18.4961	-46.8374
1850	1.85	1.28062	-55.300999999999995	20.5227	-46.4891	18.4969	-46.837300000000006	1.3795899999999999	-55.034600000000005	18.4968	-46.837300000000006
1851	1.851	1.28082	-55.3005	20.5236	-46.4889	18.4976	-46.837199999999996	1.37983	-55.034000000000006	18.4976	-46.837199999999996
1852	1.8519999999999999	1.28102	-55.2999	20.5246	-46.488800000000005	18.4984	-46.837	1.3800700000000001	-55.033500000000004	18.4984	-46.837
1853	1.8530000000000002	1.2812299999999999	-55.299400000000006	20.5255	-46.488699999999994	18.4992	-46.8369	1.38031	-55.03290000000001	18.4991	-46.8369
1854	1.854	1.2814299999999998	-55.29880000000001	20.5264	-46.4885	18.4999	-46.836800000000004	1.3805399999999999	-55.0323	18.4999	-46.836800000000004
1855	1.855	1.2816299999999998	-55.29830000000001	20.5273	-46.4884	18.5007	-46.8366	1.38078	-55.0318	18.5007	-46.83669999999999
1856	1.8559999999999999	1.2818399999999999	-55.29780000000001	20.5282	-46.48819999999999	18.5015	-46.8365	1.3810200000000001	-55.031200000000005	18.5015	-46.8365
1857	1.857	1.28204	-55.2972	20.5292	-46.488099999999996	18.5023	-46.8364	1.38126	-55.03060000000001	18.5022	-46.8364
1858	1.858	1.28224	-55.296699999999994	20.5301	-46.488	18.503	-46.8363	1.3814899999999999	-55.03009999999999	18.503	-46.8363
1859	1.859	1.28245	-55.2962	20.531	-46.4878	18.5038	-46.8361	1.38173	-55.02949999999999	18.5038	-46.8361
1860	1.86	1.28265	-55.2956	20.5319	-46.48769999999999	18.5046	-46.836000000000006	1.3819700000000001	-55.028999999999996	18.5045	-46.836000000000006
1861	1.861	1.28285	-55.2951	20.5328	-46.487500000000004	18.5053	-46.83590000000001	1.3822	-55.0284	18.5053	-46.83590000000001
1862	1.8619999999999999	1.28306	-55.2946	20.5337	-46.48740000000001	18.5061	-46.835699999999996	1.38244	-55.0278	18.5061	-46.835699999999996
1863	1.8630000000000002	1.28326	-55.294000000000004	20.5347	-46.487300000000005	18.5069	-46.8356	1.38268	-55.027300000000004	18.5068	-46.8356
1864	1.864	1.28346	-55.293499999999995	20.5356	-46.4871	18.5076	-46.8355	1.38291	-55.02669999999999	18.5076	-46.8355
1865	1.865	1.28366	-55.292899999999996	20.5365	-46.487	18.5084	-46.83540000000001	1.38315	-55.026199999999996	18.5084	-46.83540000000001
1866	1.8659999999999999	1.28387	-55.2924	20.5374	-46.4868	18.5092	-46.8352	1.38339	-55.0256	18.5091	-46.8352
1867	1.867	1.28407	-55.2919	20.5383	-46.4867	18.5099	-46.8351	1.38362	-55.025	18.5099	-46.8351
1868	1.868	1.28427	-55.2913	20.5392	-46.4865	18.5107	-46.835	1.38386	-55.024499999999996	18.5107	-46.835
1869	1.869	1.28447	-55.290800000000004	20.5401	-46.4864	18.5114	-46.8348	1.38409	-55.0239	18.5114	-46.8348
1870	1.87	1.28467	-55.2903	20.541	-46.48630000000001	18.5122	-46.8347	1.3843299999999998	-55.02340000000001	18.5122	-46.8347
1871	1.871	1.28488	-55.28969999999999	20.541999999999998	-46.4861	18.512999999999998	-46.834599999999995	1.38457	-55.022800000000004	18.5129	-46.834599999999995
1872	1.8719999999999999	1.28508	-55.289199999999994	20.5429	-46.486	18.5137	-46.834399999999995	1.3848	-55.0222	18.5137	-46.8345
1873	1.8730000000000002	1.28528	-55.2887	20.5438	-46.4858	18.5145	-46.8343	1.38504	-55.0217	18.5145	-46.8343
1874	1.874	1.28548	-55.2881	20.5447	-46.4857	18.5152	-46.8342	1.38527	-55.021100000000004	18.5152	-46.8342
1875	1.875	1.28568	-55.2876	20.5456	-46.485600000000005	18.516	-46.83410000000001	1.38551	-55.0206	18.516	-46.83410000000001
1876	1.876	1.28588	-55.287099999999995	20.5465	-46.485400000000006	18.5168	-46.8339	1.38574	-55.02	18.5167	-46.8339
1877	1.8769999999999998	1.28609	-55.286500000000004	20.5474	-46.4853	18.5175	-46.833800000000004	1.38598	-55.01950000000001	18.5175	-46.833800000000004
1878	1.8780000000000001	1.28629	-55.286	20.5483	-46.4851	18.5183	-46.8337	1.38621	-55.018899999999995	18.5182	-46.8337
1879	1.879	1.28649	-55.2855	20.5492	-46.48500000000001	18.519000000000002	-46.8335	1.38645	-55.018299999999996	18.519000000000002	-46.833600000000004
1880	1.88	1.28669	-55.28490000000001	20.5501	-46.484899999999996	18.5198	-46.8334	1.38668	-55.0178	18.5198	-46.8334
1881	1.881	1.2868899999999999	-55.284400000000005	20.551	-46.4847	18.5205	-46.8333	1.38691	-55.0172	18.5205	-46.8333
1882	1.882	1.28709	-55.2839	20.5519	-46.4846	18.5213	-46.8332	1.38715	-55.01669999999999	18.521299999999997	-46.8332
1883	1.883	1.28729	-55.283300000000004	20.5528	-46.4844	18.5221	-46.833	1.3873799999999998	-55.016099999999994	18.522000000000002	-46.833
1884	1.8840000000000001	1.28749	-55.2828	20.5537	-46.4843	18.5228	-46.8329	1.38762	-55.0156	18.522799999999997	-46.8329
1885	1.885	1.28769	-55.2823	20.5546	-46.484199999999994	18.5236	-46.8328	1.38785	-55.01499999999999	18.5235	-46.8328
1886	1.886	1.28789	-55.2817	20.5555	-46.483999999999995	18.5243	-46.83259999999999	1.38809	-55.014399999999995	18.524299999999997	-46.832699999999996
1887	1.8869999999999998	1.28809	-55.281200000000005	20.5564	-46.4839	18.5251	-46.832499999999996	1.38832	-55.01390000000001	18.525	-46.832499999999996
1888	1.8880000000000001	1.28829	-55.2807	20.5573	-46.4837	18.5258	-46.8324	1.38855	-55.0133	18.5258	-46.8324
1889	1.889	1.2885	-55.2802	20.5582	-46.4836	18.5266	-46.832300000000004	1.38879	-55.012800000000006	18.5265	-46.832300000000004
1890	1.89	1.2887	-55.27959999999999	20.5591	-46.4835	18.5273	-46.8321	1.3890200000000001	-55.0122	18.5273	-46.8321
1891	1.891	1.2889	-55.27909999999999	20.56	-46.48330000000001	18.5281	-46.832	1.38925	-55.0117	18.528	-46.832
1892	1.892	1.2891	-55.2786	20.5609	-46.483200000000004	18.5288	-46.831900000000005	1.38949	-55.0111	18.5288	-46.831900000000005
1893	1.893	1.2893	-55.27799999999999	20.5618	-46.483	18.5296	-46.8317	1.38972	-55.0105	18.5295	-46.83180000000001
1894	1.8940000000000001	1.2895	-55.2775	20.5627	-46.4829	18.5303	-46.831599999999995	1.38995	-55.010000000000005	18.5303	-46.831599999999995
1895	1.895	1.2897	-55.277	20.5636	-46.482800000000005	18.5311	-46.8315	1.39018	-55.00940000000001	18.531	-46.8315
1896	1.896	1.2899	-55.2764	20.5645	-46.4826	18.5318	-46.8314	1.39042	-55.008900000000004	18.5318	-46.8314
1897	1.8969999999999998	1.29009	-55.2759	20.5654	-46.482499999999995	18.5326	-46.831199999999995	1.39065	-55.00830000000001	18.5325	-46.831199999999995
1898	1.8980000000000001	1.29029	-55.275400000000005	20.5662	-46.4823	18.5333	-46.8311	1.39088	-55.007799999999996	18.5333	-46.8311
1899	1.899	1.29049	-55.274800000000006	20.5671	-46.48219999999999	18.5341	-46.830999999999996	1.3911200000000001	-55.0072	18.534000000000002	-46.830999999999996
1900	1.9	1.29069	-55.274300000000004	20.568	-46.482099999999996	18.5348	-46.8309	1.39135	-55.0067	18.5348	-46.8309
1901	1.901	1.2908899999999999	-55.2738	20.5689	-46.4819	18.5355	-46.83069999999999	1.3915799999999998	-55.0061	18.5355	-46.83069999999999
1902	1.902	1.29109	-55.273300000000006	20.5698	-46.48180000000001	18.5363	-46.8306	1.39181	-55.00549999999999	18.5363	-46.8306
1903	1.903	1.29129	-55.2727	20.5707	-46.4816	18.537	-46.8305	1.39204	-55.004999999999995	18.537	-46.8305
1904	1.9040000000000001	1.29149	-55.2722	20.5716	-46.481500000000004	18.5378	-46.83030000000001	1.39228	-55.0044	18.5378	-46.83030000000001
1905	1.905	1.29169	-55.2717	20.5725	-46.4814	18.5385	-46.8302	1.3925100000000001	-55.0039	18.5385	-46.8302
1906	1.906	1.29189	-55.271100000000004	20.5734	-46.481199999999994	18.5393	-46.8301	1.3927399999999999	-55.0033	18.5392	-46.8301
1907	1.9069999999999998	1.29209	-55.2706	20.5742	-46.4811	18.54	-46.830000000000005	1.39297	-55.00280000000001	18.54	-46.830000000000005
1908	1.9080000000000001	1.29229	-55.2701	20.5751	-46.480900000000005	18.5408	-46.8298	1.3932	-55.002199999999995	18.5407	-46.8298
1909	1.909	1.2924799999999999	-55.269600000000004	20.576	-46.4808	18.5415	-46.829699999999995	1.39343	-55.00169999999999	18.5415	-46.829699999999995
1910	1.91	1.2926799999999998	-55.269000000000005	20.5769	-46.48069999999999	18.5422	-46.8296	1.39367	-55.001099999999994	18.5422	-46.8296
1911	1.911	1.29288	-55.26849999999999	20.5778	-46.4805	18.543	-46.82940000000001	1.3939	-55.0006	18.5429	-46.82940000000001
1912	1.912	1.29308	-55.268	20.5787	-46.4804	18.5437	-46.829299999999996	1.3941299999999999	-55.0	18.5437	-46.829299999999996
1913	1.913	1.29328	-55.2674	20.5796	-46.480199999999996	18.5445	-46.82919999999999	1.39436	-54.9995	18.5444	-46.82919999999999
1914	1.9140000000000001	1.29348	-55.2669	20.5804	-46.48009999999999	18.5452	-46.8291	1.39459	-54.998900000000006	18.5452	-46.8291
1915	1.915	1.29368	-55.2664	20.5813	-46.480000000000004	18.5459	-46.8289	1.3948200000000002	-54.998400000000004	18.5459	-46.8289
1916	1.916	1.29387	-55.2659	20.5822	-46.479800000000004	18.5467	-46.8288	1.39505	-54.997800000000005	18.5466	-46.8288
1917	1.9169999999999998	1.29407	-55.2653	20.5831	-46.4797	18.5474	-46.8287	1.3952799999999999	-54.9972	18.5474	-46.8287
1918	1.9180000000000001	1.29427	-55.2648	20.584	-46.4796	18.5481	-46.828500000000005	1.39551	-54.9967	18.5481	-46.828599999999994
1919	1.919	1.29447	-55.264300000000006	20.5848	-46.479400000000005	18.5489	-46.8284	1.39574	-54.9961	18.5489	-46.8284
1920	1.92	1.29467	-55.26369999999999	20.5857	-46.4793	18.5496	-46.828300000000006	1.3959700000000002	-54.995599999999996	18.549599999999998	-46.828300000000006
1921	1.921	1.2948600000000001	-55.26319999999999	20.5866	-46.4791	18.5504	-46.8282	1.39621	-54.995000000000005	18.5503	-46.8282
1922	1.922	1.29506	-55.262699999999995	20.5875	-46.479	18.5511	-46.827999999999996	1.39644	-54.9945	18.5511	-46.827999999999996
1923	1.923	1.29526	-55.2622	20.5884	-46.478899999999996	18.5518	-46.8279	1.39667	-54.9939	18.5518	-46.8279
1924	1.9240000000000002	1.29546	-55.2616	20.5892	-46.478699999999996	18.5526	-46.8278	1.3969	-54.9934	18.5525	-46.8278
1925	1.925	1.29565	-55.2611	20.5901	-46.4786	18.5533	-46.8277	1.39713	-54.9928	18.5533	-46.8277
1926	1.926	1.29585	-55.2606	20.590999999999998	-46.47839999999999	18.554000000000002	-46.8275	1.39736	-54.9923	18.554000000000002	-46.8275
1927	1.9269999999999998	1.29605	-55.2601	20.5919	-46.4783	18.5548	-46.8274	1.3975899999999999	-54.99169999999999	18.5547	-46.8274
1928	1.9280000000000002	1.29625	-55.2595	20.5928	-46.478199999999994	18.5555	-46.8273	1.39782	-54.99119999999999	18.5555	-46.8273
1929	1.929	1.29644	-55.259	20.5936	-46.478	18.5562	-46.827099999999994	1.39805	-54.99059999999999	18.5562	-46.8272
1930	1.93	1.29664	-55.258500000000005	20.5945	-46.477900000000005	18.557000000000002	-46.827	1.3982700000000001	-54.99009999999999	18.5569	-46.827
1931	1.931	1.29684	-55.258	20.5954	-46.4777	18.5577	-46.826899999999995	1.3985	-54.9895	18.5577	-46.826899999999995
1932	1.932	1.29704	-55.257400000000004	20.5963	-46.4776	18.5584	-46.8268	1.39873	-54.989	18.5584	-46.8268
1933	1.933	1.2972299999999999	-55.256899999999995	20.5971	-46.4775	18.5592	-46.8266	1.39896	-54.9884	18.5591	-46.8266
1934	1.9340000000000002	1.2974299999999999	-55.2564	20.598000000000003	-46.4773	18.5599	-46.8265	1.39919	-54.987899999999996	18.5599	-46.8265
1935	1.935	1.2976299999999998	-55.2559	20.5989	-46.477199999999996	18.5606	-46.82640000000001	1.39942	-54.987300000000005	18.5606	-46.82640000000001
1936	1.936	1.29782	-55.2553	20.5997	-46.47709999999999	18.5614	-46.8263	1.39965	-54.9868	18.5613	-46.8263
1937	1.9369999999999998	1.2980200000000002	-55.2548	20.6006	-46.4769	18.5621	-46.8261	1.39988	-54.9862	18.5621	-46.8261
1938	1.9380000000000002	1.2982200000000002	-55.2543	20.6015	-46.476800000000004	18.5628	-46.826	1.40011	-54.9857	18.5628	-46.826
1939	1.939	1.29841	-55.2538	20.6024	-46.47659999999999	18.5635	-46.825900000000004	1.40034	-54.9851	18.5635	-46.825900000000004
1940	1.94	1.29861	-55.25319999999999	20.6032	-46.476499999999994	18.5643	-46.8257	1.40057	-54.9846	18.564300000000003	-46.8258
1941	1.9409999999999998	1.29881	-55.2527	20.6041	-46.4764	18.565	-46.825599999999994	1.4008	-54.984	18.565	-46.825599999999994
1942	1.942	1.2990000000000002	-55.252199999999995	20.605	-46.4762	18.5657	-46.8255	1.4010200000000002	-54.98350000000001	18.5657	-46.8255
1943	1.943	1.2992	-55.25169999999999	20.6058	-46.4761	18.5665	-46.8254	1.40125	-54.98290000000001	18.5664	-46.8254
1944	1.944	1.2994	-55.251099999999994	20.6067	-46.4759	18.5672	-46.825199999999995	1.4014799999999998	-54.982400000000005	18.5672	-46.825199999999995
1945	1.945	1.29959	-55.2506	20.6076	-46.47580000000001	18.5679	-46.82509999999999	1.40171	-54.981899999999996	18.5679	-46.82509999999999
1946	1.946	1.29979	-55.250099999999996	20.6084	-46.475699999999996	18.5686	-46.824999999999996	1.40194	-54.9813	18.5686	-46.824999999999996
1947	1.9469999999999998	1.29998	-55.249599999999994	20.6093	-46.475500000000004	18.5694	-46.8249	1.4021700000000001	-54.980799999999995	18.5693	-46.8249
1948	1.9480000000000002	1.30018	-55.2491	20.6102	-46.4754	18.5701	-46.8247	1.40239	-54.980199999999996	18.5701	-46.8247
1949	1.949	1.3003799999999999	-55.2485	20.6111	-46.475300000000004	18.5708	-46.824600000000004	1.40262	-54.9797	18.5708	-46.824600000000004
1950	1.95	1.30057	-55.248	20.6119	-46.4751	18.5715	-46.8245	1.40285	-54.979099999999995	18.5715	-46.8245
1951	1.9509999999999998	1.30077	-55.2475	20.6128	-46.475	18.5723	-46.824400000000004	1.4030799999999999	-54.97859999999999	18.5722	-46.824400000000004
1952	1.952	1.3009600000000001	-55.24700000000001	20.6136	-46.4748	18.573	-46.8242	1.40331	-54.978	18.573	-46.8242
1953	1.953	1.30116	-55.24640000000001	20.6145	-46.47469999999999	18.5737	-46.8241	1.40353	-54.9775	18.5737	-46.8241
1954	1.954	1.30136	-55.245900000000006	20.6154	-46.474599999999995	18.5744	-46.824	1.4037600000000001	-54.9769	18.574399999999997	-46.824
1955	1.955	1.30155	-55.245400000000004	20.6162	-46.4744	18.5752	-46.823800000000006	1.40399	-54.9764	18.5751	-46.8239
1956	1.956	1.30175	-55.24490000000001	20.6171	-46.47430000000001	18.5759	-46.823699999999995	1.40422	-54.97580000000001	18.5759	-46.823699999999995
1957	1.9569999999999999	1.3019399999999999	-55.2444	20.618000000000002	-46.474199999999996	18.5766	-46.8236	1.40444	-54.975300000000004	18.5766	-46.8236
1958	1.9580000000000002	1.3021399999999999	-55.24379999999999	20.6188	-46.474000000000004	18.5773	-46.8235	1.40467	-54.97469999999999	18.5773	-46.8235
1959	1.959	1.30233	-55.243300000000005	20.6197	-46.47390000000001	18.5781	-46.823299999999996	1.4049	-54.974199999999996	18.578	-46.823299999999996
1960	1.96	1.30253	-55.2428	20.6206	-46.4737	18.5788	-46.82319999999999	1.40513	-54.973699999999994	18.5788	-46.82319999999999
1961	1.9609999999999999	1.30272	-55.2423	20.6214	-46.4736	18.5795	-46.8231	1.40535	-54.973099999999995	18.5795	-46.8231
1962	1.962	1.30292	-55.2418	20.6223	-46.4735	18.5802	-46.823	1.4055799999999998	-54.9726	18.5802	-46.823
1963	1.963	1.30311	-55.24119999999999	20.6231	-46.4733	18.5809	-46.8228	1.40581	-54.972	18.5809	-46.8228
1964	1.964	1.30331	-55.24069999999999	20.624000000000002	-46.4732	18.5817	-46.8227	1.40604	-54.971500000000006	18.5816	-46.8227
1965	1.965	1.3035	-55.240199999999994	20.6249	-46.473099999999995	18.5824	-46.8226	1.40626	-54.9709	18.5824	-46.8226
1966	1.966	1.3037	-55.2397	20.6257	-46.4729	18.5831	-46.822500000000005	1.40649	-54.97040000000001	18.5831	-46.822500000000005
1967	1.9669999999999999	1.30389	-55.2392	20.6266	-46.4728	18.5838	-46.822300000000006	1.40672	-54.9698	18.5838	-46.822300000000006
1968	1.9680000000000002	1.30409	-55.2386	20.6274	-46.4726	18.5845	-46.8222	1.4069399999999999	-54.9693	18.5845	-46.8222
1969	1.969	1.3042799999999999	-55.238099999999996	20.6283	-46.4725	18.5853	-46.8221	1.40717	-54.968700000000005	18.5852	-46.8221
1970	1.97	1.3044799999999999	-55.2376	20.6292	-46.4724	18.586	-46.822	1.4074	-54.9682	18.586	-46.822
1971	1.9709999999999999	1.30467	-55.2371	20.63	-46.4722	18.5867	-46.8218	1.40762	-54.9677	18.5867	-46.8218
1972	1.972	1.30487	-55.236599999999996	20.6309	-46.472100000000005	18.5874	-46.8217	1.40785	-54.96709999999999	18.5874	-46.8217
1973	1.973	1.30506	-55.236	20.6317	-46.472	18.5881	-46.8216	1.40808	-54.9666	18.588099999999997	-46.8216
1974	1.974	1.30526	-55.2355	20.6326	-46.4718	18.5889	-46.82149999999999	1.4083	-54.965999999999994	18.5888	-46.82149999999999
1975	1.975	1.30545	-55.235	20.6335	-46.4717	18.5896	-46.8213	1.4085299999999998	-54.9655	18.5895	-46.8213
1976	1.976	1.30565	-55.234500000000004	20.6343	-46.4715	18.5903	-46.8212	1.40875	-54.9649	18.5903	-46.8212
1977	1.9769999999999999	1.30584	-55.23400000000001	20.6352	-46.4714	18.590999999999998	-46.8211	1.40898	-54.964400000000005	18.590999999999998	-46.8211
1978	1.9780000000000002	1.3060399999999999	-55.23340000000001	20.636	-46.4713	18.5917	-46.8209	1.40921	-54.9639	18.5917	-46.821
1979	1.979	1.30623	-55.23290000000001	20.6369	-46.4711	18.5924	-46.820800000000006	1.40943	-54.963300000000004	18.5924	-46.820800000000006
1980	1.98	1.3064200000000001	-55.232400000000005	20.6377	-46.471	18.5931	-46.8207	1.4096600000000001	-54.96280000000001	18.5931	-46.8207
1981	1.9809999999999999	1.3066200000000001	-55.231899999999996	20.6386	-46.4709	18.5939	-46.8206	1.4098899999999999	-54.962199999999996	18.5938	-46.8206
1982	1.982	1.30681	-55.231399999999994	20.6394	-46.470699999999994	18.5946	-46.8204	1.41011	-54.96169999999999	18.5946	-46.8205
1983	1.983	1.30701	-55.2309	20.6403	-46.47059999999999	18.5953	-46.8203	1.41034	-54.9611	18.5953	-46.8203
1984	1.984	1.3072	-55.2303	20.6412	-46.470400000000005	18.596	-46.8202	1.41056	-54.9606	18.596	-46.8202
1985	1.985	1.30739	-55.229800000000004	20.642	-46.47030000000001	18.5967	-46.8201	1.41079	-54.9601	18.5967	-46.8201
1986	1.986	1.30759	-55.2293	20.6429	-46.470200000000006	18.5974	-46.819900000000004	1.41101	-54.9595	18.5974	-46.819900000000004
1987	1.9869999999999999	1.30778	-55.2288	20.6437	-46.47	18.5981	-46.8198	1.41124	-54.959	18.5981	-46.8198
1988	1.9880000000000002	1.30798	-55.228300000000004	20.6446	-46.4699	18.5989	-46.81969999999999	1.41146	-54.958400000000005	18.598799999999997	-46.81969999999999
1989	1.989	1.30817	-55.22769999999999	20.6454	-46.469800000000006	18.5996	-46.819599999999994	1.41169	-54.9579	18.5996	-46.819599999999994
1990	1.99	1.30836	-55.22719999999999	20.6463	-46.4696	18.6003	-46.8194	1.41192	-54.95740000000001	18.6003	-46.8194
1991	1.9909999999999999	1.30856	-55.226699999999994	20.6471	-46.4695	18.601	-46.8193	1.41214	-54.9568	18.601	-46.8193
1992	1.992	1.30875	-55.2262	20.648000000000003	-46.469300000000004	18.6017	-46.819199999999995	1.4123700000000001	-54.9563	18.6017	-46.819199999999995
1993	1.993	1.30894	-55.225699999999996	20.6488	-46.469199999999994	18.6024	-46.8191	1.41259	-54.9557	18.6024	-46.8191
1994	1.994	1.30914	-55.225199999999994	20.6497	-46.4691	18.6031	-46.818900000000006	1.41282	-54.955200000000005	18.6031	-46.818900000000006
1995	1.995	1.3093299999999999	-55.22469999999999	20.6505	-46.4689	18.6038	-46.81880000000001	1.41304	-54.95459999999999	18.6038	-46.81880000000001
1996	1.996	1.30952	-55.2241	20.6514	-46.4688	18.6046	-46.8187	1.41327	-54.95409999999999	18.6045	-46.8187
1997	1.9969999999999999	1.30972	-55.2236	20.6522	-46.46869999999999	18.6053	-46.818599999999996	1.41349	-54.953599999999994	18.6052	-46.818599999999996
1998	1.9980000000000002	1.3099100000000001	-55.223099999999995	20.6531	-46.468500000000006	18.605999999999998	-46.818400000000004	1.41372	-54.952999999999996	18.605999999999998	-46.818400000000004
[truncated: 29,002 more rows]
