# Supplementary material for: Bayesian inference for biophysical neuron models enables stimulus optimization for retinal neuroprosthetics
Source: eLife. 2020 Oct 27;9:e54997. doi: 10.7554/eLife.54997 (PMC7673784; doi:10.7554/eLife.54997)
Supplement: Figure 5—source data 2. [file elife-54997-fig5-data2.zip › Stimulus.csv]

Time/s	Normalized Stimulus
0.0000	0.0000
0.0010	0.0000
0.0020	0.0000
0.0030	0.0000
0.0040	0.0000
0.0050	0.0000
0.0060	0.0000
0.0070	0.0000
0.0080	0.0000
0.0090	0.0000
0.0100	0.0000
0.0110	0.0000
0.0120	0.0000
0.0130	0.0000
0.0140	0.0000
0.0150	0.0000
0.0160	0.0000
0.0170	0.0000
0.0180	0.0000
0.0190	0.0000
0.0200	0.0000
0.0210	0.0000
0.0220	0.0000
0.0230	0.0000
0.0240	0.0000
0.0250	0.0000
0.0260	0.0000
0.0270	0.0000
0.0280	0.0000
0.0290	0.0000
0.0300	0.0000
0.0310	0.0000
0.0320	0.0000
0.0330	0.0000
0.0340	0.0000
0.0350	0.0000
0.0360	0.0000
0.0370	0.0000
0.0380	0.0000
0.0390	0.0000
0.0400	0.0000
0.0410	0.0000
0.0420	0.0000
0.0430	0.0000
0.0440	0.0000
0.0450	0.0000
0.0460	0.0000
0.0470	0.0000
0.0480	0.0000
0.0490	0.0000
0.0500	0.0000
0.0510	0.0000
0.0520	0.0000
0.0530	0.0000
0.0540	0.0000
0.0550	0.0000
0.0560	0.0000
0.0570	0.0000
0.0580	0.0000
0.0590	0.0000
0.0600	0.0000
0.0610	0.0000
0.0620	0.0000
0.0630	0.0000
0.0640	0.0000
0.0650	0.0000
0.0660	0.0000
0.0670	0.0000
0.0680	0.0000
0.0690	0.0000
0.0700	0.0000
0.0710	0.0000
0.0720	0.0000
0.0730	0.0000
0.0740	0.0000
0.0750	0.0000
0.0760	0.0000
0.0770	0.0000
0.0780	0.0000
0.0790	0.0000
0.0800	0.0000
0.0810	0.0000
0.0820	0.0000
0.0830	0.0000
0.0840	0.0000
0.0850	0.0000
0.0860	0.0000
0.0870	0.0000
0.0880	0.0000
0.0890	0.0000
0.0900	0.0000
0.0910	0.0000
0.0920	0.0000
0.0930	0.0000
0.0940	0.0000
0.0950	0.0000
0.0960	0.0000
0.0970	0.0000
0.0980	0.0000
0.0990	0.0000
0.1000	0.0000
0.1010	0.0000
0.1020	0.0000
0.1030	0.0000
0.1040	0.0000
0.1050	0.0000
0.1060	0.0000
0.1070	0.0000
0.1080	0.0000
0.1090	0.0000
0.1100	0.0000
0.1110	0.0000
0.1120	0.0000
0.1130	0.0000
0.1140	0.0000
0.1150	0.0000
0.1160	0.0000
0.1170	0.0000
0.1180	0.0000
0.1190	0.0000
0.1200	0.0000
0.1210	0.0000
0.1220	0.0000
0.1230	0.0000
0.1240	0.0000
0.1250	0.0000
0.1260	0.0000
0.1270	0.0000
0.1280	0.0000
0.1290	0.0000
0.1300	0.0000
0.1310	0.0000
0.1320	0.0000
0.1330	0.0000
0.1340	0.0000
0.1350	0.0000
0.1360	0.0000
0.1370	0.0000
0.1380	0.0000
0.1390	0.0000
0.1400	0.0000
0.1410	0.0000
0.1420	0.0000
0.1430	0.0000
0.1440	0.0000
0.1450	0.0000
0.1460	0.0000
0.1470	0.0000
0.1480	0.0000
0.1490	0.0000
0.1500	0.0000
0.1510	0.0000
0.1520	0.0000
0.1530	0.0000
0.1540	0.0000
0.1550	0.0000
0.1560	0.0000
0.1570	0.0000
0.1580	0.0000
0.1590	0.0000
0.1600	0.0000
0.1610	0.0000
0.1620	0.0000
0.1630	0.0000
0.1640	0.0000
0.1650	0.0000
0.1660	0.0000
0.1670	0.0000
0.1680	0.0000
0.1690	0.0000
0.1700	0.0000
0.1710	0.0000
0.1720	0.0000
0.1730	0.0000
0.1740	0.0000
0.1750	0.0000
0.1760	0.0000
0.1770	0.0000
0.1780	0.0000
0.1790	0.0000
0.1800	0.0000
0.1810	0.0000
0.1820	0.0000
0.1830	0.0000
0.1840	0.0000
0.1850	0.0000
0.1860	0.0000
0.1870	0.0000
0.1880	0.0000
0.1890	0.0000
0.1900	0.0000
0.1910	0.0000
0.1920	0.0000
0.1930	0.0000
0.1940	0.0000
0.1950	0.0000
0.1960	0.0000
0.1970	0.0000
0.1980	0.0000
0.1990	0.0000
0.2000	0.0000
0.2010	0.0000
0.2020	0.0000
0.2030	0.0000
0.2040	0.0000
0.2050	0.0000
0.2060	0.0000
0.2070	0.0000
0.2080	0.0000
0.2090	0.0000
0.2100	0.0000
0.2110	0.0000
0.2120	0.0000
0.2130	0.0000
0.2140	0.0000
0.2150	0.0000
0.2160	0.0000
0.2170	0.0000
0.2180	0.0000
0.2190	0.0000
0.2200	0.0000
0.2210	0.0000
0.2220	0.0000
0.2230	0.0000
0.2240	0.0000
0.2250	0.0000
0.2260	0.0000
0.2270	0.0000
0.2280	0.0000
0.2290	0.0000
0.2300	0.0000
0.2310	0.0000
0.2320	0.0000
0.2330	0.0000
0.2340	0.0000
0.2350	0.0000
0.2360	0.0000
0.2370	0.0000
0.2380	0.0000
0.2390	0.0000
0.2400	0.0000
0.2410	0.0000
0.2420	0.0000
0.2430	0.0000
0.2440	0.0000
0.2450	0.0000
0.2460	0.0000
0.2470	0.0000
0.2480	0.0000
0.2490	0.0000
0.2500	0.0000
0.2510	0.0000
0.2520	0.0000
0.2530	0.0000
0.2540	0.0000
0.2550	0.0000
0.2560	0.0000
0.2570	0.0000
0.2580	0.0000
0.2590	0.0000
0.2600	0.0000
0.2610	0.0000
0.2620	0.0000
0.2630	0.0000
0.2640	0.0000
0.2650	0.0000
0.2660	0.0000
0.2670	0.0000
0.2680	0.0000
0.2690	0.0000
0.2700	0.0000
0.2710	0.0000
0.2720	0.0000
0.2730	0.0000
0.2740	0.0000
0.2750	0.0000
0.2760	0.0000
0.2770	0.0000
0.2780	0.0000
0.2790	0.0000
0.2800	0.0000
0.2810	0.0000
0.2820	0.0000
0.2830	0.0000
0.2840	0.0000
0.2850	0.0000
0.2860	0.0000
0.2870	0.0000
0.2880	0.0000
0.2890	0.0000
0.2900	0.0000
0.2910	0.0000
0.2920	0.0000
0.2930	0.0000
0.2940	0.0000
0.2950	0.0000
0.2960	0.0000
0.2970	0.0000
0.2980	0.0000
0.2990	0.0000
0.3000	0.0000
0.3010	0.0000
0.3020	0.0000
0.3030	0.0000
0.3040	0.0000
0.3050	0.0000
0.3060	0.0000
0.3070	0.0000
0.3080	0.0000
0.3090	0.0000
0.3100	0.0000
0.3110	0.0000
0.3120	0.0000
0.3130	0.0000
0.3140	0.0000
0.3150	0.0000
0.3160	0.0000
0.3170	0.0000
0.3180	0.0000
0.3190	0.0000
0.3200	0.0000
0.3210	0.0000
0.3220	0.0000
0.3230	0.0000
0.3240	0.0000
0.3250	0.0000
0.3260	0.0000
0.3270	0.0000
0.3280	0.0000
0.3290	0.0000
0.3300	0.0000
0.3310	0.0000
0.3320	0.0000
0.3330	0.0000
0.3340	0.0000
0.3350	0.0000
0.3360	0.0000
0.3370	0.0000
0.3380	0.0000
0.3390	0.0000
0.3400	0.0000
0.3410	0.0000
0.3420	0.0000
0.3430	0.0000
0.3440	0.0000
0.3450	0.0000
0.3460	0.0000
0.3470	0.0000
0.3480	0.0000
0.3490	0.0000
0.3500	0.0000
0.3510	0.0000
0.3520	0.0000
0.3530	0.0000
0.3540	0.0000
0.3550	0.0000
0.3560	0.0000
0.3570	0.0000
0.3580	0.0000
0.3590	0.0000
0.3600	0.0000
0.3610	0.0000
0.3620	0.0000
0.3630	0.0000
0.3640	0.0000
0.3650	0.0000
0.3660	0.0000
0.3670	0.0000
0.3680	0.0000
0.3690	0.0000
0.3700	0.0000
0.3710	0.0000
0.3720	0.0000
0.3730	0.0000
0.3740	0.0000
0.3750	0.0000
0.3760	0.0000
0.3770	0.0000
0.3780	0.0000
0.3790	0.0000
0.3800	0.0000
0.3810	0.0000
0.3820	0.0000
0.3830	0.0000
0.3840	0.0000
0.3850	0.0000
0.3860	0.0000
0.3870	0.0000
0.3880	0.0000
0.3890	0.0000
0.3900	0.0000
0.3910	0.0000
0.3920	0.0000
0.3930	0.0000
0.3940	0.0000
0.3950	0.0000
0.3960	0.0000
0.3970	0.0000
0.3980	0.0000
0.3990	0.0000
0.4000	0.0000
0.4010	0.0000
0.4020	0.0000
0.4030	0.0000
0.4040	0.0000
0.4050	0.0000
0.4060	0.0000
0.4070	0.0000
0.4080	0.0000
0.4090	0.0000
0.4100	0.0000
0.4110	0.0000
0.4120	0.0000
0.4130	0.0000
0.4140	0.0000
0.4150	0.0000
0.4160	0.0000
0.4170	0.0000
0.4180	0.0000
0.4190	0.0000
0.4200	0.0000
0.4210	0.0000
0.4220	0.0000
0.4230	0.0000
0.4240	0.0000
0.4250	0.0000
0.4260	0.0000
0.4270	0.0000
0.4280	0.0000
0.4290	0.0000
0.4300	0.0000
0.4310	0.0000
0.4320	0.0000
0.4330	0.0000
0.4340	0.0000
0.4350	0.0000
0.4360	0.0000
0.4370	0.0000
0.4380	0.0000
0.4390	0.0000
0.4400	0.0000
0.4410	0.0000
0.4420	0.0000
0.4430	0.0000
0.4440	0.0000
0.4450	0.0000
0.4460	0.0000
0.4470	0.0000
0.4480	0.0000
0.4490	0.0000
0.4500	0.0000
0.4510	0.0000
0.4520	0.0000
0.4530	0.0000
0.4540	0.0000
0.4550	0.0000
0.4560	0.0000
0.4570	0.0000
0.4580	0.0000
0.4590	0.0000
0.4600	0.0000
0.4610	0.0000
0.4620	0.0000
0.4630	0.0000
0.4640	0.0000
0.4650	0.0000
0.4660	0.0000
0.4670	0.0000
0.4680	0.0000
0.4690	0.0000
0.4700	0.0000
0.4710	0.0000
0.4720	0.0000
0.4730	0.0000
0.4740	0.0000
0.4750	0.0000
0.4760	0.0000
0.4770	0.0000
0.4780	0.0000
0.4790	0.0000
0.4800	0.0000
0.4810	0.0000
0.4820	0.0000
0.4830	0.0000
0.4840	0.0000
0.4850	0.0000
0.4860	0.0000
0.4870	0.0000
0.4880	0.0000
0.4890	0.0000
0.4900	0.0000
0.4910	0.0000
0.4920	0.0000
0.4930	0.0000
0.4940	0.0000
0.4950	0.0000
0.4960	0.0000
0.4970	0.0000
0.4980	0.0000
0.4990	0.0000
0.5000	0.0000
0.5010	0.0000
0.5020	0.0000
0.5030	0.0000
0.5040	0.0000
0.5050	0.0000
0.5060	0.0000
0.5070	0.0000
0.5080	0.0000
0.5090	0.0000
0.5100	0.0000
0.5110	0.0000
0.5120	0.0000
0.5130	0.0000
0.5140	0.0000
0.5150	0.0000
0.5160	0.0000
0.5170	0.0000
0.5180	0.0000
0.5190	0.0000
0.5200	0.0000
0.5210	0.0000
0.5220	0.0000
0.5230	0.0000
0.5240	0.0000
0.5250	0.0000
0.5260	0.0000
0.5270	0.0000
0.5280	0.0000
0.5290	0.0000
0.5300	0.0000
0.5310	0.0000
0.5320	0.0000
0.5330	0.0000
0.5340	0.0000
0.5350	0.0000
0.5360	0.0000
0.5370	0.0000
0.5380	0.0000
0.5390	0.0000
0.5400	0.0000
0.5410	0.0000
0.5420	0.0000
0.5430	0.0000
0.5440	0.0000
0.5450	0.0000
0.5460	0.0000
0.5470	0.0000
0.5480	0.0000
0.5490	0.0000
0.5500	0.0000
0.5510	0.0000
0.5520	0.0000
0.5530	0.0000
0.5540	0.0000
0.5550	0.0000
0.5560	0.0000
0.5570	0.0000
0.5580	0.0000
0.5590	0.0000
0.5600	0.0000
0.5610	0.0000
0.5620	0.0000
0.5630	0.0000
0.5640	0.0000
0.5650	0.0000
0.5660	0.0000
0.5670	0.0000
0.5680	0.0000
0.5690	0.0000
0.5700	0.0000
0.5710	0.0000
0.5720	0.0000
0.5730	0.0000
0.5740	0.0000
0.5750	0.0000
0.5760	0.0000
0.5770	0.0000
0.5780	0.0000
0.5790	0.0000
0.5800	0.0000
0.5810	0.0000
0.5820	0.0000
0.5830	0.0000
0.5840	0.0000
0.5850	0.0000
0.5860	0.0000
0.5870	0.0000
0.5880	0.0000
0.5890	0.0000
0.5900	0.0000
0.5910	0.0000
0.5920	0.0000
0.5930	0.0000
0.5940	0.0000
0.5950	0.0000
0.5960	0.0000
0.5970	0.0000
0.5980	0.0000
0.5990	0.0000
0.6000	0.0000
0.6010	0.0000
0.6020	0.0000
0.6030	0.0000
0.6040	0.0000
0.6050	0.0000
0.6060	0.0000
0.6070	0.0000
0.6080	0.0000
0.6090	0.0000
0.6100	0.0000
0.6110	0.0000
0.6120	0.0000
0.6130	0.0000
0.6140	0.0000
0.6150	0.0000
0.6160	0.0000
0.6170	0.0000
0.6180	0.0000
0.6190	0.0000
0.6200	0.0000
0.6210	0.0000
0.6220	0.0000
0.6230	0.0000
0.6240	0.0000
0.6250	0.0000
0.6260	0.0000
0.6270	0.0000
0.6280	0.0000
0.6290	0.0000
0.6300	0.0000
0.6310	0.0000
0.6320	0.0000
0.6330	0.0000
0.6340	0.0000
0.6350	0.0000
0.6360	0.0000
0.6370	0.0000
0.6380	0.0000
0.6390	0.0000
0.6400	0.0000
0.6410	0.0000
0.6420	0.0000
0.6430	0.0000
0.6440	0.0000
0.6450	0.0000
0.6460	0.0000
0.6470	0.0000
0.6480	0.0000
0.6490	0.0000
0.6500	0.0000
0.6510	0.0000
0.6520	0.0000
0.6530	0.0000
0.6540	0.0000
0.6550	0.0000
0.6560	0.0000
0.6570	0.0000
0.6580	0.0000
0.6590	0.0000
0.6600	0.0000
0.6610	0.0000
0.6620	0.0000
0.6630	0.0000
0.6640	0.0000
0.6650	0.0000
0.6660	0.0000
0.6670	0.0000
0.6680	0.0000
0.6690	0.0000
0.6700	0.0000
0.6710	0.0000
0.6720	0.0000
0.6730	0.0000
0.6740	0.0000
0.6750	0.0000
0.6760	0.0000
0.6770	0.0000
0.6780	0.0000
0.6790	0.0000
0.6800	0.0000
0.6810	0.0000
0.6820	0.0000
0.6830	0.0000
0.6840	0.0000
0.6850	0.0000
0.6860	0.0000
0.6870	0.0000
0.6880	0.0000
0.6890	0.0000
0.6900	0.0000
0.6910	0.0000
0.6920	0.0000
0.6930	0.0000
0.6940	0.0000
0.6950	0.0000
0.6960	0.0000
0.6970	0.0000
0.6980	0.0000
0.6990	0.0000
0.7000	0.0000
0.7010	0.0000
0.7020	0.0000
0.7030	0.0000
0.7040	0.0000
0.7050	0.0000
0.7060	0.0000
0.7070	0.0000
0.7080	0.0000
0.7090	0.0000
0.7100	0.0000
0.7110	0.0000
0.7120	0.0000
0.7130	0.0000
0.7140	0.0000
0.7150	0.0000
0.7160	0.0000
0.7170	0.0000
0.7180	0.0000
0.7190	0.0000
0.7200	0.0000
0.7210	0.0000
0.7220	0.0000
0.7230	0.0000
0.7240	0.0000
0.7250	0.0000
0.7260	0.0000
0.7270	0.0000
0.7280	0.0000
0.7290	0.0000
0.7300	0.0000
0.7310	0.0000
0.7320	0.0000
0.7330	0.0000
0.7340	0.0000
0.7350	0.0000
0.7360	0.0000
0.7370	0.0000
0.7380	0.0000
0.7390	0.0000
0.7400	0.0000
0.7410	0.0000
0.7420	0.0000
0.7430	0.0000
0.7440	0.0000
0.7450	0.0000
0.7460	0.0000
0.7470	0.0000
0.7480	0.0000
0.7490	0.0000
0.7500	0.0000
0.7510	0.0000
0.7520	0.0000
0.7530	0.0000
0.7540	0.0000
0.7550	0.0000
0.7560	0.0000
0.7570	0.0000
0.7580	0.0000
0.7590	0.0000
0.7600	0.0000
0.7610	0.0000
0.7620	0.0000
0.7630	0.0000
0.7640	0.0000
0.7650	0.0000
0.7660	0.0000
0.7670	0.0000
0.7680	0.0000
0.7690	0.0000
0.7700	0.0000
0.7710	0.0000
0.7720	0.0000
0.7730	0.0000
0.7740	0.0000
0.7750	0.0000
0.7760	0.0000
0.7770	0.0000
0.7780	0.0000
0.7790	0.0000
0.7800	0.0000
0.7810	0.0000
0.7820	0.0000
0.7830	0.0000
0.7840	0.0000
0.7850	0.0000
0.7860	0.0000
0.7870	0.0000
0.7880	0.0000
0.7890	0.0000
0.7900	0.0000
0.7910	0.0000
0.7920	0.0000
0.7930	0.0000
0.7940	0.0000
0.7950	0.0000
0.7960	0.0000
0.7970	0.0000
0.7980	0.0000
0.7990	0.0000
0.8000	0.0000
0.8010	0.0000
0.8020	0.0000
0.8030	0.0000
0.8040	0.0000
0.8050	0.0000
0.8060	0.0000
0.8070	0.0000
0.8080	0.0000
0.8090	0.0000
0.8100	0.0000
0.8110	0.0000
0.8120	0.0000
0.8130	0.0000
0.8140	0.0000
0.8150	0.0000
0.8160	0.0000
0.8170	0.0000
0.8180	0.0000
0.8190	0.0000
0.8200	0.0000
0.8210	0.0000
0.8220	0.0000
0.8230	0.0000
0.8240	0.0000
0.8250	0.0000
0.8260	0.0000
0.8270	0.0000
0.8280	0.0000
0.8290	0.0000
0.8300	0.0000
0.8310	0.0000
0.8320	0.0000
0.8330	0.0000
0.8340	0.0000
0.8350	0.0000
0.8360	0.0000
0.8370	0.0000
0.8380	0.0000
0.8390	0.0000
0.8400	0.0000
0.8410	0.0000
0.8420	0.0000
0.8430	0.0000
0.8440	0.0000
0.8450	0.0000
0.8460	0.0000
0.8470	0.0000
0.8480	0.0000
0.8490	0.0000
0.8500	0.0000
0.8510	0.0000
0.8520	0.0000
0.8530	0.0000
0.8540	0.0000
0.8550	0.0000
0.8560	0.0000
0.8570	0.0000
0.8580	0.0000
0.8590	0.0000
0.8600	0.0000
0.8610	0.0000
0.8620	0.0000
0.8630	0.0000
0.8640	0.0000
0.8650	0.0000
0.8660	0.0000
0.8670	0.0000
0.8680	0.0000
0.8690	0.0000
0.8700	0.0000
0.8710	0.0000
0.8720	0.0000
0.8730	0.0000
0.8740	0.0000
0.8750	0.0000
0.8760	0.0000
0.8770	0.0000
0.8780	0.0000
0.8790	0.0000
0.8800	0.0000
0.8810	0.0000
0.8820	0.0000
0.8830	0.0000
0.8840	0.0000
0.8850	0.0000
0.8860	0.0000
0.8870	0.0000
0.8880	0.0000
0.8890	0.0000
0.8900	0.0000
0.8910	0.0000
0.8920	0.0000
0.8930	0.0000
0.8940	0.0000
0.8950	0.0000
0.8960	0.0000
0.8970	0.0000
0.8980	0.0000
0.8990	0.0000
0.9000	0.0000
0.9010	0.0000
0.9020	0.0000
0.9030	0.0000
0.9040	0.0000
0.9050	0.0000
0.9060	0.0000
0.9070	0.0000
0.9080	0.0000
0.9090	0.0000
0.9100	0.0000
0.9110	0.0000
0.9120	0.0000
0.9130	0.0000
0.9140	0.0000
0.9150	0.0000
0.9160	0.0000
0.9170	0.0000
0.9180	0.0000
0.9190	0.0000
0.9200	0.0000
0.9210	0.0000
0.9220	0.0000
0.9230	0.0000
0.9240	0.0000
0.9250	0.0000
0.9260	0.0000
0.9270	0.0000
0.9280	0.0000
0.9290	0.0000
0.9300	0.0000
0.9310	0.0000
0.9320	0.0000
0.9330	0.0000
0.9340	0.0000
0.9350	0.0000
0.9360	0.0000
0.9370	0.0000
0.9380	0.0000
0.9390	0.0000
0.9400	0.0000
0.9410	0.0000
0.9420	0.0000
0.9430	0.0000
0.9440	0.0000
0.9450	0.0000
0.9460	0.0000
0.9470	0.0000
0.9480	0.0000
0.9490	0.0000
0.9500	0.0000
0.9510	0.0000
0.9520	0.0000
0.9530	0.0000
0.9540	0.0000
0.9550	0.0000
0.9560	0.0000
0.9570	0.0000
0.9580	0.0000
0.9590	0.0000
0.9600	0.0000
0.9610	0.0000
0.9620	0.0000
0.9630	0.0000
0.9640	0.0000
0.9650	0.0000
0.9660	0.0000
0.9670	0.0000
0.9680	0.0000
0.9690	0.0000
0.9700	0.0000
0.9710	0.0000
0.9720	0.0000
0.9730	0.0000
0.9740	0.0000
0.9750	0.0000
0.9760	0.0000
0.9770	0.0000
0.9780	0.0000
0.9790	0.0000
0.9800	0.0000
0.9810	0.0000
0.9820	0.0000
0.9830	0.0000
0.9840	0.0000
0.9850	0.0000
0.9860	0.0000
0.9870	0.0000
0.9880	0.0000
0.9890	0.0000
0.9900	0.0000
0.9910	0.0000
0.9920	0.0000
0.9930	0.0000
0.9940	0.0000
0.9950	0.0000
0.9960	0.0000
0.9970	0.0000
0.9980	0.0000
0.9990	0.0000
1.0000	0.0000
1.0010	0.0000
1.0020	0.0000
1.0030	0.0000
1.0040	0.0000
1.0050	0.0000
1.0060	0.0000
1.0070	0.0000
1.0080	0.0000
1.0090	0.0000
1.0100	0.0000
1.0110	0.0000
1.0120	0.0000
1.0130	0.0000
1.0140	0.0000
1.0150	0.0000
1.0160	0.0000
1.0170	0.0000
1.0180	0.0000
1.0190	0.0000
1.0200	0.0000
1.0210	0.0000
1.0220	0.0000
1.0230	0.0000
1.0240	0.0000
1.0250	0.0000
1.0260	0.0000
1.0270	0.0000
1.0280	0.0000
1.0290	0.0000
1.0300	0.0000
1.0310	0.0000
1.0320	0.0000
1.0330	0.0000
1.0340	0.0000
1.0350	0.0000
1.0360	0.0000
1.0370	0.0000
1.0380	0.0000
1.0390	0.0000
1.0400	0.0000
1.0410	0.0000
1.0420	0.0000
1.0430	0.0000
1.0440	0.0000
1.0450	0.0000
1.0460	0.0000
1.0470	0.0000
1.0480	0.0000
1.0490	0.0000
1.0500	0.0000
1.0510	0.0000
1.0520	0.0000
1.0530	0.0000
1.0540	0.0000
1.0550	0.0000
1.0560	0.0000
1.0570	0.0000
1.0580	0.0000
1.0590	0.0000
1.0600	0.0000
1.0610	0.0000
1.0620	0.0000
1.0630	0.0000
1.0640	0.0000
1.0650	0.0000
1.0660	0.0000
1.0670	0.0000
1.0680	0.0000
1.0690	0.0000
1.0700	0.0000
1.0710	0.0000
1.0720	0.0000
1.0730	0.0000
1.0740	0.0000
1.0750	0.0000
1.0760	0.0000
1.0770	0.0000
1.0780	0.0000
1.0790	0.0000
1.0800	0.0000
1.0810	0.0000
1.0820	0.0000
1.0830	0.0000
1.0840	0.0000
1.0850	0.0000
1.0860	0.0000
1.0870	0.0000
1.0880	0.0000
1.0890	0.0000
1.0900	0.0000
1.0910	0.0000
1.0920	0.0000
1.0930	0.0000
1.0940	0.0000
1.0950	0.0000
1.0960	0.0000
1.0970	0.0000
1.0980	0.0000
1.0990	0.0000
1.1000	0.0000
1.1010	0.0000
1.1020	0.0000
1.1030	0.0000
1.1040	0.0000
1.1050	0.0000
1.1060	0.0000
1.1070	0.0000
1.1080	0.0000
1.1090	0.0000
1.1100	0.0000
1.1110	0.0000
1.1120	0.0000
1.1130	0.0000
1.1140	0.0000
1.1150	0.0000
1.1160	0.0000
1.1170	0.0000
1.1180	0.0000
1.1190	0.0000
1.1200	0.0000
1.1210	0.0000
1.1220	0.0000
1.1230	0.0000
1.1240	0.0000
1.1250	0.0000
1.1260	0.0000
1.1270	0.0000
1.1280	0.0000
1.1290	0.0000
1.1300	0.0000
1.1310	0.0000
1.1320	0.0000
1.1330	0.0000
1.1340	0.0000
1.1350	0.0000
1.1360	0.0000
1.1370	0.0000
1.1380	0.0000
1.1390	0.0000
1.1400	0.0000
1.1410	0.0000
1.1420	0.0000
1.1430	0.0000
1.1440	0.0000
1.1450	0.0000
1.1460	0.0000
1.1470	0.0000
1.1480	0.0000
1.1490	0.0000
1.1500	0.0000
1.1510	0.0000
1.1520	0.0000
1.1530	0.0000
1.1540	0.0000
1.1550	0.0000
1.1560	0.0000
1.1570	0.0000
1.1580	0.0000
1.1590	0.0000
1.1600	0.0000
1.1610	0.0000
1.1620	0.0000
1.1630	0.0000
1.1640	0.0000
1.1650	0.0000
1.1660	0.0000
1.1670	0.0000
1.1680	0.0000
1.1690	0.0000
1.1700	0.0000
1.1710	0.0000
1.1720	0.0000
1.1730	0.0000
1.1740	0.0000
1.1750	0.0000
1.1760	0.0000
1.1770	0.0000
1.1780	0.0000
1.1790	0.0000
1.1800	0.0000
1.1810	0.0000
1.1820	0.0000
1.1830	0.0000
1.1840	0.0000
1.1850	0.0000
1.1860	0.0000
1.1870	0.0000
1.1880	0.0000
1.1890	0.0000
1.1900	0.0000
1.1910	0.0000
1.1920	0.0000
1.1930	0.0000
1.1940	0.0000
1.1950	0.0000
1.1960	0.0000
1.1970	0.0000
1.1980	0.0000
1.1990	0.0000
1.2000	0.0000
1.2010	0.0000
1.2020	0.0000
1.2030	0.0000
1.2040	0.0000
1.2050	0.0000
1.2060	0.0000
1.2070	0.0000
1.2080	0.0000
1.2090	0.0000
1.2100	0.0000
1.2110	0.0000
1.2120	0.0000
1.2130	0.0000
1.2140	0.0000
1.2150	0.0000
1.2160	0.0000
1.2170	0.0000
1.2180	0.0000
1.2190	0.0000
1.2200	0.0000
1.2210	0.0000
1.2220	0.0000
1.2230	0.0000
1.2240	0.0000
1.2250	0.0000
1.2260	0.0000
1.2270	0.0000
1.2280	0.0000
1.2290	0.0000
1.2300	0.0000
1.2310	0.0000
1.2320	0.0000
1.2330	0.0000
1.2340	0.0000
1.2350	0.0000
1.2360	0.0000
1.2370	0.0000
1.2380	0.0000
1.2390	0.0000
1.2400	0.0000
1.2410	0.0000
1.2420	0.0000
1.2430	0.0000
1.2440	0.0000
1.2450	0.0000
1.2460	0.0000
1.2470	0.0000
1.2480	0.0000
1.2490	0.0000
1.2500	0.0000
1.2510	0.0000
1.2520	0.0000
1.2530	0.0000
1.2540	0.0000
1.2550	0.0000
1.2560	0.0000
1.2570	0.0000
1.2580	0.0000
1.2590	0.0000
1.2600	0.0000
1.2610	0.0000
1.2620	0.0000
1.2630	0.0000
1.2640	0.0000
1.2650	0.0000
1.2660	0.0000
1.2670	0.0000
1.2680	0.0000
1.2690	0.0000
1.2700	0.0000
1.2710	0.0000
1.2720	0.0000
1.2730	0.0000
1.2740	0.0000
1.2750	0.0000
1.2760	0.0000
1.2770	0.0000
1.2780	0.0000
1.2790	0.0000
1.2800	0.0000
1.2810	0.0000
1.2820	0.0000
1.2830	0.0000
1.2840	0.0000
1.2850	0.0000
1.2860	0.0000
1.2870	0.0000
1.2880	0.0000
1.2890	0.0000
1.2900	0.0000
1.2910	0.0000
1.2920	0.0000
1.2930	0.0000
1.2940	0.0000
1.2950	0.0000
1.2960	0.0000
1.2970	0.0000
1.2980	0.0000
1.2990	0.0000
1.3000	0.0000
1.3010	0.0000
1.3020	0.0000
1.3030	0.0000
1.3040	0.0000
1.3050	0.0000
1.3060	0.0000
1.3070	0.0000
1.3080	0.0000
1.3090	0.0000
1.3100	0.0000
1.3110	0.0000
1.3120	0.0000
1.3130	0.0000
1.3140	0.0000
1.3150	0.0000
1.3160	0.0000
1.3170	0.0000
1.3180	0.0000
1.3190	0.0000
1.3200	0.0000
1.3210	0.0000
1.3220	0.0000
1.3230	0.0000
1.3240	0.0000
1.3250	0.0000
1.3260	0.0000
1.3270	0.0000
1.3280	0.0000
1.3290	0.0000
1.3300	0.0000
1.3310	0.0000
1.3320	0.0000
1.3330	0.0000
1.3340	0.0000
1.3350	0.0000
1.3360	0.0000
1.3370	0.0000
1.3380	0.0000
1.3390	0.0000
1.3400	0.0000
1.3410	0.0000
1.3420	0.0000
1.3430	0.0000
1.3440	0.0000
1.3450	0.0000
1.3460	0.0000
1.3470	0.0000
1.3480	0.0000
1.3490	0.0000
1.3500	0.0000
1.3510	0.0000
1.3520	0.0000
1.3530	0.0000
1.3540	0.0000
1.3550	0.0000
1.3560	0.0000
1.3570	0.0000
1.3580	0.0000
1.3590	0.0000
1.3600	0.0000
1.3610	0.0000
1.3620	0.0000
1.3630	0.0000
1.3640	0.0000
1.3650	0.0000
1.3660	0.0000
1.3670	0.0000
1.3680	0.0000
1.3690	0.0000
1.3700	0.0000
1.3710	0.0000
1.3720	0.0000
1.3730	0.0000
1.3740	0.0000
1.3750	0.0000
1.3760	0.0000
1.3770	0.0000
1.3780	0.0000
1.3790	0.0000
1.3800	0.0000
1.3810	0.0000
1.3820	0.0000
1.3830	0.0000
1.3840	0.0000
1.3850	0.0000
1.3860	0.0000
1.3870	0.0000
1.3880	0.0000
1.3890	0.0000
1.3900	0.0000
1.3910	0.0000
1.3920	0.0000
1.3930	0.0000
1.3940	0.0000
1.3950	0.0000
1.3960	0.0000
1.3970	0.0000
1.3980	0.0000
1.3990	0.0000
1.4000	0.0000
1.4010	0.0000
1.4020	0.0000
1.4030	0.0000
1.4040	0.0000
1.4050	0.0000
1.4060	0.0000
1.4070	0.0000
1.4080	0.0000
1.4090	0.0000
1.4100	0.0000
1.4110	0.0000
1.4120	0.0000
1.4130	0.0000
1.4140	0.0000
1.4150	0.0000
1.4160	0.0000
1.4170	0.0000
1.4180	0.0000
1.4190	0.0000
1.4200	0.0000
1.4210	0.0000
1.4220	0.0000
1.4230	0.0000
1.4240	0.0000
1.4250	0.0000
1.4260	0.0000
1.4270	0.0000
1.4280	0.0000
1.4290	0.0000
1.4300	0.0000
1.4310	0.0000
1.4320	0.0000
1.4330	0.0000
1.4340	0.0000
1.4350	0.0000
1.4360	0.0000
1.4370	0.0000
1.4380	0.0000
1.4390	0.0000
1.4400	0.0000
1.4410	0.0000
1.4420	0.0000
1.4430	0.0000
1.4440	0.0000
1.4450	0.0000
1.4460	0.0000
1.4470	0.0000
1.4480	0.0000
1.4490	0.0000
1.4500	0.0000
1.4510	0.0000
1.4520	0.0000
1.4530	0.0000
1.4540	0.0000
1.4550	0.0000
1.4560	0.0000
1.4570	0.0000
1.4580	0.0000
1.4590	0.0000
1.4600	0.0000
1.4610	0.0000
1.4620	0.0000
1.4630	0.0000
1.4640	0.0000
1.4650	0.0000
1.4660	0.0000
1.4670	0.0000
1.4680	0.0000
1.4690	0.0000
1.4700	0.0000
1.4710	0.0000
1.4720	0.0000
1.4730	0.0000
1.4740	0.0000
1.4750	0.0000
1.4760	0.0000
1.4770	0.0000
1.4780	0.0000
1.4790	0.0000
1.4800	0.0000
1.4810	0.0000
1.4820	0.0000
1.4830	0.0000
1.4840	0.0000
1.4850	0.0000
1.4860	0.0000
1.4870	0.0000
1.4880	0.0000
1.4890	0.0000
1.4900	0.0000
1.4910	0.0000
1.4920	0.0000
1.4930	0.0000
1.4940	0.0000
1.4950	0.0000
1.4960	0.0000
1.4970	0.0000
1.4980	0.0000
1.4990	0.0000
1.5000	0.0000
1.5010	0.0000
1.5020	0.0000
1.5030	0.0000
1.5040	0.0000
1.5050	0.0000
1.5060	0.0000
1.5070	0.0000
1.5080	0.0000
1.5090	0.0000
1.5100	0.0000
1.5110	0.0000
1.5120	0.0000
1.5130	0.0000
1.5140	0.0000
1.5150	0.0000
1.5160	0.0000
1.5170	0.0000
1.5180	0.0000
1.5190	0.0000
1.5200	0.0000
1.5210	0.0000
1.5220	0.0000
1.5230	0.0000
1.5240	0.0000
1.5250	0.0000
1.5260	0.0000
1.5270	0.0000
1.5280	0.0000
1.5290	0.0000
1.5300	0.0000
1.5310	0.0000
1.5320	0.0000
1.5330	0.0000
1.5340	0.0000
1.5350	0.0000
1.5360	0.0000
1.5370	0.0000
1.5380	0.0000
1.5390	0.0000
1.5400	0.0000
1.5410	0.0000
1.5420	0.0000
1.5430	0.0000
1.5440	0.0000
1.5450	0.0000
1.5460	0.0000
1.5470	0.0000
1.5480	0.0000
1.5490	0.0000
1.5500	0.0000
1.5510	0.0000
1.5520	0.0000
1.5530	0.0000
1.5540	0.0000
1.5550	0.0000
1.5560	0.0000
1.5570	0.0000
1.5580	0.0000
1.5590	0.0000
1.5600	0.0000
1.5610	0.0000
1.5620	0.0000
1.5630	0.0000
1.5640	0.0000
1.5650	0.0000
1.5660	0.0000
1.5670	0.0000
1.5680	0.0000
1.5690	0.0000
1.5700	0.0000
1.5710	0.0000
1.5720	0.0000
1.5730	0.0000
1.5740	0.0000
1.5750	0.0000
1.5760	0.0000
1.5770	0.0000
1.5780	0.0000
1.5790	0.0000
1.5800	0.0000
1.5810	0.0000
1.5820	0.0000
1.5830	0.0000
1.5840	0.0000
1.5850	0.0000
1.5860	0.0000
1.5870	0.0000
1.5880	0.0000
1.5890	0.0000
1.5900	0.0000
1.5910	0.0000
1.5920	0.0000
1.5930	0.0000
1.5940	0.0000
1.5950	0.0000
1.5960	0.0000
1.5970	0.0000
1.5980	0.0000
1.5990	0.0000
1.6000	0.0000
1.6010	0.0000
1.6020	0.0000
1.6030	0.0000
1.6040	0.0000
1.6050	0.0000
1.6060	0.0000
1.6070	0.0000
1.6080	0.0000
1.6090	0.0000
1.6100	0.0000
1.6110	0.0000
1.6120	0.0000
1.6130	0.0000
1.6140	0.0000
1.6150	0.0000
1.6160	0.0000
1.6170	0.0000
1.6180	0.0000
1.6190	0.0000
1.6200	0.0000
1.6210	0.0000
1.6220	0.0000
1.6230	0.0000
1.6240	0.0000
1.6250	0.0000
1.6260	0.0000
1.6270	0.0000
1.6280	0.0000
1.6290	0.0000
1.6300	0.0000
1.6310	0.0000
1.6320	0.0000
1.6330	0.0000
1.6340	0.0000
1.6350	0.0000
1.6360	0.0000
1.6370	0.0000
1.6380	0.0000
1.6390	0.0000
1.6400	0.0000
1.6410	0.0000
1.6420	0.0000
1.6430	0.0000
1.6440	0.0000
1.6450	0.0000
1.6460	0.0000
1.6470	0.0000
1.6480	0.0000
1.6490	0.0000
1.6500	0.0000
1.6510	0.0000
1.6521	0.0000
1.6531	0.0000
1.6541	0.0000
1.6551	0.0000
1.6561	0.0000
1.6571	0.0000
1.6581	0.0000
1.6591	0.0000
1.6601	0.0000
1.6611	0.0000
1.6621	0.0000
1.6631	0.0000
1.6641	0.0000
1.6651	0.0000
1.6661	0.0000
1.6671	0.0000
1.6681	0.0000
1.6691	0.0000
1.6701	0.0000
1.6711	0.0000
1.6721	0.0000
1.6731	0.0000
1.6741	0.0000
1.6751	0.0000
1.6761	0.0000
1.6771	0.0000
1.6781	0.0000
1.6791	0.0000
1.6801	0.0000
1.6811	0.0000
1.6821	0.0000
1.6831	0.0000
1.6841	0.0000
1.6851	0.0000
1.6861	0.0000
1.6871	0.0000
1.6881	0.0000
1.6891	0.0000
1.6901	0.0000
1.6911	0.0000
1.6921	0.0000
1.6931	0.0000
1.6941	0.0000
1.6951	0.0000
1.6961	0.0000
1.6971	0.0000
1.6981	0.0000
1.6991	0.0000
1.7001	0.0000
1.7011	0.0000
1.7021	0.0000
1.7031	0.0000
1.7041	0.0000
1.7051	0.0000
1.7061	0.0000
1.7071	0.0000
1.7081	0.0000
1.7091	0.0000
1.7101	0.0000
1.7111	0.0000
1.7121	0.0000
1.7131	0.0000
1.7141	0.0000
1.7151	0.0000
1.7161	0.0000
1.7171	0.0000
1.7181	0.0000
1.7191	0.0000
1.7201	0.0000
1.7211	0.0000
1.7221	0.0000
1.7231	0.0000
1.7241	0.0000
1.7251	0.0000
1.7261	0.0000
1.7271	0.0000
1.7281	0.0000
1.7291	0.0000
1.7301	0.0000
1.7311	0.0000
1.7321	0.0000
1.7331	0.0000
1.7341	0.0000
1.7351	0.0000
1.7361	0.0000
1.7371	0.0000
1.7381	0.0000
1.7391	0.0000
1.7401	0.0000
1.7411	0.0000
1.7421	0.0000
1.7431	0.0000
1.7441	0.0000
1.7451	0.0000
1.7461	0.0000
1.7471	0.0000
1.7481	0.0000
1.7491	0.0000
1.7501	0.0000
1.7511	0.0000
1.7521	0.0000
1.7531	0.0000
1.7541	0.0000
1.7551	0.0000
1.7561	0.0000
1.7571	0.0000
1.7581	0.0000
1.7591	0.0000
1.7601	0.0000
1.7611	0.0000
1.7621	0.0000
1.7631	0.0000
1.7641	0.0000
1.7651	0.0000
1.7661	0.0000
1.7671	0.0000
1.7681	0.0000
1.7691	0.0000
1.7701	0.0000
1.7711	0.0000
1.7721	0.0000
1.7731	0.0000
1.7741	0.0000
1.7751	0.0000
1.7761	0.0000
1.7771	0.0000
1.7781	0.0000
1.7791	0.0000
1.7801	0.0000
1.7811	0.0000
1.7821	0.0000
1.7831	0.0000
1.7841	0.0000
1.7851	0.0000
1.7861	0.0000
1.7871	0.0000
1.7881	0.0000
1.7891	0.0000
1.7901	0.0000
1.7911	0.0000
1.7921	0.0000
1.7931	0.0000
1.7941	0.0000
1.7951	0.0000
1.7961	0.0000
1.7971	0.0000
1.7981	0.0000
1.7991	0.0000
1.8001	0.0000
1.8011	0.0000
1.8021	0.0000
1.8031	0.0000
1.8041	0.0000
1.8051	0.0000
1.8061	0.0000
1.8071	0.0000
1.8081	0.0000
1.8091	0.0000
1.8101	0.0000
1.8111	0.0000
1.8121	0.0000
1.8131	0.0000
1.8141	0.0000
1.8151	0.0000
1.8161	0.0000
1.8171	0.0000
1.8181	0.0000
1.8191	0.0000
1.8201	0.0000
1.8211	0.0000
1.8221	0.0000
1.8231	0.0000
1.8241	0.0000
1.8251	0.0000
1.8261	0.0000
1.8271	0.0000
1.8281	0.0000
1.8291	0.0000
1.8301	0.0000
1.8311	0.0000
1.8321	0.0000
1.8331	0.0000
1.8341	0.0000
1.8351	0.0000
1.8361	0.0000
1.8371	0.0000
1.8381	0.0000
1.8391	0.0000
1.8401	0.0000
1.8411	0.0000
1.8421	0.0000
1.8431	0.0000
1.8441	0.0000
1.8451	0.0000
1.8461	0.0000
1.8471	0.0000
1.8481	0.0000
1.8491	0.0000
1.8501	0.0000
1.8511	0.0000
1.8521	0.0000
1.8531	0.0000
1.8541	0.0000
1.8551	0.0000
1.8561	0.0000
1.8571	0.0000
1.8581	0.0000
1.8591	0.0000
1.8601	0.0000
1.8611	0.0000
1.8621	0.0000
1.8631	0.0000
1.8641	0.0000
1.8651	0.0000
1.8661	0.0000
1.8671	0.0000
1.8681	0.0000
1.8691	0.0000
1.8701	0.0000
1.8711	0.0000
1.8721	0.0000
1.8731	0.0000
1.8741	0.0000
1.8751	0.0000
1.8761	0.0000
1.8771	0.0000
1.8781	0.0000
1.8791	0.0000
1.8801	0.0000
1.8811	0.0000
1.8821	0.0000
1.8831	0.0000
1.8841	0.0000
1.8851	0.0000
1.8861	0.0000
1.8871	0.0000
1.8881	0.0000
1.8891	0.0000
1.8901	0.0000
1.8911	0.0000
1.8921	0.0000
1.8931	0.0000
1.8941	0.0000
1.8951	0.0000
1.8961	0.0000
1.8971	0.0000
1.8981	0.0000
1.8991	0.0000
1.9001	0.0000
1.9011	0.0000
1.9021	0.0000
1.9031	0.0000
1.9041	0.0000
1.9051	0.0000
1.9061	0.0000
1.9071	0.0000
1.9081	0.0000
1.9091	0.0000
1.9101	0.0000
1.9111	0.0000
1.9121	0.0000
1.9131	0.0000
1.9141	0.0000
1.9151	0.0000
1.9161	0.0000
1.9171	0.0000
1.9181	0.0000
1.9191	0.0000
1.9201	0.0000
1.9211	0.0000
1.9221	0.0000
1.9231	0.0000
1.9241	0.0000
1.9251	0.0000
1.9261	0.0000
1.9271	0.0000
1.9281	0.0000
1.9291	0.0000
1.9301	0.0000
1.9311	0.0000
1.9321	0.0000
1.9331	0.0000
1.9341	0.0000
1.9351	0.0000
1.9361	0.0000
1.9371	0.0000
1.9381	0.0000
1.9391	0.0000
1.9401	0.0000
1.9411	0.0000
1.9421	0.0000
1.9431	0.0000
1.9441	0.0000
1.9451	0.0000
1.9461	0.0000
1.9471	0.0000
1.9481	0.0000
1.9491	0.0000
1.9501	0.0000
1.9511	0.0000
1.9521	0.0000
1.9531	0.0000
1.9541	0.0000
1.9551	0.0000
1.9561	0.0000
1.9571	0.0000
1.9581	0.0000
1.9591	0.0000
1.9601	0.0000
1.9611	0.0000
1.9621	0.0000
1.9631	0.0000
1.9641	0.0000
1.9651	0.0000
1.9661	0.0000
1.9671	0.0000
1.9681	0.0000
1.9691	0.0000
1.9701	0.0000
1.9711	0.0000
1.9721	0.0000
1.9731	0.0000
1.9741	0.0000
1.9751	0.0000
1.9761	0.0000
1.9771	0.0000
1.9781	0.0000
1.9791	0.0000
1.9801	0.0000
1.9811	0.0000
1.9821	0.0000
1.9831	0.0000
1.9841	0.0000
1.9851	0.0000
1.9861	0.0000
1.9871	0.0000
1.9881	0.0000
1.9891	0.0000
1.9901	0.0000
1.9911	0.0000
1.9921	0.0000
1.9931	0.0000
1.9941	0.0000
1.9951	0.0000
1.9961	0.0000
1.9971	0.0000
1.9981	0.0000
[truncated: 31,033 more rows]
