# Supplementary material for: Bayesian inference for biophysical neuron models enables stimulus optimization for retinal neuroprosthetics
Source: eLife. 2020 Oct 27;9:e54997. doi: 10.7554/eLife.54997 (PMC7673784; doi:10.7554/eLife.54997)
Supplement: Figure 6—source data 1. [file elife-54997-fig6-data1.zip]

Archive with 11 entries (11 files):
- OFF_iGluSnFR_target_and_samples.csv
- OFF_iGluSnFR_with_removed_ion_channels.csv
- OFF_Peak_data.csv
- OFF_rates_and_Vms_target_and_samples.csv
- OFF_rates_and_Vms_with_removed_ion_channels.csv
- ON_iGluSnFR_target_and_samples.csv
- ON_iGluSnFR_with_removed_ion_channels.csv
- ON_Peak_data.csv
- ON_rates_and_Vms_target_and_samples.csv
- ON_rates_and_Vms_with_removed_ion_channels.csv
- Stimulus.csv
