# Supplementary material for: Bayesian inference for biophysical neuron models enables stimulus optimization for retinal neuroprosthetics
Source: eLife. 2020 Oct 27;9:e54997. doi: 10.7554/eLife.54997 (PMC7673784; doi:10.7554/eLife.54997)
Supplement: Figure 6—source data 1. [file elife-54997-fig6-data1.zip › OFF_iGluSnFR_target_and_samples.csv]

Time/s	Target: iGluSnFR	Best Sample: iGluSnFR	Sample1: iGluSnFR	Sample2: iGluSnFR	Sample3: iGluSnFR	Sample4: iGluSnFR	Sample5: iGluSnFR	Sample6: iGluSnFR	Sample7: iGluSnFR	Sample8: iGluSnFR	Sample9: iGluSnFR	Sample10: iGluSnFR	Sample11: iGluSnFR	Sample12: iGluSnFR	Sample13: iGluSnFR	Sample14: iGluSnFR	Sample15: iGluSnFR	Sample16: iGluSnFR	Sample17: iGluSnFR	Sample18: iGluSnFR	Sample19: iGluSnFR	Sample20: iGluSnFR	Sample21: iGluSnFR	Sample22: iGluSnFR	Sample23: iGluSnFR	Sample24: iGluSnFR	Sample25: iGluSnFR	Sample26: iGluSnFR	Sample27: iGluSnFR	Sample28: iGluSnFR	Sample29: iGluSnFR	Sample30: iGluSnFR	Sample31: iGluSnFR	Sample32: iGluSnFR	Sample33: iGluSnFR	Sample34: iGluSnFR	Sample35: iGluSnFR	Sample36: iGluSnFR	Sample37: iGluSnFR	Sample38: iGluSnFR	Sample39: iGluSnFR	Sample40: iGluSnFR	Sample41: iGluSnFR	Sample42: iGluSnFR	Sample43: iGluSnFR	Sample44: iGluSnFR	Sample45: iGluSnFR	Sample46: iGluSnFR	Sample47: iGluSnFR
1.0078	-0.0457	0.0144	0.0229	0.0180	0.0348	0.0176	0.0306	0.0058	0.0232	0.0213	0.0206	0.0154	0.0294	0.0211	0.0220	0.0379	0.0246	0.0038	0.0384	0.0258	0.0173	0.0301	0.0391	0.0218	0.0237	0.0219	0.0226	0.0314	0.0499	0.0233	0.0144	0.0184	0.0190	0.0402	0.0176	0.0185	0.0022	0.0384	0.0043	0.0188	0.0103	0.0422	0.0273	0.0202	0.0190	0.0184	0.0325	0.0323	0.0214
1.0234	-0.0397	0.0144	0.0229	0.0180	0.0348	0.0176	0.0306	0.0058	0.0232	0.0213	0.0206	0.0154	0.0294	0.0211	0.0220	0.0379	0.0246	0.0038	0.0384	0.0258	0.0173	0.0301	0.0391	0.0218	0.0237	0.0219	0.0226	0.0314	0.0499	0.0233	0.0144	0.0184	0.0190	0.0402	0.0176	0.0185	0.0022	0.0384	0.0043	0.0188	0.0103	0.0422	0.0273	0.0202	0.0190	0.0184	0.0325	0.0323	0.0214
1.0391	0.0006	0.0144	0.0229	0.0180	0.0348	0.0176	0.0306	0.0058	0.0232	0.0213	0.0206	0.0154	0.0294	0.0211	0.0220	0.0379	0.0246	0.0038	0.0384	0.0258	0.0173	0.0301	0.0391	0.0218	0.0237	0.0219	0.0226	0.0314	0.0499	0.0233	0.0144	0.0184	0.0190	0.0402	0.0176	0.0185	0.0022	0.0384	0.0043	0.0188	0.0103	0.0422	0.0273	0.0202	0.0190	0.0184	0.0325	0.0323	0.0214
1.0547	0.0269	0.0144	0.0229	0.0180	0.0348	0.0176	0.0306	0.0058	0.0232	0.0213	0.0206	0.0154	0.0294	0.0211	0.0220	0.0379	0.0246	0.0038	0.0384	0.0258	0.0173	0.0301	0.0391	0.0218	0.0237	0.0219	0.0226	0.0314	0.0499	0.0233	0.0144	0.0184	0.0190	0.0402	0.0176	0.0185	0.0022	0.0384	0.0043	0.0188	0.0103	0.0422	0.0273	0.0202	0.0190	0.0184	0.0325	0.0323	0.0214
1.0703	0.0363	0.0144	0.0229	0.0180	0.0348	0.0176	0.0306	0.0058	0.0232	0.0213	0.0206	0.0154	0.0294	0.0211	0.0220	0.0379	0.0246	0.0038	0.0384	0.0258	0.0173	0.0301	0.0391	0.0218	0.0237	0.0219	0.0226	0.0314	0.0499	0.0233	0.0144	0.0184	0.0190	0.0402	0.0176	0.0185	0.0022	0.0384	0.0043	0.0188	0.0103	0.0422	0.0273	0.0202	0.0190	0.0184	0.0325	0.0323	0.0214
1.0859	0.0524	0.0144	0.0229	0.0180	0.0348	0.0176	0.0306	0.0058	0.0232	0.0213	0.0206	0.0154	0.0294	0.0211	0.0220	0.0379	0.0246	0.0038	0.0384	0.0258	0.0173	0.0301	0.0391	0.0218	0.0237	0.0219	0.0226	0.0314	0.0499	0.0233	0.0144	0.0184	0.0190	0.0402	0.0176	0.0185	0.0022	0.0384	0.0043	0.0188	0.0103	0.0422	0.0273	0.0202	0.0190	0.0184	0.0325	0.0323	0.0214
1.1016	0.0554	0.0144	0.0229	0.0180	0.0348	0.0176	0.0306	0.0058	0.0232	0.0213	0.0206	0.0154	0.0294	0.0211	0.0220	0.0379	0.0246	0.0038	0.0384	0.0258	0.0173	0.0301	0.0391	0.0218	0.0237	0.0219	0.0226	0.0314	0.0499	0.0233	0.0144	0.0184	0.0190	0.0402	0.0176	0.0185	0.0022	0.0384	0.0043	0.0188	0.0103	0.0422	0.0273	0.0202	0.0190	0.0184	0.0325	0.0323	0.0214
1.1172	0.0787	0.0144	0.0229	0.0180	0.0348	0.0176	0.0306	0.0058	0.0232	0.0213	0.0206	0.0154	0.0294	0.0211	0.0220	0.0379	0.0246	0.0038	0.0384	0.0258	0.0173	0.0301	0.0391	0.0218	0.0237	0.0219	0.0226	0.0314	0.0499	0.0233	0.0144	0.0184	0.0190	0.0402	0.0176	0.0185	0.0022	0.0384	0.0043	0.0188	0.0103	0.0422	0.0273	0.0202	0.0190	0.0184	0.0325	0.0323	0.0214
1.1328	0.1203	0.0144	0.0229	0.0180	0.0348	0.0176	0.0306	0.0058	0.0232	0.0213	0.0206	0.0154	0.0294	0.0211	0.0220	0.0379	0.0246	0.0038	0.0384	0.0258	0.0173	0.0301	0.0391	0.0218	0.0237	0.0219	0.0226	0.0314	0.0499	0.0233	0.0144	0.0184	0.0190	0.0402	0.0176	0.0185	0.0022	0.0384	0.0043	0.0188	0.0103	0.0422	0.0273	0.0202	0.0190	0.0184	0.0325	0.0323	0.0214
1.1484	0.1148	0.0144	0.0229	0.0180	0.0348	0.0176	0.0306	0.0058	0.0232	0.0213	0.0206	0.0154	0.0294	0.0211	0.0220	0.0379	0.0246	0.0038	0.0384	0.0258	0.0173	0.0301	0.0391	0.0218	0.0237	0.0219	0.0226	0.0314	0.0499	0.0233	0.0144	0.0184	0.0190	0.0402	0.0176	0.0185	0.0022	0.0384	0.0043	0.0188	0.0103	0.0422	0.0273	0.0202	0.0190	0.0184	0.0325	0.0323	0.0214
1.1641	0.0709	0.0144	0.0229	0.0180	0.0348	0.0176	0.0306	0.0058	0.0232	0.0213	0.0206	0.0154	0.0294	0.0211	0.0220	0.0379	0.0246	0.0038	0.0384	0.0258	0.0173	0.0301	0.0391	0.0218	0.0237	0.0219	0.0226	0.0314	0.0499	0.0233	0.0144	0.0184	0.0190	0.0402	0.0176	0.0185	0.0022	0.0384	0.0043	0.0188	0.0103	0.0422	0.0273	0.0202	0.0190	0.0184	0.0325	0.0323	0.0214
1.1797	0.0208	0.0144	0.0229	0.0180	0.0348	0.0176	0.0306	0.0058	0.0232	0.0213	0.0206	0.0154	0.0294	0.0211	0.0220	0.0379	0.0246	0.0038	0.0384	0.0258	0.0173	0.0301	0.0391	0.0218	0.0237	0.0219	0.0226	0.0314	0.0499	0.0233	0.0144	0.0184	0.0190	0.0402	0.0176	0.0185	0.0022	0.0384	0.0043	0.0188	0.0103	0.0422	0.0273	0.0202	0.0190	0.0184	0.0325	0.0323	0.0214
1.1953	-0.0162	0.0144	0.0229	0.0180	0.0348	0.0176	0.0306	0.0058	0.0232	0.0213	0.0206	0.0154	0.0294	0.0211	0.0220	0.0379	0.0246	0.0038	0.0384	0.0258	0.0173	0.0301	0.0391	0.0218	0.0237	0.0219	0.0226	0.0314	0.0499	0.0233	0.0144	0.0184	0.0190	0.0402	0.0176	0.0185	0.0022	0.0384	0.0043	0.0188	0.0103	0.0422	0.0273	0.0202	0.0190	0.0184	0.0325	0.0323	0.0214
1.2109	0.0043	0.0144	0.0229	0.0180	0.0348	0.0176	0.0306	0.0058	0.0232	0.0213	0.0206	0.0154	0.0294	0.0211	0.0220	0.0379	0.0246	0.0038	0.0384	0.0258	0.0173	0.0301	0.0391	0.0218	0.0237	0.0219	0.0226	0.0314	0.0499	0.0233	0.0144	0.0184	0.0190	0.0402	0.0176	0.0185	0.0022	0.0384	0.0043	0.0188	0.0103	0.0422	0.0273	0.0202	0.0190	0.0184	0.0325	0.0323	0.0214
1.2266	0.0456	0.0144	0.0229	0.0180	0.0348	0.0176	0.0306	0.0058	0.0232	0.0213	0.0206	0.0154	0.0294	0.0211	0.0220	0.0379	0.0246	0.0038	0.0384	0.0258	0.0173	0.0301	0.0391	0.0218	0.0237	0.0219	0.0226	0.0314	0.0499	0.0233	0.0144	0.0184	0.0190	0.0402	0.0176	0.0185	0.0022	0.0384	0.0043	0.0188	0.0103	0.0422	0.0273	0.0202	0.0190	0.0184	0.0325	0.0323	0.0214
1.2422	0.0476	0.0144	0.0229	0.0180	0.0348	0.0176	0.0306	0.0058	0.0232	0.0213	0.0206	0.0154	0.0294	0.0211	0.0220	0.0379	0.0246	0.0038	0.0384	0.0258	0.0173	0.0301	0.0391	0.0218	0.0237	0.0219	0.0226	0.0314	0.0499	0.0233	0.0144	0.0184	0.0190	0.0402	0.0176	0.0185	0.0022	0.0384	0.0043	0.0188	0.0103	0.0422	0.0273	0.0202	0.0190	0.0184	0.0325	0.0323	0.0214
1.2578	0.0202	0.0144	0.0229	0.0180	0.0348	0.0176	0.0306	0.0058	0.0232	0.0213	0.0206	0.0154	0.0294	0.0211	0.0220	0.0379	0.0246	0.0038	0.0384	0.0258	0.0173	0.0301	0.0391	0.0218	0.0237	0.0219	0.0226	0.0314	0.0499	0.0233	0.0144	0.0184	0.0190	0.0402	0.0176	0.0185	0.0022	0.0384	0.0043	0.0188	0.0103	0.0422	0.0273	0.0202	0.0190	0.0184	0.0325	0.0323	0.0214
1.2734	0.0009	0.0144	0.0229	0.0180	0.0348	0.0176	0.0306	0.0058	0.0232	0.0213	0.0206	0.0154	0.0294	0.0211	0.0220	0.0379	0.0246	0.0038	0.0384	0.0258	0.0173	0.0301	0.0391	0.0218	0.0237	0.0219	0.0226	0.0314	0.0499	0.0233	0.0144	0.0184	0.0190	0.0402	0.0176	0.0185	0.0022	0.0384	0.0043	0.0188	0.0103	0.0422	0.0273	0.0202	0.0190	0.0184	0.0325	0.0323	0.0214
1.2891	0.0219	0.0144	0.0229	0.0180	0.0348	0.0176	0.0306	0.0058	0.0232	0.0213	0.0206	0.0154	0.0294	0.0211	0.0220	0.0379	0.0246	0.0038	0.0384	0.0258	0.0173	0.0301	0.0391	0.0218	0.0237	0.0219	0.0226	0.0314	0.0499	0.0233	0.0144	0.0184	0.0190	0.0402	0.0176	0.0185	0.0022	0.0384	0.0043	0.0188	0.0103	0.0422	0.0273	0.0202	0.0190	0.0184	0.0325	0.0323	0.0214
1.3047	0.0360	0.0144	0.0229	0.0180	0.0348	0.0176	0.0306	0.0058	0.0232	0.0213	0.0206	0.0154	0.0294	0.0211	0.0220	0.0379	0.0246	0.0038	0.0384	0.0258	0.0173	0.0301	0.0391	0.0218	0.0237	0.0219	0.0226	0.0314	0.0499	0.0233	0.0144	0.0184	0.0190	0.0402	0.0176	0.0185	0.0022	0.0384	0.0043	0.0188	0.0103	0.0422	0.0273	0.0202	0.0190	0.0184	0.0325	0.0323	0.0214
1.3203	0.0186	0.0144	0.0229	0.0180	0.0348	0.0176	0.0306	0.0058	0.0232	0.0213	0.0206	0.0154	0.0294	0.0211	0.0220	0.0379	0.0246	0.0038	0.0384	0.0258	0.0173	0.0301	0.0391	0.0218	0.0237	0.0219	0.0226	0.0314	0.0499	0.0233	0.0144	0.0184	0.0190	0.0402	0.0176	0.0185	0.0022	0.0384	0.0043	0.0188	0.0103	0.0422	0.0273	0.0202	0.0190	0.0184	0.0325	0.0323	0.0214
1.3359	0.0184	0.0144	0.0229	0.0180	0.0348	0.0176	0.0306	0.0058	0.0232	0.0213	0.0206	0.0154	0.0294	0.0211	0.0220	0.0379	0.0246	0.0038	0.0384	0.0258	0.0173	0.0301	0.0391	0.0218	0.0237	0.0219	0.0226	0.0314	0.0499	0.0233	0.0144	0.0184	0.0190	0.0402	0.0176	0.0185	0.0022	0.0384	0.0043	0.0188	0.0103	0.0422	0.0273	0.0202	0.0190	0.0184	0.0325	0.0323	0.0214
1.3516	0.0290	0.0144	0.0229	0.0180	0.0348	0.0176	0.0306	0.0058	0.0232	0.0213	0.0206	0.0154	0.0294	0.0211	0.0220	0.0379	0.0246	0.0038	0.0384	0.0258	0.0173	0.0301	0.0391	0.0218	0.0237	0.0219	0.0226	0.0314	0.0499	0.0233	0.0144	0.0184	0.0190	0.0402	0.0176	0.0185	0.0022	0.0384	0.0043	0.0188	0.0103	0.0422	0.0273	0.0202	0.0190	0.0184	0.0325	0.0323	0.0214
1.3672	0.0207	0.0144	0.0229	0.0180	0.0348	0.0176	0.0306	0.0058	0.0232	0.0213	0.0206	0.0154	0.0294	0.0211	0.0220	0.0379	0.0246	0.0038	0.0384	0.0258	0.0173	0.0301	0.0391	0.0218	0.0237	0.0219	0.0226	0.0314	0.0499	0.0233	0.0144	0.0184	0.0190	0.0402	0.0176	0.0185	0.0022	0.0384	0.0043	0.0188	0.0103	0.0422	0.0273	0.0202	0.0190	0.0184	0.0325	0.0323	0.0214
1.3828	0.0139	0.0144	0.0229	0.0180	0.0348	0.0176	0.0306	0.0058	0.0232	0.0213	0.0206	0.0154	0.0294	0.0211	0.0220	0.0379	0.0246	0.0038	0.0384	0.0258	0.0173	0.0301	0.0391	0.0218	0.0237	0.0219	0.0226	0.0314	0.0499	0.0233	0.0144	0.0184	0.0190	0.0402	0.0176	0.0185	0.0022	0.0384	0.0043	0.0188	0.0103	0.0422	0.0273	0.0202	0.0190	0.0184	0.0325	0.0323	0.0214
1.3984	0.0091	0.0144	0.0229	0.0180	0.0348	0.0176	0.0306	0.0058	0.0232	0.0213	0.0206	0.0154	0.0294	0.0211	0.0220	0.0379	0.0246	0.0038	0.0384	0.0258	0.0173	0.0301	0.0391	0.0218	0.0237	0.0219	0.0226	0.0314	0.0499	0.0233	0.0144	0.0184	0.0190	0.0402	0.0176	0.0185	0.0022	0.0384	0.0043	0.0188	0.0103	0.0422	0.0273	0.0202	0.0190	0.0184	0.0325	0.0323	0.0214
1.4141	-0.0162	0.0144	0.0229	0.0180	0.0348	0.0176	0.0306	0.0058	0.0232	0.0213	0.0206	0.0154	0.0294	0.0211	0.0220	0.0379	0.0246	0.0038	0.0384	0.0258	0.0173	0.0301	0.0391	0.0218	0.0237	0.0219	0.0226	0.0314	0.0499	0.0233	0.0144	0.0184	0.0190	0.0402	0.0176	0.0185	0.0022	0.0384	0.0043	0.0188	0.0103	0.0422	0.0273	0.0202	0.0190	0.0184	0.0325	0.0323	0.0214
1.4297	-0.0452	0.0144	0.0229	0.0180	0.0348	0.0176	0.0306	0.0058	0.0232	0.0213	0.0206	0.0154	0.0294	0.0211	0.0220	0.0379	0.0246	0.0038	0.0384	0.0258	0.0173	0.0301	0.0391	0.0218	0.0237	0.0219	0.0226	0.0314	0.0499	0.0233	0.0144	0.0184	0.0190	0.0402	0.0176	0.0185	0.0022	0.0384	0.0043	0.0188	0.0103	0.0422	0.0273	0.0202	0.0190	0.0184	0.0325	0.0323	0.0214
1.4453	-0.0493	0.0144	0.0229	0.0180	0.0348	0.0176	0.0306	0.0058	0.0232	0.0213	0.0206	0.0154	0.0294	0.0211	0.0220	0.0379	0.0246	0.0038	0.0384	0.0258	0.0173	0.0301	0.0391	0.0218	0.0237	0.0219	0.0226	0.0314	0.0499	0.0233	0.0144	0.0184	0.0190	0.0402	0.0176	0.0185	0.0022	0.0384	0.0043	0.0188	0.0103	0.0422	0.0273	0.0202	0.0190	0.0184	0.0325	0.0323	0.0214
1.4609	-0.0115	0.0144	0.0229	0.0180	0.0348	0.0176	0.0306	0.0058	0.0232	0.0213	0.0206	0.0154	0.0294	0.0211	0.0220	0.0379	0.0246	0.0038	0.0384	0.0258	0.0173	0.0301	0.0391	0.0218	0.0237	0.0219	0.0226	0.0314	0.0499	0.0233	0.0144	0.0184	0.0190	0.0402	0.0176	0.0185	0.0022	0.0384	0.0043	0.0188	0.0103	0.0422	0.0273	0.0202	0.0190	0.0184	0.0325	0.0323	0.0214
1.4766	0.0143	0.0144	0.0229	0.0180	0.0348	0.0176	0.0306	0.0058	0.0232	0.0213	0.0206	0.0154	0.0294	0.0211	0.0220	0.0379	0.0246	0.0038	0.0384	0.0258	0.0173	0.0301	0.0391	0.0218	0.0237	0.0219	0.0226	0.0314	0.0499	0.0233	0.0144	0.0184	0.0190	0.0402	0.0176	0.0185	0.0022	0.0384	0.0043	0.0188	0.0103	0.0422	0.0273	0.0202	0.0190	0.0184	0.0325	0.0323	0.0214
1.4922	-0.0291	0.0144	0.0229	0.0180	0.0348	0.0176	0.0306	0.0058	0.0232	0.0213	0.0206	0.0154	0.0294	0.0211	0.0220	0.0379	0.0246	0.0038	0.0384	0.0258	0.0173	0.0301	0.0391	0.0218	0.0237	0.0219	0.0226	0.0314	0.0499	0.0233	0.0144	0.0184	0.0190	0.0402	0.0176	0.0185	0.0022	0.0384	0.0043	0.0188	0.0103	0.0422	0.0273	0.0202	0.0190	0.0184	0.0325	0.0323	0.0214
1.5078	-0.0597	0.0144	0.0229	0.0180	0.0348	0.0176	0.0306	0.0058	0.0232	0.0213	0.0206	0.0154	0.0294	0.0211	0.0220	0.0379	0.0246	0.0038	0.0384	0.0258	0.0173	0.0301	0.0391	0.0218	0.0237	0.0219	0.0226	0.0314	0.0499	0.0233	0.0144	0.0184	0.0190	0.0402	0.0176	0.0185	0.0022	0.0384	0.0043	0.0188	0.0103	0.0422	0.0273	0.0202	0.0190	0.0184	0.0325	0.0323	0.0214
1.5234	-0.0206	0.0144	0.0229	0.0180	0.0348	0.0176	0.0306	0.0058	0.0231	0.0213	0.0206	0.0154	0.0294	0.0211	0.0220	0.0379	0.0246	0.0038	0.0384	0.0258	0.0173	0.0301	0.0391	0.0218	0.0237	0.0219	0.0226	0.0314	0.0499	0.0233	0.0144	0.0184	0.0190	0.0402	0.0176	0.0185	0.0022	0.0384	0.0043	0.0188	0.0103	0.0422	0.0273	0.0202	0.0190	0.0184	0.0325	0.0323	0.0214
1.5391	0.0224	0.0144	0.0229	0.0180	0.0348	0.0176	0.0306	0.0058	0.0231	0.0213	0.0206	0.0154	0.0294	0.0211	0.0220	0.0379	0.0246	0.0038	0.0384	0.0258	0.0173	0.0301	0.0391	0.0218	0.0237	0.0219	0.0226	0.0314	0.0499	0.0233	0.0144	0.0184	0.0190	0.0402	0.0176	0.0185	0.0022	0.0384	0.0043	0.0188	0.0103	0.0422	0.0273	0.0202	0.0190	0.0184	0.0325	0.0323	0.0214
1.5547	0.0381	0.0144	0.0229	0.0180	0.0348	0.0176	0.0306	0.0058	0.0231	0.0213	0.0206	0.0154	0.0294	0.0211	0.0220	0.0379	0.0246	0.0038	0.0384	0.0258	0.0173	0.0301	0.0391	0.0218	0.0237	0.0219	0.0226	0.0315	0.0499	0.0233	0.0144	0.0184	0.0190	0.0402	0.0176	0.0185	0.0022	0.0384	0.0043	0.0188	0.0103	0.0422	0.0273	0.0202	0.0190	0.0184	0.0325	0.0323	0.0214
1.5703	0.0326	0.0144	0.0229	0.0180	0.0348	0.0176	0.0306	0.0058	0.0232	0.0213	0.0206	0.0154	0.0294	0.0211	0.0220	0.0379	0.0246	0.0038	0.0384	0.0258	0.0173	0.0301	0.0391	0.0218	0.0237	0.0219	0.0226	0.0315	0.0499	0.0233	0.0144	0.0184	0.0190	0.0402	0.0176	0.0185	0.0022	0.0384	0.0043	0.0188	0.0103	0.0422	0.0273	0.0202	0.0190	0.0184	0.0325	0.0323	0.0214
1.5859	0.0014	0.0144	0.0229	0.0180	0.0348	0.0176	0.0306	0.0058	0.0232	0.0213	0.0206	0.0154	0.0294	0.0211	0.0220	0.0379	0.0246	0.0038	0.0384	0.0258	0.0173	0.0301	0.0391	0.0218	0.0237	0.0219	0.0226	0.0315	0.0499	0.0233	0.0144	0.0184	0.0190	0.0402	0.0176	0.0185	0.0022	0.0384	0.0043	0.0188	0.0103	0.0422	0.0273	0.0202	0.0190	0.0184	0.0325	0.0323	0.0214
1.6016	-0.0341	0.0144	0.0229	0.0180	0.0348	0.0176	0.0306	0.0058	0.0232	0.0213	0.0206	0.0154	0.0294	0.0211	0.0220	0.0379	0.0246	0.0038	0.0384	0.0258	0.0173	0.0301	0.0391	0.0218	0.0237	0.0219	0.0226	0.0314	0.0499	0.0233	0.0144	0.0184	0.0190	0.0402	0.0176	0.0185	0.0022	0.0384	0.0043	0.0188	0.0103	0.0423	0.0273	0.0202	0.0189	0.0184	0.0325	0.0323	0.0214
1.6172	-0.0509	0.0144	0.0229	0.0180	0.0348	0.0176	0.0306	0.0058	0.0232	0.0213	0.0206	0.0154	0.0294	0.0211	0.0220	0.0379	0.0246	0.0038	0.0384	0.0258	0.0173	0.0301	0.0391	0.0218	0.0237	0.0219	0.0226	0.0314	0.0499	0.0233	0.0144	0.0184	0.0190	0.0402	0.0176	0.0185	0.0022	0.0384	0.0043	0.0188	0.0103	0.0423	0.0273	0.0202	0.0190	0.0184	0.0325	0.0323	0.0214
1.6328	-0.0527	0.0144	0.0229	0.0180	0.0348	0.0176	0.0306	0.0058	0.0231	0.0213	0.0206	0.0154	0.0294	0.0211	0.0220	0.0379	0.0246	0.0038	0.0384	0.0258	0.0173	0.0301	0.0391	0.0218	0.0237	0.0219	0.0226	0.0314	0.0499	0.0233	0.0144	0.0184	0.0190	0.0402	0.0176	0.0185	0.0022	0.0384	0.0043	0.0188	0.0103	0.0423	0.0273	0.0202	0.0190	0.0184	0.0325	0.0323	0.0214
1.6484	-0.0500	0.0144	0.0229	0.0180	0.0348	0.0176	0.0306	0.0058	0.0231	0.0213	0.0206	0.0154	0.0294	0.0211	0.0220	0.0379	0.0246	0.0038	0.0384	0.0258	0.0173	0.0301	0.0391	0.0218	0.0237	0.0219	0.0226	0.0315	0.0499	0.0233	0.0144	0.0184	0.0190	0.0402	0.0176	0.0185	0.0022	0.0384	0.0043	0.0188	0.0103	0.0423	0.0273	0.0202	0.0190	0.0184	0.0325	0.0323	0.0214
1.6641	-0.0573	0.0144	0.0229	0.0180	0.0348	0.0176	0.0306	0.0058	0.0231	0.0213	0.0206	0.0154	0.0294	0.0211	0.0220	0.0379	0.0246	0.0038	0.0384	0.0258	0.0173	0.0301	0.0391	0.0218	0.0237	0.0219	0.0226	0.0315	0.0499	0.0233	0.0144	0.0184	0.0190	0.0402	0.0176	0.0185	0.0022	0.0384	0.0043	0.0188	0.0103	0.0423	0.0273	0.0202	0.0189	0.0184	0.0325	0.0323	0.0214
1.6797	-0.0624	0.0144	0.0229	0.0180	0.0348	0.0176	0.0306	0.0058	0.0231	0.0213	0.0206	0.0154	0.0294	0.0211	0.0220	0.0379	0.0246	0.0038	0.0384	0.0258	0.0173	0.0301	0.0391	0.0218	0.0237	0.0219	0.0226	0.0315	0.0499	0.0233	0.0144	0.0184	0.0190	0.0402	0.0176	0.0185	0.0022	0.0384	0.0043	0.0188	0.0103	0.0423	0.0273	0.0202	0.0190	0.0184	0.0325	0.0323	0.0214
1.6953	-0.0116	0.0144	0.0229	0.0180	0.0348	0.0176	0.0306	0.0058	0.0231	0.0213	0.0206	0.0154	0.0294	0.0211	0.0220	0.0379	0.0246	0.0038	0.0384	0.0258	0.0173	0.0301	0.0391	0.0218	0.0237	0.0219	0.0226	0.0315	0.0499	0.0233	0.0144	0.0184	0.0190	0.0402	0.0176	0.0185	0.0022	0.0384	0.0043	0.0188	0.0103	0.0423	0.0273	0.0202	0.0190	0.0184	0.0325	0.0323	0.0214
1.7109	0.0313	0.0144	0.0229	0.0180	0.0348	0.0176	0.0306	0.0058	0.0232	0.0213	0.0206	0.0154	0.0294	0.0211	0.0220	0.0379	0.0246	0.0038	0.0384	0.0258	0.0173	0.0301	0.0391	0.0218	0.0237	0.0219	0.0226	0.0315	0.0499	0.0233	0.0144	0.0184	0.0190	0.0402	0.0176	0.0185	0.0022	0.0384	0.0043	0.0188	0.0103	0.0423	0.0273	0.0202	0.0190	0.0184	0.0325	0.0323	0.0214
1.7266	-0.0316	0.0144	0.0229	0.0180	0.0348	0.0176	0.0306	0.0058	0.0232	0.0213	0.0206	0.0154	0.0294	0.0211	0.0220	0.0379	0.0246	0.0038	0.0384	0.0258	0.0173	0.0301	0.0392	0.0218	0.0237	0.0219	0.0226	0.0315	0.0499	0.0233	0.0144	0.0184	0.0190	0.0402	0.0176	0.0185	0.0022	0.0384	0.0043	0.0188	0.0103	0.0424	0.0273	0.0202	0.0190	0.0184	0.0325	0.0323	0.0214
1.7422	-0.0896	0.0144	0.0229	0.0180	0.0348	0.0176	0.0306	0.0058	0.0232	0.0213	0.0206	0.0154	0.0294	0.0211	0.0220	0.0379	0.0246	0.0038	0.0384	0.0258	0.0173	0.0301	0.0392	0.0218	0.0237	0.0219	0.0226	0.0315	0.0499	0.0233	0.0144	0.0184	0.0190	0.0402	0.0176	0.0185	0.0022	0.0384	0.0043	0.0188	0.0103	0.0424	0.0273	0.0202	0.0190	0.0184	0.0325	0.0323	0.0214
1.7578	-0.0640	0.0144	0.0229	0.0180	0.0348	0.0176	0.0306	0.0058	0.0232	0.0213	0.0206	0.0154	0.0294	0.0211	0.0220	0.0379	0.0246	0.0038	0.0384	0.0258	0.0173	0.0301	0.0392	0.0218	0.0237	0.0219	0.0226	0.0315	0.0499	0.0233	0.0144	0.0184	0.0190	0.0402	0.0176	0.0185	0.0022	0.0384	0.0043	0.0188	0.0103	0.0424	0.0273	0.0202	0.0190	0.0184	0.0325	0.0323	0.0214
1.7734	-0.0410	0.0144	0.0229	0.0180	0.0348	0.0176	0.0306	0.0058	0.0231	0.0213	0.0206	0.0154	0.0294	0.0211	0.0220	0.0379	0.0246	0.0038	0.0384	0.0258	0.0173	0.0301	0.0392	0.0218	0.0237	0.0219	0.0226	0.0315	0.0499	0.0233	0.0144	0.0184	0.0190	0.0402	0.0176	0.0185	0.0022	0.0384	0.0043	0.0188	0.0103	0.0424	0.0273	0.0202	0.0190	0.0184	0.0325	0.0323	0.0214
1.7891	-0.0372	0.0144	0.0229	0.0180	0.0348	0.0176	0.0306	0.0058	0.0231	0.0213	0.0206	0.0154	0.0294	0.0211	0.0220	0.0379	0.0246	0.0038	0.0384	0.0258	0.0173	0.0301	0.0392	0.0218	0.0237	0.0219	0.0226	0.0315	0.0499	0.0233	0.0144	0.0184	0.0190	0.0402	0.0176	0.0185	0.0022	0.0384	0.0043	0.0188	0.0103	0.0424	0.0273	0.0202	0.0190	0.0184	0.0325	0.0323	0.0214
1.8047	-0.0117	0.0144	0.0229	0.0180	0.0348	0.0176	0.0306	0.0058	0.0232	0.0213	0.0206	0.0154	0.0294	0.0211	0.0220	0.0379	0.0246	0.0038	0.0384	0.0258	0.0173	0.0301	0.0392	0.0218	0.0237	0.0219	0.0226	0.0315	0.0499	0.0233	0.0144	0.0184	0.0190	0.0402	0.0176	0.0185	0.0022	0.0384	0.0043	0.0188	0.0103	0.0424	0.0273	0.0202	0.0190	0.0184	0.0325	0.0323	0.0214
1.8203	0.0267	0.0144	0.0229	0.0180	0.0348	0.0176	0.0306	0.0058	0.0232	0.0213	0.0206	0.0154	0.0294	0.0211	0.0220	0.0379	0.0246	0.0038	0.0384	0.0258	0.0173	0.0301	0.0392	0.0218	0.0237	0.0219	0.0226	0.0315	0.0499	0.0233	0.0144	0.0184	0.0190	0.0402	0.0176	0.0185	0.0022	0.0384	0.0043	0.0188	0.0103	0.0424	0.0273	0.0202	0.0190	0.0184	0.0325	0.0323	0.0214
1.8359	0.0253	0.0144	0.0229	0.0180	0.0348	0.0176	0.0306	0.0058	0.0232	0.0213	0.0206	0.0154	0.0294	0.0211	0.0220	0.0379	0.0246	0.0038	0.0384	0.0258	0.0173	0.0301	0.0392	0.0218	0.0237	0.0219	0.0226	0.0315	0.0499	0.0233	0.0144	0.0184	0.0190	0.0402	0.0176	0.0185	0.0022	0.0384	0.0043	0.0188	0.0103	0.0424	0.0273	0.0202	0.0190	0.0184	0.0325	0.0323	0.0214
1.8516	0.0019	0.0144	0.0229	0.0180	0.0348	0.0176	0.0306	0.0058	0.0232	0.0213	0.0206	0.0154	0.0294	0.0211	0.0220	0.0379	0.0246	0.0038	0.0384	0.0258	0.0173	0.0301	0.0392	0.0218	0.0237	0.0219	0.0226	0.0315	0.0499	0.0233	0.0144	0.0184	0.0190	0.0402	0.0176	0.0185	0.0022	0.0384	0.0043	0.0188	0.0103	0.0425	0.0273	0.0202	0.0190	0.0184	0.0325	0.0323	0.0214
1.8672	0.0201	0.0144	0.0229	0.0180	0.0348	0.0176	0.0306	0.0058	0.0232	0.0213	0.0206	0.0154	0.0294	0.0211	0.0220	0.0379	0.0246	0.0038	0.0384	0.0258	0.0173	0.0301	0.0392	0.0218	0.0237	0.0219	0.0226	0.0315	0.0499	0.0233	0.0144	0.0184	0.0190	0.0402	0.0176	0.0185	0.0022	0.0384	0.0043	0.0188	0.0103	0.0425	0.0273	0.0202	0.0190	0.0184	0.0325	0.0323	0.0214
1.8828	0.0623	0.0144	0.0229	0.0180	0.0348	0.0176	0.0306	0.0058	0.0232	0.0213	0.0206	0.0154	0.0294	0.0211	0.0220	0.0379	0.0246	0.0038	0.0384	0.0258	0.0173	0.0301	0.0392	0.0218	0.0237	0.0219	0.0226	0.0315	0.0499	0.0233	0.0144	0.0184	0.0190	0.0402	0.0176	0.0185	0.0022	0.0384	0.0043	0.0188	0.0103	0.0425	0.0273	0.0202	0.0190	0.0184	0.0325	0.0323	0.0214
1.8984	0.0905	0.0144	0.0229	0.0180	0.0348	0.0176	0.0306	0.0058	0.0232	0.0213	0.0206	0.0154	0.0294	0.0211	0.0220	0.0379	0.0246	0.0038	0.0384	0.0258	0.0173	0.0301	0.0392	0.0218	0.0237	0.0219	0.0226	0.0315	0.0499	0.0233	0.0144	0.0184	0.0190	0.0402	0.0176	0.0185	0.0022	0.0384	0.0043	0.0188	0.0103	0.0425	0.0273	0.0202	0.0190	0.0184	0.0325	0.0323	0.0214
1.9141	0.0593	0.0144	0.0229	0.0180	0.0348	0.0176	0.0306	0.0058	0.0232	0.0213	0.0206	0.0154	0.0294	0.0211	0.0220	0.0379	0.0246	0.0038	0.0384	0.0258	0.0173	0.0301	0.0392	0.0218	0.0237	0.0219	0.0226	0.0315	0.0499	0.0233	0.0144	0.0184	0.0190	0.0402	0.0176	0.0185	0.0022	0.0384	0.0043	0.0188	0.0103	0.0425	0.0273	0.0202	0.0190	0.0184	0.0325	0.0323	0.0214
1.9297	-0.0001	0.0144	0.0229	0.0180	0.0348	0.0176	0.0306	0.0058	0.0232	0.0213	0.0206	0.0154	0.0294	0.0211	0.0220	0.0379	0.0246	0.0038	0.0384	0.0258	0.0173	0.0301	0.0392	0.0218	0.0237	0.0219	0.0226	0.0315	0.0499	0.0233	0.0144	0.0184	0.0190	0.0402	0.0176	0.0185	0.0022	0.0384	0.0043	0.0188	0.0103	0.0425	0.0273	0.0202	0.0190	0.0184	0.0325	0.0323	0.0214
1.9453	0.0082	0.0144	0.0229	0.0180	0.0348	0.0176	0.0306	0.0058	0.0232	0.0213	0.0206	0.0154	0.0294	0.0211	0.0220	0.0379	0.0246	0.0038	0.0384	0.0258	0.0173	0.0301	0.0392	0.0218	0.0237	0.0219	0.0226	0.0315	0.0499	0.0233	0.0144	0.0184	0.0190	0.0402	0.0176	0.0185	0.0022	0.0384	0.0043	0.0188	0.0103	0.0425	0.0273	0.0202	0.0190	0.0184	0.0325	0.0323	0.0214
1.9609	0.0626	0.0144	0.0229	0.0180	0.0348	0.0176	0.0306	0.0058	0.0232	0.0213	0.0206	0.0154	0.0294	0.0211	0.0220	0.0379	0.0246	0.0038	0.0384	0.0258	0.0173	0.0301	0.0393	0.0218	0.0237	0.0219	0.0226	0.0315	0.0499	0.0233	0.0144	0.0184	0.0190	0.0402	0.0176	0.0185	0.0022	0.0384	0.0043	0.0188	0.0103	0.0425	0.0273	0.0202	0.0190	0.0184	0.0325	0.0323	0.0214
1.9766	0.0860	0.0144	0.0229	0.0180	0.0348	0.0176	0.0306	0.0058	0.0232	0.0213	0.0206	0.0154	0.0294	0.0211	0.0220	0.0379	0.0246	0.0038	0.0384	0.0258	0.0173	0.0301	0.0393	0.0218	0.0237	0.0219	0.0226	0.0315	0.0499	0.0233	0.0144	0.0184	0.0190	0.0402	0.0176	0.0185	0.0022	0.0384	0.0043	0.0188	0.0103	0.0426	0.0273	0.0202	0.0190	0.0184	0.0325	0.0323	0.0214
1.9922	0.0850	0.0144	0.0229	0.0180	0.0348	0.0176	0.0306	0.0058	0.0232	0.0213	0.0206	0.0154	0.0294	0.0211	0.0220	0.0379	0.0246	0.0038	0.0384	0.0258	0.0173	0.0301	0.0393	0.0218	0.0237	0.0219	0.0226	0.0315	0.0499	0.0233	0.0144	0.0184	0.0190	0.0402	0.0176	0.0185	0.0022	0.0384	0.0043	0.0188	0.0103	0.0426	0.0273	0.0202	0.0190	0.0184	0.0325	0.0323	0.0214
2.0078	0.0979	0.0144	0.0229	0.0180	0.0348	0.0176	0.0306	0.0058	0.0232	0.0213	0.0206	0.0154	0.0294	0.0211	0.0220	0.0379	0.0246	0.0038	0.0384	0.0258	0.0173	0.0301	0.0393	0.0218	0.0237	0.0219	0.0226	0.0315	0.0499	0.0233	0.0144	0.0184	0.0190	0.0402	0.0176	0.0185	0.0022	0.0384	0.0043	0.0188	0.0103	0.0426	0.0273	0.0202	0.0190	0.0184	0.0325	0.0323	0.0214
2.0234	0.1165	0.0105	0.0176	0.0123	0.0299	0.0121	0.0214	0.0026	0.0189	0.0163	0.0160	0.0115	0.0245	0.0159	0.0163	0.0321	0.0190	-0.0003	0.0322	0.0202	0.0131	0.0230	0.0308	0.0178	0.0181	0.0166	0.0177	0.0249	0.0448	0.0161	0.0105	0.0129	0.0148	0.0362	0.0124	0.0143	-0.0013	0.0333	0.0002	0.0152	0.0066	0.0337	0.0213	0.0152	0.0137	0.0132	0.0264	0.0264	0.0174
2.0391	0.1106	-0.0220	-0.0232	-0.0257	-0.0080	-0.0302	-0.0399	-0.0233	-0.0163	-0.0245	-0.0244	-0.0206	-0.0162	-0.0245	-0.0282	-0.0137	-0.0244	-0.0314	-0.0191	-0.0234	-0.0218	-0.0271	-0.0270	-0.0141	-0.0255	-0.0226	-0.0198	-0.0272	-0.0027	-0.0335	-0.0220	-0.0243	-0.0233	0.0006	-0.0270	-0.0206	-0.0282	-0.0098	-0.0291	-0.0134	-0.0238	-0.0300	-0.0240	-0.0229	-0.0235	-0.0243	-0.0224	-0.0193	-0.0146
2.0547	0.0736	-0.0705	-0.0831	-0.0751	-0.0631	-0.0929	-0.1216	-0.0611	-0.0707	-0.0859	-0.0894	-0.0695	-0.0773	-0.0818	-0.0953	-0.0822	-0.0870	-0.0747	-0.0955	-0.0876	-0.0726	-0.0970	-0.1036	-0.0610	-0.0901	-0.0783	-0.0726	-0.1046	-0.0848	-0.1001	-0.0705	-0.0765	-0.0837	-0.0579	-0.0817	-0.0743	-0.0657	-0.0766	-0.0694	-0.0561	-0.0676	-0.1195	-0.0864	-0.0777	-0.0742	-0.0764	-0.0983	-0.0856	-0.0627
2.0703	0.0619	-0.1143	-0.1377	-0.1177	-0.1127	-0.1502	-0.1906	-0.0950	-0.1209	-0.1419	-0.1505	-0.1141	-0.1333	-0.1323	-0.1568	-0.1445	-0.1424	-0.1130	-0.1643	-0.1455	-0.1180	-0.1583	-0.1670	-0.1034	-0.1488	-0.1280	-0.1190	-0.1743	-0.1669	-0.1573	-0.1143	-0.1237	-0.1398	-0.1138	-0.1295	-0.1242	-0.0986	-0.1388	-0.1052	-0.0949	-0.1064	-0.1954	-0.1408	-0.1267	-0.1184	-0.1224	-0.1698	-0.1454	-0.1069
2.0859	0.0627	-0.1495	-0.1813	-0.1512	-0.1524	-0.1961	-0.2411	-0.1220	-0.1616	-0.1869	-0.2000	-0.1497	-0.1784	-0.1718	-0.2057	-0.1938	-0.1857	-0.1435	-0.2187	-0.1913	-0.1543	-0.2052	-0.2125	-0.1377	-0.1956	-0.1673	-0.1555	-0.2290	-0.2360	-0.2008	-0.1495	-0.1618	-0.1849	-0.1597	-0.1674	-0.1648	-0.1248	-0.1893	-0.1337	-0.1263	-0.1372	-0.2498	-0.1831	-0.1657	-0.1528	-0.1589	-0.2281	-0.1930	-0.1430
2.1016	0.0229	-0.1771	-0.2141	-0.1766	-0.1829	-0.2308	-0.2752	-0.1427	-0.1930	-0.2214	-0.2379	-0.1765	-0.2129	-0.2011	-0.2420	-0.2303	-0.2177	-0.1670	-0.2593	-0.2256	-0.1825	-0.2388	-0.2429	-0.1646	-0.2307	-0.1969	-0.1831	-0.2692	-0.2906	-0.2320	-0.1771	-0.1909	-0.2193	-0.1957	-0.1963	-0.1962	-0.1449	-0.2283	-0.1557	-0.1507	-0.1609	-0.2856	-0.2143	-0.1953	-0.1786	-0.1866	-0.2726	-0.2290	-0.1712
2.1172	0.0023	-0.1982	-0.2377	-0.1954	-0.2055	-0.2558	-0.2963	-0.1583	-0.2165	-0.2468	-0.2656	-0.1959	-0.2384	-0.2220	-0.2678	-0.2558	-0.2404	-0.1847	-0.2882	-0.2500	-0.2038	-0.2616	-0.2615	-0.1853	-0.2557	-0.2186	-0.2032	-0.2970	-0.3317	-0.2531	-0.1982	-0.2125	-0.2446	-0.2229	-0.2179	-0.2198	-0.1600	-0.2574	-0.1724	-0.1693	-0.1788	-0.3069	-0.2365	-0.2172	-0.1972	-0.2069	-0.3050	-0.2552	-0.1928
2.1328	-0.0176	-0.2141	-0.2539	-0.2089	-0.2218	-0.2729	-0.3074	-0.1696	-0.2335	-0.2648	-0.2849	-0.2093	-0.2564	-0.2361	-0.2849	-0.2724	-0.2555	-0.1978	-0.3074	-0.2665	-0.2197	-0.2757	-0.2714	-0.2010	-0.2726	-0.2336	-0.2173	-0.3145	-0.3612	-0.2662	-0.2141	-0.2279	-0.2623	-0.2429	-0.2334	-0.2369	-0.1711	-0.2783	-0.1846	-0.1832	-0.1919	-0.3174	-0.2512	-0.2327	-0.2102	-0.2213	-0.3268	-0.2732	-0.2089
2.1484	-0.0840	-0.2260	-0.2640	-0.2182	-0.2329	-0.2834	-0.3110	-0.1776	-0.2451	-0.2766	-0.2971	-0.2177	-0.2683	-0.2448	-0.2950	-0.2820	-0.2645	-0.2071	-0.3186	-0.2766	-0.2311	-0.2830	-0.2748	-0.2128	-0.2829	-0.2433	-0.2265	-0.3238	-0.3805	-0.2731	-0.2260	-0.2382	-0.2737	-0.2568	-0.2441	-0.2487	-0.1790	-0.2925	-0.1934	-0.1933	-0.2012	-0.3199	-0.2599	-0.2429	-0.2186	-0.2310	-0.3399	-0.2845	-0.2206
2.1641	-0.1406	-0.2345	-0.2695	-0.2241	-0.2400	-0.2888	-0.3093	-0.1829	-0.2524	-0.2834	-0.3036	-0.2222	-0.2753	-0.2494	-0.2998	-0.2864	-0.2689	-0.2134	-0.3234	-0.2816	-0.2389	-0.2855	-0.2738	-0.2214	-0.2880	-0.2489	-0.2319	-0.3267	-0.3913	-0.2752	-0.2345	-0.2446	-0.2802	-0.2657	-0.2508	-0.2562	-0.1844	-0.3012	-0.1993	-0.2004	-0.2074	-0.3172	-0.2639	-0.2488	-0.2236	-0.2369	-0.3458	-0.2906	-0.2288
2.1797	-0.1581	-0.2404	-0.2715	-0.2274	-0.2439	-0.2904	-0.3044	-0.1861	-0.2564	-0.2866	-0.3058	-0.2239	-0.2786	-0.2510	-0.3009	-0.2872	-0.2699	-0.2174	-0.3237	-0.2830	-0.2440	-0.2848	-0.2703	-0.2276	-0.2894	-0.2513	-0.2344	-0.3252	-0.3953	-0.2742	-0.2404	-0.2481	-0.2829	-0.2708	-0.2546	-0.2604	-0.1878	-0.3056	-0.2031	-0.2050	-0.2113	-0.3115	-0.2645	-0.2516	-0.2261	-0.2402	-0.3465	-0.2929	-0.2342
2.1953	-0.1500	-0.2443	-0.2713	-0.2289	-0.2458	-0.2895	-0.2980	-0.1879	-0.2580	-0.2872	-0.3049	-0.2237	-0.2792	-0.2507	-0.2996	-0.2858	-0.2688	-0.2196	-0.3211	-0.2820	-0.2469	-0.2822	-0.2657	-0.2318	-0.2883	-0.2517	-0.2349	-0.3211	-0.3943	-0.2714	-0.2443	-0.2495	-0.2829	-0.2730	-0.2561	-0.2622	-0.1898	-0.3071	-0.2054	-0.2078	-0.2134	-0.3047	-0.2630	-0.2521	-0.2269	-0.2415	-0.3437	-0.2926	-0.2375
2.2109	-0.1450	-0.2466	-0.2698	-0.2292	-0.2462	-0.2872	-0.2915	-0.1887	-0.2580	-0.2861	-0.3021	-0.2222	-0.2783	-0.2493	-0.2970	-0.2834	-0.2666	-0.2205	-0.3171	-0.2798	-0.2483	-0.2787	-0.2609	-0.2344	-0.2859	-0.2507	-0.2341	-0.3158	-0.3903	-0.2680	-0.2466	-0.2497	-0.2811	-0.2732	-0.2560	-0.2623	-0.1908	-0.3067	-0.2065	-0.2093	-0.2142	-0.2979	-0.2604	-0.2511	-0.2266	-0.2416	-0.3390	-0.2909	-0.2393
2.2266	-0.1604	-0.2478	-0.2676	-0.2288	-0.2458	-0.2840	-0.2852	-0.1888	-0.2570	-0.2842	-0.2983	-0.2201	-0.2764	-0.2474	-0.2938	-0.2806	-0.2639	-0.2206	-0.3127	-0.2769	-0.2487	-0.2749	-0.2564	-0.2360	-0.2827	-0.2489	-0.2326	-0.3101	-0.3847	-0.2643	-0.2478	-0.2492	-0.2783	-0.2722	-0.2550	-0.2613	-0.1911	-0.3050	-0.2069	-0.2099	-0.2141	-0.2915	-0.2572	-0.2494	-0.2257	-0.2409	-0.3335	-0.2884	-0.2401
2.2422	-0.1867	-0.2482	-0.2649	-0.2278	-0.2449	-0.2806	-0.2795	-0.1885	-0.2555	-0.2819	-0.2939	-0.2176	-0.2740	-0.2451	-0.2902	-0.2777	-0.2609	-0.2200	-0.3081	-0.2738	-0.2483	-0.2712	-0.2524	-0.2368	-0.2793	-0.2468	-0.2306	-0.3046	-0.3783	-0.2606	-0.2482	-0.2482	-0.2751	-0.2704	-0.2533	-0.2597	-0.1909	-0.3028	-0.2067	-0.2099	-0.2133	-0.2858	-0.2539	-0.2472	-0.2244	-0.2397	-0.3278	-0.2854	-0.2401
2.2578	-0.2112	-0.2480	-0.2622	-0.2264	-0.2437	-0.2770	-0.2742	-0.1878	-0.2535	-0.2793	-0.2894	-0.2150	-0.2715	-0.2428	-0.2866	-0.2747	-0.2578	-0.2190	-0.3037	-0.2705	-0.2473	-0.2675	-0.2488	-0.2370	-0.2759	-0.2443	-0.2284	-0.2993	-0.3718	-0.2571	-0.2480	-0.2470	-0.2715	-0.2682	-0.2512	-0.2577	-0.1904	-0.3002	-0.2062	-0.2095	-0.2121	-0.2807	-0.2505	-0.2447	-0.2229	-0.2383	-0.3223	-0.2823	-0.2397
2.2734	-0.2216	-0.2474	-0.2594	-0.2247	-0.2423	-0.2734	-0.2694	-0.1870	-0.2514	-0.2766	-0.2847	-0.2124	-0.2688	-0.2403	-0.2829	-0.2718	-0.2547	-0.2176	-0.2994	-0.2673	-0.2460	-0.2640	-0.2455	-0.2367	-0.2724	-0.2418	-0.2259	-0.2942	-0.3653	-0.2537	-0.2474	-0.2456	-0.2678	-0.2659	-0.2488	-0.2554	-0.1897	-0.2974	-0.2054	-0.2087	-0.2105	-0.2762	-0.2472	-0.2420	-0.2214	-0.2366	-0.3170	-0.2790	-0.2389
2.2891	-0.2054	-0.2464	-0.2565	-0.2229	-0.2407	-0.2698	-0.2649	-0.1860	-0.2490	-0.2738	-0.2800	-0.2097	-0.2661	-0.2379	-0.2793	-0.2688	-0.2516	-0.2159	-0.2953	-0.2640	-0.2445	-0.2606	-0.2426	-0.2361	-0.2690	-0.2391	-0.2234	-0.2893	-0.3589	-0.2504	-0.2464	-0.2441	-0.2640	-0.2633	-0.2462	-0.2529	-0.1888	-0.2946	-0.2045	-0.2077	-0.2086	-0.2720	-0.2440	-0.2393	-0.2197	-0.2349	-0.3118	-0.2756	-0.2378
2.3047	-0.1862	-0.2451	-0.2536	-0.2209	-0.2391	-0.2662	-0.2607	-0.1849	-0.2465	-0.2709	-0.2753	-0.2069	-0.2633	-0.2354	-0.2756	-0.2659	-0.2486	-0.2140	-0.2912	-0.2607	-0.2426	-0.2573	-0.2400	-0.2351	-0.2656	-0.2363	-0.2207	-0.2845	-0.3527	-0.2473	-0.2451	-0.2426	-0.2601	-0.2607	-0.2434	-0.2502	-0.1877	-0.2916	-0.2034	-0.2066	-0.2065	-0.2683	-0.2408	-0.2365	-0.2180	-0.2330	-0.3067	-0.2722	-0.2366
2.3203	-0.1534	-0.2435	-0.2508	-0.2188	-0.2373	-0.2625	-0.2566	-0.1837	-0.2438	-0.2680	-0.2705	-0.2042	-0.2606	-0.2329	-0.2720	-0.2629	-0.2455	-0.2119	-0.2872	-0.2573	-0.2406	-0.2541	-0.2375	-0.2340	-0.2622	-0.2335	-0.2180	-0.2797	-0.3466	-0.2442	-0.2435	-0.2410	-0.2561	-0.2579	-0.2405	-0.2474	-0.1865	-0.2886	-0.2022	-0.2053	-0.2043	-0.2648	-0.2377	-0.2336	-0.2162	-0.2310	-0.3017	-0.2687	-0.2352
2.3359	-0.0553	-0.2418	-0.2479	-0.2166	-0.2355	-0.2589	-0.2526	-0.1825	-0.2411	-0.2651	-0.2657	-0.2013	-0.2579	-0.2305	-0.2685	-0.2600	-0.2424	-0.2097	-0.2833	-0.2540	-0.2384	-0.2510	-0.2352	-0.2327	-0.2590	-0.2306	-0.2152	-0.2750	-0.3406	-0.2412	-0.2418	-0.2394	-0.2520	-0.2551	-0.2375	-0.2446	-0.1853	-0.2856	-0.2009	-0.2039	-0.2018	-0.2615	-0.2346	-0.2306	-0.2145	-0.2290	-0.2968	-0.2651	-0.2337
2.3516	0.0420	-0.2399	-0.2450	-0.2145	-0.2337	-0.2553	-0.2487	-0.1811	-0.2384	-0.2621	-0.2609	-0.1985	-0.2553	-0.2280	-0.2649	-0.2569	-0.2393	-0.2073	-0.2794	-0.2506	-0.2361	-0.2479	-0.2330	-0.2312	-0.2557	-0.2277	-0.2123	-0.2703	-0.3346	-0.2382	-0.2399	-0.2378	-0.2480	-0.2523	-0.2345	-0.2416	-0.1840	-0.2826	-0.1995	-0.2023	-0.1992	-0.2585	-0.2316	-0.2275	-0.2127	-0.2269	-0.2920	-0.2616	-0.2321
2.3672	0.0482	-0.2379	-0.2421	-0.2123	-0.2319	-0.2516	-0.2449	-0.1797	-0.2356	-0.2591	-0.2561	-0.1956	-0.2526	-0.2255	-0.2614	-0.2539	-0.2363	-0.2049	-0.2756	-0.2473	-0.2337	-0.2450	-0.2309	-0.2295	-0.2525	-0.2247	-0.2094	-0.2656	-0.3286	-0.2353	-0.2379	-0.2362	-0.2438	-0.2493	-0.2314	-0.2385	-0.1826	-0.2796	-0.1981	-0.2008	-0.1965	-0.2556	-0.2286	-0.2244	-0.2109	-0.2249	-0.2871	-0.2580	-0.2304
2.3828	-0.0199	-0.2357	-0.2393	-0.2101	-0.2301	-0.2480	-0.2412	-0.1782	-0.2327	-0.2561	-0.2512	-0.1928	-0.2500	-0.2230	-0.2579	-0.2509	-0.2332	-0.2023	-0.2717	-0.2439	-0.2312	-0.2421	-0.2289	-0.2278	-0.2493	-0.2217	-0.2065	-0.2610	-0.3226	-0.2324	-0.2357	-0.2346	-0.2397	-0.2463	-0.2283	-0.2354	-0.1812	-0.2766	-0.1967	-0.1991	-0.1937	-0.2528	-0.2256	-0.2212	-0.2091	-0.2227	-0.2824	-0.2543	-0.2287
2.3984	-0.1127	-0.2334	-0.2364	-0.2079	-0.2282	-0.2443	-0.2376	-0.1767	-0.2299	-0.2530	-0.2464	-0.1899	-0.2475	-0.2206	-0.2544	-0.2478	-0.2302	-0.1996	-0.2679	-0.2406	-0.2285	-0.2392	-0.2270	-0.2259	-0.2461	-0.2187	-0.2034	-0.2564	-0.3166	-0.2296	-0.2334	-0.2330	-0.2354	-0.2433	-0.2251	-0.2323	-0.1797	-0.2737	-0.1952	-0.1973	-0.1909	-0.2501	-0.2226	-0.2180	-0.2073	-0.2206	-0.2776	-0.2507	-0.2268
2.4141	-0.1856	-0.2310	-0.2335	-0.2057	-0.2264	-0.2407	-0.2340	-0.1752	-0.2270	-0.2499	-0.2415	-0.1870	-0.2449	-0.2182	-0.2510	-0.2448	-0.2272	-0.1968	-0.2640	-0.2373	-0.2258	-0.2365	-0.2251	-0.2240	-0.2430	-0.2157	-0.2004	-0.2518	-0.3106	-0.2268	-0.2310	-0.2313	-0.2312	-0.2401	-0.2219	-0.2292	-0.1782	-0.2707	-0.1936	-0.1955	-0.1880	-0.2476	-0.2196	-0.2148	-0.2055	-0.2185	-0.2728	-0.2470	-0.2250
2.4297	-0.1938	-0.2285	-0.2307	-0.2035	-0.2246	-0.2372	-0.2304	-0.1736	-0.2241	-0.2468	-0.2365	-0.1840	-0.2424	-0.2158	-0.2476	-0.2417	-0.2242	-0.1939	-0.2601	-0.2339	-0.2231	-0.2337	-0.2233	-0.2219	-0.2399	-0.2126	-0.1973	-0.2472	-0.3046	-0.2241	-0.2285	-0.2297	-0.2268	-0.2370	-0.2186	-0.2260	-0.1767	-0.2677	-0.1921	-0.1937	-0.1851	-0.2451	-0.2167	-0.2115	-0.2037	-0.2163	-0.2680	-0.2433	-0.2230
2.4453	-0.1421	-0.2259	-0.2278	-0.2013	-0.2229	-0.2337	-0.2269	-0.1720	-0.2212	-0.2436	-0.2315	-0.1811	-0.2398	-0.2135	-0.2443	-0.2386	-0.2212	-0.1909	-0.2563	-0.2306	-0.2203	-0.2310	-0.2215	-0.2197	-0.2368	-0.2096	-0.1943	-0.2426	-0.2987	-0.2214	-0.2259	-0.2280	-0.2224	-0.2338	-0.2152	-0.2228	-0.1751	-0.2647	-0.1905	-0.1918	-0.1821	-0.2427	-0.2138	-0.2082	-0.2019	-0.2141	-0.2633	-0.2396	-0.2211
2.4609	-0.0832	-0.2232	-0.2250	-0.1991	-0.2211	-0.2302	-0.2234	-0.1703	-0.2183	-0.2404	-0.2266	-0.1781	-0.2373	-0.2112	-0.2409	-0.2355	-0.2182	-0.1879	-0.2524	-0.2273	-0.2174	-0.2283	-0.2198	-0.2175	-0.2337	-0.2065	-0.1912	-0.2380	-0.2927	-0.2187	-0.2232	-0.2264	-0.2181	-0.2306	-0.2119	-0.2197	-0.1735	-0.2617	-0.1889	-0.1898	-0.1790	-0.2403	-0.2109	-0.2049	-0.2001	-0.2119	-0.2585	-0.2359	-0.2190
2.4766	-0.0217	-0.2204	-0.2221	-0.1969	-0.2193	-0.2268	-0.2199	-0.1686	-0.2154	-0.2372	-0.2216	-0.1751	-0.2347	-0.2089	-0.2376	-0.2325	-0.2151	-0.1848	-0.2485	-0.2240	-0.2146	-0.2256	-0.2181	-0.2152	-0.2306	-0.2034	-0.1881	-0.2335	-0.2868	-0.2160	-0.2204	-0.2247	-0.2137	-0.2274	-0.2085	-0.2165	-0.1718	-0.2587	-0.1872	-0.1879	-0.1758	-0.2380	-0.2079	-0.2015	-0.1983	-0.2097	-0.2537	-0.2322	-0.2170
2.4922	0.0190	-0.2175	-0.2192	-0.1947	-0.2176	-0.2234	-0.2165	-0.1669	-0.2125	-0.2340	-0.2167	-0.1721	-0.2322	-0.2067	-0.2343	-0.2294	-0.2121	-0.1817	-0.2447	-0.2206	-0.2117	-0.2230	-0.2164	-0.2128	-0.2276	-0.2003	-0.1849	-0.2289	-0.2809	-0.2133	-0.2175	-0.2230	-0.2093	-0.2241	-0.2051	-0.2133	-0.1701	-0.2557	-0.1856	-0.1858	-0.1727	-0.2358	-0.2050	-0.1981	-0.1965	-0.2075	-0.2490	-0.2285	-0.2149
2.5078	-0.0214	-0.2146	-0.2164	-0.1925	-0.2159	-0.2201	-0.2131	-0.1651	-0.2096	-0.2309	-0.2118	-0.1691	-0.2296	-0.2045	-0.2310	-0.2264	-0.2091	-0.1786	-0.2409	-0.2173	-0.2088	-0.2204	-0.2147	-0.2103	-0.2245	-0.1973	-0.1818	-0.2243	-0.2749	-0.2106	-0.2146	-0.2214	-0.2049	-0.2209	-0.2017	-0.2101	-0.1685	-0.2526	-0.1839	-0.1838	-0.1695	-0.2336	-0.2021	-0.1947	-0.1947	-0.2054	-0.2443	-0.2248	-0.2128
2.5234	-0.0799	-0.2116	-0.2136	-0.1903	-0.2142	-0.2168	-0.2097	-0.1634	-0.2066	-0.2278	-0.2069	-0.1661	-0.2271	-0.2024	-0.2277	-0.2233	-0.2061	-0.1755	-0.2371	-0.2140	-0.2059	-0.2178	-0.2131	-0.2077	-0.2214	-0.1942	-0.1786	-0.2198	-0.2690	-0.2080	-0.2116	-0.2197	-0.2005	-0.2176	-0.1982	-0.2069	-0.1667	-0.2495	-0.1822	-0.1817	-0.1663	-0.2314	-0.1993	-0.1913	-0.1928	-0.2032	-0.2397	-0.2211	-0.2106
2.5391	-0.1217	-0.2085	-0.2107	-0.1881	-0.2124	-0.2136	-0.2064	-0.1616	-0.2036	-0.2247	-0.2020	-0.1631	-0.2245	-0.2003	-0.2244	-0.2203	-0.2031	-0.1723	-0.2333	-0.2107	-0.2029	-0.2152	-0.2114	-0.2051	-0.2183	-0.1911	-0.1755	-0.2154	-0.2631	-0.2053	-0.2085	-0.2180	-0.1961	-0.2142	-0.1947	-0.2037	-0.1650	-0.2464	-0.1805	-0.1796	-0.1630	-0.2292	-0.1964	-0.1878	-0.1910	-0.2011	-0.2351	-0.2175	-0.2084
2.5547	-0.1794	-0.2054	-0.2079	-0.1858	-0.2107	-0.2103	-0.2031	-0.1598	-0.2007	-0.2217	-0.1970	-0.1602	-0.2219	-0.1982	-0.2211	-0.2173	-0.2001	-0.1692	-0.2295	-0.2073	-0.1999	-0.2126	-0.2098	-0.2025	-0.2152	-0.1880	-0.1723	-0.2110	-0.2572	-0.2027	-0.2054	-0.2163	-0.1916	-0.2109	-0.1912	-0.2004	-0.1632	-0.2433	-0.1787	-0.1775	-0.1597	-0.2270	-0.1936	-0.1844	-0.1892	-0.1991	-0.2305	-0.2138	-0.2062
2.5703	-0.1955	-0.2022	-0.2050	-0.1836	-0.2090	-0.2071	-0.1998	-0.1580	-0.1977	-0.2186	-0.1921	-0.1572	-0.2193	-0.1962	-0.2179	-0.2144	-0.1971	-0.1661	-0.2258	-0.2040	-0.1969	-0.2101	-0.2082	-0.1998	-0.2122	-0.1849	-0.1692	-0.2066	-0.2514	-0.2001	-0.2022	-0.2146	-0.1872	-0.2076	-0.1877	-0.1972	-0.1614	-0.2403	-0.1770	-0.1754	-0.1564	-0.2249	-0.1908	-0.1809	-0.1874	-0.1970	-0.2260	-0.2102	-0.2039
2.5859	-0.1827	-0.1991	-0.2022	-0.1814	-0.2072	-0.2040	-0.1966	-0.1561	-0.1947	-0.2157	-0.1873	-0.1542	-0.2167	-0.1942	-0.2147	-0.2114	-0.1942	-0.1629	-0.2221	-0.2007	-0.1939	-0.2075	-0.2066	-0.1972	-0.2091	-0.1818	-0.1660	-0.2023	-0.2457	-0.1975	-0.1991	-0.2129	-0.1828	-0.2043	-0.1842	-0.1939	-0.1596	-0.2372	-0.1752	-0.1733	-0.1531	-0.2228	-0.1880	-0.1775	-0.1856	-0.1950	-0.2215	-0.2066	-0.2016
2.6016	-0.1983	-0.1960	-0.1994	-0.1792	-0.2055	-0.2008	-0.1934	-0.1543	-0.1918	-0.2127	-0.1825	-0.1513	-0.2142	-0.1923	-0.2115	-0.2085	-0.1912	-0.1598	-0.2184	-0.1975	-0.1908	-0.2050	-0.2050	-0.1945	-0.2061	-0.1787	-0.1629	-0.1980	-0.2401	-0.1949	-0.1960	-0.2112	-0.1784	-0.2010	-0.1807	-0.1907	-0.1578	-0.2341	-0.1734	-0.1712	-0.1498	-0.2207	-0.1853	-0.1741	-0.1839	-0.1931	-0.2170	-0.2030	-0.1993
2.6172	-0.2209	-0.1929	-0.1965	-0.1770	-0.2038	-0.1977	-0.1903	-0.1524	-0.1888	-0.2098	-0.1778	-0.1483	-0.2116	-0.1904	-0.2085	-0.2056	-0.1883	-0.1567	-0.2147	-0.1943	-0.1878	-0.2026	-0.2035	-0.1918	-0.2031	-0.1757	-0.1599	-0.1938	-0.2345	-0.1924	-0.1929	-0.2096	-0.1741	-0.1977	-0.1772	-0.1876	-0.1560	-0.2311	-0.1717	-0.1691	-0.1465	-0.2186	-0.1825	-0.1707	-0.1822	-0.1912	-0.2126	-0.1995	-0.1970
2.6328	-0.2230	-0.1898	-0.1938	-0.1748	-0.2021	-0.1946	-0.1873	-0.1505	-0.1859	-0.2069	-0.1732	-0.1454	-0.2091	-0.1885	-0.2055	-0.2027	-0.1854	-0.1535	-0.2110	-0.1911	-0.1848	-0.2001	-0.2019	-0.1891	-0.2002	-0.1727	-0.1568	-0.1896	-0.2290	-0.1899	-0.1898	-0.2079	-0.1698	-0.1944	-0.1738	-0.1844	-0.1541	-0.2280	-0.1699	-0.1671	-0.1432	-0.2166	-0.1798	-0.1673	-0.1806	-0.1893	-0.2082	-0.1959	-0.1947
2.6484	-0.1877	-0.1867	-0.1910	-0.1726	-0.2003	-0.1915	-0.1842	-0.1486	-0.1830	-0.2041	-0.1687	-0.1426	-0.2066	-0.1866	-0.2025	-0.1999	-0.1826	-0.1504	-0.2074	-0.1879	-0.1817	-0.1977	-0.2004	-0.1864	-0.1973	-0.1697	-0.1538	-0.1855	-0.2235	-0.1874	-0.1867	-0.2062	-0.1656	-0.1912	-0.1704	-0.1812	-0.1522	-0.2250	-0.1681	-0.1650	-0.1399	-0.2146	-0.1771	-0.1640	-0.1789	-0.1875	-0.2039	-0.1924	-0.1924
2.6641	-0.1455	-0.1837	-0.1883	-0.1704	-0.1986	-0.1886	-0.1812	-0.1467	-0.1801	-0.2012	-0.1642	-0.1398	-0.2041	-0.1847	-0.1997	-0.1970	-0.1798	-0.1474	-0.2039	-0.1848	-0.1787	-0.1953	-0.1989	-0.1837	-0.1944	-0.1668	-0.1508	-0.1815	-0.2181	-0.1849	-0.1837	-0.2046	-0.1614	-0.1880	-0.1670	-0.1781	-0.1504	-0.2219	-0.1663	-0.1629	-0.1366	-0.2126	-0.1745	-0.1606	-0.1774	-0.1856	-0.1997	-0.1889	-0.1900
2.6797	-0.1171	-0.1807	-0.1856	-0.1683	-0.1969	-0.1856	-0.1783	-0.1448	-0.1772	-0.1985	-0.1597	-0.1370	-0.2016	-0.1829	-0.1968	-0.1942	-0.1770	-0.1443	-0.2003	-0.1817	-0.1757	-0.1929	-0.1974	-0.1810	-0.1915	-0.1638	-0.1478	-0.1774	-0.2128	-0.1824	-0.1807	-0.2029	-0.1573	-0.1848	-0.1636	-0.1750	-0.1485	-0.2189	-0.1645	-0.1609	-0.1334	-0.2107	-0.1718	-0.1573	-0.1758	-0.1838	-0.1956	-0.1855	-0.1877
2.6953	-0.0868	-0.1777	-0.1829	-0.1661	-0.1952	-0.1827	-0.1754	-0.1429	-0.1744	-0.1957	-0.1553	-0.1343	-0.1992	-0.1811	-0.1941	-0.1914	-0.1742	-0.1413	-0.1968	-0.1787	-0.1727	-0.1905	-0.1959	-0.1783	-0.1887	-0.1610	-0.1448	-0.1735	-0.2076	-0.1800	-0.1777	-0.2013	-0.1532	-0.1816	-0.1602	-0.1719	-0.1466	-0.2159	-0.1627	-0.1589	-0.1302	-0.2087	-0.1692	-0.1540	-0.1743	-0.1820	-0.1915	-0.1821	-0.1855
2.7109	-0.0595	-0.1748	-0.1802	-0.1639	-0.1935	-0.1798	-0.1725	-0.1410	-0.1715	-0.1930	-0.1510	-0.1315	-0.1967	-0.1793	-0.1913	-0.1887	-0.1715	-0.1384	-0.1934	-0.1757	-0.1697	-0.1882	-0.1944	-0.1756	-0.1859	-0.1581	-0.1419	-0.1696	-0.2025	-0.1776	-0.1748	-0.1996	-0.1492	-0.1784	-0.1569	-0.1688	-0.1448	-0.2129	-0.1609	-0.1569	-0.1271	-0.2068	-0.1666	-0.1508	-0.1728	-0.1803	-0.1875	-0.1787	-0.1832
2.7266	-0.0691	-0.1719	-0.1776	-0.1618	-0.1918	-0.1770	-0.1697	-0.1391	-0.1687	-0.1903	-0.1468	-0.1289	-0.1943	-0.1776	-0.1887	-0.1859	-0.1687	-0.1354	-0.1900	-0.1727	-0.1667	-0.1859	-0.1930	-0.1730	-0.1831	-0.1552	-0.1390	-0.1658	-0.1975	-0.1752	-0.1719	-0.1980	-0.1452	-0.1753	-0.1536	-0.1658	-0.1430	-0.2099	-0.1591	-0.1548	-0.1240	-0.2049	-0.1640	-0.1476	-0.1714	-0.1785	-0.1836	-0.1753	-0.1810
2.7422	-0.1166	-0.1690	-0.1750	-0.1596	-0.1902	-0.1742	-0.1669	-0.1372	-0.1660	-0.1877	-0.1426	-0.1262	-0.1918	-0.1758	-0.1861	-0.1833	-0.1660	-0.1326	-0.1867	-0.1698	-0.1637	-0.1836	-0.1915	-0.1703	-0.1804	-0.1524	-0.1362	-0.1621	-0.1926	-0.1729	-0.1690	-0.1964	-0.1412	-0.1723	-0.1504	-0.1628	-0.1412	-0.2070	-0.1573	-0.1528	-0.1209	-0.2030	-0.1615	-0.1444	-0.1700	-0.1767	-0.1797	-0.1721	-0.1788
2.7578	-0.1370	-0.1662	-0.1724	-0.1575	-0.1885	-0.1714	-0.1641	-0.1353	-0.1633	-0.1851	-0.1386	-0.1236	-0.1894	-0.1741	-0.1837	-0.1806	-0.1634	-0.1297	-0.1834	-0.1668	-0.1608	-0.1813	-0.1901	-0.1676	-0.1777	-0.1496	-0.1334	-0.1584	-0.1878	-0.1706	-0.1662	-0.1947	-0.1374	-0.1693	-0.1472	-0.1599	-0.1394	-0.2041	-0.1555	-0.1509	-0.1179	-0.2011	-0.1590	-0.1413	-0.1686	-0.1750	-0.1759	-0.1688	-0.1767
2.7734	-0.1573	-0.1634	-0.1699	-0.1555	-0.1869	-0.1686	-0.1614	-0.1334	-0.1606	-0.1825	-0.1347	-0.1210	-0.1870	-0.1724	-0.1812	-0.1780	-0.1607	-0.1269	-0.1802	-0.1640	-0.1579	-0.1791	-0.1887	-0.1650	-0.1750	-0.1469	-0.1306	-0.1549	-0.1831	-0.1683	-0.1634	-0.1931	-0.1336	-0.1663	-0.1441	-0.1570	-0.1376	-0.2013	-0.1537	-0.1489	-0.1149	-0.1993	-0.1565	-0.1382	-0.1673	-0.1733	-0.1722	-0.1657	-0.1746
2.7891	-0.1933	-0.1606	-0.1673	-0.1534	-0.1852	-0.1659	-0.1587	-0.1316	-0.1579	-0.1799	-0.1308	-0.1185	-0.1846	-0.1707	-0.1789	-0.1754	-0.1581	-0.1241	-0.1770	-0.1611	-0.1551	-0.1769	-0.1873	-0.1624	-0.1723	-0.1442	-0.1279	-0.1514	-0.1785	-0.1661	-0.1606	-0.1915	-0.1299	-0.1634	-0.1410	-0.1542	-0.1359	-0.1985	-0.1520	-0.1469	-0.1120	-0.1975	-0.1540	-0.1352	-0.1659	-0.1715	-0.1685	-0.1625	-0.1726
2.8047	-0.1898	-0.1579	-0.1649	-0.1514	-0.1836	-0.1633	-0.1561	-0.1298	-0.1553	-0.1774	-0.1271	-0.1160	-0.1823	-0.1690	-0.1766	-0.1728	-0.1556	-0.1215	-0.1739	-0.1583	-0.1523	-0.1747	-0.1859	-0.1598	-0.1697	-0.1415	-0.1253	-0.1480	-0.1740	-0.1639	-0.1579	-0.1899	-0.1263	-0.1606	-0.1380	-0.1514	-0.1342	-0.1957	-0.1502	-0.1449	-0.1091	-0.1957	-0.1516	-0.1322	-0.1646	-0.1698	-0.1649	-0.1595	-0.1706
2.8203	-0.1372	-0.1553	-0.1624	-0.1493	-0.1820	-0.1607	-0.1535	-0.1279	-0.1527	-0.1749	-0.1235	-0.1136	-0.1799	-0.1673	-0.1744	-0.1703	-0.1530	-0.1188	-0.1708	-0.1556	-0.1495	-0.1725	-0.1845	-0.1573	-0.1671	-0.1388	-0.1227	-0.1446	-0.1696	-0.1617	-0.1553	-0.1883	-0.1228	-0.1577	-0.1350	-0.1486	-0.1326	-0.1929	-0.1484	-0.1430	-0.1063	-0.1939	-0.1492	-0.1292	-0.1633	-0.1682	-0.1614	-0.1565	-0.1686
2.8359	-0.0538	-0.1527	-0.1600	-0.1474	-0.1804	-0.1581	-0.1509	-0.1262	-0.1502	-0.1724	-0.1199	-0.1112	-0.1776	-0.1657	-0.1722	-0.1679	-0.1505	-0.1163	-0.1677	-0.1529	-0.1468	-0.1704	-0.1832	-0.1547	-0.1646	-0.1363	-0.1201	-0.1413	-0.1653	-0.1596	-0.1527	-0.1867	-0.1194	-0.1549	-0.1321	-0.1458	-0.1310	-0.1902	-0.1467	-0.1411	-0.1035	-0.1921	-0.1469	-0.1263	-0.1621	-0.1665	-0.1579	-0.1535	-0.1666
2.8516	-0.0333	-0.1501	-0.1576	-0.1454	-0.1788	-0.1555	-0.1484	-0.1245	-0.1477	-0.1700	-0.1164	-0.1089	-0.1754	-0.1640	-0.1701	-0.1655	-0.1480	-0.1138	-0.1647	-0.1502	-0.1441	-0.1683	-0.1818	-0.1522	-0.1621	-0.1337	-0.1176	-0.1381	-0.1610	-0.1574	-0.1501	-0.1851	-0.1160	-0.1522	-0.1292	-0.1432	-0.1294	-0.1875	-0.1449	-0.1392	-0.1009	-0.1904	-0.1446	-0.1234	-0.1608	-0.1648	-0.1545	-0.1505	-0.1646
2.8672	-0.0730	-0.1476	-0.1552	-0.1434	-0.1772	-0.1530	-0.1459	-0.1228	-0.1452	-0.1676	-0.1130	-0.1066	-0.1731	-0.1624	-0.1681	-0.1631	-0.1456	-0.1113	-0.1618	-0.1475	-0.1414	-0.1663	-0.1805	-0.1498	-0.1597	-0.1313	-0.1152	-0.1349	-0.1569	-0.1553	-0.1476	-0.1836	-0.1127	-0.1495	-0.1264	-0.1405	-0.1279	-0.1848	-0.1432	-0.1374	-0.0982	-0.1886	-0.1424	-0.1206	-0.1595	-0.1632	-0.1512	-0.1476	-0.1627
2.8828	-0.0675	-0.1452	-0.1529	-0.1415	-0.1757	-0.1505	-0.1435	-0.1212	-0.1428	-0.1652	-0.1097	-0.1044	-0.1709	-0.1608	-0.1661	-0.1607	-0.1432	-0.1089	-0.1589	-0.1450	-0.1388	-0.1642	-0.1792	-0.1474	-0.1573	-0.1288	-0.1128	-0.1319	-0.1529	-0.1533	-0.1452	-0.1820	-0.1095	-0.1469	-0.1236	-0.1379	-0.1264	-0.1822	-0.1414	-0.1355	-0.0957	-0.1869	-0.1402	-0.1178	-0.1583	-0.1616	-0.1480	-0.1448	-0.1608
2.8984	-0.0720	-0.1428	-0.1506	-0.1396	-0.1741	-0.1481	-0.1411	-0.1196	-0.1404	-0.1629	-0.1065	-0.1022	-0.1688	-0.1593	-0.1642	-0.1584	-0.1408	-0.1065	-0.1560	-0.1424	-0.1362	-0.1622	-0.1779	-0.1450	-0.1550	-0.1264	-0.1104	-0.1288	-0.1489	-0.1512	-0.1428	-0.1805	-0.1064	-0.1443	-0.1209	-0.1354	-0.1249	-0.1796	-0.1397	-0.1337	-0.0932	-0.1852	-0.1381	-0.1151	-0.1571	-0.1600	-0.1449	-0.1420	-0.1589
2.9141	-0.1277	-0.1405	-0.1483	-0.1377	-0.1726	-0.1457	-0.1388	-0.1180	-0.1380	-0.1607	-0.1034	-0.1001	-0.1666	-0.1577	-0.1623	-0.1562	-0.1385	-0.1042	-0.1532	-0.1400	-0.1337	-0.1603	-0.1766	-0.1426	-0.1527	-0.1241	-0.1081	-0.1259	-0.1451	-0.1492	-0.1405	-0.1790	-0.1033	-0.1418	-0.1182	-0.1328	-0.1234	-0.1770	-0.1381	-0.1319	-0.0907	-0.1836	-0.1359	-0.1125	-0.1558	-0.1584	-0.1419	-0.1393	-0.1570
2.9297	-0.1448	-0.1382	-0.1461	-0.1359	-0.1711	-0.1434	-0.1365	-0.1164	-0.1358	-0.1584	-0.1003	-0.0980	-0.1645	-0.1562	-0.1605	-0.1539	-0.1362	-0.1020	-0.1505	-0.1375	-0.1313	-0.1584	-0.1753	-0.1403	-0.1504	-0.1218	-0.1058	-0.1230	-0.1414	-0.1473	-0.1382	-0.1775	-0.1003	-0.1393	-0.1156	-0.1304	-0.1220	-0.1745	-0.1364	-0.1301	-0.0883	-0.1819	-0.1338	-0.1099	-0.1546	-0.1569	-0.1389	-0.1366	-0.1552
2.9453	-0.1208	-0.1359	-0.1438	-0.1340	-0.1695	-0.1412	-0.1342	-0.1149	-0.1335	-0.1563	-0.0974	-0.0959	-0.1625	-0.1546	-0.1587	-0.1517	-0.1340	-0.0998	-0.1478	-0.1352	-0.1289	-0.1565	-0.1740	-0.1381	-0.1482	-0.1195	-0.1036	-0.1201	-0.1379	-0.1453	-0.1359	-0.1760	-0.0974	-0.1369	-0.1131	-0.1280	-0.1206	-0.1720	-0.1347	-0.1284	-0.0860	-0.1803	-0.1318	-0.1074	-0.1534	-0.1553	-0.1360	-0.1339	-0.1534
2.9609	-0.0841	-0.1337	-0.1417	-0.1322	-0.1680	-0.1390	-0.1320	-0.1134	-0.1313	-0.1541	-0.0945	-0.0939	-0.1604	-0.1531	-0.1570	-0.1495	-0.1318	-0.0977	-0.1451	-0.1328	-0.1265	-0.1546	-0.1728	-0.1359	-0.1460	-0.1173	-0.1015	-0.1174	-0.1344	-0.1434	-0.1337	-0.1745	-0.0946	-0.1346	-0.1107	-0.1257	-0.1192	-0.1695	-0.1331	-0.1266	-0.0837	-0.1787	-0.1298	-0.1049	-0.1522	-0.1538	-0.1332	-0.1313	-0.1517
2.9766	-0.0464	-0.1316	-0.1395	-0.1305	-0.1666	-0.1368	-0.1298	-0.1120	-0.1292	-0.1520	-0.0917	-0.0920	-0.1584	-0.1517	-0.1553	-0.1474	-0.1297	-0.0956	-0.1425	-0.1306	-0.1242	-0.1528	-0.1715	-0.1337	-0.1439	-0.1151	-0.0994	-0.1147	-0.1310	-0.1415	-0.1316	-0.1731	-0.0918	-0.1323	-0.1083	-0.1234	-0.1178	-0.1672	-0.1315	-0.1249	-0.0815	-0.1771	-0.1278	-0.1025	-0.1511	-0.1523	-0.1304	-0.1288	-0.1499
2.9922	-0.0701	-0.1296	-0.1375	-0.1287	-0.1651	-0.1347	-0.1276	-0.1105	-0.1271	-0.1500	-0.0891	-0.0900	-0.1564	-0.1502	-0.1536	-0.1453	-0.1276	-0.0937	-0.1400	-0.1283	-0.1220	-0.1510	-0.1703	-0.1316	-0.1418	-0.1130	-0.0974	-0.1121	-0.1277	-0.1396	-0.1296	-0.1716	-0.0891	-0.1301	-0.1060	-0.1212	-0.1165	-0.1648	-0.1300	-0.1233	-0.0794	-0.1755	-0.1259	-0.1001	-0.1499	-0.1508	-0.1277	-0.1263	-0.1482
3.0078	-0.1310	-0.1276	-0.1354	-0.1270	-0.1636	-0.1326	-0.1255	-0.1091	-0.1251	-0.1479	-0.0865	-0.0882	-0.1544	-0.1488	-0.1519	-0.1432	-0.1255	-0.0917	-0.1375	-0.1262	-0.1198	-0.1492	-0.1691	-0.1295	-0.1398	-0.1109	-0.0954	-0.1096	-0.1245	-0.1378	-0.1276	-0.1702	-0.0866	-0.1279	-0.1037	-0.1191	-0.1151	-0.1625	-0.1285	-0.1217	-0.0774	-0.1739	-0.1239	-0.0978	-0.1488	-0.1493	-0.1251	-0.1238	-0.1466
3.0234	-0.1784	-0.1256	-0.1334	-0.1253	-0.1622	-0.1306	-0.1234	-0.1077	-0.1231	-0.1459	-0.0841	-0.0864	-0.1525	-0.1473	-0.1503	-0.1412	-0.1235	-0.0899	-0.1351	-0.1240	-0.1176	-0.1474	-0.1679	-0.1275	-0.1377	-0.1089	-0.0935	-0.1072	-0.1214	-0.1360	-0.1256	-0.1687	-0.0841	-0.1257	-0.1015	-0.1169	-0.1138	-0.1603	-0.1270	-0.1201	-0.0754	-0.1724	-0.1221	-0.0955	-0.1476	-0.1479	-0.1225	-0.1214	-0.1449
3.0391	-0.2169	-0.1237	-0.1314	-0.1236	-0.1608	-0.1286	-0.1214	-0.1064	-0.1211	-0.1440	-0.0817	-0.0846	-0.1505	-0.1459	-0.1487	-0.1392	-0.1215	-0.0881	-0.1328	-0.1219	-0.1155	-0.1457	-0.1667	-0.1255	-0.1358	-0.1069	-0.0916	-0.1048	-0.1184	-0.1342	-0.1237	-0.1673	-0.0817	-0.1237	-0.0993	-0.1149	-0.1125	-0.1581	-0.1256	-0.1185	-0.0735	-0.1708	-0.1202	-0.0933	-0.1465	-0.1465	-0.1200	-0.1191	-0.1433
3.0547	-0.2360	-0.1219	-0.1295	-0.1220	-0.1594	-0.1266	-0.1195	-0.1051	-0.1192	-0.1421	-0.0794	-0.0829	-0.1487	-0.1446	-0.1471	-0.1372	-0.1196	-0.0863	-0.1305	-0.1199	-0.1135	-0.1440	-0.1655	-0.1236	-0.1338	-0.1049	-0.0898	-0.1025	-0.1155	-0.1325	-0.1219	-0.1659	-0.0794	-0.1216	-0.0972	-0.1128	-0.1112	-0.1559	-0.1242	-0.1169	-0.0716	-0.1693	-0.1184	-0.0912	-0.1454	-0.1451	-0.1175	-0.1168	-0.1417
3.0703	-0.2123	-0.1201	-0.1276	-0.1204	-0.1580	-0.1247	-0.1175	-0.1038	-0.1173	-0.1402	-0.0772	-0.0813	-0.1468	-0.1432	-0.1456	-0.1353	-0.1176	-0.0846	-0.1283	-0.1179	-0.1115	-0.1423	-0.1644	-0.1217	-0.1319	-0.1030	-0.0880	-0.1002	-0.1127	-0.1308	-0.1201	-0.1645	-0.0772	-0.1196	-0.0951	-0.1108	-0.1100	-0.1538	-0.1229	-0.1154	-0.0698	-0.1678	-0.1166	-0.0891	-0.1443	-0.1437	-0.1151	-0.1146	-0.1401
3.0859	-0.1756	-0.1184	-0.1257	-0.1188	-0.1566	-0.1228	-0.1157	-0.1025	-0.1154	-0.1383	-0.0750	-0.0797	-0.1450	-0.1419	-0.1440	-0.1334	-0.1158	-0.0830	-0.1261	-0.1159	-0.1095	-0.1406	-0.1632	-0.1198	-0.1301	-0.1012	-0.0863	-0.0980	-0.1099	-0.1291	-0.1184	-0.1631	-0.0751	-0.1177	-0.0931	-0.1089	-0.1088	-0.1517	-0.1216	-0.1139	-0.0681	-0.1664	-0.1149	-0.0870	-0.1432	-0.1423	-0.1128	-0.1124	-0.1386
3.1016	-0.1550	-0.1167	-0.1239	-0.1173	-0.1553	-0.1210	-0.1138	-0.1013	-0.1137	-0.1365	-0.0730	-0.0781	-0.1432	-0.1406	-0.1425	-0.1315	-0.1139	-0.0814	-0.1239	-0.1140	-0.1077	-0.1390	-0.1621	-0.1180	-0.1282	-0.0993	-0.0847	-0.0959	-0.1072	-0.1275	-0.1167	-0.1618	-0.0730	-0.1158	-0.0912	-0.1070	-0.1076	-0.1497	-0.1203	-0.1124	-0.0664	-0.1649	-0.1132	-0.0850	-0.1422	-0.1409	-0.1105	-0.1103	-0.1371
3.1172	-0.1078	-0.1151	-0.1221	-0.1158	-0.1540	-0.1192	-0.1120	-0.1000	-0.1119	-0.1347	-0.0710	-0.0766	-0.1414	-0.1393	-0.1411	-0.1297	-0.1121	-0.0799	-0.1218	-0.1121	-0.1058	-0.1374	-0.1610	-0.1163	-0.1264	-0.0976	-0.0830	-0.0938	-0.1046	-0.1258	-0.1151	-0.1604	-0.0710	-0.1140	-0.0893	-0.1052	-0.1065	-0.1476	-0.1191	-0.1110	-0.0648	-0.1635	-0.1115	-0.0831	-0.1412	-0.1396	-0.1083	-0.1082	-0.1356
3.1328	-0.0598	-0.1135	-0.1204	-0.1143	-0.1527	-0.1175	-0.1103	-0.0989	-0.1102	-0.1330	-0.0690	-0.0751	-0.1396	-0.1381	-0.1396	-0.1280	-0.1103	-0.0784	-0.1198	-0.1103	-0.1041	-0.1358	-0.1599	-0.1146	-0.1247	-0.0959	-0.0815	-0.0918	-0.1021	-0.1243	-0.1135	-0.1591	-0.0690	-0.1122	-0.0874	-0.1034	-0.1053	-0.1457	-0.1179	-0.1096	-0.0632	-0.1621	-0.1099	-0.0812	-0.1401	-0.1383	-0.1062	-0.1062	-0.1341
3.1484	-0.0659	-0.1119	-0.1186	-0.1129	-0.1514	-0.1158	-0.1085	-0.0977	-0.1086	-0.1313	-0.0672	-0.0737	-0.1379	-0.1369	-0.1382	-0.1262	-0.1086	-0.0769	-0.1178	-0.1085	-0.1024	-0.1343	-0.1588	-0.1129	-0.1230	-0.0942	-0.0800	-0.0899	-0.0997	-0.1227	-0.1119	-0.1577	-0.0672	-0.1105	-0.0856	-0.1016	-0.1042	-0.1437	-0.1168	-0.1082	-0.0617	-0.1607	-0.1083	-0.0794	-0.1391	-0.1370	-0.1041	-0.1043	-0.1327
3.1641	-0.1207	-0.1105	-0.1170	-0.1114	-0.1501	-0.1141	-0.1068	-0.0966	-0.1069	-0.1296	-0.0654	-0.0723	-0.1362	-0.1356	-0.1368	-0.1245	-0.1069	-0.0755	-0.1158	-0.1067	-0.1007	-0.1328	-0.1577	-0.1113	-0.1213	-0.0926	-0.0785	-0.0880	-0.0973	-0.1211	-0.1105	-0.1564	-0.0653	-0.1089	-0.0839	-0.1000	-0.1031	-0.1418	-0.1157	-0.1068	-0.0603	-0.1593	-0.1067	-0.0776	-0.1381	-0.1357	-0.1021	-0.1024	-0.1313
3.1797	-0.1424	-0.1090	-0.1153	-0.1101	-0.1489	-0.1125	-0.1052	-0.0954	-0.1054	-0.1280	-0.0636	-0.0710	-0.1346	-0.1344	-0.1354	-0.1229	-0.1052	-0.0742	-0.1139	-0.1050	-0.0991	-0.1313	-0.1567	-0.1098	-0.1197	-0.0910	-0.0770	-0.0861	-0.0950	-0.1196	-0.1090	-0.1551	-0.0636	-0.1073	-0.0822	-0.0983	-0.1021	-0.1400	-0.1147	-0.1055	-0.0589	-0.1579	-0.1052	-0.0759	-0.1371	-0.1344	-0.1002	-0.1005	-0.1300
3.1953	-0.1132	-0.1076	-0.1137	-0.1087	-0.1477	-0.1109	-0.1035	-0.0943	-0.1039	-0.1264	-0.0620	-0.0696	-0.1330	-0.1333	-0.1340	-0.1212	-0.1036	-0.0729	-0.1120	-0.1034	-0.0975	-0.1298	-0.1557	-0.1083	-0.1181	-0.0895	-0.0757	-0.0843	-0.0928	-0.1182	-0.1076	-0.1538	-0.0619	-0.1058	-0.0806	-0.0967	-0.1010	-0.1382	-0.1136	-0.1042	-0.0575	-0.1565	-0.1037	-0.0742	-0.1362	-0.1331	-0.0983	-0.0987	-0.1286
3.2109	-0.1382	-0.1063	-0.1121	-0.1074	-0.1464	-0.1093	-0.1020	-0.0933	-0.1024	-0.1248	-0.0604	-0.0684	-0.1314	-0.1321	-0.1327	-0.1197	-0.1020	-0.0716	-0.1102	-0.1017	-0.0960	-0.1283	-0.1546	-0.1068	-0.1165	-0.0880	-0.0743	-0.0826	-0.0907	-0.1167	-0.1063	-0.1526	-0.0603	-0.1043	-0.0790	-0.0951	-0.1000	-0.1364	-0.1127	-0.1030	-0.0562	-0.1552	-0.1022	-0.0726	-0.1352	-0.1319	-0.0965	-0.0970	-0.1274
3.2266	-0.1931	-0.1050	-0.1106	-0.1061	-0.1453	-0.1078	-0.1004	-0.0922	-0.1010	-0.1233	-0.0589	-0.0671	-0.1299	-0.1310	-0.1314	-0.1181	-0.1004	-0.0704	-0.1084	-0.1002	-0.0945	-0.1269	-0.1536	-0.1054	-0.1150	-0.0865	-0.0730	-0.0809	-0.0887	-0.1153	-0.1050	-0.1513	-0.0587	-0.1028	-0.0775	-0.0936	-0.0990	-0.1346	-0.1117	-0.1017	-0.0550	-0.1539	-0.1008	-0.0710	-0.1342	-0.1307	-0.0947	-0.0953	-0.1261
3.2422	-0.1944	-0.1038	-0.1091	-0.1048	-0.1441	-0.1063	-0.0989	-0.0912	-0.0996	-0.1219	-0.0574	-0.0659	-0.1284	-0.1298	-0.1301	-0.1166	-0.0989	-0.0693	-0.1066	-0.0986	-0.0931	-0.1255	-0.1526	-0.1040	-0.1136	-0.0851	-0.0718	-0.0792	-0.0867	-0.1139	-0.1038	-0.1501	-0.0572	-0.1014	-0.0761	-0.0922	-0.0980	-0.1329	-0.1108	-0.1005	-0.0538	-0.1526	-0.0994	-0.0695	-0.1333	-0.1295	-0.0930	-0.0936	-0.1249
3.2578	-0.1511	-0.1026	-0.1076	-0.1036	-0.1429	-0.1048	-0.0974	-0.0901	-0.0983	-0.1205	-0.0560	-0.0648	-0.1269	-0.1287	-0.1288	-0.1151	-0.0974	-0.0682	-0.1049	-0.0971	-0.0917	-0.1241	-0.1516	-0.1027	-0.1122	-0.0838	-0.0706	-0.0776	-0.0848	-0.1125	-0.1026	-0.1488	-0.0558	-0.1000	-0.0747	-0.0908	-0.0970	-0.1313	-0.1099	-0.0994	-0.0527	-0.1513	-0.0980	-0.0681	-0.1324	-0.1283	-0.0914	-0.0920	-0.1237
3.2734	-0.1189	-0.1015	-0.1062	-0.1024	-0.1418	-0.1034	-0.0959	-0.0892	-0.0970	-0.1190	-0.0546	-0.0637	-0.1255	-0.1276	-0.1276	-0.1137	-0.0960	-0.0671	-0.1032	-0.0956	-0.0904	-0.1228	-0.1507	-0.1014	-0.1108	-0.0825	-0.0695	-0.0761	-0.0830	-0.1112	-0.1015	-0.1476	-0.0544	-0.0987	-0.0733	-0.0894	-0.0961	-0.1297	-0.1090	-0.0982	-0.0516	-0.1500	-0.0967	-0.0666	-0.1315	-0.1272	-0.0898	-0.0904	-0.1225
3.2891	-0.1319	-0.1003	-0.1048	-0.1012	-0.1406	-0.1020	-0.0945	-0.0882	-0.0957	-0.1177	-0.0533	-0.0626	-0.1241	-0.1266	-0.1264	-0.1123	-0.0945	-0.0661	-0.1016	-0.0942	-0.0891	-0.1214	-0.1497	-0.1001	-0.1094	-0.0812	-0.0684	-0.0746	-0.0812	-0.1099	-0.1003	-0.1464	-0.0531	-0.0974	-0.0720	-0.0881	-0.0952	-0.1281	-0.1081	-0.0971	-0.0506	-0.1488	-0.0954	-0.0653	-0.1306	-0.1260	-0.0882	-0.0889	-0.1213
3.3047	-0.1434	-0.0993	-0.1034	-0.1000	-0.1395	-0.1007	-0.0931	-0.0873	-0.0945	-0.1163	-0.0521	-0.0615	-0.1227	-0.1255	-0.1252	-0.1109	-0.0932	-0.0652	-0.1000	-0.0928	-0.0878	-0.1201	-0.1487	-0.0989	-0.1081	-0.0799	-0.0673	-0.0731	-0.0795	-0.1086	-0.0993	-0.1453	-0.0518	-0.0962	-0.0707	-0.0868	-0.0943	-0.1266	-0.1073	-0.0960	-0.0496	-0.1475	-0.0942	-0.0640	-0.1297	-0.1249	-0.0867	-0.0874	-0.1202
3.3203	-0.1330	-0.0982	-0.1021	-0.0989	-0.1384	-0.0994	-0.0917	-0.0863	-0.0933	-0.1150	-0.0509	-0.0605	-0.1213	-0.1245	-0.1240	-0.1096	-0.0918	-0.0642	-0.0985	-0.0914	-0.0866	-0.1188	-0.1478	-0.0978	-0.1068	-0.0787	-0.0662	-0.0717	-0.0779	-0.1073	-0.0982	-0.1441	-0.0506	-0.0949	-0.0695	-0.0856	-0.0934	-0.1251	-0.1065	-0.0950	-0.0487	-0.1463	-0.0930	-0.0627	-0.1288	-0.1238	-0.0852	-0.0859	-0.1191
3.3359	-0.1323	-0.0972	-0.1008	-0.0978	-0.1374	-0.0981	-0.0904	-0.0854	-0.0921	-0.1138	-0.0497	-0.0596	-0.1200	-0.1235	-0.1228	-0.1082	-0.0905	-0.0633	-0.0970	-0.0901	-0.0855	-0.1176	-0.1469	-0.0967	-0.1056	-0.0776	-0.0652	-0.0703	-0.0763	-0.1061	-0.0972	-0.1430	-0.0494	-0.0938	-0.0683	-0.0844	-0.0925	-0.1236	-0.1057	-0.0939	-0.0478	-0.1451	-0.0918	-0.0614	-0.1279	-0.1227	-0.0838	-0.0845	-0.1180
3.3516	-0.1316	-0.0963	-0.0995	-0.0967	-0.1363	-0.0969	-0.0891	-0.0846	-0.0910	-0.1125	-0.0486	-0.0586	-0.1187	-0.1225	-0.1217	-0.1069	-0.0892	-0.0625	-0.0955	-0.0889	-0.0843	-0.1163	-0.1460	-0.0956	-0.1044	-0.0764	-0.0643	-0.0690	-0.0747	-0.1049	-0.0963	-0.1418	-0.0483	-0.0926	-0.0671	-0.0832	-0.0917	-0.1222	-0.1049	-0.0929	-0.0470	-0.1439	-0.0906	-0.0602	-0.1271	-0.1216	-0.0824	-0.0831	-0.1170
3.3672	-0.1131	-0.0954	-0.0982	-0.0957	-0.1352	-0.0957	-0.0878	-0.0837	-0.0899	-0.1113	-0.0476	-0.0577	-0.1174	-0.1215	-0.1205	-0.1057	-0.0879	-0.0616	-0.0941	-0.0876	-0.0832	-0.1151	-0.1450	-0.0945	-0.1032	-0.0753	-0.0633	-0.0678	-0.0733	-0.1038	-0.0954	-0.1407	-0.0472	-0.0915	-0.0660	-0.0821	-0.0909	-0.1208	-0.1041	-0.0919	-0.0462	-0.1427	-0.0895	-0.0591	-0.1262	-0.1206	-0.0811	-0.0818	-0.1160
3.3828	-0.0365	-0.0945	-0.0970	-0.0946	-0.1342	-0.0945	-0.0865	-0.0829	-0.0888	-0.1101	-0.0467	-0.0569	-0.1161	-0.1205	-0.1194	-0.1044	-0.0867	-0.0609	-0.0927	-0.0864	-0.0822	-0.1139	-0.1441	-0.0935	-0.1020	-0.0743	-0.0625	-0.0665	-0.0718	-0.1026	-0.0945	-0.1396	-0.0463	-0.0905	-0.0649	-0.0810	-0.0901	-0.1195	-0.1034	-0.0910	-0.0454	-0.1416	-0.0884	-0.0580	-0.1254	-0.1196	-0.0798	-0.0805	-0.1150
3.3984	0.0359	-0.0936	-0.0958	-0.0936	-0.1332	-0.0934	-0.0853	-0.0821	-0.0878	-0.1090	-0.0457	-0.0561	-0.1149	-0.1196	-0.1184	-0.1032	-0.0855	-0.0601	-0.0913	-0.0853	-0.0811	-0.1127	-0.1433	-0.0925	-0.1009	-0.0732	-0.0616	-0.0654	-0.0705	-0.1015	-0.0936	-0.1385	-0.0453	-0.0895	-0.0639	-0.0799	-0.0893	-0.1182	-0.1027	-0.0900	-0.0447	-0.1404	-0.0873	-0.0569	-0.1245	-0.1186	-0.0785	-0.0792	-0.1140
3.4141	0.0133	-0.0928	-0.0946	-0.0926	-0.1322	-0.0923	-0.0841	-0.0813	-0.0868	-0.1078	-0.0449	-0.0553	-0.1137	-0.1187	-0.1173	-0.1020	-0.0844	-0.0594	-0.0900	-0.0841	-0.0801	-0.1116	-0.1424	-0.0916	-0.0998	-0.0722	-0.0608	-0.0642	-0.0691	-0.1004	-0.0928	-0.1375	-0.0444	-0.0885	-0.0629	-0.0789	-0.0886	-0.1169	-0.1019	-0.0891	-0.0440	-0.1393	-0.0863	-0.0558	-0.1237	-0.1176	-0.0773	-0.0780	-0.1130
3.4297	-0.0226	-0.0920	-0.0935	-0.0917	-0.1312	-0.0912	-0.0830	-0.0806	-0.0858	-0.1067	-0.0440	-0.0545	-0.1125	-0.1178	-0.1163	-0.1009	-0.0832	-0.0587	-0.0887	-0.0830	-0.0792	-0.1104	-0.1415	-0.0907	-0.0987	-0.0712	-0.0600	-0.0632	-0.0679	-0.0993	-0.0920	-0.1364	-0.0436	-0.0875	-0.0619	-0.0779	-0.0878	-0.1156	-0.1012	-0.0882	-0.0434	-0.1382	-0.0853	-0.0548	-0.1229	-0.1166	-0.0761	-0.0768	-0.1121
3.4453	-0.0392	-0.0913	-0.0924	-0.0907	-0.1302	-0.0902	-0.0818	-0.0798	-0.0849	-0.1056	-0.0433	-0.0538	-0.1113	-0.1169	-0.1152	-0.0997	-0.0821	-0.0580	-0.0875	-0.0820	-0.0782	-0.1093	-0.1407	-0.0898	-0.0977	-0.0703	-0.0592	-0.0621	-0.0666	-0.0982	-0.0913	-0.1353	-0.0428	-0.0866	-0.0609	-0.0769	-0.0871	-0.1144	-0.1006	-0.0874	-0.0428	-0.1371	-0.0843	-0.0539	-0.1221	-0.1157	-0.0749	-0.0757	-0.1112
3.4609	-0.0618	-0.0905	-0.0913	-0.0898	-0.1293	-0.0891	-0.0807	-0.0791	-0.0840	-0.1046	-0.0425	-0.0530	-0.1102	-0.1160	-0.1142	-0.0986	-0.0811	-0.0574	-0.0863	-0.0809	-0.0774	-0.1082	-0.1398	-0.0889	-0.0966	-0.0694	-0.0585	-0.0611	-0.0654	-0.0972	-0.0905	-0.1343	-0.0420	-0.0857	-0.0600	-0.0760	-0.0864	-0.1132	-0.0999	-0.0865	-0.0422	-0.1360	-0.0833	-0.0529	-0.1214	-0.1147	-0.0738	-0.0745	-0.1103
3.4766	-0.0844	-0.0898	-0.0902	-0.0889	-0.1284	-0.0882	-0.0796	-0.0784	-0.0831	-0.1036	-0.0418	-0.0524	-0.1091	-0.1151	-0.1133	-0.0975	-0.0800	-0.0568	-0.0852	-0.0799	-0.0765	-0.1072	-0.1390	-0.0881	-0.0956	-0.0685	-0.0578	-0.0601	-0.0643	-0.0962	-0.0898	-0.1333	-0.0413	-0.0848	-0.0592	-0.0751	-0.0858	-0.1120	-0.0993	-0.0857	-0.0416	-0.1349	-0.0823	-0.0520	-0.1206	-0.1138	-0.0728	-0.0734	-0.1094
3.4922	-0.1161	-0.0891	-0.0892	-0.0881	-0.1274	-0.0872	-0.0785	-0.0778	-0.0822	-0.1026	-0.0411	-0.0517	-0.1080	-0.1143	-0.1123	-0.0965	-0.0790	-0.0562	-0.0840	-0.0789	-0.0757	-0.1061	-0.1382	-0.0873	-0.0947	-0.0676	-0.0571	-0.0591	-0.0632	-0.0952	-0.0891	-0.1323	-0.0406	-0.0840	-0.0583	-0.0742	-0.0851	-0.1109	-0.0986	-0.0849	-0.0411	-0.1338	-0.0814	-0.0512	-0.1198	-0.1129	-0.0717	-0.0724	-0.1086
3.5078	-0.1632	-0.0885	-0.0882	-0.0872	-0.1265	-0.0863	-0.0775	-0.0771	-0.0814	-0.1016	-0.0405	-0.0511	-0.1069	-0.1135	-0.1113	-0.0954	-0.0780	-0.0557	-0.0829	-0.0780	-0.0749	-0.1051	-0.1373	-0.0865	-0.0937	-0.0668	-0.0565	-0.0582	-0.0621	-0.0942	-0.0885	-0.1312	-0.0399	-0.0832	-0.0575	-0.0734	-0.0845	-0.1098	-0.0980	-0.0842	-0.0406	-0.1328	-0.0805	-0.0504	-0.1191	-0.1121	-0.0707	-0.0714	-0.1077
3.5234	-0.1834	-0.0879	-0.0872	-0.0864	-0.1257	-0.0854	-0.0765	-0.0765	-0.0806	-0.1006	-0.0398	-0.0504	-0.1059	-0.1126	-0.1104	-0.0944	-0.0771	-0.0551	-0.0819	-0.0771	-0.0742	-0.1041	-0.1365	-0.0858	-0.0928	-0.0660	-0.0558	-0.0573	-0.0611	-0.0933	-0.0879	-0.1303	-0.0393	-0.0825	-0.0567	-0.0726	-0.0839	-0.1087	-0.0974	-0.0834	-0.0401	-0.1317	-0.0796	-0.0496	-0.1184	-0.1112	-0.0697	-0.0704	-0.1069
3.5391	-0.1514	-0.0873	-0.0863	-0.0856	-0.1248	-0.0845	-0.0755	-0.0759	-0.0799	-0.0997	-0.0393	-0.0499	-0.1048	-0.1118	-0.1095	-0.0934	-0.0762	-0.0546	-0.0808	-0.0762	-0.0735	-0.1031	-0.1357	-0.0851	-0.0919	-0.0652	-0.0552	-0.0565	-0.0601	-0.0923	-0.0873	-0.1293	-0.0387	-0.0817	-0.0559	-0.0718	-0.0833	-0.1076	-0.0968	-0.0827	-0.0397	-0.1307	-0.0788	-0.0488	-0.1176	-0.1104	-0.0688	-0.0694	-0.1062
3.5547	-0.1466	-0.0867	-0.0853	-0.0848	-0.1239	-0.0836	-0.0745	-0.0753	-0.0792	-0.0988	-0.0387	-0.0493	-0.1038	-0.1111	-0.1086	-0.0925	-0.0753	-0.0542	-0.0798	-0.0753	-0.0728	-0.1021	-0.1350	-0.0845	-0.0910	-0.0645	-0.0547	-0.0557	-0.0592	-0.0914	-0.0867	-0.1283	-0.0382	-0.0810	-0.0552	-0.0710	-0.0827	-0.1066	-0.0962	-0.0820	-0.0393	-0.1297	-0.0779	-0.0481	-0.1169	-0.1095	-0.0679	-0.0685	-0.1054
3.5703	-0.1859	-0.0861	-0.0844	-0.0840	-0.1231	-0.0828	-0.0735	-0.0747	-0.0784	-0.0979	-0.0382	-0.0487	-0.1028	-0.1103	-0.1077	-0.0915	-0.0744	-0.0537	-0.0788	-0.0745	-0.0721	-0.1011	-0.1342	-0.0838	-0.0902	-0.0637	-0.0541	-0.0549	-0.0582	-0.0905	-0.0861	-0.1273	-0.0376	-0.0804	-0.0545	-0.0703	-0.0821	-0.1056	-0.0957	-0.0813	-0.0389	-0.1287	-0.0771	-0.0474	-0.1162	-0.1087	-0.0670	-0.0676	-0.1047
3.5859	-0.2010	-0.0856	-0.0835	-0.0833	-0.1223	-0.0820	-0.0726	-0.0741	-0.0778	-0.0971	-0.0377	-0.0482	-0.1019	-0.1095	-0.1069	-0.0906	-0.0735	-0.0533	-0.0779	-0.0737	-0.0715	-0.1002	-0.1334	-0.0832	-0.0893	-0.0630	-0.0536	-0.0541	-0.0574	-0.0896	-0.0856	-0.1264	-0.0371	-0.0797	-0.0538	-0.0696	-0.0816	-0.1046	-0.0951	-0.0806	-0.0385	-0.1277	-0.0763	-0.0467	-0.1155	-0.1079	-0.0661	-0.0667	-0.1040
3.6016	-0.1714	-0.0851	-0.0827	-0.0826	-0.1214	-0.0812	-0.0717	-0.0735	-0.0771	-0.0962	-0.0372	-0.0477	-0.1009	-0.1088	-0.1060	-0.0897	-0.0727	-0.0529	-0.0770	-0.0729	-0.0709	-0.0993	-0.1327	-0.0826	-0.0885	-0.0624	-0.0531	-0.0534	-0.0565	-0.0888	-0.0851	-0.1255	-0.0366	-0.0791	-0.0532	-0.0689	-0.0810	-0.1036	-0.0946	-0.0800	-0.0382	-0.1268	-0.0755	-0.0461	-0.1148	-0.1071	-0.0653	-0.0659	-0.1033
3.6172	-0.1480	-0.0846	-0.0818	-0.0819	-0.1207	-0.0805	-0.0708	-0.0730	-0.0765	-0.0954	-0.0368	-0.0472	-0.1000	-0.1081	-0.1052	-0.0888	-0.0718	-0.0525	-0.0761	-0.0721	-0.0703	-0.0984	-0.1319	-0.0820	-0.0877	-0.0617	-0.0526	-0.0526	-0.0557	-0.0879	-0.0846	-0.1246	-0.0362	-0.0785	-0.0526	-0.0683	-0.0805	-0.1027	-0.0940	-0.0794	-0.0379	-0.1258	-0.0748	-0.0455	-0.1142	-0.1064	-0.0645	-0.0650	-0.1026
3.6328	-0.1453	-0.0841	-0.0810	-0.0812	-0.1199	-0.0797	-0.0699	-0.0725	-0.0758	-0.0946	-0.0364	-0.0468	-0.0991	-0.1073	-0.1044	-0.0880	-0.0710	-0.0521	-0.0752	-0.0714	-0.0698	-0.0975	-0.1312	-0.0815	-0.0870	-0.0611	-0.0521	-0.0520	-0.0549	-0.0871	-0.0841	-0.1236	-0.0358	-0.0779	-0.0520	-0.0676	-0.0800	-0.1018	-0.0935	-0.0787	-0.0376	-0.1248	-0.0740	-0.0449	-0.1135	-0.1056	-0.0637	-0.0642	-0.1020
3.6484	-0.0963	-0.0837	-0.0802	-0.0805	-0.1191	-0.0790	-0.0691	-0.0720	-0.0752	-0.0939	-0.0360	-0.0463	-0.0982	-0.1066	-0.1036	-0.0872	-0.0703	-0.0518	-0.0743	-0.0706	-0.0692	-0.0966	-0.1305	-0.0810	-0.0862	-0.0605	-0.0517	-0.0513	-0.0541	-0.0863	-0.0837	-0.1227	-0.0354	-0.0774	-0.0514	-0.0670	-0.0795	-0.1009	-0.0930	-0.0782	-0.0373	-0.1239	-0.0733	-0.0444	-0.1128	-0.1049	-0.0630	-0.0635	-0.1013
3.6641	-0.0612	-0.0833	-0.0795	-0.0799	-0.1184	-0.0783	-0.0683	-0.0715	-0.0747	-0.0931	-0.0356	-0.0459	-0.0974	-0.1059	-0.1029	-0.0864	-0.0695	-0.0514	-0.0735	-0.0699	-0.0687	-0.0958	-0.1297	-0.0805	-0.0855	-0.0599	-0.0513	-0.0507	-0.0534	-0.0855	-0.0833	-0.1219	-0.0350	-0.0768	-0.0509	-0.0665	-0.0790	-0.1000	-0.0926	-0.0776	-0.0371	-0.1230	-0.0726	-0.0438	-0.1122	-0.1042	-0.0623	-0.0627	-0.1007
3.6797	-0.0766	-0.0829	-0.0787	-0.0793	-0.1177	-0.0776	-0.0675	-0.0710	-0.0741	-0.0924	-0.0353	-0.0455	-0.0965	-0.1053	-0.1021	-0.0856	-0.0688	-0.0511	-0.0727	-0.0693	-0.0682	-0.0950	-0.1290	-0.0800	-0.0848	-0.0593	-0.0508	-0.0500	-0.0527	-0.0847	-0.0829	-0.1210	-0.0346	-0.0763	-0.0503	-0.0659	-0.0786	-0.0992	-0.0921	-0.0770	-0.0368	-0.1221	-0.0719	-0.0433	-0.1116	-0.1035	-0.0616	-0.0620	-0.1001
3.6953	-0.0422	-0.0825	-0.0780	-0.0787	-0.1170	-0.0770	-0.0667	-0.0705	-0.0736	-0.0916	-0.0349	-0.0451	-0.0957	-0.1046	-0.1014	-0.0848	-0.0681	-0.0508	-0.0719	-0.0686	-0.0677	-0.0941	-0.1283	-0.0795	-0.0841	-0.0588	-0.0505	-0.0494	-0.0521	-0.0840	-0.0825	-0.1201	-0.0343	-0.0758	-0.0498	-0.0654	-0.0781	-0.0984	-0.0916	-0.0765	-0.0366	-0.1212	-0.0712	-0.0429	-0.1109	-0.1028	-0.0609	-0.0613	-0.0996
3.7109	0.0247	-0.0821	-0.0773	-0.0781	-0.1163	-0.0763	-0.0659	-0.0701	-0.0731	-0.0910	-0.0346	-0.0447	-0.0949	-0.1040	-0.1006	-0.0841	-0.0674	-0.0506	-0.0711	-0.0679	-0.0673	-0.0933	-0.1276	-0.0791	-0.0834	-0.0582	-0.0501	-0.0489	-0.0515	-0.0832	-0.0821	-0.1193	-0.0340	-0.0753	-0.0494	-0.0649	-0.0777	-0.0976	-0.0912	-0.0760	-0.0364	-0.1203	-0.0706	-0.0424	-0.1103	-0.1021	-0.0603	-0.0606	-0.0990
3.7266	0.0554	-0.0818	-0.0766	-0.0775	-0.1156	-0.0757	-0.0651	-0.0696	-0.0726	-0.0903	-0.0344	-0.0444	-0.0942	-0.1034	-0.0999	-0.0833	-0.0667	-0.0503	-0.0704	-0.0673	-0.0668	-0.0926	-0.1269	-0.0786	-0.0828	-0.0577	-0.0497	-0.0483	-0.0509	-0.0825	-0.0818	-0.1184	-0.0337	-0.0749	-0.0489	-0.0644	-0.0772	-0.0968	-0.0908	-0.0755	-0.0362	-0.1194	-0.0699	-0.0420	-0.1097	-0.1014	-0.0596	-0.0600	-0.0984
3.7422	0.0303	-0.0815	-0.0760	-0.0770	-0.1149	-0.0751	-0.0644	-0.0692	-0.0721	-0.0896	-0.0341	-0.0440	-0.0934	-0.1027	-0.0992	-0.0826	-0.0660	-0.0500	-0.0697	-0.0667	-0.0664	-0.0918	-0.1263	-0.0782	-0.0822	-0.0572	-0.0494	-0.0478	-0.0503	-0.0818	-0.0815	-0.1176	-0.0335	-0.0744	-0.0485	-0.0639	-0.0768	-0.0961	-0.0904	-0.0750	-0.0361	-0.1186	-0.0693	-0.0415	-0.1091	-0.1008	-0.0590	-0.0593	-0.0979
3.7578	-0.0190	-0.0811	-0.0753	-0.0764	-0.1142	-0.0745	-0.0637	-0.0688	-0.0717	-0.0890	-0.0338	-0.0437	-0.0927	-0.1021	-0.0985	-0.0819	-0.0654	-0.0498	-0.0689	-0.0661	-0.0660	-0.0910	-0.1256	-0.0779	-0.0816	-0.0568	-0.0491	-0.0473	-0.0498	-0.0811	-0.0811	-0.1168	-0.0332	-0.0740	-0.0481	-0.0634	-0.0764	-0.0953	-0.0899	-0.0745	-0.0359	-0.1177	-0.0687	-0.0411	-0.1085	-0.1001	-0.0585	-0.0587	-0.0974
3.7734	-0.0334	-0.0808	-0.0747	-0.0759	-0.1136	-0.0739	-0.0630	-0.0684	-0.0713	-0.0884	-0.0336	-0.0434	-0.0920	-0.1016	-0.0979	-0.0813	-0.0648	-0.0496	-0.0683	-0.0656	-0.0656	-0.0903	-0.1249	-0.0775	-0.0810	-0.0563	-0.0488	-0.0468	-0.0492	-0.0804	-0.0808	-0.1160	-0.0330	-0.0736	-0.0477	-0.0630	-0.0760	-0.0946	-0.0895	-0.0741	-0.0358	-0.1169	-0.0681	-0.0408	-0.1080	-0.0995	-0.0579	-0.0581	-0.0969
3.7891	-0.0302	-0.0805	-0.0741	-0.0754	-0.1129	-0.0734	-0.0623	-0.0680	-0.0708	-0.0878	-0.0334	-0.0431	-0.0913	-0.1010	-0.0972	-0.0806	-0.0641	-0.0494	-0.0676	-0.0650	-0.0652	-0.0896	-0.1243	-0.0771	-0.0804	-0.0559	-0.0485	-0.0463	-0.0487	-0.0797	-0.0805	-0.1152	-0.0328	-0.0732	-0.0473	-0.0626	-0.0756	-0.0939	-0.0891	-0.0737	-0.0357	-0.1160	-0.0675	-0.0404	-0.1074	-0.0989	-0.0574	-0.0576	-0.0964
3.8047	-0.0586	-0.0803	-0.0735	-0.0749	-0.1123	-0.0728	-0.0616	-0.0676	-0.0704	-0.0872	-0.0332	-0.0428	-0.0906	-0.1004	-0.0966	-0.0800	-0.0636	-0.0492	-0.0670	-0.0645	-0.0649	-0.0889	-0.1236	-0.0768	-0.0798	-0.0555	-0.0482	-0.0459	-0.0483	-0.0791	-0.0803	-0.1144	-0.0326	-0.0728	-0.0470	-0.0622	-0.0753	-0.0932	-0.0888	-0.0732	-0.0356	-0.1152	-0.0670	-0.0401	-0.1069	-0.0983	-0.0569	-0.0570	-0.0959
3.8203	-0.0943	-0.0800	-0.0729	-0.0744	-0.1117	-0.0723	-0.0610	-0.0673	-0.0700	-0.0867	-0.0330	-0.0425	-0.0899	-0.0999	-0.0959	-0.0793	-0.0630	-0.0490	-0.0663	-0.0640	-0.0645	-0.0882	-0.1230	-0.0765	-0.0793	-0.0551	-0.0479	-0.0454	-0.0478	-0.0784	-0.0800	-0.1137	-0.0324	-0.0724	-0.0466	-0.0618	-0.0749	-0.0926	-0.0884	-0.0728	-0.0355	-0.1144	-0.0664	-0.0397	-0.1063	-0.0977	-0.0564	-0.0565	-0.0955
3.8359	-0.1281	-0.0797	-0.0723	-0.0740	-0.1111	-0.0718	-0.0603	-0.0669	-0.0696	-0.0861	-0.0328	-0.0423	-0.0893	-0.0993	-0.0953	-0.0787	-0.0624	-0.0488	-0.0657	-0.0635	-0.0642	-0.0875	-0.1224	-0.0762	-0.0788	-0.0547	-0.0477	-0.0450	-0.0473	-0.0778	-0.0797	-0.1129	-0.0322	-0.0720	-0.0463	-0.0614	-0.0746	-0.0919	-0.0880	-0.0724	-0.0354	-0.1136	-0.0659	-0.0394	-0.1058	-0.0971	-0.0559	-0.0560	-0.0950
3.8516	-0.1530	-0.0795	-0.0718	-0.0735	-0.1105	-0.0713	-0.0597	-0.0666	-0.0693	-0.0856	-0.0327	-0.0420	-0.0886	-0.0988	-0.0947	-0.0781	-0.0619	-0.0487	-0.0651	-0.0630	-0.0639	-0.0868	-0.1218	-0.0759	-0.0782	-0.0543	-0.0474	-0.0446	-0.0469	-0.0772	-0.0795	-0.1121	-0.0320	-0.0717	-0.0460	-0.0610	-0.0742	-0.0913	-0.0877	-0.0720	-0.0353	-0.1128	-0.0654	-0.0391	-0.1053	-0.0965	-0.0555	-0.0556	-0.0946
3.8672	-0.1281	-0.0793	-0.0712	-0.0731	-0.1099	-0.0709	-0.0591	-0.0663	-0.0689	-0.0851	-0.0325	-0.0418	-0.0880	-0.0983	-0.0941	-0.0776	-0.0614	-0.0485	-0.0646	-0.0625	-0.0636	-0.0862	-0.1211	-0.0756	-0.0777	-0.0540	-0.0472	-0.0442	-0.0465	-0.0766	-0.0793	-0.1114	-0.0319	-0.0714	-0.0457	-0.0607	-0.0739	-0.0907	-0.0873	-0.0717	-0.0352	-0.1120	-0.0649	-0.0389	-0.1048	-0.0959	-0.0551	-0.0551	-0.0942
3.8828	-0.0714	-0.0791	-0.0707	-0.0727	-0.1093	-0.0704	-0.0585	-0.0660	-0.0686	-0.0846	-0.0324	-0.0416	-0.0874	-0.0977	-0.0935	-0.0770	-0.0608	-0.0484	-0.0640	-0.0621	-0.0633	-0.0856	-0.1205	-0.0753	-0.0773	-0.0536	-0.0470	-0.0438	-0.0461	-0.0760	-0.0791	-0.1107	-0.0318	-0.0711	-0.0454	-0.0604	-0.0736	-0.0902	-0.0870	-0.0713	-0.0352	-0.1113	-0.0644	-0.0386	-0.1043	-0.0954	-0.0546	-0.0547	-0.0937
3.8984	-0.0334	-0.0788	-0.0702	-0.0722	-0.1087	-0.0699	-0.0579	-0.0656	-0.0683	-0.0841	-0.0323	-0.0414	-0.0868	-0.0972	-0.0930	-0.0765	-0.0603	-0.0483	-0.0635	-0.0616	-0.0630	-0.0849	-0.1199	-0.0751	-0.0768	-0.0533	-0.0468	-0.0435	-0.0457	-0.0755	-0.0788	-0.1100	-0.0317	-0.0707	-0.0451	-0.0600	-0.0733	-0.0896	-0.0867	-0.0709	-0.0351	-0.1105	-0.0639	-0.0384	-0.1038	-0.0948	-0.0542	-0.0543	-0.0933
3.9141	-0.0561	-0.0786	-0.0697	-0.0718	-0.1082	-0.0695	-0.0574	-0.0654	-0.0679	-0.0836	-0.0322	-0.0412	-0.0862	-0.0967	-0.0924	-0.0759	-0.0599	-0.0482	-0.0629	-0.0612	-0.0628	-0.0843	-0.1193	-0.0748	-0.0763	-0.0530	-0.0465	-0.0431	-0.0454	-0.0749	-0.0786	-0.1092	-0.0316	-0.0704	-0.0449	-0.0597	-0.0730	-0.0891	-0.0863	-0.0706	-0.0351	-0.1098	-0.0634	-0.0381	-0.1033	-0.0943	-0.0539	-0.0538	-0.0930
3.9297	-0.0752	-0.0785	-0.0692	-0.0714	-0.1076	-0.0691	-0.0568	-0.0651	-0.0676	-0.0831	-0.0321	-0.0410	-0.0857	-0.0963	-0.0918	-0.0754	-0.0594	-0.0481	-0.0624	-0.0608	-0.0625	-0.0837	-0.1188	-0.0746	-0.0759	-0.0527	-0.0463	-0.0428	-0.0450	-0.0744	-0.0785	-0.1085	-0.0315	-0.0702	-0.0446	-0.0594	-0.0727	-0.0885	-0.0860	-0.0703	-0.0351	-0.1090	-0.0630	-0.0379	-0.1028	-0.0938	-0.0535	-0.0535	-0.0926
3.9453	-0.0649	-0.0783	-0.0688	-0.0711	-0.1071	-0.0687	-0.0563	-0.0648	-0.0673	-0.0827	-0.0320	-0.0408	-0.0851	-0.0958	-0.0913	-0.0749	-0.0589	-0.0480	-0.0619	-0.0604	-0.0623	-0.0832	-0.1182	-0.0744	-0.0755	-0.0524	-0.0462	-0.0424	-0.0447	-0.0738	-0.0783	-0.1079	-0.0314	-0.0699	-0.0444	-0.0592	-0.0724	-0.0880	-0.0857	-0.0700	-0.0351	-0.1083	-0.0626	-0.0377	-0.1023	-0.0933	-0.0531	-0.0531	-0.0922
3.9609	-0.0844	-0.0781	-0.0683	-0.0707	-0.1066	-0.0683	-0.0557	-0.0645	-0.0671	-0.0822	-0.0319	-0.0407	-0.0846	-0.0953	-0.0908	-0.0744	-0.0585	-0.0479	-0.0614	-0.0600	-0.0621	-0.0826	-0.1176	-0.0742	-0.0750	-0.0521	-0.0460	-0.0421	-0.0444	-0.0733	-0.0781	-0.1072	-0.0313	-0.0696	-0.0442	-0.0589	-0.0721	-0.0875	-0.0854	-0.0697	-0.0351	-0.1076	-0.0621	-0.0375	-0.1019	-0.0928	-0.0528	-0.0527	-0.0918
3.9766	-0.1055	-0.0779	-0.0679	-0.0703	-0.1061	-0.0679	-0.0552	-0.0643	-0.0668	-0.0818	-0.0319	-0.0405	-0.0840	-0.0948	-0.0903	-0.0740	-0.0581	-0.0478	-0.0610	-0.0596	-0.0619	-0.0820	-0.1170	-0.0740	-0.0746	-0.0519	-0.0458	-0.0418	-0.0441	-0.0728	-0.0779	-0.1065	-0.0312	-0.0694	-0.0440	-0.0587	-0.0718	-0.0870	-0.0851	-0.0694	-0.0350	-0.1069	-0.0617	-0.0374	-0.1014	-0.0923	-0.0525	-0.0523	-0.0915
3.9922	-0.0564	-0.0778	-0.0674	-0.0700	-0.1056	-0.0675	-0.0547	-0.0640	-0.0665	-0.0814	-0.0318	-0.0403	-0.0835	-0.0944	-0.0898	-0.0735	-0.0576	-0.0477	-0.0605	-0.0593	-0.0617	-0.0815	-0.1165	-0.0738	-0.0742	-0.0516	-0.0456	-0.0415	-0.0438	-0.0723	-0.0778	-0.1058	-0.0312	-0.0691	-0.0438	-0.0584	-0.0716	-0.0865	-0.0849	-0.0691	-0.0351	-0.1062	-0.0613	-0.0372	-0.1010	-0.0918	-0.0521	-0.0520	-0.0912
4.0078	0.0283	-0.0776	-0.0670	-0.0697	-0.1051	-0.0672	-0.0542	-0.0638	-0.0663	-0.0810	-0.0318	-0.0402	-0.0830	-0.0940	-0.0893	-0.0731	-0.0572	-0.0476	-0.0601	-0.0589	-0.0615	-0.0809	-0.1159	-0.0736	-0.0739	-0.0514	-0.0455	-0.0413	-0.0436	-0.0718	-0.0776	-0.1052	-0.0311	-0.0689	-0.0436	-0.0582	-0.0713	-0.0861	-0.0846	-0.0688	-0.0351	-0.1055	-0.0609	-0.0371	-0.1005	-0.0913	-0.0518	-0.0517	-0.0908
4.0234	0.0277	-0.0775	-0.0666	-0.0693	-0.1046	-0.0668	-0.0538	-0.0636	-0.0660	-0.0806	-0.0317	-0.0401	-0.0825	-0.0935	-0.0888	-0.0726	-0.0568	-0.0476	-0.0596	-0.0586	-0.0613	-0.0804	-0.1154	-0.0734	-0.0735	-0.0512	-0.0453	-0.0410	-0.0433	-0.0714	-0.0775	-0.1046	-0.0311	-0.0686	-0.0434	-0.0580	-0.0711	-0.0856	-0.0843	-0.0685	-0.0351	-0.1048	-0.0605	-0.0369	-0.1001	-0.0909	-0.0515	-0.0514	-0.0905
4.0391	-0.0017	-0.0773	-0.0662	-0.0690	-0.1041	-0.0665	-0.0533	-0.0633	-0.0658	-0.0802	-0.0317	-0.0399	-0.0820	-0.0931	-0.0883	-0.0722	-0.0564	-0.0475	-0.0592	-0.0582	-0.0611	-0.0799	-0.1149	-0.0733	-0.0731	-0.0509	-0.0452	-0.0408	-0.0430	-0.0709	-0.0773	-0.1039	-0.0311	-0.0684	-0.0432	-0.0578	-0.0709	-0.0852	-0.0841	-0.0683	-0.0351	-0.1041	-0.0601	-0.0368	-0.0997	-0.0904	-0.0512	-0.0510	-0.0902
4.0547	-0.0049	-0.0772	-0.0659	-0.0687	-0.1036	-0.0662	-0.0529	-0.0631	-0.0656	-0.0798	-0.0317	-0.0398	-0.0816	-0.0927	-0.0879	-0.0718	-0.0561	-0.0475	-0.0588	-0.0579	-0.0609	-0.0794	-0.1143	-0.0731	-0.0728	-0.0507	-0.0451	-0.0405	-0.0428	-0.0704	-0.0772	-0.1033	-0.0310	-0.0682	-0.0430	-0.0576	-0.0706	-0.0847	-0.0838	-0.0680	-0.0352	-0.1034	-0.0598	-0.0366	-0.0992	-0.0900	-0.0510	-0.0508	-0.0899
4.0703	-0.0292	-0.0771	-0.0655	-0.0684	-0.1032	-0.0658	-0.0524	-0.0629	-0.0654	-0.0795	-0.0316	-0.0397	-0.0811	-0.0923	-0.0874	-0.0714	-0.0557	-0.0474	-0.0584	-0.0576	-0.0608	-0.0789	-0.1138	-0.0730	-0.0725	-0.0505	-0.0449	-0.0403	-0.0426	-0.0700	-0.0771	-0.1027	-0.0310	-0.0680	-0.0429	-0.0574	-0.0704	-0.0843	-0.0836	-0.0678	-0.0352	-0.1028	-0.0594	-0.0365	-0.0988	-0.0896	-0.0507	-0.0505	-0.0896
4.0859	-0.0435	-0.0770	-0.0652	-0.0681	-0.1027	-0.0655	-0.0520	-0.0627	-0.0652	-0.0791	-0.0316	-0.0396	-0.0807	-0.0918	-0.0870	-0.0710	-0.0554	-0.0474	-0.0581	-0.0573	-0.0606	-0.0784	-0.1133	-0.0728	-0.0721	-0.0503	-0.0448	-0.0401	-0.0423	-0.0695	-0.0770	-0.1021	-0.0310	-0.0678	-0.0427	-0.0572	-0.0702	-0.0839	-0.0833	-0.0675	-0.0352	-0.1021	-0.0591	-0.0364	-0.0984	-0.0891	-0.0505	-0.0502	-0.0893
4.1016	-0.0244	-0.0769	-0.0648	-0.0678	-0.1023	-0.0652	-0.0516	-0.0625	-0.0650	-0.0788	-0.0316	-0.0395	-0.0802	-0.0915	-0.0866	-0.0706	-0.0550	-0.0474	-0.0577	-0.0570	-0.0605	-0.0779	-0.1128	-0.0727	-0.0718	-0.0501	-0.0447	-0.0398	-0.0421	-0.0691	-0.0769	-0.1015	-0.0310	-0.0676	-0.0426	-0.0570	-0.0700	-0.0835	-0.0831	-0.0673	-0.0353	-0.1015	-0.0587	-0.0363	-0.0980	-0.0887	-0.0502	-0.0499	-0.0890
4.1172	-0.0126	-0.0768	-0.0645	-0.0676	-0.1018	-0.0649	-0.0512	-0.0623	-0.0648	-0.0784	-0.0316	-0.0394	-0.0798	-0.0911	-0.0861	-0.0702	-0.0547	-0.0474	-0.0573	-0.0567	-0.0603	-0.0774	-0.1123	-0.0725	-0.0715	-0.0499	-0.0446	-0.0396	-0.0419	-0.0687	-0.0768	-0.1009	-0.0310	-0.0674	-0.0425	-0.0569	-0.0698	-0.0831	-0.0829	-0.0671	-0.0353	-0.1009	-0.0584	-0.0362	-0.0976	-0.0883	-0.0500	-0.0497	-0.0888
4.1328	-0.0514	-0.0767	-0.0642	-0.0673	-0.1014	-0.0647	-0.0508	-0.0622	-0.0646	-0.0781	-0.0316	-0.0393	-0.0794	-0.0907	-0.0857	-0.0698	-0.0544	-0.0473	-0.0570	-0.0565	-0.0602	-0.0770	-0.1118	-0.0724	-0.0712	-0.0497	-0.0445	-0.0394	-0.0418	-0.0683	-0.0767	-0.1003	-0.0310	-0.0673	-0.0423	-0.0567	-0.0696	-0.0828	-0.0827	-0.0669	-0.0354	-0.1002	-0.0581	-0.0362	-0.0972	-0.0879	-0.0498	-0.0494	-0.0885
4.1484	-0.0739	-0.0766	-0.0639	-0.0670	-0.1010	-0.0644	-0.0504	-0.0620	-0.0644	-0.0778	-0.0316	-0.0392	-0.0790	-0.0903	-0.0853	-0.0695	-0.0541	-0.0473	-0.0567	-0.0562	-0.0601	-0.0765	-0.1113	-0.0723	-0.0709	-0.0496	-0.0444	-0.0393	-0.0416	-0.0679	-0.0766	-0.0998	-0.0310	-0.0671	-0.0422	-0.0566	-0.0694	-0.0824	-0.0824	-0.0667	-0.0354	-0.0996	-0.0578	-0.0361	-0.0968	-0.0875	-0.0495	-0.0492	-0.0883
4.1641	-0.0558	-0.0765	-0.0636	-0.0668	-0.1006	-0.0641	-0.0500	-0.0618	-0.0642	-0.0775	-0.0316	-0.0391	-0.0786	-0.0899	-0.0849	-0.0691	-0.0538	-0.0473	-0.0563	-0.0560	-0.0599	-0.0761	-0.1108	-0.0722	-0.0706	-0.0494	-0.0443	-0.0391	-0.0414	-0.0675	-0.0765	-0.0992	-0.0310	-0.0669	-0.0421	-0.0564	-0.0692	-0.0820	-0.0822	-0.0665	-0.0355	-0.0990	-0.0575	-0.0360	-0.0965	-0.0871	-0.0493	-0.0490	-0.0880
4.1797	-0.0851	-0.0764	-0.0633	-0.0665	-0.1002	-0.0639	-0.0497	-0.0617	-0.0641	-0.0772	-0.0317	-0.0391	-0.0782	-0.0896	-0.0845	-0.0688	-0.0535	-0.0473	-0.0560	-0.0557	-0.0598	-0.0756	-0.1103	-0.0721	-0.0704	-0.0493	-0.0442	-0.0389	-0.0412	-0.0671	-0.0764	-0.0986	-0.0311	-0.0668	-0.0420	-0.0563	-0.0690	-0.0817	-0.0820	-0.0663	-0.0355	-0.0984	-0.0572	-0.0359	-0.0961	-0.0868	-0.0491	-0.0487	-0.0878
4.1953	-0.1037	-0.0763	-0.0630	-0.0663	-0.0998	-0.0636	-0.0493	-0.0615	-0.0639	-0.0769	-0.0317	-0.0390	-0.0778	-0.0892	-0.0841	-0.0685	-0.0532	-0.0473	-0.0557	-0.0555	-0.0597	-0.0752	-0.1098	-0.0720	-0.0701	-0.0491	-0.0441	-0.0387	-0.0411	-0.0667	-0.0763	-0.0981	-0.0311	-0.0666	-0.0419	-0.0562	-0.0689	-0.0813	-0.0818	-0.0661	-0.0356	-0.0978	-0.0569	-0.0359	-0.0957	-0.0864	-0.0490	-0.0485	-0.0875
4.2109	-0.0771	-0.0762	-0.0627	-0.0661	-0.0994	-0.0634	-0.0490	-0.0614	-0.0638	-0.0766	-0.0317	-0.0389	-0.0774	-0.0889	-0.0838	-0.0681	-0.0529	-0.0473	-0.0554	-0.0552	-0.0596	-0.0748	-0.1094	-0.0719	-0.0698	-0.0490	-0.0440	-0.0386	-0.0409	-0.0664	-0.0762	-0.0976	-0.0311	-0.0665	-0.0418	-0.0561	-0.0687	-0.0810	-0.0816	-0.0660	-0.0357	-0.0972	-0.0567	-0.0358	-0.0954	-0.0860	-0.0488	-0.0483	-0.0873
4.2266	-0.1007	-0.0762	-0.0624	-0.0658	-0.0990	-0.0631	-0.0486	-0.0612	-0.0636	-0.0763	-0.0317	-0.0389	-0.0770	-0.0885	-0.0834	-0.0678	-0.0527	-0.0473	-0.0551	-0.0550	-0.0595	-0.0743	-0.1089	-0.0718	-0.0696	-0.0488	-0.0439	-0.0384	-0.0408	-0.0660	-0.0762	-0.0970	-0.0311	-0.0663	-0.0417	-0.0560	-0.0686	-0.0807	-0.0814	-0.0658	-0.0357	-0.0967	-0.0564	-0.0358	-0.0950	-0.0857	-0.0486	-0.0481	-0.0871
4.2422	-0.1345	-0.0761	-0.0622	-0.0656	-0.0986	-0.0629	-0.0483	-0.0611	-0.0635	-0.0761	-0.0318	-0.0388	-0.0767	-0.0882	-0.0830	-0.0675	-0.0524	-0.0473	-0.0549	-0.0548	-0.0594	-0.0739	-0.1084	-0.0717	-0.0694	-0.0487	-0.0439	-0.0383	-0.0407	-0.0657	-0.0761	-0.0965	-0.0312	-0.0662	-0.0417	-0.0559	-0.0684	-0.0804	-0.0813	-0.0656	-0.0358	-0.0961	-0.0561	-0.0358	-0.0947	-0.0853	-0.0484	-0.0479	-0.0869
4.2578	-0.1079	-0.0760	-0.0619	-0.0654	-0.0982	-0.0627	-0.0480	-0.0610	-0.0634	-0.0758	-0.0318	-0.0388	-0.0763	-0.0879	-0.0827	-0.0672	-0.0522	-0.0473	-0.0546	-0.0546	-0.0594	-0.0735	-0.1080	-0.0717	-0.0691	-0.0486	-0.0438	-0.0381	-0.0405	-0.0653	-0.0760	-0.0960	-0.0312	-0.0661	-0.0416	-0.0558	-0.0683	-0.0801	-0.0811	-0.0655	-0.0359	-0.0955	-0.0559	-0.0357	-0.0943	-0.0850	-0.0483	-0.0477	-0.0867
4.2734	-0.0706	-0.0760	-0.0617	-0.0652	-0.0979	-0.0625	-0.0477	-0.0608	-0.0632	-0.0756	-0.0318	-0.0387	-0.0760	-0.0875	-0.0823	-0.0669	-0.0519	-0.0474	-0.0543	-0.0544	-0.0593	-0.0732	-0.1075	-0.0716	-0.0689	-0.0484	-0.0437	-0.0380	-0.0404	-0.0650	-0.0760	-0.0955	-0.0313	-0.0660	-0.0415	-0.0557	-0.0681	-0.0798	-0.0809	-0.0653	-0.0359	-0.0950	-0.0556	-0.0357	-0.0940	-0.0847	-0.0481	-0.0476	-0.0865
4.2891	-0.0513	-0.0759	-0.0615	-0.0650	-0.0975	-0.0623	-0.0474	-0.0607	-0.0631	-0.0753	-0.0319	-0.0387	-0.0757	-0.0872	-0.0820	-0.0666	-0.0517	-0.0474	-0.0541	-0.0542	-0.0592	-0.0728	-0.1071	-0.0715	-0.0687	-0.0483	-0.0437	-0.0379	-0.0403	-0.0647	-0.0759	-0.0950	-0.0313	-0.0658	-0.0415	-0.0556	-0.0680	-0.0795	-0.0807	-0.0652	-0.0360	-0.0944	-0.0554	-0.0357	-0.0937	-0.0843	-0.0480	-0.0474	-0.0863
4.3047	-0.0413	-0.0759	-0.0612	-0.0648	-0.0972	-0.0621	-0.0471	-0.0606	-0.0630	-0.0751	-0.0319	-0.0386	-0.0753	-0.0869	-0.0816	-0.0664	-0.0515	-0.0474	-0.0539	-0.0540	-0.0591	-0.0724	-0.1067	-0.0715	-0.0684	-0.0482	-0.0436	-0.0378	-0.0402	-0.0643	-0.0759	-0.0945	-0.0314	-0.0657	-0.0414	-0.0555	-0.0679	-0.0792	-0.0806	-0.0651	-0.0361	-0.0939	-0.0552	-0.0357	-0.0933	-0.0840	-0.0478	-0.0472	-0.0861
4.3203	-0.0751	-0.0758	-0.0610	-0.0646	-0.0968	-0.0619	-0.0468	-0.0605	-0.0629	-0.0749	-0.0320	-0.0386	-0.0750	-0.0866	-0.0813	-0.0661	-0.0513	-0.0474	-0.0536	-0.0538	-0.0591	-0.0720	-0.1062	-0.0714	-0.0682	-0.0481	-0.0436	-0.0377	-0.0401	-0.0640	-0.0758	-0.0940	-0.0314	-0.0656	-0.0413	-0.0554	-0.0677	-0.0790	-0.0804	-0.0649	-0.0362	-0.0933	-0.0550	-0.0357	-0.0930	-0.0837	-0.0477	-0.0471	-0.0859
4.3359	-0.1291	-0.0758	-0.0608	-0.0644	-0.0965	-0.0617	-0.0465	-0.0604	-0.0628	-0.0746	-0.0320	-0.0386	-0.0747	-0.0863	-0.0810	-0.0658	-0.0510	-0.0474	-0.0534	-0.0536	-0.0590	-0.0717	-0.1058	-0.0713	-0.0680	-0.0480	-0.0435	-0.0376	-0.0400	-0.0637	-0.0758	-0.0935	-0.0315	-0.0655	-0.0413	-0.0553	-0.0676	-0.0787	-0.0802	-0.0648	-0.0362	-0.0928	-0.0547	-0.0356	-0.0927	-0.0834	-0.0476	-0.0469	-0.0857
4.3516	-0.1195	-0.0757	-0.0606	-0.0642	-0.0962	-0.0615	-0.0462	-0.0603	-0.0627	-0.0744	-0.0321	-0.0386	-0.0744	-0.0860	-0.0807	-0.0656	-0.0508	-0.0475	-0.0532	-0.0535	-0.0589	-0.0713	-0.1054	-0.0713	-0.0678	-0.0479	-0.0434	-0.0375	-0.0399	-0.0634	-0.0757	-0.0930	-0.0315	-0.0654	-0.0413	-0.0553	-0.0675	-0.0784	-0.0801	-0.0647	-0.0363	-0.0923	-0.0545	-0.0356	-0.0924	-0.0831	-0.0475	-0.0468	-0.0855
4.3672	-0.0829	-0.0757	-0.0604	-0.0641	-0.0959	-0.0614	-0.0460	-0.0602	-0.0626	-0.0742	-0.0321	-0.0385	-0.0741	-0.0857	-0.0804	-0.0653	-0.0506	-0.0475	-0.0530	-0.0533	-0.0589	-0.0710	-0.1050	-0.0712	-0.0676	-0.0478	-0.0434	-0.0374	-0.0398	-0.0631	-0.0757	-0.0925	-0.0316	-0.0653	-0.0412	-0.0552	-0.0674	-0.0782	-0.0799	-0.0646	-0.0364	-0.0918	-0.0543	-0.0356	-0.0921	-0.0828	-0.0473	-0.0466	-0.0854
4.3828	-0.1100	-0.0757	-0.0602	-0.0639	-0.0955	-0.0612	-0.0457	-0.0601	-0.0625	-0.0740	-0.0322	-0.0385	-0.0738	-0.0854	-0.0801	-0.0651	-0.0504	-0.0475	-0.0528	-0.0531	-0.0588	-0.0706	-0.1046	-0.0712	-0.0674	-0.0477	-0.0434	-0.0373	-0.0397	-0.0628	-0.0757	-0.0921	-0.0316	-0.0652	-0.0412	-0.0552	-0.0673	-0.0779	-0.0798	-0.0644	-0.0365	-0.0913	-0.0541	-0.0356	-0.0918	-0.0825	-0.0472	-0.0465	-0.0852
4.3984	-0.1438	-0.0756	-0.0600	-0.0637	-0.0952	-0.0610	-0.0454	-0.0600	-0.0624	-0.0738	-0.0322	-0.0385	-0.0735	-0.0852	-0.0798	-0.0648	-0.0502	-0.0476	-0.0526	-0.0530	-0.0588	-0.0703	-0.1041	-0.0711	-0.0673	-0.0476	-0.0433	-0.0372	-0.0396	-0.0626	-0.0756	-0.0916	-0.0317	-0.0651	-0.0411	-0.0551	-0.0671	-0.0777	-0.0797	-0.0643	-0.0365	-0.0908	-0.0539	-0.0356	-0.0915	-0.0822	-0.0471	-0.0464	-0.0850
4.4141	-0.1085	-0.0756	-0.0598	-0.0636	-0.0949	-0.0609	-0.0452	-0.0599	-0.0623	-0.0736	-0.0323	-0.0385	-0.0733	-0.0849	-0.0795	-0.0646	-0.0501	-0.0476	-0.0524	-0.0528	-0.0587	-0.0700	-0.1037	-0.0711	-0.0671	-0.0475	-0.0433	-0.0371	-0.0396	-0.0623	-0.0756	-0.0912	-0.0317	-0.0650	-0.0411	-0.0550	-0.0670	-0.0775	-0.0795	-0.0642	-0.0366	-0.0903	-0.0537	-0.0357	-0.0912	-0.0819	-0.0470	-0.0462	-0.0849
4.4297	-0.0859	-0.0755	-0.0596	-0.0634	-0.0946	-0.0607	-0.0449	-0.0598	-0.0622	-0.0734	-0.0324	-0.0385	-0.0730	-0.0846	-0.0792	-0.0644	-0.0499	-0.0476	-0.0522	-0.0527	-0.0587	-0.0696	-0.1033	-0.0711	-0.0669	-0.0475	-0.0432	-0.0371	-0.0395	-0.0620	-0.0755	-0.0907	-0.0318	-0.0650	-0.0411	-0.0550	-0.0669	-0.0772	-0.0794	-0.0641	-0.0367	-0.0898	-0.0535	-0.0357	-0.0909	-0.0817	-0.0469	-0.0461	-0.0847
4.4453	-0.1634	-0.0755	-0.0595	-0.0633	-0.0943	-0.0606	-0.0447	-0.0598	-0.0621	-0.0732	-0.0324	-0.0384	-0.0727	-0.0844	-0.0789	-0.0641	-0.0497	-0.0477	-0.0520	-0.0525	-0.0586	-0.0693	-0.1030	-0.0710	-0.0667	-0.0474	-0.0432	-0.0370	-0.0394	-0.0617	-0.0755	-0.0903	-0.0319	-0.0649	-0.0411	-0.0549	-0.0668	-0.0770	-0.0792	-0.0640	-0.0368	-0.0893	-0.0533	-0.0357	-0.0906	-0.0814	-0.0468	-0.0460	-0.0846
4.4609	-0.2310	-0.0755	-0.0593	-0.0631	-0.0941	-0.0605	-0.0445	-0.0597	-0.0620	-0.0731	-0.0325	-0.0384	-0.0725	-0.0841	-0.0786	-0.0639	-0.0495	-0.0477	-0.0519	-0.0524	-0.0586	-0.0690	-0.1026	-0.0710	-0.0666	-0.0473	-0.0432	-0.0369	-0.0394	-0.0615	-0.0755	-0.0898	-0.0319	-0.0648	-0.0410	-0.0549	-0.0667	-0.0768	-0.0791	-0.0639	-0.0369	-0.0888	-0.0532	-0.0357	-0.0903	-0.0811	-0.0467	-0.0459	-0.0844
4.4766	-0.1809	-0.0755	-0.0591	-0.0630	-0.0938	-0.0603	-0.0442	-0.0596	-0.0620	-0.0729	-0.0325	-0.0384	-0.0722	-0.0838	-0.0784	-0.0637	-0.0494	-0.0477	-0.0517	-0.0523	-0.0586	-0.0687	-0.1022	-0.0709	-0.0664	-0.0472	-0.0431	-0.0369	-0.0393	-0.0612	-0.0755	-0.0894	-0.0320	-0.0647	-0.0410	-0.0549	-0.0667	-0.0766	-0.0790	-0.0639	-0.0369	-0.0883	-0.0530	-0.0357	-0.0900	-0.0809	-0.0467	-0.0458	-0.0843
4.4922	-0.1090	-0.0754	-0.0590	-0.0628	-0.0935	-0.0602	-0.0440	-0.0595	-0.0619	-0.0727	-0.0326	-0.0384	-0.0720	-0.0836	-0.0781	-0.0635	-0.0492	-0.0478	-0.0515	-0.0521	-0.0585	-0.0684	-0.1018	-0.0709	-0.0662	-0.0472	-0.0431	-0.0368	-0.0392	-0.0610	-0.0754	-0.0890	-0.0321	-0.0646	-0.0410	-0.0548	-0.0666	-0.0764	-0.0789	-0.0638	-0.0370	-0.0879	-0.0528	-0.0357	-0.0898	-0.0806	-0.0466	-0.0457	-0.0842
4.5078	-0.1069	-0.0754	-0.0588	-0.0627	-0.0932	-0.0601	-0.0438	-0.0595	-0.0618	-0.0726	-0.0327	-0.0384	-0.0717	-0.0833	-0.0778	-0.0633	-0.0491	-0.0478	-0.0514	-0.0520	-0.0585	-0.0681	-0.1014	-0.0709	-0.0661	-0.0471	-0.0431	-0.0368	-0.0392	-0.0607	-0.0754	-0.0886	-0.0321	-0.0646	-0.0410	-0.0548	-0.0665	-0.0762	-0.0787	-0.0637	-0.0371	-0.0874	-0.0527	-0.0358	-0.0895	-0.0804	-0.0465	-0.0456	-0.0840
4.5234	-0.1162	-0.0754	-0.0587	-0.0626	-0.0930	-0.0599	-0.0436	-0.0594	-0.0618	-0.0724	-0.0327	-0.0384	-0.0715	-0.0831	-0.0776	-0.0631	-0.0489	-0.0479	-0.0512	-0.0519	-0.0585	-0.0678	-0.1011	-0.0709	-0.0659	-0.0470	-0.0430	-0.0367	-0.0391	-0.0605	-0.0754	-0.0882	-0.0322	-0.0645	-0.0410	-0.0548	-0.0664	-0.0760	-0.0786	-0.0636	-0.0372	-0.0870	-0.0525	-0.0358	-0.0892	-0.0801	-0.0464	-0.0455	-0.0839
4.5391	-0.0387	-0.0754	-0.0585	-0.0624	-0.0927	-0.0598	-0.0434	-0.0594	-0.0617	-0.0722	-0.0328	-0.0384	-0.0713	-0.0829	-0.0773	-0.0629	-0.0488	-0.0479	-0.0511	-0.0518	-0.0584	-0.0675	-0.1007	-0.0708	-0.0658	-0.0470	-0.0430	-0.0367	-0.0391	-0.0603	-0.0754	-0.0878	-0.0323	-0.0644	-0.0410	-0.0547	-0.0663	-0.0758	-0.0785	-0.0635	-0.0373	-0.0865	-0.0523	-0.0358	-0.0890	-0.0799	-0.0463	-0.0454	-0.0838
4.5547	0.0587	-0.0754	-0.0584	-0.0623	-0.0925	-0.0597	-0.0432	-0.0593	-0.0616	-0.0721	-0.0329	-0.0384	-0.0710	-0.0826	-0.0771	-0.0627	-0.0486	-0.0480	-0.0509	-0.0517	-0.0584	-0.0673	-0.1003	-0.0708	-0.0657	-0.0469	-0.0430	-0.0366	-0.0390	-0.0600	-0.0754	-0.0874	-0.0323	-0.0644	-0.0410	-0.0547	-0.0662	-0.0756	-0.0784	-0.0635	-0.0373	-0.0861	-0.0522	-0.0358	-0.0887	-0.0797	-0.0463	-0.0453	-0.0837
4.5703	0.0714	-0.0753	-0.0583	-0.0622	-0.0922	-0.0596	-0.0430	-0.0592	-0.0616	-0.0719	-0.0329	-0.0384	-0.0708	-0.0824	-0.0768	-0.0625	-0.0485	-0.0480	-0.0508	-0.0516	-0.0584	-0.0670	-0.1000	-0.0708	-0.0655	-0.0469	-0.0429	-0.0366	-0.0390	-0.0598	-0.0753	-0.0870	-0.0324	-0.0643	-0.0410	-0.0547	-0.0662	-0.0755	-0.0783	-0.0634	-0.0374	-0.0856	-0.0520	-0.0359	-0.0885	-0.0794	-0.0462	-0.0452	-0.0835
4.5859	0.0166	-0.0753	-0.0581	-0.0621	-0.0920	-0.0595	-0.0428	-0.0592	-0.0615	-0.0718	-0.0330	-0.0384	-0.0706	-0.0822	-0.0766	-0.0624	-0.0484	-0.0481	-0.0507	-0.0515	-0.0584	-0.0667	-0.0996	-0.0708	-0.0654	-0.0468	-0.0429	-0.0365	-0.0389	-0.0596	-0.0753	-0.0866	-0.0325	-0.0642	-0.0410	-0.0547	-0.0661	-0.0753	-0.0782	-0.0633	-0.0375	-0.0852	-0.0519	-0.0359	-0.0882	-0.0792	-0.0462	-0.0451	-0.0834
4.6016	-0.0696	-0.0753	-0.0580	-0.0620	-0.0917	-0.0594	-0.0426	-0.0591	-0.0615	-0.0717	-0.0331	-0.0384	-0.0704	-0.0819	-0.0764	-0.0622	-0.0482	-0.0481	-0.0505	-0.0514	-0.0584	-0.0665	-0.0993	-0.0708	-0.0653	-0.0468	-0.0429	-0.0365	-0.0389	-0.0594	-0.0753	-0.0862	-0.0325	-0.0642	-0.0410	-0.0547	-0.0660	-0.0751	-0.0781	-0.0633	-0.0376	-0.0848	-0.0517	-0.0359	-0.0880	-0.0790	-0.0461	-0.0450	-0.0833
4.6172	-0.1204	-0.0753	-0.0579	-0.0618	-0.0915	-0.0593	-0.0424	-0.0591	-0.0614	-0.0715	-0.0331	-0.0384	-0.0702	-0.0817	-0.0761	-0.0620	-0.0481	-0.0481	-0.0504	-0.0513	-0.0583	-0.0662	-0.0989	-0.0707	-0.0651	-0.0467	-0.0429	-0.0364	-0.0389	-0.0592	-0.0753	-0.0858	-0.0326	-0.0641	-0.0410	-0.0546	-0.0660	-0.0750	-0.0780	-0.0632	-0.0376	-0.0844	-0.0516	-0.0360	-0.0878	-0.0788	-0.0461	-0.0450	-0.0832
4.6328	-0.1143	-0.0753	-0.0578	-0.0617	-0.0912	-0.0592	-0.0422	-0.0590	-0.0614	-0.0714	-0.0332	-0.0384	-0.0700	-0.0815	-0.0759	-0.0619	-0.0480	-0.0482	-0.0503	-0.0512	-0.0583	-0.0659	-0.0986	-0.0707	-0.0650	-0.0467	-0.0428	-0.0364	-0.0388	-0.0590	-0.0753	-0.0854	-0.0327	-0.0641	-0.0410	-0.0546	-0.0659	-0.0748	-0.0779	-0.0631	-0.0377	-0.0839	-0.0515	-0.0360	-0.0875	-0.0786	-0.0460	-0.0449	-0.0831
4.6484	-0.0859	-0.0753	-0.0576	-0.0616	-0.0910	-0.0591	-0.0421	-0.0590	-0.0613	-0.0713	-0.0333	-0.0384	-0.0698	-0.0813	-0.0757	-0.0617	-0.0479	-0.0482	-0.0501	-0.0511	-0.0583	-0.0657	-0.0982	-0.0707	-0.0649	-0.0466	-0.0428	-0.0364	-0.0388	-0.0588	-0.0753	-0.0851	-0.0327	-0.0640	-0.0410	-0.0546	-0.0658	-0.0746	-0.0778	-0.0631	-0.0378	-0.0835	-0.0513	-0.0361	-0.0873	-0.0784	-0.0460	-0.0448	-0.0830
4.6641	-0.0841	-0.0753	-0.0575	-0.0615	-0.0908	-0.0590	-0.0419	-0.0590	-0.0613	-0.0711	-0.0333	-0.0384	-0.0696	-0.0811	-0.0755	-0.0615	-0.0478	-0.0483	-0.0500	-0.0510	-0.0583	-0.0655	-0.0979	-0.0707	-0.0648	-0.0466	-0.0428	-0.0364	-0.0388	-0.0586	-0.0753	-0.0847	-0.0328	-0.0640	-0.0410	-0.0546	-0.0658	-0.0745	-0.0777	-0.0630	-0.0379	-0.0831	-0.0512	-0.0361	-0.0871	-0.0782	-0.0459	-0.0447	-0.0829
4.6797	-0.1458	-0.0753	-0.0574	-0.0614	-0.0906	-0.0589	-0.0417	-0.0589	-0.0613	-0.0710	-0.0334	-0.0384	-0.0694	-0.0809	-0.0753	-0.0614	-0.0477	-0.0483	-0.0499	-0.0509	-0.0583	-0.0652	-0.0976	-0.0707	-0.0647	-0.0465	-0.0428	-0.0363	-0.0387	-0.0584	-0.0753	-0.0843	-0.0329	-0.0639	-0.0410	-0.0546	-0.0657	-0.0743	-0.0776	-0.0630	-0.0379	-0.0827	-0.0511	-0.0361	-0.0868	-0.0780	-0.0459	-0.0447	-0.0828
4.6953	-0.1820	-0.0752	-0.0573	-0.0613	-0.0904	-0.0588	-0.0416	-0.0589	-0.0612	-0.0709	-0.0335	-0.0384	-0.0692	-0.0807	-0.0751	-0.0612	-0.0475	-0.0484	-0.0498	-0.0509	-0.0583	-0.0650	-0.0972	-0.0707	-0.0646	-0.0465	-0.0428	-0.0363	-0.0387	-0.0582	-0.0752	-0.0840	-0.0329	-0.0639	-0.0410	-0.0546	-0.0656	-0.0742	-0.0775	-0.0629	-0.0380	-0.0823	-0.0509	-0.0362	-0.0866	-0.0778	-0.0458	-0.0446	-0.0827
4.7109	-0.1550	-0.0752	-0.0572	-0.0612	-0.0901	-0.0588	-0.0414	-0.0588	-0.0612	-0.0708	-0.0335	-0.0384	-0.0691	-0.0805	-0.0749	-0.0611	-0.0474	-0.0484	-0.0497	-0.0508	-0.0583	-0.0647	-0.0969	-0.0707	-0.0645	-0.0464	-0.0427	-0.0363	-0.0387	-0.0581	-0.0752	-0.0836	-0.0330	-0.0638	-0.0410	-0.0546	-0.0656	-0.0741	-0.0774	-0.0629	-0.0381	-0.0819	-0.0508	-0.0362	-0.0864	-0.0776	-0.0458	-0.0445	-0.0826
4.7266	-0.1419	-0.0752	-0.0571	-0.0611	-0.0899	-0.0587	-0.0413	-0.0588	-0.0611	-0.0707	-0.0336	-0.0384	-0.0689	-0.0803	-0.0747	-0.0609	-0.0473	-0.0485	-0.0496	-0.0507	-0.0583	-0.0645	-0.0966	-0.0707	-0.0644	-0.0464	-0.0427	-0.0363	-0.0387	-0.0579	-0.0752	-0.0833	-0.0331	-0.0638	-0.0410	-0.0546	-0.0655	-0.0739	-0.0774	-0.0628	-0.0381	-0.0816	-0.0507	-0.0363	-0.0862	-0.0774	-0.0458	-0.0445	-0.0825
4.7422	-0.1477	-0.0752	-0.0570	-0.0610	-0.0897	-0.0586	-0.0411	-0.0588	-0.0611	-0.0706	-0.0337	-0.0385	-0.0687	-0.0801	-0.0745	-0.0608	-0.0473	-0.0485	-0.0495	-0.0506	-0.0583	-0.0643	-0.0963	-0.0707	-0.0643	-0.0464	-0.0427	-0.0362	-0.0386	-0.0577	-0.0752	-0.0830	-0.0331	-0.0637	-0.0411	-0.0546	-0.0655	-0.0738	-0.0773	-0.0628	-0.0382	-0.0812	-0.0506	-0.0363	-0.0860	-0.0773	-0.0457	-0.0444	-0.0824
4.7578	-0.1485	-0.0752	-0.0569	-0.0609	-0.0895	-0.0585	-0.0410	-0.0587	-0.0611	-0.0705	-0.0337	-0.0385	-0.0686	-0.0800	-0.0743	-0.0607	-0.0472	-0.0486	-0.0494	-0.0506	-0.0583	-0.0641	-0.0960	-0.0707	-0.0642	-0.0463	-0.0427	-0.0362	-0.0386	-0.0576	-0.0752	-0.0826	-0.0332	-0.0637	-0.0411	-0.0546	-0.0654	-0.0737	-0.0772	-0.0627	-0.0383	-0.0808	-0.0505	-0.0364	-0.0858	-0.0771	-0.0457	-0.0444	-0.0824
4.7734	-0.1305	-0.0752	-0.0568	-0.0608	-0.0893	-0.0585	-0.0408	-0.0587	-0.0610	-0.0704	-0.0338	-0.0385	-0.0684	-0.0798	-0.0741	-0.0605	-0.0471	-0.0486	-0.0493	-0.0505	-0.0583	-0.0639	-0.0957	-0.0707	-0.0641	-0.0463	-0.0427	-0.0362	-0.0386	-0.0574	-0.0752	-0.0823	-0.0333	-0.0636	-0.0411	-0.0546	-0.0654	-0.0735	-0.0771	-0.0627	-0.0383	-0.0804	-0.0503	-0.0364	-0.0856	-0.0769	-0.0457	-0.0443	-0.0823
4.7891	-0.1214	-0.0752	-0.0567	-0.0608	-0.0891	-0.0584	-0.0407	-0.0587	-0.0610	-0.0703	-0.0339	-0.0385	-0.0682	-0.0796	-0.0739	-0.0604	-0.0470	-0.0487	-0.0492	-0.0504	-0.0583	-0.0637	-0.0954	-0.0707	-0.0640	-0.0463	-0.0427	-0.0362	-0.0386	-0.0572	-0.0752	-0.0820	-0.0333	-0.0636	-0.0411	-0.0546	-0.0653	-0.0734	-0.0770	-0.0627	-0.0384	-0.0801	-0.0502	-0.0364	-0.0854	-0.0767	-0.0457	-0.0443	-0.0822
4.8047	-0.1188	-0.0752	-0.0567	-0.0607	-0.0890	-0.0583	-0.0405	-0.0587	-0.0610	-0.0702	-0.0339	-0.0385	-0.0681	-0.0794	-0.0737	-0.0603	-0.0469	-0.0487	-0.0491	-0.0504	-0.0583	-0.0634	-0.0951	-0.0707	-0.0639	-0.0462	-0.0427	-0.0362	-0.0386	-0.0571	-0.0752	-0.0816	-0.0334	-0.0636	-0.0411	-0.0546	-0.0653	-0.0733	-0.0770	-0.0626	-0.0385	-0.0797	-0.0501	-0.0365	-0.0852	-0.0766	-0.0456	-0.0442	-0.0821
4.8203	-0.0691	-0.0752	-0.0566	-0.0606	-0.0888	-0.0583	-0.0404	-0.0586	-0.0610	-0.0701	-0.0340	-0.0385	-0.0679	-0.0793	-0.0735	-0.0601	-0.0468	-0.0488	-0.0490	-0.0503	-0.0583	-0.0632	-0.0948	-0.0707	-0.0638	-0.0462	-0.0426	-0.0362	-0.0386	-0.0569	-0.0752	-0.0813	-0.0335	-0.0635	-0.0411	-0.0546	-0.0653	-0.0732	-0.0769	-0.0626	-0.0385	-0.0793	-0.0500	-0.0365	-0.0850	-0.0764	-0.0456	-0.0442	-0.0821
4.8359	-0.0233	-0.0752	-0.0565	-0.0605	-0.0886	-0.0582	-0.0403	-0.0586	-0.0609	-0.0700	-0.0340	-0.0385	-0.0678	-0.0791	-0.0734	-0.0600	-0.0467	-0.0488	-0.0489	-0.0503	-0.0583	-0.0630	-0.0945	-0.0706	-0.0637	-0.0462	-0.0426	-0.0362	-0.0385	-0.0568	-0.0752	-0.0810	-0.0335	-0.0635	-0.0412	-0.0546	-0.0652	-0.0730	-0.0768	-0.0626	-0.0386	-0.0790	-0.0499	-0.0366	-0.0848	-0.0763	-0.0456	-0.0441	-0.0820
4.8516	-0.0185	-0.0752	-0.0564	-0.0605	-0.0884	-0.0582	-0.0401	-0.0586	-0.0609	-0.0699	-0.0341	-0.0385	-0.0676	-0.0789	-0.0732	-0.0599	-0.0467	-0.0489	-0.0489	-0.0502	-0.0583	-0.0628	-0.0942	-0.0707	-0.0636	-0.0462	-0.0426	-0.0361	-0.0385	-0.0566	-0.0752	-0.0807	-0.0336	-0.0635	-0.0412	-0.0546	-0.0652	-0.0729	-0.0768	-0.0625	-0.0387	-0.0786	-0.0498	-0.0366	-0.0846	-0.0761	-0.0456	-0.0441	-0.0819
4.8672	-0.0248	-0.0752	-0.0563	-0.0604	-0.0882	-0.0581	-0.0400	-0.0586	-0.0609	-0.0698	-0.0342	-0.0386	-0.0675	-0.0788	-0.0730	-0.0598	-0.0466	-0.0489	-0.0488	-0.0501	-0.0583	-0.0627	-0.0939	-0.0707	-0.0635	-0.0461	-0.0426	-0.0361	-0.0385	-0.0565	-0.0752	-0.0804	-0.0336	-0.0634	-0.0412	-0.0546	-0.0651	-0.0728	-0.0767	-0.0625	-0.0387	-0.0783	-0.0497	-0.0367	-0.0844	-0.0760	-0.0456	-0.0440	-0.0819
4.8828	-0.0335	-0.0752	-0.0563	-0.0603	-0.0881	-0.0581	-0.0399	-0.0585	-0.0609	-0.0697	-0.0342	-0.0386	-0.0674	-0.0786	-0.0729	-0.0597	-0.0465	-0.0490	-0.0487	-0.0501	-0.0583	-0.0625	-0.0936	-0.0707	-0.0635	-0.0461	-0.0426	-0.0361	-0.0385	-0.0563	-0.0752	-0.0801	-0.0337	-0.0634	-0.0412	-0.0546	-0.0651	-0.0727	-0.0766	-0.0625	-0.0388	-0.0780	-0.0496	-0.0367	-0.0842	-0.0758	-0.0455	-0.0440	-0.0818
4.8984	-0.0534	-0.0752	-0.0562	-0.0602	-0.0879	-0.0580	-0.0398	-0.0585	-0.0608	-0.0696	-0.0343	-0.0386	-0.0672	-0.0784	-0.0727	-0.0596	-0.0465	-0.0490	-0.0486	-0.0500	-0.0583	-0.0623	-0.0933	-0.0707	-0.0634	-0.0461	-0.0426	-0.0361	-0.0385	-0.0562	-0.0752	-0.0798	-0.0338	-0.0634	-0.0413	-0.0547	-0.0651	-0.0726	-0.0766	-0.0624	-0.0388	-0.0776	-0.0495	-0.0368	-0.0840	-0.0757	-0.0455	-0.0439	-0.0817
4.9141	-0.0716	-0.0752	-0.0561	-0.0602	-0.0877	-0.0580	-0.0397	-0.0585	-0.0608	-0.0696	-0.0343	-0.0386	-0.0671	-0.0783	-0.0726	-0.0595	-0.0464	-0.0490	-0.0485	-0.0500	-0.0583	-0.0621	-0.0930	-0.0707	-0.0633	-0.0461	-0.0426	-0.0361	-0.0385	-0.0561	-0.0752	-0.0795	-0.0338	-0.0633	-0.0413	-0.0547	-0.0650	-0.0725	-0.0765	-0.0624	-0.0389	-0.0773	-0.0494	-0.0368	-0.0838	-0.0755	-0.0455	-0.0439	-0.0817
4.9297	-0.0783	-0.0752	-0.0561	-0.0601	-0.0876	-0.0579	-0.0396	-0.0585	-0.0608	-0.0695	-0.0344	-0.0386	-0.0670	-0.0781	-0.0724	-0.0593	-0.0463	-0.0491	-0.0485	-0.0499	-0.0583	-0.0619	-0.0928	-0.0707	-0.0632	-0.0460	-0.0426	-0.0361	-0.0385	-0.0559	-0.0752	-0.0792	-0.0339	-0.0633	-0.0413	-0.0547	-0.0650	-0.0724	-0.0764	-0.0624	-0.0389	-0.0770	-0.0494	-0.0369	-0.0837	-0.0754	-0.0455	-0.0439	-0.0816
4.9453	-0.0967	-0.0752	-0.0560	-0.0600	-0.0874	-0.0579	-0.0394	-0.0585	-0.0608	-0.0694	-0.0345	-0.0386	-0.0668	-0.0780	-0.0722	-0.0592	-0.0463	-0.0491	-0.0484	-0.0499	-0.0583	-0.0617	-0.0925	-0.0707	-0.0632	-0.0460	-0.0425	-0.0361	-0.0385	-0.0558	-0.0752	-0.0790	-0.0339	-0.0632	-0.0413	-0.0547	-0.0650	-0.0723	-0.0764	-0.0624	-0.0390	-0.0766	-0.0493	-0.0369	-0.0835	-0.0752	-0.0455	-0.0438	-0.0816
4.9609	-0.1121	-0.0751	-0.0558	-0.0598	-0.0871	-0.0576	-0.0390	-0.0584	-0.0606	-0.0691	-0.0344	-0.0385	-0.0666	-0.0777	-0.0719	-0.0590	-0.0460	-0.0491	-0.0481	-0.0497	-0.0582	-0.0613	-0.0920	-0.0705	-0.0629	-0.0458	-0.0424	-0.0359	-0.0383	-0.0554	-0.0751	-0.0785	-0.0338	-0.0631	-0.0412	-0.0546	-0.0648	-0.0721	-0.0762	-0.0622	-0.0389	-0.0760	-0.0490	-0.0368	-0.0832	-0.0750	-0.0453	-0.0436	-0.0814
4.9766	-0.1433	-0.0694	-0.0486	-0.0521	-0.0816	-0.0497	-0.0266	-0.0541	-0.0547	-0.0614	-0.0274	-0.0336	-0.0595	-0.0710	-0.0636	-0.0517	-0.0379	-0.0436	-0.0381	-0.0422	-0.0519	-0.0522	-0.0826	-0.0650	-0.0552	-0.0387	-0.0359	-0.0262	-0.0300	-0.0459	-0.0694	-0.0721	-0.0273	-0.0576	-0.0335	-0.0492	-0.0603	-0.0644	-0.0714	-0.0575	-0.0338	-0.0645	-0.0400	-0.0289	-0.0774	-0.0684	-0.0363	-0.0352	-0.0768
4.9922	-0.0981	-0.0226	0.0019	0.0074	-0.0382	0.0068	0.0514	-0.0204	-0.0111	-0.0043	0.0245	0.0025	-0.0048	-0.0204	-0.0079	-0.0027	0.0227	0.0018	0.0352	0.0128	0.0007	0.0083	-0.0239	-0.0191	-0.0008	0.0138	0.0129	0.0401	0.0278	0.0205	-0.0226	-0.0275	0.0239	-0.0168	0.0287	-0.0081	-0.0218	-0.0061	-0.0319	-0.0207	0.0082	0.0005	0.0292	0.0286	-0.0332	-0.0193	0.0233	0.0242	-0.0401
5.0078	0.2135	0.1634	0.1861	0.2607	0.1457	0.2027	0.2851	0.1184	0.1400	0.1876	0.2025	0.1279	0.2053	0.1877	0.1788	0.1587	0.2507	0.1935	0.2563	0.2145	0.2220	0.2194	0.1734	0.1745	0.1844	0.2155	0.1991	0.2290	0.1875	0.2546	0.1634	0.1447	0.2116	0.1242	0.2608	0.1477	0.1680	0.1933	0.1587	0.1241	0.1778	0.1810	0.2972	0.2266	0.1686	0.1860	0.1933	0.2308	0.1139
5.0234	0.6102	0.4435	0.5012	0.7062	0.4763	0.4787	0.5682	0.3780	0.4074	0.4276	0.4380	0.3575	0.4840	0.5387	0.4770	0.4223	0.6054	0.4681	0.4893	0.5335	0.5232	0.5633	0.4961	0.5117	0.4507	0.5723	0.5649	0.4532	0.3587	0.5922	0.4435	0.4292	0.4850	0.3899	0.5294	0.4114	0.5115	0.4212	0.5213	0.4232	0.4833	0.4346	0.6537	0.5545	0.5871	0.5731	0.3941	0.5604	0.3925
5.0391	0.8488	0.7062	0.7676	1.0569	0.7718	0.6524	0.7101	0.7022	0.7350	0.5959	0.5979	0.7113	0.6243	0.7559	0.7038	0.6977	0.8584	0.6592	0.6425	0.7766	0.7067	0.8047	0.7209	0.8540	0.6576	0.9164	1.0147	0.6484	0.4871	0.7859	0.7062	0.6558	0.6868	0.7476	0.6900	0.6691	0.7604	0.5540	0.7867	0.8310	0.8692	0.6201	0.7898	0.9005	0.8923	0.8761	0.5529	0.8416	0.6663
5.0547	0.9586	0.9016	0.9219	1.2260	0.9721	0.7287	0.7410	1.0109	1.0034	0.7032	0.6974	1.0868	0.6843	0.8263	0.8025	0.9055	0.9843	0.7892	0.7349	0.9090	0.8122	0.8867	0.7801	1.0981	0.7869	1.1357	1.2914	0.7939	0.5769	0.8401	0.9016	0.7946	0.8160	1.0378	0.7858	0.8674	0.9361	0.6301	0.9251	1.1697	1.1882	0.6951	0.7809	1.1436	0.9840	1.0088	0.6645	1.0043	0.8787
5.0703	0.9991	0.9963	0.9837	1.2524	1.0627	0.7487	0.7205	1.2058	1.1422	0.7555	0.7465	1.3201	0.7023	0.8233	0.8151	1.0098	1.0180	0.8546	0.7704	0.9545	0.8530	0.8751	0.7442	1.2009	0.8461	1.2115	1.3312	0.8671	0.6235	0.8245	0.9963	0.8593	0.8783	1.1651	0.8209	0.9781	1.0357	0.6628	0.9754	1.3377	1.3306	0.6936	0.7244	1.2485	0.9631	1.0306	0.7242	1.0591	0.9958
5.0859	1.0000	1.0085	0.9826	1.1931	1.0663	0.7361	0.6785	1.2782	1.1699	0.7645	0.7541	1.3906	0.6903	0.7841	0.7837	1.0289	0.9914	0.8641	0.7627	0.9412	0.8431	0.8222	0.6730	1.1947	0.8526	1.1860	1.2335	0.8784	0.6339	0.7776	1.0085	0.8700	0.8851	1.1619	0.8086	1.0110	1.0581	0.6623	0.9652	1.3630	1.3284	0.6537	0.6555	1.2493	0.8961	0.9938	0.7409	1.0409	1.0278
5.1016	0.9541	0.9693	0.9444	1.0926	1.0169	0.7053	0.6289	1.2645	1.1282	0.7453	0.7336	1.3507	0.6596	0.7282	0.7334	0.9944	0.9312	0.8366	0.7290	0.8933	0.8013	0.7546	0.5956	1.1259	0.8257	1.1048	1.0826	0.8497	0.6202	0.7183	0.9693	0.8464	0.8545	1.0856	0.7674	0.9916	1.0255	0.6405	0.9187	1.3031	1.2450	0.5995	0.5868	1.1886	0.8138	0.9295	0.7285	0.9818	1.0034
5.1172	0.8595	0.9035	0.8869	0.9779	0.9414	0.6655	0.5789	1.2012	1.0504	0.7101	0.6968	1.2525	0.6190	0.6670	0.6779	0.9321	0.8560	0.7887	0.6823	0.8290	0.7437	0.6856	0.5239	1.0278	0.7808	1.0000	0.9230	0.7996	0.5926	0.6569	0.9035	0.8045	0.8032	0.9776	0.7123	0.9422	0.9617	0.6073	0.8544	1.2016	1.1256	0.5439	0.5233	1.0976	0.7307	0.8549	0.6992	0.9041	0.9477
5.1328	0.7367	0.8272	0.8221	0.8643	0.8570	0.6229	0.5322	1.1141	0.9582	0.6678	0.6523	1.1302	0.5752	0.6069	0.6241	0.8584	0.7773	0.7320	0.6311	0.7594	0.6803	0.6213	0.4621	0.9212	0.7282	0.8900	0.7744	0.7403	0.5584	0.5984	0.8272	0.7546	0.7425	0.8619	0.6527	0.8789	0.8840	0.5691	0.7842	1.0853	0.9969	0.4928	0.4672	0.9959	0.6533	0.7799	0.6614	0.8207	0.8780
5.1484	0.6255	0.7497	0.7570	0.7589	0.7731	0.5811	0.4903	1.0192	0.8638	0.6236	0.6058	1.0039	0.5319	0.5512	0.5751	0.7831	0.7016	0.6735	0.5802	0.6909	0.6175	0.5640	0.4109	0.8171	0.6741	0.7849	0.6443	0.6795	0.5222	0.5453	0.7497	0.7032	0.6799	0.7508	0.5942	0.8111	0.8030	0.5301	0.7150	0.9691	0.8725	0.4485	0.4186	0.8947	0.5846	0.7094	0.6209	0.7395	0.8046
5.1641	0.5713	0.6762	0.6952	0.6649	0.6947	0.5418	0.4534	0.9255	0.7740	0.5806	0.5602	0.8838	0.4912	0.5013	0.5316	0.7113	0.6320	0.6172	0.5322	0.6271	0.5586	0.5141	0.3692	0.7209	0.6222	0.6893	0.5342	0.6213	0.4865	0.4983	0.6762	0.6538	0.6196	0.6499	0.5396	0.7446	0.7250	0.4927	0.6505	0.8603	0.7591	0.4111	0.3770	0.7996	0.5249	0.6454	0.5806	0.6641	0.7335
5.1797	0.5804	0.6092	0.6386	0.5831	0.6241	0.5059	0.4213	0.8379	0.6923	0.5405	0.5175	0.7749	0.4543	0.4576	0.4939	0.6456	0.5697	0.5652	0.4885	0.5695	0.5050	0.4713	0.3357	0.6352	0.5742	0.6048	0.4433	0.5677	0.4529	0.4575	0.6092	0.6083	0.5636	0.5615	0.4902	0.6825	0.6532	0.4580	0.5922	0.7624	0.6589	0.3802	0.3419	0.7134	0.4739	0.5887	0.5425	0.5963	0.6678
5.1953	0.5991	0.5496	0.5879	0.5132	0.5620	0.4739	0.3939	0.7586	0.6197	0.5042	0.4787	0.6790	0.4215	0.4199	0.4616	0.5871	0.5152	0.5183	0.4495	0.5186	0.4575	0.4352	0.3091	0.5604	0.5311	0.5317	0.3692	0.5195	0.4222	0.4225	0.5496	0.5675	0.5131	0.4857	0.4465	0.6261	0.5888	0.4268	0.5408	0.6764	0.5724	0.3551	0.3125	0.6370	0.4308	0.5394	0.5076	0.5366	0.6086
5.2109	0.5722	0.4975	0.5433	0.4542	0.5083	0.4458	0.3706	0.6883	0.5564	0.4719	0.4440	0.5962	0.3928	0.3878	0.4342	0.5360	0.4680	0.4769	0.4153	0.4741	0.4159	0.4047	0.2879	0.4962	0.4928	0.4695	0.3098	0.4771	0.3946	0.3927	0.4975	0.5316	0.4683	0.4217	0.4083	0.5760	0.5323	0.3990	0.4962	0.6020	0.4988	0.3350	0.2879	0.5704	0.3949	0.4970	0.4762	0.4847	0.5564
5.2266	0.4841	0.4524	0.5044	0.4047	0.4624	0.4212	0.3508	0.6271	0.5019	0.4434	0.4133	0.5257	0.3678	0.3606	0.4110	0.4917	0.4275	0.4406	0.3855	0.4357	0.3800	0.3793	0.2713	0.4416	0.4594	0.4170	0.2628	0.4401	0.3701	0.3675	0.4524	0.5003	0.4290	0.3683	0.3754	0.5320	0.4834	0.3745	0.4578	0.5385	0.4369	0.3189	0.2674	0.5129	0.3650	0.4608	0.4483	0.4399	0.5111
5.2422	0.3902	0.4139	0.4708	0.3636	0.4233	0.3999	0.3340	0.5742	0.4554	0.4186	0.3863	0.4663	0.3463	0.3376	0.3914	0.4538	0.3930	0.4091	0.3597	0.4027	0.3492	0.3580	0.2582	0.3955	0.4303	0.3731	0.2259	0.4082	0.3485	0.3461	0.4139	0.4734	0.3950	0.3242	0.3470	0.4938	0.4414	0.3532	0.4252	0.4845	0.3851	0.3061	0.2503	0.4637	0.3403	0.4300	0.4238	0.4016	0.4721
5.2578	0.3660	0.3811	0.4418	0.3294	0.3903	0.3815	0.3197	0.5287	0.4159	0.3969	0.3628	0.4165	0.3277	0.3183	0.3748	0.4214	0.3636	0.3819	0.3374	0.3745	0.3228	0.3401	0.2478	0.3569	0.4052	0.3366	0.1973	0.3807	0.3296	0.3281	0.3811	0.4504	0.3655	0.2880	0.3227	0.4607	0.4057	0.3347	0.3974	0.4390	0.3421	0.2959	0.2361	0.4217	0.3198	0.4039	0.4024	0.3689	0.4387
5.2734	0.3773	0.3532	0.4168	0.3011	0.3624	0.3654	0.3075	0.4898	0.3826	0.3781	0.3422	0.3749	0.3118	0.3020	0.3606	0.3939	0.3386	0.3584	0.3182	0.3504	0.3002	0.3251	0.2395	0.3246	0.3836	0.3063	0.1755	0.3571	0.3131	0.3127	0.3532	0.4307	0.3400	0.2586	0.3018	0.4320	0.3752	0.3186	0.3738	0.4008	0.3064	0.2877	0.2241	0.3859	0.3027	0.3817	0.3837	0.3411	0.4101
5.2891	0.3681	0.3296	0.3951	0.2776	0.3388	0.3514	0.2969	0.4565	0.3545	0.3618	0.3242	0.3404	0.2981	0.2882	0.3485	0.3703	0.3173	0.3381	0.3015	0.3298	0.2809	0.3123	0.2329	0.2976	0.3649	0.2811	0.1591	0.3367	0.2986	0.2996	0.3296	0.4138	0.3180	0.2347	0.2838	0.4073	0.3494	0.3046	0.3536	0.3685	0.2768	0.2809	0.2139	0.3553	0.2886	0.3628	0.3672	0.3174	0.3858
5.3047	0.3596	0.3095	0.3764	0.2582	0.3189	0.3391	0.2876	0.4279	0.3307	0.3475	0.3084	0.3117	0.2862	0.2764	0.3380	0.3501	0.2990	0.3205	0.2871	0.3120	0.2644	0.3013	0.2274	0.2750	0.3486	0.2601	0.1468	0.3191	0.2858	0.2883	0.3095	0.3992	0.2989	0.2154	0.2683	0.3859	0.3273	0.2924	0.3364	0.3414	0.2524	0.2753	0.2051	0.3291	0.2766	0.3465	0.3527	0.2972	0.3650
5.3203	0.3648	0.2923	0.3600	0.2420	0.3019	0.3282	0.2794	0.4034	0.3106	0.3349	0.2945	0.2878	0.2758	0.2663	0.3288	0.3328	0.2833	0.3051	0.2744	0.2967	0.2502	0.2918	0.2229	0.2562	0.3344	0.2427	0.1377	0.3038	0.2746	0.2784	0.2923	0.3867	0.2823	0.1998	0.2548	0.3672	0.3085	0.2816	0.3216	0.3185	0.2322	0.2705	0.1976	0.3067	0.2665	0.3325	0.3399	0.2798	0.3471
5.3359	0.3258	0.2777	0.3455	0.2285	0.2875	0.3184	0.2721	0.3821	0.2934	0.3238	0.2821	0.2679	0.2666	0.2576	0.3206	0.3178	0.2696	0.2916	0.2633	0.2833	0.2378	0.2834	0.2190	0.2403	0.3220	0.2281	0.1312	0.2904	0.2645	0.2697	0.2777	0.3757	0.2678	0.1872	0.2430	0.3509	0.2924	0.2721	0.3088	0.2991	0.2153	0.2664	0.1909	0.2873	0.2578	0.3201	0.3285	0.2648	0.3316
5.3516	0.2764	0.2650	0.3326	0.2172	0.2750	0.3096	0.2654	0.3637	0.2788	0.3139	0.2710	0.2512	0.2585	0.2499	0.3132	0.3048	0.2576	0.2796	0.2534	0.2716	0.2271	0.2760	0.2156	0.2270	0.3110	0.2159	0.1265	0.2785	0.2556	0.2619	0.2650	0.3660	0.2549	0.1771	0.2326	0.3365	0.2786	0.2637	0.2976	0.2825	0.2013	0.2626	0.1851	0.2705	0.2503	0.3093	0.3182	0.2518	0.3182
5.3672	0.2612	0.2540	0.3211	0.2076	0.2642	0.3015	0.2593	0.3475	0.2662	0.3049	0.2611	0.2372	0.2512	0.2431	0.3065	0.2933	0.2471	0.2689	0.2446	0.2613	0.2177	0.2692	0.2126	0.2157	0.3011	0.2055	0.1233	0.2679	0.2475	0.2549	0.2540	0.3574	0.2435	0.1689	0.2233	0.3237	0.2665	0.2560	0.2877	0.2683	0.1896	0.2592	0.1798	0.2558	0.2436	0.2996	0.3088	0.2404	0.3064
5.3828	0.1837	0.2444	0.3106	0.1994	0.2547	0.2940	0.2536	0.3332	0.2553	0.2968	0.2520	0.2253	0.2446	0.2370	0.3002	0.2831	0.2376	0.2592	0.2366	0.2521	0.2094	0.2631	0.2099	0.2060	0.2922	0.1967	0.1211	0.2585	0.2401	0.2485	0.2444	0.3496	0.2333	0.1622	0.2150	0.3121	0.2559	0.2491	0.2789	0.2560	0.1796	0.2561	0.1750	0.2428	0.2377	0.2908	0.3002	0.2304	0.2959
5.3984	0.0840	0.2359	0.3011	0.1924	0.2464	0.2871	0.2482	0.3205	0.2457	0.2893	0.2437	0.2151	0.2385	0.2314	0.2944	0.2741	0.2292	0.2504	0.2293	0.2438	0.2020	0.2574	0.2073	0.1977	0.2842	0.1891	0.1197	0.2499	0.2334	0.2426	0.2359	0.3425	0.2241	0.1568	0.2075	0.3017	0.2466	0.2428	0.2709	0.2452	0.1711	0.2531	0.1706	0.2313	0.2323	0.2829	0.2924	0.2215	0.2866
5.4141	0.0909	0.2283	0.2923	0.1862	0.2389	0.2806	0.2432	0.3090	0.2372	0.2824	0.2361	0.2063	0.2329	0.2263	0.2889	0.2659	0.2215	0.2423	0.2227	0.2362	0.1953	0.2520	0.2049	0.1905	0.2767	0.1825	0.1188	0.2421	0.2272	0.2371	0.2283	0.3360	0.2157	0.1524	0.2007	0.2922	0.2382	0.2369	0.2637	0.2358	0.1639	0.2502	0.1666	0.2211	0.2274	0.2755	0.2850	0.2136	0.2781
5.4297	0.1426	0.2215	0.2841	0.1808	0.2322	0.2744	0.2384	0.2986	0.2296	0.2760	0.2290	0.1986	0.2277	0.2216	0.2837	0.2584	0.2145	0.2347	0.2166	0.2293	0.1893	0.2470	0.2025	0.1843	0.2699	0.1768	0.1183	0.2349	0.2214	0.2320	0.2215	0.3300	0.2081	0.1487	0.1944	0.2834	0.2307	0.2315	0.2570	0.2273	0.1575	0.2474	0.1628	0.2119	0.2228	0.2687	0.2782	0.2064	0.2705
5.4453	0.1334	0.2154	0.2765	0.1760	0.2261	0.2686	0.2338	0.2891	0.2228	0.2699	0.2223	0.1918	0.2228	0.2173	0.2787	0.2515	0.2081	0.2277	0.2109	0.2230	0.1838	0.2423	0.2003	0.1787	0.2635	0.1717	0.1180	0.2282	0.2160	0.2271	0.2154	0.3243	0.2011	0.1456	0.1886	0.2753	0.2239	0.2264	0.2508	0.2198	0.1520	0.2446	0.1593	0.2035	0.2185	0.2624	0.2717	0.1999	0.2635
5.4609	0.0768	0.2097	0.2693	0.1717	0.2205	0.2630	0.2294	0.2803	0.2167	0.2642	0.2161	0.1858	0.2182	0.2131	0.2739	0.2452	0.2021	0.2212	0.2055	0.2171	0.1788	0.2377	0.1981	0.1738	0.2575	0.1671	0.1178	0.2220	0.2109	0.2225	0.2097	0.3190	0.1945	0.1430	0.1831	0.2677	0.2177	0.2216	0.2450	0.2129	0.1470	0.2420	0.1559	0.1959	0.2145	0.2564	0.2656	0.1940	0.2570
5.4766	0.0287	0.2046	0.2625	0.1678	0.2153	0.2577	0.2252	0.2721	0.2111	0.2588	0.2102	0.1803	0.2139	0.2093	0.2693	0.2393	0.1966	0.2150	0.2005	0.2115	0.1741	0.2334	0.1960	0.1694	0.2518	0.1630	0.1177	0.2162	0.2062	0.2181	0.2046	0.3138	0.1885	0.1407	0.1780	0.2605	0.2119	0.2171	0.2396	0.2067	0.1425	0.2393	0.1528	0.1888	0.2107	0.2508	0.2598	0.1885	0.2510
5.4922	0.0135	0.1998	0.2561	0.1642	0.2105	0.2525	0.2210	0.2644	0.2059	0.2536	0.2046	0.1752	0.2097	0.2055	0.2647	0.2337	0.1914	0.2091	0.1958	0.2063	0.1698	0.2292	0.1939	0.1655	0.2464	0.1592	0.1176	0.2107	0.2016	0.2138	0.1998	0.3089	0.1828	0.1388	0.1732	0.2538	0.2064	0.2128	0.2344	0.2010	0.1384	0.2367	0.1497	0.1823	0.2071	0.2454	0.2542	0.1834	0.2453
5.5078	0.0258	0.1953	0.2499	0.1608	0.2059	0.2475	0.2169	0.2571	0.2011	0.2486	0.1992	0.1706	0.2056	0.2019	0.2603	0.2285	0.1864	0.2034	0.1912	0.2014	0.1657	0.2251	0.1918	0.1618	0.2412	0.1558	0.1175	0.2055	0.1973	0.2096	0.1953	0.3042	0.1774	0.1370	0.1686	0.2474	0.2013	0.2086	0.2295	0.1956	0.1347	0.2341	0.1468	0.1763	0.2035	0.2403	0.2488	0.1787	0.2400
5.5234	0.0413	0.1911	0.2439	0.1576	0.2016	0.2426	0.2129	0.2502	0.1966	0.2438	0.1941	0.1663	0.2017	0.1985	0.2560	0.2235	0.1817	0.1980	0.1869	0.1967	0.1618	0.2211	0.1897	0.1584	0.2363	0.1525	0.1173	0.2005	0.1932	0.2056	0.1911	0.2996	0.1723	0.1354	0.1643	0.2412	0.1964	0.2046	0.2247	0.1906	0.1311	0.2315	0.1440	0.1706	0.2001	0.2353	0.2436	0.1742	0.2349
5.5391	0.0254	0.1871	0.2382	0.1546	0.1975	0.2379	0.2091	0.2436	0.1924	0.2391	0.1891	0.1622	0.1980	0.1951	0.2518	0.2187	0.1773	0.1929	0.1828	0.1922	0.1582	0.2173	0.1877	0.1553	0.2315	0.1494	0.1170	0.1958	0.1893	0.2018	0.1871	0.2951	0.1675	0.1339	0.1601	0.2354	0.1917	0.2008	0.2201	0.1860	0.1279	0.2289	0.1413	0.1652	0.1968	0.2305	0.2387	0.1700	0.2301
5.5547	0.0188	0.1834	0.2328	0.1519	0.1937	0.2334	0.2054	0.2373	0.1884	0.2346	0.1844	0.1584	0.1944	0.1920	0.2477	0.2142	0.1731	0.1879	0.1790	0.1879	0.1548	0.2135	0.1858	0.1523	0.2270	0.1466	0.1167	0.1913	0.1855	0.1981	0.1834	0.2908	0.1629	0.1325	0.1561	0.2297	0.1873	0.1972	0.2158	0.1816	0.1248	0.2264	0.1388	0.1602	0.1936	0.2259	0.2339	0.1661	0.2255
5.5703	0.0853	0.1799	0.2276	0.1493	0.1901	0.2290	0.2018	0.2313	0.1847	0.2303	0.1798	0.1548	0.1910	0.1889	0.2437	0.2100	0.1691	0.1832	0.1752	0.1838	0.1516	0.2100	0.1839	0.1497	0.2226	0.1440	0.1164	0.1870	0.1820	0.1945	0.1799	0.2866	0.1586	0.1313	0.1524	0.2243	0.1831	0.1937	0.2116	0.1775	0.1220	0.2240	0.1364	0.1556	0.1906	0.2215	0.2292	0.1624	0.2211
5.5859	0.1262	0.1766	0.2225	0.1468	0.1867	0.2247	0.1983	0.2256	0.1812	0.2261	0.1755	0.1514	0.1876	0.1860	0.2399	0.2059	0.1653	0.1787	0.1717	0.1799	0.1485	0.2065	0.1820	0.1472	0.2184	0.1415	0.1160	0.1829	0.1785	0.1910	0.1766	0.2825	0.1545	0.1301	0.1488	0.2192	0.1791	0.1904	0.2076	0.1737	0.1193	0.2215	0.1341	0.1512	0.1876	0.2173	0.2248	0.1590	0.2170
5.6016	0.0863	0.1735	0.2177	0.1445	0.1834	0.2205	0.1949	0.2201	0.1779	0.2220	0.1713	0.1483	0.1844	0.1831	0.2361	0.2020	0.1617	0.1743	0.1683	0.1762	0.1456	0.2031	0.1802	0.1448	0.2143	0.1391	0.1157	0.1789	0.1753	0.1877	0.1735	0.2785	0.1506	0.1291	0.1453	0.2142	0.1753	0.1872	0.2037	0.1701	0.1168	0.2192	0.1318	0.1471	0.1847	0.2132	0.2204	0.1557	0.2130
5.6172	0.0793	0.1705	0.2130	0.1423	0.1802	0.2164	0.1916	0.2149	0.1748	0.2180	0.1673	0.1452	0.1813	0.1803	0.2324	0.1982	0.1582	0.1701	0.1650	0.1726	0.1428	0.1998	0.1784	0.1426	0.2103	0.1369	0.1152	0.1752	0.1721	0.1844	0.1705	0.2745	0.1468	0.1281	0.1420	0.2094	0.1716	0.1841	0.2000	0.1667	0.1145	0.2168	0.1297	0.1431	0.1820	0.2093	0.2163	0.1527	0.2092
5.6328	0.0974	0.1677	0.2085	0.1401	0.1772	0.2125	0.1883	0.2099	0.1718	0.2142	0.1634	0.1423	0.1782	0.1776	0.2288	0.1947	0.1549	0.1660	0.1619	0.1692	0.1401	0.1966	0.1766	0.1405	0.2065	0.1348	0.1147	0.1716	0.1691	0.1812	0.1677	0.2707	0.1432	0.1272	0.1388	0.2047	0.1681	0.1811	0.1963	0.1635	0.1122	0.2145	0.1276	0.1394	0.1792	0.2055	0.2122	0.1497	0.2056
5.6484	0.0712	0.1650	0.2042	0.1380	0.1744	0.2086	0.1851	0.2051	0.1689	0.2105	0.1596	0.1395	0.1753	0.1750	0.2252	0.1912	0.1517	0.1620	0.1588	0.1659	0.1376	0.1934	0.1749	0.1386	0.2028	0.1327	0.1141	0.1681	0.1662	0.1781	0.1650	0.2669	0.1397	0.1263	0.1357	0.2002	0.1647	0.1782	0.1928	0.1605	0.1101	0.2122	0.1256	0.1358	0.1766	0.2018	0.2083	0.1469	0.2020
5.6641	0.0573	0.1624	0.2000	0.1359	0.1716	0.2048	0.1820	0.2004	0.1662	0.2068	0.1560	0.1368	0.1725	0.1724	0.2217	0.1879	0.1487	0.1581	0.1559	0.1627	0.1351	0.1904	0.1731	0.1367	0.1992	0.1306	0.1135	0.1647	0.1634	0.1751	0.1624	0.2632	0.1364	0.1254	0.1327	0.1959	0.1614	0.1754	0.1893	0.1575	0.1080	0.2100	0.1236	0.1324	0.1740	0.1982	0.2045	0.1443	0.1987
5.6797	0.1083	0.1599	0.1959	0.1339	0.1689	0.2011	0.1790	0.1959	0.1636	0.2033	0.1524	0.1342	0.1697	0.1699	0.2183	0.1847	0.1457	0.1544	0.1531	0.1596	0.1328	0.1874	0.1714	0.1349	0.1957	0.1287	0.1128	0.1615	0.1607	0.1722	0.1599	0.2596	0.1332	0.1246	0.1298	0.1917	0.1582	0.1727	0.1859	0.1547	0.1060	0.2078	0.1217	0.1291	0.1715	0.1947	0.2008	0.1417	0.1954
5.6953	0.1658	0.1575	0.1919	0.1320	0.1664	0.1975	0.1760	0.1915	0.1610	0.1998	0.1491	0.1316	0.1670	0.1675	0.2149	0.1816	0.1429	0.1507	0.1504	0.1567	0.1305	0.1844	0.1698	0.1332	0.1923	0.1267	0.1121	0.1583	0.1582	0.1693	0.1575	0.2561	0.1301	0.1238	0.1271	0.1876	0.1552	0.1701	0.1827	0.1521	0.1041	0.2056	0.1199	0.1259	0.1690	0.1913	0.1971	0.1392	0.1922
5.7109	0.1433	0.1552	0.1881	0.1301	0.1639	0.1940	0.1731	0.1873	0.1586	0.1964	0.1458	0.1292	0.1644	0.1651	0.2116	0.1786	0.1401	0.1472	0.1478	0.1538	0.1283	0.1816	0.1681	0.1316	0.1890	0.1249	0.1113	0.1553	0.1557	0.1665	0.1552	0.2526	0.1271	0.1230	0.1244	0.1837	0.1522	0.1676	0.1794	0.1495	0.1022	0.2034	0.1181	0.1229	0.1666	0.1880	0.1936	0.1368	0.1892
5.7266	0.0766	0.1529	0.1844	0.1283	0.1615	0.1906	0.1703	0.1832	0.1563	0.1932	0.1426	0.1267	0.1618	0.1628	0.2084	0.1757	0.1375	0.1437	0.1453	0.1510	0.1262	0.1788	0.1665	0.1300	0.1859	0.1230	0.1105	0.1524	0.1533	0.1638	0.1529	0.2492	0.1242	0.1222	0.1218	0.1799	0.1493	0.1651	0.1763	0.1470	0.1004	0.2013	0.1164	0.1200	0.1642	0.1848	0.1902	0.1345	0.1862
5.7422	0.0475	0.1508	0.1808	0.1265	0.1592	0.1872	0.1675	0.1793	0.1540	0.1900	0.1395	0.1244	0.1593	0.1605	0.2052	0.1728	0.1349	0.1404	0.1429	0.1484	0.1242	0.1761	0.1649	0.1285	0.1828	0.1212	0.1097	0.1495	0.1509	0.1611	0.1508	0.2458	0.1214	0.1214	0.1193	0.1762	0.1465	0.1627	0.1733	0.1447	0.0986	0.1992	0.1147	0.1173	0.1619	0.1817	0.1869	0.1323	0.1834
5.7578	0.0567	0.1487	0.1773	0.1247	0.1570	0.1839	0.1648	0.1754	0.1518	0.1868	0.1365	0.1221	0.1569	0.1583	0.2021	0.1701	0.1325	0.1371	0.1405	0.1458	0.1222	0.1734	0.1633	0.1270	0.1797	0.1195	0.1089	0.1467	0.1487	0.1585	0.1487	0.2425	0.1187	0.1207	0.1169	0.1726	0.1438	0.1604	0.1703	0.1424	0.0968	0.1971	0.1131	0.1146	0.1597	0.1787	0.1836	0.1302	0.1806
5.7734	0.0792	0.1467	0.1739	0.1230	0.1548	0.1807	0.1621	0.1717	0.1497	0.1838	0.1336	0.1198	0.1546	0.1562	0.1990	0.1675	0.1301	0.1339	0.1382	0.1433	0.1204	0.1708	0.1618	0.1256	0.1768	0.1178	0.1080	0.1440	0.1465	0.1559	0.1467	0.2393	0.1161	0.1199	0.1146	0.1691	0.1412	0.1582	0.1674	0.1402	0.0950	0.1951	0.1116	0.1121	0.1575	0.1757	0.1804	0.1282	0.1779
5.7891	0.1220	0.1448	0.1706	0.1214	0.1527	0.1776	0.1595	0.1680	0.1477	0.1808	0.1308	0.1176	0.1523	0.1541	0.1960	0.1650	0.1278	0.1308	0.1360	0.1409	0.1186	0.1683	0.1603	0.1242	0.1740	0.1161	0.1072	0.1414	0.1444	0.1534	0.1448	0.2361	0.1136	0.1192	0.1123	0.1658	0.1386	0.1560	0.1645	0.1381	0.0933	0.1931	0.1101	0.1096	0.1553	0.1729	0.1774	0.1262	0.1753
5.8047	0.1497	0.1429	0.1674	0.1198	0.1507	0.1745	0.1570	0.1645	0.1457	0.1780	0.1281	0.1155	0.1501	0.1520	0.1931	0.1625	0.1256	0.1278	0.1339	0.1385	0.1168	0.1658	0.1588	0.1229	0.1712	0.1145	0.1063	0.1389	0.1424	0.1510	0.1429	0.2330	0.1112	0.1185	0.1102	0.1625	0.1360	0.1539	0.1617	0.1361	0.0917	0.1911	0.1086	0.1073	0.1532	0.1701	0.1743	0.1243	0.1728
5.8203	0.1243	0.1410	0.1643	0.1182	0.1488	0.1714	0.1545	0.1610	0.1438	0.1752	0.1255	0.1134	0.1479	0.1500	0.1902	0.1601	0.1234	0.1249	0.1318	0.1363	0.1151	0.1634	0.1573	0.1216	0.1685	0.1130	0.1054	0.1364	0.1404	0.1486	0.1410	0.2300	0.1089	0.1178	0.1081	0.1593	0.1335	0.1518	0.1590	0.1341	0.0901	0.1891	0.1072	0.1050	0.1511	0.1673	0.1714	0.1224	0.1704
5.8359	0.0897	0.1392	0.1613	0.1167	0.1469	0.1685	0.1521	0.1576	0.1419	0.1724	0.1229	0.1114	0.1458	0.1481	0.1873	0.1578	0.1213	0.1221	0.1298	0.1341	0.1135	0.1611	0.1558	0.1204	0.1659	0.1114	0.1046	0.1341	0.1385	0.1463	0.1392	0.2270	0.1066	0.1172	0.1060	0.1562	0.1311	0.1498	0.1563	0.1322	0.0885	0.1872	0.1058	0.1028	0.1491	0.1647	0.1685	0.1207	0.1680
5.8516	0.0421	0.1375	0.1583	0.1152	0.1451	0.1655	0.1497	0.1544	0.1400	0.1697	0.1204	0.1095	0.1438	0.1462	0.1846	0.1556	0.1192	0.1193	0.1279	0.1319	0.1119	0.1587	0.1544	0.1192	0.1633	0.1100	0.1037	0.1318	0.1367	0.1441	0.1375	0.2240	0.1044	0.1165	0.1041	0.1532	0.1287	0.1479	0.1537	0.1304	0.0869	0.1853	0.1044	0.1007	0.1471	0.1621	0.1657	0.1189	0.1657
5.8672	-0.0434	0.1358	0.1555	0.1137	0.1433	0.1627	0.1474	0.1512	0.1382	0.1671	0.1180	0.1075	0.1418	0.1443	0.1818	0.1534	0.1172	0.1166	0.1260	0.1299	0.1104	0.1565	0.1530	0.1181	0.1609	0.1085	0.1028	0.1295	0.1349	0.1419	0.1358	0.2211	0.1023	0.1158	0.1021	0.1503	0.1264	0.1460	0.1512	0.1286	0.0854	0.1835	0.1031	0.0987	0.1452	0.1596	0.1630	0.1173	0.1634
5.8828	-0.0959	0.1341	0.1527	0.1123	0.1415	0.1599	0.1452	0.1481	0.1365	0.1646	0.1156	0.1056	0.1399	0.1424	0.1792	0.1512	0.1153	0.1140	0.1242	0.1279	0.1089	0.1543	0.1516	0.1169	0.1584	0.1071	0.1019	0.1274	0.1332	0.1397	0.1341	0.2183	0.1002	0.1152	0.1003	0.1475	0.1241	0.1442	0.1487	0.1268	0.0840	0.1816	0.1019	0.0967	0.1433	0.1571	0.1603	0.1157	0.1612
5.8984	-0.0872	0.1325	0.1500	0.1109	0.1398	0.1571	0.1430	0.1450	0.1347	0.1621	0.1133	0.1038	0.1380	0.1406	0.1765	0.1492	0.1134	0.1115	0.1225	0.1259	0.1074	0.1521	0.1502	0.1158	0.1561	0.1057	0.1011	0.1253	0.1315	0.1376	0.1325	0.2155	0.0982	0.1146	0.0985	0.1447	0.1219	0.1425	0.1463	0.1251	0.0825	0.1798	0.1006	0.0948	0.1415	0.1547	0.1577	0.1142	0.1591
5.9141	-0.0654	0.1309	0.1473	0.1095	0.1382	0.1544	0.1408	0.1421	0.1331	0.1597	0.1110	0.1020	0.1361	0.1389	0.1739	0.1471	0.1116	0.1090	0.1208	0.1241	0.1061	0.1500	0.1489	0.1148	0.1538	0.1044	0.1002	0.1232	0.1299	0.1356	0.1309	0.2128	0.0963	0.1139	0.0968	0.1421	0.1197	0.1407	0.1439	0.1234	0.0812	0.1780	0.0994	0.0929	0.1397	0.1524	0.1551	0.1127	0.1570
5.9297	-0.0083	0.1293	0.1447	0.1081	0.1366	0.1518	0.1387	0.1393	0.1314	0.1573	0.1088	0.1003	0.1343	0.1372	0.1714	0.1452	0.1098	0.1066	0.1192	0.1222	0.1047	0.1480	0.1476	0.1137	0.1515	0.1030	0.0994	0.1213	0.1284	0.1336	0.1293	0.2101	0.0944	0.1133	0.0951	0.1395	0.1176	0.1391	0.1416	0.1218	0.0798	0.1763	0.0983	0.0912	0.1379	0.1501	0.1526	0.1112	0.1549
5.9453	0.0358	0.1278	0.1422	0.1068	0.1351	0.1492	0.1366	0.1365	0.1299	0.1550	0.1067	0.0985	0.1326	0.1355	0.1689	0.1432	0.1081	0.1043	0.1176	0.1204	0.1034	0.1460	0.1463	0.1127	0.1493	0.1017	0.0985	0.1194	0.1269	0.1316	0.1278	0.2075	0.0926	0.1127	0.0934	0.1370	0.1156	0.1375	0.1393	0.1202	0.0785	0.1745	0.0971	0.0894	0.1362	0.1478	0.1502	0.1098	0.1529
5.9609	0.0194	0.1263	0.1397	0.1055	0.1336	0.1467	0.1345	0.1338	0.1283	0.1528	0.1046	0.0969	0.1309	0.1338	0.1665	0.1414	0.1065	0.1020	0.1161	0.1187	0.1021	0.1440	0.1450	0.1117	0.1472	0.1005	0.0977	0.1175	0.1254	0.1297	0.1263	0.2049	0.0908	0.1121	0.0918	0.1345	0.1136	0.1359	0.1371	0.1187	0.0772	0.1728	0.0960	0.0878	0.1345	0.1456	0.1479	0.1084	0.1509
5.9766	0.0272	0.1249	0.1373	0.1042	0.1321	0.1442	0.1325	0.1311	0.1268	0.1506	0.1026	0.0952	0.1292	0.1322	0.1641	0.1396	0.1049	0.0997	0.1146	0.1170	0.1009	0.1421	0.1437	0.1107	0.1451	0.0993	0.0968	0.1157	0.1240	0.1278	0.1249	0.2024	0.0890	0.1115	0.0902	0.1321	0.1116	0.1344	0.1350	0.1172	0.0759	0.1712	0.0949	0.0862	0.1328	0.1435	0.1456	0.1071	0.1490
5.9922	0.0663	0.1235	0.1350	0.1030	0.1307	0.1418	0.1306	0.1285	0.1253	0.1484	0.1006	0.0936	0.1276	0.1306	0.1617	0.1378	0.1033	0.0976	0.1132	0.1154	0.0997	0.1402	0.1425	0.1098	0.1430	0.0980	0.0959	0.1140	0.1227	0.1260	0.1235	0.1999	0.0873	0.1109	0.0887	0.1298	0.1097	0.1329	0.1329	0.1157	0.0746	0.1695	0.0938	0.0846	0.1312	0.1413	0.1433	0.1058	0.1472
6.0078	0.0973	0.1221	0.1327	0.1018	0.1293	0.1394	0.1286	0.1260	0.1239	0.1463	0.0986	0.0920	0.1260	0.1290	0.1594	0.1361	0.1018	0.0954	0.1118	0.1138	0.0985	0.1384	0.1413	0.1089	0.1410	0.0969	0.0951	0.1123	0.1214	0.1242	0.1221	0.1974	0.0856	0.1103	0.0872	0.1275	0.1079	0.1314	0.1308	0.1143	0.0734	0.1679	0.0928	0.0831	0.1296	0.1393	0.1411	0.1046	0.1453
6.0234	0.1322	0.1208	0.1304	0.1006	0.1280	0.1371	0.1268	0.1236	0.1225	0.1442	0.0968	0.0904	0.1245	0.1275	0.1571	0.1344	0.1003	0.0933	0.1104	0.1122	0.0973	0.1366	0.1401	0.1079	0.1391	0.0957	0.0942	0.1106	0.1201	0.1224	0.1208	0.1950	0.0840	0.1098	0.0858	0.1253	0.1061	0.1300	0.1288	0.1129	0.0721	0.1663	0.0918	0.0816	0.1280	0.1373	0.1390	0.1034	0.1436
6.0391	0.1292	0.1195	0.1283	0.0994	0.1267	0.1348	0.1249	0.1212	0.1211	0.1422	0.0949	0.0888	0.1229	0.1260	0.1549	0.1328	0.0989	0.0913	0.1091	0.1107	0.0962	0.1348	0.1389	0.1070	0.1372	0.0946	0.0933	0.1090	0.1188	0.1207	0.1195	0.1927	0.0824	0.1092	0.0844	0.1231	0.1043	0.1286	0.1268	0.1115	0.0709	0.1647	0.0908	0.0801	0.1265	0.1353	0.1369	0.1022	0.1418
6.0547	0.0752	0.1182	0.1261	0.0982	0.1254	0.1326	0.1231	0.1189	0.1197	0.1402	0.0932	0.0873	0.1215	0.1246	0.1527	0.1312	0.0975	0.0892	0.1078	0.1092	0.0951	0.1331	0.1377	0.1061	0.1353	0.0934	0.0924	0.1075	0.1176	0.1190	0.1182	0.1903	0.0809	0.1086	0.0830	0.1210	0.1025	0.1273	0.1248	0.1102	0.0697	0.1632	0.0898	0.0787	0.1250	0.1333	0.1349	0.1011	0.1402
6.0703	0.0525	0.1169	0.1241	0.0971	0.1242	0.1305	0.1213	0.1166	0.1184	0.1383	0.0914	0.0859	0.1200	0.1231	0.1505	0.1297	0.0961	0.0873	0.1066	0.1078	0.0939	0.1314	0.1366	0.1052	0.1334	0.0923	0.0916	0.1060	0.1165	0.1174	0.1169	0.1880	0.0794	0.1081	0.0816	0.1189	0.1008	0.1260	0.1229	0.1089	0.0684	0.1616	0.0888	0.0773	0.1235	0.1314	0.1329	0.0999	0.1385
6.0859	0.0339	0.1157	0.1220	0.0960	0.1230	0.1283	0.1196	0.1144	0.1171	0.1364	0.0897	0.0844	0.1186	0.1217	0.1484	0.1282	0.0948	0.0854	0.1054	0.1063	0.0929	0.1298	0.1355	0.1043	0.1316	0.0913	0.0907	0.1045	0.1154	0.1158	0.1157	0.1858	0.0779	0.1075	0.0803	0.1168	0.0991	0.1247	0.1211	0.1076	0.0673	0.1601	0.0879	0.0759	0.1220	0.1296	0.1310	0.0989	0.1369
6.1016	-0.0051	0.1145	0.1200	0.0949	0.1218	0.1262	0.1179	0.1122	0.1158	0.1345	0.0881	0.0830	0.1172	0.1203	0.1463	0.1267	0.0935	0.0835	0.1042	0.1049	0.0918	0.1281	0.1343	0.1034	0.1299	0.0902	0.0898	0.1031	0.1143	0.1142	0.1145	0.1836	0.0764	0.1069	0.0791	0.1149	0.0975	0.1235	0.1193	0.1064	0.0661	0.1586	0.0870	0.0746	0.1206	0.1277	0.1291	0.0978	0.1353
6.1172	-0.0006	0.1133	0.1181	0.0938	0.1206	0.1242	0.1163	0.1100	0.1146	0.1327	0.0865	0.0816	0.1158	0.1190	0.1443	0.1253	0.0922	0.0816	0.1031	0.1035	0.0908	0.1266	0.1332	0.1026	0.1281	0.0891	0.0890	0.1017	0.1132	0.1126	0.1133	0.1814	0.0750	0.1064	0.0778	0.1129	0.0958	0.1223	0.1175	0.1052	0.0649	0.1572	0.0861	0.0733	0.1192	0.1260	0.1272	0.0968	0.1338
6.1328	-0.0005	0.1121	0.1162	0.0927	0.1195	0.1222	0.1147	0.1079	0.1134	0.1309	0.0849	0.0803	0.1145	0.1177	0.1423	0.1239	0.0910	0.0798	0.1020	0.1022	0.0897	0.1250	0.1322	0.1017	0.1264	0.0880	0.0881	0.1003	0.1122	0.1111	0.1121	0.1793	0.0737	0.1058	0.0766	0.1110	0.0942	0.1211	0.1157	0.1040	0.0638	0.1557	0.0852	0.0721	0.1178	0.1242	0.1254	0.0958	0.1323
6.1484	-0.0518	0.1110	0.1144	0.0916	0.1184	0.1203	0.1131	0.1058	0.1122	0.1291	0.0834	0.0789	0.1132	0.1163	0.1403	0.1225	0.0898	0.0781	0.1010	0.1009	0.0887	0.1235	0.1311	0.1009	0.1248	0.0870	0.0873	0.0990	0.1112	0.1096	0.1110	0.1771	0.0724	0.1053	0.0755	0.1092	0.0926	0.1199	0.1140	0.1029	0.0627	0.1543	0.0844	0.0709	0.1164	0.1225	0.1237	0.0948	0.1308
6.1641	-0.0931	0.1099	0.1126	0.0905	0.1174	0.1183	0.1115	0.1038	0.1110	0.1274	0.0819	0.0776	0.1119	0.1151	0.1384	0.1212	0.0887	0.0764	0.0999	0.0996	0.0878	0.1220	0.1300	0.1000	0.1231	0.0859	0.0865	0.0977	0.1102	0.1081	0.1099	0.1751	0.0711	0.1047	0.0743	0.1074	0.0910	0.1188	0.1123	0.1017	0.0616	0.1529	0.0836	0.0697	0.1151	0.1208	0.1219	0.0938	0.1293
6.1797	-0.0512	0.1088	0.1108	0.0894	0.1163	0.1165	0.1099	0.1019	0.1098	0.1257	0.0805	0.0763	0.1106	0.1138	0.1365	0.1199	0.0875	0.0747	0.0989	0.0983	0.0868	0.1206	0.1290	0.0992	0.1215	0.0849	0.0856	0.0965	0.1092	0.1067	0.1088	0.1730	0.0698	0.1042	0.0732	0.1056	0.0895	0.1177	0.1106	0.1006	0.0606	0.1515	0.0827	0.0685	0.1138	0.1192	0.1203	0.0929	0.1279
6.1953	0.0297	0.1077	0.1091	0.0884	0.1153	0.1146	0.1084	0.0999	0.1087	0.1240	0.0791	0.0751	0.1094	0.1126	0.1347	0.1187	0.0864	0.0731	0.0979	0.0971	0.0859	0.1191	0.1280	0.0984	0.1199	0.0839	0.0848	0.0952	0.1083	0.1053	0.1077	0.1710	0.0686	0.1036	0.0721	0.1039	0.0880	0.1166	0.1090	0.0996	0.0595	0.1501	0.0820	0.0674	0.1125	0.1176	0.1186	0.0920	0.1265
6.2109	0.0119	0.1066	0.1074	0.0873	0.1143	0.1128	0.1069	0.0980	0.1076	0.1224	0.0777	0.0738	0.1082	0.1114	0.1329	0.1175	0.0853	0.0715	0.0970	0.0958	0.0849	0.1177	0.1270	0.0976	0.1184	0.0828	0.0840	0.0940	0.1074	0.1039	0.1066	0.1691	0.0674	0.1031	0.0711	0.1022	0.0865	0.1155	0.1073	0.0985	0.0585	0.1488	0.0812	0.0663	0.1112	0.1160	0.1170	0.0911	0.1252
6.2266	-0.0693	0.1056	0.1057	0.0863	0.1134	0.1111	0.1055	0.0962	0.1065	0.1208	0.0764	0.0726	0.1070	0.1102	0.1311	0.1163	0.0842	0.0700	0.0961	0.0946	0.0840	0.1164	0.1260	0.0968	0.1169	0.0819	0.0832	0.0928	0.1065	0.1026	0.1056	0.1671	0.0662	0.1025	0.0700	0.1006	0.0851	0.1145	0.1058	0.0975	0.0575	0.1475	0.0804	0.0652	0.1099	0.1145	0.1155	0.0902	0.1239
6.2422	-0.0840	0.1045	0.1041	0.0853	0.1124	0.1093	0.1041	0.0944	0.1054	0.1192	0.0751	0.0715	0.1059	0.1090	0.1293	0.1151	0.0832	0.0685	0.0952	0.0935	0.0832	0.1150	0.1250	0.0961	0.1154	0.0809	0.0825	0.0917	0.1056	0.1013	0.1045	0.1652	0.0651	0.1020	0.0690	0.0990	0.0837	0.1135	0.1042	0.0964	0.0566	0.1462	0.0797	0.0642	0.1087	0.1130	0.1140	0.0894	0.1225
6.2578	-0.0456	0.1035	0.1026	0.0843	0.1115	0.1077	0.1027	0.0926	0.1043	0.1177	0.0738	0.0703	0.1047	0.1079	0.1276	0.1139	0.0822	0.0670	0.0943	0.0923	0.0823	0.1137	0.1241	0.0953	0.1139	0.0799	0.0817	0.0905	0.1048	0.1000	0.1035	0.1634	0.0640	0.1015	0.0681	0.0974	0.0823	0.1125	0.1027	0.0955	0.0556	0.1449	0.0790	0.0632	0.1075	0.1115	0.1125	0.0886	0.1213
6.2734	-0.0301	0.1025	0.1010	0.0833	0.1106	0.1060	0.1013	0.0909	0.1033	0.1162	0.0725	0.0692	0.1036	0.1067	0.1259	0.1128	0.0812	0.0655	0.0934	0.0912	0.0814	0.1124	0.1231	0.0945	0.1125	0.0790	0.0809	0.0894	0.1040	0.0987	0.1025	0.1615	0.0629	0.1009	0.0671	0.0959	0.0809	0.1115	0.1012	0.0945	0.0547	0.1436	0.0782	0.0622	0.1063	0.1101	0.1110	0.0878	0.1200
6.2891	-0.0067	0.1016	0.0995	0.0823	0.1097	0.1044	0.1000	0.0892	0.1023	0.1147	0.0712	0.0680	0.1026	0.1056	0.1243	0.1117	0.0802	0.0641	0.0925	0.0901	0.0806	0.1111	0.1222	0.0938	0.1111	0.0780	0.0802	0.0883	0.1032	0.0975	0.1016	0.1597	0.0618	0.1004	0.0662	0.0944	0.0796	0.1106	0.0997	0.0935	0.0537	0.1424	0.0775	0.0612	0.1051	0.1087	0.1095	0.0870	0.1188
6.3047	0.0567	0.1006	0.0981	0.0814	0.1089	0.1028	0.0986	0.0875	0.1012	0.1132	0.0700	0.0669	0.1015	0.1046	0.1226	0.1107	0.0793	0.0628	0.0917	0.0890	0.0798	0.1099	0.1213	0.0931	0.1097	0.0771	0.0794	0.0872	0.1024	0.0963	0.1006	0.1580	0.0608	0.0999	0.0652	0.0929	0.0783	0.1097	0.0982	0.0926	0.0528	0.1412	0.0769	0.0602	0.1040	0.1073	0.1081	0.0862	0.1176
6.3203	0.0657	0.0996	0.0966	0.0805	0.1080	0.1012	0.0974	0.0859	0.1002	0.1118	0.0688	0.0658	0.1005	0.1035	0.1210	0.1096	0.0783	0.0614	0.0909	0.0880	0.0790	0.1086	0.1204	0.0924	0.1084	0.0762	0.0787	0.0862	0.1017	0.0951	0.0996	0.1562	0.0597	0.0994	0.0644	0.0915	0.0770	0.1088	0.0968	0.0917	0.0519	0.1399	0.0762	0.0593	0.1029	0.1059	0.1067	0.0854	0.1164
6.3359	0.0348	0.0986	0.0952	0.0795	0.1072	0.0997	0.0961	0.0843	0.0992	0.1104	0.0676	0.0648	0.0995	0.1024	0.1195	0.1086	0.0774	0.0601	0.0901	0.0870	0.0782	0.1074	0.1195	0.0916	0.1071	0.0754	0.0780	0.0851	0.1009	0.0940	0.0986	0.1545	0.0587	0.0989	0.0635	0.0901	0.0757	0.1079	0.0954	0.0907	0.0510	0.1388	0.0755	0.0584	0.1017	0.1046	0.1054	0.0847	0.1153
6.3516	0.0360	0.0977	0.0939	0.0786	0.1064	0.0982	0.0949	0.0828	0.0982	0.1091	0.0665	0.0637	0.0985	0.1014	0.1179	0.1076	0.0765	0.0588	0.0893	0.0859	0.0774	0.1062	0.1186	0.0909	0.1058	0.0745	0.0773	0.0841	0.1002	0.0928	0.0977	0.1528	0.0577	0.0984	0.0626	0.0887	0.0745	0.1070	0.0940	0.0898	0.0500	0.1376	0.0749	0.0575	0.1007	0.1033	0.1041	0.0839	0.1141
6.3672	0.0431	0.0967	0.0925	0.0778	0.1056	0.0967	0.0937	0.0813	0.0972	0.1077	0.0654	0.0627	0.0975	0.1003	0.1164	0.1066	0.0757	0.0575	0.0886	0.0850	0.0767	0.1051	0.1177	0.0902	0.1045	0.0737	0.0766	0.0832	0.0995	0.0917	0.0967	0.1511	0.0568	0.0979	0.0618	0.0874	0.0733	0.1061	0.0926	0.0889	0.0491	0.1364	0.0743	0.0566	0.0996	0.1020	0.1028	0.0832	0.1130
6.3828	0.0604	0.0958	0.0912	0.0769	0.1048	0.0953	0.0925	0.0798	0.0962	0.1064	0.0642	0.0617	0.0965	0.0993	0.1149	0.1057	0.0748	0.0562	0.0879	0.0840	0.0759	0.1039	0.1169	0.0896	0.1033	0.0728	0.0759	0.0822	0.0989	0.0906	0.0958	0.1494	0.0558	0.0974	0.0610	0.0861	0.0721	0.1053	0.0913	0.0880	0.0483	0.1353	0.0736	0.0558	0.0985	0.1007	0.1015	0.0825	0.1119
6.3984	0.0727	0.0949	0.0899	0.0760	0.1040	0.0939	0.0913	0.0783	0.0953	0.1051	0.0632	0.0607	0.0956	0.0983	0.1134	0.1047	0.0740	0.0550	0.0871	0.0830	0.0752	0.1028	0.1160	0.0889	0.1020	0.0720	0.0752	0.0813	0.0982	0.0895	0.0949	0.1478	0.0549	0.0969	0.0602	0.0848	0.0709	0.1045	0.0900	0.0871	0.0474	0.1341	0.0730	0.0550	0.0975	0.0995	0.1002	0.0818	0.1108
6.4141	0.0349	0.0940	0.0887	0.0752	0.1033	0.0925	0.0902	0.0769	0.0943	0.1039	0.0621	0.0597	0.0947	0.0973	0.1120	0.1038	0.0731	0.0538	0.0864	0.0821	0.0745	0.1017	0.1152	0.0882	0.1008	0.0712	0.0745	0.0804	0.0975	0.0885	0.0940	0.1462	0.0540	0.0965	0.0594	0.0835	0.0698	0.1037	0.0887	0.0862	0.0465	0.1330	0.0724	0.0542	0.0965	0.0983	0.0990	0.0811	0.1098
6.4297	-0.0303	0.0931	0.0875	0.0743	0.1026	0.0911	0.0891	0.0755	0.0934	0.1026	0.0611	0.0587	0.0938	0.0964	0.1106	0.1029	0.0723	0.0526	0.0857	0.0812	0.0738	0.1006	0.1144	0.0875	0.0997	0.0704	0.0738	0.0795	0.0969	0.0875	0.0931	0.1446	0.0531	0.0960	0.0586	0.0823	0.0686	0.1029	0.0874	0.0854	0.0457	0.1319	0.0719	0.0534	0.0955	0.0971	0.0978	0.0804	0.1088
6.4453	-0.0552	0.0922	0.0863	0.0735	0.1018	0.0898	0.0880	0.0741	0.0925	0.1014	0.0601	0.0578	0.0929	0.0954	0.1092	0.1020	0.0715	0.0514	0.0851	0.0803	0.0731	0.0995	0.1136	0.0869	0.0985	0.0696	0.0730	0.0786	0.0963	0.0864	0.0922	0.1430	0.0522	0.0955	0.0578	0.0811	0.0675	0.1022	0.0862	0.0845	0.0448	0.1309	0.0713	0.0526	0.0945	0.0959	0.0966	0.0797	0.1077
6.4609	-0.0230	0.0913	0.0851	0.0727	0.1011	0.0885	0.0869	0.0727	0.0916	0.1002	0.0591	0.0569	0.0920	0.0945	0.1078	0.1011	0.0707	0.0502	0.0844	0.0795	0.0724	0.0985	0.1128	0.0862	0.0974	0.0689	0.0724	0.0777	0.0957	0.0854	0.0913	0.1414	0.0513	0.0951	0.0571	0.0799	0.0664	0.1014	0.0849	0.0837	0.0440	0.1298	0.0707	0.0519	0.0935	0.0948	0.0954	0.0790	0.1067
6.4766	0.0224	0.0904	0.0840	0.0719	0.1004	0.0872	0.0859	0.0714	0.0907	0.0990	0.0581	0.0560	0.0912	0.0935	0.1065	0.1002	0.0700	0.0491	0.0837	0.0786	0.0717	0.0974	0.1120	0.0856	0.0963	0.0681	0.0717	0.0769	0.0951	0.0845	0.0904	0.1399	0.0505	0.0946	0.0564	0.0788	0.0653	0.1006	0.0837	0.0828	0.0432	0.1288	0.0702	0.0511	0.0926	0.0937	0.0942	0.0784	0.1057
6.4922	0.0670	0.0896	0.0828	0.0711	0.0997	0.0859	0.0849	0.0701	0.0898	0.0979	0.0572	0.0551	0.0904	0.0926	0.1052	0.0994	0.0692	0.0480	0.0831	0.0778	0.0710	0.0964	0.1112	0.0850	0.0952	0.0674	0.0710	0.0761	0.0945	0.0835	0.0896	0.1384	0.0496	0.0942	0.0556	0.0776	0.0642	0.0999	0.0825	0.0820	0.0424	0.1277	0.0696	0.0504	0.0916	0.0926	0.0931	0.0777	0.1047
6.5078	0.1088	0.0888	0.0817	0.0704	0.0990	0.0846	0.0839	0.0688	0.0889	0.0968	0.0563	0.0542	0.0895	0.0917	0.1039	0.0986	0.0684	0.0469	0.0825	0.0769	0.0704	0.0954	0.1104	0.0843	0.0941	0.0667	0.0703	0.0753	0.0940	0.0825	0.0888	0.1369	0.0488	0.0937	0.0549	0.0765	0.0631	0.0992	0.0814	0.0812	0.0417	0.1267	0.0691	0.0497	0.0907	0.0915	0.0920	0.0770	0.1037
6.5234	0.1298	0.0879	0.0807	0.0696	0.0984	0.0834	0.0829	0.0675	0.0881	0.0957	0.0554	0.0534	0.0887	0.0909	0.1026	0.0977	0.0677	0.0459	0.0818	0.0761	0.0697	0.0945	0.1097	0.0837	0.0931	0.0659	0.0696	0.0745	0.0934	0.0816	0.0879	0.1355	0.0480	0.0933	0.0542	0.0755	0.0621	0.0985	0.0803	0.0804	0.0409	0.1257	0.0686	0.0489	0.0898	0.0905	0.0909	0.0764	0.1028
6.5391	0.1316	0.0871	0.0796	0.0689	0.0977	0.0822	0.0819	0.0663	0.0872	0.0946	0.0545	0.0526	0.0880	0.0900	0.1014	0.0969	0.0670	0.0448	0.0812	0.0753	0.0691	0.0935	0.1089	0.0831	0.0920	0.0652	0.0690	0.0738	0.0929	0.0807	0.0871	0.1341	0.0473	0.0928	0.0535	0.0744	0.0610	0.0978	0.0791	0.0796	0.0402	0.1247	0.0681	0.0482	0.0889	0.0894	0.0899	0.0757	0.1018
6.5547	0.1489	0.0863	0.0786	0.0681	0.0971	0.0810	0.0810	0.0651	0.0864	0.0935	0.0536	0.0517	0.0872	0.0891	0.1001	0.0962	0.0663	0.0438	0.0806	0.0746	0.0684	0.0925	0.1082	0.0825	0.0910	0.0646	0.0683	0.0730	0.0923	0.0798	0.0863	0.1327	0.0465	0.0924	0.0529	0.0733	0.0600	0.0971	0.0780	0.0788	0.0395	0.1237	0.0675	0.0475	0.0880	0.0884	0.0888	0.0751	0.1008
6.5703	0.1682	0.0855	0.0776	0.0674	0.0964	0.0798	0.0800	0.0639	0.0856	0.0925	0.0528	0.0509	0.0864	0.0883	0.0989	0.0954	0.0656	0.0428	0.0801	0.0738	0.0677	0.0916	0.1075	0.0819	0.0900	0.0639	0.0677	0.0723	0.0918	0.0789	0.0855	0.1313	0.0458	0.0919	0.0522	0.0723	0.0590	0.0965	0.0769	0.0781	0.0388	0.1228	0.0670	0.0469	0.0872	0.0874	0.0878	0.0745	0.0999
6.5859	0.1504	0.0847	0.0766	0.0667	0.0958	0.0786	0.0791	0.0627	0.0848	0.0914	0.0520	0.0502	0.0857	0.0875	0.0977	0.0946	0.0649	0.0419	0.0795	0.0731	0.0671	0.0907	0.1067	0.0813	0.0890	0.0632	0.0670	0.0716	0.0913	0.0780	0.0847	0.1299	0.0451	0.0915	0.0516	0.0713	0.0580	0.0958	0.0759	0.0773	0.0381	0.1218	0.0666	0.0462	0.0863	0.0864	0.0868	0.0739	0.0990
6.6016	0.1243	0.0839	0.0756	0.0660	0.0952	0.0775	0.0783	0.0616	0.0840	0.0904	0.0512	0.0494	0.0850	0.0866	0.0966	0.0939	0.0642	0.0409	0.0789	0.0723	0.0665	0.0898	0.1060	0.0807	0.0881	0.0626	0.0664	0.0709	0.0908	0.0771	0.0839	0.1286	0.0444	0.0911	0.0509	0.0703	0.0570	0.0952	0.0748	0.0766	0.0374	0.1209	0.0661	0.0455	0.0855	0.0854	0.0858	0.0733	0.0981
6.6172	0.0964	0.0831	0.0747	0.0653	0.0946	0.0764	0.0774	0.0604	0.0832	0.0894	0.0504	0.0486	0.0842	0.0858	0.0954	0.0932	0.0636	0.0400	0.0784	0.0716	0.0658	0.0889	0.1053	0.0801	0.0871	0.0619	0.0658	0.0702	0.0903	0.0763	0.0831	0.1272	0.0437	0.0907	0.0503	0.0693	0.0561	0.0945	0.0738	0.0759	0.0368	0.1199	0.0656	0.0449	0.0847	0.0845	0.0849	0.0727	0.0972
6.6328	0.0462	0.0824	0.0737	0.0646	0.0940	0.0753	0.0765	0.0593	0.0824	0.0884	0.0496	0.0479	0.0835	0.0850	0.0943	0.0924	0.0629	0.0391	0.0779	0.0709	0.0652	0.0880	0.1047	0.0795	0.0862	0.0613	0.0651	0.0695	0.0898	0.0755	0.0824	0.1259	0.0430	0.0903	0.0497	0.0683	0.0551	0.0939	0.0728	0.0752	0.0361	0.1190	0.0651	0.0443	0.0838	0.0835	0.0840	0.0721	0.0963
6.6484	-0.0045	0.0816	0.0728	0.0639	0.0934	0.0742	0.0757	0.0582	0.0817	0.0875	0.0489	0.0472	0.0829	0.0843	0.0932	0.0917	0.0623	0.0382	0.0773	0.0702	0.0646	0.0872	0.1040	0.0789	0.0853	0.0607	0.0645	0.0689	0.0893	0.0747	0.0816	0.1246	0.0423	0.0898	0.0491	0.0674	0.0542	0.0933	0.0718	0.0745	0.0355	0.1181	0.0647	0.0437	0.0831	0.0826	0.0830	0.0716	0.0954
6.6641	-0.0357	0.0809	0.0719	0.0633	0.0928	0.0731	0.0749	0.0572	0.0809	0.0865	0.0482	0.0465	0.0822	0.0835	0.0921	0.0910	0.0617	0.0374	0.0768	0.0695	0.0640	0.0863	0.1033	0.0783	0.0843	0.0600	0.0639	0.0682	0.0889	0.0739	0.0809	0.1234	0.0417	0.0894	0.0485	0.0665	0.0533	0.0927	0.0708	0.0738	0.0348	0.1172	0.0642	0.0431	0.0823	0.0817	0.0821	0.0710	0.0945
6.6797	-0.0694	0.0801	0.0710	0.0626	0.0923	0.0721	0.0741	0.0562	0.0802	0.0856	0.0475	0.0458	0.0815	0.0827	0.0910	0.0903	0.0611	0.0365	0.0763	0.0688	0.0634	0.0855	0.1026	0.0777	0.0834	0.0594	0.0633	0.0676	0.0884	0.0731	0.0801	0.1221	0.0411	0.0890	0.0480	0.0655	0.0524	0.0921	0.0698	0.0731	0.0342	0.1164	0.0638	0.0425	0.0815	0.0808	0.0813	0.0704	0.0937
6.6953	-0.0825	0.0794	0.0701	0.0620	0.0917	0.0711	0.0733	0.0551	0.0794	0.0846	0.0468	0.0451	0.0808	0.0820	0.0899	0.0896	0.0605	0.0357	0.0758	0.0682	0.0628	0.0846	0.1020	0.0771	0.0825	0.0588	0.0628	0.0670	0.0879	0.0723	0.0794	0.1209	0.0405	0.0886	0.0474	0.0646	0.0516	0.0915	0.0689	0.0724	0.0336	0.1155	0.0633	0.0419	0.0807	0.0799	0.0804	0.0699	0.0929
6.7109	-0.0511	0.0787	0.0692	0.0613	0.0912	0.0701	0.0725	0.0542	0.0787	0.0837	0.0461	0.0444	0.0802	0.0812	0.0889	0.0889	0.0599	0.0349	0.0753	0.0675	0.0622	0.0838	0.1013	0.0765	0.0817	0.0582	0.0622	0.0664	0.0875	0.0716	0.0787	0.1197	0.0399	0.0882	0.0469	0.0638	0.0507	0.0909	0.0680	0.0717	0.0329	0.1146	0.0629	0.0414	0.0800	0.0791	0.0795	0.0694	0.0920
6.7266	-0.0350	0.0780	0.0684	0.0607	0.0906	0.0691	0.0717	0.0532	0.0780	0.0828	0.0454	0.0437	0.0796	0.0805	0.0879	0.0883	0.0593	0.0341	0.0749	0.0669	0.0616	0.0830	0.1007	0.0759	0.0808	0.0576	0.0616	0.0658	0.0871	0.0708	0.0780	0.1185	0.0393	0.0878	0.0463	0.0629	0.0499	0.0904	0.0670	0.0711	0.0323	0.1138	0.0625	0.0408	0.0792	0.0782	0.0787	0.0688	0.0912
6.7422	-0.0557	0.0773	0.0675	0.0601	0.0900	0.0681	0.0710	0.0522	0.0773	0.0819	0.0448	0.0430	0.0789	0.0798	0.0869	0.0876	0.0588	0.0333	0.0744	0.0663	0.0611	0.0823	0.1001	0.0754	0.0800	0.0570	0.0611	0.0652	0.0866	0.0701	0.0773	0.1173	0.0387	0.0874	0.0458	0.0620	0.0491	0.0898	0.0661	0.0704	0.0317	0.1130	0.0621	0.0403	0.0785	0.0774	0.0779	0.0683	0.0904
6.7578	-0.0545	0.0766	0.0667	0.0595	0.0895	0.0672	0.0703	0.0513	0.0766	0.0811	0.0442	0.0424	0.0783	0.0790	0.0859	0.0870	0.0582	0.0326	0.0739	0.0657	0.0605	0.0815	0.0994	0.0748	0.0791	0.0564	0.0605	0.0647	0.0862	0.0694	0.0766	0.1161	0.0382	0.0870	0.0453	0.0612	0.0483	0.0893	0.0652	0.0698	0.0311	0.1121	0.0617	0.0398	0.0778	0.0766	0.0771	0.0678	0.0896
6.7734	0.0166	0.0759	0.0659	0.0589	0.0890	0.0663	0.0695	0.0503	0.0759	0.0802	0.0435	0.0418	0.0777	0.0783	0.0849	0.0863	0.0577	0.0318	0.0735	0.0650	0.0599	0.0808	0.0988	0.0742	0.0783	0.0558	0.0600	0.0641	0.0858	0.0687	0.0759	0.1150	0.0376	0.0866	0.0448	0.0604	0.0475	0.0887	0.0643	0.0692	0.0305	0.1113	0.0613	0.0393	0.0771	0.0758	0.0763	0.0673	0.0888
6.7891	0.0902	0.0752	0.0651	0.0583	0.0884	0.0654	0.0688	0.0494	0.0752	0.0794	0.0429	0.0412	0.0771	0.0776	0.0840	0.0857	0.0572	0.0311	0.0730	0.0644	0.0594	0.0800	0.0982	0.0737	0.0775	0.0552	0.0595	0.0636	0.0854	0.0680	0.0752	0.1139	0.0371	0.0862	0.0443	0.0596	0.0467	0.0882	0.0634	0.0685	0.0299	0.1105	0.0609	0.0388	0.0764	0.0750	0.0755	0.0668	0.0880
6.8047	0.1360	0.0745	0.0643	0.0577	0.0879	0.0645	0.0682	0.0486	0.0745	0.0785	0.0423	0.0406	0.0765	0.0769	0.0830	0.0851	0.0566	0.0303	0.0726	0.0639	0.0589	0.0793	0.0976	0.0731	0.0767	0.0546	0.0589	0.0630	0.0850	0.0673	0.0745	0.1128	0.0366	0.0858	0.0438	0.0588	0.0459	0.0877	0.0626	0.0679	0.0294	0.1097	0.0605	0.0383	0.0757	0.0742	0.0748	0.0663	0.0873
6.8203	0.2010	0.0739	0.0636	0.0571	0.0874	0.0636	0.0675	0.0477	0.0739	0.0777	0.0417	0.0400	0.0759	0.0763	0.0821	0.0844	0.0561	0.0296	0.0722	0.0633	0.0583	0.0786	0.0970	0.0726	0.0759	0.0541	0.0584	0.0625	0.0846	0.0666	0.0739	0.1117	0.0361	0.0855	0.0433	0.0580	0.0452	0.0872	0.0617	0.0673	0.0288	0.1089	0.0601	0.0378	0.0750	0.0734	0.0740	0.0659	0.0865
6.8359	0.2471	0.0732	0.0628	0.0565	0.0869	0.0628	0.0668	0.0468	0.0732	0.0769	0.0411	0.0394	0.0753	0.0756	0.0812	0.0838	0.0556	0.0289	0.0718	0.0627	0.0578	0.0779	0.0964	0.0721	0.0752	0.0535	0.0579	0.0619	0.0842	0.0660	0.0732	0.1106	0.0356	0.0851	0.0429	0.0573	0.0445	0.0867	0.0609	0.0667	0.0283	0.1082	0.0597	0.0374	0.0744	0.0726	0.0733	0.0654	0.0858
6.8516	0.2602	0.0726	0.0621	0.0559	0.0864	0.0619	0.0662	0.0460	0.0726	0.0761	0.0406	0.0388	0.0748	0.0749	0.0803	0.0832	0.0551	0.0283	0.0714	0.0621	0.0573	0.0772	0.0958	0.0715	0.0744	0.0530	0.0574	0.0614	0.0838	0.0653	0.0726	0.1095	0.0351	0.0847	0.0424	0.0566	0.0437	0.0862	0.0600	0.0661	0.0277	0.1074	0.0593	0.0369	0.0737	0.0719	0.0726	0.0649	0.0851
6.8672	0.2236	0.0719	0.0614	0.0553	0.0859	0.0611	0.0655	0.0452	0.0719	0.0753	0.0400	0.0383	0.0742	0.0743	0.0794	0.0827	0.0546	0.0276	0.0709	0.0616	0.0568	0.0765	0.0953	0.0710	0.0736	0.0524	0.0569	0.0609	0.0835	0.0647	0.0719	0.1085	0.0346	0.0843	0.0419	0.0558	0.0430	0.0857	0.0592	0.0656	0.0272	0.1067	0.0589	0.0365	0.0730	0.0711	0.0719	0.0645	0.0843
6.8828	0.1363	0.0713	0.0606	0.0548	0.0854	0.0603	0.0649	0.0444	0.0713	0.0745	0.0394	0.0377	0.0737	0.0736	0.0785	0.0821	0.0542	0.0269	0.0706	0.0610	0.0563	0.0758	0.0947	0.0705	0.0729	0.0519	0.0564	0.0604	0.0831	0.0641	0.0713	0.1074	0.0341	0.0839	0.0415	0.0551	0.0423	0.0852	0.0584	0.0650	0.0267	0.1059	0.0585	0.0360	0.0724	0.0704	0.0712	0.0640	0.0836
6.8984	0.0948	0.0707	0.0600	0.0542	0.0849	0.0595	0.0643	0.0436	0.0707	0.0738	0.0389	0.0372	0.0731	0.0730	0.0776	0.0815	0.0537	0.0263	0.0702	0.0605	0.0558	0.0752	0.0941	0.0699	0.0721	0.0514	0.0560	0.0599	0.0827	0.0635	0.0707	0.1064	0.0337	0.0835	0.0411	0.0544	0.0416	0.0847	0.0576	0.0644	0.0262	0.1052	0.0582	0.0356	0.0718	0.0696	0.0706	0.0636	0.0829
6.9141	0.0835	0.0700	0.0593	0.0536	0.0844	0.0587	0.0637	0.0428	0.0700	0.0730	0.0384	0.0367	0.0726	0.0724	0.0768	0.0810	0.0532	0.0256	0.0698	0.0599	0.0553	0.0745	0.0936	0.0694	0.0714	0.0508	0.0555	0.0594	0.0824	0.0629	0.0700	0.1054	0.0332	0.0831	0.0406	0.0537	0.0409	0.0843	0.0568	0.0639	0.0257	0.1045	0.0578	0.0352	0.0712	0.0689	0.0699	0.0631	0.0822
6.9297	0.0594	0.0694	0.0586	0.0531	0.0839	0.0579	0.0631	0.0420	0.0694	0.0723	0.0379	0.0362	0.0720	0.0718	0.0759	0.0804	0.0528	0.0250	0.0694	0.0594	0.0548	0.0739	0.0930	0.0689	0.0707	0.0503	0.0550	0.0589	0.0820	0.0623	0.0694	0.1044	0.0328	0.0827	0.0402	0.0531	0.0402	0.0838	0.0561	0.0633	0.0253	0.1038	0.0574	0.0347	0.0705	0.0682	0.0693	0.0627	0.0815
6.9453	0.0801	0.0688	0.0580	0.0525	0.0835	0.0572	0.0625	0.0413	0.0688	0.0715	0.0373	0.0357	0.0715	0.0712	0.0751	0.0799	0.0523	0.0244	0.0690	0.0588	0.0544	0.0733	0.0925	0.0684	0.0700	0.0498	0.0545	0.0584	0.0817	0.0617	0.0688	0.1034	0.0323	0.0824	0.0398	0.0524	0.0395	0.0833	0.0553	0.0628	0.0248	0.1031	0.0571	0.0343	0.0699	0.0675	0.0686	0.0623	0.0809
6.9609	0.1412	0.0681	0.0573	0.0520	0.0830	0.0565	0.0619	0.0405	0.0682	0.0708	0.0368	0.0352	0.0710	0.0706	0.0743	0.0793	0.0519	0.0238	0.0687	0.0583	0.0539	0.0726	0.0919	0.0679	0.0693	0.0494	0.0540	0.0579	0.0814	0.0611	0.0681	0.1025	0.0319	0.0820	0.0394	0.0518	0.0388	0.0829	0.0546	0.0622	0.0244	0.1024	0.0567	0.0339	0.0693	0.0668	0.0680	0.0619	0.0802
6.9766	0.1824	0.0675	0.0567	0.0515	0.0825	0.0557	0.0613	0.0398	0.0676	0.0701	0.0364	0.0347	0.0705	0.0700	0.0735	0.0788	0.0515	0.0232	0.0683	0.0578	0.0534	0.0720	0.0914	0.0674	0.0686	0.0489	0.0536	0.0575	0.0810	0.0605	0.0675	0.1015	0.0315	0.0816	0.0390	0.0511	0.0382	0.0824	0.0538	0.0616	0.0239	0.1017	0.0563	0.0335	0.0688	0.0661	0.0674	0.0614	0.0796
6.9922	0.1913	0.0669	0.0560	0.0509	0.0821	0.0550	0.0608	0.0391	0.0670	0.0694	0.0359	0.0342	0.0700	0.0694	0.0727	0.0783	0.0511	0.0226	0.0680	0.0573	0.0530	0.0714	0.0909	0.0670	0.0679	0.0484	0.0531	0.0570	0.0807	0.0600	0.0669	0.1006	0.0311	0.0812	0.0386	0.0505	0.0375	0.0820	0.0531	0.0611	0.0235	0.1010	0.0560	0.0332	0.0682	0.0655	0.0668	0.0610	0.0789
7.0078	0.2133	0.0663	0.0554	0.0504	0.0816	0.0543	0.0602	0.0384	0.0664	0.0687	0.0354	0.0338	0.0695	0.0688	0.0719	0.0778	0.0506	0.0220	0.0676	0.0568	0.0525	0.0708	0.0904	0.0665	0.0673	0.0479	0.0526	0.0566	0.0804	0.0594	0.0663	0.0996	0.0307	0.0809	0.0382	0.0499	0.0369	0.0816	0.0524	0.0605	0.0231	0.1003	0.0556	0.0328	0.0676	0.0648	0.0662	0.0606	0.0783
7.0234	0.2614	0.0657	0.0548	0.0499	0.0812	0.0537	0.0597	0.0377	0.0658	0.0680	0.0350	0.0333	0.0690	0.0682	0.0712	0.0773	0.0502	0.0215	0.0673	0.0563	0.0521	0.0703	0.0899	0.0660	0.0666	0.0475	0.0522	0.0561	0.0801	0.0589	0.0657	0.0987	0.0303	0.0805	0.0378	0.0493	0.0363	0.0811	0.0516	0.0600	0.0227	0.0997	0.0553	0.0324	0.0670	0.0642	0.0656	0.0603	0.0776
7.0391	0.2827	0.0651	0.0542	0.0494	0.0807	0.0530	0.0592	0.0370	0.0652	0.0673	0.0345	0.0329	0.0685	0.0677	0.0704	0.0768	0.0498	0.0209	0.0669	0.0558	0.0517	0.0697	0.0893	0.0655	0.0660	0.0470	0.0517	0.0557	0.0798	0.0583	0.0651	0.0978	0.0299	0.0801	0.0374	0.0487	0.0356	0.0807	0.0509	0.0595	0.0223	0.0990	0.0550	0.0321	0.0665	0.0635	0.0651	0.0599	0.0770
7.0547	0.2662	0.0645	0.0537	0.0489	0.0803	0.0523	0.0586	0.0363	0.0646	0.0667	0.0341	0.0325	0.0680	0.0671	0.0697	0.0763	0.0494	0.0204	0.0666	0.0553	0.0512	0.0691	0.0888	0.0651	0.0653	0.0466	0.0513	0.0553	0.0794	0.0578	0.0645	0.0969	0.0295	0.0798	0.0371	0.0481	0.0350	0.0803	0.0503	0.0589	0.0219	0.0984	0.0546	0.0318	0.0659	0.0629	0.0645	0.0595	0.0764
7.0703	0.2560	0.0639	0.0531	0.0484	0.0799	0.0517	0.0581	0.0357	0.0641	0.0660	0.0337	0.0320	0.0675	0.0666	0.0689	0.0758	0.0490	0.0199	0.0663	0.0548	0.0508	0.0686	0.0884	0.0646	0.0647	0.0462	0.0508	0.0549	0.0791	0.0573	0.0639	0.0960	0.0291	0.0794	0.0367	0.0475	0.0344	0.0799	0.0496	0.0584	0.0215	0.0978	0.0543	0.0314	0.0654	0.0622	0.0640	0.0591	0.0758
7.0859	0.2726	0.0634	0.0525	0.0480	0.0795	0.0510	0.0576	0.0350	0.0635	0.0654	0.0333	0.0316	0.0671	0.0660	0.0682	0.0754	0.0486	0.0194	0.0660	0.0544	0.0504	0.0680	0.0879	0.0641	0.0641	0.0458	0.0504	0.0544	0.0788	0.0568	0.0634	0.0951	0.0288	0.0791	0.0363	0.0470	0.0339	0.0794	0.0489	0.0579	0.0212	0.0971	0.0540	0.0311	0.0649	0.0616	0.0634	0.0587	0.0752
7.1016	0.2498	0.0628	0.0520	0.0475	0.0790	0.0504	0.0571	0.0344	0.0630	0.0648	0.0329	0.0312	0.0666	0.0655	0.0675	0.0749	0.0482	0.0189	0.0656	0.0539	0.0500	0.0675	0.0874	0.0637	0.0635	0.0453	0.0500	0.0540	0.0785	0.0563	0.0628	0.0943	0.0284	0.0787	0.0360	0.0464	0.0333	0.0790	0.0482	0.0574	0.0208	0.0965	0.0537	0.0308	0.0643	0.0610	0.0629	0.0584	0.0746
7.1172	0.1909	0.0622	0.0514	0.0470	0.0786	0.0498	0.0567	0.0338	0.0624	0.0641	0.0325	0.0308	0.0662	0.0650	0.0668	0.0744	0.0479	0.0184	0.0653	0.0535	0.0495	0.0670	0.0869	0.0632	0.0629	0.0449	0.0495	0.0536	0.0782	0.0558	0.0622	0.0934	0.0281	0.0784	0.0356	0.0459	0.0327	0.0786	0.0476	0.0569	0.0205	0.0959	0.0533	0.0305	0.0638	0.0604	0.0623	0.0580	0.0740
7.1328	0.1897	0.0617	0.0509	0.0466	0.0782	0.0492	0.0562	0.0332	0.0619	0.0635	0.0321	0.0304	0.0657	0.0644	0.0661	0.0740	0.0475	0.0180	0.0650	0.0530	0.0491	0.0665	0.0864	0.0628	0.0623	0.0445	0.0491	0.0533	0.0780	0.0553	0.0617	0.0926	0.0278	0.0780	0.0353	0.0454	0.0322	0.0782	0.0470	0.0564	0.0201	0.0953	0.0530	0.0302	0.0633	0.0598	0.0618	0.0577	0.0734
7.1484	0.2224	0.0611	0.0504	0.0462	0.0778	0.0486	0.0557	0.0326	0.0614	0.0629	0.0317	0.0301	0.0653	0.0639	0.0655	0.0736	0.0471	0.0175	0.0647	0.0526	0.0487	0.0659	0.0860	0.0623	0.0618	0.0441	0.0487	0.0529	0.0777	0.0548	0.0611	0.0917	0.0274	0.0777	0.0349	0.0448	0.0316	0.0778	0.0463	0.0559	0.0198	0.0947	0.0527	0.0299	0.0628	0.0592	0.0613	0.0573	0.0729
7.1641	0.2253	0.0606	0.0499	0.0457	0.0774	0.0480	0.0553	0.0320	0.0609	0.0623	0.0314	0.0297	0.0649	0.0634	0.0648	0.0731	0.0468	0.0171	0.0644	0.0522	0.0483	0.0654	0.0855	0.0619	0.0612	0.0437	0.0483	0.0525	0.0774	0.0543	0.0606	0.0909	0.0271	0.0773	0.0346	0.0443	0.0311	0.0774	0.0457	0.0554	0.0194	0.0941	0.0524	0.0296	0.0623	0.0587	0.0608	0.0570	0.0723
7.1797	0.1886	0.0601	0.0494	0.0453	0.0770	0.0475	0.0548	0.0315	0.0604	0.0618	0.0310	0.0294	0.0644	0.0629	0.0642	0.0727	0.0464	0.0167	0.0641	0.0517	0.0479	0.0649	0.0851	0.0615	0.0606	0.0434	0.0479	0.0521	0.0771	0.0539	0.0601	0.0901	0.0268	0.0770	0.0343	0.0438	0.0306	0.0771	0.0451	0.0549	0.0191	0.0936	0.0521	0.0293	0.0618	0.0581	0.0603	0.0566	0.0717
7.1953	0.1790	0.0595	0.0489	0.0449	0.0766	0.0469	0.0544	0.0309	0.0599	0.0612	0.0307	0.0290	0.0640	0.0624	0.0635	0.0723	0.0461	0.0162	0.0638	0.0513	0.0475	0.0645	0.0846	0.0611	0.0601	0.0430	0.0475	0.0518	0.0768	0.0534	0.0595	0.0893	0.0265	0.0767	0.0339	0.0433	0.0301	0.0767	0.0445	0.0545	0.0187	0.0930	0.0518	0.0290	0.0613	0.0576	0.0598	0.0563	0.0712
7.2109	0.2168	0.0590	0.0484	0.0445	0.0763	0.0464	0.0540	0.0304	0.0594	0.0606	0.0303	0.0286	0.0636	0.0619	0.0629	0.0718	0.0457	0.0158	0.0635	0.0509	0.0471	0.0640	0.0842	0.0606	0.0595	0.0426	0.0471	0.0514	0.0765	0.0529	0.0590	0.0885	0.0263	0.0764	0.0336	0.0429	0.0296	0.0763	0.0439	0.0540	0.0184	0.0924	0.0515	0.0287	0.0608	0.0570	0.0593	0.0560	0.0706
7.2266	0.2318	0.0585	0.0479	0.0440	0.0759	0.0458	0.0535	0.0298	0.0589	0.0601	0.0300	0.0283	0.0632	0.0615	0.0623	0.0714	0.0454	0.0154	0.0632	0.0505	0.0467	0.0635	0.0837	0.0602	0.0590	0.0423	0.0467	0.0511	0.0763	0.0525	0.0585	0.0877	0.0260	0.0760	0.0333	0.0424	0.0291	0.0759	0.0433	0.0535	0.0181	0.0919	0.0512	0.0284	0.0603	0.0565	0.0589	0.0557	0.0701
7.2422	0.2083	0.0580	0.0475	0.0436	0.0755	0.0453	0.0531	0.0293	0.0584	0.0595	0.0297	0.0280	0.0628	0.0610	0.0616	0.0710	0.0451	0.0150	0.0629	0.0501	0.0463	0.0630	0.0833	0.0598	0.0585	0.0419	0.0464	0.0507	0.0760	0.0521	0.0580	0.0870	0.0257	0.0757	0.0330	0.0419	0.0286	0.0756	0.0428	0.0531	0.0178	0.0913	0.0510	0.0281	0.0599	0.0559	0.0584	0.0553	0.0696
7.2578	0.1759	0.0574	0.0470	0.0432	0.0751	0.0448	0.0527	0.0288	0.0579	0.0590	0.0294	0.0276	0.0624	0.0605	0.0610	0.0706	0.0447	0.0147	0.0626	0.0497	0.0459	0.0626	0.0828	0.0594	0.0580	0.0416	0.0460	0.0504	0.0757	0.0516	0.0574	0.0862	0.0254	0.0754	0.0327	0.0415	0.0281	0.0752	0.0422	0.0526	0.0175	0.0908	0.0507	0.0279	0.0594	0.0554	0.0579	0.0550	0.0690
7.2734	0.1771	0.0569	0.0466	0.0429	0.0748	0.0443	0.0523	0.0283	0.0574	0.0585	0.0291	0.0273	0.0620	0.0601	0.0605	0.0702	0.0444	0.0143	0.0624	0.0493	0.0455	0.0621	0.0824	0.0590	0.0575	0.0412	0.0456	0.0501	0.0755	0.0512	0.0569	0.0855	0.0252	0.0751	0.0324	0.0410	0.0276	0.0748	0.0416	0.0522	0.0172	0.0902	0.0504	0.0276	0.0589	0.0549	0.0575	0.0547	0.0685
7.2891	0.1834	0.0564	0.0461	0.0425	0.0744	0.0438	0.0519	0.0278	0.0570	0.0579	0.0288	0.0270	0.0616	0.0596	0.0599	0.0698	0.0441	0.0139	0.0621	0.0490	0.0451	0.0617	0.0820	0.0586	0.0570	0.0409	0.0453	0.0498	0.0752	0.0508	0.0564	0.0847	0.0249	0.0748	0.0321	0.0406	0.0272	0.0745	0.0411	0.0518	0.0169	0.0897	0.0501	0.0273	0.0585	0.0544	0.0570	0.0544	0.0680
7.3047	0.1939	0.0559	0.0457	0.0421	0.0740	0.0433	0.0515	0.0273	0.0565	0.0574	0.0285	0.0267	0.0612	0.0592	0.0593	0.0695	0.0438	0.0136	0.0618	0.0486	0.0447	0.0612	0.0816	0.0582	0.0565	0.0406	0.0449	0.0494	0.0749	0.0504	0.0559	0.0840	0.0247	0.0745	0.0318	0.0402	0.0267	0.0741	0.0406	0.0513	0.0166	0.0891	0.0499	0.0271	0.0580	0.0539	0.0566	0.0541	0.0675
7.3203	0.2343	0.0555	0.0453	0.0417	0.0737	0.0428	0.0512	0.0269	0.0561	0.0569	0.0282	0.0264	0.0609	0.0587	0.0587	0.0691	0.0435	0.0132	0.0615	0.0482	0.0444	0.0608	0.0812	0.0578	0.0560	0.0402	0.0446	0.0491	0.0747	0.0500	0.0555	0.0833	0.0245	0.0742	0.0315	0.0397	0.0263	0.0738	0.0400	0.0509	0.0163	0.0886	0.0496	0.0268	0.0575	0.0534	0.0561	0.0538	0.0670
7.3359	0.2195	0.0550	0.0449	0.0414	0.0733	0.0424	0.0508	0.0264	0.0556	0.0564	0.0280	0.0261	0.0605	0.0583	0.0582	0.0687	0.0432	0.0129	0.0613	0.0479	0.0440	0.0604	0.0808	0.0574	0.0555	0.0399	0.0442	0.0488	0.0744	0.0496	0.0550	0.0826	0.0242	0.0739	0.0312	0.0393	0.0259	0.0734	0.0395	0.0505	0.0160	0.0881	0.0493	0.0266	0.0571	0.0529	0.0557	0.0535	0.0664
7.3516	0.1549	0.0545	0.0445	0.0410	0.0730	0.0419	0.0504	0.0259	0.0552	0.0559	0.0277	0.0258	0.0601	0.0578	0.0576	0.0683	0.0429	0.0126	0.0610	0.0475	0.0436	0.0600	0.0804	0.0570	0.0550	0.0396	0.0439	0.0485	0.0742	0.0492	0.0545	0.0819	0.0240	0.0736	0.0310	0.0389	0.0254	0.0731	0.0390	0.0501	0.0158	0.0876	0.0491	0.0264	0.0567	0.0524	0.0553	0.0532	0.0659
7.3672	0.0908	0.0540	0.0441	0.0406	0.0726	0.0415	0.0501	0.0255	0.0547	0.0555	0.0274	0.0255	0.0598	0.0574	0.0571	0.0680	0.0426	0.0122	0.0608	0.0472	0.0433	0.0596	0.0800	0.0566	0.0546	0.0393	0.0435	0.0482	0.0739	0.0488	0.0540	0.0812	0.0238	0.0733	0.0307	0.0385	0.0250	0.0728	0.0385	0.0497	0.0155	0.0871	0.0488	0.0261	0.0562	0.0520	0.0549	0.0529	0.0654
7.3828	0.0477	0.0536	0.0437	0.0403	0.0723	0.0410	0.0497	0.0251	0.0543	0.0550	0.0272	0.0252	0.0594	0.0570	0.0565	0.0676	0.0423	0.0119	0.0605	0.0469	0.0429	0.0591	0.0796	0.0562	0.0541	0.0390	0.0432	0.0480	0.0737	0.0484	0.0536	0.0805	0.0236	0.0730	0.0305	0.0381	0.0246	0.0724	0.0380	0.0493	0.0153	0.0866	0.0486	0.0259	0.0558	0.0515	0.0545	0.0527	0.0649
7.3984	0.0652	0.0531	0.0433	0.0399	0.0720	0.0406	0.0494	0.0246	0.0539	0.0545	0.0269	0.0250	0.0591	0.0565	0.0560	0.0673	0.0421	0.0116	0.0602	0.0465	0.0426	0.0587	0.0792	0.0558	0.0537	0.0387	0.0429	0.0477	0.0735	0.0480	0.0531	0.0798	0.0234	0.0727	0.0302	0.0377	0.0242	0.0721	0.0375	0.0489	0.0150	0.0861	0.0483	0.0257	0.0554	0.0511	0.0541	0.0524	0.0644
7.4141	0.0796	0.0526	0.0429	0.0396	0.0716	0.0402	0.0490	0.0242	0.0535	0.0540	0.0267	0.0247	0.0587	0.0561	0.0555	0.0669	0.0418	0.0113	0.0600	0.0462	0.0422	0.0583	0.0788	0.0554	0.0532	0.0384	0.0426	0.0474	0.0732	0.0477	0.0526	0.0791	0.0232	0.0724	0.0299	0.0373	0.0238	0.0718	0.0370	0.0485	0.0148	0.0856	0.0481	0.0255	0.0549	0.0506	0.0537	0.0521	0.0639
7.4297	0.0813	0.0522	0.0426	0.0393	0.0713	0.0397	0.0487	0.0238	0.0530	0.0536	0.0265	0.0245	0.0584	0.0557	0.0550	0.0666	0.0415	0.0110	0.0598	0.0459	0.0419	0.0580	0.0784	0.0551	0.0528	0.0381	0.0423	0.0471	0.0730	0.0473	0.0522	0.0785	0.0230	0.0721	0.0297	0.0369	0.0234	0.0715	0.0365	0.0481	0.0146	0.0851	0.0478	0.0253	0.0545	0.0502	0.0533	0.0518	0.0634
7.4453	0.1155	0.0517	0.0422	0.0389	0.0710	0.0393	0.0484	0.0234	0.0526	0.0531	0.0263	0.0242	0.0581	0.0553	0.0545	0.0662	0.0412	0.0107	0.0595	0.0455	0.0415	0.0576	0.0780	0.0547	0.0524	0.0379	0.0420	0.0469	0.0728	0.0470	0.0517	0.0778	0.0228	0.0718	0.0295	0.0366	0.0230	0.0712	0.0361	0.0477	0.0143	0.0846	0.0476	0.0251	0.0541	0.0497	0.0529	0.0516	0.0629
7.4609	0.1317	0.0513	0.0418	0.0386	0.0706	0.0389	0.0481	0.0230	0.0522	0.0527	0.0260	0.0240	0.0577	0.0549	0.0540	0.0659	0.0410	0.0104	0.0593	0.0452	0.0412	0.0572	0.0777	0.0543	0.0520	0.0376	0.0417	0.0466	0.0725	0.0466	0.0513	0.0771	0.0226	0.0715	0.0292	0.0362	0.0226	0.0709	0.0356	0.0473	0.0141	0.0842	0.0473	0.0249	0.0537	0.0493	0.0526	0.0513	0.0625
7.4766	0.1253	0.0509	0.0415	0.0383	0.0703	0.0385	0.0477	0.0226	0.0518	0.0523	0.0258	0.0237	0.0574	0.0545	0.0535	0.0655	0.0407	0.0102	0.0590	0.0449	0.0409	0.0568	0.0773	0.0539	0.0515	0.0373	0.0414	0.0463	0.0723	0.0463	0.0509	0.0765	0.0225	0.0713	0.0290	0.0358	0.0223	0.0705	0.0351	0.0470	0.0139	0.0837	0.0471	0.0247	0.0533	0.0489	0.0522	0.0511	0.0620
7.4922	0.0830	0.0504	0.0412	0.0380	0.0700	0.0381	0.0474	0.0223	0.0514	0.0518	0.0256	0.0235	0.0571	0.0541	0.0530	0.0652	0.0404	0.0099	0.0588	0.0446	0.0405	0.0565	0.0769	0.0536	0.0511	0.0370	0.0411	0.0461	0.0721	0.0459	0.0504	0.0759	0.0223	0.0710	0.0288	0.0355	0.0219	0.0702	0.0347	0.0466	0.0137	0.0832	0.0469	0.0245	0.0529	0.0485	0.0519	0.0508	0.0615
7.5078	0.0285	0.0500	0.0408	0.0377	0.0697	0.0377	0.0471	0.0219	0.0510	0.0514	0.0254	0.0233	0.0568	0.0537	0.0525	0.0649	0.0402	0.0096	0.0586	0.0443	0.0402	0.0561	0.0766	0.0532	0.0507	0.0368	0.0408	0.0458	0.0719	0.0456	0.0500	0.0752	0.0221	0.0707	0.0285	0.0351	0.0215	0.0699	0.0343	0.0463	0.0135	0.0828	0.0466	0.0243	0.0525	0.0480	0.0515	0.0506	0.0611
7.5234	0.0546	0.0496	0.0405	0.0374	0.0694	0.0373	0.0468	0.0215	0.0507	0.0510	0.0252	0.0231	0.0564	0.0533	0.0520	0.0646	0.0399	0.0094	0.0583	0.0440	0.0399	0.0557	0.0762	0.0528	0.0503	0.0365	0.0405	0.0456	0.0717	0.0452	0.0496	0.0746	0.0220	0.0704	0.0283	0.0348	0.0212	0.0696	0.0338	0.0459	0.0133	0.0823	0.0464	0.0241	0.0521	0.0476	0.0512	0.0503	0.0606
7.5391	0.0962	0.0492	0.0402	0.0371	0.0691	0.0370	0.0465	0.0212	0.0503	0.0506	0.0250	0.0228	0.0561	0.0529	0.0516	0.0642	0.0397	0.0091	0.0581	0.0437	0.0396	0.0554	0.0759	0.0525	0.0499	0.0363	0.0403	0.0454	0.0714	0.0449	0.0492	0.0740	0.0218	0.0702	0.0281	0.0344	0.0208	0.0693	0.0334	0.0455	0.0132	0.0819	0.0462	0.0240	0.0517	0.0472	0.0508	0.0501	0.0602
7.5547	0.0756	0.0488	0.0399	0.0368	0.0688	0.0366	0.0462	0.0208	0.0499	0.0502	0.0249	0.0226	0.0558	0.0525	0.0511	0.0639	0.0394	0.0089	0.0579	0.0435	0.0393	0.0550	0.0755	0.0521	0.0496	0.0360	0.0400	0.0451	0.0712	0.0446	0.0488	0.0734	0.0217	0.0699	0.0279	0.0341	0.0205	0.0690	0.0330	0.0452	0.0130	0.0814	0.0460	0.0238	0.0514	0.0468	0.0505	0.0498	0.0597
7.5703	0.0270	0.0484	0.0395	0.0365	0.0685	0.0362	0.0459	0.0205	0.0495	0.0498	0.0247	0.0224	0.0555	0.0522	0.0506	0.0636	0.0392	0.0086	0.0576	0.0432	0.0390	0.0547	0.0752	0.0518	0.0492	0.0358	0.0397	0.0449	0.0710	0.0443	0.0484	0.0728	0.0215	0.0697	0.0277	0.0338	0.0202	0.0687	0.0325	0.0449	0.0128	0.0810	0.0458	0.0236	0.0510	0.0464	0.0502	0.0496	0.0593
7.5859	0.0131	0.0480	0.0392	0.0362	0.0682	0.0359	0.0456	0.0202	0.0492	0.0494	0.0245	0.0222	0.0552	0.0518	0.0502	0.0633	0.0389	0.0084	0.0574	0.0429	0.0387	0.0544	0.0748	0.0514	0.0488	0.0355	0.0395	0.0447	0.0708	0.0440	0.0480	0.0722	0.0214	0.0694	0.0275	0.0334	0.0198	0.0684	0.0321	0.0445	0.0127	0.0806	0.0455	0.0235	0.0506	0.0461	0.0498	0.0494	0.0589
7.6016	0.0231	0.0476	0.0389	0.0359	0.0679	0.0355	0.0453	0.0198	0.0488	0.0490	0.0244	0.0220	0.0549	0.0514	0.0498	0.0630	0.0387	0.0082	0.0572	0.0426	0.0384	0.0540	0.0745	0.0511	0.0484	0.0353	0.0392	0.0444	0.0706	0.0437	0.0476	0.0716	0.0213	0.0691	0.0273	0.0331	0.0195	0.0681	0.0317	0.0442	0.0125	0.0802	0.0453	0.0233	0.0502	0.0457	0.0495	0.0491	0.0584
7.6172	-0.0046	0.0472	0.0386	0.0356	0.0676	0.0352	0.0451	0.0195	0.0485	0.0486	0.0242	0.0218	0.0546	0.0511	0.0493	0.0627	0.0385	0.0080	0.0570	0.0424	0.0381	0.0537	0.0741	0.0508	0.0481	0.0351	0.0389	0.0442	0.0704	0.0434	0.0472	0.0710	0.0211	0.0689	0.0271	0.0328	0.0192	0.0678	0.0313	0.0439	0.0123	0.0797	0.0451	0.0232	0.0499	0.0453	0.0492	0.0489	0.0580
7.6328	-0.0159	0.0468	0.0384	0.0354	0.0673	0.0348	0.0448	0.0192	0.0481	0.0482	0.0240	0.0217	0.0543	0.0507	0.0489	0.0624	0.0382	0.0077	0.0568	0.0421	0.0378	0.0534	0.0738	0.0504	0.0477	0.0348	0.0387	0.0440	0.0702	0.0431	0.0468	0.0704	0.0210	0.0686	0.0269	0.0325	0.0189	0.0676	0.0309	0.0435	0.0122	0.0793	0.0449	0.0230	0.0495	0.0449	0.0489	0.0487	0.0576
7.6484	0.0288	0.0464	0.0381	0.0351	0.0670	0.0345	0.0445	0.0189	0.0478	0.0478	0.0239	0.0215	0.0541	0.0503	0.0485	0.0621	0.0380	0.0075	0.0565	0.0418	0.0375	0.0531	0.0735	0.0501	0.0474	0.0346	0.0384	0.0438	0.0700	0.0428	0.0464	0.0698	0.0209	0.0684	0.0267	0.0322	0.0185	0.0673	0.0305	0.0432	0.0121	0.0789	0.0447	0.0229	0.0492	0.0446	0.0486	0.0485	0.0572
7.6641	0.0464	0.0460	0.0378	0.0348	0.0667	0.0342	0.0443	0.0186	0.0474	0.0475	0.0237	0.0213	0.0538	0.0500	0.0481	0.0618	0.0378	0.0073	0.0563	0.0416	0.0373	0.0527	0.0732	0.0498	0.0470	0.0344	0.0382	0.0436	0.0698	0.0425	0.0460	0.0693	0.0208	0.0681	0.0265	0.0319	0.0182	0.0670	0.0301	0.0429	0.0119	0.0785	0.0445	0.0228	0.0488	0.0442	0.0483	0.0482	0.0568
7.6797	-0.0231	0.0456	0.0375	0.0346	0.0664	0.0338	0.0440	0.0183	0.0471	0.0471	0.0236	0.0211	0.0535	0.0497	0.0477	0.0615	0.0376	0.0071	0.0561	0.0413	0.0370	0.0524	0.0729	0.0494	0.0467	0.0342	0.0380	0.0434	0.0696	0.0422	0.0456	0.0687	0.0207	0.0679	0.0263	0.0316	0.0179	0.0667	0.0298	0.0426	0.0118	0.0781	0.0443	0.0226	0.0485	0.0439	0.0480	0.0480	0.0563
7.6953	-0.0790	0.0453	0.0372	0.0343	0.0661	0.0335	0.0438	0.0180	0.0468	0.0467	0.0234	0.0210	0.0532	0.0493	0.0473	0.0612	0.0374	0.0069	0.0559	0.0411	0.0367	0.0521	0.0725	0.0491	0.0463	0.0340	0.0377	0.0432	0.0694	0.0419	0.0453	0.0682	0.0206	0.0676	0.0262	0.0314	0.0176	0.0665	0.0294	0.0423	0.0117	0.0777	0.0441	0.0225	0.0481	0.0435	0.0478	0.0478	0.0559
7.7109	0.0220	0.0449	0.0370	0.0341	0.0659	0.0332	0.0435	0.0177	0.0464	0.0464	0.0233	0.0208	0.0530	0.0490	0.0469	0.0610	0.0371	0.0067	0.0557	0.0409	0.0365	0.0518	0.0722	0.0488	0.0460	0.0337	0.0375	0.0430	0.0692	0.0417	0.0449	0.0676	0.0205	0.0674	0.0260	0.0311	0.0173	0.0662	0.0290	0.0420	0.0115	0.0773	0.0439	0.0224	0.0478	0.0432	0.0475	0.0476	0.0555
7.7266	0.1358	0.0445	0.0367	0.0338	0.0656	0.0329	0.0433	0.0174	0.0461	0.0460	0.0232	0.0207	0.0527	0.0486	0.0465	0.0607	0.0369	0.0065	0.0555	0.0406	0.0362	0.0515	0.0719	0.0485	0.0457	0.0335	0.0373	0.0428	0.0691	0.0414	0.0445	0.0671	0.0204	0.0671	0.0258	0.0308	0.0170	0.0659	0.0286	0.0417	0.0114	0.0769	0.0437	0.0223	0.0475	0.0428	0.0472	0.0474	0.0551
7.7422	0.1109	0.0442	0.0365	0.0336	0.0653	0.0326	0.0430	0.0171	0.0458	0.0457	0.0231	0.0205	0.0524	0.0483	0.0461	0.0604	0.0367	0.0064	0.0553	0.0404	0.0359	0.0512	0.0716	0.0482	0.0453	0.0333	0.0370	0.0426	0.0689	0.0411	0.0442	0.0666	0.0203	0.0669	0.0256	0.0305	0.0167	0.0657	0.0283	0.0414	0.0113	0.0766	0.0435	0.0222	0.0472	0.0425	0.0470	0.0472	0.0548
7.7578	0.0865	0.0438	0.0362	0.0333	0.0650	0.0323	0.0428	0.0168	0.0455	0.0453	0.0229	0.0204	0.0522	0.0480	0.0458	0.0601	0.0365	0.0062	0.0551	0.0402	0.0357	0.0509	0.0713	0.0478	0.0450	0.0331	0.0368	0.0424	0.0687	0.0409	0.0438	0.0660	0.0202	0.0666	0.0255	0.0303	0.0165	0.0654	0.0279	0.0411	0.0112	0.0762	0.0433	0.0220	0.0468	0.0422	0.0467	0.0469	0.0544
7.7734	0.1091	0.0434	0.0360	0.0331	0.0648	0.0320	0.0426	0.0166	0.0452	0.0450	0.0228	0.0202	0.0519	0.0477	0.0454	0.0599	0.0363	0.0060	0.0549	0.0399	0.0354	0.0507	0.0710	0.0475	0.0447	0.0329	0.0366	0.0422	0.0685	0.0406	0.0434	0.0655	0.0201	0.0664	0.0253	0.0300	0.0162	0.0651	0.0276	0.0408	0.0111	0.0758	0.0432	0.0219	0.0465	0.0419	0.0464	0.0467	0.0540
7.7891	0.1106	0.0431	0.0357	0.0329	0.0645	0.0318	0.0423	0.0163	0.0449	0.0446	0.0227	0.0201	0.0517	0.0474	0.0450	0.0596	0.0361	0.0058	0.0547	0.0397	0.0352	0.0504	0.0707	0.0472	0.0444	0.0327	0.0363	0.0420	0.0683	0.0404	0.0431	0.0650	0.0200	0.0662	0.0251	0.0298	0.0159	0.0649	0.0272	0.0405	0.0110	0.0754	0.0430	0.0218	0.0462	0.0415	0.0462	0.0465	0.0536
7.8047	0.1045	0.0427	0.0355	0.0326	0.0642	0.0315	0.0421	0.0161	0.0446	0.0443	0.0226	0.0199	0.0514	0.0470	0.0447	0.0594	0.0359	0.0057	0.0546	0.0395	0.0349	0.0501	0.0704	0.0469	0.0441	0.0325	0.0361	0.0419	0.0681	0.0401	0.0427	0.0645	0.0199	0.0659	0.0250	0.0295	0.0157	0.0646	0.0269	0.0402	0.0109	0.0751	0.0428	0.0217	0.0459	0.0412	0.0459	0.0463	0.0533
7.8203	0.0937	0.0424	0.0353	0.0324	0.0640	0.0312	0.0419	0.0158	0.0443	0.0440	0.0225	0.0198	0.0512	0.0467	0.0443	0.0591	0.0358	0.0055	0.0544	0.0393	0.0347	0.0498	0.0701	0.0467	0.0438	0.0323	0.0359	0.0417	0.0680	0.0399	0.0424	0.0640	0.0198	0.0657	0.0248	0.0293	0.0154	0.0644	0.0265	0.0399	0.0108	0.0747	0.0426	0.0216	0.0456	0.0409	0.0457	0.0461	0.0529
7.8359	0.1003	0.0420	0.0350	0.0322	0.0637	0.0309	0.0417	0.0156	0.0439	0.0437	0.0224	0.0197	0.0509	0.0464	0.0440	0.0589	0.0356	0.0054	0.0542	0.0391	0.0344	0.0496	0.0698	0.0464	0.0435	0.0321	0.0356	0.0415	0.0678	0.0396	0.0420	0.0635	0.0197	0.0655	0.0247	0.0291	0.0151	0.0641	0.0262	0.0396	0.0107	0.0744	0.0424	0.0215	0.0453	0.0406	0.0455	0.0459	0.0525
7.8516	0.1422	0.0417	0.0348	0.0320	0.0635	0.0307	0.0415	0.0153	0.0437	0.0433	0.0222	0.0195	0.0507	0.0461	0.0436	0.0586	0.0354	0.0052	0.0540	0.0388	0.0342	0.0493	0.0695	0.0461	0.0432	0.0319	0.0354	0.0414	0.0676	0.0394	0.0417	0.0630	0.0196	0.0652	0.0245	0.0288	0.0149	0.0639	0.0259	0.0393	0.0106	0.0740	0.0422	0.0214	0.0450	0.0403	0.0452	0.0457	0.0522
7.8672	0.1406	0.0413	0.0346	0.0318	0.0632	0.0304	0.0413	0.0151	0.0434	0.0430	0.0221	0.0194	0.0504	0.0458	0.0433	0.0584	0.0352	0.0051	0.0538	0.0386	0.0340	0.0490	0.0693	0.0458	0.0429	0.0318	0.0352	0.0412	0.0674	0.0391	0.0413	0.0625	0.0196	0.0650	0.0244	0.0286	0.0146	0.0636	0.0256	0.0391	0.0105	0.0737	0.0421	0.0213	0.0447	0.0400	0.0450	0.0455	0.0518
7.8828	0.1108	0.0410	0.0344	0.0315	0.0629	0.0301	0.0411	0.0149	0.0431	0.0427	0.0220	0.0193	0.0502	0.0455	0.0430	0.0581	0.0350	0.0049	0.0537	0.0384	0.0338	0.0488	0.0690	0.0455	0.0426	0.0316	0.0350	0.0410	0.0673	0.0389	0.0410	0.0621	0.0195	0.0648	0.0243	0.0284	0.0144	0.0634	0.0252	0.0388	0.0104	0.0733	0.0419	0.0212	0.0444	0.0397	0.0448	0.0453	0.0515
7.8984	0.1087	0.0406	0.0342	0.0313	0.0627	0.0299	0.0409	0.0146	0.0428	0.0424	0.0219	0.0192	0.0500	0.0452	0.0426	0.0579	0.0349	0.0048	0.0535	0.0382	0.0335	0.0485	0.0687	0.0452	0.0423	0.0314	0.0348	0.0409	0.0671	0.0387	0.0406	0.0616	0.0194	0.0646	0.0241	0.0282	0.0142	0.0632	0.0249	0.0385	0.0104	0.0730	0.0417	0.0211	0.0441	0.0394	0.0445	0.0451	0.0511
7.9141	0.0722	0.0403	0.0339	0.0311	0.0624	0.0296	0.0406	0.0144	0.0425	0.0421	0.0218	0.0190	0.0497	0.0449	0.0423	0.0576	0.0347	0.0047	0.0533	0.0380	0.0333	0.0482	0.0684	0.0449	0.0420	0.0312	0.0346	0.0407	0.0669	0.0384	0.0403	0.0611	0.0193	0.0643	0.0239	0.0279	0.0139	0.0629	0.0246	0.0382	0.0103	0.0726	0.0415	0.0210	0.0438	0.0391	0.0443	0.0448	0.0508
7.9297	0.0163	0.0374	0.0304	0.0273	0.0590	0.0260	0.0350	0.0121	0.0395	0.0387	0.0188	0.0165	0.0464	0.0412	0.0384	0.0537	0.0310	0.0020	0.0494	0.0344	0.0304	0.0437	0.0629	0.0421	0.0382	0.0277	0.0313	0.0366	0.0638	0.0338	0.0374	0.0571	0.0165	0.0615	0.0206	0.0251	0.0114	0.0596	0.0216	0.0356	0.0078	0.0670	0.0376	0.0179	0.0401	0.0355	0.0405	0.0409	0.0478
7.9453	0.0041	0.0243	0.0150	0.0116	0.0436	0.0101	0.0130	0.0016	0.0260	0.0234	0.0038	0.0041	0.0312	0.0249	0.0220	0.0367	0.0143	-0.0106	0.0315	0.0176	0.0166	0.0249	0.0413	0.0293	0.0217	0.0122	0.0161	0.0181	0.0488	0.0148	0.0243	0.0416	0.0021	0.0481	0.0052	0.0116	-0.0001	0.0444	0.0089	0.0240	-0.0044	0.0453	0.0201	0.0037	0.0243	0.0203	0.0236	0.0238	0.0347
7.9609	0.0233	0.0014	-0.0104	-0.0129	0.0180	-0.0159	-0.0189	-0.0167	0.0025	-0.0022	-0.0227	-0.0177	0.0055	-0.0017	-0.0042	0.0086	-0.0131	-0.0318	0.0023	-0.0101	-0.0073	-0.0039	0.0101	0.0070	-0.0055	-0.0134	-0.0096	-0.0121	0.0228	-0.0139	0.0014	0.0170	-0.0236	0.0240	-0.0202	-0.0120	-0.0196	0.0186	-0.0121	0.0038	-0.0259	0.0139	-0.0074	-0.0199	-0.0007	-0.0041	-0.0044	-0.0041	0.0118
7.9766	0.0495	-0.0247	-0.0376	-0.0383	-0.0100	-0.0435	-0.0491	-0.0375	-0.0243	-0.0299	-0.0527	-0.0423	-0.0225	-0.0293	-0.0315	-0.0213	-0.0416	-0.0554	-0.0279	-0.0395	-0.0341	-0.0328	-0.0195	-0.0185	-0.0346	-0.0408	-0.0377	-0.0436	-0.0062	-0.0421	-0.0247	-0.0091	-0.0528	-0.0042	-0.0473	-0.0387	-0.0412	-0.0098	-0.0347	-0.0193	-0.0502	-0.0161	-0.0348	-0.0456	-0.0263	-0.0295	-0.0347	-0.0333	-0.0142
7.9922	0.0450	-0.0485	-0.0606	-0.0594	-0.0342	-0.0665	-0.0708	-0.0562	-0.0485	-0.0536	-0.0790	-0.0644	-0.0464	-0.0518	-0.0539	-0.0463	-0.0649	-0.0762	-0.0521	-0.0641	-0.0581	-0.0555	-0.0411	-0.0421	-0.0591	-0.0643	-0.0622	-0.0690	-0.0312	-0.0637	-0.0485	-0.0313	-0.0785	-0.0302	-0.0703	-0.0626	-0.0606	-0.0344	-0.0545	-0.0405	-0.0721	-0.0382	-0.0560	-0.0677	-0.0474	-0.0509	-0.0603	-0.0578	-0.0381
8.0078	0.0294	-0.0672	-0.0769	-0.0744	-0.0520	-0.0823	-0.0825	-0.0707	-0.0670	-0.0700	-0.0981	-0.0808	-0.0630	-0.0668	-0.0689	-0.0638	-0.0804	-0.0921	-0.0670	-0.0808	-0.0763	-0.0699	-0.0532	-0.0610	-0.0760	-0.0812	-0.0802	-0.0851	-0.0486	-0.0768	-0.0672	-0.0472	-0.0974	-0.0506	-0.0862	-0.0809	-0.0754	-0.0518	-0.0692	-0.0573	-0.0891	-0.0509	-0.0687	-0.0837	-0.0618	-0.0660	-0.0777	-0.0747	-0.0568
8.0234	0.0226	-0.0796	-0.0862	-0.0831	-0.0630	-0.0904	-0.0856	-0.0804	-0.0791	-0.0790	-0.1089	-0.0910	-0.0718	-0.0744	-0.0769	-0.0736	-0.0881	-0.1022	-0.0732	-0.0898	-0.0877	-0.0765	-0.0572	-0.0742	-0.0852	-0.0911	-0.0912	-0.0921	-0.0577	-0.0822	-0.0796	-0.0566	-0.1084	-0.0643	-0.0945	-0.0926	-0.0852	-0.0613	-0.0785	-0.0690	-0.1003	-0.0554	-0.0734	-0.0931	-0.0696	-0.0749	-0.0866	-0.0841	-0.0697
8.0391	-0.0277	-0.0862	-0.0899	-0.0868	-0.0681	-0.0925	-0.0828	-0.0856	-0.0854	-0.0817	-0.1123	-0.0956	-0.0742	-0.0761	-0.0792	-0.0775	-0.0897	-0.1070	-0.0729	-0.0924	-0.0928	-0.0771	-0.0556	-0.0819	-0.0880	-0.0952	-0.0961	-0.0923	-0.0600	-0.0818	-0.0862	-0.0605	-0.1125	-0.0719	-0.0964	-0.0984	-0.0902	-0.0642	-0.0831	-0.0759	-0.1060	-0.0543	-0.0721	-0.0970	-0.0721	-0.0785	-0.0887	-0.0875	-0.0770
8.0547	-0.0950	-0.0882	-0.0896	-0.0868	-0.0690	-0.0904	-0.0769	-0.0874	-0.0874	-0.0803	-0.1103	-0.0960	-0.0721	-0.0740	-0.0778	-0.0774	-0.0873	-0.1075	-0.0689	-0.0907	-0.0930	-0.0741	-0.0507	-0.0852	-0.0867	-0.0951	-0.0964	-0.0884	-0.0580	-0.0780	-0.0882	-0.0606	-0.1113	-0.0748	-0.0938	-0.0997	-0.0915	-0.0627	-0.0839	-0.0791	-0.1073	-0.0499	-0.0672	-0.0969	-0.0711	-0.0786	-0.0863	-0.0867	-0.0799
8.0703	-0.1524	-0.0871	-0.0870	-0.0846	-0.0673	-0.0861	-0.0701	-0.0869	-0.0866	-0.0767	-0.1051	-0.0938	-0.0677	-0.0698	-0.0743	-0.0751	-0.0828	-0.1051	-0.0633	-0.0867	-0.0900	-0.0692	-0.0447	-0.0853	-0.0830	-0.0924	-0.0939	-0.0828	-0.0538	-0.0727	-0.0871	-0.0585	-0.1069	-0.0744	-0.0887	-0.0980	-0.0902	-0.0588	-0.0824	-0.0796	-0.1056	-0.0441	-0.0607	-0.0946	-0.0679	-0.0764	-0.0818	-0.0837	-0.0799
8.0859	-0.1877	-0.0842	-0.0833	-0.0812	-0.0644	-0.0811	-0.0634	-0.0851	-0.0841	-0.0722	-0.0985	-0.0904	-0.0623	-0.0649	-0.0700	-0.0717	-0.0775	-0.1011	-0.0576	-0.0817	-0.0853	-0.0638	-0.0385	-0.0834	-0.0784	-0.0885	-0.0899	-0.0768	-0.0488	-0.0670	-0.0842	-0.0554	-0.1010	-0.0720	-0.0827	-0.0948	-0.0874	-0.0540	-0.0796	-0.0786	-0.1022	-0.0381	-0.0541	-0.0910	-0.0639	-0.0731	-0.0765	-0.0795	-0.0780
8.1016	-0.1644	-0.0805	-0.0792	-0.0774	-0.0609	-0.0761	-0.0574	-0.0827	-0.0809	-0.0678	-0.0918	-0.0864	-0.0571	-0.0602	-0.0655	-0.0679	-0.0723	-0.0965	-0.0523	-0.0766	-0.0801	-0.0585	-0.0330	-0.0804	-0.0737	-0.0840	-0.0854	-0.0711	-0.0437	-0.0617	-0.0805	-0.0520	-0.0947	-0.0684	-0.0770	-0.0909	-0.0840	-0.0493	-0.0763	-0.0766	-0.0980	-0.0325	-0.0480	-0.0871	-0.0598	-0.0694	-0.0714	-0.0749	-0.0752
8.1172	-0.1139	-0.0767	-0.0751	-0.0736	-0.0573	-0.0716	-0.0523	-0.0801	-0.0774	-0.0637	-0.0855	-0.0825	-0.0524	-0.0559	-0.0612	-0.0640	-0.0674	-0.0919	-0.0477	-0.0718	-0.0751	-0.0537	-0.0282	-0.0769	-0.0693	-0.0795	-0.0807	-0.0661	-0.0389	-0.0571	-0.0767	-0.0487	-0.0887	-0.0642	-0.0718	-0.0869	-0.0804	-0.0449	-0.0730	-0.0741	-0.0937	-0.0275	-0.0428	-0.0831	-0.0559	-0.0658	-0.0667	-0.0703	-0.0720
8.1328	-0.0765	-0.0730	-0.0713	-0.0699	-0.0538	-0.0676	-0.0481	-0.0775	-0.0739	-0.0600	-0.0799	-0.0789	-0.0483	-0.0521	-0.0573	-0.0603	-0.0631	-0.0876	-0.0436	-0.0674	-0.0705	-0.0495	-0.0242	-0.0732	-0.0654	-0.0752	-0.0761	-0.0616	-0.0346	-0.0530	-0.0730	-0.0457	-0.0833	-0.0597	-0.0673	-0.0832	-0.0770	-0.0410	-0.0699	-0.0715	-0.0896	-0.0233	-0.0384	-0.0793	-0.0524	-0.0624	-0.0626	-0.0659	-0.0688
8.1484	-0.0919	-0.0695	-0.0678	-0.0664	-0.0505	-0.0642	-0.0446	-0.0752	-0.0705	-0.0569	-0.0750	-0.0755	-0.0448	-0.0489	-0.0539	-0.0567	-0.0593	-0.0839	-0.0400	-0.0634	-0.0664	-0.0459	-0.0210	-0.0696	-0.0619	-0.0712	-0.0718	-0.0577	-0.0307	-0.0497	-0.0695	-0.0430	-0.0784	-0.0553	-0.0635	-0.0797	-0.0740	-0.0375	-0.0671	-0.0688	-0.0858	-0.0198	-0.0348	-0.0757	-0.0494	-0.0593	-0.0589	-0.0617	-0.0658
8.1641	-0.1468	-0.0664	-0.0647	-0.0632	-0.0476	-0.0612	-0.0417	-0.0730	-0.0672	-0.0542	-0.0708	-0.0725	-0.0419	-0.0462	-0.0510	-0.0535	-0.0559	-0.0806	-0.0368	-0.0599	-0.0629	-0.0428	-0.0184	-0.0661	-0.0589	-0.0675	-0.0677	-0.0543	-0.0271	-0.0468	-0.0664	-0.0406	-0.0741	-0.0510	-0.0603	-0.0766	-0.0713	-0.0345	-0.0647	-0.0663	-0.0823	-0.0170	-0.0318	-0.0724	-0.0469	-0.0566	-0.0557	-0.0579	-0.0629
8.1797	-0.1480	-0.0636	-0.0619	-0.0603	-0.0448	-0.0587	-0.0393	-0.0710	-0.0642	-0.0519	-0.0672	-0.0697	-0.0394	-0.0439	-0.0484	-0.0504	-0.0530	-0.0778	-0.0340	-0.0568	-0.0598	-0.0402	-0.0163	-0.0629	-0.0562	-0.0642	-0.0640	-0.0513	-0.0240	-0.0444	-0.0636	-0.0386	-0.0704	-0.0470	-0.0576	-0.0738	-0.0689	-0.0319	-0.0626	-0.0638	-0.0792	-0.0146	-0.0294	-0.0693	-0.0448	-0.0542	-0.0529	-0.0543	-0.0604
8.1953	-0.1228	-0.0611	-0.0594	-0.0577	-0.0424	-0.0566	-0.0373	-0.0692	-0.0614	-0.0499	-0.0641	-0.0672	-0.0374	-0.0420	-0.0463	-0.0477	-0.0504	-0.0753	-0.0316	-0.0541	-0.0572	-0.0380	-0.0147	-0.0600	-0.0539	-0.0611	-0.0606	-0.0487	-0.0211	-0.0424	-0.0611	-0.0369	-0.0671	-0.0432	-0.0553	-0.0713	-0.0669	-0.0296	-0.0608	-0.0615	-0.0764	-0.0128	-0.0273	-0.0665	-0.0430	-0.0521	-0.0503	-0.0511	-0.0580
8.2109	-0.1307	-0.0588	-0.0572	-0.0553	-0.0402	-0.0548	-0.0356	-0.0675	-0.0589	-0.0481	-0.0614	-0.0649	-0.0356	-0.0404	-0.0445	-0.0452	-0.0481	-0.0733	-0.0294	-0.0517	-0.0549	-0.0362	-0.0134	-0.0573	-0.0518	-0.0583	-0.0575	-0.0463	-0.0186	-0.0407	-0.0588	-0.0354	-0.0642	-0.0397	-0.0533	-0.0690	-0.0652	-0.0276	-0.0593	-0.0594	-0.0738	-0.0113	-0.0257	-0.0640	-0.0415	-0.0503	-0.0481	-0.0482	-0.0559
8.2266	-0.1358	-0.0568	-0.0552	-0.0532	-0.0383	-0.0532	-0.0341	-0.0660	-0.0566	-0.0466	-0.0590	-0.0629	-0.0341	-0.0390	-0.0429	-0.0430	-0.0461	-0.0714	-0.0275	-0.0495	-0.0529	-0.0346	-0.0124	-0.0548	-0.0499	-0.0558	-0.0546	-0.0442	-0.0164	-0.0392	-0.0568	-0.0341	-0.0616	-0.0366	-0.0515	-0.0670	-0.0636	-0.0258	-0.0579	-0.0574	-0.0715	-0.0101	-0.0242	-0.0616	-0.0402	-0.0487	-0.0461	-0.0455	-0.0541
8.2422	-0.1299	-0.0550	-0.0534	-0.0512	-0.0365	-0.0518	-0.0328	-0.0647	-0.0544	-0.0452	-0.0568	-0.0609	-0.0328	-0.0379	-0.0415	-0.0409	-0.0443	-0.0698	-0.0257	-0.0475	-0.0511	-0.0332	-0.0116	-0.0526	-0.0483	-0.0535	-0.0520	-0.0423	-0.0143	-0.0379	-0.0550	-0.0331	-0.0592	-0.0337	-0.0500	-0.0651	-0.0623	-0.0243	-0.0567	-0.0556	-0.0694	-0.0091	-0.0230	-0.0594	-0.0391	-0.0472	-0.0443	-0.0430	-0.0524
8.2578	-0.1178	-0.0534	-0.0517	-0.0494	-0.0349	-0.0505	-0.0316	-0.0635	-0.0525	-0.0440	-0.0549	-0.0592	-0.0316	-0.0368	-0.0404	-0.0390	-0.0426	-0.0684	-0.0242	-0.0458	-0.0495	-0.0320	-0.0109	-0.0506	-0.0468	-0.0514	-0.0496	-0.0405	-0.0125	-0.0368	-0.0534	-0.0321	-0.0571	-0.0311	-0.0486	-0.0635	-0.0611	-0.0229	-0.0557	-0.0539	-0.0674	-0.0083	-0.0219	-0.0574	-0.0382	-0.0460	-0.0427	-0.0408	-0.0509
8.2734	-0.1096	-0.0520	-0.0502	-0.0478	-0.0335	-0.0494	-0.0306	-0.0623	-0.0507	-0.0429	-0.0531	-0.0575	-0.0306	-0.0359	-0.0393	-0.0373	-0.0411	-0.0670	-0.0228	-0.0442	-0.0481	-0.0309	-0.0104	-0.0488	-0.0454	-0.0494	-0.0474	-0.0389	-0.0109	-0.0358	-0.0520	-0.0313	-0.0551	-0.0287	-0.0473	-0.0619	-0.0601	-0.0217	-0.0548	-0.0524	-0.0656	-0.0076	-0.0210	-0.0555	-0.0374	-0.0449	-0.0412	-0.0388	-0.0496
8.2891	-0.0870	-0.0507	-0.0488	-0.0463	-0.0322	-0.0483	-0.0296	-0.0613	-0.0490	-0.0419	-0.0515	-0.0559	-0.0297	-0.0351	-0.0384	-0.0358	-0.0397	-0.0658	-0.0215	-0.0427	-0.0468	-0.0299	-0.0099	-0.0471	-0.0442	-0.0476	-0.0453	-0.0374	-0.0094	-0.0349	-0.0507	-0.0307	-0.0533	-0.0266	-0.0461	-0.0605	-0.0591	-0.0206	-0.0540	-0.0510	-0.0638	-0.0070	-0.0201	-0.0538	-0.0366	-0.0438	-0.0399	-0.0369	-0.0484
8.3047	-0.0567	-0.0495	-0.0476	-0.0450	-0.0311	-0.0474	-0.0287	-0.0602	-0.0475	-0.0410	-0.0499	-0.0544	-0.0288	-0.0343	-0.0376	-0.0344	-0.0384	-0.0646	-0.0202	-0.0413	-0.0456	-0.0290	-0.0095	-0.0456	-0.0430	-0.0459	-0.0434	-0.0360	-0.0081	-0.0340	-0.0495	-0.0301	-0.0516	-0.0247	-0.0450	-0.0592	-0.0582	-0.0196	-0.0532	-0.0497	-0.0622	-0.0065	-0.0193	-0.0521	-0.0360	-0.0429	-0.0386	-0.0352	-0.0472
8.3203	-0.0575	-0.0483	-0.0464	-0.0437	-0.0300	-0.0464	-0.0279	-0.0593	-0.0461	-0.0402	-0.0484	-0.0530	-0.0281	-0.0336	-0.0368	-0.0330	-0.0372	-0.0635	-0.0191	-0.0400	-0.0444	-0.0282	-0.0091	-0.0442	-0.0419	-0.0444	-0.0417	-0.0347	-0.0068	-0.0332	-0.0483	-0.0296	-0.0499	-0.0229	-0.0439	-0.0579	-0.0574	-0.0187	-0.0525	-0.0485	-0.0606	-0.0061	-0.0186	-0.0505	-0.0354	-0.0421	-0.0374	-0.0336	-0.0462
8.3359	-0.0512	-0.0473	-0.0452	-0.0425	-0.0290	-0.0456	-0.0271	-0.0584	-0.0448	-0.0394	-0.0470	-0.0517	-0.0273	-0.0330	-0.0361	-0.0318	-0.0361	-0.0624	-0.0181	-0.0388	-0.0434	-0.0274	-0.0088	-0.0428	-0.0409	-0.0429	-0.0400	-0.0335	-0.0057	-0.0325	-0.0473	-0.0292	-0.0483	-0.0213	-0.0429	-0.0567	-0.0566	-0.0178	-0.0519	-0.0474	-0.0590	-0.0057	-0.0179	-0.0490	-0.0349	-0.0413	-0.0362	-0.0321	-0.0453
8.3516	-0.0322	-0.0463	-0.0441	-0.0413	-0.0281	-0.0448	-0.0263	-0.0575	-0.0435	-0.0386	-0.0456	-0.0504	-0.0266	-0.0324	-0.0354	-0.0306	-0.0350	-0.0613	-0.0171	-0.0376	-0.0423	-0.0267	-0.0085	-0.0416	-0.0400	-0.0415	-0.0384	-0.0323	-0.0046	-0.0317	-0.0463	-0.0289	-0.0468	-0.0198	-0.0419	-0.0556	-0.0558	-0.0170	-0.0513	-0.0463	-0.0575	-0.0053	-0.0172	-0.0476	-0.0343	-0.0405	-0.0352	-0.0307	-0.0444
8.3672	-0.0497	-0.0454	-0.0431	-0.0403	-0.0272	-0.0439	-0.0255	-0.0567	-0.0424	-0.0379	-0.0443	-0.0491	-0.0260	-0.0318	-0.0348	-0.0295	-0.0340	-0.0603	-0.0161	-0.0365	-0.0414	-0.0260	-0.0082	-0.0405	-0.0391	-0.0401	-0.0370	-0.0311	-0.0036	-0.0310	-0.0454	-0.0286	-0.0454	-0.0185	-0.0409	-0.0545	-0.0550	-0.0163	-0.0507	-0.0453	-0.0561	-0.0050	-0.0166	-0.0462	-0.0339	-0.0398	-0.0341	-0.0294	-0.0436
8.3828	-0.0948	-0.0445	-0.0421	-0.0392	-0.0264	-0.0432	-0.0248	-0.0558	-0.0412	-0.0372	-0.0430	-0.0479	-0.0253	-0.0312	-0.0342	-0.0285	-0.0330	-0.0593	-0.0152	-0.0354	-0.0404	-0.0253	-0.0079	-0.0394	-0.0382	-0.0389	-0.0356	-0.0300	-0.0027	-0.0303	-0.0445	-0.0283	-0.0440	-0.0172	-0.0400	-0.0534	-0.0543	-0.0156	-0.0501	-0.0444	-0.0547	-0.0046	-0.0160	-0.0449	-0.0334	-0.0391	-0.0331	-0.0281	-0.0428
8.3984	-0.0919	-0.0437	-0.0411	-0.0382	-0.0256	-0.0424	-0.0240	-0.0550	-0.0402	-0.0365	-0.0417	-0.0467	-0.0247	-0.0307	-0.0336	-0.0275	-0.0320	-0.0583	-0.0144	-0.0344	-0.0395	-0.0247	-0.0076	-0.0384	-0.0373	-0.0377	-0.0343	-0.0289	-0.0018	-0.0297	-0.0437	-0.0280	-0.0426	-0.0160	-0.0391	-0.0524	-0.0536	-0.0149	-0.0496	-0.0435	-0.0533	-0.0043	-0.0154	-0.0436	-0.0329	-0.0385	-0.0322	-0.0269	-0.0421
8.4141	-0.0606	-0.0429	-0.0402	-0.0373	-0.0249	-0.0417	-0.0233	-0.0543	-0.0392	-0.0359	-0.0405	-0.0455	-0.0241	-0.0302	-0.0330	-0.0265	-0.0311	-0.0573	-0.0135	-0.0334	-0.0387	-0.0241	-0.0073	-0.0374	-0.0365	-0.0365	-0.0330	-0.0279	-0.0009	-0.0290	-0.0429	-0.0278	-0.0412	-0.0150	-0.0382	-0.0514	-0.0529	-0.0143	-0.0490	-0.0426	-0.0520	-0.0039	-0.0148	-0.0424	-0.0325	-0.0378	-0.0312	-0.0257	-0.0414
8.4297	-0.0773	-0.0422	-0.0393	-0.0364	-0.0242	-0.0409	-0.0226	-0.0535	-0.0382	-0.0352	-0.0393	-0.0444	-0.0235	-0.0297	-0.0324	-0.0256	-0.0302	-0.0563	-0.0128	-0.0325	-0.0378	-0.0234	-0.0071	-0.0365	-0.0357	-0.0353	-0.0318	-0.0269	-0.0001	-0.0284	-0.0422	-0.0276	-0.0399	-0.0139	-0.0373	-0.0504	-0.0522	-0.0137	-0.0485	-0.0418	-0.0506	-0.0036	-0.0142	-0.0412	-0.0321	-0.0372	-0.0303	-0.0246	-0.0407
8.4453	-0.1149	-0.0414	-0.0384	-0.0355	-0.0235	-0.0402	-0.0219	-0.0527	-0.0372	-0.0346	-0.0381	-0.0432	-0.0229	-0.0292	-0.0319	-0.0247	-0.0293	-0.0553	-0.0120	-0.0315	-0.0370	-0.0228	-0.0068	-0.0356	-0.0350	-0.0342	-0.0306	-0.0259	0.0007	-0.0278	-0.0414	-0.0274	-0.0386	-0.0130	-0.0364	-0.0494	-0.0515	-0.0131	-0.0480	-0.0410	-0.0493	-0.0033	-0.0137	-0.0400	-0.0316	-0.0366	-0.0294	-0.0236	-0.0400
8.4609	-0.1333	-0.0407	-0.0375	-0.0346	-0.0229	-0.0395	-0.0212	-0.0520	-0.0363	-0.0340	-0.0369	-0.0422	-0.0224	-0.0287	-0.0313	-0.0239	-0.0284	-0.0544	-0.0112	-0.0306	-0.0362	-0.0222	-0.0065	-0.0348	-0.0342	-0.0332	-0.0295	-0.0250	0.0014	-0.0272	-0.0407	-0.0272	-0.0374	-0.0121	-0.0356	-0.0485	-0.0508	-0.0125	-0.0474	-0.0402	-0.0480	-0.0030	-0.0131	-0.0388	-0.0312	-0.0360	-0.0285	-0.0226	-0.0394
8.4766	-0.1504	-0.0400	-0.0367	-0.0338	-0.0222	-0.0388	-0.0205	-0.0513	-0.0354	-0.0334	-0.0357	-0.0411	-0.0218	-0.0282	-0.0308	-0.0230	-0.0276	-0.0534	-0.0105	-0.0297	-0.0354	-0.0216	-0.0062	-0.0339	-0.0335	-0.0321	-0.0285	-0.0240	0.0021	-0.0266	-0.0400	-0.0270	-0.0361	-0.0112	-0.0347	-0.0475	-0.0501	-0.0120	-0.0469	-0.0394	-0.0468	-0.0026	-0.0126	-0.0377	-0.0308	-0.0355	-0.0277	-0.0216	-0.0388
8.4922	-0.1731	-0.0393	-0.0359	-0.0330	-0.0216	-0.0381	-0.0199	-0.0506	-0.0346	-0.0328	-0.0346	-0.0400	-0.0213	-0.0277	-0.0302	-0.0222	-0.0268	-0.0525	-0.0098	-0.0289	-0.0346	-0.0211	-0.0060	-0.0331	-0.0328	-0.0311	-0.0274	-0.0231	0.0028	-0.0260	-0.0393	-0.0268	-0.0349	-0.0104	-0.0339	-0.0466	-0.0495	-0.0115	-0.0464	-0.0386	-0.0455	-0.0023	-0.0121	-0.0366	-0.0304	-0.0349	-0.0268	-0.0206	-0.0382
8.5078	-0.1452	-0.0387	-0.0351	-0.0322	-0.0210	-0.0374	-0.0192	-0.0498	-0.0337	-0.0322	-0.0335	-0.0390	-0.0208	-0.0273	-0.0297	-0.0214	-0.0260	-0.0515	-0.0091	-0.0280	-0.0338	-0.0205	-0.0057	-0.0324	-0.0320	-0.0302	-0.0264	-0.0222	0.0035	-0.0254	-0.0387	-0.0267	-0.0337	-0.0096	-0.0331	-0.0457	-0.0488	-0.0109	-0.0459	-0.0379	-0.0443	-0.0020	-0.0116	-0.0355	-0.0300	-0.0343	-0.0260	-0.0197	-0.0376
8.5234	-0.0535	-0.0380	-0.0343	-0.0314	-0.0205	-0.0367	-0.0186	-0.0491	-0.0329	-0.0317	-0.0324	-0.0380	-0.0203	-0.0268	-0.0292	-0.0207	-0.0252	-0.0506	-0.0085	-0.0272	-0.0331	-0.0199	-0.0054	-0.0316	-0.0314	-0.0292	-0.0255	-0.0214	0.0041	-0.0248	-0.0380	-0.0265	-0.0326	-0.0089	-0.0323	-0.0449	-0.0482	-0.0104	-0.0455	-0.0372	-0.0431	-0.0017	-0.0111	-0.0345	-0.0296	-0.0338	-0.0252	-0.0188	-0.0370
8.5391	0.0135	-0.0374	-0.0335	-0.0307	-0.0199	-0.0361	-0.0179	-0.0484	-0.0321	-0.0311	-0.0314	-0.0370	-0.0198	-0.0264	-0.0287	-0.0199	-0.0244	-0.0497	-0.0078	-0.0264	-0.0324	-0.0194	-0.0052	-0.0309	-0.0307	-0.0283	-0.0246	-0.0205	0.0048	-0.0243	-0.0374	-0.0264	-0.0314	-0.0082	-0.0315	-0.0440	-0.0475	-0.0100	-0.0450	-0.0365	-0.0420	-0.0014	-0.0106	-0.0334	-0.0292	-0.0333	-0.0244	-0.0179	-0.0365
8.5547	0.0230	-0.0368	-0.0327	-0.0299	-0.0194	-0.0354	-0.0173	-0.0478	-0.0313	-0.0306	-0.0303	-0.0361	-0.0193	-0.0260	-0.0282	-0.0192	-0.0237	-0.0488	-0.0072	-0.0257	-0.0317	-0.0189	-0.0049	-0.0302	-0.0300	-0.0274	-0.0237	-0.0197	0.0054	-0.0237	-0.0368	-0.0263	-0.0303	-0.0075	-0.0307	-0.0431	-0.0469	-0.0095	-0.0445	-0.0358	-0.0408	-0.0011	-0.0101	-0.0324	-0.0289	-0.0328	-0.0237	-0.0171	-0.0359
8.5703	-0.0107	-0.0362	-0.0320	-0.0292	-0.0189	-0.0348	-0.0167	-0.0471	-0.0306	-0.0301	-0.0293	-0.0351	-0.0188	-0.0256	-0.0277	-0.0185	-0.0230	-0.0479	-0.0066	-0.0249	-0.0310	-0.0184	-0.0047	-0.0295	-0.0294	-0.0266	-0.0228	-0.0189	0.0060	-0.0232	-0.0362	-0.0261	-0.0293	-0.0069	-0.0300	-0.0423	-0.0463	-0.0090	-0.0440	-0.0352	-0.0397	-0.0008	-0.0097	-0.0314	-0.0285	-0.0323	-0.0229	-0.0163	-0.0354
8.5859	-0.0897	-0.0357	-0.0313	-0.0285	-0.0184	-0.0342	-0.0161	-0.0464	-0.0299	-0.0295	-0.0283	-0.0342	-0.0183	-0.0252	-0.0273	-0.0178	-0.0223	-0.0471	-0.0060	-0.0242	-0.0303	-0.0179	-0.0045	-0.0289	-0.0288	-0.0257	-0.0220	-0.0181	0.0065	-0.0227	-0.0357	-0.0260	-0.0282	-0.0063	-0.0293	-0.0415	-0.0457	-0.0086	-0.0436	-0.0345	-0.0386	-0.0005	-0.0092	-0.0305	-0.0282	-0.0318	-0.0222	-0.0155	-0.0349
8.6016	-0.1548	-0.0351	-0.0306	-0.0279	-0.0179	-0.0335	-0.0155	-0.0458	-0.0292	-0.0290	-0.0273	-0.0333	-0.0178	-0.0248	-0.0268	-0.0172	-0.0216	-0.0462	-0.0054	-0.0235	-0.0297	-0.0174	-0.0042	-0.0282	-0.0281	-0.0249	-0.0212	-0.0174	0.0071	-0.0221	-0.0351	-0.0259	-0.0272	-0.0057	-0.0285	-0.0407	-0.0451	-0.0082	-0.0431	-0.0339	-0.0375	-0.0002	-0.0088	-0.0295	-0.0278	-0.0313	-0.0214	-0.0147	-0.0343
8.6172	-0.1510	-0.0346	-0.0299	-0.0272	-0.0174	-0.0329	-0.0149	-0.0451	-0.0285	-0.0285	-0.0264	-0.0324	-0.0174	-0.0244	-0.0263	-0.0165	-0.0209	-0.0454	-0.0048	-0.0227	-0.0290	-0.0169	-0.0040	-0.0276	-0.0275	-0.0241	-0.0204	-0.0166	0.0076	-0.0216	-0.0346	-0.0258	-0.0262	-0.0052	-0.0278	-0.0399	-0.0445	-0.0077	-0.0427	-0.0333	-0.0365	0.0001	-0.0084	-0.0286	-0.0275	-0.0308	-0.0207	-0.0140	-0.0338
8.6328	-0.1321	-0.0340	-0.0292	-0.0266	-0.0170	-0.0323	-0.0144	-0.0445	-0.0278	-0.0280	-0.0254	-0.0316	-0.0169	-0.0240	-0.0259	-0.0159	-0.0203	-0.0445	-0.0043	-0.0221	-0.0284	-0.0164	-0.0037	-0.0270	-0.0269	-0.0233	-0.0197	-0.0159	0.0081	-0.0211	-0.0340	-0.0256	-0.0252	-0.0046	-0.0271	-0.0391	-0.0439	-0.0073	-0.0423	-0.0327	-0.0354	0.0003	-0.0079	-0.0277	-0.0271	-0.0303	-0.0200	-0.0132	-0.0334
8.6484	-0.1537	-0.0335	-0.0285	-0.0260	-0.0165	-0.0317	-0.0138	-0.0438	-0.0271	-0.0276	-0.0245	-0.0307	-0.0165	-0.0236	-0.0254	-0.0153	-0.0196	-0.0437	-0.0038	-0.0214	-0.0278	-0.0159	-0.0035	-0.0264	-0.0264	-0.0226	-0.0189	-0.0151	0.0086	-0.0207	-0.0335	-0.0255	-0.0242	-0.0041	-0.0264	-0.0383	-0.0434	-0.0069	-0.0418	-0.0321	-0.0344	0.0006	-0.0075	-0.0268	-0.0268	-0.0299	-0.0193	-0.0125	-0.0329
8.6641	-0.1802	-0.0330	-0.0278	-0.0253	-0.0161	-0.0311	-0.0132	-0.0432	-0.0265	-0.0271	-0.0236	-0.0299	-0.0161	-0.0232	-0.0250	-0.0147	-0.0190	-0.0429	-0.0032	-0.0207	-0.0272	-0.0154	-0.0033	-0.0258	-0.0258	-0.0219	-0.0182	-0.0144	0.0091	-0.0202	-0.0330	-0.0254	-0.0233	-0.0036	-0.0258	-0.0376	-0.0428	-0.0065	-0.0414	-0.0315	-0.0334	0.0009	-0.0071	-0.0259	-0.0264	-0.0294	-0.0187	-0.0118	-0.0324
8.6797	-0.1699	-0.0325	-0.0272	-0.0248	-0.0156	-0.0306	-0.0127	-0.0426	-0.0258	-0.0266	-0.0228	-0.0291	-0.0157	-0.0229	-0.0245	-0.0141	-0.0184	-0.0421	-0.0027	-0.0201	-0.0266	-0.0150	-0.0031	-0.0253	-0.0252	-0.0211	-0.0176	-0.0138	0.0096	-0.0197	-0.0325	-0.0253	-0.0224	-0.0032	-0.0251	-0.0368	-0.0422	-0.0062	-0.0410	-0.0309	-0.0325	0.0012	-0.0067	-0.0251	-0.0261	-0.0290	-0.0180	-0.0112	-0.0319
8.6953	-0.1302	-0.0320	-0.0266	-0.0242	-0.0152	-0.0300	-0.0122	-0.0420	-0.0252	-0.0261	-0.0219	-0.0283	-0.0152	-0.0225	-0.0241	-0.0135	-0.0178	-0.0413	-0.0022	-0.0195	-0.0260	-0.0145	-0.0028	-0.0247	-0.0247	-0.0204	-0.0169	-0.0131	0.0100	-0.0192	-0.0320	-0.0252	-0.0215	-0.0027	-0.0245	-0.0361	-0.0417	-0.0058	-0.0406	-0.0303	-0.0315	0.0014	-0.0064	-0.0243	-0.0258	-0.0285	-0.0173	-0.0105	-0.0315
8.7109	-0.1203	-0.0315	-0.0259	-0.0236	-0.0148	-0.0294	-0.0116	-0.0414	-0.0246	-0.0257	-0.0211	-0.0275	-0.0148	-0.0221	-0.0237	-0.0129	-0.0172	-0.0406	-0.0018	-0.0188	-0.0255	-0.0141	-0.0026	-0.0242	-0.0241	-0.0198	-0.0163	-0.0124	0.0105	-0.0188	-0.0315	-0.0250	-0.0206	-0.0023	-0.0238	-0.0354	-0.0412	-0.0054	-0.0402	-0.0298	-0.0306	0.0017	-0.0060	-0.0235	-0.0255	-0.0281	-0.0167	-0.0099	-0.0310
8.7266	-0.1680	-0.0311	-0.0253	-0.0231	-0.0144	-0.0289	-0.0111	-0.0408	-0.0240	-0.0252	-0.0203	-0.0268	-0.0144	-0.0218	-0.0233	-0.0124	-0.0166	-0.0398	-0.0013	-0.0182	-0.0249	-0.0137	-0.0024	-0.0237	-0.0236	-0.0191	-0.0157	-0.0118	0.0109	-0.0183	-0.0311	-0.0249	-0.0198	-0.0019	-0.0232	-0.0346	-0.0406	-0.0051	-0.0398	-0.0293	-0.0297	0.0020	-0.0056	-0.0227	-0.0252	-0.0277	-0.0161	-0.0093	-0.0306
8.7422	-0.2166	-0.0306	-0.0247	-0.0225	-0.0140	-0.0283	-0.0106	-0.0402	-0.0234	-0.0248	-0.0195	-0.0260	-0.0140	-0.0215	-0.0228	-0.0119	-0.0161	-0.0391	-0.0008	-0.0177	-0.0244	-0.0133	-0.0022	-0.0232	-0.0231	-0.0185	-0.0151	-0.0112	0.0114	-0.0179	-0.0306	-0.0248	-0.0190	-0.0015	-0.0226	-0.0339	-0.0401	-0.0047	-0.0394	-0.0287	-0.0288	0.0022	-0.0053	-0.0219	-0.0249	-0.0273	-0.0154	-0.0087	-0.0302
8.7578	-0.2129	-0.0302	-0.0241	-0.0220	-0.0137	-0.0278	-0.0101	-0.0396	-0.0229	-0.0244	-0.0187	-0.0253	-0.0137	-0.0211	-0.0224	-0.0113	-0.0155	-0.0384	-0.0004	-0.0171	-0.0239	-0.0128	-0.0020	-0.0227	-0.0226	-0.0178	-0.0145	-0.0106	0.0118	-0.0175	-0.0302	-0.0247	-0.0182	-0.0011	-0.0220	-0.0333	-0.0396	-0.0044	-0.0390	-0.0282	-0.0280	0.0025	-0.0050	-0.0211	-0.0246	-0.0268	-0.0148	-0.0081	-0.0298
8.7734	-0.1460	-0.0297	-0.0235	-0.0215	-0.0133	-0.0273	-0.0096	-0.0391	-0.0223	-0.0239	-0.0179	-0.0246	-0.0133	-0.0208	-0.0220	-0.0108	-0.0150	-0.0377	0.0000	-0.0165	-0.0234	-0.0124	-0.0018	-0.0222	-0.0221	-0.0172	-0.0139	-0.0100	0.0122	-0.0171	-0.0297	-0.0246	-0.0174	-0.0007	-0.0215	-0.0326	-0.0391	-0.0040	-0.0386	-0.0277	-0.0271	0.0027	-0.0046	-0.0204	-0.0243	-0.0264	-0.0142	-0.0075	-0.0294
8.7891	-0.0782	-0.0293	-0.0230	-0.0210	-0.0129	-0.0268	-0.0092	-0.0385	-0.0218	-0.0235	-0.0172	-0.0239	-0.0129	-0.0205	-0.0216	-0.0103	-0.0145	-0.0370	0.0005	-0.0160	-0.0229	-0.0120	-0.0016	-0.0218	-0.0216	-0.0166	-0.0134	-0.0094	0.0126	-0.0166	-0.0293	-0.0245	-0.0166	-0.0004	-0.0209	-0.0319	-0.0386	-0.0037	-0.0382	-0.0272	-0.0263	0.0030	-0.0043	-0.0196	-0.0240	-0.0260	-0.0137	-0.0070	-0.0289
8.8047	-0.0766	-0.0289	-0.0224	-0.0205	-0.0126	-0.0263	-0.0087	-0.0380	-0.0213	-0.0231	-0.0165	-0.0233	-0.0126	-0.0202	-0.0213	-0.0098	-0.0139	-0.0363	0.0009	-0.0155	-0.0224	-0.0116	-0.0014	-0.0213	-0.0211	-0.0161	-0.0129	-0.0088	0.0129	-0.0162	-0.0289	-0.0244	-0.0159	-0.0000	-0.0204	-0.0313	-0.0381	-0.0034	-0.0378	-0.0267	-0.0256	0.0032	-0.0040	-0.0189	-0.0237	-0.0257	-0.0131	-0.0064	-0.0286
8.8203	-0.1089	-0.0285	-0.0219	-0.0200	-0.0123	-0.0258	-0.0082	-0.0374	-0.0208	-0.0227	-0.0158	-0.0226	-0.0122	-0.0199	-0.0209	-0.0093	-0.0134	-0.0356	0.0013	-0.0149	-0.0219	-0.0112	-0.0012	-0.0209	-0.0207	-0.0155	-0.0124	-0.0082	0.0133	-0.0158	-0.0285	-0.0243	-0.0152	0.0003	-0.0198	-0.0306	-0.0377	-0.0031	-0.0375	-0.0262	-0.0248	0.0034	-0.0037	-0.0183	-0.0234	-0.0253	-0.0125	-0.0059	-0.0282
8.8359	-0.1105	-0.0281	-0.0213	-0.0196	-0.0119	-0.0253	-0.0078	-0.0369	-0.0203	-0.0223	-0.0151	-0.0220	-0.0119	-0.0196	-0.0205	-0.0089	-0.0130	-0.0350	0.0017	-0.0144	-0.0214	-0.0109	-0.0010	-0.0204	-0.0202	-0.0150	-0.0119	-0.0077	0.0137	-0.0155	-0.0281	-0.0241	-0.0145	0.0006	-0.0193	-0.0300	-0.0372	-0.0028	-0.0371	-0.0258	-0.0241	0.0037	-0.0034	-0.0176	-0.0231	-0.0249	-0.0120	-0.0054	-0.0278
8.8516	-0.0367	-0.0277	-0.0208	-0.0191	-0.0116	-0.0248	-0.0073	-0.0364	-0.0198	-0.0219	-0.0144	-0.0214	-0.0115	-0.0193	-0.0201	-0.0084	-0.0125	-0.0343	0.0021	-0.0139	-0.0210	-0.0105	-0.0008	-0.0200	-0.0198	-0.0144	-0.0114	-0.0072	0.0140	-0.0151	-0.0277	-0.0240	-0.0138	0.0009	-0.0188	-0.0294	-0.0367	-0.0025	-0.0368	-0.0253	-0.0233	0.0039	-0.0031	-0.0169	-0.0229	-0.0245	-0.0114	-0.0049	-0.0274
8.8672	0.0646	-0.0273	-0.0203	-0.0187	-0.0113	-0.0243	-0.0069	-0.0359	-0.0193	-0.0215	-0.0138	-0.0208	-0.0112	-0.0190	-0.0198	-0.0080	-0.0120	-0.0337	0.0024	-0.0134	-0.0206	-0.0101	-0.0006	-0.0196	-0.0193	-0.0139	-0.0110	-0.0067	0.0144	-0.0147	-0.0273	-0.0239	-0.0131	0.0012	-0.0183	-0.0288	-0.0363	-0.0022	-0.0364	-0.0248	-0.0227	0.0041	-0.0028	-0.0163	-0.0226	-0.0242	-0.0109	-0.0044	-0.0271
8.8828	0.0931	-0.0270	-0.0198	-0.0183	-0.0110	-0.0239	-0.0065	-0.0354	-0.0189	-0.0212	-0.0132	-0.0202	-0.0109	-0.0187	-0.0194	-0.0075	-0.0116	-0.0331	0.0028	-0.0130	-0.0201	-0.0098	-0.0004	-0.0192	-0.0189	-0.0134	-0.0106	-0.0062	0.0147	-0.0143	-0.0270	-0.0238	-0.0125	0.0015	-0.0178	-0.0282	-0.0359	-0.0020	-0.0361	-0.0244	-0.0220	0.0044	-0.0025	-0.0156	-0.0223	-0.0238	-0.0104	-0.0040	-0.0267
8.8984	0.0637	-0.0266	-0.0193	-0.0178	-0.0107	-0.0234	-0.0061	-0.0349	-0.0184	-0.0208	-0.0125	-0.0196	-0.0105	-0.0184	-0.0191	-0.0071	-0.0111	-0.0325	0.0032	-0.0125	-0.0197	-0.0094	-0.0003	-0.0188	-0.0185	-0.0129	-0.0101	-0.0057	0.0150	-0.0140	-0.0266	-0.0237	-0.0119	0.0017	-0.0173	-0.0276	-0.0354	-0.0017	-0.0357	-0.0240	-0.0213	0.0046	-0.0023	-0.0150	-0.0221	-0.0235	-0.0099	-0.0035	-0.0263
8.9141	-0.0060	-0.0263	-0.0188	-0.0174	-0.0104	-0.0230	-0.0056	-0.0344	-0.0180	-0.0204	-0.0119	-0.0190	-0.0102	-0.0182	-0.0187	-0.0067	-0.0107	-0.0319	0.0035	-0.0121	-0.0193	-0.0091	-0.0001	-0.0185	-0.0181	-0.0125	-0.0097	-0.0052	0.0153	-0.0136	-0.0263	-0.0236	-0.0113	0.0020	-0.0168	-0.0271	-0.0350	-0.0014	-0.0354	-0.0235	-0.0207	0.0048	-0.0020	-0.0144	-0.0218	-0.0231	-0.0094	-0.0031	-0.0260
8.9297	-0.0925	-0.0259	-0.0184	-0.0170	-0.0101	-0.0225	-0.0053	-0.0339	-0.0175	-0.0201	-0.0114	-0.0185	-0.0099	-0.0179	-0.0184	-0.0063	-0.0103	-0.0314	0.0038	-0.0116	-0.0189	-0.0088	0.0001	-0.0181	-0.0177	-0.0120	-0.0093	-0.0047	0.0156	-0.0133	-0.0259	-0.0235	-0.0107	0.0022	-0.0164	-0.0265	-0.0346	-0.0012	-0.0351	-0.0231	-0.0201	0.0050	-0.0017	-0.0139	-0.0216	-0.0228	-0.0089	-0.0027	-0.0257
8.9453	-0.1025	-0.0256	-0.0179	-0.0167	-0.0098	-0.0221	-0.0049	-0.0335	-0.0171	-0.0197	-0.0108	-0.0180	-0.0096	-0.0177	-0.0180	-0.0059	-0.0099	-0.0308	0.0042	-0.0112	-0.0185	-0.0084	0.0003	-0.0177	-0.0173	-0.0116	-0.0090	-0.0043	0.0159	-0.0129	-0.0256	-0.0234	-0.0101	0.0025	-0.0159	-0.0260	-0.0342	-0.0009	-0.0348	-0.0227	-0.0195	0.0052	-0.0015	-0.0133	-0.0213	-0.0225	-0.0084	-0.0022	-0.0253
8.9609	-0.0694	-0.0253	-0.0174	-0.0163	-0.0096	-0.0217	-0.0045	-0.0330	-0.0167	-0.0194	-0.0102	-0.0174	-0.0093	-0.0174	-0.0177	-0.0055	-0.0095	-0.0303	0.0045	-0.0108	-0.0181	-0.0081	0.0004	-0.0174	-0.0169	-0.0111	-0.0086	-0.0038	0.0162	-0.0126	-0.0253	-0.0233	-0.0096	0.0027	-0.0155	-0.0254	-0.0338	-0.0007	-0.0344	-0.0223	-0.0189	0.0055	-0.0013	-0.0127	-0.0211	-0.0221	-0.0080	-0.0018	-0.0250
8.9766	-0.0803	-0.0250	-0.0170	-0.0159	-0.0093	-0.0212	-0.0041	-0.0325	-0.0163	-0.0190	-0.0097	-0.0169	-0.0090	-0.0171	-0.0174	-0.0051	-0.0091	-0.0298	0.0048	-0.0104	-0.0178	-0.0078	0.0006	-0.0171	-0.0165	-0.0107	-0.0082	-0.0034	0.0165	-0.0123	-0.0250	-0.0232	-0.0090	0.0029	-0.0151	-0.0249	-0.0334	-0.0004	-0.0341	-0.0219	-0.0183	0.0057	-0.0010	-0.0122	-0.0209	-0.0218	-0.0075	-0.0015	-0.0247
8.9922	-0.1051	-0.0247	-0.0166	-0.0156	-0.0090	-0.0208	-0.0038	-0.0321	-0.0159	-0.0187	-0.0092	-0.0164	-0.0088	-0.0169	-0.0171	-0.0048	-0.0087	-0.0292	0.0051	-0.0100	-0.0174	-0.0075	0.0008	-0.0167	-0.0161	-0.0103	-0.0079	-0.0029	0.0167	-0.0120	-0.0247	-0.0231	-0.0085	0.0031	-0.0146	-0.0244	-0.0330	-0.0002	-0.0338	-0.0216	-0.0178	0.0059	-0.0008	-0.0117	-0.0206	-0.0215	-0.0071	-0.0011	-0.0244
9.0078	-0.0825	-0.0244	-0.0161	-0.0152	-0.0088	-0.0204	-0.0034	-0.0317	-0.0156	-0.0184	-0.0087	-0.0160	-0.0085	-0.0167	-0.0168	-0.0044	-0.0083	-0.0287	0.0054	-0.0096	-0.0170	-0.0072	0.0009	-0.0164	-0.0158	-0.0099	-0.0075	-0.0025	0.0170	-0.0116	-0.0244	-0.0230	-0.0080	0.0033	-0.0142	-0.0239	-0.0326	0.0000	-0.0335	-0.0212	-0.0172	0.0061	-0.0006	-0.0112	-0.0204	-0.0212	-0.0066	-0.0007	-0.0241
9.0234	-0.0644	-0.0241	-0.0157	-0.0149	-0.0085	-0.0200	-0.0030	-0.0312	-0.0152	-0.0181	-0.0082	-0.0155	-0.0082	-0.0164	-0.0165	-0.0041	-0.0080	-0.0282	0.0057	-0.0092	-0.0167	-0.0069	0.0011	-0.0161	-0.0154	-0.0095	-0.0072	-0.0021	0.0172	-0.0113	-0.0241	-0.0229	-0.0075	0.0035	-0.0138	-0.0234	-0.0323	0.0003	-0.0332	-0.0208	-0.0167	0.0063	-0.0003	-0.0107	-0.0202	-0.0209	-0.0062	-0.0004	-0.0238
9.0391	-0.1094	-0.0238	-0.0153	-0.0146	-0.0083	-0.0197	-0.0027	-0.0308	-0.0148	-0.0178	-0.0077	-0.0151	-0.0079	-0.0162	-0.0162	-0.0037	-0.0076	-0.0278	0.0059	-0.0089	-0.0164	-0.0066	0.0012	-0.0158	-0.0151	-0.0091	-0.0069	-0.0017	0.0175	-0.0110	-0.0238	-0.0228	-0.0071	0.0037	-0.0134	-0.0229	-0.0319	0.0005	-0.0330	-0.0205	-0.0162	0.0064	-0.0001	-0.0102	-0.0200	-0.0206	-0.0058	-0.0000	-0.0235
9.0547	-0.1413	-0.0235	-0.0149	-0.0143	-0.0081	-0.0193	-0.0024	-0.0304	-0.0145	-0.0175	-0.0073	-0.0146	-0.0077	-0.0160	-0.0159	-0.0034	-0.0073	-0.0273	0.0062	-0.0085	-0.0160	-0.0063	0.0014	-0.0155	-0.0147	-0.0088	-0.0066	-0.0014	0.0177	-0.0107	-0.0235	-0.0227	-0.0066	0.0039	-0.0131	-0.0224	-0.0316	0.0007	-0.0327	-0.0201	-0.0157	0.0066	0.0001	-0.0097	-0.0198	-0.0203	-0.0054	0.0003	-0.0232
9.0703	-0.1237	-0.0232	-0.0145	-0.0139	-0.0079	-0.0189	-0.0020	-0.0300	-0.0142	-0.0172	-0.0068	-0.0142	-0.0074	-0.0158	-0.0156	-0.0031	-0.0070	-0.0268	0.0065	-0.0082	-0.0157	-0.0060	0.0015	-0.0152	-0.0144	-0.0084	-0.0063	-0.0010	0.0180	-0.0105	-0.0232	-0.0227	-0.0062	0.0041	-0.0127	-0.0220	-0.0312	0.0009	-0.0324	-0.0198	-0.0153	0.0068	0.0003	-0.0092	-0.0195	-0.0201	-0.0050	0.0007	-0.0229
9.0859	-0.0992	-0.0230	-0.0142	-0.0136	-0.0076	-0.0186	-0.0017	-0.0296	-0.0138	-0.0169	-0.0064	-0.0138	-0.0072	-0.0155	-0.0153	-0.0028	-0.0066	-0.0264	0.0067	-0.0078	-0.0154	-0.0058	0.0017	-0.0150	-0.0141	-0.0081	-0.0060	-0.0006	0.0182	-0.0102	-0.0230	-0.0226	-0.0057	0.0042	-0.0123	-0.0215	-0.0309	0.0011	-0.0321	-0.0194	-0.0148	0.0070	0.0005	-0.0088	-0.0193	-0.0198	-0.0046	0.0010	-0.0227
9.1016	-0.0956	-0.0227	-0.0138	-0.0133	-0.0074	-0.0182	-0.0014	-0.0292	-0.0135	-0.0166	-0.0060	-0.0134	-0.0069	-0.0153	-0.0150	-0.0024	-0.0063	-0.0260	0.0070	-0.0075	-0.0151	-0.0055	0.0018	-0.0147	-0.0138	-0.0077	-0.0058	-0.0003	0.0184	-0.0099	-0.0227	-0.0225	-0.0053	0.0044	-0.0120	-0.0211	-0.0306	0.0013	-0.0319	-0.0191	-0.0144	0.0072	0.0007	-0.0084	-0.0191	-0.0195	-0.0042	0.0013	-0.0224
9.1172	-0.0878	-0.0224	-0.0134	-0.0131	-0.0072	-0.0178	-0.0011	-0.0288	-0.0132	-0.0163	-0.0055	-0.0130	-0.0067	-0.0151	-0.0147	-0.0021	-0.0060	-0.0255	0.0072	-0.0072	-0.0148	-0.0052	0.0020	-0.0144	-0.0135	-0.0074	-0.0055	0.0001	0.0186	-0.0096	-0.0224	-0.0224	-0.0049	0.0046	-0.0116	-0.0206	-0.0302	0.0015	-0.0316	-0.0188	-0.0140	0.0074	0.0009	-0.0079	-0.0189	-0.0192	-0.0038	0.0016	-0.0221
9.1328	-0.0408	-0.0222	-0.0131	-0.0128	-0.0070	-0.0175	-0.0008	-0.0285	-0.0129	-0.0160	-0.0052	-0.0126	-0.0065	-0.0149	-0.0145	-0.0018	-0.0057	-0.0251	0.0075	-0.0069	-0.0145	-0.0050	0.0021	-0.0142	-0.0131	-0.0071	-0.0052	0.0004	0.0188	-0.0094	-0.0222	-0.0223	-0.0045	0.0047	-0.0113	-0.0202	-0.0299	0.0017	-0.0314	-0.0185	-0.0135	0.0076	0.0010	-0.0075	-0.0187	-0.0190	-0.0035	0.0019	-0.0219
9.1484	-0.0262	-0.0220	-0.0127	-0.0125	-0.0068	-0.0172	-0.0005	-0.0281	-0.0126	-0.0157	-0.0048	-0.0122	-0.0062	-0.0147	-0.0142	-0.0016	-0.0054	-0.0247	0.0077	-0.0066	-0.0143	-0.0047	0.0022	-0.0139	-0.0129	-0.0068	-0.0050	0.0007	0.0190	-0.0091	-0.0220	-0.0222	-0.0042	0.0049	-0.0110	-0.0198	-0.0296	0.0018	-0.0311	-0.0182	-0.0131	0.0077	0.0012	-0.0071	-0.0186	-0.0187	-0.0031	0.0022	-0.0216
9.1641	-0.0737	-0.0217	-0.0124	-0.0123	-0.0066	-0.0168	-0.0002	-0.0278	-0.0123	-0.0155	-0.0044	-0.0119	-0.0060	-0.0145	-0.0139	-0.0013	-0.0051	-0.0243	0.0079	-0.0063	-0.0140	-0.0045	0.0024	-0.0137	-0.0126	-0.0065	-0.0048	0.0011	0.0192	-0.0088	-0.0217	-0.0221	-0.0038	0.0050	-0.0106	-0.0194	-0.0293	0.0020	-0.0309	-0.0179	-0.0128	0.0079	0.0014	-0.0067	-0.0184	-0.0185	-0.0028	0.0024	-0.0214
9.1797	-0.1346	-0.0215	-0.0120	-0.0120	-0.0064	-0.0165	0.0001	-0.0274	-0.0120	-0.0152	-0.0040	-0.0115	-0.0058	-0.0143	-0.0137	-0.0010	-0.0048	-0.0239	0.0081	-0.0060	-0.0137	-0.0042	0.0025	-0.0135	-0.0123	-0.0062	-0.0045	0.0014	0.0194	-0.0086	-0.0215	-0.0220	-0.0034	0.0051	-0.0103	-0.0190	-0.0290	0.0022	-0.0306	-0.0176	-0.0124	0.0081	0.0016	-0.0064	-0.0182	-0.0182	-0.0024	0.0027	-0.0212
9.1953	-0.1618	-0.0213	-0.0117	-0.0117	-0.0063	-0.0162	0.0004	-0.0271	-0.0117	-0.0150	-0.0037	-0.0112	-0.0056	-0.0142	-0.0134	-0.0007	-0.0046	-0.0236	0.0083	-0.0057	-0.0135	-0.0040	0.0026	-0.0132	-0.0120	-0.0059	-0.0043	0.0017	0.0196	-0.0084	-0.0213	-0.0220	-0.0031	0.0053	-0.0100	-0.0186	-0.0287	0.0024	-0.0304	-0.0173	-0.0120	0.0082	0.0017	-0.0060	-0.0180	-0.0180	-0.0021	0.0030	-0.0209
9.2109	-0.1236	-0.0211	-0.0114	-0.0115	-0.0061	-0.0159	0.0006	-0.0267	-0.0115	-0.0147	-0.0033	-0.0109	-0.0054	-0.0140	-0.0132	-0.0005	-0.0043	-0.0232	0.0086	-0.0054	-0.0132	-0.0038	0.0027	-0.0130	-0.0117	-0.0057	-0.0041	0.0020	0.0198	-0.0081	-0.0211	-0.0219	-0.0028	0.0054	-0.0097	-0.0182	-0.0285	0.0025	-0.0302	-0.0170	-0.0117	0.0084	0.0019	-0.0057	-0.0178	-0.0178	-0.0018	0.0032	-0.0207
9.2266	-0.0416	-0.0208	-0.0111	-0.0113	-0.0059	-0.0156	0.0009	-0.0264	-0.0112	-0.0145	-0.0030	-0.0105	-0.0052	-0.0138	-0.0129	-0.0002	-0.0041	-0.0229	0.0088	-0.0052	-0.0130	-0.0035	0.0029	-0.0128	-0.0115	-0.0054	-0.0039	0.0023	0.0199	-0.0079	-0.0208	-0.0218	-0.0025	0.0055	-0.0094	-0.0178	-0.0282	0.0027	-0.0299	-0.0168	-0.0114	0.0086	0.0020	-0.0053	-0.0176	-0.0175	-0.0015	0.0035	-0.0205
9.2422	0.0239	-0.0206	-0.0108	-0.0110	-0.0057	-0.0153	0.0012	-0.0261	-0.0110	-0.0142	-0.0027	-0.0102	-0.0050	-0.0136	-0.0127	0.0000	-0.0038	-0.0225	0.0089	-0.0049	-0.0128	-0.0033	0.0030	-0.0126	-0.0112	-0.0051	-0.0037	0.0025	0.0201	-0.0077	-0.0206	-0.0217	-0.0022	0.0056	-0.0091	-0.0175	-0.0279	0.0028	-0.0297	-0.0165	-0.0110	0.0087	0.0022	-0.0050	-0.0175	-0.0173	-0.0012	0.0037	-0.0202
9.2578	0.0260	-0.0204	-0.0105	-0.0108	-0.0056	-0.0150	0.0014	-0.0258	-0.0107	-0.0140	-0.0024	-0.0099	-0.0048	-0.0134	-0.0125	0.0003	-0.0035	-0.0222	0.0091	-0.0046	-0.0125	-0.0031	0.0031	-0.0124	-0.0110	-0.0049	-0.0035	0.0028	0.0203	-0.0074	-0.0204	-0.0216	-0.0019	0.0057	-0.0089	-0.0171	-0.0277	0.0030	-0.0295	-0.0163	-0.0107	0.0089	0.0023	-0.0047	-0.0173	-0.0171	-0.0009	0.0039	-0.0200
9.2734	0.0057	-0.0202	-0.0102	-0.0106	-0.0054	-0.0147	0.0017	-0.0255	-0.0105	-0.0138	-0.0021	-0.0096	-0.0046	-0.0133	-0.0122	0.0005	-0.0033	-0.0219	0.0093	-0.0044	-0.0123	-0.0029	0.0032	-0.0122	-0.0107	-0.0047	-0.0033	0.0031	0.0204	-0.0072	-0.0202	-0.0215	-0.0016	0.0058	-0.0086	-0.0168	-0.0274	0.0031	-0.0293	-0.0160	-0.0104	0.0090	0.0025	-0.0044	-0.0171	-0.0169	-0.0006	0.0042	-0.0198
9.2891	0.0169	-0.0200	-0.0099	-0.0104	-0.0053	-0.0144	0.0019	-0.0252	-0.0102	-0.0135	-0.0018	-0.0094	-0.0044	-0.0131	-0.0120	0.0007	-0.0031	-0.0216	0.0095	-0.0042	-0.0121	-0.0027	0.0033	-0.0120	-0.0105	-0.0044	-0.0031	0.0033	0.0206	-0.0070	-0.0200	-0.0215	-0.0013	0.0059	-0.0083	-0.0164	-0.0271	0.0033	-0.0291	-0.0158	-0.0101	0.0092	0.0026	-0.0041	-0.0170	-0.0166	-0.0003	0.0044	-0.0196
9.3047	0.0378	-0.0199	-0.0096	-0.0102	-0.0051	-0.0142	0.0022	-0.0249	-0.0100	-0.0133	-0.0015	-0.0091	-0.0042	-0.0130	-0.0118	0.0010	-0.0028	-0.0212	0.0097	-0.0039	-0.0119	-0.0025	0.0035	-0.0118	-0.0102	-0.0042	-0.0029	0.0036	0.0207	-0.0068	-0.0199	-0.0214	-0.0011	0.0060	-0.0081	-0.0161	-0.0269	0.0034	-0.0289	-0.0155	-0.0099	0.0093	0.0028	-0.0038	-0.0168	-0.0164	-0.0000	0.0046	-0.0194
9.3203	0.0213	-0.0197	-0.0094	-0.0100	-0.0050	-0.0139	0.0024	-0.0246	-0.0098	-0.0131	-0.0013	-0.0088	-0.0040	-0.0128	-0.0116	0.0012	-0.0026	-0.0210	0.0099	-0.0037	-0.0117	-0.0023	0.0036	-0.0116	-0.0100	-0.0040	-0.0028	0.0038	0.0209	-0.0066	-0.0197	-0.0213	-0.0008	0.0061	-0.0078	-0.0158	-0.0267	0.0035	-0.0287	-0.0153	-0.0096	0.0095	0.0029	-0.0035	-0.0167	-0.0162	0.0003	0.0048	-0.0192
9.3359	0.0064	-0.0195	-0.0091	-0.0098	-0.0048	-0.0136	0.0026	-0.0243	-0.0096	-0.0129	-0.0010	-0.0086	-0.0039	-0.0126	-0.0114	0.0014	-0.0024	-0.0207	0.0100	-0.0035	-0.0115	-0.0021	0.0037	-0.0115	-0.0098	-0.0038	-0.0026	0.0041	0.0210	-0.0064	-0.0195	-0.0212	-0.0006	0.0062	-0.0076	-0.0155	-0.0264	0.0037	-0.0285	-0.0150	-0.0094	0.0096	0.0030	-0.0032	-0.0165	-0.0160	0.0005	0.0050	-0.0190
9.3516	0.0487	-0.0193	-0.0088	-0.0096	-0.0047	-0.0134	0.0029	-0.0240	-0.0093	-0.0127	-0.0007	-0.0083	-0.0037	-0.0125	-0.0112	0.0016	-0.0022	-0.0204	0.0102	-0.0033	-0.0113	-0.0019	0.0038	-0.0113	-0.0096	-0.0036	-0.0024	0.0043	0.0211	-0.0062	-0.0193	-0.0212	-0.0003	0.0063	-0.0074	-0.0152	-0.0262	0.0038	-0.0283	-0.0148	-0.0091	0.0098	0.0032	-0.0029	-0.0164	-0.0158	0.0008	0.0052	-0.0188
9.3672	0.0988	-0.0192	-0.0086	-0.0094	-0.0045	-0.0131	0.0031	-0.0238	-0.0091	-0.0125	-0.0005	-0.0081	-0.0035	-0.0123	-0.0110	0.0018	-0.0020	-0.0201	0.0103	-0.0030	-0.0111	-0.0017	0.0039	-0.0111	-0.0094	-0.0034	-0.0023	0.0045	0.0213	-0.0060	-0.0192	-0.0211	-0.0001	0.0064	-0.0071	-0.0149	-0.0260	0.0039	-0.0281	-0.0146	-0.0089	0.0099	0.0033	-0.0027	-0.0162	-0.0156	0.0011	0.0054	-0.0187
9.3828	0.1176	-0.0190	-0.0083	-0.0092	-0.0044	-0.0129	0.0033	-0.0235	-0.0089	-0.0123	-0.0003	-0.0078	-0.0033	-0.0122	-0.0108	0.0020	-0.0018	-0.0199	0.0105	-0.0028	-0.0109	-0.0015	0.0040	-0.0110	-0.0091	-0.0032	-0.0021	0.0047	0.0214	-0.0058	-0.0190	-0.0210	0.0001	0.0065	-0.0069	-0.0146	-0.0258	0.0040	-0.0279	-0.0144	-0.0086	0.0100	0.0034	-0.0024	-0.0161	-0.0154	0.0013	0.0056	-0.0185
9.3984	0.1032	-0.0188	-0.0081	-0.0090	-0.0043	-0.0126	0.0035	-0.0233	-0.0087	-0.0121	-0.0000	-0.0076	-0.0032	-0.0120	-0.0106	0.0022	-0.0016	-0.0196	0.0106	-0.0026	-0.0108	-0.0013	0.0041	-0.0108	-0.0089	-0.0030	-0.0020	0.0050	0.0215	-0.0056	-0.0188	-0.0209	0.0003	0.0065	-0.0067	-0.0143	-0.0255	0.0042	-0.0277	-0.0142	-0.0084	0.0102	0.0035	-0.0022	-0.0159	-0.0153	0.0016	0.0057	-0.0183
9.4141	0.0659	-0.0187	-0.0079	-0.0089	-0.0042	-0.0124	0.0037	-0.0230	-0.0086	-0.0119	0.0002	-0.0074	-0.0030	-0.0119	-0.0104	0.0024	-0.0014	-0.0194	0.0108	-0.0024	-0.0106	-0.0011	0.0042	-0.0107	-0.0087	-0.0028	-0.0018	0.0052	0.0217	-0.0054	-0.0187	-0.0209	0.0005	0.0066	-0.0065	-0.0140	-0.0253	0.0043	-0.0275	-0.0140	-0.0082	0.0103	0.0036	-0.0020	-0.0158	-0.0151	0.0018	0.0059	-0.0181
9.4297	0.0149	-0.0185	-0.0076	-0.0087	-0.0040	-0.0122	0.0039	-0.0228	-0.0084	-0.0117	0.0004	-0.0072	-0.0029	-0.0118	-0.0102	0.0026	-0.0012	-0.0191	0.0109	-0.0023	-0.0104	-0.0010	0.0043	-0.0105	-0.0085	-0.0026	-0.0017	0.0054	0.0218	-0.0052	-0.0185	-0.0208	0.0007	0.0067	-0.0063	-0.0138	-0.0251	0.0044	-0.0273	-0.0138	-0.0080	0.0104	0.0037	-0.0017	-0.0156	-0.0149	0.0020	0.0061	-0.0180
9.4453	-0.0285	-0.0184	-0.0074	-0.0085	-0.0039	-0.0120	0.0041	-0.0225	-0.0082	-0.0115	0.0006	-0.0070	-0.0027	-0.0116	-0.0100	0.0028	-0.0011	-0.0189	0.0111	-0.0021	-0.0103	-0.0008	0.0044	-0.0104	-0.0083	-0.0025	-0.0016	0.0056	0.0219	-0.0051	-0.0184	-0.0207	0.0009	0.0068	-0.0061	-0.0135	-0.0249	0.0045	-0.0272	-0.0136	-0.0078	0.0106	0.0038	-0.0015	-0.0155	-0.0147	0.0023	0.0062	-0.0178
9.4609	-0.0121	-0.0182	-0.0072	-0.0084	-0.0038	-0.0117	0.0043	-0.0223	-0.0080	-0.0113	0.0008	-0.0068	-0.0026	-0.0115	-0.0098	0.0029	-0.0009	-0.0186	0.0112	-0.0019	-0.0101	-0.0006	0.0045	-0.0102	-0.0082	-0.0023	-0.0014	0.0058	0.0220	-0.0049	-0.0182	-0.0207	0.0011	0.0068	-0.0059	-0.0132	-0.0247	0.0046	-0.0270	-0.0134	-0.0076	0.0107	0.0040	-0.0013	-0.0154	-0.0146	0.0025	0.0064	-0.0176
9.4766	0.0143	-0.0181	-0.0070	-0.0082	-0.0037	-0.0115	0.0045	-0.0221	-0.0079	-0.0112	0.0010	-0.0066	-0.0024	-0.0114	-0.0096	0.0031	-0.0007	-0.0184	0.0113	-0.0017	-0.0100	-0.0005	0.0046	-0.0101	-0.0080	-0.0021	-0.0013	0.0059	0.0221	-0.0047	-0.0181	-0.0206	0.0012	0.0069	-0.0057	-0.0130	-0.0246	0.0047	-0.0268	-0.0132	-0.0075	0.0108	0.0041	-0.0011	-0.0153	-0.0144	0.0027	0.0066	-0.0175
9.4922	0.0333	-0.0180	-0.0068	-0.0081	-0.0036	-0.0113	0.0047	-0.0219	-0.0077	-0.0110	0.0012	-0.0064	-0.0023	-0.0113	-0.0095	0.0033	-0.0005	-0.0182	0.0115	-0.0016	-0.0098	-0.0003	0.0047	-0.0100	-0.0078	-0.0020	-0.0012	0.0061	0.0222	-0.0046	-0.0180	-0.0205	0.0014	0.0070	-0.0055	-0.0127	-0.0244	0.0048	-0.0267	-0.0130	-0.0073	0.0109	0.0042	-0.0009	-0.0151	-0.0142	0.0029	0.0067	-0.0173
9.5078	0.0922	-0.0178	-0.0066	-0.0079	-0.0035	-0.0111	0.0049	-0.0216	-0.0075	-0.0108	0.0014	-0.0062	-0.0021	-0.0111	-0.0093	0.0035	-0.0004	-0.0180	0.0116	-0.0014	-0.0097	-0.0002	0.0048	-0.0098	-0.0076	-0.0018	-0.0011	0.0063	0.0223	-0.0044	-0.0178	-0.0205	0.0016	0.0070	-0.0053	-0.0125	-0.0242	0.0049	-0.0265	-0.0128	-0.0071	0.0111	0.0042	-0.0007	-0.0150	-0.0141	0.0031	0.0068	-0.0172
9.5234	0.1032	-0.0177	-0.0064	-0.0078	-0.0034	-0.0109	0.0051	-0.0214	-0.0074	-0.0106	0.0015	-0.0060	-0.0020	-0.0110	-0.0091	0.0036	-0.0002	-0.0178	0.0117	-0.0012	-0.0095	0.0000	0.0049	-0.0097	-0.0075	-0.0017	-0.0010	0.0065	0.0224	-0.0042	-0.0177	-0.0204	0.0017	0.0071	-0.0051	-0.0123	-0.0240	0.0050	-0.0264	-0.0127	-0.0070	0.0112	0.0043	-0.0005	-0.0149	-0.0139	0.0033	0.0070	-0.0170
9.5391	0.0770	-0.0176	-0.0062	-0.0076	-0.0033	-0.0107	0.0052	-0.0212	-0.0072	-0.0105	0.0017	-0.0059	-0.0019	-0.0109	-0.0089	0.0038	-0.0001	-0.0176	0.0118	-0.0011	-0.0094	0.0002	0.0050	-0.0096	-0.0073	-0.0015	-0.0009	0.0066	0.0225	-0.0041	-0.0176	-0.0203	0.0018	0.0071	-0.0050	-0.0120	-0.0239	0.0051	-0.0262	-0.0125	-0.0068	0.0113	0.0044	-0.0003	-0.0148	-0.0138	0.0035	0.0071	-0.0169
9.5547	0.1295	-0.0174	-0.0060	-0.0075	-0.0032	-0.0105	0.0054	-0.0210	-0.0071	-0.0103	0.0019	-0.0057	-0.0017	-0.0108	-0.0088	0.0039	0.0001	-0.0174	0.0119	-0.0009	-0.0093	0.0003	0.0051	-0.0095	-0.0071	-0.0014	-0.0008	0.0068	0.0226	-0.0039	-0.0174	-0.0203	0.0020	0.0072	-0.0048	-0.0118	-0.0237	0.0052	-0.0261	-0.0123	-0.0067	0.0114	0.0045	-0.0001	-0.0146	-0.0136	0.0037	0.0072	-0.0167
9.5703	0.1863	-0.0173	-0.0058	-0.0074	-0.0031	-0.0103	0.0056	-0.0208	-0.0069	-0.0102	0.0020	-0.0055	-0.0016	-0.0107	-0.0086	0.0041	0.0002	-0.0172	0.0121	-0.0008	-0.0091	0.0004	0.0051	-0.0094	-0.0070	-0.0013	-0.0006	0.0070	0.0227	-0.0038	-0.0173	-0.0202	0.0021	0.0072	-0.0046	-0.0116	-0.0235	0.0053	-0.0259	-0.0122	-0.0065	0.0115	0.0046	0.0000	-0.0145	-0.0134	0.0039	0.0074	-0.0166
9.5859	0.1763	-0.0172	-0.0056	-0.0072	-0.0030	-0.0101	0.0057	-0.0207	-0.0068	-0.0100	0.0022	-0.0054	-0.0015	-0.0105	-0.0085	0.0042	0.0004	-0.0171	0.0122	-0.0006	-0.0090	0.0006	0.0052	-0.0093	-0.0068	-0.0011	-0.0006	0.0071	0.0228	-0.0036	-0.0172	-0.0202	0.0022	0.0073	-0.0045	-0.0114	-0.0234	0.0054	-0.0258	-0.0120	-0.0064	0.0116	0.0047	0.0002	-0.0144	-0.0133	0.0041	0.0075	-0.0165
9.6016	0.1509	-0.0171	-0.0054	-0.0071	-0.0029	-0.0100	0.0059	-0.0205	-0.0067	-0.0099	0.0023	-0.0052	-0.0014	-0.0104	-0.0083	0.0044	0.0005	-0.0169	0.0123	-0.0005	-0.0089	0.0007	0.0053	-0.0092	-0.0067	-0.0010	-0.0005	0.0073	0.0229	-0.0035	-0.0171	-0.0201	0.0024	0.0073	-0.0043	-0.0112	-0.0232	0.0055	-0.0256	-0.0119	-0.0063	0.0118	0.0048	0.0004	-0.0143	-0.0132	0.0043	0.0076	-0.0163
9.6172	0.1101	-0.0170	-0.0052	-0.0070	-0.0028	-0.0098	0.0061	-0.0203	-0.0065	-0.0097	0.0024	-0.0051	-0.0013	-0.0103	-0.0082	0.0045	0.0006	-0.0167	0.0124	-0.0003	-0.0088	0.0009	0.0054	-0.0090	-0.0065	-0.0009	-0.0004	0.0074	0.0229	-0.0034	-0.0170	-0.0200	0.0025	0.0074	-0.0042	-0.0110	-0.0231	0.0056	-0.0255	-0.0117	-0.0062	0.0119	0.0049	0.0005	-0.0142	-0.0130	0.0044	0.0077	-0.0162
9.6328	0.0137	-0.0169	-0.0051	-0.0069	-0.0027	-0.0096	0.0062	-0.0201	-0.0064	-0.0096	0.0026	-0.0050	-0.0011	-0.0102	-0.0080	0.0046	0.0008	-0.0166	0.0125	-0.0002	-0.0086	0.0010	0.0055	-0.0089	-0.0064	-0.0008	-0.0003	0.0075	0.0230	-0.0032	-0.0169	-0.0200	0.0026	0.0074	-0.0040	-0.0108	-0.0229	0.0056	-0.0254	-0.0116	-0.0060	0.0120	0.0049	0.0007	-0.0141	-0.0129	0.0046	0.0079	-0.0161
9.6484	-0.0907	-0.0168	-0.0049	-0.0068	-0.0026	-0.0095	0.0064	-0.0199	-0.0063	-0.0094	0.0027	-0.0048	-0.0010	-0.0101	-0.0079	0.0048	0.0009	-0.0164	0.0126	-0.0001	-0.0085	0.0011	0.0055	-0.0088	-0.0062	-0.0006	-0.0002	0.0077	0.0231	-0.0031	-0.0168	-0.0199	0.0027	0.0075	-0.0039	-0.0106	-0.0228	0.0057	-0.0252	-0.0114	-0.0059	0.0121	0.0050	0.0008	-0.0140	-0.0127	0.0048	0.0080	-0.0160
9.6641	-0.1107	-0.0167	-0.0048	-0.0067	-0.0025	-0.0093	0.0065	-0.0198	-0.0062	-0.0093	0.0028	-0.0047	-0.0009	-0.0100	-0.0077	0.0049	0.0010	-0.0163	0.0127	0.0001	-0.0084	0.0013	0.0056	-0.0088	-0.0061	-0.0005	-0.0001	0.0078	0.0232	-0.0030	-0.0167	-0.0199	0.0028	0.0075	-0.0038	-0.0104	-0.0226	0.0058	-0.0251	-0.0113	-0.0058	0.0122	0.0051	0.0009	-0.0139	-0.0126	0.0049	0.0081	-0.0158
9.6797	-0.0623	-0.0166	-0.0046	-0.0066	-0.0024	-0.0091	0.0067	-0.0196	-0.0060	-0.0092	0.0029	-0.0046	-0.0008	-0.0099	-0.0076	0.0050	0.0012	-0.0161	0.0128	0.0002	-0.0083	0.0014	0.0057	-0.0087	-0.0059	-0.0004	-0.0000	0.0080	0.0233	-0.0028	-0.0166	-0.0198	0.0029	0.0076	-0.0036	-0.0102	-0.0225	0.0059	-0.0250	-0.0112	-0.0057	0.0123	0.0052	0.0011	-0.0138	-0.0125	0.0051	0.0082	-0.0157
9.6953	-0.0330	-0.0165	-0.0044	-0.0065	-0.0024	-0.0090	0.0068	-0.0195	-0.0059	-0.0090	0.0030	-0.0044	-0.0007	-0.0098	-0.0075	0.0051	0.0013	-0.0160	0.0128	0.0003	-0.0082	0.0015	0.0058	-0.0086	-0.0058	-0.0003	0.0000	0.0081	0.0233	-0.0027	-0.0165	-0.0198	0.0030	0.0076	-0.0035	-0.0101	-0.0224	0.0059	-0.0248	-0.0110	-0.0056	0.0124	0.0052	0.0012	-0.0137	-0.0124	0.0052	0.0083	-0.0156
9.7109	-0.0452	-0.0164	-0.0043	-0.0064	-0.0023	-0.0088	0.0069	-0.0193	-0.0058	-0.0089	0.0031	-0.0043	-0.0006	-0.0097	-0.0073	0.0053	0.0014	-0.0158	0.0129	0.0004	-0.0081	0.0016	0.0058	-0.0085	-0.0057	-0.0002	0.0001	0.0082	0.0234	-0.0026	-0.0164	-0.0197	0.0031	0.0076	-0.0034	-0.0099	-0.0223	0.0060	-0.0247	-0.0109	-0.0056	0.0125	0.0053	0.0013	-0.0136	-0.0122	0.0054	0.0084	-0.0155
9.7266	-0.0559	-0.0163	-0.0041	-0.0063	-0.0022	-0.0087	0.0071	-0.0191	-0.0057	-0.0088	0.0032	-0.0042	-0.0005	-0.0096	-0.0072	0.0054	0.0015	-0.0157	0.0130	0.0005	-0.0080	0.0018	0.0059	-0.0084	-0.0056	-0.0001	0.0002	0.0083	0.0235	-0.0025	-0.0163	-0.0196	0.0032	0.0077	-0.0033	-0.0097	-0.0221	0.0061	-0.0246	-0.0108	-0.0055	0.0126	0.0054	0.0015	-0.0135	-0.0121	0.0055	0.0085	-0.0154
9.7422	-0.0256	-0.0162	-0.0040	-0.0062	-0.0021	-0.0085	0.0072	-0.0190	-0.0056	-0.0087	0.0033	-0.0041	-0.0004	-0.0095	-0.0071	0.0055	0.0016	-0.0156	0.0131	0.0007	-0.0079	0.0019	0.0060	-0.0083	-0.0054	-0.0000	0.0003	0.0084	0.0235	-0.0024	-0.0162	-0.0196	0.0033	0.0077	-0.0031	-0.0096	-0.0220	0.0062	-0.0245	-0.0106	-0.0054	0.0127	0.0054	0.0016	-0.0134	-0.0120	0.0057	0.0086	-0.0153
9.7578	-0.0026	-0.0161	-0.0039	-0.0061	-0.0021	-0.0084	0.0073	-0.0189	-0.0055	-0.0085	0.0034	-0.0040	-0.0003	-0.0094	-0.0069	0.0056	0.0017	-0.0154	0.0132	0.0008	-0.0078	0.0020	0.0061	-0.0082	-0.0053	0.0001	0.0003	0.0086	0.0236	-0.0022	-0.0161	-0.0195	0.0033	0.0077	-0.0030	-0.0094	-0.0219	0.0062	-0.0244	-0.0105	-0.0053	0.0128	0.0055	0.0017	-0.0133	-0.0119	0.0058	0.0087	-0.0152
9.7734	-0.0307	-0.0160	-0.0037	-0.0060	-0.0020	-0.0082	0.0075	-0.0187	-0.0054	-0.0084	0.0035	-0.0039	-0.0002	-0.0094	-0.0068	0.0057	0.0018	-0.0153	0.0133	0.0009	-0.0077	0.0021	0.0061	-0.0081	-0.0052	0.0002	0.0004	0.0087	0.0237	-0.0021	-0.0160	-0.0195	0.0034	0.0078	-0.0029	-0.0092	-0.0218	0.0063	-0.0242	-0.0104	-0.0052	0.0129	0.0056	0.0018	-0.0132	-0.0118	0.0059	0.0088	-0.0151
9.7891	-0.0446	-0.0159	-0.0036	-0.0059	-0.0019	-0.0081	0.0076	-0.0186	-0.0053	-0.0083	0.0036	-0.0038	-0.0001	-0.0093	-0.0067	0.0058	0.0019	-0.0152	0.0133	0.0010	-0.0077	0.0022	0.0062	-0.0081	-0.0051	0.0002	0.0004	0.0088	0.0237	-0.0020	-0.0159	-0.0194	0.0035	0.0078	-0.0028	-0.0091	-0.0217	0.0064	-0.0241	-0.0103	-0.0052	0.0130	0.0056	0.0019	-0.0131	-0.0116	0.0061	0.0089	-0.0150
9.8047	-0.0493	-0.0158	-0.0035	-0.0058	-0.0019	-0.0080	0.0077	-0.0184	-0.0052	-0.0082	0.0037	-0.0037	-0.0000	-0.0092	-0.0066	0.0059	0.0020	-0.0151	0.0134	0.0011	-0.0076	0.0023	0.0063	-0.0080	-0.0050	0.0003	0.0005	0.0089	0.0238	-0.0019	-0.0158	-0.0194	0.0035	0.0078	-0.0027	-0.0089	-0.0215	0.0064	-0.0240	-0.0102	-0.0051	0.0131	0.0057	0.0020	-0.0130	-0.0115	0.0062	0.0089	-0.0149
9.8203	-0.0529	-0.0158	-0.0033	-0.0057	-0.0018	-0.0078	0.0078	-0.0183	-0.0051	-0.0081	0.0038	-0.0036	0.0001	-0.0091	-0.0064	0.0060	0.0021	-0.0150	0.0135	0.0012	-0.0075	0.0024	0.0063	-0.0079	-0.0048	0.0004	0.0006	0.0090	0.0238	-0.0018	-0.0158	-0.0193	0.0036	0.0079	-0.0026	-0.0088	-0.0214	0.0065	-0.0239	-0.0101	-0.0050	0.0131	0.0057	0.0021	-0.0129	-0.0114	0.0063	0.0090	-0.0148
9.8359	-0.0146	-0.0157	-0.0032	-0.0056	-0.0017	-0.0077	0.0079	-0.0182	-0.0050	-0.0080	0.0039	-0.0035	0.0002	-0.0090	-0.0063	0.0061	0.0022	-0.0149	0.0136	0.0013	-0.0074	0.0025	0.0064	-0.0079	-0.0047	0.0005	0.0006	0.0091	0.0239	-0.0017	-0.0157	-0.0193	0.0037	0.0079	-0.0025	-0.0087	-0.0213	0.0065	-0.0238	-0.0100	-0.0050	0.0132	0.0058	0.0022	-0.0128	-0.0113	0.0064	0.0091	-0.0147
9.8516	0.0192	-0.0156	-0.0031	-0.0056	-0.0017	-0.0076	0.0080	-0.0181	-0.0049	-0.0079	0.0039	-0.0035	0.0002	-0.0090	-0.0062	0.0062	0.0023	-0.0148	0.0136	0.0013	-0.0073	0.0026	0.0064	-0.0078	-0.0047	0.0005	0.0007	0.0091	0.0239	-0.0016	-0.0156	-0.0193	0.0037	0.0079	-0.0024	-0.0085	-0.0212	0.0066	-0.0237	-0.0099	-0.0049	0.0133	0.0058	0.0023	-0.0128	-0.0112	0.0065	0.0092	-0.0146
9.8672	0.0094	-0.0156	-0.0031	-0.0056	-0.0017	-0.0076	0.0080	-0.0180	-0.0049	-0.0078	0.0039	-0.0035	0.0002	-0.0090	-0.0062	0.0062	0.0023	-0.0148	0.0136	0.0013	-0.0073	0.0026	0.0064	-0.0078	-0.0046	0.0005	0.0006	0.0091	0.0239	-0.0016	-0.0156	-0.0193	0.0037	0.0079	-0.0024	-0.0085	-0.0212	0.0065	-0.0237	-0.0098	-0.0049	0.0133	0.0058	0.0023	-0.0128	-0.0112	0.0066	0.0091	-0.0146
9.8828	-0.0345	-0.0157	-0.0031	-0.0057	-0.0018	-0.0076	0.0079	-0.0180	-0.0050	-0.0079	0.0038	-0.0035	0.0001	-0.0091	-0.0063	0.0061	0.0022	-0.0148	0.0134	0.0012	-0.0074	0.0025	0.0062	-0.0079	-0.0047	0.0004	0.0005	0.0090	0.0237	-0.0017	-0.0157	-0.0194	0.0035	0.0077	-0.0025	-0.0085	-0.0213	0.0064	-0.0237	-0.0099	-0.0051	0.0131	0.0056	0.0022	-0.0129	-0.0113	0.0065	0.0090	-0.0146
9.8984	-0.0903	-0.0160	-0.0034	-0.0060	-0.0021	-0.0079	0.0075	-0.0182	-0.0052	-0.0082	0.0035	-0.0038	-0.0002	-0.0094	-0.0065	0.0058	0.0019	-0.0151	0.0130	0.0009	-0.0077	0.0022	0.0059	-0.0082	-0.0050	0.0001	0.0002	0.0087	0.0234	-0.0020	-0.0160	-0.0196	0.0032	0.0074	-0.0028	-0.0087	-0.0214	0.0061	-0.0239	-0.0101	-0.0053	0.0128	0.0053	0.0019	-0.0131	-0.0115	0.0062	0.0087	-0.0148
9.9141	-0.1248	-0.0164	-0.0038	-0.0064	-0.0026	-0.0083	0.0070	-0.0185	-0.0057	-0.0087	0.0029	-0.0042	-0.0007	-0.0098	-0.0070	0.0053	0.0013	-0.0155	0.0124	0.0004	-0.0082	0.0017	0.0053	-0.0086	-0.0055	-0.0004	-0.0003	0.0081	0.0228	-0.0026	-0.0164	-0.0200	0.0027	0.0069	-0.0033	-0.0091	-0.0218	0.0055	-0.0243	-0.0104	-0.0058	0.0122	0.0047	0.0014	-0.0136	-0.0119	0.0057	0.0081	-0.0152
9.9297	-0.1408	-0.0171	-0.0045	-0.0071	-0.0033	-0.0090	0.0062	-0.0189	-0.0063	-0.0094	0.0021	-0.0048	-0.0014	-0.0105	-0.0076	0.0046	0.0006	-0.0161	0.0116	-0.0003	-0.0090	0.0010	0.0045	-0.0093	-0.0062	-0.0011	-0.0011	0.0073	0.0221	-0.0033	-0.0171	-0.0206	0.0019	0.0062	-0.0041	-0.0098	-0.0223	0.0047	-0.0248	-0.0110	-0.0065	0.0115	0.0039	0.0007	-0.0142	-0.0126	0.0050	0.0073	-0.0159
9.9453	-0.1530	-0.0180	-0.0054	-0.0081	-0.0043	-0.0099	0.0052	-0.0196	-0.0072	-0.0103	0.0011	-0.0056	-0.0023	-0.0115	-0.0084	0.0036	-0.0004	-0.0170	0.0105	-0.0013	-0.0099	0.0000	0.0035	-0.0102	-0.0072	-0.0021	-0.0021	0.0062	0.0210	-0.0042	-0.0180	-0.0213	0.0008	0.0052	-0.0051	-0.0106	-0.0231	0.0037	-0.0256	-0.0117	-0.0075	0.0105	0.0030	-0.0002	-0.0150	-0.0134	0.0040	0.0063	-0.0167
9.9609	-0.1442	-0.0192	-0.0065	-0.0092	-0.0054	-0.0110	0.0040	-0.0205	-0.0083	-0.0114	-0.0002	-0.0066	-0.0035	-0.0126	-0.0095	0.0025	-0.0016	-0.0180	0.0093	-0.0025	-0.0111	-0.0011	0.0023	-0.0113	-0.0083	-0.0033	-0.0033	0.0050	0.0198	-0.0054	-0.0192	-0.0222	-0.0004	0.0040	-0.0063	-0.0117	-0.0240	0.0025	-0.0265	-0.0127	-0.0086	0.0094	0.0018	-0.0013	-0.0161	-0.0144	0.0028	0.0050	-0.0177
9.9766	-0.1013	-0.0205	-0.0077	-0.0105	-0.0068	-0.0123	0.0026	-0.0215	-0.0096	-0.0126	-0.0016	-0.0079	-0.0048	-0.0138	-0.0107	0.0011	-0.0030	-0.0193	0.0078	-0.0039	-0.0125	-0.0024	0.0010	-0.0127	-0.0097	-0.0047	-0.0048	0.0035	0.0184	-0.0066	-0.0205	-0.0233	-0.0019	0.0026	-0.0076	-0.0129	-0.0251	0.0011	-0.0276	-0.0138	-0.0100	0.0080	0.0004	-0.0026	-0.0172	-0.0156	0.0014	0.0036	-0.0190
9.9922	-0.0478	-0.0220	-0.0091	-0.0119	-0.0083	-0.0137	0.0012	-0.0226	-0.0111	-0.0141	-0.0033	-0.0092	-0.0063	-0.0152	-0.0121	-0.0004	-0.0045	-0.0206	0.0062	-0.0054	-0.0141	-0.0039	-0.0005	-0.0143	-0.0112	-0.0063	-0.0064	0.0019	0.0168	-0.0081	-0.0220	-0.0245	-0.0036	0.0010	-0.0091	-0.0144	-0.0264	-0.0004	-0.0288	-0.0151	-0.0115	0.0066	-0.0010	-0.0041	-0.0185	-0.0169	-0.0001	0.0019	-0.0204
10.0078	-0.0161	-0.0236	-0.0107	-0.0135	-0.0099	-0.0152	-0.0004	-0.0239	-0.0128	-0.0156	-0.0050	-0.0107	-0.0079	-0.0167	-0.0136	-0.0021	-0.0061	-0.0221	0.0045	-0.0071	-0.0158	-0.0054	-0.0020	-0.0160	-0.0128	-0.0080	-0.0081	0.0002	0.0151	-0.0096	-0.0236	-0.0258	-0.0054	-0.0008	-0.0107	-0.0160	-0.0278	-0.0021	-0.0301	-0.0166	-0.0132	0.0050	-0.0026	-0.0058	-0.0200	-0.0184	-0.0018	0.0002	-0.0220
10.0234	-0.0316	-0.0254	-0.0124	-0.0152	-0.0117	-0.0169	-0.0020	-0.0253	-0.0145	-0.0173	-0.0069	-0.0123	-0.0095	-0.0183	-0.0152	-0.0039	-0.0078	-0.0237	0.0027	-0.0089	-0.0176	-0.0071	-0.0036	-0.0178	-0.0146	-0.0098	-0.0100	-0.0016	0.0133	-0.0112	-0.0254	-0.0272	-0.0073	-0.0027	-0.0124	-0.0177	-0.0292	-0.0040	-0.0315	-0.0182	-0.0150	0.0034	-0.0042	-0.0075	-0.0215	-0.0199	-0.0036	-0.0017	-0.0236
10.0391	-0.0878	-0.0273	-0.0141	-0.0170	-0.0136	-0.0186	-0.0038	-0.0268	-0.0164	-0.0190	-0.0089	-0.0140	-0.0113	-0.0200	-0.0169	-0.0058	-0.0097	-0.0255	0.0008	-0.0108	-0.0196	-0.0088	-0.0054	-0.0198	-0.0164	-0.0117	-0.0120	-0.0036	0.0113	-0.0129	-0.0273	-0.0287	-0.0093	-0.0047	-0.0142	-0.0196	-0.0308	-0.0059	-0.0331	-0.0199	-0.0169	0.0017	-0.0059	-0.0094	-0.0230	-0.0216	-0.0055	-0.0038	-0.0254
10.0547	-0.0922	-0.0294	-0.0162	-0.0191	-0.0158	-0.0206	-0.0058	-0.0285	-0.0186	-0.0211	-0.0111	-0.0159	-0.0134	-0.0219	-0.0189	-0.0080	-0.0117	-0.0274	-0.0014	-0.0129	-0.0218	-0.0109	-0.0074	-0.0221	-0.0186	-0.0139	-0.0142	-0.0058	0.0091	-0.0148	-0.0294	-0.0304	-0.0116	-0.0071	-0.0163	-0.0217	-0.0325	-0.0081	-0.0348	-0.0218	-0.0190	-0.0004	-0.0079	-0.0115	-0.0249	-0.0235	-0.0077	-0.0061	-0.0275
10.0703	-0.0128	-0.0321	-0.0188	-0.0218	-0.0185	-0.0232	-0.0087	-0.0306	-0.0212	-0.0237	-0.0140	-0.0183	-0.0161	-0.0244	-0.0214	-0.0108	-0.0145	-0.0298	-0.0044	-0.0157	-0.0245	-0.0136	-0.0102	-0.0248	-0.0213	-0.0166	-0.0170	-0.0088	0.0062	-0.0175	-0.0321	-0.0326	-0.0144	-0.0099	-0.0190	-0.0243	-0.0347	-0.0110	-0.0369	-0.0241	-0.0216	-0.0032	-0.0105	-0.0143	-0.0272	-0.0259	-0.0106	-0.0090	-0.0301
10.0859	0.0290	-0.0356	-0.0223	-0.0253	-0.0221	-0.0268	-0.0128	-0.0333	-0.0248	-0.0273	-0.0179	-0.0215	-0.0198	-0.0279	-0.0250	-0.0147	-0.0182	-0.0331	-0.0085	-0.0196	-0.0282	-0.0173	-0.0140	-0.0284	-0.0251	-0.0204	-0.0208	-0.0129	0.0021	-0.0213	-0.0356	-0.0355	-0.0183	-0.0137	-0.0227	-0.0278	-0.0376	-0.0149	-0.0398	-0.0272	-0.0250	-0.0071	-0.0142	-0.0179	-0.0304	-0.0293	-0.0146	-0.0130	-0.0335
10.1016	-0.0073	-0.0401	-0.0268	-0.0298	-0.0267	-0.0314	-0.0179	-0.0368	-0.0292	-0.0319	-0.0228	-0.0256	-0.0245	-0.0323	-0.0294	-0.0195	-0.0230	-0.0373	-0.0137	-0.0244	-0.0329	-0.0219	-0.0187	-0.0330	-0.0298	-0.0250	-0.0255	-0.0180	-0.0030	-0.0259	-0.0401	-0.0393	-0.0232	-0.0184	-0.0275	-0.0322	-0.0412	-0.0198	-0.0435	-0.0311	-0.0293	-0.0119	-0.0189	-0.0225	-0.0345	-0.0334	-0.0197	-0.0180	-0.0377
10.1172	-0.0414	-0.0454	-0.0321	-0.0349	-0.0320	-0.0368	-0.0237	-0.0409	-0.0345	-0.0374	-0.0287	-0.0304	-0.0301	-0.0374	-0.0347	-0.0252	-0.0286	-0.0422	-0.0198	-0.0302	-0.0384	-0.0274	-0.0242	-0.0384	-0.0353	-0.0305	-0.0310	-0.0241	-0.0092	-0.0314	-0.0454	-0.0438	-0.0291	-0.0240	-0.0331	-0.0375	-0.0455	-0.0258	-0.0479	-0.0358	-0.0345	-0.0175	-0.0243	-0.0279	-0.0393	-0.0384	-0.0257	-0.0239	-0.0428
10.1328	-0.0562	-0.0518	-0.0384	-0.0410	-0.0383	-0.0431	-0.0306	-0.0458	-0.0408	-0.0439	-0.0357	-0.0360	-0.0367	-0.0435	-0.0409	-0.0319	-0.0352	-0.0480	-0.0270	-0.0369	-0.0450	-0.0338	-0.0307	-0.0447	-0.0419	-0.0368	-0.0375	-0.0313	-0.0165	-0.0378	-0.0518	-0.0490	-0.0359	-0.0306	-0.0397	-0.0438	-0.0505	-0.0328	-0.0530	-0.0412	-0.0406	-0.0242	-0.0307	-0.0343	-0.0449	-0.0442	-0.0328	-0.0308	-0.0488
10.1484	-0.0604	-0.0590	-0.0455	-0.0478	-0.0455	-0.0503	-0.0383	-0.0513	-0.0480	-0.0513	-0.0436	-0.0425	-0.0442	-0.0504	-0.0480	-0.0396	-0.0426	-0.0546	-0.0353	-0.0446	-0.0525	-0.0412	-0.0379	-0.0520	-0.0494	-0.0442	-0.0448	-0.0396	-0.0250	-0.0450	-0.0590	-0.0550	-0.0438	-0.0382	-0.0471	-0.0510	-0.0562	-0.0409	-0.0588	-0.0475	-0.0475	-0.0317	-0.0379	-0.0416	-0.0512	-0.0508	-0.0409	-0.0387	-0.0556
10.1641	-0.0653	-0.0670	-0.0534	-0.0552	-0.0534	-0.0582	-0.0467	-0.0574	-0.0559	-0.0595	-0.0525	-0.0495	-0.0524	-0.0578	-0.0558	-0.0480	-0.0508	-0.0618	-0.0444	-0.0530	-0.0607	-0.0492	-0.0457	-0.0601	-0.0577	-0.0522	-0.0527	-0.0487	-0.0344	-0.0529	-0.0670	-0.0617	-0.0525	-0.0467	-0.0553	-0.0589	-0.0624	-0.0498	-0.0651	-0.0543	-0.0549	-0.0400	-0.0456	-0.0495	-0.0580	-0.0580	-0.0499	-0.0474	-0.0631
10.1797	-0.1062	-0.0756	-0.0619	-0.0631	-0.0618	-0.0668	-0.0556	-0.0638	-0.0645	-0.0683	-0.0621	-0.0570	-0.0613	-0.0658	-0.0643	-0.0570	-0.0594	-0.0695	-0.0542	-0.0619	-0.0695	-0.0578	-0.0541	-0.0687	-0.0666	-0.0607	-0.0612	-0.0584	-0.0449	-0.0612	-0.0756	-0.0688	-0.0618	-0.0559	-0.0640	-0.0674	-0.0690	-0.0595	-0.0718	-0.0617	-0.0630	-0.0488	-0.0540	-0.0581	-0.0653	-0.0657	-0.0597	-0.0568	-0.0713
10.1953	-0.1507	-0.0848	-0.0709	-0.0715	-0.0708	-0.0760	-0.0651	-0.0706	-0.0736	-0.0777	-0.0723	-0.0650	-0.0708	-0.0742	-0.0733	-0.0666	-0.0686	-0.0775	-0.0647	-0.0714	-0.0789	-0.0670	-0.0629	-0.0779	-0.0761	-0.0698	-0.0701	-0.0687	-0.0563	-0.0701	-0.0848	-0.0765	-0.0717	-0.0657	-0.0733	-0.0765	-0.0759	-0.0700	-0.0790	-0.0696	-0.0713	-0.0583	-0.0629	-0.0672	-0.0730	-0.0738	-0.0703	-0.0668	-0.0799
10.2109	-0.1625	-0.0945	-0.0805	-0.0803	-0.0802	-0.0859	-0.0753	-0.0778	-0.0834	-0.0879	-0.0831	-0.0734	-0.0809	-0.0832	-0.0830	-0.0769	-0.0784	-0.0860	-0.0760	-0.0816	-0.0888	-0.0767	-0.0723	-0.0877	-0.0862	-0.0793	-0.0794	-0.0799	-0.0687	-0.0795	-0.0945	-0.0848	-0.0822	-0.0761	-0.0831	-0.0861	-0.0831	-0.0813	-0.0864	-0.0779	-0.0801	-0.0685	-0.0724	-0.0768	-0.0811	-0.0825	-0.0817	-0.0774	-0.0890
10.2266	-0.1663	-0.1046	-0.0905	-0.0894	-0.0901	-0.0962	-0.0861	-0.0851	-0.0935	-0.0986	-0.0945	-0.0821	-0.0916	-0.0925	-0.0933	-0.0878	-0.0887	-0.0948	-0.0881	-0.0922	-0.0990	-0.0870	-0.0821	-0.0978	-0.0969	-0.0892	-0.0890	-0.0918	-0.0821	-0.0894	-0.1046	-0.0935	-0.0932	-0.0871	-0.0933	-0.0962	-0.0905	-0.0932	-0.0941	-0.0865	-0.0891	-0.0794	-0.0823	-0.0869	-0.0896	-0.0915	-0.0938	-0.0886	-0.0986
10.2422	-0.1700	-0.1150	-0.1009	-0.0986	-0.1003	-0.1069	-0.0972	-0.0926	-0.1040	-0.1097	-0.1064	-0.0909	-0.1027	-0.1021	-0.1040	-0.0989	-0.0992	-0.1036	-0.1006	-0.1032	-0.1095	-0.0975	-0.0923	-0.1081	-0.1080	-0.0994	-0.0988	-0.1040	-0.0964	-0.0997	-0.1150	-0.1025	-0.1046	-0.0985	-0.1038	-0.1066	-0.0979	-0.1057	-0.1019	-0.0953	-0.0982	-0.0907	-0.0925	-0.0973	-0.0983	-0.1008	-0.1066	-0.1001	-0.1083
10.2578	-0.1774	-0.1255	-0.1114	-0.1079	-0.1104	-0.1177	-0.1084	-0.1000	-0.1146	-0.1209	-0.1183	-0.0997	-0.1138	-0.1118	-0.1149	-0.1102	-0.1097	-0.1125	-0.1133	-0.1141	-0.1200	-0.1081	-0.1025	-0.1185	-0.1191	-0.1095	-0.1084	-0.1163	-0.1112	-0.1099	-0.1255	-0.1117	-0.1159	-0.1100	-0.1143	-0.1170	-0.1052	-0.1185	-0.1096	-0.1041	-0.1071	-0.1022	-0.1028	-0.1077	-0.1069	-0.1101	-0.1196	-0.1118	-0.1181
10.2734	-0.1947	-0.1358	-0.1219	-0.1170	-0.1205	-0.1287	-0.1197	-0.1071	-0.1251	-0.1323	-0.1303	-0.1084	-0.1250	-0.1213	-0.1259	-0.1215	-0.1202	-0.1211	-0.1262	-0.1251	-0.1303	-0.1188	-0.1128	-0.1287	-0.1302	-0.1196	-0.1178	-0.1288	-0.1265	-0.1202	-0.1358	-0.1208	-0.1272	-0.1215	-0.1247	-0.1274	-0.1123	-0.1313	-0.1171	-0.1127	-0.1158	-0.1140	-0.1131	-0.1180	-0.1154	-0.1194	-0.1328	-0.1235	-0.1278
10.2891	-0.2013	-0.1460	-0.1323	-0.1260	-0.1305	-0.1397	-0.1310	-0.1141	-0.1355	-0.1437	-0.1423	-0.1170	-0.1363	-0.1309	-0.1371	-0.1328	-0.1307	-0.1295	-0.1392	-0.1361	-0.1405	-0.1296	-0.1232	-0.1388	-0.1414	-0.1295	-0.1270	-0.1414	-0.1423	-0.1305	-0.1460	-0.1301	-0.1385	-0.1330	-0.1350	-0.1377	-0.1192	-0.1443	-0.1245	-0.1213	-0.1243	-0.1259	-0.1235	-0.1283	-0.1239	-0.1286	-0.1462	-0.1352	-0.1374
10.3047	-0.2212	-0.1560	-0.1428	-0.1349	-0.1404	-0.1508	-0.1426	-0.1209	-0.1459	-0.1552	-0.1543	-0.1254	-0.1475	-0.1404	-0.1484	-0.1442	-0.1413	-0.1377	-0.1525	-0.1471	-0.1505	-0.1405	-0.1338	-0.1486	-0.1527	-0.1393	-0.1361	-0.1541	-0.1585	-0.1409	-0.1560	-0.1394	-0.1497	-0.1445	-0.1452	-0.1479	-0.1258	-0.1574	-0.1318	-0.1296	-0.1325	-0.1382	-0.1339	-0.1385	-0.1323	-0.1378	-0.1599	-0.1469	-0.1468
10.3203	-0.2537	-0.1655	-0.1532	-0.1435	-0.1501	-0.1618	-0.1541	-0.1275	-0.1561	-0.1665	-0.1661	-0.1335	-0.1587	-0.1498	-0.1596	-0.1554	-0.1516	-0.1457	-0.1658	-0.1579	-0.1601	-0.1514	-0.1442	-0.1580	-0.1638	-0.1489	-0.1448	-0.1668	-0.1751	-0.1512	-0.1655	-0.1485	-0.1606	-0.1559	-0.1552	-0.1579	-0.1321	-0.1705	-0.1388	-0.1377	-0.1404	-0.1505	-0.1442	-0.1485	-0.1406	-0.1469	-0.1736	-0.1585	-0.1559
10.3359	-0.2341	-0.1746	-0.1633	-0.1518	-0.1594	-0.1726	-0.1652	-0.1337	-0.1658	-0.1775	-0.1775	-0.1413	-0.1695	-0.1588	-0.1704	-0.1663	-0.1616	-0.1531	-0.1787	-0.1683	-0.1692	-0.1618	-0.1541	-0.1669	-0.1745	-0.1580	-0.1530	-0.1791	-0.1916	-0.1611	-0.1746	-0.1574	-0.1711	-0.1668	-0.1647	-0.1674	-0.1380	-0.1831	-0.1454	-0.1454	-0.1477	-0.1624	-0.1542	-0.1581	-0.1484	-0.1556	-0.1870	-0.1698	-0.1644
10.3516	-0.2175	-0.1830	-0.1727	-0.1594	-0.1681	-0.1827	-0.1757	-0.1394	-0.1749	-0.1879	-0.1883	-0.1484	-0.1797	-0.1673	-0.1806	-0.1765	-0.1709	-0.1599	-0.1909	-0.1782	-0.1777	-0.1717	-0.1635	-0.1752	-0.1846	-0.1666	-0.1606	-0.1906	-0.2075	-0.1704	-0.1830	-0.1658	-0.1809	-0.1771	-0.1735	-0.1764	-0.1434	-0.1951	-0.1516	-0.1525	-0.1544	-0.1738	-0.1637	-0.1670	-0.1557	-0.1638	-0.1998	-0.1804	-0.1724
10.3672	-0.2453	-0.1906	-0.1816	-0.1665	-0.1761	-0.1922	-0.1855	-0.1446	-0.1834	-0.1976	-0.1982	-0.1549	-0.1891	-0.1751	-0.1903	-0.1860	-0.1796	-0.1660	-0.2024	-0.1873	-0.1855	-0.1810	-0.1723	-0.1826	-0.1941	-0.1745	-0.1674	-0.2013	-0.2228	-0.1791	-0.1906	-0.1737	-0.1900	-0.1867	-0.1817	-0.1847	-0.1484	-0.2064	-0.1574	-0.1590	-0.1605	-0.1845	-0.1724	-0.1753	-0.1625	-0.1713	-0.2119	-0.1903	-0.1797
10.3828	-0.2680	-0.1975	-0.1897	-0.1729	-0.1835	-0.2009	-0.1944	-0.1493	-0.1911	-0.2064	-0.2072	-0.1608	-0.1979	-0.1822	-0.1992	-0.1947	-0.1876	-0.1715	-0.2130	-0.1956	-0.1924	-0.1895	-0.1803	-0.1894	-0.2027	-0.1816	-0.1736	-0.2112	-0.2371	-0.1871	-0.1975	-0.1810	-0.1982	-0.1954	-0.1890	-0.1922	-0.1528	-0.2167	-0.1626	-0.1648	-0.1659	-0.1945	-0.1804	-0.1828	-0.1686	-0.1783	-0.2230	-0.1995	-0.1864
10.3984	-0.2783	-0.2036	-0.1971	-0.1787	-0.1901	-0.2087	-0.2024	-0.1534	-0.1980	-0.2143	-0.2153	-0.1659	-0.2058	-0.1886	-0.2074	-0.2026	-0.1947	-0.1763	-0.2225	-0.2031	-0.1985	-0.1973	-0.1876	-0.1953	-0.2105	-0.1879	-0.1789	-0.2200	-0.2503	-0.1942	-0.2036	-0.1876	-0.2054	-0.2033	-0.1955	-0.1989	-0.1568	-0.2260	-0.1672	-0.1700	-0.1706	-0.2036	-0.1877	-0.1895	-0.1740	-0.1845	-0.2331	-0.2077	-0.1923
10.4141	-0.2695	-0.2089	-0.2036	-0.1838	-0.1960	-0.2155	-0.2093	-0.1571	-0.2040	-0.2213	-0.2223	-0.1703	-0.2127	-0.1940	-0.2148	-0.2095	-0.2008	-0.1804	-0.2309	-0.2096	-0.2038	-0.2042	-0.1941	-0.2005	-0.2173	-0.1934	-0.1835	-0.2276	-0.2621	-0.2005	-0.2089	-0.1935	-0.2118	-0.2103	-0.2012	-0.2048	-0.1602	-0.2343	-0.1713	-0.1745	-0.1746	-0.2116	-0.1941	-0.1953	-0.1788	-0.1899	-0.2420	-0.2150	-0.1975
10.4297	-0.2611	-0.2134	-0.2093	-0.1881	-0.2010	-0.2214	-0.2151	-0.1601	-0.2092	-0.2273	-0.2282	-0.1739	-0.2188	-0.1987	-0.2212	-0.2154	-0.2061	-0.1838	-0.2381	-0.2152	-0.2082	-0.2101	-0.1996	-0.2049	-0.2232	-0.1981	-0.1873	-0.2340	-0.2725	-0.2059	-0.2134	-0.1986	-0.2171	-0.2163	-0.2059	-0.2098	-0.1631	-0.2415	-0.1748	-0.1784	-0.1779	-0.2186	-0.1995	-0.2003	-0.1829	-0.1946	-0.2497	-0.2213	-0.2020
10.4453	-0.2649	-0.2172	-0.2141	-0.1917	-0.2053	-0.2262	-0.2198	-0.1627	-0.2134	-0.2323	-0.2330	-0.1768	-0.2238	-0.2025	-0.2266	-0.2204	-0.2105	-0.1866	-0.2441	-0.2198	-0.2119	-0.2152	-0.2043	-0.2087	-0.2281	-0.2019	-0.1903	-0.2392	-0.2813	-0.2104	-0.2172	-0.2031	-0.2214	-0.2213	-0.2099	-0.2139	-0.1655	-0.2476	-0.1777	-0.1816	-0.1804	-0.2246	-0.2041	-0.2044	-0.1863	-0.1986	-0.2562	-0.2266	-0.2058
10.4609	-0.3033	-0.2203	-0.2180	-0.1947	-0.2089	-0.2301	-0.2235	-0.1647	-0.2168	-0.2363	-0.2367	-0.1789	-0.2280	-0.2056	-0.2312	-0.2244	-0.2140	-0.1887	-0.2489	-0.2236	-0.2148	-0.2192	-0.2081	-0.2118	-0.2321	-0.2049	-0.1926	-0.2432	-0.2886	-0.2139	-0.2203	-0.2068	-0.2247	-0.2254	-0.2129	-0.2171	-0.1674	-0.2526	-0.1802	-0.1843	-0.1824	-0.2294	-0.2077	-0.2076	-0.1890	-0.2018	-0.2613	-0.2308	-0.2089
10.4766	-0.3625	-0.2227	-0.2211	-0.1970	-0.2117	-0.2330	-0.2261	-0.1663	-0.2194	-0.2394	-0.2393	-0.1803	-0.2313	-0.2078	-0.2347	-0.2274	-0.2167	-0.1902	-0.2524	-0.2263	-0.2169	-0.2224	-0.2110	-0.2142	-0.2351	-0.2072	-0.1941	-0.2460	-0.2942	-0.2166	-0.2227	-0.2098	-0.2270	-0.2286	-0.2152	-0.2196	-0.1688	-0.2565	-0.1821	-0.1863	-0.1837	-0.2332	-0.2104	-0.2101	-0.1912	-0.2044	-0.2651	-0.2341	-0.2114
10.4922	-0.3768	-0.2245	-0.2233	-0.1987	-0.2139	-0.2350	-0.2278	-0.1674	-0.2212	-0.2417	-0.2408	-0.1811	-0.2337	-0.2094	-0.2373	-0.2295	-0.2185	-0.1912	-0.2549	-0.2282	-0.2185	-0.2247	-0.2131	-0.2161	-0.2372	-0.2087	-0.1950	-0.2477	-0.2984	-0.2185	-0.2245	-0.2122	-0.2285	-0.2309	-0.2167	-0.2212	-0.1699	-0.2595	-0.1835	-0.1878	-0.1845	-0.2360	-0.2123	-0.2117	-0.1927	-0.2063	-0.2677	-0.2364	-0.2132
10.5078	-0.3510	-0.2257	-0.2248	-0.1999	-0.2154	-0.2361	-0.2285	-0.1681	-0.2223	-0.2431	-0.2414	-0.1813	-0.2354	-0.2103	-0.2391	-0.2308	-0.2195	-0.1916	-0.2562	-0.2293	-0.2193	-0.2261	-0.2145	-0.2174	-0.2385	-0.2095	-0.1952	-0.2483	-0.3010	-0.2195	-0.2257	-0.2139	-0.2291	-0.2324	-0.2175	-0.2222	-0.1705	-0.2615	-0.1846	-0.1888	-0.1848	-0.2379	-0.2134	-0.2126	-0.1938	-0.2076	-0.2692	-0.2379	-0.2145
10.5234	-0.3160	-0.2264	-0.2256	-0.2005	-0.2163	-0.2364	-0.2283	-0.1684	-0.2227	-0.2437	-0.2411	-0.1810	-0.2363	-0.2106	-0.2401	-0.2313	-0.2198	-0.1915	-0.2566	-0.2297	-0.2196	-0.2268	-0.2152	-0.2182	-0.2390	-0.2096	-0.1949	-0.2480	-0.3022	-0.2199	-0.2264	-0.2151	-0.2288	-0.2331	-0.2176	-0.2225	-0.1708	-0.2627	-0.1851	-0.1894	-0.1845	-0.2389	-0.2138	-0.2127	-0.1943	-0.2084	-0.2696	-0.2385	-0.2153
10.5391	-0.3185	-0.2265	-0.2258	-0.2007	-0.2168	-0.2360	-0.2274	-0.1683	-0.2225	-0.2436	-0.2400	-0.1801	-0.2365	-0.2103	-0.2403	-0.2312	-0.2195	-0.1910	-0.2562	-0.2293	-0.2194	-0.2269	-0.2154	-0.2186	-0.2389	-0.2092	-0.1940	-0.2468	-0.3022	-0.2196	-0.2265	-0.2157	-0.2279	-0.2331	-0.2171	-0.2222	-0.1708	-0.2631	-0.1854	-0.1895	-0.1838	-0.2392	-0.2135	-0.2123	-0.1944	-0.2086	-0.2690	-0.2384	-0.2156
10.5547	-0.3240	-0.2262	-0.2253	-0.2003	-0.2168	-0.2349	-0.2258	-0.1680	-0.2219	-0.2428	-0.2381	-0.1788	-0.2362	-0.2097	-0.2398	-0.2304	-0.2185	-0.1900	-0.2548	-0.2283	-0.2187	-0.2263	-0.2150	-0.2185	-0.2381	-0.2083	-0.1927	-0.2447	-0.3009	-0.2187	-0.2262	-0.2159	-0.2263	-0.2325	-0.2160	-0.2214	-0.1704	-0.2628	-0.1853	-0.1892	-0.1827	-0.2387	-0.2126	-0.2113	-0.1941	-0.2084	-0.2675	-0.2376	-0.2155
10.5703	-0.3162	-0.2254	-0.2243	-0.1996	-0.2164	-0.2332	-0.2235	-0.1673	-0.2206	-0.2414	-0.2354	-0.1771	-0.2352	-0.2085	-0.2386	-0.2291	-0.2170	-0.1886	-0.2527	-0.2267	-0.2175	-0.2251	-0.2140	-0.2180	-0.2366	-0.2068	-0.1909	-0.2419	-0.2984	-0.2173	-0.2254	-0.2157	-0.2240	-0.2312	-0.2144	-0.2200	-0.1698	-0.2617	-0.1848	-0.1886	-0.1811	-0.2376	-0.2111	-0.2097	-0.1934	-0.2077	-0.2651	-0.2361	-0.2149
10.5859	-0.3483	-0.2242	-0.2228	-0.1984	-0.2155	-0.2309	-0.2205	-0.1663	-0.2189	-0.2393	-0.2320	-0.1749	-0.2336	-0.2069	-0.2367	-0.2271	-0.2149	-0.1868	-0.2498	-0.2245	-0.2158	-0.2233	-0.2126	-0.2171	-0.2346	-0.2048	-0.1886	-0.2383	-0.2948	-0.2152	-0.2242	-0.2149	-0.2211	-0.2294	-0.2122	-0.2182	-0.1688	-0.2600	-0.1840	-0.1876	-0.1792	-0.2358	-0.2090	-0.2075	-0.1923	-0.2065	-0.2619	-0.2339	-0.2139
10.6016	-0.3641	-0.2225	-0.2206	-0.1969	-0.2142	-0.2281	-0.2169	-0.1649	-0.2167	-0.2367	-0.2279	-0.1723	-0.2315	-0.2049	-0.2342	-0.2246	-0.2123	-0.1845	-0.2462	-0.2218	-0.2137	-0.2209	-0.2106	-0.2158	-0.2319	-0.2023	-0.1859	-0.2339	-0.2901	-0.2127	-0.2225	-0.2138	-0.2175	-0.2270	-0.2095	-0.2158	-0.1676	-0.2576	-0.1829	-0.1861	-0.1768	-0.2334	-0.2063	-0.2047	-0.1908	-0.2050	-0.2578	-0.2311	-0.2126
10.6172	-0.3499	-0.2203	-0.2180	-0.1949	-0.2125	-0.2247	-0.2127	-0.1633	-0.2139	-0.2334	-0.2231	-0.1693	-0.2288	-0.2026	-0.2310	-0.2216	-0.2091	-0.1818	-0.2418	-0.2184	-0.2112	-0.2180	-0.2082	-0.2140	-0.2287	-0.1993	-0.1827	-0.2289	-0.2843	-0.2096	-0.2203	-0.2122	-0.2133	-0.2239	-0.2062	-0.2130	-0.1661	-0.2545	-0.1815	-0.1844	-0.1740	-0.2303	-0.2031	-0.2015	-0.1890	-0.2030	-0.2530	-0.2277	-0.2108
10.6328	-0.3275	-0.2176	-0.2148	-0.1925	-0.2104	-0.2207	-0.2079	-0.1614	-0.2107	-0.2296	-0.2176	-0.1659	-0.2255	-0.1998	-0.2272	-0.2180	-0.2053	-0.1787	-0.2366	-0.2145	-0.2082	-0.2146	-0.2054	-0.2119	-0.2250	-0.1959	-0.1791	-0.2231	-0.2774	-0.2060	-0.2176	-0.2103	-0.2085	-0.2203	-0.2023	-0.2097	-0.1642	-0.2509	-0.1797	-0.1822	-0.1707	-0.2267	-0.1993	-0.1976	-0.1868	-0.2007	-0.2474	-0.2236	-0.2086
10.6484	-0.2830	-0.2143	-0.2111	-0.1896	-0.2078	-0.2160	-0.2024	-0.1591	-0.2068	-0.2251	-0.2113	-0.1620	-0.2216	-0.1965	-0.2226	-0.2139	-0.2009	-0.1751	-0.2306	-0.2099	-0.2046	-0.2105	-0.2019	-0.2092	-0.2206	-0.1918	-0.1749	-0.2166	-0.2694	-0.2017	-0.2143	-0.2078	-0.2029	-0.2161	-0.1978	-0.2058	-0.1620	-0.2464	-0.1776	-0.1796	-0.1670	-0.2223	-0.1949	-0.1931	-0.1842	-0.1979	-0.2409	-0.2189	-0.2060
10.6641	-0.2827	-0.2103	-0.2066	-0.1862	-0.2047	-0.2106	-0.1961	-0.1565	-0.2023	-0.2199	-0.2041	-0.1576	-0.2170	-0.1927	-0.2173	-0.2090	-0.1959	-0.1710	-0.2235	-0.2046	-0.2003	-0.2057	-0.1978	-0.2059	-0.2154	-0.1872	-0.1702	-0.2091	-0.2602	-0.1968	-0.2103	-0.2049	-0.1965	-0.2111	-0.1924	-0.2012	-0.1594	-0.2411	-0.1750	-0.1766	-0.1626	-0.2171	-0.1896	-0.1879	-0.1812	-0.1946	-0.2333	-0.2133	-0.2028
10.6797	-0.3263	-0.2055	-0.2014	-0.1820	-0.2010	-0.2043	-0.1887	-0.1532	-0.1971	-0.2137	-0.1957	-0.1525	-0.2115	-0.1882	-0.2110	-0.2032	-0.1899	-0.1661	-0.2152	-0.1985	-0.1952	-0.2000	-0.1929	-0.2019	-0.2094	-0.1817	-0.1647	-0.2004	-0.2493	-0.1909	-0.2055	-0.2013	-0.1890	-0.2052	-0.1862	-0.1959	-0.1562	-0.2348	-0.1719	-0.1730	-0.1575	-0.2109	-0.1834	-0.1818	-0.1777	-0.1907	-0.2245	-0.2068	-0.1991
10.6953	-0.2727	-0.1997	-0.1951	-0.1770	-0.1964	-0.1967	-0.1800	-0.1493	-0.1907	-0.2063	-0.1860	-0.1466	-0.2049	-0.1828	-0.2036	-0.1964	-0.1828	-0.1603	-0.2053	-0.1912	-0.1890	-0.1931	-0.1870	-0.1969	-0.2022	-0.1753	-0.1582	-0.1902	-0.2364	-0.1839	-0.1997	-0.1969	-0.1803	-0.1982	-0.1787	-0.1897	-0.1524	-0.2270	-0.1682	-0.1687	-0.1515	-0.2035	-0.1758	-0.1745	-0.1734	-0.1860	-0.2142	-0.1989	-0.1945
10.7109	-0.0430	-0.1924	-0.1876	-0.1708	-0.1908	-0.1877	-0.1696	-0.1446	-0.1831	-0.1973	-0.1745	-0.1397	-0.1967	-0.1762	-0.1948	-0.1883	-0.1742	-0.1533	-0.1933	-0.1824	-0.1813	-0.1849	-0.1797	-0.1907	-0.1936	-0.1675	-0.1504	-0.1781	-0.2210	-0.1755	-0.1924	-0.1914	-0.1699	-0.1897	-0.1695	-0.1821	-0.1478	-0.2175	-0.1635	-0.1634	-0.1442	-0.1945	-0.1667	-0.1657	-0.1682	-0.1802	-0.2019	-0.1895	-0.1889
10.7266	0.2137	-0.1832	-0.1783	-0.1631	-0.1836	-0.1765	-0.1568	-0.1387	-0.1736	-0.1860	-0.1605	-0.1312	-0.1864	-0.1679	-0.1841	-0.1784	-0.1636	-0.1445	-0.1786	-0.1716	-0.1716	-0.1748	-0.1707	-0.1828	-0.1829	-0.1579	-0.1409	-0.1635	-0.2024	-0.1652	-0.1832	-0.1845	-0.1572	-0.1793	-0.1580	-0.1728	-0.1420	-0.2056	-0.1576	-0.1567	-0.1353	-0.1833	-0.1554	-0.1548	-0.1617	-0.1729	-0.1871	-0.1780	-0.1819
10.7422	0.3027	-0.1709	-0.1666	-0.1530	-0.1744	-0.1624	-0.1408	-0.1311	-0.1616	-0.1716	-0.1431	-0.1206	-0.1732	-0.1572	-0.1707	-0.1659	-0.1502	-0.1332	-0.1598	-0.1580	-0.1588	-0.1620	-0.1593	-0.1721	-0.1695	-0.1458	-0.1287	-0.1452	-0.1792	-0.1521	-0.1709	-0.1756	-0.1412	-0.1660	-0.1432	-0.1611	-0.1344	-0.1901	-0.1498	-0.1479	-0.1238	-0.1693	-0.1409	-0.1411	-0.1533	-0.1636	-0.1687	-0.1635	-0.1729
10.7578	0.2499	-0.1540	-0.1513	-0.1395	-0.1619	-0.1441	-0.1204	-0.1211	-0.1460	-0.1526	-0.1208	-0.1070	-0.1556	-0.1431	-0.1536	-0.1498	-0.1326	-0.1180	-0.1355	-0.1404	-0.1414	-0.1455	-0.1444	-0.1573	-0.1520	-0.1299	-0.1129	-0.1219	-0.1498	-0.1349	-0.1540	-0.1638	-0.1206	-0.1487	-0.1233	-0.1457	-0.1241	-0.1696	-0.1393	-0.1362	-0.1085	-0.1513	-0.1217	-0.1232	-0.1420	-0.1512	-0.1453	-0.1447	-0.1607
10.7734	0.2059	-0.1303	-0.1314	-0.1212	-0.1450	-0.1201	-0.0943	-0.1073	-0.1253	-0.1274	-0.0918	-0.0892	-0.1320	-0.1241	-0.1314	-0.1291	-0.1094	-0.0970	-0.1037	-0.1172	-0.1170	-0.1239	-0.1249	-0.1362	-0.1292	-0.1089	-0.0917	-0.0922	-0.1125	-0.1125	-0.1303	-0.1479	-0.0935	-0.1260	-0.0962	-0.1254	-0.1097	-0.1419	-0.1249	-0.1203	-0.0877	-0.1284	-0.0961	-0.0996	-0.1268	-0.1344	-0.1155	-0.1203	-0.1440
10.7891	0.2433	-0.0968	-0.1053	-0.0961	-0.1220	-0.0890	-0.0612	-0.0884	-0.0981	-0.0942	-0.0544	-0.0660	-0.1001	-0.0987	-0.1029	-0.1024	-0.0788	-0.0678	-0.0631	-0.0870	-0.0825	-0.0961	-0.0996	-0.1060	-0.0995	-0.0809	-0.0634	-0.0548	-0.0662	-0.0833	-0.0968	-0.1264	-0.0578	-0.0965	-0.0594	-0.0984	-0.0891	-0.1050	-0.1045	-0.0984	-0.0592	-0.0995	-0.0622	-0.0688	-0.1060	-0.1118	-0.0783	-0.0885	-0.1208
10.8047	0.2906	-0.0505	-0.0711	-0.0616	-0.0905	-0.0488	-0.0198	-0.0625	-0.0629	-0.0514	-0.0066	-0.0358	-0.0577	-0.0645	-0.0664	-0.0682	-0.0387	-0.0271	-0.0124	-0.0474	-0.0342	-0.0600	-0.0670	-0.0633	-0.0611	-0.0438	-0.0258	-0.0087	-0.0110	-0.0455	-0.0505	-0.0978	-0.0113	-0.0587	-0.0100	-0.0627	-0.0593	-0.0568	-0.0757	-0.0690	-0.0204	-0.0637	-0.0176	-0.0290	-0.0775	-0.0811	-0.0329	-0.0475	-0.0886
10.8203	0.3196	0.0090	-0.0277	-0.0156	-0.0491	0.0006	0.0296	-0.0280	-0.0194	0.0006	0.0511	0.0017	-0.0040	-0.0204	-0.0213	-0.0263	0.0118	0.0267	0.0465	0.0021	0.0300	-0.0151	-0.0266	-0.0063	-0.0139	0.0039	0.0222	0.0448	0.0502	0.0015	0.0090	-0.0610	0.0466	-0.0128	0.0521	-0.0174	-0.0172	0.0021	-0.0358	-0.0310	0.0298	-0.0211	0.0383	0.0200	-0.0393	-0.0406	0.0194	0.0035	-0.0456
10.8359	0.3667	0.0766	0.0246	0.0422	0.0019	0.0574	0.0847	0.0150	0.0312	0.0584	0.1152	0.0456	0.0584	0.0332	0.0317	0.0227	0.0716	0.0913	0.1085	0.0607	0.1067	0.0380	0.0212	0.0622	0.0407	0.0619	0.0800	0.1019	0.1114	0.0563	0.0766	-0.0164	0.1133	0.0397	0.1218	0.0364	0.0385	0.0667	0.0158	0.0147	0.0893	0.0276	0.1027	0.0768	0.0092	0.0102	0.0750	0.0638	0.0078
10.8516	0.4009	0.1447	0.0847	0.1111	0.0609	0.1183	0.1426	0.0652	0.0877	0.1174	0.1802	0.0944	0.1238	0.0941	0.0909	0.0779	0.1380	0.1598	0.1685	0.1257	0.1866	0.0978	0.0746	0.1368	0.0998	0.1289	0.1465	0.1592	0.1682	0.1164	0.1447	0.0343	0.1839	0.0983	0.1905	0.0960	0.1059	0.1302	0.0773	0.0676	0.1541	0.0806	0.1706	0.1401	0.0676	0.0705	0.1304	0.1318	0.0686
10.8672	0.4518	0.2074	0.1486	0.1860	0.1234	0.1774	0.1975	0.1197	0.1489	0.1721	0.2397	0.1468	0.1838	0.1563	0.1518	0.1368	0.2052	0.2221	0.2215	0.1921	0.2575	0.1592	0.1295	0.2121	0.1587	0.2010	0.2196	0.2128	0.2179	0.1760	0.2074	0.0871	0.2515	0.1627	0.2488	0.1574	0.1766	0.1856	0.1423	0.1273	0.2205	0.1338	0.2334	0.2075	0.1312	0.1361	0.1822	0.2034	0.1320
10.8828	0.5269	0.2640	0.2111	0.2601	0.1844	0.2292	0.2440	0.1763	0.2134	0.2192	0.2894	0.2029	0.2321	0.2124	0.2089	0.1962	0.2666	0.2726	0.2654	0.2539	0.3123	0.2163	0.1797	0.2857	0.2131	0.2732	0.2978	0.2607	0.2601	0.2284	0.2640	0.1374	0.3106	0.2328	0.2928	0.2170	0.2402	0.2302	0.2028	0.1936	0.2880	0.1822	0.2826	0.2766	0.1924	0.2003	0.2285	0.2733	0.1934
10.8984	0.5333	0.3165	0.2681	0.3277	0.2410	0.2716	0.2796	0.2346	0.2796	0.2587	0.3294	0.2636	0.2677	0.2580	0.2581	0.2537	0.3186	0.3127	0.3012	0.3077	0.3530	0.2642	0.2211	0.3570	0.2609	0.3416	0.3786	0.3029	0.2960	0.2705	0.3165	0.1828	0.3599	0.3064	0.3250	0.2733	0.2921	0.2653	0.2540	0.2650	0.3581	0.2228	0.3159	0.3446	0.2449	0.2577	0.2692	0.3376	0.2514
10.9141	0.5020	0.3647	0.3163	0.3844	0.2911	0.3036	0.3040	0.2932	0.3434	0.2911	0.3609	0.3276	0.2925	0.2916	0.2967	0.3062	0.3596	0.3452	0.3295	0.3515	0.3831	0.3003	0.2509	0.4230	0.3009	0.4020	0.4559	0.3389	0.3258	0.3006	0.3647	0.2214	0.3998	0.3779	0.3487	0.3246	0.3332	0.2927	0.2945	0.3369	0.4282	0.2533	0.3338	0.4074	0.2845	0.3043	0.3039	0.3923	0.3046
10.9297	0.4976	0.4051	0.3534	0.4262	0.3319	0.3254	0.3172	0.3477	0.3991	0.3159	0.3840	0.3893	0.3083	0.3126	0.3230	0.3497	0.3881	0.3708	0.3499	0.3835	0.4043	0.3233	0.2680	0.4781	0.3317	0.4494	0.5196	0.3671	0.3486	0.3184	0.4051	0.2520	0.4295	0.4396	0.3648	0.3680	0.3652	0.3127	0.3237	0.4014	0.4907	0.2725	0.3387	0.4593	0.3099	0.3377	0.3312	0.4337	0.3500
10.9453	0.4613	0.4351	0.3788	0.4522	0.3616	0.3381	0.3214	0.3940	0.4423	0.3330	0.3988	0.4424	0.3167	0.3230	0.3378	0.3820	0.4046	0.3890	0.3622	0.4037	0.4169	0.3344	0.2739	0.5182	0.3530	0.4816	0.5629	0.3866	0.3640	0.3258	0.4351	0.2743	0.4489	0.4855	0.3738	0.4013	0.3888	0.3256	0.3427	0.4529	0.5388	0.2815	0.3343	0.4970	0.3223	0.3583	0.3507	0.4607	0.3852
10.9609	0.4265	0.4534	0.3933	0.4638	0.3801	0.3434	0.3188	0.4286	0.4709	0.3429	0.4060	0.4818	0.3190	0.3249	0.3431	0.4028	0.4106	0.3995	0.3672	0.4133	0.4214	0.3361	0.2713	0.5416	0.3653	0.4985	0.5832	0.3974	0.3722	0.3253	0.4534	0.2886	0.4584	0.5132	0.3761	0.4237	0.4037	0.3321	0.3525	0.4883	0.5691	0.2823	0.3237	0.5196	0.3246	0.3678	0.3627	0.4743	0.4093
10.9766	0.4421	0.4606	0.3985	0.4631	0.3881	0.3427	0.3115	0.4504	0.4854	0.3463	0.4063	0.5057	0.3165	0.3205	0.3413	0.4128	0.4082	0.4027	0.3658	0.4138	0.4185	0.3307	0.2630	0.5494	0.3696	0.5015	0.5825	0.4003	0.3741	0.3191	0.4606	0.2958	0.4590	0.5235	0.3726	0.4356	0.4100	0.3329	0.3546	0.5074	0.5813	0.2771	0.3095	0.5281	0.3195	0.3685	0.3678	0.4762	0.4222
10.9922	0.3977	0.4581	0.3961	0.4528	0.3875	0.3375	0.3012	0.4602	0.4876	0.3445	0.4010	0.5145	0.3101	0.3117	0.3344	0.4137	0.3991	0.3994	0.3594	0.4072	0.4095	0.3208	0.2513	0.5441	0.3674	0.4934	0.5650	0.3965	0.3706	0.3090	0.4581	0.2971	0.4521	0.5190	0.3644	0.4383	0.4085	0.3291	0.3506	0.5124	0.5780	0.2680	0.2934	0.5249	0.3094	0.3627	0.3671	0.4690	0.4255
11.0078	0.3242	0.4481	0.3881	0.4357	0.3800	0.3291	0.2892	0.4597	0.4799	0.3383	0.3913	0.5106	0.3008	0.2999	0.3241	0.4074	0.3853	0.3909	0.3492	0.3952	0.3959	0.3079	0.2379	0.5288	0.3601	0.4769	0.5357	0.3875	0.3631	0.2966	0.4481	0.2938	0.4394	0.5033	0.3524	0.4336	0.4002	0.3217	0.3418	0.5059	0.5625	0.2568	0.2765	0.5127	0.2963	0.3522	0.3618	0.4549	0.4209
11.0234	0.3321	0.4325	0.3761	0.4140	0.3675	0.3185	0.2763	0.4511	0.4650	0.3291	0.3782	0.4966	0.2897	0.2863	0.3119	0.3958	0.3684	0.3785	0.3363	0.3796	0.3789	0.2935	0.2241	0.5063	0.3492	0.4548	0.4991	0.3747	0.3525	0.2828	0.4325	0.2871	0.4225	0.4797	0.3378	0.4233	0.3868	0.3117	0.3298	0.4911	0.5384	0.2445	0.2597	0.4939	0.2816	0.3387	0.3532	0.4360	0.4104
11.0391	0.3617	0.4134	0.3615	0.3899	0.3518	0.3066	0.2633	0.4367	0.4452	0.3179	0.3631	0.4756	0.2774	0.2719	0.2987	0.3807	0.3498	0.3636	0.3218	0.3619	0.3599	0.2787	0.2106	0.4795	0.3360	0.4292	0.4588	0.3596	0.3399	0.2685	0.4134	0.2782	0.4031	0.4514	0.3218	0.4090	0.3699	0.3000	0.3156	0.4706	0.5086	0.2321	0.2436	0.4708	0.2663	0.3236	0.3422	0.4143	0.3959
11.0547	0.3724	0.3924	0.3457	0.3648	0.3343	0.2942	0.2507	0.4186	0.4226	0.3057	0.3468	0.4504	0.2648	0.2575	0.2854	0.3636	0.3305	0.3473	0.3066	0.3432	0.3401	0.2641	0.1981	0.4505	0.3215	0.4020	0.4177	0.3431	0.3263	0.2546	0.3924	0.2681	0.3822	0.4209	0.3052	0.3924	0.3510	0.2876	0.3004	0.4469	0.4760	0.2203	0.2284	0.4455	0.2512	0.3078	0.3299	0.3913	0.3789
11.0703	0.3667	0.3705	0.3294	0.3401	0.3162	0.2818	0.2388	0.3983	0.3987	0.2930	0.3301	0.4229	0.2523	0.2435	0.2724	0.3456	0.3114	0.3304	0.2914	0.3245	0.3203	0.2503	0.1868	0.4211	0.3067	0.3747	0.3779	0.3262	0.3122	0.2413	0.3705	0.2573	0.3609	0.3899	0.2887	0.3745	0.3312	0.2749	0.2850	0.4215	0.4426	0.2093	0.2143	0.4194	0.2368	0.2921	0.3170	0.3681	0.3607
11.0859	0.3551	0.3488	0.3133	0.3164	0.2983	0.2696	0.2278	0.3773	0.3747	0.2804	0.3137	0.3949	0.2402	0.2303	0.2602	0.3276	0.2930	0.3136	0.2767	0.3063	0.3010	0.2374	0.1768	0.3922	0.2919	0.3482	0.3404	0.3095	0.2982	0.2288	0.3488	0.2464	0.3400	0.3597	0.2728	0.3564	0.3113	0.2624	0.2698	0.3960	0.4097	0.1995	0.2015	0.3935	0.2234	0.2769	0.3039	0.3455	0.3421
11.1016	0.3729	0.3279	0.2977	0.2942	0.2810	0.2581	0.2177	0.3562	0.3513	0.2681	0.2978	0.3674	0.2287	0.2181	0.2488	0.3101	0.2756	0.2974	0.2626	0.2890	0.2828	0.2256	0.1680	0.3646	0.2777	0.3231	0.3061	0.2934	0.2846	0.2173	0.3279	0.2359	0.3198	0.3311	0.2577	0.3385	0.2920	0.2504	0.2554	0.3710	0.3784	0.1907	0.1900	0.3686	0.2110	0.2625	0.2911	0.3240	0.3239
11.1172	0.3896	0.3080	0.2829	0.2736	0.2647	0.2471	0.2085	0.3358	0.3291	0.2564	0.2828	0.3410	0.2178	0.2068	0.2382	0.2934	0.2595	0.2818	0.2493	0.2728	0.2656	0.2149	0.1603	0.3387	0.2641	0.2997	0.2751	0.2781	0.2716	0.2068	0.3080	0.2258	0.3007	0.3044	0.2435	0.3213	0.2736	0.2390	0.2418	0.3473	0.3490	0.1830	0.1796	0.3450	0.1998	0.2490	0.2788	0.3038	0.3065
11.1328	0.3887	0.2893	0.2689	0.2546	0.2494	0.2368	0.1999	0.3163	0.3082	0.2453	0.2685	0.3163	0.2077	0.1964	0.2284	0.2776	0.2444	0.2670	0.2368	0.2576	0.2495	0.2050	0.1535	0.3146	0.2513	0.2781	0.2473	0.2637	0.2592	0.1970	0.2893	0.2162	0.2828	0.2798	0.2301	0.3050	0.2563	0.2282	0.2291	0.3249	0.3216	0.1760	0.1702	0.3228	0.1894	0.2364	0.2671	0.2849	0.2899
11.1484	0.3530	0.2718	0.2556	0.2370	0.2350	0.2270	0.1918	0.2978	0.2886	0.2346	0.2549	0.2931	0.1982	0.1866	0.2192	0.2627	0.2304	0.2530	0.2250	0.2433	0.2345	0.1958	0.1472	0.2922	0.2391	0.2582	0.2225	0.2501	0.2475	0.1879	0.2718	0.2070	0.2660	0.2574	0.2176	0.2894	0.2402	0.2179	0.2172	0.3040	0.2964	0.1696	0.1615	0.3020	0.1799	0.2246	0.2558	0.2672	0.2742
11.1641	0.2335	0.2553	0.2428	0.2205	0.2214	0.2174	0.1838	0.2802	0.2702	0.2242	0.2419	0.2715	0.1891	0.1773	0.2103	0.2484	0.2170	0.2397	0.2137	0.2296	0.2203	0.1869	0.1412	0.2715	0.2273	0.2396	0.2003	0.2371	0.2362	0.1791	0.2553	0.1980	0.2500	0.2368	0.2056	0.2744	0.2249	0.2079	0.2057	0.2843	0.2730	0.1635	0.1532	0.2823	0.1708	0.2133	0.2449	0.2505	0.2593
11.1797	0.1182	0.2396	0.2301	0.2048	0.2081	0.2079	0.1757	0.2633	0.2526	0.2140	0.2292	0.2511	0.1801	0.1680	0.2015	0.2346	0.2040	0.2267	0.2025	0.2163	0.2067	0.1781	0.1351	0.2519	0.2157	0.2219	0.1801	0.2243	0.2251	0.1703	0.2396	0.1891	0.2347	0.2176	0.1940	0.2598	0.2103	0.1982	0.1945	0.2656	0.2512	0.1573	0.1450	0.2635	0.1619	0.2022	0.2341	0.2345	0.2449
11.1953	0.0826	0.2241	0.2173	0.1892	0.1948	0.1980	0.1670	0.2465	0.2354	0.2034	0.2163	0.2314	0.1708	0.1585	0.1922	0.2206	0.1909	0.2136	0.1911	0.2028	0.1932	0.1687	0.1284	0.2331	0.2038	0.2047	0.1614	0.2113	0.2139	0.1611	0.2241	0.1797	0.2195	0.1994	0.1823	0.2451	0.1958	0.1882	0.1832	0.2474	0.2304	0.1505	0.1366	0.2450	0.1526	0.1909	0.2230	0.2187	0.2305
11.2109	0.0573	0.2082	0.2036	0.1733	0.1809	0.1872	0.1571	0.2294	0.2179	0.1921	0.2029	0.2118	0.1607	0.1480	0.1820	0.2059	0.1771	0.1999	0.1790	0.1887	0.1794	0.1583	0.1204	0.2144	0.1911	0.1872	0.1432	0.1975	0.2021	0.1508	0.2082	0.1694	0.2038	0.1815	0.1700	0.2298	0.1809	0.1774	0.1710	0.2289	0.2098	0.1425	0.1272	0.2263	0.1423	0.1786	0.2110	0.2022	0.2155
11.2266	0.0412	0.1913	0.1882	0.1560	0.1654	0.1746	0.1450	0.2110	0.1994	0.1791	0.1881	0.1915	0.1490	0.1357	0.1699	0.1894	0.1616	0.1848	0.1652	0.1729	0.1644	0.1459	0.1102	0.1949	0.1768	0.1686	0.1247	0.1821	0.1890	0.1384	0.1913	0.1573	0.1870	0.1630	0.1561	0.2130	0.1648	0.1651	0.1573	0.2094	0.1887	0.1325	0.1161	0.2063	0.1304	0.1646	0.1972	0.1843	0.1990
11.2422	0.0240	0.1721	0.1700	0.1364	0.1472	0.1591	0.1297	0.1904	0.1786	0.1633	0.1709	0.1694	0.1346	0.1207	0.1549	0.1702	0.1433	0.1672	0.1487	0.1544	0.1471	0.1305	0.0969	0.1735	0.1596	0.1477	0.1045	0.1640	0.1735	0.1231	0.1721	0.1424	0.1679	0.1427	0.1398	0.1936	0.1467	0.1503	0.1411	0.1879	0.1659	0.1192	0.1023	0.1841	0.1156	0.1478	0.1807	0.1637	0.1800
11.2578	-0.0285	0.1497	0.1479	0.1133	0.1254	0.1395	0.1101	0.1666	0.1546	0.1437	0.1499	0.1444	0.1165	0.1019	0.1359	0.1470	0.1212	0.1463	0.1282	0.1320	0.1266	0.1109	0.0793	0.1492	0.1384	0.1235	0.0817	0.1418	0.1545	0.1036	0.1497	0.1236	0.1452	0.1197	0.1200	0.1704	0.1253	0.1318	0.1214	0.1633	0.1404	0.1014	0.0849	0.1585	0.0971	0.1271	0.1603	0.1395	0.1575
11.2734	-0.0575	0.1228	0.1205	0.0857	0.0987	0.1148	0.0846	0.1385	0.1260	0.1189	0.1241	0.1155	0.0934	0.0781	0.1115	0.1185	0.0941	0.1209	0.1023	0.1044	0.1016	0.0860	0.0564	0.1208	0.1119	0.0948	0.0551	0.1141	0.1306	0.0789	0.1228	0.1000	0.1178	0.0927	0.0954	0.1423	0.0999	0.1082	0.0973	0.1345	0.1112	0.0778	0.0626	0.1282	0.0740	0.1015	0.1344	0.1103	0.1303
11.2891	-0.0610	0.0903	0.0867	0.0530	0.0663	0.0832	0.0516	0.1054	0.0917	0.0873	0.0914	0.0817	0.0638	0.0483	0.0802	0.0834	0.0606	0.0897	0.0691	0.0704	0.0708	0.0542	0.0267	0.0872	0.0787	0.0605	0.0239	0.0791	0.0995	0.0476	0.0903	0.0703	0.0841	0.0606	0.0647	0.1079	0.0697	0.0777	0.0681	0.1008	0.0774	0.0465	0.0342	0.0921	0.0453	0.0700	0.1012	0.0746	0.0973
11.3047	-0.0856	0.0522	0.0468	0.0160	0.0286	0.0449	0.0116	0.0679	0.0518	0.0487	0.0517	0.0433	0.0277	0.0130	0.0422	0.0420	0.0212	0.0533	0.0283	0.0301	0.0342	0.0163	-0.0092	0.0487	0.0388	0.0213	-0.0114	0.0365	0.0603	0.0103	0.0522	0.0352	0.0439	0.0233	0.0281	0.0676	0.0353	0.0399	0.0345	0.0626	0.0395	0.0079	-0.0000	0.0507	0.0121	0.0333	0.0600	0.0329	0.0589
11.3203	-0.0964	0.0103	0.0029	-0.0229	-0.0122	0.0016	-0.0332	0.0281	0.0082	0.0049	0.0063	0.0022	-0.0134	-0.0256	-0.0010	-0.0038	-0.0217	0.0138	-0.0183	-0.0141	-0.0061	-0.0259	-0.0489	0.0074	-0.0058	-0.0206	-0.0487	-0.0117	0.0133	-0.0309	0.0103	-0.0034	-0.0010	-0.0176	-0.0124	0.0231	-0.0009	-0.0038	-0.0014	0.0220	-0.0006	-0.0361	-0.0380	0.0058	-0.0236	-0.0064	0.0123	-0.0128	0.0171
11.3359	-0.1047	-0.0323	-0.0419	-0.0609	-0.0530	-0.0435	-0.0794	-0.0108	-0.0363	-0.0412	-0.0417	-0.0386	-0.0562	-0.0647	-0.0462	-0.0507	-0.0651	-0.0260	-0.0674	-0.0592	-0.0472	-0.0692	-0.0893	-0.0341	-0.0519	-0.0624	-0.0851	-0.0622	-0.0391	-0.0726	-0.0323	-0.0427	-0.0476	-0.0597	-0.0535	-0.0223	-0.0360	-0.0506	-0.0368	-0.0182	-0.0398	-0.0826	-0.0767	-0.0392	-0.0590	-0.0461	-0.0391	-0.0593	-0.0251
11.3516	-0.1548	-0.0725	-0.0844	-0.0954	-0.0910	-0.0871	-0.1231	-0.0463	-0.0784	-0.0857	-0.0886	-0.0764	-0.0974	-0.1011	-0.0900	-0.0952	-0.1057	-0.0629	-0.1150	-0.1019	-0.0859	-0.1103	-0.1269	-0.0727	-0.0960	-0.1010	-0.1183	-0.1109	-0.0932	-0.1119	-0.0725	-0.0800	-0.0921	-0.1000	-0.0922	-0.0655	-0.0677	-0.0965	-0.0693	-0.0554	-0.0756	-0.1274	-0.1133	-0.0812	-0.0917	-0.0832	-0.0901	-0.1034	-0.0648
11.3672	-0.2282	-0.1081	-0.1223	-0.1251	-0.1242	-0.1263	-0.1612	-0.0768	-0.1158	-0.1257	-0.1311	-0.1091	-0.1342	-0.1329	-0.1296	-0.1348	-0.1414	-0.0950	-0.1577	-0.1396	-0.1198	-0.1465	-0.1593	-0.1066	-0.1353	-0.1346	-0.1467	-0.1543	-0.1447	-0.1462	-0.1081	-0.1131	-0.1319	-0.1362	-0.1261	-0.1041	-0.0947	-0.1383	-0.0976	-0.0878	-0.1063	-0.1669	-0.1455	-0.1181	-0.1200	-0.1156	-0.1371	-0.1426	-0.0999
11.3828	-0.2829	-0.1381	-0.1541	-0.1495	-0.1519	-0.1594	-0.1921	-0.1019	-0.1473	-0.1596	-0.1673	-0.1360	-0.1654	-0.1591	-0.1634	-0.1678	-0.1708	-0.1217	-0.1936	-0.1711	-0.1482	-0.1766	-0.1851	-0.1350	-0.1682	-0.1624	-0.1697	-0.1906	-0.1905	-0.1743	-0.1381	-0.1411	-0.1653	-0.1670	-0.1542	-0.1366	-0.1168	-0.1740	-0.1210	-0.1149	-0.1315	-0.1990	-0.1722	-0.1488	-0.1433	-0.1427	-0.1776	-0.1756	-0.1295
11.3984	-0.2796	-0.1625	-0.1795	-0.1688	-0.1740	-0.1860	-0.2154	-0.1219	-0.1727	-0.1870	-0.1964	-0.1570	-0.1903	-0.1797	-0.1906	-0.1940	-0.1940	-0.1431	-0.2220	-0.1961	-0.1709	-0.2001	-0.2042	-0.1582	-0.1944	-0.1843	-0.1875	-0.2190	-0.2287	-0.1961	-0.1625	-0.1637	-0.1920	-0.1919	-0.1765	-0.1630	-0.1344	-0.2031	-0.1398	-0.1367	-0.1514	-0.2233	-0.1931	-0.1733	-0.1617	-0.1643	-0.2105	-0.2020	-0.1536
11.4141	-0.2490	-0.1817	-0.1989	-0.1836	-0.1910	-0.2063	-0.2314	-0.1373	-0.1923	-0.2081	-0.2186	-0.1727	-0.2094	-0.1950	-0.2114	-0.2135	-0.2112	-0.1596	-0.2431	-0.2149	-0.1886	-0.2174	-0.2171	-0.1764	-0.2141	-0.2008	-0.2006	-0.2398	-0.2588	-0.2118	-0.1817	-0.1812	-0.2122	-0.2113	-0.1934	-0.1834	-0.1478	-0.2255	-0.1544	-0.1538	-0.1667	-0.2400	-0.2085	-0.1920	-0.1755	-0.1810	-0.2357	-0.2221	-0.1725
11.4297	-0.2232	-0.1963	-0.2128	-0.1943	-0.2034	-0.2207	-0.2410	-0.1488	-0.2067	-0.2233	-0.2344	-0.1836	-0.2231	-0.2057	-0.2262	-0.2272	-0.2232	-0.1718	-0.2574	-0.2281	-0.2017	-0.2290	-0.2248	-0.1905	-0.2279	-0.2126	-0.2096	-0.2536	-0.2808	-0.2222	-0.1963	-0.1941	-0.2266	-0.2255	-0.2055	-0.1986	-0.1578	-0.2419	-0.1654	-0.1668	-0.1779	-0.2502	-0.2188	-0.2055	-0.1854	-0.1932	-0.2534	-0.2366	-0.1869
11.4453	-0.2109	-0.2071	-0.2220	-0.2016	-0.2119	-0.2298	-0.2450	-0.1570	-0.2166	-0.2334	-0.2445	-0.1906	-0.2319	-0.2122	-0.2356	-0.2358	-0.2305	-0.1804	-0.2658	-0.2364	-0.2110	-0.2358	-0.2281	-0.2010	-0.2364	-0.2203	-0.2151	-0.2612	-0.2952	-0.2280	-0.2071	-0.2030	-0.2360	-0.2352	-0.2135	-0.2091	-0.1649	-0.2528	-0.1732	-0.1762	-0.1857	-0.2548	-0.2248	-0.2145	-0.1918	-0.2016	-0.2645	-0.2461	-0.1974
11.4609	-0.2112	-0.2144	-0.2271	-0.2059	-0.2169	-0.2342	-0.2441	-0.1624	-0.2225	-0.2387	-0.2495	-0.1942	-0.2365	-0.2152	-0.2402	-0.2399	-0.2338	-0.1858	-0.2686	-0.2404	-0.2168	-0.2382	-0.2276	-0.2084	-0.2405	-0.2244	-0.2176	-0.2633	-0.3024	-0.2296	-0.2144	-0.2084	-0.2409	-0.2409	-0.2176	-0.2155	-0.1695	-0.2588	-0.1783	-0.1826	-0.1905	-0.2544	-0.2268	-0.2196	-0.1952	-0.2065	-0.2695	-0.2510	-0.2045
11.4766	-0.2242	-0.2185	-0.2282	-0.2072	-0.2188	-0.2340	-0.2384	-0.1652	-0.2246	-0.2395	-0.2496	-0.1947	-0.2370	-0.2146	-0.2402	-0.2399	-0.2331	-0.1882	-0.2661	-0.2403	-0.2193	-0.2365	-0.2234	-0.2130	-0.2402	-0.2251	-0.2172	-0.2599	-0.3023	-0.2272	-0.2185	-0.2104	-0.2416	-0.2427	-0.2181	-0.2181	-0.1718	-0.2600	-0.1809	-0.1861	-0.1926	-0.2493	-0.2247	-0.2209	-0.1958	-0.2082	-0.2685	-0.2517	-0.2084
11.4922	-0.2774	-0.2192	-0.2251	-0.2054	-0.2172	-0.2288	-0.2272	-0.1653	-0.2227	-0.2352	-0.2443	-0.1919	-0.2329	-0.2103	-0.2349	-0.2354	-0.2281	-0.1875	-0.2574	-0.2357	-0.2183	-0.2301	-0.2151	-0.2146	-0.2351	-0.2221	-0.2136	-0.2507	-0.2943	-0.2203	-0.2192	-0.2088	-0.2376	-0.2405	-0.2145	-0.2167	-0.1717	-0.2560	-0.1808	-0.1867	-0.1919	-0.2389	-0.2182	-0.2180	-0.1933	-0.2064	-0.2609	-0.2477	-0.2091
11.5078	-0.3228	-0.2155	-0.2168	-0.1995	-0.2114	-0.2171	-0.2085	-0.1623	-0.2158	-0.2242	-0.2321	-0.1850	-0.2228	-0.2011	-0.2232	-0.2252	-0.2173	-0.1827	-0.2400	-0.2253	-0.2126	-0.2176	-0.2011	-0.2125	-0.2240	-0.2144	-0.2059	-0.2332	-0.2757	-0.2072	-0.2155	-0.2027	-0.2276	-0.2329	-0.2051	-0.2103	-0.1687	-0.2450	-0.1774	-0.1837	-0.1875	-0.2216	-0.2052	-0.2096	-0.1868	-0.2003	-0.2446	-0.2376	-0.2058
11.5234	-0.2554	-0.2039	-0.2002	-0.1868	-0.1986	-0.1949	-0.1777	-0.1541	-0.2008	-0.2019	-0.2088	-0.1714	-0.2026	-0.1838	-0.2017	-0.2062	-0.1971	-0.1710	-0.2082	-0.2056	-0.1988	-0.1958	-0.1781	-0.2042	-0.2030	-0.1991	-0.1910	-0.2025	-0.2405	-0.1842	-0.2039	-0.1893	-0.2080	-0.2170	-0.1853	-0.1962	-0.1607	-0.2220	-0.1684	-0.1748	-0.1769	-0.1936	-0.1812	-0.1923	-0.1738	-0.1872	-0.2148	-0.2180	-0.1963
11.5391	-0.1021	-0.1755	-0.1698	-0.1612	-0.1729	-0.1547	-0.1272	-0.1363	-0.1713	-0.1591	-0.1656	-0.1462	-0.1633	-0.1516	-0.1646	-0.1728	-0.1604	-0.1450	-0.1509	-0.1699	-0.1679	-0.1583	-0.1401	-0.1825	-0.1649	-0.1701	-0.1628	-0.1496	-0.1774	-0.1438	-0.1755	-0.1631	-0.1707	-0.1860	-0.1442	-0.1679	-0.1429	-0.1763	-0.1486	-0.1549	-0.1540	-0.1497	-0.1368	-0.1589	-0.1490	-0.1616	-0.1626	-0.1825	-0.1750
11.5547	0.0787	-0.1088	-0.1166	-0.1110	-0.1229	-0.0843	-0.0478	-0.0994	-0.1173	-0.0810	-0.0877	-0.1003	-0.0884	-0.0925	-0.1034	-0.1175	-0.0952	-0.0871	-0.0541	-0.1070	-0.0984	-0.0959	-0.0789	-0.1302	-0.0988	-0.1168	-0.1097	-0.0639	-0.0746	-0.0753	-0.1088	-0.1139	-0.1014	-0.1302	-0.0596	-0.1138	-0.1030	-0.0895	-0.1056	-0.1135	-0.1044	-0.0839	-0.0563	-0.0987	-0.1017	-0.1136	-0.0779	-0.1213	-0.1293
11.5703	0.2727	0.0198	-0.0320	-0.0222	-0.0356	0.0240	0.0629	-0.0311	-0.0344	0.0383	0.0351	-0.0267	0.0373	0.0066	-0.0122	-0.0366	0.0086	0.0305	0.0777	-0.0075	0.0393	-0.0012	0.0118	-0.0251	0.0020	-0.0288	-0.0219	0.0514	0.0563	0.0293	0.0198	-0.0318	0.0132	-0.0475	0.0888	-0.0223	-0.0177	0.0471	-0.0190	-0.0425	-0.0096	0.0056	0.0730	-0.0074	-0.0173	-0.0308	0.0357	-0.0287	-0.0426
11.5859	0.4064	0.1742	0.0790	0.1026	0.0819	0.1539	0.1859	0.0645	0.0618	0.1682	0.1786	0.0627	0.1907	0.1396	0.1022	0.0601	0.1392	0.1998	0.2017	0.1174	0.2245	0.1192	0.1252	0.1139	0.1213	0.0867	0.0886	0.1649	0.1696	0.1573	0.1742	0.0761	0.1567	0.0451	0.2596	0.0953	0.1261	0.1913	0.1163	0.0456	0.1161	0.1098	0.2287	0.0975	0.1081	0.0870	0.1474	0.0854	0.0791
11.6016	0.4450	0.2814	0.1935	0.2330	0.1966	0.2672	0.2885	0.1587	0.1540	0.2646	0.2901	0.1452	0.3093	0.2676	0.2169	0.1571	0.2604	0.3370	0.2830	0.2351	0.3621	0.2387	0.2370	0.2304	0.2267	0.2038	0.1989	0.2494	0.2420	0.2734	0.2814	0.1800	0.2786	0.1379	0.3687	0.2037	0.2795	0.2859	0.2570	0.1337	0.2207	0.2092	0.3534	0.1954	0.2460	0.2144	0.2306	0.1986	0.1946
11.6172	0.4410	0.3435	0.2881	0.3388	0.2871	0.3409	0.3514	0.2379	0.2425	0.3217	0.3522	0.2218	0.3679	0.3544	0.3080	0.2452	0.3461	0.4008	0.3294	0.3223	0.4207	0.3296	0.3202	0.3153	0.3026	0.3036	0.3065	0.3079	0.2882	0.3502	0.3435	0.2584	0.3544	0.2367	0.4095	0.2870	0.3768	0.3323	0.3542	0.2238	0.2986	0.2859	0.4152	0.2824	0.3533	0.3185	0.2872	0.2938	0.2817
11.6328	0.4426	0.3864	0.3537	0.4092	0.3524	0.3783	0.3772	0.3073	0.3245	0.3537	0.3816	0.3004	0.3864	0.3957	0.3652	0.3182	0.3950	0.4221	0.3556	0.3766	0.4364	0.3810	0.3636	0.3814	0.3518	0.3797	0.4057	0.3493	0.3202	0.3859	0.3864	0.3100	0.3953	0.3332	0.4175	0.3493	0.4196	0.3539	0.4037	0.3122	0.3675	0.3321	0.4251	0.3554	0.4110	0.3843	0.3263	0.3637	0.3461
11.6484	0.4303	0.4158	0.3920	0.4468	0.3949	0.3909	0.3780	0.3661	0.3896	0.3701	0.3934	0.3737	0.3857	0.4053	0.3917	0.3707	0.4161	0.4264	0.3678	0.4046	0.4349	0.3989	0.3734	0.4291	0.3802	0.4292	0.4788	0.3757	0.3406	0.3921	0.4158	0.3403	0.4153	0.4099	0.4121	0.3935	0.4354	0.3624	0.4217	0.3850	0.4243	0.3506	0.4064	0.4081	0.4279	0.4154	0.3512	0.4071	0.3921
11.6641	0.4087	0.4297	0.4083	0.4575	0.4159	0.3879	0.3642	0.4080	0.4310	0.3743	0.3933	0.4286	0.3749	0.3958	0.3954	0.4011	0.4171	0.4206	0.3682	0.4124	0.4236	0.3939	0.3609	0.4546	0.3916	0.4526	0.5153	0.3873	0.3497	0.3804	0.4297	0.3539	0.4202	0.4564	0.3984	0.4192	0.4372	0.3612	0.4204	0.4323	0.4592	0.3486	0.3751	0.4374	0.4186	0.4212	0.3633	0.4266	0.4191
11.6797	0.3930	0.4284	0.4077	0.4481	0.4184	0.3750	0.3425	0.4296	0.4486	0.3687	0.3838	0.4584	0.3576	0.3754	0.3843	0.4113	0.4041	0.4063	0.3590	0.4052	0.4044	0.3752	0.3361	0.4589	0.3894	0.4534	0.5176	0.3856	0.3488	0.3588	0.4284	0.3543	0.4127	0.4727	0.3780	0.4274	0.4279	0.3522	0.4064	0.4534	0.4697	0.3334	0.3396	0.4451	0.3948	0.4103	0.3641	0.4268	0.4280
11.6953	0.3950	0.4149	0.3954	0.4255	0.4066	0.3561	0.3175	0.4327	0.4467	0.3558	0.3674	0.4641	0.3363	0.3493	0.3647	0.4059	0.3821	0.3854	0.3428	0.3878	0.3794	0.3495	0.3062	0.4465	0.3774	0.4376	0.4946	0.3736	0.3401	0.3324	0.4149	0.3452	0.3957	0.4654	0.3531	0.4215	0.4092	0.3374	0.3843	0.4530	0.4596	0.3113	0.3040	0.4361	0.3642	0.3892	0.3560	0.4132	0.4221
11.7109	0.4245	0.3930	0.3757	0.3952	0.3854	0.3342	0.2916	0.4214	0.4308	0.3381	0.3464	0.4512	0.3128	0.3210	0.3411	0.3898	0.3550	0.3601	0.3224	0.3641	0.3511	0.3210	0.2756	0.4228	0.3589	0.4113	0.4562	0.3546	0.3260	0.3046	0.3930	0.3297	0.3725	0.4423	0.3258	0.4055	0.3838	0.3188	0.3576	0.4371	0.4355	0.2865	0.2706	0.4159	0.3312	0.3630	0.3420	0.3911	0.4055
11.7266	0.4135	0.3661	0.3519	0.3613	0.3590	0.3112	0.2668	0.4004	0.4062	0.3177	0.3228	0.4257	0.2886	0.2927	0.3163	0.3673	0.3258	0.3327	0.2999	0.3372	0.3214	0.2926	0.2468	0.3925	0.3366	0.3793	0.4104	0.3319	0.3087	0.2773	0.3661	0.3107	0.3458	0.4099	0.2977	0.3832	0.3542	0.2984	0.3290	0.4117	0.4028	0.2619	0.2403	0.3888	0.2989	0.3348	0.3243	0.3640	0.3823
11.7422	0.3397	0.3371	0.3264	0.3267	0.3302	0.2883	0.2437	0.3738	0.3769	0.2961	0.2983	0.3931	0.2649	0.2655	0.2918	0.3416	0.2964	0.3048	0.2768	0.3094	0.2918	0.2658	0.2209	0.3593	0.3128	0.3449	0.3624	0.3073	0.2898	0.2516	0.3371	0.2899	0.3175	0.3731	0.2703	0.3575	0.3229	0.2773	0.3002	0.3813	0.3663	0.2387	0.2133	0.3585	0.2685	0.3067	0.3048	0.3349	0.3557
11.7578	0.2773	0.3076	0.3007	0.2930	0.3008	0.2662	0.2225	0.3443	0.3455	0.2745	0.2740	0.3572	0.2423	0.2400	0.2686	0.3145	0.2680	0.2773	0.2540	0.2819	0.2633	0.2409	0.1979	0.3254	0.2887	0.3103	0.3156	0.2824	0.2703	0.2278	0.3076	0.2687	0.2892	0.3352	0.2442	0.3304	0.2914	0.2565	0.2723	0.3488	0.3287	0.2175	0.1894	0.3270	0.2407	0.2795	0.2844	0.3054	0.3276
11.7734	0.2693	0.2785	0.2752	0.2607	0.2718	0.2447	0.2026	0.3137	0.3136	0.2531	0.2501	0.3201	0.2207	0.2162	0.2465	0.2870	0.2407	0.2508	0.2318	0.2552	0.2362	0.2178	0.1773	0.2921	0.2646	0.2766	0.2714	0.2576	0.2507	0.2055	0.2785	0.2474	0.2615	0.2979	0.2193	0.3029	0.2606	0.2360	0.2456	0.3157	0.2915	0.1980	0.1679	0.2955	0.2150	0.2534	0.2638	0.2763	0.2991
11.7891	0.2823	0.2498	0.2495	0.2294	0.2431	0.2233	0.1830	0.2825	0.2816	0.2315	0.2263	0.2831	0.1994	0.1932	0.2249	0.2592	0.2141	0.2248	0.2096	0.2287	0.2100	0.1955	0.1578	0.2594	0.2403	0.2438	0.2300	0.2328	0.2307	0.1839	0.2498	0.2257	0.2342	0.2615	0.1953	0.2750	0.2306	0.2154	0.2196	0.2827	0.2554	0.1791	0.1478	0.2641	0.1906	0.2278	0.2426	0.2473	0.2705
11.8047	0.2595	0.2207	0.2224	0.1977	0.2134	0.2008	0.1617	0.2503	0.2487	0.2084	0.2017	0.2456	0.1774	0.1694	0.2023	0.2299	0.1868	0.1984	0.1861	0.2012	0.1836	0.1721	0.1372	0.2267	0.2146	0.2105	0.1903	0.2065	0.2094	0.1613	0.2207	0.2024	0.2062	0.2256	0.1708	0.2458	0.2003	0.1937	0.1932	0.2491	0.2195	0.1591	0.1273	0.2319	0.1658	0.2014	0.2197	0.2173	0.2409
11.8203	0.1666	0.1892	0.1919	0.1637	0.1809	0.1748	0.1362	0.2157	0.2134	0.1821	0.1742	0.2066	0.1524	0.1427	0.1763	0.1971	0.1564	0.1696	0.1592	0.1704	0.1552	0.1453	0.1130	0.1922	0.1854	0.1750	0.1504	0.1767	0.1850	0.1350	0.1892	0.1756	0.1757	0.1884	0.1438	0.2136	0.1684	0.1689	0.1643	0.2134	0.1825	0.1351	0.1041	0.1970	0.1386	0.1720	0.1931	0.1840	0.2084
11.8359	0.0971	0.1531	0.1552	0.1249	0.1431	0.1423	0.1032	0.1767	0.1731	0.1494	0.1410	0.1637	0.1217	0.1103	0.1439	0.1580	0.1202	0.1361	0.1256	0.1337	0.1222	0.1119	0.0819	0.1536	0.1497	0.1346	0.1079	0.1402	0.1545	0.1023	0.1531	0.1427	0.1399	0.1475	0.1116	0.1757	0.1325	0.1380	0.1308	0.1735	0.1420	0.1037	0.0753	0.1569	0.1062	0.1369	0.1597	0.1448	0.1708
11.8516	0.1008	0.1100	0.1099	0.0797	0.0979	0.1006	0.0596	0.1316	0.1256	0.1076	0.0989	0.1154	0.0824	0.0698	0.1020	0.1100	0.0757	0.0958	0.0821	0.0884	0.0821	0.0694	0.0415	0.1089	0.1047	0.0874	0.0609	0.0937	0.1143	0.0605	0.1100	0.1017	0.0960	0.1008	0.0717	0.1299	0.0913	0.0979	0.0909	0.1277	0.0965	0.0614	0.0385	0.1094	0.0668	0.0941	0.1162	0.0970	0.1260
11.8672	0.0469	0.0601	0.0565	0.0297	0.0464	0.0497	0.0061	0.0817	0.0711	0.0564	0.0473	0.0620	0.0344	0.0223	0.0507	0.0537	0.0238	0.0494	0.0282	0.0350	0.0351	0.0185	-0.0073	0.0587	0.0509	0.0344	0.0103	0.0369	0.0625	0.0108	0.0601	0.0535	0.0437	0.0481	0.0245	0.0765	0.0457	0.0477	0.0460	0.0770	0.0466	0.0085	-0.0059	0.0553	0.0219	0.0448	0.0616	0.0414	0.0746
11.8828	-0.0754	0.0072	-0.0005	-0.0206	-0.0071	-0.0063	-0.0522	0.0310	0.0136	-0.0005	-0.0104	0.0073	-0.0186	-0.0279	-0.0061	-0.0066	-0.0311	0.0009	-0.0320	-0.0219	-0.0151	-0.0365	-0.0597	0.0067	-0.0077	-0.0202	-0.0402	-0.0260	0.0007	-0.0423	0.0072	0.0023	-0.0132	-0.0075	-0.0258	0.0195	0.0001	-0.0091	0.0001	0.0251	-0.0036	-0.0507	-0.0536	-0.0012	-0.0244	-0.0065	-0.0008	-0.0177	0.0207
11.8984	-0.1432	-0.0433	-0.0554	-0.0663	-0.0573	-0.0614	-0.1084	-0.0155	-0.0416	-0.0566	-0.0682	-0.0435	-0.0706	-0.0754	-0.0622	-0.0647	-0.0831	-0.0446	-0.0916	-0.0766	-0.0629	-0.0894	-0.1091	-0.0423	-0.0647	-0.0710	-0.0860	-0.0878	-0.0652	-0.0927	-0.0433	-0.0468	-0.0688	-0.0612	-0.0736	-0.0355	-0.0414	-0.0663	-0.0423	-0.0232	-0.0496	-0.1089	-0.0992	-0.0546	-0.0673	-0.0548	-0.0644	-0.0744	-0.0306
11.9141	-0.1422	-0.0876	-0.1036	-0.1051	-0.1008	-0.1106	-0.1567	-0.0551	-0.0901	-0.1067	-0.1204	-0.0872	-0.1169	-0.1165	-0.1125	-0.1158	-0.1282	-0.0838	-0.1448	-0.1244	-0.1046	-0.1355	-0.1507	-0.0848	-0.1150	-0.1147	-0.1246	-0.1426	-0.1281	-0.1362	-0.0876	-0.0900	-0.1181	-0.1089	-0.1151	-0.0842	-0.0764	-0.1182	-0.0787	-0.0649	-0.0886	-0.1594	-0.1389	-0.1009	-0.1041	-0.0966	-0.1227	-0.1242	-0.0755
11.9297	-0.1398	-0.1243	-0.1433	-0.1363	-0.1363	-0.1514	-0.1945	-0.0872	-0.1302	-0.1485	-0.1639	-0.1224	-0.1553	-0.1496	-0.1544	-0.1576	-0.1646	-0.1158	-0.1884	-0.1634	-0.1388	-0.1727	-0.1827	-0.1199	-0.1564	-0.1501	-0.1554	-0.1873	-0.1830	-0.1707	-0.1243	-0.1257	-0.1587	-0.1486	-0.1489	-0.1246	-0.1046	-0.1618	-0.1084	-0.0991	-0.1201	-0.1987	-0.1710	-0.1387	-0.1337	-0.1307	-0.1720	-0.1652	-0.1128
11.9453	-0.1342	-0.1536	-0.1743	-0.1606	-0.1641	-0.1833	-0.2217	-0.1123	-0.1619	-0.1813	-0.1981	-0.1495	-0.1854	-0.1749	-0.1870	-0.1897	-0.1924	-0.1409	-0.2219	-0.1935	-0.1659	-0.2008	-0.2051	-0.1479	-0.1885	-0.1774	-0.1788	-0.2212	-0.2277	-0.1964	-0.1536	-0.1539	-0.1905	-0.1801	-0.1751	-0.1566	-0.1266	-0.1965	-0.1318	-0.1262	-0.1447	-0.2268	-0.1952	-0.1683	-0.1564	-0.1574	-0.2108	-0.1972	-0.1426
11.9609	-0.1242	-0.1763	-0.1971	-0.1787	-0.1850	-0.2067	-0.2392	-0.1314	-0.1860	-0.2059	-0.2234	-0.1694	-0.2078	-0.1932	-0.2109	-0.2129	-0.2124	-0.1600	-0.2458	-0.2153	-0.1865	-0.2204	-0.2193	-0.1697	-0.2118	-0.1975	-0.1959	-0.2450	-0.2618	-0.2141	-0.1763	-0.1751	-0.2141	-0.2042	-0.1947	-0.1810	-0.1433	-0.2226	-0.1496	-0.1470	-0.1632	-0.2447	-0.2123	-0.1903	-0.1731	-0.1773	-0.2394	-0.2209	-0.1656
11.9766	-0.1707	-0.1933	-0.2129	-0.1916	-0.1999	-0.2224	-0.2481	-0.1453	-0.2032	-0.2229	-0.2406	-0.1831	-0.2232	-0.2053	-0.2269	-0.2284	-0.2255	-0.1739	-0.2610	-0.2298	-0.2015	-0.2327	-0.2264	-0.1862	-0.2274	-0.2113	-0.2075	-0.2597	-0.2853	-0.2248	-0.1933	-0.1902	-0.2303	-0.2215	-0.2082	-0.1985	-0.1554	-0.2409	-0.1627	-0.1626	-0.1767	-0.2538	-0.2230	-0.2058	-0.1846	-0.1915	-0.2583	-0.2372	-0.1828
11.9922	-0.2405	-0.2053	-0.2220	-0.1997	-0.2093	-0.2309	-0.2488	-0.1549	-0.2142	-0.2328	-0.2501	-0.1912	-0.2320	-0.2116	-0.2352	-0.2366	-0.2323	-0.1831	-0.2678	-0.2377	-0.2115	-0.2379	-0.2271	-0.1982	-0.2357	-0.2195	-0.2141	-0.2656	-0.2983	-0.2288	-0.2053	-0.1997	-0.2398	-0.2325	-0.2161	-0.2099	-0.1637	-0.2517	-0.1715	-0.1735	-0.1858	-0.2546	-0.2275	-0.2151	-0.1912	-0.2002	-0.2679	-0.2465	-0.1948
12.0078	-0.2602	-0.2122	-0.2240	-0.2026	-0.2131	-0.2311	-0.2396	-0.1601	-0.2187	-0.2345	-0.2513	-0.1937	-0.2334	-0.2115	-0.2349	-0.2371	-0.2318	-0.1876	-0.2644	-0.2381	-0.2162	-0.2352	-0.2201	-0.2057	-0.2360	-0.2217	-0.2156	-0.2612	-0.2989	-0.2251	-0.2122	-0.2030	-0.2420	-0.2369	-0.2178	-0.2148	-0.1682	-0.2543	-0.1761	-0.1797	-0.1904	-0.2456	-0.2247	-0.2178	-0.1925	-0.2032	-0.2666	-0.2481	-0.2015
12.0234	-0.1935	-0.2119	-0.2160	-0.1978	-0.2088	-0.2188	-0.2147	-0.1594	-0.2139	-0.2236	-0.2400	-0.1883	-0.2237	-0.2018	-0.2220	-0.2263	-0.2205	-0.1853	-0.2442	-0.2275	-0.2131	-0.2205	-0.2012	-0.2073	-0.2243	-0.2150	-0.2092	-0.2406	-0.2802	-0.2089	-0.2119	-0.1976	-0.2335	-0.2319	-0.2093	-0.2109	-0.1675	-0.2439	-0.1746	-0.1796	-0.1888	-0.2221	-0.2097	-0.2105	-0.1862	-0.1978	-0.2487	-0.2384	-0.2014
12.0391	-0.0160	-0.1947	-0.1894	-0.1774	-0.1884	-0.1822	-0.1605	-0.1474	-0.1906	-0.1860	-0.2036	-0.1678	-0.1903	-0.1727	-0.1872	-0.1953	-0.1873	-0.1681	-0.1886	-0.1956	-0.1923	-0.1839	-0.1606	-0.1959	-0.1894	-0.1910	-0.1867	-0.1879	-0.2231	-0.1687	-0.1947	-0.1752	-0.2037	-0.2080	-0.1766	-0.1897	-0.1561	-0.2054	-0.1608	-0.1667	-0.1741	-0.1745	-0.1682	-0.1826	-0.1648	-0.1766	-0.1986	-0.2072	-0.1878
12.0547	0.1929	-0.1241	-0.1269	-0.1198	-0.1306	-0.0963	-0.0561	-0.1072	-0.1274	-0.0889	-0.1118	-0.1142	-0.1004	-0.1008	-0.1138	-0.1277	-0.1085	-0.1069	-0.0621	-0.1200	-0.1179	-0.1072	-0.0815	-0.1444	-0.1080	-0.1294	-0.1259	-0.0758	-0.0931	-0.0813	-0.1241	-0.1161	-0.1248	-0.1437	-0.0759	-0.1291	-0.1149	-0.0996	-0.1137	-0.1217	-0.1219	-0.0908	-0.0671	-0.1104	-0.1089	-0.1211	-0.0895	-0.1351	-0.1397
12.0703	0.3274	0.0632	-0.0116	0.0028	-0.0076	0.0579	0.1015	-0.0115	-0.0122	0.0865	0.0656	-0.0095	0.0840	0.0425	0.0093	-0.0179	0.0374	0.0635	0.1298	0.0192	0.0803	0.0239	0.0472	-0.0013	0.0354	-0.0084	-0.0046	0.0906	0.0945	0.0695	0.0632	0.0020	0.0370	-0.0313	0.1488	-0.0009	0.0042	0.1015	0.0103	-0.0238	0.0136	0.0304	0.1229	0.0170	0.0120	-0.0066	0.0748	-0.0113	-0.0196
12.0859	0.3636	0.2770	0.1364	0.1690	0.1517	0.2340	0.2617	0.1214	0.1103	0.2588	0.2657	0.1108	0.2963	0.2297	0.1596	0.1044	0.2120	0.3157	0.2800	0.1863	0.3408	0.1852	0.2019	0.1841	0.1941	0.1440	0.1370	0.2313	0.2303	0.2431	0.2770	0.1512	0.2356	0.0825	0.3842	0.1600	0.2176	0.2898	0.2093	0.0899	0.1907	0.1644	0.3352	0.1492	0.1931	0.1553	0.2160	0.1320	0.1490
12.1016	0.3428	0.3783	0.2662	0.3110	0.2768	0.3559	0.3658	0.2262	0.2090	0.3518	0.3822	0.1998	0.4133	0.3729	0.2898	0.2106	0.3412	0.4621	0.3479	0.3138	0.4726	0.3204	0.3297	0.3013	0.3055	0.2719	0.2547	0.3100	0.2928	0.3679	0.3783	0.2675	0.3658	0.1840	0.4770	0.2783	0.3969	0.3727	0.3735	0.1853	0.2976	0.2754	0.4584	0.2501	0.3583	0.3032	0.2955	0.2521	0.2757
12.1172	0.3535	0.4151	0.3516	0.3991	0.3549	0.4106	0.4067	0.2977	0.2941	0.3878	0.4208	0.2742	0.4412	0.4376	0.3724	0.2950	0.4069	0.4910	0.3732	0.3846	0.4916	0.3975	0.3991	0.3669	0.3665	0.3607	0.3567	0.3534	0.3242	0.4235	0.4151	0.3348	0.4188	0.2848	0.4799	0.3495	0.4660	0.3939	0.4489	0.2734	0.3578	0.3441	0.4840	0.3266	0.4491	0.3952	0.3377	0.3357	0.3499
12.1328	0.3933	0.4314	0.3967	0.4407	0.3997	0.4228	0.4069	0.3529	0.3627	0.3980	0.4247	0.3446	0.4315	0.4479	0.4094	0.3545	0.4287	0.4782	0.3792	0.4149	0.4733	0.4232	0.4163	0.4084	0.3955	0.4146	0.4349	0.3772	0.3413	0.4306	0.4314	0.3679	0.4330	0.3694	0.4565	0.3929	0.4743	0.3932	0.4660	0.3481	0.4033	0.3725	0.4579	0.3802	0.4732	0.4344	0.3602	0.3849	0.3948
12.1484	0.3661	0.4332	0.4122	0.4485	0.4183	0.4127	0.3859	0.3909	0.4061	0.3938	0.4136	0.3987	0.4083	0.4301	0.4139	0.3874	0.4241	0.4530	0.3725	0.4187	0.4441	0.4157	0.4004	0.4279	0.4030	0.4376	0.4751	0.3845	0.3462	0.4116	0.4332	0.3783	0.4281	0.4217	0.4250	0.4146	0.4611	0.3821	0.4543	0.3967	0.4298	0.3716	0.4125	0.4084	0.4578	0.4379	0.3680	0.4050	0.4178
12.1641	0.3479	0.4213	0.4075	0.4336	0.4158	0.3909	0.3557	0.4081	0.4232	0.3796	0.3935	0.4270	0.3791	0.3990	0.3988	0.3968	0.4035	0.4217	0.3560	0.4052	0.4096	0.3903	0.3677	0.4266	0.3951	0.4353	0.4781	0.3775	0.3408	0.3803	0.4213	0.3731	0.4109	0.4404	0.3893	0.4175	0.4373	0.3637	0.4282	0.4170	0.4332	0.3530	0.3629	0.4134	0.4234	0.4203	0.3636	0.4032	0.4211
12.1797	0.4165	0.3985	0.3896	0.4050	0.3980	0.3633	0.3223	0.4062	0.4189	0.3586	0.3674	0.4298	0.3472	0.3626	0.3733	0.3885	0.3737	0.3865	0.3330	0.3810	0.3722	0.3568	0.3290	0.4091	0.3767	0.4152	0.4539	0.3598	0.3276	0.3444	0.3985	0.3573	0.3852	0.4326	0.3516	0.4056	0.4062	0.3405	0.3944	0.4141	0.4170	0.3256	0.3151	0.4008	0.3817	0.3916	0.3502	0.3865	0.4091
12.1953	0.4243	0.3687	0.3641	0.3691	0.3707	0.3335	0.2890	0.3896	0.3997	0.3335	0.3379	0.4131	0.3146	0.3251	0.3433	0.3684	0.3396	0.3493	0.3065	0.3508	0.3338	0.3208	0.2900	0.3809	0.3519	0.3843	0.4137	0.3352	0.3091	0.3081	0.3687	0.3352	0.3542	0.4076	0.3138	0.3836	0.3702	0.3146	0.3575	0.3952	0.3876	0.2951	0.2716	0.3768	0.3386	0.3578	0.3307	0.3608	0.3863
12.2109	0.2868	0.3351	0.3344	0.3299	0.3380	0.3031	0.2573	0.3633	0.3713	0.3061	0.3067	0.3833	0.2824	0.2884	0.3120	0.3413	0.3038	0.3119	0.2782	0.3176	0.2958	0.2852	0.2533	0.3467	0.3233	0.3475	0.3656	0.3069	0.2874	0.2729	0.3351	0.3093	0.3205	0.3725	0.2770	0.3553	0.3316	0.2875	0.3197	0.3665	0.3506	0.2643	0.2328	0.3459	0.2971	0.3224	0.3077	0.3299	0.3571
12.2266	0.1349	0.2995	0.3023	0.2895	0.3023	0.2726	0.2268	0.3307	0.3370	0.2775	0.2748	0.3456	0.2508	0.2529	0.2804	0.3097	0.2675	0.2748	0.2490	0.2830	0.2587	0.2506	0.2190	0.3093	0.2926	0.3075	0.3146	0.2760	0.2637	0.2391	0.2995	0.2810	0.2853	0.3320	0.2415	0.3230	0.2919	0.2596	0.2820	0.3318	0.3095	0.2341	0.1978	0.3109	0.2578	0.2866	0.2819	0.2959	0.3238
12.2422	0.1178	0.2619	0.2671	0.2475	0.2637	0.2406	0.1953	0.2933	0.2983	0.2466	0.2413	0.3022	0.2186	0.2172	0.2476	0.2737	0.2299	0.2374	0.2178	0.2463	0.2217	0.2156	0.1851	0.2693	0.2589	0.2650	0.2623	0.2424	0.2372	0.2049	0.2619	0.2497	0.2485	0.2880	0.2059	0.2871	0.2509	0.2301	0.2438	0.2927	0.2658	0.2029	0.1643	0.2722	0.2190	0.2494	0.2530	0.2588	0.2869
12.2578	0.1637	0.2206	0.2267	0.2017	0.2204	0.2044	0.1588	0.2504	0.2540	0.2111	0.2039	0.2534	0.1831	0.1783	0.2105	0.2316	0.1883	0.1973	0.1818	0.2048	0.1824	0.1766	0.1476	0.2256	0.2199	0.2181	0.2079	0.2032	0.2060	0.1666	0.2206	0.2132	0.2078	0.2399	0.1679	0.2458	0.2073	0.1964	0.2028	0.2486	0.2185	0.1671	0.1290	0.2284	0.1780	0.2083	0.2185	0.2161	0.2450
12.2734	0.1503	0.1729	0.1775	0.1495	0.1695	0.1598	0.1126	0.2003	0.2016	0.1671	0.1588	0.1977	0.1403	0.1325	0.1651	0.1800	0.1390	0.1516	0.1369	0.1551	0.1375	0.1295	0.1019	0.1756	0.1718	0.1640	0.1491	0.1546	0.1661	0.1204	0.1729	0.1682	0.1599	0.1854	0.1236	0.1962	0.1586	0.1546	0.1561	0.1975	0.1660	0.1215	0.0875	0.1767	0.1313	0.1599	0.1742	0.1646	0.1955
12.2891	0.0960	0.1167	0.1176	0.0902	0.1099	0.1039	0.0538	0.1427	0.1397	0.1115	0.1026	0.1344	0.0872	0.0776	0.1081	0.1170	0.0801	0.0985	0.0793	0.0949	0.0847	0.0718	0.0455	0.1182	0.1121	0.1016	0.0854	0.0930	0.1129	0.0638	0.1167	0.1133	0.1018	0.1231	0.0708	0.1367	0.1041	0.1010	0.1027	0.1390	0.1073	0.0626	0.0374	0.1157	0.0775	0.1029	0.1166	0.1024	0.1371
12.3047	0.0334	0.0550	0.0506	0.0286	0.0456	0.0394	-0.0138	0.0816	0.0715	0.0467	0.0369	0.0672	0.0262	0.0175	0.0423	0.0463	0.0152	0.0414	0.0114	0.0279	0.0265	0.0071	-0.0173	0.0565	0.0440	0.0351	0.0205	0.0213	0.0461	0.0009	0.0550	0.0525	0.0359	0.0554	0.0124	0.0703	0.0477	0.0372	0.0466	0.0769	0.0463	-0.0066	-0.0184	0.0492	0.0206	0.0413	0.0470	0.0333	0.0733
12.3203	-0.0206	-0.0054	-0.0154	-0.0284	-0.0161	-0.0258	-0.0807	0.0242	0.0044	-0.0193	-0.0310	0.0031	-0.0355	-0.0406	-0.0246	-0.0237	-0.0477	-0.0133	-0.0581	-0.0380	-0.0303	-0.0567	-0.0782	-0.0027	-0.0242	-0.0281	-0.0391	-0.0517	-0.0280	-0.0602	-0.0054	-0.0072	-0.0302	-0.0111	-0.0443	0.0046	-0.0044	-0.0292	-0.0061	0.0177	-0.0107	-0.0767	-0.0729	-0.0152	-0.0330	-0.0177	-0.0265	-0.0347	0.0112
12.3359	-0.0901	-0.0587	-0.0740	-0.0767	-0.0697	-0.0845	-0.1389	-0.0250	-0.0551	-0.0789	-0.0929	-0.0522	-0.0909	-0.0910	-0.0850	-0.0858	-0.1025	-0.0606	-0.1207	-0.0961	-0.0801	-0.1127	-0.1297	-0.0544	-0.0851	-0.0826	-0.0894	-0.1171	-0.1002	-0.1132	-0.0587	-0.0601	-0.0895	-0.0705	-0.0937	-0.0540	-0.0486	-0.0903	-0.0515	-0.0336	-0.0593	-0.1379	-0.1205	-0.0714	-0.0789	-0.0690	-0.0950	-0.0948	-0.0436
12.3516	-0.1652	-0.1027	-0.1221	-0.1155	-0.1135	-0.1331	-0.1843	-0.0648	-0.1043	-0.1285	-0.1448	-0.0969	-0.1368	-0.1317	-0.1351	-0.1365	-0.1467	-0.0991	-0.1722	-0.1435	-0.1210	-0.1576	-0.1692	-0.0969	-0.1351	-0.1266	-0.1295	-0.1704	-0.1635	-0.1553	-0.1027	-0.1037	-0.1384	-0.1199	-0.1339	-0.1026	-0.0840	-0.1416	-0.0883	-0.0755	-0.0984	-0.1855	-0.1588	-0.1172	-0.1157	-0.1107	-0.1529	-0.1441	-0.0889
12.3672	-0.1813	-0.1376	-0.1594	-0.1455	-0.1476	-0.1709	-0.2167	-0.0958	-0.1430	-0.1674	-0.1854	-0.1313	-0.1727	-0.1626	-0.1739	-0.1754	-0.1803	-0.1293	-0.2115	-0.1798	-0.1532	-0.1911	-0.1967	-0.1307	-0.1737	-0.1606	-0.1602	-0.2109	-0.2149	-0.1864	-0.1376	-0.1380	-0.1766	-0.1592	-0.1651	-0.1411	-0.1116	-0.1823	-0.1171	-0.1087	-0.1288	-0.2190	-0.1876	-0.1529	-0.1439	-0.1432	-0.1983	-0.1824	-0.1250
12.3828	-0.1944	-0.1647	-0.1869	-0.1679	-0.1733	-0.1986	-0.2373	-0.1194	-0.1724	-0.1964	-0.2155	-0.1568	-0.1993	-0.1849	-0.2020	-0.2035	-0.2044	-0.1522	-0.2394	-0.2061	-0.1777	-0.2144	-0.2138	-0.1570	-0.2018	-0.1857	-0.1827	-0.2392	-0.2537	-0.2077	-0.1647	-0.1637	-0.2049	-0.1890	-0.1883	-0.1703	-0.1325	-0.2129	-0.1391	-0.1342	-0.1519	-0.2399	-0.2078	-0.1795	-0.1646	-0.1674	-0.2315	-0.2106	-0.1528
12.3984	-0.2562	-0.1849	-0.2055	-0.1837	-0.1914	-0.2168	-0.2470	-0.1366	-0.1933	-0.2162	-0.2357	-0.1743	-0.2174	-0.1995	-0.2202	-0.2218	-0.2199	-0.1688	-0.2566	-0.2233	-0.1955	-0.2284	-0.2219	-0.1768	-0.2203	-0.2028	-0.1981	-0.2561	-0.2800	-0.2201	-0.1849	-0.1817	-0.2244	-0.2104	-0.2042	-0.1912	-0.1477	-0.2340	-0.1551	-0.1531	-0.1687	-0.2495	-0.2201	-0.1980	-0.1785	-0.1842	-0.2529	-0.2296	-0.1735
12.4141	-0.3124	-0.1986	-0.2149	-0.1928	-0.2021	-0.2249	-0.2442	-0.1480	-0.2059	-0.2261	-0.2457	-0.1843	-0.2265	-0.2059	-0.2276	-0.2300	-0.2265	-0.1793	-0.2618	-0.2312	-0.2068	-0.2323	-0.2201	-0.1908	-0.2286	-0.2122	-0.2067	-0.2606	-0.2920	-0.2227	-0.1986	-0.1919	-0.2347	-0.2234	-0.2127	-0.2039	-0.1579	-0.2451	-0.1654	-0.1659	-0.1797	-0.2464	-0.2237	-0.2082	-0.1857	-0.1936	-0.2613	-0.2390	-0.1874
12.4297	-0.2813	-0.2041	-0.2116	-0.1925	-0.2028	-0.2176	-0.2209	-0.1521	-0.2070	-0.2207	-0.2408	-0.1842	-0.2222	-0.2001	-0.2190	-0.2237	-0.2195	-0.1819	-0.2466	-0.2254	-0.2092	-0.2207	-0.2024	-0.1978	-0.2218	-0.2105	-0.2056	-0.2446	-0.2812	-0.2096	-0.2041	-0.1909	-0.2324	-0.2249	-0.2095	-0.2058	-0.1616	-0.2409	-0.1684	-0.1710	-0.1833	-0.2240	-0.2124	-0.2062	-0.1831	-0.1926	-0.2490	-0.2341	-0.1928
12.4453	-0.0767	-0.1881	-0.1825	-0.1704	-0.1815	-0.1764	-0.1550	-0.1408	-0.1829	-0.1784	-0.2022	-0.1633	-0.1856	-0.1673	-0.1795	-0.1885	-0.1820	-0.1654	-0.1810	-0.1898	-0.1887	-0.1782	-0.1531	-0.1885	-0.1825	-0.1850	-0.1824	-0.1827	-0.2179	-0.1617	-0.1881	-0.1661	-0.2015	-0.2010	-0.1739	-0.1847	-0.1513	-0.1983	-0.1547	-0.1592	-0.1699	-0.1668	-0.1640	-0.1757	-0.1594	-0.1695	-0.1914	-0.1994	-0.1806
12.4609	0.1714	-0.0886	-0.0994	-0.0908	-0.1020	-0.0604	-0.0143	-0.0857	-0.0981	-0.0441	-0.0789	-0.0909	-0.0609	-0.0677	-0.0837	-0.0990	-0.0745	-0.0798	-0.0064	-0.0875	-0.0846	-0.0758	-0.0463	-0.1181	-0.0721	-0.1018	-0.1003	-0.0302	-0.0461	-0.0416	-0.0886	-0.0842	-0.0959	-0.1166	-0.0297	-0.1033	-0.0946	-0.0512	-0.0885	-0.0981	-0.0978	-0.0587	-0.0223	-0.0778	-0.0818	-0.0940	-0.0442	-0.1036	-0.1152
12.4766	0.3017	0.1688	0.0518	0.0747	0.0648	0.1414	0.1834	0.0484	0.0479	0.1823	0.1575	0.0489	0.1884	0.1294	0.0731	0.0383	0.1184	0.1706	0.2241	0.0960	0.1947	0.0949	0.1220	0.0764	0.1140	0.0578	0.0572	0.1720	0.1724	0.1566	0.1688	0.0762	0.1219	0.0205	0.2762	0.0697	0.0837	0.2071	0.0939	0.0297	0.0945	0.0902	0.2311	0.0824	0.0896	0.0620	0.1570	0.0527	0.0519
12.4922	0.3488	0.3707	0.2159	0.2552	0.2353	0.3258	0.3432	0.1945	0.1721	0.3463	0.3631	0.1737	0.4006	0.3360	0.2378	0.1666	0.3028	0.4426	0.3497	0.2742	0.4539	0.2724	0.2929	0.2611	0.2773	0.2213	0.2017	0.2985	0.2853	0.3397	0.3707	0.2385	0.3317	0.1355	0.4893	0.2416	0.3379	0.3751	0.3255	0.1468	0.2760	0.2332	0.4432	0.2140	0.3030	0.2469	0.2876	0.2029	0.2347
12.5078	0.3794	0.4299	0.3305	0.3727	0.3383	0.4182	0.4160	0.2828	0.2622	0.4057	0.4410	0.2515	0.4694	0.4466	0.3532	0.2640	0.4028	0.5291	0.3865	0.3768	0.5211	0.3871	0.4004	0.3476	0.3645	0.3314	0.3075	0.3532	0.3251	0.4336	0.4299	0.3346	0.4255	0.2356	0.5222	0.3378	0.4742	0.4177	0.4554	0.2363	0.3513	0.3304	0.5151	0.2998	0.4442	0.3764	0.3441	0.3066	0.3370
12.5234	0.4769	0.4412	0.3901	0.4272	0.3913	0.4418	0.4258	0.3379	0.3340	0.4170	0.4488	0.3170	0.4631	0.4720	0.4095	0.3321	0.4358	0.5169	0.3908	0.4181	0.5016	0.4320	0.4370	0.3899	0.4009	0.3949	0.3902	0.3775	0.3414	0.4540	0.4412	0.3778	0.4459	0.3256	0.4919	0.3863	0.4966	0.4149	0.4887	0.3126	0.3897	0.3762	0.4977	0.3572	0.4917	0.4348	0.3680	0.3665	0.3876
12.5391	0.5565	0.4364	0.4108	0.4391	0.4124	0.4312	0.4041	0.3746	0.3819	0.4086	0.4322	0.3707	0.4333	0.4541	0.4220	0.3708	0.4319	0.4804	0.3799	0.4237	0.4621	0.4303	0.4264	0.4088	0.4089	0.4225	0.4380	0.3833	0.3447	0.4352	0.4364	0.3901	0.4373	0.3867	0.4485	0.4084	0.4777	0.3978	0.4762	0.3657	0.4115	0.3830	0.4466	0.3881	0.4812	0.4443	0.3744	0.3919	0.4111
12.5547	0.5177	0.4188	0.4066	0.4243	0.4098	0.4051	0.3693	0.3913	0.4025	0.3892	0.4053	0.4008	0.3964	0.4179	0.4082	0.3833	0.4083	0.4378	0.3591	0.4083	0.4178	0.4039	0.3919	0.4070	0.3990	0.4220	0.4473	0.3740	0.3372	0.3992	0.4188	0.3833	0.4147	0.4124	0.4021	0.4101	0.4457	0.3735	0.4442	0.3898	0.4125	0.3662	0.3877	0.3944	0.4435	0.4264	0.3677	0.3919	0.4137
12.5703	0.4861	0.3911	0.3871	0.3938	0.3903	0.3720	0.3303	0.3886	0.3999	0.3631	0.3728	0.4052	0.3573	0.3750	0.3808	0.3756	0.3742	0.3929	0.3316	0.3808	0.3721	0.3664	0.3483	0.3886	0.3775	0.4017	0.4269	0.3534	0.3215	0.3573	0.3911	0.3645	0.3836	0.4088	0.3553	0.3961	0.4071	0.3447	0.4038	0.3890	0.3945	0.3371	0.3308	0.3818	0.3957	0.3944	0.3512	0.3751	0.3998
12.5859	0.5109	0.3565	0.3581	0.3547	0.3599	0.3363	0.2909	0.3701	0.3803	0.3326	0.3371	0.3883	0.3178	0.3306	0.3469	0.3542	0.3350	0.3472	0.3004	0.3462	0.3266	0.3250	0.3029	0.3588	0.3485	0.3688	0.3878	0.3251	0.3000	0.3143	0.3565	0.3380	0.3473	0.3852	0.3095	0.3709	0.3644	0.3134	0.3598	0.3702	0.3627	0.3027	0.2789	0.3563	0.3456	0.3558	0.3280	0.3475	0.3741
12.6016	0.5089	0.3171	0.3229	0.3104	0.3220	0.2988	0.2515	0.3399	0.3488	0.2988	0.2990	0.3559	0.2781	0.2860	0.3094	0.3228	0.2927	0.3014	0.2662	0.3068	0.2814	0.2821	0.2580	0.3212	0.3141	0.3276	0.3379	0.2912	0.2741	0.2711	0.3171	0.3059	0.3072	0.3484	0.2648	0.3375	0.3186	0.2800	0.3142	0.3390	0.3219	0.2656	0.2314	0.3216	0.2958	0.3139	0.2994	0.3122	0.3400
12.6172	0.4407	0.2729	0.2809	0.2608	0.2770	0.2576	0.2090	0.2997	0.3072	0.2604	0.2573	0.3111	0.2364	0.2394	0.2675	0.2821	0.2462	0.2539	0.2274	0.2621	0.2352	0.2362	0.2113	0.2769	0.2733	0.2790	0.2806	0.2508	0.2428	0.2255	0.2729	0.2674	0.2629	0.3018	0.2191	0.2963	0.2694	0.2429	0.2659	0.2977	0.2738	0.2242	0.1853	0.2786	0.2450	0.2675	0.2644	0.2693	0.2980
12.6328	0.3263	0.2214	0.2287	0.2033	0.2226	0.2086	0.1578	0.2488	0.2541	0.2134	0.2081	0.2546	0.1884	0.1866	0.2173	0.2294	0.1917	0.2015	0.1797	0.2082	0.1843	0.1826	0.1575	0.2244	0.2225	0.2210	0.2158	0.2001	0.2025	0.1727	0.2214	0.2192	0.2109	0.2451	0.1685	0.2450	0.2145	0.1981	0.2121	0.2458	0.2178	0.1735	0.1355	0.2253	0.1893	0.2136	0.2190	0.2157	0.2463
12.6484	0.2208	0.1598	0.1634	0.1366	0.1569	0.1471	0.0925	0.1867	0.1879	0.1533	0.1468	0.1861	0.1295	0.1240	0.1541	0.1620	0.1259	0.1412	0.1180	0.1419	0.1252	0.1173	0.0922	0.1619	0.1577	0.1518	0.1430	0.1343	0.1477	0.1085	0.1598	0.1587	0.1474	0.1770	0.1091	0.1809	0.1523	0.1406	0.1506	0.1829	0.1530	0.1075	0.0774	0.1596	0.1261	0.1493	0.1581	0.1484	0.1829
12.6641	0.1439	0.0907	0.0884	0.0659	0.0841	0.0748	0.0163	0.1182	0.1121	0.0816	0.0737	0.1102	0.0609	0.0546	0.0798	0.0835	0.0522	0.0757	0.0434	0.0663	0.0595	0.0432	0.0188	0.0929	0.0818	0.0761	0.0670	0.0553	0.0765	0.0363	0.0907	0.0899	0.0738	0.1007	0.0431	0.1072	0.0866	0.0706	0.0851	0.1135	0.0837	0.0288	0.0129	0.0855	0.0590	0.0787	0.0823	0.0712	0.1115
12.6797	0.0630	0.0225	0.0135	0.0001	0.0136	0.0012	-0.0596	0.0527	0.0363	0.0077	-0.0025	0.0367	-0.0089	-0.0126	0.0039	0.0047	-0.0198	0.0130	-0.0340	-0.0088	-0.0050	-0.0300	-0.0521	0.0259	0.0048	0.0035	-0.0033	-0.0262	-0.0041	-0.0341	0.0225	0.0217	-0.0010	0.0247	-0.0212	0.0333	0.0256	-0.0032	0.0235	0.0465	0.0183	-0.0513	-0.0498	0.0129	-0.0040	0.0108	0.0008	-0.0055	0.0412
12.6953	0.0183	-0.0376	-0.0526	-0.0554	-0.0475	-0.0648	-0.1251	-0.0034	-0.0309	-0.0590	-0.0721	-0.0270	-0.0714	-0.0706	-0.0644	-0.0652	-0.0822	-0.0411	-0.1036	-0.0747	-0.0613	-0.0938	-0.1117	-0.0326	-0.0637	-0.0590	-0.0625	-0.0992	-0.0828	-0.0946	-0.0376	-0.0384	-0.0678	-0.0433	-0.0769	-0.0325	-0.0259	-0.0710	-0.0292	-0.0117	-0.0373	-0.1209	-0.1042	-0.0504	-0.0576	-0.0479	-0.0751	-0.0732	-0.0208
12.7109	0.0260	-0.0869	-0.1067	-0.0997	-0.0971	-0.1192	-0.1758	-0.0486	-0.0863	-0.1141	-0.1300	-0.0783	-0.1228	-0.1171	-0.1204	-0.1219	-0.1322	-0.0849	-0.1604	-0.1281	-0.1072	-0.1445	-0.1569	-0.0805	-0.1198	-0.1092	-0.1095	-0.1584	-0.1515	-0.1423	-0.0869	-0.0877	-0.1228	-0.0995	-0.1220	-0.0869	-0.0671	-0.1278	-0.0717	-0.0591	-0.0820	-0.1743	-0.1475	-0.1018	-0.1003	-0.0953	-0.1389	-0.1284	-0.0719
12.7266	-0.0286	-0.1259	-0.1483	-0.1339	-0.1357	-0.1612	-0.2117	-0.0838	-0.1298	-0.1572	-0.1752	-0.1178	-0.1629	-0.1523	-0.1635	-0.1652	-0.1701	-0.1190	-0.2035	-0.1689	-0.1432	-0.1821	-0.1882	-0.1184	-0.1629	-0.1479	-0.1454	-0.2030	-0.2069	-0.1774	-0.1259	-0.1262	-0.1656	-0.1440	-0.1569	-0.1298	-0.0990	-0.1725	-0.1049	-0.0964	-0.1167	-0.2114	-0.1800	-0.1416	-0.1329	-0.1320	-0.1887	-0.1710	-0.1124
12.7422	-0.1524	-0.1560	-0.1788	-0.1592	-0.1644	-0.1916	-0.2339	-0.1104	-0.1625	-0.1890	-0.2085	-0.1469	-0.1924	-0.1775	-0.1943	-0.1961	-0.1970	-0.1448	-0.2337	-0.1982	-0.1706	-0.2077	-0.2074	-0.1477	-0.1939	-0.1763	-0.1718	-0.2339	-0.2483	-0.2012	-0.1560	-0.1549	-0.1972	-0.1777	-0.1826	-0.1622	-0.1232	-0.2058	-0.1301	-0.1249	-0.1430	-0.2338	-0.2026	-0.1712	-0.1565	-0.1591	-0.2247	-0.2020	-0.1435
12.7578	-0.2500	-0.1782	-0.1985	-0.1766	-0.1843	-0.2106	-0.2423	-0.1297	-0.1854	-0.2098	-0.2301	-0.1667	-0.2117	-0.1932	-0.2128	-0.2152	-0.2136	-0.1633	-0.2509	-0.2166	-0.1901	-0.2219	-0.2150	-0.1696	-0.2133	-0.1952	-0.1896	-0.2509	-0.2748	-0.2138	-0.1782	-0.1743	-0.2182	-0.2015	-0.1999	-0.1848	-0.1407	-0.2280	-0.1481	-0.1459	-0.1619	-0.2418	-0.2154	-0.1912	-0.1720	-0.1774	-0.2464	-0.2220	-0.1662
12.7734	-0.2465	-0.1920	-0.2052	-0.1845	-0.1940	-0.2147	-0.2308	-0.1412	-0.1967	-0.2162	-0.2373	-0.1760	-0.2182	-0.1969	-0.2154	-0.2196	-0.2168	-0.1738	-0.2496	-0.2214	-0.2009	-0.2206	-0.2066	-0.1842	-0.2179	-0.2031	-0.1977	-0.2487	-0.2806	-0.2111	-0.1920	-0.1825	-0.2268	-0.2137	-0.2064	-0.1965	-0.1514	-0.2359	-0.1584	-0.1588	-0.1732	-0.2298	-0.2146	-0.1993	-0.1776	-0.1850	-0.2487	-0.2279	-0.1801
12.7891	-0.1517	-0.1887	-0.1871	-0.1728	-0.1836	-0.1875	-0.1768	-0.1388	-0.1853	-0.1899	-0.2147	-0.1659	-0.1965	-0.1755	-0.1874	-0.1957	-0.1919	-0.1683	-0.2026	-0.1984	-0.1934	-0.1888	-0.1663	-0.1852	-0.1920	-0.1889	-0.1861	-0.2033	-0.2395	-0.1752	-0.1887	-0.1683	-0.2102	-0.2032	-0.1868	-0.1875	-0.1498	-0.2109	-0.1540	-0.1568	-0.1701	-0.1814	-0.1809	-0.1818	-0.1635	-0.1720	-0.2086	-0.2054	-0.1783
12.8047	-0.0178	-0.1124	-0.1119	-0.1032	-0.1153	-0.0814	-0.0372	-0.0941	-0.1112	-0.0684	-0.1077	-0.1033	-0.0877	-0.0856	-0.0977	-0.1111	-0.0938	-0.1016	-0.0348	-0.1053	-0.1118	-0.0917	-0.0615	-0.1334	-0.0904	-0.1157	-0.1155	-0.0555	-0.0800	-0.0606	-0.1124	-0.0949	-0.1203	-0.1305	-0.0645	-0.1193	-0.1064	-0.0810	-0.1005	-0.1074	-0.1140	-0.0737	-0.0506	-0.0936	-0.0950	-0.1052	-0.0685	-0.1167	-0.1269
12.8203	0.1974	0.1498	0.0456	0.0676	0.0579	0.1331	0.1794	0.0428	0.0444	0.1774	0.1408	0.0451	0.1751	0.1220	0.0663	0.0361	0.1106	0.1479	0.2257	0.0890	0.1685	0.0890	0.1193	0.0584	0.1092	0.0507	0.0494	0.1716	0.1651	0.1531	0.1498	0.0743	0.1048	0.0153	0.2602	0.0595	0.0667	0.1981	0.0828	0.0252	0.0813	0.0854	0.2212	0.0784	0.0820	0.0554	0.1559	0.0489	0.0407
12.8359	0.3430	0.3785	0.2216	0.2591	0.2422	0.3363	0.3546	0.2029	0.1785	0.3619	0.3727	0.1833	0.4127	0.3486	0.2422	0.1728	0.3115	0.4509	0.3665	0.2832	0.4566	0.2807	0.3050	0.2592	0.2887	0.2257	0.2032	0.3121	0.2929	0.3536	0.3785	0.2517	0.3375	0.1370	0.5031	0.2485	0.3398	0.3888	0.3343	0.1510	0.2844	0.2387	0.4561	0.2202	0.3125	0.2528	0.3024	0.2089	0.2396
12.8516	0.3386	0.4383	0.3388	0.3759	0.3457	0.4319	0.4277	0.2926	0.2672	0.4213	0.4550	0.2602	0.4834	0.4625	0.3610	0.2698	0.4127	0.5431	0.3997	0.3875	0.5266	0.3988	0.4159	0.3465	0.3770	0.3356	0.3055	0.3640	0.3306	0.4491	0.4383	0.3503	0.4354	0.2350	0.5339	0.3469	0.4834	0.4303	0.4695	0.2389	0.3592	0.3389	0.5282	0.3038	0.4579	0.3851	0.3579	0.3125	0.3446
12.8672	0.3411	0.4420	0.3941	0.4231	0.3926	0.4503	0.4316	0.3416	0.3334	0.4258	0.4566	0.3191	0.4703	0.4813	0.4144	0.3333	0.4391	0.5230	0.3966	0.4229	0.4996	0.4393	0.4479	0.3826	0.4077	0.3926	0.3796	0.3815	0.3418	0.4631	0.4420	0.3888	0.4495	0.3197	0.4942	0.3897	0.4999	0.4207	0.4966	0.3094	0.3883	0.3823	0.5029	0.3546	0.4992	0.4383	0.3762	0.3669	0.3898
12.8828	0.3206	0.4288	0.4084	0.4270	0.4062	0.4331	0.4033	0.3703	0.3742	0.4102	0.4324	0.3642	0.4332	0.4555	0.4219	0.3658	0.4275	0.4775	0.3786	0.4210	0.4523	0.4313	0.4309	0.3943	0.4089	0.4125	0.4179	0.3802	0.3399	0.4370	0.4288	0.3947	0.4331	0.3737	0.4420	0.4044	0.4728	0.3969	0.4759	0.3550	0.3998	0.3850	0.4442	0.3780	0.4805	0.4409	0.3764	0.3856	0.4061
12.8984	0.2978	0.4040	0.3980	0.4054	0.3966	0.4009	0.3629	0.3791	0.3879	0.3844	0.3988	0.3855	0.3901	0.4125	0.4032	0.3719	0.3972	0.4270	0.3516	0.3990	0.4015	0.3991	0.3907	0.3862	0.3926	0.4048	0.4193	0.3643	0.3277	0.3947	0.4040	0.3816	0.4035	0.3925	0.3884	0.3989	0.4332	0.3667	0.4366	0.3720	0.3918	0.3639	0.3795	0.3775	0.4359	0.4165	0.3639	0.3796	0.4018
12.9141	0.3096	0.3701	0.3724	0.3692	0.3706	0.3622	0.3186	0.3688	0.3786	0.3523	0.3602	0.3815	0.3454	0.3636	0.3709	0.3579	0.3572	0.3753	0.3186	0.3653	0.3505	0.3561	0.3417	0.3624	0.3650	0.3782	0.3926	0.3375	0.3075	0.3470	0.3701	0.3567	0.3662	0.3828	0.3357	0.3782	0.3878	0.3326	0.3896	0.3646	0.3664	0.3304	0.3177	0.3587	0.3821	0.3786	0.3417	0.3571	0.3814
12.9297	0.2729	0.3288	0.3361	0.3233	0.3326	0.3195	0.2721	0.3422	0.3516	0.3148	0.3176	0.3558	0.2995	0.3121	0.3304	0.3287	0.3109	0.3227	0.2805	0.3232	0.2992	0.3076	0.2892	0.3265	0.3285	0.3380	0.3473	0.3018	0.2805	0.2967	0.3288	0.3226	0.3230	0.3525	0.2836	0.3453	0.3379	0.2950	0.3384	0.3385	0.3273	0.2895	0.2601	0.3259	0.3251	0.3331	0.3116	0.3223	0.3482
12.9453	0.2130	0.2794	0.2884	0.2677	0.2828	0.2703	0.2197	0.3003	0.3084	0.2697	0.2689	0.3111	0.2495	0.2561	0.2813	0.2844	0.2568	0.2667	0.2349	0.2718	0.2453	0.2524	0.2314	0.2794	0.2817	0.2851	0.2876	0.2556	0.2450	0.2412	0.2794	0.2779	0.2725	0.3054	0.2291	0.3002	0.2820	0.2514	0.2819	0.2964	0.2764	0.2396	0.2028	0.2797	0.2642	0.2794	0.2712	0.2747	0.3026
12.9609	0.1454	0.2186	0.2256	0.2000	0.2187	0.2091	0.1541	0.2425	0.2477	0.2117	0.2086	0.2481	0.1899	0.1906	0.2188	0.2220	0.1906	0.2033	0.1757	0.2065	0.1841	0.1852	0.1624	0.2192	0.2198	0.2174	0.2145	0.1937	0.1957	0.1746	0.2186	0.2191	0.2101	0.2416	0.1671	0.2397	0.2174	0.1960	0.2168	0.2380	0.2129	0.1745	0.1396	0.2178	0.1957	0.2139	0.2151	0.2108	0.2422
12.9766	0.0509	0.1462	0.1476	0.1230	0.1419	0.1336	0.0734	0.1716	0.1708	0.1383	0.1335	0.1703	0.1177	0.1147	0.1411	0.1421	0.1119	0.1318	0.0998	0.1270	0.1137	0.1052	0.0814	0.1473	0.1416	0.1371	0.1319	0.1137	0.1275	0.0962	0.1462	0.1467	0.1339	0.1632	0.0960	0.1643	0.1451	0.1252	0.1441	0.1665	0.1393	0.0918	0.0682	0.1414	0.1200	0.1375	0.1400	0.1311	0.1682
12.9922	-0.0356	0.0703	0.0645	0.0473	0.0628	0.0520	-0.0121	0.0983	0.0879	0.0574	0.0503	0.0885	0.0401	0.0374	0.0568	0.0557	0.0305	0.0598	0.0154	0.0431	0.0410	0.0219	-0.0011	0.0727	0.0568	0.0550	0.0505	0.0250	0.0444	0.0157	0.0703	0.0704	0.0513	0.0795	0.0232	0.0831	0.0740	0.0455	0.0723	0.0922	0.0651	0.0017	-0.0042	0.0611	0.0458	0.0600	0.0531	0.0462	0.0903
13.0078	-0.0963	0.0011	-0.0118	-0.0183	-0.0083	-0.0240	-0.0890	0.0330	0.0110	-0.0186	-0.0291	0.0145	-0.0320	-0.0314	-0.0220	-0.0243	-0.0426	-0.0040	-0.0639	-0.0334	-0.0245	-0.0532	-0.0733	0.0052	-0.0220	-0.0181	-0.0201	-0.0583	-0.0412	-0.0560	0.0011	0.0007	-0.0256	0.0015	-0.0419	0.0079	0.0122	-0.0311	0.0094	0.0252	-0.0001	-0.0804	-0.0687	-0.0117	-0.0188	-0.0089	-0.0319	-0.0317	0.0190
13.0234	-0.1144	-0.0567	-0.0753	-0.0713	-0.0668	-0.0879	-0.1501	-0.0204	-0.0535	-0.0829	-0.0968	-0.0464	-0.0925	-0.0874	-0.0881	-0.0908	-0.1023	-0.0564	-0.1302	-0.0966	-0.0788	-0.1143	-0.1293	-0.0508	-0.0878	-0.0779	-0.0770	-0.1277	-0.1184	-0.1137	-0.0567	-0.0574	-0.0902	-0.0644	-0.0953	-0.0554	-0.0378	-0.0966	-0.0420	-0.0302	-0.0533	-0.1452	-0.1210	-0.0719	-0.0710	-0.0655	-0.1054	-0.0965	-0.0407
13.0391	-0.1270	-0.1027	-0.1249	-0.1124	-0.1129	-0.1380	-0.1943	-0.0623	-0.1048	-0.1337	-0.1505	-0.0939	-0.1403	-0.1305	-0.1395	-0.1422	-0.1481	-0.0975	-0.1815	-0.1457	-0.1217	-0.1602	-0.1692	-0.0955	-0.1392	-0.1244	-0.1210	-0.1809	-0.1819	-0.1569	-0.1027	-0.1033	-0.1412	-0.1171	-0.1371	-0.1060	-0.0768	-0.1490	-0.0823	-0.0742	-0.0949	-0.1913	-0.1609	-0.1191	-0.1111	-0.1096	-0.1638	-0.1470	-0.0885
13.0547	-0.1894	-0.1384	-0.1616	-0.1433	-0.1475	-0.1749	-0.2228	-0.0943	-0.1438	-0.1718	-0.1906	-0.1294	-0.1761	-0.1618	-0.1769	-0.1795	-0.1813	-0.1289	-0.2183	-0.1815	-0.1546	-0.1923	-0.1945	-0.1302	-0.1768	-0.1590	-0.1538	-0.2186	-0.2302	-0.1868	-0.1384	-0.1379	-0.1794	-0.1575	-0.1683	-0.1445	-0.1066	-0.1886	-0.1131	-0.1082	-0.1267	-0.2201	-0.1893	-0.1545	-0.1407	-0.1425	-0.2068	-0.1844	-0.1254
13.0703	-0.2086	-0.1650	-0.1859	-0.1648	-0.1719	-0.1986	-0.2350	-0.1176	-0.1715	-0.1973	-0.2176	-0.1540	-0.2001	-0.1819	-0.2000	-0.2032	-0.2023	-0.1517	-0.2401	-0.2046	-0.1784	-0.2106	-0.2058	-0.1564	-0.2010	-0.1825	-0.1765	-0.2403	-0.2620	-0.2036	-0.1650	-0.1616	-0.2056	-0.1864	-0.1897	-0.1719	-0.1284	-0.2156	-0.1355	-0.1332	-0.1498	-0.2317	-0.2062	-0.1789	-0.1605	-0.1651	-0.2337	-0.2089	-0.1527
13.0859	-0.1737	-0.1815	-0.1943	-0.1746	-0.1838	-0.2040	-0.2219	-0.1316	-0.1854	-0.2053	-0.2272	-0.1659	-0.2086	-0.1872	-0.2033	-0.2087	-0.2070	-0.1648	-0.2390	-0.2110	-0.1918	-0.2098	-0.1967	-0.1737	-0.2071	-0.1926	-0.1872	-0.2384	-0.2691	-0.2012	-0.1815	-0.1715	-0.2168	-0.2016	-0.1983	-0.1862	-0.1418	-0.2253	-0.1484	-0.1487	-0.1639	-0.2181	-0.2063	-0.1888	-0.1680	-0.1746	-0.2369	-0.2163	-0.1694
13.1016	-0.1221	-0.1743	-0.1693	-0.1569	-0.1682	-0.1668	-0.1510	-0.1267	-0.1681	-0.1679	-0.1966	-0.1515	-0.1782	-0.1578	-0.1662	-0.1759	-0.1729	-0.1559	-0.1738	-0.1795	-0.1797	-0.1677	-0.1442	-0.1725	-0.1714	-0.1724	-0.1707	-0.1766	-0.2127	-0.1529	-0.1743	-0.1506	-0.1939	-0.1860	-0.1696	-0.1726	-0.1385	-0.1892	-0.1409	-0.1438	-0.1581	-0.1567	-0.1601	-0.1634	-0.1483	-0.1558	-0.1823	-0.1848	-0.1649
13.1172	0.0688	-0.0552	-0.0685	-0.0581	-0.0706	-0.0244	0.0262	-0.0601	-0.0664	-0.0011	-0.0495	-0.0636	-0.0247	-0.0327	-0.0507	-0.0655	-0.0398	-0.0526	0.0468	-0.0534	-0.0552	-0.0409	-0.0093	-0.0913	-0.0349	-0.0713	-0.0716	0.0154	-0.0076	-0.0006	-0.0552	-0.0478	-0.0687	-0.0877	0.0105	-0.0756	-0.0713	-0.0079	-0.0592	-0.0713	-0.0717	-0.0252	0.0188	-0.0439	-0.0510	-0.0628	-0.0008	-0.0676	-0.0877
13.1328	0.3279	0.2442	0.1130	0.1410	0.1310	0.2154	0.2555	0.1060	0.1011	0.2613	0.2322	0.1049	0.2731	0.2115	0.1335	0.0938	0.1910	0.2601	0.2994	0.1668	0.2782	0.1644	0.1946	0.1332	0.1852	0.1188	0.1109	0.2422	0.2256	0.2374	0.2442	0.1483	0.1925	0.0642	0.3680	0.1332	0.1571	0.2860	0.1741	0.0764	0.1634	0.1465	0.3193	0.1383	0.1668	0.1289	0.2260	0.1140	0.1155
13.1484	0.4180	0.4097	0.2768	0.3123	0.2918	0.3885	0.3982	0.2476	0.2175	0.4005	0.4195	0.2216	0.4568	0.4109	0.2974	0.2183	0.3636	0.5036	0.3928	0.3365	0.4946	0.3403	0.3642	0.2949	0.3366	0.2752	0.2438	0.3458	0.3130	0.4083	0.4097	0.3052	0.3878	0.1741	0.5282	0.2967	0.4090	0.4178	0.4027	0.1872	0.3229	0.2875	0.5011	0.2579	0.3839	0.3146	0.3369	0.2573	0.2892
13.1641	0.4009	0.4374	0.3675	0.3965	0.3677	0.4484	0.4379	0.3156	0.2942	0.4301	0.4615	0.2854	0.4837	0.4813	0.3898	0.3000	0.4293	0.5369	0.4036	0.4086	0.5121	0.4259	0.4420	0.3552	0.3968	0.3602	0.3304	0.3776	0.3350	0.4659	0.4374	0.3761	0.4447	0.2657	0.5168	0.3677	0.4942	0.4297	0.4887	0.2655	0.3694	0.3651	0.5240	0.3244	0.4850	0.4134	0.3720	0.3382	0.3648
13.1797	0.4022	0.4292	0.4009	0.4192	0.3955	0.4459	0.4218	0.3516	0.3468	0.4206	0.4458	0.3347	0.4536	0.4737	0.4201	0.3471	0.4332	0.4981	0.3890	0.4224	0.4698	0.4406	0.4477	0.3774	0.4099	0.3966	0.3855	0.3823	0.3375	0.4559	0.4292	0.3960	0.4395	0.3356	0.4648	0.3938	0.4837	0.4090	0.4880	0.3230	0.3855	0.3883	0.4764	0.3595	0.4933	0.4395	0.3784	0.3730	0.3934
13.1953	0.3256	0.4070	0.3996	0.4065	0.3940	0.4171	0.3830	0.3671	0.3718	0.3958	0.4128	0.3649	0.4092	0.4342	0.4120	0.3637	0.4079	0.4454	0.3624	0.4064	0.4170	0.4167	0.4150	0.3772	0.3986	0.3994	0.4027	0.3698	0.3280	0.4169	0.4070	0.3889	0.4124	0.3707	0.4072	0.3951	0.4458	0.3783	0.4535	0.3522	0.3834	0.3769	0.4098	0.3680	0.4568	0.4249	0.3690	0.3764	0.3964
13.2109	0.2449	0.3739	0.3772	0.3732	0.3717	0.3770	0.3356	0.3620	0.3703	0.3625	0.3724	0.3691	0.3610	0.3831	0.3827	0.3556	0.3679	0.3899	0.3280	0.3738	0.3625	0.3743	0.3653	0.3582	0.3722	0.3779	0.3862	0.3439	0.3088	0.3668	0.3739	0.3654	0.3747	0.3720	0.3496	0.3778	0.3990	0.3423	0.4055	0.3534	0.3623	0.3459	0.3419	0.3543	0.4024	0.3891	0.3477	0.3581	0.3801
13.2266	0.2906	0.3307	0.3393	0.3254	0.3329	0.3297	0.2828	0.3369	0.3458	0.3214	0.3258	0.3472	0.3098	0.3260	0.3399	0.3269	0.3179	0.3319	0.2861	0.3290	0.3064	0.3212	0.3068	0.3232	0.3333	0.3377	0.3440	0.3057	0.2803	0.3104	0.3307	0.3288	0.3286	0.3462	0.2915	0.3444	0.3454	0.3009	0.3498	0.3306	0.3239	0.3017	0.2763	0.3221	0.3401	0.3406	0.3153	0.3226	0.3470
13.2422	0.3213	0.2754	0.2846	0.2627	0.2769	0.2719	0.2194	0.2914	0.2989	0.2687	0.2695	0.3000	0.2514	0.2604	0.2827	0.2767	0.2556	0.2679	0.2325	0.2697	0.2451	0.2562	0.2376	0.2719	0.2789	0.2788	0.2805	0.2520	0.2393	0.2444	0.2754	0.2768	0.2712	0.2966	0.2286	0.2937	0.2826	0.2499	0.2850	0.2855	0.2687	0.2423	0.2085	0.2709	0.2696	0.2788	0.2680	0.2686	0.2962
13.2578	0.2662	0.2051	0.2100	0.1850	0.2026	0.1978	0.1389	0.2255	0.2291	0.1987	0.1974	0.2291	0.1799	0.1822	0.2072	0.2030	0.1773	0.1942	0.1605	0.1923	0.1737	0.1752	0.1536	0.2035	0.2048	0.2009	0.1990	0.1772	0.1791	0.1641	0.2051	0.2066	0.1977	0.2246	0.1557	0.2231	0.2086	0.1829	0.2093	0.2195	0.1973	0.1618	0.1327	0.1992	0.1891	0.2018	0.1995	0.1933	0.2264
13.2734	0.1937	0.1247	0.1225	0.1016	0.1181	0.1114	0.0465	0.1484	0.1439	0.1146	0.1109	0.1443	0.0974	0.0969	0.1180	0.1135	0.0893	0.1149	0.0731	0.1029	0.0951	0.0843	0.0614	0.1248	0.1161	0.1129	0.1102	0.0854	0.0984	0.0755	0.1247	0.1254	0.1112	0.1383	0.0763	0.1388	0.1296	0.1011	0.1291	0.1419	0.1177	0.0657	0.0518	0.1151	0.1051	0.1172	0.1120	0.1042	0.1447
13.2891	0.0924	0.0467	0.0367	0.0256	0.0376	0.0258	-0.0420	0.0747	0.0589	0.0299	0.0228	0.0615	0.0160	0.0169	0.0293	0.0244	0.0055	0.0410	-0.0153	0.0162	0.0202	-0.0025	-0.0240	0.0490	0.0279	0.0296	0.0284	-0.0074	0.0082	-0.0077	0.0467	0.0467	0.0250	0.0520	0.0015	0.0552	0.0574	0.0169	0.0555	0.0670	0.0432	-0.0286	-0.0236	0.0335	0.0288	0.0378	0.0196	0.0170	0.0649
13.3047	-0.0169	-0.0203	-0.0371	-0.0371	-0.0307	-0.0486	-0.1153	0.0125	-0.0152	-0.0443	-0.0554	-0.0093	-0.0547	-0.0501	-0.0477	-0.0525	-0.0650	-0.0210	-0.0922	-0.0579	-0.0435	-0.0754	-0.0931	-0.0159	-0.0485	-0.0405	-0.0392	-0.0880	-0.0773	-0.0769	-0.0203	-0.0210	-0.0501	-0.0238	-0.0615	-0.0176	-0.0025	-0.0581	-0.0058	0.0031	-0.0193	-0.1068	-0.0865	-0.0362	-0.0343	-0.0290	-0.0639	-0.0580	-0.0040
13.3203	-0.0800	-0.0745	-0.0959	-0.0864	-0.0852	-0.1083	-0.1700	-0.0370	-0.0751	-0.1043	-0.1189	-0.0656	-0.1116	-0.1026	-0.1091	-0.1135	-0.1203	-0.0705	-0.1532	-0.1165	-0.0946	-0.1316	-0.1436	-0.0682	-0.1095	-0.0959	-0.0923	-0.1515	-0.1499	-0.1300	-0.0745	-0.0754	-0.1106	-0.0855	-0.1115	-0.0768	-0.0497	-0.1194	-0.0546	-0.0483	-0.0688	-0.1643	-0.1354	-0.0918	-0.0836	-0.0818	-0.1322	-0.1178	-0.0599
13.3359	-0.1109	-0.1169	-0.1403	-0.1238	-0.1269	-0.1532	-0.2069	-0.0752	-0.1215	-0.1500	-0.1675	-0.1084	-0.1550	-0.1416	-0.1547	-0.1587	-0.1612	-0.1086	-0.1981	-0.1603	-0.1342	-0.1720	-0.1773	-0.1093	-0.1552	-0.1379	-0.1324	-0.1978	-0.2066	-0.1680	-0.1169	-0.1170	-0.1568	-0.1335	-0.1495	-0.1226	-0.0861	-0.1667	-0.0922	-0.0884	-0.1069	-0.2020	-0.1713	-0.1342	-0.1204	-0.1219	-0.1839	-0.1628	-0.1036
13.3516	-0.1413	-0.1488	-0.1708	-0.1505	-0.1569	-0.1835	-0.2257	-0.1034	-0.1552	-0.1819	-0.2014	-0.1390	-0.1853	-0.1678	-0.1845	-0.1887	-0.1885	-0.1368	-0.2268	-0.1898	-0.1634	-0.1969	-0.1949	-0.1405	-0.1860	-0.1674	-0.1610	-0.2268	-0.2458	-0.1911	-0.1488	-0.1464	-0.1896	-0.1688	-0.1765	-0.1560	-0.1132	-0.2001	-0.1200	-0.1184	-0.1352	-0.2203	-0.1943	-0.1642	-0.1461	-0.1502	-0.2182	-0.1936	-0.1364
13.3672	-0.1695	-0.1699	-0.1841	-0.1646	-0.1735	-0.1944	-0.2174	-0.1214	-0.1741	-0.1954	-0.2171	-0.1558	-0.1992	-0.1781	-0.1931	-0.1992	-0.1983	-0.1544	-0.2316	-0.2015	-0.1815	-0.2010	-0.1902	-0.1620	-0.1975	-0.1823	-0.1766	-0.2307	-0.2596	-0.1936	-0.1699	-0.1610	-0.2064	-0.1893	-0.1899	-0.1753	-0.1309	-0.2154	-0.1373	-0.1380	-0.1535	-0.2111	-0.1994	-0.1790	-0.1582	-0.1643	-0.2276	-0.2060	-0.1577
13.3828	-0.0719	-0.1662	-0.1614	-0.1492	-0.1607	-0.1598	-0.1462	-0.1193	-0.1600	-0.1609	-0.1905	-0.1444	-0.1721	-0.1511	-0.1578	-0.1681	-0.1665	-0.1490	-0.1681	-0.1725	-0.1731	-0.1603	-0.1378	-0.1641	-0.1642	-0.1648	-0.1633	-0.1704	-0.2070	-0.1465	-0.1662	-0.1423	-0.1874	-0.1774	-0.1647	-0.1651	-0.1309	-0.1827	-0.1328	-0.1360	-0.1511	-0.1494	-0.1555	-0.1562	-0.1410	-0.1478	-0.1756	-0.1766	-0.1565
13.3984	0.1758	-0.0425	-0.0556	-0.0446	-0.0580	-0.0102	0.0417	-0.0495	-0.0539	0.0145	-0.0378	-0.0524	-0.0112	-0.0186	-0.0369	-0.0514	-0.0261	-0.0413	0.0647	-0.0398	-0.0437	-0.0263	0.0056	-0.0804	-0.0204	-0.0586	-0.0596	0.0329	0.0054	0.0152	-0.0425	-0.0333	-0.0575	-0.0761	0.0246	-0.0641	-0.0612	0.0073	-0.0468	-0.0607	-0.0609	-0.0113	0.0336	-0.0311	-0.0379	-0.0496	0.0146	-0.0533	-0.0763
13.4141	0.3620	0.2591	0.1325	0.1610	0.1502	0.2363	0.2763	0.1230	0.1163	0.2806	0.2506	0.1214	0.2933	0.2357	0.1529	0.1124	0.2116	0.2812	0.3164	0.1876	0.2954	0.1867	0.2175	0.1464	0.2056	0.1372	0.1265	0.2618	0.2362	0.2608	0.2591	0.1701	0.2107	0.0769	0.3847	0.1512	0.1779	0.3027	0.1974	0.0896	0.1806	0.1651	0.3403	0.1535	0.1908	0.1499	0.2433	0.1329	0.1334
13.4297	0.4027	0.4090	0.2920	0.3244	0.3037	0.4007	0.4097	0.2589	0.2283	0.4084	0.4260	0.2327	0.4620	0.4262	0.3127	0.2335	0.3754	0.5049	0.3983	0.3499	0.4908	0.3573	0.3819	0.2972	0.3493	0.2876	0.2534	0.3564	0.3150	0.4227	0.4090	0.3208	0.3951	0.1841	0.5233	0.3075	0.4187	0.4203	0.4164	0.1966	0.3279	0.3025	0.5062	0.2670	0.4016	0.3305	0.3459	0.2708	0.2991
13.4453	0.3692	0.4295	0.3738	0.3972	0.3707	0.4502	0.4387	0.3204	0.3003	0.4298	0.4577	0.2921	0.4776	0.4832	0.3962	0.3091	0.4299	0.5243	0.4021	0.4117	0.4967	0.4321	0.4487	0.3509	0.4009	0.3637	0.3332	0.3814	0.3325	0.4682	0.4295	0.3831	0.4411	0.2720	0.5019	0.3704	0.4880	0.4248	0.4881	0.2710	0.3669	0.3724	0.5152	0.3272	0.4879	0.4178	0.3748	0.3434	0.3666
13.4609	0.3256	0.4171	0.3989	0.4107	0.3906	0.4405	0.4154	0.3504	0.3463	0.4148	0.4365	0.3355	0.4422	0.4665	0.4183	0.3488	0.4255	0.4805	0.3823	0.4173	0.4505	0.4376	0.4449	0.3680	0.4069	0.3917	0.3791	0.3800	0.3312	0.4497	0.4171	0.3958	0.4295	0.3347	0.4460	0.3899	0.4702	0.3999	0.4786	0.3219	0.3771	0.3883	0.4608	0.3553	0.4850	0.4342	0.3761	0.3702	0.3887
13.4766	0.3217	0.3904	0.3902	0.3902	0.3816	0.4061	0.3709	0.3587	0.3633	0.3851	0.3991	0.3571	0.3940	0.4208	0.4033	0.3572	0.3936	0.4245	0.3507	0.3944	0.3951	0.4065	0.4050	0.3621	0.3893	0.3862	0.3863	0.3613	0.3176	0.4044	0.3904	0.3821	0.3973	0.3607	0.3853	0.3843	0.4277	0.3654	0.4380	0.3429	0.3679	0.3704	0.3905	0.3563	0.4411	0.4119	0.3614	0.3660	0.3852
13.4922	0.3272	0.3510	0.3589	0.3482	0.3502	0.3593	0.3162	0.3441	0.3518	0.3452	0.3529	0.3501	0.3407	0.3628	0.3661	0.3389	0.3459	0.3642	0.3096	0.3536	0.3367	0.3558	0.3470	0.3358	0.3547	0.3551	0.3589	0.3271	0.2928	0.3469	0.3510	0.3502	0.3534	0.3516	0.3233	0.3585	0.3749	0.3240	0.3832	0.3341	0.3382	0.3311	0.3184	0.3335	0.3792	0.3678	0.3328	0.3385	0.3603
13.5078	0.2852	0.2969	0.3064	0.2866	0.2971	0.2997	0.2491	0.3048	0.3123	0.2920	0.2956	0.3121	0.2794	0.2936	0.3095	0.2939	0.2828	0.2971	0.2552	0.2948	0.2724	0.2888	0.2741	0.2889	0.3016	0.3000	0.3020	0.2747	0.2536	0.2772	0.2969	0.2993	0.2961	0.3110	0.2563	0.3114	0.3110	0.2720	0.3162	0.2967	0.2872	0.2718	0.2437	0.2870	0.3051	0.3059	0.2872	0.2879	0.3137
13.5234	0.2078	0.2250	0.2304	0.2063	0.2217	0.2220	0.1634	0.2404	0.2443	0.2198	0.2208	0.2441	0.2039	0.2102	0.2312	0.2205	0.2011	0.2190	0.1808	0.2149	0.1971	0.2030	0.1837	0.2205	0.2257	0.2212	0.2204	0.1983	0.1932	0.1914	0.2250	0.2273	0.2205	0.2414	0.1788	0.2407	0.2337	0.2027	0.2360	0.2328	0.2156	0.1877	0.1609	0.2156	0.2186	0.2256	0.2179	0.2119	0.2439
13.5391	0.1223	0.1411	0.1389	0.1185	0.1337	0.1305	0.0648	0.1613	0.1573	0.1315	0.1299	0.1579	0.1163	0.1186	0.1371	0.1280	0.1079	0.1346	0.0891	0.1210	0.1137	0.1058	0.0841	0.1392	0.1330	0.1295	0.1280	0.1024	0.1103	0.0964	0.1411	0.1421	0.1299	0.1532	0.0942	0.1536	0.1498	0.1171	0.1502	0.1536	0.1331	0.0857	0.0731	0.1288	0.1279	0.1359	0.1272	0.1194	0.1594
13.5547	0.0489	0.0593	0.0491	0.0384	0.0494	0.0400	-0.0292	0.0847	0.0693	0.0426	0.0372	0.0721	0.0301	0.0331	0.0435	0.0353	0.0194	0.0560	-0.0036	0.0297	0.0343	0.0133	-0.0077	0.0602	0.0406	0.0423	0.0422	0.0051	0.0170	0.0075	0.0593	0.0593	0.0393	0.0638	0.0148	0.0665	0.0729	0.0288	0.0716	0.0762	0.0551	-0.0143	-0.0079	0.0439	0.0459	0.0518	0.0309	0.0284	0.0763
13.5703	-0.0289	-0.0108	-0.0280	-0.0275	-0.0219	-0.0382	-0.1063	0.0201	-0.0073	-0.0349	-0.0447	-0.0012	-0.0443	-0.0382	-0.0374	-0.0446	-0.0548	-0.0098	-0.0837	-0.0479	-0.0329	-0.0638	-0.0813	-0.0073	-0.0392	-0.0310	-0.0287	-0.0789	-0.0711	-0.0658	-0.0108	-0.0116	-0.0394	-0.0147	-0.0516	-0.0092	0.0094	-0.0493	0.0063	0.0101	-0.0102	-0.0965	-0.0750	-0.0284	-0.0216	-0.0185	-0.0557	-0.0495	0.0046
13.5859	-0.1278	-0.0672	-0.0891	-0.0791	-0.0786	-0.1005	-0.1635	-0.0312	-0.0691	-0.0972	-0.1109	-0.0595	-0.1038	-0.0936	-0.1013	-0.1075	-0.1127	-0.0620	-0.1470	-0.1091	-0.0866	-0.1229	-0.1348	-0.0616	-0.1025	-0.0887	-0.0843	-0.1448	-0.1454	-0.1217	-0.0672	-0.0683	-0.1026	-0.0786	-0.1041	-0.0704	-0.0407	-0.1129	-0.0453	-0.0430	-0.0618	-0.1564	-0.1269	-0.0859	-0.0740	-0.0739	-0.1262	-0.1113	-0.0533
13.6016	-0.1801	-0.1112	-0.1347	-0.1180	-0.1217	-0.1469	-0.2012	-0.0706	-0.1166	-0.1444	-0.1613	-0.1036	-0.1489	-0.1345	-0.1482	-0.1537	-0.1551	-0.1021	-0.1930	-0.1543	-0.1279	-0.1648	-0.1699	-0.1041	-0.1496	-0.1321	-0.1261	-0.1923	-0.2028	-0.1612	-0.1112	-0.1113	-0.1506	-0.1280	-0.1438	-0.1176	-0.0792	-0.1615	-0.0850	-0.0841	-0.1015	-0.1947	-0.1646	-0.1294	-0.1130	-0.1156	-0.1789	-0.1574	-0.0985
13.6172	-0.1873	-0.1439	-0.1649	-0.1451	-0.1520	-0.1768	-0.2176	-0.0994	-0.1504	-0.1760	-0.1954	-0.1344	-0.1795	-0.1610	-0.1770	-0.1827	-0.1823	-0.1314	-0.2205	-0.1837	-0.1581	-0.1889	-0.1860	-0.1361	-0.1799	-0.1618	-0.1553	-0.2198	-0.2406	-0.1836	-0.1439	-0.1407	-0.1838	-0.1636	-0.1713	-0.1513	-0.1075	-0.1947	-0.1139	-0.1146	-0.1306	-0.2101	-0.1876	-0.1593	-0.1393	-0.1441	-0.2118	-0.1876	-0.1318
13.6328	-0.1393	-0.1631	-0.1723	-0.1552	-0.1648	-0.1803	-0.1955	-0.1155	-0.1649	-0.1824	-0.2053	-0.1477	-0.1879	-0.1659	-0.1772	-0.1857	-0.1855	-0.1473	-0.2134	-0.1889	-0.1740	-0.1845	-0.1712	-0.1563	-0.1839	-0.1722	-0.1677	-0.2120	-0.2433	-0.1769	-0.1631	-0.1503	-0.1962	-0.1801	-0.1803	-0.1670	-0.1243	-0.2033	-0.1294	-0.1320	-0.1474	-0.1881	-0.1851	-0.1686	-0.1477	-0.1538	-0.2104	-0.1929	-0.1510
13.6484	-0.0131	-0.1359	-0.1253	-0.1161	-0.1293	-0.1124	-0.0818	-0.0981	-0.1259	-0.1084	-0.1469	-0.1158	-0.1273	-0.1102	-0.1143	-0.1263	-0.1225	-0.1221	-0.0944	-0.1302	-0.1416	-0.1138	-0.0874	-0.1417	-0.1180	-0.1308	-0.1314	-0.1033	-0.1406	-0.0934	-0.1359	-0.1067	-0.1503	-0.1442	-0.1177	-0.1349	-0.1110	-0.1292	-0.1077	-0.1129	-0.1275	-0.0968	-0.1004	-0.1163	-0.1084	-0.1152	-0.1137	-0.1340	-0.1328
13.6641	0.1530	0.0769	0.0238	0.0409	0.0283	0.0946	0.1493	0.0188	0.0230	0.1332	0.0779	0.0225	0.1130	0.0853	0.0453	0.0252	0.0744	0.0733	0.1901	0.0567	0.0822	0.0653	0.0982	0.0068	0.0788	0.0242	0.0216	0.1460	0.1178	0.1226	0.0769	0.0538	0.0474	-0.0054	0.1749	0.0226	0.0198	0.1388	0.0434	0.0045	0.0319	0.0689	0.1634	0.0528	0.0517	0.0317	0.1235	0.0301	0.0044
13.6797	0.3417	0.3396	0.2139	0.2443	0.2305	0.3241	0.3523	0.1943	0.1740	0.3537	0.3441	0.1824	0.3865	0.3371	0.2342	0.1769	0.2984	0.3991	0.3670	0.2736	0.3996	0.2758	0.3052	0.2221	0.2842	0.2143	0.1907	0.3192	0.2798	0.3496	0.3396	0.2515	0.3064	0.1286	0.4648	0.2326	0.2952	0.3710	0.3083	0.1430	0.2608	0.2373	0.4317	0.2123	0.2971	0.2407	0.3024	0.2047	0.2182
13.6953	0.4256	0.4134	0.3371	0.3626	0.3388	0.4306	0.4313	0.2905	0.2628	0.4212	0.4433	0.2617	0.4715	0.4622	0.3592	0.2746	0.4065	0.5127	0.4010	0.3852	0.4893	0.4019	0.4243	0.3187	0.3794	0.3268	0.2897	0.3721	0.3209	0.4528	0.4134	0.3577	0.4193	0.2238	0.5075	0.3399	0.4558	0.4215	0.4567	0.2307	0.3443	0.3438	0.5135	0.2960	0.4514	0.3786	0.3623	0.3098	0.3328
13.7109	0.4072	0.4137	0.3871	0.4011	0.3781	0.4451	0.4284	0.3325	0.3207	0.4196	0.4423	0.3107	0.4546	0.4753	0.4092	0.3303	0.4260	0.4913	0.3890	0.4139	0.4617	0.4377	0.4513	0.3515	0.4038	0.3754	0.3512	0.3804	0.3271	0.4601	0.4137	0.3910	0.4301	0.2999	0.4624	0.3770	0.4723	0.4067	0.4804	0.2929	0.3645	0.3844	0.4829	0.3380	0.4866	0.4260	0.3742	0.3563	0.3735
13.7266	0.3898	0.3927	0.3909	0.3926	0.3797	0.4188	0.3895	0.3489	0.3497	0.3942	0.4099	0.3410	0.4095	0.4387	0.4084	0.3507	0.4031	0.4387	0.3603	0.4007	0.4090	0.4197	0.4237	0.3555	0.3941	0.3826	0.3745	0.3671	0.3179	0.4229	0.3927	0.3864	0.4048	0.3421	0.4019	0.3808	0.4379	0.3748	0.4504	0.3267	0.3629	0.3793	0.4161	0.3495	0.4569	0.4178	0.3648	0.3634	0.3799
13.7422	0.3156	0.3563	0.3646	0.3551	0.3534	0.3731	0.3338	0.3407	0.3469	0.3550	0.3644	0.3425	0.3551	0.3810	0.3764	0.3392	0.3575	0.3776	0.3194	0.3629	0.3497	0.3721	0.3676	0.3355	0.3624	0.3579	0.3577	0.3351	0.2953	0.3653	0.3563	0.3578	0.3628	0.3448	0.3377	0.3599	0.3864	0.3334	0.3975	0.3273	0.3388	0.3444	0.3408	0.3329	0.3975	0.3782	0.3385	0.3414	0.3607
13.7578	0.1816	0.3016	0.3114	0.2923	0.3003	0.3102	0.2613	0.3034	0.3103	0.2994	0.3045	0.3084	0.2901	0.3077	0.3185	0.2951	0.2917	0.3072	0.2621	0.3023	0.2822	0.3017	0.2899	0.2900	0.3077	0.3033	0.3038	0.2810	0.2554	0.2908	0.3016	0.3054	0.3038	0.3088	0.2664	0.3133	0.3205	0.2789	0.3277	0.2934	0.2891	0.2827	0.2599	0.2874	0.3196	0.3144	0.2915	0.2906	0.3150
13.7734	0.0603	0.2259	0.2306	0.2075	0.2210	0.2262	0.1675	0.2371	0.2402	0.2217	0.2243	0.2393	0.2085	0.2175	0.2344	0.2178	0.2042	0.2240	0.1817	0.2169	0.2017	0.2088	0.1913	0.2192	0.2266	0.2207	0.2199	0.1990	0.1909	0.1976	0.2259	0.2286	0.2234	0.2379	0.1831	0.2391	0.2387	0.2043	0.2421	0.2280	0.2150	0.1914	0.1695	0.2129	0.2266	0.2288	0.2172	0.2102	0.2422
13.7891	-0.0179	0.1385	0.1350	0.1165	0.1297	0.1293	0.0628	0.1559	0.1505	0.1287	0.1283	0.1511	0.1159	0.1206	0.1350	0.1215	0.1064	0.1355	0.0849	0.1183	0.1141	0.1060	0.0855	0.1353	0.1292	0.1257	0.1249	0.0979	0.1030	0.0970	0.1385	0.1394	0.1282	0.1472	0.0942	0.1486	0.1513	0.1137	0.1522	0.1470	0.1300	0.0831	0.0761	0.1231	0.1310	0.1349	0.1214	0.1140	0.1548
13.8047	-0.0655	0.0555	0.0437	0.0356	0.0445	0.0365	-0.0333	0.0792	0.0619	0.0378	0.0331	0.0651	0.0274	0.0327	0.0391	0.0278	0.0161	0.0552	-0.0097	0.0254	0.0329	0.0112	-0.0087	0.0556	0.0351	0.0376	0.0385	-0.0012	0.0073	0.0059	0.0555	0.0552	0.0355	0.0570	0.0131	0.0604	0.0728	0.0234	0.0718	0.0696	0.0514	-0.0190	-0.0076	0.0376	0.0467	0.0493	0.0230	0.0219	0.0708
13.8203	-0.1010	-0.0144	-0.0330	-0.0301	-0.0264	-0.0419	-0.1101	0.0153	-0.0139	-0.0397	-0.0491	-0.0072	-0.0474	-0.0392	-0.0417	-0.0511	-0.0580	-0.0110	-0.0895	-0.0521	-0.0347	-0.0661	-0.0823	-0.0115	-0.0443	-0.0352	-0.0320	-0.0848	-0.0807	-0.0677	-0.0144	-0.0156	-0.0433	-0.0209	-0.0537	-0.0149	0.0089	-0.0547	0.0059	0.0044	-0.0135	-0.1003	-0.0754	-0.0339	-0.0215	-0.0211	-0.0633	-0.0554	-0.0004
13.8359	-0.1264	-0.0702	-0.0929	-0.0810	-0.0821	-0.1034	-0.1655	-0.0350	-0.0743	-0.1010	-0.1145	-0.0641	-0.1064	-0.0944	-0.1044	-0.1123	-0.1150	-0.0631	-0.1512	-0.1122	-0.0881	-0.1242	-0.1346	-0.0651	-0.1064	-0.0919	-0.0867	-0.1491	-0.1533	-0.1228	-0.0702	-0.0714	-0.1057	-0.0835	-0.1058	-0.0750	-0.0412	-0.1173	-0.0458	-0.0475	-0.0645	-0.1577	-0.1272	-0.0901	-0.0740	-0.0759	-0.1320	-0.1157	-0.0574
13.8516	-0.1670	-0.1133	-0.1365	-0.1189	-0.1238	-0.1479	-0.1997	-0.0732	-0.1200	-0.1463	-0.1631	-0.1065	-0.1502	-0.1341	-0.1487	-0.1558	-0.1558	-0.1027	-0.1946	-0.1556	-0.1289	-0.1638	-0.1671	-0.1066	-0.1513	-0.1338	-0.1273	-0.1936	-0.2076	-0.1602	-0.1133	-0.1128	-0.1523	-0.1312	-0.1446	-0.1206	-0.0793	-0.1641	-0.0850	-0.0873	-0.1033	-0.1919	-0.1636	-0.1319	-0.1122	-0.1164	-0.1817	-0.1595	-0.1013
13.8672	-0.2232	-0.1441	-0.1617	-0.1428	-0.1509	-0.1722	-0.2061	-0.0998	-0.1500	-0.1728	-0.1926	-0.1339	-0.1767	-0.1565	-0.1707	-0.1787	-0.1780	-0.1303	-0.2143	-0.1799	-0.1571	-0.1812	-0.1754	-0.1368	-0.1758	-0.1597	-0.1536	-0.2129	-0.2372	-0.1759	-0.1441	-0.1382	-0.1818	-0.1632	-0.1691	-0.1510	-0.1064	-0.1924	-0.1122	-0.1155	-0.1306	-0.1966	-0.1817	-0.1576	-0.1355	-0.1413	-0.2066	-0.1840	-0.1323
13.8828	-0.1817	-0.1529	-0.1517	-0.1390	-0.1503	-0.1536	-0.1504	-0.1073	-0.1493	-0.1559	-0.1835	-0.1345	-0.1661	-0.1435	-0.1491	-0.1607	-0.1610	-0.1368	-0.1722	-0.1655	-0.1620	-0.1542	-0.1356	-0.1492	-0.1581	-0.1549	-0.1529	-0.1720	-0.2074	-0.1439	-0.1529	-0.1318	-0.1783	-0.1652	-0.1605	-0.1536	-0.1164	-0.1780	-0.1187	-0.1236	-0.1389	-0.1469	-0.1551	-0.1488	-0.1303	-0.1365	-0.1745	-0.1686	-0.1421
13.8984	0.0068	-0.0569	-0.0571	-0.0474	-0.0622	-0.0198	0.0304	-0.0509	-0.0579	-0.0010	-0.0540	-0.0561	-0.0285	-0.0261	-0.0379	-0.0519	-0.0351	-0.0529	0.0438	-0.0468	-0.0606	-0.0298	0.0012	-0.0859	-0.0284	-0.0621	-0.0643	0.0188	-0.0167	0.0064	-0.0569	-0.0353	-0.0699	-0.0793	-0.0023	-0.0697	-0.0636	-0.0136	-0.0493	-0.0625	-0.0684	-0.0130	0.0139	-0.0381	-0.0406	-0.0504	-0.0001	-0.0559	-0.0788
13.9141	0.2277	0.2287	0.1300	0.1552	0.1431	0.2260	0.2718	0.1162	0.1122	0.2663	0.2277	0.1170	0.2703	0.2265	0.1516	0.1156	0.2022	0.2481	0.3053	0.1806	0.2582	0.1844	0.2169	0.1260	0.1994	0.1321	0.1206	0.2573	0.2204	0.2550	0.2287	0.1675	0.1901	0.0733	0.3490	0.1402	0.1577	0.2813	0.1835	0.0845	0.1620	0.1665	0.3192	0.1473	0.1837	0.1460	0.2347	0.1315	0.1212
13.9297	0.3534	0.3831	0.2904	0.3174	0.2978	0.3930	0.4076	0.2538	0.2258	0.3983	0.4076	0.2312	0.4429	0.4192	0.3116	0.2376	0.3675	0.4714	0.3903	0.3448	0.4562	0.3563	0.3833	0.2780	0.3459	0.2830	0.2478	0.3551	0.3035	0.4188	0.3831	0.3201	0.3773	0.1812	0.4923	0.2988	0.3944	0.4040	0.4013	0.1927	0.3124	0.3053	0.4867	0.2619	0.3939	0.3259	0.3411	0.2698	0.2879
13.9453	0.3433	0.4057	0.3689	0.3854	0.3614	0.4406	0.4332	0.3135	0.2950	0.4186	0.4398	0.2881	0.4584	0.4729	0.3919	0.3094	0.4187	0.4923	0.3917	0.4035	0.4647	0.4275	0.4463	0.3323	0.3950	0.3553	0.3229	0.3770	0.3205	0.4604	0.4057	0.3798	0.4231	0.2658	0.4718	0.3602	0.4630	0.4085	0.4705	0.2645	0.3507	0.3725	0.4934	0.3189	0.4752	0.4088	0.3684	0.3383	0.3543
13.9609	0.2916	0.3922	0.3878	0.3917	0.3751	0.4266	0.4040	0.3382	0.3348	0.3999	0.4166	0.3250	0.4208	0.4508	0.4082	0.3418	0.4084	0.4483	0.3673	0.4031	0.4191	0.4266	0.4357	0.3469	0.3956	0.3762	0.3605	0.3699	0.3164	0.4359	0.3922	0.3870	0.4086	0.3219	0.4149	0.3747	0.4435	0.3813	0.4569	0.3094	0.3564	0.3828	0.4361	0.3409	0.4656	0.4186	0.3655	0.3582	0.3721
13.9766	0.2870	0.3596	0.3680	0.3599	0.3548	0.3839	0.3490	0.3360	0.3405	0.3626	0.3732	0.3341	0.3669	0.3960	0.3832	0.3375	0.3666	0.3881	0.3273	0.3699	0.3604	0.3844	0.3840	0.3336	0.3679	0.3588	0.3544	0.3410	0.2966	0.3805	0.3596	0.3628	0.3698	0.3360	0.3498	0.3595	0.3952	0.3408	0.4082	0.3192	0.3380	0.3539	0.3601	0.3310	0.4116	0.3854	0.3421	0.3423	0.3592
13.9922	0.2905	0.3050	0.3149	0.2968	0.3023	0.3189	0.2723	0.3012	0.3072	0.3054	0.3119	0.3039	0.2991	0.3197	0.3252	0.2949	0.2992	0.3155	0.2679	0.3082	0.2907	0.3121	0.3031	0.2902	0.3125	0.3054	0.3042	0.2858	0.2565	0.3024	0.3050	0.3098	0.3101	0.3052	0.2754	0.3140	0.3281	0.2845	0.3369	0.2891	0.2902	0.2911	0.2743	0.2871	0.3315	0.3210	0.2945	0.2920	0.3151
14.0078	0.2552	0.2266	0.2306	0.2086	0.2202	0.2300	0.1718	0.2337	0.2359	0.2234	0.2274	0.2345	0.2128	0.2240	0.2368	0.2149	0.2071	0.2283	0.1828	0.2186	0.2062	0.2138	0.1980	0.2177	0.2273	0.2200	0.2188	0.1995	0.1888	0.2033	0.2266	0.2293	0.2260	0.2339	0.1874	0.2373	0.2429	0.2057	0.2472	0.2232	0.2143	0.1943	0.1776	0.2103	0.2334	0.2313	0.2163	0.2085	0.2402
14.0234	0.2068	0.1367	0.1320	0.1154	0.1266	0.1290	0.0625	0.1513	0.1446	0.1269	0.1276	0.1451	0.1162	0.1231	0.1335	0.1162	0.1059	0.1368	0.0821	0.1167	0.1154	0.1068	0.0876	0.1321	0.1266	0.1228	0.1223	0.0947	0.0974	0.0984	0.1367	0.1374	0.1274	0.1418	0.0951	0.1445	0.1528	0.1116	0.1543	0.1413	0.1277	0.0815	0.0798	0.1186	0.1342	0.1345	0.1169	0.1096	0.1509
14.0391	0.1394	0.0530	0.0399	0.0338	0.0410	0.0346	-0.0351	0.0747	0.0560	0.0347	0.0307	0.0595	0.0261	0.0333	0.0363	0.0221	0.0144	0.0552	-0.0137	0.0226	0.0328	0.0103	-0.0083	0.0521	0.0314	0.0343	0.0357	-0.0056	0.0001	0.0057	0.0530	0.0523	0.0334	0.0514	0.0127	0.0558	0.0733	0.0199	0.0725	0.0642	0.0488	-0.0217	-0.0060	0.0329	0.0481	0.0478	0.0173	0.0171	0.0666
14.0547	0.0424	-0.0168	-0.0363	-0.0316	-0.0295	-0.0439	-0.1115	0.0116	-0.0189	-0.0426	-0.0516	-0.0119	-0.0490	-0.0390	-0.0444	-0.0559	-0.0597	-0.0114	-0.0931	-0.0547	-0.0352	-0.0670	-0.0819	-0.0145	-0.0477	-0.0381	-0.0343	-0.0886	-0.0874	-0.0680	-0.0168	-0.0182	-0.0455	-0.0257	-0.0543	-0.0190	0.0090	-0.0582	0.0061	-0.0001	-0.0157	-0.1020	-0.0746	-0.0379	-0.0207	-0.0226	-0.0685	-0.0595	-0.0041
14.0703	-0.0587	-0.0721	-0.0951	-0.0820	-0.0844	-0.1046	-0.1655	-0.0378	-0.0781	-0.1031	-0.1164	-0.0675	-0.1076	-0.0940	-0.1059	-0.1155	-0.1160	-0.0634	-0.1535	-0.1139	-0.0886	-0.1242	-0.1332	-0.0674	-0.1087	-0.0939	-0.0883	-0.1514	-0.1584	-0.1224	-0.0721	-0.0733	-0.1074	-0.0871	-0.1063	-0.0781	-0.0411	-0.1199	-0.0456	-0.0510	-0.0661	-0.1573	-0.1263	-0.0930	-0.0732	-0.0769	-0.1357	-0.1185	-0.0603
14.0859	-0.1351	-0.1143	-0.1366	-0.1187	-0.1247	-0.1470	-0.1957	-0.0749	-0.1219	-0.1465	-0.1632	-0.1082	-0.1499	-0.1323	-0.1474	-0.1562	-0.1549	-0.1025	-0.1940	-0.1552	-0.1287	-0.1612	-0.1626	-0.1081	-0.1512	-0.1341	-0.1277	-0.1927	-0.2093	-0.1575	-0.1143	-0.1130	-0.1525	-0.1331	-0.1442	-0.1222	-0.0789	-0.1647	-0.0844	-0.0895	-0.1041	-0.1867	-0.1612	-0.1329	-0.1105	-0.1159	-0.1820	-0.1598	-0.1030
14.1016	-0.1311	-0.1423	-0.1549	-0.1380	-0.1471	-0.1633	-0.1880	-0.0986	-0.1466	-0.1654	-0.1863	-0.1309	-0.1704	-0.1487	-0.1600	-0.1706	-0.1699	-0.1275	-0.2021	-0.1723	-0.1540	-0.1694	-0.1602	-0.1360	-0.1677	-0.1546	-0.1497	-0.2001	-0.2276	-0.1637	-0.1423	-0.1326	-0.1767	-0.1600	-0.1640	-0.1479	-0.1040	-0.1859	-0.1089	-0.1145	-0.1289	-0.1777	-0.1717	-0.1525	-0.1292	-0.1356	-0.1957	-0.1765	-0.1309
14.1172	-0.0483	-0.1309	-0.1208	-0.1116	-0.1250	-0.1126	-0.0897	-0.0917	-0.1221	-0.1119	-0.1475	-0.1119	-0.1291	-0.1086	-0.1103	-0.1241	-0.1230	-0.1166	-0.1073	-0.1292	-0.1382	-0.1124	-0.0887	-0.1335	-0.1182	-0.1267	-0.1274	-0.1122	-0.1503	-0.0961	-0.1309	-0.1022	-0.1482	-0.1391	-0.1228	-0.1299	-0.1019	-0.1340	-0.0994	-0.1066	-0.1217	-0.0970	-0.1072	-0.1157	-0.1029	-0.1092	-0.1204	-0.1317	-0.1248
14.1328	0.0875	0.0508	0.0189	0.0338	0.0191	0.0808	0.1378	0.0116	0.0154	0.1130	0.0549	0.0145	0.0884	0.0730	0.0415	0.0227	0.0615	0.0492	0.1685	0.0459	0.0530	0.0590	0.0922	-0.0080	0.0675	0.0169	0.0131	0.1311	0.0949	0.1110	0.0508	0.0472	0.0282	-0.0116	0.1383	0.0110	0.0081	0.1121	0.0326	-0.0020	0.0156	0.0661	0.1387	0.0428	0.0438	0.0265	0.1068	0.0249	-0.0055
14.1484	0.2252	0.3094	0.2090	0.2360	0.2213	0.3116	0.3463	0.1850	0.1686	0.3379	0.3201	0.1766	0.3620	0.3249	0.2303	0.1775	0.2868	0.3622	0.3545	0.2644	0.3617	0.2706	0.3019	0.2011	0.2760	0.2073	0.1838	0.3126	0.2648	0.3410	0.3094	0.2458	0.2843	0.1242	0.4294	0.2197	0.2693	0.3495	0.2896	0.1367	0.2412	0.2367	0.4085	0.2048	0.2859	0.2335	0.2924	0.2011	0.2036
14.1641	0.3090	0.3892	0.3323	0.3533	0.3304	0.4200	0.4264	0.2829	0.2579	0.4087	0.4239	0.2575	0.4513	0.4514	0.3549	0.2748	0.3958	0.4797	0.3903	0.3771	0.4576	0.3969	0.4214	0.3011	0.3729	0.3199	0.2824	0.3667	0.3088	0.4449	0.3892	0.3531	0.4007	0.2192	0.4777	0.3291	0.4304	0.4044	0.4384	0.2250	0.3285	0.3434	0.4923	0.2889	0.4393	0.3704	0.3545	0.3056	0.3201
14.1797	0.3594	0.3914	0.3788	0.3873	0.3664	0.4328	0.4201	0.3228	0.3127	0.4061	0.4235	0.3035	0.4347	0.4619	0.4014	0.3261	0.4123	0.4609	0.3762	0.4027	0.4332	0.4289	0.4442	0.3343	0.3946	0.3646	0.3393	0.3720	0.3143	0.4487	0.3914	0.3835	0.4116	0.2917	0.4342	0.3644	0.4478	0.3898	0.4607	0.2843	0.3480	0.3806	0.4608	0.3277	0.4704	0.4137	0.3647	0.3479	0.3595
14.1953	0.3750	0.3673	0.3742	0.3699	0.3595	0.4005	0.3730	0.3320	0.3335	0.3755	0.3878	0.3250	0.3862	0.4184	0.3928	0.3366	0.3819	0.4068	0.3415	0.3817	0.3795	0.4022	0.4072	0.3336	0.3775	0.3626	0.3522	0.3512	0.3010	0.4036	0.3673	0.3711	0.3822	0.3251	0.3716	0.3614	0.4104	0.3541	0.4251	0.3100	0.3403	0.3668	0.3901	0.3311	0.4326	0.3970	0.3491	0.3459	0.3595
14.2109	0.3311	0.3187	0.3292	0.3137	0.3150	0.3395	0.2983	0.3068	0.3120	0.3222	0.3303	0.3070	0.3202	0.3453	0.3428	0.3042	0.3196	0.3362	0.2854	0.3262	0.3114	0.3357	0.3309	0.2993	0.3283	0.3185	0.3150	0.3018	0.2661	0.3283	0.3187	0.3245	0.3275	0.3088	0.2975	0.3241	0.3474	0.3008	0.3584	0.2922	0.3009	0.3116	0.3034	0.2964	0.3571	0.3395	0.3072	0.3042	0.3241
14.2266	0.2149	0.2425	0.2475	0.2265	0.2357	0.2510	0.1963	0.2441	0.2467	0.2416	0.2472	0.2442	0.2336	0.2484	0.2565	0.2286	0.2279	0.2484	0.2013	0.2381	0.2265	0.2373	0.2244	0.2307	0.2452	0.2363	0.2343	0.2178	0.2016	0.2277	0.2425	0.2457	0.2452	0.2447	0.2083	0.2512	0.2625	0.2231	0.2684	0.2321	0.2286	0.2165	0.2034	0.2237	0.2576	0.2508	0.2319	0.2239	0.2532
14.2422	0.0995	0.1514	0.1474	0.1307	0.1407	0.1474	0.0827	0.1619	0.1561	0.1432	0.1456	0.1560	0.1344	0.1434	0.1511	0.1294	0.1238	0.1541	0.0986	0.1339	0.1329	0.1267	0.1091	0.1447	0.1429	0.1377	0.1368	0.1115	0.1105	0.1187	0.1514	0.1521	0.1450	0.1536	0.1127	0.1579	0.1699	0.1275	0.1722	0.1508	0.1411	0.1008	0.1007	0.1313	0.1541	0.1512	0.1319	0.1238	0.1635
14.2578	0.0544	0.0650	0.0523	0.0460	0.0523	0.0493	-0.0197	0.0835	0.0658	0.0480	0.0455	0.0688	0.0406	0.0492	0.0504	0.0330	0.0285	0.0690	-0.0004	0.0363	0.0469	0.0259	0.0080	0.0626	0.0446	0.0463	0.0475	0.0080	0.0115	0.0213	0.0650	0.0642	0.0478	0.0617	0.0266	0.0670	0.0869	0.0329	0.0866	0.0722	0.0598	-0.0068	0.0102	0.0434	0.0636	0.0611	0.0298	0.0286	0.0771
14.2734	0.0220	-0.0074	-0.0267	-0.0223	-0.0207	-0.0326	-0.1001	0.0185	-0.0111	-0.0323	-0.0400	-0.0045	-0.0378	-0.0269	-0.0335	-0.0475	-0.0489	-0.0007	-0.0829	-0.0441	-0.0242	-0.0552	-0.0698	-0.0062	-0.0374	-0.0287	-0.0251	-0.0782	-0.0782	-0.0562	-0.0074	-0.0090	-0.0343	-0.0173	-0.0437	-0.0101	0.0195	-0.0480	0.0171	0.0063	-0.0071	-0.0909	-0.0623	-0.0297	-0.0089	-0.0123	-0.0586	-0.0505	0.0042
14.2891	-0.0222	-0.0647	-0.0876	-0.0748	-0.0776	-0.0958	-0.1567	-0.0324	-0.0719	-0.0951	-0.1074	-0.0617	-0.0990	-0.0847	-0.0973	-0.1089	-0.1077	-0.0551	-0.1457	-0.1057	-0.0801	-0.1151	-0.1240	-0.0609	-0.1007	-0.0866	-0.0811	-0.1434	-0.1511	-0.1134	-0.0647	-0.0660	-0.0986	-0.0805	-0.0981	-0.0712	-0.0330	-0.1119	-0.0371	-0.0458	-0.0594	-0.1485	-0.1169	-0.0865	-0.0641	-0.0689	-0.1279	-0.1114	-0.0538
14.3047	-0.0893	-0.1083	-0.1301	-0.1126	-0.1190	-0.1395	-0.1874	-0.0704	-0.1166	-0.1396	-0.1557	-0.1032	-0.1428	-0.1247	-0.1396	-0.1502	-0.1479	-0.0959	-0.1870	-0.1482	-0.1220	-0.1531	-0.1542	-0.1028	-0.1443	-0.1279	-0.1218	-0.1854	-0.2026	-0.1496	-0.1083	-0.1068	-0.1453	-0.1274	-0.1376	-0.1164	-0.0724	-0.1580	-0.0776	-0.0853	-0.0987	-0.1779	-0.1535	-0.1273	-0.1031	-0.1092	-0.1750	-0.1535	-0.0977
14.3203	-0.1190	-0.1360	-0.1461	-0.1306	-0.1402	-0.1530	-0.1736	-0.0937	-0.1396	-0.1558	-0.1770	-0.1248	-0.1615	-0.1393	-0.1488	-0.1614	-0.1605	-0.1209	-0.1901	-0.1630	-0.1471	-0.1579	-0.1476	-0.1306	-0.1579	-0.1469	-0.1428	-0.1878	-0.2162	-0.1521	-0.1360	-0.1246	-0.1683	-0.1530	-0.1561	-0.1411	-0.0979	-0.1767	-0.1020	-0.1096	-0.1234	-0.1632	-0.1612	-0.1448	-0.1208	-0.1274	-0.1841	-0.1672	-0.1250
14.3359	0.0102	-0.1122	-0.0999	-0.0917	-0.1063	-0.0860	-0.0549	-0.0789	-0.1027	-0.0829	-0.1228	-0.0953	-0.1036	-0.0847	-0.0858	-0.1008	-0.0981	-0.0998	-0.0684	-0.1051	-0.1189	-0.0862	-0.0608	-0.1192	-0.0923	-0.1067	-0.1087	-0.0767	-0.1155	-0.0666	-0.1122	-0.0814	-0.1267	-0.1202	-0.0956	-0.1120	-0.0890	-0.1042	-0.0834	-0.0928	-0.1070	-0.0688	-0.0766	-0.0934	-0.0832	-0.0897	-0.0877	-0.1078	-0.1101
14.3516	0.2081	0.0999	0.0560	0.0732	0.0584	0.1263	0.1836	0.0434	0.0478	0.1602	0.1041	0.0477	0.1406	0.1206	0.0796	0.0566	0.1058	0.1015	0.2131	0.0891	0.1074	0.1011	0.1347	0.0303	0.1104	0.0546	0.0487	0.1739	0.1343	0.1580	0.0999	0.0868	0.0745	0.0176	0.1970	0.0502	0.0481	0.1627	0.0762	0.0261	0.0574	0.1024	0.1920	0.0772	0.0872	0.0654	0.1483	0.0618	0.0320
14.3672	0.3338	0.3243	0.2382	0.2637	0.2469	0.3377	0.3692	0.2072	0.1877	0.3544	0.3433	0.1951	0.3828	0.3564	0.2601	0.2010	0.3131	0.3877	0.3626	0.2918	0.3820	0.3017	0.3326	0.2212	0.2999	0.2334	0.2051	0.3259	0.2726	0.3679	0.3243	0.2722	0.3105	0.1431	0.4382	0.2445	0.3046	0.3612	0.3235	0.1547	0.2604	0.2637	0.4286	0.2231	0.3220	0.2656	0.3066	0.2262	0.2293
14.3828	0.3530	0.3815	0.3436	0.3604	0.3372	0.4218	0.4266	0.2894	0.2684	0.4045	0.4188	0.2654	0.4422	0.4537	0.3668	0.2872	0.3985	0.4659	0.3834	0.3825	0.4430	0.4058	0.4294	0.3034	0.3772	0.3294	0.2933	0.3660	0.3056	0.4462	0.3815	0.3600	0.3990	0.2336	0.4581	0.3344	0.4294	0.3954	0.4405	0.2361	0.3274	0.3545	0.4808	0.2958	0.4464	0.3806	0.3542	0.3155	0.3256
14.3984	0.3066	0.3774	0.3755	0.3792	0.3609	0.4212	0.4071	0.3209	0.3148	0.3936	0.4082	0.3053	0.4158	0.4476	0.3977	0.3272	0.4009	0.4366	0.3630	0.3942	0.4103	0.4205	0.4342	0.3284	0.3874	0.3610	0.3391	0.3637	0.3062	0.4347	0.3774	0.3778	0.3982	0.2971	0.4089	0.3591	0.4303	0.3748	0.4455	0.2875	0.3400	0.3772	0.4366	0.3251	0.4567	0.4064	0.3570	0.3449	0.3543
14.4141	0.2687	0.3449	0.3553	0.3462	0.3395	0.3772	0.3471	0.3179	0.3208	0.3540	0.3643	0.3130	0.3601	0.3915	0.3733	0.3215	0.3575	0.3763	0.3193	0.3595	0.3513	0.3775	0.3802	0.3163	0.3576	0.3430	0.3340	0.3314	0.2851	0.3761	0.3449	0.3517	0.3596	0.3138	0.3413	0.3436	0.3833	0.3321	0.3977	0.2981	0.3213	0.3470	0.3580	0.3145	0.4033	0.3735	0.3313	0.3276	0.3417
14.4297	0.2289	0.2815	0.2898	0.2713	0.2756	0.2997	0.2539	0.2735	0.2774	0.2850	0.2926	0.2729	0.2815	0.3028	0.3029	0.2659	0.2774	0.2951	0.2468	0.2851	0.2729	0.2914	0.2840	0.2644	0.2893	0.2779	0.2740	0.2627	0.2350	0.2838	0.2815	0.2865	0.2898	0.2744	0.2570	0.2875	0.3076	0.2650	0.3165	0.2591	0.2647	0.2687	0.2605	0.2596	0.3120	0.2975	0.2713	0.2644	0.2877
14.4453	0.1529	0.1933	0.1931	0.1745	0.1832	0.1975	0.1384	0.1968	0.1947	0.1898	0.1949	0.1930	0.1829	0.1955	0.2008	0.1727	0.1734	0.1995	0.1471	0.1828	0.1789	0.1801	0.1655	0.1828	0.1905	0.1820	0.1799	0.1611	0.1525	0.1721	0.1933	0.1949	0.1932	0.1925	0.1595	0.1995	0.2141	0.1730	0.2183	0.1843	0.1804	0.1556	0.1530	0.1719	0.2047	0.1976	0.1779	0.1684	0.2028
14.4609	0.0567	0.1020	0.0925	0.0825	0.0893	0.0930	0.0263	0.1146	0.1017	0.0895	0.0900	0.1031	0.0829	0.0927	0.0940	0.0719	0.0706	0.1074	0.0423	0.0787	0.0862	0.0709	0.0538	0.0966	0.0867	0.0846	0.0846	0.0522	0.0530	0.0656	0.1020	0.1016	0.0908	0.0985	0.0659	0.1046	0.1242	0.0742	0.1253	0.1027	0.0940	0.0396	0.0532	0.0793	0.1052	0.1004	0.0728	0.0680	0.1125
14.4766	-0.0045	0.0227	0.0056	0.0065	0.0090	0.0025	-0.0653	0.0437	0.0186	0.0013	-0.0035	0.0235	-0.0038	0.0072	0.0015	-0.0162	-0.0159	0.0299	-0.0488	-0.0104	0.0073	-0.0202	-0.0357	0.0215	-0.0036	0.0019	0.0044	-0.0430	-0.0425	-0.0221	0.0227	0.0211	0.0007	0.0133	-0.0126	0.0207	0.0491	-0.0142	0.0478	0.0313	0.0204	-0.0559	-0.0289	-0.0007	0.0236	0.0188	-0.0231	-0.0189	0.0332
14.4922	-0.0672	-0.0411	-0.0631	-0.0528	-0.0547	-0.0692	-0.1322	-0.0129	-0.0487	-0.0692	-0.0791	-0.0400	-0.0728	-0.0591	-0.0710	-0.0853	-0.0829	-0.0315	-0.1202	-0.0802	-0.0556	-0.0894	-0.1000	-0.0390	-0.0750	-0.0632	-0.0585	-0.1172	-0.1228	-0.0884	-0.0411	-0.0429	-0.0716	-0.0563	-0.0743	-0.0471	-0.0101	-0.0857	-0.0134	-0.0263	-0.0381	-0.1243	-0.0920	-0.0642	-0.0395	-0.0452	-0.1006	-0.0873	-0.0310
14.5078	-0.1689	-0.0904	-0.1127	-0.0965	-0.1023	-0.1208	-0.1729	-0.0558	-0.0995	-0.1211	-0.1353	-0.0875	-0.1240	-0.1066	-0.1216	-0.1341	-0.1306	-0.0782	-0.1700	-0.1304	-0.1036	-0.1361	-0.1396	-0.0860	-0.1263	-0.1110	-0.1052	-0.1682	-0.1825	-0.1331	-0.0904	-0.0901	-0.1256	-0.1094	-0.1202	-0.0985	-0.0552	-0.1390	-0.0598	-0.0704	-0.0827	-0.1639	-0.1364	-0.1112	-0.0855	-0.0921	-0.1563	-0.1366	-0.0804
14.5234	-0.2125	-0.1243	-0.1379	-0.1219	-0.1309	-0.1451	-0.1738	-0.0845	-0.1303	-0.1478	-0.1668	-0.1161	-0.1522	-0.1307	-0.1418	-0.1554	-0.1533	-0.1095	-0.1869	-0.1551	-0.1355	-0.1522	-0.1452	-0.1191	-0.1506	-0.1381	-0.1336	-0.1845	-0.2095	-0.1474	-0.1243	-0.1161	-0.1576	-0.1426	-0.1471	-0.1307	-0.0863	-0.1679	-0.0906	-0.1002	-0.1130	-0.1627	-0.1551	-0.1371	-0.1112	-0.1183	-0.1786	-0.1601	-0.1139
14.5391	-0.1805	-0.1195	-0.1097	-0.1009	-0.1148	-0.1022	-0.0820	-0.0825	-0.1121	-0.1030	-0.1371	-0.1028	-0.1197	-0.0978	-0.0982	-0.1144	-0.1135	-0.1053	-0.1021	-0.1190	-0.1270	-0.1014	-0.0791	-0.1219	-0.1084	-0.1162	-0.1174	-0.1056	-0.1428	-0.0869	-0.1195	-0.0914	-0.1373	-0.1283	-0.1148	-0.1190	-0.0900	-0.1253	-0.0871	-0.0972	-0.1114	-0.0867	-0.0996	-0.1068	-0.0911	-0.0975	-0.1126	-0.1214	-0.1133
14.5547	-0.0783	0.0478	0.0260	0.0398	0.0235	0.0838	0.1422	0.0152	0.0189	0.1113	0.0536	0.0179	0.0861	0.0774	0.0500	0.0296	0.0647	0.0483	0.1637	0.0504	0.0496	0.0662	0.0994	-0.0060	0.0711	0.0224	0.0172	0.1303	0.0899	0.1153	0.0478	0.0530	0.0290	-0.0076	0.1296	0.0144	0.0120	0.1074	0.0375	0.0013	0.0166	0.0746	0.1359	0.0451	0.0504	0.0340	0.1056	0.0312	-0.0014
14.5703	0.0847	0.2891	0.2116	0.2358	0.2194	0.3065	0.3455	0.1818	0.1677	0.3266	0.3061	0.1747	0.3461	0.3212	0.2343	0.1818	0.2828	0.3398	0.3427	0.2625	0.3379	0.2729	0.3052	0.1908	0.2734	0.2076	0.1831	0.3063	0.2532	0.3384	0.2891	0.2455	0.2732	0.1249	0.4023	0.2149	0.2585	0.3331	0.2824	0.1354	0.2299	0.2423	0.3932	0.2022	0.2849	0.2351	0.2848	0.2034	0.1981
14.5859	0.2447	0.3663	0.3291	0.3462	0.3232	0.4084	0.4195	0.2757	0.2550	0.3936	0.4040	0.2536	0.4293	0.4394	0.3525	0.2752	0.3853	0.4475	0.3761	0.3691	0.4274	0.3918	0.4174	0.2876	0.3654	0.3152	0.2789	0.3577	0.2963	0.4349	0.3663	0.3472	0.3832	0.2186	0.4466	0.3195	0.4078	0.3852	0.4210	0.2222	0.3137	0.3436	0.4691	0.2835	0.4280	0.3641	0.3445	0.3028	0.3094
14.6016	0.3548	0.3682	0.3677	0.3716	0.3525	0.4155	0.4058	0.3114	0.3046	0.3879	0.4014	0.2954	0.4104	0.4426	0.3905	0.3189	0.3949	0.4278	0.3589	0.3878	0.4033	0.4147	0.4302	0.3184	0.3813	0.3525	0.3286	0.3585	0.3000	0.4309	0.3682	0.3708	0.3908	0.2852	0.4034	0.3499	0.4207	0.3693	0.4365	0.2766	0.3310	0.3723	0.4333	0.3167	0.4490	0.3982	0.3510	0.3373	0.3442
14.6172	0.3309	0.3360	0.3471	0.3378	0.3305	0.3713	0.3436	0.3077	0.3102	0.3475	0.3577	0.3020	0.3544	0.3863	0.3661	0.3119	0.3509	0.3682	0.3135	0.3524	0.3448	0.3711	0.3751	0.3068	0.3506	0.3339	0.3233	0.3247	0.2783	0.3711	0.3360	0.3438	0.3527	0.3022	0.3352	0.3342	0.3750	0.3259	0.3895	0.2870	0.3121	0.3410	0.3542	0.3053	0.3961	0.3653	0.3240	0.3189	0.3315
14.6328	0.2190	0.2688	0.2761	0.2580	0.2616	0.2884	0.2431	0.2591	0.2619	0.2733	0.2814	0.2570	0.2711	0.2924	0.2900	0.2503	0.2654	0.2836	0.2350	0.2723	0.2628	0.2790	0.2722	0.2510	0.2764	0.2636	0.2587	0.2497	0.2232	0.2727	0.2688	0.2734	0.2784	0.2585	0.2468	0.2734	0.2958	0.2539	0.3045	0.2438	0.2516	0.2555	0.2519	0.2453	0.3002	0.2843	0.2582	0.2499	0.2732
14.6484	0.1404	0.1778	0.1758	0.1594	0.1665	0.1821	0.1232	0.1799	0.1759	0.1740	0.1793	0.1742	0.1688	0.1820	0.1837	0.1533	0.1579	0.1859	0.1307	0.1664	0.1661	0.1641	0.1502	0.1669	0.1735	0.1649	0.1625	0.1432	0.1353	0.1576	0.1778	0.1788	0.1778	0.1734	0.1467	0.1820	0.2005	0.1576	0.2045	0.1667	0.1651	0.1374	0.1415	0.1546	0.1910	0.1820	0.1598	0.1503	0.1855
14.6641	0.0778	0.0874	0.0761	0.0691	0.0739	0.0779	0.0120	0.0993	0.0839	0.0738	0.0742	0.0857	0.0689	0.0800	0.0775	0.0536	0.0561	0.0949	0.0261	0.0631	0.0740	0.0559	0.0399	0.0819	0.0703	0.0690	0.0691	0.0346	0.0344	0.0521	0.0874	0.0865	0.0756	0.0804	0.0539	0.0880	0.1119	0.0586	0.1127	0.0867	0.0802	0.0226	0.0423	0.0633	0.0928	0.0861	0.0543	0.0509	0.0964
14.6797	-0.0081	0.0106	-0.0078	-0.0042	-0.0036	-0.0101	-0.0762	0.0313	0.0038	-0.0118	-0.0170	0.0094	-0.0155	-0.0031	-0.0121	-0.0311	-0.0275	0.0197	-0.0622	-0.0231	-0.0028	-0.0320	-0.0458	0.0094	-0.0171	-0.0107	-0.0080	-0.0573	-0.0590	-0.0327	0.0106	0.0087	-0.0120	-0.0018	-0.0224	0.0069	0.0391	-0.0274	0.0375	0.0182	0.0091	-0.0683	-0.0378	-0.0137	0.0137	0.0072	-0.0388	-0.0327	0.0199
14.6953	-0.0876	-0.0505	-0.0728	-0.0606	-0.0642	-0.0782	-0.1383	-0.0224	-0.0599	-0.0789	-0.0892	-0.0507	-0.0816	-0.0664	-0.0804	-0.0959	-0.0912	-0.0393	-0.1296	-0.0894	-0.0634	-0.0972	-0.1057	-0.0485	-0.0848	-0.0724	-0.0677	-0.1271	-0.1353	-0.0953	-0.0505	-0.0521	-0.0812	-0.0679	-0.0816	-0.0577	-0.0177	-0.0957	-0.0212	-0.0364	-0.0467	-0.1308	-0.0981	-0.0739	-0.0467	-0.0536	-0.1121	-0.0973	-0.0413
14.7109	-0.1285	-0.0968	-0.1172	-0.1008	-0.1079	-0.1245	-0.1706	-0.0622	-0.1064	-0.1260	-0.1407	-0.0939	-0.1285	-0.1096	-0.1244	-0.1386	-0.1340	-0.0833	-0.1729	-0.1344	-0.1086	-0.1375	-0.1380	-0.0926	-0.1306	-0.1160	-0.1107	-0.1710	-0.1883	-0.1340	-0.0968	-0.0950	-0.1310	-0.1167	-0.1242	-0.1051	-0.0603	-0.1443	-0.0648	-0.0773	-0.0885	-0.1609	-0.1380	-0.1165	-0.0890	-0.0964	-0.1607	-0.1411	-0.0874
14.7266	-0.1354	-0.1238	-0.1298	-0.1164	-0.1271	-0.1337	-0.1475	-0.0846	-0.1265	-0.1377	-0.1593	-0.1134	-0.1445	-0.1215	-0.1283	-0.1446	-0.1428	-0.1082	-0.1676	-0.1455	-0.1334	-0.1369	-0.1250	-0.1201	-0.1397	-0.1323	-0.1299	-0.1653	-0.1942	-0.1307	-0.1238	-0.1096	-0.1523	-0.1397	-0.1406	-0.1280	-0.0864	-0.1588	-0.0890	-0.1004	-0.1129	-0.1378	-0.1414	-0.1303	-0.1050	-0.1121	-0.1626	-0.1499	-0.1139
14.7422	-0.0541	-0.0785	-0.0658	-0.0581	-0.0746	-0.0432	-0.0019	-0.0566	-0.0710	-0.0365	-0.0819	-0.0675	-0.0611	-0.0450	-0.0468	-0.0645	-0.0576	-0.0692	-0.0100	-0.0657	-0.0842	-0.0448	-0.0171	-0.0932	-0.0507	-0.0734	-0.0770	-0.0232	-0.0626	-0.0199	-0.0785	-0.0470	-0.0902	-0.0893	-0.0492	-0.0813	-0.0657	-0.0556	-0.0550	-0.0691	-0.0803	-0.0261	-0.0273	-0.0576	-0.0496	-0.0570	-0.0380	-0.0697	-0.0841
14.7578	0.1329	0.1542	0.1044	0.1237	0.1076	0.1809	0.2373	0.0837	0.0859	0.2110	0.1619	0.0877	0.2002	0.1806	0.1291	0.0982	0.1598	0.1657	0.2550	0.1426	0.1712	0.1549	0.1891	0.0768	0.1616	0.1024	0.0918	0.2175	0.1717	0.2147	0.1542	0.1361	0.1312	0.0523	0.2571	0.0989	0.1027	0.2148	0.1336	0.0599	0.1081	0.1491	0.2514	0.1167	0.1449	0.1168	0.1915	0.1077	0.0800
14.7734	0.3499	0.3264	0.2687	0.2906	0.2704	0.3582	0.3871	0.2266	0.2071	0.3610	0.3560	0.2119	0.3904	0.3824	0.2917	0.2261	0.3350	0.3957	0.3603	0.3162	0.3854	0.3324	0.3629	0.2364	0.3200	0.2597	0.2273	0.3323	0.2731	0.3895	0.3264	0.2960	0.3287	0.1652	0.4272	0.2655	0.3320	0.3602	0.3508	0.1736	0.2716	0.2929	0.4352	0.2402	0.3557	0.2979	0.3140	0.2518	0.2513
14.7891	0.4942	0.3624	0.3492	0.3599	0.3372	0.4125	0.4162	0.2905	0.2769	0.3890	0.4008	0.2707	0.4182	0.4432	0.3728	0.2963	0.3910	0.4335	0.3659	0.3792	0.4120	0.4057	0.4278	0.2997	0.3734	0.3337	0.3019	0.3568	0.2952	0.4354	0.3624	0.3590	0.3858	0.2485	0.4211	0.3325	0.4130	0.3744	0.4282	0.2460	0.3188	0.3606	0.4519	0.2985	0.4405	0.3824	0.3457	0.3203	0.3240
14.8047	0.4989	0.3473	0.3561	0.3529	0.3392	0.3913	0.3745	0.3062	0.3052	0.3646	0.3758	0.2958	0.3784	0.4128	0.3776	0.3138	0.3711	0.3913	0.3335	0.3685	0.3689	0.3921	0.4026	0.3095	0.3642	0.3416	0.3247	0.3394	0.2862	0.3996	0.3473	0.3550	0.3686	0.2921	0.3638	0.3389	0.3929	0.3438	0.4090	0.2796	0.3182	0.3570	0.3906	0.3091	0.4201	0.3799	0.3347	0.3266	0.3343
14.8203	0.4193	0.2933	0.3027	0.2879	0.2867	0.3213	0.2848	0.2748	0.2778	0.3022	0.3114	0.2711	0.3042	0.3304	0.3195	0.2719	0.2992	0.3153	0.2662	0.3035	0.2951	0.3154	0.3139	0.2706	0.3051	0.2895	0.2819	0.2790	0.2440	0.3124	0.2933	0.2992	0.3076	0.2724	0.2817	0.2949	0.3254	0.2820	0.3363	0.2570	0.2734	0.2899	0.2941	0.2669	0.3373	0.3148	0.2831	0.2752	0.2930
14.8359	0.2707	0.2072	0.2078	0.1910	0.1963	0.2184	0.1652	0.2028	0.2012	0.2074	0.2145	0.1981	0.2044	0.2205	0.2187	0.1826	0.1942	0.2187	0.1661	0.2016	0.1999	0.2028	0.1921	0.1929	0.2074	0.1960	0.1921	0.1786	0.1644	0.1974	0.2072	0.2087	0.2123	0.1983	0.1816	0.2104	0.2320	0.1904	0.2374	0.1883	0.1924	0.1769	0.1815	0.1826	0.2277	0.2150	0.1919	0.1814	0.2120
14.8516	0.1208	0.1142	0.1052	0.0960	0.1005	0.1102	0.0473	0.1208	0.1087	0.1043	0.1070	0.1092	0.1005	0.1127	0.1092	0.0810	0.0875	0.1232	0.0579	0.0943	0.1036	0.0892	0.0745	0.1060	0.1011	0.0968	0.0956	0.0670	0.0644	0.0855	0.1142	0.1133	0.1073	0.1055	0.0837	0.1147	0.1390	0.0889	0.1409	0.1074	0.1048	0.0570	0.0755	0.0891	0.1236	0.1147	0.0853	0.0792	0.1212
14.8672	0.0528	0.0325	0.0157	0.0171	0.0179	0.0160	-0.0494	0.0488	0.0247	0.0131	0.0101	0.0290	0.0101	0.0226	0.0135	-0.0088	-0.0027	0.0424	-0.0366	0.0019	0.0209	-0.0060	-0.0199	0.0293	0.0078	0.0117	0.0134	-0.0313	-0.0329	-0.0068	0.0325	0.0304	0.0140	0.0197	0.0013	0.0291	0.0608	-0.0023	0.0599	0.0354	0.0291	-0.0423	-0.0119	0.0073	0.0378	0.0300	-0.0129	-0.0098	0.0404
14.8828	-0.0069	-0.0333	-0.0548	-0.0443	-0.0475	-0.0583	-0.1194	-0.0086	-0.0435	-0.0598	-0.0681	-0.0353	-0.0619	-0.0470	-0.0610	-0.0791	-0.0725	-0.0217	-0.1104	-0.0704	-0.0449	-0.0780	-0.0875	-0.0327	-0.0657	-0.0553	-0.0512	-0.1076	-0.1145	-0.0763	-0.0333	-0.0353	-0.0610	-0.0507	-0.0634	-0.0403	-0.0009	-0.0761	-0.0039	-0.0227	-0.0311	-0.1127	-0.0788	-0.0576	-0.0285	-0.0362	-0.0920	-0.0798	-0.0251
14.8984	-0.0906	-0.0837	-0.1046	-0.0890	-0.0958	-0.1106	-0.1595	-0.0520	-0.0943	-0.1124	-0.1255	-0.0828	-0.1144	-0.0961	-0.1113	-0.1273	-0.1211	-0.0701	-0.1603	-0.1212	-0.0947	-0.1249	-0.1270	-0.0805	-0.1174	-0.1037	-0.0987	-0.1584	-0.1736	-0.1216	-0.0837	-0.0829	-0.1163	-0.1039	-0.1110	-0.0922	-0.0477	-0.1303	-0.0519	-0.0670	-0.0767	-0.1506	-0.1248	-0.1049	-0.0759	-0.0839	-0.1472	-0.1290	-0.0751
14.9141	-0.1613	-0.1158	-0.1245	-0.1107	-0.1210	-0.1288	-0.1486	-0.0786	-0.1207	-0.1329	-0.1524	-0.1079	-0.1384	-0.1159	-0.1241	-0.1414	-0.1382	-0.1002	-0.1669	-0.1405	-0.1252	-0.1336	-0.1239	-0.1122	-0.1352	-0.1266	-0.1238	-0.1645	-0.1908	-0.1282	-0.1158	-0.1043	-0.1449	-0.1331	-0.1345	-0.1211	-0.0782	-0.1534	-0.0812	-0.0943	-0.1057	-0.1381	-0.1376	-0.1256	-0.0986	-0.1061	-0.1600	-0.1458	-0.1064
14.9297	-0.1320	-0.0879	-0.0742	-0.0668	-0.0830	-0.0570	-0.0220	-0.0615	-0.0799	-0.0540	-0.0949	-0.0750	-0.0760	-0.0567	-0.0565	-0.0756	-0.0707	-0.0766	-0.0365	-0.0777	-0.0939	-0.0568	-0.0310	-0.0980	-0.0643	-0.0821	-0.0856	-0.0459	-0.0842	-0.0361	-0.0879	-0.0565	-0.1004	-0.0970	-0.0679	-0.0888	-0.0686	-0.0745	-0.0604	-0.0745	-0.0865	-0.0387	-0.0468	-0.0693	-0.0574	-0.0644	-0.0578	-0.0809	-0.0889
14.9453	0.0265	0.1215	0.0855	0.1028	0.0857	0.1546	0.2133	0.0649	0.0689	0.1821	0.1301	0.0694	0.1662	0.1530	0.1109	0.0822	0.1345	0.1294	0.2283	0.1187	0.1335	0.1333	0.1675	0.0534	0.1379	0.0825	0.0733	0.1933	0.1478	0.1888	0.1215	0.1147	0.1020	0.0379	0.2169	0.0759	0.0763	0.1826	0.1067	0.0448	0.0817	0.1327	0.2176	0.0981	0.1204	0.0965	0.1672	0.0894	0.0577
14.9609	0.2329	0.3076	0.2544	0.2760	0.2558	0.3414	0.3751	0.2127	0.1961	0.3461	0.3361	0.2009	0.3711	0.3639	0.2778	0.2154	0.3192	0.3705	0.3496	0.3008	0.3626	0.3170	0.3484	0.2203	0.3060	0.2461	0.2158	0.3215	0.2624	0.3742	0.3076	0.2816	0.3090	0.1549	0.4086	0.2495	0.3069	0.3453	0.3283	0.1629	0.2559	0.2816	0.4169	0.2290	0.3356	0.2815	0.3020	0.2397	0.2344
14.9766	0.3681	0.3523	0.3407	0.3517	0.3287	0.4041	0.4114	0.2819	0.2687	0.3815	0.3912	0.2632	0.4095	0.4345	0.3644	0.2887	0.3831	0.4213	0.3603	0.3712	0.4019	0.3973	0.4204	0.2902	0.3660	0.3255	0.2937	0.3506	0.2888	0.4282	0.3523	0.3507	0.3762	0.2397	0.4127	0.3232	0.4000	0.3670	0.4161	0.2377	0.3102	0.3540	0.4441	0.2911	0.4295	0.3727	0.3387	0.3128	0.3139
14.9922	0.3644	0.3382	0.3476	0.3443	0.3304	0.3836	0.3688	0.2972	0.2961	0.3572	0.3679	0.2868	0.3711	0.4052	0.3693	0.3047	0.3635	0.3816	0.3271	0.3606	0.3610	0.3836	0.3948	0.3007	0.3566	0.3329	0.3153	0.3322	0.2795	0.3924	0.3382	0.3463	0.3607	0.2824	0.3564	0.3299	0.3830	0.3368	0.3987	0.2703	0.3097	0.3495	0.3841	0.3009	0.4103	0.3706	0.3272	0.3182	0.3245
15.0078	0.2907	0.2804	0.2886	0.2741	0.2727	0.3087	0.2725	0.2611	0.2633	0.2901	0.2996	0.2566	0.2929	0.3182	0.3056	0.2566	0.2863	0.3027	0.2543	0.2902	0.2841	0.3013	0.2999	0.2575	0.2919	0.2752	0.2669	0.2658	0.2328	0.2996	0.2804	0.2854	0.2957	0.2575	0.2708	0.2810	0.3124	0.2707	0.3225	0.2428	0.2607	0.2754	0.2836	0.2533	0.3232	0.3005	0.2701	0.2608	0.2787
15.0234	0.2021	0.1914	0.1902	0.1752	0.1794	0.2021	0.1490	0.1862	0.1828	0.1913	0.1985	0.1800	0.1896	0.2055	0.2007	0.1632	0.1781	0.2042	0.1497	0.1846	0.1864	0.1855	0.1751	0.1770	0.1901	0.1787	0.1745	0.1607	0.1480	0.1816	0.1914	0.1920	0.1965	0.1796	0.1683	0.1930	0.2172	0.1749	0.2220	0.1711	0.1771	0.1578	0.1686	0.1656	0.2120	0.1984	0.1740	0.1633	0.1947
15.0391	0.1006	0.0994	0.0886	0.0822	0.0851	0.0946	0.0324	0.1056	0.0913	0.0886	0.0911	0.0923	0.0863	0.0990	0.0921	0.0628	0.0727	0.1101	0.0420	0.0784	0.0909	0.0733	0.0595	0.0912	0.0846	0.0810	0.0800	0.0496	0.0467	0.0712	0.0994	0.0978	0.0919	0.0876	0.0715	0.0983	0.1258	0.0735	0.1272	0.0917	0.0909	0.0395	0.0636	0.0733	0.1098	0.0997	0.0672	0.0623	0.1051
15.0547	-0.0186	0.0204	0.0023	0.0062	0.0055	0.0032	-0.0605	0.0366	0.0103	0.0001	-0.0033	0.0153	-0.0017	0.0117	-0.0002	-0.0234	-0.0145	0.0318	-0.0496	-0.0109	0.0106	-0.0183	-0.0308	0.0172	-0.0056	-0.0009	0.0009	-0.0453	-0.0485	-0.0179	0.0204	0.0179	0.0012	0.0048	-0.0086	0.0155	0.0502	-0.0153	0.0490	0.0226	0.0179	-0.0550	-0.0213	-0.0055	0.0269	0.0181	-0.0280	-0.0234	0.0272
15.0703	-0.1097	-0.0426	-0.0643	-0.0522	-0.0568	-0.0674	-0.1254	-0.0179	-0.0543	-0.0692	-0.0780	-0.0455	-0.0706	-0.0547	-0.0702	-0.0893	-0.0807	-0.0297	-0.1193	-0.0794	-0.0527	-0.0859	-0.0934	-0.0421	-0.0753	-0.0644	-0.0604	-0.1171	-0.1260	-0.0834	-0.0426	-0.0445	-0.0705	-0.0620	-0.0707	-0.0505	-0.0089	-0.0858	-0.0122	-0.0325	-0.0396	-0.1191	-0.0851	-0.0670	-0.0362	-0.0448	-0.1028	-0.0894	-0.0352
15.0859	-0.1462	-0.0898	-0.1083	-0.0928	-0.1008	-0.1135	-0.1558	-0.0580	-0.1003	-0.1162	-0.1300	-0.0885	-0.1183	-0.0987	-0.1131	-0.1308	-0.1237	-0.0751	-0.1617	-0.1245	-0.0995	-0.1255	-0.1246	-0.0868	-0.1207	-0.1080	-0.1037	-0.1598	-0.1774	-0.1216	-0.0898	-0.0872	-0.1211	-0.1104	-0.1146	-0.0981	-0.0529	-0.1346	-0.0569	-0.0733	-0.0822	-0.1462	-0.1258	-0.1093	-0.0793	-0.0878	-0.1501	-0.1324	-0.0816
15.1016	-0.1168	-0.1126	-0.1130	-0.1019	-0.1141	-0.1131	-0.1169	-0.0766	-0.1135	-0.1178	-0.1411	-0.1022	-0.1267	-0.1032	-0.1068	-0.1266	-0.1237	-0.0968	-0.1404	-0.1269	-0.1204	-0.1145	-0.0998	-0.1110	-0.1200	-0.1176	-0.1170	-0.1389	-0.1689	-0.1068	-0.1126	-0.0945	-0.1362	-0.1268	-0.1238	-0.1154	-0.0769	-0.1392	-0.0777	-0.0921	-0.1034	-0.1099	-0.1190	-0.1148	-0.0896	-0.0970	-0.1381	-0.1313	-0.1041
15.1172	0.0309	-0.0355	-0.0262	-0.0176	-0.0359	0.0067	0.0573	-0.0293	-0.0344	0.0179	-0.0323	-0.0339	-0.0089	0.0028	-0.0032	-0.0240	-0.0095	-0.0293	0.0553	-0.0191	-0.0391	0.0025	0.0326	-0.0604	-0.0023	-0.0338	-0.0388	0.0360	-0.0042	0.0342	-0.0355	-0.0067	-0.0457	-0.0543	0.0101	-0.0442	-0.0364	0.0026	-0.0198	-0.0409	-0.0457	0.0201	0.0319	-0.0164	-0.0090	-0.0183	0.0172	-0.0265	-0.0520
15.1328	0.1931	0.2001	0.1515	0.1724	0.1543	0.2308	0.2841	0.1224	0.1204	0.2532	0.2143	0.1240	0.2526	0.2376	0.1767	0.1362	0.2101	0.2255	0.2856	0.1927	0.2284	0.2064	0.2408	0.1200	0.2079	0.1481	0.1319	0.2513	0.2000	0.2663	0.2001	0.1817	0.1847	0.0842	0.3044	0.1449	0.1594	0.2559	0.1902	0.0914	0.1542	0.1930	0.3031	0.1523	0.2024	0.1677	0.2263	0.1505	0.1262
15.1484	0.2528	0.3250	0.2929	0.3112	0.2882	0.3707	0.3959	0.2414	0.2247	0.3619	0.3612	0.2256	0.3900	0.3986	0.3167	0.2462	0.3496	0.3941	0.3542	0.3335	0.3814	0.3546	0.3839	0.2490	0.3335	0.2811	0.2477	0.3338	0.2720	0.4019	0.3250	0.3125	0.3398	0.1873	0.4111	0.2810	0.3494	0.3546	0.3681	0.1918	0.2787	0.3152	0.4330	0.2548	0.3796	0.3228	0.3170	0.2721	0.2679
15.1641	0.2652	0.3428	0.3452	0.3502	0.3299	0.3956	0.3955	0.2869	0.2800	0.3695	0.3794	0.2718	0.3910	0.4233	0.3685	0.2961	0.3758	0.3999	0.3448	0.3677	0.3811	0.3938	0.4128	0.2934	0.3624	0.3299	0.3041	0.3419	0.2829	0.4145	0.3428	0.3488	0.3686	0.2580	0.3848	0.3251	0.3909	0.3516	0.4077	0.2512	0.3082	0.3550	0.4179	0.2956	0.4228	0.3735	0.3323	0.3163	0.3171
15.1797	0.2743	0.3077	0.3183	0.3092	0.3011	0.3467	0.3232	0.2774	0.2787	0.3237	0.3337	0.2704	0.3320	0.3628	0.3382	0.2800	0.3259	0.3400	0.2916	0.3261	0.3220	0.3433	0.3490	0.2781	0.3248	0.3042	0.2913	0.2997	0.2561	0.3473	0.3077	0.3149	0.3285	0.2691	0.3132	0.3044	0.3458	0.3036	0.3589	0.2551	0.2845	0.3144	0.3350	0.2771	0.3662	0.3352	0.2984	0.2896	0.2998
15.1953	0.2303	0.2299	0.2329	0.2178	0.2194	0.2500	0.2057	0.2168	0.2164	0.2356	0.2445	0.2117	0.2366	0.2564	0.2471	0.2025	0.2266	0.2473	0.1973	0.2316	0.2306	0.2369	0.2310	0.2112	0.2353	0.2203	0.2138	0.2079	0.1865	0.2349	0.2299	0.2318	0.2416	0.2120	0.2149	0.2306	0.2582	0.2183	0.2650	0.1999	0.2131	0.2104	0.2217	0.2033	0.2605	0.2423	0.2167	0.2053	0.2296
15.2109	0.1341	0.1363	0.1293	0.1196	0.1225	0.1392	0.0816	0.1360	0.1264	0.1310	0.1361	0.1257	0.1298	0.1438	0.1362	0.1016	0.1163	0.1488	0.0868	0.1220	0.1312	0.1194	0.1074	0.1249	0.1276	0.1199	0.1171	0.0951	0.0887	0.1175	0.1363	0.1351	0.1356	0.1230	0.1126	0.1357	0.1627	0.1158	0.1654	0.1213	0.1252	0.0875	0.1091	0.1098	0.1517	0.1393	0.1107	0.1023	0.1397
15.2266	0.0517	0.0512	0.0358	0.0361	0.0362	0.0399	-0.0227	0.0619	0.0404	0.0353	0.0348	0.0437	0.0341	0.0474	0.0360	0.0087	0.0205	0.0632	-0.0130	0.0246	0.0436	0.0181	0.0055	0.0455	0.0299	0.0308	0.0312	-0.0081	-0.0109	0.0184	0.0512	0.0486	0.0377	0.0356	0.0246	0.0471	0.0801	0.0203	0.0798	0.0477	0.0462	-0.0182	0.0146	0.0247	0.0601	0.0500	0.0091	0.0095	0.0565
15.2422	-0.0244	-0.0182	-0.0388	-0.0293	-0.0330	-0.0394	-0.0993	0.0019	-0.0305	-0.0420	-0.0483	-0.0233	-0.0429	-0.0278	-0.0432	-0.0652	-0.0544	-0.0052	-0.0919	-0.0525	-0.0269	-0.0593	-0.0685	-0.0196	-0.0482	-0.0400	-0.0370	-0.0895	-0.0961	-0.0570	-0.0182	-0.0208	-0.0420	-0.0374	-0.0452	-0.0256	0.0143	-0.0580	0.0118	-0.0126	-0.0174	-0.0944	-0.0584	-0.0437	-0.0111	-0.0204	-0.0743	-0.0645	-0.0120
15.2578	-0.1043	-0.0717	-0.0917	-0.0770	-0.0842	-0.0955	-0.1437	-0.0435	-0.0836	-0.0982	-0.1097	-0.0730	-0.0994	-0.0810	-0.0968	-0.1161	-0.1069	-0.0571	-0.1456	-0.1071	-0.0805	-0.1101	-0.1121	-0.0699	-0.1034	-0.0914	-0.0873	-0.1440	-0.1582	-0.1064	-0.0717	-0.0712	-0.1012	-0.0928	-0.0968	-0.0803	-0.0357	-0.1157	-0.0395	-0.0587	-0.0659	-0.1357	-0.1090	-0.0935	-0.0623	-0.0713	-0.1326	-0.1165	-0.0644
15.2734	-0.1162	-0.1051	-0.1121	-0.0994	-0.1103	-0.1144	-0.1320	-0.0709	-0.1104	-0.1193	-0.1380	-0.0986	-0.1248	-0.1022	-0.1095	-0.1300	-0.1249	-0.0891	-0.1519	-0.1271	-0.1130	-0.1190	-0.1088	-0.1027	-0.1217	-0.1151	-0.1133	-0.1497	-0.1748	-0.1132	-0.1051	-0.0930	-0.1314	-0.1223	-0.1218	-0.1101	-0.0681	-0.1395	-0.0704	-0.0866	-0.0962	-0.1221	-0.1229	-0.1146	-0.0862	-0.0943	-0.1452	-0.1333	-0.0967
15.2891	-0.0561	-0.0714	-0.0569	-0.0497	-0.0671	-0.0368	0.0014	-0.0501	-0.0646	-0.0336	-0.0752	-0.0612	-0.0563	-0.0373	-0.0369	-0.0588	-0.0514	-0.0609	-0.0131	-0.0585	-0.0764	-0.0367	-0.0102	-0.0840	-0.0448	-0.0653	-0.0697	-0.0239	-0.0617	-0.0145	-0.0714	-0.0398	-0.0821	-0.0817	-0.0473	-0.0732	-0.0556	-0.0532	-0.0454	-0.0625	-0.0725	-0.0182	-0.0249	-0.0526	-0.0402	-0.0475	-0.0368	-0.0626	-0.0750
15.3047	0.0510	0.1358	0.1049	0.1226	0.1037	0.1730	0.2316	0.0791	0.0825	0.1958	0.1478	0.0835	0.1832	0.1743	0.1312	0.0977	0.1536	0.1485	0.2371	0.1381	0.1516	0.1542	0.1887	0.0693	0.1555	0.1011	0.0896	0.2044	0.1567	0.2086	0.1358	0.1322	0.1209	0.0511	0.2302	0.0931	0.0958	0.1953	0.1268	0.0571	0.0980	0.1518	0.2346	0.1119	0.1425	0.1170	0.1787	0.1071	0.0749
15.3203	0.2069	0.2985	0.2631	0.2828	0.2605	0.3420	0.3756	0.2155	0.2014	0.3399	0.3311	0.2040	0.3630	0.3662	0.2872	0.2224	0.3216	0.3595	0.3405	0.3050	0.3512	0.3241	0.3555	0.2212	0.3082	0.2534	0.2228	0.3167	0.2565	0.3756	0.2985	0.2851	0.3078	0.1630	0.3909	0.2521	0.3074	0.3351	0.3295	0.1686	0.2536	0.2904	0.4083	0.2328	0.3420	0.2898	0.2979	0.2468	0.2372
15.3359	0.3044	0.3339	0.3337	0.3413	0.3195	0.3885	0.3951	0.2745	0.2660	0.3644	0.3722	0.2591	0.3871	0.4171	0.3573	0.2839	0.3692	0.3932	0.3431	0.3595	0.3766	0.3851	0.4069	0.2812	0.3547	0.3187	0.2906	0.3369	0.2772	0.4109	0.3339	0.3391	0.3602	0.2409	0.3845	0.3133	0.3792	0.3479	0.3964	0.2362	0.2985	0.3468	0.4183	0.2852	0.4126	0.3621	0.3256	0.3060	0.3038
15.3516	0.2929	0.3063	0.3169	0.3099	0.2997	0.3489	0.3302	0.2724	0.2729	0.3253	0.3350	0.2643	0.3355	0.3668	0.3377	0.2763	0.3286	0.3415	0.2950	0.3273	0.3251	0.3455	0.3538	0.2745	0.3253	0.3026	0.2877	0.3008	0.2556	0.3526	0.3063	0.3138	0.3293	0.2614	0.3184	0.3013	0.3453	0.3057	0.3588	0.2484	0.2822	0.3161	0.3429	0.2747	0.3682	0.3349	0.2980	0.2881	0.2955
15.3672	0.2490	0.2316	0.2352	0.2211	0.2212	0.2547	0.2137	0.2157	0.2153	0.2395	0.2487	0.2101	0.2419	0.2626	0.2502	0.2027	0.2317	0.2510	0.2025	0.2357	0.2356	0.2418	0.2378	0.2115	0.2388	0.2224	0.2148	0.2117	0.1888	0.2417	0.2316	0.2335	0.2455	0.2100	0.2211	0.2313	0.2607	0.2224	0.2678	0.1979	0.2144	0.2153	0.2302	0.2045	0.2650	0.2452	0.2191	0.2072	0.2293
15.3828	0.2105	0.1387	0.1320	0.1228	0.1248	0.1438	0.0884	0.1361	0.1269	0.1349	0.1406	0.1258	0.1348	0.1493	0.1398	0.1028	0.1211	0.1524	0.0917	0.1261	0.1359	0.1241	0.1133	0.1263	0.1313	0.1226	0.1190	0.0991	0.0919	0.1234	0.1387	0.1372	0.1400	0.1230	0.1181	0.1374	0.1654	0.1200	0.1682	0.1208	0.1273	0.0924	0.1162	0.1118	0.1558	0.1423	0.1137	0.1047	0.1405
15.3984	0.1432	0.0534	0.0383	0.0388	0.0383	0.0438	-0.0172	0.0623	0.0413	0.0388	0.0388	0.0443	0.0383	0.0518	0.0391	0.0100	0.0244	0.0663	-0.0089	0.0281	0.0475	0.0221	0.0102	0.0469	0.0331	0.0332	0.0331	-0.0045	-0.0078	0.0232	0.0534	0.0506	0.0416	0.0363	0.0290	0.0489	0.0824	0.0239	0.0823	0.0477	0.0482	-0.0140	0.0202	0.0266	0.0635	0.0526	0.0120	0.0117	0.0575
15.4141	0.0072	-0.0163	-0.0365	-0.0270	-0.0311	-0.0361	-0.0947	0.0024	-0.0295	-0.0391	-0.0448	-0.0225	-0.0394	-0.0241	-0.0403	-0.0638	-0.0511	-0.0026	-0.0884	-0.0495	-0.0237	-0.0559	-0.0644	-0.0182	-0.0454	-0.0378	-0.0353	-0.0864	-0.0931	-0.0530	-0.0163	-0.0190	-0.0387	-0.0364	-0.0416	-0.0239	0.0163	-0.0548	0.0139	-0.0123	-0.0157	-0.0905	-0.0539	-0.0419	-0.0083	-0.0182	-0.0715	-0.0624	-0.0109
15.4297	-0.1392	-0.0697	-0.0890	-0.0746	-0.0821	-0.0919	-0.1383	-0.0427	-0.0821	-0.0950	-0.1061	-0.0717	-0.0959	-0.0774	-0.0931	-0.1139	-0.1034	-0.0547	-0.1417	-0.1038	-0.0776	-0.1061	-0.1074	-0.0684	-0.1001	-0.0890	-0.0854	-0.1403	-0.1544	-0.1021	-0.0697	-0.0690	-0.0979	-0.0913	-0.0934	-0.0783	-0.0338	-0.1123	-0.0374	-0.0580	-0.0641	-0.1305	-0.1046	-0.0914	-0.0595	-0.0688	-0.1291	-0.1139	-0.0631
15.4453	-0.1629	-0.1016	-0.1063	-0.0945	-0.1060	-0.1073	-0.1209	-0.0686	-0.1062	-0.1125	-0.1317	-0.0951	-0.1186	-0.0958	-0.1018	-0.1240	-0.1182	-0.0854	-0.1424	-0.1206	-0.1086	-0.1111	-0.0997	-0.0999	-0.1149	-0.1101	-0.1091	-0.1406	-0.1659	-0.1047	-0.1016	-0.0881	-0.1258	-0.1183	-0.1160	-0.1060	-0.0653	-0.1328	-0.0670	-0.0841	-0.0932	-0.1118	-0.1150	-0.1094	-0.0812	-0.0892	-0.1368	-0.1270	-0.0938
15.4609	-0.0293	-0.0566	-0.0421	-0.0348	-0.0531	-0.0184	0.0242	-0.0406	-0.0511	-0.0137	-0.0572	-0.0491	-0.0375	-0.0198	-0.0203	-0.0436	-0.0335	-0.0473	0.0116	-0.0412	-0.0608	-0.0189	0.0089	-0.0726	-0.0268	-0.0506	-0.0558	-0.0016	-0.0394	0.0059	-0.0566	-0.0252	-0.0659	-0.0688	-0.0262	-0.0598	-0.0457	-0.0320	-0.0333	-0.0525	-0.0606	-0.0002	-0.0029	-0.0373	-0.0255	-0.0333	-0.0161	-0.0465	-0.0638
15.4766	0.1078	0.1548	0.1238	0.1424	0.1226	0.1931	0.2506	0.0944	0.0967	0.2132	0.1690	0.0982	0.2045	0.1971	0.1503	0.1129	0.1741	0.1720	0.2503	0.1584	0.1749	0.1747	0.2094	0.0869	0.1743	0.1197	0.1063	0.2184	0.1692	0.2295	0.1548	0.1503	0.1425	0.0643	0.2503	0.1116	0.1175	0.2126	0.1487	0.0700	0.1169	0.1694	0.2560	0.1267	0.1651	0.1372	0.1930	0.1242	0.0932
15.4922	0.1890	0.2988	0.2724	0.2910	0.2675	0.3467	0.3782	0.2213	0.2084	0.3401	0.3336	0.2095	0.3630	0.3723	0.2967	0.2297	0.3274	0.3595	0.3377	0.3117	0.3507	0.3322	0.3630	0.2269	0.3133	0.2619	0.2312	0.3166	0.2563	0.3799	0.2988	0.2909	0.3127	0.1718	0.3852	0.2584	0.3146	0.3330	0.3361	0.1759	0.2571	0.2986	0.4075	0.2387	0.3509	0.2994	0.2986	0.2542	0.2439
15.5078	0.2553	0.3240	0.3283	0.3336	0.3132	0.3782	0.3820	0.2704	0.2644	0.3538	0.3614	0.2568	0.3737	0.4051	0.3517	0.2798	0.3596	0.3776	0.3318	0.3513	0.3626	0.3755	0.3956	0.2766	0.3468	0.3137	0.2883	0.3274	0.2705	0.3981	0.3240	0.3310	0.3511	0.2419	0.3681	0.3075	0.3676	0.3365	0.3844	0.2356	0.2921	0.3400	0.4016	0.2812	0.4009	0.3543	0.3172	0.3003	0.2981
15.5234	0.2667	0.2848	0.2939	0.2850	0.2773	0.3238	0.3011	0.2545	0.2552	0.3025	0.3121	0.2473	0.3110	0.3393	0.3138	0.2545	0.3032	0.3158	0.2717	0.3028	0.3014	0.3174	0.3232	0.2558	0.3021	0.2801	0.2668	0.2774	0.2381	0.3237	0.2848	0.2902	0.3072	0.2450	0.2934	0.2808	0.3203	0.2839	0.3319	0.2319	0.2628	0.2898	0.3147	0.2549	0.3388	0.3092	0.2765	0.2651	0.2750
15.5391	0.2455	0.2022	0.2023	0.1898	0.1902	0.2212	0.1771	0.1884	0.1857	0.2080	0.2167	0.1816	0.2104	0.2286	0.2157	0.1697	0.1983	0.2204	0.1700	0.2021	0.2062	0.2055	0.2000	0.1836	0.2057	0.1905	0.1836	0.1775	0.1602	0.2064	0.2022	0.2022	0.2141	0.1806	0.1913	0.2009	0.2300	0.1921	0.2355	0.1709	0.1865	0.1776	0.1977	0.1748	0.2304	0.2121	0.1868	0.1742	0.1996
15.5547	0.1918	0.1103	0.1005	0.0950	0.0956	0.1117	0.0554	0.1097	0.0968	0.1040	0.1084	0.0970	0.1046	0.1184	0.1064	0.0704	0.0902	0.1246	0.0599	0.0943	0.1084	0.0908	0.0801	0.0991	0.0992	0.0926	0.0897	0.0653	0.0601	0.0918	0.1103	0.1077	0.1087	0.0924	0.0909	0.1073	0.1376	0.0895	0.1393	0.0942	0.1007	0.0572	0.0874	0.0829	0.1254	0.1121	0.0803	0.0731	0.1115
15.5703	0.0846	0.0298	0.0126	0.0167	0.0145	0.0175	-0.0422	0.0406	0.0160	0.0131	0.0116	0.0203	0.0134	0.0273	0.0122	-0.0164	-0.0003	0.0437	-0.0348	0.0023	0.0250	-0.0040	-0.0144	0.0243	0.0068	0.0090	0.0095	-0.0321	-0.0359	-0.0014	0.0298	0.0264	0.0154	0.0103	0.0070	0.0237	0.0600	-0.0017	0.0590	0.0257	0.0264	-0.0401	-0.0025	0.0030	0.0396	0.0284	-0.0163	-0.0141	0.0333
15.5859	-0.0374	-0.0345	-0.0550	-0.0432	-0.0489	-0.0550	-0.1094	-0.0142	-0.0486	-0.0580	-0.0652	-0.0404	-0.0579	-0.0417	-0.0588	-0.0825	-0.0686	-0.0199	-0.1065	-0.0680	-0.0409	-0.0732	-0.0791	-0.0358	-0.0643	-0.0556	-0.0528	-0.1053	-0.1141	-0.0693	-0.0345	-0.0368	-0.0583	-0.0564	-0.0579	-0.0430	-0.0008	-0.0740	-0.0037	-0.0293	-0.0323	-0.1049	-0.0698	-0.0593	-0.0256	-0.0358	-0.0919	-0.0808	-0.0295
15.6016	-0.0967	-0.0816	-0.0968	-0.0829	-0.0919	-0.0992	-0.1352	-0.0533	-0.0927	-0.1033	-0.1162	-0.0817	-0.1051	-0.0851	-0.0982	-0.1205	-0.1103	-0.0657	-0.1458	-0.1114	-0.0884	-0.1099	-0.1067	-0.0802	-0.1075	-0.0979	-0.0952	-0.1443	-0.1615	-0.1052	-0.0816	-0.0776	-0.1085	-0.1028	-0.1021	-0.0894	-0.0452	-0.1214	-0.0485	-0.0689	-0.0749	-0.1260	-0.1097	-0.0998	-0.0681	-0.0774	-0.1353	-0.1211	-0.0751
15.6172	-0.0547	-0.0952	-0.0884	-0.0799	-0.0943	-0.0828	-0.0733	-0.0646	-0.0935	-0.0874	-0.1136	-0.0851	-0.0995	-0.0761	-0.0761	-0.1005	-0.0952	-0.0798	-0.0986	-0.0992	-0.1007	-0.0825	-0.0641	-0.0970	-0.0906	-0.0952	-0.0974	-0.0999	-0.1299	-0.0717	-0.0952	-0.0723	-0.1121	-0.1071	-0.0972	-0.0963	-0.0638	-0.1085	-0.0617	-0.0791	-0.0888	-0.0716	-0.0851	-0.0910	-0.0676	-0.0748	-0.1019	-0.1040	-0.0895
15.6328	0.0517	0.0216	0.0241	0.0352	0.0148	0.0675	0.1246	0.0079	0.0103	0.0815	0.0303	0.0092	0.0568	0.0642	0.0505	0.0236	0.0505	0.0269	0.1235	0.0392	0.0228	0.0607	0.0930	-0.0151	0.0565	0.0173	0.0101	0.0992	0.0581	0.0995	0.0216	0.0440	0.0126	-0.0122	0.0840	0.0048	0.0060	0.0711	0.0290	-0.0045	0.0027	0.0742	0.1035	0.0326	0.0451	0.0323	0.0774	0.0253	-0.0079
15.6484	0.2099	0.2305	0.1970	0.2177	0.1960	0.2718	0.3200	0.1568	0.1515	0.2811	0.2544	0.1547	0.2893	0.2867	0.2226	0.1706	0.2533	0.2695	0.2998	0.2369	0.2688	0.2538	0.2879	0.1572	0.2463	0.1911	0.1690	0.2713	0.2165	0.3087	0.2305	0.2210	0.2294	0.1152	0.3278	0.1851	0.2118	0.2794	0.2403	0.1208	0.1904	0.2346	0.3388	0.1832	0.2565	0.2168	0.2488	0.1892	0.1675
15.6641	0.3420	0.3108	0.3040	0.3171	0.2932	0.3659	0.3853	0.2462	0.2362	0.3479	0.3496	0.2325	0.3708	0.3942	0.3282	0.2562	0.3480	0.3703	0.3351	0.3356	0.3588	0.3589	0.3857	0.2526	0.3329	0.2912	0.2614	0.3220	0.2628	0.3943	0.3108	0.3133	0.3350	0.2061	0.3772	0.2845	0.3451	0.3350	0.3638	0.2052	0.2752	0.3239	0.4091	0.2613	0.3817	0.3315	0.3078	0.2798	0.2722
15.6797	0.3477	0.3011	0.3106	0.3082	0.2940	0.3491	0.3401	0.2606	0.2594	0.3256	0.3342	0.2510	0.3391	0.3702	0.3326	0.2665	0.3303	0.3413	0.2997	0.3262	0.3282	0.3451	0.3582	0.2649	0.3232	0.2967	0.2782	0.3003	0.2529	0.3589	0.3011	0.3081	0.3274	0.2439	0.3264	0.2925	0.3401	0.3073	0.3541	0.2334	0.2758	0.3152	0.3549	0.2678	0.3670	0.3303	0.2946	0.2818	0.2844
15.6953	0.2448	0.2338	0.2377	0.2262	0.2235	0.2620	0.2275	0.2124	0.2119	0.2457	0.2552	0.2061	0.2508	0.2723	0.2543	0.2019	0.2402	0.2567	0.2117	0.2421	0.2441	0.2492	0.2487	0.2109	0.2440	0.2251	0.2156	0.2175	0.1925	0.2530	0.2338	0.2350	0.2517	0.2046	0.2323	0.2313	0.2634	0.2293	0.2709	0.1928	0.2159	0.2227	0.2452	0.2059	0.2712	0.2487	0.2225	0.2090	0.2272
15.7109	0.1330	0.1426	0.1363	0.1283	0.1285	0.1515	0.1005	0.1357	0.1271	0.1419	0.1484	0.1256	0.1437	0.1586	0.1454	0.1045	0.1296	0.1586	0.1007	0.1332	0.1445	0.1318	0.1234	0.1282	0.1376	0.1269	0.1223	0.1060	0.0977	0.1337	0.1426	0.1402	0.1475	0.1223	0.1283	0.1398	0.1693	0.1275	0.1722	0.1193	0.1307	0.1005	0.1290	0.1151	0.1622	0.1468	0.1188	0.1082	0.1412
15.7266	0.0583	0.0572	0.0424	0.0436	0.0419	0.0505	-0.0075	0.0627	0.0425	0.0449	0.0459	0.0453	0.0459	0.0595	0.0444	0.0122	0.0316	0.0717	-0.0012	0.0343	0.0548	0.0287	0.0185	0.0492	0.0388	0.0374	0.0364	0.0016	-0.0018	0.0316	0.0572	0.0536	0.0484	0.0371	0.0374	0.0518	0.0860	0.0307	0.0859	0.0474	0.0516	-0.0069	0.0305	0.0300	0.0689	0.0567	0.0170	0.0151	0.0589
15.7422	0.0052	-0.0129	-0.0325	-0.0229	-0.0278	-0.0301	-0.0862	0.0031	-0.0277	-0.0336	-0.0385	-0.0210	-0.0329	-0.0177	-0.0351	-0.0613	-0.0450	0.0020	-0.0817	-0.0440	-0.0176	-0.0499	-0.0571	-0.0159	-0.0402	-0.0340	-0.0321	-0.0807	-0.0871	-0.0458	-0.0129	-0.0160	-0.0326	-0.0349	-0.0346	-0.0210	0.0194	-0.0489	0.0171	-0.0120	-0.0126	-0.0835	-0.0455	-0.0386	-0.0036	-0.0144	-0.0665	-0.0590	-0.0092
15.7578	-0.0281	-0.0661	-0.0838	-0.0700	-0.0782	-0.0850	-0.1279	-0.0413	-0.0792	-0.0888	-0.0992	-0.0691	-0.0893	-0.0707	-0.0861	-0.1096	-0.0967	-0.0503	-0.1338	-0.0975	-0.0719	-0.0986	-0.0984	-0.0658	-0.0939	-0.0844	-0.0816	-0.1330	-0.1465	-0.0938	-0.0661	-0.0650	-0.0916	-0.0884	-0.0868	-0.0746	-0.0307	-0.1058	-0.0340	-0.0568	-0.0609	-0.1205	-0.0961	-0.0871	-0.0544	-0.0642	-0.1223	-0.1090	-0.0607
15.7734	-0.0318	-0.0941	-0.0946	-0.0844	-0.0971	-0.0927	-0.0987	-0.0638	-0.0974	-0.0985	-0.1186	-0.0875	-0.1058	-0.0830	-0.0866	-0.1116	-0.1045	-0.0778	-0.1227	-0.1074	-0.0995	-0.0953	-0.0815	-0.0940	-0.1009	-0.0997	-0.1003	-0.1221	-0.1470	-0.0875	-0.0941	-0.0780	-0.1144	-0.1096	-0.1038	-0.0974	-0.0597	-0.1186	-0.0601	-0.0789	-0.0868	-0.0916	-0.0987	-0.0985	-0.0710	-0.0789	-0.1195	-0.1143	-0.0876
15.7891	0.0338	-0.0275	-0.0144	-0.0061	-0.0261	0.0156	0.0644	-0.0219	-0.0262	0.0225	-0.0232	-0.0259	-0.0018	0.0133	0.0101	-0.0160	-0.0001	-0.0198	0.0543	-0.0088	-0.0296	0.0139	0.0436	-0.0497	0.0064	-0.0227	-0.0290	0.0369	-0.0005	0.0433	-0.0275	0.0022	-0.0349	-0.0450	0.0138	-0.0340	-0.0255	0.0069	-0.0093	-0.0332	-0.0364	0.0319	0.0376	-0.0091	0.0028	-0.0062	0.0201	-0.0172	-0.0416
15.8047	0.1638	0.1809	0.1540	0.1738	0.1519	0.2229	0.2777	0.1181	0.1186	0.2368	0.2000	0.1206	0.2346	0.2318	0.1808	0.1365	0.2053	0.2063	0.2658	0.1897	0.2081	0.2069	0.2418	0.1141	0.2024	0.1492	0.1325	0.2357	0.1853	0.2606	0.1809	0.1776	0.1753	0.0854	0.2755	0.1401	0.1524	0.2351	0.1829	0.0902	0.1448	0.1972	0.2857	0.1491	0.2012	0.1697	0.2120	0.1504	0.1218
15.8203	0.2599	0.2940	0.2824	0.2985	0.2739	0.3476	0.3747	0.2268	0.2172	0.3346	0.3311	0.2154	0.3559	0.3744	0.3069	0.2379	0.3305	0.3511	0.3281	0.3167	0.3427	0.3385	0.3678	0.2327	0.3160	0.2713	0.2421	0.3108	0.2528	0.3793	0.2940	0.2943	0.3147	0.1847	0.3689	0.2639	0.3182	0.3242	0.3387	0.1858	0.2584	0.3064	0.3979	0.2450	0.3573	0.3086	0.2948	0.2609	0.2500
15.8359	0.2616	0.2994	0.3078	0.3088	0.2920	0.3502	0.3476	0.2549	0.2527	0.3272	0.3345	0.2447	0.3424	0.3732	0.3304	0.2625	0.3325	0.3427	0.3042	0.3266	0.3312	0.3461	0.3623	0.2604	0.3233	0.2943	0.2740	0.3015	0.2527	0.3641	0.2994	0.3062	0.3270	0.2346	0.3330	0.2884	0.3377	0.3098	0.3523	0.2257	0.2733	0.3159	0.3635	0.2651	0.3675	0.3287	0.2941	0.2792	0.2790
15.8516	0.2059	0.2393	0.2439	0.2340	0.2294	0.2708	0.2409	0.2145	0.2143	0.2539	0.2633	0.2081	0.2604	0.2828	0.2615	0.2066	0.2500	0.2643	0.2219	0.2507	0.2532	0.2586	0.2605	0.2147	0.2518	0.2315	0.2209	0.2258	0.1988	0.2648	0.2393	0.2405	0.2596	0.2058	0.2433	0.2357	0.2691	0.2377	0.2771	0.1941	0.2209	0.2324	0.2586	0.2113	0.2797	0.2556	0.2291	0.2148	0.2304
15.8672	0.1181	0.1498	0.1442	0.1364	0.1359	0.1615	0.1133	0.1401	0.1326	0.1513	0.1584	0.1307	0.1540	0.1691	0.1544	0.1114	0.1399	0.1668	0.1117	0.1429	0.1541	0.1419	0.1350	0.1341	0.1469	0.1348	0.1295	0.1158	0.1066	0.1451	0.1498	0.1470	0.1572	0.1273	0.1390	0.1465	0.1761	0.1372	0.1793	0.1233	0.1375	0.1113	0.1414	0.1223	0.1709	0.1546	0.1276	0.1157	0.1467
15.8828	0.0122	0.0637	0.0495	0.0504	0.0484	0.0592	0.0027	0.0669	0.0481	0.0532	0.0550	0.0504	0.0548	0.0683	0.0525	0.0186	0.0402	0.0788	0.0082	0.0427	0.0630	0.0372	0.0278	0.0548	0.0470	0.0443	0.0429	0.0102	0.0070	0.0409	0.0637	0.0597	0.0572	0.0425	0.0463	0.0581	0.0920	0.0393	0.0920	0.0515	0.0577	0.0022	0.0405	0.0365	0.0762	0.0634	0.0252	0.0218	0.0642
15.8984	-0.0712	-0.0075	-0.0267	-0.0174	-0.0224	-0.0231	-0.0784	0.0067	-0.0230	-0.0268	-0.0309	-0.0165	-0.0257	-0.0108	-0.0285	-0.0560	-0.0381	0.0077	-0.0742	-0.0372	-0.0109	-0.0431	-0.0501	-0.0112	-0.0335	-0.0283	-0.0268	-0.0738	-0.0794	-0.0385	-0.0075	-0.0110	-0.0254	-0.0301	-0.0275	-0.0156	0.0243	-0.0417	0.0220	-0.0085	-0.0075	-0.0766	-0.0376	-0.0332	0.0022	-0.0089	-0.0597	-0.0535	-0.0046
15.9141	-0.1482	-0.0617	-0.0791	-0.0656	-0.0739	-0.0795	-0.1221	-0.0384	-0.0752	-0.0834	-0.0932	-0.0654	-0.0835	-0.0654	-0.0808	-0.1054	-0.0914	-0.0457	-0.1280	-0.0921	-0.0666	-0.0934	-0.0931	-0.0618	-0.0886	-0.0798	-0.0773	-0.1277	-0.1401	-0.0883	-0.0617	-0.0610	-0.0858	-0.0843	-0.0812	-0.0702	-0.0268	-0.1001	-0.0301	-0.0539	-0.0568	-0.1152	-0.0901	-0.0828	-0.0499	-0.0598	-0.1168	-0.1047	-0.0569
15.9297	-0.1741	-0.0904	-0.0907	-0.0807	-0.0935	-0.0884	-0.0945	-0.0613	-0.0940	-0.0942	-0.1138	-0.0844	-0.1013	-0.0788	-0.0823	-0.1082	-0.1003	-0.0740	-0.1184	-0.1031	-0.0951	-0.0912	-0.0774	-0.0906	-0.0967	-0.0959	-0.0967	-0.1183	-0.1419	-0.0832	-0.0904	-0.0747	-0.1097	-0.1061	-0.0994	-0.0937	-0.0565	-0.1140	-0.0569	-0.0763	-0.0834	-0.0875	-0.0941	-0.0949	-0.0673	-0.0753	-0.1153	-0.1108	-0.0843
15.9453	-0.0446	-0.0251	-0.0114	-0.0031	-0.0234	0.0182	0.0665	-0.0200	-0.0239	0.0243	-0.0203	-0.0236	0.0006	0.0161	0.0135	-0.0138	0.0027	-0.0171	0.0549	-0.0060	-0.0267	0.0168	0.0466	-0.0468	0.0090	-0.0198	-0.0262	0.0375	0.0014	0.0459	-0.0251	0.0044	-0.0317	-0.0425	0.0158	-0.0313	-0.0229	0.0089	-0.0067	-0.0312	-0.0337	0.0348	0.0398	-0.0069	0.0057	-0.0032	0.0214	-0.0150	-0.0390
15.9609	0.1165	0.1776	0.1549	0.1746	0.1518	0.2216	0.2761	0.1176	0.1186	0.2336	0.1977	0.1202	0.2314	0.2310	0.1819	0.1369	0.2047	0.2031	0.2616	0.1894	0.2049	0.2070	0.2421	0.1136	0.2015	0.1499	0.1332	0.2320	0.1827	0.2595	0.1776	0.1767	0.1741	0.0859	0.2702	0.1396	0.1516	0.2312	0.1817	0.0904	0.1436	0.1981	0.2826	0.1489	0.2013	0.1705	0.2089	0.1502	0.1214
15.9766	0.1896	0.2868	0.2788	0.2945	0.2698	0.3413	0.3680	0.2230	0.2148	0.3278	0.3239	0.2125	0.3476	0.3677	0.3035	0.2351	0.3251	0.3413	0.3212	0.3119	0.3339	0.3331	0.3622	0.2288	0.3110	0.2680	0.2401	0.3042	0.2482	0.3726	0.2868	0.2888	0.3086	0.1835	0.3593	0.2594	0.3106	0.3169	0.3309	0.1840	0.2536	0.3028	0.3891	0.2420	0.3507	0.3041	0.2887	0.2569	0.2454
15.9922	0.2298	0.2874	0.2957	0.2959	0.2802	0.3367	0.3324	0.2450	0.2436	0.3149	0.3219	0.2358	0.3289	0.3582	0.3181	0.2516	0.3194	0.3277	0.2922	0.3138	0.3179	0.3311	0.3464	0.2504	0.3111	0.2829	0.2638	0.2888	0.2438	0.3489	0.2874	0.2930	0.3151	0.2262	0.3194	0.2773	0.3229	0.2981	0.3365	0.2172	0.2630	0.3027	0.3483	0.2552	0.3510	0.3148	0.2824	0.2670	0.2677
16.0078	0.2239	0.2223	0.2252	0.2159	0.2117	0.2517	0.2202	0.1987	0.1979	0.2362	0.2453	0.1923	0.2424	0.2628	0.2420	0.1883	0.2310	0.2460	0.2041	0.2317	0.2362	0.2375	0.2387	0.1988	0.2333	0.2134	0.2035	0.2066	0.1838	0.2445	0.2223	0.2220	0.2420	0.1894	0.2264	0.2184	0.2502	0.2209	0.2571	0.1788	0.2052	0.2114	0.2399	0.1947	0.2587	0.2361	0.2110	0.1958	0.2131
16.0234	0.1694	0.1328	0.1256	0.1198	0.1185	0.1425	0.0939	0.1241	0.1151	0.1332	0.1396	0.1138	0.1362	0.1505	0.1348	0.0927	0.1216	0.1498	0.0935	0.1242	0.1376	0.1219	0.1151	0.1180	0.1281	0.1171	0.1122	0.0960	0.0891	0.1263	0.1328	0.1292	0.1390	0.1094	0.1231	0.1288	0.1586	0.1197	0.1611	0.1075	0.1218	0.0908	0.1243	0.1055	0.1520	0.1363	0.1082	0.0968	0.1293
16.0391	0.0862	0.0495	0.0342	0.0371	0.0341	0.0435	-0.0121	0.0537	0.0331	0.0381	0.0390	0.0362	0.0400	0.0534	0.0365	0.0031	0.0256	0.0649	-0.0068	0.0274	0.0495	0.0215	0.0129	0.0413	0.0315	0.0299	0.0289	-0.0061	-0.0088	0.0262	0.0495	0.0450	0.0418	0.0271	0.0334	0.0431	0.0778	0.0244	0.0773	0.0382	0.0447	-0.0133	0.0270	0.0226	0.0612	0.0487	0.0086	0.0063	0.0496
16.0547	-0.0360	-0.0184	-0.0376	-0.0271	-0.0330	-0.0342	-0.0872	-0.0033	-0.0342	-0.0379	-0.0428	-0.0271	-0.0366	-0.0214	-0.0394	-0.0668	-0.0484	-0.0028	-0.0846	-0.0481	-0.0212	-0.0536	-0.0588	-0.0216	-0.0445	-0.0388	-0.0371	-0.0851	-0.0910	-0.0482	-0.0184	-0.0217	-0.0369	-0.0418	-0.0371	-0.0269	0.0135	-0.0528	0.0109	-0.0186	-0.0174	-0.0849	-0.0470	-0.0434	-0.0086	-0.0196	-0.0715	-0.0646	-0.0159
16.0703	-0.1223	-0.0686	-0.0833	-0.0702	-0.0794	-0.0833	-0.1197	-0.0447	-0.0810	-0.0878	-0.0987	-0.0710	-0.0886	-0.0697	-0.0832	-0.1086	-0.0950	-0.0522	-0.1297	-0.0962	-0.0729	-0.0952	-0.0922	-0.0686	-0.0924	-0.0847	-0.0827	-0.1297	-0.1432	-0.0896	-0.0686	-0.0659	-0.0917	-0.0908	-0.0860	-0.0764	-0.0339	-0.1048	-0.0369	-0.0601	-0.0630	-0.1118	-0.0927	-0.0873	-0.0551	-0.0647	-0.1198	-0.1086	-0.0639
16.0859	-0.0710	-0.0852	-0.0787	-0.0705	-0.0852	-0.0724	-0.0647	-0.0581	-0.0850	-0.0777	-0.1015	-0.0771	-0.0884	-0.0657	-0.0655	-0.0927	-0.0850	-0.0697	-0.0905	-0.0888	-0.0891	-0.0729	-0.0548	-0.0876	-0.0807	-0.0856	-0.0882	-0.0928	-0.1183	-0.0619	-0.0852	-0.0642	-0.1001	-0.0981	-0.0864	-0.0866	-0.0551	-0.0977	-0.0530	-0.0722	-0.0796	-0.0625	-0.0746	-0.0824	-0.0582	-0.0655	-0.0933	-0.0958	-0.0807
16.1016	0.0760	0.0214	0.0285	0.0396	0.0177	0.0685	0.1239	0.0096	0.0123	0.0788	0.0312	0.0113	0.0559	0.0664	0.0557	0.0260	0.0526	0.0281	0.1166	0.0420	0.0238	0.0640	0.0964	-0.0114	0.0578	0.0213	0.0137	0.0932	0.0554	0.1008	0.0214	0.0455	0.0154	-0.0092	0.0798	0.0078	0.0096	0.0677	0.0315	-0.0022	0.0052	0.0783	0.1016	0.0341	0.0489	0.0369	0.0734	0.0272	-0.0046
16.1172	0.2128	0.2148	0.1943	0.2150	0.1906	0.2617	0.3100	0.1505	0.1481	0.2666	0.2405	0.1498	0.2727	0.2772	0.2207	0.1681	0.2459	0.2510	0.2841	0.2304	0.2510	0.2484	0.2830	0.1507	0.2384	0.1884	0.1675	0.2567	0.2056	0.2995	0.2148	0.2130	0.2190	0.1143	0.3056	0.1781	0.2014	0.2626	0.2292	0.1184	0.1812	0.2325	0.3227	0.1790	0.2497	0.2132	0.2356	0.1846	0.1605
16.1328	0.3336	0.2873	0.2877	0.2995	0.2760	0.3426	0.3605	0.2308	0.2253	0.3249	0.3250	0.2205	0.3434	0.3687	0.3119	0.2429	0.3273	0.3378	0.3130	0.3162	0.3304	0.3365	0.3623	0.2375	0.3137	0.2764	0.2509	0.2997	0.2474	0.3691	0.2873	0.2919	0.3134	0.1982	0.3473	0.2669	0.3170	0.3115	0.3350	0.1958	0.2581	0.3069	0.3795	0.2487	0.3551	0.3115	0.2869	0.2630	0.2539
16.1484	0.4091	0.2624	0.2695	0.2658	0.2544	0.3051	0.2915	0.2267	0.2267	0.2860	0.2939	0.2194	0.2968	0.3225	0.2903	0.2284	0.2873	0.2954	0.2608	0.2838	0.2872	0.2958	0.3064	0.2310	0.2826	0.2574	0.2422	0.2586	0.2230	0.3100	0.2624	0.2650	0.2887	0.2126	0.2850	0.2550	0.2934	0.2700	0.3041	0.2025	0.2415	0.2701	0.3083	0.2334	0.3146	0.2844	0.2558	0.2405	0.2461
16.1641	0.3716	0.1840	0.1825	0.1744	0.1715	0.2059	0.1679	0.1654	0.1621	0.1936	0.2020	0.1582	0.1985	0.2153	0.1966	0.1474	0.1854	0.2046	0.1593	0.1865	0.1952	0.1881	0.1863	0.1639	0.1893	0.1722	0.1643	0.1606	0.1464	0.1949	0.1840	0.1812	0.1996	0.1546	0.1842	0.1799	0.2094	0.1797	0.2141	0.1470	0.1696	0.1608	0.1925	0.1569	0.2118	0.1924	0.1682	0.1533	0.1761
16.1797	0.2518	0.0957	0.0847	0.0829	0.0807	0.0992	0.0479	0.0914	0.0779	0.0919	0.0963	0.0785	0.0947	0.1078	0.0911	0.0524	0.0797	0.1121	0.0505	0.0817	0.0996	0.0771	0.0698	0.0834	0.0857	0.0782	0.0748	0.0512	0.0478	0.0826	0.0957	0.0909	0.0969	0.0719	0.0850	0.0903	0.1215	0.0789	0.1225	0.0753	0.0875	0.0444	0.0830	0.0686	0.1109	0.0966	0.0645	0.0562	0.0928
16.1953	0.1411	0.0189	0.0014	0.0081	0.0036	0.0088	-0.0458	0.0268	0.0021	0.0043	0.0030	0.0069	0.0064	0.0200	0.0019	-0.0291	-0.0073	0.0345	-0.0411	-0.0064	0.0186	-0.0128	-0.0198	0.0126	-0.0026	-0.0012	-0.0011	-0.0418	-0.0446	-0.0070	0.0189	0.0141	0.0071	-0.0049	0.0030	0.0112	0.0480	-0.0094	0.0465	0.0115	0.0167	-0.0465	-0.0050	-0.0073	0.0292	0.0173	-0.0276	-0.0262	0.0192
16.2109	0.0779	-0.0415	-0.0598	-0.0474	-0.0550	-0.0576	-0.1045	-0.0233	-0.0567	-0.0614	-0.0685	-0.0482	-0.0605	-0.0441	-0.0611	-0.0878	-0.0704	-0.0255	-0.1065	-0.0710	-0.0443	-0.0745	-0.0761	-0.0434	-0.0675	-0.0605	-0.0586	-0.1076	-0.1156	-0.0685	-0.0415	-0.0433	-0.0619	-0.0654	-0.0589	-0.0503	-0.0089	-0.0768	-0.0118	-0.0386	-0.0384	-0.1001	-0.0681	-0.0643	-0.0309	-0.0413	-0.0955	-0.0863	-0.0387
16.2266	0.0425	-0.0804	-0.0867	-0.0755	-0.0870	-0.0853	-0.1041	-0.0546	-0.0884	-0.0910	-0.1058	-0.0784	-0.0947	-0.0740	-0.0812	-0.1081	-0.0970	-0.0638	-0.1235	-0.0992	-0.0841	-0.0919	-0.0820	-0.0805	-0.0941	-0.0904	-0.0902	-0.1237	-0.1411	-0.0849	-0.0804	-0.0709	-0.1005	-0.0994	-0.0925	-0.0857	-0.0466	-0.1092	-0.0483	-0.0696	-0.0739	-0.0955	-0.0924	-0.0914	-0.0616	-0.0702	-0.1173	-0.1096	-0.0753
16.2422	0.0483	-0.0535	-0.0375	-0.0305	-0.0496	-0.0182	0.0172	-0.0375	-0.0489	-0.0183	-0.0545	-0.0461	-0.0378	-0.0179	-0.0154	-0.0436	-0.0326	-0.0422	-0.0032	-0.0392	-0.0558	-0.0175	0.0090	-0.0654	-0.0269	-0.0463	-0.0520	-0.0144	-0.0448	0.0038	-0.0535	-0.0242	-0.0606	-0.0649	-0.0305	-0.0549	-0.0385	-0.0365	-0.0283	-0.0491	-0.0551	0.0010	-0.0076	-0.0372	-0.0212	-0.0283	-0.0244	-0.0463	-0.0577
16.2578	0.1016	0.1231	0.1132	0.1308	0.1070	0.1702	0.2276	0.0793	0.0843	0.1822	0.1403	0.0844	0.1711	0.1748	0.1414	0.1023	0.1546	0.1388	0.2161	0.1407	0.1405	0.1597	0.1951	0.0707	0.1545	0.1081	0.0955	0.1872	0.1439	0.2078	0.1231	0.1320	0.1193	0.0558	0.2064	0.0945	0.0976	0.1776	0.1265	0.0598	0.0958	0.1605	0.2225	0.1125	0.1481	0.1255	0.1644	0.1108	0.0770
16.2734	0.1607	0.2592	0.2508	0.2687	0.2432	0.3126	0.3459	0.1974	0.1921	0.3038	0.2937	0.1908	0.3194	0.3362	0.2761	0.2128	0.2982	0.3071	0.3040	0.2843	0.3034	0.3035	0.3349	0.2024	0.2856	0.2421	0.2168	0.2834	0.2314	0.3464	0.2592	0.2611	0.2779	0.1601	0.3364	0.2314	0.2718	0.2947	0.2939	0.1618	0.2286	0.2790	0.3638	0.2207	0.3157	0.2735	0.2664	0.2326	0.2159
16.2891	0.1811	0.2725	0.2795	0.2823	0.2652	0.3224	0.3227	0.2286	0.2274	0.3029	0.3079	0.2203	0.3168	0.3438	0.3023	0.2368	0.3067	0.3121	0.2837	0.2998	0.3055	0.3150	0.3327	0.2348	0.2975	0.2679	0.2486	0.2765	0.2343	0.3369	0.2725	0.2765	0.3008	0.2078	0.3109	0.2609	0.3032	0.2876	0.3168	0.2008	0.2493	0.2889	0.3396	0.2418	0.3328	0.2976	0.2688	0.2524	0.2498
16.3047	0.1874	0.2109	0.2127	0.2056	0.2000	0.2412	0.2127	0.1854	0.1845	0.2268	0.2353	0.1792	0.2337	0.2526	0.2300	0.1762	0.2218	0.2349	0.1969	0.2212	0.2277	0.2254	0.2286	0.1868	0.2227	0.2019	0.1916	0.1962	0.1758	0.2356	0.2109	0.2090	0.2319	0.1744	0.2204	0.2057	0.2362	0.2127	0.2427	0.1654	0.1946	0.2005	0.2342	0.1841	0.2456	0.2232	0.1995	0.1841	0.1992
16.3203	0.1929	0.1236	0.1157	0.1117	0.1093	0.1340	0.0878	0.1134	0.1042	0.1254	0.1315	0.1032	0.1291	0.1425	0.1252	0.0828	0.1143	0.1411	0.0873	0.1158	0.1309	0.1125	0.1074	0.1084	0.1195	0.1081	0.1030	0.0872	0.0821	0.1193	0.1236	0.1187	0.1309	0.0974	0.1182	0.1185	0.1476	0.1127	0.1498	0.0968	0.1134	0.0822	0.1198	0.0969	0.1419	0.1262	0.0985	0.0873	0.1181
16.3359	0.1186	0.0425	0.0270	0.0312	0.0272	0.0374	-0.0160	0.0455	0.0250	0.0323	0.0330	0.0284	0.0348	0.0476	0.0297	-0.0040	0.0203	0.0584	-0.0113	0.0213	0.0445	0.0149	0.0081	0.0341	0.0252	0.0233	0.0222	-0.0124	-0.0139	0.0214	0.0425	0.0372	0.0359	0.0181	0.0298	0.0354	0.0695	0.0192	0.0688	0.0301	0.0385	-0.0185	0.0239	0.0163	0.0538	0.0413	0.0013	-0.0006	0.0411
16.3516	-0.0025	-0.0231	-0.0416	-0.0306	-0.0374	-0.0374	-0.0871	-0.0091	-0.0394	-0.0411	-0.0461	-0.0320	-0.0395	-0.0246	-0.0424	-0.0705	-0.0510	-0.0072	-0.0863	-0.0513	-0.0244	-0.0564	-0.0596	-0.0266	-0.0478	-0.0426	-0.0413	-0.0879	-0.0930	-0.0498	-0.0231	-0.0266	-0.0403	-0.0477	-0.0390	-0.0318	0.0076	-0.0556	0.0050	-0.0242	-0.0216	-0.0850	-0.0480	-0.0471	-0.0133	-0.0241	-0.0752	-0.0683	-0.0217
16.3672	-0.0420	-0.0699	-0.0813	-0.0691	-0.0793	-0.0799	-0.1094	-0.0469	-0.0812	-0.0850	-0.0965	-0.0713	-0.0864	-0.0674	-0.0784	-0.1053	-0.0917	-0.0534	-0.1232	-0.0934	-0.0728	-0.0904	-0.0842	-0.0704	-0.0891	-0.0835	-0.0825	-0.1238	-0.1368	-0.0836	-0.0699	-0.0653	-0.0903	-0.0915	-0.0838	-0.0768	-0.0366	-0.1018	-0.0391	-0.0620	-0.0641	-0.1013	-0.0878	-0.0857	-0.0547	-0.0639	-0.1152	-0.1057	-0.0659
16.3828	0.0234	-0.0722	-0.0602	-0.0531	-0.0700	-0.0490	-0.0297	-0.0497	-0.0694	-0.0531	-0.0808	-0.0638	-0.0671	-0.0453	-0.0425	-0.0711	-0.0624	-0.0581	-0.0550	-0.0673	-0.0748	-0.0487	-0.0267	-0.0777	-0.0576	-0.0683	-0.0725	-0.0607	-0.0861	-0.0338	-0.0722	-0.0475	-0.0823	-0.0835	-0.0640	-0.0726	-0.0480	-0.0723	-0.0429	-0.0625	-0.0690	-0.0335	-0.0467	-0.0631	-0.0424	-0.0492	-0.0647	-0.0741	-0.0706
16.3984	0.1163	0.0643	0.0663	0.0805	0.0568	0.1128	0.1699	0.0389	0.0446	0.1233	0.0781	0.0436	0.1050	0.1131	0.0948	0.0609	0.0976	0.0735	0.1599	0.0855	0.0727	0.1062	0.1407	0.0243	0.1004	0.0601	0.0508	0.1339	0.0957	0.1481	0.0643	0.0826	0.0603	0.0202	0.1337	0.0454	0.0452	0.1154	0.0705	0.0252	0.0440	0.1160	0.1540	0.0693	0.0914	0.0759	0.1124	0.0652	0.0302
16.4141	0.1985	0.2301	0.2191	0.2392	0.2131	0.2815	0.3229	0.1696	0.1668	0.2786	0.2607	0.1667	0.2890	0.3012	0.2454	0.1880	0.2678	0.2710	0.2871	0.2530	0.2702	0.2712	0.3051	0.1726	0.2573	0.2123	0.1898	0.2634	0.2139	0.3180	0.2301	0.2317	0.2431	0.1341	0.3131	0.2002	0.2300	0.2718	0.2546	0.1371	0.2005	0.2527	0.3369	0.1967	0.2774	0.2395	0.2440	0.2059	0.1835
16.4297	0.2786	0.2688	0.2744	0.2814	0.2613	0.3210	0.3293	0.2212	0.2194	0.3028	0.3052	0.2132	0.3176	0.3437	0.2980	0.2325	0.3067	0.3105	0.2876	0.2978	0.3055	0.3135	0.3353	0.2281	0.2956	0.2637	0.2430	0.2773	0.2335	0.3405	0.2688	0.2727	0.2969	0.1967	0.3163	0.2546	0.2967	0.2887	0.3116	0.1920	0.2451	0.2883	0.3463	0.2380	0.3303	0.2936	0.2668	0.2496	0.2422
16.4453	0.2900	0.2192	0.2223	0.2169	0.2093	0.2534	0.2306	0.1902	0.1901	0.2384	0.2464	0.1843	0.2464	0.2662	0.2409	0.1853	0.2353	0.2450	0.2112	0.2332	0.2394	0.2383	0.2447	0.1932	0.2340	0.2117	0.2003	0.2088	0.1858	0.2513	0.2192	0.2174	0.2427	0.1781	0.2348	0.2130	0.2438	0.2245	0.2511	0.1694	0.2024	0.2147	0.2511	0.1928	0.2570	0.2332	0.2094	0.1947	0.2050
16.4609	0.2063	0.1345	0.1280	0.1238	0.1207	0.1484	0.1055	0.1213	0.1141	0.1392	0.1459	0.1124	0.1435	0.1569	0.1390	0.0951	0.1291	0.1526	0.1031	0.1299	0.1441	0.1269	0.1237	0.1181	0.1334	0.1202	0.1145	0.1023	0.0963	0.1352	0.1345	0.1293	0.1449	0.1064	0.1328	0.1293	0.1573	0.1269	0.1599	0.1045	0.1239	0.0984	0.1362	0.1084	0.1541	0.1379	0.1118	0.1003	0.1274
16.4766	0.0978	0.0524	0.0379	0.0413	0.0373	0.0499	-0.0018	0.0528	0.0345	0.0445	0.0462	0.0372	0.0473	0.0597	0.0418	0.0070	0.0327	0.0683	0.0022	0.0336	0.0559	0.0269	0.0210	0.0430	0.0375	0.0339	0.0323	0.0008	-0.0001	0.0344	0.0524	0.0466	0.0485	0.0273	0.0421	0.0455	0.0780	0.0319	0.0775	0.0375	0.0478	-0.0054	0.0372	0.0265	0.0640	0.0513	0.0137	0.0107	0.0498
16.4922	0.0356	-0.0151	-0.0331	-0.0228	-0.0294	-0.0276	-0.0774	-0.0031	-0.0316	-0.0315	-0.0355	-0.0248	-0.0296	-0.0154	-0.0331	-0.0620	-0.0416	0.0007	-0.0761	-0.0419	-0.0153	-0.0476	-0.0508	-0.0192	-0.0383	-0.0343	-0.0332	-0.0780	-0.0815	-0.0404	-0.0151	-0.0192	-0.0301	-0.0399	-0.0295	-0.0236	0.0144	-0.0454	0.0120	-0.0181	-0.0141	-0.0763	-0.0380	-0.0390	-0.0054	-0.0163	-0.0655	-0.0595	-0.0145
16.5078	0.0404	-0.0640	-0.0762	-0.0641	-0.0740	-0.0743	-0.1060	-0.0428	-0.0760	-0.0792	-0.0895	-0.0665	-0.0800	-0.0619	-0.0734	-0.1007	-0.0862	-0.0477	-0.1182	-0.0878	-0.0663	-0.0861	-0.0806	-0.0649	-0.0836	-0.0782	-0.0772	-0.1191	-0.1300	-0.0790	-0.0640	-0.0608	-0.0835	-0.0862	-0.0775	-0.0711	-0.0317	-0.0954	-0.0343	-0.0577	-0.0587	-0.0985	-0.0821	-0.0807	-0.0498	-0.0591	-0.1102	-0.1006	-0.0607
16.5234	0.0437	-0.0726	-0.0624	-0.0551	-0.0714	-0.0527	-0.0382	-0.0501	-0.0711	-0.0576	-0.0827	-0.0649	-0.0698	-0.0482	-0.0456	-0.0746	-0.0659	-0.0582	-0.0643	-0.0703	-0.0749	-0.0533	-0.0323	-0.0770	-0.0613	-0.0702	-0.0740	-0.0687	-0.0915	-0.0395	-0.0726	-0.0501	-0.0832	-0.0848	-0.0674	-0.0733	-0.0473	-0.0764	-0.0434	-0.0629	-0.0688	-0.0394	-0.0521	-0.0660	-0.0443	-0.0510	-0.0712	-0.0773	-0.0704
16.5391	0.0229	0.0484	0.0547	0.0679	0.0440	0.0971	0.1527	0.0289	0.0341	0.1058	0.0616	0.0330	0.0866	0.0970	0.0833	0.0502	0.0823	0.0569	0.1403	0.0709	0.0551	0.0918	0.1262	0.0132	0.0856	0.0480	0.0392	0.1166	0.0807	0.1313	0.0484	0.0695	0.0455	0.0108	0.1120	0.0332	0.0332	0.0966	0.0568	0.0165	0.0311	0.1042	0.1340	0.0574	0.0773	0.0638	0.0958	0.0536	0.0191
16.5547	0.0431	0.2154	0.2070	0.2270	0.2006	0.2671	0.3100	0.1582	0.1571	0.2650	0.2449	0.1569	0.2730	0.2852	0.2337	0.1786	0.2540	0.2526	0.2750	0.2394	0.2529	0.2570	0.2917	0.1606	0.2445	0.2005	0.1796	0.2520	0.2045	0.3038	0.2154	0.2186	0.2279	0.1248	0.2973	0.1873	0.2124	0.2582	0.2374	0.1282	0.1878	0.2419	0.3211	0.1867	0.2612	0.2261	0.2317	0.1957	0.1704
16.5703	0.0951	0.2585	0.2644	0.2720	0.2517	0.3105	0.3200	0.2119	0.2109	0.2934	0.2946	0.2049	0.3072	0.3323	0.2882	0.2244	0.2969	0.2982	0.2791	0.2877	0.2949	0.3020	0.3247	0.2189	0.2860	0.2543	0.2343	0.2689	0.2268	0.3302	0.2585	0.2621	0.2866	0.1875	0.3069	0.2447	0.2835	0.2798	0.2983	0.1838	0.2360	0.2791	0.3364	0.2298	0.3176	0.2826	0.2574	0.2414	0.2318
16.5859	0.0915	0.2099	0.2127	0.2082	0.2002	0.2438	0.2219	0.1812	0.1814	0.2296	0.2370	0.1758	0.2373	0.2561	0.2314	0.1770	0.2263	0.2348	0.2029	0.2239	0.2305	0.2276	0.2349	0.1846	0.2250	0.2027	0.1917	0.2004	0.1791	0.2419	0.2099	0.2076	0.2335	0.1685	0.2268	0.2037	0.2326	0.2163	0.2396	0.1610	0.1941	0.2054	0.2427	0.1847	0.2458	0.2231	0.2001	0.1866	0.1953
16.6016	0.0410	0.1265	0.1197	0.1165	0.1129	0.1401	0.0980	0.1135	0.1062	0.1315	0.1376	0.1047	0.1357	0.1485	0.1307	0.0876	0.1214	0.1441	0.0956	0.1218	0.1366	0.1179	0.1156	0.1105	0.1254	0.1124	0.1071	0.0947	0.0897	0.1273	0.1265	0.1208	0.1369	0.0977	0.1260	0.1211	0.1480	0.1195	0.1504	0.0971	0.1166	0.0902	0.1292	0.1012	0.1450	0.1294	0.1032	0.0930	0.1189
16.6172	-0.0233	0.0460	0.0315	0.0357	0.0312	0.0435	-0.0072	0.0467	0.0282	0.0383	0.0396	0.0312	0.0412	0.0533	0.0354	0.0012	0.0268	0.0617	-0.0037	0.0273	0.0500	0.0201	0.0152	0.0370	0.0312	0.0279	0.0266	-0.0052	-0.0056	0.0285	0.0460	0.0400	0.0422	0.0203	0.0368	0.0390	0.0708	0.0260	0.0702	0.0316	0.0422	-0.0112	0.0319	0.0209	0.0571	0.0448	0.0068	0.0051	0.0431
16.6328	-0.0772	-0.0197	-0.0372	-0.0265	-0.0336	-0.0318	-0.0798	-0.0076	-0.0360	-0.0356	-0.0399	-0.0289	-0.0337	-0.0196	-0.0369	-0.0655	-0.0453	-0.0040	-0.0796	-0.0459	-0.0195	-0.0517	-0.0535	-0.0236	-0.0423	-0.0383	-0.0372	-0.0814	-0.0848	-0.0437	-0.0197	-0.0237	-0.0345	-0.0448	-0.0331	-0.0281	0.0091	-0.0493	0.0066	-0.0223	-0.0181	-0.0786	-0.0412	-0.0428	-0.0101	-0.0207	-0.0698	-0.0630	-0.0193
16.6484	-0.0320	-0.0662	-0.0763	-0.0647	-0.0752	-0.0740	-0.1018	-0.0450	-0.0771	-0.0792	-0.0901	-0.0677	-0.0805	-0.0623	-0.0721	-0.0997	-0.0858	-0.0500	-0.1163	-0.0877	-0.0680	-0.0851	-0.0776	-0.0670	-0.0832	-0.0788	-0.0781	-0.1169	-0.1279	-0.0772	-0.0662	-0.0617	-0.0844	-0.0879	-0.0781	-0.0726	-0.0347	-0.0954	-0.0370	-0.0595	-0.0605	-0.0942	-0.0811	-0.0810	-0.0511	-0.0599	-0.1091	-0.0998	-0.0629
16.6641	0.0952	-0.0658	-0.0529	-0.0458	-0.0633	-0.0406	-0.0198	-0.0457	-0.0629	-0.0447	-0.0721	-0.0578	-0.0587	-0.0376	-0.0339	-0.0630	-0.0540	-0.0524	-0.0458	-0.0591	-0.0675	-0.0410	-0.0176	-0.0718	-0.0492	-0.0611	-0.0655	-0.0514	-0.0747	-0.0247	-0.0658	-0.0414	-0.0740	-0.0776	-0.0553	-0.0661	-0.0440	-0.0630	-0.0384	-0.0577	-0.0632	-0.0248	-0.0373	-0.0558	-0.0361	-0.0425	-0.0565	-0.0655	-0.0653
16.6797	0.2057	0.0704	0.0742	0.0893	0.0643	0.1196	0.1757	0.0443	0.0505	0.1282	0.0855	0.0496	0.1117	0.1211	0.1031	0.0682	0.1054	0.0808	0.1610	0.0932	0.0807	0.1130	0.1486	0.0319	0.1072	0.0681	0.0586	0.1372	0.1004	0.1553	0.0704	0.0884	0.0687	0.0252	0.1394	0.0526	0.0525	0.1202	0.0774	0.0308	0.0515	0.1229	0.1607	0.0754	0.0996	0.0841	0.1149	0.0735	0.0373
16.6953	0.2696	0.2224	0.2171	0.2368	0.2100	0.2750	0.3136	0.1667	0.1656	0.2698	0.2534	0.1645	0.2795	0.2946	0.2436	0.1871	0.2628	0.2607	0.2753	0.2485	0.2613	0.2651	0.2993	0.1707	0.2520	0.2105	0.1896	0.2550	0.2083	0.3101	0.2224	0.2257	0.2385	0.1333	0.3002	0.1969	0.2246	0.2619	0.2476	0.1369	0.1965	0.2490	0.3260	0.1944	0.2720	0.2366	0.2349	0.2050	0.1804
16.7109	0.2885	0.2471	0.2528	0.2582	0.2402	0.2958	0.2997	0.2040	0.2041	0.2796	0.2818	0.1980	0.2919	0.3154	0.2760	0.2148	0.2822	0.2826	0.2632	0.2739	0.2807	0.2849	0.3054	0.2111	0.2728	0.2432	0.2257	0.2551	0.2176	0.3112	0.2471	0.2485	0.2752	0.1818	0.2900	0.2350	0.2701	0.2662	0.2828	0.1782	0.2268	0.2639	0.3167	0.2205	0.3002	0.2687	0.2444	0.2306	0.2224
16.7266	0.2614	0.1884	0.1884	0.1842	0.1774	0.2176	0.1916	0.1625	0.1618	0.2055	0.2126	0.1572	0.2122	0.2284	0.2058	0.1546	0.2001	0.2106	0.1772	0.1980	0.2072	0.1986	0.2045	0.1652	0.2000	0.1793	0.1701	0.1753	0.1590	0.2130	0.1884	0.1839	0.2098	0.1489	0.2026	0.1821	0.2087	0.1931	0.2141	0.1436	0.1743	0.1766	0.2151	0.1637	0.2181	0.1978	0.1760	0.1634	0.1744
16.7422	0.1932	0.1048	0.0956	0.0945	0.0906	0.1146	0.0708	0.0943	0.0848	0.1073	0.1123	0.0845	0.1113	0.1229	0.1051	0.0646	0.0966	0.1215	0.0703	0.0966	0.1142	0.0909	0.0886	0.0904	0.1005	0.0895	0.0854	0.0693	0.0666	0.1012	0.1048	0.0981	0.1124	0.0756	0.1036	0.0987	0.1256	0.0958	0.1270	0.0785	0.0967	0.0629	0.1045	0.0798	0.1201	0.1058	0.0779	0.0700	0.0975
16.7578	0.0854	0.0281	0.0122	0.0186	0.0132	0.0230	-0.0270	0.0308	0.0102	0.0186	0.0185	0.0143	0.0214	0.0332	0.0153	-0.0172	0.0074	0.0435	-0.0239	0.0073	0.0318	-0.0005	-0.0042	0.0203	0.0112	0.0096	0.0091	-0.0254	-0.0256	0.0087	0.0281	0.0217	0.0219	0.0013	0.0190	0.0203	0.0527	0.0064	0.0515	0.0161	0.0258	-0.0306	0.0129	0.0035	0.0377	0.0262	-0.0142	-0.0132	0.0253
16.7734	-0.0102	-0.0330	-0.0498	-0.0381	-0.0461	-0.0450	-0.0890	-0.0191	-0.0486	-0.0488	-0.0545	-0.0408	-0.0473	-0.0328	-0.0488	-0.0768	-0.0578	-0.0173	-0.0919	-0.0590	-0.0329	-0.0636	-0.0629	-0.0361	-0.0552	-0.0507	-0.0493	-0.0933	-0.0977	-0.0551	-0.0330	-0.0361	-0.0487	-0.0585	-0.0455	-0.0414	-0.0042	-0.0627	-0.0069	-0.0337	-0.0302	-0.0864	-0.0532	-0.0545	-0.0232	-0.0331	-0.0830	-0.0745	-0.0325
16.7891	-0.0252	-0.0715	-0.0762	-0.0658	-0.0778	-0.0726	-0.0891	-0.0496	-0.0793	-0.0784	-0.0921	-0.0702	-0.0819	-0.0628	-0.0682	-0.0964	-0.0846	-0.0556	-0.1094	-0.0872	-0.0730	-0.0808	-0.0688	-0.0726	-0.0816	-0.0802	-0.0805	-0.1095	-0.1227	-0.0716	-0.0715	-0.0628	-0.0875	-0.0913	-0.0797	-0.0762	-0.0414	-0.0952	-0.0426	-0.0637	-0.0656	-0.0817	-0.0783	-0.0810	-0.0533	-0.0613	-0.1045	-0.0973	-0.0682
16.8047	0.0230	-0.0410	-0.0245	-0.0167	-0.0372	-0.0042	0.0316	-0.0296	-0.0374	-0.0049	-0.0391	-0.0351	-0.0231	-0.0041	-0.0006	-0.0302	-0.0181	-0.0304	0.0085	-0.0251	-0.0414	-0.0048	0.0237	-0.0533	-0.0130	-0.0331	-0.0388	-0.0016	-0.0278	0.0186	-0.0410	-0.0136	-0.0453	-0.0547	-0.0152	-0.0425	-0.0297	-0.0214	-0.0189	-0.0400	-0.0431	0.0147	0.0079	-0.0249	-0.0092	-0.0158	-0.0130	-0.0315	-0.0470
16.8203	0.0781	0.1235	0.1211	0.1401	0.1135	0.1731	0.2276	0.0834	0.0893	0.1798	0.1430	0.0888	0.1713	0.1799	0.1501	0.1095	0.1601	0.1409	0.2062	0.1461	0.1434	0.1641	0.2013	0.0778	0.1579	0.1160	0.1036	0.1827	0.1426	0.2110	0.1235	0.1345	0.1255	0.0597	0.2018	0.1003	0.1042	0.1739	0.1308	0.0653	0.1013	0.1664	0.2222	0.1170	0.1555	0.1339	0.1588	0.1195	0.0832
16.8359	0.1221	0.2348	0.2350	0.2515	0.2261	0.2879	0.3157	0.1828	0.1819	0.2775	0.2686	0.1788	0.2894	0.3092	0.2608	0.2017	0.2765	0.2739	0.2740	0.2634	0.2744	0.2780	0.3092	0.1891	0.2645	0.2276	0.2072	0.2591	0.2146	0.3177	0.2348	0.2378	0.2573	0.1514	0.3019	0.2146	0.2465	0.2673	0.2654	0.1539	0.2117	0.2603	0.3302	0.2078	0.2892	0.2542	0.2408	0.2202	0.1991
16.8516	0.1133	0.2236	0.2277	0.2288	0.2155	0.2652	0.2578	0.1871	0.1882	0.2508	0.2552	0.1822	0.2606	0.2806	0.2493	0.1926	0.2506	0.2524	0.2301	0.2444	0.2516	0.2500	0.2656	0.1933	0.2448	0.2184	0.2050	0.2255	0.1969	0.2722	0.2236	0.2216	0.2505	0.1688	0.2556	0.2142	0.2437	0.2381	0.2529	0.1648	0.2065	0.2310	0.2766	0.1991	0.2657	0.2399	0.2179	0.2058	0.2028
16.8672	0.0474	0.1509	0.1467	0.1436	0.1383	0.1721	0.1390	0.1308	0.1274	0.1627	0.1691	0.1247	0.1680	0.1809	0.1612	0.1153	0.1544	0.1698	0.1311	0.1530	0.1661	0.1497	0.1527	0.1315	0.1562	0.1390	0.1323	0.1302	0.1213	0.1634	0.1509	0.1443	0.1674	0.1152	0.1596	0.1446	0.1691	0.1514	0.1726	0.1137	0.1396	0.1267	0.1667	0.1266	0.1723	0.1554	0.1334	0.1228	0.1389
16.8828	-0.0153	0.0693	0.0567	0.0592	0.0546	0.0727	0.0263	0.0638	0.0501	0.0671	0.0700	0.0517	0.0706	0.0814	0.0636	0.0272	0.0558	0.0850	0.0279	0.0555	0.0767	0.0479	0.0454	0.0577	0.0597	0.0524	0.0501	0.0270	0.0267	0.0588	0.0693	0.0619	0.0714	0.0402	0.0659	0.0623	0.0902	0.0559	0.0903	0.0488	0.0639	0.0194	0.0634	0.0447	0.0808	0.0681	0.0361	0.0323	0.0632
16.8984	-0.0581	-0.0006	-0.0177	-0.0084	-0.0150	-0.0092	-0.0573	0.0064	-0.0179	-0.0129	-0.0154	-0.0121	-0.0105	0.0018	-0.0157	-0.0457	-0.0234	0.0147	-0.0560	-0.0242	0.0020	-0.0317	-0.0332	-0.0064	-0.0203	-0.0191	-0.0185	-0.0573	-0.0583	-0.0219	-0.0006	-0.0065	-0.0108	-0.0279	-0.0104	-0.0090	0.0248	-0.0254	0.0228	-0.0080	-0.0004	-0.0589	-0.0177	-0.0239	0.0080	-0.0026	-0.0469	-0.0421	-0.0025
16.9141	-0.0997	-0.0530	-0.0662	-0.0542	-0.0638	-0.0624	-0.0967	-0.0357	-0.0662	-0.0669	-0.0753	-0.0573	-0.0667	-0.0507	-0.0629	-0.0905	-0.0745	-0.0372	-0.1068	-0.0764	-0.0533	-0.0775	-0.0719	-0.0548	-0.0720	-0.0678	-0.0666	-0.1071	-0.1143	-0.0685	-0.0530	-0.0525	-0.0695	-0.0774	-0.0640	-0.0604	-0.0239	-0.0816	-0.0265	-0.0500	-0.0483	-0.0912	-0.0693	-0.0705	-0.0410	-0.0500	-0.0990	-0.0893	-0.0515
16.9297	-0.1383	-0.0704	-0.0635	-0.0555	-0.0710	-0.0552	-0.0483	-0.0494	-0.0712	-0.0609	-0.0817	-0.0643	-0.0702	-0.0498	-0.0479	-0.0770	-0.0681	-0.0559	-0.0752	-0.0722	-0.0715	-0.0585	-0.0384	-0.0736	-0.0640	-0.0704	-0.0732	-0.0767	-0.0948	-0.0451	-0.0704	-0.0523	-0.0808	-0.0854	-0.0680	-0.0717	-0.0452	-0.0785	-0.0428	-0.0619	-0.0657	-0.0466	-0.0561	-0.0677	-0.0452	-0.0517	-0.0781	-0.0788	-0.0683
16.9453	-0.0811	0.0260	0.0379	0.0504	0.0258	0.0737	0.1257	0.0146	0.0187	0.0789	0.0378	0.0180	0.0599	0.0733	0.0665	0.0345	0.0599	0.0344	0.1072	0.0491	0.0314	0.0697	0.1044	-0.0015	0.0633	0.0307	0.0233	0.0895	0.0576	0.1060	0.0260	0.0494	0.0249	-0.0042	0.0802	0.0161	0.0172	0.0679	0.0372	0.0042	0.0139	0.0858	0.1043	0.0397	0.0572	0.0466	0.0692	0.0375	0.0037
16.9609	0.0283	0.1889	0.1851	0.2062	0.1785	0.2404	0.2847	0.1382	0.1404	0.2390	0.2160	0.1395	0.2431	0.2561	0.2128	0.1626	0.2292	0.2197	0.2499	0.2142	0.2225	0.2301	0.2666	0.1405	0.2206	0.1797	0.1627	0.2307	0.1870	0.2770	0.1889	0.1938	0.2012	0.1078	0.2677	0.1647	0.1826	0.2321	0.2064	0.1132	0.1660	0.2213	0.2917	0.1692	0.2323	0.2024	0.2078	0.1787	0.1475
16.9766	0.0720	0.2327	0.2370	0.2458	0.2260	0.2814	0.2911	0.1888	0.1896	0.2676	0.2666	0.1842	0.2790	0.3004	0.2612	0.2028	0.2693	0.2666	0.2542	0.2592	0.2675	0.2688	0.2928	0.1963	0.2594	0.2287	0.2122	0.2462	0.2093	0.2995	0.2327	0.2330	0.2599	0.1643	0.2813	0.2193	0.2502	0.2556	0.2633	0.1638	0.2137	0.2514	0.3075	0.2083	0.2827	0.2527	0.2321	0.2195	0.2055
16.9922	0.0683	0.1813	0.1808	0.1788	0.1707	0.2115	0.1896	0.1540	0.1538	0.2004	0.2062	0.1495	0.2072	0.2222	0.1991	0.1492	0.1953	0.2031	0.1739	0.1915	0.2022	0.1910	0.1998	0.1578	0.1941	0.1725	0.1638	0.1723	0.1562	0.2088	0.1813	0.1755	0.2036	0.1383	0.2003	0.1741	0.1983	0.1889	0.2037	0.1354	0.1682	0.1716	0.2129	0.1580	0.2094	0.1899	0.1701	0.1592	0.1652
17.0078	0.0254	0.1007	0.0912	0.0915	0.0867	0.1114	0.0706	0.0887	0.0800	0.1048	0.1092	0.0799	0.1089	0.1196	0.1016	0.0620	0.0942	0.1169	0.0689	0.0932	0.1117	0.0865	0.0865	0.0860	0.0975	0.0857	0.0820	0.0686	0.0662	0.0993	0.1007	0.0927	0.1094	0.0689	0.1031	0.0941	0.1189	0.0940	0.1201	0.0734	0.0933	0.0608	0.1041	0.0767	0.1147	0.1010	0.0748	0.0682	0.0917
17.0234	-0.0354	0.0256	0.0098	0.0169	0.0110	0.0216	-0.0260	0.0272	0.0075	0.0176	0.0173	0.0118	0.0205	0.0315	0.0139	-0.0181	0.0065	0.0407	-0.0240	0.0056	0.0306	-0.0028	-0.0045	0.0176	0.0099	0.0076	0.0074	-0.0247	-0.0245	0.0083	0.0256	0.0184	0.0207	-0.0028	0.0193	0.0177	0.0482	0.0060	0.0468	0.0129	0.0240	-0.0307	0.0134	0.0021	0.0344	0.0233	-0.0153	-0.0136	0.0216
17.0391	-0.0908	-0.0340	-0.0499	-0.0382	-0.0466	-0.0443	-0.0853	-0.0211	-0.0493	-0.0480	-0.0538	-0.0414	-0.0466	-0.0327	-0.0476	-0.0755	-0.0569	-0.0186	-0.0901	-0.0587	-0.0328	-0.0633	-0.0606	-0.0372	-0.0543	-0.0509	-0.0494	-0.0905	-0.0943	-0.0534	-0.0340	-0.0372	-0.0482	-0.0603	-0.0442	-0.0421	-0.0070	-0.0615	-0.0096	-0.0352	-0.0307	-0.0832	-0.0513	-0.0542	-0.0245	-0.0339	-0.0817	-0.0729	-0.0342
17.0547	-0.1280	-0.0692	-0.0714	-0.0616	-0.0743	-0.0664	-0.0780	-0.0486	-0.0756	-0.0723	-0.0866	-0.0670	-0.0765	-0.0579	-0.0612	-0.0897	-0.0787	-0.0537	-0.1005	-0.0819	-0.0698	-0.0746	-0.0601	-0.0707	-0.0754	-0.0760	-0.0767	-0.0998	-0.1125	-0.0637	-0.0692	-0.0594	-0.0828	-0.0886	-0.0743	-0.0730	-0.0413	-0.0887	-0.0419	-0.0620	-0.0633	-0.0719	-0.0709	-0.0761	-0.0503	-0.0575	-0.0966	-0.0903	-0.0666
17.0703	-0.0781	-0.0270	-0.0103	-0.0015	-0.0234	0.0128	0.0524	-0.0205	-0.0246	0.0128	-0.0222	-0.0231	-0.0055	0.0124	0.0154	-0.0145	-0.0010	-0.0173	0.0288	-0.0091	-0.0259	0.0112	0.0419	-0.0415	0.0038	-0.0188	-0.0245	0.0187	-0.0072	0.0377	-0.0270	-0.0005	-0.0294	-0.0432	0.0046	-0.0294	-0.0204	-0.0022	-0.0081	-0.0300	-0.0306	0.0313	0.0285	-0.0103	0.0048	-0.0019	0.0047	-0.0145	-0.0359
17.0859	0.0685	0.1355	0.1347	0.1551	0.1273	0.1859	0.2380	0.0944	0.1001	0.1897	0.1566	0.0994	0.1844	0.1950	0.1639	0.1218	0.1741	0.1557	0.2107	0.1594	0.1589	0.1766	0.2146	0.0917	0.1701	0.1296	0.1172	0.1908	0.1509	0.2237	0.1355	0.1454	0.1411	0.0697	0.2128	0.1137	0.1198	0.1834	0.1450	0.0758	0.1152	0.1777	0.2349	0.1279	0.1712	0.1487	0.1663	0.1339	0.0966
17.1016	0.1314	0.2238	0.2265	0.2411	0.2173	0.2750	0.2971	0.1766	0.1775	0.2639	0.2567	0.1734	0.2745	0.2947	0.2523	0.1957	0.2642	0.2586	0.2573	0.2514	0.2609	0.2633	0.2929	0.1838	0.2532	0.2192	0.2021	0.2466	0.2064	0.3004	0.2238	0.2254	0.2482	0.1489	0.2839	0.2072	0.2355	0.2532	0.2516	0.1510	0.2043	0.2485	0.3111	0.2008	0.2747	0.2438	0.2285	0.2137	0.1919
17.1172	0.0345	0.1957	0.1972	0.1978	0.1867	0.2317	0.2191	0.1636	0.1649	0.2199	0.2238	0.1599	0.2276	0.2440	0.2179	0.1662	0.2169	0.2196	0.1975	0.2109	0.2205	0.2126	0.2263	0.1693	0.2133	0.1888	0.1789	0.1951	0.1735	0.2343	0.1957	0.1907	0.2206	0.1468	0.2231	0.1873	0.2114	0.2083	0.2184	0.1441	0.1817	0.1958	0.2395	0.1734	0.2286	0.2073	0.1885	0.1783	0.1764
17.1328	-0.0640	0.1198	0.1127	0.1122	0.1068	0.1358	0.1004	0.1036	0.0981	0.1285	0.1332	0.0968	0.1330	0.1438	0.1256	0.0841	0.1189	0.1365	0.0957	0.1167	0.1335	0.1111	0.1138	0.1032	0.1213	0.1063	0.1020	0.0956	0.0908	0.1258	0.1198	0.1117	0.1328	0.0859	0.1271	0.1133	0.1358	0.1180	0.1379	0.0880	0.1114	0.0884	0.1308	0.0968	0.1359	0.1215	0.0990	0.0914	0.1086
17.1484	-0.1038	0.0428	0.0284	0.0340	0.0284	0.0426	-0.0031	0.0406	0.0243	0.0383	0.0390	0.0274	0.0414	0.0516	0.0343	0.0011	0.0270	0.0576	-0.0015	0.0256	0.0495	0.0172	0.0163	0.0333	0.0305	0.0254	0.0248	-0.0018	-0.0012	0.0293	0.0428	0.0348	0.0417	0.0138	0.0393	0.0353	0.0629	0.0273	0.0621	0.0265	0.0400	-0.0096	0.0349	0.0196	0.0518	0.0406	0.0064	0.0062	0.0372
17.1641	-0.1390	-0.0206	-0.0370	-0.0260	-0.0338	-0.0297	-0.0728	-0.0109	-0.0366	-0.0332	-0.0376	-0.0296	-0.0313	-0.0187	-0.0343	-0.0626	-0.0429	-0.0057	-0.0752	-0.0448	-0.0182	-0.0509	-0.0491	-0.0248	-0.0401	-0.0381	-0.0365	-0.0755	-0.0774	-0.0402	-0.0206	-0.0255	-0.0324	-0.0474	-0.0294	-0.0288	0.0044	-0.0458	0.0019	-0.0247	-0.0182	-0.0729	-0.0367	-0.0416	-0.0122	-0.0217	-0.0668	-0.0593	-0.0221
17.1797	-0.1223	-0.0631	-0.0699	-0.0590	-0.0705	-0.0653	-0.0858	-0.0443	-0.0722	-0.0706	-0.0822	-0.0634	-0.0728	-0.0557	-0.0620	-0.0899	-0.0775	-0.0477	-0.1040	-0.0805	-0.0631	-0.0767	-0.0652	-0.0645	-0.0744	-0.0733	-0.0728	-0.1029	-0.1123	-0.0663	-0.0631	-0.0577	-0.0773	-0.0846	-0.0702	-0.0682	-0.0355	-0.0860	-0.0372	-0.0577	-0.0573	-0.0795	-0.0706	-0.0742	-0.0476	-0.0552	-0.0980	-0.0896	-0.0611
17.1953	-0.0234	-0.0474	-0.0322	-0.0243	-0.0441	-0.0154	0.0133	-0.0340	-0.0441	-0.0184	-0.0478	-0.0407	-0.0336	-0.0144	-0.0092	-0.0387	-0.0291	-0.0360	-0.0136	-0.0359	-0.0471	-0.0173	0.0104	-0.0562	-0.0242	-0.0409	-0.0453	-0.0189	-0.0409	0.0040	-0.0474	-0.0229	-0.0516	-0.0607	-0.0280	-0.0477	-0.0332	-0.0348	-0.0251	-0.0441	-0.0468	0.0022	-0.0072	-0.0340	-0.0174	-0.0230	-0.0285	-0.0395	-0.0507
17.2109	0.0566	0.0964	0.1006	0.1192	0.0917	0.1465	0.2004	0.0652	0.0721	0.1513	0.1140	0.0711	0.1404	0.1515	0.1305	0.0930	0.1341	0.1107	0.1762	0.1201	0.1130	0.1387	0.1767	0.0588	0.1331	0.0947	0.0853	0.1576	0.1212	0.1831	0.0964	0.1110	0.0996	0.0446	0.1673	0.0790	0.0803	0.1439	0.1043	0.0508	0.0793	0.1466	0.1899	0.0979	0.1297	0.1125	0.1334	0.1022	0.0629
17.2266	0.0737	0.2089	0.2107	0.2281	0.2025	0.2604	0.2895	0.1617	0.1634	0.2519	0.2396	0.1601	0.2605	0.2789	0.2376	0.1839	0.2499	0.2418	0.2505	0.2357	0.2452	0.2487	0.2812	0.1681	0.2396	0.2038	0.1878	0.2384	0.1979	0.2892	0.2089	0.2114	0.2303	0.1339	0.2743	0.1910	0.2149	0.2423	0.2327	0.1372	0.1899	0.2372	0.3009	0.1885	0.2576	0.2279	0.2181	0.2018	0.1751
17.2422	0.0576	0.1967	0.1987	0.2015	0.1885	0.2353	0.2285	0.1626	0.1644	0.2238	0.2255	0.1593	0.2316	0.2482	0.2208	0.1692	0.2212	0.2212	0.2046	0.2136	0.2235	0.2166	0.2333	0.1690	0.2167	0.1903	0.1803	0.2013	0.1775	0.2410	0.1967	0.1921	0.2222	0.1450	0.2294	0.1875	0.2104	0.2125	0.2184	0.1429	0.1827	0.2018	0.2473	0.1754	0.2312	0.2095	0.1922	0.1824	0.1755
17.2578	0.0185	0.1255	0.1192	0.1190	0.1130	0.1441	0.1124	0.1072	0.1032	0.1368	0.1408	0.1014	0.1413	0.1519	0.1337	0.0918	0.1273	0.1422	0.1062	0.1242	0.1407	0.1193	0.1239	0.1079	0.1294	0.1124	0.1083	0.1061	0.1001	0.1355	0.1255	0.1171	0.1404	0.0904	0.1362	0.1188	0.1397	0.1265	0.1422	0.0917	0.1169	0.0987	0.1410	0.1033	0.1422	0.1278	0.1076	0.0998	0.1129
17.2734	-0.0390	0.0487	0.0350	0.0402	0.0345	0.0505	0.0068	0.0447	0.0301	0.0462	0.0469	0.0327	0.0493	0.0589	0.0421	0.0086	0.0347	0.0632	0.0080	0.0328	0.0565	0.0246	0.0246	0.0385	0.0383	0.0314	0.0310	0.0079	0.0086	0.0377	0.0487	0.0403	0.0495	0.0195	0.0474	0.0413	0.0670	0.0356	0.0665	0.0308	0.0457	-0.0009	0.0437	0.0260	0.0576	0.0466	0.0150	0.0142	0.0421
17.2891	-0.0962	-0.0157	-0.0321	-0.0213	-0.0290	-0.0237	-0.0666	-0.0075	-0.0319	-0.0270	-0.0313	-0.0252	-0.0251	-0.0132	-0.0287	-0.0570	-0.0372	-0.0011	-0.0683	-0.0394	-0.0126	-0.0459	-0.0439	-0.0204	-0.0342	-0.0335	-0.0316	-0.0684	-0.0695	-0.0345	-0.0157	-0.0213	-0.0261	-0.0426	-0.0231	-0.0238	0.0078	-0.0393	0.0054	-0.0210	-0.0136	-0.0678	-0.0303	-0.0366	-0.0079	-0.0172	-0.0602	-0.0533	-0.0179
17.3047	-0.1272	-0.0601	-0.0683	-0.0571	-0.0683	-0.0634	-0.0862	-0.0425	-0.0701	-0.0684	-0.0792	-0.0613	-0.0699	-0.0538	-0.0608	-0.0884	-0.0757	-0.0451	-0.1028	-0.0789	-0.0597	-0.0763	-0.0653	-0.0617	-0.0726	-0.0716	-0.0704	-0.1015	-0.1096	-0.0655	-0.0601	-0.0563	-0.0741	-0.0821	-0.0671	-0.0656	-0.0335	-0.0832	-0.0354	-0.0557	-0.0544	-0.0805	-0.0686	-0.0724	-0.0461	-0.0536	-0.0964	-0.0876	-0.0587
17.3203	-0.0949	-0.0522	-0.0385	-0.0303	-0.0494	-0.0234	0.0014	-0.0375	-0.0493	-0.0271	-0.0545	-0.0452	-0.0409	-0.0217	-0.0162	-0.0455	-0.0371	-0.0403	-0.0263	-0.0437	-0.0518	-0.0258	0.0009	-0.0594	-0.0320	-0.0470	-0.0505	-0.0300	-0.0503	-0.0058	-0.0522	-0.0293	-0.0569	-0.0651	-0.0362	-0.0523	-0.0362	-0.0436	-0.0296	-0.0477	-0.0503	-0.0069	-0.0171	-0.0407	-0.0234	-0.0288	-0.0382	-0.0462	-0.0543
17.3359	-0.0040	0.0819	0.0879	0.1062	0.0786	0.1314	0.1853	0.0547	0.0617	0.1360	0.0978	0.0607	0.1236	0.1354	0.1183	0.0824	0.1188	0.0945	0.1615	0.1050	0.0965	0.1243	0.1622	0.0472	0.1188	0.0816	0.0737	0.1441	0.1093	0.1673	0.0819	0.0978	0.0846	0.0357	0.1494	0.0664	0.0668	0.1280	0.0896	0.0418	0.0666	0.1346	0.1724	0.0865	0.1148	0.0995	0.1201	0.0908	0.0509
17.3516	0.0850	0.1995	0.2004	0.2189	0.1930	0.2501	0.2810	0.1531	0.1554	0.2429	0.2283	0.1524	0.2501	0.2675	0.2280	0.1764	0.2395	0.2304	0.2437	0.2248	0.2347	0.2379	0.2710	0.1593	0.2300	0.1935	0.1795	0.2314	0.1919	0.2791	0.1995	0.2014	0.2194	0.1265	0.2658	0.1813	0.2026	0.2337	0.2203	0.1297	0.1813	0.2284	0.2913	0.1806	0.2456	0.2175	0.2103	0.1941	0.1652
17.3672	0.1287	0.1908	0.1917	0.1957	0.1823	0.2289	0.2236	0.1565	0.1584	0.2183	0.2186	0.1536	0.2257	0.2413	0.2144	0.1640	0.2148	0.2146	0.2007	0.2065	0.2179	0.2094	0.2269	0.1631	0.2106	0.1832	0.1745	0.1972	0.1738	0.2349	0.1908	0.1852	0.2157	0.1392	0.2251	0.1810	0.2025	0.2074	0.2102	0.1372	0.1773	0.1960	0.2423	0.1699	0.2234	0.2025	0.1872	0.1776	0.1687
17.3828	0.1033	0.1212	0.1141	0.1149	0.1086	0.1396	0.1092	0.1026	0.0987	0.1329	0.1359	0.0971	0.1373	0.1472	0.1292	0.0881	0.1228	0.1375	0.1035	0.1191	0.1369	0.1142	0.1196	0.1037	0.1250	0.1073	0.1041	0.1032	0.0975	0.1313	0.1212	0.1121	0.1358	0.0860	0.1333	0.1141	0.1340	0.1229	0.1363	0.0874	0.1131	0.0947	0.1377	0.0993	0.1367	0.1228	0.1040	0.0965	0.1079
17.3984	0.0337	0.0456	0.0314	0.0374	0.0314	0.0475	0.0051	0.0414	0.0269	0.0436	0.0435	0.0297	0.0466	0.0556	0.0391	0.0062	0.0316	0.0599	0.0064	0.0293	0.0538	0.0213	0.0220	0.0355	0.0354	0.0278	0.0282	0.0062	0.0071	0.0350	0.0456	0.0367	0.0464	0.0164	0.0455	0.0380	0.0629	0.0332	0.0622	0.0277	0.0430	-0.0031	0.0415	0.0233	0.0537	0.0431	0.0127	0.0121	0.0385
17.4141	-0.0433	-0.0176	-0.0340	-0.0228	-0.0308	-0.0251	-0.0665	-0.0096	-0.0337	-0.0283	-0.0331	-0.0269	-0.0265	-0.0150	-0.0298	-0.0578	-0.0388	-0.0032	-0.0685	-0.0413	-0.0142	-0.0474	-0.0446	-0.0223	-0.0355	-0.0356	-0.0332	-0.0686	-0.0695	-0.0355	-0.0176	-0.0233	-0.0278	-0.0442	-0.0240	-0.0257	0.0049	-0.0403	0.0026	-0.0229	-0.0152	-0.0678	-0.0311	-0.0380	-0.0102	-0.0192	-0.0609	-0.0540	-0.0202
17.4297	-0.1198	-0.0602	-0.0675	-0.0564	-0.0679	-0.0618	-0.0818	-0.0430	-0.0696	-0.0668	-0.0784	-0.0609	-0.0688	-0.0529	-0.0586	-0.0862	-0.0745	-0.0454	-0.0994	-0.0779	-0.0595	-0.0744	-0.0623	-0.0619	-0.0710	-0.0713	-0.0699	-0.0980	-0.1059	-0.0631	-0.0602	-0.0559	-0.0734	-0.0815	-0.0658	-0.0653	-0.0347	-0.0816	-0.0363	-0.0559	-0.0544	-0.0765	-0.0666	-0.0714	-0.0459	-0.0531	-0.0936	-0.0853	-0.0591
17.4453	-0.1030	-0.0463	-0.0321	-0.0234	-0.0433	-0.0153	0.0126	-0.0337	-0.0435	-0.0185	-0.0473	-0.0399	-0.0329	-0.0143	-0.0084	-0.0377	-0.0294	-0.0350	-0.0149	-0.0364	-0.0454	-0.0178	0.0100	-0.0545	-0.0240	-0.0410	-0.0442	-0.0192	-0.0396	0.0035	-0.0463	-0.0233	-0.0502	-0.0593	-0.0272	-0.0466	-0.0328	-0.0345	-0.0253	-0.0434	-0.0452	0.0020	-0.0073	-0.0338	-0.0173	-0.0225	-0.0287	-0.0378	-0.0498
17.4609	0.0447	0.0908	0.0961	0.1158	0.0876	0.1404	0.1937	0.0617	0.0687	0.1441	0.1070	0.0676	0.1333	0.1455	0.1270	0.0904	0.1278	0.1047	0.1681	0.1138	0.1073	0.1330	0.1711	0.0560	0.1274	0.0897	0.0822	0.1514	0.1165	0.1764	0.0908	0.1053	0.0945	0.0429	0.1591	0.0751	0.0761	0.1361	0.0986	0.0484	0.0758	0.1423	0.1822	0.0937	0.1246	0.1086	0.1271	0.1001	0.0594
17.4766	0.1513	0.1958	0.1973	0.2151	0.1901	0.2454	0.2731	0.1514	0.1541	0.2376	0.2238	0.1506	0.2446	0.2621	0.2253	0.1744	0.2344	0.2252	0.2372	0.2203	0.2302	0.2325	0.2643	0.1581	0.2258	0.1900	0.1777	0.2263	0.1888	0.2719	0.1958	0.1967	0.2164	0.1271	0.2585	0.1792	0.1995	0.2280	0.2157	0.1293	0.1791	0.2239	0.2834	0.1778	0.2405	0.2139	0.2058	0.1922	0.1634
17.4922	0.1331	0.1777	0.1773	0.1813	0.1689	0.2131	0.2052	0.1458	0.1477	0.2036	0.2032	0.1432	0.2099	0.2241	0.1999	0.1518	0.1983	0.1993	0.1856	0.1906	0.2031	0.1924	0.2085	0.1522	0.1957	0.1689	0.1621	0.1827	0.1626	0.2169	0.1777	0.1710	0.2012	0.1302	0.2093	0.1686	0.1880	0.1929	0.1945	0.1279	0.1657	0.1796	0.2242	0.1575	0.2065	0.1876	0.1737	0.1648	0.1568
[truncated: 928 more rows]
[truncated: 153 more columns]
