# Supplementary material for: Bayesian inference for biophysical neuron models enables stimulus optimization for retinal neuroprosthetics
Source: eLife. 2020 Oct 27;9:e54997. doi: 10.7554/eLife.54997 (PMC7673784; doi:10.7554/eLife.54997)
Supplement: Figure 6—source data 1. [file elife-54997-fig6-data1.zip › OFF_iGluSnFR_with_removed_ion_channels.csv]

	Time/s	Cell1 iGluSnFR: no_HCN	Cell2 iGluSnFR: no_HCN	Cell3 iGluSnFR: no_HCN	Cell4 iGluSnFR: no_HCN	Cell5 iGluSnFR: no_HCN	Cell1 iGluSnFR: no_Kv	Cell2 iGluSnFR: no_Kv	Cell3 iGluSnFR: no_Kv	Cell4 iGluSnFR: no_Kv	Cell5 iGluSnFR: no_Kv	Cell1 iGluSnFR: no_Kir	Cell2 iGluSnFR: no_Kir	Cell3 iGluSnFR: no_Kir	Cell4 iGluSnFR: no_Kir	Cell5 iGluSnFR: no_Kir	Cell1 iGluSnFR: no_Na	Cell2 iGluSnFR: no_Na	Cell3 iGluSnFR: no_Na	Cell4 iGluSnFR: no_Na	Cell5 iGluSnFR: no_Na	Cell1 iGluSnFR: no_somaCa	Cell2 iGluSnFR: no_somaCa	Cell3 iGluSnFR: no_somaCa	Cell4 iGluSnFR: no_somaCa	Cell5 iGluSnFR: no_somaCa	Cell1 iGluSnFR: no_T_at	Cell2 iGluSnFR: no_T_at	Cell3 iGluSnFR: no_T_at	Cell4 iGluSnFR: no_T_at	Cell5 iGluSnFR: no_T_at	Cell1 iGluSnFR: no_L_at	Cell2 iGluSnFR: no_L_at	Cell3 iGluSnFR: no_L_at	Cell4 iGluSnFR: no_L_at	Cell5 iGluSnFR: no_L_at	Cell1 iGluSnFR: passive	Cell2 iGluSnFR: passive	Cell3 iGluSnFR: passive	Cell4 iGluSnFR: passive	Cell5 iGluSnFR: passive	Cell1 iGluSnFR: full model	Cell2 iGluSnFR: full model	Cell3 iGluSnFR: full model	Cell4 iGluSnFR: full model	Cell5 iGluSnFR: full model
0	2.0078125	0.0191428636169994	0.030224419414254862	0.02304750979533883	0.020549214144601313	0.022102313355932303	0.012359059561869806	0.012155130973085626	0.01909510134823117	0.015160076925196442	0.015462894294106633	0.04286050795349855	0.04266356418437728	0.04842303864117126	0.04712044171992602	0.049491569032147686	0.01443793152383166	0.013194475420117702	0.020723179639633105	0.017010364675439954	0.019573624476056317	0.014474074742564486	0.013207719185965056	0.020698917033321662	0.017046182216337885	0.01965339776284558	0.010860474198586836	0.007129929074290053	0.005640879840945301	0.01119792680983861	0.016498403273219803	0.02155548489375797	0.01735785821435379	0.026350743529014953	0.021695439990637777	0.02556751056114659	0.042355431820835954	0.038605468261820736	0.05459265741818703	0.047719961315857706	0.048627222582575874	0.014428573055054877	0.013176892220754022	0.02068030493663453	0.016991677751077627	0.019562088291128488
1	2.0234375	0.0191428636169994	0.030224419414254862	0.02304750979533883	0.020549214144601313	0.022102313355932303	0.012359059561869806	0.012155130973085626	0.01909510134823117	0.015160076925196442	0.015462894294106633	0.04286050795349855	0.04266356418437728	0.04842303864117126	0.04712044171992602	0.049491569032147686	0.01443793152383166	0.013194475420117702	0.020723179639633105	0.017010364675439954	0.019573624476056317	0.014474074742564486	0.013207719185965056	0.020698917033321662	0.017046182216337885	0.01965339776284558	0.010860474198586836	0.007129929074290053	0.005640879840945301	0.01119792680983861	0.016498403273219803	0.02155548489375797	0.01735785821435379	0.026350743529014953	0.021695439990637777	0.02556751056114659	0.042355431820835954	0.038605468261820736	0.05459265741818703	0.047719961315857706	0.048627222582575874	0.014428573055054877	0.013176892220754022	0.02068030493663453	0.016991677751077627	0.019562088291128488
2	2.0390625	0.0191428636169994	0.030224419414254862	0.02304750979533883	0.020549214144601313	0.022102313355932303	0.012359059561869806	0.012155130973085626	0.01909510134823117	0.015160076925196442	0.015462894294106633	0.04286050795349855	0.04266356418437728	0.04842303864117126	0.04712044171992602	0.049491569032147686	0.01443793152383166	0.013194475420117702	0.020723179639633105	0.017010364675439954	0.019573624476056317	0.014474074742564486	0.013207719185965056	0.020698917033321662	0.017046182216337885	0.01965339776284558	0.010860474198586836	0.007129929074290053	0.005640879840945301	0.01119792680983861	0.016498403273219803	0.02155548489375797	0.01735785821435379	0.026350743529014953	0.021695439990637777	0.02556751056114659	0.042355431820835954	0.038605468261820736	0.05459265741818703	0.047719961315857706	0.048627222582575874	0.014428573055054877	0.013176892220754022	0.02068030493663453	0.016991677751077627	0.019562088291128488
3	2.0546875	0.0191428636169994	0.030224419414254862	0.02304750979533883	0.020549214144601313	0.022102313355932303	0.012359059561869806	0.012155130973085626	0.01909510134823117	0.015160076925196442	0.015462894294106633	0.04286050795349855	0.04266356418437728	0.04842303864117126	0.04712044171992602	0.049491569032147686	0.01443793152383166	0.013194475420117702	0.020723179639633105	0.017010364675439954	0.019573624476056317	0.014474074742564486	0.013207719185965056	0.020698917033321662	0.017046182216337885	0.01965339776284558	0.010860474198586836	0.007129929074290053	0.005640879840945301	0.01119792680983861	0.016498403273219803	0.02155548489375797	0.01735785821435379	0.026350743529014953	0.021695439990637777	0.02556751056114659	0.042355431820835954	0.038605468261820736	0.05459265741818703	0.047719961315857706	0.048627222582575874	0.014428573055054877	0.013176892220754022	0.02068030493663453	0.016991677751077627	0.019562088291128488
4	2.0703125	0.0191428636169994	0.030224419414254862	0.02304750979533883	0.020549214144601313	0.022102313355932303	0.012359059561869806	0.012155130973085626	0.01909510134823117	0.015160076925196442	0.015462894294106633	0.04286050795349855	0.04266356418437728	0.04842303864117126	0.04712044171992602	0.049491569032147686	0.01443793152383166	0.013194475420117702	0.020723179639633105	0.017010364675439954	0.019573624476056317	0.014474074742564486	0.013207719185965056	0.020698917033321662	0.017046182216337885	0.01965339776284558	0.010860474198586836	0.007129929074290053	0.005640879840945301	0.01119792680983861	0.016498403273219803	0.02155548489375797	0.01735785821435379	0.026350743529014953	0.021695439990637777	0.02556751056114659	0.042355431820835954	0.038605468261820736	0.05459265741818703	0.047719961315857706	0.048627222582575874	0.014428573055054877	0.013176892220754022	0.02068030493663453	0.016991677751077627	0.019562088291128488
5	2.0859375	0.0191428636169994	0.030224419414254862	0.02304750979533883	0.020549214144601313	0.022102313355932303	0.012359059561869806	0.012155130973085626	0.01909510134823117	0.015160076925196442	0.015462894294106633	0.04286050795349855	0.04266356418437728	0.04842303864117126	0.04712044171992602	0.049491569032147686	0.01443793152383166	0.013194475420117702	0.020723179639633105	0.017010364675439954	0.019573624476056317	0.014474074742564486	0.013207719185965056	0.020698917033321662	0.017046182216337885	0.01965339776284558	0.010860474198586836	0.007129929074290053	0.005640879840945301	0.01119792680983861	0.016498403273219803	0.02155548489375797	0.01735785821435379	0.026350743529014953	0.021695439990637777	0.02556751056114659	0.042355431820835954	0.038605468261820736	0.05459265741818703	0.047719961315857706	0.048627222582575874	0.014428573055054877	0.013176892220754022	0.02068030493663453	0.016991677751077627	0.019562088291128488
6	2.1015625	0.0191428636169994	0.030224419414254862	0.02304750979533883	0.020549214144601313	0.022102313355932303	0.012359059561869806	0.012155130973085626	0.01909510134823117	0.015160076925196442	0.015462894294106633	0.04286050795349855	0.04266356418437728	0.04842303864117126	0.04712044171992602	0.049491569032147686	0.01443793152383166	0.013194475420117702	0.020723179639633105	0.017010364675439954	0.019573624476056317	0.014474074742564486	0.013207719185965056	0.020698917033321662	0.017046182216337885	0.01965339776284558	0.010860474198586836	0.007129929074290053	0.005640879840945301	0.01119792680983861	0.016498403273219803	0.02155548489375797	0.01735785821435379	0.026350743529014953	0.021695439990637777	0.02556751056114659	0.042355431820835954	0.038605468261820736	0.05459265741818703	0.047719961315857706	0.048627222582575874	0.014428573055054877	0.013176892220754022	0.02068030493663453	0.016991677751077627	0.019562088291128488
7	2.1171875	0.0191428636169994	0.030224419414254862	0.02304750979533883	0.020549214144601313	0.022102313355932303	0.012359059561869806	0.012155130973085626	0.01909510134823117	0.015160076925196442	0.015462894294106633	0.04286050795349855	0.04266356418437728	0.04842303864117126	0.04712044171992602	0.049491569032147686	0.01443793152383166	0.013194475420117702	0.020723179639633105	0.017010364675439954	0.019573624476056317	0.014474074742564486	0.013207719185965056	0.020698917033321662	0.017046182216337885	0.01965339776284558	0.010860474198586836	0.007129929074290053	0.005640879840945301	0.01119792680983861	0.016498403273219803	0.02155548489375797	0.01735785821435379	0.026350743529014953	0.021695439990637777	0.02556751056114659	0.042355431820835954	0.038605468261820736	0.05459265741818703	0.047719961315857706	0.048627222582575874	0.014428573055054877	0.013176892220754022	0.02068030493663453	0.016991677751077627	0.019562088291128488
8	2.1328125	0.0191428636169994	0.030224419414254862	0.02304750979533883	0.020549214144601313	0.022102313355932303	0.012359059561869806	0.012155130973085626	0.01909510134823117	0.015160076925196442	0.015462894294106633	0.04286050795349855	0.04266356418437728	0.04842303864117126	0.04712044171992602	0.049491569032147686	0.01443793152383166	0.013194475420117702	0.020723179639633105	0.017010364675439954	0.019573624476056317	0.014474074742564486	0.013207719185965056	0.020698917033321662	0.017046182216337885	0.01965339776284558	0.010860474198586836	0.007129929074290053	0.005640879840945301	0.01119792680983861	0.016498403273219803	0.02155548489375797	0.01735785821435379	0.026350743529014953	0.021695439990637777	0.02556751056114659	0.042355431820835954	0.038605468261820736	0.05459265741818703	0.047719961315857706	0.048627222582575874	0.014428573055054877	0.013176892220754022	0.02068030493663453	0.016991677751077627	0.019562088291128488
9	2.1484375	0.0191428636169994	0.030224419414254862	0.02304750979533883	0.020549214144601313	0.022102313355932303	0.012359059561869806	0.012155130973085626	0.01909510134823117	0.015160076925196442	0.015462894294106633	0.04286050795349855	0.04266356418437728	0.04842303864117126	0.04712044171992602	0.049491569032147686	0.01443793152383166	0.013194475420117702	0.020723179639633105	0.017010364675439954	0.019573624476056317	0.014474074742564486	0.013207719185965056	0.020698917033321662	0.017046182216337885	0.01965339776284558	0.010860474198586836	0.007129929074290053	0.005640879840945301	0.01119792680983861	0.016498403273219803	0.02155548489375797	0.01735785821435379	0.026350743529014953	0.021695439990637777	0.02556751056114659	0.042355431820835954	0.038605468261820736	0.05459265741818703	0.047719961315857706	0.048627222582575874	0.014428573055054877	0.013176892220754022	0.02068030493663453	0.016991677751077627	0.019562088291128488
10	2.1640625	0.0191428636169994	0.030224419414254862	0.02304750979533883	0.020549214144601313	0.022102313355932303	0.012359059561869806	0.012155130973085626	0.01909510134823117	0.015160076925196442	0.015462894294106633	0.04286050795349855	0.04266356418437728	0.04842303864117126	0.04712044171992602	0.049491569032147686	0.01443793152383166	0.013194475420117702	0.020723179639633105	0.017010364675439954	0.019573624476056317	0.014474074742564486	0.013207719185965056	0.020698917033321662	0.017046182216337885	0.01965339776284558	0.010860474198586836	0.007129929074290053	0.005640879840945301	0.01119792680983861	0.016498403273219803	0.02155548489375797	0.01735785821435379	0.026350743529014953	0.021695439990637777	0.02556751056114659	0.042355431820835954	0.038605468261820736	0.05459265741818703	0.047719961315857706	0.048627222582575874	0.014428573055054877	0.013176892220754022	0.02068030493663453	0.016991677751077627	0.019562088291128488
11	2.1796875	0.0191428636169994	0.030224419414254862	0.02304750979533883	0.020549214144601313	0.022102313355932303	0.012359059561869806	0.012155130973085626	0.01909510134823117	0.015160076925196442	0.015462894294106633	0.04286050795349855	0.04266356418437728	0.04842303864117126	0.04712044171992602	0.049491569032147686	0.01443793152383166	0.013194475420117702	0.020723179639633105	0.017010364675439954	0.019573624476056317	0.014474074742564486	0.013207719185965056	0.020698917033321662	0.017046182216337885	0.01965339776284558	0.010860474198586836	0.007129929074290053	0.005640879840945301	0.01119792680983861	0.016498403273219803	0.02155548489375797	0.01735785821435379	0.026350743529014953	0.021695439990637777	0.02556751056114659	0.042355431820835954	0.038605468261820736	0.05459265741818703	0.047719961315857706	0.048627222582575874	0.014428573055054877	0.013176892220754022	0.02068030493663453	0.016991677751077627	0.019562088291128488
12	2.1953125	0.0191428636169994	0.030224419414254862	0.02304750979533883	0.020549214144601313	0.022102313355932303	0.012359059561869806	0.012155130973085626	0.01909510134823117	0.015160076925196442	0.015462894294106633	0.04286050795349855	0.04266356418437728	0.04842303864117126	0.04712044171992602	0.049491569032147686	0.01443793152383166	0.013194475420117702	0.020723179639633105	0.017010364675439954	0.019573624476056317	0.014474074742564486	0.013207719185965056	0.020698917033321662	0.017046182216337885	0.01965339776284558	0.010860474198586836	0.007129929074290053	0.005640879840945301	0.01119792680983861	0.016498403273219803	0.02155548489375797	0.01735785821435379	0.026350743529014953	0.021695439990637777	0.02556751056114659	0.042355431820835954	0.038605468261820736	0.05459265741818703	0.047719961315857706	0.048627222582575874	0.014428573055054877	0.013176892220754022	0.02068030493663453	0.016991677751077627	0.019562088291128488
13	2.2109375	0.0191428636169994	0.030224419414254862	0.02304750979533883	0.020549214144601313	0.022102313355932303	0.012359059561869806	0.012155130973085626	0.01909510134823117	0.015160076925196442	0.015462894294106633	0.04286050795349855	0.04266356418437728	0.04842303864117126	0.04712044171992602	0.049491569032147686	0.01443793152383166	0.013194475420117702	0.020723179639633105	0.017010364675439954	0.019573624476056317	0.014474074742564486	0.013207719185965056	0.020698917033321662	0.017046182216337885	0.01965339776284558	0.010860474198586836	0.007129929074290053	0.005640879840945301	0.01119792680983861	0.016498403273219803	0.02155548489375797	0.01735785821435379	0.026350743529014953	0.021695439990637777	0.02556751056114659	0.042355431820835954	0.038605468261820736	0.05459265741818703	0.047719961315857706	0.048627222582575874	0.014428573055054877	0.013176892220754022	0.02068030493663453	0.016991677751077627	0.019562088291128488
14	2.2265625	0.0191428636169994	0.030224419414254862	0.02304750979533883	0.020549214144601313	0.022102313355932303	0.012359059561869806	0.012155130973085626	0.01909510134823117	0.015160076925196442	0.015462894294106633	0.04286050795349855	0.04266356418437728	0.04842303864117126	0.04712044171992602	0.049491569032147686	0.01443793152383166	0.013194475420117702	0.020723179639633105	0.017010364675439954	0.019573624476056317	0.014474074742564486	0.013207719185965056	0.020698917033321662	0.017046182216337885	0.01965339776284558	0.010860474198586836	0.007129929074290053	0.005640879840945301	0.01119792680983861	0.016498403273219803	0.02155548489375797	0.01735785821435379	0.026350743529014953	0.021695439990637777	0.02556751056114659	0.042355431820835954	0.038605468261820736	0.05459265741818703	0.047719961315857706	0.048627222582575874	0.014428573055054877	0.013176892220754022	0.02068030493663453	0.016991677751077627	0.019562088291128488
15	2.2421875	0.0191428636169994	0.030224419414254862	0.02304750979533883	0.020549214144601313	0.022102313355932303	0.012359059561869806	0.012155130973085626	0.01909510134823117	0.015160076925196442	0.015462894294106633	0.04286050795349855	0.04266356418437728	0.04842303864117126	0.04712044171992602	0.049491569032147686	0.01443793152383166	0.013194475420117702	0.020723179639633105	0.017010364675439954	0.019573624476056317	0.014474074742564486	0.013207719185965056	0.020698917033321662	0.017046182216337885	0.01965339776284558	0.010860474198586836	0.007129929074290053	0.005640879840945301	0.01119792680983861	0.016498403273219803	0.02155548489375797	0.01735785821435379	0.026350743529014953	0.021695439990637777	0.02556751056114659	0.042355431820835954	0.038605468261820736	0.05459265741818703	0.047719961315857706	0.048627222582575874	0.014428573055054877	0.013176892220754022	0.02068030493663453	0.016991677751077627	0.019562088291128488
16	2.2578125	0.0191428636169994	0.030224419414254862	0.02304750979533883	0.020549214144601313	0.022102313355932303	0.012359059561869806	0.012155130973085626	0.01909510134823117	0.015160076925196442	0.015462894294106633	0.04286050795349855	0.04266356418437728	0.04842303864117126	0.04712044171992602	0.049491569032147686	0.01443793152383166	0.013194475420117702	0.020723179639633105	0.017010364675439954	0.019573624476056317	0.014474074742564486	0.013207719185965056	0.020698917033321662	0.017046182216337885	0.01965339776284558	0.010860474198586836	0.007129929074290053	0.005640879840945301	0.01119792680983861	0.016498403273219803	0.02155548489375797	0.01735785821435379	0.026350743529014953	0.021695439990637777	0.02556751056114659	0.042355431820835954	0.038605468261820736	0.05459265741818703	0.047719961315857706	0.048627222582575874	0.014428573055054877	0.013176892220754022	0.02068030493663453	0.016991677751077627	0.019562088291128488
17	2.2734375	0.0191428636169994	0.030224419414254862	0.02304750979533883	0.020549214144601313	0.022102313355932303	0.012359059561869806	0.012155130973085626	0.01909510134823117	0.015160076925196442	0.015462894294106633	0.04286050795349855	0.04266356418437728	0.04842303864117126	0.04712044171992602	0.049491569032147686	0.01443793152383166	0.013194475420117702	0.020723179639633105	0.017010364675439954	0.019573624476056317	0.014474074742564486	0.013207719185965056	0.020698917033321662	0.017046182216337885	0.01965339776284558	0.010860474198586836	0.007129929074290053	0.005640879840945301	0.01119792680983861	0.016498403273219803	0.02155548489375797	0.01735785821435379	0.026350743529014953	0.021695439990637777	0.02556751056114659	0.042355431820835954	0.038605468261820736	0.05459265741818703	0.047719961315857706	0.048627222582575874	0.014428573055054877	0.013176892220754022	0.02068030493663453	0.016991677751077627	0.019562088291128488
18	2.2890625	0.0191428636169994	0.030224419414254862	0.02304750979533883	0.020549214144601313	0.022102313355932303	0.012359059561869806	0.012155130973085626	0.01909510134823117	0.015160076925196442	0.015462894294106633	0.04286050795349855	0.04266356418437728	0.04842303864117126	0.04712044171992602	0.049491569032147686	0.01443793152383166	0.013194475420117702	0.020723179639633105	0.017010364675439954	0.019573624476056317	0.014474074742564486	0.013207719185965056	0.020698917033321662	0.017046182216337885	0.01965339776284558	0.010860474198586836	0.007129929074290053	0.005640879840945301	0.01119792680983861	0.016498403273219803	0.02155548489375797	0.01735785821435379	0.026350743529014953	0.021695439990637777	0.02556751056114659	0.042355431820835954	0.038605468261820736	0.05459265741818703	0.047719961315857706	0.048627222582575874	0.014428573055054877	0.013176892220754022	0.02068030493663453	0.016991677751077627	0.019562088291128488
19	2.3046875	0.0191428636169994	0.030224419414254862	0.02304750979533883	0.020549214144601313	0.022102313355932303	0.012359059561869806	0.012155130973085626	0.01909510134823117	0.015160076925196442	0.015462894294106633	0.04286050795349855	0.04266356418437728	0.04842303864117126	0.04712044171992602	0.049491569032147686	0.01443793152383166	0.013194475420117702	0.020723179639633105	0.017010364675439954	0.019573624476056317	0.014474074742564486	0.013207719185965056	0.020698917033321662	0.017046182216337885	0.01965339776284558	0.010860474198586836	0.007129929074290053	0.005640879840945301	0.01119792680983861	0.016498403273219803	0.02155548489375797	0.01735785821435379	0.026350743529014953	0.021695439990637777	0.02556751056114659	0.042355431820835954	0.038605468261820736	0.05459265741818703	0.047719961315857706	0.048627222582575874	0.014428573055054877	0.013176892220754022	0.02068030493663453	0.016991677751077627	0.019562088291128488
20	2.3203125	0.0191428636169994	0.030224419414254862	0.02304750979533883	0.020549214144601313	0.022102313355932303	0.012359059561869806	0.012155130973085626	0.01909510134823117	0.015160076925196442	0.015462894294106633	0.04286050795349855	0.04266356418437728	0.04842303864117126	0.04712044171992602	0.049491569032147686	0.01443793152383166	0.013194475420117702	0.020723179639633105	0.017010364675439954	0.019573624476056317	0.014474074742564486	0.013207719185965056	0.020698917033321662	0.017046182216337885	0.01965339776284558	0.010860474198586836	0.007129929074290053	0.005640879840945301	0.01119792680983861	0.016498403273219803	0.02155548489375797	0.01735785821435379	0.026350743529014953	0.021695439990637777	0.02556751056114659	0.042355431820835954	0.038605468261820736	0.05459265741818703	0.047719961315857706	0.048627222582575874	0.014428573055054877	0.013176892220754022	0.02068030493663453	0.016991677751077627	0.019562088291128488
21	2.3359375	0.0191428636169994	0.030224419414254862	0.02304750979533883	0.020549214144601313	0.022102313355932303	0.012359059561869806	0.012155130973085626	0.01909510134823117	0.015160076925196442	0.015462894294106633	0.04286050795349855	0.04266356418437728	0.04842303864117126	0.04712044171992602	0.049491569032147686	0.01443793152383166	0.013194475420117702	0.020723179639633105	0.017010364675439954	0.019573624476056317	0.014474074742564486	0.013207719185965056	0.020698917033321662	0.017046182216337885	0.01965339776284558	0.010860474198586836	0.007129929074290053	0.005640879840945301	0.01119792680983861	0.016498403273219803	0.02155548489375797	0.01735785821435379	0.026350743529014953	0.021695439990637777	0.02556751056114659	0.042355431820835954	0.038605468261820736	0.05459265741818703	0.047719961315857706	0.048627222582575874	0.014428573055054877	0.013176892220754022	0.02068030493663453	0.016991677751077627	0.019562088291128488
22	2.3515625	0.0191428636169994	0.030224419414254862	0.02304750979533883	0.020549214144601313	0.022102313355932303	0.012359059561869806	0.012155130973085626	0.01909510134823117	0.015160076925196442	0.015462894294106633	0.04286050795349855	0.04266356418437728	0.04842303864117126	0.04712044171992602	0.049491569032147686	0.01443793152383166	0.013194475420117702	0.020723179639633105	0.017010364675439954	0.019573624476056317	0.014474074742564486	0.013207719185965056	0.020698917033321662	0.017046182216337885	0.01965339776284558	0.010860474198586836	0.007129929074290053	0.005640879840945301	0.01119792680983861	0.016498403273219803	0.02155548489375797	0.01735785821435379	0.026350743529014953	0.021695439990637777	0.02556751056114659	0.042355431820835954	0.038605468261820736	0.05459265741818703	0.047719961315857706	0.048627222582575874	0.014428573055054877	0.013176892220754022	0.02068030493663453	0.016991677751077627	0.019562088291128488
23	2.3671875	0.0191428636169994	0.030224419414254862	0.02304750979533883	0.020549214144601313	0.022102313355932303	0.012359059561869806	0.012155130973085626	0.01909510134823117	0.015160076925196442	0.015462894294106633	0.04286050795349855	0.04266356418437728	0.04842303864117126	0.04712044171992602	0.049491569032147686	0.01443793152383166	0.013194475420117702	0.020723179639633105	0.017010364675439954	0.019573624476056317	0.014474074742564486	0.013207719185965056	0.020698917033321662	0.017046182216337885	0.01965339776284558	0.010860474198586836	0.007129929074290053	0.005640879840945301	0.01119792680983861	0.016498403273219803	0.02155548489375797	0.01735785821435379	0.026350743529014953	0.021695439990637777	0.02556751056114659	0.042355431820835954	0.038605468261820736	0.05459265741818703	0.047719961315857706	0.048627222582575874	0.014428573055054877	0.013176892220754022	0.02068030493663453	0.016991677751077627	0.019562088291128488
24	2.3828125	0.0191428636169994	0.030224419414254862	0.02304750979533883	0.020549214144601313	0.022102313355932303	0.012359059561869806	0.012155130973085626	0.01909510134823117	0.015160076925196442	0.015462894294106633	0.04286050795349855	0.04266356418437728	0.04842303864117126	0.04712044171992602	0.049491569032147686	0.01443793152383166	0.013194475420117702	0.020723179639633105	0.017010364675439954	0.019573624476056317	0.014474074742564486	0.013207719185965056	0.020698917033321662	0.017046182216337885	0.01965339776284558	0.010860474198586836	0.007129929074290053	0.005640879840945301	0.01119792680983861	0.016498403273219803	0.02155548489375797	0.01735785821435379	0.026350743529014953	0.021695439990637777	0.02556751056114659	0.042355431820835954	0.038605468261820736	0.05459265741818703	0.047719961315857706	0.048627222582575874	0.014428573055054877	0.013176892220754022	0.02068030493663453	0.016991677751077627	0.019562088291128488
25	2.3984375	0.0191428636169994	0.030224419414254862	0.02304750979533883	0.020549214144601313	0.022102313355932303	0.012359059561869806	0.012155130973085626	0.01909510134823117	0.015160076925196442	0.015462894294106633	0.04286050795349855	0.04266356418437728	0.04842303864117126	0.04712044171992602	0.049491569032147686	0.01443793152383166	0.013194475420117702	0.020723179639633105	0.017010364675439954	0.019573624476056317	0.014474074742564486	0.013207719185965056	0.020698917033321662	0.017046182216337885	0.01965339776284558	0.010860474198586836	0.007129929074290053	0.005640879840945301	0.01119792680983861	0.016498403273219803	0.02155548489375797	0.01735785821435379	0.026350743529014953	0.021695439990637777	0.02556751056114659	0.042355431820835954	0.038605468261820736	0.05459265741818703	0.047719961315857706	0.048627222582575874	0.014428573055054877	0.013176892220754022	0.02068030493663453	0.016991677751077627	0.019562088291128488
26	2.4140625	0.0191428636169994	0.030224419414254862	0.02304750979533883	0.020549214144601313	0.022102313355932303	0.012359059561869806	0.012155130973085626	0.01909510134823117	0.015160076925196442	0.015462894294106633	0.04286050795349855	0.04266356418437728	0.04842303864117126	0.04712044171992602	0.049491569032147686	0.01443793152383166	0.013194475420117702	0.020723179639633105	0.017010364675439954	0.019573624476056317	0.014474074742564486	0.013207719185965056	0.020698917033321662	0.017046182216337885	0.01965339776284558	0.010860474198586836	0.007129929074290053	0.005640879840945301	0.01119792680983861	0.016498403273219803	0.02155548489375797	0.01735785821435379	0.026350743529014953	0.021695439990637777	0.02556751056114659	0.042355431820835954	0.038605468261820736	0.05459265741818703	0.047719961315857706	0.048627222582575874	0.014428573055054877	0.013176892220754022	0.02068030493663453	0.016991677751077627	0.019562088291128488
27	2.4296875	0.0191428636169994	0.030224419414254862	0.02304750979533883	0.020549214144601313	0.022102313355932303	0.012359059561869806	0.012155130973085626	0.01909510134823117	0.015160076925196442	0.015462894294106633	0.04286050795349855	0.04266356418437728	0.04842303864117126	0.04712044171992602	0.049491569032147686	0.01443793152383166	0.013194475420117702	0.020723179639633105	0.017010364675439954	0.019573624476056317	0.014474074742564486	0.013207719185965056	0.020698917033321662	0.017046182216337885	0.01965339776284558	0.010860474198586836	0.007129929074290053	0.005640879840945301	0.01119792680983861	0.016498403273219803	0.02155548489375797	0.01735785821435379	0.026350743529014953	0.021695439990637777	0.02556751056114659	0.042355431820835954	0.038605468261820736	0.05459265741818703	0.047719961315857706	0.048627222582575874	0.014428573055054877	0.013176892220754022	0.02068030493663453	0.016991677751077627	0.019562088291128488
28	2.4453125	0.0191428636169994	0.030224419414254862	0.02304750979533883	0.020549214144601313	0.022102313355932303	0.012359059561869806	0.012155130973085626	0.01909510134823117	0.015160076925196442	0.015462894294106633	0.04286050795349855	0.04266356418437728	0.04842303864117126	0.04712044171992602	0.049491569032147686	0.01443793152383166	0.013194475420117702	0.020723179639633105	0.017010364675439954	0.019573624476056317	0.014474074742564486	0.013207719185965056	0.020698917033321662	0.017046182216337885	0.01965339776284558	0.010860474198586836	0.007129929074290053	0.005640879840945301	0.01119792680983861	0.016498403273219803	0.02155548489375797	0.01735785821435379	0.026350743529014953	0.021695439990637777	0.02556751056114659	0.042355431820835954	0.038605468261820736	0.05459265741818703	0.047719961315857706	0.048627222582575874	0.014428573055054877	0.013176892220754022	0.02068030493663453	0.016991677751077627	0.019562088291128488
29	2.4609375	0.0191428636169994	0.030224419414254862	0.02304750979533883	0.020549214144601313	0.022102313355932303	0.012359059561869806	0.012155130973085626	0.01909510134823117	0.015160076925196442	0.015462894294106633	0.04286050795349855	0.04266356418437728	0.04842303864117126	0.04712044171992602	0.049491569032147686	0.01443793152383166	0.013194475420117702	0.020723179639633105	0.017010364675439954	0.019573624476056317	0.014474074742564486	0.013207719185965056	0.020698917033321662	0.017046182216337885	0.01965339776284558	0.010860474198586836	0.007129929074290053	0.005640879840945301	0.01119792680983861	0.016498403273219803	0.02155548489375797	0.01735785821435379	0.026350743529014953	0.021695439990637777	0.02556751056114659	0.042355431820835954	0.038605468261820736	0.05459265741818703	0.047719961315857706	0.048627222582575874	0.014428573055054877	0.013176892220754022	0.02068030493663453	0.016991677751077627	0.019562088291128488
30	2.4765625	0.0191428636169994	0.030224419414254862	0.02304750979533883	0.020549214144601313	0.022102313355932303	0.012359059561869806	0.012155130973085626	0.01909510134823117	0.015160076925196442	0.015462894294106633	0.04286050795349855	0.04266356418437728	0.04842303864117126	0.04712044171992602	0.049491569032147686	0.01443793152383166	0.013194475420117702	0.020723179639633105	0.017010364675439954	0.019573624476056317	0.014474074742564486	0.013207719185965056	0.020698917033321662	0.017046182216337885	0.01965339776284558	0.010860474198586836	0.007129929074290053	0.005640879840945301	0.01119792680983861	0.016498403273219803	0.02155548489375797	0.01735785821435379	0.026350743529014953	0.021695439990637777	0.02556751056114659	0.042355431820835954	0.038605468261820736	0.05459265741818703	0.047719961315857706	0.048627222582575874	0.014428573055054877	0.013176892220754022	0.02068030493663453	0.016991677751077627	0.019562088291128488
31	2.4921875	0.0191428636169994	0.030224419414254862	0.02304750979533883	0.020549214144601313	0.022102313355932303	0.012359059561869806	0.012155130973085626	0.01909510134823117	0.015160076925196442	0.015462894294106633	0.04286050795349855	0.04266356418437728	0.04842303864117126	0.04712044171992602	0.049491569032147686	0.01443793152383166	0.013194475420117702	0.020723179639633105	0.017010364675439954	0.019573624476056317	0.014474074742564486	0.013207719185965056	0.020698917033321662	0.017046182216337885	0.01965339776284558	0.010860474198586836	0.007129929074290053	0.005640879840945301	0.01119792680983861	0.016498403273219803	0.02155548489375797	0.01735785821435379	0.026350743529014953	0.021695439990637777	0.02556751056114659	0.042355431820835954	0.038605468261820736	0.05459265741818703	0.047719961315857706	0.048627222582575874	0.014428573055054877	0.013176892220754022	0.02068030493663453	0.016991677751077627	0.019562088291128488
32	2.5078125	0.019143695592023162	0.030225354236498143	0.02304850544843859	0.020550037616984332	0.022102794604946872	0.01235861462566401	0.012154650682721813	0.019096656405504064	0.015159892922076618	0.015463233198527798	0.04285844058690924	0.042663010440211646	0.04842172921493537	0.0471192981694763	0.04949048592697847	0.014438341624556983	0.013194037866322922	0.020724353044347	0.01701097349187705	0.019573529865800465	0.014473214716924948	0.013208230259975307	0.02069895964867774	0.017045332395743212	0.019652821416440647	0.010860449538057149	0.007129935329232062	0.005640884505379529	0.01119730139858123	0.01649860069425274	0.021555163236340324	0.017358013366349567	0.02635061907743058	0.02169670127900991	0.025567331344015454	0.042357181090654644	0.03860631492527711	0.05459545022720175	0.047720624921667704	0.04862838055499366	0.01442970328284196	0.013176851374120419	0.020679698641358824	0.016991700434336676	0.019561818026096578
33	2.5234375	0.019145348566989386	0.030227073864391475	0.023050656249775786	0.020551674521400623	0.022104500157406524	0.012357756218935728	0.012156102360861148	0.019100097041014397	0.015159736021790715	0.015462634216374144	0.042855034644642076	0.042661891827748155	0.04842036208047634	0.047116737856486235	0.04948832171966383	0.014438469759874728	0.013192524753959656	0.020726059042214917	0.017010824623774373	0.019572811722408656	0.014470149494338308	0.0132088178962671	0.020698939029370367	0.017045626675754905	0.0196531148816822	0.010860815826867543	0.007129876077829098	0.005640559855645169	0.011195213038584242	0.01649835320422202	0.02155406519699815	0.017358504875272907	0.026351041145344645	0.021699504413362825	0.025566847157961092	0.0423597365821651	0.03860803348189104	0.05460034706752043	0.047721950375847866	0.04863080820580226	0.01443118036971916	0.013176195177740685	0.02067831007818899	0.016991826505831698	0.019557763830834685
34	2.5390625	0.019147001574784654	0.0302291314706292	0.023052563905207837	0.020553302278524838	0.022106369045776196	0.012357024080408424	0.012156406550368787	0.019099500905968125	0.015159345612830916	0.01546121930285449	0.04285159997271981	0.042660771345439275	0.048416127938842424	0.047114339812376616	0.04948613659632012	0.014438781356763741	0.01319303855654777	0.020727438948092036	0.0170108272929462	0.019573715493420685	0.01446968855988548	0.013209134078205453	0.020698315719386295	0.01704624735392188	0.019655493445075722	0.010861494224381193	0.007129542055515942	0.005640240123757731	0.011193235579351757	0.01649753908738258	0.02155406149545741	0.017357578930798395	0.02635153898414333	0.021699469370516644	0.025566572421242995	0.04236004045063191	0.038609562011525767	0.05460437829579182	0.04772327123582987	0.04863120119779879	0.014430522629064274	0.013175354257411592	0.02067711153969709	0.016991597589171514	0.019557188506029555
35	2.5546875	0.019148640878066038	0.03023102588126731	0.02305395915165573	0.0205549240148383	0.022107659959229885	0.012357303282389986	0.01215615370379125	0.019097771138105957	0.015159451569732557	0.015460584863894844	0.042848265040806244	0.04265964412753476	0.04840950874870914	0.04711170090149236	0.049483957915982146	0.014438447787772979	0.01319216432337969	0.020728849216338052	0.01701050828598863	0.01957450803192945	0.014470463896424007	0.013210109095112416	0.02069627829252768	0.017046564989905727	0.019658020781337937	0.010861177514077683	0.007129451067287726	0.005639649929231133	0.011191695358281045	0.016496826647628637	0.021554245952824902	0.017357189468340056	0.02635041133184607	0.02169923533024054	0.025563682700075863	0.042360261107981356	0.03860945594020582	0.05460462026166055	0.04772459515072616	0.048630638481308275	0.014427980495465037	0.013173976057908654	0.02067625619793434	0.016991635960007523	0.019558384826290853
36	2.5703125	0.019150270113719593	0.03023340472533522	0.023054996999528787	0.020556552335535785	0.02210815270054233	0.012357667746577844	0.012154952152567983	0.019098259428871944	0.0151597178344261	0.015459109851686914	0.04284127378722269	0.04265850978989677	0.04840635088910794	0.04710924841481845	0.04948180033148786	0.01443796337545894	0.013192427045542937	0.02072921026119462	0.017010742912360682	0.01957447480079416	0.014469388617544737	0.01321037217398463	0.020696295207772608	0.01704583321315148	0.01965624498285007	0.010860972927254797	0.007129569784700307	0.005639341020900093	0.011190155136617141	0.016496818242250633	0.021554190177432264	0.017358503573971923	0.026350634579849985	0.021699255791818584	0.025563319165204934	0.04236032123179079	0.03861043040197765	0.05460669331013984	0.047725912525360875	0.04863145760312923	0.014428194148604051	0.013174601544510223	0.020677622143366603	0.01699157678324209	0.01955928819019681
37	2.5859375	0.01915190639113757	0.03023565630226676	0.023055452116592365	0.020558169627596184	0.02210896279106043	0.012358338366159877	0.012153418538880745	0.01909895219964003	0.015159958713900412	0.015455677036336074	0.04283829743086465	0.04265737056142921	0.0484065080285106	0.04710660423225166	0.04947965156002604	0.014437549043194053	0.013193659829221244	0.02072741526493599	0.01701164680961706	0.019573454358668863	0.014469266256785546	0.013210603112326608	0.02069519539040554	0.01704575880695977	0.019654504725068245	0.010861744194223769	0.00712968083431649	0.00563920802401241	0.011189549003486857	0.016497286584502002	0.021554597657589714	0.017357525865539347	0.02635126096104179	0.021699663175259787	0.025563646861419986	0.042360394816319924	0.03861185868024772	0.054608640525609375	0.04772723966534026	0.04863196415881402	0.014429032868304409	0.01317465908000387	0.02067987731907389	0.016991484024641956	0.019559236829846338
38	2.6015625	0.019153535764467815	0.030238234469147952	0.023057845878742406	0.02055977915544481	0.022110465020874763	0.012358238914995184	0.012152220704938294	0.019098223889481125	0.015160168687722742	0.015455545729054193	0.04283655051795893	0.04265622704927796	0.04840279973778894	0.04710400568851264	0.04947751522738325	0.014437478231165424	0.013193584518285284	0.020726901545631005	0.01701183106654866	0.019572906838515203	0.01447240684744025	0.013210857401826648	0.020695632816406906	0.01704622138593656	0.01965514507959687	0.01086224926538544	0.00712962380235295	0.005639291521038384	0.011189737274114597	0.01649713245867948	0.02155291032609863	0.01735656522201745	0.026351171912081917	0.02170007991496098	0.02556266240671967	0.042361782107694174	0.038613835726237444	0.054606286290764056	0.047728574687377595	0.04863278158193174	0.014429708541037839	0.013174029636501355	0.020682492678192888	0.016991602651615867	0.019557485167110755
39	2.6171875	0.019155147912288666	0.03024090523888761	0.023059111917676664	0.020561378623593266	0.02211336217097227	0.012357859415120992	0.01215228024934556	0.01909856137502869	0.015159812730910993	0.015456767641073982	0.04283457620606351	0.04265508207178731	0.048399357510316876	0.04710125637421553	0.049475386028120516	0.014438596305618723	0.013191689755856967	0.020727757105242772	0.017012461354546843	0.019573791723138334	0.014474187375765751	0.013210035256021935	0.020697389966932433	0.01704701400753303	0.01965458970865086	0.010862251385130112	0.0071295149482942105	0.005639448576794201	0.011190174480770795	0.016496405863529046	0.021552375375588517	0.017355330506662048	0.02635164429937875	0.021700262312703056	0.025564136077233512	0.042363939863569094	0.03861510835348558	0.054606797498538084	0.047729894185588456	0.0486338949811119	0.014428262856427038	0.013173833647752792	0.020684380358210852	0.01699139189619009	0.019558818858905036
40	2.6328125	0.019156766432266388	0.03024330970977373	0.023060508890887996	0.020562972202054497	0.022116327662175132	0.01235808239678371	0.01215021557991433	0.019098847364801053	0.015159915430954851	0.015457532482809344	0.04283290921939337	0.04265393360741909	0.04839494400255301	0.04709854566400262	0.049473251105525695	0.014438969858611428	0.01319083154663267	0.0207277332873832	0.017011271134272005	0.01957384692321429	0.014474492889210627	0.013207629300665907	0.020697853648417586	0.017047023849976056	0.019655874409395924	0.010862530115025262	0.007129353926053628	0.0056391292591287945	0.011190173536209935	0.016495747814902678	0.021553154005044706	0.01735560875566941	0.026351344873015436	0.021699021509286542	0.025567548178268007	0.04236496026129838	0.038615726983268345	0.05460851770063105	0.0477312065365566	0.04863655009452855	0.014426879514613383	0.013173240704406675	0.020684267937512213	0.016991410078376845	0.019561702616306076
41	2.6484375	0.019158353333845586	0.030245136897060036	0.02306199654381634	0.020564573648209725	0.022119318658108324	0.012357268589170856	0.012148704760677004	0.01909765610093317	0.01516018009582587	0.015457022676281879	0.04282914953177358	0.04265277958761465	0.048392489084062185	0.04709592005832719	0.04947110864456705	0.014439796073382083	0.013190505072250197	0.020726601979592252	0.017008872040387396	0.019573954023416607	0.014474043839890344	0.013205108411977057	0.02069903253513783	0.017046449700477945	0.019655847398695248	0.010862819837091378	0.0071292227675858605	0.005639129439314855	0.011189787820321664	0.01649518452439122	0.021553633289117302	0.0173550614779725	0.026349500752308075	0.021698481972301342	0.025567978547508474	0.04236639552758853	0.03861604125299317	0.05460918476803264	0.04773252897017677	0.04863808530593705	0.01442790786734402	0.013172476523135551	0.02068531932030493	0.01699133358577576	0.019563377906916646
42	2.6640625	0.019159909365128992	0.030246957351601773	0.023063343775679215	0.020566158233974965	0.022122071380563123	0.012357804944084116	0.012148067113618821	0.019096722236584762	0.015159576066785169	0.01545635917265678	0.042825821377181605	0.0426516255003514	0.04839047248072059	0.04709341439253839	0.049468981068126916	0.014441622281028854	0.013189349134797468	0.02072672727538427	0.01700843574203434	0.019572826321088754	0.01447299944153177	0.013204011017774214	0.02069714391794758	0.017046659380907853	0.019656216093717926	0.01086253880964956	0.007129131612040596	0.00563820107985448	0.011189259509989141	0.016495084173193564	0.021554472432094962	0.017355211504913343	0.026351167491899974	0.021699320505204234	0.025564791421939237	0.04236909382692808	0.03861695587803976	0.0546124320889495	0.047733852488773404	0.04863803373635753	0.014427348305606075	0.013172262765078047	0.020685785582833016	0.016991279746040144	0.019562667138840806
43	2.6796875	0.0191614842361404	0.030248601427609607	0.02306521044994879	0.02056773858662643	0.022124001896683947	0.012357615900256108	0.012149518432431033	0.019098025077182945	0.015156872586393672	0.015458251248777366	0.0428230648110024	0.042650472700597575	0.0483885714957365	0.04709104622100374	0.04946686250836818	0.014442012905458768	0.01318883930152015	0.020726567443386412	0.01700896843472402	0.01957144424356616	0.01447224677703332	0.013203639693247476	0.020697090104517535	0.01704569214133264	0.01965587097047483	0.010862478897379582	0.007129107446484512	0.005638152155941267	0.011188753693243417	0.016494995959512787	0.021555074153159215	0.017356247802782276	0.02635028128788869	0.021699889111982396	0.02556386149452078	0.042370671261378084	0.03861724217931606	0.05461414361182301	0.047735168685990204	0.048639869274945374	0.014427157278174868	0.013172369625856384	0.020682199442293547	0.016991405069336774	0.019563800288811328
44	2.6953125	0.019163052113982067	0.03025049308640875	0.023067668943965794	0.020569309090801804	0.02212450475618003	0.012357147381233752	0.012149464651655534	0.019097720668533047	0.015156852442273772	0.01545958876202258	0.0428202953358679	0.04264932208577471	0.0483881278626776	0.047088460877628135	0.04946475758151292	0.014442153975371408	0.01318819217647707	0.020726105122583105	0.01700788622934149	0.019571788588500783	0.014474366019675194	0.013202959351075017	0.020697062077361994	0.017044837219654135	0.01965747300096965	0.01086297296894366	0.007129002927029296	0.005637983075363187	0.011187678105595844	0.01649497181687412	0.021554176784437162	0.01735587883801018	0.02635076839177125	0.02170081809506469	0.025563766276000655	0.042372579057705195	0.03861806954878835	0.0546162052294151	0.047736482634732014	0.04864116927819068	0.014427095160528286	0.013174056694301245	0.020681005074785097	0.01699119203606525	0.019565883057095945
45	2.7109375	0.01916465424207129	0.030252295092432442	0.023069271867424884	0.02057087009013779	0.022124750984080073	0.012357343998273068	0.012149591756732775	0.01909778882382701	0.015156608021030915	0.015456663941818521	0.042816974044140366	0.042648165521751547	0.048385140148789196	0.04708608946220688	0.04946266432501506	0.014441508530399216	0.013188320311794122	0.020725124364801062	0.017007888212920735	0.019573817853525022	0.014474831600967658	0.01320131145716491	0.02069676390147318	0.017044958498399515	0.019658792616761622	0.010863548798302466	0.0071286685706549585	0.00563827684966782	0.011187172909135318	0.016494649190688326	0.02155437536471083	0.017354992117600943	0.02635117021360156	0.02170083925102556	0.02556297861769863	0.042373833479006806	0.038618977816804734	0.054619028266153336	0.04773780578734846	0.04864282592793237	0.01442830869700143	0.013173715012534698	0.020682314555225567	0.016991237609118526	0.019566882766455018
46	2.7265625	0.019166240524423887	0.03025405807710773	0.0230703015214163	0.02057242230541166	0.022125427168829807	0.012357700393472087	0.012149994254637059	0.019096677766591963	0.015157257848780192	0.015455716077480808	0.04281571199237505	0.042647013419050805	0.048382534511434594	0.04708348812953539	0.04946057689169264	0.01444080183604396	0.013189342036464186	0.020725379534612676	0.017009447925525972	0.019573604001385803	0.014473009046046564	0.013199261725682393	0.020696636042252026	0.017045504089619107	0.019655544524366353	0.010863570033653791	0.007128374159761766	0.005638201706643878	0.011186683466071212	0.016494503973275537	0.021554563100702917	0.017354699061855716	0.026352821301900198	0.021701470458885486	0.025563477343306995	0.04237516118883533	0.03861847008189001	0.05462082260276768	0.04773911338661499	0.04864533527402043	0.014430348894091755	0.013173051663494584	0.020681842001452067	0.016991260459406576	0.019565306784974812
47	2.7421875	0.019167789845406548	0.03025633336263591	0.02307190254860128	0.020573975078950327	0.022127069693267408	0.012357308458531308	0.012149162339940983	0.019097995167558224	0.015158189861381843	0.015457153898364606	0.042814667056521705	0.042645861077523384	0.048379574957150395	0.04708109310931691	0.0494585009407465	0.014441724452231908	0.01319010880774707	0.02072204562447366	0.017010996711451426	0.019572598126161855	0.014469911941805885	0.01319851797175789	0.02069503028178432	0.017046206533565783	0.01965514338065294	0.010863642687645433	0.007128133050040772	0.005637165043847203	0.011186914313224355	0.016494223649017925	0.021554560279346602	0.017354839165559965	0.026353290997555956	0.021701807805850848	0.025564155616921325	0.04237594047701468	0.03861915588712478	0.0546228339621074	0.04774041349521638	0.048647254884088054	0.014431043538564253	0.013172687941875177	0.020679845366581184	0.01699114940685814	0.019565365182236005
48	2.7578125	0.019169331723860268	0.0302588700757283	0.023073846596565195	0.020575528496279846	0.022128184477069913	0.01235625289950118	0.012147895151946198	0.01909910726136327	0.015158219078558938	0.015458114408497592	0.042813444388206	0.04264470990050784	0.04837615344125973	0.047078520785140576	0.04945643658580706	0.014442246993565944	0.013188958653497479	0.0207219712755074	0.017011680295838355	0.019569807400012018	0.014467651515074204	0.0131996759753919	0.020694148754458852	0.017046075140667333	0.019656265767473702	0.010864288756900459	0.007127926650648708	0.005636374765340374	0.011186964128078805	0.01649372797269466	0.021555352642258885	0.017355604092898297	0.026354483299066034	0.021701895893383616	0.02556504351564376	0.04237731295124372	0.038619992743440607	0.05462337094555331	0.04774172338745486	0.048648570613801206	0.01443014915308391	0.013172970361762126	0.020676951046771086	0.016991284054275413	0.019565120119986068
49	2.7734375	0.01917086043979175	0.030261130768992832	0.023074682284916964	0.020577072227681903	0.022129853646013352	0.012357019754679427	0.01214783534434008	0.019099779389149918	0.015158593970427098	0.015456436236856774	0.04281045989955845	0.042643560086298105	0.04837189520377011	0.04707606651108609	0.04945437470624359	0.014441545970157343	0.0131880227108791	0.020726238826142385	0.01701189372978565	0.019569045108400462	0.014468333069558942	0.013201817458996457	0.02069267731113139	0.01704604515892391	0.01965640649099626	0.010865270791632284	0.007127930253665635	0.005635744214218474	0.011186611807727037	0.016493793091274828	0.02155408398331976	0.01735550721109111	0.026353880614818637	0.021702181765462625	0.025564643734705184	0.04237864446386594	0.03862204929273608	0.05462328003757386	0.0477430399892364	0.04864860970986434	0.014428778600666409	0.013173110287097528	0.0206781637436686	0.01699116352256458	0.019565056434725725
50	2.7890625	0.019172377526331837	0.030263444039326202	0.02307509475175816	0.020578606965579282	0.022131861762671894	0.012357893386670982	0.012148749316793384	0.019098608041052345	0.015159386935303804	0.015454105032557147	0.042806420791242084	0.04264241519872397	0.048369531356300954	0.04707356882943159	0.04945233182005582	0.014440368035567419	0.01318855473738631	0.02072676440098581	0.017012924459891637	0.01957122831521485	0.014470606787853085	0.01320264415452177	0.020692832284805007	0.017047035223801882	0.019658635821967085	0.010865437145704232	0.007128225722972434	0.005635756729386793	0.011186515600418362	0.016493813868702745	0.02155462053580992	0.01735691341771861	0.02635167396998539	0.021701859616261976	0.02556431208003529	0.04237983096314532	0.038624468371841775	0.05462607992198043	0.047744339215653436	0.04864944772516072	0.014427723277024435	0.013172852898716225	0.020678876721642037	0.016991117331639938	0.01956206484493128
51	2.8046875	0.01917389759866297	0.030265578413068643	0.023076340514301644	0.020580138088252348	0.022133848758987558	0.012359350581995249	0.012150626947710769	0.01909707782579051	0.015159719657299342	0.015452755206038893	0.042802227588408404	0.042641273083296294	0.04836895164807453	0.04707104734337353	0.049450292646265104	0.014439374878619848	0.013189231947168978	0.02072535027939426	0.017011703045980958	0.019572413922637866	0.014471730230064955	0.01320171805633949	0.020693070340251418	0.017046369633971298	0.019659910807263592	0.010864912884091832	0.0071284512995968274	0.005634908381733805	0.011186143517207175	0.016493699803687006	0.02155676962691827	0.017356004488935373	0.026350481054354946	0.021699828969307222	0.025562538768349186	0.042381530724417804	0.03862596838008259	0.05462371850193845	0.04774563671141638	0.048651425940928916	0.014427732725399517	0.013172074779033593	0.020678948329739266	0.016991263368257015	0.019562519179433135
52	2.8203125	0.019175444594884038	0.030267476138132	0.023077621238724713	0.020581657687505306	0.022135332416675986	0.01235981368890579	0.012151174704639	0.01909554198008856	0.015158860560100074	0.015451407490453012	0.04280038638391259	0.04264013334152922	0.04836669518621978	0.04706863597370775	0.04944826133265845	0.014440092156077056	0.01319087416600448	0.020725078644656836	0.01701144448725525	0.019573102149736288	0.014473314933868359	0.013200719234503527	0.02069263653001363	0.017045310729573854	0.019660464494215435	0.010863575095064845	0.0071285538810259425	0.0056335622741083	0.0111861048268984	0.016494167058306586	0.021555658001963796	0.017355494375995567	0.026350817160486206	0.021698099970143547	0.02556022639391653	0.0423820411546664	0.03862636115297352	0.05462365961371879	0.047746943087742355	0.04865397970437371	0.014429244006992165	0.013171031306703107	0.020678411397373586	0.016991072007075725	0.019561912658983605
53	2.8359375	0.01917695868298252	0.030268890821001544	0.02307965137374976	0.02058317120795393	0.02213655288201389	0.01235850622099477	0.012151611075334023	0.019093007462686162	0.015158894147886931	0.015453015682482085	0.04279634596934995	0.04263899246240388	0.04836462389413215	0.04706605012185561	0.04944624584210228	0.014439807567850738	0.013190809185634672	0.020725256532501735	0.017011828438751847	0.019575202877005926	0.014473289373041848	0.01320178113464851	0.02069046057021462	0.01704578970227963	0.019660176395265128	0.010862987417595754	0.007128662632701982	0.005631956917446307	0.011186488094083444	0.016494414349685543	0.021553782719827552	0.017357434468093208	0.026350123258200187	0.021698874764795095	0.02556120741973472	0.042383826082253884	0.03862761770316764	0.054626854719353524	0.04774824310599121	0.04865477644936064	0.014429790407628457	0.013170326906480734	0.020678186854459712	0.016991140809185068	0.019561448992473807
54	2.8515625	0.01917845200528564	0.03027054103908699	0.023080983645415526	0.02058467960740956	0.02213880650051466	0.012358764420376284	0.012152253509302074	0.019092947177664465	0.015159395827691602	0.015454923071851479	0.04279515551916685	0.04263786349881965	0.048362452162893255	0.04706371929270359	0.04944423593754216	0.014439188819763027	0.01318958827037281	0.02072627903453228	0.0170129725467498	0.019574835581322392	0.01447414320472365	0.013202802887617271	0.02069255408210552	0.01704686020213761	0.01966089898752027	0.010862803358088466	0.00712871238081958	0.005631476228840443	0.011186876479136104	0.016494370279170584	0.021553489326389785	0.017359241646844548	0.02635062382748571	0.021699018423333993	0.02555949218921716	0.042384726680282064	0.03862908686592445	0.054630140371957264	0.04774953624100689	0.0486561622649658	0.014429662302698293	0.01317144373418952	0.02067683071907256	0.01699107926336041	0.01956245653030031
55	2.8671875	0.01917997527884193	0.030271719987577973	0.02308228948275312	0.02058618091424355	0.022140717026840444	0.012358667303864784	0.012151384124491266	0.019095123797238434	0.015159728829379188	0.015455998304562069	0.042790878967864376	0.04263673695297626	0.048359533060860216	0.047061180775734734	0.049442233507533684	0.014438483922629586	0.013189281909941092	0.020726995544050608	0.017013904186993695	0.01957646987906808	0.014473347120918939	0.013204233201350224	0.020693789987766664	0.017048354680443717	0.01966191889373048	0.0108625550976343	0.0071286927440103315	0.005630896097744087	0.01118730036312851	0.016494675599140834	0.021553495417265145	0.017358381503871395	0.026350754869078896	0.021698230413752295	0.02556039405960725	0.042385068575113566	0.03862984866332789	0.05463205876150473	0.04775083418824155	0.04865384088688374	0.014429832596732889	0.01317186619133473	0.020678889089326302	0.016991018942912772	0.019562912726519277
56	2.8828125	0.019181530017598973	0.030273468274591063	0.023083563870721135	0.02058768220465798	0.022142439668553164	0.012358564041940412	0.01215014484333038	0.019095044392436977	0.01515852041537974	0.015457317461418818	0.042787529198015095	0.04263561409068478	0.0483575490224063	0.04705881617190677	0.04944024713830247	0.014439508700688719	0.01318888920818359	0.020724664200144016	0.017014835936850298	0.019575519653156126	0.014472912659003051	0.013204989136477163	0.020695476371097365	0.01704970200327191	0.01966149480698215	0.010862333880721678	0.007128569263943604	0.005631095630718591	0.011187558740032147	0.016495324918556625	0.021550595563433694	0.01735675714384155	0.02634872966440438	0.021699046798749067	0.02556113419048822	0.0423866873438172	0.038630738462727465	0.054633608018923	0.047752126130050615	0.04865358502507544	0.014427348251226185	0.013172294377895633	0.020679658667507372	0.016991203614631856	0.019562692519516922
57	2.8984375	0.01918302952483355	0.030274588949732194	0.02308543523853797	0.020589181262664402	0.022144564002089952	0.012359413094619659	0.012149438213209574	0.019094474860942567	0.015157488944704312	0.015458148644440922	0.042785775311582785	0.042634496430870694	0.04835653963313158	0.04705637223607401	0.04943826697940851	0.014440085638930567	0.013188580540832717	0.020723827309984788	0.017013669696543193	0.0195750928826135	0.014473286421307546	0.013203953156839587	0.020696627196061967	0.01705048711491522	0.019658460742677797	0.010862425884148139	0.007128512385680644	0.005631696311587456	0.011187818290954887	0.016495426337030716	0.021550128074730446	0.01735618171530895	0.026348964089195237	0.021700280921483128	0.025563364905147712	0.0423885456984848	0.03863131805488146	0.05463459314328181	0.0477534038424631	0.048655386141815166	0.014426716809912171	0.0131717136420067	0.020680240983915466	0.016991062933486345	0.01956292683726446
58	2.9140625	0.01918450134315424	0.030275968138508545	0.023087398348277124	0.020590674886219337	0.022146865695292693	0.012361369718091125	0.012148591525997177	0.019094910777839702	0.01515676090883078	0.015457616329840607	0.04278096783134361	0.04263337932543265	0.048354226851314575	0.04705387861806293	0.04943630248559938	0.014439483837199396	0.013185435771716186	0.020724791349609195	0.01701193691518102	0.019574642884474636	0.014472962250961091	0.013203406543508267	0.020695669134987715	0.017049657614381958	0.019657620097093154	0.010861693412497403	0.007128625762359023	0.0056315057149000924	0.011188373374523317	0.01649520179253766	0.02155318026998193	0.017356052818576967	0.026350220186285078	0.021699343603466426	0.02556446730653328	0.04239041169690572	0.03863200465797695	0.05463756873368089	0.04775468553862905	0.048657233433327784	0.014427235381238385	0.013170863858209814	0.020680343568510173	0.01699105568006909	0.01956420301456019
59	2.9296875	0.019185996490261363	0.03027810700483615	0.023089507591058017	0.020592155537145537	0.022149352749750335	0.012361985724047175	0.012148377021523576	0.019096392899238035	0.015157151259997614	0.015457002162587385	0.042777062160023915	0.042632271471449545	0.04835302779401818	0.04705160826854915	0.049434341950841454	0.014440475274720976	0.013185299855434679	0.020722773069454248	0.017010372889827235	0.019573403858910376	0.01447394434883878	0.01320305158070803	0.02069305139647304	0.017049654280516996	0.01965736455270184	0.010860651017935208	0.007128586938333917	0.005631423927003304	0.011188467194075999	0.01649468209502694	0.021553997924271817	0.017355122826575364	0.026351779915022133	0.021699318942126622	0.025563778506965062	0.04239177648535092	0.038633153103420165	0.05463811286964429	0.04775597638131879	0.04865830218529332	0.014428371315281824	0.013170519183487689	0.020678724231388335	0.016991139676369282	0.019565584321839025
60	2.9453125	0.01918751572544134	0.030280274527037236	0.023090459989951267	0.02059363098994317	0.02214944639703654	0.012363428468663118	0.012146763191636906	0.019097359020512183	0.015158340832412076	0.0154577502423211	0.0427762449667935	0.042631168071244285	0.04835169309187043	0.047049123501162304	0.04943239661056448	0.014440184563578373	0.013186958625445	0.020722344548690652	0.017009768998943325	0.019572046010753075	0.014475364950840647	0.01320402590909539	0.020692380102399377	0.017050128564196715	0.019657940017348052	0.010860131290356234	0.007128368379701919	0.005630512046580868	0.011187752528443229	0.01649425434784757	0.021553404505570528	0.017353801647931322	0.026352342874776558	0.02170027982477246	0.025565654398631565	0.04239346178415104	0.03863322761690269	0.054639498397251296	0.04775725482488491	0.048659345653535024	0.014429134419277984	0.0131713605882397	0.02067779608196557	0.016990985966955696	0.01956557682891913
61	2.9609375	0.0191890296758633	0.030282121470747596	0.023091070194333027	0.020595096207709898	0.02214981669619389	0.012362044765942992	0.012145922492511646	0.01909737260060962	0.015159420172079635	0.015456334861489729	0.042772570878112925	0.04263006911115097	0.04834961793334419	0.04704685336681386	0.04943045799237933	0.014439238974842505	0.013186643686726868	0.02071819671615366	0.0170096925629121	0.019570557269630973	0.014475297661187297	0.013201747193215235	0.020693544757548088	0.01704924092270224	0.019659825093182703	0.010860545956285356	0.007127737138955509	0.005629782374922884	0.011186739298732123	0.016493897271394775	0.021552032167071078	0.017351639032954225	0.02635235255422308	0.0217006167776429	0.02556562002256718	0.042395252299376074	0.03863401338177813	0.054640802156355556	0.047758515491327036	0.04866079545521865	0.014429602855747098	0.013172337510447496	0.02067802162357474	0.016991119533384058	0.01956332245046699
62	2.9765625	0.019190533700702568	0.0302841672126807	0.023092903696746145	0.020596560584217133	0.02215056889829608	0.01236032132607448	0.012145789238948879	0.019097078694058578	0.015159624394024657	0.015453577977966981	0.04277266354588677	0.042628974686724996	0.04834374811674691	0.04704443641310341	0.0494285276556915	0.01443795096159256	0.013186637273957136	0.020717895912414852	0.01701024087346012	0.019569233983725787	0.014476130468980636	0.013201099994893689	0.02069575769798243	0.017049762833484278	0.019660835739908677	0.010860381781742645	0.007127546939320273	0.005629723930146199	0.011185753529822692	0.01649338267331954	0.021550555580258757	0.017352334945278686	0.02634964921392946	0.0217008277919703	0.02556467637694798	0.04239763053715806	0.03863417461169452	0.0546418666915878	0.047759787429095396	0.04866222538940934	0.014430854504593	0.013171367766838499	0.020678860867470672	0.016991126345893393	0.019562568347580245
63	2.9921875	0.019191999333236058	0.03028646869122633	0.023094570031401904	0.02059801143087639	0.022151347516526705	0.012360418446483612	0.012146791599106865	0.019097420748810878	0.015159807361414507	0.015452597979334182	0.04276988933350867	0.04262789144666801	0.04834103984547378	0.04704203491660297	0.04942661392344627	0.014437230188045214	0.013186685379526053	0.020720110507157885	0.017011108956788007	0.019569029908174884	0.014476171914556163	0.013202581713273459	0.02069694321341725	0.01704939458534241	0.0196622795540059	0.01086013475334098	0.007127528292139404	0.0056301935751936205	0.011185309771918686	0.016492870261475	0.021552371412139115	0.017352940974951103	0.026349527527109118	0.021701136231877693	0.025564676470385683	0.042398951596641726	0.038635293439063245	0.05464432503518571	0.04776105945424977	0.04866267359778034	0.014430234552150784	0.013170792384985058	0.020679196477377648	0.016991001198459754	0.019563152152779872
64	3.0078125	0.019193157541615095	0.030287810416672327	0.02309510269759897	0.020599240068089164	0.0221525768048235	0.012360640750038454	0.012146716099791649	0.019096644232084237	0.015159899353797357	0.015451068350324865	0.04276391663688606	0.04262581328264192	0.04833644744702248	0.047038960086018766	0.04942346018253124	0.014437372840401086	0.013186686999288572	0.020721665730239813	0.01701084588882404	0.01956815810523216	0.014472716499296184	0.013202026835952174	0.020693659485385263	0.017049292599648186	0.01966050842457695	0.010859165580892768	0.00712731744252218	0.005629261300712035	0.011185080656008636	0.016491996606431886	0.02155393075905898	0.017351625956269212	0.02634857376185412	0.021701081100872655	0.025563635217559222	0.04240022325127035	0.038635683720233543	0.05464572675070323	0.04776185818692058	0.0486622500108016	0.01442734789659958	0.013171110285049414	0.020677259531232617	0.016990546258060568	0.01955786483174804
65	3.0234375	0.0177605827313208	0.02892952242808596	0.021157079900491524	0.019242980174843632	0.02036581695253086	0.008725630594800526	0.00853525242574718	0.01462871039999869	0.01170312088674949	0.011495262901332681	0.03781155927818819	0.0374184381440415	0.04230569308809268	0.04228479979680916	0.043570319407157554	0.010515929605629526	0.009372584591433919	0.01595985451607107	0.013326048015025266	0.014929734466301747	0.01055179219321209	0.009392926114011768	0.015937622623586223	0.013366573798895803	0.015025144044917615	0.009328988791245246	0.006059605849978278	0.003676629695207795	0.009827725490883357	0.014564631173902609	0.0178104834409592	0.013844964559723033	0.02176982910475661	0.01820584314686652	0.021012485072892773	0.039727023334861306	0.036289221547764094	0.05051072735079046	0.04502123449345469	0.045362298824598996	0.010503540814529116	0.009361580500267336	0.015919917402678563	0.013307069013810457	0.01491786707428805
66	3.0390625	0.007342647526319232	0.01955470011707755	0.008344983867342518	0.00907014472657059	0.008247174132018677	-0.021616931375938092	-0.020948183602894077	-0.018899589399733352	-0.01796944445879295	-0.019850041839284377	-0.0032953171177715346	-0.00532517618420425	-0.002439842174581819	0.0015000535096928447	-0.002041962401214348	-0.022021322569516028	-0.02168300641354942	-0.019705074755429874	-0.018291430477392928	-0.0211648441453941	-0.021959148362696024	-0.021637791584949134	-0.01965789140959312	-0.01822760756770947	-0.02106060282753408	-0.00301976123906067	-0.0025436603832340865	-0.010477069096526945	-0.0015159502980656991	-0.00012123081955456305	-0.014902707451305508	-0.015834372885013215	-0.014942574389684438	-0.013091033843040223	-0.016254648362615032	0.0182474709655574	0.017900564741693673	0.020493277096065743	0.02204247981374069	0.0200750031049165	-0.02202176556983307	-0.021661536047635932	-0.019689312263162534	-0.018289124866713746	-0.02116558335742913
67	3.0546875	-0.006016806399516364	0.007812973194597755	-0.0075563141523330435	-0.004203488728921463	-0.00701766575126276	-0.06691360105016839	-0.06379428261962922	-0.06693709212666366	-0.0630603952675654	-0.06606791660198225	-0.06683153626899296	-0.0709864280223067	-0.06802890577344367	-0.0631491927773575	-0.07148006146673536	-0.07069104231114318	-0.066884548098633	-0.07087904017533955	-0.06642884444728636	-0.07447236151196276	-0.07061077349070793	-0.06681987080014307	-0.07074060503489721	-0.06635240113549157	-0.07439124641506834	-0.02175384077588842	-0.015615700815057178	-0.030852682310959084	-0.01926148937780671	-0.022211374407236098	-0.0661374356415878	-0.060346542354898086	-0.07087315818164111	-0.062431076225208326	-0.07365181919160727	-0.012517929455780286	-0.007809372086379593	-0.02110590859015729	-0.011955853399817973	-0.015961087922221923	-0.0706716361327594	-0.06681555945378015	-0.07078090902930614	-0.0663892739191182	-0.0744573583117987
68	3.0703125	-0.017264955502529294	-0.0020305741154804102	-0.020897711853382586	-0.015445429573564921	-0.019898440010702477	-0.10774529493634777	-0.1018507727307509	-0.11000001622306851	-0.10397025358738232	-0.10789815677582618	-0.125969234931605	-0.13204363079250636	-0.12812927330243448	-0.12407110335628435	-0.13642418076372914	-0.11471487021273666	-0.10714139632925974	-0.11689938795294802	-0.11024517248692448	-0.12303901799818587	-0.11463102726732596	-0.10706738454004223	-0.1166834193201211	-0.11017114332968261	-0.12300261491207831	-0.03896380578987475	-0.027626393899906378	-0.049306531231204195	-0.03581644023023133	-0.042676054006148254	-0.11370627020667642	-0.10064674737760218	-0.12290733742133159	-0.10827228497624425	-0.12724449452022657	-0.03985207731943831	-0.030433618139716512	-0.058036156649646814	-0.04260092538592335	-0.04825846355145444	-0.11467702891596998	-0.10702940581922536	-0.1167243850508499	-0.11017015339075978	-0.12300882545138467
69	3.0859375	-0.026104913415369878	-0.009768200216436831	-0.03138019237103206	-0.02429971265039294	-0.030045029261379592	-0.14060461661302534	-0.13227752481903549	-0.1446643087057035	-0.1369730095700115	-0.14166143698406125	-0.1743368158397708	-0.18201169187895458	-0.1768273317551164	-0.17417424948321975	-0.1895853342066846	-0.1502096634324811	-0.1393729033074204	-0.15401034135759006	-0.14565876869626632	-0.1623897769047943	-0.15012760800501046	-0.1392940033284114	-0.15373359653448365	-0.14559162832007283	-0.16239973588139506	-0.05297068612599733	-0.03739148921811873	-0.06427275010627674	-0.04937947535601388	-0.059451200063739044	-0.15245682666100419	-0.13311187950211253	-0.165430208046089	-0.14563791951493382	-0.17108568097503196	-0.0618319056403466	-0.04857179362558024	-0.08777088735809431	-0.06738375234453885	-0.07437956300762238	-0.15015661787694518	-0.13922620115487816	-0.15377225263158195	-0.14555430740311143	-0.16234684035088373
70	3.1015625	-0.032948881929102884	-0.01576530063479723	-0.03948846212398003	-0.03116132195774174	-0.03790459629382234	-0.16621847563278802	-0.1559183084025315	-0.1716650350703121	-0.16274030013391055	-0.16797357952678907	-0.21214711237229333	-0.22110968852039115	-0.21439363416091228	-0.21345001696676655	-0.2308127126774232	-0.17789322833765478	-0.16442510762884993	-0.18292803364626134	-0.17332566349129552	-0.19307090476429395	-0.17781468138562878	-0.16434350058901537	-0.1826050114257578	-0.173266154358916	-0.19312226187670076	-0.06399091785448804	-0.04506558028585582	-0.07602414271944322	-0.06008403017271278	-0.07270034132271622	-0.18274950602736512	-0.15837064471623213	-0.1986273728385316	-0.17489417654585035	-0.20528557777529127	-0.07903524686471769	-0.06275806918347174	-0.1109899212833908	-0.08682944486005312	-0.09486671923224838	-0.1778282133477735	-0.1642512604371989	-0.18264058388980375	-0.17319806017963935	-0.19301795277820308
71	3.1171875	-0.038219978638321904	-0.02039078615056722	-0.04572201774594772	-0.036448563752387156	-0.04395156674786268	-0.18589216773091607	-0.17404634525260892	-0.19234790403845012	-0.18256833872543005	-0.18811050303791332	-0.2408774426566922	-0.25085199742584813	-0.24231719527348747	-0.24334162867511527	-0.26153021607029525	-0.19914353903719262	-0.18362786227685762	-0.20505663546345615	-0.19460697139430672	-0.21649075838901125	-0.1990689538181013	-0.18354495733695317	-0.2046994474762209	-0.19455480039526912	-0.2165771343268159	-0.07255432969758903	-0.05102228809900494	-0.08513310979813733	-0.06841647970574641	-0.08300956577863658	-0.20592951459897652	-0.17768523937565542	-0.2238590139614458	-0.197353893199065	-0.2312118734930625	-0.0923481362475449	-0.07374334375391002	-0.12882456081622556	-0.10188873800016572	-0.11069967225523249	-0.19906927537365104	-0.1834332812305535	-0.2047317267486097	-0.19446162330152647	-0.21643024951230724
72	3.1328125	-0.04226255801935265	-0.0239447955379661	-0.050488690132201065	-0.040504538547285474	-0.048577470971057204	-0.20079497173736763	-0.18777932663412514	-0.20793076652688391	-0.19763051915167046	-0.20325035540966394	-0.2619754900973508	-0.27272220950786463	-0.26210172712394053	-0.2653214956601719	-0.2832551130343026	-0.21521066600385458	-0.19815495154572388	-0.2216839743396564	-0.21074895250852863	-0.2339763177124762	-0.2151402142258007	-0.1980717860997122	-0.22130237526669883	-0.21070366025901216	-0.23409191469394558	-0.07915801330498697	-0.05561194263742211	-0.09213307544996804	-0.0748501071118999	-0.09095310460154404	-0.22329455954721433	-0.19220823612496044	-0.2424926082635641	-0.21428020106797857	-0.25025271511470726	-0.10255372102971066	-0.08218502837406214	-0.1422869248213829	-0.11342476647781725	-0.12277037374535972	-0.21512956572277114	-0.19794489099925078	-0.2213312995629637	-0.21059034884212338	-0.23391013994470233
73	3.1484375	-0.04534915961184809	-0.026665063367187887	-0.05411202801081025	-0.04360187249330276	-0.05209424896178873	-0.2118790137226678	-0.19802325381378427	-0.2194135014792595	-0.20888952720379286	-0.21436571946689423	-0.27665364312736834	-0.287960586544519	-0.2750565244987156	-0.2806377317446641	-0.29734267974800954	-0.22711535641290928	-0.2089611186965116	-0.23387080112844105	-0.22277494299149225	-0.24663668503317535	-0.22704914729589679	-0.20887864367343784	-0.23347280846515905	-0.22273613216281482	-0.24677667580219728	-0.08421712884259497	-0.05912645021917218	-0.09746925995565318	-0.07978435452174595	-0.09702042452136331	-0.23592254435328758	-0.2028883060335545	-0.25568786123200593	-0.22672653580595045	-0.2635998844287177	-0.11028896747954071	-0.08861663034592182	-0.1522078693124237	-0.12214444980759234	-0.13181236475324248	-0.2270294545505063	-0.20873983242378763	-0.23349849487505603	-0.2226067726106224	-0.24656685462386557
74	3.1640625	-0.04769420436096185	-0.02873883801818538	-0.05684842598808257	-0.0459551635502613	-0.05474908713435011	-0.2199115746670365	-0.20550178982043654	-0.2276117564445568	-0.2171185210111412	-0.22225722364548275	-0.28596802802499277	-0.2976262537057383	-0.2824257897921533	-0.2903992581403541	-0.30510930921352164	-0.23568451044458738	-0.2168103248014105	-0.2424928912759489	-0.23151417434418153	-0.2554000468113727	-0.23562261001183296	-0.21672928277138023	-0.24208512735253862	-0.23148152476473335	-0.2555602166230297	-0.08806654199151492	-0.06180082721640057	-0.10150270033171724	-0.08354414394213783	-0.10161249578040228	-0.24470598128304533	-0.2104927899891038	-0.26444468545438754	-0.23556036620956464	-0.27228718246724193	-0.11606254664873275	-0.09346264762562555	-0.1592733827453581	-0.12861658881877983	-0.13842281062085315	-0.23559543061841856	-0.21658128082643416	-0.24210779138661426	-0.23133941740083835	-0.25532801436627517
75	3.1796875	-0.049465784381719904	-0.03031333555409732	-0.05890057333961982	-0.047733153113309085	-0.05673817989913043	-0.22552603210170138	-0.21079933323240643	-0.2332164981179407	-0.2229528956605682	-0.22759647939776173	-0.2909967311504672	-0.30277233625602296	-0.285543539810395	-0.29572321539458024	-0.3080482107648064	-0.2416002955745389	-0.22232828793841783	-0.2482868725789399	-0.23765256258525544	-0.2610831450911195	-0.24154288949297587	-0.2222492381344812	-0.24787448385311425	-0.23762582980701505	-0.2612602899249816	-0.09097362545657989	-0.0638210254583667	-0.10452055563476795	-0.08638799746985888	-0.10505430668487607	-0.2504061814819904	-0.2156646147548684	-0.2696544247083614	-0.24152145732927624	-0.2772803203172289	-0.12028688990169138	-0.09706173775665222	-0.16408971611463385	-0.13330926585262426	-0.14310690787128338	-0.24150931586803343	-0.22209414355794443	-0.24789431849470323	-0.23747358992601267	-0.26100968917674766
76	3.1953125	-0.050798336126343796	-0.031506558243684965	-0.06043135254978565	-0.049071255426627325	-0.058220760876435594	-0.22926365569808313	-0.21441250065040054	-0.23682411026615438	-0.2269347214819034	-0.23097769841710272	-0.292855276523712	-0.304503334742058	-0.28586279209174786	-0.2977476923656985	-0.3077716202013271	-0.24546365765640427	-0.22604533182778486	-0.2519107313864275	-0.24177414636883524	-0.26441616790180406	-0.24541073663664903	-0.22596864624365828	-0.2514972430725014	-0.24175308040108262	-0.2646073492839948	-0.09315297380550115	-0.06533674645831189	-0.1067553154442645	-0.08852414659363371	-0.10760906377860432	-0.25372929289800283	-0.21896261467113698	-0.2721692064268942	-0.2452586653862323	-0.27948457297891766	-0.12331419088063615	-0.09969451609699496	-0.16721312360373006	-0.13662543745701652	-0.14631324918936997	-0.245371526745386	-0.2258081335900372	-0.2515143641380236	-0.24159306763316246	-0.26434215563113933
77	3.2109375	-0.051797208722180646	-0.032410175668022456	-0.06156828401681517	-0.05007500635120828	-0.059321629116500255	-0.23158661316412996	-0.2167447664941193	-0.23894110590758783	-0.22950978799795407	-0.2329139211452524	-0.29258337996380007	-0.30386853015302157	-0.2845685209658082	-0.2975465296354085	-0.30564052428603083	-0.24778663092830946	-0.22839285244079538	-0.2539348909587693	-0.24437206032226494	-0.26603064412248867	-0.24773796038931822	-0.22831872130948427	-0.25352300755710616	-0.24435603007234258	-0.26623283733622394	-0.09477347614848344	-0.06646545725154307	-0.10839106804283974	-0.09011739113026825	-0.10948467457029454	-0.2552988321168901	-0.2208478362788146	-0.27276655225673	-0.24733372907968848	-0.2797106318053918	-0.12543771800642015	-0.10158939933300284	-0.16912449121111942	-0.13890561844132113	-0.1484262946486804	-0.2476940304106041	-0.22815430583198196	-0.2535378210414901	-0.24419003923288166	-0.2659568547235409
78	3.2265625	-0.052543672652859294	-0.03309436991186751	-0.0624091955034269	-0.050825698665612824	-0.0601360608046384	-0.2328643175162548	-0.2181111914450166	-0.23997934811804042	-0.2310372605583456	-0.23380256936205027	-0.29104352297096975	-0.3018047223581054	-0.2824679030103247	-0.2960204963533651	-0.3026225212935729	-0.24897432745454925	-0.2297128334472783	-0.2548025991093488	-0.24584910089405737	-0.2664473691796717	-0.24892957694273202	-0.2296411522505267	-0.2543938433485236	-0.24583747776355883	-0.26665695090197683	-0.09596724862139222	-0.06729729216343992	-0.10956916736829773	-0.09129527149343993	-0.11084419539295953	-0.2556093179670064	-0.2216874802144829	-0.2720475942688039	-0.2482134532620234	-0.2786337444300344	-0.12689633635933598	-0.10293048410411938	-0.1702108928088843	-0.14042996141234115	-0.14976112814173964	-0.24888208052256944	-0.22947407686266286	-0.25440695720156675	-0.24566689315376894	-0.2663743966001297
79	3.2421875	-0.053099695964140985	-0.03361272726130464	-0.06302841755463677	-0.05138553989132013	-0.06073623325037875	-0.2333727032699081	-0.21875184617940915	-0.2402370397849085	-0.23179773841781	-0.23393838349556106	-0.28882259626672036	-0.29899296148095844	-0.28003295467256856	-0.2937759011588957	-0.29930173178790354	-0.24933445500291	-0.2302716780410693	-0.25484118858192056	-0.24650403069464466	-0.2660368800941801	-0.24929320396299645	-0.23020215376537378	-0.25443661218909797	-0.24649641399971328	-0.2662513929612675	-0.0968350304927833	-0.06790168044197553	-0.11039822602882904	-0.0921558110854343	-0.11181243164384636	-0.25503219552785533	-0.22176774418145312	-0.27044641611405573	-0.2482385372862817	-0.27672116723297485	-0.12787856564141553	-0.10386341632908683	-0.17075733610582364	-0.14141994817569042	-0.15056030588827324	-0.2492426774844636	-0.23003349587973915	-0.25444849267918457	-0.24632236761871795	-0.26596409991898795
80	3.2578125	-0.053511523240511415	-0.03400518187610991	-0.06348095279552875	-0.05180096313609184	-0.06117535374597416	-0.23330716084520575	-0.2188455847727653	-0.23991994572158626	-0.23198606601481245	-0.23352607692217864	-0.2862492704605148	-0.29580553953520533	-0.2774876063143348	-0.2911744030896586	-0.29598128527034245	-0.2490942990409183	-0.23025417278766283	-0.2542823921460347	-0.24654899077804934	-0.26504429352502573	-0.24905557391733166	-0.23018642830618577	-0.2538820443172879	-0.24654487196750766	-0.2652617130122626	-0.09745228857448382	-0.06833121333012959	-0.11095993200236118	-0.09277268568236517	-0.11248142146914723	-0.2538387968982877	-0.22128083640542318	-0.26825309489185767	-0.2476444417844048	-0.2742653450605388	-0.12852186705320923	-0.1044979714325981	-0.1709590278294849	-0.14203663784312054	-0.1509989720732119	-0.24900295587357238	-0.2300170469067997	-0.25389302074882697	-0.24636833784855802	-0.26497210892680295
81	3.2734375	-0.053814029928686224	-0.034301906960311275	-0.06380765387580516	-0.05210695957390977	-0.061493118465125035	-0.2328121648777492	-0.218514383167461	-0.23916881909140508	-0.23173850538218077	-0.23271394162881529	-0.2834915759214165	-0.29243830449161407	-0.27493634448208676	-0.2884221488749132	-0.2927442741659885	-0.24840236294208926	-0.22978889999516608	-0.25329093101265404	-0.2461323942246541	-0.26362866157241	-0.24836582121769418	-0.22972307585048368	-0.25289556815307934	-0.24613131721462042	-0.2638475356119918	-0.09787628239599215	-0.06862603573248906	-0.1113169180770586	-0.09320226476086242	-0.112920364925968	-0.25219564841589126	-0.2203561653956932	-0.26566566505756534	-0.24658970907432612	-0.2714411379660553	-0.12892378705045354	-0.10491447040626489	-0.17093744630118554	-0.14239234543588622	-0.15119392263104225	-0.24831193724998193	-0.2295533142495961	-0.2529050358220275	-0.24595308787160242	-0.2635573013378603
82	3.2890625	-0.05403357889511611	-0.03452576372622473	-0.0640391686528344	-0.0523299364094429	-0.0617192357650213	-0.23198368566706387	-0.21784292241672884	-0.23809026207978615	-0.23114971644307739	-0.23159668228026029	-0.28062964574834076	-0.2889836716010587	-0.2723979585954469	-0.2856195876055004	-0.2895911509578357	-0.24735788755675206	-0.22896485945390482	-0.25196541567222586	-0.2453654476068432	-0.26189290158594314	-0.24732334122634916	-0.22890114859722832	-0.25157510023593216	-0.2453669057046441	-0.26211185586693103	-0.09815124699600739	-0.06881594670958091	-0.11151525880911453	-0.093487480580974	-0.11318120937290539	-0.2502037992031089	-0.2190802178143914	-0.26278485979133853	-0.24519187882684657	-0.26834984816049284	-0.12915338118168135	-0.10517159305602561	-0.1707694638439052	-0.14256527071275485	-0.15122296565367763	-0.2472683992904806	-0.2287311582702915	-0.2515831794286421	-0.24518769804554943	-0.2618221037696039
83	3.3046875	-0.05419005358801065	-0.03469400563658228	-0.06419851831702321	-0.05248980168051295	-0.061875989923950485	-0.23088430692626993	-0.21688936330039657	-0.2367519982140427	-0.230290700205654	-0.23023375507644595	-0.2777202417191894	-0.28548007292890176	-0.2698585639707858	-0.28281104699449094	-0.28649271780065017	-0.24602748242898692	-0.22784788283012591	-0.2503705787746053	-0.24432315931221293	-0.25991664542374876	-0.24599460549793717	-0.2277860979904042	-0.24998561145798984	-0.24432666291868524	-0.26013523616347456	-0.09830968438949314	-0.06892332149622257	-0.11158936140383416	-0.0936599408119739	-0.11330354937099624	-0.2479269412721782	-0.21751708900418776	-0.25966737994448524	-0.2435270032013753	-0.26507183174356685	-0.12925972847694261	-0.1053120760191794	-0.1705044411038464	-0.14260992661196922	-0.15113919593812766	-0.2459389283103828	-0.22761646303903707	-0.24999303130455652	-0.24414706838655653	-0.2598467855762577
84	3.3203125	-0.054298738694923784	-0.03481995040819112	-0.06430343349570117	-0.05260184237501418	-0.06198045959885156	-0.22955823863097055	-0.21569923853415796	-0.2351974577624397	-0.22921700763227462	-0.22866747862649253	-0.27479562760785403	-0.2819420264710094	-0.2673079192904737	-0.28001115387702413	-0.2834274270940466	-0.24446222387571542	-0.22649232067303135	-0.24855143210427783	-0.24305384301553137	-0.25775128847207474	-0.24443087396495577	-0.22643234328759562	-0.248171854887866	-0.2430590008410056	-0.25796951453619665	-0.09837620527098491	-0.06896534758343296	-0.1115655770753136	-0.0937438359744133	-0.11331874681390423	-0.2454142722342753	-0.215720992311106	-0.25634756315217544	-0.2416395403666988	-0.2616512389644579	-0.12927831999591652	-0.10536767245053094	-0.17017595420108292	-0.1425651113700044	-0.15097932967071695	-0.24437451862629675	-0.22626342730860557	-0.24817897031752334	-0.24287947173720076	-0.25768283852784585
85	3.3359375	-0.05437125750462751	-0.03491373258256632	-0.06436733532781819	-0.05267768922209112	-0.062045610204788805	-0.22803894890509574	-0.21431258111961307	-0.2334570083290549	-0.2279613882311582	-0.22692712879826132	-0.271894453827255	-0.27838225137296235	-0.26473958395978964	-0.2772321460632138	-0.28037819944021497	-0.24270910589095995	-0.2249297209600402	-0.24654292408451664	-0.2415915060589593	-0.2554241739167182	-0.24267926307345677	-0.2248718526219244	-0.2461683886777901	-0.24159833799322483	-0.2556421710906512	-0.09836938388767312	-0.06895559588399987	-0.11146398588821244	-0.09375740219186358	-0.11324913100054464	-0.2427164705590598	-0.2137189678212087	-0.25285161635975123	-0.23956003755508323	-0.25810272825426295	-0.12923484641924285	-0.10536183199125812	-0.16980743959603947	-0.14245837570391023	-0.15076881306560452	-0.24262280464192743	-0.22470328375862827	-0.2461746146962143	-0.2414190579092037	-0.2553573434652607
86	3.3515625	-0.054416492427404886	-0.03498309911713441	-0.06440043456806707	-0.05272621912864462	-0.0620813027838716	-0.22636174696767644	-0.21275049729492443	-0.23155221016220423	-0.22654677269041257	-0.2250387842361799	-0.2690221342973324	-0.27482320750809286	-0.26215161056265446	-0.27447362875545384	-0.27733355768932944	-0.24079109810062943	-0.2231816318682074	-0.24438370668823595	-0.2399605724227554	-0.25295568442528193	-0.2407624504535246	-0.2231260209068362	-0.24401462222181422	-0.23996893865182142	-0.25317277714862163	-0.09830350922151765	-0.06890465806040913	-0.11130117710786723	-0.09371477000051118	-0.11311153394394519	-0.23985309851612524	-0.21152933057508685	-0.24922168534877123	-0.2373085528792582	-0.2544359833371915	-0.12914791771090064	-0.10531188249762656	-0.1694154039783195	-0.14230949908024043	-0.1505258133468774	-0.24070679059571592	-0.2229580570697426	-0.24401987971540418	-0.23979041157587933	-0.25289008243106487
87	3.3671875	-0.054441297486378215	-0.03503402769246317	-0.06441062524488	-0.05275427265817685	-0.06209511510368199	-0.2245449000048523	-0.21102769142022615	-0.22951046956484822	-0.2249896980239477	-0.22303163856549865	-0.2661762833030282	-0.27125665072716026	-0.25954499842664286	-0.27172318740197055	-0.27428855049675227	-0.23872506493534765	-0.22126255729192987	-0.24209339810658095	-0.23818432946895798	-0.25035906699866517	-0.23869718860467284	-0.22120919035156375	-0.241730582951451	-0.23819395372297347	-0.2505748525410475	-0.09819084023729584	-0.068819968987848	-0.11108920641567549	-0.09362787271884801	-0.11291889641185038	-0.23683487378427417	-0.209164462235591	-0.24547548958651955	-0.23490700196932474	-0.2506587679961421	-0.12903154204194325	-0.10523071746496955	-0.16901129655646674	-0.14213292895686092	-0.15026298682831185	-0.23864202062878545	-0.22104214328681204	-0.24173571814549927	-0.23801670443319592	-0.2502951141068771
88	3.3828125	-0.054450864365096996	-0.035071042099750545	-0.0644038294346092	-0.052767053462782806	-0.06209276766758351	-0.2225989057912267	-0.20915264178136608	-0.22735349746000444	-0.22330439507575012	-0.22091514691802705	-0.2633474133557924	-0.26767546094396083	-0.2569220652661342	-0.2689721057939809	-0.27123911254867245	-0.23652172290038026	-0.21918723590838105	-0.23968219677704705	-0.236288357836502	-0.2476438536224644	-0.2364946530003303	-0.21913526727729915	-0.23932491696543864	-0.23629910848583505	-0.24785868709344339	-0.09803972595328708	-0.06870702155298121	-0.11083651149257363	-0.0935048209981273	-0.11268091569736935	-0.23366957358687554	-0.20663829381956092	-0.24161212705792945	-0.2323844051807095	-0.2467736271485898	-0.12889571644106115	-0.10512789139197955	-0.16860318543820693	-0.14193903029661606	-0.1499891563282088	-0.23643970223033953	-0.2189696789570102	-0.2393299972808778	-0.23612303390724818	-0.24758176735133045
89	3.3984375	-0.05444913855659244	-0.035097590618286	-0.06438458486182376	-0.052768496121205606	-0.0620785912258586	-0.22053056599667784	-0.20713637279632632	-0.22508721889813346	-0.2215121387152325	-0.2186946132631099	-0.2605263450472165	-0.26407742418076585	-0.25428351678213895	-0.2662138417854514	-0.2681856980441322	-0.23419179346616184	-0.21697643821850093	-0.23715541678751437	-0.2342803920595087	-0.24482925560989796	-0.2341659145887908	-0.21692575530913744	-0.236803767764035	-0.23429219207403018	-0.24504231115468028	-0.09785610721932801	-0.06857000676857	-0.11054943318908712	-0.09335158413451357	-0.11240528960691794	-0.2303650443710204	-0.20397390504973104	-0.23763154257012317	-0.22974596112618562	-0.2428005444569311	-0.12874745746650335	-0.10501043969506109	-0.1681958351151694	-0.1417350227620493	-0.1497108047269678	-0.23411113247820287	-0.21676122466280595	-0.23680861803105718	-0.23411710775519184	-0.2447694203035993
90	3.4140625	-0.054439095063057844	-0.03511628499695416	-0.06435628809278301	-0.05276157088639233	-0.06205582703738786	-0.21834634914452256	-0.20499562394054532	-0.22271465655926925	-0.21961973859950742	-0.21637379551365366	-0.2577066860545947	-0.2604597142882341	-0.2516309154178378	-0.26344439191737246	-0.26514629636082326	-0.23175850886503124	-0.2146336207553894	-0.23451769997409974	-0.2321639918907325	-0.24193624017887352	-0.23173376488977526	-0.21458501564138385	-0.23417160065626633	-0.23217708739727666	-0.24214693973374402	-0.09764448229470102	-0.06841253829605698	-0.11023277423344352	-0.0931725153740767	-0.11209974921535643	-0.22695445879800888	-0.2011742717865709	-0.23353467975784115	-0.22699333187419468	-0.23876381963494261	-0.12859195312196728	-0.10488350059865613	-0.16779233616278763	-0.14152583531479107	-0.14943210407367719	-0.23167891224132636	-0.2144213977754422	-0.23417613340091276	-0.23200293503451566	-0.24187775092826705
91	3.4296875	-0.054422986738870485	-0.03512910928632941	-0.06432148596770931	-0.052748514873183924	-0.06202690465565218	-0.216066366789458	-0.2027320420237847	-0.22023780744308297	-0.21762857447387432	-0.21395522405432837	-0.25488211254957827	-0.25682064904752006	-0.2489666813520669	-0.2606614229351112	-0.26212249286886297	-0.22922671197625696	-0.2121608800498567	-0.23177739747724835	-0.22994153208300905	-0.23896413807949074	-0.22920300930550913	-0.21211439336882978	-0.2314373262895507	-0.22995623535208118	-0.23917167740253695	-0.09740822951224139	-0.0682379594245826	-0.10989045461321365	-0.09297087561901898	-0.11176854212353159	-0.22344324595769924	-0.19823849198085475	-0.22933285733712294	-0.22412670855723105	-0.2346568257973957	-0.12843304080967413	-0.10475078221035267	-0.16739482756456642	-0.14131485933390048	-0.1491560059216773	-0.22914846944570602	-0.21195196567454733	-0.23144181041857678	-0.22978276810651577	-0.23890566899646537
92	3.4453125	-0.05440256059472385	-0.03513757260894855	-0.06428211303136902	-0.05273102428741841	-0.061993660025530035	-0.2136953093099104	-0.20034557567659542	-0.21766089038445416	-0.215539284178916	-0.21144831114391835	-0.25205243636285857	-0.2531599592349999	-0.24629763262118323	-0.25786472288648926	-0.25910813718181225	-0.2265981455159256	-0.20955747746135384	-0.2289606803745353	-0.22761523369699738	-0.23592065978889057	-0.22657495800990002	-0.20951309994545128	-0.22862554162066187	-0.22763168152211902	-0.236126457949453	-0.09715122339884458	-0.068047884625425	-0.10952715539594596	-0.09275000527557388	-0.11141446318955207	-0.21982696311946098	-0.19516644888093032	-0.22506275454898284	-0.22114683172391864	-0.23048056246570522	-0.12827310222362626	-0.10461496833315966	-0.16700501083295752	-0.14110453418690203	-0.1488837537306705	-0.22652091598421437	-0.20935213349893933	-0.2286304546144872	-0.2274591705655863	-0.23586355974062903
93	3.4609375	-0.05437907838622341	-0.035142807505074786	-0.06423959734100138	-0.05271037441361614	-0.061957477794752906	-0.2112331989490847	-0.19783434937493807	-0.21500668576102938	-0.21335291535947157	-0.20887171515518105	-0.24921603407189122	-0.24947856239924454	-0.24364316635767697	-0.25505435189794157	-0.2560977341683639	-0.22387325126424543	-0.20682715934081367	-0.2260779038572657	-0.22519964426951808	-0.23282461123343032	-0.22385058763438614	-0.20678422962953213	-0.22574693168150411	-0.2252172962960267	-0.23302719104055852	-0.09687610051362447	-0.06784338752083256	-0.10914483025343076	-0.09251296135098712	-0.11103966603112675	-0.2161057075516839	-0.1919605892615005	-0.22073135414612188	-0.21807191482670213	-0.22624992334234123	-0.1281138537573901	-0.10447794237487211	-0.16662352632951913	-0.14089648300958924	-0.14861640719202882	-0.22379784592436613	-0.20662557789513775	-0.22575241622807063	-0.22504643692945864	-0.2327680008901871
94	3.4765625	-0.054353506707535366	-0.03514565796121119	-0.06419497742708247	-0.05268752483627592	-0.06191932505858991	-0.20868117826278157	-0.1952053789217334	-0.21228888533817758	-0.21108079971549157	-0.20622681520984454	-0.2463930771166713	-0.2457865732179162	-0.24099767324558868	-0.2522313059073619	-0.2530897446749459	-0.22105319631227655	-0.20400039417591698	-0.22314345138823963	-0.22270669861112116	-0.2296925910596418	-0.22103095273110854	-0.2039586343397501	-0.22281797595061537	-0.2227261299062188	-0.22989214692340568	-0.09658392180428362	-0.06762517163933637	-0.10874465278810906	-0.09226092525942148	-0.11064568666298447	-0.21228040462917203	-0.18865674256894457	-0.2163524258253957	-0.21491942766468308	-0.2219830700344971	-0.12795652637702992	-0.10434102359414786	-0.1662503274775142	-0.1406916917976625	-0.1483545939539483	-0.22097980537038686	-0.20380245417186232	-0.22282324275721366	-0.22255659365643837	-0.22963655021766866
95	3.4921875	-0.054326576752360786	-0.03514676917989073	-0.0641490898006235	-0.05266320655395713	-0.06188000920158327	-0.2060400436648211	-0.19249207214866887	-0.20952149741063908	-0.20873623899695784	-0.20352528276157	-0.24358197348219293	-0.2421084614232012	-0.23835712278190224	-0.24940219711237754	-0.2500845063207999	-0.21815571254522367	-0.20110253265104205	-0.22017415179283442	-0.22013444533537957	-0.2265346928493987	-0.2181339323549366	-0.2010621281443425	-0.2198537472730583	-0.22015567861558027	-0.22673030835594857	-0.09627543943402009	-0.06739404588766724	-0.1083274308123332	-0.09199465616495196	-0.11023354193736404	-0.20838032922304184	-0.18527911123988808	-0.21194372018317234	-0.21168658189939984	-0.21769901489774002	-0.12780186881501596	-0.10420514911249908	-0.16588558098953377	-0.14049076780887562	-0.1480985054126643	-0.21808306648184222	-0.2009082071160327	-0.21985846131010997	-0.21998685693721268	-0.22647887094097763
96	3.5078125	-0.05429883624325024	-0.035146644179293474	-0.06410252915067455	-0.05263795741353643	-0.061840097115455996	-0.2033264085790205	-0.18971381503035809	-0.20671867751229742	-0.20631696658989213	-0.20078063813781455	-0.24077606844989452	-0.23843781618088977	-0.23572154828445346	-0.24658722053262058	-0.24708292863772788	-0.21519325038903667	-0.19814571397404657	-0.2171757577581462	-0.2174813003371875	-0.2233742781309651	-0.21517310839028822	-0.1981067274667011	-0.21686051892808403	-0.21750395778551138	-0.22356575709505497	-0.0959512488621298	-0.06715179737819693	-0.10789368169972416	-0.09171470228946675	-0.10980538770019044	-0.20442576983443983	-0.18184436022728173	-0.20752586940050094	-0.20837012922925818	-0.21344378147219023	-0.12765034232141817	-0.10407097773098985	-0.16552865407405046	-0.14029401511512987	-0.14784803557072745	-0.21512128751657428	-0.19795448982111627	-0.21686579091727531	-0.21733608863443538	-0.2233193132691904
97	3.5234375	-0.054270340214536146	-0.03514531776722156	-0.0640553078501877	-0.05261184154112163	-0.061799546373232116	-0.2005519526978696	-0.18687766823210517	-0.2038860720830294	-0.20382065821976525	-0.1980041714283399	-0.23797140822923096	-0.2347688231992049	-0.23308585517018035	-0.24378157601305261	-0.24408539636652332	-0.21216446970806413	-0.1951262317472896	-0.21415079036249196	-0.21474662894652194	-0.22021331363809604	-0.21214452876311368	-0.195088436096228	-0.21384187995187165	-0.21476912554240712	-0.2204027606110786	-0.09561196648375757	-0.06689858244821223	-0.10744390372966235	-0.0914211517484869	-0.10936352458024012	-0.2004118033654722	-0.17835670717633054	-0.20311675253842565	-0.20496912852087357	-0.209232531395077	-0.12750164512176507	-0.10393839914615688	-0.1651786203806034	-0.14010103078335867	-0.14760255858570753	-0.21209253688941737	-0.1949378278453201	-0.21384728001499687	-0.21460296061974454	-0.22016095951134804
98	3.5390625	-0.05423955171709909	-0.03514144558087167	-0.06400554360533968	-0.05258336738020085	-0.061756603405395065	-0.19770921550507567	-0.18397408438849394	-0.2010206719423809	-0.2012410135129639	-0.1951996150616241	-0.23516053108740398	-0.23109529972375212	-0.230445592844834	-0.24097281810056748	-0.24108448120748394	-0.2090666004952604	-0.19203326205650362	-0.21111728009188724	-0.21192547674818715	-0.217037757457548	-0.2090463929428865	-0.19199707099501656	-0.21081307148120024	-0.21194776006180877	-0.217224547846466	-0.09525781596320687	-0.06663276418348774	-0.1069784149333292	-0.09111346888533152	-0.1089055646321108	-0.19633213215308448	-0.17480634217281146	-0.19874947167632892	-0.20147973269736064	-0.2050439983791174	-0.12735218317181038	-0.10380445767247258	-0.16483040600057758	-0.13990785111377993	-0.1473573249510919	-0.20899437760568354	-0.1918484454108774	-0.21081846216027728	-0.21178360006216776	-0.2169865062890869
99	3.5546875	-0.05420813432554395	-0.03513658200469432	-0.06395533317242477	-0.052554130296260174	-0.06171322142702364	-0.19480579807839785	-0.18100234584518543	-0.1981472477760275	-0.1985825724490094	-0.19239054476021306	-0.23234933549435297	-0.22742382896970287	-0.22780817345379673	-0.23816201422782796	-0.2380887514939294	-0.20591441828818785	-0.18888424676146534	-0.20807438300991632	-0.20904083548578584	-0.21384668240067575	-0.20589471453903357	-0.188849798814986	-0.2077746254140215	-0.2090626652170396	-0.2140294724468165	-0.09489017410786625	-0.06635506014994509	-0.10649901240572765	-0.09079407349452864	-0.10843291943340307	-0.1921914403122141	-0.17121337650253124	-0.1944206263123779	-0.19792836690920637	-0.2008721894840459	-0.1272040919630017	-0.1036713087414027	-0.16448694293351623	-0.13971648310670146	-0.1471151978336621	-0.20584326233557756	-0.18870326708294705	-0.20778053311712305	-0.20890060627388224	-0.2137949660381046
100	3.5703125	-0.05417745467787276	-0.035131900278627046	-0.06390620580016328	-0.052525522003003706	-0.06167080981323537	-0.19185999798246375	-0.1779873312645198	-0.19526920997428882	-0.19587152449813533	-0.1895784839072582	-0.22954517095238797	-0.22376295730231993	-0.225178609844162	-0.2353552705538461	-0.23510407608537987	-0.20273309080537116	-0.18569842583992519	-0.2050207944758985	-0.20612381659427245	-0.21064156520862118	-0.2027137345732552	-0.18566564774770347	-0.20472379989130712	-0.2061452295662043	-0.21082016943455378	-0.09451078150610354	-0.06606674497567734	-0.10600757941491439	-0.0904646659825108	-0.10794800024968135	-0.18800405066023065	-0.16760267839022705	-0.19012540249065984	-0.19434284862332715	-0.19671663562909603	-0.1270605253816826	-0.10354157547621749	-0.16415165244662971	-0.13953018734844777	-0.14687944285021934	-0.20266399665861562	-0.18552117639121715	-0.2047309834211345	-0.2059855571838115	-0.21059014882869884
101	3.5859375	-0.05414771399198848	-0.03512756390608602	-0.06385838229878311	-0.05249774165961995	-0.06162960294880836	-0.1888928622786093	-0.17493628115968352	-0.19238035461815473	-0.19313330723837088	-0.18675835422072218	-0.226751783589074	-0.22011678616102456	-0.22256307450577206	-0.23255516031201295	-0.23213470647864232	-0.19956414910244472	-0.18247441492690672	-0.20195391337352947	-0.20318533941995295	-0.20742230446266363	-0.19954326457506905	-0.18244299148331708	-0.20165996805259592	-0.2032067490918033	-0.20759818990270024	-0.0941200683602058	-0.06576903749492752	-0.10550441630212987	-0.09012567476057759	-0.10745140350824453	-0.1838313186864149	-0.16396993360189938	-0.18585789956156434	-0.1907312375435955	-0.19257925634846956	-0.12692182044553552	-0.10341570048332531	-0.16382498839385812	-0.13934946544885526	-0.14665016141117324	-0.19949591269607742	-0.18230047901220947	-0.2016677443185752	-0.2030494085469601	-0.20737204745061788
102	3.6015625	-0.054118899720335886	-0.03512354413920317	-0.0638118078133367	-0.05247076517285848	-0.061589551281452035	-0.18594304282530022	-0.17184738986785358	-0.18947868700232956	-0.19037646749918286	-0.1839264660333212	-0.22397181586804765	-0.21648819550100457	-0.21996098555832808	-0.22976324234164364	-0.22918343021175153	-0.19642290206276397	-0.17921176803345434	-0.1988719638383846	-0.2002368248974526	-0.20419002907231992	-0.19640148901107357	-0.17918132188614555	-0.198582199452836	-0.20025846319578766	-0.20436399848266662	-0.09371809147412517	-0.06546323097723779	-0.1049894783405077	-0.08977710620808706	-0.10694308926970576	-0.1797050602891736	-0.160313460531631	-0.18161628480004233	-0.18710947732610073	-0.18845638716835564	-0.12678771478725204	-0.10329336303572187	-0.16350630674873318	-0.13917421731871282	-0.1464275555892528	-0.1963569004981678	-0.1790416326470989	-0.19859183195343127	-0.20010341378602964	-0.20414118882255633
103	3.6171875	-0.05409094977205592	-0.03511982501826288	-0.0637664086891183	-0.052444558261511086	-0.06155059534266284	-0.1830189238025134	-0.16872007203680423	-0.18656329929114382	-0.18761105467964317	-0.18108158977323607	-0.22120613357628532	-0.2128799267926597	-0.21737314163480292	-0.2269814846522308	-0.2262504521330469	-0.1933099405702689	-0.17590969415211022	-0.19577754507489742	-0.19728438894125158	-0.20096432246730112	-0.19328961083379248	-0.17588006184810748	-0.19549310068547276	-0.19730587863606566	-0.2011355765742836	-0.09330525753376571	-0.0651491330477773	-0.10446277110212511	-0.08941880970449355	-0.10642371707576967	-0.17562959817968402	-0.15663331036778438	-0.17740207038031258	-0.18348603219576926	-0.1843770711423945	-0.12665779721243048	-0.10317433362923743	-0.16319546597521928	-0.13900410484274242	-0.14621081758380008	-0.193246277445923	-0.1757427876418245	-0.1955036316219553	-0.19715369343521655	-0.2009165274947906
104	3.6328125	-0.05406382178357775	-0.03511636534809243	-0.06372211650193121	-0.05241906622254713	-0.06151265512207415	-0.1801182812676034	-0.16555440918332573	-0.18363713991365024	-0.18484150954539366	-0.17822310662191204	-0.21845989509832808	-0.20929553891323155	-0.21480161751082028	-0.22421109839645698	-0.22335837854522111	-0.190221463054908	-0.1725699359203771	-0.19269062669498419	-0.19432961731973852	-0.1977646165158674	-0.19020205798651252	-0.17254060997798076	-0.1924107741714353	-0.1943518261146031	-0.19793226165430844	-0.09288402400177298	-0.06482630894074956	-0.10392587195399622	-0.08905124033142453	-0.10589631295355881	-0.17161793086128027	-0.1529316569976647	-0.17323934906829974	-0.17987641103409063	-0.18036602092036658	-0.12653177029674798	-0.10305852158917271	-0.1628925378055514	-0.13883855834983247	-0.1459992415706411	-0.1901591963290961	-0.17240605535235562	-0.19242155163037838	-0.19420228117796973	-0.19771742941122053
105	3.6484375	-0.05403745572186578	-0.035113134325939745	-0.0636788471838938	-0.052394243617116476	-0.061475666184642605	-0.17723834652550552	-0.16235799248139668	-0.1807217900699038	-0.18206855681008519	-0.17536596879064115	-0.2157545821387825	-0.2057603959034106	-0.21224625797385827	-0.22145381251373336	-0.22050929336344977	-0.18715254185941757	-0.16921685637938141	-0.18962904850267984	-0.19137717933699278	-0.19458290915859466	-0.1871321567376584	-0.16918771041419628	-0.18935556415451982	-0.19140040967043667	-0.1947467654771269	-0.09245476100851842	-0.0644945947463599	-0.10338103326316289	-0.08867648277649601	-0.10536115311685175	-0.16767365047709948	-0.14923997466241667	-0.1691616855104494	-0.17629542723822805	-0.1764108830557703	-0.12640957016703855	-0.10294575842168273	-0.16259595526122772	-0.138677329548412	-0.1457926952206436	-0.18709007947291234	-0.16905623936900593	-0.1893644979118112	-0.19125254701031694	-0.1945363014353732
106	3.6640625	-0.054011817929999095	-0.03511011010253042	-0.06363655970936836	-0.0523700557809162	-0.06143952017384885	-0.17437385044738357	-0.15915918742989654	-0.17783076100037457	-0.17930013317125448	-0.17253029890621305	-0.2130856284955302	-0.2022794557753173	-0.20970868168364626	-0.2187135542869742	-0.21769747092161687	-0.18409780449518454	-0.1658655562837465	-0.18658868580040663	-0.18844893913204652	-0.19141652159942707	-0.18407584540079686	-0.16583673965079798	-0.18631932397694173	-0.18847170645879874	-0.19157810979021456	-0.09201707272628182	-0.0641539372079087	-0.10282805621082401	-0.08829463648302392	-0.10481809367715936	-0.1637999719165163	-0.14557751537670127	-0.16515987212487385	-0.17277995615144282	-0.17250713312070493	-0.12629091974613288	-0.10283572180410755	-0.16230596032935227	-0.1385200847574291	-0.14559091437537075	-0.18403574077774054	-0.16570835986791205	-0.18632786315894206	-0.1883265110429375	-0.19137113611111095
107	3.6796875	-0.05398685939052115	-0.03510724899509059	-0.06359517743315704	-0.05234646233471008	-0.061404193402524884	-0.17152165003171052	-0.15595993895978144	-0.17495689174120593	-0.17655533261678122	-0.1697123351343336	-0.21044909499474634	-0.1988434270472884	-0.20720057604585285	-0.21599364621408534	-0.21491949198302113	-0.18106488041466198	-0.1625150497118136	-0.1835648686049644	-0.18554194760430034	-0.1882647551110918	-0.18104182893536264	-0.16248582821384616	-0.18329804299335092	-0.18556374065410497	-0.1884237469488221	-0.09157095766209239	-0.06380523735481008	-0.10226650391362646	-0.08790560011989092	-0.10426706247239004	-0.16000393668173896	-0.1419393970094664	-0.16122219240275093	-0.1693246706849983	-0.16865333410105973	-0.1261756923637833	-0.10272831435934503	-0.1620222692313858	-0.13836663755196288	-0.14539361813356688	-0.18100446172671691	-0.1623609890878138	-0.18330757651674812	-0.18542162348798089	-0.1882216370148872
108	3.6953125	-0.0539625532099402	-0.035104545462398204	-0.0635546816037777	-0.05232342917024819	-0.06136968145426069	-0.16869993083660545	-0.1527603405914395	-0.1720960753569487	-0.17382744714460208	-0.16690892416804273	-0.2078397300588527	-0.1954480286553161	-0.20473420488715144	-0.21330560015054506	-0.2121701957507482	-0.1780764921784187	-0.15916550595237594	-0.1805556713279341	-0.18264993306869431	-0.18512684830513088	-0.17805384410629213	-0.15913715695451108	-0.18029155532543478	-0.1826702174256164	-0.18528281647574232	-0.09111646360712775	-0.06345023195721104	-0.10169652259485268	-0.08750934440189148	-0.10370801456967388	-0.1563141189262331	-0.13832442601298223	-0.15734303417252354	-0.1659171033812158	-0.16484524237065354	-0.1260633828831302	-0.10262336905113704	-0.16174408026614304	-0.1382166778546908	-0.1452006012611309	-0.17801784863186326	-0.15901489525709359	-0.18030194992512327	-0.1825317419165042	-0.18508491418699585
109	3.7109375	-0.053938852422016674	-0.0351019719334028	-0.06351502691141024	-0.05230092139131386	-0.06133589814136741	-0.16591853063552525	-0.1495611833135355	-0.16925013021596436	-0.17111159535281417	-0.16411580789208077	-0.20525615822772433	-0.19209397133053802	-0.20230151555936055	-0.21066129016234234	-0.20945159028279012	-0.17512807945629588	-0.15581807870539072	-0.17756110400234387	-0.17976891406869627	-0.18200415560300318	-0.1751050445535448	-0.15579108709771178	-0.17730026674847318	-0.17978773459556557	-0.18215710847677685	-0.09065376062083874	-0.06308887277864032	-0.10111818137124556	-0.08710577647171938	-0.10314086588015291	-0.15271790130688812	-0.13473382165073242	-0.1535221526091898	-0.1625503683443393	-0.16108288604049237	-0.1259538092067755	-0.10252071631100854	-0.16147065960781307	-0.1380701996070338	-0.14501125446551516	-0.175070105311285	-0.15567168628641614	-0.17731062753888682	-0.1796524893493597	-0.18196369105815646
110	3.7265625	-0.053915732955967625	-0.0350995112210273	-0.0634761615191354	-0.052278916820389564	-0.06130279915413731	-0.16317068601823229	-0.1463646680765036	-0.16641697685700868	-0.16840521116413376	-0.16133433059174093	-0.20270039029551837	-0.18878428984301904	-0.1998972845640142	-0.20805275974791324	-0.2067621270310751	-0.1722143013510773	-0.15247469187542248	-0.17458195480622393	-0.17689685906894836	-0.1788987444612204	-0.1721914855651776	-0.15244822211516984	-0.17432710328857728	-0.1769144016229947	-0.17904755839347114	-0.09018356795490019	-0.06272098935888587	-0.10053154960287208	-0.08669485199128625	-0.10256573892719807	-0.14920609238615834	-0.1311666662027839	-0.1497634661579122	-0.1592207360735549	-0.1573673458055474	-0.12584698022816732	-0.1024202890777649	-0.16120246358058957	-0.13792677897981986	-0.14482515557590106	-0.1721577105117489	-0.15233168629666674	-0.17433606629915535	-0.17678194952515305	-0.17885921645097683
111	3.7421875	-0.05389318505022244	-0.03509715248127091	-0.06343802590318472	-0.0522573910178638	-0.06127034640874902	-0.16045593607682207	-0.14317331097544692	-0.16360025039044712	-0.16570692842599538	-0.15856524053642765	-0.20017341375987258	-0.1855193179921879	-0.1975188400110745	-0.20547500603313462	-0.20410208628260887	-0.16933524787891507	-0.14914341184979174	-0.17162521622335897	-0.17403423300052562	-0.1758220612799153	-0.1693122477099114	-0.1491171960472527	-0.1713763087182179	-0.17405003666103164	-0.17596518660507562	-0.08970887173084093	-0.06234649990823932	-0.09993727340858269	-0.08627697278103955	-0.10198302615706961	-0.14577035093511004	-0.1276341383737681	-0.1460742978447859	-0.15592655462315674	-0.15371563146880166	-0.12574280475704847	-0.10232200731998971	-0.16093910601389044	-0.13778630410006534	-0.14464247306357766	-0.169281300434086	-0.14900401983732314	-0.1713838202699704	-0.1739211186085482	-0.17578219303590714
112	3.7578125	-0.05387118041484083	-0.03509488562157944	-0.06340060403190768	-0.05223632422289425	-0.06123853299558901	-0.15777335504729317	-0.14000953644190153	-0.16081370358374059	-0.1630180196557392	-0.15581064894501065	-0.19767794827282764	-0.18229981226500708	-0.19516596395010521	-0.20292546060831446	-0.20146932815344082	-0.1664905113611333	-0.14585512141153362	-0.16871651108796862	-0.17118557801944786	-0.1727973773490064	-0.1664662425085171	-0.14582828803819564	-0.1684721788389298	-0.17120024240200846	-0.17293646644207641	-0.0892301588666558	-0.06196557631669633	-0.09933831231774438	-0.0858545524231047	-0.10139580565917175	-0.14240424494960643	-0.12417443262001558	-0.14248742684753044	-0.15266929521102918	-0.15016519219897015	-0.12564089592007985	-0.1022257760377032	-0.1606801289443397	-0.1376486873632013	-0.14446322763914676	-0.16643794237116316	-0.1457181936091213	-0.16847959790574896	-0.17107493395831647	-0.17275894106546155
113	3.7734375	-0.05384968291024751	-0.035092692016109414	-0.06336387335041314	-0.05221569654710166	-0.06120734048849294	-0.155120899805615	-0.13689085415204683	-0.1580798690640472	-0.1603473232985106	-0.15309573655357278	-0.1952119148708657	-0.179126675169678	-0.19283878573982596	-0.20040313981941277	-0.19886820886025736	-0.16367914112451876	-0.14261189305973748	-0.16586100667249548	-0.16837203237252374	-0.1698224318684663	-0.16365308281323548	-0.14258554226336195	-0.16562077574340453	-0.1683849932823811	-0.16995829776970606	-0.08874720536277404	-0.061578328138771614	-0.09873632609914312	-0.08542854333140622	-0.10080592481773844	-0.13910484242456445	-0.12079024459488463	-0.1390108214388621	-0.14947522321029186	-0.14670327655604062	-0.12554120367390403	-0.10213149492711536	-0.1604254137949888	-0.1375138495859185	-0.1442869085747197	-0.16362664879699707	-0.14247897831716305	-0.1656293788536352	-0.16826399850117013	-0.16978483158312901
114	3.7890625	-0.05382865993496047	-0.03509058660930693	-0.06332783325131802	-0.0521954901989834	-0.06117672458573272	-0.15249912396890974	-0.13381101109791793	-0.15539285131921365	-0.15771837674957925	-0.1504277578854457	-0.1927763438334406	-0.17600091366715837	-0.19053668698476095	-0.1979083173271588	-0.19629677414698343	-0.16090061455939236	-0.13941032573037623	-0.16305067539542145	-0.16560662967881531	-0.16689430587322657	-0.16087417710561724	-0.13938353512681767	-0.16281409444359357	-0.16561840751373536	-0.16702564826430016	-0.08826001126202014	-0.06118592939958622	-0.09813105248629819	-0.08499888794267745	-0.10021323618573431	-0.13587255834218448	-0.11747371035635547	-0.1356297740747986	-0.1463604524446373	-0.1433211858577494	-0.12544370527109383	-0.10203895971659246	-0.16017520318046288	-0.1373815430168672	-0.1441135222803638	-0.1608492995723359	-0.1392807927373112	-0.1628245389492191	-0.16550037901915504	-0.16685548023682448
115	3.8046875	-0.053808099685982276	-0.03508853725906388	-0.06329242820636144	-0.05217568481145067	-0.06114665385346656	-0.14991399715175102	-0.130770265955914	-0.15274736731732858	-0.15513052400025223	-0.14780119163115837	-0.1903737903252799	-0.17292366272523202	-0.18826228391760857	-0.1954411593172129	-0.19375575868424844	-0.1581718313156807	-0.1362504012707334	-0.16028288293618836	-0.16288075416549014	-0.1640077057394982	-0.15814550122293086	-0.1362236282065538	-0.1600503631959439	-0.1628921964510303	-0.16413412444977035	-0.08776882541523888	-0.06079046163137875	-0.09752232951091525	-0.08456561468719587	-0.09961764855772352	-0.13273146729886148	-0.11421810430846809	-0.13233553691296726	-0.1433152313299969	-0.14001305946831571	-0.12534830117611456	-0.10194824481176243	-0.15992907486673627	-0.13725177689056572	-0.1439433194856392	-0.15812215625664122	-0.13612493132888145	-0.1600600167119317	-0.16277656167393073	-0.1639682994517883
116	3.8203125	-0.05378799488356118	-0.035086535883223705	-0.06325762631886439	-0.05215627414002594	-0.06111714071473473	-0.14738810733703347	-0.127768860881053	-0.1501388741856436	-0.15257810551433415	-0.1452134936347414	-0.18800417100887082	-0.16989592824931765	-0.18601513304767814	-0.19300302316198228	-0.1912480777713593	-0.15550685860915092	-0.13313305805824516	-0.15755354892524287	-0.16019056779942334	-0.1611606631440819	-0.15548055533318733	-0.13310545906802268	-0.15732518437889592	-0.16020149163254588	-0.1612815923769133	-0.08727382966802015	-0.060392128225113334	-0.09691023311794382	-0.08412882132019979	-0.09901936659592137	-0.12969853415507734	-0.11102326328549145	-0.12912021994694542	-0.1403321169519603	-0.13677728962079727	-0.12525490169755063	-0.10185921106799721	-0.15968705991490267	-0.13712426261820668	-0.14377629477990156	-0.15545770563578232	-0.13301053109699146	-0.1573330210408759	-0.16008838157365018	-0.16112123005396212
117	3.8359375	-0.053768317457831435	-0.03508458381646568	-0.06322343359620994	-0.05213726781871198	-0.061088141159128875	-0.1449178889645219	-0.1248073771630296	-0.14756370399115537	-0.1500575617615072	-0.14266172952507405	-0.1856682097936238	-0.1669205872683802	-0.1837962232392541	-0.19059440868094374	-0.18877427761718435	-0.1528977168949363	-0.1300583513007295	-0.15486348191552013	-0.1575336984888507	-0.15835099447025316	-0.152870751177258	-0.1300288170362451	-0.1546374945050289	-0.15754305073798894	-0.15846848267876523	-0.08677572175762756	-0.05999080679560154	-0.09629502394569486	-0.08368862994638827	-0.09841848788695053	-0.12676108157954416	-0.10789048877198854	-0.1259854025161565	-0.13740518512573024	-0.1336095995569478	-0.12516345108555796	-0.10177180836509372	-0.1594489724030897	-0.1369990364821994	-0.14361172736026642	-0.15284999503375857	-0.12993682140114876	-0.15464409156820996	-0.15743299247323314	-0.15831187546278158
118	3.8515625	-0.05374906824014809	-0.03508266890860094	-0.06318986012461007	-0.05211861429102637	-0.06105962516560801	-0.14249727371048104	-0.12188648690978633	-0.14502474869233606	-0.1475675694576193	-0.14014298394147223	-0.18337816268870638	-0.16402048663180704	-0.18160318544028015	-0.18821548982086353	-0.18633303214913088	-0.15034167912562743	-0.12702572111781568	-0.1522105639295471	-0.15490950122758865	-0.15558107822480077	-0.15031266591970968	-0.1269964792692982	-0.15198811451228544	-0.15491695072171108	-0.15569528829351997	-0.08627483259554333	-0.05958656452736368	-0.09567699831253988	-0.08324524975595914	-0.09781495732658946	-0.12390932651159611	-0.10482040223204844	-0.12292902521026144	-0.13453225247206402	-0.130508644151396	-0.12507383204571276	-0.10168589971630188	-0.15921455764402456	-0.1368758256878953	-0.1434496803158909	-0.1502927941044348	-0.1269060015898319	-0.15199477404947104	-0.1548100851773943	-0.1555431510750956
119	3.8671875	-0.053730227717607	-0.035080782614635694	-0.06315688575175854	-0.05210031151435278	-0.06103162005484832	-0.14012254864493023	-0.11901045726453319	-0.14252530936607735	-0.14510774649384828	-0.13765828455147994	-0.1811434829763518	-0.16119226147553478	-0.17943762092988896	-0.1858673740868962	-0.1839271456841146	-0.14783574526760157	-0.12404446303752949	-0.14959841252778322	-0.15231747580810118	-0.15285134809768697	-0.14780522314225036	-0.12401486882005326	-0.14937973121095172	-0.15232338569139936	-0.15296247754874395	-0.08577312501537196	-0.05917961753908971	-0.09505672772762536	-0.08279882752889743	-0.09720909240037165	-0.12113865685419883	-0.10182303602405182	-0.11994942970649017	-0.13171329386560252	-0.1274767461901213	-0.12498600860831896	-0.10160156482327107	-0.15898379136887505	-0.13675466240672798	-0.14329018833708657	-0.14778591543716074	-0.12392768560924272	-0.14938855704399784	-0.15221988513638643	-0.1528145973949545
120	3.8828125	-0.05371178013317772	-0.035078933468156076	-0.06312442425085381	-0.05208234228980008	-0.061004068976828175	-0.13779623365830063	-0.1162021954026893	-0.1400666839065744	-0.14267877625784936	-0.13520892386552155	-0.17895352163245953	-0.1584259247697742	-0.17730093397311633	-0.18355127366455162	-0.18155558194134866	-0.14538082344311848	-0.12114009162659922	-0.1470313767878183	-0.14976015596064218	-0.15016133946946447	-0.14534827562209304	-0.1211103269809535	-0.1468159847010037	-0.14976434730118082	-0.1502689168694428	-0.0852728005499491	-0.05877023827384453	-0.09443460021364833	-0.0823500188459597	-0.09660116810316453	-0.11844367582147813	-0.09892830425498823	-0.11704613207540498	-0.12894800378912602	-0.12450983821636816	-0.12489990570917912	-0.10151876242690239	-0.15875620742874078	-0.13663563966407488	-0.14313300988321986	-0.14533071364704503	-0.12102673715609594	-0.14682473508668886	-0.14966394207544376	-0.15012688218675402
121	3.8984375	-0.053693722144202455	-0.03507712896270745	-0.063092476849711	-0.05206469747970305	-0.060976953257503186	-0.1355176409477173	-0.11346959505476208	-0.13765301767124588	-0.14028432026072551	-0.13279462175163567	-0.1768034873013825	-0.15571646922881005	-0.17519565214121668	-0.18126946039471473	-0.1792193705955696	-0.1429736492299605	-0.11831168507909144	-0.1445172209775612	-0.14724205465864632	-0.14751705290392814	-0.14294127641140592	-0.1182819096693536	-0.14430188392586002	-0.14724528998701597	-0.1476214017848117	-0.08477386696536043	-0.05835878945896866	-0.09381225681877085	-0.081901672426865	-0.09599173577771976	-0.11582239438256875	-0.0961326505118773	-0.1142333709037689	-0.12623885309026173	-0.12161307565906693	-0.12481554327396335	-0.10143747576777044	-0.158532391394603	-0.13651862792647293	-0.14297817229263268	-0.1429264059476884	-0.11820168043170011	-0.14431253394805782	-0.1471481289888975	-0.14748435040047772
122	3.9140625	-0.05367602834386079	-0.03507536604398284	-0.06306105711684079	-0.05204737465719479	-0.06095030535910794	-0.13328459213281657	-0.11080358696051341	-0.13530541625278	-0.13793270972696742	-0.13042872905222086	-0.17468967780743017	-0.15306161952270197	-0.1731199709826015	-0.17902472440943845	-0.17693546664438248	-0.14061488206708622	-0.11555188139041071	-0.14207326326069766	-0.14477678265771798	-0.1449414391518599	-0.14058219230912344	-0.11552367023279927	-0.1418585407517459	-0.14477892628646527	-0.14504188444421123	-0.0842761844037439	-0.057945634121243636	-0.09319279029285893	-0.08145446197104292	-0.09538239256719884	-0.11327120087297984	-0.09342750544031606	-0.1115346588155755	-0.1236023351648701	-0.11882244484041762	-0.12473276082314459	-0.10135755942018354	-0.15831175871402153	-0.13640367326271965	-0.14282577731980087	-0.1405684256858893	-0.11544433965177443	-0.14187237885222886	-0.1446852076144931	-0.14490951303038774
123	3.9296875	-0.05365870988971446	-0.03507360289138105	-0.06303019383335952	-0.052030369078808404	-0.060924108055602146	-0.13109694901860308	-0.10820007037727754	-0.1330215934226815	-0.1356441663403393	-0.12812763761230572	-0.17261219360107466	-0.15046182991867335	-0.1710733702180598	-0.17681715067286727	-0.174702423171289	-0.13830569678498938	-0.11285988517733825	-0.13969238884753563	-0.1423796493282411	-0.14243433754887191	-0.13827260930694743	-0.11283092116725178	-0.13948168172487108	-0.1423800440751929	-0.14253249379449082	-0.08377995816624718	-0.057532676510119424	-0.0925763837211753	-0.08100837103437362	-0.0947765250036302	-0.11078861844679191	-0.09080245342348073	-0.10893684644244181	-0.12105884900294703	-0.11613423568972717	-0.12465148620221632	-0.10127895761364744	-0.15809465912356324	-0.1362907431040092	-0.14267538763582924	-0.13825964169133448	-0.11275468615450918	-0.1394973178850782	-0.14229031089783162	-0.14240330510625152
124	3.9453125	-0.053641759032651365	-0.035071860620614605	-0.06299981168634923	-0.05201368073422289	-0.06089835319031821	-0.12895350403978645	-0.10565911389688469	-0.13079505811439468	-0.13341421811032	-0.12588662750992607	-0.17057026485559337	-0.1479200749336881	-0.16905823906269135	-0.17465773731807827	-0.17251764316395612	-0.13604430394518907	-0.11023402995452607	-0.1373691196778838	-0.1400432619411282	-0.13998841894324232	-0.13601148325743273	-0.11020169726536191	-0.13716156770170684	-0.14004090417463944	-0.14008454678811968	-0.08328492889241595	-0.05712132598331011	-0.09196296270448638	-0.08056334138305438	-0.09417426672839002	-0.10837735845295254	-0.08825308789444944	-0.10642783527179583	-0.11859656845980973	-0.1135334210037692	-0.12457183814973237	-0.10120172248570034	-0.15788068128487362	-0.1361794080035357	-0.14252733438360926	-0.13600146729011192	-0.11013102498356138	-0.13717817301145646	-0.1399535405665272	-0.13995927577554915
125	3.9609375	-0.05362517808068426	-0.035070135343470706	-0.0629699036974653	-0.0519973001630604	-0.06087300985933467	-0.12686948396051229	-0.1031804218667762	-0.12861945941507086	-0.13123578836783134	-0.12369807360810016	-0.1685660969591622	-0.1454356878822805	-0.16707414870641346	-0.1725519415492033	-0.17037357758533198	-0.1338462400366805	-0.10767216486736136	-0.13509804672895676	-0.1377594157254561	-0.1375997206226126	-0.1338138559957005	-0.10763911273935263	-0.13489498008228656	-0.13775607101879805	-0.13769037301031156	-0.08279153223300893	-0.05671171851694723	-0.0913523879748484	-0.08011943519250736	-0.0935751575657728	-0.10605458068693463	-0.08578037061973562	-0.10400032569429357	-0.11620641118168668	-0.111008590883004	-0.12449355657469932	-0.10112588133697237	-0.15767012006068415	-0.13606974741047886	-0.14238168768450982	-0.13380570991046853	-0.1075711944625746	-0.13491167279114452	-0.13766981111993126	-0.13756984076873868
126	3.9765625	-0.05360892322616539	-0.03506843124343724	-0.06294055018350206	-0.051981197800914744	-0.060848080847504316	-0.12485333393653793	-0.1007648189779723	-0.12649110189962814	-0.1291052229031785	-0.12155829450863727	-0.16660123672029545	-0.1430079917708943	-0.16512588774898987	-0.17049142558516175	-0.16826589882730034	-0.1317197556300002	-0.10517388261225694	-0.1328775023739413	-0.1355237239468265	-0.13526661199807302	-0.1316874603902937	-0.10514000479996227	-0.13267851714876372	-0.13551975752260995	-0.13535218037884789	-0.08230008695636612	-0.056303715070495475	-0.09074464949980007	-0.07967676408046048	-0.09297933953393056	-0.10383109213877026	-0.08338144740240996	-0.10165065794817224	-0.11388259251545371	-0.10855478509474126	-0.12441658076023518	-0.10105133469301018	-0.15746228091105846	-0.13596180967507732	-0.14223806720241153	-0.13168038558246864	-0.10507363171590936	-0.1326954191742214	-0.13543579171532413	-0.1352355120238447
127	3.9921875	-0.05359296961496294	-0.035066745837403906	-0.06291163043518212	-0.05196539109042587	-0.06082354206880912	-0.12289673422861384	-0.09840829881049132	-0.12440963287285828	-0.12701969058787677	-0.11946432619475174	-0.1646758775168847	-0.14063621661819206	-0.16322467486532222	-0.1684705813443878	-0.16619614186544066	-0.12965720472952597	-0.1027373024518185	-0.13070736459390198	-0.13333484883138388	-0.1329824785941309	-0.12962444986584837	-0.10270304256723839	-0.13051066688413798	-0.13333155659576978	-0.1330665702729882	-0.081810853389339	-0.05589728297443701	-0.09014003321528832	-0.0792354594641395	-0.09238684316223061	-0.10169592985551218	-0.08105422552573455	-0.09937353886565006	-0.11162081885119313	-0.1061715692366377	-0.12434112433754205	-0.10097803601614465	-0.15725765535511602	-0.13585558399156222	-0.14209639710709454	-0.1296188743839326	-0.10263883325470166	-0.13052772155674675	-0.1332488319608496	-0.13295051567369698
128	4.0078125	-0.053577323688311314	-0.03506508922702756	-0.06288314465943527	-0.051949853446491265	-0.06079941393663031	-0.12099494278682943	-0.09611296298659606	-0.12237222105731584	-0.12497767209100728	-0.11741665640345854	-0.16278759987001798	-0.13831971310161942	-0.1613644574228315	-0.16648714445664045	-0.16416205322265398	-0.12765391101085724	-0.10036402158010058	-0.12858721359305245	-0.13119228560199217	-0.13074647651556537	-0.12762080468753928	-0.10032920150913582	-0.12839083587394506	-0.1311884414129777	-0.1308291114671767	-0.08132450333191546	-0.055492673062974764	-0.08953848988774199	-0.07879564952781135	-0.09179770745628063	-0.09964033328198202	-0.07880130971265126	-0.09716413246778915	-0.10941932306611504	-0.10385559194165664	-0.12426691274926692	-0.10090601053712966	-0.15705600734154004	-0.13575103960723212	-0.14195698991151512	-0.1276165090620059	-0.10026741913287546	-0.12840795779522618	-0.13110826679790658	-0.1307140749701149
129	4.0234375	-0.05356199827235193	-0.035063438118235826	-0.06285512530140737	-0.05193458036659296	-0.06077567085325735	-0.119145005190624	-0.09387985615859493	-0.12038051460797469	-0.12297819443984859	-0.1154131204925068	-0.16093865388613232	-0.13605786534045594	-0.15954223663873324	-0.1645406915989209	-0.16216510972561352	-0.12570538570030132	-0.09805791797886099	-0.12651364244005328	-0.1290976263421625	-0.1285607560205239	-0.12567214272431843	-0.09802249267154114	-0.12631959243686067	-0.12908979678262972	-0.12863928100723707	-0.0808412567591806	-0.055090118124831805	-0.08894034561526121	-0.07835752807998546	-0.09121219449514782	-0.0976550086818507	-0.07662301952495543	-0.09502159170273425	-0.10727568081859246	-0.10160249145568309	-0.124193913689413	-0.10083513965155619	-0.156856709839863	-0.13564813874423098	-0.14181951592121672	-0.12566864507177128	-0.09796097634252443	-0.12633769231507977	-0.1290123652752249	-0.12852784291677394
130	4.0390625	-0.053546973640003326	-0.0350617963392023	-0.06282754983155088	-0.05191957484002477	-0.06075227345731496	-0.11734737681843545	-0.09172827278636367	-0.11843727127090417	-0.12102238500468987	-0.11345464283741429	-0.15912676200852777	-0.13385003156679914	-0.15775413312837405	-0.16263031594010346	-0.16020573273710562	-0.12380849338201172	-0.09583305102201178	-0.12448686702502437	-0.12704779241200018	-0.1264233533627598	-0.12377558098617164	-0.09579687106325394	-0.1242950633904916	-0.12703629713733955	-0.1264997692388324	-0.08036177823735777	-0.0546900049293063	-0.08834607843531772	-0.0779212479200313	-0.09063036449104858	-0.09573842556552972	-0.07453667251471971	-0.09294682449443503	-0.105189340244847	-0.09941258000201769	-0.12412212942734598	-0.10076539101317274	-0.15666025705066494	-0.13554684542419287	-0.14168354860448565	-0.12377363198147032	-0.09573508380546539	-0.1243153779488041	-0.1269614629592692	-0.126390225016086
131	4.0546875	-0.0535322500919755	-0.03506016637125067	-0.06280040910350872	-0.05190483268026509	-0.0607292742120725	-0.1156006327347007	-0.0896603793035296	-0.11654308082470978	-0.11910922807723176	-0.11154075710244236	-0.15735499288523933	-0.13169571154834878	-0.15600115962305952	-0.16075386667064265	-0.15828258361331288	-0.12196605491554224	-0.0936929259146522	-0.12251113390671534	-0.1250421783520374	-0.124335001180638	-0.12193299940856286	-0.09365715056852877	-0.12231910531957502	-0.12502880835621594	-0.12440820631578481	-0.07988851893820874	-0.054292519968369125	-0.08775592896220233	-0.077487106828792	-0.09005221554358703	-0.09388656492739111	-0.07254872461200285	-0.09094278032506045	-0.10315955069476532	-0.09728791798253747	-0.12405176832433962	-0.10069685330608356	-0.15646657771072936	-0.13544712012440271	-0.14154919741112285	-0.12193184541214758	-0.09359760381272333	-0.12234143640682657	-0.12495875101384082	-0.12430380731638441
132	4.0703125	-0.05351781546800749	-0.03505854492967496	-0.06277370015876522	-0.051890348906824355	-0.06070663006261817	-0.11390186865277419	-0.08766633231679799	-0.11469558896729734	-0.11724072079644797	-0.10967040699905425	-0.15561872194043613	-0.1295942509842621	-0.15427755969541013	-0.1589107279427819	-0.1563931487906001	-0.12017519970661195	-0.09162931506960609	-0.12058392621615821	-0.12308334366578647	-0.12229410780076816	-0.12014273720933302	-0.09159548761696035	-0.12039401453576914	-0.12306912169313969	-0.12236469059966454	-0.07942194838480883	-0.0538980170726966	-0.08717048931830443	-0.07705623927518244	-0.08947806623713933	-0.092095004304481	-0.07064893802903535	-0.0890046807141156	-0.10118772162514783	-0.09522368487901955	-0.12398264499279861	-0.10062942268033637	-0.15627600588691565	-0.13534892383502717	-0.1414168319950574	-0.12014132813963779	-0.09153834786740286	-0.1204168518302525	-0.12300337998269358	-0.12226537729042869
133	4.0859375	-0.053503664268359466	-0.035056943155240876	-0.06274739655975291	-0.05187611885454464	-0.0606843315976579	-0.11225171521850848	-0.0857408884933932	-0.1128963204093251	-0.11542029212077685	-0.10784266525769251	-0.15391639654142306	-0.12754506242875013	-0.15258408851609673	-0.15710173518600357	-0.15453858540687515	-0.11843632469772594	-0.0896387633837206	-0.11870682534220522	-0.12117493025272882	-0.12030071674453713	-0.11840318320250443	-0.08960495565871504	-0.11851874195394432	-0.12116034200008963	-0.1203679713947233	-0.0789615135882239	-0.05350666332100172	-0.08659011432826881	-0.07663098575803899	-0.08890820222965957	-0.09036162543176499	-0.06882554738795715	-0.08713031066922708	-0.09927596351347615	-0.09321931555339869	-0.12391463618177058	-0.10056297862703327	-0.15608843907112824	-0.13525225194309476	-0.14128696600106094	-0.11840159218159685	-0.08954987995595445	-0.11854020540271054	-0.12109662498471499	-0.12027244545668905
134	4.1015625	-0.053489769218744966	-0.035055358403010085	-0.06272155223511384	-0.05186213080728626	-0.060662353539767684	-0.11064870490011734	-0.08388020067966492	-0.11115484653338842	-0.11365188873291948	-0.10605789486805156	-0.15224911170936267	-0.125547460393731	-0.15092078280563956	-0.15532891875288884	-0.15272136831024613	-0.11674719653988194	-0.08771663604100383	-0.11688290782364924	-0.1193187284056183	-0.11835648159869769	-0.11671172503311797	-0.08768125401847959	-0.11669740857104308	-0.11930475347102035	-0.11841874966158034	-0.07850730362383856	-0.05311896223812076	-0.08601512270643401	-0.07621142033645402	-0.08834273091718857	-0.0886902728921686	-0.06707565578280805	-0.08532416355334269	-0.09742424015026871	-0.09127674903384767	-0.12384767511965929	-0.1004976127830788	-0.1559032864359288	-0.13515713464668472	-0.14115861612677258	-0.11671309231174554	-0.08762729527889426	-0.11671655564354066	-0.11924179570628174	-0.11832876882605114
135	4.1171875	-0.053476148547123646	-0.03505377499893651	-0.06269609243411356	-0.05184837575264229	-0.060640700582859995	-0.10909240347215435	-0.08208501757491912	-0.10947752404526342	-0.11194846733133686	-0.10433247671524809	-0.150615221707355	-0.12360743262801566	-0.14928590379961298	-0.1535892900888678	-0.15093506803412954	-0.11510592312717124	-0.08586242745799808	-0.11512300658910313	-0.11752921602755412	-0.11646156594535093	-0.11506854647226519	-0.0858252269965919	-0.11494049574811113	-0.11751679517428587	-0.11652009801038768	-0.07805914085981329	-0.05273647173201738	-0.08544795791164345	-0.07579742033231118	-0.08778177399963305	-0.08707616807130178	-0.06539246247497121	-0.08360096926917021	-0.09565072811575628	-0.08939663358883107	-0.12378191629379927	-0.10043335238455943	-0.15572041466937733	-0.13506351728771193	-0.14103147776195582	-0.11507205535764958	-0.085772805092757	-0.11495764885884008	-0.11745424689773595	-0.11643488178902389
136	4.1328125	-0.05346278895655815	-0.03505219829533655	-0.06267099464596161	-0.0518348494893942	-0.06061939945674167	-0.10758201845857132	-0.08035499751715619	-0.10785718696457816	-0.11030488973560286	-0.10267073519437897	-0.1490186162214799	-0.12173718525223409	-0.14768194535940768	-0.1518845549211778	-0.14918507536295245	-0.11351342086849375	-0.08407291348537874	-0.11342407379991556	-0.11580481766772607	-0.11462826731965758	-0.11347407348248761	-0.08403723431098642	-0.1132466509639683	-0.11579214748384253	-0.11468336336560345	-0.07761685109027061	-0.05236017656674061	-0.08488953918394354	-0.07538879437134671	-0.08722600043430609	-0.08551484987386881	-0.06377291839543017	-0.08196069451945942	-0.09395280381792032	-0.08759644498177813	-0.1237171560926141	-0.100370176783783	-0.15553993966106297	-0.134971263433764	-0.14090626301865028	-0.11347886483156908	-0.0839856676632958	-0.11326334506658473	-0.11573241800935771	-0.11460141836189941
137	4.1484375	-0.053449691720733605	-0.03505064510960782	-0.06264627438802016	-0.051821560013517745	-0.06059847689740512	-0.10611711639816968	-0.0786855592780536	-0.10628965275817889	-0.10871411848079651	-0.10106400833359672	-0.1474726183783761	-0.11992692861209181	-0.1461113718560419	-0.15021247660582393	-0.14746716256772682	-0.11196957839643804	-0.08234583471538101	-0.11178327285019499	-0.11413782570207023	-0.1128606338023499	-0.11192985965788069	-0.08231230434788617	-0.11160743869873471	-0.11412346865388842	-0.11291301153415392	-0.07718060121090256	-0.051989787959212545	-0.08433982498001254	-0.07498536130261128	-0.08667802136841005	-0.0840063842917596	-0.062219233901525894	-0.08038868474152577	-0.09231962867548643	-0.085874754599669	-0.12365349341288896	-0.1003079066953633	-0.15536252463365097	-0.13488048627645466	-0.1407827668792536	-0.11193346882691022	-0.08226154083594892	-0.1116266580032261	-0.11406541771544967	-0.11283430250473647
138	4.1640625	-0.0534368344719746	-0.03504908891083939	-0.06262197685516248	-0.051808493453752144	-0.06057781908229749	-0.10469786708629505	-0.0770758462651592	-0.10476909815761781	-0.10717203110673697	-0.09951029526550786	-0.1459708058744281	-0.11816929789568253	-0.1445699473392431	-0.14857360572387576	-0.14578182055331448	-0.1104717493769011	-0.08068090550659107	-0.11019506278934299	-0.11252089086344011	-0.11115065209830469	-0.11043126318437535	-0.080648471130394	-0.11001970532338493	-0.11250638777158412	-0.11120271727686554	-0.07675035848836156	-0.051625243642030166	-0.08379794413057812	-0.07458704995993856	-0.08613878760429322	-0.08255100810444843	-0.06072647711697199	-0.0788756245062461	-0.09074433235255513	-0.08422255873047704	-0.12359082913743438	-0.10024651347632434	-0.15518725791086127	-0.13479100865889965	-0.14066101530412312	-0.11043634224696214	-0.0805999533140358	-0.11004058565090258	-0.1124489954108969	-0.11112647047271892
139	4.1796875	-0.053424239465510025	-0.03504753787816156	-0.06259800919603063	-0.05179564573438984	-0.060557443645369226	-0.10333348093380096	-0.07552598145698605	-0.103294012687947	-0.10567592044732099	-0.09800573949194691	-0.14450760871779567	-0.11646031882247188	-0.1430555872472106	-0.14696850423708144	-0.14412967602378143	-0.10902058524937122	-0.07907760401738748	-0.10865411756735563	-0.11095202896841408	-0.10949475421685087	-0.10898167508063561	-0.07904457249325791	-0.10848226231375166	-0.11093734044079195	-0.10954746342789315	-0.0763262321684971	-0.05126643652970185	-0.083263842998545	-0.07419396984496655	-0.08560819577545863	-0.0811526007958547	-0.05929202005204204	-0.07741607558377928	-0.08922329670594015	-0.08263228075589893	-0.12352933033884785	-0.10018605528633005	-0.1550140962552443	-0.13470291659943437	-0.14054070429774143	-0.1089878473060791	-0.0789978918739353	-0.10850361146990986	-0.11088120478364538	-0.10947180944015072
140	4.1953125	-0.0534118903755191	-0.03504598372885655	-0.06257437759342846	-0.05178302918815657	-0.06053737743905745	-0.1020251453432392	-0.07403598101431744	-0.10186416218720268	-0.1042236197911553	-0.09654684994868115	-0.1430791098120282	-0.11479788678310943	-0.14157203133313193	-0.14539677386632513	-0.14251133485763487	-0.10763012166671504	-0.07753303394154887	-0.10715921880589824	-0.10942911767586799	-0.1078908679236033	-0.10759198928796487	-0.07749817400614778	-0.10699133083378079	-0.10941563108091762	-0.10794155274700395	-0.07590828402012542	-0.05091332460649796	-0.08273716051500321	-0.07380600428596176	-0.08508578724034702	-0.07982538304578188	-0.05791647687467033	-0.07601305520797172	-0.08775363539090242	-0.08109850973359595	-0.12346870425123677	-0.10012655475031046	-0.1548432172212487	-0.13461618046957827	-0.14042183547450104	-0.10759841399131123	-0.07745519997664904	-0.10701019517526736	-0.10936078556490789	-0.10786748483052444
141	4.2109375	-0.05339974783348568	-0.03504444234570461	-0.06255110925811187	-0.05177061140163168	-0.060517664704957376	-0.10076694810884249	-0.07260061202217882	-0.10047624237978198	-0.10281380818665589	-0.09512855246702437	-0.14168597673500843	-0.11318075056892485	-0.1401159386437567	-0.14385798029933303	-0.14092711314604892	-0.10629769739587319	-0.07604628681677039	-0.10570902977878571	-0.10795121410304187	-0.10633382794975793	-0.10625856782551266	-0.07601193374123169	-0.10554275687374873	-0.1079377171972889	-0.10638405340573046	-0.07549663870213465	-0.05056582349778391	-0.08221799424144333	-0.07342313547654618	-0.08457134271595584	-0.07856524415305294	-0.05659770000429415	-0.07465891720718618	-0.08633471979873242	-0.07961562932634472	-0.1234090677551603	-0.10006786816116715	-0.15467496828479646	-0.13453063836346532	-0.1403047078422702	-0.10626433375547711	-0.07597004051432257	-0.10556210063655697	-0.10788309757991377	-0.10630933889671151
142	4.2265625	-0.05338783953800233	-0.03504290803762408	-0.06252823669248789	-0.051758395673635944	-0.06049828300748173	-0.09955348397916933	-0.07122047526912473	-0.0991324284436623	-0.10144531620332092	-0.09375325110792956	-0.14032494726691339	-0.11160800425779605	-0.13869154608942255	-0.14235203267186486	-0.13937505919194168	-0.10501358392260635	-0.07461745402213182	-0.10430369605694231	-0.10651630675652018	-0.10482474785086762	-0.10497253970828757	-0.07458223991748178	-0.1041373155720382	-0.10650182608290629	-0.10487197838932885	-0.07509137900576451	-0.05022407732670842	-0.08170621322862279	-0.07304553214956352	-0.08406471593126816	-0.07736013104868189	-0.05533400258837437	-0.07334932261519228	-0.08496045261831611	-0.0781817900712288	-0.1233502664631687	-0.10001016796273894	-0.15450897787490273	-0.1344463411482294	-0.14018911231901104	-0.10497921431839494	-0.07454192203552781	-0.10415860889600473	-0.10644887673720344	-0.10479828499862862
143	4.2421875	-0.05337616118183047	-0.03504137676270007	-0.06250571495762883	-0.05174637644606895	-0.060479173824297995	-0.09838165174440511	-0.06989943751809646	-0.0978309858269939	-0.10011730467958807	-0.09241897682816397	-0.13899030109970834	-0.11007887918492829	-0.13729354314174919	-0.1408812347342035	-0.13785248322313937	-0.10377460570777305	-0.07324516861320723	-0.10293985234246467	-0.10512378817112342	-0.10335836050779229	-0.10373189478245903	-0.07320929619494579	-0.10277332303132558	-0.1051079201670381	-0.10340267625874586	-0.07469274194052818	-0.049888192510328035	-0.08120204449783651	-0.07267318313560539	-0.08356566591589676	-0.07620538778961172	-0.05412512759633106	-0.07208555239404774	-0.0836310805666731	-0.0767955464369687	-0.12329238106207352	-0.0999533752471744	-0.15434504360111384	-0.13436341547777467	-0.14007482285447742	-0.1037391017036225	-0.07317214869970462	-0.10279488087541122	-0.10505815364252546	-0.10333396321694038
144	4.2578125	-0.05336468818724768	-0.03503986257560717	-0.062483537748630545	-0.05173455833105324	-0.06046031248466334	-0.09725112356938431	-0.06863482399504492	-0.09656875234530668	-0.09882910028264258	-0.09112513108526665	-0.13768811545109	-0.10859513846112878	-0.13592198980005657	-0.13944440289128088	-0.13636270374957155	-0.10257907752526546	-0.07192914103700657	-0.10161765303579626	-0.10377290937282102	-0.10193358172460965	-0.10253614633618369	-0.07189317943899279	-0.10145346764465282	-0.10375617936610429	-0.10197921663599874	-0.07430084113589973	-0.049558267969496556	-0.08070542609866017	-0.07230606164372078	-0.08307419562961132	-0.0750982758636998	-0.05297012646527485	-0.07086861060170319	-0.08234626505117879	-0.07545734075375327	-0.12323545974325933	-0.09989745080262458	-0.15418378331154045	-0.1342816428299228	-0.13996213286021345	-0.10254413090940503	-0.07185827753800922	-0.10147240813568809	-0.10370771967289527	-0.10191253495670038
145	4.2734375	-0.053353450718140225	-0.035038367728815516	-0.062461717164151526	-0.05172293800514137	-0.060441708749511776	-0.09616128665410972	-0.06743031614383735	-0.0953427610560294	-0.09758030220143407	-0.08987072765127521	-0.13641645775486	-0.10715709182077574	-0.1345758549142	-0.1380411207427356	-0.13490206154415552	-0.10142643100695142	-0.07067147647931932	-0.10033620974107574	-0.10246351590437064	-0.10055093454576211	-0.10138326271177356	-0.07063590277611559	-0.10017413302845754	-0.10244458437577156	-0.10059734553630634	-0.07391577023442311	-0.04923447899277626	-0.08021624708112374	-0.07194415582839395	-0.08259018839485459	-0.07403355899599148	-0.0518688485148773	-0.06969848748379787	-0.08110490510565246	-0.07416584628261164	-0.12317962539759539	-0.09984229393695698	-0.15402435258500669	-0.13420096508467072	-0.13985097028179597	-0.10139092626286117	-0.07060010225758653	-0.1001918460378235	-0.1023975452437397	-0.10053301505351439
146	4.2890625	-0.05334240569663857	-0.0350368810143273	-0.06244023165942012	-0.051711509711883784	-0.06042337242876445	-0.09511059197921648	-0.06628693508915104	-0.09415558532369425	-0.09637027549027635	-0.08865280348661453	-0.13517313496933409	-0.10576306649220296	-0.1332585824033994	-0.13667105473367577	-0.13347344236849368	-0.10031310204327756	-0.0694774751240427	-0.09909428273842985	-0.10119288986287317	-0.09921010673925246	-0.10026970332640564	-0.06944151275495328	-0.09893494272708545	-0.1011733989996065	-0.09925486759809543	-0.07353736420568142	-0.0489169486879136	-0.0797345723145115	-0.07158763646976667	-0.0821134154123348	-0.0730092548624148	-0.05083084066301638	-0.06857185126344209	-0.0799055391946068	-0.07291533640229891	-0.12312475994799983	-0.0997879724027217	-0.15386684973858988	-0.13412138204855914	-0.13974131684792634	-0.10027726152065403	-0.06940633833659099	-0.09895218381496712	-0.10112850674101947	-0.09919447678027155
147	4.3046875	-0.05333156242666564	-0.03503540310750184	-0.06241903221449847	-0.05170027078470752	-0.06040535601648144	-0.09409776792488411	-0.06520021719778651	-0.09300857920217093	-0.095198398136015	-0.08747328176647284	-0.13395941690406316	-0.10441167019370667	-0.13197008308727506	-0.13533904782060735	-0.13207851098126047	-0.09923752423842064	-0.06834497299674477	-0.09788994456030486	-0.09996140511200788	-0.09791146492286751	-0.09919462369668708	-0.06830987768244093	-0.09773225359663257	-0.09994121422556546	-0.09795126578097088	-0.07316575232173474	-0.04860544983802274	-0.0792601324809889	-0.07123655937997508	-0.0816437938498234	-0.07202731471337093	-0.049853863328634535	-0.06748343185219235	-0.07874709204318248	-0.07170637264856522	-0.1230707905059397	-0.09973440071150176	-0.1537112561853026	-0.13404297182826846	-0.139633141848019	-0.09920261471125014	-0.06827520640865636	-0.09775016833766614	-0.0998992270123373	-0.09789389544643379
148	4.3203125	-0.05332093034468074	-0.03503394287240927	-0.06239815717615371	-0.05168921779922622	-0.06038758064979817	-0.09312195036581317	-0.06416736966626674	-0.09190035353121781	-0.09406397352740278	-0.08633148488560013	-0.13277476737844018	-0.10310158545340126	-0.13071152861316365	-0.13405020314967214	-0.13072345497196852	-0.09819807873116423	-0.06726895256811546	-0.09672471304773161	-0.09876927021254645	-0.09665060959077457	-0.09815717068093655	-0.06723341225794965	-0.09656777896569263	-0.0987489344907245	-0.09668758948631478	-0.0728010341932558	-0.048299872068856456	-0.07879324971648499	-0.07089099787379925	-0.08118141220597744	-0.07108474687845348	-0.048930640842846596	-0.06643288784542575	-0.07762938839571196	-0.07053945432167485	-0.12301741349476587	-0.09968162687995666	-0.15355770186564924	-0.13396560992666637	-0.13952662078732805	-0.0981664811977512	-0.06720010081890496	-0.09658588589553657	-0.09870759287509295	-0.09663425674053597
149	4.3359375	-0.053310490170645916	-0.03503249303968347	-0.062377572777302596	-0.05167835029066116	-0.060370075201316764	-0.09218311159060383	-0.06318229395223074	-0.09083299509922874	-0.09296738094062931	-0.08522661275757637	-0.1316192710419228	-0.1018315400559997	-0.12947966865038274	-0.13279774521780363	-0.12940370913233668	-0.09719544267101585	-0.06624324177667282	-0.09559940655719151	-0.09761565462132243	-0.09542735004475	-0.09715599652551649	-0.06620736940940727	-0.09544371475791727	-0.09759614003876901	-0.09546170071218615	-0.07244382845023443	-0.04800033556306269	-0.07833425956288602	-0.07055121997058972	-0.08072638137353488	-0.07017852011057879	-0.048057753576698115	-0.0654271349243909	-0.07655235336141977	-0.06941312856416657	-0.12296480390259419	-0.09962958890712412	-0.1534067450152123	-0.13388930425019682	-0.13942125790679213	-0.09716621881811507	-0.0661779041505019	-0.0954595110891184	-0.0975536554154115	-0.09541216315702952
150	4.3515625	-0.05330023762500946	-0.03503103464391788	-0.062357321611023774	-0.05166765106257969	-0.06035280773374163	-0.09127948181792633	-0.062242092314501285	-0.08980231576782838	-0.09190909838837547	-0.08415720283301506	-0.13049375186109455	-0.10060033649109162	-0.12827480851991144	-0.13157702051481643	-0.1281230863795275	-0.09623203499778493	-0.06526658974063751	-0.0945120725147732	-0.09650013406072164	-0.09424138220298012	-0.09619352871083156	-0.06523041631928783	-0.09435636092786301	-0.0964802978449659	-0.09427498775124982	-0.07209541774572482	-0.04770693897688569	-0.07788308808907157	-0.07021704746562446	-0.08027879534746683	-0.06930736548366737	-0.04722945812506785	-0.06446152435551261	-0.07551397751221264	-0.06832313758287178	-0.1229131083216502	-0.09957835843957213	-0.1532582265234248	-0.13381406987943534	-0.1393171298882447	-0.09620358714360491	-0.06520261202055558	-0.09437375594229921	-0.09643818052215597	-0.09422791527659191
151	4.3671875	-0.05329018597899408	-0.03502957829656172	-0.062337376827916	-0.051657123898154814	-0.06033579390810288	-0.09040793299706604	-0.06134604075916433	-0.08880769921127701	-0.09088946567668443	-0.08312376150930481	-0.1293980522215762	-0.09940679985394854	-0.12709092423320775	-0.13038605846499998	-0.12687449981419344	-0.09530416700225156	-0.06433539721391937	-0.09346061179464626	-0.095423634563162	-0.09309620628435106	-0.09526702078632199	-0.06429821438084843	-0.09330637204990988	-0.09540317599140646	-0.0931270157264896	-0.07175546520426095	-0.04741956726578907	-0.07743996871597655	-0.06988988254585989	-0.07983839510850668	-0.06847115847304902	-0.046441382284355376	-0.06353266198549845	-0.0745156177705443	-0.06727291545265984	-0.1228621993567545	-0.0995279434295416	-0.1531115104491891	-0.1337399252539168	-0.13921424494806883	-0.09527646183332417	-0.0642718745246379	-0.09332778261147079	-0.09536262010567725	-0.09308018320516392
152	4.3828125	-0.05328032134956192	-0.03502813496382998	-0.06231770677073522	-0.051646768168550364	-0.060319049612521325	-0.08956875147224616	-0.060495849753076564	-0.08784613450392192	-0.08990752023249463	-0.08212325814261465	-0.12833280119130197	-0.0982497530971237	-0.12593328958031177	-0.12922345791107617	-0.1256563278092566	-0.0944116993631201	-0.06344663026790776	-0.09244665280197567	-0.09438639602699703	-0.09198710504042792	-0.09437412710249052	-0.06341014425430966	-0.09229466079587037	-0.0943657344568618	-0.0920151067113632	-0.07142352318177601	-0.04713836973473424	-0.07700475908791171	-0.06957058108047592	-0.0794050420985421	-0.0676648974961993	-0.04569151263364232	-0.0626410550222648	-0.07355333643270195	-0.06626081484412052	-0.12281198296360546	-0.09947830070251851	-0.1529660719610273	-0.1336667872376381	-0.1391129003310726	-0.09438391638674817	-0.06338441073025569	-0.09231593065046001	-0.09432731754195792	-0.09196836751733106
153	4.3984375	-0.05327063760187388	-0.035026696914144236	-0.06229831544263021	-0.0516365789782053	-0.06030255975590423	-0.08876293522474371	-0.05968814537054851	-0.08691804338263115	-0.08896186833267564	-0.08115620464127007	-0.12729265911048832	-0.09712820832455396	-0.1248002030332068	-0.12808753803815437	-0.12446830898751568	-0.09355428452754139	-0.06260011506614516	-0.09146741356565802	-0.09338807077667677	-0.09091412301649873	-0.09351438322307687	-0.06256451523705067	-0.09131886323248051	-0.09336673469508161	-0.09093655336126177	-0.07109942423506205	-0.04686332208952569	-0.07657732662316916	-0.06925877492522034	-0.07897885803414009	-0.06688968156682171	-0.04497760846507037	-0.06178559985397447	-0.07262705073912012	-0.06528352934799644	-0.12276264351864469	-0.0994293204921332	-0.1528225328752556	-0.13359473527470767	-0.13901262877399923	-0.09352519985131005	-0.06253858089718792	-0.09134035754457051	-0.09332997891725786	-0.09089171880997948
154	4.4140625	-0.053261137836855946	-0.03502525971826742	-0.06227929156611857	-0.05162655332999625	-0.06028627150342571	-0.0879880788048168	-0.05892067040416066	-0.08602440999419295	-0.08805705569898356	-0.08022209537487826	-0.12627948454805643	-0.09604116012839023	-0.12369238284247008	-0.1269783950887733	-0.1233056541839776	-0.09272932328330247	-0.06179396503751938	-0.09052334088860076	-0.0924254610707615	-0.0898736211857609	-0.0926874695525215	-0.06175988119986567	-0.09037838587717084	-0.09240434145428758	-0.08989335396662373	-0.07078273016165247	-0.04659452014191451	-0.07615763449836335	-0.06895409488262458	-0.07855988763958244	-0.06614620813414257	-0.044301746044989904	-0.06096210799042712	-0.07173582092615116	-0.06434214898760512	-0.12271392461511904	-0.09938099586855538	-0.15268098775460467	-0.13352377793181355	-0.13891338462250558	-0.09269994503276607	-0.061733742632063104	-0.09039856478822303	-0.0923695864251525	-0.0898498373573012
155	4.4296875	-0.05325180687298531	-0.03502382923060133	-0.062260509481458656	-0.0516166878246916	-0.0602702015168532	-0.0872444911266288	-0.05819249403075333	-0.08516293445137496	-0.08719493183916782	-0.07932194380569238	-0.12529096269467146	-0.09498776731734263	-0.12261061507361762	-0.1258947891221351	-0.12217151856320907	-0.0919329786443717	-0.061029574603573056	-0.0896116858335479	-0.09150274748542434	-0.08886541208697249	-0.09189111335414471	-0.06099281667579273	-0.08946816059827664	-0.09148138207405765	-0.08888452233567462	-0.07047301549263828	-0.04633287110472416	-0.07574565438527486	-0.06865614411370752	-0.07814795863586114	-0.06543478856248325	-0.04366041229500592	-0.06017188691592443	-0.07088525080416838	-0.06343498211617551	-0.12266587662333905	-0.09933337361512973	-0.15254115452958	-0.13345366845122836	-0.1388153482475467	-0.0919062458528869	-0.06096876010858335	-0.08949046460736043	-0.09144693386353511	-0.08884459404864964
156	4.4453125	-0.05324265407295165	-0.035022414024582955	-0.0622419665425103	-0.05160697920732781	-0.06025436914989749	-0.08653012838068894	-0.057503603762425776	-0.08433946155046612	-0.08637053000900116	-0.07846290425293742	-0.12432866854403973	-0.09396707660226733	-0.1215630993733369	-0.12483709923538111	-0.12106330862952491	-0.09116653874027947	-0.06030568643950182	-0.08873371654926865	-0.09062395389709493	-0.08788782996193784	-0.09112482171335964	-0.06026443869649317	-0.08859076075654893	-0.09060132997298634	-0.08790998342621995	-0.07017023905737532	-0.04607852735451827	-0.0753413744934163	-0.06836459222342128	-0.07774331752948349	-0.06475037514482779	-0.04304994979748575	-0.059414627212558996	-0.07007915117102759	-0.06256205894083372	-0.12261849958182668	-0.09928649551737714	-0.15240337347777785	-0.13338439996629087	-0.13871847465292075	-0.09114229266163298	-0.06024228609638119	-0.08861356458662473	-0.0905687061548916	-0.08787094751783289
157	4.4609375	-0.05323365265613949	-0.03502099384611194	-0.06222370876517567	-0.05159742254286731	-0.06023875835932656	-0.085842845957852	-0.05685177704131067	-0.08355384658590964	-0.08557963709122007	-0.07764216784804626	-0.12338676528643502	-0.09297818432305285	-0.1205466859305599	-0.12380334046940591	-0.11997908574077767	-0.09042948530046654	-0.05961829550500722	-0.08788488139851788	-0.08978494684175561	-0.0869431453393264	-0.09038860468615623	-0.05957612477624466	-0.08774432950861241	-0.0897605030458011	-0.08696724074634782	-0.06987411848384009	-0.04583132172009211	-0.07494482375539097	-0.06807934036805799	-0.07734584582192272	-0.06409447593983938	-0.04247125062305207	-0.0586845469473809	-0.06931236428874676	-0.0617214428628646	-0.12257171090168427	-0.09924034182519748	-0.15226723522042535	-0.13331600671389798	-0.13862283454342542	-0.09040618173921328	-0.05955471492053149	-0.08776676212937787	-0.08972838405351521	-0.08692998470001617
158	4.4765625	-0.05322480121381504	-0.03501957526930357	-0.06220572097325451	-0.05158801995690242	-0.06022339639875944	-0.08518241643293908	-0.056234004206902305	-0.08280162499413457	-0.0848194534314396	-0.0768584405356644	-0.12247077081272023	-0.09202023206571575	-0.11955799036814069	-0.12279388490778897	-0.11891956951200405	-0.08972169955056486	-0.05896594523944823	-0.08707311654715288	-0.08897804211755275	-0.08603219925511754	-0.08968014950346567	-0.058924600558614426	-0.08693595149819841	-0.08895396796848537	-0.08605634569910811	-0.069584673976869	-0.04559091503926417	-0.07455683594317503	-0.06780031302790691	-0.07695572305672795	-0.06346566498082226	-0.041922941237785005	-0.0579921216737668	-0.06858024390796441	-0.06090926274530231	-0.12252565652233799	-0.09919494616895237	-0.15213332014167685	-0.1332486482101031	-0.13852869436823503	-0.0896996416819335	-0.05890381438910747	-0.08695704960577688	-0.08892145024925488	-0.08601875244405555
159	4.4921875	-0.05321611031900971	-0.035018155530594404	-0.06218799469865821	-0.051578769985169526	-0.060208254965154334	-0.08454724299040492	-0.055648320756085445	-0.08208256378524029	-0.0840880164953505	-0.07610858053772895	-0.12157868766544433	-0.09109233387575649	-0.11859511604689757	-0.12180811295008534	-0.11788456625281038	-0.08904227664230896	-0.05834783834075205	-0.08629921983566771	-0.08820279195682026	-0.08515569365711453	-0.08899964138568647	-0.05830827500928398	-0.08616420240772732	-0.08817822626332414	-0.0851753347542564	-0.06930173377719986	-0.0453572471055292	-0.07417790714887598	-0.06752735467223969	-0.07657276120331176	-0.06285955183883521	-0.04140463484517892	-0.057337472064333234	-0.06787932501535521	-0.06012674080107128	-0.12248045749290402	-0.09915023422391463	-0.1520008511796852	-0.13318217306038255	-0.13843582343994168	-0.0890184754981925	-0.05828603683903222	-0.08618342829577133	-0.08814574152488389	-0.08513650895364616
160	4.5078125	-0.05320759601157611	-0.0350167467932917	-0.06217053355265177	-0.05156966711417765	-0.06019333685451051	-0.08393691183158497	-0.05509633806796599	-0.08139291592444256	-0.08338419255179474	-0.07538965635491351	-0.12070862559608883	-0.09019365233495122	-0.1176559488806814	-0.1208456697495339	-0.11687608959362852	-0.08838876281108293	-0.05776423488182772	-0.08555855785346314	-0.08745704335651505	-0.0843124500890019	-0.0883477983290333	-0.05772486328445431	-0.08542541870461387	-0.08743120074286045	-0.08432791052263777	-0.06902529420746424	-0.04513006453540472	-0.07380803344116674	-0.06726025746254649	-0.07619697529381644	-0.06227933323846427	-0.04091676229774219	-0.0567154720450867	-0.06720665049231894	-0.05938148679350991	-0.12243589945323725	-0.09910607958402975	-0.15186962067183135	-0.13311657102809177	-0.13834454242450023	-0.08836304313350099	-0.057702666529104746	-0.08544244581975738	-0.08740060647315842	-0.0842924321216392
161	4.5234375	-0.05319923448481175	-0.0350153300168559	-0.06215334329106089	-0.051560707657538694	-0.06017861782062151	-0.08335157425357057	-0.05457544784057439	-0.08073211482196752	-0.08270719757401424	-0.07469969422619227	-0.11985957642599337	-0.0893233620871248	-0.1167365599013325	-0.11990615191721501	-0.11588947695184118	-0.08776159069953582	-0.05721357578407435	-0.08485035295515811	-0.08673858921715699	-0.08350263318163245	-0.08771960931929418	-0.05717509757091058	-0.08471721170147967	-0.08671243557831132	-0.0835192863445818	-0.06875501335527533	-0.04490897515337925	-0.07344684231435748	-0.0669989174346964	-0.0758283098370281	-0.06172370492436707	-0.04045657361038843	-0.05612287980081862	-0.06656038174220213	-0.058674840490041874	-0.1223919172339406	-0.0990624464329707	-0.15174028293080757	-0.13305194787597882	-0.13825408296171618	-0.08773425716089608	-0.05715328357526936	-0.08473586195583052	-0.08668378787734798	-0.08348563959299746
162	4.5390625	-0.05319102130775007	-0.03501392311869844	-0.06213641638636807	-0.05155188868097379	-0.06016412536905811	-0.08279038857804141	-0.054084304345136947	-0.08009644391559834	-0.08205621770072316	-0.07403592830863479	-0.11903285247794915	-0.08848063228996889	-0.11583745972917206	-0.11898909911786837	-0.11492519783910057	-0.08715862836822988	-0.05669280536606494	-0.0841705820698112	-0.08604737563670273	-0.0827281000485989	-0.08711672461437778	-0.056654645602565556	-0.08403631869424463	-0.08602066622056587	-0.08274551797859836	-0.0684910996011704	-0.04469392471534836	-0.07309369082494116	-0.06674317586740303	-0.07546759846018025	-0.06119355579982855	-0.040019976359451453	-0.05555625389010163	-0.06593977128772344	-0.058003928933961335	-0.12234860181261609	-0.09901941725437215	-0.15161292368613075	-0.13298807638947593	-0.13816464549514296	-0.08713180908489787	-0.056634091069625137	-0.08405708353739591	-0.08599295502684376	-0.08271096912298695
163	4.5546875	-0.05318296448844556	-0.035012532828545884	-0.06211972960586899	-0.05154320743287421	-0.06014984071197515	-0.08225304156225102	-0.053620701341674876	-0.07948429868728879	-0.0814302727273096	-0.0733973576192786	-0.11822681873855623	-0.08766471026530434	-0.11496028987103785	-0.11809420589707043	-0.11398349056793028	-0.08657893740218561	-0.05620041907211079	-0.08351683466413784	-0.08538196728046396	-0.08198754238477454	-0.08653740758483408	-0.05616212929610742	-0.08338230971329175	-0.08535540377741396	-0.08200325492252564	-0.06823376844291935	-0.04448467262489807	-0.07274839477554207	-0.06649295319218095	-0.07511577628832547	-0.06068638457311212	-0.039607309719456085	-0.055010928252808095	-0.06534323507367787	-0.05736338940326058	-0.1223059862337657	-0.09897703801295468	-0.15148675358888722	-0.13292505102478097	-0.13807619712357752	-0.08655205095494814	-0.05614389042582579	-0.08340313422723442	-0.08532841220383267	-0.0819713470833342
164	4.5703125	-0.053175050453336196	-0.03501114287587396	-0.06210326795212087	-0.051534660322631314	-0.06013574215541468	-0.0817370243230833	-0.053184688303672484	-0.07889760398496112	-0.08082860056355662	-0.07278338282839253	-0.1174428380632766	-0.08687629815037759	-0.11410188550788175	-0.11722092388085215	-0.11306229760800857	-0.0860230441501765	-0.055735407036705376	-0.08288843803970064	-0.08474265780477963	-0.08127633848076665	-0.08598248988702395	-0.055698547642458324	-0.08275456559539032	-0.0847160629182471	-0.08129246252944117	-0.06798243631236554	-0.044281113429488254	-0.07241074376622866	-0.0662481010101972	-0.07477254040961431	-0.06020013009653288	-0.039219750773973855	-0.05448745797243154	-0.06476966248183166	-0.05674893175764101	-0.12226393462582388	-0.09893522769516452	-0.15136279630842803	-0.1328628456164875	-0.13798869401231179	-0.08599499775207886	-0.055680788008140775	-0.08277531256198958	-0.08468847806456214	-0.08126268235210876
165	4.5859375	-0.053167251386519836	-0.03500976753917949	-0.06208704608895456	-0.05152625546446431	-0.06012185486535003	-0.08124560151159765	-0.052773872931557664	-0.0783338563001767	-0.08025066250619173	-0.07219221530445494	-0.11667726535665324	-0.08612294800846426	-0.11326252178803517	-0.11636878973463605	-0.11216333023106698	-0.08548961007857808	-0.05529719382889273	-0.08228474195382532	-0.08412763243661459	-0.08059366553879324	-0.08544860933079881	-0.05526196340677528	-0.08215271800564178	-0.08410137287516528	-0.08060898072060146	-0.0677368246088284	-0.04408304589646836	-0.0720805055247232	-0.06600859558954518	-0.07443795821199609	-0.059733675242610806	-0.03885453196563057	-0.05398516803933723	-0.06421881288821851	-0.05615984317385442	-0.12222241913434455	-0.09889392147578398	-0.15123996052630906	-0.13280157819872748	-0.13790240418511915	-0.08546231817252703	-0.05524436288836637	-0.08217345576020407	-0.08407282035348035	-0.0805800997250474
166	4.6015625	-0.053159574387897056	-0.035008408892388126	-0.06207104579083644	-0.051517974844913106	-0.06010814883315397	-0.08077991738150994	-0.05238965379741789	-0.07779355352569012	-0.07969547617648154	-0.07162574683227463	-0.11593284658200434	-0.08540112971673208	-0.1124453491730582	-0.11553734152074038	-0.11128752294162239	-0.08497709575345294	-0.05488644714078003	-0.08170528500454693	-0.08353528954812925	-0.0799382091747744	-0.08493791268634115	-0.05485109636866964	-0.08157456219601655	-0.08351044038813801	-0.07995182050174016	-0.06749704689352994	-0.04389050515789187	-0.07175768029025897	-0.06577434760841552	-0.07411113049638358	-0.05928676642888803	-0.03851002697772479	-0.05350383941343356	-0.06368971360067299	-0.05559358463237646	-0.12218138203111951	-0.09885323279983237	-0.1511185323403764	-0.13274111294005403	-0.137817340052409	-0.08495139491845968	-0.054831716820282234	-0.08159601257997814	-0.08348125899355974	-0.07992276969218626
167	4.6171875	-0.05315205501633656	-0.03500704024070716	-0.06205526664538999	-0.051509821080740315	-0.060094638371450876	-0.08033804118702581	-0.05203068917292428	-0.07727379647888227	-0.07916214747835867	-0.07108220266947415	-0.11520783175479932	-0.08470586640201969	-0.11164834390310743	-0.11472611150424158	-0.11043220326144346	-0.08448695870619871	-0.05450058815815634	-0.08114685085557957	-0.08296589109718511	-0.0793083164879839	-0.08444817256238349	-0.054463349837446356	-0.08101877794459936	-0.08294173221595005	-0.07931908271667532	-0.06726287643047654	-0.04370334516107777	-0.07144163521018465	-0.06554536003594912	-0.07379190207217604	-0.058859059637181466	-0.0381869870583858	-0.053042405135665494	-0.06318144619141522	-0.055049219950338873	-0.12214092253733724	-0.0988131960297857	-0.1509989471811595	-0.1326812654995819	-0.1377332272249513	-0.08446150040265557	-0.0544449623490032	-0.08104129512441927	-0.08291348784016131	-0.07928967258282085
168	4.6328125	-0.053144648903638333	-0.035005661445900976	-0.06203971420178626	-0.05150179360040495	-0.060081336822251016	-0.07991848965273535	-0.05169458544881714	-0.07677587039248812	-0.07865013130728324	-0.07056138640927062	-0.11450069056680609	-0.08403417863001597	-0.11086979365911376	-0.11393470107598636	-0.10959345536540452	-0.08401906533602219	-0.05413781003959614	-0.08060883787795306	-0.0824196835878942	-0.07870053610496727	-0.08398020072595605	-0.05409943285249935	-0.08048405255782867	-0.08239474034479388	-0.0787103824587573	-0.06703414636369599	-0.04352135125674036	-0.07113201111916799	-0.0653214430798206	-0.07347971653995368	-0.058454131542250876	-0.037886555445043185	-0.05260228623019125	-0.06269417222038376	-0.0545270147274666	-0.12210099460861978	-0.09877363907246549	-0.1508809008903047	-0.1326222688463804	-0.1376496889644635	-0.08399368638064977	-0.05408281471419388	-0.08050638062899138	-0.08236755597896742	-0.07868055486365513
169	4.6484375	-0.053137378139619246	-0.03500429986848812	-0.06202438203371646	-0.05149389006045303	-0.060068203269240596	-0.07951759854593601	-0.05138198500964308	-0.07629655611031902	-0.07815926256544722	-0.07006002575080209	-0.11381653730963706	-0.08338435106142089	-0.11010882349049617	-0.11316261552579873	-0.10877724688187715	-0.08357523499104036	-0.05379924140230227	-0.08009185004994132	-0.08189467196544573	-0.0781147677672086	-0.08353800718256899	-0.05375987258076487	-0.07997011237809734	-0.08187014269914397	-0.0781264312591057	-0.06681096983104756	-0.043344547351132454	-0.07082905804796247	-0.0651024703956899	-0.07317475834516052	-0.05807420572464453	-0.0376038417947131	-0.052181111115696205	-0.06222629013921316	-0.054024278187109614	-0.12206162469940252	-0.0987346232031391	-0.15076387363426466	-0.13256394786745007	-0.13756701511808417	-0.08354951926473173	-0.053743378525762	-0.07999187207930242	-0.08184272873168699	-0.07809606445631476
170	4.6640625	-0.05313023883734181	-0.03500294178860891	-0.06200928134358212	-0.05148610057768382	-0.06005526970392975	-0.07913414024794826	-0.05109106490832635	-0.07583756593871308	-0.0776879089797193	-0.06958038829903365	-0.11315413957253481	-0.08275533625886877	-0.1093634567206622	-0.11240936768982188	-0.10797922289257444	-0.08315353035567635	-0.05348161380533201	-0.0795972706177471	-0.0813886005181936	-0.07755242520753344	-0.08311615002092809	-0.05344301438120297	-0.07947532353828143	-0.08136584294220861	-0.07756401720499836	-0.06659324369585909	-0.04317284412340224	-0.07053294909321042	-0.06488845910009973	-0.07287672538118767	-0.057717687173777954	-0.03734079908071808	-0.051775707460167464	-0.06177780604184993	-0.05354324487767295	-0.12202282921463671	-0.09869627387752365	-0.1506485935329308	-0.13250626894865516	-0.13748570624132894	-0.08312734655048734	-0.05342506112043138	-0.07949778858803319	-0.08133789296994268	-0.07753515498907362
171	4.6796875	-0.0531232230846678	-0.0350015736940661	-0.06199443234012163	-0.05147842851195577	-0.06004253469517922	-0.07876874393001201	-0.05081967313149083	-0.07539830735131109	-0.07723562750333313	-0.06912000713846897	-0.11251395365013844	-0.08214635824901043	-0.10863379037546872	-0.11167470739868213	-0.1071999678045917	-0.0827514293090017	-0.05318456847932057	-0.07912290261362315	-0.0809023428529099	-0.07701204656451088	-0.08271338709178602	-0.053147116585439774	-0.07900052320595555	-0.08088144316976992	-0.07702162915496322	-0.06638090520074985	-0.04300624228123237	-0.07024311051885004	-0.06467946256935132	-0.07258503475204797	-0.05738129449836976	-0.037094168239758696	-0.051388227647542306	-0.06134758849331151	-0.05307936843035338	-0.121984524021863	-0.09865841873286167	-0.15053474821005633	-0.13244931933161683	-0.1374053362454002	-0.08272439088398975	-0.053128639336845335	-0.07902289260390716	-0.0808534819549572	-0.07699343050118862
172	4.6953125	-0.05311631277815722	-0.035000221317523804	-0.06197978030988994	-0.05147088295217735	-0.060029951286495194	-0.07841971018084684	-0.05056710505906928	-0.07497788279040682	-0.07680196199871722	-0.06867902757127028	-0.11189187818221594	-0.08155680346862312	-0.10792238427350856	-0.11095788363634523	-0.10643983709545318	-0.08236716378911177	-0.05290688883690328	-0.07866774713866334	-0.0804362264377031	-0.07648972140382074	-0.08232801636961318	-0.05287185190211277	-0.07854582117945308	-0.0804157101852668	-0.07649948294536196	-0.06617383930118981	-0.04284444839108316	-0.06995942127753202	-0.06447534862167086	-0.07229988317492969	-0.057060199921214	-0.03686386920791601	-0.05101731089809869	-0.06093580165887211	-0.05263104487752468	-0.12194686291274086	-0.0986208841233563	-0.1504218765372648	-0.13239313735487632	-0.13732567650573574	-0.08234166925867031	-0.052853363292251515	-0.07856736319328711	-0.0803875666966899	-0.0764726920769522
173	4.7109375	-0.05310951479230995	-0.0349988762005031	-0.061965303437862586	-0.05146345538007818	-0.06001755652899067	-0.07808804510568215	-0.050333969973341636	-0.07457258875714107	-0.07638705603937995	-0.06825646482150341	-0.11128309794321684	-0.08098614914294677	-0.10722990147431172	-0.11025869662607793	-0.1056960454059866	-0.0820009523097277	-0.052650288570231296	-0.07823068149305629	-0.07998921826597533	-0.07598647828675273	-0.08196079736172243	-0.05261578990385932	-0.07811088445656639	-0.07996855012078646	-0.07599810435443966	-0.06597205180867757	-0.04268750796292395	-0.06968233649106226	-0.06427568468607998	-0.07202078467824119	-0.05675169447255496	-0.03665130125237809	-0.050662825033368	-0.06054036876247906	-0.05220393264181594	-0.12190970737962935	-0.09858381909830173	-0.15031063248497442	-0.13233766650957038	-0.13724692528880741	-0.08197764251164286	-0.05259877693625012	-0.07812996367910488	-0.07994037743393756	-0.07596996088611668
174	4.7265625	-0.05310283740732291	-0.034997534504645246	-0.06195104779957333	-0.05145613094885886	-0.06000531716854813	-0.0777702702248565	-0.05011966757403702	-0.07418395669399602	-0.07598928161110369	-0.06785076015972638	-0.11068839651349671	-0.08043388972949089	-0.10655296020545155	-0.10957674556763736	-0.10496902332917354	-0.08165111763899868	-0.05241186036254497	-0.0778119591288298	-0.07956038363755932	-0.0755044100827287	-0.08161134154665001	-0.05237730191544404	-0.07769285593641354	-0.07953850859897044	-0.07551380274320482	-0.06577516798232133	-0.04253532406257466	-0.0694110637473494	-0.06408053361417142	-0.07174765808356598	-0.05645775894463226	-0.03645455696889163	-0.050323932373188385	-0.06016118144526464	-0.05179379492201788	-0.12187294872243	-0.09854727547292517	-0.1502011868646375	-0.13228289306034785	-0.1371692345092727	-0.0816284403708741	-0.05236209251154686	-0.07771087499153756	-0.07951093220301511	-0.07548715087945207
175	4.7421875	-0.053096272105078016	-0.03499618403527971	-0.061936974555712586	-0.05144891326301771	-0.0599932167623007	-0.0774658091314264	-0.049923303717467865	-0.07381387127739794	-0.07560832598244999	-0.06746345692060934	-0.1101116207581958	-0.0798994976158647	-0.10589010116873832	-0.10891185000563375	-0.10426127878282959	-0.08131750003225388	-0.05219048236456553	-0.07741097233978925	-0.0791486826559624	-0.07504362487156638	-0.08127714519591192	-0.052158935314604665	-0.07729129194668824	-0.07912668439846005	-0.07504790926971486	-0.0655832871857718	-0.042387594366314965	-0.06914591682850948	-0.06388980873362851	-0.07148065544992913	-0.056177486701151996	-0.03627295615250514	-0.04999895175857075	-0.05979804268119979	-0.05140201834511049	-0.12183661124288768	-0.09851127075701743	-0.1500928966394089	-0.13222879166704332	-0.1370926853628101	-0.0812946383236772	-0.05214245976713777	-0.07730906125993553	-0.07909941608332646	-0.07502486600577132
176	4.7578125	-0.053089817189330625	-0.03499484455648111	-0.061923124711168384	-0.05144180291866211	-0.05998127445911754	-0.07717624753735375	-0.04974437518103267	-0.07346203450289618	-0.07524320992836653	-0.06709281579328738	-0.10954891984567922	-0.07938246949916161	-0.1052423020959693	-0.10826341132269288	-0.10357064989526568	-0.08099833509715532	-0.0519870321351974	-0.07702582774159397	-0.0787536707510639	-0.07459918364182958	-0.08095934724700624	-0.051956099199632955	-0.07690551233088117	-0.07873167828903493	-0.07460209856959416	-0.06539654406003068	-0.04224429397824836	-0.06888664290341182	-0.06370351299523988	-0.07121957079396557	-0.05590993401578245	-0.03610457259964911	-0.04968781069774131	-0.05944938785274706	-0.05102223203628514	-0.12180065281763189	-0.09847577515828473	-0.14998533473867115	-0.13217547982041833	-0.13701698863668282	-0.08097661957987365	-0.05193881072745743	-0.07692439288617756	-0.0787060190194829	-0.07458162094946033
177	4.7734375	-0.053083473318397044	-0.03499350536774766	-0.06190947567993994	-0.05143479933251301	-0.059969507354446096	-0.07689917979582186	-0.049582118046478746	-0.07312451686327337	-0.07489349978301241	-0.0667371756036598	-0.10899986720738167	-0.07888227040301712	-0.10461167184691009	-0.10763122373887468	-0.10289446893931067	-0.08069276016105958	-0.051801267233527654	-0.0766552535633942	-0.07837635254673761	-0.07417064699986478	-0.08065492333538885	-0.0517679931045405	-0.07653484440844671	-0.07835246815294589	-0.07417586224167128	-0.0652146435161865	-0.0421054315463819	-0.06863306642125765	-0.06352160354387251	-0.07096428955339698	-0.05565606404250237	-0.03595248556285399	-0.04939113287042876	-0.05911531527243405	-0.050655833363809605	-0.12176511451962117	-0.09844081390140676	-0.14987937468881202	-0.13212273043215883	-0.13694250363393354	-0.08067199636702893	-0.05175085494135179	-0.0765551775577164	-0.07833042276029173	-0.07415332582182127
178	4.7890625	-0.05307723205086928	-0.034992174834793555	-0.061896018599057766	-0.05142790091538668	-0.05995793044259145	-0.07663446196015172	-0.04943223403942604	-0.07280314835428439	-0.0745591292739275	-0.0663993157348399	-0.10846647756887301	-0.07839836825433982	-0.10399509144654731	-0.10701586206908187	-0.10223468841948807	-0.08039922706254776	-0.05162971274913114	-0.07630214215184247	-0.07801389749864768	-0.07375991767138215	-0.08036369423361236	-0.05159609446746388	-0.07618045498271397	-0.0779885470315515	-0.07376487650270297	-0.06503744758333706	-0.04197085190048049	-0.06838522601187771	-0.0633439465401739	-0.070714536365506	-0.05541320564244387	-0.03581071703148672	-0.04910531563935036	-0.05879623262128161	-0.0503064341152889	-0.12173014845136106	-0.09840616819794781	-0.149774523668139	-0.13207070778516075	-0.1368692030848172	-0.08037929972488672	-0.05157769120188349	-0.07620104283777238	-0.07796968335818003	-0.07374264627960539
179	4.8046875	-0.05307107462916904	-0.03499085190249769	-0.06188277221289767	-0.05142110564626211	-0.05994650333767025	-0.0763834300402986	-0.04929464441790568	-0.0724958382065227	-0.0742396846671646	-0.06607546595157054	-0.10794402008338985	-0.07793028332173738	-0.10339226771384935	-0.10641384688337535	-0.10159150295350317	-0.08011925188031643	-0.05147420452066537	-0.07596151333147746	-0.07766559537799089	-0.07336451651304624	-0.08008451135126196	-0.05144054397873363	-0.07584172555081478	-0.07764080876254431	-0.07336882434012967	-0.06486505051778349	-0.041840370151827996	-0.06814301137782289	-0.06317066498740802	-0.07047045391739512	-0.055181465371611726	-0.035677470688405155	-0.04883054938251821	-0.05849173177926065	-0.04997419371568673	-0.1216955788567593	-0.09837192684263682	-0.14967129949083985	-0.13201929028981113	-0.13679679266480765	-0.08010030827015671	-0.051419903047938836	-0.07586163326447301	-0.0776224140729444	-0.07334719505579601
180	4.8203125	-0.053065015243258226	-0.03498952830868445	-0.06186970654824519	-0.05141441067367721	-0.059935216538175615	-0.0761459178349132	-0.049170135462140496	-0.07220064051555852	-0.07393407306880193	-0.06576663163179397	-0.10743329462834397	-0.07747747298053217	-0.10280469804909304	-0.10582625697785694	-0.10096360442020474	-0.0798537168629935	-0.051330893656070936	-0.07563576928830512	-0.07733172769126248	-0.07298546537690434	-0.07981681962562229	-0.05129827525036784	-0.07551835584306518	-0.07730797075198753	-0.07298907206237423	-0.06469714184809086	-0.041713978926330206	-0.06790606629314713	-0.06300170028373422	-0.07023170015239368	-0.05495896726632499	-0.03555853237825296	-0.04857047514604765	-0.058200019123607644	-0.04965511925743235	-0.12166144378114647	-0.09833820474205085	-0.14956922655353516	-0.13196845537826568	-0.13672533524475453	-0.07983462096120408	-0.0512758406266354	-0.07553561563619646	-0.07728913033693399	-0.07296741332514631
181	4.8359375	-0.05305905503622999	-0.034988210168131494	-0.061856788550226895	-0.05140781443939802	-0.059924058570767054	-0.07592075069368173	-0.04905799139357225	-0.07191773856816319	-0.07364244769403377	-0.06547112738521685	-0.10693682223260592	-0.07703946800870559	-0.10223205672180705	-0.1052537268393828	-0.10034851744972484	-0.07960092010295167	-0.051199515006210006	-0.07532568988778043	-0.07701316860900032	-0.07262360417748082	-0.07956251070445111	-0.05116786523608707	-0.07520991126192411	-0.07698896848077938	-0.07262666321820013	-0.06453363817567988	-0.04159145066753253	-0.0676745442560654	-0.06283665087743631	-0.06999840963517368	-0.054747178985624534	-0.0354518535905011	-0.04832359543640663	-0.057920688916293595	-0.04934906617793769	-0.12162786302536799	-0.09830503971283604	-0.1494681622592896	-0.13191818254586546	-0.13665449705397087	-0.07958000009587399	-0.05114755149718539	-0.07522481540487885	-0.07697028567114308	-0.07260396395798191
182	4.8515625	-0.053053193116375595	-0.03498689906505784	-0.06184402545671548	-0.05140131575947517	-0.05991305470217276	-0.07570467190375951	-0.048961195560230625	-0.07164826582205494	-0.07336396808023116	-0.06518871776229138	-0.10645429408992349	-0.07661642171383934	-0.10167229884177231	-0.10469733755523306	-0.09974760266170798	-0.07935975561381217	-0.05107971229222047	-0.07502880926526545	-0.07670784978444273	-0.07227534533984262	-0.079318616679143	-0.051048414916706336	-0.07491405161900647	-0.07668461415506525	-0.0722771445749476	-0.06437434796912911	-0.04147284889154456	-0.06744793924057019	-0.06267538702429365	-0.06977018042818871	-0.05454477945521738	-0.03535125058826777	-0.04808746213962092	-0.05765285797244027	-0.04905449462158848	-0.12159465447814208	-0.09827216748562442	-0.1493683634030283	-0.1318685214351895	-0.13658425008463437	-0.07933695496838652	-0.05103104027317515	-0.07492958591511595	-0.07666447581737834	-0.07225570186522243
183	4.8671875	-0.05304742416012362	-0.03498558806203366	-0.06183146008362452	-0.051394912448817845	-0.05990222151914371	-0.07549626700819087	-0.04887619040049751	-0.07139272933392546	-0.073098266318774	-0.06491717610839112	-0.10598476375340324	-0.07620919783219254	-0.1011246861013384	-0.10415663019562446	-0.09916473096963369	-0.07912733063475208	-0.05097188756275467	-0.07474490124581837	-0.0764151985854006	-0.07193898723622258	-0.0790859144347553	-0.050941240372489205	-0.07462914982486063	-0.07639403814229706	-0.07194058393669381	-0.0642190256528879	-0.04135801346446412	-0.06722634887383594	-0.06251795622930914	-0.06954682486760985	-0.05435231822261871	-0.03525915873748292	-0.047859972361038006	-0.057397065432224864	-0.04877340445744696	-0.12156179291072988	-0.09823975593088367	-0.14926939966720237	-0.13181940881870297	-0.13651461212969618	-0.07910599296519391	-0.05092515388719965	-0.07464785999006132	-0.07637162983724549	-0.07192289684691286
184	4.8828125	-0.05304176370434723	-0.034984285814240484	-0.061819112263756006	-0.05138860186379941	-0.059891533325521454	-0.0753000970271159	-0.04880284214719394	-0.07114727376559266	-0.07284434040705584	-0.06465775880098051	-0.10552694578685479	-0.07581710803353467	-0.10059363436621058	-0.10363044647694125	-0.09859407516681484	-0.07890397900053764	-0.050874825427780296	-0.07447322272375823	-0.07613551492382387	-0.0716158908350179	-0.07886463189459555	-0.05084579060914568	-0.07435666301667279	-0.0761157232289178	-0.07161918724766103	-0.06406754679218614	-0.04124687165241546	-0.06700961347399163	-0.06236426663883188	-0.0693282657004402	-0.054168897319022274	-0.03517880784236069	-0.04764396471851243	-0.057152859216877044	-0.04850375840781887	-0.12152931867776917	-0.09820772370827399	-0.14917178727025587	-0.13177084441843936	-0.13644598076239595	-0.07888413746693798	-0.05082925988309009	-0.07437413020280559	-0.07609209506781733	-0.0715999014428001
185	4.8984375	-0.053036200282332274	-0.03498298091516886	-0.061806934821682216	-0.0513823776477923	-0.05988101698366888	-0.07511344575660328	-0.048740683535771906	-0.07091446271829457	-0.07260231764301087	-0.06441221860092436	-0.10507746873018148	-0.07543926426095388	-0.10007193455285646	-0.10311810650376069	-0.09803663098383553	-0.0786909293247211	-0.0507893282516155	-0.07421050643682353	-0.07586865298108444	-0.07130654464277095	-0.07865388272943372	-0.05076183674759635	-0.07409606288577728	-0.07584907847547481	-0.07131005282118849	-0.06391988738757365	-0.04113925049416518	-0.06679805942309452	-0.06221433071070007	-0.06911478249432437	-0.05399435790024665	-0.03510821578152845	-0.04743664400098724	-0.05691918146870703	-0.04824511341776541	-0.1214973807859486	-0.09817606436019254	-0.1490753694182963	-0.13172287871299415	-0.13637864361615545	-0.07867150328512748	-0.05074385736565051	-0.07411481055880034	-0.07582493247392391	-0.07129097743814164
186	4.9140625	-0.05303071044313008	-0.034981673090133523	-0.06179489918046708	-0.051376247699061975	-0.05987063421334617	-0.07493568765870234	-0.048687187707964374	-0.07069175992850099	-0.07237179128322052	-0.06417909097013136	-0.10463604962569914	-0.07507486238553793	-0.09956138103355683	-0.10261911019599218	-0.09749350361113632	-0.07848724361513429	-0.05071735762670593	-0.0739620565705289	-0.07561345859432647	-0.07101000349954098	-0.07845161372315954	-0.050687443480985694	-0.07384898374593168	-0.07559452326434402	-0.07101210831811464	-0.06377622822452098	-0.04103502104185826	-0.06659123151928314	-0.06206811770820597	-0.06890614873368117	-0.05382840037830325	-0.03504757846445569	-0.04723691813503758	-0.0566959746807606	-0.0479962676003958	-0.12146576227452753	-0.09814482412452669	-0.1489807371230131	-0.13167549147923024	-0.1363122608863758	-0.07846710149088845	-0.05066968468719227	-0.07386769104423041	-0.07556954712109878	-0.0709959010632403
187	4.9296875	-0.053025299008696035	-0.03498037351357388	-0.0617830010843548	-0.051370208551243274	-0.05986038899303134	-0.07476711594886337	-0.048642493143785104	-0.07047985346135294	-0.07215210434977232	-0.06395814567710922	-0.10420809580876755	-0.07472324235921257	-0.09906326078253319	-0.10213317487699972	-0.09696279913057004	-0.07829381458145934	-0.05065557182598382	-0.07372673280294298	-0.0753700448957792	-0.07072549596305486	-0.07825888853426216	-0.05062461379074201	-0.07361316586780758	-0.07535096348128931	-0.07072730352881523	-0.06363625635435184	-0.040933984671725904	-0.0663886804328014	-0.06192580709870198	-0.06870214761903935	-0.05367188086837171	-0.0349986995761587	-0.047048614568950375	-0.056483044207243344	-0.04775713750009358	-0.12143444301857491	-0.09811412526593188	-0.14888691485064728	-0.13162870462328125	-0.13624615525679085	-0.07827280707364728	-0.0506063990809823	-0.07363027981895609	-0.07532579842712919	-0.07071364972369115
188	4.9453125	-0.053019973916120046	-0.03497908770334138	-0.061771285283194054	-0.05136426335249665	-0.059850243008277355	-0.07460642100814119	-0.048605269607529145	-0.07027835258570053	-0.07194294575751176	-0.06374808222810685	-0.10379263192089408	-0.07438378097356188	-0.0985777194371596	-0.10165974760700996	-0.09644684508210366	-0.07810975655487604	-0.050602881246123416	-0.07349922548741966	-0.07513922600701545	-0.07045387499744993	-0.07807655790132456	-0.05056986668985494	-0.07338567503894416	-0.07511812563325895	-0.07045564809434982	-0.06349980460239907	-0.04083627004844584	-0.06619132139936598	-0.06178703502992557	-0.0685028955122533	-0.05352175132021905	-0.034958266291489876	-0.04686857819862486	-0.05628043293460097	-0.04752889915783548	-0.12140368549823971	-0.09808378097713692	-0.14879390539016218	-0.13158245210908984	-0.1361805412313858	-0.07808806997912537	-0.05055397761521255	-0.07340333020043358	-0.0750932216916117	-0.07044394836142545
189	4.9609375	-0.053014722822879966	-0.03497780123526875	-0.06175973625006149	-0.051358402455667584	-0.05984022297414823	-0.07445363204037331	-0.04857625997138487	-0.07008817351445762	-0.07174397256126969	-0.0635485136207816	-0.10338564817802989	-0.07405590564396913	-0.09810487716692373	-0.1011983551277251	-0.09594193449757007	-0.07793562729672554	-0.05055762821051593	-0.07328161465818198	-0.07491905159926887	-0.07019313020490375	-0.07790089532032923	-0.05052387349166865	-0.07317043794022368	-0.07489618899422312	-0.07019600934875578	-0.06336700404279466	-0.040742098006838014	-0.06599866337324706	-0.061651500059452476	-0.06830817906251416	-0.053378975947163676	-0.03492221798180556	-0.0466976957285653	-0.05608796059899582	-0.04731058870630389	-0.12137335394780949	-0.09805381412765422	-0.14870210464895686	-0.13153673384181064	-0.13611528517432925	-0.07791275463545447	-0.050512145066659825	-0.0731872835059997	-0.07487133475829996	-0.07018463540181122
190	4.9765625	-0.05300955485706175	-0.03497651858842269	-0.061748357127658735	-0.05135261752673319	-0.05983034514316991	-0.07430781549660634	-0.04855770056829531	-0.06990784211832624	-0.0715549812540412	-0.06335762478089532	-0.10298870730448251	-0.07373914655442687	-0.09764265168671446	-0.10074915860753778	-0.09544813114935224	-0.07777164048026708	-0.05052282844356751	-0.07307460628895279	-0.0747076625794807	-0.06994556680454092	-0.0777337612081033	-0.05048609978613994	-0.07296442670546532	-0.07468516720085411	-0.06994901713271615	-0.06323786400041895	-0.0406509026978737	-0.06581005765132875	-0.06151947922285131	-0.06811777926103232	-0.053242667092278845	-0.03489218063238855	-0.04653642687999596	-0.055903249690185564	-0.0471010582088035	-0.12134319302868712	-0.09802413907026644	-0.148611569096242	-0.13149164973232408	-0.13605081317665832	-0.07774792327033797	-0.05047590500063864	-0.07297897516652138	-0.07465970162862251	-0.06993361623314781
191	4.9921875	-0.05300446790687196	-0.03497523590229287	-0.061737097913462824	-0.051346922180758266	-0.05982063395817726	-0.07417192727906818	-0.04854594271470611	-0.0697358883169891	-0.07137552095227251	-0.06317450119690673	-0.10260136040843224	-0.07343308233556914	-0.09719224938905532	-0.10031453279027766	-0.09496640143176635	-0.0776126995660929	-0.05049356339711231	-0.07288097841050609	-0.07450526618290063	-0.0697080223035769	-0.07757567761922698	-0.05045780865876415	-0.07276769893696344	-0.07448344601289761	-0.06971042930126536	-0.06311230302547714	-0.040562640184206744	-0.06562536353866813	-0.061390567670348686	-0.0679319993652036	-0.053111089751362806	-0.03487032388849598	-0.04638352786243785	-0.05572666604148693	-0.04690158301267272	-0.12131347144200517	-0.09799476105356211	-0.1485215822767072	-0.13144716959417288	-0.13598709626603595	-0.07759073263493518	-0.05044627768044524	-0.07278110345949662	-0.07445829817601343	-0.06969384663825334
192	5.0078125	-0.05299947187070038	-0.034973953171065865	-0.06172599206531311	-0.051341293919549176	-0.059811027639974555	-0.07404308337641208	-0.04853805524673027	-0.06957402524221967	-0.07120497939733003	-0.06300074043824302	-0.10222515100532592	-0.07313723845404135	-0.09675422933909533	-0.09989576032576869	-0.09449806785762532	-0.07746070482155673	-0.05047134550136592	-0.07269601147531965	-0.07431271297573491	-0.0694783130721098	-0.07742509787803983	-0.05043741887379835	-0.07258114464951143	-0.07429092401167497	-0.06948224649693913	-0.06299021060181406	-0.04047697730136788	-0.06544473134396983	-0.06126489966941789	-0.06774998254781564	-0.052987267108634745	-0.03485518724903075	-0.04623822765127261	-0.05555912154637929	-0.04671265855779794	-0.12128406476118414	-0.09796580691019395	-0.14843198504013771	-0.13140297536525405	-0.1359242857644988	-0.07743862970330534	-0.050422934306892486	-0.07259481883990135	-0.07426654488793458	-0.06946486756253845
193	5.0234375	-0.052994560249071156	-0.034972668128104734	-0.06171505264621302	-0.05133575034332463	-0.059801542595686145	-0.07392092392467381	-0.04853548771063024	-0.06942078223831713	-0.07104352579896658	-0.0628364901008826	-0.10185636256297348	-0.0728512019059423	-0.0963242153339221	-0.09948989786880597	-0.09403853467779874	-0.07731739226709194	-0.05045586857615675	-0.07251687484587332	-0.07412856450758601	-0.06925804000637278	-0.07728143037478252	-0.05042410796137631	-0.07240335512410656	-0.07410671110111708	-0.0692619420915345	-0.06287148003532764	-0.040393994795390346	-0.06526860900225108	-0.06114218658809415	-0.06757247572117814	-0.05287028882698383	-0.03484463301569554	-0.04609827679471887	-0.05539925118310299	-0.0465296692423339	-0.12125497750755668	-0.09793724177326102	-0.14834386156139898	-0.13135918349934503	-0.13586230534938926	-0.07729487524670639	-0.05040670734952665	-0.07241510111244298	-0.0740830988708463	-0.06924612966441923
194	5.0390625	-0.052989719933663366	-0.03497139086396522	-0.061704248554903016	-0.05133028874952186	-0.05979221213088257	-0.0738043632368297	-0.04853807759906334	-0.06927664841746137	-0.07089102237649211	-0.0626825907451482	-0.10149755735226604	-0.07257464108390221	-0.09590558047721401	-0.09909490405381008	-0.09358989914902102	-0.07718201384580212	-0.05044702855416372	-0.07234551753356322	-0.07395321854446044	-0.0690472357665661	-0.07714421763758744	-0.05041677778535644	-0.07223344502164897	-0.07393141958390123	-0.06905241037664625	-0.06275579264876868	-0.040313731277988096	-0.06509678879188885	-0.061022461970680904	-0.06739847185597393	-0.052760913534030285	-0.034838307303555416	-0.04596656880233027	-0.05524703299606021	-0.046354381682781304	-0.12122616365391638	-0.09790893388637927	-0.14825714723755928	-0.131315978677244	-0.13580089779158735	-0.07715740609857558	-0.05039674044326792	-0.07224556517142139	-0.07390884842401027	-0.06903705570981683
195	5.0546875	-0.052984951067788194	-0.034970129760431554	-0.06169361316355744	-0.05132489081955116	-0.059782984060724305	-0.07369389808612034	-0.048546079681950904	-0.06913955692846036	-0.07074674896445043	-0.06253534947381773	-0.10114859440088647	-0.07230720566589174	-0.09549689437413386	-0.09870970589271108	-0.0931509921721834	-0.07705315859123482	-0.05044376175378365	-0.07218221196724897	-0.07378690624320836	-0.06884767208124426	-0.07701597787037351	-0.050414502934324146	-0.07207009016368646	-0.07376492298148604	-0.06885385939573571	-0.06264309876555656	-0.04023603436110392	-0.06492891378633517	-0.06090585931220959	-0.06722826765173434	-0.05265482205386876	-0.034835100182703305	-0.04584310589536	-0.05510267864379034	-0.046189037021816814	-0.12119768659781296	-0.09788084695943222	-0.14817155617071284	-0.1312732223230112	-0.13574014484156532	-0.07702762991691892	-0.050393825632762124	-0.07208583457866394	-0.07374276366538418	-0.06883856373156749
196	5.0703125	-0.05298024987446691	-0.034968862664019926	-0.06168313767722987	-0.051319565174017735	-0.059773860077075434	-0.07359091162566153	-0.04856088730683586	-0.06901060446351964	-0.0706109204716732	-0.062396454323489	-0.10080872413625566	-0.0720484657988314	-0.09509710411863412	-0.09833415924277794	-0.09272198947402904	-0.0769292082038957	-0.050444779982169424	-0.07202744128344146	-0.07362807873635024	-0.06865754384887324	-0.07689245507923462	-0.050416194008521126	-0.0719159523489219	-0.0736072993711451	-0.06866281379232625	-0.06253348882202024	-0.040161272517915805	-0.06476485304198557	-0.06079233442082956	-0.06706171705286584	-0.05255432027785359	-0.03483713741820016	-0.04572493558174692	-0.054965341839333715	-0.04603182173519474	-0.1211694171328957	-0.0978530439466537	-0.1480866929452793	-0.13123088691380602	-0.1356801736816273	-0.07690543858212423	-0.05039524723524566	-0.07193209793707142	-0.07358469311166244	-0.06864846259290061
197	5.0859375	-0.052975607700390746	-0.034967593702229134	-0.061672780653747046	-0.051314314105716775	-0.05976483005118319	-0.07349390294809749	-0.048580004463046	-0.06888700821598562	-0.0704822857039211	-0.06226444321298047	-0.10048034654963722	-0.07179808575601823	-0.09470398593322721	-0.09796797180505021	-0.09230388303112577	-0.07681109620171325	-0.05045082847828064	-0.0718820888666232	-0.07347754121011318	-0.06847650450441722	-0.07677465084238166	-0.05042100638428809	-0.07176926746248632	-0.07345705131250668	-0.06847851450582851	-0.0624266297687272	-0.04008897052072967	-0.06460525571746187	-0.06068189177429229	-0.06689926139418015	-0.05246074890564245	-0.03484394175731706	-0.04561064837587353	-0.05483481153351108	-0.045882308834550245	-0.1211412718448927	-0.09782564652895401	-0.14800280708507685	-0.13118905966672964	-0.135620733895903	-0.07678931921058993	-0.050401770042339616	-0.07178513273347026	-0.07343448308674544	-0.0684647921946645
198	5.1015625	-0.05297102563015747	-0.03496634011063222	-0.06166254883151164	-0.05130914110559582	-0.05975593080275425	-0.07340265554929629	-0.04860496655157709	-0.0687679885787785	-0.07036075888462381	-0.06214125768431483	-0.10016030398211839	-0.07155579524551536	-0.09432128725734884	-0.09761146823646125	-0.09189758210859675	-0.07669915356327917	-0.05046113091587798	-0.07174440410184513	-0.07333583229075477	-0.0683018830331589	-0.07666231186039671	-0.050432122498784926	-0.0716326537238394	-0.07331434769253387	-0.06830344857173665	-0.062322772018104176	-0.040019189218905904	-0.0644495222447929	-0.06057445011488401	-0.06674090411268196	-0.05237053329014413	-0.03485296918489034	-0.045500456899495584	-0.05471120716336808	-0.04573675731337365	-0.12111352015033125	-0.0977985858386981	-0.14791959613282823	-0.13114767302688632	-0.1355620269931088	-0.0766778064788052	-0.05041306625217373	-0.07164632590256761	-0.07329189017487994	-0.06829053515454506
199	5.1171875	-0.05296652345749628	-0.034965090090527305	-0.06165245077651199	-0.051304031587694365	-0.059747172478226494	-0.07331648257566117	-0.0486312858539531	-0.06865562884992726	-0.07024598127077919	-0.06202565545591118	-0.09984790574493138	-0.07132126734701519	-0.09394867896900944	-0.09726408063546008	-0.09149923303530974	-0.07659226829729554	-0.05047551493612534	-0.07161283471998511	-0.0732017192963268	-0.0681343049285705	-0.07655564900979003	-0.05044743285911052	-0.07150370760057476	-0.07317916794101881	-0.06813807334646124	-0.0622216731994552	-0.03995179083560264	-0.06429731489258114	-0.06046979520432476	-0.06658638912738503	-0.052284161580515354	-0.034864423260685534	-0.045396841951845734	-0.054593008633924855	-0.045597441974107145	-0.12108598830709559	-0.09777191716681694	-0.1478376124962705	-0.13110668718782004	-0.13550403853412146	-0.07657055503434032	-0.050428531850727015	-0.07151649853927206	-0.07315664459666005	-0.06812329043518159
200	5.1328125	-0.0529620945256159	-0.034963832503721655	-0.06164245368914246	-0.051298988597479736	-0.05973848658414639	-0.07323409161801117	-0.048661625819155285	-0.06855082743912139	-0.07013782826476875	-0.061916263375798364	-0.09954248542248681	-0.07109425340382022	-0.0935865370565599	-0.09692463106917193	-0.09111722162355887	-0.07648899288394403	-0.05049399253187123	-0.07148747306540526	-0.07307452304423137	-0.06797834906607947	-0.07645496963219098	-0.050468102872739895	-0.07137943250589485	-0.07305190714901255	-0.06798074496813608	-0.062123305648898425	-0.039886511763578436	-0.06414816756067743	-0.06036814397052271	-0.06643543939019356	-0.052201936389469794	-0.034880137427248936	-0.04530196234736045	-0.05448160136023841	-0.045465005092457184	-0.12105889733086285	-0.097745740617921	-0.1477568001672006	-0.13106630214869536	-0.13544640618243164	-0.07646939181708753	-0.050447760707582584	-0.07139355162099797	-0.07302889358029538	-0.06796417548310951
201	5.1484375	-0.052957716232248465	-0.034962576275394994	-0.061632609003039074	-0.051294014538401586	-0.05972995262393339	-0.07315600415173193	-0.04869420116270881	-0.06845262297917543	-0.07003563098808158	-0.06181182164682039	-0.09924516408111261	-0.07087443675656532	-0.09323401683848223	-0.0965930846729594	-0.09074776036794588	-0.07639210474707886	-0.0505167876162117	-0.07136981986871077	-0.07295288304619732	-0.0678303801919305	-0.07635965240986259	-0.050491365460105936	-0.07126167345972492	-0.07293103331640341	-0.06782969998002883	-0.06202778603047565	-0.039823478144762156	-0.06400236667987688	-0.060269518529377404	-0.06628816743336918	-0.05212312830858956	-0.03489862192658863	-0.04521286144219516	-0.05437520692664169	-0.04533949691409278	-0.12103213874765219	-0.0977197968818614	-0.1476761549367023	-0.13102625359395367	-0.13538933458145644	-0.076373216696354	-0.050470973542955516	-0.07127609067575635	-0.07290902329880222	-0.06781245823675994
202	5.1640625	-0.05295340704748038	-0.0349613271869087	-0.06162288099344946	-0.05128910745391141	-0.05972153357018667	-0.07308308660847815	-0.04872830299534056	-0.06835909390059766	-0.06993911150492957	-0.06171205990482134	-0.09895494572263122	-0.07066157893970385	-0.09288899910975262	-0.09626974289329945	-0.09038547099003127	-0.07630238498309258	-0.05054425263064494	-0.07125849535468226	-0.0728374705009526	-0.0676870436728503	-0.07626921356836142	-0.05051815100085494	-0.07114895588750142	-0.07281627924927908	-0.06768685198970462	-0.061934636873943405	-0.03976249389537327	-0.06385985393469522	-0.060173848021105696	-0.06614453896167853	-0.05204987169679576	-0.03492396076266624	-0.04512830867691128	-0.0542733400560044	-0.0452185167606487	-0.12100592735664231	-0.09769409807047262	-0.14759634278115413	-0.13098666389508026	-0.135332866341668	-0.07628224467359554	-0.05049686012549298	-0.07116457342921167	-0.07279639665934101	-0.06766799041544269
203	5.1796875	-0.052949155109083546	-0.03496007878371623	-0.06161328306976593	-0.05128426770194833	-0.059713207496500394	-0.07301603180701194	-0.048766929304776246	-0.06827297399636256	-0.06984952899632305	-0.061619826435100916	-0.0986715953672195	-0.07045543494442491	-0.09255043855744552	-0.09595266574981501	-0.09003434159108906	-0.07622029576816505	-0.050575503280807343	-0.07115355736811271	-0.07272935769984631	-0.06754814159085626	-0.07618405809453502	-0.05054802138769107	-0.07104371269881884	-0.07270798245697088	-0.0675497544912968	-0.06184437749426567	-0.039703661005482116	-0.06372097879200471	-0.06008100630992837	-0.06600377680601575	-0.05198005384155832	-0.03495098786519216	-0.04504801016336624	-0.054176632425337545	-0.04510387061621862	-0.12097980972598955	-0.09766865053452159	-0.14751755414367967	-0.13094751121067116	-0.1352768267287552	-0.0761973396268252	-0.05052642291427342	-0.07105875008211365	-0.07268889806209569	-0.06753157062620183
204	5.1953125	-0.052944972690571454	-0.034958831493318916	-0.06160382914074094	-0.05127950682482598	-0.05970495740653073	-0.07295273759053528	-0.0488089376037571	-0.06819186504289895	-0.06976398481280233	-0.061533318885292454	-0.09839353084416186	-0.07025577215728002	-0.09222035753480248	-0.09564350556991832	-0.08969638394951945	-0.07613869663505635	-0.05060870121626862	-0.07105346864666942	-0.0726271969826904	-0.0674166590338007	-0.07610361071676686	-0.050580671521852305	-0.07094376683686685	-0.0726059670848368	-0.06741816655563337	-0.06175694794358176	-0.03964695317708079	-0.06358502053122765	-0.059990906835768	-0.06586599926759275	-0.051913660049304006	-0.034977695367209016	-0.04497173045119024	-0.05408648713203226	-0.044996594150333996	-0.12095377574891891	-0.09764348033897399	-0.1474393576863381	-0.13090862521818006	-0.13522168156099407	-0.07611664649318972	-0.0505604239219655	-0.07096018184319636	-0.07258785655432592	-0.06740045281229756
205	5.2109375	-0.05294085236697274	-0.03495758462921306	-0.06159452780156561	-0.05127480767976394	-0.05969682103567533	-0.07289363172098945	-0.048853895472363656	-0.06811485844162132	-0.0696836843511853	-0.06145160883742776	-0.09812610264362878	-0.0700623667911878	-0.09189691917450235	-0.095341312243716	-0.08936200278359907	-0.07606294747849535	-0.05064519648961158	-0.070958497370882	-0.0725303199175219	-0.06729246447704049	-0.07602746496885393	-0.05061581016070901	-0.07085131397548658	-0.07251083690855553	-0.06729216977179098	-0.0616720527852601	-0.039592211843894276	-0.06345206561809189	-0.05990366288455995	-0.06573135083836264	-0.05185094086442865	-0.035005988018960654	-0.04490147529963029	-0.0540006029580844	-0.04489460912160939	-0.12092813240076598	-0.09761856170942657	-0.14736255342073742	-0.1308700743365298	-0.13516715698263798	-0.07604108720830147	-0.05059587286886674	-0.07086640131031388	-0.07249206860250323	-0.06727558891414478
206	5.2265625	-0.05293677429471257	-0.034956350011337026	-0.0615853438811562	-0.051270169611120985	-0.05968882608619018	-0.0728381390456207	-0.04890149374273112	-0.0680431621265527	-0.06960921928999766	-0.06137621848787478	-0.09786215490700309	-0.06987496767601986	-0.09158004161204306	-0.09504637890820469	-0.08903586714955816	-0.07599206402988143	-0.05068214902260462	-0.07086976095670272	-0.0724390654803111	-0.0671730117657626	-0.07595691505342911	-0.05065366721435341	-0.07076565240242275	-0.0724200842120403	-0.06717379555025388	-0.06158974088366854	-0.039539630906109985	-0.06332246821707413	-0.05981883379574409	-0.06559997909111459	-0.05179022196492836	-0.03503822750368804	-0.04483622654745961	-0.053917956852301385	-0.04479546187231817	-0.12090275165713132	-0.09759383392114132	-0.14728679142017986	-0.13083195935473269	-0.13511342623481268	-0.07596977697209342	-0.050632314863299416	-0.07077600112561927	-0.07240148689264875	-0.06715710722637286
207	5.2421875	-0.052932752265642806	-0.034955133571243545	-0.06157624872501531	-0.05126558668129817	-0.05968089388559687	-0.07278546265748667	-0.04895021605171637	-0.06797682462492757	-0.06953829978684872	-0.06130568222597191	-0.09760430245852572	-0.06969335861415454	-0.09127299187285567	-0.0947588684868729	-0.0887195496956697	-0.07592420753517767	-0.050722176989664025	-0.07078761696889821	-0.07235358068285802	-0.067058545785636	-0.07589053117759323	-0.050693576511376376	-0.07068244198814239	-0.07233400620606878	-0.06706066232391966	-0.06151024566250822	-0.0394886040237689	-0.06319642111537349	-0.059736206197265794	-0.06547165902504284	-0.05173159923418824	-0.03507031308542577	-0.04477265330186217	-0.053840411717515385	-0.04470171716647062	-0.1208776826263154	-0.09756940489040077	-0.1472124649171759	-0.13079424751698454	-0.13506040319063228	-0.07590285228996071	-0.0506718620330317	-0.07069225247422714	-0.0723158746473477	-0.06704437972890823
208	5.2578125	-0.052928794372924845	-0.03495390695886963	-0.06156725552266709	-0.051261057368170715	-0.05967302678309148	-0.07273578032063532	-0.04900043455249117	-0.06791497344577702	-0.06947141590388514	-0.06123839935444375	-0.09735264614292805	-0.06951733921149739	-0.0909717709540799	-0.09447854179022405	-0.08841229930773664	-0.07585872682687186	-0.050765271797672595	-0.07070659979864546	-0.07227309137822455	-0.06695080649687343	-0.07582638619019536	-0.050735437509434905	-0.07060266556230776	-0.07225367331103927	-0.06695241000076071	-0.06143290710987234	-0.03943912905160288	-0.06307327612529563	-0.05965581476695479	-0.06534643379556229	-0.05167768140310508	-0.03510453460837368	-0.04471315886368063	-0.05376742033253429	-0.044611616338887855	-0.1208527817761234	-0.09754529966344816	-0.14713865250088026	-0.13075695602052265	-0.13500765709656504	-0.07583999581192488	-0.050715297958949024	-0.07061403018688014	-0.07223593304930381	-0.06693820971845846
209	5.2734375	-0.05292490992272157	-0.03495267272150575	-0.061558372686311306	-0.05125658898190656	-0.05966526008841922	-0.07268951153246253	-0.04905330273725794	-0.06785486251682848	-0.06940867427718053	-0.06117460368993902	-0.09710833967885943	-0.06934670608683827	-0.0906772921752805	-0.09420423483012177	-0.088113219362454	-0.07579744957489357	-0.05080881397167181	-0.07063139205195346	-0.07219725389305082	-0.06684881993404285	-0.0757670204314374	-0.0507772626585829	-0.0705259931574305	-0.07217751480159429	-0.0668504516266796	-0.06135770141249007	-0.03939130175713944	-0.06295264699808291	-0.05957745853360005	-0.0652242186930493	-0.05162906293842778	-0.03514071526890006	-0.04465570582684755	-0.05369864005201144	-0.044528868280150735	-0.12082804656545153	-0.09752142578798348	-0.1470653327135654	-0.13072017941878458	-0.13495556452850715	-0.07577998572974343	-0.05076122441117881	-0.07054124631232464	-0.07215965371768385	-0.06683764226978384
210	5.2890625	-0.052921073977791847	-0.034951447891576164	-0.06154960040512808	-0.05125218428364093	-0.05965762248658204	-0.07264705409167097	-0.04910755530214367	-0.06779877648696883	-0.06935000364433938	-0.061118250343847436	-0.09687155287623028	-0.06918121518966522	-0.09039140344724733	-0.09393618567498277	-0.08782119368423297	-0.0757417931958719	-0.05085312131059577	-0.0705607146258575	-0.07212531028854305	-0.06674994081394048	-0.07571064201867997	-0.050821513423113196	-0.0704542996680716	-0.07210522595769411	-0.06675267296069104	-0.06128460535974239	-0.0393451542867913	-0.06283479956908172	-0.059501330921464035	-0.065104992576388	-0.051582575215525395	-0.0351806527930808	-0.04459999785016608	-0.05363299309786598	-0.04445041359517671	-0.12080358898572528	-0.09749782814131353	-0.14699275119007899	-0.13068376738245105	-0.13490339813996793	-0.07572403387395588	-0.05080684501489127	-0.07047202511985748	-0.07208671688497201	-0.06674223045221875
211	5.3046875	-0.05291728700260755	-0.034950225222040686	-0.061540961209926186	-0.051247825917678576	-0.05965011287861968	-0.07260715717901439	-0.04916268157596135	-0.06774911612080173	-0.06929522393612356	-0.06106465540261613	-0.0966386894355335	-0.06902075347808712	-0.09011091866192164	-0.09367528142174586	-0.08753778145739433	-0.07568960426188837	-0.05089845540114571	-0.0704933562944289	-0.07205833280634233	-0.06665728678961644	-0.07565848428080194	-0.05086872133340034	-0.07038779984388127	-0.07203759338322399	-0.06666072864203709	-0.06121359336229586	-0.0393005613876043	-0.06272031077155617	-0.059427139664646536	-0.06498886436821866	-0.05154096476336492	-0.03522285684034926	-0.04454955164955371	-0.05357167399850554	-0.04437474096461638	-0.12077937825584076	-0.09747452704055386	-0.1469209533791964	-0.13064764451264355	-0.13485182734964907	-0.07567026401687932	-0.05085431097625959	-0.07040443885400333	-0.07201797296719428	-0.06665108965834673
212	5.3203125	-0.05291355025694838	-0.03494900467069997	-0.06153244830883999	-0.05124352809728813	-0.059642627227791956	-0.07257240707250079	-0.049219482828700006	-0.0677010893421478	-0.06924417388849577	-0.061015598463433574	-0.09640898022738204	-0.06886515102996749	-0.08983789370896433	-0.0934200663989426	-0.0872600532802292	-0.07564095432777526	-0.05094671139255125	-0.07043087971148593	-0.07199391215878831	-0.06656988227626781	-0.07560765580193493	-0.0509178433931014	-0.07032493887463453	-0.07197327673052578	-0.06657290377119665	-0.0611445051866023	-0.03925766539029307	-0.06260857065453637	-0.059355102242468635	-0.06487523244841084	-0.051499066676036154	-0.03526231270116542	-0.04450375408113766	-0.053512611356193784	-0.0443022490097619	-0.12075537153566303	-0.09745148860005622	-0.1468502985889688	-0.13061191714793677	-0.1348009159477418	-0.07561936550678056	-0.050904883963296316	-0.07034331762752233	-0.07195302002107129	-0.06656447089781556
213	5.3359375	-0.052909871857491686	-0.03494778652168433	-0.061524021958202925	-0.05123927642407116	-0.05963522702820166	-0.07253886047155983	-0.04927721170602825	-0.06765677842050807	-0.0691970791703824	-0.06096949950406075	-0.09618564613246336	-0.06871423277544786	-0.08957131151581446	-0.09317042594073954	-0.0869900687397911	-0.07559363314026854	-0.05099900100118948	-0.07037139530502973	-0.07193485421600604	-0.0664899833374476	-0.07555827387419486	-0.05097074011143271	-0.07026675115574452	-0.07191282364143509	-0.06648994374346603	-0.06107748430626939	-0.03921620101362429	-0.06249904865230872	-0.0592848938487228	-0.06476372986871748	-0.05146001814585241	-0.0353011201171797	-0.044459872683802915	-0.053457143556990716	-0.04423460203992324	-0.12073151325676132	-0.09742875492060411	-0.14678002060331316	-0.13057652906557451	-0.13475037894857037	-0.07557226874690981	-0.05095543548401865	-0.07028520163758706	-0.07189250723659121	-0.06648086279533055
214	5.3515625	-0.05290621199392349	-0.03494657872968482	-0.061515720055283295	-0.05123508517674466	-0.05962792778156135	-0.07250770763413328	-0.04933497939571896	-0.06761574927675498	-0.06915438364926055	-0.0609277208607287	-0.09596612891007297	-0.06856780900606038	-0.08930874281313897	-0.0929261601856084	-0.0867258495447377	-0.0755466560606809	-0.051051231591125734	-0.07031320671987906	-0.07187884489228924	-0.06641277639569865	-0.07551319226944231	-0.05102314603815322	-0.07021201523857165	-0.071855395076901	-0.06641190668318586	-0.06101225028030726	-0.03917635398178865	-0.0623918621452884	-0.059216353989451	-0.06465468428230725	-0.05142497775030164	-0.035341829866101154	-0.04441833714376989	-0.05340442896353709	-0.04416918608844128	-0.12070802125545312	-0.09740623056013345	-0.14671051701381568	-0.13054141605907588	-0.13470050492296992	-0.07552764159626382	-0.05100612393246018	-0.0702276036677845	-0.07183615604217289	-0.06640071563808728
215	5.3671875	-0.052902582567535245	-0.03494537779179896	-0.06150752368221767	-0.051230941819395116	-0.0596207509715326	-0.07247974943584456	-0.04939210673667965	-0.06757795391283256	-0.06911563928390116	-0.06089018218618891	-0.0957519796440274	-0.06842570662622724	-0.08905250809987816	-0.09268826325725946	-0.08646830144511716	-0.07550336600775998	-0.051103600659502285	-0.07026083392008997	-0.071826086692552	-0.06633854943005218	-0.07547301454655927	-0.05107587619536336	-0.07015767337704465	-0.0718012086488519	-0.06633709002293983	-0.060948912654525914	-0.03913791610326921	-0.062286914626840204	-0.05914946636325078	-0.0645486505242148	-0.051389429652345164	-0.03538497469427809	-0.04437898671833446	-0.0533557558668043	-0.04410596678691786	-0.12068481292792808	-0.09738384186710945	-0.14664190235185065	-0.1305065684872588	-0.1346514236697299	-0.07548566607369159	-0.05105750918450941	-0.07017363794749476	-0.07178285836244833	-0.0663265914310891
216	5.3828125	-0.052899002231985036	-0.034944164732426126	-0.061499416230490635	-0.051226844078515965	-0.05961365433562479	-0.0724533091168156	-0.04945062290217908	-0.06754463822211595	-0.06908038946736267	-0.0608564433451492	-0.09554292262281947	-0.06828776681552992	-0.08880193456254981	-0.09245505382264102	-0.08621565311142368	-0.07546379633644063	-0.05115600713820684	-0.07021567609362875	-0.07177601912827414	-0.06626574825671061	-0.0754341548315847	-0.051129855362437554	-0.07010818367834548	-0.07175041054417747	-0.06626856363114333	-0.06088735691797295	-0.039100947823138665	-0.06218446254562465	-0.05908429025901415	-0.06444521653608187	-0.0513543325875932	-0.035429365336580115	-0.044342563480461755	-0.05331028463105561	-0.04404752741395648	-0.12066187529587312	-0.0973616495537405	-0.1465739604354292	-0.1304720122499914	-0.13460258905249062	-0.07544672457890234	-0.05110965143260052	-0.07012568692870508	-0.07173178240046618	-0.06625640266436283
217	5.3984375	-0.05289549097305017	-0.03494295909585988	-0.061491365056905306	-0.051222800236775064	-0.05960663293473749	-0.07242702464674564	-0.049508401497059845	-0.06751267315504567	-0.0690482851865592	-0.0608245639751728	-0.09533834060292534	-0.06815388044612561	-0.0885577206982813	-0.09222728416296552	-0.08596928427395753	-0.0754262795796358	-0.051208552749138936	-0.07017169724318495	-0.07172804080729489	-0.06619933108665135	-0.07539740925195598	-0.05118400683763416	-0.07006324381712936	-0.07170348367452534	-0.06620348420049826	-0.060827501933057575	-0.03906520940278115	-0.062084368911055385	-0.05902074330471101	-0.06434434994173277	-0.05132175713274195	-0.03547406908203968	-0.04430962955974055	-0.05326665480222348	-0.04399388313861588	-0.12063907838910859	-0.09733971541143463	-0.1465068855532584	-0.13043783028934564	-0.1345542054855438	-0.07541073161603329	-0.05116330412990122	-0.0700834054654067	-0.0716833587011391	-0.06619147305645054
218	5.4140625	-0.052892027924111455	-0.03494177274499376	-0.06148344208069595	-0.05121880807282042	-0.059599681336414384	-0.07240274357488177	-0.04956826409918688	-0.06748303476207729	-0.0690182893832241	-0.0607960998095719	-0.09513846172848009	-0.0680238829467332	-0.08832024497421562	-0.09200495839427439	-0.08573086738959784	-0.07539157506475036	-0.051262712201406324	-0.07012795707021455	-0.0716824142877357	-0.06613569134259115	-0.07536199353214493	-0.05123778320431477	-0.07002271647576586	-0.07165958562516916	-0.06614056468496263	-0.06076933942577931	-0.03903081323691809	-0.06198703701968406	-0.058958953434768445	-0.0642453537414224	-0.051291847035458	-0.03552109475346571	-0.04427831831877074	-0.05322555069145324	-0.043945078960311384	-0.12061646814865162	-0.09731803761006148	-0.14644064669994833	-0.13040418083797684	-0.1345063656279124	-0.0753759562792681	-0.05121708688369658	-0.07004216008249817	-0.07163838808258285	-0.06612962118367965
219	5.4296875	-0.052888590933880146	-0.03494057188400275	-0.061475630698737634	-0.05121486640737103	-0.05959281052989438	-0.0723821148438483	-0.04962982093261775	-0.06745735247196416	-0.06899093371514894	-0.06077082603803885	-0.09494290255540971	-0.06789761568598118	-0.08808651244434818	-0.09178761559016799	-0.08549662177087958	-0.07536147706760957	-0.05131733010406411	-0.07008877047529388	-0.07164101571437229	-0.06607680165444688	-0.07532919557821541	-0.05129114499907972	-0.06998377242209564	-0.07161965779621712	-0.06608161340538354	-0.06071265413932415	-0.038997516178124796	-0.06189188775136411	-0.058898831626013795	-0.0641481738324636	-0.05126374129357736	-0.03556873659364676	-0.04424883526261608	-0.05318711985234742	-0.04389767296980873	-0.12059404144485919	-0.09729661973395864	-0.14637467652409555	-0.1303707351417367	-0.13445889173286726	-0.07534427404942629	-0.05127222398543205	-0.07000325950017025	-0.07159725342322837	-0.06606959820829927
220	5.4453125	-0.05288521123490482	-0.034939364297502086	-0.061467909102014426	-0.051210971505873636	-0.059586021971502305	-0.07236404019954656	-0.04969226835674523	-0.06743527576725775	-0.06896641467091236	-0.060747923323351216	-0.09475365753423254	-0.06777491046140507	-0.08786124684339564	-0.09157500697450094	-0.08526647390260259	-0.07533134010188419	-0.051372436028555124	-0.0700523719371674	-0.07160255148714484	-0.066021085685457	-0.07529919892411646	-0.05134727306064288	-0.06994783515463326	-0.07158148266934997	-0.06602471438231994	-0.06065744032664208	-0.038965390341636555	-0.06179842475122862	-0.05884029197840411	-0.06405347272661016	-0.0512376162423723	-0.035616295761977335	-0.04422064743299936	-0.05315079509353077	-0.04385092541885738	-0.12057170596985242	-0.09727542694788686	-0.1463092779860085	-0.13033758482713048	-0.13441174315899296	-0.07531565838363852	-0.05132824351452184	-0.06996587639204643	-0.07155940508484113	-0.06601159940632742
221	5.4609375	-0.05288188707161517	-0.03493816459385273	-0.06146028550182275	-0.051207135465306475	-0.059579288879987244	-0.07234594382666001	-0.04975398176462248	-0.06741324792539816	-0.06894430147353289	-0.06072747482090082	-0.09456672037988331	-0.06765566302041576	-0.08764523643622393	-0.09136672199471704	-0.08504323822677987	-0.0753029530933382	-0.05142940462655038	-0.07001721886821771	-0.07156742046437839	-0.0659708706804493	-0.07527044784359244	-0.051403315680142	-0.06991628332660818	-0.07154559755890194	-0.06597180051800997	-0.06060399688281736	-0.038934589768696085	-0.06170760988332877	-0.05878336503497443	-0.06396119136778536	-0.05121481002607389	-0.035662854519944026	-0.0441972201232913	-0.05311758547161083	-0.04380722488534164	-0.12054949211179074	-0.09725442261885767	-0.14624456635135924	-0.13030480196995262	-0.13436538733425166	-0.07528955062488218	-0.0513850727292241	-0.0699312714028858	-0.07152458463871339	-0.0659586953159744
222	5.4765625	-0.05287859864431552	-0.03493697737717958	-0.06145277108249116	-0.05120333362020281	-0.05957266771470116	-0.07232959222935864	-0.049815909059205826	-0.06739178664993939	-0.06892455094967942	-0.060708842070208796	-0.09438558704365757	-0.0675397700753187	-0.08743630238075947	-0.09116331612126136	-0.08482598870249997	-0.07527787926204343	-0.05148558525659844	-0.06998489279657175	-0.07153466433860609	-0.06592359179009546	-0.07524378304163476	-0.051459952964177075	-0.06988496279946896	-0.07151336579922771	-0.06592245024418097	-0.06055203200932801	-0.0389049935385431	-0.06161881822777423	-0.05872790121733752	-0.06387087617561402	-0.05119363715296324	-0.035709208068901044	-0.0441752635996428	-0.05308652770792138	-0.04376639095939783	-0.12052766898650896	-0.09723358203220578	-0.14618051002288007	-0.13027221299672515	-0.1343191768728659	-0.07526328723430722	-0.05144119627739768	-0.06989963003202435	-0.07149159822250059	-0.06590924070564827
223	5.4921875	-0.05287533493102137	-0.03493578826284365	-0.061445301554035645	-0.05119957745797427	-0.05956608398618143	-0.07231480903130716	-0.0498776007726664	-0.06737401698504741	-0.06890683392595418	-0.06069480297031196	-0.09420586774781478	-0.06742713091442076	-0.08723231296265349	-0.09096442613933023	-0.08461002326286707	-0.07525401307572427	-0.051541939861470404	-0.06995597906922418	-0.07150383114675868	-0.06587650874731166	-0.07521974513370436	-0.05151712884144283	-0.06985478314586299	-0.07148318315105096	-0.0658764814217031	-0.06050165160713836	-0.03887637118798359	-0.06153179886080926	-0.05867384603706981	-0.06378271037802301	-0.05117315829429084	-0.03575669414877955	-0.04415293041318463	-0.05305930105701662	-0.04372869206188465	-0.1205061788824909	-0.0972129520172887	-0.146117244204624	-0.13023989472701847	-0.13427335549101393	-0.07523732966643978	-0.05149651367978267	-0.06987075818284269	-0.07146194153803664	-0.0658609063666431
224	5.5078125	-0.052872109768921316	-0.03493460580347329	-0.06143791954049557	-0.05119586002708652	-0.059559594056103636	-0.07230108587012421	-0.04993870960381108	-0.06735810544169288	-0.06889080393249342	-0.06068173445565622	-0.0940293745327043	-0.06731763691219123	-0.08703270484708903	-0.09076993304364536	-0.08440177127206083	-0.07523072901418332	-0.05159838625576024	-0.06992859851679975	-0.07147721790899633	-0.06583335632172505	-0.07519845048690371	-0.051573116934825164	-0.06982857494471648	-0.07145593420858354	-0.06583601175925127	-0.06045236979040387	-0.038848783652715976	-0.06144658753748688	-0.0586211931283	-0.06369693344529385	-0.05115346599853132	-0.03580543542122633	-0.044136178599150505	-0.053034538797388314	-0.043693492010019735	-0.1204846922341227	-0.0971925763180437	-0.14605514583231366	-0.13020809685124649	-0.13422797713227838	-0.07521547577004284	-0.05155265290465533	-0.06984533782563038	-0.07143545716868513	-0.06581727356470568
225	5.5234375	-0.05286892957149374	-0.03493342445073812	-0.06143064816876342	-0.05119217374989605	-0.05955317164011636	-0.0722884388642962	-0.04999944866811867	-0.06734579123558604	-0.06887654725763462	-0.060668779979011045	-0.09385674130888158	-0.06721116435922797	-0.08683954969439608	-0.09057953507843569	-0.08419662243272949	-0.07521051588386649	-0.05165512556131405	-0.06990354678358018	-0.0714537375203638	-0.06579151049875084	-0.07517802007902469	-0.051630891767711656	-0.06980531019833958	-0.07143094295796545	-0.06579712498589232	-0.06040421308994981	-0.03882219031439847	-0.06136354390996978	-0.058569865792905705	-0.06361299669206594	-0.05113725029364688	-0.03585446632459585	-0.044118627106508795	-0.05301224778485586	-0.04365998713202368	-0.12046327691824017	-0.09717245641058826	-0.1459936085120173	-0.13017641673643912	-0.13418323960600195	-0.07519300913793817	-0.05160888452750975	-0.06982154755651052	-0.07141232399792871	-0.06577752285628763
226	5.5390625	-0.05286580740666299	-0.034932244273097726	-0.0614234554070788	-0.0511885331343484	-0.05954682491962003	-0.07227745742875724	-0.050060442432436125	-0.06733530877510865	-0.06886381116291973	-0.0606587553909749	-0.09369003722108993	-0.06710758921741211	-0.0866513341572317	-0.09039341307924834	-0.08399710053032153	-0.07519188021405884	-0.05171146249595346	-0.0698813055148827	-0.07143154575326774	-0.06575283381670896	-0.07515850742304098	-0.05168681079244783	-0.06978344230996852	-0.07140994788479349	-0.06575947824360767	-0.060357246133208704	-0.03879653392673043	-0.06128256089149989	-0.05851979649389667	-0.0635309022665271	-0.05112129437085111	-0.035906475989033015	-0.044103289508132665	-0.05299343594607375	-0.0436289504751087	-0.12044217987955652	-0.0971525492156191	-0.14593273176302116	-0.13014488004882618	-0.13413881364908925	-0.07517240231973121	-0.051665047752266546	-0.0697999465000031	-0.07139016717214716	-0.06574088445400805
227	5.5546875	-0.052862721373140645	-0.0349310544515413	-0.06141634531740866	-0.051184947722749216	-0.059540564301943384	-0.0722684624316467	-0.05012105824254595	-0.06732795019244067	-0.0688531584053228	-0.06065094651634659	-0.09352605120140411	-0.06700683399913826	-0.08646776521518004	-0.0902114152035298	-0.08380166881514162	-0.075174602769984	-0.05176873518680883	-0.0698629502047812	-0.07141079640068732	-0.0657176976017656	-0.07513981499289779	-0.05174262055426271	-0.06976222269603302	-0.07138988033492957	-0.06572313869307939	-0.06031161831118392	-0.038771717762970115	-0.06120350051092819	-0.05847109755469365	-0.06345054588562352	-0.05110654216766025	-0.035955061677638955	-0.04408754107984916	-0.0529754250374142	-0.0435980556145239	-0.1204213152571643	-0.09713270513585807	-0.14587193717997474	-0.13011361753271491	-0.13409466246286056	-0.0751535785236504	-0.05172181597958114	-0.06978164509814949	-0.07136978341474512	-0.0657047237805945
228	5.5703125	-0.052859665065976114	-0.034929882762173604	-0.061409314397334144	-0.05118140497606915	-0.05953438190385411	-0.07226085747148495	-0.05018045860286535	-0.0673194053857469	-0.06884410749787206	-0.06064679738227621	-0.09336475145257608	-0.06690878740081835	-0.08628836378754748	-0.09003392457873483	-0.08361209081137508	-0.07515719132100218	-0.05182520357914236	-0.06984717518442901	-0.071391281265903	-0.06568519384325544	-0.07512268786444021	-0.05179754498594363	-0.06974434031095017	-0.07137118538258383	-0.06568884825862581	-0.06026693145796351	-0.03874773480222569	-0.06112626222661802	-0.058423688648812325	-0.06337243327172012	-0.05109175779989383	-0.03600130988693584	-0.0440751434155478	-0.05295880982051293	-0.04356968750862719	-0.12040062222400302	-0.09711315694546958	-0.14581144356914716	-0.1300826750469419	-0.13405107943625014	-0.07513765271884615	-0.05177995059575635	-0.06976410121915391	-0.0713502411146412	-0.0656720419330469
229	5.5859375	-0.05285664816614939	-0.034928708850721725	-0.06140237533751201	-0.05117790812524638	-0.05952824299115252	-0.0722534870800601	-0.050241194556684965	-0.06730967245565037	-0.06883606953774962	-0.06064460895905793	-0.09320655264309632	-0.06681333896105687	-0.08611387748408855	-0.08985943350150527	-0.0834225867222276	-0.07514333896566752	-0.051882345807125974	-0.06983060387440071	-0.07137320133792577	-0.06565494003063371	-0.0751071678499099	-0.051854445006633026	-0.06972880383508093	-0.0713544278935136	-0.0656580061665156	-0.06022349202019132	-0.03872465432416751	-0.061050924499156396	-0.05837767431702707	-0.06329641090325647	-0.05107815879257102	-0.03604699121236096	-0.0440661637037357	-0.052943508664211075	-0.04354455580289682	-0.12038002809530599	-0.0970937678475384	-0.14575181879406474	-0.13005202596090815	-0.1340074577861081	-0.07512315092253222	-0.05183703555608568	-0.06974813312273576	-0.0713323974587981	-0.06564363925066721
230	5.6015625	-0.05285365700151066	-0.03492753773108161	-0.061395483203815666	-0.051174451294685605	-0.059522211187369	-0.07224786209517389	-0.050303235259476886	-0.06730359996574006	-0.06882930396031883	-0.060645461527613576	-0.09305198881288027	-0.06672040744440672	-0.08594554168452148	-0.08968879213497191	-0.0832356563103176	-0.07512793508524626	-0.051939692458930514	-0.06981441522877188	-0.07135724296653712	-0.06562643138879007	-0.07509374820682727	-0.05191222937074913	-0.0697139932645752	-0.07133968733701049	-0.06562855053091124	-0.06018134704189439	-0.038702292177501804	-0.060977330142018164	-0.05833257472764921	-0.06322206680253872	-0.05106614173135565	-0.03609248168114243	-0.04405417651457491	-0.05292975367414979	-0.04352260442406217	-0.12035959203366411	-0.09707453626899351	-0.1456924742844537	-0.1300216760589165	-0.13396412808279945	-0.07510856396995932	-0.05189404767609698	-0.06973403184475568	-0.07131654424557352	-0.06561512241878217
231	5.6171875	-0.05285068288286329	-0.03492635181366704	-0.06138872560124567	-0.05117103517683533	-0.05951626274406065	-0.07224343738315453	-0.050363698248923866	-0.06729948317683909	-0.06882377960061872	-0.06064629837474739	-0.09290157049530118	-0.06662989488863222	-0.08578237185873763	-0.08952245993196112	-0.08305676519305186	-0.0751142272838235	-0.05199432505967935	-0.06980055955372955	-0.07134398557101129	-0.06560088196630465	-0.07507988146582525	-0.05196745707171507	-0.06970193411361555	-0.07132643996708202	-0.06560387906138104	-0.06014020814755999	-0.038680749673347656	-0.06090504164186882	-0.05828844933765432	-0.0631493344618272	-0.05105499787559023	-0.036138913909763926	-0.04404399678074977	-0.05291707711653634	-0.04350046653565576	-0.12033919530257955	-0.09705555834015478	-0.1456341441844019	-0.12999174266840455	-0.13392160676685977	-0.07509683185087132	-0.05194992187037492	-0.06972022780491716	-0.07130252876966528	-0.06558854165833916
232	5.6328125	-0.052847758291601384	-0.03492518809158506	-0.06138204903631092	-0.051167657654296324	-0.05951036307210502	-0.07223852913052517	-0.05042378032884123	-0.0672963933930684	-0.06881924457060537	-0.06064843199808498	-0.09275354136363234	-0.06654172085333535	-0.08561992679437683	-0.08936035249939159	-0.08288278694193302	-0.07510173062469883	-0.052048895298058895	-0.06978922699664725	-0.07133269192828942	-0.06557577781691887	-0.07506652238337391	-0.05202413896961586	-0.06969181983191422	-0.07131586539808266	-0.06558259206100225	-0.060100383720678024	-0.0386601653826955	-0.06083395729537425	-0.05824541554375987	-0.06307844449063188	-0.0510439335196918	-0.03618592842677415	-0.04403748562141849	-0.05290568008690408	-0.04348113230876821	-0.12031907818163391	-0.09703676273160279	-0.14557605603576243	-0.1299619872296068	-0.13387965290470233	-0.07508411606433255	-0.052004731541713894	-0.06970639572452245	-0.07129020283724771	-0.06556453661333253
233	5.6484375	-0.052844862488968414	-0.03492403386419554	-0.06137546609182651	-0.051164309602731925	-0.05950449417055317	-0.07223450967894299	-0.05048253016202903	-0.06729616119901291	-0.06881571511101492	-0.06065167977188726	-0.09260796118383058	-0.0664558075232054	-0.0854588145426346	-0.08920090920542853	-0.08271204831673862	-0.07508951964052174	-0.052104112447597384	-0.06978061438924538	-0.07132114795947253	-0.06555170595685814	-0.07505588169800595	-0.052080669129807355	-0.06968188850765797	-0.07130516995268762	-0.06556027497276518	-0.060061950645262305	-0.03864034917244165	-0.06076512210581102	-0.05820350087136676	-0.06300880255089791	-0.05103097746352572	-0.036231799543040455	-0.04403516044417549	-0.05289608943655111	-0.043462327975997944	-0.12029906865121476	-0.0970181280448472	-0.14551881886399645	-0.12993261405954143	-0.13383786755789928	-0.07507126780701354	-0.052059085481851425	-0.06969654910882889	-0.07127950730417754	-0.06554347577209371
234	5.6640625	-0.052842012484516206	-0.034922877794909074	-0.061368935366504535	-0.05116100085787727	-0.05949868511316305	-0.0722311091125267	-0.05054003560465162	-0.06729685734566601	-0.06881350216056598	-0.06065509801722116	-0.09246376932319908	-0.06637206433995368	-0.08530511040352626	-0.0890430753581172	-0.08254362091889314	-0.07507873048346908	-0.05215968436117549	-0.06977389352199964	-0.07131210715717085	-0.065532271415009	-0.0750459586013889	-0.05213450163406627	-0.06967179487119887	-0.07129528190161746	-0.06553929400729563	-0.06002446572912561	-0.03862113255094831	-0.06069797173997024	-0.058162860128538	-0.06294072422166766	-0.051020660442113785	-0.03628037722755331	-0.0440315301840801	-0.052889039946360544	-0.043442970904910644	-0.12027911382015634	-0.09699961518573898	-0.14546205607237267	-0.12990333859731518	-0.13379648431511615	-0.07506004125960741	-0.05211405126881055	-0.06968890960965335	-0.07127023820154757	-0.06552403311881491
235	5.6796875	-0.05283919689736793	-0.03492172650888561	-0.061362454394698424	-0.05115773048426526	-0.05949294062101267	-0.07222882772668013	-0.05059869267401032	-0.0672990793575729	-0.06881290204557286	-0.06066125580159207	-0.09232586919631117	-0.06629041508436562	-0.0851514439390893	-0.08888904257581592	-0.0823788455353843	-0.07506926810057218	-0.052213646660584395	-0.0697682402687379	-0.07130467950647748	-0.0655153020638925	-0.0750367302496599	-0.052188077944361644	-0.06966363791509336	-0.07128679534917637	-0.06551988929285524	-0.059987892633952225	-0.03860241822297845	-0.06063202926487396	-0.05812333244778826	-0.06287421929668738	-0.05101217454849086	-0.03632772597509762	-0.044026897240198704	-0.0528831924081222	-0.04342870887444453	-0.12025956717394846	-0.09698129815655875	-0.1454058553468319	-0.1298742087279329	-0.13375552076606548	-0.07505206682787141	-0.052168391123007	-0.06968162105763745	-0.07126225414170395	-0.06550481631239807
236	5.6953125	-0.05283641014077794	-0.03492058481791903	-0.06135605234997172	-0.0511544864559657	-0.05948726284125486	-0.07222800942485524	-0.05065660459316343	-0.06730170156783424	-0.06881313467415676	-0.060666848609792406	-0.09219026865840599	-0.06621078885121948	-0.08500194327688848	-0.08874010045416536	-0.08221995045252034	-0.07505983674355762	-0.05226729882086381	-0.06976176857313046	-0.07129781994378498	-0.06550173207109883	-0.07502936997039261	-0.05224160580541948	-0.0696573748179411	-0.07127928513337375	-0.06550258891517086	-0.05995247014733048	-0.03858453483177307	-0.06056711930042094	-0.05808463283720449	-0.06280915556986319	-0.0510044849879083	-0.03637369262324949	-0.044024229451996216	-0.05287671332447197	-0.04341366418437609	-0.12024036410693768	-0.09696301015669499	-0.1453501792574872	-0.12984526172018396	-0.1337146837578433	-0.07504659917212991	-0.05222243858703901	-0.06967498504579392	-0.07125524611128628	-0.06548685385229405
237	5.7109375	-0.0528336320721505	-0.03491942606800635	-0.061349724137467455	-0.05115127406318848	-0.05948165099300512	-0.07222827416114005	-0.05071254262548247	-0.0673030627500183	-0.0688148305892107	-0.06067389778366636	-0.09205607727178139	-0.06613313312117758	-0.08485472337471783	-0.08859380365806038	-0.08206273806779743	-0.07505186635558683	-0.05231966983812114	-0.0697559969964526	-0.0712914589441857	-0.0654865980662459	-0.07502362446763727	-0.05229415108370647	-0.06965173571570457	-0.07127300166173783	-0.06548683126287852	-0.05991817720952909	-0.03856752501696098	-0.06050374295450035	-0.05804680113633693	-0.06274582225034536	-0.050999127794687876	-0.03641830055458398	-0.04402122457650107	-0.052870696783159477	-0.043401054380004495	-0.12022113216854971	-0.09694494968609496	-0.14529478067981377	-0.1298165735105246	-0.1336742502038185	-0.07503988400723277	-0.05227501503464141	-0.06966948259905836	-0.0712491441031032	-0.0654694415787449
238	5.7265625	-0.05283088852479932	-0.03491827900897639	-0.061343479094199134	-0.05114810206153682	-0.05947610816905255	-0.0722274833253932	-0.050766463812745105	-0.06730697542410838	-0.06881661628199465	-0.06068489981818137	-0.09192401345106521	-0.0660573774193734	-0.08471094378653152	-0.08844882039896862	-0.08191040068970351	-0.07504537890210608	-0.05237360111841238	-0.06974972486955056	-0.07128578599008209	-0.06547461840594648	-0.07501574569511121	-0.052347476051698316	-0.06964853443029245	-0.0712676575735636	-0.06547374458323857	-0.05988447915483501	-0.038550994631685806	-0.06044188705144225	-0.05800983443173852	-0.06268409144738298	-0.050993055486651284	-0.03646233117921027	-0.04402005254572808	-0.05286548807273472	-0.04339105123824849	-0.12020184312920783	-0.09692707808353149	-0.14523989454291497	-0.12978816309832025	-0.13363437639706124	-0.0750312236133491	-0.0523274388174047	-0.06966421654206348	-0.07124406519161827	-0.06545655950506252
239	5.7421875	-0.05282817196738151	-0.03491714853462068	-0.06133734297449197	-0.05114497301569315	-0.05947061379308651	-0.07222802892532743	-0.050821345705521964	-0.06731168508795832	-0.06881927950587546	-0.060697430348112896	-0.09179718980183552	-0.06598344920836241	-0.08457287805884178	-0.08830637172232053	-0.08175956460559225	-0.07503996105849137	-0.052425941035934176	-0.0697449324950439	-0.07128148522647873	-0.0654615485644637	-0.07500836949927087	-0.05240155974771887	-0.06964748860711012	-0.07126376218194741	-0.06546053858500842	-0.05985150426798932	-0.038535145853635835	-0.060381379237854554	-0.057973787576165836	-0.06262409253539197	-0.050988457713712215	-0.036505579788692094	-0.04401787743148383	-0.05286112268111354	-0.04338139370407229	-0.12018270005858593	-0.09690953954070738	-0.1451857662019321	-0.12975992732887853	-0.13359477215863252	-0.07502266103164304	-0.05237834690604842	-0.06966399960645009	-0.07123998007200219	-0.06544482396384221
240	5.7578125	-0.05282548238073281	-0.034915997199479624	-0.06133124648954225	-0.051141869226966036	-0.059465185135112966	-0.07222801889730485	-0.050876197873601176	-0.06731767605529784	-0.0688222152678527	-0.060708158176607685	-0.09167224849482722	-0.06591128350478129	-0.08443775801892675	-0.08816798286483774	-0.08161103724813826	-0.07503505461836982	-0.05247813716411892	-0.06974115411048565	-0.0712775749798443	-0.06544992505617606	-0.07500359980009125	-0.052454566715467776	-0.06964662941216412	-0.07126183512267129	-0.06544886247970491	-0.05981922106384253	-0.038520069498731865	-0.06032233550114305	-0.0579386452853405	-0.06256517704582365	-0.05098539815718969	-0.036548510602892575	-0.04401893392380868	-0.0528573008150964	-0.04337208837790968	-0.12016365645861535	-0.09689208390015876	-0.14513192575070236	-0.129731913932392	-0.1335554325065071	-0.0750160639690047	-0.05242872050341435	-0.06966312333863803	-0.0712369020988399	-0.06543230143442036
241	5.7734375	-0.05282283020400942	-0.03491483819302683	-0.061325206062326776	-0.0511388017998077	-0.059459825153401084	-0.0722296343966986	-0.050929857967000974	-0.067325219080972	-0.06882565123578241	-0.060719865059626066	-0.09154770621190686	-0.06584083346025554	-0.08430516710602187	-0.08803201723750478	-0.0814678447617265	-0.0750310062440562	-0.052528863296196215	-0.06974136780046439	-0.07127458034893167	-0.06543921830233784	-0.0749986786089154	-0.05250379195926022	-0.06964624904325423	-0.07126097134523829	-0.0654392595283804	-0.05978789802142291	-0.03850546758238677	-0.060264806378686836	-0.05790451511494285	-0.06250750939278434	-0.05098144833485663	-0.03659316208953861	-0.04401947430827893	-0.052853858899075984	-0.04336630382284018	-0.12014468631470382	-0.09687456030867089	-0.14507825280261621	-0.12970419771379188	-0.13351658027128455	-0.07500955896896375	-0.05247889692340421	-0.06966076208213273	-0.07123475053285447	-0.06542064962796301
242	5.7890625	-0.05282022266398897	-0.03491367477673629	-0.06131919406720722	-0.05113576694847867	-0.05945450608936936	-0.07223148258947126	-0.05098215504947384	-0.06733495874233877	-0.06883100267248946	-0.06073389158123127	-0.09142749027671762	-0.0657720212000234	-0.08417356662757994	-0.08789878191162115	-0.08132713303956804	-0.0750266093897499	-0.052578592434893934	-0.06974269789738247	-0.07127320298629339	-0.06542947018912834	-0.07499560615017087	-0.0525526106026952	-0.06964566399940386	-0.0712598694607271	-0.06543016150609546	-0.05975755714945987	-0.03849117914719233	-0.06020843775461677	-0.057871111524439425	-0.062451445786485926	-0.050978479738112786	-0.036636055060379535	-0.04402204338640181	-0.05285192865808511	-0.04336036600923551	-0.1201258787831791	-0.09685718044373749	-0.1450248397960881	-0.1296768733061882	-0.13347802858371066	-0.0750038543925072	-0.05252919656411087	-0.06966078272973425	-0.07123340818479901	-0.06541220256011193
243	5.8046875	-0.05281762590636244	-0.03491252025897069	-0.061313273941810714	-0.05113275341992179	-0.059449265065855204	-0.07223499668934222	-0.05103410668124295	-0.06734423468137146	-0.06883612045460819	-0.06074832240598407	-0.09130992059768422	-0.06570480201698253	-0.08404407367497252	-0.08776913551369611	-0.08119176096648953	-0.0750229027421156	-0.0526272998872179	-0.06974401972513841	-0.07127332633699143	-0.06542174482052679	-0.0749923750600085	-0.05260167436219168	-0.0696438179372956	-0.07125864468377438	-0.06542406469195874	-0.05972799478922	-0.03847744075936424	-0.06015338740146651	-0.05783870379613251	-0.06239641733455513	-0.05097508182267993	-0.03667776451819715	-0.04402554688585891	-0.052850399959764705	-0.04335197773507812	-0.12010715923562092	-0.09683998437393057	-0.14497229534458625	-0.12964982698361552	-0.1334400347877589	-0.07500163772732305	-0.05257960978864709	-0.06966262961863004	-0.07123284833365995	-0.06540416762191817
244	5.8203125	-0.05281503928539244	-0.03491137507735288	-0.061307427492157826	-0.05112977661152952	-0.05944407297174027	-0.07223950566593193	-0.051085408576762276	-0.06735152524195628	-0.06884190912933894	-0.06076244764936825	-0.09119211889717027	-0.06563913059311202	-0.08392038151547945	-0.08764271639172225	-0.08105976692554562	-0.07501935756638606	-0.05267527225470303	-0.06974650589123677	-0.07127378809291507	-0.0654147627882008	-0.07498761601674872	-0.052650890570674125	-0.06964411570845838	-0.07125803952259088	-0.0654181547255984	-0.0596990936820879	-0.03846441344306424	-0.060099790102305456	-0.057807227015403764	-0.062342558720529316	-0.050973077805367195	-0.03671848631824817	-0.04402854124551214	-0.052849209022627186	-0.043344727030436875	-0.1200885902066991	-0.09682290520100338	-0.14492015658732646	-0.12962282716499754	-0.1334024638353565	-0.07499934960783847	-0.052629026616402674	-0.06966578169584844	-0.07123294657438334	-0.065400558412015
245	5.8359375	-0.052812480609781	-0.03491022561758092	-0.06130165931949368	-0.05112684305134157	-0.05943892855711648	-0.07224458896986594	-0.05113553700269177	-0.06735951737788959	-0.06884801126073684	-0.060776757956457234	-0.09107496074351465	-0.06557494824363089	-0.08379558486323904	-0.08751901472866633	-0.0809284157186482	-0.07501667674159931	-0.05272178869913252	-0.06974961323769902	-0.07127549187666571	-0.06541030771403136	-0.074984292213958	-0.052699764687603096	-0.0696474685085417	-0.07125853113227468	-0.06541438313979384	-0.05967109169594099	-0.03845179208901285	-0.060047443528743666	-0.057776515208713915	-0.06229017250534284	-0.05097023341284315	-0.03676001814740007	-0.044030692728381476	-0.05284862528301368	-0.043339779973270404	-0.12007032420758082	-0.09680608357144616	-0.1448684518677456	-0.1295961270706043	-0.13336502299591851	-0.07499604282668995	-0.05267695845279591	-0.06967110126956688	-0.07123372306960044	-0.06539774986137498
246	5.8515625	-0.052809953945249594	-0.03490909013590925	-0.061295963150351906	-0.051123937618245	-0.05943384084277888	-0.07224916105211165	-0.051185201293490745	-0.06736782147145357	-0.06885525044563467	-0.060791230118038164	-0.09096270160443276	-0.06551263948738081	-0.08367450519269548	-0.08739652702435124	-0.08080006226825454	-0.07501346988350469	-0.05276829528129259	-0.06975108215501863	-0.07127633210311324	-0.06540625785867604	-0.0749830189387986	-0.05274877653556967	-0.06965010069678043	-0.07125999197713692	-0.06541132193013108	-0.05964383046573839	-0.038439614344496345	-0.05999614852999156	-0.0577463598317033	-0.062239020860431135	-0.05096794827210405	-0.03680130794728151	-0.044035038147620886	-0.052848918168848014	-0.04333843271153853	-0.12005249221987699	-0.09678940097119743	-0.1448173602263638	-0.12956945362253688	-0.13332769438990758	-0.07499341895169084	-0.05272391877428126	-0.06967471149532192	-0.07123516024991589	-0.06539390837666173
247	5.8671875	-0.052807470235156875	-0.034907952546042516	-0.06129030071656617	-0.05112106616665494	-0.059428801851110845	-0.07225215537060459	-0.051233055038095554	-0.06737611567069787	-0.06886243300589404	-0.060805236413354974	-0.09085274934001103	-0.06545331433567717	-0.08355624455167956	-0.08727670335053203	-0.08067467364135969	-0.07501235370068685	-0.0528145519050538	-0.06975345818707937	-0.07127803994749488	-0.06540291300674503	-0.07498093032363903	-0.05279677006572378	-0.06965332920945236	-0.07126206764634205	-0.06540727106099575	-0.05961716790692405	-0.03842778750401166	-0.05994575354018242	-0.05771690587111174	-0.06218910626449398	-0.050965561682867755	-0.03684237668823073	-0.04403923402512777	-0.052850046845513726	-0.04333499596896248	-0.12003476285293808	-0.0967727331290774	-0.14476692876827799	-0.129542883254814	-0.13329087136239734	-0.07499224545693695	-0.052770838281680665	-0.06967774010189279	-0.07123717363435181	-0.06539017397402802
248	5.8828125	-0.05280501675571978	-0.034906831370137205	-0.06128470222906413	-0.05111821207032692	-0.05942381349266882	-0.07225640249896051	-0.0512800731031518	-0.0673851845239889	-0.06887083592986387	-0.060820918191878015	-0.09074548474172939	-0.06539654250764965	-0.0834408622788208	-0.08716039734820058	-0.0805514273375145	-0.07501046754371823	-0.05286216079753553	-0.06975533196213388	-0.07128158027989098	-0.06540044007806947	-0.07497835838887781	-0.05284332018388496	-0.0696591934229559	-0.07126477173533843	-0.06540609160166336	-0.05959118795383354	-0.03841649251727826	-0.05989662544389014	-0.05768821134317197	-0.06214078761082325	-0.05096495917511756	-0.03688359410573627	-0.044043939033739626	-0.05285174221689304	-0.04333358303867915	-0.12001686417394125	-0.09675619172561856	-0.14471728831482814	-0.1295165087947651	-0.13325429569731653	-0.07499114980477534	-0.05281756424183767	-0.06968090260132487	-0.07123974253934334	-0.06538664220412346
249	5.8984375	-0.05280257468220848	-0.034905713068038705	-0.06127915766556525	-0.051115374837456325	-0.059418894159400555	-0.07226198987301263	-0.05132652029941409	-0.06739715903969129	-0.06887836051494062	-0.06083740303899712	-0.09063908362636991	-0.06534182388832288	-0.0833277836893481	-0.08704648628304948	-0.08042766621565209	-0.07500992532765036	-0.05290910659300449	-0.06976287961372638	-0.07128726198486501	-0.06539765227444169	-0.0749770030080828	-0.05288919890145666	-0.06966576194545998	-0.07126755054130546	-0.06540509071122055	-0.059565844563043285	-0.038405450139284314	-0.05984869608960581	-0.057660238323598775	-0.06209285851330517	-0.050964086883059034	-0.036924135667945834	-0.04405013071953112	-0.05285428178907889	-0.04333163856233535	-0.11999886254913862	-0.0967398151624611	-0.14466801447192928	-0.12949035737779913	-0.133217675943342	-0.07498903656304104	-0.05286324014923294	-0.06968392419468364	-0.07124290165508404	-0.06538520874116252
250	5.9140625	-0.05280016197684122	-0.03490460729812166	-0.06127364433749469	-0.05111256097893744	-0.05941400751810489	-0.07226773795866276	-0.05137488339555479	-0.06741055494982401	-0.06888652552088664	-0.060854609557785905	-0.09053650573956215	-0.06528874830514594	-0.08321751093338553	-0.0869327777370727	-0.08030875359841239	-0.07500988319535926	-0.05295404942027593	-0.06976875320630765	-0.07129122530194013	-0.06539642290701797	-0.0749777186107062	-0.052932156575518696	-0.0696741797033548	-0.07127100995513574	-0.06540239969236955	-0.059541415487164184	-0.03839471774612241	-0.059801594427481536	-0.05763306913371447	-0.06204559025385331	-0.05096472062083052	-0.036962392443863984	-0.04405651755874107	-0.05285684923330136	-0.0433304066074402	-0.1199811185608309	-0.09672366360178009	-0.1446184204631303	-0.12946461075648166	-0.13318135804784587	-0.07498771834269363	-0.05290936912632599	-0.06968893787113214	-0.07124634844925465	-0.06538318866491838
251	5.9296875	-0.05279777291625819	-0.034903504597981964	-0.06126818228587051	-0.05110977567975852	-0.059409138578482915	-0.07227389429933273	-0.05142141578047621	-0.06742330417849224	-0.06889544367233044	-0.06087168674750559	-0.0904339833144143	-0.06523700488145562	-0.08310920384994136	-0.08682068853733754	-0.08019109338138353	-0.0750114698246285	-0.052998229672621244	-0.06977466022441678	-0.07129388704552281	-0.06539705115307468	-0.0749781562532443	-0.05297577697024855	-0.06968089671647942	-0.07127514744741051	-0.06540110064492424	-0.05951780015421942	-0.03838441125263516	-0.05975536899913195	-0.057606589616661284	-0.0619994093483585	-0.05096540287421661	-0.03700052910205548	-0.04406641861321817	-0.05285958309098154	-0.04332851897813253	-0.119963632909417	-0.09670767411452574	-0.14456914976836277	-0.1294390890637865	-0.13314515406491223	-0.07498935190631725	-0.05295547455856664	-0.06969489689054295	-0.0712502654000233	-0.06538125475454368
252	5.9453125	-0.0527954206836565	-0.0349023925194442	-0.06126277765836463	-0.05110702544572759	-0.05940430876052091	-0.07227908334900349	-0.051466515538200475	-0.06743479925850482	-0.06890568837458008	-0.06088878398317121	-0.09033064589943096	-0.06518641836213046	-0.0830041159411912	-0.08671107197805444	-0.08007671817277962	-0.0750124486591939	-0.05304232849306548	-0.06978072119509113	-0.07129824088679557	-0.06539841156288353	-0.07497913735568434	-0.05301824064305599	-0.06968665337090482	-0.07127925391976372	-0.0654008638828362	-0.05949467442160127	-0.038374478296838745	-0.05971031917573346	-0.057580712388207424	-0.061954510618589226	-0.050966207787680545	-0.03703683452871778	-0.04407329911086402	-0.052863649817218944	-0.04332949964479174	-0.1199460898045957	-0.09669179214691388	-0.14452131631825704	-0.129413593937235	-0.13310903060540585	-0.07498982140028701	-0.052999051279269765	-0.06969943867980502	-0.0712545723475228	-0.06538197803523813
253	5.9609375	-0.05279131347701692	-0.034899801840772016	-0.06125368349478329	-0.0511026135405644	-0.059396221200695855	-0.07217267450788178	-0.051400687559802705	-0.0672977538288155	-0.06881444970767514	-0.060779201995215915	-0.09007307194561581	-0.06496658820485449	-0.08269490713747418	-0.086455131357012	-0.07976573383912366	-0.07488977480951908	-0.05296836140630709	-0.06962857161733885	-0.07119356162426455	-0.06524478226951083	-0.07485850993133256	-0.05294202300665918	-0.06953206509391174	-0.07117544216087526	-0.06524767843277646	-0.0594496523471608	-0.03834850548146726	-0.05963095413027319	-0.05753707783444809	-0.06187885691665513	-0.05082684288322609	-0.03695391860175182	-0.04388545588191278	-0.052749085195394785	-0.043152346784379625	-0.11991440953018455	-0.09666609474711067	-0.14442636082468416	-0.12937010912458352	-0.13304508646609556	-0.07486897695240421	-0.0529237031633579	-0.06954546416574756	-0.07115097488529992	-0.06522856182284925
254	5.9765625	-0.052704773054170234	-0.03483208480016661	-0.06108825615888777	-0.051019083130962165	-0.059245269757607924	-0.06697484528704176	-0.0462961290641474	-0.06116082222444327	-0.06399692232525939	-0.05526255174955516	-0.0829374238035154	-0.05728504177157484	-0.07433845051816812	-0.07949699729843387	-0.07137212000613624	-0.06924622307707479	-0.047556141197387936	-0.06300602213374384	-0.06600162033231721	-0.05872839759381762	-0.06922373517606087	-0.04753286049387387	-0.06292487641022049	-0.06599374887141288	-0.05873509459792833	-0.05844832159873799	-0.037651364223453096	-0.05821571472765358	-0.056703516678032584	-0.06055341244448696	-0.044327835495494794	-0.03136117248433523	-0.03585449810126909	-0.047020471318320045	-0.03558130731526729	-0.11916247505329576	-0.09615535277860367	-0.1422038034309035	-0.12840683649669057	-0.13163473494171893	-0.0692292641628072	-0.04751500201677575	-0.06293239956415109	-0.06596664238510355	-0.05871347010886008
255	5.9921875	-0.051772988179835666	-0.03416029099438951	-0.059390926813479475	-0.05015360095939878	-0.05774855014810694	-0.023305294162038165	-0.0015262640653588289	-0.011795952041382674	-0.022328365959886937	-0.010572357632542051	-0.029524764593712116	0.0010412986992876516	-0.015708957451511518	-0.026868860483840518	-0.013029780310918893	-0.022389383618031444	-0.0005007670806774223	-0.010485066342626609	-0.021531703264194513	-0.007468661539875909	-0.022476105141814112	-0.0005547688205980172	-0.010548358975988603	-0.021617967244410535	-0.007574887672872732	-0.04995095286573524	-0.03169239786990035	-0.046695640712514364	-0.04973166955426604	-0.050003866469173416	0.007359146759894741	0.015994777699996604	0.024161310065519415	0.0007808697261662556	0.021589674238945533	-0.10946315463822347	-0.08969278755508608	-0.11646762366466593	-0.11660699854863986	-0.11497561035353558	-0.02239121620319459	-0.0005033507781321	-0.010492563944597744	-0.02153335891556582	-0.0074621492672258816
256	6.0078125	-0.0388932636183182	-0.027112549039855036	-0.036419204932552275	-0.03901145385397433	-0.040377025206273495	0.1544255074929603	0.19972615974365499	0.1768265718171923	0.15893642204080846	0.16413883930647763	0.1514013864795083	0.20257531739436507	0.1725620494377093	0.15739974743853435	0.16962851208155044	0.16324925005517354	0.20678920486840266	0.18513537255597978	0.167229751434574	0.18299099194745438	0.16267848280603667	0.20629211586825136	0.18466942688135435	0.16661711235799645	0.18225884083271093	0.001681847895679614	0.006364890739467333	0.020401620303255028	-0.008008749089506731	0.008353562377800425	0.17445898373219138	0.1978582370552998	0.19377783964224848	0.17762374773620604	0.19640317674348728	0.057175921618520836	0.040393587677444304	0.17244642970590005	0.05853459197832772	0.10633129844329742	0.1632178933130319	0.20668494413340832	0.18500042721395188	0.16715291821142303	0.18296959215772574
257	6.0234375	0.1768924914950985	0.06831305817712105	0.29771565710915815	0.14683334047884347	0.18372134717042699	0.43979938303053345	0.51170234613839	0.4789334882155827	0.44794783373502567	0.44376892810023405	0.41942906350595144	0.490532203487123	0.4551029931956618	0.4242462680830781	0.4254304806812712	0.44192628400135636	0.5148103820239013	0.4788042928969279	0.45270430812068263	0.45376345101978577	0.4413674385963767	0.5142042973548371	0.47886175800388947	0.451813763242898	0.452324275867766	0.20964106264069643	0.18802047961273627	0.2640413245659841	0.16755030899238627	0.21798773825098927	0.2938951453113673	0.34714130608439187	0.29038729359886556	0.33477173053957776	0.31904878228250844	1.04359270118028	1.1882796195358631	1.0747311482482913	1.0375471467891446	1.0889200787915259	0.4420090296518496	0.5149747164996974	0.4792598165954265	0.4528345911789404	0.4538237736335424
258	6.0390625	1.1214171445206949	0.6718640610355676	1.3610389388170387	1.0620539109530622	1.064680072633086	0.7467796290937996	0.8094334752437438	0.8105048073074596	0.7233072208301913	0.7603123775313896	0.6785888524091405	0.7579934842206439	0.7354616703991559	0.6644422801922685	0.6609463262152919	0.7011662415401978	0.7720673288655067	0.7675259544137287	0.6874392964493973	0.6904926752505887	0.7014201737088988	0.7724220727703708	0.7696868312352003	0.6870290164817248	0.6885470726492703	0.5959819707513276	0.5941288543964092	0.6681989744242735	0.5236794835057347	0.5790957803660901	0.30182648977868687	0.3497232910515482	0.28899983158430825	0.35244920373287236	0.3256939472009659	1.5715701221712908	1.9128199279379463	1.3966698015806371	1.6008216043642327	1.540334829637058	0.7017034401914167	0.7736046689348306	0.769885051188341	0.6884018080364709	0.6908586387482708
259	6.0546875	1.746985489823654	1.6113433297684894	1.7969887476195392	1.7807153248086456	1.7275386451438979	0.9995446104587171	1.052369998787641	1.067109999009722	0.9532384069112059	1.0340128647901694	0.8646548204897782	0.9464548675360802	0.9332193785410967	0.8368069048192794	0.8260678081208159	0.8936472972321297	0.9608171318605199	0.9781400709901098	0.8578597705200646	0.8620865640032617	0.8947966805329042	0.9626827473659036	0.9822808008686497	0.8584025069991276	0.8602501345857584	0.963707454050154	1.023380698781318	1.0228817572096325	0.8899415208695839	0.9135502241491348	0.2850920539101126	0.32263182481972086	0.2699829775050581	0.3335598885424491	0.30598484781732105	1.4247013768578483	1.6899342951009428	1.3061426625492374	1.475011395593552	1.4146043024763335	0.8946587137626354	0.9639627729239009	0.9822618905573925	0.8597857981057502	0.8627811267452453
260	6.0703125	1.6576894040877075	1.9264187333433689	1.6191859865071052	1.7310688101208809	1.7095534299397224	1.1282914246286124	1.16199542960214	1.1889681378386747	1.0790367057100987	1.1820444214473917	0.9526347291395407	1.0248297414915768	1.0233672871927832	0.9205235185402103	0.9058171718149508	0.987701082837779	1.0425058272967336	1.0775582441774805	0.9439302366126743	0.9481874215952818	0.989315775441137	1.0454627249814663	1.082377131269781	0.9454340632740011	0.9471187813047542	1.1869281638548335	1.2919115108617787	1.2260229924511485	1.1280689003881719	1.1187702467699867	0.26651686460626434	0.2956457315744161	0.2507439624030989	0.3112297391688037	0.28442114292337006	1.1882360742199616	1.3650148197229426	1.1516402280099598	1.2464874901847043	1.2104046888420463	0.9888824508327736	1.0462666471612172	1.0822250553688149	0.9463053597998123	0.9490188750104619
261	6.0859375	1.3783672953528978	1.7575850607591372	1.3300063970881784	1.4494305265952396	1.453952843243307	1.147157765113095	1.1537919549049367	1.2006759000642249	1.1039997989439028	1.2133674867221864	0.9629270191994412	1.0162990435867116	1.0312535086950878	0.932052156823207	0.9182299818937782	1.0007328578234838	1.0347610795403288	1.0884360907616906	0.957035459773977	0.9639635139499291	1.0024285053850484	1.038085068041935	1.092921577181932	0.9591924366141852	0.9638616126699234	1.273163623320405	1.3923038699229682	1.2955548053618493	1.2302455340093073	1.202719397950414	0.24926911293641496	0.2719252838420865	0.2335121623473157	0.2902373390471914	0.26469928436443113	0.9751398270456431	1.0858851684540025	0.9965196523761242	1.0360895025170893	1.0200764193339187	1.0018298497833218	1.0381896734733131	1.0927018933147654	0.9593496499664724	0.9647583736317803
262	6.1015625	1.1051659684082469	1.4615146715830598	1.065292508102362	1.165261691997932	1.1800783437341424	1.097764341542527	1.0772213151149148	1.1461660819179822	1.0625998010218956	1.1693896257241312	0.9252339919107637	0.9568703698304903	0.9889469401258841	0.8977883826404369	0.8886516223241707	0.9629408441911065	0.9739778757679163	1.0453104198899288	0.9231876752069441	0.9342243103040767	0.9645217153921293	0.9771939740153477	1.0490205406702913	0.9256590213589267	0.9349737620548929	1.2674498121852955	1.3803908048738252	1.2790957875114954	1.2377467690357964	1.2037503082042704	0.23382287972551252	0.2514451695109007	0.2185154513382377	0.271293796393251	0.24724125797266572	0.7953264401552421	0.8596432379125871	0.8524675969155648	0.855602419143945	0.8533885454374857	0.9638566460574973	0.9766852048876318	1.0487813360322336	0.9251724924060865	0.9349086742539464
263	6.1171875	0.8751216684615724	1.1751244649415151	0.8456819225235263	0.9242490774248181	0.9416646009556978	1.0141107463755068	0.9705312701889899	1.058821914286117	0.9865277451991266	1.0865691091513732	0.8629442904290561	0.8736029095950784	0.9214725515510569	0.8396136177450617	0.8365178097552235	0.8987277982561792	0.8883413843879031	0.9742209282459124	0.8640825738421296	0.8800915133379651	0.9001094822508897	0.8911955195727908	0.9770580781350904	0.8666108713836439	0.881459549872066	1.210013555204167	1.306674014817541	1.2149924920180475	1.189883761928979	1.1572939357492418	0.2201204103756612	0.2337831757863198	0.20553930328649284	0.25439472714722844	0.2320671069095952	0.6461954945118884	0.67834104929904	0.7240491903818356	0.7036605300749915	0.7106155636160024	0.8994326687946015	0.8902692542029786	0.97681516941413	0.8656621678034147	0.8806457822566466
264	6.1328125	0.6891366488334075	0.9316263937988565	0.6686149551225987	0.7288714693845691	0.7458480219514584	0.9178519358755723	0.856531677238537	0.9597597794505052	0.896762472754933	0.988061611484918	0.7908585615797674	0.7833624366158916	0.844094794231586	0.771594987489491	0.774790279632309	0.8238798706029729	0.7953582758333051	0.8923292174282773	0.7945780984371527	0.8150807536676027	0.8250428341770275	0.7977665367258069	0.894363503936872	0.796989521611691	0.8168322347713924	1.1277108257537638	1.2048732235541006	1.1291426501558675	1.1146163590479874	1.0867755245489117	0.20810337015923974	0.2185880987313183	0.19442846263290003	0.23950942891531984	0.2189262358283483	0.5239590212776049	0.5339369948335787	0.6129229782046152	0.5774617822414196	0.5904137657704019	0.8243968161607023	0.7966054816740591	0.89413007962697	0.7957667706007905	0.8155088190334682
265	6.1484375	0.5410255950002205	0.7335362616775518	0.5274819584425599	0.5730144122326847	0.5885706565530893	0.8211967128973721	0.7471032384714378	0.8606039343080397	0.8054091046399996	0.8877472987372163	0.7178960182209264	0.695326307602631	0.766041189776794	0.7022071446653093	0.7113951829678407	0.7476541321031416	0.7045963322526072	0.809261490818215	0.7232965713298611	0.7477997032709925	0.7486093609310095	0.7065425116559069	0.8106226525216882	0.7255034729806847	0.7497345999457451	1.0368351041783075	1.0946880109438228	1.0365759356345357	1.028858057392126	1.007312647386701	0.1976137510012021	0.20547889445730422	0.18489985881479726	0.22642092592450563	0.20764264231162555	0.42470627688953133	0.41948904484149807	0.5187204964828188	0.4738444476005771	0.4906778530182072	0.7480091626944128	0.7052865834690647	0.8104095056239442	0.7241464576215895	0.7481157070739363
266	6.1640625	0.42392309719455434	0.5754284747588684	0.4156579620657269	0.44959760179242625	0.4635911397525406	0.7306251154347483	0.6478200179993154	0.7676656234063876	0.7189082077470962	0.7925643893672004	0.6487179662835539	0.6140469575168591	0.6922445042610113	0.6361676000915986	0.650465388733116	0.6752147515039275	0.6209635128082661	0.7303327989181758	0.6551107031816099	0.6830234621337955	0.675984432667178	0.6224802054645231	0.7311405527981041	0.657062004120738	0.6850059027011616	0.9468916370424931	0.9871873236309971	0.9457561544766333	0.9423721242452333	0.92759047679016	0.18845095226216158	0.1941578726613531	0.17673316206387824	0.2149959428715173	0.19799005882979026	0.3447005557046869	0.32915612386745463	0.44006135817234493	0.3894969803407471	0.40874803057625586	0.6754338133697695	0.6212233090223991	0.730957308800658	0.6556762763678863	0.6832443827573276
267	6.1796875	0.331801008463936	0.45059629647332655	0.32745530518242105	0.35237168056752144	0.36496687635847397	0.6488940797955546	0.560582389862119	0.6837633308902079	0.6404449739160298	0.7059817353779152	0.5855559977171084	0.5415841396730069	0.6250134037262229	0.5757281498309963	0.594153672545637	0.6090433105304257	0.5463679536844664	0.6582767013649549	0.5925673940808655	0.6230128730500695	0.6096568460891688	0.547511175567542	0.6586507390585559	0.5942505638300892	0.6249624201058904	0.8627231798292805	0.8875958131389963	0.861300763549544	0.8606747092452071	0.8520377241577463	0.18050404524725955	0.1843976130974167	0.16976208618676875	0.2050702520767091	0.18970502140877316	0.28061568549954635	0.2581691774703301	0.37516070631402254	0.321381422737533	0.3421002615438665	0.609164229216252	0.5463110518489875	0.6584921612383945	0.5929040928059857	0.6231590828909501
268	6.1953125	0.25960130876480175	0.3526889900108311	0.25814901906665455	0.27604777774461453	0.2875248517578896	0.5769947741941904	0.48561588905630054	0.6096661891235454	0.5710424458953286	0.6293716664835952	0.5293880181527025	0.4784503264765938	0.565114507280434	0.5217396846396012	0.5435404508567206	0.5500446085361187	0.4812911203328273	0.594139305892567	0.5366556069061262	0.5689020800121067	0.5505310980668379	0.4821184025290116	0.5941764663371534	0.5380863842212921	0.5707569487602311	0.7864763319363082	0.7983438423471894	0.7852947397824822	0.7864233773143151	0.7830278464696565	0.17363098036797792	0.17594977318225824	0.16381462552000664	0.19643360159840229	0.18259528799145858	0.2295733775939212	0.20261165801301997	0.32197842251836084	0.2666570308663334	0.28819195300563877	0.5500892835617186	0.4810054237315575	0.5940390677723968	0.5368120629830311	0.5689887802600455
269	6.2109375	0.2032209320640157	0.2762883376256595	0.20388860850634916	0.21635756073048415	0.22699177518679137	0.5148530177995085	0.42220877258883244	0.5453350693211556	0.5106918465472028	0.5627935450612422	0.4803133159211568	0.4242494907053662	0.5126836112928637	0.4743811240174769	0.49887175730979416	0.4983996074898246	0.4254216003577235	0.5379596546317436	0.4874800071344775	0.5210370683133289	0.49878079774431516	0.42598557901822853	0.5377489102614545	0.4886874824441526	0.5227684890649168	0.7190469411182085	0.7201349471310003	0.7182952813212055	0.7204684091487727	0.7215842244833396	0.16769020677673302	0.16860899087624592	0.1587259979315101	0.18892061065707655	0.1765134254005568	0.18913030303814476	0.15930455298776333	0.27872034636594056	0.2229606340797529	0.24484959854443794	0.49838725972123354	0.42497254250573835	0.5376291262349453	0.4875037537262944	0.5210786423686574
270	6.2265625	0.1593795572540713	0.21692646540337795	0.16156875933761072	0.16984430887193802	0.1798675520984165	0.4618383681705793	0.3691693322865172	0.4901531055905102	0.458906608176225	0.5055667878469753	0.4379890745614735	0.3782107364804861	0.4673486564914973	0.43337025021876985	0.45993802651750604	0.45375336704246716	0.3780204098036938	0.48922779840672265	0.4447649444379205	0.47923202711844226	0.4540444617577002	0.37836503612256767	0.48883896261782483	0.4457728360223623	0.48082296744067476	0.6603994991137081	0.6526465531282113	0.6599732121119077	0.6628403686415544	0.6678023408179716	0.162525801464162	0.16223183989978612	0.1543330145753079	0.1824019767516475	0.17129940236704028	0.15724215507381056	0.12571604992928043	0.24376148293893332	0.18826872375737683	0.21021073612484004	0.45369725586749277	0.37746072413938303	0.4887382509563823	0.4446884415643553	0.47923795068918373
271	6.2421875	0.1254333437742278	0.17098094645800563	0.1286979116899668	0.13374195769734692	0.14333992986683813	0.41699589804211235	0.32510343523510604	0.443179397257935	0.41485823060954663	0.4567269644816505	0.40178972959835624	0.33942500664835606	0.42845411885396983	0.39814814831135126	0.4262661095695873	0.41548694051988033	0.33811927519475393	0.44730334706089764	0.4079786301192584	0.4429995096547593	0.4157044671250717	0.33829043452209107	0.44678178711986133	0.4088113573738802	0.4444524975406249	0.6099513781725694	0.5949857173348536	0.6097138204700685	0.613099674578712	0.621246246580757	0.1580255643483195	0.1566702466856137	0.1505310320950558	0.17673229679787028	0.1668050768231788	0.1322055672819163	0.09980227878481693	0.21563345083343596	0.1608477430756303	0.1826453546321516	0.41539688363413574	0.33748644903558955	0.4466992750104705	0.4078256830370531	0.4429776690169003
272	6.2578125	0.09927628150975881	0.1355694245564051	0.10328797144763983	0.1058489258278508	0.11516076847430215	0.37927991780978276	0.288734396034302	0.4033939437806926	0.3776110444124757	0.4152976506793554	0.3710026563250578	0.3069416299223441	0.39523632056783825	0.3680568671477691	0.39728308831654957	0.3828740599521506	0.30469919969041903	0.41141726817398866	0.3764694923613826	0.411744993149735	0.3830323251124552	0.30474131812675054	0.4108005932036683	0.3771523490168275	0.4130660624628122	0.5668686844386116	0.5460251855445888	0.5666918352719224	0.5705224585692897	0.5812353331343261	0.15409013522454318	0.15179016607797735	0.14721768613321023	0.17177612524016178	0.16289986770992282	0.11265465907548353	0.07993375840954181	0.19307453946383488	0.13926900740890905	0.16078995806984925	0.3827599938854468	0.3040253246143333	0.4107284802435173	0.3762585883278851	0.41170124644495376
273	6.2734375	0.07920850791612055	0.10838382105072078	0.0837367443450779	0.08439060596768061	0.09351947407624056	0.3476228724099497	0.2588457466203584	0.3697789625541603	0.3462131045458716	0.3802583457183881	0.3448915830754695	0.2798248258937215	0.36693358250269253	0.34241515484031715	0.37237852326370646	0.35515603028100295	0.276768120607921	0.38076748753751316	0.349548277669846	0.3848341815147681	0.35526890390593946	0.2767124370252019	0.38008341407774676	0.35010622614362985	0.3860323723215453	0.5302245402107527	0.5045293256311636	0.5299803219911499	0.5342497266142114	0.5469809237409838	0.15062351238473204	0.14747300748039188	0.1443008166455308	0.16741156782868694	0.15946910563062466	0.09745628622842586	0.06480025197931646	0.1750153150543561	0.12233956778299762	0.1435046080581655	0.3550242628748733	0.2760759788779039	0.3800263770335292	0.34929630702884135	0.3847737448872043
274	6.2890625	0.06387907418563568	0.08758916572975381	0.06876164579918016	0.06795166295571622	0.07697263818233605	0.32107580872172825	0.23434557001982964	0.34138410692561993	0.3197678537419921	0.3506436848205078	0.32275232848108604	0.2572239256151051	0.3428035722134634	0.32056659672669663	0.35096146029405184	0.3316061258895777	0.2534606033839948	0.3545831536695157	0.3265522963829667	0.36164109589175897	0.3316866463836782	0.2533327620742582	0.3538591595620428	0.32700575440914004	0.3627311543690007	0.49909192951824033	0.4693964651036124	0.4986759232030844	0.5034014590983408	0.5176787194458132	0.14753714190672096	0.14361982208722018	0.14170037016838166	0.1635343213037963	0.1564217334306704	0.08569216769363602	0.05335771478422255	0.16056159197010492	0.10909178592225469	0.12985622105090744	0.3314656075552126	0.25276716375110614	0.35381285802091783	0.3262715583711355	0.3615705841591753
275	6.3046875	0.05223471179625628	0.0717616028519042	0.05734521045275852	0.055430451138071324	0.06438564191091894	0.2988104657295152	0.21430217226614467	0.3173681111588452	0.29747460031185746	0.3255935321000102	0.30396053811760837	0.23839194690719512	0.3221951080779319	0.3019196304975632	0.33249376022531707	0.3115744657908541	0.23401573870028916	0.33217634908724764	0.3068758924360204	0.3416092316269227	0.3116282057802162	0.2338357131221696	0.3314279776061247	0.3072439501448565	0.3426000933826775	0.47260939451368156	0.4396332523370137	0.47193988559741507	0.4771510205745785	0.49257690497696005	0.14476452439888948	0.14014691821784792	0.13935387693002804	0.16005526801104614	0.15367861384960074	0.07662891012154607	0.0447873798961628	0.14898781452621015	0.09875724834617791	0.11908667348463348	0.3114267005743061	0.23333206002757806	0.33139223057169237	0.30657457190516596	0.34152915610210655
276	6.3203125	0.04343716450846898	0.059772488179032725	0.04868444826409722	0.0459455695528133	0.05485311679846427	0.280095310533121	0.1979012562153305	0.29698542926524263	0.2786281774095277	0.30433717327110876	0.28795158567508583	0.22267159977832218	0.3045204076587766	0.28594661746984784	0.31649613822310085	0.29447631036351607	0.21776249387073446	0.3129277001544383	0.28997672242705474	0.32421598442460775	0.29450856116667257	0.21754778283025739	0.31216765805892216	0.29027594307455207	0.3251254858432032	0.45000249719727825	0.4143303291080876	0.44900924148408616	0.4547402518091169	0.470978985448826	0.14224537466477288	0.1369851497626779	0.13721094832390202	0.156900323330742	0.15117854111698315	0.06967712344755186	0.03843828296666893	0.1396978858265612	0.09070887838344696	0.1105813520809153	0.2943222020440679	0.2170969260221522	0.31213997437268654	0.28966594942661855	0.3241333983705783
277	6.3359375	0.03683245338873204	0.05074297912895696	0.04215311352934613	0.03880754682584249	0.047667727979151774	0.26430897327399727	0.18445986126211195	0.2796074531244106	0.2626337718475974	0.2862262732715336	0.2742391658287948	0.20950791271130342	0.2892827192421243	0.2721945914295312	0.3025565419738464	0.279803548380536	0.2041335383093055	0.2963109602832061	0.2753923250949326	0.3090134821389585	0.2798200410244851	0.20389371498339814	0.2955459899210044	0.2756357131931557	0.30985102342635096	0.4305901950949008	0.3927165711244692	0.4292290144255312	0.4355065656390742	0.45225676345814636	0.13993197237956856	0.1340788413843066	0.1352302885631288	0.15400990738688342	0.14887420478358793	0.0643690057892439	0.03380326914944301	0.1322075885124814	0.08445288210579285	0.10385451845561328	0.279648256385452	0.20348856427835676	0.2955199719736222	0.27507644451754093	0.3089271105140293
278	6.3515625	0.03191343423408654	0.04398960486226231	0.03725937398006117	0.03347743434163189	0.0422798353110388	0.25092871806814043	0.1734174713072663	0.2646855205905485	0.2489760685045809	0.2707058105253759	0.26242167725657295	0.19843785090687727	0.2760603122419241	0.260282002248156	0.290328830374889	0.2671250359249887	0.19264879843037577	0.28187429030231753	0.2627306213730839	0.2956289621235829	0.2671302133809097	0.19239873855059997	0.2811093040614368	0.26292884643567227	0.29640413454658276	0.413778295590726	0.37413464622712744	0.41204795012858053	0.41888439672190336	0.43589211832938035	0.13778631989661622	0.13137428444037585	0.13337959263056676	0.15133669035439618	0.14671896172525944	0.06033751755562464	0.030486773145804308	0.12613771099602597	0.07959261133310805	0.09852043906287983	0.266970762677046	0.1920297326030576	0.28108736101277093	0.26241263609274507	0.2955394689770504
279	6.3671875	0.02828174245366131	0.038975800211415466	0.03361820453547179	0.02952871391615776	0.038260714379944834	0.23951203816478028	0.16430597115613138	0.2517726849360139	0.23722668366924063	0.2573085061680578	0.2521653483636964	0.18907374570034147	0.2644986492137272	0.2498873187285423	0.27952127957535955	0.25608568140355936	0.18292057040772927	0.26923805549964436	0.25165843379039643	0.28375834488365637	0.2560844305766594	0.18266651891957342	0.26848320188794467	0.25182067658859253	0.28447666509068237	0.39908124331128225	0.35803093676101133	0.39699286366353803	0.40439722877666867	0.421462331811134	0.1357807126229736	0.1288429365971177	0.1316333000436974	0.1488421447419211	0.14467896734283603	0.05729438539263945	0.028177392274090662	0.12118236112053024	0.07581759250836023	0.09426950087862429	0.25593388757699786	0.18233000118107656	0.26846533356248364	0.251342011851667	0.28366444230151056
280	6.3828125	0.02563050026196944	0.0352907461768515	0.03093029550720819	0.026633916892861445	0.035282095345321514	0.2297000623009557	0.15674320718232165	0.24051568723720357	0.22704415498511246	0.24566036173123199	0.24319475067297303	0.181100793599699	0.2543145330175806	0.2407462537696924	0.2698870223618929	0.2464015721804375	0.174626620963691	0.2580952025766969	0.24190332863653222	0.2731484011647163	0.24639842399571996	0.17437184950236512	0.25735563660888566	0.24203701810160352	0.27381675114281334	0.38610935525204787	0.34395410921766395	0.3836796673472972	0.3916472520810183	0.40862107451055596	0.13389036352674077	0.12646085556870168	0.12997404270456864	0.14649620691003512	0.14274004390882222	0.05501252992651168	0.026636972368872136	0.11710528544432816	0.07288479427322214	0.0908634994169222	0.24625627747950055	0.17406471014603064	0.25733985413290966	0.24159083817386318	0.27305462789199975
281	6.3984375	0.023722089648684934	0.03261570806708838	0.02896664494178941	0.024538974895816537	0.033090442334507024	0.22119267060742343	0.15042556600990303	0.23062703378383925	0.21814908132605634	0.2354490738887234	0.23528083530500876	0.17426110619649704	0.2452653263359887	0.23264271300434358	0.2612196711019841	0.23784061434013848	0.16750481582910412	0.2481944176520145	0.23323386821703898	0.263590945113377	0.23783169931977324	0.16725167148388548	0.24746910330131927	0.23334573572062986	0.2642177096333379	0.3745500812997268	0.33152731269134994	0.3717896883755971	0.380314506868435	0.39707700630414233	0.13209627060683948	0.12420714465936672	0.12838729242359748	0.14426865492701513	0.14088644976722298	0.05331757413618146	0.025678680326952863	0.11371508609553335	0.07060405577301082	0.08811624390635195	0.2376985479763443	0.16697038099895373	0.24745453250903832	0.23292787173546986	0.26349737920259253
282	6.4140625	0.022372909212290036	0.030704679562271707	0.027551472442919472	0.023048142071133287	0.03149010354026802	0.2137509191667627	0.1451019067467334	0.22186801887743168	0.2103137550274002	0.22642203191904967	0.22823808541358814	0.16834515050702642	0.23716183623778914	0.2253994481200523	0.25335649392927084	0.23020760001973012	0.16133619441764854	0.2393258284860581	0.22546779812957599	0.25491349850289613	0.23019568033497737	0.16108982896270524	0.23861705293572566	0.2255619254456939	0.25550475691170493	0.36414259826743284	0.3204456332178628	0.36105736270553435	0.3701314668021168	0.38659062460256	0.13038570073913752	0.12206265607332029	0.1268615143162355	0.142140594501238	0.13910281911328432	0.052070636985577706	0.02516082571671649	0.11086169825530559	0.06882548250752174	0.0858795272165582	0.2300710749515322	0.16082933123121496	0.2386020807094386	0.22516800730486436	0.2548228047762924
283	6.4296875	0.02144523754072359	0.029371644428331477	0.026550603592965363	0.02201273359573236	0.030335108034674617	0.20718482611767014	0.14057267441188137	0.2140469891468748	0.2033528839447685	0.21837684583806213	0.22192637221634504	0.16318536848037202	0.22984567599900402	0.2188701700050254	0.24617260875534663	0.22334660462902745	0.1559498699436517	0.23131757733559694	0.21845447624681139	0.24697828568139268	0.2233345773373641	0.15571192017214125	0.23062646732776504	0.21853706613856802	0.24753671337124605	0.3546777632267076	0.31046597112205654	0.351280089498562	0.3608852348391616	0.37697351092940906	0.1287451901313929	0.12001606339906562	0.12538662809503126	0.14009975889969978	0.13737968419938718	0.051167187099820016	0.02497282536208628	0.10843244294911783	0.06743484499095309	0.08403800657409882	0.22321492711228538	0.1554659734091831	0.23061298583364964	0.21816532203466416	0.24689179739072564
284	6.4453125	0.020832186410438498	0.02847228632819284	0.02585987616790779	0.021318845161838032	0.029513200708185618	0.2013392767319177	0.13665921478407334	0.20700708307981425	0.19711770166139944	0.21114294807820613	0.21622043170732574	0.15864526699881426	0.22319018369827798	0.21293817196814468	0.23955699070932424	0.21713071270427015	0.15120228923406817	0.22403346701262278	0.21207703893069	0.23967607956542192	0.21712246212871847	0.150974406324347	0.22335950277847566	0.21215142301607468	0.24020411101016437	0.34598655566001024	0.30138987701770986	0.3422903029009585	0.3524038062556708	0.36806885642534165	0.1271661632860877	0.11805610666050365	0.12395674619103125	0.13813686241028272	0.1357089750143815	0.050525439106002185	0.02502917021351736	0.10633444828879016	0.06634344315439081	0.082504993265306	0.21700359220188906	0.15074241148347578	0.2233468164880124	0.21179572334039387	0.2395862575648785
285	6.4609375	0.02045445481015678	0.027897752992315304	0.025401838808242982	0.020879050591297355	0.02893825557368338	0.1960864273615775	0.13323773045712262	0.20062449828433065	0.19148772813964762	0.2045849809779561	0.21102367303995562	0.15461589535737652	0.21709059085370258	0.2075112887588808	0.2334182887836418	0.21145735992814618	0.14697990020315801	0.21735991902967783	0.2062307215059858	0.23290890841715456	0.2114534932768702	0.14676303858606504	0.21670591920587085	0.20630209412739395	0.2334080762398637	0.337930151477553	0.2930613630571651	0.33395498225465386	0.3445414618931125	0.3597481122781918	0.12564066553708292	0.11617440642468846	0.12256678393896397	0.13624333649720743	0.13408528839130335	0.050083724038679084	0.025264341196716444	0.10449667312357289	0.06548074146795754	0.0812111590199178	0.211333140652366	0.14654465901084757	0.2166963696221797	0.20595815122665434	0.232817577249828
286	6.4765625	0.02025083919128453	0.027565073508267958	0.025118248436801244	0.020628257520743626	0.028547252139490116	0.19132490339033803	0.13021199990693444	0.19479522992742593	0.18636443470319422	0.19859293148820048	0.20625266057991554	0.15100854142587594	0.211467255504673	0.20251156880810983	0.22769649624738497	0.20624386074851964	0.14319193954422924	0.21120635436670115	0.2008289047790123	0.2265986720076078	0.206239879854659	0.14298616103518902	0.2105745419149378	0.200897671483971	0.22707656253878067	0.3304043036746843	0.28535400138188527	0.326166104864668	0.33717268202921846	0.35192515566829063	0.12416253108729286	0.11436059577222973	0.12121147894022594	0.13441115774078483	0.1325007105065265	0.0497897007023847	0.025629017471425652	0.10286615362272508	0.06479436911270575	0.08010139297727573	0.20611757591241478	0.14277963723524129	0.21056609298624995	0.20056755340106502	0.226508294320115
287	6.4921875	0.020175731833794446	0.02741147625232162	0.024962054373110165	0.02051688644226274	0.02829234533537773	0.18696585359040901	0.12749994595595843	0.18942942298329823	0.1816584445810183	0.19305448967840835	0.2018356791022336	0.1477422010666235	0.20623806216938584	0.19786849753826552	0.22232290481355832	0.20141103878458233	0.1397551950228442	0.20549355933145202	0.19579832388986437	0.22067733371344278	0.20140730403941712	0.1395624294741442	0.20488273240130334	0.19586458638354745	0.22113838943031333	0.32332194189503455	0.27816278691122737	0.31883785636924666	0.3302065199421382	0.34451433057434794	0.12271734825911668	0.11260210448267938	0.11987801338432519	0.13262569070206393	0.13094550275367772	0.0496054758440328	0.02608433823755163	0.10139755190538949	0.06424061306016532	0.07913444030401331	0.20128598853526222	0.1393650173332528	0.20487350218511002	0.19554737898493058	0.22058750972999697
288	6.5078125	0.020190801495290768	0.027388883211159128	0.024895285668500272	0.020505097436440564	0.028133566201759296	0.18292034294781073	0.1250125482390551	0.184434489254308	0.17728357463061642	0.18787651426722687	0.19770631064945632	0.14473867487545156	0.20132928146227913	0.19351465031209225	0.2172377083859388	0.1968822006186513	0.1365826494971916	0.20013784219674402	0.19106201931560582	0.2150717592513634	0.19688079986747573	0.13640220049131196	0.19954608112446415	0.19112779864847448	0.21552131419101717	0.31660894059981526	0.27139890363817154	0.31189072673408796	0.323574695222553	0.33744801109359934	0.12128496329184535	0.11087075110071404	0.11854775045358401	0.13086084802849707	0.12939817570617146	0.04946909805528227	0.026572271835729605	0.09999476477178196	0.0637508928044947	0.07823366070739002	0.196761742594578	0.1362147841257733	0.19953771418249694	0.19082231128986088	0.21498590690901315
289	6.5234375	0.020224248028669213	0.02744237314583802	0.024822855163666113	0.020526002189523343	0.02799885498346146	0.17914569669932057	0.12271297566852907	0.17976077380670957	0.17319720920472673	0.18301421115303376	0.19383149948384065	0.14196634045662887	0.19671075901457413	0.18942114856282133	0.21241752707846906	0.19262022593228983	0.13364122772071899	0.19510236463101155	0.18659332508392026	0.20975770303558877	0.19262423078820065	0.13347246031836302	0.1945287015408007	0.18665846743466472	0.2101957895475393	0.31018234956566343	0.2649742494687422	0.30524211389179146	0.31720282408778444	0.3306462148125434	0.11990220252945893	0.10920281277101723	0.11726586170113373	0.1291500051258836	0.12789581839579894	0.04919783387575441	0.026857292841973968	0.0985549135171637	0.06314774970376447	0.077240498560643	0.19250602917386936	0.13329487460510397	0.1945198351417486	0.18636247621162427	0.20967518378024202
290	6.5390625	0.020131138086280885	0.02744387254249312	0.024626333497361735	0.020425420405661976	0.027760625247669916	0.17561529179357804	0.12059196312905007	0.17538481653238447	0.1693851255055631	0.17844647810036326	0.19019649824874169	0.1394142206299765	0.19236948001306975	0.18557834124536327	0.2078499800139615	0.18861351496536327	0.13093121479742012	0.19035355187974207	0.1823963315494995	0.2047334703413154	0.18862153999113804	0.13077492906801574	0.1898027147418329	0.18245811004450493	0.20515532730622393	0.3039886281189334	0.2588200401824228	0.298848586606291	0.3110417022266761	0.3240720378242072	0.11857481107232204	0.1076221972309091	0.11603017482422717	0.12751843745579994	0.12645250806781982	0.049082188406640026	0.027269041433948205	0.09734100272362459	0.06270510091964127	0.07644670994919214	0.18850250527070497	0.13060108856629882	0.18979452692283555	0.1821707611323411	0.2046516264942687
291	6.5546875	0.020148133231488598	0.027415219397920833	0.02461643615727488	0.020410148160750582	0.027613889803205706	0.17231547217239745	0.11862517845261616	0.171299982443268	0.1658226154908269	0.17415650105039118	0.1867922496821144	0.13706706210336927	0.18829514727870134	0.181967135160997	0.20353262545816686	0.184845945891563	0.12841363326625946	0.18586849299185487	0.17844486645663474	0.19997575901973774	0.1848566356983509	0.12827390531896632	0.1853451823967734	0.1785047399254727	0.2003838785884784	0.29804623411598785	0.25293870930608037	0.292704001093913	0.30510376358525887	0.3177369792502306	0.11727916481567302	0.10609669676914146	0.11481587724011388	0.1259377706607866	0.12504543312494598	0.04916229262732372	0.027921489332855265	0.09629621547641418	0.06247484410257756	0.07584970111684075	0.18473857704920313	0.12810120453707857	0.18533383564771333	0.1782258300068693	0.19989709167408226
292	6.5703125	0.020360057613569717	0.02757241238981064	0.024779902317456637	0.020605894814636136	0.027657019746613713	0.1692340967028934	0.11680939132236168	0.16749045364368392	0.1624947247335695	0.17013673648325986	0.18359985135171786	0.13490803437110044	0.1844669378388772	0.1785661464842302	0.19944271949034398	0.18129985170541557	0.1260659811311279	0.1816341046533762	0.17472192606966772	0.1954638505783154	0.18131204261403536	0.12593974969599286	0.1811345974962823	0.17477885063590673	0.1958583733669469	0.2923578283429685	0.24731799620148864	0.2868049156437484	0.29939700658596413	0.3116462414381455	0.11601149905497832	0.10461924266981681	0.11362096202022426	0.12439995805415327	0.1236690507876973	0.04928676820465311	0.028602737666639455	0.09532772513774126	0.06230671872155788	0.07531822047634146	0.18119750703523615	0.12576994500138622	0.18112185409166376	0.17450921978828143	0.1953887240048603
293	6.5859375	0.020632541740228404	0.027870099575030248	0.02498840243566959	0.020876480820279666	0.027776083821107266	0.16634618300450016	0.11512493642560895	0.16391788303621319	0.15937643753827904	0.16635945031789542	0.18059679956534197	0.13291179088702443	0.18085009183768502	0.17535481206177134	0.1955602109486495	0.1779528679190029	0.12386664294359431	0.17763094746884162	0.17120584800215918	0.1911774329796046	0.17796735558944823	0.1237533533101417	0.17715153626122498	0.171261111108349	0.19155804707651453	0.28690233514767827	0.24193598648994719	0.28113113154423636	0.2939018935664522	0.30577662812430667	0.11477268666835944	0.10318487216592903	0.11244493717342041	0.12290008191358814	0.12232006159545661	0.049421596974922544	0.029269746971119365	0.09440991373702853	0.06216213811013546	0.07482137161204214	0.17785497584011814	0.12358839954695361	0.1771370093296155	0.17099864929581154	0.19110420723026533
294	6.6015625	0.020913778932337083	0.02821412281829607	0.025203485932147343	0.021158937137637404	0.027914076273807105	0.16361859705221943	0.11354300557255637	0.1605530351539719	0.1564377848356072	0.162794834565706	0.1777584276862592	0.13105346966906956	0.1774220946516732	0.17231336597928337	0.19186401421433363	0.1747818606453006	0.12179472939017469	0.17383460480661667	0.16787260147440383	0.18708993834979581	0.1747984024274494	0.12169371480685659	0.17336932687383821	0.16792749729515918	0.187458560446084	0.2816505096872925	0.2367632463399878	0.27566182947633644	0.2885961985563536	0.30009702920065445	0.11355999645649284	0.10179111107378847	0.1112934385205201	0.12143655244831603	0.12099441430503571	0.04955887850660726	0.029915182823105596	0.09353490957500796	0.06203030805145199	0.07435000210663845	0.17468932825930508	0.12153156404446808	0.1733570258777058	0.16767077681798176	0.18701916709569455
295	6.6171875	0.021190299611494427	0.028566005449092387	0.02541469971157738	0.021438248662826342	0.028053990277124498	0.16101733270299556	0.11204532459152339	0.15737378356420173	0.15365743423356862	0.15941642544759846	0.17506447417334992	0.12931253991347286	0.17416130074806768	0.16942457089036173	0.18833722720033602	0.17176746098429085	0.11983156709448226	0.17022356182568676	0.16470243907492457	0.18318468166304835	0.17178356344236614	0.11974303241483653	0.1697742377565027	0.16475796094650666	0.1835399372508369	0.2765716871954253	0.23177544279689222	0.2703742266174724	0.28345929282761184	0.2945879175178743	0.11237361252988282	0.1004355054428358	0.1101623787848407	0.1200079437766341	0.11969369279726577	0.04969525922356227	0.030539171511970692	0.09269638933503918	0.061908466742645496	0.07389873753262108	0.17167818872517973	0.1195833766647022	0.16975924445572427	0.16450610213834904	0.1831138198567323
296	6.6328125	0.021458274074981	0.028912477115402034	0.02562094486145114	0.021709781373870946	0.028190425488671254	0.15851912787605393	0.11061807661916101	0.15435887232693318	0.15101554643423473	0.15620628228082098	0.1725013426413078	0.12766869829506022	0.17104963288854486	0.1666730113557678	0.18496715821958076	0.1688927877784568	0.11796456548765463	0.1667814450404868	0.16168047986198883	0.17944323633074144	0.16890664062557556	0.11788486208043253	0.1663449831688653	0.16173669058763337	0.1797914221071676	0.271646588025621	0.22695582215298243	0.2652543604994945	0.27847212131424787	0.28923629967450754	0.1112133823051738	0.09911951879914704	0.10905301591661126	0.11861435351228106	0.11841942713958836	0.04982812832904493	0.031139869903310302	0.09188967546697882	0.06179524514996901	0.07346294276182985	0.1688017938611475	0.11772918641893587	0.1663302825873879	0.16149066096085424	0.17937695869347026
297	6.6484375	0.0217171231510424	0.02924641232574309	0.025821405356875993	0.021972168826153715	0.028321400667535544	0.1561148714939276	0.10924955193299973	0.15149050376741968	0.14849794014944215	0.1531454055289391	0.1700589037088039	0.12610606870194468	0.16807428789936646	0.16404824841025667	0.18173974573300838	0.16614219247029488	0.11618253973196738	0.16349395647838555	0.1587959612877126	0.17585644811314194	0.16615809085316055	0.11611143771224819	0.16307173766119198	0.1588517347179668	0.1761985850251428	0.2668682404394522	0.2222908434672219	0.26028875179621147	0.27362169507557077	0.2840264371550379	0.11007689818158745	0.09783984650489719	0.10796201482395451	0.11725356164327516	0.11716931925580848	0.04995642554120211	0.031717708198862715	0.09110692181503952	0.061686687797529505	0.07304171671840437	0.1660498172751517	0.11595761170310692	0.16305833270951364	0.15861111140123862	0.17579411001047562
298	6.6640625	0.02196670492655501	0.029568197742435444	0.026014395045990762	0.022225889443782676	0.02844583661440824	0.15379819077645185	0.10793000489606958	0.1487585174882285	0.1460918417400008	0.15021962495219796	0.1677203411761201	0.1246159124198356	0.16522750425193256	0.1615406137352085	0.17864266937331574	0.16350315746058325	0.11447476424662925	0.16034918688244548	0.15603635404078456	0.17241464586551308	0.16352263481524462	0.11440950114041187	0.1599405202434297	0.15608956585906045	0.1727505000347309	0.2622246380683153	0.21776533316602315	0.2554719676562617	0.26889858018054397	0.2789508607758519	0.10896473940475426	0.09659327016825281	0.1068905997951688	0.11592462785594732	0.1159423518074203	0.050080491554717305	0.03227368060627797	0.09035011606293539	0.061579623923917526	0.07263270277383377	0.16341478370472332	0.11425955364203932	0.1599302114857093	0.15585523013654284	0.17235372331151022
299	6.6796875	0.022205640672563608	0.029877243923248788	0.02620114016679033	0.022471125073440373	0.028563905969904775	0.1515625481750011	0.10665634485203934	0.14614921397326824	0.1437846219878036	0.14742006413211997	0.16547819567620559	0.12319227582073494	0.16250609153095247	0.1591428340017806	0.1756721543414479	0.16097163599930153	0.1128303087274917	0.15733989193763043	0.1533916721677582	0.16910871816741901	0.16099384015429083	0.11277274548948435	0.1569435734462883	0.15344421286556284	0.16943395044584875	0.2577060003241367	0.2133712049728691	0.2507943121774218	0.26429137136600933	0.2740040132386201	0.10787536967414035	0.0953752292244141	0.10583984724180351	0.1146252110071872	0.11473693485185299	0.05019918834728915	0.03280882423715306	0.08961611958135826	0.06147547648871374	0.07223761482067478	0.1608852925676982	0.11262582895746642	0.15693106020224074	0.1532146024508121	0.16904615632591313
300	6.6953125	0.022435134795232563	0.030175337269536064	0.026382512912590583	0.022708296454413662	0.028676908055586946	0.1494040933690869	0.10542376876998455	0.14365569786021742	0.14156752776814976	0.14473962705523255	0.1633334516935422	0.12183028796882539	0.15990097778856577	0.15684733412159702	0.1728197490538853	0.15853938086780828	0.11124228127878269	0.1544559166086527	0.15085310419488282	0.165926086103789	0.15855981717649695	0.1111884087944876	0.1540743937941716	0.15090757734514018	0.16624589962564157	0.2533040891955375	0.2091013607038113	0.24624688933244976	0.25979924828681045	0.26918138145025655	0.10680848351043598	0.09417870681105123	0.10480772276401773	0.11335506235524206	0.1135556190590522	0.05031220707940176	0.033322815522002835	0.08890529596355648	0.061375983119980604	0.07185434296940471	0.15845430101396987	0.11104748488187804	0.15405541143464463	0.15068154893412028	0.165863220548498
301	6.7109375	0.022656529560569176	0.030460929231146412	0.02655691679229745	0.022937292548435087	0.028784833679535625	0.14731948780227522	0.10422715195665866	0.14126594868300796	0.1394359515390355	0.1421708759400416	0.16127590984732132	0.12052632794819285	0.1574034035746958	0.1546477720546519	0.17008027013707028	0.15619588521582667	0.10971146452697564	0.1516919524074571	0.14841529897822262	0.16286390516669624	0.15621642870973648	0.10966137726179648	0.15132093238104544	0.14847390644050737	0.1631768411910859	0.2490134047984794	0.2049518875611928	0.24182620806617272	0.2554174385621075	0.26447754272574503	0.10576371201527829	0.09300921813867769	0.10379414530755032	0.11211425127211722	0.11239654809151173	0.050418867306294635	0.03381543836830614	0.08821408134589412	0.06128088664302847	0.07148029985652482	0.15611563477696025	0.10952380776192017	0.15130057167955763	0.1482531444428049	0.1627998014606511
302	6.7265625	0.02287023277610537	0.03073251197487433	0.026726283055911973	0.023158179456494413	0.02888813198017052	0.14530646227723054	0.10306176979742698	0.13897258124474188	0.13738461292723256	0.13970431976559997	0.15929797594841494	0.11927711192272905	0.1550100741303262	0.1525406968125944	0.16745066810050357	0.15393788008981435	0.10823394634807507	0.14903674441772985	0.14607448993626518	0.15991710524206915	0.1539581181572268	0.10818633472615397	0.14867874916851764	0.14613453207985624	0.16022039831990614	0.24482893840655084	0.20091987297666236	0.23752694117299894	0.25114084512279605	0.25988413160080326	0.10474006033714117	0.09186627066961556	0.10279909587491176	0.11090147052178895	0.11125642634000638	0.050520816019731074	0.034288559954534004	0.0875419364637107	0.0611873951622722	0.07111576933001515	0.15386104486285432	0.10805104254212189	0.1486563489024022	0.14591938190045328	0.15985304223456948
303	6.7421875	0.02307512855582334	0.030987704278236432	0.026889896575246833	0.023370896195198443	0.02898737249211545	0.14335522927903838	0.10191913230868777	0.1367726606740129	0.13540122940773344	0.1373301664743771	0.15739783482764602	0.1180784005028852	0.15271144756411764	0.15051805625276377	0.16492119711471137	0.15175799758880698	0.1068049629556996	0.14648575372815853	0.14382237275329332	0.15707689284555632	0.1517794101649614	0.10676208070739157	0.1461412704008092	0.14388124190349458	0.15737104815078334	0.24074632101477106	0.19699843771301861	0.23334639273150332	0.24696400313377942	0.255398402919208	0.10373868275966364	0.09075111616243908	0.10182303598232201	0.10971520728497275	0.11013808549486176	0.05061821484320933	0.034742776512104806	0.0868880798557812	0.061094497403743064	0.07075935445343678	0.15168200673417268	0.10662651713401211	0.1461187393592594	0.14367197720797253	0.1570138363009066
304	6.7578125	0.023273212420499116	0.03122628016656518	0.02704779298401691	0.023577582406023798	0.029081820403400065	0.14146850188325594	0.10078948565943097	0.13466027126791452	0.13347615626002987	0.13504402400146628	0.1555719453481637	0.11692801071509235	0.15050597766387586	0.14857677742150416	0.16249012449213346	0.14965075810681344	0.10542048325805495	0.14403237337577224	0.14165314000907622	0.15433865849574757	0.1496733425184684	0.10538340984505384	0.14370093684080298	0.1417096640672709	0.15462701314656457	0.23676161938327817	0.19318460546041444	0.2292789187611491	0.24288162491126697	0.2510153708158958	0.10275817127926395	0.08966401675003355	0.10086492133328478	0.10855442602601995	0.10904066838224313	0.0507111590704343	0.03517860065633782	0.08625357631477718	0.06100225743349802	0.0704120895186765	0.149575727402556	0.10525010576937643	0.14367909857598932	0.14150613312281973	0.1542763142024708
305	6.7734375	0.023464793412521133	0.031446657660237055	0.027200762728669434	0.023777499894823376	0.02917322653352159	0.13963789387532893	0.09967391325837438	0.13262580099963167	0.13160796531068378	0.13284029328080652	0.15381198423634096	0.11582367612308614	0.1483903178923684	0.14671493240534822	0.16014829274658737	0.14760895502811916	0.10408312676447354	0.14167643971800614	0.1395618521887572	0.15169414349658555	0.14763371531393807	0.10404933333274735	0.14135268696226466	0.1396164830679222	0.15197625607594273	0.23286771391644417	0.18947441986370978	0.2253175143345973	0.2388915053887951	0.2467353594948108	0.10179328325570208	0.08860333463504666	0.09992426798512738	0.10741846887971213	0.10796317228134666	0.05079906923652952	0.03559600781993236	0.08563940622534208	0.06091091433235285	0.07007437891772442	0.1475367914521932	0.10391803427252133	0.14133197935094682	0.13941788214444606	0.15163266514948803
306	6.7890625	0.023649680931866153	0.03164841049399673	0.027349083988853093	0.023970711867636676	0.029262007751356088	0.13785980726578106	0.09857143161462606	0.13065441917215065	0.12979456641883622	0.1307147965388558	0.15211344540747646	0.11476261139852567	0.14636314646795584	0.14492653101982278	0.1578920790674576	0.14562146274385424	0.102788876228713	0.13941033285532817	0.13754245748879482	0.14913593847511386	0.14565142939995832	0.1027561733934706	0.13909431645145182	0.13759780656069978	0.14941264263367937	0.229049035455075	0.18586256705500503	0.22146047974788363	0.23499087202458374	0.24254644893339522	0.10084777477195084	0.08756590341761156	0.09899842576050816	0.1063077181361225	0.10690498259688935	0.050880369223800154	0.03599479792496363	0.08504139010127013	0.0608206220514535	0.06974727914015671	0.14555027005308205	0.1026275925564556	0.13907541339297502	0.1374031693827742	0.14907638032867915
307	6.8046875	0.023826947912173137	0.03183371331754279	0.02749208420219733	0.02415748538757158	0.029347331926024144	0.1361301935900911	0.09748502518083474	0.1287386171787535	0.12803602151858787	0.12866220082642296	0.15047682878049184	0.11374229357947091	0.1444130116756876	0.14320685734299726	0.1557207548375899	0.14368135242800822	0.10153286103098094	0.13722581259801936	0.13559274069760144	0.1466499098460211	0.14371736487474265	0.10150288492303233	0.13691926100343327	0.1356497505171522	0.14692637240571454	0.22529619546183	0.1823450007375147	0.21770514146424308	0.23117582854314095	0.2384311307378319	0.09992124934560187	0.08655424326469224	0.09809074319811811	0.10522065222612148	0.1058640576792168	0.05095750286235484	0.03637811733231491	0.08445970165549296	0.060731490262586785	0.06942676578614604	0.1436128359298711	0.10137560837350729	0.13690219340367815	0.13545826582276715	0.14659346337094026
308	6.8203125	0.02399904115454895	0.03200316392889433	0.027630158947801242	0.024338759510994845	0.029429164366245035	0.13444773268783788	0.09641742937676007	0.1268745589749578	0.12632972737066803	0.1266816814081381	0.14890103752042588	0.11276026771662934	0.1425416126648691	0.1415536958153194	0.1536295216796883	0.14179229072884764	0.10031158088944739	0.1351207805373862	0.13371185902009305	0.14423248865152982	0.14183064425157685	0.10028688776169015	0.1348232160753018	0.13376791199536933	0.1445088919401456	0.22160867122221667	0.17891833341883143	0.21404702821239835	0.22744214088118775	0.23438646371496463	0.09901160655017094	0.08556677129802087	0.09719744956092952	0.10415507771060706	0.10483769743227178	0.05103113275066756	0.03674817833515581	0.08389334144197744	0.06064359761532956	0.06911390695988551	0.14172515429489638	0.10016067007460905	0.13480574223249653	0.13357950011069636	0.14418087141746944
309	6.8359375	0.024165460754638567	0.032160610806817556	0.027763301200505963	0.024514236719460833	0.02950814290359096	0.13281089316097328	0.0953668448949917	0.12506362533564308	0.12467527423178207	0.12476869789755299	0.1473816030972871	0.11181428030192464	0.1407450992709165	0.13996395975254738	0.1516113276782775	0.1399525105441326	0.09912541247787557	0.1330920770361878	0.13189321826383602	0.14188427557001648	0.13998997932934468	0.0991025130908953	0.13280399350414368	0.13194817579758608	0.1421554050856253	0.21799084387336326	0.17557962518720033	0.21048357792049355	0.22378882536157435	0.23041827945910404	0.09811955478934381	0.08460098211315914	0.09632031898555088	0.10311168082895472	0.10382167744765963	0.051101903385058545	0.03710159936845858	0.08334433690730472	0.060556974782043	0.06881139925535096	0.1398893289008458	0.09898028109832652	0.13278585777916319	0.13176309859923807	0.14183371184121157
310	6.8515625	0.024326427306089422	0.03230711338304839	0.02789274019334048	0.024684307157772492	0.02958342001613156	0.13121868955378602	0.09433229786036179	0.12330557639728346	0.12307125035231573	0.12291695040869657	0.14591379081159683	0.11090228790701873	0.13901790707800227	0.13843315823962038	0.14966525312786527	0.1381612970879149	0.09797250599619964	0.13113657043216492	0.13012692316026872	0.13960410415448177	0.1382013239812607	0.0979487854340752	0.13085314385862962	0.13018413909941537	0.13986816954170922	0.21444354537121357	0.1723253677638165	0.20701044200013824	0.22021625952399165	0.22652481328305368	0.09724519999250708	0.08365786903866146	0.09545892212434981	0.10208458176896884	0.10281757547833792	0.05116573744175604	0.037440849823620115	0.0828117994653926	0.06047165756512338	0.06851620082454052	0.13810291943255656	0.09783314378162766	0.1308367556659355	0.13000121827971178	0.13955355785898155
311	6.8671875	0.024480896429320352	0.03244431239959191	0.02801914698229599	0.024848945187135027	0.029655665415451123	0.12966943739690068	0.09330966747522518	0.12159999548562933	0.12151500187858519	0.12111540607044044	0.14449103552809645	0.1100223540910818	0.13735425402247098	0.13695755638788404	0.1477892837416383	0.13641991267204323	0.09684965524055658	0.1292474306035759	0.1284140060753716	0.13738702934997699	0.13645803948663185	0.09682855660735418	0.12896833793932094	0.12847245543472333	0.1376484754809934	0.21096718768661393	0.16915311898232666	0.20362419150975197	0.21672226424963809	0.2227122501387157	0.0963844746130651	0.08273674773428563	0.09461234789195977	0.10107027652037731	0.10182890068962358	0.05122658231768454	0.03776704335594133	0.08229326820481206	0.06038765398584223	0.06822724939062821	0.13635984287323769	0.09671419255441738	0.1289558802528321	0.12829122931066528	0.13733748645841526
312	6.8828125	0.02462939734678895	0.032573404219890904	0.028141974737331293	0.025008670181050657	0.029725936842242	0.12815992348180527	0.09229607113917171	0.11994662789470534	0.12000445622335801	0.11935560598946801	0.14311570488653375	0.10917176420163544	0.13574830458971404	0.13553578268896443	0.14598144924570516	0.13472369406343776	0.09575688559150822	0.12742031562779887	0.12675266812796857	0.13523758778794265	0.13476288054582944	0.09573852765453406	0.12714645257638524	0.1268122490255352	0.13549525001360563	0.20756056766251813	0.1660607948566668	0.20032014644050794	0.21330284566258967	0.2189752061373031	0.09554000748592201	0.08183595630820883	0.09377939278614555	0.10007276988497016	0.10085542503050787	0.05128534459699885	0.0380794128198115	0.0817877944734228	0.06030495835586919	0.06794421964813402	0.13466384557631453	0.09562334092114483	0.12713527034556105	0.1266332546697041	0.13518727997505098
313	6.8984375	0.02477224544181956	0.03269606667190692	0.028260264040846972	0.0251633529620124	0.029793616423990775	0.12668754185394432	0.09129571322749652	0.11834487184832448	0.11853754329969426	0.11763084583785902	0.1417843649941189	0.10834634463549825	0.13420114211799977	0.13416531039607793	0.1442339575903675	0.13307172151332558	0.09468947849964546	0.1256567006307524	0.12514190622202423	0.133154091104079	0.1331121389796369	0.09467377537077482	0.12538411375202468	0.12520163860013575	0.1334066952771905	0.20422357560840854	0.16304376401258805	0.19709929966481043	0.20995879520454985	0.21531330443695496	0.0947134526033025	0.08095485130707675	0.09296089708929639	0.09909334124623304	0.09989909935697577	0.05133911194072141	0.03838025705327883	0.08129466838634294	0.060223569374547425	0.06766865755872156	0.1330110000706957	0.09455799455113251	0.12537324972787628	0.1250229976911575	0.13310273664065614
314	6.9140625	0.024910668180007194	0.032813091369645185	0.028375541186179604	0.025312683685745838	0.02985913953788357	0.1252501325718796	0.09031350661161525	0.11679171529753318	0.11711206900383028	0.11594629240713514	0.1404931092141451	0.10754575735763205	0.1327160059420046	0.13284130202553707	0.14254626943648047	0.13146361175946003	0.09363295722216528	0.12394952871242654	0.1235755997718945	0.1311328905567764	0.1315032816099381	0.09362152131032409	0.12367958440652299	0.12363722086678683	0.13137969722013992	0.2009582532046929	0.16008438451585608	0.19395723033655665	0.20668607862288724	0.2117281646822367	0.09390162170163896	0.0800933657575395	0.0921577450888783	0.09813152108732798	0.09895699748488124	0.051389210973409066	0.0386682562534571	0.08081922825603352	0.06014347516501467	0.06740049596399855	0.13140437745058517	0.09350550962749155	0.12366708050902514	0.12346073277483155	0.13108150207603264
315	6.9296875	0.025044935336678835	0.03292484087036785	0.0284870147103629	0.025457521342681616	0.029921838882372216	0.1238470547067605	0.08934721491698527	0.11528045086155664	0.11572655184306876	0.11430415790405832	0.1392439662187933	0.10676897525822632	0.13128188188920564	0.1315624698989724	0.1409172158491983	0.12989511787891378	0.09258633578155681	0.12229538170581694	0.12204816041754721	0.12917160708296682	0.12993688561281494	0.09257837662622459	0.12203277816575864	0.12211105936263347	0.12941330892920072	0.19776166934457762	0.15717462398624774	0.19089198200099883	0.2034685398118441	0.20822063124229645	0.0931043722190022	0.07925127103396401	0.09136760995674548	0.09718735118743982	0.09802973264118597	0.051435792764578214	0.038943970143695605	0.08035635488993562	0.0600646394436786	0.0671400242452195	0.129836663485529	0.09246394702183075	0.12201724115318441	0.12193641996763827	0.12912122141379584
316	6.9453125	0.025175103167002687	0.0330324748347648	0.028594503054150663	0.02559776094599353	0.029983042361121336	0.12247670557741763	0.08839575792815407	0.11381427296803376	0.1143780197794019	0.11270386641038418	0.13803300222000048	0.1060151350823394	0.1298958078604726	0.13032728356947199	0.13934233577613003	0.12836689295728365	0.09155468608063441	0.12069393684389274	0.12055628543728988	0.12726720353013493	0.1284098019241208	0.09154722712475155	0.12043901492861114	0.12061908013988318	0.1275044281629899	0.19463231342713228	0.15431770408691997	0.1879014931746787	0.20030058453284344	0.20479006062648297	0.09232036576602465	0.07842669009072956	0.09058963392879832	0.09626095137921908	0.09711768967821682	0.05148036519326968	0.03920729204057269	0.07990505406184742	0.05998704759110879	0.06688576633122117	0.12830949356245566	0.09143685033480153	0.12042064496764915	0.12044619758620617	0.127219741979053
317	6.9609375	0.025299322822914715	0.03313550249816966	0.028698818901649534	0.02573274784527954	0.030041913045772244	0.12113659325054327	0.08745992884156473	0.11239348486186718	0.11306515329081016	0.11114686908891094	0.1368590411708206	0.10528307025281691	0.12855724282367514	0.12913335472898885	0.1378194741357	0.12687858791910173	0.090538265917638	0.11913983514520238	0.11909810352577913	0.12542166018470396	0.12691995101956918	0.09053366357114573	0.11889305891360857	0.11916039477785292	0.1256522770206867	0.19156769492230064	0.1515174731242428	0.18498264992367747	0.19718210870385905	0.2014312012982974	0.09154956733314285	0.0776191214364143	0.0898256442396802	0.09535165555807024	0.09621944313909936	0.05152233450395419	0.03945898825059574	0.07946686489057672	0.059910675430370874	0.06663661906224413	0.12682140405273798	0.090424059110427	0.11887356983200259	0.11898949587993324	0.1253726154546922
318	6.9765625	0.025418617277018073	0.033234597697851594	0.028801268210844222	0.025864317391608244	0.0300985160648888	0.1198249185726672	0.0865393990677803	0.11101457097835038	0.11178687823816366	0.10963271717172665	0.13571741005798427	0.10457183296843015	0.12726856440109452	0.12797862274378619	0.13634505006632913	0.1254259935480645	0.08953861121293219	0.11763275930031297	0.11767253634379946	0.1236262799156102	0.1254669257014642	0.08953691868513375	0.11739237754282422	0.11773548194967107	0.12385516985493278	0.18856746832097748	0.14877333985958643	0.18213042362038717	0.19411513951083814	0.19814239727717597	0.09079270687710517	0.07682785847699253	0.08907533411598173	0.09445920472452585	0.09533579516684948	0.05156103472101339	0.03970199507775388	0.07904013241171823	0.05983550297626719	0.06639429227065874	0.1253699499723441	0.08942639805522201	0.11737316437717815	0.11756657941640708	0.12357854905493754
319	6.9921875	0.025534969950134247	0.033330691349388465	0.028898353023606535	0.025991832043224986	0.030153544178274073	0.11854311190525368	0.08563247953919939	0.10967278643209805	0.11054191066497407	0.10815767098693715	0.13460771094795698	0.10388030623468197	0.1260203248676025	0.12686155993988607	0.13492016488655412	0.12400639162615806	0.08855560702663093	0.116173926225422	0.11627980825099879	0.12188039412432905	0.12404714843477896	0.0885568529280456	0.11593640559888735	0.11634454493143273	0.12211019852604416	0.18562667268827165	0.14608449826676767	0.17934191056066923	0.1911003138778814	0.19492114584013265	0.09004297262156435	0.07605221732529815	0.08833438558776296	0.09358299384809321	0.09446521059982821	0.051596073142668814	0.03993449653898587	0.07862456386323347	0.05976148997667449	0.06615691174915464	0.12395039788815701	0.08844569324972512	0.11591783917804022	0.11617743952016496	0.12183645304588753
320	7.0078125	0.02564655858842147	0.03342373206909791	0.0289928537611069	0.02611540987417449	0.03020625336009334	0.11728353039377853	0.08474281146144136	0.10836855884114244	0.1093282173329527	0.10672052642109972	0.1335281937604244	0.10320744316009639	0.12481600212054572	0.12577904852290134	0.13354310482871995	0.12261623551873507	0.08758866520087735	0.11475758625710397	0.11492008548785551	0.12018730472614358	0.12265437796175624	0.08758819468401507	0.11452494661298118	0.11498757344489338	0.12041418049537439	0.18274861973749795	0.14345069420482975	0.1766186899921608	0.18814122399360295	0.19176724800311773	0.08929861780406234	0.07529221980231454	0.08760472070247155	0.092722841998234	0.09361088665826728	0.05162843449753304	0.040156030484317096	0.07822276608547674	0.05968860915314586	0.0659258260165402	0.12256009862626846	0.08747956937507301	0.11450681953924319	0.11482175574899123	0.12014309268783185
321	7.0234375	0.025754436067102822	0.03351327488929013	0.029084371705617368	0.026234745184460312	0.03025726789230044	0.11604012267447106	0.08386682694232878	0.10709905736449493	0.10814172442329403	0.10531908811231219	0.13247568770231316	0.10255226164080455	0.12364869697275827	0.12473216299483197	0.13220970323921255	0.1212545015355247	0.08663546311538375	0.1133789001484794	0.11359335422418973	0.11854189357333877	0.1212926478702965	0.08663572106374551	0.11315572885813552	0.11366275592291589	0.11876488158419851	0.1799292980342429	0.1408699837384585	0.1739602936261963	0.18523779064076745	0.1886819383117141	0.08856028823551904	0.07454528648827718	0.08688882381541285	0.09187846247116332	0.09277068044312964	0.051657687378894174	0.040369157314836424	0.07783134955338161	0.05961682125580914	0.06570221948213617	0.12120005390580671	0.08652633452889469	0.11313557859974882	0.11349886862723396	0.11849827031223586
322	7.0390625	0.025858065344587185	0.03359971686359874	0.02917245315396813	0.02635042683491913	0.030305671025521057	0.11481073302367806	0.0830022786740251	0.10586523145443894	0.10698151828400712	0.10395488466684041	0.13145263850635164	0.10191377601904811	0.1225191268757761	0.12371803316930469	0.13091619400213872	0.11992148633605881	0.08569118719252614	0.11202446668349675	0.11229965720367432	0.116944170539443	0.11996203565749367	0.08569713473852919	0.11181270796812298	0.11237029627795977	0.11716331131972235	0.17716972819146337	0.13834203990373892	0.17135572941507332	0.18238908209906524	0.18565922699683246	0.08783148412866182	0.07380774138669083	0.08618295567644207	0.09104957068274389	0.09194364567644969	0.051684218658705344	0.04057226083579288	0.0774499776557428	0.059546092336917406	0.06548341969638746	0.11986821782143856	0.08558706308933445	0.11179152401612047	0.11220788829984119	0.11689845815242161
323	7.0546875	0.02595787484594444	0.033684034971423436	0.029257767425785758	0.0264618052103483	0.03035213969220283	0.11359411631969535	0.08215127969622044	0.1046630446904846	0.10584790717679557	0.10262430599667952	0.13045476278200474	0.10129114388382121	0.1214261938361153	0.12273442433790033	0.12966220164787534	0.1186164941706293	0.084756874130302	0.11069221859044504	0.11103775876965225	0.11538912444185628	0.11865916146301261	0.08476687298194524	0.11048972203927554	0.1111078705358772	0.11560309342826408	0.17446531237638524	0.135867740522519	0.1687920648818233	0.17959432043468038	0.18269861863627218	0.08711390318564405	0.07307187629720119	0.08548057367867684	0.09023530217638126	0.09113024863712083	0.05170947725593361	0.04076777520268629	0.0770790339666362	0.05947641207318516	0.06526997715624061	0.11856473539658322	0.08465770460927735	0.11046904395697243	0.11094794769156158	0.11533876930546988
324	7.0703125	0.026052482468562906	0.033765078879136094	0.02934102974797212	0.02656951906300753	0.030396913185281794	0.11238965240385557	0.08130921676440611	0.10349127713268075	0.104737784523986	0.101329607467567	0.12948299986921757	0.10068348086390455	0.120368809193802	0.12177956226850245	0.12844917979415177	0.1173414424671449	0.0838370862146238	0.10938205496456899	0.1098061115155862	0.11387545194334592	0.1173805036299709	0.08384698650400074	0.1091895692734875	0.10987504010066054	0.1140824140996522	0.1718163933114748	0.13344459663907515	0.1662664830279832	0.17685429315835327	0.17979826764068357	0.08640655824014365	0.07234479378435438	0.084780689875124	0.08943549900501835	0.09032927883787029	0.0517325490315485	0.040955787472175154	0.07671875155744512	0.05940775032391696	0.06506144426828805	0.11729087896310211	0.08373905652875702	0.1091684475984313	0.10971801601286069	0.11382321613552421
325	7.0859375	0.02614363877844062	0.033843589163645334	0.02942108488780662	0.026673454047313847	0.030439760882114593	0.11120028545788435	0.08046606272553114	0.10235151908636825	0.10364979057016985	0.10006703173119805	0.12853301670592931	0.10009001511567028	0.11934375116347645	0.12085189827048165	0.1272731495742872	0.11609275498882293	0.08293209875478366	0.1080977995899376	0.10860281449074718	0.11239814283470939	0.11613131665342999	0.08294161789256577	0.10791270169140832	0.10867180879285551	0.11260215531948675	0.16921860041783704	0.1310722621803861	0.16378483453038928	0.17416680119509587	0.17695876145988065	0.08571071383589002	0.07163039927814341	0.08409154717644224	0.0886494862736672	0.08953933049064855	0.05175439744320218	0.04113622175622997	0.07636727770115564	0.05934008349851816	0.06485740047654398	0.11604221982009041	0.0828344524789823	0.10789127208796367	0.10851701590718121	0.1123480828967584
326	7.1015625	0.026232856400038522	0.033919930291288806	0.029497888618222362	0.026772878518721246	0.030480825658600573	0.11002877103984449	0.07962254938793145	0.10123910270488218	0.1025806794900316	0.09883624699635754	0.12759554585077498	0.09951000224254108	0.11834757539464824	0.11994998599187001	0.1261324633387797	0.1148694826601781	0.08204082763171858	0.10683787925607913	0.10742841047893123	0.11095573973243017	0.11491017832952774	0.08205287189980981	0.10666095673712628	0.10749686402313888	0.11115809384107789	0.16667283782616799	0.12875068800874545	0.1613464009147469	0.17152995213177807	0.17417497587971742	0.08502470398015644	0.07092880134241647	0.08341190223993444	0.08787755128162605	0.08876006850095813	0.05177408582476081	0.041308093308325466	0.0760259728623594	0.059273379849793945	0.06465954278069141	0.11481761783989528	0.08194565558463096	0.10663922671509535	0.10734388191301797	0.11090843843240428
327	7.1171875	0.02631915747769966	0.03399288464469593	0.029572131008901936	0.026869529799184166	0.030519414530508916	0.10887535071760979	0.0787826630805416	0.10015213651400512	0.10153037402073142	0.09763281834946189	0.12667205085039035	0.09894274338742282	0.11738316188693304	0.11907170193994304	0.12502265037446064	0.11366951703362821	0.08116643136891463	0.10560517944513131	0.10628061698589178	0.10954882195026838	0.11371188609764896	0.08117865732771651	0.10543080092785079	0.10634902981355723	0.10975100452394454	0.16417565068888978	0.12648019670755298	0.15895077242845262	0.16894424062412683	0.17144516620702183	0.08434910485342723	0.07023578977851802	0.08274196032945763	0.08711847294042235	0.0879930832102982	0.051790224457699485	0.04147254815523305	0.07569307028234912	0.059207619245456866	0.06446594219738733	0.1136195908949463	0.08107314432019436	0.10541015671793291	0.10619754631619205	0.10950523725402195
328	7.1328125	0.026401983994097926	0.03406236433524958	0.02964388038658375	0.02696320800414577	0.030556906520247916	0.10773887168526625	0.07794840856039797	0.0990920567435255	0.10050035563632462	0.09645624716837511	0.12576833391724362	0.09838758450989216	0.11644668484315673	0.11821770517231522	0.12394464912972047	0.1124957235832757	0.08030744225345357	0.1044001058414929	0.10515788412705449	0.10817705959463991	0.11253773850882678	0.08031721360316363	0.104227040752078	0.10522725308390166	0.10837833207530384	0.16172675896643507	0.1242579598803949	0.1566009756527449	0.16640739236937635	0.16876871379479652	0.08368234627599314	0.06955502881504816	0.08207999209175748	0.08637345623507559	0.08723919315778772	0.05180364816645752	0.04163008885110028	0.07536983822847765	0.059142775206906834	0.06427617879611425	0.1124446612275414	0.0802140798484065	0.10420868292042318	0.10507710262230668	0.10813334552374815
329	7.1484375	0.026480651025873415	0.03412838632012403	0.029713014422426742	0.027053662303652526	0.030591026408287224	0.10661860881454194	0.07712371539205937	0.09805706472286735	0.09948953227550936	0.09530298874807777	0.12488031806284211	0.09784392344105741	0.11553464408712683	0.11738567560623292	0.12289843463889316	0.11134405349159571	0.07945957478708046	0.10322442645727409	0.10405920952612366	0.10684190747886907	0.11138728148880514	0.07946842725286535	0.103052532909084	0.10413013168572063	0.1070415803328264	0.15932611518829093	0.12208222794445311	0.1542996562777713	0.16391915717155303	0.16614338471543555	0.0830258825003608	0.06888562934790965	0.08142900996890362	0.085640284974913	0.08649453488080189	0.051816523004359155	0.04178012428023145	0.07505497414991527	0.05907882505823461	0.06409064616220356	0.11129346404274373	0.07936955753781871	0.10303355169344086	0.10398154168945739	0.1067967692400692
330	7.1640625	0.026555495436769362	0.03419017871384308	0.029780521370042112	0.02714102975058784	0.03062381492876736	0.10551713256266504	0.07630504308002628	0.09704384609044359	0.09849381649672542	0.09417479477722338	0.12400743116041796	0.09731124637609861	0.11464921810610484	0.11657595355426359	0.12188092107261589	0.11021240748167754	0.0786249852397333	0.10207488786920027	0.10298581953130867	0.10553639725579661	0.11025635882742571	0.07863548022427391	0.1019054535577828	0.10305719904559904	0.10573565266200119	0.1569725666680331	0.11995186912601541	0.1520440159130973	0.16147838342321869	0.16357028769010712	0.08237817178256834	0.06822775545524579	0.08078638881824135	0.08491901773936178	0.08576212735396715	0.051826918688478746	0.04192341550407175	0.07474982157479579	0.059015746823465526	0.06391055045363528	0.11016580917383104	0.07853890469338737	0.10188432536468428	0.10290985582265472	0.10549382173978195
331	7.1796875	0.026626771241241902	0.03424752288798024	0.02984530621317591	0.027225322101779095	0.030656109391477414	0.10443371733635493	0.07549216130217323	0.09605167348922072	0.09750706058814526	0.09307264555886027	0.12314734796213955	0.09678903728450794	0.11379134479419312	0.1157874730380769	0.12089051362741354	0.10910178463993614	0.07780551157343693	0.10094883351460926	0.1019362836592708	0.10426319451750515	0.109146547733908	0.07781448085429321	0.10078337281663485	0.10200752153784057	0.10446177840774062	0.15466449950137912	0.11786621835904171	0.149831180425801	0.15908343492686622	0.16104963664087052	0.08173812101234779	0.06758316951056964	0.08015302160113696	0.08420945758311954	0.085039134937692	0.051836147794438237	0.04206028778504681	0.07445266414529622	0.05895350964714935	0.06373406481179403	0.10905742969021168	0.07772003357843738	0.10076150963470581	0.10186122139957116	0.10422278425693454
332	7.1953125	0.026694739451995846	0.03430189611333096	0.02990787590914322	0.0273065917681045	0.03068695921700506	0.1033680165233169	0.07468420082534838	0.09508034880463134	0.09652936149759919	0.09199169448975372	0.12230638074979122	0.09627675582119793	0.11295774902272504	0.11502047940887561	0.1199275120848598	0.10801092614367475	0.07699985123107747	0.09984726162465352	0.10090951128312328	0.1030196358364639	0.10805740918420018	0.07700504217149856	0.09968403583662017	0.10098026525045276	0.10321808398295829	0.15240155647986958	0.11582426968268969	0.14766117698450731	0.1567341796369025	0.1585808515472492	0.08110830169322258	0.06694665395179766	0.07952966886840568	0.08351190355906668	0.0843272499497632	0.05184350520862163	0.04219100513981189	0.07416428537259043	0.05889208530432252	0.06356130127322326	0.10796833985869012	0.07691341721999295	0.09966439275684363	0.10083488610833313	0.10298268994309673
333	7.2109375	0.02675996842843035	0.03435273979111519	0.029967876204554544	0.027384856987067413	0.030716548801121242	0.10231785674791471	0.07387730083733601	0.09413007872583723	0.09556257549160643	0.09093276187993363	0.12147798904496693	0.09577391989030282	0.11214230721266538	0.11427225689246268	0.11899033816093574	0.10693800815986809	0.0762067095735601	0.09877336279966015	0.09990281279853233	0.101805027950572	0.10698634481939959	0.07621036793393887	0.09861088458585926	0.0999733586633604	0.10200357944909555	0.15017900603653256	0.11382389787321825	0.14553514782076366	0.15442933293609107	0.15616042818446063	0.08048749519570803	0.06632055102033052	0.07891577564387847	0.08282596345313231	0.0836267120183794	0.051850062287268184	0.042317154770676824	0.07388122550186504	0.058831464571186154	0.063391642527138	0.1068991038266637	0.07611995477954081	0.09859342862242382	0.09982924368667828	0.10176904150905391
334	7.2265625	0.02682318979366024	0.034400116024847514	0.03002548655904748	0.02746033524787314	0.03074420649253707	0.10127863744740867	0.07307662498307382	0.09320157708785753	0.0946081541304283	0.0898944944699995	0.1206676363819158	0.09528009741873139	0.11135080665484409	0.11354142771215964	0.11807994249582271	0.10588377583647895	0.0754245954317265	0.0977239548819509	0.09891596222282292	0.10061881979673298	0.10593101487937065	0.07542804071277026	0.09756126521962188	0.09898580997458864	0.10081377620024118	0.14799587210104584	0.11186388056009192	0.14345287490812542	0.15216688192688654	0.15378411684537202	0.0798733494814009	0.06570431068237992	0.07830864089624184	0.08214983691819377	0.08293768354801218	0.05185286651568996	0.04243694002138901	0.07360578503197496	0.05877162107491135	0.06322590734666109	0.10584636760045965	0.07533935714440432	0.09754395592161125	0.09884240375329872	0.10058373520849079
335	7.2421875	0.026883621661063832	0.034444277545066466	0.03008080637554851	0.027532820879098557	0.030771091502275187	0.10025124867432539	0.07228431413759179	0.09229067874735275	0.09366668481205112	0.08887710617648478	0.11987062423649775	0.09479485778472102	0.11058009560900678	0.11282708660193985	0.1171957755704332	0.10484560546385147	0.07465436097654923	0.09669899820275951	0.09794728989423748	0.09946020451471305	0.10489306115408983	0.0746571170569505	0.0965350031767791	0.09801626239390279	0.09965261012912291	0.14585021960308733	0.10994501180540509	0.14141151823394998	0.14994486565546883	0.15145419345200212	0.07926804741818977	0.06509667976114913	0.07771108439674035	0.08148438785570788	0.08225847208263998	0.05185527955488367	0.0425515980380477	0.0733361271517528	0.05871253657856637	0.06306647319361475	0.104810379287306	0.07456949115352046	0.0965158898475908	0.09787364613451982	0.09942567371906286
336	7.2578125	0.02694070997310246	0.03448576074522935	0.030134560689453777	0.027601926209537414	0.03079596942225104	0.09923926042647774	0.07150286758098595	0.09139783060997458	0.09273875572689613	0.0878811354513985	0.11909058975816816	0.09431782448853326	0.10982861198784233	0.11213059410737375	0.11632929557645066	0.10382329339474855	0.07389379854788189	0.0956920368126053	0.09699570477164501	0.09832864032243255	0.10386987046559684	0.0738964986365892	0.09553108138469557	0.09706404345971906	0.09851552075011649	0.14374017117582108	0.10806379193963783	0.13941111311967552	0.14776250099249288	0.14916829697743195	0.07867085126950202	0.0645002272261137	0.07712362506129095	0.08082845065638838	0.08158808905178339	0.051858076189997826	0.04266052326164871	0.07307403088247344	0.05865418934018771	0.06290955092051426	0.10378842467813867	0.07380987599524452	0.09551061296154728	0.0969225601529698	0.09829366403428896
337	7.2734375	0.026995527395965106	0.03452371576664332	0.030186864381971865	0.027667861463966242	0.0308197047270189	0.09824408441905874	0.07073013777198539	0.09051688591790974	0.09182456441424583	0.08690335211160014	0.11832320411477865	0.09384864306931467	0.1090953902173043	0.11144975778810517	0.11548301705119207	0.10280899712869213	0.07314384554255823	0.09470788495910076	0.09606110904979534	0.09722182115843359	0.10285256389166511	0.07314919424034338	0.09455105123420326	0.09612902168726614	0.09740330654471818	0.1416585703081413	0.10621904903287796	0.13745152564286733	0.14561834456022826	0.1469247907618027	0.07808143643159388	0.06391329439965793	0.07654282086178393	0.08018188473657317	0.08092849910922761	0.05185919840994707	0.04276389994009741	0.07281942948551462	0.0585965584681645	0.0627551597822931	0.10277342993781594	0.07306055324441951	0.09452728012798095	0.09598873231079386	0.09718625454297897
338	7.2890625	0.02704867250751785	0.034558487660748836	0.030237067409995252	0.027732186734839195	0.03084253105120003	0.09726511594259318	0.06996758987958324	0.08963912088767001	0.09092434928448404	0.08594118374539453	0.11756861484516512	0.09338696664793977	0.1083788574806629	0.1107817262855762	0.11466002118601176	0.10180064449300708	0.07239583671231734	0.09374403539525167	0.0951441669365525	0.09613935543492569	0.10184473286913101	0.07240343371716362	0.09359217734738318	0.09521006056381778	0.09631842133576451	0.13960018599053362	0.1044022781321397	0.13553121724333084	0.14351225180971322	0.14472478224611623	0.0774973846222336	0.06333501856893298	0.07597180838640899	0.0795444785540887	0.08027765605771364	0.05185833204827209	0.042862221841805104	0.0725717563248316	0.05853961491971496	0.06260432292075682	0.10176575551573416	0.07231538445059849	0.09356460158614499	0.09507169999144788	0.09610309180140436
339	7.3046875	0.02710066523507427	0.03459048588329008	0.030284540356743384	0.0277946472684953	0.03086408318616194	0.09630080101976601	0.06921492407063007	0.08876474399517148	0.0900382033959963	0.08498830398452215	0.1168287219773605	0.09293251091056642	0.10768065837161367	0.11012583807984377	0.11385922724464631	0.10080173284936511	0.07164836068736127	0.09279849352927755	0.09424258166465685	0.09507858428900118	0.10084642561757487	0.07165775652517936	0.09265366081760001	0.09430847143529283	0.09525513150243248	0.13756644091816875	0.10260884764858602	0.13364607815085444	0.14144402063589273	0.14256525857656233	0.0769235599056805	0.06276454454934988	0.07540993895956888	0.07891721812216201	0.07963675504483575	0.05185588238309985	0.0429563692626751	0.0723319168885698	0.05848336063134535	0.06245658530179443	0.10076671939421036	0.07156894659843233	0.09262393681497821	0.09417097444317735	0.09504195368377039
340	7.3203125	0.027149516449520635	0.03462015010805348	0.03033051502017374	0.0278544498544344	0.03088449658282049	0.09534818656536836	0.06846992891256853	0.08789466238895094	0.08916665066000609	0.08404078963112052	0.11610030293517798	0.09248497707081826	0.10700031397976795	0.10948310158950575	0.11307371836940971	0.09981024545170103	0.07090391873207494	0.09187382400064498	0.09335741477556272	0.09403104227702652	0.09985654938732888	0.07091231971052642	0.0917321795805387	0.09342303532930221	0.09420517581479032	0.13555786762847347	0.10084000551195763	0.1317950029276655	0.1394122597745987	0.14043732978949353	0.07635779108894719	0.06220295326223296	0.0748537699201624	0.07829963573844362	0.07900366406883852	0.05185306830107275	0.043045365746160386	0.07209823687026484	0.05842776457998475	0.06231331303984444	0.09977638469557235	0.0708221976438611	0.09170198977028526	0.09328603012856868	0.09399471606355181
341	7.3359375	0.027194567582196967	0.03464695174875158	0.030375009190959548	0.027911197333016585	0.030903589211590636	0.09440872651201249	0.06773396700867174	0.08703414014983107	0.08830868170245557	0.08309695807624592	0.11538446684536607	0.092044076401264	0.106335901646821	0.10885355283008163	0.11230449179711499	0.09882866816414831	0.07016423089344762	0.09096952272334502	0.09248651467298649	0.09299625284924079	0.09887788592062	0.07017159196348915	0.09082661048644575	0.09255207572685273	0.09316860905470781	0.13357658951181584	0.09909622314295505	0.1299809834165312	0.13741555085460272	0.13833544296342531	0.07579830643978025	0.061649235067755104	0.07430467654364425	0.07769006881731061	0.0783797013127921	0.051849403216288364	0.04313129840065405	0.07186995189442028	0.058372814963570635	0.06217420968104523	0.09879448243056918	0.07008303555937234	0.09079821330147236	0.0924153543202163	0.0929610963765673
342	7.3515625	0.027237753384550888	0.03467127845606315	0.030416193112442605	0.027965183629052925	0.03092125267529055	0.09348282233910193	0.06700982166558017	0.08618380345959581	0.08746397311676388	0.08216200224837453	0.11468428092049299	0.09160957482751642	0.10568397584964806	0.10823561633128409	0.11155339150165916	0.0978593410561373	0.0694310655790675	0.0900823529486392	0.09162543856884406	0.09196957744619827	0.0979112150014548	0.06943641765007569	0.0899385479026959	0.09169061969809902	0.09214530451340441	0.13162400268742067	0.09738053652513098	0.12820381970268513	0.135453733878782	0.13626040279518628	0.07524552833264347	0.06110342836692928	0.0737633995534096	0.0770844444285066	0.07775995562855181	0.05184306122999838	0.04321293806669371	0.07164822514330138	0.05831848588701416	0.062038769825869367	0.09782344404829926	0.069350721206344	0.08991163533253455	0.09155500530162947	0.09193749702379855
343	7.3671875	0.027278495382199848	0.03469324416813891	0.030456588974589124	0.028016529831236564	0.030937130809582054	0.0925694155319835	0.06629596445975006	0.08534329904630811	0.08663265527587069	0.08123917310514175	0.11399722651473504	0.09118121539327778	0.10504878604720802	0.1076290057601691	0.1108153312528532	0.09690395964215825	0.06870482468667674	0.08921091877413256	0.09077463477030642	0.09095322096564085	0.0969557874574958	0.06871033467717197	0.0890699329564888	0.09084062117970879	0.09113273822780366	0.1297020246861081	0.09569417596199331	0.12645951251503867	0.13352753361728248	0.13421514412256325	0.07469937793344039	0.06056488682798322	0.07323067924674181	0.07648013183405761	0.07713874353098815	0.051835677027127075	0.04329013425078293	0.07143032123383858	0.05826476921967619	0.06190441052709203	0.09686768272624938	0.0686259080020718	0.08904571204824102	0.09070579633237597	0.09092442132542183
344	7.3828125	0.0273168823366347	0.03471344204605326	0.030495472556997694	0.028066712885515904	0.03095110558963627	0.09167123165393237	0.06559102863125699	0.08451404258554546	0.08581433553581677	0.0803305562063866	0.11332061413726563	0.0907586467896882	0.10442328309073118	0.10703299861773546	0.11008986035413343	0.09596096809583116	0.06798452325401291	0.08835802273427901	0.08993659707046683	0.08995459490062008	0.09601132413016358	0.06799079232099386	0.08821888355239593	0.0900023699654818	0.0901337904427007	0.1278104557825685	0.09403585515069213	0.12474664843759516	0.13163495246457446	0.13220186580217083	0.07416158283850383	0.06003413910827132	0.07270505593744758	0.07588081232302385	0.07652322741161005	0.05182685553259245	0.04336379016983946	0.0712183097790482	0.05821164330727646	0.06177386955059891	0.09592347955824834	0.06790883559063987	0.08819570108174285	0.08986749329912053	0.08992433506257863
345	7.3984375	0.02735310987281931	0.034731876427978835	0.03053240027649129	0.02811498258466627	0.030963979882711885	0.09078627833305064	0.0648944791020471	0.08369769381063202	0.08500841953511681	0.07943718190920082	0.11265401850408285	0.09033930417021663	0.10381196277147714	0.10644750883644966	0.1093726733711724	0.09502881869725521	0.06727085241771316	0.08752232738643873	0.08911060079497915	0.08897195128215768	0.09507962983970533	0.06727809868902096	0.0873822921743645	0.08917592878755523	0.08914911006928233	0.12594929195874022	0.09240513942731038	0.12306452623678223	0.12977499407195298	0.13021881327764712	0.07363005528865652	0.05950789510432908	0.07218458898199687	0.07528784036911967	0.07591664854707164	0.05181809346091357	0.04343336708234524	0.07101103056760746	0.05815909623271151	0.06164625809100857	0.0949918153470555	0.06719506397854996	0.08736049104484245	0.08904197433110839	0.08893922974584934
346	7.4140625	0.02738774918049828	0.03474903722022297	0.030566894477637482	0.028161467224631254	0.03097572650231447	0.08991256338650405	0.0642053587404669	0.08289347608200781	0.08421510720703165	0.07855638058471645	0.11199440961703533	0.08991981041294278	0.10321859025571534	0.10587308074700891	0.1086655140009804	0.09411102796847554	0.06656336589186992	0.0866996414373955	0.08829614445081665	0.08800649315309222	0.09415991872658744	0.06657104238086503	0.08656066077205471	0.08836161121430738	0.08818027166171544	0.12411759107937598	0.09080239254547495	0.12141425002524762	0.1279480681187553	0.12826629151416902	0.07310475720128895	0.058988090306701046	0.07167397374676748	0.07470185969641674	0.075315006052869	0.05180888049908833	0.043500057213117366	0.07080860069190248	0.05810710955724757	0.06152186757157299	0.09407343399595922	0.06648733360661402	0.08653872096126003	0.08822961195029694	0.08797144721928674
347	7.4296875	0.02742097547414061	0.03476524016050692	0.03060014725162913	0.028205789260567105	0.030987053225581422	0.08904965340354326	0.06352217166805701	0.08210192392256577	0.0834344460059249	0.0776883062746537	0.11134669328521923	0.08950073877670073	0.10263402610046929	0.10530799287183751	0.10797064460243394	0.09320557566481558	0.06586089771634548	0.08589144596425591	0.08749179773996238	0.08705543375293234	0.09325598793326847	0.06586735791297255	0.085753978231909	0.0875581435528586	0.08722860549866579	0.1223154224843975	0.08922670016337184	0.11979571124619641	0.12615010114143604	0.12634609789045376	0.07258543018416375	0.05847255691745956	0.07117182131131655	0.07412341617122675	0.07472027537105652	0.05179898503782407	0.04356337577163552	0.07061132625832725	0.05805566561352135	0.06139842859650746	0.09316814892213818	0.0657854251381842	0.08573057161403785	0.08742720193329523	0.08702118041915347
348	7.4453125	0.027451875283019435	0.03478086128250953	0.030631578135489307	0.028248837600119175	0.030997874785856118	0.08819873863092881	0.06283708959864964	0.08132440959280557	0.08266592453336877	0.07683524651779464	0.11071026492381758	0.08908227062066087	0.10205966818706591	0.10475099480092498	0.1072906275484396	0.09231287341824468	0.06515883696641914	0.08509585601348951	0.08669334124536751	0.08612081998884841	0.09236239025310303	0.0651657587687115	0.08496241000347049	0.08676107769545296	0.08629140956295872	0.12054357635088828	0.08767818700344818	0.11820567064689862	0.1243737310399667	0.1244595501405811	0.07207158397912733	0.057951636421663066	0.070673568316577	0.07355203079600064	0.07413409522372383	0.05178774792655105	0.043621999676410006	0.07041883135768134	0.058004768806994955	0.061277836999894086	0.09227739021361289	0.06508404411908703	0.08493793116291382	0.0866305323093039	0.08608777239733878
349	7.4609375	0.027481066596087116	0.034795777847962554	0.030660845060354797	0.028289521843319093	0.03100719400248452	0.0873570308296871	0.06215084202627286	0.0805591712078047	0.0819077530460793	0.07599913607564504	0.11008591104109688	0.08866536367301858	0.10150007391298088	0.10420183394183807	0.10662272940549938	0.09143313315737384	0.06446244492230682	0.0843151811435936	0.08590128160199198	0.08520258395871166	0.09148174864358213	0.06446916104424832	0.08418385972191333	0.08596940209241385	0.08537148361849128	0.11880175916234559	0.08615646331456486	0.11664494257459267	0.12261611954745276	0.12260690157099602	0.07156516947700614	0.05743354731785416	0.07018257248817872	0.07298820858734989	0.07355335426900378	0.05177424702162761	0.043677767735828904	0.07023152239714611	0.05795438871955946	0.0611582922649056	0.09139840298292898	0.06438766190424766	0.0841612600645203	0.08583935594221576	0.08517080112551251
350	7.4765625	0.027508948900908346	0.03480991151336047	0.030689249770177784	0.028327718269271926	0.031014016197117085	0.08652435144436255	0.06146824103101067	0.07980880403527285	0.08115820325230153	0.0751744245885003	0.10947260222907618	0.0882506634451109	0.10095110880025515	0.10365841838168738	0.10596511000359699	0.09056475551697041	0.06377140890108254	0.08354921668288606	0.08511524779157167	0.08429882775221198	0.09061444738583072	0.06377995068404968	0.08341996917220529	0.0851838998884443	0.08446693182647225	0.11708871085147027	0.0846627677527298	0.11511264237773793	0.12087918461568116	0.12078676344847855	0.07106495955321102	0.056918654521344814	0.06969745072522832	0.07243175686939818	0.0729810661591061	0.05175936243758256	0.043730732395423993	0.07004695591418983	0.057904517406957096	0.06104372242091627	0.09053102524358161	0.06369840220758738	0.08339911652878401	0.08505454031235055	0.08426974077965727
351	7.4921875	0.0275351383751423	0.03482339679909608	0.03071555652950539	0.02836379499426954	0.03102036505344937	0.08569397571706827	0.06078974879987786	0.07906930875675999	0.0804174575698289	0.0743624846838066	0.10886608394273167	0.08783880927739546	0.1004106029866908	0.10312057112740874	0.10531692579505025	0.0897114281111106	0.06309046628925927	0.08279794061652335	0.08433511516245354	0.08341376330091888	0.0897592141285539	0.06309930142918801	0.08266987943249171	0.08440545840980582	0.08358039808788964	0.11540432936087824	0.08319662145405879	0.11360882470153992	0.11916468667792839	0.11899634282279786	0.07056944625141304	0.05641046017599122	0.06921955280155861	0.07188212341406824	0.07241787342850253	0.0517443614586057	0.04378159451469685	0.06986527638395273	0.05785513776329981	0.06093115812849498	0.08967610476015284	0.06301561253892274	0.08265088376069568	0.08427711655053349	0.08338497135060519
352	7.5078125	0.02755933649512147	0.034836444288689226	0.030740749164994877	0.02839754252346595	0.031026821279715795	0.08486487807299559	0.0601171708564448	0.07833850921753954	0.07968654971520003	0.07356559376075752	0.108263941953049	0.0874304380170079	0.09988174365519503	0.10258810412010211	0.10468166576477539	0.0888676524409786	0.06242001015095297	0.08205762550332918	0.08356636806414539	0.08254516562916075	0.08891457784886045	0.06242803086898252	0.08193117139788847	0.08363536511072442	0.0827109247149238	0.11374743825497044	0.08175793225170222	0.11212971590635638	0.11747381974214634	0.11723857482188862	0.07007716359856347	0.05590782499832997	0.0687458789084997	0.07133936292410159	0.07185914445124253	0.0517287717253099	0.043829218617087884	0.06968976052212034	0.05780625063215511	0.060821639063475014	0.08883217857713213	0.06234327553713931	0.08191500146510433	0.08350799891816019	0.08251455442688943
353	7.5234375	0.027580633324637664	0.03484899864005924	0.030764844712414835	0.02842964001413581	0.031033453514751987	0.0840372411820452	0.05945211182700022	0.07761927240854816	0.07896452588892341	0.07278346750240991	0.10766734290290692	0.08702598838443792	0.09936270283380955	0.10206079017095998	0.10405875211030052	0.08803026439263145	0.0617564199249708	0.08133158165655746	0.08280712511243546	0.08168999966436863	0.08807730659450344	0.061764770402405744	0.0812058652291211	0.08287459458278171	0.08185630930564747	0.11211819179283078	0.08034554670396407	0.11067550171325828	0.11580673241755367	0.11551000197646574	0.06958223462793822	0.05541322292649409	0.06828026369864054	0.07080341112981398	0.07130861483080236	0.051714083389355125	0.043874791549753184	0.06952005942932998	0.057757825084557735	0.06071226045177616	0.08799553228313375	0.06168087051733129	0.08118907273698811	0.08274790352776779	0.08166447166146806
354	7.5390625	0.027600257622757647	0.034860963500783375	0.030788503798772918	0.028460070182919905	0.03103947678895904	0.08321349983489629	0.05879349220190899	0.07691018542544797	0.07825236390840071	0.07201355666945872	0.10707839369868616	0.08662577142840988	0.09885319694165906	0.10154014486740531	0.10344599357246165	0.0871999684310506	0.061101544886109166	0.08061650305544876	0.08205661658970129	0.08085215844182003	0.08724789320681528	0.061109790215621684	0.08049126483030444	0.08212320056661884	0.08101951394107237	0.11051638033796787	0.07895988732174258	0.10924656907045029	0.11416459446952866	0.11381024008816559	0.06908905866491694	0.05492327760138366	0.06782002478380128	0.07027501495307148	0.07076475283618205	0.05169728331424481	0.04391688553889292	0.06935203606545387	0.057709865576376224	0.06060574461239898	0.0871669615739066	0.06102712825721035	0.08047288207007353	0.08199724669676423	0.08082725909571786
355	7.5546875	0.02761915551198186	0.034872457398959895	0.03081009578525261	0.02848965741246015	0.031044079762211317	0.08239533516994518	0.058140266944058716	0.07621491767240524	0.07754943696758762	0.07125611597677803	0.10649740727005391	0.08622998835079398	0.09834708239886414	0.10102617947230741	0.10284421513708636	0.08637943327450143	0.0604567448962334	0.07991162968865684	0.0813150301276859	0.08002963884293307	0.08642738321178042	0.0604626403808155	0.07978929172950627	0.0813811610291589	0.08019511221819892	0.10894257595423446	0.07759979025513927	0.10784317251041757	0.11254728934843973	0.11214141488480173	0.06860093310510723	0.054437775971572955	0.06736419177744013	0.06975342798165657	0.07023036300776231	0.05167940813442887	0.04395585337607888	0.06919081867150614	0.05766235509795861	0.06050145894044659	0.08634750887680373	0.060384052081697226	0.07976919891221634	0.0812562904773863	0.0800034371782467
356	7.5703125	0.027636892480831003	0.0348833539165953	0.030829854347050767	0.028518602105624208	0.03104688879327682	0.08158536419214923	0.05749000174199398	0.0755321269155409	0.07685489543049026	0.07051198429439856	0.10592548791493778	0.08583874867037367	0.09784133273427847	0.10051874241322717	0.10225775535515808	0.08557001008439635	0.05981969002087231	0.07922034641752751	0.08058367820397425	0.07922045937281097	0.08561727302033731	0.059825676225992774	0.07909795105450584	0.08064927546789832	0.07938506219847913	0.10739436475060485	0.07626402018329295	0.1064639844828411	0.11095593356038268	0.11050340254459962	0.0681155442727881	0.05396101561523847	0.06691439845731212	0.06923834234912035	0.0697012693735331	0.05166140507038444	0.043991439056870446	0.06903196265943884	0.05761528023715423	0.06039833460799726	0.08553769192918184	0.05974758666162577	0.07907739862581803	0.08052512896725117	0.07919495474802418
357	7.5859375	0.027653023902260203	0.034893916888018565	0.030848776205395265	0.028546876119502573	0.031049376877461905	0.08078336348804549	0.05683804293690725	0.07485753957552505	0.07616483076690325	0.0697802109393115	0.1053569511785557	0.08545209096142586	0.09733901044816567	0.10001852738744621	0.10168451971618042	0.08477177830670629	0.05919152120206242	0.07853956840631193	0.07986060140134041	0.07842656909762152	0.08481824325966622	0.059197316353411855	0.07841884059419063	0.07992711117767168	0.07858831128786503	0.10587026350687834	0.07495350515688054	0.10510789237139202	0.10938743161616667	0.1088937545839832	0.0676335333203868	0.05348916051796959	0.0664718719072605	0.06872972206937888	0.06917782883326057	0.05164298049504523	0.04402515837112256	0.06887634880267887	0.05756863997340511	0.060298337010986636	0.08473746258817696	0.05912054749021134	0.07839767283554483	0.07980377841423614	0.07839910150242613
358	7.6015625	0.0276675978546465	0.034904143158689595	0.03086728786499139	0.028573602419430202	0.031050567542568665	0.07998967838968019	0.056189850357036886	0.0741949101513582	0.07548059603766302	0.06905702359771795	0.10479679305767109	0.08507001141850074	0.09684017261139821	0.0995248954436096	0.10111914034412905	0.08398035876627569	0.05857083891567308	0.07787041143950185	0.0791470872064862	0.07764693991695643	0.08402792411372187	0.05857747713646322	0.07774984580008681	0.07921471183695664	0.07780543224429237	0.10437341046407042	0.07366614472089414	0.10377615256253996	0.10784406902056422	0.10731089620570783	0.06715602085591144	0.05302138022022895	0.06603693249150505	0.06822734647902912	0.06866195931429303	0.05162624392214385	0.044057567494975275	0.06872596847728465	0.05752241523921764	0.06019980684818041	0.08394673354622093	0.05850133395487728	0.07772738353146308	0.07909219112434107	0.0776161535349687
359	7.6171875	0.027681126960352194	0.03491382480335357	0.030884236024890918	0.02859850060935147	0.03105007346859199	0.07920455114670688	0.05554804209215247	0.07354655191509019	0.07480300039189366	0.06834273649970166	0.10424485385235915	0.08469247990292522	0.09634697183710295	0.0990391631597301	0.10056414591358903	0.08319904707597825	0.05795725342577132	0.07720937166791125	0.07844445422886823	0.07688196731168168	0.08324804653088061	0.05796524338632125	0.07709107090222739	0.07851103898092562	0.07703587082308383	0.10290179633772475	0.07240263585235607	0.1024654032700824	0.10632532789345371	0.10575746731119945	0.06668403889261554	0.05255877597526848	0.06560539471408561	0.06773114787508977	0.06815342399323304	0.051606354962995954	0.04408769793707648	0.06857813799608767	0.05747659415650805	0.06010493949124332	0.08316520829417859	0.05789033670557464	0.07706744766530915	0.07839028768566464	0.07684782853840139
360	7.6328125	0.027693381571377303	0.03492291168391457	0.030900719032621857	0.028621545511333155	0.031049396845989445	0.07842787735936901	0.05491324227293326	0.07290512585559017	0.07413318016894418	0.06763845698620688	0.10369725995946216	0.08431942134186837	0.09586189815089957	0.09856023596732466	0.10001853129365201	0.08243217255515084	0.05735329085199595	0.07654575483318571	0.07775161952047735	0.076128134941151	0.08247703198811737	0.057360220730795775	0.0764316749843304	0.07781788649674984	0.0762798656602483	0.10145389760434467	0.07116298727668866	0.10117143037142741	0.10483223847668295	0.10422902785722857	0.06621848282722442	0.052102699678164166	0.065174756390103	0.0672410364674616	0.06765153543943025	0.051584996204694034	0.04411629498313832	0.06843124556285379	0.05743117382087895	0.060010557608437154	0.08239794571261896	0.057287120504204925	0.07640800996925495	0.0776979413626182	0.07609482174285526
361	7.6484375	0.02770418379777708	0.03493136795511136	0.03091655379697357	0.028642830903166577	0.031047178251491246	0.07765997932533614	0.05428807906738353	0.07227112183720807	0.07347038360266175	0.06694623873603564	0.10315702755440592	0.08395078780421406	0.09538135536218073	0.09808824619053025	0.09948366927249097	0.08167481100797958	0.05675868176427204	0.07588505228126508	0.07706944997655477	0.07538477369250801	0.08171711611464796	0.05676480601487904	0.07577089371451057	0.07713395540068693	0.07553480995458528	0.10002826563186312	0.06994607446530746	0.0998896508682887	0.10336367303689355	0.10272536204406144	0.06575782192857049	0.05165404403970281	0.06474124421804178	0.06675692281876167	0.06715416167695387	0.05156550539656135	0.04414275071646012	0.06828890017276443	0.05738613733336037	0.05991854875124017	0.08164071604632298	0.0566919829776546	0.07574858238106896	0.07701494029896744	0.0753553754547675
362	7.6640625	0.027714322199114357	0.034939115340465794	0.030930014951607715	0.0286624846723242	0.031044505049132982	0.07690270703122304	0.0536719508876472	0.07164801646969515	0.07281056820067841	0.06626264303743915	0.1026234228844124	0.08358650398967071	0.09490302703039316	0.09762270249234045	0.09895940916970736	0.08092802846070118	0.05616928730254275	0.07522513688736515	0.07639550883006122	0.07465481815595654	0.08096706813734914	0.056176703075099865	0.07511294409123248	0.07645765180333855	0.07480383650618588	0.09862401027963738	0.06875177646109512	0.09861886132946003	0.10191901578567146	0.1012466756144576	0.06530074246543893	0.05120994706149384	0.06431120498430742	0.06627881009026171	0.06666171083602757	0.051544881603236864	0.04416781025519573	0.06814987429884956	0.05734148985586002	0.059828079972803455	0.08089262686962354	0.05610441547471534	0.0750907670168795	0.07634112922388636	0.0746256295437549
363	7.6796875	0.027722109392839943	0.03494652286138667	0.030941810597015132	0.028680604881125338	0.031041739762585764	0.07615551799909509	0.053063522585817535	0.07103393685069925	0.07215203689669983	0.06558919939684357	0.10209800527953544	0.0832265040279227	0.09443519436377801	0.09716288754764896	0.09844527498364025	0.08018866000778724	0.05558941149932409	0.07456663713365935	0.07573134596764133	0.07393628143771103	0.08022635961733396	0.05559525003444299	0.07445652081129378	0.07579165531291757	0.07408296350413462	0.09724198649035964	0.06757848658078341	0.09736088759205024	0.1004966014442835	0.09979377912424439	0.06484954089895884	0.050771406753039816	0.0638836306699272	0.06580653899396571	0.06617691577342488	0.05152281374355733	0.04419096303720707	0.06801398149199867	0.05729721924292752	0.05973969257871112	0.08015374412816542	0.05552312175601121	0.07443155540289093	0.07567639571906898	0.07390682960827949
364	7.6953125	0.027728132699186427	0.03495366202104853	0.0309525831231664	0.028697307899884894	0.031039512797771597	0.07541559428250316	0.052461488483131646	0.07042753061302925	0.07149582405673513	0.06492474257723227	0.10157643837121572	0.08287072454482824	0.09397194612122178	0.09670980941247881	0.09793749429193066	0.07945459409205152	0.055017630663172695	0.07391169782944523	0.07507631498493425	0.0732268487016437	0.07949521997550249	0.055022800051928	0.07380182582584116	0.07513588975589183	0.07337556671974993	0.09588019819188351	0.06642626194932758	0.09611684553374412	0.0990972017694184	0.09836274952806379	0.06440263598728718	0.05033711123383616	0.06346055390569638	0.06533941264217863	0.06569815861685857	0.051502131506146964	0.044212480611677485	0.06788246647638083	0.0572533172612234	0.05965286880230264	0.07942340114749599	0.05495035068507742	0.07378045861216048	0.07502058116038951	0.07319774658354328
365	7.7109375	0.027733891615413224	0.03496054032745196	0.030962398594614096	0.02871266235017092	0.031036458778846317	0.07468499513437593	0.051867835075794066	0.06983091089170568	0.07084193447689849	0.06426921616820744	0.1010615708349521	0.0825191356564231	0.09351668294432414	0.09626315732255614	0.09743861957635896	0.07873119000144624	0.054449787800755295	0.07326531629467736	0.07442981071614627	0.07252672364887203	0.07877209706499519	0.05445462839282944	0.07315208514911448	0.07448841211165338	0.0726758106403757	0.09453910453454306	0.06529297351102922	0.09488894211877545	0.09772008236692213	0.09695470165704356	0.06395977063324826	0.049907072203215275	0.06304267444576517	0.06487817503216436	0.06522466231146418	0.051480962191070595	0.04423254979837132	0.06775336060365567	0.05720976016362689	0.05956724894915558	0.0787022259766583	0.05438241618280837	0.0731316673493555	0.07437349173068836	0.0725002579935391
366	7.7265625	0.02773826344796384	0.03496683967357416	0.03097175372152329	0.028726743284203743	0.031032930245610484	0.07395759550967579	0.05128271490538322	0.06924278457278948	0.07019386346108711	0.0636257682977158	0.10055229207517308	0.08217156023150235	0.09306621231832213	0.09582195559200385	0.09694845484599351	0.07801793704869531	0.05388139979414916	0.07262313719075986	0.07378993247030721	0.07183765102861489	0.0780588619969513	0.05388586652418531	0.0725136632601947	0.07384907807617122	0.07198864483526529	0.09322041597971661	0.06417130574314903	0.09367845678838234	0.09636527867751311	0.09556958716006958	0.06352031011477094	0.0494836364030003	0.06262910043389736	0.06442262157325829	0.06475648837217757	0.051457833598455266	0.04424994915420519	0.06762573879433134	0.057166557631489395	0.05948216910492196	0.07798820170127799	0.053814227023450345	0.07248862884224794	0.07373500290043489	0.07181207778824567
367	7.7421875	0.027742201006323554	0.034972976553364295	0.030979643775782814	0.02873959900179858	0.031027743418834526	0.07323986682313982	0.0507058751397107	0.06866203375284757	0.06955284843298662	0.06299189442326983	0.10004845078129676	0.08182672644394845	0.09262425327313889	0.09538798504148116	0.09646678848408968	0.0773141862839668	0.05331506960651014	0.07198708087341837	0.07315936039207757	0.0711593691890881	0.07735394149454125	0.053318614930682406	0.07187949928319848	0.0732178936531783	0.07131034343252696	0.09192434448991788	0.06306156558160206	0.09248742078450413	0.09503254639765381	0.09420728492754385	0.06308533103490421	0.04906545238377413	0.06222159761521023	0.06397261512508717	0.06429444061681566	0.0514343033271126	0.044265687392793324	0.06750263447352153	0.057123691971412816	0.05939824819505682	0.07728519140466875	0.053245434086458154	0.07185758789421481	0.07310508319690812	0.07113197606878213
368	7.7578125	0.027744695065263898	0.03497866185558201	0.030986291804574642	0.028751281570944115	0.031021031396322	0.07252960061284563	0.05013734877990739	0.06808974963550668	0.06891482270164431	0.06236618651969636	0.09955139907697302	0.08148334521123735	0.09218629451413424	0.09495950555130234	0.09599063628482779	0.07661790855334705	0.052749834799655976	0.07136038232640907	0.07253818785381352	0.07049467991125874	0.07665695966514682	0.0527544309916797	0.07125713512369297	0.07259585461613424	0.07063962763088971	0.09064844788594034	0.06196501374997723	0.09131085226659709	0.09372123989399643	0.09286759894705177	0.06265378411840528	0.04865327863953761	0.0618167927401449	0.06352804140384138	0.06383935991666706	0.0514114652761653	0.04428016823239628	0.06738283865597086	0.05708116982701872	0.05931685723332003	0.07658886427206577	0.05268113953627779	0.0712343583422747	0.07248353303755484	0.07046395160081897
369	7.7734375	0.027745934366453735	0.034984080337327673	0.0309916238258275	0.02876183185529685	0.031013385660099556	0.07182836268477749	0.04957731596143189	0.06752387796437681	0.06828586395024586	0.061750003189618236	0.09906119847595946	0.08114270957833164	0.09175654062292304	0.09453658308191082	0.09552318326930359	0.07592989563393676	0.05218969132297738	0.07074361822498137	0.07192329505448683	0.06983997321149654	0.07596961881200573	0.05219072962245058	0.0706437995950236	0.07198094358677884	0.06997882405701589	0.08939221663195396	0.06088306871268945	0.09015154379206368	0.09243062770761774	0.09155055658618966	0.062229495533972445	0.04824530690038431	0.06141626959605029	0.0630879928139898	0.06338809503058818	0.05138776897460204	0.04429295158775176	0.06726284535667937	0.05703897135656527	0.05923617435298781	0.07589993901683037	0.05212077566391082	0.07061710071863286	0.07186980735864534	0.06980677623350978
370	7.7890625	0.027746401618781287	0.03498885655454582	0.03099734177737637	0.028771270769331933	0.03100469559040988	0.0711348677328213	0.04902377547733994	0.06696697027550363	0.06766508661078105	0.061138950270885145	0.0985782360425041	0.0808049239551531	0.09133591150544612	0.09411916133172532	0.09506532720337846	0.07524932272814422	0.051635364481609575	0.07013504223646572	0.07131561323087779	0.0691949834707758	0.07528815162049254	0.05163177119704876	0.07003490685584102	0.07137202278164309	0.06933008019186693	0.08815480451221552	0.05981596877369283	0.08901052725765614	0.09116037855746555	0.09025413509807759	0.061807503709608524	0.04783897491759875	0.06101944408454252	0.06265199863522802	0.06294163397006947	0.051362037159148055	0.04430551275397676	0.06714511021118869	0.056997085766728434	0.05915772589768992	0.07521841374027124	0.05156437292662841	0.07001024577730497	0.0712627214582201	0.06916125463624384
371	7.8046875	0.027746318175700856	0.034992919395682574	0.03100262872452504	0.028779641899808653	0.030995746435746437	0.07044690245950813	0.04847856130998118	0.06641730935794832	0.06704933248387915	0.060532130033985304	0.0980985079203262	0.08047008627758845	0.09091982456954001	0.09370713020887594	0.09461378853687663	0.07457466498279575	0.05108389614885586	0.06953684214509631	0.07071588231884304	0.06856009829841797	0.07461463778551816	0.05107841033009397	0.06943264403963245	0.07077086607893365	0.06869407188629917	0.08693410512712188	0.05876535226871782	0.08788519052356138	0.08990871881224712	0.08897880358015703	0.06138873357842339	0.047439840204214656	0.06062760030280456	0.06222045469047044	0.0625004873932391	0.05133775635085572	0.04431628637044427	0.06703235052318807	0.05695551176696256	0.05908080232562299	0.0745453636385903	0.05101358802963313	0.06941075234622729	0.07066208667862156	0.06852646398046741
372	7.8203125	0.027744819908858333	0.03499629587530934	0.031008527986887788	0.028786978494766177	0.030987041803886457	0.06976795892540966	0.04794145665247729	0.06587318053211033	0.06644170626554571	0.059925307756126395	0.09762407700540349	0.0801385313679368	0.09051156477480127	0.09330059765920612	0.09416793564629972	0.07390810756592475	0.050537081467956074	0.06894363007514082	0.07012291269315016	0.06793340904132783	0.07394557693574208	0.050533222575982695	0.06884107942372725	0.07017625823086385	0.06806655864530026	0.08573265002318595	0.05773256609371635	0.08677794989813749	0.08867461743130035	0.08772367030467804	0.06097648974240005	0.04704341156844255	0.06024280007215077	0.06179251370304628	0.06206541128829024	0.05131265012982075	0.044325476254261725	0.0669201833557288	0.05691424890339539	0.05900568973006212	0.07387732982179299	0.050469810054566466	0.06881907774075341	0.0700680241167006	0.0679000215147268
373	7.8359375	0.027742948521773926	0.03499920740127279	0.03101200966021818	0.028793303925894118	0.03097909073425397	0.06909829515126509	0.04740884058406797	0.06533561042718916	0.06584403375147349	0.05931878173904695	0.09715526050559847	0.07981014080006477	0.09011044561904608	0.09289870148600199	0.0937275868946989	0.07324707973341493	0.04999770497239317	0.06835804704406917	0.0695360213983616	0.06731621076608124	0.07328511431198745	0.04999432342479415	0.06825712701972092	0.06958843477620394	0.06744880033221567	0.08454840116485127	0.056716480431221294	0.0856883652524399	0.08746002526399095	0.08648828872279918	0.06056785725380598	0.04665228789274739	0.05986240483946409	0.061369237211160055	0.06163517758463205	0.05128749703219804	0.0443334631615655	0.0668104872243736	0.05687328193599067	0.05893144292465552	0.07321613352167275	0.04993104539409626	0.06823542091481116	0.06948060845593207	0.0672838545192419
374	7.8515625	0.027740386418057296	0.035001899740435306	0.031013505615166553	0.028798645756608537	0.030971555519412115	0.0684363513873038	0.0468778303936625	0.06480606530303601	0.06525430012672981	0.05871285691826064	0.0966901775845398	0.07948501448964174	0.08971300522070913	0.09250144301722518	0.0932960247510955	0.07258888643569278	0.04946390728331093	0.06778197022564764	0.06895556680778178	0.0667066323936531	0.07262554680540487	0.04945964936352315	0.06768263871266406	0.06900727089063971	0.0668404423834622	0.08337735826155993	0.05571580637046901	0.08461542879073618	0.08626424746838053	0.08527269388545305	0.06016126228798607	0.04626354666828064	0.059486382235047375	0.0609518182515183	0.0612119117443527	0.051262475422389125	0.04433955368213646	0.06670410427844695	0.05683261577577464	0.05885866437538398	0.07256000360635159	0.04939573302012029	0.067660060527922	0.06889993169927644	0.06667504463792367
375	7.8671875	0.02773663868183992	0.035004218140857836	0.03101437192685995	0.028803041677326585	0.030962600028073377	0.067782510686906	0.04634763264902897	0.0642748592889732	0.06467148893810717	0.058114556372207776	0.0962276753245237	0.07916322593439123	0.08931957643480049	0.0921090516223787	0.09287172835095486	0.07193473431623554	0.048933483116195414	0.0672146688406034	0.06838238351827167	0.06610698394151304	0.07197010287000719	0.04892878791593158	0.06711541398794235	0.06843275566761922	0.06624292305694435	0.08221623162715824	0.05472970921471666	0.08355933118135335	0.08508644170084377	0.08407717697292261	0.05975851872047844	0.04587989213641064	0.05911572198882731	0.060539087139063086	0.06079264231572806	0.051236851044525744	0.044344032944117956	0.06659977420404342	0.05679224090142429	0.058787415501373674	0.07190382115264068	0.04886655217592939	0.0670931568883143	0.06832618892070991	0.06607669903250835
376	7.8828125	0.027732811347284926	0.0350062575797603	0.031016021224309256	0.028806500902029464	0.030951550242608324	0.0671338042745182	0.04581982126771478	0.06374355414986188	0.06409545474063646	0.05752151902211591	0.09577233162565191	0.0788447570468469	0.0889310672561005	0.0917216606970141	0.09245354036051767	0.07128279461090609	0.048408749734432516	0.06665219268664518	0.06781527345776497	0.06551670863097009	0.07131714581387813	0.04840323189003676	0.06655597500607535	0.06786491091939159	0.06565228574656312	0.08106355940369397	0.05375917513800581	0.0825202505140633	0.08392612762825767	0.08290147693390693	0.059360994977585735	0.04550110974013444	0.05874815057345839	0.06013077582406362	0.060376695246996404	0.05121249384177515	0.04434916333085831	0.06649746058324757	0.05675214867447009	0.058715963276319116	0.07124915323015571	0.048342233043620286	0.0665353024822935	0.06775926143561989	0.06548964604963314
377	7.8984375	0.02772790988518318	0.03500797339984559	0.031016471382495733	0.028809033900110068	0.030939970108194985	0.06649466917146268	0.04529580819264273	0.06321193727541374	0.0635263584365757	0.056935119482165036	0.09532255564934927	0.07852955746575263	0.08854863112121736	0.09133796464416066	0.09203885566964787	0.0706299792986475	0.04788188305805871	0.06609990009389	0.06725387997391755	0.06493647389562374	0.07066901114950316	0.04787754457440663	0.06600529288884144	0.06730440290816939	0.06506724102908767	0.07992256470604708	0.052804714910229936	0.08149847621831564	0.08278254406490253	0.08174619984409387	0.058967539741383856	0.04511715873942679	0.05838486118687619	0.05972666580849717	0.05996516572148075	0.05118683039238789	0.044353104601354165	0.0663988427476391	0.056712333777990925	0.05864436064232881	0.07059846405720313	0.04781828554241596	0.06598598602337097	0.06719902060883515	0.06490970020444742
378	7.9140625	0.02772182058887384	0.03500938737544259	0.03101524673213961	0.02881065976336064	0.030927309681471997	0.06586406302572123	0.04477666466972535	0.06268025530932803	0.062964204887376	0.05635216653987843	0.09487920212133544	0.07821760387918952	0.08817194779572857	0.090959270568159	0.09163113386197097	0.06998245397679292	0.047356479597868234	0.06555671959327275	0.06669956598926288	0.06436474139181625	0.07002432204139239	0.04735404637650853	0.06546201487562786	0.0667505026335268	0.06449366832301667	0.07879499434470164	0.05186632218396718	0.08049057984772016	0.08165627063418814	0.08060910623491341	0.0585793898284479	0.0447275553589635	0.05802474908573896	0.05932715064321198	0.059561423376912614	0.05116000627170181	0.04435582716723799	0.0663001305087737	0.056672792328421095	0.058574862273280875	0.06995202338602244	0.04729333725111018	0.06544261555446318	0.06664539495408744	0.06433712045808698
379	7.9296875	0.02771395786573657	0.03501053464010912	0.031013707625158662	0.028811410941166765	0.03091465338248168	0.06524042363631005	0.04426244299284732	0.062150709174812024	0.06240923546459068	0.05577725104031708	0.09443950702094345	0.07790883943748023	0.08779893831291086	0.09058602331851784	0.09123038815733031	0.06934402948567875	0.04683829754825361	0.0650206722735791	0.0661516874623572	0.06379981074088786	0.06938227642549308	0.04683407260005101	0.06492624230635052	0.06620328376594434	0.0639301648516275	0.07768018117857933	0.05094402243476562	0.07949684352923915	0.0805470199696728	0.07948962099868165	0.0581952770425197	0.044341235377651333	0.057666863716721084	0.05893187677117262	0.059163508629426265	0.051132913681027015	0.04435702375919631	0.06620423225220878	0.056633525175086796	0.05850781599635976	0.06931120045304781	0.04677658351221525	0.06490770859175748	0.0660982081313305	0.06377206022897652
380	7.9453125	0.02770589104022652	0.03501134813749652	0.03101068478886354	0.028811329334035726	0.030901904639877846	0.0646266645133104	0.043754167051238524	0.06162469752679661	0.06186136600673728	0.05521137848314292	0.09400194877078705	0.07760319282638106	0.08743007813663817	0.09021613040620619	0.09083234459483758	0.06870952758957283	0.04632624417829509	0.06449156770078229	0.06560936147363619	0.06324213078391877	0.06874719727623821	0.046322711419403195	0.0643986844963566	0.06566091687356265	0.06337283426310159	0.07657918164594618	0.05003903065308769	0.07852014965794914	0.07945447252199907	0.07838831108865366	0.05781304287803868	0.04395866794503567	0.05731526951770144	0.05853947902355705	0.058768288003778535	0.05110530487266779	0.04435750432173541	0.06610856590290148	0.056594513213556685	0.05844313316956817	0.06867622764840717	0.046266412237645715	0.0643787060400951	0.06555604855789304	0.0632139320446688
381	7.9609375	0.027697638742770085	0.03501207214922406	0.031006283818470523	0.028810436354323538	0.03088894948830117	0.06401973442354564	0.043254155990394616	0.06110034703225964	0.06132003076467915	0.054652560570559255	0.09356665194314295	0.07730063822965183	0.08706741952829128	0.08984968949112038	0.09044251451790625	0.06808152240174692	0.045820307864535254	0.06396979926371876	0.06506993575850342	0.06269159828332616	0.06811859101426396	0.045818026362750175	0.0638780565717686	0.06511998239579783	0.06282330334367553	0.07549199766253842	0.049149965091923375	0.07755995858321969	0.0783771468873906	0.07730434870699507	0.057435447191153566	0.0435811168376774	0.0569671457404094	0.05814536469517778	0.05837848584167993	0.051078149744500534	0.044357090560210394	0.06601547256563803	0.05655576009393384	0.05837993894829821	0.06804687374556725	0.04576282466782128	0.06385491953853917	0.06501606902326518	0.06266606104387923
382	7.9765625	0.02768886585544942	0.03501264513570374	0.031001725165206107	0.02880875202486076	0.030876122018393175	0.06341803485336395	0.042757834888402735	0.06058018963770634	0.06078584558325259	0.05410189221351083	0.09313720769410133	0.07700111504130464	0.08671056166678842	0.08948842961668868	0.09005955661949117	0.06745785322029546	0.045322380460359274	0.0634570001328233	0.06453449724842078	0.06214411714491147	0.06749639620179462	0.0453203609100557	0.06336480711243331	0.06457988036103748	0.06227544071793262	0.07442070991860866	0.048276950805819396	0.07661332153468418	0.07731689546374314	0.07623122404609017	0.057060960435180164	0.04320777534690895	0.05662416465631476	0.057751139557809306	0.057993005105996476	0.051050713584765484	0.04435634898222757	0.06592355622774282	0.056517260321181345	0.05831616478010801	0.06742299526616272	0.045266264515603505	0.06334094342695257	0.06447965136883332	0.0621209845260543
383	7.9921875	0.02767892048263356	0.03501291011403709	0.03099660163254235	0.028806303600443964	0.030863655939473995	0.06282186376514276	0.042266561140590575	0.0600641424265565	0.06025827789056351	0.053561142750785135	0.09271572170438175	0.07670457033173506	0.08635962108314726	0.08913177073185918	0.08968105526275078	0.06683935653616091	0.044832081320920786	0.06295088075707206	0.06400337209131199	0.061598712249791576	0.06688074276583769	0.04483050041174791	0.06285875041884986	0.06404713828821287	0.06173055300948105	0.07336395128009593	0.04741920189407857	0.07568105919545963	0.07627271216642108	0.07516871337222397	0.05669005023738649	0.04283882918675047	0.056286397813760436	0.057358301153757785	0.05761148711967384	0.0510246269879468	0.04435467230010559	0.06583292923510387	0.056479010731709245	0.05825078838456879	0.06680729987757114	0.04477550547359049	0.06283567200027174	0.06394778450239857	0.06157744217589639
384	8.0078125	0.027668070797066062	0.03501293408891563	0.0309917633357238	0.02880311124787803	0.03085048235366706	0.06223434238731801	0.0417804968667731	0.05955751289856859	0.05973563093841508	0.05302923177108679	0.09229525082647111	0.07641094817053146	0.08601377437205188	0.0887780256114225	0.08930600984073678	0.06622902775395528	0.044348863002502376	0.06245268908999413	0.06347647874847781	0.061056633226721946	0.06627031348800164	0.04434667273245679	0.0623576999421907	0.06352092064106754	0.061188435974800004	0.07232135493073125	0.04657648886764276	0.0747639803422132	0.07524384560294838	0.07411622569249149	0.05632255842743089	0.04247236019799777	0.05595418038707767	0.05696807760415129	0.05723257275727911	0.05099786036961493	0.04435124129828891	0.06574529916163147	0.056441004276336415	0.05818789748664116	0.06619819680517333	0.044290254294673925	0.06233556429076531	0.06342116163526734	0.061034723357174914
385	8.0234375	0.027656719371068998	0.035012748701341405	0.030986086895912215	0.02879920303067232	0.030835649811300277	0.061651229089190074	0.04129322723255113	0.05905752053419555	0.059218117268464016	0.05250440347472221	0.09188154925177339	0.07612020019166599	0.08566673745943248	0.08842881095844574	0.08893646016864792	0.065624749405081	0.04387207711364152	0.0619578814332854	0.06295391260775887	0.06051523247030227	0.06566854201590691	0.043868772896794306	0.06186491011531986	0.06300001724812168	0.06064516224158484	0.07129356851471502	0.04574780836188086	0.07386104897367866	0.07423041221313732	0.07307291678504851	0.055958627034438324	0.04210873575101287	0.05562366093251414	0.056581267766380894	0.056853248683306934	0.05097027547968311	0.0443466355503605	0.06565961359447678	0.056403241666144716	0.05812610405764099	0.06559639591633634	0.04381297585899163	0.061840977412848	0.06290030922313777	0.06049050939381395
386	8.0390625	0.027644444542161785	0.03501244373689804	0.03098045578027095	0.028794595042229157	0.03081965540681888	0.061074200212469676	0.040805553324509136	0.058564090504951205	0.058705801749446646	0.051987471686995385	0.09146768768680036	0.07583227699399042	0.08532570830174935	0.08808329060461706	0.08857098042434758	0.06503018486199541	0.043401804918187764	0.06147124671599985	0.06243782753101604	0.0599746554759899	0.06507456760407518	0.04339687443842716	0.061378743466579955	0.06248446439301095	0.060104245964197	0.07028099204912527	0.04493365833744596	0.07297158161076149	0.07323325123401296	0.07204334113530234	0.05559817591549365	0.04175297099968539	0.055295525865718564	0.05619839751714656	0.05647468294562441	0.050942032364493045	0.04434347145754863	0.06557765916254549	0.0563657106149599	0.05806529765653207	0.06500176066515848	0.04334311650446687	0.061354948112688656	0.062385390958247466	0.05994968384194738
387	8.0546875	0.027632516224370192	0.03501189398965105	0.030974584109219175	0.02878930939599733	0.030803978436957667	0.060502439098216565	0.0403244540172234	0.05807678224606361	0.058199023794472865	0.05147792171085866	0.09105805123141053	0.07554713905221372	0.0849908799312088	0.08774163640731975	0.08821191117076477	0.06444364492874699	0.04293810061710454	0.06099218413786933	0.061926100820409585	0.05943854530669107	0.06448675773368964	0.04293194274506079	0.06089827764633876	0.06197228470767571	0.05956811885197427	0.06928460174149623	0.04413384957644981	0.07209577948228156	0.07225023397541706	0.07102738024231045	0.05524257133309729	0.04140153980747985	0.05496890042480518	0.0558191861928074	0.056097205864809374	0.050913988525551346	0.044339691491333655	0.06549463379330714	0.05632841265104904	0.05800654141401457	0.06441465414144712	0.04287969085291482	0.060876113112486974	0.061875079877617256	0.05941254249978839
388	8.0703125	0.0276198280943964	0.035011119845268134	0.030968771778413298	0.028783371005573988	0.030788327487758067	0.059931457518991815	0.03985070391299145	0.05759381532560376	0.05769731274929693	0.0509742748714421	0.09065008263242685	0.07526473555052415	0.08465907516380733	0.08740335237280311	0.08785769082437989	0.06386496271265996	0.042481030570373585	0.06051913044581664	0.061417698592455744	0.05890942580932412	0.06390465433177764	0.042473270571645794	0.060421808320978876	0.061463665404417084	0.05903696671202996	0.06830235482287578	0.04334871029986434	0.0712314552083612	0.07127800136561953	0.07002436496270442	0.05488966667259859	0.041052675137746575	0.05464949357878163	0.055443526021345	0.055723148091480545	0.05088738279183255	0.04433488467962718	0.06541190797123428	0.05629134459767396	0.05794731963454358	0.06383409578197172	0.042421761418745485	0.06040203793299259	0.061366647513106276	0.05888390168746227
389	8.0859375	0.02760627954242962	0.035010102652232915	0.030961562570917395	0.028776789938006656	0.030771866954768932	0.059361273732035424	0.03938427130407629	0.0571158528662844	0.05720100563973321	0.05047799586041704	0.09025006758380566	0.07498501367645943	0.08432963702673196	0.08706842738574733	0.08750589645579437	0.06329211609720997	0.042028784797308844	0.06005153447350936	0.06091155892391678	0.05838757794497046	0.06333078903448655	0.04202197527841539	0.059953276900115926	0.0609579154131705	0.05851534507857542	0.06733374979026369	0.04257663821483282	0.07038070423380079	0.07031858440403367	0.06903466390144933	0.05454065289071586	0.04070944607061672	0.054333097361386806	0.05507166482791559	0.05535322985527785	0.05085884143557709	0.044329699458806604	0.06533061393697787	0.0562545036480106	0.05788977695790701	0.06325908906899172	0.04197167091247406	0.0599309527063005	0.060860093595721865	0.058361736253274954
390	8.1015625	0.027592778707699932	0.03500906215482882	0.030954441676094138	0.02876958678194444	0.03075581909215263	0.05879359480313423	0.03892395749797717	0.05664362028547765	0.0567101009708931	0.04998934858976875	0.08985093050630161	0.07470791988055864	0.08400792657283918	0.08673715184956049	0.0871601160162433	0.06272515784590282	0.04158278561299064	0.05958932582297366	0.06040637895293047	0.05787030016278377	0.06276333420289884	0.041577289764485326	0.05949078448493361	0.06045459992897703	0.057998605426268834	0.0663804956636048	0.041818425247303365	0.06954103871024424	0.06937354323758448	0.06806029087847501	0.05419467450637927	0.04037138086754871	0.05402089196200183	0.05470374051245186	0.054986033036410586	0.05083093690614418	0.044322945922050244	0.06525015052493705	0.056217883491837206	0.05783054889643216	0.06269271570723642	0.0415283267641528	0.05946824614048396	0.060355903294722624	0.05784772758791662
391	8.1171875	0.027579377996902125	0.03500787229816781	0.03094483658500731	0.02876178924978491	0.03073922083269328	0.05822892988538897	0.03847174987821844	0.056179327736954776	0.05622520847273502	0.04950594516220799	0.08945724570070474	0.07443345604337948	0.08368702312034781	0.08640940258398833	0.08681412581346937	0.06216450316987543	0.04114370085527522	0.059132657904247155	0.059905060165550056	0.05736114740986348	0.062200897215445056	0.04113912014208332	0.05903486277128145	0.05995338175677692	0.057487020486134854	0.06544055650043529	0.04107302796476113	0.06871445304504263	0.0684421073791487	0.0670999528488295	0.053851578494629404	0.04003586298672279	0.05370930238409666	0.05433886601715471	0.0546239502731562	0.05080306213142041	0.04431560268029214	0.06517468253391764	0.05618147588760991	0.05777511721775205	0.062133638715391654	0.04109002928487426	0.05901425550594447	0.059854690614527084	0.05733910354731386
392	8.1328125	0.027564803973103895	0.03500631483875149	0.030934656991906437	0.028753400234874757	0.03072135943068053	0.057666491675123555	0.038025131054112704	0.055721981947310595	0.055745752340368465	0.04903249959587877	0.08906640077601635	0.07416154029785393	0.08337090975559841	0.0860843366001795	0.08647486270793309	0.06161074610721029	0.040712514364735136	0.05868295343127977	0.05940619324408827	0.0568617198620906	0.061647008955886345	0.04070634015899022	0.05858492005795796	0.059455879814637985	0.05698277374566363	0.06451337841985433	0.040340769671372054	0.06790074901209205	0.06752374659294157	0.06615385339142549	0.053510483047572166	0.03970409729363078	0.05340085584020032	0.05397909434277581	0.0542653150466651	0.05077367912342931	0.044307843007888814	0.06510082291517882	0.05614528408057187	0.05772012584906824	0.06158014224224609	0.040657615147545456	0.05856603507219349	0.0593571060205173	0.05683559319293052
393	8.1484375	0.027549181973271213	0.03500443774795801	0.030925031151420396	0.028744446782442923	0.030704123434521065	0.05711023032786228	0.03758513095276306	0.05526979144905919	0.05527220679331382	0.048568190431044406	0.08867396828149499	0.07389216466713805	0.08305966056471514	0.08576230534794843	0.08614330094706896	0.06106252553000491	0.040288392771824805	0.05823878128235088	0.058912756168086916	0.05636301164752916	0.061099157820375144	0.040282467788902265	0.05814184213090784	0.05896204154712262	0.056486967145769285	0.06360194790946855	0.03962204477845395	0.06709913859964518	0.06662193718604865	0.06522247110553009	0.05317499612877591	0.03937675401256141	0.05310017886733176	0.05362331812689841	0.05391095609413471	0.05074515205294294	0.04430026327468081	0.06502580306602554	0.05610930285701787	0.05766557443647655	0.06103171954171363	0.04023287723073654	0.058121145435327315	0.0588637273401077	0.056341322392848614
394	8.1640625	0.027532160307563024	0.035002503260835906	0.03091452824880285	0.028734948604657265	0.03068658987791751	0.05655789241253423	0.03715185144823535	0.05482262572515112	0.05480183757277815	0.048109279237659425	0.0882840404319637	0.07362528621912101	0.08275066392327118	0.0854431656561297	0.08581342756866739	0.060517236458844326	0.03987070282733715	0.057801300642084774	0.0584247946295445	0.05587199648450902	0.06055703139879501	0.03986433711654924	0.05770411322837604	0.05847253393879412	0.05599748292439921	0.0627033742752664	0.03891555653389389	0.0663102485901819	0.06574553095285872	0.06430422270478842	0.052839472231056395	0.03905317891219112	0.052803219968331316	0.05327125792784804	0.05356049441012711	0.05071677909588437	0.04429234475391422	0.06495195936817727	0.05607352947198707	0.05761132936473096	0.06048682891714954	0.039814779373571085	0.057680777567670316	0.05837497786298218	0.05585245253677651
395	8.1796875	0.027515199533312613	0.03500065376561797	0.030903963133313936	0.028724911718388202	0.030667695206407324	0.056012065283739254	0.03672551238474875	0.05438350878232173	0.054333193732401114	0.047655307780306105	0.08789505236988115	0.07336089489110131	0.0824488785289148	0.08512706152334315	0.08548759127180977	0.059977393942601875	0.039459250110776806	0.057367751265263	0.05794133971781776	0.055389179766869856	0.060017604853016354	0.03945217042650473	0.05727393730043029	0.057988147791931816	0.055512696882283885	0.061817932864580816	0.03822147028273984	0.06553207294585071	0.06489384941157815	0.06339997067143402	0.05250288045547785	0.0387339044511385	0.05251013230969548	0.052922691994729376	0.05321098090167542	0.050688943398409375	0.044283048626463456	0.0648789352515606	0.05603796124724597	0.05755713137828464	0.05994676223717019	0.039401616343949286	0.057250006344082394	0.05789114662983286	0.055369896944034214
396	8.1953125	0.02749894686519539	0.0349985609811868	0.030892837795621186	0.02871436269483539	0.030648477212187906	0.055473792723879534	0.03630701490609084	0.05395027928108587	0.053867521378495514	0.04720460927585443	0.08750878738103252	0.07309893088170405	0.0821472069571153	0.08481501712426792	0.08516521049331255	0.05944083823420554	0.0390522902818182	0.05693904428994445	0.05746263932789927	0.05491409434102029	0.05948313319904516	0.03904510918621501	0.056848509660303914	0.0575089569208633	0.055036185682356076	0.06094628238904151	0.0375398997430285	0.06476408178802069	0.06406363000587072	0.06251007841796377	0.052165396563406574	0.03841844383554899	0.052218060580509984	0.05257769179131433	0.0528707524302473	0.050660801318932164	0.044272959700946274	0.06480721227562036	0.05600259455612758	0.05750332234372038	0.05941001413866845	0.038995062772633815	0.05682405343665381	0.057412465513595745	0.05489346208915369
397	8.2109375	0.027482546473845508	0.034996281271681716	0.030881510424300693	0.028703309560777227	0.030630093222014106	0.054940072401326534	0.035894946586112086	0.05352364194546405	0.053406619537409744	0.04675865257055953	0.08712374889017044	0.07283934719424628	0.08184551625317482	0.08450693626265049	0.08484311095050545	0.05890982370680087	0.03865194788942347	0.05651658985223351	0.056989631904038246	0.05444622201669669	0.058952609832857855	0.038641846743282415	0.05642619053449549	0.05703518173460345	0.05456402507505825	0.06008703000829346	0.036869221723344794	0.0640076760046963	0.06325119057195928	0.061634612057410665	0.05182976897710251	0.038107248938697824	0.051928131324061266	0.05223651240156574	0.0525351067775604	0.050633101719753326	0.04426319298685735	0.06473964594204501	0.055967427911093603	0.05745145190733747	0.05887934892807409	0.03859385042763119	0.05640177554560577	0.056939038748295034	0.054424791109709825
398	8.2265625	0.027465587939362414	0.034994034710406345	0.03086922530598804	0.028691766516890843	0.03061125784546053	0.05441458001124472	0.03548859675799165	0.05310284777082103	0.05295024744471613	0.04632029241794308	0.08674037919229782	0.07258212559548355	0.08154688481519967	0.0842023392123733	0.08452695379353709	0.05838599567353925	0.03825681020323665	0.056098479017840375	0.05652165985414778	0.0539841975852105	0.058427877949258494	0.03824633322715465	0.05601153856727531	0.056566303257665346	0.05410102173686859	0.05924098647762954	0.03621048483886147	0.06326113430147155	0.06245702560035103	0.0607717859178189	0.051494290970673096	0.03780022653366771	0.05164161484156965	0.05189882974817539	0.05220215403686895	0.050605075662615434	0.04425182835296548	0.06467126197503617	0.055932451709550135	0.05740051871234103	0.05835815327464797	0.038198390639502755	0.05598616944642948	0.05647096593743711	0.05396170043902887
399	8.2421875	0.027448050161077105	0.034991608996764186	0.03085676505292216	0.028679758100396788	0.030591760529378877	0.05389326945188566	0.03508930394236237	0.05268322091609651	0.052498729850430775	0.045886903455935796	0.08635859932390655	0.0723272136032877	0.08125651452518184	0.08390021836074518	0.08421603570619768	0.05786968782421015	0.03786698843986039	0.05568344266455677	0.056058223896889275	0.05352832994217804	0.05790767581562198	0.037857064700414444	0.05560056121048035	0.05610328899865216	0.05364606343483036	0.05840818118208005	0.035563445954227696	0.06252439397101843	0.06168325474251678	0.05992261814573219	0.051162191298022575	0.037496676784824545	0.051359128342079674	0.05156458150868248	0.051872280472813836	0.050577392721527475	0.0442402990928385	0.06460220055215493	0.055897670961134516	0.05735089907725824	0.057842467224912514	0.03780852134694007	0.05557578647213807	0.05600827161371125	0.05350584744143039
400	8.2578125	0.027429640484136618	0.03498912444967677	0.030844752944803613	0.02866728635947538	0.030572231909602128	0.05337738923005997	0.034696157116372195	0.05226837041790183	0.052051934836671004	0.04545697380301625	0.08598015923878533	0.07207459674431216	0.08096695369027723	0.08360043638889175	0.08390767923907283	0.057356866201280055	0.03747894482925149	0.055277672897853625	0.055599342857396455	0.05307965559144767	0.057393533633751465	0.03746950725799314	0.05519480146453115	0.055645526701338904	0.05319651722743013	0.05758638888558312	0.0349245386213778	0.06179944292403343	0.060928750578966503	0.05908748712039735	0.05083493516602955	0.03719666087055973	0.05107869437665824	0.051233568001010144	0.051546077417455094	0.05054738360000122	0.04422999909222977	0.06453441787884912	0.055863080372111684	0.05730261705716322	0.05733003312068605	0.03741996822591914	0.05517058478057185	0.05555091746045615	0.053056198192016124
401	8.2734375	0.02741128256563171	0.03498639301823777	0.030832397868750056	0.0286543714847243	0.030551943594604745	0.05286845291257053	0.034311233177301725	0.051861582653277005	0.05160824400058686	0.04503529089692568	0.08560215898467888	0.07182423994611126	0.08068059025895907	0.08330327402389942	0.08360338068684775	0.05684989631459647	0.0370895018834865	0.05487814945488961	0.05514715353460589	0.052636509937987686	0.05688601548831426	0.03708457003679699	0.054794951333051345	0.05519350201066767	0.05274978769887867	0.056776138763081435	0.03429110157602408	0.06108658065946705	0.06019194524358011	0.058264709675263815	0.05051028192180429	0.03689878888771003	0.05080054527284872	0.05090704636805676	0.0512237100949845	0.05051679817571508	0.04421903217156786	0.06446926127833452	0.05582867860713642	0.057254706404012395	0.05682517592647532	0.03703344595440816	0.054770440080812166	0.0550989258475405	0.052613212873931836
402	8.2890625	0.027392675765334266	0.034983393283120216	0.030819327982396727	0.02864102438984026	0.030531218629969013	0.05236676055603523	0.03393195290791856	0.05146141923792785	0.05116667667117178	0.044620148020310196	0.08522517975216826	0.07157609566839851	0.08040265223169657	0.08300909922432786	0.08330396829536524	0.05634947987498029	0.036704061707827335	0.05448408941799476	0.05470110406165221	0.05219731381324472	0.056385840984886165	0.03670135803520558	0.054400481207755313	0.054746639515623724	0.05231344244670644	0.055978567934141965	0.03366424305093653	0.06038446025066781	0.05947589821851197	0.057454739130255256	0.05018954204636822	0.03660698157903769	0.05052806061110715	0.0505841276577092	0.050904934328097895	0.050487179068116395	0.04420590936880181	0.06440625142566109	0.05579445874237374	0.05720692845522146	0.05632509425705021	0.03664931574369512	0.05437587714528225	0.054652258325790126	0.05217322999582835
403	8.3046875	0.027373198350680687	0.034980082871106384	0.030804945867134254	0.02862726273862308	0.0305106269001598	0.0518712956691888	0.03355793756432951	0.05106639471817903	0.05072710161548641	0.04420725317396787	0.08485161772291999	0.07133014488211198	0.08012837913147297	0.08271753673003707	0.08300786471567861	0.05585591664709627	0.03632195919634104	0.054089702329387535	0.054259526545110764	0.051765458160201006	0.05589161679570706	0.03631885736980495	0.05400615345070581	0.054303923992564535	0.05188163725741102	0.05519491902715365	0.033045057517278625	0.05969242170025037	0.05878453559440601	0.05665617622320243	0.049871434383139235	0.03631994161146079	0.050257367213095316	0.050264816861633865	0.05058950907960508	0.050458557466589116	0.04419151490326467	0.0643437301335607	0.0557604232583489	0.05715909644533937	0.05583103759195521	0.03626633850361971	0.05398491163784319	0.05421089398170287	0.05174072583309269
404	8.3203125	0.02735399564983477	0.03497688158080601	0.030790967565415966	0.028613097831651543	0.030490341441075174	0.05138138496387323	0.033189285907772426	0.05067470331442436	0.05029009179959701	0.043802433052107875	0.08448575478669151	0.07108636319477296	0.07985154898435354	0.08242788107083365	0.08271391763897346	0.05536685088149251	0.03594264542804679	0.053703976452708246	0.05382402319545368	0.05133932705408217	0.055403300696632324	0.03594071703039731	0.0536184098538946	0.053867718217153	0.05145721297653072	0.0544289761187611	0.03243444107090196	0.05900917616055028	0.05812127514744199	0.05586968415337018	0.04955546577368358	0.03603618393064989	0.049992186515046666	0.04994845217864807	0.050278463369937465	0.05043041976568302	0.04417755940097784	0.06427811932021926	0.055726566508930014	0.057111201183937144	0.055343142476127344	0.0358874937953198	0.05359999731437576	0.05377479275856806	0.05131545500245105
405	8.3359375	0.027334864191196663	0.03497391694159029	0.03077713326940748	0.028598539618724383	0.030470057857424453	0.05089952526155456	0.03282775567089269	0.050289075198613864	0.04985551858110157	0.043403756099830076	0.08412028095115437	0.07084472001605058	0.07957868067310309	0.08214062427349744	0.08242372374921475	0.05488499879835451	0.03556896789924888	0.053323983532738595	0.05339220841129591	0.05092085242332389	0.05492021908543307	0.03556795579811317	0.05323883847036698	0.05343606161737788	0.05103993234980775	0.05368115557970293	0.031832733172189154	0.05833472887427933	0.05748776562183734	0.055094796207214525	0.04924176661721952	0.03575324732687013	0.049727756154075986	0.049635030340678676	0.04997016508518748	0.050401737865847396	0.044163940596983337	0.06421545352702818	0.055692892320749005	0.057063102348492406	0.054858783225173374	0.035513073088826785	0.053217464018851746	0.05334385105042072	0.05089671443211752
406	8.3515625	0.02731567919255675	0.034971137689997094	0.030762946180389772	0.028583600266245	0.03044888074258558	0.050424112424652445	0.032470162415357495	0.049909855695593364	0.04942439706402926	0.04301097191339395	0.08376101778500772	0.0706051997510469	0.07930976823542407	0.08185620148574257	0.0821362935695173	0.05440753985423191	0.03520118280856879	0.052947637650197055	0.05296751861584978	0.050508321695084735	0.05444379379895345	0.03519998049545858	0.05286035125971361	0.05300921152631757	0.05062637756325161	0.05294781168936519	0.031239266494506784	0.05766899214192921	0.05688402107454739	0.054331227687805905	0.048931131480060175	0.03547345107901412	0.04946649397170305	0.04932469979100812	0.049664971864863294	0.050372371425895124	0.04415015534196612	0.06415580229629902	0.05565939037322781	0.057016879263861175	0.0543787889652593	0.035144215929788336	0.05283884650453863	0.052917983544538805	0.05048342035193981
407	8.3671875	0.02729553890686546	0.034968412371964915	0.030747949450646475	0.028568301619322833	0.030427495332695946	0.04995423353191286	0.032117278702162966	0.049537402087364346	0.04899689600165	0.04262591065800106	0.08340306466969738	0.07036777423167956	0.0790397231419151	0.0815755762994459	0.08185291000500533	0.05393622666556924	0.03483725156210035	0.05257430642940636	0.05254702974183259	0.05010072259090431	0.05397283742501177	0.03483544639653363	0.05248602547546932	0.05258807385574785	0.05021426064484924	0.05222826843046863	0.03065522321210737	0.05701408078515709	0.05630635011916306	0.053579603713869495	0.0486242842816883	0.035198788636748024	0.04920954534933297	0.04901780341562978	0.04936618066410803	0.05034325523440231	0.04413682462143431	0.0640947141262464	0.05562606392080657	0.056971625932163844	0.05390680281564672	0.03478118628517968	0.05246778144664177	0.05249712554786068	0.05007601183871718
408	8.3828125	0.02727471189440498	0.03496563355790153	0.03073189433390751	0.028552641315259017	0.030407086251649097	0.04948733889091572	0.031765086203193016	0.04916940684257315	0.048573243829878626	0.04224623361760002	0.0830426949701254	0.0701324294567432	0.07877142800989301	0.08129732279634239	0.08156855740266544	0.053469863261644435	0.0344778029841116	0.05220441352944766	0.052130108624986154	0.04969645038138837	0.05350707215521097	0.03447466046573067	0.05211902448750133	0.05217212292235704	0.0498121818324746	0.051523017527698944	0.03008105623882444	0.056368269559813874	0.055749494478774794	0.05284067526755579	0.048320245175144994	0.03492889222433371	0.04895612386899195	0.04871416220088082	0.049070367385131264	0.050314966200803196	0.04412349422697118	0.06403597808680014	0.05559290724467306	0.05692590113223611	0.0534414270653594	0.03442336591785594	0.05210005480415186	0.05208125207351849	0.049673561171093894
409	8.3984375	0.02725281891383529	0.03496294499159434	0.030716088244410425	0.028536638413059867	0.0303856882327179	0.049021345022535134	0.03141343460086443	0.0488032120196934	0.048153827446047875	0.041872034802783314	0.0826902116678554	0.06989913316709145	0.0785108135087435	0.08102148567534456	0.08129108385219008	0.05300909402806131	0.03412374985509101	0.05184005446874712	0.05171783677175926	0.04930000122525585	0.053045067807421936	0.03411920689226344	0.05175825599205591	0.051761152895839574	0.049416904382793836	0.05084161632579312	0.02951636851119481	0.055733167411511644	0.055207862100488184	0.05211111270377056	0.04801837910203399	0.03466280362514418	0.04870382899093162	0.048413757817104275	0.048776113077954986	0.05028764944172745	0.04410969719211477	0.06397854704351003	0.05555991820165582	0.05687866408529316	0.05298202627711604	0.0340689219967199	0.05173793676171512	0.051670306131894383	0.04927457381767769
410	8.4140625	0.027231223934584263	0.034960286625217545	0.030698454729355368	0.028520307615322288	0.030362909765122563	0.048562693260716217	0.031066714490299074	0.04844362092559984	0.04773871791728476	0.04149953926430064	0.08234318967723375	0.06966787236836086	0.07825361717007295	0.08074718185503138	0.08101685922871543	0.05255399154689894	0.03377428484975767	0.05147768604456737	0.05131177569339798	0.04890844112076209	0.052589052871229475	0.03376745010646914	0.051395154209480376	0.051353863078443446	0.04902499256352788	0.050183432479610685	0.028960452858108637	0.05510559053872467	0.05468000990603765	0.051393432326782534	0.04772135452467752	0.03439825082817222	0.04845281517071315	0.04811638938088553	0.048486446915109394	0.05025860040434649	0.0440959711894959	0.06392282193120921	0.055527098201660324	0.05683456466530745	0.0525254559466832	0.03371845018973585	0.05137460539505473	0.051264255596332464	0.04888515517324876
411	8.4296875	0.027210460987633182	0.03495758088929752	0.030682247023779766	0.0285036583279569	0.030339879054015327	0.048107521024265854	0.03072142940209041	0.048087474256563456	0.04732803530356769	0.04113469804772482	0.08200090142175487	0.06943863450167187	0.07799875224335301	0.08047617446564398	0.08074350051205892	0.05210551989706852	0.03342771466143965	0.051111326974518034	0.050911186708232	0.0485231171285313	0.052136767188457805	0.03342062510522992	0.05103104858487645	0.05095085575654987	0.04863923926308206	0.04954371321864154	0.028412536270177494	0.054480701388432015	0.0541638156420496	0.05068583952406841	0.047427622779533885	0.03413670527894097	0.04819849175525559	0.047821506823299276	0.048200916410692185	0.05022766965409911	0.04408179175360388	0.06386717204928918	0.05549443912491819	0.05679161519157469	0.05207408166220964	0.03337177346615666	0.051008320018197884	0.05086304500797567	0.04850037984964933
412	8.4453125	0.027190175532842233	0.03495485198656511	0.030665582685186613	0.0284866949278013	0.030317878507092992	0.04765754041221232	0.030382666757226923	0.04773595636989775	0.046921484212735315	0.0407754941382438	0.08166015699331025	0.06921137813438877	0.07774410273987953	0.08020773025620326	0.08047427793469192	0.051663126823608685	0.0330848469975594	0.0507448694573584	0.05051622307225587	0.04814392053438604	0.05169199863187571	0.03307964067914154	0.050664981144247	0.050553378106740404	0.04825687265786094	0.04892075298321247	0.027874021752816516	0.053859194109023525	0.05365737328494653	0.04998710049848232	0.04713558266506923	0.033878255917274114	0.0479449075399172	0.0475304306810973	0.04791927086637665	0.05019875318517697	0.04406748507399136	0.06381256688938158	0.05546194934286253	0.056747290408237894	0.051628848843873504	0.033027724247741974	0.05064310727235749	0.05046673390398593	0.0481202479970303
413	8.4609375	0.027169265915820147	0.0349521508817495	0.030647746782080598	0.028469434530623963	0.030296516593195634	0.04721290322339011	0.03004882839205822	0.04738831955536632	0.04651887946740471	0.040418075479038446	0.08132110415750032	0.06898609400611894	0.07749193805411864	0.07994116332333628	0.08020703582434541	0.05122478423394533	0.032747634725545566	0.05037741374832355	0.050124924312887426	0.04776703207795263	0.05125274787061754	0.032743230004449175	0.05029893227100579	0.05016036587498171	0.04787866767033799	0.04831170443123756	0.027344009683659284	0.05324314113338367	0.05315722887791173	0.049299084499570545	0.046848595723716246	0.03362139505664413	0.04769312099921852	0.04724164235393691	0.04763787027154265	0.05017080582484526	0.044052031712138146	0.06375656620866338	0.055429616094576584	0.05670441632024956	0.05119071183047583	0.032689379951684305	0.05027995727769363	0.05007516131751083	0.047744506250880225
414	8.4765625	0.027146657697381206	0.03494943725394702	0.030629237174069984	0.02845188068276469	0.030274727816564533	0.046772741610635826	0.029719611510869548	0.04704415318209615	0.04612320674269041	0.040061094306981376	0.0809865491483805	0.06876277841748435	0.07723873327624903	0.07967698979102672	0.0799410986343243	0.05078977619693664	0.03241462474228404	0.050008702974821406	0.04973752641070142	0.04739442833406582	0.05081664844328329	0.032410948580047394	0.04993509743067198	0.049772251165869225	0.047505930150672004	0.0477162251246972	0.02682250865620088	0.05263133963712753	0.0526635374737839	0.04862199207186954	0.046563634668271736	0.03336785149757182	0.04744318089987504	0.04695722186899348	0.047358772509072666	0.05014173159279006	0.04403504088119631	0.06370241212823136	0.05539743668604022	0.05666238476174926	0.05075785856233969	0.032357694328005615	0.049915218763535996	0.049688277518512736	0.04737188264180736
415	8.4921875	0.027123255551012464	0.034946537390254905	0.03061174082861931	0.028434041855365882	0.03025302716495066	0.04633844162400996	0.029392901973206292	0.04670564232808322	0.04573457840163567	0.03970509545706055	0.08065771544400296	0.06854118587637698	0.07699018103338051	0.07941519357340032	0.07967869205782574	0.05035871975900391	0.03208380904934041	0.04964276622972985	0.04935575200562173	0.04702608309053491	0.050383504666196094	0.03208118298858231	0.04957174061940545	0.04938897625075553	0.04713728343839463	0.04713873877592603	0.02630864007081367	0.05202545873036986	0.052176600978135465	0.04795432190300766	0.04628154008938096	0.03311615372489224	0.04719356428339794	0.046676165730956676	0.04708274226115311	0.05011403871271189	0.04401962398766743	0.06364800382194502	0.05536543480838091	0.05662138355648216	0.05032681504590522	0.032029050703656525	0.049550252609540824	0.04930603212687357	0.047001750461591385
416	8.5078125	0.027100093580066396	0.0349434250140589	0.030594794552616794	0.028415934707934354	0.0302311304501885	0.045911338795796175	0.02907063374125668	0.04636846413540502	0.04535054574434297	0.039348994827770184	0.08033110175703018	0.06832044309341284	0.07674646572048505	0.07915595217068522	0.07942084762644391	0.04993267631898607	0.03175328326493729	0.049281117899925286	0.048978304552323965	0.046662586524825356	0.04995904070242471	0.03175150787575293	0.04921068845912402	0.04901064389225909	0.04677404963168963	0.04657728531357497	0.025803347533840296	0.05142524251411855	0.05169462796596665	0.04729496077335971	0.046000834901118226	0.032860927489645475	0.046946850677273666	0.046398004118378744	0.046810805207587236	0.05008712944117197	0.04400436948172448	0.06359462186708326	0.05533357957617521	0.056581762792866835	0.04990231141395582	0.03169830995812639	0.04918838295425315	0.04892824020569542	0.04663764508554408
417	8.5234375	0.027077052438757708	0.03494028011306836	0.030577503204187242	0.028397563400357664	0.0302086868445628	0.04548834673048879	0.028753982772930148	0.0460358693004988	0.04497144926616661	0.03899324657468431	0.08000328968822351	0.06809907033039175	0.07650610856354878	0.07889887317321281	0.07916528128184858	0.049509817603957895	0.03142252335353726	0.04892351437384623	0.04860442614709623	0.046303035842289064	0.049538827973065996	0.03142250886440817	0.048851021654526094	0.04863720958217252	0.04641475454345134	0.046029803731620356	0.02530754883277335	0.05083014997669312	0.05121673262085112	0.04664496117246206	0.04572368551628242	0.03260470378026553	0.04670090393440951	0.04612052943234213	0.04654200034261591	0.05005873155051005	0.043988411910854536	0.06354193381248252	0.055301868273762794	0.05654158775810417	0.04948433374606295	0.03137087180669701	0.04883145572262276	0.04855419900513358	0.046278292981677405
418	8.5390625	0.02705414910474046	0.03493705524880968	0.03055994346636154	0.028378939531256808	0.03018569592636889	0.04506980626181056	0.028443775886653477	0.0457073758970018	0.04459552397145697	0.03864059437036807	0.07968139458257179	0.0678770370348421	0.07626515683879875	0.07864348760165352	0.07891103801652088	0.049094333353460584	0.03109824587300078	0.048567770461433235	0.048233958851700925	0.045950206538750094	0.049124609207556263	0.031096987613979332	0.048496188507539784	0.04826686420867979	0.04606025510264	0.04549496831893177	0.02482109880931009	0.05024168673388364	0.050744452035941315	0.04600447739170299	0.04544903374900383	0.032351936274815474	0.04645699812961057	0.04584595718684298	0.04627765659209976	0.05002971625788738	0.043972541817098615	0.0634907110674798	0.055270309330035516	0.05650073805673664	0.049068989712930916	0.031047991484552617	0.04847578019513943	0.04818363736035275	0.04592369788264555
419	8.5546875	0.027031358642373958	0.034933524909223294	0.030542038832644683	0.028360068551128326	0.03016267762349268	0.04465853539100434	0.02813808905170745	0.045384584372910874	0.04422400531347223	0.03829168586079548	0.07936229895395752	0.06765503955514368	0.07602728490862021	0.07838873284313841	0.07865823435559705	0.048684333936094504	0.030778784379017682	0.04821599420072187	0.047866703672841876	0.04560197093703111	0.048716926213142525	0.0307775960538616	0.04814666620881042	0.04790040293269607	0.045710460042718115	0.04497546895298829	0.02434390260369805	0.04966049941764729	0.050282654134737106	0.045372197092473865	0.04517487022778299	0.03210133943444088	0.046218819446948	0.04557401470863914	0.04601508957173611	0.05000083483309345	0.043956136362833687	0.0634402148320565	0.055238912374934224	0.0564600130435656	0.0486586177335768	0.030728748721323085	0.04812349135379873	0.047816652929843106	0.045575678775385764
420	8.5703125	0.027007849329556542	0.03492995586262602	0.03052284552317827	0.028340967879420642	0.030139967640478403	0.04425183581561304	0.027836452379072507	0.045070229076699664	0.043856329928276455	0.0379453588157688	0.07904583699583606	0.06743331332292207	0.07579091031189966	0.07813527172119128	0.07840828371516118	0.048276760982363	0.03046403459267713	0.04786886231031684	0.04750254395948453	0.04525848607250138	0.04831219735152878	0.03046429219261365	0.04780004004207361	0.047537142643250124	0.04536644706218501	0.04447435439285077	0.02387510406427633	0.04908730475000024	0.04983042472235437	0.044750349736736084	0.04490461706190152	0.03185421262603266	0.045983614106396065	0.04530419086496079	0.04575573026513863	0.04997106618192221	0.04393969906566081	0.06339094655435576	0.05520766003872021	0.05641857392605579	0.04825125352477763	0.030413154571006684	0.04777754377070864	0.04745352031697753	0.04523158086802692
421	8.5859375	0.0269848363971111	0.034926367742841434	0.030504476062759647	0.028321643237007393	0.030117550820699023	0.043850764048330326	0.027537058854581714	0.04475888715757925	0.04349508504900765	0.0376031520862862	0.07873413728225892	0.0672119562806161	0.07555532842858192	0.07788389626499853	0.07816123229408178	0.04787465884463887	0.03015556743453221	0.04752767182021439	0.04714139034051648	0.044919824954160914	0.0479113944225775	0.030156322387625722	0.04745739218586287	0.04717852365642297	0.045027117132842465	0.043995979367810384	0.023414253982805028	0.048521396248171825	0.04939368474641968	0.044138317732793225	0.04463870710905954	0.031609723593572836	0.04575106494547154	0.04503870234599566	0.04550130572386457	0.04994182980907233	0.0439242198196344	0.06334253321444075	0.055176557008174865	0.05637787762501606	0.047847061685688114	0.030104279136420997	0.04743519549378933	0.047094278558751035	0.04489508527356245
[truncated: 1,562 more rows]
