# Supplementary material for: Bayesian inference for biophysical neuron models enables stimulus optimization for retinal neuroprosthetics
Source: eLife. 2020 Oct 27;9:e54997. doi: 10.7554/eLife.54997 (PMC7673784; doi:10.7554/eLife.54997)
Supplement: Figure 6—source data 1. [file elife-54997-fig6-data1.zip › OFF_Peak_data.csv]

	Target peak: Time/s	Target amplitude: iGluSnFR	Model peak: Time/s	Model amplitude: iGluSnFR	Difference: Time/ms
Positive	5.0859	1.0000	5.0859	1.0085	0.0000
Positive	10.8984	0.5333	10.9766	0.4606	78.1250
Positive	11.6016	0.4450	11.6641	0.4297	62.5000
Positive	12.1953	0.4243	12.1484	0.4332	-46.8750
Positive	12.5391	0.5565	12.5234	0.4412	-15.6250
Positive	12.8359	0.3430	12.8672	0.4420	31.2500
Positive	13.1484	0.4180	13.1641	0.4374	15.6250
Positive	13.4297	0.4027	13.4453	0.4295	15.6250
Positive	13.6953	0.4256	13.7109	0.4137	15.6250
Positive	13.9297	0.3534	13.9453	0.4057	15.6250
Positive	14.1953	0.3750	14.1797	0.3914	-15.6250
Positive	14.3828	0.3530	14.3828	0.3815	0.0000
Positive	14.6016	0.3548	14.6016	0.3682	0.0000
Positive	14.8047	0.4989	14.7891	0.3624	-15.6250
Positive	14.9766	0.3681	14.9766	0.3523	0.0000
Positive	15.1797	0.2743	15.1641	0.3428	-15.6250
Positive	15.3359	0.3044	15.3359	0.3339	0.0000
Positive	15.5234	0.2667	15.5078	0.3240	-15.6250
Positive	15.6797	0.3477	15.6641	0.3108	-15.6250
Positive	15.8359	0.2616	15.8359	0.2994	0.0000
Positive	15.9922	0.2298	15.9922	0.2874	0.0000
Positive	21.2891	0.1242	21.3828	0.0769	93.7500
Positive	21.8516	0.2580	21.8516	0.1012	0.0000
Positive	22.3359	0.2626	22.3359	0.1247	0.0000
Positive	22.8672	0.3399	22.8047	0.1509	-62.5000
Positive	23.2422	0.2678	23.2734	0.1807	31.2500
Positive	23.6641	0.3503	23.7578	0.2102	93.7500
Positive	24.1953	0.3651	24.2266	0.2385	31.2500
Positive	24.7578	0.3600	24.6953	0.2663	-62.5000
Positive	25.2109	0.3860	25.1641	0.2936	-46.8750
Positive	25.6328	0.4227	25.6484	0.3218	15.6250
Positive	26.1641	0.4236	26.1172	0.3472	-46.8750
Positive	26.6484	0.4683	26.6016	0.3715	-46.8750
Positive	27.1797	0.4530	27.0703	0.3954	-109.3750
Positive	29.2734	0.2101	29.2578	0.1587	-15.6250
Negative	2.2734	-0.2216	2.2422	-0.2482	-31.2500
Negative	10.4922	-0.3768	10.5391	-0.2265	46.8750
Negative	11.5078	-0.3228	11.4922	-0.2192	-15.6250
Negative	12.0078	-0.2602	12.0078	-0.2122	0.0000
Negative	12.4141	-0.3124	12.4297	-0.2041	15.6250
Negative	12.7578	-0.2500	12.7734	-0.1920	15.6250
Negative	13.0703	-0.2086	13.0859	-0.1815	15.6250
Negative	13.3672	-0.1695	13.3672	-0.1699	0.0000
Negative	13.6172	-0.1873	13.6328	-0.1631	15.6250
Negative	13.8672	-0.2232	13.8828	-0.1529	15.6250
Negative	14.0859	-0.1351	14.1016	-0.1423	15.6250
Negative	14.3203	-0.1190	14.3203	-0.1360	0.0000
Negative	14.5234	-0.2125	14.5234	-0.1243	0.0000
Negative	14.7266	-0.1354	14.7266	-0.1238	0.0000
Negative	14.9141	-0.1613	14.9141	-0.1158	0.0000
Negative	15.0859	-0.1462	15.1016	-0.1126	15.6250
Negative	15.2734	-0.1162	15.2734	-0.1051	0.0000
Negative	15.4453	-0.1629	15.4453	-0.1016	0.0000
Negative	15.6016	-0.0967	15.6172	-0.0952	15.6250
Negative	15.7734	-0.0318	15.7734	-0.0941	0.0000
Negative	15.9297	-0.1741	15.9297	-0.0904	0.0000
Negative	21.1172	-0.2559	21.1641	-0.0899	46.8750
Negative	21.6484	-0.2375	21.6328	-0.1151	-15.6250
Negative	22.1328	-0.2766	22.1172	-0.1376	-15.6250
Negative	22.6172	-0.3198	22.6016	-0.1562	-15.6250
Negative	23.1172	-0.3227	23.0859	-0.1711	-31.2500
Negative	23.5859	-0.3095	23.5703	-0.1833	-15.6250
Negative	24.0391	-0.2963	24.0547	-0.1926	15.6250
Negative	24.5547	-0.2826	24.5391	-0.1997	-15.6250
Negative	24.9922	-0.2724	25.0078	-0.2064	15.6250
Negative	25.4766	-0.2461	25.4922	-0.2118	15.6250
Negative	25.9766	-0.2627	25.9766	-0.2156	0.0000
Negative	26.4609	-0.2664	26.4609	-0.2185	0.0000
Negative	26.8984	-0.2867	26.9453	-0.2204	46.8750
