# Supplementary material for: Bayesian inference for biophysical neuron models enables stimulus optimization for retinal neuroprosthetics
Source: eLife. 2020 Oct 27;9:e54997. doi: 10.7554/eLife.54997 (PMC7673784; doi:10.7554/eLife.54997)
Supplement: Figure 6—source data 1. [file elife-54997-fig6-data1.zip › OFF_rates_and_Vms_target_and_samples.csv]

Time/s	Target: iGluSnFR	Best Sample: Mean release rate/(ves./s)Best Sample: Somatic membrane potential/mV	Sample1: Mean release rate/(ves./s)	Sample2: Mean release rate/(ves./s)	Sample3: Mean release rate/(ves./s)	Sample4: Mean release rate/(ves./s)	Sample5: Mean release rate/(ves./s)	Sample6: Mean release rate/(ves./s)	Sample7: Mean release rate/(ves./s)	Sample8: Mean release rate/(ves./s)	Sample9: Mean release rate/(ves./s)	Sample10: Mean release rate/(ves./s)	Sample11: Mean release rate/(ves./s)	Sample12: Mean release rate/(ves./s)	Sample13: Mean release rate/(ves./s)	Sample14: Mean release rate/(ves./s)	Sample15: Mean release rate/(ves./s)	Sample16: Mean release rate/(ves./s)	Sample17: Mean release rate/(ves./s)	Sample18: Mean release rate/(ves./s)	Sample19: Mean release rate/(ves./s)	Sample20: Mean release rate/(ves./s)	Sample21: Mean release rate/(ves./s)	Sample22: Mean release rate/(ves./s)	Sample23: Mean release rate/(ves./s)	Sample24: Mean release rate/(ves./s)	Sample25: Mean release rate/(ves./s)	Sample26: Mean release rate/(ves./s)	Sample27: Mean release rate/(ves./s)	Sample28: Mean release rate/(ves./s)	Sample29: Mean release rate/(ves./s)	Sample30: Mean release rate/(ves./s)	Sample31: Mean release rate/(ves./s)	Sample32: Mean release rate/(ves./s)	Sample33: Mean release rate/(ves./s)	Sample34: Mean release rate/(ves./s)	Sample35: Mean release rate/(ves./s)	Sample36: Mean release rate/(ves./s)	Sample37: Mean release rate/(ves./s)	Sample38: Mean release rate/(ves./s)	Sample39: Mean release rate/(ves./s)	Sample40: Mean release rate/(ves./s)	Sample41: Mean release rate/(ves./s)	Sample42: Mean release rate/(ves./s)	Sample43: Mean release rate/(ves./s)	Sample44: Mean release rate/(ves./s)	Sample45: Mean release rate/(ves./s)	Sample46: Mean release rate/(ves./s)	Sample47: Mean release rate/(ves./s)
1.0000			2.7579	3.4878	3.4650	2.1785	2.5337	2.1636	3.4340	2.4501	3.3699	3.2300	3.1145	2.2932	1.6238	3.4864	3.6555	2.7270	4.1203	3.4136	3.5961	2.4657	1.7891	3.9245	2.6073	3.8716	4.5117	3.7056	4.3217	2.5592	3.1095	1.1789	3.7229	4.6351	3.7183	3.0019	2.3121	3.4046	1.8597	3.4304	3.7517	1.5837	3.6065	4.0750	2.1581	2.4011	3.0904	4.2319	2.7247
1.0100			2.7580	3.4878	3.4650	2.1785	2.5338	2.1636	3.4339	2.4500	3.3699	3.2301	3.1145	2.2932	1.6238	3.4865	3.6555	2.7269	4.1202	3.4135	3.5961	2.4657	1.7891	3.9246	2.6073	3.8716	4.5117	3.7056	4.3216	2.5592	3.1094	1.1789	3.7229	4.6351	3.7183	3.0019	2.3121	3.4046	1.8597	3.4303	3.7516	1.5837	3.6066	4.0753	2.1581	2.4011	3.0904	4.2320	2.7247
1.0200			2.7580	3.4878	3.4650	2.1784	2.5338	2.1636	3.4341	2.4500	3.3699	3.2300	3.1145	2.2932	1.6238	3.4865	3.6555	2.7269	4.1202	3.4135	3.5961	2.4656	1.7891	3.9244	2.6073	3.8716	4.5116	3.7055	4.3216	2.5592	3.1094	1.1789	3.7229	4.6350	3.7183	3.0019	2.3121	3.4046	1.8597	3.4303	3.7517	1.5838	3.6065	4.0752	2.1580	2.4011	3.0903	4.2318	2.7247
1.0300			2.7580	3.4878	3.4650	2.1785	2.5337	2.1635	3.4341	2.4500	3.3699	3.2301	3.1145	2.2932	1.6238	3.4865	3.6554	2.7269	4.1201	3.4135	3.5961	2.4657	1.7891	3.9244	2.6073	3.8717	4.5115	3.7055	4.3216	2.5592	3.1093	1.1790	3.7229	4.6349	3.7183	3.0019	2.3121	3.4046	1.8597	3.4303	3.7517	1.5838	3.6065	4.0751	2.1580	2.4011	3.0903	4.2318	2.7246
1.0400			2.7580	3.4878	3.4648	2.1785	2.5338	2.1635	3.4341	2.4499	3.3699	3.2301	3.1145	2.2932	1.6238	3.4864	3.6553	2.7269	4.1201	3.4136	3.5961	2.4657	1.7892	3.9243	2.6073	3.8716	4.5115	3.7054	4.3216	2.5593	3.1094	1.1790	3.7229	4.6349	3.7184	3.0019	2.3121	3.4046	1.8598	3.4303	3.7517	1.5838	3.6066	4.0750	2.1579	2.4011	3.0904	4.2319	2.7247
1.0500			2.7580	3.4878	3.4649	2.1785	2.5338	2.1635	3.4342	2.4500	3.3698	3.2301	3.1145	2.2932	1.6238	3.4864	3.6554	2.7269	4.1201	3.4135	3.5961	2.4657	1.7892	3.9243	2.6073	3.8716	4.5115	3.7056	4.3216	2.5592	3.1093	1.1789	3.7229	4.6350	3.7183	3.0019	2.3121	3.4046	1.8598	3.4303	3.7517	1.5838	3.6066	4.0751	2.1580	2.4011	3.0904	4.2319	2.7247
1.0600			2.7580	3.4878	3.4649	2.1784	2.5338	2.1635	3.4342	2.4500	3.3698	3.2301	3.1145	2.2932	1.6238	3.4865	3.6555	2.7269	4.1203	3.4136	3.5961	2.4657	1.7892	3.9243	2.6073	3.8716	4.5116	3.7055	4.3216	2.5592	3.1092	1.1789	3.7229	4.6351	3.7182	3.0019	2.3121	3.4045	1.8598	3.4303	3.7517	1.5838	3.6065	4.0751	2.1580	2.4011	3.0904	4.2319	2.7247
1.0700			2.7580	3.4877	3.4649	2.1784	2.5338	2.1635	3.4341	2.4500	3.3698	3.2301	3.1145	2.2932	1.6239	3.4865	3.6555	2.7269	4.1203	3.4136	3.5961	2.4657	1.7892	3.9244	2.6073	3.8717	4.5114	3.7055	4.3217	2.5592	3.1092	1.1789	3.7229	4.6351	3.7183	3.0019	2.3121	3.4045	1.8598	3.4302	3.7517	1.5838	3.6066	4.0752	2.1581	2.4011	3.0904	4.2318	2.7247
1.0800			2.7580	3.4877	3.4648	2.1784	2.5338	2.1636	3.4341	2.4500	3.3698	3.2300	3.1145	2.2932	1.6239	3.4865	3.6555	2.7268	4.1203	3.4135	3.5961	2.4657	1.7892	3.9243	2.6073	3.8717	4.5115	3.7055	4.3215	2.5592	3.1094	1.1789	3.7228	4.6352	3.7184	3.0019	2.3121	3.4045	1.8597	3.4301	3.7516	1.5839	3.6066	4.0751	2.1580	2.4011	3.0903	4.2319	2.7246
1.0900			2.7580	3.4877	3.4650	2.1785	2.5338	2.1636	3.4341	2.4500	3.3698	3.2300	3.1145	2.2932	1.6238	3.4863	3.6555	2.7267	4.1201	3.4135	3.5961	2.4657	1.7893	3.9243	2.6073	3.8717	4.5116	3.7056	4.3216	2.5593	3.1094	1.1789	3.7228	4.6350	3.7183	3.0019	2.3121	3.4045	1.8598	3.4301	3.7517	1.5839	3.6066	4.0751	2.1580	2.4011	3.0903	4.2317	2.7246
1.1000			2.7579	3.4877	3.4649	2.1784	2.5338	2.1636	3.4340	2.4500	3.3698	3.2300	3.1145	2.2932	1.6238	3.4863	3.6555	2.7267	4.1203	3.4136	3.5961	2.4657	1.7893	3.9244	2.6073	3.8716	4.5115	3.7056	4.3217	2.5593	3.1094	1.1789	3.7228	4.6350	3.7183	3.0019	2.3121	3.4045	1.8597	3.4302	3.7518	1.5839	3.6066	4.0750	2.1580	2.4011	3.0904	4.2318	2.7246
1.1100			2.7579	3.4877	3.4649	2.1784	2.5338	2.1636	3.4340	2.4500	3.3698	3.2300	3.1145	2.2932	1.6238	3.4864	3.6554	2.7268	4.1202	3.4136	3.5961	2.4658	1.7893	3.9244	2.6073	3.8716	4.5116	3.7055	4.3216	2.5592	3.1094	1.1789	3.7229	4.6350	3.7184	3.0019	2.3121	3.4045	1.8597	3.4301	3.7517	1.5839	3.6066	4.0750	2.1580	2.4011	3.0904	4.2318	2.7247
1.1200			2.7579	3.4877	3.4648	2.1785	2.5338	2.1635	3.4341	2.4500	3.3698	3.2300	3.1145	2.2932	1.6238	3.4864	3.6554	2.7269	4.1203	3.4135	3.5961	2.4657	1.7893	3.9243	2.6073	3.8716	4.5114	3.7054	4.3215	2.5593	3.1095	1.1790	3.7228	4.6349	3.7184	3.0019	2.3121	3.4045	1.8597	3.4302	3.7517	1.5840	3.6065	4.0750	2.1580	2.4011	3.0903	4.2319	2.7247
1.1300			2.7580	3.4877	3.4648	2.1784	2.5337	2.1635	3.4340	2.4500	3.3698	3.2301	3.1145	2.2932	1.6239	3.4865	3.6554	2.7270	4.1202	3.4134	3.5961	2.4657	1.7893	3.9244	2.6073	3.8717	4.5115	3.7055	4.3216	2.5592	3.1094	1.1789	3.7228	4.6351	3.7185	3.0019	2.3121	3.4045	1.8597	3.4302	3.7517	1.5840	3.6065	4.0751	2.1581	2.4011	3.0903	4.2317	2.7246
1.1400			2.7580	3.4877	3.4649	2.1785	2.5337	2.1635	3.4341	2.4500	3.3698	3.2301	3.1145	2.2932	1.6239	3.4864	3.6554	2.7269	4.1202	3.4134	3.5961	2.4657	1.7893	3.9245	2.6073	3.8716	4.5116	3.7055	4.3216	2.5593	3.1094	1.1789	3.7228	4.6351	3.7184	3.0019	2.3121	3.4045	1.8597	3.4302	3.7517	1.5840	3.6066	4.0752	2.1581	2.4011	3.0903	4.2319	2.7246
1.1500			2.7579	3.4877	3.4649	2.1784	2.5337	2.1636	3.4341	2.4500	3.3698	3.2301	3.1145	2.2932	1.6238	3.4864	3.6553	2.7269	4.1202	3.4133	3.5961	2.4657	1.7894	3.9246	2.6073	3.8716	4.5115	3.7056	4.3217	2.5593	3.1094	1.1790	3.7228	4.6351	3.7184	3.0019	2.3121	3.4045	1.8597	3.4303	3.7518	1.5840	3.6067	4.0751	2.1580	2.4011	3.0904	4.2319	2.7246
1.1600			2.7580	3.4877	3.4649	2.1784	2.5338	2.1636	3.4340	2.4500	3.3698	3.2300	3.1145	2.2932	1.6238	3.4864	3.6553	2.7269	4.1201	3.4135	3.5961	2.4657	1.7894	3.9246	2.6073	3.8716	4.5115	3.7055	4.3216	2.5592	3.1094	1.1789	3.7228	4.6351	3.7184	3.0019	2.3121	3.4045	1.8597	3.4303	3.7518	1.5840	3.6066	4.0751	2.1580	2.4011	3.0904	4.2320	2.7245
1.1700			2.7580	3.4877	3.4649	2.1784	2.5337	2.1635	3.4340	2.4499	3.3698	3.2300	3.1145	2.2932	1.6238	3.4864	3.6554	2.7269	4.1201	3.4135	3.5961	2.4657	1.7893	3.9244	2.6073	3.8715	4.5116	3.7055	4.3216	2.5592	3.1094	1.1790	3.7228	4.6350	3.7183	3.0019	2.3121	3.4045	1.8597	3.4303	3.7518	1.5840	3.6066	4.0751	2.1579	2.4011	3.0904	4.2319	2.7245
1.1800			2.7580	3.4877	3.4649	2.1784	2.5338	2.1635	3.4340	2.4499	3.3698	3.2300	3.1145	2.2932	1.6239	3.4864	3.6555	2.7270	4.1203	3.4135	3.5961	2.4657	1.7893	3.9244	2.6073	3.8715	4.5116	3.7055	4.3215	2.5592	3.1093	1.1789	3.7228	4.6350	3.7182	3.0019	2.3121	3.4045	1.8597	3.4302	3.7518	1.5841	3.6065	4.0750	2.1580	2.4011	3.0904	4.2319	2.7246
1.1900			2.7580	3.4877	3.4649	2.1784	2.5338	2.1634	3.4341	2.4500	3.3698	3.2299	3.1145	2.2932	1.6239	3.4864	3.6555	2.7269	4.1202	3.4133	3.5961	2.4657	1.7894	3.9243	2.6073	3.8715	4.5114	3.7055	4.3216	2.5592	3.1093	1.1789	3.7229	4.6350	3.7182	3.0019	2.3121	3.4045	1.8597	3.4303	3.7518	1.5841	3.6066	4.0751	2.1580	2.4011	3.0904	4.2318	2.7247
1.2000			2.7579	3.4877	3.4649	2.1784	2.5338	2.1634	3.4341	2.4499	3.3698	3.2300	3.1145	2.2933	1.6239	3.4864	3.6554	2.7268	4.1203	3.4134	3.5961	2.4657	1.7894	3.9243	2.6073	3.8715	4.5115	3.7055	4.3217	2.5592	3.1093	1.1789	3.7229	4.6351	3.7182	3.0019	2.3121	3.4045	1.8597	3.4303	3.7516	1.5841	3.6066	4.0751	2.1580	2.4011	3.0904	4.2318	2.7247
1.2100			2.7580	3.4877	3.4648	2.1785	2.5337	2.1635	3.4341	2.4499	3.3698	3.2300	3.1145	2.2933	1.6238	3.4864	3.6555	2.7269	4.1202	3.4135	3.5961	2.4657	1.7894	3.9243	2.6073	3.8716	4.5115	3.7054	4.3215	2.5592	3.1094	1.1790	3.7229	4.6351	3.7183	3.0019	2.3121	3.4045	1.8597	3.4303	3.7515	1.5841	3.6065	4.0752	2.1580	2.4011	3.0904	4.2318	2.7246
1.2200			2.7580	3.4877	3.4649	2.1785	2.5337	2.1635	3.4341	2.4500	3.3698	3.2300	3.1145	2.2932	1.6238	3.4864	3.6555	2.7270	4.1202	3.4136	3.5961	2.4657	1.7894	3.9242	2.6073	3.8715	4.5116	3.7055	4.3215	2.5592	3.1093	1.1790	3.7229	4.6351	3.7183	3.0019	2.3121	3.4045	1.8597	3.4302	3.7516	1.5841	3.6065	4.0752	2.1580	2.4011	3.0903	4.2317	2.7246
1.2300			2.7579	3.4877	3.4649	2.1784	2.5337	2.1636	3.4341	2.4500	3.3698	3.2300	3.1145	2.2932	1.6238	3.4864	3.6555	2.7269	4.1201	3.4135	3.5961	2.4658	1.7895	3.9244	2.6073	3.8715	4.5115	3.7054	4.3215	2.5593	3.1094	1.1790	3.7229	4.6351	3.7184	3.0019	2.3121	3.4045	1.8597	3.4302	3.7517	1.5841	3.6065	4.0750	2.1580	2.4011	3.0904	4.2319	2.7246
1.2400			2.7579	3.4877	3.4649	2.1785	2.5338	2.1635	3.4340	2.4499	3.3698	3.2301	3.1145	2.2932	1.6239	3.4864	3.6555	2.7269	4.1202	3.4136	3.5961	2.4658	1.7895	3.9244	2.6073	3.8716	4.5116	3.7055	4.3216	2.5592	3.1094	1.1790	3.7229	4.6350	3.7183	3.0019	2.3121	3.4045	1.8597	3.4302	3.7516	1.5841	3.6065	4.0749	2.1581	2.4011	3.0903	4.2319	2.7246
1.2500			2.7580	3.4877	3.4648	2.1784	2.5337	2.1635	3.4340	2.4500	3.3698	3.2300	3.1145	2.2932	1.6238	3.4864	3.6554	2.7270	4.1200	3.4136	3.5961	2.4658	1.7895	3.9243	2.6073	3.8716	4.5116	3.7054	4.3216	2.5593	3.1094	1.1790	3.7229	4.6351	3.7183	3.0019	2.3121	3.4045	1.8597	3.4302	3.7516	1.5842	3.6065	4.0750	2.1581	2.4011	3.0904	4.2319	2.7246
1.2600			2.7580	3.4877	3.4648	2.1784	2.5338	2.1635	3.4340	2.4500	3.3698	3.2299	3.1145	2.2932	1.6239	3.4864	3.6554	2.7270	4.1200	3.4136	3.5961	2.4658	1.7895	3.9243	2.6073	3.8716	4.5115	3.7056	4.3216	2.5593	3.1094	1.1790	3.7229	4.6350	3.7183	3.0019	2.3121	3.4045	1.8597	3.4302	3.7516	1.5842	3.6066	4.0752	2.1580	2.4011	3.0903	4.2318	2.7246
1.2700			2.7579	3.4877	3.4649	2.1784	2.5337	2.1636	3.4341	2.4500	3.3698	3.2300	3.1145	2.2932	1.6239	3.4864	3.6553	2.7269	4.1201	3.4135	3.5961	2.4658	1.7895	3.9244	2.6073	3.8715	4.5114	3.7056	4.3216	2.5593	3.1093	1.1790	3.7229	4.6349	3.7184	3.0019	2.3121	3.4045	1.8597	3.4302	3.7516	1.5842	3.6067	4.0752	2.1580	2.4011	3.0903	4.2319	2.7246
1.2800			2.7580	3.4877	3.4648	2.1785	2.5338	2.1636	3.4341	2.4500	3.3698	3.2300	3.1145	2.2932	1.6239	3.4864	3.6553	2.7269	4.1202	3.4136	3.5961	2.4658	1.7895	3.9244	2.6073	3.8715	4.5114	3.7056	4.3216	2.5592	3.1094	1.1790	3.7229	4.6349	3.7183	3.0019	2.3121	3.4045	1.8597	3.4303	3.7517	1.5842	3.6066	4.0751	2.1580	2.4011	3.0903	4.2317	2.7246
1.2900			2.7580	3.4877	3.4649	2.1785	2.5337	2.1636	3.4341	2.4499	3.3698	3.2300	3.1145	2.2932	1.6239	3.4864	3.6554	2.7269	4.1202	3.4134	3.5961	2.4657	1.7896	3.9244	2.6073	3.8716	4.5115	3.7056	4.3217	2.5593	3.1093	1.1789	3.7229	4.6350	3.7182	3.0019	2.3121	3.4045	1.8597	3.4302	3.7516	1.5842	3.6066	4.0750	2.1580	2.4011	3.0903	4.2316	2.7247
1.3000			2.7580	3.4877	3.4649	2.1785	2.5337	2.1637	3.4341	2.4499	3.3698	3.2300	3.1145	2.2932	1.6239	3.4864	3.6554	2.7269	4.1202	3.4135	3.5961	2.4657	1.7896	3.9243	2.6073	3.8716	4.5115	3.7056	4.3217	2.5592	3.1093	1.1790	3.7229	4.6350	3.7183	3.0019	2.3121	3.4045	1.8597	3.4302	3.7516	1.5842	3.6066	4.0750	2.1579	2.4011	3.0903	4.2317	2.7248
1.3100			2.7580	3.4877	3.4648	2.1785	2.5338	2.1636	3.4341	2.4500	3.3698	3.2300	3.1145	2.2933	1.6239	3.4864	3.6554	2.7268	4.1201	3.4134	3.5961	2.4658	1.7896	3.9242	2.6073	3.8715	4.5115	3.7055	4.3217	2.5593	3.1094	1.1790	3.7229	4.6351	3.7183	3.0019	2.3121	3.4045	1.8596	3.4302	3.7516	1.5842	3.6066	4.0751	2.1579	2.4011	3.0903	4.2318	2.7248
1.3200			2.7580	3.4877	3.4649	2.1784	2.5337	2.1636	3.4341	2.4499	3.3698	3.2300	3.1145	2.2932	1.6239	3.4864	3.6554	2.7268	4.1202	3.4136	3.5961	2.4658	1.7896	3.9244	2.6073	3.8715	4.5116	3.7054	4.3216	2.5592	3.1095	1.1790	3.7229	4.6350	3.7183	3.0019	2.3121	3.4045	1.8596	3.4302	3.7516	1.5843	3.6066	4.0752	2.1579	2.4011	3.0903	4.2320	2.7248
1.3300			2.7579	3.4877	3.4648	2.1784	2.5337	2.1636	3.4341	2.4499	3.3698	3.2300	3.1145	2.2932	1.6239	3.4865	3.6555	2.7269	4.1202	3.4137	3.5961	2.4658	1.7896	3.9245	2.6073	3.8715	4.5115	3.7055	4.3216	2.5593	3.1094	1.1790	3.7229	4.6351	3.7184	3.0019	2.3121	3.4045	1.8597	3.4302	3.7515	1.5843	3.6065	4.0752	2.1580	2.4011	3.0903	4.2318	2.7248
1.3400			2.7580	3.4877	3.4649	2.1784	2.5339	2.1635	3.4341	2.4499	3.3698	3.2300	3.1145	2.2932	1.6239	3.4864	3.6555	2.7270	4.1200	3.4136	3.5961	2.4657	1.7896	3.9245	2.6073	3.8715	4.5115	3.7055	4.3215	2.5593	3.1094	1.1790	3.7229	4.6351	3.7183	3.0019	2.3121	3.4045	1.8597	3.4302	3.7515	1.5843	3.6066	4.0751	2.1581	2.4011	3.0904	4.2318	2.7248
1.3500			2.7580	3.4876	3.4648	2.1784	2.5337	2.1635	3.4341	2.4499	3.3698	3.2300	3.1145	2.2933	1.6239	3.4864	3.6555	2.7270	4.1201	3.4136	3.5961	2.4658	1.7896	3.9244	2.6073	3.8715	4.5116	3.7055	4.3216	2.5593	3.1095	1.1790	3.7229	4.6350	3.7182	3.0019	2.3121	3.4045	1.8597	3.4302	3.7516	1.5843	3.6066	4.0752	2.1580	2.4011	3.0903	4.2318	2.7248
1.3600			2.7580	3.4877	3.4649	2.1784	2.5337	2.1635	3.4341	2.4499	3.3698	3.2300	3.1145	2.2933	1.6239	3.4864	3.6554	2.7269	4.1202	3.4137	3.5961	2.4658	1.7897	3.9244	2.6073	3.8715	4.5116	3.7055	4.3215	2.5593	3.1094	1.1789	3.7229	4.6351	3.7183	3.0019	2.3121	3.4045	1.8597	3.4303	3.7517	1.5843	3.6066	4.0751	2.1579	2.4011	3.0904	4.2318	2.7248
1.3700			2.7580	3.4877	3.4649	2.1785	2.5337	2.1634	3.4340	2.4500	3.3698	3.2301	3.1145	2.2933	1.6239	3.4864	3.6554	2.7269	4.1202	3.4136	3.5961	2.4658	1.7897	3.9244	2.6073	3.8715	4.5118	3.7055	4.3214	2.5592	3.1094	1.1789	3.7229	4.6350	3.7183	3.0019	2.3121	3.4045	1.8597	3.4302	3.7517	1.5843	3.6066	4.0750	2.1580	2.4011	3.0904	4.2318	2.7248
1.3800			2.7580	3.4878	3.4649	2.1785	2.5337	2.1635	3.4340	2.4500	3.3698	3.2301	3.1145	2.2932	1.6239	3.4864	3.6554	2.7269	4.1202	3.4136	3.5961	2.4658	1.7896	3.9243	2.6073	3.8716	4.5116	3.7054	4.3215	2.5592	3.1094	1.1790	3.7229	4.6350	3.7183	3.0019	2.3121	3.4045	1.8597	3.4302	3.7518	1.5844	3.6066	4.0752	2.1580	2.4011	3.0904	4.2318	2.7248
1.3900			2.7580	3.4877	3.4648	2.1784	2.5337	2.1635	3.4341	2.4499	3.3698	3.2299	3.1145	2.2932	1.6239	3.4864	3.6554	2.7268	4.1201	3.4136	3.5961	2.4658	1.7897	3.9243	2.6073	3.8715	4.5116	3.7055	4.3216	2.5592	3.1095	1.1790	3.7229	4.6350	3.7182	3.0019	2.3121	3.4045	1.8596	3.4302	3.7517	1.5844	3.6066	4.0751	2.1580	2.4011	3.0902	4.2317	2.7248
1.4000			2.7579	3.4877	3.4649	2.1784	2.5337	2.1636	3.4342	2.4499	3.3698	3.2301	3.1145	2.2932	1.6239	3.4864	3.6554	2.7269	4.1200	3.4135	3.5961	2.4658	1.7897	3.9243	2.6073	3.8716	4.5116	3.7056	4.3216	2.5592	3.1094	1.1790	3.7229	4.6350	3.7183	3.0019	2.3121	3.4045	1.8596	3.4302	3.7516	1.5844	3.6065	4.0752	2.1581	2.4011	3.0903	4.2318	2.7248
1.4100			2.7580	3.4877	3.4648	2.1785	2.5338	2.1635	3.4342	2.4498	3.3698	3.2301	3.1145	2.2933	1.6238	3.4864	3.6554	2.7269	4.1201	3.4136	3.5961	2.4658	1.7897	3.9243	2.6073	3.8716	4.5115	3.7055	4.3216	2.5592	3.1094	1.1790	3.7229	4.6350	3.7182	3.0019	2.3121	3.4045	1.8596	3.4302	3.7516	1.5844	3.6065	4.0750	2.1581	2.4011	3.0903	4.2318	2.7247
1.4200			2.7579	3.4876	3.4649	2.1784	2.5337	2.1635	3.4341	2.4499	3.3698	3.2301	3.1145	2.2933	1.6239	3.4864	3.6553	2.7269	4.1202	3.4135	3.5961	2.4659	1.7897	3.9242	2.6073	3.8716	4.5116	3.7055	4.3216	2.5592	3.1094	1.1790	3.7229	4.6350	3.7183	3.0019	2.3121	3.4045	1.8596	3.4302	3.7516	1.5844	3.6066	4.0751	2.1581	2.4011	3.0903	4.2319	2.7247
1.4300			2.7579	3.4876	3.4648	2.1784	2.5337	2.1635	3.4341	2.4499	3.3698	3.2300	3.1145	2.2933	1.6238	3.4864	3.6555	2.7269	4.1202	3.4135	3.5961	2.4658	1.7898	3.9244	2.6073	3.8716	4.5116	3.7055	4.3215	2.5593	3.1095	1.1790	3.7229	4.6349	3.7183	3.0019	2.3121	3.4045	1.8597	3.4302	3.7516	1.5844	3.6065	4.0751	2.1580	2.4011	3.0904	4.2318	2.7247
1.4400			2.7580	3.4876	3.4647	2.1784	2.5337	2.1635	3.4341	2.4500	3.3698	3.2300	3.1145	2.2932	1.6239	3.4862	3.6555	2.7269	4.1203	3.4136	3.5961	2.4658	1.7898	3.9244	2.6073	3.8716	4.5115	3.7056	4.3215	2.5593	3.1094	1.1790	3.7229	4.6350	3.7182	3.0019	2.3121	3.4045	1.8597	3.4301	3.7516	1.5844	3.6065	4.0752	2.1580	2.4011	3.0904	4.2318	2.7247
1.4500			2.7580	3.4876	3.4647	2.1785	2.5337	2.1635	3.4341	2.4499	3.3698	3.2300	3.1145	2.2933	1.6239	3.4863	3.6555	2.7268	4.1202	3.4135	3.5961	2.4658	1.7897	3.9245	2.6073	3.8715	4.5115	3.7056	4.3216	2.5593	3.1094	1.1790	3.7229	4.6350	3.7183	3.0019	2.3121	3.4045	1.8597	3.4301	3.7516	1.5845	3.6066	4.0752	2.1580	2.4011	3.0903	4.2318	2.7247
1.4600			2.7580	3.4876	3.4647	2.1785	2.5337	2.1636	3.4341	2.4499	3.3698	3.2300	3.1145	2.2933	1.6239	3.4863	3.6554	2.7269	4.1202	3.4135	3.5961	2.4658	1.7898	3.9245	2.6073	3.8715	4.5115	3.7056	4.3216	2.5592	3.1093	1.1790	3.7229	4.6348	3.7183	3.0019	2.3121	3.4044	1.8597	3.4302	3.7515	1.5845	3.6065	4.0751	2.1580	2.4011	3.0903	4.2317	2.7247
1.4700			2.7579	3.4877	3.4647	2.1785	2.5338	2.1636	3.4340	2.4500	3.3698	3.2300	3.1145	2.2932	1.6239	3.4863	3.6554	2.7269	4.1201	3.4135	3.5961	2.4658	1.7898	3.9244	2.6073	3.8714	4.5115	3.7055	4.3216	2.5593	3.1093	1.1790	3.7229	4.6349	3.7183	3.0019	2.3121	3.4044	1.8597	3.4301	3.7516	1.5845	3.6065	4.0752	2.1580	2.4011	3.0903	4.2317	2.7247
1.4800			2.7579	3.4876	3.4647	2.1784	2.5337	2.1636	3.4341	2.4500	3.3698	3.2300	3.1145	2.2933	1.6239	3.4864	3.6553	2.7269	4.1202	3.4136	3.5961	2.4658	1.7898	3.9242	2.6073	3.8714	4.5114	3.7054	4.3216	2.5592	3.1094	1.1789	3.7229	4.6349	3.7183	3.0018	2.3121	3.4044	1.8597	3.4301	3.7516	1.5845	3.6066	4.0752	2.1580	2.4011	3.0903	4.2317	2.7247
1.4900			2.7580	3.4876	3.4647	2.1784	2.5337	2.1636	3.4341	2.4500	3.3698	3.2300	3.1145	2.2932	1.6239	3.4863	3.6553	2.7270	4.1202	3.4136	3.5961	2.4658	1.7898	3.9243	2.6073	3.8715	4.5114	3.7054	4.3215	2.5592	3.1094	1.1790	3.7229	4.6349	3.7183	3.0019	2.3121	3.4044	1.8596	3.4301	3.7517	1.5845	3.6066	4.0750	2.1580	2.4011	3.0903	4.2318	2.7247
1.5000			2.7581	3.4876	3.4648	2.1784	2.5337	2.1636	3.4341	2.4499	3.3698	3.2300	3.1145	2.2933	1.6239	3.4863	3.6553	2.7269	4.1201	3.4136	3.5961	2.4658	1.7898	3.9244	2.6073	3.8715	4.5115	3.7054	4.3214	2.5593	3.1094	1.1790	3.7229	4.6349	3.7184	3.0019	2.3121	3.4044	1.8596	3.4301	3.7516	1.5845	3.6065	4.0750	2.1580	2.4011	3.0903	4.2318	2.7247
1.5100			2.7580	3.4876	3.4648	2.1785	2.5338	2.1636	3.4340	2.4499	3.3698	3.2299	3.1145	2.2933	1.6239	3.4864	3.6555	2.7269	4.1202	3.4135	3.5961	2.4658	1.7898	3.9243	2.6073	3.8714	4.5116	3.7056	4.3215	2.5593	3.1093	1.1790	3.7229	4.6349	3.7182	3.0019	2.3121	3.4044	1.8596	3.4301	3.7514	1.5845	3.6065	4.0750	2.1580	2.4011	3.0903	4.2319	2.7246
1.5200			2.7580	3.4876	3.4647	2.1784	2.5337	2.1636	3.4341	2.4499	3.3698	3.2300	3.1145	2.2933	1.6239	3.4864	3.6555	2.7269	4.1201	3.4135	3.5961	2.4658	1.7898	3.9243	2.6073	3.8715	4.5116	3.7056	4.3215	2.5593	3.1093	1.1790	3.7229	4.6348	3.7181	3.0019	2.3121	3.4044	1.8596	3.4303	3.7516	1.5846	3.6064	4.0752	2.1580	2.4011	3.0904	4.2318	2.7246
1.5300			2.7580	3.4876	3.4647	2.1785	2.5337	2.1636	3.4341	2.4500	3.3698	3.2300	3.1145	2.2933	1.6239	3.4864	3.6554	2.7269	4.1200	3.4137	3.5961	2.4659	1.7899	3.9243	2.6073	3.8714	4.5115	3.7054	4.3216	2.5593	3.1093	1.1790	3.7229	4.6347	3.7182	3.0019	2.3121	3.4044	1.8596	3.4302	3.7516	1.5846	3.6063	4.0751	2.1580	2.4011	3.0903	4.2318	2.7245
1.5400			2.7580	3.4876	3.4647	2.1785	2.5337	2.1636	3.4341	2.4499	3.3698	3.2300	3.1145	2.2933	1.6239	3.4863	3.6555	2.7269	4.1202	3.4136	3.5961	2.4659	1.7899	3.9242	2.6073	3.8715	4.5115	3.7056	4.3215	2.5593	3.1093	1.1790	3.7229	4.6348	3.7183	3.0019	2.3121	3.4044	1.8597	3.4303	3.7516	1.5846	3.6064	4.0750	2.1581	2.4011	3.0903	4.2318	2.7246
1.5500			2.7580	3.4876	3.4646	2.1785	2.5337	2.1635	3.4341	2.4499	3.3698	3.2300	3.1145	2.2933	1.6239	3.4863	3.6555	2.7268	4.1201	3.4136	3.5961	2.4658	1.7899	3.9242	2.6073	3.8716	4.5115	3.7056	4.3216	2.5593	3.1093	1.1790	3.7229	4.6347	3.7184	3.0019	2.3121	3.4044	1.8597	3.4300	3.7516	1.5846	3.6065	4.0751	2.1580	2.4011	3.0903	4.2318	2.7246
1.5600			2.7580	3.4876	3.4646	2.1785	2.5337	2.1635	3.4340	2.4500	3.3698	3.2300	3.1145	2.2933	1.6239	3.4864	3.6554	2.7268	4.1201	3.4136	3.5961	2.4658	1.7898	3.9242	2.6073	3.8715	4.5115	3.7055	4.3216	2.5592	3.1095	1.1790	3.7229	4.6348	3.7183	3.0019	2.3121	3.4044	1.8597	3.4301	3.7516	1.5846	3.6066	4.0750	2.1580	2.4011	3.0903	4.2317	2.7245
1.5700			2.7580	3.4876	3.4647	2.1785	2.5337	2.1636	3.4342	2.4500	3.3698	3.2300	3.1145	2.2933	1.6239	3.4864	3.6554	2.7269	4.1201	3.4135	3.5961	2.4658	1.7899	3.9243	2.6073	3.8715	4.5114	3.7055	4.3215	2.5593	3.1095	1.1790	3.7229	4.6348	3.7183	3.0019	2.3121	3.4044	1.8597	3.4301	3.7517	1.5846	3.6067	4.0750	2.1580	2.4011	3.0903	4.2317	2.7246
1.5800			2.7580	3.4876	3.4647	2.1785	2.5338	2.1636	3.4341	2.4500	3.3698	3.2299	3.1145	2.2933	1.6239	3.4864	3.6554	2.7269	4.1201	3.4135	3.5961	2.4659	1.7899	3.9243	2.6073	3.8715	4.5114	3.7055	4.3215	2.5593	3.1095	1.1790	3.7229	4.6350	3.7182	3.0019	2.3121	3.4044	1.8596	3.4302	3.7517	1.5846	3.6067	4.0749	2.1580	2.4011	3.0903	4.2317	2.7246
1.5900			2.7580	3.4876	3.4647	2.1785	2.5336	2.1636	3.4341	2.4499	3.3698	3.2299	3.1145	2.2933	1.6239	3.4864	3.6554	2.7269	4.1201	3.4135	3.5961	2.4658	1.7899	3.9244	2.6073	3.8716	4.5114	3.7055	4.3214	2.5594	3.1094	1.1790	3.7229	4.6349	3.7183	3.0019	2.3121	3.4044	1.8597	3.4303	3.7516	1.5847	3.6067	4.0751	2.1580	2.4011	3.0901	4.2318	2.7245
1.6000			2.7580	3.4876	3.4647	2.1785	2.5337	2.1636	3.4340	2.4500	3.3698	3.2300	3.1145	2.2933	1.6239	3.4864	3.6554	2.7269	4.1201	3.4136	3.5961	2.4658	1.7900	3.9244	2.6073	3.8716	4.5114	3.7054	4.3215	2.5594	3.1094	1.1790	3.7229	4.6348	3.7184	3.0019	2.3121	3.4044	1.8596	3.4302	3.7516	1.5847	3.6065	4.0751	2.1580	2.4011	3.0902	4.2319	2.7245
1.6100			2.7580	3.4876	3.4647	2.1784	2.5339	2.1636	3.4340	2.4499	3.3698	3.2300	3.1145	2.2933	1.6239	3.4863	3.6554	2.7269	4.1201	3.4136	3.5961	2.4658	1.7899	3.9243	2.6073	3.8716	4.5114	3.7054	4.3215	2.5593	3.1095	1.1790	3.7229	4.6349	3.7184	3.0019	2.3121	3.4044	1.8597	3.4301	3.7516	1.5847	3.6065	4.0751	2.1581	2.4011	3.0903	4.2318	2.7246
1.6200			2.7580	3.4876	3.4647	2.1784	2.5337	2.1637	3.4341	2.4499	3.3698	3.2300	3.1144	2.2933	1.6239	3.4863	3.6555	2.7269	4.1202	3.4136	3.5961	2.4658	1.7900	3.9242	2.6073	3.8715	4.5116	3.7055	4.3215	2.5593	3.1095	1.1790	3.7229	4.6348	3.7182	3.0019	2.3121	3.4044	1.8597	3.4301	3.7517	1.5847	3.6065	4.0751	2.1580	2.4011	3.0903	4.2318	2.7246
1.6300			2.7580	3.4876	3.4648	2.1784	2.5338	2.1635	3.4340	2.4499	3.3698	3.2300	3.1144	2.2933	1.6239	3.4864	3.6553	2.7268	4.1201	3.4136	3.5961	2.4659	1.7900	3.9243	2.6073	3.8714	4.5115	3.7056	4.3215	2.5593	3.1093	1.1790	3.7229	4.6348	3.7181	3.0019	2.3121	3.4044	1.8597	3.4300	3.7517	1.5847	3.6065	4.0751	2.1581	2.4011	3.0903	4.2318	2.7246
1.6400			2.7580	3.4876	3.4646	2.1784	2.5338	2.1635	3.4340	2.4499	3.3698	3.2299	3.1144	2.2933	1.6239	3.4864	3.6553	2.7269	4.1200	3.4136	3.5961	2.4658	1.7900	3.9243	2.6073	3.8715	4.5117	3.7055	4.3216	2.5593	3.1093	1.1790	3.7229	4.6348	3.7182	3.0019	2.3121	3.4044	1.8596	3.4300	3.7516	1.5847	3.6065	4.0750	2.1580	2.4011	3.0901	4.2318	2.7246
1.6500			2.7580	3.4876	3.4647	2.1785	2.5337	2.1635	3.4341	2.4499	3.3698	3.2300	3.1144	2.2934	1.6239	3.4864	3.6552	2.7268	4.1199	3.4136	3.5961	2.4659	1.7900	3.9242	2.6073	3.8714	4.5116	3.7056	4.3216	2.5593	3.1093	1.1790	3.7229	4.6349	3.7182	3.0019	2.3121	3.4044	1.8597	3.4301	3.7517	1.5847	3.6066	4.0751	2.1580	2.4011	3.0903	4.2317	2.7245
1.6600			2.7580	3.4876	3.4647	2.1784	2.5336	2.1636	3.4340	2.4499	3.3698	3.2300	3.1144	2.2933	1.6239	3.4864	3.6553	2.7269	4.1200	3.4136	3.5961	2.4658	1.7900	3.9244	2.6073	3.8715	4.5116	3.7056	4.3215	2.5593	3.1094	1.1790	3.7229	4.6348	3.7182	3.0019	2.3121	3.4044	1.8596	3.4302	3.7516	1.5848	3.6066	4.0749	2.1580	2.4011	3.0903	4.2318	2.7246
1.6700			2.7580	3.4876	3.4647	2.1784	2.5337	2.1636	3.4340	2.4499	3.3698	3.2300	3.1144	2.2933	1.6239	3.4864	3.6555	2.7269	4.1202	3.4136	3.5961	2.4659	1.7900	3.9243	2.6073	3.8715	4.5117	3.7056	4.3215	2.5593	3.1093	1.1790	3.7229	4.6349	3.7182	3.0019	2.3121	3.4044	1.8596	3.4302	3.7515	1.5848	3.6065	4.0750	2.1580	2.4011	3.0904	4.2319	2.7245
1.6800			2.7580	3.4876	3.4647	2.1785	2.5338	2.1636	3.4341	2.4500	3.3698	3.2300	3.1144	2.2933	1.6239	3.4863	3.6555	2.7269	4.1201	3.4136	3.5961	2.4658	1.7901	3.9242	2.6073	3.8716	4.5116	3.7056	4.3215	2.5592	3.1094	1.1790	3.7229	4.6350	3.7182	3.0019	2.3121	3.4044	1.8597	3.4301	3.7515	1.5848	3.6065	4.0752	2.1581	2.4011	3.0903	4.2319	2.7245
1.6900			2.7580	3.4876	3.4647	2.1785	2.5337	2.1636	3.4340	2.4500	3.3698	3.2300	3.1144	2.2933	1.6240	3.4863	3.6555	2.7268	4.1201	3.4135	3.5961	2.4658	1.7901	3.9241	2.6073	3.8715	4.5115	3.7055	4.3215	2.5594	3.1094	1.1790	3.7229	4.6348	3.7183	3.0019	2.3121	3.4044	1.8596	3.4301	3.7514	1.5848	3.6065	4.0752	2.1580	2.4011	3.0903	4.2317	2.7246
1.7000			2.7580	3.4876	3.4647	2.1784	2.5337	2.1636	3.4341	2.4500	3.3698	3.2300	3.1144	2.2934	1.6239	3.4862	3.6555	2.7268	4.1201	3.4135	3.5961	2.4658	1.7900	3.9243	2.6073	3.8715	4.5116	3.7056	4.3216	2.5593	3.1094	1.1790	3.7229	4.6348	3.7184	3.0019	2.3121	3.4044	1.8596	3.4302	3.7515	1.5848	3.6066	4.0750	2.1580	2.4011	3.0903	4.2316	2.7245
1.7100			2.7579	3.4876	3.4646	2.1784	2.5336	2.1635	3.4341	2.4500	3.3698	3.2300	3.1144	2.2934	1.6239	3.4863	3.6554	2.7269	4.1200	3.4136	3.5961	2.4659	1.7901	3.9242	2.6073	3.8715	4.5116	3.7056	4.3215	2.5592	3.1094	1.1790	3.7229	4.6349	3.7183	3.0019	2.3121	3.4044	1.8597	3.4302	3.7516	1.5848	3.6065	4.0749	2.1580	2.4011	3.0903	4.2318	2.7245
1.7200			2.7580	3.4876	3.4647	2.1784	2.5337	2.1635	3.4341	2.4499	3.3698	3.2300	3.1144	2.2934	1.6239	3.4864	3.6555	2.7269	4.1201	3.4137	3.5961	2.4659	1.7901	3.9242	2.6073	3.8714	4.5116	3.7056	4.3216	2.5593	3.1094	1.1790	3.7229	4.6349	3.7183	3.0019	2.3121	3.4044	1.8596	3.4302	3.7516	1.5848	3.6065	4.0750	2.1580	2.4011	3.0903	4.2318	2.7245
1.7300			2.7580	3.4876	3.4646	2.1785	2.5336	2.1636	3.4342	2.4499	3.3698	3.2300	3.1144	2.2933	1.6239	3.4863	3.6554	2.7269	4.1202	3.4136	3.5961	2.4658	1.7901	3.9244	2.6073	3.8715	4.5114	3.7056	4.3215	2.5594	3.1094	1.1790	3.7229	4.6349	3.7182	3.0019	2.3121	3.4044	1.8596	3.4302	3.7516	1.5848	3.6065	4.0750	2.1580	2.4011	3.0903	4.2317	2.7245
1.7400			2.7580	3.4876	3.4647	2.1784	2.5337	2.1635	3.4342	2.4499	3.3698	3.2300	3.1144	2.2933	1.6239	3.4864	3.6554	2.7269	4.1201	3.4135	3.5961	2.4659	1.7901	3.9245	2.6073	3.8715	4.5116	3.7054	4.3215	2.5594	3.1094	1.1790	3.7229	4.6348	3.7183	3.0019	2.3121	3.4044	1.8595	3.4303	3.7518	1.5848	3.6066	4.0751	2.1581	2.4011	3.0902	4.2318	2.7246
1.7500			2.7580	3.4876	3.4648	2.1784	2.5337	2.1635	3.4339	2.4500	3.3698	3.2300	3.1144	2.2933	1.6239	3.4863	3.6555	2.7269	4.1200	3.4136	3.5961	2.4659	1.7901	3.9244	2.6073	3.8714	4.5115	3.7055	4.3215	2.5593	3.1094	1.1790	3.7229	4.6347	3.7184	3.0019	2.3121	3.4044	1.8596	3.4302	3.7517	1.5849	3.6066	4.0749	2.1581	2.4011	3.0902	4.2318	2.7246
1.7600			2.7580	3.4876	3.4647	2.1785	2.5337	2.1635	3.4340	2.4500	3.3698	3.2300	3.1144	2.2933	1.6240	3.4863	3.6554	2.7269	4.1201	3.4135	3.5961	2.4658	1.7902	3.9244	2.6073	3.8715	4.5116	3.7054	4.3216	2.5593	3.1093	1.1789	3.7229	4.6348	3.7184	3.0019	2.3121	3.4044	1.8596	3.4302	3.7517	1.5849	3.6065	4.0750	2.1580	2.4011	3.0902	4.2317	2.7245
1.7700			2.7580	3.4876	3.4647	2.1785	2.5338	2.1635	3.4340	2.4500	3.3698	3.2300	3.1144	2.2934	1.6240	3.4863	3.6555	2.7269	4.1200	3.4137	3.5961	2.4659	1.7902	3.9244	2.6073	3.8715	4.5117	3.7056	4.3216	2.5593	3.1094	1.1790	3.7229	4.6348	3.7182	3.0019	2.3121	3.4044	1.8596	3.4301	3.7516	1.5849	3.6066	4.0751	2.1580	2.4011	3.0903	4.2318	2.7245
1.7800			2.7580	3.4876	3.4646	2.1785	2.5338	2.1636	3.4341	2.4500	3.3698	3.2301	3.1144	2.2934	1.6240	3.4863	3.6554	2.7267	4.1200	3.4137	3.5961	2.4659	1.7902	3.9243	2.6073	3.8714	4.5116	3.7055	4.3215	2.5594	3.1095	1.1790	3.7229	4.6347	3.7183	3.0019	2.3121	3.4044	1.8596	3.4301	3.7516	1.5849	3.6065	4.0752	2.1581	2.4011	3.0904	4.2318	2.7245
1.7900			2.7579	3.4876	3.4646	2.1784	2.5338	2.1636	3.4341	2.4499	3.3698	3.2301	3.1144	2.2933	1.6240	3.4863	3.6554	2.7268	4.1201	3.4136	3.5961	2.4659	1.7902	3.9243	2.6073	3.8714	4.5117	3.7056	4.3214	2.5594	3.1095	1.1790	3.7229	4.6347	3.7183	3.0019	2.3121	3.4044	1.8597	3.4301	3.7516	1.5849	3.6065	4.0752	2.1580	2.4011	3.0904	4.2317	2.7246
1.8000			2.7580	3.4876	3.4646	2.1785	2.5338	2.1636	3.4341	2.4499	3.3698	3.2301	3.1144	2.2933	1.6240	3.4863	3.6554	2.7268	4.1201	3.4136	3.5961	2.4659	1.7902	3.9243	2.6073	3.8715	4.5116	3.7056	4.3214	2.5593	3.1094	1.1790	3.7229	4.6347	3.7183	3.0019	2.3121	3.4044	1.8596	3.4301	3.7516	1.5849	3.6064	4.0751	2.1580	2.4011	3.0904	4.2319	2.7246
1.8100			2.7580	3.4876	3.4645	2.1785	2.5338	2.1636	3.4341	2.4499	3.3698	3.2301	3.1144	2.2933	1.6239	3.4863	3.6554	2.7267	4.1201	3.4135	3.5961	2.4659	1.7901	3.9245	2.6073	3.8715	4.5115	3.7055	4.3214	2.5594	3.1094	1.1790	3.7229	4.6348	3.7182	3.0019	2.3121	3.4044	1.8596	3.4301	3.7517	1.5849	3.6065	4.0750	2.1580	2.4012	3.0904	4.2316	2.7245
1.8200			2.7580	3.4876	3.4647	2.1786	2.5338	2.1636	3.4340	2.4499	3.3698	3.2301	3.1144	2.2934	1.6240	3.4863	3.6554	2.7268	4.1200	3.4135	3.5961	2.4659	1.7902	3.9244	2.6073	3.8715	4.5115	3.7055	4.3215	2.5593	3.1094	1.1790	3.7229	4.6347	3.7181	3.0019	2.3121	3.4044	1.8596	3.4301	3.7516	1.5849	3.6066	4.0751	2.1581	2.4012	3.0903	4.2317	2.7245
1.8300			2.7580	3.4876	3.4646	2.1785	2.5338	2.1636	3.4341	2.4499	3.3698	3.2300	3.1144	2.2933	1.6240	3.4863	3.6555	2.7269	4.1201	3.4136	3.5961	2.4658	1.7902	3.9244	2.6073	3.8714	4.5117	3.7055	4.3214	2.5593	3.1095	1.1790	3.7229	4.6346	3.7182	3.0019	2.3121	3.4044	1.8596	3.4300	3.7516	1.5849	3.6066	4.0752	2.1581	2.4012	3.0903	4.2319	2.7245
1.8400			2.7580	3.4876	3.4647	2.1785	2.5337	2.1636	3.4342	2.4499	3.3698	3.2300	3.1144	2.2933	1.6240	3.4864	3.6554	2.7268	4.1201	3.4136	3.5961	2.4659	1.7902	3.9244	2.6073	3.8715	4.5116	3.7055	4.3215	2.5593	3.1094	1.1790	3.7229	4.6348	3.7183	3.0019	2.3121	3.4044	1.8596	3.4302	3.7516	1.5850	3.6067	4.0751	2.1580	2.4012	3.0904	4.2316	2.7245
1.8500			2.7580	3.4876	3.4647	2.1785	2.5337	2.1636	3.4341	2.4499	3.3698	3.2300	3.1144	2.2934	1.6239	3.4863	3.6555	2.7268	4.1201	3.4136	3.5961	2.4659	1.7902	3.9243	2.6073	3.8714	4.5115	3.7055	4.3215	2.5593	3.1093	1.1790	3.7229	4.6347	3.7185	3.0019	2.3121	3.4044	1.8597	3.4303	3.7514	1.5850	3.6066	4.0750	2.1580	2.4012	3.0903	4.2318	2.7245
1.8600			2.7580	3.4876	3.4647	2.1785	2.5337	2.1635	3.4341	2.4500	3.3698	3.2300	3.1144	2.2934	1.6240	3.4863	3.6555	2.7269	4.1201	3.4135	3.5961	2.4659	1.7902	3.9244	2.6073	3.8715	4.5115	3.7056	4.3214	2.5594	3.1094	1.1790	3.7229	4.6347	3.7184	3.0019	2.3121	3.4044	1.8596	3.4302	3.7514	1.5850	3.6065	4.0751	2.1581	2.4012	3.0902	4.2318	2.7245
1.8700			2.7580	3.4876	3.4647	2.1784	2.5337	2.1636	3.4341	2.4500	3.3698	3.2300	3.1144	2.2934	1.6240	3.4863	3.6554	2.7269	4.1201	3.4136	3.5961	2.4659	1.7902	3.9244	2.6073	3.8715	4.5116	3.7056	4.3213	2.5592	3.1094	1.1790	3.7229	4.6347	3.7183	3.0019	2.3121	3.4044	1.8596	3.4301	3.7515	1.5850	3.6066	4.0751	2.1581	2.4012	3.0902	4.2319	2.7246
1.8800			2.7580	3.4876	3.4647	2.1784	2.5338	2.1636	3.4340	2.4499	3.3698	3.2298	3.1144	2.2934	1.6240	3.4864	3.6555	2.7269	4.1200	3.4137	3.5961	2.4659	1.7903	3.9244	2.6073	3.8715	4.5117	3.7055	4.3215	2.5593	3.1093	1.1790	3.7229	4.6347	3.7183	3.0019	2.3121	3.4044	1.8596	3.4301	3.7515	1.5850	3.6066	4.0749	2.1581	2.4012	3.0903	4.2319	2.7246
1.8900			2.7581	3.4876	3.4646	2.1785	2.5337	2.1636	3.4340	2.4499	3.3698	3.2300	3.1144	2.2934	1.6240	3.4863	3.6554	2.7269	4.1200	3.4136	3.5961	2.4659	1.7903	3.9246	2.6073	3.8715	4.5115	3.7056	4.3216	2.5593	3.1094	1.1790	3.7229	4.6346	3.7183	3.0019	2.3121	3.4044	1.8596	3.4301	3.7516	1.5850	3.6066	4.0750	2.1580	2.4012	3.0903	4.2318	2.7246
1.9000			2.7581	3.4876	3.4646	2.1784	2.5338	2.1636	3.4341	2.4499	3.3698	3.2300	3.1144	2.2934	1.6240	3.4863	3.6555	2.7270	4.1201	3.4137	3.5961	2.4659	1.7903	3.9245	2.6073	3.8716	4.5114	3.7056	4.3215	2.5594	3.1094	1.1790	3.7229	4.6347	3.7182	3.0019	2.3121	3.4044	1.8596	3.4301	3.7516	1.5851	3.6064	4.0750	2.1580	2.4012	3.0903	4.2318	2.7246
1.9100			2.7580	3.4876	3.4646	2.1785	2.5336	2.1636	3.4341	2.4499	3.3698	3.2300	3.1144	2.2934	1.6240	3.4863	3.6555	2.7269	4.1201	3.4136	3.5961	2.4659	1.7903	3.9243	2.6073	3.8715	4.5116	3.7056	4.3215	2.5594	3.1094	1.1790	3.7229	4.6345	3.7183	3.0019	2.3121	3.4044	1.8596	3.4302	3.7517	1.5851	3.6067	4.0751	2.1580	2.4012	3.0903	4.2318	2.7246
1.9200			2.7581	3.4876	3.4647	2.1785	2.5337	2.1636	3.4341	2.4499	3.3698	3.2300	3.1144	2.2933	1.6239	3.4863	3.6554	2.7269	4.1201	3.4136	3.5961	2.4658	1.7903	3.9242	2.6073	3.8715	4.5115	3.7055	4.3215	2.5594	3.1094	1.1790	3.7229	4.6346	3.7183	3.0019	2.3121	3.4044	1.8596	3.4301	3.7517	1.5851	3.6066	4.0750	2.1580	2.4012	3.0903	4.2317	2.7246
1.9300			2.7580	3.4876	3.4646	2.1785	2.5337	2.1636	3.4341	2.4499	3.3698	3.2301	3.1144	2.2934	1.6240	3.4862	3.6554	2.7269	4.1201	3.4137	3.5961	2.4658	1.7903	3.9244	2.6073	3.8716	4.5116	3.7056	4.3216	2.5594	3.1094	1.1790	3.7229	4.6347	3.7184	3.0019	2.3121	3.4044	1.8596	3.4302	3.7516	1.5851	3.6065	4.0751	2.1581	2.4012	3.0903	4.2317	2.7245
1.9400			2.7580	3.4876	3.4646	2.1785	2.5337	2.1636	3.4342	2.4499	3.3698	3.2301	3.1144	2.2934	1.6240	3.4863	3.6553	2.7269	4.1200	3.4136	3.5961	2.4659	1.7903	3.9243	2.6073	3.8716	4.5116	3.7056	4.3216	2.5594	3.1094	1.1790	3.7229	4.6347	3.7183	3.0019	2.3121	3.4044	1.8596	3.4302	3.7516	1.5851	3.6065	4.0749	2.1580	2.4012	3.0902	4.2318	2.7245
1.9500			2.7580	3.4875	3.4647	2.1785	2.5338	2.1636	3.4342	2.4500	3.3698	3.2300	3.1144	2.2934	1.6240	3.4863	3.6554	2.7269	4.1199	3.4135	3.5961	2.4660	1.7904	3.9243	2.6073	3.8715	4.5116	3.7055	4.3216	2.5593	3.1093	1.1790	3.7229	4.6346	3.7182	3.0019	2.3121	3.4044	1.8596	3.4302	3.7515	1.5851	3.6065	4.0748	2.1580	2.4012	3.0902	4.2319	2.7245
1.9600			2.7580	3.4875	3.4647	2.1785	2.5338	2.1637	3.4341	2.4500	3.3698	3.2300	3.1144	2.2934	1.6240	3.4864	3.6553	2.7268	4.1200	3.4136	3.5961	2.4660	1.7903	3.9244	2.6073	3.8715	4.5115	3.7056	4.3214	2.5593	3.1094	1.1790	3.7229	4.6347	3.7183	3.0019	2.3121	3.4044	1.8596	3.4302	3.7515	1.5851	3.6065	4.0749	2.1581	2.4012	3.0903	4.2318	2.7245
1.9700			2.7581	3.4875	3.4646	2.1784	2.5336	2.1637	3.4342	2.4500	3.3698	3.2300	3.1144	2.2933	1.6240	3.4864	3.6554	2.7270	4.1202	3.4137	3.5961	2.4659	1.7904	3.9243	2.6073	3.8714	4.5115	3.7056	4.3214	2.5593	3.1092	1.1790	3.7229	4.6346	3.7182	3.0019	2.3121	3.4043	1.8595	3.4301	3.7515	1.5851	3.6066	4.0751	2.1581	2.4012	3.0902	4.2318	2.7245
1.9800			2.7581	3.4876	3.4645	2.1784	2.5337	2.1636	3.4340	2.4498	3.3698	3.2300	3.1144	2.2934	1.6240	3.4863	3.6554	2.7269	4.1200	3.4136	3.5961	2.4658	1.7904	3.9243	2.6073	3.8715	4.5116	3.7056	4.3215	2.5594	3.1093	1.1790	3.7229	4.6346	3.7181	3.0019	2.3121	3.4043	1.8595	3.4302	3.7516	1.5851	3.6066	4.0751	2.1580	2.4012	3.0903	4.2319	2.7245
1.9900			2.7579	3.4875	3.4645	2.1785	2.5337	2.1635	3.4340	2.4498	3.3699	3.2300	3.1144	2.2934	1.6240	3.4864	3.6554	2.7268	4.1200	3.4135	3.5961	2.4658	1.7904	3.9243	2.6073	3.8716	4.5115	3.7057	4.3215	2.5593	3.1094	1.1790	3.7229	4.6346	3.7183	3.0019	2.3121	3.4043	1.8596	3.4303	3.7516	1.5851	3.6066	4.0751	2.1580	2.4012	3.0903	4.2318	2.7245
2.0000			2.7579	3.4876	3.4645	2.1785	2.5337	2.1636	3.4342	2.4499	3.3699	3.2301	3.1144	2.2934	1.6240	3.4864	3.6554	2.7268	4.1202	3.4136	3.5961	2.4659	1.7904	3.9243	2.6073	3.8716	4.5116	3.7056	4.3216	2.5594	3.1094	1.1790	3.7229	4.6346	3.7183	3.0019	2.3121	3.4043	1.8596	3.4302	3.7516	1.5852	3.6066	4.0752	2.1580	2.4012	3.0903	4.2319	2.7246
2.0100			2.7553	3.4819	3.4611	2.1765	2.5308	2.1615	3.4313	2.4479	3.3677	3.2273	3.1120	2.2913	1.6227	3.4833	3.6520	2.7240	4.1169	3.4106	3.5930	2.4634	1.7887	3.9202	2.6049	3.8672	4.5065	3.7024	4.3193	2.5563	3.1067	1.1775	3.7206	4.6314	3.7145	2.9994	2.3096	3.4018	1.8575	3.4267	3.7479	1.5840	3.6031	4.0705	2.1557	2.3983	3.0878	4.2274	2.7220
2.0200			2.5252	3.0521	3.1443	1.9980	2.2920	1.9652	3.1520	2.2464	3.1376	2.9678	2.8609	2.0875	1.5066	3.2038	3.3285	2.4529	3.7737	3.1233	3.2671	2.2515	1.6387	3.5514	2.3894	3.4983	4.0536	3.3965	4.0710	2.2986	2.8332	1.0683	3.4566	4.3112	3.3359	2.7645	2.0759	3.1402	1.6690	3.1206	3.3976	1.4899	3.2490	3.6752	1.9433	2.1629	2.8544	3.8451	2.4895
2.0300			1.7484	1.7873	2.0450	1.3767	1.5856	1.2539	2.1173	1.5015	2.2070	2.0047	1.9308	1.3742	1.1015	2.2236	2.1805	1.5303	2.4906	2.1036	2.0617	1.5934	1.1812	2.2456	1.6343	2.2565	2.5005	2.2922	3.0434	1.5081	1.8120	0.7449	2.3807	3.0266	2.0139	1.8892	1.2913	2.1449	1.0577	2.0177	2.1068	1.1946	2.0441	2.3310	1.2640	1.4153	2.0255	2.5281	1.6535
2.0400			1.0783	0.9116	1.1177	0.8359	1.0709	0.6379	1.1452	0.8330	1.2781	1.1206	1.0992	0.7948	0.7396	1.3556	1.2179	0.8021	1.3524	1.2178	1.0277	1.0751	0.8502	1.1069	0.9770	1.2446	1.2412	1.3224	1.9135	0.9270	0.9011	0.4892	1.3188	1.6956	0.9796	1.0766	0.6730	1.2067	0.5894	1.0339	1.0164	0.9531	1.1171	1.2094	0.7549	0.8340	1.2458	1.4165	0.9098
2.0500			0.7483	0.5677	0.6858	0.5680	0.8618	0.3571	0.6497	0.5054	0.7818	0.6835	0.6907	0.5401	0.5541	0.9232	0.7874	0.4890	0.8158	0.7974	0.5646	0.8412	0.7228	0.5703	0.6553	0.7873	0.7032	0.8581	1.2058	0.6874	0.4758	0.3656	0.7727	0.9460	0.5518	0.6607	0.4098	0.7218	0.3858	0.5617	0.5441	0.8490	0.7326	0.6974	0.5415	0.5764	0.8221	0.8913	0.5388
2.0600			0.6106	0.4461	0.5109	0.4549	0.8057	0.2503	0.4401	0.3702	0.5650	0.5074	0.5190	0.4476	0.4763	0.7473	0.6309	0.3701	0.6092	0.6316	0.3873	0.7582	0.6975	0.3544	0.5222	0.6110	0.5111	0.6786	0.8429	0.6100	0.3087	0.3121	0.5461	0.6067	0.3975	0.4790	0.3116	0.5114	0.3061	0.3704	0.3721	0.8236	0.5984	0.4990	0.4654	0.4766	0.6274	0.6802	0.3778
2.0700			0.5607	0.4070	0.4429	0.4122	0.8168	0.2111	0.3551	0.3179	0.4775	0.4449	0.4507	0.4222	0.4504	0.6894	0.5880	0.3252	0.5415	0.5766	0.3192	0.7442	0.7128	0.2655	0.4750	0.5504	0.4508	0.6250	0.6669	0.6011	0.2419	0.2902	0.4596	0.4591	0.3438	0.4016	0.2757	0.4236	0.2747	0.2928	0.3107	0.8331	0.5637	0.4272	0.4441	0.4418	0.5448	0.6039	0.3075
2.0800			0.5522	0.4019	0.4222	0.4032	0.8570	0.1996	0.3248	0.3024	0.4501	0.4334	0.4293	0.4258	0.4487	0.6893	0.5947	0.3108	0.5360	0.5724	0.2947	0.7608	0.7433	0.2272	0.4682	0.5414	0.4451	0.6306	0.5863	0.6219	0.2146	0.2834	0.4354	0.3979	0.3311	0.3720	0.2651	0.3917	0.2639	0.2617	0.2924	0.8559	0.5725	0.4098	0.4468	0.4361	0.5178	0.5883	0.2770
2.0900			0.5648	0.4127	0.4255	0.4113	0.9086	0.2009	0.3214	0.3058	0.4543	0.4479	0.4323	0.4434	0.4589	0.7175	0.6254	0.3104	0.5631	0.5939	0.2899	0.7909	0.7781	0.2111	0.4825	0.5573	0.4659	0.6666	0.5575	0.6562	0.2045	0.2843	0.4427	0.3787	0.3376	0.3664	0.2664	0.3880	0.2629	0.2520	0.2937	0.8826	0.6023	0.4197	0.4600	0.4438	0.5220	0.6044	0.2659
2.1000			0.5886	0.4320	0.4415	0.4293	0.9638	0.2091	0.3328	0.3195	0.4764	0.4764	0.4491	0.4680	0.4752	0.7618	0.6685	0.3177	0.6090	0.6293	0.2959	0.8273	0.8130	0.2062	0.5081	0.5874	0.5012	0.7198	0.5599	0.6965	0.2032	0.2896	0.4674	0.3834	0.3550	0.3747	0.2738	0.4002	0.2672	0.2537	0.3053	0.9099	0.6439	0.4445	0.4782	0.4585	0.5442	0.6383	0.2654
2.1100			0.6191	0.4566	0.4659	0.4538	1.0193	0.2214	0.3542	0.3402	0.5102	0.5138	0.4748	0.4964	0.4951	0.8150	0.7188	0.3297	0.6672	0.6729	0.3087	0.8668	0.8468	0.2079	0.5408	0.6262	0.5456	0.7843	0.5844	0.7399	0.2072	0.2976	0.5032	0.4034	0.3797	0.3917	0.2849	0.4228	0.2749	0.2626	0.3236	0.9367	0.6930	0.4797	0.4993	0.4777	0.5795	0.6838	0.2717
2.1200			0.6542	0.4855	0.4961	0.4830	1.0739	0.2368	0.3830	0.3663	0.5530	0.5572	0.5073	0.5274	0.5176	0.8738	0.7743	0.3451	0.7350	0.7223	0.3264	0.9082	0.8796	0.2142	0.5786	0.6713	0.5967	0.8571	0.6258	0.7855	0.2149	0.3075	0.5474	0.4349	0.4100	0.4151	0.2988	0.4534	0.2849	0.2768	0.3468	0.9627	0.7479	0.5231	0.5222	0.4999	0.6249	0.7380	0.2827
2.1300			0.6928	0.5184	0.5309	0.5159	1.1281	0.2545	0.4181	0.3970	0.6032	0.6053	0.5455	0.5605	0.5420	0.9363	0.8344	0.3633	0.8112	0.7763	0.3483	0.9509	0.9115	0.2243	0.6202	0.7217	0.6539	0.9368	0.6819	0.8330	0.2258	0.3188	0.5984	0.4764	0.4455	0.4437	0.3149	0.4906	0.2969	0.2955	0.3743	0.9877	0.8082	0.5736	0.5466	0.5247	0.6787	0.7997	0.2973
2.1400			0.7338	0.5547	0.5694	0.5518	1.1813	0.2743	0.4585	0.4315	0.6592	0.6571	0.5879	0.5951	0.5678	1.0004	0.8980	0.3841	0.8945	0.8337	0.3740	0.9933	0.9421	0.2376	0.6641	0.7765	0.7160	1.0199	0.7510	0.8815	0.2396	0.3312	0.6547	0.5267	0.4859	0.4764	0.3327	0.5334	0.3105	0.3181	0.4058	1.0115	0.8731	0.6299	0.5722	0.5513	0.7393	0.8674	0.3149
2.1500			0.7757	0.5930	0.6095	0.5889	1.2313	0.2954	0.5026	0.4681	0.7189	0.7101	0.6331	0.6301	0.5936	1.0624	0.9627	0.4069	0.9819	0.8926	0.4027	1.0336	0.9699	0.2538	0.7091	0.8334	0.7814	1.1026	0.8306	0.9291	0.2558	0.3441	0.7148	0.5834	0.5299	0.5120	0.3517	0.5800	0.3251	0.3438	0.4400	1.0328	0.9395	0.6904	0.5979	0.5787	0.8039	0.9387	0.3348
2.1600			0.8165	0.6315	0.6496	0.6252	1.2758	0.3169	0.5478	0.5053	0.7802	0.7624	0.6789	0.6637	0.6180	1.1191	1.0244	0.4308	1.0671	0.9503	0.4336	1.0703	0.9939	0.2723	0.7528	0.8896	0.8474	1.1822	0.9170	0.9734	0.2739	0.3568	0.7764	0.6441	0.5753	0.5490	0.3711	0.6277	0.3401	0.3716	0.4759	1.0512	1.0037	0.7522	0.6227	0.6056	0.8686	1.0091	0.3561
2.1700			0.8544	0.6684	0.6878	0.6594	1.3136	0.3374	0.5926	0.5414	0.8405	0.8122	0.7233	0.6943	0.6401	1.1692	1.0802	0.4551	1.1462	1.0037	0.4650	1.1025	1.0140	0.2922	0.7936	0.9431	0.9110	1.2550	1.0054	1.0114	0.2932	0.3687	0.8368	0.7059	0.6206	0.5857	0.3901	0.6746	0.3550	0.3996	0.5125	1.0664	1.0621	0.8123	0.6456	0.6309	0.9308	1.0736	0.3778
2.1800			0.8884	0.7021	0.7227	0.6903	1.3443	0.3565	0.6349	0.5746	0.8975	0.8579	0.7643	0.7210	0.6593	1.2117	1.1285	0.4784	1.2152	1.0503	0.4955	1.1297	1.0298	0.3126	0.8300	0.9919	0.9693	1.3183	1.0894	1.0432	0.3130	0.3795	0.8940	0.7659	0.6640	0.6208	0.4082	0.7187	0.3690	0.4271	0.5484	1.0784	1.1136	0.8683	0.6658	0.6537	0.9874	1.1299	0.3989
2.1900			0.9175	0.7322	0.7534	0.7173	1.3682	0.3738	0.6731	0.6039	0.9495	0.8985	0.8008	0.7438	0.6757	1.2462	1.1692	0.5005	1.2723	1.0899	0.5245	1.1522	1.0417	0.3330	0.8613	1.0340	1.0203	1.3710	1.1666	1.0690	0.3323	0.3885	0.9461	0.8216	0.7043	0.6531	0.4248	0.7583	0.3820	0.4529	0.5827	1.0876	1.1574	0.9180	0.6833	0.6737	1.0361	1.1785	0.4188
2.2000			0.9421	0.7588	0.7796	0.7402	1.3868	0.3890	0.7068	0.6290	0.9953	0.9339	0.8322	0.7629	0.6894	1.2738	1.2032	0.5211	1.3188	1.1227	0.5515	1.1703	1.0506	0.3529	0.8877	1.0699	1.0639	1.4139	1.2338	1.0896	0.3507	0.3961	0.9919	0.8717	0.7409	0.6822	0.4397	0.7928	0.3936	0.4765	0.6145	1.0945	1.1941	0.9611	0.6981	0.6909	1.0767	1.2198	0.4366
2.2100			0.9630	0.7825	0.8017	0.7597	1.4012	0.4023	0.7358	0.6496	1.0341	0.9645	0.8589	0.7788	0.7009	1.2957	1.2315	0.5404	1.3561	1.1498	0.5763	1.1851	1.0574	0.3720	0.9099	1.1009	1.1017	1.4474	1.2905	1.1063	0.3682	0.4025	1.0306	0.9148	0.7738	0.7075	0.4529	0.8225	0.4038	0.4979	0.6436	1.0999	1.2246	0.9981	0.7107	0.7058	1.1102	1.2546	0.4526
2.2200			0.9808	0.8040	0.8206	0.7763	1.4130	0.4141	0.7607	0.6670	1.0673	0.9908	0.8811	0.7923	0.7108	1.3136	1.2555	0.5584	1.3863	1.1729	0.5991	1.1974	1.0628	0.3898	0.9285	1.1282	1.1352	1.4746	1.3388	1.1202	0.3847	0.4078	1.0642	0.9525	0.8029	0.7300	0.4647	0.8477	0.4130	0.5168	0.6708	1.1042	1.2502	1.0299	0.7216	0.7189	1.1371	1.2845	0.4670
2.2300			0.9963	0.8238	0.8370	0.7910	1.4227	0.4247	0.7830	0.6822	1.0966	1.0134	0.9002	0.8042	0.7196	1.3289	1.2766	0.5756	1.4117	1.1930	0.6204	1.2081	1.0671	0.4068	0.9444	1.1527	1.1655	1.4978	1.3800	1.1322	0.4005	0.4124	1.0942	0.9853	0.8294	0.7504	0.4755	0.8691	0.4213	0.5339	0.6967	1.1078	1.2725	1.0579	0.7311	0.7306	1.1597	1.3111	0.4801
2.2400			1.0104	0.8425	0.8516	0.8040	1.4316	0.4344	0.8034	0.6957	1.1235	1.0335	0.9172	0.8149	0.7275	1.3428	1.2958	0.5920	1.4339	1.2114	0.6404	1.2177	1.0709	0.4231	0.9588	1.1752	1.1938	1.5188	1.4159	1.1430	0.4156	0.4165	1.1219	1.0144	0.8545	0.7692	0.4856	0.8882	0.4291	0.5497	0.7217	1.1109	1.2925	1.0835	0.7398	0.7413	1.1794	1.3355	0.4922
2.2500			1.0233	0.8607	0.8648	0.8159	1.4400	0.4433	0.8228	0.7083	1.1487	1.0525	0.9328	0.8250	0.7351	1.3561	1.3139	0.6078	1.4544	1.2287	0.6593	1.2267	1.0744	0.4390	0.9720	1.1963	1.2208	1.5385	1.4479	1.1531	0.4300	0.4202	1.1481	1.0405	0.8786	0.7871	0.4953	0.9057	0.4364	0.5647	0.7463	1.1139	1.3110	1.1079	0.7480	0.7514	1.1975	1.3586	0.5036
2.2600			1.0356	0.8785	0.8774	0.8273	1.4484	0.4520	0.8415	0.7204	1.1730	1.0706	0.9475	0.8346	0.7423	1.3692	1.3313	0.6235	1.4741	1.2455	0.6778	1.2354	1.0777	0.4547	0.9846	1.2167	1.2474	1.5579	1.4776	1.1629	0.4442	0.4237	1.1736	1.0650	0.9022	0.8044	0.5048	0.9224	0.4436	0.5792	0.7708	1.1166	1.3284	1.1316	0.7556	0.7612	1.2147	1.3813	0.5145
2.2700			1.0477	0.8962	0.8897	0.8386	1.4566	0.4606	0.8600	0.7321	1.1967	1.0885	0.9615	0.8440	0.7494	1.3824	1.3484	0.6392	1.4935	1.2619	0.6961	1.2438	1.0809	0.4704	0.9968	1.2368	1.2733	1.5772	1.5059	1.1725	0.4584	0.4271	1.1987	1.0885	0.9257	0.8214	0.5141	0.9387	0.4505	0.5934	0.7955	1.1193	1.3449	1.1551	0.7630	0.7707	1.2315	1.4038	0.5252
2.2800			1.0595	0.9138	0.9019	0.8497	1.4652	0.4692	0.8784	0.7438	1.2204	1.1063	0.9751	0.8534	0.7563	1.3953	1.3653	0.6550	1.5130	1.2784	0.7146	1.2520	1.0840	0.4863	1.0089	1.2568	1.2987	1.5966	1.5333	1.1820	0.4728	0.4303	1.2236	1.1117	0.9492	0.8382	0.5233	0.9546	0.4575	0.6077	0.8201	1.1219	1.3613	1.1783	0.7703	0.7801	1.2482	1.4262	0.5357
2.2900			1.0712	0.9314	0.9140	0.8608	1.4736	0.4779	0.8970	0.7554	1.2440	1.1244	0.9882	0.8627	0.7632	1.4085	1.3822	0.6712	1.5323	1.2948	0.7332	1.2602	1.0871	0.5020	1.0206	1.2769	1.3243	1.6164	1.5596	1.1915	0.4874	0.4336	1.2487	1.1349	0.9726	0.8551	0.5326	0.9701	0.4644	0.6220	0.8446	1.1245	1.3776	1.2011	0.7775	0.7894	1.2650	1.4482	0.5461
2.3000			1.0828	0.9487	0.9260	0.8720	1.4822	0.4867	0.9158	0.7672	1.2676	1.1425	1.0012	0.8720	0.7700	1.4219	1.3992	0.6876	1.5514	1.3112	0.7520	1.2683	1.0901	0.5179	1.0322	1.2970	1.3501	1.6364	1.5856	1.2009	0.5023	0.4367	1.2738	1.1582	0.9959	0.8721	0.5419	0.9853	0.4713	0.6364	0.8697	1.1270	1.3939	1.2242	0.7846	0.7987	1.2819	1.4701	0.5562
2.3100			1.0944	0.9658	0.9382	0.8832	1.4908	0.4955	0.9346	0.7790	1.2913	1.1607	1.0140	0.8812	0.7768	1.4354	1.4162	0.7044	1.5705	1.3277	0.7711	1.2762	1.0931	0.5342	1.0438	1.3173	1.3761	1.6567	1.6120	1.2104	0.5176	0.4399	1.2989	1.1809	1.0190	0.8889	0.5512	1.0004	0.4782	0.6507	0.8953	1.1295	1.4101	1.2476	0.7916	0.8079	1.2990	1.4920	0.5664
2.3200			1.1060	0.9826	0.9502	0.8945	1.4993	0.5045	0.9530	0.7907	1.3144	1.1790	1.0266	0.8905	0.7835	1.4491	1.4332	0.7215	1.5900	1.3443	0.7905	1.2841	1.0961	0.5508	1.0553	1.3376	1.4024	1.6773	1.6385	1.2198	0.5330	0.4431	1.3234	1.2039	1.0414	0.9056	0.5606	1.0155	0.4851	0.6650	0.9215	1.1319	1.4263	1.2713	0.7987	0.8172	1.3162	1.5142	0.5767
2.3300			1.1177	0.9991	0.9621	0.9058	1.5079	0.5136	0.9713	0.8023	1.3374	1.1975	1.0390	0.8997	0.7901	1.4630	1.4501	0.7388	1.6096	1.3608	0.8102	1.2919	1.0990	0.5678	1.0666	1.3580	1.4288	1.6980	1.6653	1.2291	0.5485	0.4462	1.3480	1.2273	1.0634	0.9225	0.5699	1.0302	0.4920	0.6795	0.9483	1.1344	1.4425	1.2953	0.8057	0.8264	1.3331	1.5364	0.5871
2.3400			1.1294	1.0151	0.9738	0.9172	1.5164	0.5228	0.9894	0.8139	1.3606	1.2162	1.0513	0.9089	0.7967	1.4768	1.4667	0.7561	1.6293	1.3775	0.8303	1.2997	1.1020	0.5852	1.0779	1.3785	1.4554	1.7184	1.6922	1.2385	0.5643	0.4493	1.3729	1.2509	1.0855	0.9397	0.5792	1.0448	0.4988	0.6943	0.9754	1.1367	1.4586	1.3195	0.8126	0.8356	1.3497	1.5587	0.5976
2.3500			1.1410	1.0308	0.9853	0.9286	1.5250	0.5321	1.0078	0.8257	1.3840	1.2344	1.0635	0.9180	0.8033	1.4907	1.4830	0.7736	1.6491	1.3941	0.8501	1.3074	1.1048	0.6030	1.0892	1.3991	1.4821	1.7381	1.7193	1.2478	0.5806	0.4523	1.3980	1.2748	1.1079	0.9569	0.5886	1.0594	0.5057	0.7094	1.0026	1.1391	1.4746	1.3439	0.8195	0.8448	1.3663	1.5811	0.6082
2.3600			1.1527	1.0463	0.9966	0.9399	1.5335	0.5415	1.0260	0.8375	1.4075	1.2525	1.0757	0.9269	0.8099	1.5047	1.4994	0.7914	1.6690	1.4108	0.8702	1.3150	1.1077	0.6213	1.1005	1.4197	1.5089	1.7579	1.7467	1.2570	0.5973	0.4554	1.4234	1.2989	1.1306	0.9742	0.5981	1.0736	0.5126	0.7246	1.0296	1.1414	1.4907	1.3685	0.8264	0.8540	1.3830	1.6037	0.6190
2.3700			1.1641	1.0615	1.0079	0.9512	1.5420	0.5507	1.0440	0.8494	1.4313	1.2707	1.0878	0.9358	0.8163	1.5186	1.5158	0.8096	1.6890	1.4270	0.8906	1.3224	1.1105	0.6399	1.1118	1.4403	1.5359	1.7780	1.7742	1.2662	0.6144	0.4584	1.4490	1.3233	1.1536	0.9913	0.6077	1.0875	0.5197	0.7402	1.0561	1.1437	1.5066	1.3933	0.8333	0.8632	1.3999	1.6262	0.6299
2.3800			1.1754	1.0767	1.0189	0.9624	1.5505	0.5599	1.0621	0.8615	1.4552	1.2892	1.0995	0.9446	0.8228	1.5326	1.5323	0.8281	1.7090	1.4431	0.9114	1.3297	1.1133	0.6586	1.1231	1.4611	1.5630	1.7981	1.8020	1.2751	0.6319	0.4615	1.4749	1.3480	1.1768	1.0086	0.6174	1.1016	0.5267	0.7559	1.0824	1.1460	1.5226	1.4182	0.8402	0.8724	1.4168	1.6487	0.6409
2.3900			1.1868	1.0919	1.0297	0.9735	1.5588	0.5693	1.0801	0.8736	1.4793	1.3078	1.1113	0.9534	0.8293	1.5465	1.5489	0.8470	1.7291	1.4592	0.9327	1.3370	1.1161	0.6778	1.1341	1.4818	1.5904	1.8182	1.8298	1.2839	0.6499	0.4646	1.5010	1.3729	1.2002	1.0256	0.6272	1.1159	0.5338	0.7719	1.1090	1.1482	1.5387	1.4433	0.8471	0.8817	1.4339	1.6713	0.6521
2.4000			1.1983	1.1072	1.0404	0.9844	1.5672	0.5789	1.0981	0.8859	1.5035	1.3266	1.1231	0.9618	0.8357	1.5605	1.5654	0.8662	1.7492	1.4755	0.9541	1.3443	1.1189	0.6975	1.1451	1.5023	1.6179	1.8383	1.8577	1.2927	0.6680	0.4677	1.5273	1.3979	1.2239	1.0426	0.6372	1.1302	0.5410	0.7882	1.1361	1.1505	1.5546	1.4685	0.8539	0.8910	1.4510	1.6939	0.6635
2.4100			1.2098	1.1226	1.0510	0.9951	1.5756	0.5886	1.1162	0.8982	1.5279	1.3455	1.1350	0.9701	0.8420	1.5746	1.5820	0.8858	1.7695	1.4917	0.9756	1.3516	1.1217	0.7176	1.1561	1.5227	1.6449	1.8586	1.8847	1.3016	0.6861	0.4708	1.5537	1.4232	1.2478	1.0595	0.6473	1.1447	0.5482	0.8045	1.1637	1.1526	1.5706	1.4932	0.8608	0.9002	1.4682	1.7165	0.6750
2.4200			1.2213	1.1380	1.0615	1.0056	1.5839	0.5984	1.1345	0.9107	1.5523	1.3645	1.1470	0.9782	0.8483	1.5885	1.5985	0.9057	1.7898	1.5080	0.9971	1.3589	1.1244	0.7381	1.1671	1.5431	1.6717	1.8789	1.9115	1.3105	0.7046	0.4739	1.5804	1.4485	1.2719	1.0765	0.6574	1.1593	0.5555	0.8207	1.1917	1.1548	1.5866	1.5180	0.8677	0.9096	1.4854	1.7392	0.6865
2.4300			1.2328	1.1535	1.0720	1.0160	1.5922	0.6084	1.1529	0.9232	1.5768	1.3836	1.1590	0.9863	0.8546	1.6024	1.6151	0.9255	1.8101	1.5242	1.0185	1.3661	1.1271	0.7592	1.1782	1.5634	1.6986	1.8992	1.9384	1.3194	0.7236	0.4770	1.6071	1.4734	1.2962	1.0932	0.6677	1.1740	0.5628	0.8370	1.2201	1.1569	1.6026	1.5429	0.8746	0.9189	1.5027	1.7619	0.6979
2.4400			1.2443	1.1690	1.0825	1.0261	1.6005	0.6185	1.1706	0.9357	1.6010	1.4027	1.1711	0.9944	0.8609	1.6161	1.6317	0.9453	1.8303	1.5405	1.0398	1.3734	1.1298	0.7808	1.1893	1.5837	1.7257	1.9194	1.9656	1.3283	0.7429	0.4801	1.6337	1.4981	1.3200	1.1097	0.6781	1.1887	0.5703	0.8537	1.2489	1.1591	1.6186	1.5681	0.8815	0.9283	1.5199	1.7845	0.7094
2.4500			1.2558	1.1846	1.0930	1.0362	1.6087	0.6287	1.1885	0.9482	1.6245	1.4218	1.1832	1.0025	0.8671	1.6299	1.6483	0.9652	1.8504	1.5568	1.0610	1.3806	1.1326	0.8028	1.2005	1.6042	1.7531	1.9395	1.9929	1.3371	0.7626	0.4832	1.6595	1.5231	1.3437	1.1262	0.6887	1.2035	0.5777	0.8706	1.2781	1.1612	1.6345	1.5935	0.8884	0.9375	1.5371	1.8071	0.7211
2.4600			1.2672	1.2003	1.1034	1.0462	1.6169	0.6390	1.2065	0.9606	1.6479	1.4410	1.1953	1.0106	0.8734	1.6437	1.6649	0.9851	1.8705	1.5731	1.0818	1.3878	1.1352	0.8248	1.2116	1.6247	1.7804	1.9597	2.0204	1.3459	0.7827	0.4864	1.6852	1.5483	1.3675	1.1429	0.6993	1.2184	0.5853	0.8878	1.3071	1.1633	1.6505	1.6190	0.8954	0.9468	1.5543	1.8297	0.7329
2.4700			1.2786	1.2160	1.1136	1.0563	1.6251	0.6494	1.2248	0.9729	1.6715	1.4602	1.2075	1.0184	0.8797	1.6574	1.6815	1.0050	1.8908	1.5895	1.1025	1.3949	1.1379	0.8471	1.2228	1.6453	1.8078	1.9800	2.0476	1.3547	0.8032	0.4895	1.7110	1.5735	1.3916	1.1598	0.7101	1.2334	0.5928	0.9052	1.3355	1.1654	1.6664	1.6448	0.9023	0.9560	1.5713	1.8524	0.7449
2.4800			1.2900	1.2316	1.1238	1.0661	1.6332	0.6599	1.2431	0.9847	1.6951	1.4792	1.2198	1.0259	0.8860	1.6711	1.6980	1.0247	1.9104	1.6057	1.1235	1.4021	1.1406	0.8699	1.2340	1.6658	1.8353	2.0000	2.0748	1.3635	0.8239	0.4927	1.7371	1.5990	1.4158	1.1767	0.7206	1.2485	0.6003	0.9228	1.3642	1.1675	1.6823	1.6706	0.9092	0.9651	1.5877	1.8747	0.7570
2.4900			1.3015	1.2471	1.1341	1.0760	1.6412	0.6705	1.2616	0.9963	1.7188	1.4976	1.2321	1.0334	0.8922	1.6849	1.7146	1.0444	1.9298	1.6220	1.1447	1.4092	1.1433	0.8930	1.2452	1.6864	1.8628	2.0201	2.1019	1.3723	0.8443	0.4958	1.7632	1.6246	1.4402	1.1938	0.7313	1.2636	0.6078	0.9405	1.3932	1.1696	1.6981	1.6963	0.9162	0.9740	1.6038	1.8965	0.7693
2.5000			1.3129	1.2626	1.1443	1.0857	1.6492	0.6811	1.2801	1.0080	1.7425	1.5159	1.2444	1.0408	0.8985	1.6984	1.7310	1.0642	1.9491	1.6382	1.1661	1.4163	1.1459	0.9165	1.2563	1.7070	1.8902	2.0401	2.1291	1.3811	0.8650	0.4990	1.7895	1.6503	1.4647	1.2110	0.7420	1.2788	0.6154	0.9583	1.4225	1.1716	1.7134	1.7220	0.9231	0.9826	1.6199	1.9182	0.7817
2.5100			1.3243	1.2781	1.1547	1.0954	1.6573	0.6915	1.2987	1.0195	1.7661	1.5345	1.2567	1.0481	0.9048	1.7116	1.7474	1.0840	1.9684	1.6543	1.1877	1.4233	1.1485	0.9404	1.2675	1.7275	1.9177	2.0597	2.1560	1.3898	0.8860	0.5021	1.8158	1.6761	1.4893	1.2281	0.7528	1.2940	0.6230	0.9760	1.4519	1.1737	1.7286	1.7478	0.9301	0.9911	1.6361	1.9399	0.7942
2.5200			1.3357	1.2935	1.1650	1.1052	1.6652	0.7019	1.3172	1.0307	1.7897	1.5530	1.2691	1.0554	0.9110	1.7246	1.7638	1.1038	1.9876	1.6705	1.2094	1.4303	1.1512	0.9645	1.2786	1.7481	1.9451	2.0784	2.1832	1.3985	0.9073	0.5052	1.8421	1.7019	1.5140	1.2453	0.7638	1.3092	0.6306	0.9935	1.4816	1.1757	1.7438	1.7736	0.9369	0.9997	1.6523	1.9616	0.8068
2.5300			1.3471	1.3089	1.1754	1.1149	1.6731	0.7125	1.3357	1.0420	1.8133	1.5717	1.2815	1.0624	0.9172	1.7377	1.7801	1.1233	2.0068	1.6867	1.2314	1.4373	1.1538	0.9884	1.2898	1.7687	1.9727	2.0970	2.2102	1.4071	0.9288	0.5084	1.8684	1.7275	1.5387	1.2624	0.7748	1.3240	0.6383	1.0104	1.5113	1.1778	1.7588	1.7994	0.9438	1.0081	1.6684	1.9832	0.8196
2.5400			1.3584	1.3243	1.1858	1.1246	1.6809	0.7231	1.3543	1.0532	1.8368	1.5903	1.2938	1.0694	0.9232	1.7507	1.7964	1.1425	2.0261	1.7027	1.2535	1.4442	1.1563	1.0124	1.3009	1.7892	2.0001	2.1157	2.2370	1.4157	0.9503	0.5115	1.8948	1.7532	1.5635	1.2796	0.7859	1.3386	0.6461	1.0271	1.5413	1.1798	1.7739	1.8246	0.9506	1.0162	1.6847	2.0049	0.8324
2.5500			1.3697	1.3397	1.1962	1.1342	1.6885	0.7338	1.3728	1.0643	1.8602	1.6089	1.3062	1.0763	0.9293	1.7638	1.8125	1.1617	2.0453	1.7187	1.2757	1.4511	1.1589	1.0358	1.3119	1.8097	2.0274	2.1344	2.2623	1.4243	0.9718	0.5147	1.9210	1.7789	1.5882	1.2968	0.7972	1.3532	0.6538	1.0437	1.5714	1.1818	1.7890	1.8494	0.9572	1.0241	1.7007	2.0264	0.8454
2.5600			1.3810	1.3551	1.2067	1.1438	1.6959	0.7447	1.3914	1.0752	1.8834	1.6273	1.3185	1.0832	0.9354	1.7768	1.8288	1.1810	2.0644	1.7347	1.2980	1.4580	1.1615	1.0587	1.3228	1.8302	2.0540	2.1530	2.2875	1.4328	0.9931	0.5178	1.9471	1.8043	1.6129	1.3139	0.8084	1.3679	0.6616	1.0604	1.6008	1.1838	1.8040	1.8743	0.9639	1.0320	1.7166	2.0479	0.8580
2.5700			1.3923	1.3705	1.2171	1.1534	1.7033	0.7555	1.4095	1.0861	1.9064	1.6458	1.3309	1.0900	0.9413	1.7897	1.8448	1.2003	2.0835	1.7506	1.3203	1.4647	1.1640	1.0816	1.3337	1.8505	2.0802	2.1714	2.3127	1.4413	1.0144	0.5209	1.9732	1.8287	1.6368	1.3303	0.8198	1.3827	0.6695	1.0770	1.6294	1.1858	1.8189	1.8993	0.9704	1.0398	1.7324	2.0694	0.8706
2.5800			1.4036	1.3859	1.2275	1.1629	1.7107	0.7665	1.4271	1.0970	1.9289	1.6641	1.3432	1.0968	0.9471	1.8027	1.8608	1.2196	2.1023	1.7663	1.3421	1.4715	1.1666	1.1046	1.3445	1.8706	2.1063	2.1898	2.3378	1.4497	1.0344	0.5240	1.9990	1.8533	1.6604	1.3467	0.8312	1.3975	0.6773	1.0936	1.6581	1.1878	1.8338	1.9243	0.9767	1.0476	1.7481	2.0907	0.8833
2.5900			1.4148	1.4012	1.2378	1.1724	1.7180	0.7776	1.4448	1.1077	1.9505	1.6823	1.3551	1.1036	0.9528	1.8156	1.8765	1.2389	2.1212	1.7819	1.3637	1.4783	1.1691	1.1277	1.3553	1.8903	2.1324	2.2079	2.3629	1.4580	1.0543	0.5270	2.0240	1.8779	1.6839	1.3631	0.8427	1.4122	0.6852	1.1101	1.6869	1.1898	1.8487	1.9493	0.9829	1.0552	1.7638	2.1119	0.8961
2.6000			1.4259	1.4166	1.2482	1.1818	1.7253	0.7887	1.4627	1.1185	1.9718	1.7004	1.3668	1.1104	0.9583	1.8284	1.8919	1.2583	2.1401	1.7970	1.3854	1.4850	1.1716	1.1510	1.3656	1.9098	2.1587	2.2260	2.3877	1.4663	1.0740	0.5301	2.0484	1.9026	1.7075	1.3795	0.8542	1.4270	0.6931	1.1267	1.7158	1.1917	1.8634	1.9742	0.9889	1.0627	1.7793	2.1331	0.9090
2.6100			1.4370	1.4319	1.2586	1.1912	1.7324	0.7998	1.4805	1.1293	1.9932	1.7184	1.3785	1.1171	0.9638	1.8411	1.9073	1.2776	2.1588	1.8121	1.4071	1.4917	1.1741	1.1744	1.3759	1.9292	2.1849	2.2439	2.4123	1.4746	1.0936	0.5331	2.0725	1.9271	1.7311	1.3960	0.8659	1.4418	0.7011	1.1434	1.7446	1.1937	1.8781	1.9991	0.9949	1.0701	1.7947	2.1542	0.9220
2.6200			1.4481	1.4472	1.2690	1.2003	1.7396	0.8109	1.4984	1.1400	2.0144	1.7363	1.3903	1.1239	0.9691	1.8538	1.9226	1.2969	2.1773	1.8270	1.4289	1.4983	1.1765	1.1979	1.3861	1.9484	2.2107	2.2617	2.4367	1.4829	1.1132	0.5362	2.0967	1.9517	1.7547	1.4124	0.8775	1.4564	0.7090	1.1601	1.7734	1.1956	1.8927	2.0239	1.0008	1.0775	1.8099	2.1751	0.9350
2.6300			1.4588	1.4625	1.2793	1.2092	1.7467	0.8221	1.5162	1.1506	2.0355	1.7535	1.4021	1.1306	0.9743	1.8664	1.9378	1.3160	2.1956	1.8420	1.4506	1.5049	1.1790	1.2215	1.3964	1.9676	2.2364	2.2794	2.4609	1.4910	1.1328	0.5392	2.1209	1.9762	1.7781	1.4288	0.8892	1.4711	0.7170	1.1768	1.8022	1.1975	1.9072	2.0486	1.0066	1.0849	1.8249	2.1958	0.9479
2.6400			1.4695	1.4778	1.2898	1.2180	1.7537	0.8332	1.5340	1.1613	2.0565	1.7703	1.4138	1.1373	0.9795	1.8790	1.9530	1.3347	2.2139	1.8568	1.4724	1.5114	1.1814	1.2451	1.4065	1.9867	2.2620	2.2969	2.4848	1.4991	1.1523	0.5423	2.1449	2.0006	1.8015	1.4452	0.9005	1.4857	0.7250	1.1935	1.8308	1.1994	1.9216	2.0729	1.0123	1.0923	1.8395	2.2166	0.9607
2.6500			1.4801	1.4930	1.3001	1.2268	1.7608	0.8443	1.5518	1.1718	2.0773	1.7871	1.4255	1.1437	0.9846	1.8915	1.9680	1.3529	2.2318	1.8715	1.4942	1.5179	1.1839	1.2687	1.4167	2.0057	2.2875	2.3142	2.5085	1.5072	1.1720	0.5453	2.1688	2.0248	1.8248	1.4615	0.9118	1.5003	0.7327	1.2096	1.8593	1.2013	1.9360	2.0973	1.0177	1.0997	1.8535	2.2370	0.9733
2.6600			1.4907	1.5082	1.3103	1.2356	1.7678	0.8550	1.5694	1.1818	2.0978	1.8040	1.4372	1.1501	0.9898	1.9039	1.9830	1.3710	2.2499	1.8862	1.5159	1.5244	1.1863	1.2916	1.4268	2.0246	2.3128	2.3314	2.5321	1.5153	1.1915	0.5484	2.1925	2.0490	1.8481	1.4776	0.9233	1.5148	0.7405	1.2257	1.8878	1.2032	1.9503	2.1213	1.0231	1.1070	1.8675	2.2574	0.9857
2.6700			1.5013	1.5233	1.3206	1.2442	1.7747	0.8658	1.5868	1.1919	2.1182	1.8207	1.4489	1.1565	0.9949	1.9162	1.9979	1.3890	2.2677	1.9008	1.5376	1.5308	1.1888	1.3145	1.4368	2.0435	2.3378	2.3485	2.5554	1.5233	1.2109	0.5514	2.2162	2.0730	1.8711	1.4936	0.9346	1.5293	0.7483	1.2418	1.9153	1.2051	1.9645	2.1454	1.0285	1.1143	1.8813	2.2777	0.9981
2.6800			1.5118	1.5384	1.3308	1.2529	1.7815	0.8767	1.6041	1.2018	2.1384	1.8374	1.4605	1.1628	1.0000	1.9284	2.0128	1.4068	2.2855	1.9152	1.5592	1.5372	1.1911	1.3376	1.4468	2.0622	2.3625	2.3653	2.5787	1.5312	1.2295	0.5545	2.2397	2.0966	1.8940	1.5095	0.9460	1.5438	0.7561	1.2579	1.9419	1.2069	1.9786	2.1692	1.0338	1.1216	1.8950	2.2977	1.0105
2.6900			1.5223	1.5534	1.3411	1.2615	1.7882	0.8876	1.6213	1.2118	2.1584	1.8539	1.4721	1.1691	1.0050	1.9405	2.0276	1.4245	2.3031	1.9295	1.5808	1.5435	1.1935	1.3605	1.4568	2.0808	2.3872	2.3819	2.6013	1.5391	1.2479	0.5575	2.2629	2.1202	1.9167	1.5253	0.9572	1.5582	0.7639	1.2740	1.9683	1.2087	1.9926	2.1927	1.0391	1.1289	1.9087	2.3177	1.0226
2.7000			1.5327	1.5684	1.3512	1.2700	1.7949	0.8985	1.6383	1.2217	2.1781	1.8704	1.4836	1.1754	1.0098	1.9525	2.0423	1.4421	2.3201	1.9437	1.6023	1.5497	1.1959	1.3833	1.4666	2.0992	2.4117	2.3984	2.6236	1.5468	1.2662	0.5606	2.2860	2.1436	1.9393	1.5410	0.9682	1.5726	0.7718	1.2902	1.9946	1.2106	2.0065	2.2156	1.0443	1.1362	1.9224	2.3376	1.0344
2.7100			1.5430	1.5832	1.3614	1.2784	1.8016	0.9095	1.6553	1.2316	2.1976	1.8867	1.4951	1.1817	1.0145	1.9643	2.0569	1.4596	2.3367	1.9578	1.6236	1.5560	1.1982	1.4061	1.4764	2.1176	2.4360	2.4141	2.6446	1.5546	1.2845	0.5636	2.3087	2.1663	1.9615	1.5566	0.9789	1.5868	0.7795	1.3064	2.0209	1.2124	2.0202	2.2381	1.0494	1.1434	1.9358	2.3573	1.0458
2.7200			1.5532	1.5977	1.3715	1.2869	1.8081	0.9204	1.6718	1.2413	2.2168	1.9029	1.5065	1.1879	1.0190	1.9760	2.0713	1.4769	2.3531	1.9719	1.6438	1.5622	1.2006	1.4288	1.4861	2.1358	2.4597	2.4293	2.6656	1.5623	1.3027	0.5666	2.3312	2.1882	1.9828	1.5718	0.9895	1.6004	0.7873	1.3224	2.0470	1.2142	2.0339	2.2606	1.0544	1.1506	1.9491	2.3768	1.0569
2.7300			1.5634	1.6122	1.3815	1.2952	1.8146	0.9314	1.6878	1.2511	2.2357	1.9189	1.5179	1.1941	1.0234	1.9876	2.0858	1.4941	2.3693	1.9859	1.6640	1.5683	1.2029	1.4516	1.4958	2.1539	2.4825	2.4445	2.6863	1.5699	1.3207	0.5696	2.3534	2.2101	2.0037	1.5864	1.0002	1.6137	0.7951	1.3383	2.0728	1.2160	2.0475	2.2828	1.0594	1.1578	1.9623	2.3955	1.0678
2.7400			1.5735	1.6266	1.3914	1.3035	1.8210	0.9422	1.7037	1.2608	2.2542	1.9346	1.5293	1.2003	1.0277	1.9992	2.1001	1.5111	2.3855	1.9996	1.6841	1.5744	1.2052	1.4742	1.5053	2.1719	2.5051	2.4595	2.7069	1.5771	1.3386	0.5726	2.3752	2.2320	2.0244	1.6010	1.0108	1.6270	0.8029	1.3543	2.0986	1.2178	2.0609	2.3050	1.0643	1.1649	1.9754	2.4138	1.0787
2.7500			1.5834	1.6409	1.4010	1.3117	1.8274	0.9528	1.7197	1.2704	2.2717	1.9502	1.5405	1.2065	1.0320	2.0107	2.1142	1.5280	2.4017	2.0132	1.7042	1.5804	1.2075	1.4968	1.5148	2.1896	2.5276	2.4743	2.7275	1.5843	1.3563	0.5756	2.3968	2.2536	2.0451	1.6155	1.0211	1.6404	0.8106	1.3701	2.1240	1.2195	2.0743	2.3272	1.0691	1.1721	1.9882	2.4320	1.0896
2.7600			1.5933	1.6550	1.4106	1.3198	1.8337	0.9634	1.7356	1.2799	2.2888	1.9656	1.5517	1.2126	1.0362	2.0222	2.1283	1.5447	2.4177	2.0267	1.7241	1.5864	1.2097	1.5193	1.5243	2.2072	2.5501	2.4890	2.7479	1.5914	1.3740	0.5786	2.4175	2.2752	2.0656	1.6300	1.0310	1.6538	0.8184	1.3859	2.1492	1.2213	2.0875	2.3491	1.0740	1.1792	2.0009	2.4500	1.1003
2.7700			1.6031	1.6689	1.4203	1.3278	1.8399	0.9736	1.7515	1.2894	2.3057	1.9809	1.5629	1.2187	1.0403	2.0334	2.1422	1.5610	2.4336	2.0402	1.7439	1.5923	1.2120	1.5414	1.5336	2.2247	2.5724	2.5037	2.7677	1.5986	1.3915	0.5816	2.4374	2.2965	2.0860	1.6444	1.0410	1.6670	0.8261	1.4017	2.1742	1.2230	2.1005	2.3708	1.0787	1.1862	2.0135	2.4679	1.1110
2.7800			1.6128	1.6828	1.4299	1.3358	1.8461	0.9838	1.7672	1.2989	2.3225	1.9960	1.5739	1.2247	1.0444	2.0445	2.1560	1.5766	2.4492	2.0534	1.7636	1.5981	1.2143	1.5628	1.5428	2.2420	2.5945	2.5182	2.7874	1.6057	1.4089	0.5845	2.4571	2.3177	2.1062	1.6586	1.0508	1.6802	0.8338	1.4174	2.1988	1.2248	2.1134	2.3924	1.0835	1.1932	2.0259	2.4858	1.1217
2.7900			1.6224	1.6966	1.4395	1.3437	1.8522	0.9939	1.7828	1.3082	2.3390	2.0107	1.5849	1.2307	1.0484	2.0552	2.1696	1.5919	2.4647	2.0666	1.7832	1.6039	1.2165	1.5841	1.5519	2.2591	2.6165	2.5323	2.8068	1.6128	1.4261	0.5874	2.4767	2.3388	2.1263	1.6728	1.0605	1.6933	0.8415	1.4326	2.2232	1.2265	2.1262	2.4139	1.0883	1.2002	2.0382	2.5035	1.1323
2.8000			1.6320	1.7103	1.4490	1.3514	1.8583	1.0040	1.7983	1.3175	2.3554	2.0248	1.5959	1.2367	1.0524	2.0658	2.1831	1.6071	2.4802	2.0796	1.8024	1.6097	1.2187	1.6053	1.5609	2.2759	2.6378	2.5464	2.8258	1.6198	1.4424	0.5904	2.4961	2.3596	2.1461	1.6869	1.0700	1.7063	0.8492	1.4474	2.2466	1.2282	2.1386	2.4352	1.0931	1.2072	2.0504	2.5211	1.1429
2.8100			1.6415	1.7239	1.4585	1.3591	1.8643	1.0139	1.8136	1.3266	2.3716	2.0386	1.6067	1.2426	1.0563	2.0763	2.1963	1.6221	2.4956	2.0925	1.8215	1.6154	1.2210	1.6265	1.5698	2.2922	2.6589	2.5603	2.8446	1.6268	1.4583	0.5933	2.5152	2.3802	2.1657	1.7008	1.0793	1.7192	0.8568	1.4623	2.2691	1.2299	2.1507	2.4560	1.0978	1.2141	2.0623	2.5384	1.1534
2.8200			1.6509	1.7374	1.4680	1.3668	1.8702	1.0235	1.8288	1.3357	2.3875	2.0524	1.6175	1.2485	1.0601	2.0868	2.2096	1.6369	2.5108	2.1053	1.8406	1.6211	1.2231	1.6474	1.5786	2.3083	2.6798	2.5740	2.8632	1.6336	1.4742	0.5962	2.5342	2.4006	2.1850	1.7146	1.0882	1.7321	0.8644	1.4771	2.2912	1.2316	2.1626	2.4765	1.1025	1.2210	2.0741	2.5556	1.1639
2.8300			1.6603	1.7508	1.4775	1.3744	1.8761	1.0325	1.8437	1.3446	2.4031	2.0661	1.6280	1.2544	1.0638	2.0973	2.2227	1.6515	2.5259	2.1179	1.8594	1.6268	1.2253	1.6680	1.5873	2.3243	2.7005	2.5875	2.8813	1.6405	1.4899	0.5990	2.5529	2.4207	2.2041	1.7283	1.0970	1.7448	0.8720	1.4919	2.3132	1.2333	2.1744	2.4966	1.1071	1.2276	2.0857	2.5726	1.1743
2.8400			1.6696	1.7641	1.4869	1.3819	1.8819	1.0416	1.8585	1.3535	2.4185	2.0797	1.6381	1.2602	1.0674	2.1076	2.2357	1.6659	2.5406	2.1303	1.8781	1.6323	1.2275	1.6885	1.5959	2.3399	2.7207	2.6009	2.8993	1.6473	1.5054	0.6019	2.5714	2.4405	2.2231	1.7417	1.1057	1.7574	0.8796	1.5066	2.3350	1.2349	2.1860	2.5167	1.1118	1.2343	2.0972	2.5895	1.1847
2.8500			1.6787	1.7773	1.4962	1.3893	1.8877	1.0505	1.8731	1.3624	2.4337	2.0932	1.6481	1.2659	1.0710	2.1178	2.2486	1.6801	2.5552	2.1427	1.8965	1.6378	1.2296	1.7088	1.6041	2.3554	2.7408	2.6141	2.9171	1.6541	1.5209	0.6048	2.5896	2.4600	2.2418	1.7549	1.1145	1.7699	0.8870	1.5212	2.3565	1.2366	2.1976	2.5366	1.1164	1.2409	2.1079	2.6061	1.1949
2.8600			1.6878	1.7904	1.5056	1.3967	1.8933	1.0593	1.8875	1.3712	2.4485	2.1066	1.6581	1.2716	1.0745	2.1280	2.2613	1.6942	2.5696	2.1548	1.9148	1.6433	1.2317	1.7289	1.6122	2.3707	2.7607	2.6270	2.9345	1.6607	1.5360	0.6076	2.6075	2.4792	2.2602	1.7679	1.1231	1.7822	0.8942	1.5358	2.3778	1.2382	2.2092	2.5561	1.1211	1.2474	2.1184	2.6226	1.2052
2.8700			1.6967	1.8034	1.5147	1.4039	1.8990	1.0682	1.9018	1.3796	2.4632	2.1197	1.6681	1.2773	1.0780	2.1381	2.2740	1.7080	2.5840	2.1668	1.9329	1.6486	1.2339	1.7489	1.6202	2.3857	2.7800	2.6398	2.9518	1.6673	1.5509	0.6103	2.6252	2.4981	2.2785	1.7809	1.1318	1.7945	0.9015	1.5502	2.3987	1.2398	2.2207	2.5755	1.1257	1.2540	2.1287	2.6390	1.2153
2.8800			1.7057	1.8162	1.5239	1.4110	1.9044	1.0768	1.9157	1.3879	2.4776	2.1327	1.6780	1.2828	1.0814	2.1481	2.2864	1.7216	2.5982	2.1784	1.9501	1.6538	1.2360	1.7686	1.6282	2.4007	2.7993	2.6523	2.9688	1.6738	1.5656	0.6131	2.6426	2.5169	2.2964	1.7936	1.1404	1.8065	0.9087	1.5645	2.4193	1.2414	2.2320	2.5946	1.1302	1.2604	2.1390	2.6551	1.2254
2.8900			1.7145	1.8290	1.5331	1.4179	1.9099	1.0853	1.9296	1.3960	2.4917	2.1455	1.6879	1.2884	1.0847	2.1580	2.2987	1.7350	2.6122	2.1897	1.9667	1.6589	1.2381	1.7882	1.6361	2.4155	2.8184	2.6647	2.9855	1.6804	1.5803	0.6158	2.6597	2.5351	2.3141	1.8062	1.1489	1.8185	0.9159	1.5786	2.4397	1.2430	2.2432	2.6131	1.1348	1.2668	2.1492	2.6710	1.2350
2.9000			1.7233	1.8416	1.5422	1.4246	1.9154	1.0938	1.9434	1.4040	2.5055	2.1581	1.6976	1.2939	1.0879	2.1678	2.3109	1.7481	2.6260	2.2009	1.9831	1.6641	1.2402	1.8076	1.6439	2.4302	2.8372	2.6770	3.0013	1.6868	1.5947	0.6185	2.6765	2.5523	2.3310	1.8186	1.1573	1.8306	0.9231	1.5926	2.4597	1.2446	2.2543	2.6311	1.1393	1.2732	2.1593	2.6866	1.2444
2.9100			1.7319	1.8542	1.5513	1.4312	1.9206	1.1021	1.9564	1.4120	2.5191	2.1706	1.7073	1.2993	1.0911	2.1775	2.3227	1.7612	2.6397	2.2119	1.9996	1.6691	1.2422	1.8266	1.6517	2.4447	2.8557	2.6890	3.0164	1.6931	1.6089	0.6212	2.6930	2.5695	2.3473	1.8309	1.1657	1.8426	0.9302	1.6065	2.4793	1.2462	2.2653	2.6489	1.1438	1.2795	2.1693	2.7021	1.2538
2.9200			1.7405	1.8666	1.5602	1.4378	1.9260	1.1104	1.9692	1.4200	2.5324	2.1828	1.7169	1.3048	1.0943	2.1871	2.3342	1.7740	2.6531	2.2230	2.0158	1.6742	1.2443	1.8452	1.6594	2.4590	2.8737	2.7009	3.0313	1.6995	1.6228	0.6239	2.7092	2.5866	2.3633	1.8426	1.1740	1.8543	0.9371	1.6202	2.4986	1.2478	2.2760	2.6663	1.1482	1.2857	2.1792	2.7174	1.2631
2.9300			1.7490	1.8789	1.5692	1.4443	1.9312	1.1186	1.9819	1.4279	2.5455	2.1949	1.7265	1.3102	1.0974	2.1966	2.3457	1.7865	2.6663	2.2339	2.0319	1.6792	1.2463	1.8632	1.6670	2.4731	2.8908	2.7126	3.0462	1.7057	1.6366	0.6266	2.7251	2.6036	2.3792	1.8540	1.1822	1.8659	0.9441	1.6339	2.5177	1.2493	2.2868	2.6837	1.1526	1.2919	2.1889	2.7325	1.2723
2.9400			1.7573	1.8911	1.5781	1.4507	1.9365	1.1267	1.9946	1.4357	2.5582	2.2066	1.7360	1.3155	1.1006	2.2061	2.3570	1.7987	2.6795	2.2446	2.0477	1.6841	1.2484	1.8809	1.6745	2.4870	2.9076	2.7241	3.0607	1.7119	1.6501	0.6293	2.7407	2.6203	2.3949	1.8652	1.1904	1.8773	0.9508	1.6473	2.5365	1.2509	2.2973	2.7010	1.1570	1.2981	2.1986	2.7475	1.2815
2.9500			1.7657	1.9032	1.5869	1.4570	1.9415	1.1348	2.0071	1.4433	2.5707	2.2182	1.7453	1.3207	1.1036	2.2152	2.3682	1.8102	2.6925	2.2552	2.0634	1.6891	1.2504	1.8986	1.6819	2.5007	2.9242	2.7355	3.0752	1.7179	1.6633	0.6320	2.7559	2.6367	2.4105	1.8764	1.1985	1.8880	0.9575	1.6608	2.5549	1.2524	2.3078	2.7179	1.1614	1.3042	2.2080	2.7622	1.2906
2.9600			1.7739	1.9152	1.5957	1.4632	1.9465	1.1428	2.0195	1.4510	2.5827	2.2296	1.7546	1.3259	1.1068	2.2245	2.3793	1.8215	2.7054	2.2658	2.0789	1.6940	1.2523	1.9161	1.6892	2.5143	2.9406	2.7464	3.0894	1.7240	1.6757	0.6347	2.7708	2.6530	2.4256	1.8875	1.2065	1.8986	0.9640	1.6740	2.5728	1.2539	2.3182	2.7346	1.1658	1.3103	2.2172	2.7767	1.2996
2.9700			1.7818	1.9270	1.6044	1.4694	1.9516	1.1507	2.0318	1.4585	2.5940	2.2410	1.7638	1.3311	1.1099	2.2335	2.3903	1.8326	2.7179	2.2760	2.0941	1.6988	1.2543	1.9334	1.6965	2.5276	2.9569	2.7566	3.1035	1.7300	1.6880	0.6373	2.7854	2.6691	2.4408	1.8984	1.2144	1.9091	0.9704	1.6867	2.5897	1.2555	2.3284	2.7512	1.1701	1.3163	2.2263	2.7909	1.3085
2.9800			1.7896	1.9388	1.6130	1.4756	1.9565	1.1584	2.0439	1.4660	2.6050	2.2520	1.7730	1.3363	1.1129	2.2426	2.4012	1.8436	2.7300	2.2862	2.1091	1.7036	1.2563	1.9503	1.7037	2.5408	2.9730	2.7667	3.1173	1.7359	1.7000	0.6400	2.7996	2.6850	2.4557	1.9092	1.2223	1.9197	0.9767	1.6991	2.6060	1.2569	2.3385	2.7676	1.1743	1.3223	2.2353	2.8051	1.3174
2.9900			1.7973	1.9504	1.6215	1.4815	1.9614	1.1661	2.0559	1.4733	2.6158	2.2630	1.7820	1.3414	1.1159	2.2515	2.4119	1.8543	2.7418	2.2963	2.1239	1.7084	1.2583	1.9669	1.7107	2.5538	2.9889	2.7769	3.1307	1.7418	1.7119	0.6426	2.8129	2.7007	2.4704	1.9199	1.2301	1.9302	0.9828	1.7115	2.6220	1.2584	2.3486	2.7836	1.1786	1.3282	2.2442	2.8190	1.3261
3.0000			1.8050	1.9618	1.6300	1.4875	1.9662	1.1737	2.0676	1.4805	2.6265	2.2737	1.7910	1.3465	1.1189	2.2603	2.4225	1.8649	2.7534	2.3063	2.1384	1.7131	1.2602	1.9832	1.7177	2.5667	3.0044	2.7869	3.1439	1.7476	1.7237	0.6452	2.8256	2.7161	2.4849	1.9305	1.2378	1.9405	0.9887	1.7238	2.6377	1.2599	2.3585	2.7994	1.1828	1.3341	2.2528	2.8327	1.3347
3.0100			1.8125	1.9732	1.6384	1.4933	1.9710	1.1812	2.0792	1.4877	2.6370	2.2838	1.7999	1.3515	1.1218	2.2689	2.4330	1.8753	2.7647	2.3160	2.1527	1.7177	1.2621	1.9993	1.7246	2.5793	3.0199	2.7968	3.1568	1.7533	1.7352	0.6478	2.8384	2.7311	2.4991	1.9409	1.2454	1.9507	0.9947	1.7360	2.6532	1.2614	2.3683	2.8151	1.1870	1.3399	2.2614	2.8464	1.3433
3.0200			1.8201	1.9842	1.6467	1.4991	1.9755	1.1886	2.0907	1.4948	2.6473	2.2935	1.8087	1.3564	1.1248	2.2775	2.4435	1.8854	2.7760	2.3256	2.1667	1.7224	1.2640	2.0151	1.7314	2.5917	3.0348	2.8063	3.1696	1.7589	1.7466	0.6503	2.8511	2.7460	2.5131	1.9511	1.2529	1.9609	1.0005	1.7481	2.6685	1.2628	2.3779	2.8304	1.1911	1.3457	2.2697	2.8598	1.3518
3.0300			1.8275	1.9951	1.6549	1.5049	1.9799	1.1959	2.1020	1.5018	2.6575	2.3032	1.8174	1.3613	1.1277	2.2860	2.4538	1.8954	2.7872	2.3351	2.1806	1.7270	1.2659	2.0309	1.7382	2.6040	3.0496	2.8157	3.1821	1.7644	1.7578	0.6529	2.8634	2.7606	2.5267	1.9612	1.2604	1.9709	1.0062	1.7601	2.6835	1.2643	2.3873	2.8456	1.1952	1.3515	2.2781	2.8729	1.3602
3.0400			1.8348	2.0059	1.6631	1.5105	1.9844	1.2031	2.1132	1.5087	2.6674	2.3129	1.8261	1.3660	1.1305	2.2942	2.4640	1.9051	2.7984	2.3445	2.1943	1.7315	1.2677	2.0464	1.7448	2.6160	3.0638	2.8251	3.1943	1.7700	1.7689	0.6555	2.8755	2.7750	2.5402	1.9712	1.2678	1.9809	1.0117	1.7721	2.6981	1.2657	2.3967	2.8605	1.1992	1.3572	2.2862	2.8857	1.3684
3.0500			1.8421	2.0165	1.6712	1.5161	1.9888	1.2099	2.1241	1.5155	2.6771	2.3223	1.8346	1.3706	1.1334	2.3024	2.4741	1.9148	2.8093	2.3537	2.2077	1.7360	1.2696	2.0616	1.7514	2.6279	3.0779	2.8342	3.2063	1.7754	1.7796	0.6580	2.8874	2.7891	2.5535	1.9809	1.2747	1.9907	1.0170	1.7839	2.7126	1.2671	2.4059	2.8750	1.2031	1.3628	2.2942	2.8986	1.3767
3.0600			1.8493	2.0270	1.6794	1.5215	1.9930	1.2167	2.1349	1.5223	2.6866	2.3316	1.8431	1.3751	1.1362	2.3105	2.4840	1.9241	2.8201	2.3628	2.2208	1.7404	1.2715	2.0766	1.7578	2.6397	3.0916	2.8433	3.2179	1.7808	1.7901	0.6605	2.8991	2.8029	2.5667	1.9906	1.2816	2.0004	1.0221	1.7956	2.7266	1.2685	2.4151	2.8892	1.2070	1.3684	2.3021	2.9111	1.3848
3.0700			1.8564	2.0374	1.6874	1.5270	1.9973	1.2234	2.1453	1.5290	2.6959	2.3410	1.8514	1.3796	1.1390	2.3184	2.4937	1.9333	2.8309	2.3718	2.2338	1.7448	1.2733	2.0913	1.7642	2.6511	3.1052	2.8524	3.2293	1.7862	1.8005	0.6630	2.9105	2.8163	2.5795	2.0001	1.2884	2.0099	1.0272	1.8071	2.7403	1.2699	2.4242	2.9029	1.2109	1.3740	2.3098	2.9234	1.3929
3.0800			1.8633	2.0476	1.6953	1.5323	2.0014	1.2301	2.1556	1.5356	2.7049	2.3501	1.8596	1.3841	1.1418	2.3263	2.5032	1.9422	2.8413	2.3807	2.2467	1.7491	1.2751	2.1058	1.7705	2.6625	3.1184	2.8611	3.2407	1.7915	1.8106	0.6655	2.9217	2.8296	2.5921	2.0094	1.2951	2.0194	1.0322	1.8183	2.7537	1.2713	2.4331	2.9166	1.2147	1.3795	2.3174	2.9351	1.4008
3.0900			1.8703	2.0576	1.7029	1.5375	2.0057	1.2366	2.1657	1.5420	2.7137	2.3590	1.8678	1.3886	1.1445	2.3340	2.5129	1.9511	2.8517	2.3894	2.2592	1.7534	1.2769	2.1201	1.7767	2.6736	3.1314	2.8697	3.2517	1.7967	1.8205	0.6680	2.9327	2.8426	2.6045	2.0184	1.3018	2.0287	1.0370	1.8294	2.7668	1.2727	2.4420	2.9301	1.2185	1.3850	2.3249	2.9467	1.4086
3.1000			1.8771	2.0674	1.7104	1.5427	2.0098	1.2432	2.1757	1.5484	2.7223	2.3677	1.8759	1.3931	1.1472	2.3417	2.5224	1.9597	2.8621	2.3980	2.2708	1.7576	1.2787	2.1340	1.7828	2.6846	3.1441	2.8779	3.2627	1.8019	1.8303	0.6704	2.9434	2.8554	2.6166	2.0273	1.3084	2.0378	1.0418	1.8403	2.7796	1.2741	2.4505	2.9433	1.2223	1.3904	2.3322	2.9579	1.4164
3.1100			1.8839	2.0772	1.7179	1.5478	2.0139	1.2497	2.1854	1.5547	2.7307	2.3764	1.8839	1.3975	1.1499	2.3493	2.5316	1.9681	2.8722	2.4064	2.2822	1.7618	1.2805	2.1478	1.7888	2.6951	3.1567	2.8863	3.2733	1.8069	1.8399	0.6729	2.9539	2.8679	2.6285	2.0361	1.3150	2.0469	1.0466	1.8511	2.7921	1.2754	2.4589	2.9561	1.2261	1.3957	2.3393	2.9690	1.4241
3.1200			1.8904	2.0868	1.7253	1.5528	2.0179	1.2560	2.1951	1.5609	2.7389	2.3848	1.8918	1.4019	1.1525	2.3568	2.5407	1.9764	2.8822	2.4148	2.2935	1.7660	1.2822	2.1613	1.7947	2.7053	3.1687	2.8944	3.2840	1.8121	1.8492	0.6753	2.9641	2.8803	2.6403	2.0447	1.3214	2.0558	1.0512	1.8618	2.8043	1.2768	2.4674	2.9687	1.2298	1.4011	2.3464	2.9800	1.4317
3.1300			1.8969	2.0962	1.7327	1.5578	2.0218	1.2623	2.2046	1.5671	2.7470	2.3931	1.8996	1.4062	1.1551	2.3642	2.5496	1.9844	2.8920	2.4229	2.3045	1.7700	1.2839	2.1741	1.8005	2.7155	3.1808	2.9024	3.2943	1.8170	1.8584	0.6776	2.9741	2.8920	2.6516	2.0531	1.3278	2.0647	1.0555	1.8723	2.8162	1.2781	2.4757	2.9813	1.2335	1.4063	2.3534	2.9907	1.4391
3.1400			1.9033	2.1056	1.7401	1.5626	2.0257	1.2686	2.2139	1.5732	2.7548	2.4012	1.9074	1.4105	1.1577	2.3715	2.5586	1.9922	2.9016	2.4310	2.3154	1.7741	1.2856	2.1866	1.8061	2.7255	3.1925	2.9102	3.3043	1.8218	1.8674	0.6800	2.9839	2.9032	2.6629	2.0614	1.3341	2.0733	1.0597	1.8827	2.8279	1.2794	2.4840	2.9934	1.2372	1.4115	2.3601	3.0014	1.4461
3.1500			1.9096	2.1148	1.7474	1.5674	2.0296	1.2748	2.2230	1.5791	2.7624	2.4092	1.9149	1.4147	1.1603	2.3787	2.5675	2.0000	2.9112	2.4390	2.3261	1.7782	1.2873	2.1990	1.8117	2.7353	3.2042	2.9179	3.3142	1.8268	1.8762	0.6824	2.9934	2.9144	2.6738	2.0695	1.3403	2.0820	1.0638	1.8930	2.8392	1.2807	2.4921	3.0052	1.2409	1.4167	2.3664	3.0120	1.4529
3.1600			1.9157	2.1239	1.7547	1.5721	2.0334	1.2809	2.2320	1.5851	2.7699	2.4170	1.9221	1.4190	1.1628	2.3856	2.5762	2.0075	2.9207	2.4468	2.3366	1.7822	1.2890	2.2113	1.8173	2.7449	3.2156	2.9254	3.3238	1.8316	1.8849	0.6847	3.0028	2.9254	2.6846	2.0775	1.3464	2.0904	1.0678	1.9031	2.8502	1.2820	2.4999	3.0169	1.2445	1.4218	2.3725	3.0224	1.4597
3.1700			1.9219	2.1329	1.7619	1.5768	2.0372	1.2869	2.2404	1.5907	2.7771	2.4248	1.9291	1.4231	1.1653	2.3924	2.5846	2.0149	2.9299	2.4544	2.3470	1.7861	1.2906	2.2233	1.8227	2.7542	3.2266	2.9327	3.3332	1.8363	1.8933	0.6870	3.0118	2.9361	2.6946	2.0854	1.3525	2.0989	1.0718	1.9130	2.8610	1.2833	2.5079	3.0283	1.2481	1.4269	2.3785	3.0325	1.4664
3.1800			1.9279	2.1417	1.7690	1.5814	2.0409	1.2929	2.2487	1.5963	2.7842	2.4323	1.9362	1.4273	1.1678	2.3990	2.5929	2.0220	2.9389	2.4620	2.3572	1.7900	1.2923	2.2351	1.8281	2.7634	3.2374	2.9399	3.3419	1.8409	1.9013	0.6894	3.0206	2.9467	2.7044	2.0931	1.3585	2.1070	1.0757	1.9228	2.8715	1.2846	2.5157	3.0395	1.2517	1.4319	2.3845	3.0425	1.4731
3.1900			1.9338	2.1504	1.7760	1.5859	2.0446	1.2988	2.2569	1.6015	2.7911	2.4396	1.9432	1.4313	1.1702	2.4056	2.6013	2.0291	2.9478	2.4695	2.3672	1.7938	1.2939	2.2466	1.8334	2.7724	3.2478	2.9469	3.3503	1.8456	1.9089	0.6916	3.0291	2.9572	2.7140	2.1006	1.3643	2.1153	1.0796	1.9325	2.8815	1.2859	2.5233	3.0503	1.2552	1.4369	2.3905	3.0524	1.4797
3.2000			1.9396	2.1590	1.7830	1.5903	2.0481	1.3046	2.2650	1.6068	2.7978	2.4468	1.9501	1.4354	1.1726	2.4121	2.6094	2.0358	2.9567	2.4767	2.3770	1.7977	1.2955	2.2579	1.8386	2.7813	3.2580	2.9540	3.3586	1.8502	1.9164	0.6939	3.0375	2.9674	2.7235	2.1081	1.3701	2.1234	1.0834	1.9420	2.8916	1.2871	2.5308	3.0608	1.2588	1.4418	2.3962	3.0620	1.4862
3.2100			1.9454	2.1675	1.7900	1.5947	2.0517	1.3103	2.2730	1.6121	2.8043	2.4538	1.9569	1.4393	1.1750	2.4186	2.6175	2.0424	2.9653	2.4840	2.3867	1.8014	1.2971	2.2690	1.8435	2.7900	3.2678	2.9609	3.3667	1.8548	1.9237	0.6962	3.0456	2.9776	2.7327	2.1153	1.3759	2.1313	1.0872	1.9513	2.9011	1.2884	2.5382	3.0711	1.2623	1.4466	2.4021	3.0714	1.4926
3.2200			1.9511	2.1759	1.7969	1.5989	2.0553	1.3159	2.2810	1.6173	2.8106	2.4606	1.9637	1.4433	1.1774	2.4249	2.6253	2.0487	2.9740	2.4911	2.3960	1.8051	1.2988	2.2799	1.8483	2.7985	3.2772	2.9676	3.3749	1.8592	1.9310	0.6984	3.0536	2.9875	2.7418	2.1223	1.3815	2.1392	1.0910	1.9603	2.9103	1.2896	2.5453	3.0814	1.2657	1.4515	2.4078	3.0809	1.4990
3.2300			1.9567	2.1841	1.8038	1.6032	2.0587	1.3214	2.2887	1.6225	2.8168	2.4672	1.9704	1.4472	1.1797	2.4313	2.6331	2.0547	2.9825	2.4980	2.4052	1.8088	1.3004	2.2904	1.8531	2.8068	3.2865	2.9743	3.3831	1.8635	1.9380	0.7007	3.0613	2.9972	2.7508	2.1290	1.3871	2.1467	1.0947	1.9690	2.9190	1.2909	2.5524	3.0913	1.2691	1.4562	2.4134	3.0901	1.5052
3.2400			1.9623	2.1922	1.8105	1.6074	2.0622	1.3269	2.2964	1.6276	2.8228	2.4738	1.9770	1.4510	1.1821	2.4375	2.6406	2.0606	2.9907	2.5049	2.4143	1.8125	1.3019	2.3007	1.8578	2.8151	3.2957	2.9807	3.3908	1.8679	1.9450	0.7028	3.0688	3.0067	2.7596	2.1356	1.3926	2.1544	1.0983	1.9777	2.9273	1.2921	2.5591	3.1009	1.2725	1.4610	2.4188	3.0992	1.5114
3.2500			1.9677	2.2003	1.8171	1.6115	2.0656	1.3322	2.3038	1.6327	2.8287	2.4802	1.9836	1.4549	1.1843	2.4437	2.6481	2.0663	2.9990	2.5116	2.4231	1.8161	1.3035	2.3108	1.8625	2.8232	3.3046	2.9870	3.3983	1.8722	1.9518	0.7051	3.0762	3.0162	2.7683	2.1420	1.3980	2.1618	1.1019	1.9863	2.9352	1.2933	2.5658	3.1105	1.2759	1.4656	2.4241	3.1080	1.5174
3.2600			1.9730	2.2081	1.8238	1.6154	2.0689	1.3375	2.3112	1.6377	2.8344	2.4865	1.9900	1.4587	1.1866	2.4497	2.6555	2.0720	3.0069	2.5183	2.4317	1.8197	1.3051	2.3206	1.8670	2.8312	3.3135	2.9932	3.4058	1.8762	1.9585	0.7072	3.0833	3.0253	2.7767	2.1484	1.4033	2.1690	1.1055	1.9948	2.9429	1.2945	2.5722	3.1199	1.2793	1.4703	2.4293	3.1166	1.5235
3.2700			1.9783	2.2159	1.8304	1.6195	2.0721	1.3426	2.3185	1.6426	2.8399	2.4927	1.9964	1.4624	1.1888	2.4556	2.6629	2.0775	3.0148	2.5248	2.4402	1.8232	1.3066	2.3302	1.8716	2.8389	3.3221	2.9993	3.4133	1.8802	1.9650	0.7093	3.0903	3.0343	2.7851	2.1547	1.4085	2.1758	1.1090	2.0031	2.9506	1.2957	2.5786	3.1291	1.2826	1.4749	2.4346	3.1252	1.5293
3.2800			1.9835	2.2236	1.8369	1.6234	2.0753	1.3477	2.3256	1.6475	2.8453	2.4986	2.0028	1.4661	1.1910	2.4615	2.6701	2.0829	3.0224	2.5312	2.4485	1.8267	1.3082	2.3398	1.8760	2.8465	3.3306	3.0053	3.4205	1.8841	1.9714	0.7114	3.0971	3.0431	2.7934	2.1609	1.4137	2.1825	1.1124	2.0114	2.9580	1.2969	2.5850	3.1381	1.2859	1.4794	2.4396	3.1337	1.5351
3.2900			1.9887	2.2311	1.8434	1.6273	2.0785	1.3527	2.3325	1.6521	2.8504	2.5044	2.0091	1.4698	1.1932	2.4674	2.6771	2.0881	3.0300	2.5375	2.4567	1.8301	1.3097	2.3490	1.8804	2.8540	3.3390	3.0111	3.4273	1.8882	1.9776	0.7135	3.1035	3.0517	2.8015	2.1669	1.4188	2.1892	1.1157	2.0195	2.9653	1.2981	2.5913	3.1469	1.2891	1.4839	2.4445	3.1420	1.5409
3.3000			1.9938	2.2386	1.8497	1.6310	2.0816	1.3576	2.3393	1.6568	2.8555	2.5101	2.0153	1.4733	1.1954	2.4732	2.6841	2.0932	3.0376	2.5436	2.4646	1.8335	1.3112	2.3581	1.8848	2.8614	3.3471	3.0170	3.4343	1.8921	1.9837	0.7155	3.1098	3.0601	2.8092	2.1729	1.4238	2.1959	1.1191	2.0275	2.9723	1.2992	2.5975	3.1555	1.2924	1.4883	2.4492	3.1502	1.5465
3.3100			1.9988	2.2459	1.8560	1.6347	2.0846	1.3624	2.3459	1.6613	2.8603	2.5158	2.0214	1.4769	1.1975	2.4787	2.6909	2.0981	3.0451	2.5496	2.4724	1.8369	1.3127	2.3670	1.8891	2.8686	3.3550	3.0226	3.4412	1.8959	1.9897	0.7176	3.1159	3.0683	2.8168	2.1788	1.4288	2.2024	1.1224	2.0353	2.9791	1.3004	2.6036	3.1639	1.2956	1.4927	2.4541	3.1581	1.5521
3.3200			2.0037	2.2531	1.8623	1.6384	2.0876	1.3672	2.3526	1.6659	2.8651	2.5213	2.0273	1.4805	1.1997	2.4844	2.6978	2.1030	3.0524	2.5552	2.4799	1.8401	1.3142	2.3758	1.8933	2.8757	3.3627	3.0280	3.4476	1.8998	1.9956	0.7196	3.1218	3.0764	2.8243	2.1845	1.4336	2.2089	1.1256	2.0432	2.9858	1.3015	2.6096	3.1723	1.2988	1.4970	2.4589	3.1658	1.5576
3.3300			2.0085	2.2602	1.8684	1.6419	2.0908	1.3718	2.3590	1.6703	2.8696	2.5265	2.0332	1.4840	1.2017	2.4899	2.7044	2.1077	3.0595	2.5608	2.4874	1.8434	1.3157	2.3843	1.8974	2.8826	3.3704	3.0334	3.4537	1.9036	2.0011	0.7216	3.1274	3.0843	2.8317	2.1901	1.4384	2.2153	1.1288	2.0508	2.9924	1.3027	2.6155	3.1803	1.3019	1.5012	2.4634	3.1736	1.5630
3.3400			2.0133	2.2672	1.8746	1.6453	2.0937	1.3764	2.3653	1.6747	2.8737	2.5315	2.0390	1.4874	1.2038	2.4954	2.7109	2.1123	3.0664	2.5664	2.4947	1.8467	1.3171	2.3926	1.9015	2.8894	3.3777	3.0387	3.4599	1.9073	2.0066	0.7237	3.1330	3.0921	2.8388	2.1956	1.4431	2.2217	1.1319	2.0584	2.9985	1.3038	2.6215	3.1881	1.3051	1.5054	2.4679	3.1812	1.5684
3.3500			2.0180	2.2741	1.8807	1.6486	2.0966	1.3810	2.3715	1.6791	2.8778	2.5363	2.0448	1.4908	1.2058	2.5007	2.7174	2.1167	3.0734	2.5719	2.5018	1.8499	1.3186	2.4006	1.9055	2.8960	3.3849	3.0437	3.4660	1.9109	2.0119	0.7257	3.1384	3.0997	2.8460	2.2010	1.4478	2.2279	1.1350	2.0657	3.0045	1.3049	2.6272	3.1957	1.3082	1.5095	2.4723	3.1887	1.5735
3.3600			2.0226	2.2809	1.8867	1.6519	2.0994	1.3854	2.3775	1.6833	2.8817	2.5411	2.0505	1.4941	1.2079	2.5060	2.7237	2.1210	3.0802	2.5773	2.5085	1.8531	1.3200	2.4086	1.9094	2.9025	3.3916	3.0482	3.4720	1.9146	2.0172	0.7277	3.1436	3.1071	2.8527	2.2063	1.4523	2.2341	1.1381	2.0730	3.0102	1.3060	2.6328	3.2032	1.3112	1.5135	2.4767	3.1959	1.5787
3.3700			2.0271	2.2876	1.8926	1.6551	2.1023	1.3898	2.3836	1.6874	2.8855	2.5458	2.0562	1.4975	1.2098	2.5112	2.7299	2.1253	3.0869	2.5826	2.5153	1.8563	1.3214	2.4163	1.9133	2.9088	3.3985	3.0528	3.4778	1.9182	2.0223	0.7296	3.1483	3.1145	2.8594	2.2115	1.4568	2.2401	1.1412	2.0801	3.0159	1.3071	2.6385	3.2107	1.3143	1.5175	2.4808	3.2029	1.5838
3.3800			2.0316	2.2942	1.8985	1.6583	2.1050	1.3940	2.3894	1.6916	2.8893	2.5503	2.0618	1.5008	1.2117	2.5162	2.7360	2.1294	3.0934	2.5878	2.5219	1.8594	1.3229	2.4239	1.9171	2.9151	3.4050	3.0574	3.4837	1.9217	2.0273	0.7316	3.1529	3.1215	2.8660	2.2166	1.4613	2.2461	1.1441	2.0871	3.0214	1.3082	2.6440	3.2178	1.3173	1.5215	2.4850	3.2099	1.5888
3.3900			2.0360	2.3007	1.9043	1.6615	2.1078	1.3980	2.3952	1.6956	2.8929	2.5548	2.0673	1.5040	1.2137	2.5214	2.7419	2.1333	3.0997	2.5930	2.5286	1.8624	1.3243	2.4314	1.9209	2.9213	3.4114	3.0619	3.4891	1.9253	2.0323	0.7335	3.1573	3.1283	2.8723	2.2215	1.4654	2.2520	1.1470	2.0941	3.0266	1.3093	2.6493	3.2247	1.3203	1.5254	2.4890	3.2169	1.5937
3.4000			2.0404	2.3070	1.9101	1.6645	2.1105	1.4019	2.4007	1.6996	2.8965	2.5593	2.0728	1.5072	1.2156	2.5263	2.7478	2.1372	3.1058	2.5982	2.5350	1.8654	1.3257	2.4386	1.9246	2.9274	3.4177	3.0663	3.4944	1.9288	2.0369	0.7354	3.1616	3.1349	2.8786	2.2264	1.4695	2.2578	1.1499	2.1008	3.0316	1.3103	2.6546	3.2315	1.3232	1.5293	2.4930	3.2236	1.5985
3.4100			2.0447	2.3133	1.9159	1.6676	2.1131	1.4059	2.4061	1.7035	2.8999	2.5636	2.0782	1.5104	1.2175	2.5312	2.7534	2.1409	3.1117	2.6031	2.5414	1.8685	1.3271	2.4457	1.9282	2.9332	3.4238	3.0707	3.4995	1.9322	2.0414	0.7374	3.1658	3.1414	2.8848	2.2312	1.4735	2.2635	1.1528	2.1073	3.0365	1.3114	2.6600	3.2382	1.3261	1.5332	2.4968	3.2301	1.6033
3.4200			2.0488	2.3195	1.9215	1.6706	2.1159	1.4097	2.4115	1.7074	2.9032	2.5679	2.0835	1.5135	1.2194	2.5361	2.7590	2.1445	3.1176	2.6080	2.5476	1.8715	1.3285	2.4527	1.9318	2.9390	3.4296	3.0751	3.5047	1.9355	2.0459	0.7393	3.1700	3.1478	2.8907	2.2358	1.4774	2.2691	1.1556	2.1138	3.0412	1.3125	2.6652	3.2448	1.3291	1.5370	2.5007	3.2367	1.6080
3.4300			2.0530	2.3256	1.9270	1.6735	2.1184	1.4135	2.4167	1.7112	2.9065	2.5720	2.0887	1.5166	1.2213	2.5408	2.7643	2.1480	3.1234	2.6127	2.5535	1.8743	1.3298	2.4595	1.9353	2.9447	3.4352	3.0791	3.5097	1.9389	2.0503	0.7412	3.1740	3.1541	2.8963	2.2404	1.4814	2.2745	1.1583	2.1201	3.0457	1.3135	2.6704	3.2512	1.3319	1.5407	2.5044	3.2430	1.6127
3.4400			2.0571	2.3316	1.9325	1.6764	2.1210	1.4173	2.4217	1.7149	2.9096	2.5761	2.0938	1.5197	1.2231	2.5455	2.7698	2.1514	3.1290	2.6174	2.5591	1.8772	1.3312	2.4660	1.9388	2.9503	3.4409	3.0832	3.5148	1.9422	2.0546	0.7430	3.1779	3.1600	2.9021	2.2448	1.4852	2.2800	1.1611	2.1264	3.0500	1.3146	2.6754	3.2572	1.3348	1.5444	2.5080	3.2493	1.6173
3.4500			2.0611	2.3375	1.9379	1.6793	2.1235	1.4211	2.4266	1.7186	2.9126	2.5800	2.0989	1.5227	1.2249	2.5501	2.7751	2.1547	3.1346	2.6220	2.5647	1.8800	1.3325	2.4725	1.9422	2.9557	3.4463	3.0873	3.5195	1.9454	2.0588	0.7449	3.1816	3.1660	2.9076	2.2492	1.4890	2.2854	1.1637	2.1326	3.0542	1.3156	2.6803	3.2633	1.3376	1.5481	2.5115	3.2553	1.6217
3.4600			2.0650	2.3433	1.9434	1.6820	2.1260	1.4247	2.4313	1.7222	2.9156	2.5837	2.1039	1.5257	1.2266	2.5546	2.7803	2.1579	3.1401	2.6264	2.5698	1.8828	1.3339	2.4788	1.9455	2.9609	3.4517	3.0911	3.5241	1.9486	2.0629	0.7467	3.1852	3.1719	2.9132	2.2535	1.4928	2.2906	1.1664	2.1386	3.0581	1.3166	2.6852	3.2693	1.3404	1.5517	2.5150	3.2614	1.6261
3.4700			2.0689	2.3489	1.9487	1.6848	2.1284	1.4283	2.4361	1.7258	2.9184	2.5875	2.1089	1.5287	1.2284	2.5591	2.7855	2.1611	3.1454	2.6308	2.5746	1.8857	1.3352	2.4850	1.9488	2.9662	3.4570	3.0950	3.5287	1.9518	2.0668	0.7486	3.1887	3.1776	2.9185	2.2576	1.4965	2.2957	1.1690	2.1445	3.0621	1.3176	2.6900	3.2749	1.3432	1.5552	2.5184	3.2673	1.6305
3.4800			2.0727	2.3546	1.9539	1.6874	2.1308	1.4318	2.4408	1.7293	2.9212	2.5912	2.1138	1.5316	1.2302	2.5636	2.7906	2.1641	3.1507	2.6351	2.5794	1.8884	1.3366	2.4910	1.9520	2.9713	3.4619	3.0986	3.5332	1.9549	2.0707	0.7504	3.1921	3.1832	2.9237	2.2617	1.5001	2.3008	1.1715	2.1503	3.0659	1.3186	2.6947	3.2803	1.3460	1.5587	2.5219	3.2730	1.6347
3.4900			2.0764	2.3601	1.9591	1.6901	2.1332	1.4353	2.4452	1.7327	2.9238	2.5947	2.1186	1.5344	1.2319	2.5679	2.7955	2.1670	3.1560	2.6394	2.5842	1.8911	1.3378	2.4967	1.9552	2.9762	3.4668	3.1022	3.5376	1.9579	2.0744	0.7522	3.1954	3.1886	2.9288	2.2657	1.5036	2.3058	1.1741	2.1559	3.0694	1.3196	2.6993	3.2857	1.3487	1.5622	2.5252	3.2786	1.6389
3.5000			2.0802	2.3655	1.9641	1.6927	2.1355	1.4387	2.4496	1.7360	2.9264	2.5981	2.1233	1.5373	1.2336	2.5721	2.8005	2.1698	3.1612	2.6435	2.5890	1.8938	1.3391	2.5021	1.9584	2.9811	3.4716	3.1058	3.5417	1.9610	2.0781	0.7540	3.1986	3.1939	2.9336	2.2696	1.5071	2.3107	1.1765	2.1615	3.0729	1.3206	2.7039	3.2909	1.3514	1.5656	2.5283	3.2841	1.6430
3.5100			2.0838	2.3708	1.9693	1.6952	2.1379	1.4421	2.4539	1.7394	2.9288	2.6015	2.1280	1.5401	1.2353	2.5764	2.8053	2.1725	3.1662	2.6475	2.5935	1.8965	1.3404	2.5075	1.9614	2.9859	3.4763	3.1093	3.5460	1.9640	2.0817	0.7558	3.2017	3.1991	2.9385	2.2734	1.5105	2.3156	1.1789	2.1671	3.0762	1.3216	2.7084	3.2960	1.3541	1.5690	2.5315	3.2895	1.6470
3.5200			2.0874	2.3761	1.9743	1.6977	2.1402	1.4453	2.4582	1.7427	2.9312	2.6049	2.1326	1.5429	1.2369	2.5806	2.8101	2.1752	3.1711	2.6516	2.5981	1.8991	1.3417	2.5127	1.9645	2.9906	3.4810	3.1127	3.5501	1.9670	2.0851	0.7575	3.2046	3.2040	2.9432	2.2771	1.5139	2.3204	1.1813	2.1724	3.0794	1.3226	2.7127	3.3008	1.3567	1.5723	2.5347	3.2950	1.6510
3.5300			2.0909	2.3812	1.9792	1.7001	2.1424	1.4485	2.4624	1.7460	2.9335	2.6082	2.1371	1.5457	1.2385	2.5847	2.8147	2.1779	3.1760	2.6556	2.6025	1.9017	1.3429	2.5180	1.9674	2.9951	3.4853	3.1160	3.5542	1.9699	2.0886	0.7593	3.2074	3.2085	2.9477	2.2807	1.5172	2.3250	1.1838	2.1777	3.0824	1.3235	2.7169	3.3057	1.3594	1.5756	2.5376	3.3002	1.6549
3.5400			2.0943	2.3862	1.9841	1.7025	2.1445	1.4517	2.4665	1.7491	2.9357	2.6113	2.1415	1.5484	1.2402	2.5887	2.8194	2.1804	3.1809	2.6594	2.6069	1.9042	1.3441	2.5229	1.9704	2.9996	3.4896	3.1194	3.5579	1.9728	2.0918	0.7610	3.2102	3.2131	2.9522	2.2843	1.5205	2.3296	1.1861	2.1829	3.0852	1.3245	2.7213	3.3102	1.3619	1.5788	2.5406	3.3051	1.6586
3.5500			2.0978	2.3911	1.9890	1.7049	2.1467	1.4548	2.4704	1.7523	2.9378	2.6143	2.1459	1.5510	1.2418	2.5926	2.8238	2.1827	3.1857	2.6632	2.6110	1.9068	1.3454	2.5278	1.9732	3.0039	3.4938	3.1225	3.5617	1.9756	2.0950	0.7627	3.2128	3.2176	2.9566	2.2878	1.5237	2.3341	1.1884	2.1880	3.0881	1.3254	2.7256	3.3146	1.3645	1.5821	2.5434	3.3102	1.6622
3.5600			2.1011	2.3959	1.9938	1.7071	2.1489	1.4579	2.4743	1.7553	2.9399	2.6173	2.1504	1.5537	1.2433	2.5965	2.8283	2.1850	3.1904	2.6669	2.6152	1.9093	1.3467	2.5325	1.9761	3.0082	3.4977	3.1255	3.5653	1.9784	2.0981	0.7644	3.2154	3.2219	2.9608	2.2911	1.5268	2.3385	1.1906	2.1930	3.0906	1.3264	2.7296	3.3190	1.3671	1.5852	2.5462	3.3150	1.6657
3.5700			2.1044	2.4006	1.9986	1.7094	2.1510	1.4609	2.4781	1.7584	2.9418	2.6202	2.1547	1.5564	1.2448	2.6004	2.8327	2.1873	3.1949	2.6705	2.6191	1.9116	1.3478	2.5372	1.9788	3.0124	3.5017	3.1286	3.5689	1.9812	2.1012	0.7661	3.2179	3.2263	2.9647	2.2944	1.5299	2.3430	1.1929	2.1979	3.0933	1.3273	2.7338	3.3233	1.3696	1.5884	2.5491	3.3198	1.6692
3.5800			2.1076	2.4053	2.0033	1.7117	2.1531	1.4638	2.4818	1.7613	2.9437	2.6230	2.1590	1.5589	1.2464	2.6041	2.8370	2.1895	3.1995	2.6739	2.6230	1.9141	1.3491	2.5417	1.9816	3.0164	3.5058	3.1316	3.5725	1.9839	2.1041	0.7678	3.2203	3.2305	2.9688	2.2976	1.5329	2.3473	1.1951	2.2026	3.0956	1.3282	2.7379	3.3274	1.3721	1.5915	2.5519	3.3245	1.6726
3.5900			2.1108	2.4099	2.0079	1.7139	2.1552	1.4668	2.4855	1.7642	2.9455	2.6257	2.1631	1.5615	1.2479	2.6078	2.8412	2.1915	3.2038	2.6774	2.6269	1.9165	1.3503	2.5461	1.9843	3.0204	3.5097	3.1345	3.5759	1.9866	2.1070	0.7694	3.2225	3.2347	2.9727	2.3007	1.5359	2.3516	1.1972	2.2074	3.0981	1.3291	2.7419	3.3314	1.3746	1.5945	2.5546	3.3292	1.6760
3.6000			2.1138	2.4144	2.0124	1.7160	2.1572	1.4696	2.4891	1.7671	2.9473	2.6284	2.1672	1.5640	1.2493	2.6113	2.8453	2.1935	3.2081	2.6808	2.6306	1.9188	1.3515	2.5504	1.9869	3.0243	3.5134	3.1372	3.5793	1.9892	2.1098	0.7711	3.2247	3.2388	2.9767	2.3037	1.5388	2.3557	1.1993	2.2120	3.1002	1.3300	2.7457	3.3352	1.3770	1.5976	2.5571	3.3336	1.6793
3.6100			2.1168	2.4188	2.0168	1.7181	2.1591	1.4724	2.4924	1.7700	2.9489	2.6309	2.1713	1.5666	1.2508	2.6149	2.8494	2.1955	3.2124	2.6842	2.6341	1.9211	1.3527	2.5548	1.9895	3.0282	3.5170	3.1401	3.5825	1.9918	2.1125	0.7727	3.2267	3.2428	2.9803	2.3066	1.5417	2.3599	1.2014	2.2166	3.1022	1.3309	2.7495	3.3391	1.3794	1.6006	2.5596	3.3380	1.6826
3.6200			2.1197	2.4231	2.0211	1.7202	2.1611	1.4752	2.4958	1.7727	2.9505	2.6335	2.1753	1.5691	1.2522	2.6183	2.8534	2.1973	3.2166	2.6876	2.6377	1.9235	1.3539	2.5589	1.9920	3.0319	3.5204	3.1427	3.5856	1.9944	2.1151	0.7743	3.2288	3.2467	2.9839	2.3095	1.5445	2.3640	1.2034	2.2210	3.1042	1.3318	2.7531	3.3428	1.3818	1.6035	2.5620	3.3424	1.6858
3.6300			2.1226	2.4274	2.0253	1.7222	2.1630	1.4778	2.4990	1.7755	2.9521	2.6360	2.1792	1.5715	1.2536	2.6218	2.8574	2.1992	3.2207	2.6909	2.6412	1.9257	1.3550	2.5628	1.9945	3.0355	3.5238	3.1453	3.5886	1.9970	2.1175	0.7759	3.2308	3.2505	2.9872	2.3123	1.5472	2.3679	1.2054	2.2254	3.1062	1.3327	2.7569	3.3463	1.3842	1.6064	2.5643	3.3466	1.6890
3.6400			2.1254	2.4316	2.0296	1.7242	2.1649	1.4804	2.5021	1.7782	2.9536	2.6384	2.1831	1.5739	1.2550	2.6252	2.8613	2.2010	3.2245	2.6940	2.6443	1.9279	1.3562	2.5667	1.9970	3.0391	3.5271	3.1479	3.5917	1.9995	2.1198	0.7775	3.2327	3.2542	2.9908	2.3151	1.5500	2.3719	1.2072	2.2297	3.1079	1.3336	2.7605	3.3498	1.3866	1.6093	2.5668	3.3506	1.6920
3.6500			2.1283	2.4357	2.0337	1.7262	2.1668	1.4830	2.5051	1.7808	2.9550	2.6406	2.1870	1.5763	1.2564	2.6285	2.8651	2.2027	3.2286	2.6971	2.6476	1.9301	1.3573	2.5704	1.9994	3.0426	3.5302	3.1504	3.5946	2.0019	2.1222	0.7791	3.2345	3.2579	2.9941	2.3177	1.5526	2.3756	1.2092	2.2339	3.1097	1.3345	2.7642	3.3530	1.3889	1.6122	2.5691	3.3548	1.6950
3.6600			2.1310	2.4398	2.0378	1.7281	2.1686	1.4855	2.5081	1.7835	2.9564	2.6429	2.1908	1.5786	1.2578	2.6318	2.8689	2.2042	3.2327	2.7002	2.6508	1.9323	1.3585	2.5739	2.0018	3.0460	3.5333	3.1529	3.5975	2.0044	2.1244	0.7807	3.2361	3.2614	2.9969	2.3203	1.5552	2.3795	1.2111	2.2378	3.1113	1.3353	2.7676	3.3561	1.3913	1.6150	2.5713	3.3589	1.6980
3.6700			2.1338	2.4437	2.0420	1.7300	2.1704	1.4879	2.5111	1.7860	2.9577	2.6451	2.1943	1.5809	1.2591	2.6351	2.8726	2.2058	3.2365	2.7033	2.6539	1.9344	1.3596	2.5776	2.0041	3.0492	3.5364	3.1552	3.5999	2.0069	2.1265	0.7823	3.2377	3.2650	3.0000	2.3229	1.5578	2.3832	1.2129	2.2417	3.1126	1.3362	2.7711	3.3593	1.3936	1.6178	2.5734	3.3626	1.7010
3.6800			2.1365	2.4476	2.0461	1.7319	2.1722	1.4903	2.5140	1.7885	2.9589	2.6473	2.1977	1.5831	1.2605	2.6382	2.8763	2.2073	3.2402	2.7061	2.6570	1.9365	1.3607	2.5810	2.0064	3.0524	3.5395	3.1576	3.6023	2.0092	2.1287	0.7838	3.2394	3.2684	3.0028	2.3254	1.5603	2.3869	1.2147	2.2455	3.1140	1.3370	2.7744	3.3625	1.3958	1.6205	2.5756	3.3663	1.7039
3.6900			2.1391	2.4513	2.0501	1.7337	2.1740	1.4928	2.5167	1.7910	2.9601	2.6493	2.2011	1.5853	1.2618	2.6414	2.8798	2.2088	3.2438	2.7090	2.6600	1.9387	1.3619	2.5844	2.0086	3.0554	3.5422	3.1598	3.6048	2.0115	2.1308	0.7853	3.2408	3.2717	3.0056	2.3278	1.5628	2.3904	1.2166	2.2493	3.1154	1.3379	2.7778	3.3653	1.3981	1.6232	2.5777	3.3701	1.7068
3.7000			2.1417	2.4550	2.0542	1.7355	2.1757	1.4951	2.5194	1.7932	2.9612	2.6513	2.2045	1.5874	1.2631	2.6444	2.8833	2.2102	3.2475	2.7118	2.6628	1.9408	1.3630	2.5877	2.0109	3.0585	3.5451	3.1620	3.6073	2.0139	2.1328	0.7868	3.2422	3.2749	3.0083	2.3302	1.5652	2.3939	1.2183	2.2530	3.1167	1.3387	2.7811	3.3682	1.4003	1.6259	2.5798	3.3737	1.7096
3.7100			2.1442	2.4586	2.0581	1.7372	2.1774	1.4974	2.5222	1.7955	2.9623	2.6533	2.2079	1.5895	1.2644	2.6475	2.8868	2.2115	3.2511	2.7146	2.6656	1.9429	1.3641	2.5908	2.0130	3.0614	3.5476	3.1642	3.6096	2.0161	2.1347	0.7883	3.2435	3.2780	3.0110	2.3324	1.5676	2.3974	1.2200	2.2565	3.1179	1.3395	2.7844	3.3709	1.4024	1.6285	2.5818	3.3773	1.7123
3.7200			2.1466	2.4622	2.0620	1.7389	2.1792	1.4996	2.5248	1.7978	2.9634	2.6552	2.2113	1.5916	1.2657	2.6504	2.8901	2.2129	3.2545	2.7172	2.6681	1.9449	1.3651	2.5938	2.0151	3.0642	3.5499	3.1662	3.6117	2.0184	2.1366	0.7898	3.2448	3.2810	3.0135	2.3347	1.5700	2.4008	1.2218	2.2600	3.1190	1.3404	2.7877	3.3737	1.4046	1.6312	2.5836	3.3808	1.7149
3.7300			2.1491	2.4657	2.0659	1.7406	2.1808	1.5018	2.5274	1.8001	2.9644	2.6570	2.2146	1.5937	1.2669	2.6533	2.8934	2.2141	3.2579	2.7198	2.6707	1.9469	1.3662	2.5968	2.0172	3.0669	3.5523	3.1683	3.6142	2.0205	2.1385	0.7912	3.2460	3.2841	3.0160	2.3369	1.5722	2.4041	1.2234	2.2636	3.1200	1.3412	2.7907	3.3762	1.4068	1.6337	2.5855	3.3842	1.7176
3.7400			2.1515	2.4691	2.0698	1.7422	2.1824	1.5040	2.5299	1.8023	2.9653	2.6587	2.2178	1.5958	1.2681	2.6562	2.8967	2.2152	3.2614	2.7225	2.6733	1.9489	1.3673	2.5997	2.0192	3.0698	3.5546	3.1704	3.6163	2.0228	2.1402	0.7927	3.2471	3.2870	3.0186	2.3390	1.5745	2.4075	1.2251	2.2669	3.1209	1.3420	2.7937	3.3789	1.4089	1.6363	2.5874	3.3874	1.7201
3.7500			2.1538	2.4725	2.0735	1.7439	2.1839	1.5061	2.5323	1.8044	2.9662	2.6604	2.2210	1.5978	1.2693	2.6590	2.8998	2.2164	3.2647	2.7251	2.6758	1.9508	1.3683	2.6024	2.0212	3.0724	3.5568	3.1725	3.6183	2.0250	2.1420	0.7941	3.2483	3.2897	3.0210	2.3411	1.5767	2.4107	1.2267	2.2704	3.1217	1.3428	2.7967	3.3812	1.4110	1.6388	2.5891	3.3908	1.7227
3.7600			2.1562	2.4758	2.0773	1.7455	2.1856	1.5082	2.5347	1.8065	2.9670	2.6621	2.2242	1.5999	1.2705	2.6617	2.9029	2.2174	3.2678	2.7276	2.6782	1.9527	1.3694	2.6051	2.0231	3.0750	3.5592	3.1744	3.6203	2.0271	2.1438	0.7955	3.2493	3.2926	3.0231	2.3431	1.5789	2.4139	1.2284	2.2737	3.1226	1.3436	2.7998	3.3836	1.4130	1.6413	2.5907	3.3938	1.7252
3.7700			2.1584	2.4791	2.0810	1.7470	2.1871	1.5102	2.5371	1.8086	2.9679	2.6636	2.2273	1.6019	1.2717	2.6646	2.9060	2.2185	3.2711	2.7299	2.6806	1.9546	1.3704	2.6078	2.0251	3.0776	3.5614	3.1763	3.6223	2.0293	2.1454	0.7969	3.2503	3.2953	3.0255	2.3451	1.5810	2.4171	1.2299	2.2769	3.1233	1.3444	2.8027	3.3858	1.4151	1.6437	2.5924	3.3966	1.7277
3.7800			2.1607	2.4822	2.0846	1.7486	2.1886	1.5122	2.5394	1.8106	2.9686	2.6652	2.2304	1.6038	1.2730	2.6673	2.9090	2.2195	3.2742	2.7323	2.6829	1.9565	1.3715	2.6102	2.0269	3.0801	3.5635	3.1781	3.6243	2.0313	2.1470	0.7983	3.2512	3.2981	3.0276	2.3470	1.5831	2.4201	1.2314	2.2800	3.1240	1.3451	2.8057	3.3881	1.4171	1.6462	2.5941	3.3995	1.7301
3.7900			2.1630	2.4853	2.0882	1.7501	2.1901	1.5141	2.5416	1.8126	2.9693	2.6667	2.2334	1.6058	1.2741	2.6700	2.9120	2.2203	3.2771	2.7346	2.6851	1.9584	1.3725	2.6127	2.0288	3.0825	3.5655	3.1798	3.6264	2.0333	2.1485	0.7997	3.2521	3.3007	3.0299	2.3488	1.5851	2.4231	1.2330	2.2832	3.1246	1.3459	2.8085	3.3903	1.4190	1.6486	2.5957	3.4023	1.7325
3.8000			2.1651	2.4884	2.0917	1.7516	2.1916	1.5160	2.5438	1.8146	2.9700	2.6682	2.2364	1.6077	1.2752	2.6724	2.9149	2.2212	3.2801	2.7370	2.6872	1.9603	1.3735	2.6151	2.0306	3.0849	3.5677	3.1815	3.6283	2.0352	2.1500	0.8011	3.2529	3.3034	3.0320	2.3507	1.5871	2.4260	1.2345	2.2863	3.1252	1.3467	2.8113	3.3923	1.4209	1.6509	2.5972	3.4050	1.7349
3.8100			2.1672	2.4914	2.0952	1.7530	2.1932	1.5178	2.5460	1.8166	2.9707	2.6695	2.2394	1.6096	1.2763	2.6751	2.9178	2.2222	3.2830	2.7392	2.6893	1.9620	1.3746	2.6175	2.0324	3.0872	3.5697	3.1832	3.6301	2.0372	2.1515	0.8025	3.2537	3.3057	3.0339	2.3524	1.5891	2.4286	1.2360	2.2893	3.1257	1.3475	2.8141	3.3941	1.4229	1.6533	2.5988	3.4077	1.7371
3.8200			2.1693	2.4944	2.0988	1.7544	2.1946	1.5197	2.5480	1.8186	2.9713	2.6709	2.2423	1.6116	1.2775	2.6776	2.9206	2.2231	3.2860	2.7414	2.6913	1.9637	1.3756	2.6197	2.0341	3.0894	3.5715	3.1849	3.6319	2.0391	2.1530	0.8038	3.2544	3.3082	3.0359	2.3542	1.5911	2.4313	1.2375	2.2921	3.1262	1.3482	2.8167	3.3961	1.4248	1.6556	2.6001	3.4103	1.7394
3.8300			2.1713	2.4973	2.1022	1.7558	2.1960	1.5214	2.5501	1.8205	2.9718	2.6722	2.2451	1.6134	1.2786	2.6801	2.9234	2.2239	3.2888	2.7437	2.6932	1.9654	1.3765	2.6220	2.0358	3.0915	3.5733	3.1865	3.6337	2.0411	2.1544	0.8052	3.2552	3.3105	3.0378	2.3558	1.5930	2.4339	1.2389	2.2949	3.1266	1.3490	2.8193	3.3978	1.4266	1.6579	2.6016	3.4128	1.7416
3.8400			2.1734	2.5002	2.1056	1.7571	2.1973	1.5231	2.5521	1.8223	2.9724	2.6734	2.2479	1.6153	1.2797	2.6826	2.9261	2.2245	3.2917	2.7458	2.6952	1.9671	1.3775	2.6241	2.0375	3.0936	3.5751	3.1881	3.6354	2.0430	2.1558	0.8065	3.2558	3.3128	3.0396	2.3575	1.5948	2.4366	1.2403	2.2977	3.1269	1.3497	2.8219	3.3996	1.4285	1.6601	2.6030	3.4153	1.7438
3.8500			2.1754	2.5030	2.1090	1.7584	2.1987	1.5248	2.5540	1.8241	2.9729	2.6745	2.2507	1.6170	1.2807	2.6850	2.9287	2.2252	3.2945	2.7480	2.6971	1.9687	1.3785	2.6261	2.0392	3.0956	3.5769	3.1895	3.6370	2.0449	2.1571	0.8078	3.2565	3.3149	3.0415	2.3590	1.5966	2.4393	1.2418	2.3005	3.1271	1.3505	2.8244	3.4011	1.4303	1.6623	2.6045	3.4177	1.7459
3.8600			2.1773	2.5057	2.1123	1.7598	2.2001	1.5265	2.5559	1.8259	2.9733	2.6758	2.2534	1.6188	1.2818	2.6873	2.9314	2.2258	3.2970	2.7500	2.6988	1.9703	1.3795	2.6282	2.0408	3.0976	3.5786	3.1910	3.6385	2.0467	2.1582	0.8091	3.2570	3.3171	3.0432	2.3606	1.5984	2.4419	1.2432	2.3032	3.1272	1.3512	2.8270	3.4026	1.4322	1.6645	2.6057	3.4201	1.7480
3.8700			2.1792	2.5084	2.1155	1.7611	2.2014	1.5281	2.5578	1.8276	2.9738	2.6770	2.2561	1.6206	1.2829	2.6896	2.9340	2.2264	3.2997	2.7520	2.7005	1.9720	1.3805	2.6301	2.0424	3.0996	3.5803	3.1925	3.6401	2.0484	2.1594	0.8105	3.2576	3.3193	3.0449	2.3621	1.6002	2.4444	1.2445	2.3057	3.1274	1.3519	2.8295	3.4040	1.4339	1.6667	2.6070	3.4224	1.7501
3.8800			2.1811	2.5110	2.1187	1.7623	2.2027	1.5296	2.5595	1.8294	2.9742	2.6781	2.2587	1.6224	1.2839	2.6918	2.9365	2.2270	3.3023	2.7538	2.7023	1.9736	1.3814	2.6320	2.0440	3.1015	3.5819	3.1939	3.6416	2.0502	2.1606	0.8117	3.2580	3.3214	3.0465	2.3635	1.6019	2.4469	1.2458	2.3082	3.1277	1.3526	2.8320	3.4057	1.4358	1.6688	2.6084	3.4247	1.7521
3.8900			2.1829	2.5136	2.1220	1.7635	2.2041	1.5312	2.5613	1.8311	2.9745	2.6792	2.2614	1.6241	1.2849	2.6940	2.9389	2.2276	3.3048	2.7558	2.7039	1.9752	1.3824	2.6338	2.0455	3.1033	3.5835	3.1953	3.6431	2.0520	2.1618	0.8130	3.2584	3.3236	3.0480	2.3649	1.6036	2.4494	1.2471	2.3107	3.1277	1.3533	2.8345	3.4071	1.4375	1.6709	2.6096	3.4270	1.7541
3.9000			2.1847	2.5162	2.1253	1.7648	2.2053	1.5327	2.5629	1.8328	2.9749	2.6802	2.2639	1.6258	1.2859	2.6961	2.9413	2.2282	3.3073	2.7576	2.7055	1.9768	1.3833	2.6355	2.0470	3.1050	3.5850	3.1968	3.6444	2.0538	2.1629	0.8143	3.2588	3.3256	3.0495	2.3663	1.6052	2.4518	1.2484	2.3131	3.1277	1.3541	2.8367	3.4084	1.4392	1.6730	2.6109	3.4291	1.7560
3.9100			2.1865	2.5196	2.1284	1.7660	2.2066	1.5341	2.5647	1.8344	2.9752	2.6813	2.2665	1.6275	1.2870	2.6983	2.9436	2.2286	3.3097	2.7595	2.7070	1.9783	1.3842	2.6372	2.0485	3.1068	3.5865	3.1981	3.6459	2.0554	2.1640	0.8155	3.2591	3.3276	3.0509	2.3676	1.6069	2.4542	1.2497	2.3156	3.1278	1.3548	2.8391	3.4097	1.4410	1.6751	2.6120	3.4312	1.7579
3.9200			2.1882	2.5214	2.1315	1.7672	2.2078	1.5355	2.5663	1.8360	2.9755	2.6822	2.2690	1.6292	1.2879	2.7003	2.9461	2.2291	3.3122	2.7613	2.7086	1.9799	1.3852	2.6389	2.0500	3.1086	3.5879	3.1995	3.6471	2.0571	2.1651	0.8168	3.2595	3.3294	3.0524	2.3689	1.6085	2.4565	1.2509	2.3181	3.1277	1.3555	2.8412	3.4109	1.4427	1.6771	2.6131	3.4333	1.7597
3.9300			2.1898	2.5236	2.1345	1.7683	2.2090	1.5370	2.5679	1.8376	2.9757	2.6832	2.2714	1.6309	1.2889	2.7024	2.9484	2.2296	3.3146	2.7631	2.7100	1.9813	1.3861	2.6405	2.0514	3.1102	3.5895	3.2007	3.6485	2.0588	2.1661	0.8180	3.2598	3.3313	3.0537	2.3702	1.6100	2.4588	1.2521	2.3204	3.1276	1.3561	2.8435	3.4121	1.4444	1.6791	2.6142	3.4353	1.7616
3.9400			2.1915	2.5259	2.1375	1.7694	2.2103	1.5383	2.5695	1.8392	2.9760	2.6840	2.2739	1.6325	1.2899	2.7045	2.9507	2.2301	3.3169	2.7648	2.7112	1.9829	1.3870	2.6422	2.0528	3.1118	3.5908	3.2019	3.6498	2.0604	2.1670	0.8192	3.2601	3.3331	3.0552	2.3714	1.6116	2.4611	1.2533	2.3226	3.1275	1.3568	2.8458	3.4134	1.4461	1.6811	2.6154	3.4375	1.7635
3.9500			2.1932	2.5282	2.1405	1.7705	2.2115	1.5397	2.5710	1.8407	2.9762	2.6849	2.2762	1.6341	1.2908	2.7064	2.9528	2.2304	3.3192	2.7665	2.7126	1.9844	1.3879	2.6436	2.0542	3.1134	3.5920	3.2031	3.6509	2.0620	2.1680	0.8204	3.2604	3.3347	3.0566	2.3726	1.6130	2.4634	1.2545	2.3247	3.1273	1.3575	2.8479	3.4145	1.4478	1.6830	2.6164	3.4393	1.7652
3.9600			2.1948	2.5305	2.1434	1.7716	2.2126	1.5410	2.5725	1.8422	2.9764	2.6858	2.2786	1.6357	1.2917	2.7084	2.9549	2.2308	3.3213	2.7681	2.7140	1.9859	1.3888	2.6449	2.0555	3.1150	3.5934	3.2042	3.6520	2.0636	2.1690	0.8216	3.2606	3.3366	3.0578	2.3737	1.6145	2.4656	1.2556	2.3269	3.1273	1.3582	2.8500	3.4155	1.4494	1.6850	2.6175	3.4414	1.7670
3.9700			2.1964	2.5327	2.1464	1.7727	2.2137	1.5423	2.5739	1.8438	2.9765	2.6866	2.2809	1.6373	1.2926	2.7104	2.9571	2.2311	3.3235	2.7698	2.7154	1.9874	1.3897	2.6464	2.0568	3.1164	3.5946	3.2052	3.6532	2.0652	2.1698	0.8228	3.2608	3.3383	3.0589	2.3748	1.6160	2.4677	1.2567	2.3289	3.1271	1.3588	2.8521	3.4163	1.4511	1.6869	2.6186	3.4432	1.7687
3.9800			2.1980	2.5350	2.1493	1.7737	2.2149	1.5436	2.5753	1.8452	2.9767	2.6874	2.2832	1.6388	1.2935	2.7122	2.9591	2.2314	3.3256	2.7713	2.7167	1.9887	1.3906	2.6479	2.0581	3.1179	3.5959	3.2063	3.6542	2.0667	2.1707	0.8240	3.2609	3.3400	3.0601	2.3759	1.6174	2.4699	1.2579	2.3310	3.1266	1.3595	2.8543	3.4173	1.4527	1.6888	2.6196	3.4450	1.7703
3.9900			2.1995	2.5371	2.1522	1.7747	2.2160	1.5448	2.5767	1.8465	2.9768	2.6881	2.2854	1.6403	1.2943	2.7141	2.9612	2.2317	3.3277	2.7729	2.7178	1.9901	1.3915	2.6493	2.0593	3.1192	3.5969	3.2074	3.6554	2.0683	2.1715	0.8251	3.2610	3.3416	3.0614	2.3769	1.6188	2.4719	1.2590	2.3331	3.1263	1.3602	2.8563	3.4182	1.4543	1.6906	2.6206	3.4468	1.7719
4.0000			2.2010	2.5392	2.1550	1.7756	2.2170	1.5460	2.5781	1.8479	2.9769	2.6888	2.2877	1.6419	1.2952	2.7160	2.9632	2.2320	3.3299	2.7745	2.7190	1.9916	1.3924	2.6506	2.0605	3.1207	3.5981	3.2085	3.6566	2.0698	2.1723	0.8262	3.2612	3.3431	3.0624	2.3778	1.6201	2.4739	1.2601	2.3350	3.1259	1.3608	2.8583	3.4192	1.4559	1.6924	2.6215	3.4487	1.7736
4.0100			2.2024	2.5413	2.1577	1.7766	2.2181	1.5472	2.5792	1.8493	2.9770	2.6896	2.2898	1.6434	1.2960	2.7178	2.9653	2.2323	3.3318	2.7760	2.7201	1.9930	1.3932	2.6519	2.0617	3.1221	3.5990	3.2096	3.6575	2.0712	2.1731	0.8274	3.2613	3.3447	3.0634	2.3788	1.6214	2.4759	1.2611	2.3370	3.1257	1.3615	2.8602	3.4200	1.4575	1.6943	2.6225	3.4504	1.7752
4.0200			2.2038	2.5434	2.1605	1.7776	2.2191	1.5483	2.5806	1.8506	2.9770	2.6902	2.2920	1.6449	1.2969	2.7195	2.9672	2.2324	3.3338	2.7774	2.7213	1.9944	1.3941	2.6532	2.0629	3.1234	3.6002	3.2106	3.6585	2.0726	2.1738	0.8285	3.2613	3.3462	3.0645	2.3797	1.6227	2.4779	1.2622	2.3389	3.1253	1.3621	2.8621	3.4208	1.4590	1.6960	2.6234	3.4519	1.7767
4.0300			2.2052	2.5454	2.1632	1.7785	2.2201	1.5494	2.5818	1.8520	2.9771	2.6909	2.2941	1.6464	1.2977	2.7213	2.9691	2.2326	3.3357	2.7789	2.7223	1.9957	1.3949	2.6543	2.0640	3.1247	3.6013	3.2115	3.6596	2.0741	2.1746	0.8296	3.2613	3.3476	3.0654	2.3806	1.6240	2.4799	1.2632	2.3407	3.1249	1.3627	2.8639	3.4216	1.4606	1.6978	2.6242	3.4536	1.7782
4.0400			2.2066	2.5474	2.1658	1.7795	2.2211	1.5504	2.5832	1.8533	2.9771	2.6916	2.2962	1.6478	1.2985	2.7232	2.9709	2.2328	3.3375	2.7803	2.7233	1.9971	1.3958	2.6553	2.0652	3.1260	3.6024	3.2124	3.6606	2.0756	2.1754	0.8307	3.2612	3.3491	3.0664	2.3814	1.6253	2.4817	1.2642	2.3425	3.1244	1.3634	2.8657	3.4223	1.4621	1.6995	2.6251	3.4552	1.7798
4.0500			2.2079	2.5493	2.1685	1.7803	2.2221	1.5516	2.5843	1.8545	2.9771	2.6921	2.2983	1.6493	1.2993	2.7246	2.9727	2.2329	3.3394	2.7817	2.7243	1.9984	1.3967	2.6563	2.0663	3.1272	3.6034	3.2133	3.6614	2.0770	2.1760	0.8318	3.2612	3.3504	3.0674	2.3823	1.6265	2.4837	1.2652	2.3443	3.1239	1.3640	2.8675	3.4229	1.4636	1.7013	2.6259	3.4566	1.7813
4.0600			2.2092	2.5512	2.1711	1.7812	2.2230	1.5526	2.5854	1.8558	2.9771	2.6927	2.3003	1.6507	1.3002	2.7264	2.9744	2.2331	3.3412	2.7830	2.7252	1.9996	1.3975	2.6574	2.0674	3.1284	3.6044	3.2143	3.6623	2.0784	2.1767	0.8328	3.2611	3.3519	3.0682	2.3831	1.6277	2.4855	1.2661	2.3461	3.1236	1.3646	2.8695	3.4235	1.4651	1.7030	2.6267	3.4582	1.7827
4.0700			2.2105	2.5531	2.1737	1.7821	2.2240	1.5537	2.5866	1.8570	2.9771	2.6932	2.3023	1.6521	1.3010	2.7281	2.9762	2.2331	3.3431	2.7843	2.7262	2.0009	1.3983	2.6585	2.0684	3.1294	3.6053	3.2151	3.6633	2.0797	2.1773	0.8339	3.2612	3.3533	3.0692	2.3839	1.6289	2.4873	1.2671	2.3478	3.1231	1.3652	2.8713	3.4242	1.4666	1.7046	2.6275	3.4597	1.7842
4.0800			2.2118	2.5549	2.1764	1.7829	2.2249	1.5546	2.5877	1.8583	2.9770	2.6937	2.3042	1.6535	1.3018	2.7298	2.9778	2.2332	3.3449	2.7855	2.7271	2.0022	1.3992	2.6595	2.0695	3.1306	3.6062	3.2159	3.6641	2.0811	2.1780	0.8350	3.2612	3.3546	3.0699	2.3846	1.6300	2.4890	1.2680	2.3494	3.1226	1.3658	2.8730	3.4248	1.4680	1.7063	2.6283	3.4612	1.7856
4.0900			2.2130	2.5567	2.1789	1.7837	2.2258	1.5556	2.5887	1.8594	2.9770	2.6943	2.3062	1.6548	1.3025	2.7313	2.9795	2.2333	3.3466	2.7868	2.7280	2.0035	1.4000	2.6605	2.0705	3.1317	3.6071	3.2168	3.6649	2.0824	2.1785	0.8360	3.2612	3.3559	3.0707	2.3854	1.6312	2.4908	1.2690	2.3510	3.1220	1.3664	2.8747	3.4253	1.4694	1.7079	2.6291	3.4625	1.7869
4.1000			2.2142	2.5585	2.1814	1.7845	2.2267	1.5566	2.5897	1.8605	2.9769	2.6947	2.3081	1.6561	1.3032	2.7328	2.9811	2.2334	3.3482	2.7881	2.7289	2.0047	1.4007	2.6615	2.0716	3.1329	3.6078	3.2175	3.6656	2.0837	2.1791	0.8371	3.2611	3.3572	3.0714	2.3861	1.6323	2.4926	1.2699	2.3525	3.1215	1.3671	2.8763	3.4257	1.4709	1.7095	2.6298	3.4638	1.7883
4.1100			2.2154	2.5602	2.1839	1.7853	2.2276	1.5575	2.5907	1.8617	2.9768	2.6952	2.3100	1.6575	1.3040	2.7344	2.9827	2.2334	3.3498	2.7894	2.7297	2.0060	1.4015	2.6623	2.0726	3.1339	3.6086	3.2182	3.6663	2.0851	2.1796	0.8381	3.2609	3.3583	3.0721	2.3868	1.6334	2.4943	1.2708	2.3541	3.1211	1.3677	2.8778	3.4262	1.4723	1.7111	2.6305	3.4652	1.7896
4.1200			2.2165	2.5619	2.1863	1.7861	2.2284	1.5584	2.5918	1.8629	2.9767	2.6957	2.3119	1.6588	1.3048	2.7359	2.9843	2.2334	3.3515	2.7907	2.7304	2.0072	1.4023	2.6632	2.0735	3.1349	3.6092	3.2191	3.6670	2.0863	2.1802	0.8391	3.2607	3.3593	3.0727	2.3874	1.6344	2.4960	1.2717	2.3555	3.1206	1.3682	2.8793	3.4267	1.4738	1.7127	2.6312	3.4665	1.7910
4.1300			2.2176	2.5636	2.1887	1.7869	2.2293	1.5593	2.5928	1.8640	2.9766	2.6962	2.3137	1.6601	1.3055	2.7373	2.9858	2.2333	3.3532	2.7918	2.7312	2.0083	1.4031	2.6640	2.0745	3.1359	3.6100	3.2198	3.6677	2.0876	2.1808	0.8402	3.2606	3.3605	3.0734	2.3881	1.6355	2.4976	1.2726	2.3570	3.1201	1.3688	2.8808	3.4270	1.4752	1.7142	2.6319	3.4678	1.7923
4.1400			2.2187	2.5652	2.1912	1.7876	2.2302	1.5601	2.5937	1.8650	2.9765	2.6966	2.3155	1.6614	1.3062	2.7388	2.9873	2.2333	3.3547	2.7929	2.7319	2.0095	1.4039	2.6648	2.0754	3.1368	3.6107	3.2204	3.6684	2.0887	2.1812	0.8412	3.2604	3.3615	3.0740	2.3887	1.6365	2.4992	1.2734	2.3583	3.1195	1.3694	2.8822	3.4275	1.4765	1.7158	2.6325	3.4690	1.7935
4.1500			2.2198	2.5669	2.1935	1.7883	2.2310	1.5609	2.5946	1.8661	2.9763	2.6970	2.3173	1.6627	1.3069	2.7402	2.9889	2.2333	3.3560	2.7940	2.7326	2.0107	1.4047	2.6656	2.0764	3.1378	3.6115	3.2210	3.6691	2.0900	2.1817	0.8422	3.2603	3.3626	3.0745	2.3893	1.6375	2.5008	1.2742	2.3598	3.1188	1.3700	2.8838	3.4278	1.4779	1.7173	2.6332	3.4704	1.7947
4.1600			2.2209	2.5684	2.1957	1.7890	2.2318	1.5618	2.5955	1.8671	2.9762	2.6974	2.3190	1.6639	1.3076	2.7418	2.9904	2.2332	3.3578	2.7951	2.7333	2.0118	1.4054	2.6664	2.0773	3.1387	3.6120	3.2218	3.6698	2.0913	2.1820	0.8432	3.2601	3.3636	3.0752	2.3899	1.6384	2.5023	1.2751	2.3611	3.1182	1.3705	2.8853	3.4281	1.4792	1.7187	2.6338	3.4716	1.7959
4.1700			2.2219	2.5700	2.1981	1.7897	2.2325	1.5626	2.5964	1.8682	2.9760	2.6977	2.3207	1.6652	1.3084	2.7432	2.9918	2.2332	3.3592	2.7963	2.7340	2.0130	1.4062	2.6670	2.0782	3.1396	3.6127	3.2224	3.6704	2.0925	2.1825	0.8442	3.2599	3.3647	3.0758	2.3905	1.6394	2.5038	1.2758	2.3624	3.1176	1.3711	2.8866	3.4282	1.4806	1.7202	2.6344	3.4727	1.7971
4.1800			2.2229	2.5715	2.2004	1.7904	2.2334	1.5633	2.5973	1.8691	2.9759	2.6979	2.3225	1.6665	1.3091	2.7445	2.9933	2.2331	3.3607	2.7972	2.7347	2.0140	1.4070	2.6677	2.0791	3.1405	3.6133	3.2230	3.6711	2.0936	2.1830	0.8451	3.2596	3.3656	3.0763	2.3910	1.6402	2.5053	1.2767	2.3636	3.1171	1.3717	2.8879	3.4285	1.4820	1.7217	2.6350	3.4739	1.7983
4.1900			2.2239	2.5730	2.2026	1.7911	2.2342	1.5640	2.5980	1.8702	2.9757	2.6982	2.3241	1.6677	1.3097	2.7459	2.9946	2.2330	3.3621	2.7983	2.7352	2.0152	1.4077	2.6682	2.0799	3.1414	3.6139	3.2237	3.6715	2.0948	2.1835	0.8461	3.2594	3.3666	3.0769	2.3915	1.6411	2.5068	1.2775	2.3648	3.1164	1.3722	2.8893	3.4289	1.4833	1.7231	2.6357	3.4750	1.7994
4.2000			2.2249	2.5745	2.2049	1.7918	2.2350	1.5648	2.5987	1.8711	2.9755	2.6985	2.3258	1.6689	1.3104	2.7472	2.9959	2.2330	3.3633	2.7993	2.7358	2.0163	1.4085	2.6690	2.0808	3.1422	3.6146	3.2243	3.6721	2.0958	2.1840	0.8471	3.2591	3.3676	3.0774	2.3920	1.6419	2.5082	1.2783	2.3661	3.1158	1.3728	2.8906	3.4291	1.4845	1.7245	2.6363	3.4761	1.8005
4.2100			2.2259	2.5759	2.2072	1.7924	2.2358	1.5656	2.5996	1.8721	2.9753	2.6988	2.3274	1.6700	1.3111	2.7485	2.9971	2.2329	3.3647	2.8003	2.7363	2.0174	1.4092	2.6695	2.0816	3.1430	3.6152	3.2249	3.6725	2.0970	2.1843	0.8480	3.2589	3.3686	3.0778	2.3925	1.6428	2.5097	1.2790	2.3672	3.1152	1.3733	2.8920	3.4292	1.4858	1.7259	2.6368	3.4773	1.8016
4.2200			2.2269	2.5773	2.2094	1.7931	2.2365	1.5662	2.6004	1.8730	2.9751	2.6990	2.3290	1.6712	1.3117	2.7498	2.9985	2.2328	3.3660	2.8012	2.7369	2.0185	1.4100	2.6703	2.0825	3.1438	3.6157	3.2254	3.6732	2.0980	2.1846	0.8490	3.2586	3.3694	3.0783	2.3930	1.6436	2.5111	1.2797	2.3685	3.1145	1.3739	2.8933	3.4294	1.4871	1.7273	2.6373	3.4782	1.8026
4.2300			2.2278	2.5787	2.2115	1.7937	2.2371	1.5669	2.6011	1.8739	2.9749	2.6993	2.3306	1.6723	1.3124	2.7511	2.9998	2.2326	3.3673	2.8021	2.7375	2.0195	1.4107	2.6708	2.0833	3.1445	3.6161	3.2260	3.6738	2.0992	2.1850	0.8499	3.2583	3.3703	3.0785	2.3934	1.6444	2.5124	1.2805	2.3696	3.1138	1.3744	2.8946	3.4295	1.4883	1.7286	2.6378	3.4791	1.8038
4.2400			2.2287	2.5801	2.2136	1.7942	2.2379	1.5675	2.6020	1.8748	2.9747	2.6995	2.3321	1.6735	1.3130	2.7523	3.0010	2.2325	3.3683	2.8030	2.7381	2.0206	1.4115	2.6714	2.0840	3.1453	3.6164	3.2265	3.6743	2.1003	2.1853	0.8508	3.2580	3.3711	3.0789	2.3939	1.6452	2.5138	1.2811	2.3707	3.1132	1.3749	2.8959	3.4297	1.4896	1.7300	2.6383	3.4800	1.8048
4.2500			2.2297	2.5814	2.2156	1.7949	2.2387	1.5682	2.6026	1.8758	2.9744	2.6998	2.3337	1.6746	1.3137	2.7536	3.0023	2.2323	3.3695	2.8040	2.7385	2.0216	1.4121	2.6719	2.0848	3.1461	3.6170	3.2270	3.6747	2.1014	2.1857	0.8517	3.2577	3.3720	3.0794	2.3943	1.6460	2.5152	1.2819	2.3717	3.1125	1.3755	2.8971	3.4298	1.4908	1.7313	2.6386	3.4811	1.8058
4.2600			2.2305	2.5828	2.2177	1.7955	2.2394	1.5688	2.6033	1.8766	2.9742	2.6999	2.3352	1.6757	1.3143	2.7548	3.0035	2.2322	3.3706	2.8049	2.7389	2.0226	1.4129	2.6725	2.0856	3.1466	3.6175	3.2275	3.6752	2.1023	2.1860	0.8526	3.2574	3.3729	3.0799	2.3947	1.6468	2.5165	1.2826	2.3728	3.1118	1.3760	2.8983	3.4299	1.4920	1.7326	2.6391	3.4821	1.8068
4.2700			2.2314	2.5841	2.2197	1.7960	2.2401	1.5694	2.6040	1.8774	2.9740	2.7001	2.3366	1.6769	1.3149	2.7560	3.0047	2.2320	3.3720	2.8058	2.7394	2.0236	1.4136	2.6729	2.0863	3.1473	3.6180	3.2280	3.6757	2.1034	2.1863	0.8535	3.2571	3.3737	3.0802	2.3951	1.6475	2.5177	1.2833	2.3739	3.1111	1.3765	2.8995	3.4299	1.4933	1.7339	2.6397	3.4829	1.8078
4.2800			2.2322	2.5853	2.2217	1.7966	2.2408	1.5700	2.6046	1.8783	2.9737	2.7003	2.3381	1.6780	1.3155	2.7572	3.0057	2.2318	3.3731	2.8067	2.7398	2.0246	1.4143	2.6734	2.0871	3.1481	3.6184	3.2285	3.6761	2.1044	2.1866	0.8544	3.2567	3.3744	3.0804	2.3954	1.6483	2.5190	1.2840	2.3748	3.1105	1.3770	2.9007	3.4299	1.4945	1.7352	2.6402	3.4839	1.8088
4.2900			2.2331	2.5866	2.2237	1.7971	2.2414	1.5705	2.6053	1.8791	2.9735	2.7004	2.3395	1.6790	1.3162	2.7584	3.0068	2.2317	3.3742	2.8074	2.7403	2.0256	1.4150	2.6739	2.0878	3.1488	3.6188	3.2288	3.6764	2.1054	2.1869	0.8553	3.2564	3.3752	3.0808	2.3958	1.6490	2.5202	1.2847	2.3758	3.1098	1.3775	2.9018	3.4300	1.4957	1.7365	2.6406	3.4848	1.8097
4.3000			2.2338	2.5878	2.2256	1.7976	2.2421	1.5712	2.6059	1.8800	2.9732	2.7006	2.3410	1.6801	1.3168	2.7595	3.0080	2.2315	3.3752	2.8082	2.7408	2.0265	1.4157	2.6743	2.0885	3.1494	3.6193	3.2293	3.6767	2.1064	2.1871	0.8562	3.2560	3.3760	3.0811	2.3961	1.6497	2.5213	1.2853	2.3767	3.1091	1.3781	2.9030	3.4301	1.4968	1.7377	2.6411	3.4857	1.8107
4.3100			2.2346	2.5890	2.2275	1.7982	2.2428	1.5717	2.6065	1.8807	2.9729	2.7007	2.3424	1.6811	1.3173	2.7607	3.0091	2.2314	3.3762	2.8089	2.7412	2.0275	1.4164	2.6747	2.0892	3.1500	3.6197	3.2297	3.6773	2.1074	2.1874	0.8571	3.2558	3.3766	3.0814	2.3965	1.6504	2.5226	1.2860	2.3776	3.1084	1.3786	2.9042	3.4299	1.4980	1.7389	2.6415	3.4866	1.8116
4.3200			2.2355	2.5902	2.2294	1.7987	2.2434	1.5722	2.6071	1.8815	2.9727	2.7008	2.3438	1.6822	1.3179	2.7617	3.0102	2.2312	3.3773	2.8098	2.7415	2.0285	1.4170	2.6751	2.0899	3.1506	3.6201	3.2299	3.6777	2.1084	2.1876	0.8580	3.2554	3.3773	3.0816	2.3968	1.6511	2.5237	1.2866	2.3785	3.1077	1.3791	2.9052	3.4299	1.4991	1.7401	2.6418	3.4874	1.8125
4.3300			2.2363	2.5914	2.2313	1.7992	2.2441	1.5727	2.6077	1.8823	2.9724	2.7010	2.3451	1.6832	1.3185	2.7628	3.0113	2.2310	3.3783	2.8106	2.7418	2.0294	1.4177	2.6755	2.0906	3.1512	3.6204	3.2303	3.6781	2.1093	2.1878	0.8588	3.2551	3.3782	3.0818	2.3971	1.6518	2.5249	1.2873	2.3795	3.1069	1.3795	2.9064	3.4298	1.5003	1.7413	2.6421	3.4882	1.8134
4.3400			2.2370	2.5925	2.2331	1.7997	2.2446	1.5732	2.6082	1.8831	2.9721	2.7012	2.3465	1.6842	1.3191	2.7639	3.0122	2.2307	3.3792	2.8113	2.7422	2.0304	1.4184	2.6760	2.0912	3.1517	3.6208	3.2306	3.6784	2.1103	2.1880	0.8597	3.2547	3.3788	3.0820	2.3974	1.6524	2.5261	1.2879	2.3804	3.1062	1.3800	2.9075	3.4298	1.5014	1.7425	2.6425	3.4889	1.8143
4.3500			2.2378	2.5936	2.2349	1.8002	2.2452	1.5737	2.6088	1.8837	2.9718	2.7012	2.3478	1.6853	1.3196	2.7649	3.0132	2.2305	3.3803	2.8120	2.7425	2.0313	1.4191	2.6764	2.0919	3.1522	3.6213	3.2309	3.6787	2.1111	2.1883	0.8605	3.2544	3.3795	3.0821	2.3976	1.6530	2.5272	1.2885	2.3811	3.1056	1.3805	2.9086	3.4298	1.5025	1.7437	2.6428	3.4897	1.8152
4.3600			2.2385	2.5947	2.2368	1.8006	2.2459	1.5742	2.6093	1.8845	2.9716	2.7014	2.3490	1.6862	1.3202	2.7661	3.0142	2.2302	3.3813	2.8127	2.7429	2.0322	1.4197	2.6767	2.0925	3.1528	3.6216	3.2313	3.6792	2.1120	2.1885	0.8613	3.2540	3.3801	3.0823	2.3979	1.6537	2.5284	1.2890	2.3820	3.1050	1.3810	2.9095	3.4298	1.5036	1.7448	2.6433	3.4904	1.8160
4.3700			2.2392	2.5958	2.2386	1.8011	2.2464	1.5746	2.6098	1.8852	2.9713	2.7015	2.3503	1.6872	1.3207	2.7669	3.0151	2.2300	3.3823	2.8135	2.7431	2.0331	1.4204	2.6770	2.0931	3.1534	3.6218	3.2315	3.6795	2.1130	2.1887	0.8622	3.2536	3.3807	3.0825	2.3981	1.6543	2.5294	1.2897	2.3827	3.1042	1.3815	2.9105	3.4295	1.5047	1.7460	2.6436	3.4911	1.8168
4.3800			2.2399	2.5969	2.2403	1.8015	2.2471	1.5751	2.6104	1.8859	2.9710	2.7015	2.3516	1.6882	1.3213	2.7679	3.0161	2.2298	3.3833	2.8141	2.7435	2.0339	1.4210	2.6773	2.0938	3.1538	3.6221	3.2319	3.6796	2.1138	2.1888	0.8630	3.2533	3.3814	3.0826	2.3984	1.6549	2.5304	1.2902	2.3835	3.1036	1.3820	2.9115	3.4295	1.5058	1.7471	2.6440	3.4918	1.8176
4.3900			2.2406	2.5979	2.2420	1.8020	2.2476	1.5755	2.6109	1.8866	2.9707	2.7016	2.3528	1.6892	1.3218	2.7689	3.0171	2.2296	3.3842	2.8149	2.7438	2.0348	1.4217	2.6776	2.0944	3.1543	3.6225	3.2322	3.6799	2.1147	2.1891	0.8638	3.2529	3.3820	3.0828	2.3986	1.6555	2.5314	1.2908	2.3843	3.1029	1.3824	2.9124	3.4293	1.5069	1.7482	2.6443	3.4926	1.8183
4.4000			2.2412	2.5990	2.2438	1.8024	2.2483	1.5759	2.6113	1.8873	2.9704	2.7017	2.3541	1.6901	1.3223	2.7700	3.0180	2.2293	3.3850	2.8154	2.7441	2.0356	1.4224	2.6779	2.0950	3.1548	3.6229	3.2323	3.6803	2.1156	2.1892	0.8646	3.2525	3.3828	3.0829	2.3988	1.6561	2.5325	1.2913	2.3851	3.1022	1.3829	2.9136	3.4291	1.5079	1.7493	2.6445	3.4933	1.8191
4.4100			2.2419	2.6000	2.2455	1.8028	2.2488	1.5763	2.6118	1.8879	2.9701	2.7017	2.3553	1.6910	1.3228	2.7709	3.0189	2.2290	3.3858	2.8162	2.7443	2.0365	1.4230	2.6780	2.0956	3.1553	3.6231	3.2327	3.6805	2.1165	2.1894	0.8654	3.2520	3.3833	3.0831	2.3990	1.6566	2.5335	1.2919	2.3858	3.1014	1.3834	2.9146	3.4289	1.5089	1.7503	2.6448	3.4939	1.8199
4.4200			2.2425	2.6010	2.2473	1.8033	2.2492	1.5768	2.6122	1.8885	2.9698	2.7018	2.3565	1.6919	1.3233	2.7719	3.0198	2.2288	3.3868	2.8169	2.7446	2.0373	1.4236	2.6784	2.0961	3.1558	3.6234	3.2330	3.6808	2.1173	2.1896	0.8662	3.2517	3.3839	3.0833	2.3992	1.6572	2.5345	1.2924	2.3865	3.1008	1.3838	2.9155	3.4288	1.5100	1.7514	2.6452	3.4945	1.8207
4.4300			2.2431	2.6019	2.2489	1.8036	2.2498	1.5772	2.6127	1.8892	2.9695	2.7019	2.3576	1.6928	1.3239	2.7729	3.0206	2.2285	3.3876	2.8175	2.7448	2.0382	1.4243	2.6786	2.0967	3.1563	3.6235	3.2333	3.6811	2.1180	2.1897	0.8670	3.2513	3.3846	3.0834	2.3994	1.6577	2.5354	1.2930	2.3872	3.1001	1.3843	2.9165	3.4287	1.5111	1.7525	2.6455	3.4952	1.8214
4.4400			2.2437	2.6029	2.2506	1.8040	2.2503	1.5775	2.6131	1.8898	2.9691	2.7019	2.3588	1.6938	1.3244	2.7737	3.0215	2.2283	3.3884	2.8181	2.7451	2.0390	1.4249	2.6790	2.0972	3.1567	3.6239	3.2335	3.6814	2.1189	2.1899	0.8678	3.2509	3.3850	3.0834	2.3996	1.6582	2.5364	1.2935	2.3878	3.0993	1.3848	2.9175	3.4286	1.5121	1.7535	2.6458	3.4959	1.8220
4.4500			2.2443	2.6038	2.2522	1.8044	2.2510	1.5779	2.6136	1.8905	2.9688	2.7018	2.3599	1.6947	1.3249	2.7746	3.0222	2.2280	3.3892	2.8187	2.7453	2.0398	1.4255	2.6791	2.0978	3.1571	3.6242	3.2337	3.6817	2.1197	2.1901	0.8685	3.2505	3.3855	3.0834	2.3997	1.6588	2.5374	1.2940	2.3885	3.0987	1.3852	2.9184	3.4284	1.5131	1.7545	2.6460	3.4963	1.8228
4.4600			2.2449	2.6048	2.2537	1.8048	2.2514	1.5783	2.6139	1.8911	2.9685	2.7019	2.3610	1.6956	1.3253	2.7755	3.0231	2.2278	3.3900	2.8193	2.7454	2.0406	1.4261	2.6794	2.0983	3.1575	3.6245	3.2340	3.6818	2.1206	2.1902	0.8693	3.2501	3.3861	3.0835	2.3999	1.6593	2.5382	1.2945	2.3891	3.0980	1.3857	2.9192	3.4280	1.5141	1.7555	2.6462	3.4970	1.8235
4.4700			2.2455	2.6057	2.2553	1.8052	2.2519	1.5786	2.6143	1.8917	2.9682	2.7020	2.3621	1.6965	1.3259	2.7764	3.0239	2.2275	3.3907	2.8199	2.7456	2.0414	1.4267	2.6795	2.0988	3.1579	3.6246	3.2341	3.6820	2.1213	2.1903	0.8700	3.2497	3.3867	3.0836	2.4000	1.6598	2.5391	1.2951	2.3897	3.0974	1.3861	2.9200	3.4278	1.5151	1.7565	2.6464	3.4975	1.8243
4.4800			2.2461	2.6066	2.2569	1.8055	2.2524	1.5790	2.6146	1.8923	2.9679	2.7020	2.3632	1.6973	1.3264	2.7772	3.0247	2.2272	3.3915	2.8204	2.7457	2.0422	1.4273	2.6798	2.0994	3.1583	3.6249	3.2344	3.6821	2.1221	2.1904	0.8708	3.2494	3.3872	3.0836	2.4001	1.6602	2.5400	1.2955	2.3903	3.0967	1.3865	2.9210	3.4278	1.5161	1.7575	2.6468	3.4982	1.8250
4.4900			2.2467	2.6075	2.2585	1.8059	2.2529	1.5793	2.6150	1.8929	2.9676	2.7020	2.3643	1.6982	1.3268	2.7780	3.0254	2.2269	3.3922	2.8208	2.7458	2.0429	1.4279	2.6800	2.0999	3.1587	3.6253	3.2346	3.6824	2.1229	2.1906	0.8715	3.2490	3.3877	3.0835	2.4003	1.6607	2.5409	1.2960	2.3909	3.0959	1.3870	2.9219	3.4275	1.5170	1.7585	2.6470	3.4986	1.8256
4.5000			2.2472	2.6083	2.2600	1.8062	2.2533	1.5797	2.6153	1.8934	2.9672	2.7020	2.3653	1.6990	1.3272	2.7788	3.0262	2.2266	3.3931	2.8214	2.7460	2.0437	1.4285	2.6801	2.1004	3.1591	3.6255	3.2348	3.6826	2.1236	2.1907	0.8723	3.2486	3.3881	3.0835	2.4004	1.6612	2.5418	1.2964	2.3915	3.0952	1.3874	2.9226	3.4273	1.5179	1.7594	2.6472	3.4992	1.8263
4.5100			2.2477	2.6092	2.2615	1.8065	2.2538	1.5799	2.6156	1.8940	2.9669	2.7020	2.3664	1.6999	1.3277	2.7796	3.0270	2.2264	3.3939	2.8219	2.7462	2.0444	1.4291	2.6803	2.1009	3.1595	3.6256	3.2350	3.6829	2.1243	2.1908	0.8730	3.2482	3.3887	3.0836	2.4005	1.6616	2.5427	1.2969	2.3921	3.0945	1.3879	2.9233	3.4271	1.5189	1.7604	2.6475	3.4998	1.8269
4.5200			2.2482	2.6100	2.2630	1.8068	2.2543	1.5802	2.6159	1.8945	2.9666	2.7020	2.3674	1.7007	1.3282	2.7805	3.0277	2.2262	3.3946	2.8225	2.7464	2.0452	1.4297	2.6803	2.1013	3.1599	3.6258	3.2352	3.6831	2.1250	2.1909	0.8737	3.2478	3.3891	3.0838	2.4006	1.6620	2.5436	1.2974	2.3926	3.0939	1.3883	2.9242	3.4268	1.5199	1.7613	2.6477	3.5002	1.8275
4.5300			2.2488	2.6108	2.2645	1.8072	2.2548	1.5805	2.6163	1.8950	2.9663	2.7019	2.3684	1.7016	1.3286	2.7813	3.0284	2.2259	3.3952	2.8229	2.7465	2.0460	1.4303	2.6805	2.1018	3.1602	3.6262	3.2353	3.6832	2.1257	2.1910	0.8745	3.2473	3.3894	3.0838	2.4007	1.6625	2.5444	1.2978	2.3931	3.0932	1.3887	2.9250	3.4265	1.5208	1.7622	2.6479	3.5006	1.8281
4.5400			2.2493	2.6117	2.2659	1.8075	2.2552	1.5808	2.6166	1.8956	2.9660	2.7020	2.3694	1.7024	1.3291	2.7820	3.0292	2.2255	3.3957	2.8234	2.7465	2.0467	1.4309	2.6807	2.1023	3.1605	3.6263	3.2356	3.6832	2.1266	2.1911	0.8752	3.2469	3.3897	3.0837	2.4008	1.6629	2.5452	1.2983	2.3936	3.0925	1.3891	2.9259	3.4262	1.5217	1.7631	2.6481	3.5012	1.8287
4.5500			2.2498	2.6124	2.2673	1.8078	2.2558	1.5811	2.6169	1.8961	2.9656	2.7020	2.3704	1.7031	1.3295	2.7828	3.0298	2.2252	3.3965	2.8238	2.7466	2.0474	1.4315	2.6808	2.1027	3.1608	3.6265	3.2357	3.6836	2.1272	2.1911	0.8759	3.2465	3.3902	3.0837	2.4008	1.6633	2.5460	1.2988	2.3941	3.0919	1.3895	2.9266	3.4259	1.5226	1.7640	2.6483	3.5017	1.8292
4.5600			2.2503	2.6132	2.2688	1.8081	2.2562	1.5814	2.6172	1.8967	2.9653	2.7019	2.3713	1.7039	1.3299	2.7836	3.0305	2.2248	3.3972	2.8243	2.7468	2.0481	1.4320	2.6810	2.1032	3.1610	3.6267	3.2358	3.6840	2.1278	2.1911	0.8766	3.2461	3.3906	3.0835	2.4009	1.6637	2.5467	1.2992	2.3945	3.0912	1.3899	2.9274	3.4255	1.5236	1.7649	2.6484	3.5020	1.8299
4.5700			2.2507	2.6140	2.2703	1.8084	2.2565	1.5817	2.6174	1.8972	2.9650	2.7019	2.3723	1.7047	1.3303	2.7843	3.0312	2.2247	3.3978	2.8248	2.7469	2.0488	1.4326	2.6811	2.1036	3.1614	3.6269	3.2360	3.6840	2.1286	2.1912	0.8773	3.2457	3.3911	3.0834	2.4010	1.6641	2.5476	1.2996	2.3951	3.0906	1.3903	2.9282	3.4254	1.5244	1.7658	2.6487	3.5025	1.8304
4.5800			2.2512	2.6147	2.2717	1.8086	2.2569	1.5819	2.6178	1.8976	2.9647	2.7019	2.3732	1.7055	1.3308	2.7851	3.0317	2.2243	3.3984	2.8252	2.7471	2.0495	1.4332	2.6812	2.1041	3.1618	3.6270	3.2360	3.6841	2.1293	2.1913	0.8780	3.2453	3.3915	3.0835	2.4010	1.6645	2.5483	1.3000	2.3956	3.0899	1.3907	2.9290	3.4252	1.5253	1.7667	2.6487	3.5029	1.8309
4.5900			2.2516	2.6155	2.2731	1.8090	2.2574	1.5821	2.6181	1.8981	2.9643	2.7019	2.3741	1.7062	1.3312	2.7858	3.0324	2.2240	3.3991	2.8256	2.7472	2.0501	1.4337	2.6814	2.1045	3.1620	3.6273	3.2362	3.6843	2.1298	2.1914	0.8787	3.2448	3.3918	3.0834	2.4011	1.6648	2.5491	1.3004	2.3960	3.0892	1.3911	2.9296	3.4249	1.5262	1.7675	2.6489	3.5034	1.8315
4.6000			2.2521	2.6162	2.2743	1.8093	2.2578	1.5824	2.6183	1.8985	2.9640	2.7018	2.3750	1.7069	1.3317	2.7866	3.0330	2.2238	3.3997	2.8260	2.7472	2.0509	1.4343	2.6813	2.1049	3.1623	3.6275	3.2364	3.6844	2.1305	2.1915	0.8793	3.2445	3.3923	3.0834	2.4011	1.6652	2.5498	1.3008	2.3965	3.0885	1.3915	2.9302	3.4245	1.5271	1.7683	2.6491	3.5038	1.8320
4.6100			2.2526	2.6169	2.2757	1.8096	2.2582	1.5826	2.6185	1.8990	2.9637	2.7017	2.3759	1.7077	1.3320	2.7872	3.0335	2.2234	3.4004	2.8262	2.7472	2.0516	1.4349	2.6813	2.1053	3.1626	3.6275	3.2364	3.6845	2.1310	2.1916	0.8800	3.2442	3.3927	3.0834	2.4012	1.6656	2.5505	1.3012	2.3969	3.0878	1.3919	2.9310	3.4241	1.5279	1.7691	2.6492	3.5042	1.8326
4.6200			2.2530	2.6176	2.2770	1.8098	2.2586	1.5828	2.6188	1.8995	2.9634	2.7017	2.3768	1.7084	1.3324	2.7878	3.0342	2.2232	3.4009	2.8267	2.7473	2.0522	1.4354	2.6815	2.1057	3.1629	3.6277	3.2365	3.6845	2.1316	2.1916	0.8807	3.2438	3.3930	3.0833	2.4012	1.6659	2.5512	1.3016	2.3972	3.0873	1.3923	2.9317	3.4238	1.5288	1.7699	2.6494	3.5047	1.8331
4.6300			2.2535	2.6183	2.2783	1.8101	2.2590	1.5830	2.6190	1.8999	2.9631	2.7017	2.3777	1.7092	1.3328	2.7885	3.0348	2.2229	3.4014	2.8271	2.7474	2.0528	1.4359	2.6816	2.1061	3.1632	3.6278	3.2367	3.6847	2.1323	2.1917	0.8813	3.2433	3.3934	3.0832	2.4012	1.6663	2.5519	1.3020	2.3976	3.0867	1.3927	2.9325	3.4236	1.5296	1.7707	2.6495	3.5051	1.8336
4.6400			2.2539	2.6190	2.2796	1.8103	2.2594	1.5832	2.6192	1.9004	2.9627	2.7015	2.3785	1.7099	1.3332	2.7892	3.0354	2.2226	3.4020	2.8275	2.7475	2.0535	1.4365	2.6817	2.1065	3.1634	3.6281	3.2367	3.6849	2.1329	2.1917	0.8820	3.2428	3.3937	3.0832	2.4012	1.6666	2.5526	1.3024	2.3981	3.0861	1.3931	2.9332	3.4234	1.5305	1.7715	2.6497	3.5055	1.8341
4.6500			2.2543	2.6197	2.2810	1.8105	2.2597	1.5834	2.6194	1.9008	2.9624	2.7015	2.3793	1.7106	1.3336	2.7899	3.0360	2.2223	3.4024	2.8279	2.7475	2.0542	1.4370	2.6817	2.1069	3.1637	3.6283	3.2369	3.6850	2.1335	2.1918	0.8826	3.2425	3.3940	3.0831	2.4013	1.6669	2.5533	1.3028	2.3985	3.0854	1.3935	2.9338	3.4231	1.5313	1.7723	2.6497	3.5058	1.8347
4.6600			2.2547	2.6203	2.2822	1.8108	2.2602	1.5836	2.6197	1.9013	2.9621	2.7014	2.3802	1.7113	1.3340	2.7906	3.0366	2.2220	3.4031	2.8282	2.7476	2.0548	1.4375	2.6816	2.1073	3.1640	3.6283	3.2371	3.6851	2.1341	2.1918	0.8833	3.2422	3.3943	3.0829	2.4013	1.6673	2.5540	1.3031	2.3988	3.0848	1.3939	2.9343	3.4227	1.5321	1.7730	2.6499	3.5061	1.8351
4.6700			2.2550	2.6210	2.2835	1.8110	2.2605	1.5838	2.6198	1.9017	2.9618	2.7014	2.3810	1.7120	1.3343	2.7912	3.0371	2.2217	3.4036	2.8287	2.7475	2.0554	1.4381	2.6817	2.1076	3.1642	3.6286	3.2371	3.6852	2.1345	2.1919	0.8839	3.2418	3.3948	3.0827	2.4013	1.6676	2.5545	1.3035	2.3990	3.0843	1.3943	2.9350	3.4223	1.5329	1.7738	2.6500	3.5065	1.8356
4.6800			2.2554	2.6216	2.2847	1.8112	2.2609	1.5840	2.6200	1.9021	2.9615	2.7013	2.3818	1.7127	1.3348	2.7917	3.0376	2.2213	3.4043	2.8292	2.7474	2.0560	1.4386	2.6818	2.1080	3.1644	3.6287	3.2370	3.6852	2.1351	2.1919	0.8845	3.2414	3.3952	3.0827	2.4013	1.6679	2.5551	1.3039	2.3995	3.0837	1.3946	2.9356	3.4220	1.5337	1.7745	2.6501	3.5069	1.8360
4.6900			2.2558	2.6222	2.2859	1.8114	2.2612	1.5842	2.6202	1.9024	2.9611	2.7012	2.3826	1.7134	1.3351	2.7924	3.0381	2.2211	3.4047	2.8294	2.7476	2.0566	1.4391	2.6819	2.1084	3.1647	3.6288	3.2372	3.6854	2.1357	2.1919	0.8852	3.2411	3.3955	3.0826	2.4013	1.6682	2.5558	1.3042	2.3999	3.0831	1.3950	2.9362	3.4216	1.5345	1.7753	2.6502	3.5072	1.8365
4.7000			2.2562	2.6228	2.2871	1.8116	2.2615	1.5844	2.6205	1.9028	2.9608	2.7011	2.3834	1.7140	1.3355	2.7930	3.0386	2.2208	3.4052	2.8297	2.7477	2.0573	1.4396	2.6820	2.1087	3.1649	3.6289	3.2374	3.6855	2.1362	2.1920	0.8858	3.2407	3.3958	3.0826	2.4013	1.6685	2.5565	1.3046	2.4002	3.0825	1.3954	2.9369	3.4212	1.5353	1.7760	2.6503	3.5075	1.8370
4.7100			2.2566	2.6243	2.2883	1.8119	2.2619	1.5845	2.6206	1.9032	2.9605	2.7011	2.3842	1.7147	1.3358	2.7936	3.0391	2.2204	3.4057	2.8300	2.7477	2.0578	1.4401	2.6820	2.1090	3.1651	3.6291	3.2375	3.6855	2.1368	2.1920	0.8864	3.2403	3.3961	3.0825	2.4012	1.6688	2.5571	1.3048	2.4005	3.0819	1.3957	2.9377	3.4210	1.5360	1.7767	2.6504	3.5078	1.8373
4.7200			2.2569	2.6260	2.2896	1.8121	2.2622	1.5847	2.6208	1.9036	2.9602	2.7010	2.3849	1.7153	1.3362	2.7942	3.0396	2.2201	3.4062	2.8304	2.7477	2.0584	1.4406	2.6821	2.1094	3.1653	3.6291	3.2375	3.6857	2.1373	2.1920	0.8870	3.2399	3.3963	3.0824	2.4012	1.6691	2.5577	1.3052	2.4009	3.0813	1.3961	2.9383	3.4206	1.5368	1.7774	2.6504	3.5081	1.8378
4.7300			2.2573	2.6251	2.2907	1.8123	2.2627	1.5849	2.6211	1.9040	2.9599	2.7009	2.3857	1.7160	1.3366	2.7948	3.0400	2.2198	3.4066	2.8306	2.7477	2.0590	1.4411	2.6821	2.1097	3.1653	3.6293	3.2374	3.6857	2.1378	2.1921	0.8876	3.2395	3.3967	3.0822	2.4012	1.6693	2.5584	1.3055	2.4011	3.0807	1.3965	2.9388	3.4201	1.5376	1.7781	2.6505	3.5086	1.8383
4.7400			2.2576	2.6252	2.2918	1.8125	2.2630	1.5850	2.6212	1.9043	2.9596	2.7008	2.3864	1.7166	1.3369	2.7954	3.0405	2.2196	3.4071	2.8309	2.7477	2.0595	1.4416	2.6821	2.1101	3.1655	3.6295	3.2375	3.6859	2.1384	2.1921	0.8882	3.2391	3.3971	3.0819	2.4012	1.6696	2.5589	1.3058	2.4014	3.0802	1.3968	2.9394	3.4198	1.5383	1.7788	2.6507	3.5089	1.8387
4.7500			2.2579	2.6256	2.2929	1.8127	2.2633	1.5852	2.6214	1.9047	2.9593	2.7008	2.3872	1.7173	1.3372	2.7959	3.0409	2.2193	3.4076	2.8312	2.7475	2.0601	1.4421	2.6822	2.1104	3.1658	3.6296	3.2377	3.6858	2.1389	2.1921	0.8888	3.2387	3.3974	3.0819	2.4011	1.6699	2.5595	1.3062	2.4017	3.0795	1.3972	2.9400	3.4196	1.5391	1.7794	2.6508	3.5090	1.8391
4.7600			2.2582	2.6261	2.2940	1.8129	2.2636	1.5853	2.6216	1.9051	2.9590	2.7007	2.3879	1.7179	1.3376	2.7965	3.0414	2.2191	3.4079	2.8315	2.7475	2.0607	1.4426	2.6823	2.1107	3.1660	3.6296	3.2376	3.6860	2.1394	2.1921	0.8894	3.2384	3.3977	3.0817	2.4011	1.6701	2.5601	1.3065	2.4021	3.0790	1.3975	2.9406	3.4193	1.5398	1.7801	2.6509	3.5094	1.8395
4.7700			2.2586	2.6267	2.2950	1.8131	2.2640	1.5854	2.6217	1.9054	2.9587	2.7006	2.3886	1.7185	1.3379	2.7970	3.0418	2.2187	3.4084	2.8318	2.7475	2.0613	1.4431	2.6822	2.1110	3.1662	3.6298	3.2377	3.6861	2.1399	2.1921	0.8899	3.2380	3.3979	3.0816	2.4011	1.6704	2.5606	1.3068	2.4024	3.0784	1.3979	2.9412	3.4189	1.5406	1.7808	2.6509	3.5097	1.8399
4.7800			2.2589	2.6273	2.2960	1.8132	2.2643	1.5856	2.6219	1.9058	2.9584	2.7005	2.3893	1.7191	1.3382	2.7976	3.0423	2.2184	3.4089	2.8322	2.7476	2.0618	1.4436	2.6821	2.1113	3.1664	3.6299	3.2378	3.6861	2.1404	2.1921	0.8905	3.2376	3.3982	3.0815	2.4010	1.6706	2.5612	1.3071	2.4025	3.0778	1.3982	2.9417	3.4186	1.5413	1.7814	2.6510	3.5099	1.8402
4.7900			2.2592	2.6278	2.2971	1.8134	2.2646	1.5857	2.6220	1.9062	2.9581	2.7003	2.3899	1.7197	1.3386	2.7982	3.0427	2.2181	3.4093	2.8325	2.7475	2.0624	1.4441	2.6821	2.1116	3.1665	3.6299	3.2378	3.6861	2.1409	2.1920	0.8911	3.2373	3.3986	3.0814	2.4010	1.6709	2.5618	1.3074	2.4028	3.0773	1.3985	2.9423	3.4181	1.5420	1.7821	2.6511	3.5102	1.8406
4.8000			2.2595	2.6284	2.2982	1.8136	2.2649	1.5858	2.6222	1.9065	2.9578	2.7003	2.3906	1.7203	1.3389	2.7986	3.0431	2.2178	3.4098	2.8326	2.7474	2.0629	1.4446	2.6821	2.1119	3.1667	3.6301	3.2379	3.6861	2.1413	2.1921	0.8916	3.2369	3.3989	3.0812	2.4009	1.6711	2.5623	1.3077	2.4030	3.0768	1.3989	2.9428	3.4179	1.5428	1.7827	2.6511	3.5105	1.8409
4.8100			2.2598	2.6289	2.2992	1.8138	2.2651	1.5859	2.6222	1.9068	2.9575	2.7003	2.3913	1.7209	1.3392	2.7991	3.0435	2.2176	3.4102	2.8329	2.7474	2.0635	1.4450	2.6822	2.1122	3.1668	3.6302	3.2379	3.6862	2.1418	2.1921	0.8922	3.2365	3.3991	3.0811	2.4009	1.6714	2.5628	1.3080	2.4033	3.0762	1.3992	2.9433	3.4175	1.5435	1.7833	2.6512	3.5107	1.8413
4.8200			2.2601	2.6294	2.3002	1.8139	2.2654	1.5860	2.6223	1.9071	2.9572	2.7000	2.3919	1.7215	1.3395	2.7997	3.0438	2.2173	3.4105	2.8332	2.7474	2.0640	1.4455	2.6821	2.1125	3.1670	3.6304	3.2378	3.6863	2.1423	2.1921	0.8928	3.2362	3.3993	3.0809	2.4008	1.6716	2.5632	1.3083	2.4035	3.0758	1.3995	2.9439	3.4170	1.5442	1.7840	2.6512	3.5110	1.8417
4.8300			2.2604	2.6299	2.3013	1.8140	2.2658	1.5862	2.6225	1.9074	2.9569	2.7000	2.3926	1.7221	1.3398	2.8002	3.0442	2.2170	3.4110	2.8334	2.7474	2.0645	1.4460	2.6822	2.1128	3.1671	3.6303	3.2378	3.6864	2.1428	2.1922	0.8933	3.2358	3.3995	3.0807	2.4008	1.6718	2.5638	1.3085	2.4037	3.0753	1.3999	2.9444	3.4167	1.5449	1.7846	2.6513	3.5112	1.8421
4.8400			2.2606	2.6304	2.3023	1.8142	2.2660	1.5863	2.6226	1.9078	2.9566	2.7000	2.3932	1.7226	1.3401	2.8006	3.0446	2.2167	3.4115	2.8338	2.7474	2.0649	1.4464	2.6821	2.1130	3.1673	3.6305	3.2379	3.6864	2.1433	2.1923	0.8939	3.2355	3.3997	3.0804	2.4007	1.6720	2.5643	1.3088	2.4040	3.0748	1.4002	2.9447	3.4164	1.5456	1.7852	2.6513	3.5113	1.8424
4.8500			2.2609	2.6309	2.3033	1.8144	2.2664	1.5864	2.6228	1.9081	2.9563	2.6999	2.3938	1.7232	1.3404	2.8011	3.0449	2.2164	3.4119	2.8340	2.7474	2.0655	1.4469	2.6819	2.1133	3.1674	3.6305	3.2379	3.6864	2.1437	2.1922	0.8944	3.2351	3.4000	3.0802	2.4007	1.6722	2.5648	1.3090	2.4042	3.0742	1.4006	2.9453	3.4159	1.5463	1.7858	2.6513	3.5117	1.8427
4.8600			2.2611	2.6314	2.3043	1.8145	2.2666	1.5865	2.6230	1.9084	2.9560	2.6998	2.3945	1.7238	1.3407	2.8016	3.0452	2.2161	3.4121	2.8342	2.7474	2.0660	1.4474	2.6820	2.1136	3.1676	3.6306	3.2379	3.6866	2.1442	2.1922	0.8949	3.2347	3.4002	3.0800	2.4006	1.6725	2.5654	1.3093	2.4044	3.0737	1.4009	2.9458	3.4158	1.5469	1.7864	2.6514	3.5118	1.8430
4.8700			2.2614	2.6318	2.3052	1.8146	2.2669	1.5866	2.6231	1.9086	2.9557	2.6996	2.3951	1.7243	1.3410	2.8021	3.0456	2.2158	3.4125	2.8344	2.7473	2.0665	1.4478	2.6820	2.1138	3.1678	3.6306	3.2379	3.6865	2.1446	2.1922	0.8954	3.2344	3.4004	3.0800	2.4005	1.6727	2.5659	1.3096	2.4045	3.0731	1.4012	2.9463	3.4155	1.5476	1.7869	2.6515	3.5120	1.8433
4.8800			2.2617	2.6323	2.3062	1.8148	2.2671	1.5867	2.6232	1.9089	2.9555	2.6996	2.3957	1.7249	1.3413	2.8026	3.0460	2.2154	3.4128	2.8346	2.7473	2.0669	1.4483	2.6821	2.1141	3.1679	3.6306	3.2380	3.6865	2.1450	2.1922	0.8960	3.2340	3.4008	3.0799	2.4005	1.6729	2.5663	1.3098	2.4047	3.0727	1.4015	2.9469	3.4150	1.5482	1.7875	2.6515	3.5121	1.8436
4.8900			2.2618	2.6328	2.3072	1.8149	2.2674	1.5867	2.6234	1.9092	2.9552	2.6995	2.3963	1.7255	1.3416	2.8030	3.0464	2.2152	3.4132	2.8349	2.7472	2.0675	1.4487	2.6821	2.1144	3.1680	3.6308	3.2381	3.6865	2.1455	2.1922	0.8965	3.2337	3.4009	3.0797	2.4004	1.6731	2.5667	1.3101	2.4049	3.0722	1.4018	2.9474	3.4146	1.5489	1.7881	2.6515	3.5125	1.8439
4.9000			2.2622	2.6332	2.3081	1.8151	2.2677	1.5868	2.6234	1.9095	2.9549	2.6994	2.3969	1.7260	1.3419	2.8035	3.0467	2.2149	3.4135	2.8351	2.7471	2.0679	1.4492	2.6821	2.1146	3.1681	3.6309	3.2380	3.6866	2.1459	2.1922	0.8970	3.2334	3.4012	3.0795	2.4003	1.6732	2.5672	1.3104	2.4051	3.0717	1.4021	2.9479	3.4142	1.5496	1.7886	2.6516	3.5127	1.8442
4.9100			2.2624	2.6336	2.3090	1.8152	2.2679	1.5869	2.6235	1.9097	2.9546	2.6993	2.3974	1.7265	1.3422	2.8039	3.0470	2.2147	3.4139	2.8354	2.7471	2.0684	1.4496	2.6820	2.1149	3.1683	3.6310	3.2380	3.6866	2.1463	2.1923	0.8975	3.2330	3.4016	3.0794	2.4002	1.6734	2.5677	1.3107	2.4053	3.0712	1.4025	2.9482	3.4140	1.5502	1.7892	2.6516	3.5128	1.8446
4.9200			2.2626	2.6340	2.3099	1.8153	2.2681	1.5870	2.6236	1.9100	2.9543	2.6992	2.3980	1.7271	1.3425	2.8044	3.0474	2.2144	3.4143	2.8355	2.7470	2.0689	1.4501	2.6819	2.1151	3.1684	3.6311	3.2381	3.6866	2.1467	2.1922	0.8980	3.2327	3.4019	3.0792	2.4002	1.6736	2.5680	1.3109	2.4054	3.0708	1.4028	2.9485	3.4135	1.5508	1.7897	2.6516	3.5131	1.8448
4.9300			2.2628	2.6344	2.3108	1.8155	2.2684	1.5870	2.6237	1.9103	2.9541	2.6991	2.3986	1.7276	1.3427	2.8048	3.0476	2.2141	3.4145	2.8358	2.7470	2.0693	1.4505	2.6818	2.1153	3.1684	3.6313	3.2379	3.6866	2.1471	2.1922	0.8985	3.2324	3.4021	3.0790	2.4001	1.6738	2.5684	1.3111	2.4056	3.0702	1.4031	2.9491	3.4132	1.5514	1.7903	2.6516	3.5133	1.8451
4.9400			2.2631	2.6349	2.3118	1.8156	2.2687	1.5871	2.6238	1.9106	2.9538	2.6990	2.3991	1.7281	1.3430	2.8053	3.0479	2.2139	3.4148	2.8360	2.7469	2.0697	1.4510	2.6818	2.1156	3.1686	3.6314	3.2380	3.6868	2.1475	2.1922	0.8990	3.2320	3.4024	3.0788	2.4000	1.6740	2.5689	1.3114	2.4058	3.0698	1.4034	2.9497	3.4128	1.5521	1.7908	2.6517	3.5135	1.8453
4.9500			2.2633	2.6354	2.3127	1.8157	2.2689	1.5872	2.6240	1.9109	2.9536	2.6989	2.3997	1.7286	1.3433	2.8057	3.0482	2.2137	3.4153	2.8363	2.7469	2.0702	1.4514	2.6819	2.1158	3.1688	3.6315	3.2381	3.6868	2.1479	2.1921	0.8996	3.2318	3.4026	3.0786	2.3999	1.6742	2.5694	1.3116	2.4060	3.0694	1.4037	2.9502	3.4125	1.5527	1.7914	2.6517	3.5137	1.8456
4.9600			2.2799	2.6669	2.3310	1.8295	2.2879	1.5999	2.6437	1.9265	2.9705	2.7156	2.4177	1.7419	1.3524	2.8241	3.0720	2.2317	3.4425	2.8561	2.7693	2.0857	1.4612	2.7072	2.1315	3.1950	3.6619	3.2617	3.7064	2.1670	2.2105	0.9071	3.2510	3.4237	3.1063	2.4147	1.6890	2.5889	1.3233	2.4262	3.0922	1.4113	2.9763	3.4449	1.5653	1.8074	2.6698	3.5418	1.8591
4.9700			2.4347	2.9536	2.5077	1.9598	2.4502	1.7297	2.8412	2.0837	3.1517	2.8836	2.5952	1.8720	1.4372	2.9986	3.3089	2.4138	3.7225	3.0516	3.0069	2.2213	1.5445	2.9600	2.2813	3.4471	3.9619	3.4944	3.9127	2.3384	2.4071	0.9687	3.4612	3.6474	3.3939	2.5677	1.8354	2.7872	1.4342	2.6292	3.3346	1.4720	3.2387	3.7582	1.6818	1.9526	2.8443	3.8142	1.9928
4.9800			2.9815	4.0128	3.1825	2.4295	2.9830	2.2289	3.5666	2.6650	3.8255	3.4972	3.2758	2.3525	1.7320	3.6053	4.1924	3.1231	4.7593	3.7730	3.9599	2.6798	1.8122	3.9566	2.8158	4.3626	5.0684	4.3152	4.6595	2.9378	3.1844	1.1850	4.2623	4.4906	4.4982	3.1408	2.4109	3.5332	1.8614	3.4028	4.2861	1.6562	4.2268	4.8993	2.1085	2.4873	3.4458	4.7848	2.5088
4.9900			4.4005	7.1207	5.1302	3.6508	4.2300	3.6676	5.4655	4.2168	5.5989	5.0830	5.1865	3.7099	2.4548	5.1081	6.5885	5.2459	7.4260	5.6822	6.8480	3.8239	2.4595	6.9568	4.1923	6.8691	8.1192	6.2811	6.4394	4.4844	5.5060	1.7764	6.4440	6.6851	7.7162	4.6946	4.2216	5.5671	3.1810	5.5867	7.0532	2.0517	7.0261	7.9089	3.3539	3.9845	4.8758	7.2944	3.9957
5.0000			7.2901	14.4167	9.6841	6.0137	6.3456	6.9113	9.0694	7.1019	8.9616	8.1297	9.2805	6.8032	3.8148	7.8586	11.5949	10.2167	11.8359	9.5773	13.5371	6.0780	3.6979	13.8463	6.8057	12.1928	14.5064	9.3520	9.1068	7.5553	10.5537	3.0572	10.8648	10.8124	14.4008	7.9512	9.0889	9.4316	6.6544	10.2505	13.1688	2.6744	13.0571	13.5782	6.4806	7.4522	7.1113	12.1277	7.4394
5.0100			10.9845	24.1391	15.9038	8.4609	8.1472	11.1625	13.2783	9.4899	12.1260	11.7019	13.4668	10.9524	5.4252	10.9563	17.4397	15.6501	14.4076	14.1647	20.4330	8.8772	5.2459	22.2764	9.4764	19.0024	22.8623	11.4440	10.6481	10.9108	15.6780	4.6589	15.5876	15.8466	19.5917	11.9448	16.4177	12.3444	11.9979	16.6396	20.4885	3.3054	19.3340	19.8229	11.6720	12.5251	8.6964	17.6490	12.0743
5.0200			13.1582	29.0477	19.3041	9.0391	8.1738	14.4940	17.2250	9.7307	12.5826	15.5172	13.3614	12.5237	6.2797	13.1994	19.5887	16.2216	13.9724	16.1420	20.5225	10.2603	6.0615	27.5225	10.4095	23.5597	31.5397	12.0205	10.6554	11.7046	17.8470	5.3831	16.9026	21.4685	18.5917	14.3096	18.8557	11.8722	14.4922	23.7858	26.4992	3.5963	19.0812	24.6921	15.0550	15.5907	9.0148	20.7247	14.8391
5.0300			13.2606	28.4320	19.9396	8.2412	7.1398	17.6782	20.6580	9.3133	11.8631	20.7670	11.3081	11.0957	6.0999	14.5793	18.5204	15.3041	13.3184	15.6631	18.4596	9.6564	5.7174	30.4802	10.2437	25.2879	38.4748	12.4701	10.5716	10.3040	19.1350	5.3013	16.2799	26.9706	16.9757	15.3824	17.5417	10.7894	13.5665	30.4517	32.7622	3.4980	14.8165	27.6946	14.0693	15.1325	9.0345	21.0772	16.0185
5.0400			12.4580	25.5624	19.6123	7.3602	6.1570	20.1360	22.1743	8.9833	11.3541	25.2365	10.0475	9.2715	5.4641	14.9628	16.8156	14.9663	12.8404	14.5288	17.3051	8.3209	4.8534	31.0075	9.8372	24.7306	38.5409	12.6653	10.5022	8.6981	19.5834	5.0323	15.6506	29.3042	16.2357	15.7776	17.0687	10.2017	12.1972	33.3600	35.9777	3.2130	11.3682	27.9597	11.4292	13.2349	8.9634	19.9528	16.5025
5.0500			11.4363	22.1495	18.4598	6.6874	5.4747	20.6295	21.4560	8.5781	10.8801	26.4370	9.3482	7.9674	4.8044	14.3667	15.1757	14.4144	12.1692	13.2954	16.2627	7.0963	4.0378	28.9274	9.2827	22.5445	32.8865	12.2790	10.2109	7.5128	18.7120	4.7139	14.9334	27.8372	15.3377	15.3583	16.7501	9.7088	11.0428	32.0481	34.3448	2.9058	9.3755	26.0681	9.2162	11.3781	8.6919	18.1699	16.0703
5.0600			10.4132	18.9120	16.7104	6.1668	5.0079	19.4619	19.5115	8.0618	10.2981	24.7370	8.7720	7.0621	4.2647	13.2154	13.6378	13.4471	11.3320	12.0670	14.9683	6.1811	3.4393	25.5796	8.6259	19.7345	25.9424	11.4970	9.7422	6.6804	17.0364	4.3657	13.9568	24.4027	14.1339	14.3512	15.7899	9.1530	9.9660	28.5329	30.0786	2.6455	8.2210	23.2849	7.6981	9.8894	8.2686	16.2558	14.9019
5.0700			9.4817	16.1336	14.8504	5.7464	4.6766	17.5498	17.2520	7.5156	9.6502	21.7653	8.2144	6.3852	3.8579	11.9483	12.2574	12.3229	10.4867	10.9414	13.6083	5.5357	3.0404	22.0974	7.9692	17.0593	20.1625	10.5871	9.2142	6.0799	15.1923	4.0268	12.8660	20.7204	12.8649	13.1280	14.3960	8.5828	8.9611	24.6184	25.4075	2.4469	7.4769	20.5007	6.6757	8.7486	7.7970	14.5124	13.4731
5.0800			8.6758	13.9130	13.1542	5.3991	4.4328	15.5462	15.1737	7.0061	9.0177	18.7109	7.6880	5.8526	3.5549	10.7734	11.0654	11.2225	9.7200	9.9641	12.3456	5.0769	2.7811	19.0506	7.3728	14.7775	15.9237	9.7319	8.7110	5.6285	13.5083	3.7211	11.8141	17.5138	11.7166	11.9282	12.9028	8.0567	8.0760	21.0722	21.3141	2.3014	6.9574	18.0275	5.9485	7.8772	7.3379	13.0093	12.0992
5.0900			8.0025	12.1877	11.7261	5.1075	4.2449	13.7572	13.4232	6.5604	8.4502	16.0331	7.2274	5.4301	3.3284	9.7764	10.0832	10.2549	9.0719	9.1331	11.2422	4.7402	2.6117	16.5704	6.8500	12.9320	12.9416	8.9899	8.2646	5.2804	12.0791	3.4546	10.8658	14.9572	10.7249	10.8717	11.5413	7.5921	7.3157	18.1717	18.0629	2.1965	6.5750	15.9822	5.4227	7.2012	6.9317	11.7813	10.8918
5.1000			7.4392	10.8268	10.5756	4.8601	4.0962	12.2302	11.9806	6.1758	7.9569	13.8496	6.8319	5.0898	3.1587	8.9638	9.2836	9.4397	8.5300	8.4540	10.3277	4.4903	2.4981	14.5794	6.4112	11.4894	10.8742	8.3625	7.8795	5.0074	10.8963	3.2337	10.0504	12.9943	9.9070	9.9768	10.3764	7.1950	6.6879	15.8736	15.5166	2.1215	6.2747	14.3318	5.0320	6.6612	6.5846	10.7935	9.8720
5.1100			6.9746	9.7699	9.6471	4.6563	3.9798	10.9832	10.8277	5.8534	7.5318	12.1274	6.4959	4.8163	3.0304	8.3003	8.6306	8.7544	8.0834	7.9054	9.5729	4.3032	2.4212	13.0046	6.0506	10.3531	9.4043	7.8532	7.5556	4.7936	9.9416	3.0522	9.3705	11.4782	9.2432	9.2277	9.3946	6.8648	6.1812	14.0508	13.5669	2.0681	6.0385	12.9932	4.7271	6.2346	6.2856	9.9998	9.0453
5.1200			6.5942	8.9501	8.9084	4.4886	3.8884	9.9743	9.9075	5.5882	7.1769	10.7635	6.2209	4.5981	2.9320	7.7668	8.1052	8.1923	7.7195	7.4549	8.9454	4.1603	2.3692	11.7683	5.7517	9.4509	8.3627	7.4362	7.2828	4.6216	9.1735	2.9023	8.8021	10.3222	8.6927	8.6147	8.5965	6.5868	5.7643	12.6255	12.0684	2.0298	5.8534	11.9116	4.4921	5.8962	6.0357	9.3457	8.3726
5.1300			6.2831	8.3051	8.3187	4.3496	3.8146	9.1437	9.1618	5.3661	6.8802	9.7010	5.9930	4.4216	2.8551	7.3378	7.6802	7.7314	7.4187	7.0815	8.4334	4.0484	2.3338	10.7890	5.5003	8.7418	7.6121	7.0893	7.0550	4.4827	8.5416	2.7782	8.3235	9.4324	8.2459	8.1099	7.9434	6.3540	5.4247	11.5042	10.8864	2.0022	5.7053	11.0403	4.3091	5.6243	5.8277	8.8143	7.8150
5.1400			6.0264	7.7808	7.8422	4.2316	3.7534	8.4710	8.5551	5.1783	6.6284	8.8540	5.7985	4.2762	2.7942	6.9882	7.3308	7.3430	7.1664	6.7758	8.0128	3.9574	2.3093	9.9918	5.2917	8.1788	7.0534	6.8060	6.8610	4.3700	8.0265	2.6765	7.9264	8.7299	7.8804	7.6914	7.3990	6.1565	5.1478	10.5953	9.9619	1.9820	5.5831	10.3285	4.1639	5.3997	5.6534	8.3796	7.3626
5.1500			5.8091	7.3543	7.4483	4.1298	3.7023	7.9194	8.0620	5.0181	6.4112	8.1754	5.6358	4.1564	2.7436	6.6974	7.0408	7.0165	6.9541	6.5229	7.6598	3.8827	2.2916	9.3465	5.1176	7.7245	6.6415	6.5719	6.6964	4.2752	7.6019	2.5922	7.5936	8.1754	7.5736	7.3388	6.9530	5.9908	4.9208	9.8615	9.2300	1.9667	5.4775	9.7421	4.0447	5.2105	5.5040	8.0191	6.9908
5.1600			5.6240	7.0084	7.1248	4.0422	3.6572	7.4621	7.6553	4.8831	6.2268	7.6323	5.5000	4.0562	2.7014	6.4547	6.7959	6.7430	6.7747	6.3114	7.3581	3.8205	2.2786	8.8193	4.9710	7.3464	6.3359	6.3757	6.5552	4.1959	7.2511	2.5209	7.3126	7.7355	7.3117	7.0439	6.5853	5.8499	4.7293	9.2633	8.6362	1.9551	5.3888	9.2453	3.9442	5.0511	5.3743	7.7179	6.6824
5.1700			5.4675	6.7265	6.8577	3.9681	3.6192	7.0751	7.3189	4.7690	6.0693	7.1923	5.3856	3.9729	2.6665	6.2530	6.5909	6.5133	6.6230	6.1338	7.1050	3.7690	2.2691	8.3869	4.8469	7.0358	6.1096	6.2072	6.4330	4.1292	6.9588	2.4611	7.0712	7.3835	7.0916	6.7956	6.2774	5.7279	4.5687	8.7728	8.1485	1.9466	5.3146	8.8299	3.8619	4.9178	5.2636	7.4649	6.4217
5.1800			5.3330	6.4949	6.6356	3.9046	3.5875	6.7522	7.0372	4.6718	5.9341	6.8264	5.2881	3.9034	2.6371	6.0841	6.4185	6.3178	6.4938	5.9821	6.8914	3.7260	2.2621	8.0301	4.7398	6.7816	5.9371	6.0634	6.3282	4.0729	6.7094	2.4104	6.8632	7.1000	6.9057	6.5842	6.0144	5.6231	4.4337	8.3673	7.7512	1.9402	5.2525	8.4808	3.7943	4.8056	5.1688	7.2513	6.1991
5.1900			5.2183	6.3031	6.4491	3.8500	3.5603	6.4802	6.7975	4.5881	5.8174	6.5262	5.2035	3.8447	2.6118	5.9417	6.2724	6.1475	6.3822	5.8515	6.7102	3.6898	2.2568	7.7329	4.6484	6.5719	5.8097	5.9415	6.2379	4.0249	6.4980	2.3670	6.6857	6.8692	6.7477	6.4041	5.7933	5.5325	4.3186	8.0274	7.4254	1.9355	5.1993	8.1854	3.7382	4.7104	5.0870	7.0692	6.0123
5.2000			5.1196	6.1434	6.2914	3.8026	3.5369	6.2500	6.5958	4.5149	5.7160	6.2795	5.1295	3.7944	2.5900	5.8209	6.1476	6.0013	6.2850	5.7389	6.5551	3.6589	2.2524	7.4823	4.5689	6.3977	5.7189	5.8374	6.1591	3.9831	6.3191	2.3302	6.5329	6.6797	6.6120	6.2504	5.6076	5.4538	4.2216	7.7370	7.1569	1.9319	5.1535	7.9332	3.6910	4.6291	5.0160	6.9100	5.8541
5.2100			5.0339	6.0098	6.1583	3.7610	3.5162	6.0528	6.4252	4.4506	5.6265	6.0747	5.0651	3.7507	2.5714	5.7169	6.0402	5.8733	6.2009	5.6412	6.4219	3.6322	2.2491	7.2685	4.4997	6.2526	5.6552	5.7478	6.0891	3.9465	6.1668	2.2988	6.4004	6.5256	6.4944	6.1175	5.4502	5.3842	4.1391	7.4913	6.9338	1.9291	5.1137	7.7155	3.6511	4.5590	4.9540	6.7728	5.7191
5.2200			4.9590	5.8969	6.0448	3.7243	3.4981	5.8839	6.2800	4.3942	5.5468	5.9029	5.0095	3.7134	2.5550	5.6276	5.9457	5.7617	6.1267	5.5568	6.3064	3.6088	2.2466	7.0877	4.4394	6.1309	5.6136	5.6697	6.0269	3.9146	6.0356	2.2716	6.2847	6.4003	6.3906	6.0001	5.3160	5.3234	4.0682	7.2825	6.7468	1.9269	5.0785	7.5274	3.6170	4.4980	4.8996	6.6544	5.6028
5.2300			4.8932	5.7990	5.9455	3.6917	3.4815	5.7376	6.1555	4.3443	5.4757	5.7590	4.9607	3.6808	2.5403	5.5504	5.8634	5.6641	6.0604	5.4831	6.2048	3.5882	2.2445	6.9335	4.3865	6.0280	5.5888	5.6014	5.9717	3.8863	5.9222	2.2481	6.1829	6.2981	6.2992	5.8967	5.2007	5.2697	4.0067	7.1036	6.5862	1.9251	5.0470	7.3635	3.5876	4.4444	4.8511	6.5510	5.5022
5.2400			4.8343	5.7153	5.8592	3.6621	3.4664	5.6080	6.0476	4.2999	5.4122	5.6363	4.9173	3.6523	2.5271	5.4826	5.7910	5.5776	6.0011	5.4180	6.1141	3.5695	2.2425	6.8017	4.3396	5.9403	5.5768	5.5409	5.9221	3.8610	5.8238	2.2275	6.0928	6.2144	6.2179	5.8057	5.1004	5.2219	3.9528	6.9489	6.4489	1.9235	5.0184	7.2193	3.5619	4.3967	4.8077	6.4601	5.4144
5.2500			4.7813	5.6432	5.7837	3.6353	3.4522	5.4935	5.9537	4.2594	5.3547	5.5299	4.8783	3.6269	2.5149	5.4229	5.7266	5.5002	5.9479	5.3599	6.0332	3.5523	2.2407	6.6872	4.2976	5.8649	5.5746	5.4867	5.8773	3.8379	5.7376	2.2092	6.0123	6.1456	6.1440	5.7245	5.0111	5.1788	3.9049	6.8143	6.3317	1.9219	4.9922	7.0917	3.5388	4.3538	4.7684	6.3796	5.3371
5.2600			4.7333	5.5800	5.7170	3.6105	3.4389	5.3922	5.8709	4.2227	5.3024	5.4389	4.8428	3.6039	2.5036	5.3689	5.6685	5.4303	5.8997	5.3078	5.9610	3.5364	2.2389	6.5876	4.2596	5.7987	5.5796	5.4379	5.8364	3.8167	5.6613	2.1928	5.9397	6.0890	6.0772	5.6513	4.9318	5.1394	3.8621	6.6956	6.2305	1.9204	4.9678	6.9775	3.5182	4.3149	4.7321	6.3074	5.2684
5.2700			4.6892	5.5247	5.6575	3.5872	3.4263	5.3013	5.7976	4.1894	5.2542	5.3603	4.8102	3.5829	2.4929	5.3199	5.6155	5.3667	5.8553	5.2604	5.8961	3.5215	2.2370	6.5006	4.2250	5.7399	5.5897	5.3933	5.7990	3.7968	5.5932	2.1779	5.8730	6.0423	6.0163	5.5851	4.8607	5.1033	3.8226	6.5906	6.1429	1.9188	4.9444	6.8727	3.4991	4.2791	4.6987	6.2424	5.2066
5.2800			4.6483	5.4758	5.6038	3.5651	3.4140	5.2193	5.7323	4.1585	5.2096	5.2920	4.7799	3.5631	2.4826	5.2754	5.5667	5.3082	5.8142	5.2166	5.8369	3.5071	2.2349	6.4238	4.1931	5.6881	5.6029	5.3519	5.7641	3.7780	5.5319	2.1644	5.8120	6.0037	5.9601	5.5243	4.7971	5.0698	3.7864	6.4968	6.0662	1.9172	4.9220	6.7776	3.4813	4.2459	4.6676	6.1833	5.1507
5.2900			4.6102	5.4320	5.5547	3.5441	3.4022	5.1443	5.6734	4.1297	5.1680	5.2317	4.7516	3.5447	2.4727	5.2345	5.5212	5.2536	5.7758	5.1761	5.7828	3.4934	2.2327	6.3553	4.1635	5.6420	5.6174	5.3136	5.7315	3.7602	5.4762	2.1517	5.7558	5.9713	5.9079	5.4681	4.7396	5.0384	3.7529	6.4122	5.9986	1.9154	4.9003	6.6905	3.4645	4.2145	4.6387	6.1288	5.0997
5.3000			4.5744	5.3925	5.5098	3.5239	3.3906	5.0753	5.6201	4.1024	5.1288	5.1784	4.7249	3.5271	2.4631	5.1967	5.4781	5.2025	5.7398	5.1384	5.7327	3.4799	2.2304	6.2936	4.1357	5.6003	5.6328	5.2776	5.7008	3.7429	5.4252	2.1399	5.7031	5.9438	5.8590	5.4157	4.6872	5.0090	3.7217	6.3350	5.9383	1.9136	4.8795	6.6105	3.4487	4.1846	4.6113	6.0788	5.0528
5.3100			4.5404	5.3564	5.4681	3.5046	3.3792	5.0114	5.5711	4.0767	5.0918	5.1305	4.6994	3.5104	2.4537	5.1615	5.4379	5.1544	5.7057	5.1029	5.6861	3.4670	2.2278	6.2376	4.1095	5.5626	5.6492	5.2439	5.6720	3.7263	5.3783	2.1287	5.6535	5.9204	5.8131	5.3665	4.6389	4.9810	3.6924	6.2643	5.8841	1.9117	4.8593	6.5360	3.4331	4.1561	4.5849	6.0322	5.0090
5.3200			4.5080	5.3232	5.4290	3.4860	3.3681	4.9517	5.5260	4.0521	5.0565	5.0869	4.6751	3.4944	2.4444	5.1285	5.3998	5.1078	5.6734	5.0695	5.6425	3.4543	2.2251	6.1868	4.0846	5.5282	5.6656	5.2116	5.6445	3.7100	5.3346	2.1181	5.6067	5.9002	5.7695	5.3201	4.5941	4.9544	3.6647	6.1989	5.8348	1.9096	4.8399	6.4669	3.4179	4.1289	4.5597	5.9888	4.9680
5.3300			4.4767	5.2923	5.3923	3.4680	3.3572	4.8956	5.4840	4.0285	5.0228	5.0472	4.6517	3.4788	2.4354	5.0973	5.3636	5.0632	5.6425	5.0375	5.6014	3.4419	2.2225	6.1399	4.0608	5.4965	5.6815	5.1809	5.6182	3.6940	5.2937	2.1078	5.5625	5.8826	5.7277	5.2760	4.5521	4.9290	3.6382	6.1381	5.7899	1.9075	4.8209	6.4016	3.4032	4.1027	4.5354	5.9475	4.9289
5.3400			4.4462	5.2635	5.3576	3.4502	3.3465	4.8424	5.4448	4.0059	4.9905	5.0103	4.6292	3.4639	2.4265	5.0674	5.3291	5.0207	5.6128	5.0072	5.5625	3.4297	2.2195	6.0966	4.0380	5.4671	5.6971	5.1516	5.5931	3.6786	5.2552	2.0978	5.5206	5.8673	5.6876	5.2338	4.5126	4.9046	3.6127	6.0811	5.7484	1.9054	4.8023	6.3400	3.3889	4.0774	4.5121	5.9087	4.8917
5.3500			4.4167	5.2363	5.3245	3.4328	3.3359	4.7920	5.4079	3.9839	4.9593	4.9758	4.6073	3.4494	2.4175	5.0391	5.2959	4.9795	5.5842	4.9780	5.5255	3.4177	2.2166	6.0561	4.0161	5.4394	5.7116	5.1235	5.5688	3.6633	5.2186	2.0882	5.4805	5.8535	5.6497	5.1934	4.4751	4.8809	3.5882	6.0274	5.7099	1.9031	4.7840	6.2822	3.3750	4.0528	4.4895	5.8719	4.8560
5.3600			4.3880	5.2105	5.2931	3.4159	3.3255	4.7437	5.3730	3.9625	4.9293	4.9438	4.5860	3.4352	2.4088	5.0117	5.2640	4.9399	5.5567	4.9498	5.4902	3.4059	2.2136	6.0182	3.9948	5.4133	5.7251	5.0965	5.5455	3.6485	5.1836	2.0788	5.4422	5.8411	5.6126	5.1545	4.4395	4.8580	3.5645	5.9768	5.6738	1.9008	4.7664	6.2270	3.3613	4.0290	4.4676	5.8372	4.8221
5.3700			4.3606	5.1859	5.2629	3.3992	3.3152	4.6973	5.3392	3.9418	4.9002	4.9134	4.5652	3.4214	2.4001	4.9855	5.2333	4.9014	5.5302	4.9228	5.4565	3.3940	2.2104	5.9825	3.9742	5.3887	5.7373	5.0706	5.5227	3.6338	5.1499	2.0698	5.4054	5.8297	5.5771	5.1167	4.4053	4.8358	3.5416	5.9287	5.6396	1.8984	4.7490	6.1744	3.3478	4.0057	4.4463	5.8037	4.7893
5.3800			4.3339	5.1623	5.2338	3.3829	3.3050	4.6526	5.3070	3.9215	4.8719	4.8847	4.5450	3.4078	2.3915	4.9603	5.2037	4.8640	5.5044	4.8967	5.4241	3.3823	2.2073	5.9487	3.9542	5.3653	5.7479	5.0453	5.5006	3.6195	5.1178	2.0608	5.3699	5.8193	5.5425	5.0801	4.3725	4.8142	3.5190	5.8829	5.6074	1.8961	4.7322	6.1242	3.3344	3.9828	4.4256	5.7717	4.7579
5.3900			4.3076	5.1397	5.2056	3.3671	3.2950	4.6094	5.2761	3.9017	4.8445	4.8574	4.5252	3.3946	2.3830	4.9358	5.1749	4.8275	5.4793	4.8714	5.3929	3.3708	2.2041	5.9168	3.9346	5.3429	5.7572	5.0208	5.4793	3.6053	5.0871	2.0521	5.3356	5.8095	5.5091	5.0446	4.3410	4.7931	3.4969	5.8391	5.5767	1.8936	4.7155	6.0760	3.3213	3.9605	4.4055	5.7410	4.7274
5.4000			4.2822	5.1179	5.1782	3.3514	3.2852	4.5678	5.2463	3.8824	4.8178	4.8312	4.5059	3.3816	2.3745	4.9119	5.1473	4.7918	5.4551	4.8467	5.3629	3.3595	2.2008	5.8866	3.9156	5.3214	5.7653	4.9971	5.4585	3.5914	5.0576	2.0435	5.3025	5.8003	5.4766	5.0101	4.3104	4.7725	3.4755	5.7970	5.5473	1.8912	4.6992	6.0298	3.3083	3.9386	4.3856	5.7117	4.6980
5.4100			4.2574	5.0968	5.1519	3.3360	3.2755	4.5273	5.2178	3.8634	4.7919	4.8061	4.4869	3.3689	2.3661	4.8888	5.1202	4.7567	5.4314	4.8228	5.3338	3.3483	2.1976	5.8576	3.8971	5.3006	5.7722	4.9741	5.4385	3.5777	5.0290	2.0350	5.2704	5.7914	5.4450	4.9765	4.2809	4.7524	3.4546	5.7564	5.5191	1.8887	4.6832	5.9853	3.2954	3.9172	4.3662	5.6832	4.6694
5.4200			4.2332	5.0763	5.1263	3.3210	3.2658	4.4880	5.1903	3.8449	4.7665	4.7816	4.4683	3.3563	2.3579	4.8662	5.0940	4.7227	5.4083	4.7995	5.3058	3.3373	2.1943	5.8300	3.8790	5.2806	5.7777	4.9516	5.4188	3.5642	5.0015	2.0266	5.2394	5.7829	5.4142	4.9438	4.2522	4.7328	3.4341	5.7164	5.4917	1.8862	4.6675	5.9425	3.2827	3.8963	4.3472	5.6557	4.6417
5.4300			4.2095	5.0564	5.1013	3.3061	3.2563	4.4501	5.1636	3.8267	4.7418	4.7572	4.4500	3.3441	2.3498	4.8442	5.0685	4.6895	5.3859	4.7768	5.2786	3.3263	2.1911	5.8036	3.8612	5.2612	5.7824	4.9297	5.3996	3.5510	4.9748	2.0184	5.2094	5.7748	5.3840	4.9119	4.2243	4.7136	3.4140	5.6780	5.4645	1.8838	4.6523	5.9015	3.2701	3.8758	4.3285	5.6293	4.6145
5.4400			4.1863	5.0371	5.0770	3.2913	3.2468	4.4129	5.1380	3.8088	4.7177	4.7334	4.4320	3.3320	2.3417	4.8230	5.0437	4.6571	5.3641	4.7549	5.2523	3.3155	2.1878	5.7781	3.8436	5.2424	5.7861	4.9083	5.3811	3.5379	4.9490	2.0102	5.1802	5.7668	5.3549	4.8807	4.1971	4.6948	3.3944	5.6408	5.4376	1.8813	4.6372	5.8615	3.2578	3.8557	4.3103	5.6037	4.5882
5.4500			4.1636	5.0183	5.0534	3.2768	3.2375	4.3763	5.1130	3.7912	4.6942	4.7101	4.4144	3.3201	2.3337	4.8022	5.0198	4.6254	5.3428	4.7334	5.2268	3.3050	2.1846	5.7537	3.8265	5.2242	5.7887	4.8875	5.3629	3.5251	4.9241	2.0021	5.1519	5.7592	5.3261	4.8503	4.1707	4.6764	3.3751	5.6047	5.4116	1.8788	4.6225	5.8233	3.2457	3.8360	4.2922	5.5792	4.5626
5.4600			4.1413	4.9999	5.0305	3.2626	3.2282	4.3403	5.0891	3.7740	4.6707	4.6877	4.3970	3.3084	2.3257	4.7818	4.9963	4.5944	5.3219	4.7124	5.2021	3.2947	2.1814	5.7302	3.8097	5.2065	5.7903	4.8672	5.3451	3.5125	4.8997	1.9942	5.1244	5.7515	5.2982	4.8205	4.1446	4.6584	3.3560	5.5698	5.3865	1.8764	4.6081	5.7859	3.2337	3.8166	4.2746	5.5553	4.5374
5.4700			4.1196	4.9820	5.0079	3.2485	3.2190	4.3048	5.0657	3.7569	4.6480	4.6658	4.3800	3.2968	2.3179	4.7620	4.9733	4.5639	5.3017	4.6920	5.1781	3.2842	2.1781	5.7076	3.7933	5.1893	5.7911	4.8475	5.3277	3.5001	4.8763	1.9864	5.0977	5.7437	5.2712	4.7914	4.1187	4.6408	3.3375	5.5363	5.3620	1.8739	4.5940	5.7495	3.2219	3.7977	4.2574	5.5322	4.5131
5.4800			4.0983	4.9645	4.9860	3.2346	3.2098	4.2704	5.0432	3.7402	4.6258	4.6446	4.3633	3.2856	2.3102	4.7425	4.9511	4.5341	5.2818	4.6720	5.1548	3.2742	2.1749	5.6858	3.7773	5.1725	5.7911	4.8281	5.3108	3.4878	4.8536	1.9786	5.0718	5.7360	5.2446	4.7630	4.0933	4.6236	3.3191	5.5037	5.3381	1.8714	4.5803	5.7143	3.2102	3.7790	4.2405	5.5095	4.4892
5.4900			4.0773	4.9475	4.9648	3.2209	3.2009	4.2367	5.0212	3.7238	4.6040	4.6236	4.3468	3.2744	2.3025	4.7237	4.9294	4.5049	5.2625	4.6524	5.1321	3.2643	2.1717	5.6648	3.7615	5.1561	5.7904	4.8093	5.2943	3.4757	4.8315	1.9709	5.0465	5.7284	5.2188	4.7351	4.0685	4.6067	3.3011	5.4720	5.3147	1.8690	4.5669	5.6806	3.1987	3.7608	4.2238	5.4879	4.4660
5.5000			4.0566	4.9308	4.9440	3.2075	3.1922	4.2037	4.9998	3.7076	4.5824	4.6034	4.3307	3.2634	2.2949	4.7052	4.9082	4.4764	5.2437	4.6330	5.1101	3.2544	2.1685	5.6443	3.7461	5.1404	5.7890	4.7908	5.2784	3.4640	4.8098	1.9633	5.0219	5.7210	5.1934	4.7078	4.0441	4.5902	3.2835	5.4414	5.2923	1.8666	4.5537	5.6477	3.1874	3.7428	4.2074	5.4670	4.4432
5.5100			4.0364	4.9145	4.9234	3.1943	3.1836	4.1717	4.9791	3.6919	4.5614	4.5837	4.3149	3.2526	2.2875	4.6871	4.8875	4.4485	5.2252	4.6141	5.0887	3.2448	2.1654	5.6239	3.7310	5.1249	5.7868	4.7728	5.2626	3.4523	4.7888	1.9558	4.9980	5.7137	5.1683	4.6811	4.0201	4.5739	3.2662	5.4116	5.2703	1.8642	4.5407	5.6159	3.1762	3.7252	4.1913	5.4465	4.4209
5.5200			4.0166	4.8985	4.9035	3.1812	3.1751	4.1403	4.9590	3.6763	4.5408	4.5643	4.2992	3.2420	2.2802	4.6694	4.8673	4.4212	5.2073	4.5956	5.0679	3.2352	2.1623	5.6042	3.7162	5.1097	5.7845	4.7552	5.2473	3.4407	4.7684	1.9484	4.9748	5.7064	5.1439	4.6550	3.9966	4.5582	3.2492	5.3827	5.2488	1.8618	4.5281	5.5852	3.1652	3.7079	4.1756	5.4267	4.3991
5.5300			3.9971	4.8829	4.8843	3.1683	3.1667	4.1095	4.9393	3.6607	4.5206	4.5453	4.2837	3.2317	2.2729	4.6522	4.8477	4.3944	5.1898	4.5777	5.0477	3.2258	2.1593	5.5848	3.7016	5.0948	5.7818	4.7380	5.2323	3.4295	4.7486	1.9411	4.9521	5.6994	5.1203	4.6291	3.9736	4.5427	3.2325	5.3548	5.2280	1.8594	4.5158	5.5554	3.1542	3.6909	4.1601	5.4076	4.3777
5.5400			3.9783	4.8676	4.8655	3.1556	3.1585	4.0794	4.9201	3.6454	4.5008	4.5268	4.2686	3.2215	2.2657	4.6353	4.8286	4.3681	5.1726	4.5599	5.0280	3.2165	2.1562	5.5664	3.6873	5.0803	5.7783	4.7211	5.2177	3.4184	4.7293	1.9339	4.9300	5.6924	5.0971	4.6036	3.9512	4.5275	3.2160	5.3276	5.2077	1.8571	4.5036	5.5264	3.1436	3.6742	4.1448	5.3890	4.3568
5.5500			3.9598	4.8527	4.8469	3.1430	3.1503	4.0499	4.9016	3.6303	4.4815	4.5086	4.2537	3.2113	2.2585	4.6188	4.8101	4.3423	5.1559	4.5427	5.0088	3.2072	2.1532	5.5483	3.6730	5.0663	5.7743	4.7046	5.2034	3.4076	4.7103	1.9266	4.9084	5.6854	5.0745	4.5785	3.9293	4.5127	3.1998	5.3012	5.1877	1.8548	4.4918	5.4984	3.1330	3.6579	4.1299	5.3708	4.3363
5.5600			3.9416	4.8380	4.8288	3.1307	3.1423	4.0210	4.8834	3.6156	4.4625	4.4907	4.2391	3.2014	2.2515	4.6027	4.7919	4.3170	5.1395	4.5259	4.9899	3.1981	2.1502	5.5307	3.6590	5.0525	5.7701	4.6887	5.1895	3.3968	4.6919	1.9195	4.8871	5.6786	5.0524	4.5540	3.9079	4.4981	3.1839	5.2755	5.1684	1.8524	4.4802	5.4713	3.1226	3.6418	4.1153	5.3532	4.3164
5.5700			3.9236	4.8236	4.8113	3.1186	3.1344	3.9927	4.8656	3.6010	4.4440	4.4732	4.2248	3.1917	2.2446	4.5869	4.7741	4.2922	5.1232	4.5093	4.9714	3.1892	2.1473	5.5138	3.6452	5.0390	5.7655	4.6731	5.1760	3.3863	4.6739	1.9123	4.8662	5.6719	5.0304	4.5299	3.8869	4.4839	3.1682	5.2506	5.1494	1.8502	4.4687	5.4449	3.1123	3.6260	4.1007	5.3361	4.2969
5.5800			3.9061	4.8095	4.7938	3.1066	3.1265	3.9651	4.8483	3.5867	4.4259	4.4561	4.2107	3.1821	2.2378	4.5714	4.7569	4.2679	5.1075	4.4931	4.9532	3.1805	2.1443	5.4973	3.6317	5.0255	5.7606	4.6577	5.1627	3.3759	4.6564	1.9054	4.8460	5.6652	5.0090	4.5064	3.8664	4.4699	3.1528	5.2264	5.1309	1.8479	4.4576	5.4195	3.1022	3.6105	4.0866	5.3194	4.2777
5.5900			3.8890	4.7955	4.7769	3.0949	3.1190	3.9381	4.8315	3.5727	4.4081	4.4392	4.1969	3.1727	2.2310	4.5563	4.7401	4.2441	5.0920	4.4772	4.9354	3.1718	2.1414	5.4813	3.6185	5.0125	5.7555	4.6426	5.1496	3.3656	4.6394	1.8984	4.8264	5.6589	4.9880	4.4833	3.8463	4.4562	3.1377	5.2027	5.1130	1.8456	4.4467	5.3945	3.0922	3.5953	4.0727	5.3032	4.2591
5.6000			3.8721	4.7812	4.7603	3.0832	3.1115	3.9116	4.8149	3.5587	4.3908	4.4225	4.1834	3.1634	2.2244	4.5417	4.7232	4.2208	5.0770	4.4617	4.9179	3.1633	2.1385	5.4657	3.6055	4.9996	5.7496	4.6280	5.1370	3.3556	4.6228	1.8916	4.8071	5.6526	4.9674	4.4607	3.8266	4.4429	3.1229	5.1798	5.0953	1.8434	4.4359	5.3701	3.0824	3.5803	4.0590	5.2876	4.2408
5.6100			3.8557	4.7671	4.7442	3.0717	3.1041	3.8857	4.7988	3.5453	4.3738	4.4061	4.1700	3.1541	2.2178	4.5272	4.7065	4.1978	5.0624	4.4466	4.9009	3.1550	2.1357	5.4503	3.5928	4.9870	5.7430	4.6136	5.1246	3.3457	4.6065	1.8849	4.7880	5.6463	4.9473	4.4386	3.8074	4.4296	3.1083	5.1574	5.0781	1.8412	4.4254	5.3455	3.0726	3.5656	4.0456	5.2723	4.2230
5.6200			3.8396	4.7533	4.7284	3.0604	3.0967	3.8604	4.7833	3.5319	4.3571	4.3900	4.1570	3.1450	2.2113	4.5131	4.6906	4.1748	5.0481	4.4318	4.8843	3.1467	2.1329	5.4357	3.5803	4.9746	5.7363	4.5995	5.1125	3.3360	4.5906	1.8782	4.7693	5.6400	4.9279	4.4169	3.7885	4.4168	3.0940	5.1355	5.0613	1.8390	4.4154	5.3218	3.0631	3.5512	4.0326	5.2576	4.2055
5.6300			3.8238	4.7397	4.7129	3.0494	3.0894	3.8357	4.7678	3.5187	4.3408	4.3744	4.1441	3.1360	2.2049	4.4993	4.6750	4.1522	5.0340	4.4174	4.8681	3.1385	2.1301	5.4214	3.5680	4.9622	5.7292	4.5858	5.1006	3.3265	4.5751	1.8715	4.7511	5.6339	4.9085	4.3956	3.7700	4.4042	3.0797	5.1143	5.0447	1.8368	4.4053	5.2986	3.0538	3.5371	4.0195	5.2431	4.1883
5.6400			3.8082	4.7264	4.6979	3.0384	3.0822	3.8115	4.7527	3.5059	4.3249	4.3591	4.1315	3.1271	2.1985	4.4856	4.6599	4.1301	5.0205	4.4033	4.8523	3.1305	2.1273	5.4072	3.5560	4.9493	5.7220	4.5725	5.0892	3.3171	4.5600	1.8649	4.7332	5.6278	4.8897	4.3747	3.7519	4.3919	3.0659	5.0936	5.0284	1.8347	4.3955	5.2763	3.0445	3.5231	4.0070	5.2290	4.1715
5.6500			3.7928	4.7133	4.6832	3.0276	3.0752	3.7875	4.7381	3.4932	4.3093	4.3440	4.1191	3.1185	2.1922	4.4723	4.6450	4.1084	5.0071	4.3895	4.8368	3.1227	2.1246	5.3935	3.5441	4.9369	5.7151	4.5594	5.0779	3.3079	4.5451	1.8585	4.7159	5.6217	4.8716	4.3542	3.7341	4.3799	3.0519	5.0734	5.0125	1.8326	4.3859	5.2544	3.0354	3.5095	3.9945	5.2152	4.1551
5.6600			3.7779	4.7004	4.6688	3.0170	3.0684	3.7641	4.7237	3.4807	4.2940	4.3292	4.1070	3.1099	2.1859	4.4593	4.6306	4.0872	4.9941	4.3760	4.8218	3.1149	2.1218	5.3803	3.5326	4.9248	5.7077	4.5465	5.0669	3.2986	4.5305	1.8521	4.6989	5.6157	4.8537	4.3342	3.7167	4.3678	3.0381	5.0536	4.9969	1.8304	4.3765	5.2330	3.0263	3.4960	3.9822	5.2016	4.1389
5.6700			3.7632	4.6876	4.6547	3.0066	3.0615	3.7411	4.7098	3.4681	4.2790	4.3147	4.0950	3.1016	2.1796	4.4464	4.6165	4.0662	4.9813	4.3628	4.8071	3.1071	2.1192	5.3673	3.5212	4.9128	5.7005	4.5337	5.0562	3.2896	4.5164	1.8458	4.6823	5.6099	4.8362	4.3145	3.6996	4.3561	3.0246	5.0344	4.9815	1.8283	4.3672	5.2125	3.0175	3.4828	3.9701	5.1879	4.1231
5.6800			3.7490	4.6749	4.6409	2.9962	3.0548	3.7186	4.6960	3.4559	4.2643	4.3001	4.0833	3.0933	2.1735	4.4340	4.6027	4.0457	4.9689	4.3500	4.7928	3.0997	2.1165	5.3547	3.5100	4.9011	5.6932	4.5211	5.0456	3.2806	4.5026	1.8396	4.6661	5.6042	4.8190	4.2952	3.6829	4.3447	3.0112	5.0157	4.9664	1.8263	4.3581	5.1923	3.0087	3.4699	3.9582	5.1746	4.1077
5.6900			3.7349	4.6626	4.6274	2.9861	3.0482	3.6964	4.6827	3.4440	4.2499	4.2853	4.0718	3.0851	2.1675	4.4218	4.5891	4.0255	4.9566	4.3373	4.7788	3.0923	2.1139	5.3419	3.4990	4.8893	5.6858	4.5090	5.0353	3.2717	4.4890	1.8334	4.6502	5.5984	4.8022	4.2763	3.6665	4.3334	2.9981	4.9975	4.9513	1.8243	4.3492	5.1728	3.0001	3.4571	3.9465	5.1616	4.0926
5.7000			3.7211	4.6505	4.6141	2.9760	3.0416	3.6750	4.6695	3.4322	4.2358	4.2709	4.0604	3.0772	2.1615	4.4098	4.5757	4.0057	4.9447	4.3249	4.7652	3.0850	2.1113	5.3299	3.4882	4.8777	5.6784	4.4969	5.0252	3.2631	4.4758	1.8274	4.6346	5.5929	4.7860	4.2578	3.6503	4.3224	2.9853	4.9797	4.9361	1.8222	4.3405	5.1537	2.9916	3.4446	3.9350	5.1490	4.0778
5.7100			3.7076	4.6386	4.6012	2.9662	3.0352	3.6539	4.6565	3.4206	4.2220	4.2567	4.0493	3.0693	2.1557	4.3980	4.5629	3.9858	4.9328	4.3126	4.7519	3.0777	2.1087	5.3180	3.4777	4.8664	5.6708	4.4852	5.0153	3.2545	4.4630	1.8214	4.6194	5.5875	4.7700	4.2397	3.6345	4.3115	2.9727	4.9623	4.9205	1.8202	4.3320	5.1351	2.9832	3.4324	3.9237	5.1365	4.0633
5.7200			3.6943	4.6270	4.5886	2.9565	3.0289	3.6333	4.6440	3.4093	4.2085	4.2428	4.0384	3.0614	2.1499	4.3866	4.5503	3.9662	4.9212	4.3009	4.7388	3.0707	2.1062	5.3064	3.4673	4.8553	5.6630	4.4736	5.0056	3.2461	4.4503	1.8155	4.6045	5.5820	4.7543	4.2219	3.6190	4.3010	2.9601	4.9454	4.9053	1.8182	4.3236	5.1169	2.9750	3.4203	3.9123	5.1246	4.0490
5.7300			3.6812	4.6155	4.5763	2.9470	3.0225	3.6130	4.6318	3.3979	4.1952	4.2290	4.0276	3.0539	2.1442	4.3753	4.5380	3.9471	4.9099	4.2893	4.7261	3.0638	2.1036	5.2948	3.4571	4.8446	5.6555	4.4622	4.9962	3.2379	4.4380	1.8096	4.5899	5.5766	4.7391	4.2045	3.6036	4.2907	2.9478	4.9287	4.8902	1.8163	4.3155	5.0994	2.9668	3.4084	3.9012	5.1128	4.0351
5.7400			3.6684	4.6041	4.5643	2.9375	3.0164	3.5927	4.6197	3.3871	4.1822	4.2155	4.0171	3.0464	2.1384	4.3642	4.5258	3.9286	4.8988	4.2779	4.7136	3.0570	2.1012	5.2836	3.4471	4.8338	5.6474	4.4509	4.9869	3.2298	4.4257	1.8039	4.5756	5.5711	4.7241	4.1874	3.5885	4.2804	2.9358	4.9124	4.8751	1.8143	4.3075	5.0820	2.9588	3.3967	3.8904	5.1014	4.0214
5.7500			3.6558	4.5930	4.5523	2.9282	3.0104	3.5725	4.6079	3.3763	4.1694	4.2025	4.0067	3.0390	2.1329	4.3535	4.5140	3.9104	4.8879	4.2668	4.7014	3.0502	2.0987	5.2729	3.4372	4.8234	5.6394	4.4399	4.9777	3.2217	4.4138	1.7981	4.5617	5.5658	4.7095	4.1706	3.5733	4.2704	2.9239	4.8966	4.8606	1.8123	4.2995	5.0651	2.9509	3.3852	3.8799	5.0902	4.0080
5.7600			3.6435	4.5821	4.5406	2.9191	3.0044	3.5527	4.5963	3.3657	4.1569	4.1895	3.9965	3.0316	2.1274	4.3430	4.5024	3.8925	4.8773	4.2558	4.6895	3.0435	2.0962	5.2622	3.4275	4.8131	5.6316	4.4291	4.9688	3.2138	4.4021	1.7925	4.5481	5.5605	4.6952	4.1541	3.5583	4.2606	2.9121	4.8812	4.8464	1.8104	4.2917	5.0487	2.9431	3.3739	3.8694	5.0794	3.9947
5.7700			3.6313	4.5714	4.5294	2.9097	2.9984	3.5334	4.5848	3.3552	4.1447	4.1769	3.9865	3.0244	2.1220	4.3326	4.4910	3.8749	4.8670	4.2452	4.6778	3.0369	2.0938	5.2518	3.4180	4.8031	5.6238	4.4185	4.9601	3.2060	4.3905	1.7869	4.5348	5.5554	4.6811	4.1380	3.5434	4.2509	2.9005	4.8660	4.8323	1.8085	4.2840	5.0327	2.9354	3.3628	3.8592	5.0688	3.9818
5.7800			3.6194	4.5609	4.5182	2.9006	2.9926	3.5143	4.5737	3.3448	4.1327	4.1645	3.9766	3.0173	2.1166	4.3223	4.4795	3.8577	4.8569	4.2347	4.6664	3.0305	2.0915	5.2416	3.4087	4.7931	5.6161	4.4082	4.9516	3.1985	4.3792	1.7814	4.5217	5.5504	4.6673	4.1222	3.5288	4.2416	2.8891	4.8512	4.8185	1.8067	4.2767	5.0173	2.9279	3.3518	3.8491	5.0583	3.9691
5.7900			3.6079	4.5505	4.5073	2.8916	2.9868	3.4956	4.5624	3.3347	4.1209	4.1523	3.9669	3.0104	2.1112	4.3124	4.4682	3.8407	4.8468	4.2244	4.6552	3.0241	2.0891	5.2313	3.3995	4.7834	5.6086	4.3981	4.9432	3.1910	4.3680	1.7759	4.5090	5.5451	4.6538	4.1067	3.5144	4.2323	2.8780	4.8365	4.8049	1.8048	4.2694	5.0019	2.9205	3.3410	3.8390	5.0481	3.9567
5.8000			3.5963	4.5403	4.4966	2.8827	2.9812	3.4773	4.5513	3.3248	4.1093	4.1403	3.9574	3.0035	2.1060	4.3027	4.4571	3.8241	4.8371	4.2142	4.6442	3.0178	2.0868	5.2215	3.3905	4.7737	5.6009	4.3882	4.9350	3.1835	4.3567	1.7705	4.4965	5.5403	4.6406	4.0914	3.4999	4.2233	2.8669	4.8221	4.7915	1.8030	4.2623	4.9869	2.9130	3.3304	3.8290	5.0381	3.9444
5.8100			3.5850	4.5302	4.4860	2.8740	2.9757	3.4592	4.5403	3.3151	4.0978	4.1284	3.9480	2.9968	2.1009	4.2931	4.4463	3.8078	4.8277	4.2043	4.6335	3.0116	2.0845	5.2118	3.3816	4.7642	5.5932	4.3785	4.9270	3.1762	4.3457	1.7652	4.4842	5.5354	4.6276	4.0762	3.4858	4.2143	2.8557	4.8084	4.7784	1.8011	4.2551	4.9723	2.9058	3.3200	3.8191	5.0284	3.9324
5.8200			3.5740	4.5202	4.4755	2.8655	2.9702	3.4416	4.5292	3.3053	4.0863	4.1165	3.9388	2.9901	2.0957	4.2838	4.4357	3.7918	4.8184	4.1945	4.6230	3.0056	2.0821	5.2024	3.3729	4.7548	5.5856	4.3689	4.9193	3.1691	4.3347	1.7600	4.4723	5.5305	4.6148	4.0614	3.4719	4.2057	2.8448	4.7947	4.7655	1.7993	4.2483	4.9582	2.8985	3.3098	3.8095	5.0187	3.9206
5.8300			3.5632	4.5104	4.4652	2.8570	2.9648	3.4241	4.5186	3.2958	4.0751	4.1049	3.9298	2.9835	2.0908	4.2745	4.4252	3.7760	4.8093	4.1851	4.6127	2.9995	2.0799	5.1929	3.3643	4.7456	5.5780	4.3596	4.9116	3.1620	4.3239	1.7548	4.4605	5.5258	4.6023	4.0468	3.4583	4.1970	2.8342	4.7812	4.7529	1.7975	4.2414	4.9441	2.8916	3.2997	3.8000	5.0095	3.9090
5.8400			3.5523	4.5007	4.4551	2.8487	2.9595	3.4069	4.5080	3.2864	4.0642	4.0936	3.9209	2.9770	2.0858	4.2652	4.4151	3.7605	4.8002	4.1758	4.6026	2.9936	2.0776	5.1836	3.3559	4.7366	5.5704	4.3505	4.9042	3.1551	4.3133	1.7497	4.4490	5.5210	4.5902	4.0326	3.4449	4.1886	2.8237	4.7679	4.7405	1.7958	4.2348	4.9300	2.8845	3.2898	3.7907	5.0004	3.8975
5.8500			3.5419	4.4912	4.4452	2.8404	2.9541	3.3901	4.4977	3.2772	4.0533	4.0824	3.9121	2.9705	2.0808	4.2560	4.4052	3.7456	4.7915	4.1667	4.5926	2.9879	2.0754	5.1744	3.3475	4.7277	5.5629	4.3416	4.8969	3.1484	4.3029	1.7446	4.4378	5.5162	4.5782	4.0186	3.4318	4.1803	2.8134	4.7543	4.7282	1.7940	4.2282	4.9164	2.8777	3.2800	3.7815	4.9912	3.8861
5.8600			3.5316	4.4817	4.4354	2.8320	2.9490	3.3735	4.4875	3.2681	4.0426	4.0712	3.9035	2.9642	2.0759	4.2471	4.3953	3.7306	4.7830	4.1576	4.5829	2.9821	2.0731	5.1655	3.3394	4.7189	5.5555	4.3328	4.8898	3.1416	4.2928	1.7396	4.4267	5.5115	4.5665	4.0049	3.4189	4.1723	2.8032	4.7409	4.7163	1.7923	4.2217	4.9032	2.8709	3.2704	3.7725	4.9826	3.8747
5.8700			3.5213	4.4724	4.4259	2.8239	2.9439	3.3571	4.4774	3.2592	4.0320	4.0601	3.8950	2.9579	2.0710	4.2384	4.3859	3.7160	4.7747	4.1487	4.5734	2.9764	2.0710	5.1566	3.3313	4.7103	5.5481	4.3242	4.8827	3.1348	4.2826	1.7347	4.4159	5.5068	4.5547	3.9914	3.4062	4.1643	2.7932	4.7277	4.7044	1.7905	4.2154	4.8903	2.8641	3.2609	3.7637	4.9741	3.8634
5.8800			3.5111	4.4632	4.4165	2.8158	2.9388	3.3411	4.4676	3.2504	4.0217	4.0494	3.8867	2.9517	2.0663	4.2296	4.3765	3.7015	4.7665	4.1401	4.5640	2.9708	2.0688	5.1480	3.3233	4.7018	5.5406	4.3157	4.8758	3.1283	4.2727	1.7297	4.4052	5.5021	4.5435	3.9782	3.3938	4.1565	2.7833	4.7148	4.6928	1.7888	4.2093	4.8775	2.8576	3.2516	3.7550	4.9656	3.8525
5.8900			3.5010	4.4541	4.4074	2.8078	2.9339	3.3255	4.4581	3.2418	4.0115	4.0389	3.8785	2.9455	2.0615	4.2210	4.3673	3.6874	4.7584	4.1317	4.5548	2.9653	2.0667	5.1394	3.3155	4.6933	5.5333	4.3075	4.8691	3.1219	4.2630	1.7249	4.3944	5.4975	4.5325	3.9652	3.3815	4.1488	2.7736	4.7020	4.6812	1.7872	4.2031	4.8652	2.8511	3.2425	3.7463	4.9573	3.8416
5.9000			3.4910	4.4451	4.3982	2.8001	2.9289	3.3101	4.4486	3.2332	4.0015	4.0284	3.8704	2.9395	2.0568	4.2127	4.3581	3.6736	4.7504	4.1232	4.5458	2.9600	2.0645	5.1310	3.3078	4.6849	5.5259	4.2995	4.8626	3.1156	4.2534	1.7202	4.3838	5.4930	4.5214	3.9524	3.3694	4.1412	2.7640	4.6896	4.6699	1.7855	4.1970	4.8529	2.8446	3.2334	3.7379	4.9493	3.8310
5.9100			3.4813	4.4361	4.3895	2.7925	2.9239	3.2951	4.4392	3.2248	3.9916	4.0181	3.8624	2.9335	2.0521	4.2045	4.3493	3.6599	4.7427	4.1150	4.5369	2.9546	2.0625	5.1228	3.3002	4.6767	5.5185	4.2914	4.8561	3.1093	4.2440	1.7155	4.3734	5.4884	4.5105	3.9399	3.3575	4.1338	2.7546	4.6772	4.6588	1.7838	4.1910	4.8410	2.8383	3.2244	3.7296	4.9412	3.8204
5.9200			3.4716	4.4273	4.3809	2.7850	2.9191	3.2802	4.4301	3.2166	3.9819	4.0080	3.8546	2.9276	2.0476	4.1966	4.3407	3.6465	4.7353	4.1068	4.5282	2.9493	2.0604	5.1146	3.2927	4.6687	5.5114	4.2836	4.8496	3.1031	4.2348	1.7108	4.3633	5.4839	4.4996	3.9275	3.3458	4.1265	2.7453	4.6652	4.6479	1.7822	4.1851	4.8294	2.8320	3.2154	3.7215	4.9335	3.8100
5.9300			3.4622	4.4186	4.3724	2.7775	2.9143	3.2655	4.4210	3.2084	3.9723	3.9980	3.8469	2.9218	2.0431	4.1886	4.3320	3.6331	4.7278	4.0988	4.5196	2.9441	2.0584	5.1065	3.2853	4.6609	5.5042	4.2760	4.8435	3.0971	4.2256	1.7061	4.3535	5.4792	4.4891	3.9154	3.3343	4.1194	2.7361	4.6533	4.6372	1.7806	4.1792	4.8180	2.8259	3.2066	3.7134	4.9257	3.7999
5.9400			3.4530	4.4100	4.3639	2.7702	2.9097	3.2512	4.4121	3.2003	3.9630	3.9884	3.8393	2.9160	2.0385	4.1808	4.3236	3.6198	4.7206	4.0909	4.5112	2.9390	2.0563	5.0984	3.2781	4.6529	5.4972	4.2684	4.8374	3.0912	4.2167	1.7016	4.3436	5.4748	4.4790	3.9035	3.3230	4.1123	2.7270	4.6418	4.6264	1.7790	4.1732	4.8068	2.8197	3.1978	3.7055	4.9182	3.7898
5.9500			3.4439	4.4016	4.3557	2.7630	2.9051	3.2369	4.4033	3.1923	3.9538	3.9784	3.8318	2.9103	2.0342	4.1731	4.3155	3.6065	4.7134	4.0834	4.5029	2.9340	2.0543	5.0907	3.2709	4.6453	5.4899	4.2610	4.8314	3.0850	4.2078	1.6971	4.3338	5.4705	4.4690	3.8918	3.3118	4.1054	2.7181	4.6304	4.6158	1.7774	4.1676	4.7959	2.8137	3.1892	3.6977	4.9108	3.7799
5.9600			3.4349	4.3932	4.3476	2.7557	2.9004	3.2227	4.3947	3.1844	3.9448	3.9683	3.8244	2.9047	2.0298	4.1657	4.3074	3.5935	4.7064	4.0759	4.4948	2.9289	2.0523	5.0829	3.2637	4.6377	5.4823	4.2538	4.8257	3.0793	4.1991	1.6926	4.3241	5.4662	4.4592	3.8803	3.3009	4.0986	2.7093	4.6191	4.6054	1.7758	4.1619	4.7852	2.8078	3.1808	3.6901	4.9035	3.7704
5.9700			3.4260	4.3849	4.3398	2.7488	2.8959	3.2089	4.3861	3.1767	3.9359	3.9584	3.8172	2.8992	2.0254	4.1584	4.2995	3.5808	4.6996	4.0683	4.4868	2.9240	2.0503	5.0753	3.2566	4.6300	5.4745	4.2468	4.8200	3.0735	4.1905	1.6882	4.3146	5.4617	4.4493	3.8690	3.2900	4.0920	2.7006	4.6082	4.5947	1.7742	4.1564	4.7749	2.8020	3.1724	3.6826	4.8965	3.7609
5.9800			3.4173	4.3767	4.3319	2.7418	2.8913	3.1954	4.3778	3.1692	3.9272	3.9485	3.8101	2.8938	2.0212	4.1512	4.2917	3.5683	4.6928	4.0611	4.4789	2.9192	2.0484	5.0675	3.2497	4.6227	5.4665	4.2399	4.8144	3.0677	4.1820	1.6839	4.3053	5.4574	4.4396	3.8578	3.2794	4.0855	2.6921	4.5973	4.5839	1.7727	4.1509	4.7645	2.7962	3.1642	3.6751	4.8893	3.7515
5.9900			3.4088	4.3686	4.3243	2.7350	2.8871	3.1820	4.3694	3.1617	3.9186	3.9390	3.8030	2.8885	2.0170	4.1440	4.2840	3.5560	4.6863	4.0538	4.4710	2.9144	2.0465	5.0602	3.2428	4.6153	5.4587	4.2329	4.8089	3.0622	4.1737	1.6796	4.2961	5.4533	4.4299	3.8465	3.2688	4.0790	2.6836	4.5866	4.5729	1.7711	4.1456	4.7543	2.7904	3.1561	3.6679	4.8825	3.7423
6.0000			3.4005	4.3606	4.3168	2.7282	2.8828	3.1689	4.3612	3.1542	3.9102	3.9295	3.7961	2.8832	2.0128	4.1371	4.2764	3.5438	4.6799	4.0468	4.4631	2.9097	2.0445	5.0526	3.2361	4.6080	5.4509	4.2261	4.8035	3.0565	4.1654	1.6752	4.2872	5.4490	4.4205	3.8354	3.2585	4.0726	2.6753	4.5761	4.5620	1.7696	4.1404	4.7437	2.7848	3.1481	3.6606	4.8758	3.7333
6.0100			3.3921	4.3526	4.3092	2.7216	2.8784	3.1561	4.3531	3.1470	3.9019	3.9203	3.7892	2.8780	2.0087	4.1302	4.2689	3.5316	4.6734	4.0399	4.4552	2.9051	2.0426	5.0445	3.2295	4.6009	5.4433	4.2196	4.7983	3.0510	4.1573	1.6710	4.2783	5.4446	4.4112	3.8245	3.2483	4.0664	2.6671	4.5658	4.5511	1.7681	4.1352	4.7333	2.7792	3.1403	3.6535	4.8691	3.7243
6.0200			3.3840	4.3448	4.3019	2.7151	2.8743	3.1435	4.3451	3.1398	3.8938	3.9111	3.7824	2.8727	2.0047	4.1235	4.2618	3.5198	4.6673	4.0329	4.4474	2.9005	2.0408	5.0368	3.2230	4.5938	5.4356	4.2130	4.7932	3.0455	4.1491	1.6669	4.2696	5.4404	4.4021	3.8137	3.2382	4.0603	2.6591	4.5556	4.5405	1.7667	4.1299	4.7231	2.7738	3.1325	3.6465	4.8625	3.7156
6.0300			3.3760	4.3370	4.2948	2.7086	2.8701	3.1309	4.3372	3.1326	3.8858	3.9021	3.7757	2.8677	2.0007	4.1169	4.2547	3.5081	4.6612	4.0261	4.4396	2.8959	2.0389	5.0292	3.2166	4.5866	5.4280	4.2067	4.7881	3.0401	4.1410	1.6628	4.2610	5.4364	4.3931	3.8031	3.2281	4.0542	2.6510	4.5457	4.5298	1.7652	4.1249	4.7131	2.7683	3.1247	3.6397	4.8561	3.7069
6.0400			3.3681	4.3294	4.2877	2.7021	2.8660	3.1187	4.3294	3.1255	3.8780	3.8932	3.7691	2.8626	1.9967	4.1104	4.2476	3.4962	4.6551	4.0192	4.4319	2.8913	2.0370	5.0216	3.2103	4.5796	5.4204	4.2005	4.7831	3.0349	4.1331	1.6586	4.2525	5.4321	4.3843	3.7927	3.2182	4.0483	2.6432	4.5359	4.5194	1.7637	4.1200	4.7032	2.7627	3.1170	3.6329	4.8498	3.6982
6.0500			3.3603	4.3218	4.2806	2.6959	2.8620	3.1064	4.3216	3.1182	3.8702	3.8846	3.7626	2.8577	1.9928	4.1039	4.2407	3.4847	4.6493	4.0125	4.4243	2.8870	2.0351	5.0140	3.2040	4.5727	5.4132	4.1944	4.7782	3.0296	4.1253	1.6545	4.2442	5.4281	4.3756	3.7825	3.2083	4.0425	2.6354	4.5261	4.5090	1.7623	4.1150	4.6935	2.7573	3.1094	3.6262	4.8436	3.6897
6.0600			3.3527	4.3143	4.2740	2.6896	2.8579	3.0940	4.3141	3.1113	3.8626	3.8759	3.7562	2.8527	1.9889	4.0975	4.2339	3.4733	4.6435	4.0059	4.4168	2.8827	2.0334	5.0064	3.1979	4.5657	5.4059	4.1883	4.7735	3.0244	4.1176	1.6505	4.2360	5.4241	4.3671	3.7724	3.1984	4.0366	2.6277	4.5165	4.4989	1.7608	4.1103	4.6840	2.7520	3.1020	3.6196	4.8376	3.6813
6.0700			3.3450	4.3069	4.2673	2.6835	2.8540	3.0818	4.3066	3.1045	3.8551	3.8675	3.7498	2.8479	1.9851	4.0913	4.2271	3.4623	4.6379	3.9993	4.4095	2.8785	2.0316	4.9989	3.1918	4.5590	5.3987	4.1823	4.7687	3.0193	4.1101	1.6466	4.2280	5.4198	4.3589	3.7625	3.1885	4.0310	2.6201	4.5070	4.4890	1.7594	4.1055	4.6748	2.7468	3.0947	3.6132	4.8316	3.6732
6.0800			3.3375	4.2995	4.2607	2.6775	2.8502	3.0698	4.2990	3.0978	3.8478	3.8590	3.7436	2.8431	1.9813	4.0852	4.2204	3.4514	4.6324	3.9926	4.4022	2.8742	2.0298	4.9917	3.1857	4.5522	5.3912	4.1765	4.7642	3.0143	4.1026	1.6426	4.2201	5.4155	4.3508	3.7527	3.1788	4.0254	2.6126	4.4977	4.4791	1.7580	4.1007	4.6657	2.7415	3.0875	3.6068	4.8255	3.6650
6.0900			3.3300	4.2920	4.2541	2.6714	2.8463	3.0580	4.2916	3.0911	3.8406	3.8508	3.7375	2.8384	1.9775	4.0792	4.2141	3.4407	4.6270	3.9862	4.3950	2.8700	2.0280	4.9846	3.1796	4.5450	5.3839	4.1708	4.7597	3.0093	4.0952	1.6387	4.2123	5.4111	4.3428	3.7431	3.1692	4.0198	2.6053	4.4884	4.4694	1.7566	4.0961	4.6569	2.7363	3.0803	3.6005	4.8198	3.6569
6.1000			3.3228	4.2843	4.2476	2.6655	2.8425	3.0464	4.2843	3.0844	3.8334	3.8426	3.7314	2.8337	1.9739	4.0732	4.2078	3.4301	4.6216	3.9798	4.3880	2.8659	2.0263	4.9775	3.1736	4.5378	5.3769	4.1651	4.7552	3.0044	4.0878	1.6349	4.2047	5.4066	4.3350	3.7335	3.1596	4.0143	2.5980	4.4793	4.4599	1.7552	4.0917	4.6481	2.7312	3.0733	3.5944	4.8141	3.6492
6.1100			3.3156	4.2766	4.2414	2.6597	2.8387	3.0351	4.2771	3.0780	3.8265	3.8345	3.7254	2.8290	1.9702	4.0675	4.2017	3.4196	4.6162	3.9736	4.3810	2.8618	2.0246	4.9704	3.1677	4.5307	5.3696	4.1595	4.7508	2.9997	4.0806	1.6310	4.1972	5.4024	4.3271	3.7242	3.1500	4.0089	2.5905	4.4704	4.4505	1.7539	4.0870	4.6394	2.7263	3.0664	3.5884	4.8086	3.6414
6.1200			3.3085	4.2691	4.2352	2.6540	2.8351	3.0238	4.2700	3.0715	3.8196	3.8266	3.7193	2.8245	1.9666	4.0617	4.1956	3.4094	4.6110	3.9675	4.3742	2.8578	2.0229	4.9635	3.1618	4.5240	5.3623	4.1540	4.7463	2.9950	4.0735	1.6273	4.1898	5.3981	4.3194	3.7150	3.1405	4.0035	2.5832	4.4616	4.4412	1.7525	4.0826	4.6308	2.7214	3.0596	3.5824	4.8029	3.6338
6.1300			3.3016	4.2616	4.2291	2.6483	2.8316	3.0126	4.2629	3.0651	3.8128	3.8189	3.7134	2.8199	1.9631	4.0561	4.1895	3.3993	4.6060	3.9615	4.3674	2.8538	2.0212	4.9567	3.1561	4.5171	5.3552	4.1487	4.7421	2.9903	4.0664	1.6236	4.1826	5.3938	4.3119	3.7059	3.1312	3.9983	2.5759	4.4529	4.4319	1.7512	4.0781	4.6227	2.7164	3.0529	3.5765	4.7975	3.6263
6.1400			3.2949	4.2542	4.2231	2.6427	2.8279	3.0016	4.2560	3.0589	3.8061	3.8111	3.7076	2.8155	1.9596	4.0506	4.1836	3.3894	4.6009	3.9554	4.3608	2.8499	2.0195	4.9498	3.1504	4.5102	5.3480	4.1433	4.7379	2.9856	4.0595	1.6199	4.1754	5.3897	4.3046	3.6970	3.1220	3.9931	2.5688	4.4444	4.4230	1.7498	4.0739	4.6146	2.7115	3.0463	3.5708	4.7920	3.6186
6.1500			3.2881	4.2469	4.2172	2.6373	2.8242	2.9908	4.2491	3.0528	3.7996	3.8031	3.7018	2.8110	1.9561	4.0451	4.1778	3.3797	4.5961	3.9493	4.3542	2.8461	2.0179	4.9430	3.1448	4.5035	5.3411	4.1381	4.7338	2.9810	4.0525	1.6162	4.1684	5.3855	4.2972	3.6882	3.1130	3.9880	2.5617	4.4359	4.4141	1.7485	4.0696	4.6064	2.7067	3.0398	3.5650	4.7867	3.6113
6.1600			3.2815	4.2397	4.2113	2.6318	2.8204	2.9802	4.2422	3.0467	3.7931	3.7955	3.6961	2.8066	1.9527	4.0398	4.1718	3.3702	4.5913	3.9434	4.3477	2.8423	2.0162	4.9363	3.1392	4.4966	5.3341	4.1328	4.7297	2.9766	4.0457	1.6127	4.1615	5.3814	4.2901	3.6796	3.1041	3.9829	2.5547	4.4275	4.4053	1.7472	4.0655	4.5985	2.7018	3.0333	3.5593	4.7813	3.6040
6.1700			3.2749	4.2325	4.2055	2.6264	2.8169	2.9696	4.2356	3.0407	3.7868	3.7880	3.6906	2.8023	1.9493	4.0344	4.1658	3.3608	4.5866	3.9376	4.3413	2.8384	2.0146	4.9297	3.1337	4.4899	5.3272	4.1275	4.7257	2.9720	4.0389	1.6091	4.1547	5.3772	4.2831	3.6710	3.0953	3.9780	2.5479	4.4193	4.3968	1.7459	4.0615	4.5909	2.6971	3.0270	3.5539	4.7762	3.5968
6.1800			3.2685	4.2254	4.1999	2.6211	2.8135	2.9592	4.2290	3.0348	3.7805	3.7804	3.6850	2.7981	1.9460	4.0291	4.1600	3.3515	4.5818	3.9318	4.3350	2.8347	2.0130	4.9230	3.1283	4.4834	5.3206	4.1225	4.7218	2.9677	4.0323	1.6056	4.1481	5.3732	4.2763	3.6627	3.0867	3.9731	2.5410	4.4111	4.3882	1.7446	4.0573	4.5832	2.6924	3.0207	3.5484	4.7711	3.5897
6.1900			3.2622	4.2182	4.1943	2.6158	2.8101	2.9491	4.2225	3.0290	3.7744	3.7732	3.6796	2.7938	1.9426	4.0240	4.1543	3.3424	4.5773	3.9262	4.3288	2.8310	2.0114	4.9162	3.1230	4.4771	5.3139	4.1174	4.7179	2.9634	4.0256	1.6021	4.1415	5.3691	4.2693	3.6544	3.0782	3.9683	2.5344	4.4031	4.3797	1.7434	4.0533	4.5758	2.6877	3.0145	3.5430	4.7663	3.5828
6.2000			3.2560	4.2111	4.1887	2.6107	2.8066	2.9390	4.2160	3.0230	3.7683	3.7658	3.6743	2.7896	1.9394	4.0190	4.1486	3.3334	4.5728	3.9205	4.3226	2.8274	2.0098	4.9096	3.1178	4.4707	5.3072	4.1123	4.7141	2.9592	4.0190	1.5986	4.1350	5.3651	4.2626	3.6463	3.0698	3.9636	2.5277	4.3951	4.3714	1.7421	4.0493	4.5683	2.6832	3.0084	3.5377	4.7613	3.5758
6.2100			3.2498	4.2041	4.1833	2.6056	2.8033	2.9291	4.2096	3.0171	3.7624	3.7589	3.6690	2.7856	1.9362	4.0139	4.1431	3.3245	4.5683	3.9150	4.3166	2.8239	2.0083	4.9031	3.1126	4.4644	5.3008	4.1075	4.7104	2.9548	4.0125	1.5952	4.1287	5.3611	4.2561	3.6383	3.0615	3.9589	2.5212	4.3872	4.3631	1.7409	4.0455	4.5609	2.6787	3.0024	3.5325	4.7563	3.5690
6.2200			3.2437	4.1972	4.1779	2.6005	2.8000	2.9193	4.2033	3.0114	3.7562	3.7520	3.6638	2.7815	1.9329	4.0091	4.1378	3.3158	4.5640	3.9096	4.3106	2.8204	2.0066	4.8969	3.1075	4.4582	5.2942	4.1025	4.7067	2.9508	4.0061	1.5918	4.1224	5.3571	4.2496	3.6304	3.0533	3.9542	2.5147	4.3795	4.3551	1.7396	4.0417	4.5539	2.6742	2.9964	3.5273	4.7515	3.5623
6.2300			3.2377	4.1904	4.1726	2.5955	2.7967	2.9097	4.1971	3.0058	3.7501	3.7451	3.6587	2.7775	1.9298	4.0042	4.1325	3.3073	4.5595	3.9042	4.3046	2.8169	2.0052	4.8905	3.1024	4.4520	5.2877	4.0977	4.7032	2.9467	3.9998	1.5885	4.1163	5.3532	4.2432	3.6226	3.0453	3.9497	2.5083	4.3718	4.3472	1.7384	4.0378	4.5469	2.6697	2.9906	3.5222	4.7468	3.5556
6.2400			3.2318	4.1838	4.1675	2.5907	2.7936	2.9003	4.1909	3.0002	3.7442	3.7384	3.6537	2.7735	1.9266	3.9994	4.1273	3.2987	4.5550	3.8990	4.2988	2.8134	2.0036	4.8841	3.0974	4.4459	5.2812	4.0928	4.6996	2.9426	3.9935	1.5852	4.1102	5.3493	4.2370	3.6150	3.0373	3.9452	2.5019	4.3642	4.3392	1.7372	4.0340	4.5399	2.6654	2.9848	3.5171	4.7421	3.5491
6.2500			3.2260	4.1771	4.1624	2.5859	2.7905	2.8909	4.1847	2.9947	3.7385	3.7316	3.6487	2.7696	1.9236	3.9946	4.1222	3.2904	4.5507	3.8939	4.2930	2.8100	2.0021	4.8779	3.0925	4.4400	5.2750	4.0880	4.6961	2.9386	3.9872	1.5819	4.1043	5.3453	4.2307	3.6074	3.0295	3.9408	2.4957	4.3568	4.3315	1.7360	4.0302	4.5331	2.6611	2.9790	3.5122	4.7373	3.5427
6.2600			3.2204	4.1706	4.1573	2.5811	2.7873	2.8818	4.1785	2.9893	3.7327	3.7247	3.6438	2.7657	1.9205	3.9899	4.1170	3.2822	4.5465	3.8889	4.2873	2.8066	2.0007	4.8718	3.0876	4.4342	5.2689	4.0834	4.6927	2.9347	3.9809	1.5787	4.0984	5.3412	4.2246	3.6000	3.0217	3.9365	2.4896	4.3493	4.3237	1.7348	4.0267	4.5264	2.6567	2.9734	3.5073	4.7328	3.5362
6.2700			3.2147	4.1641	4.1524	2.5764	2.7842	2.8727	4.1723	2.9840	3.7270	3.7178	3.6389	2.7618	1.9175	3.9853	4.1119	3.2741	4.5424	3.8838	4.2816	2.8032	1.9991	4.8657	3.0829	4.4282	5.2627	4.0787	4.6893	2.9307	3.9748	1.5755	4.0923	5.3375	4.2185	3.5927	3.0141	3.9322	2.4834	4.3419	4.3159	1.7336	4.0231	4.5195	2.6525	2.9678	3.5023	4.7284	3.5298
6.2800			3.2091	4.1577	4.1474	2.5717	2.7812	2.8637	4.1660	2.9787	3.7213	3.7110	3.6341	2.7580	1.9145	3.9808	4.1070	3.2661	4.5384	3.8788	4.2761	2.7998	1.9977	4.8597	3.0781	4.4225	5.2564	4.0743	4.6860	2.9270	3.9687	1.5724	4.0862	5.3338	4.2126	3.5855	3.0065	3.9279	2.4774	4.3348	4.3079	1.7324	4.0196	4.5126	2.6483	2.9623	3.4974	4.7239	3.5236
6.2900			3.2037	4.1515	4.1424	2.5671	2.7783	2.8547	4.1597	2.9736	3.7158	3.7042	3.6294	2.7542	1.9115	3.9764	4.1021	3.2580	4.5345	3.8740	4.2705	2.7964	1.9962	4.8536	3.0735	4.4167	5.2503	4.0699	4.6827	2.9232	3.9624	1.5692	4.0803	5.3300	4.2067	3.5784	2.9991	3.9238	2.4713	4.3277	4.2997	1.7313	4.0161	4.5060	2.6442	2.9568	3.4926	4.7194	3.5173
6.3000			3.1983	4.1452	4.1375	2.5626	2.7753	2.8459	4.1535	2.9684	3.7103	3.6975	3.6247	2.7503	1.9086	3.9720	4.0974	3.2500	4.5305	3.8691	4.2651	2.7933	1.9947	4.8475	3.0688	4.4112	5.2442	4.0656	4.6795	2.9194	3.9562	1.5661	4.0746	5.3261	4.2008	3.5713	2.9917	3.9197	2.4652	4.3207	4.2914	1.7302	4.0125	4.4995	2.6401	2.9515	3.4879	4.7149	3.5112
6.3100			3.1930	4.1391	4.1329	2.5582	2.7725	2.8372	4.1474	2.9634	3.7049	3.6911	3.6201	2.7465	1.9057	3.9677	4.0925	3.2420	4.5265	3.8644	4.2597	2.7899	1.9934	4.8417	3.0643	4.4056	5.2382	4.0612	4.6763	2.9157	3.9500	1.5629	4.0689	5.3224	4.1953	3.5643	2.9844	3.9156	2.4593	4.3136	4.2833	1.7290	4.0091	4.4931	2.6360	2.9462	3.4833	4.7107	3.5053
6.3200			3.1878	4.1330	4.1283	2.5537	2.7696	2.8287	4.1413	2.9584	3.6996	3.6847	3.6156	2.7428	1.9029	3.9634	4.0880	3.2342	4.5228	3.8597	4.2544	2.7868	1.9919	4.8359	3.0598	4.4001	5.2323	4.0570	4.6732	2.9121	3.9437	1.5598	4.0634	5.3186	4.1896	3.5573	2.9773	3.9116	2.4534	4.3065	4.2752	1.7279	4.0057	4.4867	2.6321	2.9409	3.4787	4.7065	3.4992
6.3300			3.1824	4.1269	4.1236	2.5494	2.7668	2.8203	4.1353	2.9535	3.6943	3.6785	3.6111	2.7391	1.9001	3.9590	4.0834	3.2265	4.5191	3.8550	4.2491	2.7836	1.9905	4.8301	3.0553	4.3945	5.2265	4.0529	4.6702	2.9084	3.9375	1.5568	4.0579	5.3149	4.1841	3.5505	2.9702	3.9077	2.4477	4.2991	4.2673	1.7268	4.0024	4.4805	2.6281	2.9357	3.4742	4.7021	3.4934
6.3400			3.1773	4.1209	4.1189	2.5450	2.7639	2.8120	4.1293	2.9486	3.6891	3.6722	3.6067	2.7354	1.8973	3.9548	4.0789	3.2189	4.5152	3.8504	4.2439	2.7805	1.9891	4.8243	3.0510	4.3892	5.2205	4.0487	4.6673	2.9049	3.9314	1.5538	4.0524	5.3112	4.1787	3.5438	2.9632	3.9036	2.4419	4.2919	4.2595	1.7257	3.9991	4.4746	2.6242	2.9306	3.4697	4.6980	3.4876
6.3500			3.1724	4.1150	4.1145	2.5408	2.7612	2.8039	4.1234	2.9437	3.6840	3.6661	3.6023	2.7318	1.8945	3.9507	4.0745	3.2114	4.5116	3.8458	4.2387	2.7774	1.9877	4.8186	3.0466	4.3839	5.2147	4.0447	4.6643	2.9014	3.9254	1.5508	4.0469	5.3075	4.1734	3.5372	2.9562	3.8999	2.4363	4.2846	4.2519	1.7246	3.9957	4.4687	2.6204	2.9256	3.4654	4.6940	3.4819
6.3600			3.1675	4.1092	4.1101	2.5365	2.7584	2.7959	4.1177	2.9389	3.6789	3.6600	3.5980	2.7282	1.8918	3.9466	4.0701	3.2042	4.5081	3.8412	4.2336	2.7744	1.9863	4.8127	3.0423	4.3786	5.2087	4.0407	4.6614	2.8979	3.9195	1.5477	4.0415	5.3039	4.1680	3.5307	2.9493	3.8960	2.4307	4.2774	4.2443	1.7235	3.9925	4.4628	2.6165	2.9206	3.4610	4.6898	3.4763
6.3700			3.1627	4.1034	4.1056	2.5325	2.7558	2.7880	4.1119	2.9342	3.6740	3.6541	3.5937	2.7247	1.8891	3.9424	4.0658	3.1968	4.5046	3.8370	4.2285	2.7714	1.9850	4.8070	3.0381	4.3733	5.2028	4.0368	4.6584	2.8945	3.9137	1.5448	4.0362	5.3004	4.1624	3.5243	2.9424	3.8924	2.4252	4.2702	4.2368	1.7224	3.9893	4.4571	2.6126	2.9156	3.4565	4.6859	3.4705
6.3800			3.1578	4.0977	4.1012	2.5283	2.7532	2.7801	4.1063	2.9296	3.6691	3.6483	3.5895	2.7211	1.8864	3.9383	4.0614	3.1896	4.5011	3.8327	4.2235	2.7683	1.9836	4.8014	3.0339	4.3682	5.1965	4.0330	4.6555	2.8911	3.9078	1.5419	4.0309	5.2969	4.1572	3.5179	2.9357	3.8887	2.4198	4.2631	4.2293	1.7214	3.9860	4.4513	2.6090	2.9108	3.4522	4.6819	3.4650
6.3900			3.1531	4.0920	4.0968	2.5242	2.7505	2.7724	4.1006	2.9250	3.6643	3.6424	3.5854	2.7177	1.8838	3.9344	4.0570	3.1824	4.4976	3.8283	4.2186	2.7654	1.9823	4.7957	3.0298	4.3630	5.1901	4.0292	4.6528	2.8877	3.9020	1.5390	4.0258	5.2933	4.1519	3.5117	2.9290	3.8850	2.4144	4.2561	4.2218	1.7203	3.9830	4.4457	2.6053	2.9059	3.4480	4.6779	3.4594
6.4000			3.1484	4.0864	4.0925	2.5201	2.7480	2.7647	4.0950	2.9205	3.6596	3.6366	3.5813	2.7142	1.8812	3.9305	4.0525	3.1754	4.4942	3.8241	4.2137	2.7624	1.9810	4.7901	3.0257	4.3580	5.1839	4.0254	4.6501	2.8844	3.8962	1.5361	4.0207	5.2899	4.1466	3.5056	2.9223	3.8814	2.4090	4.2492	4.2147	1.7193	3.9799	4.4402	2.6016	2.9012	3.4437	4.6737	3.4539
6.4100			3.1438	4.0808	4.0882	2.5160	2.7454	2.7570	4.0895	2.9161	3.6549	3.6310	3.5772	2.7108	1.8786	3.9265	4.0482	3.1681	4.4908	3.8200	4.2088	2.7596	1.9797	4.7846	3.0217	4.3531	5.1776	4.0216	4.6474	2.8812	3.8906	1.5333	4.0157	5.2865	4.1416	3.4995	2.9155	3.8778	2.4039	4.2426	4.2076	1.7183	3.9768	4.4348	2.5980	2.8965	3.4395	4.6693	3.4485
6.4200			3.1393	4.0753	4.0839	2.5120	2.7429	2.7493	4.0840	2.9116	3.6503	3.6255	3.5733	2.7074	1.8761	3.9228	4.0440	3.1610	4.4874	3.8159	4.2041	2.7568	1.9783	4.7791	3.0177	4.3482	5.1717	4.0180	4.6447	2.8779	3.8848	1.5305	4.0108	5.2829	4.1365	3.4935	2.9088	3.8741	2.3987	4.2357	4.2005	1.7172	3.9737	4.4294	2.5943	2.8918	3.4354	4.6654	3.4433
6.4300			3.1348	4.0698	4.0798	2.5080	2.7404	2.7417	4.0785	2.9072	3.6458	3.6199	3.5693	2.7041	1.8735	3.9190	4.0399	3.1541	4.4840	3.8118	4.1993	2.7540	1.9771	4.7737	3.0138	4.3433	5.1657	4.0145	4.6421	2.8747	3.8793	1.5277	4.0059	5.2794	4.1315	3.4877	2.9022	3.8706	2.3934	4.2291	4.1937	1.7162	3.9709	4.4242	2.5907	2.8872	3.4314	4.6613	3.4378
6.4400			3.1303	4.0644	4.0758	2.5042	2.7380	2.7342	4.0733	2.9029	3.6414	3.6145	3.5654	2.7009	1.8710	3.9153	4.0357	3.1474	4.4806	3.8077	4.1946	2.7513	1.9758	4.7681	3.0099	4.3385	5.1597	4.0110	4.6394	2.8716	3.8738	1.5249	4.0011	5.2759	4.1266	3.4818	2.8957	3.8671	2.3884	4.2225	4.1871	1.7152	3.9679	4.4190	2.5873	2.8827	3.4274	4.6572	3.4325
6.4500			3.1259	4.0591	4.0717	2.5003	2.7356	2.7268	4.0680	2.8986	3.6370	3.6091	3.5615	2.6976	1.8685	3.9116	4.0314	3.1408	4.4775	3.8037	4.1899	2.7486	1.9745	4.7628	3.0060	4.3337	5.1540	4.0075	4.6369	2.8683	3.8684	1.5222	3.9962	5.2725	4.1218	3.4761	2.8893	3.8637	2.3834	4.2161	4.1803	1.7142	3.9651	4.4139	2.5837	2.8782	3.4235	4.6532	3.4273
6.4600			3.1216	4.0537	4.0676	2.4965	2.7332	2.7195	4.0627	2.8944	3.6327	3.6038	3.5577	2.6943	1.8661	3.9079	4.0273	3.1342	4.4742	3.7997	4.1853	2.7459	1.9733	4.7576	3.0022	4.3290	5.1482	4.0042	4.6344	2.8651	3.8629	1.5195	3.9916	5.2691	4.1171	3.4705	2.8828	3.8602	2.3783	4.2096	4.1737	1.7132	3.9622	4.4088	2.5803	2.8738	3.4195	4.6493	3.4220
6.4700			3.1173	4.0485	4.0636	2.4927	2.7309	2.7123	4.0575	2.8903	3.6284	3.5987	3.5540	2.6911	1.8637	3.9043	4.0233	3.1278	4.4709	3.7958	4.1808	2.7432	1.9720	4.7522	2.9985	4.3243	5.1425	4.0008	4.6319	2.8621	3.8576	1.5168	3.9870	5.2657	4.1121	3.4649	2.8762	3.8568	2.3735	4.2032	4.1672	1.7122	3.9593	4.4035	2.5769	2.8694	3.4157	4.6454	3.4166
6.4800			3.1132	4.0432	4.0596	2.4890	2.7285	2.7052	4.0524	2.8862	3.6243	3.5935	3.5503	2.6879	1.8613	3.9007	4.0195	3.1214	4.4678	3.7919	4.1762	2.7406	1.9708	4.7470	2.9947	4.3197	5.1367	3.9974	4.6295	2.8589	3.8523	1.5142	3.9823	5.2625	4.1074	3.4594	2.8698	3.8535	2.3687	4.1969	4.1609	1.7113	3.9565	4.3983	2.5735	2.8651	3.4119	4.6413	3.4113
6.4900			3.1090	4.0381	4.0557	2.4854	2.7262	2.6981	4.0473	2.8822	3.6201	3.5884	3.5466	2.6848	1.8590	3.8971	4.0155	3.1151	4.4647	3.7882	4.1715	2.7379	1.9696	4.7418	2.9910	4.3153	5.1309	3.9941	4.6270	2.8559	3.8471	1.5115	3.9779	5.2592	4.1027	3.4539	2.8634	3.8502	2.3639	4.1905	4.1545	1.7103	3.9535	4.3930	2.5702	2.8608	3.4082	4.6374	3.4061
6.5000			3.1049	4.0329	4.0518	2.4818	2.7239	2.6912	4.0422	2.8781	3.6161	3.5832	3.5430	2.6817	1.8566	3.8935	4.0117	3.1090	4.4617	3.7845	4.1668	2.7353	1.9683	4.7366	2.9873	4.3107	5.1253	3.9908	4.6246	2.8529	3.8418	1.5090	3.9735	5.2559	4.0980	3.4486	2.8572	3.8470	2.3591	4.1844	4.1483	1.7093	3.9509	4.3879	2.5669	2.8566	3.4045	4.6337	3.4008
6.5100			3.1009	4.0278	4.0480	2.4782	2.7216	2.6843	4.0372	2.8741	3.6121	3.5782	3.5394	2.6787	1.8543	3.8902	4.0079	3.1029	4.4587	3.7808	4.1621	2.7328	1.9671	4.7315	2.9837	4.3064	5.1198	3.9876	4.6224	2.8499	3.8366	1.5064	3.9691	5.2524	4.0934	3.4433	2.8510	3.8437	2.3544	4.1783	4.1422	1.7084	3.9482	4.3827	2.5636	2.8524	3.4009	4.6301	3.3957
6.5200			3.0969	4.0228	4.0443	2.4745	2.7194	2.6775	4.0320	2.8701	3.6081	3.5732	3.5358	2.6755	1.8521	3.8868	4.0039	3.0970	4.4557	3.7771	4.1574	2.7302	1.9660	4.7264	2.9801	4.3019	5.1141	3.9845	4.6200	2.8470	3.8314	1.5039	3.9648	5.2492	4.0889	3.4380	2.8450	3.8406	2.3498	4.1723	4.1362	1.7075	3.9455	4.3778	2.5603	2.8482	3.3973	4.6264	3.3905
6.5300			3.0930	4.0178	4.0404	2.4708	2.7172	2.6708	4.0270	2.8663	3.6042	3.5682	3.5323	2.6726	1.8498	3.8834	4.0003	3.0911	4.4528	3.7734	4.1528	2.7276	1.9648	4.7212	2.9766	4.2975	5.1086	3.9814	4.6178	2.8440	3.8262	1.5013	3.9607	5.2459	4.0845	3.4327	2.8390	3.8374	2.3452	4.1664	4.1302	1.7065	3.9428	4.3728	2.5572	2.8441	3.3938	4.6228	3.3855
6.5400			3.0891	4.0129	4.0367	2.4673	2.7150	2.6643	4.0220	2.8624	3.6004	3.5634	3.5289	2.6696	1.8476	3.8801	3.9968	3.0852	4.4499	3.7698	4.1481	2.7251	1.9636	4.7163	2.9731	4.2933	5.1031	3.9783	4.6154	2.8412	3.8209	1.4988	3.9566	5.2426	4.0801	3.4274	2.8331	3.8343	2.3406	4.1605	4.1243	1.7056	3.9402	4.3680	2.5540	2.8401	3.3902	4.6190	3.3804
6.5500			3.0853	4.0080	4.0332	2.4638	2.7130	2.6577	4.0172	2.8586	3.5966	3.5587	3.5255	2.6666	1.8454	3.8768	3.9931	3.0795	4.4471	3.7663	4.1435	2.7226	1.9624	4.7112	2.9696	4.2889	5.0975	3.9753	4.6131	2.8383	3.8159	1.4963	3.9525	5.2394	4.0757	3.4222	2.8273	3.8312	2.3361	4.1546	4.1184	1.7047	3.9377	4.3632	2.5509	2.8360	3.3867	4.6154	3.3754
6.5600			3.0815	4.0031	4.0294	2.4604	2.7108	2.6513	4.0125	2.8548	3.5929	3.5540	3.5221	2.6637	1.8431	3.8735	3.9896	3.0738	4.4442	3.7628	4.1389	2.7201	1.9613	4.7063	2.9662	4.2847	5.0921	3.9723	4.6108	2.8356	3.8108	1.4939	3.9485	5.2363	4.0714	3.4170	2.8216	3.8282	2.3317	4.1488	4.1127	1.7038	3.9349	4.3585	2.5477	2.8321	3.3832	4.6119	3.3706
6.5700			3.0778	3.9984	4.0259	2.4570	2.7088	2.6450	4.0077	2.8510	3.5893	3.5494	3.5187	2.6608	1.8409	3.8703	3.9860	3.0682	4.4414	3.7593	4.1343	2.7177	1.9602	4.7011	2.9628	4.2804	5.0866	3.9693	4.6086	2.8327	3.8057	1.4915	3.9446	5.2331	4.0673	3.4119	2.8159	3.8252	2.3273	4.1430	4.1071	1.7029	3.9324	4.3540	2.5446	2.8281	3.3798	4.6084	3.3657
6.5800			3.0741	3.9936	4.0223	2.4536	2.7068	2.6388	4.0030	2.8473	3.5857	3.5448	3.5154	2.6580	1.8388	3.8672	3.9826	3.0628	4.4386	3.7559	4.1298	2.7154	1.9590	4.6958	2.9595	4.2763	5.0813	3.9664	4.6062	2.8300	3.8009	1.4891	3.9407	5.2301	4.0632	3.4069	2.8103	3.8222	2.3229	4.1372	4.1014	1.7020	3.9299	4.3496	2.5415	2.8243	3.3766	4.6049	3.3608
6.5900			3.0703	3.9889	4.0188	2.4503	2.7047	2.6326	3.9983	2.8436	3.5821	3.5403	3.5121	2.6551	1.8367	3.8640	3.9791	3.0575	4.4360	3.7526	4.1254	2.7129	1.9579	4.6907	2.9562	4.2722	5.0761	3.9636	4.6040	2.8273	3.7959	1.4867	3.9369	5.2269	4.0590	3.4019	2.8047	3.8193	2.3186	4.1315	4.0959	1.7011	3.9274	4.3449	2.5385	2.8204	3.3734	4.6014	3.3560
6.6000			3.0668	3.9842	4.0153	2.4470	2.7027	2.6265	3.9937	2.8401	3.5786	3.5359	3.5088	2.6522	1.8346	3.8610	3.9756	3.0522	4.4333	3.7493	4.1210	2.7105	1.9568	4.6854	2.9529	4.2680	5.0710	3.9608	4.6020	2.8247	3.7910	1.4844	3.9331	5.2236	4.0550	3.3970	2.7993	3.8163	2.3142	4.1259	4.0904	1.7002	3.9249	4.3404	2.5355	2.8166	3.3702	4.5982	3.3513
6.6100			3.0632	3.9796	4.0119	2.4438	2.7007	2.6204	3.9890	2.8365	3.5752	3.5316	3.5056	2.6495	1.8326	3.8579	3.9724	3.0470	4.4307	3.7459	4.1166	2.7083	1.9557	4.6802	2.9496	4.2640	5.0659	3.9580	4.5999	2.8220	3.7862	1.4821	3.9294	5.2204	4.0510	3.3921	2.7939	3.8133	2.3100	4.1202	4.0850	1.6994	3.9224	4.3361	2.5326	2.8129	3.3669	4.5947	3.3467
6.6200			3.0596	3.9750	4.0084	2.4406	2.6988	2.6145	3.9844	2.8328	3.5718	3.5274	3.5024	2.6466	1.8306	3.8548	3.9690	3.0418	4.4280	3.7427	4.1123	2.7060	1.9546	4.6751	2.9463	4.2600	5.0607	3.9551	4.5977	2.8193	3.7813	1.4797	3.9257	5.2174	4.0470	3.3873	2.7885	3.8105	2.3059	4.1147	4.0798	1.6985	3.9199	4.3319	2.5297	2.8091	3.3637	4.5915	3.3420
6.6300			3.0558	3.9705	4.0050	2.4375	2.6969	2.6088	3.9798	2.8294	3.5684	3.5231	3.4993	2.6439	1.8285	3.8516	3.9657	3.0367	4.4255	3.7393	4.1080	2.7037	1.9535	4.6700	2.9430	4.2561	5.0557	3.9525	4.5955	2.8169	3.7765	1.4774	3.9221	5.2143	4.0432	3.3826	2.7833	3.8077	2.3018	4.1092	4.0743	1.6976	3.9175	4.3276	2.5268	2.8055	3.3607	4.5883	3.3375
6.6400			3.0523	3.9660	4.0016	2.4344	2.6949	2.6030	3.9753	2.8260	3.5652	3.5187	3.4962	2.6412	1.8265	3.8484	3.9625	3.0316	4.4228	3.7363	4.1038	2.7014	1.9524	4.6650	2.9398	4.2522	5.0508	3.9498	4.5935	2.8144	3.7718	1.4752	3.9186	5.2111	4.0394	3.3780	2.7781	3.8049	2.2977	4.1038	4.0689	1.6968	3.9153	4.3233	2.5239	2.8018	3.3577	4.5849	3.3330
6.6500			3.0487	3.9616	3.9983	2.4314	2.6931	2.5974	3.9707	2.8225	3.5619	3.5143	3.4931	2.6384	1.8245	3.8454	3.9593	3.0267	4.4205	3.7331	4.0996	2.6992	1.9514	4.6597	2.9366	4.2482	5.0459	3.9472	4.5915	2.8119	3.7671	1.4729	3.9151	5.2079	4.0357	3.3733	2.7729	3.8022	2.2935	4.0984	4.0634	1.6960	3.9130	4.3193	2.5210	2.7982	3.3546	4.5818	3.3283
6.6600			3.0453	3.9571	3.9951	2.4283	2.6913	2.5919	3.9662	2.8191	3.5587	3.5101	3.4901	2.6357	1.8225	3.8422	3.9561	3.0218	4.4179	3.7300	4.0955	2.6968	1.9503	4.6547	2.9335	4.2443	5.0410	3.9445	4.5894	2.8093	3.7624	1.4708	3.9116	5.2049	4.0319	3.3687	2.7679	3.7995	2.2896	4.0931	4.0577	1.6951	3.9106	4.3154	2.5182	2.7947	3.3516	4.5787	3.3238
6.6700			3.0419	3.9528	3.9918	2.4253	2.6893	2.5864	3.9617	2.8156	3.5556	3.5058	3.4871	2.6330	1.8205	3.8393	3.9530	3.0170	4.4155	3.7268	4.0914	2.6947	1.9493	4.6497	2.9303	4.2404	5.0359	3.9419	4.5874	2.8069	3.7578	1.4685	3.9082	5.2018	4.0282	3.3642	2.7628	3.7968	2.2856	4.0877	4.0521	1.6943	3.9082	4.3113	2.5154	2.7912	3.3486	4.5754	3.3195
6.6800			3.0385	3.9485	3.9886	2.4224	2.6875	2.5809	3.9574	2.8122	3.5525	3.5016	3.4841	2.6303	1.8187	3.8362	3.9499	3.0123	4.4131	3.7237	4.0873	2.6926	1.9482	4.6446	2.9273	4.2363	5.0311	3.9394	4.5855	2.8045	3.7532	1.4663	3.9049	5.1988	4.0245	3.3598	2.7579	3.7941	2.2817	4.0825	4.0465	1.6935	3.9059	4.3075	2.5126	2.7877	3.3457	4.5723	3.3151
6.6900			3.0352	3.9442	3.9853	2.4195	2.6858	2.5755	3.9531	2.8089	3.5494	3.4975	3.4812	2.6277	1.8167	3.8333	3.9468	3.0075	4.4107	3.7207	4.0833	2.6904	1.9472	4.6397	2.9242	4.2322	5.0263	3.9368	4.5835	2.8021	3.7486	1.4642	3.9016	5.1957	4.0210	3.3553	2.7530	3.7915	2.2777	4.0775	4.0410	1.6927	3.9036	4.3036	2.5099	2.7842	3.3428	4.5693	3.3108
6.7000			3.0319	3.9400	3.9820	2.4166	2.6841	2.5701	3.9487	2.8056	3.5464	3.4935	3.4782	2.6251	1.8149	3.8303	3.9439	3.0029	4.4082	3.7176	4.0793	2.6883	1.9461	4.6351	2.9212	4.2282	5.0217	3.9343	4.5817	2.7996	3.7442	1.4620	3.8984	5.1927	4.0176	3.3510	2.7481	3.7887	2.2737	4.0723	4.0356	1.6919	3.9014	4.2999	2.5072	2.7808	3.3399	4.5663	3.3064
6.7100			3.0287	3.9358	3.9786	2.4138	2.6823	2.5647	3.9445	2.8022	3.5435	3.4896	3.4754	2.6225	1.8130	3.8274	3.9410	2.9985	4.4060	3.7148	4.0753	2.6863	1.9452	4.6303	2.9183	4.2242	5.0172	3.9318	4.5798	2.7973	3.7396	1.4599	3.8952	5.1897	4.0139	3.3467	2.7433	3.7862	2.2698	4.0673	4.0304	1.6911	3.8992	4.2962	2.5045	2.7775	3.3370	4.5633	3.3021
6.7200			3.0254	3.9316	3.9754	2.4110	2.6805	2.5594	3.9403	2.7989	3.5405	3.4856	3.4725	2.6199	1.8112	3.8246	3.9381	2.9940	4.4037	3.7118	4.0714	2.6842	1.9441	4.6256	2.9153	4.2203	5.0126	3.9294	4.5778	2.7950	3.7352	1.4578	3.8921	5.1868	4.0106	3.3425	2.7386	3.7837	2.2658	4.0623	4.0252	1.6903	3.8970	4.2924	2.5018	2.7741	3.3343	4.5601	3.2978
6.7300			3.0222	3.9275	3.9721	2.4082	2.6788	2.5542	3.9362	2.7957	3.5377	3.4817	3.4696	2.6173	1.8094	3.8217	3.9351	2.9894	4.4014	3.7090	4.0675	2.6822	1.9431	4.6206	2.9124	4.2164	5.0081	3.9271	4.5760	2.7926	3.7308	1.4557	3.8891	5.1840	4.0071	3.3383	2.7339	3.7811	2.2620	4.0573	4.0200	1.6895	3.8948	4.2886	2.4992	2.7708	3.3317	4.5572	3.2936
6.7400			3.0191	3.9234	3.9688	2.4055	2.6772	2.5491	3.9320	2.7925	3.5349	3.4779	3.4668	2.6148	1.8076	3.8189	3.9322	2.9848	4.3991	3.7062	4.0636	2.6802	1.9421	4.6159	2.9096	4.2126	5.0034	3.9247	4.5741	2.7904	3.7263	1.4536	3.8860	5.1809	4.0038	3.3342	2.7293	3.7786	2.2582	4.0524	4.0150	1.6887	3.8926	4.2853	2.4965	2.7675	3.3289	4.5543	3.2893
6.7500			3.0160	3.9194	3.9655	2.4028	2.6755	2.5441	3.9278	2.7894	3.5319	3.4742	3.4640	2.6122	1.8058	3.8161	3.9293	2.9803	4.3969	3.7034	4.0598	2.6782	1.9411	4.6112	2.9067	4.2088	4.9990	3.9224	4.5723	2.7881	3.7220	1.4516	3.8831	5.1781	4.0003	3.3301	2.7247	3.7761	2.2545	4.0474	4.0101	1.6879	3.8904	4.2817	2.4939	2.7643	3.3262	4.5513	3.2852
6.7600			3.0130	3.9154	3.9624	2.4001	2.6739	2.5393	3.9237	2.7862	3.5289	3.4704	3.4612	2.6098	1.8040	3.8133	3.9265	2.9760	4.3948	3.7005	4.0560	2.6762	1.9402	4.6067	2.9039	4.2051	4.9946	3.9201	4.5706	2.7858	3.7177	1.4495	3.8802	5.1750	3.9972	3.3260	2.7201	3.7735	2.2507	4.0425	4.0051	1.6871	3.8883	4.2782	2.4913	2.7611	3.3234	4.5482	3.2812
6.7700			3.0100	3.9113	3.9594	2.3974	2.6723	2.5343	3.9196	2.7832	3.5260	3.4668	3.4584	2.6072	1.8023	3.8106	3.9238	2.9716	4.3925	3.6976	4.0523	2.6742	1.9391	4.6019	2.9011	4.2013	4.9903	3.9177	4.5687	2.7837	3.7134	1.4475	3.8773	5.1722	3.9940	3.3221	2.7156	3.7712	2.2471	4.0377	4.0003	1.6864	3.8862	4.2749	2.4887	2.7579	3.3209	4.5455	3.2770
6.7800			3.0070	3.9071	3.9563	2.3948	2.6707	2.5295	3.9156	2.7801	3.5232	3.4632	3.4557	2.6049	1.8006	3.8079	3.9211	2.9673	4.3904	3.6948	4.0485	2.6723	1.9382	4.5975	2.8984	4.1974	4.9858	3.9154	4.5670	2.7815	3.7091	1.4456	3.8743	5.1693	3.9908	3.3182	2.7111	3.7689	2.2434	4.0330	3.9957	1.6857	3.8842	4.2714	2.4862	2.7547	3.3183	4.5426	3.2730
6.7900			3.0040	3.9030	3.9532	2.3922	2.6690	2.5247	3.9118	2.7770	3.5205	3.4597	3.4530	2.6024	1.7988	3.8053	3.9183	2.9631	4.3883	3.6920	4.0446	2.6704	1.9372	4.5929	2.8956	4.1936	4.9816	3.9132	4.5653	2.7794	3.7049	1.4436	3.8712	5.1665	3.9876	3.3143	2.7067	3.7665	2.2397	4.0283	3.9909	1.6849	3.8820	4.2681	2.4838	2.7515	3.3157	4.5401	3.2691
6.8000			3.0011	3.8988	3.9501	2.3897	2.6676	2.5200	3.9079	2.7740	3.5178	3.4563	3.4503	2.6000	1.7971	3.8026	3.9156	2.9590	4.3861	3.6893	4.0411	2.6685	1.9363	4.5881	2.8929	4.1900	4.9775	3.9108	4.5636	2.7773	3.7006	1.4416	3.8682	5.1636	3.9845	3.3105	2.7023	3.7641	2.2362	4.0236	3.9862	1.6842	3.8800	4.2650	2.4814	2.7483	3.3133	4.5372	3.2651
6.8100			2.9982	3.8947	3.9471	2.3872	2.6659	2.5155	3.9040	2.7710	3.5152	3.4528	3.4476	2.5977	1.7954	3.7999	3.9130	2.9549	4.3839	3.6866	4.0376	2.6665	1.9353	4.5838	2.8901	4.1865	4.9732	3.9085	4.5619	2.7751	3.6965	1.4397	3.8653	5.1607	3.9814	3.3067	2.6980	3.7617	2.2327	4.0188	3.9818	1.6834	3.8779	4.2617	2.4789	2.7452	3.3108	4.5345	3.2612
6.8200			2.9954	3.8907	3.9441	2.3847	2.6644	2.5108	3.9001	2.7681	3.5125	3.4494	3.4450	2.5953	1.7937	3.7974	3.9104	2.9507	4.3818	3.6838	4.0340	2.6647	1.9343	4.5792	2.8874	4.1831	4.9690	3.9063	4.5602	2.7731	3.6924	1.4378	3.8625	5.1576	3.9782	3.3030	2.6937	3.7594	2.2292	4.0144	3.9773	1.6827	3.8757	4.2583	2.4765	2.7420	3.3083	4.5317	3.2574
6.8300			2.9926	3.8866	3.9410	2.3822	2.6629	2.5064	3.8962	2.7651	3.5099	3.4461	3.4424	2.5930	1.7920	3.7948	3.9077	2.9468	4.3798	3.6810	4.0305	2.6629	1.9334	4.5747	2.8847	4.1795	4.9650	3.9041	4.5585	2.7710	3.6883	1.4359	3.8598	5.1547	3.9751	3.2993	2.6895	3.7571	2.2256	4.0098	3.9729	1.6820	3.8736	4.2552	2.4741	2.7389	3.3059	4.5289	3.2535
6.8400			2.9898	3.8827	3.9381	2.3798	2.6615	2.5019	3.8924	2.7622	3.5073	3.4428	3.4399	2.5907	1.7904	3.7923	3.9052	2.9428	4.3779	3.6784	4.0270	2.6610	1.9324	4.5701	2.8820	4.1759	4.9609	3.9019	4.5568	2.7689	3.6841	1.4340	3.8571	5.1517	3.9723	3.2956	2.6852	3.7547	2.2222	4.0051	3.9686	1.6813	3.8716	4.2518	2.4717	2.7359	3.3035	4.5263	3.2496
6.8500			2.9871	3.8788	3.9351	2.3774	2.6600	2.4973	3.8886	2.7594	3.5047	3.4395	3.4373	2.5884	1.7887	3.7897	3.9026	2.9388	4.3760	3.6758	4.0235	2.6593	1.9315	4.5657	2.8793	4.1725	4.9569	3.8997	4.5552	2.7669	3.6800	1.4321	3.8544	5.1487	3.9694	3.2921	2.6810	3.7524	2.2188	4.0007	3.9644	1.6806	3.8694	4.2486	2.4693	2.7329	3.3012	4.5236	3.2459
6.8600			2.9844	3.8749	3.9322	2.3751	2.6584	2.4928	3.8847	2.7565	3.5022	3.4363	3.4348	2.5861	1.7871	3.7873	3.9001	2.9350	4.3740	3.6732	4.0200	2.6575	1.9306	4.5614	2.8767	4.1692	4.9529	3.8976	4.5536	2.7649	3.6759	1.4303	3.8518	5.1456	3.9665	3.2885	2.6768	3.7502	2.2155	3.9963	3.9603	1.6799	3.8674	4.2454	2.4669	2.7299	3.2989	4.5210	3.2421
6.8700			2.9818	3.8710	3.9294	2.3727	2.6570	2.4884	3.8808	2.7538	3.4997	3.4331	3.4323	2.5839	1.7854	3.7849	3.8978	2.9311	4.3721	3.6704	4.0166	2.6558	1.9297	4.5570	2.8741	4.1658	4.9487	3.8954	4.5521	2.7630	3.6719	1.4285	3.8493	5.1428	3.9635	3.2850	2.6726	3.7480	2.2121	3.9919	3.9561	1.6792	3.8654	4.2424	2.4647	2.7269	3.2966	4.5183	3.2384
6.8800			2.9792	3.8672	3.9266	2.3704	2.6557	2.4840	3.8770	2.7511	3.4972	3.4300	3.4297	2.5816	1.7839	3.7823	3.8953	2.9272	4.3702	3.6678	4.0130	2.6540	1.9288	4.5527	2.8715	4.1626	4.9447	3.8933	4.5505	2.7610	3.6677	1.4266	3.8467	5.1398	3.9605	3.2816	2.6685	3.7458	2.2087	3.9876	3.9521	1.6785	3.8634	4.2394	2.4622	2.7240	3.2943	4.5158	3.2347
6.8900			2.9765	3.8634	3.9239	2.3681	2.6543	2.4796	3.8732	2.7483	3.4948	3.4270	3.4271	2.5795	1.7822	3.7800	3.8929	2.9234	4.3680	3.6652	4.0096	2.6522	1.9279	4.5484	2.8689	4.1593	4.9404	3.8910	4.5490	2.7591	3.6636	1.4248	3.8441	5.1368	3.9576	3.2782	2.6644	3.7436	2.2055	3.9832	3.9480	1.6778	3.8614	4.2364	2.4601	2.7211	3.2920	4.5134	3.2309
6.9000			2.9740	3.8597	3.9211	2.3658	2.6529	2.4754	3.8694	2.7454	3.4924	3.4239	3.4246	2.5772	1.7807	3.7777	3.8905	2.9196	4.3662	3.6627	4.0064	2.6506	1.9270	4.5440	2.8664	4.1560	4.9362	3.8889	4.5473	2.7572	3.6594	1.4230	3.8416	5.1339	3.9548	3.2748	2.6604	3.7415	2.2023	3.9788	3.9442	1.6771	3.8593	4.2335	2.4578	2.7182	3.2897	4.5108	3.2273
6.9100			2.9715	3.8560	3.9183	2.3635	2.6515	2.4711	3.8655	2.7426	3.4900	3.4208	3.4221	2.5750	1.7792	3.7752	3.8882	2.9158	4.3644	3.6602	4.0031	2.6488	1.9261	4.5399	2.8639	4.1529	4.9322	3.8868	4.5457	2.7553	3.6553	1.4212	3.8390	5.1310	3.9521	3.2715	2.6564	3.7393	2.1991	3.9745	3.9405	1.6764	3.8575	4.2307	2.4556	2.7153	3.2875	4.5082	3.2237
6.9200			2.9689	3.8523	3.9155	2.3613	2.6502	2.4669	3.8618	2.7398	3.4877	3.4180	3.4197	2.5729	1.7776	3.7730	3.8858	2.9121	4.3625	3.6577	3.9998	2.6472	1.9252	4.5357	2.8614	4.1497	4.9279	3.8847	4.5443	2.7535	3.6512	1.4195	3.8365	5.1281	3.9495	3.2682	2.6523	3.7372	2.1959	3.9698	3.9367	1.6758	3.8555	4.2277	2.4533	2.7125	3.2853	4.5059	3.2201
6.9300			2.9665	3.8485	3.9127	2.3592	2.6488	2.4628	3.8581	2.7371	3.4854	3.4151	3.4172	2.5707	1.7761	3.7707	3.8836	2.9086	4.3607	3.6552	3.9966	2.6455	1.9244	4.5316	2.8590	4.1466	4.9236	3.8827	4.5429	2.7515	3.6472	1.4177	3.8341	5.1253	3.9469	3.2650	2.6483	3.7350	2.1928	3.9653	3.9329	1.6751	3.8535	4.2251	2.4511	2.7097	3.2833	4.5035	3.2167
6.9400			2.9640	3.8448	3.9100	2.3570	2.6474	2.4586	3.8543	2.7344	3.4831	3.4123	3.4148	2.5686	1.7747	3.7683	3.8814	2.9050	4.3589	3.6526	3.9933	2.6439	1.9235	4.5275	2.8565	4.1436	4.9196	3.8805	4.5415	2.7497	3.6431	1.4160	3.8317	5.1224	3.9443	3.2618	2.6442	3.7329	2.1896	3.9608	3.9291	1.6744	3.8516	4.2224	2.4489	2.7070	3.2812	4.5011	3.2132
6.9500			2.9615	3.8412	3.9073	2.3549	2.6460	2.4546	3.8506	2.7318	3.4809	3.4095	3.4124	2.5665	1.7731	3.7660	3.8791	2.9017	4.3571	3.6502	3.9901	2.6423	1.9226	4.5233	2.8541	4.1404	4.9156	3.8786	4.5400	2.7478	3.6392	1.4143	3.8293	5.1196	3.9415	3.2586	2.6403	3.7309	2.1864	3.9563	3.9255	1.6738	3.8497	4.2196	2.4467	2.7042	3.2790	4.4986	3.2097
6.9600			2.9590	3.8376	3.9046	2.3528	2.6447	2.4506	3.8470	2.7292	3.4787	3.4066	3.4101	2.5644	1.7717	3.7638	3.8768	2.8982	4.3553	3.6479	3.9870	2.6407	1.9218	4.5193	2.8518	4.1375	4.9117	3.8766	4.5385	2.7460	3.6353	1.4126	3.8270	5.1168	3.9389	3.2554	2.6364	3.7288	2.1832	3.9519	3.9220	1.6731	3.8478	4.2168	2.4447	2.7015	3.2769	4.4962	3.2062
6.9700			2.9566	3.8341	3.9018	2.3507	2.6435	2.4466	3.8434	2.7267	3.4765	3.4036	3.4077	2.5623	1.7702	3.7616	3.8746	2.8949	4.3535	3.6455	3.9838	2.6390	1.9209	4.5151	2.8494	4.1345	4.9076	3.8747	4.5370	2.7441	3.6312	1.4109	3.8248	5.1141	3.9362	3.2522	2.6326	3.7267	2.1801	3.9474	3.9186	1.6725	3.8461	4.2142	2.4426	2.6988	3.2750	4.4939	3.2028
6.9800			2.9542	3.8306	3.8991	2.3486	2.6422	2.4427	3.8399	2.7241	3.4744	3.4008	3.4054	2.5602	1.7688	3.7594	3.8724	2.8916	4.3517	3.6431	3.9807	2.6375	1.9201	4.5113	2.8471	4.1315	4.9037	3.8729	4.5356	2.7424	3.6273	1.4092	3.8225	5.1112	3.9334	3.2491	2.6288	3.7246	2.1770	3.9430	3.9151	1.6719	3.8442	4.2117	2.4405	2.6960	3.2729	4.4915	3.1994
6.9900			2.9519	3.8272	3.8965	2.3466	2.6409	2.4389	3.8363	2.7216	3.4724	3.3980	3.4031	2.5582	1.7674	3.7572	3.8701	2.8884	4.3501	3.6406	3.9776	2.6359	1.9193	4.5073	2.8448	4.1286	4.8999	3.8709	4.5342	2.7406	3.6234	1.4075	3.8203	5.1085	3.9307	3.2460	2.6251	3.7226	2.1740	3.9386	3.9118	1.6712	3.8424	4.2093	2.4384	2.6933	3.2708	4.4893	3.1960
7.0000			2.9496	3.8237	3.8939	2.3446	2.6397	2.4352	3.8328	2.7192	3.4703	3.3954	3.4009	2.5562	1.7659	3.7550	3.8677	2.8851	4.3484	3.6383	3.9745	2.6344	1.9184	4.5034	2.8425	4.1257	4.8960	3.8691	4.5328	2.7389	3.6198	1.4058	3.8182	5.1058	3.9280	3.2429	2.6215	3.7205	2.1710	3.9343	3.9084	1.6706	3.8405	4.2067	2.4364	2.6907	3.2689	4.4871	3.1927
7.0100			2.9472	3.8204	3.8914	2.3426	2.6384	2.4314	3.8293	2.7166	3.4683	3.3928	3.3986	2.5542	1.7645	3.7529	3.8656	2.8819	4.3468	3.6360	3.9714	2.6328	1.9176	4.4993	2.8402	4.1230	4.8921	3.8673	4.5315	2.7372	3.6159	1.4042	3.8160	5.1030	3.9255	3.2399	2.6178	3.7185	2.1681	3.9300	3.9052	1.6700	3.8386	4.2044	2.4343	2.6880	3.2670	4.4849	3.1893
7.0200			2.9450	3.8170	3.8889	2.3407	2.6372	2.4277	3.8259	2.7142	3.4663	3.3901	3.3964	2.5522	1.7632	3.7507	3.8635	2.8788	4.3450	3.6336	3.9684	2.6314	1.9168	4.4951	2.8380	4.1201	4.8884	3.8654	4.5300	2.7354	3.6122	1.4026	3.8139	5.1002	3.9229	3.2370	2.6143	3.7164	2.1652	3.9258	3.9021	1.6694	3.8368	4.2019	2.4322	2.6854	3.2651	4.4827	3.1860
7.0300			2.9428	3.8137	3.8863	2.3387	2.6359	2.4241	3.8225	2.7118	3.4644	3.3876	3.3942	2.5502	1.7618	3.7485	3.8611	2.8758	4.3433	3.6313	3.9654	2.6298	1.9160	4.4912	2.8358	4.1172	4.8846	3.8635	4.5286	2.7336	3.6085	1.4009	3.8118	5.0977	3.9205	3.2340	2.6107	3.7144	2.1623	3.9216	3.8988	1.6688	3.8352	4.1996	2.4302	2.6828	3.2631	4.4805	3.1828
7.0400			2.9406	3.8105	3.8837	2.3368	2.6348	2.4205	3.8192	2.7093	3.4624	3.3852	3.3920	2.5483	1.7604	3.7465	3.8591	2.8729	4.3417	3.6291	3.9624	2.6284	1.9152	4.4874	2.8336	4.1144	4.8808	3.8618	4.5273	2.7319	3.6047	1.3993	3.8098	5.0949	3.9181	3.2312	2.6073	3.7125	2.1595	3.9176	3.8955	1.6681	3.8333	4.1971	2.4282	2.6803	3.2612	4.4783	3.1796
7.0500			2.9384	3.8072	3.8813	2.3350	2.6336	2.4170	3.8157	2.7070	3.4606	3.3827	3.3899	2.5463	1.7591	3.7445	3.8569	2.8698	4.3402	3.6268	3.9594	2.6269	1.9144	4.4834	2.8314	4.1119	4.8772	3.8601	4.5260	2.7303	3.6009	1.3977	3.8077	5.0924	3.9157	3.2283	2.6038	3.7104	2.1566	3.9134	3.8925	1.6676	3.8315	4.1947	2.4262	2.6778	3.2592	4.4759	3.1763
7.0600			2.9363	3.8041	3.8788	2.3331	2.6325	2.4135	3.8124	2.7047	3.4587	3.3803	3.3877	2.5443	1.7578	3.7425	3.8548	2.8670	4.3386	3.6247	3.9565	2.6254	1.9136	4.4797	2.8293	4.1092	4.8736	3.8584	4.5247	2.7286	3.5973	1.3962	3.8057	5.0897	3.9134	3.2255	2.6004	3.7085	2.1538	3.9093	3.8896	1.6669	3.8297	4.1925	2.4243	2.6753	3.2573	4.4737	3.1731
7.0700			2.9342	3.8009	3.8763	2.3312	2.6313	2.4101	3.8091	2.7024	3.4569	3.3778	3.3856	2.5425	1.7565	3.7405	3.8529	2.8641	4.3369	3.6226	3.9536	2.6240	1.9128	4.4758	2.8272	4.1065	4.8700	3.8567	4.5234	2.7269	3.5937	1.3946	3.8038	5.0872	3.9109	3.2227	2.5970	3.7065	2.1510	3.9054	3.8865	1.6664	3.8281	4.1904	2.4223	2.6728	3.2553	4.4717	3.1699
7.0800			2.9321	3.7978	3.8739	2.3294	2.6302	2.4066	3.8060	2.7001	3.4551	3.3755	3.3835	2.5406	1.7551	3.7384	3.8509	2.8612	4.3354	3.6205	3.9508	2.6226	1.9121	4.4721	2.8251	4.1039	4.8664	3.8550	4.5219	2.7253	3.5902	1.3930	3.8019	5.0845	3.9085	3.2200	2.5937	3.7046	2.1482	3.9015	3.8836	1.6658	3.8263	4.1882	2.4204	2.6703	3.2535	4.4697	3.1668
7.0900			2.9300	3.7947	3.8714	2.3276	2.6291	2.4032	3.8027	2.6979	3.4533	3.3732	3.3814	2.5388	1.7539	3.7364	3.8488	2.8585	4.3337	3.6183	3.9479	2.6212	1.9113	4.4683	2.8230	4.1012	4.8629	3.8533	4.5206	2.7238	3.5866	1.3915	3.8000	5.0818	3.9062	3.2173	2.5905	3.7026	2.1454	3.8974	3.8807	1.6652	3.8247	4.1861	2.4184	2.6679	3.2516	4.4675	3.1637
7.1000			2.9280	3.7916	3.8689	2.3258	2.6278	2.3999	3.7996	2.6956	3.4516	3.3708	3.3794	2.5369	1.7527	3.7345	3.8469	2.8558	4.3321	3.6161	3.9450	2.6198	1.9105	4.4644	2.8209	4.0988	4.8595	3.8516	4.5193	2.7222	3.5830	1.3899	3.7982	5.0793	3.9039	3.2146	2.5872	3.7008	2.1428	3.8935	3.8777	1.6646	3.8231	4.1839	2.4166	2.6655	3.2499	4.4653	3.1606
7.1100			2.9259	3.7886	3.8666	2.3240	2.6268	2.3965	3.7964	2.6933	3.4499	3.3686	3.3773	2.5350	1.7514	3.7326	3.8450	2.8531	4.3306	3.6140	3.9422	2.6184	1.9098	4.4606	2.8189	4.0962	4.8561	3.8499	4.5179	2.7206	3.5796	1.3885	3.7963	5.0768	3.9015	3.2120	2.5840	3.6989	2.1401	3.8896	3.8747	1.6640	3.8213	4.1817	2.4147	2.6632	3.2479	4.4635	3.1576
7.1200			2.9239	3.7856	3.8643	2.3223	2.6258	2.3934	3.7933	2.6911	3.4482	3.3663	3.3753	2.5331	1.7502	3.7308	3.8430	2.8504	4.3290	3.6119	3.9393	2.6170	1.9090	4.4568	2.8169	4.0937	4.8525	3.8484	4.5166	2.7190	3.5759	1.3870	3.7946	5.0742	3.8993	3.2093	2.5809	3.6971	2.1375	3.8858	3.8719	1.6635	3.8197	4.1798	2.4129	2.6608	3.2462	4.4613	3.1545
7.1300			2.9219	3.7826	3.8620	2.3206	2.6247	2.3902	3.7902	2.6889	3.4465	3.3641	3.3733	2.5313	1.7490	3.7288	3.8412	2.8479	4.3275	3.6100	3.9363	2.6156	1.9082	4.4533	2.8149	4.0912	4.8491	3.8467	4.5153	2.7174	3.5725	1.3855	3.7928	5.0716	3.8971	3.2068	2.5778	3.6952	2.1349	3.8820	3.8690	1.6629	3.8181	4.1776	2.4110	2.6585	3.2445	4.4593	3.1515
7.1400			2.9200	3.7797	3.8595	2.3189	2.6236	2.3871	3.7869	2.6868	3.4449	3.3620	3.3713	2.5296	1.7477	3.7269	3.8393	2.8453	4.3260	3.6080	3.9333	2.6143	1.9075	4.4497	2.8129	4.0887	4.8457	3.8452	4.5141	2.7159	3.5690	1.3840	3.7911	5.0691	3.8948	3.2042	2.5747	3.6934	2.1323	3.8782	3.8660	1.6623	3.8165	4.1753	2.4090	2.6562	3.2428	4.4573	3.1485
7.1500			2.9180	3.7768	3.8572	2.3172	2.6227	2.3841	3.7839	2.6846	3.4433	3.3600	3.3694	2.5278	1.7465	3.7250	3.8375	2.8427	4.3244	3.6060	3.9305	2.6130	1.9068	4.4462	2.8110	4.0864	4.8422	3.8436	4.5128	2.7144	3.5657	1.3825	3.7894	5.0666	3.8925	3.2017	2.5716	3.6915	2.1297	3.8744	3.8628	1.6618	3.8148	4.1731	2.4072	2.6539	3.2410	4.4553	3.1455
7.1600			2.9161	3.7740	3.8547	2.3155	2.6217	2.3810	3.7808	2.6826	3.4417	3.3579	3.3674	2.5260	1.7453	3.7231	3.8355	2.8403	4.3228	3.6040	3.9276	2.6116	1.9061	4.4426	2.8090	4.0838	4.8388	3.8421	4.5115	2.7129	3.5622	1.3810	3.7878	5.0641	3.8901	3.1992	2.5686	3.6897	2.1272	3.8707	3.8599	1.6613	3.8134	4.1711	2.4053	2.6516	3.2392	4.4533	3.1426
7.1700			2.9143	3.7711	3.8526	2.3139	2.6206	2.3780	3.7778	2.6805	3.4402	3.3557	3.3655	2.5243	1.7441	3.7213	3.8338	2.8377	4.3212	3.6020	3.9247	2.6103	1.9053	4.4390	2.8071	4.0815	4.8355	3.8406	4.5102	2.7114	3.5590	1.3796	3.7862	5.0617	3.8879	3.1968	2.5657	3.6879	2.1246	3.8672	3.8570	1.6607	3.8119	4.1690	2.4035	2.6494	3.2377	4.4514	3.1396
7.1800			2.9124	3.7683	3.8503	2.3123	2.6196	2.3750	3.7748	2.6783	3.4387	3.3536	3.3636	2.5226	1.7429	3.7194	3.8320	2.8354	4.3198	3.6001	3.9218	2.6091	1.9046	4.4356	2.8052	4.0792	4.8323	3.8391	4.5090	2.7100	3.5556	1.3782	3.7846	5.0592	3.8858	3.1943	2.5627	3.6862	2.1221	3.8635	3.8541	1.6602	3.8103	4.1670	2.4016	2.6472	3.2360	4.4494	3.1368
7.1900			2.9106	3.7655	3.8481	2.3107	2.6186	2.3721	3.7719	2.6763	3.4372	3.3515	3.3617	2.5208	1.7417	3.7176	3.8301	2.8330	4.3184	3.5982	3.9188	2.6078	1.9039	4.4318	2.8034	4.0769	4.8291	3.8376	4.5078	2.7085	3.5523	1.3768	3.7830	5.0566	3.8836	3.1920	2.5598	3.6844	2.1197	3.8599	3.8515	1.6596	3.8085	4.1649	2.3998	2.6450	3.2344	4.4476	3.1339
7.2000			2.9087	3.7628	3.8459	2.3092	2.6176	2.3692	3.7689	2.6742	3.4357	3.3494	3.3598	2.5191	1.7406	3.7158	3.8283	2.8307	4.3169	3.5964	3.9162	2.6065	1.9032	4.4283	2.8015	4.0747	4.8258	3.8363	4.5066	2.7070	3.5488	1.3753	3.7815	5.0542	3.8815	3.1896	2.5569	3.6826	2.1173	3.8563	3.8487	1.6591	3.8069	4.1629	2.3980	2.6428	3.2327	4.4457	3.1311
7.2100			2.9069	3.7600	3.8437	2.3076	2.6166	2.3664	3.7660	2.6722	3.4343	3.3473	3.3579	2.5174	1.7395	3.7141	3.8265	2.8283	4.3154	3.5944	3.9135	2.6052	1.9024	4.4250	2.7997	4.0723	4.8227	3.8348	4.5053	2.7057	3.5456	1.3740	3.7800	5.0520	3.8794	3.1872	2.5541	3.6809	2.1149	3.8527	3.8459	1.6586	3.8055	4.1609	2.3962	2.6407	3.2311	4.4439	3.1282
7.2200			2.9051	3.7573	3.8414	2.3061	2.6156	2.3635	3.7631	2.6702	3.4328	3.3453	3.3561	2.5157	1.7384	3.7123	3.8248	2.8261	4.3139	3.5926	3.9107	2.6040	1.9017	4.4215	2.7978	4.0700	4.8196	3.8334	4.5040	2.7043	3.5422	1.3726	3.7785	5.0495	3.8774	3.1849	2.5513	3.6792	2.1125	3.8493	3.8433	1.6580	3.8041	4.1590	2.3945	2.6385	3.2294	4.4421	3.1254
7.2300			2.9034	3.7547	3.8393	2.3045	2.6146	2.3608	3.7603	2.6682	3.4314	3.3433	3.3543	2.5141	1.7373	3.7107	3.8232	2.8239	4.3124	3.5907	3.9079	2.6028	1.9010	4.4182	2.7960	4.0678	4.8164	3.8319	4.5029	2.7029	3.5389	1.3712	3.7770	5.0472	3.8754	3.1827	2.5485	3.6776	2.1101	3.8458	3.8407	1.6575	3.8027	4.1569	2.3927	2.6364	3.2278	4.4401	3.1227
7.2400			2.9017	3.7520	3.8371	2.3030	2.6138	2.3580	3.7574	2.6663	3.4301	3.3413	3.3525	2.5124	1.7362	3.7089	3.8215	2.8218	4.3109	3.5890	3.9051	2.6016	1.9003	4.4149	2.7942	4.0657	4.8134	3.8305	4.5018	2.7016	3.5357	1.3699	3.7756	5.0448	3.8733	3.1804	2.5458	3.6758	2.1077	3.8424	3.8381	1.6570	3.8010	4.1549	2.3910	2.6343	3.2262	4.4383	3.1198
7.2500			2.9001	3.7494	3.8348	2.3015	2.6129	2.3553	3.7546	2.6644	3.4287	3.3393	3.3507	2.5108	1.7351	3.7071	3.8198	2.8196	4.3095	3.5871	3.9022	2.6003	1.8996	4.4115	2.7925	4.0635	4.8104	3.8291	4.5005	2.7002	3.5324	1.3685	3.7742	5.0426	3.8713	3.1782	2.5431	3.6741	2.1054	3.8390	3.8356	1.6564	3.7995	4.1532	2.3893	2.6322	3.2246	4.4364	3.1170
7.2600			2.8984	3.7468	3.8327	2.3000	2.6119	2.3527	3.7518	2.6625	3.4274	3.3375	3.3489	2.5091	1.7340	3.7055	3.8181	2.8175	4.3083	3.5854	3.8994	2.5992	1.8990	4.4082	2.7907	4.0615	4.8074	3.8278	4.4994	2.6988	3.5293	1.3672	3.7729	5.0403	3.8694	3.1760	2.5404	3.6724	2.1031	3.8356	3.8331	1.6559	3.7982	4.1515	2.3876	2.6302	3.2231	4.4348	3.1142
7.2700			2.8967	3.7443	3.8307	2.2986	2.6111	2.3501	3.7490	2.6605	3.4261	3.3356	3.3471	2.5075	1.7329	3.7037	3.8165	2.8154	4.3068	3.5836	3.8966	2.5980	1.8983	4.4048	2.7890	4.0595	4.8045	3.8264	4.4983	2.6974	3.5260	1.3658	3.7715	5.0379	3.8676	3.1738	2.5378	3.6708	2.1008	3.8323	3.8308	1.6554	3.7966	4.1496	2.3859	2.6282	3.2215	4.4329	3.1113
7.2800			2.8951	3.7417	3.8285	2.2971	2.6101	2.3474	3.7462	2.6587	3.4248	3.3337	3.3454	2.5059	1.7318	3.7020	3.8149	2.8133	4.3056	3.5818	3.8940	2.5968	1.8977	4.4015	2.7873	4.0574	4.8015	3.8251	4.4972	2.6961	3.5229	1.3646	3.7702	5.0357	3.8657	3.1717	2.5352	3.6692	2.0986	3.8288	3.8283	1.6549	3.7951	4.1478	2.3842	2.6261	3.2200	4.4313	3.1085
7.2900			2.8934	3.7392	3.8264	2.2958	2.6093	2.3447	3.7435	2.6568	3.4235	3.3319	3.3436	2.5043	1.7308	3.7004	3.8132	2.8113	4.3042	3.5803	3.8914	2.5956	1.8969	4.3983	2.7856	4.0552	4.7987	3.8238	4.4960	2.6949	3.5197	1.3632	3.7689	5.0334	3.8638	3.1696	2.5326	3.6676	2.0963	3.8255	3.8260	1.6544	3.7938	4.1460	2.3825	2.6241	3.2185	4.4295	3.1055
7.3000			2.8918	3.7367	3.8243	2.2944	2.6084	2.3422	3.7407	2.6549	3.4223	3.3302	3.3419	2.5027	1.7298	3.6988	3.8116	2.8094	4.3027	3.5785	3.8887	2.5945	1.8963	4.3949	2.7839	4.0532	4.7958	3.8225	4.4949	2.6935	3.5167	1.3619	3.7676	5.0313	3.8618	3.1674	2.5300	3.6659	2.0942	3.8221	3.8237	1.6539	3.7924	4.1444	2.3809	2.6222	3.2169	4.4278	3.1028
7.3100			2.8903	3.7342	3.8222	2.2930	2.6076	2.3396	3.7381	2.6530	3.4211	3.3284	3.3402	2.5011	1.7287	3.6971	3.8102	2.8073	4.3014	3.5768	3.8862	2.5933	1.8957	4.3913	2.7822	4.0512	4.7928	3.8213	4.4936	2.6922	3.5136	1.3607	3.7663	5.0290	3.8600	3.1653	2.5275	3.6643	2.0919	3.8188	3.8215	1.6534	3.7910	4.1427	2.3792	2.6202	3.2154	4.4260	3.1000
7.3200			2.8887	3.7318	3.8201	2.2916	2.6066	2.3370	3.7355	2.6513	3.4199	3.3267	3.3385	2.4996	1.7277	3.6955	3.8086	2.8055	4.3000	3.5752	3.8836	2.5921	1.8950	4.3879	2.7806	4.0492	4.7901	3.8199	4.4926	2.6910	3.5106	1.3594	3.7651	5.0267	3.8583	3.1632	2.5250	3.6627	2.0897	3.8156	3.8193	1.6529	3.7895	4.1411	2.3776	2.6183	3.2140	4.4244	3.0971
7.3300			2.8871	3.7293	3.8181	2.2903	2.6058	2.3345	3.7329	2.6494	3.4187	3.3250	3.3368	2.4980	1.7266	3.6940	3.8071	2.8036	4.2988	3.5737	3.8810	2.5911	1.8944	4.3846	2.7789	4.0472	4.7874	3.8187	4.4916	2.6896	3.5076	1.3581	3.7639	5.0243	3.8565	3.1611	2.5225	3.6612	2.0876	3.8124	3.8173	1.6524	3.7882	4.1395	2.3759	2.6164	3.2126	4.4227	3.0944
7.3400			2.8855	3.7269	3.8161	2.2890	2.6050	2.3320	3.7303	2.6477	3.4175	3.3234	3.3352	2.4965	1.7257	3.6924	3.8056	2.8018	4.2975	3.5719	3.8785	2.5900	1.8937	4.3812	2.7773	4.0454	4.7847	3.8174	4.4904	2.6884	3.5047	1.3569	3.7627	5.0221	3.8547	3.1590	2.5200	3.6596	2.0855	3.8091	3.8152	1.6519	3.7869	4.1378	2.3743	2.6144	3.2112	4.4210	3.0917
7.3500			2.8841	3.7245	3.8140	2.2876	2.6042	2.3296	3.7278	2.6460	3.4164	3.3218	3.3335	2.4950	1.7247	3.6908	3.8040	2.8000	4.2963	3.5703	3.8760	2.5889	1.8930	4.3779	2.7757	4.0434	4.7818	3.8163	4.4893	2.6872	3.5015	1.3556	3.7616	5.0199	3.8529	3.1569	2.5176	3.6580	2.0833	3.8059	3.8131	1.6515	3.7852	4.1363	2.3727	2.6126	3.2098	4.4194	3.0890
7.3600			2.8825	3.7222	3.8121	2.2864	2.6033	2.3273	3.7252	2.6442	3.4153	3.3201	3.3319	2.4934	1.7237	3.6893	3.8025	2.7981	4.2950	3.5688	3.8735	2.5878	1.8925	4.3745	2.7741	4.0416	4.7791	3.8150	4.4882	2.6859	3.4985	1.3544	3.7604	5.0178	3.8512	3.1548	2.5152	3.6563	2.0812	3.8029	3.8111	1.6510	3.7841	4.1346	2.3711	2.6107	3.2084	4.4178	3.0862
7.3700			2.8810	3.7199	3.8101	2.2851	2.6025	2.3250	3.7225	2.6425	3.4142	3.3184	3.3303	2.4919	1.7226	3.6877	3.8008	2.7963	4.2936	3.5672	3.8709	2.5867	1.8918	4.3711	2.7726	4.0396	4.7765	3.8138	4.4872	2.6848	3.4956	1.3532	3.7593	5.0157	3.8497	3.1528	2.5128	3.6548	2.0791	3.7999	3.8090	1.6505	3.7827	4.1333	2.3694	2.6088	3.2070	4.4161	3.0835
7.3800			2.8796	3.7176	3.8082	2.2838	2.6017	2.3228	3.7200	2.6408	3.4131	3.3169	3.3287	2.4904	1.7217	3.6861	3.7995	2.7945	4.2924	3.5655	3.8685	2.5857	1.8912	4.3677	2.7710	4.0378	4.7737	3.8125	4.4862	2.6837	3.4926	1.3519	3.7582	5.0136	3.8480	3.1508	2.5105	3.6534	2.0771	3.7967	3.8069	1.6500	3.7814	4.1318	2.3679	2.6070	3.2056	4.4144	3.0809
7.3900			2.8781	3.7153	3.8060	2.2825	2.6010	2.3205	3.7174	2.6390	3.4121	3.3153	3.3271	2.4888	1.7207	3.6847	3.7982	2.7927	4.2910	3.5641	3.8661	2.5846	1.8906	4.3644	2.7695	4.0360	4.7712	3.8114	4.4851	2.6825	3.4898	1.3507	3.7572	5.0115	3.8463	3.1488	2.5082	3.6518	2.0751	3.7936	3.8050	1.6495	3.7802	4.1303	2.3663	2.6052	3.2043	4.4129	3.0782
7.4000			2.8768	3.7130	3.8041	2.2813	2.6002	2.3183	3.7150	2.6374	3.4110	3.3137	3.3255	2.4873	1.7197	3.6831	3.7967	2.7909	4.2898	3.5625	3.8639	2.5835	1.8900	4.3611	2.7680	4.0340	4.7687	3.8103	4.4840	2.6813	3.4870	1.3495	3.7561	5.0092	3.8445	3.1469	2.5059	3.6504	2.0730	3.7906	3.8032	1.6491	3.7788	4.1289	2.3648	2.6034	3.2029	4.4114	3.0757
7.4100			2.8754	3.7108	3.8022	2.2801	2.5995	2.3161	3.7124	2.6357	3.4100	3.3123	3.3240	2.4858	1.7188	3.6817	3.7952	2.7891	4.2888	3.5610	3.8616	2.5824	1.8893	4.3577	2.7664	4.0322	4.7661	3.8092	4.4830	2.6801	3.4840	1.3483	3.7551	5.0071	3.8428	3.1450	2.5036	3.6489	2.0710	3.7876	3.8016	1.6486	3.7774	4.1275	2.3632	2.6016	3.2016	4.4099	3.0732
7.4200			2.8740	3.7086	3.8003	2.2789	2.5987	2.3139	3.7100	2.6340	3.4090	3.3109	3.3224	2.4844	1.7178	3.6801	3.7938	2.7874	4.2875	3.5595	3.8592	2.5814	1.8888	4.3546	2.7650	4.0303	4.7636	3.8081	4.4819	2.6790	3.4812	1.3471	3.7541	5.0050	3.8412	3.1430	2.5014	3.6474	2.0691	3.7846	3.7998	1.6482	3.7762	4.1262	2.3616	2.5998	3.2004	4.4082	3.0706
7.4300			2.8727	3.7064	3.7984	2.2776	2.5979	2.3118	3.7075	2.6323	3.4080	3.3095	3.3209	2.4829	1.7169	3.6785	3.7923	2.7857	4.2861	3.5579	3.8569	2.5804	1.8881	4.3514	2.7635	4.0288	4.7611	3.8068	4.4809	2.6777	3.4784	1.3460	3.7531	5.0029	3.8397	3.1412	2.4992	3.6460	2.0672	3.7816	3.7980	1.6477	3.7749	4.1247	2.3601	2.5981	3.1991	4.4068	3.0680
7.4400			2.8713	3.7042	3.7964	2.2765	2.5971	2.3096	3.7051	2.6308	3.4071	3.3080	3.3193	2.4814	1.7160	3.6771	3.7909	2.7841	4.2850	3.5566	3.8546	2.5794	1.8875	4.3482	2.7620	4.0270	4.7587	3.8057	4.4799	2.6766	3.4756	1.3448	3.7522	5.0008	3.8382	3.1393	2.4970	3.6445	2.0653	3.7786	3.7963	1.6473	3.7737	4.1232	2.3587	2.5964	3.1979	4.4052	3.0655
7.4500			2.8700	3.7021	3.7946	2.2753	2.5963	2.3075	3.7027	2.6292	3.4061	3.3067	3.3178	2.4800	1.7151	3.6756	3.7894	2.7825	4.2837	3.5551	3.8524	2.5784	1.8869	4.3451	2.7605	4.0254	4.7564	3.8046	4.4789	2.6755	3.4728	1.3436	3.7512	4.9987	3.8366	3.1375	2.4948	3.6429	2.0633	3.7758	3.7944	1.6468	3.7726	4.1220	2.3573	2.5946	3.1966	4.4037	3.0629
7.4600			2.8686	3.7000	3.7928	2.2740	2.5957	2.3054	3.7003	2.6275	3.4052	3.3054	3.3163	2.4785	1.7142	3.6740	3.7880	2.7809	4.2824	3.5537	3.8501	2.5775	1.8863	4.3419	2.7591	4.0237	4.7539	3.8036	4.4779	2.6745	3.4701	1.3424	3.7503	4.9967	3.8352	3.1357	2.4927	3.6415	2.0614	3.7730	3.7928	1.6464	3.7712	4.1207	2.3557	2.5929	3.1954	4.4022	3.0604
7.4700			2.8673	3.6978	3.7909	2.2729	2.5949	2.3034	3.6980	2.6259	3.4043	3.3040	3.3149	2.4771	1.7133	3.6727	3.7866	2.7794	4.2813	3.5522	3.8477	2.5764	1.8857	4.3389	2.7577	4.0219	4.7515	3.8025	4.4770	2.6734	3.4674	1.3413	3.7494	4.9946	3.8337	3.1339	2.4906	3.6399	2.0595	3.7702	3.7913	1.6459	3.7698	4.1194	2.3543	2.5912	3.1942	4.4008	3.0579
7.4800			2.8660	3.6958	3.7891	2.2717	2.5941	2.3014	3.6957	2.6244	3.4034	3.3026	3.3134	2.4758	1.7124	3.6714	3.7852	2.7779	4.2801	3.5510	3.8456	2.5755	1.8852	4.3358	2.7562	4.0202	4.7491	3.8014	4.4761	2.6723	3.4647	1.3401	3.7485	4.9925	3.8323	3.1321	2.4885	3.6384	2.0577	3.7673	3.7898	1.6455	3.7687	4.1183	2.3529	2.5896	3.1930	4.3994	3.0555
7.4900			2.8648	3.6937	3.7871	2.2706	2.5933	2.2994	3.6933	2.6229	3.4025	3.3014	3.3119	2.4744	1.7115	3.6699	3.7838	2.7763	4.2788	3.5496	3.8435	2.5744	1.8846	4.3329	2.7548	4.0186	4.7467	3.8004	4.4751	2.6712	3.4620	1.3390	3.7476	4.9905	3.8308	3.1304	2.4864	3.6370	2.0558	3.7646	3.7882	1.6451	3.7676	4.1172	2.3514	2.5879	3.1918	4.3979	3.0531
7.5000			2.8635	3.6916	3.7852	2.2694	2.5927	2.2974	3.6910	2.6213	3.4016	3.3001	3.3105	2.4729	1.7106	3.6684	3.7825	2.7747	4.2775	3.5481	3.8414	2.5735	1.8840	4.3297	2.7534	4.0170	4.7444	3.7995	4.4740	2.6702	3.4593	1.3378	3.7468	4.9885	3.8294	3.1286	2.4843	3.6356	2.0540	3.7617	3.7867	1.6446	3.7663	4.1159	2.3500	2.5863	3.1906	4.3964	3.0507
7.5100			2.8623	3.6896	3.7835	2.2682	2.5919	2.2955	3.6887	2.6198	3.4008	3.2988	3.3090	2.4716	1.7097	3.6670	3.7812	2.7732	4.2763	3.5468	3.8392	2.5726	1.8834	4.3267	2.7520	4.0154	4.7421	3.7984	4.4730	2.6691	3.4567	1.3367	3.7459	4.9865	3.8278	3.1269	2.4822	3.6342	2.0522	3.7589	3.7852	1.6442	3.7652	4.1148	2.3485	2.5846	3.1893	4.3950	3.0484
7.5200			2.8610	3.6876	3.7817	2.2672	2.5913	2.2936	3.6866	2.6181	3.4000	3.2975	3.3076	2.4702	1.7089	3.6656	3.7798	2.7718	4.2752	3.5453	3.8369	2.5717	1.8828	4.3238	2.7507	4.0138	4.7399	3.7974	4.4722	2.6680	3.4541	1.3356	3.7451	4.9845	3.8264	3.1252	2.4802	3.6326	2.0504	3.7561	3.7838	1.6438	3.7640	4.1134	2.3471	2.5830	3.1883	4.3936	3.0459
7.5300			2.8598	3.6856	3.7800	2.2661	2.5905	2.2917	3.6844	2.6167	3.3991	3.2963	3.3062	2.4689	1.7081	3.6642	3.7784	2.7705	4.2741	3.5439	3.8347	2.5708	1.8823	4.3208	2.7493	4.0123	4.7377	3.7963	4.4712	2.6670	3.4513	1.3345	3.7443	4.9825	3.8252	3.1235	2.4782	3.6313	2.0487	3.7533	3.7824	1.6433	3.7626	4.1123	2.3457	2.5814	3.1871	4.3920	3.0436
7.5400			2.8586	3.6836	3.7783	2.2650	2.5898	2.2898	3.6820	2.6153	3.3983	3.2950	3.3048	2.4675	1.7072	3.6629	3.7769	2.7690	4.2729	3.5427	3.8326	2.5698	1.8817	4.3179	2.7480	4.0106	4.7355	3.7954	4.4701	2.6661	3.4488	1.3334	3.7436	4.9806	3.8236	3.1218	2.4762	3.6299	2.0469	3.7507	3.7810	1.6429	3.7615	4.1112	2.3443	2.5799	3.1860	4.3909	3.0413
7.5500			2.8574	3.6817	3.7765	2.2639	2.5892	2.2879	3.6799	2.6138	3.3975	3.2938	3.3034	2.4662	1.7064	3.6614	3.7757	2.7676	4.2718	3.5414	3.8305	2.5689	1.8812	4.3151	2.7466	4.0090	4.7332	3.7943	4.4693	2.6650	3.4463	1.3323	3.7428	4.9785	3.8222	3.1202	2.4742	3.6285	2.0451	3.7482	3.7796	1.6425	3.7604	4.1102	2.3429	2.5783	3.1849	4.3895	3.0389
7.5600			2.8562	3.6797	3.7747	2.2628	2.5885	2.2861	3.6777	2.6124	3.3968	3.2926	3.3020	2.4649	1.7056	3.6601	3.7745	2.7663	4.2706	3.5401	3.8284	2.5680	1.8806	4.3121	2.7453	4.0075	4.7310	3.7934	4.4685	2.6640	3.4437	1.3312	3.7420	4.9766	3.8210	3.1186	2.4722	3.6271	2.0434	3.7455	3.7783	1.6421	3.7593	4.1091	2.3416	2.5767	3.1839	4.3882	3.0366
7.5700			2.8550	3.6778	3.7729	2.2618	2.5878	2.2842	3.6756	2.6109	3.3960	3.2914	3.3006	2.4636	1.7048	3.6588	3.7732	2.7649	4.2696	3.5388	3.8264	2.5671	1.8801	4.3093	2.7440	4.0059	4.7289	3.7925	4.4675	2.6630	3.4411	1.3302	3.7413	4.9747	3.8196	3.1170	2.4703	3.6258	2.0416	3.7430	3.7771	1.6417	3.7581	4.1079	2.3402	2.5752	3.1827	4.3868	3.0343
7.5800			2.8539	3.6759	3.7711	2.2607	2.5871	2.2824	3.6734	2.6094	3.3953	3.2903	3.2993	2.4622	1.7040	3.6574	3.7720	2.7636	4.2684	3.5376	3.8245	2.5662	1.8795	4.3066	2.7427	4.0046	4.7267	3.7916	4.4666	2.6620	3.4386	1.3291	3.7406	4.9727	3.8183	3.1154	2.4684	3.6244	2.0400	3.7403	3.7758	1.6413	3.7570	4.1070	2.3388	2.5737	3.1816	4.3854	3.0320
7.5900			2.8528	3.6740	3.7693	2.2597	2.5866	2.2806	3.6713	2.6081	3.3946	3.2892	3.2979	2.4609	1.7032	3.6561	3.7708	2.7624	4.2673	3.5364	3.8224	2.5654	1.8790	4.3037	2.7415	4.0030	4.7244	3.7907	4.4657	2.6611	3.4361	1.3280	3.7399	4.9707	3.8170	3.1139	2.4665	3.6230	2.0382	3.7377	3.7745	1.6409	3.7559	4.1060	2.3376	2.5722	3.1806	4.3840	3.0296
7.6000			2.8517	3.6722	3.7676	2.2587	2.5859	2.2788	3.6692	2.6066	3.3938	3.2881	3.2966	2.4597	1.7024	3.6548	3.7696	2.7611	4.2662	3.5352	3.8205	2.5645	1.8784	4.3011	2.7402	4.0015	4.7225	3.7897	4.4648	2.6600	3.4336	1.3270	3.7392	4.9688	3.8159	3.1123	2.4647	3.6216	2.0365	3.7352	3.7734	1.6405	3.7548	4.1050	2.3363	2.5707	3.1795	4.3828	3.0275
7.6100			2.8506	3.6704	3.7658	2.2577	2.5853	2.2771	3.6671	2.6053	3.3931	3.2870	3.2952	2.4584	1.7016	3.6535	3.7684	2.7599	4.2652	3.5339	3.8184	2.5636	1.8779	4.2982	2.7389	4.0002	4.7203	3.7888	4.4639	2.6592	3.4312	1.3259	3.7385	4.9668	3.8145	3.1108	2.4628	3.6203	2.0348	3.7328	3.7721	1.6401	3.7534	4.1040	2.3349	2.5692	3.1784	4.3815	3.0253
7.6200			2.8495	3.6685	3.7641	2.2568	2.5846	2.2753	3.6651	2.6038	3.3925	3.2860	3.2939	2.4572	1.7008	3.6523	3.7672	2.7587	4.2641	3.5326	3.8163	2.5628	1.8774	4.2953	2.7377	3.9987	4.7183	3.7879	4.4630	2.6582	3.4287	1.3249	3.7379	4.9650	3.8131	3.1093	2.4610	3.6190	2.0331	3.7302	3.7709	1.6397	3.7525	4.1029	2.3336	2.5677	3.1774	4.3801	3.0231
7.6300			2.8484	3.6667	3.7623	2.2558	2.5840	2.2737	3.6631	2.6024	3.3918	3.2850	3.2926	2.4559	1.7001	3.6510	3.7659	2.7575	4.2629	3.5314	3.8145	2.5619	1.8769	4.2923	2.7365	3.9973	4.7163	3.7870	4.4622	2.6573	3.4262	1.3239	3.7373	4.9631	3.8119	3.1078	2.4592	3.6176	2.0315	3.7277	3.7699	1.6393	3.7514	4.1019	2.3323	2.5662	3.1764	4.3788	3.0208
7.6400			2.8473	3.6650	3.7605	2.2549	2.5834	2.2720	3.6610	2.6011	3.3911	3.2839	3.2913	2.4547	1.6994	3.6497	3.7647	2.7563	4.2619	3.5302	3.8126	2.5610	1.8764	4.2896	2.7353	3.9959	4.7141	3.7861	4.4613	2.6564	3.4238	1.3228	3.7366	4.9612	3.8107	3.1064	2.4573	3.6163	2.0298	3.7251	3.7689	1.6390	3.7504	4.1011	2.3310	2.5648	3.1754	4.3775	3.0186
7.6500			2.8462	3.6632	3.7589	2.2538	2.5829	2.2703	3.6590	2.5997	3.3905	3.2830	3.2900	2.4534	1.6986	3.6485	3.7636	2.7551	4.2608	3.5290	3.8107	2.5602	1.8759	4.2869	2.7341	3.9945	4.7122	3.7853	4.4603	2.6555	3.4214	1.3218	3.7360	4.9594	3.8095	3.1049	2.4555	3.6150	2.0282	3.7227	3.7678	1.6386	3.7493	4.1002	2.3297	2.5634	3.1744	4.3763	3.0165
7.6600			2.8451	3.6614	3.7571	2.2529	2.5823	2.2686	3.6570	2.5984	3.3898	3.2820	3.2887	2.4522	1.6978	3.6472	3.7624	2.7539	4.2598	3.5279	3.8088	2.5594	1.8753	4.2842	2.7329	3.9931	4.7102	3.7844	4.4595	2.6545	3.4190	1.3208	3.7354	4.9575	3.8084	3.1035	2.4537	3.6137	2.0266	3.7204	3.7666	1.6382	3.7482	4.0991	2.3285	2.5620	3.1734	4.3750	3.0143
7.6700			2.8441	3.6597	3.7555	2.2520	2.5817	2.2670	3.6550	2.5970	3.3892	3.2810	3.2875	2.4510	1.6970	3.6460	3.7613	2.7526	4.2589	3.5267	3.8069	2.5586	1.8748	4.2816	2.7317	3.9917	4.7082	3.7836	4.4588	2.6536	3.4165	1.3199	3.7348	4.9555	3.8073	3.1021	2.4519	3.6124	2.0250	3.7180	3.7656	1.6378	3.7471	4.0983	2.3273	2.5605	3.1725	4.3738	3.0121
7.6800			2.8431	3.6580	3.7538	2.2511	2.5811	2.2653	3.6531	2.5956	3.3886	3.2800	3.2862	2.4498	1.6964	3.6447	3.7602	2.7515	4.2578	3.5256	3.8051	2.5578	1.8743	4.2787	2.7305	3.9903	4.7064	3.7828	4.4579	2.6527	3.4141	1.3189	3.7343	4.9536	3.8060	3.1007	2.4501	3.6111	2.0234	3.7155	3.7645	1.6374	3.7462	4.0976	2.3259	2.5592	3.1716	4.3725	3.0099
7.6900			2.8422	3.6563	3.7521	2.2502	2.5804	2.2638	3.6512	2.5943	3.3880	3.2790	3.2850	2.4486	1.6957	3.6435	3.7591	2.7504	4.2567	3.5244	3.8032	2.5570	1.8738	4.2761	2.7293	3.9890	4.7044	3.7818	4.4571	2.6519	3.4118	1.3179	3.7337	4.9518	3.8047	3.0993	2.4484	3.6099	2.0218	3.7131	3.7636	1.6371	3.7449	4.0967	2.3247	2.5578	3.1707	4.3711	3.0078
7.7000			2.8412	3.6546	3.7505	2.2493	2.5799	2.2622	3.6492	2.5929	3.3874	3.2782	3.2837	2.4474	1.6949	3.6423	3.7580	2.7492	4.2557	3.5233	3.8014	2.5562	1.8733	4.2734	2.7282	3.9877	4.7024	3.7810	4.4563	2.6510	3.4093	1.3170	3.7332	4.9500	3.8036	3.0980	2.4467	3.6086	2.0202	3.7108	3.7628	1.6367	3.7440	4.0959	2.3235	2.5564	3.1696	4.3698	3.0057
7.7100			2.8402	3.6529	3.7489	2.2484	2.5794	2.2607	3.6473	2.5917	3.3869	3.2773	3.2825	2.4462	1.6942	3.6411	3.7569	2.7483	4.2547	3.5222	3.7996	2.5554	1.8728	4.2708	2.7271	3.9864	4.7002	3.7803	4.4553	2.6502	3.4069	1.3159	3.7326	4.9482	3.8026	3.0967	2.4450	3.6074	2.0187	3.7085	3.7617	1.6363	3.7431	4.0950	2.3223	2.5550	3.1687	4.3684	3.0037
7.7200			2.8392	3.6513	3.7473	2.2476	2.5788	2.2592	3.6455	2.5904	3.3863	3.2764	3.2813	2.4450	1.6935	3.6398	3.7557	2.7472	4.2539	3.5210	3.7979	2.5546	1.8723	4.2682	2.7259	3.9851	4.6983	3.7795	4.4546	2.6493	3.4046	1.3150	3.7321	4.9464	3.8013	3.0953	2.4433	3.6061	2.0171	3.7062	3.7608	1.6360	3.7420	4.0942	2.3211	2.5537	3.1679	4.3670	3.0016
7.7300			2.8382	3.6497	3.7457	2.2467	2.5783	2.2577	3.6436	2.5891	3.3858	3.2756	3.2801	2.4439	1.6929	3.6387	3.7548	2.7462	4.2529	3.5201	3.7962	2.5538	1.8718	4.2655	2.7248	3.9838	4.6961	3.7787	4.4538	2.6485	3.4023	1.3140	3.7316	4.9446	3.8001	3.0940	2.4417	3.6049	2.0157	3.7039	3.7599	1.6356	3.7410	4.0935	2.3199	2.5524	3.1669	4.3658	2.9996
7.7400			2.8372	3.6481	3.7441	2.2458	2.5778	2.2563	3.6417	2.5878	3.3852	3.2746	3.2789	2.4428	1.6922	3.6375	3.7537	2.7452	4.2517	3.5190	3.7943	2.5531	1.8713	4.2630	2.7237	3.9825	4.6942	3.7779	4.4530	2.6476	3.3999	1.3131	3.7311	4.9429	3.7992	3.0928	2.4401	3.6036	2.0142	3.7015	3.7591	1.6352	3.7400	4.0928	2.3187	2.5510	3.1660	4.3645	2.9976
7.7500			2.8363	3.6465	3.7424	2.2450	2.5773	2.2548	3.6398	2.5866	3.3847	3.2737	3.2777	2.4416	1.6914	3.6364	3.7526	2.7442	4.2509	3.5179	3.7925	2.5523	1.8708	4.2605	2.7226	3.9811	4.6923	3.7771	4.4520	2.6468	3.3975	1.3122	3.7306	4.9410	3.7980	3.0915	2.4385	3.6024	2.0127	3.6992	3.7582	1.6349	3.7391	4.0920	2.3176	2.5497	3.1651	4.3631	2.9956
7.7600			2.8354	3.6449	3.7409	2.2442	2.5767	2.2533	3.6380	2.5853	3.3842	3.2730	3.2765	2.4405	1.6907	3.6353	3.7517	2.7433	4.2499	3.5168	3.7907	2.5516	1.8703	4.2579	2.7215	3.9798	4.6902	3.7764	4.4512	2.6460	3.3952	1.3113	3.7301	4.9392	3.7969	3.0902	2.4369	3.6012	2.0113	3.6968	3.7574	1.6345	3.7379	4.0913	2.3163	2.5484	3.1642	4.3620	2.9936
7.7700			2.8345	3.6433	3.7392	2.2432	2.5761	2.2519	3.6360	2.5841	3.3837	3.2721	3.2753	2.4394	1.6901	3.6341	3.7507	2.7424	4.2488	3.5157	3.7889	2.5508	1.8699	4.2555	2.7205	3.9785	4.6882	3.7756	4.4504	2.6451	3.3930	1.3104	3.7297	4.9375	3.7961	3.0890	2.4354	3.5999	2.0098	3.6944	3.7566	1.6342	3.7370	4.0905	2.3151	2.5472	3.1634	4.3606	2.9916
7.7800			2.8336	3.6418	3.7377	2.2424	2.5757	2.2505	3.6342	2.5829	3.3831	3.2712	3.2742	2.4383	1.6895	3.6330	3.7496	2.7413	4.2479	3.5147	3.7873	2.5500	1.8694	4.2530	2.7194	3.9772	4.6862	3.7748	4.4497	2.6443	3.3906	1.3094	3.7292	4.9357	3.7950	3.0878	2.4338	3.5987	2.0084	3.6921	3.7558	1.6338	3.7360	4.0897	2.3140	2.5459	3.1625	4.3593	2.9897
7.7900			2.8328	3.6402	3.7361	2.2416	2.5751	2.2491	3.6324	2.5817	3.3826	3.2705	3.2730	2.4371	1.6888	3.6318	3.7486	2.7404	4.2469	3.5138	3.7855	2.5493	1.8689	4.2506	2.7183	3.9760	4.6844	3.7741	4.4488	2.6436	3.3884	1.3085	3.7287	4.9340	3.7938	3.0866	2.4323	3.5976	2.0070	3.6898	3.7549	1.6335	3.7349	4.0890	2.3129	2.5446	3.1617	4.3581	2.9877
7.8000			2.8318	3.6387	3.7346	2.2407	2.5746	2.2478	3.6305	2.5804	3.3820	3.2697	3.2719	2.4360	1.6882	3.6307	3.7476	2.7395	4.2462	3.5127	3.7840	2.5485	1.8685	4.2483	2.7172	3.9747	4.6825	3.7733	4.4480	2.6427	3.3861	1.3076	3.7282	4.9322	3.7929	3.0854	2.4308	3.5964	2.0055	3.6874	3.7541	1.6332	3.7341	4.0883	2.3118	2.5434	3.1609	4.3570	2.9859
7.8100			2.8309	3.6372	3.7329	2.2400	2.5741	2.2465	3.6287	2.5793	3.3815	3.2690	3.2707	2.4349	1.6875	3.6297	3.7467	2.7387	4.2452	3.5117	3.7822	2.5478	1.8680	4.2457	2.7161	3.9734	4.6807	3.7726	4.4472	2.6419	3.3839	1.3067	3.7277	4.9305	3.7921	3.0842	2.4293	3.5952	2.0042	3.6851	3.7535	1.6328	3.7331	4.0876	2.3106	2.5421	3.1602	4.3557	2.9838
7.8200			2.8301	3.6358	3.7314	2.2392	2.5737	2.2452	3.6268	2.5781	3.3810	3.2681	3.2696	2.4339	1.6869	3.6287	3.7457	2.7378	4.2443	3.5107	3.7804	2.5472	1.8675	4.2432	2.7151	3.9722	4.6789	3.7719	4.4464	2.6412	3.3816	1.3058	3.7273	4.9288	3.7911	3.0831	2.4279	3.5941	2.0027	3.6828	3.7528	1.6325	3.7323	4.0870	2.3096	2.5409	3.1593	4.3544	2.9819
7.8300			2.8293	3.6343	3.7300	2.2383	2.5732	2.2440	3.6251	2.5769	3.3805	3.2673	3.2685	2.4328	1.6863	3.6276	3.7447	2.7370	4.2434	3.5097	3.7790	2.5465	1.8670	4.2409	2.7140	3.9710	4.6772	3.7711	4.4455	2.6404	3.3794	1.3049	3.7268	4.9271	3.7900	3.0819	2.4264	3.5928	2.0014	3.6806	3.7521	1.6322	3.7313	4.0863	2.3085	2.5397	3.1585	4.3532	2.9800
7.8400			2.8284	3.6328	3.7285	2.2376	2.5726	2.2426	3.6233	2.5757	3.3801	3.2666	3.2674	2.4317	1.6856	3.6264	3.7437	2.7363	4.2425	3.5087	3.7774	2.5457	1.8666	4.2385	2.7130	3.9697	4.6753	3.7705	4.4447	2.6396	3.3772	1.3041	3.7264	4.9255	3.7892	3.0808	2.4250	3.5917	2.0000	3.6784	3.7514	1.6318	3.7303	4.0858	2.3073	2.5385	3.1576	4.3522	2.9782
7.8500			2.8276	3.6313	3.7270	2.2368	2.5722	2.2413	3.6216	2.5747	3.3796	3.2659	3.2663	2.4306	1.6850	3.6253	3.7426	2.7355	4.2417	3.5077	3.7759	2.5450	1.8662	4.2362	2.7120	3.9686	4.6737	3.7697	4.4439	2.6389	3.3751	1.3032	3.7259	4.9238	3.7881	3.0797	2.4236	3.5906	1.9987	3.6759	3.7508	1.6315	3.7294	4.0851	2.3063	2.5373	3.1569	4.3509	2.9763
7.8600			2.8268	3.6299	3.7255	2.2360	2.5718	2.2401	3.6198	2.5735	3.3792	3.2652	3.2652	2.4296	1.6844	3.6242	3.7418	2.7348	4.2408	3.5067	3.7744	2.5443	1.8656	4.2338	2.7110	3.9674	4.6719	3.7690	4.4432	2.6381	3.3729	1.3024	3.7255	4.9223	3.7871	3.0786	2.4222	3.5895	1.9973	3.6738	3.7500	1.6312	3.7285	4.0843	2.3052	2.5361	3.1562	4.3497	2.9745
7.8700			2.8260	3.6285	3.7240	2.2353	2.5713	2.2388	3.6180	2.5724	3.3787	3.2644	3.2641	2.4286	1.6838	3.6233	3.7408	2.7340	4.2398	3.5058	3.7728	2.5437	1.8652	4.2314	2.7100	3.9662	4.6702	3.7683	4.4425	2.6374	3.3708	1.3015	3.7251	4.9207	3.7862	3.0775	2.4208	3.5883	1.9960	3.6716	3.7495	1.6309	3.7276	4.0837	2.3041	2.5349	3.1554	4.3485	2.9726
7.8800			2.8252	3.6271	3.7225	2.2346	2.5708	2.2377	3.6163	2.5712	3.3783	3.2638	3.2630	2.4276	1.6832	3.6222	3.7400	2.7333	4.2390	3.5049	3.7712	2.5430	1.8648	4.2292	2.7090	3.9651	4.6684	3.7676	4.4417	2.6367	3.3687	1.3007	3.7247	4.9190	3.7853	3.0764	2.4195	3.5873	1.9947	3.6693	3.7490	1.6305	3.7267	4.0831	2.3030	2.5338	3.1545	4.3475	2.9709
7.8900			2.8244	3.6257	3.7210	2.2338	2.5704	2.2365	3.6146	2.5701	3.3779	3.2630	3.2619	2.4266	1.6826	3.6211	3.7392	2.7325	4.2382	3.5040	3.7695	2.5423	1.8644	4.2269	2.7080	3.9639	4.6666	3.7669	4.4409	2.6360	3.3667	1.2998	3.7244	4.9173	3.7843	3.0754	2.4181	3.5862	1.9933	3.6671	3.7484	1.6302	3.7259	4.0824	2.3020	2.5326	3.1537	4.3464	2.9691
7.9000			2.8236	3.6244	3.7196	2.2331	2.5700	2.2353	3.6129	2.5690	3.3775	3.2623	3.2608	2.4255	1.6821	3.6201	3.7383	2.7317	4.2372	3.5031	3.7682	2.5417	1.8639	4.2247	2.7070	3.9628	4.6652	3.7663	4.4402	2.6352	3.3646	1.2990	3.7240	4.9156	3.7835	3.0743	2.4168	3.5851	1.9921	3.6651	3.7478	1.6299	3.7249	4.0820	2.3009	2.5315	3.1531	4.3453	2.9673
7.9100			2.8221	3.6216	3.7172	2.2319	2.5687	2.2337	3.6105	2.5675	3.3766	3.2610	3.2591	2.4240	1.6812	3.6184	3.7365	2.7304	4.2357	3.5015	3.7659	2.5404	1.8630	4.2214	2.7055	3.9606	4.6624	3.7649	4.4388	2.6338	3.3619	1.2977	3.7231	4.9130	3.7817	3.0727	2.4149	3.5834	1.9902	3.6621	3.7464	1.6293	3.7231	4.0803	2.2993	2.5296	3.1516	4.3431	2.9649
7.9200			2.7803	3.5414	3.6575	2.1988	2.5253	2.1974	3.5588	2.5308	3.3356	3.2142	3.2145	2.3854	1.6593	3.5671	3.6780	2.6815	4.1764	3.4497	3.7076	2.5017	1.8347	4.1517	2.6654	3.8923	4.5791	3.7115	4.3973	2.5867	3.3104	1.2758	3.6764	4.8535	3.7147	3.0302	2.3708	3.5375	1.9534	3.6036	3.6845	1.6119	3.6593	4.0104	2.2580	2.4851	3.1110	4.2725	2.9197
7.9300			2.6033	3.2175	3.3947	2.0583	2.3614	2.0332	3.3301	2.3663	3.1370	3.0001	3.0102	2.2138	1.5686	3.3471	3.4165	2.4642	3.9108	3.2186	3.4344	2.3473	1.7252	3.8502	2.4940	3.5979	4.2116	3.4750	4.2073	2.3958	3.0765	1.1932	3.4439	4.5773	3.4092	2.8353	2.1778	3.3322	1.7959	3.3479	3.3859	1.5470	3.3788	3.7122	2.0842	2.3018	2.9394	3.9723	2.7234
7.9400			2.3348	2.7571	2.9902	1.8481	2.1477	1.7626	2.9610	2.1121	2.8084	2.6526	2.6898	1.9544	1.4358	3.0169	3.0129	2.1226	3.5019	2.8573	2.9911	2.1300	1.5819	3.3647	2.2356	3.1552	3.6360	3.1214	3.8998	2.1337	2.6946	1.0739	3.0530	4.1161	2.9435	2.5175	1.8724	3.0090	1.5581	2.9345	2.9005	1.4622	2.9622	3.2556	1.8297	2.0301	2.6748	3.5280	2.4047
7.9500			2.0851	2.3576	2.6029	1.6531	1.9778	1.4931	2.5892	1.8696	2.4756	2.2993	2.3839	1.7169	1.3157	2.7070	2.6442	1.7927	3.1331	2.5239	2.5538	1.9463	1.4694	2.8768	1.9941	2.7386	3.0801	2.7957	3.5967	1.9174	2.3108	0.9662	2.6547	3.6311	2.5079	2.2011	1.5734	2.6942	1.3348	2.5174	2.4112	1.3947	2.6087	2.8234	1.6038	1.7872	2.4282	3.1211	2.0885
7.9600			1.9042	2.0809	2.3164	1.5114	1.8768	1.2806	2.2923	1.6896	2.2163	2.0208	2.1548	1.5547	1.2309	2.4848	2.3888	1.5417	2.8745	2.2837	2.2155	1.8268	1.4022	2.4837	1.8173	2.4361	2.6613	2.5679	3.3579	1.7785	2.0058	0.8878	2.3443	3.2332	2.1954	1.9508	1.3440	2.4545	1.1705	2.1834	2.0297	1.3540	2.3772	2.5022	1.4524	1.6174	2.2416	2.8323	1.8333
7.9700			1.7940	1.9251	2.1347	1.4297	1.8391	1.1376	2.0918	1.5785	2.0456	1.8356	2.0132	1.4640	1.1837	2.3517	2.2465	1.3791	2.7384	2.1438	1.9886	1.7653	1.3762	2.2099	1.7128	2.2496	2.3972	2.4395	3.2062	1.7137	1.7949	0.8403	2.1396	2.9546	2.0091	1.7831	1.1949	2.3025	1.0660	1.9515	1.7754	1.3375	2.2658	2.3006	1.3674	1.5169	2.1297	2.6680	1.6588
7.9800			1.7472	1.8610	2.0480	1.3975	1.8488	1.0585	1.9789	1.5300	1.9607	1.7356	1.9504	1.4341	1.1679	2.2986	2.2008	1.2916	2.7020	2.0911	1.8671	1.7523	1.3812	2.0424	1.6686	2.1655	2.2667	2.4033	3.1346	1.7070	1.6728	0.8192	2.0363	2.7891	1.9298	1.6904	1.1127	2.2316	1.0140	1.8147	1.6330	1.3394	2.2507	2.2070	1.3380	1.4762	2.0832	2.6017	1.5544
7.9900			1.7480	1.8653	2.0324	1.4036	1.8899	1.0283	1.9398	1.5318	1.9468	1.7083	1.9521	1.4490	1.1749	2.3055	2.2254	1.2638	2.7447	2.1023	1.8267	1.7740	1.4058	1.9647	1.6734	2.1596	2.2413	2.4367	3.1341	1.7403	1.6222	0.8179	2.0150	2.7219	1.9346	1.6598	1.0846	2.2265	1.0016	1.7530	1.5786	1.3534	2.3037	2.1965	1.3483	1.4786	2.0890	2.6118	1.5104
8.0000			1.7812	1.9165	2.0672	1.4374	1.9480	1.0350	1.9554	1.5687	1.9844	1.7343	1.9998	1.4935	1.1967	2.3516	2.2965	1.2793	2.8393	2.1576	1.8517	1.8170	1.4413	1.9545	1.7119	2.2078	2.2915	2.5151	3.1853	1.7979	1.6274	0.8309	2.0528	2.7278	2.0025	1.6747	1.0945	2.2716	1.0171	1.7494	1.5905	1.3738	2.4004	2.2441	1.3849	1.5100	2.1336	2.6739	1.5107
8.0100			1.8340	1.9963	2.1353	1.4880	2.0123	1.0676	2.0072	1.6277	2.0589	1.7957	2.0770	1.5551	1.2266	2.4194	2.3940	1.3280	2.9601	2.2392	1.9233	1.8708	1.4806	1.9930	1.7706	2.2903	2.3920	2.6174	3.2679	1.8671	1.6732	0.8529	2.1338	2.7836	2.1126	1.7217	1.1324	2.3487	1.0518	1.7859	1.6521	1.3966	2.5212	2.3307	1.4370	1.5589	2.2015	2.7659	1.5419
8.0200			1.8958	2.0902	2.2208	1.5460	2.0743	1.1162	2.0811	1.6971	2.1561	1.8792	2.1691	1.6234	1.2594	2.4951	2.5014	1.3992	3.0863	2.3325	2.0252	1.9274	1.5189	2.0661	1.8382	2.3905	2.5210	2.7260	3.3635	1.9383	1.7458	0.8793	2.2412	2.8706	2.2459	1.7892	1.1893	2.4412	1.0985	1.8480	1.7471	1.4187	2.6476	2.4372	1.4957	1.6161	2.2789	2.8702	1.5945
8.0300			1.9586	2.1869	2.3110	1.6043	2.1288	1.1729	2.1637	1.7673	2.2620	1.9715	2.2637	1.6905	1.2914	2.5687	2.6065	1.4831	3.2024	2.4256	2.1428	1.9809	1.5531	2.1596	1.9057	2.4952	2.6600	2.8274	3.4578	2.0040	1.8329	0.9065	2.3595	2.9721	2.3857	1.8660	1.2568	2.5356	1.1504	1.9235	1.8612	1.4386	2.7668	2.5485	1.5544	1.6745	2.3552	2.9739	1.6586
8.0400			2.0171	2.2777	2.3963	1.6574	2.1733	1.2310	2.2447	1.8313	2.3650	2.0610	2.3513	1.7509	1.3201	2.6343	2.7009	1.5711	3.2995	2.5103	2.2631	2.0277	1.5816	2.2609	1.9672	2.5948	2.7945	2.9137	3.5417	2.0607	1.9238	0.9319	2.4763	3.0749	2.5178	1.9424	1.3276	2.6222	1.2020	2.0019	1.9818	1.4553	2.8705	2.6523	1.6084	1.7290	2.4231	3.0687	1.7255
8.0500			2.0680	2.3579	2.4704	1.7027	2.2075	1.2855	2.3187	1.8851	2.4564	2.1417	2.4262	1.8017	1.3447	2.6896	2.7807	1.6557	3.3752	2.5825	2.3765	2.0666	1.6042	2.3602	2.0193	2.6834	2.9161	2.9823	3.6106	2.1066	2.0105	0.9538	2.5814	3.1709	2.6334	2.0125	1.3951	2.6953	1.2499	2.0766	2.0988	1.4687	2.9546	2.7434	1.6551	1.7770	2.4793	3.1496	1.7883
8.0600			2.1106	2.4260	2.5327	1.7383	2.2329	1.3336	2.3829	1.9279	2.5337	2.2105	2.4866	1.8421	1.3648	2.7346	2.8450	1.7310	3.4311	2.6413	2.4765	2.0976	1.6214	2.4524	2.0614	2.7589	3.0206	3.0340	3.6647	2.1421	2.0874	0.9714	2.6713	3.2577	2.7280	2.0734	1.4561	2.7535	1.2920	2.1439	2.2052	1.4791	3.0194	2.8200	1.6936	1.8175	2.5230	3.2152	1.8447
8.0700			2.1451	2.4824	2.5835	1.7660	2.2508	1.3742	2.4368	1.9605	2.5961	2.2667	2.5329	1.8731	1.3809	2.7707	2.8951	1.7958	3.4705	2.6877	2.5601	2.1217	1.6340	2.5343	2.0938	2.8213	3.1079	3.0721	3.7062	2.1687	2.1525	0.9853	2.7453	3.3343	2.8012	2.1241	1.5089	2.7978	1.3269	2.2023	2.2961	1.4870	3.0671	2.8826	1.7242	1.8506	2.5559	3.2689	1.8930
8.0800			2.1728	2.5289	2.6243	1.7867	2.2634	1.4066	2.4816	1.9846	2.6447	2.3115	2.5670	1.8963	1.3936	2.7999	2.9337	1.8492	3.4976	2.7238	2.6274	2.1401	1.6430	2.6044	2.1185	2.8722	3.1800	3.0995	3.7379	2.1882	2.2059	0.9961	2.8042	3.4013	2.8537	2.1651	1.5529	2.8305	1.3551	2.2516	2.3701	1.4929	3.1012	2.9331	1.7480	1.8773	2.5791	3.3132	1.9333
8.0900			2.1951	2.5674	2.6573	1.8021	2.2722	1.4325	2.5189	2.0023	2.6817	2.3468	2.5918	1.9134	1.4036	2.8235	2.9632	1.8920	3.5177	2.7519	2.6802	2.1538	1.6494	2.6642	2.1373	2.9141	3.2386	3.1199	3.7626	2.2025	2.2488	1.0046	2.8504	3.4600	2.8916	2.1979	1.5887	2.8537	1.3774	2.2929	2.4303	1.4972	3.1251	2.9741	1.7662	1.8986	2.5963	3.3499	1.9665
8.1000			2.2131	2.5994	2.6843	1.8136	2.2784	1.4536	2.5499	2.0154	2.7097	2.3747	2.6095	1.9261	1.4114	2.8435	2.9862	1.9256	3.5336	2.7740	2.7200	2.1641	1.6540	2.7150	2.1517	2.9487	3.2870	3.1356	3.7826	2.2130	2.2831	1.0113	2.8864	3.5121	2.9189	2.2241	1.6174	2.8714	1.3951	2.3285	2.4791	1.5004	3.1422	3.0078	1.7800	1.9157	2.6097	3.3811	1.9936
8.1100			2.2279	2.6266	2.7069	1.8224	2.2830	1.4708	2.5764	2.0255	2.7310	2.3974	2.6226	1.9356	1.4176	2.8608	3.0045	1.9517	3.5469	2.7919	2.7498	2.1721	1.6571	2.7582	2.1626	2.9780	3.3288	3.1484	3.7981	2.2211	2.3098	1.0165	2.9147	3.5583	2.9390	2.2450	1.6401	2.8855	1.4089	2.3595	2.5185	1.5028	3.1544	3.0360	1.7907	1.9297	2.6202	3.4080	2.0161
8.1200			2.2400	2.6500	2.7261	1.8292	2.2866	1.4851	2.5995	2.0335	2.7476	2.4163	2.6324	1.9429	1.4227	2.8759	3.0195	1.9721	3.5585	2.8068	2.7732	2.1786	1.6593	2.7956	2.1717	3.0026	3.3658	3.1594	3.8120	2.2273	2.3317	1.0206	2.9376	3.5992	2.9543	2.2621	1.6581	2.8973	1.4198	2.3870	2.5508	1.5047	3.1634	3.0606	1.7990	1.9411	2.6293	3.4320	2.0350
8.1300			2.2504	2.6705	2.7430	1.8348	2.2895	1.4972	2.6201	2.0403	2.7610	2.4327	2.6401	1.9486	1.4268	2.8897	3.0324	1.9882	3.5690	2.8196	2.7922	2.1838	1.6609	2.8282	2.1795	3.0245	3.3989	3.1692	3.8246	2.2324	2.3503	1.0239	2.9564	3.6360	2.9663	2.2765	1.6725	2.9074	1.4286	2.4113	2.5782	1.5060	3.1703	3.0826	1.8054	1.9504	2.6372	3.4535	2.0509
8.1400			2.2597	2.6888	2.7577	1.8395	2.2921	1.5077	2.6386	2.0460	2.7721	2.4473	2.6465	1.9532	1.4303	2.9022	3.0437	2.0012	3.5787	2.8310	2.8079	2.1882	1.6620	2.8571	2.1865	3.0442	3.4289	3.1779	3.8361	2.2367	2.3664	1.0267	2.9725	3.6694	2.9766	2.2890	1.6842	2.9163	1.4357	2.4334	2.6020	1.5071	3.1759	3.1027	1.8104	1.9585	2.6443	3.4731	2.0648
8.1500			2.2679	2.7052	2.7711	1.8435	2.2942	1.5170	2.6555	2.0507	2.7817	2.4600	2.6520	1.9570	1.4332	2.9136	3.0539	2.0120	3.5878	2.8412	2.8211	2.1919	1.6629	2.8828	2.1927	3.0621	3.4563	3.1858	3.8465	2.2403	2.3805	1.0290	2.9866	3.6997	2.9852	2.3000	1.6938	2.9243	1.4416	2.4532	2.6230	1.5079	3.1806	3.1212	1.8146	1.9655	2.6509	3.4906	2.0769
8.1600			2.2753	2.7200	2.7832	1.8471	2.2962	1.5254	2.6709	2.0550	2.7903	2.4715	2.6569	1.9604	1.4357	2.9241	3.0631	2.0212	3.5963	2.8506	2.8326	2.1950	1.6635	2.9058	2.1984	3.0785	3.4812	3.1933	3.8562	2.2435	2.3933	1.0311	2.9994	3.7271	2.9931	2.3100	1.7019	2.9315	1.4466	2.4710	2.6421	1.5085	3.1848	3.1384	1.8181	1.9717	2.6568	3.5070	2.0876
8.1700			2.2821	2.7335	2.7938	1.8503	2.2981	1.5329	2.6847	2.0592	2.7982	2.4825	2.6612	1.9633	1.4378	2.9335	3.0716	2.0287	3.6041	2.8590	2.8429	2.1979	1.6639	2.9264	2.2037	3.0935	3.5043	3.2005	3.8652	2.2464	2.4048	1.0329	3.0111	3.7519	3.0002	2.3191	1.7089	2.9380	1.4509	2.4873	2.6598	1.5090	3.1885	3.1545	1.8211	1.9771	2.6625	3.5222	2.0971
8.1800			2.2884	2.7459	2.8035	1.8533	2.2999	1.5400	2.6974	2.0631	2.8056	2.4931	2.6652	1.9660	1.4397	2.9423	3.0794	2.0355	3.6114	2.8669	2.8523	2.2004	1.6643	2.9449	2.2085	3.1075	3.5259	3.2074	3.8733	2.2490	2.4154	1.0343	3.0219	3.7746	3.0072	2.3275	1.7150	2.9439	1.4548	2.5024	2.6765	1.5094	3.1919	3.1696	1.8237	1.9819	2.6677	3.5360	2.1057
8.1900			2.2942	2.7574	2.8124	1.8559	2.3017	1.5465	2.7093	2.0666	2.8126	2.5032	2.6687	1.9686	1.4413	2.9504	3.0868	2.0417	3.6184	2.8742	2.8611	2.2027	1.6646	2.9618	2.2130	3.1205	3.5459	3.2138	3.8809	2.2515	2.4250	1.0357	3.0320	3.7951	3.0138	2.3353	1.7203	2.9494	1.4582	2.5161	2.6919	1.5097	3.1951	3.1838	1.8260	1.9863	2.6725	3.5488	2.1135
8.2000			2.2998	2.7680	2.8206	1.8586	2.3033	1.5526	2.7204	2.0699	2.8193	2.5127	2.6720	1.9709	1.4428	2.9578	3.0938	2.0477	3.6249	2.8811	2.8693	2.2048	1.6648	2.9776	2.2173	3.1328	3.5646	3.2202	3.8878	2.2538	2.4338	1.0368	3.0418	3.8140	3.0202	2.3427	1.7251	2.9545	1.4614	2.5289	2.7062	1.5099	3.1981	3.1973	1.8281	1.9904	2.6772	3.5609	2.1205
8.2100			2.3049	2.7780	2.8282	1.8611	2.3049	1.5583	2.7306	2.0732	2.8258	2.5219	2.6752	1.9731	1.4441	2.9647	3.1004	2.0535	3.6310	2.8877	2.8771	2.2068	1.6650	2.9923	2.2213	3.1444	3.5825	3.2262	3.8940	2.2560	2.4419	1.0378	3.0511	3.8313	3.0267	2.3496	1.7296	2.9592	1.4642	2.5408	2.7197	1.5102	3.2011	3.2101	1.8300	1.9941	2.6816	3.5718	2.1270
8.2200			2.3097	2.7875	2.8352	1.8635	2.3066	1.5637	2.7404	2.0762	2.8321	2.5309	2.6784	1.9752	1.4454	2.9712	3.1068	2.0594	3.6369	2.8939	2.8844	2.2087	1.6652	3.0059	2.2251	3.1555	3.5991	3.2318	3.9001	2.2581	2.4495	1.0388	3.0603	3.8473	3.0330	2.3561	1.7340	2.9635	1.4667	2.5518	2.7329	1.5104	3.2041	3.2220	1.8318	1.9976	2.6858	3.5824	2.1329
8.2300			2.3143	2.7964	2.8417	1.8658	2.3083	1.5689	2.7496	2.0791	2.8380	2.5397	2.6814	1.9773	1.4466	2.9773	3.1129	2.0652	3.6424	2.9000	2.8916	2.2105	1.6654	3.0186	2.2287	3.1659	3.6149	3.2372	3.9059	2.2603	2.4566	1.0396	3.0691	3.8620	3.0391	2.3623	1.7382	2.9677	1.4692	2.5622	2.7462	1.5106	3.2072	3.2335	1.8335	2.0009	2.6898	3.5924	2.1385
8.2400			2.3188	2.8049	2.8479	1.8682	2.3099	1.5740	2.7582	2.0819	2.8439	2.5482	2.6844	1.9792	1.4477	2.9829	3.1188	2.0708	3.6477	2.9058	2.8986	2.2123	1.6657	3.0306	2.2322	3.1759	3.6299	3.2426	3.9112	2.2624	2.4635	1.0404	3.0776	3.8756	3.0455	2.3683	1.7424	2.9716	1.4717	2.5717	2.7592	1.5108	3.2102	3.2448	1.8351	2.0040	2.6938	3.6018	2.1436
8.2500			2.3231	2.8131	2.8538	1.8705	2.3115	1.5789	2.7663	2.0846	2.8499	2.5564	2.6873	1.9811	1.4488	2.9885	3.1245	2.0766	3.6528	2.9114	2.9053	2.2141	1.6659	3.0418	2.2356	3.1856	3.6442	3.2478	3.9162	2.2645	2.4699	1.0411	3.0859	3.8883	3.0517	2.3742	1.7465	2.9753	1.4740	2.5809	2.7719	1.5110	3.2132	3.2556	1.8367	2.0070	2.6976	3.6109	2.1485
8.2600			2.3272	2.8209	2.8592	1.8728	2.3132	1.5838	2.7741	2.0873	2.8558	2.5645	2.6902	1.9830	1.4500	2.9937	3.1302	2.0824	3.6578	2.9169	2.9120	2.2158	1.6662	3.0524	2.2389	3.1947	3.6580	3.2530	3.9211	2.2666	2.4761	1.0418	3.0941	3.9002	3.0578	2.3800	1.7506	2.9789	1.4764	2.5896	2.7845	1.5112	3.2163	3.2661	1.8384	2.0099	2.7013	3.6195	2.1532
8.2700			2.3313	2.8285	2.8645	1.8751	2.3148	1.5885	2.7817	2.0898	2.8618	2.5724	2.6931	1.9849	1.4510	2.9989	3.1358	2.0882	3.6626	2.9222	2.9185	2.2174	1.6665	3.0626	2.2421	3.2038	3.6713	3.2580	3.9258	2.2687	2.4819	1.0424	3.1023	3.9114	3.0641	2.3856	1.7547	2.9824	1.4787	2.5981	2.7970	1.5115	3.2193	3.2764	1.8399	2.0127	2.7050	3.6275	2.1576
8.2800			2.3352	2.8359	2.8696	1.8773	2.3165	1.5931	2.7888	2.0924	2.8678	2.5802	2.6959	1.9868	1.4521	3.0036	3.1413	2.0941	3.6673	2.9272	2.9250	2.2192	1.6668	3.0723	2.2452	3.2125	3.6841	3.2627	3.9303	2.2707	2.4876	1.0428	3.1105	3.9219	3.0703	2.3911	1.7587	2.9856	1.4810	2.6061	2.8094	1.5117	3.2222	3.2864	1.8414	2.0154	2.7085	3.6355	2.1619
8.2900			2.3391	2.8431	2.8745	1.8795	2.3182	1.5976	2.7958	2.0950	2.8738	2.5877	2.6988	1.9887	1.4531	3.0084	3.1466	2.0999	3.6719	2.9324	2.9314	2.2209	1.6671	3.0817	2.2483	3.2211	3.6962	3.2677	3.9345	2.2728	2.4932	1.0432	3.1186	3.9318	3.0764	2.3966	1.7628	2.9889	1.4832	2.6138	2.8216	1.5119	3.2253	3.2963	1.8430	2.0181	2.7120	3.6432	2.1661
8.3000			2.3430	2.8501	2.8792	1.8817	2.3199	1.6021	2.8026	2.0974	2.8798	2.5952	2.7016	1.9905	1.4542	3.0128	3.1517	2.1057	3.6765	2.9374	2.9376	2.2226	1.6675	3.0906	2.2513	3.2294	3.7081	3.2723	3.9387	2.2749	2.4987	1.0436	3.1267	3.9411	3.0827	2.4019	1.7669	2.9921	1.4855	2.6213	2.8337	1.5122	3.2283	3.3060	1.8445	2.0207	2.7154	3.6507	2.1701
8.3100			2.3468	2.8569	2.8837	1.8839	2.3216	1.6066	2.8091	2.0998	2.8858	2.6027	2.7043	1.9924	1.4551	3.0173	3.1570	2.1116	3.6809	2.9423	2.9438	2.2242	1.6679	3.0994	2.2543	3.2375	3.7197	3.2769	3.9427	2.2770	2.5040	1.0440	3.1347	3.9501	3.0889	2.4072	1.7710	2.9952	1.4877	2.6285	2.8456	1.5124	3.2315	3.3155	1.8461	2.0232	2.7189	3.6579	2.1739
8.3200			2.3505	2.8636	2.8882	1.8861	2.3233	1.6111	2.8155	2.1022	2.8917	2.6101	2.7071	1.9941	1.4561	3.0217	3.1622	2.1176	3.6852	2.9471	2.9500	2.2259	1.6683	3.1077	2.2572	3.2453	3.7310	3.2815	3.9466	2.2790	2.5091	1.0443	3.1426	3.9588	3.0948	2.4124	1.7751	2.9981	1.4899	2.6357	2.8575	1.5127	3.2347	3.3249	1.8476	2.0258	2.7221	3.6649	2.1778
8.3300			2.3541	2.8701	2.8925	1.8883	2.3250	1.6154	2.8216	2.1046	2.8976	2.6174	2.7098	1.9960	1.4572	3.0258	3.1673	2.1236	3.6893	2.9520	2.9560	2.2276	1.6686	3.1159	2.2601	3.2531	3.7419	3.2861	3.9504	2.2811	2.5141	1.0447	3.1505	3.9670	3.1009	2.4176	1.7792	3.0011	1.4922	2.6426	2.8694	1.5130	3.2377	3.3339	1.8491	2.0283	2.7254	3.6716	2.1815
8.3400			2.3578	2.8766	2.8967	1.8905	2.3267	1.6198	2.8277	2.1069	2.9034	2.6245	2.7125	1.9978	1.4582	3.0300	3.1722	2.1294	3.6934	2.9566	2.9620	2.2292	1.6691	3.1237	2.2629	3.2605	3.7525	3.2906	3.9542	2.2832	2.5190	1.0450	3.1583	3.9748	3.1072	2.4227	1.7833	3.0039	1.4943	2.6493	2.8811	1.5133	3.2408	3.3430	1.8507	2.0308	2.7285	3.6783	2.1851
8.3500			2.3613	2.8829	2.9008	1.8927	2.3284	1.6241	2.8335	2.1093	2.9093	2.6316	2.7152	1.9995	1.4593	3.0340	3.1771	2.1354	3.6976	2.9612	2.9679	2.2308	1.6694	3.1315	2.2657	3.2680	3.7628	3.2950	3.9578	2.2853	2.5239	1.0453	3.1660	3.9825	3.1131	2.4277	1.7874	3.0067	1.4965	2.6560	2.8926	1.5135	3.2438	3.3518	1.8522	2.0333	2.7318	3.6848	2.1886
8.3600			2.3648	2.8891	2.9048	1.8950	2.3300	1.6284	2.8394	2.1116	2.9150	2.6386	2.7179	2.0013	1.4603	3.0379	3.1819	2.1413	3.7016	2.9656	2.9739	2.2325	1.6699	3.1392	2.2685	3.2753	3.7729	3.2992	3.9611	2.2873	2.5287	1.0457	3.1736	3.9897	3.1191	2.4327	1.7915	3.0094	1.4988	2.6624	2.9043	1.5138	3.2467	3.3606	1.8538	2.0357	2.7351	3.6913	2.1921
8.3700			2.3683	2.8951	2.9087	1.8972	2.3317	1.6327	2.8451	2.1139	2.9208	2.6456	2.7205	2.0031	1.4613	3.0419	3.1867	2.1472	3.7056	2.9701	2.9798	2.2342	1.6703	3.1466	2.2712	3.2824	3.7828	3.3035	3.9646	2.2893	2.5333	1.0460	3.1812	3.9967	3.1251	2.4377	1.7955	3.0121	1.5010	2.6687	2.9156	1.5141	3.2497	3.3691	1.8553	2.0381	2.7382	3.6977	2.1956
8.3800			2.3716	2.9011	2.9124	1.8993	2.3333	1.6370	2.8508	2.1162	2.9264	2.6525	2.7231	2.0047	1.4623	3.0456	3.1914	2.1531	3.7095	2.9745	2.9855	2.2358	1.6707	3.1538	2.2739	3.2895	3.7923	3.3078	3.9680	2.2914	2.5378	1.0463	3.1887	4.0035	3.1311	2.4426	1.7996	3.0148	1.5032	2.6751	2.9269	1.5144	3.2528	3.3777	1.8568	2.0404	2.7413	3.7039	2.1990
8.3900			2.3751	2.9070	2.9162	1.9015	2.3350	1.6412	2.8562	2.1184	2.9321	2.6593	2.7257	2.0065	1.4633	3.0493	3.1960	2.1591	3.7132	2.9789	2.9911	2.2374	1.6711	3.1608	2.2766	3.2964	3.8018	3.3119	3.9714	2.2934	2.5424	1.0466	3.1961	4.0102	3.1370	2.4474	1.8037	3.0175	1.5053	2.6812	2.9381	1.5147	3.2558	3.3862	1.8583	2.0428	2.7443	3.7099	2.2024
8.4000			2.3784	2.9128	2.9200	1.9035	2.3367	1.6453	2.8617	2.1206	2.9376	2.6659	2.7283	2.0083	1.4643	3.0531	3.2007	2.1650	3.7169	2.9833	2.9968	2.2390	1.6716	3.1678	2.2792	3.3033	3.8108	3.3160	3.9746	2.2954	2.5469	1.0469	3.2034	4.0165	3.1429	2.4522	1.8077	3.0201	1.5074	2.6873	2.9491	1.5150	3.2587	3.3945	1.8598	2.0452	2.7474	3.7157	2.2056
8.4100			2.3818	2.9185	2.9237	1.9057	2.3383	1.6493	2.8670	2.1228	2.9431	2.6726	2.7308	2.0099	1.4653	3.0566	3.2052	2.1709	3.7207	2.9876	3.0024	2.2406	1.6720	3.1745	2.2818	3.3099	3.8198	3.3200	3.9778	2.2974	2.5512	1.0472	3.2106	4.0226	3.1486	2.4570	1.8117	3.0227	1.5096	2.6933	2.9602	1.5153	3.2616	3.4027	1.8613	2.0475	2.7504	3.7215	2.2088
8.4200			2.3851	2.9241	2.9273	1.9078	2.3400	1.6533	2.8722	2.1250	2.9486	2.6792	2.7333	2.0116	1.4663	3.0602	3.2097	2.1767	3.7241	2.9916	3.0079	2.2422	1.6724	3.1811	2.2844	3.3165	3.8286	3.3240	3.9809	2.2993	2.5556	1.0476	3.2178	4.0285	3.1542	2.4618	1.8157	3.0251	1.5117	2.6992	2.9711	1.5156	3.2644	3.4108	1.8629	2.0498	2.7534	3.7272	2.2121
8.4300			2.3883	2.9297	2.9308	1.9099	2.3415	1.6574	2.8773	2.1272	2.9540	2.6857	2.7358	2.0133	1.4673	3.0637	3.2140	2.1824	3.7277	2.9957	3.0133	2.2437	1.6729	3.1877	2.2870	3.3229	3.8372	3.3279	3.9840	2.3012	2.5598	1.0478	3.2249	4.0344	3.1600	2.4665	1.8197	3.0276	1.5139	2.7050	2.9819	1.5159	3.2672	3.4188	1.8643	2.0521	2.7563	3.7329	2.2152
8.4400			2.3916	2.9351	2.9341	1.9119	2.3431	1.6615	2.8824	2.1293	2.9593	2.6920	2.7383	2.0149	1.4682	3.0671	3.2181	2.1882	3.7313	2.9997	3.0187	2.2453	1.6733	3.1941	2.2895	3.3293	3.8456	3.3319	3.9870	2.3031	2.5641	1.0480	3.2318	4.0401	3.1656	2.4711	1.8237	3.0300	1.5160	2.7108	2.9925	1.5162	3.2701	3.4267	1.8658	2.0543	2.7592	3.7383	2.2183
8.4500			2.3947	2.9405	2.9374	1.9140	2.3447	1.6655	2.8873	2.1315	2.9646	2.6984	2.7407	2.0166	1.4692	3.0705	3.2225	2.1940	3.7348	3.0037	3.0239	2.2468	1.6737	3.2004	2.2920	3.3355	3.8538	3.3357	3.9898	2.3050	2.5682	1.0483	3.2387	4.0456	3.1711	2.4757	1.8276	3.0324	1.5181	2.7165	3.0030	1.5165	3.2728	3.4346	1.8673	2.0566	2.7621	3.7438	2.2213
8.4600			2.3979	2.9457	2.9408	1.9161	2.3463	1.6694	2.8922	2.1336	2.9698	2.7047	2.7432	2.0182	1.4702	3.0738	3.2268	2.1997	3.7381	3.0077	3.0291	2.2483	1.6742	3.2066	2.2944	3.3417	3.8620	3.3394	3.9928	2.3070	2.5722	1.0485	3.2455	4.0509	3.1765	2.4803	1.8315	3.0347	1.5202	2.7220	3.0134	1.5168	3.2754	3.4422	1.8687	2.0587	2.7650	3.7490	2.2243
8.4700			2.4009	2.9510	2.9442	1.9181	2.3478	1.6735	2.8972	2.1357	2.9749	2.7109	2.7456	2.0198	1.4711	3.0772	3.2310	2.2052	3.7416	3.0116	3.0342	2.2497	1.6746	3.2127	2.2969	3.3476	3.8699	3.3431	3.9956	2.3088	2.5762	1.0487	3.2522	4.0561	3.1820	2.4848	1.8353	3.0370	1.5222	2.7275	3.0238	1.5171	3.2782	3.4497	1.8701	2.0609	2.7678	3.7544	2.2274
8.4800			2.4041	2.9561	2.9475	1.9202	2.3493	1.6774	2.9019	2.1377	2.9800	2.7170	2.7479	2.0214	1.4721	3.0805	3.2351	2.2109	3.7447	3.0155	3.0394	2.2512	1.6750	3.2187	2.2993	3.3536	3.8776	3.3469	3.9985	2.3107	2.5801	1.0489	3.2588	4.0612	3.1874	2.4893	1.8392	3.0393	1.5243	2.7329	3.0340	1.5174	3.2808	3.4572	1.8716	2.0631	2.7706	3.7594	2.2305
8.4900			2.4071	2.9611	2.9505	1.9222	2.3508	1.6812	2.9067	2.1397	2.9850	2.7230	2.7503	2.0229	1.4730	3.0836	3.2391	2.2164	3.7479	3.0192	3.0445	2.2527	1.6755	3.2245	2.3016	3.3594	3.8851	3.3505	4.0012	2.3124	2.5840	1.0492	3.2653	4.0660	3.1928	2.4938	1.8430	3.0415	1.5264	2.7384	3.0442	1.5177	3.2834	3.4645	1.8729	2.0653	2.7733	3.7643	2.2334
8.5000			2.4101	2.9661	2.9536	1.9242	2.3523	1.6851	2.9113	2.1418	2.9900	2.7289	2.7526	2.0245	1.4740	3.0867	3.2431	2.2220	3.7512	3.0228	3.0493	2.2542	1.6758	3.2304	2.3040	3.3651	3.8926	3.3540	4.0039	2.3143	2.5879	1.0494	3.2717	4.0709	3.1979	2.4982	1.8468	3.0438	1.5284	2.7437	3.0540	1.5180	3.2860	3.4720	1.8744	2.0674	2.7761	3.7693	2.2363
8.5100			2.4130	2.9710	2.9567	1.9261	2.3539	1.6890	2.9158	2.1439	2.9949	2.7347	2.7548	2.0260	1.4749	3.0898	3.2471	2.2273	3.7543	3.0265	3.0543	2.2557	1.6763	3.2362	2.3063	3.3709	3.8999	3.3576	4.0065	2.3162	2.5916	1.0496	3.2781	4.0756	3.2030	2.5025	1.8505	3.0459	1.5304	2.7490	3.0639	1.5183	3.2885	3.4793	1.8757	2.0695	2.7788	3.7741	2.2391
8.5200			2.4160	2.9758	2.9597	1.9280	2.3553	1.6928	2.9203	2.1458	2.9997	2.7404	2.7571	2.0275	1.4758	3.0928	3.2510	2.2327	3.7574	3.0302	3.0591	2.2571	1.6767	3.2418	2.3086	3.3765	3.9070	3.3611	4.0090	2.3179	2.5954	1.0499	3.2843	4.0800	3.2081	2.5069	1.8542	3.0479	1.5323	2.7542	3.0736	1.5186	3.2910	3.4864	1.8771	2.0715	2.7814	3.7790	2.2419
8.5300			2.4188	2.9805	2.9627	1.9300	2.3568	1.6967	2.9248	2.1477	3.0045	2.7461	2.7593	2.0289	1.4767	3.0958	3.2548	2.2381	3.7605	3.0337	3.0639	2.2584	1.6771	3.2474	2.3108	3.3819	3.9139	3.3645	4.0115	2.3196	2.5990	1.0501	3.2905	4.0844	3.2132	2.5112	1.8579	3.0501	1.5343	2.7593	3.0832	1.5189	3.2933	3.4935	1.8785	2.0735	2.7841	3.7837	2.2448
8.5400			2.4216	2.9852	2.9656	1.9320	2.3583	1.7004	2.9291	2.1497	3.0092	2.7517	2.7615	2.0304	1.4776	3.0989	3.2585	2.2434	3.7633	3.0372	3.0686	2.2598	1.6775	3.2527	2.3131	3.3873	3.9207	3.3679	4.0140	2.3214	2.6027	1.0503	3.2965	4.0888	3.2184	2.5154	1.8616	3.0520	1.5363	2.7644	3.0927	1.5192	3.2958	3.5005	1.8798	2.0756	2.7868	3.7882	2.2476
8.5500			2.4245	2.9898	2.9685	1.9338	2.3596	1.7042	2.9335	2.1517	3.0138	2.7573	2.7637	2.0319	1.4785	3.1019	3.2621	2.2487	3.7663	3.0407	3.0732	2.2611	1.6779	3.2580	2.3153	3.3925	3.9274	3.3713	4.0166	2.3230	2.6062	1.0505	3.3025	4.0928	3.2234	2.5196	1.8652	3.0542	1.5383	2.7695	3.1020	1.5195	3.2982	3.5074	1.8811	2.0776	2.7894	3.7927	2.2503
8.5600			2.4273	2.9943	2.9714	1.9357	2.3611	1.7079	2.9377	2.1536	3.0184	2.7628	2.7659	2.0334	1.4794	3.1045	3.2658	2.2538	3.7692	3.0441	3.0777	2.2625	1.6782	3.2632	2.3175	3.3978	3.9340	3.3745	4.0189	2.3247	2.6097	1.0507	3.3084	4.0969	3.2283	2.5238	1.8687	3.0563	1.5403	2.7744	3.1113	1.5197	3.3004	3.5142	1.8824	2.0796	2.7919	3.7970	2.2530
8.5700			2.4300	2.9988	2.9740	1.9376	2.3625	1.7116	2.9419	2.1555	3.0229	2.7682	2.7680	2.0348	1.4803	3.1075	3.2696	2.2590	3.7721	3.0474	3.0822	2.2638	1.6787	3.2684	2.3196	3.4028	3.9404	3.3778	4.0212	2.3265	2.6133	1.0510	3.3142	4.1010	3.2330	2.5279	1.8723	3.0583	1.5421	2.7793	3.1205	1.5200	3.3027	3.5207	1.8837	2.0816	2.7944	3.8014	2.2557
8.5800			2.4328	3.0032	2.9767	1.9394	2.3638	1.7153	2.9459	2.1574	3.0274	2.7736	2.7701	2.0362	1.4812	3.1103	3.2732	2.2640	3.7749	3.0507	3.0867	2.2652	1.6791	3.2736	2.3218	3.4078	3.9467	3.3810	4.0236	2.3282	2.6168	1.0512	3.3199	4.1049	3.2378	2.5320	1.8758	3.0603	1.5440	2.7841	3.1294	1.5203	3.3050	3.5273	1.8850	2.0835	2.7969	3.8058	2.2583
8.5900			2.4355	3.0075	2.9795	1.9413	2.3652	1.7189	2.9499	2.1593	3.0317	2.7788	2.7722	2.0375	1.4820	3.1131	3.2767	2.2692	3.7777	3.0539	3.0911	2.2666	1.6795	3.2786	2.3239	3.4128	3.9530	3.3841	4.0259	2.3298	2.6201	1.0514	3.3255	4.1088	3.2425	2.5360	1.8793	3.0623	1.5459	2.7889	3.1383	1.5206	3.3071	3.5338	1.8864	2.0855	2.7994	3.8101	2.2609
8.6000			2.4381	3.0118	2.9822	1.9431	2.3665	1.7225	2.9540	2.1610	3.0361	2.7840	2.7743	2.0389	1.4829	3.1159	3.2801	2.2742	3.7804	3.0571	3.0954	2.2678	1.6798	3.2834	2.3259	3.4177	3.9589	3.3872	4.0281	2.3314	2.6235	1.0517	3.3311	4.1123	3.2472	2.5400	1.8827	3.0642	1.5477	2.7936	3.1471	1.5209	3.3093	3.5404	1.8876	2.0874	2.8019	3.8141	2.2634
8.6100			2.4407	3.0159	2.9848	1.9449	2.3679	1.7261	2.9579	2.1628	3.0403	2.7891	2.7763	2.0402	1.4837	3.1185	3.2834	2.2791	3.7830	3.0604	3.0997	2.2692	1.6802	3.2883	2.3280	3.4224	3.9646	3.3903	4.0303	2.3329	2.6268	1.0519	3.3365	4.1159	3.2518	2.5440	1.8861	3.0659	1.5496	2.7984	3.1558	1.5211	3.3116	3.5468	1.8889	2.0893	2.8042	3.8183	2.2660
8.6200			2.4433	3.0201	2.9873	1.9466	2.3693	1.7296	2.9618	2.1646	3.0445	2.7941	2.7783	2.0416	1.4845	3.1212	3.2868	2.2840	3.7854	3.0635	3.1038	2.2704	1.6806	3.2930	2.3300	3.4271	3.9704	3.3933	4.0325	2.3345	2.6300	1.0521	3.3418	4.1194	3.2564	2.5479	1.8895	3.0677	1.5514	2.8029	3.1644	1.5214	3.3137	3.5529	1.8901	2.0912	2.8066	3.8223	2.2686
8.6300			2.4459	3.0241	2.9898	1.9484	2.3705	1.7331	2.9657	2.1663	3.0486	2.7992	2.7803	2.0429	1.4854	3.1236	3.2901	2.2889	3.7882	3.0665	3.1079	2.2715	1.6810	3.2977	2.3320	3.4317	3.9762	3.3963	4.0346	2.3360	2.6331	1.0523	3.3471	4.1228	3.2609	2.5518	1.8928	3.0695	1.5533	2.8075	3.1726	1.5217	3.3158	3.5590	1.8913	2.0930	2.8090	3.8262	2.2710
8.6400			2.4485	3.0281	2.9923	1.9501	2.3718	1.7366	2.9694	2.1682	3.0527	2.8041	2.7822	2.0442	1.4862	3.1262	3.2934	2.2937	3.7906	3.0696	3.1120	2.2728	1.6813	3.3023	2.3340	3.4363	3.9816	3.3993	4.0367	2.3376	2.6363	1.0525	3.3523	4.1261	3.2652	2.5556	1.8961	3.0713	1.5550	2.8121	3.1808	1.5219	3.3178	3.5649	1.8926	2.0948	2.8112	3.8300	2.2734
8.6500			2.4510	3.0320	2.9948	1.9519	2.3730	1.7400	2.9731	2.1699	3.0567	2.8090	2.7842	2.0455	1.4870	3.1287	3.2966	2.2984	3.7933	3.0726	3.1160	2.2741	1.6817	3.3068	2.3359	3.4407	3.9870	3.4021	4.0388	2.3391	2.6394	1.0527	3.3574	4.1294	3.2697	2.5594	1.8994	3.0730	1.5568	2.8165	3.1890	1.5222	3.3198	3.5709	1.8937	2.0966	2.8135	3.8338	2.2759
8.6600			2.4535	3.0359	2.9972	1.9536	2.3743	1.7434	2.9768	2.1716	3.0607	2.8137	2.7861	2.0467	1.4879	3.1313	3.2997	2.3031	3.7957	3.0756	3.1199	2.2753	1.6820	3.3113	2.3379	3.4451	3.9925	3.4049	4.0408	2.3407	2.6424	1.0530	3.3624	4.1326	3.2741	2.5631	1.9026	3.0749	1.5586	2.8208	3.1970	1.5224	3.3218	3.5769	1.8949	2.0984	2.8159	3.8375	2.2783
8.6700			2.4559	3.0397	2.9996	1.9553	2.3756	1.7468	2.9802	2.1733	3.0645	2.8185	2.7880	2.0480	1.4886	3.1337	3.3027	2.3076	3.7982	3.0785	3.1237	2.2764	1.6824	3.3156	2.3398	3.4494	3.9975	3.4078	4.0427	2.3421	2.6454	1.0532	3.3673	4.1356	3.2782	2.5668	1.9058	3.0766	1.5603	2.8252	3.2049	1.5227	3.3237	3.5828	1.8961	2.1002	2.8181	3.8413	2.2807
8.6800			2.4583	3.0435	3.0018	1.9570	2.3768	1.7502	2.9838	2.1750	3.0684	2.8231	2.7898	2.0492	1.4894	3.1361	3.3058	2.3122	3.8005	3.0813	3.1275	2.2776	1.6827	3.3200	2.3417	3.4537	4.0028	3.4106	4.0446	2.3436	2.6485	1.0534	3.3722	4.1386	3.2825	2.5705	1.9089	3.0782	1.5621	2.8296	3.2126	1.5229	3.3257	3.5885	1.8972	2.1020	2.8204	3.8448	2.2830
8.6900			2.4606	3.0472	3.0041	1.9586	2.3781	1.7534	2.9873	2.1766	3.0721	2.8278	2.7917	2.0505	1.4902	3.1385	3.3089	2.3166	3.8028	3.0841	3.1313	2.2788	1.6831	3.3242	2.3435	3.4579	4.0079	3.4134	4.0465	2.3450	2.6513	1.0536	3.3769	4.1416	3.2865	2.5741	1.9120	3.0799	1.5638	2.8337	3.2203	1.5232	3.3275	3.5943	1.8984	2.1037	2.8226	3.8484	2.2853
8.7000			2.4630	3.0508	3.0063	1.9602	2.3793	1.7567	2.9908	2.1783	3.0758	2.8323	2.7935	2.0517	1.4910	3.1409	3.3119	2.3211	3.8050	3.0868	3.1350	2.2800	1.6834	3.3283	2.3453	3.4619	4.0128	3.4161	4.0485	2.3464	2.6543	1.0538	3.3816	4.1444	3.2907	2.5777	1.9151	3.0815	1.5655	2.8379	3.2278	1.5234	3.3294	3.5997	1.8996	2.1053	2.8247	3.8518	2.2876
8.7100			2.4654	3.0544	3.0085	1.9619	2.3804	1.7600	2.9942	2.1799	3.0795	2.8366	2.7953	2.0529	1.4918	3.1432	3.3148	2.3256	3.8073	3.0896	3.1387	2.2811	1.6838	3.3325	2.3471	3.4660	4.0176	3.4187	4.0502	2.3479	2.6571	1.0540	3.3862	4.1471	3.2945	2.5813	1.9181	3.0831	1.5672	2.8420	3.2352	1.5237	3.3312	3.6052	1.9007	2.1070	2.8269	3.8553	2.2898
8.7200			2.4677	3.0579	3.0108	1.9635	2.3816	1.7632	2.9975	2.1814	3.0831	2.8410	2.7970	2.0540	1.4925	3.1454	3.3178	2.3299	3.8095	3.0923	3.1424	2.2822	1.6841	3.3366	2.3489	3.4699	4.0223	3.4212	4.0521	2.3492	2.6598	1.0542	3.3908	4.1498	3.2986	2.5848	1.9212	3.0846	1.5688	2.8460	3.2425	1.5239	3.3330	3.6107	1.9018	2.1087	2.8289	3.8586	2.2920
8.7300			2.4700	3.0613	3.0129	1.9651	2.3828	1.7664	3.0008	2.1831	3.0866	2.8453	2.7988	2.0552	1.4933	3.1476	3.3206	2.3342	3.8117	3.0950	3.1460	2.2832	1.6844	3.3406	2.3507	3.4739	4.0267	3.4238	4.0539	2.3506	2.6625	1.0544	3.3952	4.1524	3.3023	2.5882	1.9241	3.0861	1.5704	2.8500	3.2496	1.5242	3.3347	3.6160	1.9028	2.1104	2.8310	3.8618	2.2942
8.7400			2.4722	3.0647	3.0150	1.9666	2.3839	1.7696	3.0041	2.1847	3.0901	2.8495	2.8005	2.0563	1.4940	3.1499	3.3234	2.3383	3.8139	3.0977	3.1495	2.2844	1.6847	3.3444	2.3524	3.4777	4.0312	3.4263	4.0556	2.3519	2.6652	1.0546	3.3996	4.1551	3.3060	2.5917	1.9271	3.0877	1.5721	2.8539	3.2565	1.5244	3.3365	3.6213	1.9040	2.1120	2.8330	3.8649	2.2963
8.7500			2.4744	3.0681	3.0171	1.9682	2.3850	1.7726	3.0073	2.1863	3.0935	2.8537	2.8022	2.0574	1.4948	3.1520	3.3262	2.3426	3.8159	3.1001	3.1529	2.2855	1.6851	3.3483	2.3541	3.4814	4.0355	3.4288	4.0573	2.3532	2.6679	1.0548	3.4039	4.1576	3.3097	2.5950	1.9300	3.0892	1.5737	2.8579	3.2632	1.5247	3.3381	3.6265	1.9050	2.1135	2.8352	3.8680	2.2985
8.7600			2.4766	3.0714	3.0192	1.9697	2.3862	1.7757	3.0104	2.1878	3.0968	2.8579	2.8039	2.0586	1.4955	3.1541	3.3290	2.3467	3.8181	3.1027	3.1563	2.2866	1.6854	3.3519	2.3558	3.4851	4.0398	3.4312	4.0590	2.3546	2.6705	1.0551	3.4081	4.1600	3.3134	2.5984	1.9329	3.0907	1.5753	2.8618	3.2700	1.5249	3.3398	3.6317	1.9061	2.1152	2.8372	3.8712	2.3006
8.7700			2.4787	3.0746	3.0212	1.9712	2.3872	1.7788	3.0134	2.1893	3.1001	2.8618	2.8055	2.0597	1.4962	3.1563	3.3316	2.3508	3.8201	3.1051	3.1596	2.2876	1.6857	3.3556	2.3575	3.4887	4.0439	3.4336	4.0606	2.3559	2.6732	1.0552	3.4122	4.1622	3.3172	2.6017	1.9357	3.0922	1.5768	2.8656	3.2763	1.5251	3.3414	3.6366	1.9072	2.1168	2.8392	3.8744	2.3027
8.7800			2.4808	3.0778	3.0231	1.9726	2.3883	1.7818	3.0165	2.1908	3.1034	2.8657	2.8072	2.0607	1.4969	3.1583	3.3343	2.3549	3.8222	3.1075	3.1629	2.2886	1.6860	3.3592	2.3591	3.4923	4.0479	3.4360	4.0622	2.3572	2.6756	1.0554	3.4163	4.1646	3.3208	2.6049	1.9385	3.0936	1.5784	2.8694	3.2825	1.5254	3.3432	3.6415	1.9082	2.1183	2.8411	3.8775	2.3048
8.7900			2.4830	3.0809	3.0251	1.9742	2.3894	1.7848	3.0194	2.1923	3.1066	2.8694	2.8088	2.0618	1.4976	3.1603	3.3368	2.3588	3.8241	3.1100	3.1662	2.2897	1.6863	3.3628	2.3607	3.4958	4.0519	3.4383	4.0638	2.3585	2.6781	1.0556	3.4203	4.1670	3.3243	2.6082	1.9413	3.0950	1.5800	2.8731	3.2887	1.5256	3.3448	3.6464	1.9093	2.1199	2.8431	3.8804	2.3068
8.8000			2.4849	3.0840	3.0270	1.9757	2.3904	1.7877	3.0223	2.1937	3.1097	2.8733	2.8104	2.0629	1.4984	3.1624	3.3394	2.3627	3.8260	3.1124	3.1694	2.2907	1.6866	3.3663	2.3623	3.4992	4.0559	3.4407	4.0655	2.3598	2.6806	1.0558	3.4242	4.1692	3.3279	2.6114	1.9440	3.0963	1.5815	2.8768	3.2949	1.5258	3.3463	3.6510	1.9102	2.1214	2.8449	3.8832	2.3088
8.8100			2.4870	3.0870	3.0289	1.9771	2.3915	1.7907	3.0252	2.1951	3.1128	2.8770	2.8120	2.0639	1.4990	3.1644	3.3420	2.3664	3.8280	3.1147	3.1723	2.2916	1.6870	3.3698	2.3639	3.5025	4.0595	3.4431	4.0669	2.3610	2.6830	1.0560	3.4281	4.1713	3.3313	2.6145	1.9467	3.0977	1.5830	2.8804	3.3009	1.5260	3.3479	3.6557	1.9112	2.1229	2.8468	3.8862	2.3108
8.8200			2.4891	3.0900	3.0307	1.9786	2.3926	1.7936	3.0281	2.1965	3.1158	2.8807	2.8135	2.0650	1.4997	3.1664	3.3443	2.3701	3.8299	3.1171	3.1754	2.2926	1.6873	3.3732	2.3655	3.5058	4.0633	3.4451	4.0684	2.3622	2.6854	1.0562	3.4318	4.1735	3.3347	2.6176	1.9494	3.0991	1.5845	2.8839	3.3069	1.5262	3.3494	3.6604	1.9122	2.1244	2.8486	3.8888	2.3128
8.8300			2.4911	3.0929	3.0325	1.9800	2.3937	1.7965	3.0310	2.1980	3.1188	2.8843	2.8151	2.0660	1.5004	3.1684	3.3467	2.3737	3.8318	3.1194	3.1785	2.2936	1.6875	3.3765	2.3670	3.5090	4.0670	3.4474	4.0699	2.3633	2.6878	1.0564	3.4355	4.1755	3.3381	2.6207	1.9520	3.1004	1.5859	2.8874	3.3127	1.5265	3.3509	3.6650	1.9132	2.1258	2.8505	3.8917	2.3147
8.8400			2.4931	3.0958	3.0341	1.9813	2.3947	1.7993	3.0336	2.1995	3.1218	2.8879	2.8166	2.0670	1.5010	3.1702	3.3491	2.3773	3.8336	3.1216	3.1815	2.2945	1.6879	3.3797	2.3685	3.5121	4.0704	3.4497	4.0712	2.3645	2.6902	1.0566	3.4392	4.1774	3.3413	2.6237	1.9546	3.1016	1.5874	2.8908	3.3184	1.5267	3.3524	3.6696	1.9142	2.1273	2.8524	3.8945	2.3166
8.8500			2.4950	3.0987	3.0360	1.9827	2.3957	1.8021	3.0362	2.2008	3.1246	2.8914	2.8181	2.0680	1.5017	3.1721	3.3514	2.3808	3.8353	3.1237	3.1844	2.2955	1.6882	3.3828	2.3700	3.5153	4.0738	3.4517	4.0727	2.3657	2.6924	1.0568	3.4427	4.1793	3.3445	2.6267	1.9572	3.1028	1.5888	2.8942	3.3241	1.5269	3.3538	3.6739	1.9151	2.1287	2.8541	3.8971	2.3184
8.8600			2.4970	3.1015	3.0378	1.9841	2.3966	1.8048	3.0390	2.2022	3.1275	2.8948	2.8195	2.0689	1.5023	3.1738	3.3538	2.3843	3.8372	3.1258	3.1873	2.2964	1.6884	3.3860	2.3715	3.5184	4.0773	3.4537	4.0741	2.3669	2.6947	1.0570	3.4462	4.1813	3.3478	2.6297	1.9597	3.1042	1.5903	2.8977	3.3296	1.5271	3.3551	3.6783	1.9161	2.1301	2.8559	3.8996	2.3202
8.8700			2.4988	3.1042	3.0396	1.9855	2.3974	1.8075	3.0416	2.2036	3.1302	2.8982	2.8210	2.0699	1.5030	3.1757	3.3561	2.3878	3.8389	3.1280	3.1902	2.2973	1.6887	3.3892	2.3730	3.5215	4.0808	3.4558	4.0755	2.3681	2.6969	1.0572	3.4497	4.1831	3.3511	2.6326	1.9622	3.1054	1.5918	2.9011	3.3349	1.5274	3.3565	3.6826	1.9170	2.1315	2.8577	3.9022	2.3221
8.8800			2.5006	3.1069	3.0412	1.9868	2.3985	1.8103	3.0442	2.2048	3.1330	2.9014	2.8224	2.0709	1.5036	3.1775	3.3584	2.3912	3.8405	3.1301	3.1929	2.2983	1.6890	3.3921	2.3744	3.5244	4.0841	3.4578	4.0768	2.3691	2.6991	1.0574	3.4530	4.1849	3.3543	2.6355	1.9647	3.1067	1.5932	2.9044	3.3403	1.5275	3.3579	3.6868	1.9179	2.1329	2.8594	3.9046	2.3238
8.8900			2.5025	3.1095	3.0429	1.9881	2.3994	1.8129	3.0468	2.2062	3.1357	2.9048	2.8239	2.0718	1.5043	3.1792	3.3606	2.3946	3.8422	3.1323	3.1956	2.2992	1.6893	3.3951	2.3758	3.5273	4.0875	3.4597	4.0780	2.3703	2.7012	1.0575	3.4563	4.1867	3.3574	2.6383	1.9671	3.1077	1.5946	2.9076	3.3455	1.5278	3.3592	3.6908	1.9189	2.1343	2.8610	3.9071	2.3256
8.9000			2.5043	3.1121	3.0445	1.9894	2.4004	1.8155	3.0491	2.2075	3.1383	2.9081	2.8253	2.0727	1.5049	3.1809	3.3627	2.3980	3.8439	3.1342	3.1983	2.3001	1.6895	3.3983	2.3772	3.5302	4.0906	3.4617	4.0794	2.3716	2.7033	1.0577	3.4596	4.1885	3.3604	2.6411	1.9695	3.1090	1.5958	2.9108	3.3505	1.5280	3.3607	3.6949	1.9198	2.1356	2.8627	3.9094	2.3274
8.9100			2.5061	3.1146	3.0461	1.9907	2.4013	1.8182	3.0516	2.2088	3.1409	2.9112	2.8266	2.0736	1.5055	3.1825	3.3649	2.4012	3.8455	3.1361	3.2011	2.3009	1.6898	3.4010	2.3786	3.5329	4.0938	3.4637	4.0806	2.3725	2.7054	1.0579	3.4627	4.1901	3.3634	2.6439	1.9719	3.1101	1.5971	2.9140	3.3555	1.5282	3.3621	3.6989	1.9207	2.1369	2.8643	3.9118	2.3291
8.9200			2.5078	3.1171	3.0477	1.9919	2.4021	1.8208	3.0540	2.2100	3.1434	2.9143	2.8280	2.0745	1.5062	3.1842	3.3670	2.4044	3.8470	3.1380	3.2038	2.3018	1.6901	3.4039	2.3799	3.5357	4.0966	3.4657	4.0819	2.3737	2.7074	1.0581	3.4658	4.1918	3.3663	2.6466	1.9743	3.1114	1.5985	2.9171	3.3606	1.5284	3.3632	3.7029	1.9216	2.1382	2.8659	3.9141	2.3309
8.9300			2.5096	3.1196	3.0492	1.9931	2.4030	1.8233	3.0564	2.2113	3.1459	2.9174	2.8293	2.0754	1.5068	3.1859	3.3691	2.4077	3.8487	3.1399	3.2063	2.3026	1.6904	3.4066	2.3813	3.5383	4.0996	3.4675	4.0831	2.3748	2.7094	1.0583	3.4689	4.1933	3.3693	2.6493	1.9766	3.1124	1.5998	2.9201	3.3654	1.5286	3.3644	3.7067	1.9224	2.1395	2.8675	3.9165	2.3326
8.9400			2.5113	3.1220	3.0506	1.9944	2.4038	1.8258	3.0588	2.2126	3.1483	2.9204	2.8307	2.0763	1.5074	3.1876	3.3711	2.4107	3.8502	3.1419	3.2089	2.3035	1.6906	3.4094	2.3826	3.5410	4.1024	3.4694	4.0844	2.3758	2.7114	1.0584	3.4719	4.1948	3.3722	2.6520	1.9788	3.1136	1.6011	2.9231	3.3700	1.5288	3.3658	3.7107	1.9232	2.1408	2.8691	3.9187	2.3343
8.9500			2.5130	3.1244	3.0521	1.9956	2.4047	1.8283	3.0611	2.2138	3.1507	2.9234	2.8320	2.0772	1.5080	3.1893	3.3732	2.4139	3.8516	3.1438	3.2114	2.3043	1.6909	3.4121	2.3839	3.5437	4.1053	3.4711	4.0855	2.3769	2.7133	1.0586	3.4748	4.1963	3.3749	2.6546	1.9811	3.1147	1.6024	2.9261	3.3747	1.5290	3.3670	3.7145	1.9241	2.1421	2.8707	3.9210	2.3358
8.9600			2.5146	3.1267	3.0536	1.9968	2.4055	1.8307	3.0633	2.2150	3.1531	2.9263	2.8333	2.0780	1.5086	3.1908	3.3752	2.4169	3.8531	3.1456	3.2139	2.3052	1.6912	3.4148	2.3852	3.5462	4.1082	3.4730	4.0867	2.3778	2.7152	1.0588	3.4777	4.1977	3.3776	2.6572	1.9833	3.1157	1.6037	2.9290	3.3793	1.5292	3.3682	3.7181	1.9250	2.1434	2.8723	3.9231	2.3374
8.9700			2.5162	3.1290	3.0551	1.9981	2.4065	1.8331	3.0655	2.2161	3.1554	2.9292	2.8345	2.0789	1.5091	3.1922	3.3772	2.4198	3.8544	3.1475	3.2162	2.3059	1.6914	3.4173	2.3864	3.5487	4.1110	3.4747	4.0878	2.3789	2.7172	1.0590	3.4805	4.1992	3.3803	2.6598	1.9855	3.1168	1.6050	2.9320	3.3837	1.5293	3.3694	3.7215	1.9258	2.1446	2.8739	3.9252	2.3390
8.9800			2.5179	3.1313	3.0566	1.9992	2.4072	1.8356	3.0678	2.2173	3.1577	2.9320	2.8358	2.0797	1.5097	3.1937	3.3791	2.4228	3.8560	3.1493	3.2186	2.3067	1.6917	3.4198	2.3877	3.5511	4.1136	3.4765	4.0890	2.3798	2.7191	1.0592	3.4832	4.2007	3.3829	2.6623	1.9877	3.1177	1.6061	2.9348	3.3881	1.5295	3.3705	3.7250	1.9266	2.1458	2.8753	3.9274	2.3407
8.9900			2.5195	3.1335	3.0580	2.0004	2.4080	1.8379	3.0699	2.2184	3.1599	2.9348	2.8370	2.0806	1.5102	3.1953	3.3810	2.4257	3.8574	3.1509	3.2209	2.3076	1.6919	3.4224	2.3889	3.5535	4.1161	3.4781	4.0902	2.3808	2.7209	1.0593	3.4859	4.2022	3.3856	2.6648	1.9898	3.1188	1.6074	2.9377	3.3922	1.5297	3.3717	3.7287	1.9275	2.1470	2.8767	3.9291	2.3422
9.0000			2.5212	3.1357	3.0593	2.0016	2.4088	1.8403	3.0720	2.2197	3.1621	2.9374	2.8382	2.0814	1.5108	3.1968	3.3828	2.4285	3.8588	3.1527	3.2232	2.3083	1.6921	3.4250	2.3901	3.5558	4.1187	3.4797	4.0912	2.3818	2.7226	1.0595	3.4886	4.2034	3.3882	2.6673	1.9919	3.1199	1.6086	2.9404	3.3964	1.5299	3.3729	3.7321	1.9282	2.1481	2.8781	3.9310	2.3438
9.0100			2.5227	3.1378	3.0607	2.0027	2.4098	1.8426	3.0741	2.2209	3.1642	2.9401	2.8395	2.0822	1.5114	3.1983	3.3846	2.4313	3.8602	3.1544	3.2255	2.3091	1.6924	3.4274	2.3913	3.5583	4.1211	3.4813	4.0921	2.3828	2.7244	1.0597	3.4912	4.2047	3.3909	2.6697	1.9940	3.1209	1.6097	2.9431	3.4005	1.5301	3.3740	3.7356	1.9291	2.1494	2.8796	3.9331	2.3453
9.0200			2.5242	3.1400	3.0620	2.0039	2.4104	1.8449	3.0761	2.2220	3.1663	2.9426	2.8406	2.0830	1.5119	3.1996	3.3864	2.4342	3.8615	3.1561	3.2278	2.3099	1.6927	3.4298	2.3925	3.5606	4.1237	3.4829	4.0931	2.3837	2.7262	1.0599	3.4937	4.2061	3.3934	2.6721	1.9960	3.1218	1.6109	2.9459	3.4044	1.5303	3.3751	3.7389	1.9299	2.1505	2.8809	3.9351	2.3468
9.0300			2.5257	3.1420	3.0633	2.0050	2.4113	1.8471	3.0782	2.2230	3.1684	2.9453	2.8418	2.0837	1.5124	3.2010	3.3879	2.4369	3.8627	3.1577	3.2299	2.3106	1.6928	3.4320	2.3936	3.5628	4.1260	3.4847	4.0943	2.3846	2.7280	1.0601	3.4962	4.2073	3.3960	2.6744	1.9981	3.1227	1.6121	2.9485	3.4083	1.5305	3.3761	3.7421	1.9307	2.1517	2.8823	3.9371	2.3482
9.0400			2.5272	3.1441	3.0644	2.0061	2.4120	1.8493	3.0801	2.2241	3.1704	2.9478	2.8430	2.0844	1.5130	3.2024	3.3898	2.4395	3.8641	3.1593	3.2321	2.3114	1.6931	3.4344	2.3948	3.5650	4.1283	3.4863	4.0953	2.3855	2.7296	1.0602	3.4986	4.2084	3.3983	2.6768	2.0001	3.1237	1.6132	2.9511	3.4123	1.5307	3.3771	3.7452	1.9314	2.1528	2.8837	3.9390	2.3496
9.0500			2.5287	3.1461	3.0658	2.0071	2.4128	1.8515	3.0821	2.2251	3.1724	2.9502	2.8441	2.0853	1.5135	3.2038	3.3916	2.4422	3.8652	3.1609	3.2343	2.3121	1.6934	3.4365	2.3959	3.5670	4.1306	3.4878	4.0960	2.3865	2.7313	1.0604	3.5010	4.2096	3.4007	2.6790	2.0020	3.1246	1.6144	2.9537	3.4160	1.5308	3.3781	3.7485	1.9322	2.1539	2.8851	3.9409	2.3511
9.0600			2.5301	3.1481	3.0671	2.0082	2.4135	1.8537	3.0841	2.2262	3.1743	2.9526	2.8452	2.0860	1.5141	3.2051	3.3934	2.4448	3.8667	3.1624	3.2363	2.3128	1.6936	3.4387	2.3970	3.5692	4.1327	3.4893	4.0972	2.3874	2.7329	1.0605	3.5033	4.2108	3.4031	2.6813	2.0040	3.1255	1.6155	2.9562	3.4196	1.5310	3.3791	3.7515	1.9330	2.1550	2.8863	3.9426	2.3526
9.0700			2.5316	3.1500	3.0682	2.0092	2.4143	1.8558	3.0860	2.2273	3.1762	2.9551	2.8463	2.0868	1.5146	3.2065	3.3950	2.4473	3.8680	3.1638	3.2383	2.3136	1.6938	3.4408	2.3981	3.5713	4.1350	3.4907	4.0981	2.3882	2.7345	1.0607	3.5056	4.2118	3.4055	2.6835	2.0059	3.1264	1.6167	2.9588	3.4231	1.5312	3.3801	3.7546	1.9337	2.1561	2.8877	3.9443	2.3539
9.0800			2.5329	3.1519	3.0695	2.0102	2.4150	1.8579	3.0878	2.2284	3.1781	2.9575	2.8474	2.0875	1.5150	3.2077	3.3966	2.4498	3.8690	3.1654	3.2403	2.3142	1.6941	3.4430	2.3992	3.5733	4.1372	3.4921	4.0991	2.3891	2.7361	1.0609	3.5078	4.2130	3.4078	2.6857	2.0078	3.1273	1.6177	2.9612	3.4265	1.5313	3.3811	3.7575	1.9343	2.1572	2.8890	3.9459	2.3553
9.0900			2.5343	3.1538	3.0706	2.0113	2.4158	1.8600	3.0896	2.2295	3.1799	2.9598	2.8485	2.0882	1.5155	3.2091	3.3982	2.4523	3.8702	3.1669	3.2422	2.3149	1.6943	3.4450	2.4003	3.5752	4.1393	3.4935	4.0999	2.3899	2.7377	1.0610	3.5100	4.2140	3.4101	2.6879	2.0096	3.1282	1.6188	2.9636	3.4300	1.5315	3.3820	3.7604	1.9350	2.1583	2.8903	3.9476	2.3566
9.1000			2.5358	3.1556	3.0718	2.0123	2.4164	1.8620	3.0913	2.2304	3.1817	2.9620	2.8496	2.0889	1.5161	3.2104	3.3997	2.4547	3.8715	3.1683	3.2442	2.3156	1.6945	3.4471	2.4013	3.5772	4.1413	3.4950	4.1008	2.3908	2.7392	1.0612	3.5122	4.2151	3.4122	2.6901	2.0114	3.1290	1.6198	2.9660	3.4334	1.5317	3.3831	3.7632	1.9359	2.1593	2.8915	3.9493	2.3580
9.1100			2.5371	3.1574	3.0729	2.0134	2.4172	1.8640	3.0931	2.2314	3.1835	2.9642	2.8506	2.0896	1.5166	3.2116	3.4012	2.4571	3.8726	3.1698	3.2461	2.3162	1.6947	3.4491	2.4023	3.5791	4.1434	3.4963	4.1018	2.3917	2.7406	1.0613	3.5143	4.2162	3.4144	2.6922	2.0133	3.1298	1.6209	2.9683	3.4369	1.5319	3.3840	3.7659	1.9366	2.1603	2.8926	3.9510	2.3593
9.1200			2.5384	3.1592	3.0741	2.0143	2.4178	1.8661	3.0948	2.2324	3.1852	2.9663	2.8517	2.0903	1.5171	3.2128	3.4027	2.4595	3.8738	3.1712	3.2479	2.3169	1.6949	3.4510	2.4034	3.5811	4.1453	3.4978	4.1027	2.3925	2.7422	1.0615	3.5163	4.2172	3.4165	2.6942	2.0150	3.1307	1.6219	2.9706	3.4401	1.5320	3.3849	3.7687	1.9373	2.1613	2.8939	3.9526	2.3606
9.1300			2.5398	3.1610	3.0752	2.0152	2.4185	1.8681	3.0965	2.2334	3.1869	2.9684	2.8527	2.0910	1.5176	3.2140	3.4041	2.4618	3.8749	3.1725	3.2497	2.3175	1.6951	3.4530	2.4044	3.5829	4.1472	3.4991	4.1035	2.3934	2.7436	1.0617	3.5183	4.2182	3.4186	2.6963	2.0168	3.1315	1.6230	2.9729	3.4432	1.5322	3.3858	3.7715	1.9380	2.1624	2.8950	3.9542	2.3619
9.1400			2.5410	3.1627	3.0763	2.0162	2.4192	1.8700	3.0982	2.2344	3.1885	2.9705	2.8537	2.0917	1.5180	3.2152	3.4057	2.4640	3.8759	3.1738	3.2515	2.3183	1.6953	3.4551	2.4054	3.5847	4.1490	3.5004	4.1042	2.3941	2.7451	1.0618	3.5203	4.2190	3.4207	2.6983	2.0185	3.1323	1.6240	2.9752	3.4463	1.5323	3.3868	3.7743	1.9386	2.1634	2.8962	3.9558	2.3631
9.1500			2.5423	3.1644	3.0774	2.0172	2.4199	1.8719	3.0998	2.2353	3.1902	2.9726	2.8547	2.0923	1.5185	3.2164	3.4073	2.4663	3.8769	3.1751	3.2533	2.3189	1.6955	3.4569	2.4063	3.5866	4.1508	3.5017	4.1050	2.3950	2.7464	1.0619	3.5222	4.2199	3.4228	2.7003	2.0202	3.1330	1.6250	2.9774	3.4493	1.5325	3.3877	3.7769	1.9393	2.1643	2.8975	3.9572	2.3644
9.1600			2.5434	3.1661	3.0784	2.0182	2.4205	1.8737	3.1015	2.2362	3.1918	2.9746	2.8557	2.0930	1.5190	3.2175	3.4087	2.4684	3.8780	3.1764	3.2550	2.3195	1.6958	3.4587	2.4073	3.5882	4.1527	3.5030	4.1058	2.3957	2.7478	1.0621	3.5240	4.2209	3.4248	2.7023	2.0219	3.1338	1.6260	2.9796	3.4522	1.5327	3.3885	3.7794	1.9400	2.1653	2.8985	3.9586	2.3657
9.1700			2.5447	3.1677	3.0794	2.0191	2.4212	1.8756	3.1031	2.2372	3.1933	2.9767	2.8567	2.0937	1.5195	3.2187	3.4101	2.4706	3.8790	3.1777	3.2567	2.3201	1.6960	3.4604	2.4082	3.5900	4.1546	3.5043	4.1067	2.3965	2.7493	1.0623	3.5259	4.2218	3.4269	2.7042	2.0236	3.1346	1.6270	2.9818	3.4550	1.5328	3.3894	3.7817	1.9406	2.1663	2.8996	3.9601	2.3668
9.1800			2.5460	3.1693	3.0804	2.0200	2.4218	1.8774	3.1046	2.2381	3.1948	2.9786	2.8576	2.0942	1.5199	3.2198	3.4115	2.4727	3.8800	3.1790	3.2584	2.3207	1.6962	3.4622	2.4092	3.5917	4.1564	3.5056	4.1074	2.3973	2.7506	1.0624	3.5276	4.2227	3.4289	2.7061	2.0252	3.1353	1.6279	2.9839	3.4578	1.5330	3.3902	3.7841	1.9412	2.1672	2.9008	3.9616	2.3680
9.1900			2.5472	3.1709	3.0814	2.0209	2.4223	1.8793	3.1062	2.2390	3.1963	2.9805	2.8586	2.0949	1.5204	3.2209	3.4128	2.4748	3.8812	3.1803	3.2600	2.3214	1.6964	3.4640	2.4101	3.5932	4.1580	3.5067	4.1082	2.3980	2.7519	1.0625	3.5294	4.2234	3.4308	2.7080	2.0268	3.1361	1.6289	2.9860	3.4607	1.5331	3.3908	3.7866	1.9419	2.1681	2.9019	3.9630	2.3692
9.2000			2.5484	3.1724	3.0823	2.0218	2.4230	1.8811	3.1076	2.2399	3.1978	2.9822	2.8595	2.0955	1.5208	3.2220	3.4142	2.4769	3.8821	3.1814	3.2616	2.3220	1.6966	3.4657	2.4110	3.5949	4.1597	3.5079	4.1089	2.3988	2.7533	1.0627	3.5311	4.2242	3.4327	2.7098	2.0284	3.1368	1.6299	2.9880	3.4633	1.5333	3.3917	3.7889	1.9426	2.1690	2.9029	3.9642	2.3704
9.2100			2.5496	3.1740	3.0833	2.0226	2.4236	1.8828	3.1092	2.2408	3.1992	2.9841	2.8604	2.0961	1.5212	3.2230	3.4155	2.4788	3.8830	3.1827	3.2632	2.3226	1.6968	3.4673	2.4119	3.5964	4.1613	3.5090	4.1096	2.3996	2.7545	1.0629	3.5327	4.2250	3.4346	2.7116	2.0300	3.1375	1.6309	2.9901	3.4659	1.5334	3.3925	3.7912	1.9432	2.1699	2.9040	3.9656	2.3715
9.2200			2.5507	3.1755	3.0843	2.0235	2.4241	1.8846	3.1108	2.2417	3.2006	2.9859	2.8613	2.0968	1.5217	3.2241	3.4167	2.4807	3.8840	3.1839	3.2646	2.3232	1.6970	3.4690	2.4128	3.5979	4.1628	3.5102	4.1103	2.4002	2.7557	1.0630	3.5344	4.2259	3.4363	2.7134	2.0315	3.1382	1.6318	2.9921	3.4684	1.5336	3.3934	3.7933	1.9438	2.1709	2.9050	3.9668	2.3726
9.2300			2.5518	3.1770	3.0853	2.0244	2.4248	1.8863	3.1121	2.2425	3.2020	2.9876	2.8622	2.0974	1.5221	3.2251	3.4180	2.4827	3.8849	3.1850	3.2662	2.3238	1.6972	3.4707	2.4137	3.5995	4.1644	3.5114	4.1110	2.4009	2.7571	1.0632	3.5359	4.2267	3.4381	2.7152	2.0330	3.1388	1.6326	2.9940	3.4709	1.5337	3.3941	3.7957	1.9444	2.1718	2.9061	3.9682	2.3737
9.2400			2.5530	3.1784	3.0861	2.0252	2.4254	1.8879	3.1135	2.2433	3.2033	2.9894	2.8631	2.0980	1.5225	3.2261	3.4194	2.4846	3.8858	3.1861	3.2678	2.3243	1.6974	3.4722	2.4145	3.6010	4.1659	3.5124	4.1116	2.4017	2.7582	1.0633	3.5375	4.2274	3.4398	2.7169	2.0345	3.1395	1.6335	2.9959	3.4732	1.5339	3.3949	3.7978	1.9449	2.1726	2.9071	3.9695	2.3749
9.2500			2.5540	3.1799	3.0871	2.0261	2.4260	1.8895	3.1149	2.2442	3.2047	2.9911	2.8640	2.0985	1.5229	3.2270	3.4206	2.4865	3.8866	3.1872	3.2693	2.3249	1.6976	3.4738	2.4154	3.6025	4.1675	3.5135	4.1123	2.4023	2.7593	1.0635	3.5390	4.2281	3.4415	2.7186	2.0360	3.1401	1.6344	2.9979	3.4756	1.5340	3.3956	3.7999	1.9456	2.1735	2.9081	3.9708	2.3760
9.2600			2.5551	3.1812	3.0879	2.0269	2.4266	1.8912	3.1162	2.2451	3.2060	2.9927	2.8648	2.0991	1.5233	3.2280	3.4218	2.4882	3.8876	3.1883	3.2707	2.3255	1.6977	3.4753	2.4162	3.6040	4.1689	3.5146	4.1131	2.4029	2.7605	1.0636	3.5404	4.2289	3.4433	2.7203	2.0375	3.1407	1.6352	2.9999	3.4780	1.5341	3.3963	3.8019	1.9462	2.1744	2.9091	3.9720	2.3770
9.2700			2.5562	3.1826	3.0888	2.0277	2.4271	1.8928	3.1177	2.2458	3.2072	2.9943	2.8657	2.0997	1.5237	3.2290	3.4230	2.4899	3.8884	3.1895	3.2721	2.3260	1.6979	3.4767	2.4170	3.6052	4.1703	3.5156	4.1136	2.4037	2.7617	1.0637	3.5419	4.2296	3.4450	2.7220	2.0389	3.1414	1.6361	3.0017	3.4803	1.5343	3.3969	3.8039	1.9468	2.1752	2.9100	3.9735	2.3781
9.2800			2.5573	3.1840	3.0898	2.0285	2.4277	1.8944	3.1190	2.2466	3.2084	2.9959	2.8665	2.1003	1.5242	3.2300	3.4241	2.4917	3.8893	3.1906	3.2735	2.3265	1.6981	3.4782	2.4178	3.6067	4.1717	3.5167	4.1144	2.4044	2.7629	1.0639	3.5432	4.2302	3.4466	2.7236	2.0403	3.1422	1.6369	3.0035	3.4824	1.5344	3.3978	3.8059	1.9474	2.1761	2.9109	3.9746	2.3792
9.2900			2.5583	3.1853	3.0906	2.0292	2.4283	1.8960	3.1203	2.2474	3.2097	2.9975	2.8673	2.1008	1.5246	3.2310	3.4253	2.4935	3.8901	3.1916	3.2748	2.3271	1.6983	3.4795	2.4186	3.6080	4.1731	3.5177	4.1149	2.4051	2.7640	1.0640	3.5446	4.2309	3.4481	2.7252	2.0417	3.1427	1.6378	3.0053	3.4846	1.5346	3.3985	3.8079	1.9480	2.1769	2.9119	3.9758	2.3802
9.3000			2.5593	3.1866	3.0914	2.0300	2.4287	1.8976	3.1214	2.2481	3.2108	2.9990	2.8681	2.1014	1.5249	3.2319	3.4264	2.4952	3.8910	3.1927	3.2761	2.3275	1.6985	3.4809	2.4194	3.6093	4.1744	3.5187	4.1155	2.4058	2.7651	1.0642	3.5459	4.2315	3.4498	2.7268	2.0431	3.1434	1.6387	3.0072	3.4867	1.5347	3.3992	3.8099	1.9485	2.1777	2.9129	3.9769	2.3812
9.3100			2.5603	3.1879	3.0922	2.0307	2.4293	1.8991	3.1227	2.2490	3.2120	3.0006	2.8689	2.1019	1.5253	3.2328	3.4274	2.4968	3.8919	3.1937	3.2774	2.3281	1.6987	3.4824	2.4202	3.6107	4.1757	3.5197	4.1161	2.4064	2.7661	1.0643	3.5472	4.2320	3.4514	2.7284	2.0444	3.1439	1.6395	3.0090	3.4888	1.5349	3.3996	3.8116	1.9490	2.1785	2.9138	3.9777	2.3822
9.3200			2.5613	3.1892	3.0930	2.0315	2.4299	1.9007	3.1240	2.2496	3.2131	3.0020	2.8697	2.1025	1.5257	3.2337	3.4285	2.4984	3.8926	3.1947	3.2787	2.3286	1.6988	3.4839	2.4209	3.6119	4.1771	3.5206	4.1168	2.4070	2.7672	1.0644	3.5485	4.2326	3.4530	2.7299	2.0457	3.1445	1.6403	3.0107	3.4906	1.5350	3.4004	3.8136	1.9496	2.1793	2.9147	3.9789	2.3832
9.3300			2.5622	3.1904	3.0938	2.0323	2.4303	1.9021	3.1251	2.2505	3.2142	3.0034	2.8705	2.1030	1.5261	3.2345	3.4296	2.4999	3.8933	3.1957	3.2799	2.3291	1.6990	3.4853	2.4217	3.6132	4.1783	3.5216	4.1173	2.4076	2.7683	1.0645	3.5497	4.2333	3.4545	2.7314	2.0470	3.1451	1.6411	3.0124	3.4926	1.5351	3.4011	3.8154	1.9502	2.1801	2.9157	3.9800	2.3841
9.3400			2.5632	3.1916	3.0946	2.0330	2.4309	1.9034	3.1264	2.2511	3.2153	3.0049	2.8712	2.1035	1.5265	3.2354	3.4306	2.5014	3.8941	3.1966	3.2812	2.3296	1.6992	3.4866	2.4224	3.6143	4.1796	3.5226	4.1179	2.4083	2.7692	1.0647	3.5509	4.2339	3.4559	2.7328	2.0483	3.1458	1.6419	3.0141	3.4944	1.5353	3.4017	3.8172	1.9507	2.1808	2.9165	3.9812	2.3851
9.3500			2.5642	3.1929	3.0953	2.0337	2.4314	1.9049	3.1275	2.2519	3.2164	3.0062	2.8720	2.1040	1.5269	3.2362	3.4318	2.5029	3.8949	3.1975	3.2824	2.3302	1.6993	3.4878	2.4231	3.6154	4.1807	3.5235	4.1185	2.4089	2.7703	1.0648	3.5520	4.2345	3.4575	2.7343	2.0496	3.1463	1.6427	3.0157	3.4962	1.5354	3.4025	3.8188	1.9512	2.1816	2.9174	3.9822	2.3860
9.3600			2.5652	3.1941	3.0960	2.0345	2.4318	1.9063	3.1287	2.2527	3.2174	3.0076	2.8727	2.1045	1.5272	3.2371	3.4328	2.5045	3.8957	3.1984	3.2836	2.3306	1.6995	3.4891	2.4239	3.6167	4.1820	3.5243	4.1192	2.4094	2.7713	1.0649	3.5532	4.2352	3.4589	2.7357	2.0508	3.1468	1.6435	3.0173	3.4981	1.5355	3.4030	3.8205	1.9518	2.1824	2.9182	3.9833	2.3870
9.3700			2.5661	3.1952	3.0969	2.0352	2.4324	1.9076	3.1299	2.2534	3.2184	3.0090	2.8735	2.1050	1.5276	3.2379	3.4338	2.5060	3.8963	3.1994	3.2848	2.3311	1.6996	3.4904	2.4246	3.6180	4.1831	3.5251	4.1194	2.4100	2.7723	1.0650	3.5543	4.2357	3.4604	2.7371	2.0521	3.1473	1.6443	3.0189	3.4998	1.5357	3.4036	3.8222	1.9523	2.1831	2.9191	3.9842	2.3879
9.3800			2.5670	3.1963	3.0976	2.0359	2.4329	1.9090	3.1309	2.2541	3.2194	3.0103	2.8742	2.1055	1.5279	3.2388	3.4347	2.5074	3.8971	3.2003	3.2859	2.3316	1.6998	3.4915	2.4253	3.6191	4.1842	3.5261	4.1200	2.4107	2.7733	1.0652	3.5554	4.2361	3.4617	2.7385	2.0533	3.1478	1.6450	3.0205	3.5015	1.5358	3.4040	3.8240	1.9528	2.1838	2.9197	3.9853	2.3888
9.3900			2.5679	3.1975	3.0983	2.0366	2.4334	1.9103	3.1320	2.2548	3.2204	3.0115	2.8749	2.1060	1.5283	3.2396	3.4357	2.5089	3.8979	3.2012	3.2870	2.3321	1.7000	3.4926	2.4259	3.6202	4.1853	3.5271	4.1205	2.4112	2.7742	1.0653	3.5564	4.2366	3.4630	2.7398	2.0545	3.1483	1.6457	3.0220	3.5032	1.5359	3.4046	3.8256	1.9533	2.1846	2.9206	3.9862	2.3897
9.4000			2.5687	3.1986	3.0990	2.0373	2.4338	1.9116	3.1331	2.2555	3.2213	3.0127	2.8756	2.1065	1.5286	3.2403	3.4367	2.5103	3.8986	3.2021	3.2881	2.3325	1.7001	3.4938	2.4266	3.6213	4.1864	3.5279	4.1212	2.4118	2.7751	1.0654	3.5575	4.2372	3.4643	2.7412	2.0556	3.1490	1.6465	3.0236	3.5047	1.5360	3.4052	3.8271	1.9538	2.1853	2.9215	3.9871	2.3906
9.4100			2.5696	3.1997	3.0996	2.0379	2.4343	1.9129	3.1341	2.2561	3.2223	3.0140	2.8763	2.1069	1.5290	3.2411	3.4377	2.5117	3.8992	3.2029	3.2892	2.3329	1.7003	3.4952	2.4273	3.6224	4.1876	3.5287	4.1217	2.4123	2.7762	1.0656	3.5585	4.2375	3.4656	2.7425	2.0568	3.1495	1.6472	3.0251	3.5064	1.5362	3.4058	3.8284	1.9542	2.1860	2.9223	3.9880	2.3914
9.4200			2.5705	3.2007	3.1001	2.0385	2.4348	1.9141	3.1352	2.2568	3.2232	3.0152	2.8770	2.1074	1.5293	3.2418	3.4386	2.5130	3.8999	3.2038	3.2904	2.3334	1.7004	3.4964	2.4280	3.6235	4.1885	3.5295	4.1220	2.4128	2.7771	1.0657	3.5594	4.2381	3.4670	2.7438	2.0579	3.1499	1.6480	3.0266	3.5079	1.5363	3.4064	3.8302	1.9547	2.1867	2.9229	3.9889	2.3923
9.4300			2.5714	3.2018	3.1008	2.0392	2.4352	1.9154	3.1362	2.2574	3.2240	3.0162	2.8777	2.1079	1.5297	3.2426	3.4395	2.5142	3.9005	3.2046	3.2915	2.3339	1.7006	3.4975	2.4286	3.6245	4.1897	3.5303	4.1226	2.4134	2.7779	1.0658	3.5604	4.2387	3.4682	2.7451	2.0590	3.1505	1.6486	3.0279	3.5093	1.5364	3.4071	3.8316	1.9553	2.1874	2.9237	3.9899	2.3931
9.4400			2.5722	3.2028	3.1016	2.0399	2.4356	1.9167	3.1371	2.2581	3.2249	3.0174	2.8784	2.1083	1.5300	3.2434	3.4404	2.5156	3.9012	3.2055	3.2925	2.3343	1.7007	3.4984	2.4292	3.6255	4.1906	3.5311	4.1230	2.4140	2.7788	1.0659	3.5613	4.2391	3.4695	2.7463	2.0601	3.1510	1.6493	3.0294	3.5109	1.5365	3.4076	3.8330	1.9557	2.1881	2.9246	3.9907	2.3939
9.4500			2.5730	3.2038	3.1023	2.0405	2.4360	1.9178	3.1381	2.2587	3.2258	3.0184	2.8790	2.1087	1.5303	3.2442	3.4412	2.5169	3.9018	3.2062	3.2936	2.3347	1.7009	3.4996	2.4299	3.6264	4.1915	3.5319	4.1235	2.4145	2.7796	1.0661	3.5622	4.2395	3.4709	2.7476	2.0612	3.1514	1.6500	3.0309	3.5123	1.5367	3.4082	3.8345	1.9562	2.1887	2.9253	3.9917	2.3946
9.4600			2.5738	3.2048	3.1030	2.0412	2.4364	1.9190	3.1392	2.2594	3.2266	3.0195	2.8797	2.1092	1.5306	3.2449	3.4422	2.5181	3.9024	3.2070	3.2946	2.3352	1.7011	3.5006	2.4305	3.6274	4.1925	3.5326	4.1238	2.4151	2.7805	1.0662	3.5631	4.2399	3.4719	2.7488	2.0622	3.1518	1.6507	3.0322	3.5135	1.5367	3.4088	3.8358	1.9567	2.1893	2.9260	3.9926	2.3955
9.4700			2.5746	3.2058	3.1036	2.0417	2.4369	1.9202	3.1400	2.2601	3.2274	3.0207	2.8803	2.1097	1.5310	3.2456	3.4431	2.5192	3.9031	3.2078	3.2955	2.3357	1.7012	3.5017	2.4311	3.6284	4.1935	3.5334	4.1243	2.4156	2.7814	1.0663	3.5640	4.2403	3.4730	2.7500	2.0632	3.1524	1.6514	3.0336	3.5149	1.5369	3.4090	3.8372	1.9571	2.1899	2.9266	3.9933	2.3963
9.4800			2.5753	3.2068	3.1042	2.0423	2.4374	1.9214	3.1410	2.2607	3.2282	3.0217	2.8809	2.1101	1.5313	3.2463	3.4439	2.5204	3.9037	3.2085	3.2964	2.3360	1.7014	3.5027	2.4317	3.6292	4.1944	3.5341	4.1247	2.4161	2.7821	1.0664	3.5648	4.2408	3.4743	2.7512	2.0642	3.1527	1.6520	3.0350	3.5161	1.5370	3.4093	3.8385	1.9576	2.1906	2.9274	3.9940	2.3971
9.4900			2.5760	3.2077	3.1048	2.0429	2.4377	1.9225	3.1419	2.2613	3.2289	3.0228	2.8816	2.1105	1.5316	3.2469	3.4447	2.5215	3.9043	3.2092	3.2974	2.3364	1.7015	3.5036	2.4323	3.6301	4.1954	3.5348	4.1253	2.4166	2.7830	1.0665	3.5656	4.2413	3.4753	2.7523	2.0652	3.1532	1.6527	3.0363	3.5175	1.5371	3.4100	3.8398	1.9580	2.1913	2.9282	3.9949	2.3978
9.5000			2.5767	3.2087	3.1052	2.0435	2.4382	1.9237	3.1429	2.2619	3.2296	3.0237	2.8822	2.1110	1.5319	3.2476	3.4455	2.5227	3.9050	3.2099	3.2984	2.3368	1.7017	3.5046	2.4329	3.6309	4.1962	3.5355	4.1257	2.4170	2.7839	1.0667	3.5664	4.2417	3.4767	2.7535	2.0662	3.1536	1.6533	3.0376	3.5188	1.5372	3.4105	3.8412	1.9585	2.1919	2.9288	3.9957	2.3986
9.5100			2.5776	3.2096	3.1058	2.0441	2.4386	1.9248	3.1437	2.2624	3.2304	3.0247	2.8828	2.1114	1.5322	3.2482	3.4463	2.5238	3.9054	3.2107	3.2992	2.3372	1.7018	3.5056	2.4334	3.6320	4.1972	3.5362	4.1260	2.4177	2.7847	1.0667	3.5672	4.2421	3.4779	2.7546	2.0671	3.1540	1.6540	3.0389	3.5201	1.5373	3.4111	3.8425	1.9589	2.1926	2.9293	3.9964	2.3995
9.5200			2.5784	3.2104	3.1064	2.0446	2.4391	1.9259	3.1445	2.2630	3.2311	3.0257	2.8834	2.1118	1.5325	3.2490	3.4471	2.5250	3.9060	3.2114	3.3002	2.3376	1.7019	3.5066	2.4340	3.6328	4.1981	3.5369	4.1264	2.4181	2.7853	1.0669	3.5679	4.2425	3.4790	2.7557	2.0681	3.1545	1.6546	3.0403	3.5212	1.5374	3.4116	3.8437	1.9593	2.1932	2.9300	3.9971	2.4002
9.5300			2.5791	3.2113	3.1071	2.0452	2.4395	1.9269	3.1453	2.2636	3.2318	3.0267	2.8840	2.1122	1.5328	3.2496	3.4478	2.5261	3.9065	3.2121	3.3011	2.3380	1.7021	3.5076	2.4346	3.6337	4.1988	3.5375	4.1267	2.4185	2.7862	1.0670	3.5687	4.2428	3.4800	2.7568	2.0690	3.1549	1.6552	3.0416	3.5222	1.5375	3.4121	3.8448	1.9598	2.1938	2.9308	3.9980	2.4009
9.5400			2.5798	3.2122	3.1077	2.0458	2.4398	1.9279	3.1461	2.2642	3.2324	3.0276	2.8845	2.1126	1.5331	3.2502	3.4486	2.5272	3.9070	3.2129	3.3020	2.3384	1.7022	3.5085	2.4351	3.6345	4.1996	3.5382	4.1272	2.4190	2.7869	1.0671	3.5694	4.2432	3.4810	2.7579	2.0699	3.1554	1.6558	3.0428	3.5233	1.5377	3.4124	3.8459	1.9602	2.1944	2.9314	3.9986	2.4016
9.5500			2.5805	3.2130	3.1081	2.0463	2.4402	1.9290	3.1469	2.2647	3.2331	3.0285	2.8851	2.1130	1.5333	3.2508	3.4493	2.5282	3.9075	3.2136	3.3028	2.3388	1.7023	3.5094	2.4357	3.6354	4.2004	3.5388	4.1277	2.4195	2.7876	1.0672	3.5701	4.2435	3.4819	2.7589	2.0708	3.1558	1.6565	3.0438	3.5243	1.5378	3.4129	3.8470	1.9606	2.1950	2.9320	3.9992	2.4023
9.5600			2.5812	3.2138	3.1087	2.0468	2.4406	1.9300	3.1477	2.2652	3.2337	3.0293	2.8857	2.1134	1.5337	3.2514	3.4501	2.5292	3.9082	3.2142	3.3037	2.3391	1.7025	3.5103	2.4362	3.6361	4.2014	3.5395	4.1280	2.4201	2.7883	1.0673	3.5708	4.2439	3.4829	2.7600	2.0717	3.1563	1.6571	3.0450	3.5253	1.5379	3.4133	3.8483	1.9611	2.1956	2.9327	4.0001	2.4030
9.5700			2.5819	3.2146	3.1092	2.0473	2.4410	1.9310	3.1485	2.2658	3.2343	3.0302	2.8862	2.1138	1.5340	3.2520	3.4509	2.5301	3.9087	3.2148	3.3044	2.3395	1.7026	3.5112	2.4367	3.6370	4.2020	3.5401	4.1283	2.4204	2.7890	1.0674	3.5714	4.2443	3.4839	2.7610	2.0726	3.1566	1.6577	3.0463	3.5264	1.5380	3.4137	3.8493	1.9615	2.1961	2.9333	4.0008	2.4036
9.5800			2.5825	3.2154	3.1097	2.0479	2.4413	1.9320	3.1492	2.2663	3.2350	3.0311	2.8868	2.1142	1.5343	3.2526	3.4516	2.5312	3.9092	3.2155	3.3053	2.3399	1.7027	3.5120	2.4373	3.6377	4.2027	3.5406	4.1288	2.4209	2.7897	1.0675	3.5721	4.2447	3.4849	2.7620	2.0735	3.1569	1.6582	3.0474	3.5273	1.5381	3.4143	3.8503	1.9618	2.1967	2.9338	4.0017	2.4044
9.5900			2.5832	3.2162	3.1103	2.0484	2.4417	1.9330	3.1500	2.2669	3.2355	3.0319	2.8873	2.1145	1.5345	3.2532	3.4522	2.5322	3.9095	3.2161	3.3061	2.3403	1.7028	3.5128	2.4378	3.6385	4.2035	3.5413	4.1292	2.4214	2.7904	1.0677	3.5727	4.2450	3.4859	2.7630	2.0743	3.1574	1.6588	3.0486	3.5283	1.5382	3.4147	3.8513	1.9623	2.1972	2.9344	4.0022	2.4049
9.6000			2.5838	3.2169	3.1109	2.0489	2.4420	1.9339	3.1509	2.2675	3.2361	3.0327	2.8879	2.1149	1.5347	3.2538	3.4528	2.5331	3.9101	3.2167	3.3069	2.3406	1.7030	3.5137	2.4383	3.6392	4.2041	3.5419	4.1295	2.4217	2.7910	1.0678	3.5733	4.2452	3.4870	2.7640	2.0752	3.1577	1.6594	3.0497	3.5293	1.5383	3.4151	3.8524	1.9626	2.1978	2.9350	4.0028	2.4057
9.6100			2.5845	3.2177	3.1114	2.0493	2.4423	1.9349	3.1516	2.2680	3.2367	3.0335	2.8884	2.1153	1.5350	3.2544	3.4535	2.5339	3.9108	3.2174	3.3076	2.3410	1.7031	3.5145	2.4388	3.6398	4.2048	3.5426	4.1298	2.4222	2.7915	1.0679	3.5739	4.2455	3.4878	2.7649	2.0760	3.1581	1.6600	3.0507	3.5301	1.5384	3.4154	3.8535	1.9630	2.1984	2.9356	4.0034	2.4063
9.6200			2.5851	3.2184	3.1118	2.0498	2.4426	1.9358	3.1523	2.2685	3.2372	3.0343	2.8889	2.1156	1.5353	3.2550	3.4542	2.5348	3.9112	3.2180	3.3084	2.3413	1.7033	3.5151	2.4393	3.6407	4.2055	3.5431	4.1301	2.4226	2.7923	1.0680	3.5745	4.2458	3.4887	2.7659	2.0768	3.1584	1.6605	3.0518	3.5308	1.5385	3.4158	3.8546	1.9634	2.1989	2.9361	4.0041	2.4070
9.6300			2.5857	3.2192	3.1122	2.0503	2.4430	1.9368	3.1531	2.2690	3.2378	3.0351	2.8894	2.1160	1.5355	3.2555	3.4549	2.5358	3.9117	3.2186	3.3091	2.3415	1.7034	3.5160	2.4397	3.6414	4.2061	3.5436	4.1304	2.4230	2.7930	1.0681	3.5750	4.2462	3.4896	2.7668	2.0776	3.1588	1.6610	3.0528	3.5317	1.5386	3.4163	3.8556	1.9638	2.1994	2.9367	4.0047	2.4076
9.6400			2.5862	3.2199	3.1126	2.0508	2.4435	1.9377	3.1538	2.2694	3.2383	3.0358	2.8899	2.1164	1.5359	3.2560	3.4554	2.5366	3.9121	3.2191	3.3098	2.3420	1.7035	3.5168	2.4402	3.6420	4.2066	3.5442	4.1307	2.4234	2.7937	1.0682	3.5756	4.2466	3.4905	2.7677	2.0784	3.1591	1.6616	3.0540	3.5325	1.5387	3.4166	3.8563	1.9642	2.2000	2.9372	4.0051	2.4083
9.6500			2.5868	3.2206	3.1132	2.0512	2.4437	1.9386	3.1544	2.2699	3.2388	3.0364	2.8904	2.1167	1.5361	3.2565	3.4560	2.5373	3.9126	3.2198	3.3105	2.3424	1.7036	3.5176	2.4407	3.6427	4.2074	3.5447	4.1311	2.4238	2.7943	1.0682	3.5761	4.2468	3.4914	2.7686	2.0792	3.1595	1.6621	3.0551	3.5332	1.5388	3.4170	3.8572	1.9646	2.2005	2.9377	4.0056	2.4089
9.6600			2.5874	3.2213	3.1137	2.0517	2.4441	1.9394	3.1550	2.2704	3.2393	3.0371	2.8909	2.1170	1.5363	3.2570	3.4568	2.5383	3.9131	3.2203	3.3112	2.3427	1.7038	3.5183	2.4411	3.6433	4.2081	3.5453	4.1314	2.4243	2.7949	1.0684	3.5766	4.2470	3.4922	2.7695	2.0799	3.1598	1.6626	3.0561	3.5340	1.5389	3.4174	3.8581	1.9649	2.2010	2.9381	4.0063	2.4095
9.6700			2.5880	3.2220	3.1141	2.0522	2.4443	1.9403	3.1557	2.2709	3.2398	3.0378	2.8914	2.1174	1.5366	3.2575	3.4573	2.5391	3.9135	3.2209	3.3120	2.3430	1.7039	3.5190	2.4416	3.6440	4.2086	3.5458	4.1317	2.4246	2.7955	1.0685	3.5771	4.2473	3.4930	2.7704	2.0807	3.1602	1.6631	3.0570	3.5348	1.5390	3.4177	3.8590	1.9653	2.2015	2.9387	4.0071	2.4101
9.6800			2.5887	3.2226	3.1146	2.0527	2.4447	1.9411	3.1563	2.2713	3.2403	3.0385	2.8919	2.1177	1.5368	3.2581	3.4579	2.5399	3.9138	3.2214	3.3126	2.3433	1.7040	3.5198	2.4421	3.6447	4.2092	3.5463	4.1320	2.4251	2.7961	1.0686	3.5776	4.2476	3.4939	2.7712	2.0814	3.1605	1.6636	3.0579	3.5355	1.5391	3.4179	3.8600	1.9657	2.2020	2.9393	4.0077	2.4106
9.6900			2.5893	3.2233	3.1149	2.0531	2.4450	1.9419	3.1569	2.2718	3.2407	3.0392	2.8923	2.1181	1.5371	3.2586	3.4586	2.5406	3.9143	3.2219	3.3133	2.3437	1.7041	3.5204	2.4425	3.6452	4.2099	3.5469	4.1321	2.4254	2.7967	1.0687	3.5780	4.2478	3.4945	2.7721	2.0822	3.1608	1.6642	3.0590	3.5361	1.5392	3.4185	3.8609	1.9660	2.2025	2.9397	4.0083	2.4112
9.7000			2.5898	3.2239	3.1154	2.0535	2.4453	1.9428	3.1576	2.2722	3.2412	3.0398	2.8928	2.1184	1.5373	3.2591	3.4592	2.5414	3.9147	3.2225	3.3139	2.3440	1.7042	3.5211	2.4429	3.6458	4.2103	3.5473	4.1326	2.4258	2.7974	1.0687	3.5785	4.2480	3.4955	2.7729	2.0829	3.1611	1.6647	3.0599	3.5368	1.5393	3.4188	3.8616	1.9663	2.2030	2.9402	4.0087	2.4118
9.7100			2.5903	3.2246	3.1158	2.0539	2.4456	1.9436	3.1582	2.2727	3.2416	3.0404	2.8933	2.1187	1.5376	3.2596	3.4597	2.5421	3.9152	3.2230	3.3146	2.3443	1.7043	3.5217	2.4434	3.6465	4.2108	3.5478	4.1329	2.4262	2.7979	1.0688	3.5789	4.2483	3.4964	2.7737	2.0836	3.1614	1.6652	3.0609	3.5376	1.5394	3.4192	3.8624	1.9667	2.2034	2.9407	4.0093	2.4124
9.7200			2.5909	3.2252	3.1162	2.0543	2.4460	1.9443	3.1589	2.2731	3.2420	3.0411	2.8937	2.1190	1.5378	3.2601	3.4603	2.5428	3.9156	3.2236	3.3153	2.3446	1.7045	3.5223	2.4438	3.6469	4.2115	3.5481	4.1331	2.4265	2.7983	1.0690	3.5793	4.2485	3.4971	2.7745	2.0843	3.1618	1.6656	3.0618	3.5382	1.5395	3.4195	3.8632	1.9670	2.2039	2.9412	4.0098	2.4130
9.7300			2.5914	3.2258	3.1166	2.0548	2.4462	1.9451	3.1595	2.2736	3.2424	3.0416	2.8942	2.1193	1.5380	3.2606	3.4608	2.5435	3.9159	3.2241	3.3158	2.3448	1.7045	3.5231	2.4442	3.6476	4.2119	3.5487	4.1333	2.4269	2.7988	1.0691	3.5797	4.2489	3.4977	2.7753	2.0850	3.1621	1.6661	3.0627	3.5388	1.5395	3.4198	3.8639	1.9674	2.2044	2.9417	4.0103	2.4135
9.7400			2.5919	3.2264	3.1170	2.0552	2.4466	1.9460	3.1600	2.2740	3.2429	3.0422	2.8946	2.1197	1.5383	3.2611	3.4614	2.5442	3.9163	3.2246	3.3164	2.3452	1.7046	3.5238	2.4446	3.6482	4.2125	3.5492	4.1336	2.4273	2.7994	1.0691	3.5801	4.2492	3.4984	2.7761	2.0856	3.1623	1.6666	3.0637	3.5393	1.5396	3.4201	3.8646	1.9677	2.2049	2.9421	4.0108	2.4141
9.7500			2.5924	3.2270	3.1174	2.0555	2.4468	1.9467	3.1606	2.2745	3.2432	3.0428	2.8950	2.1200	1.5385	3.2616	3.4619	2.5449	3.9166	3.2250	3.3170	2.3455	1.7048	3.5244	2.4450	3.6487	4.2131	3.5496	4.1339	2.4276	2.8000	1.0692	3.5805	4.2493	3.4990	2.7768	2.0863	3.1627	1.6671	3.0646	3.5399	1.5397	3.4204	3.8656	1.9680	2.2053	2.9425	4.0112	2.4146
9.7600			2.5929	3.2276	3.1178	2.0560	2.4471	1.9474	3.1612	2.2750	3.2436	3.0434	2.8955	2.1203	1.5387	3.2619	3.4625	2.5456	3.9170	3.2254	3.3176	2.3458	1.7049	3.5250	2.4454	3.6492	4.2135	3.5501	4.1342	2.4280	2.8005	1.0693	3.5809	4.2495	3.4998	2.7776	2.0869	3.1630	1.6675	3.0655	3.5405	1.5398	3.4207	3.8661	1.9684	2.2057	2.9430	4.0117	2.4151
9.7700			2.5934	3.2281	3.1183	2.0564	2.4474	1.9482	3.1618	2.2754	3.2440	3.0439	2.8959	2.1206	1.5390	3.2624	3.4629	2.5463	3.9174	3.2259	3.3182	2.3461	1.7050	3.5256	2.4458	3.6498	4.2140	3.5505	4.1344	2.4284	2.8010	1.0694	3.5812	4.2498	3.5005	2.7783	2.0876	3.1633	1.6679	3.0663	3.5410	1.5399	3.4211	3.8668	1.9687	2.2062	2.9435	4.0123	2.4156
9.7800			2.5939	3.2287	3.1187	2.0568	2.4476	1.9489	3.1624	2.2758	3.2444	3.0444	2.8963	2.1209	1.5392	3.2628	3.4635	2.5469	3.9179	3.2264	3.3187	2.3463	1.7051	3.5262	2.4462	3.6502	4.2143	3.5510	4.1347	2.4287	2.8015	1.0695	3.5815	4.2501	3.5013	2.7791	2.0882	3.1635	1.6684	3.0671	3.5415	1.5400	3.4214	3.8676	1.9691	2.2066	2.9439	4.0128	2.4161
9.7900			2.5943	3.2293	3.1189	2.0572	2.4479	1.9496	3.1628	2.2761	3.2447	3.0449	2.8967	2.1212	1.5394	3.2633	3.4639	2.5476	3.9181	3.2268	3.3191	2.3466	1.7052	3.5267	2.4466	3.6507	4.2149	3.5514	4.1348	2.4290	2.8019	1.0696	3.5818	4.2502	3.5019	2.7798	2.0888	3.1637	1.6688	3.0679	3.5419	1.5401	3.4217	3.8683	1.9694	2.2070	2.9443	4.0133	2.4166
9.8000			2.5948	3.2298	3.1193	2.0576	2.4483	1.9502	3.1634	2.2765	3.2451	3.0454	2.8971	2.1215	1.5396	3.2637	3.4645	2.5481	3.9184	3.2274	3.3197	2.3469	1.7053	3.5272	2.4470	3.6512	4.2154	3.5518	4.1352	2.4293	2.8025	1.0697	3.5822	4.2505	3.5025	2.7805	2.0894	3.1640	1.6693	3.0687	3.5424	1.5402	3.4219	3.8689	1.9697	2.2075	2.9447	4.0138	2.4171
9.8100			2.5953	3.2304	3.1196	2.0580	2.4485	1.9509	3.1639	2.2769	3.2454	3.0459	2.8975	2.1218	1.5398	3.2639	3.4649	2.5487	3.9188	3.2277	3.3204	2.3472	1.7054	3.5278	2.4473	3.6518	4.2160	3.5521	4.1355	2.4297	2.8029	1.0698	3.5825	4.2506	3.5031	2.7812	2.0900	3.1643	1.6697	3.0694	3.5428	1.5403	3.4223	3.8694	1.9699	2.2079	2.9452	4.0143	2.4176
9.8200			2.5958	3.2309	3.1200	2.0584	2.4487	1.9515	3.1644	2.2773	3.2457	3.0465	2.8979	2.1220	1.5400	3.2644	3.4654	2.5493	3.9191	3.2282	3.3210	2.3475	1.7055	3.5283	2.4477	3.6522	4.2165	3.5526	4.1357	2.4300	2.8034	1.0699	3.5828	4.2508	3.5038	2.7818	2.0906	3.1646	1.6701	3.0703	3.5432	1.5403	3.4228	3.8701	1.9703	2.2083	2.9455	4.0146	2.4181
9.8300			2.5962	3.2313	3.1203	2.0587	2.4490	1.9522	3.1648	2.2777	3.2460	3.0470	2.8982	2.1223	1.5402	3.2648	3.4658	2.5499	3.9194	3.2286	3.3214	2.3477	1.7056	3.5288	2.4480	3.6526	4.2167	3.5529	4.1358	2.4303	2.8038	1.0699	3.5830	4.2510	3.5043	2.7825	2.0911	3.1648	1.6706	3.0711	3.5437	1.5404	3.4230	3.8707	1.9705	2.2087	2.9460	4.0150	2.4184
9.8400			2.5964	3.2314	3.1203	2.0588	2.4489	1.9527	3.1651	2.2779	3.2460	3.0472	2.8984	2.1223	1.5403	3.2649	3.4660	2.5502	3.9195	3.2287	3.3216	2.3478	1.7056	3.5289	2.4482	3.6528	4.2166	3.5530	4.1357	2.4303	2.8040	1.0699	3.5830	4.2508	3.5047	2.7829	2.0915	3.1648	1.6707	3.0716	3.5436	1.5404	3.4228	3.8709	1.9706	2.2089	2.9461	4.0150	2.4187
9.8500			2.5962	3.2309	3.1198	2.0586	2.4487	1.9529	3.1648	2.2777	3.2456	3.0468	2.8980	2.1220	1.5402	3.2647	3.4655	2.5500	3.9188	3.2282	3.3212	2.3476	1.7053	3.5284	2.4479	3.6521	4.2159	3.5525	4.1350	2.4301	2.8036	1.0698	3.5824	4.2502	3.5040	2.7829	2.0914	3.1642	1.6707	3.0715	3.5430	1.5403	3.4220	3.8705	1.9704	2.2087	2.9459	4.0142	2.4186
9.8600			2.5955	3.2292	3.1184	2.0580	2.4480	1.9523	3.1637	2.2769	3.2444	3.0457	2.8969	2.1212	1.5398	3.2636	3.4640	2.5489	3.9169	3.2270	3.3195	2.3468	1.7048	3.5268	2.4471	3.6506	4.2138	3.5511	4.1337	2.4292	2.8022	1.0694	3.5809	4.2484	3.5023	2.7821	2.0906	3.1629	1.6701	3.0705	3.5410	1.5399	3.4203	3.8689	1.9696	2.2079	2.9449	4.0127	2.4178
9.8700			2.5938	3.2262	3.1159	2.0568	2.4466	1.9509	3.1614	2.2752	3.2421	3.0435	2.8948	2.1196	1.5391	3.2616	3.4614	2.5466	3.9141	3.2248	3.3165	2.3455	1.7038	3.5237	2.4455	3.6477	4.2098	3.5488	4.1315	2.4276	2.7998	1.0687	3.5782	4.2452	3.4991	2.7803	2.0888	3.1606	1.6687	3.0682	3.5374	1.5394	3.4175	3.8658	1.9681	2.2064	2.9434	4.0095	2.4159
9.8800			2.5915	3.2217	3.1119	2.0549	2.4446	1.9485	3.1579	2.2728	3.2386	3.0401	2.8916	2.1172	1.5379	3.2585	3.4575	2.5432	3.9097	3.2214	3.3118	2.3434	1.7025	3.5186	2.4430	3.6430	4.2039	3.5453	4.1283	2.4251	2.7958	1.0677	3.5740	4.2403	3.4942	2.7774	2.0859	3.1571	1.6666	3.0644	3.5318	1.5387	3.4133	3.8609	1.9659	2.2040	2.9409	4.0051	2.4130
9.8900			2.5882	3.2156	3.1065	2.0522	2.4420	1.9451	3.1528	2.2695	3.2339	3.0353	2.8872	2.1139	1.5364	3.2545	3.4521	2.5383	3.9042	3.2167	3.3053	2.3409	1.7008	3.5116	2.4397	3.6368	4.1960	3.5407	4.1237	2.4219	2.7905	1.0664	3.5683	4.2336	3.4875	2.7733	2.0818	3.1524	1.6636	3.0590	3.5243	1.5377	3.4077	3.8544	1.9628	2.2007	2.9375	3.9992	2.4090
9.9000			2.5840	3.2080	3.0999	2.0490	2.4389	1.9406	3.1465	2.2653	3.2280	3.0292	2.8818	2.1099	1.5344	3.2494	3.4458	2.5320	3.8974	3.2110	3.2971	2.3377	1.6988	3.5027	2.4356	3.6291	4.1858	3.5350	4.1183	2.4180	2.7836	1.0649	3.5611	4.2253	3.4794	2.7681	2.0765	3.1466	1.6598	3.0521	3.5148	1.5365	3.4011	3.8464	1.9589	2.1965	2.9333	3.9916	2.4037
9.9100			2.5790	3.1992	3.0920	2.0451	2.4354	1.9352	3.1390	2.2605	3.2210	3.0221	2.8755	2.1052	1.5321	3.2433	3.4382	2.5246	3.8897	3.2043	3.2874	2.3340	1.6965	3.4920	2.4307	3.6202	4.1738	3.5284	4.1117	2.4135	2.7754	1.0630	3.5526	4.2154	3.4699	2.7617	2.0702	3.1398	1.6553	3.0436	3.5035	1.5352	3.3935	3.8368	1.9544	2.1916	2.9286	3.9829	2.3974
9.9200			2.5733	3.1891	3.0830	2.0407	2.4316	1.9289	3.1305	2.2551	3.2132	3.0138	2.8684	2.0999	1.5295	3.2365	3.4297	2.5161	3.8812	3.1968	3.2765	2.3299	1.6939	3.4794	2.4253	3.6100	4.1603	3.5212	4.1046	2.4086	2.7659	1.0609	3.5428	4.2037	3.4590	2.7544	2.0628	3.1323	1.6501	3.0338	3.4904	1.5337	3.3850	3.8260	1.9494	2.1860	2.9231	3.9732	2.3901
9.9300			2.5670	3.1781	3.0732	2.0360	2.4276	1.9219	3.1207	2.2491	3.2046	3.0046	2.8606	2.0942	1.5266	3.2291	3.4203	2.5068	3.8719	3.1885	3.2644	2.3254	1.6912	3.4657	2.4193	3.5988	4.1454	3.5134	4.0967	2.4033	2.7553	1.0586	3.5320	4.1908	3.4473	2.7463	2.0547	3.1241	1.6444	3.0227	3.4759	1.5321	3.3759	3.8142	1.9439	2.1799	2.9169	3.9625	2.3819
9.9400			2.5604	3.1661	3.0626	2.0309	2.4234	1.9141	3.1102	2.2427	3.1954	2.9946	2.8524	2.0882	1.5237	3.2211	3.4106	2.4968	3.8623	3.1795	3.2513	2.3207	1.6884	3.4504	2.4129	3.5866	4.1292	3.5051	4.0882	2.3977	2.7438	1.0560	3.5206	4.1768	3.4350	2.7375	2.0458	3.1152	1.6381	3.0106	3.4601	1.5304	3.3662	3.8014	1.9381	2.1735	2.9103	3.9511	2.3729
9.9500			2.5533	3.1534	3.0513	2.0253	2.4190	1.9058	3.0990	2.2360	3.1857	2.9840	2.8437	2.0819	1.5204	3.2126	3.4004	2.4862	3.8520	3.1702	3.2376	2.3157	1.6854	3.4342	2.4061	3.5739	4.1119	3.4964	4.0794	2.3918	2.7317	1.0532	3.5084	4.1617	3.4221	2.7281	2.0364	3.1059	1.6316	2.9974	3.4435	1.5287	3.3562	3.7878	1.9319	2.1666	2.9034	3.9389	2.3633
9.9600			2.5459	3.1403	3.0397	2.0196	2.4145	1.8972	3.0869	2.2290	3.1756	2.9729	2.8347	2.0753	1.5169	3.2037	3.3897	2.4751	3.8414	3.1606	3.2232	2.3106	1.6824	3.4168	2.3991	3.5606	4.0939	3.4874	4.0703	2.3859	2.7189	1.0503	3.4958	4.1459	3.4087	2.7182	2.0266	3.0962	1.6246	2.9837	3.4261	1.5269	3.3461	3.7735	1.9256	2.1594	2.8963	3.9263	2.3533
9.9700			2.5383	3.1267	3.0276	2.0138	2.4101	1.8882	3.0745	2.2217	3.1652	2.9615	2.8255	2.0687	1.5134	3.1947	3.3789	2.4637	3.8309	3.1508	3.2080	2.3053	1.6793	3.3987	2.3919	3.5470	4.0752	3.4782	4.0607	2.3798	2.7057	1.0474	3.4830	4.1295	3.3952	2.7080	2.0162	3.0863	1.6176	2.9694	3.4080	1.5251	3.3358	3.7588	1.9190	2.1519	2.8890	3.9133	2.3429
9.9800			2.5304	3.1129	3.0151	2.0079	2.4055	1.8788	3.0617	2.2144	3.1546	2.9496	2.8161	2.0618	1.5099	3.1853	3.3678	2.4522	3.8201	3.1407	3.1925	2.3001	1.6762	3.3798	2.3845	3.5329	4.0562	3.4689	4.0509	2.3736	2.6921	1.0444	3.4699	4.1123	3.3816	2.6973	2.0055	3.0761	1.6103	2.9543	3.3897	1.5232	3.3255	3.7439	1.9124	2.1443	2.8815	3.8999	2.3320
9.9900			2.5224	3.0988	3.0022	2.0019	2.4009	1.8691	3.0486	2.2069	3.1440	2.9376	2.8066	2.0550	1.5062	3.1758	3.3567	2.4404	3.8090	3.1306	3.1768	2.2947	1.6730	3.3605	2.3770	3.5187	4.0370	3.4594	4.0411	2.3674	2.6782	1.0412	3.4566	4.0944	3.3679	2.6864	1.9946	3.0657	1.6030	2.9386	3.3711	1.5213	3.3152	3.7286	1.9056	2.1366	2.8739	3.8864	2.3210
10.0000			2.5144	3.0846	2.9892	1.9959	2.3964	1.8592	3.0352	2.1994	3.1332	2.9254	2.7970	2.0481	1.5025	3.1661	3.3455	2.4285	3.7981	3.1201	3.1609	2.2893	1.6700	3.3408	2.3695	3.5043	4.0175	3.4500	4.0309	2.3612	2.6642	1.0381	3.4432	4.0762	3.3538	2.6752	1.9837	3.0551	1.5955	2.9227	3.3522	1.5194	3.3048	3.7131	1.8989	2.1288	2.8662	3.8727	2.3097
10.0100			2.5061	3.0703	2.9759	1.9898	2.3917	1.8492	3.0217	2.1918	3.1224	2.9131	2.7874	2.0412	1.4988	3.1562	3.3342	2.4163	3.7870	3.1097	3.1449	2.2839	1.6668	3.3209	2.3618	3.4897	3.9981	3.4405	4.0208	2.3550	2.6499	1.0349	3.4297	4.0582	3.3398	2.6640	1.9728	3.0445	1.5880	2.9065	3.3333	1.5176	3.2947	3.6971	1.8921	2.1209	2.8585	3.8589	2.2982
10.0200			2.4980	3.0559	2.9626	1.9837	2.3871	1.8391	3.0081	2.1841	3.1116	2.9009	2.7777	2.0343	1.4951	3.1464	3.3229	2.4042	3.7759	3.0993	3.1289	2.2785	1.6637	3.3007	2.3542	3.4753	3.9786	3.4311	4.0106	2.3487	2.6356	1.0317	3.4162	4.0399	3.3259	2.6526	1.9619	3.0339	1.5804	2.8903	3.3143	1.5157	3.2845	3.6811	1.8853	2.1129	2.8506	3.8451	2.2866
10.0300			2.4893	3.0405	2.9487	1.9772	2.3821	1.8287	2.9937	2.1760	3.1004	2.8881	2.7675	2.0269	1.4911	3.1361	3.3110	2.3916	3.7641	3.0881	3.1124	2.2727	1.6603	3.2799	2.3461	3.4601	3.9582	3.4210	3.9999	2.3420	2.6206	1.0284	3.4022	4.0209	3.3115	2.6408	1.9506	3.0226	1.5724	2.8733	3.2946	1.5136	3.2736	3.6642	1.8781	2.1045	2.8422	3.8304	2.2745
10.0400			2.4791	3.0224	2.9326	1.9696	2.3755	1.8167	2.9774	2.1663	3.0873	2.8734	2.7551	2.0182	1.4864	3.1236	3.2969	2.3772	3.7496	3.0751	3.0933	2.2655	1.6561	3.2564	2.3365	3.4424	3.9349	3.4085	3.9871	2.3336	2.6035	1.0246	3.3860	3.9994	3.2941	2.6272	1.9378	3.0093	1.5631	2.8541	3.2724	1.5110	3.2601	3.6445	1.8696	2.0947	2.8321	3.8130	2.2607
10.0500			2.4663	2.9995	2.9125	1.9596	2.3665	1.8022	2.9573	2.1540	3.0708	2.8552	2.7392	2.0069	1.4803	3.1079	3.2786	2.3591	3.7305	3.0582	3.0696	2.2563	1.6503	3.2280	2.3242	3.4202	3.9060	3.3923	3.9707	2.3223	2.5825	1.0196	3.3657	3.9734	3.2717	2.6104	1.9220	2.9923	1.5516	2.8311	3.2452	1.5075	3.2423	3.6198	1.8587	2.0820	2.8191	3.7911	2.2434
10.0600			2.4485	2.9681	2.8855	1.9457	2.3531	1.7829	2.9306	2.1368	3.0481	2.8307	2.7170	1.9912	1.4717	3.0862	3.2530	2.3347	3.7034	3.0349	3.0376	2.2430	1.6420	3.1903	2.3072	3.3899	3.8667	3.3692	3.9480	2.3060	2.5546	1.0128	3.3382	3.9390	3.2393	2.5879	1.9008	2.9691	1.5360	2.8008	3.2091	1.5025	3.2164	3.5862	1.8436	2.0649	2.8008	3.7608	2.2206
10.0700			2.4243	2.9257	2.8487	1.9264	2.3348	1.7570	2.8945	2.1129	3.0164	2.7978	2.6865	1.9694	1.4600	3.0562	3.2174	2.3012	3.6653	3.0028	2.9935	2.2248	1.6304	3.1397	2.2839	3.3486	3.8121	3.3370	3.9154	2.2834	2.5165	1.0033	3.3001	3.8923	3.1937	2.5573	1.8722	2.9370	1.5149	2.7603	3.1603	1.4955	3.1800	3.5405	1.8227	2.0411	2.7758	3.7195	2.1902
10.0800			2.3957	2.8765	2.8052	1.9037	2.3143	1.7260	2.8516	2.0846	2.9781	2.7584	2.6500	1.9435	1.4462	3.0212	3.1743	2.2597	3.6209	2.9640	2.9404	2.2039	1.6174	3.0796	2.2564	3.3000	3.7477	3.2996	3.8765	2.2576	2.4706	0.9921	3.2538	3.8364	3.1396	2.5206	1.8378	2.8985	1.4899	2.7122	3.1014	1.4878	3.1375	3.4869	1.7977	2.0133	2.7463	3.6710	2.1539
10.0900			2.3653	2.8254	2.7592	1.8799	2.2940	1.6925	2.8057	2.0548	2.9371	2.7151	2.6115	1.9160	1.4319	2.9850	3.1296	2.2155	3.5753	2.9233	2.8832	2.1825	1.6046	3.0144	2.2275	3.2488	3.6798	3.2612	3.8355	2.2315	2.4212	0.9802	3.2040	3.7761	3.0828	2.4811	1.8008	2.8565	1.4631	2.6597	3.0357	1.4801	3.0940	3.4303	1.7715	1.9841	2.7154	3.6207	2.1145
10.1000			2.3340	2.7732	2.7118	1.8556	2.2741	1.6578	2.7574	2.0234	2.8947	2.6700	2.5722	1.8880	1.4173	2.9479	3.0844	2.1699	3.5298	2.8818	2.8241	2.1607	1.5917	2.9459	2.1980	3.1961	3.6102	3.2222	3.7938	2.2053	2.3696	0.9681	3.1526	3.7129	3.0253	2.4400	1.7623	2.8134	1.4347	2.6043	2.9669	1.4722	3.0507	3.3721	1.7448	1.9538	2.6839	3.5693	2.0734
10.1100			2.3009	2.7183	2.6622	1.8300	2.2528	1.6211	2.7054	1.9905	2.8505	2.6230	2.5311	1.8588	1.4016	2.9085	3.0375	2.1225	3.4804	2.8386	2.7623	2.1377	1.5781	2.8735	2.1669	3.1408	3.5376	3.1810	3.7497	2.1778	2.3150	0.9554	3.0989	3.6460	2.9655	2.3966	1.7220	2.7684	1.4049	2.5456	2.8955	1.4638	3.0057	3.3108	1.7169	1.9216	2.6506	3.5151	2.0299
10.1200			2.2641	2.6574	2.6071	1.8015	2.2285	1.5800	2.6485	1.9543	2.8017	2.5715	2.4856	1.8266	1.3840	2.8643	2.9853	2.0709	3.4245	2.7907	2.6947	2.1114	1.5625	2.7944	2.1323	3.0797	3.4580	3.1332	3.7001	2.1468	2.2536	0.9412	3.0401	3.5724	2.8999	2.3477	1.6781	2.7185	1.3725	2.4815	2.8184	1.4541	2.9555	3.2414	1.6861	1.8859	2.6132	3.4546	1.9824
10.1300			2.2238	2.5916	2.5458	1.7703	2.2018	1.5359	2.5865	1.9145	2.7483	2.5154	2.4357	1.7915	1.3647	2.8158	2.9277	2.0152	3.3627	2.7384	2.6195	2.0823	1.5456	2.7075	2.0937	3.0123	3.3706	3.0806	3.6444	2.1130	2.1872	0.9253	2.9758	3.4914	2.8283	2.2947	1.6302	2.6635	1.3375	2.4111	2.7355	1.4435	2.9002	3.1656	1.6525	1.8472	2.5722	3.3886	1.9308
10.1400			2.1821	2.5257	2.4839	1.7387	2.1760	1.4907	2.5224	1.8740	2.6926	2.4583	2.3850	1.7560	1.3451	2.7668	2.8695	1.9581	3.3007	2.6855	2.5409	2.0534	1.5291	2.6180	2.0541	2.9429	3.2821	3.0281	3.5870	2.0793	2.1192	0.9093	2.9093	3.4062	2.7559	2.2406	1.5805	2.6070	1.3021	2.3385	2.6514	1.4332	2.8452	3.0894	1.6190	1.8082	2.5304	3.3216	1.8781
10.1500			2.1407	2.4605	2.4220	1.7074	2.1507	1.4458	2.4583	1.8337	2.6355	2.4018	2.3344	1.7211	1.3257	2.7183	2.8123	1.9013	3.2400	2.6334	2.4634	2.0250	1.5130	2.5265	2.0148	2.8736	3.1945	2.9769	3.5295	2.0463	2.0507	0.8932	2.8413	3.3206	2.6838	2.1861	1.5319	2.5504	1.2671	2.2663	2.5679	1.4230	2.7917	3.0135	1.5860	1.7696	2.4873	3.2523	1.8240
10.1600			2.0993	2.3944	2.3600	1.6755	2.1253	1.4012	2.3940	1.7930	2.5785	2.3454	2.2822	1.6864	1.3061	2.6697	2.7555	1.8429	3.1791	2.5812	2.3865	1.9963	1.4969	2.4342	1.9753	2.8049	3.1056	2.9255	3.4701	2.0133	1.9820	0.8769	2.7732	3.2339	2.6095	2.1312	1.4840	2.4935	1.2319	2.1934	2.4817	1.4126	2.7373	2.9368	1.5532	1.7309	2.4432	3.1826	1.7685
10.1700			2.0573	2.3268	2.2975	1.6425	2.0991	1.3566	2.3286	1.7514	2.5212	2.2867	2.2286	1.6514	1.2860	2.6200	2.6979	1.7850	3.1168	2.5283	2.3097	1.9670	1.4803	2.3418	1.9353	2.7361	3.0175	2.8732	3.4063	1.9797	1.9122	0.8602	2.7051	3.1463	2.5350	2.0759	1.4365	2.4331	1.1966	2.1194	2.3959	1.4018	2.6805	2.8592	1.5201	1.6918	2.3982	3.1121	1.7127
10.1800			2.0145	2.2576	2.2340	1.6079	2.0718	1.3110	2.2601	1.7079	2.4629	2.2277	2.1741	1.6155	1.2651	2.5677	2.6391	1.7272	3.0523	2.4734	2.2320	1.9369	1.4632	2.2484	1.8944	2.6662	2.9296	2.8192	3.3406	1.9450	1.8397	0.8430	2.6360	3.0573	2.4599	2.0197	1.3890	2.3706	1.1601	2.0448	2.3108	1.3906	2.6221	2.7801	1.4864	1.6518	2.3517	3.0398	1.6566
10.1900			1.9703	2.1872	2.1691	1.5722	2.0431	1.2642	2.1903	1.6619	2.4028	2.1675	2.1181	1.5783	1.2433	2.5133	2.5776	1.6687	2.9814	2.4157	2.1501	1.9054	1.4452	2.1527	1.8521	2.5947	2.8396	2.7620	3.2717	1.9089	1.7663	0.8252	2.5652	2.9640	2.3829	1.9610	1.3405	2.3062	1.1228	1.9672	2.2255	1.3788	2.5617	2.6982	1.4518	1.6108	2.3032	2.9651	1.5996
10.2000			1.9247	2.1157	2.1009	1.5354	2.0133	1.2168	2.1186	1.6147	2.3410	2.1067	2.0605	1.5388	1.2208	2.4574	2.5129	1.6091	2.9074	2.3554	2.0659	1.8730	1.4266	2.0538	1.8084	2.5218	2.7479	2.6999	3.1993	1.8711	1.6913	0.8067	2.4927	2.8672	2.3040	1.9004	1.2903	2.2395	1.0852	1.8888	2.1393	1.3664	2.4993	2.6126	1.4152	1.5680	2.2531	2.8883	1.5419
10.2100			1.8777	2.0440	2.0318	1.4980	1.9823	1.1696	2.0461	1.5667	2.2768	2.0457	2.0017	1.4988	1.1976	2.4001	2.4471	1.5477	2.8320	2.2945	1.9820	1.8399	1.4076	1.9541	1.7634	2.4468	2.6542	2.6370	3.1245	1.8314	1.6158	0.7874	2.4179	2.7689	2.2219	1.8392	1.2407	2.1712	1.0478	1.8098	2.0498	1.3537	2.4358	2.5266	1.3779	1.5241	2.2016	2.8103	1.4813
10.2200			1.8309	1.9735	1.9630	1.4606	1.9506	1.1234	1.9743	1.5186	2.2105	1.9841	1.9417	1.4593	1.1742	2.3432	2.3818	1.4871	2.7570	2.2341	1.8997	1.8070	1.3888	1.8563	1.7171	2.3708	2.5617	2.5749	3.0459	1.7925	1.5388	0.7682	2.3413	2.6715	2.1391	1.7781	1.1926	2.1015	1.0109	1.7316	1.9627	1.3409	2.3729	2.4405	1.3412	1.4801	2.1479	2.7327	1.4214
10.2300			1.7845	1.9045	1.8961	1.4240	1.9202	1.0782	1.9018	1.4713	2.1458	1.9235	1.8813	1.4207	1.1508	2.2879	2.3181	1.4293	2.6838	2.1753	1.8189	1.7747	1.3701	1.7606	1.6718	2.2973	2.4735	2.5145	2.9658	1.7547	1.4642	0.7492	2.2669	2.5753	2.0595	1.7185	1.1464	2.0307	0.9758	1.6548	1.8800	1.3280	2.3116	2.3570	1.3056	1.4372	2.0939	2.6555	1.3633
10.2400			1.7389	1.8376	1.8324	1.3883	1.8912	1.0348	1.8322	1.4242	2.0839	1.8662	1.8236	1.3838	1.1278	2.2347	2.2572	1.3743	2.6123	2.1190	1.7391	1.7437	1.3519	1.6669	1.6284	2.2276	2.3898	2.4567	2.8879	1.7186	1.3928	0.7310	2.1959	2.4797	1.9841	1.6611	1.1018	1.9629	0.9416	1.5806	1.8021	1.3156	2.2514	2.2772	1.2718	1.3962	2.0420	2.5786	1.3079
10.2500			1.6956	1.7738	1.7715	1.3533	1.8638	0.9946	1.7662	1.3789	2.0254	1.8127	1.7691	1.3491	1.1057	2.1826	2.2000	1.3221	2.5415	2.0655	1.6649	1.7140	1.3346	1.5783	1.5874	2.1621	2.3117	2.4009	2.8126	1.6843	1.3245	0.7136	2.1291	2.3885	1.9133	1.6049	1.0594	1.8983	0.9098	1.5105	1.7264	1.3037	2.1930	2.1996	1.2398	1.3573	1.9925	2.5058	1.2545
10.2600			1.6534	1.7122	1.7111	1.3184	1.8364	0.9565	1.7025	1.3350	1.9689	1.7618	1.7161	1.3151	1.0836	2.1313	2.1439	1.2712	2.4720	2.0124	1.5944	1.6835	1.3173	1.4938	1.5472	2.0988	2.2345	2.3435	2.7378	1.6503	1.2580	0.6963	2.0648	2.3008	1.8419	1.5509	1.0199	1.8351	0.8793	1.4433	1.6552	1.2916	2.1360	2.1243	1.2086	1.3193	1.9437	2.4348	1.2018
10.2700			1.6114	1.6514	1.6512	1.2836	1.8082	0.9201	1.6387	1.2913	1.9104	1.7100	1.6627	1.2801	1.0614	2.0795	2.0859	1.2223	2.4020	1.9578	1.5252	1.6527	1.2997	1.4112	1.5070	2.0353	2.1590	2.2861	2.6579	1.6159	1.1936	0.6787	1.9987	2.2132	1.7714	1.4977	0.9824	1.7693	0.8491	1.3767	1.5872	1.2792	2.0785	2.0493	1.1774	1.2815	1.8943	2.3638	1.1509
10.2800			1.5697	1.5918	1.5925	1.2490	1.7797	0.8836	1.5751	1.2476	1.8519	1.6589	1.6076	1.2449	1.0392	2.0282	2.0280	1.1751	2.3321	1.9037	1.4556	1.6217	1.2820	1.3299	1.4655	1.9708	2.0862	2.2291	2.5775	1.5813	1.1314	0.6612	1.9332	2.1247	1.7028	1.4457	0.9465	1.7041	0.8195	1.3118	1.5218	1.2666	2.0211	1.9756	1.1455	1.2435	1.8422	2.2934	1.1018
10.2900			1.5267	1.5317	1.5340	1.2137	1.7495	0.8473	1.5115	1.2020	1.7932	1.6080	1.5523	1.2094	1.0165	1.9760	1.9688	1.1281	2.2593	1.8491	1.3874	1.5897	1.2635	1.2513	1.4230	1.9063	2.0128	2.1705	2.4951	1.5449	1.0685	0.6436	1.8678	2.0368	1.6342	1.3935	0.9101	1.6386	0.7891	1.2477	1.4548	1.2534	1.9623	1.9014	1.1131	1.2043	1.7890	2.2218	1.0530
10.3000			1.4846	1.4725	1.4767	1.1791	1.7203	0.8124	1.4499	1.1568	1.7359	1.5592	1.4984	1.1746	0.9945	1.9252	1.9107	1.0817	2.1843	1.7958	1.3223	1.5585	1.2456	1.1757	1.3816	1.8440	1.9414	2.1128	2.4132	1.5085	1.0088	0.6264	1.8041	1.9515	1.5657	1.3412	0.8751	1.5744	0.7599	1.1861	1.3910	1.2405	1.9042	1.8271	1.0818	1.1660	1.7368	2.1496	1.0049
10.3100			1.4441	1.4166	1.4215	1.1459	1.6926	0.7800	1.3915	1.1144	1.6820	1.5137	1.4476	1.1421	0.9735	1.8760	1.8566	1.0391	2.1141	1.7457	1.2604	1.5291	1.2290	1.1036	1.3427	1.7860	1.8735	2.0561	2.3306	1.4748	0.9546	0.6101	1.7444	1.8683	1.5008	1.2922	0.8428	1.5114	0.7326	1.1270	1.3328	1.2284	1.8475	1.7577	1.0526	1.1301	1.6875	2.0801	0.9608
10.3200			1.4061	1.3659	1.3705	1.1140	1.6667	0.7498	1.3364	1.0753	1.6307	1.4707	1.3997	1.1123	0.9542	1.8302	1.8072	1.0010	2.0504	1.6992	1.2027	1.5020	1.2139	1.0383	1.3070	1.7331	1.8132	2.0041	2.2525	1.4442	0.9041	0.5946	1.6877	1.7906	1.4423	1.2470	0.8135	1.4528	0.7075	1.0732	1.2802	1.2172	1.7954	1.6941	1.0262	1.0970	1.6416	2.0164	0.9211
10.3300			1.3720	1.3208	1.3249	1.0853	1.6442	0.7226	1.2871	1.0402	1.5838	1.4329	1.3553	1.0855	0.9369	1.7893	1.7628	0.9678	1.9938	1.6565	1.1520	1.4778	1.2004	0.9807	1.2749	1.6847	1.7605	1.9589	2.1817	1.4169	0.8590	0.5805	1.6364	1.7212	1.3910	1.2066	0.7869	1.4003	0.6846	1.0255	1.2321	1.2072	1.7494	1.6377	1.0030	1.0673	1.5979	1.9595	0.8849
10.3400			1.3408	1.2798	1.2837	1.0592	1.6233	0.6982	1.2428	1.0072	1.5420	1.3994	1.3153	1.0602	0.9206	1.7519	1.7210	0.9374	1.9410	1.6172	1.1069	1.4553	1.1878	0.9285	1.2443	1.6401	1.7136	1.9180	2.1166	1.3918	0.8189	0.5674	1.5906	1.6580	1.3444	1.1694	0.7625	1.3528	0.6635	0.9822	1.1900	1.1976	1.7076	1.5861	0.9819	1.0401	1.5580	1.9074	0.8510
10.3500			1.3119	1.2417	1.2454	1.0352	1.6038	0.6761	1.2022	0.9772	1.5040	1.3694	1.2786	1.0372	0.9049	1.7173	1.6825	0.9104	1.8902	1.5811	1.0651	1.4342	1.1759	0.8819	1.2160	1.5995	1.6701	1.8803	2.0525	1.3683	0.7816	0.5554	1.5492	1.5979	1.3003	1.1347	0.7405	1.3073	0.6443	0.9433	1.1527	1.1885	1.6688	1.5375	0.9620	1.0148	1.5213	1.8589	0.8205
10.3600			1.2857	1.2072	1.2101	1.0140	1.5867	0.6568	1.1646	0.9509	1.4707	1.3435	1.2458	1.0169	0.8906	1.6866	1.6479	0.8870	1.8450	1.5490	1.0277	1.4149	1.1654	0.8407	1.1908	1.5638	1.6317	1.8461	1.9940	1.3475	0.7484	0.5445	1.5129	1.5443	1.2618	1.1040	0.7213	1.2660	0.6273	0.9090	1.1207	1.1803	1.6344	1.4947	0.9443	0.9921	1.4885	1.8153	0.7935
10.3700			1.2618	1.1756	1.1784	0.9951	1.5714	0.6391	1.1313	0.9276	1.4413	1.3203	1.2160	0.9993	0.8774	1.6589	1.6173	0.8666	1.8050	1.5205	0.9958	1.3969	1.1557	0.8033	1.1683	1.5324	1.5987	1.8142	1.9417	1.3288	0.7193	0.5346	1.4810	1.4972	1.2283	1.0767	0.7043	1.2294	0.6120	0.8788	1.0921	1.1728	1.6026	1.4565	0.9285	0.9714	1.4592	1.7740	0.7695
10.3800			1.2404	1.1476	1.1501	0.9782	1.5578	0.6234	1.1019	0.9069	1.4141	1.2995	1.1881	0.9836	0.8653	1.6329	1.5901	0.8489	1.7694	1.4952	0.9687	1.3808	1.1467	0.7703	1.1484	1.5048	1.5704	1.7863	1.8948	1.3114	0.6938	0.5254	1.4515	1.4552	1.1990	1.0529	0.6893	1.1970	0.5984	0.8514	1.0669	1.1660	1.5731	1.4230	0.9145	0.9532	1.4318	1.7370	0.7470
10.3900			1.2217	1.1237	1.1258	0.9632	1.5467	0.6101	1.0771	0.8883	1.3911	1.2827	1.1642	0.9704	0.8549	1.6110	1.5672	0.8335	1.7394	1.4737	0.9465	1.3669	1.1391	0.7422	1.1314	1.4813	1.5473	1.7635	1.8529	1.2965	0.6711	0.5173	1.4268	1.4174	1.1744	1.0329	0.6759	1.1691	0.5863	0.8277	1.0465	1.1602	1.5483	1.3950	0.9026	0.9377	1.4078	1.7056	0.7279
10.4000			1.2053	1.1037	1.1051	0.9508	1.5377	0.5990	1.0566	0.8725	1.3727	1.2698	1.1442	0.9598	0.8458	1.5928	1.5483	0.8211	1.7133	1.4558	0.9271	1.3552	1.1326	0.7184	1.1173	1.4615	1.5293	1.7456	1.8154	1.2842	0.6523	0.5104	1.4069	1.3858	1.1532	1.0157	0.6649	1.1439	0.5759	0.8079	1.0309	1.1553	1.5278	1.3713	0.8925	0.9247	1.3880	1.6793	0.7118
10.4100			1.1918	1.0872	1.0880	0.9410	1.5309	0.5902	1.0395	0.8597	1.3586	1.2603	1.1278	0.9516	0.8383	1.5781	1.5332	0.8117	1.6918	1.4408	0.9116	1.3457	1.1274	0.6978	1.1053	1.4454	1.5162	1.7320	1.7849	1.2744	0.6370	0.5045	1.3916	1.3602	1.1364	1.0020	0.6560	1.1232	0.5675	0.7917	1.0195	1.1513	1.5113	1.3518	0.8844	0.9138	1.3722	1.6578	0.6985
10.4200			1.1807	1.0737	1.0729	0.9333	1.5256	0.5832	1.0258	0.8495	1.3484	1.2539	1.1144	0.9448	0.8319	1.5663	1.5207	0.8047	1.6749	1.4287	0.8996	1.3379	1.1231	0.6810	1.0955	1.4330	1.5061	1.7220	1.7602	1.2666	0.6246	0.4995	1.3804	1.3399	1.1237	0.9915	0.6490	1.1063	0.5605	0.7787	1.0118	1.1478	1.4983	1.3368	0.8777	0.9048	1.3597	1.6405	0.6877
10.4300			1.1718	1.0628	1.0605	0.9276	1.5219	0.5778	1.0156	0.8415	1.3414	1.2500	1.1037	0.9396	0.8267	1.5572	1.5108	0.7999	1.6622	1.4195	0.8907	1.3316	1.1196	0.6675	1.0879	1.4238	1.4996	1.7150	1.7407	1.2607	0.6147	0.4953	1.3726	1.3240	1.1144	0.9836	0.6437	1.0928	0.5549	0.7680	1.0074	1.1450	1.4882	1.3256	0.8723	0.8975	1.3502	1.6269	0.6788
10.4400			1.1654	1.0549	1.0512	0.9238	1.5197	0.5741	1.0090	0.8359	1.3379	1.2489	1.0958	0.9363	0.8228	1.5511	1.5044	0.7975	1.6539	1.4136	0.8849	1.3271	1.1173	0.6573	1.0827	1.4182	1.4973	1.7117	1.7267	1.2568	0.6070	0.4920	1.3687	1.3118	1.1087	0.9786	0.6400	1.0828	0.5506	0.7599	1.0062	1.1430	1.4816	1.3184	0.8685	0.8921	1.3440	1.6174	0.6716
10.4500			1.1614	1.0501	1.0449	0.9221	1.5195	0.5719	1.0060	0.8328	1.3380	1.2507	1.0903	0.9349	0.8203	1.5480	1.5015	0.7973	1.6503	1.4108	0.8822	1.3246	1.1160	0.6501	1.0799	1.4161	1.4994	1.7117	1.7181	1.2551	0.6021	0.4897	1.3685	1.3040	1.1069	0.9764	0.6380	1.0763	0.5477	0.7548	1.0078	1.1418	1.4785	1.3155	0.8662	0.8885	1.3413	1.6121	0.6667
10.4600			1.1595	1.0478	1.0411	0.9223	1.5208	0.5712	1.0058	0.8318	1.3414	1.2550	1.0873	0.9352	0.8190	1.5475	1.5017	0.7993	1.6507	1.4109	0.8824	1.3236	1.1155	0.6458	1.0793	1.4172	1.5050	1.7147	1.7130	1.2552	0.5997	0.4880	1.3720	1.3009	1.1083	0.9768	0.6375	1.0728	0.5461	0.7524	1.0122	1.1413	1.4786	1.3164	0.8652	0.8866	1.3415	1.6105	0.6639
10.4700			1.1592	1.0474	1.0393	0.9238	1.5232	0.5718	1.0081	0.8325	1.3472	1.2612	1.0863	0.9367	0.8186	1.5489	1.5040	0.8029	1.6539	1.4131	0.8849	1.3237	1.1155	0.6436	1.0803	1.4206	1.5133	1.7203	1.7122	1.2565	0.5992	0.4869	1.3781	1.3012	1.1123	0.9792	0.6382	1.0717	0.5455	0.7521	1.0190	1.1411	1.4807	1.3202	0.8651	0.8858	1.3437	1.6116	0.6627
10.4800			1.1607	1.0491	1.0397	0.9270	1.5272	0.5738	1.0125	0.8349	1.3558	1.2694	1.0877	0.9396	0.8191	1.5523	1.5088	0.8084	1.6603	1.4175	0.8898	1.3253	1.1164	0.6437	1.0831	1.4266	1.5248	1.7288	1.7159	1.2594	0.6009	0.4864	1.3870	1.3052	1.1191	0.9835	0.6402	1.0728	0.5459	0.7540	1.0284	1.1415	1.4853	1.3271	0.8661	0.8866	1.3481	1.6156	0.6633
10.4900			1.1638	1.0530	1.0420	0.9316	1.5324	0.5770	1.0191	0.8391	1.3670	1.2797	1.0912	0.9437	0.8208	1.5578	1.5162	0.8157	1.6699	1.4243	0.8970	1.3281	1.1178	0.6462	1.0875	1.4352	1.5392	1.7401	1.7240	1.2637	0.6045	0.4866	1.3988	1.3128	1.1287	0.9898	0.6435	1.0763	0.5473	0.7580	1.0402	1.1425	1.4924	1.3372	0.8683	0.8887	1.3551	1.6226	0.6655
10.5000			1.1684	1.0585	1.0457	0.9374	1.5385	0.5814	1.0275	0.8447	1.3804	1.2916	1.0965	0.9488	0.8232	1.5649	1.5253	0.8245	1.6821	1.4329	0.9060	1.3318	1.1198	0.6508	1.0933	1.4457	1.5558	1.7535	1.7358	1.2691	0.6099	0.4873	1.4129	1.3232	1.1404	0.9978	0.6478	1.0819	0.5496	0.7638	1.0541	1.1438	1.5014	1.3497	0.8713	0.8919	1.3642	1.6322	0.6691
10.5100			1.1743	1.0658	1.0509	0.9443	1.5455	0.5867	1.0377	0.8518	1.3958	1.3049	1.1034	0.9548	0.8264	1.5733	1.5362	0.8348	1.6964	1.4431	0.9172	1.3365	1.1221	0.6574	1.1004	1.4582	1.5746	1.7689	1.7507	1.2756	0.6169	0.4885	1.4292	1.3363	1.1543	1.0073	0.6531	1.0895	0.5526	0.7714	1.0701	1.1454	1.5121	1.3645	0.8753	0.8962	1.3752	1.6441	0.6739
10.5200			1.1813	1.0747	1.0573	0.9521	1.5533	0.5930	1.0495	0.8602	1.4131	1.3196	1.1118	0.9614	0.8302	1.5831	1.5486	0.8465	1.7128	1.4548	0.9302	1.3420	1.1248	0.6659	1.1085	1.4724	1.5954	1.7860	1.7687	1.2830	0.6256	0.4901	1.4475	1.3519	1.1702	1.0180	0.6593	1.0988	0.5564	0.7805	1.0880	1.1474	1.5246	1.3816	0.8799	0.9015	1.3878	1.6582	0.6799
10.5300			1.1893	1.0849	1.0647	0.9608	1.5617	0.6001	1.0625	0.8698	1.4320	1.3355	1.1214	0.9685	0.8346	1.5940	1.5625	0.8594	1.7307	1.4678	0.9450	1.3482	1.1279	0.6761	1.1176	1.4880	1.6180	1.8045	1.7893	1.2911	0.6357	0.4921	1.4675	1.3697	1.1878	1.0298	0.6663	1.1098	0.5609	0.7911	1.1078	1.1496	1.5384	1.4005	0.8852	0.9077	1.4019	1.6743	0.6870
10.5400			1.1985	1.0967	1.0735	0.9704	1.5709	0.6080	1.0771	0.8806	1.4527	1.3526	1.1324	0.9763	0.8398	1.6061	1.5780	0.8738	1.7509	1.4823	0.9614	1.3553	1.1313	0.6882	1.1278	1.5055	1.6426	1.8248	1.8126	1.3002	0.6473	0.4945	1.4895	1.3897	1.2074	1.0430	0.6742	1.1224	0.5662	0.8032	1.1296	1.1523	1.5537	1.4215	0.8913	0.9148	1.4175	1.6925	0.6952
10.5500			1.2091	1.1105	1.0838	0.9810	1.5813	0.6171	1.0937	0.8930	1.4754	1.3714	1.1451	0.9851	0.8458	1.6199	1.5954	0.8898	1.7736	1.4986	0.9795	1.3633	1.1354	0.7023	1.1394	1.5249	1.6696	1.8473	1.8390	1.3105	0.6608	0.4975	1.5137	1.4125	1.2294	1.0575	0.6833	1.1369	0.5722	0.8171	1.1536	1.1553	1.5712	1.4453	0.8984	0.9232	1.4352	1.7134	0.7047
10.5600			1.2210	1.1259	1.0955	0.9926	1.5925	0.6273	1.1121	0.9068	1.5002	1.3915	1.1594	0.9950	0.8526	1.6351	1.6147	0.9074	1.7986	1.5165	0.9993	1.3723	1.1399	0.7185	1.1522	1.5463	1.6990	1.8719	1.8685	1.3219	0.6760	0.5008	1.5402	1.4378	1.2537	1.0736	0.6933	1.1534	0.5791	0.8328	1.1797	1.1587	1.5907	1.4715	0.9063	0.9326	1.4547	1.7364	0.7154
10.5700			1.2339	1.1430	1.1086	1.0054	1.6046	0.6384	1.1322	0.9219	1.5270	1.4131	1.1752	1.0057	0.8600	1.6517	1.6355	0.9265	1.8258	1.5360	1.0207	1.3822	1.1448	0.7369	1.1662	1.5695	1.7304	1.8981	1.9007	1.3343	0.6931	0.5046	1.5688	1.4656	1.2802	1.0911	0.7044	1.1717	0.5868	0.8501	1.2077	1.1625	1.6118	1.5000	0.9149	0.9429	1.4757	1.7614	0.7274
10.5800			1.2482	1.1617	1.1231	1.0190	1.6177	0.6507	1.1543	0.9383	1.5558	1.4364	1.1927	1.0172	0.8682	1.6697	1.6584	0.9475	1.8554	1.5572	1.0440	1.3930	1.1503	0.7576	1.1814	1.5947	1.7645	1.9264	1.9360	1.3477	0.7122	0.5089	1.5998	1.4962	1.3093	1.1103	0.7166	1.1921	0.5953	0.8694	1.2380	1.1666	1.6348	1.5312	0.9245	0.9543	1.4981	1.7885	0.7407
10.5900			1.2639	1.1824	1.1392	1.0336	1.6317	0.6640	1.1785	0.9561	1.5869	1.4612	1.2119	1.0294	0.8772	1.6892	1.6830	0.9702	1.8876	1.5801	1.0693	1.4048	1.1562	0.7807	1.1980	1.6221	1.8010	1.9567	1.9744	1.3623	0.7335	0.5137	1.6333	1.5297	1.3410	1.1312	0.7301	1.2144	0.6047	0.8907	1.2709	1.1711	1.6599	1.5651	0.9349	0.9666	1.5222	1.8180	0.7554
10.6000			1.2807	1.2046	1.1567	1.0492	1.6464	0.6782	1.2046	0.9750	1.6199	1.4874	1.2326	1.0424	0.8869	1.7099	1.7094	0.9944	1.9219	1.6047	1.0968	1.4173	1.1624	0.8058	1.2157	1.6512	1.8397	1.9878	2.0157	1.3779	0.7570	0.5188	1.6690	1.5659	1.3750	1.1537	0.7446	1.2383	0.6149	0.9139	1.3062	1.1758	1.6867	1.6014	0.9460	0.9797	1.5479	1.8496	0.7714
10.6100			1.2987	1.2284	1.1755	1.0658	1.6614	0.6934	1.2325	0.9951	1.6548	1.5151	1.2549	1.0561	0.8973	1.7318	1.7374	1.0200	1.9582	1.6306	1.1266	1.4306	1.1691	0.8337	1.2345	1.6822	1.8808	2.0204	2.0599	1.3943	0.7828	0.5244	1.7069	1.6045	1.4115	1.1778	0.7603	1.2637	0.6261	0.9390	1.3441	1.1809	1.7152	1.6400	0.9577	0.9936	1.5750	1.8832	0.7888
10.6200			1.3181	1.2543	1.1960	1.0835	1.6775	0.7099	1.2625	1.0166	1.6920	1.5445	1.2790	1.0709	0.9085	1.7553	1.7675	1.0473	1.9973	1.6585	1.1592	1.4450	1.1763	0.8644	1.2548	1.7156	1.9248	2.0553	2.1071	1.4119	0.8109	0.5303	1.7474	1.6461	1.4509	1.2035	0.7774	1.2913	0.6382	0.9662	1.3849	1.1863	1.7459	1.6815	0.9701	1.0086	1.6041	1.9194	0.8078
10.6300			1.3392	1.2826	1.2185	1.1027	1.6949	0.7280	1.2951	1.0397	1.7321	1.5761	1.3049	1.0869	0.9206	1.7808	1.8002	1.0770	2.0398	1.6888	1.1949	1.4606	1.1842	0.8986	1.2766	1.7517	1.9712	2.0928	2.1566	1.4310	0.8415	0.5369	1.7911	1.6912	1.4939	1.2314	0.7961	1.3215	0.6515	0.9953	1.4291	1.1923	1.7794	1.7266	0.9835	1.0246	1.6356	1.9587	0.8287
10.6400			1.3625	1.3143	1.2437	1.1240	1.7143	0.7481	1.3311	1.0653	1.7759	1.6105	1.3334	1.1049	0.9341	1.8090	1.8359	1.1094	2.0869	1.7221	1.2349	1.4781	1.1932	0.9371	1.3008	1.7914	2.0218	2.1342	2.2108	1.4524	0.8758	0.5443	1.8390	1.7407	1.5417	1.2622	0.8170	1.3553	0.6664	1.0268	1.4778	1.1990	1.8166	1.7765	0.9982	1.0424	1.6701	2.0022	0.8516
10.6500			1.3885	1.3498	1.2720	1.1477	1.7356	0.7706	1.3713	1.0937	1.8241	1.6483	1.3653	1.1250	0.9489	1.8403	1.8750	1.1448	2.1394	1.7586	1.2798	1.4975	1.2032	0.9805	1.3276	1.8352	2.0780	2.1798	2.2709	1.4762	0.9147	0.5527	1.8920	1.7945	1.5944	1.2962	0.8404	1.3932	0.6830	1.0618	1.5319	1.2065	1.8583	1.8306	1.0147	1.0623	1.7080	2.0504	0.8768
10.6600			1.4172	1.3893	1.3036	1.1738	1.7589	0.7957	1.4143	1.1253	1.8768	1.6895	1.4008	1.1468	0.9650	1.8747	1.9182	1.1840	2.1972	1.7980	1.3300	1.5187	1.2142	1.0290	1.3563	1.8824	2.1397	2.2296	2.3372	1.5024	0.9586	0.5620	1.9500	1.8539	1.6516	1.3326	0.8666	1.4354	0.7018	1.1007	1.5906	1.2148	1.9043	1.8899	1.0325	1.0843	1.7497	2.1034	0.9051
10.6700			1.4489	1.4343	1.3396	1.2033	1.7853	0.8240	1.4629	1.1612	1.9345	1.7352	1.4411	1.1715	0.9828	1.9133	1.9668	1.2284	2.2627	1.8422	1.3858	1.5428	1.2268	1.0832	1.3885	1.9353	2.2088	2.2854	2.4111	1.5320	1.0083	0.5727	2.0140	1.9211	1.7163	1.3733	0.8964	1.4834	0.7231	1.1450	1.6553	1.2241	1.9564	1.9571	1.0528	1.1093	1.7964	2.1630	0.9372
10.6800			1.4851	1.4867	1.3808	1.2364	1.8156	0.8570	1.5190	1.2030	1.9987	1.7857	1.4880	1.2005	1.0033	1.9574	2.0231	1.2797	2.3377	1.8930	1.4507	1.5707	1.2416	1.1461	1.4258	1.9960	2.2882	2.3495	2.4957	1.5662	1.0652	0.5851	2.0852	1.9986	1.7917	1.4202	0.9301	1.5394	0.7477	1.1966	1.7301	1.2350	2.0170	2.0347	1.0762	1.1385	1.8497	2.2316	0.9742
10.6900			1.5261	1.5468	1.4276	1.2737	1.8495	0.8940	1.5833	1.2494	2.0714	1.8429	1.5419	1.2336	1.0262	2.0071	2.0870	1.3389	2.4208	1.9506	1.5262	1.6018	1.2582	1.2199	1.4681	2.0649	2.3784	2.4218	2.5917	1.6037	1.1298	0.5993	2.1661	2.0871	1.8785	1.4737	0.9686	1.6039	0.7757	1.2564	1.8159	1.2471	2.0864	2.1228	1.1031	1.1719	1.9079	2.3093	1.0163
10.7000			1.5724	1.6151	1.4817	1.3160	1.8877	0.9361	1.6566	1.3024	2.1539	1.9078	1.6041	1.2716	1.0516	2.0628	2.1598	1.4070	2.5154	2.0159	1.6144	1.6370	1.2769	1.3072	1.5163	2.1435	2.4814	2.5012	2.6990	1.6461	1.2058	0.6156	2.2582	2.1882	1.9786	1.5346	1.0128	1.6758	0.8081	1.3237	1.9148	1.2607	2.1651	2.2230	1.1340	1.2104	1.9727	2.3963	1.0648
10.7100			1.6263	1.6949	1.5460	1.3656	1.9323	0.9857	1.7425	1.3650	2.2496	1.9833	1.6774	1.3165	1.0810	2.1259	2.2446	1.4855	2.6267	2.0922	1.7200	1.6776	1.2987	1.4117	1.5727	2.2358	2.5988	2.5916	2.8195	1.6961	1.2974	0.6348	2.3657	2.3029	2.0965	1.6057	1.0650	1.7608	0.8466	1.4036	2.0304	1.2767	2.2550	2.3393	1.1707	1.2557	2.0480	2.4950	1.1205
10.7200			1.6902	1.7909	1.6237	1.4247	1.9851	1.0453	1.8417	1.4404	2.3629	2.0726	1.7626	1.3704	1.1153	2.2008	2.3457	1.5801	2.7600	2.1829	1.8449	1.7250	1.3244	1.5380	1.6395	2.3458	2.7386	2.6988	2.9615	1.7558	1.4083	0.6573	2.4935	2.4389	2.2350	1.6889	1.1282	1.8633	0.8935	1.5005	2.1655	1.2955	2.3628	2.4753	1.2151	1.3090	2.1371	2.6122	1.1873
10.7300			1.7670	1.9090	1.7188	1.4961	2.0483	1.1179	1.9622	1.5323	2.4959	2.1788	1.8666	1.4361	1.1557	2.2911	2.4665	1.6972	2.9212	2.2913	1.9997	1.7822	1.3555	1.6970	1.7184	2.4753	2.9084	2.8278	3.1315	1.8278	1.5449	0.6848	2.6446	2.6043	2.4057	1.7878	1.2054	1.9894	0.9512	1.6193	2.3316	1.3179	2.4945	2.6407	1.2685	1.3737	2.2436	2.7536	1.2698
10.7400			1.8603	2.0560	1.8347	1.5815	2.1225	1.2054	2.1101	1.6419	2.6539	2.3048	1.9956	1.5152	1.2044	2.4003	2.6115	1.8423	3.1116	2.4196	2.1962	1.8513	1.3932	1.8978	1.8129	2.6327	3.1182	2.9839	3.3335	1.9151	1.7194	0.7189	2.8251	2.8047	2.6199	1.9094	1.3014	2.1422	1.0214	1.7643	2.5394	1.3445	2.6569	2.8424	1.3335	1.4534	2.3676	2.9253	1.3734
10.7500			1.9715	2.2369	1.9782	1.6835	2.2103	1.3158	2.2887	1.7770	2.8474	2.4601	2.1567	1.6124	1.2634	2.5319	2.7900	2.0223	3.3436	2.5766	2.4423	1.9351	1.4387	2.1538	1.9290	2.8276	3.3722	3.1653	3.5696	2.0218	1.9380	0.7610	3.0480	3.0448	2.8833	2.0595	1.4247	2.3301	1.1095	1.9472	2.7928	1.3761	2.8577	3.0855	1.4147	1.5526	2.5149	3.1330	1.5001
10.7600			2.1055	2.4598	2.1581	1.8076	2.3143	1.4545	2.5055	1.9434	3.0823	2.6489	2.3503	1.7327	1.3340	2.6851	3.0081	2.2527	3.6250	2.7686	2.7558	2.0359	1.4932	2.4841	2.0701	3.0668	3.6841	3.3806	3.8521	2.1470	2.2201	0.8116	3.3209	3.3400	3.2118	2.2395	1.5816	2.5649	1.2216	2.1730	3.1131	1.4131	3.0970	3.3805	1.5161	1.6749	2.6915	3.3775	1.6614
10.7700			2.2653	2.7356	2.3762	1.9554	2.4344	1.6224	2.7640	2.1368	3.3524	2.8680	2.5871	1.8783	1.4167	2.8661	3.2652	2.5346	3.9439	2.9953	3.1493	2.1538	1.5567	2.9018	2.2326	3.3478	4.0623	3.6312	4.1671	2.2943	2.5698	0.8734	3.6396	3.6826	3.6139	2.4579	1.7783	2.8411	1.3599	2.4508	3.5039	1.4553	3.3840	3.7300	1.6399	1.8202	2.8897	3.6680	1.8609
10.7800			2.4567	3.0726	2.6434	2.1261	2.5751	1.8329	3.0678	2.3692	3.6754	3.1332	2.8732	2.0515	1.5133	3.0797	3.5706	2.8914	4.3171	3.2612	3.6432	2.2902	1.6324	3.4286	2.4265	3.6923	4.5139	3.9100	4.5233	2.4706	3.0085	0.9485	4.0258	4.0900	4.0999	2.7204	2.0326	3.1760	1.5370	2.7873	3.9884	1.5042	3.7321	4.1397	1.7895	1.9994	3.1158	4.0144	2.1094
10.7900			2.6828	3.4918	2.9731	2.3292	2.7335	2.0906	3.4271	2.6374	4.0463	3.4424	3.2162	2.2643	1.6256	3.3251	3.9401	3.3310	4.7371	3.5833	4.2589	2.4531	1.7211	4.0920	2.6558	4.1046	5.0645	4.2333	4.9077	2.6800	3.5483	1.0383	4.4778	4.5586	4.6896	3.0348	2.3568	3.5658	1.7591	3.1980	4.5763	1.5594	4.1401	4.6247	1.9773	2.2213	3.3705	4.4158	2.4177
10.8000			2.9502	4.0017	3.3685	2.5623	2.9123	2.4056	3.8397	2.9452	4.4714	3.8049	3.6193	2.5179	1.7559	3.6113	4.3668	3.8689	5.2009	3.9534	5.0125	2.6439	1.8220	4.8962	2.9163	4.5964	5.7110	4.5791	5.3128	2.9188	4.1845	1.1451	5.0075	5.0889	5.3801	3.4038	2.7711	4.0133	2.0396	3.6826	5.2820	1.6208	4.6227	5.1779	2.2070	2.4849	3.6453	4.8887	2.7962
10.8100			3.2492	4.5911	3.8213	2.8116	3.1009	2.7700	4.2824	3.2644	4.9134	4.1973	4.0635	2.8030	1.8992	3.9174	4.8422	4.4821	5.6561	4.3643	5.8672	2.8523	1.9323	5.8031	3.2003	5.1460	6.4312	4.9324	5.6920	3.1812	4.8735	1.2642	5.5770	5.6538	6.1144	3.8158	3.2783	4.4807	2.3722	4.2207	6.0710	1.6855	5.1384	5.7714	2.4730	2.7936	3.9188	5.3984	3.2298
10.8200			3.5688	5.2436	4.3160	3.0682	3.2835	3.1669	4.7381	3.5756	5.3512	4.6036	4.5103	3.1109	2.0484	4.2412	5.3362	5.1228	6.0715	4.7930	6.7498	3.0696	2.0500	6.7440	3.4885	5.7453	7.1979	5.2566	6.0122	3.4509	5.5450	1.3926	6.1617	6.2234	6.8279	4.2439	3.8617	4.9203	2.7501	4.7890	6.8858	1.7521	5.6682	6.3824	2.7757	3.1318	4.1767	5.9417	3.7013
10.8300			3.9099	5.9567	4.8317	3.3170	3.4634	3.5866	5.2016	3.8636	5.7507	5.0158	4.9423	3.4298	2.2018	4.5723	5.8438	5.7385	6.4292	5.2324	7.5826	3.2996	2.1727	7.6559	3.7753	6.3678	7.9943	5.5537	6.2707	3.7243	6.1371	1.5270	6.7253	6.7962	7.4599	4.6781	4.5045	5.3060	3.1622	5.3786	7.6787	1.8205	6.1721	7.0004	3.1034	3.5029	4.4039	6.4989	4.1911
10.8400			4.2568	6.6983	5.3563	3.5552	3.6354	4.0157	5.6735	4.1108	6.0922	5.4288	5.3238	3.7495	2.3584	4.9165	6.3383	6.2717	6.7169	5.6642	8.2798	3.5322	2.2944	8.4935	4.0521	7.0186	8.8154	5.8205	6.4725	3.9938	6.6149	1.6610	7.2337	7.3875	7.9529	5.1035	5.1680	5.6144	3.5836	5.9938	8.4177	1.8887	6.6381	7.6284	3.4570	3.8919	4.6090	7.0741	4.6735
10.8500			4.5999	7.4407	5.8604	3.7572	3.7756	4.4362	6.1511	4.3109	6.3624	5.8384	5.6122	4.0429	2.5066	5.2565	6.7961	6.6626	6.9349	6.0679	8.7619	3.7463	2.4095	9.2354	4.2987	7.6561	9.6508	6.0392	6.6224	4.2302	6.9764	1.7882	7.6644	8.0125	8.2592	5.4962	5.7790	5.8270	3.9772	6.6413	9.0893	1.9518	6.9978	8.2547	3.8000	4.2766	4.7811	7.6276	5.1177
10.8600			4.8971	8.0810	6.2908	3.9107	3.8728	4.8259	6.6227	4.4493	6.5306	6.2388	5.7814	4.2710	2.6271	5.5697	7.1528	6.8736	7.0664	6.3938	8.9832	3.9246	2.5032	9.8755	4.5006	8.2308	10.4753	6.2081	6.7267	4.4098	7.2394	1.8934	7.9742	8.6621	8.3621	5.8350	6.2428	5.9338	4.2955	7.3148	9.6966	2.0009	7.2107	8.8496	4.1013	4.6164	4.9105	8.1180	5.4879
10.8700			5.1444	8.6213	6.6482	4.0043	3.9286	5.1924	7.0933	4.5363	6.6224	6.6551	5.8413	4.4224	2.7199	5.8552	7.4123	6.9499	7.1380	6.6416	9.0082	4.0573	2.5698	10.4600	4.6500	8.7381	11.3005	6.3384	6.8087	4.5215	7.4677	1.9775	8.1693	9.3395	8.3413	6.1276	6.5256	5.9787	4.5150	8.0229	10.3066	2.0364	7.2614	9.4101	4.3226	4.8840	5.0166	8.5361	5.7997
10.8800			5.3420	9.0322	6.9448	4.0609	3.9466	5.5545	7.5605	4.6022	6.6742	7.1069	5.8290	4.5066	2.7858	6.1112	7.5815	6.9710	7.1921	6.8231	8.9487	4.1388	2.6081	11.0250	4.7687	9.1658	12.1177	6.4505	6.8792	4.5793	7.7086	2.0420	8.3039	10.0279	8.2759	6.3834	6.6589	5.9964	4.6530	8.7590	10.9730	2.0598	7.2016	9.9399	4.4723	5.0874	5.1023	8.8649	6.0782
10.8900			5.4887	9.3391	7.1932	4.0893	3.9414	5.9239	8.0024	4.6532	6.7060	7.5963	5.7922	4.5339	2.8268	6.3366	7.6835	7.0052	7.2339	6.9429	8.9013	4.1811	2.6242	11.5804	4.8585	9.5248	12.8982	6.5515	6.9491	4.5966	7.9705	2.0934	8.3906	10.6780	8.2266	6.6193	6.7209	6.0133	4.7289	9.4794	11.6860	2.0724	7.0793	10.4126	4.5525	5.2248	5.1810	9.1288	6.3242
10.9000			5.5883	9.5416	7.3932	4.0909	3.9177	6.2874	8.3963	4.6941	6.7280	8.0925	5.7438	4.5247	2.8430	6.5256	7.7340	7.0517	7.2648	7.0184	8.8631	4.1882	2.6193	12.0561	4.9218	9.8063	13.5588	6.6396	7.0034	4.5799	8.2198	2.1305	8.4610	11.2466	8.1961	6.8219	6.7594	6.0275	4.7672	10.1374	12.3542	2.0743	6.9084	10.8060	4.5641	5.2944	5.2473	9.3152	6.5549
10.9100			5.6338	9.6033	7.5269	4.0689	3.8710	6.6002	8.6854	4.7145	6.7326	8.5309	5.6806	4.4758	2.8330	6.6489	7.7150	7.0926	7.2653	7.0351	8.8272	4.1559	2.5909	12.3894	4.9533	9.9528	13.9979	6.6835	7.0303	4.5226	8.4018	2.1510	8.4816	11.6459	8.1604	6.9754	6.7799	6.0253	4.7619	10.6411	12.8992	2.0637	6.7023	11.0621	4.5169	5.2987	5.2810	9.3912	6.7242
10.9200			5.6303	9.5373	7.5799	4.0289	3.8110	6.8378	8.8562	4.7105	6.7062	8.8765	5.6104	4.3975	2.8022	6.7058	7.6373	7.1077	7.2285	6.9958	8.7670	4.0951	2.5465	12.5465	4.9527	9.9758	14.1495	6.6898	7.0252	4.4408	8.4976	2.1572	8.4520	11.8621	8.0951	7.0633	6.7873	6.0015	4.7233	10.9660	13.2253	2.0445	6.4856	11.1706	4.4264	5.2502	5.2895	9.3634	6.8272
10.9300			5.5893	9.3834	7.5653	3.9780	3.7468	6.9927	8.9167	4.6858	6.6538	9.0987	5.5351	4.3044	2.7596	6.7086	7.5193	7.0875	7.1640	6.9156	8.6658	4.0186	2.4948	12.5340	4.9247	9.8947	14.0445	6.6632	6.9937	4.3500	8.5041	2.1517	8.3834	11.8979	8.0032	7.0894	6.7778	5.9568	4.6633	11.1109	13.3303	2.0206	6.2778	11.1531	4.3131	5.1669	5.2765	9.2644	6.8674
10.9400			5.5206	9.1662	7.4944	3.9206	3.6826	7.0566	8.8788	4.6454	6.5827	9.1885	5.4549	4.2073	2.7110	6.6658	7.3771	7.0300	7.0784	6.8075	8.5331	3.9351	2.4411	12.3768	4.8755	9.7297	13.7223	6.6074	6.9401	4.2572	8.4349	2.1365	8.2778	11.7716	7.8888	7.0623	6.7342	5.8972	4.5870	11.0978	13.2389	1.9945	6.0867	11.0301	4.1908	5.0625	5.2443	9.1121	6.8473
10.9500			5.4324	8.9055	7.3799	3.8591	3.6205	7.0363	8.7601	4.5914	6.4943	9.1583	5.3694	4.1100	2.6600	6.5861	7.2183	6.9374	6.9771	6.6793	8.3704	3.8504	2.3889	12.1032	4.8105	9.5012	13.2387	6.5273	6.8686	4.1654	8.3023	2.1137	8.1396	11.5202	7.7523	6.9901	6.6523	5.8243	4.4972	10.9535	12.9851	1.9679	5.9136	10.8257	4.0681	4.9466	5.1965	8.9214	6.7750
10.9600			5.3312	8.6187	7.2318	3.7954	3.5615	6.9490	8.5811	4.5267	6.3918	9.0289	5.2796	4.0142	2.6092	6.4793	7.0491	6.8174	6.8642	6.5376	8.1832	3.7678	2.3400	11.7513	4.7339	9.2293	12.6523	6.4289	6.7838	4.0771	8.1228	2.0853	7.9760	11.1843	7.5981	6.8830	6.5344	5.7408	4.3972	10.7116	12.6113	1.9421	5.7569	10.5642	3.9495	4.8252	5.1368	8.7060	6.6618
10.9700			5.2227	8.3211	7.0621	3.7313	3.5066	6.8117	8.3621	4.4549	6.2797	8.8243	5.1875	3.9219	2.5600	6.3551	6.8760	6.6774	6.7442	6.3890	7.9800	3.6895	2.2956	11.3503	4.6503	8.9338	12.0158	6.3191	6.6906	3.9934	7.9127	2.0531	7.7958	10.7974	7.4336	6.7516	6.3877	5.6505	4.2911	10.4047	12.1607	1.9178	5.6161	10.2669	3.8379	4.7037	5.0691	8.4776	6.5202
10.9800			5.1116	8.0240	6.8809	3.6682	3.4560	6.6402	8.1203	4.3793	6.1623	8.5687	5.0948	3.8340	2.5135	6.2211	6.7042	6.5241	6.6211	6.2384	7.7693	3.6169	2.2562	10.9248	4.5627	8.6296	11.3701	6.2033	6.5930	3.9154	7.6858	2.0189	7.6066	10.3846	7.2642	6.6052	6.2199	5.5569	4.1826	10.0605	11.6704	1.8956	5.4893	9.9511	3.7344	4.5854	4.9969	8.2461	6.3612
10.9900			5.0007	7.7327	6.6942	3.6068	3.4093	6.4455	7.8688	4.3022	6.0431	8.2827	5.0033	3.7500	2.4697	6.0837	6.5349	6.3645	6.4986	6.0895	7.5570	3.5499	2.2214	10.4938	4.4735	8.3274	10.7434	6.0855	6.4939	3.8428	7.4524	1.9839	7.4146	9.9663	7.0939	6.4511	6.0377	5.4621	4.0740	9.6996	11.1678	1.8754	5.3748	9.6309	3.6392	4.4718	4.9227	8.0176	6.1932
11.0000			4.8918	7.4511	6.5089	3.5474	3.3660	6.2397	7.6161	4.2242	5.9244	7.9838	4.9140	3.6706	2.4289	5.9464	6.3716	6.2039	6.3788	5.9433	7.3463	3.4884	2.1907	10.0713	4.3853	8.0341	10.1523	5.9683	6.3953	3.7750	7.2189	1.9489	7.2243	9.5577	6.9245	6.2947	5.8484	5.3670	3.9676	9.3364	10.6711	1.8573	5.2705	9.3146	3.5518	4.3640	4.8483	7.7926	6.0224
11.0100			4.7872	7.1848	6.3294	3.4908	3.3266	6.0320	7.3688	4.1481	5.8067	7.6831	4.8283	3.5964	2.3913	5.8115	6.2169	6.0433	6.2621	5.8035	7.1392	3.4323	2.1638	9.6656	4.2997	7.7550	9.6059	5.8547	6.2987	3.7116	6.9917	1.9148	7.0393	9.1681	6.7606	6.1390	5.6583	5.2745	3.8645	8.9812	10.1937	1.8411	5.1755	9.0091	3.4718	4.2627	4.7753	7.5760	5.8540
11.0200			4.6883	6.9372	6.1580	3.4376	3.2907	5.8289	7.1321	4.0754	5.6929	7.3875	4.7473	3.5281	2.3571	5.6835	6.0724	5.8896	6.1518	5.6723	6.9424	3.3817	2.1406	9.2825	4.2183	7.4918	9.1086	5.7462	6.2055	3.6537	6.7754	1.8823	6.8628	8.8037	6.6044	5.9869	5.4745	5.1868	3.7657	8.6434	9.7370	1.8269	5.0902	8.7146	3.3994	4.1688	4.7051	7.3731	5.6920
11.0300			4.5963	6.7114	5.9970	3.3884	3.2586	5.6348	6.9104	4.0076	5.5857	7.1082	4.6722	3.4663	2.3263	5.5639	5.9386	5.7450	6.0493	5.5511	6.7590	3.3367	2.1209	8.9282	4.1424	7.2460	8.6570	5.6435	6.1174	3.6019	6.5732	1.8520	6.6968	8.4687	6.4594	5.8430	5.3004	5.1047	3.6740	8.3279	9.3117	1.8147	5.0142	8.4397	3.3348	4.0828	4.6383	7.1855	5.5392
11.0400			4.5114	6.5066	5.8489	3.3431	3.2300	5.4526	6.7051	3.9446	5.4855	6.8485	4.6029	3.4099	2.2985	5.4521	5.8151	5.6104	5.9550	5.4399	6.5894	3.2965	2.1042	8.6033	4.0722	7.0198	8.2559	5.5467	6.0351	3.5556	6.3858	1.8240	6.5402	8.1640	6.3258	5.7084	5.1380	5.0284	3.5896	8.0363	8.9220	1.8042	4.9449	8.1856	3.2772	4.0042	4.5753	7.0131	5.3969
11.0500			4.4331	6.3214	5.7132	3.3008	3.2041	5.2820	6.5144	3.8861	5.3923	6.6098	4.5393	3.3590	2.2733	5.3483	5.7026	5.4858	5.8679	5.3379	6.4332	3.2608	2.0900	8.3067	4.0074	6.8148	7.9020	5.4573	5.9585	3.5140	6.2120	1.7982	6.3944	7.8871	6.2032	5.5833	4.9878	4.9577	3.5112	7.7655	8.5679	1.7951	4.8821	7.9520	3.2260	3.9320	4.5162	6.8549	5.2626
11.0600			4.3617	6.1544	5.5898	3.2621	3.1812	5.1255	6.3387	3.8325	5.3061	6.3904	4.4805	3.3131	2.2507	5.2533	5.6003	5.3708	5.7881	5.2448	6.2904	3.2289	2.0778	8.0371	3.9481	6.6295	7.5893	5.3755	5.8874	3.4766	6.0507	1.7742	6.2597	7.6379	6.0910	5.4681	4.8499	4.8922	3.4395	7.5158	8.2480	1.7873	4.8259	7.7383	3.1800	3.8665	4.4614	6.7106	5.1381
11.0700			4.2964	6.0039	5.4781	3.2265	3.1604	4.9809	6.1787	3.7831	5.2267	6.1915	4.4270	3.2721	2.2304	5.1671	5.5075	5.2632	5.7152	5.1605	6.1601	3.2005	2.0676	7.7929	3.8937	6.4625	7.3154	5.3010	5.8216	3.4430	5.9036	1.7525	6.1363	7.4148	5.9886	5.3624	4.7217	4.8317	3.3748	7.2894	7.9601	1.7806	4.7761	7.5437	3.1385	3.8071	4.4110	6.5792	5.0250
11.0800			4.2354	5.8679	5.3768	3.1931	3.1413	4.8475	6.0334	3.7375	5.1535	6.0108	4.3769	3.2350	2.2121	5.0883	5.4230	5.1642	5.6483	5.0835	6.0408	3.1751	2.0587	7.5715	3.8438	6.3118	7.0760	5.2328	5.7597	3.4125	5.7694	1.7328	6.0231	7.2125	5.8945	5.2648	4.6030	4.7760	3.3161	7.0839	7.7004	1.7748	4.7311	7.3655	3.1012	3.7525	4.3644	6.4594	4.9218
11.0900			4.1795	5.7445	5.2848	3.1625	3.1239	4.7259	5.9012	3.6947	5.0857	5.8447	4.3308	3.2012	2.1955	5.0164	5.3461	5.0729	5.5867	5.0128	5.9314	3.1520	2.0508	7.3676	3.7970	6.1752	6.8657	5.1700	5.7027	3.3845	5.6470	1.7148	5.9188	7.0301	5.8073	5.1746	4.4945	4.7245	3.2626	6.8974	7.4661	1.7697	4.6904	7.2014	3.0675	3.7028	4.3214	6.3496	4.8274
11.1000			4.1276	5.6320	5.2008	3.1343	3.1075	4.6143	5.7801	3.6550	5.0227	5.6947	4.2886	3.1701	2.1801	4.9502	5.2752	4.9869	5.5282	4.9474	5.8301	3.1308	2.0437	7.1817	3.7540	6.0511	6.6805	5.1121	5.6498	3.3587	5.5346	1.6982	5.8224	6.8660	5.7257	5.0919	4.3960	4.6770	3.2135	6.7272	7.2496	1.7651	4.6526	7.0507	3.0366	3.6572	4.2812	6.2485	4.7408
11.1100			4.0793	5.5283	5.1222	3.1076	3.0919	4.5115	5.6688	3.6177	4.9637	5.5581	4.2493	3.1410	2.1656	4.8887	5.2091	4.9069	5.4738	4.8865	5.7343	3.1109	2.0371	7.0113	3.7139	5.9373	6.5155	5.0577	5.6000	3.3342	5.4299	1.6825	5.7328	6.7176	5.6496	5.0150	4.3056	4.6323	3.1677	6.5703	7.0513	1.7608	4.6169	6.9111	3.0082	3.6147	4.2434	6.1545	4.6606
11.1200			4.0333	5.4315	5.0489	3.0821	3.0767	4.4158	5.5653	3.5824	4.9075	5.4329	4.2120	3.1133	2.1516	4.8310	5.1467	4.8317	5.4221	4.8283	5.6442	3.0917	2.0306	6.8540	3.6758	5.8316	6.3650	5.0064	5.5527	3.3105	5.3325	1.6675	5.6485	6.5822	5.5771	4.9427	4.2219	4.5894	3.1248	6.4255	6.8689	1.7566	4.5826	6.7810	2.9812	3.5744	4.2074	6.0662	4.5856
11.1300			3.9890	5.3398	4.9793	3.0571	3.0614	4.3258	5.4674	3.5477	4.8525	5.3169	4.1758	3.0862	2.1380	4.7760	5.0866	4.7599	5.3722	4.7723	5.5588	3.0727	2.0240	6.7071	3.6387	5.7324	6.2285	4.9571	5.5072	3.2872	5.2410	1.6531	5.5685	6.4572	5.5076	4.8737	4.1431	4.5475	3.0834	6.2898	6.6998	1.7525	4.5487	6.6579	2.9546	3.5354	4.1724	5.9822	4.5144
11.1400			3.9451	5.2496	4.9121	3.0321	3.0454	4.2391	5.3740	3.5129	4.7986	5.2072	4.1398	3.0586	2.1241	4.7223	5.0269	4.6901	5.3225	4.7172	5.4763	3.0533	2.0168	6.5668	3.6020	5.6373	6.1026	4.9088	5.4627	3.2633	5.1531	1.6386	5.4911	6.3402	5.4391	4.8057	4.0677	4.5063	3.0419	6.1608	6.5407	1.7480	4.5138	6.5399	2.9279	3.4968	4.1380	5.9009	4.4457
11.1500			3.9007	5.1607	4.8453	3.0063	3.0286	4.1550	5.2839	3.4780	4.7450	5.1016	4.1033	3.0301	2.1098	4.6688	4.9668	4.6209	5.2721	4.6616	5.3954	3.0328	2.0088	6.4320	3.5651	5.5447	5.9839	4.8601	5.4184	3.2385	5.0673	1.6239	5.4152	6.2288	5.3709	4.7382	3.9942	4.4650	3.0004	6.0359	6.3888	1.7432	4.4773	6.4227	2.9002	3.4574	4.1033	5.8206	4.3782
11.1600			3.8554	5.0715	4.7771	2.9795	3.0096	4.0719	5.1949	3.4424	4.6909	4.9996	4.0653	3.0001	2.0945	4.6142	4.9057	4.5511	5.2206	4.6049	5.3144	3.0107	1.9998	6.3005	3.5274	5.4519	5.8689	4.8103	5.3732	3.2120	4.9822	1.6086	5.3382	6.1207	5.3016	4.6704	3.9203	4.4226	2.9578	5.9132	6.2418	1.7377	4.4386	6.3060	2.8709	3.4168	4.0678	5.7400	4.3107
11.1700			3.8075	4.9787	4.7052	2.9504	2.9886	3.9874	5.1050	3.4046	4.6346	4.8980	4.0245	2.9677	2.0778	4.5576	4.8415	4.4790	5.1662	4.5453	5.2311	2.9864	1.9892	6.1688	3.4875	5.3562	5.7542	4.7579	5.3258	3.1830	4.8955	1.5920	5.2594	6.0131	5.2288	4.6003	3.8439	4.3778	2.9129	5.7888	6.0957	1.7313	4.3962	6.1878	2.8387	3.3733	4.0303	5.6573	4.2409
11.1800			3.7558	4.8800	4.6281	2.9183	2.9646	3.8982	5.0104	3.3634	4.5747	4.7924	3.9794	2.9315	2.0591	4.4968	4.7721	4.4011	5.1071	4.4814	5.1430	2.9587	1.9761	6.0331	3.4441	5.2558	5.6368	4.7006	5.2754	3.1499	4.8045	1.5736	5.1762	5.9021	5.1503	4.5258	3.7623	4.3290	2.8639	5.6575	5.9469	1.7238	4.3481	6.0651	2.8023	3.3254	3.9896	5.5694	4.1668
11.1900			3.6986	4.7727	4.5428	2.8818	2.9367	3.8029	4.9084	3.3173	4.5092	4.6818	3.9281	2.8899	2.0374	4.4297	4.6951	4.3155	5.0411	4.4108	5.0473	2.9266	1.9602	5.8897	3.3958	5.1470	5.5123	4.6373	5.2199	3.1117	4.7051	1.5525	5.0865	5.7851	5.0634	4.4447	3.6742	4.2744	2.8085	5.5176	5.7913	1.7145	4.2922	5.9342	2.7602	3.2713	3.9435	5.4727	4.0843
11.2000			3.6333	4.6529	4.4463	2.8395	2.9033	3.6984	4.7969	3.2643	4.4359	4.5629	3.8683	2.8413	2.0119	4.3535	4.6069	4.2197	4.9657	4.3309	4.9408	2.8884	1.9404	5.7346	3.3407	5.0272	5.3763	4.5661	5.1575	3.0660	4.5957	1.5279	4.9876	5.6585	4.9649	4.3544	3.5772	4.2117	2.7451	5.3658	5.6199	1.7031	4.2262	5.7909	2.7105	3.2088	3.8905	5.3629	3.9920
11.2100			3.5578	4.5165	4.3345	2.7894	2.8632	3.5815	4.6720	3.2023	4.3521	4.4320	3.7972	2.7830	1.9815	4.2646	4.5036	4.1082	4.8777	4.2386	4.8198	2.8424	1.9159	5.5624	3.2765	4.8926	5.2228	4.4839	5.0860	3.0105	4.4726	1.4988	4.8757	5.5149	4.8507	4.2516	3.4679	4.1379	2.6719	5.1969	5.4311	1.6889	4.1470	5.6308	2.6512	3.1356	3.8285	5.2382	3.8870
11.2200			3.4687	4.3577	4.2033	2.7293	2.8136	3.4483	4.5290	3.1282	4.2541	4.2837	3.7096	2.7126	1.9445	4.1601	4.3818	3.9788	4.7727	4.1297	4.6763	2.7863	1.8851	5.3634	3.2001	4.7372	5.0417	4.3869	5.0011	2.9430	4.3305	1.4629	4.7466	5.3503	4.7125	4.1305	3.3421	4.0492	2.5855	5.0042	5.2195	1.6711	4.0485	5.4469	2.5796	3.0485	3.7546	5.0933	3.7651
11.2300			3.3630	4.1718	4.0477	2.6557	2.7531	3.2930	4.3626	3.0379	4.1381	4.1134	3.6031	2.6276	1.8996	4.0365	4.2373	3.8280	4.6448	4.0006	4.5041	2.7181	1.8470	5.1336	3.1084	4.5570	4.8303	4.2715	4.8976	2.8615	4.1632	1.4198	4.5955	5.1601	4.5475	3.9888	3.1951	3.9422	2.4833	4.7826	4.9803	1.6485	3.9273	5.2337	2.4922	2.9432	3.6661	4.9232	3.6222
11.2400			3.2377	3.9567	3.8627	2.5661	2.6807	3.1132	4.1686	2.9295	3.9972	3.9165	3.4763	2.5264	1.8456	3.8921	4.0676	3.6524	4.4905	3.8490	4.3036	2.6367	1.8011	4.8679	2.9977	4.3490	4.5829	4.1349	4.7754	2.7643	3.9700	1.3681	4.4185	4.9408	4.3543	3.8226	3.0204	3.8118	2.3623	4.5296	4.7091	1.6206	3.7827	4.9881	2.3867	2.8177	3.5611	4.7253	3.4560
11.2500			3.0910	3.7065	3.6484	2.4609	2.5949	2.9085	3.9449	2.8002	3.8320	3.6951	3.3273	2.4068	1.7808	3.7235	3.8696	3.4466	4.3091	3.6705	4.0726	2.5414	1.7469	4.5665	2.8675	4.1076	4.3026	3.9710	4.6310	2.6501	3.7460	1.3077	4.2082	4.6875	4.1311	3.6296	2.8201	3.6569	2.2222	4.2381	4.3942	1.5874	3.6140	4.7057	2.2648	2.6715	3.4376	4.4984	3.2632
11.2600			2.9203	3.4222	3.4036	2.3386	2.4938	2.6779	3.6896	2.6504	3.6404	3.4429	3.1513	2.2669	1.7046	3.5273	3.6399	3.2073	4.0972	3.4610	3.8028	2.4304	1.6835	4.2244	2.7171	3.8290	3.9805	3.7787	4.4593	2.5177	3.4880	1.2380	3.9659	4.3949	3.8661	3.4087	2.5955	3.4747	2.0607	3.9100	4.0447	1.5478	3.4180	4.3863	2.1258	2.5048	3.2895	4.2391	3.0380
11.2700			2.7213	3.1015	3.1215	2.1941	2.3685	2.4140	3.3947	2.4719	3.4134	3.1565	2.9362	2.1039	1.6133	3.2979	3.3716	2.9330	3.8392	3.2191	3.4831	2.2977	1.6075	3.8285	2.5408	3.5137	3.6119	3.5528	4.2469	2.3595	3.1879	1.1553	3.6849	4.0609	3.5538	3.1499	2.3353	3.2544	1.8771	3.5390	3.6487	1.4996	3.1820	4.0164	1.9660	2.3132	3.1094	3.9286	2.7822
11.2800			2.4955	2.7426	2.7992	2.0224	2.2237	2.1226	3.0575	2.2582	3.1405	2.8352	2.6873	1.9175	1.5071	3.0358	3.0661	2.6166	3.5315	2.9427	3.1172	2.1419	1.5186	3.3850	2.3318	3.1575	3.2007	3.2813	3.9902	2.1756	2.8445	1.0606	3.3523	3.6763	3.1923	2.8548	2.0493	2.9887	1.6701	3.1248	3.2092	1.4425	2.9041	3.5977	1.7823	2.0939	2.8986	3.5760	2.4897
11.2900			2.2525	2.3745	2.4622	1.8357	2.0704	1.8176	2.6969	2.0263	2.8421	2.4973	2.4107	1.7176	1.3926	2.7524	2.7383	2.2816	3.1925	2.6422	2.7188	1.9774	1.4233	2.9125	2.1086	2.7830	2.7715	2.9873	3.6959	1.9825	2.4741	0.9613	2.9926	3.2642	2.8027	2.5373	1.7501	2.6939	1.4556	2.6917	2.7461	1.3808	2.6107	3.1543	1.5935	1.8637	2.6594	3.2035	2.1809
11.3000			2.0097	2.0218	2.1286	1.6462	1.9141	1.5196	2.3332	1.7848	2.5266	2.1607	2.1294	1.5218	1.2741	2.4696	2.4156	1.9477	2.8427	2.3451	2.3148	1.8147	1.3303	2.4431	1.8796	2.4155	2.3539	2.6810	3.3765	1.7903	2.0994	0.8624	2.6194	2.8437	2.4087	2.2173	1.4618	2.3838	1.2466	2.2655	2.2930	1.3182	2.3137	2.7145	1.4100	1.6400	2.4114	2.8256	1.8695
11.3100			1.7761	1.7007	1.8149	1.4588	1.7638	1.2448	1.9812	1.5469	2.2127	1.8424	1.8526	1.3356	1.1569	2.1949	2.1073	1.6318	2.4930	2.0570	1.9274	1.6548	1.2424	1.9971	1.6587	2.0728	1.9687	2.3797	3.0380	1.6073	1.7383	0.7675	2.2555	2.4326	2.0326	1.9076	1.2002	2.0705	1.0540	1.8660	1.8727	1.2560	2.0326	2.2953	1.2409	1.4279	2.1560	2.4662	1.5741
11.3200			1.5639	1.4232	1.5378	1.2856	1.6271	1.0075	1.6597	1.3257	1.9170	1.5596	1.5965	1.1704	1.0487	1.9440	1.8328	1.3525	2.1659	1.7980	1.5787	1.5115	1.1628	1.5982	1.4539	1.7684	1.6357	2.0994	2.6991	1.4432	1.4102	0.6821	1.9199	2.0515	1.6955	1.6250	0.9789	1.7739	0.8883	1.5129	1.5072	1.1971	1.7777	1.9193	1.0921	1.2414	1.9115	2.1367	1.3091
11.3300			1.3831	1.2008	1.3082	1.1360	1.5116	0.8180	1.3853	1.1337	1.6567	1.3260	1.3771	1.0339	0.9538	1.7310	1.6038	1.1230	1.8830	1.5784	1.2879	1.3901	1.0970	1.2650	1.2787	1.5176	1.3686	1.8565	2.3815	1.3065	1.1329	0.6094	1.6317	1.7200	1.4155	1.3840	0.8062	1.5124	0.7539	1.2210	1.2124	1.1465	1.5643	1.6051	0.9724	1.0860	1.6927	1.8571	1.0861
11.3400			1.2366	1.0307	1.1265	1.0117	1.4214	0.6738	1.1631	0.9759	1.4393	1.1440	1.1989	0.9267	0.8753	1.5570	1.4218	0.9453	1.6514	1.4013	1.0590	1.2912	1.0470	1.0015	1.1370	1.3218	1.1663	1.6576	2.0983	1.1984	0.9128	0.5504	1.3974	1.4460	1.1958	1.1882	0.6770	1.2945	0.6493	0.9918	0.9885	1.1058	1.3956	1.3559	0.8789	0.9633	1.5058	1.6309	0.9086
11.3500			1.1251	0.9095	0.9918	0.9185	1.3556	0.5707	0.9950	0.8563	1.2716	1.0126	1.0639	0.8499	0.8149	1.4270	1.2896	0.8166	1.4759	1.2702	0.8924	1.2194	1.0135	0.8075	1.0287	1.1780	1.0247	1.5100	1.8636	1.1199	0.7486	0.5059	1.2202	1.2337	1.0356	1.0387	0.5863	1.1258	0.5726	0.8241	0.8320	1.0767	1.2702	1.1715	0.8121	0.8732	1.3567	1.4577	0.7752
11.3600			1.0448	0.8273	0.8990	0.8498	1.3142	0.5005	0.8762	0.7700	1.1504	0.9263	0.9665	0.7964	0.7697	1.3353	1.1974	0.7271	1.3520	1.1766	0.7761	1.1694	0.9928	0.6681	0.9535	1.0780	0.9354	1.4075	1.6784	1.0682	0.6306	0.4734	1.0949	1.0771	0.9260	0.9304	0.5255	1.0023	0.5187	0.7047	0.7261	1.0580	1.1859	1.0416	0.7652	0.8090	1.2464	1.3348	0.6778
11.3700			0.9925	0.7740	0.8374	0.8050	1.2942	0.4556	0.7966	0.7119	1.0680	0.8747	0.9038	0.7643	0.7391	1.2775	1.1413	0.6689	1.2746	1.1176	0.6994	1.1387	0.9838	0.5721	0.9052	1.0152	0.8849	1.3444	1.5433	1.0378	0.5497	0.4514	1.0124	0.9702	0.8562	0.8573	0.4869	0.9184	0.4828	0.6240	0.6594	1.0486	1.1330	0.9576	0.7363	0.7661	1.1704	1.2519	0.6101
11.3800			0.9616	0.7442	0.8014	0.7778	1.2903	0.4287	0.7467	0.6764	1.0201	0.8490	0.8657	0.7483	0.7208	1.2459	1.1132	0.6339	1.2327	1.0857	0.6518	1.1241	0.9839	0.5084	0.8793	0.9826	0.8639	1.3140	1.4533	1.0254	0.4967	0.4375	0.9663	0.9050	0.8178	0.8106	0.4646	0.8671	0.4602	0.5724	0.6222	1.0464	1.1076	0.9102	0.7214	0.7407	1.1240	1.2028	0.5660
11.3900			0.9479	0.7313	0.7833	0.7654	1.2977	0.4156	0.7211	0.6586	0.9972	0.8433	0.8489	0.7441	0.7124	1.2359	1.1053	0.6159	1.2200	1.0733	0.6266	1.1221	0.9906	0.4679	0.8691	0.9715	0.8646	1.3101	1.3983	1.0268	0.4646	0.4302	0.9465	0.8685	0.8015	0.7856	0.4541	0.8392	0.4478	0.5418	0.6052	1.0496	1.1036	0.8883	0.7164	0.7283	1.1006	1.1808	0.5386
11.4000			0.9478	0.7312	0.7803	0.7653	1.3150	0.4123	0.7131	0.6554	0.9964	0.8533	0.8474	0.7497	0.7117	1.2425	1.1142	0.6108	1.2311	1.0778	0.6176	1.1296	1.0021	0.4451	0.8724	0.9777	0.8819	1.3255	1.3755	1.0387	0.4474	0.4278	0.9482	0.8570	0.8033	0.7762	0.4525	0.8316	0.4432	0.5277	0.6045	1.0567	1.1160	0.8873	0.7189	0.7257	1.0979	1.1798	0.5251
11.4100			0.9579	0.7416	0.7890	0.7746	1.3396	0.4162	0.7198	0.6632	1.0119	0.8750	0.8583	0.7630	0.7171	1.2614	1.1363	0.6158	1.2606	1.0952	0.6219	1.1444	1.0170	0.4350	0.8864	0.9967	0.9131	1.3560	1.3795	1.0583	0.4424	0.4294	0.9666	0.8637	0.8198	0.7799	0.4576	0.8395	0.4446	0.5255	0.6158	1.0667	1.1405	0.9029	0.7275	0.7308	1.1112	1.1945	0.5216
11.4200			0.9758	0.7606	0.8067	0.7915	1.3692	0.4259	0.7382	0.6796	1.0400	0.9050	0.8797	0.7820	0.7275	1.2892	1.1685	0.6287	1.3043	1.1226	0.6366	1.1646	1.0336	0.4355	0.9088	1.0245	0.9552	1.3989	1.4034	1.0837	0.4464	0.4340	0.9972	0.8860	0.8478	0.7941	0.4675	0.8591	0.4505	0.5332	0.6362	1.0786	1.1756	0.9318	0.7410	0.7422	1.1367	1.2223	0.5261
11.4300			0.9999	0.7868	0.8317	0.8145	1.4027	0.4404	0.7663	0.7037	1.0782	0.9423	0.9098	0.8058	0.7417	1.3240	1.2089	0.6481	1.3599	1.1581	0.6601	1.1892	1.0519	0.4446	0.9378	1.0598	1.0054	1.4518	1.4455	1.1139	0.4581	0.4412	1.0369	0.9220	0.8858	0.8169	0.4819	0.8894	0.4603	0.5492	0.6646	1.0918	1.2197	0.9718	0.7583	0.7590	1.1724	1.2613	0.5374
11.4400			1.0291	0.8201	0.8635	0.8432	1.4399	0.4591	0.8031	0.7350	1.1260	0.9857	0.9480	0.8340	0.7597	1.3655	1.2572	0.6735	1.4267	1.2009	0.6918	1.2178	1.0716	0.4616	0.9727	1.1030	1.0614	1.5139	1.5050	1.1487	0.4771	0.4508	1.0858	0.9704	0.9334	0.8472	0.5003	0.9297	0.4738	0.5726	0.7006	1.1065	1.2724	1.0213	0.7793	0.7806	1.2178	1.3107	0.5549
11.4500			1.0640	0.8613	0.9023	0.8778	1.4816	0.4824	0.8491	0.7739	1.1835	1.0345	0.9941	0.8670	0.7814	1.4133	1.3137	0.7053	1.5055	1.2514	0.7322	1.2509	1.0931	0.4867	1.0131	1.1546	1.1259	1.5857	1.5814	1.1887	0.5037	0.4627	1.1447	1.0295	0.9912	0.8853	0.5231	0.9800	0.4911	0.6037	0.7448	1.1229	1.3347	1.0805	0.8043	0.8075	1.2732	1.3708	0.5785
11.4600			1.1060	0.9123	0.9495	0.9197	1.5294	0.5110	0.9057	0.8216	1.2523	1.0902	1.0493	0.9061	0.8077	1.4690	1.3808	0.7447	1.5991	1.3113	0.7831	1.2896	1.1176	0.5211	1.0603	1.2163	1.2020	1.6698	1.6769	1.2355	0.5394	0.4774	1.2149	1.1010	1.0607	0.9322	0.5510	1.0413	0.5127	0.6439	0.7987	1.1415	1.4083	1.1531	0.8343	0.8406	1.3391	1.4432	0.6090
11.4700			1.1573	0.9754	1.0071	0.9706	1.5856	0.5468	0.9759	0.8804	1.3356	1.1555	1.1169	0.9533	0.8399	1.5354	1.4617	0.7943	1.7129	1.3837	0.8478	1.3357	1.1461	0.5675	1.1170	1.2915	1.2936	1.7696	1.7960	1.2916	0.5866	0.4959	1.3001	1.1902	1.1471	0.9901	0.5856	1.1165	0.5402	0.6957	0.8648	1.1632	1.4972	1.2434	0.8709	0.8815	1.4189	1.5310	0.6482
11.4800			1.2213	1.0538	1.0786	1.0336	1.6525	0.5919	1.0632	0.9553	1.4390	1.2353	1.2022	1.0112	0.8800	1.6170	1.5624	0.8583	1.8555	1.4735	0.9325	1.3924	1.1806	0.6310	1.1875	1.3855	1.4075	1.8904	1.9439	1.3606	0.6496	0.5190	1.4062	1.3035	1.2588	1.0619	0.6299	1.2117	0.5759	0.7635	0.9490	1.1891	1.6085	1.3582	0.9160	0.9332	1.5181	1.6411	0.6992
11.4900			1.3045	1.1571	1.1726	1.1148	1.7368	0.6517	1.1768	1.0538	1.5726	1.3376	1.3123	1.0847	0.9314	1.7214	1.6907	0.9448	2.0422	1.5882	1.0470	1.4647	1.2244	0.7207	1.2780	1.5075	1.5527	2.0456	2.1361	1.4494	0.7379	0.5494	1.5440	1.4500	1.4085	1.1553	0.6893	1.3388	0.6239	0.8544	1.0598	1.2215	1.7544	1.5094	0.9746	1.0010	1.6462	1.7841	0.7666
11.5000			1.4140	1.3011	1.3004	1.2228	1.8473	0.7351	1.3297	1.1884	1.7519	1.4743	1.4632	1.1822	0.9988	1.8596	1.8623	1.0634	2.2933	1.7390	1.2052	1.5597	1.2816	0.8508	1.3971	1.6689	1.7493	2.2530	2.3955	1.5671	0.8670	0.5911	1.7303	1.6503	1.6160	1.2800	0.7728	1.5158	0.6913	0.9834	1.2130	1.2630	1.9541	1.7142	1.0532	1.0922	1.8172	1.9769	0.8611
11.5100			1.5655	1.5095	1.4834	1.3727	1.9998	0.8565	1.5511	1.3799	1.9992	1.6644	1.6823	1.3215	1.0897	2.0473	2.1052	1.2405	2.6476	1.9514	1.4457	1.6886	1.3587	1.0541	1.5657	1.8988	2.0321	2.5390	2.7547	1.7293	1.0655	0.6504	1.9894	1.9363	1.9286	1.4592	0.8946	1.7696	0.7899	1.1718	1.4365	1.3183	2.2360	2.0113	1.1654	1.2221	2.0493	2.2422	1.0003
11.5200			1.7846	1.8266	1.7602	1.5924	2.2119	1.0425	1.8769	1.6686	2.3643	1.9425	2.0070	1.5269	1.2147	2.3134	2.4573	1.5182	3.1694	2.2589	1.8275	1.8690	1.4658	1.3853	1.8085	2.2369	2.4509	2.9475	3.2728	1.9639	1.3892	0.7377	2.3752	2.3599	2.4143	1.7246	1.0864	2.1584	0.9444	1.4655	1.7888	1.3928	2.6563	2.4495	1.3298	1.4119	2.3838	2.6255	1.2117
11.5300			2.0940	2.3084	2.1790	1.9047	2.4962	1.3296	2.3620	2.0985	2.8957	2.3498	2.5020	1.8286	1.3883	2.6836	2.9695	1.9714	3.9232	2.7002	2.4586	2.1220	1.6131	1.9508	2.1578	2.7364	3.0851	3.5168	4.0018	2.2944	1.9402	0.8672	2.9459	2.9861	3.1926	2.1242	1.3922	2.7510	1.1883	1.9288	2.3549	1.4902	3.2784	3.0994	1.5767	1.6950	2.8457	3.1687	1.5454
11.5400			2.5376	3.0556	2.8218	2.3543	2.8817	1.7858	3.0742	2.7327	3.6780	2.9516	3.2577	2.2776	1.6251	3.1937	3.7111	2.7341	4.9808	3.3363	3.5298	2.4694	1.8155	2.9409	2.6541	3.4748	4.0489	4.2948	4.9932	2.7635	2.8995	1.0605	3.8029	3.8988	4.4529	2.7275	1.9068	3.6534	1.5881	2.6627	3.2893	1.6150	4.2054	4.0487	1.9498	2.1170	3.4736	3.9357	2.0850
11.5500			3.1431	4.1713	3.7788	2.9650	3.3607	2.4920	4.0499	3.6051	4.7723	3.7999	4.3630	2.9257	1.9342	3.8522	4.7438	4.0077	6.3248	4.2155	5.3128	2.9343	2.0756	4.6144	3.3253	4.5291	5.4473	5.2599	6.1874	3.3902	4.4976	1.3362	5.0386	5.1211	6.4037	3.6073	2.7772	4.9374	2.2398	3.7617	4.8001	1.7643	5.5153	5.3337	2.5083	2.7293	4.2492	4.9545	2.9387
11.5600			3.9093	5.7036	5.0755	3.7085	3.8980	3.4913	5.2030	4.6303	6.1299	4.8706	5.8068	3.7867	2.3060	4.6163	6.0455	5.9720	7.7092	5.3165	7.9730	3.5016	2.3949	7.0935	4.1340	5.8992	7.2551	6.2605	7.3041	4.1582	6.7847	1.6981	6.6446	6.4988	9.0102	4.7652	4.1814	6.4818	3.2379	5.1840	7.0049	1.9333	7.1640	6.8324	3.2965	3.5625	5.0486	6.1738	4.1702
11.5700			4.7696	7.5261	6.5601	4.4667	4.4086	4.6825	6.2846	5.5475	7.4838	5.9723	7.3278	4.7810	2.7079	5.3826	7.4463	8.4461	8.6891	6.4974	11.1106	4.1268	2.7373	9.8773	4.9430	7.4232	9.1544	7.0289	7.9467	4.9661	9.1315	2.1031	8.3705	7.6990	11.5978	6.0311	6.1920	7.8271	4.5666	6.6198	9.5384	2.1053	8.8655	8.2254	4.2972	4.5721	5.6561	7.4383	5.6471
11.5800			5.5512	9.2071	7.8153	5.0199	4.7467	5.7094	7.0236	6.0053	8.3275	6.7524	8.3246	5.6496	3.0587	6.0044	8.5670	10.4226	8.8942	7.4527	13.2545	4.6775	3.0408	11.7121	5.5193	8.7321	10.6052	7.3206	7.9298	5.5982	10.2594	2.4423	9.6310	8.4937	12.8001	7.0130	8.3597	8.3299	5.8919	7.6382	11.2904	2.2440	10.0204	9.1634	5.3195	5.5611	5.8888	8.4843	6.8871
11.5900			6.1129	10.3752	8.5341	5.2417	4.8595	6.2819	7.4898	5.9635	8.4151	7.1185	8.4299	6.1452	3.3072	6.4593	9.1512	10.8265	8.5475	7.9835	13.3054	5.0455	3.2403	12.1113	5.7669	9.6079	11.5306	7.2531	7.5872	5.9091	9.9086	2.6363	10.0322	9.1428	12.1758	7.4764	9.7780	7.9844	6.7291	8.3037	11.6335	2.3364	10.2632	9.7108	6.0998	6.3116	5.8381	9.1981	7.4860
11.6000			6.3977	10.9377	8.7702	5.1774	4.7808	6.4945	7.9360	5.6792	7.9885	7.3608	7.8674	6.1935	3.4243	6.7996	9.2129	9.8686	8.0982	8.0996	11.8785	5.1890	3.3146	11.8489	5.7665	10.0900	12.3427	7.0969	7.2963	5.8975	9.0958	2.6863	9.7342	9.9812	10.7115	7.5583	9.8760	7.3365	6.8670	9.0034	11.3169	2.3758	9.7117	10.1274	6.4396	6.6829	5.7057	9.6162	7.5561
11.6100			6.4420	10.9258	8.7416	4.9406	4.5675	6.6262	8.4240	5.3846	7.4378	7.7542	7.1101	5.8988	3.4087	7.0334	8.9181	8.6114	7.7502	7.9405	10.3054	5.1107	3.2559	11.6782	5.6463	10.2780	13.2286	6.9752	7.1442	5.6379	8.5826	2.6454	9.1749	10.9388	9.4206	7.5080	9.0189	6.7989	6.4938	9.8334	11.2736	2.3607	8.7565	10.4913	6.3284	6.6856	5.5905	9.7455	7.4475
11.6200			6.3305	10.6211	8.6382	4.6683	4.3181	6.8327	8.8571	5.1655	7.0063	8.3103	6.4911	5.4775	3.3095	7.1698	8.5018	7.7454	7.5231	7.6649	9.2439	4.8931	3.1117	11.7203	5.4945	10.3012	13.9872	6.9092	7.0715	5.2866	8.4208	2.5726	8.6753	11.7391	8.6176	7.4645	8.0457	6.4642	5.9832	10.6048	11.6297	2.3096	7.7858	10.7412	5.9263	6.4447	5.5199	9.6901	7.3827
11.6300			6.1433	10.1748	8.4893	4.4184	4.0872	7.0576	9.1040	5.0118	6.7155	8.8378	6.0720	5.0701	3.1707	7.1905	8.0821	7.2670	7.3466	7.3718	8.6500	4.6279	2.9372	11.7542	5.3480	10.1680	14.3159	6.8360	7.0107	4.9409	8.3702	2.4975	8.3236	12.1717	8.1620	7.4225	7.3748	6.2598	5.5266	11.0804	12.0110	2.2404	6.9892	10.8090	5.4433	6.0994	5.4546	9.4999	7.3342
11.6400			5.9237	9.6508	8.2739	4.2070	3.8894	7.1834	9.1230	4.8791	6.5033	9.1688	5.7849	4.7216	3.0203	7.1003	7.6859	6.9823	7.1669	7.0766	8.2739	4.3629	2.7642	11.6086	5.1976	9.8819	14.1060	6.7262	6.9212	4.6359	8.2638	2.4218	8.0430	12.1866	7.8420	7.3309	6.9723	6.0970	5.1584	11.1888	12.1265	2.1653	6.3882	10.6637	4.9837	5.7357	5.3712	9.2078	7.2446
11.6500			5.6900	9.0904	7.9866	4.0269	3.7240	7.1588	8.9434	4.7428	6.3116	9.2287	5.5601	4.4315	2.8747	6.9231	7.3131	6.7421	6.9683	6.7804	7.9538	4.1211	2.6087	11.2520	5.0356	9.4814	13.4608	6.5705	6.7986	4.3769	8.0502	2.3430	7.7745	11.8523	7.5535	7.1640	6.6925	5.9368	4.8541	10.9731	11.8906	2.0922	5.9387	10.3410	4.5853	5.3901	5.2660	8.8490	7.0745
11.6600			5.4545	8.5267	7.6446	3.8689	3.5860	6.9878	8.6255	4.5981	6.1178	9.0426	5.3616	4.1881	2.7422	6.6891	6.9609	6.4911	6.7546	6.4872	7.6336	3.9109	2.4768	10.7430	4.8640	9.0092	12.5594	6.3811	6.6513	4.1594	7.7496	2.2615	7.4962	11.2980	7.2615	6.9332	6.4286	5.7686	4.5873	10.5353	11.3971	2.0256	5.5962	9.9059	4.2531	5.0757	5.1423	8.4592	6.8305
11.6700			5.2252	7.9867	7.2758	3.7275	3.4701	6.7129	8.2307	4.4495	5.9199	8.6845	5.1764	3.9808	2.6254	6.4274	6.6282	6.2249	6.5347	6.2041	7.3037	3.7323	2.3682	10.1551	4.6898	8.5057	11.5668	6.1749	6.4908	3.9762	7.4010	2.1797	7.2059	10.6367	6.9642	6.6639	6.1441	5.5953	4.3414	9.9781	10.7476	1.9675	5.3264	9.4196	3.9796	4.7943	5.0074	8.0663	6.5410
11.6800			5.0064	7.4884	6.9055	3.5994	3.3731	6.3814	7.8100	4.3030	5.7233	8.2277	5.0028	3.8017	2.5250	6.1612	6.3220	5.9548	6.3213	5.9383	6.9767	3.5815	2.2799	9.5511	4.5204	8.0107	10.5938	5.9634	6.3271	3.8209	7.0391	2.1007	6.9118	9.9553	6.6737	6.3808	5.8414	5.4252	4.1155	9.3820	10.0444	1.9181	5.1069	8.9265	3.7546	4.5454	4.8693	7.6900	6.2345
11.6900			4.8056	7.0406	6.5513	3.4854	3.2902	6.0307	7.3924	4.1638	5.5345	7.7393	4.8423	3.6472	2.4396	5.9035	6.0458	5.6915	6.1219	5.6946	6.6652	3.4550	2.2096	8.9718	4.3602	7.5502	9.6909	5.7581	6.1691	3.6900	6.6840	2.0259	6.6279	9.3064	6.4016	6.1021	5.5357	5.2635	3.9079	8.7967	9.3547	1.8771	4.9279	8.4549	3.5658	4.3292	4.7355	7.3420	5.9309
11.7000			4.6225	6.6445	6.2277	3.3845	3.2199	5.6852	6.9975	4.0330	5.3582	7.2602	4.6946	3.5145	2.3673	5.6660	5.8006	5.4415	5.9399	5.4732	6.3774	3.3491	2.1540	8.4373	4.2110	7.1347	8.8968	5.5693	6.0199	3.5793	6.3490	1.9571	6.3626	8.7144	6.1538	5.8370	5.2408	5.1119	3.7212	8.2407	8.7157	1.8434	4.7809	8.0183	3.4087	4.1430	4.6107	7.0279	5.6377
11.7100			4.4594	6.2915	5.9381	3.2955	3.1612	5.3570	6.6392	3.9127	5.1928	6.8104	4.5577	3.3995	2.3053	5.4529	5.5828	5.2095	5.7737	5.2733	6.1156	3.2609	2.1102	7.9481	4.0747	6.7676	8.2156	5.3994	5.8814	3.4856	6.0440	1.8943	6.1197	8.1861	5.9275	5.5941	4.9593	4.9731	3.5562	7.7386	8.1352	1.8160	4.6590	7.6242	3.2786	3.9830	4.4965	6.7472	5.3709
11.7200			4.3154	5.9825	5.6797	3.2170	3.1118	5.0587	6.3182	3.8022	5.0416	6.3972	4.4357	3.2986	2.2527	5.2623	5.3918	5.0018	5.6245	5.0956	5.8742	3.1875	2.0757	7.5142	3.9532	6.4426	7.6383	5.2475	5.7568	3.4041	5.7701	1.8382	5.8994	7.7188	5.7227	5.3716	4.7000	4.8461	3.4094	7.2918	7.6160	1.7937	4.5568	7.2670	3.1700	3.8454	4.3931	6.4930	5.1317
11.7300			4.1882	5.7152	5.4515	3.1472	3.0693	4.7902	6.0327	3.7041	4.9061	6.0319	4.3282	3.2115	2.2078	5.0929	5.2233	4.8166	5.4914	4.9398	5.6595	3.1254	2.0477	7.1313	3.8452	6.1527	7.1433	5.1097	5.6430	3.3340	5.5279	1.7885	5.6977	7.3146	5.5420	5.1717	4.4687	4.7313	3.2791	6.9001	7.1638	1.7753	4.4697	6.9511	3.0780	3.7258	4.2983	6.2690	4.9183
11.7400			4.0743	5.4816	5.2470	3.0832	3.0314	4.5483	5.7768	3.6156	4.7836	5.7080	4.2318	3.1342	2.1679	4.9403	5.0731	4.6470	5.3716	4.8016	5.4685	3.0712	2.0243	6.7949	3.7480	5.8982	6.7242	4.9838	5.5389	3.2724	5.3098	1.7437	5.5162	6.9644	5.3814	4.9919	4.2621	4.6277	3.1617	6.5519	6.7698	1.7596	4.3903	6.6703	2.9984	3.6185	4.2103	6.0697	4.7268
11.7500			3.9690	5.2725	5.0632	3.0224	2.9954	4.3277	5.5451	3.5340	4.6712	5.4177	4.1427	3.0638	2.1317	4.8007	4.9369	4.4902	5.2616	4.6762	5.2954	3.0222	2.0033	6.4955	3.6589	5.6720	6.3653	4.8697	5.4427	3.2154	5.1103	1.7019	5.3517	6.6562	5.2351	4.8276	4.0705	4.5319	3.0547	6.2365	6.4170	1.7457	4.3158	6.4162	2.9262	3.5199	4.1285	5.8884	4.5479
11.7600			3.8682	5.0788	4.8930	2.9634	2.9592	4.1259	5.3333	3.4549	4.5646	5.1554	4.0556	2.9969	2.0971	4.6706	4.8091	4.3423	5.1564	4.5579	5.1336	2.9750	1.9828	6.2189	3.5723	5.4652	6.0525	4.7625	5.3498	3.1593	4.9261	1.6618	5.1983	6.3786	5.0932	4.6731	3.8923	4.4390	2.9551	5.9499	6.0952	1.7322	4.2436	6.1803	2.8558	3.4252	4.0507	5.7185	4.3830
11.7700			3.7687	4.8904	4.7285	2.9038	2.9202	3.9359	5.1331	3.3752	4.4562	4.9147	3.9661	2.9290	2.0620	4.5442	4.6826	4.1993	5.0482	4.4398	4.9710	2.9262	1.9605	5.9559	3.4860	5.2688	5.7633	4.6569	5.2564	3.1012	4.7480	1.6215	5.0501	6.1194	4.9507	4.5244	3.7248	4.3460	2.8578	5.6801	5.7982	1.7181	4.1678	5.9545	2.7848	3.3312	3.9727	5.5530	4.2252
11.7800			3.6634	4.6943	4.5589	2.8396	2.8744	3.7480	4.9338	3.2893	4.3441	4.6829	3.8721	2.8550	2.0238	4.4151	4.5485	4.0534	4.9329	4.3147	4.8054	2.8719	1.9343	5.6962	3.3946	5.0712	5.4877	4.5465	5.1598	3.0363	4.5705	1.5785	4.8966	5.8707	4.8031	4.3714	3.5598	4.2460	2.7557	5.4172	5.5132	1.7018	4.0825	5.7240	2.7086	3.2323	3.8904	5.3830	4.0668
11.7900			3.5459	4.4791	4.3753	2.7657	2.8169	3.5519	4.7256	3.1927	4.2212	4.4471	3.7658	2.7678	1.9791	4.2722	4.3977	3.8927	4.8013	4.1738	4.6268	2.8058	1.9005	5.4263	3.2929	4.8556	5.2070	4.4205	5.0522	2.9588	4.3822	1.5301	4.7294	5.6183	4.6392	4.2073	3.3826	4.1322	2.6432	5.1447	5.2195	1.6814	3.9784	5.4798	2.6206	3.1208	3.7982	5.1973	3.8988
11.8000			3.4088	4.2341	4.1635	2.6759	2.7438	3.3390	4.4932	3.0789	4.0782	4.1988	3.6377	2.6620	1.9239	4.1074	4.2186	3.7047	4.6437	4.0093	4.4221	2.7230	1.8552	5.1313	3.1734	4.6124	4.9062	4.2711	4.9245	2.8605	4.1674	1.4728	4.5397	5.3446	4.4453	4.0220	3.1845	3.9975	2.5104	4.8431	4.8985	1.6548	3.8459	5.2078	2.5135	2.9885	3.6856	4.9768	3.7054
11.8100			3.2435	3.9459	3.9138	2.5629	2.6497	3.0977	4.2275	2.9390	3.9045	3.9220	3.4751	2.5298	1.8542	3.9088	3.9992	3.4830	4.4486	3.8109	4.1727	2.6175	1.7953	4.7889	3.0282	4.3307	4.5601	4.0906	4.7678	2.7344	3.9155	1.4023	4.3148	5.0305	4.2008	3.8014	2.9594	3.8301	2.3523	4.5017	4.5418	1.6193	3.6705	4.8883	2.3807	2.8266	3.5461	4.7125	3.4786
11.8200			3.0395	3.6003	3.6122	2.4169	2.5282	2.8145	3.9122	2.7614	3.6824	3.6034	3.2664	2.3650	1.7649	3.6695	3.7302	3.2136	4.1964	3.5672	3.8642	2.4841	1.7179	4.3823	2.8445	3.9968	4.1564	3.8662	4.5664	2.5747	3.6134	1.3146	4.0366	4.6661	3.8998	3.5356	2.6895	3.6172	2.1609	4.1060	4.1255	1.5716	3.4424	4.5061	2.2118	2.6240	3.3727	4.3938	3.2112
11.8300			2.7904	3.1884	3.2506	2.2366	2.3750	2.4890	3.5379	2.5395	3.4101	3.2381	3.0100	2.1599	1.6518	3.3792	3.3998	2.8861	3.8821	3.2654	3.4923	2.3197	1.6214	3.9073	2.6195	3.5948	3.6888	3.5819	4.3138	2.3783	3.2510	1.2088	3.6952	4.2364	3.5293	3.2186	2.3756	3.3477	1.9313	3.6448	3.6468	1.5108	3.1602	4.0551	2.0089	2.3799	3.1556	4.0139	2.8904
11.8400			2.4953	2.7230	2.8324	2.0183	2.1831	2.1166	3.1011	2.2693	3.0736	2.8216	2.6900	1.9165	1.5130	3.0342	3.0076	2.5007	3.4914	2.9087	3.0413	2.1187	1.5042	3.3525	2.3503	3.1349	3.1540	3.2377	3.9917	2.1399	2.8218	1.0830	3.2852	3.7374	3.0821	2.8419	2.0140	3.0135	1.6672	3.1197	3.0979	1.4348	2.8131	3.5257	1.7732	2.0968	2.8823	3.5549	2.5184
11.8500			2.1691	2.2315	2.3783	1.7670	1.9712	1.7195	2.6193	1.9578	2.6837	2.3712	2.3256	1.6476	1.3567	2.6511	2.5746	2.0779	3.0390	2.5104	2.5351	1.8944	1.3722	2.7501	2.0451	2.6355	2.5859	2.8393	3.6025	1.8774	2.3449	0.9464	2.8169	3.1834	2.5794	2.4258	1.6316	2.6212	1.3845	2.5579	2.5127	1.3482	2.4257	2.9494	1.5189	1.7874	2.5647	3.0548	2.1087
11.8600			1.8456	1.7755	1.9380	1.5127	1.7585	1.3398	2.1361	1.6362	2.2724	1.9295	1.9514	1.3861	1.1956	2.2700	2.1509	1.6632	2.5691	2.1168	2.0268	1.6747	1.2448	2.1572	1.7370	2.1556	2.0465	2.4285	3.1704	1.6209	1.8665	0.8124	2.3344	2.6232	2.0796	2.0081	1.2714	2.2066	1.1164	2.0145	1.9498	1.2606	2.0410	2.3829	1.2783	1.4916	2.2284	2.5557	1.7057
11.8700			1.5490	1.3889	1.5479	1.2741	1.5652	1.0104	1.6900	1.3319	1.8755	1.5338	1.5998	1.1528	1.0436	1.9184	1.7700	1.2951	2.1212	1.7571	1.5630	1.4716	1.1308	1.6241	1.4511	1.7325	1.5811	2.0392	2.7221	1.3911	1.4278	0.6908	1.8814	2.0979	1.6281	1.6230	0.9661	1.8039	0.8857	1.5329	1.4587	1.1767	1.6938	1.8724	1.0702	1.2301	1.8964	2.1009	1.3415
11.8800			1.3052	1.0951	1.2369	1.0720	1.4070	0.7573	1.3196	1.0739	1.5317	1.2174	1.3049	0.9669	0.9147	1.6267	1.4637	1.0049	1.7413	1.4619	1.1864	1.3070	1.0398	1.1937	1.2127	1.3975	1.2238	1.7105	2.3006	1.2065	1.0673	0.5913	1.5003	1.6509	1.2664	1.3028	0.7376	1.4538	0.7071	1.1486	1.0798	1.1060	1.4141	1.4607	0.9090	1.0214	1.6021	1.7273	1.0445
11.8900			1.1223	0.8935	1.0110	0.9180	1.2949	0.5812	1.0407	0.8778	1.2634	0.9896	1.0816	0.8342	0.8151	1.4077	1.2414	0.7991	1.4533	1.2430	0.9141	1.1847	0.9787	0.8798	1.0329	1.1568	0.9783	1.4623	1.9415	1.0742	0.8026	0.5170	1.2120	1.3048	1.0069	1.0603	0.5823	1.1803	0.5801	0.8711	0.8182	1.0548	1.2115	1.1605	0.7945	0.8716	1.3660	1.4478	0.8247
11.9000			0.9964	0.7655	0.8615	0.8114	1.2255	0.4684	0.8504	0.7418	1.0736	0.8438	0.9287	0.7481	0.7452	1.2591	1.0968	0.6644	1.2581	1.0963	0.7344	1.1057	0.9441	0.6684	0.9115	0.9992	0.8291	1.2953	1.6638	0.9912	0.6225	0.4657	1.0144	1.0585	0.8391	0.8924	0.4850	0.9865	0.4964	0.6858	0.6529	1.0236	1.0793	0.9610	0.7212	0.7721	1.1943	1.2554	0.6730
11.9100			0.9199	0.6894	0.7691	0.7441	1.1939	0.4014	0.7292	0.6550	0.9521	0.7590	0.8331	0.6986	0.7002	1.1707	1.0130	0.5825	1.1404	1.0078	0.6229	1.0600	0.9303	0.5329	0.8364	0.9077	0.7465	1.1980	1.4671	0.9476	0.5074	0.4331	0.8927	0.8989	0.7387	0.7841	0.4279	0.8617	0.4444	0.5688	0.5559	1.0095	1.0038	0.8404	0.6785	0.7101	1.0804	1.1358	0.5743
11.9200			0.8778	0.6506	0.7184	0.7064	1.1889	0.3648	0.6582	0.6058	0.8847	0.7175	0.7789	0.6759	0.6758	1.1260	0.9760	0.5369	1.0819	0.9649	0.5589	1.0415	0.9324	0.4495	0.7981	0.8616	0.7111	1.1539	1.3397	0.9331	0.4378	0.4140	0.8262	0.8033	0.6865	0.7192	0.3976	0.7884	0.4146	0.4993	0.5045	1.0080	0.9725	0.7752	0.6588	0.6768	1.0150	1.0703	0.5136
11.9300			0.8620	0.6361	0.6957	0.6918	1.2031	0.3486	0.6238	0.5837	0.8555	0.7077	0.7567	0.6722	0.6668	1.1154	0.9710	0.5153	1.0678	0.9536	0.5272	1.0426	0.9450	0.4008	0.7850	0.8476	0.7073	1.1492	1.2682	0.9397	0.3985	0.4052	0.7994	0.7529	0.6667	0.6863	0.3849	0.7517	0.3999	0.4615	0.4834	1.0152	0.9729	0.7483	0.6541	0.6630	0.9866	1.0454	0.4788
11.9400			0.8647	0.6390	0.6940	0.6940	1.2305	0.3454	0.6144	0.5813	0.8558	0.7182	0.7556	0.6820	0.6688	1.1279	0.9887	0.5108	1.0860	0.9654	0.5175	1.0566	0.9638	0.3751	0.7912	0.8568	0.7269	1.1715	1.2411	0.9604	0.3796	0.4033	0.8012	0.7365	0.6710	0.6757	0.3836	0.7432	0.3957	0.4455	0.4816	1.0275	0.9937	0.7494	0.6601	0.6626	0.9868	1.0477	0.4630
11.9500			0.8806	0.6547	0.7072	0.7083	1.2664	0.3516	0.6242	0.5928	0.8762	0.7440	0.7714	0.7013	0.6785	1.1557	1.0216	0.5177	1.1265	0.9932	0.5238	1.0794	0.9860	0.3654	0.8114	0.8826	0.7630	1.2148	1.2480	0.9906	0.3748	0.4066	0.8231	0.7440	0.6923	0.6821	0.3903	0.7540	0.3986	0.4447	0.4943	1.0432	1.0296	0.7708	0.6737	0.6722	1.0066	1.0709	0.4597
11.9600			0.9071	0.6810	0.7320	0.7325	1.3093	0.3650	0.6490	0.6164	0.9140	0.7817	0.8009	0.7282	0.6947	1.1961	1.0667	0.5339	1.1864	1.0329	0.5422	1.1095	1.0112	0.3679	0.8426	0.9217	0.8129	1.2747	1.2823	1.0282	0.3811	0.4141	0.8621	0.7723	0.7275	0.7018	0.4034	0.7814	0.4075	0.4559	0.5184	1.0615	1.0785	0.8085	0.6934	0.6899	1.0430	1.1115	0.4671
11.9700			0.9439	0.7182	0.7678	0.7664	1.3599	0.3851	0.6876	0.6517	0.9682	0.8304	0.8437	0.7626	0.7174	1.2485	1.1248	0.5592	1.2662	1.0843	0.5728	1.1470	1.0394	0.3812	0.8844	0.9741	0.8766	1.3507	1.3446	1.0736	0.3976	0.4256	0.9170	0.8197	0.7775	0.7335	0.4227	0.8248	0.4221	0.4783	0.5531	1.0825	1.1420	0.8631	0.7192	0.7157	1.0961	1.1690	0.4839
11.9800			0.9923	0.7692	0.8165	0.8119	1.4209	0.4127	0.7423	0.7008	1.0398	0.8916	0.9017	0.8066	0.7477	1.3149	1.1992	0.5947	1.3708	1.1506	0.6175	1.1938	1.0723	0.4065	0.9387	1.0403	0.9574	1.4470	1.4374	1.1299	0.4256	0.4417	0.9901	0.8886	0.8457	0.7785	0.4490	0.8866	0.4432	0.5131	0.6002	1.1076	1.2241	0.9381	0.7527	0.7512	1.1683	1.2468	0.5107
11.9900			1.0565	0.8410	0.8835	0.8737	1.4992	0.4514	0.8191	0.7702	1.1357	0.9713	0.9817	0.8649	0.7887	1.4016	1.2983	0.6451	1.5112	1.2389	0.6822	1.2551	1.1135	0.4480	1.0107	1.1275	1.0610	1.5741	1.5713	1.2041	0.4693	0.4644	1.0866	0.9864	0.9403	0.8415	0.4857	0.9744	0.4736	0.5650	0.6653	1.1392	1.3345	1.0411	0.7979	0.8009	1.2677	1.3538	0.5508
12.0000			1.1478	0.9482	0.9815	0.9629	1.6077	0.5090	0.9332	0.8723	1.2717	1.0804	1.0975	0.9484	0.8475	1.5217	1.4400	0.7199	1.7142	1.3647	0.7800	1.3410	1.1701	0.5156	1.1120	1.2533	1.2062	1.7545	1.7701	1.3093	0.5400	0.4979	1.2239	1.1284	1.0810	0.9339	0.5401	1.1030	0.5192	0.6456	0.7617	1.1820	1.4924	1.1924	0.8627	0.8732	1.4092	1.5064	0.6125
12.0100			1.2862	1.1147	1.1328	1.0985	1.7637	0.5995	1.1116	1.0335	1.4770	1.2408	1.2757	1.0735	0.9353	1.7010	1.6542	0.8402	2.0322	1.5548	0.9413	1.4678	1.2521	0.6330	1.2653	1.4470	1.4295	2.0226	2.0757	1.4676	0.6598	0.5494	1.4314	1.3501	1.3092	1.0766	0.6255	1.3060	0.5924	0.7775	0.9142	1.2423	1.7379	1.4325	0.9607	0.9850	1.6243	1.7402	0.7113
12.0200			1.5040	1.3983	1.3830	1.3154	2.0051	0.7547	1.4071	1.3048	1.8140	1.5010	1.5757	1.2743	1.0705	1.9824	1.9998	1.0512	2.5568	1.8561	1.2263	1.6631	1.3756	0.8527	1.5094	1.7604	1.7990	2.4571	2.5813	1.7164	0.8845	0.6350	1.7747	1.7235	1.7101	1.3100	0.7746	1.6552	0.7192	1.0115	1.1790	1.3308	2.1470	1.8360	1.1206	1.1679	1.9711	2.1183	0.8823
12.0300			1.8603	1.9038	1.8255	1.6785	2.3784	1.0370	1.9281	1.7849	2.3873	1.9427	2.1052	1.6163	1.2783	2.4300	2.5803	1.4514	3.4617	2.3598	1.7819	1.9678	1.5639	1.3024	1.9167	2.2991	2.4532	3.1681	3.4358	2.1229	1.3434	0.7809	2.3668	2.3822	2.4774	1.7189	1.0524	2.2878	0.9543	1.4500	1.6787	1.4590	2.8567	2.5481	1.3913	1.4764	2.5407	2.7416	1.1958
12.0400			2.4422	2.8320	2.6324	2.2865	2.9454	1.5749	2.8574	2.6449	3.3939	2.7185	3.0772	2.2106	1.6010	3.1368	3.5673	2.2761	5.0042	3.2058	2.9513	2.4469	1.8533	2.2952	2.5973	3.2404	3.6519	4.3179	4.8587	2.7812	2.3614	1.0364	3.4268	3.5569	4.0262	2.4579	1.6080	3.4665	1.4150	2.3138	2.6983	1.6387	4.1106	3.8109	1.8702	2.0134	3.4605	3.7622	1.8065
12.0500			3.3389	4.4542	4.0496	3.2342	3.7161	2.5804	4.3704	4.0580	5.0703	4.0139	4.7765	3.1981	2.0611	4.1500	5.1395	4.0091	7.2950	4.5399	5.4105	3.1472	2.2575	4.4798	3.6500	4.7998	5.7258	5.9471	6.9111	3.7728	4.5959	1.4591	5.2476	5.4520	7.0339	3.7477	2.7551	5.5125	2.3278	3.9202	4.7896	1.8642	6.1805	5.8271	2.6941	2.9077	4.7696	5.2856	2.9854
12.0600			4.5500	6.9117	6.1941	4.4785	4.5887	4.2351	6.3121	5.8792	7.4351	5.8474	7.2981	4.6440	2.6349	5.3473	7.2780	7.3186	9.7272	6.3430	9.9187	4.0476	2.7644	8.5037	5.0063	7.0069	8.7012	7.6695	8.9310	5.0496	8.6158	2.0682	7.9502	7.7505	11.8075	5.6853	4.9887	8.2858	3.9779	6.3091	8.5418	2.1180	9.0299	8.3353	3.9901	4.2370	6.1662	7.1734	4.9977
12.0700			5.8112	9.6219	8.4944	5.6228	5.2643	6.1778	7.8220	7.2435	9.6608	7.5702	9.7551	6.2218	3.1999	6.3522	9.3563	11.7749	10.8080	8.1012	15.3112	4.9482	3.2637	13.0505	6.1874	9.2496	11.4480	8.5674	9.5876	6.2347	12.7071	2.6991	10.7513	9.3021	16.1445	7.7157	8.4188	10.3030	6.2386	8.4471	12.9577	2.3399	11.6381	10.2119	5.6088	5.7791	6.9256	8.8605	7.4179
12.0800			6.7288	11.5396	9.8624	6.1714	5.5118	7.4099	8.3265	7.3813	10.4595	8.2588	10.6330	7.2650	3.6071	6.9217	10.5063	14.4550	10.1508	9.1022	17.5625	5.5848	3.6106	14.8241	6.6920	10.6523	12.6680	8.3585	8.8183	6.8719	13.3725	3.0816	12.1463	9.7450	16.4914	8.7884	11.6771	10.1485	8.1029	9.2710	14.8130	2.4859	12.6112	10.7975	7.0144	7.0393	6.7984	9.8634	8.9133
12.0900			7.0742	12.1086	9.9662	6.0209	5.3309	7.4827	8.3626	6.6547	9.6587	8.0524	9.6491	7.3533	3.7656	7.1646	10.4597	13.2376	8.9256	9.1371	15.2927	5.7843	3.7150	13.6717	6.5280	11.0080	12.8581	7.7025	7.8401	6.7996	11.2324	3.1126	11.6126	10.0869	13.4888	8.6656	12.5071	8.6649	8.5024	9.4160	13.4395	2.5339	11.6968	10.6995	7.6026	7.5800	6.2771	10.1755	8.8617
12.1000			6.9646	11.6871	9.4725	5.5015	4.9158	7.1047	8.5322	5.8653	8.3387	7.9124	8.0679	6.7285	3.7005	7.2718	9.7031	10.3785	8.0247	8.6066	11.8407	5.5867	3.5849	12.2053	6.1066	10.8070	13.1751	7.2021	7.2830	6.2680	9.3108	2.9463	10.2204	10.8354	10.4960	8.1037	10.9209	7.3488	7.6864	9.8069	11.7902	2.4956	9.9225	10.6079	7.3040	7.4330	5.8450	10.0586	8.1708
12.1100			6.6415	10.9253	8.9834	4.9596	4.4886	6.9264	8.8252	5.3452	7.3348	8.2045	6.8557	5.9345	3.5155	7.3030	8.8473	8.2994	7.5279	7.9846	9.5515	5.1983	3.3373	11.4932	5.7182	10.4907	13.6899	6.9373	7.0455	5.6362	8.4331	2.7549	9.0304	11.6201	8.7779	7.6761	8.8948	6.6114	6.6147	10.3980	11.2673	2.4084	8.2626	10.5996	6.5535	6.9145	5.6018	9.7702	7.6517
12.1200			6.2711	10.1072	8.5778	4.5232	4.1317	6.9430	8.9847	5.0332	6.7346	8.6330	6.1318	5.2485	3.2892	7.2286	8.1157	7.2235	7.2151	7.4417	8.3950	4.7747	3.0643	11.1829	5.4200	10.0955	13.8548	6.7618	6.9088	5.0786	8.0865	2.5955	8.2787	12.0154	7.9193	7.4131	7.5217	6.2237	5.7563	10.7690	11.2968	2.3019	7.0482	10.4933	5.7488	6.3137	5.4425	9.3845	7.3510
12.1300			5.9109	9.3205	8.1845	4.1962	3.8538	6.9441	8.9034	4.8104	6.3648	8.8850	5.6954	4.7268	3.0665	7.0416	7.5191	6.6711	6.9527	6.9786	7.7715	4.3895	2.8159	10.8472	5.1690	9.6169	13.4580	6.5760	6.7669	4.6354	7.8311	2.4616	7.7864	11.8962	7.4220	7.1772	6.7624	5.9712	5.1501	10.7400	11.2279	2.1951	6.2220	10.1943	5.0592	5.7565	5.3002	8.9374	7.1098
12.1400			5.5764	8.5861	7.7581	3.9463	3.6406	6.8129	8.6102	4.6158	6.0848	8.8349	5.3917	4.3363	2.8680	6.7711	7.0195	6.2971	6.6935	6.5704	7.3382	4.0667	2.6099	10.3595	4.9361	9.0663	12.6159	6.3550	6.5988	4.2926	7.5179	2.3415	7.4011	11.3988	7.0390	6.9052	6.3023	5.7536	4.7076	10.3654	10.8506	2.0983	5.6604	9.7420	4.5174	5.2800	5.1480	8.4621	6.8257
12.1500			5.2715	7.9139	7.3099	3.7452	3.4759	6.5458	8.1891	4.4286	5.8351	8.5307	5.1449	4.0340	2.6997	6.4595	6.5890	5.9687	6.4332	6.2034	6.9573	3.8062	2.4474	9.7580	4.7137	8.4848	11.5630	6.1121	6.4142	4.0264	7.1437	2.2302	7.0494	10.7010	6.6874	6.5920	5.9364	5.5444	4.3587	9.7864	10.2395	2.0154	5.2663	9.2039	4.1027	4.8835	4.9869	7.9922	6.4925
12.1600			4.9952	7.3163	6.8648	3.5764	3.3455	6.1931	7.7153	4.2498	5.5999	8.0656	4.9281	3.7932	2.5602	6.1396	6.2088	5.6554	6.1812	5.8737	6.5930	3.5986	2.3216	9.1155	4.5040	7.9088	10.4878	5.8657	6.2258	3.8161	6.7470	2.1272	6.7096	9.9333	6.3520	6.2615	5.5890	5.3404	4.0631	9.1271	9.5175	1.9468	4.9753	8.6501	3.7846	4.5519	4.8229	7.5497	6.1368
12.1700			4.7471	6.7947	6.4440	3.4318	3.2407	5.8062	7.2419	4.0828	5.3789	7.5356	4.7339	3.5955	2.4457	5.8326	5.8770	5.3567	5.9478	5.5803	6.2512	3.4311	2.2242	8.4917	4.3107	7.3750	9.4819	5.6249	6.0424	3.6463	6.3583	2.0332	6.3861	9.1891	6.0429	5.9368	5.2486	5.1490	3.8074	8.4718	8.7876	1.8911	4.7492	8.1210	3.5359	4.2740	4.6630	7.1469	5.7859
12.1800			4.5260	6.3428	6.0600	3.3076	3.1526	5.4181	6.7902	3.9283	5.1742	7.0035	4.5592	3.4310	2.3515	5.5492	5.5886	5.0749	5.7367	5.3193	5.9379	3.2954	2.1492	7.9170	4.1324	6.8986	8.5949	5.4031	5.8710	3.5076	5.9895	1.9473	6.0863	8.5134	5.7645	5.6297	4.9222	4.9727	3.5826	7.8508	8.1061	1.8461	4.5711	7.6325	3.3343	4.0423	4.5144	6.7871	5.4490
12.1900			4.3298	5.9421	5.7179	3.1988	3.0793	5.0476	6.3799	3.7853	4.9808	6.4967	4.3978	3.2908	2.2718	5.2952	5.3344	4.8143	5.5444	5.0838	5.6525	3.1834	2.0905	7.3897	3.9688	6.4796	7.8374	5.2037	5.7101	3.3909	5.6527	1.8693	5.8118	7.9137	5.5098	5.3469	4.6087	4.8097	3.3863	7.2870	7.4784	1.8093	4.4255	7.1893	3.1704	3.8463	4.3779	6.4663	5.1385
12.2000			4.1539	5.5869	5.4098	3.1008	3.0151	4.7068	6.0085	3.6509	4.8024	6.0294	4.2483	3.1651	2.2030	5.0649	5.1074	4.5780	5.3660	4.8709	5.3846	3.0882	2.0424	6.9152	3.8201	6.1007	7.1883	5.0215	5.5618	3.2865	5.3464	1.7977	5.5555	7.3798	5.2748	5.0841	4.3174	4.6573	3.2092	6.7820	6.9183	1.7784	4.3000	6.7846	3.0323	3.6758	4.2515	6.1704	4.8572
12.2100			3.9912	5.2671	5.1252	3.0072	2.9539	4.3892	5.6678	3.5250	4.6354	5.6051	4.1091	3.0494	2.1403	4.8512	4.8958	4.3546	5.1977	4.6754	5.1372	3.0021	1.9997	6.4851	3.6812	5.7540	6.6228	4.8464	5.4199	3.1899	5.0648	1.7306	5.3146	6.9078	5.0579	4.8402	4.0489	4.5110	3.0451	6.3268	6.4195	1.7506	4.1824	6.4154	2.9090	3.5195	4.1275	5.8977	4.5981
12.2200			3.8292	4.9617	4.8503	2.9099	2.8884	4.0845	5.3413	3.3995	4.4709	5.2069	3.9700	2.9344	2.0784	4.6410	4.6890	4.1326	5.0295	4.4845	4.8980	2.9164	1.9567	6.0827	3.5434	5.4279	6.1174	4.6742	5.2781	3.0911	4.7905	1.6633	5.0823	6.4768	4.8442	4.6032	3.7854	4.3650	2.8839	5.8933	5.9486	1.7228	4.0564	6.0602	2.7884	3.3635	4.0021	5.6326	4.3431
12.2300			3.6553	4.6437	4.5687	2.8019	2.8103	3.7830	5.0162	3.2614	4.2915	4.8229	3.8141	2.8090	2.0107	4.4228	4.4693	3.9022	4.8436	4.2803	4.6436	2.8211	1.9065	5.6736	3.3920	5.0994	5.6349	4.4921	5.1231	2.9782	4.5091	1.5898	4.8419	6.0553	4.6078	4.3575	3.5177	4.2045	2.7164	5.4652	5.4902	1.6911	3.9116	5.6968	2.6545	3.1950	3.8665	5.3543	4.0820
12.2400			3.4534	4.2810	4.2541	2.6734	2.7070	3.4610	4.6663	3.0964	4.0847	4.4266	3.6281	2.6576	1.9299	4.1780	4.2119	3.6424	4.6182	4.0403	4.3525	2.7030	1.8419	5.2337	3.2154	4.7356	5.1370	4.2790	4.9418	2.8396	4.2014	1.5036	4.5665	5.6174	4.3352	4.0834	3.2315	4.0125	2.5254	5.0155	5.0152	1.6512	3.7294	5.2942	2.4979	3.0013	3.7080	5.0404	3.7991
12.2500			3.2116	3.8600	3.8834	2.5125	2.5717	3.1034	4.2668	2.8944	3.8359	3.9995	3.3991	2.4674	1.8285	3.8852	3.8969	3.3301	4.3381	3.7502	4.0095	2.5509	1.7548	4.7402	3.0026	4.3133	4.5971	4.0144	4.7174	2.6595	3.8418	1.3999	4.2415	5.1374	4.0012	3.7651	2.9005	3.7725	2.2971	4.5100	4.4864	1.5986	3.4910	4.8321	2.3069	2.7680	3.5072	4.6568	3.4689
12.2600			2.9173	3.3672	3.4481	2.3049	2.3976	2.6948	3.8046	2.6403	3.5199	3.5218	3.1031	2.2322	1.6992	3.5346	3.5129	2.9564	3.9795	3.3990	3.5818	2.3598	1.6425	4.1613	2.7376	3.8249	3.9885	3.6884	4.4289	2.4314	3.4134	1.2721	3.8450	4.5865	3.5822	3.3829	2.5206	3.4682	2.0267	3.9373	3.8913	1.5282	3.1747	4.2845	2.0701	2.4806	3.2546	4.1968	3.0812
12.2700			2.5637	2.8026	2.9404	2.0500	2.1773	2.2368	3.2678	2.3245	3.1317	2.9910	2.7386	1.9459	1.5368	3.1172	3.0506	2.5131	3.5310	2.9726	3.0696	2.1278	1.5053	3.4989	2.4164	3.2572	3.3131	3.2816	4.0610	2.1547	2.9089	1.1210	3.3640	3.9592	3.0728	2.9352	2.0884	3.0825	1.7124	3.2919	3.2245	1.4388	2.7867	3.6502	1.7928	2.1430	2.9377	3.6539	2.6301
12.2800			2.1692	2.2075	2.3877	1.7521	1.9228	1.7485	2.6733	1.9538	2.6681	2.4232	2.3085	1.6262	1.3488	2.6504	2.5344	2.0201	2.9947	2.4948	2.4836	1.8594	1.3476	2.7733	2.0471	2.6453	2.6030	2.8042	3.6011	1.8398	2.3429	0.9533	2.8056	3.2687	2.4916	2.4328	1.6278	2.6195	1.3746	2.6028	2.5136	1.3335	2.3363	2.9504	1.4902	1.7724	2.5586	3.0450	2.1353
12.2900			1.7788	1.6664	1.8594	1.4490	1.6688	1.2899	2.0837	1.5705	2.1786	1.8765	1.8652	1.3154	1.1555	2.1866	2.0299	1.5415	2.4349	2.0219	1.8958	1.5971	1.1942	2.0690	1.6757	2.0647	1.9448	2.3109	3.0841	1.5345	1.7788	0.7911	2.2317	2.5799	1.9156	1.9325	1.2013	2.1274	1.0588	1.9472	1.8436	1.2264	1.8910	2.2702	1.2073	1.4204	2.1527	2.4447	1.6523
12.3000			1.4390	1.2380	1.4162	1.1765	1.4495	0.9145	1.5648	1.2226	1.7225	1.4124	1.4660	1.0525	0.9812	1.7796	1.6002	1.1401	1.9239	1.6113	1.3843	1.3682	1.0649	1.4682	1.3463	1.5818	1.4133	1.8631	2.5608	1.2758	1.2859	0.6516	1.7135	1.9620	1.4214	1.4920	0.8624	1.6661	0.8029	1.3978	1.2931	1.1291	1.5094	1.6902	0.9763	1.1264	1.7670	1.9250	1.2372
12.3100			1.1799	0.9428	1.0907	0.9633	1.2879	0.6507	1.1660	0.9489	1.3536	1.0707	1.1554	0.8616	0.8432	1.4678	1.2835	0.8499	1.5241	1.3009	1.0022	1.1962	0.9731	1.0211	1.0919	1.2313	1.0430	1.5135	2.0949	1.0868	0.9132	0.5460	1.3087	1.4733	1.0597	1.1523	0.6304	1.2922	0.6203	0.9942	0.9057	1.0548	1.2273	1.2610	0.8128	0.9125	1.4471	1.5305	0.9235
12.3200			1.0038	0.7613	0.8778	0.8160	1.1864	0.4849	0.8936	0.7600	1.0909	0.8512	0.9422	0.7386	0.7469	1.2567	1.0779	0.6638	1.2515	1.0931	0.7526	1.0842	0.9209	0.7263	0.9190	1.0043	0.8192	1.2767	1.7282	0.9668	0.6637	0.4742	1.0307	1.1261	0.8274	0.9182	0.4884	1.0258	0.5028	0.7305	0.6663	1.0087	1.0443	0.9784	0.7091	0.7727	1.2126	1.2632	0.7114
12.3300			0.8976	0.6581	0.7504	0.7237	1.1382	0.3902	0.7250	0.6419	0.9247	0.7252	0.8107	0.6684	0.6860	1.1310	0.9613	0.5541	1.0884	0.9698	0.6026	1.0209	0.8987	0.5441	0.8146	0.8745	0.6972	1.1384	1.4690	0.9046	0.5098	0.4294	0.8616	0.9043	0.6923	0.7706	0.4087	0.8563	0.4328	0.5702	0.5304	0.9874	0.9430	0.8121	0.6502	0.6892	1.0590	1.1007	0.5776
12.3400			0.8408	0.6070	0.6815	0.6736	1.1280	0.3406	0.6292	0.5763	0.8321	0.6629	0.7382	0.6367	0.6538	1.0680	0.9096	0.4948	1.0080	0.9103	0.5196	0.9957	0.8991	0.4374	0.7607	0.8097	0.6424	1.0736	1.3033	0.8822	0.4205	0.4041	0.7699	0.7744	0.6231	0.6846	0.3677	0.7580	0.3942	0.4788	0.4604	0.9841	0.8994	0.7239	0.6234	0.6456	0.9716	1.0132	0.4979
12.3500			0.8192	0.5882	0.6510	0.6536	1.1439	0.3186	0.5825	0.5467	0.7904	0.6432	0.7071	0.6301	0.6424	1.0509	0.8997	0.4672	0.9869	0.8923	0.4791	0.9967	0.9142	0.3776	0.7411	0.7878	0.6302	1.0614	1.2115	0.8881	0.3719	0.3926	0.7312	0.7064	0.5961	0.6412	0.3505	0.7094	0.3757	0.4307	0.4307	0.9929	0.8962	0.6870	0.6168	0.6281	0.9328	0.9818	0.4539
12.3600			0.8211	0.5909	0.6468	0.6549	1.1767	0.3134	0.5680	0.5419	0.7853	0.6504	0.7032	0.6408	0.6448	1.0634	0.9187	0.4600	1.0060	0.9036	0.4657	1.0143	0.9375	0.3468	0.7463	0.7952	0.6470	1.0844	1.1743	0.9120	0.3488	0.3899	0.7278	0.6813	0.5981	0.6262	0.3474	0.6959	0.3701	0.4101	0.4254	1.0087	0.9190	0.6852	0.6237	0.6276	0.9299	0.9852	0.4337
12.3700			0.8396	0.6088	0.6611	0.6710	1.2202	0.3197	0.5771	0.5544	0.8053	0.6771	0.7199	0.6632	0.6569	1.0960	0.9578	0.4665	1.0517	0.9355	0.4708	1.0426	0.9654	0.3351	0.7690	0.8227	0.6840	1.1336	1.1791	0.9483	0.3425	0.3939	0.7498	0.6860	0.6195	0.6320	0.3542	0.7064	0.3733	0.4079	0.4372	1.0285	0.9618	0.7072	0.6399	0.6393	0.9518	1.0138	0.4290
12.3800			0.8717	0.6399	0.6900	0.6999	1.2735	0.3349	0.6044	0.5822	0.8474	0.7188	0.7540	0.6954	0.6776	1.1453	1.0132	0.4843	1.1227	0.9841	0.4906	1.0801	0.9971	0.3378	0.8060	0.8673	0.7380	1.2044	1.2186	0.9950	0.3494	0.4032	0.7929	0.7162	0.6584	0.6540	0.3688	0.7378	0.3839	0.4205	0.4624	1.0521	1.0217	0.7504	0.6639	0.6614	0.9962	1.0631	0.4373
12.3900			0.9188	0.6865	0.7344	0.7432	1.3396	0.3591	0.6513	0.6265	0.9119	0.7761	0.8064	0.7389	0.7080	1.2126	1.0864	0.5137	1.2230	1.0496	0.5263	1.1292	1.0346	0.3540	0.8585	0.9310	0.8114	1.2999	1.2960	1.0543	0.3692	0.4184	0.8576	0.7720	0.7174	0.6923	0.3915	0.7913	0.4022	0.4475	0.5014	1.0805	1.1015	0.8173	0.6970	0.6950	1.0637	1.1367	0.4579
12.4000			0.9873	0.7576	0.8009	0.8069	1.4283	0.3960	0.7252	0.6948	1.0069	0.8554	0.8851	0.8000	0.7520	1.3065	1.1897	0.5593	1.3688	1.1415	0.5840	1.1968	1.0830	0.3879	0.9338	1.0217	0.9141	1.4338	1.4235	1.1355	0.4061	0.4419	0.9525	0.8619	0.8070	0.7523	0.4258	0.8757	0.4312	0.4940	0.5599	1.1177	1.2159	0.9194	0.7443	0.7460	1.1650	1.2466	0.4941
12.4100			1.0925	0.8755	0.9080	0.9075	1.5619	0.4564	0.8462	0.8074	1.1539	0.9758	1.0119	0.8951	0.8209	1.4482	1.3509	0.6352	1.5989	1.2841	0.6815	1.2994	1.1539	0.4525	1.0504	1.1605	1.0711	1.6420	1.6370	1.2608	0.4741	0.4803	1.0997	1.0113	0.9536	0.8495	0.4818	1.0157	0.4800	0.5756	0.6549	1.1718	1.3953	1.0847	0.8185	0.8283	1.3265	1.4208	0.5571
12.4200			1.2702	1.0852	1.0962	1.0802	1.7755	0.5651	1.0634	1.0086	1.4022	1.1745	1.2320	1.0560	0.9357	1.6826	1.6248	0.7724	2.0072	1.5261	0.8638	1.4680	1.2672	0.5817	1.2473	1.4013	1.3402	1.9920	2.0115	1.4719	0.6080	0.5468	1.3486	1.2746	1.2244	1.0205	0.5816	1.2648	0.5682	0.7295	0.8274	1.2553	1.7093	1.3817	0.9440	0.9708	1.6014	1.7198	0.6728
12.4300			1.5855	1.4951	1.4542	1.3944	2.1432	0.7805	1.4820	1.4019	1.8686	1.5408	1.6587	1.3509	1.1317	2.0958	2.1297	1.0549	2.7895	1.9640	1.2472	1.7556	1.4541	0.8705	1.6049	1.8499	1.8578	2.6356	2.7259	1.8458	0.9072	0.6721	1.8201	1.7900	1.7876	1.3432	0.7827	1.7633	0.7457	1.0498	1.1788	1.3875	2.3101	1.9632	1.1771	1.2354	2.1081	2.2687	0.9051
12.4400			2.1620	2.3476	2.1897	1.9901	2.7614	1.2432	2.3401	2.2136	2.7898	2.2628	2.5393	1.9234	1.4658	2.8293	3.0941	1.7033	4.3413	2.7921	2.1540	2.2550	1.7673	1.5949	2.2801	2.7353	2.9329	3.8330	4.1184	2.5276	1.6634	0.9177	2.7677	2.8555	3.0881	2.0006	1.2300	2.8294	1.1358	1.7726	1.9834	1.5901	3.5178	3.1547	1.6307	1.7469	3.0529	3.2901	1.4101
12.4500			3.1612	4.0707	3.6824	3.0600	3.7052	2.2537	4.0121	3.7986	4.5831	3.6665	4.3461	3.0077	1.9940	4.0260	4.8538	3.2984	7.1261	4.2870	4.4278	3.0614	2.2479	3.5216	3.4811	4.4215	5.1308	5.8439	6.5731	3.6868	3.6925	1.3845	4.6642	4.9371	6.1456	3.3342	2.2899	5.0430	2.0245	3.3972	3.9442	1.8628	5.8433	5.4327	2.5109	2.7090	4.6491	5.0426	2.5491
12.4600			4.6454	7.0245	6.2888	4.6421	4.8528	4.2059	6.5436	6.2122	7.5433	5.9884	7.4809	4.7921	2.7008	5.5727	7.5389	6.9810	10.6113	6.5502	9.5265	4.1777	2.8852	7.9615	5.2285	7.1345	8.8253	8.2830	9.5496	5.3238	8.3463	2.1420	7.9434	7.9788	12.1109	5.6834	4.7032	8.6647	3.9037	6.3407	8.2634	2.1783	9.4976	8.7357	4.0563	4.2976	6.6250	7.4312	4.8534
12.4700			6.2471	10.4496	9.3109	6.1852	5.7377	6.7836	8.6518	8.2000	10.6947	8.4132	10.8970	6.8688	3.4046	6.8497	10.2758	12.8831	12.2600	8.8705	16.7812	5.3202	3.5177	14.0240	6.8301	10.0442	12.5038	9.5953	10.7393	6.8837	14.2216	2.9788	11.7586	10.1682	18.4757	8.4359	8.9457	11.6814	6.8053	9.3091	14.3605	2.4483	13.0568	11.3154	6.1196	6.2361	7.7710	9.5694	8.0256
12.4800			7.3140	12.6166	10.9228	6.8376	5.9583	8.3642	9.0952	8.2950	11.8168	9.2373	12.0184	8.1422	3.8703	7.3961	11.5929	16.7240	11.0923	10.0266	19.9879	6.0500	3.9144	16.4762	7.3845	11.6201	13.7268	9.0892	9.5386	7.5948	15.3789	3.4330	13.6249	10.4244	18.9357	9.8113	13.1718	11.3966	9.2079	10.1888	17.0314	2.6053	14.1426	11.7602	7.8443	7.7294	7.4615	10.5992	9.9707
12.4900			7.5183	12.7522	10.6075	6.4481	5.5711	8.1192	8.7339	7.0901	10.4787	8.5649	10.3772	7.9674	3.9697	7.4441	11.1238	14.7235	9.1901	9.7308	16.4971	6.1325	3.9436	14.4642	6.9342	11.5860	13.2614	7.9580	8.0337	7.2550	12.1080	3.3548	12.5592	10.3703	14.3835	9.3096	13.8460	9.1418	9.3815	9.8586	14.5465	2.6234	12.4949	11.1203	8.3011	8.1367	6.5670	10.5922	9.5666
12.5000			7.1679	11.8052	9.6680	5.6623	4.9716	7.3239	8.6411	5.9592	8.5799	8.0578	8.1949	6.9578	3.8096	7.3874	9.8926	10.7270	7.9751	8.8060	11.8797	5.7459	3.6998	12.2203	6.2400	10.9642	13.1214	7.2093	7.2524	6.4278	9.3887	3.0563	10.4843	10.9196	10.4194	8.3142	11.3898	7.3749	8.0374	9.9212	11.8858	2.5444	10.0210	10.6423	7.6249	7.6822	5.9194	10.1673	8.4015
12.5100			6.6488	10.6536	8.9010	4.9454	4.4321	6.8999	8.7646	5.2871	7.2696	8.1723	6.7249	5.8990	3.5379	7.2864	8.7281	8.1152	7.3508	7.9276	9.1483	5.2030	3.3563	11.1239	5.6957	10.3349	13.3138	6.8271	6.9315	5.5988	8.1952	2.7804	8.9070	11.5374	8.3869	7.6326	8.7812	6.4774	6.5950	10.2826	10.9062	2.4204	8.0209	10.3918	6.5600	6.9070	5.5702	9.6437	7.6057
12.5200			6.1489	9.6062	8.3297	4.4223	4.0202	6.7606	8.7672	4.9015	6.5424	8.4530	5.9134	5.0852	3.2510	7.0979	7.8328	6.8596	6.9729	7.2370	7.8567	4.6817	3.0232	10.5923	5.3082	9.7337	13.1693	6.5772	6.7431	4.9408	7.6973	2.5700	7.9788	11.6979	7.4313	7.2216	7.1749	6.0291	5.5644	10.4249	10.6739	2.2878	6.6887	10.0900	5.5750	6.1446	5.3541	9.0951	7.1569
12.5300			5.7108	8.6982	7.8178	4.0541	3.7207	6.6330	8.5421	4.6369	6.1110	8.5367	5.4447	4.5133	2.9933	6.8162	7.1542	6.2277	6.6641	6.6926	7.1834	4.2471	2.7453	10.1011	5.0023	9.1151	12.5095	6.3312	6.5593	4.4552	7.3394	2.4058	7.4013	11.3606	6.8888	6.8846	6.3269	5.7395	4.8829	10.1826	10.3910	2.1656	5.8423	9.6462	4.8087	5.5037	5.1704	8.5436	6.8079
12.5400			5.3333	7.9106	7.3127	3.7847	3.5026	6.3937	8.1420	4.4142	5.7956	8.3313	5.1241	4.1053	2.7776	6.4798	6.6173	5.8078	6.3736	6.2417	6.7236	3.9055	2.5297	9.5153	4.7356	8.4825	11.5139	6.0676	6.3611	4.0994	6.9581	2.2664	6.9678	10.7091	6.4780	6.5406	5.8139	5.4964	4.4070	9.6526	9.8628	2.0613	5.2942	9.0955	4.2459	4.9920	4.9887	8.0118	6.4464
12.5500			5.0064	7.2323	6.8213	3.5746	3.3389	6.0517	7.6562	4.2106	5.5254	7.9117	4.8675	3.8009	2.6027	6.1287	6.1706	5.4551	6.0960	5.8562	6.3280	3.6418	2.3673	8.8699	4.4945	7.8566	10.4199	5.7997	6.1581	3.8332	6.5501	2.1437	6.5869	9.9277	6.1117	6.1829	5.4133	5.2706	4.0421	8.9875	9.1751	1.9759	4.9207	8.5114	3.8339	4.5833	4.8070	7.5180	6.0656
12.5600			4.7186	6.6512	6.3573	3.4015	3.2114	5.6558	7.1530	4.0232	5.2792	7.3855	4.6461	3.5623	2.4616	5.7887	5.7902	5.1313	5.8378	5.5211	5.9666	3.4352	2.2438	8.2254	4.2754	7.2734	9.3649	5.5361	5.9581	3.6259	6.1444	2.0341	6.2343	9.1351	5.7784	5.8298	5.0476	5.0583	3.7422	8.2974	8.4427	1.9068	4.6449	7.9444	3.5257	4.2503	4.6284	7.0706	5.6863
12.5700			4.4628	6.1475	5.9268	3.2543	3.1046	5.2431	6.6612	3.8485	5.0501	6.8293	4.4474	3.3669	2.3460	5.4688	5.4609	4.8248	5.6007	5.2235	5.6335	3.2684	2.1482	7.6185	4.0721	6.7476	8.4128	5.2877	5.7676	3.4577	5.7514	1.9338	5.9061	8.3999	5.4759	5.4908	4.6982	4.8608	3.4830	7.6295	7.7352	1.8505	4.4312	7.4127	3.2806	3.9751	4.4593	6.6675	5.3173
12.5800			4.2298	5.6889	5.5333	3.1219	3.0110	4.8354	6.2007	3.6804	4.8272	6.2763	4.2581	3.1965	2.2458	5.1729	5.1628	4.5343	5.3764	4.9468	5.3196	3.1270	2.0706	7.0444	3.8791	6.2719	7.5808	5.0562	5.5822	3.3113	5.3803	1.8393	5.5968	7.7319	5.1883	5.1679	4.3538	4.6712	3.2530	7.0040	7.0606	1.8026	4.2515	6.9137	3.0780	3.7380	4.2978	6.2952	4.9649
12.5900			4.0071	5.2576	5.1565	2.9928	2.9189	4.4387	5.7612	3.5108	4.6088	5.7440	4.0687	3.0325	2.1528	4.8866	4.8762	4.2516	5.1499	4.6799	5.0066	2.9966	2.0001	6.4983	3.6907	5.8143	6.8309	4.8270	5.3980	3.1685	5.0233	1.7459	5.2888	7.1107	4.9050	4.8506	4.0181	4.4790	3.0324	6.4159	6.4327	1.7580	4.0809	6.4339	2.8959	3.5181	4.1350	5.9292	4.6274
12.6000			3.7733	4.8235	4.7682	2.8495	2.8135	4.0334	5.3164	3.3304	4.3792	5.2171	3.8675	2.8593	2.0556	4.5879	4.5758	3.9519	4.9057	4.4033	4.6837	2.8603	1.9253	5.9575	3.4919	5.3564	6.1265	4.5797	5.1989	3.0136	4.6561	1.6469	4.9709	6.5187	4.6079	4.5250	3.6729	4.2703	2.8035	5.8328	5.8154	1.7107	3.8870	5.9476	2.7109	3.2881	3.9539	5.5511	4.2812
12.6100			3.5037	4.3417	4.3444	2.6778	2.6782	3.6049	4.8428	3.1172	4.1092	4.6749	3.6256	2.6581	1.9435	4.2553	4.2338	3.6163	4.6142	4.0865	4.3145	2.6999	1.8347	5.3747	3.2572	4.8658	5.4181	4.2985	4.9633	2.8261	4.2510	1.5310	4.6162	5.9072	4.2545	4.1620	3.2939	4.0233	2.5494	5.2186	5.1747	1.6538	3.6459	5.4131	2.4956	3.0242	3.7426	5.1273	3.8978
12.6200			3.1783	3.7781	3.8482	2.4640	2.4971	3.1244	4.3041	2.8484	3.7793	4.0875	3.3215	2.4053	1.8050	3.8614	3.8145	3.2143	4.2416	3.6975	3.8697	2.4945	1.7157	4.7157	2.9709	4.2950	4.6601	3.9467	4.6668	2.5869	3.7805	1.3904	4.1857	5.2423	3.8247	3.7381	2.8628	3.7077	2.2484	4.5405	4.4707	1.5802	3.3345	4.7963	2.2386	2.7112	3.4780	4.6177	3.4614
[truncated: 1,938 more rows]
[truncated: 355 more columns]
