# Supplementary material for: Bayesian inference for biophysical neuron models enables stimulus optimization for retinal neuroprosthetics
Source: eLife. 2020 Oct 27;9:e54997. doi: 10.7554/eLife.54997 (PMC7673784; doi:10.7554/eLife.54997)
Supplement: Figure 6—source data 1. [file elife-54997-fig6-data1.zip › OFF_rates_and_Vms_with_removed_ion_channels.csv]

	Time/s	Cell1 Release rate/(ves./s): no_HCN	Cell1 Somatic membrane potential/mV: no_HCN	Cell2 Release rate/(ves./s): no_HCN	Cell2 Somatic membrane potential/mV: no_HCN	Cell3 Release rate/(ves./s): no_HCN	Cell3 Somatic membrane potential/mV: no_HCN	Cell4 Release rate/(ves./s): no_HCN	Cell4 Somatic membrane potential/mV: no_HCN	Cell5 Release rate/(ves./s): no_HCN	Cell5 Somatic membrane potential/mV: no_HCN	Cell1 Release rate/(ves./s): no_Kv	Cell1 Somatic membrane potential/mV: no_Kv	Cell2 Release rate/(ves./s): no_Kv	Cell2 Somatic membrane potential/mV: no_Kv	Cell3 Release rate/(ves./s): no_Kv	Cell3 Somatic membrane potential/mV: no_Kv	Cell4 Release rate/(ves./s): no_Kv	Cell4 Somatic membrane potential/mV: no_Kv	Cell5 Release rate/(ves./s): no_Kv	Cell5 Somatic membrane potential/mV: no_Kv	Cell1 Release rate/(ves./s): no_Kir	Cell1 Somatic membrane potential/mV: no_Kir	Cell2 Release rate/(ves./s): no_Kir	Cell2 Somatic membrane potential/mV: no_Kir	Cell3 Release rate/(ves./s): no_Kir	Cell3 Somatic membrane potential/mV: no_Kir	Cell4 Release rate/(ves./s): no_Kir	Cell4 Somatic membrane potential/mV: no_Kir	Cell5 Release rate/(ves./s): no_Kir	Cell5 Somatic membrane potential/mV: no_Kir	Cell1 Release rate/(ves./s): no_Na	Cell1 Somatic membrane potential/mV: no_Na	Cell2 Release rate/(ves./s): no_Na	Cell2 Somatic membrane potential/mV: no_Na	Cell3 Release rate/(ves./s): no_Na	Cell3 Somatic membrane potential/mV: no_Na	Cell4 Release rate/(ves./s): no_Na	Cell4 Somatic membrane potential/mV: no_Na	Cell5 Release rate/(ves./s): no_Na	Cell5 Somatic membrane potential/mV: no_Na	Cell1 Release rate/(ves./s): no_somaCa	Cell1 Somatic membrane potential/mV: no_somaCa	Cell2 Release rate/(ves./s): no_somaCa	Cell2 Somatic membrane potential/mV: no_somaCa	Cell3 Release rate/(ves./s): no_somaCa	Cell3 Somatic membrane potential/mV: no_somaCa	Cell4 Release rate/(ves./s): no_somaCa	Cell4 Somatic membrane potential/mV: no_somaCa
0	0.0	1.1101868750000001	-64.4477	0.9453564999999999	-69.111	1.5627262499999999	-62.957100000000004	1.25162	-64.4649	1.161518125	-66.1717	3.1451818749999996	-55.9312	3.9423275	-57.3455	3.656125625	-55.2229	3.393283125	-56.2019	3.476936875	-56.7561	3.7039062499999997	-53.9889	4.70251	-54.5434	4.20872625	-53.3873	4.02164375	-54.0038	4.018975	-54.837	3.097933125	-56.1044	3.906673125	-57.4793	3.595978125	-55.430499999999995	3.344225625	-56.377199999999995	3.3663406250000003	-57.170199999999994	3.0983062500000003	-56.103	3.9073031250000003	-57.4775	3.59681375	-55.4279	3.344893125	-56.374900000000004
1	0.01	1.11019875	-64.4476	0.94532175	-69.111	1.5627987500000002	-62.956700000000005	1.251636875	-64.4648	1.161559375	-66.17150000000001	3.1451643750000002	-55.9312	3.9423287499999997	-57.3455	3.656159375	-55.2229	3.39325875	-56.2019	3.47685625	-56.7562	3.70383125	-53.9891	4.70250625	-54.543499999999995	4.208670625	-53.387499999999996	4.021630625	-54.0039	4.01896375	-54.8371	3.0979706250000003	-56.1043	3.9066956250000002	-57.4793	3.5960875	-55.430499999999995	3.344225	-56.377199999999995	3.3663325000000004	-57.1703	3.098286875	-56.1031	3.90712	-57.477599999999995	3.59683875	-55.4279	3.344930625	-56.374900000000004
2	0.02	1.110214375	-64.4475	0.9453501874999999	-69.111	1.5627900000000001	-62.956700000000005	1.251650625	-64.4647	1.16157625	-66.17139999999999	3.145108125	-55.93129999999999	3.9423412499999997	-57.345600000000005	3.6562312500000003	-55.222699999999996	3.39327	-56.2019	3.476886875	-56.7562	3.7036949999999997	-53.98930000000001	4.702503125	-54.543499999999995	4.208676875	-53.3876	4.02162	-54.004	4.018950625	-54.837199999999996	3.0979543749999996	-56.1044	3.9067237500000003	-57.4793	3.596131875	-55.4304	3.344298125	-56.37709999999999	3.36633375	-57.1703	3.098224375	-56.103199999999994	3.907194375	-57.477599999999995	3.596740625	-55.428	3.34491125	-56.374900000000004
3	0.03	1.11022625	-64.4474	0.9453723125	-69.1108	1.5627018750000001	-62.956700000000005	1.251655625	-64.46459999999999	1.161545625	-66.17139999999999	3.145078125	-55.93129999999999	3.94225375	-57.3457	3.65614375	-55.2229	3.393303125	-56.2019	3.4768881250000003	-56.7562	3.703586875	-53.98949999999999	4.702498125	-54.543600000000005	4.20875	-53.387499999999996	4.021610625	-54.004099999999994	4.018940000000001	-54.837300000000006	3.097905	-56.1044	3.906719375	-57.4793	3.5960150000000004	-55.430499999999995	3.3443256249999997	-56.37709999999999	3.36625	-57.1704	3.09814875	-56.103199999999994	3.907203125	-57.477599999999995	3.596749375	-55.428	3.344835	-56.375
4	0.04	1.110239375	-64.44730000000001	0.94538425	-69.1107	1.562809375	-62.9566	1.2516699999999998	-64.4645	1.161569375	-66.17139999999999	3.1450918750000003	-55.9314	3.942075625	-57.34580000000001	3.656169375	-55.222699999999996	3.393328125	-56.2019	3.4769581249999995	-56.7561	3.703614375	-53.989599999999996	4.70249625	-54.5437	4.208696875	-53.387699999999995	4.021594375	-54.00419999999999	4.018928125	-54.8374	3.0978149999999998	-56.1047	3.9066037500000004	-57.4794	3.59604125	-55.430600000000005	3.3443468750000003	-56.37709999999999	3.3663125	-57.1703	3.09823875	-56.1031	3.90709125	-57.47769999999999	3.596874375	-55.4279	3.3448062500000004	-56.375
5	0.05	1.1102518749999999	-64.4472	0.9453984375	-69.1106	1.5628043749999998	-62.956399999999995	1.2516875	-64.46440000000001	1.1615518749999998	-66.1713	3.1451012499999997	-55.93129999999999	3.9421	-57.3457	3.656301875	-55.222699999999996	3.3933293750000004	-56.2019	3.47699	-56.7561	3.703671875	-53.989599999999996	4.702490625	-54.5438	4.208668124999999	-53.3879	4.021575	-54.004400000000004	4.018916875	-54.8375	3.097758125	-56.10459999999999	3.906621875	-57.4794	3.596055625	-55.430499999999995	3.3442743750000004	-56.377199999999995	3.36632875	-57.170199999999994	3.098221875	-56.103199999999994	3.90707	-57.47769999999999	3.5969556249999997	-55.4279	3.3448824999999998	-56.374900000000004
6	0.06	1.110265	-64.4471	0.945423875	-69.1105	1.5627575	-62.9566	1.2517043749999999	-64.46430000000001	1.1615437499999999	-66.1713	3.145146875	-55.93129999999999	3.94217875	-57.3457	3.6563106249999997	-55.2226	3.3933293750000004	-56.2019	3.476931875	-56.7561	3.7038037499999996	-53.98969999999999	4.7024881249999995	-54.5438	4.20864875	-53.388	4.021563125	-54.0045	4.018904375	-54.8376	3.0978681249999998	-56.10459999999999	3.9067299999999996	-57.4793	3.5960725	-55.4307	3.344234375	-56.377199999999995	3.366246875	-57.1704	3.09816375	-56.103199999999994	3.907169375	-57.4778	3.5970056249999995	-55.4278	3.344809375	-56.375
7	0.07	1.110279375	-64.447	0.9454086875	-69.1105	1.56276375	-62.9565	1.2517212500000001	-64.4642	1.161568125	-66.1712	3.145099375	-55.9314	3.9421968749999996	-57.3457	3.6563175	-55.222699999999996	3.3933181250000004	-56.2019	3.47686625	-56.7562	3.7036499999999997	-53.9898	4.7024824999999995	-54.5439	4.20860875	-53.3882	4.0215499999999995	-54.004599999999996	4.018894375	-54.8376	3.09786	-56.104499999999994	3.906789375	-57.4793	3.596013125	-55.430600000000005	3.34422625	-56.377199999999995	3.366201875	-57.170500000000004	3.0982231249999996	-56.103199999999994	3.9070581250000003	-57.4778	3.596921875	-55.428	3.344834375	-56.375
8	0.08	1.1102931249999999	-64.4469	0.9454065625000001	-69.1105	1.5628031249999998	-62.95629999999999	1.2517375	-64.4641	1.161566875	-66.1711	3.1450412500000002	-55.9314	3.942055625	-57.34590000000001	3.6562175000000003	-55.22280000000001	3.3932425	-56.202	3.476889375	-56.7561	3.703633125	-53.989999999999995	4.702479374999999	-54.544000000000004	4.20866625	-53.38830000000001	4.0215387499999995	-54.0047	4.0188825	-54.83780000000001	3.0978506250000004	-56.10459999999999	3.906780625	-57.4794	3.59620625	-55.430499999999995	3.3442218749999997	-56.377199999999995	3.366300625	-57.1704	3.09826875	-56.1031	3.907204375	-57.47769999999999	3.59685625	-55.4279	3.3448568749999996	-56.375
9	0.09	1.1103062499999998	-64.44680000000001	0.945434375	-69.11030000000001	1.56285	-62.9561	1.2517550000000002	-64.464	1.1615624999999998	-66.1711	3.145111875	-55.9314	3.9421775	-57.3457	3.656196875	-55.22280000000001	3.39323875	-56.202	3.476980625	-56.7561	3.703620625	-53.989999999999995	4.702475625	-54.54410000000001	4.2086125	-53.388400000000004	4.021535	-54.004799999999996	4.018871875	-54.83780000000001	3.0978475000000003	-56.10459999999999	3.90677	-57.4793	3.59602875	-55.430600000000005	3.34428625	-56.377199999999995	3.3663268750000004	-57.1704	3.09827625	-56.103199999999994	3.9071268750000003	-57.47769999999999	3.5968131249999997	-55.4279	3.344891875	-56.375
10	0.1	1.110320625	-64.44669999999999	0.9454740625	-69.1101	1.5628993749999998	-62.95589999999999	1.251765625	-64.46390000000001	1.1616000000000002	-66.171	3.1450337499999996	-55.9315	3.942209375	-57.3457	3.656211875	-55.2229	3.3932849999999997	-56.202	3.476915	-56.7562	3.703541875	-53.990199999999994	4.7024687499999995	-54.544200000000004	4.208618125	-53.3885	4.021513124999999	-54.00489999999999	4.0188612500000005	-54.837900000000005	3.0979318749999996	-56.104499999999994	3.9067331249999997	-57.47919999999999	3.5959837500000003	-55.430800000000005	3.34429375	-56.377199999999995	3.36630875	-57.1704	3.0982318749999997	-56.103300000000004	3.907138125	-57.47769999999999	3.596901875	-55.4279	3.34493875	-56.375
11	0.11	1.110335	-64.44669999999999	0.9454855	-69.1101	1.5629275	-62.95589999999999	1.251783125	-64.4638	1.1616131250000001	-66.1708	3.145056875	-55.9315	3.9421025000000003	-57.34590000000001	3.656165625	-55.2229	3.3933074999999997	-56.202	3.4768962500000002	-56.7562	3.703575625	-53.990199999999994	4.702465624999999	-54.544200000000004	4.208658125	-53.3886	4.02149625	-54.00509999999999	4.018849375	-54.838	3.0978925000000004	-56.10459999999999	3.906714375	-57.4793	3.5961175	-55.430600000000005	3.3442925000000003	-56.377199999999995	3.366295625	-57.170500000000004	3.098205	-56.103199999999994	3.907168125	-57.4778	3.596903125	-55.4279	3.3449487500000004	-56.374900000000004
12	0.12	1.11034875	-64.4466	0.9455084375	-69.11	1.562946875	-62.9557	1.25180125	-64.4637	1.1616481250000001	-66.1708	3.1450125	-55.9315	3.94216375	-57.34580000000001	3.65607125	-55.223	3.3933074999999997	-56.202	3.476915	-56.7561	3.7037081250000004	-53.990199999999994	4.70246125	-54.5443	4.2084975	-53.3889	4.02148	-54.0052	4.0188375	-54.8381	3.09789875	-56.104499999999994	3.906744375	-57.4793	3.59613	-55.430600000000005	3.3443187500000002	-56.37709999999999	3.366370625	-57.1703	3.098315	-56.1031	3.9071525000000005	-57.4778	3.59691625	-55.4279	3.344889375	-56.375
13	0.13	1.110363125	-64.4465	0.9455313750000001	-69.11	1.563	-62.955600000000004	1.2518099999999999	-64.4637	1.161650625	-66.1707	3.14513375	-55.93129999999999	3.9421687500000004	-57.34580000000001	3.6562624999999995	-55.2229	3.3932975	-56.202099999999994	3.476885625	-56.7562	3.7037150000000003	-53.990300000000005	4.702455625000001	-54.544399999999996	4.20839375	-53.388999999999996	4.02146875	-54.0053	4.018826875	-54.83819999999999	3.0980012500000003	-56.1044	3.9067012500000002	-57.4793	3.596186875	-55.430499999999995	3.3442725	-56.377199999999995	3.366353125	-57.1704	3.0983125	-56.1031	3.907205625	-57.47769999999999	3.596785	-55.428	3.3448987499999996	-56.375
14	0.14	1.1103775	-64.4464	0.945527125	-69.1098	1.562981875	-62.9555	1.2518224999999998	-64.4636	1.1616775	-66.1707	3.1451031250000003	-55.9314	3.9422412500000004	-57.3457	3.6561675	-55.2229	3.3932262500000006	-56.202	3.4768749999999997	-56.7562	3.7036112500000002	-53.9905	4.702451875	-54.5445	4.20845125	-53.38909999999999	4.02145625	-54.005399999999995	4.0188137500000005	-54.838300000000004	3.097990625	-56.1044	3.906685	-57.4793	3.5960568750000004	-55.4307	3.3442725	-56.377199999999995	3.36631125	-57.1704	3.0983	-56.1031	3.9072324999999997	-57.47769999999999	3.59680625	-55.428	3.3449018749999997	-56.375
15	0.15	1.1103912500000002	-64.44630000000001	0.9455321875	-69.1098	1.5630018749999999	-62.9554	1.251841875	-64.4635	1.1616825000000002	-66.1705	3.145130625	-55.93129999999999	3.9420618750000003	-57.34590000000001	3.65611625	-55.223099999999995	3.393269375	-56.202	3.4768543750000003	-56.756299999999996	3.703589375	-53.99059999999999	4.702445000000001	-54.5445	4.208531875	-53.38919999999999	4.021450625	-54.0055	4.0188025	-54.8384	3.0979206250000004	-56.104499999999994	3.90675375	-57.47919999999999	3.596048125	-55.4307	3.344098125	-56.3774	3.3662987500000003	-57.1704	3.09828	-56.1031	3.907084375	-57.47769999999999	3.596945	-55.42809999999999	3.34491125	-56.375
16	0.16	1.1104075	-64.44619999999999	0.9455434375	-69.1098	1.56304125	-62.9554	1.251861875	-64.46340000000001	1.16171625	-66.1703	3.145110625	-55.93129999999999	3.94203875	-57.346000000000004	3.6561793750000002	-55.2229	3.393289375	-56.202	3.4767850000000005	-56.7564	3.7035025	-53.9908	4.702439999999999	-54.5446	4.20846625	-53.3893	4.0214275	-54.0056	4.018790624999999	-54.838499999999996	3.097833125	-56.10459999999999	3.906779375	-57.47919999999999	3.59605875	-55.4307	3.344103125	-56.3774	3.3663637499999997	-57.1704	3.098238125	-56.1031	3.9072006249999998	-57.47769999999999	3.5968931250000002	-55.428	3.34489125	-56.375
17	0.17	1.1104224999999999	-64.4461	0.9455400625	-69.10969999999999	1.563011875	-62.95530000000001	1.251879375	-64.4632	1.1617381249999998	-66.1703	3.1450593749999998	-55.9315	3.942025625	-57.34590000000001	3.65623375	-55.223	3.393291875	-56.202	3.4767712499999996	-56.7564	3.70348625	-53.9908	4.702434374999999	-54.5447	4.208515625	-53.3895	4.02140875	-54.005700000000004	4.01877875	-54.83859999999999	3.097870625	-56.10459999999999	3.9068162500000003	-57.47919999999999	3.5961081249999998	-55.430600000000005	3.344198125	-56.377300000000005	3.36636	-57.1703	3.09832	-56.1031	3.90724625	-57.477599999999995	3.596906875	-55.428	3.344830625	-56.375099999999996
18	0.18	1.110436875	-64.446	0.94555775	-69.1096	1.563081875	-62.9551	1.251898125	-64.4632	1.1617275	-66.1702	3.145005625	-55.9316	3.94210375	-57.34580000000001	3.6562787500000002	-55.2229	3.3932881249999998	-56.202	3.4767593750000003	-56.7564	3.7035268749999997	-53.991	4.702428124999999	-54.5447	4.208463125000001	-53.3894	4.021395625	-54.0059	4.018767499999999	-54.838699999999996	3.097833125	-56.10459999999999	3.9068368749999998	-57.47909999999999	3.5960718750000003	-55.430800000000005	3.3442781249999998	-56.377300000000005	3.3663125	-57.1704	3.09821	-56.103199999999994	3.90717125	-57.47769999999999	3.596803125	-55.42819999999999	3.3448499999999997	-56.375099999999996
19	0.19	1.110448125	-64.4459	0.9455925625	-69.10950000000001	1.5630356250000002	-62.9551	1.2519168749999998	-64.4631	1.1616925	-66.1703	3.145026875	-55.9315	3.9421106249999998	-57.34580000000001	3.656276875	-55.2229	3.3932975	-56.202	3.4768937500000003	-56.756299999999996	3.703544375	-53.9909	4.7024237499999995	-54.544799999999995	4.20853	-53.3895	4.0213825	-54.00599999999999	4.01875625	-54.838699999999996	3.097873125	-56.104499999999994	3.906826875	-57.47919999999999	3.5960062500000003	-55.430800000000005	3.34428375	-56.377300000000005	3.36633625	-57.1704	3.0982962499999998	-56.1031	3.9071806249999996	-57.47769999999999	3.59680375	-55.42809999999999	3.3448625	-56.375099999999996
20	0.2	1.1104631249999999	-64.4458	0.9455945625	-69.1094	1.5630775	-62.954899999999995	1.251900625	-64.4632	1.161736875	-66.17009999999999	3.1449781249999997	-55.9315	3.9421175	-57.34580000000001	3.65631375	-55.22280000000001	3.3933043749999996	-56.202	3.47687625	-56.756299999999996	3.7036193749999997	-53.991	4.7024181249999994	-54.544900000000005	4.208589375	-53.3895	4.021370624999999	-54.0061	4.018745624999999	-54.8388	3.0979025	-56.10459999999999	3.906808125	-57.47909999999999	3.595945	-55.4309	3.344245625	-56.377300000000005	3.366275625	-57.1704	3.0982881250000003	-56.1031	3.907125625	-57.47769999999999	3.59686125	-55.42809999999999	3.344880625	-56.375099999999996
21	0.21	1.11047625	-64.44569999999999	0.9456202499999999	-69.10930000000002	1.56304875	-62.954899999999995	1.2518931249999998	-64.46300000000001	1.16178375	-66.17	3.144896875	-55.9316	3.942148125	-57.34590000000001	3.656335625	-55.22280000000001	3.393235625	-56.202099999999994	3.4768350000000003	-56.756299999999996	3.70339625	-53.99119999999999	4.702410625000001	-54.545	4.208548125	-53.38969999999999	4.021361875	-54.00620000000001	4.018734374999999	-54.8389	3.09776	-56.1047	3.9068031249999997	-57.47909999999999	3.59589625	-55.4309	3.344243125	-56.377300000000005	3.3662687499999997	-57.1704	3.098246875	-56.103199999999994	3.907126875	-57.4778	3.596824375	-55.42819999999999	3.3449081250000003	-56.375099999999996
22	0.22	1.11049125	-64.4456	0.9456673124999999	-69.10910000000001	1.563031875	-62.954899999999995	1.251925	-64.4629	1.161766875	-66.16989999999998	3.1449675	-55.9316	3.942095625	-57.34590000000001	3.656275	-55.2229	3.39326875	-56.202	3.47683375	-56.756299999999996	3.70346125	-53.9913	4.70240625	-54.545	4.2084975	-53.3898	4.021341875	-54.0063	4.0187237499999995	-54.839	3.0977825	-56.1047	3.906739375	-57.47919999999999	3.596053125	-55.4309	3.344316875	-56.377300000000005	3.36639125	-57.1704	3.0981356250000003	-56.103300000000004	3.9071225	-57.4778	3.5968525000000002	-55.42819999999999	3.344895	-56.375
23	0.23	1.1105093750000001	-64.44550000000001	0.9456429375	-69.1092	1.56303625	-62.954899999999995	1.251949375	-64.4628	1.1618025	-66.1698	3.145054375	-55.9315	3.942075625	-57.34580000000001	3.6561931249999997	-55.2229	3.393286875	-56.202	3.4768743750000004	-56.7562	3.7033337499999996	-53.991499999999995	4.70239875	-54.5451	4.208461875	-53.3899	4.0213225	-54.0064	4.018711874999999	-54.839099999999995	3.0977775000000003	-56.104800000000004	3.9067206249999997	-57.47919999999999	3.596138125	-55.430800000000005	3.34426375	-56.377300000000005	3.3662375	-57.170500000000004	3.09809125	-56.1035	3.9071168750000003	-57.4779	3.596855625	-55.42819999999999	3.344905625	-56.375099999999996
24	0.24	1.110520625	-64.4454	0.945640375	-69.10910000000001	1.56305	-62.9547	1.25197125	-64.4627	1.1618131250000001	-66.16969999999999	3.1450537499999998	-55.9316	3.9421656250000003	-57.34580000000001	3.6562731250000002	-55.2229	3.3933	-56.202	3.4768575	-56.7562	3.7033806250000003	-53.99159999999999	4.7023925	-54.5452	4.208448125	-53.3901	4.0213075	-54.0065	4.018698125	-54.83919999999999	3.0978056250000003	-56.1047	3.906639375	-57.4793	3.5960975	-55.430800000000005	3.3442331249999997	-56.377300000000005	3.3663000000000003	-57.1704	3.0981425	-56.1034	3.907	-57.4778	3.5969106249999996	-55.42809999999999	3.34491375	-56.375099999999996
25	0.25	1.1105325000000001	-64.4453	0.9456675	-69.10900000000001	1.5630825000000002	-62.9546	1.25199125	-64.4626	1.161826875	-66.1696	3.1449918749999997	-55.9316	3.942219375	-57.3457	3.6562825	-55.2229	3.393305625	-56.202	3.4768825000000003	-56.756299999999996	3.7033468750000003	-53.99159999999999	4.7023875	-54.5452	4.2084431250000005	-53.39019999999999	4.021295	-54.0066	4.01868625	-54.8393	3.09780625	-56.104800000000004	3.90670375	-57.47919999999999	3.596005625	-55.4309	3.344274375	-56.377300000000005	3.366318125	-57.1704	3.098221875	-56.103300000000004	3.9071675	-57.47769999999999	3.596915625	-55.42809999999999	3.3449368749999997	-56.375
26	0.26	1.11054625	-64.4453	0.94570325	-69.10880000000002	1.563148125	-62.954499999999996	1.252008125	-64.4625	1.161804375	-66.1696	3.145095625	-55.9315	3.9421681250000002	-57.3457	3.656264375	-55.2229	3.3932981250000003	-56.202	3.476834375	-56.7564	3.703378125	-53.99169999999999	4.702380625	-54.5453	4.2084525	-53.3903	4.021281875	-54.006699999999995	4.018675	-54.8393	3.09780375	-56.1047	3.9067475	-57.47919999999999	3.59607625	-55.430800000000005	3.3443031249999997	-56.377199999999995	3.3664475	-57.1703	3.09821625	-56.1034	3.90708375	-57.4778	3.59697625	-55.428	3.3448625	-56.375099999999996
27	0.27	1.11056	-64.4452	0.94572425	-69.1087	1.5631724999999999	-62.95439999999999	1.25202375	-64.4624	1.16185	-66.1695	3.145054375	-55.9316	3.9421399999999998	-57.3457	3.6562181250000005	-55.223099999999995	3.3933	-56.202	3.4767593750000003	-56.7564	3.7034000000000002	-53.99169999999999	4.70237375	-54.54540000000001	4.208305	-53.3904	4.021269375	-54.0068	4.018664375	-54.839400000000005	3.0978624999999997	-56.1047	3.906654375	-57.4793	3.59614	-55.430800000000005	3.3442781249999998	-56.377300000000005	3.366359375	-57.170500000000004	3.09818125	-56.1034	3.90721125	-57.477599999999995	3.596945625	-55.42809999999999	3.344890625	-56.375099999999996
28	0.28	1.1105749999999999	-64.44510000000001	0.945743625	-69.10860000000001	1.5631775	-62.95439999999999	1.25204	-64.4623	1.161825625	-66.1695	3.145015	-55.9315	3.9421975	-57.3457	3.6561262500000002	-55.223099999999995	3.39323625	-56.202	3.476775	-56.7564	3.7033956249999997	-53.9918	4.702366250000001	-54.54540000000001	4.208332499999999	-53.3906	4.021265625	-54.006899999999995	4.0186525	-54.8395	3.097860625	-56.104800000000004	3.90666375	-57.4793	3.5960425	-55.4309	3.3442356249999996	-56.377300000000005	3.36618875	-57.1706	3.09808625	-56.1035	3.90724875	-57.47769999999999	3.5967675	-55.42819999999999	3.3448675000000003	-56.375099999999996
29	0.29	1.110586875	-64.44500000000001	0.945756125	-69.10860000000001	1.5631643750000002	-62.9543	1.2520574999999998	-64.4622	1.1618025	-66.1694	3.145063125	-55.9316	3.942165	-57.34580000000001	3.656146875	-55.223099999999995	3.393256875	-56.202099999999994	3.476778125	-56.7564	3.70326375	-53.991899999999994	4.702360625	-54.545500000000004	4.208224375	-53.390699999999995	4.021240000000001	-54.007000000000005	4.018639375	-54.8396	3.0978275	-56.104800000000004	3.90671375	-57.4793	3.596020625	-55.4309	3.344283125	-56.377300000000005	3.366195625	-57.1706	3.0982149999999997	-56.1034	3.9070062500000002	-57.4778	3.5968675	-55.42819999999999	3.3448706250000004	-56.375099999999996
30	0.3	1.110600625	-64.44490000000002	0.9457429374999999	-69.1085	1.5631300000000001	-62.954199999999986	1.25207375	-64.46209999999999	1.1617881250000002	-66.1694	3.145038125	-55.9315	3.9420762500000004	-57.34580000000001	3.656174375	-55.223099999999995	3.3932731250000003	-56.202099999999994	3.47692625	-56.7562	3.703315625	-53.99209999999999	4.702353125	-54.5456	4.2083125	-53.3908	4.02123	-54.0071	4.01862875	-54.83969999999999	3.097935625	-56.10459999999999	3.9067125000000003	-57.47919999999999	3.5960025	-55.431	3.344294375	-56.377300000000005	3.3663487500000002	-57.170500000000004	3.0982906249999997	-56.1034	3.907110625	-57.47769999999999	3.596924375	-55.4283	3.3449062499999997	-56.375099999999996
31	0.31	1.1106150000000001	-64.4448	0.9457487499999999	-69.1085	1.5631656250000001	-62.9541	1.2520875	-64.462	1.1618525	-66.1693	3.1449875	-55.9317	3.9420543749999997	-57.34580000000001	3.6561725000000003	-55.2232	3.393279375	-56.202099999999994	3.4768962500000002	-56.756299999999996	3.703309375	-53.992200000000004	4.70234625	-54.5456	4.208316249999999	-53.390899999999995	4.021206875	-54.0072	4.018618125	-54.83969999999999	3.09788375	-56.10459999999999	3.906671875	-57.4794	3.596014375	-55.4309	3.344243125	-56.377300000000005	3.366403125	-57.1704	3.098295625	-56.103300000000004	3.90718125	-57.47769999999999	3.596788125	-55.42819999999999	3.344930625	-56.375099999999996
32	0.32	1.110628125	-64.4447	0.9457738124999999	-69.1084	1.563235625	-62.95399999999999	1.252105625	-64.4619	1.161875	-66.1693	3.1449949999999998	-55.9316	3.942035625	-57.34590000000001	3.6562068749999996	-55.223099999999995	3.393280625	-56.202	3.476788125	-56.756299999999996	3.70329875	-53.9923	4.7023399999999995	-54.545700000000004	4.2083125	-53.390899999999995	4.02118875	-54.0073	4.018605625	-54.839800000000004	3.097754375	-56.104800000000004	3.906614375	-57.4793	3.5959931249999997	-55.431	3.3441825000000005	-56.3774	3.366345625	-57.170500000000004	3.0982093749999997	-56.1034	3.906988125	-57.4779	3.59680625	-55.42819999999999	3.3449318750000003	-56.375099999999996
33	0.33	1.11064125	-64.44460000000001	0.9458025	-69.10830000000001	1.5632725	-62.9538	1.25212	-64.4618	1.161875625	-66.1692	3.145098125	-55.9315	3.94207375	-57.34580000000001	3.656146875	-55.223099999999995	3.3932812500000002	-56.202099999999994	3.476865	-56.756299999999996	3.7032381250000004	-53.992399999999996	4.7023325	-54.54580000000001	4.20828	-53.391099999999994	4.02117375	-54.007400000000004	4.018595625	-54.8399	3.0977806250000004	-56.104800000000004	3.90664375	-57.4793	3.596030625	-55.4309	3.3442043750000003	-56.3774	3.3662968749999997	-57.1704	3.098220625	-56.103300000000004	3.9069881250000003	-57.4778	3.5967956250000004	-55.4283	3.3449175	-56.375099999999996
34	0.34	1.110655625	-64.4445	0.9458085625	-69.1082	1.5632575000000002	-62.9538	1.25213625	-64.4617	1.1619293750000002	-66.16900000000001	3.145015625	-55.9315	3.942175	-57.34590000000001	3.65613125	-55.2233	3.393275	-56.202099999999994	3.476958125	-56.7562	3.7031425000000002	-53.9925	4.702324375	-54.54580000000001	4.208148125	-53.39119999999999	4.021159375	-54.00750000000001	4.018581875	-54.84	3.0978250000000003	-56.104800000000004	3.90666	-57.4794	3.596156875	-55.4309	3.3442450000000004	-56.3774	3.366278125	-57.1706	3.098215625	-56.1034	3.90707125	-57.4778	3.596789375	-55.428399999999996	3.344833125	-56.37519999999999
35	0.35	1.110670625	-64.4444	0.9458571874999999	-69.108	1.5632825000000001	-62.9536	1.252153125	-64.46159999999999	1.16197625	-66.1688	3.145071875	-55.9315	3.9420893749999997	-57.34580000000001	3.65606875	-55.2232	3.3932849999999997	-56.202099999999994	3.476984375	-56.7562	3.7031518749999996	-53.992700000000006	4.702319375	-54.54590000000001	4.208115625	-53.3916	4.02114625	-54.007600000000004	4.01857	-54.84009999999999	3.097800625	-56.104800000000004	3.906636875	-57.4793	3.5960912499999997	-55.4309	3.3442493750000004	-56.3775	3.3662987500000003	-57.170500000000004	3.0981225	-56.1035	3.907091875	-57.4778	3.5968099999999996	-55.428399999999996	3.34486625	-56.375099999999996
36	0.36	1.110681875	-64.4443	0.9458679999999999	-69.108	1.5633175	-62.9535	1.252169375	-64.4615	1.161966875	-66.1688	3.1451000000000002	-55.9315	3.942038125	-57.34610000000001	3.656271875	-55.223099999999995	3.3931974999999994	-56.20219999999999	3.4768831249999996	-56.756299999999996	3.703211875	-53.992599999999996	4.702310625	-54.54590000000001	4.20815875	-53.3914	4.02113375	-54.0077	4.0185587499999995	-54.84019999999999	3.097790625	-56.104800000000004	3.906593125	-57.4794	3.596175	-55.4309	3.3442387499999997	-56.3774	3.3662118750000003	-57.170500000000004	3.0981125	-56.1035	3.907145	-57.47769999999999	3.59680375	-55.4283	3.344893125	-56.375099999999996
37	0.37	1.1106975000000001	-64.4443	0.945857875	-69.1079	1.5633775	-62.953399999999995	1.25218375	-64.4614	1.1619424999999999	-66.1688	3.145044375	-55.9316	3.94190125	-57.346000000000004	3.656115625	-55.2232	3.3932149999999996	-56.202099999999994	3.476818125	-56.756299999999996	3.70327875	-53.992599999999996	4.7023025	-54.54600000000001	4.208284375	-53.39149999999999	4.0211175	-54.007799999999996	4.018548125	-54.84019999999999	3.0978675	-56.104800000000004	3.9065768750000003	-57.4794	3.596103125	-55.431	3.3442156250000004	-56.3774	3.366295	-57.170500000000004	3.0980612499999998	-56.10359999999999	3.9071806249999996	-57.47769999999999	3.596961875	-55.4283	3.344884375	-56.37519999999999
38	0.38	1.110710625	-64.44420000000001	0.9458610625	-69.1079	1.5633650000000001	-62.953300000000006	1.252198125	-64.4614	1.161966875	-66.16860000000001	3.1450468750000002	-55.9316	3.94176625	-57.34610000000001	3.65618875	-55.223099999999995	3.39326375	-56.202099999999994	3.476818125	-56.756299999999996	3.703180625	-53.9928	4.70229625	-54.5461	4.2082893750000006	-53.39149999999999	4.0210975	-54.00790000000001	4.01853625	-54.8403	3.097793125	-56.105	3.906676875	-57.4794	3.5960475	-55.431	3.34427875	-56.3774	3.36641375	-57.1704	3.098069375	-56.10359999999999	3.9072075	-57.47769999999999	3.5967812500000003	-55.428399999999996	3.3448925000000003	-56.37519999999999
39	0.39	1.1107225	-64.4441	0.9458778750000001	-69.1077	1.563358125	-62.953300000000006	1.252215	-64.4613	1.161963125	-66.16860000000001	3.1451375	-55.9314	3.94191875	-57.346000000000004	3.656298125	-55.223099999999995	3.39326875	-56.202099999999994	3.476934375	-56.7561	3.703215	-53.9928	4.702288125000001	-54.5461	4.2082081250000005	-53.3916	4.0210824999999994	-54.00800000000001	4.0185225	-54.840399999999995	3.0976999999999997	-56.1049	3.9066456250000003	-57.4794	3.59600125	-55.431	3.3442012500000002	-56.3774	3.36640625	-57.1704	3.098090625	-56.1035	3.907083125	-57.47769999999999	3.596774375	-55.4285	3.344899375	-56.37519999999999
40	0.4	1.1107375	-64.444	0.9458674375	-69.1078	1.5633481249999999	-62.95319999999999	1.25223	-64.46119999999999	1.1620275	-66.1684	3.145171875	-55.9314	3.9419212499999996	-57.3462	3.656258125	-55.223099999999995	3.393283125	-56.202099999999994	3.4769	-56.7562	3.70322125	-53.9928	4.702281875	-54.5462	4.20807	-53.3919	4.021066875	-54.008100000000006	4.018511875	-54.8405	3.09778125	-56.105	3.9066799999999997	-57.4793	3.596023125	-55.4312	3.3442475	-56.3774	3.36639875	-57.1703	3.0981893749999996	-56.1035	3.9070912499999997	-57.4778	3.5968937499999996	-55.428399999999996	3.3449125000000004	-56.375099999999996
41	0.41	1.110749375	-64.4439	0.9458825625	-69.1077	1.5634350000000001	-62.952999999999996	1.2522449999999998	-64.46109999999999	1.162039375	-66.1683	3.1450368749999997	-55.9316	3.942035625	-57.34610000000001	3.656065	-55.2233	3.393255625	-56.202099999999994	3.4768725	-56.7562	3.7031775	-53.992999999999995	4.702271875	-54.54630000000001	4.20811	-53.391999999999996	4.021053125	-54.0082	4.01850125	-54.8405	3.097663125	-56.105	3.906658125	-57.4794	3.596023125	-55.431	3.3442587500000003	-56.3774	3.3663718749999996	-57.1704	3.09812625	-56.10359999999999	3.907076875	-57.4778	3.5968943749999998	-55.428399999999996	3.344930625	-56.37519999999999
42	0.42	1.110765625	-64.4438	0.9458918125	-69.1076	1.5634025	-62.952999999999996	1.2522600000000002	-64.461	1.1620668749999998	-66.1682	3.145035	-55.9315	3.94203625	-57.34590000000001	3.6562293750000006	-55.2232	3.3932675	-56.202099999999994	3.4769750000000004	-56.7561	3.7031437499999997	-53.993100000000005	4.70226625	-54.54630000000001	4.208095625	-53.391999999999996	4.0210381250000005	-54.008300000000006	4.018490625	-54.840599999999995	3.0977449999999997	-56.105	3.9066481250000002	-57.4793	3.596014375	-55.4311	3.344268125	-56.3774	3.36635625	-57.1704	3.098208125	-56.1035	3.90712875	-57.47769999999999	3.59689125	-55.4283	3.344915625	-56.375099999999996
43	0.43	1.1107775	-64.4437	0.9459153125	-69.1075	1.563415625	-62.95290000000001	1.2522781250000001	-64.4609	1.162068125	-66.1682	3.14512125	-55.9314	3.942015625	-57.346000000000004	3.656174375	-55.2232	3.3932812500000002	-56.202099999999994	3.4768937500000003	-56.7562	3.7031325	-53.993100000000005	4.702259375000001	-54.546400000000006	4.2081743750000005	-53.39209999999999	4.02103125	-54.0084	4.018479375	-54.84069999999999	3.0978637499999997	-56.1049	3.9066437499999997	-57.4793	3.59611625	-55.431	3.3442600000000002	-56.3774	3.36638	-57.1704	3.098284375	-56.103300000000004	3.90721	-57.47769999999999	3.596935625	-55.4283	3.34487875	-56.375099999999996
44	0.44	1.110789375	-64.4437	0.9459653750000001	-69.1073	1.5634537499999999	-62.95290000000001	1.252291875	-64.4608	1.1620887500000001	-66.16799999999999	3.145140625	-55.9314	3.942066875	-57.34590000000001	3.65625375	-55.223099999999995	3.393283125	-56.202099999999994	3.47685375	-56.7564	3.7031456250000003	-53.9932	4.702250625	-54.5465	4.208075	-53.3922	4.02100875	-54.0085	4.018468125	-54.8408	3.0977756249999997	-56.1049	3.90672125	-57.4793	3.596000625	-55.4311	3.344176875	-56.377599999999994	3.366353125	-57.1704	3.0982137499999998	-56.1035	3.906910625	-57.4779	3.596973125	-55.4283	3.34491125	-56.375099999999996
45	0.45	1.110804375	-64.4436	0.9459761874999999	-69.1073	1.563470625	-62.952699999999986	1.252308125	-64.4607	1.1620318749999998	-66.16810000000001	3.1451112500000002	-55.9316	3.9420237499999997	-57.34590000000001	3.656140625	-55.2233	3.393166875	-56.20219999999999	3.47680375	-56.756299999999996	3.70311625	-53.9932	4.70224375	-54.5465	4.20811375	-53.392300000000006	4.020989374999999	-54.0086	4.018455	-54.8408	3.0978250000000003	-56.1049	3.9067068750000002	-57.4793	3.5958443750000004	-55.4312	3.344189375	-56.3774	3.3663493750000004	-57.170500000000004	3.0982325	-56.1034	3.9069225	-57.4779	3.59691625	-55.4283	3.344885625	-56.37519999999999
46	0.46	1.110818125	-64.4435	0.9459793750000001	-69.10719999999999	1.5634437499999998	-62.9526	1.2523225	-64.4607	1.1620875000000002	-66.1679	3.145071875	-55.9315	3.942140625	-57.34580000000001	3.65605625	-55.2233	3.3932181249999998	-56.20219999999999	3.4768775	-56.7562	3.70303	-53.993399999999994	4.702235	-54.5466	4.20803875	-53.3924	4.020975	-54.0087	4.018443749999999	-54.8409	3.0977875	-56.105	3.90677625	-57.47919999999999	3.5959275	-55.43129999999999	3.344216875	-56.377599999999994	3.366285	-57.170500000000004	3.09824375	-56.1034	3.9070549999999997	-57.4778	3.5968962500000004	-55.428399999999996	3.344853125	-56.37519999999999
47	0.47	1.1108325	-64.4434	0.94597675	-69.1073	1.563430625	-62.952699999999986	1.252339375	-64.4606	1.162129375	-66.1678	3.145066875	-55.9315	3.942245625	-57.3457	3.65610875	-55.2233	3.393266875	-56.202099999999994	3.476860625	-56.756299999999996	3.7030575	-53.993399999999994	4.702226875	-54.5466	4.208050625	-53.3924	4.0209600000000005	-54.0087	4.018433125	-54.840999999999994	3.0977437500000002	-56.105	3.906699375	-57.4793	3.595963125	-55.4312	3.3441337499999997	-56.3775	3.3662968749999997	-57.170500000000004	3.098273125	-56.1034	3.9070437499999997	-57.4778	3.59664	-55.428599999999996	3.344821875	-56.37519999999999
48	0.48	1.110844375	-64.4433	0.9459698125	-69.10719999999999	1.5634537499999999	-62.952699999999986	1.2523537500000002	-64.46050000000001	1.162105	-66.1678	3.145035	-55.9316	3.94216375	-57.34580000000001	3.65615375	-55.2232	3.39328625	-56.202099999999994	3.47691375	-56.7562	3.703024375	-53.99349999999999	4.70222	-54.546699999999994	4.208069374999999	-53.3925	4.02094625	-54.00880000000001	4.018420625	-54.8411	3.097804375	-56.104800000000004	3.90666125	-57.4793	3.5959418750000003	-55.43129999999999	3.344220625	-56.3775	3.366196875	-57.1706	3.09831625	-56.103300000000004	3.907028125	-57.4778	3.5968025	-55.428399999999996	3.344878125	-56.37519999999999
49	0.49	1.1108556250000001	-64.4432	0.9459967499999999	-69.107	1.56342625	-62.9526	1.2523693750000002	-64.4604	1.162040625	-66.16799999999999	3.1451093749999997	-55.9315	3.94205	-57.34590000000001	3.656210625	-55.2233	3.3932881249999998	-56.202099999999994	3.4770231249999997	-56.7561	3.7031275	-53.99349999999999	4.7022125	-54.546699999999994	4.2081225	-53.3925	4.0209325	-54.008900000000004	4.018409999999999	-54.8411	3.0978281250000004	-56.105	3.9066287500000003	-57.4793	3.596049375	-55.4312	3.344260625	-56.3774	3.3662093750000004	-57.1706	3.0982056250000003	-56.1035	3.907105625	-57.4778	3.596976875	-55.428399999999996	3.3448143750000003	-56.3753
50	0.5	1.110870625	-64.4431	0.946024875	-69.1069	1.5635025000000002	-62.952400000000004	1.2523825	-64.46030000000002	1.1620581250000002	-66.1678	3.145063125	-55.9316	3.942015625	-57.34590000000001	3.6562325	-55.2232	3.393293125	-56.20219999999999	3.4768625	-56.7562	3.703028125	-53.9937	4.702204999999999	-54.546800000000005	4.208006875	-53.392799999999994	4.02092375	-54.009	4.018398125	-54.84119999999999	3.09785875	-56.104800000000004	3.906661875	-57.4793	3.5960462499999997	-55.4311	3.344285	-56.3774	3.366255	-57.1706	3.09814125	-56.1035	3.907121875	-57.4778	3.5968606249999997	-55.428399999999996	3.3447943749999998	-56.3754
51	0.51	1.11088375	-64.443	0.9460234375	-69.1069	1.56355625	-62.9523	1.252398125	-64.4602	1.1621187499999999	-66.16760000000001	3.145045	-55.9315	3.9420875	-57.34580000000001	3.65636625	-55.223099999999995	3.393236875	-56.20219999999999	3.47691625	-56.756299999999996	3.7029449999999997	-53.9938	4.702195	-54.546800000000005	4.20802875	-53.392799999999994	4.0209062499999995	-54.0091	4.0183875	-54.841300000000004	3.097799375	-56.1049	3.90655375	-57.4794	3.59604375	-55.4312	3.34426375	-56.3774	3.3663106249999997	-57.170500000000004	3.0980749999999997	-56.10359999999999	3.907158125	-57.47769999999999	3.5968	-55.428399999999996	3.34484	-56.3753
52	0.52	1.1108981249999998	-64.4429	0.9460333750000001	-69.10679999999999	1.56356125	-62.9522	1.25241375	-64.46010000000001	1.162135625	-66.16760000000001	3.145005625	-55.9317	3.9421993750000004	-57.3457	3.6563524999999997	-55.223099999999995	3.39326375	-56.202099999999994	3.47685125	-56.756299999999996	3.70301625	-53.9939	4.702188125	-54.5469	4.20804125	-53.392799999999994	4.020883749999999	-54.0092	4.018375625	-54.841300000000004	3.097806875	-56.1049	3.906580625	-57.4794	3.596116875	-55.4311	3.344208125	-56.3775	3.3662437499999998	-57.1706	3.09806875	-56.10359999999999	3.9071031250000003	-57.47769999999999	3.5968775	-55.4285	3.34487875	-56.37519999999999
53	0.53	1.110909375	-64.4429	0.9460698125	-69.1067	1.563570625	-62.952099999999994	1.2524256249999999	-64.46000000000001	1.162165625	-66.1674	3.144990625	-55.9316	3.9420881249999997	-57.34580000000001	3.6562225	-55.2232	3.3932325	-56.20219999999999	3.476834375	-56.7562	3.7029306249999996	-53.99400000000001	4.702179375	-54.547000000000004	4.208024375	-53.393100000000004	4.020879375	-54.00930000000001	4.018363750000001	-54.8414	3.097795625	-56.104800000000004	3.906685625	-57.4793	3.596111875	-55.4311	3.34422625	-56.3775	3.36630625	-57.170500000000004	3.098136875	-56.10359999999999	3.907113125	-57.4778	3.5967975	-55.4285	3.3448987499999996	-56.37519999999999
54	0.54	1.11092125	-64.44279999999999	0.9460580000000001	-69.1067	1.56356	-62.95199999999999	1.252444375	-64.4599	1.1621575000000002	-66.16749999999999	3.1450662499999997	-55.9315	3.9420925	-57.34580000000001	3.65608625	-55.223400000000005	3.393254375	-56.20219999999999	3.47680375	-56.756299999999996	3.7029718750000002	-53.99400000000001	4.70217375	-54.547000000000004	4.207774375	-53.393299999999996	4.02086125	-54.00940000000001	4.018351875	-54.841499999999996	3.097788125	-56.1049	3.9066956250000002	-57.4793	3.596094375	-55.4311	3.344246875	-56.3775	3.366394375	-57.1704	3.098194375	-56.10359999999999	3.907134375	-57.47769999999999	3.59677	-55.428599999999996	3.34487375	-56.37519999999999
55	0.55	1.1109375	-64.4427	0.9460810625	-69.1065	1.56356125	-62.95199999999999	1.25245625	-64.4599	1.162160625	-66.1673	3.14504375	-55.9315	3.94204875	-57.34580000000001	3.65614625	-55.2233	3.3932675	-56.202099999999994	3.4768443749999998	-56.7564	3.7028725000000002	-53.9941	4.702164375000001	-54.5471	4.207748125	-53.39339999999999	4.020840625	-54.00940000000001	4.0183406249999996	-54.8416	3.097796875	-56.1049	3.90654375	-57.4794	3.5961156250000004	-55.4311	3.3441968749999997	-56.3775	3.3662856249999997	-57.1706	3.0982318749999997	-56.10369999999999	3.907158125	-57.47769999999999	3.596761875	-55.4285	3.344891875	-56.3753
56	0.56	1.11094875	-64.44259999999998	0.946109625	-69.1064	1.5635881249999999	-62.95199999999999	1.25247375	-64.45980000000002	1.162143125	-66.1674	3.145055625	-55.9316	3.942025625	-57.34590000000001	3.6561925000000004	-55.2233	3.3932681249999996	-56.20219999999999	3.4768549999999996	-56.756299999999996	3.70277375	-53.99450000000001	4.70215625	-54.5471	4.207780625	-53.39339999999999	4.0208325	-54.0095	4.01832875	-54.8416	3.09779125	-56.105	3.906621875	-57.4794	3.5960937499999996	-55.4312	3.344215625	-56.3775	3.3663525	-57.1706	3.09813875	-56.10359999999999	3.907136875	-57.4778	3.596865625	-55.4285	3.344834375	-56.3753
57	0.57	1.1109606250000001	-64.4425	0.9461355	-69.10629999999999	1.563536875	-62.95199999999999	1.25249	-64.4597	1.162106875	-66.1674	3.145101875	-55.9316	3.9419356249999997	-57.346000000000004	3.656291875	-55.2232	3.3932731250000003	-56.202099999999994	3.4766937500000004	-56.75650000000001	3.702745625	-53.9944	4.70214875	-54.5472	4.20794875	-53.39339999999999	4.020816875	-54.0096	4.01831875	-54.841699999999996	3.09779625	-56.105	3.9067237500000003	-57.4793	3.596025	-55.4312	3.3442912500000004	-56.3774	3.3662575	-57.1707	3.0981131250000002	-56.10369999999999	3.9071137499999997	-57.47769999999999	3.596794375	-55.4285	3.34484125	-56.3753
58	0.58	1.110975625	-64.44239999999999	0.9461406875	-69.1062	1.56352625	-62.9519	1.25250375	-64.45960000000001	1.16216	-66.1674	3.145096875	-55.9316	3.9419575	-57.34590000000001	3.65623375	-55.2233	3.3932737500000005	-56.202099999999994	3.476664375	-56.75650000000001	3.702873125	-53.9944	4.702140624999999	-54.5472	4.207965625	-53.39339999999999	4.020795625	-54.0097	4.018306875	-54.841800000000006	3.097788125	-56.10509999999999	3.90673375	-57.4793	3.595981875	-55.43129999999999	3.344261875	-56.3775	3.36626625	-57.1706	3.09816125	-56.10359999999999	3.9071274999999996	-57.47769999999999	3.596750625	-55.42869999999999	3.344865	-56.3753
59	0.59	1.110988125	-64.44239999999999	0.9461680625000001	-69.1061	1.563649375	-62.9516	1.25251875	-64.4595	1.16216125	-66.16720000000001	3.1450775	-55.9315	3.9419137500000003	-57.346000000000004	3.6561875	-55.2233	3.393278125	-56.202099999999994	3.4767718750000003	-56.75650000000001	3.7028375000000002	-53.99450000000001	4.702132499999999	-54.54730000000001	4.207766875	-53.3937	4.020780625	-54.009800000000006	4.018296250000001	-54.841800000000006	3.097790625	-56.105	3.9066968749999997	-57.4793	3.59599	-55.4312	3.3442374999999998	-56.3775	3.366311875	-57.1706	3.098274375	-56.1035	3.9071675	-57.47769999999999	3.59676375	-55.428599999999996	3.34488375	-56.3753
60	0.6	1.111	-64.44229999999999	0.9461839375	-69.106	1.5636912500000002	-62.9516	1.2525331250000002	-64.4594	1.1622418749999999	-66.1669	3.1450325	-55.9316	3.9420237499999997	-57.34610000000001	3.6561700000000004	-55.2233	3.3932737500000005	-56.20219999999999	3.476828125	-56.7564	3.7028937500000003	-53.99450000000001	4.702124375	-54.54730000000001	4.2078075	-53.3937	4.020765624999999	-54.00990000000001	4.0182850000000006	-54.841899999999995	3.0978081250000002	-56.1049	3.906595625	-57.4794	3.5960256250000002	-55.4312	3.344251875	-56.3775	3.366264375	-57.1706	3.09833625	-56.1034	3.907123125	-57.47769999999999	3.596924375	-55.428399999999996	3.3448824999999998	-56.3753
61	0.61	1.1110125000000002	-64.4422	0.946202	-69.10589999999999	1.5636306249999998	-62.951499999999996	1.2525481250000001	-64.4594	1.162271875	-66.1668	3.14506625	-55.9315	3.942048125	-57.34590000000001	3.6562743749999997	-55.2233	3.3932374999999997	-56.20219999999999	3.4768693749999997	-56.7564	3.702849375	-53.994600000000005	4.70211625	-54.5474	4.20774875	-53.3938	4.020745625	-54.010000000000005	4.018274375	-54.84199999999999	3.097843125	-56.1049	3.906553125	-57.4794	3.596086875	-55.4312	3.34429125	-56.3775	3.36635375	-57.1706	3.098254375	-56.1034	3.9070899999999997	-57.47769999999999	3.59688125	-55.4285	3.344906875	-56.37519999999999
62	0.62	1.1110268749999999	-64.44209999999998	0.9462315	-69.10579999999999	1.5636549999999998	-62.951499999999996	1.252563125	-64.45930000000001	1.162294375	-66.1668	3.145081875	-55.9315	3.94193875	-57.346000000000004	3.65621375	-55.2232	3.3932681249999996	-56.20219999999999	3.476904375	-56.7564	3.70279625	-53.994600000000005	4.702108125	-54.54750000000001	4.207755625	-53.394000000000005	4.02072875	-54.010000000000005	4.018263125000001	-54.84199999999999	3.0978175	-56.105	3.9065918749999997	-57.4794	3.5960256250000002	-55.4312	3.344274375	-56.3774	3.366336875	-57.1706	3.0982075	-56.1035	3.906960625	-57.4778	3.5968856249999996	-55.428599999999996	3.3448937499999998	-56.3753
63	0.63	1.11103875	-64.442	0.94621875	-69.10579999999999	1.5636825	-62.9513	1.252576875	-64.4592	1.162328125	-66.1665	3.1450625	-55.9316	3.941850625	-57.34610000000001	3.65618	-55.2233	3.3932656249999997	-56.202099999999994	3.476826875	-56.7564	3.7028675	-53.9947	4.702101875	-54.54750000000001	4.2077175	-53.394000000000005	4.020715624999999	-54.0101	4.018250625	-54.84209999999999	3.097805	-56.1049	3.906594375	-57.4794	3.59602375	-55.4312	3.344086875	-56.3777	3.36625	-57.1706	3.0982424999999996	-56.1035	3.906986875	-57.4779	3.5968606249999997	-55.428599999999996	3.3448487499999997	-56.3753
64	0.64	1.1110506249999998	-64.442	0.9462193125	-69.10579999999999	1.5636912500000002	-62.9513	1.25259125	-64.4591	1.1623350000000001	-66.1665	3.1450125	-55.9316	3.9419012500000004	-57.34610000000001	3.656174375	-55.2233	3.393278125	-56.202099999999994	3.4768350000000003	-56.7564	3.702694375	-53.99490000000001	4.702091875	-54.5476	4.2076925	-53.3941	4.0207	-54.0102	4.0182400000000005	-54.8422	3.097855	-56.105	3.906649375	-57.479499999999994	3.595970625	-55.43129999999999	3.3441324999999997	-56.377599999999994	3.3663325	-57.1706	3.0982225000000003	-56.1035	3.906956875	-57.477999999999994	3.596973125	-55.428399999999996	3.3448450000000003	-56.3753
65	0.65	1.1110625	-64.44189999999999	0.9462285625	-69.10570000000001	1.563709375	-62.9513	1.2526062500000001	-64.459	1.162355	-66.1665	3.14507625	-55.9316	3.941925	-57.34610000000001	3.6561062499999997	-55.223400000000005	3.393245625	-56.20219999999999	3.4767224999999997	-56.75650000000001	3.70274375	-53.9951	4.702084375	-54.5476	4.20771625	-53.394200000000005	4.020687499999999	-54.0103	4.0182287500000005	-54.8422	3.09786625	-56.104800000000004	3.906570625	-57.4794	3.59607125	-55.4312	3.34413	-56.3777	3.3663162499999997	-57.1706	3.0981918750000004	-56.1035	3.90692375	-57.4779	3.596806875	-55.428599999999996	3.34487375	-56.3753
66	0.66	1.1110731249999999	-64.4418	0.9462435	-69.10560000000001	1.56371875	-62.9512	1.252621875	-64.4589	1.162385625	-66.16629999999999	3.1450825	-55.9316	3.9419556250000003	-57.346000000000004	3.656155	-55.223400000000005	3.393245625	-56.20219999999999	3.476814375	-56.756299999999996	3.702733125	-53.995000000000005	4.70207625	-54.5477	4.207735625	-53.394200000000005	4.020673125	-54.010400000000004	4.0182175	-54.8423	3.09791625	-56.104800000000004	3.906533125	-57.479499999999994	3.596015	-55.43129999999999	3.344215625	-56.377599999999994	3.366240625	-57.1706	3.098153125	-56.10359999999999	3.906993125	-57.4779	3.5967512500000005	-55.428599999999996	3.344884375	-56.3753
67	0.67	1.111089375	-64.4417	0.9462415000000001	-69.10560000000001	1.5637375	-62.95099999999999	1.252635625	-64.4589	1.162365625	-66.16629999999999	3.1450875	-55.9316	3.942066875	-57.346000000000004	3.6562225	-55.2233	3.3930624999999996	-56.2024	3.4769425	-56.756299999999996	3.7027	-53.9951	4.7020687500000005	-54.5477	4.20777	-53.394200000000005	4.0206712499999995	-54.0105	4.018206875000001	-54.8424	3.0978893750000003	-56.104800000000004	3.9065543750000002	-57.479499999999994	3.596029375	-55.43129999999999	3.34423375	-56.377599999999994	3.3662093750000004	-57.1707	3.0981306250000005	-56.10359999999999	3.906999375	-57.4778	3.5968418750000004	-55.428599999999996	3.344820625	-56.3753
68	0.68	1.1111018750000001	-64.4416	0.9462655	-69.1055	1.5638006249999998	-62.950900000000004	1.2526493749999998	-64.45880000000001	1.162353125	-66.16619999999999	3.14502625	-55.9316	3.94203625	-57.346000000000004	3.656310625	-55.2232	3.3931762500000002	-56.2023	3.4769137499999996	-56.756299999999996	3.702705	-53.9951	4.70206125	-54.54780000000001	4.207637500000001	-53.3944	4.02064625	-54.0106	4.01819625	-54.8424	3.0978081250000002	-56.1049	3.906591875	-57.479499999999994	3.5960512500000004	-55.4314	3.3442156250000004	-56.377599999999994	3.3662756249999997	-57.1706	3.09824375	-56.10359999999999	3.906945	-57.4779	3.596835	-55.428599999999996	3.344803125	-56.3754
69	0.69	1.111111875	-64.4415	0.9462811250000001	-69.1054	1.5638412499999998	-62.9507	1.252665	-64.4587	1.1623	-66.16629999999999	3.1450468750000002	-55.9317	3.94194875	-57.346000000000004	3.656176875	-55.223400000000005	3.3932374999999997	-56.2023	3.476925	-56.756299999999996	3.70268875	-53.9952	4.7020518749999995	-54.54780000000001	4.20785125	-53.3944	4.020629375	-54.0106	4.018185625	-54.842499999999994	3.097865625	-56.1049	3.9065675	-57.479499999999994	3.596014375	-55.43129999999999	3.344135625	-56.3777	3.36629375	-57.1707	3.098321875	-56.1034	3.9070187499999998	-57.4779	3.5967956250000004	-55.42869999999999	3.344821875	-56.3754
70	0.7	1.1111262499999999	-64.4415	0.946303125	-69.1054	1.56381375	-62.9508	1.25267875	-64.4586	1.162306875	-66.16619999999999	3.1451306249999997	-55.9316	3.94196625	-57.346000000000004	3.65620375	-55.2233	3.3932075	-56.2023	3.476685625	-56.756600000000006	3.70263875	-53.99529999999999	4.702044375	-54.547900000000006	4.2076006249999995	-53.3946	4.02062125	-54.01069999999999	4.018174999999999	-54.842499999999994	3.0978531250000003	-56.105	3.906596875	-57.4794	3.595945	-55.43150000000001	3.3441506249999997	-56.377599999999994	3.36635125	-57.170500000000004	3.098218125	-56.1035	3.9068425	-57.477999999999994	3.5968662499999997	-55.428599999999996	3.344865	-56.3754
71	0.71	1.111140625	-64.4414	0.9462950625	-69.1053	1.5638100000000001	-62.950599999999994	1.252693125	-64.4585	1.162305	-66.16629999999999	3.1450106250000003	-55.9317	3.9420174999999995	-57.34590000000001	3.656181875	-55.2235	3.393215625	-56.2023	3.4767306249999996	-56.75650000000001	3.70266875	-53.99529999999999	4.70203625	-54.547900000000006	4.2077025	-53.3946	4.020604375	-54.0108	4.018164375	-54.84259999999999	3.097789375	-56.1049	3.90658	-57.479499999999994	3.5960675	-55.4312	3.344258125	-56.377599999999994	3.3663937500000003	-57.170500000000004	3.0982343749999997	-56.10359999999999	3.906911875	-57.477999999999994	3.5967675	-55.42869999999999	3.344858125	-56.3754
72	0.72	1.111151875	-64.44130000000001	0.94631825	-69.10520000000001	1.563775625	-62.950599999999994	1.252708125	-64.45840000000001	1.1623312499999998	-66.16619999999999	3.145085	-55.9315	3.9419674999999996	-57.346000000000004	3.6561593749999997	-55.223400000000005	3.393263125	-56.20219999999999	3.47677	-56.7564	3.70269875	-53.9955	4.702029375	-54.548	4.207605625	-53.3947	4.020583125	-54.0109	4.018152499999999	-54.8427	3.09779875	-56.105	3.906668125	-57.4794	3.596014375	-55.4314	3.344290625	-56.3775	3.3662381249999997	-57.1707	3.09812125	-56.10359999999999	3.9068425	-57.4781	3.5968431250000004	-55.428599999999996	3.34487875	-56.3753
73	0.73	1.111163125	-64.4412	0.946335875	-69.105	1.5638524999999999	-62.950599999999994	1.25272125	-64.45840000000001	1.1623868750000002	-66.166	3.145071875	-55.9317	3.942065	-57.34590000000001	3.6561893750000003	-55.2233	3.3932731250000003	-56.20219999999999	3.4768693749999997	-56.756299999999996	3.70268625	-53.995400000000004	4.702020625	-54.548	4.207699375000001	-53.3948	4.02057125	-54.0109	4.0181418749999995	-54.8427	3.0978343749999997	-56.1049	3.906693125	-57.4793	3.5959206249999998	-55.4316	3.344283125	-56.3775	3.366295625	-57.1707	3.098045	-56.1038	3.9068806250000003	-57.4781	3.5967487499999997	-55.42869999999999	3.3448975	-56.3753
74	0.74	1.111175625	-64.4412	0.9463680625	-69.1049	1.5638637499999999	-62.9504	1.2527375	-64.45830000000001	1.16239625	-66.1661	3.145026875	-55.9316	3.9418243750000004	-57.3462	3.656278125	-55.223400000000005	3.393284375	-56.20219999999999	3.476865	-56.756299999999996	3.70267875	-53.995400000000004	4.7020125	-54.548100000000005	4.2075775	-53.395	4.020566875	-54.011	4.018129999999999	-54.8428	3.0978962500000002	-56.104800000000004	3.906628125	-57.4794	3.5958575	-55.43150000000001	3.34431125	-56.3775	3.366231875	-57.17080000000001	3.09809125	-56.1038	3.9069256250000004	-57.4781	3.596725	-55.4288	3.344891875	-56.3753
75	0.75	1.11118625	-64.4411	0.946391	-69.1048	1.56390125	-62.9503	1.252750625	-64.45819999999999	1.162371875	-66.166	3.1449712499999998	-55.9317	3.9419075	-57.34610000000001	3.6563125	-55.2233	3.39323	-56.20219999999999	3.476883125	-56.756299999999996	3.702664375	-53.9955	4.702005	-54.548100000000005	4.2076093750000005	-53.395	4.020541250000001	-54.0111	4.01812	-54.8429	3.0978456249999997	-56.1049	3.906503125	-57.4794	3.5959250000000003	-55.43150000000001	3.344255	-56.3775	3.366180625	-57.17080000000001	3.0980425	-56.1038	3.90703	-57.477999999999994	3.59678375	-55.4288	3.34483625	-56.3754
76	0.76	1.1111975	-64.441	0.9463879374999999	-69.1048	1.563868125	-62.9504	1.2527656249999999	-64.4581	1.16242	-66.1659	3.145045	-55.9317	3.941965625	-57.346000000000004	3.6562325	-55.2233	3.393245625	-56.20219999999999	3.4768625	-56.7564	3.702639375	-53.9956	4.701996875	-54.5482	4.207501875	-53.3951	4.020523125	-54.011199999999995	4.018109375	-54.8429	3.09784625	-56.105	3.906575	-57.479499999999994	3.5961462500000003	-55.43129999999999	3.344273125	-56.3775	3.366156875	-57.17080000000001	3.098163125	-56.1038	3.907069375	-57.4779	3.59674125	-55.4288	3.34487375	-56.3753
77	0.77	1.11121125	-64.4409	0.9464115625	-69.1046	1.5638481249999998	-62.9503	1.25277875	-64.458	1.162408125	-66.16569999999999	3.145104375	-55.9316	3.94196625	-57.34610000000001	3.656225	-55.2233	3.3932725	-56.20219999999999	3.476669375	-56.756600000000006	3.7025556249999996	-53.9957	4.70199	-54.5482	4.207485625	-53.3953	4.020518125000001	-54.011199999999995	4.018098125	-54.842999999999996	3.0977949999999996	-56.105	3.90651875	-57.479499999999994	3.5961962499999998	-55.4312	3.34424625	-56.377599999999994	3.36628125	-57.1707	3.0981925	-56.10359999999999	3.90708	-57.4779	3.5967506250000003	-55.4288	3.3448618750000003	-56.3754
78	0.78	1.11122375	-64.44080000000001	0.9464371874999999	-69.1046	1.5638287499999999	-62.950199999999995	1.2527931250000002	-64.45790000000001	1.16244875	-66.16560000000001	3.145096875	-55.9316	3.9419862500000002	-57.346000000000004	3.6561399999999997	-55.223400000000005	3.39329125	-56.20219999999999	3.476683125	-56.75650000000001	3.702538125	-53.995900000000006	4.701980000000001	-54.548300000000005	4.2075812500000005	-53.3953	4.0205	-54.011300000000006	4.0180875	-54.84310000000001	3.097774375	-56.105	3.9066393749999997	-57.4794	3.596075625	-55.4314	3.3442881250000003	-56.3775	3.366359375	-57.1706	3.09824125	-56.10359999999999	3.907036875	-57.4779	3.5967475	-55.4288	3.3449125	-56.3753
79	0.79	1.1112350000000002	-64.44080000000001	0.9464235	-69.1046	1.5638493749999998	-62.950199999999995	1.252806875	-64.45790000000001	1.16247	-66.16550000000001	3.145101875	-55.9316	3.9421375	-57.34590000000001	3.656090625	-55.2235	3.39329125	-56.20219999999999	3.4767518749999997	-56.75650000000001	3.7024875	-53.995900000000006	4.701973125	-54.548300000000005	4.207499374999999	-53.3953	4.02048125	-54.0114	4.018076875	-54.84310000000001	3.097801875	-56.105	3.90658625	-57.4794	3.5960031249999997	-55.43150000000001	3.3442443749999997	-56.3777	3.366346875	-57.1706	3.098254375	-56.10369999999999	3.90699375	-57.4779	3.5968275000000003	-55.4288	3.3449412499999998	-56.3753
80	0.8	1.11124625	-64.44069999999999	0.9464558125	-69.1044	1.56392875	-62.95	1.2528212500000002	-64.45779999999999	1.16245125	-66.16550000000001	3.145158125	-55.9314	3.9420775000000003	-57.34590000000001	3.656210625	-55.223400000000005	3.393284375	-56.2023	3.476698125	-56.756600000000006	3.702518125	-53.996	4.701965625	-54.5484	4.207615	-53.3953	4.02047125	-54.011500000000005	4.018065625	-54.8432	3.09774625	-56.105	3.906666875	-57.4793	3.5959343749999997	-55.4314	3.3441875000000003	-56.377599999999994	3.3663175	-57.1707	3.09824375	-56.10359999999999	3.906886875	-57.477999999999994	3.5967700000000002	-55.42869999999999	3.344825	-56.3754
81	0.81	1.1112618749999998	-64.4406	0.9464572499999999	-69.1044	1.56390625	-62.95	1.252834375	-64.4577	1.162465	-66.16550000000001	3.14511	-55.9316	3.9420562500000003	-57.34590000000001	3.656203125	-55.2235	3.393238125	-56.2023	3.4767099999999997	-56.756600000000006	3.702510625	-53.996	4.701956875	-54.5484	4.207571250000001	-53.395500000000006	4.020463749999999	-54.011500000000005	4.018055625000001	-54.8432	3.09786375	-56.105	3.9066987500000003	-57.4793	3.596023125	-55.4314	3.3442125000000003	-56.377599999999994	3.3662987500000003	-57.1706	3.09827	-56.1035	3.906901875	-57.477999999999994	3.5967762500000005	-55.4288	3.3448056250000002	-56.3754
82	0.82	1.1112731249999999	-64.4405	0.94645175	-69.1044	1.563915	-62.95	1.2528493749999998	-64.4576	1.1624599999999998	-66.16550000000001	3.145085	-55.9316	3.942025625	-57.34590000000001	3.65605875	-55.2236	3.393215625	-56.20219999999999	3.4767675	-56.75650000000001	3.7025718750000003	-53.9962	4.70195	-54.5484	4.207499374999999	-53.3956	4.0204375	-54.0116	4.018045625	-54.8433	3.097840625	-56.105	3.9066799999999997	-57.4793	3.595996875	-55.4314	3.34425125	-56.377599999999994	3.36633625	-57.1706	3.0982443749999997	-56.1035	3.906980625	-57.477999999999994	3.5967337500000003	-55.4289	3.34484875	-56.3754
83	0.83	1.11128375	-64.4405	0.9464573125	-69.10430000000001	1.5640031250000002	-62.9498	1.2528618749999998	-64.4576	1.1624812500000001	-66.1653	3.144985	-55.9316	3.9420406249999997	-57.34590000000001	3.65605125	-55.223699999999994	3.393255625	-56.20219999999999	3.4768549999999996	-56.7564	3.702390625	-53.9962	4.701941874999999	-54.5485	4.207515625	-53.3956	4.020423124999999	-54.0117	4.018035	-54.843399999999995	3.0977981249999997	-56.105	3.906591875	-57.4794	3.596026875	-55.43129999999999	3.34425125	-56.377599999999994	3.36640125	-57.170500000000004	3.0981618749999997	-56.10359999999999	3.9070762500000003	-57.4779	3.596645625	-55.4289	3.34488875	-56.3754
84	0.84	1.11129625	-64.4404	0.9464793125	-69.10419999999999	1.5639999999999998	-62.9497	1.2528768750000001	-64.4575	1.162515	-66.1652	3.145104375	-55.9316	3.9420618750000003	-57.34590000000001	3.656090625	-55.2236	3.3932787500000003	-56.2023	3.476850625	-56.7564	3.702506875	-53.9962	4.701934375	-54.5485	4.20745625	-53.3957	4.020415	-54.01180000000001	4.0180243749999995	-54.843399999999995	3.0978031250000004	-56.105	3.9065618749999995	-57.4794	3.596150625	-55.4312	3.3443218750000003	-56.377599999999994	3.366284375	-57.1707	3.098265625	-56.1035	3.9070881249999996	-57.4779	3.5968074999999997	-55.42869999999999	3.344905625	-56.3753
85	0.85	1.1113081249999999	-64.44030000000001	0.9464836249999999	-69.10430000000001	1.563946875	-62.9497	1.25289	-64.4574	1.16256	-66.16510000000001	3.1450875	-55.9316	3.942055625	-57.34590000000001	3.656164375	-55.2235	3.39328375	-56.20219999999999	3.4768775	-56.7564	3.7025075000000003	-53.9962	4.701926875	-54.54859999999999	4.207475	-53.3957	4.020400625000001	-54.011900000000004	4.018014375	-54.8435	3.097776875	-56.10509999999999	3.9065506250000004	-57.4794	3.5960300000000003	-55.4314	3.3442825000000003	-56.3775	3.3663175	-57.1706	3.0982237500000003	-56.10369999999999	3.9070025	-57.4779	3.5968918750000003	-55.42869999999999	3.34492625	-56.3753
86	0.86	1.1113193749999999	-64.44019999999999	0.9464702500000001	-69.10419999999999	1.563981875	-62.9496	1.252904375	-64.45729999999999	1.162540625	-66.16510000000001	3.1450525000000003	-55.9316	3.941936875	-57.34590000000001	3.656265	-55.223400000000005	3.39328625	-56.20219999999999	3.47685625	-56.7564	3.7023718750000003	-53.99640000000001	4.70191875	-54.54859999999999	4.2074225	-53.395900000000005	4.020380625	-54.011900000000004	4.018004375	-54.8435	3.097781875	-56.10509999999999	3.906614375	-57.4794	3.596036875	-55.4314	3.344300625	-56.3775	3.3663925	-57.1706	3.0981762500000003	-56.10369999999999	3.907089375	-57.4778	3.596845	-55.42869999999999	3.34494625	-56.3753
87	0.87	1.1113331249999998	-64.4401	0.94650725	-69.104	1.563984375	-62.9496	1.2529187499999999	-64.4572	1.162519375	-66.165	3.145091875	-55.9316	3.941965625	-57.346000000000004	3.6562568749999995	-55.2235	3.39323	-56.2023	3.4768925	-56.756299999999996	3.702403125	-53.99640000000001	4.70191125	-54.5487	4.2074381249999995	-53.395900000000005	4.020365	-54.012	4.017994375	-54.84360000000001	3.09783125	-56.10509999999999	3.906549375	-57.479499999999994	3.595984375	-55.43150000000001	3.344300625	-56.3775	3.366299375	-57.1707	3.098179375	-56.10359999999999	3.90716	-57.4778	3.596821875	-55.42869999999999	3.3449549999999997	-56.3753
88	0.88	1.1113475	-64.4401	0.9465129375	-69.1041	1.564015	-62.94950000000001	1.2529325	-64.4572	1.162589375	-66.1648	3.1450325	-55.9317	3.941890625	-57.34610000000001	3.656105625	-55.2235	3.393163125	-56.2023	3.476880625	-56.7564	3.7023693750000004	-53.9966	4.70190375	-54.5487	4.207429375	-53.396100000000004	4.020364375	-54.012100000000004	4.01798375	-54.843700000000005	3.09786375	-56.1049	3.906605625	-57.4794	3.5959062499999996	-55.43150000000001	3.3443281249999997	-56.3775	3.3663043750000003	-57.17080000000001	3.0981825	-56.10359999999999	3.9069737500000006	-57.4779	3.5968925	-55.42869999999999	3.344955625	-56.3753
89	0.89	1.1113568749999998	-64.44	0.9465024375000001	-69.104	1.56406375	-62.949400000000004	1.25294625	-64.4571	1.162584375	-66.16489999999999	3.1451025	-55.9315	3.9419725	-57.346000000000004	3.6560949999999997	-55.2236	3.393236875	-56.2023	3.476879375	-56.756299999999996	3.7024025	-53.996500000000005	4.701896875	-54.54880000000001	4.207448749999999	-53.39600000000001	4.0203412499999995	-54.012100000000004	4.0179737499999995	-54.843700000000005	3.097835625	-56.105	3.90664	-57.4794	3.595935625	-55.4316	3.344214375	-56.377599999999994	3.366316875	-57.1706	3.098246875	-56.10359999999999	3.9069756250000003	-57.4779	3.596876875	-55.42869999999999	3.344954375	-56.3753
90	0.9	1.1113668749999999	-64.4399	0.9465155000000001	-69.1039	1.564053125	-62.9493	1.252960625	-64.457	1.162601875	-66.1647	3.1451793749999997	-55.9315	3.9419793750000003	-57.34610000000001	3.65620625	-55.2235	3.3931724999999995	-56.2023	3.47687125	-56.756299999999996	3.70245625	-53.996500000000005	4.7018875	-54.54880000000001	4.2075175	-53.39600000000001	4.020323749999999	-54.01219999999999	4.017963125	-54.8438	3.097825625	-56.105	3.906368125	-57.47959999999999	3.59608625	-55.4314	3.344189375	-56.3777	3.366325	-57.1706	3.098175625	-56.10359999999999	3.9070118750000002	-57.477999999999994	3.5968487500000004	-55.4289	3.344883125	-56.3754
91	0.91	1.1113781249999999	-64.4398	0.946527625	-69.1038	1.5641225	-62.949000000000005	1.252973125	-64.4569	1.16263125	-66.1645	3.145173125	-55.9314	3.941905	-57.346000000000004	3.656140625	-55.2235	3.393189375	-56.2024	3.47675625	-56.7564	3.70219375	-53.99690000000001	4.701880624999999	-54.54880000000001	4.2073475	-53.3962	4.0203106250000005	-54.0123	4.017953125	-54.8438	3.097781875	-56.105	3.9064143749999998	-57.47959999999999	3.596010625	-55.43150000000001	3.3441675	-56.377599999999994	3.366261875	-57.1706	3.0981781250000004	-56.10359999999999	3.9070018749999997	-57.4779	3.5967725	-55.4289	3.34486875	-56.3753
92	0.92	1.1113918749999998	-64.4398	0.9465804375	-69.10369999999999	1.5641387500000001	-62.949000000000005	1.2529875	-64.4568	1.16266375	-66.1645	3.14511625	-55.9316	3.941950625	-57.346000000000004	3.6562025	-55.2235	3.393235625	-56.2023	3.4767743749999998	-56.7564	3.7022418749999995	-53.99680000000001	4.7018731250000005	-54.5489	4.2074475	-53.3962	4.020309375	-54.0123	4.017943125	-54.84389999999999	3.097885625	-56.105	3.906534375	-57.479499999999994	3.595900625	-55.4317	3.3441906249999995	-56.3777	3.366294375	-57.1707	3.0982143749999995	-56.10359999999999	3.906969375	-57.477999999999994	3.5967025	-55.4289	3.344899375	-56.3753
93	0.93	1.1114043749999998	-64.43969999999999	0.9465984375000001	-69.1036	1.5641125	-62.949099999999994	1.2530006249999999	-64.4568	1.16264125	-66.16460000000001	3.1451675000000003	-55.9315	3.94189875	-57.34610000000001	3.65632125	-55.223400000000005	3.3932737500000005	-56.20219999999999	3.476883125	-56.756299999999996	3.702390625	-53.99680000000001	4.70186625	-54.5489	4.207405	-53.39630000000001	4.020284374999999	-54.0124	4.017933125000001	-54.84389999999999	3.09784875	-56.105	3.9065725000000002	-57.479499999999994	3.5959125	-55.4316	3.34414625	-56.3777	3.366208125	-57.17080000000001	3.0982737499999997	-56.10359999999999	3.90700625	-57.4779	3.5966843749999997	-55.429	3.34492625	-56.3753
94	0.94	1.1114181250000001	-64.4396	0.9466001875	-69.1036	1.564090625	-62.949099999999994	1.25301375	-64.45670000000001	1.162566875	-66.16460000000001	3.145181875	-55.9315	3.941856875	-57.34610000000001	3.6562149999999995	-55.223400000000005	3.3932975	-56.20219999999999	3.47685875	-56.7564	3.7023543749999996	-53.99690000000001	4.7018575	-54.549	4.207416875	-53.39630000000001	4.020268124999999	-54.012499999999996	4.017923125	-54.844	3.0977974999999995	-56.10509999999999	3.906679375	-57.4794	3.59599	-55.4316	3.34422	-56.3777	3.36623125	-57.1707	3.098280625	-56.1035	3.907091875	-57.4779	3.5967525	-55.4289	3.3449375000000003	-56.3754
95	0.95	1.11143	-64.4395	0.94660075	-69.1035	1.564054375	-62.949099999999994	1.2530275	-64.45660000000001	1.1625775	-66.1645	3.145159375	-55.9316	3.9418675	-57.34610000000001	3.656233125	-55.2235	3.393305625	-56.20219999999999	3.476811875	-56.75650000000001	3.7022506249999996	-53.997	4.70185125	-54.549	4.207400625	-53.39640000000001	4.020259375	-54.0126	4.017913125	-54.844	3.0977825	-56.10509999999999	3.9065987499999997	-57.479499999999994	3.5958825	-55.431799999999996	3.34425125	-56.3778	3.366265	-57.17080000000001	3.098254375	-56.10359999999999	3.9069149999999997	-57.4781	3.5968349999999996	-55.4288	3.344863125	-56.3754
96	0.96	1.111440625	-64.4395	0.9466199375	-69.1034	1.5641349999999998	-62.9489	1.25304125	-64.4565	1.1625925	-66.1645	3.144951875	-55.9317	3.9419081250000003	-57.3462	3.656160625	-55.2235	3.393296875	-56.20219999999999	3.476660625	-56.756600000000006	3.702231875	-53.997	4.701843125	-54.549099999999996	4.2072118750000005	-53.3966	4.0202525	-54.0126	4.017903125	-54.8441	3.097765	-56.1052	3.90654875	-57.479499999999994	3.595729375	-55.431799999999996	3.3441925	-56.3777	3.36616875	-57.1709	3.0982025	-56.10359999999999	3.906913125	-57.477999999999994	3.5968437500000006	-55.4289	3.344880625	-56.3754
97	0.97	1.11145125	-64.43939999999999	0.9466395000000001	-69.1033	1.564180625	-62.9488	1.253054375	-64.4565	1.16260625	-66.16439999999999	3.145034375	-55.9316	3.9419306249999995	-57.34610000000001	3.656164375	-55.2235	3.393258125	-56.2023	3.476655625	-56.756600000000006	3.70238625	-53.99690000000001	4.70183625	-54.549099999999996	4.207186875	-53.396699999999996	4.020228124999999	-54.012699999999995	4.0178931250000005	-54.8442	3.0977425	-56.10509999999999	3.906580625	-57.479499999999994	3.59596	-55.4316	3.34424875	-56.3777	3.3662225	-57.1709	3.0982725	-56.1035	3.9069175	-57.477999999999994	3.59690375	-55.4288	3.3449331250000003	-56.3753
98	0.98	1.111464375	-64.4393	0.946654875	-69.10319999999999	1.5641643749999998	-62.948699999999995	1.253066875	-64.4564	1.162624375	-66.16430000000001	3.145073125	-55.9316	3.941974375	-57.346000000000004	3.65618	-55.2235	3.3932575	-56.20219999999999	3.476705625	-56.756600000000006	3.7023225	-53.997099999999996	4.701828125	-54.5492	4.2071806249999995	-53.396800000000006	4.020211875	-54.012800000000006	4.017883125000001	-54.8442	3.0977831250000003	-56.10509999999999	3.906549375	-57.479499999999994	3.596004375	-55.4316	3.344311875	-56.377599999999994	3.366233125	-57.17080000000001	3.0982399999999997	-56.10359999999999	3.90711875	-57.4779	3.5969275	-55.42869999999999	3.3448962499999997	-56.3754
99	0.99	1.1114718749999999	-64.43919999999999	0.946685875	-69.1031	1.5642143750000002	-62.94859999999999	1.253080625	-64.4563	1.162600625	-66.16439999999999	3.1451000000000002	-55.9316	3.942013125	-57.34610000000001	3.6562325	-55.223400000000005	3.393280625	-56.20219999999999	3.476716875	-56.7567	3.702189375	-53.99719999999999	4.70182125	-54.5492	4.207314374999999	-53.396699999999996	4.020206249999999	-54.012800000000006	4.0178731249999995	-54.8443	3.09777375	-56.1052	3.9065781250000002	-57.479499999999994	3.596046875	-55.43150000000001	3.34422625	-56.377599999999994	3.366253125	-57.1709	3.0982325	-56.10359999999999	3.9070012500000004	-57.477999999999994	3.596789375	-55.4289	3.3448925	-56.3753
100	1.0	1.111481875	-64.43919999999999	0.9466671875	-69.1031	1.56416375	-62.948699999999995	1.2530949999999998	-64.4563	1.162668125	-66.1641	3.145146875	-55.9315	3.942024375	-57.34610000000001	3.6562200000000002	-55.2235	3.39329625	-56.20219999999999	3.476735625	-56.75650000000001	3.70208	-53.997400000000006	4.701813124999999	-54.5492	4.207220625	-53.397	4.020196875	-54.0129	4.017863125	-54.8443	3.097839375	-56.10509999999999	3.906588125	-57.479499999999994	3.5960987500000003	-55.43150000000001	3.344275625	-56.3777	3.366213125	-57.17080000000001	3.0980999999999996	-56.10369999999999	3.907019375	-57.477999999999994	3.5967525	-55.4288	3.344930625	-56.3753
101	1.01	1.11029	-64.45930000000001	0.9456060625	-69.1235	1.561881875	-62.96900000000001	1.2518293749999998	-64.4751	1.1612175	-66.18339999999999	3.1423562499999997	-55.9492	3.9382925	-57.3632	3.6517937500000004	-55.2415	3.39064375	-56.218700000000005	3.473315	-56.773199999999996	3.6991318750000004	-54.0143	4.6978068749999995	-54.5658	4.2023487500000005	-53.4144	4.017215	-54.0289	4.014135	-54.86030000000001	3.095193125	-56.1226	3.903081875	-57.496500000000005	3.591885	-55.44930000000001	3.341628125	-56.3941	3.36290875	-57.1875	3.095415	-56.121300000000005	3.903488125	-57.49490000000001	3.592441875	-55.4468	3.342290625	-56.39189999999999
102	1.02	0.9873826875	-65.20769999999999	0.8481453125	-69.86449999999999	1.3641325000000002	-63.716199999999986	1.11693375	-65.1798	1.02517625	-66.8896	2.8680675	-56.5995	3.5703506250000006	-58.00509999999999	3.28525375	-55.8987	3.107154375	-56.8365	3.155325625	-57.3913	3.40534625	-54.6259	4.315745	-55.1635	3.816325	-54.028999999999996	3.719526875	-54.6068	3.6850381249999997	-55.4291	2.825465	-56.76509999999999	3.539963125	-58.13240000000001	3.234559375	-56.099199999999996	3.0647599999999997	-57.00449999999999	3.0541268749999997	-57.789300000000004	2.825920625	-56.76319999999999	3.540745	-58.1302	3.235270625	-56.0964	3.0655462499999997	-57.001599999999996
103	1.03	0.5781220625000001	-67.7465	0.5425796249999999	-72.3149	0.777146625	-66.2393	0.6514520625	-67.58120000000001	0.6106728749999999	-69.24470000000001	1.8291837499999999	-58.80850000000001	2.20355125	-60.2149	2.05338875	-58.1021	2.003560625	-58.9501	2.018585	-59.48500000000001	2.3094925	-56.6036	2.910431875	-57.1112	2.5440300000000002	-55.97319999999999	2.5735237499999997	-56.48669999999999	2.546654375	-57.2297	1.81352625	-58.92909999999999	2.19546375	-60.3064	2.035004375	-58.2573	1.986494375	-59.07619999999999	1.9823075	-59.7862	1.814761875	-58.924699999999994	2.196750625	-60.302699999999994	2.0358156249999997	-58.253899999999994	1.98804375	-59.0709
104	1.04	0.3036975	-71.3057	0.348314625	-75.57799999999999	0.41101175	-69.76360000000001	0.3278666875	-70.95989999999999	0.34390525	-72.464	0.8988188125000001	-61.9763	1.0335945624999998	-63.420800000000014	1.0324848125	-61.219	0.9839858750000001	-62.001599999999996	1.0285609999999998	-62.4735	1.2809456250000002	-59.253	1.60687125	-59.7289	1.4564687500000002	-58.4939	1.453531875	-59.014599999999994	1.51317125	-59.57999999999999	0.905408875	-62.01069999999999	1.04371575	-63.4415	1.040955	-61.284600000000005	0.9901249375000001	-62.047000000000004	1.0472540000000001	-62.58220000000001	0.90665825	-62.0033	1.04479925	-63.4358	1.0415173125	-61.28060000000001	0.991605125	-62.0388
105	1.05	0.2110656875	-74.6412	0.2841063125	-78.4312	0.2883546875	-73.04220000000001	0.2154451875	-74.147	0.25197281250000003	-75.393	0.46753325	-65.1318	0.5206751249999999	-66.6326	0.5660536875	-64.2949	0.5010189375	-65.0695	0.5613050625	-65.4314	0.7510734375	-61.7142	0.9362670625	-62.17100000000001	0.9155858124999999	-60.7414	0.8550975000000001	-61.3741	0.9671084375	-61.70850000000001	0.47933400000000004	-65.06759999999998	0.5335021875	-66.57080000000002	0.5816664375	-64.2534	0.5131436875000001	-65.02159999999999	0.5960471875000001	-65.3106	0.480090625	-65.05860000000001	0.5340765625	-66.5643	0.58191925	-64.24969999999999	0.5140366875	-65.0119
106	1.06	0.1828356875	-77.1482	0.264469125	-80.4286	0.24989249999999996	-75.4589	0.18028693749999997	-76.5655	0.22227718750000003	-77.53070000000001	0.3003875625	-67.72760000000001	0.3313860625	-69.2582	0.3803671875	-66.81310000000002	0.3115126875	-67.6277	0.3728368125	-67.84519999999999	0.5185769375	-63.64249999999999	0.64177375	-64.10159999999999	0.6815259375	-62.42100000000001	0.585798	-63.23680000000001	0.71837925	-63.3368	0.311264	-67.57780000000001	0.3423488125	-69.1256	0.3956891875	-66.67510000000001	0.32283825	-67.49719999999999	0.40741225000000003	-67.5193	0.3116769375	-67.569	0.34261862499999995	-69.1199	0.3957684375	-66.6722	0.32330393749999997	-67.488
107	1.07	0.1734378125	-78.80199999999999	0.25769175	-81.66489999999999	0.236751	-77.0005	0.168249375	-78.1791	0.21175875	-78.90310000000001	0.23451618750000003	-69.6105	0.26003906250000003	-71.12549999999999	0.304812625	-68.6332	0.23612924999999998	-69.5163	0.29593843750000004	-69.5803	0.4163773125	-65.02199999999999	0.511071625	-65.5026	0.582073625	-63.56150000000001	0.4652215625	-64.5842	0.6078697500000001	-64.4757	0.2439869375	-69.3995	0.2692919375	-70.9446	0.31879943749999995	-68.42360000000002	0.24598743750000002	-69.3252	0.32816175000000003	-69.10369999999999	0.244211875	-69.392	0.26940556250000003	-70.9404	0.3187915	-68.422	0.2462190625	-69.31760000000001
108	1.08	0.17002618749999998	-79.80579999999999	0.25505687499999996	-82.37339999999999	0.232078	-77.89550000000001	0.16373875	-79.1707	0.20779006249999998	-79.71519999999998	0.20778249999999998	-70.853	0.2326011875	-72.3221	0.273876	-69.8276	0.2049818125	-70.7891	0.26453175	-70.7151	0.3723124375	-65.9502	0.4538139375	-66.464	0.545875	-64.286	0.41190800000000005	-65.5048	0.5634003750000001	-65.2247	0.21635431249999998	-70.6039	0.2408908125	-72.1137	0.2870964375	-69.5722	0.213838625	-70.5592	0.29519712500000006	-70.1423	0.2164735625	-70.5982	0.2409275625	-72.11110000000001	0.28703425	-69.572	0.21395124999999998	-70.5536
109	1.09	0.16883518749999998	-80.3735	0.2539924375	-82.75089999999999	0.2307128125	-78.3756	0.16208775	-79.74	0.2064271875	-80.16219999999998	0.1978844375	-71.6075	0.2236801875	-73.0236	0.263113625	-70.5457	0.192778375	-71.5822	0.25370400000000004	-71.39789999999999	0.3573403125	-66.5386	0.433445125	-67.091	0.5420841875	-64.71459999999999	0.3922416875	-66.10110000000002	0.5549468125	-65.6875	0.20614712500000001	-71.33660000000002	0.231663875	-72.80139999999999	0.2760586875	-70.26460000000002	0.20122925	-71.3297	0.284206375	-70.7697	0.20620125	-71.3329	0.2316538125	-72.80019999999999	0.27596031249999997	-70.2654	0.20126787499999998	-71.32639999999998
110	1.1	0.16863581249999998	-80.66	0.2536473125	-82.92569999999999	0.23082425	-78.6004	0.161691125	-80.0359	0.2063083125	-80.3789	0.196501125	-72.0174	0.2238558125	-73.3899	0.26286275000000003	-70.9303	0.1900198125	-72.03089999999999	0.25381512500000003	-71.76599999999999	0.358914375	-66.87660000000001	0.4345156875	-67.4685	0.5588921250000001	-64.9366	0.39266556249999995	-66.4564	0.5678700000000001	-65.944	0.20485862500000002	-71.73510000000002	0.23184775	-73.1618	0.2762448125	-70.6357	0.19855962500000002	-71.76619999999998	0.2850683125	-71.10830000000001	0.20486937500000002	-71.73289999999999	0.23180487500000002	-73.1618	0.2761154375	-70.6375	0.19854256250000002	-71.76469999999999
111	1.11	0.1689391875	-80.7645	0.25367850000000003	-82.9728	0.23174775	-78.6671	0.16196649999999999	-80.1538	0.206855625	-80.44910000000002	0.200094125	-72.19069999999999	0.2293619375	-73.53639999999999	0.26906331250000004	-71.0886	0.1927341875	-72.24069999999999	0.260455125	-71.9212	0.37229675	-67.0299	0.4505695625	-67.6599	0.5899441875	-65.01180000000001	0.4061099375	-66.6327	0.5967224375	-66.05019999999999	0.2088673125	-71.90319999999998	0.23770281249999997	-73.3061	0.28309175	-70.78739999999999	0.20155499999999998	-71.97019999999999	0.29344975	-71.2488	0.20884881249999998	-71.9023	0.2376318125	-73.3069	0.2829220625	-70.78999999999999	0.20149825	-71.9701
112	1.12	0.16956468749999998	-80.7464	0.253944375	-82.9347	0.233187875	-78.6305	0.162651125	-80.1526	0.20782818749999998	-80.421	0.2072925	-72.20089999999999	0.23849431249999997	-73.53739999999999	0.27994968750000004	-71.0923	0.199261875	-72.2848	0.27183474999999996	-71.9306	0.39521206249999996	-67.04400000000001	0.478927125	-67.71050000000001	0.6324711875	-64.97989999999999	0.4304841875	-66.67339999999999	0.638280375	-66.04489999999998	0.21668956250000002	-71.91139999999999	0.2474504375	-73.3064	0.29498875	-70.78839999999998	0.20863081249999998	-72.01189999999998	0.30743375	-71.252	0.216639375	-71.9115	0.247356875	-73.30789999999999	0.29478618749999996	-70.79160000000002	0.20853662499999998	-72.01299999999999
113	1.13	0.1704273125	-80.6441	0.25438343750000003	-82.83739999999999	0.23501712500000002	-78.524	0.163627125	-80.0699	0.20911643749999997	-80.3257	0.217469125	-72.09760000000001	0.2505540625	-73.44019999999999	0.29470981249999995	-70.98969999999998	0.208813125	-72.21369999999999	0.2872361875	-71.83980000000001	0.42685481249999996	-66.9534	0.518535375	-67.654	0.685224875	-64.86900000000001	0.46465843749999997	-66.6118	0.691122875	-65.95620000000001	0.2277658125	-71.80779999999999	0.2603561875	-73.2097	0.3111629375	-70.68480000000001	0.2190036875	-71.9401	0.3261153125	-71.15969999999999	0.2276915	-71.8087	0.2602355625	-73.2117	0.31092418749999995	-70.68830000000001	0.21887462500000002	-71.94210000000001
114	1.14	0.17147368749999997	-80.48660000000001	0.25495456250000004	-82.702	0.2371551875	-78.37270000000001	0.1648276875	-79.93400000000001	0.21065124999999998	-80.1867	0.230347	-71.9182	0.265198625	-73.2788	0.3129619375	-70.8156	0.22101025	-72.0648	0.30606225	-71.68200000000002	0.46673575	-66.7878	0.5688390000000001	-67.52000000000001	0.7468834375	-64.70389999999999	0.5079030625000001	-66.4759	0.7539352500000001	-65.8086	0.2417315625	-71.6287	0.276041	-73.0492	0.331099625	-70.51110000000001	0.23227706250000002	-71.79140000000001	0.348969875	-71.0029	0.24162806250000002	-71.6302	0.2758905625	-73.0515	0.3308290625	-70.515	0.2321144375	-71.79400000000001
115	1.15	0.17264531249999998	-80.30130000000001	0.2556149375	-82.54810000000002	0.239482625	-78.2003	0.1661889375	-79.76989999999999	0.2123536875	-80.02619999999999	0.24559225	-71.6942	0.28203300000000003	-73.0806	0.334177375	-70.60069999999999	0.23548406249999998	-71.8696	0.32762606250000004	-71.4855	0.5137156875	-66.5769	0.6286594999999999	-67.3362	0.8147634375	-64.50880000000001	0.5588450625	-66.29390000000001	0.8240146875	-65.62650000000001	0.2581171875	-71.4058	0.29411556250000004	-72.8517	0.353960875	-70.2971	0.2480393125	-71.5967	0.3752871875	-70.8086	0.2579901875	-71.4075	0.2939408125	-72.8543	0.3536438125	-70.3012	0.2478433125	-71.5997
116	1.16	0.1738873125	-80.10969999999999	0.25631562500000005	-82.392	0.241868625	-78.0255	0.16763675	-79.5978	0.21413074999999998	-79.86139999999999	0.2624563125	-71.45030000000001	0.3005495	-72.8661	0.35726725000000004	-70.3686	0.25172937500000003	-71.6522	0.351225	-71.272	0.5654805	-66.3462	0.6956232499999999	-67.1277	0.8849716875	-64.3044	0.614347125	-66.08960000000002	0.897394875	-65.4307	0.2764428125	-71.16339999999998	0.3140375625	-72.63799999999999	0.3790646875	-70.066	0.2654841875	-71.38	0.4036338125	-70.59800000000001	0.27628774999999994	-71.16560000000001	0.313832	-72.6408	0.37870781249999996	-70.0702	0.26525462499999997	-71.3835
117	1.17	0.175137375	-79.92719999999998	0.25700875	-82.24549999999999	0.244222375	-77.8609	0.1690918125	-79.43260000000001	0.2158921875	-79.7055	0.280451125	-71.20499999999998	0.3201788125	-72.6503	0.3813729375	-70.1362	0.26896400000000004	-71.4302	0.37592218750000006	-71.0575	0.6183029375	-66.115	0.7655743125000001	-66.91369999999999	0.95316225	-64.1062	0.671508875	-65.8818	0.9682098124999999	-65.2372	0.296005375	-70.9196	0.33493856250000004	-72.4232	0.4054083125	-69.8347	0.28405068749999995	-71.1592	0.43294837499999994	-70.38669999999999	0.29582243750000004	-70.922	0.3347090625	-72.4261	0.4050134375	-69.83919999999999	0.2837898125	-71.1628
118	1.18	0.1763416875	-79.76339999999999	0.25765024999999997	-82.11590000000001	0.2464468125	-77.71449999999999	0.1704705	-79.2835	0.2175530625	-79.56630000000001	0.298900125	-70.9699	0.340123375	-72.4428	0.4056974375	-69.9143	0.286484	-71.21560000000001	0.40075150000000004	-70.8522	0.6698268749999999	-65.8968	0.834954	-66.7076	1.013248	-63.9238	0.727440125	-65.68339999999999	1.0319394375000002	-65.0564	0.31606	-70.68589999999999	0.3560790625	-72.21679999999999	0.431948625	-69.6143	0.3030729375	-70.9458	0.4621455	-70.185	0.31584893750000004	-70.68860000000001	0.35582081249999997	-72.2198	0.4315258125	-69.6187	0.3027799375	-70.94960000000002
119	1.19	0.17745968750000002	-79.6227	0.2582113125	-82.0054	0.24847543749999998	-77.5898	0.17174131250000002	-79.1549	0.21903925000000002	-79.44739999999999	0.31721431250000004	-70.75089999999999	0.359701375	-72.2487	0.4294465625	-69.7088	0.303848875	-71.01480000000001	0.4246809375	-70.6611	0.7175033125	-65.69850000000001	0.9009655624999999	-66.51710000000001	1.0635575	-63.762	0.7794146875000001	-65.5018	1.086424375	-64.8937	0.3355235	-70.4687	0.3770198125	-72.02369999999999	0.45745412500000004	-69.41010000000001	0.32191187499999996	-70.74600000000001	0.49021706249999997	-69.9983	0.335291	-70.47139999999999	0.3767399375	-72.02680000000001	0.457011	-69.41460000000001	0.321588625	-70.75
120	1.2	0.1784643125	-79.5053	0.258690375	-81.91380000000001	0.25028031250000005	-77.4864	0.172882125	-79.0471	0.220349875	-79.3486	0.3346989375	-70.5498	0.37878218750000003	-72.0692	0.4520840625	-69.5207	0.32065512500000004	-70.8297	0.44700075000000006	-70.4862	0.7598948750000001	-65.5222	0.961465	-66.3454	1.104801875	-63.621300000000005	0.8257016875	-65.3396	1.131550625	-64.7509	0.3541929375	-70.26939999999999	0.3973976875	-71.8453	0.481329625	-69.2237	0.340065	-70.56219999999999	0.5165358125	-69.8276	0.35393874999999997	-70.27230000000002	0.397092125	-71.8485	0.4808459375	-69.22819999999999	0.3397241875	-70.5661
121	1.21	0.179346125	-79.4087	0.25909068749999997	-81.8389	0.251867	-77.4015	0.17389025	-78.9581	0.221495375	-79.2673	0.3511831875	-70.3656	0.39721281249999996	-71.90319999999998	0.47291418749999997	-69.3492	0.336702375	-70.6595	0.46788281249999997	-70.3261	0.7964644375000001	-65.36689999999999	1.0143461249999999	-66.1922	1.1380400000000002	-63.499399999999994	0.8654724374999999	-65.1964	1.16800625	-64.6262	0.371868	-70.0873	0.4170698125	-71.6803	0.503622875	-69.0543	0.35697643749999997	-70.3935	0.5405808125	-69.6724	0.3716065625	-70.0902	0.4167563125	-71.6835	0.503126625	-69.0586	0.35662625	-70.39750000000001
122	1.22	0.18012625000000002	-79.3295	0.2594214375	-81.7775	0.2532596875	-77.3322	0.17477712499999998	-78.8848	0.222490875	-79.20089999999999	0.3668218125	-70.1958	0.4150735	-71.7482	0.4924094375	-69.1915	0.3518389375	-70.5024	0.487379375	-70.1789	0.82685075	-65.22980000000001	1.059204375	-66.0555	1.164813125	-63.39349999999999	0.8985944375	-65.0698	1.1972875	-64.517	0.388582125	-69.9196	0.4359836875	-71.52680000000001	0.5244388125	-68.89889999999998	0.3728920625	-70.238	0.5623519375000001	-69.5301	0.38829949999999996	-69.9225	0.4356636875	-71.53	0.5239238749999999	-68.90310000000001	0.372526875	-70.24210000000001
123	1.23	0.18082099999999998	-79.264	0.2596958125	-81.7266	0.2544934375	-77.2748	0.17556256250000002	-78.8239	0.22336499999999998	-79.14600000000002	0.381746125	-70.0372	0.4325033125	-71.60180000000001	0.5108431250000001	-69.04500000000002	0.3660266875	-70.35560000000001	0.505750125	-70.0415	0.8528231875000001	-65.1072	1.0968737499999999	-65.9324	1.18683625	-63.3	0.9269526875	-64.9571	1.22117125	-64.4202	0.40447975	-69.7632	0.454011375	-71.382	0.544062	-68.75419999999998	0.3880125625	-70.0931	0.582556625	-69.39819999999999	0.40418525	-69.76619999999998	0.4536816875	-71.38510000000001	0.543524375	-68.75880000000001	0.38762687500000004	-70.0972
124	1.24	0.1814470625	-79.209	0.259925875	-81.68400000000001	0.25559	-77.2266	0.1762654375	-78.7727	0.224145125	-79.0998	0.39618275	-69.887	0.44944462499999993	-71.46180000000001	0.5285003749999999	-68.9066	0.37969275	-70.21669999999999	0.5232625625	-69.91189999999999	0.8756021875	-64.9963	1.1300500000000002	-65.8202	1.205818125	-63.215699999999984	0.9517078125	-64.8551	1.24070125	-64.33330000000001	0.41959725000000003	-69.6154	0.4716598125	-71.2439	0.5627736875	-68.6184	0.40253368749999996	-69.9562	0.6015652499999999	-69.2742	0.4193059375	-69.6184	0.4713310625	-71.24680000000001	0.5622389375000001	-68.6226	0.4021393125	-69.9602
125	1.25	0.1820194375	-79.16199999999999	0.26012468750000006	-81.6471	0.2565915625	-77.1852	0.1769041875	-78.72890000000001	0.2248516875	-79.0602	0.41034706249999997	-69.7427	0.46613843749999995	-71.32619999999999	0.5457474375	-68.774	0.3930530625	-70.08359999999999	0.5402688124999999	-69.78750000000001	0.8961378125	-64.894	1.16011875	-65.7163	1.222968125	-63.138600000000004	0.9735830624999999	-64.7614	1.2576075	-64.2534	0.4340794375	-69.4738	0.4891701875	-71.1103	0.5807739375000001	-68.48839999999998	0.416682875	-69.82510000000002	0.6198011875	-69.15589999999999	0.43380212500000004	-69.4767	0.48884724999999996	-71.11310000000002	0.58023925	-68.4926	0.4162773125	-69.8292
126	1.26	0.182551875	-79.1208	0.2602988125	-81.61489999999999	0.25752493750000005	-77.14880000000001	0.1774944375	-78.6906	0.22550518749999998	-79.02539999999999	0.42420837499999997	-69.6026	0.4829481875	-71.1936	0.56279875	-68.64529999999999	0.40629637500000004	-69.9544	0.5567425000000001	-69.6666	0.9152948750000001	-64.7982	1.188023125	-65.6187	1.238684375	-63.06669999999999	0.9931996875	-64.67399999999999	1.27339125	-64.179	0.448406375	-69.33670000000001	0.50676625	-70.9796	0.5980325625	-68.36280000000001	0.4306668125	-69.69810000000001	0.6375961875	-69.04169999999999	0.44811575000000003	-69.3395	0.50642625	-70.9826	0.597487125	-68.3672	0.43024825	-69.702
127	1.27	0.1830529375	-79.0841	0.26045425	-81.58619999999999	0.2584041875	-77.11649999999999	0.1780465	-78.65660000000001	0.2261145	-78.9948	0.4379411875	-69.4654	0.5000245	-71.06289999999998	0.5798383749999999	-68.5197	0.41958481249999996	-69.8279	0.572889625	-69.5485	0.9337423125	-64.707	1.21459	-65.5259	1.253686875	-62.9985	1.0117269375	-64.5914	1.28864125	-64.1087	0.46273875	-69.2026	0.5246185	-70.85110000000002	0.61522225	-68.24019999999999	0.4446268125	-69.5739	0.6551655000000001	-68.9305	0.462453875	-69.2054	0.5242705624999999	-70.8539	0.6146469999999999	-68.2446	0.4442088125	-69.5779
128	1.28	0.18352806249999998	-79.0512	0.2605950625	-81.5602	0.25924262499999995	-77.0872	0.178569125	-78.62589999999999	0.22669368750000002	-78.9668	0.4518358125	-69.3303	0.5174925625	-70.93339999999999	0.5965389375000001	-68.396	0.4330445	-69.7032	0.5891511875	-69.43209999999999	0.9516975624999999	-64.6198	1.240398125	-65.4368	1.26865125	-62.93330000000001	1.0291453124999999	-64.5125	1.30375875	-64.04159999999999	0.4771966875	-69.0707	0.5428826250000001	-70.7237	0.6325108125	-68.1199	0.4583786875	-69.4518	0.6727190625	-68.8214	0.47690331249999995	-69.0735	0.5425051249999999	-70.7267	0.6319494375	-68.12410000000001	0.4579525625	-69.4558
129	1.29	0.183982125	-79.0213	0.2607246875	-81.53660000000002	0.26004625	-77.06039999999999	0.1790660625	-78.59819999999999	0.22724468750000001	-78.94149999999999	0.46601400000000004	-69.19669999999999	0.5354844999999999	-70.80460000000001	0.6134418125	-68.27369999999999	0.44672718749999996	-69.5799	0.60561125	-69.31720000000001	0.9691963125	-64.5353	1.2658225	-65.3506	1.2838937499999998	-62.87030000000001	1.0460436875	-64.4366	1.3190781249999999	-63.976699999999994	0.49190199999999995	-68.9404	0.5616325625	-70.5972	0.6500149375	-68.00110000000001	0.47221956249999997	-69.3312	0.6902598125	-68.7138	0.4916080625	-68.9431	0.5612613125	-70.6	0.6494356875	-68.0052	0.471792875	-69.33510000000001
130	1.3	0.1844168125	-78.9941	0.26084356249999996	-81.515	0.2608195	-77.0361	0.1795413125	-78.57289999999999	0.2277719375	-78.9183	0.48048443750000003	-69.0641	0.55405375	-70.676	0.6306470625	-68.1527	0.4604040625	-69.45750000000001	0.6223588125	-69.2032	0.986051	-64.4536	1.291090625	-65.267	1.2992568750000002	-62.80960000000001	1.0625971875	-64.36309999999999	1.334563125	-63.914100000000005	0.5069146250000001	-68.8113	0.58062075	-70.4712	0.667822125	-67.8834	0.486315875	-69.21180000000001	0.7075116875	-68.6075	0.5066204375	-68.81400000000001	0.580237	-70.47399999999999	0.6672313125	-67.8875	0.48589618749999997	-69.2155
131	1.31	0.1848353125	-78.9691	0.260952875	-81.49529999999999	0.2615628125	-77.014	0.17999750000000003	-78.5498	0.22827743749999999	-78.8971	0.49534975000000003	-68.9325	0.573204125	-70.5479	0.6482250625	-68.03250000000001	0.4742765625	-69.336	0.639401	-69.0902	1.0028905625	-64.3741	1.3163343749999998	-65.1854	1.314841875	-62.7505	1.0789475	-64.29159999999999	1.350155	-63.853300000000004	0.5222673125	-68.6833	0.5999428124999999	-70.34580000000001	0.6859709375	-67.7669	0.5007352500000001	-69.0933	0.7249892499999999	-68.5022	0.5219649375	-68.68599999999999	0.5995551875	-70.3485	0.6853971249999999	-67.7709	0.50031125	-69.09700000000001
132	1.32	0.18523837499999998	-78.9464	0.26105425	-81.4773	0.262278875	-76.9937	0.1804356875	-78.52869999999999	0.22876387499999998	-78.8778	0.5106148125000001	-68.8017	0.5925290000000001	-70.42020000000001	0.666197	-67.91319999999999	0.488505875	-69.2152	0.6568053125	-68.9778	1.018985625	-64.296	1.3416293750000001	-65.1057	1.3305643749999998	-62.692899999999995	1.095265	-64.2219	1.365896875	-63.7943	0.5375527499999999	-68.5562	0.6198481250000001	-70.22089999999999	0.704468875	-67.6515	0.5154919375	-68.9757	0.7427469375	-68.39789999999999	0.5372513125	-68.5589	0.61945725	-70.2236	0.7038784375	-67.6553	0.5150683125	-68.97930000000001
133	1.33	0.18562675	-78.9255	0.26114725	-81.4607	0.26297468749999997	-76.97489999999999	0.1808570625	-78.5094	0.22923131249999998	-78.86010000000002	0.52623575	-68.6717	0.6124236875	-70.2927	0.6846159375	-67.7944	0.503119125	-69.095	0.6746054375	-68.8661	1.0345998125	-64.2201	1.366629375	-65.02759999999999	1.3464299999999998	-62.63680000000001	1.111071875	-64.154	1.38176375	-63.7366	0.5531138125	-68.43010000000001	0.6403776250000001	-70.09609999999999	0.7233298125000001	-67.5367	0.530636375	-68.8585	0.7607939374999999	-68.2946	0.5528030625	-68.4328	0.6399579375	-70.0991	0.7227484375000001	-67.54050000000001	0.5301941875	-68.8622
134	1.34	0.1860015	-78.90650000000001	0.26123325	-81.44560000000001	0.2636459375	-76.9579	0.181263	-78.4918	0.229680875	-78.84389999999999	0.5418576875	-68.5423	0.6329826875	-70.16560000000001	0.7035018749999999	-67.6761	0.5181358125000001	-68.9753	0.692766625	-68.7548	1.0501770625	-64.14550000000001	1.391109375	-64.951	1.3624	-62.582	1.126956875	-64.0874	1.397776875	-63.680200000000006	0.569082375	-68.3047	0.6615396250000001	-69.97200000000001	0.7420446249999999	-67.4227	0.54617475	-68.7421	0.7791	-68.19220000000001	0.5687724375000001	-68.3073	0.6611008125	-69.9748	0.7414594999999999	-67.4265	0.545729125	-68.74560000000001
135	1.35	0.18636368749999999	-78.889	0.26131175	-81.432	0.2642961875	-76.9423	0.1816545	-78.47569999999999	0.23011662500000002	-78.829	0.5578476875	-68.4135	0.6542195625	-70.03869999999999	0.7228034375000001	-67.5586	0.5335821875	-68.8561	0.7108395625	-68.6441	1.06566625	-64.07230000000001	1.4157899999999999	-64.8757	1.3784375	-62.5285	1.142975625	-64.0222	1.4138018749999999	-63.6251	0.5854289375	-68.1802	0.6834162500000001	-69.8479	0.7610353750000001	-67.3092	0.5620936875	-68.62610000000001	0.7977645	-68.09049999999999	0.5851303750000001	-68.1826	0.6829613125	-69.8508	0.760432875	-67.31310000000002	0.5616490000000001	-68.6296
136	1.36	0.186712875	-78.87310000000002	0.261384625	-81.4192	0.2649254375	-76.928	0.182031875	-78.461	0.230534875	-78.8156	0.5742499375000001	-68.28569999999999	0.67616125	-69.9122	0.74206375	-67.4419	0.5494741249999999	-68.7372	0.7291489375	-68.53389999999999	1.0810749999999998	-64.0005	1.440670625	-64.80160000000001	1.394498125	-62.4759	1.1591162499999998	-63.95819999999999	1.429949375	-63.57110000000001	0.60215225	-68.0563	0.7060059375	-69.7242	0.7804263124999999	-67.19669999999999	0.5782691875	-68.51080000000002	0.8167590625000001	-67.98939999999999	0.60186425	-68.0587	0.7055411874999999	-69.727	0.7797963750000001	-67.20069999999998	0.577825625	-68.5142
137	1.37	0.1870504375	-78.8586	0.261451375	-81.4077	0.2655388125	-76.9148	0.182395	-78.4475	0.2309400625	-78.80319999999999	0.5910861249999999	-68.15830000000001	0.698859	-69.78560000000002	0.7615365000000001	-67.32549999999999	0.5657908125	-68.6189	0.7478689375	-68.42419999999998	1.096553125	-63.92979999999999	1.465734375	-64.7286	1.4106025	-62.424400000000006	1.175373125	-63.8953	1.4460937500000002	-63.51810000000001	0.6193044375	-67.9332	0.729316625	-69.6008	0.800203	-67.08489999999999	0.5944501249999999	-68.3959	0.836103375	-67.88900000000001	0.619023125	-67.93539999999999	0.7288705624999999	-69.6034	0.7995684999999999	-67.0887	0.5940025624999999	-68.39930000000001
138	1.38	0.18737712499999998	-78.8453	0.261512875	-81.3972	0.2661325625	-76.9029	0.1827464375	-78.4351	0.2313315625	-78.7918	0.608355625	-68.03150000000001	0.7223525624999999	-69.65939999999999	0.7814763125	-67.2098	0.5823674375000001	-68.50089999999999	0.767014375	-68.31489999999998	1.112173125	-63.86019999999999	1.4909075	-64.6567	1.426756875	-62.373900000000006	1.1917318749999999	-63.83330000000001	1.462345625	-63.4658	0.6368954375	-67.81060000000001	0.7528561875	-69.47789999999999	0.8203915625	-66.9737	0.6110135624999999	-68.2816	0.8557999375	-67.7891	0.6365925	-67.8129	0.7524478125	-69.4803	0.8198086250000001	-66.97719999999998	0.6105655	-68.2849
139	1.39	0.1876945625	-78.833	0.261570125	-81.38739999999999	0.266710125	-76.89189999999999	0.1830869375	-78.4237	0.2317113125	-78.7814	0.6260885	-67.9053	0.7464354375	-69.5334	0.8018333125	-67.0946	0.5990040624999999	-68.3833	0.7865679999999999	-68.2062	1.1278324999999998	-63.7915	1.516180625	-64.5857	1.442955	-62.3239	1.208210625	-63.7722	1.478536875	-63.4145	0.6549008125	-67.6887	0.7768426875	-69.35510000000001	0.841053125	-66.863	0.628001375	-68.1678	0.87546675	-67.6898	0.6545745625	-67.691	0.7764239374999999	-69.3576	0.8404339375000001	-66.8665	0.627553375	-68.1711
140	1.4	0.1880024375	-78.82169999999999	0.261623875	-81.3784	0.267273375	-76.8817	0.18341806249999998	-78.41319999999999	0.23208125000000002	-78.7717	0.6443003125	-67.77960000000002	0.7707005	-69.4078	0.8227223125	-66.97980000000001	0.6160788125	-68.26619999999998	0.806548375	-68.0979	1.1435775000000001	-63.723699999999994	1.5415925000000001	-64.51559999999999	1.45917375	-62.2749	1.22478	-63.7119	1.4945037499999998	-63.3639	0.672792125	-67.5675	0.80156775	-69.2327	0.8621130625	-66.75290000000001	0.6454365	-68.0544	0.8950278125	-67.5911	0.6724886875	-67.5698	0.8011308125	-69.2351	0.8615133125000001	-66.75630000000001	0.6449755625	-68.0577
141	1.41	0.18830393750000002	-78.81110000000001	0.2616728125	-81.37010000000001	0.267824	-76.87230000000001	0.18374025	-78.4036	0.232440375	-78.76280000000001	0.662851375	-67.6548	0.7957032500000001	-69.28250000000001	0.844027125	-66.86560000000001	0.6336076875000001	-68.1496	0.8269595625	-67.99	1.159378125	-63.656699999999994	1.567129375	-64.44630000000001	1.475463125	-62.2263	1.24143375	-63.65230000000001	1.5101443749999999	-63.313900000000004	0.6909669375	-67.447	0.8270132499999999	-69.1106	0.8836347499999999	-66.64339999999999	0.6633074999999999	-67.94160000000001	0.9149129375	-67.4932	0.6906400625	-67.44930000000001	0.8265264999999999	-69.1132	0.8830379374999999	-66.64680000000001	0.6628355625	-67.9448
142	1.42	0.1885969375	-78.80139999999999	0.26171912500000005	-81.3623	0.26836174999999995	-76.8636	0.184054125	-78.39460000000001	0.23279175000000002	-78.7545	0.681300625	-67.53039999999999	0.8214331875	-69.1576	0.8658483125	-66.7518	0.6516062499999999	-68.03330000000001	0.84780475	-67.8826	1.17532375	-63.5904	1.592783125	-64.37769999999999	1.4917181249999998	-62.1783	1.2581668750000001	-63.593399999999995	1.52583375	-63.2645	0.7095406875	-67.32719999999999	0.8531394999999999	-68.9892	0.9055784375	-66.5342	0.6816196875	-67.82919999999999	0.9351737499999999	-67.3957	0.7092124375	-67.3295	0.85264725	-68.9916	0.9049483125	-66.5376	0.6811293125	-67.8324
143	1.43	0.1888808125	-78.7925	0.2617620625	-81.3552	0.26888806249999997	-76.85549999999999	0.184360375	-78.3862	0.23313425	-78.7467	0.7001347499999999	-67.4068	0.84791	-69.03300000000002	0.8881330000000001	-66.63850000000001	0.6700790624999999	-67.91749999999999	0.8690944374999999	-67.77550000000001	1.191258125	-63.5251	1.6185399999999999	-64.3099	1.5079987499999998	-62.13099999999999	1.274969375	-63.5352	1.5415812500000001	-63.2158	0.728486375	-67.2084	0.8800264375	-68.86789999999999	0.9271751875	-66.426	0.7004032499999999	-67.7172	0.9556625624999999	-67.29860000000001	0.7281988125000001	-67.21050000000001	0.8795381250000001	-68.8704	0.9265736875	-66.4293	0.6998990624999999	-67.7203
144	1.44	0.18915831249999998	-78.7841	0.26180275000000003	-81.34839999999998	0.269403375	-76.8479	0.1846595	-78.3784	0.233468875	-78.73960000000001	0.7194284375	-67.28399999999999	0.8751785624999999	-68.90899999999999	0.9108178124999999	-66.5258	0.6890379375	-67.80210000000001	0.890338	-67.6688	1.2072275	-63.4604	1.644385625	-64.2428	1.5240525	-62.08410000000001	1.2917981250000001	-63.47749999999999	1.557339375	-63.16759999999999	0.7478220625	-67.0901	0.9077211875	-68.7471	0.9489386875	-66.3184	0.7195863124999999	-67.6057	0.9761871875	-67.20230000000001	0.747521	-67.0922	0.9072094374999999	-68.74950000000001	0.9483901875	-66.3215	0.7190696875	-67.6089
145	1.45	0.18942993750000003	-78.7763	0.2618400625	-81.34230000000001	0.26990775	-76.8409	0.1849521875	-78.3712	0.23379431250000002	-78.73310000000001	0.7391171249999999	-67.1617	0.9032663750000001	-68.78519999999999	0.933225875	-66.41380000000001	0.708462125	-67.68710000000002	0.9115730624999999	-67.56269999999999	1.2233174999999998	-63.3962	1.670311875	-64.17630000000001	1.5396368749999998	-62.037699999999994	1.30867375	-63.4203	1.573174375	-63.11990000000001	0.7675548125	-66.97260000000001	0.936149875	-68.6268	0.9708795625	-66.2117	0.7389174999999999	-67.4948	0.9966112500000001	-67.1066	0.7672549375000001	-66.97460000000001	0.9356635	-68.6291	0.970341875	-66.2145	0.7384208125	-67.4979
146	1.46	0.18969599999999998	-78.7688	0.2618760625	-81.33639999999998	0.2704051875	-76.8341	0.18523837499999998	-78.36439999999999	0.2341169375	-78.7266	0.7591901249999999	-67.04050000000001	0.9321469375	-68.662	0.9557353749999999	-66.3025	0.72830575	-67.5728	0.9332174375	-67.45710000000001	1.239105	-63.3327	1.696295	-64.1104	1.555356875	-61.99169999999999	1.3256412499999999	-63.363699999999994	1.589080625	-63.072500000000005	0.787663875	-66.85589999999999	0.964596625	-68.5072	0.9928500625	-66.1052	0.7581975000000001	-67.3844	1.017017875	-67.0114	0.7873806875	-66.8579	0.9641425625	-68.5094	0.9923388125	-66.10810000000001	0.757697375	-67.3876
147	1.47	0.189955625	-78.762	0.2619100625	-81.3308	0.27089299999999994	-76.8278	0.18551856249999998	-78.358	0.2344309375	-78.72070000000001	0.77965375	-66.92	0.9613819375	-68.53939999999999	0.9783931875	-66.1919	0.7480988124999999	-67.459	0.955121375	-67.35219999999998	1.254540625	-63.26990000000001	1.72199125	-64.0452	1.571105625	-61.9461	1.3425868749999998	-63.307500000000005	1.60488625	-63.02569999999999	0.8081603125000001	-66.74	0.9928224999999999	-68.38789999999999	1.0148184375	-65.9995	0.7778721874999999	-67.27480000000001	1.0372908125	-66.9169	0.807869125	-66.7418	0.9923706875	-68.3901	1.0142478750000001	-66.0025	0.777339	-67.27810000000001
148	1.48	0.19021018750000002	-78.7555	0.26194243749999996	-81.32560000000001	0.2713706875	-76.8219	0.18579281250000002	-78.352	0.23473787499999998	-78.7152	0.800529125	-66.8004	0.990132375	-68.4174	1.0010785	-66.0819	0.7680324375	-67.3459	0.9770756875	-67.2479	1.270081875	-63.2076	1.746995625	-63.980599999999995	1.58693625	-61.9009	1.3595362500000001	-63.2519	1.620730625	-62.9793	0.8287373125	-66.62489999999998	1.0210134375	-68.26950000000001	1.0365751875	-65.8946	0.7979385	-67.1658	1.05756475	-66.82289999999999	0.8284502499999999	-66.6267	1.0205205625	-68.27180000000001	1.036019	-65.89739999999999	0.7973903125	-67.16900000000001
149	1.49	0.1904578125	-78.7495	0.2619723125	-81.3208	0.2718415	-76.81639999999999	0.186061875	-78.3464	0.235040125	-78.71000000000001	0.8218030625	-66.6814	1.0188976875	-68.296	1.023611	-65.9728	0.7883864374999999	-67.2335	0.999008	-67.1441	1.28562375	-63.1461	1.7721175	-63.9165	1.602635625	-61.8564	1.37615	-63.19669999999999	1.6365425	-62.9334	0.8490963125	-66.5108	1.0491875625	-68.15189999999998	1.0583856249999999	-65.7903	0.8184067500000001	-67.0575	1.077784375	-66.7295	0.84880125	-66.5127	1.04875475	-68.15390000000001	1.05787375	-65.79299999999999	0.81786125	-67.06060000000001
150	1.5	0.19070193750000003	-78.7437	0.2620005625	-81.31630000000001	0.27230375	-76.8112	0.18632549999999998	-78.34110000000001	0.23533431249999998	-78.7052	0.8427635	-66.5635	1.0477365	-68.1754	1.046180125	-65.86410000000001	0.8091560625	-67.1219	1.0209411875	-67.0411	1.30128375	-63.0849	1.7973412500000001	-63.852999999999994	1.6184431250000002	-61.8119	1.3924275000000002	-63.14209999999999	1.652355	-62.887800000000006	0.8698061875	-66.39760000000001	1.077544375	-68.0349	1.0802568750000001	-65.6868	0.8392534375	-66.94999999999999	1.0973881250000002	-66.63680000000001	0.8694546875	-66.3996	1.0770637500000002	-68.03710000000001	1.07973	-65.6896	0.8387083125	-66.953
151	1.51	0.19094093750000002	-78.7383	0.262027625	-81.312	0.27275681250000006	-76.8063	0.186584875	-78.3361	0.2356254375	-78.70049999999999	0.8638243125	-66.44689999999999	1.076670625	-68.05560000000001	1.068700625	-65.7564	0.8303255625	-67.011	1.0427528124999998	-66.93869999999998	1.3169387499999998	-63.024499999999996	1.8226206249999999	-63.79019999999999	1.6342937499999999	-61.767599999999995	1.408789375	-63.0878	1.6680675	-62.8426	0.890765625	-66.2857	1.106325	-67.9187	1.1023174999999998	-65.5841	0.860463625	-66.84320000000001	1.117043125	-66.5448	0.8904671875000001	-66.28739999999999	1.10587	-67.92089999999999	1.101754375	-65.58689999999999	0.8599581249999999	-66.846
152	1.52	0.19117493749999998	-78.7332	0.262053125	-81.308	0.273202125	-76.8017	0.186839625	-78.3313	0.2359109375	-78.69619999999999	0.885259375	-66.33120000000001	1.106	-67.9368	1.09134125	-65.6497	0.851895125	-66.9008	1.0646336875	-66.83689999999999	1.3326125000000002	-62.9646	1.8479225000000001	-63.7278	1.65006375	-61.72390000000001	1.425206875	-63.034099999999995	1.683778125	-62.797900000000006	0.912001375	-66.17469999999999	1.1356312499999999	-67.80319999999999	1.124093125	-65.48270000000001	0.8820279375	-66.7372	1.1368856250000001	-66.4535	0.9117234375	-66.17630000000001	1.135188125	-67.8052	1.123511875	-65.4855	0.8815755	-66.7398
153	1.53	0.19140525	-78.7283	0.26207768750000004	-81.304	0.2736435625	-76.79719999999999	0.18708956250000003	-78.3268	0.23619275	-78.692	0.907005125	-66.21669999999999	1.135859375	-67.81869999999999	1.114213125	-65.54390000000001	0.873863625	-66.7914	1.086506875	-66.73589999999999	1.3482525	-62.90520000000001	1.873130625	-63.666099999999986	1.6658131250000001	-61.680499999999995	1.441660625	-62.9807	1.699476875	-62.7534	0.933422875	-66.065	1.16542625	-67.68860000000001	1.145329375	-65.3822	0.9039641249999999	-66.63189999999999	1.156808125	-66.36319999999999	0.933164375	-66.0664	1.16493375	-67.6906	1.1448562500000001	-65.38470000000001	0.9034959375	-66.6344
154	1.54	0.1916318125	-78.7236	0.2621016875	-81.30030000000001	0.2740775625	-76.7929	0.1873351875	-78.3225	0.2364668125	-78.6882	0.9289140625	-66.1033	1.1662675	-67.70139999999999	1.13645875	-65.4391	0.8961941875	-66.68289999999999	1.1077575	-66.63560000000001	1.3638637500000002	-62.84630000000001	1.898253125	-63.605	1.681415625	-61.637699999999995	1.4581231250000002	-62.927899999999994	1.7150612500000002	-62.7096	0.954952625	-65.9561	1.1954681249999999	-67.5749	1.16683125	-65.28250000000001	0.9260788750000001	-66.5275	1.1768762499999998	-66.2735	0.9547110000000001	-65.9576	1.194998125	-67.5769	1.166320625	-65.285	0.9256138125	-66.52999999999999
155	1.55	0.19185356250000002	-78.7191	0.2621240625	-81.2968	0.2745054375	-76.78880000000001	0.18757681250000002	-78.3184	0.23673931250000002	-78.68430000000001	0.950979125	-65.99090000000001	1.19707125	-67.58510000000001	1.15855125	-65.3352	0.9188179375000001	-66.5753	1.1289543750000002	-66.5362	1.379405625	-62.788	1.9233168749999998	-63.544500000000006	1.697028125	-61.595000000000006	1.474585	-62.8755	1.7305774999999999	-62.666	0.9763754375	-65.84819999999999	1.224995	-67.4621	1.1884225	-65.18380000000002	0.9476228125	-66.42410000000001	1.196995	-66.185	0.976086625	-65.8498	1.2244899999999999	-67.46419999999999	1.187964375	-65.1861	0.94719175	-66.4264
156	1.56	0.19207237500000002	-78.7147	0.262145625	-81.2934	0.274928	-76.7849	0.1878145	-78.3145	0.23700831249999998	-78.6806	0.9729839375	-65.87960000000001	1.227266875	-67.46979999999999	1.1808412499999998	-65.2326	0.941168875	-66.46860000000001	1.15033375	-66.4379	1.394890625	-62.7303	1.948306875	-63.4846	1.7126587500000001	-61.552699999999994	1.4910425	-62.8235	1.74608	-62.6226	0.9975971874999999	-65.7416	1.2546193749999999	-67.3505	1.2101912499999998	-65.08619999999999	0.96908375	-66.32159999999999	1.217259375	-66.0969	0.997310625	-65.7432	1.2541375000000001	-67.35239999999999	1.2098187500000002	-65.0882	0.9686513125	-66.324
157	1.57	0.1922875625	-78.7106	0.2621668125	-81.29010000000001	0.27534125	-76.7813	0.1880476875	-78.3108	0.237272875	-78.67719999999998	0.9947646875	-65.7697	1.257565	-67.35549999999999	1.2032531249999998	-65.13080000000001	0.9631633125000001	-66.3631	1.171818125	-66.34019999999998	1.4104375	-62.6732	1.973208125	-63.42530000000001	1.7281837500000001	-61.5108	1.507473125	-62.772000000000006	1.76156875	-62.5797	1.0185273124999998	-65.6363	1.2845843750000001	-67.23989999999999	1.2321125000000002	-64.9894	0.990413625	-66.22019999999999	1.2376274999999999	-66.00970000000001	1.0183059375	-65.6376	1.284073125	-67.24189999999999	1.2317525	-64.9913	0.9899759374999999	-66.2225
158	1.58	0.19249706249999998	-78.70679999999999	0.26218600000000003	-81.28710000000001	0.27574975	-76.77780000000001	0.188277875	-78.3072	0.23753175	-78.67389999999999	1.0164386875	-65.66110000000002	1.2881706250000002	-67.24239999999999	1.2258843750000001	-65.02999999999999	0.9849969375	-66.2585	1.193459375	-66.2436	1.425808125	-62.616699999999994	1.9980106249999998	-63.3666	1.7435749999999999	-61.46939999999999	1.5238749999999999	-62.72090000000001	1.776913125	-62.5372	1.03838175	-65.5321	1.3147737499999999	-67.1304	1.2540875	-64.8937	1.01183925	-66.1196	1.25802	-65.92349999999999	1.038205375	-65.5334	1.3143043749999999	-67.1322	1.2537443750000001	-64.8956	1.0113935	-66.1219
159	1.59	0.1927041875	-78.70299999999999	0.2622064375	-81.2841	0.2761533125	-76.77439999999999	0.188504875	-78.30369999999999	0.237788125	-78.67080000000001	1.0369625625	-65.5536	1.319034375	-67.1305	1.24856	-64.9305	1.006900875	-66.1551	1.215224375	-66.148	1.44113625	-62.5607	2.0227031249999996	-63.3085	1.7589625	-61.4282	1.5402331249999999	-62.6703	1.7921506249999999	-62.495000000000005	1.0581982499999998	-65.4292	1.345191875	-67.02199999999999	1.276210625	-64.79899999999999	1.032990375	-66.0202	1.27848375	-65.83810000000001	1.0580029375	-65.4305	1.3447825	-67.02380000000001	1.27586375	-64.80080000000001	1.032536875	-66.0225
160	1.6	0.192907375	-78.6995	0.2622249375	-81.2812	0.27655106250000006	-76.7712	0.188728	-78.3004	0.23804199999999998	-78.6675	1.0572864375	-65.4476	1.3501656249999998	-67.0197	1.271365625	-64.8319	1.0286004375	-66.05269999999999	1.237100625	-66.0533	1.4564062500000001	-62.50549999999999	2.047275	-63.251099999999994	1.774324375	-61.3873	1.556540625	-62.6201	1.8074293750000001	-62.4531	1.077815	-65.3277	1.3758837499999998	-66.9148	1.298395	-64.7053	1.054113375	-65.9218	1.29898625	-65.7534	1.0776162500000002	-65.32889999999999	1.3753937500000002	-66.91649999999998	1.297995625	-64.7072	1.0536679375	-65.92399999999999
161	1.61	0.19310768749999999	-78.696	0.26224274999999997	-81.27850000000001	0.2769435625	-76.7681	0.1889475	-78.2973	0.23828974999999997	-78.66480000000001	1.077461875	-65.3429	1.381536875	-66.91010000000001	1.2942375	-64.7346	1.0502292500000001	-65.95139999999999	1.25903125	-65.95960000000001	1.471620625	-62.450599999999994	2.071713125	-63.19420000000001	1.78959	-61.3467	1.572770625	-62.5705	1.822609375	-62.411699999999996	1.0973731249999998	-65.22749999999999	1.4067993749999999	-66.8086	1.3205287499999998	-64.6129	1.0751529375	-65.8244	1.318751875	-65.66989999999998	1.097100625	-65.2289	1.4063374999999998	-66.8103	1.3201275	-64.6149	1.0747270625	-65.82660000000001
162	1.62	0.1933045625	-78.69279999999999	0.262260375	-81.2758	0.277330375	-76.7652	0.189164	-78.29419999999999	0.2385350625	-78.66199999999999	1.097591875	-65.2396	1.4131568749999999	-66.80160000000001	1.31712875	-64.63850000000001	1.0718026875	-65.85110000000002	1.281074375	-65.86669999999998	1.4867825000000001	-62.39640000000001	2.096009375	-63.138	1.80477	-61.3067	1.58896125	-62.5212	1.83726	-62.37080000000001	1.116895625	-65.1287	1.437909375	-66.70360000000001	1.34246375	-64.5219	1.0961762499999999	-65.72810000000001	1.3382	-65.5873	1.1166087500000001	-65.13	1.4375331249999999	-66.7051	1.3421056249999999	-64.5236	1.095745	-65.7302
163	1.63	0.1934981875	-78.68939999999999	0.2622775625	-81.2732	0.2777128125	-76.7622	0.18937743750000002	-78.29119999999999	0.23877774999999998	-78.6592	1.1176650000000001	-65.1376	1.4449575000000001	-66.6943	1.3399556250000002	-64.5437	1.093341875	-65.75200000000001	1.30311375	-65.775	1.5015343749999999	-62.3428	2.120129375	-63.0823	1.819865	-61.2668	1.605088125	-62.472500000000004	1.851625625	-62.330099999999995	1.1363425	-65.0313	1.469153125	-66.5998	1.363550625	-64.4318	1.1172343750000002	-65.63289999999999	1.3576100000000002	-65.5056	1.136106875	-65.03250000000001	1.468733125	-66.60149999999999	1.363180625	-64.43360000000001	1.11674	-65.63510000000002
164	1.64	0.193689375	-78.6863	0.2622940625	-81.2707	0.278091375	-76.75939999999999	0.1895880625	-78.2883	0.2390165	-78.65660000000001	1.137680625	-65.0373	1.4768474999999999	-66.5884	1.36196875	-64.44999999999999	1.114924375	-65.654	1.324721875	-65.6842	1.5158187499999998	-62.29	2.1431525	-63.02730000000001	1.834923125	-61.22730000000001	1.621139375	-62.4242	1.86588625	-62.289699999999996	1.1558325	-64.9352	1.499454375	-66.49730000000001	1.38456875	-64.343	1.1382456250000001	-65.53889999999998	1.3771525	-65.4248	1.155643125	-64.9362	1.4990687500000002	-66.49889999999999	1.3841375	-64.34490000000001	1.137760625	-65.54119999999999
165	1.65	0.1938765	-78.6834	0.262309875	-81.26839999999999	0.27846431250000003	-76.7566	0.18979537500000002	-78.28560000000002	0.239253625	-78.65379999999999	1.157726875	-64.9383	1.507720625	-66.48380000000002	1.38367125	-64.3578	1.1365275000000001	-65.5572	1.3457118750000001	-65.5946	1.530113125	-62.237500000000004	2.1659775000000003	-62.972899999999996	1.8499287500000001	-61.188199999999995	1.637095	-62.3764	1.880158125	-62.24980000000001	1.17534875	-64.84019999999998	1.5294775	-66.39600000000002	1.405544375	-64.2555	1.1585075	-65.4461	1.396636875	-65.345	1.1752143750000001	-64.84119999999999	1.5291112500000001	-66.39760000000001	1.405150625	-64.2571	1.158066875	-65.4482
166	1.66	0.19406181249999999	-78.68039999999999	0.262325875	-81.2659	0.2788324375	-76.754	0.19000012500000002	-78.28289999999998	0.2394885	-78.6513	1.1777881250000002	-64.8406	1.538386875	-66.3804	1.4053075	-64.2667	1.157505625	-65.4617	1.366629375	-65.506	1.544383125	-62.1856	2.188779375	-62.91910000000001	1.864759375	-61.1494	1.652888125	-62.32899999999999	1.89429875	-62.210300000000004	1.194846875	-64.7467	1.55954125	-66.2962	1.4265168750000001	-64.1691	1.178600625	-65.3546	1.416045	-65.2664	1.19471875	-64.7476	1.559173125	-66.29760000000002	1.42620625	-64.1705	1.1781949999999999	-65.35650000000001
167	1.67	0.19424443749999998	-78.6775	0.2623416875	-81.26350000000001	0.2791980625	-76.75130000000001	0.1902020625	-78.2803	0.23971949999999997	-78.64880000000001	1.1978499999999999	-64.74430000000001	1.56919125	-66.2784	1.42703875	-64.1768	1.17807125	-65.3676	1.38756375	-65.4187	1.55855375	-62.1346	2.2115099999999996	-62.8659	1.87932875	-61.1112	1.668585	-62.2822	1.908391875	-62.1712	1.214180625	-64.65449999999998	1.589610625	-66.19760000000001	1.447486875	-64.0839	1.1987468749999999	-65.26419999999999	1.43543375	-65.1886	1.2140718750000001	-64.6554	1.589331875	-66.1989	1.447241875	-64.0852	1.1983625	-65.2661
168	1.68	0.194422875	-78.6748	0.2623560625	-81.2614	0.27955743749999995	-76.7487	0.1904009375	-78.2777	0.2399459375	-78.64639999999999	1.217713125	-64.6495	1.5999750000000001	-66.1778	1.448845	-64.0881	1.19875375	-65.2746	1.408498125	-65.3325	1.57268	-62.08390000000001	2.234129375	-62.813300000000005	1.8933849999999999	-61.07319999999999	1.684180625	-62.235800000000005	1.9224843750000002	-62.132299999999994	1.2326731249999998	-64.56369999999998	1.619710625	-66.1004	1.4684306249999999	-63.9999	1.21892125	-65.1751	1.454815625	-65.11200000000001	1.2325249999999999	-64.5646	1.619349375	-66.1017	1.468209375	-64.0012	1.2185768750000001	-65.1768
169	1.69	0.194600375	-78.67200000000001	0.262370875	-81.2592	0.27991112500000004	-76.7464	0.1905975	-78.27510000000001	0.24016987499999998	-78.6442	1.2367025	-64.55599999999998	1.63073875	-66.0786	1.47053125	-64.0009	1.219461875	-65.1829	1.42937625	-65.24740000000001	1.5867737499999999	-62.0339	2.2566100000000002	-62.761300000000006	1.907335	-61.0354	1.69917625	-62.1899	1.936449375	-62.094	1.250991875	-64.4743	1.6497575	-66.0044	1.4892987500000001	-63.91709999999999	1.239115625	-65.08709999999999	1.47408625	-65.03620000000001	1.2508068749999999	-64.4752	1.6493837500000001	-66.00580000000001	1.4891168750000001	-63.9181	1.2387881250000001	-65.0888
170	1.7	0.19477425	-78.6694	0.2623853125	-81.257	0.28026175	-76.744	0.19079174999999998	-78.2727	0.2403930625	-78.6419	1.2555699999999999	-64.4641	1.661498125	-65.9807	1.4920799999999999	-63.914899999999996	1.24019375	-65.0925	1.450339375	-65.1633	1.600795625	-61.9844	2.278896875	-62.7099	1.9213212499999999	-60.9981	1.7139431250000001	-62.14450000000001	1.95030375	-62.05599999999999	1.2692593749999999	-64.3865	1.6797675	-65.9099	1.510116875	-63.8354	1.259324375	-65.0004	1.49329375	-64.9615	1.269095	-64.38730000000001	1.679379375	-65.91120000000001	1.5099618750000001	-63.8365	1.2590281250000002	-65.0021
171	1.71	0.1949466875	-78.66669999999999	0.262399625	-81.25489999999999	0.2806096875	-76.7417	0.19098312499999998	-78.2703	0.24061268749999998	-78.6396	1.274388125	-64.3736	1.69220125	-65.8842	1.5136500000000002	-63.83009999999999	1.260925	-65.0033	1.4712275	-65.0804	1.6146981249999999	-61.9356	2.300890625	-62.659099999999995	1.935248125	-60.961099999999995	1.7286993750000001	-62.0995	1.9640287500000002	-62.018299999999996	1.2874531249999999	-64.3001	1.7097275	-65.81660000000001	1.530874375	-63.754999999999995	1.2795212500000002	-64.9149	1.512378125	-64.8879	1.2873393750000002	-64.30090000000001	1.70936625	-65.8179	1.530635625	-63.7562	1.279210625	-64.9164
172	1.72	0.19511568750000002	-78.6642	0.262413625	-81.2529	0.2809525	-76.73939999999999	0.1911723125	-78.2679	0.2408298125	-78.6374	1.29316625	-64.2847	1.722815625	-65.7892	1.535171875	-63.7465	1.281646875	-64.9155	1.49198125	-64.99860000000001	1.62845625	-61.8873	2.322684375	-62.608999999999995	1.9491200000000002	-60.924400000000006	1.7434162500000001	-62.05499999999999	1.977713125	-61.981100000000005	1.30561375	-64.21499999999999	1.73963375	-65.72460000000001	1.55154375	-63.675900000000006	1.29971125	-64.8305	1.5313937499999999	-64.8151	1.305421875	-64.21589999999999	1.739284375	-65.7259	1.55120875	-63.677	1.299414375	-64.8319
173	1.73	0.1952819375	-78.6617	0.26242718750000005	-81.2508	0.2812923125	-76.737	0.191358875	-78.2656	0.24104437500000003	-78.6352	1.3117812500000001	-64.1974	1.753396875	-65.6954	1.5565081250000001	-63.66439999999999	1.302346875	-64.82869999999998	1.512724375	-64.9179	1.6421062499999999	-61.839400000000005	2.3442724999999998	-62.55950000000001	1.9629699999999999	-60.888	1.758074375	-62.011	1.9912281250000001	-61.944199999999995	1.323520625	-64.13139999999999	1.76941375	-65.6341	1.5719699999999999	-63.598	1.31983875	-64.74730000000001	1.550275625	-64.7435	1.3233875	-64.1322	1.769089375	-65.6353	1.571626875	-63.599300000000014	1.319575	-64.74860000000001
174	1.74	0.1954458125	-78.6593	0.2624405	-81.24880000000002	0.2816285625	-76.7347	0.19154293749999998	-78.2633	0.2412578125	-78.63300000000001	1.330185625	-64.1115	1.783779375	-65.60319999999999	1.57769375	-63.58369999999999	1.3230193749999999	-64.7433	1.5333406250000001	-64.83840000000001	1.6556131250000001	-61.79220000000001	2.3656525000000004	-62.5106	1.976651875	-60.8521	1.77266625	-61.967499999999994	2.00476125	-61.9076	1.341364375	-64.0492	1.79839875	-65.545	1.5920462499999999	-63.52150000000001	1.3398881249999999	-64.66539999999999	1.56832125	-64.67280000000001	1.34122875	-64.0498	1.798121875	-65.5461	1.5917875000000001	-63.522499999999994	1.3396306249999999	-64.66669999999999
175	1.75	0.19560750000000002	-78.65690000000001	0.262453625	-81.247	0.2819609375	-76.73250000000002	0.191725	-78.26110000000001	0.2414670625	-78.6309	1.348544375	-64.027	1.81302875	-65.5124	1.5983156250000001	-63.504400000000004	1.34359875	-64.6591	1.553930625	-64.75990000000002	1.668973125	-61.7457	2.386814375	-62.462300000000006	1.99027875	-60.8165	1.7871781249999998	-61.924400000000006	2.0181825	-61.87130000000001	1.3590387499999999	-63.9685	1.8263949999999998	-65.4574	1.611238125	-63.44630000000001	1.359755625	-64.5847	1.586038125	-64.6031	1.3589487500000001	-63.969000000000015	1.8261675	-65.4584	1.6110081250000001	-63.447100000000006	1.359485625	-64.586
176	1.76	0.195767375	-78.6546	0.262466625	-81.2449	0.282288875	-76.7302	0.19190449999999998	-78.2589	0.2416741875	-78.6289	1.366776875	-63.9439	1.8415962499999998	-65.423	1.6181131249999998	-63.426300000000005	1.3639899999999998	-64.5763	1.573778125	-64.6827	1.682309375	-61.69969999999999	2.40776	-62.414699999999996	2.003864375	-60.7812	1.8015993750000001	-61.8818	2.0314131250000003	-61.8357	1.376569375	-63.8889	1.85418125	-65.3711	1.6301056250000001	-63.37220000000001	1.3792662500000001	-64.5053	1.603646875	-64.53450000000001	1.3765331250000001	-63.8894	1.8539675	-65.37219999999999	1.629878125	-63.37319999999999	1.3790387499999999	-64.50659999999999
177	1.77	0.1959250625	-78.6522	0.26247987500000003	-81.2431	0.2826134375	-76.72810000000001	0.19208206249999998	-78.2567	0.24187837499999998	-78.62700000000001	1.3848518749999998	-63.86230000000001	1.869989375	-65.3352	1.6376499999999998	-63.34969999999999	1.383918125	-64.4949	1.592945625	-64.6066	1.69549	-61.653999999999996	2.4284806249999997	-62.367599999999996	2.017250625	-60.74630000000001	1.815918125	-61.8396	2.04451375	-61.80019999999999	1.39402625	-63.8107	1.88191875	-65.2861	1.64900625	-63.2992	1.39788375	-64.4273	1.6210900000000001	-64.467	1.393993125	-63.811099999999996	1.8816275000000002	-65.2871	1.64882625	-63.3001	1.3976825	-64.42859999999999
178	1.78	0.19608081249999998	-78.6498	0.2624915625	-81.2413	0.28293337500000004	-76.7261	0.19225725	-78.25460000000001	0.24208131249999998	-78.625	1.4028299999999998	-63.782000000000004	1.898366875	-65.24860000000001	1.6572025	-63.2742	1.403040625	-64.4147	1.611970625	-64.5317	1.708560625	-61.609199999999994	2.4489768749999996	-62.3212	2.030630625	-60.71169999999999	1.830119375	-61.797900000000006	2.0575875000000003	-61.7651	1.41133375	-63.73390000000001	1.909398125	-65.2027	1.6677925	-63.227599999999995	1.4163462500000001	-64.3506	1.6383581249999999	-64.4006	1.4112412500000002	-63.73440000000001	1.909189375	-65.20349999999999	1.667640625	-63.2284	1.41615	-64.35159999999999
179	1.79	0.19623525	-78.64739999999999	0.2625035	-81.23939999999999	0.283250375	-76.724	0.19243074999999998	-78.2525	0.2422831875	-78.6229	1.42060875	-63.7031	1.9265075	-65.1635	1.67659125	-63.19990000000001	1.4220593750000001	-64.3359	1.630946875	-64.45790000000001	1.7214581249999998	-61.5649	2.46924125	-62.27530000000001	2.043779375	-60.6776	1.8442275000000001	-61.7568	2.0704874999999996	-61.73049999999999	1.428381875	-63.6584	1.936633125	-65.1206	1.6863831249999999	-63.1574	1.434809375	-64.275	1.655583125	-64.3352	1.42833375	-63.6588	1.936425625	-65.12140000000001	1.686190625	-63.15800000000001	1.4345675	-64.2761
180	1.8	0.19638606249999999	-78.6453	0.26251637499999997	-81.23769999999999	0.2835660625	-76.7218	0.19260193750000001	-78.25030000000001	0.2424809375	-78.6211	1.437919375	-63.62559999999999	1.9543325	-65.0798	1.69587625	-63.127199999999995	1.441001875	-64.2583	1.6497	-64.3854	1.7342549999999999	-61.521100000000004	2.48927375	-62.23009999999999	2.0568918750000003	-60.6438	1.858219375	-61.716	2.08336375	-61.696	1.4445525	-63.5844	1.96366875	-65.0397	1.70487	-63.08800000000001	1.45319	-64.2006	1.6727056249999999	-64.2707	1.444466875	-63.5849	1.963458125	-65.0405	1.704680625	-63.0888	1.452966875	-64.2017
181	1.81	0.19653575	-78.6429	0.262528875	-81.23580000000001	0.2838774375	-76.7198	0.19277112500000002	-78.2483	0.2426771875	-78.6192	1.454393125	-63.5497	1.98193	-64.9976	1.71500125	-63.0554	1.459863125	-64.1821	1.668368125	-64.31419999999999	1.746890625	-61.477900000000005	2.50907125	-62.1854	2.0698875	-60.61030000000001	1.872079375	-61.67569999999999	2.0960349999999996	-61.662	1.460405625	-63.5116	1.990389375	-64.9606	1.72328375	-63.02	1.4714450000000001	-64.1275	1.6896718750000002	-64.20729999999999	1.46035375	-63.512	1.9902275	-64.96109999999999	1.723053125	-63.0207	1.4712106249999999	-64.12849999999999
182	1.82	0.19668312500000001	-78.6408	0.262541125	-81.234	0.284185375	-76.7178	0.1929371875	-78.2465	0.24287081249999998	-78.6172	1.470789375	-63.47509999999999	2.009281875	-64.9168	1.7341487500000001	-62.98480000000001	1.478626875	-64.1071	1.6869287499999999	-64.2439	1.759478125	-61.435300000000005	2.52863	-62.1413	2.082671875	-60.577400000000004	1.8857918750000002	-61.636	2.10852125	-61.62859999999999	1.4762368750000001	-63.4401	2.016890625	-64.8824	1.7414468749999998	-62.9531	1.4896106249999999	-64.0556	1.706493125	-64.1449	1.4761493749999999	-63.440599999999996	2.01675	-64.8831	1.7413206250000002	-62.95369999999999	1.48941375	-64.0565
183	1.83	0.1968291875	-78.63839999999999	0.26255268750000005	-81.2323	0.28449024999999994	-76.7158	0.193101125	-78.24439999999998	0.24306350000000002	-78.61540000000001	1.4869949999999998	-63.402	2.0363825	-64.8375	1.75305875	-62.9155	1.4972868750000001	-64.03330000000001	1.7052912500000001	-64.17490000000001	1.77185375	-61.3932	2.547941875	-62.0979	2.095484375	-60.544500000000006	1.899428125	-61.5967	2.120975625	-61.5953	1.4919	-63.37000000000001	2.043084375	-64.80579999999999	1.7594518749999999	-62.8874	1.5076312499999998	-63.98490000000001	1.723228125	-64.08340000000001	1.49183375	-63.37040000000001	2.0430724999999996	-64.8063	1.75936375	-62.887899999999995	1.507484375	-63.985699999999994
184	1.84	0.196972375	-78.6363	0.26256475	-81.23049999999999	0.284789875	-76.71379999999999	0.19326512499999998	-78.2424	0.243254	-78.6135	1.5031	-63.33009999999999	2.063211875	-64.75930000000001	1.77173	-62.847500000000004	1.515803125	-63.96080000000001	1.723586875	-64.1069	1.7839475	-61.3516	2.56621	-62.05499999999999	2.1081450000000004	-60.512	1.9129368750000002	-61.55779999999999	2.1333618750000003	-61.562400000000004	1.507294375	-63.3016	2.06914625	-64.73039999999999	1.777335	-62.8227	1.525520625	-63.9154	1.7397231249999998	-64.023	1.5073612500000002	-63.30169999999999	2.069045	-64.731	1.777303125	-62.82319999999999	1.525388125	-63.91609999999999
185	1.85	0.197113875	-78.6342	0.26257699999999995	-81.22869999999999	0.28508543750000004	-76.712	0.193426	-78.2405	0.2434434375	-78.61160000000001	1.519050625	-63.2597	2.0896793750000002	-64.6828	1.7902368750000002	-62.780699999999996	1.534194375	-63.889500000000005	1.74176625	-64.04	1.79555	-61.3106	2.5841593749999996	-62.0126	2.1207656249999998	-60.47999999999999	1.926314375	-61.5194	2.1455212500000003	-61.529999999999994	1.522655625	-63.234300000000005	2.09489125	-64.6563	1.7950593750000001	-62.7592	1.54326625	-63.847	1.7560525	-63.96349999999999	1.522663125	-63.234300000000005	2.094698125	-64.6569	1.794895	-62.759800000000006	1.543161875	-63.84760000000001
186	1.86	0.1972536875	-78.632	0.262588875	-81.22699999999999	0.285379	-76.71010000000001	0.1935854375	-78.2385	0.243627875	-78.6099	1.534844375	-63.190599999999996	2.1158993749999997	-64.6075	1.8083999999999998	-62.715199999999996	1.5524206249999999	-63.8194	1.75968125	-63.974199999999996	1.80697375	-61.27040000000001	2.6020225	-61.97090000000001	2.133168125	-60.4481	1.9395624999999999	-61.4814	2.157595625	-61.4979	1.5377524999999999	-63.1681	2.12003125	-64.5837	1.812456875	-62.697100000000006	1.560876875	-63.779700000000005	1.77221875	-63.9049	1.5377800000000001	-63.1681	2.119935625	-64.5842	1.81237	-62.697500000000005	1.560784375	-63.7804
187	1.87	0.19739218749999998	-78.6299	0.262600375	-81.2252	0.28567200000000004	-76.708	0.1937438125	-78.2364	0.243812625	-78.608	1.550345	-63.122800000000005	2.140985625	-64.5335	1.8263893750000002	-62.6511	1.57049875	-63.7505	1.7773875	-63.9096	1.81838625	-61.230399999999996	2.619764375	-61.92959999999999	2.145525	-60.4168	1.952670625	-61.4439	2.16946875	-61.46619999999999	1.5526175	-63.1032	2.143896875	-64.5125	1.829603125	-62.636300000000006	1.5783075000000002	-63.713699999999996	1.7882224999999998	-63.84730000000001	1.5526706249999997	-63.1032	2.14382	-64.513	1.829460625	-62.6366	1.578181875	-63.7142
188	1.88	0.1975281875	-78.62769999999999	0.262612125	-81.2236	0.2859619375	-76.70609999999999	0.19389937499999998	-78.2345	0.2439956875	-78.6062	1.5655975	-63.0565	2.165115625	-64.46119999999999	1.8441450000000001	-62.58800000000001	1.5883924999999999	-63.6828	1.79501125	-63.845900000000015	1.82983	-61.190999999999995	2.6373437500000003	-61.88890000000001	2.1576825	-60.3858	1.96564375	-61.40689999999999	2.181419375	-61.43469999999999	1.567305	-63.0395	2.16725375	-64.4425	1.846479375	-62.5763	1.595459375	-63.64880000000001	1.8041	-63.79059999999999	1.567384375	-63.0395	2.167180625	-64.443	1.8464675000000002	-62.5766	1.59540625	-63.649300000000004
189	1.89	0.1976623125	-78.6256	0.26262275	-81.22210000000001	0.286248375	-76.70410000000001	0.194053875	-78.23250000000002	0.2441770625	-78.6043	1.5806818749999998	-62.9913	2.1888825	-64.3902	1.8616875	-62.5261	1.60600625	-63.6163	1.81240375	-63.78330000000002	1.8410893750000001	-61.1524	2.654734375	-61.848800000000004	2.169691875	-60.3552	1.978445625	-61.37029999999999	2.1931931249999996	-61.4035	1.581861875	-62.97699999999999	2.190325	-64.37389999999999	1.8630106249999998	-62.517599999999995	1.61238125	-63.585100000000004	1.819703125	-63.735	1.581891875	-62.97699999999999	2.19027125	-64.3744	1.8631268749999998	-62.517599999999995	1.61228375	-63.58560000000001
190	1.9	0.1977951875	-78.62349999999999	0.26263375	-81.2204	0.2865329375	-76.7022	0.19420656249999999	-78.2307	0.2443565	-78.60249999999999	1.5955818750000001	-62.92739999999999	2.2124562500000002	-64.3204	1.878204375	-62.465399999999995	1.623351875	-63.5511	1.8295487499999998	-63.72180000000001	1.85228875	-61.1139	2.6719150000000003	-61.809200000000004	2.1815668749999997	-60.324999999999996	1.9910456249999997	-61.334199999999996	2.204295625	-61.3729	1.5962300000000003	-62.915699999999994	2.21316875	-64.3065	1.87863	-62.46	1.6290274999999999	-63.5226	1.8344962500000002	-63.68009999999999	1.59621375	-62.915699999999994	2.213005	-64.3071	1.878785625	-62.459900000000005	1.628949375	-63.522999999999996
191	1.91	0.19792662500000002	-78.6214	0.26264468750000003	-81.2187	0.2868118125	-76.7003	0.1943570625	-78.2287	0.24453225	-78.60079999999999	1.6103074999999998	-62.8647	2.235805	-64.25200000000001	1.8943599999999998	-62.4059	1.6401325	-63.487100000000005	1.84573375	-63.6615	1.86341	-61.076	2.6888787499999998	-61.770199999999996	2.1935006249999995	-60.294799999999995	2.0035125000000003	-61.2985	2.2154293750000003	-61.342499999999994	1.610339375	-62.85549999999999	2.23573375	-64.2405	1.8941056250000001	-62.4033	1.644766875	-63.4612	1.848854375	-63.6264	1.610394375	-62.85549999999999	2.235595	-64.24099999999999	1.89422875	-62.40319999999999	1.6447075	-63.46159999999999
192	1.92	0.19805568750000002	-78.6194	0.2626569375	-81.2169	0.2870860625	-76.6986	0.19450562500000002	-78.2268	0.244707125	-78.5991	1.6247924999999999	-62.80330000000001	2.2588381250000005	-64.1848	1.910356875	-62.3475	1.6561081249999998	-63.424400000000006	1.8615375	-63.60209999999999	1.8743775	-61.03869999999999	2.70559875	-61.731700000000004	2.2051925	-60.26519999999999	2.0158325	-61.2632	2.226251875	-61.312400000000004	1.6242200000000002	-62.796699999999994	2.257865625	-64.17590000000001	1.90941875	-62.347699999999996	1.6601325	-63.4011	1.863100625	-63.5734	1.62428875	-62.79659999999999	2.257794375	-64.1761	1.90942875	-62.34780000000001	1.660115	-63.401399999999995
193	1.93	0.19818249999999998	-78.6174	0.26266856250000004	-81.2153	0.28736056249999997	-76.69669999999999	0.19465300000000002	-78.22489999999999	0.24488031250000003	-78.5973	1.639163125	-62.7428	2.281468125	-64.11900000000001	1.926073125	-62.290400000000005	1.671935	-63.3627	1.877045625	-63.544000000000004	1.88515375	-61.002	2.721958125	-61.69370000000001	2.21681625	-60.235699999999994	2.02799	-61.2285	2.23706375	-61.282700000000006	1.637946875	-62.7388	2.2796393750000004	-64.1123	1.924568125	-62.293299999999995	1.6753775	-63.341899999999995	1.8771806249999998	-63.52150000000001	1.637980625	-62.738699999999994	2.279705625	-64.1125	1.92458875	-62.2932	1.6753731250000001	-63.3422
194	1.94	0.1983081875	-78.6155	0.26267925	-81.2137	0.287633	-76.69479999999999	0.194797375	-78.22319999999999	0.2450506875	-78.5956	1.653275	-62.68380000000001	2.303698125	-64.0544	1.941739375	-62.2344	1.687625625	-63.3023	1.89249125	-63.48680000000001	1.895933125	-60.965599999999995	2.73807	-61.6562	2.228171875	-60.2071	2.0395137500000002	-61.1941	2.247606875	-61.253499999999995	1.6515099999999998	-62.682	2.30106375	-64.05	1.939559375	-62.2398	1.6904249999999998	-63.284000000000006	1.89111875	-63.47040000000001	1.651541875	-62.682	2.301270625	-64.0501	1.939621875	-62.23969999999999	1.6905225	-63.284099999999995
195	1.95	0.19843137500000002	-78.6136	0.26269050000000005	-81.212	0.28790387500000003	-76.6927	0.1949408125	-78.22130000000001	0.24522100000000002	-78.5938	1.6667868750000001	-62.6259	2.3255637499999997	-63.991099999999996	1.9572325	-62.179399999999994	1.703189375	-63.24289999999999	1.9077912499999998	-63.43070000000001	1.90645875	-60.929899999999996	2.7539437500000004	-61.619299999999996	2.23949375	-60.17849999999999	2.050913125	-61.160199999999996	2.258229375	-61.2245	1.6645125	-62.6264	2.322206875	-63.989000000000004	1.9543875000000002	-62.1872	1.705433125	-63.22709999999999	1.904876875	-63.4204	1.664520625	-62.6265	2.32229875	-63.98909999999999	1.9543625	-62.18730000000001	1.7054356250000002	-63.2273
196	1.96	0.19855343749999999	-78.61160000000001	0.26270162500000005	-81.21039999999999	0.2881674375	-76.6911	0.1950835625	-78.2194	0.2453884375	-78.5922	1.67968375	-62.56929999999999	2.347050625	-63.929199999999994	1.972566875	-62.1252	1.71857625	-63.1847	1.9228874999999999	-63.37559999999999	1.91684125	-60.8945	2.769576875	-61.58290000000001	2.2508293750000004	-60.15	2.06225	-61.12669999999999	2.2688925	-61.1957	1.676780625	-62.572100000000006	2.3429737499999996	-63.92909999999999	1.969016875	-62.13569999999999	1.72028875	-63.17110000000001	1.918384375	-63.371300000000005	1.67682375	-62.572	2.343000625	-63.929199999999994	1.9690406249999999	-62.13569999999999	1.7202875	-63.171300000000016
197	1.97	0.1986749375	-78.6095	0.26271225	-81.20880000000001	0.28842675	-76.6895	0.19522481249999998	-78.2175	0.245554375	-78.5904	1.692356875	-62.51369999999999	2.3680756250000004	-63.8685	1.9876643749999998	-62.0722	1.7337775	-63.127599999999994	1.9378137500000001	-63.3214	1.927046875	-60.85980000000001	2.78497125	-61.5471	2.261621875	-60.122	2.073520625	-61.09349999999999	2.2793	-61.167399999999994	1.6890100000000001	-62.5188	2.3633925	-63.87040000000001	1.9834375	-62.08530000000001	1.73497125	-63.1162	1.931761875	-63.322900000000004	1.689041875	-62.518699999999995	2.3635031250000003	-63.87040000000001	1.983411875	-62.08530000000001	1.734973125	-63.1163
198	1.98	0.198796125	-78.60750000000002	0.26272375000000003	-81.2072	0.288688125	-76.6875	0.1953633125	-78.2158	0.2457200625	-78.5888	1.704938125	-62.4592	2.3889587500000005	-63.80880000000001	2.00257875	-62.0203	1.748819375	-63.0715	1.952640625	-63.268299999999996	1.937125	-60.8255	2.80012625	-61.5117	2.27212125	-60.0942	2.0847225000000003	-61.06080000000001	2.2896043749999997	-61.1394	1.7010343749999999	-62.4666	2.383506875	-63.8127	1.997634375	-62.03580000000001	1.7494475	-63.0623	1.9450181250000003	-63.2754	1.701080625	-62.4664	2.383609375	-63.8128	1.997655625	-62.0357	1.74941875	-63.062599999999996
199	1.99	0.1989138125	-78.60549999999999	0.2627338125	-81.20570000000001	0.2889481875	-76.68560000000001	0.1955004375	-78.214	0.24588262500000002	-78.587	1.71733	-62.40610000000001	2.409361875	-63.7504	2.0172749999999997	-61.9692	1.7636562500000001	-63.0165	1.9671525	-63.2161	1.947089375	-60.7915	2.81504875	-61.476800000000004	2.2825831250000004	-60.0668	2.0958112499999997	-61.0286	2.2997875	-61.1117	1.712880625	-62.4155	2.403264375	-63.7562	2.0115781249999998	-61.987300000000005	1.7637325	-63.00940000000001	1.95816125	-63.22859999999999	1.712958125	-62.4153	2.403354375	-63.7562	2.01172625	-61.986900000000006	1.76367625	-63.0096
200	2.0	0.19903156249999998	-78.6033	0.26274462499999995	-81.2041	0.2892051875	-76.6838	0.19563706250000001	-78.2121	0.24604306250000002	-78.5855	1.729524375	-62.3538	2.429388125	-63.693200000000004	2.0318581250000003	-61.91910000000001	1.7783125000000002	-62.9624	1.9814631249999999	-63.165	1.956965625	-60.75800000000001	2.829736875	-61.4424	2.2929081250000003	-60.039699999999996	2.106774375	-60.996700000000004	2.3098768749999996	-61.084199999999996	1.724560625	-62.3655	2.422618125	-63.70099999999999	2.0253218750000004	-61.939800000000005	1.7778087500000002	-62.9576	1.971085	-63.1827	1.7246368749999998	-62.365300000000005	2.4227081249999998	-63.700900000000004	2.025533125	-61.93919999999999	1.777806875	-62.9577
201	2.01	0.1991463125	-78.60139999999998	0.26275531249999995	-81.2024	0.2894556875	-76.682	0.1957720625	-78.2102	0.2462016875	-78.5837	1.7416125	-62.302699999999994	2.449063125	-63.637100000000004	2.0461212499999997	-61.8701	1.792778125	-62.909400000000005	1.9956512499999999	-63.114599999999996	1.9666475	-60.7251	2.8441925	-61.408500000000004	2.30319625	-60.0131	2.1176387500000002	-60.96519999999999	2.31983125	-61.0573	1.736055625	-62.3165	2.4414700000000003	-63.64690000000001	2.038955625	-61.8928	1.791623125	-62.9069	1.98377625	-63.13769999999999	1.7361	-62.3163	2.4416025	-63.646800000000006	2.039140625	-61.8925	1.7917337500000001	-62.906699999999994
202	2.02	0.1992595625	-78.5995	0.2627663125	-81.20089999999999	0.2897066875	-76.68029999999999	0.195905125	-78.2084	0.24636087499999998	-78.582	1.753340625	-62.2529	2.468214375	-63.5823	2.0601275	-61.8221	1.807029375	-62.857400000000005	2.00958	-63.06530000000001	1.9761731249999999	-60.69259999999999	2.8584175000000003	-61.375099999999996	2.31328875	-59.9866	2.1283062499999996	-60.934200000000004	2.329625	-61.03060000000001	1.747419375	-62.26839999999999	2.45987875	-63.5941	2.0523525000000005	-61.84700000000001	1.805230625	-62.856899999999996	1.996215	-63.0936	1.747506875	-62.2682	2.460024375	-63.593799999999995	2.052468125	-61.8466	1.8054512500000002	-62.8566
203	2.03	0.1993725	-78.5975	0.262777125	-81.1992	0.2899549375	-76.6785	0.19603662500000002	-78.2066	0.24651818749999999	-78.5802	1.7649175000000001	-62.20399999999999	2.4860175	-63.5288	2.0738475	-61.7752	1.8210087499999998	-62.8064	2.0232731250000002	-63.0169	1.985661875	-60.6606	2.872411875	-61.3422	2.323363125	-59.96040000000001	2.138924375	-60.9036	2.3393024999999996	-61.0042	1.7585937500000002	-62.221199999999996	2.4772656250000002	-63.54220000000001	2.065570625	-61.80199999999999	1.8187087499999999	-62.8079	2.008585	-63.05	1.7586412499999997	-62.2211	2.4774368750000004	-63.542	2.065715	-61.8017	1.81894875	-62.807500000000005
204	2.04	0.19948312499999998	-78.59570000000001	0.26278775	-81.19760000000001	0.2901990625	-76.6767	0.19616675	-78.2048	0.2466731875	-78.57860000000001	1.776251875	-62.156	2.503366875	-63.4762	2.087264375	-61.72919999999999	1.83484375	-62.7563	2.0367812499999998	-62.96939999999999	1.9948825	-60.6292	2.886178125	-61.30969999999999	2.3332468750000004	-59.93480000000001	2.149343125	-60.87330000000001	2.3488575000000003	-60.9784	1.7694975	-62.17519999999999	2.494126875	-63.4913	2.07846875	-61.758100000000006	1.832039375	-62.7597	2.020683125	-63.007400000000004	1.76958	-62.175000000000004	2.494216875	-63.4912	2.078654375	-61.75750000000001	1.8322224999999999	-62.75940000000001
205	2.05	0.1995926875	-78.5937	0.26279831249999996	-81.1961	0.290442875	-76.6749	0.19629549999999998	-78.20299999999999	0.2468250625	-78.577	1.7873812500000001	-62.1091	2.52039125	-63.424800000000005	2.1005531250000002	-61.68390000000001	1.84844	-62.7073	2.050028125	-62.9227	2.003990625	-60.5981	2.89971625	-61.27769999999999	2.343098125	-59.90930000000001	2.15974625	-60.8433	2.358376875	-60.9525	1.780126875	-62.13009999999999	2.5105781250000003	-63.4415	2.0910525	-61.7149	1.8451225	-62.712500000000006	2.032604375	-62.96549999999999	1.78018625	-62.129799999999996	2.51071	-63.441300000000005	2.09139625	-61.7142	1.845279375	-62.712199999999996
206	2.06	0.1997005625	-78.5918	0.26280925	-81.1945	0.29068125	-76.6732	0.19642275	-78.2012	0.2469770625	-78.5753	1.79837	-62.062900000000006	2.537183125	-63.3745	2.113623125	-61.6398	1.8617825	-62.6592	2.06316125	-62.876799999999996	2.01309	-60.5674	2.913030625	-61.246100000000006	2.352889375	-59.884	2.16999125	-60.81369999999999	2.3677593750000003	-60.92699999999999	1.790665625	-62.085699999999996	2.526853125	-63.3927	2.1035918749999998	-61.6727	1.85794125	-62.66629999999999	2.044365	-62.9242	1.7907031249999998	-62.0855	2.5269506249999996	-63.392599999999995	2.1037749999999997	-61.672000000000004	1.8580881249999999	-62.66589999999999
207	2.07	0.199808125	-78.5898	0.2628195625	-81.193	0.29092162499999996	-76.6712	0.1965483125	-78.1995	0.24712856249999998	-78.57360000000001	1.8091243750000001	-62.0178	2.55375625	-63.32509999999999	2.126403125	-61.596500000000006	1.8748143750000001	-62.612	2.076015	-62.832	2.0220481249999995	-60.53719999999999	2.9261243749999997	-61.214999999999996	2.36256	-59.858900000000006	2.18011125	-60.784600000000005	2.37704125	-60.90180000000001	1.8009556249999998	-62.0424	2.5427993749999995	-63.345	2.1157931249999997	-61.6313	1.870455625	-62.620900000000006	2.05598875	-62.8838	1.801000625	-62.04220000000001	2.5427600000000004	-63.345	2.1160275	-61.6305	1.870594375	-62.62050000000001
208	2.08	0.19991281249999998	-78.58800000000001	0.2628296875	-81.1915	0.2911566875	-76.6696	0.19667256249999998	-78.1977	0.247277	-78.572	1.8196487499999998	-61.973800000000004	2.5698543750000002	-63.2769	2.138945625	-61.55409999999999	1.88755375	-62.5658	2.0887506250000003	-62.7877	2.0309274999999998	-60.5072	2.9389925	-61.184400000000004	2.3720675	-59.834300000000006	2.19008125	-60.7558	2.3861381250000004	-60.8769	1.811005	-62.0	2.55831	-63.298500000000004	2.127759375	-61.590599999999995	1.882704375	-62.576499999999996	2.0673418750000003	-62.8441	1.8111181250000001	-61.999599999999994	2.5584687500000003	-63.2982	2.1280124999999996	-61.5899	1.8828399999999998	-62.5761
209	2.09	0.20001831250000002	-78.58589999999998	0.26283975000000004	-81.19	0.2913875625	-76.66810000000001	0.196796125	-78.1959	0.247425375	-78.57029999999999	1.8299575	-61.9304	2.585775625	-63.2297	2.1510875	-61.512699999999995	1.90004375	-62.520599999999995	2.10131125	-62.7442	2.0396312500000002	-60.4778	2.9516487500000004	-61.15409999999999	2.3815350000000004	-59.80980000000001	2.199861875	-60.7275	2.3950718749999997	-60.852599999999995	1.820909375	-61.95830000000001	2.5735875000000004	-63.2528	2.1394775	-61.551	1.89472875	-62.532900000000005	2.0785075	-62.805200000000006	1.821079375	-61.9579	2.573825	-63.252500000000005	2.1397506249999996	-61.5503	1.894849375	-62.53260000000001
210	2.1	0.20012175	-78.584	0.2628505	-81.18839999999999	0.2916175625	-76.66619999999999	0.19691775	-78.19420000000001	0.24757200000000001	-78.5686	1.840115	-61.888	2.60124375	-63.1835	2.16242625	-61.472100000000005	1.911915625	-62.4763	2.113409375	-62.7017	2.048211875	-60.4486	2.964085	-61.124300000000005	2.39081125	-59.78580000000001	2.2095618750000003	-60.6994	2.404010625	-60.8281	1.83065375	-61.9175	2.5884931250000003	-63.2081	2.15072875	-61.5121	1.906335625	-62.49009999999999	2.089449375	-62.766799999999996	1.83084625	-61.916999999999994	2.5887743750000003	-63.2077	2.150940625	-61.511300000000006	1.9064025	-62.4899
211	2.11	0.2002230625	-78.5821	0.262860875	-81.1868	0.29184675	-76.66449999999999	0.19703874999999998	-78.19239999999999	0.2477171875	-78.56689999999999	1.8500275	-61.8466	2.6162693750000003	-63.13819999999999	2.173676875	-61.4322	1.923269375	-62.432900000000004	2.12478875	-62.6601	2.05672	-60.419900000000005	2.976060625	-61.095000000000006	2.400071875	-59.7619	2.21917125	-60.671699999999994	2.41289	-60.80409999999999	1.8402425	-61.8775	2.6029999999999998	-63.16439999999999	2.1614825	-61.47390000000001	1.91725375	-62.4484	2.10024625	-62.729199999999985	1.84040875	-61.8769	2.6032899999999994	-63.1641	2.16174125	-61.4731	1.91727625	-62.4481
212	2.12	0.2003238125	-78.5801	0.2628719375	-81.1852	0.292073875	-76.66260000000001	0.1971583125	-78.19060000000002	0.2478613125	-78.56519999999999	1.8597493749999998	-61.805899999999994	2.63092125	-63.0941	2.18475375	-61.392999999999994	1.9344843749999998	-62.3903	2.135770625	-62.61939999999999	2.065064375	-60.3916	2.987361875	-61.065999999999995	2.4091825	-59.7383	2.228624375	-60.6443	2.421544375	-60.780499999999996	1.849571875	-61.838300000000004	2.617205	-63.1215	2.17214875	-61.4363	1.927963125	-62.40740000000001	2.1105125	-62.69220000000001	1.8497675	-61.8377	2.617424375	-63.1212	2.1723018750000005	-61.4357	1.9280668750000003	-62.407000000000004
213	2.13	0.20042300000000002	-78.5783	0.26288112500000005	-81.1839	0.292300375	-76.66089999999998	0.197276375	-78.1888	0.2480000625	-78.5638	1.869299375	-61.76619999999999	2.6452093750000003	-63.0508	2.195678125	-61.354800000000004	1.9455775000000002	-62.3485	2.1467050000000003	-62.5793	2.07309375	-60.3639	2.9985681250000003	-61.0375	2.41805625	-59.71509999999999	2.23790625	-60.617399999999996	2.430015	-60.7572	1.858655625	-61.800000000000004	2.6311493749999997	-63.079499999999996	2.1825312500000003	-61.3995	1.938595625	-62.367200000000004	2.1203668749999998	-62.65599999999999	1.858895625	-61.7995	2.6311793750000003	-63.07939999999999	2.182638125	-61.398900000000005	1.9387299999999998	-62.3668
214	2.14	0.20052081249999998	-78.57639999999999	0.26289118749999996	-81.1823	0.292522375	-76.6591	0.1973929375	-78.1872	0.248139	-78.56230000000001	1.878624375	-61.727199999999996	2.6593106250000003	-63.00840000000001	2.20634625	-61.317499999999995	1.956504375	-62.307700000000004	2.15747875	-62.54	2.080715625	-60.3365	3.0096875	-61.00930000000001	2.426836875	-59.692299999999996	2.2471593750000003	-60.5908	2.438545	-60.734	1.8676050000000002	-61.7626	2.6447443749999997	-63.0385	2.1927125	-61.363699999999994	1.949001875	-62.3279	2.12998875	-62.62050000000001	1.867765625	-61.762	2.6448006250000002	-63.0381	2.1929624999999997	-61.3629	1.9492281249999999	-62.3274
215	2.15	0.20061837500000002	-78.57439999999998	0.2629024375	-81.1807	0.29274100000000003	-76.6575	0.197507875	-78.18539999999999	0.24828024999999998	-78.5605	1.8877518750000002	-61.689099999999996	2.673016875	-62.966800000000006	2.216911875	-61.280499999999996	1.9672731250000002	-62.267599999999995	2.16804375	-62.5015	2.088300625	-60.309400000000004	3.0206774999999997	-60.98160000000001	2.435480625	-59.669799999999995	2.2562643749999998	-60.5644	2.447015	-60.711	1.876385	-61.725699999999996	2.657959375	-62.99819999999999	2.202760625	-61.3283	1.9593962500000002	-62.289199999999994	2.139511875	-62.58560000000001	1.8765725	-61.7251	2.65806125	-62.998	2.20306	-61.3276	1.959553125	-62.2888
216	2.16	0.20071424999999998	-78.57260000000001	0.262912125	-81.1793	0.29295649999999995	-76.6558	0.19762275	-78.18360000000001	0.24841887499999998	-78.5589	1.896660625	-61.651900000000005	2.686335625	-62.9265	2.2274	-61.2444	1.97785125	-62.2283	2.178308125	-62.464099999999995	2.095878125	-60.2827	3.031529375	-60.95419999999999	2.444238125	-59.6471	2.2652099999999997	-60.5385	2.455196875	-60.6885	1.885003125	-61.6896	2.670848125	-62.958900000000014	2.2126156249999998	-61.2939	1.9695943749999998	-62.2513	2.148938125	-62.551300000000005	1.885195625	-61.689099999999996	2.67098375	-62.958600000000004	2.2129725	-61.2931	1.9697325	-62.2509
217	2.17	0.2008079375	-78.5708	0.2629224375	-81.17769999999999	0.293175375	-76.654	0.197735625	-78.1819	0.2485561875	-78.5571	1.9050125	-61.615300000000005	2.69929625	-62.88669999999999	2.237615625	-61.2091	1.988241875	-62.189800000000005	2.188483125	-62.427099999999996	2.1033275	-60.2565	3.04221875	-60.92719999999999	2.452810625	-59.624900000000004	2.274044375	-60.5129	2.463348125	-60.66619999999999	1.89347625	-61.6543	2.6834106250000005	-62.9204	2.222416875	-61.25990000000001	1.979569375	-62.2142	2.158173125	-62.517599999999995	1.89360875	-61.6539	2.683563125	-62.920199999999994	2.222613125	-61.259100000000004	1.9797425	-62.213699999999996
218	2.18	0.200901125	-78.569	0.262933125	-81.17610000000002	0.29338975	-76.6521	0.1978469375	-78.18029999999999	0.24869275	-78.5555	1.9130793750000001	-61.57959999999999	2.711920625	-62.848	2.24750625	-61.1746	1.9984625	-62.1521	2.1985156249999998	-62.3909	2.110731875	-60.2306	3.052733125	-60.9006	2.461119375	-59.60309999999999	2.2827425	-60.48759999999999	2.471435	-60.644000000000005	1.90137625	-61.61990000000001	2.6956187500000004	-62.8828	2.231979375	-61.226800000000004	1.9894306249999998	-62.177699999999994	2.167079375	-62.4849	1.9014900000000001	-61.6192	2.695900625	-62.8823	2.2321931250000002	-61.2259	1.98953375	-62.1774
219	2.19	0.200993375	-78.5671	0.26294368749999997	-81.17460000000001	0.2936030625	-76.65039999999999	0.1979570625	-78.1785	0.24882624999999997	-78.5539	1.920996875	-61.5447	2.724150625	-62.81009999999999	2.257296875	-61.140699999999995	2.008494375	-62.11509999999999	2.208336875	-62.3553	2.118071875	-60.2049	3.0630662500000003	-60.874300000000005	2.469375	-59.581500000000005	2.29132875	-60.46269999999999	2.4792775000000002	-60.622400000000006	1.90891875	-61.586	2.70764625	-62.84590000000001	2.241386875	-61.1941	1.999045625	-62.14209999999999	2.176040625	-62.4525	1.9090175	-61.5855	2.7079475	-62.84540000000001	2.2415206249999997	-61.1934	1.9991331250000002	-62.1418
220	2.2	0.201085625	-78.56510000000002	0.26295350000000006	-81.1731	0.293813375	-76.64850000000001	0.19806693749999998	-78.17669999999998	0.248956875	-78.5525	1.928799375	-61.5105	2.73622	-62.772800000000004	2.2669924999999997	-61.1075	2.01833125	-62.0788	2.218145	-62.32040000000001	2.125200625	-60.179899999999996	3.073218125	-60.8485	2.4776543749999997	-59.5601	2.2997887500000003	-60.43809999999999	2.487025	-60.600899999999996	1.9163000000000001	-61.55309999999999	2.7193312499999998	-62.80980000000001	2.250606875	-61.16219999999999	2.008475	-62.1071	2.18483375	-62.420700000000004	1.916436875	-61.552499999999995	2.719496875	-62.80950000000001	2.2508850000000002	-61.16130000000001	2.008605625	-62.106700000000004
221	2.21	0.201176375	-78.5631	0.2629635	-81.1716	0.294018875	-76.647	0.1981754375	-78.175	0.2490875	-78.5509	1.9364418749999999	-61.477	2.7480425	-62.7365	2.276395625	-61.0749	2.0279943749999996	-62.0433	2.227624375	-62.286300000000004	2.132275625	-60.1552	3.083189375	-60.823	2.485706875	-59.5391	2.3081387500000003	-60.41369999999999	2.49475875	-60.5797	1.923604375	-61.5206	2.7305518749999997	-62.7746	2.259601875	-61.1309	2.01776875	-62.0728	2.19332875	-62.38969999999999	1.923851875	-61.52	2.7307924999999997	-62.7742	2.2598925	-61.129999999999995	2.017928125	-62.07240000000001
222	2.22	0.201265	-78.56139999999999	0.262973625	-81.1701	0.2942225625	-76.6454	0.19828275	-78.1732	0.249216125	-78.54939999999999	1.94399625	-61.4441	2.7594125000000003	-62.70099999999999	2.285534375	-61.0431	2.03745625	-62.0084	2.2368975	-62.2527	2.13925	-60.13060000000001	3.092975	-60.79780000000001	2.49358375	-59.518299999999996	2.3163525	-60.3898	2.5023437499999996	-60.5587	1.930854375	-61.488800000000005	2.7416025	-62.74009999999999	2.26840875	-61.100300000000004	2.026890625	-62.039199999999994	2.201700625	-62.359300000000005	1.931120625	-61.488099999999996	2.741851875	-62.739599999999996	2.26873	-61.0993	2.0270743749999998	-62.0386
223	2.23	0.201352875	-78.5596	0.262983875	-81.1685	0.29442762499999997	-76.6436	0.19838937499999998	-78.17150000000001	0.2493456875	-78.5478	1.9513931249999998	-61.412	2.770185625	-62.6665	2.294553125	-61.012	2.046746875	-61.9743	2.246018125	-62.21990000000001	2.1462899999999996	-60.1062	3.10258125	-60.7731	2.50150875	-59.4977	2.3243975	-60.36609999999999	2.5098793749999997	-60.537800000000004	1.937973125	-61.4578	2.752255	-62.706399999999995	2.277066875	-61.0702	2.03580875	-62.00620000000001	2.21002125	-62.32909999999999	1.9382175	-61.457100000000004	2.7525318750000003	-62.70589999999999	2.277513125	-61.0691	2.0360312499999997	-62.0056
224	2.24	0.2014395	-78.55760000000001	0.2629939375	-81.1671	0.2946263125	-76.6421	0.1984941875	-78.1698	0.2494734375	-78.54610000000001	1.95863625	-61.3805	2.78082125	-62.6327	2.303304375	-60.98150000000001	2.055834375	-61.94069999999999	2.254959375	-62.1877	2.153170625	-60.0823	3.1120025	-60.7486	2.509299375	-59.47730000000001	2.332294375	-60.3427	2.517338125	-60.517300000000006	1.94489125	-61.427499999999995	2.76271125	-62.6734	2.2856493749999998	-61.04069999999999	2.044541875	-61.97390000000001	2.21817875	-62.299699999999994	1.9451725	-61.4266	2.762966875	-62.672900000000006	2.28594	-61.03959999999999	2.044760625	-61.97330000000001
225	2.25	0.201526375	-78.5557	0.2630036875	-81.16550000000001	0.29482725	-76.6402	0.198598	-78.16810000000001	0.249601125	-78.5445	1.96565625	-61.349900000000005	2.791059375	-62.59969999999999	2.3120618750000004	-60.9513	2.06475125	-61.908	2.2637237499999996	-62.15610000000001	2.159785625	-60.05890000000001	3.1211450000000003	-60.7245	2.516983125	-59.457100000000004	2.3401081250000004	-60.3197	2.524600625	-60.497099999999996	1.951690625	-61.3976	2.772775625	-62.64119999999999	2.293906875	-61.01180000000001	2.053118125	-61.942099999999996	2.2261643749999998	-62.2707	1.9519175000000002	-61.3969	2.77300625	-62.6408	2.2942262500000004	-61.0108	2.053321875	-61.9415
226	2.26	0.20161049999999997	-78.5541	0.26301362500000003	-81.1641	0.295024375	-76.6386	0.1987006875	-78.1664	0.249726875	-78.5429	1.972490625	-61.319900000000004	2.800949375	-62.56739999999999	2.3206443749999996	-60.921800000000005	2.07347375	-61.8758	2.27227875	-62.125	2.166351875	-60.03580000000001	3.13009	-60.70080000000001	2.5246556250000003	-59.4371	2.347790625	-60.29690000000001	2.5317718749999996	-60.477	1.9582799999999998	-61.3687	2.782385625	-62.60990000000001	2.3020575	-60.983300000000014	2.06151375	-61.9111	2.234014375	-62.2423	1.958433125	-61.3679	2.78261875	-62.6095	2.302375	-60.982400000000005	2.061788125	-61.91030000000001
227	2.27	0.2016939375	-78.55219999999998	0.2630225625	-81.16269999999999	0.295218125	-76.63710000000002	0.1988023125	-78.1647	0.2498520625	-78.54119999999999	1.97922	-61.290499999999994	2.810258125	-62.5358	2.32900375	-60.8929	2.0820043750000004	-61.8442	2.28069875	-62.0947	2.172880625	-60.012800000000006	3.138865	-60.6774	2.532108125	-59.4175	2.35534875	-60.27440000000001	2.5389462499999995	-60.4572	1.96473375	-61.34019999999999	2.791780625	-62.579199999999986	2.310040625	-60.955600000000004	2.06971125	-61.8805	2.2416225	-62.2145	1.9649899999999998	-61.33930000000001	2.79203125	-62.578699999999984	2.310329375	-60.9547	2.069983125	-61.87989999999999
228	2.28	0.20177768750000002	-78.5502	0.2630326875	-81.16120000000001	0.2954115	-76.63539999999999	0.198902875	-78.163	0.249975375	-78.53960000000001	1.985750625	-61.26180000000001	2.81924	-62.504799999999996	2.337143125	-60.86469999999999	2.09035875	-61.8134	2.2890175	-62.064800000000005	2.179335	-59.990300000000005	3.147469375	-60.6543	2.539470625	-59.397999999999996	2.362770625	-60.2523	2.5458937500000003	-60.4377	1.9710825	-61.3122	2.800468125	-62.5492	2.3178312500000002	-60.9284	2.077820625	-61.8506	2.2491649999999996	-62.187099999999994	1.97133	-61.3114	2.8007425	-62.54859999999999	2.31813125	-60.927499999999995	2.078055	-61.8499
229	2.29	0.2018596875	-78.54839999999999	0.26304262500000003	-81.1596	0.29560481250000004	-76.6336	0.1990025	-78.1613	0.250096	-78.53819999999999	1.9921512499999998	-61.233599999999996	2.828013125	-62.4745	2.34507375	-60.837199999999996	2.09854	-61.7831	2.2971481249999997	-62.0354	2.185614375	-59.967999999999996	3.155908125	-60.6315	2.546641875	-59.3789	2.3701125	-60.230399999999996	2.55276125	-60.418499999999995	1.9773568750000001	-61.284800000000004	2.8089118749999997	-62.5197	2.3255675	-60.9015	2.0857343750000004	-61.8212	2.25638375	-62.1604	1.9775575	-61.284000000000006	2.80912125	-62.5193	2.32585875	-60.900499999999994	2.08597	-61.82050000000001
230	2.3	0.20194106250000002	-78.54650000000001	0.2630518125	-81.1582	0.2957965	-76.6319	0.19910093750000002	-78.1597	0.25021525	-78.5367	1.9983862499999998	-61.206100000000006	2.83646125	-62.44500000000001	2.352795625	-60.81	2.1065325	-61.7534	2.304946875	-62.006899999999995	2.191821875	-59.9461	3.1641781250000003	-60.6091	2.553850625	-59.36000000000001	2.3770187499999995	-60.2087	2.5594574999999997	-60.3995	1.9834268750000001	-61.25800000000001	2.817078125	-62.491	2.333103125	-60.8752	2.093446875	-61.79249999999999	2.263615	-62.1341	1.9836143750000002	-61.2573	2.817314375	-62.4905	2.3334268750000002	-60.874199999999995	2.0937025	-61.79169999999999
231	2.31	0.2020204375	-78.5449	0.2630616875	-81.1568	0.295984625	-76.6302	0.19919825000000002	-78.15789999999998	0.25033612499999996	-78.53500000000001	2.0044775	-61.17909999999999	2.84465125	-62.41619999999999	2.3603425	-60.783500000000004	2.1143725	-61.7243	2.312690625	-61.97869999999999	2.197941875	-59.9245	3.17228625	-60.587	2.560746875	-59.341499999999996	2.383795	-60.187400000000004	2.565874375	-60.3805	1.9893575000000001	-61.231700000000004	2.825049375	-62.462900000000005	2.340393125	-60.849599999999995	2.10098625	-61.7643	2.270700625	-62.108200000000004	1.989500625	-61.231100000000005	2.8253125	-62.462300000000006	2.340745	-60.8485	2.101249375	-61.7636
232	2.32	0.202099875	-78.543	0.2630706875	-81.1554	0.29617050000000006	-76.6285	0.19929412500000002	-78.1563	0.250454875	-78.5335	2.0103706249999997	-61.15269999999999	2.8526725	-62.3879	2.367653125	-60.7577	2.121998125	-61.695800000000006	2.3202350000000003	-61.95119999999999	2.20388375	-59.903	3.1802349999999997	-60.56519999999999	2.56771	-59.323	2.39047875	-60.1664	2.5722162499999994	-60.361900000000006	1.99524875	-61.205999999999996	2.83287875	-62.435300000000005	2.347538125	-60.8245	2.1083600000000002	-61.7367	2.2776443750000004	-62.0828	1.9953587499999998	-61.2054	2.833210625	-62.43469999999999	2.347914375	-60.82340000000001	2.108536875	-61.736
233	2.33	0.20217793750000002	-78.541	0.2630801875	-81.1538	0.2963565	-76.62689999999998	0.199389875	-78.1546	0.2505715625	-78.53190000000001	2.016119375	-61.127	2.860569375	-62.3602	2.374795625	-60.732400000000005	2.1294424999999997	-61.667899999999996	2.3276425	-61.924099999999996	2.20981	-59.881899999999995	3.1880281249999998	-60.5437	2.574555	-59.3048	2.397175625	-60.1456	2.57859	-60.34349999999999	2.0008350000000004	-61.1808	2.84050125	-62.4084	2.35445	-60.7999	2.115565625	-61.7096	2.284448125	-62.0577	2.0009825	-61.180200000000006	2.8407825	-62.40790000000001	2.354794375	-60.79880000000001	2.115764375	-61.709
234	2.34	0.2022555	-78.53910000000002	0.2630904375	-81.1523	0.2965395	-76.62510000000002	0.19948475	-78.1529	0.25068768750000003	-78.5303	2.021726875	-61.1016	2.868211875	-62.3332	2.381720625	-60.707699999999996	2.136685625	-61.6406	2.3348918750000003	-61.8975	2.2155243749999998	-59.8611	3.1956662500000004	-60.5225	2.581223125	-59.2869	2.403773125	-60.125	2.5846637500000003	-60.3255	2.006244375	-61.156299999999995	2.847818125	-62.3822	2.3612206249999996	-60.77569999999999	2.12264	-61.683	2.291121875	-62.033300000000004	2.00639625	-61.155499999999996	2.848151875	-62.3816	2.3616856250000002	-60.7745	2.1228531250000002	-61.68240000000001
235	2.35	0.202332	-78.5373	0.2631	-81.1508	0.296718125	-76.6237	0.199578375	-78.15119999999999	0.2508046875	-78.5286	2.02728625	-61.07669999999999	2.87559	-62.3069	2.3887487500000004	-60.6832	2.143719375	-61.613800000000005	2.34192125	-61.8716	2.221228125	-59.840599999999995	3.203156875	-60.501599999999996	2.587921875	-59.2689	2.410310625	-60.1048	2.5906812500000003	-60.307500000000005	2.01156625	-61.1321	2.8549462500000002	-62.356500000000004	2.367944375	-60.7521	2.1294775	-61.6571	2.29758375	-62.00940000000001	2.0116537500000002	-61.1315	2.8552325	-62.355799999999995	2.3683575	-60.7509	2.1297581250000004	-61.656299999999995
236	2.36	0.20240675000000002	-78.53560000000002	0.2631099375	-81.1494	0.296898875	-76.62200000000001	0.1996710625	-78.1495	0.25091787499999996	-78.5271	2.032679375	-61.0523	2.8827212500000003	-62.28110000000001	2.395345	-60.65950000000001	2.1505656249999996	-61.5876	2.3488025	-61.846199999999996	2.226795625	-59.8205	3.2104943749999997	-60.480999999999995	2.594691875	-59.25130000000001	2.4167425	-60.0847	2.59669875	-60.28980000000001	2.016774375	-61.108300000000014	2.861890625	-62.3313	2.3744799999999997	-60.7288	2.136161875	-61.6316	2.303824375	-61.985800000000005	2.016908125	-61.1077	2.8622750000000003	-62.3307	2.374840625	-60.7277	2.13642125	-61.6309
237	2.37	0.20248112499999998	-78.5337	0.2631193125	-81.148	0.29707693749999997	-76.6202	0.199762375	-78.14789999999999	0.251030625	-78.52569999999999	2.037914375	-61.0285	2.889503125	-62.2561	2.40193125	-60.6361	2.15724	-61.562	2.355630625	-61.821	2.232095625	-59.80069999999999	3.21769375	-60.460699999999996	2.601114375	-59.234	2.423058125	-60.065	2.602656875	-60.2722	2.0218499999999997	-61.085100000000004	2.86872125	-62.3067	2.38077875	-60.7062	2.1426518750000003	-61.606700000000004	2.310004375	-61.9627	2.02199875	-61.0845	2.869005625	-62.3061	2.381169375	-60.705	2.1429	-61.6059
238	2.38	0.202555125	-78.53190000000001	0.263128625	-81.14659999999999	0.2972545	-76.6185	0.19985325	-78.1462	0.25114175	-78.52410000000002	2.0430631249999998	-61.00509999999999	2.896011875	-62.23160000000001	2.4084656250000003	-60.613099999999996	2.163763125	-61.5368	2.3622537500000003	-61.796400000000006	2.23757875	-59.780899999999995	3.2247475000000003	-60.440599999999996	2.607500625	-59.21669999999999	2.429349375	-60.045500000000004	2.6084475	-60.254999999999995	2.02676625	-61.0625	2.8751824999999998	-62.2828	2.386958125	-60.684000000000005	2.1489525	-61.5823	2.316123125	-61.9401	2.02698125	-61.061800000000005	2.8754762499999997	-62.282000000000004	2.3873049999999996	-60.682900000000004	2.149205	-61.581500000000005
239	2.39	0.20262775	-78.53020000000001	0.26313831249999997	-81.14500000000001	0.2974296875	-76.6168	0.1999430625	-78.14450000000001	0.25125149999999996	-78.52260000000001	2.04794375	-60.9825	2.902435625	-62.207699999999996	2.4146875000000003	-60.59069999999999	2.17013	-61.51219999999999	2.36870875	-61.772400000000005	2.242930625	-59.761500000000005	3.231660625	-60.420800000000014	2.613841875	-59.1998	2.435534375	-60.026199999999996	2.614171875	-60.238	2.0315393750000004	-61.0403	2.8815468749999997	-62.2592	2.393090625	-60.662099999999995	2.1550874999999996	-61.55830000000001	2.322039375	-61.9178	2.031819375	-61.0395	2.881801875	-62.2587	2.39337875	-60.661	2.1553593749999997	-61.557500000000005
240	2.4	0.2026990625	-78.5283	0.263147625	-81.1436	0.297599875	-76.6155	0.20003187500000003	-78.1429	0.251363625	-78.521	2.05278375	-60.960100000000004	2.90853625	-62.18430000000001	2.4208106249999997	-60.5687	2.176260625	-61.488099999999996	2.375039375	-61.74880000000001	2.2480962499999997	-59.742599999999996	3.2384362499999995	-60.4014	2.620015	-59.18300000000001	2.441569375	-60.007200000000005	2.6198949999999996	-60.221000000000004	2.03622125	-61.018600000000006	2.8876381249999996	-62.2362	2.39898625	-60.6408	2.161135	-61.534800000000004	2.327856875	-61.895900000000005	2.036494375	-61.0177	2.8878525	-62.2357	2.39917	-60.6398	2.16140125	-61.5341
241	2.41	0.202770125	-78.5265	0.263157375	-81.1422	0.297767625	-76.614	0.2001196875	-78.1412	0.2514730625	-78.5193	2.0575	-60.938199999999995	2.914555	-62.161300000000004	2.4266493749999998	-60.54730000000001	2.1819862499999996	-61.464400000000005	2.381185625	-61.725699999999996	2.25328125	-59.7235	3.245071875	-60.3821	2.62611	-59.1664	2.447581875	-59.988400000000006	2.625568125	-60.20419999999999	2.0408175	-60.9972	2.8935556250000003	-62.213800000000006	2.40471375	-60.6198	2.167036875	-61.51180000000001	2.333654375	-61.8744	2.0410975000000002	-60.99630000000001	2.89377125	-62.21319999999999	2.40499375	-60.6189	2.1672712499999998	-61.5111
242	2.42	0.2028406875	-78.5247	0.2631666875	-81.1407	0.29793918750000004	-76.61210000000001	0.20020675	-78.1396	0.251582125	-78.51769999999999	2.0620225000000003	-60.9169	2.9203156249999997	-62.13890000000001	2.4325475	-60.5261	2.187544375	-61.441300000000005	2.3872512500000003	-61.702999999999996	2.25834125	-59.704899999999995	3.25157375	-60.36319999999999	2.632163125	-59.1499	2.45349125	-59.9698	2.6310225	-60.18780000000001	2.0454068750000003	-60.976099999999995	2.899109375	-62.192	2.410454375	-60.599199999999996	2.17265375	-61.48930000000001	2.3392399999999998	-61.85319999999999	2.0456175	-60.9754	2.8995356250000004	-62.19109999999999	2.410790625	-60.5982	2.172904375	-61.4885
243	2.43	0.2029101875	-78.52289999999999	0.26317606250000003	-81.13919999999999	0.298109625	-76.61030000000001	0.2002929375	-78.1379	0.251688625	-78.5162	2.0664881250000002	-60.89600000000001	2.9257218750000002	-62.11709999999999	2.43808375	-60.5055	2.19301125	-61.418600000000005	2.392795	-61.6808	2.263290625	-59.686699999999995	3.25794625	-60.344500000000004	2.63783	-59.1336	2.4592537500000002	-59.951499999999996	2.6364437499999998	-60.1715	2.049775625	-60.955600000000004	2.90453875	-62.1706	2.41585	-60.5794	2.177931875	-61.4672	2.344793125	-61.83240000000001	2.0500137499999997	-60.954800000000006	2.9050599999999998	-62.1696	2.41629	-60.5781	2.178215	-61.4664
244	2.44	0.2029780625	-78.5212	0.2631850625	-81.13789999999999	0.2982765625	-76.6087	0.200378375	-78.1362	0.25179418750000004	-78.5146	2.070851875	-60.875400000000006	2.93100875	-62.095800000000004	2.44335375	-60.4853	2.1983718750000003	-61.39640000000001	2.398190625	-61.6591	2.268145625	-59.668499999999995	3.2641856249999996	-60.3261	2.6433712500000004	-59.117599999999996	2.464994375	-59.933400000000006	2.6418174999999997	-60.155300000000004	2.0540481249999996	-60.9356	2.909721875	-62.149699999999996	2.4212668749999997	-60.559400000000004	2.1830425	-61.445600000000006	2.3502093750000004	-61.8119	2.05423875	-60.9347	2.910310625	-62.1486	2.4215993750000004	-60.558400000000006	2.183379375	-61.4447
245	2.45	0.20304650000000002	-78.5193	0.263194875	-81.1363	0.2984410625	-76.6071	0.2004629375	-78.13459999999999	0.2519005625	-78.51310000000001	2.0750849999999996	-60.8553	2.9361224999999997	-62.0749	2.448365	-60.4654	2.203643125	-61.3746	2.4034625	-61.637800000000006	2.273106875	-59.6504	3.2703	-60.307900000000004	2.6488806250000003	-59.101800000000004	2.47064875	-59.91559999999999	2.647156875	-60.1393	2.058211875	-60.9158	2.914881875	-62.129099999999994	2.4266449999999997	-60.540099999999995	2.18801625	-61.4245	2.355435	-61.7919	2.0584187500000004	-60.915099999999995	2.915325	-62.12819999999999	2.426920625	-60.5389	2.18840625	-61.4235
246	2.46	0.20311456249999998	-78.5174	0.26320418749999996	-81.1349	0.2986041875	-76.6054	0.20054650000000002	-78.13289999999999	0.252004	-78.5115	2.079275	-60.8356	2.941023125	-62.05459999999999	2.453429375	-60.4459	2.208809375	-61.3533	2.408571875	-61.616899999999994	2.27785875	-59.6328	3.2762893749999997	-60.2899	2.65432375	-59.0862	2.476193125	-59.89790000000001	2.6523575	-60.12369999999999	2.06225125	-60.8966	2.9197356249999995	-62.1091	2.43171875	-60.52100000000001	2.193074375	-61.4036	2.360469375	-61.772400000000005	2.0624168750000003	-60.89580000000001	2.92014375	-62.108200000000004	2.431995	-60.5201	2.1934006249999998	-61.40269999999999
247	2.47	0.20318087499999998	-78.5157	0.263214	-81.1334	0.29876575	-76.6038	0.20062912500000002	-78.1313	0.25210631250000004	-78.5102	2.0832993749999997	-60.8164	2.94584125	-62.0345	2.45831125	-60.4268	2.2138706249999998	-61.3323	2.413513125	-61.596500000000006	2.2824625	-59.6155	3.282156875	-60.2722	2.6597037500000003	-59.070699999999995	2.4816599999999998	-59.8805	2.65750625	-60.108000000000004	2.06615	-60.87769999999999	2.924508125	-62.089400000000005	2.436438125	-60.502399999999994	2.1980125	-61.383100000000006	2.3654562500000003	-61.753099999999996	2.066419375	-60.8769	2.924869375	-62.08859999999999	2.43669375	-60.501400000000004	2.198279375	-61.3822
248	2.48	0.2032466875	-78.5138	0.2632234375	-81.13189999999999	0.298927375	-76.60210000000001	0.2007109375	-78.1297	0.25220875	-78.5086	2.0872206249999996	-60.7974	2.950550625	-62.015	2.463053125	-60.4082	2.218815625	-61.311800000000005	2.41839625	-61.576499999999996	2.2869843750000003	-59.598400000000005	3.287905625	-60.254799999999996	2.6649906249999997	-59.055499999999995	2.487041875	-59.8633	2.662579375	-60.0926	2.069953125	-60.859300000000005	2.929074375	-62.070299999999996	2.440988125	-60.484300000000005	2.20280625	-61.363099999999996	2.370195625	-61.734500000000004	2.07022625	-60.85840000000001	2.9293987500000003	-62.069399999999995	2.4411837500000004	-60.483300000000014	2.203080625	-61.3622
249	2.49	0.2033115	-78.51210000000002	0.263232625	-81.1305	0.29908437499999996	-76.6006	0.2007918125	-78.128	0.252309875	-78.507	2.0910956250000003	-60.7789	2.9548981249999997	-61.9961	2.4676412500000002	-60.389900000000004	2.223649375	-61.29169999999999	2.4231137499999997	-61.5569	2.29155	-59.5814	3.2935331249999997	-60.23759999999999	2.6701912500000002	-59.0404	2.49234125	-59.84630000000001	2.667485625	-60.077400000000004	2.0736974999999997	-60.84119999999999	2.9334774999999995	-62.0516	2.44555375	-60.466300000000004	2.2074249999999997	-61.34349999999999	2.374910625	-61.7158	2.0739525	-60.8403	2.93368375	-62.05069999999999	2.445879375	-60.4654	2.207779375	-61.342499999999994
250	2.5	0.2033748125	-78.5103	0.2632418125	-81.1292	0.29924256250000003	-76.5989	0.2008720625	-78.12639999999999	0.25240975	-78.5055	2.0948275	-60.76069999999999	2.959090625	-61.9774	2.472196875	-60.371900000000004	2.2283693749999998	-61.272	2.4277724999999997	-61.5376	2.2959775000000002	-59.5648	3.29904625	-60.2206	2.6753681250000003	-59.0255	2.497556875	-59.829499999999996	2.6722725	-60.0626	2.077369375	-60.8233	2.937599375	-62.033300000000004	2.449988125	-60.448699999999995	2.21203375	-61.32430000000001	2.37943375	-61.6976	2.07750375	-60.822599999999994	2.9379568750000002	-62.03240000000001	2.4502025	-60.4477	2.21240125	-61.3233
251	2.51	0.2034375	-78.5087	0.2632514375	-81.1276	0.2993981875	-76.5974	0.2009515	-78.12480000000001	0.252509125	-78.50399999999999	2.0984299999999996	-60.742999999999995	2.963163125	-61.959300000000006	2.476573125	-60.3544	2.2329518750000004	-61.25269999999999	2.432245	-61.518899999999995	2.30035375	-59.5481	3.30444875	-60.2038	2.680510625	-59.0107	2.5026893749999997	-59.8129	2.6772518749999996	-60.0476	2.0809	-60.80599999999999	2.941623125	-62.015499999999996	2.45421375	-60.4316	2.2165262500000003	-61.3054	2.38385	-61.67959999999999	2.0811175000000004	-60.805099999999996	2.9420025	-62.01469999999999	2.4546237499999997	-60.43039999999999	2.2168593750000003	-61.304399999999994
252	2.52	0.20350093750000003	-78.5068	0.26326099999999997	-81.1262	0.29955112500000003	-76.59580000000001	0.2010300625	-78.12310000000001	0.2526088125	-78.5026	2.101946875	-60.72580000000001	2.9670393749999997	-61.941599999999994	2.4809143750000002	-60.337199999999996	2.2374312499999998	-61.2337	2.43676625	-61.50030000000001	2.304684375	-59.5319	3.3097362500000003	-60.18730000000001	2.685621875	-58.99600000000001	2.5077443749999997	-59.7966	2.6819275	-60.033	2.084351875	-60.788999999999994	2.94549375	-61.998000000000005	2.4584262499999996	-60.414699999999996	2.2209093749999997	-61.2869	2.388118125	-61.662	2.084620625	-60.788199999999996	2.9457818749999998	-61.99719999999999	2.458765	-60.41369999999999	2.221235	-61.285900000000005
253	2.53	0.203562375	-78.50510000000001	0.2632703125	-81.12480000000001	0.299702625	-76.5942	0.20110806250000002	-78.1215	0.25270575	-78.50110000000001	2.1053643749999997	-60.7087	2.970813125	-61.92430000000001	2.4851199999999998	-60.3203	2.24178875	-61.21519999999999	2.441105	-61.4822	2.308875	-59.515899999999995	3.3149175	-60.171	2.690630625	-58.9816	2.51271875	-59.7804	2.686628125	-60.018499999999996	2.0877225	-60.7722	2.949273125	-61.9809	2.4625500000000002	-60.3981	2.2251525	-61.2687	2.3921875000000004	-61.6448	2.087933125	-60.7714	2.9496124999999997	-61.98	2.462948125	-60.3969	2.225499375	-61.2677
254	2.54	0.2036234375	-78.5034	0.2632791875	-81.1234	0.2998559375	-76.59249999999999	0.201185125	-78.11989999999999	0.2528015	-78.4995	2.1086606249999997	-60.69199999999999	2.97443625	-61.9072	2.489386875	-60.30349999999999	2.246039375	-61.197	2.445379375	-61.464400000000005	2.31304	-59.5	3.3199875	-60.1549	2.695481875	-58.9674	2.517613125	-59.7644	2.691305	-60.004099999999994	2.0910293749999997	-60.7558	2.9529099999999997	-61.9642	2.466579375	-60.3818	2.2293175	-61.2509	2.396125625	-61.62799999999999	2.09124625	-60.754999999999995	2.95330125	-61.96319999999999	2.467039375	-60.3805	2.229646875	-61.249900000000004
255	2.55	0.20368324999999998	-78.5017	0.263288125	-81.122	0.3000045	-76.591	0.20126149999999998	-78.1183	0.252897875	-78.498	2.11189375	-60.67569999999999	2.97795875	-61.890699999999995	2.4933650000000003	-60.2873	2.2501887499999995	-61.17919999999999	2.44954875	-61.44690000000001	2.31713	-59.484500000000004	3.324955	-60.13909999999999	2.70031	-58.95319999999999	2.52243	-59.748599999999996	2.695808125	-59.989999999999995	2.09422375	-60.7398	2.9563699999999997	-61.9478	2.4705356249999997	-60.3659	2.233371875	-61.23350000000001	2.40001625	-61.6114	2.0944475	-60.739000000000004	2.9567375	-61.94690000000001	2.4709250000000003	-60.364599999999996	2.233689375	-61.2325
256	2.56	0.203743375	-78.5	0.26329775	-81.1206	0.30015487500000004	-76.58939999999998	0.20133718750000001	-78.1167	0.25299324999999995	-78.4964	2.1151381249999996	-60.6596	2.98121375	-61.8745	2.497148125	-60.2715	2.25422625	-61.161699999999996	2.453574375	-61.4298	2.321101875	-59.46900000000001	3.32982	-60.123400000000004	2.7050593750000003	-58.9392	2.527170625	-59.73310000000001	2.700364375	-59.975899999999996	2.097343125	-60.724000000000004	2.9597375	-61.931799999999996	2.474399375	-60.350199999999994	2.2373325	-61.2164	2.403861875	-61.5951	2.09751375	-60.72330000000001	2.960059375	-61.93099999999999	2.474845	-60.349	2.237615625	-61.215399999999995
257	2.57	0.20380268750000002	-78.49810000000002	0.2633068125	-81.1191	0.30030225	-76.5878	0.20141218749999998	-78.11510000000001	0.2530876875	-78.49489999999999	2.1180575	-60.644200000000005	2.984483125	-61.8586	2.5010675000000004	-60.2559	2.258149375	-61.1446	2.457556875	-61.4129	2.325024375	-59.4538	3.33435375	-60.108000000000004	2.709824375	-58.9254	2.53184	-59.71770000000001	2.70472	-59.9621	2.100284375	-60.70880000000001	2.963015625	-61.91609999999999	2.478134375	-60.33480000000001	2.2411025	-61.19969999999999	2.40759625	-61.57919999999999	2.100518125	-60.70790000000001	2.96323	-61.915400000000005	2.47844	-60.3337	2.24145125	-61.1986
258	2.58	0.20386231250000003	-78.4964	0.26331531249999995	-81.1178	0.3004480625	-76.5861	0.2014855625	-78.1136	0.25318025	-78.4936	2.120970625	-60.6289	2.9875175	-61.8432	2.50475	-60.2405	2.2619724999999997	-61.1278	2.461389375	-61.3965	2.328969375	-59.4388	3.338653125	-60.0927	2.7144568749999998	-58.91180000000001	2.53643375	-59.7025	2.7090825	-59.94840000000001	2.1032762500000004	-60.6935	2.9660456249999996	-61.9009	2.481764375	-60.3198	2.2448893749999996	-61.1832	2.41122625	-61.5635	2.1035225	-60.6927	2.9662856250000003	-61.9002	2.4821025	-60.3186	2.2452025	-61.182100000000005
259	2.59	0.2039211875	-78.4944	0.26332425000000004	-81.11649999999999	0.3005925	-76.5845	0.20155906250000002	-78.11189999999999	0.25327275000000005	-78.4919	2.123699375	-60.614000000000004	2.99044375	-61.828199999999995	2.5082975000000003	-60.225500000000004	2.265700625	-61.1114	2.465069375	-61.380399999999995	2.332754375	-59.424	3.342923125	-60.07769999999999	2.7189949999999996	-58.8984	2.540955625	-59.6875	2.71326375	-59.935	2.106229375	-60.67869999999999	2.9689293749999996	-61.8861	2.4852974999999997	-60.305099999999996	2.248578125	-61.167	2.4147443749999997	-61.548300000000005	2.106346875	-60.678	2.9692362500000002	-61.8852	2.4856949999999998	-60.3039	2.248841875	-61.16609999999999
260	2.6	0.2039776875	-78.493	0.2633329375	-81.1152	0.300737625	-76.5829	0.2016318125	-78.11019999999999	0.2533655625	-78.49040000000001	2.12628625	-60.5994	2.993065	-61.8135	2.5118606249999997	-60.2109	2.269334375	-61.095200000000006	2.4686556250000002	-61.36449999999999	2.3364656249999998	-59.4096	3.3471531249999997	-60.0629	2.7233037500000004	-58.8852	2.545406875	-59.67269999999999	2.717485	-59.9217	2.10890375	-60.6644	2.971715	-61.871500000000005	2.48875625	-60.29059999999999	2.252168125	-61.1511	2.418265625	-61.5331	2.109076875	-60.663599999999995	2.97209375	-61.8705	2.489071875	-60.2895	2.2524131250000003	-61.1502
261	2.61	0.204033625	-78.49119999999999	0.2633426875	-81.1136	0.30087993749999997	-76.5813	0.20170375000000001	-78.1087	0.25345562499999996	-78.489	2.1288706250000002	-60.584900000000005	2.9957056250000003	-61.7992	2.5153137500000002	-60.196400000000004	2.2728725	-61.0794	2.472208125	-61.3491	2.340186875	-59.3951	3.35133125	-60.048199999999994	2.72774	-58.871900000000004	2.549788125	-59.658	2.721620625	-59.908500000000004	2.1116124999999997	-60.6501	2.974406875	-61.857299999999995	2.4921912500000003	-60.276300000000006	2.2556399999999996	-61.1356	2.4216112499999998	-61.518299999999996	2.11180375	-60.64940000000001	2.974863125	-61.8563	2.492518125	-60.275099999999995	2.25590625	-61.1347
262	2.62	0.20409031249999998	-78.48939999999999	0.2633521875	-81.11210000000001	0.3010215625	-76.57960000000001	0.20177499999999998	-78.1071	0.2535449375	-78.4876	2.1313218750000003	-60.571000000000005	2.998225625	-61.785199999999996	2.51857125	-60.1822	2.2763268749999996	-61.063900000000004	2.47561	-61.33380000000001	2.34381125	-59.3808	3.355450625	-60.03380000000001	2.732060625	-58.859	2.5540962499999997	-59.643600000000006	2.7257643750000002	-59.8953	2.1142525	-60.636300000000006	2.97702	-61.8432	2.495565	-60.2623	2.258979375	-61.1205	2.4249156249999997	-61.50359999999999	2.114435625	-60.6355	2.977431875	-61.8423	2.495818125	-60.261199999999995	2.2593037500000004	-61.11950000000001
263	2.63	0.20414649999999998	-78.4876	0.26336131250000006	-81.11080000000001	0.301160125	-76.5781	0.20184524999999998	-78.10549999999999	0.25363375	-78.486	2.133775625	-60.5572	3.0006925000000004	-61.77140000000001	2.5218475	-60.1683	2.279654375	-61.0487	2.478895	-61.31889999999999	2.347406875	-59.366699999999994	3.3594999999999997	-60.0195	2.7363156249999996	-58.846300000000014	2.558339375	-59.6293	2.7298743749999996	-59.8823	2.11663375	-60.622800000000005	2.979475	-61.8297	2.4988075	-60.248599999999996	2.2622437499999997	-61.1056	2.42826625	-61.48930000000001	2.116855625	-60.622	2.979874375	-61.8288	2.49899625	-60.247699999999995	2.26260125	-61.1045
264	2.64	0.20420056250000002	-78.486	0.26336974999999996	-81.1094	0.30129893750000003	-76.5765	0.20191518749999998	-78.10390000000001	0.2537231875	-78.4844	2.136195	-60.543800000000005	3.0028675	-61.758100000000006	2.5250874999999997	-60.154700000000005	2.282899375	-61.03380000000001	2.482239375	-61.30419999999999	2.35076125	-59.35269999999999	3.3634775	-60.0054	2.7405125000000004	-58.8336	2.56251625	-59.615199999999994	2.733706875	-59.869600000000005	2.11900875	-60.609199999999994	2.98173875	-61.8165	2.50194125	-60.23500000000001	2.26546375	-61.0909	2.4314212499999996	-61.4751	2.1191199999999997	-60.608599999999996	2.98217	-61.8154	2.5021843749999997	-60.2341	2.2657543749999998	-61.089999999999996
265	2.65	0.20425512499999998	-78.4843	0.26337881250000006	-81.10810000000001	0.30143549999999997	-76.57489999999999	0.201984625	-78.1023	0.2538113125	-78.483	2.138585	-60.5304	3.005004375	-61.7451	2.52811875	-60.1413	2.286078125	-61.019200000000005	2.485415	-61.2899	2.354040625	-59.339	3.3673768749999997	-59.991499999999995	2.744730625	-58.821000000000005	2.566625625	-59.60119999999999	2.737585	-59.8571	2.121255625	-60.596199999999996	2.9840099999999996	-61.8035	2.5049574999999997	-60.221900000000005	2.26865125	-61.076499999999996	2.434503125	-61.461400000000005	2.1214668750000003	-60.5955	2.984439375	-61.802499999999995	2.505168125	-60.221000000000004	2.2688924999999998	-61.0755
266	2.66	0.204308125	-78.4826	0.2633880625	-81.1066	0.30157125	-76.57339999999999	0.20205343750000002	-78.10069999999999	0.2538963125	-78.4816	2.1408050000000003	-60.5175	3.007045625	-61.732400000000005	2.5310924999999997	-60.12819999999999	2.289176875	-61.0049	2.48840625	-61.2759	2.357385625	-59.3256	3.3712	-59.9778	2.7488725	-58.808400000000006	2.570671875	-59.5875	2.741540625	-59.844500000000004	2.123515625	-60.58340000000001	2.98617125	-61.79069999999999	2.50785125	-60.2091	2.2717493749999997	-61.06230000000001	2.437451875	-61.447900000000004	2.123700625	-60.5826	2.98649625	-61.7899	2.5082806250000003	-60.20790000000001	2.271965	-61.0614
267	2.67	0.2043613125	-78.4808	0.2633975625	-81.1051	0.301703875	-76.572	0.20212125	-78.0991	0.25398181249999996	-78.4802	2.14298625	-60.5049	3.0090306250000003	-61.71990000000001	2.533966875	-60.115300000000005	2.2921774999999998	-60.99080000000001	2.4914356250000003	-61.262	2.3604556249999997	-59.3122	3.374945	-59.9642	2.752971875	-58.7961	2.574646875	-59.573800000000006	2.74529125	-59.8322	2.12568125	-60.570800000000006	2.98823375	-61.7783	2.510695	-60.196400000000004	2.2747225	-61.0485	2.44036875	-61.434599999999996	2.1258962500000003	-60.57000000000001	2.9885181249999997	-61.7774	2.51111125	-60.1953	2.27491375	-61.0476
268	2.68	0.20441381250000001	-78.47910000000002	0.2634060625	-81.1039	0.3018356875	-76.57029999999999	0.2021885625	-78.0975	0.2540674375	-78.47860000000001	2.1450862500000003	-60.492599999999996	3.010925625	-61.7078	2.5367499999999996	-60.1029	2.295111875	-60.97709999999999	2.494304375	-61.24850000000001	2.3636925	-59.2991	3.378615625	-59.950900000000004	2.756885	-58.78390000000001	2.5785662499999997	-59.56040000000001	2.7489468750000006	-59.8202	2.127824375	-60.558400000000006	2.9901925	-61.766099999999994	2.51362	-60.18390000000001	2.27760375	-61.0349	2.443246875	-61.4216	2.1280725	-60.5576	2.99051125	-61.7653	2.5139000000000005	-60.1827	2.277835625	-61.0341
269	2.69	0.204466625	-78.47739999999999	0.26341512499999997	-81.10239999999999	0.30196931250000003	-76.5687	0.20225431249999998	-78.096	0.25415281250000005	-78.4772	2.14720875	-60.480399999999996	3.01270875	-61.6959	2.5394493750000002	-60.0905	2.297949375	-60.9636	2.4971537500000003	-61.2352	2.366771875	-59.286199999999994	3.38220625	-59.9376	2.760835	-58.7719	2.582428125	-59.5471	2.75268	-59.80800000000001	2.129904375	-60.546400000000006	2.992061875	-61.7543	2.516254375	-60.1717	2.28039625	-61.0216	2.446164375	-61.4086	2.1301506249999997	-60.54540000000001	2.9922287499999998	-61.75359999999999	2.516578125	-60.170700000000004	2.28065625	-61.0207
270	2.7	0.2045181875	-78.4756	0.2634238125	-81.1011	0.3021024375	-76.5671	0.2023196875	-78.0944	0.2542365625	-78.47569999999999	2.149091875	-60.4687	3.014345625	-61.68440000000001	2.5422175000000005	-60.0783	2.3006656249999997	-60.9504	2.4998987500000003	-61.2222	2.3699681249999998	-59.273199999999996	3.3857225	-59.9246	2.764610625	-58.7602	2.586220625	-59.534000000000006	2.7563075	-59.796099999999996	2.131875625	-60.53450000000001	2.993706875	-61.7428	2.5189525	-60.159699999999994	2.2831243750000003	-61.0085	2.448873125	-61.395900000000005	2.1321537499999996	-60.533699999999996	2.99395	-61.742	2.5192468750000003	-60.158699999999996	2.283378125	-61.0077
271	2.71	0.20456918749999997	-78.47389999999999	0.263432875	-81.0998	0.30223093749999996	-76.5655	0.20238575	-78.09289999999999	0.25431825	-78.47430000000001	2.15104125	-60.457	3.0158256249999997	-61.6731	2.54491875	-60.066199999999995	2.3033518749999997	-60.937400000000004	2.50256625	-61.2095	2.373109375	-59.26030000000001	3.3891631249999996	-59.91180000000001	2.7682625	-58.7485	2.58995625	-59.52100000000001	2.7598906249999997	-59.78430000000001	2.1338150000000002	-60.5231	2.9952975	-61.73150000000001	2.5215443750000004	-60.14790000000001	2.2857868750000003	-60.9957	2.451583125	-61.3835	2.13404375	-60.5222	2.9956787499999997	-61.7306	2.521733125	-60.147000000000006	2.286086875	-60.9948
272	2.72	0.20461924999999997	-78.4723	0.26344175000000003	-81.09830000000001	0.30235868749999995	-76.564	0.20245037500000002	-78.09119999999999	0.25440175	-78.4728	2.152971875	-60.4456	3.017250625	-61.66219999999999	2.54742875	-60.054700000000004	2.3059725	-60.9247	2.5052250000000003	-61.19680000000001	2.3761268749999997	-59.248000000000005	3.392533125	-59.899	2.7720825000000002	-58.7368	2.5936312499999996	-59.508199999999995	2.763415	-59.772600000000004	2.135733125	-60.5117	2.9969156249999997	-61.7205	2.5240225	-60.136500000000005	2.28837875	-60.983200000000004	2.4540831250000004	-61.37140000000001	2.135945	-60.5108	2.997249375	-61.7196	2.5243506250000003	-60.135400000000004	2.2887143749999996	-60.9821
273	2.73	0.2046689375	-78.4704	0.26345125	-81.0969	0.302488375	-76.5623	0.2025145	-78.0896	0.25448437500000004	-78.47130000000001	2.1548875	-60.43430000000001	3.0186	-61.6514	2.549814375	-60.0433	2.3085	-60.91219999999999	2.507711875	-61.184599999999996	2.3789906249999997	-59.2356	3.395831875	-59.886500000000005	2.7758174999999996	-58.725300000000004	2.5972381249999996	-59.4956	2.7668662499999996	-59.7611	2.1375793749999996	-60.50059999999999	2.998444375	-61.7096	2.526431875	-60.1252	2.290910625	-60.970800000000004	2.456509375	-61.3596	2.1377756249999997	-60.4997	2.9985356249999997	-61.7091	2.526818125	-60.124	2.291225	-60.9698
274	2.74	0.204718125	-78.4688	0.26346012500000004	-81.0955	0.3026126875	-76.56080000000001	0.202578125	-78.08810000000001	0.254566125	-78.46979999999999	2.15661375	-60.4234	3.0198543750000004	-61.64099999999999	2.552124375	-60.0322	2.31096875	-60.8999	2.51012125	-61.1726	2.3819324999999996	-59.223400000000005	3.39905875	-59.874199999999995	2.779470625	-58.7139	2.6007918749999996	-59.48310000000001	2.770160625	-59.74980000000001	2.1393275	-60.48969999999999	2.9997918750000006	-61.6991	2.52885375	-60.11419999999999	2.2933793749999998	-60.9587	2.4589181250000003	-61.34780000000001	2.139571875	-60.488800000000005	2.99998875	-61.6984	2.529195625	-60.1129	2.29364625	-60.957699999999996
275	2.75	0.2047671875	-78.46710000000002	0.263468625	-81.0942	0.30273768749999996	-76.55930000000001	0.2026409375	-78.0865	0.2546465625	-78.4683	2.1583025	-60.412800000000004	3.020961875	-61.6309	2.554316875	-60.021300000000004	2.3133775	-60.8879	2.512486875	-61.16080000000001	2.3848125	-59.211400000000005	3.402218125	-59.861900000000006	2.7830775	-58.70269999999999	2.6042918750000004	-59.4707	2.773495625	-59.7385	2.1410925	-60.479	3.001065625	-61.689	2.531154375	-60.10309999999999	2.2957768750000005	-60.94680000000001	2.46140625	-61.33619999999999	2.1412224999999996	-60.4783	3.0013031249999997	-61.688199999999995	2.531566875	-60.1019	2.296058125	-60.9459
276	2.76	0.20481531249999999	-78.4654	0.2634778125	-81.09270000000001	0.3028619375	-76.5578	0.20270325	-78.0849	0.2547264375	-78.4668	2.160021875	-60.40219999999999	3.02205	-61.621	2.5566106250000002	-60.010400000000004	2.3157050000000003	-60.876099999999994	2.514903125	-61.1491	2.3876525	-59.199400000000004	3.4053112500000005	-59.849900000000005	2.786463125	-58.69169999999999	2.607739375	-59.45850000000001	2.7768825	-59.72730000000001	2.1427575	-60.46849999999999	3.002259375	-61.678999999999995	2.5334475000000003	-60.0923	2.2980256249999997	-60.935199999999995	2.463701875	-61.3249	2.142945625	-60.467800000000004	3.0025725000000003	-61.67809999999999	2.5338487499999998	-60.0911	2.2983875	-60.934200000000004
277	2.77	0.20486275	-78.4637	0.2634863125	-81.0914	0.3029841875	-76.5562	0.2027649375	-78.0834	0.2548043125	-78.4654	2.1616581249999998	-60.3919	3.022961875	-61.61130000000001	2.55879125	-59.999900000000004	2.3179743750000004	-60.864599999999996	2.517084375	-61.137800000000006	2.390389375	-59.1878	3.4083375	-59.838	2.79000375	-58.680600000000005	2.6111262500000003	-59.446600000000004	2.780151875	-59.71619999999999	2.1444543750000005	-60.4582	3.0033206249999997	-61.669200000000004	2.5356887500000003	-60.0818	2.300293125	-60.92380000000001	2.466071875	-61.31369999999999	2.1446	-60.4575	3.0037656249999998	-61.6683	2.5360225	-60.080600000000004	2.30068375	-60.9227
278	2.78	0.20491	-78.462	0.26349525	-81.0901	0.3031055625	-76.5546	0.202826	-78.08179999999999	0.254881	-78.4641	2.1632556249999997	-60.3818	3.02408375	-61.601699999999994	2.5607725	-59.98969999999999	2.32016125	-60.8533	2.5191862499999997	-61.12669999999999	2.39306125	-59.176199999999994	3.4112999999999998	-59.82619999999999	2.793394375	-58.6698	2.6143849999999995	-59.434599999999996	2.7833506249999997	-59.7054	2.14609625	-60.4481	3.00449375	-61.659600000000005	2.5377075000000002	-60.0717	2.302514375	-60.9125	2.468208125	-61.3029	2.1461943750000003	-60.4475	3.004839375	-61.658699999999996	2.538198125	-60.0703	2.30289875	-60.91140000000001
279	2.79	0.2049573125	-78.4602	0.2635039375	-81.0887	0.30322668750000004	-76.55319999999999	0.20288643750000002	-78.08030000000001	0.2549593125	-78.46260000000001	2.164785625	-60.371900000000004	3.02506375	-61.5924	2.5628625	-59.9795	2.3222725	-60.842200000000005	2.521324375	-61.1157	2.3958668750000003	-59.1645	3.4142	-59.8146	2.7968081249999996	-58.659000000000006	2.61772625	-59.4228	2.7864225	-59.6946	2.1476750000000004	-60.438199999999995	3.005464375	-61.65030000000001	2.539809375	-60.0614	2.304681875	-60.9015	2.470395	-61.2921	2.147788125	-60.4376	3.005725	-61.6494	2.5401612499999997	-60.060199999999995	2.305030625	-60.9004
280	2.8	0.2050045	-78.4586	0.2635125	-81.08739999999999	0.3033440625	-76.5517	0.202946375	-78.07869999999998	0.2550365	-78.46119999999999	2.1661481250000003	-60.3624	3.0259225	-61.583400000000005	2.5648524999999998	-59.969500000000004	2.32433375	-60.8313	2.5233462500000003	-61.10509999999999	2.3984868749999997	-59.153400000000005	3.41703875	-59.8032	2.8000712500000002	-58.6486	2.620981875	-59.411100000000005	2.7895456249999997	-59.684	2.149145625	-60.42869999999999	3.00627625	-61.6413	2.54195875	-60.051300000000005	2.306789375	-60.8906	2.4724981250000004	-61.2815	2.149286875	-60.4279	3.006608125	-61.6404	2.542249375	-60.05009999999999	2.307074375	-60.889599999999994
281	2.81	0.2050505625	-78.45689999999999	0.2635218125	-81.0859	0.3034638125	-76.55010000000001	0.20300574999999998	-78.0772	0.255112875	-78.4597	2.167578125	-60.3529	3.026703125	-61.5745	2.5667818749999998	-59.9597	2.32635375	-60.8206	2.5253437499999998	-61.09460000000001	2.40118125	-59.141999999999996	3.419820625	-59.7919	2.8033481250000003	-58.6379	2.624175	-59.3996	2.792590625	-59.673500000000004	2.1505349999999996	-60.4192	3.00725875	-61.6323	2.54388125	-60.041599999999995	2.308823125	-60.879999999999995	2.47455375	-61.2712	2.15078	-60.4184	3.0075225000000003	-61.6314	2.544165	-60.040499999999994	2.30908625	-60.879
282	2.82	0.20509575000000002	-78.4552	0.26353025	-81.08460000000001	0.30357893750000003	-76.5487	0.2030645625	-78.07560000000001	0.25518893750000005	-78.4581	2.168869375	-60.343799999999995	3.027425	-61.56569999999999	2.5688125	-59.9499	2.3282837499999998	-60.810199999999995	2.527248125	-61.084199999999996	2.40377125	-59.13099999999999	3.422540625	-59.780699999999996	2.8064762500000002	-58.627599999999994	2.6273099999999996	-59.3882	2.7956424999999996	-59.663000000000004	2.151941875	-60.4099	3.0081268750000003	-61.6236	2.545744375	-60.032000000000004	2.3107725	-60.869600000000005	2.47645625	-61.261	2.15222	-60.409000000000006	3.008330625	-61.622699999999995	2.54599625	-60.030899999999995	2.3110574999999995	-60.8686
283	2.83	0.205140875	-78.45349999999999	0.263539125	-81.08330000000001	0.30369918749999997	-76.547	0.2031229375	-78.0741	0.2552649375	-78.4566	2.17017125	-60.3347	3.0280868749999996	-61.5572	2.5705231250000002	-59.940599999999996	2.330168125	-60.7999	2.5291781250000005	-61.0741	2.40622375	-59.1202	3.425204375	-59.7697	2.809615	-58.6174	2.6303712500000005	-59.377	2.798619375	-59.65259999999999	2.153245	-60.4009	3.00892875	-61.614999999999995	2.5474775000000003	-60.0227	2.312636875	-60.85940000000001	2.478355625	-61.251	2.1535037499999996	-60.400000000000006	3.009165625	-61.6142	2.54782625	-60.0216	2.312971875	-60.858300000000014
284	2.84	0.205185375	-78.4518	0.26354743750000004	-81.08210000000001	0.30381725000000004	-76.5452	0.203180625	-78.0725	0.2553395625	-78.4552	2.171504375	-60.325900000000004	3.028596875	-61.549099999999996	2.57230625	-59.9314	2.331993125	-60.78980000000001	2.530903125	-61.06419999999999	2.4086350000000003	-59.109500000000004	3.427805625	-59.75880000000001	2.812745	-58.6072	2.63335375	-59.365899999999996	2.80161125	-59.642399999999995	2.1545981249999997	-60.3919	3.00969375	-61.60660000000001	2.549378125	-60.013400000000004	2.3145081249999997	-60.8494	2.480215625	-61.241299999999995	2.154884375	-60.391	3.00994625	-61.6058	2.5496487500000002	-60.0123	2.314783125	-60.848400000000005
285	2.85	0.20522975	-78.45	0.263556625	-81.0806	0.30392906249999996	-76.5439	0.20323768749999999	-78.071	0.255412125	-78.4538	2.1728300000000003	-60.31699999999999	3.028860625	-61.541	2.5739875	-59.92230000000001	2.33376625	-60.7799	2.5327675	-61.0543	2.411125	-59.098800000000004	3.430305625	-59.748000000000005	2.8157868749999997	-58.597199999999994	2.6362699999999997	-59.354899999999994	2.804363125	-59.63240000000001	2.15585625	-60.383199999999995	3.010305	-61.5985	2.551020625	-60.0044	2.3163175000000003	-60.8395	2.4821681250000003	-61.23150000000001	2.15622875	-60.3822	3.0105774999999997	-61.5976	2.551391875	-60.00319999999999	2.31656625	-60.838499999999996
286	2.86	0.2052735	-78.44850000000001	0.2635651875	-81.0793	0.30404275	-76.5424	0.2032945625	-78.0695	0.25548462499999997	-78.4524	2.17415	-60.308400000000006	3.029375625	-61.5331	2.575526875	-59.913599999999995	2.3354637499999997	-60.7703	2.534531875	-61.0447	2.413470625	-59.0885	3.432734375	-59.7374	2.81893	-58.587199999999996	2.639146875	-59.344100000000005	2.807105	-59.6225	2.15720125	-60.3745	3.01089	-61.5905	2.552784375	-59.995400000000004	2.318084375	-60.829800000000006	2.483965	-61.22200000000001	2.1574675	-60.37369999999999	3.01114375	-61.5898	2.55315	-59.9942	2.318268125	-60.8289
287	2.87	0.20531581249999997	-78.4469	0.26357356249999997	-81.078	0.3041534375	-76.5409	0.20335037499999997	-78.0679	0.25555775000000003	-78.451	2.175215625	-60.30009999999999	3.0297375	-61.525499999999994	2.57717125	-59.9048	2.337149375	-60.7608	2.53620875	-61.035199999999996	2.4157900000000003	-59.07819999999999	3.43511	-59.7269	2.821719375	-58.57769999999999	2.6419875	-59.33330000000001	2.80995125	-59.61259999999999	2.15854875	-60.36609999999999	3.011483125	-61.582699999999996	2.554341875	-59.98680000000001	2.319780625	-60.82040000000001	2.48573625	-61.2126	2.158646875	-60.365199999999994	3.011648125	-61.58200000000001	2.55481125	-59.9854	2.319968125	-60.819500000000005
288	2.88	0.205358125	-78.44529999999999	0.2635820625	-81.07660000000001	0.30426331249999994	-76.53949999999999	0.2034065	-78.06639999999999	0.25562850000000004	-78.4496	2.176350625	-60.2919	3.030019375	-61.518100000000004	2.578849375	-59.89600000000001	2.338775625	-60.751400000000004	2.5378281250000003	-61.025999999999996	2.4181718749999996	-59.0678	3.437435	-59.71659999999999	2.824621875	-58.5679	2.644783125	-59.3227	2.812706875	-59.6028	2.1596656249999997	-60.3578	3.0119906249999997	-61.5751	2.556044375	-59.97809999999999	2.3214162500000004	-60.81100000000001	2.487429375	-61.203399999999995	2.159855625	-60.357000000000006	3.0121787500000003	-61.574400000000004	2.556380625	-59.9769	2.3216475	-60.8101
289	2.89	0.20540049999999999	-78.4435	0.263590875	-81.0753	0.3043734375	-76.538	0.2034618125	-78.0648	0.25569906249999996	-78.4482	2.177419375	-60.28390000000001	3.030198125	-61.51069999999999	2.580183125	-59.887800000000006	2.340331875	-60.7423	2.53927	-61.01709999999999	2.420496875	-59.0576	3.439710625	-59.7064	2.8275893750000005	-58.5582	2.647531875	-59.3122	2.81543625	-59.593199999999996	2.1608525	-60.349599999999995	3.0124587500000004	-61.5677	2.55769125	-59.969500000000004	2.322993125	-60.801899999999996	2.489065	-61.1943	2.160938125	-60.3489	3.0125118750000004	-61.56709999999999	2.557953125	-59.9683	2.3232500000000003	-60.801
290	2.9	0.2054424375	-78.44189999999999	0.263600375	-81.0739	0.3044833125	-76.53639999999999	0.2035160625	-78.06339999999999	0.2557693125	-78.44680000000001	2.1785868749999997	-60.275999999999996	3.0305037500000003	-61.50359999999999	2.581734375	-59.87949999999999	2.34182375	-60.73340000000001	2.540831875	-61.008100000000006	2.422914375	-59.04740000000001	3.4419387500000003	-59.69630000000001	2.8305075	-58.5486	2.650245	-59.301899999999996	2.818015625	-59.58369999999999	2.161975	-60.34159999999999	3.01263375	-61.5606	2.55912	-59.9612	2.3245525000000002	-60.79299999999999	2.490655625	-61.185500000000005	2.1621168749999997	-60.3409	3.012946875	-61.5598	2.5594031250000002	-59.9602	2.324800625	-60.7921
291	2.91	0.2054840625	-78.44030000000001	0.26360843749999996	-81.07260000000001	0.30459375	-76.53480000000002	0.20357025	-78.0618	0.2558395625	-78.44539999999999	2.179529375	-60.2682	3.030679375	-61.4966	2.5830975	-59.87140000000001	2.343299375	-60.724599999999995	2.5421731249999997	-60.9995	2.425145625	-59.0376	3.44411875	-59.6863	2.833205	-58.539300000000004	2.652900625	-59.291599999999995	2.82067375	-59.57419999999999	2.16307125	-60.3337	3.012899375	-61.5535	2.56051875	-59.95319999999999	2.326061875	-60.7842	2.492239375	-61.1768	2.163195	-60.3331	3.0133156249999997	-61.55259999999999	2.5608118749999997	-59.952	2.32628625	-60.783300000000004
292	2.92	0.20552581250000002	-78.43860000000001	0.26361718749999996	-81.07119999999999	0.3047035	-76.5332	0.20362393750000002	-78.06030000000001	0.2559079375	-78.4441	2.180514375	-60.2607	3.030835	-61.4898	2.584496875	-59.8635	2.3447256249999997	-60.716	2.5435725	-60.991	2.42727875	-59.027800000000006	3.4462543749999996	-59.6765	2.83599	-58.5299	2.655516875	-59.28150000000001	2.823248125	-59.564899999999994	2.1640968750000003	-60.3262	3.013174375	-61.5466	2.5618387499999997	-59.94540000000001	2.3275025	-60.7756	2.493785625	-61.1682	2.16427125	-60.3254	3.0134131249999996	-61.545800000000014	2.5622024999999997	-59.9442	2.327760625	-60.774699999999996
293	2.93	0.20556637500000002	-78.4368	0.26362575	-81.0699	0.304808	-76.5318	0.20367625	-78.0588	0.255978875	-78.4425	2.18149	-60.25319999999999	3.0309543750000003	-61.4831	2.5857768749999996	-59.855700000000006	2.346078125	-60.7075	2.54491125	-60.9827	2.42935375	-59.0183	3.4483443749999996	-59.66669999999999	2.838765	-58.5206	2.658091875	-59.2715	2.825771875	-59.5557	2.1650931250000003	-60.3186	3.01330625	-61.5399	2.5632312500000003	-59.9375	2.32891125	-60.76709999999999	2.49520375	-61.159800000000004	2.165215	-60.318	3.0137537500000002	-61.5389	2.563634375	-59.93619999999999	2.3291893750000003	-60.76619999999999
294	2.94	0.20560618749999998	-78.4352	0.263633875	-81.0687	0.3049134375	-76.5304	0.20372912499999998	-78.0573	0.2560471875	-78.4411	2.182429375	-60.246	3.0310662500000003	-61.4766	2.58704	-59.848	2.347419375	-60.6992	2.5462225	-60.9745	2.43149125	-59.0087	3.45039	-59.65710000000001	2.8413168750000004	-58.511599999999994	2.660626875	-59.261599999999994	2.828178125	-59.5466	2.166071875	-60.3113	3.0135481250000002	-61.533199999999994	2.56470625	-59.92959999999999	2.3301724999999998	-60.759	2.49661	-61.1515	2.166168125	-60.3106	3.0139468750000002	-61.5323	2.565055	-59.928399999999996	2.330565	-60.75790000000001
295	2.95	0.2056464375	-78.43350000000001	0.2636421875	-81.06729999999999	0.3050181875	-76.5289	0.20378075	-78.05579999999999	0.2561148125	-78.43960000000001	2.183335625	-60.238800000000005	3.03109	-61.4703	2.5882081249999995	-59.840599999999995	2.3487	-60.6911	2.54743125	-60.966499999999996	2.4336475	-58.999199999999995	3.4523925	-59.647600000000004	2.843906875	-58.50269999999999	2.663121875	-59.2518	2.8306825	-59.5376	2.1669925	-60.30419999999999	3.01376125	-61.5267	2.565986875	-59.9221	2.3315175	-60.7508	2.49806875	-61.143299999999996	2.1671981249999996	-60.30330000000001	3.014114375	-61.525800000000004	2.566214375	-59.9209	2.3318962500000002	-60.7497
296	2.96	0.20568687500000002	-78.4318	0.26365118750000005	-81.066	0.30512199999999995	-76.5274	0.203833	-78.05430000000001	0.25618250000000004	-78.4382	2.1842393749999998	-60.2317	3.0310187500000003	-61.4642	2.589358125	-59.83330000000001	2.349938125	-60.6831	2.5486806250000003	-60.958600000000004	2.435644375	-58.9901	3.454355	-59.63830000000001	2.8465599999999998	-58.493700000000004	2.6655775	-59.242200000000004	2.83313	-59.5286	2.167866875	-60.2972	3.013838125	-61.520500000000006	2.567236875	-59.914699999999996	2.33280375	-60.7428	2.49935	-61.1355	2.168141875	-60.2962	3.01424875	-61.5194	2.567483125	-59.913599999999995	2.333153125	-60.74169999999999
297	2.97	0.2057254375	-78.43029999999999	0.2636595625	-81.06469999999999	0.305223625	-76.5259	0.20388456249999998	-78.0528	0.2562494375	-78.4368	2.1850943750000003	-60.224900000000005	3.03082625	-61.458400000000005	2.59049875	-59.826	2.35112875	-60.6754	2.54987125	-60.95080000000001	2.437701875	-58.9808	3.4562725	-59.629	2.84905375	-58.485	2.6679762499999997	-59.232600000000005	2.83552	-59.5198	2.168685625	-60.2903	3.013768125	-61.5144	2.5684775	-59.9073	2.3341037499999997	-60.7349	2.500593125	-61.12769999999999	2.16900875	-60.289300000000004	3.0142849999999997	-61.51330000000001	2.5687100000000003	-59.9062	2.334368125	-60.734
298	2.98	0.205764875	-78.4286	0.263668	-81.0633	0.30532706249999997	-76.5243	0.2039344375	-78.0513	0.25631424999999997	-78.4355	2.18582	-60.2183	3.030743125	-61.4525	2.591643125	-59.819	2.3522775	-60.6677	2.551149375	-60.94310000000001	2.439759375	-58.9716	3.458151875	-59.6199	2.8516081250000003	-58.4763	2.670299375	-59.2231	2.837809375	-59.5111	2.169629375	-60.283300000000004	3.01393875	-61.5082	2.5695312500000003	-59.9003	2.3353593750000003	-60.727199999999996	2.50187	-61.1199	2.169845625	-60.2826	3.0142275	-61.5073	2.56994	-59.8991	2.335618125	-60.72619999999999
299	2.99	0.20580262500000002	-78.42699999999999	0.263676875	-81.062	0.305430375	-76.52289999999999	0.20398506249999998	-78.0498	0.25637775	-78.43419999999999	2.186560625	-60.21169999999999	3.0305856249999996	-61.4467	2.59270375	-59.8121	2.353400625	-60.660199999999996	2.5522275	-60.9356	2.441614375	-58.9628	3.4599900000000003	-59.610800000000005	2.853953125	-58.4678	2.672481875	-59.213800000000006	2.84021375	-59.5023	2.170518125	-60.2766	3.0139275	-61.5024	2.570491875	-59.8934	2.336499375	-60.7197	2.5031625	-61.112300000000005	2.1706525	-60.2759	3.014265625	-61.5014	2.570998125	-59.891999999999996	2.3367674999999997	-60.7186
300	3.0	0.2058400625	-78.4254	0.26368543749999995	-81.0607	0.30553	-76.52130000000001	0.20403575000000002	-78.0482	0.2564444375	-78.4327	2.1873081250000004	-60.2054	3.0305881250000004	-61.44109999999999	2.5936500000000002	-59.805299999999995	2.354479375	-60.6528	2.5533368750000003	-60.9282	2.4435456249999996	-58.954	3.461791875	-59.6019	2.856429375	-58.4594	2.674636875	-59.2046	2.84232875	-59.4939	2.1713368749999997	-60.27	3.01392	-61.496700000000004	2.57162375	-59.88640000000001	2.3376406249999997	-60.712199999999996	2.5044181250000004	-61.1048	2.171494375	-60.26939999999999	3.0141737500000003	-61.4957	2.572094375	-59.885099999999994	2.3379225	-60.7112
301	3.01	0.2058776875	-78.42389999999999	0.263694	-81.0594	0.3056296875	-76.5199	0.20408500000000002	-78.04680000000002	0.25650968749999997	-78.4312	2.188003125	-60.1991	3.030494375	-61.4357	2.5946162499999996	-59.7987	2.35551	-60.6456	2.5543468750000002	-60.92090000000001	2.44548625	-58.945100000000004	3.4635556249999997	-59.5931	2.85876	-58.4509	2.6767931249999997	-59.19540000000001	2.8446443749999997	-59.4854	2.1721387500000002	-60.26369999999999	3.013894375	-61.491	2.57279875	-59.87959999999999	2.338760625	-60.7049	2.5056331249999997	-61.0974	2.17226125	-60.2629	3.0140537500000004	-61.490199999999994	2.57317	-59.8783	2.339063125	-60.7039
302	3.02	0.20591437499999998	-78.4223	0.2637024375	-81.058	0.3057266875	-76.5184	0.204133625	-78.0453	0.2565720625	-78.43	2.1887518750000003	-60.1929	3.03028125	-61.4303	2.59556625	-59.79209999999999	2.3564999999999996	-60.6386	2.5552925	-60.9141	2.447385	-58.9365	3.4652812500000003	-59.5844	2.8612149999999996	-58.442499999999995	2.67892375	-59.1864	2.84689125	-59.477	2.172784375	-60.25740000000001	3.0137768749999996	-61.4856	2.573890625	-59.87290000000001	2.3398450000000004	-60.6977	2.506798125	-61.09019999999999	2.1730268749999997	-60.2566	3.013996875	-61.48480000000001	2.574206875	-59.87180000000001	2.3401325	-60.6967
303	3.03	0.205951125	-78.42060000000001	0.26371093749999996	-81.05669999999999	0.3058259375	-76.51679999999999	0.2041819375	-78.04379999999999	0.2566338125	-78.4286	2.1894425	-60.186699999999995	3.030096875	-61.425	2.5964018749999997	-59.785900000000005	2.3574406249999997	-60.6317	2.55620375	-60.90710000000001	2.4491637500000003	-58.9279	3.4669725	-59.57580000000001	2.86347	-58.43430000000001	2.6810475	-59.1774	2.849005625	-59.4687	2.1735249999999997	-60.2513	3.013660625	-61.480199999999996	2.5749112499999995	-59.86619999999999	2.340896875	-60.69069999999999	2.507904375	-61.083000000000006	2.1738018749999997	-60.2504	3.0138562500000003	-61.479499999999994	2.5751600000000003	-59.8651	2.3411625000000003	-60.689699999999995
304	3.04	0.20598812500000002	-78.419	0.2637189375	-81.0555	0.30592162500000003	-76.5155	0.2042303125	-78.0423	0.2566973125	-78.42719999999998	2.1900862500000002	-60.1808	3.02991375	-61.419900000000005	2.59730875	-59.779599999999995	2.35836625	-60.62480000000001	2.55714875	-60.9002	2.450994375	-58.919500000000006	3.46862625	-59.5673	2.865706875	-58.426199999999994	2.68314875	-59.168600000000005	2.851301875	-59.46040000000001	2.174225625	-60.2452	3.01353125	-61.4751	2.57588375	-59.85980000000001	2.34183625	-60.68380000000001	2.508924375	-61.0761	2.1744818749999997	-60.2443	3.013785	-61.4741	2.5762656249999996	-59.8585	2.342155625	-60.68279999999999
305	3.05	0.206024375	-78.4174	0.26372706250000005	-81.0543	0.3060178125	-76.514	0.20427875	-78.0408	0.256760125	-78.42580000000001	2.1907162500000004	-60.1749	3.0295693750000003	-61.415	2.5982075	-59.773300000000006	2.359253125	-60.6181	2.5580800000000004	-60.8937	2.452730625	-58.911199999999994	3.470246875	-59.55890000000001	2.86799625	-58.4181	2.68521625	-59.159800000000004	2.8533206250000003	-59.452400000000004	2.1748875	-60.2393	3.013404375	-61.46990000000001	2.5768118749999998	-59.8534	2.34281	-60.67699999999999	2.50995375	-61.0693	2.175059375	-60.2386	3.0135868749999997	-61.469100000000005	2.5771668749999996	-59.852199999999996	2.3431100000000002	-60.676
306	3.06	0.206060125	-78.41569999999999	0.2637359375	-81.0528	0.3061115	-76.51260000000002	0.20432612499999997	-78.03930000000001	0.2568216875	-78.4243	2.1912374999999997	-60.169399999999996	3.029246875	-61.41030000000001	2.598951875	-59.767399999999995	2.36007875	-60.6116	2.55890125	-60.887	2.454481875	-58.902800000000006	3.47183625	-59.550599999999996	2.87020375	-58.4101	2.687245625	-59.151199999999996	2.8554781250000003	-59.4443	2.17561	-60.23330000000001	3.01330625	-61.4649	2.577754375	-59.847199999999994	2.343765625	-60.6703	2.510926875	-61.062599999999996	2.1758018750000003	-60.2325	3.01343125	-61.464099999999995	2.5780518750000003	-59.846000000000004	2.34400625	-60.669399999999996
307	3.07	0.20609612500000002	-78.414	0.26374475000000003	-81.0515	0.30620543750000007	-76.51110000000001	0.204373125	-78.0378	0.2568844375	-78.42289999999998	2.191831875	-60.1638	3.02889	-61.405499999999996	2.599704375	-59.761500000000005	2.3608962499999997	-60.6052	2.559746875	-60.8805	2.45616125	-58.894600000000004	3.473394375	-59.542399999999994	2.8724631250000003	-58.4021	2.689248125	-59.14259999999999	2.85745625	-59.4363	2.1762775	-60.227599999999995	3.013051875	-61.46	2.57847875	-59.84119999999999	2.344680625	-60.6638	2.51194625	-61.055899999999994	2.176461875	-60.226800000000004	3.0133875000000003	-61.459199999999996	2.5789018749999997	-59.8399	2.344911875	-60.6629
308	3.08	0.20613143750000001	-78.4125	0.263753	-81.05030000000001	0.3063009375	-76.50959999999999	0.2044195	-78.03639999999999	0.25694525	-78.42150000000001	2.19235375	-60.15830000000001	3.028540625	-61.400999999999996	2.60054375	-59.7555	2.36169875	-60.59890000000001	2.5605543749999997	-60.874199999999995	2.457708125	-58.88669999999999	3.474918125	-59.5343	2.8746125	-58.3942	2.6912206249999997	-59.1342	2.859506875	-59.428399999999996	2.1769193749999998	-60.222	3.0128825	-61.455200000000005	2.57939375	-59.83530000000001	2.34552875	-60.657500000000006	2.5128006249999997	-61.0495	2.177081875	-60.2211	3.013196875	-61.4544	2.5797825000000003	-59.8339	2.3458	-60.6565
309	3.09	0.20616643750000002	-78.41080000000001	0.26376125	-81.04899999999999	0.3063946875	-76.5082	0.2044651875	-78.0349	0.25700587500000005	-78.4202	2.1928525	-60.1528	3.028141875	-61.396699999999996	2.6014	-59.7496	2.36246125	-60.5927	2.5613031250000002	-60.867999999999995	2.459398125	-58.878800000000005	3.47641125	-59.526300000000006	2.8767825	-58.3865	2.6931374999999997	-59.1259	2.861370625	-59.42080000000001	2.17752125	-60.216499999999996	3.01265375	-61.4505	2.580120625	-59.8294	2.346300625	-60.651300000000006	2.51378375	-61.04299999999999	2.177755	-60.215599999999995	3.012894375	-61.4498	2.580555	-59.82809999999999	2.3466443750000003	-60.65019999999999
310	3.1	0.2062020625	-78.4093	0.263768875	-81.04780000000001	0.30648581249999995	-76.5067	0.2045113125	-78.03339999999999	0.25706412500000003	-78.419	2.193369375	-60.1475	3.02769625	-61.3923	2.60211875	-59.7439	2.3631900000000003	-60.5866	2.561925625	-60.8621	2.461001875	-58.87080000000001	3.477874375	-59.5184	2.8788025	-58.3788	2.695039375	-59.117599999999996	2.8634249999999994	-59.41290000000001	2.178070625	-60.211	3.0124125	-61.446	2.580924375	-59.8236	2.3471318749999996	-60.6451	2.514715625	-61.036699999999996	2.1782612500000003	-60.2102	3.0126181250000004	-61.4452	2.581171875	-59.8224	2.34743625	-60.64410000000001
311	3.11	0.20623525	-78.40769999999999	0.2637773125	-81.04639999999999	0.3065768125	-76.5052	0.20455675	-78.03190000000001	0.257123	-78.4175	2.193838125	-60.1424	3.02747875	-61.3879	2.602785625	-59.7383	2.363908125	-60.5807	2.562625	-60.856100000000005	2.46261375	-58.863	3.479309375	-59.5106	2.88081125	-58.371300000000005	2.696893125	-59.10940000000001	2.8653468749999997	-59.405300000000004	2.17867125	-60.2057	3.012168125	-61.4415	2.581674375	-59.8179	2.34788125	-60.63909999999999	2.5155925000000003	-61.030499999999996	2.178871875	-60.204800000000006	3.0123462500000002	-61.4408	2.58192375	-59.8169	2.34822	-60.638
312	3.12	0.20626875	-78.40610000000001	0.26378599999999996	-81.0451	0.30667124999999995	-76.5036	0.2046019375	-78.0304	0.257183375	-78.416	2.19438625	-60.13719999999999	3.0271025	-61.3837	2.60339375	-59.73290000000001	2.364570625	-60.5748	2.5632812499999997	-60.850300000000004	2.4642375	-58.8553	3.4807125	-59.5028	2.882851875	-58.3638	2.698745	-59.1014	2.8670887499999997	-59.3977	2.17925625	-60.200300000000006	3.0119025	-61.4371	2.582456875	-59.81230000000001	2.348605	-60.633199999999995	2.5164174999999998	-61.0245	2.1793593749999998	-60.19969999999999	3.012025	-61.436499999999995	2.58271125	-59.811099999999996	2.34895625	-60.6322
313	3.13	0.2063024375	-78.4045	0.26379475	-81.04390000000001	0.30676012500000005	-76.5023	0.204646625	-78.0289	0.2572419375	-78.4147	2.194839375	-60.132200000000005	3.026578125	-61.379799999999996	2.6040125	-59.727599999999995	2.365229375	-60.5691	2.564014375	-60.844500000000004	2.465711875	-58.84780000000001	3.48208875	-59.4952	2.88474	-58.356500000000004	2.700595	-59.093399999999995	2.8687925	-59.390499999999996	2.1798450000000003	-60.195100000000004	3.0115237500000003	-61.432900000000004	2.5831656250000004	-59.8068	2.3493531250000004	-60.627300000000005	2.517040625	-61.0188	2.1798900000000003	-60.194500000000005	3.0116418750000005	-61.4323	2.583438125	-59.8057	2.3496443749999996	-60.6263
314	3.14	0.20633625	-78.40280000000001	0.26380306249999996	-81.04249999999999	0.30684881249999996	-76.5007	0.2046908125	-78.0275	0.2572980625	-78.4134	2.1952981250000003	-60.1273	3.026258125	-61.375699999999995	2.604536875	-59.7224	2.365860625	-60.5634	2.56464625	-60.8389	2.46725875	-58.840199999999996	3.4834393749999997	-59.4877	2.8866762500000003	-58.349199999999996	2.7023981249999998	-59.0854	2.8705275	-59.383	2.180318125	-60.190099999999994	3.01121625	-61.42869999999999	2.5837987499999997	-59.8014	2.3500875	-60.6216	2.51784	-61.012800000000006	2.1803725	-60.1896	3.0114093749999995	-61.42809999999999	2.58414625	-59.80030000000001	2.35035125	-60.6206
315	3.15	0.20636943750000003	-78.4013	0.26381075	-81.04129999999999	0.306936125	-76.4994	0.2047346875	-78.026	0.25735474999999997	-78.41210000000001	2.1957256249999997	-60.122400000000006	3.0259237499999996	-61.371700000000004	2.6052543750000003	-59.717200000000005	2.366484375	-60.557900000000004	2.5653043749999997	-60.83330000000001	2.46875625	-58.8328	3.48476125	-59.4802	2.8886656250000002	-58.342	2.704153125	-59.07769999999999	2.8723481250000003	-59.3756	2.18071375	-60.185199999999995	3.01090125	-61.424800000000005	2.58443625	-59.7962	2.350779375	-60.6159	2.5186256250000003	-61.007000000000005	2.1809287499999996	-60.1845	3.0111425	-61.4239	2.584816875	-59.794900000000005	2.3510406250000004	-60.6149
316	3.16	0.2064018125	-78.3998	0.2638195625	-81.03989999999999	0.3070264375	-76.4978	0.2047781875	-78.0246	0.2574120625	-78.4107	2.1960775000000003	-60.1178	3.0254825000000003	-61.3679	2.6057718750000003	-59.712199999999996	2.3670662499999997	-60.552499999999995	2.565930625	-60.82769999999999	2.470231875	-58.8254	3.4860556249999997	-59.4729	2.890538125	-58.33480000000001	2.705895	-59.06990000000001	2.8740924999999997	-59.3683	2.181161875	-60.1806	3.01046375	-61.42090000000001	2.585055625	-59.791	2.351425625	-60.61030000000001	2.5194275	-61.00119999999999	2.181330625	-60.179700000000004	3.01064875	-61.420100000000005	2.58545875	-59.789699999999996	2.351689375	-60.60940000000001
317	3.17	0.2064344375	-78.39810000000001	0.2638276875	-81.03869999999999	0.30711262500000003	-76.4964	0.20482131250000002	-78.02310000000001	0.257469125	-78.40939999999999	2.19640125	-60.11319999999999	3.0248906250000003	-61.3643	2.606240625	-59.7073	2.367533125	-60.5472	2.56638625	-60.822500000000005	2.4717237499999998	-58.818200000000004	3.4873250000000002	-59.465599999999995	2.8924337500000004	-58.3276	2.7076575000000003	-59.0622	2.875713125	-59.36130000000001	2.18146125	-60.176	3.010048125	-61.4171	2.5856781250000003	-59.785900000000005	2.35203	-60.60499999999999	2.52019625	-60.9956	2.1817868750000002	-60.175	3.0103906250000003	-61.41619999999999	2.58599625	-59.784699999999994	2.352303125	-60.603899999999996
318	3.18	0.20646699999999998	-78.3965	0.26383587500000005	-81.03739999999999	0.3071988125	-76.49489999999999	0.204864	-78.0217	0.25752462499999995	-78.4081	2.196773125	-60.108599999999996	3.0245056249999998	-61.360699999999994	2.606763125	-59.7025	2.36811125	-60.542	2.5669225000000004	-60.8172	2.473095625	-58.811	3.488570625	-59.45840000000001	2.89434625	-58.3206	2.70935625	-59.05459999999999	2.8773581249999998	-59.3543	2.181989375	-60.171099999999996	3.0096999999999996	-61.413199999999996	2.586231875	-59.780899999999995	2.352569375	-60.59969999999999	2.520908125	-60.9901	2.1822025	-60.1703	3.009951875	-61.4125	2.5866137499999997	-59.779700000000005	2.352893125	-60.598600000000005
319	3.19	0.20649800000000001	-78.39500000000001	0.2638445625	-81.03610000000002	0.307283875	-76.4937	0.2049054375	-78.0202	0.2575825625	-78.40650000000001	2.197123125	-60.10419999999999	3.023915	-61.357299999999995	2.6071975	-59.697599999999994	2.368659375	-60.5368	2.567424375	-60.812	2.474641875	-58.80369999999999	3.489788125	-59.4513	2.8960725000000003	-58.3136	2.711014375	-59.0471	2.8788187499999998	-59.347500000000004	2.182508125	-60.1665	3.009343125	-61.409600000000005	2.5868374999999997	-59.775999999999996	2.353183125	-60.59439999999999	2.521561875	-60.9847	2.1826475	-60.1658	3.0096193749999998	-61.40880000000001	2.5871475000000004	-59.774699999999996	2.3534575	-60.593399999999995
320	3.2	0.206529125	-78.39349999999999	0.263853	-81.0348	0.307367375	-76.4923	0.2049471875	-78.0188	0.25763643750000004	-78.40520000000001	2.197441875	-60.099900000000005	3.0233974999999997	-61.3538	2.6077125	-59.6928	2.369155	-60.5318	2.567935625	-60.807100000000005	2.4758831249999997	-58.7971	3.490983125	-59.4442	2.897891875	-58.306700000000006	2.7126687499999997	-59.039699999999996	2.8805893750000005	-59.3404	2.182855	-60.162	3.008853125	-61.406	2.5873437499999996	-59.771100000000004	2.35374625	-60.5892	2.5221875	-60.9795	2.183046875	-60.1612	3.00922	-61.4052	2.587691875	-59.76990000000001	2.353949375	-60.5884
321	3.21	0.2065610625	-78.3917	0.2638608125	-81.03359999999999	0.3074496875	-76.4909	0.204989375	-78.01729999999999	0.257691	-78.404	2.1977475	-60.0956	3.0228381250000003	-61.350500000000004	2.6081775	-59.688199999999995	2.369565	-60.527	2.568400625	-60.80199999999999	2.47723375	-58.789899999999996	3.492155	-59.43730000000001	2.899713125	-58.299699999999994	2.71429	-59.0323	2.882280625	-59.33340000000001	2.183201875	-60.1576	3.0085212500000003	-61.402499999999996	2.58796375	-59.76619999999999	2.35427375	-60.584199999999996	2.5228075	-60.974199999999996	2.183366875	-60.1569	3.0088500000000002	-61.4017	2.58803125	-59.7654	2.354489375	-60.58330000000001
322	3.22	0.2065924375	-78.3902	0.26386875	-81.0323	0.307533	-76.48939999999999	0.20503018750000002	-78.016	0.2577430625	-78.40280000000001	2.1980706249999997	-60.091499999999996	3.0222912500000003	-61.3474	2.608566875	-59.6837	2.370005	-60.5221	2.568773125	-60.79730000000001	2.47867	-58.783	3.493304375	-59.43039999999999	2.901528125	-58.293	2.7158825	-59.025099999999995	2.8838	-59.32659999999999	2.1835500000000003	-60.1534	3.0082081250000003	-61.398900000000005	2.5883562500000004	-59.7618	2.3547781249999997	-60.57919999999999	2.5234618749999997	-60.969	2.18372625	-60.15259999999999	3.008358125	-61.3982	2.5885418749999998	-59.7607	2.35503125	-60.5783
323	3.23	0.206623625	-78.38869999999999	0.2638763125	-81.0313	0.3076186875	-76.48780000000001	0.2050713125	-78.0145	0.257798375	-78.4013	2.1983825	-60.0874	3.021741875	-61.3442	2.608949375	-59.6793	2.3704762500000003	-60.517300000000006	2.569139375	-60.79249999999999	2.480035	-58.776199999999996	3.49443125	-59.4236	2.90313375	-58.2864	2.7174475000000005	-59.0179	2.885259375	-59.31990000000001	2.18390375	-60.149	3.0077081249999997	-61.3956	2.588645	-59.7573	2.355268125	-60.5744	2.52407875	-60.963800000000006	2.184058125	-60.148300000000006	3.0079456249999996	-61.3948	2.5890918750000003	-59.7562	2.355533125	-60.57340000000001
324	3.24	0.20665381249999998	-78.38710000000002	0.263884875	-81.0299	0.30770043750000003	-76.48639999999999	0.205112375	-78.013	0.25785274999999996	-78.39989999999999	2.198695	-60.0832	3.0213599999999996	-61.341	2.6093025	-59.675	2.370911875	-60.512699999999995	2.569645	-60.787699999999994	2.481303125	-58.769600000000004	3.4955375	-59.4169	2.90479875	-58.279700000000005	2.7189718750000003	-59.01080000000001	2.88680125	-59.3131	2.18431875	-60.1448	3.0072593750000003	-61.3924	2.5893062500000004	-59.752599999999994	2.355703125	-60.5697	2.524665625	-60.95880000000001	2.1844318750000005	-60.144200000000005	3.00751875	-61.39159999999999	2.58961	-59.7515	2.356020625	-60.5687
325	3.25	0.20668393750000003	-78.3855	0.2638931875	-81.02860000000001	0.30778193750000005	-76.485	0.205153125	-78.0115	0.25790674999999996	-78.3984	2.1989518749999997	-60.0793	3.020789375	-61.337999999999994	2.6096443750000002	-59.670700000000004	2.371320625	-60.5081	2.570023125	-60.7831	2.4825975	-58.762800000000006	3.496619375	-59.41030000000001	2.906529375	-58.273300000000006	2.7204781249999996	-59.003800000000005	2.888231875	-59.3066	2.18469375	-60.14059999999999	3.006755625	-61.38919999999999	2.5898706250000005	-59.7481	2.356169375	-60.565	2.525198125	-60.95399999999999	2.18479375	-60.14	3.007045625	-61.38830000000001	2.5900968750000004	-59.747099999999996	2.356410625	-60.564
326	3.26	0.2067135625	-78.3841	0.2639018125	-81.0273	0.30786287500000004	-76.4835	0.20519268749999997	-78.01010000000001	0.257959625	-78.3972	2.1992012499999998	-60.0754	3.020130625	-61.335	2.610071875	-59.6664	2.3717075000000003	-60.5036	2.5704575	-60.7784	2.48385625	-58.756299999999996	3.497681875	-59.403699999999986	2.908124375	-58.2666	2.72198875	-58.99680000000001	2.889624375	-59.3002	2.1849675	-60.1367	3.0063775	-61.386	2.5902112500000003	-59.7438	2.3566012499999998	-60.56040000000001	2.5256575	-60.9492	2.185106875	-60.136	3.0067037500000002	-61.3851	2.590565625	-59.742599999999996	2.3568750000000005	-60.559400000000004
327	3.27	0.2067421875	-78.3826	0.26390975000000005	-81.0261	0.3079448125	-76.48200000000001	0.205232625	-78.0087	0.25801243749999997	-78.3957	2.1994637499999996	-60.071600000000004	3.0195993750000003	-61.3321	2.6105093750000004	-59.662099999999995	2.3720718750000005	-60.4991	2.5708212500000003	-60.774	2.48504875	-58.75	3.498725	-59.39730000000001	2.909789375	-58.2602	2.72349875	-58.9899	2.891143125	-59.293600000000005	2.18531125	-60.132600000000004	3.005938125	-61.38290000000001	2.5906143749999995	-59.7395	2.3570237499999998	-60.555899999999994	2.526215	-60.944399999999995	2.185334375	-60.132200000000005	3.00634625	-61.381899999999995	2.5910143750000003	-59.7382	2.357315625	-60.554899999999996
328	3.28	0.20677225	-78.38099999999999	0.263918	-81.02480000000001	0.308023625	-76.4807	0.205271125	-78.0073	0.25806225	-78.39460000000001	2.199656875	-60.0679	3.0190431249999996	-61.329499999999996	2.610845625	-59.6581	2.372419375	-60.4948	2.570980625	-60.7698	2.486219375	-58.74360000000001	3.499748125	-59.390899999999995	2.91129625	-58.253899999999994	2.724965625	-58.9831	2.892569375	-59.2872	2.1855112500000002	-60.1289	3.0055425000000002	-61.379799999999996	2.590975625	-59.7353	2.3574574999999998	-60.5514	2.526770625	-60.939699999999995	2.1856825	-60.12819999999999	3.005879375	-61.379	2.59140375	-59.734	2.3577256250000005	-60.5504
329	3.29	0.20680118749999998	-78.3794	0.2639258125	-81.02360000000002	0.30810193750000003	-76.47919999999999	0.20531056250000002	-78.0058	0.25811206249999996	-78.3934	2.199873125	-60.06419999999999	3.018443125	-61.32669999999999	2.611056875	-59.65419999999999	2.3727512500000003	-60.4905	2.57130875	-60.7654	2.4874568750000003	-58.737199999999994	3.5007512500000004	-59.3845	2.91285875	-58.2476	2.7263312500000003	-58.9764	2.893808125	-59.28099999999999	2.1857325000000003	-60.1251	3.0050962500000002	-61.3769	2.591419375	-59.731100000000005	2.35782	-60.547000000000004	2.5273093749999997	-60.9351	2.1859562500000003	-60.1245	3.0052950000000003	-61.376099999999994	2.591704375	-59.729899999999994	2.3581431250000002	-60.546
330	3.3	0.2068301875	-78.3779	0.2639343125	-81.0223	0.3081801875	-76.478	0.20535	-78.0044	0.2581633125	-78.392	2.20010625	-60.0607	3.017933125	-61.324000000000005	2.61123	-59.6504	2.3730656249999997	-60.48630000000001	2.5716674999999998	-60.761199999999995	2.488686875	-58.730999999999995	3.501735	-59.37819999999999	2.91442	-58.2414	2.7277699999999996	-58.9697	2.89523125	-59.274699999999996	2.18603375	-60.12130000000001	3.0046749999999998	-61.373999999999995	2.591830625	-59.7269	2.358166875	-60.5428	2.527675	-60.9306	2.186170625	-60.1207	3.004829375	-61.37330000000001	2.59205125	-59.7258	2.3584674999999997	-60.5418
331	3.31	0.2068588125	-78.37639999999999	0.26394225	-81.02100000000002	0.30825625	-76.4766	0.2053878125	-78.003	0.258216875	-78.3905	2.2001975	-60.0573	3.01733375	-61.321400000000004	2.611654375	-59.646300000000004	2.373365625	-60.482299999999995	2.57189	-60.7571	2.489935625	-58.72480000000001	3.5026975	-59.372099999999996	2.915898125	-58.2353	2.7291581249999997	-58.96319999999999	2.8965731249999997	-59.2684	2.186246875	-60.117700000000006	3.004131875	-61.3712	2.592100625	-59.7229	2.3585825	-60.5385	2.528123125	-60.9261	2.1864675	-60.117	3.00436375	-61.370400000000004	2.592405625	-59.72180000000001	2.3588693750000003	-60.5375
332	3.32	0.2068871875	-78.3749	0.2639503125	-81.0198	0.308334	-76.4751	0.205426125	-78.00150000000001	0.258266	-78.3893	2.200338125	-60.0538	3.016649375	-61.319	2.611894375	-59.64249999999999	2.373646875	-60.478199999999994	2.572171875	-60.75299999999999	2.49107875	-58.7187	3.5036443750000004	-59.365899999999996	2.917426875	-58.22919999999999	2.730540625	-58.9566	2.8979812500000004	-59.2623	2.18652625	-60.11409999999999	3.00358125	-61.3686	2.5924231250000003	-59.719100000000005	2.3589225000000003	-60.534400000000005	2.528555	-60.921800000000005	2.18681125	-60.11319999999999	3.003744375	-61.3679	2.5928425	-59.717800000000004	2.3592106250000002	-60.53340000000001
333	3.33	0.20691475	-78.3733	0.2639583125	-81.01849999999999	0.30841074999999996	-76.47360000000002	0.20546437500000003	-78.0001	0.25831775	-78.38780000000001	2.2005875	-60.0504	3.01614375	-61.3164	2.612133125	-59.6388	2.373898125	-60.47430000000001	2.572446875	-60.748999999999995	2.492219375	-58.712599999999995	3.5045737499999996	-59.35990000000001	2.918864375	-58.2232	2.73189625	-58.950199999999995	2.899161875	-59.256299999999996	2.18681875	-60.1104	3.002954375	-61.366	2.5927993750000002	-59.71509999999999	2.35918375	-60.530499999999996	2.528820625	-60.91759999999999	2.1870587500000003	-60.1096	3.0031712500000003	-61.3654	2.5930524999999998	-59.714	2.35954625	-60.5293
334	3.34	0.2069443125	-78.3716	0.263966375	-81.0173	0.3084851875	-76.4723	0.2055013125	-77.99869999999999	0.25836681250000004	-78.3865	2.200791875	-60.047000000000004	3.01558625	-61.314	2.612370625	-59.635099999999994	2.3741149999999998	-60.470400000000005	2.572671875	-60.7452	2.4933625	-58.7066	3.505485	-59.3539	2.920441875	-58.217	2.7332462499999997	-58.943799999999996	2.900501875	-59.25019999999999	2.1871043749999997	-60.106899999999996	3.0024775000000004	-61.3634	2.5932006249999997	-59.711099999999995	2.3595356250000004	-60.5264	2.5292643750000003	-60.9134	2.187316875	-60.106100000000005	3.00272625	-61.36259999999999	2.593368125	-59.7102	2.359888125	-60.5253
335	3.35	0.2069724375	-78.37	0.2639739375	-81.0163	0.30856075	-76.4709	0.20553875	-77.99730000000001	0.258415375	-78.3853	2.2008625	-60.0439	3.015003125	-61.311699999999995	2.6125781249999998	-59.6315	2.37431625	-60.46659999999999	2.57284	-60.741299999999995	2.49454875	-58.7006	3.50638	-59.348000000000006	2.9218012499999997	-58.2112	2.734554375	-58.9375	2.9017475	-59.244200000000006	2.18740125	-60.1035	3.002074375	-61.3609	2.59352625	-59.70740000000001	2.359846875	-60.5225	2.529729375	-60.9092	2.187395	-60.102999999999994	3.002251875	-61.3601	2.5936643750000004	-59.7063	2.360211875	-60.521300000000004
336	3.36	0.20700075	-78.3685	0.2639819375	-81.01489999999998	0.30863425	-76.46950000000001	0.20557581249999998	-77.99589999999999	0.2584625625	-78.38400000000001	2.2010331250000004	-60.0408	3.014504375	-61.309200000000004	2.612805625	-59.628	2.3745125	-60.4629	2.572998125	-60.7377	2.495591875	-58.69490000000001	3.50725875	-59.342099999999995	2.923236875	-58.205200000000005	2.735816875	-58.931200000000004	2.90299875	-59.238400000000006	2.1875606249999997	-60.1001	3.0015775000000002	-61.35840000000001	2.5937087500000002	-59.7038	2.3601275	-60.518600000000006	2.5300875000000005	-60.90509999999999	2.1875931250000002	-60.099599999999995	3.0017787499999997	-61.357600000000005	2.5940906249999998	-59.7026	2.3605125	-60.5174
337	3.37	0.207029125	-78.3667	0.2639906875	-81.01360000000001	0.308709	-76.46809999999999	0.20561256249999998	-77.99439999999998	0.2585103125	-78.3828	2.2011375	-60.037699999999994	3.01386	-61.30700000000001	2.612914375	-59.6246	2.374700625	-60.4591	2.5731712499999997	-60.734	2.496671875	-58.689	3.5081187500000004	-59.336400000000005	2.924665	-58.199400000000004	2.7371118749999996	-58.925	2.9042512499999997	-59.232600000000005	2.1877162500000003	-60.09680000000001	3.00108	-61.3559	2.5938412499999997	-59.7004	2.3603918750000004	-60.5148	2.5305737500000003	-60.9009	2.187804375	-60.09630000000001	3.00123375	-61.355199999999996	2.5943575	-59.69890000000001	2.3608025	-60.5136
338	3.38	0.207054875	-78.36540000000001	0.263998625	-81.01230000000001	0.3087826875	-76.4667	0.20564949999999999	-77.9929	0.25856012500000003	-78.38139999999999	2.201345625	-60.0345	3.013308125	-61.304700000000004	2.613104375	-59.621100000000006	2.3748756250000005	-60.455600000000004	2.5733275	-60.7303	2.49777125	-58.6832	3.5089662500000003	-59.330600000000004	2.9259837500000003	-58.1937	2.7383875	-58.918899999999994	2.90549375	-59.226699999999994	2.1879325	-60.09349999999999	3.00060875	-61.3535	2.59401	-59.69680000000001	2.360728125	-60.511	2.53092	-60.8969	2.188030625	-60.092999999999996	3.0007481250000003	-61.3528	2.594519375	-59.69540000000001	2.3610606250000004	-60.50980000000001
339	3.39	0.2070818125	-78.36389999999999	0.26400643749999997	-81.01110000000001	0.308858125	-76.4651	0.2056851875	-77.9916	0.258607125	-78.38	2.2015256250000004	-60.0314	3.012805	-61.302499999999995	2.61329	-59.617799999999995	2.375041875	-60.452	2.5735518749999997	-60.726699999999994	2.49881875	-58.6776	3.509794375	-59.325	2.9273662500000004	-58.1881	2.73961875	-58.912800000000004	2.9066275	-59.221000000000004	2.1881118749999997	-60.0903	3.0001493750000003	-61.35119999999999	2.59431125	-59.693200000000004	2.3609925	-60.50740000000001	2.53115	-60.893100000000004	2.1881987499999997	-60.089800000000004	3.0002481249999997	-61.350500000000004	2.5947418749999995	-59.6919	2.3613125000000004	-60.5062
340	3.4	0.2071078125	-78.3625	0.264014125	-81.01010000000001	0.3089306875	-76.46379999999999	0.20572100000000001	-77.9902	0.2586541875	-78.3788	2.2017100000000003	-60.0283	3.0121931250000005	-61.3004	2.613508125	-59.614399999999996	2.37521	-60.4485	2.5737256250000002	-60.7232	2.499854375	-58.672000000000004	3.5106087500000003	-59.319399999999995	2.928593125	-58.18240000000001	2.740838125	-58.9068	2.9078431250000003	-59.2154	2.188305625	-60.087199999999996	2.999618125	-61.349000000000004	2.594683125	-59.6896	2.36129625	-60.5036	2.531491875	-60.88919999999999	2.1884275	-60.0866	2.99974875	-61.3482	2.5950268750000003	-59.6885	2.3615306250000003	-60.502599999999994
341	3.41	0.2071348125	-78.36080000000001	0.26402175	-81.00880000000001	0.3089998125	-76.46260000000001	0.2057564375	-77.9888	0.25870275	-78.37739999999998	2.201746875	-60.0255	3.011505625	-61.2985	2.6136274999999998	-59.6112	2.37539625	-60.44500000000001	2.5737781249999996	-60.71990000000001	2.5008962500000003	-58.6664	3.5114099999999997	-59.31380000000001	2.9299575	-58.17669999999999	2.7420299999999997	-58.9009	2.9089074999999998	-59.20980000000001	2.188443125	-60.084199999999996	2.99909125	-61.3467	2.594946875	-59.6863	2.3615275000000002	-60.5001	2.5318312499999998	-60.8853	2.18859375	-60.08350000000001	2.999323125	-61.346000000000004	2.5951125	-59.6851	2.361771875	-60.499
342	3.42	0.2071615625	-78.3593	0.26402993750000003	-81.00750000000001	0.309071625	-76.461	0.2057916875	-77.98739999999998	0.2587490625	-78.37610000000001	2.201820625	-60.02280000000001	3.0108637499999995	-61.2965	2.613731875	-59.60810000000001	2.375529375	-60.4417	2.573915625	-60.7164	2.501894375	-58.661	3.51219625	-59.308400000000006	2.931308125	-58.1712	2.7432206249999997	-58.895	2.9100725	-59.20419999999999	2.1884625	-60.0813	2.99859875	-61.34460000000001	2.595081875	-59.68279999999999	2.3617150000000002	-60.4967	2.5320968749999997	-60.8817	2.188794375	-60.080499999999994	2.9988537500000003	-61.3437	2.595399375	-59.681700000000006	2.36194375	-60.4957
343	3.43	0.2071884375	-78.3578	0.26403856249999996	-81.0062	0.30914256250000005	-76.4597	0.2058269375	-77.986	0.2587963125	-78.37469999999999	2.201878125	-60.02	3.01024875	-61.2946	2.613783125	-59.605	2.37565875	-60.4384	2.574053125	-60.7131	2.50288375	-58.6556	3.512969375	-59.303	2.932554375	-58.165800000000004	2.744395	-58.889199999999995	2.9112931250000003	-59.1986	2.188713125	-60.0783	2.9980675000000003	-61.3423	2.595266875	-59.679700000000004	2.36190875	-60.4933	2.532335	-60.878099999999996	2.18886	-60.0776	2.99831	-61.34169999999999	2.59560125	-59.678399999999996	2.362161875	-60.492200000000004
344	3.44	0.207213125	-78.3563	0.2640465	-81.005	0.3092124375	-76.4584	0.2058615625	-77.9845	0.25884050000000003	-78.37360000000001	2.201934375	-60.0172	3.009633125	-61.292899999999996	2.61388875	-59.602	2.3757625	-60.4351	2.574153125	-60.709900000000005	2.503778125	-58.6503	3.51372875	-59.297599999999996	2.933675	-58.160500000000006	2.745545	-58.88340000000001	2.91237375	-59.193200000000004	2.1888862500000004	-60.0754	2.9975981249999997	-61.3403	2.59546	-59.676300000000005	2.3621206249999998	-60.4899	2.532653125	-60.8744	2.1890431249999995	-60.07469999999999	2.9976825	-61.33969999999999	2.595766875	-59.67530000000001	2.362406875	-60.488800000000005
345	3.45	0.207238375	-78.3548	0.26405475	-81.0037	0.3092813125	-76.45700000000001	0.20589525000000003	-77.9833	0.258887875	-78.3721	2.2021018750000003	-60.0145	3.0090068750000003	-61.2909	2.61403125	-59.598800000000004	2.3758800000000004	-60.43200000000001	2.574215625	-60.706700000000005	2.50481875	-58.645	3.514474375	-59.2923	2.934744375	-58.1552	2.7467106250000004	-58.87769999999999	2.91339375	-59.1879	2.189031875	-60.0725	2.99693625	-61.3384	2.59567125	-59.6731	2.3623000000000003	-60.4866	2.532841875	-60.871100000000006	2.1891975	-60.07180000000001	2.9971925	-61.3376	2.5958493750000002	-59.6722	2.3626025	-60.4855
346	3.46	0.20726350000000002	-78.35340000000001	0.2640620625	-81.0026	0.30935025	-76.45570000000001	0.20592931250000002	-77.9819	0.2589335625	-78.37089999999999	2.2021825	-60.0119	3.008516875	-61.288999999999994	2.614271875	-59.5957	2.3759806249999995	-60.4289	2.5743400000000003	-60.70349999999999	2.50581	-58.639599999999994	3.51520875	-59.287099999999995	2.93593625	-58.1498	2.7478193749999997	-58.8721	2.91451	-59.1826	2.189145625	-60.0698	2.996478125	-61.336400000000005	2.595905	-59.669900000000005	2.362445	-60.483300000000014	2.5330450000000004	-60.8675	2.189341875	-60.069	2.996704375	-61.3357	2.5960687499999997	-59.669000000000004	2.362775	-60.482299999999995
347	3.47	0.20728924999999998	-78.3518	0.26406993749999996	-81.0013	0.3094175	-76.4543	0.20596399999999998	-77.98039999999999	0.258976125	-78.3697	2.2022868750000004	-60.009100000000004	3.007806875	-61.287400000000005	2.6143887500000003	-59.59270000000001	2.3760675	-60.4258	2.574436875	-60.7005	2.5066237499999997	-58.6346	3.51592625	-59.2819	2.93704125	-58.144600000000004	2.748925625	-58.866499999999995	2.915491875	-59.1774	2.189233125	-60.06709999999999	2.995996875	-61.3344	2.5960068749999996	-59.6669	2.3626199999999997	-60.4802	2.53326625	-60.8642	2.189463125	-60.066300000000005	2.996181875	-61.33380000000001	2.5962718750000002	-59.665800000000004	2.362895	-60.479099999999995
348	3.48	0.20731475000000002	-78.3503	0.26407781249999995	-81.0001	0.30948718750000004	-76.4528	0.205997625	-77.979	0.259022375	-78.3682	2.2023256250000003	-60.0067	3.00731875	-61.2856	2.61442875	-59.589999999999996	2.3761400000000004	-60.4228	2.5744168750000003	-60.6975	2.507625	-58.6294	3.5166331250000002	-59.2768	2.93811375	-58.1394	2.7500175000000002	-58.861000000000004	2.9166656250000003	-59.172000000000004	2.18934625	-60.0643	2.995471875	-61.3326	2.596138125	-59.6638	2.362835	-60.4769	2.53362375	-60.8606	2.1895531249999998	-60.0635	2.995625	-61.3319	2.5964568750000003	-59.662800000000004	2.363074375	-60.475899999999996
349	3.49	0.207339875	-78.34880000000001	0.2640859375	-80.99889999999999	0.30955706250000004	-76.4513	0.20603125	-77.97760000000001	0.25906818750000005	-78.3669	2.2024275	-60.004099999999994	3.0066625	-61.2841	2.61445375	-59.587	2.376238125	-60.419799999999995	2.574388125	-60.6946	2.508643125	-58.624199999999995	3.5173275000000004	-59.271800000000006	2.939310625	-58.134100000000004	2.751094375	-58.8555	2.917736875	-59.1668	2.189486875	-60.061699999999995	2.994965625	-61.3307	2.59626125	-59.661	2.362965	-60.474	2.5338275	-60.857299999999995	2.1896362499999995	-60.060900000000004	2.995120625	-61.330099999999995	2.596655625	-59.659800000000004	2.36323125	-60.47280000000001
350	3.5	0.2073646875	-78.34719999999999	0.264093625	-80.99780000000001	0.3096231875	-76.45	0.2060646875	-77.97619999999999	0.259111	-78.36569999999999	2.2024675	-60.00169999999999	3.006106875	-61.28240000000001	2.61456	-59.584199999999996	2.3763175000000003	-60.4169	2.574505	-60.691599999999994	2.509510625	-58.6193	3.518009375	-59.26669999999999	2.9404250000000003	-58.128899999999994	2.752153125	-58.8501	2.9186199999999998	-59.161699999999996	2.189638125	-60.059000000000005	2.9944718749999995	-61.3289	2.5964718749999998	-59.657799999999995	2.3630387500000003	-60.47090000000001	2.53398	-60.854099999999995	2.189726875	-60.058400000000006	2.99467375	-61.328199999999995	2.5966875	-59.6568	2.3633362499999997	-60.4698
351	3.51	0.2073890625	-78.34570000000001	0.26410137499999997	-80.9965	0.30968968750000003	-76.44869999999999	0.20609831250000002	-77.9747	0.2591545625	-78.3645	2.2025474999999997	-59.999199999999995	3.0055375	-61.2808	2.61454375	-59.58160000000001	2.3763837499999996	-60.4141	2.574636875	-60.688599999999994	2.51039125	-58.6143	3.518680625	-59.2618	2.9414381250000003	-58.124	2.7531968749999995	-58.8447	2.91968875	-59.156600000000005	2.189713125	-60.05650000000001	2.99395	-61.32719999999999	2.5965387499999997	-59.654999999999994	2.3631237499999997	-60.467999999999996	2.5342281250000003	-60.85080000000001	2.189796875	-60.0558	2.994084375	-61.32659999999999	2.596743125	-59.653999999999996	2.363469375	-60.46669999999999
352	3.52	0.20741343750000002	-78.34429999999999	0.2641095	-80.99539999999999	0.30975475	-76.44730000000001	0.2061313125	-77.9734	0.25919925	-78.3631	2.202595625	-59.996900000000004	3.0050018749999996	-61.2793	2.614568125	-59.5789	2.3764425000000005	-60.4112	2.57464875	-60.685900000000004	2.511350625	-58.60930000000001	3.51933875	-59.256899999999995	2.9424925	-58.1189	2.754243125	-58.8394	2.92069625	-59.1516	2.189756875	-60.05409999999999	2.9934250000000002	-61.3254	2.59674125	-59.65209999999999	2.3632206250000003	-60.464999999999996	2.534481875	-60.8476	2.189971875	-60.05330000000001	2.9935799999999997	-61.3248	2.596846875	-59.651300000000006	2.36358375	-60.463800000000006
353	3.53	0.2074364375	-78.34299999999999	0.264117	-80.9941	0.309821625	-76.4459	0.206163875	-77.972	0.259242625	-78.36189999999999	2.20262	-59.99450000000001	3.004373125	-61.27769999999999	2.6146406250000003	-59.5763	2.376503125	-60.408500000000004	2.574680625	-60.6831	2.512109375	-58.604499999999994	3.519986875	-59.252	2.943513125	-58.114	2.75526625	-58.8341	2.9216175	-59.146699999999996	2.18984	-60.05159999999999	2.992919375	-61.323800000000006	2.5967906249999997	-59.649300000000004	2.3633800000000003	-60.462199999999996	2.534648125	-60.84439999999999	2.190061875	-60.050900000000006	2.993160625	-61.3231	2.59698875	-59.6484	2.363575625	-60.461099999999995
354	3.54	0.20746075000000003	-78.3413	0.2641255	-80.9928	0.309883625	-76.4447	0.2061961875	-77.97070000000001	0.25928375	-78.36060000000002	2.202675625	-59.9923	3.003766875	-61.276300000000006	2.6145506249999997	-59.573800000000006	2.3765487499999995	-60.4058	2.5746962499999997	-60.6803	2.512953125	-58.59980000000001	3.520624375	-59.24730000000001	2.944474375	-58.109	2.75624125	-58.829	2.9226125000000005	-59.14169999999999	2.189976875	-60.0492	2.9924356249999997	-61.3221	2.5967812500000003	-59.646800000000006	2.3634575	-60.459199999999996	2.5347637499999998	-60.8414	2.190166875	-60.0484	2.9926006249999997	-61.3215	2.597193125	-59.6456	2.36372375	-60.4582
355	3.55	0.207483875	-78.33989999999999	0.2641335625	-80.9916	0.3099515	-76.4431	0.20622724999999997	-77.9693	0.259327	-78.3593	2.202680625	-59.989999999999995	3.00324125	-61.274800000000006	2.61456625	-59.57130000000001	2.37655875	-60.40319999999999	2.5746675	-60.6776	2.51387	-58.5949	3.52124875	-59.2425	2.945528125	-58.10409999999999	2.757248125	-58.823800000000006	2.9235043750000003	-59.136900000000004	2.190029375	-60.046800000000005	2.99182375	-61.320600000000006	2.5968375	-59.64410000000001	2.36359125	-60.4563	2.534924375	-60.838499999999996	2.1902681250000002	-60.046	2.9921437500000003	-61.3198	2.59721625	-59.6429	2.3638424999999996	-60.455299999999994
356	3.56	0.20750762499999997	-78.3384	0.26414087500000005	-80.99040000000001	0.3100159375	-76.4418	0.20625925	-77.96789999999999	0.259368375	-78.358	2.20271	-59.9879	3.00272625	-61.2734	2.6146775	-59.5687	2.3765875	-60.4006	2.5745843749999997	-60.675	2.5146525	-58.590199999999996	3.521865	-59.23780000000001	2.9464724999999996	-58.09930000000001	2.75817875	-58.818799999999996	2.92437875	-59.132000000000005	2.190156875	-60.04429999999999	2.9914018749999998	-61.319	2.596874375	-59.64149999999999	2.36367875	-60.453599999999994	2.5350293749999997	-60.8355	2.190335	-60.043600000000005	2.99169	-61.318200000000004	2.5972518750000004	-59.6403	2.363945	-60.4526
357	3.57	0.20753143749999997	-78.33689999999999	0.26414831250000004	-80.9893	0.3100778125	-76.4405	0.20629081249999998	-77.9665	0.25941000000000003	-78.3568	2.20271375	-59.985699999999994	3.0021562499999996	-61.272	2.6148599999999997	-59.565999999999995	2.37664	-60.398	2.5745475	-60.67250000000001	2.5155962499999998	-58.585499999999996	3.5224712499999997	-59.2332	2.947555625	-58.09450000000001	2.7591731250000002	-58.8137	2.9253856249999997	-59.12719999999999	2.19022375	-60.0422	2.9909025	-61.317499999999995	2.596981875	-59.6388	2.3638056250000004	-60.450900000000004	2.5352699999999997	-60.83240000000001	2.1904025000000003	-60.0413	2.9911781250000002	-61.316599999999994	2.59740125	-59.6376	2.364023125	-60.4499
358	3.58	0.2075541875	-78.3355	0.26415656249999997	-80.9881	0.31014081250000003	-76.43910000000001	0.206321625	-77.9652	0.259453125	-78.35539999999999	2.202815625	-59.983599999999996	3.001449375	-61.2707	2.614893125	-59.5635	2.376658125	-60.39540000000001	2.574515	-60.67	2.5163431249999997	-58.580999999999996	3.523065625	-59.22859999999999	2.948400625	-58.089800000000004	2.7601375	-58.8087	2.926410625	-59.12230000000001	2.190199375	-60.0399	2.990346875	-61.31609999999999	2.597150625	-59.636199999999995	2.3638825000000003	-60.4482	2.5353275	-60.8297	2.1904612500000002	-60.0391	2.9905737500000003	-61.3154	2.5973606250000003	-59.6352	2.364095	-60.4472
359	3.59	0.207577625	-78.334	0.26416418750000004	-80.98689999999999	0.31020662499999996	-76.43769999999999	0.20635281249999998	-77.9639	0.25949293749999996	-78.35419999999999	2.2027675	-59.981500000000004	3.00082125	-61.2696	2.61485	-59.56119999999999	2.376690625	-60.392999999999994	2.57444125	-60.6677	2.5171756249999997	-58.5764	3.523653125	-59.2241	2.949321875	-58.08519999999999	2.7610925	-58.80369999999999	2.927344375	-59.1175	2.19035375	-60.0375	2.989799375	-61.314699999999995	2.59729875	-59.633500000000005	2.3639506249999998	-60.4455	2.5354775000000003	-60.8268	2.190488125	-60.0369	2.9899612500000003	-61.3139	2.597508125	-59.632600000000004	2.36415	-60.4446
360	3.6	0.207600875	-78.33239999999999	0.2641721875	-80.9856	0.3102675625	-76.43639999999999	0.20638362500000001	-77.96239999999999	0.2595328125	-78.35310000000001	2.202774375	-59.9794	3.000234375	-61.268299999999996	2.6147743749999997	-59.559	2.376690625	-60.3905	2.5743887500000002	-60.665099999999995	2.5179525000000003	-58.57190000000001	3.524228125	-59.21960000000001	2.95019625	-58.0807	2.76196875	-58.7989	2.928269375	-59.11280000000001	2.19046875	-60.03530000000001	2.98933375	-61.3131	2.5973131250000003	-59.63099999999999	2.3639912499999998	-60.443	2.5356449999999997	-60.8239	2.1905750000000004	-60.0346	2.989565625	-61.312400000000004	2.597554375	-59.629999999999995	2.364204375	-60.44199999999999
361	3.61	0.2076245625	-78.3309	0.26418075	-80.9845	0.3103256875	-76.4352	0.206414125	-77.96119999999999	0.2595729375	-78.3518	2.2027793749999995	-59.9775	2.999733125	-61.26709999999999	2.614775	-59.5564	2.3767062500000002	-60.3881	2.5744225000000003	-60.662699999999994	2.5186843750000003	-58.567499999999995	3.52479625	-59.21509999999999	2.951071875	-58.0761	2.762886875	-58.794000000000004	2.928965	-59.10830000000001	2.1905275	-60.03330000000001	2.9889818750000003	-61.311699999999995	2.5973800000000002	-59.6286	2.364020625	-60.44049999999999	2.535701875	-60.821400000000004	2.19067875	-60.032500000000006	2.989129375	-61.31100000000001	2.59751125	-59.62769999999999	2.3642724999999998	-60.4395
362	3.62	0.2076471875	-78.3295	0.26418806250000004	-80.98320000000001	0.310388125	-76.4338	0.20644443750000002	-77.95980000000002	0.25961343750000004	-78.3506	2.20282	-59.97540000000001	2.9991525	-61.265899999999995	2.61481	-59.554199999999994	2.376709375	-60.3858	2.5743150000000004	-60.66030000000001	2.5194818750000003	-58.5631	3.5253550000000002	-59.210699999999996	2.952005625	-58.071600000000004	2.7637793750000004	-58.789199999999994	2.929838125	-59.1038	2.19053125	-60.0311	2.9884625000000002	-61.310300000000005	2.59737125	-59.6263	2.364028125	-60.43809999999999	2.535835625	-60.8185	2.190765625	-60.0304	2.988605625	-61.30969999999999	2.5976299999999997	-59.6252	2.364274375	-60.4372
363	3.63	0.2076684375	-78.3281	0.264195125	-80.9822	0.3104478125	-76.43260000000001	0.2064750625	-77.9584	0.2596541875	-78.3492	2.202859375	-59.9735	2.9986224999999997	-61.26469999999999	2.6147481249999998	-59.552	2.376720625	-60.3834	2.574296875	-60.658	2.5202681250000003	-58.5587	3.525905	-59.2064	2.953024375	-58.06699999999999	2.7646243750000004	-58.7845	2.93067375	-59.099199999999996	2.190623125	-60.028999999999996	2.98795625	-61.309000000000005	2.59744875	-59.6239	2.3641018750000002	-60.4356	2.536015	-60.8158	2.19081875	-60.02819999999999	2.988026875	-61.3085	2.59759875	-59.62290000000001	2.364308125	-60.4347
364	3.64	0.20769149999999997	-78.3265	0.2642026875	-80.981	0.3105071875	-76.4312	0.20650525000000003	-77.957	0.2596950625	-78.3479	2.20285875	-59.971500000000006	2.99810375	-61.2636	2.614674375	-59.5499	2.3767287500000003	-60.3811	2.5742012499999998	-60.6557	2.5210525	-58.5544	3.5264425	-59.202099999999994	2.953955	-58.0625	2.76552	-58.7799	2.9315075	-59.0948	2.190710625	-60.0269	2.98746125	-61.3077	2.5973812499999998	-59.6216	2.364198125	-60.4331	2.53612375	-60.81309999999999	2.1908112500000003	-60.026199999999996	2.9875318749999997	-61.307100000000005	2.5976675	-59.62050000000001	2.3644012500000002	-60.4322
365	3.65	0.2077135625	-78.3251	0.264210625	-80.97980000000001	0.310569125	-76.4298	0.20653499999999997	-77.95570000000001	0.2597350625	-78.3467	2.2028856250000004	-59.9698	2.99755125	-61.2624	2.614624375	-59.54769999999999	2.3767125	-60.3789	2.574204375	-60.6533	2.521805	-58.55	3.52697625	-59.19780000000001	2.954773125	-58.0581	2.766450625	-58.775099999999995	2.932413125	-59.090300000000006	2.19072875	-60.0249	2.9869331249999997	-61.30650000000001	2.597375	-59.6193	2.3642031249999995	-60.430899999999994	2.53617125	-60.8106	2.19083875	-60.02419999999999	2.987133125	-61.3057	2.597823125	-59.6182	2.364464375	-60.4298
366	3.66	0.2077345	-78.32360000000001	0.26421825	-80.97860000000001	0.31062812500000003	-76.4285	0.2065646875	-77.95439999999999	0.2597746875	-78.3454	2.202879375	-59.967800000000004	2.9970974999999997	-61.261300000000006	2.61461625	-59.545500000000004	2.376681875	-60.37669999999999	2.5741899999999998	-60.651300000000006	2.522595625	-58.5457	3.5275012500000003	-59.1936	2.9554831249999998	-58.0538	2.76732375	-58.770500000000006	2.9332000000000003	-59.0859	2.1907725	-60.023	2.9864475	-61.3053	2.59743	-59.61709999999999	2.3642362500000003	-60.4285	2.536178125	-60.8081	2.190925	-60.0222	2.986734375	-61.3045	2.5978193750000003	-59.6158	2.364493125	-60.427499999999995
367	3.67	0.20775700000000002	-78.32230000000001	0.264226125	-80.97749999999999	0.3106879375	-76.42710000000001	0.20659387499999998	-77.95299999999999	0.25981387499999997	-78.3441	2.202845	-59.966	2.9964481249999997	-61.260400000000004	2.614548125	-59.543499999999995	2.3766531250000003	-60.3747	2.5740293750000003	-60.649	2.5232062500000003	-58.54169999999999	3.5280168750000005	-59.1895	2.95648	-58.0494	2.7681481249999997	-58.765899999999995	2.93403125	-59.0814	2.1908068750000003	-60.02090000000001	2.98603125	-61.303999999999995	2.5974150000000003	-59.6149	2.364255625	-60.426300000000005	2.53625125	-60.8057	2.19094875	-60.0203	2.9862512500000005	-61.30330000000001	2.5978525	-59.6135	2.36451625	-60.4252
368	3.68	0.2077778125	-78.3209	0.2642334375	-80.97639999999998	0.31074625	-76.4258	0.2066231875	-77.9517	0.25985281250000003	-78.34289999999999	2.2028712500000003	-59.96430000000001	2.995864375	-61.2595	2.6145050000000003	-59.5415	2.376615	-60.3725	2.57391875	-60.6469	2.5238725	-58.5375	3.5285237499999997	-59.185300000000005	2.95735625	-58.045100000000005	2.768958125	-58.7615	2.9347475000000003	-59.0773	2.1908525	-60.01910000000001	2.9855606249999997	-61.302800000000005	2.5974418750000003	-59.61259999999999	2.364249375	-60.424	2.53628	-60.80330000000001	2.1909725	-60.018499999999996	2.985743125	-61.30199999999999	2.5978275	-59.6115	2.3645593750000002	-60.423
369	3.69	0.2077998125	-78.3193	0.2642408125	-80.9752	0.3108053125	-76.4243	0.2066528125	-77.9503	0.2598910625	-78.34169999999999	2.202814375	-59.962599999999995	2.99536875	-61.2584	2.6144668749999997	-59.5394	2.3766	-60.370400000000004	2.573966875	-60.6446	2.524639375	-58.53340000000001	3.529025	-59.1813	2.95811625	-58.040800000000004	2.7697237500000003	-58.7571	2.9354999999999998	-59.073	2.190906875	-60.0172	2.9850899999999996	-61.3017	2.5975525	-59.6103	2.36429375	-60.421800000000005	2.536291875	-60.801	2.190969375	-60.0166	2.9852631250000004	-61.3009	2.59786625	-59.6091	2.36458	-60.420800000000014
370	3.7	0.20782250000000002	-78.31779999999999	0.2642490625	-80.97380000000001	0.310863125	-76.423	0.2066815625	-77.94889999999998	0.25992993750000004	-78.3404	2.202749375	-59.961	2.994868125	-61.257400000000004	2.614546875	-59.5373	2.376520625	-60.368399999999994	2.57389375	-60.64259999999999	2.5253662500000003	-58.5293	3.5295168749999997	-59.17719999999999	2.9589625	-58.0365	2.77054	-58.752599999999994	2.93633375	-59.0687	2.1909062500000003	-60.01519999999999	2.98466375	-61.3004	2.5974981250000004	-59.60830000000001	2.364319375	-60.4196	2.5364537499999997	-60.7985	2.190943125	-60.014900000000004	2.9848662499999996	-61.299800000000005	2.597864375	-59.6071	2.3645956249999998	-60.418600000000005
371	3.71	0.20784387499999998	-78.31639999999999	0.26425725	-80.97269999999999	0.3109204375	-76.4217	0.2067105	-77.9475	0.25996637499999997	-78.3393	2.202809375	-59.959199999999996	2.9944856250000003	-61.2563	2.6145075	-59.53530000000001	2.3765131250000002	-60.3664	2.5736656250000003	-60.640699999999995	2.526073125	-58.525400000000005	3.5300012499999998	-59.173199999999994	2.9598312499999997	-58.03229999999999	2.7713681250000004	-58.7481	2.9371	-59.064400000000006	2.190955625	-60.0135	2.98417375	-61.299400000000006	2.597644375	-59.605999999999995	2.3643737500000004	-60.417399999999994	2.5365231249999995	-60.796099999999996	2.19102	-60.0129	2.9843268750000003	-61.2987	2.59789375	-59.604899999999994	2.3646075	-60.4164
372	3.72	0.2078646875	-78.3149	0.2642640625	-80.9715	0.3109770625	-76.4205	0.2067385625	-77.9464	0.2600046875	-78.33789999999999	2.2028237500000003	-59.9575	2.99398625	-61.2553	2.614379375	-59.533500000000004	2.376508125	-60.364399999999996	2.573541875	-60.6388	2.52677625	-58.52119999999999	3.530478125	-59.1693	2.96059	-58.0283	2.772203125	-58.7438	2.9377306249999995	-59.06040000000001	2.1909437499999997	-60.0118	2.98359875	-61.2984	2.5976575000000004	-59.6039	2.3644025	-60.4153	2.53651375	-60.793800000000005	2.19115	-60.0111	2.98384875	-61.2976	2.59783625	-59.602999999999994	2.3646318749999997	-60.414300000000004
373	3.73	0.20788537499999998	-78.31339999999999	0.26427112499999994	-80.9705	0.311031375	-76.4192	0.206766375	-77.9449	0.260043125	-78.3367	2.202791875	-59.9559	2.993445	-61.25449999999999	2.6142925	-59.53150000000001	2.37644625	-60.3625	2.5733943750000003	-60.6369	2.52737	-58.51749999999999	3.530949375	-59.1654	2.961304375	-58.0242	2.7730025	-58.739399999999996	2.938545625	-59.056200000000004	2.1909931250000003	-60.0099	2.9831962499999998	-61.29730000000001	2.59769625	-59.601800000000004	2.3643568750000004	-60.41330000000001	2.5365981250000003	-60.7915	2.1912143750000004	-60.0092	2.98345875	-61.296699999999994	2.597704375	-59.601	2.364635625	-60.41219999999999
374	3.74	0.207906875	-78.3119	0.26427881249999996	-80.9694	0.31108674999999997	-76.41810000000001	0.206794	-77.9436	0.2600796875	-78.3355	2.2027475	-59.9543	2.9928431250000003	-61.253699999999995	2.6142725	-59.529700000000005	2.37642	-60.3606	2.57326625	-60.635	2.5279837499999998	-58.5136	3.5314131250000003	-59.1615	2.96199625	-58.0202	2.773769375	-58.73519999999999	2.939324375	-59.052099999999996	2.190944375	-60.008300000000006	2.982819375	-61.2962	2.597609375	-59.5998	2.3643987500000003	-60.4112	2.5367362499999997	-60.789199999999994	2.1911412500000003	-60.007600000000004	2.98283875	-61.2956	2.59777625	-59.5989	2.364591875	-60.41030000000001
375	3.75	0.20792762499999998	-78.3105	0.2642873125	-80.968	0.3111434375	-76.4165	0.2068225	-77.9422	0.2601171875	-78.3342	2.202783125	-59.95269999999999	2.992355625	-61.2528	2.614165625	-59.5279	2.376379375	-60.358599999999996	2.573281875	-60.6331	2.528675625	-58.509800000000006	3.53186875	-59.1577	2.9627743749999995	-58.016099999999994	2.774480625	-58.730999999999995	2.940068125	-59.048	2.190990625	-60.0066	2.982273125	-61.2953	2.59767625	-59.597699999999996	2.364410625	-60.4092	2.53669125	-60.787	2.191140625	-60.006	2.9823925	-61.2947	2.59774	-59.5971	2.36455375	-60.408300000000004
376	3.76	0.2079478125	-78.3091	0.26429543749999995	-80.9668	0.3112000625	-76.4153	0.206850875	-77.9409	0.26015306250000003	-78.333	2.20276	-59.95119999999999	2.991863125	-61.2519	2.614088125	-59.5261	2.37637125	-60.3567	2.573186875	-60.6312	2.529409375	-58.505799999999994	3.5323200000000003	-59.15389999999999	2.96360625	-58.01219999999999	2.775250625	-58.726800000000004	2.94072625	-59.044000000000004	2.19102	-60.00509999999999	2.98190125	-61.29429999999999	2.597620625	-59.59580000000001	2.3644049999999996	-60.4072	2.53676375	-60.784800000000004	2.191181875	-60.00419999999999	2.98206125	-61.293499999999995	2.5977249999999996	-59.595	2.36455375	-60.4064
377	3.77	0.2079683125	-78.3077	0.26430275000000003	-80.96569999999998	0.3112549375	-76.4139	0.206877	-77.93960000000001	0.260189125	-78.33189999999999	2.202665	-59.94969999999999	2.99137625	-61.251099999999994	2.6139956250000003	-59.524300000000004	2.3762937500000003	-60.35499999999999	2.573026875	-60.6294	2.53004625	-58.50209999999999	3.5327624999999996	-59.150099999999995	2.9642375	-58.0082	2.77600625	-58.722699999999996	2.941385625	-59.04019999999999	2.191014375	-60.0033	2.98147625	-61.2933	2.597435625	-59.594100000000005	2.36441	-60.4052	2.5368325	-60.7826	2.1912068749999998	-60.002599999999994	2.9817831249999998	-61.29249999999999	2.5977474999999997	-59.5931	2.36453	-60.404399999999995
378	3.78	0.207987625	-78.3063	0.2643110625	-80.96430000000001	0.311312625	-76.4125	0.20690475000000003	-77.9383	0.260225625	-78.3305	2.2026818749999997	-59.9481	2.99099	-61.25030000000001	2.6137924999999997	-59.5227	2.3761881249999997	-60.3533	2.5728487500000004	-60.62769999999999	2.530623125	-58.4985	3.5332000000000003	-59.14640000000001	2.965068125	-58.00419999999999	2.7767374999999994	-58.71849999999999	2.942103125	-59.036199999999994	2.191068125	-60.00169999999999	2.9810675	-61.292300000000004	2.597468125	-59.592200000000005	2.3643631249999997	-60.4033	2.5368593749999997	-60.780499999999996	2.1911675	-60.001099999999994	2.981335625	-61.291599999999995	2.59775375	-59.5911	2.364555	-60.402499999999996
379	3.79	0.20800756250000002	-78.3049	0.2643188125	-80.9632	0.31136575	-76.4112	0.206932375	-77.9369	0.260262125	-78.3293	2.2026174999999997	-59.94680000000001	2.9904293749999997	-61.2495	2.61368875	-59.52100000000001	2.376144375	-60.351499999999994	2.57268	-60.626099999999994	2.531165625	-58.4948	3.533631875	-59.1428	2.96581875	-58.0003	2.7774531249999996	-58.7146	2.942749375	-59.0324	2.19105625	-60.0001	2.9806606249999996	-61.2913	2.5974275	-59.5903	2.3643462500000005	-60.4015	2.53690875	-60.7784	2.191189375	-59.9995	2.98083375	-61.2908	2.5978137500000003	-59.5891	2.3645587500000005	-60.4006
380	3.8	0.20802874999999998	-78.30330000000001	0.2643260625	-80.9622	0.3114180625	-76.41000000000001	0.206959875	-77.9355	0.2602966875	-78.32819999999998	2.202559375	-59.94540000000001	2.9899637500000003	-61.2487	2.6137293749999997	-59.519299999999994	2.3761268749999997	-60.3497	2.57264	-60.624199999999995	2.5318368749999998	-58.491099999999996	3.53405625	-59.13909999999999	2.9665637499999997	-57.9964	2.778130625	-58.710499999999996	2.943343125	-59.028699999999986	2.191094375	-59.998400000000004	2.980228125	-61.290400000000005	2.597415625	-59.5884	2.36429	-60.399699999999996	2.5368825	-60.776300000000006	2.1911931250000003	-59.99790000000001	2.9804399999999998	-61.289699999999996	2.59782875	-59.587199999999996	2.3645775	-60.3987
381	3.81	0.2080495	-78.30189999999999	0.2643335625	-80.961	0.311472125	-76.4086	0.20698656249999997	-77.93419999999999	0.2603316875	-78.327	2.2025112499999997	-59.944	2.989501875	-61.2479	2.613678125	-59.51749999999999	2.3760575	-60.3481	2.572600625	-60.6226	2.532520625	-58.4874	3.534475625	-59.1355	2.96707375	-57.992799999999995	2.778815	-58.7066	2.944024375	-59.0248	2.1911325	-59.996900000000004	2.9798212499999996	-61.2895	2.597421875	-59.5867	2.364303125	-60.39790000000001	2.5369175	-60.77419999999999	2.1912975	-59.9962	2.979986875	-61.2889	2.597760625	-59.585499999999996	2.36456125	-60.3969
382	3.82	0.2080688125	-78.3005	0.2643414375	-80.95980000000002	0.31152525	-76.4074	0.2070119375	-77.93310000000001	0.26036950000000003	-78.3257	2.202441875	-59.9427	2.9890412499999996	-61.24719999999999	2.613721875	-59.5158	2.37598625	-60.34640000000001	2.5723512499999996	-60.62080000000001	2.533165625	-58.4837	3.5348868749999998	-59.132000000000005	2.9678581250000002	-57.989	2.779495625	-58.70269999999999	2.94464875	-59.021	2.1910775	-59.99550000000001	2.9794475	-61.2885	2.5972825	-59.585100000000004	2.364258125	-60.3962	2.53690625	-60.772400000000005	2.191315625	-59.994699999999995	2.979508125	-61.288000000000004	2.59769375	-59.583800000000004	2.364545	-60.3951
383	3.83	0.2080891875	-78.299	0.264349125	-80.9586	0.311577	-76.40620000000001	0.20703856250000002	-77.9317	0.26040312499999996	-78.3246	2.202425	-59.941300000000005	2.988620625	-61.246500000000005	2.613569375	-59.514199999999995	2.375931875	-60.3447	2.5723031250000004	-60.6191	2.533821875	-58.4802	3.535294375	-59.128499999999995	2.9686525	-57.9852	2.7801725	-58.698800000000006	2.945344375	-59.0172	2.1911275000000003	-59.9939	2.9790981249999997	-61.287699999999994	2.597318125	-59.5831	2.36421875	-60.3944	2.5368793750000003	-60.7703	2.1912825000000002	-59.9932	2.9791006249999996	-61.287099999999995	2.597564375	-59.582100000000004	2.3645025000000004	-60.3934
384	3.84	0.20810843750000002	-78.2976	0.26435624999999996	-80.9575	0.31162737500000004	-76.4049	0.20706524999999998	-77.9305	0.2604376875	-78.32330000000002	2.2023400000000004	-59.94	2.98808875	-61.24580000000001	2.613499375	-59.5125	2.375863125	-60.3432	2.572164375	-60.6175	2.5342775	-58.476699999999994	3.5356899999999998	-59.125	2.9693699999999996	-57.981500000000004	2.7808787500000003	-58.69490000000001	2.9459850000000003	-59.01349999999999	2.1912012499999998	-59.9924	2.978636875	-61.2868	2.59737375	-59.5813	2.364250625	-60.39259999999999	2.5369012499999997	-60.768499999999996	2.19124	-59.9918	2.9786799999999998	-61.28640000000001	2.597565625	-59.5803	2.3644806249999997	-60.3916
385	3.85	0.2081278125	-78.29610000000001	0.26436381249999996	-80.9564	0.31168087499999997	-76.4036	0.207090875	-77.929	0.260473	-78.3221	2.2024175	-59.9387	2.98772375	-61.245000000000005	2.6134025	-59.511	2.375755	-60.34159999999999	2.572069375	-60.6159	2.5349225	-58.4731	3.53605	-59.1215	2.96986125	-57.9779	2.781569375	-58.691	2.9465287499999997	-59.01	2.1911018749999998	-59.99109999999999	2.97824625	-61.286	2.59730875	-59.5797	2.364234375	-60.3908	2.5368850000000003	-60.76649999999999	2.191234375	-59.9904	2.978189375	-61.2856	2.59762375	-59.578599999999994	2.3644331249999997	-60.389900000000004
386	3.86	0.20814587499999998	-78.2949	0.2643715625	-80.9551	0.311733625	-76.4022	0.20711600000000002	-77.9278	0.26050693750000004	-78.3209	2.20241375	-59.93730000000001	2.987333125	-61.2444	2.613368125	-59.5092	2.37573	-60.339999999999996	2.5720075	-60.6143	2.53546375	-58.47	3.536381875	-59.118100000000005	2.970604375	-57.974199999999996	2.782220625	-58.68730000000001	2.947225	-59.006299999999996	2.1911143749999997	-59.98969999999999	2.977836875	-61.285199999999996	2.597265	-59.5779	2.364225625	-60.3893	2.5369175	-60.764599999999994	2.191286875	-59.9889	2.97786875	-61.2849	2.59753875	-59.5769	2.3644125000000003	-60.38830000000001
387	3.87	0.20816537499999999	-78.2935	0.2643785	-80.9541	0.31178581250000004	-76.4009	0.20714224999999997	-77.92649999999999	0.26054062499999997	-78.31970000000001	2.20235	-59.936099999999996	2.98686375	-61.2436	2.61333	-59.5077	2.375620625	-60.338499999999996	2.57183875	-60.6127	2.535958125	-58.4664	3.5367181249999997	-59.11469999999999	2.971190625	-57.970600000000005	2.782809375	-58.68350000000001	2.947795625	-59.00269999999999	2.19116	-59.98819999999999	2.9773637500000003	-61.28450000000001	2.59729875	-59.5761	2.364113125	-60.387699999999995	2.5369656249999997	-60.762699999999995	2.1913268749999997	-59.9874	2.9774199999999995	-61.284000000000006	2.59745375	-59.575300000000006	2.3643818750000003	-60.3866
388	3.88	0.20818399999999998	-78.292	0.26438606249999996	-80.953	0.3118361875	-76.3997	0.2071686875	-77.92510000000001	0.26057518749999997	-78.3184	2.2022887499999997	-59.934900000000006	2.98645375	-61.2431	2.61316875	-59.506299999999996	2.3755475	-60.337	2.5716512500000004	-60.6114	2.536578125	-58.4631	3.537048125	-59.1114	2.97190625	-57.967099999999995	2.7834537500000005	-58.6799	2.948408125	-58.9991	2.1911137499999995	-59.986900000000006	2.976898125	-61.28380000000001	2.597278125	-59.5745	2.3640925	-60.386	2.536885625	-60.761	2.19130875	-59.9861	2.97707875	-61.283300000000004	2.5973218749999996	-59.573699999999995	2.36434125	-60.385
389	3.89	0.208203375	-78.2906	0.26439300000000004	-80.9518	0.31188743750000003	-76.3983	0.2071944375	-77.9237	0.2606081875	-78.3173	2.202205	-59.9337	2.9860493750000003	-61.2423	2.61300125	-59.504999999999995	2.37554	-60.33540000000001	2.571503125	-60.60980000000001	2.537161875	-58.4596	3.537379375	-59.1081	2.972521875	-57.9635	2.7840793749999997	-58.676199999999994	2.9491025	-58.995400000000004	2.1910887500000005	-59.9855	2.976495	-61.2831	2.5969925000000003	-59.5733	2.36391375	-60.384600000000006	2.5369743750000002	-60.759100000000004	2.1913125	-59.98480000000001	2.97664375	-61.282500000000006	2.597288125	-59.572100000000006	2.36432875	-60.3834
390	3.9	0.20822225000000003	-78.2892	0.2644005625	-80.95089999999999	0.3119391875	-76.39689999999999	0.20722043750000002	-77.92239999999998	0.26064081250000004	-78.316	2.2021368750000003	-59.932500000000005	2.985519375	-61.241899999999994	2.61279875	-59.5036	2.375445	-60.334	2.5713918749999998	-60.6084	2.5376893750000002	-58.456500000000005	3.5377075	-59.1048	2.973095	-57.9601	2.7847375000000003	-58.6725	2.9496631250000003	-58.992	2.191145625	-59.9841	2.97618	-61.2823	2.59699625	-59.57150000000001	2.363928125	-60.38290000000001	2.5369481250000003	-60.7573	2.191255625	-59.9835	2.97638125	-61.2817	2.5971687500000002	-59.570699999999995	2.364306875	-60.3818
391	3.91	0.20824062499999998	-78.2879	0.2644076875	-80.94969999999999	0.3119891875	-76.39569999999999	0.20724543750000002	-77.92110000000001	0.260676	-78.3148	2.20211625	-59.9313	2.98503125	-61.241299999999995	2.6127431249999997	-59.502	2.3753725	-60.3325	2.571224375	-60.607000000000006	2.538161875	-58.4533	3.538036875	-59.1016	2.973735625	-57.956500000000005	2.78541125	-58.6688	2.9502050000000004	-58.9885	2.19106875	-59.98290000000001	2.97582125	-61.281600000000005	2.59702125	-59.57000000000001	2.363985625	-60.381299999999996	2.53686375	-60.755700000000004	2.191201875	-59.9822	2.976073125	-61.2809	2.59712	-59.5691	2.364253125	-60.3804
392	3.92	0.20825931250000002	-78.28649999999999	0.26441512500000003	-80.94860000000001	0.3120389375	-76.3944	0.20727074999999998	-77.9198	0.26070974999999996	-78.31349999999999	2.202075625	-59.930200000000006	2.98464625	-61.24080000000001	2.612634375	-59.50059999999999	2.3753275	-60.331100000000006	2.5710912500000003	-60.60549999999999	2.538768125	-58.4499	3.5383643749999996	-59.098400000000005	2.974316875	-57.95319999999999	2.78603125	-58.66519999999999	2.9508225	-58.985	2.1910049999999996	-59.9818	2.9754618749999997	-61.2809	2.5969724999999997	-59.5684	2.3640125	-60.3797	2.53684375	-60.7539	2.1912362499999998	-59.9809	2.975624375	-61.2802	2.597071875	-59.56759999999999	2.364198125	-60.378699999999995
393	3.93	0.20827718750000002	-78.2852	0.2644221875	-80.94739999999999	0.312090875	-76.3931	0.20729556249999997	-77.9185	0.26074331250000005	-78.31230000000001	2.202006875	-59.928999999999995	2.984248125	-61.2401	2.612533125	-59.499300000000005	2.3751056249999998	-60.3299	2.5709806250000002	-60.604099999999995	2.5393668750000002	-58.446600000000004	3.5386875	-59.0952	2.974961875	-57.94969999999999	2.7866425	-58.661699999999996	2.951425	-58.9816	2.191061875	-59.980399999999996	2.97501625	-61.2802	2.5968468749999998	-59.5669	2.36389125	-60.3783	2.53686375	-60.752199999999995	2.19121375	-59.9797	2.975171875	-61.279599999999995	2.597123125	-59.565999999999995	2.36417125	-60.377199999999995
394	3.94	0.2082953125	-78.2837	0.26443031250000004	-80.94619999999999	0.31213824999999995	-76.39179999999999	0.2073196875	-77.9173	0.26077606249999996	-78.31110000000001	2.20201625	-59.9279	2.9838693750000003	-61.23969999999999	2.61253	-59.497800000000005	2.37506	-60.3285	2.5708450000000003	-60.6027	2.539970625	-58.443299999999994	3.53901	-59.092	2.975469375	-57.94640000000001	2.7872387499999998	-58.6582	2.9519237499999997	-58.978199999999994	2.19100625	-59.979099999999995	2.9746925	-61.279599999999995	2.5968912499999997	-59.5654	2.363855	-60.3768	2.53680125	-60.7505	2.1912037499999997	-59.9785	2.974940625	-61.2789	2.5970762499999998	-59.564400000000006	2.3641362499999996	-60.375699999999995
395	3.95	0.2083140625	-78.2817	0.26443800000000006	-80.9445	0.31218762499999997	-76.38989999999998	0.2073451875	-77.91539999999999	0.2608109375	-78.30919999999999	2.20203125	-59.926300000000005	2.98348	-61.238699999999994	2.61256	-59.495900000000006	2.375068125	-60.32659999999999	2.570768125	-60.600899999999996	2.540404375	-58.4398	3.53938	-59.0885	2.9761550000000003	-57.942499999999995	2.787835625	-58.6543	2.9525112499999997	-58.9744	2.191130625	-59.97730000000001	2.97433625	-61.2785	2.596685625	-59.5635	2.36390625	-60.37480000000001	2.53688	-60.748400000000004	2.191205625	-59.976699999999994	2.97460125	-61.27769999999999	2.597031875	-59.5625	2.36413	-60.3739
396	3.96	0.20866050000000003	-78.197	0.2646724375	-80.8701	0.3130555625	-76.30720000000001	0.207733875	-77.8398	0.2613774375	-78.2341	2.220431875	-59.8603	3.007711875	-61.1798	2.6384075	-59.4283	2.3930637499999996	-60.2666	2.59272625	-60.5403	2.561510625	-58.373000000000005	3.566935	-59.028400000000005	3.0049631249999997	-57.8747	2.808904375	-58.59299999999999	2.9772443749999997	-58.9135	2.2094368749999997	-59.91159999999999	2.99838125	-61.21990000000001	2.6227481249999998	-59.49640000000001	2.381761875	-60.314899999999994	2.559044375	-60.6883	2.20951	-59.911	2.9987393750000004	-61.219100000000005	2.6230925	-59.49529999999999	2.381970625	-60.314
397	3.97	0.2121965	-77.6495	0.26701475	-80.39240000000001	0.32103475000000004	-75.77730000000001	0.21171218749999998	-77.3479	0.26682887499999997	-77.74860000000001	2.4180662500000003	-59.425	3.268751875	-60.7826	2.8898275	-58.986999999999995	2.590635	-59.8674	2.8156375000000002	-60.1408	2.772966875	-57.95119999999999	3.84987125	-58.6444	3.2722768749999998	-57.453900000000004	3.027109375	-58.206100000000006	3.213534375	-58.533500000000004	2.4045375	-59.48009999999999	3.2571162499999997	-60.825300000000006	2.871334375	-59.059	2.5769481250000004	-59.918800000000005	2.7757162499999994	-60.29740000000001	2.4044406250000003	-59.48	3.257329375	-60.8248	2.871460625	-59.058400000000006	2.5768050000000002	-59.9184
398	3.98	0.22791299999999998	-76.1202	0.27696550000000003	-79.05539999999999	0.3551053125	-74.3052	0.229023	-75.9589	0.28988437499999997	-76.3901	3.2035150000000003	-58.18350000000001	4.33123125	-59.6188	3.865793125	-57.7334	3.39779375	-58.7112	3.6859587499999997	-58.9904	3.572469375	-56.78730000000001	4.922323125	-57.5602	4.229749374999999	-56.3054	3.851309375	-57.1221	4.055936875	-57.485699999999994	3.176083125	-58.25509999999999	4.305794375	-59.6736	3.827563125	-57.8236	3.3710843749999997	-58.77669999999999	3.6075575	-59.1852	3.17468125	-58.256899999999995	4.30501125	-59.674	3.8271056249999997	-57.8236	3.36975125	-58.7779
399	3.99	0.2936751875	-73.2727	0.3150803125	-76.53099999999999	0.4955686875	-71.5616	0.29894862499999997	-73.3273	0.38039375000000003	-73.8421	5.572067499999999	-55.843399999999995	7.682244375	-57.3341	6.7081687500000005	-55.3841	5.883831875	-56.4834	6.218913125	-56.786199999999994	5.706175625	-54.682100000000005	7.815674375	-55.5299	6.675271875	-54.24680000000001	6.08961875	-55.117599999999996	6.17525375	-55.58440000000001	5.47370625	-55.9649	7.5811475	-57.426199999999994	6.577244374999999	-55.5264	5.7904293749999995	-56.592	5.964905	-57.0901	5.4664825	-55.97050000000001	7.575154374999999	-57.428999999999995	6.57419375	-55.5278	5.78365875	-56.5965
400	4.0	0.6492263125	-69.3689	0.487006375	-72.997	1.251376875	-67.76939999999999	0.659306125	-69.6345	0.820174875	-70.3107	10.835708125	-52.6842	15.93969375	-54.0601	12.64898125	-52.2462	11.795112499999998	-53.37619999999999	11.6599875	-53.73160000000001	9.654196875	-51.9988	13.310768750000001	-52.809599999999996	10.9776275	-51.6432	10.397065	-52.4816	9.816591875	-53.1484	10.456074999999998	-52.923	15.50636875	-54.24400000000001	12.19295625	-52.5015	11.4161825	-53.5908	10.794491875	-54.274800000000006	10.434533125	-52.9326	15.48415	-54.2503	12.18820625	-52.502599999999994	11.39218125	-53.600300000000004
401	4.01	3.1400381250000002	-65.22500000000001	1.431575625	-69.164	6.357069375	-63.6915	3.0966775	-65.60969999999999	3.423805625	-66.5288	16.497875	-49.589099999999995	25.250206249999998	-50.606199999999994	18.753643750000002	-49.229099999999995	18.625918749999997	-50.200300000000006	17.4081875	-50.6316	13.453525	-49.5553	18.435837499999998	-50.1703	15.1487	-49.285000000000004	14.5717625	-49.9871	13.09228125	-50.9214	15.51475	-50.036	24.15219375	-50.9655	17.634081249999998	-49.6661	17.63156875	-50.616099999999996	15.415674999999998	-51.5658	15.496175	-50.0439	24.1259125	-50.9728	17.65254375	-49.6606	17.60005625	-50.627199999999995
402	4.02	17.38275	-61.599599999999995	6.5059275	-65.73939999999999	31.7022	-60.100300000000004	17.3657375	-61.988800000000005	15.8066625	-63.21789999999999	19.669731249999998	-47.313199999999995	28.0449375	-47.8636	22.871481250000002	-47.07149999999999	21.212537500000003	-47.7503	20.89006875	-48.255300000000005	15.63543125	-47.911699999999996	20.779600000000002	-48.25580000000001	17.92565625	-47.7071	16.40406875	-48.2345	14.8018	-49.426199999999994	17.61458125	-48.02609999999999	25.98268125	-48.4685	20.535775	-47.7205	19.33620625	-48.443599999999996	16.99355	-49.657	17.622212499999996	-48.025999999999996	25.9906375	-48.469699999999996	20.60856875	-47.7028	19.327768749999997	-48.45
403	4.03	51.697393749999996	-58.8817	23.40429375	-63.062099999999994	75.6815375	-57.4582	55.96393125	-59.18039999999999	42.621081249999996	-60.749199999999995	22.477081249999998	-45.995599999999996	30.4490875	-46.1359	26.3730625	-45.8778	22.822456250000002	-46.246900000000004	24.444618750000004	-46.816500000000005	16.87903125	-47.0741	22.1132875	-47.1818	19.53129375	-46.91459999999999	17.17634375	-47.2905	15.624075000000001	-48.6744	18.8072875	-46.956199999999995	26.54685625	-46.9946	22.481849999999998	-46.7083	19.49625	-47.219699999999996	17.653668749999998	-48.6349	18.83835	-46.949400000000004	26.597137500000002	-46.986599999999996	22.61804375	-46.6802	19.50851875	-47.2189
404	4.04	65.6756625	-57.19669999999999	46.9762	-61.217499999999994	74.4312125	-55.9	78.943175	-57.3486	55.539281249999995	-59.2158	24.11333125	-45.426500000000004	32.62308125	-45.2875	27.705712500000004	-45.4106	24.313906250000002	-45.530800000000006	26.735681250000003	-46.1541	17.049118749999998	-46.8046	22.3001	-46.76180000000001	19.6561875	-46.6758	17.2711	-46.9463	15.60030625	-48.4457	19.213549999999998	-46.562099999999994	27.089543749999997	-46.343999999999994	22.9074375	-46.3585	19.60490625	-46.716800000000006	17.7906	-48.2596	19.25919375	-46.552	27.18411875	-46.3277	23.07255625	-46.324999999999996	19.637774999999998	-46.7097
405	4.05	43.595175	-56.414199999999994	51.813250000000004	-60.17190000000001	41.55280625	-55.2197	56.41924375	-56.4226	41.015837499999996	-58.4962	23.460718749999998	-45.34559999999999	31.61788125	-45.0552	26.384974999999997	-45.3981	24.062181250000002	-45.3576	26.393443750000003	-46.017199999999995	16.1742875	-46.87519999999999	21.01446875	-46.7649	18.5167625	-46.7683	16.50245	-46.976699999999994	14.83663125	-48.5285	18.3777125	-46.573800000000006	25.831543749999998	-46.229800000000004	21.69743125	-46.400800000000004	18.87149375	-46.66759999999999	17.05171875	-48.2756	18.42379375	-46.562900000000006	25.942425	-46.208400000000005	21.851374999999997	-46.367	18.920162500000004	-46.655699999999996
406	4.06	21.621000000000002	-56.235400000000006	37.2439875	-59.7817	19.561037499999998	-55.0947	28.76241875	-56.1343	22.7924875	-58.34400000000001	21.279225	-45.5411	28.141975000000002	-45.1914	23.69330625	-45.6323	22.219987500000002	-45.5076	24.162075	-46.186800000000005	14.75768125	-47.1224	18.9024625	-47.00280000000001	16.80853125	-47.031000000000006	15.17981875	-47.2092	13.69940625	-48.771300000000004	16.763775	-46.799	23.20420625	-46.4149	19.67145	-46.6457	17.412887500000004	-46.86600000000001	15.7384	-48.496900000000004	16.802475	-46.788199999999996	23.31141875	-46.3909	19.7911625	-46.61430000000001	17.46794375	-46.8505
407	4.07	10.516245000000001	-56.413	21.5929875	-59.8552	9.971965	-55.299400000000006	13.89879375	-56.23290000000001	12.00771875	-58.54109999999999	18.65184375	-45.871900000000004	24.0056375	-45.5181	20.72755625	-45.980199999999996	19.75255625	-45.8245	21.323856250000002	-46.511300000000006	13.268068750000001	-47.4454	16.6796	-47.34969999999999	15.070512500000001	-47.364200000000004	13.736675	-47.532199999999996	12.50655	-49.0805	14.98410625	-47.1195	20.24729375	-46.74419999999999	17.5098625	-46.9788	15.70839375	-47.18030000000001	14.295112500000002	-48.80950000000001	15.01320625	-47.1096	20.336043749999998	-46.718999999999994	17.59810625	-46.9507	15.764125	-47.162800000000004
408	4.08	5.76394875	-56.802	11.81471875	-60.2341	6.024229374999999	-55.70069999999999	7.43938625	-56.566599999999994	6.823278125	-58.945800000000006	16.21189375	-46.256499999999996	20.24206875	-45.927800000000005	18.067831249999998	-46.3681	17.31354375	-46.213499999999996	18.62429375	-46.900400000000005	11.90589375	-47.78880000000001	14.6797875	-47.73309999999999	13.525268749999999	-47.7138	12.41005	-47.883300000000006	11.40995	-49.405199999999994	13.3532125	-47.4717	17.5734	-47.129999999999995	15.559474999999999	-47.3388	14.08126875	-47.5374	12.95149375	-49.152	13.37463125	-47.4625	17.6409375	-47.10490000000001	15.618224999999999	-47.314	14.13139375	-47.5186
409	4.09	3.68445625	-57.313199999999995	6.721341875	-60.80369999999999	4.2484275	-56.2109	4.641075000000001	-57.0418	4.36541875	-59.4673	14.161075	-46.649	17.191525	-46.36000000000001	15.86808125	-46.7551	15.18965	-46.6199	16.28615	-47.3031	10.75405625	-48.1232	13.03083125	-48.1129	12.20835	-48.050999999999995	11.2599625	-48.228699999999996	10.48036375	-49.719	11.95746875	-47.822	15.357681249999999	-47.525	13.92725625	-47.693099999999994	12.680225	-47.8976	11.770175000000002	-49.4916	11.97371875	-47.813500000000005	15.4086625	-47.500400000000006	13.965125	-47.6713	12.7235625	-47.87819999999999
410	4.1	2.6816112499999996	-57.8857	4.14938	-61.482	3.3426425	-56.76990000000001	3.309276875	-57.5946	3.1331249999999997	-60.042899999999996	12.48800625	-47.02530000000001	14.786537500000001	-46.781699999999994	14.068025000000002	-47.1209	13.4590875	-47.0138	14.38511875	-47.6914	9.814732500000002	-48.4338	11.708475	-48.46880000000001	11.142299999999999	-48.361900000000006	10.308353125	-48.551199999999994	9.711916875	-50.0085	10.80388125	-48.152899999999995	13.56138125	-47.9046	12.576125000000001	-48.02530000000001	11.506450000000001	-48.2407	10.791725	-49.8112	10.81565625	-48.1452	13.598875000000001	-47.880900000000004	12.601949999999999	-48.006	11.5448625	-48.221199999999996
411	4.11	2.1351368749999997	-58.4769	2.8127075	-62.20880000000001	2.80586	-57.3378	2.59992	-58.17909999999999	2.45133	-60.6305	11.16551875	-47.373400000000004	12.93975625	-47.1761	12.64498125	-47.4558	12.05151875	-47.38080000000001	12.874950000000002	-48.051700000000004	9.04876125	-48.714800000000004	10.650549999999999	-48.792	10.285195625	-48.6413	9.538281875	-48.843199999999996	9.067973125	-50.2688	9.870674375	-48.4567	12.14438125	-48.256800000000005	11.47905	-48.328199999999995	10.538514375	-48.5568	9.991088125000001	-50.1037	9.879551875	-48.44930000000001	12.17085625	-48.234100000000005	11.49426875	-48.311	10.57032875	-48.537699999999994
412	4.12	1.8033993750000001	-59.05800000000001	2.0734581249999997	-62.939400000000006	2.45677125	-57.8885	2.170688125	-58.76369999999999	2.044115625	-61.2019	10.120335	-47.688500000000005	11.5223875	-47.5366	11.5190625	-47.757	10.9338375	-47.7143	11.651768749999999	-48.378699999999995	8.4265325	-48.9644	9.81496125	-49.079699999999995	9.58029	-48.88819999999999	8.90825125	-49.103100000000005	8.54394875	-50.498900000000006	9.115615625	-48.730500000000006	11.0264625	-48.5769	10.596506250000001	-48.599999999999994	9.755373124999998	-48.8425	9.320241249999999	-50.3667	9.1225125	-48.723800000000004	11.045831249999999	-48.5555	10.60556875	-48.584300000000006	9.781585625000002	-48.824
413	4.13	1.581663125	-59.6103	1.634599375	-63.64199999999999	2.20842	-58.406600000000005	1.88739	-59.3272	1.7769374999999998	-61.73969999999999	9.279625624999998	-47.9709	10.412437500000001	-47.8614	10.601799999999999	-48.024699999999996	10.046014374999999	-48.0133	10.68170625	-48.6715	7.921841875	-49.1839	9.153365625000001	-49.3329	9.007259375	-49.1043	8.38988875	-49.33169999999999	8.115916875	-50.7004	8.49511625	-48.974900000000005	10.1272625	-48.8644	9.881488125	-48.8414	9.116543125	-49.09790000000001	8.76987625	-50.60059999999999	8.500140625	-48.9686	10.14035625	-48.8441	9.886736875	-48.826800000000006	9.138638125	-49.0802
414	4.14	1.426444375	-60.1225	1.358876875	-64.29580000000001	2.026719375	-58.883500000000005	1.686901875	-59.855999999999995	1.5963762499999998	-62.23350000000001	8.607906875000001	-48.2218	9.54730375	-48.1514	9.862891874999999	-48.2614	9.32136375	-48.27940000000001	9.906231875	-48.9315	7.511456875	-49.37630000000001	8.614255625	-49.55440000000001	8.540821875	-49.292500000000004	7.9673875	-49.5316	7.763428125	-50.876099999999994	7.98861875	-49.1918	9.406966874999998	-49.1211	9.283364375	-49.054500000000004	8.583143125	-49.3247	8.317569375	-50.8074	7.992601875000002	-49.1857	9.41542	-49.101800000000004	9.28575125	-49.0411	8.60172875	-49.30780000000001
415	4.15	1.31123	-60.589999999999996	1.17814125	-64.88909999999998	1.8865775	-59.3169	1.5387312499999999	-60.343399999999995	1.4651818749999999	-62.679300000000005	8.066810625	-48.444	8.86702125	-48.409800000000004	9.2625425	-48.4705	8.73232375	-48.5154	9.27069375	-49.1621	7.17349875	-49.5447	8.17671125	-49.748099999999994	8.15611875	-49.456599999999995	7.619053125	-49.7064	7.4682075	-51.029199999999996	7.5713375	-49.384	8.826936875000001	-49.3495	8.789376875000002	-49.243	8.14178	-49.52569999999999	7.940809375	-50.9904	7.57434125	-49.3781	8.831660625000001	-49.3313	8.7895825	-49.230500000000006	8.15697875	-49.509699999999995
416	4.16	1.22587625	-61.0103	1.0536599999999998	-65.4159	1.7810493750000003	-59.7054	1.426696875	-60.785199999999996	1.3712225	-63.07599999999999	7.62548125	-48.6406	8.31675125	-48.639300000000006	8.769601250000001	-48.654500000000006	8.25216625	-48.723800000000004	8.742618125	-49.3657	6.887970625	-49.6916	7.8181425	-49.91669999999999	7.835756249999999	-49.59930000000001	7.32909625	-49.8586	7.214462500000001	-51.1622	7.225996875	-49.5536	8.35356625	-49.5522	8.37905875	-49.408899999999996	7.774790625	-49.703199999999995	7.623779375	-51.1518	7.228308125000001	-49.5481	8.356198124999999	-49.5351	8.377823750000001	-49.396800000000006	7.78723875	-49.6881
417	4.17	1.160680625	-61.38290000000001	0.9690100625	-65.8755	1.6970418749999998	-60.049400000000006	1.34206	-61.180099999999996	1.300666875	-63.424099999999996	7.2562443750000005	-48.813900000000004	7.871868749999999	-48.8423	8.361963750000001	-48.8159	7.857538125	-48.90709999999999	8.308964375	-49.545	6.648921249999999	-49.819300000000005	7.52478875	-50.0628	7.566962500000001	-49.722500000000004	7.08477125	-49.9905	7.000325625	-51.277300000000004	6.935975625	-49.7033	7.958115000000001	-49.7314	8.0359375	-49.55440000000001	7.4676825000000004	-49.8594	7.3492025000000005	-51.293499999999995	6.93795375	-49.6978	7.958701875	-49.7152	8.03398625	-49.5426	7.477875000000001	-49.845
418	4.18	1.111795625	-61.7094	0.9095843125	-66.27000000000001	1.633440625	-60.3508	1.276253125	-61.5286	1.248643125	-63.726099999999995	6.951304375	-48.9657	7.51083875	-49.021300000000004	8.013731875	-48.956900000000005	7.528581875	-49.068099999999994	7.949825000000001	-49.7021	6.449008125	-49.929500000000004	7.28289625	-50.189	7.33526	-49.8287	6.876683125	-50.104400000000005	6.8196075	-51.37630000000001	6.688745624999999	-49.834300000000006	7.6315225	-49.8894	7.7470212499999995	-49.6812	7.208471875	-49.996399999999994	7.11619375	-51.417399999999994	6.690314375	-49.82900000000001	7.63076875	-49.873900000000006	7.744151875	-49.6701	7.216906874999999	-49.9828
419	4.19	1.07606625	-61.9923	0.868851125	-66.6045	1.586285625	-60.6122	1.2278850000000001	-61.83240000000001	1.211605	-63.98519999999999	6.698114374999999	-49.098699999999994	7.217825	-49.1788	7.72176	-49.0799	7.2496043750000005	-49.2089	7.650136875	-49.8394	6.280335625	-50.02430000000001	7.0820875	-50.297599999999996	7.1391906249999995	-49.919900000000005	6.6997824999999995	-50.202400000000004	6.665644374999999	-51.4615	6.479873124999999	-49.949099999999994	7.35910875	-50.0283	7.502105625	-49.791900000000005	6.98707125	-50.1164	6.918014375	-51.52569999999999	6.481325625	-49.9438	7.357195624999999	-50.0136	7.498905625	-49.781	6.99417125	-50.1034
420	4.2	1.04983375	-62.23500000000001	0.8411016875	-66.8849	1.5508925	-60.836800000000004	1.192385	-62.0948	1.18530875	-64.2058	6.48580875	-49.2149	6.9781731250000005	-49.3173	7.475483125	-49.18719999999999	7.014491875	-49.331900000000005	7.3975068749999995	-49.9596	6.136966875000001	-50.105999999999995	6.91288875	-50.3909	6.97253625	-49.997800000000005	6.54954875	-50.286300000000004	6.53355875	-51.534400000000005	6.302972499999999	-50.04919999999999	7.132111875	-50.1503	7.29290875	-49.8879	6.795975	-50.221	6.748083125000001	-51.61990000000001	6.304201875	-50.04409999999999	7.129473125	-50.1361	7.289518125	-49.8773	6.8023243749999995	-50.2086
421	4.21	1.0313406875	-62.4414	0.8218998125	-67.118	1.524171875	-61.028	1.1655574999999998	-62.3193	1.1659518750000002	-64.3916	6.30783	-49.3165	6.781474375	-49.4387	7.266635000000001	-49.280300000000004	6.81626125	-49.439	7.1830468750000005	-50.06459999999999	6.015096874999999	-50.17609999999999	6.769128125	-50.4709	6.8302075	-50.0644	6.421169375	-50.3582	6.4196925	-51.5967	6.1520287499999995	-50.1365	6.94204375	-50.2572	7.108655	-49.9717	6.6315325000000005	-50.3122	6.6015225	-51.702	6.15289875	-50.131699999999995	6.9384625	-50.243900000000004	7.105570625	-49.96130000000001	6.636914375	-50.30030000000001
422	4.22	1.0198735625	-62.6153	0.81013775	-67.31	1.5060025	-61.19	1.1474306250000001	-62.50950000000001	1.15349125	-64.5472	6.157774375	-49.404900000000005	6.6171175	-49.5453	7.08814125	-49.36130000000001	6.6479243750000006	-49.5325	6.996211875	-50.156400000000005	5.9109131249999995	-50.2362	6.6478681250000005	-50.539500000000004	6.707336875	-50.1213	6.310624375000001	-50.4197	6.320723750000001	-51.650099999999995	6.0217568749999995	-50.213	6.781643125	-50.35119999999999	6.9494968749999995	-50.044900000000005	6.489830625	-50.3917	6.473849375	-51.7737	6.022365625	-50.2083	6.777420625	-50.3384	6.946311875	-50.0343	6.49438875	-50.3801
423	4.23	1.0136615	-62.76090000000001	0.8038448125	-67.4674	1.4945556249999998	-61.32580000000001	1.13618125	-62.669500000000006	1.146369375	-64.67630000000001	6.030020625000001	-49.482400000000005	6.47837125	-49.6392	6.93417125	-49.4321	6.503839375	-49.6142	6.834603125	-50.2369	5.8208256249999994	-50.288	6.545045	-50.5982	6.600736250000001	-50.1697	6.2147468749999994	-50.472300000000004	6.234130625	-51.6956	5.909499374999999	-50.2798	6.645420625	-50.4338	6.811228125	-50.1083	6.36679875	-50.4612	6.361600625	-51.8365	5.909966875	-50.275	6.641065625	-50.4214	6.807857499999999	-50.098000000000006	6.3706193749999995	-50.45
424	4.24	1.0115881875000001	-62.882000000000005	0.8015301875	-67.5955	1.4883375	-61.43869999999999	1.1302487499999998	-62.8031	1.143300625	-64.7827	5.9204799999999995	-49.5504	6.362595625	-49.7221	6.800581875	-49.494	6.379656874999999	-49.6857	6.695174375000001	-50.3075	5.7425175	-50.3325	6.45726875	-50.64880000000001	6.5071225	-50.211400000000005	6.130945625	-50.5175	6.1575275000000005	-51.73480000000001	5.811854374999999	-50.3384	6.528931249999999	-50.506699999999995	6.69007	-50.1641	6.259014375	-50.5221	6.262551875	-51.8916	5.812183125000001	-50.3339	6.524410625	-50.494699999999995	6.686761875	-50.1539	6.262281875	-50.511300000000006
425	4.25	1.0124064375000001	-62.98229999999999	0.8021138750000001	-67.6994	1.486013125	-61.5323	1.128288125	-62.91419999999999	1.143075625	-64.87029999999999	5.825586875	-49.610800000000005	6.2657050000000005	-49.79559999999999	6.683505	-49.5486	6.271643125	-49.748900000000006	6.573623124999999	-50.369800000000005	5.674101875	-50.3708	6.381795	-50.692400000000006	6.424368125	-50.2473	6.057065	-50.55630000000001	6.089549375	-51.7684	5.7260025	-50.390299999999996	6.4276975	-50.571400000000004	6.58292	-50.2131	6.16389125	-50.5757	6.174059375000001	-51.9403	5.726375	-50.3858	6.42345375	-50.5597	6.579694375	-50.2031	6.166684999999999	-50.5652
426	4.26	1.0151589374999999	-63.0646	0.8047859374999999	-67.78320000000001	1.4865675	-61.609199999999994	1.12929875	-63.00549999999999	1.1448875	-64.9419	5.7416675	-49.66459999999999	6.183699375	-49.8614	6.58031625	-49.5969	6.176800625	-49.8048	6.466496875000001	-50.4255	5.61351625	-50.4044	6.316090000000001	-50.73030000000001	6.35081625	-50.2783	5.9913831250000005	-50.5899	6.02834	-51.79750000000001	5.65024	-50.436400000000006	6.338390625000001	-50.6293	6.4874712500000005	-50.2566	6.07916125	-50.623400000000004	6.094505625	-51.983599999999996	5.650393125	-50.43209999999999	6.334263125	-50.6179	6.4838725	-50.2468	6.0816156249999995	-50.613099999999996
427	4.27	1.0192085	-63.13189999999999	0.80869075	-67.8507	1.4893025	-61.6722	1.1320125	-63.080600000000004	1.14824	-65.00009999999999	5.667278125	-49.712599999999995	6.11318375	-49.9208	6.488103125	-49.64019999999999	6.092924999999999	-49.8549	6.371246875	-50.4754	5.55948375	-50.433899999999994	6.2586281249999995	-50.7634	6.284683125	-50.3053	5.932583125	-50.6192	5.972860625	-51.823	5.582226875	-50.477999999999994	6.26045875	-50.681400000000004	6.401375	-50.2955	6.00297	-50.6661	6.02239125	-52.022400000000005	5.582520000000001	-50.4736	6.256200000000001	-50.670300000000005	6.3980974999999995	-50.2857	6.005213125	-50.6559
428	4.28	1.024169125	-63.1863	0.813498375	-67.9048	1.4934812499999999	-61.7236	1.13632875	-63.1419	1.15251875	-65.0471	5.6014131250000005	-49.75619999999999	6.05293375	-49.9746	6.405444375	-49.6792	6.017928749999999	-49.900099999999995	6.286010625	-50.5206	5.5107437500000005	-50.46000000000001	6.20806875	-50.7926	6.224421250000001	-50.3293	5.879348125	-50.6451	5.9221275	-51.845400000000005	5.521061875	-50.5156	6.19161625	-50.72880000000001	6.323233125	-50.3308	5.934173749999999	-50.70440000000001	5.956094374999999	-52.05779999999999	5.521431875	-50.5112	6.1875599999999995	-50.7179	6.32028	-50.3209	5.936083125	-50.6946
429	4.29	1.029938375	-63.23039999999999	0.8190058125	-67.94800000000001	1.498354375	-61.765	1.141914375	-63.1915	1.1574375	-65.0849	5.542474375	-49.7961	6.00093125	-50.024	6.330670625	-49.7147	5.950438125000001	-49.941199999999995	6.208898125	-50.561699999999995	5.4666999999999994	-50.4833	6.1631599999999995	-50.81869999999999	6.169511875	-50.3504	5.83073625	-50.668	5.87538	-51.8656	5.465545625	-50.55	6.130491875000001	-50.7722	6.251975625	-50.3627	5.871283125	-50.7395	5.895230625	-52.089999999999996	5.46586625	-50.54559999999999	6.126485	-50.7615	6.249008125	-50.352999999999994	5.872994375	-50.7298
430	4.3	1.03597025	-63.266000000000005	0.8249948125	-67.9824	1.5036931249999999	-61.7985	1.14829125	-63.23180000000001	1.162628125	-65.1153	5.489193125	-49.8329	5.955674374999999	-50.0695	6.262090000000001	-49.7474	5.888834375	-49.979	6.13876625	-50.5996	5.426275625000001	-50.5045	6.122899374999999	-50.8422	6.11886125	-50.36959999999999	5.7860925000000005	-50.688599999999994	5.831793125	-51.8837	5.414693124999999	-50.5818	6.07562875	-50.81269999999999	6.186113125	-50.3923	5.813210625	-50.7718	5.8386925000000005	-52.119699999999995	5.414863125	-50.577600000000004	6.07175	-50.802	6.1832312499999995	-50.38249999999999	5.814802500000001	-50.7623
431	4.31	1.042258125	-63.29460000000001	0.8311660624999999	-68.0099	1.509500625	-61.8254	1.1550781249999997	-63.26430000000001	1.167903125	-65.13959999999999	5.44080125	-49.8673	5.915634375	-50.112300000000005	6.199023125	-49.7779	5.832518125	-50.0141	6.073975	-50.6353	5.38903	-50.523900000000005	6.086488125000001	-50.863699999999994	6.07185	-50.386900000000004	5.744726249999999	-50.707300000000004	5.791115	-51.9003	5.367696875	-50.6116	6.02589125	-50.8504	6.1250712499999995	-50.4198	5.759421875	-50.802	5.7853075	-52.1477	5.36793875	-50.6073	6.022280625	-50.8399	6.12237625	-50.4101	5.76094125	-50.792500000000004
432	4.32	1.0484875	-63.317599999999985	0.8374008125	-68.03150000000001	1.51547125	-61.84700000000001	1.1621000000000001	-63.29059999999999	1.1730675	-65.159	5.396446875	-49.899699999999996	5.879943125	-50.1526	6.140429375	-49.80669999999999	5.780650625	-50.047000000000004	6.0144525	-50.6686	5.354103125	-50.542	6.053285000000001	-50.8835	6.02769125	-50.403	5.706118125	-50.7245	5.752816875000001	-51.915499999999994	5.32393875	-50.6397	5.980634375	-50.8862	6.068293125	-50.445499999999996	5.70930375	-50.83030000000001	5.7349443749999995	-52.1739	5.324035	-50.635600000000004	5.97702375	-50.8759	6.065404375	-50.436	5.710654375	-50.821
433	4.33	1.0546381249999999	-63.336099999999995	0.8435358749999999	-68.0488	1.5214568750000002	-61.8641	1.169156875	-63.3113	1.1779775	-65.1745	5.355469375	-49.9304	5.847805625	-50.191100000000006	6.086006875000001	-49.833800000000004	5.732531249999999	-50.078199999999995	5.958819999999999	-50.700199999999995	5.32143625	-50.558899999999994	6.022779375	-50.901999999999994	5.986488124999999	-50.418	5.669879375000001	-50.7406	5.71651125	-51.93	5.282590625	-50.666799999999995	5.93884375	-50.920300000000005	6.014624375	-50.470099999999995	5.6621500000000005	-50.8573	5.686936875000001	-52.1991	5.282831875	-50.6626	5.935274999999999	-50.910199999999996	6.0119025	-50.4606	5.6634762499999995	-50.848000000000006
434	4.34	1.0606550000000001	-63.35059999999999	0.84956575	-68.06230000000001	1.527276875	-61.87799999999999	1.1761475	-63.32790000000001	1.18263375	-65.1867	5.31728125	-49.959900000000005	5.818736250000001	-50.2277	6.034046249999999	-49.8597	5.687133125000001	-50.10809999999999	5.906726875	-50.7307	5.2906475	-50.5749	5.994554375	-50.9195	5.94735	-50.43209999999999	5.6356425	-50.7558	5.6820325	-51.9433	5.2434818750000005	-50.6925	5.899831875	-50.953199999999995	5.9639581249999996	-50.4937	5.6177475	-50.882999999999996	5.6410631250000005	-52.2231	5.243701875	-50.6884	5.8967793749999995	-50.943000000000005	5.9612324999999995	-50.484500000000004	5.6189675	-50.873900000000006
435	4.35	1.06645125	-63.362199999999994	0.8553815	-68.07310000000001	1.5328781249999999	-61.889	1.182885	-63.341300000000004	1.1869918750000001	-65.1964	5.2815875	-49.988499999999995	5.7921450000000005	-50.2633	5.984662499999999	-49.885000000000005	5.644146875000001	-50.1368	5.85728125	-50.7603	5.2614025	-50.5902	5.96827625	-50.936099999999996	5.910111875	-50.445699999999995	5.603250625	-50.7701	5.649125	-51.9562	5.20638375	-50.7175	5.863716875	-50.985	5.9159387500000005	-50.516600000000004	5.575616875	-50.9079	5.59742	-52.2462	5.206609375	-50.7134	5.8608975	-50.97480000000001	5.9132750000000005	-50.50730000000001	5.57678375	-50.89880000000001
436	4.36	1.07199	-63.3716	0.8609086875	-68.0817	1.538271875	-61.8976	1.1893275	-63.3519	1.191063125	-65.20419999999999	5.24776625	-50.0162	5.7675293750000005	-50.297900000000006	5.937894375	-49.9095	5.603473125000001	-50.164699999999996	5.8104925	-50.7891	5.233834375	-50.6049	5.943665	-50.9522	5.874594375000001	-50.4587	5.5723725	-50.784	5.617691875	-51.9686	5.170975	-50.74190000000001	5.830175625000001	-51.0158	5.870074375	-50.5388	5.53546125	-50.93209999999999	5.555566875	-52.268899999999995	5.171276875	-50.73780000000001	5.82733875	-51.0059	5.867651875	-50.529500000000006	5.5366025	-50.9231
437	4.37	1.077255	-63.3789	0.866226375	-68.0885	1.543250625	-61.9049	1.195463125	-63.360600000000005	1.19480625	-65.21050000000001	5.21587625	-50.0434	5.74448125	-50.3318	5.893436875000001	-49.933400000000006	5.564849375	-50.191900000000004	5.7661918750000005	-50.8172	5.20745125	-50.6192	5.920498125	-50.9677	5.840748125	-50.4714	5.5428625	-50.797399999999996	5.587221875000001	-51.980700000000006	5.137335625	-50.7656	5.79830375	-51.0462	5.82624	-50.5607	5.4972125	-50.95569999999999	5.515318125	-52.29119999999999	5.1376825	-50.7615	5.795686249999999	-51.0365	5.823941875000001	-50.5514	5.498276874999999	-50.9467
438	4.38	1.0822025	-63.385	0.8712694999999999	-68.0939	1.5479518749999999	-61.910599999999995	1.2012862499999999	-63.36749999999999	1.198285625	-65.21539999999999	5.185418125	-50.0701	5.722758125	-50.3652	5.850921875	-49.957	5.528041249999999	-50.218599999999995	5.7238475	-50.844899999999996	5.182180624999999	-50.633300000000006	5.898598125	-50.9829	5.808283125	-50.4837	5.5145599999999995	-50.810500000000005	5.5580099999999995	-51.9924	5.10504375	-50.7891	5.768440625	-51.07599999999999	5.78430125	-50.5821	5.460434375	-50.979000000000006	5.476585	-52.31309999999999	5.1055275	-50.7849	5.765880625	-51.066300000000005	5.782215625	-50.5727	5.46149875	-50.970099999999995
439	4.39	1.0869143749999999	-63.389799999999994	0.876050125	-68.0983	1.552375	-61.9156	1.20676875	-63.3731	1.2014512499999999	-65.2195	5.156230625	-50.09649999999999	5.702500625000001	-50.3979	5.810428125	-49.98030000000001	5.49290625	-50.2449	5.68322875	-50.8721	5.157921875	-50.6471	5.87781125	-50.997800000000005	5.7768999999999995	-50.4958	5.487429375	-50.8233	5.52939625	-52.00419999999999	5.074251875	-50.8122	5.740088125	-51.1054	5.744155624999999	-50.6031	5.42491875	-51.001900000000006	5.4391175	-52.3347	5.0744718749999995	-50.8082	5.737516875000001	-51.095800000000004	5.74192	-50.593900000000005	5.4259868749999995	-50.9931
440	4.4	1.091280625	-63.3939	0.8805744375	-68.10199999999999	1.5565525	-61.9193	1.211945625	-63.3777	1.2043225	-65.2229	5.1282075	-50.1225	5.6831625	-50.4306	5.771554375	-50.0033	5.459265	-50.2709	5.6443006250000005	-50.8991	5.134403125	-50.660900000000005	5.858018125	-51.0126	5.746908749999999	-50.5077	5.46134	-50.836	5.501923124999999	-52.01559999999999	5.0445318750000006	-50.8352	5.713056875	-51.1345	5.70541375	-50.623900000000006	5.39086125	-51.0245	5.403048125	-52.356100000000005	5.044721875	-50.831199999999995	5.71066	-51.125	5.703373125	-50.6148	5.391879375	-51.0158
441	4.41	1.0954018749999999	-63.397499999999994	0.8848398124999999	-68.105	1.56051875	-61.92250000000001	1.2168356249999999	-63.3816	1.20689625	-65.2258	5.101375625	-50.1484	5.664599375	-50.46269999999999	5.7341468749999995	-50.0261	5.426948125000001	-50.2967	5.6069375	-50.925900000000006	5.1119275	-50.6744	5.839119374999999	-51.0271	5.717829375	-50.5194	5.43610625	-50.8485	5.47498375	-52.02709999999999	5.015875	-50.8579	5.6870987500000005	-51.1635	5.668104375	-50.644800000000004	5.357940625	-51.0471	5.367875	-52.377399999999994	5.016161250000001	-50.854000000000006	5.684961250000001	-51.1539	5.6661818749999995	-50.635600000000004	5.3589706249999995	-51.0384
442	4.42	1.09933625	-63.40030000000001	0.8889165000000001	-68.1076	1.564220625	-61.9253	1.2214349999999998	-63.384800000000006	1.20931875	-65.2283	5.075564375	-50.174099999999996	5.646906250000001	-50.494699999999995	5.6981850000000005	-50.04880000000001	5.3957999999999995	-50.322399999999995	5.57105875	-50.952400000000004	5.090408125	-50.6878	5.821029375	-51.041500000000006	5.689699375	-50.531099999999995	5.411689375	-50.8609	5.449175625	-52.0381	4.988220625	-50.8806	5.6623681249999995	-51.1922	5.63192625	-50.6654	5.3261456250000005	-51.0697	5.33388875	-52.398599999999995	4.988573125	-50.8767	5.660280625	-51.182900000000004	5.6301375	-50.6562	5.3271806250000004	-51.0608
443	4.43	1.1030143749999999	-63.40279999999999	0.892773875	-68.10989999999998	1.5676881249999999	-61.927699999999994	1.22581	-63.3876	1.2115562500000001	-65.23039999999999	5.0507406249999995	-50.19969999999999	5.629029375	-50.526599999999995	5.663323125	-50.0717	5.365754375	-50.3479	5.536138124999999	-50.979000000000006	5.069439375	-50.7013	5.803677499999999	-51.0559	5.662648750000001	-50.542699999999996	5.388035	-50.8732	5.424099375	-52.04930000000001	4.961555000000001	-50.9031	5.638540625000001	-51.221000000000004	5.59714625	-50.685900000000004	5.295335	-51.092	5.3011124999999995	-52.4197	4.9619687500000005	-50.8991	5.636699375	-51.2116	5.59519125	-50.677	5.296505	-51.083200000000005
444	4.44	1.10649625	-63.40520000000001	0.8964270000000001	-68.11200000000001	1.570925	-61.9298	1.2299431250000001	-63.39009999999999	1.21355625	-65.2323	5.02667125	-50.2252	5.611419375	-50.5585	5.629985	-50.094300000000004	5.336895	-50.3733	5.502495	-51.00540000000001	5.049235625	-50.7144	5.787005625	-51.0702	5.636316875	-50.554500000000004	5.365189375	-50.8856	5.399430625	-52.060500000000005	4.935593750000001	-50.92580000000001	5.6156	-51.2497	5.5632906250000005	-50.706599999999995	5.2658306249999995	-51.11409999999999	5.269204375	-52.44069999999999	4.93616	-50.9217	5.613790625	-51.2405	5.561515	-50.6976	5.266926875	-51.1054
445	4.45	1.10983125	-63.407199999999996	0.8999135	-68.11399999999999	1.574049375	-61.9319	1.233843125	-63.3924	1.215381875	-65.23419999999999	5.00338625	-50.250699999999995	5.594395625	-50.590300000000006	5.597629375	-50.116800000000005	5.308950625	-50.3987	5.469854375	-51.0321	5.029673125	-50.7277	5.770964374999999	-51.084500000000006	5.610781875000001	-50.566	5.343069375000001	-50.8978	5.375336875	-52.07180000000001	4.910609375	-50.9483	5.59341125	-51.2783	5.53066375	-50.7271	5.236841875	-51.136300000000006	5.238068125	-52.461800000000004	4.911173125	-50.9441	5.591710624999999	-51.2691	5.52893625	-50.71809999999999	5.238165625	-51.1276
446	4.46	1.1130256250000001	-63.409000000000006	0.9032321249999999	-68.11580000000001	1.576968125	-61.9337	1.23751625	-63.39460000000001	1.2170637499999999	-65.2359	4.98073625	-50.276300000000006	5.57782625	-50.6223	5.56647625	-50.1392	5.2818918749999995	-50.42400000000001	5.438339375	-51.058400000000006	5.0105725	-50.7412	5.755509375	-51.098800000000004	5.58598	-50.57769999999999	5.32160375	-50.9101	5.352085625000001	-52.083000000000006	4.886273125	-50.970800000000004	5.5720656250000005	-51.3069	5.498814375	-50.7476	5.208673125000001	-51.1585	5.207769375	-52.4828	4.886885625	-50.9668	5.570561875	-51.29769999999999	5.4973975	-50.738699999999994	5.20993	-51.1498
447	4.47	1.116005	-63.410999999999994	0.90638375	-68.1177	1.579825	-61.9354	1.2410537499999998	-63.3966	1.218633125	-65.23759999999999	4.958849375	-50.30159999999999	5.56173	-50.6541	5.536139374999999	-50.16180000000001	5.255716875	-50.4493	5.407578125000001	-51.084500000000006	4.992086875	-50.7543	5.7406075	-51.113	5.5621825000000005	-50.589099999999995	5.300745	-50.922399999999996	5.329579375	-52.094100000000005	4.86284	-50.9931	5.551449375000001	-51.335499999999996	5.468154375	-50.7681	5.181169375	-51.1806	5.178175625	-52.5039	4.863225	-50.9892	5.549981875	-51.326499999999996	5.46676875	-50.7592	5.18242375	-51.172000000000004
448	4.48	1.118913125	-63.41269999999999	0.9094395624999999	-68.1195	1.58247	-61.9372	1.24444625	-63.3986	1.220099375	-65.2393	4.937653125	-50.327	5.5461125	-50.686	5.50695125	-50.1842	5.2303	-50.4747	5.377319375	-51.1109	4.9742425	-50.76780000000001	5.726223750000001	-51.127199999999995	5.538801875000001	-50.6008	5.28054875	-50.9347	5.307466874999999	-52.1052	4.83991125	-51.0156	5.531414375	-51.36419999999999	5.43838	-50.788599999999995	5.154445624999999	-51.20269999999999	5.149554375000001	-52.5249	4.840315	-51.0118	5.5301350000000005	-51.3552	5.437100624999999	-50.7797	5.1556718749999995	-51.194199999999995
449	4.49	1.12171	-63.4145	0.9123418125	-68.1213	1.58493875	-61.939099999999996	1.247658125	-63.400600000000004	1.221473125	-65.24090000000001	4.916860625	-50.35249999999999	5.53097	-50.717600000000004	5.478594375	-50.20669999999999	5.205511875	-50.500099999999996	5.34764625	-51.1373	4.956788125	-50.781	5.7123293749999995	-51.1415	5.5161549999999995	-50.6125	5.2609143750000005	-50.947	5.285950625	-52.116499999999995	4.817626875	-51.03809999999999	5.51208875	-51.3928	5.409526875000001	-50.8091	5.128398125	-51.224900000000005	5.1216518749999995	-52.546	4.81809375	-51.0343	5.51094875	-51.38380000000001	5.40828625	-50.8004	5.129658750000001	-51.21639999999999
450	4.5	1.1243275	-63.416399999999996	0.9151748125000001	-68.12310000000001	1.5873818750000002	-61.9409	1.2507525	-63.402699999999996	1.222719375	-65.2426	4.896770625	-50.3779	5.515986875	-50.749500000000005	5.451138125	-50.22919999999999	5.181676875	-50.5253	5.318883125	-51.163599999999995	4.940000625	-50.7942	5.6989012500000005	-51.155699999999996	5.4940750000000005	-50.624199999999995	5.2419525	-50.959199999999996	5.265179375000001	-52.1275	4.796083125000001	-51.060500000000005	5.493288124999999	-51.421400000000006	5.3814125	-50.8296	5.1031075	-51.2472	5.094380625	-52.5672	4.796530625	-51.0566	5.49216625	-51.4125	5.38031375	-50.8208	5.104376875	-51.2386
451	4.51	1.1268487499999997	-63.418299999999995	0.9178994375	-68.12489999999998	1.5896706250000001	-61.9428	1.253725	-63.404500000000006	1.2239243750000002	-65.24430000000001	4.87726875	-50.4032	5.501320625	-50.7815	5.424259375	-50.2518	5.158526875	-50.550599999999996	5.290862499999999	-51.19	4.923835	-50.8074	5.6859174999999995	-51.17	5.472821250000001	-50.6357	5.22349875	-50.9715	5.244919375	-52.13869999999999	4.774968125	-51.0831	5.474959999999999	-51.4501	5.354389375	-50.84980000000001	5.078524375000001	-51.269299999999994	5.067718125	-52.588300000000004	4.7757000000000005	-51.079	5.473952499999999	-51.441300000000005	5.3532206250000005	-50.84119999999999	5.07981625	-51.26090000000001
452	4.52	1.1292925	-63.4203	0.920562	-68.1267	1.591924375	-61.9447	1.25664125	-63.4065	1.22507	-65.246	4.8582937500000005	-50.4287	5.4871875	-50.813300000000005	5.398435624999999	-50.2742	5.135975625	-50.5759	5.263676875	-51.21639999999999	4.907808125000001	-50.82059999999999	5.673355625	-51.1843	5.452091874999999	-50.647400000000005	5.205551875	-50.9838	5.22501625	-52.1499	4.754390625000001	-51.1057	5.4573743750000006	-51.4788	5.3278493749999996	-50.8703	5.0546275	-51.291599999999995	5.042085	-52.6092	4.755019375	-51.1016	5.45643375	-51.47	5.326778750000001	-50.8618	5.055946875	-51.2832
453	4.53	1.13167625	-63.42209999999999	0.923098375	-68.1286	1.5941200000000002	-61.9465	1.259420625	-63.408500000000004	1.2261843749999999	-65.2476	4.83959875	-50.454100000000004	5.47319	-50.8454	5.37321875	-50.2969	5.114078125000001	-50.6013	5.2374624999999995	-51.2427	4.892273125	-50.8339	5.661194999999999	-51.1985	5.432085624999999	-50.6589	5.1880443750000005	-50.996100000000006	5.205545625000001	-52.1612	4.734315625000001	-51.1281	5.440234374999999	-51.50740000000001	5.30158625	-50.8908	5.03153875	-51.313599999999994	5.017085625	-52.6302	4.734975625	-51.1241	5.4394675	-51.498599999999996	5.300754375	-50.8822	5.0326643749999995	-51.30539999999999
454	4.54	1.133986875	-63.424099999999996	0.9255934375000001	-68.1305	1.5962056249999999	-61.9485	1.262139375	-63.410599999999995	1.22724	-65.2493	4.821554375	-50.4795	5.459200000000001	-50.8774	5.348861875000001	-50.319300000000005	5.092795624999999	-50.6265	5.211833125	-51.2691	4.87727875	-50.8471	5.649420624999999	-51.21269999999999	5.412596875	-50.6704	5.171025	-51.0083	5.186975625	-52.1722	4.714725625	-51.1506	5.4234043750000005	-51.536100000000005	5.275749375	-50.911300000000004	5.009005625	-51.335800000000006	4.992449375	-52.651300000000006	4.7154575	-51.146699999999996	5.422879375000001	-51.527300000000004	5.2752131250000005	-50.9026	5.010131875	-51.3276
455	4.55	1.1361525	-63.42619999999999	0.928009375	-68.13239999999999	1.5982037500000001	-61.9505	1.264753125	-63.41269999999999	1.2282193750000001	-65.2512	4.80387375	-50.505	5.445591875	-50.9093	5.3252025	-50.3418	5.072171875	-50.6517	5.187064375	-51.2953	4.862698750000001	-50.860400000000006	5.6380175	-51.227	5.3936025	-50.68209999999999	5.154391875	-51.0206	5.168684375	-52.183400000000006	4.695815625	-51.173	5.406460624999999	-51.564899999999994	5.25062625	-50.9319	4.986975625	-51.3581	4.968664375	-52.67230000000001	4.6964175	-51.16909999999999	5.4062068750000005	-51.556	5.250329375	-50.923199999999994	4.98813125	-51.349900000000005
456	4.56	1.1383425	-63.42819999999999	0.9303775625	-68.1344	1.6002106249999999	-61.9525	1.267271875	-63.41480000000001	1.229103125	-65.25309999999999	4.78659	-50.5304	5.432235	-50.941399999999994	5.302474999999999	-50.36409999999999	5.05206	-50.677099999999996	5.16295625	-51.3217	4.84841125	-50.87369999999999	5.626967499999999	-51.24119999999999	5.375176874999999	-50.693599999999996	5.1380968750000005	-51.0329	5.15075125	-52.194500000000005	4.677173750000001	-51.19559999999999	5.38990875	-51.59349999999999	5.226099375	-50.9525	4.965645625	-51.3802	4.945248125	-52.6934	4.677774375	-51.191599999999994	5.389609999999999	-51.584900000000005	5.225720625	-50.9438	4.9667143750000005	-51.3722
457	4.57	1.1404075000000002	-63.4304	0.9326901875	-68.13639999999998	1.60211625	-61.9544	1.26981375	-63.4169	1.229966875	-65.2551	4.769831249999999	-50.555800000000005	5.419131875	-50.973400000000005	5.28002375	-50.386599999999994	5.03248625	-50.70230000000001	5.139388125	-51.348000000000006	4.834625624999999	-50.886900000000004	5.6162525	-51.2554	5.3570931250000005	-50.705400000000004	5.12230375	-51.0452	5.13347	-52.2057	4.6591425	-51.21799999999999	5.373735	-51.6222	5.202445	-50.9729	4.944856875	-51.4024	4.92251875	-52.714400000000005	4.659706249999999	-51.21419999999999	5.373469999999999	-51.6136	5.20219125	-50.9642	4.945996249999999	-51.394299999999994
458	4.58	1.1424575	-63.432500000000005	0.9349358750000001	-68.13839999999999	1.604028125	-61.9566	1.272286875	-63.419000000000004	1.2308237499999999	-65.2572	4.753431875	-50.5811	5.4064000000000005	-51.005300000000005	5.2582337500000005	-50.409099999999995	5.013360625000001	-50.727599999999995	5.116524375	-51.374300000000005	4.821155	-50.90019999999999	5.605864375	-51.2697	5.33936875	-50.7168	5.106899374999999	-51.0574	5.116495625	-52.216899999999995	4.641528750000001	-51.2405	5.35786375	-51.6509	5.179443750000001	-50.9934	4.924676875	-51.424499999999995	4.9003775	-52.7354	4.642211875	-51.23650000000001	5.3577449999999995	-51.6423	5.179129375	-50.985	4.925771875	-51.4165
459	4.59	1.144468125	-63.434599999999996	0.9371214375	-68.1406	1.6058287500000001	-61.958600000000004	1.2746225	-63.421300000000016	1.2316681250000001	-65.25890000000001	4.7373975	-50.60659999999999	5.393731875	-51.0375	5.236966875	-50.4317	4.9947493750000005	-50.753	5.094224375	-51.4006	4.807963125	-50.9134	5.5957856249999995	-51.28390000000001	5.3221175	-50.728300000000004	5.09193625	-51.0697	5.100075625000001	-52.227999999999994	4.624473125	-51.2629	5.34255625	-51.67959999999999	5.156989375	-51.0138	4.904921875	-51.4467	4.878605	-52.7566	4.625066875	-51.25900000000001	5.342496875	-51.6711	5.15658625	-51.005500000000005	4.906063124999999	-51.4387
460	4.6	1.146424375	-63.4367	0.939259375	-68.1427	1.607666875	-61.9607	1.276951875	-63.42340000000001	1.2325356250000001	-65.2609	4.721351875000001	-50.632	5.3813112499999995	-51.0695	5.216434375	-50.454	4.976538125	-50.7782	5.07261125	-51.426899999999996	4.79526625	-50.92659999999999	5.586008125	-51.298	5.305406875	-50.7398	5.077411875	-51.0819	5.08384	-52.23909999999999	4.607694375	-51.28530000000001	5.3276062500000005	-51.70840000000001	5.135316874999999	-51.0341	4.8857225	-51.4689	4.857464375	-52.77759999999999	4.608351875	-51.2814	5.3276200000000005	-51.6998	5.134794375	-51.0259	4.886883125	-51.4609
461	4.61	1.1483425	-63.438900000000004	0.9413963750000001	-68.14479999999999	1.60933875	-61.962999999999994	1.2792306249999998	-63.425599999999996	1.2333556250000002	-65.26280000000001	4.7056137499999995	-50.6573	5.36924625	-51.1015	5.19656125	-50.4764	4.958928125	-50.803399999999996	5.0514543750000005	-51.45319999999999	4.782703124999999	-50.9399	5.5765125	-51.3122	5.28902875	-50.75130000000001	5.063266875	-51.0941	5.068235625	-52.2502	4.591466875	-51.3076	5.31296375	-51.736999999999995	5.11398125	-51.0546	4.866975	-51.49109999999999	4.8368675	-52.7986	4.592005625	-51.3039	5.313148125	-51.7284	5.1137893750000005	-51.0463	4.868158125	-51.48310000000001
462	4.62	1.150209375	-63.4411	0.9434364375	-68.147	1.611035	-61.96519999999999	1.281433125	-63.427899999999994	1.234155	-65.26469999999999	4.6898406249999995	-50.6827	5.357379375	-51.1334	5.177148125	-50.49869999999999	4.941649375	-50.8287	5.0309381250000005	-51.47919999999999	4.770634375	-50.952999999999996	5.567205	-51.3264	5.273118125	-50.762800000000006	5.049455625	-51.106300000000005	5.052978124999999	-52.261300000000006	4.575551875	-51.329899999999995	5.2987318750000005	-51.76569999999999	5.0932325	-51.0751	4.848672499999999	-51.5132	4.81657125	-52.8197	4.576020625	-51.3263	5.2987931249999995	-51.7573	5.093025625	-51.066900000000004	4.84990375	-51.5053
463	4.63	1.1520337500000002	-63.443200000000004	0.9454283125	-68.1492	1.6127937499999998	-61.9673	1.2836075	-63.430200000000006	1.2349412499999999	-65.2666	4.6745962500000005	-50.7081	5.345854375	-51.1653	5.1582437500000005	-50.5209	4.924875625	-50.8539	5.010964375	-51.5054	4.758765	-50.96619999999999	5.55796125	-51.3405	5.25744875	-50.77440000000001	5.036024375	-51.1185	5.038079375	-52.27230000000001	4.560065	-51.352199999999996	5.284898125	-51.7943	5.073306875	-51.0953	4.830982499999999	-51.53530000000001	4.796919375	-52.8408	4.560535625	-51.348600000000005	5.285010625	-51.785900000000005	5.07295375	-51.0873	4.83214875	-51.5274
464	4.64	1.15380125	-63.445400000000014	0.9472702500000001	-68.1515	1.614436875	-61.969500000000004	1.285703125	-63.43260000000001	1.2356868749999999	-65.2688	4.659556875	-50.7333	5.3343774999999996	-51.1973	5.13971	-50.54330000000001	4.9084787500000004	-50.879099999999994	4.991424375	-51.531600000000005	4.7473825000000005	-50.9792	5.548948749999999	-51.35459999999999	5.24226625	-50.7858	5.022990625	-51.1306	5.023512500000001	-52.28340000000001	4.544834375000001	-51.3746	5.271305625	-51.823	5.053590625	-51.1158	4.813716875	-51.5573	4.77769125	-52.86180000000001	4.545465	-51.37080000000001	5.27145875	-51.8146	5.053389375	-51.1076	4.8148518750000004	-51.549499999999995
465	4.65	1.1555775	-63.44760000000001	0.949150875	-68.1535	1.6160925000000002	-61.9717	1.28778125	-63.43480000000001	1.2363818750000002	-65.27080000000001	4.64485375	-50.7587	5.322961875	-51.22919999999999	5.121888125	-50.5655	4.892465625	-50.9043	4.972318124999999	-51.5576	4.7360331250000005	-50.9924	5.5401437499999995	-51.368700000000004	5.227446875	-50.797399999999996	5.010219375	-51.1427	5.009315	-52.294500000000006	4.5299306249999995	-51.397000000000006	5.2579125	-51.851699999999994	5.034381250000001	-51.1361	4.79682	-51.5794	4.759029999999999	-52.882600000000004	4.530631874999999	-51.393100000000004	5.258089375	-51.84349999999999	5.034306875	-51.1281	4.7979275	-51.571600000000004
466	4.66	1.157253125	-63.44990000000001	0.9509488125000001	-68.1558	1.617535625	-61.9741	1.2898131249999998	-63.4372	1.2370718749999998	-65.2729	4.630503125000001	-50.7839	5.3119556249999995	-51.2611	5.10447	-50.58769999999999	4.87679875	-50.92940000000001	4.95367125	-51.58390000000001	4.724943124999999	-51.0056	5.53155125	-51.3827	5.2131381249999995	-50.8087	4.997875625	-51.1548	4.995319375	-52.3058	4.515365	-51.4192	5.244906875	-51.8804	5.015853125	-51.1565	4.7803450000000005	-51.6013	4.7406475	-52.9036	4.5160262499999995	-51.415499999999994	5.24504875	-51.87230000000001	5.015795	-51.1484	4.7813025	-51.5937
467	4.67	1.1588587499999998	-63.4523	0.9527092500000001	-68.15800000000002	1.6191331249999998	-61.9762	1.2918093750000001	-63.439499999999995	1.237730625	-65.2749	4.6164499999999995	-50.8091	5.301041874999999	-51.2928	5.0873743750000004	-50.609899999999996	4.861404374999999	-50.9545	4.935561875	-51.60990000000001	4.714085000000001	-51.018800000000006	5.523191875	-51.396800000000006	5.199179375	-50.8202	4.9858125	-51.167	4.98188375	-52.316599999999994	4.50125375	-51.4414	5.232006875	-51.9091	4.99769375	-51.1767	4.764194375	-51.623400000000004	4.7228618749999995	-52.924400000000006	4.501946875	-51.4376	5.2322275	-51.900999999999996	4.99764125	-51.1686	4.765313750000001	-51.6157
468	4.68	1.1604406250000001	-63.4547	0.9544533749999999	-68.1603	1.62069875	-61.9783	1.293809375	-63.44180000000001	1.2384093749999998	-65.27709999999999	4.60256125	-50.8343	5.29036625	-51.3245	5.07088125	-50.6319	4.84628375	-50.9796	4.917904375	-51.63590000000001	4.703750625	-51.0316	5.5150375	-51.41080000000001	5.18573375	-50.8314	4.974058750000001	-51.179	4.968679375000001	-52.32769999999999	4.487361875	-51.4636	5.218985625	-51.9378	4.980055	-51.1969	4.74849375	-51.64540000000001	4.705334375	-52.94550000000001	4.4880475	-51.46000000000001	5.219395625000001	-51.9299	4.980051875000001	-51.189	4.749536875	-51.637800000000006
469	4.69	1.16202125	-63.457	0.9561888125	-68.1625	1.622231875	-61.9807	1.295710625	-63.444100000000006	1.239071875	-65.279	4.5892275	-50.8594	5.27981625	-51.3562	5.0547575	-50.654	4.8315725	-51.0047	4.900805	-51.6619	4.6935987500000005	-51.04469999999999	5.507099999999999	-51.424699999999994	5.172421875	-50.842800000000004	4.9625975	-51.191	4.955855	-52.338699999999996	4.473886875000001	-51.4856	5.20667	-51.9663	4.962775625	-51.217200000000005	4.7330775	-51.667399999999994	4.688139375	-52.96619999999999	4.474380625	-51.4822	5.20676875	-51.958600000000004	4.96297	-51.209	4.734310000000001	-51.659699999999994
470	4.7	1.1635900000000001	-63.459199999999996	0.95781825	-68.16460000000001	1.623601875	-61.98290000000001	1.297579375	-63.4465	1.23971125	-65.2812	4.5760025	-50.8844	5.269411249999999	-51.387800000000006	5.038906875	-50.6761	4.8171775	-51.0296	4.88411	-51.6875	4.683655625	-51.0577	5.499373125	-51.4387	5.159493125	-50.8542	4.951419375	-51.2033	4.943325625	-52.3495	4.460554375000001	-51.507799999999996	5.194575	-51.9949	4.94601125	-51.237199999999994	4.71808625	-51.6893	4.671484375	-52.987	4.461046874999999	-51.5044	5.19478625	-51.9871	4.9461224999999995	-51.229299999999995	4.719401250000001	-51.68150000000001
471	4.71	1.165101875	-63.46159999999999	0.9593601875	-68.1669	1.62507	-61.9851	1.2994500000000002	-63.4489	1.2403199999999999	-65.2834	4.563151875	-50.9094	5.25916125	-51.419500000000006	5.023359999999999	-50.6982	4.803140625	-51.0546	4.867579375	-51.7134	4.6739525	-51.07059999999999	5.491846875	-51.4526	5.146984375	-50.8654	4.9405737499999995	-51.21509999999999	4.931093125	-52.3604	4.4474318749999995	-51.529999999999994	5.1826799999999995	-52.0234	4.9295743750000005	-51.25740000000001	4.703504375	-51.7112	4.655151875	-53.0077	4.4481225	-51.5264	5.182886249999999	-52.0158	4.929681875	-51.249500000000005	4.7048025	-51.703399999999995
472	4.72	1.1666112499999999	-63.4638	0.9608486875	-68.1692	1.626495	-61.98740000000001	1.301211875	-63.45140000000001	1.2409474999999999	-65.2853	4.55055	-50.9343	5.248931875	-51.4513	5.008225625	-50.7202	4.789406875	-51.0795	4.851635000000001	-51.73919999999999	4.664383750000001	-51.0836	5.484515	-51.466499999999996	5.1347668749999995	-50.8768	4.930006875	-51.2271	4.919256874999999	-52.37130000000001	4.434779375	-51.552	5.17102875	-52.051899999999996	4.91350375	-51.277499999999996	4.689290625	-51.73290000000001	4.639321875	-53.0283	4.435303125	-51.5486	5.171226875	-52.0443	4.913784375	-51.269600000000004	4.690488125	-51.725300000000004
473	4.73	1.1680081249999998	-63.466300000000004	0.9622341875	-68.17150000000001	1.6278981250000002	-61.98969999999999	1.3029281250000002	-63.4538	1.241581875	-65.28739999999999	4.53809875	-50.9593	5.238756875	-51.48290000000001	4.9936943750000005	-50.742000000000004	4.77582125	-51.104299999999995	4.83591875	-51.7651	4.65511625	-51.09630000000001	5.47736875	-51.4803	5.122563749999999	-50.8881	4.919688750000001	-51.239	4.907535	-52.3822	4.422267499999999	-51.574099999999994	5.159706249999999	-52.0803	4.897849375	-51.297599999999996	4.675276875	-51.7547	4.6236831249999994	-53.049	4.4228749999999994	-51.5705	5.159980625	-52.0727	4.898187500000001	-51.2896	4.676470625	-51.7472
474	4.74	1.1694037499999999	-63.4685	0.9634605625	-68.17360000000002	1.6292149999999999	-61.991899999999994	1.3046743749999998	-63.4561	1.24212375	-65.2895	4.525773125	-50.983999999999995	5.228250624999999	-51.5144	4.97927625	-50.763999999999996	4.762184375	-51.1292	4.820366875	-51.790699999999994	4.646135625	-51.1092	5.4703275	-51.4941	5.111095625	-50.89930000000001	4.909470624999999	-51.251	4.896228125	-52.393100000000004	4.40997375	-51.5961	5.148305000000001	-52.10880000000001	4.882595625	-51.317499999999995	4.6616325	-51.7765	4.608435625	-53.0696	4.41061125	-51.592499999999994	5.1487175	-52.10119999999999	4.882935	-51.3096	4.662647499999999	-51.76910000000001
475	4.75	1.170815625	-63.47090000000001	0.9646837500000001	-68.17589999999998	1.630500625	-61.9942	1.306415625	-63.45840000000001	1.242668125	-65.29169999999999	4.514025625	-51.0087	5.21778125	-51.54580000000001	4.96533	-50.7857	4.748798125	-51.1539	4.80535375	-51.8165	4.6373125	-51.1219	5.46353	-51.50790000000001	5.099671875	-50.9107	4.899716875000001	-51.2629	4.885148125000001	-52.40369999999999	4.397892499999999	-51.6182	5.137235	-52.1373	4.867609375	-51.3375	4.648216875	-51.798199999999994	4.593515	-53.09009999999999	4.398515	-51.614599999999996	5.137705625000001	-52.12959999999999	4.8680449999999995	-51.3297	4.6492506250000005	-51.7909
476	4.76	1.172199375	-63.4731	0.9658458750000001	-68.1781	1.631839375	-61.99640000000001	1.308104375	-63.46080000000001	1.243258125	-65.2938	4.502180624999999	-51.0335	5.207454374999999	-51.5772	4.951553125	-50.807599999999994	4.7357	-51.178599999999996	4.790625	-51.842200000000005	4.628633125	-51.1348	5.4568925	-51.5216	5.088554375	-50.9217	4.890160625	-51.274699999999996	4.87425125	-52.4146	4.386058125	-51.6401	5.1265575000000005	-52.16559999999999	4.852946875	-51.35750000000001	4.635113125	-51.81990000000001	4.57888125	-53.110699999999994	4.386616875	-51.63669999999999	5.12700375	-52.158	4.853366875000001	-51.3497	4.63616625	-51.8126
477	4.77	1.173535625	-63.4753	0.9667681875	-68.1804	1.633095	-61.9987	1.3097075	-63.463300000000004	1.2438293749999998	-65.29580000000001	4.490584375	-51.0583	5.197248125000001	-51.6085	4.93802125	-50.8292	4.7228375	-51.20319999999999	4.776139375	-51.86789999999999	4.62008375	-51.14750000000001	5.450414375	-51.53530000000001	5.077951875	-50.9328	4.8808525	-51.2865	4.86360625	-52.4254	4.374260625	-51.662099999999995	5.116100625	-52.1937	4.839089375	-51.37709999999999	4.622265625000001	-51.84159999999999	4.564460625000001	-53.131299999999996	4.375003125	-51.658500000000004	5.116421875	-52.1863	4.83928625	-51.3694	4.623274375	-51.8344
478	4.78	1.174841875	-63.4777	0.967701875	-68.1827	1.63439625	-62.0009	1.3113025	-63.46549999999999	1.244409375	-65.2977	4.479163125	-51.0829	5.18704	-51.639900000000004	4.924374375	-50.8509	4.71020375	-51.2278	4.7619943750000004	-51.8934	4.611772500000001	-51.1604	5.444085	-51.549	5.067539375	-50.94369999999999	4.871731875	-51.298300000000005	4.85319375	-52.436099999999996	4.3625525000000005	-51.684	5.105749375	-52.221900000000005	4.82512	-51.3969	4.60965375	-51.863400000000006	4.550369375000001	-53.1517	4.363353125	-51.68039999999999	5.10599375	-52.21459999999999	4.825355625	-51.389300000000006	4.6107474999999996	-51.856100000000005
479	4.79	1.1760843749999998	-63.4801	0.9686396875	-68.1849	1.6355887500000001	-62.00319999999999	1.3128493749999999	-63.467999999999996	1.244916875	-65.29990000000001	4.467938125	-51.1075	5.17702875	-51.6712	4.9109212499999995	-50.8725	4.6978743750000005	-51.2523	4.748209999999999	-51.919000000000004	4.60352125	-51.1731	5.437900625	-51.5626	5.057265624999999	-50.9549	4.86283625	-51.31	4.843131250000001	-52.44680000000001	4.350932500000001	-51.7059	5.095605625	-52.2501	4.8114462499999995	-51.4168	4.597195	-51.885099999999994	4.53618375	-53.1721	4.351816250000001	-51.7022	5.095915625	-52.24289999999999	4.81190125	-51.4091	4.598455625	-51.87769999999999
480	4.8	1.1772749999999998	-63.48250000000001	0.9694437499999999	-68.1874	1.636721875	-62.005700000000004	1.314386875	-63.47040000000001	1.2454512500000001	-65.30189999999999	4.4567725	-51.132	5.16718	-51.702400000000004	4.897668749999999	-50.8939	4.685798125000001	-51.2768	4.7345675	-51.944500000000005	4.595745624999999	-51.1856	5.431855	-51.57619999999999	5.04718875	-50.9661	4.8540825	-51.32180000000001	4.8332887499999995	-52.4575	4.339390625	-51.72769999999999	5.085426250000001	-52.2783	4.7980725	-51.4365	4.585266875	-51.90650000000001	4.522314375	-53.19259999999999	4.340316875	-51.724	5.085918124999999	-52.27100000000001	4.798555625	-51.4288	4.58641375	-51.899300000000004
481	4.81	1.178529375	-63.4846	0.9702230000000001	-68.1895	1.6379074999999998	-62.007799999999996	1.315920625	-63.472699999999996	1.2459262500000001	-65.304	4.445953125	-51.1565	5.15750625	-51.7335	4.884641875	-50.915499999999994	4.6739125	-51.301199999999994	4.7213618749999995	-51.96990000000001	4.587999375000001	-51.1982	5.425940625	-51.58969999999999	5.037506875	-50.9769	4.845621250000001	-51.33340000000001	4.8236324999999995	-52.46810000000001	4.32832375	-51.749500000000005	5.075525624999999	-52.30650000000001	4.78501625	-51.4563	4.573525	-51.9281	4.50855625	-53.2129	4.3291143750000005	-51.745900000000006	5.07605375	-52.2991	4.785514375	-51.4486	4.574609375	-51.9209
482	4.82	1.1797825	-63.48680000000001	0.9710123125000001	-68.19160000000001	1.639044375	-62.0102	1.3173943750000001	-63.47509999999999	1.246436875	-65.3061	4.435224375000001	-51.1809	5.147940625	-51.764599999999994	4.871730625	-50.9371	4.662243125	-51.3256	4.70845875	-51.9952	4.580450000000001	-51.210699999999996	5.420156875	-51.603300000000004	5.0280393750000005	-50.98780000000001	4.8373856250000005	-51.3451	4.814188124999999	-52.4788	4.317326875	-51.7711	5.0658256249999996	-52.3344	4.7724575	-51.4758	4.561976874999999	-51.9495	4.4951875	-53.2331	4.31806375	-51.76759999999999	5.066380625	-52.32719999999999	4.77300875	-51.4681	4.563005	-51.9424
483	4.83	1.180913125	-63.4893	0.9717939375	-68.19369999999999	1.6401318750000002	-62.0126	1.318854375	-63.477599999999995	1.246933125	-65.3082	4.42472375	-51.2053	5.138383749999999	-51.7957	4.859329375	-50.9586	4.650892499999999	-51.349900000000005	4.695754375	-52.020500000000006	4.573110625	-51.2232	5.414495625000001	-51.616699999999994	5.018820625	-50.998599999999996	4.829295	-51.3567	4.8048793750000005	-52.489399999999996	4.3065162500000005	-51.7928	5.0562525	-52.3624	4.759961875	-51.4953	4.550606875	-51.97090000000001	4.482089375000001	-53.253099999999996	4.307158749999999	-51.789300000000004	5.056686875	-52.355399999999996	4.760566875	-51.48759999999999	4.551675625	-51.963800000000006
484	4.84	1.182075	-63.491400000000006	0.9725215625000001	-68.19600000000001	1.6412581249999998	-62.01469999999999	1.320253125	-63.479800000000004	1.2473675	-65.3103	4.4143943750000005	-51.229499999999994	5.128885	-51.826800000000006	4.84703375	-50.9801	4.6397325	-51.3741	4.6831587500000005	-52.04580000000001	4.5657443749999995	-51.235699999999994	5.40895375	-51.63009999999999	5.009863125000001	-51.0094	4.82137125	-51.3683	4.795768125	-52.5	4.29589875	-51.814400000000006	5.0469181249999995	-52.3903	4.747805	-51.5148	4.5392262500000005	-51.9924	4.469261874999999	-53.273300000000006	4.2967225000000004	-51.81080000000001	5.0471825	-52.3834	4.748359375	-51.5073	4.540395	-51.9853
485	4.85	1.1831925	-63.4937	0.9732595625	-68.1982	1.642365625	-62.0169	1.32167875	-63.4821	1.2478025000000001	-65.31240000000001	4.404254999999999	-51.253699999999995	5.119636875	-51.8578	4.8350875	-51.001400000000004	4.628764374999999	-51.398300000000006	4.670884375	-52.071000000000005	4.558633125	-51.2483	5.40353	-51.643499999999996	5.00090375	-51.0204	4.813615	-51.3798	4.78704375	-52.510400000000004	4.2855075	-51.835800000000006	5.0375918749999995	-52.4181	4.736004375	-51.5342	4.528135625	-52.01369999999999	4.4565318750000005	-53.2934	4.2863275000000005	-51.83240000000001	5.037965625	-52.41130000000001	4.736264374999999	-51.5269	4.529343750000001	-52.0067
486	4.86	1.1842325	-63.4961	0.9739499375	-68.20049999999999	1.643471875	-62.0191	1.3230081249999999	-63.4846	1.24824	-65.3145	4.394285625	-51.277800000000006	5.110065	-51.8888	4.823343124999999	-51.0228	4.61799875	-51.4225	4.6584175	-52.0961	4.551464375	-51.26080000000001	5.398215625000001	-51.6569	4.992295625000001	-51.0312	4.806018125	-51.3914	4.778376875	-52.52090000000001	4.2754175	-51.8572	5.028440625	-52.446000000000005	4.724204375	-51.55359999999999	4.517301874999999	-52.035000000000004	4.44408125	-53.31369999999999	4.276004374999999	-51.8539	5.0289737500000005	-52.439099999999996	4.72468	-51.546400000000006	4.5184625	-52.028
487	4.87	1.18528375	-63.49840000000001	0.974637875	-68.20280000000001	1.644553125	-62.02130000000001	1.3243624999999999	-63.4869	1.2487081249999998	-65.3166	4.384446875	-51.301899999999996	5.100580625	-51.919799999999995	4.8118549999999995	-51.044	4.607420625	-51.44650000000001	4.6460875	-52.121100000000006	4.544538125	-51.2731	5.393003125	-51.6702	4.983633750000001	-51.0421	4.7985975	-51.4029	4.769933125	-52.531299999999995	4.265245	-51.878699999999995	5.019455625	-52.4737	4.712655625	-51.5731	4.50666625	-52.0563	4.43198375	-53.333600000000004	4.26601	-51.8753	5.0200556249999995	-52.4668	4.71311	-51.5658	4.507810625	-52.0492
488	4.88	1.186283125	-63.50080000000001	0.975326625	-68.205	1.645556875	-62.023599999999995	1.325680625	-63.4892	1.2491474999999999	-65.3187	4.374711875	-51.32599999999999	5.091159375	-51.95080000000001	4.800551875	-51.0652	4.59703	-51.4705	4.633825	-52.146100000000004	4.537965	-51.2854	5.3878325	-51.683400000000006	4.975355	-51.052800000000005	4.791400625	-51.414300000000004	4.761745	-52.54169999999999	4.255436875	-51.9	5.0107075	-52.5013	4.701488749999999	-51.5923	4.496230000000001	-52.077400000000004	4.420105625	-53.35359999999999	4.256168125	-51.8966	5.011225	-52.4944	4.701936249999999	-51.585100000000004	4.497423125	-52.07040000000001
489	4.89	1.187271875	-63.503099999999996	0.9759928125	-68.2072	1.6465275	-62.025800000000004	1.326975625	-63.491499999999995	1.249549375	-65.3207	4.365110625000001	-51.349900000000005	5.08200875	-51.9817	4.789591874999999	-51.0862	4.586819374999999	-51.4945	4.621578125	-52.171099999999996	4.531250625	-51.29769999999999	5.382700625	-51.696600000000004	4.9671924999999995	-51.063599999999994	4.78433125	-51.4257	4.753575625	-52.55219999999999	4.245638125	-51.921400000000006	5.001915625	-52.52889999999999	4.69054875	-51.6116	4.486045	-52.098600000000005	4.4085237500000005	-53.37330000000001	4.24639375	-51.91799999999999	5.002447500000001	-52.5221	4.690834375	-51.604499999999994	4.487168125	-52.09159999999999
490	4.9	1.188271875	-63.5054	0.97666975	-68.20930000000001	1.6475137499999999	-62.028	1.3281800000000001	-63.49389999999999	1.24999	-65.3227	4.355652500000001	-51.374	5.073114374999999	-52.0124	4.7788031250000005	-51.1073	4.57678	-51.5184	4.609733125	-52.1959	4.52475125	-51.31	5.3777025	-51.70980000000001	4.959471875	-51.074099999999994	4.777348125	-51.4371	4.745586875	-52.5625	4.236118125	-51.94259999999999	4.9927343749999995	-52.55650000000001	4.679794375	-51.630700000000004	4.475976875	-52.119699999999995	4.397115625	-53.3932	4.236854375	-51.9393	4.99337875	-52.549800000000005	4.680050625	-51.6239	4.477083125	-52.11280000000001
491	4.91	1.1892593750000002	-63.5076	0.977320375	-68.2115	1.648526875	-62.0303	1.32941875	-63.496300000000005	1.250375	-65.3248	4.3463125	-51.39780000000001	5.064330625	-52.04299999999999	4.768129375	-51.1284	4.566895000000001	-51.5422	4.598119375	-52.2207	4.51830625	-51.322300000000006	5.372793125	-51.723000000000006	4.951880624999999	-51.0846	4.770523750000001	-51.4485	4.73790125	-52.57280000000001	4.2267025	-51.9639	4.98353875	-52.5841	4.669063749999999	-51.650099999999995	4.465890625	-52.14069999999999	4.385925	-53.413000000000004	4.227416249999999	-51.96040000000001	4.984269375	-52.5773	4.66958375	-51.642999999999994	4.4671618749999995	-52.13380000000001
492	4.92	1.190215625	-63.509800000000006	0.9779377499999999	-68.2138	1.649445625	-62.032500000000006	1.330629375	-63.4986	1.25074	-65.32690000000001	4.337126874999999	-51.4216	5.055536875	-52.073699999999995	4.757474375	-51.1495	4.5572125	-51.565999999999995	4.586752499999999	-52.245400000000004	4.512128125	-51.334500000000006	5.367971875	-51.736000000000004	4.944245	-51.0954	4.763868749999999	-51.45980000000001	4.730321250000001	-52.5831	4.2173775	-51.98500000000001	4.97439	-52.6116	4.6587024999999995	-51.6691	4.455981875	-52.16159999999999	4.3749312499999995	-53.43279999999999	4.2181943749999995	-51.9816	4.975120625000001	-52.604899999999994	4.65922	-51.6622	4.457195625000001	-52.1548
493	4.93	1.19118875	-63.512	0.9785766874999999	-68.216	1.650380625	-62.034600000000005	1.33183	-63.5009	1.251139375	-65.32889999999999	4.3280875	-51.445299999999996	5.04680875	-52.1043	4.747291875	-51.1704	4.5476525	-51.58969999999999	4.575469999999999	-52.2701	4.506065	-51.3466	5.363246875	-51.7491	4.936728125	-51.106	4.7573075000000005	-51.4711	4.722893125000001	-52.593399999999995	4.2082075	-52.0062	4.9655024999999995	-52.638999999999996	4.64854125	-51.68809999999999	4.446171875	-52.1824	4.364106875	-53.4524	4.20901125	-52.00269999999999	4.966083749999999	-52.63250000000001	4.64918875	-51.6811	4.447341874999999	-52.17569999999999
494	4.94	1.1920968749999998	-63.514199999999995	0.979198125	-68.218	1.6512575000000003	-62.037	1.332970625	-63.503299999999996	1.2515493750000002	-65.3309	4.319125625	-51.46900000000001	5.038146875	-52.134800000000006	4.7371412500000005	-51.191300000000005	4.538225625	-51.6133	4.564543125	-52.2946	4.500008125	-51.3587	5.358599375000001	-51.7621	4.9295	-51.1166	4.7509500000000005	-51.482299999999995	4.71555	-52.60359999999999	4.199288125	-52.02719999999999	4.956782499999999	-52.6663	4.6384875	-51.707100000000004	4.4364625	-52.2033	4.3534925	-53.47200000000001	4.200100000000001	-52.023900000000005	4.957326875	-52.660000000000004	4.639184374999999	-51.7	4.437610625	-52.196600000000004
495	4.95	1.192945	-63.516499999999986	0.9797859375	-68.2203	1.652090625	-62.039199999999994	1.334025625	-63.5057	1.2518918749999999	-65.33290000000001	4.31030375	-51.492599999999996	5.029724375	-52.1653	4.727431875000001	-51.212	4.5289325	-51.637	4.55378625	-52.3191	4.4941225	-51.37080000000001	5.354032500000001	-51.775	4.9223175	-51.12709999999999	4.74470875	-51.4936	4.708445	-52.6139	4.190475	-52.0481	4.94807625	-52.6936	4.628619375	-51.72619999999999	4.42688375	-52.224	4.3432175	-53.491499999999995	4.191200625	-52.044900000000005	4.94877125	-52.6871	4.62937375	-51.719100000000005	4.428025625	-52.217499999999994
496	4.96	1.19372875	-63.519000000000005	0.9803476874999999	-68.2227	1.653063125	-62.04119999999999	1.335188125	-63.50790000000001	1.252250625	-65.3349	4.30155375	-51.51619999999999	5.02121125	-52.1956	4.717743125	-51.232600000000005	4.519844375	-51.660500000000006	4.54329625	-52.343399999999995	4.48826	-51.3827	5.349544375	-51.788000000000004	4.91546375	-51.1375	4.738519999999999	-51.5048	4.701393125	-52.6241	4.18173875	-52.0691	4.939475	-52.720800000000004	4.618965625	-51.7451	4.4174606249999995	-52.2448	4.33304625	-53.511	4.182426875	-52.0659	4.94020125	-52.714400000000005	4.619702500000001	-51.738099999999996	4.4185718750000005	-52.23819999999999
497	4.97	1.194569375	-63.5211	0.980939	-68.2247	1.653959375	-62.0434	1.33628	-63.51030000000001	1.252586875	-65.3369	4.2928918750000005	-51.539699999999996	5.012942499999999	-52.225899999999996	4.70822375	-51.2533	4.51088375	-51.684	4.5329525	-52.3678	4.482561875	-51.3948	5.345133125	-51.8008	4.908718125	-51.1479	4.732535625000001	-51.515899999999995	4.69453625	-52.6342	4.17315625	-52.0899	4.93106875	-52.74790000000001	4.609464375	-51.7639	4.408115625000001	-52.2655	4.322865	-53.53060000000001	4.17388875	-52.08669999999999	4.931798125	-52.741499999999995	4.610181875	-51.757000000000005	4.40931	-52.259
498	4.98	1.1954725000000002	-63.5232	0.9815161875	-68.22699999999999	1.65473	-62.045700000000004	1.33735125	-63.5125	1.2529775	-65.33890000000001	4.284531250000001	-51.562999999999995	5.0046043749999995	-52.2562	4.69880875	-51.2741	4.5020387500000005	-51.70740000000001	4.52269625	-52.3921	4.476805000000001	-51.4067	5.3407912500000005	-51.8137	4.901996875	-51.1584	4.72664125	-51.526999999999994	4.687804375	-52.644200000000005	4.164664999999999	-52.110699999999994	4.92273625	-52.775000000000006	4.6003050000000005	-51.7826	4.3989775	-52.2862	4.31288375	-53.55009999999999	4.165396875	-52.107400000000005	4.923496875	-52.768600000000006	4.60090875	-51.77569999999999	4.4001975	-52.279599999999995
499	4.99	1.196255625	-63.5254	0.982085875	-68.229	1.655431875	-62.048	1.338406875	-63.514799999999994	1.2532668750000002	-65.34089999999999	4.276041875000001	-51.586400000000005	4.99644875	-52.28630000000001	4.68950125	-51.294500000000006	4.4934175	-51.730700000000006	4.512626875	-52.41619999999999	4.471366250000001	-51.418600000000005	5.336519375	-51.826499999999996	4.895441249999999	-51.168699999999994	4.720863124999999	-51.538000000000004	4.681321875	-52.65419999999999	4.15622125	-52.131299999999996	4.9143968749999996	-52.802099999999996	4.591215	-51.801300000000005	4.389999375	-52.3068	4.303290625	-53.5693	4.156845625	-52.12819999999999	4.915218125	-52.795800000000014	4.5917675000000004	-51.794500000000006	4.39124625	-52.3002
500	5.0	1.19700125	-63.52779999999999	0.9826326875	-68.2312	1.6563124999999999	-62.050000000000004	1.3394387499999998	-63.51709999999999	1.253600625	-65.3429	4.26766875	-51.60990000000001	4.988535625	-52.316300000000005	4.680476875	-51.315099999999994	4.48484125	-51.7539	4.502666875	-52.44049999999999	4.465851875	-51.430499999999995	5.332310625000001	-51.8392	4.889139375000001	-51.179	4.71512375	-51.5491	4.674804375	-52.664300000000004	4.147831875	-52.151999999999994	4.906269375	-52.8291	4.582238125	-51.81990000000001	4.3811406250000005	-52.327400000000004	4.2938025	-53.5886	4.148461875000001	-52.149	4.9067625	-52.823	4.5828825	-51.813199999999995	4.382441875	-52.320800000000006
501	5.01	1.19779125	-63.5299	0.9831608125	-68.2334	1.657083125	-62.0524	1.34040875	-63.51939999999999	1.2539306250000002	-65.34490000000001	4.2591068750000005	-51.633199999999995	4.98051	-52.346199999999996	4.67159125	-51.335499999999996	4.47629	-51.77719999999999	4.492852500000001	-52.46469999999999	4.460394375	-51.4424	5.32816625	-51.8519	4.88294625	-51.1893	4.709605625	-51.5601	4.668695625	-52.6742	4.139571875000001	-52.1727	4.8980274999999995	-52.856300000000005	4.5733975000000004	-51.8386	4.37246875	-52.348	4.28452	-53.6078	4.140205625	-52.1696	4.8985481250000005	-52.8501	4.574185	-51.83160000000001	4.373736875	-52.3413
502	5.02	1.1985475	-63.532199999999996	0.9836773125	-68.2356	1.6578499999999998	-62.054399999999994	1.3413962499999998	-63.5216	1.2542318749999999	-65.3469	4.25067875	-51.6563	4.97255125	-52.376099999999994	4.6627025	-51.3559	4.467886875	-51.800599999999996	4.483361875	-52.4886	4.45511625	-51.45419999999999	5.32408375	-51.864599999999996	4.876591250000001	-51.1996	4.7042	-51.571000000000005	4.66234	-52.6841	4.1314537499999995	-52.1933	4.89001	-52.883199999999995	4.564580625	-51.8572	4.363903125	-52.3683	4.275266875	-53.627	4.132146875	-52.190099999999994	4.890710625	-52.877	4.565579375	-51.850199999999994	4.365185	-52.36180000000001
503	5.03	1.199253125	-63.534400000000005	0.9841815625	-68.23780000000001	1.6585774999999998	-62.0567	1.34236625	-63.523900000000005	1.2544906249999999	-65.3489	4.242244375	-51.6794	4.96459875	-52.4061	4.654235625	-51.376099999999994	4.459565625	-51.8236	4.4739362499999995	-52.5126	4.4499675	-51.465900000000005	5.320060625	-51.877199999999995	4.87061875	-51.2097	4.698844375	-51.58189999999999	4.656259375	-52.6941	4.123436875	-52.2139	4.881738125	-52.910199999999996	4.555463125	-51.875699999999995	4.3555037500000005	-52.38869999999999	4.2664100000000005	-53.645900000000005	4.124196875	-52.2106	4.8826475	-52.9039	4.5565637500000005	-51.8689	4.356795625	-52.3822
504	5.04	1.1999725	-63.5366	0.9847025	-68.2398	1.6592518749999998	-62.059000000000005	1.3432825	-63.52619999999999	1.2548175	-65.3508	4.2338168750000005	-51.702400000000004	4.956735625	-52.43580000000001	4.6457	-51.396300000000004	4.451450625	-51.8467	4.464623125	-52.5364	4.44475125	-51.47769999999999	5.3160975	-51.88969999999999	4.864735625	-51.2199	4.693586874999999	-51.59270000000001	4.6501931249999995	-52.70399999999999	4.115501875	-52.234300000000005	4.873460625	-52.937	4.546545	-51.89410000000001	4.347264375	-52.409000000000006	4.257460625	-53.665	4.1163425	-52.230999999999995	4.87455125	-52.9307	4.5477275	-51.8873	4.348476874999999	-52.402499999999996
505	5.05	1.200654375	-63.53880000000001	0.9852166250000001	-68.24199999999999	1.6600199999999998	-62.060900000000004	1.344168125	-63.5285	1.2550675	-65.3529	4.225530624999999	-51.725500000000004	4.94912	-52.4654	4.63734125	-51.416599999999995	4.443370625	-51.869699999999995	4.4554375	-52.560300000000005	4.4397175	-51.489399999999996	5.312186875	-51.902300000000004	4.8589125	-51.23009999999999	4.688415624999999	-51.6035	4.64437125	-52.713800000000006	4.1077168749999995	-52.2547	4.86553625	-52.963800000000006	4.53770625	-51.9125	4.339098125	-52.42919999999999	4.24872375	-53.684000000000005	4.108485625	-52.2515	4.866426875	-52.9575	4.538794375	-51.905699999999996	4.34028	-52.4229
506	5.06	1.201246875	-63.541099999999986	0.9856830000000001	-68.2442	1.660771875	-62.0631	1.345068125	-63.5308	1.255356875	-65.35489999999999	4.217179375	-51.74830000000001	4.94141	-52.495000000000005	4.629020000000001	-51.4366	4.435381874999999	-51.8927	4.446587500000001	-52.583800000000004	4.4347256250000004	-51.501	5.308328125	-51.91480000000001	4.853268125	-51.2401	4.683332500000001	-51.6143	4.63881375	-52.7235	4.10009125	-52.275	4.857659375	-52.9904	4.5290175	-51.930899999999994	4.3310781249999994	-52.4494	4.240163125	-53.7029	4.1006431249999995	-52.272000000000006	4.858518125	-52.984300000000005	4.530183125	-51.9241	4.332209375	-52.44310000000001
507	5.07	1.2018843750000001	-63.543299999999995	0.9861366250000001	-68.2464	1.661406875	-62.0653	1.345948125	-63.53300000000001	1.2556031250000002	-65.3569	4.208980625	-51.77119999999999	4.933144375	-52.524699999999996	4.62092625	-51.4567	4.427495625	-51.915699999999994	4.437731875	-52.607400000000005	4.4299375	-51.5125	5.3045212500000005	-51.92719999999999	4.847758750000001	-51.25019999999999	4.67833375	-51.6251	4.63301875	-52.7334	4.092586875	-52.2953	4.850006875	-53.016999999999996	4.520319375000001	-51.9493	4.323091875	-52.46960000000001	4.231640625000001	-53.72180000000001	4.09313875	-52.2922	4.850581875	-53.011	4.521555	-51.9424	4.324310625	-52.463300000000004
508	5.08	1.202514375	-63.54560000000001	0.9866149375000001	-68.2485	1.662066875	-62.067499999999995	1.3468062500000002	-63.5354	1.2558725000000002	-65.3588	4.200896875	-51.7941	4.9250975	-52.5539	4.61302125	-51.4765	4.419625	-51.938599999999994	4.429	-52.631	4.424928749999999	-51.5242	5.30076875	-51.9396	4.842268125	-51.2601	4.67341625	-51.63580000000001	4.627578124999999	-52.742999999999995	4.085035	-52.31549999999999	4.842302500000001	-53.043600000000005	4.5119925	-51.967499999999994	4.31530875	-52.48969999999999	4.22317375	-53.7408	4.085689374999999	-52.312400000000004	4.8430025	-53.0376	4.5131875	-51.960800000000006	4.316489375	-52.4834
509	5.09	1.203201875	-63.547599999999996	0.98708825	-68.2506	1.6626775	-62.0697	1.347553125	-63.53769999999999	1.25614125	-65.3609	4.19295375	-51.8168	4.916905625	-52.58340000000001	4.605131875	-51.4965	4.411845	-51.96130000000001	4.420474375	-52.654399999999995	4.4199681250000005	-51.5356	5.2970581249999995	-51.952	4.836805625	-51.2703	4.668578125	-51.6465	4.62215625	-52.75269999999999	4.07766875	-52.3356	4.8346262499999995	-53.0702	4.503613124999999	-51.985800000000005	4.30762875	-52.5097	4.214935625	-53.7596	4.078396874999999	-52.33240000000001	4.8355637499999995	-53.064	4.504903125	-51.9789	4.30883125	-52.5034
510	5.1	1.2038418750000002	-63.5497	0.9875228125	-68.2527	1.66332875	-62.07180000000001	1.34836875	-63.539899999999996	1.2563575	-65.3629	4.1851125	-51.8394	4.908919375	-52.61259999999999	4.59731625	-51.5164	4.4040550000000005	-51.9841	4.412021875	-52.677699999999994	4.414831875	-51.54740000000001	5.29339875	-51.9643	4.8314981249999995	-51.28020000000001	4.6637975	-51.6572	4.6167774999999995	-52.7624	4.070301875	-52.3558	4.827270625	-53.09640000000001	4.49544875	-52.004099999999994	4.300056875000001	-52.529700000000005	4.206706875	-53.7785	4.0711075	-52.3525	4.828060625	-53.0904	4.4966406249999995	-51.9972	4.30118625	-52.5234
511	5.11	1.204448125	-63.55180000000001	0.9879288125	-68.2548	1.6639375	-62.0739	1.3491818749999998	-63.54209999999999	1.256551875	-65.3648	4.177372500000001	-51.861900000000006	4.90095875	-52.6418	4.589621875	-51.536199999999994	4.396473125	-52.0067	4.4035118749999995	-52.7012	4.41004125	-51.55880000000001	5.2897825	-51.9765	4.826344375	-51.290099999999995	4.6590662499999995	-51.667899999999996	4.6114918750000005	-52.772	4.0630781250000005	-52.375800000000005	4.819889375000001	-53.122699999999995	4.487453125	-52.022000000000006	4.292545625	-52.5496	4.19873875	-53.7972	4.06380875	-52.3726	4.820661250000001	-53.1168	4.488466875	-52.01559999999999	4.29374	-52.5434
512	5.12	1.20503125	-63.5539	0.9883056875	-68.2569	1.6645400000000001	-62.0761	1.3499768749999999	-63.5443	1.25681625	-65.36669999999998	4.169625625	-51.88440000000001	4.89309375	-52.671	4.582090625	-51.555899999999994	4.38901375	-52.02909999999999	4.395311250000001	-52.7244	4.405413125	-51.57000000000001	5.2862125	-51.988800000000005	4.821414375	-51.2999	4.654525	-51.678399999999996	4.606320625	-52.7817	4.05594875	-52.3956	4.812626874999999	-53.148900000000005	4.47951375	-52.040099999999995	4.28514	-52.569500000000005	4.1907612499999995	-53.8159	4.05667625	-52.39249999999999	4.813373125	-53.143100000000004	4.480510625	-52.0336	4.286361250000001	-52.563300000000005
513	5.13	1.205578125	-63.556200000000004	0.9887039375000001	-68.2589	1.665165	-62.078199999999995	1.3507212499999999	-63.546699999999994	1.257033125	-65.3687	4.161986875	-51.907000000000004	4.8853181249999995	-52.6999	4.57471625	-51.5754	4.381595	-52.05159999999999	4.387109375	-52.747699999999995	4.400609375	-51.581500000000005	5.282683125	-52.0009	4.81619375	-51.309900000000006	4.649953125	-51.689	4.601290625	-52.7913	4.04902375	-52.415499999999994	4.805429375	-53.175	4.47176625	-52.0581	4.277823124999999	-52.58930000000001	4.18317375	-53.8344	4.0496912499999995	-52.412400000000005	4.80594625	-53.169399999999996	4.4727975	-52.05159999999999	4.27906125	-52.5831
514	5.14	1.20609125	-63.55830000000001	0.989056	-68.2611	1.665689375	-62.0804	1.35147625	-63.5488	1.257173125	-65.3708	4.154344375	-51.9294	4.877716875	-52.72869999999999	4.567349375	-51.595	4.37428	-52.074000000000005	4.37892875	-52.77100000000001	4.395988125000001	-51.5926	5.279196875	-52.0131	4.811223125	-51.3198	4.645520625	-51.69969999999999	4.596313125	-52.8008	4.042010625	-52.435300000000005	4.798092499999999	-53.2012	4.464176875	-52.07580000000001	4.27057625	-52.6091	4.17560625	-53.8528	4.042745625	-52.4323	4.79866	-53.195600000000006	4.4651625	-52.069500000000005	4.271875625	-52.6029
515	5.15	1.2065843749999998	-63.560599999999994	0.9893883750000001	-68.26310000000001	1.6663187499999998	-62.0825	1.352215	-63.550999999999995	1.2573318749999998	-65.3729	4.14694	-51.951699999999995	4.870110625000001	-52.75750000000001	4.560118125	-51.6145	4.366995625	-52.09640000000001	4.371006250000001	-52.7941	4.39137375	-51.6039	5.27575	-52.02519999999999	4.806445	-51.329499999999996	4.641068125	-51.710100000000004	4.59142875	-52.810199999999995	4.035051875	-52.4552	4.790951249999999	-53.22730000000001	4.4567575	-52.0937	4.26360125	-52.628699999999995	4.1680118749999995	-53.87140000000001	4.03585875	-52.452	4.79170875	-53.221500000000006	4.4575925000000005	-52.0874	4.2647868749999995	-52.6225
516	5.16	1.2070925	-63.5627	0.9897010625	-68.2651	1.666899375	-62.0846	1.3528975	-63.55330000000001	1.257588125	-65.37469999999999	4.1395775	-51.9739	4.86236875	-52.78640000000001	4.552825	-51.63400000000001	4.359626875	-52.1186	4.363083125	-52.81709999999999	4.386745625	-51.615300000000005	5.272344374999999	-52.0372	4.80167375	-51.33919999999999	4.636808125	-51.720400000000005	4.586616875	-52.8197	4.028174999999999	-52.475	4.783906875	-53.25319999999999	4.44918	-52.1116	4.25653125	-52.6484	4.160541875	-53.8898	4.028889375	-52.47180000000001	4.784718125	-53.2475	4.45031625	-52.105	4.257785	-52.6422
517	5.17	1.20755875	-63.564899999999994	0.98997125	-68.2674	1.6674068750000002	-62.08669999999999	1.3536025	-63.5555	1.2578037499999999	-65.3766	4.132264375	-51.996100000000006	4.854839374999999	-52.81519999999999	4.54578375	-51.6535	4.35219375	-52.1408	4.3554506250000005	-52.839999999999996	4.382089375	-51.6265	5.26897625	-52.0492	4.797069375	-51.348800000000004	4.63252	-51.7308	4.581806875	-52.82919999999999	4.0214856249999995	-52.494600000000005	4.777005624999999	-53.278999999999996	4.441781875	-52.1294	4.2496575000000005	-52.667899999999996	4.1532993750000005	-53.9081	4.022194375	-52.491499999999995	4.777723125	-53.2735	4.442939375	-52.12290000000001	4.250881875	-52.66180000000001
518	5.18	1.208015	-63.56720000000001	0.9902653125	-68.26939999999999	1.667869375	-62.088800000000006	1.35428125	-63.5577	1.257985625	-65.37859999999999	4.125073125	-52.018100000000004	4.84715125	-52.844100000000005	4.53871625	-51.6729	4.344801250000001	-52.163000000000004	4.347758125	-52.863	4.377763125	-51.6375	5.265645	-52.06119999999999	4.792540625	-51.3585	4.6284125	-51.74119999999999	4.577198750000001	-52.8386	4.01474	-52.514199999999995	4.770174375	-53.304700000000004	4.43454625	-52.1471	4.242901874999999	-52.687400000000004	4.146101249999999	-53.9264	4.01556375	-52.511	4.770624375000001	-53.299400000000006	4.4355818750000005	-52.14069999999999	4.244075625	-52.6813
519	5.19	1.20848	-63.5693	0.9905656875000001	-68.2715	1.6684562500000002	-62.0908	1.35492875	-63.5599	1.2581631249999998	-65.3805	4.1179218749999995	-52.040099999999995	4.839595624999999	-52.8726	4.531853125	-51.69209999999999	4.337500625	-52.185	4.3401193750000004	-52.8858	4.373383125	-51.6487	5.26234875	-52.0731	4.788041874999999	-51.36789999999999	4.62428875	-51.751400000000004	4.5726125	-52.848	4.008164375	-52.533699999999996	4.763385625	-53.3304	4.42734375	-52.164699999999996	4.23616625	-52.706700000000005	4.1389875	-53.9446	4.00894375	-52.5307	4.763814375	-53.325199999999995	4.428455625	-52.15840000000001	4.2373449999999995	-52.7007
520	5.2	1.208914375	-63.5715	0.9908321875	-68.27369999999999	1.6688975	-62.092999999999996	1.355565	-63.562099999999994	1.2583725000000001	-65.3824	4.110848125	-52.0621	4.83181875	-52.901199999999996	4.525048125	-51.71130000000001	4.330265	-52.207	4.33267	-52.9086	4.3690050000000005	-51.659800000000004	5.259085625000001	-52.084900000000005	4.7834006250000005	-51.37769999999999	4.620270625	-51.76169999999999	4.5681393749999994	-52.857299999999995	4.0015825	-52.55330000000001	4.75659625	-53.355999999999995	4.42038	-52.182199999999995	4.229481874999999	-52.72619999999999	4.131971875	-53.96280000000001	4.00233375	-52.55009999999999	4.757133125	-53.350699999999996	4.42145	-52.176	4.230684999999999	-52.7201
521	5.21	1.2093868749999999	-63.573699999999995	0.9910703125	-68.2757	1.66944625	-62.095000000000006	1.3561943749999998	-63.5643	1.25847125	-65.38440000000001	4.103624375000001	-52.084	4.824116249999999	-52.9298	4.51833875	-51.730399999999996	4.323174375	-52.2288	4.325220625	-52.9313	4.3646225	-51.67080000000001	5.255860625	-52.09680000000001	4.779021875	-51.3873	4.616209375	-51.772000000000006	4.563705000000001	-52.86659999999999	3.995093125	-52.5727	4.749883125	-53.3816	4.413641875	-52.1995	4.222885	-52.7455	4.125131874999999	-53.9808	3.99592875	-52.569500000000005	4.75050625	-53.37619999999999	4.414568125000001	-52.1934	4.224023750000001	-52.73949999999999
522	5.22	1.20984125	-63.5758	0.9913118750000001	-68.2777	1.669865625	-62.0972	1.3568081250000001	-63.5665	1.258661875	-65.3863	4.096515	-52.1058	4.8167381250000005	-52.9582	4.511765625	-51.7494	4.316108750000001	-52.250699999999995	4.317905625	-52.9539	4.3605293750000005	-51.681700000000006	5.2526625	-52.1085	4.774794375	-51.396699999999996	4.612279375	-51.7822	4.559419375	-52.8758	3.9886637499999997	-52.592099999999995	4.743209375	-53.407000000000004	4.4067325	-52.21699999999999	4.21636625	-52.7648	4.118354375	-53.9989	3.98936125	-52.589	4.74382125	-53.40180000000001	4.4076562500000005	-52.2109	4.21754	-52.75880000000001
523	5.23	1.21024875	-63.5778	0.991532375	-68.2797	1.6702875	-62.09930000000001	1.35739125	-63.56870000000001	1.258846875	-65.3882	4.089510625	-52.1275	4.809363124999999	-52.9865	4.505167500000001	-51.7684	4.309133750000001	-52.272400000000005	4.310731875	-52.976499999999994	4.35622125	-51.6927	5.249498750000001	-52.12029999999999	4.770628125	-51.4062	4.608310625	-51.792399999999994	4.55519	-52.88490000000001	3.982238125	-52.6114	4.73668625	-53.4323	4.400096875000001	-52.2342	4.209891875	-52.784000000000006	4.111595625	-54.0168	3.983003125	-52.608300000000014	4.737224374999999	-53.42719999999999	4.40093625	-52.2283	4.211046875	-52.778099999999995
524	5.24	1.210639375	-63.58	0.9917500000000001	-68.2818	1.6707999999999998	-62.1013	1.357960625	-63.5709	1.258984375	-65.39	4.082429375	-52.14919999999999	4.802048750000001	-53.014599999999994	4.498668125	-51.787400000000005	4.302219375	-52.2941	4.303599375	-52.9988	4.352145625	-51.7035	5.246366875	-52.132000000000005	4.766370625	-51.415699999999994	4.604510625	-51.802499999999995	4.551015625	-52.89410000000001	3.9759506250000003	-52.6308	4.730055625	-53.457699999999996	4.393430625	-52.251599999999996	4.203514375	-52.80330000000001	4.105085625	-54.034600000000005	3.9766756250000004	-52.627599999999994	4.730609375	-53.4526	4.394319375	-52.2457	4.204641875	-52.7974
525	5.25	1.210983125	-63.5823	0.9919744374999999	-68.2837	1.671236875	-62.10339999999999	1.358490625	-63.5731	1.2590975	-65.3921	4.075640625	-52.170700000000004	4.794973125	-53.0427	4.492331875	-51.806200000000004	4.295406875	-52.31569999999999	4.2966050000000005	-53.0212	4.3480662500000005	-51.7144	5.243265000000001	-52.143600000000006	4.762248124999999	-51.42509999999999	4.60074875	-51.8126	4.5466887499999995	-52.9034	3.969705625	-52.6499	4.7235375	-53.48290000000001	4.386711875	-52.269000000000005	4.197178125	-52.8225	4.09857375	-54.0524	3.9703743750000005	-52.647	4.724096875000001	-53.477900000000005	4.387733125	-52.2629	4.19830625	-52.8165
526	5.26	1.211399375	-63.584199999999996	0.992157	-68.28580000000001	1.6717037499999998	-62.1053	1.35897625	-63.57549999999999	1.259251875	-65.39389999999999	4.069000000000001	-52.19209999999999	4.787777500000001	-53.070800000000006	4.485916875	-51.8248	4.28864625	-52.337300000000006	4.289566875	-53.043600000000005	4.344094999999999	-51.7251	5.240193124999999	-52.1552	4.75821	-51.434400000000004	4.597036875000001	-51.822599999999994	4.54253	-52.9126	3.9632618749999997	-52.6691	4.717194375	-53.50800000000001	4.38025375	-52.286100000000005	4.190871874999999	-52.841499999999996	4.09215875	-54.0702	3.9639487499999997	-52.66619999999999	4.7178337500000005	-53.5029	4.38137625	-52.2799	4.19202875	-52.8356
527	5.27	1.21173125	-63.586400000000005	0.992321625	-68.2878	1.672135	-62.1075	1.35954	-63.57749999999999	1.259393125	-65.3957	4.062285	-52.2136	4.78067875	-53.0987	4.479296874999999	-51.843399999999995	4.281971875	-52.3587	4.2827275	-53.06569999999999	4.339918125	-51.7361	5.2371475	-52.1668	4.754186875	-51.4437	4.5933275	-51.8326	4.538524375	-52.9216	3.9568899999999996	-52.688199999999995	4.7107	-53.5331	4.373941875	-52.3032	4.184711875	-52.8605	4.085825625	-54.087900000000005	3.957413125	-52.68540000000001	4.711453125	-53.528	4.375006875	-52.2972	4.185856875	-52.8547
528	5.28	1.212125625	-63.5884	0.9924829375	-68.2898	1.672541875	-62.109500000000004	1.36009	-63.5797	1.25953875	-65.3977	4.055723125	-52.2347	4.773671875	-53.1265	4.472529375000001	-51.8621	4.275388749999999	-52.38009999999999	4.275857500000001	-53.0877	4.33597375	-51.74680000000001	5.234131250000001	-52.17830000000001	4.75017375	-51.45309999999999	4.589634375	-51.8426	4.53455125	-52.9307	3.95037625	-52.7073	4.7039881249999995	-53.5581	4.367608124999999	-52.32040000000001	4.1786593750000005	-52.8794	4.079568125	-54.10549999999999	3.951144375	-52.7043	4.704720625	-53.553	4.368705	-52.31419999999999	4.1796775	-52.87369999999999
529	5.29	1.212549375	-63.5904	0.9926358750000001	-68.2919	1.6729506250000001	-62.111599999999996	1.36061	-63.581799999999994	1.25965375	-65.3995	4.049185	-52.2559	4.766784375	-53.15419999999999	4.4658825	-51.88060000000001	4.268815625	-52.4015	4.268765625	-53.1097	4.3320743749999995	-51.75750000000001	5.231143125	-52.1898	4.7463887499999995	-51.4623	4.58595	-51.852599999999995	4.530741875	-52.9396	3.9441868749999998	-52.72619999999999	4.69719125	-53.583000000000006	4.361337499999999	-52.337300000000006	4.17255875	-52.898300000000006	4.073413125	-54.123000000000005	3.944860625	-52.7232	4.6979925	-53.5779	4.362595000000001	-52.331100000000006	4.17365625	-52.892599999999995
530	5.3	1.212901875	-63.59239999999999	0.99278475	-68.2939	1.67326125	-62.113699999999994	1.36114125	-63.5839	1.2597743750000001	-65.4014	4.042680625	-52.27719999999999	4.7598575	-53.1819	4.459211250000001	-51.899300000000004	4.26237	-52.4226	4.261856874999999	-53.1315	4.328245624999999	-51.768100000000004	5.2281812500000004	-52.20119999999999	4.742519375	-51.4716	4.582353749999999	-51.8625	4.526873125	-52.9486	3.9378787500000003	-52.745000000000005	4.69061625	-53.6077	4.3551325	-52.3543	4.16655875	-52.9173	4.0671925	-54.140499999999996	3.9385700000000003	-52.74209999999999	4.691349375	-53.6027	4.356390625	-52.3481	4.167705000000001	-52.911500000000004
531	5.31	1.2132187499999998	-63.5945	0.9929394375	-68.29589999999999	1.673650625	-62.11559999999999	1.3615925	-63.586099999999995	1.259905	-65.4032	4.0360949999999995	-52.298199999999994	4.752971875	-53.2095	4.452618125000001	-51.9178	4.25599375	-52.443799999999996	4.254769375	-53.1533	4.324377500000001	-51.77889999999999	5.225245625	-52.212599999999995	4.73884875	-51.4806	4.578803124999999	-51.87230000000001	4.5228962500000005	-52.957699999999996	3.9315462500000002	-52.7639	4.683976875	-53.63250000000001	4.349043125	-52.37130000000001	4.160654375	-52.935900000000004	4.060900625	-54.1581	3.9323018750000003	-52.76090000000001	4.684625625000001	-53.6276	4.350250624999999	-52.3651	4.161795	-52.930200000000006
532	5.32	1.21346875	-63.59680000000001	0.993058	-68.298	1.674095	-62.117599999999996	1.3620812500000001	-63.5882	1.26000375	-65.40499999999999	4.02975625	-52.3192	4.74599875	-53.2371	4.446085	-51.9363	4.2496681249999995	-52.4649	4.247686875	-53.17509999999999	4.32051	-51.7895	5.222336875	-52.2239	4.7350618749999995	-51.4898	4.575318125000001	-51.882200000000005	4.519223125	-52.96659999999999	3.925360625	-52.7827	4.677441875	-53.6571	4.343129375	-52.3881	4.15485	-52.95459999999999	4.054715625	-54.175399999999996	3.9261737500000002	-52.779700000000005	4.677986875	-53.6523	4.344243125	-52.381899999999995	4.155928749999999	-52.949000000000005
533	5.33	1.213735	-63.59880000000001	0.9931726875	-68.2999	1.6744075	-62.1197	1.362473125	-63.59049999999999	1.260101875	-65.4069	4.02334125	-52.340199999999996	4.73930625	-53.2644	4.4397706249999995	-51.9546	4.24339375	-52.4859	4.240648125	-53.19690000000001	4.316793125	-51.8	5.2194506249999995	-52.2353	4.731426875	-51.4988	4.571865624999999	-51.8919	4.5154025	-52.975500000000004	3.9192512500000003	-52.801300000000005	4.6709625	-53.6816	4.337308125	-52.404700000000005	4.148995	-52.973400000000005	4.0484925	-54.1928	3.920095625	-52.7984	4.67158375	-53.67680000000001	4.338229375	-52.3987	4.15011125	-52.9677
534	5.34	1.21402125	-63.6009	0.9932845	-68.30180000000001	1.67468875	-62.12180000000001	1.36290875	-63.5927	1.2601925	-65.4088	4.01709	-52.3611	4.732720625	-53.29169999999999	4.433509375	-51.9729	4.237178125000001	-52.506899999999995	4.233786875	-53.21849999999999	4.313193125	-51.81040000000001	5.216590625	-52.246500000000005	4.727738125	-51.508	4.56843	-51.9017	4.5117987500000005	-52.984199999999994	3.913196875	-52.820100000000004	4.6645900000000005	-53.705999999999996	4.3313925	-52.42130000000001	4.143075	-52.9919	4.042191875	-54.2101	3.914095625	-52.8169	4.665015625	-53.701499999999996	4.332345624999999	-52.41559999999999	4.14417875	-52.9864
535	5.35	1.21435125	-63.6028	0.993377	-68.30399999999999	1.67503	-62.1237	1.3633031249999998	-63.59490000000001	1.26028625	-65.4107	4.010821249999999	-52.381899999999995	4.7262375	-53.31870000000001	4.427194375	-51.9913	4.231041875000001	-52.52769999999999	4.226926875	-53.239999999999995	4.309519999999999	-51.820800000000006	5.21375375	-52.2577	4.7241725	-51.516999999999996	4.565033125	-51.9114	4.5081356249999995	-52.9929	3.90725125	-52.838499999999996	4.658214375	-53.730399999999996	4.32550625	-52.437999999999995	4.13720625	-53.0105	4.036073125	-54.2273	3.908086875	-52.8356	4.658765625	-53.72580000000001	4.32653875	-52.4323	4.138346875	-53.0049
536	5.36	1.2145700000000001	-63.6052	0.9934705	-68.306	1.675390625	-62.125800000000005	1.3636925	-63.597	1.260338125	-65.4126	4.004650625	-52.402499999999996	4.7196774999999995	-53.345800000000004	4.421006875000001	-52.0095	4.2249606250000005	-52.5485	4.2203043749999996	-53.261500000000005	4.30597	-51.831100000000006	5.210940624999999	-52.268899999999995	4.72077625	-51.5259	4.561676875	-51.921099999999996	4.504423125	-53.00169999999999	3.901395625	-52.857000000000006	4.651929375	-53.7547	4.319755000000001	-52.45459999999999	4.13144375	-53.0289	4.029901875	-54.24450000000001	3.9021675	-52.854	4.65255125	-53.7502	4.3209025	-52.448699999999995	4.1326037499999995	-53.023300000000006
537	5.37	1.214804375	-63.607200000000006	0.9935785	-68.308	1.6757325	-62.1277	1.3641725	-63.59909999999999	1.2604175	-65.4146	3.9985574999999995	-52.423199999999994	4.713154375	-53.372699999999995	4.4148168750000005	-52.027699999999996	4.218926874999999	-52.5693	4.21373	-53.2828	4.302364375	-51.841499999999996	5.208150625	-52.279999999999994	4.71702	-51.535199999999996	4.558361874999999	-51.9308	4.500849375	-53.010400000000004	3.895533125	-52.87530000000001	4.645614999999999	-53.7789	4.3142193749999995	-52.4711	4.1257906250000005	-53.04730000000001	4.024023124999999	-54.261300000000006	3.896175625	-52.8725	4.646221875	-53.7744	4.31525625	-52.4653	4.126908125	-53.04169999999999
538	5.38	1.21507625	-63.6092	0.9936573125	-68.31	1.6760024999999998	-62.129799999999996	1.3645325	-63.6013	1.26045125	-65.4164	3.99259	-52.4437	4.7066968750000004	-53.399699999999996	4.408874375	-52.04560000000001	4.21298	-52.5899	4.207265625	-53.30409999999999	4.298780624999999	-51.851699999999994	5.20536875	-52.29109999999999	4.71370125	-51.544000000000004	4.555066875	-51.9404	4.497220625	-53.01910000000001	3.889696875	-52.8938	4.639311875	-53.8032	4.3086375	-52.4875	4.1201631249999995	-53.06549999999999	4.018239375	-54.27819999999999	3.8904331250000004	-52.890899999999995	4.639993125	-53.7986	4.309711875	-52.4817	4.121275625	-53.0601
539	5.39	1.21528875	-63.61130000000001	0.9937404375	-68.31210000000002	1.676321875	-62.1318	1.36493625	-63.603300000000004	1.2605375	-65.4182	3.98659125	-52.4641	4.700306250000001	-53.4264	4.402874375	-52.0637	4.207058125	-52.6105	4.20088625	-53.325199999999995	4.29518	-51.8621	5.20254625	-52.302099999999996	4.710208124999999	-51.5529	4.5518175	-51.95	4.493500624999999	-53.0279	3.8839193750000005	-52.912099999999995	4.633131875	-53.8274	4.30313625	-52.503800000000005	4.114610625	-53.08380000000001	4.0124056249999995	-54.2951	3.8846575	-52.9092	4.633845	-53.8227	4.30411625	-52.4981	4.115684375	-53.078399999999995
540	5.4	1.2155175	-63.6134	0.993835	-68.3141	1.67657125	-62.13380000000001	1.36532125	-63.605399999999996	1.26057125	-65.4202	3.9805931250000004	-52.48440000000001	4.693894374999999	-53.453199999999995	4.396976875	-52.08160000000001	4.201196250000001	-52.631	4.194569375	-53.346199999999996	4.291745000000001	-51.8725	5.199635000000001	-52.31309999999999	4.707029374999999	-51.5616	4.548591875	-51.9596	4.4900312499999995	-53.03659999999999	3.87816875	-52.9304	4.6269475	-53.851499999999994	4.2976456249999995	-52.5202	4.10901	-53.10209999999999	4.00667125	-54.3119	3.87888125	-52.9276	4.627571874999999	-53.846900000000005	4.298628125	-52.5145	4.110165	-53.0966
541	5.41	1.2157625	-63.6154	0.993911625	-68.3161	1.6767993749999999	-62.1359	1.365705	-63.60750000000001	1.2606375	-65.42200000000001	3.9746668749999996	-52.504799999999996	4.68750625	-53.479800000000004	4.391109374999999	-52.0994	4.19543	-52.6514	4.188155625	-53.367399999999996	4.288076875	-51.8827	5.196729375	-52.3241	4.703795625	-51.57040000000001	4.545469375	-51.969100000000005	4.486420624999999	-53.0452	3.872608125	-52.94840000000001	4.620828749999999	-53.875400000000006	4.292124374999999	-52.53659999999999	4.103604375	-53.1202	4.001076875	-54.32869999999999	3.8732587499999998	-52.9456	4.621469375	-53.870900000000006	4.293135625	-52.5308	4.104706875	-53.1148
542	5.42	1.215995	-63.6174	0.9939945	-68.3181	1.677091875	-62.1379	1.366033125	-63.6096	1.2607006250000001	-65.4239	3.968738125	-52.525099999999995	4.681161875	-53.5063	4.38525375	-52.117200000000004	4.189697499999999	-52.6717	4.1819	-53.38830000000001	4.28473625	-51.892999999999994	5.193845625000001	-52.335	4.7003325	-51.5794	4.5422987500000005	-51.97859999999999	4.483023749999999	-53.05369999999999	3.866951875	-52.96669999999999	4.614729375	-53.899300000000004	4.286813125	-52.552699999999994	4.098110625	-53.1382	3.9954075	-54.34540000000001	3.867804375	-52.9636	4.61522875	-53.895	4.287853125000001	-52.5471	4.099279375	-53.1328
543	5.43	1.21618625	-63.61950000000001	0.9941013750000001	-68.32000000000001	1.67737	-62.1398	1.3663893750000002	-63.6116	1.260803125	-65.4255	3.96297125	-52.5452	4.6746381249999995	-53.5326	4.3796712499999995	-52.1349	4.184051875	-52.6919	4.1757550000000005	-53.40930000000001	4.281345	-51.903099999999995	5.1909600000000005	-52.34580000000001	4.6971875	-51.5881	4.539145625	-51.988099999999996	4.479590625	-53.06230000000001	3.8614362499999997	-52.9846	4.60834625	-53.923100000000005	4.281461875	-52.56889999999999	4.092576875	-53.1562	3.989795	-54.3621	3.86219875	-52.9817	4.608920625	-53.9187	4.282479374999999	-52.563199999999995	4.093760625	-53.150800000000004
544	5.44	1.21638375	-63.6216	0.994182125	-68.322	1.677598125	-62.1419	1.366756875	-63.61359999999999	1.26082625	-65.4275	3.957196875	-52.56519999999999	4.667906250000001	-53.5591	4.37405875	-52.152499999999996	4.178420625	-52.7121	4.1696925	-53.43	4.2780393750000005	-51.9131	5.188084375	-52.3567	4.693880625	-51.596900000000005	4.53602875	-51.997400000000006	4.476357500000001	-53.070699999999995	3.85594375	-53.002599999999994	4.60205875	-53.94690000000001	4.276194375	-52.585100000000004	4.087041875000001	-53.1741	3.9844131249999997	-54.378699999999995	3.856605	-52.9997	4.6026943750000004	-53.942499999999995	4.277338125	-52.5793	4.088246875	-53.168800000000005
545	5.45	1.2165675	-63.6236	0.9942666875	-68.324	1.6777843749999999	-62.144000000000005	1.367065625	-63.6158	1.26087	-65.4293	3.951370625	-52.58540000000001	4.66124125	-53.58530000000001	4.368426875	-52.17	4.172805625	-52.732299999999995	4.16383625	-53.4505	4.274746875	-51.9231	5.185236875	-52.367399999999996	4.690880625	-51.605399999999996	4.532935625	-52.0067	4.47299	-53.0791	3.8505275	-53.02040000000001	4.59602125	-53.9705	4.270986875	-52.601099999999995	4.081606875	-53.1919	3.9790275	-54.3951	3.851195625	-53.017599999999995	4.596669374999999	-53.96619999999999	4.272130000000001	-52.595400000000005	4.08274125	-53.1866
546	5.46	1.216748125	-63.6255	0.9943518124999999	-68.3258	1.678015625	-62.145900000000005	1.367345	-63.6178	1.26089	-65.43119999999999	3.945673125	-52.6053	4.65476	-53.61130000000001	4.362939375	-52.1875	4.16723875	-52.752399999999994	4.157866875	-53.471199999999996	4.271529375	-51.93300000000001	5.18241	-52.37819999999999	4.687703125	-51.61409999999999	4.5298324999999995	-52.016	4.469735	-53.0874	3.8450975	-53.03830000000001	4.58997375	-53.9941	4.2659475	-52.61709999999999	4.076100625	-53.20980000000001	3.9736124999999998	-54.41180000000001	3.8458281249999997	-53.0354	4.590499375	-53.9899	4.266964375000001	-52.6114	4.077275	-53.204499999999996
547	5.47	1.2169287500000001	-63.627500000000005	0.994424625	-68.328	1.6782718749999999	-62.14790000000001	1.367614375	-63.6201	1.2608462500000002	-65.4332	3.9399606250000003	-52.6252	4.6483175	-53.63719999999999	4.357599375	-52.20499999999999	4.161621875	-52.7725	4.151916875	-53.4918	4.268275625	-51.9429	5.17959625	-52.3889	4.68474375	-51.6227	4.526731874999999	-52.0253	4.4664093750000005	-53.09590000000001	3.8397425	-53.05599999999999	4.583905625	-54.017700000000005	4.260906875	-52.63290000000001	4.0707075	-53.2275	3.9682975	-54.42809999999999	3.840511875	-53.05309999999999	4.584651875	-54.0132	4.26198125	-52.627199999999995	4.0718556249999995	-53.2222
548	5.48	1.217101875	-63.62949999999999	0.994499375	-68.3299	1.6784362499999999	-62.15	1.3679012499999998	-63.6221	1.260895	-65.4349	3.9340525	-52.6451	4.641869375	-53.6631	4.35214625	-52.222199999999994	4.1561525	-52.792399999999994	4.146005625	-53.5123	4.264965	-51.9529	5.176808750000001	-52.3995	4.681628125	-51.631299999999996	4.5236575	-52.0346	4.463095624999999	-53.1044	3.834495	-53.0736	4.578069999999999	-54.04109999999999	4.255978750000001	-52.648599999999995	4.065214375	-53.24529999999999	3.963150625	-54.4443	3.835205	-53.070800000000006	4.578698125	-54.036699999999996	4.256948749999999	-52.642999999999994	4.066475625	-53.2399
549	5.49	1.2172675	-63.63150000000001	0.994577	-68.3319	1.678660625	-62.151900000000005	1.36814375	-63.624300000000005	1.26092625	-65.4368	3.92819625	-52.66480000000001	4.63556625	-53.6888	4.346736875	-52.23969999999999	4.1506131250000005	-52.812400000000004	4.140335	-53.532700000000006	4.261778124999999	-51.96269999999999	5.174046874999999	-52.4101	4.67851	-51.639900000000004	4.5205931249999995	-52.043800000000005	4.459984375	-53.11259999999999	3.82938375	-53.0911	4.572365625	-54.06419999999999	4.250921875	-52.6644	4.059958125	-53.262800000000006	3.9580868750000002	-54.4606	3.8299537500000005	-53.0884	4.5729750000000005	-54.06	4.252045625	-52.65880000000001	4.0611637499999995	-53.25750000000001
550	5.5	1.2173862500000001	-63.63350000000001	0.9946545	-68.33380000000001	1.6788462499999999	-62.153999999999996	1.368385	-63.62629999999999	1.2609768749999999	-65.43849999999999	3.9223274999999997	-52.6845	4.62931375	-53.7145	4.341305625	-52.256899999999995	4.145274375	-52.8322	4.134596875	-53.5529	4.258446875	-51.972699999999996	5.1713081249999995	-52.420700000000004	4.675635625	-51.648300000000006	4.517554375	-52.053	4.456794375	-53.121	3.824034375	-53.1087	4.566658125	-54.087300000000006	4.245936875	-52.680099999999996	4.054804375	-53.2802	3.953005625	-54.476699999999994	3.8247	-53.1059	4.5671775	-54.0831	4.247070624999999	-52.6745	4.05589	-53.2751
551	5.51	1.2175075	-63.6357	0.9947333125	-68.3357	1.679046875	-62.1558	1.368615625	-63.62849999999999	1.2610350000000001	-65.44030000000001	3.916381875	-52.70419999999999	4.623128125	-53.739999999999995	4.336021875	-52.27419999999999	4.139866875000001	-52.852	4.129096875	-53.573	4.255141249999999	-51.98250000000001	5.168593125	-52.431200000000004	4.6726712500000005	-51.6568	4.514550625	-52.0621	4.45372375	-53.1293	3.81866	-53.12619999999999	4.560929375	-54.1105	4.24124375	-52.695699999999995	4.0496131250000005	-53.2977	3.94787625	-54.4929	3.81942125	-53.12330000000001	4.5615425	-54.1063	4.242116875000001	-52.6903	4.050700625	-53.29249999999999
552	5.52	1.2175799999999999	-63.63769999999999	0.9947975	-68.33760000000001	1.679221875	-62.1578	1.3689025	-63.6304	1.261084375	-65.44200000000001	3.910595625	-52.723600000000005	4.616986875	-53.765499999999996	4.3308125	-52.2913	4.13455625	-52.871700000000004	4.123493750000001	-53.59310000000001	4.252000000000001	-51.9923	5.165904375	-52.4417	4.669796249999999	-51.66519999999999	4.511509375	-52.07130000000001	4.4507200000000005	-53.137499999999996	3.813511875	-53.1434	4.555156875000001	-54.1335	4.236358125	-52.711400000000005	4.0444781249999995	-53.315099999999994	3.942923125	-54.509	3.8141525	-53.1408	4.55575	-54.129400000000004	4.2375425	-52.7057	4.0455375	-53.31
553	5.53	1.21768625	-63.639799999999994	0.994862125	-68.3395	1.679459375	-62.1597	1.3691006250000002	-63.6327	1.261099375	-65.4437	3.9048225	-52.7432	4.6109175	-53.7908	4.325570625	-52.30830000000001	4.12931	-52.8913	4.11797125	-53.613099999999996	4.2488062499999995	-52.0021	5.163236250000001	-52.452099999999994	4.666961875	-51.673500000000004	4.508584375	-52.0803	4.447605	-53.1457	3.80823875	-53.161	4.549538125	-54.15639999999999	4.231609375	-52.726699999999994	4.039346875	-53.3325	3.938015	-54.5249	3.80896625	-53.1581	4.550180624999999	-54.152300000000004	4.23256625	-52.72140000000001	4.040436250000001	-53.3273
554	5.54	1.217843125	-63.64169999999999	0.994931875	-68.3415	1.6796143749999999	-62.1616	1.3693537500000001	-63.6346	1.26113875	-65.4454	3.899048125	-52.7626	4.604719375	-53.816199999999995	4.320559375	-52.325199999999995	4.12404875	-52.91080000000001	4.1125425	-53.63300000000001	4.245673125	-52.01169999999999	5.160591875	-52.462500000000006	4.663985	-51.6819	4.50568125	-52.08930000000001	4.444598125000001	-53.1539	3.8030381250000005	-53.1782	4.54405	-54.17919999999999	4.226866875	-52.7423	4.034248125	-53.34969999999999	3.9332874999999996	-54.540699999999994	3.8037875000000003	-53.1755	4.544549375	-54.17509999999999	4.227904375	-52.736900000000006	4.03535125	-53.34460000000001
555	5.55	1.2179587500000002	-63.643600000000006	0.9950003125	-68.3433	1.6797556249999999	-62.1636	1.3696131249999999	-63.6366	1.2610993750000001	-65.4474	3.8934362499999997	-52.7818	4.598700625	-53.8414	4.315505625	-52.342099999999995	4.118898124999999	-52.9303	4.107105000000001	-53.6528	4.24261875	-52.021300000000004	5.1579693749999995	-52.47280000000001	4.661001875	-51.690099999999994	4.50276375	-52.09830000000001	4.441646875	-53.162099999999995	3.7980206250000004	-53.19550000000001	4.53856375	-54.2018	4.222113749999999	-52.7577	4.0292506249999995	-53.366899999999994	3.9283650000000003	-54.5567	3.7987025	-53.19259999999999	4.53897375	-54.198	4.223266875	-52.752199999999995	4.0303325	-53.361900000000006
556	5.56	1.2180606250000001	-63.645599999999995	0.9950561250000001	-68.3453	1.67985	-62.1658	1.369850625	-63.638600000000004	1.26106375	-65.4492	3.887908125	-52.8011	4.592561249999999	-53.86659999999999	4.3106381250000005	-52.35880000000001	4.113753750000001	-52.9496	4.10182875	-53.67250000000001	4.2395825	-52.030899999999995	5.155368125	-52.483200000000004	4.6579925	-51.6985	4.4998756250000005	-52.107299999999995	4.438899375	-53.17	3.7930056249999997	-53.2124	4.533031875000001	-54.224599999999995	4.21765375	-52.77280000000001	4.024265625	-53.384100000000004	3.9235949999999997	-54.57240000000001	3.793654375	-53.20980000000001	4.533588125	-54.2205	4.218556875000001	-52.7675	4.025377499999999	-53.379
557	5.57	1.2181837500000001	-63.6476	0.9951215	-68.3472	1.680034375	-62.16759999999999	1.370115625	-63.6405	1.261090625	-65.4509	3.88226375	-52.8202	4.5862275	-53.89159999999999	4.3055775	-52.375699999999995	4.108513125	-52.9689	4.096541875	-53.6922	4.236543749999999	-52.04059999999999	5.152788749999999	-52.493399999999994	4.65491625	-51.706799999999994	4.497085625	-52.11619999999999	4.436044375	-53.178	3.788015	-53.2295	4.52764625	-54.24700000000001	4.212953125	-52.788199999999996	4.019421875000001	-53.4011	3.9189237500000003	-54.5881	3.7887287499999998	-53.226800000000004	4.528228125	-54.243100000000005	4.2140225	-52.782799999999995	4.020456875	-53.396100000000004
558	5.58	1.218246875	-63.649499999999996	0.99518125	-68.349	1.6801575	-62.1696	1.370345	-63.6424	1.261093125	-65.4526	3.8767924999999996	-52.8392	4.5799031249999995	-53.91669999999999	4.300586249999999	-52.3924	4.10329	-52.988099999999996	4.0913562500000005	-53.71169999999999	4.2333475	-52.05030000000001	5.1502300000000005	-52.5036	4.652018125000001	-51.714999999999996	4.494240625	-52.1251	4.433235625	-53.1861	3.783095625	-53.246500000000005	4.522298125	-54.2694	4.20844875	-52.80330000000001	4.014380624999999	-53.4183	3.9143325	-54.60369999999999	3.783795	-53.2439	4.522804375	-54.265499999999996	4.20955125	-52.7979	4.01556375	-53.4131
559	5.59	1.21832375	-63.6516	0.9952469374999999	-68.3508	1.680365625	-62.1713	1.370548125	-63.64439999999999	1.2610725	-65.45439999999999	3.8713137499999997	-52.858200000000004	4.573693125	-53.941599999999994	4.2959056250000005	-52.40890000000001	4.098135624999999	-53.0072	4.08604375	-53.7313	4.230373125	-52.0597	5.147690000000001	-52.5138	4.649035	-51.7232	4.4914418750000005	-52.134	4.430398125	-53.1941	3.7781168750000003	-53.2635	4.516951875	-54.2918	4.204001874999999	-52.8185	4.009595	-53.435199999999995	3.90976875	-54.6192	3.778735	-53.2608	4.517605	-54.287800000000004	4.20497625	-52.813199999999995	4.010733125	-53.430099999999996
560	5.6	1.21839875	-63.6535	0.9952994374999999	-68.3528	1.68046125	-62.1734	1.3707349999999998	-63.64640000000001	1.261025	-65.4563	3.8658937499999997	-52.8771	4.5677981249999995	-53.966300000000004	4.291013749999999	-52.4253	4.093016875	-53.026300000000006	4.080831874999999	-53.7508	4.2274275	-52.0691	5.145171875	-52.524	4.6462025	-51.731399999999994	4.48870625	-52.1428	4.42758875	-53.202099999999994	3.773171875	-53.280300000000004	4.51157	-54.314099999999996	4.19959625	-52.833400000000005	4.004765625	-53.452099999999994	3.9051606249999997	-54.6347	3.773996875	-53.277499999999996	4.512146874999999	-54.310199999999995	4.20061125	-52.8283	4.00593875	-53.447
561	5.61	1.218496875	-63.6554	0.9953533125	-68.35470000000001	1.68058875	-62.1753	1.370905	-63.64840000000001	1.260990625	-65.458	3.8605093750000004	-52.895900000000005	4.561795	-53.991	4.286558125	-52.4417	4.08795125	-53.0453	4.075616875	-53.77040000000001	4.224486875	-52.078399999999995	5.1426718750000004	-52.5341	4.64323	-51.739599999999996	4.48599875	-52.1516	4.424829375	-53.21	3.768358125	-53.2972	4.50627625	-54.3363	4.195146875000001	-52.8485	4.000069375000001	-53.4689	3.9008181250000002	-54.65	3.7690818750000004	-53.294399999999996	4.50695375	-54.332300000000004	4.1961956250000005	-52.8432	4.00113125	-53.4639
562	5.62	1.21854	-63.6574	0.9954059375	-68.3565	1.68068625	-62.17719999999999	1.371065	-63.6504	1.261015625	-65.4597	3.855143125	-52.91480000000001	4.555936875	-54.015699999999995	4.281798125	-52.458000000000006	4.082956875000001	-53.06419999999999	4.070473750000001	-53.78980000000001	4.2215074999999995	-52.088	5.140189375	-52.5441	4.6406225	-51.7475	4.483295625	-52.16030000000001	4.422174375	-53.2179	3.763695625	-53.31369999999999	4.501141875	-54.35840000000001	4.190298125	-52.8635	3.995321875	-53.485699999999994	3.89623125	-54.6655	3.764289375	-53.3112	4.50167375	-54.3544	4.191541875	-52.85810000000001	3.996468125	-53.4806
563	5.63	1.21862	-63.659400000000005	0.9954401875000001	-68.3585	1.6808968750000002	-62.1789	1.3712162499999998	-63.6524	1.260940625	-65.46159999999999	3.849881875	-52.933400000000006	4.55009	-54.04	4.276949999999999	-52.4745	4.077988749999999	-53.0831	4.065505	-53.809000000000005	4.218543125	-52.0974	5.137728125	-52.55419999999999	4.637778750000001	-51.75560000000001	4.48060125	-52.169000000000004	4.419408125	-53.22580000000001	3.759026875	-53.330299999999994	4.496065000000001	-54.3802	4.18564875	-52.8783	3.99074625	-53.502199999999995	3.891859375	-54.680899999999994	3.7594906249999998	-53.3279	4.496521875	-54.3764	4.186744375	-52.8731	3.991800625	-53.4973
564	5.64	1.2186343750000002	-63.661300000000004	0.9954929375	-68.36030000000001	1.6810025	-62.1808	1.3713587500000002	-63.6544	1.26089125	-65.46340000000001	3.8445774999999998	-52.952	4.54441125	-54.0643	4.272265	-52.49080000000001	4.0730531249999995	-53.101800000000004	4.0605625000000005	-53.8281	4.215686875	-52.1066	5.135284375	-52.564099999999996	4.635013750000001	-51.76369999999999	4.47795625	-52.177699999999994	4.41681375	-53.233599999999996	3.7543043750000002	-53.346900000000005	4.49104125	-54.402	4.181059375	-52.893100000000004	3.9861424999999997	-53.5188	3.88742625	-54.6961	3.754875	-53.34439999999999	4.49148625	-54.398199999999996	4.1821025	-52.8879	3.9871687500000004	-53.51390000000001
565	5.65	1.218738125	-63.66319999999999	0.9955235625	-68.3624	1.68105375	-62.18279999999999	1.371493125	-63.6563	1.26088875	-65.46519999999998	3.8394231249999997	-52.9705	4.538774999999999	-54.0884	4.267739375000001	-52.506899999999995	4.068033125	-53.1205	4.055554375	-53.8472	4.212766875	-52.115899999999996	5.132858125	-52.574000000000005	4.632188749999999	-51.771699999999996	4.475333125	-52.1863	4.414250624999999	-53.2414	3.749634375	-53.3633	4.485816874999999	-54.4239	4.17641	-52.907700000000006	3.9815556249999995	-53.5354	3.8830512500000003	-54.7113	3.7501474999999997	-53.361	4.486455625	-54.42	4.177460625	-52.90259999999999	3.9825150000000002	-53.53060000000001
566	5.66	1.218773125	-63.66519999999999	0.995567125	-68.3643	1.681095	-62.1848	1.371621875	-63.65830000000002	1.26082625	-65.4669	3.834290625	-52.9889	4.533133125	-54.112500000000004	4.26328625	-52.52290000000001	4.062979374999999	-53.13909999999999	4.05064375	-53.86619999999999	4.209968125	-52.1251	5.13045125	-52.584	4.629286875	-51.7798	4.47270375	-52.19500000000001	4.411611875	-53.2491	3.7450925	-53.3797	4.480775625	-54.445600000000006	4.171753750000001	-52.92250000000001	3.976965625	-53.55199999999999	3.8788549999999997	-54.726499999999994	3.745570625	-53.377300000000005	4.481389375	-54.4418	4.172891249999999	-52.9173	3.977945625	-53.5472
567	5.67	1.2187593749999999	-63.66709999999999	0.9956048125	-68.36619999999999	1.6811743749999999	-62.186699999999995	1.3717424999999999	-63.66030000000001	1.26080875	-65.4686	3.8292574999999998	-53.0072	4.52758375	-54.136500000000005	4.2587431250000005	-52.5389	4.057884375	-53.1576	4.045804375	-53.8851	4.2072031249999995	-52.13430000000001	5.12806125	-52.593799999999995	4.626890625	-51.787400000000005	4.4700862500000005	-52.203599999999994	4.4091024999999995	-53.2568	3.7404375	-53.396100000000004	4.47589	-54.46699999999999	4.167125625000001	-52.9372	3.9724975000000002	-53.5683	3.87460875	-54.7415	3.740934375	-53.3937	4.4763375	-54.463300000000004	4.168315	-52.93200000000001	3.9734537499999996	-53.5635
568	5.68	1.2187474999999999	-63.6693	0.99564575	-68.3681	1.6812224999999998	-62.1885	1.371856875	-63.6623	1.260825	-65.4702	3.8241112499999996	-53.025499999999994	4.521941875	-54.1604	4.2542268750000005	-52.555	4.052865625000001	-53.1761	4.041013125	-53.9039	4.204360625	-52.1434	5.125689375	-52.60359999999999	4.62416	-51.7953	4.46753	-52.2121	4.40657875	-53.2645	3.73573375	-53.4125	4.470978125	-54.4885	4.162560625	-52.9518	3.96805375	-53.5846	3.870293125	-54.756600000000006	3.7363999999999997	-53.4099	4.4713987500000005	-54.48480000000001	4.16366	-52.94690000000001	3.969046875	-53.5799
569	5.69	1.2187687500000002	-63.67100000000001	0.9956869375	-68.3699	1.6812975	-62.1904	1.371965625	-63.664300000000004	1.260813125	-65.4719	3.819018125	-53.0437	4.5163568750000005	-54.18430000000001	4.249778125	-52.570800000000006	4.047875625	-53.194500000000005	4.0361575	-53.922900000000006	4.201477499999999	-52.15259999999999	5.123335	-52.613400000000006	4.62144125	-51.803399999999996	4.46499375	-52.2206	4.40396625	-53.2722	3.731163125	-53.4289	4.4660925	-54.509800000000006	4.158085625	-52.9664	3.963615	-53.6009	3.86614375	-54.7715	3.7318518750000003	-53.426199999999994	4.466585	-54.50620000000001	4.159081875	-52.9615	3.9646218749999997	-53.596199999999996
570	5.7	1.2188025	-63.672900000000006	0.995734125	-68.3716	1.68134125	-62.19239999999999	1.3720668749999998	-63.66629999999999	1.26077375	-65.47359999999999	3.8140906250000004	-53.061699999999995	4.51096625	-54.2079	4.245396875	-52.58669999999999	4.0428025	-53.2128	4.031422500000001	-53.941599999999994	4.198741249999999	-52.16159999999999	5.12099875	-52.6231	4.618888125	-51.811	4.462479375	-52.229099999999995	4.40150625	-53.2799	3.726663125	-53.44500000000001	4.461105	-54.53110000000001	4.153741875	-52.9808	3.95923	-53.61709999999999	3.861893125	-54.786500000000004	3.727298125	-53.4424	4.461650625000001	-54.527499999999996	4.154595625000001	-52.976099999999995	3.96020125	-53.61240000000001
571	5.71	1.2188318749999998	-63.67490000000001	0.9957649375	-68.3735	1.6814431250000001	-62.1943	1.3721625	-63.668299999999995	1.2607118750000001	-65.4753	3.80901625	-53.0799	4.505588125	-54.23150000000001	4.24118625	-52.60230000000001	4.037875	-53.231100000000005	4.02677375	-53.96	4.1959631250000005	-52.17080000000001	5.118681875	-52.6328	4.616289374999999	-51.81889999999999	4.459961874999999	-52.23759999999999	4.399067499999999	-53.287400000000005	3.722289375	-53.461	4.45604875	-54.5523	4.1493625	-52.99529999999999	3.9548693750000004	-53.633300000000006	3.85780375	-54.8014	3.722905	-53.45850000000001	4.456507500000001	-54.5487	4.150225	-52.9904	3.955860625	-53.62859999999999
572	5.72	1.218815	-63.67680000000001	0.9957874375	-68.37539999999998	1.681498125	-62.1961	1.372253125	-63.670199999999994	1.260708125	-65.4769	3.803848125	-53.098	4.5002587499999995	-54.25489999999999	4.236764375	-52.6181	4.033046875	-53.2491	4.0222074999999995	-53.97839999999999	4.19320875	-52.179700000000004	5.11637875	-52.6424	4.613615	-51.826499999999996	4.45747625	-52.246	4.396640625	-53.295	3.71786625	-53.477	4.45087	-54.5734	4.144908125000001	-53.00980000000001	3.95046625	-53.6495	3.8538087500000002	-54.81609999999999	3.718471875	-53.4745	4.4513675	-54.569900000000004	4.146088125	-53.0047	3.9515075	-53.6447
573	5.73	1.2188387500000002	-63.67869999999999	0.99583275	-68.3772	1.6815475	-62.198	1.3723375	-63.6722	1.2605943750000002	-65.4788	3.79906375	-53.11559999999999	4.494958125	-54.27819999999999	4.232549375	-52.6337	4.0282712499999995	-53.26709999999999	4.017640625	-53.99690000000001	4.190541875	-52.1888	5.114065	-52.651999999999994	4.611238125	-51.834199999999996	4.4550512499999995	-52.2543	4.394248125000001	-53.302499999999995	3.713566875	-53.4929	4.4458825	-54.5943	4.14048375	-53.0241	3.94616	-53.665499999999994	3.849669375	-54.830999999999996	3.7141075	-53.4905	4.446300624999999	-54.5909	4.14150125	-53.019200000000005	3.94716875	-53.6607
574	5.74	1.2188649999999999	-63.6805	0.995866375	-68.37899999999999	1.6815324999999999	-62.1999	1.372413125	-63.674099999999996	1.26053375	-65.4806	3.794089375	-53.1334	4.489659375	-54.3015	4.2281925	-52.649300000000004	4.0234862499999995	-53.2851	4.0131250000000005	-54.0151	4.18781	-52.19780000000001	5.111720624999999	-52.66159999999999	4.608599375000001	-51.842	4.452626875	-52.2626	4.391818125	-53.31	3.70912	-53.50880000000001	4.4408225	-54.615199999999994	4.13622625	-53.0384	3.942005625	-53.6813	3.84580875	-54.84540000000001	3.709696875	-53.50639999999999	4.4412625	-54.6118	4.137331874999999	-53.033500000000004	3.9429656250000003	-53.6767
575	5.75	1.2188225	-63.682500000000005	0.9958901875	-68.38080000000001	1.68158875	-62.2018	1.372484375	-63.6761	1.26042625	-65.48240000000001	3.789218125	-53.1511	4.484511875	-54.324600000000004	4.22412875	-52.664699999999996	4.018576250000001	-53.30309999999999	4.00856375	-54.033500000000004	4.18517875	-52.206500000000005	5.109378749999999	-52.671099999999996	4.60604	-51.849599999999995	4.45019375	-52.27100000000001	4.38942125	-53.31759999999999	3.704775	-53.524699999999996	4.435774374999999	-54.636	4.132078125	-53.052499999999995	3.9378112499999998	-53.69730000000001	3.8419299999999996	-54.8599	3.705318125	-53.5222	4.43635875	-54.632600000000004	4.133295625000001	-53.04750000000001	3.938765	-53.69259999999999
576	5.76	1.2187918750000002	-63.684400000000004	0.9959211875	-68.3827	1.681556875	-62.2038	1.3725493749999997	-63.6781	1.26038125	-65.4841	3.784469375	-53.168499999999995	4.47939	-54.3475	4.2197612499999995	-52.6803	4.013859375	-53.321	4.004111249999999	-54.0516	4.182546875	-52.2154	5.107078124999999	-52.680499999999995	4.603678125	-51.857299999999995	4.447798125	-52.27919999999999	4.3870281250000005	-53.324999999999996	3.700484375	-53.540400000000005	4.430873125	-54.6567	4.127851875	-53.0667	3.933594375	-53.712999999999994	3.838035625	-54.8745	3.7011374999999997	-53.538000000000004	4.4311799999999995	-54.653499999999994	4.129135	-53.061499999999995	3.934578125	-53.70850000000001
577	5.77	1.218781875	-63.68650000000001	0.9959474374999999	-68.3844	1.681615	-62.205499999999994	1.372608125	-63.68	1.260284375	-65.48580000000001	3.7796506250000004	-53.1861	4.4742975000000005	-54.370400000000004	4.2157431249999995	-52.69540000000001	4.009320000000001	-53.338699999999996	3.9997218749999996	-54.0697	4.179953750000001	-52.22409999999999	5.10480375	-52.69	4.601266875	-51.8648	4.44541875	-52.2875	4.384810625	-53.33240000000001	3.69624875	-53.55599999999999	4.426009375	-54.6773	4.123824375	-53.080600000000004	3.9293412500000002	-53.728899999999996	3.8341893750000002	-54.8888	3.696846875	-53.55369999999999	4.4263031250000004	-54.674099999999996	4.124991875000001	-53.0756	3.93037	-53.7243
578	5.78	1.2187575	-63.6882	0.9959676875	-68.3863	1.68166375	-62.207300000000004	1.3726625000000001	-63.682	1.260199375	-65.48759999999999	3.774911875	-53.203599999999994	4.469135	-54.393100000000004	4.211651249999999	-52.710800000000006	4.00468125	-53.3563	3.995149375	-54.0877	4.17743625	-52.23290000000001	5.102533125	-52.6994	4.5989375	-51.8722	4.4430587500000005	-52.295700000000004	4.3825400000000005	-53.3398	3.692015	-53.5717	4.421250624999999	-54.6976	4.1197225	-53.0947	3.9252275	-53.744600000000005	3.8303368750000004	-54.90319999999999	3.6925225	-53.569399999999995	4.421405	-54.6947	4.12073375	-53.0898	3.926159375	-53.74009999999999
579	5.79	1.21874875	-63.69	0.9959725625	-68.38810000000001	1.6817431250000001	-62.20910000000001	1.372708125	-63.6839	1.26011125	-65.4894	3.770179375	-53.221000000000004	4.464174375	-54.415699999999994	4.2076062499999995	-52.726	4.000095625	-53.3739	3.99067375	-54.105399999999996	4.1747175	-52.241699999999994	5.1002775	-52.7087	4.596494375	-51.879799999999996	4.440715	-52.3039	4.3803318749999995	-53.347100000000005	3.6876975	-53.587300000000006	4.416400625	-54.7182	4.115626875	-53.108599999999996	3.921161875	-53.7602	3.82656375	-54.9175	3.68832	-53.584900000000005	4.416523124999999	-54.71519999999999	4.1165825	-53.103899999999996	3.92208375	-53.755700000000004
580	5.8	1.2187243749999999	-63.6919	0.9959905625000001	-68.3898	1.681773125	-62.21090000000001	1.3727512499999999	-63.6858	1.260048125	-65.491	3.76535625	-53.2384	4.459195	-54.4384	4.2035575	-52.74109999999999	3.9954018749999998	-53.3916	3.986156875	-54.123400000000004	4.1721425	-52.25030000000001	5.098040624999999	-52.717999999999996	4.5941012500000005	-51.8873	4.4384	-52.312	4.377995	-53.3545	3.683470625	-53.602900000000005	4.411541875	-54.7384	4.111756874999999	-53.1223	3.9170812500000003	-53.7759	3.82287125	-54.9316	3.6841625000000002	-53.6004	4.4118143750000005	-54.735400000000006	4.11257875	-53.117700000000006	3.9179781250000003	-53.77140000000001
581	5.81	1.2186712499999999	-63.6939	0.9959933750000001	-68.3918	1.681850625	-62.2126	1.3727875	-63.6878	1.2599975	-65.4927	3.7607893750000003	-53.2555	4.4543475	-54.460699999999996	4.1995325	-52.7562	3.990913125	-53.4089	3.981549375	-54.14099999999999	4.169578125	-52.259	5.095823125000001	-52.72730000000001	4.59181875	-51.8947	4.436111875	-52.320100000000004	4.375823125	-53.36180000000001	3.6793806250000003	-53.6183	4.406698125	-54.7587	4.10766375	-53.136300000000006	3.91303875	-53.791399999999996	3.81904	-54.94590000000001	3.67976125	-53.616099999999996	4.407195	-54.7556	4.108608125	-53.1315	3.9139125000000003	-53.787
582	5.82	1.2186275	-63.69580000000001	0.9959981874999999	-68.3937	1.6819012500000001	-62.214400000000005	1.372818125	-63.68969999999999	1.2599525	-65.4942	3.756201875	-53.272600000000004	4.4493737499999995	-54.483000000000004	4.1953325	-52.7714	3.98656	-53.426199999999994	3.9768925	-54.1586	4.1670468750000005	-52.26759999999999	5.093619375	-52.7365	4.589528125	-51.901999999999994	4.43381125	-52.32819999999999	4.3733306249999995	-53.3692	3.675205	-53.6337	4.402090625	-54.778800000000004	4.1035531249999995	-53.1501	3.9089975	-53.8069	3.8154593749999997	-54.96	3.6757881250000004	-53.6313	4.4025187500000005	-54.77569999999999	4.10469375	-53.1453	3.909894375	-53.8024
583	5.83	1.218614375	-63.697599999999994	0.9960120625	-68.3954	1.681794375	-62.216499999999996	1.372843125	-63.69159999999999	1.259928125	-65.4959	3.75164875	-53.28959999999999	4.444375	-54.5053	4.191535625	-52.78640000000001	3.9821656250000004	-53.4434	3.9723493750000003	-54.1761	4.164561875	-52.276199999999996	5.0914262500000005	-52.7457	4.5873068749999995	-51.909400000000005	4.431531875	-52.3362	4.37132875	-53.37619999999999	3.6710425	-53.6491	4.397471875	-54.7989	4.099666875	-53.1638	3.9049825	-53.82230000000001	3.8117437499999998	-54.974000000000004	3.67162375	-53.646800000000006	4.397844375	-54.795700000000004	4.100763125	-53.159000000000006	3.9058875	-53.817899999999995
584	5.84	1.218581875	-63.6993	0.9960265	-68.3972	1.68172	-62.2183	1.372865	-63.6935	1.259900625	-65.49740000000001	3.7471443750000004	-53.3066	4.439378124999999	-54.5274	4.18764125	-52.8011	3.977806875	-53.4605	3.9677418749999998	-54.1936	4.161980625	-52.284800000000004	5.08925	-52.7549	4.58505	-51.916599999999995	4.42928375	-52.3442	4.369210000000001	-53.3834	3.666854375	-53.6644	4.3928275	-54.8188	4.095801874999999	-53.1774	3.900995	-53.8377	3.80807375	-54.988099999999996	3.667364375	-53.662099999999995	4.39327625	-54.81569999999999	4.096899375	-53.1726	3.9018949999999997	-53.83330000000001
585	5.85	1.218510625	-63.7013	0.9960363750000001	-68.3989	1.6817431250000001	-62.2201	1.37287875	-63.695400000000014	1.2598075	-65.4991	3.7426118749999997	-53.3235	4.43423125	-54.549400000000006	4.183695	-52.8159	3.97346	-53.477599999999995	3.963215	-54.21090000000001	4.159500625	-52.2933	5.08709375	-52.763999999999996	4.58256375	-51.9241	4.427015625	-52.352199999999996	4.3670068749999995	-53.3906	3.662599375	-53.6795	4.38822625	-54.838699999999996	4.092014375	-53.1909	3.8970875000000005	-53.852900000000005	3.804465625	-55.001999999999995	3.663089375	-53.6773	4.388438750000001	-54.835800000000006	4.093015	-53.1862	3.8979737500000002	-53.8486
586	5.86	1.21845875	-63.7031	0.9960404374999999	-68.4007	1.6817087499999999	-62.222	1.3728881249999998	-63.6974	1.2597275	-65.5007	3.7381625	-53.3403	4.429163750000001	-54.5712	4.179403124999999	-52.830799999999996	3.9691175	-53.4947	3.9589781250000002	-54.2281	4.1568556249999995	-52.301899999999996	5.0849512500000005	-52.7731	4.580350625	-51.9314	4.424815	-52.3601	4.364938125	-53.3977	3.658485	-53.6946	4.3835	-54.8586	4.0882056250000005	-53.2044	3.8931793750000003	-53.8682	3.8009925	-55.015800000000006	3.658983125	-53.6924	4.38384125	-54.8556	4.08924	-53.19969999999999	3.89403125	-53.8639
587	5.87	1.2184225	-63.704899999999995	0.9960478125000001	-68.40249999999999	1.681748125	-62.2236	1.372894375	-63.6993	1.2595706249999998	-65.5026	3.733686875	-53.357299999999995	4.4241975	-54.5929	4.17537875	-52.8452	3.96483875	-53.5116	3.954596875	-54.2452	4.154523125000001	-52.31040000000001	5.082820625	-52.78210000000001	4.578156875	-51.9387	4.422605625	-52.367999999999995	4.36286875	-53.4048	3.65434125	-53.7096	4.379026875	-54.8783	4.084339375	-53.217999999999996	3.88933	-53.883300000000006	3.797483125	-55.02949999999999	3.6548081249999997	-53.7075	4.379275625	-54.875400000000006	4.085445625	-53.21319999999999	3.8901612500000002	-53.879099999999994
588	5.88	1.21839125	-63.706700000000005	0.9960559375	-68.4042	1.6817875	-62.225300000000004	1.372891875	-63.7012	1.259461875	-65.5042	3.7291725	-53.3739	4.419178125	-54.614599999999996	4.1712131249999995	-52.85980000000001	3.96055125	-53.5285	3.9501962500000003	-54.2624	4.152096875	-52.3186	5.080706875	-52.79109999999999	4.57588625	-51.9459	4.420433125	-52.3759	4.3607281250000005	-53.4119	3.650063125	-53.72469999999999	4.374408750000001	-54.898	4.080540624999999	-53.2314	3.8853750000000002	-53.8985	3.793995625	-55.0432	3.650616875	-53.7224	4.3746624999999995	-54.895199999999996	4.081673125	-53.226499999999994	3.8863049999999997	-53.894200000000005
589	5.89	1.21831	-63.7085	0.9960605	-68.4061	1.68174125	-62.2273	1.372885625	-63.7031	1.2593774999999998	-65.506	3.7249175	-53.3904	4.414318124999999	-54.636	4.1671812500000005	-52.8744	3.95634125	-53.5453	3.945971875	-54.2793	4.149635625	-52.327099999999994	5.078603750000001	-52.80009999999999	4.5736912499999995	-51.95309999999999	4.41820375	-52.38380000000001	4.358569375	-53.41910000000001	3.645845	-53.7398	4.369568125	-54.91759999999999	4.0769	-53.244600000000005	3.8815737500000003	-53.9135	3.7906318750000003	-55.0569	3.64654	-53.737300000000005	4.36995875	-54.914699999999996	4.078081875	-53.2398	3.882515	-53.9092
590	5.9	1.2182300000000001	-63.7104	0.996059375	-68.4079	1.6816499999999999	-62.229099999999995	1.3728743749999999	-63.705	1.259260625	-65.5076	3.7206093749999996	-53.407000000000004	4.409400625	-54.65740000000001	4.162971875	-52.8888	3.9521487499999997	-53.562	3.941624375	-54.296400000000006	4.147315000000001	-52.33530000000001	5.0765175	-52.809000000000005	4.571678749999999	-51.9602	4.4160418749999995	-52.3916	4.356546874999999	-53.426	3.64164125	-53.7547	4.364740625	-54.937099999999994	4.0733	-53.25790000000001	3.877815	-53.9285	3.787221875	-55.07040000000001	3.642435625	-53.7521	4.3651725	-54.9342	4.074253125	-53.25319999999999	3.878723125	-53.9242
591	5.91	1.2181425	-63.7123	0.9960666250000001	-68.4096	1.681611875	-62.2309	1.372859375	-63.7069	1.259155625	-65.50940000000001	3.7163275000000002	-53.423300000000005	4.40463	-54.67869999999999	4.158989375	-52.90319999999999	3.947998125	-53.57869999999999	3.9372975	-54.313300000000005	4.144920625	-52.34349999999999	5.074443125	-52.8178	4.569380625	-51.9673	4.41395125	-52.39940000000001	4.3545243750000004	-53.433	3.63768625	-53.7693	4.360194999999999	-54.956399999999995	4.06969625	-53.27100000000001	3.874030625	-53.94349999999999	3.78381625	-55.08390000000001	3.638338125	-53.7669	4.36068375	-54.953599999999994	4.070740625	-53.2664	3.8749643750000002	-53.939099999999996
592	5.92	1.21800875	-63.7142	0.9960665	-68.4115	1.68161625	-62.2326	1.37283875	-63.70880000000001	1.2590531249999999	-65.51089999999999	3.7120412500000004	-53.4396	4.399870625	-54.6998	4.15487	-52.91759999999999	3.943875625	-53.595200000000006	3.933188125	-54.330099999999995	4.142536875	-52.3519	5.072381875	-52.826699999999995	4.56722375	-51.9745	4.4118525	-52.40710000000001	4.352513125	-53.4399	3.6337725	-53.7839	4.355785624999999	-54.975699999999996	4.0660175	-53.2842	3.870305625	-53.95830000000001	3.7804006249999995	-55.09730000000001	3.634209375	-53.7818	4.356026249999999	-54.973	4.0670375000000005	-53.27949999999999	3.87123125	-53.95399999999999
593	5.93	1.2179675	-63.7161	0.996068625	-68.41319999999999	1.68155	-62.2344	1.3728156249999999	-63.71060000000001	1.25897625	-65.5126	3.7078268750000003	-53.455799999999996	4.395046875	-54.721000000000004	4.150995625	-52.9319	3.93981125	-53.6117	3.9290287499999996	-54.34680000000001	4.14013625	-52.3601	5.070334375	-52.8355	4.565171875	-51.9816	4.40973	-52.41480000000001	4.350496875	-53.44690000000001	3.629681875	-53.7986	4.351386874999999	-54.9947	4.062505	-53.2972	3.8665931249999996	-53.973	3.777091875	-55.1107	3.6301300000000003	-53.7965	4.35167	-54.992	4.06351	-53.29259999999999	3.867543125	-53.9687
594	5.94	1.2178799999999999	-63.71789999999999	0.9960595624999999	-68.415	1.6814331249999999	-62.2364	1.37278625	-63.712500000000006	1.2588612499999998	-65.51419999999999	3.7037381249999997	-53.471900000000005	4.39049125	-54.741899999999994	4.146986249999999	-52.9461	3.9357575000000002	-53.628099999999996	3.925070625	-54.3633	4.13770875	-52.368399999999994	5.068298125	-52.8442	4.56295625	-51.988800000000005	4.407641875	-52.4226	4.348425	-53.4538	3.6257143750000003	-53.813199999999995	4.346922500000001	-55.0138	4.05887375	-53.310300000000005	3.862869375	-53.98769999999999	3.7737575	-55.1241	3.6262775	-53.810900000000004	4.347371875	-55.0109	4.06001375	-53.305499999999995	3.863760625	-53.98350000000001
595	5.95	1.2178075000000002	-63.7196	0.99606975	-68.41669999999999	1.6813425	-62.23819999999999	1.3727524999999998	-63.714400000000005	1.25878375	-65.5159	3.6995593749999998	-53.488	4.38593625	-54.762499999999996	4.1430425	-52.9602	3.93171875	-53.64450000000001	3.920965625	-54.37989999999999	4.135325	-52.376599999999996	5.066276875	-52.852999999999994	4.560919374999999	-51.9956	4.4054625	-52.430200000000006	4.346586875	-53.4606	3.621813125	-53.8276	4.342611249999999	-55.0328	4.055356875	-53.32319999999999	3.859073125	-54.002300000000005	3.770498125	-55.13730000000001	3.6222968750000004	-53.8254	4.3430525	-55.0299	4.056519375000001	-53.3185	3.85995125	-53.9981
596	5.96	1.2177318750000001	-63.72140000000001	0.9960695625	-68.4183	1.68130875	-62.239999999999995	1.372714375	-63.716300000000004	1.258693125	-65.51740000000001	3.695353125	-53.5042	4.381404375000001	-54.783300000000004	4.138958125	-52.9745	3.927749375	-53.6607	3.9169481250000002	-54.39630000000001	4.132933749999999	-52.38480000000001	5.0642675	-52.8617	4.5588918750000005	-52.002599999999994	4.403476250000001	-52.43780000000001	4.344613125	-53.4674	3.617844375	-53.842099999999995	4.338254375	-55.0516	4.05194	-53.3359	3.8553525	-54.0168	3.7671087500000002	-55.1505	3.6183825	-53.8399	4.338715625	-55.0487	4.052910624999999	-53.331500000000005	3.85615125	-54.012800000000006
597	5.97	1.217645	-63.7231	0.9960701875	-68.42	1.6812281249999999	-62.241899999999994	1.372673125	-63.7181	1.258615625	-65.519	3.6912262499999997	-53.5201	4.3766375	-54.804	4.135112500000001	-52.9886	3.923803125	-53.676899999999996	3.9130487499999997	-54.4126	4.130672499999999	-52.392799999999994	5.06227125	-52.87029999999999	4.556886875	-52.0095	4.401406250000001	-52.44540000000001	4.342746875	-53.4741	3.613876875	-53.85650000000001	4.33409625	-55.070299999999996	4.04853	-53.34880000000001	3.851635625	-54.031299999999995	3.763786875	-55.1636	3.6145025000000004	-53.8543	4.334435	-55.067499999999995	4.049513749999999	-53.3442	3.8522806249999997	-54.0274
[truncated: 2,503 more rows]
[truncated: 42 more columns]
