# Supplementary material for: Bayesian inference for biophysical neuron models enables stimulus optimization for retinal neuroprosthetics
Source: eLife. 2020 Oct 27;9:e54997. doi: 10.7554/eLife.54997 (PMC7673784; doi:10.7554/eLife.54997)
Supplement: Figure 6—source data 1. [file elife-54997-fig6-data1.zip › ON_iGluSnFR_with_removed_ion_channels.csv]

	Time/s	Cell1iGluSnFR: no_HCN	Cell1iGluSnFR: full model	Cell2iGluSnFR: no_HCN	Cell2iGluSnFR: full model	Cell3iGluSnFR: no_HCN	Cell3iGluSnFR: full model	Cell4iGluSnFR: no_HCN	Cell4iGluSnFR: full model	Cell5iGluSnFR: no_HCN	Cell5iGluSnFR: full model	Cell1iGluSnFR: no_Kv	Cell2iGluSnFR: no_Kv	Cell3iGluSnFR: no_Kv	Cell4iGluSnFR: no_Kv	Cell5iGluSnFR: no_Kv	Cell1iGluSnFR: no_Kir	Cell2iGluSnFR: no_Kir	Cell3iGluSnFR: no_Kir	Cell4iGluSnFR: no_Kir	Cell5iGluSnFR: no_Kir	Cell1iGluSnFR: no_Na	Cell2iGluSnFR: no_Na	Cell3iGluSnFR: no_Na	Cell4iGluSnFR: no_Na	Cell5iGluSnFR: no_Na	Cell1iGluSnFR: no_somaCa	Cell2iGluSnFR: no_somaCa	Cell3iGluSnFR: no_somaCa	Cell4iGluSnFR: no_somaCa	Cell5iGluSnFR: no_somaCa	Cell1iGluSnFR: passive	Cell2iGluSnFR: passive	Cell3iGluSnFR: passive	Cell4iGluSnFR: passive	Cell5iGluSnFR: passive
0	2.0078125	0.008303972971586488	0.0010902696035009207	0.0038472686295154043	0.002236689121714	0.04480726551720499	0.0027846964451573863	0.0015706053894035486	0.004469406373506887	0.00316006115907805	0.003671126555613871	0.009988732192357859	0.004224347601399073	0.009402065112152289	0.011710940887444149	0.008115716646422605	0.0056517486433952935	0.0037415781363388523	0.008230246348069903	0.006452966986723374	0.003991126436445461	0.0009656692453206828	0.002044461213912524	0.0023214452177511696	0.003994828724219579	0.0033294146717025574	0.0010746494717864402	0.002202483518567347	0.0027774915947772483	0.0044587669055525525	0.003669246290787756	0.0011675925642820398	-0.00023972562013692064	0.0018214185961679258	0.0015431018459926872	0.005722255180584425
1	2.0234375	0.008303972971586488	0.0010902696035009207	0.0038472686295154043	0.002236689121714	0.04480726551720499	0.0027846964451573863	0.0015706053894035486	0.004469406373506887	0.00316006115907805	0.003671126555613871	0.009988732192357859	0.004224347601399073	0.009402065112152289	0.011710940887444149	0.008115716646422605	0.0056517486433952935	0.0037415781363388523	0.008230246348069903	0.006452966986723374	0.003991126436445461	0.0009656692453206828	0.002044461213912524	0.0023214452177511696	0.003994828724219579	0.0033294146717025574	0.0010746494717864402	0.002202483518567347	0.0027774915947772483	0.0044587669055525525	0.003669246290787756	0.0011675925642820398	-0.00023972562013692064	0.0018214185961679258	0.0015431018459926872	0.005722255180584425
2	2.0390625	0.008303972971586488	0.0010902696035009207	0.0038472686295154043	0.002236689121714	0.04480726551720499	0.0027846964451573863	0.0015706053894035486	0.004469406373506887	0.00316006115907805	0.003671126555613871	0.009988732192357859	0.004224347601399073	0.009402065112152289	0.011710940887444149	0.008115716646422605	0.0056517486433952935	0.0037415781363388523	0.008230246348069903	0.006452966986723374	0.003991126436445461	0.0009656692453206828	0.002044461213912524	0.0023214452177511696	0.003994828724219579	0.0033294146717025574	0.0010746494717864402	0.002202483518567347	0.0027774915947772483	0.0044587669055525525	0.003669246290787756	0.0011675925642820398	-0.00023972562013692064	0.0018214185961679258	0.0015431018459926872	0.005722255180584425
3	2.0546875	0.008303972971586488	0.0010902696035009207	0.0038472686295154043	0.002236689121714	0.04480726551720499	0.0027846964451573863	0.0015706053894035486	0.004469406373506887	0.00316006115907805	0.003671126555613871	0.009988732192357859	0.004224347601399073	0.009402065112152289	0.011710940887444149	0.008115716646422605	0.0056517486433952935	0.0037415781363388523	0.008230246348069903	0.006452966986723374	0.003991126436445461	0.0009656692453206828	0.002044461213912524	0.0023214452177511696	0.003994828724219579	0.0033294146717025574	0.0010746494717864402	0.002202483518567347	0.0027774915947772483	0.0044587669055525525	0.003669246290787756	0.0011675925642820398	-0.00023972562013692064	0.0018214185961679258	0.0015431018459926872	0.005722255180584425
4	2.0703125	0.008303972971586488	0.0010902696035009207	0.0038472686295154043	0.002236689121714	0.04480726551720499	0.0027846964451573863	0.0015706053894035486	0.004469406373506887	0.00316006115907805	0.003671126555613871	0.009988732192357859	0.004224347601399073	0.009402065112152289	0.011710940887444149	0.008115716646422605	0.0056517486433952935	0.0037415781363388523	0.008230246348069903	0.006452966986723374	0.003991126436445461	0.0009656692453206828	0.002044461213912524	0.0023214452177511696	0.003994828724219579	0.0033294146717025574	0.0010746494717864402	0.002202483518567347	0.0027774915947772483	0.0044587669055525525	0.003669246290787756	0.0011675925642820398	-0.00023972562013692064	0.0018214185961679258	0.0015431018459926872	0.005722255180584425
5	2.0859375	0.008303972971586488	0.0010902696035009207	0.0038472686295154043	0.002236689121714	0.04480726551720499	0.0027846964451573863	0.0015706053894035486	0.004469406373506887	0.00316006115907805	0.003671126555613871	0.009988732192357859	0.004224347601399073	0.009402065112152289	0.011710940887444149	0.008115716646422605	0.0056517486433952935	0.0037415781363388523	0.008230246348069903	0.006452966986723374	0.003991126436445461	0.0009656692453206828	0.002044461213912524	0.0023214452177511696	0.003994828724219579	0.0033294146717025574	0.0010746494717864402	0.002202483518567347	0.0027774915947772483	0.0044587669055525525	0.003669246290787756	0.0011675925642820398	-0.00023972562013692064	0.0018214185961679258	0.0015431018459926872	0.005722255180584425
6	2.1015625	0.008303972971586488	0.0010902696035009207	0.0038472686295154043	0.002236689121714	0.04480726551720499	0.0027846964451573863	0.0015706053894035486	0.004469406373506887	0.00316006115907805	0.003671126555613871	0.009988732192357859	0.004224347601399073	0.009402065112152289	0.011710940887444149	0.008115716646422605	0.0056517486433952935	0.0037415781363388523	0.008230246348069903	0.006452966986723374	0.003991126436445461	0.0009656692453206828	0.002044461213912524	0.0023214452177511696	0.003994828724219579	0.0033294146717025574	0.0010746494717864402	0.002202483518567347	0.0027774915947772483	0.0044587669055525525	0.003669246290787756	0.0011675925642820398	-0.00023972562013692064	0.0018214185961679258	0.0015431018459926872	0.005722255180584425
7	2.1171875	0.008303972971586488	0.0010902696035009207	0.0038472686295154043	0.002236689121714	0.04480726551720499	0.0027846964451573863	0.0015706053894035486	0.004469406373506887	0.00316006115907805	0.003671126555613871	0.009988732192357859	0.004224347601399073	0.009402065112152289	0.011710940887444149	0.008115716646422605	0.0056517486433952935	0.0037415781363388523	0.008230246348069903	0.006452966986723374	0.003991126436445461	0.0009656692453206828	0.002044461213912524	0.0023214452177511696	0.003994828724219579	0.0033294146717025574	0.0010746494717864402	0.002202483518567347	0.0027774915947772483	0.0044587669055525525	0.003669246290787756	0.0011675925642820398	-0.00023972562013692064	0.0018214185961679258	0.0015431018459926872	0.005722255180584425
8	2.1328125	0.008303972971586488	0.0010902696035009207	0.0038472686295154043	0.002236689121714	0.04480726551720499	0.0027846964451573863	0.0015706053894035486	0.004469406373506887	0.00316006115907805	0.003671126555613871	0.009988732192357859	0.004224347601399073	0.009402065112152289	0.011710940887444149	0.008115716646422605	0.0056517486433952935	0.0037415781363388523	0.008230246348069903	0.006452966986723374	0.003991126436445461	0.0009656692453206828	0.002044461213912524	0.0023214452177511696	0.003994828724219579	0.0033294146717025574	0.0010746494717864402	0.002202483518567347	0.0027774915947772483	0.0044587669055525525	0.003669246290787756	0.0011675925642820398	-0.00023972562013692064	0.0018214185961679258	0.0015431018459926872	0.005722255180584425
9	2.1484375	0.008303972971586488	0.0010902696035009207	0.0038472686295154043	0.002236689121714	0.04480726551720499	0.0027846964451573863	0.0015706053894035486	0.004469406373506887	0.00316006115907805	0.003671126555613871	0.009988732192357859	0.004224347601399073	0.009402065112152289	0.011710940887444149	0.008115716646422605	0.0056517486433952935	0.0037415781363388523	0.008230246348069903	0.006452966986723374	0.003991126436445461	0.0009656692453206828	0.002044461213912524	0.0023214452177511696	0.003994828724219579	0.0033294146717025574	0.0010746494717864402	0.002202483518567347	0.0027774915947772483	0.0044587669055525525	0.003669246290787756	0.0011675925642820398	-0.00023972562013692064	0.0018214185961679258	0.0015431018459926872	0.005722255180584425
10	2.1640625	0.008303972971586488	0.0010902696035009207	0.0038472686295154043	0.002236689121714	0.04480726551720499	0.0027846964451573863	0.0015706053894035486	0.004469406373506887	0.00316006115907805	0.003671126555613871	0.009988732192357859	0.004224347601399073	0.009402065112152289	0.011710940887444149	0.008115716646422605	0.0056517486433952935	0.0037415781363388523	0.008230246348069903	0.006452966986723374	0.003991126436445461	0.0009656692453206828	0.002044461213912524	0.0023214452177511696	0.003994828724219579	0.0033294146717025574	0.0010746494717864402	0.002202483518567347	0.0027774915947772483	0.0044587669055525525	0.003669246290787756	0.0011675925642820398	-0.00023972562013692064	0.0018214185961679258	0.0015431018459926872	0.005722255180584425
11	2.1796875	0.008303972971586488	0.0010902696035009207	0.0038472686295154043	0.002236689121714	0.04480726551720499	0.0027846964451573863	0.0015706053894035486	0.004469406373506887	0.00316006115907805	0.003671126555613871	0.009988732192357859	0.004224347601399073	0.009402065112152289	0.011710940887444149	0.008115716646422605	0.0056517486433952935	0.0037415781363388523	0.008230246348069903	0.006452966986723374	0.003991126436445461	0.0009656692453206828	0.002044461213912524	0.0023214452177511696	0.003994828724219579	0.0033294146717025574	0.0010746494717864402	0.002202483518567347	0.0027774915947772483	0.0044587669055525525	0.003669246290787756	0.0011675925642820398	-0.00023972562013692064	0.0018214185961679258	0.0015431018459926872	0.005722255180584425
12	2.1953125	0.008303972971586488	0.0010902696035009207	0.0038472686295154043	0.002236689121714	0.04480726551720499	0.0027846964451573863	0.0015706053894035486	0.004469406373506887	0.00316006115907805	0.003671126555613871	0.009988732192357859	0.004224347601399073	0.009402065112152289	0.011710940887444149	0.008115716646422605	0.0056517486433952935	0.0037415781363388523	0.008230246348069903	0.006452966986723374	0.003991126436445461	0.0009656692453206828	0.002044461213912524	0.0023214452177511696	0.003994828724219579	0.0033294146717025574	0.0010746494717864402	0.002202483518567347	0.0027774915947772483	0.0044587669055525525	0.003669246290787756	0.0011675925642820398	-0.00023972562013692064	0.0018214185961679258	0.0015431018459926872	0.005722255180584425
13	2.2109375	0.008303972971586488	0.0010902696035009207	0.0038472686295154043	0.002236689121714	0.04480726551720499	0.0027846964451573863	0.0015706053894035486	0.004469406373506887	0.00316006115907805	0.003671126555613871	0.009988732192357859	0.004224347601399073	0.009402065112152289	0.011710940887444149	0.008115716646422605	0.0056517486433952935	0.0037415781363388523	0.008230246348069903	0.006452966986723374	0.003991126436445461	0.0009656692453206828	0.002044461213912524	0.0023214452177511696	0.003994828724219579	0.0033294146717025574	0.0010746494717864402	0.002202483518567347	0.0027774915947772483	0.0044587669055525525	0.003669246290787756	0.0011675925642820398	-0.00023972562013692064	0.0018214185961679258	0.0015431018459926872	0.005722255180584425
14	2.2265625	0.008303972971586488	0.0010902696035009207	0.0038472686295154043	0.002236689121714	0.04480726551720499	0.0027846964451573863	0.0015706053894035486	0.004469406373506887	0.00316006115907805	0.003671126555613871	0.009988732192357859	0.004224347601399073	0.009402065112152289	0.011710940887444149	0.008115716646422605	0.0056517486433952935	0.0037415781363388523	0.008230246348069903	0.006452966986723374	0.003991126436445461	0.0009656692453206828	0.002044461213912524	0.0023214452177511696	0.003994828724219579	0.0033294146717025574	0.0010746494717864402	0.002202483518567347	0.0027774915947772483	0.0044587669055525525	0.003669246290787756	0.0011675925642820398	-0.00023972562013692064	0.0018214185961679258	0.0015431018459926872	0.005722255180584425
15	2.2421875	0.008303972971586488	0.0010902696035009207	0.0038472686295154043	0.002236689121714	0.04480726551720499	0.0027846964451573863	0.0015706053894035486	0.004469406373506887	0.00316006115907805	0.003671126555613871	0.009988732192357859	0.004224347601399073	0.009402065112152289	0.011710940887444149	0.008115716646422605	0.0056517486433952935	0.0037415781363388523	0.008230246348069903	0.006452966986723374	0.003991126436445461	0.0009656692453206828	0.002044461213912524	0.0023214452177511696	0.003994828724219579	0.0033294146717025574	0.0010746494717864402	0.002202483518567347	0.0027774915947772483	0.0044587669055525525	0.003669246290787756	0.0011675925642820398	-0.00023972562013692064	0.0018214185961679258	0.0015431018459926872	0.005722255180584425
16	2.2578125	0.008303972971586488	0.0010902696035009207	0.0038472686295154043	0.002236689121714	0.04480726551720499	0.0027846964451573863	0.0015706053894035486	0.004469406373506887	0.00316006115907805	0.003671126555613871	0.009988732192357859	0.004224347601399073	0.009402065112152289	0.011710940887444149	0.008115716646422605	0.0056517486433952935	0.0037415781363388523	0.008230246348069903	0.006452966986723374	0.003991126436445461	0.0009656692453206828	0.002044461213912524	0.0023214452177511696	0.003994828724219579	0.0033294146717025574	0.0010746494717864402	0.002202483518567347	0.0027774915947772483	0.0044587669055525525	0.003669246290787756	0.0011675925642820398	-0.00023972562013692064	0.0018214185961679258	0.0015431018459926872	0.005722255180584425
17	2.2734375	0.008303972971586488	0.0010902696035009207	0.0038472686295154043	0.002236689121714	0.04480726551720499	0.0027846964451573863	0.0015706053894035486	0.004469406373506887	0.00316006115907805	0.003671126555613871	0.009988732192357859	0.004224347601399073	0.009402065112152289	0.011710940887444149	0.008115716646422605	0.0056517486433952935	0.0037415781363388523	0.008230246348069903	0.006452966986723374	0.003991126436445461	0.0009656692453206828	0.002044461213912524	0.0023214452177511696	0.003994828724219579	0.0033294146717025574	0.0010746494717864402	0.002202483518567347	0.0027774915947772483	0.0044587669055525525	0.003669246290787756	0.0011675925642820398	-0.00023972562013692064	0.0018214185961679258	0.0015431018459926872	0.005722255180584425
18	2.2890625	0.008303972971586488	0.0010902696035009207	0.0038472686295154043	0.002236689121714	0.04480726551720499	0.0027846964451573863	0.0015706053894035486	0.004469406373506887	0.00316006115907805	0.003671126555613871	0.009988732192357859	0.004224347601399073	0.009402065112152289	0.011710940887444149	0.008115716646422605	0.0056517486433952935	0.0037415781363388523	0.008230246348069903	0.006452966986723374	0.003991126436445461	0.0009656692453206828	0.002044461213912524	0.0023214452177511696	0.003994828724219579	0.0033294146717025574	0.0010746494717864402	0.002202483518567347	0.0027774915947772483	0.0044587669055525525	0.003669246290787756	0.0011675925642820398	-0.00023972562013692064	0.0018214185961679258	0.0015431018459926872	0.005722255180584425
19	2.3046875	0.008303972971586488	0.0010902696035009207	0.0038472686295154043	0.002236689121714	0.04480726551720499	0.0027846964451573863	0.0015706053894035486	0.004469406373506887	0.00316006115907805	0.003671126555613871	0.009988732192357859	0.004224347601399073	0.009402065112152289	0.011710940887444149	0.008115716646422605	0.0056517486433952935	0.0037415781363388523	0.008230246348069903	0.006452966986723374	0.003991126436445461	0.0009656692453206828	0.002044461213912524	0.0023214452177511696	0.003994828724219579	0.0033294146717025574	0.0010746494717864402	0.002202483518567347	0.0027774915947772483	0.0044587669055525525	0.003669246290787756	0.0011675925642820398	-0.00023972562013692064	0.0018214185961679258	0.0015431018459926872	0.005722255180584425
20	2.3203125	0.008303972971586488	0.0010902696035009207	0.0038472686295154043	0.002236689121714	0.04480726551720499	0.0027846964451573863	0.0015706053894035486	0.004469406373506887	0.00316006115907805	0.003671126555613871	0.009988732192357859	0.004224347601399073	0.009402065112152289	0.011710940887444149	0.008115716646422605	0.0056517486433952935	0.0037415781363388523	0.008230246348069903	0.006452966986723374	0.003991126436445461	0.0009656692453206828	0.002044461213912524	0.0023214452177511696	0.003994828724219579	0.0033294146717025574	0.0010746494717864402	0.002202483518567347	0.0027774915947772483	0.0044587669055525525	0.003669246290787756	0.0011675925642820398	-0.00023972562013692064	0.0018214185961679258	0.0015431018459926872	0.005722255180584425
21	2.3359375	0.008303972971586488	0.0010902696035009207	0.0038472686295154043	0.002236689121714	0.04480726551720499	0.0027846964451573863	0.0015706053894035486	0.004469406373506887	0.00316006115907805	0.003671126555613871	0.009988732192357859	0.004224347601399073	0.009402065112152289	0.011710940887444149	0.008115716646422605	0.0056517486433952935	0.0037415781363388523	0.008230246348069903	0.006452966986723374	0.003991126436445461	0.0009656692453206828	0.002044461213912524	0.0023214452177511696	0.003994828724219579	0.0033294146717025574	0.0010746494717864402	0.002202483518567347	0.0027774915947772483	0.0044587669055525525	0.003669246290787756	0.0011675925642820398	-0.00023972562013692064	0.0018214185961679258	0.0015431018459926872	0.005722255180584425
22	2.3515625	0.008303972971586488	0.0010902696035009207	0.0038472686295154043	0.002236689121714	0.04480726551720499	0.0027846964451573863	0.0015706053894035486	0.004469406373506887	0.00316006115907805	0.003671126555613871	0.009988732192357859	0.004224347601399073	0.009402065112152289	0.011710940887444149	0.008115716646422605	0.0056517486433952935	0.0037415781363388523	0.008230246348069903	0.006452966986723374	0.003991126436445461	0.0009656692453206828	0.002044461213912524	0.0023214452177511696	0.003994828724219579	0.0033294146717025574	0.0010746494717864402	0.002202483518567347	0.0027774915947772483	0.0044587669055525525	0.003669246290787756	0.0011675925642820398	-0.00023972562013692064	0.0018214185961679258	0.0015431018459926872	0.005722255180584425
23	2.3671875	0.008303972971586488	0.0010902696035009207	0.0038472686295154043	0.002236689121714	0.04480726551720499	0.0027846964451573863	0.0015706053894035486	0.004469406373506887	0.00316006115907805	0.003671126555613871	0.009988732192357859	0.004224347601399073	0.009402065112152289	0.011710940887444149	0.008115716646422605	0.0056517486433952935	0.0037415781363388523	0.008230246348069903	0.006452966986723374	0.003991126436445461	0.0009656692453206828	0.002044461213912524	0.0023214452177511696	0.003994828724219579	0.0033294146717025574	0.0010746494717864402	0.002202483518567347	0.0027774915947772483	0.0044587669055525525	0.003669246290787756	0.0011675925642820398	-0.00023972562013692064	0.0018214185961679258	0.0015431018459926872	0.005722255180584425
24	2.3828125	0.008303972971586488	0.0010902696035009207	0.0038472686295154043	0.002236689121714	0.04480726551720499	0.0027846964451573863	0.0015706053894035486	0.004469406373506887	0.00316006115907805	0.003671126555613871	0.009988732192357859	0.004224347601399073	0.009402065112152289	0.011710940887444149	0.008115716646422605	0.0056517486433952935	0.0037415781363388523	0.008230246348069903	0.006452966986723374	0.003991126436445461	0.0009656692453206828	0.002044461213912524	0.0023214452177511696	0.003994828724219579	0.0033294146717025574	0.0010746494717864402	0.002202483518567347	0.0027774915947772483	0.0044587669055525525	0.003669246290787756	0.0011675925642820398	-0.00023972562013692064	0.0018214185961679258	0.0015431018459926872	0.005722255180584425
25	2.3984375	0.008303972971586488	0.0010902696035009207	0.0038472686295154043	0.002236689121714	0.04480726551720499	0.0027846964451573863	0.0015706053894035486	0.004469406373506887	0.00316006115907805	0.003671126555613871	0.009988732192357859	0.004224347601399073	0.009402065112152289	0.011710940887444149	0.008115716646422605	0.0056517486433952935	0.0037415781363388523	0.008230246348069903	0.006452966986723374	0.003991126436445461	0.0009656692453206828	0.002044461213912524	0.0023214452177511696	0.003994828724219579	0.0033294146717025574	0.0010746494717864402	0.002202483518567347	0.0027774915947772483	0.0044587669055525525	0.003669246290787756	0.0011675925642820398	-0.00023972562013692064	0.0018214185961679258	0.0015431018459926872	0.005722255180584425
26	2.4140625	0.008303972971586488	0.0010902696035009207	0.0038472686295154043	0.002236689121714	0.04480726551720499	0.0027846964451573863	0.0015706053894035486	0.004469406373506887	0.00316006115907805	0.003671126555613871	0.009988732192357859	0.004224347601399073	0.009402065112152289	0.011710940887444149	0.008115716646422605	0.0056517486433952935	0.0037415781363388523	0.008230246348069903	0.006452966986723374	0.003991126436445461	0.0009656692453206828	0.002044461213912524	0.0023214452177511696	0.003994828724219579	0.0033294146717025574	0.0010746494717864402	0.002202483518567347	0.0027774915947772483	0.0044587669055525525	0.003669246290787756	0.0011675925642820398	-0.00023972562013692064	0.0018214185961679258	0.0015431018459926872	0.005722255180584425
27	2.4296875	0.008303972971586488	0.0010902696035009207	0.0038472686295154043	0.002236689121714	0.04480726551720499	0.0027846964451573863	0.0015706053894035486	0.004469406373506887	0.00316006115907805	0.003671126555613871	0.009988732192357859	0.004224347601399073	0.009402065112152289	0.011710940887444149	0.008115716646422605	0.0056517486433952935	0.0037415781363388523	0.008230246348069903	0.006452966986723374	0.003991126436445461	0.0009656692453206828	0.002044461213912524	0.0023214452177511696	0.003994828724219579	0.0033294146717025574	0.0010746494717864402	0.002202483518567347	0.0027774915947772483	0.0044587669055525525	0.003669246290787756	0.0011675925642820398	-0.00023972562013692064	0.0018214185961679258	0.0015431018459926872	0.005722255180584425
28	2.4453125	0.008303972971586488	0.0010902696035009207	0.0038472686295154043	0.002236689121714	0.04480726551720499	0.0027846964451573863	0.0015706053894035486	0.004469406373506887	0.00316006115907805	0.003671126555613871	0.009988732192357859	0.004224347601399073	0.009402065112152289	0.011710940887444149	0.008115716646422605	0.0056517486433952935	0.0037415781363388523	0.008230246348069903	0.006452966986723374	0.003991126436445461	0.0009656692453206828	0.002044461213912524	0.0023214452177511696	0.003994828724219579	0.0033294146717025574	0.0010746494717864402	0.002202483518567347	0.0027774915947772483	0.0044587669055525525	0.003669246290787756	0.0011675925642820398	-0.00023972562013692064	0.0018214185961679258	0.0015431018459926872	0.005722255180584425
29	2.4609375	0.008303972971586488	0.0010902696035009207	0.0038472686295154043	0.002236689121714	0.04480726551720499	0.0027846964451573863	0.0015706053894035486	0.004469406373506887	0.00316006115907805	0.003671126555613871	0.009988732192357859	0.004224347601399073	0.009402065112152289	0.011710940887444149	0.008115716646422605	0.0056517486433952935	0.0037415781363388523	0.008230246348069903	0.006452966986723374	0.003991126436445461	0.0009656692453206828	0.002044461213912524	0.0023214452177511696	0.003994828724219579	0.0033294146717025574	0.0010746494717864402	0.002202483518567347	0.0027774915947772483	0.0044587669055525525	0.003669246290787756	0.0011675925642820398	-0.00023972562013692064	0.0018214185961679258	0.0015431018459926872	0.005722255180584425
30	2.4765625	0.008303972971586488	0.0010902696035009207	0.0038472686295154043	0.002236689121714	0.04480726551720499	0.0027846964451573863	0.0015706053894035486	0.004469406373506887	0.00316006115907805	0.003671126555613871	0.009988732192357859	0.004224347601399073	0.009402065112152289	0.011710940887444149	0.008115716646422605	0.0056517486433952935	0.0037415781363388523	0.008230246348069903	0.006452966986723374	0.003991126436445461	0.0009656692453206828	0.002044461213912524	0.0023214452177511696	0.003994828724219579	0.0033294146717025574	0.0010746494717864402	0.002202483518567347	0.0027774915947772483	0.0044587669055525525	0.003669246290787756	0.0011675925642820398	-0.00023972562013692064	0.0018214185961679258	0.0015431018459926872	0.005722255180584425
31	2.4921875	0.008303972971586488	0.0010902696035009207	0.0038472686295154043	0.002236689121714	0.04480726551720499	0.0027846964451573863	0.0015706053894035486	0.004469406373506887	0.00316006115907805	0.003671126555613871	0.009988732192357859	0.004224347601399073	0.009402065112152289	0.011710940887444149	0.008115716646422605	0.0056517486433952935	0.0037415781363388523	0.008230246348069903	0.006452966986723374	0.003991126436445461	0.0009656692453206828	0.002044461213912524	0.0023214452177511696	0.003994828724219579	0.0033294146717025574	0.0010746494717864402	0.002202483518567347	0.0027774915947772483	0.0044587669055525525	0.003669246290787756	0.0011675925642820398	-0.00023972562013692064	0.0018214185961679258	0.0015431018459926872	0.005722255180584425
32	2.5078125	0.008303928306414556	0.0010897990380208389	0.0038471070819987383	0.0022362473624510104	0.04480726406987175	0.0027840349972083345	0.0015704636808272585	0.0044689298452331855	0.003159885641609272	0.0036705499393282354	0.009988452078100556	0.004224200402159775	0.009401576010525575	0.011710572247681586	0.008115275589004697	0.005651411040746457	0.0037411559311507775	0.008229672776388988	0.00645215900298883	0.003990498868355535	0.0009654052425609044	0.0020442118288464955	0.0023212075407405552	0.0039943035861860765	0.003329156788809906	0.0010741799141721353	0.002201972861046328	0.0027768287260047653	0.004457891062021838	0.0036687010810006887	0.0011672804313569013	-0.0002399864710798845	0.0018211761389049404	0.0015430058251842127	0.005722102575941813
33	2.5234375	0.008303840086504772	0.0010888616566356452	0.0038467886933974127	0.0022354723785410063	0.044807261099719074	0.002782716004472649	0.001570174375229003	0.00446794828287439	0.003159538371682015	0.0036695183337245585	0.009987877369849331	0.004223874303308658	0.009400599250968672	0.011709875625294422	0.008114109253462884	0.005650601889856749	0.0037402356824718236	0.00822849921845964	0.0064499808086186244	0.003989320421293463	0.0009648792224956071	0.0020437029223225045	0.0023207337710778875	0.003993701899508886	0.0033287308783690184	0.001073235690138355	0.002201390096127409	0.002775496886611134	0.004456625179710308	0.0036676368418449568	0.0011666662261847344	-0.00024055283917081421	0.0018206817598503539	0.0015427960393392531	0.0057217652840256695
34	2.5390625	0.008303753319075562	0.0010879265124861953	0.003846468197647753	0.00223477599427839	0.044807258363327745	0.0027814030989135874	0.0015698519195265596	0.004467017649088023	0.0031591798100505213	0.003668390183985043	0.00998731518907605	0.004223250206344703	0.009399626216608434	0.01170932765960965	0.008113370055824243	0.005649705852079051	0.0037392215624595243	0.008227316126075565	0.0064479056816856145	0.003988206794864196	0.0009643543422995088	0.0020431934030420568	0.0023202607300124994	0.003992991451864894	0.003328608082697748	0.001072295326110348	0.0022006196118913163	0.0027741801938611227	0.0044551680842573466	0.00366643021931419	0.0011660451306154188	-0.0002411120088014404	0.0018201763033715464	0.001542592553030877	0.005721402602466884
35	2.5546875	0.008303667574672813	0.0010869934407064519	0.003846154952418201	0.0022336675365848963	0.0448072560418587	0.002780091432247514	0.001569544324236189	0.004465842927234578	0.0031588314593096727	0.0036672676669277926	0.009986771891949596	0.004222264128652481	0.009398654669995996	0.011709027321061494	0.00811280162071909	0.005648980824449951	0.0037385349774948784	0.008226109810186524	0.006445970226933037	0.00398712915464558	0.0009638292725168279	0.0020426878076380273	0.0023197887921614924	0.003992409084881618	0.0033290014386270217	0.0010713599006534347	0.002199547812380978	0.002772843878706077	0.004454388190252109	0.0036652162186769505	0.001165426784767637	-0.00024163809551230875	0.0018196986131192444	0.0015423642362856795	0.005721029609869735
36	2.5703125	0.008303583093061645	0.001086062741343402	0.0038458529706113607	0.002232873250570505	0.04480725330253677	0.0027787845246913107	0.0015692577470684827	0.004464437829948972	0.003158488345148088	0.003666147819074886	0.009986210937188343	0.004220701959041243	0.00939768689778088	0.011708539994102332	0.008112426923890581	0.005648410330691148	0.003737607210035687	0.0082249515378129	0.006444509602648613	0.003986149827354762	0.0009633039818312261	0.0020421868141334704	0.0023193195638699232	0.003991984892737582	0.0033295935545845368	0.001070428307154564	0.002198154724774637	0.0027714956401062724	0.004453646202212863	0.003664006359250918	0.0011648132343607329	-0.00024213944795918943	0.0018192268633019475	0.001542169592296378	0.005720661489718174
37	2.5859375	0.008303499678165821	0.0010851348360956803	0.003845554820217119	0.0022320426503169566	0.04480725057107929	0.0027774791476504884	0.001568950177147149	0.004462898228088083	0.003158134285419629	0.0036650352080462023	0.009985648504832682	0.004219384529368014	0.009396722078711311	0.011707120727425968	0.008111818158643383	0.005647628585664713	0.003736684983129887	0.008223788427402123	0.006443616797760718	0.003985297313330971	0.0009627808802850357	0.002041689784001502	0.0023188510888078884	0.003991623713561737	0.0033300979494156474	0.0010694977476234102	0.002196723652631752	0.002770136237615281	0.004452089415033292	0.003663068356565144	0.0011642011592182255	-0.00024271633746742946	0.0018187612139123968	0.0015419877633606471	0.005720319673466012
38	2.6015625	0.008303417230125565	0.0010842107973824122	0.003845266095901167	0.0022310726364999367	0.0448072480498997	0.002776176326234739	0.0015686580272254239	0.004461475368163492	0.0031577945204785754	0.0036639862202969276	0.009985095799631645	0.004217831420310361	0.009395757273249705	0.011705278288419121	0.008110799036666103	0.005646885019779141	0.0037357149093858177	0.00822262525599382	0.006442101161515085	0.003985002777058405	0.0009622595192989997	0.0020411906576339317	0.002318385105326462	0.003991468997484621	0.0033303819546190855	0.0010685732384264207	0.0021955017142293864	0.00276879517086015	0.004450048722034999	0.0036618853429571663	0.001163582776474749	-0.00024332953973993376	0.0018182918834778218	0.0015417978905097399	0.005720004881190925
39	2.6171875	0.008303335590267455	0.0010832896929160452	0.0038449607089990866	0.002230386754018293	0.044807245317162486	0.00277488200985776	0.0015683293781869022	0.004459862520340238	0.003157456143135484	0.003662922869897431	0.009984553052479146	0.004216316348879992	0.009394795637162515	0.011703472183984057	0.008109806165556385	0.005646283389283163	0.003734575249086741	0.008221484530314918	0.006440335089256954	0.003984664454647915	0.000961739149843599	0.0020406926637639433	0.0023179196251027906	0.003991407700656896	0.003330396796729043	0.001067658270435548	0.002194606008156505	0.0027674830938006073	0.004448375715446928	0.00366071494660887	0.0011629661879642636	-0.0002439055257222808	0.001817801018971242	0.0015416345216596149	0.005719686547804179
40	2.6328125	0.00830325489839297	0.0010823715869337225	0.0038446297494408033	0.0022292237216896688	0.044807242000591094	0.002773585742108814	0.0015679773395948747	0.004457804946923105	0.0031571058949730595	0.0036619388370213585	0.009984019224622685	0.00421518128498595	0.009393836902574504	0.01170233793669287	0.00810865988261264	0.00564547680192444	0.003733520539754051	0.008220310517106352	0.006438649991433343	0.003984102161445846	0.0009612209447466408	0.0020401935279364958	0.0023174552287078543	0.003991411810944465	0.003329696217412581	0.0010667386065818518	0.0021940884566895025	0.002766178005185055	0.004446936274006538	0.0036598228810370698	0.0011623541121537281	-0.0002444751858076896	0.0018172896792323333	0.001541473520433101	0.005719412109213789
41	2.6484375	0.008303175001252706	0.001081456103494624	0.003844276144596327	0.0022278459870724993	0.044807238607043456	0.0027722903307382113	0.00156765405686214	0.004455980013564592	0.0031567727638459556	0.0036608183509070774	0.009983474819464953	0.004214043609681792	0.009392880093646402	0.011701642707947005	0.00810761568238183	0.0056447360219635395	0.003732579873689426	0.008219135079176404	0.00643707951750537	0.003983226737625009	0.0009607046341263553	0.002039699416717361	0.0023169930879627515	0.003991493194195728	0.0033282779567238574	0.0010658279549210642	0.00219364075070394	0.0027648815538413862	0.004445427057588672	0.0036588930648466106	0.001161745640913682	-0.00024501625519750964	0.0018167909675214436	0.0015412944415959355	0.005719199221696836
42	2.6640625	0.00830309563774008	0.0010805442210237853	0.003843923375234372	0.00222657124370014	0.04480723564230213	0.0027709978988571665	0.0015673230219622886	0.004454329191225168	0.0031564386861824972	0.0036596910549159395	0.009982930521748638	0.004213108251605327	0.009391921286212343	0.011701379817148153	0.00810656856643606	0.005643968741505995	0.0037315110507514515	0.008217972985722188	0.006435723419845593	0.003981977722621113	0.000960188975576523	0.0020392087960043603	0.0023165312179397324	0.003991077741121216	0.0033264700181727253	0.0010649188125981673	0.002192774839647707	0.0027635703528031963	0.004443758027550357	0.0036577324936304667	0.0011611304743960674	-0.0002456075771125228	0.0018163022593874062	0.0015411154427219867	0.005718921728121332
43	2.6796875	0.00830301712230962	0.001079634218066547	0.003843593729874596	0.0022253445007093114	0.04480723312249677	0.0027697123895439463	0.001567005246422011	0.004453031137089947	0.003156092663451104	0.0036585612407309676	0.009982395628810876	0.004212626068197847	0.009390966452858335	0.011701086882320577	0.008105573696781831	0.005643224211930156	0.0037303359820163723	0.008216838082663824	0.006435120125504262	0.003980684364255513	0.0009596769490435031	0.002038717429209691	0.0023160706655865337	0.003991110471005449	0.0033248110423664684	0.0010640124324262507	0.002191779797106816	0.0027622480750330858	0.004441987955415075	0.0036565411795054237	0.0011605133506738738	-0.00024619482322576006	0.0018158272869211456	0.0015409658454730059	0.005718595278496762
44	2.6953125	0.008302939147586341	0.0010787275793351786	0.003843293970582796	0.002224182741018363	0.04480723065446376	0.002768429092535843	0.0015666974503573804	0.004452216228635952	0.003155766562473407	0.003657442491562621	0.00998186005235973	0.004212446297296418	0.00939001450719601	0.011700714199097587	0.008104668167485521	0.005642775911099962	0.003729162939056327	0.008215673519862507	0.006434960510007776	0.003979415394127855	0.0009591656453766251	0.0020382280093323435	0.002315612772279055	0.003991197132081695	0.0033237697153068874	0.00106310689260386	0.002190897613881068	0.002760922614584535	0.004439962299791295	0.00365540058130559	0.001159903662052833	-0.0002467708578832717	0.0018153518935525338	0.0015408355900264382	0.005718242395304567
45	2.7109375	0.008302861743554244	0.001077822888972499	0.003843001548585809	0.002223141995792724	0.0448072281638178	0.0027671486166542386	0.0015664421787755182	0.004451512475207073	0.0031554351583114332	0.003656336944706795	0.009981307899794921	0.004211866764494768	0.009389067405581306	0.01169998717444394	0.008103717195211135	0.0056421778741043566	0.0037285406775322966	0.008214507128820867	0.0064347443901345835	0.003978192097863084	0.000958653674855009	0.002037739863621782	0.002315156539665811	0.003990458619089254	0.0033229178348598842	0.0010622058310979232	0.002189721988450327	0.0027596184101287974	0.0044388831972878295	0.0036544703288215463	0.0011592974007268303	-0.00024732919735813083	0.0018148604302966852	0.0015407038188689874	0.00571787922923239
46	2.7265625	0.00830278496661321	0.0010769230901836457	0.0038427042731732208	0.0022224297547075444	0.04480722550356914	0.0027658723354111042	0.001566192605160846	0.004451164206648761	0.003155093743975783	0.003655309188482031	0.009980763501808272	0.004211027799474548	0.00938812355808781	0.011697988585880323	0.00810279054995254	0.005641684821557955	0.0037281046386550554	0.00821335379230033	0.006433577671827673	0.003977016886846527	0.000958144616546211	0.002037254449723108	0.002314701976510944	0.003989713010899648	0.0033220370026238594	0.0010613087495806167	0.0021881704348660075	0.0027583319517667793	0.004438500209166404	0.003653238293991362	0.0011586898605076973	-0.000247841115635819	0.0018143932637881555	0.0015405614030009375	0.005717521385464915
47	2.7421875	0.008302708827670952	0.0010760252272054016	0.0038424125537196655	0.002221577030427621	0.04480722290793286	0.002764599393223252	0.0015659317634688762	0.004450864992961295	0.003154773971051945	0.0036542639345651245	0.00998021285191509	0.0042100702840463244	0.009387180162202802	0.011695736118006464	0.008102116408192445	0.00564095523596321	0.0037273580448528854	0.008212182123493034	0.006432206595525472	0.003975887027596367	0.0009576368223912363	0.002036769841569211	0.0023142496278764496	0.003988866072068428	0.003321350298084752	0.0010604174733963162	0.002186486293163842	0.0027570382450585462	0.004437620311060889	0.0036521265596337338	0.0011580801445015623	-0.00024839656355960665	0.0018139321311910449	0.0015403844014418785	0.005717189797113709
48	2.7578125	0.008302633141081931	0.0010751307007786093	0.0038421184429195503	0.0022203076200727756	0.04480722031895513	0.0027633332807241867	0.0015656609524081783	0.004450237790746631	0.0031544443122121704	0.0036532889998111967	0.009979656411525088	0.004209011676554367	0.009386236378462712	0.011693983147511633	0.008101540371232355	0.0056400794849765234	0.003725992236914749	0.008211062845195002	0.006430665368773916	0.003974792383331219	0.0009571311733743842	0.002036287859666072	0.002313798893274474	0.003987590491789081	0.003321092595796868	0.001059526669606528	0.0021850333112260617	0.002755734975505561	0.00443694113706386	0.0036512307953882744	0.0011574760043030416	-0.0002489991608853985	0.0018134649136227789	0.0015401911429470463	0.005716885825031768
49	2.7734375	0.008302557929640436	0.001074238324178245	0.003841818835524617	0.0022193405161653884	0.04480721790265852	0.0027620699586495545	0.0015654021863828957	0.004449029525197878	0.0031541092336706787	0.0036521897746027987	0.009979103073810662	0.004208138135802619	0.009385296461476261	0.011693090359783817	0.00810129568302885	0.005639148180814332	0.0037246373929462756	0.008209926024988878	0.006429121177252889	0.003973728449527716	0.0009566262268115022	0.002035806901660081	0.0023133490920700384	0.003986379241686364	0.0033207974196036855	0.0010586354408385762	0.0021838235181969035	0.0027544354307653396	0.004436111636398732	0.0036503059793189935	0.0011568744907701697	-0.0002495513899544999	0.0018130039360691012	0.0015400056059926628	0.005716578823815587
50	2.7890625	0.008302483325124092	0.0010733495569413692	0.0038415242892638254	0.002218545710119618	0.044807215322371585	0.002760808950646801	0.0015651319193659818	0.004448206626928103	0.0031537946776270774	0.003651084085493056	0.009978530391273575	0.004207290506779121	0.0093843594093381	0.011692434331179044	0.00810072024466725	0.00563825114609548	0.0037239135368938997	0.008208794173063402	0.006427884172606549	0.003972684998475293	0.0009561224691071873	0.002035326891984504	0.0023129022777636093	0.003985261585909783	0.003320638924046465	0.0010577499039419458	0.0021834381003575792	0.002753152736031869	0.004435395578994819	0.0036491284729322365	0.001156270909400993	-0.00025004461661288016	0.001812548681848887	0.0015398290646386585	0.005716316743524
51	2.8046875	0.008302409100958915	0.0010724628081523746	0.0038412434933882515	0.0022173354495075015	0.04480721190245193	0.0027595508103475247	0.0015648295264219063	0.004447249651804819	0.0031534665861188676	0.0036499821640090246	0.009977956367501935	0.0042063752505399205	0.00938342178017898	0.011691497675249046	0.008099820384413398	0.005637644214133611	0.0037234272736019897	0.008207635973367794	0.006427261299800813	0.00397165138199361	0.0009556200730901354	0.0020348506213930806	0.0023124545661044604	0.0039843734944149806	0.003320657505537658	0.0010568677532835635	0.002183109302962352	0.002751890408877175	0.004434351218632379	0.003647932987256089	0.001155662362233717	-0.0002505858090724594	0.0018120781343228774	0.0015397044018181615	0.005716115729020187
52	2.8203125	0.008302335200772795	0.0010715789981711882	0.0038409835588967232	0.0022161485669099645	0.044807208761069035	0.0027582965553460265	0.0015644857729820577	0.004445659775303978	0.003153140632792824	0.0036488899856458035	0.009977394709255509	0.004205321076923688	0.009382489645063427	0.011690405242178126	0.008098762558724201	0.005637075552594545	0.0037225349428277738	0.008206505762650168	0.006425840351261564	0.003970628953065214	0.0009551202772341977	0.0020343735025702275	0.0023120095578633565	0.003984457954602588	0.0033202988815908135	0.0010559876987097094	0.002182337134846196	0.0027506357867293912	0.004433506339004217	0.0036468605991431674	0.0011550612249845715	-0.0002510389783128876	0.0018115868698359641	0.0015395615105525014	0.005715850187185557
53	2.8359375	0.008302261824943473	0.0010706993636970946	0.0038407202580434396	0.002215519121164314	0.0448072060978051	0.00275704724318028	0.0015641350896482865	0.004443752492815145	0.0031528282602788973	0.0036478129387327307	0.009976844020814897	0.004204228114214267	0.009381560824923904	0.011689439620014147	0.008097757482918161	0.005636340180635899	0.0037215816198415824	0.008205356428116761	0.00642452507374483	0.003969606660010755	0.0009546214423199612	0.002033901268907179	0.0023115682614469474	0.0039848611736499895	0.0033199048284470734	0.0010551087298589085	0.0021814781018417023	0.0027493862215431653	0.004432099618682378	0.003645945082862978	0.0011544632343914452	-0.00025152253963540636	0.0018111185907630188	0.0015393677854529872	0.005715536521036589
54	2.8515625	0.00830218896804755	0.0010698218330616321	0.0038404496688375384	0.0022148859780790203	0.044807203838215494	0.002755801724682469	0.0015637883148499013	0.0044420268664424195	0.003152503319388992	0.003646812985940648	0.00997630899511271	0.0042028879411739745	0.009380631961790994	0.011688589323806287	0.00809723554701551	0.005635714805878919	0.0037202497206754864	0.008204222840325348	0.0064228674069204406	0.003968589008352508	0.0009541238878978259	0.0020334284552106646	0.0023111261845458475	0.003984461932624639	0.003319544719002615	0.001054237314004322	0.002180457760327714	0.0027481089852988555	0.0044307773674519685	0.0036449236013642305	0.0011538666557004557	-0.0002520280894444185	0.0018106505375800643	0.0015391567552639068	0.005715197031586341
55	2.8671875	0.008302116570340624	0.001068947700136616	0.0038401731062382444	0.0022138927982948142	0.044807201585298675	0.002754557217895484	0.001563474263206346	0.00444038709389942	0.0031521858038077045	0.003645792926626243	0.009975768606138795	0.00420163835228507	0.009379707282043029	0.01168739805804589	0.008096575658759222	0.00563509679962465	0.0037193265178479956	0.00820309506804226	0.0064215477651887315	0.003967572931755342	0.0009536275959688284	0.00203295570088205	0.0023106852790624882	0.0039838051128756324	0.0033190180832955857	0.0010533674090537765	0.002179627557576974	0.0027468349859864766	0.004429781535318311	0.0036438879606872504	0.001153262274737936	-0.0002525739786399875	0.0018101684888525288	0.0015389200263998225	0.005714847383907288
56	2.8828125	0.008302044625640385	0.001068076281593458	0.003839905920850534	0.002212755306068445	0.04480719914761571	0.002753314389502687	0.0015631481164871727	0.004439471576735313	0.003151875195799193	0.0036448309776665605	0.009975230653698923	0.0042008475610727375	0.009378786072975681	0.011686120980653095	0.008096058777711204	0.005634388184402109	0.003718373509823375	0.008201954120635055	0.006419732829274161	0.003966556853507497	0.000953133928445038	0.002032487933328289	0.0023102459681402926	0.003983646443069255	0.003318689423339294	0.00105250329419318	0.0021783010529998204	0.0027455788786468482	0.004428277965907307	0.003642833627952549	0.001152666737163223	-0.00025314243320575733	0.0018096931529671435	0.0015386974861364908	0.00571450305009516
57	2.8984375	0.008301972976458884	0.0010672072154448292	0.003839630749905497	0.0022112525575660597	0.044807197062767375	0.0027520786929028512	0.0015628124394701948	0.004438526308412599	0.0031515533054504476	0.0036438219418548495	0.009974712133465145	0.004200528460010372	0.009377865467542018	0.011684923158305549	0.008095272004318865	0.00563380761820749	0.0037174823803401286	0.008200844257886183	0.0064183356251631685	0.003965541040564222	0.0009526418405134129	0.00203202014320554	0.002309809738871682	0.0039840028309092446	0.0033188439274080134	0.0010516409829860324	0.002177226885719946	0.002744327120189058	0.004426684734213968	0.0036418193114207548	0.0011520728026210916	-0.00025367262618735884	0.0018092272525466642	0.001538497551998655	0.005714185436361454
58	2.9140625	0.008301901657982957	0.0010663430236224347	0.0038393449006701545	0.00221020612903515	0.04480719426299258	0.002750843346688958	0.0015625159711055141	0.004437481627209125	0.0031512435304335267	0.0036427130022669285	0.009974175013682342	0.004200125525274295	0.00937694835286125	0.011683961955602284	0.008094336136768396	0.005633181672226845	0.0037166932431001165	0.00819971270172229	0.006416453065682282	0.003964526999127638	0.0009521501312221292	0.0020315562185052177	0.0023093741733117845	0.003983963874716889	0.003319271814949773	0.0010507721716016827	0.002176649668692951	0.0027430858839513766	0.004425263178116923	0.003640609104974102	0.001151480965000208	-0.0002542193776596674	0.0018087773279496476	0.0015382878295908328	0.005713895426744083
59	2.9296875	0.008301830720713612	0.001065481240523053	0.0038390560146619526	0.0022091318071389004	0.0448071914779412	0.0027496101911297227	0.0015622256797883077	0.004435941460220125	0.0031509360757941106	0.0036414845605891727	0.0099736410323931	0.004199398911568855	0.009376034037757441	0.011683280646479846	0.008093633779395606	0.005632604403916414	0.00371597024723222	0.008198607053242962	0.006414510971912077	0.003963516993558985	0.0009516606807796341	0.0020310882394409535	0.0023089405162105975	0.003984156632788893	0.0033196883263233584	0.0010499116261091929	0.002175981344437139	0.0027418262233517426	0.004423984194748196	0.0036393907255693886	0.0011508820494023353	-0.0002547196109216783	0.0018083421954217874	0.001538128852091928	0.005713602037900618
60	2.9453125	0.008301760196541733	0.0010646208249875527	0.003838752605337399	0.0022081730215468415	0.04480718921937559	0.0027483798833345396	0.0015619081319007931	0.0044349002805243315	0.0031506169655899207	0.0036403995256217153	0.009973114161790884	0.004198356642484205	0.009375120563931583	0.011682180065489281	0.008092727324928814	0.0056319747836579975	0.0037152058562582857	0.008197489679374628	0.006412526827299772	0.003962508624332742	0.0009511732641774712	0.002030625223819943	0.0023085091420942394	0.003983702844745016	0.0033199405696338197	0.0010490595076388803	0.0021747412586785725	0.0027405596871939025	0.0044229521548857925	0.003638412326554541	0.0011502913599020642	-0.0002551798461831907	0.0018078951098148104	0.0015379833539321437	0.00571335460541679
61	2.9609375	0.008301690049673464	0.0010637654173651645	0.0038384501712246666	0.002207479325956191	0.04480718661864759	0.002747151883018842	0.0015615862793507632	0.004433897270835457	0.003150313452367829	0.0036394388976145192	0.009972584103162145	0.004197455950580797	0.009374212376515798	0.011680596710994126	0.008091408181527635	0.005631458514478535	0.003714570692042396	0.00819637659600296	0.006411186231819549	0.003961500604407725	0.0009506868070536523	0.0020301653804583597	0.0023080777311839246	0.003982972980673433	0.0033199876053083555	0.0010482021264411473	0.002173420820234556	0.002739308292253495	0.004421886400391414	0.0036369658474144917	0.0011497027798361287	-0.00025558581926589385	0.0018074299224999715	0.0015378002730236685	0.005713167331308184
62	2.9765625	0.008301620284371227	0.0010629145622026853	0.0038381471364566967	0.002206629696343332	0.044807183315100904	0.002745930313383549	0.001561281695274485	0.004432235600784984	0.003150009792540787	0.003638520889108335	0.009972045716245	0.004196659325042693	0.009373304525687687	0.011679423487359855	0.008090419365256743	0.005630871824947634	0.003713675787239759	0.008195278095183764	0.006410240375435389	0.003960495996519917	0.0009502020830403496	0.002029708846240333	0.0023076478384338323	0.003982432866939126	0.0033198393113958863	0.0010473518412791732	0.002172289079004186	0.002738069486479436	0.004421080668676039	0.0036357772557498863	0.0011491178188908283	-0.0002560482528316359	0.0018069765613730505	0.001537627176198885	0.005712915255752458
63	2.9921875	0.008301550858031324	0.001062064326108142	0.0038378556983484444	0.002205944794514497	0.044807180428109356	0.002744713025278289	0.0015609966224882418	0.0044303866972377065	0.0031496940682395353	0.003637463142478675	0.009971473098119195	0.0041957444054626925	0.009372399335371151	0.011678654495660759	0.008089729154665298	0.005630182443304335	0.003712627322481954	0.008194160922839089	0.0064104697960136875	0.0039594926703989675	0.0009497186239520311	0.00202924926684675	0.0023072205723453365	0.003983225387418701	0.0033195268757733876	0.0010465106691819187	0.002171239821630186	0.0027368162376385646	0.004420153856801626	0.003634824019225824	0.00114852571404047	-0.0002564830839028344	0.001806533250328337	0.0015374944554980667	0.005712615413545202
64	3.0078125	0.008301482729046171	0.0010612903453377093	0.0038375691790816287	0.00220511557810657	0.044807178201061594	0.002743557288281573	0.0015607311051440368	0.0044290491511953245	0.0031494033554251358	0.0036364314961648686	0.009970979168332374	0.0041948152488509305	0.009371542592883628	0.011678486691524409	0.008089273266828803	0.0056296479641314845	0.0037114918064334868	0.008193152229890699	0.0064100677188671795	0.003958569182125504	0.0009493066456615629	0.0020288918500845216	0.0023068528858226495	0.00398402194313377	0.0033190169485071835	0.0010457419158010905	0.002170483011979696	0.00273562747734557	0.004419135143192518	0.00363402646414325	0.0011479573859295295	-0.0002569030092928262	0.0018061147944991585	0.0015373769170041393	0.005712295747309231
65	3.0234375	0.008307404483165779	0.0015447659721094936	0.0038734224363103018	0.0028754323288977812	0.04480771192866831	0.003207533676474486	0.0015978354515451196	0.005064462651428084	0.003196894099553149	0.0041709729659484	0.010348687840865185	0.004802810418570919	0.009735912487613255	0.012189412027595173	0.008534451149385752	0.0062962354896941575	0.004437566086938849	0.00884584796896884	0.00713665293652109	0.004502366495625645	0.0014328440669542086	0.0026998477504102947	0.002771363361546972	0.0046197474321491155	0.003854298791000771	0.0015285240628991753	0.002841092262100414	0.003199862587782265	0.005053995442242887	0.004168202669846799	0.0013509324111904489	-0.0001385891918507208	0.0019051653105907167	0.0016376940373504963	0.005761965724296719
66	3.0390625	0.00843029386787237	0.01089515204060501	0.004614828582041189	0.015200872927855838	0.04481822512874443	0.012292376149242001	0.0024065173936035026	0.01760260829033647	0.004214660313159112	0.014755300314839015	0.01794260743234808	0.016121953875155484	0.01694829980956057	0.02242143789603196	0.017589795284396692	0.01865889587822918	0.017839974209860388	0.021009792137571273	0.02105276457362487	0.015346668692058182	0.010776468888656535	0.015019784366433711	0.011848513724100757	0.01714293525074488	0.014434463890292626	0.010856590598332133	0.015148412848667803	0.01227486767043863	0.017581097957006145	0.014746898323627328	0.005497082777542288	0.00223965233637426	0.003918905717158375	0.0038083830557640655	0.006820584587667086
67	3.0546875	0.009218377602824153	0.05881604981100311	0.009272114406239824	0.07384659183740017	0.04487356242526067	0.057321569892671925	0.007679129760564753	0.07969403549050127	0.01057371171540579	0.06865155046154295	0.06060121293714849	0.07147055031887903	0.05483999393228027	0.07781713256221219	0.06587959549745762	0.07764577112677241	0.07990782751749163	0.0769528382899558	0.08760507531837038	0.07017259525504661	0.05863234827843175	0.07356355141763325	0.05672580925423297	0.07898227393641011	0.0681930343459363	0.05849384647362725	0.07351767911991221	0.05713053658054844	0.07954318220698613	0.0685770425714006	0.02994674391137718	0.015857672454258148	0.01532694003583044	0.017427152405426253	0.01344021880335861
68	3.0703125	0.01325056262272328	0.1900086617806406	0.029343813869270687	0.21841320786210186	0.04506357550522813	0.1772290145417086	0.031086633464418017	0.23637720947685437	0.03667648693668027	0.2123648792092316	0.19841930285134138	0.21428852264709544	0.16669225844797747	0.2403349022644261	0.20648146613419358	0.2242838125643622	0.22789256327716834	0.21110763019440648	0.24883969802555705	0.21504606079058236	0.18949650932095183	0.2175804198805787	0.1756502631585658	0.2341793519425305	0.21098776534617206	0.18826526505024205	0.21680033655953662	0.17610964207129232	0.23565832880439708	0.21197624882133428	0.11827116669603595	0.06330481787241715	0.05544308468329103	0.07134673974785714	0.04057840027825607
69	3.0859375	0.03288799340495751	0.4083371817727607	0.09227064678718286	0.4373797879979654	0.045632451252927086	0.3787580526614833	0.10455302148490925	0.4728559815097846	0.11276521337505459	0.44578873288853504	0.47641288224471134	0.44286463045393565	0.3813476185012131	0.5281528413573444	0.4603630341494799	0.4472948080305693	0.4460432854682767	0.4154171608539165	0.48377575566754655	0.4484642153596278	0.4070626709047237	0.4352596772363889	0.37438064790953224	0.46705349717441125	0.441954718389341	0.4036294994540627	0.4333251088963232	0.3754922510007341	0.4711477900476267	0.4447869301426256	0.3295351157477093	0.1745572990956949	0.15539256995779877	0.21515804960639495	0.11980464306148324
70	3.1015625	0.10690026481235979	0.648269010308382	0.22619848340324678	0.6639494244324018	0.04729785216658497	0.6107569130209695	0.2550794277213506	0.7099361448968553	0.2632794942935954	0.6973663143907458	0.8253518241366082	0.6912257757842306	0.6617813832995297	0.8479935015135428	0.759837357353359	0.6764047426231041	0.6676242470003757	0.6336799152988721	0.7134543321132082	0.6986165476224059	0.6461222154305826	0.6602652165007066	0.6023398920185813	0.6998844950542714	0.6902726412924914	0.640903952598116	0.6578509699865203	0.6051466136134558	0.7075635204976308	0.6958667738338763	0.6555874684564945	0.35354131377997333	0.33292199033233427	0.4671960957051111	0.27868293352819173
71	3.1171875	0.27961283515831586	0.8375828639558156	0.41812892680774477	0.8355851910333215	0.052112531177474684	0.8069642695040353	0.4581447685516423	0.8798793012910198	0.4665940368795031	0.8905012962323755	1.0989402057055275	0.8868727550093546	0.9222961233934774	1.0781783671825702	1.0011500525733759	0.8476857693198229	0.8334730309742356	0.8085478960333281	0.8753095005971778	0.8899152602056327	0.8348665601632012	0.8307686270020581	0.7949614665797715	0.8669268421611279	0.8809543943520404	0.829741472811723	0.8292672529895678	0.8003107686337563	0.8776557571927796	0.8890204482049401	0.9791315769629769	0.5604316154409343	0.5616466853585075	0.7619196278114168	0.4992892832847537
72	3.1328125	0.5137253479950576	0.9453912128906441	0.6118984741815588	0.9287713070301559	0.06488738478269478	0.9309817094951884	0.6504124062935261	0.9627651170212166	0.6634627877610779	0.9931303784414953	1.2181477506474911	0.9958466183329925	1.0964955546527642	1.1725565589691151	1.1297825695357073	0.9386952798382683	0.9224895379546246	0.9131859155500115	0.9524094566947721	0.9911148251876867	0.942542740189811	0.9234761970556339	0.9171063452555678	0.9490169397692312	0.9827266836497597	0.9392962310118234	0.923979449116818	0.9251126058885405	0.9613378434110622	0.9921381745899434	1.1818395699268476	0.7410945109834273	0.7824523566718213	1.000189522781643	0.7202132111464048
73	3.1484375	0.7156750403193716	0.9777512673002609	0.7574317334325846	0.9503752465641989	0.09324918374155639	0.9806121512081838	0.7853387772659133	0.9712971923301084	0.8060876362099586	1.0136378020246741	1.2018194799339212	1.0228349795079672	1.1677207278953634	1.1549650415391641	1.1513333272474517	0.9589595456686174	0.9423240405856478	0.9498634201202985	0.9584571985231407	1.0108529364301373	0.9750991184362625	0.945172157842444	0.9666156259153443	0.9582202159793283	1.0037186204625304	0.9744515135623881	0.9479851198193211	0.9767522154756487	0.9708787318046106	1.0133199333071459	1.2376517003883905	0.8631693301642008	0.9451144976017086	1.1305549568188769	0.8858053263684206
74	3.1640625	0.8415325279828558	0.9565670439383152	0.8397095476530689	0.9216029564894516	0.14351888429462276	0.9727065890828721	0.8545426137754958	0.9300893869899767	0.8828217728561661	0.9772061754476271	1.1056862663490128	0.9913486320644019	1.1556447159432222	1.0700569785719516	1.098987800000083	0.9305935850156276	0.9133994186426831	0.9357664027806121	0.9170329735983114	0.9742871416737997	0.9542696748862194	0.9168834001518616	0.9596455684494237	0.9186279919154423	0.9684145864428029	0.9560696492215834	0.9216227325940803	0.9712343203427245	0.9305648284037227	0.9775109330504048	1.186693755932759	0.9233057813482621	1.0333770505429376	1.1604942515969086	0.9769908170808005
75	3.1796875	0.8974206625174432	0.9036961363952841	0.8688381058393376	0.8639156186930538	0.21442642607229548	0.9277223767508851	0.8721581591047882	0.8624846725739728	0.9050504488645067	0.9088104371409913	0.9767686772156677	0.9258063933829195	1.0907070416055955	0.9555279590260362	1.0071286910047383	0.8748391152958196	0.856877491836619	0.890418276846044	0.8506174445716758	0.9061213640670738	0.9017997591427142	0.8598120283638506	0.9161734386360859	0.8528999572816603	0.9014405167384241	0.9054819988826202	0.8659140258201986	0.9284293294049515	0.8636215183327536	0.9095686827131045	1.0793644524490258	0.9347842552339911	1.056781218249163	1.1218220553806706	1.0037321732878264
76	3.1953125	0.9044539794021272	0.8362554202915556	0.8621103990793866	0.7935349431142512	0.29537103220924593	0.8636051329192453	0.8566953369057223	0.7847615060728422	0.8911036328358574	0.8275987888233147	0.843167233497544	0.8454598898058957	0.9989754163254805	0.83514413191039	0.9006247833087984	0.8069966364470692	0.7883029164767174	0.8292628151121217	0.7750692487014785	0.8253311161150351	0.8347595637617105	0.7900902675353756	0.853801542982625	0.7770102989333603	0.8216462902777926	0.8396215728997146	0.7969083556636927	0.8659963711288632	0.7863087166112237	0.8286325067272962	0.951894431589378	0.9141149118557458	1.034265693308561	1.0454007985898723	0.9860774551454249
77	3.2109375	0.882111432095452	0.7653065304302364	0.8341941540375853	0.72129435849784	0.3726973639281105	0.7926636234756049	0.8227149291117767	0.7072941268164469	0.8566483069231722	0.7450927196703688	0.7190864404870041	0.762760952231822	0.8979761629244513	0.7213261086944383	0.7941399638018009	0.7369546992161085	0.717965708909382	0.7629004151612777	0.699875970817616	0.7433770433701745	0.7641726193809116	0.7184790963389681	0.784509900509136	0.7012159235358576	0.7404041994406348	0.7696163211902051	0.7254721632651505	0.7962327658424548	0.7090326100206327	0.7462648726938824	0.8248601212249316	0.8752801062306353	0.9836850486438169	0.953361374383769	0.9420419962278948
78	3.2265625	0.844072514668345	0.697034057519922	0.7957144683098686	0.6531894302266251	0.43630402417168046	0.7222166231293478	0.7803455210500908	0.6356305952828621	0.8123172041541145	0.6677818960856254	0.6102865535728803	0.6844350905349948	0.7985870848459677	0.6198893762942529	0.6956332441772272	0.6702888071911337	0.6516913220171597	0.6978787226438903	0.6303053149900312	0.666592931782898	0.6962031977032356	0.650925996428312	0.7155691089434909	0.6309964784520656	0.6641995788545181	0.7018048867298914	0.6577330850931159	0.726497199618287	0.6374020382173178	0.6689824369852995	0.7084252302369147	0.8281504466974546	0.918725034976132	0.8589880035358388	0.8850081652125147
79	3.2421875	0.7989478638291797	0.6343583798126227	0.7534563906829718	0.5918993983346807	0.4824066729726657	0.6564858700735392	0.7357505260146899	0.5721122712151343	0.7647872065675249	0.598691661705204	0.5179554518996525	0.6138586217536505	0.7065234832302709	0.5325623464261088	0.6084057715051332	0.6095891082322531	0.5921512799876472	0.6376080385878022	0.5685764811394212	0.5979633175149471	0.6337789075798372	0.5901026689439729	0.6511770141247667	0.5686704841770359	0.5960449182029116	0.6392410079100195	0.5965026636276582	0.6610876487961114	0.5738146961432053	0.5998486287859726	0.6064832160817633	0.7788253364567972	0.8485005633707055	0.769315985634869	0.8236527596918515
80	3.2578125	0.7517163954031579	0.5784751501362281	0.7112919399621996	0.5383589263368502	0.5117546849673175	0.5974256165534862	0.6922987445356924	0.5172095678032926	0.7179773066779153	0.5387001803909306	0.44117602836405934	0.5521995499845361	0.6241553087524573	0.4589593037609816	0.5331266282513225	0.5557063490478706	0.5401467161751419	0.5835183101828352	0.5151457962529062	0.5383536285882178	0.5781051821196046	0.5369587928289382	0.5932720782144183	0.5147089884756418	0.5368267672559288	0.583218603447635	0.5427974571382426	0.6020618557721346	0.5187892078164813	0.5397719065283696	0.5196749686903342	0.730725996248412	0.7785524606618014	0.6875489403401548	0.7630155189640296
81	3.2734375	0.7052687140274372	0.5295025504932382	0.6712534853195574	0.49245319653125275	0.527162927889656	0.5455927397863574	0.6516529939993075	0.470453077102843	0.6739112677737724	0.48752318049821863	0.37823914483842463	0.4993518462463501	0.5520841094337033	0.39778136680762954	0.46929985644780103	0.5085527120716232	0.4954441899864174	0.5358916033861325	0.46955499340992507	0.4874745991669693	0.5293053297437684	0.4913838282520546	0.5424162037525486	0.46870692056606467	0.48627815422766196	0.5339546664516013	0.49659402242745804	0.5500700384883287	0.4718825470655236	0.48848890033575487	0.44706272862652036	0.6855542751769127	0.7120136568609006	0.6148632327649154	0.7057820556681664
82	3.2890625	0.6611738767101283	0.48700040457498117	0.6342571155310602	0.4535174661418929	0.5319057577579775	0.5007686480918626	0.614486972910461	0.43099519668206543	0.6334816623884748	0.44432734166589316	0.3271682531841137	0.4545795692116458	0.48999874798654525	0.3474509184692856	0.4158245035608119	0.4676008827659667	0.45735589023799345	0.49441091940506293	0.4309443932750823	0.444494983363304	0.48694544562839615	0.4527223711856805	0.49840604798426635	0.4298551096183064	0.4435845675592689	0.4910848874729866	0.4572951415431819	0.5049690388773154	0.43226420668065374	0.4451788677472298	0.3870471334851934	0.6440308746448271	0.6504696355206294	0.5512772771772533	0.6531686353679352
83	3.3046875	0.62017878998296	0.4503127491324427	0.6005916836934934	0.42069288095734525	0.5289897202345959	0.4623680105318849	0.5809282663210503	0.397862021926195	0.5969506666842052	0.4080950189603594	0.2860566120582471	0.4169172776442812	0.4370945919818393	0.3063636591046172	0.37139345832292747	0.4321712083499982	0.4250477231480965	0.4584947218000877	0.3983607782437753	0.4084108701944097	0.45037362222608635	0.4201229951899742	0.46067720879211715	0.3972005898497737	0.4077445457700323	0.4540023874472604	0.42408955780341334	0.4662301225110983	0.3989751343800296	0.4088348743584713	0.33787587647800593	0.6063738386596232	0.5945763302477217	0.4962291409351899	0.6055755944353803
84	3.3203125	0.5825573389859596	0.4187121982458325	0.570229255289535	0.3930796544262162	0.5209116308154103	0.4296410214544448	0.5508289491610198	0.3700757888957241	0.5642355785191465	0.37777781130998855	0.25315817125403367	0.3853388854550652	0.3923382595904288	0.273005247876426	0.3346689141059459	0.40155227293169393	0.39767489238111153	0.4274551294377295	0.37087111306362464	0.378190949573453	0.418866166697611	0.39269066695845933	0.42850032872575206	0.3697913428568841	0.377730853783659	0.42201117619380385	0.39610720152475565	0.433142212081404	0.3710467461830117	0.3784168291272424	0.2978439941516474	0.5725069401519067	0.5444131995842647	0.44888190303473074	0.562982328483079
85	3.3359375	0.5483182815670408	0.39150382521060045	0.5430035661814268	0.3698414244690752	0.5095662983016354	0.4018199189230518	0.5239368961889669	0.34675773409634225	0.535090033489552	0.3524204094868405	0.22697124934540217	0.3588861964677468	0.3546666190618265	0.24604288849047556	0.3044227748306947	0.37508358852613005	0.3744596912178195	0.400625882062337	0.34764426285706745	0.35289103507124675	0.3917326725428816	0.369598568754676	0.40112376297420316	0.3467684062097801	0.3526084099387027	0.3944355162579553	0.37253154958616946	0.4049649775637904	0.34760268512606785	0.3529701637629591	0.26543123154883475	0.5421969234282431	0.4997539107076959	0.4083371573814122	0.5251425502212521
86	3.3515625	0.5173260501809293	0.3680582479242238	0.5186738189641489	0.3502447340639284	0.4963374502732336	0.37818023918790344	0.4999652107547835	0.327146829963158	0.5091988991669053	0.33118998872334715	0.20623259959457	0.3367129824803562	0.3230706460437224	0.22433701647954835	0.2795708185309185	0.3521734334710352	0.3547228940214764	0.37740735069244474	0.3279680801715498	0.331683763701888	0.36834681530648483	0.3501191815820499	0.3778380196728117	0.3273871118325822	0.33155771829235914	0.37065600329085646	0.3526358016644952	0.38099061548179824	0.32788248762162436	0.3316627279665929	0.23931580527459334	0.515139174994312	0.4602226906822383	0.37371784638876276	0.4916803053689452
87	3.3671875	0.4893603604407976	0.34781180125298294	0.4969561626219112	0.3336505721523033	0.4822055281308034	0.35805474731555087	0.4786058725012032	0.31059029645876035	0.48621715257193465	0.3133626953207296	0.1898814215978399	0.31807696128519736	0.2966193569442953	0.20691619680778767	0.2591665127274623	0.33229748706579426	0.33787177688549513	0.35725886275947233	0.3112338566380273	0.3138505901015244	0.3481478156953911	0.3336207482336646	0.35799994687280257	0.31100824040369746	0.31386715509834584	0.3501124280179257	0.3357847471466459	0.3605627486985763	0.31123328120732024	0.31376917088762823	0.2183539108179116	0.49099888405904873	0.42535908014836793	0.3441990638763704	0.4621579705362466
88	3.3828125	0.4641728969732513	0.3302821246025536	0.47756942303766886	0.31952848631286246	0.4678355922511209	0.340871164421806	0.4595621962508844	0.29654520114322214	0.4658090623639411	0.29833427600887064	0.17705495046267886	0.30235627861345704	0.2745002908224574	0.19298015117664258	0.24241693354378727	0.3150122992096549	0.32341462547917177	0.3397126875156943	0.2969369808417722	0.2987940182127165	0.33065535210299624	0.31957725001688303	0.34105055024376174	0.29710190126430625	0.2989443445126144	0.332322136727913	0.3214435623328705	0.3431095007365636	0.2971132921055069	0.2986876801414351	0.20159233258116344	0.46945353533501377	0.39469522499283965	0.31905092355047593	0.4361418267960577
89	3.3984375	0.4415024999033968	0.3150526464156217	0.4602425633221747	0.3074344558972809	0.45366472649512385	0.3261349677421257	0.44255538873501366	0.28456478259953966	0.44765208178501253	0.28560260073652366	0.16704602952898756	0.28902935882620184	0.25600484872939777	0.18186340792216654	0.2286552513150609	0.29993598786309267	0.3109376422834125	0.3243684913771957	0.2846584086513434	0.2860172195204404	0.3154547067159009	0.3075486560482334	0.32650402405154133	0.2852255254514784	0.28629200998579296	0.31686589916164654	0.309167912324083	0.3281374620449686	0.28507028108265825	0.285911300948152	0.1882359063841566	0.4501963134599918	0.3677659120678927	0.29762608696243525	0.413213179437173
90	3.4140625	0.421090120344534	0.3017676098507194	0.44471997111166184	0.2970032435965183	0.4399653234307817	0.3134254424570285	0.4273286587243291	0.27427820582489093	0.43145693010521197	0.27475110198249963	0.15927845760784295	0.2776620068923107	0.24052529831545377	0.1730181489121378	0.21732641143287199	0.2867425494089387	0.30009790716442625	0.3108853280907235	0.2740507550834481	0.27510989402733704	0.3021915961243319	0.29717198150542745	0.3139478476340209	0.2750165605957299	0.2754996905419046	0.30338482762019736	0.29858574930763426	0.3152244079657424	0.27473173148956564	0.2750227422343845	0.17762617729743874	0.4329433654019605	0.34412874391656995	0.279361135112751	0.3929823766819362
91	3.4296875	0.4026946129001498	0.2901301487426462	0.43077558009637235	0.2879399425953315	0.42689558253773446	0.3023936086870348	0.4136565137475549	0.2653860609262352	0.4169728874169478	0.26544115145940506	0.1532905311712209	0.2679029029531639	0.22755267242644184	0.16600239289512642	0.2079790737797124	0.2751558332764344	0.2906151844591143	0.29897761610778506	0.2648304131708987	0.26573795850408655	0.29057030278777096	0.2881519796065576	0.3030399892214837	0.2661831394069589	0.2662341384518906	0.2915784099870985	0.2893950066280309	0.30401898403028016	0.26579730317709976	0.2656828684135272	0.16922876416492172	0.4174444196398118	0.32338229833164184	0.26377620752677317	0.37510375731425716
92	3.4453125	0.3860906541508707	0.27988661563612904	0.4182059879578492	0.27999923290925877	0.41453437766687506	0.2927461187917906	0.4013342962066087	0.25764024478796665	0.40396967526544264	0.25739346508258043	0.1487069201670786	0.2594610351055663	0.21665399779617117	0.16045214957266085	0.200240030989931	0.2649406386075081	0.28225946791618867	0.28840294497199503	0.25675959068043214	0.2576259274918407	0.2803382292575518	0.28024610856518806	0.2934934973880104	0.2584821156560628	0.2582196381027402	0.28118972599374764	0.2813465420068089	0.2942246643513291	0.25801889969663305	0.25761091852927764	0.16260502633165547	0.4034733980832604	0.30515871583533505	0.2504568156493154	0.35926373278755946
93	3.4609375	0.3710773316481536	0.2708261254951342	0.4068331581070951	0.27298300074274773	0.4029089831118223	0.2842430109668185	0.39018722168033504	0.25084180817060475	0.3922500823988997	0.25038365542934093	0.14522841533937778	0.25210153970782145	0.2074708622271363	0.15607279435164811	0.19380787555901033	0.2558990072466993	0.27484435063931584	0.2789597043418138	0.2496488149328711	0.2505509624092581	0.2712853801469576	0.273259724373191	0.28507371148996785	0.25171494796128	0.25123360057467026	0.2720048311654248	0.2742399850921476	0.2855983600356966	0.2511941347594303	0.25058137132914493	0.1573991560680037	0.3908337673160948	0.2891343565699685	0.23905447307713187	0.3451895259807752
94	3.4765625	0.3574753780833997	0.2627738729781146	0.39650071770581985	0.26673456306980337	0.39201292710270474	0.27668998352178076	0.3800650434096507	0.24483295392375545	0.3816469209959174	0.2442304856650697	0.14261657925358548	0.24563755026513265	0.19970721584880752	0.15262886681984572	0.18843697748905855	0.24786633794119362	0.26821501155592764	0.27048203198652426	0.243343870112273	0.24433344313276767	0.2632372463881084	0.2670352498236583	0.27758918504124636	0.24572650997110693	0.24509605166861195	0.2638457268717604	0.2679172201907609	0.2779414360767381	0.24516171161208322	0.24441126378957964	0.15332500814998185	0.37935608995907705	0.2750260035519539	0.22927653340865284	0.3326449620210464
95	3.4921875	0.3451230326047455	0.2555814765026083	0.387073796870633	0.26112549941195873	0.3818184087681983	0.2699268964471371	0.3708350051438004	0.23948001198698213	0.3720137651602818	0.238786468097857	0.14067994017637894	0.23991470445876453	0.19311594385856184	0.1499311803405423	0.1839287680268154	0.24070096431406213	0.2622476572972557	0.26283205611278937	0.23771893089035862	0.2388265923845967	0.25604655227055695	0.26144614686294676	0.27088262745114455	0.24038629933850428	0.23966070922746827	0.2565616932688663	0.26224658370591314	0.27109051064179024	0.23978904905918202	0.23895255358121367	0.1501487669147194	0.36889160557217526	0.26258251711719055	0.22087250468123024	0.3214256407480763
96	3.5078125	0.3338811943966884	0.24912752497578003	0.37843976760696285	0.25605364655287244	0.3722872007137721	0.2638257199113244	0.3623832950039518	0.23468078455982702	0.36322601196232346	0.23393341197672238	0.13926774727707442	0.23481135737543904	0.18749653052180465	0.14782670201813936	0.18012452438740348	0.23428710869604202	0.25684105589181266	0.2558980621935447	0.2326708389891079	0.23391344150076482	0.2495921369977607	0.25639094642476074	0.264828196105013	0.23559337857210108	0.2348117593322349	0.25002873889880933	0.25712166702686245	0.2649147176572247	0.23496997335641873	0.2340860610249135	0.14768505190896886	0.35931418381915536	0.2515892987510119	0.21363470165093412	0.3113559509236553
97	3.5234375	0.3236263724092789	0.2433098570885219	0.37049832232898583	0.2514365726656118	0.36337525093555745	0.25828247995182463	0.35461482641781594	0.23034951111946264	0.3551767030408417	0.22957683533227483	0.13826041336530695	0.23022809755004311	0.1826834717432525	0.14619400153629392	0.17689448885058046	0.2285257273814248	0.251913125106337	0.249584380644511	0.2281137228083761	0.2294993907968783	0.24377222472001606	0.2517871151736661	0.2593234172296727	0.231265182350212	0.2304554689064864	0.24414312254226128	0.252456774149658	0.25930739951061615	0.23062265159451634	0.22971780410510304	0.14578471531838422	0.35051584741501834	0.2418589089737278	0.20738662068839753	0.30228608389067874
98	3.5390625	0.3142504462672942	0.23804089736604697	0.3631648558545012	0.2472054400261842	0.3550365912143509	0.25321090940767366	0.34744719419740183	0.22641518220876986	0.347774125247219	0.22563634509948152	0.1375617219007194	0.22608380580069806	0.17853913571499697	0.14493218369768668	0.17413416479654747	0.22333015105126092	0.24739453116833654	0.24380711298481644	0.22397459016411153	0.22550536853754682	0.2384995757112647	0.247565294626515	0.2542832687693736	0.2273287664458706	0.2265133035690983	0.23881541450414234	0.2481818938226339	0.25418045152920027	0.22667420251319514	0.22576820910987286	0.1443270904311807	0.34240217908473175	0.23322850663787242	0.20197886555344793	0.29408810153812537
99	3.5546875	0.3056591761467673	0.2332428707739325	0.35636634542633727	0.24329725170756986	0.3472270504781433	0.24853697290951507	0.3408097001406637	0.2228115453725034	0.3409399667141863	0.2220414120685831	0.13709109889752558	0.22230341035296172	0.17494679984268557	0.143957181300495	0.17175537524405624	0.21862118709618505	0.24322107070137172	0.23849077928531354	0.2201876799979447	0.2218626698655376	0.23369670707031867	0.24366373494925658	0.24963497483311048	0.2237207649181924	0.22291570846651912	0.2339665493415734	0.24423535226447657	0.24945833460399164	0.22305823236807987	0.22216736696593517	0.14321404794995418	0.3348915498729498	0.22555802609436207	0.1972866502780884	0.2866507233952612
100	3.5703125	0.2977690944036468	0.22884468590756393	0.35003771023915653	0.23965575771167338	0.33990288177108385	0.24419545075743768	0.334637743545417	0.21948246289930193	0.3346041170260868	0.21873233871192324	0.13677582837620608	0.21882409429355995	0.171804015011211	0.14319034279192883	0.16967657397943517	0.21432851615837045	0.23934014714623647	0.23357216578998974	0.21669723608458163	0.21850952215204572	0.22929280421439044	0.24002875028456255	0.24531445694763188	0.22038557262800765	0.21960103843632875	0.2295245391827721	0.24056180557372386	0.24507490642809138	0.21971820798151614	0.21885253968295917	0.14235780937387488	0.3279105011696827	0.2187214201241888	0.1931972778861119	0.2798777694030092
101	3.5859375	0.2905050831275598	0.224795002835778	0.3441193999807113	0.23624879726334472	0.33302354945694623	0.240139757509611	0.32887151388153557	0.21639315450344235	0.3287013846667022	0.21566709778257812	0.1365599754687961	0.21560501673694613	0.16902957985164324	0.1425782755365469	0.16783809089932386	0.2104037286994056	0.2357158630614063	0.2290057836567821	0.21346923018588054	0.2154043365175221	0.22523676328904949	0.23662724662279816	0.24127596159221876	0.217285399926433	0.21652800251855134	0.2254368023829636	0.23712639224545684	0.24098260138477046	0.21662008654156173	0.21578270830671117	0.14168597753720913	0.321394606171059	0.21260748054530937	0.1896094859434075	0.27368041967513546
102	3.6015625	0.283795218996698	0.2210671875545728	0.3385603744106729	0.23306315527007274	0.32655214013027883	0.23634561302270854	0.32346013447169186	0.21353116970071143	0.3231771869135699	0.21282926723299647	0.13642504840405484	0.21262672959802195	0.16657187358714592	0.14210458264116882	0.16621314724073843	0.2068201561715991	0.23233282597686128	0.22476523698875084	0.21048888965370055	0.21253062032299552	0.221502025543149	0.23344572463428298	0.23749559854719093	0.21441051782487028	0.21367937572297382	0.22167552024762954	0.2339148668785091	0.23715565873018607	0.21374994659793783	0.212940161072552	0.14115285854023746	0.31529345997002334	0.20712265050951878	0.18644659548755013	0.26798363803386194
103	3.6171875	0.2775723424141027	0.2176418548781819	0.33332359418930546	0.230089420448548	0.3204535068198682	0.2327981926606992	0.31837092952838614	0.2108855120276825	0.3179941841731892	0.21020864068315484	0.13637888884332738	0.20987584358287106	0.16440092753937607	0.14176740268543525	0.16478976526256225	0.20355464901299064	0.22917888839030515	0.2208297956036256	0.2077432780770631	0.20987884509574967	0.21806923757851662	0.23047413451506404	0.23395853930059485	0.211751677451012	0.21104670135855333	0.21822029083850664	0.23091579486844055	0.2335782336409924	0.21109857878629057	0.2103159381316785	0.14074818250215637	0.30957114456410756	0.20219481119710841	0.18366041308247336	0.2627324767562354
104	3.6328125	0.27179668430177645	0.21449560176913543	0.3283889990474583	0.22731131409158886	0.31469601316616863	0.22948112332444678	0.3135876043850423	0.20844069382252792	0.3131306301859323	0.2077905708896909	0.13641940913376582	0.20733526897879104	0.16249157981561652	0.14155227261170417	0.16355236480097696	0.20058064873073955	0.22623808067510154	0.21717738870236425	0.20521434204785122	0.20743223928411286	0.21491508158474656	0.2276976037199095	0.23064849532180753	0.2092903815831925	0.20861498170777795	0.21504719113076615	0.22811446976013178	0.23023325827743424	0.20864906128925215	0.20789489048632634	0.14047056288866638	0.3042045711824177	0.19777146598635018	0.18122108371876106	0.2578916714229527
105	3.6484375	0.26644738555754116	0.21160026318830924	0.3237389680693498	0.2247096630122917	0.3092497599536813	0.2263736948246717	0.30909186351098994	0.20617502164177312	0.30856747144636915	0.20555399676023414	0.13652553344934798	0.2049847312737487	0.16081361131200378	0.14143319995339965	0.16247790635637124	0.19786762961869875	0.2234898227363294	0.21378224042509908	0.20287870580367484	0.20516945866023983	0.21201150706136088	0.2250970896572116	0.22754507792540718	0.2070080730168443	0.2063633233454175	0.21212783191660778	0.22549143095817153	0.2270997589923266	0.20637949821913215	0.20565440692419398	0.14030270606726608	0.2991685684648599	0.1938063817340409	0.17909625531283213	0.25343107041516466
106	3.6640625	0.2614962412146424	0.20892737680830417	0.31935203966561626	0.2222651508927588	0.30408757702442457	0.22345379792916367	0.3048615774505457	0.20406706862585008	0.30427876808330717	0.2034748341491451	0.13667162054447501	0.20280183690555373	0.15933353464123146	0.1413830823606571	0.16153717866119754	0.19538583159453898	0.2209132345259343	0.2106184022979623	0.20071265863943705	0.2030667807071067	0.20933016114797867	0.22265264614372565	0.22462668875957081	0.20488237587908845	0.20426932072022166	0.20943343782040397	0.22302579670237432	0.2241557803715823	0.2042664557260191	0.20357173230405953	0.14021713628416005	0.2944358726471321	0.1902525049705719	0.17724497017973406	0.24931747223029385
107	3.6796875	0.25690854156924564	0.20645192272365973	0.3152047609482411	0.21995833116048383	0.2991874169675355	0.22070137533637033	0.3008709855764475	0.20209685336499797	0.3002401298886081	0.20153385655668468	0.1368375854728776	0.20076483741978732	0.15802020338928308	0.14138011467317968	0.1607058063051452	0.19310719500775742	0.21848935598241254	0.20766249154109684	0.19869559136922305	0.20110485061054634	0.2068461168235706	0.22034667564166716	0.22187366195856018	0.20289487447775165	0.20231381750711927	0.20693919677837808	0.220701459182371	0.22138121813889539	0.20229153436258535	0.2016264479779493	0.14018777104031604	0.2899785907316599	0.18706357356719633	0.175627094345456	0.2455161036929476
108	3.6953125	0.25264878430273946	0.20415212358233467	0.31127261930610484	0.21777657783138296	0.2945313874365255	0.2180989294875765	0.29709704105378537	0.20024905298071952	0.2964259340932644	0.19971444951458087	0.13701009672407938	0.19885701196511665	0.1568471758357281	0.14140826695289588	0.1599631756586871	0.1910096029812005	0.21620237080682958	0.20489394266821664	0.19681386221146335	0.19926603731339526	0.20453767794620706	0.2181642338920458	0.21926852440027317	0.20102844831341385	0.2004795848250431	0.20462269628374208	0.21850304793587222	0.2187581284060861	0.2004400333681579	0.19980295310207027	0.14019450599614935	0.2857705470765303	0.18419615690341604	0.17420709560704012	0.24199323208231924
109	3.7109375	0.24868459896202175	0.20201000952986922	0.3075361069387464	0.21570727993564828	0.2901046117082514	0.21563194238511565	0.2935206139624219	0.19851106049690007	0.29281438112703184	0.19800310751599184	0.13718107368370616	0.19706289908440341	0.15579342792599904	0.14145828128788757	0.15929479096249738	0.1890745560262581	0.2140387654016241	0.20229556069613241	0.1950495557967526	0.19753815739462427	0.20238693051674653	0.21609322582778295	0.21679704024868707	0.1992726465702754	0.19875332500746443	0.20246582193662477	0.21641795616342996	0.21627200559091575	0.1986990476704512	0.1980875810912274	0.14022294268874924	0.2817899660640326	0.18161214787796565	0.17295585699879837	0.23871955181191573
110	3.7265625	0.24498840204137112	0.20001072646096205	0.30397789462478547	0.21374048241614566	0.2858924106752757	0.2132887021814667	0.29012336188141125	0.19687275143889174	0.28938746289090433	0.19638924449826142	0.13734552460453245	0.19537154074998317	0.15484206974620668	0.14152277171015515	0.1586895545620845	0.18728623028056496	0.211987695815135	0.19985289649586507	0.19339376819587834	0.1959109066047942	0.20037906905156336	0.21412398780247144	0.21444810548516519	0.19761673007650485	0.19712535649561533	0.20045344592993075	0.21443584637790403	0.21391110581067913	0.1970573082729179	0.19647143213712767	0.14026403390052805	0.27801732956224434	0.17927888102345074	0.17184742622775906	0.23567007092157555
111	3.7421875	0.24153652749080248	0.19814142503275808	0.3005831061168042	0.21186758672235315	0.28188000860985973	0.21105928337664906	0.28689047577584237	0.19532602576151478	0.2861293084745921	0.19486415427404155	0.1375006524714158	0.19377464414968168	0.15397943214015836	0.14159597536135238	0.15813918774022656	0.18562951568877617	0.2100402014119646	0.19755323841775235	0.19183724748553072	0.19437454305356483	0.19850127220651673	0.21224840454637006	0.2122120742491284	0.1960532157177188	0.19558782502886105	0.19857223616578434	0.2125482909987561	0.21166532840521662	0.1955061247696726	0.19494525689436784	0.1403127963489676	0.27443548590096	0.1771676286207637	0.17086328167321718	0.23282305206131204
112	3.7578125	0.2383089208692749	0.1963912630721056	0.2973398477880953	0.2100814167158143	0.27805445902604903	0.20893550850076129	0.283810735913998	0.19386249154153865	0.28302586666444063	0.1934207504098364	0.1376447619439613	0.19226461960837285	0.15319460773914167	0.14167356528958647	0.15763748862647572	0.18409345086758933	0.20818917303197315	0.19538586151956605	0.1903722476636014	0.19292067706456784	0.1967427228685564	0.2104597940008351	0.2100805168907945	0.19457333466595103	0.1941308172055574	0.1968114269696976	0.21074826253651563	0.20952633796683123	0.19404028983096505	0.19349970338996644	0.1403650594014837	0.2710314830627145	0.17525426704091507	0.16998713119521833	0.23016032126947727
113	3.7734375	0.23528768892058208	0.1947506877502124	0.29423684446550846	0.20837654153813187	0.2744035538452166	0.20691036628545065	0.28087283628737564	0.1924756169199057	0.2800661609994283	0.19205272270300502	0.13777712729579222	0.19083407427906104	0.15247840276331592	0.1417524508888055	0.15717867638340893	0.1826672093888671	0.2064285335762111	0.19334124581760476	0.18899188014119983	0.19154393420632188	0.1950938823513282	0.20875235408796516	0.20804647881394106	0.19317075894817862	0.19274888040529572	0.19516128013712475	0.2090324398342775	0.20748688821772482	0.1926518570902016	0.19213086934352727	0.14041792361268818	0.26779183596453515	0.17351776634737162	0.16920525815765206	0.22766594684087416
114	3.7890625	0.232456839922054	0.19321119441431459	0.29126464885075165	0.20674878844442593	0.2709158516630018	0.20497746146829118	0.2780666389597184	0.1911610428159817	0.2772400715619652	0.19075408429068516	0.13789802086035463	0.18947687149404754	0.15182310955354206	0.14183055109019393	0.15675647247400612	0.18134166588927747	0.2047524860798522	0.191410818045541	0.18768987337760346	0.19024003854723665	0.19354625548401153	0.20712094439467132	0.20610400732951273	0.1918410183243963	0.19143713625509376	0.19361317947123358	0.2073931433671105	0.20554062475230883	0.19133468470269244	0.19083289489410868	0.14046925990439918	0.26470506665908355	0.17193960782374906	0.16850644078873658	0.22532592074154867
115	3.8046875	0.22980290258685143	0.191765358281715	0.28841477567081564	0.2051925436648732	0.2675809235525005	0.20313128287861318	0.2753836128002147	0.189914049385329	0.27453891004607917	0.18952055106941837	0.13800766858969657	0.1881882722714883	0.15122224856681427	0.1419068144116329	0.1563662466959707	0.18010933120294048	0.20315484064969647	0.18958707684880988	0.1864591599844873	0.18900289915120405	0.19209244134851702	0.20556113946513827	0.20424772623303317	0.19057846052360192	0.1901911449232335	0.19215983325515607	0.2058258818382276	0.2036820094738065	0.1900848671550187	0.1896006272960886	0.14051840207821215	0.26176217469837043	0.17050383566203903	0.16788014158370382	0.22312824002146828
116	3.8203125	0.2273123256955042	0.1904063007139247	0.28568015095443183	0.20370374490702184	0.2643891633445816	0.2013667904404872	0.27281653006282097	0.18872985159677294	0.2719542636652498	0.18834820974513786	0.13810637595213146	0.18696489640655858	0.1506698674577378	0.1419792670282748	0.15600527674821377	0.178962212342146	0.20163023378890388	0.18786297611893327	0.18529507330761374	0.18782797957279318	0.19072556293272244	0.20406878062558775	0.20247249499525682	0.18937834962928127	0.18900666142702796	0.1907941792017423	0.20432704080479736	0.20190588317811275	0.18889780452027805	0.18842952413115963	0.14056436217231333	0.2589538629478748	0.1691960552339712	0.16731713150640884	0.2210618192481843
117	3.8359375	0.22497292548568276	0.18912787852091764	0.28305416579600334	0.20227897134373782	0.26133191345528817	0.19967946932545236	0.2703592150187755	0.1876048575970751	0.2694801361120546	0.18723402693793786	0.13819478549297173	0.18580202929831194	0.15016114767922756	0.14204760024171448	0.15567244352331075	0.17789336350719165	0.20017491853343045	0.18623218805694108	0.18419328186211026	0.18671133624916247	0.18943949267191038	0.2026401574412472	0.20077400734804035	0.18823752282822778	0.18787961097762837	0.1895098251034012	0.20289136408806085	0.20020767365249842	0.18777041060586724	0.18731565092698502	0.1406067697414055	0.25627301414529874	0.16800370346317683	0.16681065922579522	0.2191169208970361
118	3.8515625	0.2227742383094283	0.18792457297773893	0.2805305160879004	0.20091473327406104	0.25840150843781107	0.1980652644448627	0.2680063906786723	0.18653694086866937	0.26710909219263906	0.18617466876030545	0.13827346699030138	0.1846956965665066	0.14969201646240204	0.14211265608031776	0.1553630514897458	0.17689627150389903	0.1987861439185335	0.1846889809424298	0.183150085229358	0.18565024359118	0.1882287145866738	0.2012719310985689	0.1991482501841913	0.18715499768062352	0.18680646724376002	0.18830123426444706	0.20151762371064919	0.19858325085466721	0.18669920367155812	0.18625554346209108	0.14064518682700555	0.2537117066981015	0.16691570522219734	0.16635352494131822	0.21728485978167933
119	3.8671875	0.22070637698384996	0.18679117587694752	0.2781039255407735	0.1996072215287308	0.25559038796767153	0.1965203757715129	0.2657503861480615	0.18552127322684356	0.2648353558754146	0.1851659321957345	0.138342932599717	0.18364159282695156	0.14925869622286536	0.14217285890931236	0.15507426863225549	0.17596515808764623	0.19746030097282652	0.1832278850406377	0.18216271679371077	0.18464088410452584	0.18708802838942798	0.19996088116195282	0.19759129462290909	0.18612368405094024	0.18578541825615155	0.18716317810221428	0.20020195945781022	0.19702862994554532	0.18568126139557417	0.1852459433420807	0.14067966842867147	0.25126356327990934	0.1659222184653174	0.16594155039854125	0.2155590890317555
120	3.8828125	0.21876079244001062	0.1857230594323985	0.2757688232107891	0.19835360655587433	0.25289178129811773	0.19504133231826462	0.26358662583187525	0.1845546297571987	0.2626534920298887	0.18420476165558988	0.1384039356896402	0.18263888827347777	0.1488578733542255	0.1422294692854394	0.1548050596140115	0.17509483134624348	0.1961943090951771	0.18184401345650225	0.18122719628199796	0.1836807348930754	0.18601280462078743	0.19870413777636242	0.19609974326165358	0.18514171703064639	0.18481219141080799	0.18609092031582353	0.19894085522518745	0.19554029610359358	0.18471317035531953	0.184283970208424	0.1407104299081463	0.24892213090342147	0.16501399918205786	0.16556999575642398	0.2139314857691067
121	3.8984375	0.21692936690506487	0.18471591310449606	0.27352087962637445	0.19715177420245614	0.2503000256604184	0.1936246134237076	0.2615113261341819	0.18363462416091267	0.2605588576728617	0.18328859421918028	0.1384572023350286	0.18168295850142205	0.1484865365728537	0.14228153987951625	0.15455518939490373	0.17428195284939801	0.1949844358233342	0.1805327732253884	0.1803415483067457	0.18276566567076064	0.18499874010796305	0.1974989855336884	0.19467037116862485	0.18420487688376833	0.18388333262008497	0.18508008054771624	0.1977312247224169	0.19411489974419027	0.18379147044079663	0.18336692630163623	0.14073760455278822	0.24668164769481865	0.1641830571545742	0.16523324579267448	0.21239373049215834
122	3.9140625	0.2152044751430191	0.18376571955174134	0.2713555573364801	0.19599905229461242	0.24780962590494887	0.19226703512581514	0.2595193631060446	0.18275820226790587	0.25854679018848825	0.1824141296820486	0.13850307026838574	0.1807717890428002	0.1481420585873352	0.14232879051154657	0.15432106446142674	0.17352194294665257	0.193826235000511	0.1792898513756307	0.1795012154351755	0.18189367566523623	0.18404182338285238	0.19634285968210524	0.19330011261890379	0.18331255108880593	0.18299673491105525	0.1841264503960659	0.1965715412741223	0.19274928363640453	0.18291444061798462	0.18249225722591386	0.14076080638370464	0.2445364982273358	0.16342224327645952	0.16492813410716695	0.21093994008438668
123	3.9296875	0.2135794413914886	0.18286889049420665	0.26926971605566663	0.19489308430540017	0.24541572501773926	0.190965864259142	0.25760499774074436	0.18192150694203182	0.25661415400624366	0.18157978476702044	0.13854230646848398	0.1799031295174439	0.1478221824230218	0.14237174807909353	0.15410099761171683	0.1728111654067443	0.19271879035666672	0.17811136697678365	0.17870382834190485	0.18106249773832028	0.18313846033677586	0.19523346201616082	0.19198620930070875	0.18246165281260937	0.18215124926612683	0.18322648932293595	0.19545935107095158	0.19144062898698194	0.1820778733256831	0.18165771687203122	0.1407799350912779	0.24248288558611802	0.16272523640327458	0.16465130745657236	0.2095653321175334
124	3.9453125	0.2120478254002763	0.18202198060668592	0.2672598262003439	0.1938312566135237	0.24311385572392175	0.18971838646076014	0.2557657193398643	0.1811236499043619	0.25475650647582376	0.18078361686302788	0.13857563519455854	0.17907386000809408	0.14752479350262765	0.14240904743703453	0.1538946609700553	0.17214637757373114	0.1916596989899198	0.17699355242472875	0.1779461074589448	0.18026967482829287	0.1822852050780255	0.1941685176009696	0.19072615320158787	0.1816513828950649	0.18134430080470046	0.18237684673479926	0.19439248986514313	0.1901861404658451	0.18127874691813672	0.18086108790543312	0.14079639267100513	0.2405158858510924	0.1620863814658511	0.1643991720326113	0.20826578968781992
125	3.9609375	0.2106037397322244	0.18122185472709515	0.2653217882680058	0.1928119381593197	0.24089961248591094	0.18852209068262502	0.25399790780775533	0.18036251710748577	0.25297026642439224	0.18002353052555212	0.13860374440820072	0.17828144643854651	0.1472480150566225	0.14244177127134627	0.1537001276125444	0.17152385414843513	0.19064617769708764	0.1759329585284219	0.1772275806669958	0.1795134031535977	0.18147892132128748	0.19314594942349844	0.18951713522366748	0.18087889386969094	0.18057405450780248	0.18157424616935847	0.1933674091758789	0.18898324273283074	0.18051570416663482	0.18010034322520904	0.14081031775525582	0.238631502929613	0.16150028326589005	0.16416916447547072	0.20703557944902368
126	3.9765625	0.2092417692984926	0.18046564122450207	0.26345157485393	0.19183342203889417	0.2387689637647512	0.18737465102262232	0.25229828681865296	0.17963588218996843	0.2512508014804426	0.17929744725211275	0.1386269746183835	0.17752437810295493	0.14699015264952497	0.14246984931549334	0.1535166427008804	0.17094076820163517	0.18967470395051178	0.17492641600062458	0.176546409820795	0.1787914597831453	0.1807167403000031	0.19216384041531503	0.18835695327968788	0.18014193373308648	0.1798379094896805	0.18081588332050808	0.1923831348431178	0.18782959639202385	0.1797896766502851	0.179373612535107	0.14082176894108633	0.23682600382373942	0.16096217712735564	0.1639575496458586	0.20586986211599065
127	3.9921875	0.20795676576254687	0.17975057815714843	0.26164690690248793	0.1908938111304536	0.23671808928187743	0.186273895212023	0.2506629865308433	0.17894313425244	0.2495958387252521	0.17860346961262288	0.1386456630156914	0.17680235149243337	0.14674961988130703	0.14249519518888432	0.1533434924915457	0.17039414819804904	0.18874376575006385	0.1739708392986299	0.17589842582770848	0.17810193149814868	0.179995895266207	0.19122028793737073	0.18724332048673742	0.1794392343420699	0.17913311086784992	0.18009878429620835	0.19143801887450645	0.18672283557816738	0.17909615985114957	0.1786790370429426	0.14083074930196005	0.23509504513693874	0.160467555319363	0.16376447898476978	0.20476745953681888
128	4.0078125	0.20674397240256456	0.17907417695668607	0.25990560558148573	0.1899912248717747	0.23474356568095162	0.1852175820956871	0.24908991941938838	0.17828218860641717	0.24800239237456373	0.1779399450190551	0.1386604712316928	0.17611289813931505	0.14652489752102243	0.1425171332050188	0.1531799339634679	0.1698814480885335	0.18785205073853944	0.17306343158598775	0.17528071498240494	0.17744345377631526	0.17931389139775636	0.19031358425158468	0.18617416940707127	0.1787672873073811	0.17845930437833415	0.17942064606843994	0.1905306404588239	0.18566087937860826	0.17843350153617943	0.1780149663821887	0.14083690247386682	0.23343516983151463	0.16001297945913256	0.16358834355645227	0.20372345559393035
129	4.0234375	0.2055989036706605	0.17843408907103583	0.25822391246433335	0.1891240072863529	0.2328423344350427	0.1842037892136412	0.24757568775616187	0.1776512605986653	0.24646805902213692	0.1773052993388118	0.13867182065844635	0.175453964978063	0.1463146838088994	0.14253525948968776	0.15302519007053686	0.16940029186605648	0.1869973798010554	0.17220154244769248	0.174693476799971	0.17681412044429667	0.17866838055018366	0.18944207576955507	0.1851474058158113	0.17812479828360142	0.17781521963076344	0.17877911832823584	0.1896576866753626	0.18464168133431613	0.17779977848271644	0.17737984669477533	0.140841461795643	0.2318423880155685	0.1595947954390717	0.16342630551886972	0.20273256154506505
130	4.0390625	0.20451746637691015	0.17782809984260353	0.2565996054957316	0.18828995358363662	0.23101095798694404	0.18323037808767204	0.24611815270273854	0.17704763984881752	0.24499008476082246	0.17669805478604664	0.13868015788423593	0.17482379163436093	0.14611786761070578	0.14254987640155442	0.1528798256873192	0.16894845673435566	0.1861789300706464	0.17138264532076575	0.17413521600304038	0.17621348238593493	0.17805714426880195	0.1886041755152661	0.18416126606688654	0.17751143825903	0.1771984301343318	0.17817185158592352	0.1888190643205398	0.18366326864669152	0.1771939387733194	0.17677219340990105	0.14084451592421843	0.23031443749331576	0.15920972221675644	0.16327644979799888	0.20179320831931263
131	4.0546875	0.20349578955531236	0.17725420685830426	0.25503067865959184	0.18748868029388574	0.22924654907792463	0.1822956562137669	0.24471476917396076	0.17647176702518289	0.2435662568190155	0.1761170073713718	0.1386857749187444	0.17422167283741036	0.14593342604484727	0.1425599998631455	0.1527418140061176	0.16852396117490093	0.18539330626745487	0.17060445064382151	0.1736038593902226	0.17563852373089517	0.1774781800506012	0.18779844916114075	0.18321396726267708	0.17692559833379004	0.17660864869761997	0.17759690952194107	0.18801306014838676	0.18272389337935224	0.1766163096211098	0.17619064914629193	0.14084602868446344	0.22884897669778562	0.1588548023720906	0.1631379922195357	0.20090142093344385
132	4.0703125	0.20253027216293817	0.17671047145460875	0.2535147928404233	0.18671756573297918	0.22754630995593284	0.18139800370043804	0.24336335955489827	0.17592197759077452	0.2421935049781041	0.17556053417325837	0.1386890228385064	0.17364562972638445	0.14576038495053828	0.1425673164836997	0.15260976924876493	0.16812493044048016	0.184639550366893	0.16986472176666062	0.1730965055202351	0.17508808226897377	0.1769295447769695	0.18702346403000225	0.18230362738722378	0.1763642329156311	0.17604326622291402	0.17705227151013947	0.1872371067047529	0.1818217832502425	0.17606512585121264	0.17563391390873653	0.14084608593913733	0.22744275507432707	0.1585276913255327	0.16301022552137065	0.2000534685401885
133	4.0859375	0.201617490972856	0.17619511407848867	0.25205022422152623	0.18597525619940972	0.22590753690996834	0.18053567814355995	0.24206149033826566	0.17539641276400866	0.24087012143681036	0.1750277111785526	0.13868998389312887	0.17309317865312263	0.14559786522053303	0.1425736843891412	0.15248353966306824	0.1677495950861292	0.1839172175631656	0.16916138387892188	0.17261433757752614	0.17456126686792978	0.17640944863262106	0.18627788965842462	0.18142880754308793	0.17582647903915818	0.1755018481868101	0.17653616928000732	0.18649084578212488	0.18095529433624669	0.17553748397611257	0.1751007313569491	0.14084493507033718	0.2260922295113295	0.15822582679898184	0.16289203116050538	0.19924798185371065
134	4.1015625	0.20075439218510607	0.17570649114233108	0.2506350848471332	0.1852623175069442	0.2243277365777706	0.17970721320110913	0.24080657679875084	0.17489258295461854	0.23959409246950197	0.17451720393340098	0.1386886442400873	0.17256468947166945	0.14544507505274057	0.14257785479488494	0.15236394171371248	0.1673963782037448	0.18322479931184643	0.16849260759696427	0.172155263869807	0.17405703770670528	0.1759162444919676	0.18556049021836557	0.18058799160351324	0.17531175308747401	0.17498262805722303	0.17604692178114095	0.1857729110261891	0.18012289543924148	0.17503249847551716	0.17458999331979144	0.14084260947219102	0.2247947543621802	0.15794700944887666	0.16278319577357553	0.1984841770376867
135	4.1171875	0.1999379828691556	0.17524300553153058	0.24926694837609537	0.18457515469062494	0.22280434631137166	0.17891096921047886	0.23959768404761056	0.17440968654474479	0.23836356977923978	0.17402768126262444	0.13868545153578216	0.17205903802644784	0.14530125807651922	0.14257855307591305	0.15224866363599313	0.16706378766759983	0.18256006622256654	0.16785639117867812	0.17171644877987313	0.17357431199013973	0.17544833736654872	0.18487002230849192	0.17977965280279706	0.17481989465809758	0.1744860350544347	0.17558291856169994	0.18508219739208792	0.17932306364455414	0.17454998240797942	0.17410056675931504	0.14083915827160487	0.22354811193895024	0.15768961753693722	0.1626818277541507	0.19775726319043097
136	4.1328125	0.19916550931865012	0.1748032157398183	0.24794368009426776	0.18391419128839628	0.2213350695403626	0.1781457921838858	0.23843255358720966	0.1739464515447702	0.23717668334963832	0.17355848353227332	0.1386806009649716	0.1715746227744729	0.14516574561120887	0.14257671366749242	0.15213785312282607	0.16675038241634865	0.18192165484930117	0.1672510042982575	0.17129904272821384	0.173112033905727	0.1750042757191624	0.18420536947325583	0.17900241914077197	0.1743493974439723	0.17400996973139618	0.1751427117545301	0.1844181509809254	0.17855441603762573	0.17408813936516904	0.1736314210780553	0.14083470206612203	0.22235047764966714	0.15745163425474681	0.16258653313783203	0.19706532584373598
137	4.1484375	0.1984343950214611	0.17438575012947297	0.24666357681301815	0.18327801021413623	0.21991773355409502	0.1774102019935258	0.23730904346683301	0.17350394306991215	0.23603155012518556	0.17310868181147324	0.13867444719172814	0.17110988983433587	0.14503791380774572	0.14257286239900735	0.15203167393881292	0.16645489709604377	0.18130955803360943	0.16667489124215845	0.17090022913764796	0.17266946580192977	0.1745826799839629	0.18356544171409656	0.17825496887249215	0.17389958572653016	0.1735527228381059	0.17472490586653577	0.1837782170088178	0.17781560761249404	0.1736455989662387	0.17318156061482107	0.14082919196278737	0.22119966501196867	0.15723133173985698	0.16249726473080284	0.19640818620794032
138	4.1640625	0.19774220825017466	0.17398930368837373	0.24542494411207882	0.18266554793656195	0.21855026116545684	0.17670290389372573	0.23622706238112803	0.17308058441010601	0.23492592869828163	0.17267744420966957	0.1386670444284642	0.17066450466817565	0.1449171561151183	0.1425672162457901	0.15193090981777707	0.1661761439298705	0.18072262332329275	0.16612636256950258	0.17051836630245165	0.17224582076969053	0.17418225035965185	0.18294918107248598	0.17753594038542259	0.17346691267317346	0.17311401857542918	0.1743282103865561	0.1831619426303963	0.17710534357919122	0.1732201400843731	0.17275006349819952	0.14082232089981356	0.22009373672419777	0.15702719875981866	0.1624137114821348	0.1957836209898288
139	4.1796875	0.19708672168644006	0.17361269260394036	0.24422664309289394	0.18207547310282615	0.21723078209405436	0.1760229127515212	0.23518362547358226	0.17267477773227288	0.2338581878181564	0.1722635321735955	0.13865869918052212	0.17023754717313958	0.14480299120101386	0.14255984406308903	0.15183542314628298	0.16591302899140548	0.18015891925836686	0.1656041014086473	0.17015513468513094	0.17183928267075432	0.17380179807879684	0.18235562795144206	0.1768444111676883	0.17305074500994325	0.1726924653802806	0.17395140410406407	0.18256876977546038	0.17642244166432042	0.17281240194051561	0.17233607068677687	0.14081518628463202	0.2190317480268177	0.15683795414323398	0.1623354993172116	0.19518799998242292
140	4.1953125	0.19646570189983922	0.1732547672120583	0.24306759344995732	0.18150726213689908	0.2159572645539973	0.17536881549778893	0.23417593928247954	0.17228579080069165	0.23282716137995751	0.1718664309282631	0.1386493761990284	0.16982812219386173	0.14469492354305635	0.1425504307073734	0.15174284454066564	0.1656644941040034	0.17961640572274512	0.16510664666227615	0.16980944063366632	0.1714496578838336	0.1734401647020845	0.18178381259013288	0.17617898128176762	0.17265106206518058	0.17228823131040766	0.1735933696750137	0.1819976095962087	0.1757657101811091	0.1724220285480263	0.17193872149220077	0.14080774282470188	0.2180112519981466	0.15666243186636547	0.16226231477886896	0.19462044115691765
141	4.2109375	0.19587719586865357	0.17291445988014478	0.24194552360234461	0.18095903309940845	0.21472790274226647	0.17473957100673804	0.23320351125854366	0.1719123654996719	0.23183189484558456	0.17148523523306491	0.13863935390995916	0.1694346174635823	0.1445925023972568	0.14253879058910646	0.15165290640864154	0.16542964845812624	0.1790952417720031	0.16463275575977404	0.16947866070302992	0.17107601240036308	0.17309628110480857	0.18123283539534868	0.1755386484111568	0.17226830609782365	0.17190055864370504	0.17325298531576377	0.1814479013382621	0.1751340417421196	0.17204814261325596	0.17155724666126387	0.14079987329994986	0.21702993732741646	0.15649937779410697	0.1621938137649052	0.19408139271724123
142	4.2265625	0.19531933676079516	0.17259078927376117	0.24085922247179442	0.18043121511089052	0.21354099729748865	0.174134316005184	0.2322638490365042	0.17155503037598804	0.23087045283576046	0.1711189760600111	0.13862869055933552	0.169056070441825	0.14449532489577188	0.14252584464591478	0.15156570920394893	0.16520755558500716	0.17859418107035552	0.16418122227686688	0.1691625309546368	0.17071769880966514	0.17276915586796066	0.18070185764218666	0.17492234801839107	0.1719018473238856	0.17152778735576213	0.17292932013201406	0.1809174316401787	0.1745264107440942	0.17168991667453715	0.1711909010552097	0.14079160206266012	0.21608598989911484	0.15634786169087814	0.1621283726358421	0.19356739725226987
143	4.2421875	0.19479038801628198	0.17228279414525846	0.23980790622414103	0.1799226151041021	0.21239483493032923	0.1735519046301512	0.23135695563859704	0.17121008104067817	0.22994189824432354	0.1707668508791049	0.13861737302867047	0.1686920112835547	0.14440300361269043	0.14251140454684963	0.15148117003484474	0.16499740689899045	0.1781131175102666	0.16375086898162466	0.168860572372464	0.17037374850362236	0.1724578273367055	0.18019002796559325	0.17432914872178562	0.1715500588463014	0.17116956719728102	0.17262134271618712	0.18040656141290812	0.17394176912870807	0.17134717391818505	0.1708389542287099	0.1407824011614529	0.2151782338508477	0.15620669187031305	0.16206687489010882	0.1930764450531832
144	4.2578125	0.19428873615615325	0.1719895992721498	0.23878953541095876	0.17943228405951175	0.21128782620461117	0.17299134503528485	0.23048218618690727	0.17087861349600567	0.2290443860622124	0.17042856222831462	0.13860549457079446	0.16834219520190152	0.1443151903919906	0.1424956770964398	0.15139903898496648	0.1647984465296124	0.17765046301117987	0.1633405947381864	0.1685706274457655	0.17004338363806687	0.1721614188355515	0.17969658195031152	0.17375806626656431	0.17121139082056683	0.17082500722205027	0.17232816696797942	0.17991395801738402	0.1733791795614113	0.17101716086414992	0.17050075735277095	0.14077303572743222	0.21430533204743057	0.15607526721409992	0.16200947600446977	0.1926085173357396
145	4.2734375	0.1938128300130291	0.17171037822690402	0.23780324068751993	0.17895923398979915	0.21021837652722689	0.1724519200595532	0.2296381155606127	0.17055975339850546	0.22817731946729086	0.17010317334494973	0.13859315517966442	0.16800577254720744	0.1442315616447405	0.1424792229288771	0.15131926918759167	0.16460993480105818	0.1772054919414045	0.1629494096370141	0.16829336758570868	0.16972526718759184	0.17187909914236507	0.17922076207473725	0.17320817907738878	0.17088758776213012	0.17049397547876458	0.17204905173739748	0.1794375950163924	0.1728377150273503	0.17069952327657395	0.1701756342075646	0.14076372454750125	0.21346563640704222	0.15595279792278083	0.16195484730780896	0.19216353488091076
146	4.2890625	0.19336119331358048	0.17144433191137645	0.23684804132680293	0.1785025876066574	0.20918505534392398	0.17193251103456422	0.22882367633239534	0.17025273667135002	0.22733905707203214	0.16979041856084723	0.1385804102253057	0.16768374329201013	0.14415181907431063	0.1424628762142095	0.15124195914777017	0.16443117022580028	0.17677770925908248	0.16257626914352663	0.16802649976325656	0.16941997003897186	0.17161006622633007	0.17876183712458577	0.17267858632798677	0.17057711748195867	0.17017560400267684	0.1717831196056926	0.1789787724325092	0.17231648271596894	0.17039468806772107	0.16986296298764883	0.14075429370985926	0.21265721239867763	0.15583852095655432	0.16190129293075348	0.1917378579050345
147	4.3046875	0.1929324621019321	0.17119074439680934	0.2359228871843118	0.1780615774409571	0.20818655022213348	0.17143235187330874	0.22803695225060097	0.16995776417307293	0.226528491862136	0.1694898692456588	0.13856706594118415	0.16737376295866607	0.14407569036044765	0.14244538885206975	0.15116708131843415	0.1642615902260473	0.17636569573106836	0.16222033005429226	0.16777131008550705	0.1691260068101455	0.17135359816901602	0.1783191278218978	0.17216845773455297	0.17027861963180105	0.1698696048592689	0.17152971226311298	0.17853675565777322	0.1718146649662678	0.17010085930620772	0.16956222251865827	0.14074464893810423	0.21187915532744822	0.15573173225246073	0.16185044305140278	0.19133074078665702
148	4.3203125	0.1925252547537119	0.1709489074573493	0.23502600242834187	0.17763671111505633	0.20722151650917398	0.17095065710085636	0.2272774557945459	0.16967583284075696	0.2257450312372531	0.16920061766300684	0.13855338629441974	0.16707602578670833	0.14400291743552773	0.14242670586102119	0.15109447375820328	0.16410056613564145	0.17596873742511754	0.1618806466075301	0.16752790170488036	0.16884298532764125	0.17110898210481248	0.1778919673921136	0.17167698737018194	0.16999153518500656	0.1695751161742887	0.17128804009540094	0.17811149292092748	0.17133142205122182	0.1698186141083015	0.16927273161676618	0.14073475654792306	0.21113068156093215	0.155632011942525	0.16180208029714835	0.19094302643150426
149	4.3359375	0.19213831841727053	0.17071816807716683	0.23415707401502492	0.17722717709219407	0.20628869042728343	0.17048668023923794	0.22654394837374617	0.1694061507909808	0.22498728637269072	0.16892229610526407	0.1385394300116893	0.1667905811921604	0.14393326893703906	0.14240684521990815	0.1510238589584224	0.1639475403554469	0.17558740398312228	0.16155638096641062	0.1672937102209583	0.16857153137552022	0.17087556393692152	0.17747973472460593	0.17120342096422947	0.16971816712877244	0.16929177810050383	0.17105747302012497	0.17770114416395322	0.17086599438566763	0.16954664169178918	0.16899417934892202	0.14072466641422077	0.21041024469165245	0.15553841264446322	0.16175529115563303	0.19057306945919222
150	4.3515625	0.19177054232403987	0.17049792159833374	0.23331488663219166	0.1768321165030198	0.20538691537759843	0.17003967492780614	0.22583504572344062	0.16914642301927643	0.22425406076596544	0.1686538208544844	0.13852530202643665	0.16651580498946003	0.1438665457120869	0.14238640957278909	0.15095499132588974	0.16380206649404816	0.17522043195996495	0.16124681978613015	0.1670690159456793	0.1683109025162584	0.17065273565272066	0.17708184311462272	0.17074706889675517	0.16945750646360194	0.1690189677134479	0.17083746901170271	0.17730506853780215	0.17041766189484547	0.16928548958689188	0.16872613088121965	0.14071449212896908	0.2097165608575249	0.1554506913189607	0.16171056022824043	0.19021833262758955
151	4.3671875	0.19142084149019234	0.17028757483765258	0.23249844097572883	0.17645040659798103	0.2045150045341624	0.1696089243018632	0.22514949641514573	0.16889607300497542	0.22354501136932456	0.16839481441259171	0.13851083325056526	0.16625116662350947	0.14380251459849108	0.1423653423668434	0.15088792110180538	0.1636635905886049	0.17486626766388524	0.16095113926332766	0.16685322594720242	0.16805996483355584	0.1704398986473418	0.17669770669027324	0.17030720931259702	0.16920447533194324	0.16875678712649636	0.1706273623769624	0.17692298275940976	0.16998570789689094	0.16903393738047467	0.16846747392507502	0.14070417526197243	0.20904805309060343	0.1553683778774071	0.16166593310149016	0.18987859339758517
152	4.3828125	0.19108818213242112	0.17008659370720675	0.2317068807051165	0.1760826527792995	0.20367182287769534	0.16919379077013696	0.22448589935502156	0.16865498228057466	0.22285866745070307	0.1681457442041684	0.13849604787310837	0.16599634756832	0.14374099713844252	0.1423440700172255	0.1508226593832862	0.16353171818715906	0.17452516524961065	0.1606686813643779	0.16664685049468747	0.1678184286618702	0.1702365151559873	0.17632678617160102	0.16988317912644696	0.1689593555060296	0.1685042947728399	0.17042657777073944	0.17655426185280215	0.16956946050134303	0.16879223653006353	0.1682180469621764	0.14069359487073552	0.20840409342741373	0.15529101283854935	0.1616222676533402	0.18955354946581357
153	4.3984375	0.19077150048071506	0.16989446162461996	0.23093955245718323	0.17572812741532665	0.2028563136692857	0.16879363738110945	0.223843725081445	0.16842176146096036	0.22219486102584596	0.16790582751941616	0.13848112154730755	0.16575071588530885	0.14368182028209392	0.14232173245007013	0.15075914814191357	0.16340602517205105	0.17419685764872717	0.16039876781728313	0.16644812502425427	0.1675851549384026	0.17004206809120023	0.17596854917136556	0.16947433487471186	0.16872115303624438	0.1682601474866276	0.170234708292113	0.17619764088187334	0.1691682832106549	0.16856043525083475	0.1679781199662816	0.14068292818095712	0.20778451362908437	0.15521805213754042	0.16157929341714083	0.18924272806392295
154	4.4140625	0.1904701401736271	0.16971068754077825	0.23019579360279077	0.17538544091850908	0.20206742081194942	0.1684078581557276	0.2232226740975427	0.16819696644956014	0.22155241620831212	0.1676746548199399	0.1384660437409553	0.16551398064430037	0.1436248248111286	0.14229881380548942	0.15069682883626376	0.16328611902358753	0.17388014818539405	0.16014074399984618	0.1662571409673385	0.16735963708416313	0.1698560618883773	0.17562247976963397	0.16908006828267852	0.16849118436846836	0.16802466953609657	0.17005118737794367	0.17585246404295474	0.1687815120088591	0.16833722514885463	0.16774700246878332	0.14067217380741148	0.20718786260901845	0.15514920735682064	0.16153671897770389	0.18894529443043973
155	4.4296875	0.19018318225195505	0.16953481945936671	0.22947370537385117	0.17505425415095685	0.20130421615545083	0.16803588292042695	0.22262171595595906	0.16798107012431326	0.22093035493023336	0.16745182480091236	0.13845073975650043	0.16528630338037845	0.14356986759831314	0.14227543680889143	0.15063634606749848	0.16317160894963278	0.1735747117060219	0.15989404015795722	0.1660738697752377	0.16714195549166277	0.16967804258139327	0.17528810274799128	0.16869982466254807	0.16827055994904558	0.16779731360454486	0.16987556519031283	0.17551865205789807	0.1684085809406306	0.1681215236944018	0.1675241500255495	0.14066130765693868	0.20661222451209257	0.1550842483847319	0.16149610811669832	0.18866039525002254
156	4.4453125	0.1899096590297802	0.1693664221689146	0.22877276054079107	0.17473370171638955	0.20056567577789094	0.16767714360571198	0.22203973761584406	0.16777314310995742	0.22032761606045265	0.16723678947590812	0.13843532432228595	0.16506664054309958	0.1435168276306661	0.14225142280776182	0.15057617351105015	0.16306221222712408	0.17328036432980415	0.1596580358966314	0.16589676428148925	0.16693238145773287	0.16950756646784637	0.17496494427252507	0.16833301951656932	0.16805826219574574	0.1675778797638411	0.1697074355326772	0.17519615344003991	0.1680489179223335	0.167913487647594	0.16730913794921637	0.1406502682636831	0.20605727611627822	0.15502318244304378	0.16145699365361382	0.1883881028161129
157	4.4609375	0.18964938618341856	0.16920508533087184	0.22809335034277964	0.17442411240785857	0.1998508258091579	0.16733110731300888	0.22147706607461604	0.167573723186019	0.21974331324841384	0.167029138450002	0.13841995175046853	0.16485543553892842	0.1434655519521157	0.1422268457966026	0.15051667520733528	0.16295756355571422	0.17299656126435536	0.15943224913766313	0.16572716635044787	0.16673009688377471	0.1693442214465647	0.17465255321093165	0.1679791053025137	0.167853982331343	0.16736617200111006	0.16954636427112818	0.17488478811870561	0.16770199920250617	0.16771376524560921	0.16710155528530907	0.1406392027857622	0.20552241396336557	0.15496521075608674	0.16141867864737217	0.1881268264636955
158	4.4765625	0.18940147110414945	0.16905043024807384	0.22743398749090138	0.17412531755200508	0.19915886269201877	0.16699727068695788	0.22093319390489438	0.16738155581159883	0.2191777066171106	0.166827780540866	0.13840449139343472	0.16465174914817648	0.1434159246113812	0.14220301914448819	0.15045836875713045	0.16285737912782755	0.1727227711165848	0.15921615664418998	0.16556496965558515	0.16653532521408215	0.169187632031564	0.17435051493893672	0.16763757301656929	0.1676568762516474	0.1671623840479678	0.16939196979727983	0.17458368299472654	0.16736731813857608	0.1675217057699646	0.1669010371841638	0.1406280901664943	0.2050072846558313	0.1549102013632497	0.16138271040528793	0.18787706031843301
159	4.4921875	0.1891649927999626	0.16890208848980334	0.22679418766011597	0.17383569743191576	0.1984889457536634	0.1666751180359966	0.22040719554992957	0.16719574889027902	0.21862884593239817	0.16663360224512958	0.1383889520922164	0.1644545303608586	0.1433678403076869	0.14217949134482832	0.15040133057617372	0.1627614116531239	0.17245911113499757	0.15900925113401332	0.16540814493115397	0.16634749846658553	0.16903742257680202	0.17405840838163505	0.16730792073365924	0.16746805007103197	0.16696578247622385	0.1692439054913631	0.17429270674872427	0.16704437282901324	0.16733596351771907	0.1667072417653872	0.1406169446697575	0.20451066102653184	0.1548582406415297	0.16134763813142347	0.18763842286056762
160	4.5078125	0.18893969559532897	0.16875971712756638	0.2261731923115397	0.17355473532332724	0.19784034225669755	0.1663641943091968	0.21989828148375432	0.16701574969555708	0.21809712771606385	0.1664463544786917	0.13837348925047427	0.16426295383753484	0.1433212087164425	0.14215557586465088	0.15034551369232954	0.16266935076475297	0.17220523948203842	0.15881107577322745	0.1652554485346716	0.16616588898492646	0.16889325111428136	0.17377584077304786	0.16698969812876696	0.16728564760308665	0.16677549410777318	0.1691018144935088	0.17401100141960818	0.1667326943610133	0.16715564794675047	0.166519865066546	0.1406057680124002	0.20403114494464683	0.1548086249020621	0.16131237665127884	0.18740869783804082
161	4.5234375	0.18872482316466274	0.16862299396148656	0.22557006895135367	0.17328299583927356	0.19721225974208426	0.16606404291519414	0.21940466790968696	0.16684324606784187	0.21758141842410797	0.166265213095855	0.13835797116592732	0.16407821465099748	0.14327591633327091	0.1421301509462488	0.1502910845418825	0.16258099818513017	0.17195934106253258	0.15862120011337938	0.16510820698783601	0.1659899179032836	0.1687547909917358	0.17350244491446182	0.16668244214152222	0.16710923577068573	0.1665906763559599	0.16896536098222747	0.17373861438734467	0.16643183673150763	0.1669805649015143	0.16633866131910116	0.1405941997253335	0.20356850548654154	0.15476132092557296	0.1612771971872297	0.18718736258538285
162	4.5390625	0.18851976092859069	0.16849161036437119	0.22498461840408088	0.17302040684806727	0.19660388464879838	0.16577422295161193	0.21892501527522693	0.16667459043331126	0.21708211367633992	0.16608943013335267	0.13834246743172882	0.1638986797703064	0.1432318833866565	0.14210291576337847	0.15023778507468039	0.16249609855157765	0.17172229322989507	0.15843921080534717	0.16496742778510337	0.16582019933401354	0.16862173138466166	0.1732378418301984	0.1663856907365956	0.16693928961726387	0.16641206322775032	0.16883427327144668	0.17347489235013225	0.16614136606740482	0.1668114209976308	0.1661633488714076	0.14058227745025653	0.2031215804205855	0.15471644686410865	0.1612437743335562	0.18697373803561457
163	4.5546875	0.18832409406490813	0.16836528505651102	0.224416429354135	0.17276704761596803	0.196014566326957	0.1654943243461355	0.21846018706639295	0.16651058450047476	0.21659742279748445	0.16591917019899463	0.1383267983781197	0.1637249049062799	0.14318903063722394	0.14207467167078391	0.15018554878546317	0.16241444716477027	0.17149196687603396	0.15826482369922729	0.16483035114206174	0.16565544020836087	0.16849379013010157	0.1729817018164812	0.16609904515454083	0.16677505514373345	0.16624079770624464	0.16870823856530104	0.17321906063494125	0.1658608757187277	0.16664853534611496	0.1659936672037138	0.14057081999509996	0.20268999456424214	0.1546733793995587	0.16121136082710033	0.18676825088483592
164	4.5703125	0.18813703250028094	0.16824374323649152	0.2238644149864511	0.17252144172724213	0.195443632258141	0.16522394945302066	0.2180103192266408	0.1663525133981981	0.2161278108835946	0.16575485612249627	0.1383111233240534	0.16355745140861447	0.14314728727006715	0.14204751678309108	0.15013438808203533	0.16233585740825213	0.17126912415787587	0.15809758901899856	0.16469680303965378	0.16549620456833142	0.16837069006408695	0.17273368227395175	0.16582209856247582	0.16661568957597153	0.16607568744824328	0.16858694155820492	0.17297224979580256	0.16558992616672485	0.16649103117238306	0.16582940313018643	0.14055958672148705	0.20227371361361535	0.15463238298449392	0.1611794565493085	0.18657213637857514
165	4.5859375	0.1879581602810741	0.16812672743631907	0.22332775512783098	0.1722830642584414	0.1948904331597964	0.16496272110223423	0.21757452956424722	0.1662021123041719	0.21567269857130938	0.16559579958046605	0.13829549346278272	0.1633958047308974	0.1431065583920026	0.14202094175364938	0.15008451485844196	0.1622601324117685	0.1710543273895852	0.1579371091017987	0.16456833649009128	0.1653422266092704	0.1682521715092224	0.172493466288198	0.16555448029471986	0.1664618793738696	0.1659156364642731	0.16847022153847796	0.17273334203925966	0.16532817582024956	0.16633899304887295	0.16567029814501247	0.14054849673660352	0.20187154489736095	0.15459290782603013	0.16114853897058543	0.18638263991890652
166	4.6015625	0.1877872253430584	0.16801400332445773	0.22280661620813963	0.17205145399045293	0.19435446163233722	0.16471027688745232	0.21715221333565501	0.16605580936342032	0.21523089286037048	0.1654419747641942	0.138279809322623	0.1632409712587157	0.14306678188436173	0.1419934773936597	0.15003713602084853	0.16218708894014516	0.17084720192955688	0.15778304183945568	0.16444520756430114	0.16519275195834604	0.16813799473778374	0.17226075847068567	0.16529582250301667	0.16631196218234748	0.16575855083764263	0.1683577612313763	0.17250244085145067	0.16507523686015857	0.1661913664029393	0.16551614082086893	0.14053746635363917	0.20148325314307558	0.15455514409562796	0.16111762471464408	0.18619929775661392
167	4.6171875	0.187623482744304	0.16790534119170789	0.22230018719571648	0.1718268232353771	0.1938348879554055	0.16446624792048628	0.21674315381197432	0.16591173346156293	0.21480180462376428	0.16529272199784725	0.1382641791588192	0.16309105806196472	0.1430279240921536	0.14196517175854756	0.1499906234507037	0.16211657585983746	0.17064696293524656	0.15763502518923855	0.1643259443469937	0.16504854862958135	0.1680279284038437	0.17203525295124145	0.16504574233869984	0.16616681474690778	0.16560552523389516	0.1682493513245341	0.17227851363032287	0.16483074030388295	0.16604697693686715	0.16536672347364936	0.14052644849958917	0.20110827326493314	0.15451873881249	0.1610872862337314	0.18602235609935588
168	4.6328125	0.18746718275731067	0.16780052162177425	0.22180825735051782	0.17160980327879496	0.19333110813856927	0.16423031535964225	0.21634646186963702	0.16577240922865824	0.21438522183632538	0.16514793954498716	0.1382482765694288	0.16294457755640046	0.14298989627742276	0.14193714035566846	0.14994486765541337	0.16204842777446687	0.17045190997378007	0.15749269995002374	0.16421106160463544	0.16490821048531074	0.1679217588313485	0.1718166724271295	0.1648039102965363	0.16602631133012366	0.16545776550975697	0.1681448818772761	0.17206023682829363	0.16459435598568284	0.16590747539920442	0.16522181676189696	0.1405154573154192	0.2007459349035963	0.15448371242806017	0.16105767451425515	0.18585332184149989
169	4.6484375	0.1873175348164608	0.1676993404300265	0.2213305449848472	0.171400167129126	0.19284260651595259	0.1640021579595972	0.21596124295704644	0.16563703978360708	0.2139812450615679	0.16500684567395796	0.13823223508408441	0.1628030816094156	0.1429526742535392	0.14190902594396915	0.14990015149206284	0.16198247941278854	0.17026256416672936	0.15735596803195545	0.16409911990772935	0.16477243134587205	0.16781927780052436	0.17160474859569513	0.16457001659523723	0.1658887614605161	0.1653148789424354	0.1680441088100157	0.17184868263641861	0.1643657797979664	0.1657732871666171	0.16508126212258903	0.14050448914591235	0.20039616247420763	0.15444993741033594	0.1610283925329943	0.18569026025919472
170	4.6640625	0.1871739875316364	0.16760160979973826	0.2208659938161479	0.17119722059191347	0.1923688681939453	0.1637814503528688	0.2155871185799682	0.16550769804207635	0.2135883705985822	0.1648700606625418	0.1382161722484269	0.16266603818429945	0.142916176125236	0.14188083234512966	0.1498546012533299	0.1619185851461435	0.17008034193799748	0.15722441506864837	0.16399055456498768	0.16464052934979057	0.16772029014998846	0.17139921605626363	0.16434374778430672	0.16575513088359892	0.16517566629609334	0.16794675189890712	0.17164426673128363	0.16414472862779456	0.16564297706204034	0.16494483951539163	0.14049349148939044	0.20005780363855666	0.15441724497319004	0.16099982964698764	0.18553185754668544
171	4.6796875	0.18703660525316293	0.16750714789982635	0.2204140333230622	0.17099925657433604	0.19190944497895013	0.16356791519413222	0.2152244238506592	0.1653819939992214	0.21320631792042263	0.16473748100891053	0.1382002405652859	0.16253270528772687	0.1428803832159865	0.14185306180904028	0.14980965349756004	0.1618566092610026	0.16990373701856942	0.157097868363908	0.16388478175240656	0.1645128899456988	0.16762461517028668	0.17119983686224	0.16412479973831356	0.16562609095547928	0.16504009528589497	0.1678525030527404	0.17144607820614477	0.16393085503295218	0.165516727658157	0.16481237245269237	0.1404824586798799	0.19973091428981415	0.15438573993407154	0.16097148693479882	0.1853784092280088
172	4.6953125	0.1869046535645827	0.1674157815931995	0.2199739217253243	0.17080741017315412	0.19146384985086373	0.1633612624407981	0.21487156726675077	0.16525994282535303	0.21283567545301438	0.16460837226667915	0.13818449906579397	0.16240356494504762	0.142845227728512	0.14182569064772166	0.14976539374374362	0.16179650395353828	0.16973265251239322	0.15697608381112194	0.1637825101755495	0.1643887682287261	0.16753207365359224	0.17100636515703266	0.16391287011822242	0.16550085930806827	0.16490981111176845	0.16776128438725468	0.1712539444355064	0.16372386177253878	0.1653932266201057	0.16468370551884726	0.14047096203066312	0.19941502104141026	0.15435504835691646	0.16094349055438611	0.18523008596022114
173	4.7109375	0.18677805081048393	0.16732735056844572	0.2195457845885714	0.17062099277960727	0.19103172444805927	0.16316121152812646	0.21452832387618676	0.16513988726060183	0.2124752993807347	0.16448299975542374	0.1381687812785804	0.1622785283503972	0.14281067836198114	0.14179904837024238	0.14972119398221714	0.1617381062643622	0.1695681308586367	0.1568587522067415	0.16368263362956598	0.16426793893975733	0.16744250295199278	0.17081856964288877	0.1637076887813726	0.1653792023869314	0.16478443056788095	0.16767299169090016	0.1710661903083236	0.16352348000383793	0.16527338479875575	0.16455865556282373	0.1404593104540816	0.19910911845888468	0.15432549117575806	0.16091424631281398	0.185086945571881
174	4.7265625	0.18665643474983795	0.16724169378770332	0.21912955445307644	0.1704404126483722	0.19061244313116277	0.16296751595425105	0.21419599408403925	0.16502203195328932	0.21212493264162394	0.1643618960433917	0.13815298950480662	0.16215644025012418	0.1427766996214167	0.1417718498865539	0.1496769706932878	0.16168134154698033	0.1694086904143663	0.15674576683642205	0.1635858756493434	0.1641507705274759	0.16735575575099096	0.1706362346847396	0.16350900084631437	0.1652610075133051	0.16466182832732904	0.16758758917233912	0.17088465250980817	0.1633294679320919	0.16515821226979266	0.16443708898417142	0.14044805572868718	0.1988130825635918	0.15429656241585188	0.16088476269877905	0.1849483348566135
175	4.7421875	0.18653976562296912	0.16715867515325114	0.2187237656166666	0.1702649725907042	0.19020550181527274	0.16277991642946812	0.21387345198673485	0.16490735171283108	0.21178452253122806	0.16424362236149584	0.13813734542230446	0.1620378603926844	0.14274326029938567	0.14174340127017182	0.14963194865222015	0.16162613241039447	0.16925407629528577	0.15663686238659946	0.1634922661779617	0.16403633120348443	0.16727167832552384	0.1704591467217263	0.1633165007240766	0.16514859933046525	0.16454123088728412	0.16750486198715542	0.17070896806856678	0.16314159738808232	0.16504555781889152	0.1643188429890774	0.14043703340043973	0.19852649741073325	0.15426862541599703	0.16085590739545136	0.1848143636977297
176	4.7578125	0.18642766610718617	0.16707815431904013	0.21832833332174678	0.1700937627795605	0.18981050746677675	0.16259816585410924	0.21356020384409236	0.16479589464068276	0.21145361802505436	0.16412830138028076	0.13812181190902495	0.1619231449549737	0.14271029629486714	0.14171523712062983	0.14958619614438148	0.16157234342698806	0.16910302435672847	0.15653184386304303	0.16340073974215785	0.16392525819186093	0.16719013419160975	0.1702871005678343	0.16312981705711216	0.16503857707860783	0.16442379932944054	0.16742458526282628	0.17053788955705612	0.1629596385669314	0.16493597093967144	0.16420376094897404	0.1404261280204248	0.19824871097578878	0.1542412558894091	0.16082658954418272	0.1846851152602626
177	4.7734375	0.1863200543012294	0.16699999806410015	0.2179435888651781	0.1699271532370054	0.18942702169653697	0.16242205073979168	0.2132556930028596	0.16468895713313822	0.21113137161645554	0.16401671831506348	0.1381061085782848	0.16181080335887985	0.14267777526372355	0.14168734032873354	0.14954034023128812	0.16151996381979006	0.16895647570619943	0.156430490385511	0.1633129239614593	0.16381660732404169	0.16711099294225928	0.17011990972395058	0.16294901828924052	0.16493013773721618	0.16430940312619613	0.1673465367271964	0.17037105397774854	0.16278333466233585	0.164829332170294	0.16409170655167835	0.14041526524702808	0.1979803679231343	0.15421442708321656	0.16079711292526927	0.18455951958272176
178	4.7890625	0.18621658760955	0.16692408679490012	0.21756929987240764	0.16976590380778808	0.18905465576173053	0.1622513366469556	0.2129594760278559	0.16458562596822576	0.21081835307850622	0.16390804741836923	0.1380901917090385	0.1617012863697405	0.14264565435909032	0.14166103536641322	0.14949439120149502	0.1614688469597711	0.16881427237661273	0.15633266682344232	0.16322747997365467	0.1637115007791497	0.1670341252648006	0.1699573870529345	0.1627737918572929	0.16482736468061812	0.1641986148456305	0.16727069769037262	0.17020874846525424	0.16261244839010341	0.1647257742439856	0.16398255190873803	0.14040437276708523	0.19772081975846853	0.15418851074341408	0.1607682359765029	0.18443746988060175
179	4.8046875	0.18611678343043192	0.16685030459483513	0.2172042519905328	0.1696093797561595	0.1886930173507815	0.16208581352666718	0.21267234064627782	0.16448349693217604	0.21051379779474416	0.1638019158929466	0.13807428282058334	0.1615942383270172	0.14261392386678157	0.14163453168385526	0.1494502412102597	0.16141895751383295	0.16867581042723473	0.15623809396702282	0.16314539679339357	0.16360973876771373	0.16695942007669878	0.16979935697978155	0.16260389447962248	0.16472615548954092	0.16409078499972393	0.16719697992013077	0.17005170805783204	0.16244672393839643	0.1646235054925418	0.163876046663654	0.1403934734295293	0.19746881936776103	0.1541632234731768	0.16074152490860608	0.1843188789771646
180	4.8203125	0.18602082596363476	0.16677854227476635	0.216848370548279	0.16945686362277182	0.18834166698878907	0.16192528273531204	0.2123926589070386	0.1643843521106044	0.21021710909656594	0.16369826604003412	0.13805860015232582	0.16149101733843932	0.1425825693557743	0.1416068385239873	0.149405696914971	0.16137021999921858	0.16854127718259843	0.15614673353840197	0.16306578869157634	0.16350985538964807	0.16688676533876687	0.1696456408501112	0.16243909990808886	0.16462656724302568	0.16398695515748932	0.1671252911942877	0.16989922014716935	0.16228598432057462	0.16452285446134463	0.16377232387382976	0.14038267976441365	0.19722389100074095	0.1541384550372129	0.16071567268192508	0.18420488787645053
181	4.8359375	0.18592830241761935	0.16670869183454573	0.21650220024079098	0.1693084383588312	0.18800029903569768	0.16176954545320432	0.21212069772001868	0.1642881935047477	0.2099277927694162	0.16359737030017119	0.13804290600150665	0.1613910841857923	0.14255157610135216	0.1415786079128319	0.14936116498506577	0.16132253763923343	0.16841081979401834	0.15605834708030913	0.16298633515170063	0.1634112692587113	0.16681605313571973	0.16949607763627594	0.1622792168305756	0.1645281766600726	0.16388633439102965	0.16705550942551411	0.1697509040538348	0.1621300440784354	0.16442539363458342	0.16367122268773984	0.14037181309017926	0.19698659429543622	0.15411406527874952	0.16068933293137333	0.18409530200415355
182	4.8515625	0.18583891888237764	0.16664066109989484	0.21616501672943386	0.1691631865232975	0.18766862630500514	0.16161842067295623	0.21185608182497687	0.1641949796255947	0.20964568165204867	0.16349881388032195	0.13802707502422545	0.16129365105939403	0.14252094686670158	0.14155065045891096	0.14931805130837472	0.16127590323258784	0.16828408109907023	0.15597280137460606	0.16290791724571285	0.1633152424852244	0.1667471881990939	0.1693505131990553	0.16212403891418187	0.16443292424922676	0.16378789367127405	0.16698754285976952	0.16960673411482463	0.1619787256874155	0.16433034338199237	0.16357257844152256	0.14036099973465027	0.19675695058561482	0.154090279215734	0.16066305486678445	0.18398755439655504
183	4.8671875	0.18575278253750444	0.1665743545682751	0.21583602538903962	0.1690226273651616	0.18734635772383879	0.16147171595939128	0.21159750453710216	0.16410233780931532	0.20937069370858555	0.1634022006973255	0.13801119923033775	0.16119865263378227	0.1424906393116312	0.1415224689072782	0.14927629921508337	0.16123021393165926	0.16816153753194946	0.15589002943903119	0.16282995317555393	0.16322178134714604	0.16668007347799135	0.16920878547386686	0.16197337106061316	0.16433956142242143	0.16369002562488247	0.1669213106904629	0.16946656544198535	0.1618318541462137	0.16423788017071145	0.16347627248233582	0.14035009798415377	0.19653430876086878	0.15406669430174721	0.16063676992348408	0.1838819088484299
184	4.8828125	0.1856693971026753	0.16650968281155315	0.21551431715755548	0.16888602358435295	0.18703305480147336	0.16132922932798455	0.2113450077555597	0.16401038237722154	0.20910281300706293	0.1633077554475456	0.13799544648719567	0.1611053825368136	0.14246064183880552	0.1414945246277367	0.14923511356005023	0.16118544469379875	0.16804260666379756	0.15580988788527145	0.16275483645753486	0.1631311109995906	0.16661462077497466	0.16907075767972385	0.16182704983240914	0.1642512005349621	0.16359354910806506	0.16685685550799734	0.16933023238762068	0.16168925218501595	0.16414784164624519	0.16338215176439413	0.14033925714967982	0.1963188024675424	0.1540435332183172	0.16061106713816894	0.18377876758576694
185	4.8984375	0.18558874094073416	0.16644656590487636	0.2152000777054311	0.16875282294078747	0.18672841964897877	0.16119078926139122	0.21109858276919083	0.1639224455887594	0.208842339906951	0.16321538550371278	0.1379799485594211	0.1610135371735337	0.1424309524127944	0.14146691644066928	0.1491931604818738	0.16114152850355218	0.16792593440805753	0.15573225996218815	0.16268102394875494	0.16304281482190564	0.16655074860499175	0.16893628302036084	0.16168469695101273	0.16416439975638877	0.16349951113660674	0.1667940120219949	0.1691973460310109	0.1615507791446394	0.16406035402425095	0.16329009695238003	0.14032844282723633	0.19610975968047553	0.1540209320927717	0.16058659219052368	0.18367837174092902
186	4.9140625	0.1855109636639209	0.16638492023737458	0.21489288035033632	0.16862289783343717	0.18643218116313362	0.1610562428692161	0.21085833930889822	0.16383799532992935	0.20858827727704113	0.1631256960043438	0.13796443005084483	0.16092365854279286	0.1424015364659061	0.14143916758670344	0.14915058675495318	0.16109840882255128	0.16781103421372784	0.15565696427122072	0.16260849450721032	0.16295682449704968	0.16648837330415292	0.1688052237748538	0.1615464769911012	0.16407761242541594	0.1634076065780397	0.16673260754864738	0.169067790437882	0.16141623189809595	0.16397555437581435	0.16320019201240893	0.1403175240811267	0.19590710610900797	0.15399849552632283	0.16056194422827688	0.18358078413604637
187	4.9296875	0.1854354468224778	0.16632467585509716	0.21459347583895746	0.1684970377776879	0.1861441110544888	0.16092546028181579	0.21062410047124697	0.16375419160238755	0.2083405477286177	0.16303808461855276	0.13794896542603524	0.16083606524450128	0.14237239255495	0.14141098764698107	0.14910738309574714	0.16105607588598853	0.16769937287967446	0.15558397856309947	0.16253823344447083	0.16287214456912702	0.16642741789213267	0.1686774601946614	0.16141224718824887	0.16399251022340597	0.16331812895197456	0.16667247107707622	0.16894029679582673	0.1612854829618557	0.1638923618660459	0.1631122733964682	0.1403066673893541	0.1957104120989935	0.1539763102648785	0.16053625890019269	0.1834849710304546
188	4.9453125	0.18536268509128354	0.1662657584777791	0.21430179615434278	0.16837431802088088	0.18586396490862223	0.16079828583355307	0.21039674903769226	0.16367233702211495	0.20809870195346855	0.1629518873352292	0.1379335518697066	0.16075006080091767	0.1423435012851284	0.14138336465332613	0.1490636575084936	0.1610144516769823	0.16758987711342505	0.1555130802996882	0.16246998608959834	0.16278922011041147	0.16636781882902074	0.16855286541963205	0.16128179144525184	0.16390844560641857	0.16323141951581388	0.16661360525044377	0.16881610084410903	0.1611583454652683	0.16380990995154832	0.16302631231755818	0.1402957259668527	0.19551950003289478	0.15395464952388657	0.16050910744202845	0.18339196511156833
189	4.9609375	0.18529209342840874	0.16620810412177559	0.2140172121267629	0.16825476821258228	0.18559142443509968	0.16067459895824904	0.2101754712796743	0.16359133025897785	0.2078626774345109	0.1628676103562963	0.13791799368229046	0.16066607838818117	0.1423148426733865	0.14135612637006656	0.1490203220893886	0.16097352539748194	0.16748436416206058	0.15544421449287776	0.1624044624622925	0.16270768474341002	0.16630950385061524	0.16843131819220464	0.16115494241493827	0.16382757522977784	0.16314555530186745	0.16655596571980902	0.16869468085738892	0.1610346607031355	0.16373027898289805	0.16294195620258115	0.14028421875836977	0.19533370867931368	0.1539333227981898	0.16048207593287836	0.18330089538168037
190	4.9765625	0.18522344231550059	0.16615165628278025	0.213739575013705	0.16813798273976868	0.18532621150237827	0.16055426959669847	0.2099596847797343	0.16351116424103307	0.2076321558393478	0.16278500197951887	0.13790235723421576	0.16058283904472684	0.14228642545509812	0.14132923187594143	0.14897780404411576	0.16093322264870152	0.16738284291325023	0.1553772896386087	0.16233901514884336	0.16262817839131927	0.16625241384289263	0.16831270336070092	0.16103155132842473	0.1637492048383681	0.16306194838657123	0.1664996559689651	0.16857566017658138	0.16091431811946977	0.16365213134012963	0.16285946765983958	0.14027292583077577	0.1951523815644722	0.15391212025214782	0.16045682617711995	0.18321157319487966
191	4.9921875	0.18515712399619771	0.16609634962307876	0.2134677920798084	0.1680239756928648	0.18506807658636593	0.16043716553021206	0.2097488047328421	0.16343254035209032	0.20740719272772237	0.16270363118702894	0.13788674119294103	0.16050163748216034	0.14225821526061505	0.14130204357846127	0.1489376243082773	0.16089355036597636	0.16728282779168252	0.1553122180547173	0.16227419113923314	0.16254999004270398	0.16619648377490964	0.16819691821556682	0.160911447857656	0.16367234664968766	0.16298074139232943	0.16644456597231716	0.16845976501970777	0.16079719117635038	0.1635754137108092	0.1627786807288275	0.14026204028924522	0.19497524743535022	0.15389111367447708	0.16043196131274795	0.1831255310145289
192	5.0078125	0.18509244446121156	0.1660421252475319	0.21320215586907068	0.16791163799868444	0.18481679506568063	0.16032316210569725	0.2095429577192288	0.1633571875233496	0.20718851759479828	0.16262389428910032	0.1378713210976652	0.1604232890008067	0.14223022724240986	0.1412743332741046	0.14889707823201065	0.1608544565638319	0.16718433450052378	0.15524893713032117	0.16221071952015886	0.16247415149105626	0.16614165610597736	0.16808384493595419	0.16079433433486195	0.16359663665902516	0.1629011763022943	0.1663905351389076	0.16834716323882198	0.1606831572512069	0.16350013211469228	0.162699520116979	0.14025136412872308	0.19480334516737569	0.1538706607488134	0.16040673912476403	0.18304073964793255
193	5.0234375	0.18502970760385137	0.16598893376935356	0.21294279687772444	0.16780149900799565	0.18457211151024322	0.1602121504350547	0.20934199134712247	0.16328365410226878	0.20697457610033643	0.16254619436732534	0.13785613998004023	0.16034710677214964	0.14220242098157793	0.14124671926708537	0.14885641259291962	0.1608158873042546	0.16708867314690434	0.15518734984706528	0.16214751552655665	0.1624002919856039	0.16608788000666516	0.16797339268368522	0.1606804300566156	0.16352368868596875	0.16282244743479624	0.1663373942656809	0.16823764256226398	0.16057210522507537	0.16342585313846258	0.1626218898236044	0.14024076950051834	0.19463695320583893	0.1538503120475069	0.16038176066984636	0.1829564330313638
194	5.0390625	0.18496879194251015	0.1659367241724236	0.21268950035879144	0.16769356444669278	0.1843337648714813	0.16010400568971633	0.209144694287304	0.16321277204129409	0.20676589696131087	0.16246985927914726	0.13784094230408397	0.16027261157383632	0.14217481186170006	0.1412195919770119	0.14881586397740437	0.16077786363415136	0.16699546335536114	0.1551273881467058	0.1620866688225865	0.16232714222249872	0.16603510545999134	0.1678654597431848	0.16056955806235756	0.16345306877937268	0.1627451864060435	0.16628525444696773	0.16813099068392312	0.1604639345842399	0.16335316581383152	0.16254570900326193	0.14023019050982216	0.19447531866525022	0.15383003372959672	0.1603571733953906	0.1828731703317298
195	5.0546875	0.1849091804221392	0.16588545118137052	0.21244165866428968	0.16758803030937686	0.1841016477199911	0.15999862968876177	0.2089535510172131	0.16314189923499667	0.20656164575049737	0.16239483676484986	0.13782561841874744	0.16019950252781004	0.14214736786594157	0.14119380589689112	0.14877562362104207	0.1607403147267042	0.1669035923918834	0.15506897385377177	0.16202708010397093	0.16225463709990195	0.16598328539807028	0.16775995127678184	0.16046157153360713	0.16338496348017603	0.1626694707361632	0.1662341145982988	0.16802625795521786	0.16035855059163961	0.16328105323194353	0.16247090119474472	0.14021965035522044	0.19431761796033292	0.15380991436959546	0.16033232145455686	0.18279253541618262
196	5.0703125	0.18485111106442204	0.16583506966875255	0.21219944215801476	0.16748487814027446	0.18387543166543557	0.15989591798383673	0.20876753742471132	0.16307178947781742	0.2063619727628735	0.16232123097005874	0.1378102298214306	0.1601269093504914	0.1421200992135851	0.1411670090376564	0.14873592618734185	0.1607032433201826	0.16681486036511695	0.15501202246246548	0.16196753567103978	0.162183661660659	0.16593237003321556	0.1676567778068565	0.160356345674952	0.16331518519025776	0.1625953472785357	0.16618370887272294	0.16792300990942316	0.16025579489231057	0.1632096012486341	0.16239756732107632	0.140209114850942	0.19416393675610646	0.15378997047343504	0.1603073213409424	0.18271410135633318
197	5.0859375	0.184794603567754	0.16578553473704075	0.2119624432136373	0.1673849987555658	0.18365493605607294	0.1597957569483567	0.2085854866242345	0.16300288533829627	0.20616692791364694	0.16224938390663357	0.13779504148467295	0.16005622452518165	0.14209298853455676	0.14113982869782743	0.14869656898760858	0.1606665937928135	0.16672774782103933	0.15495646716081612	0.1619090865396658	0.16211331412697355	0.1658823180335445	0.16755585942161055	0.16025371240191089	0.16324367086610975	0.1625227007399612	0.16613416572714207	0.16782193660055222	0.1601556088192445	0.16314005513456442	0.16232506422858764	0.14019868002955588	0.19401479849488376	0.15377022889097752	0.16028253354155347	0.18263598903248243
198	5.1015625	0.1847394743734307	0.16573680046606898	0.2117307808651838	0.1672870208894666	0.18344000619478074	0.15969806867544906	0.20840716344376367	0.1629342015679999	0.205975955970075	0.1621793748565182	0.13777978651019232	0.15998746812469794	0.14206602732687312	0.1411110854287836	0.14865766100720834	0.1606303856178335	0.16664159104510673	0.15490225346708053	0.16185159062894577	0.16204465224122072	0.1658330869219386	0.1674571064181079	0.16015342820209189	0.16317307677180504	0.16245127434902232	0.1660854675875642	0.1677237302116224	0.16005791011071452	0.1630723198950118	0.16225382898999854	0.1401881720013468	0.1938698035111864	0.15375100960539398	0.1602572974503299	0.18255874329011015
199	5.1171875	0.18468600903226953	0.16568883783555627	0.21150453058087132	0.16719079409742463	0.18323044906499397	0.15960274597005367	0.20823306072594416	0.1628662981707583	0.20578800515772594	0.16211033200278055	0.13776454802552268	0.1599199012773729	0.14203922272909042	0.14108185990453959	0.14861921570168685	0.16059457494109153	0.16655727877878074	0.1548493210153951	0.1617944769023167	0.16197668292872225	0.16578463295612209	0.16736043855946753	0.16005571728628015	0.16310513313966724	0.16238117915047695	0.16603762953703322	0.16762734065178048	0.15996254303635266	0.16300572214292586	0.1621840403317853	0.1401777174767706	0.19372843291055283	0.1537318061604316	0.160233079466927	0.1824833553402139
200	5.1328125	0.18463355742827653	0.16564158355058178	0.21128249704979482	0.16709651653412294	0.18302613552028044	0.15950971361613991	0.2080616241855897	0.16280065912988714	0.20560391099140604	0.1620419038672339	0.13774934415983217	0.15985245461320957	0.14201254477403846	0.1410541523185304	0.1485809933771801	0.16055912596107175	0.16647459362190525	0.1547976211797351	0.1617375065843717	0.16191011721001336	0.1657368922576368	0.16726578499504735	0.15996043005547084	0.16303934902650252	0.16231295334041468	0.16599040336490872	0.1675321648051789	0.15986949134586242	0.16293947190013336	0.16211553403275283	0.1401671860180857	0.19359000504120605	0.1537126213364324	0.1602083464776741	0.18241072068952655
201	5.1484375	0.18458223728074719	0.16559498552224733	0.2110652442150169	0.16700420534494037	0.18282687654711186	0.1594189827260058	0.20789448544467737	0.162737545363231	0.20542419328477354	0.161974445180601	0.137734171893099	0.1597863935561913	0.14198601337033712	0.14102839007144036	0.14854317081490714	0.16052406769357264	0.1663934121884147	0.15474708699688017	0.16168156083652846	0.1618449817629788	0.16568982371915644	0.16717306997264386	0.1598674381570817	0.16297802705711928	0.16224491557058135	0.1659438452160127	0.16743933421720958	0.15977861292189155	0.16287415294761287	0.1620481767634925	0.14015670443325395	0.19345504842479838	0.15369352777757966	0.16018377830802785	0.18233834764046195
202	5.1640625	0.18453194588142824	0.16554901879055928	0.2108520752826329	0.16691472367980822	0.18263252043717287	0.15933037040683537	0.20773102228391457	0.1626741029105944	0.2052482174987075	0.16190807728624845	0.13771898827588758	0.1597208619450699	0.14195961538178753	0.14100305104078048	0.14850562049034263	0.16048931621617302	0.16631453566203108	0.15469765810566405	0.16162768444960546	0.16178053097575246	0.16564340708263725	0.1670822188990626	0.15977662229626716	0.162916314914947	0.16217783062678695	0.16589794108539874	0.16734851998584188	0.15968983473762421	0.16280979616900138	0.16198188341371655	0.14014616389374435	0.1933228642370487	0.15367454355175078	0.16015987268419374	0.18226640184861156
203	5.1796875	0.18448280447777243	0.1655036672166723	0.21064361258757752	0.16682766900860133	0.18244300094159877	0.15924371249284697	0.20757085683497864	0.16261284902988282	0.20507574253808478	0.16184254091333608	0.1377039814965374	0.15965692785329497	0.14193332567656047	0.14097734509085957	0.14846823052543362	0.1604549351691646	0.16623751970363848	0.1546492863090831	0.16157525969004832	0.16171730894887482	0.1655976146472868	0.16699316772208184	0.15968769278161749	0.16285408572267634	0.16211225535009668	0.16585270670034685	0.16726032118765616	0.15960308818038527	0.16274727952276907	0.1619165977887172	0.14013567734014803	0.19319390915668422	0.15365568424639425	0.16013614426432812	0.18219553019108994
204	5.1953125	0.18443466453959478	0.16545887426610323	0.21043991962070469	0.16674124391466502	0.18225805670597992	0.15915896707667554	0.20741348095148712	0.1625523842000498	0.20490667997135897	0.16177805900509423	0.13768901091372657	0.15959302466973185	0.1419071469547844	0.1409513783651148	0.14843118078284648	0.16042082334496965	0.16616141593556727	0.154601929522673	0.16152318986850295	0.16165449563091666	0.1655523854980713	0.16690585097166355	0.15960092383990832	0.16279174160468302	0.16204910440579778	0.16580820128514545	0.16717447116553824	0.15951832987202175	0.16268494748240997	0.16185228325184495	0.14012515019382277	0.1930678142796876	0.15363696815323202	0.16011187773458796	0.18212740362297508
205	5.2109375	0.18438777886947558	0.16541461338172123	0.21024097516079737	0.16665587760852718	0.18207751831935667	0.1590760805887601	0.20726010681881724	0.1624924854170951	0.20474178142237948	0.16171471298146792	0.1376740074512403	0.1595307279195371	0.14188106822840907	0.14092396550606756	0.1483942522850129	0.16038705304015816	0.16608713252399565	0.1545555416323242	0.16147155446754213	0.1615931033765569	0.16550769902559118	0.1668202013540392	0.15951619873424122	0.16273077089254173	0.1619873627081435	0.16576419914996676	0.1670902973032904	0.15943544615198946	0.16262267346895892	0.16178887156921853	0.14011468364686375	0.19294494942244156	0.15361837493902	0.1600884608692371	0.18205974818578927
206	5.2265625	0.18434175617460663	0.1653708643610524	0.21004599314296077	0.16657217609927483	0.1819012813522924	0.1589950153798042	0.20711003774646214	0.16243267925394325	0.2045807490036136	0.16165219702184108	0.13765897864917734	0.15946901591004808	0.14185505167882112	0.1408960177781089	0.14835832811024105	0.16035354940280294	0.16601365604533336	0.15451014624413928	0.16142105143021607	0.16153214573933772	0.16546355021354475	0.16673616569633454	0.1594333827878801	0.16267053908147108	0.1619257711812258	0.16572066300000027	0.16700732193220114	0.15935440357078695	0.16256245137552655	0.16172635554474724	0.14010425217147915	0.1928252483057349	0.15359990488144412	0.16006429956151352	0.18199219485475862
207	5.2421875	0.18429655243731421	0.16532762013275548	0.20985440462547206	0.1664894831032905	0.18172914538792287	0.15891580395736168	0.2069626090004441	0.16237404932512092	0.20442237121888918	0.16158997851498297	0.13764398127369695	0.1594072160454195	0.1418291037154925	0.14086892530982653	0.14832418322900973	0.16032031206039754	0.16594194489906278	0.15446558052950626	0.16137060848787982	0.16147237065259373	0.16541992101176847	0.1666536824013365	0.15935240239591447	0.1626108999090383	0.16186295611959664	0.16567770613910404	0.16692616652499542	0.15927508836395682	0.1625046713260619	0.1616646833744218	0.1400937589335176	0.19270829952331364	0.1535815604974654	0.16003978986134482	0.1819252566395101
208	5.2578125	0.1842523003884331	0.1652848638580995	0.20966656316620252	0.16640871699003182	0.18156098901500686	0.15883832126250053	0.20681801390677196	0.16231619455659008	0.20426665490980322	0.16152917903103137	0.13762900369938816	0.15934673183917686	0.14180323579890708	0.14084158786074935	0.14828954002321237	0.16028734027826536	0.16587236712924558	0.15442180994557414	0.1613196837428439	0.161413166696177	0.1653767930500135	0.16657269813098818	0.15927307169167432	0.1625513508421938	0.16180106591105703	0.16563524789917156	0.16684639395762207	0.15919748479232915	0.1624468307025212	0.16160385273965758	0.14008333385556038	0.1925941030727155	0.1535633194370077	0.16001542104127742	0.1818606555708908
209	5.2734375	0.18420861690103382	0.16524258379900345	0.20948224682883748	0.16633004945324084	0.18139670495378177	0.15876239300794126	0.20667603761378892	0.16225762276245917	0.20411363023483467	0.1614687387826462	0.13761404678905287	0.15928748541580168	0.14177744876375703	0.1408155380136873	0.14825500843180514	0.16025460171761602	0.16580292777576278	0.15437881869218006	0.16126818656862302	0.1613546171858199	0.16533415097659054	0.16649315654711205	0.15919531312101987	0.1624961629494254	0.16174012529736925	0.16559313272916965	0.16676714941984422	0.15912147186079945	0.16238860377446201	0.1615438022339927	0.14007287425072984	0.1924825544917419	0.15354518591376126	0.1599918569636434	0.1817971192897635
210	5.2890625	0.184165729714698	0.1652007576544214	0.20930103388199248	0.16625174979391058	0.18123618083750492	0.15868799788628213	0.20653679449210285	0.16219962061674087	0.20396301384324952	0.16140943898222432	0.13759910349602172	0.15923001853198895	0.14175175007022156	0.14078905942537095	0.1482195050257716	0.16022211556113075	0.16573524351967717	0.15433665989036105	0.16121802661435863	0.1612967662503061	0.1652919779450303	0.16641500114965807	0.15911918062330688	0.16244173386015892	0.16168109655062493	0.1655514661887959	0.16668897629664675	0.15904701965277473	0.16233085369883865	0.16148453326896348	0.14006248949996192	0.19237317104705037	0.15352715506370554	0.1599676879364328	0.18173334711827105
211	5.3046875	0.18412360405424658	0.16515937178063014	0.20912273538958656	0.16617500815526615	0.18107931402627817	0.15861509021011688	0.20639995205421857	0.16214324602480462	0.203815382681281	0.16135073355258883	0.13758419301170158	0.1591735105710457	0.14172614043207016	0.14076174301160194	0.14818281948887993	0.16018984683230902	0.16566842859127678	0.15429518686180943	0.16117022838849304	0.16124011457427628	0.16525025470241006	0.16633819226569313	0.15904455317413319	0.16238707258820953	0.16162352405405422	0.16551027588467604	0.1666119943976792	0.15897411278076928	0.16227393615726426	0.16142599371504654	0.14005215799285675	0.19226539660651282	0.15350920477540622	0.1599435062763688	0.18166987301056395
212	5.3203125	0.18408198108343615	0.16511840594280752	0.20894781843899954	0.16609986253705708	0.18092600081772625	0.15854363825751563	0.20626502523099766	0.16208730541772776	0.20367071638756043	0.161292576737111	0.13756943991611065	0.15911733400200426	0.14170062097302977	0.140734684026865	0.14814596031021943	0.16015779861505763	0.16560268114452853	0.15425437942016984	0.16112204990691198	0.1611839244372999	0.16520896123989076	0.16626267772996828	0.15897150082945694	0.1623328601529805	0.1615651689624528	0.16546935682995806	0.16653603960534225	0.1589026520228165	0.16221778345945181	0.16136817895892033	0.1400417653000981	0.19216033888446402	0.15349134676267182	0.15991876425605636	0.18160795472642002
213	5.3359375	0.18404105403522944	0.16507784567361694	0.208776246781214	0.16602575442964632	0.1807761960185567	0.15847359922945706	0.20613201127334216	0.16203140791025417	0.20352949967949976	0.16123539854836103	0.13755479331571938	0.1590622590691463	0.1416751907609784	0.1407078506132014	0.14811118547489574	0.1601259582014638	0.16553787230541817	0.15421421137546687	0.16107530088628236	0.1611282997426534	0.16516808394948895	0.1661884171364117	0.15889983965883753	0.16227834720071463	0.16150669996938236	0.16542876705960768	0.16646118702336765	0.15883259473740308	0.16216065393806572	0.1613110459774865	0.14003144995996109	0.19205756489428139	0.15347357433897849	0.15989400034189774	0.181547765522217
214	5.3515625	0.1840006659480231	0.1650376741006087	0.20860785065583534	0.1659531034982533	0.18062965144462054	0.15840498339584702	0.2060019117426953	0.16197677594091664	0.20339126883028977	0.16117866997794345	0.13754011632266014	0.15900814687320297	0.14164987006030466	0.1406809967064665	0.14807797706317882	0.16009432151047986	0.16547451006652908	0.15417467955751835	0.16102852372609555	0.16107324474510865	0.16512760269413995	0.1661153654978178	0.15882966949282318	0.16222463846972524	0.16144925290222584	0.1653886575035699	0.16638864104502105	0.15876388592395158	0.16210453261016694	0.1612545674684475	0.14002109974291072	0.1919567952821431	0.15345589891376088	0.15986914750589823	0.1814871281877894
215	5.3671875	0.1839610227289763	0.16499787946267278	0.20844246898429356	0.16588105751398297	0.18048625487912787	0.1583377362299352	0.20587468941057654	0.1619246466777589	0.2032549459781838	0.16112268138650493	0.13752544312088652	0.15895458640183682	0.14162462491815625	0.140654679564798	0.1480452667579717	0.1600628812138173	0.16541157401547307	0.15413575404104973	0.16098185671610177	0.161019194043247	0.1650875056813879	0.1660434826898987	0.15876076321081412	0.16217129911110367	0.16139399245813246	0.1653489285192472	0.16631757848907647	0.15869648508556244	0.16205012274267	0.1611988181067362	0.14001082757474365	0.19185799021884906	0.15343842695227097	0.15984533028740908	0.1814264944934615
216	5.3828125	0.1839217836042848	0.16495844440219304	0.20827961374526488	0.16581106433464518	0.1803459278920556	0.15827165812641325	0.20574987093781438	0.16187213635479084	0.2031209923949216	0.1610673261084642	0.13751075067043206	0.15890158463779494	0.14159945659222878	0.14062861307918162	0.1480124249049489	0.16003163089119055	0.16534905413956769	0.15409742453270459	0.16093513281228183	0.16096578908008546	0.16504777812491414	0.16597273295876536	0.1586930802748201	0.1621182330068051	0.16133978609367194	0.165309447227922	0.16624782785534492	0.15863032972239544	0.16199705752262983	0.16114324651124373	0.14000061388203117	0.1917610892104168	0.15342099342785326	0.15982146762949617	0.18136654015123033
217	5.3984375	0.1838831239542318	0.16491935393287993	0.20811943570791755	0.16574272651470623	0.18020857180779354	0.15820674120533199	0.20562767463295412	0.16181902339216273	0.2029891515381913	0.1610128210192114	0.13749609320326064	0.1588481804503626	0.1415743653176928	0.14060248853974133	0.14797929958363637	0.1600005378271151	0.1652872811489836	0.1540596447691444	0.160888774583057	0.16091267844191182	0.16500840598554736	0.16590307238663554	0.15862662808615213	0.1620659501367222	0.16128475635156453	0.16527033389154783	0.166179281274002	0.1585654179898196	0.1619460514503726	0.161088353785853	0.1399903364996895	0.19166639376801475	0.15340353393143838	0.15979748864090715	0.18130860601227394
218	5.4140625	0.18384491032083355	0.164880597841783	0.2079626360738325	0.1656747846019175	0.1800741212816767	0.1581430426211492	0.20550635225192754	0.1617672742958503	0.20285942529893453	0.160959284451136	0.13748140753522178	0.15879511539572602	0.14154935156747228	0.14057591375535766	0.14794568485910647	0.15996963343896575	0.16522675790241925	0.15402240226602404	0.16084276522062446	0.16086036220892624	0.16496937504875103	0.16583446351969738	0.15856139751247733	0.162014189298492	0.16122961942272518	0.1652316343915577	0.16611090223251507	0.15850165574025965	0.16189558481130917	0.16103430189159523	0.13998014148977245	0.19157403342006024	0.15338607989943934	0.1597738019386599	0.18125026351246898
219	5.4296875	0.18380729159944867	0.16484216329168272	0.20780897367254977	0.16560698498459284	0.17994252441765105	0.1580806406843019	0.20538725218578505	0.16171627152693321	0.20273155267409657	0.16090624958371003	0.13746672620656802	0.15874286883083172	0.14152443925255836	0.1405489418049078	0.14791171240196363	0.15993887664487466	0.16516697351334897	0.15398569181829874	0.16079731798515262	0.1608085996106947	0.1649306639035949	0.165766867511152	0.15849736521994306	0.16196321108947936	0.1611750487964978	0.16519313442906486	0.16604303592249064	0.15843903709961232	0.1618450639194708	0.16098091222246091	0.13996990880840526	0.1914830460098933	0.15336865503169594	0.15975012158743196	0.1811916076721447
220	5.4453125	0.18377012759694203	0.1648040032232903	0.20765795692997163	0.16554006896612541	0.17981370400927627	0.15801939861746062	0.20527010836680798	0.1616643291866451	0.20260587731259602	0.16085374033570973	0.13745208382689053	0.1586910760968201	0.14149959419173996	0.14052185915194676	0.14787741142140112	0.1599082933562863	0.16510862648300645	0.15394945996119674	0.16075372545241184	0.16075749966184977	0.16489222682925686	0.16570024689115548	0.15843447167442082	0.16191204101656287	0.16112096543454418	0.16515498123362954	0.16597631226664533	0.15837750617055402	0.16179467723347046	0.16092812186469166	0.1399597585385019	0.19139384967364245	0.15335128929625425	0.15972750827576745	0.18113316230331683
221	5.4609375	0.18373341988290876	0.16476609349183716	0.20750943398409868	0.1654739379977709	0.1796874620688988	0.15795919418549542	0.20515647786057875	0.16161266079102493	0.20248203073314466	0.1608012194261388	0.13743749773481645	0.15863923599174393	0.14147482414971768	0.14049574989794866	0.1478429039042453	0.15987785243914077	0.16505150761130621	0.15391370874027543	0.16070984354395973	0.16070697654138405	0.16485403477684582	0.16563457462831055	0.1583726816749934	0.16186053203552428	0.16106804656884802	0.16511716864622716	0.16591106141778972	0.1583169834916625	0.16174445492580247	0.16087583294208246	0.13994934952597465	0.191305886601757	0.15333397476440205	0.15970522375241022	0.18107525691079576
222	5.4765625	0.18369704394693512	0.1647283771417915	0.20736261936302566	0.16540924351887187	0.17956376856797274	0.1578997982175294	0.20504426151621716	0.16156175401994696	0.20236039026906188	0.16074931779940646	0.13742297197181014	0.15858769198463762	0.14145013841028958	0.14047054257800345	0.14780828774817864	0.1598475691503513	0.16499569765442545	0.15387840476385434	0.16066567383791924	0.16065691365216944	0.16481603354306218	0.16556981640218166	0.15831195946002363	0.16181120781484093	0.16101579429347415	0.16507950732469295	0.16584728661670706	0.15825749736429623	0.16169382289164363	0.16082404801184438	0.13993852673385504	0.19121932293024965	0.15331672181887884	0.1596818001721018	0.1810180946382502
223	5.4921875	0.1836610908402955	0.16469075984160064	0.20721785725282665	0.1653452776764079	0.17944254827665782	0.15784116742207424	0.20493275297396554	0.1615113204320559	0.20224097224736706	0.16069799401563276	0.13740853935000275	0.15853719076455466	0.1414255574580126	0.1404448985955204	0.14777357309625883	0.15981741437191715	0.16494014625524828	0.15384353458864514	0.1606213552064139	0.1606073005568605	0.1647781118700462	0.16550594160869303	0.15825243636291825	0.16176398393597713	0.16096493481559904	0.16504213903125386	0.1657835102475108	0.15819893960573977	0.16164448275795584	0.16077271466908996	0.139928190920675	0.19113469986436163	0.1532995369599171	0.15965752558487903	0.1809615558716116
224	5.5078125	0.1836255724813681	0.16465321499448562	0.20707532654541433	0.16528310684893485	0.17932371798625463	0.1577833761320788	0.20482237590903624	0.16146094171167505	0.2021227659568645	0.16064732520633698	0.1373943473507671	0.15848788073774953	0.141401049365883	0.1404205884418822	0.14773887811513026	0.15978742700583465	0.16488466117085293	0.15380908504967955	0.16057707138492333	0.16055775518149495	0.16474026933285565	0.16544291863734967	0.15819394218723598	0.1617162331723567	0.160915711676583	0.1650051414422209	0.1657205380014003	0.15814132788130852	0.1615954998168181	0.16072182339562752	0.13991813508143236	0.1910514537978359	0.15328240495473047	0.15963248837624588	0.18090602648088544
225	5.5234375	0.18359035152524053	0.1646157191832211	0.20693580931220806	0.16522144971590855	0.17920733271232916	0.15772645931828375	0.2047131687590375	0.16141097282185368	0.20200558214691156	0.16059687474966441	0.13738020055362138	0.15843844682985433	0.14137661557578007	0.14039662593990554	0.1477042158129338	0.15975755966717392	0.1648292733114189	0.15377502352394729	0.16053385741906873	0.16050866513843887	0.16470248809239083	0.16538071398990817	0.1581364673741415	0.16166715086059574	0.1608665970639622	0.16496836666597975	0.16565905287737215	0.1580846217843524	0.16154611343478598	0.16067166095820185	0.13990822097257183	0.19096953544081113	0.1532653349985065	0.1596080718700034	0.18085218294930397
226	5.5390625	0.18355544234462443	0.16457830007961008	0.20679928789646804	0.16516048635206718	0.1790931717442735	0.1576704262398986	0.2046050285624316	0.16136153904851902	0.20189047589450212	0.1605472186945204	0.13736600382376743	0.15838914334026902	0.14135227635378816	0.14037231872271344	0.14766960158045717	0.15972784390266453	0.16477437390584437	0.1537413476189689	0.160491805488587	0.16045930807135966	0.1646648006822714	0.16531930527867295	0.1580799114158024	0.1616180978587936	0.16081598352783985	0.16493178854620344	0.16559751925847527	0.15802875442517217	0.16149757155718514	0.16062204512345185	0.13989840023683975	0.19088848015357684	0.1532483271623472	0.1595846850896012	0.180797637775192
227	5.5546875	0.18352083252276513	0.16454096520897385	0.20666499167864036	0.1651010361912667	0.1789811717410812	0.15761533103615627	0.20449868600325213	0.16131318991424512	0.20177723897325575	0.16049720499781428	0.13735173150402805	0.15834083779105357	0.1413280007398902	0.14034793433839116	0.14763510702005478	0.1596982362607255	0.16472029449611475	0.15370802908816406	0.16044983410921326	0.1604106684530402	0.16462720956693203	0.16525866748955198	0.15802420548545787	0.16157080007867566	0.16076588987539342	0.16489548853334296	0.1655370523168596	0.1579737573594095	0.16144815576753896	0.16057272725250368	0.13988861477623032	0.19080845487603015	0.15323136497537396	0.15956223879747902	0.18074277324084573
228	5.5703125	0.18348664775912946	0.16450372312090542	0.20653226195860858	0.1650427428398446	0.1788712902633744	0.15756126420759262	0.2043947572519702	0.16126512419899733	0.20166528343253626	0.1604479211254912	0.13733741684589712	0.15829333758393027	0.14130378745861538	0.1403235133686967	0.14760068224480513	0.1596687714822908	0.164667139962288	0.1536750745028746	0.16040831965867808	0.16036243427245228	0.1645897290748764	0.16519877674905642	0.15796929110971886	0.16152394678439613	0.16071632789896279	0.16485925559541031	0.16547771673107398	0.15791956394979262	0.1614000045803487	0.1605234094839287	0.13987881692968623	0.19072993677187633	0.15321452485767828	0.15954044384770982	0.18068836028738022
229	5.5859375	0.1834526343447675	0.16446660988684636	0.20640145880925506	0.16498488047143733	0.1787634129990798	0.15750809299385288	0.20429319983745614	0.16121890655761187	0.20155478304234298	0.16039891418749064	0.13732328464324675	0.15824633700484492	0.1412796570412384	0.14029994206198904	0.1475663862105985	0.15963940651757663	0.16461512409587498	0.15364244362203516	0.1603659050188906	0.16031422340243234	0.16455239046522557	0.16513960464393712	0.1579150433990662	0.16147756201669797	0.16066821849010224	0.1648231682854402	0.16541799999799423	0.15786611820745344	0.1613531135645887	0.16047431319132016	0.13986899251894575	0.19065240745912257	0.15319782804926393	0.15951901868439042	0.18063600135924332
230	5.6015625	0.18341893973143317	0.1644296599611308	0.20627277361350904	0.16492777035298764	0.17865749633258626	0.15745570648268264	0.20419248965883044	0.1611736130850927	0.20144570890509736	0.16035094481615705	0.13730923758973873	0.1581994955315239	0.14125558639093216	0.14027592163002545	0.14753221916309853	0.15961017458911986	0.16456343512887	0.15361014777205234	0.16032459893291856	0.160266784308078	0.16451522939944246	0.16508112850116985	0.15786156943348634	0.16143113956529706	0.1606211577650552	0.1647871606504367	0.16535885953129242	0.15781346182128353	0.16130677928507225	0.16042574633039197	0.13985918316846063	0.19057590894019114	0.153181218669323	0.15949770205766925	0.1805833270472878
231	5.6171875	0.18338544666850742	0.16439289430359338	0.20614565939696322	0.16486993012689513	0.17855355324536337	0.15740401934147616	0.20409311247106413	0.16112663873459132	0.2013381181212262	0.16030332969038535	0.1372952213903273	0.1581526269689117	0.14123158085328302	0.1402507717002872	0.14749814685887527	0.15958104647191368	0.16451213556130323	0.15357817477500124	0.16028413148927784	0.1602197148579389	0.16447827033579235	0.16502332221607635	0.15780883562836717	0.16138434729576204	0.16057293599414224	0.16475103425971466	0.1653003901161042	0.1577615261169995	0.16126031267782276	0.16037787069307347	0.13984947873035458	0.19050002019737394	0.15316481826113135	0.15947623919881151	0.18053013653822783
232	5.6328125	0.18335233116758132	0.16435632845173154	0.20602066951107006	0.16481204555776588	0.17845141399985606	0.15735300988454975	0.20399488153125714	0.1610805800845445	0.20123209743238918	0.16025561644707545	0.13728123313230384	0.1581065052206637	0.141207642267191	0.14022675091371933	0.14746422835496087	0.15955203327683343	0.16446120774202871	0.15354656748671658	0.16024430401574896	0.16017337630930217	0.16444151264281978	0.1649661649908748	0.15775681250086632	0.16133841519305295	0.16052420418080277	0.16471500410815781	0.1652427694207439	0.15771026729848442	0.16121409680147963	0.16033023852175998	0.13983970210032937	0.19042560337551834	0.15314820315889008	0.1594541654207221	0.1804768794388767
233	5.6484375	0.18331934901833183	0.16431993825934169	0.20589733716400657	0.16475541074942693	0.17835111348251328	0.15730263414462925	0.20389839974180995	0.16103437467967024	0.2011278481259553	0.16020782301912	0.13726719251364997	0.15806025416269395	0.14118375102211722	0.14020297707778762	0.14743040943917118	0.15952313808329333	0.16441082584318567	0.15351519509055744	0.16020295081662372	0.16012736642659714	0.16440493498418848	0.16490963902043543	0.1577054684425519	0.16129259944241933	0.16047654924086632	0.16467904567679498	0.16518635178331803	0.15765971916642935	0.16116853416225496	0.16028262698681064	0.13982999528327328	0.19035236535903452	0.15313149258525094	0.1594310132531217	0.18042467010679136
234	5.6640625	0.1832866944382787	0.16428373032745966	0.2057760748467381	0.16470063760310377	0.1782524132168988	0.15725285952473037	0.20380291496608927	0.16098735539286682	0.20102566538784084	0.16016024506384707	0.1372531768876765	0.1580145802185776	0.14115990625120045	0.140180094964934	0.14739671563477416	0.15949433322015988	0.1643597142528762	0.1534840555392697	0.1601616106612489	0.16008193374590135	0.1643685510810698	0.16485372277369192	0.1576545724738886	0.1612477860152965	0.16042885863183873	0.1646430159509824	0.16513206433410277	0.15760984586113347	0.16112320616418846	0.16023538875945645	0.13982019178449223	0.1902799031995173	0.15311474990766713	0.15940786055676792	0.1803740152134673
235	5.6796875	0.18325418903949028	0.16424771300187807	0.2056567872888661	0.1646464471286801	0.17815521361705325	0.15720370080847595	0.2037080386502887	0.16094184410156165	0.20092518995698624	0.1601130428716287	0.137239131337012	0.15796887844913787	0.14113613355804633	0.14015657974403273	0.14736316166860997	0.1594656289654473	0.164309011836135	0.15345317831125183	0.16012207285224034	0.16003638962033245	0.16433236570462298	0.1647984000472934	0.15760445856108135	0.1612037486659947	0.16038170760045076	0.16460715313017998	0.16507761736482823	0.15756056137331248	0.16107780909913205	0.16018851288335617	0.1398104643829835	0.19020825453830903	0.1530980218410381	0.15938452112422577	0.18032261516048617
236	5.6953125	0.18322192608422708	0.16421189151593465	0.20553890930126628	0.16459239043802984	0.17805947642538855	0.15715511790560766	0.20361459316306388	0.16089687766290273	0.20082596990448667	0.16006643750637872	0.13722512141736926	0.15792387060140117	0.14111240718257273	0.1401322932342305	0.14732968982670236	0.15943705315536233	0.16425996927564335	0.1534225526133961	0.16008330971222673	0.1599912943473259	0.16429638374123143	0.16474364929516555	0.1575549565992384	0.16115990289812293	0.16033499571675236	0.16457138954272688	0.16502286951090306	0.15751189772337	0.16103281702611738	0.16014198297546922	0.13980065038518635	0.19013790063225894	0.15308134496516318	0.15936214815787778	0.18027088820102255
237	5.7109375	0.18318988502103806	0.16417626989471043	0.20542274610787842	0.16453836836447308	0.17796519460650995	0.15710709650887786	0.20352243026695574	0.1608526934393751	0.20072689761964735	0.16002049986263317	0.13721112379378939	0.1578790583068023	0.1410887465471768	0.14010619074545927	0.14729635936788338	0.1594085533140907	0.16421245699940434	0.15339216305876202	0.16004457819253431	0.1599463073265417	0.16426060594001984	0.1646894524208929	0.15750601489567928	0.16111754276742046	0.16028847447036448	0.16453568439329652	0.16496877293219592	0.15746385342432118	0.1609880777044353	0.16009598143607587	0.13979091328785348	0.1900684386355808	0.1530647126067548	0.15933930975677266	0.1802192254243164
238	5.7265625	0.18315795079665362	0.16414084282431168	0.20530806338112678	0.16448473895586427	0.17787238471526026	0.15705964979331807	0.2034314408134186	0.16080869995595626	0.20062853526569865	0.15997514431830195	0.13719717079385582	0.15783470552272172	0.1410651276466086	0.1400803052297142	0.14726313078953343	0.1593801750634687	0.16416492067013788	0.15336202997118636	0.16000438729348015	0.1599012114413223	0.16422502131947272	0.16463579503533488	0.15745781498567285	0.16107545518295896	0.16024239510241978	0.1645002303028431	0.16491558001927553	0.15741639280011888	0.16094440364155405	0.16005051721632463	0.1397811025585402	0.18999990755593762	0.15304814196189032	0.1593165125374036	0.1801689149460037
239	5.7421875	0.18312630916398817	0.16410561197703835	0.20519462830119672	0.164432070535261	0.17778096010074304	0.15701273656397552	0.2033406578855063	0.16076550135468728	0.20053147360310133	0.15992980781167154	0.13718321788868662	0.15779089694720583	0.14104158195412764	0.1400564930086	0.1472300006784901	0.15935187406172568	0.1641181078466733	0.15333213122297423	0.1599630690670355	0.15985609850623328	0.16418963995870128	0.1645826630103449	0.15741008257005618	0.16103349650738488	0.16019689565008152	0.16446488121199138	0.16486251958420373	0.15736944196123004	0.1609005893373841	0.16000510788548852	0.13977133728751773	0.18993217495640186	0.1530316380630892	0.15929403041751053	0.18011996365930524
240	5.7578125	0.18309471399253754	0.16407057275016787	0.2050827489007775	0.1643790093875639	0.177690889404801	0.1569663465057772	0.20325197207094944	0.16072172165316362	0.20043597979364322	0.15988474509688563	0.13716927365335993	0.15774702598304058	0.14101808247227954	0.140033786044517	0.14719688237097253	0.15932367894873795	0.1640709178396944	0.15330244284983052	0.15992233880549545	0.15981187523328627	0.16415445113014088	0.164530037771004	0.15736298108920488	0.16099022054789744	0.160152297527435	0.16442965725879827	0.16480958087586023	0.15732302881515425	0.16085764426142146	0.15995970815381552	0.1397614924138163	0.18986463245334728	0.15301518626274713	0.1592725035806143	0.18007020810344054
241	5.7734375	0.18306342827543096	0.16403571947903278	0.20497218475177711	0.16432618398199897	0.17760216876569168	0.1569204924135474	0.20316423201656197	0.16067714153881507	0.20034169345224354	0.15983990360625794	0.13715538442747008	0.15770321905490917	0.1409946391728068	0.14001049982153368	0.14716284333254145	0.15929555276165858	0.16402431207877505	0.1532729842569049	0.1598813594639118	0.15976761574242154	0.1641194469599754	0.1644779012566976	0.1573165512718216	0.160946329470252	0.1601075783536351	0.16439466194231933	0.16475735783041756	0.15727716631382233	0.1608142999142575	0.15991463011485627	0.1397517107295118	0.18979703720766258	0.15299879495723234	0.15925063794705854	0.18002014165151967
242	5.7890625	0.18303216682234322	0.1640010410823192	0.20486335818484472	0.16427511530355782	0.17751478342256616	0.15687512210884189	0.2030773997503088	0.16063347463684904	0.20024794003702376	0.15979525215828633	0.13714150426210225	0.15765949464899923	0.1409712325293071	0.13998598902028703	0.14712777945176334	0.15926754801802706	0.16397716216584812	0.15324374183548595	0.15984333779799903	0.1597244544686764	0.1640846336259483	0.1644262393782422	0.15727065557055853	0.16090504754838195	0.16006316049912614	0.16435970799451416	0.16470507277580104	0.15723181581132062	0.160771531171104	0.15987016969544565	0.139741659098775	0.18972991018808555	0.1529824651223779	0.15922870969193575	0.17997022211132255
243	5.8046875	0.18300118317570427	0.16396654116952486	0.20475617711175406	0.1642246983825774	0.17742869890244864	0.15683023967795276	0.20299148918068513	0.16059061431725713	0.20015527089317323	0.1597509536068104	0.13712761420603595	0.1576164199136542	0.140947889624845	0.1399619825334077	0.14709291826201515	0.15923961518207236	0.16393039527682773	0.15321469789494474	0.1598060731879561	0.15968180543443805	0.16404999523888664	0.16437504099520095	0.157225253400964	0.16086285906182624	0.16001868617573933	0.16432497232416599	0.164653323496132	0.15718695164900348	0.1607278278763058	0.15982586296786258	0.13973111485500933	0.1896639612611243	0.1529661754124144	0.15920673015703607	0.17992212618601042
244	5.8203125	0.18297026081369117	0.16393216212510214	0.20465045123843836	0.1641744678987255	0.1773439161331222	0.15678584702596093	0.20290540198814336	0.1605471581203357	0.20006387466163367	0.15970666807500117	0.13711378249860975	0.15757339962491967	0.1409245833509744	0.1399393785058361	0.14705838559030568	0.15921178430205363	0.16388435562228082	0.15318583647385958	0.15976898360094144	0.15963944354350323	0.16401546224799826	0.164324293644795	0.1571803850720408	0.16082010186250392	0.15997504307287094	0.16429045897767752	0.16460224926657124	0.15714250609774216	0.16068362286755977	0.15978164250800103	0.13972102265206882	0.1895986841903952	0.15294994240733986	0.1591844862540086	0.17987435596856757
245	5.8359375	0.18293957127291532	0.16389787554462582	0.20454625382702663	0.16412463736497737	0.17726043433439498	0.15674189695701185	0.2028211443313512	0.16050364990969176	0.19997337808617474	0.15966225385159627	0.13709999397519732	0.15753112053396953	0.14090134156731066	0.1399170366745323	0.14702433071822668	0.15918400624443957	0.16383844393070307	0.15315717432222586	0.15973203857772056	0.159597092350856	0.16398103006479717	0.16427398293961376	0.15713598939637408	0.1607764204241508	0.15993247864644908	0.16425598069773512	0.1645518416073979	0.15709853678076696	0.16063993547668515	0.15973749145076838	0.13971120881978744	0.1895339366383814	0.1529338516348496	0.15916121711922399	0.17982583006996847
246	5.8515625	0.1829089963273838	0.16386369989001548	0.20444344761024047	0.16407561509308427	0.17717817700578017	0.15669821917811805	0.20273796351165727	0.1604612264164817	0.19988402836311797	0.15961875826817795	0.13708617452523766	0.1574886285986127	0.14087815144033838	0.139893897262441	0.1469908609438575	0.15915635507112702	0.16379326673994676	0.15312869919361216	0.1596944761730178	0.15955442661362085	0.1639467169838283	0.16422409485266404	0.15709204993096676	0.16073420288841722	0.15988906147893328	0.16422177168930135	0.16450228877976908	0.1570550344683933	0.1605960305948433	0.15969367804420329	0.13970152298953858	0.18946991524534232	0.1529178735867509	0.159137918556264	0.17977708957697633
247	5.8671875	0.1828788709280919	0.1638296439988565	0.20434191041399438	0.1640255192090641	0.1770971793443539	0.15665483196186014	0.20265608488678272	0.16041959411188345	0.19979593563712716	0.1595751248371483	0.13707228200440855	0.1574461252963476	0.14085500951541152	0.13986941603927494	0.14695884194229492	0.1591287438710926	0.16374885409174111	0.1531003999353578	0.1596565117182881	0.1595115741355802	0.16391253083292037	0.16417461428531493	0.15704845151744434	0.1606922091648272	0.1598452179585562	0.16418774730138913	0.16445353133490187	0.15701197106194575	0.16055340308013283	0.1596504040264609	0.13969193585480527	0.18940652516951115	0.15290184797635561	0.159115412655205	0.17972847700491815
248	5.8828125	0.18284873285799266	0.16379572169168066	0.20424139378420433	0.16397521042824229	0.1770172788875012	0.15661189962701477	0.20257417583277304	0.16037787224259054	0.19970891810181327	0.15953207766327374	0.13705846797827204	0.15740412450149424	0.14083193300245817	0.13984478355127777	0.14692818619182813	0.15910125682707316	0.1637050563891126	0.1530722592912258	0.15961755830762392	0.1594686929133713	0.16387848124849544	0.16412553639179073	0.1570053030931996	0.1606504904632576	0.15980133865206533	0.16415378108182782	0.16440489093623023	0.15696932518246753	0.16051038855378402	0.1596074529420365	0.13968239442880132	0.189343402919947	0.15288578378856768	0.159092568737864	0.17968113248267792
249	5.8984375	0.18281855433512384	0.16376193955797608	0.20414202246034446	0.16392596231450365	0.1769384835217919	0.15656958759536146	0.20249199378615387	0.16033629912320793	0.19962261586439708	0.15948944092847128	0.13704469724387977	0.1573636706467227	0.14080888611348108	0.13981972453917257	0.14689802462484727	0.15907381819765265	0.1636614006703066	0.15304429417248355	0.15957963622097565	0.15942593031448687	0.1638445772663736	0.16407684629313135	0.15696258555107484	0.1606096495972473	0.1597578247534499	0.16412001664520431	0.1643563435677462	0.15692708040800463	0.1604685843144853	0.15956445586654727	0.13967286008994917	0.18928152796533304	0.152869728913201	0.15907033312064825	0.17963508854622665
250	5.9140625	0.18278846840078272	0.16372829858917146	0.20404368024060343	0.16387783396976882	0.17686077866912175	0.15652780248812942	0.20241054043730453	0.16029563051730417	0.19953670278163205	0.15944701812941123	0.13703117148046445	0.1573237543570599	0.14078589849735917	0.13979521534567857	0.14686796102753283	0.15904646870170613	0.16361776387612842	0.15301649294634817	0.15954109825679008	0.159384045709422	0.1638108176798604	0.16402853323103783	0.15692026633917472	0.16056927353629782	0.15971486307563396	0.16408633939921674	0.16430796218918148	0.15688520233916375	0.16042763955806405	0.15952153218097273	0.13966330089243828	0.18922050806618868	0.1528536922131755	0.15904851109282697	0.1795881893438307
251	5.9296875	0.18275836031123321	0.1636947963676782	0.20394669314620448	0.1638301233657789	0.17678420133766337	0.15648646479359848	0.2023290940741633	0.16025430642966396	0.19945086434640544	0.15940454202873452	0.13701768570102668	0.15728346363341894	0.14076296498355595	0.1397718138918746	0.14683777948844257	0.15901919056933844	0.16357406945752967	0.15298884608154628	0.15950157850859453	0.15934278488025877	0.1637771977197724	0.1639805930115349	0.15687811984953026	0.16052826253428376	0.15967243487820573	0.16405284465277525	0.16426015068029454	0.15684365990118254	0.16038674884298632	0.1594788645628304	0.13965377253532119	0.18916042528230345	0.15283768800126238	0.1590264545856549	0.17954091771278774
252	5.9453125	0.18272848797103286	0.16366140482975358	0.20385102007672898	0.16378286649514465	0.17670866020827072	0.15644549632990323	0.20224826305301347	0.16021320687399807	0.1993661092009747	0.159362645372421	0.1370041190725399	0.15724329025407016	0.14074007374338188	0.13974945240998682	0.14680734911482976	0.15899199930683028	0.16353163180780267	0.15296134909287618	0.15946286139337718	0.15930151969188694	0.1637436875229594	0.16393300038197117	0.15683647338239243	0.16048703691375943	0.1596306340366154	0.1640195096821136	0.1642131021611693	0.15680247742233022	0.16034503039650028	0.15943648323371595	0.13964425406400788	0.18910072518027968	0.15282181555830807	0.1590045905300423	0.17949361718008966
253	5.9609375	0.18262516424162129	0.16351409882919407	0.203666228600517	0.16360970628272697	0.17659214473583323	0.15632096987891705	0.20208444532018174	0.1600488133733157	0.1992002248799064	0.15920894797587318	0.13690699514514235	0.15708300182504836	0.1406501066706396	0.13963045334460672	0.14668049345183826	0.1588391743711815	0.16335766259495338	0.15283962893730058	0.1592951883419727	0.15914697169076136	0.16359651259177438	0.1637601546180778	0.15671103527548896	0.16032335421430868	0.15947777711054706	0.16387326932790697	0.16404106584369338	0.1566781473842297	0.16018133202547757	0.15928317974470974	0.13956546726758967	0.18895131345216737	0.15275504043278954	0.1589107144300683	0.17937263388579863
254	5.9765625	0.17976489391185724	0.15908678999974657	0.20002045695153503	0.15858445182509728	0.17469106506597165	0.15271083693213536	0.19844147223644504	0.15504183232372212	0.19565804392513342	0.15457861584421992	0.1336067877448536	0.1523753561253048	0.13770746714791826	0.13557595639881082	0.1426073345955061	0.15408565752987136	0.15821551823285107	0.14889780198062155	0.15405262470475556	0.15446653248739262	0.1591664625920793	0.1587296564285573	0.1530895745421746	0.15530426609686926	0.15483919316148806	0.15947127302780956	0.15903588996035034	0.15307768547403883	0.1551817095995422	0.15465618617899463	0.1368094677259219	0.18528075290809146	0.1505181026690458	0.15593293668751668	0.17619875150784065
255	5.9921875	0.16659565103381552	0.1390289490053402	0.18356488510044372	0.13560128052167433	0.16530870917952792	0.1347365408680401	0.1818062340932913	0.1318412375149405	0.17921642640827357	0.13298025995020893	0.11811225532953465	0.13074276153796646	0.12276600347118823	0.11660035626123459	0.12349660223194872	0.13253284248151287	0.1346361774240445	0.12943028853839897	0.130104048884992	0.13270993587584273	0.13909666578065646	0.13572176200515845	0.13505734107391926	0.1320478801232521	0.13319374209598916	0.1395030580838693	0.1361125768119144	0.13515350949389954	0.13200818033806483	0.13307414341755663	0.12399608729770085	0.16857659044991746	0.13913820853476006	0.14194405831257842	0.16138269519885007
256	6.0078125	0.14301949657048335	0.10305398387776846	0.15464851512941116	0.09484622038347598	0.1474306780274252	0.10002047348091075	0.1526876984390321	0.09082297266642467	0.15030974387374463	0.09461309685103925	0.0897886968973855	0.09233336026020361	0.09370231880822165	0.0827853262011909	0.08952374079564382	0.09376819835914872	0.0927382503837109	0.09174749087913223	0.08770976409470692	0.09405064557346642	0.10309967192536629	0.09492219675404466	0.10022924463571696	0.09093162322195342	0.09474116216793207	0.10360592572695014	0.09537919302420918	0.10047657465271635	0.09100697027652903	0.09471800396963162	0.10045212928872836	0.13908020512049804	0.11693747161246412	0.117018188810659	0.13522411281370134
257	6.0234375	0.11680186293441083	0.06276602191970038	0.123336718550452	0.05008573119577314	0.12707019096585892	0.05965319731519525	0.12120784409698303	0.045834995249735055	0.11905960226807966	0.052583659067799826	0.05787095222177321	0.050336245865810425	0.06002775135508566	0.04587967190858483	0.05257524516542335	0.05005736729246264	0.046565232570809814	0.04740454790914711	0.04103595027231481	0.051666264841927975	0.06278719310008316	0.05011160842382516	0.05972956267418546	0.04582929373381758	0.05261522444509134	0.06330187877885739	0.05054946148833013	0.060074045503844195	0.04600196943491926	0.0526811303074359	0.07358323873717555	0.10696897755677143	0.0909118037837768	0.08982133151237756	0.10702976916183787
258	6.0390625	0.09319010028460516	0.02627848963618777	0.09572466455973115	0.010329391406203967	0.10880122734812996	0.022737141159693178	0.09342186823617753	0.005825455943830313	0.09150764401223317	0.01527016102223179	0.02902698701727787	0.013186646742359531	0.029484021573893196	0.013297406956788271	0.020013627498283032	0.010203553866453788	0.005455128974848372	0.006324487812185989	-0.0005992816339415868	0.014012813993435957	0.026277493860364487	0.010310141289024563	0.022690359325554507	0.0057136436801309975	0.015214190689121138	0.026733175172429527	0.01067680458259311	0.023072023517140133	0.005955868771169784	0.015349623333167722	0.048999752833394514	0.07854686290311436	0.06699266619850858	0.06576832065967257	0.08230475701515007
259	6.0546875	0.07364188855311257	-0.003958485933584388	0.073169266440391	-0.021915739698169727	0.09386644671863659	-0.00778407907392091	0.07069308315963385	-0.02668711574120035	0.06899003166007087	-0.015079747396779399	0.005186843337626833	-0.016920027567911528	0.004381105082365805	-0.013181883442008671	-0.0064107019101887555	-0.022898700909647518	-0.02788124624578006	-0.027902048335048446	-0.034438827797941496	-0.016620475733063293	-0.003977844404924741	-0.021971709715267608	-0.007933693280402832	-0.02688644205589233	-0.015207571232034846	-0.0036062095803036515	-0.021691542620524418	-0.007547265673210249	-0.02659850932032748	-0.015020942410532902	0.028466781406703126	0.055279445573066695	0.047087499457544764	0.04610418502489287	0.06218943521521148
260	6.0703125	0.058005852174137826	-0.027955865382421168	0.0552727739651835	-0.04660639721964321	0.08207152399712597	-0.03185357539894557	0.05264040960244486	-0.05163688892120305	0.0511161623832204	-0.03854683868538187	-0.013779676663069285	-0.040095930067665125	-0.015436933921166102	-0.033857634595116044	-0.026983206061846975	-0.04905033692208145	-0.053314615149792924	-0.05484795271220507	-0.06031434786255495	-0.040291648102125564	-0.027989780162795144	-0.04669027513613388	-0.0320842501399798	-0.051901665029610744	-0.038729839723894786	-0.027704349577030392	-0.046499792415576856	-0.031708523394024184	-0.05158974060585861	-0.03850850500404346	0.011973472762061906	0.03680884384914524	0.031167921617654686	0.030510201830875137	0.046275306710142995
261	6.0859375	0.04569408996104413	-0.04638110339863382	0.041255032375723255	-0.06414585492576896	0.07288479304791637	-0.05008920293030708	0.038491172880004906	-0.06943345256983892	0.03711616852856198	-0.055687413317383166	-0.028551822830788935	-0.05683466478100924	-0.03070079917116637	-0.04940411752455538	-0.042362693025639525	-0.06882381350101956	-0.07130609409444388	-0.07499407604125646	-0.07866885088368723	-0.057553663654608726	-0.046426107889810914	-0.06424891646831599	-0.05038013713452047	-0.06974054452182545	-0.05590934359385668	-0.046222933447089956	-0.06415342908870586	-0.050027733219210724	-0.06942786626382379	-0.05566953082042928	-0.001018584177198495	0.022362991044336603	0.018659992989193158	0.018316009351277595	0.033840017489060126
262	6.1015625	0.03607949749384872	-0.05989806742123939	0.030352066048501887	-0.07489809189737247	0.06577466949561704	-0.06292067911691862	0.027482505415061847	-0.08045624187429865	0.02623477747953617	-0.06700294953205785	-0.039827014043989806	-0.06752046936375417	-0.04204148101096383	-0.06033519391783077	-0.05309053650434034	-0.08291181006208968	-0.08243847950954092	-0.08890712446775445	-0.09007997234808701	-0.06894235966139392	-0.05995112009519294	-0.07501206223969331	-0.06325138517217416	-0.08078322183531747	-0.06724858104884299	-0.05982882797300792	-0.07502299148426736	-0.0629425676249519	-0.08049462184768295	-0.06700640965541416	-0.011125986445782918	0.01117518460990001	0.008928314172771356	0.00886133028799723	0.024191667477313217
263	6.1171875	0.028603341538878176	-0.06900312989641992	0.021905874342853293	-0.0794957951486302	0.060285839959630536	-0.07037202447735252	0.018954464903290353	-0.08530579598616739	0.017819190460079043	-0.07304464256437729	-0.04816250734076978	-0.07264645863392635	-0.049762911173115695	-0.06698006038060889	-0.059602990387325444	-0.09201803632002901	-0.08761314938239978	-0.09717220901771818	-0.0954319875795246	-0.07505684258153673	-0.06906148330082018	-0.07961348546869783	-0.07072153149680598	-0.08563443476984599	-0.07330045112632123	-0.06902491087278909	-0.07973953027285789	-0.07049084143262117	-0.08538946873417018	-0.07307038842422765	-0.018913747916658945	0.0025775179164305335	0.0014042062076586107	0.001575853068882506	0.016739801609016912
264	6.1328125	0.022808706394476495	-0.07408240466152165	0.015386888333824521	-0.07923600201776519	0.056056251177045845	-0.07240176208638652	0.012374996854559683	-0.08519789334532335	0.01134346838909086	-0.07466672344267317	-0.053930589949033624	-0.07322554022188787	-0.05384704507467243	-0.06971055159779668	-0.06241345709320543	-0.09686361333829908	-0.08821313013046331	-0.1005638885771987	-0.09602946219538593	-0.07679182489507093	-0.0741435807700248	-0.0793522579760885	-0.07275024799740895	-0.08551686943749176	-0.07492233328498474	-0.07420226331576031	-0.0795855051478548	-0.07263838239626158	-0.08532239436139823	-0.07471359286397836	-0.02484811981040317	-0.0039718645339382845	-0.004376021307569936	-0.003998638187811368	0.011011750083639622
265	6.1484375	0.01832748013855894	-0.07563379477205727	0.01037224007325867	-0.07593126062876164	0.052800569631568636	-0.0697365220665098	0.007317987060772125	-0.08181949459467192	0.006386145103094288	-0.07313992265533892	-0.05737760584304525	-0.07078676407872915	-0.05435774551999674	-0.0692829877637379	-0.06233289838921711	-0.09834684000462952	-0.08582770555797672	-0.10016929372511493	-0.09346533302904551	-0.07540815021585516	-0.07569567157785356	-0.07604331541427364	-0.07006986613999024	-0.08212422546862283	-0.07338905175347596	-0.07585569852236655	-0.07635743930037206	-0.07009590797920298	-0.08197421300668589	-0.07320427137177783	-0.029309052343112103	-0.00890974977931945	-0.008785452576820467	-0.008228878975487889	0.006631001262435189
266	6.1640625	0.014868047405349045	-0.07445354523383467	0.006528923488518466	-0.071338358402578	0.05029654024564319	-0.0640907585657372	0.003447233450254366	-0.07695799586640967	0.0026139020797353446	-0.06980804277956608	-0.058734957466859014	-0.06693289105125788	-0.05197903492501659	-0.06677283576237382	-0.06038643183527194	-0.09736661798498898	-0.08198990267108568	-0.09727020840574736	-0.08925621407425545	-0.07221661904971566	-0.07451463657399701	-0.0714451735114835	-0.06440285929493612	-0.0772485215321119	-0.07004790683983991	-0.07476823766071182	-0.07180044984005499	-0.06454842409679168	-0.07712778957775726	-0.06988348272592795	-0.0326005779939456	-0.012584852082386475	-0.012119820589080874	-0.011405575508696565	0.003300230456498205
267	6.1796875	0.012203451338181022	-0.07154749371376101	0.003597984249670944	-0.06678628381802476	0.04837330493892448	-0.05756978288913046	0.0005011045205422391	-0.07196404984809882	-0.00023331172082869962	-0.06587361813532526	-0.0583311427828049	-0.06293149397033473	-0.0479725850450603	-0.06329695240518368	-0.057559664677071534	-0.09480478690632808	-0.07782856703058996	-0.09305877865060719	-0.08455830515820592	-0.0683811101298919	-0.07160688711444972	-0.06688801601934738	-0.0578616370870389	-0.07224222060393767	-0.06610396160576722	-0.07193057053572809	-0.06724443462312549	-0.05807640582920426	-0.07213483258287419	-0.06595289717729302	-0.034962641444837024	-0.015274134959722262	-0.0146108507139342	-0.01375714329450877	0.0007877045562917689
268	6.1953125	0.010154657881596082	-0.06789003409625495	0.0013750264252249105	-0.06299784934707466	0.04689755133845282	-0.05181024550591647	-0.0017268798290714883	-0.06762758047739854	-0.0023627125084299764	-0.0621448747382201	-0.056646061187396284	-0.05951120078074389	-0.04369558394555613	-0.05975368104097156	-0.05460618878653569	-0.09142789525200509	-0.07401327437367358	-0.08850078556705977	-0.08011201328168575	-0.06467959158380851	-0.06794740234969625	-0.06309546454862086	-0.05208652343462464	-0.06789543435526135	-0.06236660229054025	-0.06831059846269451	-0.06342462978466486	-0.05231228469451523	-0.0677882136882404	-0.06222193464415368	-0.036591096623617494	-0.017202059280944555	-0.016443092569610525	-0.015464909476188757	-0.0010896858529274344
269	6.2109375	0.00858320043133035	-0.06422977062871041	-0.0002983007395066994	-0.06021584841749908	0.04576690096851332	-0.04767668079342896	-0.0033972171274010837	-0.06426473904155487	-0.003936146766216506	-0.059039361323414426	-0.05425690989503065	-0.05695827304433119	-0.040135419957866514	-0.056673539279058396	-0.05199245710445576	-0.08778845532894526	-0.07084766700297165	-0.08423554497535216	-0.0762850564909436	-0.06152977160960811	-0.06428510010663722	-0.060310743749103266	-0.04794285181465721	-0.06452380299088856	-0.059254266815112054	-0.06465566447236304	-0.060597118713422375	-0.04813200083798977	-0.06440851816558445	-0.05911087596247419	-0.037642223247074516	-0.01854476528082122	-0.017760691199309495	-0.016671749565621317	-0.002474864856963543
270	6.2265625	0.007381680344566535	-0.061037655750613665	-0.0015453387149552819	-0.0584001402496393	0.04490252389451569	-0.04535449080085927	-0.004635159382980526	-0.06187880705803599	-0.005080142707210413	-0.056687334268481965	-0.05165127465400679	-0.05526663226930424	-0.03776248133051331	-0.05427739103664864	-0.0499254678484576	-0.08425269427340316	-0.06839012652393328	-0.08058999375412952	-0.07318309903764647	-0.05907566216402122	-0.06109121575417255	-0.05849341870712216	-0.04561540859409359	-0.06213095390044622	-0.05689742847988234	-0.06144271218145151	-0.05873229545168071	-0.04574000776363694	-0.06200391634649016	-0.056751743322515966	-0.03824095204025971	-0.019442323763452105	-0.0186775501981459	-0.017491229818592916	-0.0034800227715377687
271	6.2421875	0.006465995817193489	-0.058523162594295366	-0.0024633336180259245	-0.057356617076183045	0.0442430824441769	-0.044614059245876476	-0.0055399874405736025	-0.06030750161449103	-0.005895113460214163	-0.05503743892836781	-0.049191827515008446	-0.05428126032129105	-0.03663213931979134	-0.052569281145619706	-0.04842696360456164	-0.08102540371120265	-0.06656081364430406	-0.07766053322964073	-0.07075525016420645	-0.05728553081359018	-0.05857539208063986	-0.05744885777903648	-0.044873788089391645	-0.06055428640448868	-0.05524416245202349	-0.05889045229255996	-0.057644127318853	-0.044923303164397105	-0.0604148930480439	-0.05509457133529222	-0.038489927801703176	-0.020006771395146686	-0.019285276289363027	-0.018015926441919884	-0.004194868167152649
272	6.2578125	0.005771468196311079	-0.05670817673941413	-0.0031282529608167263	-0.05684928382104895	0.043741675175936925	-0.04506786089739083	-0.0061891205372850006	-0.059332015131949654	-0.006459410297443556	-0.05395389837725133	-0.04709374331712525	-0.05380507596878001	-0.036540004294059084	-0.05144601307242076	-0.04741548751746934	-0.07819126994481271	-0.06522300278629714	-0.07540677295100914	-0.0688795499592357	-0.056041296835381935	-0.05675958263311036	-0.056940884640658176	-0.04532913609599966	-0.05957508355919056	-0.05415872205696276	-0.05702985651753756	-0.057100823717959256	-0.04530681998379861	-0.059425192619712006	-0.054004649997267826	-0.038471888118235015	-0.020326599358048134	-0.01965724019111551	-0.018318051405530354	-0.004688669766463588
273	6.2734375	0.005247797981837323	-0.05550302932317453	-0.0035994400922380043	-0.05665794637380124	0.04336198049312577	-0.046268949914311	-0.006642795567204118	-0.058737830695158214	-0.006835303246793556	-0.05328104140317311	-0.04544092664176199	-0.05363448332225764	-0.037180830453708444	-0.050747553330126864	-0.04676552950381009	-0.07575525669679534	-0.06423015031429584	-0.073712970983022	-0.06741370089828738	-0.055194961335383215	-0.055553887972900215	-0.056748954598925844	-0.0465332029402959	-0.058978383843784295	-0.05348478467036151	-0.055778784975025725	-0.05688334614353882	-0.04645115567907325	-0.05882099728359989	-0.053326065247923896	-0.038254362391812395	-0.020470524798459858	-0.019850953682591446	-0.01845416050822122	-0.005015484655320303
274	6.2890625	0.004855975548002642	-0.05476822723504114	-0.00392304319530053	-0.05660559534714352	0.04307594431197129	-0.04782281431172311	-0.006948090039084736	-0.05834631641166253	-0.007071029388333805	-0.05286502549272841	-0.04422240058979276	-0.05359910836482712	-0.03825497959348976	-0.050307056104767454	-0.04634765468266576	-0.07367618172843665	-0.06345204647323646	-0.0724378439278822	-0.06622392907673	-0.05460718332160802	-0.05481884821516912	-0.056696347756849376	-0.04809063703561667	-0.058585128635579006	-0.0530678028608821	-0.055002831374754244	-0.05681471157637873	-0.04796429988490274	-0.058422978769334104	-0.052905530938414255	-0.03789265551814969	-0.020489873124490705	-0.019911586061564283	-0.01846858779087957	-0.005217415650474231
275	6.3046875	0.004566019486742413	-0.05435643861395284	-0.0041347778670488755	-0.05656559832677352	0.04286209417066199	-0.04942379612546466	-0.007141404134452449	-0.05802689641003793	-0.007203149978813297	-0.05257651432952384	-0.04337314676580187	-0.05357343740883286	-0.03951051157834135	-0.04998224435490302	-0.04604922003279384	-0.07189264839146654	-0.06278590609470212	-0.07144596643827435	-0.06519945096052004	-0.05416317330915371	-0.05440697130299477	-0.056656445195524936	-0.0496951689167978	-0.05826501720856202	-0.0527788210338918	-0.05455754092352012	-0.05676686082519593	-0.04954048901029534	-0.05809976423309326	-0.05261378011808946	-0.037430625515849206	-0.020422965056727246	-0.01987434542845866	-0.018395419347899684	-0.0053267675713576795
276	6.3203125	0.00435451225421969	-0.05413420604761874	-0.004262613199834805	-0.05645768997356332	0.04270372685097871	-0.05085760686712998	-0.007251206206328261	-0.05768828502301099	-0.00725988814823775	-0.05231957802911134	-0.04280303853195862	-0.05347684931706083	-0.04073816820610142	-0.04966552687888354	-0.04578256004061289	-0.07033799125329353	-0.06215734078585661	-0.07062139335923508	-0.06425771595106908	-0.053772672031143734	-0.05418472249879286	-0.05654853186585005	-0.05113206349921058	-0.05792589526330464	-0.052521530123266484	-0.05431020369797856	-0.05665678341186271	-0.050963387261671635	-0.05775993005361851	-0.0523549536825661	-0.036901184225513355	-0.020298255164446558	-0.019766772712895512	-0.01826085380505339	-0.0053684731846356
277	6.3359375	0.004203444709655259	-0.05399371474177782	-0.004328060884123892	-0.05623915630338848	0.04258804175921074	-0.051992146938148354	-0.0072993274993663915	-0.057274666625369994	-0.00726254178694404	-0.05203018800670591	-0.04242006966076306	-0.053265806891045625	-0.041791133100134645	-0.04928504059968681	-0.045486392818863845	-0.06895001565158122	-0.061518087014075476	-0.06987475687124624	-0.06334140477384924	-0.05337205428368953	-0.054044284544822824	-0.05633004622226969	-0.05226900934446485	-0.05751231382299464	-0.05223206100154196	-0.05415250379813519	-0.05643984049176967	-0.05209795655968453	-0.05734694423526726	-0.05206496402598346	-0.03632917826536257	-0.020136264840528273	-0.019609922363474423	-0.01808448318465384	-0.005361361748887356
278	6.3515625	0.004098927962816976	-0.0538545838994585	-0.004347619951321947	-0.05589539480931886	0.04250519916864363	-0.052762689831876985	-0.007302432396419743	-0.05676049261608681	-0.0072270704070186995	-0.05167187988423703	-0.04214461181557159	-0.05292511611878786	-0.042578195536616584	-0.04879936044135989	-0.0451236445224438	-0.06767633441471982	-0.0608407863780162	-0.06914236071498206	-0.06241484910068791	-0.05292305417944643	-0.05390515052664856	-0.05598647721771906	-0.053041230044643464	-0.05699827895335223	-0.051873401003599204	-0.05400303393035276	-0.05609967820660973	-0.05287634140199299	-0.05683399885936875	-0.051706581047220215	-0.03573310814545875	-0.01995158223331191	-0.01941969088968703	-0.01788081352863482	-0.005319528255742758
279	6.3671875	0.004030138202196159	-0.05366236267209587	-0.0043339989323509555	-0.05543107988846451	0.04244755521547055	-0.05315838836969859	-0.007273306036245241	-0.05614153327107447	-0.007165374606588791	-0.05122907573508771	-0.04190646224190764	-0.052459193233115944	-0.04305558031675471	-0.04819223063209064	-0.044676913783864076	-0.06647527856596878	-0.06011327737832437	-0.06838329507377966	-0.06145871123861717	-0.05240699805603129	-0.05371283868930846	-0.05552223600063816	-0.05343793694629466	-0.05637931162418797	-0.051429550386416036	-0.053806026635336617	-0.05563939567619958	-0.05328448331373255	-0.05621620854593306	-0.05126377628425466	-0.03512652795844103	-0.01975429830029883	-0.01920797643295646	-0.01766042871049312	-0.0052535408869344895
280	6.3828125	0.003988789090172868	-0.05338514001508348	-0.004296899984241214	-0.05486143742803942	0.0424092726341452	-0.05320604136026115	-0.007221635904764243	-0.055426007593539064	-0.007086118859755501	-0.05070000730029979	-0.04165054575427411	-0.051884025852338596	-0.043216361974632654	-0.047465884997023824	-0.044142960343265626	-0.06531631992301001	-0.05933394236574974	-0.06757473567832134	-0.060465389315212184	-0.05181924359762689	-0.05343539290504773	-0.05495225766796131	-0.05348600753454863	-0.055663899702171026	-0.050899406230523	-0.05352799187350019	-0.05507303329956917	-0.05334634630284339	-0.055502100911052565	-0.0507350318639426	-0.034518923777438905	-0.019551147980893725	-0.01898339581511384	-0.017430807724846308	-0.0051711003472925164
281	6.3984375	0.003968456682789747	-0.0530088721900025	-0.004243600484240808	-0.05420661377218694	0.042385836792071745	-0.052957506657984044	-0.007154688354324595	-0.054629895220317484	-0.006995563996754817	-0.050092567309236655	-0.041338815889514706	-0.05122103142458427	-0.04308249298313424	-0.04663370713405678	-0.0435289666657946	-0.06417858563757692	-0.05850735769303369	-0.0667075846158545	-0.059435702144740435	-0.05116422723202641	-0.05305891725214196	-0.05429691416747824	-0.053237427692722494	-0.05486798886673545	-0.05029113070186436	-0.05315352766685606	-0.05442016589145436	-0.05311150188758973	-0.05470683808814427	-0.0501283788543813	-0.033916727340598946	-0.01934653761236505	-0.01875217917624222	-0.01719711760628116	-0.005077815266222006
282	6.4140625	0.003964176544454048	-0.052533032794630966	-0.004179360062483746	-0.05348773396501587	0.0423737651586892	-0.05247729273492606	-0.007077645562734219	-0.05377222473940879	-0.0068981771869432535	-0.049420050811578645	-0.04094869961146645	-0.05049226881688325	-0.04269617153486802	-0.04571594436260831	-0.04284752730391385	-0.06304843020544657	-0.057641635504177564	-0.06578214278872141	-0.058373764110498876	-0.05045193482855017	-0.05258286996496048	-0.05357748628168353	-0.05275685730288036	-0.05400986824184241	-0.049618062608701684	-0.05268098164143065	-0.05370214647838852	-0.05264286429366563	-0.053849293581162694	-0.049456570459202154	-0.033324062793481074	-0.019143233706407553	-0.018518651758298827	-0.01696281615589015	-0.004977690084650009
283	6.4296875	0.00397214682652707	-0.051966005793743976	-0.004108002991963159	-0.05272400183811203	0.0423703945746174	-0.051832040954804474	-0.00699423823941789	-0.05287087462862641	-0.006797067893897124	-0.04869712137916593	-0.04047048093809644	-0.049718125350074534	-0.04211077645612053	-0.04473564631710257	-0.04211358295883065	-0.061918128154915056	-0.056746021063597205	-0.06480532333173472	-0.05728724510744241	-0.04969454731425847	-0.052015593725217114	-0.05281324125042245	-0.05211098586688497	-0.05310802897705308	-0.04889467544750756	-0.05211775205683721	-0.052938053020921944	-0.05200582118399885	-0.052946819511824394	-0.04873424094848251	-0.03274329510696604	-0.018942869722400155	-0.018285735800709205	-0.01673019892412989	-0.004873547387093278
284	6.4453125	0.003989409587503867	-0.05132172073903775	-0.004032342906945943	-0.051931392561921766	0.042373656049103085	-0.05108333130414151	-0.006907156660531285	-0.05194138580689306	-0.0066943410408330266	-0.04793781570569203	-0.03990460725393548	-0.04891575617229055	-0.041384227953571405	-0.04371450893711151	-0.04134196790575734	-0.06078431388587041	-0.05582910659662005	-0.06378701257383623	-0.05618380943471336	-0.04890392752182837	-0.05137103909090177	-0.05202052356738786	-0.05136143078012088	-0.052177717727335246	-0.04813495078246398	-0.051476907932940984	-0.0521443196342225	-0.05126160130089974	-0.05201578637626279	-0.04797502158792345	-0.03217559455377691	-0.01874625787408442	-0.01805530238583095	-0.01650063041745206	-0.0047673507923430315
285	6.4609375	0.00401371687371607	-0.05061637626464055	-0.003954356375801571	-0.051122702835353764	0.042381975356235155	-0.05028219379946407	-0.006818263862358359	-0.050996416521585	-0.006591389938340716	-0.04715468060285386	-0.03925869844166778	-0.04809848724195673	-0.04057154201759167	-0.04267132107338742	-0.04054644471598938	-0.059646753548793494	-0.05489922210744625	-0.06273737183080155	-0.05507084326450936	-0.048091090209949866	-0.05066542745681931	-0.05121156516061519	-0.05055930039507197	-0.051231440167405384	-0.04735124136345211	-0.05077427180904211	-0.05133338695754178	-0.05046149908113003	-0.05106940712379267	-0.04719148763870651	-0.03162133341697391	-0.018553733890813988	-0.017828450139054663	-0.016274805688604465	-0.0046604257495199515
286	6.4765625	0.004043971940950598	-0.04986536588160825	-0.0038746316032102516	-0.05030623346421034	0.04239455454801094	-0.049466408870963235	-0.006728049087425112	-0.05004468106041923	-0.006488328048952678	-0.04635705486585242	-0.0385442234766811	-0.04727544238508352	-0.03971958952215571	-0.04162095698472333	-0.03973757560624225	-0.058506138471453875	-0.05396185576319702	-0.06166563808336729	-0.053955455342786084	-0.047264678996159604	-0.049914150512096404	-0.050394696376568994	-0.04974242975462719	-0.05027840327810066	-0.046552909554363364	-0.050024926401100504	-0.05051402452831551	-0.04964394184753732	-0.05011625769730136	-0.04639320280804251	-0.031079660624562175	-0.01836447768094802	-0.017605272238152968	-0.01605245953277369	-0.004552948495296862
287	6.4921875	0.004080640235872323	-0.04908118090173838	-0.003791896895669798	-0.04948551121965741	0.042411818725444854	-0.048659318301566376	-0.006635126607264383	-0.049090140647340956	-0.006383398333158111	-0.045550234575303605	-0.03777384458964201	-0.046450185874180386	-0.03886335915725789	-0.040572006291537524	-0.03892148608756618	-0.05736176832375187	-0.05301865405575189	-0.06057784202033703	-0.05283876879449874	-0.04642888284378277	-0.04912967255664629	-0.049573509726554096	-0.048934214147270866	-0.04932294186124417	-0.045745422936090324	-0.049241281341690535	-0.04968993753641622	-0.04883308967292603	-0.049160077649349515	-0.04558533934269098	-0.03054822086258105	-0.018176045589511972	-0.017384336278741072	-0.015831742857264672	-0.004443413416162862
288	6.5078125	0.004122714390336067	-0.048276718819490166	-0.0037068661280066995	-0.04866448907714938	0.04243329110882442	-0.04787524038802324	-0.006540157643493857	-0.04813764199297648	-0.006277006068849032	-0.0447398969875388	-0.036962696899689784	-0.045626990022523836	-0.03802810177524383	-0.03953206552296869	-0.038105231008485375	-0.0562166957868389	-0.05207469581391025	-0.0594808253029488	-0.051724667573490056	-0.0455896789488289	-0.04832488169198289	-0.04875212722954556	-0.04814898391713478	-0.0483698329890259	-0.04493460283413095	-0.04843627738063347	-0.04886547849731623	-0.04804403316478987	-0.04820631261030832	-0.044774329439640825	-0.030026314215834154	-0.017988267799833466	-0.017165263300094828	-0.015612547310444716	-0.004332232096483941
289	6.5234375	0.004167533674989053	-0.047465157549990575	-0.0036223538292672443	-0.04784900126971717	0.042456969861850116	-0.04712292207972549	-0.006445930759320787	-0.047194174855792886	-0.006171737989823403	-0.04393364864864785	-0.036127633123209976	-0.04481168885820827	-0.03723107505955134	-0.038508745834809344	-0.03729594921174138	-0.05507693728108459	-0.05113704602963082	-0.05838368374643664	-0.05062062834527572	-0.044754229537857355	-0.04751297954823856	-0.047936381037873114	-0.047395539245022836	-0.04742601912484821	-0.0441277492394426	-0.047623240657008965	-0.04804669453568591	-0.047286198789571146	-0.047261864939305655	-0.04396773785678815	-0.029515473921096935	-0.017803307944711532	-0.016949582964720426	-0.015396792019915957	-0.004221794809919288
290	6.5390625	0.004213224762475183	-0.046656301138458756	-0.003540054362382709	-0.04704331463953645	0.0424813262510184	-0.04640438069507581	-0.00635409339160115	-0.046263813915987335	-0.006069078956805815	-0.043136348369234086	-0.03528306261663411	-0.044008019669430395	-0.03647999182396966	-0.03750673450530786	-0.036497976470197244	-0.053947542900730686	-0.050209294519122843	-0.057293764522352714	-0.049531740719461474	-0.04392769340613433	-0.046703797981378456	-0.04713033376696998	-0.04667583437818387	-0.046495995956355604	-0.04332964763319937	-0.04681228841929479	-0.047237837443412305	-0.046562140450402655	-0.046330658715217424	-0.04316989529765382	-0.029016247950761215	-0.01762234631087476	-0.016738483307135125	-0.01518562424693266	-0.00411351695968349
291	6.5546875	0.004258971347900935	-0.04585633452803589	-0.0034604121852689434	-0.04624910395675261	0.04250573414908697	-0.045716324354334995	-0.006265075011292085	-0.045348596140960845	-0.0059693335438765925	-0.042350472837936776	-0.03444004587035038	-0.04321663880490992	-0.03577454116740086	-0.03652735676379356	-0.03571369294839817	-0.052831770805597755	-0.04929404123918157	-0.05621590637352438	-0.04845971980856775	-0.04311260687643386	-0.045903518527012285	-0.04633561938237968	-0.04598657046370648	-0.045580878683985256	-0.04254272916489118	-0.04600969543849952	-0.04644054450974328	-0.04586894607968422	-0.045414583308749513	-0.04238331038787423	-0.028529272703764687	-0.017445498729567896	-0.016532148527299853	-0.014979010592281761	-0.0040077508238587295
292	6.5703125	0.0043044492456665775	-0.04506892314001074	-0.003383372033495537	-0.0454669345256639	0.04252998641868308	-0.045052915421164866	-0.006178787357948542	-0.0444487438633217	-0.005872345825291719	-0.041577230243633065	-0.033606708239331165	-0.042437634634804516	-0.03510925043750553	-0.035570388475453144	-0.03494365547267271	-0.051731648550657684	-0.04839225279610031	-0.055152606793794134	-0.04740608647071415	-0.042310200142204255	-0.045115796002314024	-0.045552853653237836	-0.04532184128373569	-0.04468131701405259	-0.04176799352740218	-0.045219379153502604	-0.0456555818133273	-0.045201024257429556	-0.044513662847695624	-0.041609137942192106	-0.028054963097720362	-0.017272448005949913	-0.016330267937316997	-0.014776664907776665	-0.0039044075475654816
293	6.5859375	0.004349525753603115	-0.04429610132647669	-0.0033087303873043294	-0.044696979310060815	0.04255401643815758	-0.04440777662978017	-0.006095008792395994	-0.04356508740956076	-0.005777856377889867	-0.0408168348344199	-0.03278872347047256	-0.04167124922975237	-0.034476257345445245	-0.03463484235596894	-0.03418852154527629	-0.05064854219798579	-0.04750500605980756	-0.05410520209893316	-0.04637155226384469	-0.04152104330484797	-0.04434266782083973	-0.04478230465909794	-0.04467545192046022	-0.0437970776430988	-0.041006097265056045	-0.04444343435698256	-0.04488296149389075	-0.04455218941077878	-0.04362899900655277	-0.04084791012208813	-0.027592695027812794	-0.017102811779321093	-0.016132424667270984	-0.01457817318013399	-0.0038032565701592367
294	6.6015625	0.004394141214978843	-0.0435387104457752	-0.003236253357701881	-0.043939264064022945	0.04257780342191073	-0.04377545572423401	-0.006013505900547653	-0.042698163053125314	-0.005685585187559062	-0.04006949218224139	-0.03198960860398106	-0.040917341787439464	-0.033867147162924646	-0.033719910274209015	-0.03344780186544523	-0.049583457904720143	-0.046632542661357496	-0.05307434745628474	-0.04535675144727592	-0.04074542768527937	-0.043584945999395906	-0.04402414891862641	-0.044041898456461614	-0.04292863173647572	-0.040257132803894806	-0.04368299932589823	-0.044122677590723906	-0.043916967013224784	-0.04276166631180805	-0.04009985288963259	-0.027142574340923684	-0.01693619127821293	-0.015938244336368486	-0.014383191599782276	-0.003704113288773833
295	6.6171875	0.0044382692825829595	-0.04279684959177293	-0.0031657311285356116	-0.04319386649568921	0.042601342352191506	-0.04315190747183782	-0.005934057762044319	-0.041847489053148494	-0.005595298776047177	-0.039335374537636594	-0.03121109939036526	-0.04017619015886784	-0.03327418624542193	-0.03282476540441886	-0.0327212876686296	-0.048537090137014315	-0.0457752535944574	-0.05206023891842637	-0.044362244519703095	-0.03998334017643728	-0.042842766088915775	-0.04327841205979283	-0.04341709427279384	-0.042076918917803234	-0.03952175357759465	-0.04293822197808171	-0.04337487098320428	-0.043291010671704336	-0.041910533219094	-0.03936496046039743	-0.02670428298343846	-0.01677230355875165	-0.015747371850362676	-0.014191540014630327	-0.0036067832816850127
296	6.6328125	0.004481898542413261	-0.04207019928292336	-0.003096948783638919	-0.042461167714826616	0.04262463282381839	-0.04253437641110018	-0.005856455320083187	-0.04101279248058669	-0.005506773978406645	-0.038614272043312685	-0.030453709123914645	-0.03944776487858427	-0.0326911506445242	-0.03194891735073817	-0.0320084745687103	-0.04751001706561795	-0.044932885966139806	-0.051062591901349284	-0.04338725994348138	-0.03923480242461999	-0.042115842647992445	-0.042544942415115486	-0.04279830872090919	-0.04124151222202272	-0.03879921827233311	-0.04220881843333715	-0.042639190583134125	-0.04267154516172946	-0.04107498521361594	-0.038643070488640206	-0.02627666128502155	-0.01661093903608583	-0.015559480460888762	-0.014002903221975005	-0.0035110995838848373
297	6.6484375	0.004525023929866772	-0.04135818716940077	-0.0030297321092741126	-0.04174037181951179	0.04264767648731661	-0.0419212558305795	-0.00578051369483815	-0.04019358251568155	-0.0054198281672214604	-0.03790576018056028	-0.029717005185920565	-0.03873159381047616	-0.032113519979646614	-0.031091400924355334	-0.03130903546697333	-0.046502381145426805	-0.04410540865209294	-0.05008179056948039	-0.0424310676171637	-0.03849993205963245	-0.041403526557688156	-0.04182341753442919	-0.04218382943250806	-0.040422037240790645	-0.0380891015201845	-0.04149421521627084	-0.041915528680407085	-0.042056828231841786	-0.04025467254816792	-0.037933855283790334	-0.025860119694738407	-0.01645184470365647	-0.015374281271745175	-0.013816990569681255	-0.0034169214947006505
298	6.6640625	0.004567646518287206	-0.040660003908717435	-0.0029639259529982607	-0.04103123798388	0.04267047596127522	-0.04131177137939027	-0.005706077480885616	-0.03938968095175319	-0.005334332428795715	-0.037209508504136166	-0.02899994344570182	-0.038027028743598784	-0.031538408082433605	-0.03025174752488108	-0.03062208365524774	-0.04551413992437447	-0.04329231057278125	-0.0491177327032018	-0.04149409968630932	-0.03777818125728417	-0.04070505044682271	-0.041113497197649534	-0.04157305919708232	-0.03961737574244068	-0.03739122878716766	-0.04079361965513078	-0.04120357695518418	-0.04144596916699589	-0.039449633212174734	-0.0372369360857382	-0.02545724650893455	-0.016294809897511364	-0.015191548476514315	-0.01363375279940841	-0.0033241288214940815
299	6.6796875	0.004609767002504136	-0.039974864581998684	-0.0028993991831883816	-0.04033359564067575	0.042693033227793734	-0.04070584625445308	-0.00563301485204774	-0.03860100872086542	-0.00525016725369485	-0.0365250845242457	-0.028301168435103365	-0.03733389532484083	-0.030964343926676977	-0.029429139144191506	-0.029947482077223232	-0.04454508941318462	-0.04249330917460824	-0.0481702677519426	-0.040575901887933745	-0.037068968732407434	-0.040019645528875894	-0.04041492594558679	-0.04096586904292595	-0.038827716631819005	-0.03670536970307485	-0.040106148189270614	-0.04050329387802984	-0.04083877149588408	-0.03865956326064329	-0.0365519692069471	-0.025068462823064377	-0.016139753645680207	-0.015011091324388957	-0.013452925046337673	-0.0032326254473106493
300	6.6953125	0.004651389658737018	-0.039302017549874155	-0.0028360339126821356	-0.03964696247794561	0.042715351485765836	-0.040103981352684066	-0.0055612130302544515	-0.03782616690696627	-0.005167215162151056	-0.03585221021474867	-0.027619138124220885	-0.036652038904092424	-0.030391080146017255	-0.028622537071053278	-0.029284705502291432	-0.04359501393237484	-0.04170800206383269	-0.047238895619512264	-0.03967598033207453	-0.03637187537783121	-0.039346480692814344	-0.03972754133311936	-0.040362775057826095	-0.038052195327492926	-0.03603128573528368	-0.03943105099081005	-0.03981416198306832	-0.040235682985281726	-0.03788314555431604	-0.03587866917948751	-0.024693229289954096	-0.015986623749870497	-0.014832775718195322	-0.013274334760506948	-0.0031423318199193784
301	6.7109375	0.00469251910475692	-0.03864080566129247	-0.0027737388264204303	-0.038971289126814065	0.04273743309380939	-0.039507060751070404	-0.005490582668266932	-0.037065221902101236	-0.005085403231120084	-0.035190534301943015	-0.026952364048687838	-0.03598159743043085	-0.02981930832206827	-0.02783146007350075	-0.028634030370176665	-0.04266367029221246	-0.04093605011821426	-0.04632342142030364	-0.03879362546149617	-0.0356862496215117	-0.038685026798827286	-0.039051259671934874	-0.03976469341285416	-0.03729098260360395	-0.03536879739871294	-0.03876766371326042	-0.03913581604794342	-0.039637473695056255	-0.037121085274006614	-0.035216839921632104	-0.02433063837942871	-0.015835320778424603	-0.014656470384834669	-0.013097966445222584	-0.003053205364884706
302	6.7265625	0.004733158652339295	-0.03799084517411989	-0.002712428949073964	-0.038306601501975124	0.042759280497187954	-0.03891612963831622	-0.005421040122045558	-0.036318240742106565	-0.005004671753101639	-0.03454000455346351	-0.02629957002116059	-0.03532200639872623	-0.029250339144032904	-0.02705610252276145	-0.027994911480810347	-0.041750736382655876	-0.04017780500260099	-0.04542340205111188	-0.03792891996490428	-0.035012377927907394	-0.0380347567194783	-0.03838604571208376	-0.03917272457202255	-0.0365439380254411	-0.03471780304074854	-0.03811551119603007	-0.03846872226456336	-0.03904520062586307	-0.036373771504302134	-0.034566363149952435	-0.02397996477179838	-0.015685725409642536	-0.014482057188380686	-0.012923789225293185	-0.002965163098475287
303	6.7421875	0.004773277423279005	-0.03735232986958182	-0.002652098768716261	-0.037653323169571054	0.042780875886039176	-0.038332702405620374	-0.0053525649904751955	-0.03558590764847128	-0.004925039327636031	-0.03390155489255314	-0.0256601973707656	-0.03467388754785942	-0.028686261645688105	-0.026297104206919095	-0.027367706295613352	-0.0408566904915353	-0.03943360713160903	-0.04453942700933714	-0.037082182589599326	-0.03435112569660279	-0.037395994485245394	-0.037732439011041966	-0.03858829621391957	-0.03581190001127284	-0.034079218316096255	-0.037474874631056684	-0.03781353391202507	-0.03846035077789807	-0.03564113257758457	-0.03392768958257387	-0.023639804995354324	-0.015537927259775335	-0.0143095926043741	-0.012751903692640922	-0.0028782469626169364
304	6.7578125	0.004812909144544783	-0.036724632880429785	-0.0025926482858269085	-0.037010842223798045	0.04280223755685588	-0.03775717681408886	-0.005285052471896989	-0.034867936362057025	-0.004846428687796417	-0.03327461952256258	-0.025032909890926984	-0.03403697240427656	-0.02812822131212224	-0.025553777084921223	-0.026751943412248277	-0.039980627290231746	-0.03870258552686745	-0.0436707232277622	-0.036252868630181706	-0.033701928618433165	-0.03676801795252981	-0.037089926570309545	-0.038011807961372976	-0.035093622284781426	-0.033451869670986255	-0.0368451191424986	-0.03716956583378981	-0.0378832417576227	-0.034922230180798305	-0.0333002838164432	-0.023309028855073893	-0.01539181088916695	-0.014138896671968606	-0.012582073721830858	-0.0027924182569254914
305	6.7734375	0.0048520777919579625	-0.036107289853268026	-0.0025339967998109225	-0.036378943165323946	0.042823378664325756	-0.03718986195210294	-0.005218437555736141	-0.0341639130283292	-0.004768760852755809	-0.03265862999775873	-0.024416803330001076	-0.03341111753780268	-0.027577304541679903	-0.024825412031356908	-0.026146966498058997	-0.03912182659121699	-0.037984339631672345	-0.04281663249224858	-0.035440136213453655	-0.03306432479384388	-0.036150444082751074	-0.036458124242185745	-0.03744356435321773	-0.034388516972496654	-0.032834993933902275	-0.036225846517410225	-0.03653617256276429	-0.03731429768983592	-0.03421679204041253	-0.03268374832744876	-0.0229864625753331	-0.015247260101291838	-0.01396982192523832	-0.012414208083579552	-0.0027075956898228747
306	6.7890625	0.0048907867543465005	-0.035500257996553465	-0.002476096131427623	-0.03575810904734195	0.042844300458878395	-0.036631121014054	-0.005152691527691727	-0.03347341008553472	-0.004692000690667887	-0.03205308478949788	-0.023811509588297225	-0.03279616471698028	-0.02703456578049284	-0.024111820360116186	-0.025552545204360552	-0.038280004882984504	-0.037278570650752435	-0.041977218085764635	-0.034644329499507874	-0.03243806488849717	-0.03554316147839421	-0.03583695631178298	-0.03688385797038755	-0.03369682201261665	-0.032228697797966326	-0.035616942515043916	-0.03591340201600387	-0.036753884862480726	-0.03352487945090262	-0.032077991524161645	-0.022671177937454358	-0.015104250951710065	-0.01380232282946037	-0.012248147379500873	-0.0026237489151723944
307	6.8046875	0.004929038722860714	-0.03490347350443028	-0.0024189125074721715	-0.03514803351262385	0.04286500407610342	-0.03608110636403005	-0.005087774136880822	-0.03279591209439808	-0.004616131227911048	-0.031458171947319535	-0.02321677786656825	-0.03219144525945119	-0.026500710835407074	-0.02341338808297346	-0.024968798408681568	-0.037454977903519766	-0.03658551842597582	-0.041152021458188436	-0.03386495533056616	-0.03182334917216281	-0.03494616094888828	-0.03522633955632761	-0.03633288286918609	-0.0330180443624619	-0.03163301444015419	-0.03501835307545193	-0.03530111888535647	-0.03620218996523924	-0.03284601606581471	-0.03148292942070978	-0.02236245768710055	-0.01496275169400206	-0.013636375021366602	-0.012083921591599902	-0.0025408528634905223
308	6.8203125	0.004966838691972841	-0.03431687286392692	-0.0023624295829504506	-0.03454800423538046	0.04288549113512585	-0.03553978925717055	-0.00502366212166086	-0.032131200469218475	-0.004541118768890011	-0.030874056500332425	-0.022632424919404016	-0.031597102287162546	-0.025976075540952683	-0.022729382643090115	-0.024395835258692954	-0.03664644058099648	-0.035904632342568105	-0.04034111511697302	-0.03310066015640113	-0.031219781858236414	-0.03435932399567386	-0.03462613547658297	-0.03579061286966973	-0.03235220760876714	-0.031047885213996235	-0.034429992335501126	-0.03469935904067144	-0.035659182317601706	-0.032180517377883716	-0.03089842472166962	-0.02205974490804318	-0.014822746319613897	-0.01347194837050281	-0.011921518027030112	-0.002458874796879413
309	6.8359375	0.005004189993574907	-0.033740391003052796	-0.0023066216794266022	-0.03395817006176878	0.04290576326857449	-0.0350070233837444	-0.00496032421052457	-0.03147947659675057	-0.0044669706894821986	-0.030300367810060236	-0.022058405883704092	-0.031013139819110386	-0.025460698802598936	-0.022059695065870633	-0.023833672236073924	-0.03585423902889066	-0.03523602139080129	-0.03954402552404695	-0.0323520882054099	-0.030626895257425416	-0.033782633312223254	-0.034036212242295034	-0.035256806087841985	-0.03169903499370941	-0.030473295369364266	-0.033851773024613924	-0.034107903874417214	-0.035124754020559285	-0.031528071269774194	-0.030324345066438725	-0.02176278557282354	-0.014684239171428592	-0.013309017488519967	-0.011760974178013778	-0.0023778052554987534
310	6.8515625	0.005041096881506049	-0.033173906625134	-0.0022514593892395077	-0.0333787383202988	0.04292582232288529	-0.034482595212418476	-0.004897741794973774	-0.03084018399727232	-0.004393663225616497	-0.02973717468724235	-0.02149467642245717	-0.030439441510496254	-0.024954441940760012	-0.021404339221930142	-0.023282190372980592	-0.03507800414027658	-0.03457933696878178	-0.03876085420927056	-0.03161887838880194	-0.030044385386033726	-0.0332159383910067	-0.03345642603781372	-0.03473135521699481	-0.03105820198362263	-0.029909622215676362	-0.033283606415978474	-0.03352643017985901	-0.034598715795155006	-0.03088825850064713	-0.029760532004703737	-0.021471507352361044	-0.014547185786008145	-0.01314756442957522	-0.01160229372790027	-0.002297636430107316
311	6.8671875	0.005077564044830086	-0.0326173375280586	-0.0021969274587704383	-0.0328092014839428	0.04294567005665621	-0.03396625672284328	-0.004835908529572025	-0.030212980468907184	-0.004321164217998349	-0.02918409880505827	-0.020941177558705705	-0.029875608058994932	-0.02445698018693624	-0.020762777096121274	-0.0227409598103955	-0.03431742341393801	-0.0339346432372204	-0.03799109404354682	-0.030900507428517465	-0.029472371420595327	-0.03265916007073117	-0.03288659879100854	-0.03421396911014491	-0.03043012450582709	-0.029355816742370477	-0.032725357986447566	-0.03295493282406388	-0.034080799109118674	-0.03026070777468475	-0.029206820808029756	-0.021185512998909188	-0.014411569985311377	-0.01298756435997735	-0.01144546862897168	-0.0022183525484131233
312	6.8828125	0.005113595451277968	-0.032070519891106396	-0.0021430068880339596	-0.03224954142291533	0.04296530862306478	-0.03345776718321306	-0.004774810624126567	-0.029597517131795266	-0.004249471526104704	-0.02864103395442534	-0.02039786835889354	-0.029321561592267578	-0.023967956405907268	-0.02013445816163982	-0.022209817199952513	-0.03357218451080962	-0.033301426578367745	-0.03723467141559002	-0.03019678688229438	-0.028910710729218386	-0.03211213524324146	-0.03232657801607921	-0.033704456946692524	-0.02981448631951481	-0.02881159641464623	-0.0321769112896726	-0.03239352893072857	-0.03357080181491985	-0.02964488269954152	-0.028663055075107642	-0.020904485396548426	-0.01427737779816362	-0.012829003197801166	-0.011290461048553291	-0.0021399095866028333
313	6.8984375	0.005149196408728752	-0.03153337059615577	-0.0020896808005946453	-0.03169969486849113	0.04298473981762898	-0.03295690100735355	-0.00471441021992168	-0.028994198399145604	-0.004178590057376688	-0.028107627035879018	-0.01986468274480173	-0.028777477497974116	-0.023486984520574496	-0.01951921429041837	-0.021688677904271876	-0.03284200521267838	-0.03267986685828882	-0.03649137745449364	-0.02950780882306628	-0.028359295236830367	-0.031574762885981836	-0.031776193443951384	-0.033202643099049654	-0.02921088409422541	-0.02827697800496158	-0.03163812429738053	-0.031841785952244836	-0.03306850460580164	-0.029041135438209527	-0.028129053846009992	-0.020628148594340468	-0.014144580333565596	-0.012671885046861047	-0.011137200586952771	-0.0020623665239375907
314	6.9140625	0.005184370571274456	-0.031005649345342785	-0.0020369285491750955	-0.03115915045727362	0.04300396589068833	-0.03246344519814851	-0.004654681175602787	-0.0284030509466559	-0.004108490329269129	-0.027583690845762024	-0.01934152831286321	-0.028243024849083365	-0.023013679409970768	-0.018916820175590154	-0.02117760171093569	-0.03212628301237948	-0.03206975599267381	-0.03576099919236983	-0.028832827084077875	-0.0278178400650985	-0.031046836037232427	-0.031235275696524747	-0.03270826930964989	-0.02861893091655123	-0.027751904167858304	-0.031108830510925466	-0.031299487067673035	-0.032573670401375605	-0.02844920656506536	-0.02760463801889216	-0.0203562789006511	-0.01401319458908605	-0.012516165557587344	-0.010985671151536855	-0.001985716301634157
315	6.9296875	0.0052191227960653504	-0.030487296022343173	-0.001984741549621797	-0.030627704985004084	0.043022988528083915	-0.03197724107399641	-0.004595644025750328	-0.027823719757686702	-0.00403916724857927	-0.02706877367136156	-0.01882830362998339	-0.027718031080429154	-0.022547708517200026	-0.01832720125785254	-0.02067574297294502	-0.03142510393123994	-0.03147088354262209	-0.03504353729141657	-0.02817209182972319	-0.027286156270635575	-0.030528279005440688	-0.03070367729397521	-0.03222107199578498	-0.028038047656297	-0.02723627922282921	-0.030588890632072076	-0.030766397172703998	-0.03208612004141625	-0.027868510567625744	-0.02708964846305016	-0.020088694285565367	-0.013883145648430868	-0.012361844849840424	-0.010835799775253376	-0.0019099364308857924
316	6.9453125	0.00525345623939358	-0.029978069729363746	-0.0019331235665841604	-0.03010529929334009	0.04304181024609597	-0.0314981340510761	-0.004537288194426644	-0.027254821220598593	-0.003970624168428775	-0.026562984714031027	-0.01832486811379084	-0.02720207966617627	-0.02208880268496577	-0.01775035644870057	-0.020182933053539902	-0.030738376627076902	-0.03088276426749024	-0.034338482717109015	-0.02752402317125706	-0.026764112248777908	-0.030018865965455735	-0.03018121944029982	-0.031740934568623744	-0.027468541733639752	-0.026729951054473712	-0.030078130039793566	-0.030242922828388467	-0.031605686786885516	-0.027298491511338396	-0.02658389962024673	-0.019825238421064772	-0.013754458867435065	-0.012208908949197409	-0.010687574574577285	-0.0018350086188953147
317	6.9609375	0.005287375563541912	-0.029477851423955613	-0.0018820535645450143	-0.02959209655852449	0.04306043284433237	-0.031026001025344647	-0.004479606600366634	-0.026695868893502978	-0.003902839538816899	-0.026066480247826568	-0.017831063203468285	-0.026695054595668177	-0.021636755974444186	-0.017186141845835286	-0.019699125541300447	-0.030065686916551523	-0.030304945650085346	-0.033645698250775874	-0.02688998379402116	-0.02625159535181735	-0.029518450077425956	-0.029667740464548162	-0.03126783557913475	-0.02691028290463157	-0.02623286440810984	-0.029576384600823166	-0.0297282167561781	-0.031132246511588815	-0.02673920672259348	-0.02608722757003267	-0.019565780179546254	-0.013627211807244202	-0.012057335506568597	-0.010540957035408808	-0.001760919972151416
318	6.9765625	0.0053208846493332	-0.028986447732526642	-0.0018315287534316671	-0.029087651551102135	0.043078858318930414	-0.03056075025794839	-0.004422578899337625	-0.026147978988649755	-0.00383579842256417	-0.025578987994950862	-0.01734669644550444	-0.026196701011324673	-0.021191419005323106	-0.016633431542031514	-0.019224215907825616	-0.029406667328299177	-0.029737119124020488	-0.03296496981654615	-0.0262693987686535	-0.025748467910796123	-0.029026885808280792	-0.02916309751570617	-0.030801730315588742	-0.02636251498163012	-0.02574536812096067	-0.029083500250979395	-0.029222188682493017	-0.030665614865235183	-0.026190740841063084	-0.025599477462925624	-0.019310215068239628	-0.013501354795543178	-0.011907121236921241	-0.010395912179756375	-0.0016876590111709658
319	6.9921875	0.005353988275894879	-0.028503717394931266	-0.0017815447249588173	-0.02859205411931373	0.04309708886177493	-0.03010228288545016	-0.004366186831769208	-0.02561138005509942	-0.003769504615802347	-0.025100549562602006	-0.016871591327717414	-0.025706885948220494	-0.020752672550682576	-0.01609183178049619	-0.018758627103743264	-0.028761018715957334	-0.02917982578929853	-0.03229622951420756	-0.025661495400173998	-0.0252545695261982	-0.02854396172054554	-0.028667125265123217	-0.030342479489200498	-0.025824861077050017	-0.025266867559277956	-0.02859930095544018	-0.0287249889958553	-0.030205676989568886	-0.02565335120512894	-0.02512047337403045	-0.019058440893696293	-0.013376826724461357	-0.011758259204213091	-0.010252553983070118	-0.001615193300676656
320	7.0078125	0.005386690277221831	-0.02802949855852767	-0.0017321005742305354	-0.028105067296927376	0.043115126386946014	-0.029650515778248218	-0.004310446951639058	-0.025085066819592015	-0.003703937732143143	-0.024630710820213196	-0.016405608509438764	-0.025225443941743864	-0.020320445239216216	-0.015561802744747368	-0.018301633344069416	-0.028128418304660147	-0.02863296935975252	-0.031639017969041505	-0.02506590757441822	-0.024769805423570455	-0.028069569901033424	-0.028179680339172584	-0.029889960952343052	-0.025298030059973012	-0.024796826193498392	-0.028123638907863083	-0.028236511936699273	-0.02975242257749231	-0.025125996073131998	-0.024650053847064653	-0.018810370710411934	-0.01325365760115433	-0.011610731436396066	-0.010110875139072743	-0.0015434813320384351
321	7.0234375	0.005418996817552982	-0.027563615281587468	-0.0016831768534577066	-0.027626568676846715	0.0431329729016079	-0.029205374093592806	-0.004255341502831744	-0.02456915644946573	-0.0036390910501957734	-0.024169002703112563	-0.01594858096979898	-0.02475250682267445	-0.019894664710358112	-0.01504258552177127	-0.017852877702570186	-0.02750860377934916	-0.028095853176550334	-0.03099322061731881	-0.024482444009366097	-0.024293950581548346	-0.027603506888348527	-0.02770061089076794	-0.029444071905728057	-0.024781214297390317	-0.02433506300021261	-0.0276563775577872	-0.02775661888935821	-0.029305809911439218	-0.02460905237164024	-0.02418807091461192	-0.018565927331727287	-0.013131859491060768	-0.011464519713110306	-0.009970789496587204	-0.001472594005816918
322	7.0390625	0.005450914192051485	-0.027105939798141257	-0.001634761065211418	-0.027156282208412583	0.04315063050859791	-0.02876677468407461	-0.004200842079231878	-0.024063120262115677	-0.0035749655375304614	-0.02371527263925037	-0.01550029891867729	-0.0242878811080321	-0.019475258787350257	-0.014534005564584389	-0.017412183821286085	-0.02690129553511776	-0.027568510324710964	-0.030358655106484042	-0.023910633208846815	-0.023826709318433212	-0.02714567889145019	-0.02722976787716455	-0.029004707491812512	-0.02427417407251764	-0.023881162216224917	-0.027197286667985314	-0.02728446044332071	-0.028865814821407633	-0.02410217058951672	-0.023734364250558755	-0.018325037142067367	-0.013011354363061374	-0.011319622082886355	-0.009832262881182347	-0.001402524344817452
323	7.0546875	0.0054824450107076005	-0.026656296090877177	-0.0015868446231805376	-0.026694184226450042	0.04316810094099857	-0.028334628813637575	-0.0041469541668248296	-0.023567068586387054	-0.0035115397823769893	-0.023269900488479642	-0.015060576198364886	-0.023831469361723985	-0.019062187329709726	-0.014036213124964066	-0.016979564159605075	-0.02630625589787733	-0.027050634562956165	-0.029735114246411176	-0.023350409007219644	-0.023368260657149018	-0.026695862848992433	-0.02676701653560295	-0.028571789208062914	-0.02377685511486844	-0.02343533189541911	-0.026746246820355632	-0.02682023159064232	-0.028432378448556367	-0.023605297958456353	-0.02328878619192399	-0.018087637369307977	-0.01289209523431585	-0.011176010911606355	-0.009695311441291479	-0.001333252859679836
324	7.0703125	0.005513595742856682	-0.02621457251980671	-0.0015394352157436751	-0.02624011603361942	0.04318538645463879	-0.027908853777820514	-0.004093696241837374	-0.023080313040074615	-0.0034488122332959996	-0.02283236931267074	-0.014629230914132617	-0.023383262846074226	-0.018655383454171934	-0.013548984969870892	-0.016554742860330658	-0.025723215208331332	-0.026541953312929814	-0.02912245637852942	-0.022801815567019476	-0.022918177558946033	-0.026253990292134773	-0.026312207303218885	-0.02814522362348989	-0.023289070987359356	-0.022997439850887327	-0.02630318031390804	-0.02636389796569183	-0.02800540910219798	-0.023118030136952572	-0.022851188428266306	-0.017853660967829418	-0.012774055569871424	-0.011033676458934312	-0.009559900772306408	-0.001264763347928714
325	7.0859375	0.005544371181800766	-0.025780582174751113	-0.0014925231807913107	-0.02579344180319406	0.04320248891101196	-0.027489355817548668	-0.004041026304307699	-0.022603011474058465	-0.003386783399810987	-0.022402638702185153	-0.014206085604378998	-0.022942991466357088	-0.01825478737306556	-0.013071780714728358	-0.0161377090550672	-0.02515190455468755	-0.026042713501493037	-0.028520453988665345	-0.022264668366844376	-0.02247615792255301	-0.025819833266150345	-0.025865201453034017	-0.02772492129909617	-0.022810917451610888	-0.02256739405924975	-0.025867931161314348	-0.025914985649922416	-0.02758483657498815	-0.022640245679142218	-0.022421420602020452	-0.017623028541864014	-0.012657247897448862	-0.01089262300569883	-0.009426010301020225	-0.0011970418745051717
326	7.1015625	0.005574775533421748	-0.025354244508240018	-0.0014460975182926795	-0.02535408638982778	0.043219410276651	-0.027076052795385247	-0.00398894028664964	-0.022134588117846812	-0.003325428598659287	-0.021980928603002853	-0.013790976589099328	-0.022510268613201823	-0.017860327324536553	-0.012604525386814426	-0.01572888271857631	-0.024592102004357602	-0.025552360651921485	-0.02792891787821153	-0.02173875163083562	-0.02204196507467676	-0.025393346742815466	-0.025425871912426762	-0.027310806693887517	-0.022341636903338777	-0.02214504427688442	-0.025440281865180256	-0.025473854066188448	-0.027170508472372373	-0.022172165392807988	-0.021999347024058598	-0.017395704685672923	-0.012541698704889644	-0.010752829121361773	-0.009293662987830657	-0.0011300767738294812
327	7.1171875	0.005604813350592585	-0.024935358010714045	-0.0014001614172508572	-0.02492263742092881	0.04323615244189057	-0.026668845380805363	-0.003937441903981364	-0.021674665874147098	-0.003264749890638881	-0.02156697392176969	-0.013383728957986424	-0.022084832990199726	-0.017471920452437263	-0.012147147444520265	-0.015327840484176403	-0.024043645482362472	-0.025070385428499903	-0.027347709893199665	-0.021223212136509476	-0.02161545405538544	-0.0249743063340399	-0.024994073234232028	-0.026902784296494585	-0.021882191753738553	-0.021729982784512526	-0.0250201554506706	-0.025040522955765844	-0.02676218961313708	-0.021712748983310604	-0.021584823656576976	-0.01717163101863898	-0.012427346464976495	-0.010614281378447164	-0.009162757426753213	-0.0010638321963180094
328	7.1328125	0.0056344893650009924	-0.024523854309322947	-0.00135470308927353	-0.02449852257710934	0.04325271718177438	-0.02626764639153558	-0.0038865375868815167	-0.021223682698431154	-0.003204747797895393	-0.021160480880006695	-0.012984190449465617	-0.0216666449493529	-0.017089482604361432	-0.011700024221147694	-0.014934066512496222	-0.023506299016266885	-0.024596831386061904	-0.026776593756818137	-0.020718197809551975	-0.0211966676194364	-0.024562654739759722	-0.024569679319922953	-0.026500770204359245	-0.02143125283206332	-0.02132182847316505	-0.024607430563247712	-0.024615004802725	-0.02635980133840246	-0.021262160931395005	-0.021177715611320327	-0.01695077047558612	-0.012314260351293823	-0.010476973691634663	-0.009033316801543994	-0.0009982744600766048
329	7.1484375	0.005663807982113524	-0.024119535026791435	-0.0013097176844088891	-0.024081380231754046	0.04326910646582633	-0.025872365515838665	-0.003836214665445809	-0.02078167436276232	-0.0031453947018508805	-0.020761166829262483	-0.012592212990981386	-0.021256094889296424	-0.016712924941342	-0.011262061525554853	-0.014547498921448174	-0.022979795241427445	-0.0241321130599918	-0.026215397169122884	-0.020223848572113318	-0.020785434157228562	-0.024158196936813654	-0.024152558038296836	-0.02610468149169092	-0.020988376724363364	-0.020920800626467645	-0.024201905233444364	-0.02419719131596032	-0.025963310068582657	-0.020819372324558508	-0.020777885360253455	-0.016733088643063464	-0.012202378636000454	-0.010340900375870871	-0.008905443942555864	-0.0009334735395551547
330	7.1640625	0.0056927741447323375	-0.023722338846697992	-0.0012651889743559388	-0.023671414047637833	0.0432853223459995	-0.02548289998245276	-0.003786444038431872	-0.020347578542865646	-0.0030866977996097554	-0.02036896321214441	-0.0122076429648409	-0.02085264650014791	-0.01634215516548876	-0.0108335439697297	-0.014167828506137091	-0.02246386705607184	-0.02367597440065619	-0.025663985624083646	-0.01973948280870577	-0.020381644157557097	-0.023760858463310518	-0.023742583075895787	-0.025714421363845247	-0.02055412876261148	-0.020526981001180694	-0.02380351949015775	-0.023786673625166115	-0.025572642484215563	-0.020384742269814113	-0.02038519378191645	-0.01651852177330139	-0.012091673476268171	-0.01020603092231312	-0.008778996876545167	-0.000869418673484155
331	7.1796875	0.0057213913007506815	-0.023332069718947197	-0.0012211220094723008	-0.02326858434750454	0.04330136637761539	-0.025099175689005555	-0.0037372326343178323	-0.019922427867509446	-0.003028654332299564	-0.019983777624765657	-0.01183030901081606	-0.020455814501972633	-0.01597707000858549	-0.010413601071575504	-0.013795185343482098	-0.02195828415806031	-0.023228232485005745	-0.025122249306522543	-0.019264682291624716	-0.019985086916642532	-0.023370464568313716	-0.023339635725916123	-0.025329914801447376	-0.02012880962353715	-0.020140358461809817	-0.02341211965037992	-0.023382905632424934	-0.02518773548652909	-0.019958604037600053	-0.019999525837353593	-0.016307022726698147	-0.011982178470430097	-0.010072356084203123	-0.008653977862451206	-0.0008060917464884172
332	7.1953125	0.005749664742902828	-0.022948679319236234	-0.0011775095311644984	-0.022872684803714502	0.04331724061385453	-0.02472109829529711	-0.003688583963643019	-0.019505962082228975	-0.0029712356101172597	-0.019605224926254272	-0.011460132747591424	-0.020065753047730048	-0.015617563693676208	-0.010002163598520596	-0.013429485062905686	-0.021462944069116238	-0.022788588205675822	-0.024590581600744843	-0.018800000154340746	-0.019595359714117223	-0.022986933566329346	-0.02294358385127202	-0.02495106858190753	-0.01971153927749532	-0.019760818945923173	-0.023027555031413828	-0.022985991429858098	-0.024808503482844163	-0.01954128332807073	-0.019620743762630496	-0.01609853908159498	-0.011873814616348781	-0.009939882008900012	-0.008530359225335783	-0.0007434765188937768
333	7.2109375	0.005777598404862674	-0.022571960461935762	-0.0011343409046825092	-0.022483580827040446	0.04333294663372167	-0.024348576463719462	-0.0036404742807402512	-0.01909675738633905	-0.0029144541707115373	-0.019233291661734354	-0.011096968142041662	-0.01968267914674922	-0.015263543270166074	-0.009599504659801687	-0.013070806255153777	-0.020977601053683695	-0.0223567411055986	-0.024067459542088998	-0.018344109907452305	-0.019212809194874614	-0.022610069051207382	-0.02255431192884176	-0.024577791914737315	-0.019301899005398776	-0.01938822350796017	-0.022649752195997602	-0.022595892389052907	-0.024434875395006876	-0.019132083111882206	-0.019248718978999713	-0.01589302187453631	-0.011766563803396713	-0.009808597340439519	-0.008408056413394503	-0.0006815602055622516
334	7.2265625	0.005805196248222458	-0.02220187186069568	-0.0010916215145688832	-0.02210149785476783	0.043348486242449115	-0.023981534082058206	-0.0035928826519171027	-0.018696123333463863	-0.00285830194661352	-0.018867997106723156	-0.010740680895558762	-0.0193065401220903	-0.014914924944464218	-0.009205371190828558	-0.012718728365591764	-0.020502019207776473	-0.021932665020630168	-0.023552901253558314	-0.017897893901400175	-0.018837327628561773	-0.02223986072163222	-0.02217170322577719	-0.024210004268968195	-0.018901033354636887	-0.019022835851166042	-0.022278587671508858	-0.022212261781231507	-0.024066757602496713	-0.0187307089506214	-0.018883342230333826	-0.01569042925770637	-0.011660431566866514	-0.00967847028163098	-0.008287101972646184	-0.0006203193866784985
335	7.2421875	0.0058324625833398504	-0.021838228256094168	-0.0010493470897137299	-0.021726030093023506	0.04336386125459868	-0.02361988547178568	-0.003545808041430917	-0.01830302791500113	-0.0028027515206238427	-0.0185089110996028	-0.010391106853796295	-0.018937129698879444	-0.014571620155619157	-0.008819395453674508	-0.012373054055582922	-0.02003603541237614	-0.021516114448754398	-0.02304705693433312	-0.017461176469039566	-0.018468528561213657	-0.02187608576288838	-0.021795637289143556	-0.02384752333083863	-0.018507691341007396	-0.018664578425488056	-0.021913881895357104	-0.021835124645562747	-0.0237040655522232	-0.01833670741365359	-0.018524477680826212	-0.0154907124561411	-0.011555401622794843	-0.009549527634207876	-0.008167514283657319	-0.0005596954179745419
336	7.2578125	0.00585940172497612	-0.021480987130296503	-0.0010074997096068588	-0.0213564895836656	0.04337907348121235	-0.02326354959502322	-0.0034992659738505003	-0.017917245777088392	-0.0027478203271117463	-0.0181564542174244	-0.010048155687797766	-0.018574024506440155	-0.014233543071925293	-0.008441438826391257	-0.012033685556895116	-0.01957944650722175	-0.021106673318607175	-0.022549994652641014	-0.01703279131198676	-0.018106309693558115	-0.021518721096064196	-0.021426002637675814	-0.023490376685156876	-0.01812138395514261	-0.018312685102272193	-0.021555603198104345	-0.02146408168028314	-0.023346723251762104	-0.01795073779479682	-0.01817200846155473	-0.01529383092774965	-0.01145152008552312	-0.009421732996998331	-0.008049319938287293	-0.0004997560091366694
337	7.2734375	0.005886017429179832	-0.02112995808792461	-0.0009660779263384891	-0.020993393133772992	0.04339412465749634	-0.022912450475846807	-0.003453244377828011	-0.01753876024322802	-0.002693481241143338	-0.017810575881800322	-0.009711690183915087	-0.018216839795250767	-0.013900614820612021	-0.008070846858697536	-0.011700469197972789	-0.019132077481940818	-0.020704186377098824	-0.022061625074346128	-0.01661310179289857	-0.017750851392417895	-0.02116757779547144	-0.0210626808916237	-0.02313853702793401	-0.017741869300776383	-0.017966869695932718	-0.021203538882840732	-0.021099558209037028	-0.022994640793594277	-0.017572816101049202	-0.01782582389375522	-0.015099740277146199	-0.011348730605360072	-0.009295096340280681	-0.007932459801426673	-0.00044051072463179887
338	7.2890625	0.005912313992969256	-0.02078508750447608	-0.0009250873533472605	-0.020636862287257723	0.043409016451061946	-0.02256649825366741	-0.0034077302695729554	-0.017167933796554666	-0.002639741682505593	-0.017471036807693067	-0.009381542875532493	-0.017865718557639673	-0.013572751675963078	-0.007707894653437776	-0.01137350096394485	-0.018693626993951648	-0.020308852679727957	-0.021581850665309626	-0.016202553024075167	-0.01740186952291998	-0.02082258435766267	-0.02070556777431875	-0.02279190123415406	-0.017370105196374927	-0.01762719286633755	-0.02085765554349766	-0.02074141906650738	-0.022647726342000706	-0.017201462231236864	-0.01748580144121855	-0.014908398547716147	-0.01124699047203963	-0.00916958947783427	-0.00781693548139464	-0.0003819384645600485
339	7.3046875	0.005938295246143793	-0.020446225696441243	-0.0008845191440447482	-0.020286038003764488	0.04342375058528389	-0.022225627926352895	-0.003362698373783118	-0.01680440421172348	-0.0025865993013848157	-0.017137615694351974	-0.009057632379758644	-0.017520483497805356	-0.013249883672485453	-0.00735261482177503	-0.011052436905565191	-0.01826393518782604	-0.019921303155252243	-0.02111050501654907	-0.01580010881627472	-0.0170588888739156	-0.020483618785538185	-0.020354556105559564	-0.022450386574587013	-0.017006227869960255	-0.017293330200538297	-0.02051782420061732	-0.020389362923126868	-0.022305917251542143	-0.016837046708022413	-0.017151839366997206	-0.014719756327487007	-0.011146327973376065	-0.009045207815949323	-0.007702735086106416	-0.00032402495455098514
340	7.3203125	0.005963965534745399	-0.020113292903316968	-0.0008443836005562438	-0.019940945271344268	0.04343832859647885	-0.021889764304256404	-0.0033181709858664263	-0.01644780255759025	-0.0025340212629033363	-0.0168099460275112	-0.008739851618706586	-0.01718137553171766	-0.012931922751991301	-0.00700487910473338	-0.01073741917800472	-0.01784295285861641	-0.019540778735365652	-0.020647431356462062	-0.015405178952360696	-0.016722356307218772	-0.020150575841890152	-0.020009537653988448	-0.022113810461531977	-0.016648988912120202	-0.016965270969253897	-0.020183903009332906	-0.020043432370005984	-0.02196911870836553	-0.016479605202788225	-0.01682381849051051	-0.014533766539752236	-0.011046704427859618	-0.008921939309678524	-0.007589851507785322	-0.0002667572733634112
341	7.3359375	0.0059893290260294085	-0.019786166899163626	-0.0008046628563129626	-0.019601919083416873	0.04345275228530583	-0.021558824130251786	-0.0032741290366168985	-0.016097597776813313	-0.002482014305266833	-0.01648789175192069	-0.008428064071735498	-0.016848126633559897	-0.01261879861285313	-0.006664474443056956	-0.01042821238444979	-0.01743042191907619	-0.019167173087579772	-0.02019244843390243	-0.015017967015049372	-0.0163919867427674	-0.019823357190384312	-0.019670406283216493	-0.021782086651207636	-0.016298800904805205	-0.016642983076258826	-0.019855830781891563	-0.019703829727260813	-0.021637267609755928	-0.01612918168568693	-0.016501632719710356	-0.014350395980941483	-0.01094817295734925	-0.00879976992195156	-0.007478130372879883	-0.00021012818825776654
342	7.3515625	0.006014387749575259	-0.0194647654669787	-0.0007653516141086928	-0.019268678207614694	0.04346702302648675	-0.021232743671207803	-0.0032305718908568924	-0.015754327588229297	-0.002430589308253456	-0.016171226885383687	-0.008122178726521524	-0.016520675542478547	-0.012310444321827131	-0.006331062779122931	-0.010124721627386125	-0.01702620459261253	-0.018800076190299567	-0.01974541929288179	-0.014639034977761922	-0.016067595031744146	-0.019501832713743464	-0.01933706217432623	-0.02145529954274924	-0.015954703612705165	-0.016326343444308035	-0.01953346823121608	-0.0193700769151829	-0.021310277232240764	-0.0157854333413205	-0.016185177154028507	-0.014169609201000643	-0.010850691925989059	-0.008678691128176647	-0.007367580313884297	-0.0001541145723643004
343	7.3671875	0.006039146295083714	-0.01914895312814642	-0.0007264479168645564	-0.018941228923084585	0.04348114283538156	-0.020911448453100195	-0.003187493409450265	-0.015417410133867215	-0.0023796837990333183	-0.01586037241794855	-0.00782203999789191	-0.01619920165665549	-0.01200677938779101	-0.006004682778528489	-0.009826698041515022	-0.016630060552507583	-0.018439320490395886	-0.01930615193382189	-0.014268289945901055	-0.01574900888234089	-0.019185942226113382	-0.019009395861410663	-0.0211333690769107	-0.015617187602555205	-0.016015351363862215	-0.019216749067036375	-0.019041932164408415	-0.0209880727991459	-0.01544875314454966	-0.01587434183204138	-0.013991393601368935	-0.010754243765357214	-0.008558700845335753	-0.0072582487812326	-9.866328673635918e-05
344	7.3828125	0.006063608219241517	-0.01883867864266088	-0.0006879475266625096	-0.01861965646899834	0.04349511304202707	-0.020594861872628073	-0.0031449038664816374	-0.015086468946612433	-0.0023293463465541365	-0.015555331851877366	-0.007527526941083079	-0.015883283785600763	-0.011707738162933724	-0.005684974252662817	-0.009534284580707895	-0.016241825456071127	-0.018085388776363356	-0.018874521979733813	-0.013905551655521806	-0.01543614848716015	-0.018875513492337292	-0.01868731629530654	-0.020816192410021035	-0.015285523240452292	-0.015709739487469787	-0.018905541131750213	-0.01871924063761423	-0.020670599886672664	-0.015118076220170917	-0.015569032105387473	-0.013815710788799066	-0.010658806650325883	-0.008439763871716993	-0.007150195223954809	-4.3848423746199565e-05
345	7.3984375	0.006087777052529816	-0.018533764182407687	-0.0006498378180451502	-0.0183035159173162	0.043508935221442835	-0.020282916419095888	-0.0031028028797574197	-0.014761865367429072	-0.0022795592557472615	-0.015255885150345191	-0.0072385958415671706	-0.015572722053384856	-0.011413249335842472	-0.005371966687658741	-0.009247015478036823	-0.015861326990071742	-0.017737939083262072	-0.018450348987247178	-0.013549892580099546	-0.01512887783146185	-0.018570531128180426	-0.018370726426580573	-0.020503678387761695	-0.014959912133382422	-0.015409512926263809	-0.01859973040775946	-0.01840193655170263	-0.020357780871213836	-0.014794231698217156	-0.01526914511101421	-0.01364251406581531	-0.010564396937766568	-0.008321880792547717	-0.007043350662096796	1.0328383006041365e-05
346	7.4140625	0.006111658135048238	-0.018234197749109927	-0.0006121131205321169	-0.017992919421931215	0.04352261126637682	-0.019975539116584014	-0.003061160157766682	-0.014443332631160502	-0.0022303055112253035	-0.014961866579337499	-0.006955094621618113	-0.015267590451762	-0.011123236345229916	-0.005065387014740658	-0.008965187487072798	-0.015488468188663007	-0.017396670483793966	-0.018033513838220827	-0.013200699129330043	-0.014827058773499782	-0.01827083582560611	-0.0180595239999794	-0.02019573967545253	-0.014640725195814011	-0.015113961768010886	-0.018299289291462115	-0.018090086899721684	-0.020049548592940655	-0.014476129923180828	-0.014974575980108575	-0.013471764053081488	-0.010470955607168663	-0.008205042269764179	-0.006937652977100615	6.388878423886375e-05
347	7.4296875	0.006135253153236251	-0.01793980220028639	-0.0005747607089743433	-0.01768749326816007	0.04353614252386849	-0.019672668893711408	-0.00301998497086064	-0.014131139421163855	-0.0021816082845639287	-0.014673072821647322	-0.006676941751310866	-0.014968099385810146	-0.010837633766051541	-0.004764954050319348	-0.008688496666419923	-0.01512313106810148	-0.017061266988771237	-0.017623901686834323	-0.012859050078029108	-0.014530748041662454	-0.017976368251504865	-0.017753619212111382	-0.019892299764359002	-0.014327811884923283	-0.014823691809869269	-0.018004042168676473	-0.017783489984834838	-0.019745833314078302	-0.014163404732461998	-0.014685239262458474	-0.01330342255175547	-0.010378474632719266	-0.008089235698155593	-0.00683309122081464	0.00011684762065431679
348	7.4453125	0.006158565861565076	-0.01765055602370158	-0.0005377924088560146	-0.0173871359523387	0.04354953038942463	-0.019374236505256943	-0.002979262886970288	-0.013825382722623264	-0.002133447028807695	-0.01438929938556325	-0.006404023646125759	-0.01467385682797226	-0.010556370248429647	-0.004470751213183521	-0.00841709034132622	-0.01476506995207516	-0.016731727749312905	-0.01722133909519888	-0.01252502281003233	-0.014239547269107478	-0.017687030483684647	-0.017452914732632732	-0.01959328748559796	-0.014021819997436041	-0.01453900762468889	-0.01771397276097856	-0.017482077087676587	-0.019446557898393314	-0.013856654114379557	-0.014401033033998971	-0.013137450639050186	-0.010286948166368399	-0.007974465097669328	-0.006729693367265033	0.00016921838688756848
349	7.4609375	0.0061815999703208335	-0.017366309591327164	-0.0005012015300760084	-0.017091872834829894	0.043562776478826656	-0.019080171047227992	-0.0029389985726631816	-0.01352537345271522	-0.002085825957596873	-0.014110356478852254	-0.006136240197091067	-0.01438453454200285	-0.010279383373775736	-0.004183299506441973	-0.008150421802102827	-0.014414161709919271	-0.01640800710440596	-0.01682570897548659	-0.012197908845037256	-0.013952932420216932	-0.017402682631437946	-0.017157324938519153	-0.01929863049618713	-0.013721879791197406	-0.014259523627418835	-0.017428910981091096	-0.017185685810423	-0.01915167019832857	-0.013554886325331167	-0.014121863749123366	-0.012973808705295287	-0.010196400303972985	-0.007860698791262862	-0.006627532188684181	0.00022101148203170287
350	7.4765625	0.006204359689861472	-0.017087027428869424	-0.00046499032359460053	-0.016801496927236037	0.04357588235375898	-0.018790411717702092	-0.0028991672423429177	-0.013231006657330735	-0.0020387205682873564	-0.013836094854124528	-0.005873457407759762	-0.014099969685255759	-0.010006606576090316	-0.0039017096142823088	-0.007888727757781357	-0.014070265546454908	-0.01609030533532116	-0.016436935533470504	-0.011877451127167205	-0.013671606375546819	-0.017123344398310147	-0.016866763090265302	-0.019008271356941858	-0.013427052543991624	-0.0139851028510279	-0.017148813718358552	-0.016893963214858643	-0.01886109731878189	-0.013259787464387829	-0.013847644809638036	-0.012812464669425472	-0.01010682399806633	-0.007747936769589171	-0.0065264768593749425	0.00027225810401251913
351	7.4921875	0.006226847394857087	-0.016812584179672206	-0.00042915560974566853	-0.016516020504022552	0.043588849614782495	-0.018504890302176405	-0.0028597446825173525	-0.012941806228536731	-0.0019921246994795147	-0.013566375905395285	-0.005615553829984424	-0.0138203868058916	-0.00973797025179212	-0.0036258798710944312	-0.007631839710490584	-0.013733171103615188	-0.01577848630450987	-0.01605485799743818	-0.01156325669742081	-0.013395236075419259	-0.01684881494163957	-0.01658113339120404	-0.018722126041173966	-0.013137376215163685	-0.01371580296224579	-0.016873610238771604	-0.016607402252715495	-0.018574779231345664	-0.012970634901318112	-0.013578276878147236	-0.012653383695191898	-0.010018230257225928	-0.007636185842370526	-0.006426518742568967	0.00032300408625753844
352	7.5078125	0.006249066685502894	-0.016542922818176195	-0.00039367398487580915	-0.016235149958710005	0.043601679617626406	-0.0182235455048861	-0.0028207790680278818	-0.01265791912296503	-0.0019460425758402993	-0.013301498609541919	-0.005362460055611848	-0.013545600194942262	-0.009473411063226078	-0.003355747710092033	-0.007379857407918487	-0.01340285934673699	-0.015472184423318658	-0.015679360211117876	-0.011255459768203163	-0.013124121630181132	-0.01657907666187352	-0.016300352783013963	-0.018440056131852234	-0.012854121024396745	-0.013451267775200407	-0.01660313864150298	-0.01632584914426792	-0.018292654588803775	-0.012687288771419405	-0.013313674282161632	-0.012496532811516449	-0.009930551728653234	-0.007525426986107928	-0.006327569454723226	0.0003731672472234056
353	7.5234375	0.006271020485960177	-0.01627792279329221	-0.0003585527330158267	-0.015959045875157354	0.04361437366035234	-0.0179463155892556	-0.0027822228314569528	-0.012380005512049014	-0.00190044993409433	-0.013041676922755388	-0.005114103819784402	-0.013275511280757178	-0.009212866466843703	-0.003091473159637814	-0.007132636135896535	-0.013079118311888155	-0.015171430922445689	-0.015310329964499908	-0.010953409064224096	-0.01285787447447738	-0.01631401015143493	-0.016024345659048686	-0.018162149538130515	-0.012576397375260229	-0.013191348509451375	-0.016337405091901604	-0.016049452805312545	-0.018014652574567643	-0.012408446764508849	-0.013053753480331262	-0.012341878885727318	-0.009843802783144472	-0.007415650158827799	-0.006229687378164055	0.0004227501278673291
354	7.5390625	0.006292712108660053	-0.01601752587667349	-0.00032379039188057054	-0.015687595584865974	0.04362693341902599	-0.017673135246182553	-0.0027440728766359576	-0.012107642699530421	-0.0018553486543098508	-0.012786636869053007	-0.004870401086981238	-0.01300965607713056	-0.00895627178851352	-0.0028325054780565934	-0.006889652496409451	-0.012761831051249006	-0.01487565777575632	-0.014947653234906419	-0.010657466773249205	-0.012596544640289198	-0.016053525760001942	-0.015753014790158656	-0.01788830741956971	-0.012303964181579377	-0.0129359534046401	-0.016076262687950912	-0.0157775354245593	-0.01774071403168862	-0.012134900737031537	-0.012798422340861822	-0.01218937306082835	-0.009757954522968584	-0.0073068498489390656	-0.006132938742046259	0.0004717730110555306
355	7.5546875	0.006314145197856526	-0.01576164157837355	-0.0002893871112668476	-0.015420661921627069	0.043639359993191774	-0.017403950548260827	-0.0027063174896455	-0.01184024244013572	-0.0018107427759532875	-0.012535798520691858	-0.004631275433161192	-0.012748410408025948	-0.008703577292126806	-0.002578846989360714	-0.006650941576841492	-0.012450799117563138	-0.014585098828356263	-0.014591231778158353	-0.010367397322280536	-0.012340002534092828	-0.01579759348069308	-0.015486284209693987	-0.017618435463959296	-0.012036584216965115	-0.01268432783628063	-0.015819615674232256	-0.015510184734051177	-0.017470783443996447	-0.0118665538173435	-0.012547603606008206	-0.012038978609483827	-0.009672939404913672	-0.007199023224201838	-0.0060372365250851035	0.0005202484356000665
356	7.5703125	0.006335323323171209	-0.015510195981497645	-0.000255331886190399	-0.015158513032262178	0.043651655117628835	-0.01713869413612306	-0.002669015585831127	-0.011578122529523352	-0.0017666059741145582	-0.012289468109657385	-0.004396636192335164	-0.012491689865803214	-0.008454712444496977	-0.0023301932344193393	-0.006416726590451657	-0.012146015888453363	-0.014299780274592375	-0.014240977251848905	-0.010083350953079814	-0.012088004719795736	-0.015546046342466889	-0.01522407277587895	-0.01735259791831078	-0.011773528250703338	-0.012436784415886235	-0.015567450325874324	-0.015247497947746325	-0.017204788209965953	-0.01160416982878372	-0.012301213862192246	-0.01189067310477555	-0.009588791791918646	-0.007092138709307156	-0.00594256595374445	0.0005681890545835167
357	7.5859375	0.006356249226250378	-0.015263093069858402	-0.00022161586099037935	-0.014900894802400033	0.043663820165977404	-0.016877313006128297	-0.002632122966830028	-0.011320818265708313	-0.001722944811498834	-0.012047679413821885	-0.004166400662979873	-0.012239308568837745	-0.00820961696076615	-0.002086487653739158	-0.006186479251059106	-0.011847198549705798	-0.014019640580610143	-0.013896745681423586	-0.009804685786580905	-0.011840859288146321	-0.01529887516111153	-0.014966298003171744	-0.017090634904915136	-0.011515073504890741	-0.012193566463039415	-0.01531964608626929	-0.01498962696198948	-0.016942681774093513	-0.011346755643341908	-0.01205917284943786	-0.011744433332686658	-0.009505476897467644	-0.006986189335390308	-0.005848897391956881	0.0006156131177072694
358	7.6015625	0.006376925712930716	-0.0150202820322477	-0.00018824544212732962	-0.014647820370832856	0.043675856387332804	-0.016619749018056476	-0.0025956233166198163	-0.011068389142053756	-0.0016797624981593475	-0.011810328536848658	-0.003940486266581632	-0.011991390759304103	-0.00796824032871167	-0.0018476118391960866	-0.005960689235621881	-0.011554255918069259	-0.013744675065360923	-0.0135584319844817	-0.009531662527335463	-0.011598022690479076	-0.015055980266675935	-0.014712889451069924	-0.016832560498880406	-0.011262082062950221	-0.01195477259459407	-0.015076107340285368	-0.014735971730039876	-0.016684400043660765	-0.011094682791656221	-0.011821405379080649	-0.011600259540954682	-0.009423055299735025	-0.00688118325637601	-0.005756262051515469	0.0006625856140051092
359	7.6171875	0.006397356857045388	-0.01478164530712684	-0.00015521244066666294	-0.014399174489027514	0.043687765293020715	-0.01636594299703084	-0.0025595140832034447	-0.010820538924292411	-0.0016370308705731225	-0.01157719032021659	-0.003718799586245762	-0.011747639248060958	-0.007730518296289547	-0.0016137940675044343	-0.005738916268469042	-0.011267159604634591	-0.013474520153316974	-0.013225927189324777	-0.009264086023749674	-0.011359782508131286	-0.014817254170276593	-0.014463765417874988	-0.0165781900280335	-0.011014467690034405	-0.011720421545533058	-0.014836821061088593	-0.01448663325535858	-0.01642989903948415	-0.010847264985634389	-0.0115878202643237	-0.011458109378660795	-0.009341547403315833	-0.006777109211962803	-0.005664673597255147	0.0007090406506931228
360	7.6328125	0.00641754445457899	-0.01454711683842115	-0.00012252953060464585	-0.014154788655992373	0.04369954794489689	-0.01611583838511335	-0.002523783831427805	-0.01057770783294043	-0.0015947617046987023	-0.011348132242472955	-0.003501261917177652	-0.01150846215998607	-0.007496409643825773	-0.001385020637329315	-0.005521161894232435	-0.010985803647147838	-0.013208876378455123	-0.01289913827051166	-0.009002274458527693	-0.011125807678543015	-0.014582716683119237	-0.014218852142398361	-0.01632753491711879	-0.010771237306547138	-0.01149078673433393	-0.014601611438577397	-0.014241023365574576	-0.016179099957410334	-0.010604307577367952	-0.0113583526003012	-0.011317946919351778	-0.009260865028736586	-0.0066739260517842056	-0.005574194684431414	0.0007549546634366237
361	7.6484375	0.006437492345956199	-0.014316666866465544	-9.016698397585308e-05	-0.013914769513483402	0.04371120580273741	-0.015869381751623904	-0.0024884550824427355	-0.010339065511143802	-0.001552954527849342	-0.01112312287077137	-0.0032877876843424997	-0.011273628762297087	-0.007265837919767669	-0.0011612205090823363	-0.005307578885121872	-0.010710039374844854	-0.012947977945092962	-0.012577962776881182	-0.008745565828459229	-0.010896017114536277	-0.014352181683929432	-0.013978085704879087	-0.016080577497950208	-0.010532374874551678	-0.011265818547267714	-0.014370522879361781	-0.013998992781939418	-0.015931963366315083	-0.010365809297956746	-0.011132928529567043	-0.011179737076108549	-0.009181075767397242	-0.006571661815730226	-0.0054846612617180015	0.0008003480852401337
362	7.6640625	0.006457203212534336	-0.014090178309711092	-5.811925272175035e-05	-0.013678303119977503	0.04372274045244298	-0.015626516567878314	-0.002453517798664211	-0.010104434184963207	-0.0015115804389160348	-0.010901736956615588	-0.0030782954270272764	-0.011042487900188663	-0.00703875812280709	-0.000941801320245711	-0.005097620111581415	-0.010439753772161817	-0.012691688661301007	-0.012262304655731485	-0.008493830707651417	-0.0106700955371445	-0.014125642674620312	-0.013741380142166706	-0.015837202517134726	-0.01029821680614916	-0.011044844039767951	-0.014143397307296537	-0.013761137461387796	-0.015688422882972335	-0.010130960378995524	-0.010911463913856001	-0.011043446937581802	-0.009102146564648528	-0.006470290786494668	-0.005396100383509461	0.0008452369244367035
363	7.6796875	0.006476680198307633	-0.013867615892819013	-2.6388113359690143e-05	-0.013445508360587624	0.043734152998180044	-0.01538719498075767	-0.002418958597921933	-0.00987457203090035	-0.0014706572037777605	-0.01068417914770925	-0.0028727533403126865	-0.0108151404399741	-0.006815114100160398	-0.0007267323245198493	-0.004891758920043517	-0.010174833136575606	-0.01243985900554552	-0.0119520726070486	-0.008247648616308098	-0.010448161285501883	-0.013903021516351761	-0.013508675184564098	-0.015597422326119166	-0.010068441235865339	-0.01082777830745596	-0.013920179411506632	-0.013527477254012807	-0.015448445848108339	-0.009901067035962524	-0.010693894687954925	-0.0109090490931011	-0.009024020494651156	-0.006369806083335247	-0.005308557274398109	0.0008896326574636907
364	7.6953125	0.006495926025232281	-0.013648844431835686	5.033175164459967e-06	-0.01321687286719199	0.04374544472043841	-0.015151357400372628	-0.002384771829167326	-0.009648745544377446	-0.0014301776798312394	-0.010470259416734268	-0.0026710682161326105	-0.01059181031665811	-0.0065948393181699955	-0.0005158815978721365	-0.004689511609196874	-0.009915377090281688	-0.0121922816960328	-0.011647167390390359	-0.008006278129048097	-0.010230083142976548	-0.01368419203474263	-0.01327989468440123	-0.015361137092060585	-0.00984262036905853	-0.010614524867315803	-0.013700842606564081	-0.013297996461436826	-0.015211949436273811	-0.00967523527498318	-0.010480161357019069	-0.010776516486704052	-0.008946715453099175	-0.006270215873847549	-0.005221955506975167	0.0009335448428878443
365	7.7109375	0.0065149441121444725	-0.013433889688417154	3.613184738372223e-05	-0.012992201534318668	0.04375661685526887	-0.0149189496812379	-0.002350926935827052	-0.009427474216959275	-0.0013901165972578866	-0.010260023075283939	-0.002473159036556122	-0.010372609200710523	-0.006377888121003122	-0.0003097911965324329	-0.00449081033954523	-0.009661033877824313	-0.011949405937068017	-0.011347492370902143	-0.007769161906595476	-0.010015481278880883	-0.013469197476660366	-0.013054967558067607	-0.01512822909110216	-0.009620970430877673	-0.01040420105388365	-0.013485221341719672	-0.013072282232267154	-0.014978901404529642	-0.009453678151293304	-0.010270165545426896	-0.010645817805308537	-0.00887019194584395	-0.006171504081718272	-0.0051362794819580886	0.0009769943714472975
366	7.7265625	0.006533736059940409	-0.01322258810853666	6.69019954774629e-05	-0.012771144554272973	0.04376767059286465	-0.014689926686167233	-0.0023174347550244945	-0.009210546910291259	-0.001350493767509434	-0.010053789954200046	-0.0022788741634863566	-0.010157172888343377	-0.006164216553318218	-0.00010768348605738609	-0.0042957762956193565	-0.009411672229408516	-0.01171094526222878	-0.01105295996726495	-0.00753707940273142	-0.0098045683173493	-0.013257856961434167	-0.012833834206241623	-0.014898735183802359	-0.00940326869698141	-0.010197093184162051	-0.013273380189799441	-0.012850715428084927	-0.014749263994282835	-0.009236429708739669	-0.010063861429356141	-0.010516925649244363	-0.008794399322729676	-0.0060736534759883234	-0.005051510681945004	0.0010200426649425347
367	7.7421875	0.006552306495428066	-0.013014972237705272	9.735792562205747e-05	-0.012553500477861662	0.04377860749474017	-0.014464232550577175	-0.0022843104338979067	-0.008997936257618605	-0.001311294647722938	-0.009851084261185541	-0.0020881497041651542	-0.00994526921809602	-0.005953767956603406	9.047356113492389e-05	-0.0041042764482227614	-0.009167133266052022	-0.011476666188448767	-0.010763472338212371	-0.007310061374947732	-0.009597537066439066	-0.013050158659445893	-0.012616425245269985	-0.014672587143667593	-0.00918972073327673	-0.00999346083160721	-0.013065160121106742	-0.01263284677315217	-0.01452296469006814	-0.009023974497611859	-0.009861173440406906	-0.010389811283805256	-0.008719422657353725	-0.00597665079701596	-0.0049676691999274904	0.0010626124127985862
368	7.7578125	0.006570657837726687	-0.012810879924143398	0.00012750505767087326	-0.01233955524885176	0.04378942873702929	-0.014241823329693537	-0.0022515666829944388	-0.00878944902424697	-0.001272503475357326	-0.009651764464664828	-0.0019010018851611243	-0.009737037114114763	-0.005746497996289672	0.00028437712298928775	-0.003916556506085397	-0.008927362565878033	-0.011246854377501614	-0.01047895192172689	-0.007087661576092641	-0.009394178280328486	-0.012846053271321767	-0.012402673487344654	-0.01444965462713186	-0.008979835492733151	-0.009793435379201784	-0.012860517027312127	-0.012418576536307957	-0.014299928588835359	-0.008814997005462066	-0.009662036847943006	-0.01026445061320103	-0.008645284285131628	-0.005880512931232965	-0.004884769091297392	0.0011046872969907732
369	7.7734375	0.006588791529344435	-0.012610296471899762	0.00015735698058749747	-0.01212934852704503	0.04380013525005317	-0.014022648058315164	-0.002219162986902467	-0.008585343884859625	-0.0012341362346703763	-0.009456189201286616	-0.001717281487972698	-0.009531858175622993	-0.0055423631320485195	0.00047428728375796536	-0.0037324314559251948	-0.008692154658943796	-0.011021087978492092	-0.010199299666685674	-0.006869364036120262	-0.009194394365169792	-0.012645409336268884	-0.012192520354115902	-0.014229989254284522	-0.008774274891247186	-0.009597040616581023	-0.012659379529013456	-0.012207904981150666	-0.014080144417729298	-0.008609895009635521	-0.009466388828081818	-0.010140819377952495	-0.008571933513218052	-0.005785216701715468	-0.004802888347192485	0.0011462875366821512
370	7.7890625	0.006606709892349773	-0.012413179959773007	0.00018692320499735446	-0.011923008741944366	0.04381072859090875	-0.0138066557051734	-0.0021871073072537656	-0.008385550865755625	-0.0011961735668595064	-0.009264174728971758	-0.0015369268415768508	-0.009330247717513993	-0.005341312101176159	0.0006605713692511422	-0.0035513221055169727	-0.008461645261585687	-0.010799108522978926	-0.009924434437731819	-0.006654913244697427	-0.008998477873582503	-0.012448226775165813	-0.01198589517442869	-0.014013530605018532	-0.008572229983727198	-0.009404233506482562	-0.012461660844002506	-0.012000832650076038	-0.013863559190210192	-0.008408608442593626	-0.009274163503128777	-0.01001888975630644	-0.008499329706744973	-0.005690734305542561	-0.004721912804963214	0.0011874277188157652
371	7.8046875	0.006624415751225526	-0.012219400682484685	0.00021619461592736842	-0.011720272955510064	0.043821209902602916	-0.013593803310314345	-0.0021554131941474743	-0.008189119603367337	-0.0011586097058721538	-0.009075629288278514	-0.0013599621098260156	-0.009132294295791446	-0.005143301274489323	0.0008429885314788221	-0.003373507616374359	-0.008235845479956871	-0.010580944498989484	-0.009654269246115774	-0.006445116656391137	-0.008805989397509942	-0.012254438197728812	-0.011782743692619557	-0.013800223795067526	-0.008373780371031397	-0.009215254669179843	-0.012267398776965074	-0.011796857665471505	-0.013650130300239177	-0.00821140642350092	-0.00908529921330506	-0.009898624421780747	-0.008427447967894167	-0.005597088458006742	-0.0046417441759045094	0.0012281189337999725
372	7.8203125	0.0066419136355415475	-0.01202899580551238	0.00024517610738620296	-0.0115210187810669	0.04383158022910585	-0.01338403838388589	-0.0021240460751768032	-0.007995945970876786	-0.0011214544296700773	-0.008890476731818461	-0.0011862385907839418	-0.00893786126972021	-0.00494827297872194	0.0010214342545792482	-0.003198656936327905	-0.008014439390022207	-0.010366712767076985	-0.009388720726600727	-0.006239717955030477	-0.008617181779782934	-0.012063935515323573	-0.011583000602730056	-0.013590017911323062	-0.008179814250921666	-0.009030137145461553	-0.012076450841239122	-0.011596580448445554	-0.01343979724474343	-0.008018071523880607	-0.008899739078221336	-0.009779986030260722	-0.00835625886044594	-0.005504260389396188	-0.004562440473965855	0.0012683734005547037
373	7.8359375	0.0066592049244641556	-0.011841819394261474	0.0002738653211653858	-0.011325193690164187	0.043841840905302264	-0.013177321138653615	-0.0020929988038630816	-0.007806538606350985	-0.0010846867382205356	-0.008708619165765916	-0.001015696393207706	-0.008746594224436063	-0.0047561848591957875	0.0011960385392032202	-0.0030272317555711456	-0.007797285642391336	-0.010156144425486818	-0.009127711057388743	-0.00603855723724564	-0.008431734643629105	-0.011876747288645448	-0.011386607783548719	-0.013382857401671472	-0.007990104319175947	-0.008848648150391589	-0.011888762827821961	-0.011399814613913026	-0.013232514988028708	-0.007828115704154717	-0.008717415216763252	-0.009662962700330114	-0.008285827253605556	-0.0054122369266541015	-0.0044840005683448435	0.0013082576242149776
374	7.8515625	0.006676291503566586	-0.011657860421726174	0.00030228047700258266	-0.011132521346918459	0.04385199280941783	-0.01297360087707393	-0.0020623059642691614	-0.00762059518186016	-0.0010483075644784953	-0.008529924601908434	-0.0008483552404489059	-0.008558605437649913	-0.0045669951678383655	0.0013671289930852898	-0.002859078656113935	-0.00758455056078805	-0.009949110812726064	-0.008871176914892892	-0.0058419612516018155	-0.008249260318035953	-0.011692736109482196	-0.011193510966179612	-0.013178692126607439	-0.00780420906217609	-0.008669968386633961	-0.011704241466369586	-0.01120620249294127	-0.01302824290863721	-0.00764162936221463	-0.008538280702176257	-0.009547541093288796	-0.008216088217878066	-0.005321034724560095	-0.004406396957141474	0.0013477282115085367
375	7.8671875	0.006693176028649199	-0.011477055733958436	0.00033040420126001155	-0.010942961314726926	0.043862037270032815	-0.012772834321968664	-0.0020319442110491182	-0.007437418032848461	-0.0010123229049980769	-0.008354283386335329	-0.0006841149727845539	-0.008373457777266988	-0.00438065394104032	0.0015347122768594318	-0.0026942045849742483	-0.007375882247316223	-0.009745761110713222	-0.008619002444752888	-0.005648458259707112	-0.008069794819509674	-0.0115118410097894	-0.011003649160272036	-0.012977472624351012	-0.007621203697222509	-0.0084944261818784	-0.011522943515228048	-0.011015931965904724	-0.012826925977681626	-0.007458795566934365	-0.008362259629597801	-0.009433703732465947	-0.008147076263766857	-0.005230628025567391	-0.004329624547751152	0.0013867355287964858
376	7.8828125	0.006709861687402327	-0.011299306299755146	0.00035825276070328496	-0.01075615349486135	0.043871975400238086	-0.012574982138505157	-0.002001933474485536	-0.0072571159698083115	-0.0009767092451837926	-0.008181666221323408	-0.0005229215187142894	-0.00819176139222895	-0.004197116404363231	0.0016991359654413285	-0.00253207419150471	-0.007171165234331589	-0.009545812374903345	-0.008371113359684282	-0.005457938999532466	-0.007893551952891584	-0.011334104648233922	-0.010816964264041953	-0.012779165064019757	-0.007441425835471971	-0.008321790436165072	-0.011344729732195788	-0.010828916304687339	-0.012628530088379802	-0.007278884784713627	-0.008189305620404083	-0.009321451580137377	-0.008078771756048082	-0.005140991913079341	-0.004253779951935332	0.0014252998244751016
377	7.8984375	0.00672635031791609	-0.011124642923365805	0.0003858299620724537	-0.010572715845325029	0.04388180860793578	-0.012379994781917585	-0.001972234904359072	-0.0070799784243632535	-0.0009414736589762433	-0.008011952839388534	-0.00036471047578350707	-0.008013202173688339	-0.0040163428392267775	0.001859996301685235	-0.0023725503969761197	-0.0069703937674544525	-0.00934937081735393	-0.008127451305864217	-0.005272172138342107	-0.0077203808682533015	-0.011159360886554975	-0.0106334038050485	-0.012583724811340673	-0.007265294308203538	-0.008151746324089507	-0.011169551756179591	-0.010645029894845448	-0.01243300562067734	-0.007102209043617455	-0.008019370821113134	-0.00921075172441559	-0.008011161636404572	-0.005052151646024527	-0.0041787967021680375	0.00146343719950927
378	7.9140625	0.00674264490750419	-0.01095290395644774	0.00041313426303336495	-0.010392685873468477	0.043891537599510796	-0.012187824491225394	-0.0019428656741407434	-0.0069070919230589806	-0.000906621117047997	-0.007845113371429915	-0.00020941334650256826	-0.00783778909665482	-0.0038382890328903033	0.002017578487233898	-0.0022157548284532855	-0.006773557690907095	-0.009156590094902592	-0.007887936396274123	-0.005089930516959079	-0.007550154792715522	-0.01098756639638769	-0.010452910088842818	-0.012391106163790563	-0.0070928239947829624	-0.00798451335892647	-0.010997353174829888	-0.010464360926705663	-0.01224031128603395	-0.006929212190863024	-0.007852388458920154	-0.009101571377442285	-0.007944221122848079	-0.004964063923531542	-0.004104606451853078	0.0015011589794616375
379	7.9296875	0.006758747516259409	-0.010784098728313554	0.0004401587121979217	-0.0102156228557303	0.04390116374933291	-0.011998438426518494	-0.0019138161720023755	-0.00673723220233087	-0.000872125526492469	-0.007681126057402301	-5.6966325085401615e-05	-0.007665277171821194	-0.003662910375098291	0.0021719969891952212	-0.0020617144434280157	-0.006580617110202552	-0.008967459642119521	-0.007652501072199475	-0.004911700883720949	-0.007382729804842725	-0.010818765025821436	-0.01027543230555758	-0.012201275587450995	-0.006923561413742049	-0.007820301641841998	-0.010828058339760457	-0.010286367449282685	-0.01205040571675485	-0.00675929211754156	-0.007688302029105559	-0.0089938874626115	-0.007878021800677131	-0.004876762886038135	-0.004031174653051386	0.0015384747048052547
380	7.9453125	0.006774660826478306	-0.010618184719573667	0.00046692162605146276	-0.010041516940805656	0.04391068809152272	-0.011811792089252163	-0.0018850477231861307	-0.006571117137091853	-0.0008379984008413726	-0.007519960183659898	9.27046822404784e-05	-0.0074954338404283755	-0.003490164614784949	0.002323605558736605	-0.0019104435543425766	-0.006391453640391925	-0.008781293436159202	-0.007421080018134241	-0.004737035118633534	-0.007218565719422476	-0.010652806714890828	-0.010100918173409634	-0.012014187471783233	-0.0067568613181180764	-0.007658607097943956	-0.01066170691723016	-0.010111483757344136	-0.011863234146483888	-0.00659330039231272	-0.007527076796861362	-0.008887671009456467	-0.007812476045259611	-0.004790217171527198	-0.0039585166531175085	0.0015753973934218369
381	7.9609375	0.006790387299616444	-0.010455054777344847	0.0004934311109352652	-0.009870274761636391	0.043920111753608396	-0.011627843954575882	-0.0018565671347618318	-0.006408429694490819	-0.0008042266534287459	-0.0073615729896898685	0.00023963243439914517	-0.007328524485972987	-0.003320015657904636	0.002472365572241758	-0.0017619190408418098	-0.006205974265192829	-0.008598379445676888	-0.007193615497562408	-0.004565824842539881	-0.007057357533010844	-0.01048963973551044	-0.009929310292114343	-0.011829802129886963	-0.00659316547242246	-0.007499489831259379	-0.010498176047667285	-0.009939545755759088	-0.011678776574309692	-0.006429966660122632	-0.0073686381371104726	-0.008782895314350763	-0.007747641035640152	-0.004704679365186553	-0.0038866752705116903	0.0016119951566900478
382	7.9765625	0.006805928517785544	-0.01029475993184549	0.0005196852161415072	-0.009701812203271779	0.04392943553595522	-0.011446555512550027	-0.001828389863141145	-0.0062487651429010554	-0.0007708108298095113	-0.007205937811286035	0.0003838701872323422	-0.0071647460405191155	-0.0031524221317654408	0.0026180119844427113	-0.0016158851171838642	-0.006023847154709758	-0.008418768779951513	-0.006969999323294909	-0.004397758121985382	-0.0068990300444276426	-0.010329307138265173	-0.009760571135762619	-0.011648085025629501	-0.006432441532611632	-0.007342980404862892	-0.010337442008884395	-0.009770373624967202	-0.011496992416376084	-0.0062689306242402765	-0.0072129543248204975	-0.008679540805326236	-0.00768351396125707	-0.004620175973396397	-0.0038156588905540675	0.0016482079127005033
383	7.9921875	0.006821287495384925	-0.010137144216677357	0.0005456831529237292	-0.009535533423347509	0.043938660572963306	-0.011267884807743933	-0.0018004923487964057	-0.0060914416471090915	-0.0007377572963401914	-0.007053005259716749	0.0005254752891602626	-0.0070037472679540524	-0.0029873435792821534	0.0027608232183122944	-0.0014725902614351957	-0.005845028558991147	-0.008242620363799871	-0.006750172709595811	-0.004232474254060967	-0.006743583723755331	-0.010171674719907348	-0.009594638779414993	-0.011468918816600324	-0.006274634621972475	-0.007189019740453384	-0.010179414138091009	-0.009604182893916555	-0.011317830141015506	-0.00611080738311183	-0.007059961999596964	-0.008577584251375375	-0.007620023279744776	-0.004536648111639998	-0.0037453100934792313	0.0016839956131162286
384	8.0078125	0.006836466000879542	-0.009982204655856974	0.0005714128440621243	-0.00937223738001905	0.043947788116493476	-0.011091794738667414	-0.0017728881109248546	-0.0059372363447490195	-0.0007050419853227678	-0.0069026995165636235	0.0006644948991796906	-0.00684524716120595	-0.0028247405148972074	0.00290051718406506	-0.0013323037313034206	-0.005669997251928363	-0.00806937687266987	-0.00653407452979031	-0.004070558378536704	-0.0065910031821588555	-0.010016683119209405	-0.009431470944542664	-0.011292370582788924	-0.006119614527761302	-0.007037774398289176	-0.010024056931014463	-0.00944015828017554	-0.011141250357763081	-0.0059559236148970796	-0.006909615280276393	-0.00847700717881415	-0.007557164490657289	-0.004454004159794068	-0.0036757982017634853	0.0017193783077306991
385	8.0234375	0.0068514664021578665	-0.009829922145966397	0.0005968820355497836	-0.009211852409586982	0.04395681904111765	-0.010918250231699664	-0.00174558667321507	-0.005785841009836798	-0.0006726502725527212	-0.006754816471587473	0.0008009877470505147	-0.00668937048814397	-0.0026645724334728726	0.00303727635751129	-0.0011949842331053367	-0.005498570837680794	-0.00789874820616275	-0.00632164690298509	-0.003911717907979506	-0.006441130947688958	-0.009864352146339336	-0.009271014599911753	-0.011118404319272288	-0.0059677300465413585	-0.006889291239993489	-0.009871323047357841	-0.009278841602160262	-0.01096723808225833	-0.00580492609650568	-0.006761880497771003	-0.008377790929915259	-0.007494896950258137	-0.004372208509715897	-0.0036070625617862194	0.0017543714842893918
386	8.0390625	0.0068662909576021666	-0.0096801727561254	0.0006220934686016399	-0.009054046401642632	0.04396575462753703	-0.010747203530136022	-0.0017185961521335716	-0.005637725368587615	-0.0006405964330171371	-0.00660955871369233	0.0009349862656283237	-0.0065362035655659595	-0.0025068039285643176	0.003170919696706992	-0.001059843398975198	-0.005330574053432666	-0.0077313465683299665	-0.00611284312796001	-0.0037560381555837574	-0.0062937350134251585	-0.00971461228695851	-0.00911322026531923	-0.010946963415332252	-0.005819083268704964	-0.006743539240929727	-0.00972116957818897	-0.00912080317434652	-0.0107957171689037	-0.005656610072216753	-0.0066166908500308735	-0.008279913195149154	-0.007433239589542586	-0.004291239091994154	-0.0035390240040447697	0.0017889862363479154
387	8.0546875	0.0068809417609332225	-0.009532972879985654	0.0006470552131776922	-0.0088987655139878	0.04397459531175994	-0.010578628428680056	-0.0016918835235538911	-0.005491890480286601	-0.0006088894191185069	-0.006466866684142189	0.0010665415836553505	-0.006385708206459548	-0.002351402818771303	0.003301805742712327	-0.0009272098255621447	-0.005165811015459432	-0.0075671544099154	-0.005907556189246099	-0.003603063405710233	-0.006149212995765652	-0.009567370803921324	-0.008958050912213897	-0.010777936498549225	-0.005672961618467587	-0.0066004652352464055	-0.009573556144709103	-0.008965808916260698	-0.010626677208768504	-0.005511363267438452	-0.0064740065197679	-0.008183355801584281	-0.007372246262877278	-0.00421105543570548	-0.003471793301584581	0.0018232317789051208
388	8.0703125	0.006895421188950984	-0.009388278334239816	0.0006717769774963493	-0.008745913582632908	0.04398334290023987	-0.010412478678474939	-0.001665426276921532	-0.005348439114777628	-0.0005775316977670135	-0.006326822205133878	0.0011957055906836392	-0.006237786221234887	-0.0021983345329785117	0.0034302523212244307	-0.0007970167233826639	-0.005003791722271819	-0.007405389570624241	-0.005705738915126601	-0.0034531785642834822	-0.006007219560816748	-0.009422620723718425	-0.00880545509954743	-0.010611380418243131	-0.0055291170592040445	-0.006459984685629999	-0.009428441025436052	-0.008813332480459596	-0.010460079124623468	-0.005368709779033892	-0.0063337806925010676	-0.008088073943435744	-0.007311910648756907	-0.0041316254522461675	-0.0034051878646458693	0.0018571653157840803
389	8.0859375	0.006909731270956274	-0.0092459885664537	0.0006962581145552272	-0.008595803784628805	0.04399199780261282	-0.010248720050937306	-0.001639243447699226	-0.00520772607165991	-0.0005464946261958094	-0.006189148793041832	0.0013225173295982814	-0.006092102298801874	-0.0020475676239901444	0.0035564183301264873	-0.0006690265373961307	-0.004844950322676692	-0.007246605471624937	-0.005507332734591405	-0.0033064573366741873	-0.005867276216258599	-0.009280365984895816	-0.008655387229278999	-0.010447245557972856	-0.005387977640255601	-0.006322350982018027	-0.009285779042907033	-0.008663015913611377	-0.01029587028735754	-0.005228592294847956	-0.006195974209420141	-0.00799404894774395	-0.007252169092470869	-0.004052919042695627	-0.003339316570314754	0.0018907786977023378
390	8.1015625	0.006923873445205595	-0.009106146086578948	0.0007205038899257615	-0.008448856203338004	0.0440005612394138	-0.01008731904962492	-0.0016133676371783059	-0.005070190531605248	-0.0005157853550676736	-0.006053718876943684	0.0014470226459331187	-0.005948287027082638	-0.0018990635777593329	0.003680122849322162	-0.0005432052778831242	-0.0046894505274439335	-0.007091022853670553	-0.005312301596045982	-0.003162562084204165	-0.005729533505895404	-0.009140469532934986	-0.008507805885621167	-0.010285419174295166	-0.00524975401762473	-0.006187459170118051	-0.009145529722176693	-0.008514997575621963	-0.01013403807310917	-0.005090647882751861	-0.006060540515869364	-0.007901283704055368	-0.007193018813040346	-0.0039749555147716754	-0.0032740883998637615	0.0019239939641450803
391	8.1171875	0.00693785073447559	-0.008968648331434861	0.0007445105148782029	-0.008304128183618295	0.04400903415179449	-0.009928240057745147	-0.0015877543127126095	-0.004935459325144206	-0.0004854075923046361	-0.005920302642062572	0.0015692593743129868	-0.005806970914432469	-0.0017527776349520116	0.0038011521677511623	-0.0004197113635652089	-0.00453708956396881	-0.006938423673908692	-0.0051205513400612995	-0.0030220963663526307	-0.005594579131585356	-0.00900290482519156	-0.008362666925115309	-0.010125943192044212	-0.005114422147965439	-0.006054974961856779	-0.009007649146538566	-0.00836965375681413	-0.00997452186370612	-0.004955227505808832	-0.005927430418214821	-0.007809762859947909	-0.007134460582425176	-0.003897695995030169	-0.003209616423010795	0.0019568306904238896
392	8.1328125	0.006951663925089871	-0.008833420611911239	0.0007682755983013491	-0.008161342839194105	0.04401741726163713	-0.009771449715975516	-0.0015623756794289172	-0.00480281253001566	-0.0004553326547607024	-0.00578898405648734	0.0016892804178393062	-0.005668656603906974	-0.0016086728325805585	0.003919609976583582	-0.0002982816882982006	-0.0043875802449678675	-0.0067879909303161234	-0.004932030076646957	-0.0028852097071030286	-0.005462062085239638	-0.008867712941593386	-0.008219931664813065	-0.009968735410996923	-0.004981446771709808	-0.005924834911235952	-0.008872092974388499	-0.008226595298302372	-0.00981730216122341	-0.004822018810195783	-0.005796619456969923	-0.007719469171902343	-0.007076451947592675	-0.0038211243195055006	-0.0031458903185103016	0.001989303965013822
393	8.1484375	0.006965316024829971	-0.008700544682353581	0.0007918145365295335	-0.008020883013837798	0.044025711600367	-0.009616913545828776	-0.0015372368807164477	-0.004672294715965114	-0.00042557481617658873	-0.00566032594853326	0.001807130325378721	-0.005532866787637106	-0.0014667157922472265	0.004035794053685343	-0.00017839157910182896	-0.00424049523605792	-0.006639818423271493	-0.004746695468115944	-0.0027504253537942863	-0.005331834365388574	-0.008734785133281978	-0.008079550146266906	-0.009813810439944629	-0.0048505386190619	-0.005796811138239599	-0.008738818721446884	-0.008085940724433527	-0.00966235115415355	-0.004690913316402409	-0.005668050005504591	-0.007630414999216562	-0.007019025913147301	-0.003745248563483787	-0.00308288647633145	0.0020214263876958934
394	8.1640625	0.0069788086919964475	-0.008569850888774183	0.0008151299999663896	-0.007882733706799178	0.04403391845643606	-0.009464596111240953	-0.0015123693540104238	-0.004544723019858102	-0.0003961343920449549	-0.0055341377383689855	0.0019228497275578862	-0.005399039419500887	-0.0013268704922205915	0.004149815587232042	-6.063546539218645e-05	-0.004096425119006	-0.006494723172978972	-0.004564493319468663	-0.002617680377019538	-0.005203892778012087	-0.008604053961961622	-0.007941485224873729	-0.009661099776142434	-0.0047220139860284505	-0.005670773848652388	-0.00860778128053842	-0.007947825721906207	-0.00950961243437902	-0.00456206523480937	-0.0055416764322417655	-0.007542566941901172	-0.006962256895508369	-0.003670183696186942	-0.0030204066469381556	0.002053207189704128
395	8.1796875	0.006992143646514327	-0.008441321184915015	0.0008382143569088249	-0.007747115555739134	0.04404203838592351	-0.009314462012957034	-0.001487791348497156	-0.004419500401366724	-0.00036698412380487596	-0.0054102122398635155	0.002036470524594061	-0.00526765688601509	-0.0011891037309286132	0.004261739753804603	5.466286519202612e-05	-0.003955301224455171	-0.0063519064793262775	-0.00438534531147991	-0.0024873841157139615	-0.005078095263022414	-0.008475504869962819	-0.007805696455563088	-0.00951059486410473	-0.004596430742185367	-0.005546949627494746	-0.008478943595374183	-0.007811700406724104	-0.009359089110489327	-0.004435814922749817	-0.005417473380779567	-0.007455896740984087	-0.006906086831543656	-0.0035960880978393728	-0.0029585829375501117	0.002084682623058735
396	8.1953125	0.0070053232290320944	-0.00831500511397483	0.0008610809237681568	-0.007613921988451969	0.044050072423628885	-0.009166486174134805	-0.0014634844632153768	-0.00429604380640046	-0.0003381434992272151	-0.005288401769801526	0.0021480411407694966	-0.00513860088269287	-0.0010533905796075507	0.0043716851379368565	0.0001677448681186161	-0.003816537878415363	-0.006211185201036501	-0.00420920968727323	-0.002359701869794603	-0.00495438050229291	-0.00834918761961602	-0.007672149648851087	-0.009362254648396975	-0.004472024941523031	-0.00542460073418978	-0.008352263969883297	-0.007678008058882621	-0.009210711887090425	-0.0043120885289556765	-0.005295394865352895	-0.00737038606001637	-0.006850455314865916	-0.00352286858982832	-0.002897692816380795	0.0021158932327406104
397	8.2109375	0.007018348893041631	-0.008190778022283365	0.0008837293090563515	-0.00748255408829869	0.04405802184256308	-0.009020629981228032	-0.0014394380379471865	-0.0041745458711273525	-0.00030960910517254924	-0.005168729653272322	0.0022575954168959494	-0.005011882007447885	-0.0009197047240052728	0.00447925910174983	0.00027924819624770836	-0.00368055133272166	-0.006072798698665435	-0.004036051781182479	-0.002234492038222638	-0.004832895390802186	-0.008224946774309752	-0.007540798210380964	-0.009216031558005822	-0.004350368406431909	-0.0053039963312671995	-0.008227730831047955	-0.0075460647521227026	-0.009064465421782242	-0.004191407991062213	-0.005175403857453881	-0.00728601388750964	-0.006795347981082174	-0.003450487138077246	-0.0028377727118577764	0.0021467416621955846
398	8.2265625	0.007031222553100245	-0.008068597532583738	0.0009061501647316846	-0.007353115866465448	0.044065887268363725	-0.008876868587297873	-0.0014156184402070839	-0.004055098418737191	-0.00028135386022389366	-0.005051018603234689	0.002365177526237411	-0.004887202847239605	-0.0007880142078269536	0.0045845463057477	0.0003888589601703657	-0.0035474545459067003	-0.00593664578286103	-0.003865797382052713	-0.002111688871796552	-0.00471322187769177	-0.008102756513818907	-0.007411604897979623	-0.009071929613355192	-0.004231102065797493	-0.005185264271052217	-0.00810527355573902	-0.007416062002130797	-0.008920336073080126	-0.004073599402561398	-0.005057460534031236	-0.007202763986087608	-0.00674082062797403	-0.003379362353160647	-0.002778770733476557	0.0021772327906513546
399	8.2421875	0.007043946715710247	-0.007948494291242308	0.0009283551460629305	-0.0072259296892591834	0.04407366927695792	-0.00873516653574577	-0.001392030863122693	-0.003937748089903478	-0.0002534011722797203	-0.004935465059940816	0.0024708297685728867	-0.004764228881442525	-0.0006582744091734039	0.004687530238941612	0.0004965134511625141	-0.003416997809440589	-0.005802777066042639	-0.0036983894965236103	-0.0019913055113114364	-0.004595151568138639	-0.007982627798196057	-0.007284532211739511	-0.00892986423675951	-0.004114408525211305	-0.005068705698128367	-0.007984850730252999	-0.007288420905822948	-0.008778241430989847	-0.003957741068354614	-0.004941529776126136	-0.007120614760116738	-0.006686840103459614	-0.0033095041494926557	-0.002720610608357203	0.002207385426716551
400	8.2578125	0.00705652255512631	-0.00783040833223271	0.0009503439414598911	-0.007100924563655797	0.044081369031860135	-0.008595489236261772	-0.0013686833283942743	-0.0038222437276953652	-0.00022573902306659115	-0.004821696016385241	0.002574585212169196	-0.0046433272715508955	-0.0005304723890634938	0.0047889107072112275	0.0006024407072944826	-0.003288887699474344	-0.005671464161558559	-0.003533811056763758	-0.0018731549926688518	-0.004478917747771677	-0.007864542693895027	-0.007159549939189214	-0.008789868653158395	-0.003999936345560187	-0.004954134333518309	-0.007866431788535716	-0.007163130194358422	-0.00863820280343712	-0.0038435780633613303	-0.004827574485665037	-0.007039551408627477	-0.0066333746075122445	-0.0032408118393618887	-0.002663229079763841	0.0022372122367596402
401	8.2734375	0.007068951772574175	-0.007714255718678342	0.0009721217449450677	-0.0069782387435929905	0.04408898739284121	-0.008457808259760724	-0.0013455704791923767	-0.003709186127448749	-0.00019834972275582004	-0.004709749987440781	0.0026764709644622395	-0.004524186647420825	-0.0004045647859821297	0.004888270545418946	0.0007064487429769561	-0.003162782161144212	-0.0055422642332068894	-0.0033719701732225354	-0.0017572232625788914	-0.004364889828366886	-0.007748388634217215	-0.007036616168764553	-0.0086519058946707	-0.003887462400429559	-0.004841656783877893	-0.007749989988222947	-0.007039546946297007	-0.00850014539356908	-0.003731037930708822	-0.004715557383726407	-0.006959554729118293	-0.0065803929806547805	-0.0031733980289331137	-0.002606559514618252	0.0022667220233671776
402	8.2890625	0.007081237048722039	-0.007600043824614877	0.0009936799877169446	-0.006857607682343475	0.04409652529436552	-0.008322095600166612	-0.001322687872517615	-0.0035986569977313337	-0.00017125335836728692	-0.004599864522591868	0.0027765326446458558	-0.004407361656768485	-0.00028053308446115977	0.004985686301641784	0.0008082636227206424	-0.003039268176562762	-0.005415409942788135	-0.0032128336405499863	-0.0016437726153971655	-0.004253074983738156	-0.007634140976081685	-0.006915696201531138	-0.008515864953833913	-0.003777323000412558	-0.004731266005453677	-0.007635503058855644	-0.006917963015366305	-0.008364071073127782	-0.0036207255903420027	-0.004605448918657509	-0.006880610118660591	-0.00652792387903357	-0.0031071205846959736	-0.0025506819392377422	0.0022959358185271304
403	8.3046875	0.007093379603511011	-0.00748778120571808	0.0010150282613447673	-0.006738309035922027	0.04410398338963237	-0.00818832191423087	-0.0013000271754302498	-0.003491319136300186	-0.00014443277697206297	-0.004491737642808205	0.002874806464345285	-0.004292493529476166	-0.0001583359520784533	0.005080767954665791	0.0009081505435823006	-0.002917895443516616	-0.00529114300805858	-0.0030563839989793673	-0.0015319098823415173	-0.0041433769472250664	-0.007521814812259872	-0.0067967544759155035	-0.008381773923346214	-0.003668940473904994	-0.004623115912076994	-0.007522911017064121	-0.006798748111593478	-0.008229924752740717	-0.003512284912611463	-0.00449721083170615	-0.006802704991764323	-0.006476028901944125	-0.0030418444143037217	-0.002495442083562064	0.0023249206235159215
404	8.3203125	0.00710538078976621	-0.0073773381318958525	0.0010361668658189016	-0.006621226221809259	0.0441113627856391	-0.008056455925752534	-0.0012776306405228796	-0.00338566808366704	-0.00011788059154161767	-0.004385481094594204	0.0029713271229311056	-0.0041798594058087835	-3.79624140810636e-05	0.005173684914987736	0.0010063295010850487	-0.0027989267055725936	-0.005169205452102893	-0.0029025329417465967	-0.0014227143756400662	-0.004035704158346309	-0.007411406101759707	-0.0066797597408652515	-0.008249540380066936	-0.0035623786835621007	-0.004517118656177141	-0.007412185289306122	-0.00668168290467748	-0.008097709864691827	-0.0034059137450702937	-0.004390808458606454	-0.006725821893303986	-0.006424667525769461	-0.002977463495813123	-0.0024408772288350075	0.0023535898418879557
405	8.3359375	0.007117243264909938	-0.007268701040597722	0.0010571129450539342	-0.006506079229330677	0.04411866410093111	-0.007926473429670164	-0.001255472858610945	-0.0032817328669245555	-9.16105057441035e-05	-0.004280883047176609	0.0030661257449187823	-0.0040690678267441965	8.064606447279882e-05	0.0052648515666528645	0.0011028916416318812	-0.002682527594606937	-0.005049656872529271	-0.0027512593064758506	-0.0013158306621683519	-0.003929976456650344	-0.007302785697988076	-0.006564676677265194	-0.008119154678770918	-0.0034569402076237293	-0.004412849353953363	-0.007303291418511326	-0.00656654730188154	-0.007967375425134343	-0.003301410556231732	-0.004286213772709921	-0.006649948687828755	-0.00637380646921756	-0.002913877448413843	-0.0023869133931249814	0.0023819215506918944
406	8.3515625	0.0071289682631490514	-0.007161931813295705	0.0010778536407615924	-0.006392883215419809	0.04412588814719386	-0.007798344442977223	-0.0012335264919451552	-0.003179270482439975	-6.56028860914681e-05	-0.004177985027237693	0.003159235775283778	-0.003959943175450287	0.0001974962826352747	0.005354319484852654	0.0011976183025338427	-0.0025684066948415962	-0.004932077250655836	-0.00260251159709228	-0.0012106828577752027	-0.0038264527321305447	-0.007195944261936704	-0.006451468769443927	-0.007990701471532344	-0.0033537843207939316	-0.004310372349328878	-0.00719624583195945	-0.0064532902067361425	-0.007838910695267709	-0.003198456668269123	-0.004183383882767552	-0.00657507112229113	-0.006323489004723883	-0.0028510508837331534	-0.0023336808027945403	0.002409935884974977
407	8.3671875	0.0071405576609591456	-0.007056909523221314	0.0010984043403891967	-0.006281973810014843	0.04413303586958962	-0.007672044821694798	-0.001211806740548992	-0.0030783301405124808	-3.985886857122128e-05	-0.00407697080267487	0.003250687934270219	-0.0038525084574732166	0.0003126033169976103	0.005442262747450868	0.001290437734962513	-0.0024565063488107552	-0.004815734513620315	-0.0024562278343556593	-0.0011065914079541744	-0.003724744719548631	-0.007090861328167053	-0.006340101841216084	-0.007864119965612912	-0.003252387702088841	-0.004209372999154221	-0.007090953671845951	-0.006341348756064791	-0.007712271057300837	-0.0030970675144585263	-0.0040822875171461215	-0.0065011690185548116	-0.006273684093180175	-0.0027889390453490585	-0.0022811116668372787	0.002437646554351665
408	8.3828125	0.00715201261403666	-0.006953588479402403	0.0011187517385203684	-0.006172896987071172	0.0441401080363127	-0.00754753966922414	-0.0011903339850407087	-0.0029793529933116736	-1.438781680165261e-05	-0.003977651268507784	0.003340512907479616	-0.0037467769629292436	0.0004260011604617156	0.00552799478827215	0.0013818350935289464	-0.00234661635690854	-0.004701457730365455	-0.0023124011200177236	-0.001005149892203544	-0.003624819730173187	-0.006987602772525886	-0.006230551567609946	-0.0077392766361871895	-0.0031528144371855554	-0.004109845802414566	-0.0069873990551321125	-0.006231543677183898	-0.007587437645231135	-0.0029976697190003815	-0.003982910279911392	-0.006428231503403735	-0.006224448120414677	-0.0027277540091745524	-0.0022291633056329453	0.002465063510616641
409	8.3984375	0.007163334852241762	-0.006851967004694398	0.0011389001926370964	-0.006065328666227637	0.044147105653555334	-0.007424806806211132	-0.0011690739224436524	-0.00288280274173415	1.0833547264551407e-05	-0.003879922887394513	0.0034287437253643707	-0.0036425630335452652	0.0005377327593673459	0.005611837200021855	0.0014716130803079513	-0.0022383526618446614	-0.004589434792910241	-0.0021709577372295147	-0.0009052618420541669	-0.0035263739352351525	-0.006886009412992805	-0.006122782333217863	-0.007616183034010585	-0.0030556669830217043	-0.004012072776757622	-0.006885536612687579	-0.006123662682706851	-0.007464387131409969	-0.002900251191987349	-0.0038852040437079988	-0.006356244030183901	-0.006175721197488134	-0.0026674454050987714	-0.0021776757559445192	0.0024921977365020553
410	8.4140625	0.007174526641668885	-0.006752090744267067	0.001158863754901619	-0.00595967131979154	0.04415402915211046	-0.007303816326811791	-0.001148023170541199	-0.0027881573116752545	3.579690189416725e-05	-0.003784012509309806	0.003515411945287983	-0.0035400540718062007	0.00064780025474237	0.005694771696736281	0.0015596482447094578	-0.002132110258527997	-0.004479024034259066	-0.002031865256746937	-0.0008068220661348602	-0.003429557114282833	-0.006786064274579909	-0.006016768231824329	-0.007494908150242494	-0.002960583811153661	-0.0039159713275424	-0.006785343593860793	-0.006017590020233471	-0.00734306567222015	-0.0028048085821488905	-0.0037891336851664653	-0.006285178135457731	-0.006127482809773323	-0.00260792120647178	-0.002126737035607996	0.00251911879412523
411	8.4296875	0.007185589355626702	-0.006653822730675121	0.0011786393612678338	-0.005855811668538727	0.04416087948461385	-0.007184548582622269	-0.001127197430229823	-0.002694874843205755	6.0505920009674974e-05	-0.0036895748782183185	0.003600556809279766	-0.0034393090055647446	0.0007562380512012509	0.005776467774815344	0.0016463866744551997	-0.0020280585258832112	-0.004370183115057907	-0.001895092306424817	-0.0007113480316255777	-0.0033342635741974297	-0.00668775048543975	-0.005912469907456738	-0.0073753874848376255	-0.0028666359787330037	-0.0038209215141699754	-0.006686844023605323	-0.005913509870643999	-0.007223487200728976	-0.0027104600419536745	-0.003694688149159117	-0.006215010608488752	-0.006079696155652299	-0.002549109441223201	-0.0020763076891956098	0.002545780733488795
412	8.4453125	0.007196524032076643	-0.006557138099562293	0.001198219712905505	-0.005753765782803996	0.04416765741707663	-0.007066970630244196	-0.0011065816734898114	-0.00260336002056219	8.496947155182781e-05	-0.0035967898783531016	0.0036841945677684243	-0.003340102504191561	0.0008630768068354638	0.005856702180491474	0.0017316041014854011	-0.0019261032956894436	-0.004263131727797645	-0.0017605838149382241	-0.0006181734920737425	-0.003240432868799742	-0.006591096421162568	-0.005809862244435887	-0.0072574828248222895	-0.0027744395130137184	-0.003727091328426066	-0.006589960402528294	-0.005811107790153799	-0.0071056128629424925	-0.002617626636909162	-0.0036018290484115534	-0.006145741535644601	-0.0060323471503546874	-0.002491148553276732	-0.0020264373336892037	0.0025721231063502836
413	8.4609375	0.007207332535416786	-0.006462073561561782	0.0012176080159704804	-0.005653179135943279	0.04417436363583759	-0.006951064102723933	-0.00108617032118981	-0.0025132937971285296	0.00010917295040135076	-0.0035054839614543087	0.0037663561038054003	-0.003242512557677532	0.0009683387067139712	0.005935137776997959	0.0018151467606855737	-0.0018260519617219195	-0.004158039942662922	-0.0016283106603838943	-0.000526989279637971	-0.0031481830471571937	-0.006496055542046172	-0.0057089129429205715	-0.007141193733948323	-0.0026837899911940355	-0.003634780726162884	-0.006494637236065887	-0.00570983328496158	-0.00698939510166488	-0.0025270899655263773	-0.0035105273075483334	-0.006077369770919133	-0.005985427321639359	-0.002434103079747188	-0.00197714314653168	0.002598166822875201
414	8.4765625	0.007218016442008675	-0.006368596203543131	0.0012368077746676195	-0.0055540265830683055	0.04418099905268928	-0.006836797211060924	-0.0010659485808868436	-0.0024243558776215896	0.0001331352711412678	-0.003415648391247389	0.0038470660818763006	-0.00314670101073819	0.0010720504813016979	0.006012200628824432	0.001897129556904742	-0.0017277636356514414	-0.0040551503558966945	-0.001498230187227459	-0.00043718014764632107	-0.0030574482115965224	-0.006402533937918342	-0.0056095974400278	-0.007026533590911335	-0.0025941683805683347	-0.0035441595923813296	-0.006400862121753004	-0.005610120675843225	-0.006874834173108718	-0.0024379418191670804	-0.0034207555061168265	-0.00600988616889625	-0.005938913278229617	-0.0023779706238533267	-0.001928317581061583	0.0026239273040933753
415	8.4921875	0.007228577045889722	-0.0062766121754451315	0.0012558319142391963	-0.005456049765860449	0.0441875643883704	-0.0067241481565843975	-0.0010459305008486451	-0.0023368537650280546	0.00015687895963521076	-0.003327442012557885	0.003926362418004863	-0.0030525200723245938	0.0011742359966838076	0.0060878093918765586	0.001977498376956127	-0.0016308557735784657	-0.003954305023510463	-0.001370293499200162	-0.0003486893975321176	-0.0029683198403908373	-0.006310523160315634	-0.005511887782389674	-0.006913578417398633	-0.002506142255679064	-0.003455587438215099	-0.006308669986881746	-0.005512232500911804	-0.006761876613411419	-0.0023507401985874282	-0.0033324865237882584	-0.005943307654679202	-0.005892862490594739	-0.0023228396500683778	-0.0018799742276460023	0.002649414646504278
416	8.5078125	0.007239016699416228	-0.006186107601497459	0.0012746831403600755	-0.005359849472978517	0.04419406041765479	-0.006613096408741734	-0.0010261515546359278	-0.002251331826769648	0.00018038542910614637	-0.003240708193200534	0.004004263096214593	-0.002960200947743602	0.0012749215287339785	0.006161865295898697	0.0020567405995970123	-0.0015359489164456092	-0.0038552553143458013	-0.0012444762571342805	-0.0002621875300565374	-0.0028805794583366406	-0.00622000774293717	-0.0054157563027295574	-0.006802297603011306	-0.0024202653423085196	-0.003368637423426829	-0.006217998798025939	-0.005415907316297763	-0.006650530977558106	-0.0022650115643615965	-0.0032456910706729347	-0.005877602216479087	-0.005847315491685786	-0.0022686045464626325	-0.0018322571892346144	0.0026746381057402447
417	8.5234375	0.007249336266326492	-0.0060971244948212905	0.0012933410340418283	-0.005265153619791366	0.04420048783170295	-0.006503619636660074	-0.0010065647759942876	-0.002167526143769735	0.00020364671171577576	-0.003155345985944677	0.004080794061574321	-0.002869641274529447	0.0013741274343021317	0.006234473718044947	0.002134695652658017	-0.0014429869294179526	-0.003757969150258861	-0.0011207261399651808	-0.00017726844752900817	-0.002794328395697876	-0.006131026379233129	-0.005321172977133318	-0.006692626582792127	-0.002336043573336846	-0.003283353832810018	-0.006128797996304683	-0.0053209616107594004	-0.006540763415275541	-0.0021811610441171553	-0.003160342213013867	-0.005812751548926028	-0.0058022160351525	-0.002215168460211997	-0.0017852727897067974	0.0026996106811465626
418	8.5390625	0.007259537105993447	-0.006009609320687004	0.0013118271003570844	-0.005171958946387181	0.04420684723884483	-0.006395686419322519	-0.000987193117329894	-0.002084767387654868	0.00022665474492963768	-0.0030713094133572733	0.004155999435859127	-0.002780527373702324	0.0014718786152068605	0.0063056323990934166	0.0022115987778241614	-0.0013515813457222609	-0.0036621509484913856	-0.0009990256660704216	-9.41338345594317e-05	-0.00270970703934352	-0.006043508628144345	-0.005228109123168068	-0.006584515273611882	-0.00225377300047927	-0.003199239744693369	-0.006041031125436802	-0.005227564519710834	-0.006432555559495401	-0.002098971718911588	-0.003076419623717533	-0.005748738320896125	-0.005757587475150164	-0.002162694627700794	-0.0017389541246232293	0.0027243485691954283
419	8.5546875	0.007269621107680094	-0.005923481831604169	0.0013301520644851995	-0.005080442538366897	0.044213139228644546	-0.006289281357192214	-0.0009680047965623748	-0.002003493451933777	0.0002494337478630912	-0.0029888359235158563	0.004229886544837726	-0.0026922749879742386	0.0015681947197925955	0.006375293893947823	0.0022868937609394763	-0.0012616968907411819	-0.0035680054157476437	-0.000879315985636564	-1.3101942883425588e-05	-0.002626318273307976	-0.005957382722867749	-0.005136542209324121	-0.00647792483220512	-0.0021725208149060288	-0.0031164237450873877	-0.005954678106085062	-0.00513519002896122	-0.006325882778034725	-0.0020183167947749603	-0.002993890146488015	-0.00568554889367958	-0.005713383834914357	-0.0021110926162583275	-0.001693424691707631	0.002748836845089791
420	8.5703125	0.007279589237546758	-0.005838775444027208	0.0013483051816877267	-0.004990555540454258	0.044219364867079745	-0.006184379213191482	-0.0009489868355687797	-0.0019235552997742406	0.0002719826496709538	-0.0029074779872576006	0.00430248987921137	-0.0026057763966280817	0.0016631093780381592	0.00644373362421842	0.0023606175116932804	-0.001173712005673025	-0.0034752305222647967	-0.0007615915963979647	6.652126706423178e-05	-0.0025444087405513544	-0.005872636853569674	-0.005046449071785128	-0.006372814373778693	-0.002092656126291656	-0.003035306899968837	-0.005869728249365158	-0.005044553563931811	-0.006220717396370118	-0.0019390051536625624	-0.002912729438199077	-0.005623164783876103	-0.005669624370258083	-0.0020603573254623225	-0.001648570766857295	0.0027731459943334796
421	8.5859375	0.0072894435363455995	-0.0057554647937610726	0.0013662833249199905	-0.0049019545936315745	0.04422552476317365	-0.00608095547482837	-0.0009301597829214263	-0.0018440339500383485	0.00029429374475429745	-0.0028273039075753653	0.004373820854585743	-0.0025204942018192678	0.0017566426763562168	0.00651056669125144	0.0024329331948314548	-0.0010875203193847632	-0.003383850664119767	-0.0006457885445935729	0.0001450666021449304	-0.002463929374882934	-0.005789256228770884	-0.004957801557326155	-0.0062691621379949575	-0.002014368652205001	-0.0029554541922009597	-0.005786139432991749	-0.004956021888981768	-0.00611703864437034	-0.0018609731740194951	-0.00283291356082338	-0.0055615757726881	-0.005626276111425198	-0.0020105978141931255	-0.0016043260756847498	0.0027972075048430644
422	8.6015625	0.007299185004577036	-0.005673460993359636	0.0013840992800743098	-0.0048143123668154125	0.04423161963766453	-0.0059789945327008015	-0.0009114971118819905	-0.001765845712463951	0.000316391392355328	-0.0027482947107103084	0.004443921363054722	-0.0024365018079531425	0.001848795319358769	0.0065761131118368815	0.002504270341115833	-0.0010029824494569572	-0.003293870149832484	-0.0005318960855416471	0.000222136400234052	-0.002384753307183629	-0.005707276063359912	-0.004870571616372332	-0.006166947453389374	-0.0019365065924046437	-0.002876751628577534	-0.005703946110531641	-0.004869211273732257	-0.006014821079640506	-0.001783605723729445	-0.0027544304345431814	-0.005500769113927113	-0.005583405408075361	-0.001961690105524147	-0.0015607854627892291	0.002820968917988673
423	8.6171875	0.007308814673225427	-0.005592776085855691	0.0014017549026328294	-0.004728086071112109	0.04423765004243223	-0.005878464848070836	-0.0008930212015435214	-0.0016896636968592726	0.00033826725358301977	-0.002670813187818616	0.004512807050463495	-0.002354068511344898	0.0019396102256222167	0.006640161859241642	0.002574963013832296	-0.0009199762689159896	-0.0032053628981271037	-0.00041986608544873627	0.0002986849307997086	-0.0023069484415054325	-0.005626647583723346	-0.004784741219603025	-0.006066152417083831	-0.001860750221327409	-0.0027992835063399835	-0.005623106391151975	-0.004783480844345447	-0.005914019730143133	-0.001707661217048781	-0.0026772416736286914	-0.005440730543786347	-0.005540999760141135	-0.0019135465426483138	-0.0015181155978675615	0.0028444551602801148
424	8.6328125	0.007318334344373709	-0.005513455627273858	0.0014192404142117712	-0.004643794101328508	0.04424361686375343	-0.005779351240834563	-0.0008747433629776842	-0.0016154077788025911	0.0003599140317031265	-0.0025950218802935215	0.004580495047004841	-0.0022726549621089193	0.0020290868843626034	0.006702667242818622	0.0026441190158533745	-0.0008381182428483236	-0.003118151332531377	-0.0003096833533444282	0.0003745139175658774	-0.0022304048127020637	-0.005547286786562952	-0.0047002797284061565	-0.005966763169332381	-0.0017863932142457017	-0.002723090778302323	-0.005543588211849762	-0.004699041419158181	-0.005814623073493522	-0.0016332859699891983	-0.0026013255597137214	-0.005381451915926559	-0.005499019832190829	-0.0018660443751983037	-0.0014762674621454329	0.002867683836260968
425	8.6484375	0.0073277452301131986	-0.0054353726338908365	0.0014365607527223826	-0.004561018566274486	0.044249520621832204	-0.005681631495315989	-0.000856622925907104	-0.001542256402764175	0.0003813587127283989	-0.002520585075370896	0.004647020096576686	-0.0021922807947823975	0.0021172578574432596	0.006764247905358012	0.0027122075588359856	-0.000757868284093105	-0.0030320135938656234	-0.00020130242146246258	0.0004487252124373703	-0.002155240063641678	-0.005469183231146216	-0.004617164215075256	-0.0058687608903566085	-0.00171303208588236	-0.0026483635490030105	-0.005465327440249801	-0.004615953978190854	-0.00571662919970313	-0.001560141699009393	-0.002526663059030057	-0.005322924218091184	-0.005457493540671357	-0.001819136987775409	-0.0014354249894229822	0.0028906661954029855
426	8.6640625	0.007337048960930763	-0.005358521538259262	0.0014537076905438732	-0.004479684386516289	0.04425536211961616	-0.005585282342569373	-0.0008386870106412035	-0.0014710910707375485	0.000402587105696961	-0.0024472079156429155	0.004712401282583593	-0.0021134427271806144	0.0022041283326792727	0.006825043816206064	0.002779461655284074	-0.0006793109957696081	-0.002947233334748306	-9.468397550717322e-05	0.000520900615241196	-0.002081139931449899	-0.005392345777308211	-0.0045353690773777405	-0.005772132278155692	-0.0016408399967823978	-0.0025750850022965843	-0.005388326200682622	-0.004534095954980541	-0.005620013695672929	-0.0014886843329324356	-0.002453235969672063	-0.005265134931972698	-0.00541636376778617	-0.0017727838172259779	-0.0013954781367385531	0.002913432223707718
427	8.6796875	0.007346246566404817	-0.00528295638129099	0.0014706938812037388	-0.004399661264702551	0.0442611415461419	-0.005490290648642107	-0.0008209234360369595	-0.0014014374965745369	0.0004235938776768538	-0.0023747556075537496	0.004776649387460273	-0.0020358663886436007	0.002289733364960203	0.006885113034872978	0.0028455812160500804	-0.0006017679591270864	-0.0028641951479089073	1.0178201911487106e-05	0.0005921626068787766	-0.002008415104963107	-0.005316810118717943	-0.0044548765757622955	-0.005676857340555411	-0.0015700570580181317	-0.0025027829307350674	-0.005312570739790301	-0.004453214881578488	-0.005524755639493617	-0.0014182520924017061	-0.00238101137796283	-0.00520807191166546	-0.005375568818032476	-0.0017269481334206624	-0.0013564313622714992	0.0029360439209404447
428	8.6953125	0.007355339275609404	-0.005208600956706444	0.0014875224077856497	-0.004320664463716345	0.04426685998364022	-0.005396632968081724	-0.0008033467729330222	-0.0013332016930708845	0.00044440809677255295	-0.0023038068957029895	0.004839793343388389	-0.001959634843060179	0.0023740923498017374	0.006943530410273666	0.0029108697189200172	-0.0005256915994268363	-0.002782861645574952	0.00011333276703144601	0.0006617820618791126	-0.0019368350537386086	-0.005242444688526693	-0.004375663965490495	-0.0055828287403580645	-0.0015008234613598098	-0.002431548123570909	-0.005238052672753651	-0.004373708391362793	-0.005430831993222696	-0.0013496274454722207	-0.002309975080439952	-0.0051517236545344375	-0.005335133951552386	-0.0016815928064901654	-0.00131814622499319	0.0029584016200357617
429	8.7109375	0.007364328525033225	-0.005135400019037076	0.0015042102946174057	-0.004242829350148927	0.04427251821654878	-0.005304288119460945	-0.000785937991314465	-0.0012661672162079252	0.00046500966380975516	-0.0022342401768907644	0.0049018576341106	-0.001885123207977929	0.0024572211120471033	0.007000765569367948	0.0029745144473997953	-0.00045111235761477464	-0.0027030914545739942	0.0002148101977251099	0.0007299330915288699	-0.001866456957655152	-0.005169242339381291	-0.004297707327145489	-0.005490059162873942	-0.0014331995791096314	-0.0023614419229057437	-0.0051646878686706366	-0.004295287429894462	-0.0053382507123009015	-0.0012821070139486662	-0.0022401085126426273	-0.005096085895579909	-0.005295055517648695	-0.0016366935465745545	-0.0012806040219498667	0.0029804946041025408
430	8.7265625	0.007373215193877422	-0.005063357604639107	0.0015207505778969954	-0.004166070402833455	0.044278116375325784	-0.005213233575920656	-0.000768732296300585	-0.001199572085557002	0.00048539863461196167	-0.002165882376628861	0.004962863810167632	-0.0018118549890921015	0.0025391330026710637	0.007058001969294805	0.0030368367019917575	-0.0003775190944801804	-0.0026250082747916736	0.00031462388301449484	0.000796370501215074	-0.0017972394448316914	-0.005097197353762725	-0.0042209887462768825	-0.00539863314275775	-0.0013671272788927658	-0.0022924857975587243	-0.0050924656553059805	-0.0042182424191025275	-0.005246986662702277	-0.0012153985598986755	-0.0021713770444245634	-0.0050411443190242836	-0.0052553809479413145	-0.001592227535527898	-0.00124383350883963	0.0030023427953776664
431	8.7421875	0.007382001241902117	-0.004992543746976427	0.0015371345853301497	-0.00409013675631692	0.04428365549323058	-0.005123453685445201	-0.0007517194675610486	-0.0011336544352158334	0.0005056030715138733	-0.0020984355196042165	0.005022817318529042	-0.001739773775070147	0.0026198619487306438	0.007114489334665783	0.003098279575176527	-0.00030549832967279034	-0.0025481149436841766	0.0004128207604296441	0.0008613913552335678	-0.0017291282157499699	-0.005026351343242405	-0.004145482108488641	-0.005308583839637476	-0.0013013351671456036	-0.002224674838390839	-0.005021412909550008	-0.004142618631289466	-0.005156998135048579	-0.0011500696708985902	-0.0021037720452478786	-0.004986889843962956	-0.005216122980323867	-0.0015481648852862968	-0.001207739808787061	0.003023958486031913
432	8.7578125	0.007390687503237006	-0.004922819510923285	0.0015533675226918767	-0.004015505214678	0.04428913601778819	-0.005034929850505521	-0.0007348707989054022	-0.0010681929973532511	0.0005255975492864063	-0.0020321608364117782	0.00508176391234124	-0.0016690046411367426	0.002699409478559213	0.007169636345414329	0.0031586077326418993	-0.00023467757129733147	-0.002472199777229414	0.0005094166914566406	0.0009248306241547571	-0.001662238552962686	-0.004956663073170789	-0.004071166188846426	-0.00521985599186936	-0.0012365358286835354	-0.002157999643020575	-0.004951539808173797	-0.004068038205835858	-0.0050682634995645875	-0.0010863478701744617	-0.002037274367371167	-0.004933309377187119	-0.005177282715684937	-0.001504512814256724	-0.0011723231836462122	0.0030453525192317196
433	8.7734375	0.00739927514486903	-0.004854177094326298	0.0015694539478057629	-0.00394227624466266	0.04429455883131496	-0.004947644064550713	-0.0007182085129156628	-0.0010040034175937268	0.0005453906491084109	-0.0019670317904860457	0.005139706589297917	-0.0015992792173015469	0.002777807731656548	0.0072230361862492265	0.003218032840502816	-0.00016523221385109088	-0.00239752495370954	0.0006044399686358642	0.000987086083196212	-0.0015964095015827684	-0.004888045435279084	-0.00399802687720037	-0.005132400418780783	-0.0011731413102516047	-0.0020924378687053047	-0.004882752157481213	-0.003994323014131176	-0.004980749544115801	-0.001023163967040358	-0.001971854754640276	-0.0048803941025243325	-0.005138806858056429	-0.0014612516719745318	-0.0011374963161305367	0.003066578542940065
434	8.7890625	0.007407765360801979	-0.0047866429133016225	0.0015853933082230019	-0.0038701226064984107	0.04429992442253732	-0.004861574237873673	-0.0007017272663583599	-0.0009417245528042101	0.0005650053798136514	-0.0019029910026902852	0.005196656410939311	-0.0015304002762656366	0.0028550683595283954	0.007275186193134664	0.0032762697373956845	-9.73302330096043e-05	-0.0023239512775752313	0.0006979340161798742	0.0010485442523508887	-0.0015312016502541936	-0.004820496438436947	-0.003926039823662034	-0.005046136066637369	-0.0011112744526931007	-0.0020279642426645206	-0.0048150417765041725	-0.003922167067596974	-0.0048944746321998855	-0.0009607807892018927	-0.001907499471180324	-0.004828134124372593	-0.005100691069182461	-0.0014183787362541597	-0.0011031382242390059	0.0030876442769779237
435	8.8046875	0.0074161596047282235	-0.004720229717167276	0.0016011665040609043	-0.0037995029742386305	0.04430523313716808	-0.0047767078815136865	-0.0006854160501114691	-0.000880494672358817	0.0005844131625250288	-0.0018398592293576294	0.005252643335021727	-0.001462571191162429	0.00293119727634647	0.007326319715061813	0.00333342537242666	-3.0439425093425898e-05	-0.002251760370958214	0.0007898997825189075	0.0011099442520250968	-0.0014669661577538795	-0.004754011288002125	-0.0038551810479961895	-0.0049610445552426274	-0.0010500883072011996	-0.001964551342501203	-0.004748375326396936	-0.0038514550729759206	-0.00480939710970113	-0.0008984410007870647	-0.0018441982573137866	-0.0047765233425727804	-0.005062930959185962	-0.0013760893008091003	-0.0010692074552752888	0.0031084536523263134
436	8.8203125	0.007424458828919787	-0.004654825590762968	0.001616786800343284	-0.0037298143152635493	0.04431048586709091	-0.004693024454542685	-0.0006692175747494908	-0.0008208430660440191	0.0006036410225397065	-0.0017775682230045664	0.005307695747911546	-0.0013959022261697956	0.003006231161366682	0.00737655016586701	0.0033899667730821065	3.539800845002439e-05	-0.002181054529565546	0.0008803822404044731	0.0011706418910183702	-0.0014039746136298437	-0.004688611922942523	-0.0037854379763040263	-0.004877162501158175	-0.0009898032765411069	-0.0019021848394908392	-0.004682788647018987	-0.0037814204608799667	-0.004725503917968263	-0.000837228841388718	-0.001781909944927107	-0.004725550518112992	-0.005025578156769678	-0.0013345225822132337	-0.0010356833219499692	0.00312902344498929
437	8.8359375	0.0074326639030926536	-0.004590432453036614	0.0016322737435899475	-0.003661090419574284	0.04431568326461946	-0.004610504704072121	-0.0006531726366858321	-0.0007623844987202227	0.0006226710505659646	-0.0017162800327220895	0.005361808364027144	-0.0013301725942794912	0.0030801809501619162	0.007425693079501264	0.0034451684442203118	0.0001000354651133073	-0.002111292610028917	0.0009694171571496546	0.0012292750120919543	-0.0013425960793567587	-0.004624292530982108	-0.003716790063471878	-0.004794457786846548	-0.0009302805892507093	-0.0018408256381579197	-0.004618266755160319	-0.003712322881679553	-0.004642784802046537	-0.0007776392685323319	-0.0017206407738168117	-0.0046752094399393415	-0.004988564925018485	-0.0012940055317768907	-0.0010024884788181233	0.0031493691223975617
438	8.8515625	0.007440776136526838	-0.0045270854730920795	0.0016476243984259098	-0.0035935558034649734	0.04432082560687358	-0.004529132769609978	-0.0006372819543755664	-0.0007047001414250131	0.0006415033907883009	-0.001655950442049886	0.005415019708428635	-0.0012655223036757424	0.003153061441491342	0.007473828826855378	0.0034990746636755637	0.00016353899874672895	-0.0020418599582120583	0.0010570075576602639	0.0012871835269032544	-0.001282213710348562	-0.0045609547344585	-0.003649214777789997	-0.004712828554801887	-0.0008717450441311364	-0.0017804624247900191	-0.00455475360549043	-0.0036446652781510352	-0.004561216001473481	-0.0007188956107081895	-0.0016603518769896103	-0.00462548823319206	-0.004951881853717017	-0.0012544594464471391	-0.0009697271404601263	0.0031695027818613927
439	8.8671875	0.007448797145571777	-0.004464768454793114	0.0016628538560688353	-0.0035271902779854675	0.04432591360411619	-0.004448890420923779	-0.0006215207962320425	-0.0006483717684727663	0.0006601725651042591	-0.0015968059849373745	0.005467337138845389	-0.001201942031158365	0.003224887164976112	0.007521228218930337	0.0035523293087972307	0.00022575223975380976	-0.0019734188486982135	0.0011431861366813373	0.001343724510091307	-0.0012230209020813315	-0.004498587110725344	-0.0035826970077971337	-0.004632352028456924	-0.0008147930959247207	-0.0017210705389286707	-0.004492235445727022	-0.003578658883372207	-0.004480766825532528	-0.0006619060964545009	-0.0016010413070256663	-0.004576376560992988	-0.004915521423203385	-0.0012158037895996232	-0.0009373443897934298	0.0031894383765258896
440	8.8828125	0.0074567280192234225	-0.004403392786189786	0.0016779718187950226	-0.003461822304140383	0.04433094798526933	-0.0043697621878586584	-0.0006059147196545468	-0.0005923913096733124	0.0006786696302451389	-0.0015385058329959456	0.005518771984568828	-0.0011391426891334405	0.0032956734093589277	0.007568101302814739	0.003605044990154474	0.0002871653648245792	-0.0019062823715454147	0.001227983587485021	0.0013990400148529841	-0.001164596747568733	-0.004437188877355128	-0.003517218811339068	-0.0045529633667699965	-0.0007583797974027029	-0.001662637925852431	-0.004430678022638773	-0.0035136364393952985	-0.004401439372360996	-0.0006059568930061737	-0.0015426858011696881	-0.004527865621977024	-0.004879524258250162	-0.0011785393695303327	-0.0009053695088687939	0.0032092515076705772
441	8.8984375	0.0074645694240115905	-0.00434295712049837	0.0016929513185067	-0.0033975997160315546	0.04433592922269472	-0.004291730697834881	-0.0005904411440096104	-0.00053705567407282	0.000696985549299204	-0.0014810471772231798	0.005569346846185229	-0.0010773081867492956	0.003365434876405879	0.007614013273832904	0.0036566113801340533	0.0003475478447128588	-0.0018407058449498165	0.001311430566729499	0.0014531403907675072	-0.001107227329672139	-0.004376749892110662	-0.0034527589264538444	-0.004474676812378592	-0.0007027328054418358	-0.0016055010365244315	-0.004370153463881615	-0.0034493018707907608	-0.004323208447460772	-0.0005505598665363626	-0.0014852818745809404	-0.0044799498234447885	-0.004843875844716676	-0.0011426194890860608	-0.0008738618045093134	0.0032288735109907082
442	8.9140625	0.007472345312212438	-0.004281135348135512	0.0017079313097998249	-0.003330935784742292	0.04434086002668872	-0.004212658263792357	-0.0005749439623817321	-0.0004799204429783155	0.0007152962799367515	-0.0014219966983563398	0.005620936628912908	-0.0010135505111378423	0.003435831916176947	0.0076614297178806134	0.003709456855277085	0.00041037656219150564	-0.0017728809921340183	0.0013964761758035876	0.0015097669998456048	-0.001047713019361754	-0.004314932426553869	-0.0033859868185892733	-0.004395386570649487	-0.0006450641239719446	-0.0015471337907632804	-0.004308244450496018	-0.0033824338777033586	-0.004243943870961553	-0.0004936293909700296	-0.0014262607441853925	-0.004431698467173867	-0.004808048160855276	-0.0011073640888575806	-0.0008422930743998136	0.003248449436565593
443	8.9296875	0.007482814858385814	-0.0039441136869934335	0.0017406600841778676	-0.0028783864100064838	0.04434602790853809	-0.0038587347078143097	-0.0005403081326271035	-4.798935630129231e-05	0.0007583519502595091	-0.0010423170212315314	0.005894166705994318	-0.0005964218168413304	0.003723122726217644	0.008011483600917399	0.004024170038116781	0.00085422316721534	-0.001287650741816443	0.0018735532030356439	0.0019935097588393014	-0.0006639353593675817	-0.003977855155354759	-0.0029331283564475313	-0.0040404699088574525	-0.00021117877375231853	-0.0011675525233257739	-0.003971596275640102	-0.0029300235690138954	-0.003889895835217233	-6.32324007210916e-05	-0.0010468679826946686	-0.00427236531580491	-0.004709991385584769	-0.001018120136789511	-0.0007546322831459527	0.003293495622460495
444	8.9453125	0.007512076008579581	-0.0018551360927898247	0.0018926143247813424	-6.422798074898206e-05	0.04435302366270432	-0.0016725725402753494	-0.0003719385921292758	0.0027479189300756435	0.0009707196695885167	0.0013585100075134	0.007589731546960514	0.001980778075604789	0.0054741054673591305	0.010337700789535456	0.0060512165863510214	0.0036430547919379247	0.0017189044439751555	0.004849485706148571	0.005139683980636647	0.0017668372922606534	-0.001888097854655546	-0.00011564478617531737	-0.0018478637499250578	0.002592976869012692	0.0012377257794025792	-0.0018863076946468021	-0.00011812891652539237	-0.0017051669407795456	0.0027302689901601146	0.0013522016977283585	-0.0033804534275514095	-0.0042096170380891244	-0.0005526728762354181	-0.0002824616462018051	0.0035148866855839404
445	8.9609375	0.007584737603056847	0.003829140965438474	0.002315920445573146	0.007129216482279113	0.04436393337997314	0.004339604115167206	0.0001022445076742113	0.010134539687965016	0.0015694654991813429	0.007688072846072119	0.01235763048079256	0.00864357424301844	0.010329189671639608	0.016630581081726548	0.011575298429348513	0.01096344006534962	0.00942331499977457	0.012633683490430009	0.013266386142988293	0.00822039425420791	0.003798501286409503	0.007085068558397495	0.004181572079168139	0.009997000107146922	0.007579696584143397	0.0037844860123303486	0.007064094370977422	0.004298489267256608	0.010110161403843493	0.007677990777567603	-0.0009039303729596118	-0.0028608084854862895	0.0007645026160801108	0.0010549443135214505	0.004135241821699526
446	8.9765625	0.007722925940774033	0.013597753377806679	0.0031312012392278763	0.018727132614948266	0.044379821040130635	0.01473627768459615	0.0010198648518835556	0.022213850546679417	0.0026987449368884083	0.018206133044635697	0.02102005379329954	0.019577828914305248	0.01907667162315517	0.027448537163782163	0.020944659943713043	0.022979566583061536	0.02168017964324115	0.025579731640315406	0.02617192886107496	0.018912309134370545	0.013570845189763106	0.018693400296436513	0.014606482916718039	0.022101153907756826	0.018117571280748868	0.013525176426886734	0.01863979158970913	0.014673949011749801	0.022177936289618547	0.01818968712607806	0.0037240350049977666	-0.00041972694781305595	0.0032507215587132474	0.0035578201128043524	0.005299403067630621
447	8.9921875	0.007939495205894596	0.02611136581653864	0.0043703847051994125	0.032406316676171665	0.04440019588080683	0.028146778222360627	0.00241370346889367	0.03644633899005005	0.004356429384946323	0.030903882454698647	0.03287370316450818	0.032633462457384715	0.03079988381523957	0.04107902951629458	0.03263313526945716	0.03771927659245576	0.03584123987357246	0.04145833710611263	0.041193735786428695	0.03175379499253428	0.02608821905832477	0.032384888209793225	0.02805103602569209	0.036359312758556084	0.030838244906055745	0.026002293171040428	0.03229759916112923	0.028053891814352763	0.036400766128952086	0.0308805222319761	0.01039893884830903	0.0029679933164642215	0.006906876082758789	0.007183607645904554	0.0069975702720669695
448	9.0078125	0.008235663587580818	0.03887634941502714	0.005954707401518253	0.04484749622915535	0.04442323649956833	0.04170531705824074	0.0041859946141471795	0.0494435686008359	0.006376128961551446	0.042832961480647636	0.04595342942995729	0.044740415871851985	0.043337949493758327	0.05450030577705767	0.0440782036522013	0.05212254925127287	0.0486044467925192	0.056832392409878724	0.054768028747926564	0.04379115310825203	0.03885583469067461	0.044837542914667544	0.04164206365720337	0.04937618742146185	0.042787685655964	0.03873989212059453	0.044735368264559136	0.04158944944476292	0.049397570742345534	0.04280707934376078	0.01840392948043327	0.006840928099658479	0.011399033773778225	0.011507649625902262	0.009058363762851674
449	9.0234375	0.008601504835443606	0.04948508887937994	0.007713903449843637	0.05369463328724505	0.04444670095784809	0.052700746063753745	0.006144768252255151	0.058705570048503686	0.008505473231792574	0.0516931190928282	0.05786074063351825	0.05355329297406497	0.054230029116738424	0.06503530807750336	0.0529905377331155	0.06363703317005535	0.05763847611896199	0.06893540181474889	0.0643784952653275	0.05271346583929527	0.04946643912905832	0.053692247909372534	0.052661532235693184	0.05865070883516288	0.05166176021413055	0.04934850880370327	0.053607820075731547	0.052585278125765036	0.05867161490277588	0.051671846899455115	0.02664992327206442	0.010627850391981088	0.016170309835512854	0.015945375036999273	0.011212490329849398
450	9.0390625	0.009019116441297933	0.05659007400214072	0.009464206879228755	0.058155474374070315	0.04446853104564282	0.05963600501765692	0.008071879331851951	0.06340554561879427	0.010492777680618546	0.05657541128846802	0.06690832945285227	0.058191752982933165	0.061782575687047925	0.07134379174857859	0.05826321097446267	0.07108951159815964	0.062246917118100945	0.07649016047192683	0.06928068412173898	0.057625832112470396	0.05657257346842795	0.058155766824408414	0.05961031445648328	0.063357488901116	0.05655080363096027	0.05648542699972585	0.05811831792718648	0.059550476309486	0.06339266731341224	0.05656446324046466	0.034196902198853504	0.013894915893755494	0.020681760850670944	0.019952871965079607	0.01320678496775527
451	9.0546875	0.009469212504135164	0.05999298074476758	0.011052471523637468	0.05865576874024028	0.04448745215167772	0.06228829264931665	0.009801708669442074	0.06403838612859056	0.012175873484888855	0.0577641106347844	0.07240856053929295	0.059004362468168425	0.06545110155872987	0.0734443474236444	0.05995573862326724	0.07454220298529547	0.06296878654536693	0.07958974767306898	0.07005317678538876	0.058833423529969356	0.05997574501292835	0.05865551318745772	0.06226550533268145	0.06399061679772966	0.05774099225260346	0.059944555446562534	0.05867993631205458	0.06225620568026101	0.06404988340061486	0.05776626228315379	0.04043337418182383	0.01641877459742621	0.02456073821126805	0.023200101268805503	0.014878493856974468
452	9.0703125	0.009931748602494395	0.06026185214346455	0.012385210346135746	0.05629479182936478	0.04450296548083365	0.061324966989559665	0.011238277913100107	0.0616978529690925	0.013485830507493631	0.05612843045961696	0.07451442331398014	0.05693044256361263	0.06561852456714064	0.07217265136357597	0.0588253530795058	0.07476833903040263	0.060899712299821565	0.0791071710000778	0.0678694064927352	0.05725126391813183	0.06024475198909898	0.05629233429941778	0.0612978342144959	0.0616434613697881	0.05610290459502823	0.0602810071746049	0.056376944363810286	0.06135662059346121	0.06173212142171085	0.05614410362134992	0.04512682245557076	0.018168907236644577	0.02762827708415458	0.025585787046246745	0.01616186562008523
453	9.0859375	0.010392380673176441	0.05826331736566104	0.013431754565464006	0.052251207838560826	0.044515134968319686	0.05782840132601222	0.012350961392500925	0.05754557791735926	0.014424700203968237	0.052702431556519436	0.0738169136320031	0.0530896185547049	0.06313092453364658	0.06858488454894994	0.05583053531993894	0.07274485071778843	0.057139327655560776	0.07612899430626952	0.06393455843141994	0.053879741223591224	0.05824606495656712	0.05224523061298443	0.05779242650352377	0.05748329153903106	0.052671693671481196	0.058347317212276525	0.05237774177566214	0.057920996633923735	0.057598008119172	0.0527285935504809	0.04832108444811617	0.01923195590457457	0.029863776292630553	0.0271580111499119	0.01706460821695236
454	9.1015625	0.010838578046710791	0.05485917895484865	0.014202065118697486	0.04750365688691474	0.04452435168156258	0.05287494463910103	0.01315420104295524	0.05261172747056189	0.015035518356015135	0.048415500965709	0.07111742815395455	0.04845725294293639	0.058924752727621696	0.06373296673535996	0.051846519425593623	0.0693700687771585	0.05263126672276884	0.07171810120788438	0.05922993524918001	0.04963573742648207	0.05484135452449598	0.04749371037814738	0.052827962566954476	0.052542570014249196	0.04837810837008133	0.05499674663412389	0.047657293822934335	0.05301647312950204	0.05267471501999997	0.048447959871885465	0.05021245795695893	0.019743153889165983	0.03134458245819088	0.028037170615666313	0.01763539905138508
455	9.1171875	0.011261062774670828	0.05076758440495949	0.014728840153508286	0.04275129419582584	0.04453114763978403	0.04735680393272945	0.013687943633346928	0.04763632741561105	0.01537909292912647	0.04395651765108827	0.06718866284970218	0.04374654395522298	0.05381301652406262	0.05845704638121836	0.047535277230127876	0.06535379770779941	0.04805946469037438	0.06672011085916657	0.05444908994098997	0.04520827655481029	0.05074922743771759	0.04273729395956587	0.04729842379316007	0.04756085966502671	0.04391252213585792	0.05094311617508239	0.04291536588295794	0.047531034089887944	0.04770206741566528	0.04399153514711367	0.051058923290998856	0.019844161834038823	0.032195531222574174	0.028370811299350856	0.017939044750536516
456	9.1328125	0.011655138423511537	0.04651973882917809	0.015052398644285512	0.0384293038863871	0.044536042569670135	0.04192659313104337	0.014000681148965684	0.043079831533471474	0.015517323453070522	0.039773707621870324	0.06266301727063939	0.03941144557941113	0.048477548591481706	0.05333850365991273	0.04336073311847692	0.061196486119327334	0.043845719201070485	0.06172477950535535	0.05001921874137251	0.041044087186584324	0.04650061413002374	0.03841205264597376	0.041857460897640905	0.04299891289925534	0.03972364411032102	0.046716975638995226	0.03858926285346766	0.04211634032084331	0.04314310271208731	0.039807859217627375	0.05111539957636102	0.019659095764272216	0.032550846338045746	0.028303332288088772	0.018040647494601603
457	9.1484375	0.012018293666485144	0.04247278168937907	0.015215263157332248	0.03476213745763454	0.04453954388578143	0.03700884669411235	0.014141474505945148	0.03918050763830361	0.01550562217774066	0.036117843708739064	0.05801610987098398	0.035696843587646326	0.04340817172346019	0.04873462221624551	0.039619097440103654	0.05722212671142289	0.04020823055138899	0.05710335985073503	0.0461623529435818	0.03739329971800995	0.04245283160591394	0.03474203880130877	0.03693012810776777	0.03909592519434604	0.03606348434394037	0.04267754921557684	0.034906022737004286	0.03719940356182819	0.03923740187407214	0.03614916920474848	0.050608541318218375	0.01928906281600002	0.032536736554633	0.02795987094530879	0.017997879859511984
458	9.1640625	0.012349744777301979	0.03883801548976583	0.015257416873063812	0.03181893549612111	0.04454208783928614	0.032843026291467445	0.014155005682146633	0.03601736951912375	0.015389425962225194	0.033093675263739145	0.053576762333529544	0.03269278705728995	0.038916144163262	0.04482571889095535	0.0364578428563674	0.05361749531124989	0.037220065440565955	0.05305405090246962	0.04295698595254906	0.03436050208239112	0.03881729306458771	0.03179675925346083	0.032756339680507604	0.035930556965454094	0.033035983932894336	0.0390393417043918	0.0319406838939921	0.03302202341215761	0.036066464032015105	0.03312150151758807	0.04972710843379903	0.01881090382064924	0.03226200972738687	0.027440874250706616	0.01785766788371751
459	9.1796875	0.01264993953621393	0.035724981949018755	0.015213135528382458	0.02957144695214796	0.04454402352083778	0.029531621607098366	0.01407878766311283	0.033568556963881016	0.015206484500538488	0.03070843663987402	0.04955170170684992	0.030386281389084696	0.03517076954832228	0.0416675639711752	0.03391929034577268	0.05047044158630225	0.034862813728319106	0.04965303290524736	0.040390656951016804	0.03195379359515817	0.03570359491407386	0.02954768314013191	0.029438780599775574	0.03347994589654048	0.030647881579196512	0.03591435173495042	0.029669806202356597	0.02968965906064852	0.0336091355619966	0.03073233973963975	0.04861841883538427	0.018279974066889595	0.03181514216528497	0.026822866299266692	0.017656205699582102
460	9.1953125	0.012920232816231853	0.03316746385310755	0.015110751874628476	0.027932680946523736	0.04454562024228478	0.02706799596984788	0.013943528726781652	0.03175073904742935	0.01498658780276111	0.028906484255245904	0.0460506758227709	0.028699651673545143	0.032229333989575726	0.039229183251418914	0.031972488034333446	0.04780159220246026	0.03306623485660186	0.046894003120455496	0.038396363420880694	0.030119506187393952	0.03314561414594713	0.02790775614947709	0.026970768252824573	0.03166040300278318	0.028843364789884918	0.03333884363488773	0.028008430953549296	0.027199429093328564	0.03178268891425008	0.02892624350311039	0.04739422436640875	0.01773596970515426	0.031265842283307185	0.026162773827526558	0.01742171668586625
461	9.2109375	0.013162212698860979	0.031146359779718885	0.014972457916257606	0.026790654706162653	0.04454707631852318	0.025370827852360098	0.01377335969572107	0.03045396158856223	0.014751460940737801	0.027601242613419077	0.04311376928544337	0.027525431528742247	0.030068923208297668	0.03742814502576687	0.030546829986230983	0.04558960538848862	0.03173802176461697	0.044722085232924036	0.036884190848913354	0.028774436908933332	0.031124208013672508	0.026764829544336746	0.025270785215775166	0.030361575356087134	0.027535637155336676	0.03129678611026719	0.02684711604050742	0.025473875894040265	0.03047805352320948	0.027616858779502457	0.0461358365129262	0.017206654218186145	0.030666553067759797	0.02550081823403726	0.017175542487978576
462	9.2265625	0.013377769104963192	0.029608842770966676	0.014815201414747521	0.026031289630135304	0.04454853257020996	0.02431560399783521	0.013586328245520814	0.02956263006626056	0.014516584207323841	0.02669471771781083	0.040735057392297554	0.026749717135008344	0.028611328078543927	0.0361570939181209	0.029552289546376537	0.043790347119191234	0.030781249010050443	0.043057474587300415	0.03575988323287292	0.027824915731828298	0.02958649801661671	0.02600448632353776	0.024213885898912366	0.029468748299258773	0.02662752745950181	0.02973737666868101	0.026072554326683775	0.024391727357593276	0.02958065629894094	0.02670731015593146	0.044899600932511344	0.01670981953284871	0.03005501895583073	0.02486368739460496	0.01693267869900835
463	9.2421875	0.013569714433448198	0.028482599967361633	0.014651492581058682	0.02554976335932102	0.04455008220139064	0.02375785458880915	0.013395484074346448	0.028970314794887056	0.014292306401241406	0.026091378593535025	0.03887369980874703	0.026264883643747974	0.027742861507197777	0.03530126202490155	0.028893926360959443	0.04234701757514557	0.030105775375632915	0.041809444392946093	0.03493502750611939	0.02717879955151195	0.028460137592737134	0.025522355661263665	0.023655367573895067	0.028875473513879688	0.026023724671036128	0.028590249352066555	0.02557950620762342	0.023810638916112806	0.028984169734184273	0.026102027065561972	0.043722044141500396	0.01625533950684948	0.029456880779626868	0.02426768174555469	0.016702993870412977
464	9.2578125	0.01374079723959308	0.027689803561864818	0.014490211431380691	0.02525832772178878	0.04455178217890181	0.023556224681573493	0.013209920656007849	0.028587610611713	0.014085172299256057	0.025708334307572592	0.03746897618562544	0.025979988216992142	0.027335754167868306	0.034752518763910625	0.02848345585617179	0.04120115142577917	0.02963539681099983	0.04088979045188784	0.034333068337644476	0.026754001487430568	0.02766729717804524	0.02523078825578122	0.023453410305287595	0.02849280946159105	0.02564050407874277	0.02777937456021916	0.025280934413906664	0.023590684559024397	0.028599092665985884	0.02571731493362621	0.04262548588987802	0.015847733558655805	0.02888920709867728	0.023721414636778734	0.01649256720272637
465	9.2734375	0.013893563938439473	0.027154827899546527	0.01433728836121434	0.025088466190671108	0.0445536626303732	0.023585415619907235	0.013035719020623837	0.028344520942991724	0.013898758524446716	0.025476227886480657	0.03644921158901774	0.02582283822505703	0.027261437975681396	0.03441766926327393	0.02824558219534329	0.04029627229429751	0.029309140887554486	0.04021980048185836	0.033892890201931744	0.026483782154233748	0.027132319974450744	0.025061847079439245	0.023482560866115193	0.02824914219495571	0.02540730745115785	0.027229713030465133	0.025108044115620592	0.023607108076122763	0.028354253778196267	0.02548412987707839	0.04162146123592747	0.015487546277065438	0.028362522769077768	0.023228808171151426	0.01630448217568861
466	9.2890625	0.014030347311803498	0.026809882039748115	0.014196396124776016	0.024991008818533833	0.04455573378371479	0.0237428471737213	0.012876437159349528	0.028187073788313338	0.01373450506303157	0.02534148962526514	0.03573999540038084	0.02574090433080084	0.02740212095085781	0.03422053343903593	0.028119603373469804	0.03958171010214208	0.029079731995874533	0.03973257161241103	0.033564670156179546	0.026315586317488995	0.026787381728474752	0.024964717573545417	0.023640131368853207	0.028091449173776137	0.025271279343382108	0.026873462740818685	0.0250094661097177	0.023757290920917357	0.02819622048837457	0.025348612664136988	0.040713737470637196	0.015173152074780469	0.027882002641576524	0.022790261660289152	0.016139947462817897
467	9.3046875	0.014153182439741854	0.026598244720201128	0.014069617598712593	0.024931665333096903	0.044557992769488824	0.023951316596446476	0.012733912660664079	0.028079261648954426	0.013592453850122973	0.025264832813342478	0.03527057139836639	0.025696785231973385	0.027659003114555172	0.03410375138210918	0.028059413188947696	0.03901479945496385	0.028913285907685063	0.03937477275409906	0.03331148340283428	0.026210466397513246	0.026575738776639574	0.02490538445194629	0.023848835542714053	0.02798305966396117	0.02519302024182883	0.026653564374690353	0.024950700798771402	0.023963190619037206	0.028088724482935645	0.025271148871804067	0.03990097250118753	0.014901334723378963	0.02744947706252318	0.022403571998251843	0.015998719964903055
468	9.3203125	0.014263923926679748	0.026474328667054195	0.013957739859889573	0.024889026241392262	0.04456042782255939	0.024157806510139684	0.012608724101168027	0.02799645278314579	0.013471626467325016	0.025218173156995358	0.034976787456892346	0.02566660291958542	0.027955248618894812	0.03402700774383022	0.028031907374328313	0.03855953663348556	0.02878536151318549	0.0391053513600165	0.03310792574339698	0.02614123275616688	0.026451710850164747	0.02486231932605182	0.02405558646956027	0.027898807674990297	0.0251454901341088	0.026524112730868313	0.024909055244318842	0.02417066942912699	0.028006238588443283	0.025224025120181737	0.03917770447897313	0.014667942828283626	0.027064241331299012	0.022064734345965693	0.01587954468580749
469	9.3359375	0.014364175865207187	0.026403580938166957	0.01386075195416906	0.02484978525784677	0.044563022844186465	0.02433049957999389	0.012500556057270202	0.02792349942754388	0.013370562881350277	0.02518359919516648	0.03480519090656121	0.025636423923360768	0.028236766251290527	0.03396377590154702	0.028015530827102633	0.038187212006100466	0.02867968789597586	0.03889275027667499	0.03293602625820695	0.026089501255673206	0.02638090442137138	0.024823190936237957	0.024228645915267688	0.027824856906570328	0.02511116077335969	0.026450145845784256	0.02487137385644489	0.02434682530878063	0.027932502872959605	0.025189234348991618	0.0385368969635204	0.014468730372020254	0.026724031113992533	0.021769256095173394	0.015780705520068772
470	9.3515625	0.014455324697605035	0.026361062428439747	0.01377807716061966	0.024807951681534393	0.044565758082254193	0.024454302823694082	0.012408482815869228	0.027851495325526998	0.013287476191678638	0.025151104398953142	0.034712461419352296	0.025600686314255466	0.028469995014176547	0.0338977990291499	0.02799839747029491	0.03787562483867009	0.02858545049123068	0.03871542037446918	0.03278370837081633	0.02604383091414393	0.026338433669369332	0.024781631039103733	0.024352752126532526	0.027752544421110803	0.025079126785319886	0.026406165634934586	0.02483112243087028	0.02447533662669671	0.02786090281162347	0.02515678624711125	0.03797102116720538	0.014299364129336647	0.026425590160401212	0.021512575894389884	0.015700290150528144
471	9.3671875	0.014538577381789514	0.0263297303188402	0.013708748555212893	0.02476142322461028	0.044568613521531505	0.024526307451394627	0.01233127070212717	0.02777726883128588	0.013220425298737692	0.025115333327016168	0.034664812377638556	0.025557117136875973	0.028638665135049868	0.033821751363352304	0.027973033017060486	0.037607416786678435	0.02849653369810408	0.03855982595672461	0.032642345930497155	0.025997643016382146	0.02630724262787007	0.024734547209374458	0.02442486529163017	0.027677863511777853	0.025043301473424068	0.026374610446458044	0.024785645758309854	0.02455231364575619	0.027786703327524906	0.025120995351884695	0.03747179811770658	0.014155872386409474	0.026165033294112662	0.02128988311117996	0.015636141890309818
472	9.3828125	0.014614958101815598	0.02629905111914116	0.013651578714909574	0.024709359442186857	0.04457156955715577	0.02455113660602702	0.012267586168632709	0.02769890327759035	0.013167312511958584	0.025073669443640145	0.03463774348176294	0.02550613444529004	0.02873936492449887	0.033733359567584276	0.027937285892009334	0.037370126614024904	0.028410480539160565	0.03841584875241841	0.03250749641087276	0.02594747200295347	0.026276672892658864	0.024682431908974525	0.024449821727997742	0.02760019158133617	0.02500135827930569	0.02634466317673756	0.024734629473537315	0.024581808963169333	0.02770872046904782	0.025079570837176837	0.0370314505618454	0.014034662467656611	0.02593826043354952	0.021096616236952453	0.015586174172685605
473	9.3984375	0.014685337198770843	0.02626303603017062	0.013605296959240648	0.024652563785183504	0.04457460749449337	0.0245375839210919	0.01221604829792551	0.027616822698891902	0.013126297081425264	0.025025702830640872	0.03461439566860631	0.02544917132890394	0.028777621088976288	0.033632911961052114	0.027890302324921387	0.03715450469038371	0.02832532734549842	0.03827670351702797	0.032375681009168364	0.025892988354260432	0.02624073324967416	0.02462575847988782	0.02443644218448908	0.027519055638967935	0.024953091780151593	0.026309862853847316	0.024678697247425857	0.024572307362953086	0.02762651665275158	0.02503211247396929	0.03664247121243899	0.013932110695362987	0.02574123036040956	0.020928780348611408	0.015548414309538612
474	9.4140625	0.014750444469418818	0.02621899929060338	0.013568654666086529	0.02459244173500766	0.0445777104615158	0.02449609153886592	0.012175199901268894	0.027530816023248	0.013095649552253358	0.024972520605648238	0.034584213041234414	0.025387838906963972	0.02876418308774853	0.03352300422075437	0.027834468798507678	0.03695377292307957	0.028240173243228445	0.03813876080168557	0.03224601129142253	0.02583378007590896	0.026196751016079822	0.024565713838969105	0.024395157165475773	0.027434436964924425	0.02489980958413221	0.026267210615500386	0.024619502132809903	0.024534030350933406	0.02754116456005666	0.024979316069364085	0.03629747506891205	0.013845161699120277	0.0255700742237707	0.020782507345053897	0.01552118105677605
475	9.4296875	0.014810915975442953	0.026166344740324393	0.013540460598778038	0.02453024249853425	0.04458086312195073	0.024436601029346167	0.012143574966207767	0.027442952122105305	0.01307378293598973	0.024915307834438197	0.03454130614706962	0.025323558044491115	0.028711880660296937	0.033407037181123075	0.02777188089722174	0.036763378997818744	0.028155095837003957	0.03800020778164692	0.032118352054180246	0.02577089787582558	0.026144130694742473	0.024503597647949044	0.024335811312706485	0.027348433814846404	0.024842437671280124	0.026215857765436945	0.024557759494513554	0.024476868274565675	0.027454018450458403	0.024922284662180383	0.03599042904863636	0.013771135580971643	0.02542123718308588	0.02065424092581788	0.015502694486043878
476	9.4453125	0.014867280544069897	0.026105466791106327	0.013519593490964023	0.024466831582353188	0.04458405128973386	0.02436732754032918	0.012119962275513704	0.02735432348765142	0.013059245990333146	0.024854974684517597	0.03448310118373516	0.02525749658809795	0.028633435775485397	0.03328702809970209	0.02770455779283157	0.03658032417625849	0.0280695294236155	0.03786006416865337	0.03199194850404126	0.02570540898579038	0.026083278145870678	0.024440254021812588	0.02426667823723634	0.027260384567859272	0.024781560304873232	0.026156041255225	0.02449422147576219	0.024408989406553908	0.02736597117424526	0.024861848722274954	0.03571583912930579	0.013707666810205285	0.025291412993805662	0.020540985973951435	0.015491427228836516
477	9.4609375	0.014919978160849532	0.026037323772558033	0.013504954848796422	0.024402463721144158	0.04458726316544366	0.024294394544279924	0.012103196062485333	0.02726539017013399	0.013050772648818352	0.0247919007408086	0.03440940571363436	0.025190208987689255	0.028540005407107008	0.03316478708884793	0.027634149490229562	0.03640235831473139	0.027983176470730564	0.03771799127593575	0.031866390415098714	0.025637560166787185	0.026015150471903337	0.024376004642354676	0.024193784432064117	0.027170304162995484	0.024718164911717938	0.026088664210532186	0.024429617266051876	0.024336642584729076	0.027276891534297895	0.024798820094634355	0.03546865559114616	0.013652782560680199	0.025177636179711443	0.020440280065224792	0.015486198003836648
478	9.4765625	0.014969426721199879	0.02596342561005728	0.013495639860382241	0.02433804759143013	0.04459048840280401	0.024222240778630222	0.012092279465465403	0.02717566197088872	0.013047308616120634	0.024727023370716847	0.03432170364900603	0.025123473926002227	0.028440781682090993	0.03304212505324018	0.02756240541875256	0.03622803263788922	0.027896242761363294	0.03757442069213435	0.031740850269435586	0.025567844933772413	0.02594125999461698	0.024310932460113427	0.02412159805330147	0.027080230657579876	0.02465320941049294	0.026015314266148296	0.02436418006356919	0.024264433158880536	0.0271878371524287	0.02473394677600238	0.035244167697472795	0.0136049130213085	0.025077353908425	0.020349849952539797	0.015486098790572876
479	9.4921875	0.015015942043023894	0.02588568281365962	0.013490774677470358	0.024273308106763286	0.044593718652751184	0.02415392274255386	0.012086122881274655	0.027086288598694996	0.013047994188424679	0.02466154619879532	0.034222627992284836	0.02505740348115061	0.0283429237370061	0.0329203091330621	0.027490343297554162	0.0360568417492869	0.027809047741355133	0.03743044966727074	0.031616384203439415	0.025497404079134714	0.02586352577215051	0.024245776214260717	0.024053219668776202	0.026990681438940733	0.024588267562522664	0.025937869949144654	0.02429871573979954	0.024195602947917713	0.02709854639872597	0.024668263372066984	0.03503855892783246	0.013562780987760703	0.024988357587097644	0.020267939074563552	0.015489977036549625
480	9.5078125	0.015059798082328098	0.025806094635987015	0.01348964211089421	0.02420923701900045	0.0445969469848495	0.024091375031163542	0.012084009358803913	0.02699748974096168	0.013052018846867668	0.02459675709490229	0.034115396250356984	0.02499217559880118	0.02825145499200203	0.03280186523348899	0.027419316457256496	0.03588932215435957	0.027722714240594998	0.03728745811709763	0.031493255909235476	0.02542768375192868	0.025783941571437388	0.02418197655538644	0.023990678065796675	0.026902508316213727	0.024524361064057074	0.02585842829707187	0.0242344135187028	0.024132266320268825	0.02701020178804922	0.024603237437838724	0.034849265280387065	0.013525425227708172	0.024908856638118385	0.020193336816004482	0.01549730477587931
481	9.5234375	0.01510125968707134	0.02572637689376764	0.013491620110214552	0.02414669933424772	0.04460016807238794	0.024035423062153893	0.012085227667768959	0.0269115030735948	0.013058832717309649	0.024532915290536736	0.03400316583521951	0.0249291204236516	0.028169380160743968	0.03268774356504124	0.027350147501765065	0.03572529993263952	0.02763779717997042	0.03714661210180126	0.03137373053086852	0.025359093837163962	0.02570422393002364	0.02412018297816297	0.023934745657023318	0.026816946468039324	0.02446147388958271	0.025778740051492097	0.024172160634471265	0.02407540565482595	0.026924323228721042	0.024539514981617494	0.03467388291831698	0.013492118228807852	0.024837421208857097	0.020125010964565215	0.015507354408131334
482	9.5390625	0.015140551975265336	0.025647716098349926	0.013496228788350492	0.02408613553563435	0.04460337780729504	0.023985879670839608	0.012089367846401723	0.026828581847658323	0.013067877079964721	0.024470769302737228	0.03388879304966005	0.02486830146675033	0.028097860608535252	0.03257882821702719	0.027282797453025212	0.03556511047529849	0.027554890711546987	0.03700856755569737	0.03125846276842996	0.02529237223449919	0.0256255647125415	0.02405988994916229	0.023885184009631674	0.026734440202000692	0.024399863946246797	0.025699990809287365	0.02411134191769368	0.02402494661611794	0.026840679245607624	0.024477499124563526	0.03451081901088296	0.013462187240588175	0.024772845282310267	0.02006187395986227	0.015519565575313797
483	9.5546875	0.015177886612366815	0.025570779140962813	0.013503028177509313	0.024027550533037692	0.04460657231096359	0.023941884507777664	0.0120959574207695	0.026747836751677648	0.013078801863940476	0.02441068188523031	0.033774440462922974	0.024809687529002644	0.02803661002973251	0.03247443499702121	0.027217341940424578	0.03540895320921843	0.02747472785232652	0.03687361421772034	0.03114553949946662	0.025227622069873015	0.02554863484983759	0.024001661829001097	0.023841160600843472	0.026654457759704014	0.024340296631191194	0.0256228384326595	0.02405259448322461	0.023980123587887953	0.02675988723244417	0.024417321331148586	0.03435839340016911	0.013435009184700662	0.024714091590423162	0.02000326745589952	0.015533653117215744
484	9.5703125	0.015213434596683655	0.02549584554635384	0.013511651324454359	0.023971295059954753	0.044609748596510596	0.023902225698028204	0.012104445838107707	0.026670295859682627	0.013091268099830852	0.02435246242007362	0.03366150632799012	0.024753120180229585	0.027984340872551625	0.032373208498993805	0.02715405264876193	0.035256703428506106	0.027397386595041998	0.03674173138246822	0.03103483751938481	0.025164275159038726	0.02547370596951376	0.023945265301322072	0.023801472348799202	0.026576487534514207	0.02428263233938012	0.025547585573626477	0.023995569268139186	0.023939773237277	0.026681747118198124	0.024358898059869946	0.034214872269656485	0.013410055035497782	0.0246602613169897	0.019948513216836498	0.015549059535974992
485	9.5859375	0.015247343423576407	0.025422952306495383	0.013521813332003998	0.023916623822050634	0.044612903987348164	0.023865636033729487	0.012114530988413238	0.026594664118170713	0.013104973237136937	0.024295956774244287	0.033551041809193834	0.02469817248423517	0.02793926957364383	0.03227530556559144	0.027092691611936184	0.03510822682236357	0.027321741967146304	0.03661278570894816	0.03092737065836791	0.02510222259165902	0.025400820972876145	0.023890147151869975	0.02376486197399473	0.026500292138399523	0.024226435860661755	0.025474326574282433	0.023940317607010625	0.023902647810347233	0.026605354879192064	0.02430215780679708	0.03407937125277988	0.013386905192378201	0.024610595821604728	0.019897028166484577	0.015565528445849184
486	9.6015625	0.015279741448250884	0.0253520216780561	0.0135332253236581	0.023862858830927813	0.0446160361526972	0.023831009702686687	0.0121258948120287	0.026520277710348344	0.013119587659019011	0.0242408248372062	0.03344354099980535	0.024644826238416184	0.027899488104914383	0.03218086167369365	0.027033207676314258	0.03496328540718026	0.02724746632942973	0.03648661719089347	0.030822060295671125	0.025041680691087323	0.02532989652736732	0.02383604412554874	0.023730225718141623	0.026425402352599797	0.02417139819341177	0.025402965120185556	0.02388657853714779	0.023867635237883142	0.02653100414080685	0.02424657571718715	0.03395077480326966	0.013365317473790661	0.024564410049961398	0.019848347207299413	0.01558289159937772
487	9.6171875	0.015310731850628152	0.025282925359874642	0.013545625071812853	0.02381035357418576	0.04461914401068715	0.023797463548891673	0.012138301757305184	0.02644715564144451	0.013134870329236058	0.024186403641699578	0.03333940985884485	0.02459263303669447	0.0278632788668665	0.03208871374891281	0.026974983566180735	0.034821716912939074	0.027174285426855238	0.03636303660984841	0.030718538406184367	0.0249824133658106	0.025260806604656155	0.0237827383237815	0.023696716581812882	0.02635280011987183	0.024117309285540567	0.02533340661330738	0.023833516744248273	0.023833858087257423	0.02645857804225492	0.024192055197751555	0.033828082527391876	0.01334514834664667	0.02452111096361277	0.01980211938893926	0.015600916838791364
488	9.6328125	0.015340443774671548	0.02521552467163503	0.013558809755323194	0.02375912161284187	0.044622225449370535	0.02376438469554505	0.012151585752182115	0.02637538116424179	0.013150737372242937	0.02413263507284473	0.03323869658099413	0.024541515142255263	0.027829210541337343	0.03199909000751798	0.026918348692364702	0.03468342363293413	0.02710265064957984	0.03624191798939938	0.030616491828225914	0.024924378483558024	0.02519341053672222	0.023730410108954617	0.02366373652456845	0.02628148069536286	0.024063630032893482	0.025265541529701327	0.023781320693517738	0.023800630189960426	0.026387089951421375	0.024138517746731467	0.033710528943897033	0.013326153572635176	0.024480271132894277	0.019757873661803396	0.01561959366560763
489	9.6484375	0.015368973424544477	0.02514969056611105	0.013572602631447037	0.023708675513008967	0.04462527968320803	0.02373139979409035	0.012165567140283433	0.026305717431649445	0.013166995257833262	0.024079764358435105	0.03314129482945264	0.024490702963307298	0.027796139182139426	0.031911647491851616	0.02686315124962632	0.034548384295184295	0.027031783751597163	0.0361231737070295	0.030517095039455946	0.02486721378248373	0.025127581199503007	0.023679326213204246	0.023630800008173858	0.026211253257463	0.024010219594269744	0.025199256070660994	0.02373011630262356	0.023767550654478983	0.026316664352873026	0.024085923036828036	0.03359746978070115	0.013308031087240595	0.024441491314323473	0.019715256878769728	0.015638648345280767
490	9.6640625	0.015396406993063112	0.025085313470248352	0.013586807766835973	0.0236586903009373	0.044628305837058284	0.02369832247907977	0.012180120320125422	0.026237199275038522	0.013183514088863226	0.024027765915694138	0.03304714019242868	0.024440031207396642	0.02776326805557841	0.03182615211819623	0.026808699663392666	0.03441644535950618	0.026962084039731604	0.03600674048400515	0.030420788727492584	0.024810829678867538	0.025063208085410876	0.023629426267639614	0.02359776342013517	0.026143730629999626	0.023957493218366044	0.025134462382141134	0.023679826891743416	0.023734412727473564	0.026247355954793564	0.02403424233384223	0.03348837394102572	0.01329072879364835	0.024404447742059687	0.019673817378705518	0.01565781554867443
491	9.6796875	0.015422820882895646	0.025022304643720822	0.013601327648192163	0.02360899669788205	0.04463130356982182	0.023665106662644944	0.01219504893388168	0.026169870378753568	0.013200257585949785	0.0239769249132247	0.03295596051862389	0.02439014209318513	0.02773011384723209	0.03174233608375286	0.026755313676474254	0.03428797937839846	0.026893837941287746	0.03589254542696926	0.030327219570869576	0.024755985767208555	0.025000210436282158	0.02358021083753971	0.02356464836864003	0.02607771338708062	0.023905752819013734	0.025071075796515158	0.02362998927673675	0.023701145485253095	0.026180175697027422	0.0239836141504826	0.033382813787899854	0.01327395071369366	0.024368905145147397	0.019633598044699396	0.01567705714124453
492	9.6953125	0.015448287563416707	0.024960601939043606	0.013616142866957365	0.02356013193791244	0.04463427234738113	0.023631808333685736	0.012210261461333992	0.026104246352953872	0.013217084581128372	0.02392725483581415	0.032867616955059235	0.024341608956249955	0.027696450914743834	0.03166080203826152	0.02670311992645895	0.0341621694453194	0.026826967896514606	0.03578056405159369	0.030235435927696883	0.024701906715823257	0.02493851964143838	0.02353184087561902	0.023531394933209424	0.026012480159054732	0.02385516399207127	0.025009014610752445	0.023581305227005092	0.023667797899370624	0.02611494815072772	0.023933930151465166	0.03328046478199674	0.013257671991480022	0.02433466502564577	0.019594483598126832	0.015696337750427752
493	9.7109375	0.015472872297502861	0.02490015307426678	0.013631172943968092	0.023511949160892484	0.044637212083642984	0.02359854085106579	0.01222573026595767	0.026039978294909533	0.01323398440595069	0.023878254241765054	0.032781820809478036	0.024294065074058097	0.02766223647840864	0.031580796175789835	0.026651847387310454	0.03403904565596998	0.026761389074602238	0.03567077592239029	0.0301458091295521	0.024648866852771983	0.02487807803220471	0.02348434749695917	0.02349812604625924	0.025949245048962635	0.023805804804619274	0.024948215473643995	0.023533718955298266	0.02363446794624717	0.026051064721367423	0.02388504476309547	0.033181047313503506	0.013241888954991406	0.02430156139554427	0.019556677711585726	0.015715634501541405
494	9.7265625	0.015496634163044237	0.024840932117051476	0.013646347057804663	0.02346460729997875	0.0446401223970445	0.02356543347043938	0.012241261162103768	0.025976965462685894	0.013250870265466043	0.02383036217884149	0.03269845926657044	0.0242472803514205	0.027627584134349584	0.03150326595910122	0.02660166031453909	0.03391910570183489	0.026696864039330165	0.035563185174881606	0.03005761576089204	0.02459671790379829	0.024818863539083927	0.023438147804682438	0.023464996991100884	0.02588716220723443	0.023757265735384808	0.024888657860233115	0.023487267625291533	0.02360128187692466	0.02598752505031257	0.02383704594533069	0.03308434385418556	0.013226579939052678	0.024269402364787397	0.01951970922145029	0.015734947289456944
495	9.7421875	0.015519627452962724	0.02478291449982925	0.013661556204965702	0.023418594247901672	0.044643003362493924	0.02353262317069861	0.012256847133599345	0.02591547355347848	0.013267795376178015	0.02378332442956084	0.032617266973068375	0.02420163172125861	0.027592717706554942	0.0314280067986914	0.026552258647026664	0.03380194310285757	0.0266337126391743	0.03545774650271519	0.02997149707847853	0.024545502813732342	0.024760855304922086	0.023392270612419344	0.02343224647255937	0.025825578107401215	0.02370986928829738	0.024830315296233585	0.023441655338534095	0.023568378187882613	0.025925136109265043	0.023790082273611554	0.032990146097692144	0.013211672135644295	0.024238061220585277	0.019483578041071713	0.01575424152481049
496	9.7578125	0.015541878982278386	0.024726084224396316	0.013676747279001866	0.02337403408275418	0.04464585473174496	0.023500222876065277	0.012272405328892257	0.025855424251596718	0.01328468662818225	0.02373702485481763	0.03253817270597289	0.02415670125541529	0.027557844864968498	0.03135392290526874	0.026503769419460296	0.03368727567145087	0.02657198931539262	0.035354441287922284	0.029887511883724086	0.024495825078931027	0.02470403463510898	0.023347220452510115	0.023399890089817396	0.025764550215333012	0.023664138255660605	0.02477318323856352	0.023396107370191335	0.023535870547622698	0.02586403215127757	0.02374414561008238	0.03289832269467308	0.013197168362951844	0.02420749520611857	0.019448215867869625	0.01577343693179547
497	9.7734375	0.015563442982916176	0.024670429566701332	0.013691899206524295	0.02333005791165864	0.044648677154548115	0.023468328676147468	0.01228798584989588	0.025796945210668124	0.013301455689711347	0.0236915506563697	0.03246107906444513	0.02411242087216328	0.02752318192875948	0.031281438367844916	0.026456311942664776	0.033575349961723275	0.026511559921932756	0.035253253374171734	0.029806161848113036	0.024447344991132672	0.024648394150512884	0.023302971266098774	0.023368098949236638	0.02570542445736146	0.02362014400495678	0.024717245597865964	0.023351615758404137	0.02350385313829663	0.02580436346966214	0.023699052864532666	0.03280875254993801	0.013182900653992267	0.024177666875925583	0.01941360102625252	0.015792596810321753
498	9.7890625	0.015584376480483522	0.02461594848226685	0.013706994501528465	0.02328651022630579	0.044651470593304765	0.023437005391897442	0.012303500736652654	0.025739420342984792	0.013318066639755866	0.023647199779209732	0.03238582327089467	0.024068846341379638	0.027488916901177857	0.031211298485879682	0.02641016230113309	0.0334660935472897	0.026452500763791145	0.035154163356597684	0.02972603113182186	0.02439987971355083	0.024593923105615312	0.023259594225195218	0.023336826282578327	0.025647821228246923	0.02357732860279335	0.024662489758702416	0.023308135972003416	0.02347240044428399	0.025746677511812324	0.023654867154111067	0.03272132572413926	0.013168977118656812	0.024148458815949667	0.01937976150069588	0.015811747293663747
499	9.8046875	0.015604715316768561	0.02456263253448375	0.013722059755690429	0.023243707747887768	0.04465423512410129	0.02340629502893929	0.012318906416549803	0.02568295511376012	0.013334537905372826	0.02360394273350716	0.03231245010776041	0.02402627367065098	0.027455199240079928	0.031142808686530077	0.02636504384646675	0.03335953182599656	0.026394934761396704	0.03505715197572132	0.029647618544806978	0.024353090254441184	0.024540614545490586	0.023216866935365996	0.023306210741308134	0.025590941460314848	0.0235353760933404	0.02460888046932297	0.023265794693375405	0.023441520369262017	0.02568975457484063	0.02361162360826316	0.0326359420373067	0.01315533686892282	0.02411985089079164	0.01934656852539642	0.015830632950742017
500	9.8203125	0.015624500983492502	0.024510470328661438	0.013737082359429102	0.02320210120842095	0.04465697073900312	0.023376219110547505	0.012334231354424147	0.025628286202790257	0.013350947442947646	0.023561966591151284	0.03224078956913596	0.02398422710753796	0.027422142315061432	0.031076471948507003	0.026321129106065586	0.03325551122710098	0.026338706617090646	0.034962176673808715	0.029571726251977445	0.024307573003535532	0.02448845586787006	0.023174897954681667	0.023276172123249228	0.02553573818636816	0.023494139943611214	0.024556423167309063	0.02322379104869106	0.023411236608366026	0.02563434824730408	0.02356933155037022	0.03255253124546914	0.013142031474690986	0.024091811493202824	0.019314199883395052	0.015849274122338268
501	9.8359375	0.015643764551010138	0.02445944481697422	0.01375202796236676	0.023161259218944436	0.04465967794470099	0.023346774358590394	0.012349496264685084	0.025574678035597667	0.013367218515798123	0.023521177934878706	0.03217087543239657	0.023943004422577782	0.027389814659865078	0.03101162939994466	0.026277899945348557	0.03315418990703996	0.026283900072576832	0.034869202613238226	0.029498466282330257	0.024263154336959275	0.02443744015962901	0.02313383234800763	0.02324687351507458	0.02548253310347881	0.02345356990055078	0.024505101439237106	0.023182795313895638	0.02338162543743974	0.025580933679577894	0.023527994531836183	0.03247104009173708	0.013129107730351273	0.02406428429031865	0.01928246887640649	0.01586770863207885
502	9.8515625	0.01566255141767507	0.024409549235600764	0.013766903317926148	0.02312161631903599	0.04466235675675668	0.023317958239337938	0.012364659639011732	0.025522441848524202	0.013383335313830774	0.02348107904576932	0.03210266759115315	0.023903559132775337	0.027358249025492234	0.030947853165971526	0.02623549544009683	0.033055448826090975	0.02623003991491514	0.03477821652040819	0.02942750735324666	0.024219580379575195	0.024387554022566718	0.023094138519351173	0.023218112449619757	0.025429830262086686	0.023413668313030725	0.024454910568943167	0.02314268856894873	0.023352649562984024	0.025528938439838195	0.023487636009989654	0.032391401968190486	0.013116381738555435	0.024037264180463667	0.019251248006716588	0.015885960130929896
503	9.8671875	0.01568088795428724	0.024360762644954292	0.013781668139055708	0.023082659042962528	0.04466500766542382	0.023289751008955	0.012379642088488626	0.025471096185424397	0.01339934443010941	0.023441792155333027	0.032036074516180506	0.023864900698301272	0.027327452422618304	0.03088595907463125	0.0261938238267692	0.03295925326793063	0.026177536869951626	0.034689185052106664	0.02935695309495641	0.024176793093058355	0.02433877842756965	0.02305489873982426	0.02318996713420851	0.025378236540604934	0.023374229721634054	0.02440583839485802	0.023103436947736034	0.02332432526487202	0.0254784772306932	0.02344836155176129	0.032313553534610726	0.013103803487689782	0.024010742975425034	0.019220482841801976	0.015904041625146435
504	9.8828125	0.015698793152451894	0.02431307095425496	0.013796312175076892	0.023044279293529604	0.0446676309832303	0.023262131136796177	0.012394507743327753	0.02542036183090529	0.013415189610531383	0.023403248265459087	0.03197116722039523	0.023827101026529282	0.02729740854119747	0.030826275796849087	0.0261530734035519	0.03286550375500054	0.02612606316552414	0.03460206293083809	0.029288000240088888	0.024135250011045786	0.024291096884261204	0.02301643435298191	0.023162342039036707	0.025328192968431848	0.023334966993802414	0.02435787332402807	0.023065040566471393	0.023296635055212206	0.02542938195121533	0.023409848300539063	0.03223744723296543	0.013091441997808519	0.02398466927570443	0.019190240407339878	0.015921969607981673
505	9.8984375	0.015716295659062147	0.024266450894684086	0.01381086360126673	0.023006929312846716	0.044670226728077966	0.023235081866291835	0.012409255999725831	0.025371321754647597	0.013430874864904557	0.023365856943302746	0.031907801451759775	0.02379025080403449	0.027268091984329987	0.03076800745624582	0.02611341328301954	0.03277409579306788	0.026075832669733304	0.03451680903990054	0.02922101851460822	0.024094681215367966	0.02424449015482985	0.02297944830967015	0.023135372489845457	0.02527940308081074	0.0232961879281572	0.024310981140299087	0.023027675168387773	0.02326947037279467	0.025381694055602103	0.023372140383358428	0.032163056740905555	0.013079431297646424	0.023959052305405633	0.019160676727548443	0.015939800559794312
506	9.9140625	0.015733421552166123	0.024220885447039153	0.01382527693696517	0.022970329019168192	0.04467279546969032	0.0232085793163216	0.012423838421978882	0.025323472629753388	0.0134463920138011	0.023329266106034807	0.03184600515080658	0.02375449860150415	0.027239465506547086	0.03071084858643064	0.026074821531846856	0.03268501860309404	0.026026385885200384	0.034433380114957196	0.0291552890444544	0.024054779146922847	0.02419893847003786	0.022943534096398127	0.023108911267267176	0.025231020281978767	0.023258152710783672	0.024265135513058006	0.022990977631701506	0.023242834798964926	0.025335081900303716	0.023335254749990902	0.03209033306995748	0.013067577467732794	0.023933894029290997	0.01913171659478059	0.01595747238111081
507	9.9296875	0.015750193879936477	0.024176349768561825	0.013839612248871078	0.022934573487700435	0.04467533724629407	0.0231826075048137	0.012438318050635028	0.02527720451486093	0.013461797630768501	0.023293060823192324	0.031785807658598404	0.023719424997923497	0.02721149041459249	0.030654537002931997	0.02603712778792039	0.03259802436479546	0.025977723482883894	0.03435177344211873	0.02909065221474065	0.02401585255421	0.024154415854490477	0.02290849945041616	0.02308296929718215	0.025184032609118723	0.0232212022396754	0.024220325627725595	0.02295562597747372	0.023216749238874526	0.025289351971467686	0.023299204342005678	0.03201922397090441	0.013056011528344187	0.023909130661147124	0.01910327776257686	0.015975096503083097
508	9.9453125	0.015766634687612007	0.024132833141391793	0.0138538592426109	0.02289989617710389	0.04467785230729412	0.023157150459036546	0.01245268453578615	0.025232435447483187	0.01347709734016779	0.023257596735579894	0.03172706962910631	0.023684872080990085	0.027184133467915872	0.03059931755884268	0.02600043418729657	0.03251302173035091	0.025930048943398634	0.034271911583064585	0.029027745722021617	0.02397803971436588	0.02411091101699582	0.02287380385406823	0.023057593773154597	0.02513852565479542	0.023185046515899033	0.024176530623130812	0.02292080792594818	0.023191168889352173	0.025243737141817643	0.02326397806612046	0.031949690924159224	0.013044750401472363	0.02388484606637755	0.0190754137284881	0.015992673606903637
509	9.9609375	0.015782763457216624	0.02409030948052525	0.0138679851664887	0.022866531857922076	0.044680341079414904	0.023132194057692318	0.012466966663218441	0.025188969732434396	0.013492270044997565	0.023222887097018877	0.03166985336176125	0.023650747624694726	0.027157360345575615	0.030545969401574752	0.025964744219655764	0.03243026243852111	0.025883586274125875	0.03419378612798357	0.028967242891353703	0.02394118681293722	0.02406839522669077	0.022840130771258182	0.023032634682905825	0.02509425055327434	0.023149817369561357	0.024133744769405677	0.022886746169058336	0.023166144918022602	0.02519895547752382	0.023229701208415263	0.031881718992993094	0.013033582484120794	0.023860983234834814	0.019048016720353816	0.01601000550794278
510	9.9765625	0.015798598405379085	0.024048758560057962	0.013882000486756085	0.022833683396450796	0.044682803836382186	0.023107725195226247	0.012481152009080052	0.025146309071793008	0.013507273420017243	0.023189234019363306	0.03161410217329364	0.023617704382908333	0.027131147086093085	0.030494337067241903	0.025929982052728742	0.03234981347490039	0.025838685548812926	0.03411734593148297	0.028908403015059772	0.023905093854031778	0.024026854226886538	0.02280681506142586	0.023008250741894665	0.025051201644046228	0.02311556903223419	0.02409194634935037	0.022853674744390817	0.023141616844153556	0.025154626780971315	0.023196238421518203	0.031815270458306316	0.013022656970223402	0.023837507495747944	0.019021221789213043	0.01602706325379248
511	9.9921875	0.01581415710006677	0.02400815490563496	0.013895894881545925	0.022801100627089843	0.044685240664086086	0.023083735094150973	0.0124952199538464	0.02510443068065077	0.013522149499754513	0.02315650037752677	0.031559778801704845	0.023585904083990875	0.02710546992643484	0.03044473209826422	0.02589595317905667	0.032271441298986	0.025794402994573626	0.03404257136383812	0.028851460843226165	0.023870087309791954	0.023986270312675043	0.022773955539112586	0.02298426326183918	0.025009537161251566	0.02308236970420849	0.024051114804322038	0.02282108248937338	0.02311754572203789	0.025110133455767583	0.02316343356054093	0.031750303553888734	0.013011968831361964	0.023814408437548763	0.018994786461861483	0.016044023778063382
512	10.0078125	0.01582944683803218	0.023968479214884986	0.01390968546075241	0.022769179813753815	0.04468765207714483	0.02306021545592689	0.01250918382655395	0.025062998643959722	0.0135368909986439	0.023124625003938498	0.0315068455198746	0.023554617800654	0.0270803094285942	0.030396775627487327	0.02586280236511121	0.03219518479949908	0.025751442530277696	0.0339694115588037	0.02879553180211518	0.023835752884662456	0.023946616502788315	0.022742161203282624	0.022960795903648676	0.02496856631741476	0.023050269568331658	0.02401139967168739	0.02278923801817548	0.023093976558539897	0.025067762140880717	0.023131333764058667	0.0316867828958725	0.01300139043469447	0.023791690340582206	0.01896890307879476	0.016060882830125613
513	10.0234375	0.015844486648347155	0.023929715678215197	0.013923383853121023	0.022738231416750826	0.04469003844803948	0.023037164110067135	0.01252305991757853	0.025022802511398157	0.013551518852470239	0.023093818805949795	0.03145522107412876	0.023523523030736015	0.02705565445646123	0.030350070801409876	0.02583050611685954	0.032121315611105886	0.02570958987745317	0.03389785205814422	0.028740048340425664	0.023801995272602933	0.023907872993667062	0.022711200513573546	0.022937786668400975	0.02492798873550306	0.023019451197470925	0.023972657208637588	0.02275756710130955	0.023070851796906627	0.025027256432638048	0.02309995598056898	0.03162469599142967	0.012990804352493328	0.02376935684950996	0.01894355185299113	0.01607745530633023
514	10.0390625	0.015859317775026516	0.023891840147546584	0.013936962335142161	0.022707697093841017	0.04469239981319549	0.023014565691868882	0.012536730954352707	0.024983366099180795	0.013566005114576514	0.023063597449340542	0.031404971614925	0.023493053390453267	0.027031493188362316	0.03030426381261707	0.0257989908606035	0.032049054879257424	0.025668512013077696	0.03382784716002932	0.02868606857615974	0.02376864330211831	0.023870017008738628	0.022680481190504045	0.022915187015404043	0.024888883867867986	0.022989453542438296	0.023934664759928864	0.02272671867820371	0.023048174713247008	0.024987866616710416	0.023069299338447743	0.031564007471754654	0.012980443283795835	0.02374744187882466	0.018918749696578942	0.01609379578048313
515	10.0546875	0.015873937342715142	0.023854840297490354	0.013950437837932705	0.022678152512430994	0.044694736447758676	0.022992416177554945	0.0125503083356517	0.024944834440870534	0.013580354264574965	0.02303354873401106	0.03135595546183186	0.023463658104039498	0.02700781825734161	0.030259546136941998	0.025768103736218295	0.03197834411750851	0.025628038544274298	0.03375936381987435	0.028633908555648638	0.023736293749257842	0.02383303243822331	0.022651002254940225	0.022893118705456197	0.024850543337608486	0.02296023714684664	0.02389746142942306	0.022697171636171173	0.023025958776322825	0.0249497884329455	0.0230395078267792	0.031504688260491284	0.012970395332779015	0.023725845362401	0.018894543840895905	0.016109942561247766
516	10.0703125	0.015888336320733984	0.023818694922167136	0.013963774351007305	0.022649105362540195	0.04469704879312085	0.022970712658910958	0.01256377576025243	0.024907903760204325	0.013594559610516976	0.02300394547113313	0.03130823975698178	0.023435258366345343	0.02698462564362457	0.030216101965923753	0.025738031154934005	0.03190950217964815	0.0255887594737471	0.03369237570847211	0.028582909546923316	0.02370481832837361	0.023796900820490505	0.02262183485880348	0.022871398119061664	0.02481311355599733	0.02293147149457389	0.023861248020217718	0.022668211993426918	0.023004156642138604	0.024912577662746002	0.02301042310243917	0.03144668930799353	0.012960683581698267	0.02370461244725748	0.018870620598892735	0.016125922072392274
517	10.0859375	0.015902519343527127	0.023783387668237413	0.013976982647815828	0.02262034670984195	0.04469933688151776	0.022949443213230003	0.012577124392049093	0.024871702143324168	0.013608668571923228	0.022975152387127523	0.031261763843531624	0.02340776781855912	0.02696190579428863	0.030174113457998364	0.025708715032585983	0.03184294960339916	0.025551077020033716	0.033626853191245365	0.028533679379932286	0.02367411766305952	0.02376160622340956	0.02259318631361075	0.02285020291863396	0.02477631880114281	0.022902959436635298	0.02382588712109311	0.022639568015995398	0.022982813858808876	0.024876421405090707	0.022981912689747058	0.0313900066989249	0.012951294970440702	0.0236837543548297	0.01884721508227245	0.016141776731735377
518	10.1015625	0.015916508629278518	0.02374889833387102	0.01399004640018528	0.02259201178262027	0.044701600592547235	0.0229286031816634	0.012590286886089274	0.02483589073841226	0.013622623278440132	0.02294730012425117	0.031216497429982136	0.023380180547884655	0.02693965703594424	0.030134224148560887	0.025680222669510797	0.03177783837933547	0.025514266344408204	0.03356277457606499	0.02848597109106861	0.023644629862016292	0.02372713287317564	0.022565234614182597	0.022829381141194455	0.024740808004267548	0.022875210417837424	0.023791196445961574	0.022611305365071943	0.02296190387795155	0.02484148514956125	0.02295402244076908	0.03133460986842532	0.012942033071519213	0.02366321548382292	0.01882426016474287	0.016157672857342188
519	10.1171875	0.015930341890029957	0.02371521606711434	0.014002972706498078	0.022564403924703116	0.044703840877451946	0.022908188207265354	0.012603329410743876	0.024800558636963246	0.013636460374160903	0.022920276981346438	0.031172438901497505	0.023352760132990036	0.026917866765004447	0.03009456452581656	0.02565262768296954	0.03171407973162575	0.025478287178216596	0.03350009447119712	0.028438653783445483	0.02361521106860824	0.023693462611030294	0.022537902424354148	0.022808902497603936	0.02470689300711562	0.02284867133083876	0.023757252822201994	0.02258378138223835	0.02294140533944329	0.024806822929150027	0.02292676595192414	0.0312804679924356	0.012932972042670514	0.02364303892447156	0.01880176309717758	0.016173449674799473
520	10.1328125	0.015943998917148105	0.02368232059041163	0.0140157867262392	0.022537395381504954	0.044706057596915094	0.02288819150546112	0.012616281091475223	0.024767016926008092	0.013650169190222303	0.02289424811213711	0.031129492691694412	0.023326079572921016	0.026896534707454955	0.03005564975338232	0.02562548856054689	0.03165185036303107	0.02544250734561687	0.03343878393225655	0.02839354872269824	0.023586392015912477	0.023660578887160624	0.022511744645320367	0.02278882202760811	0.02467373965368623	0.022823271509537363	0.023724254646230986	0.022557258010887177	0.022921309536603915	0.024773400965571582	0.02290022718411948	0.03122754418778466	0.012924159837170768	0.023623228075668953	0.018779826951028155	0.016188999553345462
521	10.1484375	0.01595747657277809	0.02365019702030588	0.014028548015811687	0.0225111617820882	0.04470825119403305	0.022868598152505124	0.01262908758202325	0.024734035619399075	0.013663765907382677	0.022868948167494352	0.031087684874476516	0.023300342610713592	0.02687565302376063	0.030017900539891354	0.025598832604130498	0.031591201314320624	0.02540703515118148	0.033378821484215004	0.028349791634904864	0.023558054083574004	0.02362846566431978	0.022485742074740217	0.02276923085470879	0.024641073504820324	0.022798560255701164	0.0236919389695779	0.02253128108902948	0.022901613254451544	0.024741653378217834	0.022874441183131394	0.031175769594135413	0.012915577308726493	0.02360371592575773	0.01875841500428779	0.01620446447082962
522	10.1640625	0.015970781016026447	0.023618831419679326	0.014041210087950014	0.022486134395963975	0.04471042183741582	0.02284940965140339	0.012641795021111246	0.024701959583590102	0.013677222635631446	0.022843822588979018	0.031046935750151265	0.023275037492631073	0.02685521372630248	0.029981464111493786	0.02557265485298363	0.03153213000113371	0.025372107692098536	0.03332017225047254	0.02830696125687185	0.023530416012048916	0.02359710749698131	0.022460147755552454	0.022750005300000375	0.024608709054065106	0.022774296122452922	0.023660302869720345	0.022506046346001923	0.022882340922107836	0.02470984746974783	0.02284914243153019	0.031125185966665914	0.012907063158486609	0.023584596161491285	0.018737304995079206	0.016219862882110254
523	10.1796875	0.01598394440801466	0.02358820653314514	0.014053753021782595	0.022461404150298417	0.044712569642622935	0.022830619990360707	0.012654391975618687	0.024670722073987572	0.013690552961149783	0.022819089999078904	0.03100727729075419	0.023249790914855434	0.02683521136526748	0.0299454888817884	0.025547173314788757	0.03147469334162749	0.025337995508922795	0.03326281795393091	0.02826481818205831	0.02350415331184355	0.023566487400007108	0.022434807286510997	0.022731160876897097	0.0245781305166307	0.022750381007448195	0.023629422942228348	0.02248125580438065	0.022863413516118355	0.02467773273590347	0.022824385500396505	0.0310757743602858	0.012898590118761974	0.02356581601203346	0.018716514815246364	0.016234974225080426
524	10.1953125	0.01599696244428957	0.02355830783114765	0.014066169814223078	0.022437206105209745	0.04471469494191301	0.0228122173657197	0.012666862675646734	0.024639777059475274	0.013703789990809852	0.022794941652636985	0.030968625022676118	0.0232256141573947	0.02681563344689801	0.02991001415507842	0.025522360327778604	0.031419325493362196	0.025304718640767693	0.033206727883417136	0.028223484112116184	0.023478437836961324	0.023536595192936646	0.022409964686727388	0.02271282991861906	0.024548225169414753	0.022726799603280112	0.023599456871758018	0.02245705115250282	0.02284486178816629	0.024646507764932657	0.022800193496507762	0.031027439278761337	0.012890188505368758	0.023547374646882703	0.01869610293278034	0.01624984884096685
525	10.2109375	0.016009816678057148	0.023529118915438588	0.014078465043864747	0.022413581240494126	0.044716798030100424	0.022794187320630377	0.01267925096814727	0.024609797317691945	0.013716895287026427	0.022771599042728588	0.030931019842119996	0.023201750726044232	0.02679647798992174	0.02987560939065971	0.02549811653219837	0.031365356607366515	0.025272271080983358	0.033151873770174506	0.028183038292842355	0.02345290384789535	0.023507414636336946	0.02238573271024026	0.02269493568431233	0.024518389916030392	0.02270357150776868	0.02357010872687801	0.022433001053680915	0.022826716673530992	0.02461637624162058	0.022776728846053265	0.030980181951950014	0.012882001889502566	0.023529276609893887	0.018676185747142148	0.016264533755580513
526	10.2265625	0.016022505925259254	0.02350062650118817	0.01409067417469818	0.02239025687083568	0.04471887907612586	0.022776534720287248	0.012691532957931372	0.024580643459193946	0.013729882502556166	0.02274865937316918	0.03089436761881415	0.02317839896792205	0.02677773061095433	0.02984226319082313	0.025474444456885167	0.03131245415741431	0.02524098744490645	0.03309824263618924	0.02814337454979858	0.023427910330888202	0.02347892837258203	0.022362167821639065	0.02267737676232287	0.024489289702207206	0.022680736249413247	0.023541483441109026	0.0224095209635157	0.022809014377642878	0.024586996354879806	0.022753828667834458	0.03093406285071844	0.012874057445267935	0.023511475404082015	0.018656685120548844	0.016279063999015818
527	10.2421875	0.016035055497998177	0.023472812968453785	0.014102770025580219	0.022367357083631537	0.04472093839666071	0.02275924405560563	0.01270373413807403	0.0245521668967508	0.01374274188408775	0.022725835763552277	0.03085871850366132	0.02315605878399317	0.026759388729180322	0.02980931153838305	0.025451465104104162	0.031260755170043744	0.02521071247373602	0.03304580568371154	0.028104949072407154	0.023403358246166447	0.023451125567976724	0.022339263048200567	0.022660303418161748	0.024461436981174006	0.022658334200227587	0.023513691948787233	0.02238659481512592	0.022791692597440558	0.024558906519205642	0.022731374233187857	0.030889026509289652	0.012866287289136115	0.023493970286033956	0.018637668968132657	0.016293473839836016
528	10.2578125	0.016047487714241228	0.023445666356600614	0.01411475384918896	0.022345140690843604	0.04472297611660559	0.022742313920246504	0.012715807153296618	0.024524684639397026	0.013755516322941221	0.022703444359635783	0.030823977208034196	0.023134845981798394	0.02674142483185349	0.02977772602210918	0.025429116727293824	0.03121037684867871	0.025181262961930906	0.03299451691300742	0.028067113542329006	0.023379386945801564	0.023423986629058133	0.022316985802701986	0.022643539873154053	0.024434019126466602	0.02263639824070672	0.023486475781014246	0.022364598870190974	0.022774718655365275	0.02453123482827732	0.022709421728883405	0.030844986111921963	0.012858690352669705	0.02347678642049783	0.01861881458129461	0.016307799900704162
529	10.2734375	0.016059768335009696	0.0234191741207974	0.014126654542519795	0.022323996660592205	0.04472499263679459	0.02272573780065519	0.012727743714480384	0.02449831924685325	0.01376815184133066	0.022681764040662494	0.030790197993419095	0.023114358990534045	0.02672380805280211	0.029747953544642297	0.025407342476199843	0.031161461283700828	0.025152526765921904	0.03294437963233335	0.028030379362910113	0.023356053423339768	0.023397502393834993	0.022295305530961748	0.022626990427243365	0.02440733217853741	0.02261496138381358	0.02345990460048966	0.022343297779911675	0.022758040518624803	0.0245044440524613	0.022687992560125242	0.03080193289314502	0.012851271323971639	0.023459833535026224	0.018600288523734052	0.01632205193688089
530	10.2890625	0.01607190734332422	0.023393322315951925	0.014138474187372352	0.022303068376679572	0.04472698820453051	0.022709509658029883	0.012739543954137404	0.024471746151611073	0.013780648816454553	0.022660813084158835	0.030757281414302597	0.02309406397106796	0.026706589848463344	0.029719368055694514	0.02538650278189028	0.031113868421391203	0.025124616676066372	0.03289536119507944	0.027995423982599327	0.023333374382755526	0.02337165628197159	0.022274183896994704	0.022610712897846982	0.024381212634958335	0.022594030711667032	0.023433868980774722	0.02232239867455031	0.022741704753757197	0.02447827643956793	0.02266728069527607	0.030759897715755297	0.012844040848088122	0.023443172072650342	0.0185821622003732	0.016336160969563703
531	10.3046875	0.016083941208475765	0.023368100174810447	0.014150184399958281	0.02228233065889816	0.04472896282627692	0.022693624240953045	0.01275126241941775	0.024445887033373692	0.013793011272022648	0.022640847843030568	0.030725277009615852	0.023073649721765663	0.02668977709809038	0.029691008147578357	0.025365968543180753	0.03106795984330564	0.025097643925287696	0.03284742147879233	0.02796168579813628	0.023311335718708012	0.023346437387552252	0.022253585738528384	0.022594882687135012	0.0243557211778221	0.022573611645748143	0.023408394002300437	0.02230184086347932	0.022725728853779464	0.02445297401317896	0.02264698492300428	0.030718874208533364	0.012837039806441533	0.0234268065189941	0.01856443330707303	0.016350244288707634
532	10.3203125	0.01609584946792504	0.023343486473210343	0.014161807616389178	0.022262115543060068	0.044730916893969894	0.0226780749014584	0.012762956679054874	0.024420112684483616	0.013805253680275839	0.02262143503387709	0.03069410078138727	0.023053513443886356	0.02667334803079606	0.029663226435944837	0.02534569498893484	0.031023013411280345	0.02507060208318891	0.03280056808359222	0.02792868518447554	0.0232898636510791	0.023321829144547196	0.022233487552607928	0.02257938296514156	0.024331661592663742	0.022553379625045486	0.023383571223373326	0.02228115198681649	0.02271011796679935	0.02442798474813354	0.022627102855601378	0.03067877123198437	0.012830187463975892	0.023410741956378454	0.01854718551010689	0.016364307664368687
533	10.3359375	0.01610762000491034	0.023319477066281777	0.01417337523142475	0.022242604075352862	0.044732850346153916	0.02266285507566229	0.012774512714574537	0.024395268939025827	0.013817479955871136	0.02260264925419933	0.030663789987311597	0.02303400194284709	0.02665728907815569	0.029635876366659583	0.025325844675352344	0.030979031529331943	0.02504430711160409	0.0327547636129977	0.027896992896788528	0.0232690757724118	0.023297821548461314	0.022213864685474538	0.022564135092109805	0.02430764012373972	0.02253318215163644	0.023359550331406714	0.022260624783589922	0.022694846592852938	0.02440401023537711	0.022607688971976125	0.03063962474376669	0.012823456459743247	0.0233949660480946	0.018530210562221146	0.016378174871322766
[truncated: 1,450 more rows]
