# Supplementary material for: Bayesian inference for biophysical neuron models enables stimulus optimization for retinal neuroprosthetics
Source: eLife. 2020 Oct 27;9:e54997. doi: 10.7554/eLife.54997 (PMC7673784; doi:10.7554/eLife.54997)
Supplement: Figure 6—source data 1. [file elife-54997-fig6-data1.zip › ON_Peak_data.csv]

	Target peak: Time/s	Target amplitude: iGluSnFR	Model peak: Time/s	Model amplitude: iGluSnFR	Difference: Time/ms
Positive	2.1484	1.0000	2.1484	1.0065	0.0000
Positive	8.0391	0.2013	8.0703	0.0605	31.2500
Positive	10.5078	0.4680	10.5547	0.4690	46.8750
Positive	11.4141	0.7312	11.4609	0.5751	46.8750
Positive	11.9922	0.6239	11.9922	0.5372	0.0000
Positive	12.3984	0.4936	12.4141	0.5002	15.6250
Positive	12.7578	0.3103	12.7578	0.4589	0.0000
Positive	13.0703	0.3591	13.0859	0.4265	15.6250
Positive	13.3203	0.3904	13.3672	0.4009	46.8750
Positive	13.6016	0.2652	13.6328	0.3663	31.2500
Positive	13.8359	0.3308	13.8672	0.3448	31.2500
Positive	14.0547	0.2705	14.1016	0.3221	46.8750
Positive	14.2891	0.3145	14.3203	0.3006	31.2500
Positive	14.5078	0.1985	14.5234	0.2800	15.6250
Positive	14.6953	0.1469	14.7266	0.2633	31.2500
Positive	14.8828	0.1725	14.9141	0.2488	31.2500
Positive	15.0703	0.1752	15.1016	0.2331	31.2500
Positive	15.2578	0.1567	15.2734	0.2218	15.6250
Positive	15.4141	0.1930	15.4453	0.2108	31.2500
Positive	15.5547	0.1786	15.6172	0.1966	62.5000
Positive	15.9141	0.1322	15.7734	0.1908	-140.6250
Positive	15.9141	0.1322	15.9297	0.1822	15.6250
Positive	21.2266	0.1500	21.1641	0.0727	-62.5000
Positive	21.5859	0.0787	21.6484	0.0980	62.5000
Positive	22.1016	0.2817	22.1328	0.1278	31.2500
Positive	22.5859	0.2784	22.6016	0.1625	15.6250
Positive	23.0547	0.3112	23.0859	0.2029	31.2500
Positive	23.5391	0.3734	23.5703	0.2472	31.2500
Positive	23.9922	0.3094	24.0391	0.2907	46.8750
Positive	24.4922	0.4086	24.5234	0.3380	31.2500
Positive	24.9922	0.3710	25.0078	0.3860	15.6250
Positive	25.4609	0.5670	25.4766	0.4254	15.6250
Positive	25.9453	0.5549	25.9609	0.4645	15.6250
Positive	26.4453	0.6717	26.4453	0.4944	0.0000
Positive	26.9297	0.6177	26.9141	0.5166	-15.6250
Negative	5.2578	-0.1474	5.1484	-0.0733	-109.3750
Negative	9.6953	-0.0835	9.8516	0.0231	156.2500
Negative	11.1484	-0.0925	11.0078	-0.0642	-140.6250
Negative	11.7578	-0.1018	11.7422	-0.0577	-15.6250
Negative	12.2734	-0.0910	12.2266	-0.0538	-46.8750
Negative	12.6016	-0.0601	12.6172	-0.0505	15.6250
Negative	12.9609	-0.0778	12.9609	-0.0472	0.0000
Negative	13.2422	-0.0006	13.2578	-0.0425	15.6250
Negative	13.5234	-0.0945	13.5234	-0.0363	0.0000
Negative	13.7578	-0.0422	13.7734	-0.0303	15.6250
Negative	13.9922	-0.0230	14.0234	-0.0246	31.2500
Negative	14.2109	-0.0166	14.2422	-0.0217	31.2500
Negative	14.4453	-0.0077	14.4453	-0.0171	0.0000
Negative	14.6172	-0.0150	14.6484	-0.0135	31.2500
Negative	14.7891	-0.0026	14.8359	-0.0072	46.8750
Negative	14.9922	-0.0476	15.0234	-0.0046	31.2500
Negative	15.1797	-0.0129	15.2109	-0.0016	31.2500
Negative	15.3359	0.0062	15.3828	0.0011	46.8750
Negative	15.5078	0.0433	15.5391	0.0071	31.2500
Negative	15.7109	-0.0042	15.7109	0.0064	0.0000
Negative	15.9766	-0.0167	15.8672	0.0087	-109.3750
Negative	21.4609	-0.0876	21.3828	-0.0095	-78.1250
Negative	21.8984	-0.0639	21.8672	-0.0160	-31.2500
Negative	22.4453	-0.0745	22.3516	-0.0215	-93.7500
Negative	22.9297	-0.0735	22.8203	-0.0264	-109.3750
Negative	23.3516	-0.0665	23.3047	-0.0311	-46.8750
Negative	23.8516	-0.0390	23.7891	-0.0353	-62.5000
Negative	24.3359	-0.0940	24.2734	-0.0390	-62.5000
Negative	24.8359	-0.0519	24.7578	-0.0421	-78.1250
Negative	25.2578	-0.0593	25.2422	-0.0447	-15.6250
Negative	25.8047	-0.0689	25.7109	-0.0474	-93.7500
Negative	26.2891	-0.0787	26.1953	-0.0502	-93.7500
Negative	26.7734	-0.0255	26.6797	-0.0527	-93.7500
Negative	27.3203	-0.0724	27.1641	-0.0550	-156.2500
