# Supplementary material for: Bayesian inference for biophysical neuron models enables stimulus optimization for retinal neuroprosthetics
Source: eLife. 2020 Oct 27;9:e54997. doi: 10.7554/eLife.54997 (PMC7673784; doi:10.7554/eLife.54997)
Supplement: Figure 6—source data 1. [file elife-54997-fig6-data1.zip › ON_rates_and_Vms_target_and_samples.csv]

Time/s	Target: iGluSnFR	Best Sample: Mean release rate/(ves./s)Best Sample: Somatic membrane potential/mV	Sample1: Mean release rate/(ves./s)	Sample2: Mean release rate/(ves./s)	Sample3: Mean release rate/(ves./s)	Sample4: Mean release rate/(ves./s)	Sample5: Mean release rate/(ves./s)	Sample6: Mean release rate/(ves./s)	Sample7: Mean release rate/(ves./s)	Sample8: Mean release rate/(ves./s)	Sample9: Mean release rate/(ves./s)	Sample10: Mean release rate/(ves./s)	Sample11: Mean release rate/(ves./s)	Sample12: Mean release rate/(ves./s)	Sample13: Mean release rate/(ves./s)	Sample14: Mean release rate/(ves./s)	Sample15: Mean release rate/(ves./s)	Sample16: Mean release rate/(ves./s)	Sample17: Mean release rate/(ves./s)	Sample18: Mean release rate/(ves./s)	Sample19: Mean release rate/(ves./s)	Sample20: Mean release rate/(ves./s)	Sample21: Mean release rate/(ves./s)	Sample22: Mean release rate/(ves./s)	Sample23: Mean release rate/(ves./s)	Sample24: Mean release rate/(ves./s)	Sample25: Mean release rate/(ves./s)	Sample26: Mean release rate/(ves./s)	Sample27: Mean release rate/(ves./s)	Sample28: Mean release rate/(ves./s)	Sample29: Mean release rate/(ves./s)	Sample30: Mean release rate/(ves./s)	Sample31: Mean release rate/(ves./s)	Sample32: Mean release rate/(ves./s)	Sample33: Mean release rate/(ves./s)	Sample34: Mean release rate/(ves./s)	Sample35: Mean release rate/(ves./s)	Sample36: Mean release rate/(ves./s)	Sample37: Mean release rate/(ves./s)	Sample38: Mean release rate/(ves./s)	Sample39: Mean release rate/(ves./s)	Sample40: Mean release rate/(ves./s)	Sample41: Mean release rate/(ves./s)	Sample42: Mean release rate/(ves./s)	Sample43: Mean release rate/(ves./s)	Sample44: Mean release rate/(ves./s)	Sample45: Mean release rate/(ves./s)	Sample46: Mean release rate/(ves./s)	Sample47: Mean release rate/(ves./s)
1.0000			1.2451	4.6809	2.3272	0.8346	2.9194	1.1604	1.0150	1.6677	1.0080	3.6042	1.6365	1.3074	3.2532	3.4497	1.0247	2.5459	2.0249	1.8732	4.0255	1.3385	1.6062	3.3638	4.4912	3.0927	2.5959	2.3150	1.3540	1.3526	1.4479	1.7461	1.7547	3.6488	2.1202	2.2337	2.4613	2.0067	1.1300	1.1802	2.6373	1.5601	1.5424	3.2203	3.7013	2.6667	1.5419	0.4520	1.0482
1.0100			1.2450	4.6808	2.3272	0.8346	2.9194	1.1603	1.0150	1.6677	1.0080	3.6041	1.6365	1.3074	3.2532	3.4497	1.0247	2.5459	2.0249	1.8732	4.0254	1.3385	1.6062	3.3638	4.4912	3.0926	2.5959	2.3149	1.3540	1.3526	1.4478	1.7460	1.7547	3.6488	2.1202	2.2337	2.4613	2.0066	1.1300	1.1802	2.6373	1.5601	1.5424	3.2203	3.7013	2.6667	1.5419	0.4520	1.0482
1.0200			1.2450	4.6808	2.3272	0.8346	2.9194	1.1603	1.0150	1.6677	1.0080	3.6042	1.6364	1.3074	3.2532	3.4497	1.0247	2.5459	2.0248	1.8732	4.0254	1.3384	1.6062	3.3638	4.4912	3.0926	2.5959	2.3149	1.3540	1.3525	1.4478	1.7460	1.7547	3.6487	2.1202	2.2337	2.4613	2.0066	1.1300	1.1802	2.6373	1.5600	1.5423	3.2202	3.7013	2.6667	1.5418	0.4520	1.0482
1.0300			1.2450	4.6808	2.3272	0.8346	2.9193	1.1603	1.0150	1.6677	1.0080	3.6042	1.6364	1.3073	3.2532	3.4496	1.0247	2.5459	2.0248	1.8731	4.0254	1.3384	1.6061	3.3638	4.4912	3.0926	2.5959	2.3149	1.3540	1.3525	1.4478	1.7460	1.7546	3.6487	2.1202	2.2337	2.4613	2.0066	1.1300	1.1802	2.6373	1.5600	1.5423	3.2202	3.7013	2.6667	1.5419	0.4520	1.0482
1.0400			1.2450	4.6808	2.3271	0.8346	2.9193	1.1602	1.0150	1.6676	1.0080	3.6042	1.6364	1.3073	3.2532	3.4496	1.0247	2.5459	2.0248	1.8731	4.0254	1.3384	1.6061	3.3637	4.4912	3.0926	2.5959	2.3149	1.3540	1.3525	1.4478	1.7460	1.7546	3.6486	2.1201	2.2337	2.4613	2.0065	1.1300	1.1801	2.6373	1.5600	1.5423	3.2202	3.7012	2.6666	1.5418	0.4520	1.0482
1.0500			1.2450	4.6808	2.3271	0.8346	2.9193	1.1602	1.0150	1.6676	1.0080	3.6041	1.6364	1.3073	3.2531	3.4496	1.0247	2.5459	2.0248	1.8731	4.0254	1.3384	1.6061	3.3637	4.4912	3.0926	2.5959	2.3149	1.3540	1.3525	1.4478	1.7460	1.7546	3.6486	2.1201	2.2337	2.4612	2.0065	1.1300	1.1801	2.6373	1.5600	1.5423	3.2201	3.7012	2.6666	1.5418	0.4520	1.0482
1.0600			1.2450	4.6808	2.3270	0.8346	2.9193	1.1602	1.0150	1.6676	1.0080	3.6041	1.6364	1.3073	3.2531	3.4496	1.0247	2.5459	2.0248	1.8731	4.0253	1.3383	1.6061	3.3637	4.4912	3.0925	2.5958	2.3149	1.3540	1.3525	1.4478	1.7460	1.7546	3.6486	2.1201	2.2337	2.4612	2.0065	1.1300	1.1802	2.6373	1.5600	1.5423	3.2201	3.7012	2.6666	1.5418	0.4520	1.0482
1.0700			1.2450	4.6808	2.3270	0.8346	2.9192	1.1601	1.0150	1.6676	1.0080	3.6041	1.6364	1.3073	3.2531	3.4496	1.0247	2.5458	2.0247	1.8731	4.0253	1.3383	1.6061	3.3637	4.4912	3.0926	2.5958	2.3149	1.3540	1.3525	1.4478	1.7460	1.7546	3.6485	2.1201	2.2336	2.4612	2.0065	1.1299	1.1802	2.6372	1.5600	1.5423	3.2202	3.7012	2.6666	1.5418	0.4520	1.0481
1.0800			1.2450	4.6808	2.3270	0.8346	2.9192	1.1601	1.0150	1.6676	1.0080	3.6041	1.6364	1.3072	3.2531	3.4496	1.0247	2.5458	2.0248	1.8731	4.0253	1.3383	1.6061	3.3637	4.4912	3.0926	2.5958	2.3148	1.3540	1.3525	1.4478	1.7460	1.7546	3.6485	2.1201	2.2336	2.4613	2.0064	1.1299	1.1802	2.6372	1.5600	1.5423	3.2201	3.7012	2.6666	1.5418	0.4520	1.0481
1.0900			1.2450	4.6808	2.3270	0.8346	2.9192	1.1601	1.0150	1.6676	1.0080	3.6041	1.6363	1.3072	3.2530	3.4495	1.0247	2.5458	2.0248	1.8730	4.0253	1.3382	1.6061	3.3636	4.4912	3.0925	2.5958	2.3148	1.3540	1.3524	1.4477	1.7460	1.7546	3.6485	2.1201	2.2335	2.4613	2.0064	1.1299	1.1801	2.6372	1.5600	1.5423	3.2201	3.7012	2.6666	1.5418	0.4520	1.0481
1.1000			1.2450	4.6808	2.3269	0.8346	2.9192	1.1601	1.0150	1.6676	1.0080	3.6040	1.6363	1.3072	3.2530	3.4495	1.0247	2.5458	2.0247	1.8730	4.0253	1.3382	1.6060	3.3636	4.4912	3.0925	2.5958	2.3148	1.3540	1.3524	1.4477	1.7460	1.7546	3.6484	2.1201	2.2335	2.4613	2.0064	1.1299	1.1802	2.6372	1.5600	1.5423	3.2201	3.7012	2.6665	1.5418	0.4520	1.0481
1.1100			1.2450	4.6807	2.3269	0.8346	2.9191	1.1601	1.0150	1.6675	1.0080	3.6040	1.6363	1.3071	3.2530	3.4495	1.0247	2.5458	2.0248	1.8730	4.0253	1.3382	1.6060	3.3636	4.4912	3.0924	2.5958	2.3148	1.3540	1.3524	1.4477	1.7460	1.7545	3.6484	2.1201	2.2336	2.4612	2.0063	1.1299	1.1801	2.6372	1.5600	1.5423	3.2202	3.7012	2.6666	1.5418	0.4520	1.0481
1.1200			1.2450	4.6807	2.3269	0.8346	2.9191	1.1602	1.0150	1.6675	1.0080	3.6040	1.6363	1.3071	3.2530	3.4495	1.0247	2.5458	2.0247	1.8730	4.0252	1.3382	1.6060	3.3636	4.4912	3.0924	2.5957	2.3147	1.3540	1.3524	1.4477	1.7459	1.7545	3.6484	2.1201	2.2336	2.4612	2.0063	1.1299	1.1801	2.6371	1.5600	1.5423	3.2201	3.7011	2.6666	1.5418	0.4520	1.0481
1.1300			1.2450	4.6808	2.3269	0.8346	2.9191	1.1602	1.0150	1.6675	1.0080	3.6040	1.6362	1.3071	3.2530	3.4495	1.0247	2.5458	2.0247	1.8730	4.0252	1.3381	1.6060	3.3636	4.4912	3.0924	2.5957	2.3147	1.3540	1.3524	1.4477	1.7459	1.7545	3.6483	2.1201	2.2336	2.4612	2.0063	1.1299	1.1801	2.6371	1.5600	1.5423	3.2201	3.7011	2.6666	1.5418	0.4520	1.0481
1.1400			1.2449	4.6807	2.3269	0.8346	2.9191	1.1602	1.0150	1.6675	1.0080	3.6040	1.6362	1.3071	3.2529	3.4495	1.0247	2.5457	2.0247	1.8730	4.0252	1.3381	1.6060	3.3636	4.4911	3.0924	2.5957	2.3147	1.3540	1.3524	1.4477	1.7459	1.7545	3.6483	2.1200	2.2336	2.4611	2.0063	1.1299	1.1801	2.6371	1.5600	1.5422	3.2201	3.7011	2.6665	1.5418	0.4520	1.0481
1.1500			1.2449	4.6807	2.3269	0.8346	2.9191	1.1602	1.0150	1.6675	1.0080	3.6040	1.6362	1.3070	3.2529	3.4494	1.0247	2.5457	2.0247	1.8730	4.0252	1.3381	1.6060	3.3635	4.4911	3.0924	2.5957	2.3147	1.3540	1.3523	1.4477	1.7459	1.7545	3.6484	2.1200	2.2335	2.4611	2.0062	1.1299	1.1801	2.6371	1.5600	1.5422	3.2201	3.7011	2.6665	1.5417	0.4520	1.0481
1.1600			1.2449	4.6807	2.3268	0.8346	2.9190	1.1601	1.0150	1.6674	1.0080	3.6040	1.6362	1.3070	3.2529	3.4494	1.0247	2.5457	2.0247	1.8730	4.0252	1.3381	1.6060	3.3635	4.4911	3.0924	2.5957	2.3147	1.3540	1.3523	1.4477	1.7459	1.7545	3.6483	2.1201	2.2335	2.4612	2.0062	1.1298	1.1801	2.6371	1.5600	1.5422	3.2200	3.7011	2.6665	1.5417	0.4520	1.0481
1.1700			1.2449	4.6807	2.3268	0.8346	2.9190	1.1601	1.0150	1.6674	1.0080	3.6040	1.6362	1.3070	3.2529	3.4494	1.0247	2.5457	2.0247	1.8729	4.0251	1.3380	1.6060	3.3635	4.4911	3.0924	2.5957	2.3147	1.3540	1.3523	1.4477	1.7459	1.7545	3.6483	2.1200	2.2334	2.4612	2.0062	1.1298	1.1801	2.6371	1.5600	1.5422	3.2200	3.7011	2.6665	1.5417	0.4519	1.0480
1.1800			1.2449	4.6807	2.3268	0.8346	2.9190	1.1601	1.0150	1.6674	1.0080	3.6040	1.6362	1.3070	3.2529	3.4494	1.0247	2.5457	2.0247	1.8729	4.0251	1.3380	1.6060	3.3635	4.4911	3.0924	2.5956	2.3146	1.3539	1.3523	1.4477	1.7459	1.7545	3.6483	2.1200	2.2335	2.4612	2.0061	1.1298	1.1802	2.6371	1.5600	1.5422	3.2200	3.7011	2.6665	1.5417	0.4519	1.0480
1.1900			1.2449	4.6807	2.3268	0.8346	2.9190	1.1601	1.0150	1.6674	1.0080	3.6040	1.6361	1.3069	3.2528	3.4494	1.0247	2.5457	2.0247	1.8729	4.0251	1.3380	1.6059	3.3635	4.4911	3.0923	2.5956	2.3146	1.3539	1.3523	1.4476	1.7459	1.7545	3.6482	2.1199	2.2335	2.4611	2.0061	1.1298	1.1802	2.6371	1.5600	1.5422	3.2200	3.7011	2.6664	1.5417	0.4519	1.0480
1.2000			1.2449	4.6807	2.3268	0.8346	2.9190	1.1600	1.0149	1.6674	1.0080	3.6040	1.6361	1.3069	3.2528	3.4494	1.0247	2.5457	2.0247	1.8729	4.0251	1.3379	1.6059	3.3635	4.4911	3.0922	2.5956	2.3146	1.3539	1.3523	1.4476	1.7459	1.7544	3.6482	2.1199	2.2335	2.4611	2.0061	1.1298	1.1801	2.6371	1.5600	1.5422	3.2200	3.7011	2.6664	1.5417	0.4519	1.0480
1.2100			1.2449	4.6807	2.3267	0.8346	2.9189	1.1600	1.0149	1.6673	1.0080	3.6041	1.6361	1.3069	3.2528	3.4494	1.0247	2.5457	2.0246	1.8729	4.0251	1.3379	1.6059	3.3635	4.4911	3.0923	2.5956	2.3146	1.3539	1.3522	1.4476	1.7459	1.7544	3.6482	2.1198	2.2335	2.4611	2.0061	1.1298	1.1801	2.6371	1.5600	1.5422	3.2200	3.7011	2.6664	1.5417	0.4519	1.0480
1.2200			1.2449	4.6807	2.3267	0.8345	2.9189	1.1600	1.0149	1.6673	1.0080	3.6041	1.6361	1.3069	3.2528	3.4493	1.0247	2.5457	2.0246	1.8729	4.0251	1.3379	1.6059	3.3634	4.4911	3.0923	2.5956	2.3146	1.3539	1.3522	1.4476	1.7459	1.7544	3.6481	2.1198	2.2335	2.4611	2.0060	1.1298	1.1801	2.6370	1.5599	1.5422	3.2200	3.7010	2.6664	1.5417	0.4519	1.0480
1.2300			1.2449	4.6807	2.3267	0.8345	2.9189	1.1600	1.0149	1.6673	1.0080	3.6040	1.6360	1.3068	3.2528	3.4493	1.0247	2.5457	2.0245	1.8729	4.0251	1.3379	1.6059	3.3634	4.4911	3.0923	2.5956	2.3146	1.3539	1.3522	1.4476	1.7459	1.7544	3.6481	2.1198	2.2335	2.4611	2.0060	1.1298	1.1801	2.6370	1.5599	1.5422	3.2200	3.7010	2.6664	1.5417	0.4519	1.0480
1.2400			1.2449	4.6807	2.3267	0.8345	2.9189	1.1600	1.0149	1.6673	1.0080	3.6040	1.6360	1.3068	3.2527	3.4493	1.0247	2.5457	2.0245	1.8728	4.0251	1.3378	1.6059	3.3634	4.4911	3.0923	2.5956	2.3145	1.3539	1.3522	1.4476	1.7458	1.7544	3.6481	2.1198	2.2335	2.4611	2.0060	1.1298	1.1801	2.6370	1.5599	1.5422	3.2199	3.7010	2.6664	1.5417	0.4519	1.0480
1.2500			1.2449	4.6807	2.3266	0.8345	2.9189	1.1600	1.0149	1.6673	1.0080	3.6040	1.6360	1.3068	3.2527	3.4493	1.0247	2.5457	2.0246	1.8728	4.0250	1.3378	1.6059	3.3634	4.4911	3.0923	2.5955	2.3145	1.3539	1.3522	1.4476	1.7458	1.7544	3.6481	2.1198	2.2335	2.4611	2.0060	1.1298	1.1801	2.6370	1.5599	1.5422	3.2199	3.7010	2.6664	1.5417	0.4519	1.0480
1.2600			1.2449	4.6807	2.3266	0.8345	2.9188	1.1600	1.0149	1.6672	1.0080	3.6040	1.6360	1.3068	3.2527	3.4493	1.0247	2.5457	2.0246	1.8728	4.0250	1.3378	1.6059	3.3634	4.4911	3.0922	2.5955	2.3145	1.3539	1.3522	1.4476	1.7458	1.7544	3.6480	2.1198	2.2335	2.4611	2.0059	1.1298	1.1801	2.6370	1.5599	1.5422	3.2199	3.7010	2.6663	1.5417	0.4519	1.0480
1.2700			1.2449	4.6806	2.3266	0.8345	2.9188	1.1599	1.0149	1.6672	1.0080	3.6040	1.6360	1.3067	3.2527	3.4493	1.0246	2.5456	2.0246	1.8728	4.0250	1.3378	1.6058	3.3634	4.4910	3.0921	2.5955	2.3145	1.3539	1.3521	1.4476	1.7458	1.7544	3.6480	2.1198	2.2334	2.4611	2.0059	1.1297	1.1801	2.6369	1.5599	1.5422	3.2199	3.7010	2.6663	1.5417	0.4519	1.0480
1.2800			1.2449	4.6807	2.3265	0.8345	2.9188	1.1599	1.0149	1.6672	1.0080	3.6039	1.6360	1.3067	3.2527	3.4492	1.0246	2.5456	2.0246	1.8728	4.0250	1.3378	1.6058	3.3633	4.4910	3.0921	2.5955	2.3145	1.3539	1.3521	1.4476	1.7458	1.7544	3.6480	2.1198	2.2334	2.4610	2.0059	1.1297	1.1801	2.6369	1.5599	1.5422	3.2199	3.7010	2.6663	1.5416	0.4519	1.0479
1.2900			1.2449	4.6807	2.3265	0.8345	2.9188	1.1599	1.0149	1.6672	1.0080	3.6039	1.6359	1.3067	3.2526	3.4492	1.0246	2.5456	2.0245	1.8728	4.0250	1.3377	1.6058	3.3633	4.4910	3.0922	2.5955	2.3144	1.3539	1.3521	1.4476	1.7458	1.7543	3.6479	2.1197	2.2334	2.4610	2.0059	1.1297	1.1801	2.6369	1.5599	1.5422	3.2199	3.7010	2.6663	1.5416	0.4519	1.0479
1.3000			1.2449	4.6806	2.3265	0.8345	2.9188	1.1599	1.0149	1.6672	1.0079	3.6039	1.6359	1.3067	3.2526	3.4492	1.0246	2.5456	2.0245	1.8728	4.0250	1.3377	1.6058	3.3633	4.4910	3.0921	2.5955	2.3144	1.3539	1.3521	1.4475	1.7458	1.7543	3.6479	2.1197	2.2334	2.4610	2.0058	1.1297	1.1801	2.6369	1.5599	1.5422	3.2199	3.7010	2.6663	1.5416	0.4519	1.0479
1.3100			1.2449	4.6806	2.3264	0.8345	2.9187	1.1599	1.0149	1.6672	1.0079	3.6039	1.6359	1.3066	3.2526	3.4492	1.0246	2.5456	2.0244	1.8727	4.0250	1.3377	1.6058	3.3633	4.4910	3.0921	2.5955	2.3144	1.3539	1.3521	1.4475	1.7458	1.7543	3.6479	2.1197	2.2334	2.4610	2.0058	1.1297	1.1801	2.6369	1.5599	1.5422	3.2199	3.7010	2.6663	1.5416	0.4519	1.0479
1.3200			1.2449	4.6806	2.3264	0.8345	2.9187	1.1599	1.0149	1.6671	1.0079	3.6039	1.6359	1.3066	3.2526	3.4492	1.0246	2.5456	2.0244	1.8727	4.0250	1.3377	1.6058	3.3633	4.4910	3.0921	2.5954	2.3144	1.3539	1.3521	1.4475	1.7458	1.7543	3.6478	2.1197	2.2334	2.4610	2.0058	1.1297	1.1801	2.6369	1.5599	1.5421	3.2198	3.7009	2.6663	1.5416	0.4519	1.0479
1.3300			1.2449	4.6806	2.3264	0.8345	2.9187	1.1599	1.0149	1.6671	1.0079	3.6039	1.6359	1.3066	3.2526	3.4492	1.0246	2.5456	2.0244	1.8727	4.0249	1.3376	1.6058	3.3633	4.4910	3.0921	2.5954	2.3144	1.3539	1.3521	1.4475	1.7458	1.7543	3.6478	2.1197	2.2334	2.4610	2.0057	1.1297	1.1801	2.6369	1.5599	1.5421	3.2198	3.7009	2.6663	1.5416	0.4519	1.0479
1.3400			1.2449	4.6806	2.3264	0.8345	2.9187	1.1599	1.0149	1.6671	1.0079	3.6039	1.6359	1.3066	3.2525	3.4491	1.0246	2.5455	2.0244	1.8727	4.0249	1.3376	1.6057	3.3633	4.4910	3.0921	2.5954	2.3144	1.3539	1.3520	1.4475	1.7458	1.7543	3.6478	2.1197	2.2334	2.4610	2.0057	1.1297	1.1801	2.6369	1.5599	1.5421	3.2198	3.7009	2.6663	1.5416	0.4519	1.0479
1.3500			1.2449	4.6806	2.3264	0.8345	2.9187	1.1599	1.0149	1.6671	1.0079	3.6039	1.6358	1.3065	3.2525	3.4491	1.0246	2.5456	2.0244	1.8727	4.0249	1.3376	1.6057	3.3632	4.4910	3.0921	2.5954	2.3143	1.3539	1.3520	1.4475	1.7458	1.7543	3.6478	2.1197	2.2334	2.4610	2.0057	1.1297	1.1801	2.6369	1.5599	1.5421	3.2198	3.7009	2.6663	1.5416	0.4519	1.0479
1.3600			1.2448	4.6806	2.3264	0.8345	2.9186	1.1599	1.0149	1.6671	1.0079	3.6039	1.6358	1.3065	3.2525	3.4491	1.0246	2.5455	2.0245	1.8727	4.0249	1.3376	1.6057	3.3632	4.4910	3.0921	2.5954	2.3143	1.3539	1.3520	1.4475	1.7458	1.7543	3.6478	2.1196	2.2333	2.4609	2.0057	1.1297	1.1801	2.6368	1.5599	1.5421	3.2198	3.7009	2.6663	1.5416	0.4519	1.0479
1.3700			1.2448	4.6806	2.3264	0.8345	2.9186	1.1599	1.0149	1.6670	1.0079	3.6038	1.6358	1.3065	3.2525	3.4491	1.0246	2.5456	2.0245	1.8727	4.0249	1.3375	1.6057	3.3632	4.4910	3.0920	2.5954	2.3143	1.3539	1.3520	1.4475	1.7457	1.7543	3.6478	2.1196	2.2333	2.4609	2.0056	1.1296	1.1801	2.6368	1.5599	1.5421	3.2198	3.7009	2.6663	1.5416	0.4519	1.0479
1.3800			1.2448	4.6805	2.3264	0.8345	2.9186	1.1598	1.0149	1.6670	1.0079	3.6038	1.6357	1.3065	3.2525	3.4491	1.0246	2.5455	2.0244	1.8727	4.0249	1.3375	1.6057	3.3632	4.4910	3.0920	2.5954	2.3143	1.3538	1.3520	1.4475	1.7457	1.7543	3.6477	2.1196	2.2333	2.4609	2.0056	1.1296	1.1801	2.6368	1.5599	1.5421	3.2198	3.7009	2.6662	1.5416	0.4519	1.0479
1.3900			1.2448	4.6806	2.3263	0.8345	2.9186	1.1599	1.0149	1.6670	1.0079	3.6038	1.6357	1.3064	3.2524	3.4491	1.0246	2.5455	2.0245	1.8726	4.0248	1.3375	1.6057	3.3632	4.4909	3.0920	2.5953	2.3143	1.3538	1.3520	1.4475	1.7457	1.7542	3.6477	2.1196	2.2333	2.4609	2.0056	1.1296	1.1801	2.6368	1.5599	1.5421	3.2198	3.7009	2.6662	1.5416	0.4519	1.0478
1.4000			1.2448	4.6806	2.3263	0.8345	2.9186	1.1598	1.0149	1.6670	1.0079	3.6038	1.6357	1.3064	3.2524	3.4491	1.0246	2.5455	2.0245	1.8726	4.0248	1.3375	1.6057	3.3632	4.4909	3.0920	2.5953	2.3142	1.3539	1.3519	1.4474	1.7457	1.7542	3.6477	2.1196	2.2333	2.4609	2.0056	1.1296	1.1801	2.6368	1.5599	1.5421	3.2198	3.7009	2.6662	1.5416	0.4519	1.0478
1.4100			1.2448	4.6805	2.3263	0.8345	2.9185	1.1598	1.0149	1.6670	1.0079	3.6038	1.6357	1.3064	3.2524	3.4490	1.0246	2.5455	2.0245	1.8726	4.0248	1.3374	1.6057	3.3631	4.4909	3.0920	2.5953	2.3142	1.3538	1.3519	1.4474	1.7457	1.7542	3.6476	2.1195	2.2333	2.4609	2.0055	1.1296	1.1801	2.6368	1.5599	1.5421	3.2197	3.7009	2.6662	1.5415	0.4519	1.0478
1.4200			1.2448	4.6805	2.3262	0.8345	2.9185	1.1598	1.0149	1.6670	1.0079	3.6038	1.6357	1.3064	3.2524	3.4490	1.0246	2.5455	2.0245	1.8726	4.0248	1.3374	1.6057	3.3631	4.4909	3.0920	2.5953	2.3142	1.3538	1.3519	1.4474	1.7457	1.7542	3.6476	2.1196	2.2333	2.4609	2.0055	1.1296	1.1801	2.6368	1.5599	1.5421	3.2197	3.7008	2.6662	1.5415	0.4519	1.0478
1.4300			1.2448	4.6805	2.3262	0.8345	2.9185	1.1598	1.0149	1.6669	1.0079	3.6038	1.6357	1.3063	3.2524	3.4490	1.0246	2.5455	2.0244	1.8726	4.0248	1.3374	1.6056	3.3631	4.4909	3.0919	2.5953	2.3142	1.3538	1.3519	1.4474	1.7457	1.7542	3.6476	2.1196	2.2333	2.4609	2.0055	1.1296	1.1801	2.6368	1.5598	1.5420	3.2197	3.7008	2.6662	1.5415	0.4519	1.0478
1.4400			1.2448	4.6805	2.3262	0.8345	2.9185	1.1598	1.0149	1.6669	1.0079	3.6039	1.6357	1.3063	3.2523	3.4490	1.0246	2.5455	2.0245	1.8726	4.0248	1.3374	1.6056	3.3631	4.4909	3.0918	2.5953	2.3142	1.3538	1.3519	1.4474	1.7457	1.7542	3.6476	2.1196	2.2332	2.4609	2.0055	1.1296	1.1801	2.6367	1.5598	1.5420	3.2197	3.7008	2.6662	1.5415	0.4519	1.0478
1.4500			1.2448	4.6805	2.3262	0.8345	2.9185	1.1598	1.0149	1.6669	1.0079	3.6039	1.6356	1.3063	3.2523	3.4490	1.0246	2.5455	2.0244	1.8726	4.0247	1.3373	1.6056	3.3631	4.4909	3.0918	2.5953	2.3142	1.3538	1.3519	1.4474	1.7457	1.7542	3.6475	2.1196	2.2332	2.4608	2.0054	1.1296	1.1801	2.6367	1.5598	1.5420	3.2196	3.7008	2.6661	1.5415	0.4519	1.0478
1.4600			1.2448	4.6805	2.3262	0.8345	2.9185	1.1598	1.0149	1.6669	1.0079	3.6039	1.6356	1.3063	3.2523	3.4490	1.0246	2.5455	2.0244	1.8726	4.0247	1.3373	1.6056	3.3631	4.4909	3.0918	2.5952	2.3141	1.3538	1.3519	1.4474	1.7457	1.7542	3.6475	2.1195	2.2331	2.4608	2.0054	1.1296	1.1801	2.6367	1.5598	1.5420	3.2197	3.7008	2.6661	1.5415	0.4519	1.0478
1.4700			1.2448	4.6805	2.3261	0.8345	2.9184	1.1598	1.0149	1.6669	1.0079	3.6039	1.6356	1.3062	3.2523	3.4489	1.0246	2.5455	2.0244	1.8725	4.0247	1.3373	1.6056	3.3630	4.4909	3.0918	2.5952	2.3141	1.3538	1.3518	1.4474	1.7457	1.7542	3.6475	2.1195	2.2331	2.4608	2.0054	1.1296	1.1801	2.6367	1.5598	1.5420	3.2196	3.7008	2.6661	1.5415	0.4519	1.0478
1.4800			1.2448	4.6805	2.3261	0.8345	2.9184	1.1598	1.0149	1.6669	1.0079	3.6038	1.6356	1.3062	3.2522	3.4489	1.0246	2.5455	2.0244	1.8725	4.0247	1.3373	1.6056	3.3630	4.4909	3.0918	2.5952	2.3141	1.3538	1.3518	1.4474	1.7457	1.7542	3.6474	2.1195	2.2332	2.4608	2.0054	1.1295	1.1801	2.6367	1.5598	1.5420	3.2197	3.7008	2.6661	1.5415	0.4519	1.0478
1.4900			1.2448	4.6805	2.3261	0.8345	2.9184	1.1598	1.0149	1.6668	1.0079	3.6038	1.6356	1.3062	3.2522	3.4489	1.0246	2.5454	2.0243	1.8725	4.0247	1.3372	1.6056	3.3630	4.4909	3.0918	2.5952	2.3141	1.3538	1.3518	1.4474	1.7456	1.7541	3.6474	2.1194	2.2332	2.4608	2.0053	1.1295	1.1801	2.6367	1.5598	1.5420	3.2196	3.7008	2.6661	1.5415	0.4519	1.0478
1.5000			1.2448	4.6805	2.3261	0.8345	2.9184	1.1598	1.0149	1.6668	1.0079	3.6037	1.6356	1.3062	3.2522	3.4489	1.0246	2.5454	2.0243	1.8725	4.0247	1.3372	1.6055	3.3630	4.4908	3.0917	2.5952	2.3141	1.3537	1.3518	1.4473	1.7456	1.7541	3.6474	2.1194	2.2332	2.4608	2.0053	1.1295	1.1801	2.6366	1.5598	1.5420	3.2196	3.7008	2.6661	1.5415	0.4519	1.0477
1.5100			1.2448	4.6804	2.3261	0.8345	2.9184	1.1598	1.0149	1.6668	1.0079	3.6037	1.6356	1.3061	3.2522	3.4489	1.0246	2.5454	2.0243	1.8725	4.0247	1.3372	1.6055	3.3630	4.4908	3.0917	2.5952	2.3141	1.3538	1.3518	1.4473	1.7456	1.7541	3.6474	2.1194	2.2332	2.4608	2.0053	1.1295	1.1801	2.6366	1.5598	1.5420	3.2197	3.7007	2.6661	1.5415	0.4519	1.0477
1.5200			1.2448	4.6805	2.3261	0.8345	2.9183	1.1597	1.0149	1.6668	1.0079	3.6037	1.6355	1.3061	3.2522	3.4489	1.0246	2.5454	2.0243	1.8725	4.0246	1.3372	1.6055	3.3630	4.4908	3.0917	2.5952	2.3140	1.3538	1.3518	1.4473	1.7456	1.7541	3.6473	2.1194	2.2332	2.4608	2.0052	1.1295	1.1800	2.6366	1.5598	1.5420	3.2196	3.7007	2.6660	1.5415	0.4518	1.0477
1.5300			1.2447	4.6804	2.3260	0.8345	2.9183	1.1597	1.0149	1.6668	1.0079	3.6037	1.6355	1.3061	3.2521	3.4488	1.0246	2.5454	2.0242	1.8724	4.0246	1.3371	1.6055	3.3630	4.4908	3.0917	2.5951	2.3140	1.3538	1.3518	1.4473	1.7456	1.7541	3.6473	2.1194	2.2332	2.4608	2.0052	1.1295	1.1800	2.6366	1.5598	1.5420	3.2196	3.7007	2.6660	1.5414	0.4518	1.0477
1.5400			1.2447	4.6804	2.3260	0.8345	2.9183	1.1597	1.0149	1.6668	1.0079	3.6037	1.6355	1.3061	3.2521	3.4488	1.0246	2.5454	2.0242	1.8724	4.0246	1.3371	1.6055	3.3629	4.4908	3.0916	2.5951	2.3140	1.3538	1.3517	1.4473	1.7456	1.7541	3.6473	2.1194	2.2331	2.4608	2.0052	1.1295	1.1800	2.6366	1.5598	1.5420	3.2196	3.7007	2.6660	1.5415	0.4518	1.0477
1.5500			1.2447	4.6804	2.3259	0.8345	2.9183	1.1597	1.0149	1.6667	1.0079	3.6036	1.6355	1.3061	3.2521	3.4488	1.0246	2.5454	2.0242	1.8724	4.0246	1.3371	1.6055	3.3629	4.4908	3.0916	2.5951	2.3140	1.3538	1.3517	1.4473	1.7456	1.7541	3.6473	2.1194	2.2331	2.4608	2.0052	1.1295	1.1800	2.6366	1.5598	1.5420	3.2196	3.7007	2.6660	1.5414	0.4518	1.0477
1.5600			1.2447	4.6804	2.3259	0.8345	2.9183	1.1597	1.0148	1.6667	1.0079	3.6037	1.6354	1.3060	3.2521	3.4488	1.0246	2.5454	2.0242	1.8724	4.0246	1.3371	1.6055	3.3629	4.4908	3.0916	2.5951	2.3140	1.3537	1.3517	1.4473	1.7456	1.7541	3.6472	2.1194	2.2331	2.4608	2.0051	1.1295	1.1800	2.6366	1.5598	1.5420	3.2196	3.7007	2.6660	1.5414	0.4518	1.0477
1.5700			1.2447	4.6804	2.3259	0.8345	2.9182	1.1597	1.0148	1.6667	1.0079	3.6037	1.6354	1.3060	3.2521	3.4488	1.0246	2.5453	2.0242	1.8724	4.0246	1.3370	1.6055	3.3629	4.4908	3.0916	2.5951	2.3139	1.3537	1.3517	1.4473	1.7456	1.7541	3.6472	2.1193	2.2331	2.4607	2.0051	1.1295	1.1801	2.6366	1.5598	1.5420	3.2196	3.7007	2.6660	1.5414	0.4518	1.0477
1.5800			1.2447	4.6804	2.3259	0.8345	2.9182	1.1596	1.0148	1.6667	1.0079	3.6037	1.6354	1.3060	3.2520	3.4488	1.0245	2.5453	2.0242	1.8724	4.0246	1.3370	1.6055	3.3629	4.4908	3.0915	2.5951	2.3139	1.3537	1.3517	1.4473	1.7456	1.7541	3.6472	2.1193	2.2331	2.4607	2.0051	1.1294	1.1801	2.6366	1.5598	1.5420	3.2196	3.7007	2.6659	1.5414	0.4518	1.0477
1.5900			1.2447	4.6804	2.3259	0.8345	2.9182	1.1596	1.0148	1.6667	1.0079	3.6037	1.6354	1.3060	3.2520	3.4488	1.0245	2.5454	2.0242	1.8724	4.0245	1.3370	1.6054	3.3629	4.4908	3.0915	2.5951	2.3139	1.3537	1.3517	1.4473	1.7456	1.7540	3.6471	2.1193	2.2331	2.4607	2.0051	1.1294	1.1800	2.6365	1.5598	1.5419	3.2196	3.7007	2.6660	1.5414	0.4518	1.0477
1.6000			1.2447	4.6804	2.3258	0.8345	2.9182	1.1596	1.0148	1.6667	1.0079	3.6037	1.6354	1.3059	3.2520	3.4487	1.0245	2.5453	2.0243	1.8724	4.0245	1.3370	1.6054	3.3628	4.4907	3.0915	2.5950	2.3139	1.3537	1.3517	1.4473	1.7456	1.7540	3.6471	2.1193	2.2331	2.4607	2.0050	1.1294	1.1800	2.6365	1.5598	1.5419	3.2196	3.7007	2.6660	1.5414	0.4518	1.0477
1.6100			1.2447	4.6804	2.3258	0.8345	2.9182	1.1596	1.0148	1.6666	1.0079	3.6037	1.6354	1.3059	3.2520	3.4487	1.0245	2.5453	2.0243	1.8723	4.0245	1.3370	1.6054	3.3628	4.4907	3.0915	2.5950	2.3139	1.3537	1.3516	1.4473	1.7456	1.7540	3.6471	2.1193	2.2331	2.4607	2.0050	1.1294	1.1801	2.6365	1.5598	1.5419	3.2195	3.7006	2.6660	1.5414	0.4518	1.0477
1.6200			1.2447	4.6804	2.3258	0.8345	2.9181	1.1596	1.0148	1.6666	1.0079	3.6037	1.6353	1.3059	3.2520	3.4487	1.0245	2.5453	2.0242	1.8723	4.0245	1.3369	1.6054	3.3628	4.4907	3.0916	2.5950	2.3139	1.3537	1.3516	1.4473	1.7456	1.7540	3.6471	2.1193	2.2331	2.4607	2.0050	1.1294	1.1800	2.6365	1.5598	1.5419	3.2195	3.7006	2.6660	1.5414	0.4518	1.0476
1.6300			1.2447	4.6804	2.3258	0.8345	2.9181	1.1595	1.0148	1.6666	1.0079	3.6037	1.6353	1.3059	3.2519	3.4487	1.0245	2.5453	2.0243	1.8723	4.0245	1.3369	1.6054	3.3628	4.4907	3.0915	2.5950	2.3138	1.3537	1.3516	1.4473	1.7455	1.7540	3.6470	2.1193	2.2331	2.4607	2.0050	1.1294	1.1800	2.6365	1.5598	1.5419	3.2196	3.7006	2.6659	1.5414	0.4518	1.0476
1.6400			1.2447	4.6804	2.3258	0.8345	2.9181	1.1596	1.0148	1.6666	1.0079	3.6037	1.6353	1.3058	3.2519	3.4487	1.0245	2.5453	2.0242	1.8723	4.0245	1.3369	1.6054	3.3628	4.4907	3.0916	2.5950	2.3138	1.3537	1.3516	1.4472	1.7455	1.7540	3.6470	2.1193	2.2331	2.4607	2.0049	1.1294	1.1800	2.6365	1.5598	1.5419	3.2196	3.7006	2.6659	1.5414	0.4518	1.0476
1.6500			1.2447	4.6804	2.3258	0.8345	2.9181	1.1596	1.0148	1.6666	1.0079	3.6037	1.6353	1.3058	3.2519	3.4487	1.0245	2.5453	2.0242	1.8723	4.0245	1.3369	1.6054	3.3628	4.4907	3.0915	2.5950	2.3138	1.3537	1.3516	1.4472	1.7455	1.7540	3.6470	2.1192	2.2331	2.4607	2.0049	1.1294	1.1800	2.6365	1.5598	1.5419	3.2196	3.7006	2.6659	1.5413	0.4518	1.0476
1.6600			1.2447	4.6803	2.3258	0.8345	2.9181	1.1595	1.0148	1.6666	1.0079	3.6037	1.6353	1.3058	3.2519	3.4486	1.0245	2.5453	2.0242	1.8723	4.0244	1.3368	1.6054	3.3628	4.4907	3.0915	2.5950	2.3138	1.3537	1.3516	1.4472	1.7455	1.7540	3.6469	2.1192	2.2331	2.4606	2.0049	1.1294	1.1800	2.6365	1.5598	1.5419	3.2196	3.7006	2.6659	1.5414	0.4518	1.0476
1.6700			1.2446	4.6804	2.3257	0.8345	2.9180	1.1595	1.0148	1.6665	1.0078	3.6037	1.6353	1.3058	3.2519	3.4486	1.0245	2.5453	2.0242	1.8723	4.0244	1.3368	1.6053	3.3627	4.4907	3.0915	2.5949	2.3138	1.3537	1.3515	1.4472	1.7455	1.7540	3.6469	2.1192	2.2330	2.4606	2.0049	1.1294	1.1800	2.6365	1.5598	1.5419	3.2194	3.7006	2.6659	1.5413	0.4518	1.0476
1.6800			1.2446	4.6803	2.3257	0.8345	2.9180	1.1595	1.0148	1.6665	1.0078	3.6036	1.6352	1.3057	3.2518	3.4486	1.0245	2.5453	2.0242	1.8723	4.0244	1.3368	1.6053	3.3627	4.4907	3.0914	2.5949	2.3137	1.3537	1.3515	1.4472	1.7455	1.7540	3.6469	2.1192	2.2330	2.4606	2.0048	1.1294	1.1800	2.6365	1.5597	1.5419	3.2195	3.7006	2.6659	1.5413	0.4518	1.0476
1.6900			1.2446	4.6803	2.3257	0.8345	2.9180	1.1595	1.0148	1.6665	1.0078	3.6036	1.6352	1.3057	3.2518	3.4486	1.0245	2.5453	2.0242	1.8723	4.0244	1.3368	1.6053	3.3627	4.4906	3.0914	2.5949	2.3137	1.3536	1.3515	1.4472	1.7455	1.7539	3.6469	2.1191	2.2330	2.4606	2.0048	1.1293	1.1800	2.6364	1.5597	1.5419	3.2194	3.7006	2.6659	1.5414	0.4518	1.0476
1.7000			1.2447	4.6803	2.3257	0.8345	2.9180	1.1595	1.0148	1.6665	1.0078	3.6036	1.6352	1.3057	3.2518	3.4486	1.0245	2.5453	2.0242	1.8722	4.0244	1.3367	1.6053	3.3627	4.4906	3.0913	2.5949	2.3137	1.3537	1.3515	1.4471	1.7455	1.7539	3.6469	2.1191	2.2330	2.4606	2.0048	1.1293	1.1800	2.6364	1.5597	1.5419	3.2194	3.7006	2.6659	1.5413	0.4518	1.0476
1.7100			1.2446	4.6803	2.3256	0.8345	2.9180	1.1595	1.0148	1.6665	1.0078	3.6036	1.6352	1.3057	3.2518	3.4486	1.0245	2.5452	2.0241	1.8722	4.0244	1.3367	1.6053	3.3627	4.4906	3.0913	2.5949	2.3137	1.3537	1.3515	1.4471	1.7455	1.7539	3.6469	2.1191	2.2329	2.4606	2.0047	1.1293	1.1800	2.6364	1.5597	1.5419	3.2194	3.7005	2.6659	1.5413	0.4518	1.0476
1.7200			1.2446	4.6803	2.3256	0.8345	2.9180	1.1595	1.0148	1.6665	1.0078	3.6036	1.6351	1.3056	3.2518	3.4486	1.0245	2.5452	2.0241	1.8722	4.0243	1.3367	1.6053	3.3627	4.4906	3.0914	2.5949	2.3137	1.3537	1.3515	1.4471	1.7455	1.7539	3.6468	2.1191	2.2329	2.4606	2.0047	1.1293	1.1800	2.6364	1.5597	1.5419	3.2194	3.7005	2.6659	1.5413	0.4518	1.0476
1.7300			1.2446	4.6803	2.3256	0.8345	2.9179	1.1595	1.0148	1.6664	1.0078	3.6036	1.6351	1.3056	3.2517	3.4485	1.0245	2.5452	2.0241	1.8722	4.0243	1.3367	1.6053	3.3626	4.4906	3.0914	2.5949	2.3137	1.3537	1.3515	1.4471	1.7455	1.7539	3.6468	2.1191	2.2329	2.4606	2.0047	1.1293	1.1800	2.6364	1.5597	1.5418	3.2194	3.7005	2.6659	1.5413	0.4518	1.0476
1.7400			1.2446	4.6803	2.3256	0.8345	2.9179	1.1595	1.0148	1.6664	1.0078	3.6036	1.6351	1.3056	3.2517	3.4485	1.0245	2.5452	2.0241	1.8722	4.0243	1.3366	1.6053	3.3626	4.4906	3.0913	2.5948	2.3136	1.3537	1.3514	1.4471	1.7455	1.7539	3.6468	2.1191	2.2329	2.4606	2.0047	1.1293	1.1800	2.6364	1.5597	1.5418	3.2194	3.7005	2.6658	1.5413	0.4518	1.0475
1.7500			1.2446	4.6803	2.3255	0.8345	2.9179	1.1595	1.0148	1.6664	1.0078	3.6036	1.6351	1.3056	3.2517	3.4485	1.0245	2.5452	2.0240	1.8722	4.0243	1.3366	1.6053	3.3626	4.4906	3.0913	2.5948	2.3136	1.3537	1.3514	1.4471	1.7455	1.7539	3.6467	2.1190	2.2329	2.4605	2.0046	1.1293	1.1800	2.6363	1.5597	1.5418	3.2194	3.7005	2.6658	1.5413	0.4518	1.0475
1.7600			1.2446	4.6802	2.3255	0.8345	2.9179	1.1595	1.0148	1.6664	1.0078	3.6036	1.6351	1.3056	3.2517	3.4485	1.0245	2.5452	2.0240	1.8722	4.0243	1.3366	1.6053	3.3626	4.4906	3.0913	2.5948	2.3136	1.3537	1.3514	1.4471	1.7454	1.7539	3.6467	2.1190	2.2329	2.4605	2.0046	1.1293	1.1800	2.6363	1.5597	1.5418	3.2194	3.7005	2.6658	1.5413	0.4518	1.0475
1.7700			1.2446	4.6803	2.3255	0.8345	2.9179	1.1595	1.0148	1.6664	1.0078	3.6036	1.6351	1.3055	3.2517	3.4485	1.0245	2.5452	2.0240	1.8722	4.0243	1.3366	1.6052	3.3626	4.4906	3.0912	2.5948	2.3136	1.3537	1.3514	1.4471	1.7454	1.7539	3.6466	2.1190	2.2329	2.4606	2.0046	1.1293	1.1800	2.6363	1.5597	1.5418	3.2193	3.7005	2.6658	1.5413	0.4518	1.0475
1.7800			1.2446	4.6802	2.3255	0.8345	2.9178	1.1594	1.0148	1.6664	1.0078	3.6035	1.6351	1.3055	3.2516	3.4485	1.0245	2.5452	2.0240	1.8722	4.0243	1.3366	1.6052	3.3626	4.4905	3.0912	2.5948	2.3136	1.3537	1.3514	1.4471	1.7454	1.7539	3.6466	2.1190	2.2329	2.4606	2.0046	1.1293	1.1800	2.6363	1.5597	1.5418	3.2193	3.7005	2.6658	1.5413	0.4518	1.0475
1.7900			1.2446	4.6802	2.3255	0.8345	2.9178	1.1594	1.0148	1.6663	1.0078	3.6036	1.6350	1.3055	3.2516	3.4484	1.0245	2.5452	2.0240	1.8721	4.0242	1.3365	1.6052	3.3626	4.4905	3.0912	2.5948	2.3136	1.3536	1.3514	1.4471	1.7454	1.7538	3.6466	2.1190	2.2329	2.4605	2.0046	1.1293	1.1800	2.6363	1.5597	1.5418	3.2192	3.7005	2.6658	1.5413	0.4518	1.0475
1.8000			1.2446	4.6802	2.3254	0.8345	2.9178	1.1594	1.0148	1.6663	1.0078	3.6036	1.6350	1.3055	3.2516	3.4484	1.0245	2.5452	2.0240	1.8721	4.0242	1.3365	1.6052	3.3625	4.4905	3.0912	2.5948	2.3135	1.3536	1.3514	1.4471	1.7454	1.7538	3.6466	2.1190	2.2329	2.4605	2.0045	1.1293	1.1800	2.6363	1.5597	1.5418	3.2192	3.7004	2.6657	1.5413	0.4518	1.0475
1.8100			1.2446	4.6802	2.3254	0.8345	2.9178	1.1595	1.0148	1.6663	1.0078	3.6036	1.6350	1.3054	3.2516	3.4484	1.0245	2.5451	2.0240	1.8721	4.0242	1.3365	1.6052	3.3625	4.4905	3.0912	2.5948	2.3135	1.3536	1.3513	1.4470	1.7454	1.7538	3.6466	2.1190	2.2329	2.4604	2.0045	1.1292	1.1800	2.6363	1.5597	1.5418	3.2192	3.7004	2.6657	1.5413	0.4518	1.0475
1.8200			1.2446	4.6802	2.3254	0.8345	2.9178	1.1594	1.0148	1.6663	1.0078	3.6036	1.6350	1.3054	3.2516	3.4484	1.0245	2.5451	2.0240	1.8721	4.0242	1.3365	1.6052	3.3625	4.4905	3.0911	2.5947	2.3135	1.3536	1.3513	1.4471	1.7454	1.7538	3.6465	2.1190	2.2329	2.4605	2.0045	1.1292	1.1800	2.6363	1.5597	1.5418	3.2192	3.7004	2.6657	1.5412	0.4518	1.0475
1.8300			1.2446	4.6802	2.3254	0.8345	2.9178	1.1594	1.0148	1.6662	1.0078	3.6036	1.6350	1.3054	3.2515	3.4484	1.0245	2.5451	2.0240	1.8721	4.0242	1.3364	1.6052	3.3625	4.4905	3.0911	2.5947	2.3135	1.3536	1.3513	1.4470	1.7454	1.7538	3.6465	2.1190	2.2329	2.4605	2.0044	1.1292	1.1800	2.6363	1.5597	1.5418	3.2192	3.7004	2.6657	1.5412	0.4518	1.0475
1.8400			1.2446	4.6802	2.3254	0.8345	2.9177	1.1593	1.0148	1.6662	1.0078	3.6035	1.6350	1.3054	3.2515	3.4484	1.0245	2.5451	2.0240	1.8721	4.0242	1.3364	1.6052	3.3625	4.4905	3.0912	2.5947	2.3135	1.3536	1.3513	1.4470	1.7454	1.7538	3.6464	2.1190	2.2329	2.4605	2.0044	1.1292	1.1800	2.6362	1.5597	1.5418	3.2192	3.7004	2.6657	1.5412	0.4518	1.0475
1.8500			1.2446	4.6802	2.3254	0.8345	2.9177	1.1593	1.0148	1.6662	1.0078	3.6035	1.6349	1.3053	3.2515	3.4484	1.0245	2.5451	2.0239	1.8721	4.0242	1.3364	1.6052	3.3625	4.4905	3.0911	2.5947	2.3134	1.3536	1.3513	1.4470	1.7454	1.7538	3.6465	2.1190	2.2329	2.4605	2.0044	1.1292	1.1800	2.6362	1.5597	1.5418	3.2192	3.7004	2.6657	1.5412	0.4518	1.0475
1.8600			1.2446	4.6802	2.3253	0.8345	2.9177	1.1593	1.0148	1.6662	1.0078	3.6035	1.6349	1.3053	3.2515	3.4483	1.0245	2.5451	2.0239	1.8720	4.0241	1.3364	1.6051	3.3625	4.4905	3.0911	2.5947	2.3134	1.3536	1.3513	1.4470	1.7454	1.7538	3.6464	2.1189	2.2329	2.4605	2.0044	1.1292	1.1800	2.6362	1.5597	1.5418	3.2192	3.7004	2.6656	1.5412	0.4517	1.0474
1.8700			1.2446	4.6802	2.3253	0.8345	2.9177	1.1593	1.0148	1.6662	1.0078	3.6035	1.6349	1.3053	3.2515	3.4483	1.0245	2.5451	2.0239	1.8720	4.0241	1.3364	1.6051	3.3624	4.4904	3.0911	2.5947	2.3134	1.3536	1.3513	1.4470	1.7454	1.7538	3.6464	2.1189	2.2328	2.4605	2.0044	1.1292	1.1800	2.6362	1.5597	1.5418	3.2192	3.7004	2.6656	1.5412	0.4517	1.0474
1.8800			1.2446	4.6802	2.3253	0.8345	2.9177	1.1593	1.0148	1.6662	1.0078	3.6035	1.6349	1.3053	3.2514	3.4483	1.0245	2.5451	2.0239	1.8720	4.0241	1.3363	1.6051	3.3624	4.4904	3.0910	2.5947	2.3134	1.3536	1.3512	1.4470	1.7454	1.7538	3.6464	2.1189	2.2328	2.4604	2.0043	1.1292	1.1800	2.6362	1.5597	1.5418	3.2192	3.7004	2.6656	1.5412	0.4517	1.0474
1.8900			1.2446	4.6801	2.3252	0.8345	2.9176	1.1593	1.0148	1.6662	1.0078	3.6035	1.6349	1.3053	3.2514	3.4483	1.0245	2.5451	2.0240	1.8720	4.0241	1.3363	1.6051	3.3624	4.4904	3.0910	2.5946	2.3134	1.3536	1.3512	1.4470	1.7454	1.7538	3.6463	2.1189	2.2328	2.4604	2.0043	1.1292	1.1800	2.6362	1.5597	1.5418	3.2192	3.7004	2.6656	1.5412	0.4517	1.0474
1.9000			1.2445	4.6802	2.3252	0.8345	2.9176	1.1593	1.0148	1.6662	1.0078	3.6035	1.6349	1.3052	3.2514	3.4483	1.0245	2.5451	2.0240	1.8720	4.0241	1.3363	1.6051	3.3624	4.4904	3.0910	2.5946	2.3134	1.3536	1.3512	1.4470	1.7454	1.7537	3.6463	2.1189	2.2328	2.4604	2.0043	1.1292	1.1800	2.6362	1.5597	1.5417	3.2192	3.7003	2.6656	1.5412	0.4517	1.0474
1.9100			1.2445	4.6802	2.3252	0.8345	2.9176	1.1593	1.0148	1.6662	1.0078	3.6035	1.6349	1.3052	3.2514	3.4483	1.0245	2.5451	2.0240	1.8720	4.0241	1.3363	1.6051	3.3624	4.4904	3.0910	2.5946	2.3134	1.3536	1.3512	1.4470	1.7454	1.7537	3.6463	2.1188	2.2328	2.4604	2.0042	1.1292	1.1800	2.6362	1.5597	1.5417	3.2192	3.7003	2.6656	1.5411	0.4517	1.0474
1.9200			1.2445	4.6801	2.3252	0.8345	2.9176	1.1593	1.0148	1.6662	1.0078	3.6035	1.6348	1.3052	3.2514	3.4482	1.0244	2.5450	2.0240	1.8720	4.0240	1.3362	1.6051	3.3624	4.4904	3.0910	2.5946	2.3133	1.3536	1.3512	1.4470	1.7453	1.7537	3.6463	2.1188	2.2328	2.4604	2.0042	1.1291	1.1800	2.6362	1.5597	1.5417	3.2192	3.7003	2.6656	1.5411	0.4517	1.0474
1.9300			1.2445	4.6802	2.3251	0.8345	2.9176	1.1593	1.0148	1.6661	1.0078	3.6035	1.6348	1.3052	3.2513	3.4482	1.0244	2.5451	2.0239	1.8720	4.0240	1.3362	1.6051	3.3624	4.4904	3.0910	2.5946	2.3133	1.3536	1.3512	1.4470	1.7453	1.7537	3.6462	2.1188	2.2328	2.4604	2.0042	1.1291	1.1799	2.6362	1.5596	1.5417	3.2192	3.7003	2.6656	1.5411	0.4517	1.0474
1.9400			1.2445	4.6801	2.3251	0.8345	2.9176	1.1593	1.0147	1.6661	1.0078	3.6035	1.6348	1.3051	3.2513	3.4482	1.0244	2.5450	2.0239	1.8719	4.0240	1.3362	1.6051	3.3623	4.4904	3.0910	2.5946	2.3133	1.3536	1.3512	1.4470	1.7453	1.7537	3.6462	2.1188	2.2328	2.4604	2.0042	1.1291	1.1800	2.6361	1.5596	1.5417	3.2193	3.7003	2.6656	1.5412	0.4517	1.0474
1.9500			1.2445	4.6801	2.3251	0.8345	2.9175	1.1593	1.0147	1.6661	1.0078	3.6034	1.6348	1.3051	3.2513	3.4482	1.0244	2.5451	2.0239	1.8719	4.0240	1.3362	1.6051	3.3623	4.4904	3.0910	2.5946	2.3133	1.3536	1.3512	1.4469	1.7453	1.7537	3.6461	2.1188	2.2328	2.4604	2.0042	1.1291	1.1800	2.6361	1.5596	1.5417	3.2192	3.7003	2.6656	1.5411	0.4517	1.0474
1.9600			1.2445	4.6801	2.3251	0.8345	2.9175	1.1593	1.0147	1.6661	1.0078	3.6035	1.6348	1.3051	3.2513	3.4482	1.0244	2.5450	2.0239	1.8719	4.0240	1.3361	1.6050	3.3623	4.4903	3.0909	2.5946	2.3133	1.3536	1.3511	1.4469	1.7453	1.7537	3.6462	2.1188	2.2328	2.4603	2.0041	1.1291	1.1800	2.6361	1.5596	1.5417	3.2192	3.7003	2.6656	1.5411	0.4517	1.0474
1.9700			1.2445	4.6801	2.3251	0.8345	2.9175	1.1593	1.0147	1.6661	1.0078	3.6035	1.6347	1.3051	3.2513	3.4482	1.0244	2.5450	2.0239	1.8719	4.0240	1.3361	1.6051	3.3623	4.4903	3.0909	2.5945	2.3133	1.3535	1.3511	1.4469	1.7453	1.7537	3.6461	2.1188	2.2327	2.4603	2.0041	1.1291	1.1800	2.6361	1.5596	1.5417	3.2191	3.7003	2.6656	1.5411	0.4517	1.0474
1.9800			1.2445	4.6801	2.3251	0.8345	2.9175	1.1592	1.0147	1.6660	1.0078	3.6034	1.6347	1.3051	3.2512	3.4482	1.0244	2.5450	2.0239	1.8719	4.0240	1.3361	1.6050	3.3623	4.4903	3.0909	2.5945	2.3132	1.3535	1.3511	1.4469	1.7453	1.7537	3.6461	2.1187	2.2327	2.4603	2.0041	1.1291	1.1800	2.6361	1.5596	1.5417	3.2191	3.7003	2.6656	1.5411	0.4517	1.0473
1.9900			1.2445	4.6800	2.3251	0.8345	2.9175	1.1592	1.0147	1.6660	1.0078	3.6034	1.6347	1.3050	3.2512	3.4481	1.0244	2.5450	2.0239	1.8719	4.0239	1.3361	1.6050	3.3623	4.4903	3.0909	2.5945	2.3132	1.3535	1.3511	1.4469	1.7453	1.7537	3.6461	2.1187	2.2327	2.4603	2.0040	1.1291	1.1800	2.6361	1.5596	1.5417	3.2191	3.7003	2.6655	1.5411	0.4517	1.0473
2.0000			1.2445	4.6801	2.3251	0.8345	2.9174	1.1592	1.0147	1.6660	1.0078	3.6034	1.6347	1.3050	3.2512	3.4481	1.0244	2.5450	2.0239	1.8719	4.0239	1.3361	1.6050	3.3623	4.4903	3.0908	2.5945	2.3132	1.3535	1.3511	1.4469	1.7453	1.7537	3.6460	2.1187	2.2327	2.4603	2.0040	1.1291	1.1800	2.6361	1.5596	1.5417	3.2191	3.7002	2.6655	1.5411	0.4517	1.0473
2.0100			1.2447	4.6809	2.3254	0.8346	2.9180	1.1595	1.0149	1.6664	1.0079	3.6041	1.6350	1.3053	3.2518	3.4485	1.0246	2.5455	2.0243	1.8721	4.0244	1.3363	1.6053	3.3627	4.4913	3.0914	2.5949	2.3136	1.3537	1.3513	1.4471	1.7456	1.7539	3.6467	2.1192	2.2330	2.4608	2.0044	1.1292	1.1801	2.6366	1.5599	1.5419	3.2196	3.7011	2.6662	1.5414	0.4518	1.0475
2.0200			1.2667	4.7904	2.3787	0.8448	2.9849	1.1881	1.0357	1.7115	1.0301	3.6872	1.6749	1.3344	3.3238	3.5072	1.0505	2.6065	2.0766	1.9052	4.0970	1.3639	1.6434	3.4329	4.6159	3.1683	2.6511	2.3613	1.3770	1.3835	1.4787	1.7876	1.7880	3.7341	2.1755	2.2778	2.5200	2.0497	1.1473	1.1986	2.7051	1.5917	1.5736	3.2815	3.7984	2.7427	1.5779	0.4602	1.0707
2.0300			1.4305	5.5986	2.7820	0.9118	3.4829	1.3939	1.1820	2.0246	1.1816	4.3174	1.9575	1.5435	3.8339	3.9815	1.2331	3.0564	2.4675	2.1670	4.7279	1.5666	1.9187	3.9668	5.4833	3.7251	3.0795	2.6900	1.5518	1.6090	1.7164	2.0863	2.0451	4.3742	2.5783	2.6308	2.9455	2.3740	1.2907	1.3344	3.2077	1.8254	1.8024	3.7482	4.4792	3.2783	1.8481	0.5161	1.2361
2.0400			1.9113	7.9392	4.0246	1.0734	4.9606	2.0208	1.6120	2.9714	1.6061	6.1891	2.7932	2.2025	5.3260	5.4943	1.7646	4.4504	3.6444	3.0051	6.8935	2.1829	2.7099	5.5159	8.0189	5.3585	4.3907	3.6163	2.0922	2.2435	2.4687	3.0079	2.8335	6.2226	3.7808	3.8078	4.2221	3.3438	1.7393	1.7287	4.7711	2.5580	2.4467	5.1305	6.4898	4.8895	2.6899	0.6754	1.7415
2.0500			2.8301	12.3934	6.6713	1.3009	7.9413	3.4104	2.5068	5.0345	2.3819	9.9570	4.4860	3.7353	8.2214	8.8221	2.8704	7.4612	6.1502	4.8429	12.0947	3.4935	4.2564	8.4875	13.0935	8.5229	7.1244	5.3082	3.2353	3.4509	4.1498	5.0535	4.4810	9.7309	6.2662	6.6333	6.8839	5.3472	2.7100	2.4903	8.2723	4.1425	3.6191	7.7703	10.5052	8.2287	4.5482	0.9921	2.8229
2.0600			4.0973	18.5459	10.9597	1.5182	12.5173	5.8880	3.9645	8.5705	3.4081	15.7798	7.0654	6.7061	12.3683	14.4998	4.6880	12.3996	10.3787	7.9385	21.6795	5.7169	6.5399	12.7529	20.8328	13.0301	11.4149	7.5081	5.0653	5.1942	7.1169	8.6213	7.1244	14.5573	10.1314	12.1308	11.1323	8.5360	4.3490	3.5680	14.3052	6.7542	5.1731	11.3583	16.3364	13.4627	7.7821	1.4789	4.6566
2.0700			5.3837	24.7257	16.2610	1.6621	17.8709	9.4428	5.8286	13.2898	4.4085	22.7010	10.0604	11.4480	16.7525	21.9549	7.0947	18.5752	16.0675	11.9278	34.7096	8.7227	9.1202	17.3927	29.6464	17.8228	16.4822	9.5701	7.2965	7.1341	11.2214	13.4912	10.4369	19.4264	14.7023	20.5933	16.3962	12.4573	6.5123	4.6985	22.2011	10.0321	6.7038	14.8421	22.4724	19.6575	12.1846	2.0602	7.1104
2.0800			6.3348	29.0912	21.1973	1.7181	22.6085	13.4895	7.6961	18.2355	5.1338	28.9098	12.6929	17.5141	20.1421	29.3554	9.6478	24.3574	22.1119	15.8073	46.5867	11.9676	11.3756	21.2088	36.5969	21.5816	20.9714	10.9709	9.3464	8.8190	15.6393	18.6466	13.6489	22.9281	18.7895	30.5083	21.3945	16.1382	8.7506	5.5541	29.7903	13.1112	7.8390	17.1760	27.0167	25.1178	16.8227	2.6079	9.7228
2.0900			6.8171	30.7866	24.5754	1.7035	25.7245	17.1535	9.1561	22.2936	5.4914	32.8649	14.3954	23.5801	21.9325	34.6285	11.8233	28.3367	27.0895	18.6015	52.2720	14.7446	12.9056	23.4473	39.4577	23.6210	23.8098	11.5387	10.7234	9.9357	19.3060	22.8643	16.0617	24.5348	21.5169	39.0136	25.0012	18.7405	10.5414	5.9785	34.9542	15.2469	8.4046	18.0487	28.9673	28.5968	20.5716	3.0080	11.9433
2.1000			6.8649	30.2395	25.9586	1.6438	26.8648	19.6890	9.9513	24.7758	5.5275	34.0597	15.0264	28.1441	22.1566	36.8230	13.2456	29.9824	30.0707	19.8985	50.4767	16.5048	13.5933	24.0566	38.2132	23.9584	24.8301	11.4279	11.2632	10.4479	21.5634	25.3090	17.3320	24.4056	22.6322	43.6379	26.6845	19.9344	11.6062	5.9748	37.0079	16.0905	8.4653	17.6753	28.6656	29.7414	22.7623	3.2209	13.3818
2.1100			6.5989	28.2453	25.6175	1.5610	26.4041	20.8551	10.1097	25.6510	5.3366	32.9188	14.7481	30.3668	21.2403	36.0906	13.8227	29.5897	30.7894	19.8208	43.7973	17.1747	13.5857	23.3761	34.2011	23.0755	24.3590	10.8744	11.0613	10.4476	22.2107	25.9311	17.5259	23.1491	22.3855	43.9686	26.6837	19.8736	11.8942	5.6592	36.2920	15.8196	8.1600	16.5080	26.8735	28.9795	23.2913	3.2547	13.9963
2.1200			6.1520	25.5692	24.1479	1.4708	24.8757	20.7444	9.7729	25.2008	5.0148	30.2720	13.8656	30.3609	19.6793	33.4526	13.6522	27.7966	29.7306	18.7643	35.6396	16.9132	13.0881	21.8894	29.1892	21.4799	22.9259	10.0693	10.3572	10.0917	21.5721	25.0853	16.8984	21.2950	21.2457	40.9427	25.4741	18.9288	11.5822	5.1735	33.8343	14.7861	7.6390	14.9681	24.3589	26.9785	22.4950	3.1526	13.9116
2.1300			5.6315	22.7545	22.0896	1.3833	22.8010	19.7387	9.1313	23.8694	4.6365	26.9569	12.6762	28.7404	17.8649	29.9091	12.9518	25.2785	27.5651	17.1750	28.1461	16.0177	12.3058	20.0235	24.3266	19.5728	21.0201	9.1837	9.3997	9.5320	20.0935	23.3063	15.7711	19.2371	19.6120	36.1784	23.5890	17.5006	10.8812	4.6337	30.5519	13.3364	7.0150	13.3570	21.6745	24.3862	20.8702	2.9667	13.3391
2.1400			5.1045	20.1142	19.8362	1.3028	20.5529	18.2195	8.3452	22.0849	4.2448	23.5871	11.4101	26.2602	16.0672	26.1981	11.9602	22.5672	24.9091	15.4149	22.0986	14.7918	11.4041	18.0869	20.1710	17.6210	19.0002	8.3288	8.3872	8.8907	18.1865	21.1061	14.4292	17.2524	17.8061	30.9922	21.4645	15.9096	9.9847	4.1078	27.0988	11.7814	6.3746	11.8566	19.1428	21.6844	18.8745	2.7444	12.4974
2.1500			4.6213	17.7717	17.6944	1.2355	18.3886	16.5159	7.5431	20.1825	3.8852	20.5229	10.2088	23.5396	14.4427	22.7601	10.8795	20.0046	22.2178	13.7010	17.5320	13.4773	10.4872	16.2746	16.8671	15.8321	17.0822	7.5693	7.4290	8.2530	16.2047	18.8518	13.0813	15.4866	16.0718	26.2151	19.3954	14.3643	9.0612	3.6459	23.9046	10.3359	5.7867	10.5357	16.8927	19.1304	16.8619	2.5214	11.5660
2.1600			4.2133	15.8181	15.8120	1.1826	16.4819	14.8651	6.8143	18.3741	3.5759	17.9173	9.1345	20.9532	13.0569	19.8382	9.8414	17.7203	19.7400	12.1725	14.2355	12.2043	9.6464	14.6748	14.3346	14.2927	15.3620	6.9148	6.6002	7.6671	14.3852	16.7495	11.8262	13.9938	14.5313	22.1944	17.5357	12.9554	8.2095	3.2711	21.1506	9.0711	5.2806	9.4504	15.0215	16.9102	15.0340	2.3139	10.6534
2.1700			3.8832	14.2387	14.2298	1.1432	14.8744	13.3851	6.1871	16.7552	3.3203	15.7648	8.2405	18.6342	11.8950	17.4608	8.8947	15.8066	17.5746	10.8954	11.8728	11.0646	8.9182	13.3007	12.4295	13.0153	13.9131	6.3861	5.9263	7.1470	12.8040	14.9395	10.7347	12.7475	13.2215	18.9662	15.9173	11.7607	7.4683	2.9727	18.8669	8.0265	4.8546	8.5979	13.5138	15.0739	13.4434	2.1342	9.8180
2.1800			3.6186	12.9833	12.9132	1.1153	13.5425	12.1127	5.6554	15.3395	3.1103	14.0279	7.5205	16.6864	10.9542	15.5671	8.0862	14.2568	15.7671	9.8576	10.1713	10.0979	8.3085	12.1728	11.0239	11.9640	12.7270	5.9733	5.3871	6.7104	11.4682	13.4387	9.8281	11.7455	12.1186	16.4011	14.5740	10.7795	6.8373	2.7465	16.9866	7.2016	4.5105	7.9447	12.3198	13.5895	12.1162	1.9861	9.1003
2.1900			3.4151	11.9912	11.8496	1.0966	12.4565	11.0297	5.2268	14.1569	2.9458	12.6603	6.9401	15.0973	10.2097	14.0556	7.4186	13.0203	14.2886	9.0152	8.9626	9.2982	7.8083	11.2657	9.9922	11.1229	11.7715	5.6584	4.9653	6.3530	10.3921	12.2005	9.0915	10.9564	11.2235	14.4146	13.4800	9.9879	6.3246	2.5815	15.4733	6.5521	4.2429	7.4482	11.3730	12.3871	11.0477	1.8672	8.5016
2.2000			3.2629	11.2002	11.0038	1.0850	11.5943	10.1383	4.8868	13.1832	2.8199	11.5899	6.4853	13.8141	9.6241	12.8720	6.8760	12.0248	13.0901	8.3533	8.1018	8.6380	7.3963	10.5435	9.2357	10.4610	10.9997	5.4223	4.6448	6.0644	9.5360	11.1958	8.4952	10.3387	10.5072	12.8865	12.5946	9.3430	5.9153	2.4641	14.2673	6.0490	4.0393	7.0733	10.6234	11.4389	10.1969	1.7714	8.0099
2.2100			3.1506	10.5795	10.3329	1.0784	10.9135	9.4119	4.6187	12.3849	2.7248	10.7517	6.1359	12.7627	9.1633	11.9460	6.4304	11.2304	12.1199	7.8377	7.4754	8.0959	7.0640	9.9711	8.6804	9.9411	10.3765	5.2468	4.4038	5.8326	8.8468	10.3935	8.0105	9.8552	9.9354	11.7065	11.8770	8.8263	5.5906	2.3829	13.3028	5.6686	3.8869	6.7976	10.0370	10.6950	9.5180	1.6950	7.6083
2.2200			3.0686	10.0906	9.7986	1.0751	10.3756	8.8204	4.4048	11.7298	2.6537	10.0915	5.8691	11.9138	8.7985	11.2156	6.0695	10.5994	11.3309	7.4357	7.0247	7.6584	6.7977	9.5135	8.2728	9.5316	9.8795	5.1153	4.2236	5.6465	8.2956	9.7523	7.6236	9.4747	9.4773	10.7832	11.2913	8.4146	5.3331	2.3283	12.5250	5.3829	3.7745	6.5958	9.5754	10.1093	8.9682	1.6352	7.2753
2.2300			3.0092	9.7023	9.3700	1.0739	9.9488	8.3364	4.2337	11.1840	2.6008	9.5631	5.6658	11.2271	8.5065	10.6326	5.7796	10.0940	10.6802	7.1210	6.7055	7.3048	6.5829	9.1456	7.9730	9.2059	9.4807	5.0183	4.0892	5.4957	7.8590	9.2367	7.3134	9.1721	9.1071	10.0463	10.8071	8.0846	5.1262	2.2923	11.8904	5.1690	3.6928	6.4471	9.2079	9.6446	8.5289	1.5883	6.9997
2.2400			2.9659	9.3896	9.0222	1.0738	9.6074	7.9351	4.0985	10.7231	2.5616	9.1383	5.5107	10.6663	8.2692	10.1606	5.5457	9.6843	10.1388	6.8722	6.4822	7.0172	6.4083	8.8508	7.7504	8.9435	9.1577	4.9468	3.9878	5.3720	7.5107	8.8185	7.0628	8.9277	8.8045	9.4603	10.3984	7.8172	4.9578	2.2700	11.3654	5.0093	3.6338	6.3361	8.9110	9.2717	8.1752	1.5512	6.7719
2.2500			2.9342	9.1338	8.7344	1.0743	9.3305	7.5976	3.9907	10.3360	2.5322	8.7960	5.3917	10.2026	8.0725	9.7724	5.3562	9.3475	9.6865	6.6717	6.3291	6.7813	6.2643	8.6130	7.5855	8.7287	8.8926	4.8930	3.9107	5.2689	7.2303	8.4726	6.8577	8.7261	8.5527	8.9893	10.0490	7.5974	4.8213	2.2572	10.9240	4.8897	3.5914	6.2514	8.6669	8.9683	7.8877	1.5216	6.5813
2.2600			2.9105	8.9210	8.4929	1.0749	9.1016	7.3135	3.9041	10.0070	2.5100	8.5172	5.2995	9.8141	7.9060	9.4480	5.2009	9.0659	9.3054	6.5082	6.2272	6.5858	6.1439	8.4185	7.4641	8.5497	8.6719	4.8515	3.8518	5.1816	7.0019	8.1826	6.6876	8.5561	8.3392	8.6061	9.7476	7.4140	4.7094	2.2503	10.5449	4.7991	3.5611	6.1846	8.4625	8.7162	7.6505	1.4977	6.4197
2.2700			2.8923	8.7408	8.2871	1.0754	8.9102	7.0732	3.8338	9.7237	2.4928	8.2874	5.2270	9.4842	7.7623	9.1722	5.0728	8.8271	8.9807	6.3739	6.1630	6.4220	6.0416	8.2571	7.3754	8.3970	8.4854	4.8182	3.8062	5.1065	6.8133	7.9393	6.5444	8.4101	8.1556	8.2906	9.4843	7.2589	4.6163	2.2471	10.2157	4.7304	3.5392	6.1297	8.2883	8.5041	7.4523	1.4780	6.2810
2.2800			2.8779	8.5857	8.1102	1.0758	8.7473	6.8679	3.7758	9.4770	2.4792	8.0955	5.1687	9.2005	7.6363	8.9336	4.9662	8.6216	8.7012	6.2622	6.1266	6.2831	5.9531	8.1209	7.3110	8.2645	8.3252	4.7905	3.7704	5.0411	6.6559	7.7334	6.4221	8.2824	7.9957	8.0280	9.2511	7.1248	4.5379	2.2459	9.9270	4.6778	3.5232	6.0831	8.1374	8.3227	7.2843	1.4616	6.1603
2.2900			2.8660	8.4503	7.9564	1.0760	8.6068	6.6908	3.7275	9.2600	2.4682	7.9335	5.1208	8.9534	7.5243	8.7253	4.8763	8.4422	8.4585	6.1678	6.1105	6.1639	5.8756	8.0039	7.2645	8.1474	8.1858	4.7665	3.7416	4.9836	6.5226	7.5569	6.3162	8.1690	7.8549	7.8071	9.0424	7.0076	4.4709	2.2457	9.6720	4.6372	3.5110	6.0422	8.0047	8.1657	7.1393	1.4477	6.0540
2.3000			2.8557	8.3303	7.8208	1.0760	8.4838	6.5368	3.6867	9.0675	2.4589	7.7952	5.0807	8.7348	7.4237	8.5413	4.7999	8.2839	8.2461	6.0868	6.1089	6.0603	5.8067	7.9017	7.2316	8.0423	8.0628	4.7450	3.7178	4.9324	6.4083	7.4041	6.2233	8.0670	7.7297	7.6199	8.8541	6.9038	4.4128	2.2458	9.4447	4.6052	3.5013	6.0052	7.8868	8.0285	7.0128	1.4359	5.9595
2.3100			2.8467	8.2230	7.6999	1.0758	8.3744	6.4021	3.6518	8.8950	2.4508	7.6759	5.0463	8.5399	7.3327	8.3778	4.7342	8.1426	8.0590	6.0164	6.1179	5.9690	5.7449	7.8109	7.2088	7.9470	7.9531	4.7254	3.6976	4.8864	6.3086	7.2707	6.1410	7.9742	7.6174	7.4599	8.6829	6.8109	4.3621	2.2457	9.2405	4.5793	3.4932	5.9714	7.7810	7.9072	6.9013	1.4255	5.8747
2.3200			2.8386	8.1261	7.5911	1.0755	8.2757	6.2834	3.6217	8.7394	2.4437	7.5722	5.0161	8.3646	7.2496	8.2319	4.6772	8.0158	7.8932	5.9542	6.1348	5.8881	5.6889	7.7293	7.1937	7.8597	7.8542	4.7071	3.6801	4.8447	6.2209	7.1531	6.0672	7.8890	7.5155	7.3224	8.5264	6.7272	4.3171	2.2454	9.0559	4.5577	3.4859	5.9400	7.6854	7.7985	6.8020	1.4165	5.7980
2.3300			2.8311	8.0383	7.4924	1.0750	8.1856	6.1781	3.5952	8.5978	2.4372	7.4813	4.9888	8.2060	7.1733	8.1009	4.6273	7.9006	7.7458	5.8988	6.1573	5.8156	5.6378	7.6548	7.1845	7.7786	7.7642	4.6897	3.6645	4.8067	6.1430	7.0486	6.0005	7.8102	7.4222	7.2037	8.3829	6.6509	4.2770	2.2448	8.8883	4.5388	3.4791	5.9104	7.5984	7.7003	6.7127	1.4085	5.7282
2.3400			2.8241	7.9580	7.4021	1.0745	8.1024	6.0842	3.5719	8.4684	2.4313	7.4012	4.9637	8.0622	7.1029	7.9829	4.5829	7.7954	7.6141	5.8488	6.1837	5.7503	5.5908	7.5862	7.1797	7.7034	7.6817	4.6732	3.6505	4.7717	6.0732	6.9550	5.9399	7.7371	7.3365	7.1008	8.2508	6.5810	4.2410	2.2438	8.7353	4.5221	3.4726	5.8824	7.5190	7.6109	6.6317	1.4014	5.6644
2.3500			2.8175	7.8844	7.3190	1.0739	8.0250	5.9998	3.5510	8.3494	2.4257	7.3300	4.9403	7.9309	7.0377	7.8762	4.5433	7.6991	7.4960	5.8033	6.2127	5.6909	5.5474	7.5223	7.1783	7.6328	7.6055	4.6575	3.6376	4.7394	6.0103	6.8706	5.8843	7.6687	7.2572	7.0114	8.1286	6.5166	4.2083	2.2426	8.5952	4.5068	3.4661	5.8557	7.4461	7.5289	6.5575	1.3950	5.6058
2.3600			2.8112	7.8166	7.2421	1.0733	7.9524	5.9238	3.5321	8.2394	2.4204	7.2665	4.9183	7.8105	6.9770	7.7793	4.5078	7.6100	7.3897	5.7615	6.2434	5.6367	5.5070	7.4624	7.1794	7.5665	7.5347	4.6423	3.6255	4.7094	5.9532	6.7939	5.8330	7.6044	7.1836	6.9333	8.0153	6.4568	4.1784	2.2411	8.4663	4.4925	3.4596	5.8303	7.3791	7.4532	6.4893	1.3893	5.5515
2.3700			2.8052	7.7539	7.1706	1.0726	7.8839	5.8549	3.5148	8.1375	2.4153	7.2094	4.8972	7.6994	6.9203	7.6910	4.4756	7.5275	7.2938	5.7227	6.2749	5.5869	5.4691	7.4059	7.1824	7.5040	7.4684	4.6276	3.6142	4.6813	5.9009	6.7238	5.7855	7.5438	7.1149	6.8649	7.9102	6.4011	4.1509	2.2393	8.3474	4.4788	3.4531	5.8059	7.3171	7.3827	6.4263	1.3840	5.5012
2.3800			2.7994	7.6959	7.1038	1.0719	7.8188	5.7919	3.4989	8.0424	2.4105	7.1580	4.8769	7.5965	6.8672	7.6103	4.4461	7.4510	7.2069	5.6865	6.3066	5.5408	5.4335	7.3522	7.1869	7.4446	7.4061	4.6133	3.6034	4.6550	5.8526	6.6593	5.7412	7.4866	7.0505	6.8048	7.8121	6.3489	4.1256	2.2374	8.2373	4.4655	3.4465	5.7827	7.2597	7.3170	6.3674	1.3792	5.4543
2.3900			2.7938	7.6419	7.0411	1.0712	7.7569	5.7344	3.4842	7.9530	2.4058	7.1115	4.8573	7.5007	6.8173	7.5363	4.4189	7.3794	7.1282	5.6525	6.3380	5.4978	5.3998	7.3011	7.1923	7.3884	7.3473	4.5995	3.5932	4.6302	5.8076	6.5995	5.6998	7.4322	6.9897	6.7518	7.7204	6.2998	4.1020	2.2353	8.1351	4.4524	3.4399	5.7604	7.2063	7.2553	6.3125	1.3747	5.4104
2.4000			2.7884	7.5916	6.9821	1.0705	7.6977	5.6813	3.4703	7.8689	2.4012	7.0691	4.8383	7.4112	6.7703	7.4683	4.3935	7.3123	7.0565	5.6204	6.3686	5.4576	5.3680	7.2522	7.1984	7.3347	7.2914	4.5860	3.5832	4.6067	5.7657	6.5438	5.6607	7.3805	6.9323	6.7050	7.6346	6.2533	4.0799	2.2331	8.0398	4.4395	3.4332	5.7390	7.1565	7.1972	6.2611	1.3706	5.3690
2.4100			2.7831	7.5447	6.9262	1.0697	7.6408	5.6323	3.4573	7.7896	2.3967	7.0304	4.8199	7.3273	6.7259	7.4056	4.3697	7.2492	6.9912	5.5898	6.3983	5.4197	5.3376	7.2053	7.2048	7.2833	7.2382	4.5729	3.5736	4.5844	5.7263	6.4917	5.6238	7.3311	6.8776	6.6634	7.5541	6.2093	4.0591	2.2308	7.9510	4.4268	3.4265	5.7183	7.1100	7.1421	6.2123	1.3668	5.3301
2.4200			2.7780	7.5007	6.8733	1.0689	7.5861	5.5867	3.4448	7.7145	2.3923	6.9951	4.8018	7.2482	6.6839	7.3478	4.3472	7.1895	6.9316	5.5606	6.4268	5.3839	5.3086	7.1602	7.2115	7.2339	7.1873	4.5600	3.5643	4.5631	5.6890	6.4427	5.5889	7.2839	6.8257	6.6265	7.4784	6.1675	4.0395	2.2285	7.8678	4.4141	3.4199	5.6982	7.0664	7.0899	6.1664	1.3632	5.2932
2.4300			2.7729	7.4595	6.8229	1.0681	7.5334	5.5443	3.4330	7.6430	2.3880	6.9626	4.7842	7.1736	6.6441	7.2941	4.3258	7.1331	6.8770	5.5326	6.4540	5.3498	5.2808	7.1168	7.2182	7.1864	7.1386	4.5475	3.5552	4.5427	5.6536	6.3964	5.5556	7.2386	6.7760	6.5935	7.4070	6.1275	4.0209	2.2261	7.7898	4.4016	3.4132	5.6789	7.0255	7.0403	6.1225	1.3598	5.2581
2.4400			2.7680	7.4207	6.7749	1.0673	7.4826	5.5047	3.4216	7.5748	2.3837	6.9327	4.7669	7.1029	6.6063	7.2444	4.3053	7.0796	6.8269	5.5057	6.4799	5.3174	5.2542	7.0750	7.2248	7.1408	7.0917	4.5352	3.5464	4.5231	5.6201	6.3524	5.5239	7.1952	6.7285	6.5641	7.3396	6.0892	4.0031	2.2237	7.7165	4.3892	3.4066	5.6602	6.9871	6.9930	6.0807	1.3565	5.2247
2.4500			2.7632	7.3843	6.7291	1.0666	7.4334	5.4675	3.4106	7.5098	2.3795	6.9051	4.7499	7.0358	6.5703	7.1982	4.2858	7.0287	6.7809	5.4798	6.5043	5.2863	5.2284	7.0346	7.2312	7.0967	7.0466	4.5232	3.5377	4.5043	5.5878	6.3106	5.4935	7.1535	6.6831	6.5376	7.2760	6.0525	3.9862	2.2213	7.6475	4.3770	3.4001	5.6420	6.9509	6.9478	6.0408	1.3534	5.1927
2.4600			2.7585	7.3500	6.6853	1.0658	7.3859	5.4324	3.4000	7.4475	2.3754	6.8796	4.7334	6.9719	6.5360	7.1551	4.2670	6.9802	6.7386	5.4548	6.5275	5.2566	5.2036	6.9956	7.2375	7.0542	7.0031	4.5115	3.5292	4.4861	5.5569	6.2707	5.4645	7.1133	6.6394	6.5137	7.2158	6.0173	3.9700	2.2189	7.5824	4.3648	3.3935	5.6245	6.9167	6.9045	6.0027	1.3504	5.1621
2.4700			2.7539	7.3177	6.6433	1.0650	7.3399	5.3991	3.3897	7.3878	2.3714	6.8560	4.7172	6.9110	6.5033	7.1149	4.2489	6.9341	6.6995	5.4306	6.5492	5.2280	5.1796	6.9579	7.2435	7.0133	6.9611	4.4999	3.5209	4.4686	5.5273	6.2325	5.4365	7.0747	6.5974	6.4921	7.1587	5.9834	3.9544	2.2164	7.5210	4.3529	3.3871	5.6075	6.8844	6.8629	5.9662	1.3476	5.1328
2.4800			2.7494	7.2872	6.6030	1.0642	7.2953	5.3678	3.3797	7.3303	2.3674	6.8341	4.7014	6.8528	6.4721	7.0774	4.2315	6.8899	6.6635	5.4071	6.5697	5.2004	5.1563	6.9215	7.2492	6.9737	6.9204	4.4886	3.5127	4.4515	5.4987	6.1959	5.4096	7.0375	6.5569	6.4727	7.1045	5.9507	3.9393	2.2140	7.4629	4.3410	3.3807	5.5909	6.8539	6.8231	5.9312	1.3448	5.1045
2.4900			2.7449	7.2585	6.5644	1.0635	7.2521	5.3380	3.3700	7.2751	2.3635	6.8138	4.6859	6.7971	6.4424	7.0423	4.2146	6.8476	6.6303	5.3844	6.5889	5.1739	5.1339	6.8863	7.2547	6.9356	6.8811	4.4776	3.5047	4.4349	5.4712	6.1607	5.3837	7.0017	6.5179	6.4551	7.0531	5.9192	3.9248	2.2116	7.4079	4.3294	3.3745	5.5746	6.8251	6.7848	5.8976	1.3421	5.0773
2.5000			2.7406	7.2313	6.5271	1.0627	7.2102	5.3096	3.3605	7.2219	2.3596	6.7949	4.6707	6.7437	6.4139	7.0094	4.1983	6.8072	6.5996	5.3623	6.6069	5.1482	5.1121	6.8523	7.2598	6.8987	6.8430	4.4667	3.4969	4.4189	5.4447	6.1269	5.3587	6.9671	6.4802	6.4392	7.0041	5.8888	3.9108	2.2092	7.3557	4.3180	3.3683	5.5589	6.7977	6.7479	5.8653	1.3396	5.0511
2.5100			2.7363	7.2057	6.4913	1.0620	7.1695	5.2827	3.3512	7.1706	2.3558	6.7774	4.6559	6.6925	6.3866	6.9786	4.1824	6.7685	6.5711	5.3408	6.6239	5.1234	5.0909	6.8194	7.2647	6.8631	6.8060	4.4561	3.4893	4.4032	5.4189	6.0943	5.3346	6.9337	6.4437	6.4248	6.9575	5.8594	3.8973	2.2069	7.3063	4.3067	3.3623	5.5438	6.7718	6.7125	5.8345	1.3371	5.0257
2.5200			2.7321	7.1814	6.4569	1.0612	7.1301	5.2571	3.3422	7.1211	2.3520	6.7611	4.6414	6.6432	6.3606	6.9497	4.1669	6.7313	6.5447	5.3199	6.6397	5.0994	5.0703	6.7876	7.2693	6.8284	6.7702	4.4457	3.4818	4.3880	5.3938	6.0628	5.3114	6.9015	6.4086	6.4117	6.9133	5.8310	3.8842	2.2046	7.2593	4.2956	3.3563	5.5291	6.7473	6.6784	5.8046	1.3346	5.0012
2.5300			2.7279	7.1585	6.4238	1.0605	7.0918	5.2326	3.3333	7.0731	2.3483	6.7459	4.6272	6.5959	6.3356	6.9225	4.1518	6.6956	6.5204	5.2996	6.6546	5.0761	5.0502	6.7568	7.2735	6.7948	6.7354	4.4355	3.4744	4.3732	5.3698	6.0324	5.2889	6.8703	6.3746	6.3998	6.8711	5.8035	3.8715	2.2023	7.2147	4.2848	3.3504	5.5149	6.7240	6.6456	5.7757	1.3323	4.9774
2.5400			2.7238	7.1369	6.3919	1.0598	7.0546	5.2090	3.3247	7.0267	2.3447	6.7317	4.6132	6.5503	6.3117	6.8970	4.1372	6.6614	6.4976	5.2799	6.6685	5.0536	5.0307	6.7270	7.2775	6.7622	6.7017	4.4255	3.4672	4.3587	5.3463	6.0030	5.2671	6.8402	6.3417	6.3889	6.8308	5.7768	3.8591	2.2001	7.1723	4.2742	3.3446	5.5010	6.7018	6.6139	5.7477	1.3301	4.9543
2.5500			2.7199	7.1164	6.3609	1.0591	7.0185	5.1867	3.3162	6.9817	2.3411	6.7185	4.5996	6.5063	6.2887	6.8730	4.1229	6.6284	6.4767	5.2606	6.6816	5.0316	5.0116	6.6982	7.2812	6.7307	6.6689	4.4157	3.4601	4.3446	5.3236	5.9745	5.2461	6.8112	6.3097	6.3791	6.7924	5.7509	3.8471	2.1979	7.1319	4.2639	3.3389	5.4876	6.6808	6.5833	5.7208	1.3278	4.9319
2.5600			2.7160	7.0969	6.3311	1.0584	6.9834	5.1652	3.3079	6.9382	2.3376	6.7062	4.5862	6.4639	6.2667	6.8504	4.1090	6.5968	6.4570	5.2418	6.6938	5.0104	4.9930	6.6703	7.2846	6.7001	6.6370	4.4061	3.4531	4.3308	5.3015	5.9470	5.2257	6.7831	6.2789	6.3700	6.7557	5.7259	3.8355	2.1957	7.0935	4.2535	3.3333	5.4745	6.6609	6.5537	5.6948	1.3257	4.9102
2.5700			2.7121	7.0786	6.3023	1.0577	6.9493	5.1445	3.2998	6.8959	2.3341	6.6948	4.5731	6.4230	6.2456	6.8292	4.0954	6.5662	6.4389	5.2235	6.7053	4.9897	4.9750	6.6434	7.2879	6.6703	6.6061	4.3967	3.4463	4.3173	5.2801	5.9203	5.2059	6.7559	6.2488	6.3618	6.7207	5.7016	3.8241	2.1935	7.0569	4.2432	3.3278	5.4619	6.6418	6.5251	5.6695	1.3236	4.8890
2.5800			2.7083	7.0611	6.2745	1.0571	6.9162	5.1245	3.2919	6.8549	2.3307	6.6841	4.5603	6.3834	6.2254	6.8091	4.0821	6.5368	6.4217	5.2057	6.7161	4.9696	4.9574	6.6172	7.2909	6.6415	6.5760	4.3874	3.4396	4.3041	5.2591	5.8944	5.1868	6.7296	6.2197	6.3542	6.6873	5.6780	3.8131	2.1914	7.0220	4.2332	3.3224	5.4496	6.6238	6.4976	5.6449	1.3215	4.8685
2.5900			2.7047	7.0446	6.2476	1.0564	6.8840	5.1056	3.2840	6.8151	2.3273	6.6740	4.5477	6.3452	6.2060	6.7902	4.0691	6.5086	6.4061	5.1883	6.7261	4.9500	4.9401	6.5919	7.2936	6.6135	6.5467	4.3784	3.4330	4.2912	5.2389	5.8693	5.1681	6.7041	6.1916	6.3473	6.6552	5.6551	3.8023	2.1893	6.9886	4.2234	3.3171	5.4377	6.6066	6.4710	5.6210	1.3195	4.8484
2.6000			2.7010	7.0290	6.2216	1.0557	6.8526	5.0873	3.2764	6.7764	2.3240	6.6647	4.5353	6.3082	6.1873	6.7723	4.0564	6.4814	6.3911	5.1714	6.7356	4.9310	4.9233	6.5675	7.2962	6.5863	6.5182	4.3695	3.4266	4.2786	5.2192	5.8450	5.1501	6.6795	6.1644	6.3409	6.6247	5.6328	3.7918	2.1873	6.9569	4.2137	3.3119	5.4259	6.5902	6.4452	5.5979	1.3175	4.8289
2.6100			2.6974	7.0141	6.1965	1.0551	6.8221	5.0697	3.2688	6.7389	2.3207	6.6561	4.5232	6.2723	6.1694	6.7555	4.0440	6.4553	6.3773	5.1548	6.7444	4.9124	4.9069	6.5438	7.2985	6.5601	6.4905	4.3607	3.4203	4.2663	5.1998	5.8213	5.1326	6.6556	6.1377	6.3351	6.5954	5.6111	3.7816	2.1852	6.9265	4.2043	3.3067	5.4147	6.5746	6.4204	5.5755	1.3155	4.8099
2.6200			2.6939	7.0001	6.1722	1.0544	6.7924	5.0528	3.2614	6.7023	2.3174	6.6479	4.5113	6.2376	6.1521	6.7395	4.0318	6.4300	6.3645	5.1386	6.7527	4.8944	4.8908	6.5208	7.3007	6.5346	6.4635	4.3522	3.4141	4.2542	5.1811	5.7983	5.1155	6.6326	6.1117	6.3297	6.5673	5.5901	3.7716	2.1833	6.8975	4.1953	3.3017	5.4037	6.5597	6.3963	5.5538	1.3136	4.7913
2.6300			2.6904	6.9867	6.1486	1.0538	6.7635	5.0362	3.2542	6.6667	2.3142	6.6403	4.4996	6.2040	6.1355	6.7245	4.0199	6.4055	6.3524	5.1228	6.7604	4.8767	4.8751	6.4985	7.3027	6.5096	6.4372	4.3437	3.4080	4.2423	5.1628	5.7760	5.0990	6.6102	6.0865	6.3248	6.5405	5.5696	3.7618	2.1813	6.8699	4.1862	3.2967	5.3930	6.5456	6.3730	5.5327	1.3117	4.7731
2.6400			2.6869	6.9740	6.1258	1.0531	6.7353	5.0203	3.2470	6.6321	2.3111	6.6330	4.4881	6.1714	6.1196	6.7102	4.0083	6.3820	6.3411	5.1073	6.7677	4.8596	4.8597	6.4770	7.3046	6.4854	6.4117	4.3355	3.4019	4.2306	5.1449	5.7543	5.0828	6.5886	6.0621	6.3203	6.5148	5.5496	3.7523	2.1794	6.8434	4.1771	3.2918	5.3824	6.5321	6.3506	5.5125	1.3099	4.7554
2.6500			2.6836	6.9620	6.1036	1.0525	6.7079	5.0050	3.2400	6.5985	2.3079	6.6262	4.4767	6.1397	6.1043	6.6967	3.9969	6.3592	6.3305	5.0922	6.7745	4.8428	4.8447	6.4561	7.3063	6.4618	6.3868	4.3273	3.3960	4.2193	5.1275	5.7332	5.0672	6.5677	6.0382	6.3161	6.4901	5.5302	3.7429	2.1774	6.8181	4.1681	3.2869	5.3725	6.5192	6.3287	5.4929	1.3081	4.7381
2.6600			2.6802	6.9506	6.0822	1.0519	6.6812	4.9905	3.2330	6.5657	2.3049	6.6198	4.4656	6.1090	6.0895	6.6839	3.9857	6.3373	6.3207	5.0775	6.7809	4.8264	4.8299	6.4358	7.3078	6.4391	6.3625	4.3193	3.3902	4.2082	5.1104	5.7126	5.0519	6.5473	6.0150	6.3122	6.4664	5.5112	3.7338	2.1756	6.7939	4.1593	3.2821	5.3626	6.5069	6.3076	5.4737	1.3063	4.7212
2.6700			2.6770	6.9399	6.0616	1.0512	6.6552	4.9763	3.2262	6.5337	2.3018	6.6139	4.4547	6.0792	6.0753	6.6718	3.9747	6.3160	6.3115	5.0631	6.7868	4.8105	4.8155	6.4162	7.3092	6.4169	6.3388	4.3115	3.3843	4.1973	5.0936	5.6926	5.0371	6.5276	5.9925	6.3086	6.4438	5.4928	3.7249	2.1737	6.7707	4.1507	3.2774	5.3530	6.4951	6.2872	5.4550	1.3046	4.7046
2.6800			2.6737	6.9297	6.0414	1.0506	6.6298	4.9625	3.2195	6.5025	2.2988	6.6084	4.4439	6.0502	6.0616	6.6603	3.9639	6.2953	6.3031	5.0490	6.7924	4.7949	4.8014	6.3971	7.3105	6.3953	6.3158	4.3038	3.3786	4.1865	5.0773	5.6731	5.0226	6.5085	5.9706	6.3053	6.4220	5.4749	3.7161	2.1718	6.7485	4.1423	3.2727	5.3438	6.4839	6.2673	5.4369	1.3029	4.6884
2.6900			2.6705	6.9199	6.0219	1.0501	6.6051	4.9492	3.2128	6.4722	2.2958	6.6031	4.4334	6.0220	6.0485	6.6494	3.9534	6.2753	6.2949	5.0352	6.7976	4.7796	4.7876	6.3787	7.3117	6.3743	6.2933	4.2962	3.3730	4.1758	5.0613	5.6541	5.0086	6.4900	5.9492	6.3024	6.4012	5.4574	3.7076	2.1699	6.7273	4.1339	3.2682	5.3349	6.4732	6.2481	5.4192	1.3012	4.6726
2.7000			2.6674	6.9105	6.0031	1.0495	6.5810	4.9363	3.2063	6.4426	2.2929	6.5983	4.4229	5.9947	6.0358	6.6391	3.9431	6.2560	6.2873	5.0217	6.8024	4.7647	4.7741	6.3607	7.3128	6.3539	6.2714	4.2887	3.3675	4.1655	5.0458	5.6357	4.9948	6.4721	5.9284	6.2997	6.3811	5.4403	3.6992	2.1682	6.7069	4.1260	3.2636	5.3262	6.4630	6.2295	5.4019	1.2995	4.6570
2.7100			2.6642	6.9017	5.9848	1.0489	6.5575	4.9239	3.1999	6.4137	2.2899	6.5937	4.4127	5.9680	6.0235	6.6292	3.9329	6.2374	6.2802	5.0085	6.8070	4.7501	4.7609	6.3433	7.3137	6.3340	6.2501	4.2814	3.3621	4.1553	5.0305	5.6176	4.9815	6.4547	5.9081	6.2972	6.3619	5.4236	3.6910	2.1664	6.6874	4.1178	3.2591	5.3177	6.4532	6.2114	5.3851	1.2978	4.6418
2.7200			2.6611	6.8932	5.9671	1.0484	6.5345	4.9118	3.1935	6.3855	2.2870	6.5892	4.4026	5.9421	6.0117	6.6199	3.9229	6.2193	6.2734	4.9955	6.8112	4.7359	4.7480	6.3265	7.3146	6.3147	6.2293	4.2741	3.3567	4.1452	5.0157	5.6000	4.9684	6.4377	5.8883	6.2947	6.3434	5.4074	3.6829	2.1646	6.6687	4.1098	3.2547	5.3092	6.4438	6.1938	5.3688	1.2962	4.6269
2.7300			2.6581	6.8850	5.9499	1.0478	6.5122	4.9001	3.1873	6.3580	2.2842	6.5850	4.3927	5.9169	6.0004	6.6110	3.9131	6.2020	6.2670	4.9828	6.8151	4.7220	4.7353	6.3101	7.3154	6.2958	6.2090	4.2670	3.3514	4.1353	5.0010	5.5829	4.9557	6.4214	5.8691	6.2925	6.3256	5.3916	3.6750	2.1629	6.6508	4.1020	3.2504	5.3010	6.4349	6.1768	5.3528	1.2946	4.6123
2.7400			2.6551	6.8774	5.9330	1.0473	6.4903	4.8887	3.1811	6.3312	2.2814	6.5811	4.3829	5.8924	5.9894	6.6026	3.9035	6.1852	6.2613	4.9704	6.8188	4.7083	4.7227	6.2942	7.3162	6.2775	6.1891	4.2600	3.3461	4.1255	4.9867	5.5662	4.9433	6.4054	5.8503	6.2903	6.3086	5.3761	3.6673	2.1612	6.6336	4.0941	3.2461	5.2929	6.4263	6.1603	5.3373	1.2930	4.5980
2.7500			2.6521	6.8701	5.9167	1.0468	6.4690	4.8778	3.1750	6.3050	2.2786	6.5775	4.3732	5.8685	5.9788	6.5945	3.8940	6.1688	6.2557	4.9582	6.8223	4.6950	4.7105	6.2788	7.3168	6.2597	6.1698	4.2531	3.3409	4.1160	4.9728	5.5498	4.9312	6.3900	5.8318	6.2883	6.2921	5.3610	3.6596	2.1594	6.6171	4.0864	3.2418	5.2853	6.4181	6.1442	5.3222	1.2914	4.5840
2.7600			2.6491	6.8632	5.9009	1.0462	6.4482	4.8672	3.1689	6.2795	2.2758	6.5740	4.3637	5.8452	5.9686	6.5869	3.8847	6.1529	6.2504	4.9462	6.8254	4.6820	4.6985	6.2638	7.3174	6.2422	6.1509	4.2464	3.3358	4.1066	4.9591	5.5339	4.9194	6.3750	5.8140	6.2864	6.2764	5.3463	3.6522	2.1578	6.6013	4.0787	3.2376	5.2776	6.4102	6.1286	5.3076	1.2899	4.5702
2.7700			2.6462	6.8566	5.8855	1.0457	6.4280	4.8570	3.1630	6.2545	2.2731	6.5708	4.3543	5.8226	5.9588	6.5796	3.8756	6.1375	6.2454	4.9345	6.8284	4.6692	4.6867	6.2492	7.3179	6.2253	6.1325	4.2397	3.3307	4.0973	4.9456	5.5184	4.9078	6.3605	5.7965	6.2846	6.2612	5.3320	3.6449	2.1561	6.5862	4.0712	3.2335	5.2702	6.4027	6.1135	5.2932	1.2883	4.5567
2.7800			2.6433	6.8503	5.8706	1.0452	6.4081	4.8470	3.1571	6.2302	2.2703	6.5677	4.3450	5.8005	5.9493	6.5727	3.8666	6.1225	6.2406	4.9230	6.8311	4.6567	4.6751	6.2351	7.3184	6.2086	6.1146	4.2331	3.3257	4.0882	4.9324	5.5032	4.8966	6.3464	5.7796	6.2829	6.2466	5.3179	3.6377	2.1544	6.5716	4.0638	3.2294	5.2630	6.3955	6.0988	5.2793	1.2868	4.5435
2.7900			2.6405	6.8443	5.8561	1.0447	6.3888	4.8374	3.1513	6.2064	2.2676	6.5649	4.3358	5.7790	5.9401	6.5660	3.8577	6.1081	6.2364	4.9117	6.8337	4.6444	4.6638	6.2213	7.3189	6.1925	6.0970	4.2267	3.3207	4.0793	4.9193	5.4883	4.8856	6.3326	5.7631	6.2812	6.2326	5.3042	3.6306	2.1528	6.5576	4.0565	3.2253	5.2560	6.3886	6.0845	5.2655	1.2853	4.5305
2.8000			2.6377	6.8385	5.8421	1.0442	6.3699	4.8280	3.1456	6.1831	2.2650	6.5621	4.3268	5.7580	5.9312	6.5597	3.8491	6.0941	6.2321	4.9007	6.8360	4.6324	4.6528	6.2080	7.3192	6.1768	6.0799	4.2203	3.3158	4.0705	4.9067	5.4739	4.8748	6.3193	5.7468	6.2797	6.2190	5.2909	3.6237	2.1512	6.5442	4.0492	3.2213	5.2493	6.3820	6.0705	5.2520	1.2838	4.5177
2.8100			2.6349	6.8329	5.8284	1.0438	6.3515	4.8189	3.1399	6.1603	2.2623	6.5596	4.3179	5.7375	5.9227	6.5537	3.8405	6.0805	6.2281	4.8898	6.8381	4.6206	4.6418	6.1951	7.3196	6.1615	6.0632	4.2140	3.3110	4.0619	4.8942	5.4597	4.8643	6.3064	5.7311	6.2782	6.2060	5.2778	3.6168	2.1496	6.5312	4.0421	3.2174	5.2426	6.3756	6.0571	5.2392	1.2824	4.5052
2.8200			2.6321	6.8277	5.8151	1.0433	6.3335	4.8097	3.1343	6.1381	2.2597	6.5571	4.3092	5.7176	5.9144	6.5479	3.8321	6.0674	6.2243	4.8791	6.8402	4.6091	4.6310	6.1825	7.3198	6.1466	6.0469	4.2078	3.3063	4.0534	4.8820	5.4459	4.8541	6.2938	5.7157	6.2768	6.1935	5.2650	3.6101	2.1480	6.5188	4.0350	3.2135	5.2361	6.3695	6.0440	5.2266	1.2809	4.4929
2.8300			2.6294	6.8227	5.8021	1.0428	6.3159	4.8010	3.1287	6.1164	2.2572	6.5547	4.3005	5.6981	5.9064	6.5425	3.8238	6.0546	6.2210	4.8687	6.8420	4.5978	4.6204	6.1702	7.3201	6.1323	6.0309	4.2017	3.3016	4.0450	4.8702	5.4323	4.8441	6.2816	5.7007	6.2755	6.1814	5.2525	3.6035	2.1464	6.5069	4.0281	3.2096	5.2298	6.3637	6.0313	5.2142	1.2795	4.4808
2.8400			2.6267	6.8179	5.7896	1.0424	6.2987	4.7926	3.1233	6.0952	2.2546	6.5523	4.2920	5.6791	5.8987	6.5372	3.8156	6.0422	6.2175	4.8584	6.8437	4.5867	4.6102	6.1583	7.3203	6.1182	6.0154	4.1958	3.2969	4.0368	4.8584	5.4191	4.8343	6.2698	5.6861	6.2742	6.1699	5.2403	3.5971	2.1448	6.4954	4.0211	3.2058	5.2237	6.3581	6.0189	5.2021	1.2780	4.4690
2.8500			2.6240	6.8134	5.7773	1.0419	6.2819	4.7845	3.1178	6.0745	2.2521	6.5502	4.2836	5.6606	5.8913	6.5322	3.8076	6.0302	6.2143	4.8484	6.8453	4.5759	4.6001	6.1468	7.3205	6.1045	6.0002	4.1898	3.2923	4.0287	4.8468	5.4062	4.8247	6.2583	5.6720	6.2730	6.1587	5.2284	3.5907	2.1433	6.4844	4.0144	3.2020	5.2178	6.3527	6.0068	5.1904	1.2766	4.4573
2.8600			2.6213	6.8090	5.7655	1.0414	6.2655	4.7766	3.1125	6.0542	2.2495	6.5482	4.2753	5.6425	5.8841	6.5274	3.7997	6.0185	6.2112	4.8385	6.8467	4.5652	4.5901	6.1356	7.3206	6.0910	5.9853	4.1840	3.2877	4.0207	4.8355	5.3936	4.8153	6.2471	5.6580	6.2718	6.1479	5.2167	3.5845	2.1418	6.4738	4.0076	3.1983	5.2119	6.3475	5.9952	5.1789	1.2752	4.4459
2.8700			2.6187	6.8048	5.7539	1.0410	6.2494	4.7688	3.1072	6.0344	2.2470	6.5461	4.2670	5.6249	5.8771	6.5228	3.7919	6.0071	6.2084	4.8288	6.8480	4.5548	4.5802	6.1246	7.3207	6.0778	5.9708	4.1783	3.2832	4.0128	4.8242	5.3812	4.8062	6.2362	5.6443	6.2707	6.1375	5.2053	3.5783	2.1403	6.4636	4.0010	3.1946	5.2061	6.3426	5.9838	5.1676	1.2738	4.4346
2.8800			2.6161	6.8008	5.7425	1.0405	6.2338	4.7613	3.1019	6.0150	2.2446	6.5442	4.2590	5.6077	5.8703	6.5184	3.7843	5.9961	6.2057	4.8193	6.8492	4.5446	4.5707	6.1140	7.3208	6.0650	5.9567	4.1726	3.2787	4.0051	4.8133	5.3691	4.7973	6.2257	5.6308	6.2696	6.1275	5.1942	3.5722	2.1388	6.4537	3.9944	3.1909	5.2006	6.3378	5.9728	5.1567	1.2725	4.4236
2.8900			2.6135	6.7970	5.7315	1.0401	6.2185	4.7539	3.0967	5.9960	2.2421	6.5423	4.2510	5.5909	5.8638	6.5142	3.7767	5.9854	6.2030	4.8100	6.8503	4.5345	4.5612	6.1037	7.3208	6.0527	5.9428	4.1671	3.2742	3.9975	4.8025	5.3573	4.7885	6.2154	5.6178	6.2685	6.1178	5.1833	3.5663	2.1373	6.4443	3.9879	3.1873	5.1952	6.3332	5.9620	5.1459	1.2711	4.4127
2.9000			2.6110	6.7934	5.7208	1.0397	6.2035	4.7469	3.0916	5.9774	2.2397	6.5406	4.2431	5.5744	5.8575	6.5101	3.7693	5.9750	6.2005	4.8008	6.8513	4.5247	4.5519	6.0937	7.3209	6.0404	5.9293	4.1616	3.2698	3.9900	4.7921	5.3457	4.7800	6.2054	5.6050	6.2675	6.1085	5.1726	3.5604	2.1359	6.4352	3.9814	3.1838	5.1898	6.3288	5.9516	5.1352	1.2698	4.4020
2.9100			2.6084	6.7899	5.7105	1.0392	6.1889	4.7399	3.0865	5.9592	2.2373	6.5390	4.2353	5.5584	5.8514	6.5063	3.7620	5.9649	6.1980	4.7918	6.8522	4.5150	4.5428	6.0839	7.3209	6.0286	5.9161	4.1562	3.2655	3.9826	4.7817	5.3344	4.7716	6.1957	5.5926	6.2664	6.0996	5.1622	3.5547	2.1344	6.4265	3.9750	3.1802	5.1846	6.3245	5.9414	5.1248	1.2684	4.3915
2.9200			2.6059	6.7864	5.7004	1.0388	6.1746	4.7333	3.0815	5.9415	2.2349	6.5374	4.2276	5.5427	5.8455	6.5026	3.7547	5.9551	6.1959	4.7829	6.8530	4.5056	4.5339	6.0744	7.3209	6.0170	5.9032	4.1508	3.2612	3.9753	4.7714	5.3233	4.7634	6.1863	5.5805	6.2655	6.0909	5.1520	3.5490	2.1330	6.4181	3.9687	3.1767	5.1795	6.3205	5.9315	5.1146	1.2671	4.3812
2.9300			2.6034	6.7832	5.6906	1.0384	6.1606	4.7269	3.0766	5.9241	2.2325	6.5359	4.2200	5.5274	5.8398	6.4990	3.7476	5.9456	6.1937	4.7741	6.8537	4.4963	4.5251	6.0652	7.3209	6.0057	5.8905	4.1456	3.2569	3.9681	4.7614	5.3125	4.7554	6.1772	5.5686	6.2645	6.0825	5.1420	3.5434	2.1315	6.4100	3.9625	3.1733	5.1745	6.3165	5.9217	5.1048	1.2658	4.3711
2.9400			2.6010	6.7802	5.6810	1.0379	6.1470	4.7204	3.0716	5.9071	2.2301	6.5344	4.2125	5.5125	5.8343	6.4956	3.7406	5.9364	6.1916	4.7656	6.8544	4.4871	4.5163	6.0562	7.3208	5.9946	5.8782	4.1404	3.2527	3.9610	4.7516	5.3019	4.7476	6.1683	5.5570	6.2636	6.0745	5.1322	3.5379	2.1300	6.4021	3.9563	3.1699	5.1697	6.3128	5.9124	5.0953	1.2645	4.3611
2.9500			2.5985	6.7773	5.6716	1.0375	6.1336	4.7141	3.0668	5.8905	2.2278	6.5331	4.2051	5.4979	5.8289	6.4923	3.7338	5.9273	6.1895	4.7572	6.8549	4.4782	4.5079	6.0475	7.3208	5.9839	5.8661	4.1353	3.2486	3.9541	4.7420	5.2915	4.7399	6.1596	5.5457	6.2626	6.0668	5.1227	3.5325	2.1286	6.3946	3.9502	3.1665	5.1648	6.3091	5.9033	5.0862	1.2632	4.3513
2.9600			2.5961	6.7745	5.6625	1.0371	6.1206	4.7081	3.0619	5.8742	2.2255	6.5319	4.1978	5.4836	5.8237	6.4892	3.7269	5.9186	6.1878	4.7490	6.8554	4.4694	4.4995	6.0390	7.3207	5.9733	5.8544	4.1303	3.2444	3.9472	4.7325	5.2813	4.7324	6.1512	5.5347	6.2617	6.0592	5.1133	3.5272	2.1272	6.3873	3.9442	3.1631	5.1602	6.3056	5.8944	5.0772	1.2619	4.3417
2.9700			2.5937	6.7718	5.6537	1.0367	6.1078	4.7022	3.0572	5.8583	2.2232	6.5305	4.1905	5.4697	5.8187	6.4861	3.7203	5.9100	6.1859	4.7409	6.8559	4.4608	4.4914	6.0307	7.3207	5.9632	5.8428	4.1253	3.2403	3.9405	4.7232	5.2714	4.7251	6.1430	5.5238	6.2608	6.0520	5.1042	3.5219	2.1258	6.3803	3.9382	3.1598	5.1556	6.3023	5.8857	5.0683	1.2606	4.3322
2.9800			2.5914	6.7693	5.6451	1.0363	6.0953	4.6964	3.0525	5.8427	2.2209	6.5292	4.1834	5.4560	5.8138	6.4832	3.7136	5.9017	6.1841	4.7329	6.8563	4.4523	4.4833	6.0227	7.3206	5.9534	5.8316	4.1204	3.2363	3.9339	4.7139	5.2616	4.7179	6.1350	5.5133	6.2600	6.0451	5.0953	3.5168	2.1245	6.3736	3.9323	3.1566	5.1513	6.2990	5.8772	5.0597	1.2594	4.3228
2.9900			2.5890	6.7668	5.6367	1.0359	6.0831	4.6908	3.0478	5.8275	2.2187	6.5280	4.1763	5.4427	5.8091	6.4804	3.7071	5.8936	6.1823	4.7251	6.8566	4.4440	4.4753	6.0149	7.3205	5.9437	5.8206	4.1156	3.2323	3.9274	4.7050	5.2521	4.7109	6.1273	5.5030	6.2591	6.0383	5.0865	3.5117	2.1231	6.3671	3.9265	3.1533	5.1469	6.2959	5.8689	5.0511	1.2581	4.3137
3.0000			2.5867	6.7644	5.6285	1.0356	6.0712	4.6854	3.0432	5.8125	2.2164	6.5269	4.1694	5.4297	5.8046	6.4777	3.7007	5.8858	6.1807	4.7174	6.8568	4.4358	4.4675	6.0073	7.3204	5.9343	5.8098	4.1108	3.2283	3.9209	4.6961	5.2427	4.7040	6.1197	5.4928	6.2582	6.0317	5.0779	3.5067	2.1217	6.3609	3.9207	3.1501	5.1427	6.2929	5.8608	5.0429	1.2569	4.3047
3.0100			2.5844	6.7621	5.6206	1.0352	6.0595	4.6801	3.0386	5.7979	2.2142	6.5258	4.1625	5.4169	5.8001	6.4751	3.6944	5.8781	6.1793	4.7098	6.8571	4.4278	4.4598	5.9999	7.3203	5.9249	5.7993	4.1061	3.2243	3.9146	4.6874	5.2336	4.6972	6.1124	5.4830	6.2574	6.0254	5.0695	3.5018	2.1204	6.3548	3.9149	3.1470	5.1386	6.2900	5.8530	5.0347	1.2556	4.2958
3.0200			2.5821	6.7600	5.6129	1.0348	6.0481	4.6748	3.0340	5.7836	2.2120	6.5248	4.1557	5.4045	5.7958	6.4726	3.6881	5.8708	6.1777	4.7024	6.8572	4.4199	4.4523	5.9927	7.3202	5.9158	5.7890	4.1015	3.2205	3.9083	4.6788	5.2246	4.6906	6.1052	5.4733	6.2566	6.0194	5.0613	3.4969	2.1191	6.3490	3.9092	3.1438	5.1345	6.2872	5.8454	5.0267	1.2544	4.2870
3.0300			2.5799	6.7579	5.6053	1.0345	6.0369	4.6696	3.0296	5.7695	2.2098	6.5238	4.1490	5.3923	5.7917	6.4702	3.6820	5.8636	6.1762	4.6951	6.8574	4.4122	4.4449	5.9856	7.3201	5.9071	5.7789	4.0970	3.2167	3.9021	4.6704	5.2158	4.6841	6.0983	5.4638	6.2557	6.0135	5.0533	3.4921	2.1178	6.3434	3.9036	3.1407	5.1305	6.2845	5.8380	5.0189	1.2532	4.2785
3.0400			2.5776	6.7558	5.5979	1.0341	6.0260	4.6646	3.0251	5.7558	2.2077	6.5227	4.1423	5.3804	5.7876	6.4679	3.6760	5.8566	6.1747	4.6879	6.8575	4.4046	4.4375	5.9788	7.3199	5.8985	5.7691	4.0925	3.2128	3.8960	4.6620	5.2072	4.6778	6.0915	5.4547	6.2549	6.0078	5.0454	3.4874	2.1165	6.3380	3.8981	3.1376	5.1265	6.2818	5.8308	5.0112	1.2520	4.2700
3.0500			2.5754	6.7539	5.5907	1.0337	6.0153	4.6598	3.0207	5.7424	2.2055	6.5217	4.1358	5.3688	5.7837	6.4657	3.6700	5.8497	6.1735	4.6808	6.8575	4.3971	4.4304	5.9722	7.3197	5.8901	5.7595	4.0880	3.2090	3.8899	4.6539	5.1988	4.6716	6.0849	5.4457	6.2541	6.0023	5.0377	3.4828	2.1152	6.3327	3.8926	3.1346	5.1228	6.2793	5.8237	5.0037	1.2508	4.2617
3.0600			2.5732	6.7520	5.5837	1.0334	6.0049	4.6551	3.0163	5.7292	2.2034	6.5208	4.1293	5.3574	5.7799	6.4635	3.6641	5.8431	6.1721	4.6739	6.8575	4.3898	4.4233	5.9657	7.3196	5.8820	5.7501	4.0836	3.2052	3.8840	4.6459	5.1906	4.6655	6.0785	5.4368	6.2533	5.9970	5.0301	3.4782	2.1139	6.3276	3.8871	3.1316	5.1191	6.2769	5.8169	4.9964	1.2496	4.2535
3.0700			2.5710	6.7503	5.5770	1.0330	5.9947	4.6505	3.0120	5.7163	2.2013	6.5198	4.1230	5.3462	5.7763	6.4614	3.6583	5.8366	6.1708	4.6671	6.8575	4.3826	4.4164	5.9594	7.3194	5.8739	5.7409	4.0793	3.2015	3.8782	4.6380	5.1825	4.6596	6.0723	5.4282	6.2525	5.9919	5.0227	3.4737	2.1127	6.3228	3.8817	3.1286	5.1155	6.2745	5.8102	4.9891	1.2484	4.2454
3.0800			2.5688	6.7485	5.5703	1.0327	5.9847	4.6460	3.0077	5.7037	2.1992	6.5190	4.1167	5.3353	5.7727	6.4594	3.6525	5.8303	6.1696	4.6603	6.8575	4.3756	4.4096	5.9533	7.3193	5.8659	5.7319	4.0751	3.1978	3.8725	4.6302	5.1745	4.6537	6.0662	5.4197	6.2517	5.9869	5.0155	3.4693	2.1114	6.3180	3.8764	3.1257	5.1120	6.2723	5.8036	4.9821	1.2472	4.2375
3.0900			2.5667	6.7469	5.5638	1.0324	5.9749	4.6416	3.0035	5.6914	2.1971	6.5182	4.1104	5.3246	5.7692	6.4575	3.6469	5.8242	6.1684	4.6538	6.8574	4.3686	4.4028	5.9473	7.3191	5.8583	5.7231	4.0709	3.1942	3.8669	4.6225	5.1668	4.6480	6.0603	5.4115	6.2509	5.9821	5.0084	3.4649	2.1102	6.3135	3.8711	3.1228	5.1086	6.2701	5.7973	4.9752	1.2461	4.2297
3.1000			2.5646	6.7453	5.5575	1.0321	5.9653	4.6372	2.9993	5.6793	2.1950	6.5173	4.1042	5.3142	5.7659	6.4556	3.6413	5.8182	6.1671	4.6473	6.8573	4.3618	4.3962	5.9415	7.3189	5.8507	5.7145	4.0668	3.1906	3.8613	4.6150	5.1591	4.6424	6.0546	5.4034	6.2502	5.9775	5.0014	3.4606	2.1089	6.3091	3.8659	3.1199	5.1053	6.2679	5.7911	4.9685	1.2449	4.2220
3.1100			2.5624	6.7438	5.5513	1.0318	5.9559	4.6330	2.9952	5.6674	2.1930	6.5165	4.0981	5.3040	5.7626	6.4538	3.6358	5.8123	6.1661	4.6408	6.8572	4.3551	4.3898	5.9358	7.3188	5.8437	5.7061	4.0627	3.1870	3.8557	4.6076	5.1517	4.6370	6.0490	5.3955	6.2494	5.9729	4.9946	3.4563	2.1077	6.3048	3.8608	3.1170	5.1020	6.2659	5.7851	4.9619	1.2438	4.2145
3.1200			2.5603	6.7423	5.5453	1.0315	5.9468	4.6289	2.9910	5.6558	2.1910	6.5157	4.0920	5.2940	5.7594	6.4520	3.6304	5.8066	6.1650	4.6346	6.8570	4.3485	4.3834	5.9303	7.3186	5.8366	5.6978	4.0587	3.1834	3.8502	4.6004	5.1444	4.6316	6.0435	5.3878	6.2486	5.9686	4.9879	3.4521	2.1065	6.3007	3.8556	3.1142	5.0989	6.2639	5.7791	4.9554	1.2427	4.2070
3.1300			2.5583	6.7409	5.5394	1.0312	5.9378	4.6249	2.9870	5.6444	2.1889	6.5149	4.0861	5.2842	5.7564	6.4503	3.6251	5.8012	6.1639	4.6284	6.8569	4.3420	4.3771	5.9249	7.3185	5.8296	5.6898	4.0547	3.1799	3.8448	4.5932	5.1372	4.6263	6.0382	5.3803	6.2478	5.9643	4.9814	3.4480	2.1052	6.2967	3.8505	3.1114	5.0958	6.2620	5.7734	4.9489	1.2415	4.1997
3.1400			2.5562	6.7395	5.5338	1.0309	5.9290	4.6208	2.9829	5.6333	2.1869	6.5141	4.0803	5.2747	5.7534	6.4486	3.6198	5.7958	6.1628	4.6223	6.8567	4.3357	4.3709	5.9197	7.3183	5.8228	5.6819	4.0508	3.1764	3.8395	4.5862	5.1301	4.6212	6.0330	5.3729	6.2471	5.9603	4.9750	3.4439	2.1040	6.2928	3.8455	3.1086	5.0927	6.2601	5.7679	4.9425	1.2404	4.1925
3.1500			2.5542	6.7382	5.5281	1.0306	5.9205	4.6168	2.9789	5.6224	2.1849	6.5134	4.0744	5.2653	5.7505	6.4471	3.6146	5.7905	6.1618	4.6164	6.8565	4.3294	4.3650	5.9146	7.3181	5.8161	5.6742	4.0469	3.1729	3.8343	4.5793	5.1233	4.6161	6.0280	5.3657	6.2463	5.9564	4.9687	3.4399	2.1029	6.2891	3.8405	3.1059	5.0896	6.2583	5.7624	4.9363	1.2393	4.1854
3.1600			2.5522	6.7369	5.5227	1.0303	5.9121	4.6131	2.9750	5.6117	2.1830	6.5127	4.0687	5.2561	5.7476	6.4455	3.6095	5.7854	6.1610	4.6105	6.8563	4.3233	4.3590	5.9096	7.3179	5.8096	5.6666	4.0431	3.1695	3.8292	4.5725	5.1165	4.6111	6.0231	5.3587	6.2455	5.9525	4.9626	3.4360	2.1017	6.2855	3.8356	3.1032	5.0866	6.2566	5.7571	4.9303	1.2382	4.1784
3.1700			2.5502	6.7357	5.5174	1.0301	5.9038	4.6094	2.9711	5.6012	2.1810	6.5120	4.0630	5.2471	5.7449	6.4440	3.6044	5.7805	6.1599	4.6047	6.8560	4.3173	4.3532	5.9048	7.3177	5.8033	5.6592	4.0393	3.1662	3.8243	4.5657	5.1099	4.6063	6.0183	5.3516	6.2448	5.9488	4.9566	3.4321	2.1005	6.2821	3.8307	3.1005	5.0837	6.2549	5.7519	4.9244	1.2371	4.1715
3.1800			2.5483	6.7343	5.5121	1.0298	5.8958	4.6058	2.9672	5.5909	2.1791	6.5113	4.0574	5.2383	5.7422	6.4425	3.5994	5.7756	6.1589	4.5990	6.8558	4.3113	4.3473	5.9001	7.3175	5.7972	5.6520	4.0356	3.1628	3.8193	4.5592	5.1034	4.6015	6.0136	5.3449	6.2440	5.9452	4.9507	3.4283	2.0993	6.2787	3.8259	3.0978	5.0809	6.2532	5.7468	4.9186	1.2360	4.1648
3.1900			2.5463	6.7333	5.5070	1.0295	5.8879	4.6023	2.9633	5.5808	2.1772	6.5107	4.0518	5.2297	5.7396	6.4411	3.5945	5.7708	6.1579	4.5934	6.8556	4.3055	4.3416	5.8955	7.3173	5.7912	5.6449	4.0320	3.1594	3.8144	4.5526	5.0970	4.5968	6.0091	5.3383	6.2432	5.9418	4.9449	3.4245	2.0982	6.2755	3.8212	3.0952	5.0783	6.2516	5.7419	4.9131	1.2350	4.1581
3.2000			2.5444	6.7322	5.5021	1.0293	5.8802	4.5988	2.9595	5.5710	2.1753	6.5101	4.0464	5.2213	5.7371	6.4397	3.5896	5.7662	6.1569	4.5879	6.8553	4.2997	4.3361	5.8910	7.3172	5.7853	5.6380	4.0284	3.1561	3.8096	4.5462	5.0907	4.5922	6.0046	5.3318	6.2425	5.9384	4.9392	3.4207	2.0970	6.2723	3.8165	3.0926	5.0757	6.2500	5.7371	4.9080	1.2339	4.1515
3.2100			2.5424	6.7312	5.4973	1.0290	5.8727	4.5954	2.9557	5.5613	2.1734	6.5093	4.0409	5.2130	5.7347	6.4384	3.5848	5.7618	6.1562	4.5825	6.8549	4.2941	4.3305	5.8866	7.3170	5.7795	5.6312	4.0248	3.1529	3.8048	4.5398	5.0846	4.5877	6.0003	5.3254	6.2417	5.9351	4.9336	3.4171	2.0959	6.2693	3.8118	3.0900	5.0730	6.2485	5.7323	4.9027	1.2328	4.1451
3.2200			2.5405	6.7302	5.4926	1.0288	5.8653	4.5921	2.9520	5.5518	2.1715	6.5086	4.0356	5.2049	5.7323	6.4371	3.5801	5.7574	6.1552	4.5772	6.8546	4.2886	4.3252	5.8824	7.3168	5.7740	5.6246	4.0213	3.1496	3.8000	4.5337	5.0786	4.5833	5.9962	5.3191	6.2410	5.9319	4.9282	3.4134	2.0948	6.2663	3.8072	3.0875	5.0704	6.2471	5.7277	4.8974	1.2317	4.1387
3.2300			2.5386	6.7292	5.4880	1.0285	5.8580	4.5890	2.9483	5.5426	2.1696	6.5079	4.0303	5.1970	5.7300	6.4358	3.5754	5.7530	6.1544	4.5720	6.8543	4.2831	4.3199	5.8783	7.3166	5.7685	5.6181	4.0178	3.1464	3.7954	4.5277	5.0727	4.5790	5.9921	5.3130	6.2402	5.9288	4.9228	3.4099	2.0937	6.2634	3.8025	3.0850	5.0677	6.2456	5.7232	4.8924	1.2307	4.1324
3.2400			2.5367	6.7282	5.4835	1.0283	5.8510	4.5858	2.9446	5.5335	2.1678	6.5072	4.0251	5.1893	5.7277	6.4346	3.5708	5.7489	6.1534	4.5668	6.8540	4.2778	4.3147	5.8742	7.3164	5.7632	5.6117	4.0144	3.1433	3.7908	4.5218	5.0669	4.5748	5.9881	5.3070	6.2394	5.9259	4.9176	3.4063	2.0926	6.2606	3.7980	3.0825	5.0652	6.2442	5.7189	4.8873	1.2297	4.1263
3.2500			2.5349	6.7273	5.4792	1.0280	5.8440	4.5826	2.9410	5.5246	2.1660	6.5066	4.0199	5.1817	5.7255	6.4334	3.5663	5.7450	6.1528	4.5617	6.8537	4.2725	4.3095	5.8703	7.3162	5.7577	5.6055	4.0110	3.1401	3.7862	4.5158	5.0612	4.5706	5.9842	5.3013	6.2387	5.9230	4.9125	3.4028	2.0915	6.2579	3.7935	3.0800	5.0628	6.2429	5.7146	4.8824	1.2286	4.1202
3.2600			2.5330	6.7264	5.4749	1.0278	5.8372	4.5796	2.9374	5.5159	2.1641	6.5061	4.0148	5.1742	5.7234	6.4322	3.5618	5.7411	6.1519	4.5567	6.8533	4.2673	4.3044	5.8664	7.3160	5.7526	5.5994	4.0077	3.1370	3.7817	4.5099	5.0556	4.5665	5.9805	5.2956	6.2379	5.9201	4.9074	3.3994	2.0904	6.2553	3.7891	3.0776	5.0603	6.2416	5.7104	4.8776	1.2276	4.1142
3.2700			2.5312	6.7255	5.4707	1.0275	5.8306	4.5765	2.9338	5.5073	2.1623	6.5056	4.0097	5.1669	5.7213	6.4311	3.5574	5.7373	6.1510	4.5518	6.8530	4.2622	4.2994	5.8627	7.3158	5.7477	5.5935	4.0044	3.1339	3.7773	4.5042	5.0502	4.5625	5.9768	5.2900	6.2371	5.9174	4.9025	3.3960	2.0893	6.2528	3.7846	3.0751	5.0580	6.2403	5.7063	4.8730	1.2266	4.1083
3.2800			2.5294	6.7247	5.4666	1.0273	5.8241	4.5737	2.9303	5.4989	2.1606	6.5050	4.0047	5.1598	5.7193	6.4300	3.5530	5.7336	6.1502	4.5470	6.8526	4.2572	4.2945	5.8591	7.3156	5.7428	5.5876	4.0012	3.1308	3.7730	4.4985	5.0448	4.5586	5.9732	5.2845	6.2364	5.9147	4.8976	3.3927	2.0883	6.2503	3.7802	3.0728	5.0556	6.2390	5.7023	4.8682	1.2256	4.1025
3.2900			2.5276	6.7239	5.4626	1.0270	5.8177	4.5708	2.9267	5.4907	2.1588	6.5046	3.9998	5.1528	5.7173	6.4289	3.5487	5.7298	6.1493	4.5423	6.8522	4.2523	4.2897	5.8555	7.3154	5.7379	5.5819	3.9980	3.1278	3.7687	4.4930	5.0395	4.5547	5.9697	5.2791	6.2356	5.9122	4.8929	3.3894	2.0872	6.2479	3.7760	3.0704	5.0535	6.2378	5.6984	4.8637	1.2246	4.0968
3.3000			2.5258	6.7230	5.4587	1.0268	5.8115	4.5678	2.9233	5.4826	2.1570	6.5041	3.9949	5.1459	5.7154	6.4279	3.5444	5.7261	6.1488	4.5376	6.8519	4.2474	4.2849	5.8520	7.3152	5.7333	5.5763	3.9948	3.1248	3.7644	4.4875	5.0344	4.5509	5.9662	5.2739	6.2349	5.9097	4.8882	3.3861	2.0861	6.2456	3.7717	3.0680	5.0513	6.2367	5.6946	4.8592	1.2236	4.0912
3.3100			2.5240	6.7223	5.4549	1.0266	5.8054	4.5648	2.9198	5.4747	2.1553	6.5036	3.9901	5.1392	5.7135	6.4268	3.5402	5.7227	6.1479	4.5330	6.8515	4.2426	4.2802	5.8486	7.3150	5.7288	5.5709	3.9917	3.1218	3.7603	4.4821	5.0293	4.5472	5.9629	5.2688	6.2341	5.9072	4.8837	3.3829	2.0851	6.2433	3.7674	3.0657	5.0491	6.2355	5.6908	4.8548	1.2226	4.0856
3.3200			2.5223	6.7214	5.4511	1.0263	5.7994	4.5619	2.9164	5.4669	2.1535	6.5030	3.9853	5.1326	5.7117	6.4258	3.5361	5.7191	6.1472	4.5284	6.8511	4.2380	4.2756	5.8453	7.3148	5.7242	5.5655	3.9886	3.1187	3.7562	4.4769	5.0243	4.5436	5.9597	5.2638	6.2334	5.9049	4.8792	3.3798	2.0841	6.2412	3.7633	3.0634	5.0471	6.2344	5.6872	4.8505	1.2216	4.0801
3.3300			2.5205	6.7207	5.4475	1.0261	5.7936	4.5592	2.9130	5.4593	2.1518	6.5024	3.9805	5.1261	5.7099	6.4248	3.5320	5.7158	6.1464	4.5239	6.8507	4.2333	4.2711	5.8421	7.3146	5.7199	5.5602	3.9856	3.1158	3.7523	4.4717	5.0194	4.5400	5.9565	5.2588	6.2326	5.9025	4.8748	3.3766	2.0830	6.2391	3.7591	3.0611	5.0452	6.2333	5.6837	4.8463	1.2206	4.0747
3.3400			2.5188	6.7200	5.4439	1.0259	5.7878	4.5567	2.9097	5.4519	2.1501	6.5018	3.9759	5.1198	5.7081	6.4239	3.5279	5.7125	6.1458	4.5196	6.8503	4.2288	4.2667	5.8390	7.3144	5.7156	5.5551	3.9826	3.1129	3.7483	4.4665	5.0146	4.5365	5.9534	5.2540	6.2319	5.9003	4.8705	3.3736	2.0820	6.2370	3.7550	3.0588	5.0432	6.2322	5.6802	4.8420	1.2197	4.0694
3.3500			2.5171	6.7194	5.4405	1.0257	5.7822	4.5539	2.9064	5.4445	2.1484	6.5013	3.9712	5.1135	5.7065	6.4229	3.5239	5.7094	6.1450	4.5152	6.8499	4.2243	4.2623	5.8359	7.3143	5.7114	5.5501	3.9796	3.1100	3.7443	4.4613	5.0099	4.5330	5.9504	5.2493	6.2311	5.8982	4.8662	3.3705	2.0810	6.2350	3.7509	3.0566	5.0412	6.2312	5.6769	4.8378	1.2187	4.0642
3.3600			2.5154	6.7187	5.4371	1.0255	5.7767	4.5515	2.9031	5.4374	2.1467	6.5008	3.9667	5.1074	5.7048	6.4220	3.5200	5.7063	6.1443	4.5110	6.8495	4.2199	4.2579	5.8329	7.3140	5.7073	5.5451	3.9767	3.1072	3.7404	4.4563	5.0053	4.5296	5.9475	5.2446	6.2304	5.8961	4.8621	3.3675	2.0800	6.2331	3.7469	3.0544	5.0391	6.2302	5.6735	4.8339	1.2177	4.0590
3.3700			2.5137	6.7181	5.4338	1.0253	5.7713	4.5490	2.8998	5.4303	2.1450	6.5003	3.9622	5.1015	5.7032	6.4211	3.5161	5.7033	6.1435	4.5068	6.8491	4.2156	4.2537	5.8300	7.3139	5.7034	5.5403	3.9738	3.1043	3.7365	4.4514	5.0008	4.5263	5.9446	5.2401	6.2296	5.8940	4.8580	3.3646	2.0790	6.2312	3.7428	3.0522	5.0371	6.2292	5.6703	4.8300	1.2168	4.0539
3.3800			2.5120	6.7174	5.4305	1.0251	5.7660	4.5466	2.8966	5.4234	2.1434	6.4997	3.9578	5.0956	5.7016	6.4202	3.5123	5.7003	6.1429	4.5027	6.8487	4.2113	4.2494	5.8272	7.3136	5.6995	5.5356	3.9710	3.1015	3.7327	4.4465	4.9963	4.5230	5.9418	5.2356	6.2289	5.8920	4.8540	3.3616	2.0780	6.2293	3.7389	3.0500	5.0350	6.2282	5.6671	4.8262	1.2158	4.0489
3.3900			2.5104	6.7168	5.4273	1.0250	5.7609	4.5442	2.8934	5.4166	2.1417	6.4992	3.9534	5.0899	5.7001	6.4194	3.5085	5.6974	6.1421	4.4986	6.8483	4.2071	4.2452	5.8244	7.3135	5.6957	5.5309	3.9682	3.0987	3.7290	4.4418	4.9919	4.5198	5.9391	5.2312	6.2282	5.8900	4.8500	3.3588	2.0770	6.2275	3.7350	3.0479	5.0333	6.2273	5.6640	4.8224	1.2149	4.0440
3.4000			2.5087	6.7162	5.4242	1.0248	5.7558	4.5420	2.8902	5.4099	2.1401	6.4988	3.9490	5.0842	5.6986	6.4185	3.5047	5.6946	6.1414	4.4946	6.8479	4.2030	4.2412	5.8217	7.3132	5.6919	5.5264	3.9654	3.0959	3.7253	4.4371	4.9876	4.5167	5.9364	5.2269	6.2274	5.8881	4.8462	3.3559	2.0760	6.2258	3.7310	3.0457	5.0316	6.2264	5.6611	4.8187	1.2139	4.0391
3.4100			2.5071	6.7157	5.4211	1.0246	5.7508	4.5396	2.8871	5.4034	2.1385	6.4983	3.9447	5.0787	5.6971	6.4177	3.5010	5.6918	6.1409	4.4907	6.8475	4.1990	4.2372	5.8190	7.3131	5.6880	5.5219	3.9627	3.0932	3.7217	4.4325	4.9834	4.5136	5.9337	5.2228	6.2267	5.8864	4.8424	3.3531	2.0751	6.2240	3.7272	3.0436	5.0300	6.2255	5.6581	4.8151	1.2130	4.0343
3.4200			2.5055	6.7151	5.4182	1.0244	5.7460	4.5373	2.8839	5.3970	2.1369	6.4979	3.9405	5.0733	5.6957	6.4169	3.4974	5.6891	6.1401	4.4868	6.8470	4.1950	4.2332	5.8165	7.3128	5.6845	5.5176	3.9600	3.0905	3.7181	4.4278	4.9792	4.5105	5.9312	5.2187	6.2259	5.8845	4.8387	3.3503	2.0741	6.2224	3.7234	3.0415	5.0283	6.2246	5.6551	4.8115	1.2121	4.0295
3.4300			2.5039	6.7146	5.4153	1.0242	5.7412	4.5351	2.8809	5.3907	2.1353	6.4975	3.9363	5.0679	5.6943	6.4161	3.4938	5.6865	6.1394	4.4830	6.8466	4.1910	4.2294	5.8139	7.3127	5.6809	5.5133	3.9573	3.0878	3.7146	4.4233	4.9752	4.5076	5.9287	5.2146	6.2252	5.8827	4.8350	3.3476	2.0732	6.2208	3.7196	3.0395	5.0266	6.2237	5.6523	4.8080	1.2112	4.0249
3.4400			2.5023	6.7141	5.4124	1.0241	5.7365	4.5329	2.8778	5.3846	2.1337	6.4970	3.9321	5.0627	5.6929	6.4153	3.4902	5.6838	6.1386	4.4792	6.8462	4.1872	4.2256	5.8115	7.3124	5.6776	5.5091	3.9547	3.0852	3.7112	4.4188	4.9712	4.5046	5.9263	5.2107	6.2245	5.8810	4.8315	3.3449	2.0722	6.2192	3.7159	3.0374	5.0248	6.2229	5.6496	4.8045	1.2103	4.0203
3.4500			2.5007	6.7135	5.4097	1.0239	5.7320	4.5307	2.8748	5.3785	2.1321	6.4965	3.9280	5.0576	5.6916	6.4145	3.4867	5.6812	6.1382	4.4755	6.8458	4.1833	4.2218	5.8091	7.3123	5.6744	5.5050	3.9521	3.0825	3.7077	4.4146	4.9672	4.5017	5.9240	5.2068	6.2237	5.8793	4.8279	3.3422	2.0713	6.2177	3.7122	3.0354	5.0231	6.2221	5.6469	4.8011	1.2094	4.0157
3.4600			2.4991	6.7128	5.4069	1.0237	5.7275	4.5284	2.8717	5.3726	2.1306	6.4961	3.9239	5.0526	5.6902	6.4137	3.4832	5.6788	6.1375	4.4718	6.8453	4.1796	4.2181	5.8067	7.3120	5.6710	5.5010	3.9495	3.0799	3.7043	4.4102	4.9634	4.4989	5.9216	5.2031	6.2230	5.8777	4.8245	3.3396	2.0704	6.2162	3.7085	3.0334	5.0216	6.2213	5.6442	4.7978	1.2085	4.0113
3.4700			2.4976	6.7124	5.4043	1.0236	5.7231	4.5263	2.8688	5.3668	2.1290	6.4955	3.9199	5.0476	5.6890	6.4130	3.4798	5.6763	6.1368	4.4683	6.8449	4.1759	4.2144	5.8044	7.3118	5.6678	5.4971	3.9470	3.0772	3.7009	4.4059	4.9596	4.4961	5.9193	5.1993	6.2223	5.8761	4.8211	3.3370	2.0694	6.2147	3.7049	3.0314	5.0200	6.2205	5.6416	4.7946	1.2076	4.0069
3.4800			2.4960	6.7120	5.4017	1.0234	5.7188	4.5241	2.8658	5.3611	2.1275	6.4950	3.9159	5.0428	5.6877	6.4122	3.4764	5.6739	6.1361	4.4647	6.8445	4.1723	4.2108	5.8022	7.3116	5.6647	5.4932	3.9445	3.0747	3.6976	4.4017	4.9558	4.4934	5.9171	5.1956	6.2215	5.8746	4.8178	3.3344	2.0685	6.2133	3.7013	3.0294	5.0184	6.2197	5.6390	4.7914	1.2067	4.0025
3.4900			2.4945	6.7115	5.3991	1.0232	5.7145	4.5220	2.8629	5.3554	2.1260	6.4946	3.9119	5.0380	5.6865	6.4115	3.4730	5.6716	6.1355	4.4612	6.8440	4.1687	4.2072	5.8000	7.3114	5.6615	5.4894	3.9420	3.0721	3.6944	4.3975	4.9522	4.4907	5.9149	5.1921	6.2208	5.8731	4.8145	3.3319	2.0676	6.2120	3.6977	3.0275	5.0170	6.2189	5.6365	4.7883	1.2058	3.9982
3.5000			2.4930	6.7109	5.3966	1.0231	5.7104	4.5200	2.8600	5.3499	2.1244	6.4942	3.9080	5.0334	5.6853	6.4108	3.4697	5.6694	6.1350	4.4578	6.8436	4.1651	4.2037	5.7978	7.3113	5.6587	5.4857	3.9396	3.0696	3.6912	4.3936	4.9486	4.4880	5.9129	5.1886	6.2201	5.8716	4.8113	3.3294	2.0667	6.2106	3.6942	3.0255	5.0155	6.2182	5.6341	4.7852	1.2050	3.9940
3.5100			2.4915	6.7105	5.3941	1.0229	5.7064	4.5181	2.8571	5.3445	2.1229	6.4937	3.9042	5.0288	5.6841	6.4101	3.4665	5.6671	6.1342	4.4544	6.8432	4.1617	4.2002	5.7958	7.3110	5.6557	5.4820	3.9372	3.0671	3.6879	4.3896	4.9450	4.4854	5.9108	5.1851	6.2193	5.8701	4.8081	3.3269	2.0658	6.2093	3.6907	3.0236	5.0138	6.2175	5.6317	4.7821	1.2041	3.9899
3.5200			2.4900	6.7101	5.3917	1.0227	5.7024	4.5161	2.8542	5.3393	2.1215	6.4932	3.9004	5.0243	5.6830	6.4094	3.4632	5.6649	6.1335	4.4511	6.8427	4.1583	4.1969	5.7937	7.3108	5.6528	5.4784	3.9348	3.0646	3.6848	4.3855	4.9415	4.4829	5.9088	5.1817	6.2186	5.8687	4.8050	3.3245	2.0649	6.2080	3.6872	3.0217	5.0125	6.2167	5.6294	4.7791	1.2033	3.9858
3.5300			2.4885	6.7097	5.3893	1.0226	5.6985	4.5142	2.8514	5.3340	2.1200	6.4928	3.8966	5.0199	5.6818	6.4087	3.4600	5.6629	6.1330	4.4478	6.8423	4.1549	4.1935	5.7917	7.3106	5.6498	5.4749	3.9325	3.0621	3.6817	4.3815	4.9381	4.4804	5.9068	5.1784	6.2179	5.8673	4.8020	3.3221	2.0640	6.2067	3.6838	3.0198	5.0112	6.2160	5.6271	4.7760	1.2024	3.9817
3.5400			2.4870	6.7092	5.3870	1.0224	5.6947	4.5124	2.8486	5.3289	2.1185	6.4923	3.8928	5.0155	5.6807	6.4081	3.4569	5.6608	6.1323	4.4445	6.8418	4.1516	4.1902	5.7898	7.3104	5.6470	5.4715	3.9301	3.0597	3.6786	4.3776	4.9347	4.4779	5.9049	5.1752	6.2172	5.8660	4.7990	3.3197	2.0631	6.2055	3.6804	3.0180	5.0098	6.2153	5.6248	4.7730	1.2016	3.9777
3.5500			2.4856	6.7088	5.3848	1.0223	5.6909	4.5105	2.8458	5.3239	2.1170	6.4920	3.8892	5.0113	5.6796	6.4074	3.4538	5.6587	6.1316	4.4413	6.8414	4.1483	4.1869	5.7879	7.3103	5.6444	5.4681	3.9278	3.0572	3.6756	4.3739	4.9314	4.4755	5.9031	5.1720	6.2164	5.8647	4.7960	3.3173	2.0623	6.2043	3.6771	3.0162	5.0083	6.2146	5.6227	4.7700	1.2007	3.9738
3.5600			2.4841	6.7083	5.3825	1.0221	5.6872	4.5088	2.8430	5.3190	2.1156	6.4915	3.8856	5.0071	5.6786	6.4067	3.4507	5.6567	6.1312	4.4382	6.8410	4.1451	4.1837	5.7860	7.3101	5.6418	5.4648	3.9256	3.0548	3.6726	4.3701	4.9282	4.4731	5.9012	5.1689	6.2157	5.8635	4.7931	3.3150	2.0614	6.2031	3.6738	3.0143	5.0071	6.2140	5.6206	4.7672	1.1999	3.9699
3.5700			2.4827	6.7080	5.3803	1.0219	5.6836	4.5070	2.8403	5.3142	2.1142	6.4910	3.8820	5.0030	5.6775	6.4061	3.4477	5.6546	6.1305	4.4350	6.8405	4.1419	4.1806	5.7842	7.3099	5.6393	5.4616	3.9233	3.0524	3.6697	4.3665	4.9250	4.4707	5.8994	5.1658	6.2150	5.8622	4.7903	3.3127	2.0606	6.2019	3.6704	3.0125	5.0059	6.2133	5.6184	4.7644	1.1991	3.9661
3.5800			2.4813	6.7076	5.3782	1.0218	5.6801	4.5052	2.8375	5.3094	2.1127	6.4906	3.8784	4.9989	5.6765	6.4054	3.4447	5.6526	6.1299	4.4320	6.8401	4.1388	4.1776	5.7824	7.3096	5.6367	5.4584	3.9211	3.0500	3.6668	4.3628	4.9218	4.4684	5.8975	5.1628	6.2143	5.8609	4.7875	3.3104	2.0598	6.2008	3.6671	3.0107	5.0046	6.2127	5.6163	4.7618	1.1983	3.9623
3.5900			2.4799	6.7072	5.3761	1.0216	5.6767	4.5035	2.8349	5.3048	2.1113	6.4901	3.8748	4.9950	5.6755	6.4048	3.4417	5.6508	6.1292	4.4290	6.8396	4.1357	4.1745	5.7806	7.3095	5.6342	5.4552	3.9190	3.0477	3.6639	4.3593	4.9187	4.4661	5.8958	5.1599	6.2136	5.8597	4.7848	3.3082	2.0589	6.1997	3.6639	3.0089	5.0033	6.2120	5.6143	4.7594	1.1974	3.9586
3.6000			2.4785	6.7068	5.3741	1.0215	5.6733	4.5018	2.8322	5.3002	2.1099	6.4897	3.8714	4.9911	5.6745	6.4042	3.4388	5.6490	6.1288	4.4260	6.8392	4.1326	4.1714	5.7789	7.3093	5.6318	5.4522	3.9168	3.0454	3.6611	4.3558	4.9157	4.4639	5.8942	5.1572	6.2128	5.8585	4.7821	3.3060	2.0581	6.1986	3.6607	3.0072	5.0019	6.2114	5.6123	4.7569	1.1966	3.9549
3.6100			2.4771	6.7065	5.3721	1.0213	5.6699	4.5002	2.8295	5.2957	2.1085	6.4893	3.8680	4.9873	5.6736	6.4036	3.4359	5.6472	6.1281	4.4231	6.8388	4.1296	4.1685	5.7773	7.3091	5.6294	5.4492	3.9147	3.0431	3.6583	4.3524	4.9127	4.4617	5.8926	5.1543	6.2121	5.8573	4.7794	3.3038	2.0572	6.1975	3.6575	3.0055	5.0005	6.2108	5.6104	4.7544	1.1959	3.9513
3.6200			2.4757	6.7061	5.3702	1.0212	5.6667	4.4986	2.8269	5.2913	2.1071	6.4889	3.8645	4.9835	5.6726	6.4029	3.4330	5.6454	6.1275	4.4202	6.8384	4.1267	4.1656	5.7756	7.3088	5.6271	5.4462	3.9126	3.0408	3.6555	4.3490	4.9097	4.4595	5.8910	5.1515	6.2114	5.8562	4.7768	3.3016	2.0564	6.1965	3.6544	3.0037	4.9993	6.2101	5.6085	4.7519	1.1951	3.9478
3.6300			2.4743	6.7057	5.3683	1.0210	5.6635	4.4969	2.8243	5.2869	2.1057	6.4884	3.8612	4.9798	5.6717	6.4023	3.4302	5.6437	6.1268	4.4173	6.8379	4.1238	4.1627	5.7740	7.3087	5.6249	5.4433	3.9105	3.0386	3.6528	4.3455	4.9068	4.4574	5.8894	5.1488	6.2107	5.8551	4.7742	3.2995	2.0555	6.1955	3.6513	3.0020	4.9980	6.2095	5.6067	4.7496	1.1943	3.9442
3.6400			2.4730	6.7053	5.3664	1.0209	5.6603	4.4952	2.8217	5.2827	2.1044	6.4880	3.8578	4.9762	5.6708	6.4017	3.4274	5.6420	6.1262	4.4145	6.8375	4.1209	4.1599	5.7725	7.3085	5.6227	5.4405	3.9085	3.0363	3.6501	4.3420	4.9040	4.4553	5.8878	5.1461	6.2100	5.8540	4.7717	3.2974	2.0548	6.1944	3.6482	3.0003	4.9970	6.2089	5.6048	4.7471	1.1935	3.9408
3.6500			2.4716	6.7050	5.3646	1.0207	5.6572	4.4936	2.8191	5.2785	2.1030	6.4876	3.8545	4.9726	5.6699	6.4011	3.4246	5.6403	6.1258	4.4117	6.8371	4.1181	4.1571	5.7709	7.3083	5.6204	5.4377	3.9065	3.0340	3.6475	4.3387	4.9012	4.4532	5.8863	5.1435	6.2093	5.8530	4.7692	3.2953	2.0540	6.1934	3.6451	2.9987	4.9960	6.2084	5.6029	4.7447	1.1927	3.9373
3.6600			2.4703	6.7046	5.3627	1.0206	5.6542	4.4918	2.8166	5.2744	2.1017	6.4871	3.8511	4.9691	5.6690	6.4006	3.4219	5.6387	6.1251	4.4091	6.8366	4.1153	4.1543	5.7694	7.3081	5.6183	5.4350	3.9045	3.0319	3.6449	4.3355	4.8984	4.4512	5.8848	5.1409	6.2086	5.8519	4.7667	3.2933	2.0532	6.1925	3.6420	2.9970	4.9947	6.2078	5.6012	4.7424	1.1920	3.9340
3.6700			2.4690	6.7043	5.3609	1.0204	5.6512	4.4903	2.8141	5.2703	2.1003	6.4867	3.8479	4.9656	5.6681	6.4000	3.4192	5.6370	6.1245	4.4064	6.8361	4.1126	4.1516	5.7680	7.3079	5.6162	5.4323	3.9025	3.0297	3.6423	4.3323	4.8957	4.4492	5.8833	5.1383	6.2079	5.8508	4.7643	3.2912	2.0523	6.1915	3.6390	2.9954	4.9937	6.2072	5.5995	4.7400	1.1912	3.9306
3.6800			2.4677	6.7039	5.3592	1.0203	5.6483	4.4888	2.8116	5.2664	2.0990	6.4863	3.8447	4.9622	5.6672	6.3994	3.4165	5.6354	6.1238	4.4037	6.8357	4.1099	4.1489	5.7665	7.3077	5.6140	5.4296	3.9006	3.0275	3.6398	4.3291	4.8930	4.4472	5.8819	5.1358	6.2071	5.8498	4.7620	3.2892	2.0516	6.1906	3.6360	2.9937	4.9927	6.2066	5.5978	4.7375	1.1905	3.9273
3.6900			2.4664	6.7036	5.3574	1.0201	5.6455	4.4874	2.8091	5.2625	2.0977	6.4859	3.8415	4.9589	5.6664	6.3988	3.4139	5.6338	6.1235	4.4011	6.8352	4.1072	4.1463	5.7651	7.3075	5.6120	5.4271	3.8986	3.0254	3.6374	4.3259	4.8904	4.4452	5.8806	5.1334	6.2064	5.8488	4.7596	3.2872	2.0508	6.1897	3.6331	2.9921	4.9915	6.2061	5.5961	4.7351	1.1897	3.9241
3.7000			2.4651	6.7033	5.3557	1.0200	5.6427	4.4859	2.8067	5.2586	2.0964	6.4855	3.8384	4.9556	5.6656	6.3983	3.4113	5.6324	6.1228	4.3985	6.8348	4.1046	4.1436	5.7637	7.3073	5.6100	5.4245	3.8967	3.0232	3.6348	4.3229	4.8878	4.4433	5.8792	5.1309	6.2057	5.8478	4.7574	3.2853	2.0500	6.1888	3.6302	2.9905	4.9904	6.2055	5.5945	4.7328	1.1890	3.9209
3.7100			2.4638	6.7029	5.3540	1.0199	5.6399	4.4843	2.8042	5.2549	2.0951	6.4851	3.8353	4.9524	5.6648	6.3977	3.4087	5.6308	6.1222	4.3960	6.8344	4.1020	4.1411	5.7624	7.3071	5.6082	5.4220	3.8948	3.0211	3.6324	4.3197	4.8852	4.4414	5.8778	5.1286	6.2050	5.8468	4.7551	3.2833	2.0492	6.1879	3.6273	2.9889	4.9894	6.2050	5.5928	4.7306	1.1882	3.9177
3.7200			2.4625	6.7026	5.3524	1.0197	5.6372	4.4827	2.8018	5.2512	2.0938	6.4846	3.8323	4.9492	5.6639	6.3971	3.4061	5.6293	6.1216	4.3934	6.8339	4.0994	4.1386	5.7610	7.3069	5.6061	5.4196	3.8930	3.0189	3.6300	4.3167	4.8827	4.4396	5.8765	5.1262	6.2043	5.8459	4.7529	3.2814	2.0485	6.1870	3.6244	2.9874	4.9884	6.2044	5.5913	4.7285	1.1875	3.9146
3.7300			2.4612	6.7023	5.3509	1.0196	5.6346	4.4812	2.7994	5.2475	2.0925	6.4843	3.8292	4.9461	5.6632	6.3966	3.4036	5.6279	6.1211	4.3909	6.8335	4.0969	4.1361	5.7597	7.3067	5.6043	5.4172	3.8912	3.0168	3.6276	4.3138	4.8802	4.4377	5.8753	5.1239	6.2036	5.8450	4.7507	3.2795	2.0477	6.1862	3.6215	2.9858	4.9874	6.2039	5.5897	4.7266	1.1868	3.9115
3.7400			2.4600	6.7019	5.3493	1.0194	5.6320	4.4798	2.7971	5.2440	2.0912	6.4839	3.8262	4.9430	5.6624	6.3960	3.4011	5.6264	6.1206	4.3885	6.8331	4.0944	4.1336	5.7585	7.3065	5.6023	5.4148	3.8893	3.0147	3.6252	4.3109	4.8778	4.4359	5.8740	5.1217	6.2029	5.8440	4.7485	3.2776	2.0469	6.1854	3.6187	2.9843	4.9865	6.2034	5.5882	4.7246	1.1860	3.9085
3.7500			2.4587	6.7016	5.3477	1.0193	5.6294	4.4783	2.7947	5.2405	2.0900	6.4835	3.8232	4.9400	5.6616	6.3955	3.3987	5.6250	6.1199	4.3861	6.8326	4.0919	4.1312	5.7572	7.3063	5.6004	5.4125	3.8875	3.0126	3.6229	4.3080	4.8754	4.4341	5.8728	5.1195	6.2022	5.8432	4.7464	3.2758	2.0462	6.1845	3.6159	2.9828	4.9855	6.2028	5.5867	4.7226	1.1853	3.9055
3.7600			2.4575	6.7013	5.3462	1.0192	5.6269	4.4769	2.7924	5.2370	2.0887	6.4831	3.8203	4.9370	5.6609	6.3950	3.3963	5.6236	6.1193	4.3837	6.8322	4.0895	4.1288	5.7560	7.3061	5.5988	5.4102	3.8858	3.0106	3.6205	4.3051	4.8730	4.4324	5.8716	5.1174	6.2015	5.8423	4.7443	3.2739	2.0455	6.1837	3.6131	2.9812	4.9845	6.2023	5.5853	4.7207	1.1846	3.9025
3.7700			2.4562	6.7010	5.3447	1.0190	5.6244	4.4754	2.7901	5.2336	2.0875	6.4827	3.8174	4.9341	5.6601	6.3944	3.3939	5.6223	6.1187	4.3814	6.8318	4.0871	4.1264	5.7548	7.3060	5.5970	5.4080	3.8840	3.0086	3.6182	4.3024	4.8707	4.4307	5.8704	5.1152	6.2008	5.8414	4.7423	3.2721	2.0447	6.1829	3.6104	2.9798	4.9836	6.2018	5.5838	4.7188	1.1839	3.8996
3.7800			2.4550	6.7007	5.3432	1.0189	5.6220	4.4741	2.7878	5.2303	2.0863	6.4822	3.8145	4.9312	5.6594	6.3939	3.3915	5.6209	6.1183	4.3791	6.8313	4.0848	4.1242	5.7536	7.3057	5.5953	5.4058	3.8823	3.0066	3.6160	4.2996	4.8684	4.4290	5.8692	5.1131	6.2001	5.8406	4.7403	3.2703	2.0440	6.1821	3.6077	2.9783	4.9827	6.2013	5.5823	4.7168	1.1832	3.8967
3.7900			2.4538	6.7004	5.3417	1.0188	5.6196	4.4727	2.7855	5.2270	2.0850	6.4818	3.8117	4.9284	5.6586	6.3934	3.3891	5.6196	6.1176	4.3768	6.8309	4.0824	4.1219	5.7525	7.3055	5.5937	5.4037	3.8806	3.0047	3.6137	4.2969	4.8661	4.4273	5.8680	5.1110	6.1994	5.8397	4.7383	3.2685	2.0433	6.1813	3.6050	2.9768	4.9818	6.2008	5.5809	4.7148	1.1825	3.8939
3.8000			2.4527	6.7001	5.3403	1.0187	5.6173	4.4713	2.7832	5.2238	2.0838	6.4814	3.8088	4.9256	5.6579	6.3928	3.3868	5.6183	6.1171	4.3746	6.8305	4.0801	4.1196	5.7513	7.3053	5.5920	5.4015	3.8789	3.0027	3.6116	4.2941	4.8639	4.4256	5.8669	5.1090	6.1987	5.8389	4.7363	3.2668	2.0425	6.1806	3.6023	2.9753	4.9807	6.2003	5.5796	4.7130	1.1818	3.8911
3.8100			2.4515	6.6996	5.3389	1.0185	5.6150	4.4700	2.7810	5.2206	2.0826	6.4811	3.8061	4.9228	5.6572	6.3923	3.3845	5.6170	6.1166	4.3724	6.8300	4.0779	4.1174	5.7502	7.3051	5.5903	5.3995	3.8772	3.0007	3.6094	4.2915	4.8617	4.4240	5.8658	5.1071	6.1980	5.8380	4.7344	3.2650	2.0418	6.1798	3.5997	2.9739	4.9799	6.1998	5.5783	4.7111	1.1811	3.8883
3.8200			2.4503	6.6993	5.3374	1.0184	5.6128	4.4685	2.7788	5.2175	2.0814	6.4807	3.8033	4.9201	5.6565	6.3918	3.3822	5.6157	6.1160	4.3702	6.8296	4.0756	4.1152	5.7492	7.3049	5.5887	5.3974	3.8756	2.9987	3.6072	4.2889	4.8595	4.4224	5.8647	5.1051	6.1973	5.8372	4.7325	3.2633	2.0411	6.1790	3.5971	2.9725	4.9791	6.1992	5.5770	4.7091	1.1804	3.8855
3.8300			2.4491	6.6991	5.3361	1.0183	5.6106	4.4671	2.7766	5.2144	2.0802	6.4804	3.8006	4.9175	5.6558	6.3913	3.3800	5.6145	6.1153	4.3680	6.8292	4.0734	4.1130	5.7481	7.3047	5.5870	5.3954	3.8739	2.9968	3.6051	4.2862	4.8574	4.4208	5.8636	5.1032	6.1966	5.8364	4.7306	3.2616	2.0404	6.1783	3.5945	2.9711	4.9781	6.1988	5.5756	4.7071	1.1797	3.8828
3.8400			2.4480	6.6989	5.3348	1.0182	5.6084	4.4657	2.7744	5.2114	2.0790	6.4799	3.7978	4.9149	5.6552	6.3908	3.3778	5.6133	6.1149	4.3659	6.8287	4.0712	4.1109	5.7470	7.3045	5.5856	5.3934	3.8723	2.9949	3.6030	4.2836	4.8553	4.4192	5.8626	5.1013	6.1959	5.8356	4.7288	3.2599	2.0397	6.1776	3.5919	2.9696	4.9772	6.1983	5.5743	4.7052	1.1790	3.8802
3.8500			2.4468	6.6985	5.3336	1.0181	5.6063	4.4644	2.7722	5.2084	2.0779	6.4795	3.7952	4.9123	5.6545	6.3903	3.3755	5.6121	6.1143	4.3637	6.8283	4.0691	4.1088	5.7460	7.3044	5.5841	5.3915	3.8707	2.9931	3.6009	4.2811	4.8532	4.4177	5.8616	5.0994	6.1952	5.8348	4.7269	3.2582	2.0390	6.1769	3.5893	2.9682	4.9764	6.1978	5.5730	4.7033	1.1783	3.8775
3.8600			2.4457	6.6983	5.3323	1.0180	5.6042	4.4631	2.7701	5.2054	2.0767	6.4791	3.7926	4.9097	5.6538	6.3898	3.3733	5.6109	6.1137	4.3617	6.8279	4.0670	4.1067	5.7450	7.3042	5.5827	5.3896	3.8692	2.9912	3.5989	4.2786	4.8511	4.4161	5.8606	5.0976	6.1946	5.8341	4.7251	3.2566	2.0383	6.1762	3.5868	2.9669	4.9755	6.1973	5.5717	4.7017	1.1776	3.8749
3.8700			2.4445	6.6980	5.3310	1.0178	5.6021	4.4619	2.7679	5.2026	2.0755	6.4788	3.7899	4.9072	5.6532	6.3893	3.3712	5.6097	6.1131	4.3596	6.8274	4.0649	4.1046	5.7440	7.3040	5.5812	5.3877	3.8676	2.9893	3.5969	4.2761	4.8491	4.4146	5.8596	5.0958	6.1939	5.8333	4.7234	3.2550	2.0376	6.1754	3.5843	2.9655	4.9748	6.1968	5.5704	4.7002	1.1770	3.8723
3.8800			2.4434	6.6978	5.3297	1.0177	5.6001	4.4607	2.7658	5.1997	2.0744	6.4784	3.7873	4.9047	5.6525	6.3888	3.3691	5.6086	6.1126	4.3576	6.8270	4.0628	4.1026	5.7430	7.3038	5.5797	5.3858	3.8661	2.9874	3.5949	4.2736	4.8471	4.4131	5.8586	5.0941	6.1932	5.8326	4.7216	3.2534	2.0369	6.1747	3.5818	2.9642	4.9738	6.1963	5.5692	4.6986	1.1763	3.8698
3.8900			2.4423	6.6975	5.3284	1.0176	5.5981	4.4595	2.7637	5.1969	2.0732	6.4780	3.7848	4.9023	5.6519	6.3883	3.3670	5.6074	6.1122	4.3556	6.8266	4.0608	4.1006	5.7421	7.3036	5.5782	5.3840	3.8646	2.9856	3.5928	4.2711	4.8452	4.4117	5.8577	5.0923	6.1925	5.8318	4.7199	3.2518	2.0362	6.1741	3.5793	2.9628	4.9732	6.1959	5.5680	4.6969	1.1756	3.8673
3.9000			2.4412	6.6972	5.3273	1.0175	5.5961	4.4583	2.7616	5.1942	2.0721	6.4775	3.7823	4.8999	5.6512	6.3878	3.3649	5.6064	6.1115	4.3536	6.8261	4.0587	4.0986	5.7411	7.3034	5.5769	5.3823	3.8630	2.9838	3.5909	4.2687	4.8432	4.4102	5.8568	5.0906	6.1918	5.8311	4.7182	3.2502	2.0356	6.1734	3.5769	2.9615	4.9725	6.1954	5.5669	4.6953	1.1750	3.8648
3.9100			2.4401	6.6968	5.3260	1.0174	5.5942	4.4571	2.7596	5.1915	2.0710	6.4771	3.7798	4.8975	5.6506	6.3873	3.3628	5.6053	6.1110	4.3517	6.8257	4.0568	4.0966	5.7402	7.3032	5.5756	5.3805	3.8616	2.9820	3.5889	4.2663	4.8413	4.4088	5.8559	5.0889	6.1911	5.8304	4.7166	3.2486	2.0349	6.1727	3.5744	2.9601	4.9716	6.1949	5.5658	4.6938	1.1743	3.8623
3.9200			2.4390	6.6966	5.3248	1.0173	5.5923	4.4557	2.7575	5.1888	2.0699	6.4767	3.7773	4.8952	5.6500	6.3868	3.3608	5.6042	6.1103	4.3498	6.8253	4.0548	4.0947	5.7393	7.3031	5.5743	5.3788	3.8601	2.9802	3.5870	4.2639	4.8394	4.4074	5.8549	5.0873	6.1904	5.8297	4.7149	3.2471	2.0342	6.1721	3.5720	2.9588	4.9707	6.1945	5.5646	4.6922	1.1737	3.8599
3.9300			2.4379	6.6963	5.3237	1.0172	5.5905	4.4545	2.7555	5.1862	2.0688	6.4763	3.7748	4.8929	5.6494	6.3863	3.3588	5.6031	6.1100	4.3478	6.8248	4.0528	4.0929	5.7384	7.3029	5.5731	5.3771	3.8586	2.9784	3.5851	4.2616	4.8376	4.4060	5.8541	5.0857	6.1898	5.8290	4.7133	3.2455	2.0336	6.1714	3.5696	2.9575	4.9700	6.1940	5.5634	4.6906	1.1730	3.8575
3.9400			2.4368	6.6961	5.3226	1.0170	5.5887	4.4533	2.7535	5.1836	2.0677	6.4759	3.7723	4.8907	5.6488	6.3858	3.3567	5.6021	6.1093	4.3459	6.8244	4.0509	4.0910	5.7375	7.3027	5.5717	5.3754	3.8572	2.9766	3.5832	4.2594	4.8357	4.4046	5.8532	5.0841	6.1891	5.8283	4.7117	3.2440	2.0329	6.1708	3.5673	2.9562	4.9692	6.1936	5.5623	4.6890	1.1724	3.8551
3.9500			2.4358	6.6958	5.3214	1.0169	5.5869	4.4522	2.7515	5.1811	2.0666	6.4756	3.7699	4.8884	5.6482	6.3853	3.3548	5.6012	6.1088	4.3441	6.8240	4.0490	4.0891	5.7367	7.3026	5.5705	5.3738	3.8558	2.9749	3.5814	4.2571	4.8339	4.4032	5.8523	5.0825	6.1884	5.8276	4.7101	3.2425	2.0323	6.1701	3.5649	2.9550	4.9684	6.1931	5.5613	4.6873	1.1718	3.8528
3.9600			2.4347	6.6956	5.3203	1.0168	5.5851	4.4510	2.7495	5.1786	2.0655	6.4752	3.7675	4.8862	5.6476	6.3848	3.3528	5.6002	6.1082	4.3422	6.8236	4.0472	4.0872	5.7358	7.3024	5.5692	5.3721	3.8544	2.9731	3.5795	4.2549	4.8322	4.4019	5.8515	5.0809	6.1877	5.8269	4.7086	3.2410	2.0316	6.1695	3.5626	2.9537	4.9677	6.1927	5.5602	4.6856	1.1711	3.8505
3.9700			2.4336	6.6953	5.3191	1.0167	5.5834	4.4499	2.7475	5.1761	2.0644	6.4748	3.7651	4.8841	5.6470	6.3844	3.3509	5.5991	6.1078	4.3404	6.8232	4.0453	4.0854	5.7350	7.3022	5.5679	5.3706	3.8530	2.9714	3.5777	4.2528	4.8304	4.4006	5.8506	5.0794	6.1870	5.8262	4.7070	3.2396	2.0310	6.1689	3.5603	2.9525	4.9670	6.1922	5.5591	4.6840	1.1705	3.8482
3.9800			2.4326	6.6951	5.3181	1.0166	5.5817	4.4486	2.7456	5.1737	2.0633	6.4744	3.7627	4.8819	5.6464	6.3839	3.3490	5.5980	6.1072	4.3386	6.8227	4.0435	4.0836	5.7342	7.3020	5.5667	5.3690	3.8516	2.9697	3.5760	4.2506	4.8286	4.3993	5.8498	5.0779	6.1864	5.8255	4.7055	3.2381	2.0303	6.1683	3.5580	2.9512	4.9664	6.1918	5.5581	4.6824	1.1699	3.8459
3.9900			2.4316	6.6948	5.3170	1.0165	5.5800	4.4474	2.7436	5.1713	2.0623	6.4740	3.7604	4.8798	5.6458	6.3834	3.3471	5.5970	6.1066	4.3369	6.8223	4.0417	4.0819	5.7333	7.3018	5.5654	5.3675	3.8502	2.9680	3.5743	4.2483	4.8269	4.3980	5.8490	5.0764	6.1857	5.8249	4.7040	3.2367	2.0297	6.1676	3.5558	2.9500	4.9658	6.1913	5.5571	4.6808	1.1692	3.8437
4.0000			2.4305	6.6945	5.3159	1.0164	5.5784	4.4464	2.7417	5.1689	2.0612	6.4737	3.7582	4.8777	5.6453	6.3829	3.3452	5.5959	6.1061	4.3351	6.8219	4.0399	4.0801	5.7326	7.3016	5.5642	5.3659	3.8489	2.9663	3.5726	4.2462	4.8252	4.3967	5.8482	5.0749	6.1850	5.8242	4.7025	3.2352	2.0290	6.1670	3.5535	2.9488	4.9651	6.1909	5.5561	4.6795	1.1686	3.8415
4.0100			2.4295	6.6943	5.3149	1.0163	5.5767	4.4453	2.7398	5.1666	2.0602	6.4734	3.7559	4.8757	5.6447	6.3825	3.3433	5.5949	6.1054	4.3334	6.8214	4.0381	4.0784	5.7318	7.3014	5.5630	5.3644	3.8476	2.9646	3.5709	4.2441	4.8236	4.3954	5.8474	5.0735	6.1843	5.8236	4.7011	3.2338	2.0284	6.1664	3.5513	2.9476	4.9644	6.1905	5.5551	4.6782	1.1680	3.8393
4.0200			2.4285	6.6940	5.3138	1.0162	5.5751	4.4441	2.7379	5.1643	2.0591	6.4730	3.7536	4.8737	5.6441	6.3820	3.3415	5.5939	6.1051	4.3316	6.8210	4.0364	4.0768	5.7310	7.3012	5.5620	5.3630	3.8463	2.9629	3.5692	4.2420	4.8219	4.3942	5.8466	5.0720	6.1837	5.8229	4.6996	3.2324	2.0278	6.1658	3.5491	2.9464	4.9637	6.1900	5.5541	4.6769	1.1674	3.8371
4.0300			2.4275	6.6937	5.3128	1.0161	5.5736	4.4429	2.7360	5.1621	2.0581	6.4726	3.7514	4.8717	5.6436	6.3815	3.3396	5.5931	6.1045	4.3300	6.8206	4.0347	4.0751	5.7302	7.3010	5.5609	5.3615	3.8450	2.9613	3.5675	4.2399	4.8203	4.3929	5.8458	5.0705	6.1830	5.8223	4.6982	3.2310	2.0272	6.1652	3.5469	2.9452	4.9630	6.1896	5.5532	4.6755	1.1668	3.8350
4.0400			2.4265	6.6935	5.3118	1.0160	5.5720	4.4418	2.7341	5.1599	2.0571	6.4723	3.7492	4.8697	5.6430	6.3811	3.3378	5.5922	6.1039	4.3283	6.8202	4.0330	4.0734	5.7295	7.3008	5.5599	5.3601	3.8437	2.9597	3.5658	4.2379	4.8187	4.3917	5.8451	5.0690	6.1823	5.8216	4.6968	3.2297	2.0266	6.1646	3.5447	2.9440	4.9624	6.1892	5.5522	4.6742	1.1662	3.8329
4.0500			2.4255	6.6933	5.3108	1.0159	5.5705	4.4406	2.7323	5.1577	2.0560	6.4719	3.7469	4.8677	5.6425	6.3806	3.3361	5.5912	6.1033	4.3266	6.8198	4.0313	4.0718	5.7288	7.3006	5.5589	5.3587	3.8424	2.9581	3.5642	4.2359	4.8171	4.3905	5.8444	5.0678	6.1817	5.8210	4.6954	3.2283	2.0260	6.1640	3.5426	2.9429	4.9617	6.1888	5.5512	4.6728	1.1656	3.8308
4.0600			2.4245	6.6930	5.3098	1.0158	5.5690	4.4394	2.7304	5.1555	2.0550	6.4716	3.7448	4.8658	5.6419	6.3801	3.3343	5.5903	6.1030	4.3250	6.8194	4.0296	4.0702	5.7280	7.3005	5.5578	5.3573	3.8411	2.9565	3.5625	4.2339	4.8155	4.3893	5.8437	5.0664	6.1810	5.8204	4.6941	3.2269	2.0254	6.1634	3.5405	2.9417	4.9611	6.1883	5.5502	4.6715	1.1650	3.8287
4.0700			2.4235	6.6928	5.3089	1.0157	5.5675	4.4384	2.7286	5.1534	2.0540	6.4712	3.7426	4.8639	5.6414	6.3797	3.3325	5.5894	6.1024	4.3234	6.8190	4.0280	4.0685	5.7273	7.3003	5.5567	5.3559	3.8399	2.9549	3.5609	4.2320	4.8139	4.3881	5.8429	5.0651	6.1803	5.8198	4.6927	3.2256	2.0247	6.1628	3.5384	2.9406	4.9604	6.1879	5.5493	4.6701	1.1644	3.8267
4.0800			2.4226	6.6925	5.3079	1.0156	5.5661	4.4373	2.7268	5.1514	2.0530	6.4708	3.7405	4.8620	5.6409	6.3792	3.3308	5.5886	6.1018	4.3219	6.8185	4.0263	4.0670	5.7266	7.3001	5.5558	5.3546	3.8387	2.9533	3.5593	4.2300	4.8124	4.3869	5.8422	5.0639	6.1797	5.8192	4.6914	3.2243	2.0242	6.1623	3.5363	2.9394	4.9597	6.1875	5.5484	4.6688	1.1638	3.8247
4.0900			2.4216	6.6923	5.3070	1.0155	5.5647	4.4363	2.7250	5.1493	2.0520	6.4704	3.7385	4.8602	5.6403	6.3788	3.3291	5.5878	6.1012	4.3203	6.8181	4.0247	4.0655	5.7259	7.3000	5.5548	5.3533	3.8374	2.9517	3.5577	4.2281	4.8109	4.3858	5.8415	5.0626	6.1790	5.8186	4.6900	3.2230	2.0236	6.1617	3.5342	2.9383	4.9590	6.1871	5.5475	4.6675	1.1632	3.8227
4.1000			2.4206	6.6920	5.3061	1.0154	5.5633	4.4352	2.7232	5.1473	2.0511	6.4700	3.7364	4.8584	5.6398	6.3783	3.3274	5.5869	6.1007	4.3188	6.8177	4.0231	4.0639	5.7252	7.2998	5.5537	5.3520	3.8362	2.9501	3.5561	4.2262	4.8094	4.3846	5.8409	5.0612	6.1783	5.8180	4.6887	3.2217	2.0230	6.1611	3.5321	2.9372	4.9584	6.1867	5.5466	4.6662	1.1626	3.8207
4.1100			2.4197	6.6918	5.3052	1.0153	5.5619	4.4341	2.7215	5.1452	2.0501	6.4697	3.7344	4.8566	5.6393	6.3778	3.3257	5.5860	6.1003	4.3172	6.8173	4.0216	4.0624	5.7246	7.2996	5.5527	5.3507	3.8350	2.9486	3.5546	4.2243	4.8079	4.3835	5.8401	5.0600	6.1777	5.8174	4.6875	3.2204	2.0224	6.1606	3.5301	2.9361	4.9579	6.1862	5.5457	4.6650	1.1620	3.8188
4.1200			2.4188	6.6916	5.3042	1.0152	5.5605	4.4330	2.7197	5.1433	2.0491	6.4693	3.7323	4.8548	5.6388	6.3774	3.3240	5.5852	6.0997	4.3157	6.8169	4.0200	4.0609	5.7239	7.2994	5.5516	5.3494	3.8339	2.9470	3.5532	4.2224	4.8064	4.3824	5.8395	5.0588	6.1770	5.8168	4.6862	3.2191	2.0218	6.1600	3.5281	2.9350	4.9573	6.1858	5.5449	4.6637	1.1615	3.8169
4.1300			2.4178	6.6913	5.3033	1.0151	5.5592	4.4321	2.7180	5.1413	2.0481	6.4689	3.7302	4.8530	5.6383	6.3769	3.3224	5.5844	6.0991	4.3142	6.8165	4.0185	4.0594	5.7232	7.2992	5.5508	5.3482	3.8327	2.9455	3.5517	4.2206	4.8050	4.3813	5.8387	5.0577	6.1763	5.8162	4.6849	3.2179	2.0212	6.1595	3.5261	2.9339	4.9566	6.1854	5.5440	4.6625	1.1609	3.8149
4.1400			2.4169	6.6911	5.3024	1.0150	5.5579	4.4310	2.7162	5.1394	2.0472	6.4685	3.7282	4.8513	5.6378	6.3765	3.3207	5.5835	6.0985	4.3127	6.8160	4.0170	4.0579	5.7226	7.2990	5.5499	5.3469	3.8315	2.9440	3.5502	4.2187	4.8035	4.3802	5.8381	5.0563	6.1757	5.8156	4.6837	3.2166	2.0207	6.1589	3.5241	2.9328	4.9561	6.1850	5.5430	4.6613	1.1603	3.8131
4.1500			2.4160	6.6908	5.3016	1.0149	5.5566	4.4299	2.7145	5.1375	2.0462	6.4681	3.7263	4.8496	5.6372	6.3760	3.3191	5.5827	6.0982	4.3113	6.8156	4.0154	4.0565	5.7220	7.2988	5.5489	5.3457	3.8304	2.9425	3.5487	4.2169	4.8021	4.3791	5.8375	5.0551	6.1750	5.8150	4.6824	3.2154	2.0201	6.1584	3.5221	2.9317	4.9553	6.1846	5.5422	4.6600	1.1597	3.8112
4.1600			2.4150	6.6906	5.3007	1.0149	5.5553	4.4289	2.7128	5.1357	2.0453	6.4678	3.7243	4.8479	5.6367	6.3756	3.3175	5.5818	6.0976	4.3098	6.8152	4.0140	4.0550	5.7213	7.2986	5.5480	5.3445	3.8293	2.9411	3.5472	4.2151	4.8007	4.3780	5.8368	5.0540	6.1744	5.8144	4.6812	3.2141	2.0195	6.1578	3.5202	2.9307	4.9547	6.1842	5.5414	4.6586	1.1592	3.8094
4.1700			2.4141	6.6904	5.2998	1.0148	5.5540	4.4277	2.7111	5.1338	2.0443	6.4674	3.7224	4.8462	5.6362	6.3751	3.3159	5.5809	6.0970	4.3083	6.8148	4.0125	4.0536	5.7207	7.2985	5.5471	5.3433	3.8281	2.9396	3.5458	4.2134	4.7993	4.3769	5.8362	5.0528	6.1737	5.8139	4.6800	3.2129	2.0189	6.1573	3.5182	2.9296	4.9542	6.1838	5.5406	4.6572	1.1586	3.8075
4.1800			2.4132	6.6901	5.2990	1.0147	5.5528	4.4267	2.7094	5.1320	2.0434	6.4671	3.7204	4.8445	5.6357	6.3747	3.3143	5.5801	6.0964	4.3069	6.8144	4.0110	4.0522	5.7201	7.2983	5.5462	5.3421	3.8270	2.9382	3.5444	4.2116	4.7980	4.3759	5.8356	5.0517	6.1731	5.8133	4.6788	3.2117	2.0184	6.1568	3.5163	2.9286	4.9538	6.1834	5.5398	4.6559	1.1581	3.8057
4.1900			2.4123	6.6899	5.2982	1.0146	5.5516	4.4257	2.7078	5.1302	2.0425	6.4667	3.7185	4.8429	5.6352	6.3742	3.3128	5.5793	6.0961	4.3055	6.8140	4.0096	4.0508	5.7195	7.2981	5.5453	5.3410	3.8259	2.9367	3.5430	4.2098	4.7966	4.3748	5.8350	5.0506	6.1724	5.8127	4.6777	3.2105	2.0179	6.1562	3.5144	2.9276	4.9534	6.1830	5.5389	4.6546	1.1575	3.8040
4.2000			2.4114	6.6896	5.2973	1.0145	5.5504	4.4247	2.7061	5.1285	2.0416	6.4663	3.7167	4.8413	5.6348	6.3738	3.3112	5.5786	6.0955	4.3042	6.8136	4.0081	4.0494	5.7189	7.2979	5.5444	5.3399	3.8249	2.9352	3.5416	4.2082	4.7953	4.3738	5.8344	5.0495	6.1718	5.8122	4.6765	3.2093	2.0173	6.1557	3.5125	2.9265	4.9528	6.1826	5.5381	4.6534	1.1569	3.8022
4.2100			2.4106	6.6894	5.2965	1.0144	5.5492	4.4238	2.7045	5.1267	2.0407	6.4659	3.7148	4.8397	5.6343	6.3734	3.3097	5.5778	6.0949	4.3028	6.8132	4.0067	4.0480	5.7183	7.2978	5.5436	5.3387	3.8238	2.9338	3.5402	4.2065	4.7939	4.3728	5.8338	5.0482	6.1711	5.8116	4.6754	3.2081	2.0167	6.1552	3.5106	2.9255	4.9521	6.1822	5.5374	4.6524	1.1564	3.8004
4.2200			2.4097	6.6891	5.2956	1.0143	5.5480	4.4228	2.7028	5.1250	2.0397	6.4656	3.7129	4.8381	5.6338	6.3729	3.3082	5.5770	6.0944	4.3014	6.8127	4.0053	4.0467	5.7177	7.2976	5.5428	5.3376	3.8227	2.9323	3.5388	4.2048	4.7926	4.3718	5.8332	5.0471	6.1705	5.8111	4.6742	3.2070	2.0162	6.1547	3.5088	2.9245	4.9515	6.1818	5.5366	4.6514	1.1559	3.7987
4.2300			2.4088	6.6889	5.2948	1.0143	5.5468	4.4218	2.7012	5.1233	2.0388	6.4653	3.7111	4.8366	5.6333	6.3725	3.3067	5.5763	6.0938	4.3001	6.8123	4.0039	4.0454	5.7171	7.2974	5.5420	5.3365	3.8217	2.9309	3.5375	4.2031	4.7913	4.3708	5.8326	5.0461	6.1698	5.8105	4.6731	3.2058	2.0157	6.1541	3.5069	2.9235	4.9510	6.1814	5.5358	4.6503	1.1553	3.7970
4.2400			2.4079	6.6887	5.2940	1.0142	5.5457	4.4209	2.6996	5.1217	2.0380	6.4650	3.7092	4.8350	5.6328	6.3720	3.3052	5.5755	6.0935	4.2987	6.8119	4.0026	4.0441	5.7166	7.2973	5.5410	5.3355	3.8206	2.9294	3.5362	4.2015	4.7900	4.3698	5.8320	5.0450	6.1692	5.8100	4.6720	3.2047	2.0151	6.1536	3.5051	2.9225	4.9504	6.1810	5.5350	4.6492	1.1548	3.7953
4.2500			2.4071	6.6884	5.2932	1.0141	5.5446	4.4198	2.6980	5.1200	2.0371	6.4646	3.7074	4.8335	5.6323	6.3716	3.3037	5.5747	6.0929	4.2974	6.8115	4.0012	4.0428	5.7160	7.2971	5.5403	5.3344	3.8196	2.9281	3.5349	4.1998	4.7888	4.3688	5.8314	5.0439	6.1685	5.8094	4.6709	3.2035	2.0146	6.1531	3.5033	2.9215	4.9499	6.1806	5.5343	4.6482	1.1542	3.7936
4.2600			2.4062	6.6882	5.2923	1.0140	5.5435	4.4189	2.6964	5.1184	2.0362	6.4643	3.7057	4.8320	5.6319	6.3712	3.3022	5.5739	6.0923	4.2961	6.8111	3.9999	4.0416	5.7155	7.2969	5.5395	5.3333	3.8186	2.9267	3.5335	4.1981	4.7875	4.3678	5.8309	5.0428	6.1679	5.8089	4.6698	3.2024	2.0140	6.1526	3.5015	2.9206	4.9494	6.1802	5.5336	4.6471	1.1537	3.7920
4.2700			2.4054	6.6879	5.2915	1.0139	5.5424	4.4179	2.6948	5.1168	2.0353	6.4639	3.7039	4.8305	5.6314	6.3707	3.3008	5.5731	6.0917	4.2948	6.8107	3.9985	4.0403	5.7149	7.2967	5.5388	5.3323	3.8175	2.9254	3.5322	4.1965	4.7863	4.3668	5.8303	5.0419	6.1672	5.8083	4.6687	3.2013	2.0135	6.1521	3.4997	2.9196	4.9488	6.1799	5.5328	4.6460	1.1532	3.7903
4.2800			2.4045	6.6877	5.2908	1.0139	5.5413	4.4170	2.6933	5.1152	2.0344	6.4634	3.7021	4.8290	5.6309	6.3703	3.2994	5.5724	6.0914	4.2935	6.8103	3.9972	4.0390	5.7144	7.2965	5.5380	5.3313	3.8165	2.9240	3.5309	4.1949	4.7850	4.3659	5.8298	5.0408	6.1666	5.8078	4.6677	3.2002	2.0130	6.1515	3.4979	2.9186	4.9483	6.1795	5.5321	4.6450	1.1526	3.7887
4.2900			2.4037	6.6875	5.2901	1.0138	5.5403	4.4160	2.6917	5.1136	2.0336	6.4631	3.7004	4.8275	5.6305	6.3699	3.2979	5.5717	6.0908	4.2922	6.8099	3.9959	4.0377	5.7138	7.2963	5.5371	5.3303	3.8156	2.9227	3.5296	4.1935	4.7838	4.3649	5.8292	5.0399	6.1659	5.8073	4.6666	3.1991	2.0125	6.1510	3.4961	2.9177	4.9478	6.1791	5.5313	4.6438	1.1521	3.7871
4.3000			2.4029	6.6873	5.2894	1.0137	5.5392	4.4149	2.6902	5.1121	2.0327	6.4628	3.6986	4.8260	5.6300	6.3694	3.2965	5.5710	6.0903	4.2910	6.8095	3.9946	4.0365	5.7133	7.2962	5.5364	5.3293	3.8146	2.9213	3.5284	4.1920	4.7826	4.3640	5.8287	5.0390	6.1653	5.8067	4.6656	3.1980	2.0119	6.1505	3.4944	2.9167	4.9472	6.1787	5.5306	4.6428	1.1516	3.7855
4.3100			2.4020	6.6868	5.2887	1.0136	5.5382	4.4139	2.6887	5.1106	2.0318	6.4624	3.6969	4.8246	5.6295	6.3690	3.2951	5.5704	6.0897	4.2898	6.8091	3.9933	4.0353	5.7128	7.2959	5.5357	5.3283	3.8136	2.9200	3.5271	4.1905	4.7814	4.3631	5.8282	5.0380	6.1646	5.8062	4.6645	3.1969	2.0114	6.1500	3.4927	2.9158	4.9468	6.1783	5.5298	4.6418	1.1511	3.7840
4.3200			2.4012	6.6866	5.2879	1.0135	5.5372	4.4128	2.6872	5.1091	2.0310	6.4620	3.6953	4.8232	5.6291	6.3686	3.2937	5.5697	6.0893	4.2886	6.8087	3.9921	4.0341	5.7122	7.2958	5.5350	5.3273	3.8126	2.9187	3.5259	4.1890	4.7802	4.3621	5.8276	5.0370	6.1640	5.8057	4.6635	3.1958	2.0109	6.1495	3.4910	2.9149	4.9463	6.1779	5.5291	4.6407	1.1506	3.7824
4.3300			2.4004	6.6865	5.2871	1.0135	5.5362	4.4119	2.6857	5.1076	2.0302	6.4617	3.6936	4.8218	5.6286	6.3681	3.2924	5.5690	6.0888	4.2873	6.8083	3.9908	4.0330	5.7117	7.2956	5.5342	5.3263	3.8117	2.9174	3.5247	4.1874	4.7790	4.3612	5.8271	5.0360	6.1634	5.8052	4.6625	3.1948	2.0104	6.1490	3.4893	2.9139	4.9458	6.1776	5.5284	4.6397	1.1500	3.7809
4.3400			2.3996	6.6863	5.2864	1.0134	5.5352	4.4110	2.6842	5.1061	2.0293	6.4614	3.6919	4.8204	5.6282	6.3677	3.2910	5.5683	6.0882	4.2861	6.8079	3.9896	4.0318	5.7112	7.2954	5.5335	5.3254	3.8107	2.9161	3.5236	4.1860	4.7778	4.3603	5.8265	5.0351	6.1627	5.8046	4.6615	3.1937	2.0099	6.1485	3.4876	2.9130	4.9453	6.1772	5.5277	4.6386	1.1495	3.7793
4.3500			2.3988	6.6861	5.2857	1.0133	5.5342	4.4100	2.6827	5.1047	2.0285	6.4611	3.6902	4.8190	5.6277	6.3673	3.2896	5.5676	6.0877	4.2849	6.8075	3.9883	4.0306	5.7107	7.2952	5.5328	5.3244	3.8098	2.9148	3.5223	4.1845	4.7767	4.3594	5.8260	5.0342	6.1621	5.8041	4.6605	3.1927	2.0094	6.1481	3.4859	2.9121	4.9448	6.1768	5.5271	4.6376	1.1490	3.7778
4.3600			2.3980	6.6859	5.2849	1.0132	5.5332	4.4092	2.6812	5.1032	2.0277	6.4607	3.6886	4.8176	5.6273	6.3668	3.2883	5.5669	6.0871	4.2838	6.8071	3.9871	4.0295	5.7102	7.2950	5.5321	5.3235	3.8089	2.9135	3.5211	4.1830	4.7755	4.3585	5.8256	5.0332	6.1615	5.8036	4.6595	3.1916	2.0089	6.1476	3.4843	2.9112	4.9443	6.1764	5.5264	4.6366	1.1485	3.7763
4.3700			2.3972	6.6856	5.2842	1.0132	5.5323	4.4083	2.6797	5.1018	2.0268	6.4603	3.6870	4.8163	5.6268	6.3664	3.2870	5.5663	6.0868	4.2826	6.8067	3.9859	4.0283	5.7097	7.2949	5.5313	5.3226	3.8080	2.9121	3.5199	4.1815	4.7744	4.3576	5.8250	5.0323	6.1608	5.8031	4.6585	3.1906	2.0084	6.1471	3.4826	2.9103	4.9438	6.1761	5.5257	4.6356	1.1480	3.7748
4.3800			2.3964	6.6854	5.2835	1.0131	5.5313	4.4075	2.6783	5.1004	2.0260	6.4599	3.6854	4.8149	5.6264	6.3660	3.2856	5.5655	6.0862	4.2814	6.8063	3.9847	4.0272	5.7092	7.2947	5.5306	5.3217	3.8070	2.9109	3.5188	4.1801	4.7733	4.3567	5.8246	5.0314	6.1602	5.8026	4.6576	3.1896	2.0079	6.1466	3.4810	2.9095	4.9433	6.1757	5.5250	4.6346	1.1475	3.7734
4.3900			2.3956	6.6851	5.2828	1.0130	5.5304	4.4066	2.6769	5.0990	2.0252	6.4595	3.6838	4.8136	5.6259	6.3656	3.2843	5.5647	6.0857	4.2803	6.8059	3.9835	4.0261	5.7087	7.2945	5.5300	5.3208	3.8062	2.9096	3.5176	4.1787	4.7722	4.3559	5.8241	5.0305	6.1595	5.8021	4.6566	3.1886	2.0074	6.1461	3.4793	2.9086	4.9428	6.1753	5.5244	4.6336	1.1470	3.7719
4.4000			2.3949	6.6849	5.2822	1.0129	5.5295	4.4057	2.6754	5.0977	2.0244	6.4591	3.6822	4.8123	5.6255	6.3651	3.2830	5.5640	6.0851	4.2791	6.8055	3.9823	4.0250	5.7083	7.2944	5.5294	5.3199	3.8052	2.9084	3.5165	4.1773	4.7711	4.3550	5.8236	5.0296	6.1589	5.8016	4.6556	3.1875	2.0069	6.1456	3.4777	2.9077	4.9423	6.1750	5.5237	4.6326	1.1465	3.7705
4.4100			2.3941	6.6847	5.2815	1.0129	5.5286	4.4047	2.6740	5.0963	2.0236	6.4587	3.6807	4.8110	5.6251	6.3647	3.2818	5.5632	6.0848	4.2780	6.8051	3.9812	4.0239	5.7078	7.2942	5.5286	5.3190	3.8044	2.9072	3.5153	4.1759	4.7700	4.3541	5.8231	5.0287	6.1583	5.8011	4.6547	3.1866	2.0064	6.1451	3.4761	2.9068	4.9418	6.1746	5.5231	4.6316	1.1460	3.7691
4.4200			2.3933	6.6845	5.2808	1.0128	5.5277	4.4039	2.6726	5.0950	2.0228	6.4583	3.6792	4.8097	5.6246	6.3643	3.2805	5.5626	6.0842	4.2769	6.8047	3.9800	4.0228	5.7073	7.2940	5.5280	5.3182	3.8035	2.9059	3.5142	4.1745	4.7689	4.3533	5.8226	5.0279	6.1577	5.8006	4.6538	3.1856	2.0059	6.1447	3.4746	2.9060	4.9414	6.1742	5.5224	4.6307	1.1455	3.7676
4.4300			2.3926	6.6843	5.2801	1.0128	5.5268	4.4030	2.6712	5.0937	2.0220	6.4580	3.6777	4.8084	5.6242	6.3639	3.2792	5.5620	6.0837	4.2758	6.8043	3.9789	4.0217	5.7069	7.2938	5.5274	5.3173	3.8026	2.9047	3.5131	4.1731	4.7678	4.3524	5.8221	5.0270	6.1570	5.8001	4.6528	3.1846	2.0055	6.1442	3.4730	2.9051	4.9409	6.1738	5.5218	4.6297	1.1450	3.7662
4.4400			2.3918	6.6840	5.2794	1.0127	5.5259	4.4020	2.6698	5.0924	2.0212	6.4576	3.6761	4.8072	5.6237	6.3635	3.2780	5.5614	6.0831	4.2747	6.8040	3.9777	4.0206	5.7064	7.2937	5.5268	5.3165	3.8018	2.9034	3.5120	4.1717	4.7667	4.3516	5.8217	5.0261	6.1564	5.7996	4.6519	3.1836	2.0050	6.1437	3.4714	2.9043	4.9403	6.1735	5.5211	4.6288	1.1445	3.7649
4.4500			2.3911	6.6838	5.2788	1.0126	5.5251	4.4010	2.6684	5.0911	2.0205	6.4573	3.6746	4.8059	5.6233	6.3630	3.2767	5.5607	6.0827	4.2736	6.8036	3.9766	4.0196	5.7059	7.2935	5.5261	5.3156	3.8009	2.9022	3.5109	4.1704	4.7657	4.3508	5.8212	5.0253	6.1558	5.7991	4.6510	3.1826	2.0045	6.1432	3.4699	2.9034	4.9398	6.1731	5.5205	4.6278	1.1440	3.7635
4.4600			2.3903	6.6836	5.2782	1.0126	5.5242	4.4002	2.6670	5.0898	2.0197	6.4570	3.6731	4.8047	5.6229	6.3626	3.2755	5.5601	6.0823	4.2725	6.8031	3.9755	4.0186	5.7055	7.2934	5.5255	5.3148	3.8001	2.9010	3.5098	4.1690	4.7646	4.3499	5.8207	5.0245	6.1551	5.7986	4.6501	3.1817	2.0040	6.1427	3.4684	2.9026	4.9394	6.1727	5.5199	4.6269	1.1436	3.7621
4.4700			2.3896	6.6834	5.2775	1.0125	5.5234	4.3993	2.6657	5.0885	2.0189	6.4567	3.6717	4.8034	5.6225	6.3622	3.2743	5.5595	6.0817	4.2715	6.8027	3.9744	4.0176	5.7050	7.2932	5.5249	5.3140	3.7992	2.8998	3.5087	4.1677	4.7636	4.3491	5.8203	5.0236	6.1545	5.7981	4.6492	3.1807	2.0036	6.1423	3.4668	2.9018	4.9391	6.1724	5.5192	4.6259	1.1431	3.7608
4.4800			2.3888	6.6832	5.2768	1.0124	5.5225	4.3984	2.6643	5.0873	2.0182	6.4563	3.6702	4.8022	5.6220	6.3618	3.2730	5.5589	6.0811	4.2704	6.8023	3.9733	4.0165	5.7046	7.2930	5.5243	5.3132	3.7984	2.8987	3.5077	4.1664	4.7625	4.3483	5.8198	5.0228	6.1539	5.7976	4.6483	3.1797	2.0031	6.1418	3.4653	2.9010	4.9388	6.1720	5.5186	4.6250	1.1426	3.7594
4.4900			2.3881	6.6829	5.2761	1.0124	5.5217	4.3973	2.6630	5.0861	2.0174	6.4561	3.6687	4.8010	5.6216	6.3614	3.2718	5.5582	6.0805	4.2694	6.8019	3.9722	4.0155	5.7041	7.2928	5.5237	5.3124	3.7976	2.8975	3.5067	4.1651	4.7615	4.3475	5.8193	5.0219	6.1533	5.7971	4.6475	3.1788	2.0027	6.1414	3.4638	2.9002	4.9384	6.1717	5.5179	4.6241	1.1421	3.7581
4.5000			2.3874	6.6827	5.2755	1.0123	5.5209	4.3965	2.6617	5.0849	2.0166	6.4558	3.6673	4.7998	5.6212	6.3609	3.2707	5.5575	6.0803	4.2684	6.8016	3.9711	4.0145	5.7037	7.2926	5.5230	5.3116	3.7968	2.8963	3.5057	4.1637	4.7605	4.3467	5.8188	5.0212	6.1526	5.7966	4.6466	3.1779	2.0022	6.1409	3.4623	2.8994	4.9380	6.1713	5.5173	4.6232	1.1417	3.7568
4.5100			2.3867	6.6825	5.2748	1.0122	5.5201	4.3956	2.6603	5.0836	2.0159	6.4554	3.6659	4.7985	5.6208	6.3605	3.2695	5.5570	6.0796	4.2673	6.8012	3.9700	4.0135	5.7033	7.2925	5.5224	5.3108	3.7960	2.8951	3.5046	4.1624	4.7595	4.3459	5.8184	5.0204	6.1520	5.7961	4.6457	3.1769	2.0017	6.1404	3.4609	2.8986	4.9376	6.1709	5.5167	4.6221	1.1412	3.7555
4.5200			2.3859	6.6822	5.2742	1.0122	5.5193	4.3948	2.6590	5.0825	2.0151	6.4550	3.6645	4.7973	5.6203	6.3601	3.2683	5.5563	6.0791	4.2663	6.8008	3.9690	4.0125	5.7028	7.2923	5.5219	5.3100	3.7952	2.8940	3.5036	4.1611	4.7585	4.3451	5.8179	5.0196	6.1514	5.7956	4.6449	3.1760	2.0013	6.1400	3.4594	2.8978	4.9371	6.1706	5.5161	4.6210	1.1408	3.7542
4.5300			2.3852	6.6819	5.2735	1.0121	5.5185	4.3938	2.6577	5.0813	2.0144	6.4547	3.6631	4.7961	5.6199	6.3597	3.2671	5.5557	6.0785	4.2652	6.8004	3.9679	4.0116	5.7024	7.2921	5.5212	5.3092	3.7944	2.8929	3.5026	4.1599	4.7575	4.3443	5.8175	5.0188	6.1508	5.7951	4.6440	3.1751	2.0008	6.1395	3.4579	2.8970	4.9366	6.1702	5.5154	4.6200	1.1403	3.7529
4.5400			2.3845	6.6818	5.2729	1.0121	5.5177	4.3930	2.6564	5.0801	2.0137	6.4544	3.6617	4.7950	5.6195	6.3593	3.2660	5.5550	6.0780	4.2643	6.8000	3.9669	4.0106	5.7020	7.2919	5.5207	5.3085	3.7936	2.8918	3.5016	4.1586	4.7565	4.3435	5.8171	5.0180	6.1502	5.7947	4.6432	3.1742	2.0003	6.1390	3.4565	2.8962	4.9362	6.1699	5.5148	4.6190	1.1398	3.7517
4.5500			2.3838	6.6816	5.2723	1.0120	5.5170	4.3922	2.6551	5.0789	2.0129	6.4540	3.6603	4.7938	5.6191	6.3589	3.2648	5.5544	6.0775	4.2633	6.7996	3.9658	4.0096	5.7016	7.2918	5.5201	5.3077	3.7928	2.8906	3.5007	4.1573	4.7555	4.3427	5.8167	5.0173	6.1495	5.7942	4.6424	3.1733	1.9999	6.1386	3.4551	2.8954	4.9357	6.1695	5.5143	4.6182	1.1394	3.7504
4.5600			2.3831	6.6814	5.2718	1.0119	5.5162	4.3913	2.6539	5.0778	2.0122	6.4537	3.6589	4.7926	5.6187	6.3585	3.2637	5.5538	6.0769	4.2623	6.7992	3.9648	4.0087	5.7011	7.2916	5.5195	5.3070	3.7921	2.8895	3.4997	4.1561	4.7545	4.3419	5.8162	5.0165	6.1489	5.7937	4.6415	3.1724	1.9995	6.1381	3.4537	2.8947	4.9351	6.1692	5.5137	4.6175	1.1389	3.7492
4.5700			2.3824	6.6812	5.2712	1.0119	5.5155	4.3903	2.6526	5.0767	2.0115	6.4534	3.6575	4.7914	5.6182	6.3581	3.2626	5.5532	6.0764	4.2613	6.7989	3.9638	4.0077	5.7007	7.2914	5.5189	5.3062	3.7913	2.8884	3.4987	4.1549	4.7536	4.3412	5.8158	5.0158	6.1483	5.7933	4.6407	3.1715	1.9990	6.1376	3.4523	2.8939	4.9347	6.1688	5.5132	4.6167	1.1385	3.7479
4.5800			2.3817	6.6810	5.2706	1.0118	5.5147	4.3895	2.6513	5.0756	2.0108	6.4530	3.6562	4.7903	5.6178	6.3576	3.2614	5.5525	6.0759	4.2603	6.7985	3.9628	4.0068	5.7003	7.2913	5.5184	5.3055	3.7905	2.8873	3.4977	4.1537	4.7526	4.3404	5.8153	5.0150	6.1477	5.7929	4.6399	3.1706	1.9986	6.1372	3.4508	2.8931	4.9342	6.1685	5.5126	4.6159	1.1381	3.7467
4.5900			2.3810	6.6808	5.2699	1.0118	5.5140	4.3886	2.6501	5.0744	2.0101	6.4526	3.6549	4.7891	5.6174	6.3572	3.2603	5.5520	6.0753	4.2594	6.7981	3.9618	4.0059	5.6999	7.2911	5.5178	5.3048	3.7898	2.8862	3.4967	4.1526	4.7517	4.3396	5.8149	5.0143	6.1471	5.7924	4.6391	3.1697	1.9982	6.1367	3.4495	2.8924	4.9338	6.1681	5.5120	4.6151	1.1376	3.7455
4.6000			2.3804	6.6805	5.2693	1.0117	5.5133	4.3878	2.6488	5.0734	2.0093	6.4522	3.6535	4.7880	5.6170	6.3568	3.2592	5.5513	6.0748	4.2584	6.7977	3.9608	4.0050	5.6995	7.2909	5.5172	5.3041	3.7890	2.8851	3.4958	4.1514	4.7507	4.3389	5.8145	5.0136	6.1465	5.7920	4.6383	3.1688	1.9977	6.1363	3.4481	2.8916	4.9333	6.1678	5.5114	4.6142	1.1372	3.7443
4.6100			2.3797	6.6803	5.2686	1.0116	5.5125	4.3870	2.6476	5.0722	2.0086	6.4520	3.6522	4.7869	5.6166	6.3564	3.2581	5.5507	6.0745	4.2575	6.7973	3.9598	4.0040	5.6991	7.2907	5.5167	5.3034	3.7883	2.8840	3.4949	4.1502	4.7498	4.3381	5.8141	5.0128	6.1459	5.7915	4.6375	3.1680	1.9973	6.1358	3.4467	2.8909	4.9329	6.1674	5.5108	4.6134	1.1367	3.7431
4.6200			2.3790	6.6801	5.2680	1.0116	5.5118	4.3862	2.6464	5.0712	2.0079	6.4516	3.6509	4.7858	5.6162	6.3560	3.2570	5.5501	6.0740	4.2565	6.7969	3.9588	4.0032	5.6987	7.2906	5.5162	5.3027	3.7876	2.8829	3.4939	4.1490	4.7489	4.3374	5.8137	5.0121	6.1453	5.7909	4.6367	3.1671	1.9968	6.1354	3.4454	2.8902	4.9325	6.1671	5.5102	4.6126	1.1363	3.7419
4.6300			2.3783	6.6798	5.2674	1.0115	5.5111	4.3854	2.6452	5.0701	2.0072	6.4513	3.6497	4.7846	5.6158	6.3556	3.2560	5.5496	6.0735	4.2556	6.7965	3.9578	4.0023	5.6983	7.2904	5.5156	5.3020	3.7868	2.8818	3.4930	4.1479	4.7479	4.3366	5.8133	5.0114	6.1446	5.7904	4.6359	3.1662	1.9964	6.1349	3.4440	2.8894	4.9320	6.1667	5.5096	4.6117	1.1358	3.7407
4.6400			2.3777	6.6796	5.2668	1.0115	5.5104	4.3846	2.6439	5.0691	2.0065	6.4510	3.6484	4.7835	5.6154	6.3552	3.2549	5.5490	6.0730	4.2547	6.7961	3.9568	4.0014	5.6979	7.2903	5.5151	5.3013	3.7861	2.8807	3.4921	4.1467	4.7470	4.3359	5.8129	5.0107	6.1440	5.7899	4.6351	3.1654	1.9960	6.1345	3.4427	2.8887	4.9316	6.1664	5.5090	4.6109	1.1354	3.7396
4.6500			2.3770	6.6794	5.2661	1.0114	5.5097	4.3838	2.6427	5.0680	2.0059	6.4506	3.6471	4.7824	5.6150	6.3548	3.2538	5.5484	6.0726	4.2538	6.7958	3.9559	4.0005	5.6975	7.2901	5.5145	5.3006	3.7854	2.8797	3.4912	4.1455	4.7461	4.3352	5.8125	5.0100	6.1434	5.7895	4.6343	3.1646	1.9956	6.1340	3.4414	2.8880	4.9313	6.1660	5.5084	4.6101	1.1349	3.7384
4.6600			2.3764	6.6792	5.2655	1.0114	5.5091	4.3829	2.6415	5.0670	2.0052	6.4503	3.6458	4.7814	5.6146	6.3544	3.2528	5.5478	6.0721	4.2528	6.7954	3.9549	3.9996	5.6971	7.2899	5.5141	5.2999	3.7847	2.8787	3.4903	4.1443	4.7452	4.3344	5.8121	5.0092	6.1428	5.7890	4.6336	3.1637	1.9951	6.1336	3.4400	2.8873	4.9310	6.1657	5.5079	4.6093	1.1345	3.7373
4.6700			2.3757	6.6790	5.2649	1.0113	5.5084	4.3821	2.6404	5.0659	2.0045	6.4500	3.6446	4.7803	5.6142	6.3540	3.2517	5.5472	6.0715	4.2520	6.7950	3.9540	3.9988	5.6967	7.2897	5.5135	5.2992	3.7840	2.8776	3.4894	4.1433	4.7443	4.3337	5.8117	5.0086	6.1422	5.7885	4.6328	3.1629	1.9947	6.1331	3.4387	2.8866	4.9307	6.1653	5.5072	4.6085	1.1341	3.7362
4.6800			2.3751	6.6787	5.2644	1.0112	5.5077	4.3814	2.6392	5.0649	2.0038	6.4496	3.6433	4.7792	5.6138	6.3536	3.2507	5.5467	6.0709	4.2511	6.7946	3.9530	3.9980	5.6963	7.2896	5.5130	5.2986	3.7833	2.8766	3.4885	4.1422	4.7433	4.3330	5.8113	5.0079	6.1416	5.7880	4.6320	3.1620	1.9943	6.1327	3.4374	2.8859	4.9303	6.1650	5.5067	4.6077	1.1336	3.7350
4.6900			2.3744	6.6785	5.2638	1.0112	5.5070	4.3806	2.6380	5.0639	2.0032	6.4493	3.6421	4.7781	5.6134	6.3532	3.2496	5.5462	6.0706	4.2502	6.7942	3.9521	3.9972	5.6960	7.2894	5.5125	5.2979	3.7826	2.8756	3.4876	4.1411	4.7425	4.3323	5.8109	5.0072	6.1410	5.7876	4.6313	3.1612	1.9939	6.1323	3.4361	2.8852	4.9299	6.1646	5.5062	4.6070	1.1332	3.7339
4.7000			2.3738	6.6783	5.2632	1.0111	5.5064	4.3798	2.6369	5.0629	2.0025	6.4490	3.6409	4.7771	5.6130	6.3528	3.2486	5.5457	6.0700	4.2493	6.7939	3.9512	3.9963	5.6956	7.2892	5.5119	5.2972	3.7819	2.8745	3.4868	4.1400	4.7416	4.3316	5.8105	5.0065	6.1404	5.7871	4.6305	3.1604	1.9934	6.1318	3.4349	2.8845	4.9294	6.1643	5.5057	4.6061	1.1328	3.7328
4.7100			2.3731	6.6780	5.2626	1.0111	5.5057	4.3789	2.6357	5.0619	2.0018	6.4486	3.6397	4.7760	5.6126	6.3524	3.2476	5.5451	6.0695	4.2484	6.7935	3.9503	3.9955	5.6952	7.2891	5.5113	5.2966	3.7812	2.8735	3.4859	4.1389	4.7407	4.3309	5.8101	5.0058	6.1398	5.7867	4.6298	3.1596	1.9931	6.1314	3.4336	2.8838	4.9290	6.1639	5.5051	4.6053	1.1324	3.7317
4.7200			2.3725	6.6778	5.2620	1.0110	5.5051	4.3780	2.6346	5.0610	2.0012	6.4483	3.6385	4.7750	5.6122	6.3520	3.2466	5.5445	6.0690	4.2475	6.7931	3.9493	3.9947	5.6948	7.2889	5.5109	5.2960	3.7806	2.8726	3.4851	4.1378	4.7398	4.3302	5.8096	5.0052	6.1392	5.7862	4.6290	3.1588	1.9926	6.1309	3.4323	2.8831	4.9287	6.1636	5.5045	4.6045	1.1320	3.7306
4.7300			2.3719	6.6776	5.2615	1.0110	5.5045	4.3771	2.6334	5.0600	2.0005	6.4479	3.6373	4.7740	5.6118	6.3516	3.2456	5.5438	6.0686	4.2467	6.7928	3.9484	3.9939	5.6945	7.2887	5.5104	5.2953	3.7799	2.8716	3.4842	4.1367	4.7389	4.3295	5.8093	5.0045	6.1386	5.7857	4.6283	3.1579	1.9922	6.1305	3.4311	2.8824	4.9282	6.1633	5.5041	4.6037	1.1315	3.7295
4.7400			2.3712	6.6774	5.2609	1.0109	5.5038	4.3764	2.6323	5.0590	1.9999	6.4476	3.6362	4.7729	5.6114	6.3512	3.2446	5.5433	6.0681	4.2458	6.7924	3.9475	3.9931	5.6941	7.2886	5.5099	5.2947	3.7792	2.8705	3.4834	4.1356	4.7380	4.3288	5.8089	5.0038	6.1380	5.7853	4.6276	3.1571	1.9919	6.1301	3.4298	2.8817	4.9277	6.1629	5.5035	4.6029	1.1311	3.7285
4.7500			2.3706	6.6771	5.2604	1.0109	5.5032	4.3755	2.6312	5.0580	1.9992	6.4472	3.6350	4.7719	5.6110	6.3508	3.2436	5.5427	6.0676	4.2450	6.7920	3.9466	3.9923	5.6937	7.2884	5.5095	5.2941	3.7786	2.8696	3.4826	4.1345	4.7372	4.3281	5.8084	5.0032	6.1374	5.7849	4.6268	3.1564	1.9914	6.1296	3.4286	2.8811	4.9273	6.1626	5.5029	4.6021	1.1307	3.7274
4.7600			2.3700	6.6769	5.2598	1.0108	5.5026	4.3747	2.6300	5.0571	1.9986	6.4469	3.6339	4.7709	5.6106	6.3504	3.2426	5.5421	6.0670	4.2441	6.7916	3.9457	3.9915	5.6934	7.2883	5.5090	5.2934	3.7779	2.8686	3.4818	4.1335	4.7363	4.3274	5.8081	5.0025	6.1368	5.7845	4.6261	3.1555	1.9910	6.1292	3.4274	2.8804	4.9268	6.1622	5.5024	4.6014	1.1303	3.7263
4.7700			2.3694	6.6767	5.2593	1.0108	5.5020	4.3739	2.6289	5.0562	1.9979	6.4466	3.6327	4.7699	5.6102	6.3500	3.2416	5.5416	6.0665	4.2433	6.7913	3.9448	3.9907	5.6930	7.2880	5.5085	5.2928	3.7773	2.8676	3.4809	4.1325	4.7354	4.3267	5.8077	5.0019	6.1362	5.7840	4.6254	3.1548	1.9907	6.1288	3.4262	2.8797	4.9265	6.1619	5.5019	4.6005	1.1299	3.7253
4.7800			2.3688	6.6765	5.2587	1.0107	5.5014	4.3732	2.6278	5.0552	1.9973	6.4462	3.6316	4.7689	5.6098	6.3496	3.2406	5.5410	6.0662	4.2425	6.7909	3.9440	3.9900	5.6926	7.2879	5.5080	5.2922	3.7766	2.8666	3.4801	4.1314	4.7346	4.3260	5.8073	5.0013	6.1356	5.7835	4.6247	3.1540	1.9903	6.1283	3.4250	2.8791	4.9263	6.1616	5.5014	4.5998	1.1295	3.7243
4.7900			2.3682	6.6763	5.2582	1.0107	5.5007	4.3723	2.6267	5.0543	1.9967	6.4459	3.6304	4.7679	5.6094	6.3492	3.2397	5.5405	6.0656	4.2417	6.7905	3.9431	3.9892	5.6923	7.2877	5.5075	5.2916	3.7760	2.8657	3.4793	4.1303	4.7338	4.3253	5.8070	5.0006	6.1350	5.7831	4.6240	3.1532	1.9899	6.1279	3.4238	2.8784	4.9260	6.1612	5.5009	4.5990	1.1291	3.7232
4.8000			2.3676	6.6760	5.2576	1.0106	5.5001	4.3715	2.6256	5.0534	1.9961	6.4456	3.6293	4.7669	5.6091	6.3488	3.2387	5.5399	6.0651	4.2409	6.7902	3.9422	3.9884	5.6919	7.2875	5.5071	5.2910	3.7754	2.8647	3.4785	4.1292	4.7329	4.3247	5.8066	4.9999	6.1344	5.7826	4.6233	3.1524	1.9895	6.1274	3.4226	2.8778	4.9257	6.1609	5.5004	4.5982	1.1287	3.7222
4.8100			2.3670	6.6758	5.2571	1.0106	5.4996	4.3706	2.6246	5.0525	1.9954	6.4453	3.6282	4.7659	5.6087	6.3484	3.2378	5.5393	6.0645	4.2401	6.7898	3.9414	3.9876	5.6915	7.2874	5.5066	5.2904	3.7747	2.8637	3.4777	4.1281	4.7321	4.3240	5.8061	4.9992	6.1338	5.7821	4.6226	3.1516	1.9891	6.1270	3.4214	2.8772	4.9252	6.1605	5.4999	4.5974	1.1283	3.7212
4.8200			2.3664	6.6756	5.2565	1.0105	5.4990	4.3697	2.6235	5.0516	1.9948	6.4449	3.6271	4.7649	5.6083	6.3480	3.2368	5.5387	6.0642	4.2392	6.7894	3.9405	3.9868	5.6912	7.2872	5.5061	5.2898	3.7741	2.8628	3.4769	4.1271	4.7312	4.3233	5.8058	4.9987	6.1332	5.7817	4.6219	3.1509	1.9887	6.1266	3.4202	2.8765	4.9248	6.1602	5.4993	4.5967	1.1279	3.7202
4.8300			2.3658	6.6754	5.2560	1.0105	5.4984	4.3689	2.6224	5.0507	1.9942	6.4446	3.6260	4.7640	5.6079	6.3476	3.2359	5.5382	6.0636	4.2384	6.7890	3.9396	3.9861	5.6908	7.2871	5.5055	5.2892	3.7735	2.8619	3.4761	4.1261	4.7303	4.3226	5.8054	4.9981	6.1326	5.7812	4.6212	3.1501	1.9883	6.1262	3.4191	2.8759	4.9245	6.1599	5.4988	4.5959	1.1275	3.7192
4.8400			2.3652	6.6752	5.2555	1.0104	5.4978	4.3681	2.6214	5.0498	1.9936	6.4443	3.6249	4.7630	5.6075	6.3472	3.2349	5.5377	6.0633	4.2376	6.7886	3.9388	3.9854	5.6905	7.2869	5.5051	5.2886	3.7729	2.8610	3.4753	4.1253	4.7295	4.3220	5.8051	4.9975	6.1321	5.7808	4.6205	3.1494	1.9879	6.1257	3.4179	2.8752	4.9240	6.1595	5.4983	4.5952	1.1270	3.7182
4.8500			2.3646	6.6750	5.2550	1.0104	5.4972	4.3674	2.6203	5.0489	1.9930	6.4440	3.6238	4.7620	5.6071	6.3469	3.2340	5.5372	6.0627	4.2368	6.7883	3.9380	3.9847	5.6901	7.2868	5.5047	5.2880	3.7723	2.8600	3.4746	4.1242	4.7287	4.3213	5.8047	4.9969	6.1315	5.7804	4.6198	3.1486	1.9875	6.1253	3.4168	2.8746	4.9235	6.1592	5.4977	4.5944	1.1266	3.7172
4.8600			2.3640	6.6748	5.2544	1.0103	5.4967	4.3665	2.6192	5.0481	1.9924	6.4437	3.6227	4.7611	5.6068	6.3465	3.2331	5.5367	6.0622	4.2360	6.7879	3.9371	3.9839	5.6898	7.2866	5.5043	5.2875	3.7717	2.8591	3.4738	4.1231	4.7279	4.3207	5.8044	4.9963	6.1309	5.7799	4.6191	3.1479	1.9871	6.1249	3.4156	2.8740	4.9232	6.1589	5.4972	4.5936	1.1263	3.7162
4.8700			2.3635	6.6745	5.2539	1.0103	5.4961	4.3657	2.6182	5.0472	1.9918	6.4433	3.6217	4.7601	5.6064	6.3461	3.2322	5.5362	6.0616	4.2352	6.7875	3.9363	3.9831	5.6894	7.2865	5.5039	5.2869	3.7711	2.8581	3.4731	4.1222	4.7271	4.3200	5.8040	4.9957	6.1303	5.7795	4.6185	3.1471	1.9868	6.1244	3.4145	2.8734	4.9229	6.1585	5.4967	4.5929	1.1259	3.7152
4.8800			2.3629	6.6743	5.2533	1.0102	5.4955	4.3649	2.6172	5.0463	1.9912	6.4430	3.6206	4.7592	5.6060	6.3457	3.2313	5.5357	6.0613	4.2345	6.7872	3.9355	3.9823	5.6891	7.2863	5.5034	5.2863	3.7705	2.8573	3.4723	4.1212	4.7263	4.3194	5.8037	4.9951	6.1297	5.7790	4.6178	3.1464	1.9864	6.1240	3.4134	2.8728	4.9225	6.1582	5.4962	4.5922	1.1255	3.7143
4.8900			2.3623	6.6741	5.2528	1.0102	5.4950	4.3641	2.6161	5.0455	1.9906	6.4427	3.6195	4.7582	5.6056	6.3453	3.2304	5.5352	6.0608	4.2337	6.7868	3.9346	3.9816	5.6887	7.2861	5.5029	5.2858	3.7699	2.8564	3.4716	4.1204	4.7255	4.3187	5.8033	4.9945	6.1291	5.7786	4.6171	3.1456	1.9860	6.1236	3.4123	2.8722	4.9223	6.1579	5.4957	4.5914	1.1251	3.7133
4.9000			2.3617	6.6739	5.2523	1.0101	5.4944	4.3632	2.6151	5.0446	1.9900	6.4424	3.6185	4.7573	5.6052	6.3449	3.2295	5.5346	6.0603	4.2329	6.7864	3.9338	3.9809	5.6884	7.2859	5.5024	5.2852	3.7693	2.8555	3.4708	4.1195	4.7247	4.3181	5.8029	4.9939	6.1285	5.7782	4.6165	3.1449	1.9857	6.1232	3.4111	2.8716	4.9220	6.1575	5.4951	4.5908	1.1247	3.7124
4.9100			2.3612	6.6737	5.2518	1.0101	5.4939	4.3625	2.6141	5.0438	1.9894	6.4420	3.6175	4.7564	5.6049	6.3445	3.2286	5.5341	6.0597	4.2321	6.7861	3.9330	3.9802	5.6881	7.2857	5.5020	5.2846	3.7687	2.8546	3.4701	4.1185	4.7239	4.3174	5.8026	4.9933	6.1280	5.7778	4.6158	3.1442	1.9853	6.1227	3.4100	2.8710	4.9217	6.1572	5.4947	4.5900	1.1244	3.7114
4.9200			2.3606	6.6734	5.2513	1.0100	5.4933	4.3618	2.6131	5.0430	1.9888	6.4417	3.6165	4.7554	5.6045	6.3441	3.2277	5.5335	6.0592	4.2314	6.7857	3.9322	3.9796	5.6877	7.2856	5.5016	5.2841	3.7681	2.8537	3.4694	4.1175	4.7230	4.3168	5.8022	4.9927	6.1274	5.7774	4.6151	3.1434	1.9849	6.1223	3.4090	2.8704	4.9213	6.1569	5.4942	4.5892	1.1240	3.7105
4.9300			2.3601	6.6732	5.2508	1.0100	5.4928	4.3610	2.6121	5.0422	1.9882	6.4414	3.6154	4.7545	5.6041	6.3438	3.2268	5.5329	6.0587	4.2307	6.7853	3.9314	3.9789	5.6874	7.2854	5.5012	5.2835	3.7676	2.8529	3.4687	4.1165	4.7222	4.3162	5.8019	4.9921	6.1268	5.7769	4.6145	3.1427	1.9846	6.1219	3.4079	2.8698	4.9210	6.1566	5.4937	4.5884	1.1236	3.7095
4.9400			2.3595	6.6730	5.2502	1.0099	5.4923	4.3603	2.6111	5.0413	1.9877	6.4411	3.6144	4.7536	5.6037	6.3434	3.2259	5.5324	6.0583	4.2299	6.7850	3.9306	3.9782	5.6870	7.2853	5.5008	5.2830	3.7670	2.8519	3.4680	4.1156	4.7215	4.3155	5.8015	4.9915	6.1262	5.7764	4.6138	3.1420	1.9842	6.1215	3.4068	2.8692	4.9205	6.1562	5.4932	4.5878	1.1232	3.7086
4.9500			2.3589	6.6727	5.2496	1.0099	5.4917	4.3595	2.6101	5.0404	1.9871	6.4407	3.6134	4.7526	5.6033	6.3429	3.2250	5.5318	6.0577	4.2291	6.7846	3.9298	3.9774	5.6867	7.2851	5.5001	5.2824	3.7664	2.8511	3.4672	4.1146	4.7206	4.3148	5.8011	4.9908	6.1256	5.7759	4.6131	3.1413	1.9838	6.1210	3.4057	2.8686	4.9202	6.1558	5.4926	4.5870	1.1228	3.7076
4.9600			2.3457	6.6417	5.2234	1.0063	5.4646	4.3341	2.5926	5.0082	1.9759	6.4141	3.5915	4.7215	5.5730	6.3132	3.2062	5.4983	6.0313	4.2066	6.7549	3.9095	3.9576	5.6659	7.2548	5.4731	5.2574	3.7414	2.8327	3.4497	4.0884	4.6888	4.2926	5.7712	4.9622	6.0909	5.7456	4.5855	3.1264	1.9723	6.0831	3.3837	2.8552	4.8938	6.1179	5.4576	4.5589	1.1148	3.6866
4.9700			2.2227	6.3330	4.9610	0.9728	5.2001	4.1008	2.4450	4.7262	1.8779	6.1337	3.3923	4.4446	5.2900	6.0030	3.0365	5.1793	5.7644	3.9817	6.4157	3.7196	3.7698	5.4468	6.9698	5.2062	5.0057	3.5279	2.6653	3.2921	3.8436	4.3991	4.0772	5.4852	4.6953	5.7481	5.4604	4.3363	2.9748	1.8663	5.7364	3.1809	2.7270	4.6324	5.7724	5.1347	4.2967	1.0513	3.4937
4.9800			1.8994	5.4665	4.2031	0.8865	4.4460	3.4586	2.0652	3.9789	1.6203	5.2962	2.8521	3.7109	4.5317	5.1063	2.5667	4.3142	4.9841	3.3430	5.3766	3.1804	3.2460	4.7785	6.1437	4.4576	4.2906	2.9944	2.2268	2.8579	3.1682	3.6384	3.4808	4.7015	3.9568	4.7934	4.6623	3.6743	2.5424	1.5965	4.7909	2.6378	2.3690	3.9143	4.8686	4.2546	3.5861	0.8942	2.9683
4.9900			1.4552	4.1662	3.0826	0.7730	3.3118	2.4998	1.5374	2.8933	1.2519	3.9982	2.0829	2.6718	3.4452	3.8045	1.8729	3.0975	3.7558	2.4425	3.8220	2.3796	2.4549	3.7048	4.8422	3.3310	3.2134	2.2899	1.6494	2.2030	2.2322	2.5886	2.6018	3.5498	2.8915	3.4307	3.5040	2.7280	1.9106	1.2427	3.4648	1.9009	1.8303	2.9400	3.5919	3.0231	2.5685	0.6850	2.1960
5.0000			1.0587	2.8627	2.0060	0.6711	2.1961	1.5786	1.0576	1.8606	0.9026	2.6711	1.3764	1.7151	2.4148	2.5783	1.2119	1.9954	2.4778	1.6246	2.3691	1.5973	1.6694	2.5631	3.4179	2.2337	2.1540	1.6673	1.1556	1.5436	1.3991	1.6503	1.7614	2.4396	1.8844	2.1849	2.3787	1.8401	1.3116	0.9419	2.2372	1.2615	1.3020	2.0774	2.4065	1.9091	1.6352	0.5000	1.4567
5.0100			0.7891	1.8805	1.2425	0.6042	1.3847	0.9354	0.7284	1.1320	0.6491	1.6738	0.8948	1.0591	1.6661	1.7094	0.7522	1.2489	1.5000	1.0665	1.3810	1.0280	1.0853	1.6672	2.2395	1.4377	1.3738	1.2409	0.8322	1.0415	0.8511	1.0256	1.1578	1.6309	1.1760	1.3336	1.5526	1.2100	0.8847	0.7463	1.3763	0.8436	0.9125	1.5005	1.5664	1.1602	1.0012	0.3732	0.9283
5.0200			0.6329	1.2572	0.7905	0.5719	0.8914	0.5654	0.5312	0.6989	0.4917	1.0574	0.6180	0.6758	1.1990	1.1808	0.4860	0.8175	0.8946	0.7428	0.8278	0.6786	0.7259	1.0920	1.4268	0.9591	0.8935	0.9895	0.6471	0.7209	0.5449	0.6691	0.7902	1.1340	0.7570	0.8371	1.0330	0.8279	0.6255	0.6384	0.8664	0.6087	0.6734	1.1757	1.0605	0.7412	0.6367	0.2964	0.6096
5.0300			0.5533	0.9019	0.5460	0.5656	0.6207	0.3703	0.4215	0.4609	0.4035	0.7191	0.4734	0.4657	0.9315	0.8824	0.3446	0.5861	0.5592	0.5682	0.5447	0.4809	0.5232	0.7637	0.9277	0.6997	0.6235	0.8622	0.5505	0.5321	0.3864	0.4790	0.5817	0.8580	0.5293	0.5649	0.7337	0.6113	0.4786	0.5914	0.5827	0.4875	0.5435	1.0187	0.7817	0.5239	0.4407	0.2531	0.4309
5.0400			0.5246	0.7153	0.4193	0.5773	0.4812	0.2704	0.3636	0.3343	0.3599	0.5410	0.4061	0.3513	0.7893	0.7209	0.2729	0.4673	0.3804	0.4808	0.4079	0.3722	0.4151	0.5895	0.6387	0.5693	0.4775	0.8181	0.5097	0.4254	0.3084	0.3804	0.4691	0.7183	0.4103	0.4162	0.5644	0.4946	0.3989	0.5842	0.4283	0.4338	0.4841	0.9737	0.6367	0.4196	0.3383	0.2307	0.3334
5.0500			0.5308	0.6318	0.3600	0.5993	0.4203	0.2205	0.3379	0.2687	0.3472	0.4555	0.3878	0.2892	0.7275	0.6420	0.2397	0.4150	0.2866	0.4467	0.3532	0.3155	0.3631	0.5085	0.4728	0.5188	0.4046	0.8348	0.5060	0.3691	0.2763	0.3337	0.4142	0.6634	0.3540	0.3366	0.4729	0.4380	0.3600	0.6059	0.3464	0.4233	0.4742	1.0046	0.5759	0.3802	0.2882	0.2215	0.2816
5.0600			0.5644	0.6227	0.3439	0.6268	0.4118	0.1981	0.3340	0.2385	0.3583	0.4288	0.4065	0.2568	0.7218	0.6160	0.2300	0.4057	0.2400	0.4498	0.3524	0.2905	0.3482	0.4909	0.3825	0.5231	0.3788	0.9002	0.5307	0.3453	0.2751	0.3205	0.3982	0.6707	0.3382	0.2968	0.4289	0.4222	0.3478	0.6484	0.3078	0.4471	0.5039	1.0916	0.5735	0.3860	0.2696	0.2219	0.2575
5.0700			0.6205	0.6758	0.3602	0.6561	0.4470	0.1934	0.3474	0.2320	0.3904	0.4446	0.4597	0.2431	0.7619	0.6298	0.2376	0.4310	0.2215	0.4832	0.3967	0.2880	0.3609	0.5234	0.3405	0.5729	0.3877	1.0044	0.5790	0.3446	0.2994	0.3319	0.4111	0.7300	0.3528	0.2832	0.4184	0.4370	0.3559	0.7062	0.2975	0.5019	0.5710	1.2236	0.6201	0.4303	0.2737	0.2300	0.2520
5.0800			0.6920	0.7923	0.4068	0.6843	0.5261	0.2027	0.3768	0.2446	0.4413	0.4983	0.5469	0.2424	0.8406	0.6759	0.2606	0.4866	0.2225	0.5441	0.4896	0.3039	0.3990	0.6053	0.3325	0.6671	0.4282	1.1343	0.6471	0.3628	0.3483	0.3658	0.4493	0.8353	0.3956	0.2886	0.4333	0.4787	0.3808	0.7727	0.3102	0.5870	0.6720	1.3841	0.7139	0.5119	0.2974	0.2440	0.2608
5.0900			0.7724	0.9743	0.4841	0.7096	0.6523	0.2265	0.4209	0.2763	0.5089	0.5912	0.6658	0.2524	0.9538	0.7498	0.2988	0.5731	0.2400	0.6293	0.6370	0.3369	0.4620	0.7380	0.3545	0.8030	0.5018	1.2806	0.7278	0.3983	0.4231	0.4222	0.5104	0.9849	0.4669	0.3103	0.4697	0.5448	0.4210	0.8404	0.3443	0.6988	0.8018	1.5601	0.8562	0.6325	0.3394	0.2631	0.2824
5.1000			0.8534	1.2197	0.5932	0.7310	0.8258	0.2673	0.4782	0.3285	0.5865	0.7229	0.8078	0.2727	1.0946	0.8463	0.3518	0.6860	0.2731	0.7353	0.8448	0.3874	0.5486	0.9246	0.4074	0.9762	0.6100	1.4249	0.8156	0.4491	0.5214	0.5012	0.5920	1.1675	0.5670	0.3479	0.5261	0.6332	0.4746	0.9051	0.4005	0.8272	0.9479	1.7379	1.0409	0.7871	0.4009	0.2851	0.3157
5.1100			0.9270	1.5143	0.7297	0.7482	1.0366	0.3284	0.5439	0.4028	0.6680	0.8933	0.9575	0.3034	1.2507	0.9626	0.4180	0.8214	0.3226	0.8539	1.1067	0.4540	0.6537	1.1562	0.4966	1.1690	0.7522	1.5570	0.9001	0.5140	0.6358	0.5991	0.6900	1.3726	0.6911	0.4021	0.5986	0.7393	0.5381	0.9622	0.4809	0.9606	1.0902	1.9006	1.2572	0.9643	0.4800	0.3088	0.3600
5.1200			0.9894	1.8389	0.8850	0.7613	1.2622	0.4105	0.6140	0.4982	0.7432	1.0901	1.0944	0.3444	1.4156	1.0889	0.4934	0.9665	0.3886	0.9755	1.3996	0.5351	0.7703	1.4128	0.6301	1.3686	0.9234	1.6690	0.9763	0.5888	0.7554	0.7108	0.7975	1.5842	0.8316	0.4715	0.6856	0.8562	0.6074	1.0077	0.5852	1.0821	1.2154	2.0411	1.4886	1.1473	0.5726	0.3318	0.4130
5.1300			1.0379	2.1583	1.0457	0.7709	1.4829	0.5103	0.6814	0.6092	0.8075	1.3010	1.2069	0.3948	1.5782	1.2170	0.5707	1.1105	0.4707	1.0880	1.7022	0.6247	0.8864	1.6748	0.8154	1.5527	1.1079	1.7566	1.0394	0.6697	0.8679	0.8269	0.9067	1.7837	0.9759	0.5563	0.7827	0.9753	0.6767	1.0422	0.7093	1.1830	1.3125	2.1569	1.7175	1.3149	0.6733	0.3527	0.4712
5.1400			1.0724	2.4492	1.1938	0.7777	1.6713	0.6193	0.7419	0.7257	0.8572	1.5087	1.2886	0.4531	1.7248	1.3435	0.6449	1.2392	0.5646	1.1857	1.9800	0.7165	0.9933	1.9109	1.0508	1.7117	1.2905	1.8196	1.0867	0.7504	0.9620	0.9367	1.0081	1.9617	1.1088	0.6515	0.8831	1.0854	0.7421	1.0667	0.8480	1.2558	1.3772	2.2478	1.9217	1.4580	0.7720	0.3706	0.5310
5.1500			1.0944	2.6851	1.3204	0.7823	1.8177	0.7265	0.7901	0.8369	0.8909	1.7023	1.3380	0.5154	1.8530	1.4625	0.7084	1.3484	0.6671	1.2635	2.2151	0.8031	1.0799	2.1076	1.3271	1.8381	1.4538	1.8606	1.1188	0.8258	1.0311	1.0312	1.0959	2.1098	1.2208	0.7548	0.9835	1.1822	0.7981	1.0829	0.9892	1.3009	1.4139	2.3162	2.0937	1.5692	0.8636	0.3848	0.5875
5.1600			1.1071	2.8620	1.4201	0.7853	1.9179	0.8196	0.8260	0.9335	0.9107	1.8685	1.3605	0.5788	1.9596	1.5690	0.7592	1.4347	0.7700	1.3195	2.3953	0.8796	1.1458	2.2552	1.6314	1.9303	1.5894	1.8853	1.1386	0.8929	1.0753	1.1056	1.1674	2.2235	1.3087	0.8589	1.0770	1.2619	0.8435	1.0926	1.1231	1.3229	1.4283	2.3658	2.2280	1.6466	0.9410	0.3951	0.6375
5.1700			1.1131	2.9833	1.4911	0.7871	1.9750	0.8930	0.8500	1.0098	0.9198	2.0009	1.3632	0.6382	2.0445	1.6597	0.7961	1.4980	0.8693	1.3565	2.5184	0.9403	1.1914	2.3528	1.9412	1.9907	1.6914	1.8979	1.1488	0.9488	1.0977	1.1591	1.2203	2.3057	1.3713	0.9589	1.1587	1.3213	0.8780	1.0974	1.2396	1.3271	1.4265	2.4006	2.3250	1.6934	1.0005	0.4022	0.6795
5.1800			1.1143	3.0567	1.5356	0.7880	1.9967	0.9430	0.8634	1.0620	0.9210	2.1013	1.3524	0.6916	2.1091	1.7357	0.8196	1.5404	0.9601	1.3777	2.5903	0.9847	1.2188	2.4059	2.2352	2.0262	1.7588	1.9021	1.1518	0.9912	1.1029	1.1927	1.2568	2.3620	1.4108	1.0492	1.2293	1.3632	0.9022	1.0988	1.3353	1.3190	1.4145	2.4242	2.3890	1.7169	1.0422	0.4066	0.7122
5.1900			1.1124	3.0929	1.5582	0.7882	1.9924	0.9697	0.8683	1.0919	0.9170	2.1722	1.3338	0.7364	2.1563	1.7979	0.8318	1.5658	1.0357	1.3866	2.6213	1.0136	1.2317	2.4244	2.4979	2.0431	1.7958	1.9008	1.1500	1.0220	1.0959	1.2093	1.2795	2.3976	1.4312	1.1259	1.2883	1.3898	0.9175	1.0980	1.4090	1.3035	1.3969	2.4397	2.4266	1.7234	1.0681	0.4089	0.7358
5.2000			1.1088	3.1026	1.5644	0.7881	1.9710	0.9774	0.8671	1.1042	0.9099	2.2180	1.3111	0.7709	2.1895	1.8477	0.8350	1.5781	1.0953	1.3866	2.6228	1.0288	1.2338	2.4182	2.7133	2.0471	1.8096	1.8965	1.1453	1.0424	1.0812	1.2133	1.2913	2.4177	1.4372	1.1874	1.3359	1.4043	0.9255	1.0958	1.4611	1.2843	1.3771	2.4497	2.4446	1.7185	1.0812	0.4096	0.7512
5.2100			1.1044	3.0951	1.5591	0.7877	1.9401	0.9711	0.8617	1.1031	0.9014	2.2443	1.2874	0.7959	2.2118	1.8868	0.8317	1.5813	1.1411	1.3809	2.6055	1.0333	1.2287	2.3957	2.8773	2.0428	1.8064	1.8907	1.1390	1.0543	1.0626	1.2081	1.2949	2.4268	1.4334	1.2349	1.3732	1.4096	0.9281	1.0929	1.4944	1.2643	1.3573	2.4561	2.4492	1.7068	1.0844	0.4092	0.7600
5.2200			1.0997	3.0780	1.5467	0.7872	1.9053	0.9549	0.8539	1.0925	0.8924	2.2563	1.2652	0.8123	2.2262	1.9174	0.8242	1.5786	1.1743	1.3718	2.5778	1.0300	1.2190	2.3643	2.9940	2.0339	1.7918	1.8845	1.1322	1.0599	1.0428	1.1970	1.2928	2.4288	1.4233	1.2697	1.4017	1.4086	0.9270	1.0898	1.5121	1.2451	1.3391	2.4604	2.4455	1.6914	1.0808	0.4080	0.7637
5.2300			1.0953	3.0570	1.5308	0.7866	1.8708	0.9333	0.8450	1.0757	0.8838	2.2587	1.2456	0.8216	2.2352	1.9413	0.8143	1.5726	1.1969	1.3614	2.5466	1.0215	1.2071	2.3294	3.0688	2.0228	1.7698	1.8787	1.1256	1.0607	1.0239	1.1828	1.2872	2.4266	1.4099	1.2936	1.4228	1.4034	0.9236	1.0867	1.5182	1.2275	1.3232	2.4634	2.4374	1.6752	1.0728	0.4065	0.7638
5.2400			1.0913	3.0360	1.5137	0.7860	1.8391	0.9093	0.8358	1.0556	0.8758	2.2552	1.2292	0.8251	2.2407	1.9602	0.8035	1.5653	1.2110	1.3509	2.5165	1.0103	1.1946	2.2951	3.1091	2.0114	1.7445	1.8738	1.1196	1.0584	1.0072	1.1675	1.2798	2.4225	1.3954	1.3085	1.4383	1.3961	0.9189	1.0838	1.5161	1.2125	1.3098	2.4660	2.4279	1.6602	1.0625	0.4048	0.7615
5.2500			1.0878	3.0177	1.4974	0.7854	1.8120	0.8851	0.8272	1.0347	0.8688	2.2490	1.2162	0.8244	2.2443	1.9757	0.7927	1.5581	1.2186	1.3412	2.4905	0.9980	1.1825	2.2639	3.1230	2.0011	1.7190	1.8699	1.1145	1.0540	0.9935	1.1527	1.2717	2.4180	1.3814	1.3166	1.4495	1.3879	0.9138	1.0813	1.5088	1.2003	1.2989	2.4687	2.4189	1.6474	1.0514	0.4030	0.7575
5.2600			1.0848	3.0037	1.4829	0.7849	1.7901	0.8624	0.8195	1.0150	0.8631	2.2422	1.2065	0.8208	2.2470	1.9888	0.7827	1.5518	1.2217	1.3329	2.4706	0.9857	1.1716	2.2372	3.1180	1.9927	1.6951	1.8670	1.1103	1.0486	0.9828	1.1393	1.2640	2.4142	1.3689	1.3196	1.4576	1.3800	0.9088	1.0792	1.4988	1.1911	1.2905	2.4718	2.4118	1.6376	1.0407	0.4014	0.7528
5.2700			1.0825	2.9948	1.4711	0.7845	1.7737	0.8421	0.8129	0.9977	0.8585	2.2363	1.1997	0.8155	2.2498	2.0006	0.7739	1.5472	1.2217	1.3263	2.4575	0.9742	1.1623	2.2159	3.1007	1.9867	1.6740	1.8652	1.1071	1.0429	0.9749	1.1279	1.2571	2.4118	1.3584	1.3194	1.4637	1.3729	0.9044	1.0775	1.4878	1.1845	1.2845	2.4755	2.4073	1.6309	1.0310	0.3999	0.7479
5.2800			1.0807	2.9912	1.4621	0.7841	1.7626	0.8248	0.8075	0.9832	0.8550	2.2324	1.1957	0.8094	2.2530	2.0116	0.7666	1.5444	1.2201	1.3213	2.4515	0.9640	1.1548	2.2001	3.0766	1.9832	1.6563	1.8644	1.1048	1.0373	0.9697	1.1189	1.2513	2.4111	1.3502	1.3174	1.4685	1.3671	0.9008	1.0762	1.4772	1.1802	1.2805	2.4798	2.4058	1.6273	1.0231	0.3986	0.7433
5.2900			1.0795	2.9929	1.4561	0.7838	1.7566	0.8108	0.8034	0.9715	0.8526	2.2310	1.1938	0.8031	2.2571	2.0225	0.7607	1.5436	1.2177	1.3181	2.4524	0.9555	1.1490	2.1898	3.0497	1.9823	1.6424	1.8646	1.1032	1.0322	0.9673	1.1122	1.2469	2.4123	1.3444	1.3145	1.4728	1.3625	0.8980	1.0752	1.4679	1.1780	1.2782	2.4847	2.4074	1.6266	1.0170	0.3976	0.7393
5.3000			1.0787	2.9993	1.4529	0.7836	1.7550	0.7999	0.8005	0.9629	0.8510	2.2324	1.1937	0.7970	2.2621	2.0336	0.7564	1.5448	1.2154	1.3165	2.4595	0.9486	1.1450	2.1845	3.0225	1.9835	1.6323	1.8655	1.1024	1.0278	0.9671	1.1079	1.2439	2.4153	1.3410	1.3117	1.4770	1.3596	0.8961	1.0745	1.4605	1.1774	1.2773	2.4903	2.4121	1.6285	1.0128	0.3968	0.7360
5.3100			1.0783	3.0101	1.4523	0.7835	1.7572	0.7920	0.7986	0.9571	0.8501	2.2367	1.1949	0.7914	2.2682	2.0452	0.7534	1.5478	1.2137	1.3164	2.4721	0.9436	1.1427	2.1837	2.9966	1.9868	1.6257	1.8671	1.1022	1.0242	0.9689	1.1058	1.2424	2.4200	1.3396	1.3095	1.4813	1.3581	0.8952	1.0741	1.4554	1.1780	1.2773	2.4965	2.4194	1.6326	1.0105	0.3961	0.7336
5.3200			1.0783	3.0245	1.4541	0.7835	1.7624	0.7872	0.7976	0.9541	0.8499	2.2437	1.1972	0.7869	2.2753	2.0572	0.7517	1.5524	1.2129	1.3175	2.4893	0.9405	1.1417	2.1869	2.9748	1.9919	1.6225	1.8692	1.1024	1.0215	0.9722	1.1057	1.2423	2.4264	1.3402	1.3079	1.4861	1.3580	0.8951	1.0740	1.4527	1.1796	1.2782	2.5032	2.4291	1.6386	1.0099	0.3957	0.7320
5.3300			1.0785	3.0418	1.4578	0.7835	1.7702	0.7851	0.7975	0.9536	0.8501	2.2532	1.2002	0.7835	2.2834	2.0700	0.7512	1.5584	1.2132	1.3198	2.5103	0.9391	1.1420	2.1933	2.9581	1.9985	1.6221	1.8718	1.1031	1.0196	0.9766	1.1072	1.2435	2.4342	1.3425	1.3077	1.4914	1.3594	0.8957	1.0740	1.4524	1.1818	1.2796	2.5104	2.4409	1.6461	1.0106	0.3954	0.7313
5.3400			1.0789	3.0616	1.4632	0.7835	1.7798	0.7855	0.7980	0.9552	0.8506	2.2650	1.2036	0.7812	2.2924	2.0833	0.7516	1.5656	1.2148	1.3229	2.5341	0.9393	1.1433	2.2023	2.9471	2.0062	1.6244	1.8748	1.1040	1.0186	0.9818	1.1102	1.2457	2.4432	1.3462	1.3089	1.4973	1.3618	0.8970	1.0742	1.4543	1.1845	1.2813	2.5179	2.4543	1.6548	1.0125	0.3953	0.7313
5.3500			1.0795	3.0833	1.4700	0.7836	1.7907	0.7880	0.7990	0.9585	0.8515	2.2786	1.2072	0.7801	2.3022	2.0972	0.7528	1.5737	1.2176	1.3267	2.5600	0.9407	1.1455	2.2133	2.9419	2.0149	1.6287	1.8780	1.1052	1.0182	0.9875	1.1143	1.2487	2.4532	1.3511	1.3115	1.5039	1.3653	0.8989	1.0745	1.4584	1.1874	1.2832	2.5258	2.4691	1.6642	1.0154	0.3952	0.7320
5.3600			1.0803	3.1063	1.4777	0.7838	1.8025	0.7922	0.8004	0.9634	0.8525	2.2939	1.2109	0.7802	2.3126	2.1116	0.7546	1.5826	1.2217	1.3310	2.5871	0.9432	1.1483	2.2259	2.9422	2.0243	1.6347	1.8814	1.1066	1.0185	0.9935	1.1193	1.2525	2.4642	1.3569	1.3157	1.5111	1.3696	0.9012	1.0749	1.4643	1.1904	1.2853	2.5339	2.4849	1.6743	1.0191	0.3953	0.7334
5.3700			1.0811	3.1302	1.4862	0.7840	1.8146	0.7978	0.8022	0.9695	0.8537	2.3104	1.2146	0.7812	2.3236	2.1264	0.7569	1.5920	1.2268	1.3357	2.6150	0.9466	1.1516	2.2394	2.9479	2.0343	1.6421	1.8850	1.1080	1.0192	0.9996	1.1249	1.2569	2.4758	1.3633	1.3212	1.5188	1.3746	0.9039	1.0754	1.4719	1.1934	1.2874	2.5421	2.5013	1.6847	1.0235	0.3954	0.7352
5.3800			1.0820	3.1544	1.4952	0.7842	1.8269	0.8043	0.8041	0.9764	0.8550	2.3278	1.2182	0.7831	2.3349	2.1416	0.7596	1.6018	1.2329	1.3406	2.6430	0.9506	1.1553	2.2536	2.9584	2.0445	1.6505	1.8887	1.1096	1.0204	1.0055	1.1310	1.2616	2.4878	1.3702	1.3279	1.5270	1.3800	0.9068	1.0760	1.4808	1.1964	1.2895	2.5506	2.5182	1.6954	1.0283	0.3956	0.7375
5.3900			1.0830	3.1789	1.5044	0.7844	1.8392	0.8116	0.8061	0.9839	0.8563	2.3459	1.2216	0.7859	2.3465	2.1571	0.7625	1.6118	1.2400	1.3456	2.6707	0.9551	1.1593	2.2680	2.9733	2.0550	1.6596	1.8924	1.1111	1.0220	1.0110	1.1373	1.2667	2.5003	1.3774	1.3357	1.5357	1.3858	0.9099	1.0766	1.4909	1.1992	1.2916	2.5591	2.5354	1.7060	1.0336	0.3959	0.7401
5.4000			1.0840	3.2032	1.5138	0.7846	1.8511	0.8194	0.8082	0.9917	0.8576	2.3644	1.2249	0.7894	2.3583	2.1728	0.7656	1.6219	1.2478	1.3507	2.6979	0.9600	1.1633	2.2825	2.9919	2.0656	1.6692	1.8962	1.1127	1.0238	1.0162	1.1438	1.2720	2.5130	1.3849	1.3444	1.5447	1.3919	0.9131	1.0772	1.5019	1.2019	1.2936	2.5676	2.5526	1.7167	1.0389	0.3962	0.7430
5.4100			1.0850	3.2273	1.5232	0.7849	1.8627	0.8273	0.8104	0.9998	0.8590	2.3832	1.2281	0.7934	2.3702	2.1886	0.7687	1.6321	1.2563	1.3558	2.7244	0.9651	1.1675	2.2969	3.0138	2.0763	1.6790	1.9000	1.1143	1.0259	1.0211	1.1503	1.2773	2.5257	1.3924	1.3539	1.5541	1.3980	0.9165	1.0779	1.5136	1.2045	1.2955	2.5761	2.5698	1.7272	1.0444	0.3965	0.7461
5.4200			1.0861	3.2510	1.5325	0.7852	1.8738	0.8352	0.8125	1.0076	0.8603	2.4021	1.2311	0.7979	2.3822	2.2045	0.7719	1.6422	1.2652	1.3608	2.7501	0.9703	1.1717	2.3110	3.0383	2.0869	1.6889	1.9037	1.1159	1.0282	1.0256	1.1567	1.2827	2.5386	1.3999	1.3640	1.5636	1.4043	0.9198	1.0786	1.5257	1.2070	1.2974	2.5846	2.5869	1.7376	1.0500	0.3968	0.7493
5.4300			1.0872	3.2742	1.5417	0.7855	1.8846	0.8429	0.8146	1.0152	0.8616	2.4209	1.2341	0.8027	2.3942	2.2203	0.7750	1.6523	1.2746	1.3658	2.7748	0.9754	1.1759	2.3248	3.0648	2.0976	1.6987	1.9075	1.1174	1.0307	1.0299	1.1630	1.2881	2.5516	1.4073	1.3745	1.5734	1.4106	0.9231	1.0794	1.5381	1.2094	1.2993	2.5932	2.6038	1.7478	1.0556	0.3971	0.7526
5.4400			1.0882	3.2969	1.5507	0.7857	1.8949	0.8504	0.8166	1.0224	0.8630	2.4395	1.2369	0.8078	2.4061	2.2362	0.7781	1.6622	1.2843	1.3707	2.7986	0.9805	1.1800	2.3381	3.0928	2.1081	1.7084	1.9113	1.1190	1.0332	1.0339	1.1691	1.2935	2.5644	1.4146	1.3854	1.5832	1.4168	0.9264	1.0801	1.5507	1.2117	1.3011	2.6016	2.6203	1.7578	1.0611	0.3974	0.7560
5.4500			1.0893	3.3192	1.5595	0.7860	1.9049	0.8575	0.8186	1.0292	0.8643	2.4579	1.2396	0.8131	2.4180	2.2519	0.7812	1.6720	1.2942	1.3755	2.8215	0.9855	1.1841	2.3511	3.1219	2.1184	1.7180	1.9150	1.1206	1.0358	1.0377	1.1751	1.2987	2.5772	1.4219	1.3965	1.5931	1.4230	0.9296	1.0809	1.5634	1.2140	1.3028	2.6100	2.6366	1.7676	1.0664	0.3978	0.7593
5.4600			1.0904	3.3409	1.5681	0.7863	1.9145	0.8642	0.8206	1.0357	0.8656	2.4760	1.2423	0.8185	2.4298	2.2675	0.7841	1.6817	1.3042	1.3802	2.8437	0.9903	1.1881	2.3637	3.1515	2.1288	1.7273	1.9188	1.1221	1.0384	1.0412	1.1809	1.3039	2.5899	1.4289	1.4077	1.6030	1.4290	0.9327	1.0816	1.5760	1.2162	1.3046	2.6183	2.6526	1.7773	1.0717	0.3981	0.7627
5.4700			1.0915	3.3620	1.5765	0.7866	1.9238	0.8704	0.8225	1.0419	0.8668	2.4937	1.2450	0.8240	2.4414	2.2830	0.7870	1.6912	1.3142	1.3848	2.8650	0.9950	1.1920	2.3759	3.1814	2.1390	1.7363	1.9225	1.1237	1.0410	1.0447	1.1865	1.3090	2.6025	1.4359	1.4189	1.6130	1.4350	0.9357	1.0823	1.5884	1.2184	1.3063	2.6265	2.6683	1.7867	1.0768	0.3984	0.7660
5.4800			1.0926	3.3828	1.5847	0.7869	1.9329	0.8763	0.8243	1.0477	0.8681	2.5110	1.2476	0.8294	2.4529	2.2983	0.7898	1.7005	1.3241	1.3893	2.8858	0.9995	1.1959	2.3878	3.2112	2.1490	1.7451	1.9262	1.1252	1.0436	1.0480	1.1919	1.3140	2.6149	1.4427	1.4300	1.6229	1.4409	0.9387	1.0831	1.6006	1.2205	1.3080	2.6346	2.6837	1.7960	1.0818	0.3988	0.7693
5.4900			1.0937	3.4031	1.5927	0.7872	1.9418	0.8818	0.8261	1.0533	0.8694	2.5281	1.2503	0.8348	2.4642	2.3134	0.7925	1.7097	1.3340	1.3938	2.9059	1.0037	1.1997	2.3994	3.2407	2.1589	1.7537	1.9298	1.1267	1.0462	1.0513	1.1972	1.3189	2.6272	1.4494	1.4411	1.6327	1.4467	0.9416	1.0838	1.6126	1.2226	1.3098	2.6427	2.6988	1.8052	1.0867	0.3991	0.7725
5.5000			1.0947	3.4230	1.6005	0.7875	1.9506	0.8870	0.8278	1.0586	0.8706	2.5447	1.2529	0.8402	2.4754	2.3284	0.7952	1.7187	1.3437	1.3982	2.9255	1.0075	1.2034	2.4107	3.2695	2.1687	1.7620	1.9334	1.1282	1.0488	1.0545	1.2024	1.3237	2.6393	1.4559	1.4520	1.6424	1.4524	0.9445	1.0846	1.6244	1.2248	1.3115	2.6505	2.7137	1.8142	1.0914	0.3994	0.7757
5.5100			1.0958	3.4425	1.6082	0.7878	1.9592	0.8919	0.8295	1.0636	0.8718	2.5610	1.2555	0.8454	2.4864	2.3432	0.7978	1.7276	1.3533	1.4025	2.9446	1.0112	1.2070	2.4218	3.2977	2.1784	1.7702	1.9370	1.1297	1.0514	1.0577	1.2074	1.3284	2.6512	1.4624	1.4628	1.6521	1.4579	0.9473	1.0853	1.6360	1.2269	1.3132	2.6584	2.7282	1.8232	1.0961	0.3997	0.7788
5.5200			1.0969	3.4617	1.6157	0.7882	1.9678	0.8965	0.8312	1.0685	0.8730	2.5769	1.2581	0.8506	2.4972	2.3577	0.8003	1.7364	1.3628	1.4068	2.9634	1.0146	1.2106	2.4327	3.3250	2.1879	1.7781	1.9406	1.1312	1.0540	1.0608	1.2123	1.3330	2.6631	1.4687	1.4733	1.6616	1.4634	0.9501	1.0860	1.6472	1.2290	1.3149	2.6661	2.7425	1.8320	1.1006	0.4000	0.7819
5.5300			1.0979	3.4805	1.6232	0.7885	1.9763	0.9008	0.8329	1.0732	0.8743	2.5926	1.2607	0.8557	2.5079	2.3721	0.8028	1.7451	1.3721	1.4111	2.9817	1.0179	1.2141	2.4435	3.3514	2.1974	1.7859	1.9441	1.1326	1.0565	1.0639	1.2172	1.3376	2.6748	1.4750	1.4836	1.6710	1.4688	0.9528	1.0868	1.6583	1.2311	1.3165	2.6737	2.7566	1.8407	1.1049	0.4004	0.7850
5.5400			1.0990	3.4990	1.6305	0.7888	1.9847	0.9050	0.8346	1.0778	0.8755	2.6080	1.2633	0.8606	2.5184	2.3863	0.8053	1.7536	1.3812	1.4153	2.9997	1.0210	1.2176	2.4541	3.3768	2.2067	1.7936	1.9475	1.1341	1.0590	1.0670	1.2219	1.3420	2.6863	1.4811	1.4937	1.6803	1.4742	0.9554	1.0875	1.6691	1.2333	1.3182	2.6812	2.7704	1.8494	1.1092	0.4007	0.7879
5.5500			1.1000	3.5172	1.6378	0.7891	1.9931	0.9091	0.8362	1.0824	0.8767	2.6230	1.2659	0.8655	2.5287	2.4002	0.8077	1.7621	1.3901	1.4194	3.0175	1.0240	1.2211	2.4645	3.4013	2.2160	1.8012	1.9510	1.1355	1.0614	1.0701	1.2267	1.3465	2.6976	1.4872	1.5036	1.6895	1.4794	0.9579	1.0882	1.6797	1.2354	1.3199	2.6887	2.7840	1.8579	1.1134	0.4010	0.7909
5.5600			1.1010	3.5351	1.6449	0.7894	2.0014	0.9131	0.8378	1.0868	0.8779	2.6378	1.2685	0.8702	2.5389	2.4140	0.8102	1.7705	1.3988	1.4236	3.0349	1.0269	1.2245	2.4749	3.4249	2.2251	1.8086	1.9544	1.1370	1.0638	1.0733	1.2313	1.3508	2.7089	1.4932	1.5133	1.6986	1.4846	0.9604	1.0889	1.6900	1.2375	1.3216	2.6960	2.7974	1.8663	1.1176	0.4013	0.7938
5.5700			1.1020	3.5528	1.6520	0.7896	2.0097	0.9170	0.8395	1.0912	0.8791	2.6523	1.2711	0.8749	2.5489	2.4276	0.8125	1.7788	1.4074	1.4277	3.0521	1.0297	1.2278	2.4851	3.4476	2.2341	1.8159	1.9578	1.1384	1.0662	1.0764	1.2360	1.3551	2.7200	1.4992	1.5227	1.7075	1.4897	0.9629	1.0897	1.7002	1.2396	1.3232	2.7031	2.8106	1.8747	1.1217	0.4016	0.7966
5.5800			1.1030	3.5701	1.6590	0.7899	2.0179	0.9210	0.8411	1.0955	0.8803	2.6666	1.2736	0.8795	2.5588	2.4410	0.8149	1.7869	1.4157	1.4317	3.0690	1.0325	1.2312	2.4952	3.4694	2.2430	1.8232	1.9611	1.1398	1.0685	1.0794	1.2406	1.3594	2.7309	1.5051	1.5320	1.7163	1.4948	0.9653	1.0904	1.7103	1.2417	1.3249	2.7101	2.8235	1.8829	1.1258	0.4019	0.7995
5.5900			1.1040	3.5872	1.6659	0.7902	2.0261	0.9248	0.8427	1.0998	0.8815	2.6806	1.2761	0.8840	2.5685	2.4541	0.8173	1.7950	1.4239	1.4357	3.0856	1.0352	1.2345	2.5052	3.4905	2.2518	1.8304	1.9644	1.1413	1.0708	1.0825	1.2451	1.3635	2.7417	1.5109	1.5411	1.7250	1.4998	0.9677	1.0910	1.7201	1.2438	1.3265	2.7172	2.8363	1.8912	1.1298	0.4022	0.8023
5.6000			1.1050	3.6040	1.6728	0.7905	2.0343	0.9286	0.8443	1.1041	0.8826	2.6944	1.2787	0.8884	2.5781	2.4672	0.8196	1.8030	1.4320	1.4397	3.1019	1.0378	1.2378	2.5151	3.5108	2.2606	1.8375	1.9677	1.1427	1.0731	1.0856	1.2496	1.3677	2.7524	1.5167	1.5499	1.7336	1.5047	0.9701	1.0917	1.7299	1.2458	1.3281	2.7241	2.8489	1.8993	1.1337	0.4025	0.8051
5.6100			1.1059	3.6206	1.6796	0.7908	2.0424	0.9324	0.8459	1.1084	0.8838	2.7080	1.2812	0.8928	2.5875	2.4800	0.8219	1.8110	1.4399	1.4436	3.1180	1.0404	1.2410	2.5249	3.5304	2.2692	1.8446	1.9710	1.1441	1.0754	1.0886	1.2541	1.3718	2.7629	1.5224	1.5586	1.7421	1.5096	0.9724	1.0924	1.7395	1.2479	1.3297	2.7308	2.8612	1.9073	1.1377	0.4028	0.8078
5.6200			1.1069	3.6369	1.6863	0.7911	2.0504	0.9361	0.8475	1.1126	0.8849	2.7213	1.2837	0.8971	2.5968	2.4926	0.8242	1.8188	1.4476	1.4475	3.1337	1.0429	1.2442	2.5346	3.5494	2.2778	1.8516	1.9742	1.1455	1.0776	1.0917	1.2586	1.3758	2.7734	1.5281	1.5672	1.7505	1.5145	0.9747	1.0931	1.7489	1.2499	1.3313	2.7375	2.8734	1.9153	1.1415	0.4031	0.8106
5.6300			1.1079	3.6529	1.6930	0.7914	2.0583	0.9398	0.8491	1.1168	0.8860	2.7345	1.2861	0.9013	2.6059	2.5051	0.8265	1.8265	1.4552	1.4514	3.1493	1.0455	1.2474	2.5442	3.5678	2.2862	1.8585	1.9774	1.1468	1.0799	1.0947	1.2630	1.3798	2.7836	1.5337	1.5757	1.7588	1.5193	0.9769	1.0938	1.7583	1.2519	1.3329	2.7441	2.8854	1.9231	1.1454	0.4034	0.8133
5.6400			1.1088	3.6687	1.6996	0.7917	2.0662	0.9434	0.8506	1.1210	0.8871	2.7474	1.2886	0.9055	2.6149	2.5174	0.8288	1.8341	1.4627	1.4552	3.1645	1.0480	1.2506	2.5537	3.5856	2.2946	1.8654	1.9805	1.1482	1.0821	1.0977	1.2674	1.3838	2.7938	1.5393	1.5840	1.7669	1.5240	0.9791	1.0944	1.7676	1.2540	1.3344	2.7506	2.8972	1.9308	1.1492	0.4036	0.8160
5.6500			1.1098	3.6842	1.7061	0.7919	2.0740	0.9470	0.8522	1.1253	0.8882	2.7601	1.2910	0.9097	2.6237	2.5295	0.8311	1.8417	1.4700	1.4590	3.1794	1.0505	1.2537	2.5631	3.6030	2.3028	1.8722	1.9836	1.1495	1.0843	1.1006	1.2717	1.3877	2.8038	1.5447	1.5922	1.7749	1.5287	0.9813	1.0951	1.7767	1.2560	1.3360	2.7570	2.9089	1.9385	1.1530	0.4039	0.8186
5.6600			1.1107	3.6995	1.7125	0.7922	2.0818	0.9506	0.8538	1.1295	0.8893	2.7727	1.2934	0.9138	2.6325	2.5415	0.8333	1.8492	1.4772	1.4627	3.1941	1.0530	1.2568	2.5723	3.6199	2.3111	1.8790	1.9867	1.1509	1.0864	1.1035	1.2761	1.3916	2.8137	1.5502	1.6002	1.7829	1.5333	0.9834	1.0957	1.7858	1.2579	1.3375	2.7633	2.9203	1.9461	1.1568	0.4042	0.8213
5.6700			1.1116	3.7146	1.7189	0.7925	2.0894	0.9542	0.8553	1.1336	0.8904	2.7850	1.2958	0.9178	2.6410	2.5533	0.8355	1.8566	1.4843	1.4664	3.2085	1.0554	1.2599	2.5815	3.6364	2.3192	1.8857	1.9898	1.1523	1.0885	1.1064	1.2803	1.3954	2.8235	1.5556	1.6081	1.7907	1.5379	0.9856	1.0963	1.7947	1.2599	1.3391	2.7694	2.9316	1.9536	1.1605	0.4045	0.8239
5.6800			1.1125	3.7294	1.7252	0.7928	2.0970	0.9576	0.8568	1.1378	0.8915	2.7971	1.2982	0.9219	2.6495	2.5649	0.8378	1.8639	1.4913	1.4701	3.2226	1.0579	1.2630	2.5905	3.6525	2.3271	1.8924	1.9928	1.1536	1.0907	1.1092	1.2846	1.3992	2.8331	1.5609	1.6160	1.7984	1.5425	0.9877	1.0969	1.8036	1.2619	1.3406	2.7755	2.9427	1.9611	1.1642	0.4048	0.8265
5.6900			1.1134	3.7440	1.7314	0.7930	2.1045	0.9610	0.8584	1.1419	0.8926	2.8090	1.3005	0.9259	2.6578	2.5764	0.8400	1.8711	1.4982	1.4738	3.2365	1.0602	1.2660	2.5994	3.6683	2.3351	1.8990	1.9958	1.1549	1.0928	1.1120	1.2888	1.4030	2.8426	1.5663	1.6237	1.8060	1.5470	0.9898	1.0975	1.8124	1.2638	1.3421	2.7817	2.9536	1.9684	1.1678	0.4051	0.8291
5.7000			1.1143	3.7584	1.7376	0.7933	2.1119	0.9643	0.8599	1.1460	0.8937	2.8208	1.3028	0.9299	2.6660	2.5877	0.8421	1.8783	1.5050	1.4774	3.2501	1.0626	1.2690	2.6083	3.6837	2.3429	1.9055	1.9988	1.1562	1.0948	1.1148	1.2929	1.4067	2.8520	1.5715	1.6313	1.8136	1.5514	0.9919	1.0981	1.8211	1.2657	1.3436	2.7876	2.9644	1.9756	1.1714	0.4053	0.8317
5.7100			1.1152	3.7724	1.7437	0.7936	2.1193	0.9675	0.8614	1.1501	0.8948	2.8323	1.3051	0.9338	2.6741	2.5988	0.8443	1.8854	1.5117	1.4810	3.2634	1.0650	1.2719	2.6170	3.6988	2.3507	1.9119	2.0017	1.1575	1.0969	1.1175	1.2971	1.4103	2.8613	1.5767	1.6389	1.8210	1.5558	0.9939	1.0987	1.8296	1.2676	1.3450	2.7934	2.9750	1.9828	1.1750	0.4056	0.8343
5.7200			1.1161	3.7862	1.7497	0.7938	2.1266	0.9707	0.8629	1.1541	0.8958	2.8437	1.3074	0.9377	2.6820	2.6098	0.8465	1.8923	1.5182	1.4845	3.2765	1.0673	1.2748	2.6256	3.7135	2.3583	1.9183	2.0046	1.1588	1.0989	1.1202	1.3011	1.4139	2.8705	1.5818	1.6463	1.8283	1.5602	0.9958	1.0993	1.8381	1.2695	1.3465	2.7992	2.9854	1.9899	1.1786	0.4059	0.8368
5.7300			1.1170	3.7999	1.7557	0.7941	2.1338	0.9738	0.8644	1.1581	0.8969	2.8549	1.3097	0.9414	2.6898	2.6207	0.8486	1.8993	1.5248	1.4880	3.2893	1.0696	1.2777	2.6341	3.7280	2.3659	1.9247	2.0075	1.1601	1.1010	1.1229	1.3052	1.4175	2.8795	1.5869	1.6536	1.8355	1.5645	0.9977	1.0999	1.8466	1.2714	1.3479	2.8048	2.9956	1.9969	1.1821	0.4062	0.8393
5.7400			1.1179	3.8133	1.7615	0.7944	2.1408	0.9768	0.8659	1.1620	0.8979	2.8658	1.3119	0.9451	2.6974	2.6313	0.8507	1.9060	1.5310	1.4915	3.3018	1.0719	1.2806	2.6424	3.7420	2.3733	1.9309	2.0103	1.1614	1.1030	1.1255	1.3091	1.4210	2.8883	1.5919	1.6607	1.8426	1.5687	0.9996	1.1005	1.8548	1.2733	1.3494	2.8104	3.0056	2.0038	1.1855	0.4064	0.8418
5.7500			1.1188	3.8264	1.7673	0.7946	2.1479	0.9799	0.8673	1.1659	0.8989	2.8766	1.3142	0.9488	2.7050	2.6418	0.8528	1.9127	1.5374	1.4949	3.3141	1.0741	1.2834	2.6507	3.7559	2.3807	1.9371	2.0131	1.1626	1.1049	1.1282	1.3131	1.4245	2.8971	1.5968	1.6678	1.8497	1.5729	1.0012	1.1011	1.8630	1.2752	1.3508	2.8159	3.0156	2.0107	1.1889	0.4067	0.8443
5.7600			1.1196	3.8394	1.7731	0.7949	2.1549	0.9829	0.8688	1.1698	0.9000	2.8873	1.3164	0.9524	2.7125	2.6522	0.8549	1.9195	1.5435	1.4983	3.3262	1.0764	1.2862	2.6588	3.7695	2.3879	1.9432	2.0159	1.1639	1.1068	1.1308	1.3170	1.4279	2.9058	1.6018	1.6749	1.8567	1.5771	1.0029	1.1016	1.8712	1.2770	1.3522	2.8212	3.0254	2.0175	1.1923	0.4070	0.8467
5.7700			1.1205	3.8522	1.7788	0.7951	2.1618	0.9858	0.8703	1.1737	0.9010	2.8977	1.3186	0.9560	2.7198	2.6624	0.8569	1.9261	1.5496	1.5017	3.3381	1.0786	1.2890	2.6669	3.7828	2.3951	1.9493	2.0186	1.1651	1.1087	1.1334	1.3209	1.4313	2.9144	1.6066	1.6818	1.8635	1.5812	1.0045	1.1022	1.8792	1.2788	1.3536	2.8267	3.0350	2.0242	1.1956	0.4072	0.8492
5.7800			1.1213	3.8647	1.7844	0.7954	2.1687	0.9887	0.8717	1.1775	0.9020	2.9081	1.3208	0.9596	2.7271	2.6726	0.8590	1.9326	1.5556	1.5050	3.3497	1.0808	1.2918	2.6749	3.7958	2.4022	1.9553	2.0213	1.1664	1.1106	1.1360	1.3248	1.4347	2.9229	1.6114	1.6886	1.8703	1.5853	1.0060	1.1028	1.8872	1.2807	1.3550	2.8319	3.0445	2.0308	1.1990	0.4075	0.8516
5.7900			1.1222	3.8771	1.7899	0.7957	2.1755	0.9915	0.8731	1.1813	0.9030	2.9182	1.3230	0.9631	2.7342	2.6825	0.8610	1.9390	1.5615	1.5083	3.3612	1.0830	1.2945	2.6827	3.8086	2.4093	1.9613	2.0241	1.1676	1.1125	1.1385	1.3286	1.4380	2.9313	1.6162	1.6953	1.8770	1.5894	1.0074	1.1034	1.8950	1.2825	1.3564	2.8371	3.0538	2.0374	1.2022	0.4078	0.8540
5.8000			1.1230	3.8893	1.7955	0.7959	2.1822	0.9943	0.8746	1.1851	0.9040	2.9282	1.3252	0.9665	2.7412	2.6924	0.8630	1.9454	1.5673	1.5116	3.3724	1.0851	1.2972	2.6905	3.8210	2.4162	1.9672	2.0267	1.1688	1.1144	1.1410	1.3323	1.4413	2.9396	1.6209	1.7020	1.8837	1.5933	1.0088	1.1039	1.9028	1.2843	1.3577	2.8422	3.0630	2.0439	1.2054	0.4080	0.8564
5.8100			1.1238	3.9013	1.8009	0.7961	2.1889	0.9969	0.8760	1.1888	0.9050	2.9380	1.3273	0.9699	2.7481	2.7021	0.8650	1.9517	1.5730	1.5148	3.3834	1.0872	1.2999	2.6982	3.8333	2.4232	1.9730	2.0294	1.1700	1.1162	1.1435	1.3361	1.4446	2.9477	1.6256	1.7086	1.8902	1.5973	1.0103	1.1045	1.9105	1.2860	1.3591	2.8472	3.0721	2.0503	1.2086	0.4083	0.8588
5.8200			1.1247	3.9131	1.8062	0.7964	2.1955	0.9993	0.8774	1.1925	0.9059	2.9476	1.3294	0.9732	2.7549	2.7116	0.8670	1.9580	1.5787	1.5180	3.3942	1.0894	1.3026	2.7058	3.8452	2.4300	1.9788	2.0320	1.1712	1.1180	1.1461	1.3398	1.4478	2.9558	1.6303	1.7150	1.8966	1.6012	1.0116	1.1050	1.9181	1.2878	1.3604	2.8521	3.0810	2.0567	1.2118	0.4085	0.8611
5.8300			1.1255	3.9247	1.8116	0.7966	2.2021	1.0016	0.8788	1.1961	0.9069	2.9572	1.3316	0.9765	2.7616	2.7211	0.8690	1.9642	1.5842	1.5212	3.4048	1.0914	1.3052	2.7133	3.8569	2.4367	1.9845	2.0346	1.1724	1.1198	1.1485	1.3434	1.4510	2.9638	1.6349	1.7214	1.9030	1.6051	1.0130	1.1056	1.9256	1.2896	1.3618	2.8570	3.0897	2.0629	1.2150	0.4088	0.8634
5.8400			1.1263	3.9361	1.8168	0.7969	2.2085	1.0038	0.8802	1.1998	0.9078	2.9665	1.3336	0.9797	2.7682	2.7304	0.8709	1.9703	1.5898	1.5243	3.4152	1.0935	1.3078	2.7207	3.8683	2.4434	1.9902	2.0372	1.1736	1.1216	1.1510	1.3470	1.4541	2.9716	1.6394	1.7277	1.9093	1.6089	1.0142	1.1061	1.9330	1.2913	1.3631	2.8618	3.0984	2.0691	1.2181	0.4090	0.8658
5.8500			1.1271	3.9473	1.8220	0.7971	2.2149	1.0060	0.8816	1.2034	0.9088	2.9757	1.3357	0.9829	2.7747	2.7395	0.8729	1.9763	1.5951	1.5274	3.4254	1.0956	1.3104	2.7280	3.8795	2.4501	1.9958	2.0397	1.1748	1.1234	1.1534	1.3506	1.4572	2.9794	1.6439	1.7339	1.9155	1.6127	1.0155	1.1066	1.9404	1.2931	1.3644	2.8666	3.1068	2.0753	1.2212	0.4093	0.8680
5.8600			1.1279	3.9583	1.8271	0.7974	2.2213	1.0080	0.8829	1.2069	0.9097	2.9847	1.3378	0.9860	2.7811	2.7486	0.8747	1.9823	1.6004	1.5305	3.4354	1.0976	1.3129	2.7352	3.8905	2.4566	2.0014	2.0422	1.1760	1.1251	1.1558	1.3542	1.4603	2.9871	1.6483	1.7400	1.9217	1.6164	1.0166	1.1071	1.9476	1.2948	1.3657	2.8713	3.1152	2.0813	1.2242	0.4095	0.8703
5.8700			1.1287	3.9692	1.8322	0.7976	2.2276	1.0100	0.8843	1.2105	0.9106	2.9936	1.3398	0.9892	2.7874	2.7575	0.8766	1.9882	1.6057	1.5336	3.4452	1.0996	1.3154	2.7423	3.9011	2.4631	2.0068	2.0447	1.1772	1.1269	1.1581	1.3577	1.4633	2.9947	1.6527	1.7460	1.9277	1.6201	1.0178	1.1077	1.9548	1.2965	1.3670	2.8759	3.1234	2.0873	1.2272	0.4098	0.8726
5.8800			1.1295	3.9798	1.8372	0.7978	2.2338	1.0120	0.8857	1.2140	0.9115	3.0024	1.3418	0.9923	2.7936	2.7663	0.8785	1.9940	1.6108	1.5366	3.4549	1.1016	1.3179	2.7493	3.9116	2.4695	2.0123	2.0472	1.1783	1.1286	1.1605	1.3612	1.4663	3.0021	1.6571	1.7520	1.9337	1.6237	1.0189	1.1082	1.9619	1.2982	1.3683	2.8805	3.1315	2.0932	1.2302	0.4100	0.8748
5.8900			1.1303	3.9904	1.8422	0.7981	2.2400	1.0139	0.8870	1.2175	0.9124	3.0110	1.3438	0.9954	2.7997	2.7750	0.8803	1.9997	1.6159	1.5396	3.4643	1.1035	1.3204	2.7563	3.9218	2.4759	2.0177	2.0496	1.1794	1.1303	1.1628	1.3646	1.4692	3.0095	1.6614	1.7579	1.9396	1.6274	1.0200	1.1087	1.9689	1.2999	1.3695	2.8850	3.1395	2.0991	1.2331	0.4103	0.8770
5.9000			1.1310	4.0008	1.8471	0.7983	2.2461	1.0156	0.8883	1.2209	0.9133	3.0194	1.3458	0.9984	2.8057	2.7835	0.8821	2.0054	1.6209	1.5426	3.4736	1.1054	1.3229	2.7631	3.9318	2.4821	2.0230	2.0520	1.1806	1.1320	1.1651	1.3680	1.4722	3.0168	1.6656	1.7637	1.9454	1.6309	1.0211	1.1092	1.9759	1.3016	1.3708	2.8894	3.1474	2.1049	1.2361	0.4105	0.8792
5.9100			1.1318	4.0109	1.8519	0.7985	2.2522	1.0173	0.8897	1.2243	0.9142	3.0278	1.3478	1.0012	2.8116	2.7920	0.8839	2.0110	1.6258	1.5455	3.4827	1.1073	1.3253	2.7699	3.9415	2.4883	2.0283	2.0544	1.1817	1.1337	1.1674	1.3714	1.4750	3.0240	1.6698	1.7694	1.9512	1.6345	1.0222	1.1097	1.9827	1.3032	1.3721	2.8937	3.1551	2.1107	1.2389	0.4108	0.8814
5.9200			1.1326	4.0209	1.8567	0.7988	2.2582	1.0190	0.8910	1.2277	0.9150	3.0360	1.3498	1.0040	2.8175	2.8003	0.8857	2.0166	1.6307	1.5484	3.4917	1.1092	1.3277	2.7766	3.9511	2.4944	2.0335	2.0567	1.1828	1.1354	1.1697	1.3747	1.4779	3.0311	1.6740	1.7750	1.9569	1.6380	1.0232	1.1102	1.9895	1.3049	1.3733	2.8980	3.1627	2.1164	1.2418	0.4110	0.8835
5.9300			1.1333	4.0308	1.8614	0.7990	2.2641	1.0206	0.8923	1.2311	0.9159	3.0440	1.3518	1.0066	2.8232	2.8085	0.8875	2.0221	1.6354	1.5513	3.5004	1.1110	1.3301	2.7832	3.9604	2.5005	2.0387	2.0591	1.1839	1.1370	1.1719	1.3780	1.4807	3.0381	1.6781	1.7806	1.9625	1.6414	1.0243	1.1107	1.9962	1.3065	1.3745	2.9021	3.1702	2.1220	1.2446	0.4112	0.8856
5.9400			1.1341	4.0404	1.8661	0.7992	2.2700	1.0222	0.8936	1.2344	0.9168	3.0519	1.3537	1.0092	2.8289	2.8166	0.8892	2.0275	1.6401	1.5542	3.5090	1.1129	1.3324	2.7898	3.9695	2.5065	2.0438	2.0614	1.1850	1.1386	1.1741	1.3813	1.4835	3.0450	1.6822	1.7861	1.9680	1.6449	1.0253	1.1112	2.0028	1.3082	1.3757	2.9062	3.1776	2.1275	1.2474	0.4115	0.8877
5.9500			1.1348	4.0500	1.8707	0.7995	2.2758	1.0238	0.8948	1.2377	0.9176	3.0598	1.3556	1.0117	2.8344	2.8246	0.8910	2.0329	1.6447	1.5570	3.5175	1.1147	1.3348	2.7962	3.9784	2.5125	2.0489	2.0637	1.1861	1.1403	1.1763	1.3846	1.4863	3.0519	1.6862	1.7914	1.9735	1.6483	1.0263	1.1117	2.0094	1.3098	1.3770	2.9104	3.1848	2.1330	1.2502	0.4117	0.8898
5.9600			1.1355	4.0593	1.8753	0.7997	2.2816	1.0253	0.8961	1.2410	0.9185	3.0674	1.3575	1.0142	2.8399	2.8324	0.8927	2.0382	1.6492	1.5598	3.5258	1.1165	1.3371	2.8026	3.9871	2.5183	2.0539	2.0660	1.1872	1.1419	1.1785	1.3878	1.4890	3.0586	1.6902	1.7967	1.9789	1.6516	1.0273	1.1122	2.0158	1.3114	1.3782	2.9143	3.1920	2.1384	1.2529	0.4119	0.8918
5.9700			1.1363	4.0686	1.8798	0.7999	2.2873	1.0268	0.8973	1.2443	0.9193	3.0750	1.3594	1.0166	2.8453	2.8402	0.8944	2.0435	1.6537	1.5626	3.5339	1.1182	1.3394	2.8089	3.9956	2.5241	2.0588	2.0682	1.1883	1.1435	1.1807	1.3910	1.4917	3.0653	1.6942	1.8020	1.9842	1.6549	1.0283	1.1127	2.0222	1.3130	1.3793	2.9183	3.1990	2.1438	1.2555	0.4122	0.8939
5.9800			1.1370	4.0777	1.8843	0.8001	2.2930	1.0282	0.8986	1.2475	0.9201	3.0824	1.3613	1.0190	2.8506	2.8478	0.8961	2.0487	1.6582	1.5653	3.5419	1.1200	1.3416	2.8151	4.0039	2.5299	2.0638	2.0704	1.1894	1.1450	1.1829	1.3941	1.4943	3.0719	1.6981	1.8071	1.9895	1.6582	1.0292	1.1132	2.0286	1.3146	1.3805	2.9222	3.2059	2.1491	1.2582	0.4124	0.8959
5.9900			1.1377	4.0866	1.8887	0.8003	2.2986	1.0297	0.8998	1.2507	0.9208	3.0897	1.3632	1.0212	2.8559	2.8554	0.8978	2.0538	1.6625	1.5680	3.5497	1.1217	1.3439	2.8212	4.0121	2.5356	2.0686	2.0726	1.1904	1.1466	1.1850	1.3973	1.4970	3.0784	1.7020	1.8123	1.9947	1.6614	1.0301	1.1137	2.0348	1.3162	1.3817	2.9262	3.2127	2.1544	1.2609	0.4126	0.8979
6.0000			1.1385	4.0954	1.8931	0.8006	2.3041	1.0311	0.9010	1.2539	0.9216	3.0969	1.3650	1.0235	2.8610	2.8628	0.8995	2.0588	1.6668	1.5707	3.5574	1.1235	1.3461	2.8273	4.0200	2.5412	2.0734	2.0748	1.1915	1.1481	1.1871	1.4004	1.4996	3.0848	1.7059	1.8173	1.9998	1.6647	1.0309	1.1141	2.0410	1.3177	1.3829	2.9299	3.2194	2.1596	1.2635	0.4128	0.8999
6.0100			1.1392	4.1040	1.8974	0.8008	2.3096	1.0324	0.9022	1.2570	0.9224	3.1040	1.3669	1.0257	2.8661	2.8702	0.9012	2.0639	1.6710	1.5733	3.5649	1.1252	1.3483	2.8333	4.0278	2.5467	2.0782	2.0770	1.1926	1.1497	1.1892	1.4035	1.5021	3.0912	1.7097	1.8222	2.0049	1.6678	1.0317	1.1146	2.0471	1.3193	1.3840	2.9336	3.2261	2.1647	1.2661	0.4131	0.9019
6.0200			1.1399	4.1125	1.9017	0.8010	2.3151	1.0336	0.9034	1.2601	0.9231	3.1110	1.3687	1.0279	2.8711	2.8774	0.9028	2.0689	1.6752	1.5760	3.5723	1.1269	1.3505	2.8392	4.0354	2.5521	2.0829	2.0791	1.1936	1.1512	1.1913	1.4065	1.5047	3.0974	1.7134	1.8271	2.0099	1.6710	1.0326	1.1150	2.0532	1.3208	1.3852	2.9374	3.2326	2.1698	1.2687	0.4133	0.9039
6.0300			1.1406	4.1209	1.9059	0.8012	2.3205	1.0349	0.9046	1.2633	0.9239	3.1178	1.3705	1.0300	2.8760	2.8846	0.9044	2.0738	1.6792	1.5786	3.5796	1.1285	1.3527	2.8450	4.0428	2.5575	2.0876	2.0812	1.1947	1.1527	1.1933	1.4095	1.5072	3.1036	1.7171	1.8319	2.0148	1.6741	1.0334	1.1155	2.0591	1.3224	1.3863	2.9411	3.2390	2.1748	1.2712	0.4135	0.9058
6.0400			1.1413	4.1291	1.9101	0.8014	2.3258	1.0360	0.9058	1.2663	0.9247	3.1246	1.3723	1.0320	2.8809	2.8916	0.9061	2.0786	1.6833	1.5812	3.5867	1.1302	1.3548	2.8508	4.0501	2.5627	2.0923	2.0833	1.1957	1.1542	1.1954	1.4125	1.5097	3.1097	1.7209	1.8367	2.0197	1.6771	1.0342	1.1160	2.0651	1.3239	1.3874	2.9446	3.2453	2.1798	1.2737	0.4137	0.9077
6.0500			1.1420	4.1372	1.9142	0.8016	2.3311	1.0372	0.9070	1.2694	0.9254	3.1312	1.3741	1.0341	2.8856	2.8985	0.9077	2.0834	1.6872	1.5837	3.5937	1.1318	1.3569	2.8565	4.0572	2.5680	2.0968	2.0854	1.1967	1.1557	1.1974	1.4155	1.5121	3.1157	1.7245	1.8413	2.0245	1.6802	1.0350	1.1164	2.0709	1.3254	1.3885	2.9482	3.2515	2.1847	1.2762	0.4140	0.9097
6.0600			1.1426	4.1451	1.9183	0.8018	2.3364	1.0384	0.9082	1.2724	0.9262	3.1378	1.3759	1.0361	2.8903	2.9054	0.9092	2.0882	1.6911	1.5863	3.6006	1.1334	1.3590	2.8621	4.0642	2.5732	2.1014	2.0874	1.1977	1.1571	1.1994	1.4184	1.5145	3.1217	1.7281	1.8460	2.0293	1.6832	1.0357	1.1169	2.0767	1.3269	1.3896	2.9517	3.2576	2.1895	1.2787	0.4142	0.9115
6.0700			1.1433	4.1530	1.9223	0.8020	2.3416	1.0396	0.9094	1.2754	0.9269	3.1442	1.3776	1.0381	2.8950	2.9121	0.9108	2.0929	1.6950	1.5888	3.6073	1.1351	1.3611	2.8677	4.0710	2.5784	2.1059	2.0895	1.1987	1.1586	1.2014	1.4213	1.5169	3.1276	1.7317	1.8506	2.0340	1.6862	1.0365	1.1173	2.0824	1.3284	1.3907	2.9551	3.2636	2.1943	1.2811	0.4144	0.9134
6.0800			1.1440	4.1608	1.9263	0.8022	2.3467	1.0407	0.9105	1.2784	0.9276	3.1505	1.3794	1.0400	2.8995	2.9188	0.9123	2.0976	1.6987	1.5913	3.6139	1.1366	1.3632	2.8732	4.0776	2.5835	2.1103	2.0915	1.1997	1.1600	1.2034	1.4241	1.5193	3.1334	1.7352	1.8551	2.0386	1.6891	1.0373	1.1178	2.0880	1.3299	1.3918	2.9584	3.2695	2.1991	1.2835	0.4146	0.9152
6.0900			1.1447	4.1683	1.9303	0.8024	2.3518	1.0419	0.9117	1.2813	0.9284	3.1568	1.3811	1.0419	2.9040	2.9254	0.9138	2.1022	1.7025	1.5937	3.6204	1.1382	1.3652	2.8786	4.0841	2.5885	2.1147	2.0934	1.2007	1.1615	1.2053	1.4270	1.5216	3.1391	1.7387	1.8595	2.0432	1.6920	1.0380	1.1182	2.0936	1.3314	1.3929	2.9617	3.2754	2.2038	1.2859	0.4148	0.9170
6.1000			1.1453	4.1758	1.9342	0.8027	2.3568	1.0430	0.9129	1.2842	0.9291	3.1629	1.3828	1.0438	2.9084	2.9318	0.9153	2.1067	1.7061	1.5962	3.6268	1.1398	1.3672	2.8840	4.0905	2.5936	2.1191	2.0954	1.2017	1.1629	1.2072	1.4298	1.5239	3.1448	1.7422	1.8638	2.0477	1.6949	1.0388	1.1186	2.0991	1.3328	1.3940	2.9649	3.2811	2.2084	1.2883	0.4150	0.9188
6.1100			1.1460	4.1832	1.9380	0.8029	2.3618	1.0441	0.9140	1.2871	0.9298	3.1689	1.3845	1.0457	2.9128	2.9382	0.9167	2.1112	1.7098	1.5986	3.6330	1.1413	1.3692	2.8892	4.0967	2.5987	2.1234	2.0974	1.2027	1.1643	1.2091	1.4326	1.5262	3.1503	1.7457	1.8682	2.0522	1.6977	1.0395	1.1190	2.1046	1.3343	1.3950	2.9682	3.2867	2.2130	1.2906	0.4152	0.9205
6.1200			1.1466	4.1904	1.9419	0.8031	2.3668	1.0452	0.9151	1.2900	0.9305	3.1748	1.3862	1.0475	2.9171	2.9445	0.9181	2.1156	1.7133	1.6010	3.6392	1.1429	1.3712	2.8945	4.1028	2.6036	2.1277	2.0993	1.2037	1.1657	1.2110	1.4353	1.5285	3.1559	1.7491	1.8725	2.0566	1.7006	1.0403	1.1195	2.1100	1.3357	1.3961	2.9714	3.2923	2.2176	1.2929	0.4154	0.9222
6.1300			1.1473	4.1975	1.9456	0.8033	2.3717	1.0463	0.9163	1.2928	0.9312	3.1806	1.3879	1.0494	2.9213	2.9508	0.9195	2.1200	1.7168	1.6034	3.6452	1.1444	1.3732	2.8996	4.1087	2.6084	2.1319	2.1012	1.2046	1.1670	1.2129	1.4380	1.5307	3.1613	1.7524	1.8767	2.0609	1.7033	1.0410	1.1199	2.1153	1.3372	1.3971	2.9745	3.2978	2.2221	1.2952	0.4157	0.9239
6.1400			1.1480	4.2045	1.9493	0.8034	2.3765	1.0474	0.9174	1.2957	0.9319	3.1863	1.3895	1.0512	2.9255	2.9569	0.9209	2.1243	1.7203	1.6057	3.6511	1.1459	1.3751	2.9047	4.1145	2.6131	2.1361	2.1031	1.2056	1.1684	1.2148	1.4407	1.5329	3.1667	1.7557	1.8808	2.0652	1.7061	1.0417	1.1203	2.1206	1.3386	1.3982	2.9776	3.3032	2.2265	1.2974	0.4159	0.9256
6.1500			1.1486	4.2114	1.9531	0.8036	2.3813	1.0483	0.9184	1.2985	0.9326	3.1920	1.3912	1.0530	2.9296	2.9629	0.9223	2.1286	1.7237	1.6080	3.6569	1.1474	1.3770	2.9098	4.1202	2.6179	2.1402	2.1050	1.2066	1.1697	1.2166	1.4434	1.5351	3.1720	1.7590	1.8849	2.0695	1.7088	1.0424	1.1208	2.1258	1.3400	1.3992	2.9808	3.3085	2.2309	1.2996	0.4161	0.9272
6.1600			1.1492	4.2182	1.9567	0.8038	2.3861	1.0493	0.9195	1.3012	0.9333	3.1975	1.3928	1.0548	2.9336	2.9689	0.9236	2.1329	1.7270	1.6103	3.6626	1.1488	1.3789	2.9147	4.1258	2.6225	2.1443	2.1068	1.2075	1.1711	1.2184	1.4461	1.5373	3.1772	1.7622	1.8889	2.0736	1.7115	1.0431	1.1212	2.1310	1.3414	1.4002	2.9838	3.3137	2.2353	1.3019	0.4163	0.9288
6.1700			1.1499	4.2248	1.9603	0.8040	2.3908	1.0503	0.9206	1.3040	0.9340	3.2030	1.3945	1.0565	2.9376	2.9748	0.9249	2.1371	1.7303	1.6126	3.6682	1.1503	1.3808	2.9196	4.1312	2.6271	2.1484	2.1086	1.2084	1.1724	1.2203	1.4487	1.5394	3.1824	1.7654	1.8929	2.0778	1.7142	1.0438	1.1216	2.1361	1.3428	1.4012	2.9867	3.3189	2.2395	1.3040	0.4165	0.9303
6.1800			1.1505	4.2314	1.9639	0.8042	2.3955	1.0513	0.9217	1.3067	0.9347	3.2084	1.3961	1.0582	2.9415	2.9806	0.9262	2.1412	1.7336	1.6149	3.6736	1.1517	1.3827	2.9245	4.1365	2.6317	2.1524	2.1105	1.2094	1.1737	1.2221	1.4513	1.5415	3.1875	1.7686	1.8968	2.0819	1.7168	1.0445	1.1220	2.1411	1.3442	1.4022	2.9896	3.3239	2.2438	1.3062	0.4167	0.9319
6.1900			1.1511	4.2379	1.9674	0.8044	2.4001	1.0522	0.9227	1.3094	0.9354	3.2137	1.3977	1.0599	2.9453	2.9863	0.9274	2.1453	1.7368	1.6171	3.6790	1.1532	1.3845	2.9293	4.1418	2.6363	2.1564	2.1123	1.2103	1.1750	1.2239	1.4539	1.5436	3.1925	1.7718	1.9007	2.0859	1.7194	1.0452	1.1224	2.1461	1.3456	1.4032	2.9924	3.3289	2.2480	1.3083	0.4169	0.9335
6.2000			1.1517	4.2442	1.9709	0.8046	2.4047	1.0532	0.9238	1.3121	0.9361	3.2189	1.3993	1.0616	2.9491	2.9919	0.9287	2.1494	1.7400	1.6193	3.6843	1.1546	1.3864	2.9340	4.1468	2.6408	2.1604	2.1140	1.2112	1.1763	1.2256	1.4564	1.5456	3.1975	1.7749	1.9044	2.0899	1.7220	1.0458	1.1228	2.1510	1.3469	1.4042	2.9953	3.3338	2.2521	1.3104	0.4171	0.9350
6.2100			1.1523	4.2505	1.9743	0.8048	2.4092	1.0541	0.9248	1.3148	0.9367	3.2240	1.4009	1.0633	2.9529	2.9975	0.9300	2.1533	1.7431	1.6215	3.6895	1.1560	1.3882	2.9387	4.1518	2.6452	2.1643	2.1158	1.2121	1.1776	1.2274	1.4589	1.5477	3.2025	1.7780	1.9082	2.0938	1.7246	1.0465	1.1232	2.1559	1.3483	1.4052	2.9981	3.3387	2.2563	1.3126	0.4173	0.9365
6.2200			1.1529	4.2566	1.9777	0.8050	2.4137	1.0550	0.9258	1.3174	0.9374	3.2290	1.4025	1.0650	2.9565	3.0030	0.9312	2.1573	1.7462	1.6236	3.6946	1.1574	1.3900	2.9433	4.1567	2.6495	2.1681	2.1175	1.2130	1.1788	1.2291	1.4614	1.5497	3.2073	1.7811	1.9119	2.0977	1.7271	1.0471	1.1236	2.1607	1.3496	1.4061	3.0009	3.3434	2.2603	1.3146	0.4175	0.9381
6.2300			1.1535	4.2627	1.9811	0.8052	2.4182	1.0560	0.9268	1.3201	0.9380	3.2340	1.4040	1.0666	2.9602	3.0084	0.9325	2.1612	1.7492	1.6258	3.6996	1.1588	1.3918	2.9479	4.1615	2.6539	2.1720	2.1193	1.2139	1.1801	1.2308	1.4639	1.5517	3.2122	1.7842	1.9156	2.1015	1.7296	1.0477	1.1240	2.1655	1.3510	1.4071	3.0036	3.3481	2.2643	1.3167	0.4176	0.9396
6.2400			1.1541	4.2686	1.9844	0.8053	2.4226	1.0568	0.9277	1.3227	0.9386	3.2389	1.4056	1.0683	2.9637	3.0137	0.9337	2.1651	1.7522	1.6279	3.7045	1.1601	1.3935	2.9524	4.1662	2.6582	2.1757	2.1210	1.2148	1.1813	1.2325	1.4664	1.5536	3.2169	1.7871	1.9192	2.1053	1.7321	1.0483	1.1244	2.1702	1.3523	1.4081	3.0062	3.3527	2.2683	1.3187	0.4178	0.9410
6.2500			1.1547	4.2745	1.9877	0.8055	2.4270	1.0577	0.9287	1.3252	0.9393	3.2437	1.4071	1.0699	2.9673	3.0190	0.9349	2.1689	1.7552	1.6300	3.7093	1.1615	1.3953	2.9568	4.1707	2.6625	2.1795	2.1227	1.2157	1.1826	1.2342	1.4688	1.5556	3.2216	1.7901	1.9227	2.1091	1.7345	1.0489	1.1247	2.1748	1.3536	1.4090	3.0088	3.3573	2.2723	1.3207	0.4180	0.9425
6.2600			1.1553	4.2802	1.9910	0.8057	2.4313	1.0586	0.9296	1.3278	0.9399	3.2484	1.4086	1.0715	2.9707	3.0242	0.9361	2.1727	1.7580	1.6321	3.7140	1.1628	1.3970	2.9612	4.1752	2.6667	2.1832	2.1243	1.2166	1.1838	1.2359	1.4712	1.5575	3.2262	1.7931	1.9262	2.1128	1.7369	1.0495	1.1251	2.1794	1.3549	1.4099	3.0114	3.3618	2.2762	1.3227	0.4182	0.9439
6.2700			1.1559	4.2859	1.9942	0.8059	2.4356	1.0595	0.9306	1.3303	0.9405	3.2531	1.4101	1.0731	2.9741	3.0293	0.9373	2.1765	1.7609	1.6342	3.7186	1.1641	1.3987	2.9656	4.1796	2.6708	2.1869	2.1260	1.2175	1.1850	1.2376	1.4736	1.5594	3.2307	1.7960	1.9297	2.1164	1.7393	1.0501	1.1255	2.1840	1.3562	1.4109	3.0140	3.3662	2.2800	1.3247	0.4184	0.9453
6.2800			1.1565	4.2915	1.9974	0.8061	2.4398	1.0603	0.9315	1.3328	0.9411	3.2576	1.4116	1.0747	2.9775	3.0344	0.9385	2.1802	1.7637	1.6362	3.7232	1.1654	1.4004	2.9698	4.1838	2.6750	2.1905	2.1276	1.2184	1.1862	1.2392	1.4759	1.5613	3.2352	1.7989	1.9331	2.1200	1.7417	1.0507	1.1259	2.1885	1.3575	1.4118	3.0164	3.3705	2.2838	1.3266	0.4186	0.9467
6.2900			1.1571	4.2970	2.0006	0.8062	2.4440	1.0612	0.9324	1.3353	0.9418	3.2621	1.4131	1.0763	2.9808	3.0393	0.9396	2.1838	1.7664	1.6383	3.7276	1.1667	1.4021	2.9741	4.1880	2.6791	2.1941	2.1292	1.2192	1.1874	1.2409	1.4783	1.5631	3.2397	1.8017	1.9365	2.1235	1.7440	1.0513	1.1263	2.1929	1.3588	1.4127	3.0190	3.3748	2.2876	1.3285	0.4188	0.9481
6.3000			1.1576	4.3024	2.0037	0.8064	2.4482	1.0620	0.9333	1.3378	0.9423	3.2665	1.4146	1.0778	2.9841	3.0442	0.9407	2.1875	1.7691	1.6403	3.7320	1.1680	1.4037	2.9783	4.1921	2.6832	2.1977	2.1308	1.2201	1.1886	1.2425	1.4806	1.5649	3.2441	1.8045	1.9398	2.1270	1.7464	1.0519	1.1266	2.1973	1.3601	1.4136	3.0215	3.3790	2.2913	1.3305	0.4190	0.9495
6.3100			1.1582	4.3077	2.0067	0.8066	2.4523	1.0628	0.9342	1.3403	0.9429	3.2709	1.4161	1.0794	2.9873	3.0491	0.9419	2.1911	1.7718	1.6423	3.7363	1.1693	1.4054	2.9824	4.1961	2.6872	2.2012	2.1324	1.2209	1.1898	1.2441	1.4829	1.5668	3.2484	1.8073	1.9431	2.1305	1.7487	1.0524	1.1270	2.2017	1.3614	1.4145	3.0239	3.3831	2.2950	1.3323	0.4191	0.9508
6.3200			1.1588	4.3129	2.0098	0.8068	2.4564	1.0636	0.9350	1.3427	0.9435	3.2752	1.4175	1.0809	2.9904	3.0539	0.9430	2.1946	1.7744	1.6442	3.7405	1.1706	1.4070	2.9865	4.2001	2.6911	2.2047	2.1340	1.2218	1.1909	1.2457	1.4852	1.5685	3.2527	1.8100	1.9464	2.1339	1.7509	1.0530	1.1273	2.2060	1.3626	1.4154	3.0262	3.3872	2.2986	1.3342	0.4193	0.9521
6.3300			1.1593	4.3181	2.0128	0.8069	2.4604	1.0645	0.9359	1.3451	0.9441	3.2795	1.4190	1.0824	2.9936	3.0586	0.9441	2.1981	1.7771	1.6462	3.7447	1.1718	1.4086	2.9905	4.2039	2.6949	2.2082	2.1356	1.2226	1.1921	1.2473	1.4874	1.5703	3.2570	1.8128	1.9495	2.1373	1.7532	1.0535	1.1277	2.2102	1.3639	1.4163	3.0285	3.3912	2.3022	1.3361	0.4195	0.9534
6.3400			1.1599	4.3232	2.0158	0.8071	2.4645	1.0652	0.9368	1.3475	0.9446	3.2837	1.4204	1.0839	2.9966	3.0632	0.9452	2.2016	1.7796	1.6481	3.7487	1.1730	1.4102	2.9945	4.2077	2.6987	2.2116	2.1371	1.2235	1.1932	1.2488	1.4896	1.5721	3.2612	1.8155	1.9526	2.1406	1.7554	1.0541	1.1281	2.2144	1.3651	1.4172	3.0309	3.3952	2.3058	1.3379	0.4197	0.9547
6.3500			1.1604	4.3282	2.0187	0.8073	2.4684	1.0660	0.9376	1.3499	0.9452	3.2877	1.4218	1.0854	2.9996	3.0678	0.9462	2.2050	1.7821	1.6500	3.7527	1.1743	1.4118	2.9984	4.2113	2.7025	2.2150	2.1386	1.2243	1.1943	1.2504	1.4918	1.5738	3.2653	1.8182	1.9557	2.1439	1.7576	1.0546	1.1284	2.2186	1.3664	1.4181	3.0331	3.3991	2.3093	1.3397	0.4199	0.9559
6.3600			1.1610	4.3331	2.0216	0.8075	2.4724	1.0668	0.9385	1.3522	0.9458	3.2918	1.4232	1.0869	3.0026	3.0723	0.9473	2.2083	1.7846	1.6519	3.7567	1.1755	1.4133	3.0023	4.2149	2.7062	2.2184	2.1401	1.2251	1.1954	1.2519	1.4940	1.5755	3.2694	1.8208	1.9588	2.1472	1.7598	1.0552	1.1288	2.2227	1.3676	1.4189	3.0353	3.4029	2.3128	1.3415	0.4200	0.9572
6.3700			1.1615	4.3379	2.0245	0.8076	2.4762	1.0676	0.9394	1.3546	0.9463	3.2957	1.4246	1.0884	3.0055	3.0768	0.9483	2.2117	1.7870	1.6538	3.7605	1.1767	1.4149	3.0062	4.2185	2.7098	2.2217	2.1416	1.2259	1.1966	1.2534	1.4962	1.5772	3.2734	1.8235	1.9618	2.1504	1.7619	1.0557	1.1291	2.2268	1.3688	1.4198	3.0375	3.4067	2.3163	1.3433	0.4202	0.9584
6.3800			1.1621	4.3426	2.0273	0.8078	2.4801	1.0683	0.9402	1.3569	0.9468	3.2996	1.4260	1.0899	3.0084	3.0812	0.9493	2.2150	1.7894	1.6556	3.7643	1.1779	1.4165	3.0099	4.2219	2.7135	2.2250	2.1431	1.2267	1.1976	1.2549	1.4983	1.5789	3.2774	1.8261	1.9648	2.1536	1.7640	1.0563	1.1295	2.2308	1.3700	1.4207	3.0398	3.4104	2.3197	1.3450	0.4204	0.9596
6.3900			1.1626	4.3473	2.0301	0.8080	2.4839	1.0691	0.9410	1.3592	0.9474	3.3035	1.4274	1.0913	3.0113	3.0855	0.9503	2.2183	1.7918	1.6575	3.7680	1.1790	1.4180	3.0137	4.2253	2.7171	2.2283	2.1446	1.2276	1.1987	1.2565	1.5004	1.5805	3.2813	1.8287	1.9677	2.1568	1.7661	1.0568	1.1298	2.2348	1.3712	1.4215	3.0420	3.4140	2.3230	1.3467	0.4206	0.9608
6.4000			1.1631	4.3519	2.0329	0.8081	2.4877	1.0698	0.9419	1.3615	0.9479	3.3072	1.4288	1.0927	3.0141	3.0898	0.9513	2.2215	1.7941	1.6593	3.7716	1.1802	1.4195	3.0174	4.2286	2.7206	2.2315	2.1460	1.2284	1.1998	1.2580	1.5025	1.5821	3.2851	1.8313	1.9706	2.1599	1.7682	1.0573	1.1302	2.2387	1.3724	1.4223	3.0440	3.4176	2.3263	1.3484	0.4207	0.9619
6.4100			1.1636	4.3564	2.0356	0.8083	2.4915	1.0706	0.9427	1.3637	0.9484	3.3109	1.4301	1.0941	3.0168	3.0940	0.9523	2.2247	1.7964	1.6611	3.7752	1.1814	1.4210	3.0210	4.2318	2.7242	2.2347	2.1475	1.2292	1.2009	1.2594	1.5046	1.5838	3.2890	1.8338	1.9735	2.1629	1.7703	1.0578	1.1305	2.2426	1.3736	1.4232	3.0461	3.4212	2.3296	1.3502	0.4209	0.9631
6.4200			1.1642	4.3609	2.0384	0.8084	2.4952	1.0713	0.9435	1.3659	0.9489	3.3146	1.4315	1.0955	3.0196	3.0982	0.9532	2.2279	1.7987	1.6629	3.7787	1.1825	1.4225	3.0247	4.2350	2.7278	2.2379	2.1489	1.2300	1.2019	1.2610	1.5067	1.5854	3.2927	1.8363	1.9763	2.1659	1.7723	1.0583	1.1308	2.2464	1.3748	1.4240	3.0481	3.4247	2.3329	1.3518	0.4211	0.9642
6.4300			1.1647	4.3653	2.0410	0.8086	2.4988	1.0720	0.9443	1.3682	0.9494	3.3182	1.4328	1.0969	3.0222	3.1023	0.9542	2.2310	1.8010	1.6647	3.7821	1.1836	1.4239	3.0282	4.2381	2.7312	2.2410	2.1503	1.2307	1.2030	1.2624	1.5087	1.5869	3.2964	1.8387	1.9790	2.1689	1.7743	1.0588	1.1312	2.2502	1.3759	1.4248	3.0502	3.4281	2.3361	1.3535	0.4212	0.9653
6.4400			1.1652	4.3696	2.0437	0.8088	2.5025	1.0727	0.9451	1.3704	0.9500	3.3218	1.4341	1.0982	3.0249	3.1064	0.9551	2.2341	1.8032	1.6664	3.7855	1.1848	1.4254	3.0317	4.2411	2.7347	2.2441	2.1517	1.2315	1.2040	1.2638	1.5107	1.5885	3.3001	1.8412	1.9817	2.1718	1.7763	1.0593	1.1315	2.2540	1.3771	1.4256	3.0522	3.4315	2.3393	1.3551	0.4214	0.9664
6.4500			1.1657	4.3739	2.0463	0.8089	2.5061	1.0734	0.9459	1.3726	0.9505	3.3252	1.4355	1.0996	3.0275	3.1104	0.9560	2.2371	1.8054	1.6681	3.7888	1.1859	1.4268	3.0352	4.2441	2.7381	2.2472	2.1531	1.2323	1.2051	1.2652	1.5127	1.5900	3.3038	1.8436	1.9844	2.1748	1.7783	1.0598	1.1318	2.2577	1.3783	1.4264	3.0542	3.4348	2.3425	1.3568	0.4216	0.9675
6.4600			1.1662	4.3780	2.0489	0.8091	2.5097	1.0741	0.9467	1.3747	0.9510	3.3286	1.4368	1.1009	3.0300	3.1143	0.9568	2.2402	1.8076	1.6699	3.7921	1.1870	1.4283	3.0387	4.2470	2.7415	2.2502	2.1544	1.2331	1.2061	1.2666	1.5147	1.5916	3.3074	1.8460	1.9871	2.1776	1.7803	1.0603	1.1321	2.2614	1.3794	1.4272	3.0561	3.4381	2.3456	1.3584	0.4217	0.9685
6.4700			1.1667	4.3821	2.0515	0.8092	2.5132	1.0748	0.9475	1.3769	0.9515	3.3320	1.4381	1.1022	3.0326	3.1182	0.9577	2.2431	1.8097	1.6716	3.7953	1.1881	1.4297	3.0421	4.2499	2.7448	2.2532	2.1558	1.2338	1.2071	1.2679	1.5167	1.5931	3.3110	1.8484	1.9898	2.1805	1.7822	1.0608	1.1325	2.2650	1.3805	1.4280	3.0580	3.4414	2.3487	1.3600	0.4219	0.9696
6.4800			1.1672	4.3862	2.0541	0.8094	2.5167	1.0755	0.9482	1.3790	0.9520	3.3354	1.4394	1.1035	3.0350	3.1220	0.9586	2.2461	1.8117	1.6732	3.7984	1.1891	1.4311	3.0454	4.2526	2.7481	2.2562	2.1571	1.2346	1.2081	1.2693	1.5187	1.5946	3.3145	1.8507	1.9924	2.1833	1.7841	1.0613	1.1328	2.2686	1.3817	1.4288	3.0599	3.4445	2.3518	1.3615	0.4221	0.9706
6.4900			1.1677	4.3902	2.0566	0.8095	2.5202	1.0761	0.9490	1.3811	0.9525	3.3387	1.4407	1.1048	3.0375	3.1258	0.9594	2.2490	1.8138	1.6749	3.8015	1.1902	1.4325	3.0487	4.2554	2.7514	2.2592	2.1585	1.2353	1.2091	1.2707	1.5206	1.5960	3.3179	1.8530	1.9949	2.1860	1.7860	1.0618	1.1331	2.2721	1.3828	1.4296	3.0617	3.4477	2.3548	1.3631	0.4222	0.9717
6.5000			1.1682	4.3941	2.0591	0.8097	2.5236	1.0768	0.9497	1.3832	0.9530	3.3419	1.4419	1.1061	3.0399	3.1296	0.9602	2.2519	1.8158	1.6766	3.8046	1.1913	1.4338	3.0520	4.2581	2.7546	2.2621	2.1598	1.2361	1.2101	1.2720	1.5225	1.5975	3.3214	1.8553	1.9975	2.1887	1.7879	1.0622	1.1334	2.2757	1.3839	1.4304	3.0635	3.4508	2.3578	1.3646	0.4224	0.9727
6.5100			1.1687	4.3980	2.0615	0.8099	2.5270	1.0774	0.9505	1.3853	0.9535	3.3451	1.4432	1.1074	3.0423	3.1332	0.9611	2.2548	1.8178	1.6782	3.8075	1.1923	1.4352	3.0552	4.2607	2.7578	2.2650	2.1611	1.2368	1.2111	1.2734	1.5244	1.5989	3.3247	1.8576	2.0000	2.1914	1.7897	1.0627	1.1337	2.2791	1.3850	1.4311	3.0654	3.4538	2.3607	1.3662	0.4226	0.9738
6.5200			1.1692	4.4018	2.0640	0.8100	2.5304	1.0780	0.9512	1.3874	0.9540	3.3482	1.4444	1.1086	3.0446	3.1369	0.9619	2.2576	1.8197	1.6798	3.8105	1.1934	1.4365	3.0584	4.2632	2.7609	2.2679	2.1624	1.2375	1.2120	1.2747	1.5262	1.6003	3.3280	1.8598	2.0024	2.1941	1.7915	1.0632	1.1341	2.2826	1.3861	1.4319	3.0671	3.4568	2.3636	1.3677	0.4227	0.9748
6.5300			1.1697	4.4056	2.0664	0.8102	2.5337	1.0787	0.9520	1.3894	0.9544	3.3513	1.4457	1.1099	3.0469	3.1404	0.9627	2.2604	1.8216	1.6814	3.8133	1.1944	1.4379	3.0616	4.2658	2.7640	2.2707	2.1636	1.2383	1.2130	1.2760	1.5281	1.6018	3.3314	1.8621	2.0048	2.1968	1.7934	1.0636	1.1344	2.2860	1.3872	1.4327	3.0688	3.4598	2.3665	1.3692	0.4229	0.9758
6.5400			1.1701	4.4092	2.0687	0.8103	2.5370	1.0793	0.9527	1.3914	0.9549	3.3543	1.4469	1.1111	3.0492	3.1440	0.9635	2.2632	1.8235	1.6830	3.8161	1.1954	1.4392	3.0647	4.2682	2.7671	2.2735	2.1649	1.2390	1.2140	1.2773	1.5299	1.6031	3.3346	1.8643	2.0071	2.1994	1.7951	1.0641	1.1347	2.2893	1.3883	1.4334	3.0706	3.4627	2.3693	1.3707	0.4230	0.9768
6.5500			1.1706	4.4128	2.0711	0.8105	2.5403	1.0800	0.9534	1.3934	0.9554	3.3573	1.4481	1.1124	3.0514	3.1475	0.9643	2.2659	1.8254	1.6846	3.8189	1.1964	1.4405	3.0678	4.2706	2.7702	2.2763	2.1662	1.2397	1.2149	1.2787	1.5317	1.6045	3.3379	1.8665	2.0095	2.2019	1.7969	1.0645	1.1350	2.2926	1.3894	1.4342	3.0723	3.4655	2.3722	1.3721	0.4232	0.9778
6.5600			1.1711	4.4163	2.0734	0.8106	2.5436	1.0806	0.9541	1.3954	0.9559	3.3602	1.4493	1.1136	3.0536	3.1509	0.9650	2.2686	1.8273	1.6862	3.8216	1.1974	1.4418	3.0708	4.2730	2.7732	2.2790	2.1674	1.2404	1.2158	1.2800	1.5335	1.6059	3.3411	1.8687	2.0119	2.2045	1.7987	1.0650	1.1353	2.2959	1.3904	1.4349	3.0740	3.4684	2.3750	1.3736	0.4233	0.9788
6.5700			1.1716	4.4199	2.0757	0.8107	2.5468	1.0812	0.9547	1.3974	0.9563	3.3631	1.4505	1.1148	3.0558	3.1543	0.9658	2.2713	1.8291	1.6877	3.8243	1.1984	1.4431	3.0738	4.2753	2.7762	2.2818	2.1686	1.2411	1.2168	1.2813	1.5353	1.6072	3.3442	1.8708	2.0142	2.2070	1.8004	1.0654	1.1356	2.2992	1.3915	1.4356	3.0757	3.4711	2.3778	1.3750	0.4235	0.9798
6.5800			1.1720	4.4233	2.0780	0.8109	2.5500	1.0818	0.9554	1.3994	0.9568	3.3659	1.4518	1.1160	3.0579	3.1576	0.9666	2.2739	1.8310	1.6892	3.8269	1.1994	1.4443	3.0768	4.2776	2.7792	2.2845	2.1698	1.2418	1.2177	1.2825	1.5371	1.6085	3.3472	1.8729	2.0165	2.2095	1.8021	1.0659	1.1358	2.3024	1.3926	1.4364	3.0773	3.4739	2.3805	1.3764	0.4237	0.9808
6.5900			1.1725	4.4268	2.0802	0.8110	2.5531	1.0823	0.9560	1.4013	0.9573	3.3687	1.4529	1.1172	3.0601	3.1609	0.9673	2.2766	1.8328	1.6907	3.8295	1.2004	1.4456	3.0797	4.2798	2.7821	2.2871	2.1710	1.2425	1.2186	1.2838	1.5388	1.6099	3.3503	1.8750	2.0187	2.2119	1.8038	1.0663	1.1361	2.3056	1.3936	1.4371	3.0788	3.4766	2.3832	1.3779	0.4238	0.9818
6.6000			1.1729	4.4301	2.0824	0.8112	2.5562	1.0829	0.9567	1.4032	0.9577	3.3714	1.4541	1.1184	3.0621	3.1642	0.9681	2.2791	1.8345	1.6922	3.8320	1.2013	1.4468	3.0826	4.2820	2.7850	2.2898	2.1722	1.2432	1.2195	1.2850	1.5406	1.6112	3.3533	1.8772	2.0209	2.2144	1.8055	1.0667	1.1364	2.3087	1.3947	1.4378	3.0804	3.4792	2.3859	1.3792	0.4240	0.9827
6.6100			1.1734	4.4334	2.0846	0.8113	2.5593	1.0835	0.9573	1.4052	0.9582	3.3742	1.4553	1.1195	3.0642	3.1674	0.9689	2.2817	1.8363	1.6937	3.8345	1.2023	1.4481	3.0855	4.2841	2.7878	2.2924	2.1734	1.2439	1.2204	1.2862	1.5423	1.6124	3.3563	1.8792	2.0231	2.2168	1.8072	1.0672	1.1367	2.3118	1.3957	1.4385	3.0820	3.4818	2.3885	1.3806	0.4241	0.9837
6.6200			1.1738	4.4366	2.0868	0.8115	2.5624	1.0840	0.9580	1.4071	0.9587	3.3768	1.4565	1.1207	3.0662	3.1706	0.9696	2.2843	1.8380	1.6952	3.8369	1.2032	1.4493	3.0883	4.2862	2.7906	2.2950	2.1745	1.2446	1.2213	1.2874	1.5440	1.6137	3.3592	1.8813	2.0253	2.2191	1.8088	1.0676	1.1370	2.3149	1.3967	1.4392	3.0836	3.4844	2.3911	1.3820	0.4243	0.9846
6.6300			1.1743	4.4398	2.0889	0.8116	2.5654	1.0846	0.9586	1.4090	0.9591	3.3794	1.4576	1.1219	3.0682	3.1737	0.9703	2.2868	1.8396	1.6967	3.8393	1.2042	1.4505	3.0911	4.2883	2.7934	2.2976	2.1757	1.2453	1.2222	1.2886	1.5457	1.6150	3.3621	1.8832	2.0274	2.2214	1.8104	1.0680	1.1373	2.3179	1.3977	1.4399	3.0851	3.4869	2.3937	1.3833	0.4244	0.9855
6.6400			1.1747	4.4429	2.0911	0.8117	2.5685	1.0851	0.9592	1.4108	0.9596	3.3821	1.4587	1.1230	3.0701	3.1768	0.9711	2.2892	1.8413	1.6981	3.8416	1.2051	1.4517	3.0939	4.2903	2.7963	2.3001	2.1768	1.2460	1.2230	1.2898	1.5474	1.6162	3.3650	1.8852	2.0295	2.2237	1.8121	1.0684	1.1376	2.3209	1.3988	1.4406	3.0865	3.4894	2.3963	1.3847	0.4246	0.9864
6.6500			1.1752	4.4460	2.0932	0.8119	2.5714	1.0856	0.9599	1.4127	0.9600	3.3846	1.4599	1.1241	3.0721	3.1798	0.9718	2.2916	1.8430	1.6995	3.8439	1.2060	1.4529	3.0966	4.2923	2.7991	2.3026	2.1780	1.2467	1.2239	1.2911	1.5490	1.6174	3.3678	1.8872	2.0315	2.2260	1.8136	1.0688	1.1379	2.3239	1.3998	1.4413	3.0880	3.4919	2.3988	1.3860	0.4247	0.9873
6.6600			1.1756	4.4490	2.0953	0.8120	2.5744	1.0861	0.9605	1.4145	0.9604	3.3871	1.4610	1.1253	3.0740	3.1828	0.9725	2.2940	1.8445	1.7010	3.8462	1.2069	1.4541	3.0993	4.2942	2.8018	2.3051	2.1791	1.2473	1.2248	1.2923	1.5507	1.6187	3.3707	1.8891	2.0335	2.2282	1.8152	1.0692	1.1381	2.3268	1.4008	1.4420	3.0896	3.4943	2.4013	1.3873	0.4248	0.9881
6.6700			1.1760	4.4521	2.0973	0.8122	2.5773	1.0866	0.9611	1.4163	0.9608	3.3895	1.4621	1.1264	3.0758	3.1858	0.9733	2.2964	1.8461	1.7024	3.8484	1.2078	1.4553	3.1020	4.2961	2.8045	2.3076	2.1802	1.2480	1.2256	1.2934	1.5523	1.6199	3.3734	1.8911	2.0355	2.2304	1.8168	1.0696	1.1384	2.3297	1.4017	1.4426	3.0909	3.4967	2.4038	1.3886	0.4250	0.9889
6.6800			1.1764	4.4550	2.0993	0.8123	2.5802	1.0871	0.9617	1.4181	0.9613	3.3920	1.4632	1.1275	3.0777	3.1887	0.9740	2.2988	1.8476	1.7037	3.8506	1.2087	1.4564	3.1046	4.2979	2.8071	2.3101	2.1813	1.2486	1.2264	1.2946	1.5539	1.6210	3.3761	1.8930	2.0374	2.2326	1.8183	1.0700	1.1387	2.3326	1.4027	1.4433	3.0923	3.4990	2.4063	1.3899	0.4251	0.9897
6.6900			1.1769	4.4579	2.1013	0.8124	2.5831	1.0876	0.9623	1.4199	0.9617	3.3944	1.4643	1.1286	3.0795	3.1916	0.9747	2.3012	1.8492	1.7051	3.8527	1.2096	1.4575	3.1072	4.2998	2.8097	2.3125	2.1824	1.2493	1.2273	1.2958	1.5554	1.6222	3.3789	1.8949	2.0394	2.2348	1.8199	1.0704	1.1389	2.3354	1.4037	1.4440	3.0936	3.5014	2.4087	1.3911	0.4253	0.9905
6.7000			1.1773	4.4607	2.1033	0.8126	2.5859	1.0881	0.9629	1.4217	0.9621	3.3967	1.4654	1.1297	3.0813	3.1944	0.9754	2.3035	1.8507	1.7065	3.8548	1.2105	1.4587	3.1097	4.3015	2.8123	2.3149	2.1834	1.2499	1.2281	1.2969	1.5570	1.6234	3.3816	1.8968	2.0414	2.2370	1.8214	1.0708	1.1392	2.3382	1.4047	1.4446	3.0951	3.5036	2.4111	1.3924	0.4254	0.9912
6.7100			1.1777	4.4635	2.1053	0.8127	2.5887	1.0886	0.9635	1.4235	0.9625	3.3990	1.4665	1.1308	3.0830	3.1972	0.9761	2.3058	1.8522	1.7078	3.8569	1.2113	1.4598	3.1123	4.3033	2.8148	2.3173	2.1845	1.2506	1.2289	1.2980	1.5586	1.6245	3.3842	1.8987	2.0433	2.2391	1.8229	1.0712	1.1395	2.3410	1.4057	1.4453	3.0965	3.5059	2.4135	1.3937	0.4256	0.9919
6.7200			1.1781	4.4663	2.1072	0.8128	2.5915	1.0891	0.9641	1.4252	0.9629	3.4013	1.4676	1.1318	3.0848	3.2000	0.9768	2.3081	1.8537	1.7092	3.8589	1.2122	1.4609	3.1148	4.3050	2.8173	2.3196	2.1856	1.2512	1.2297	1.2991	1.5601	1.6256	3.3868	1.9005	2.0452	2.2411	1.8243	1.0716	1.1397	2.3437	1.4066	1.4459	3.0978	3.5081	2.4158	1.3949	0.4257	0.9926
6.7300			1.1786	4.4690	2.1092	0.8130	2.5943	1.0895	0.9647	1.4270	0.9633	3.4036	1.4687	1.1329	3.0865	3.2027	0.9774	2.3103	1.8551	1.7105	3.8609	1.2130	1.4620	3.1173	4.3067	2.8197	2.3219	2.1866	1.2519	1.2305	1.3002	1.5617	1.6268	3.3893	1.9024	2.0470	2.2432	1.8258	1.0720	1.1400	2.3465	1.4076	1.4466	3.0991	3.5103	2.4181	1.3961	0.4258	0.9932
6.7400			1.1790	4.4717	2.1111	0.8131	2.5970	1.0900	0.9652	1.4287	0.9637	3.4058	1.4697	1.1339	3.0882	3.2054	0.9781	2.3125	1.8566	1.7118	3.8629	1.2139	1.4631	3.1197	4.3083	2.8222	2.3242	2.1876	1.2525	1.2313	1.3014	1.5632	1.6279	3.3918	1.9042	2.0489	2.2452	1.8273	1.0724	1.1403	2.3492	1.4085	1.4472	3.1004	3.5124	2.4205	1.3973	0.4260	0.9939
6.7500			1.1794	4.4744	2.1130	0.8132	2.5997	1.0905	0.9658	1.4304	0.9641	3.4080	1.4708	1.1350	3.0899	3.2081	0.9787	2.3146	1.8580	1.7131	3.8648	1.2147	1.4642	3.1221	4.3100	2.8246	2.3265	2.1886	1.2531	1.2321	1.3024	1.5647	1.6290	3.3943	1.9060	2.0507	2.2472	1.8287	1.0727	1.1405	2.3518	1.4095	1.4479	3.1016	3.5145	2.4227	1.3985	0.4261	0.9945
6.7600			1.1798	4.4770	2.1148	0.8133	2.6024	1.0909	0.9663	1.4321	0.9645	3.4102	1.4718	1.1360	3.0915	3.2107	0.9794	2.3168	1.8594	1.7144	3.8667	1.2155	1.4653	3.1245	4.3115	2.8270	2.3288	2.1897	1.2537	1.2329	1.3035	1.5662	1.6301	3.3968	1.9078	2.0525	2.2492	1.8301	1.0731	1.1408	2.3544	1.4104	1.4485	3.1029	3.5166	2.4250	1.3997	0.4262	0.9951
6.7700			1.1802	4.4795	2.1166	0.8135	2.6051	1.0914	0.9669	1.4338	0.9649	3.4123	1.4728	1.1370	3.0931	3.2133	0.9800	2.3189	1.8607	1.7157	3.8686	1.2164	1.4663	3.1269	4.3131	2.8294	2.3310	2.1907	1.2543	1.2337	1.3046	1.5676	1.6311	3.3993	1.9095	2.0542	2.2512	1.8315	1.0735	1.1410	2.3570	1.4113	1.4491	3.1041	3.5187	2.4272	1.4008	0.4264	0.9958
6.7800			1.1806	4.4820	2.1185	0.8136	2.6077	1.0919	0.9674	1.4354	0.9653	3.4143	1.4739	1.1381	3.0947	3.2158	0.9806	2.3211	1.8621	1.7169	3.8704	1.2172	1.4674	3.1292	4.3146	2.8317	2.3332	2.1916	1.2549	1.2345	1.3057	1.5691	1.6322	3.4017	1.9112	2.0559	2.2531	1.8329	1.0738	1.1413	2.3596	1.4122	1.4497	3.1053	3.5207	2.4294	1.4020	0.4265	0.9964
6.7900			1.1810	4.4845	2.1203	0.8137	2.6103	1.0923	0.9679	1.4371	0.9656	3.4164	1.4749	1.1391	3.0963	3.2183	0.9813	2.3232	1.8634	1.7182	3.8722	1.2180	1.4684	3.1315	4.3161	2.8340	2.3354	2.1926	1.2556	1.2352	1.3067	1.5706	1.6332	3.4041	1.9130	2.0577	2.2550	1.8343	1.0742	1.1415	2.3621	1.4132	1.4503	3.1066	3.5227	2.4315	1.4031	0.4266	0.9970
6.8000			1.1814	4.4870	2.1221	0.8138	2.6129	1.0927	0.9684	1.4387	0.9660	3.4184	1.4759	1.1401	3.0978	3.2208	0.9819	2.3253	1.8648	1.7194	3.8739	1.2188	1.4694	3.1338	4.3176	2.8364	2.3376	2.1936	1.2562	1.2360	1.3078	1.5720	1.6343	3.4064	1.9147	2.0593	2.2569	1.8356	1.0745	1.1418	2.3647	1.4141	1.4510	3.1078	3.5246	2.4337	1.4043	0.4268	0.9975
6.8100			1.1818	4.4893	2.1238	0.8140	2.6155	1.0932	0.9690	1.4403	0.9664	3.4204	1.4769	1.1411	3.0993	3.2233	0.9825	2.3274	1.8661	1.7207	3.8757	1.2196	1.4705	3.1360	4.3190	2.8387	2.3398	2.1946	1.2568	1.2367	1.3088	1.5734	1.6353	3.4087	1.9163	2.0610	2.2587	1.8370	1.0749	1.1421	2.3671	1.4150	1.4515	3.1089	3.5266	2.4358	1.4054	0.4269	0.9980
6.8200			1.1821	4.4917	2.1256	0.8141	2.6180	1.0936	0.9695	1.4420	0.9667	3.4223	1.4779	1.1421	3.1008	3.2257	0.9831	2.3294	1.8674	1.7219	3.8774	1.2203	1.4715	3.1382	4.3205	2.8410	2.3419	2.1955	1.2574	1.2375	1.3098	1.5748	1.6363	3.4110	1.9180	2.0626	2.2606	1.8383	1.0752	1.1423	2.3696	1.4159	1.4522	3.1101	3.5285	2.4379	1.4065	0.4270	0.9985
6.8300			1.1825	4.4941	2.1273	0.8142	2.6205	1.0940	0.9700	1.4435	0.9671	3.4243	1.4789	1.1430	3.1023	3.2281	0.9837	2.3314	1.8687	1.7231	3.8791	1.2211	1.4725	3.1404	4.3218	2.8433	2.3440	2.1965	1.2580	1.2382	1.3109	1.5762	1.6373	3.4133	1.9196	2.0642	2.2624	1.8396	1.0756	1.1425	2.3720	1.4168	1.4527	3.1112	3.5303	2.4400	1.4076	0.4272	0.9990
6.8400			1.1829	4.4963	2.1290	0.8143	2.6230	1.0945	0.9705	1.4451	0.9675	3.4262	1.4799	1.1440	3.1038	3.2304	0.9843	2.3334	1.8699	1.7243	3.8807	1.2219	1.4735	3.1426	4.3232	2.8454	2.3461	2.1974	1.2586	1.2390	1.3119	1.5776	1.6383	3.4155	1.9213	2.0658	2.2643	1.8409	1.0759	1.1428	2.3744	1.4177	1.4533	3.1124	3.5322	2.4420	1.4087	0.4273	0.9995
6.8500			1.1833	4.4986	2.1307	0.8145	2.6255	1.0949	0.9710	1.4467	0.9678	3.4281	1.4809	1.1450	3.1052	3.2327	0.9848	2.3353	1.8711	1.7255	3.8823	1.2226	1.4745	3.1447	4.3246	2.8477	2.3482	2.1983	1.2591	1.2397	1.3129	1.5789	1.6393	3.4178	1.9229	2.0674	2.2661	1.8422	1.0763	1.1430	2.3768	1.4185	1.4539	3.1135	3.5340	2.4441	1.4098	0.4274	1.0000
6.8600			1.1837	4.5008	2.1324	0.8146	2.6279	1.0953	0.9715	1.4483	0.9682	3.4299	1.4819	1.1459	3.1066	3.2350	0.9854	2.3372	1.8723	1.7266	3.8839	1.2234	1.4754	3.1468	4.3259	2.8498	2.3502	2.1992	1.2597	1.2404	1.3139	1.5803	1.6403	3.4199	1.9244	2.0690	2.2678	1.8435	1.0766	1.1432	2.3792	1.4194	1.4545	3.1145	3.5358	2.4461	1.4108	0.4276	1.0005
6.8700			1.1840	4.5030	2.1340	0.8147	2.6303	1.0957	0.9720	1.4498	0.9685	3.4317	1.4828	1.1469	3.1080	3.2373	0.9859	2.3392	1.8735	1.7278	3.8854	1.2241	1.4764	3.1489	4.3272	2.8520	2.3522	2.2002	1.2603	1.2411	1.3148	1.5816	1.6412	3.4221	1.9260	2.0705	2.2696	1.8448	1.0769	1.1434	2.3815	1.4203	1.4551	3.1156	3.5376	2.4481	1.4119	0.4277	1.0009
6.8800			1.1844	4.5052	2.1356	0.8148	2.6327	1.0961	0.9725	1.4513	0.9689	3.4335	1.4838	1.1478	3.1094	3.2395	0.9864	2.3410	1.8747	1.7289	3.8870	1.2249	1.4773	3.1510	4.3284	2.8541	2.3543	2.2011	1.2609	1.2418	1.3158	1.5830	1.6422	3.4242	1.9276	2.0721	2.2713	1.8460	1.0773	1.1437	2.3838	1.4211	1.4557	3.1167	3.5393	2.4501	1.4129	0.4278	1.0014
6.8900			1.1848	4.5072	2.1373	0.8149	2.6351	1.0965	0.9730	1.4529	0.9693	3.4352	1.4847	1.1488	3.1108	3.2417	0.9869	2.3429	1.8759	1.7301	3.8885	1.2256	1.4783	3.1530	4.3297	2.8562	2.3562	2.2019	1.2615	1.2425	1.3167	1.5843	1.6431	3.4263	1.9292	2.0736	2.2730	1.8473	1.0776	1.1439	2.3861	1.4220	1.4562	3.1177	3.5410	2.4520	1.4139	0.4279	1.0018
6.9000			1.1851	4.5093	2.1388	0.8150	2.6374	1.0969	0.9735	1.4544	0.9696	3.4370	1.4857	1.1497	3.1121	3.2439	0.9874	2.3447	1.8770	1.7312	3.8899	1.2263	1.4792	3.1551	4.3309	2.8584	2.3582	2.2028	1.2620	1.2432	1.3177	1.5856	1.6440	3.4285	1.9307	2.0750	2.2746	1.8485	1.0779	1.1442	2.3883	1.4228	1.4568	3.1188	3.5427	2.4539	1.4150	0.4281	1.0022
6.9100			1.1855	4.5114	2.1404	0.8152	2.6398	1.0972	0.9740	1.4559	0.9700	3.4387	1.4866	1.1506	3.1134	3.2460	0.9878	2.3466	1.8781	1.7323	3.8914	1.2271	1.4802	3.1571	4.3321	2.8605	2.3602	2.2037	1.2626	1.2439	1.3187	1.5869	1.6449	3.4305	1.9322	2.0765	2.2763	1.8497	1.0782	1.1444	2.3905	1.4237	1.4574	3.1198	3.5444	2.4558	1.4160	0.4282	1.0027
6.9200			1.1859	4.5134	2.1420	0.8153	2.6421	1.0976	0.9744	1.4574	0.9703	3.4404	1.4875	1.1515	3.1147	3.2481	0.9883	2.3484	1.8792	1.7334	3.8928	1.2278	1.4811	3.1590	4.3333	2.8626	2.3621	2.2045	1.2631	1.2446	1.3196	1.5882	1.6458	3.4325	1.9337	2.0779	2.2779	1.8509	1.0785	1.1446	2.3927	1.4245	1.4579	3.1208	3.5460	2.4577	1.4170	0.4283	1.0031
6.9300			1.1862	4.5154	2.1435	0.8154	2.6443	1.0981	0.9749	1.4588	0.9706	3.4420	1.4885	1.1524	3.1160	3.2502	0.9887	2.3502	1.8804	1.7345	3.8942	1.2285	1.4820	3.1610	4.3344	2.8646	2.3640	2.2054	1.2637	1.2453	1.3205	1.5894	1.6467	3.4345	1.9353	2.0794	2.2795	1.8521	1.0788	1.1448	2.3949	1.4254	1.4585	3.1218	3.5476	2.4596	1.4180	0.4284	1.0035
6.9400			1.1866	4.5173	2.1450	0.8155	2.6466	1.0984	0.9754	1.4603	0.9710	3.4436	1.4894	1.1533	3.1173	3.2523	0.9891	2.3520	1.8815	1.7356	3.8956	1.2292	1.4829	3.1629	4.3356	2.8666	2.3659	2.2062	1.2643	1.2459	1.3215	1.5907	1.6476	3.4365	1.9368	2.0808	2.2811	1.8532	1.0791	1.1451	2.3971	1.4262	1.4590	3.1228	3.5492	2.4615	1.4190	0.4285	1.0040
6.9500			1.1869	4.5193	2.1465	0.8156	2.6489	1.0988	0.9759	1.4617	0.9713	3.4452	1.4903	1.1542	3.1185	3.2543	0.9895	2.3538	1.8825	1.7367	3.8969	1.2299	1.4838	3.1648	4.3367	2.8686	2.3678	2.2071	1.2648	1.2466	1.3224	1.5919	1.6485	3.4384	1.9382	2.0822	2.2826	1.8544	1.0794	1.1453	2.3992	1.4270	1.4596	3.1238	3.5508	2.4633	1.4199	0.4287	1.0044
6.9600			1.1873	4.5212	2.1480	0.8157	2.6511	1.0991	0.9763	1.4632	0.9717	3.4468	1.4912	1.1551	3.1197	3.2563	0.9899	2.3555	1.8836	1.7377	3.8983	1.2305	1.4847	3.1667	4.3378	2.8705	2.3696	2.2079	1.2653	1.2473	1.3233	1.5931	1.6494	3.4404	1.9397	2.0835	2.2842	1.8556	1.0796	1.1455	2.4013	1.4278	1.4601	3.1247	3.5523	2.4651	1.4209	0.4288	1.0048
6.9700			1.1876	4.5231	2.1495	0.8158	2.6533	1.0995	0.9768	1.4646	0.9720	3.4483	1.4921	1.1559	3.1209	3.2583	0.9904	2.3572	1.8847	1.7388	3.8996	1.2312	1.4856	3.1685	4.3389	2.8725	2.3715	2.2087	1.2659	1.2479	1.3242	1.5944	1.6502	3.4423	1.9411	2.0849	2.2858	1.8567	1.0799	1.1457	2.4034	1.4286	1.4606	3.1257	3.5539	2.4669	1.4219	0.4289	1.0051
6.9800			1.1880	4.5249	2.1510	0.8159	2.6555	1.0999	0.9773	1.4660	0.9723	3.4499	1.4930	1.1568	3.1221	3.2602	0.9908	2.3589	1.8858	1.7398	3.9009	1.2319	1.4865	3.1704	4.3399	2.8743	2.3733	2.2095	1.2664	1.2486	1.3251	1.5956	1.6511	3.4442	1.9425	2.0862	2.2873	1.8578	1.0802	1.1460	2.4054	1.4294	1.4612	3.1266	3.5554	2.4687	1.4228	0.4290	1.0055
6.9900			1.1883	4.5268	2.1524	0.8161	2.6576	1.1003	0.9777	1.4674	0.9727	3.4514	1.4938	1.1577	3.1233	3.2622	0.9912	2.3606	1.8868	1.7409	3.9021	1.2326	1.4873	3.1722	4.3410	2.8761	2.3751	2.2104	1.2669	1.2492	1.3260	1.5968	1.6519	3.4460	1.9439	2.0875	2.2888	1.8589	1.0805	1.1462	2.4075	1.4302	1.4617	3.1276	3.5568	2.4704	1.4237	0.4291	1.0058
7.0000			1.1887	4.5285	2.1539	0.8162	2.6597	1.1006	0.9782	1.4688	0.9730	3.4529	1.4947	1.1585	3.1245	3.2641	0.9916	2.3622	1.8878	1.7419	3.9034	1.2332	1.4882	3.1739	4.3420	2.8780	2.3769	2.2111	1.2675	1.2499	1.3269	1.5980	1.6527	3.4478	1.9453	2.0888	2.2903	1.8600	1.0808	1.1464	2.4095	1.4310	1.4622	3.1284	3.5583	2.4722	1.4247	0.4292	1.0061
7.0100			1.1890	4.5303	2.1553	0.8163	2.6619	1.1010	0.9787	1.4702	0.9733	3.4544	1.4956	1.1594	3.1256	3.2659	0.9920	2.3639	1.8888	1.7429	3.9046	1.2339	1.4890	3.1757	4.3430	2.8797	2.3787	2.2119	1.2680	1.2505	1.3277	1.5991	1.6536	3.4496	1.9467	2.0901	2.2918	1.8611	1.0810	1.1466	2.4115	1.4318	1.4627	3.1293	3.5597	2.4738	1.4256	0.4294	1.0064
7.0200			1.1893	4.5320	2.1567	0.8164	2.6640	1.1013	0.9791	1.4716	0.9737	3.4558	1.4965	1.1602	3.1267	3.2678	0.9924	2.3655	1.8898	1.7439	3.9058	1.2345	1.4899	3.1775	4.3440	2.8815	2.3804	2.2127	1.2685	1.2511	1.3286	1.6003	1.6544	3.4515	1.9481	2.0914	2.2932	1.8622	1.0813	1.1468	2.4135	1.4326	1.4632	3.1301	3.5611	2.4755	1.4265	0.4295	1.0068
7.0300			1.1897	4.5337	2.1581	0.8165	2.6660	1.1017	0.9796	1.4729	0.9740	3.4573	1.4973	1.1610	3.1278	3.2696	0.9928	2.3671	1.8908	1.7449	3.9070	1.2352	1.4907	3.1792	4.3449	2.8833	2.3821	2.2135	1.2690	1.2517	1.3294	1.6014	1.6552	3.4532	1.9495	2.0926	2.2947	1.8633	1.0816	1.1470	2.4154	1.4334	1.4637	3.1310	3.5625	2.4772	1.4274	0.4296	1.0071
7.0400			1.1900	4.5354	2.1594	0.8166	2.6681	1.1021	0.9800	1.4743	0.9743	3.4587	1.4981	1.1619	3.1289	3.2714	0.9932	2.3686	1.8917	1.7459	3.9082	1.2358	1.4915	3.1809	4.3459	2.8851	2.3839	2.2143	1.2695	1.2524	1.3303	1.6026	1.6560	3.4550	1.9508	2.0938	2.2961	1.8643	1.0818	1.1472	2.4174	1.4342	1.4642	3.1319	3.5639	2.4789	1.4283	0.4297	1.0074
7.0500			1.1903	4.5370	2.1608	0.8167	2.6701	1.1024	0.9805	1.4756	0.9746	3.4601	1.4990	1.1627	3.1300	3.2732	0.9935	2.3702	1.8926	1.7469	3.9093	1.2364	1.4923	3.1826	4.3468	2.8869	2.3856	2.2150	1.2700	1.2530	1.3312	1.6037	1.6568	3.4567	1.9521	2.0951	2.2975	1.8654	1.0821	1.1474	2.4193	1.4349	1.4647	3.1327	3.5653	2.4805	1.4292	0.4298	1.0077
7.0600			1.1906	4.5387	2.1621	0.8168	2.6722	1.1028	0.9809	1.4769	0.9749	3.4614	1.4998	1.1635	3.1311	3.2749	0.9938	2.3719	1.8935	1.7478	3.9104	1.2371	1.4931	3.1842	4.3478	2.8887	2.3873	2.2158	1.2706	1.2536	1.3320	1.6048	1.6575	3.4584	1.9535	2.0963	2.2989	1.8664	1.0824	1.1476	2.4211	1.4357	1.4652	3.1335	3.5666	2.4822	1.4300	0.4299	1.0080
7.0700			1.1910	4.5402	2.1634	0.8169	2.6742	1.1031	0.9814	1.4782	0.9753	3.4627	1.5007	1.1643	3.1321	3.2767	0.9941	2.3734	1.8944	1.7488	3.9115	1.2377	1.4939	3.1859	4.3487	2.8904	2.3889	2.2165	1.2711	1.2542	1.3328	1.6059	1.6583	3.4601	1.9548	2.0974	2.3002	1.8674	1.0826	1.1478	2.4230	1.4365	1.4657	3.1343	3.5679	2.4838	1.4309	0.4300	1.0083
7.0800			1.1913	4.5419	2.1647	0.8170	2.6761	1.1034	0.9818	1.4796	0.9756	3.4641	1.5015	1.1651	3.1332	3.2784	0.9944	2.3749	1.8954	1.7497	3.9126	1.2383	1.4947	3.1875	4.3496	2.8921	2.3906	2.2172	1.2715	1.2548	1.3336	1.6070	1.6591	3.4618	1.9561	2.0986	2.3016	1.8685	1.0829	1.1480	2.4249	1.4372	1.4662	3.1352	3.5692	2.4854	1.4317	0.4302	1.0085
7.0900			1.1916	4.5434	2.1660	0.8171	2.6781	1.1037	0.9822	1.4808	0.9759	3.4654	1.5023	1.1659	3.1342	3.2801	0.9947	2.3764	1.8962	1.7507	3.9136	1.2389	1.4955	3.1891	4.3505	2.8938	2.3922	2.2180	1.2720	1.2554	1.3344	1.6081	1.6598	3.4635	1.9574	2.0998	2.3029	1.8695	1.0831	1.1482	2.4267	1.4380	1.4667	3.1359	3.5705	2.4870	1.4326	0.4303	1.0088
7.1000			1.1919	4.5449	2.1673	0.8172	2.6801	1.1040	0.9827	1.4821	0.9762	3.4667	1.5031	1.1667	3.1352	3.2817	0.9951	2.3779	1.8971	1.7516	3.9147	1.2395	1.4963	3.1907	4.3513	2.8954	2.3938	2.2187	1.2725	1.2559	1.3352	1.6092	1.6606	3.4651	1.9586	2.1009	2.3042	1.8705	1.0834	1.1484	2.4285	1.4387	1.4672	3.1367	3.5717	2.4885	1.4334	0.4304	1.0091
7.1100			1.1922	4.5464	2.1686	0.8173	2.6820	1.1043	0.9831	1.4834	0.9764	3.4679	1.5039	1.1675	3.1362	3.2834	0.9954	2.3794	1.8980	1.7525	3.9157	1.2401	1.4971	3.1923	4.3522	2.8970	2.3954	2.2194	1.2730	1.2565	1.3360	1.6103	1.6613	3.4667	1.9598	2.1020	2.3055	1.8714	1.0837	1.1486	2.4303	1.4394	1.4677	3.1375	3.5730	2.4901	1.4343	0.4305	1.0093
7.1200			1.1925	4.5479	2.1699	0.8174	2.6839	1.1046	0.9835	1.4847	0.9767	3.4691	1.5047	1.1682	3.1372	3.2850	0.9957	2.3808	1.8988	1.7535	3.9167	1.2407	1.4978	3.1938	4.3530	2.8988	2.3970	2.2201	1.2735	1.2571	1.3368	1.6113	1.6620	3.4683	1.9611	2.1032	2.3068	1.8724	1.0839	1.1488	2.4321	1.4402	1.4681	3.1382	3.5742	2.4916	1.4351	0.4306	1.0096
7.1300			1.1928	4.5494	2.1711	0.8175	2.6858	1.1049	0.9839	1.4859	0.9770	3.4704	1.5055	1.1690	3.1381	3.2866	0.9960	2.3823	1.8997	1.7544	3.9177	1.2413	1.4986	3.1954	4.3538	2.9004	2.3986	2.2208	1.2740	1.2577	1.3376	1.6124	1.6627	3.4699	1.9623	2.1043	2.3081	1.8734	1.0842	1.1490	2.4338	1.4409	1.4686	3.1389	3.5754	2.4931	1.4359	0.4307	1.0099
7.1400			1.1931	4.5508	2.1723	0.8176	2.6877	1.1052	0.9843	1.4872	0.9773	3.4716	1.5063	1.1698	3.1391	3.2882	0.9962	2.3837	1.9005	1.7553	3.9187	1.2419	1.4994	3.1969	4.3546	2.9021	2.4002	2.2215	1.2745	1.2583	1.3384	1.6134	1.6635	3.4714	1.9635	2.1053	2.3094	1.8743	1.0844	1.1492	2.4355	1.4416	1.4691	3.1397	3.5766	2.4946	1.4367	0.4308	1.0101
7.1500			1.1934	4.5522	2.1735	0.8177	2.6895	1.1055	0.9847	1.4884	0.9776	3.4728	1.5071	1.1705	3.1400	3.2897	0.9965	2.3851	1.9013	1.7562	3.9196	1.2424	1.5001	3.1984	4.3554	2.9036	2.4017	2.2222	1.2749	1.2588	1.3393	1.6144	1.6642	3.4730	1.9647	2.1064	2.3106	1.8753	1.0846	1.1494	2.4372	1.4423	1.4695	3.1404	3.5778	2.4960	1.4375	0.4309	1.0104
7.1600			1.1937	4.5536	2.1748	0.8178	2.6914	1.1058	0.9851	1.4896	0.9779	3.4740	1.5079	1.1713	3.1409	3.2913	0.9968	2.3865	1.9021	1.7570	3.9206	1.2430	1.5008	3.1999	4.3562	2.9052	2.4032	2.2229	1.2754	1.2594	1.3400	1.6155	1.6649	3.4745	1.9659	2.1075	2.3119	1.8762	1.0849	1.1495	2.4389	1.4431	1.4700	3.1411	3.5789	2.4975	1.4383	0.4310	1.0107
7.1700			1.1940	4.5550	2.1760	0.8179	2.6932	1.1061	0.9855	1.4908	0.9782	3.4752	1.5086	1.1720	3.1418	3.2928	0.9971	2.3879	1.9029	1.7579	3.9215	1.2436	1.5016	3.2013	4.3570	2.9068	2.4048	2.2235	1.2759	1.2599	1.3408	1.6165	1.6655	3.4760	1.9671	2.1085	2.3131	1.8771	1.0851	1.1497	2.4406	1.4438	1.4704	3.1418	3.5801	2.4990	1.4390	0.4311	1.0109
7.1800			1.1943	4.5564	2.1771	0.8180	2.6950	1.1064	0.9858	1.4920	0.9785	3.4763	1.5094	1.1727	3.1427	3.2943	0.9974	2.3892	1.9037	1.7588	3.9224	1.2441	1.5023	3.2028	4.3577	2.9083	2.4063	2.2242	1.2764	1.2605	1.3415	1.6175	1.6662	3.4774	1.9682	2.1095	2.3143	1.8781	1.0854	1.1499	2.4423	1.4445	1.4709	3.1425	3.5812	2.5004	1.4398	0.4312	1.0112
7.1900			1.1946	4.5576	2.1783	0.8181	2.6968	1.1067	0.9862	1.4932	0.9787	3.4774	1.5102	1.1735	3.1436	3.2957	0.9976	2.3906	1.9045	1.7596	3.9233	1.2447	1.5030	3.2042	4.3585	2.9098	2.4077	2.2249	1.2768	1.2610	1.3422	1.6185	1.6669	3.4789	1.9693	2.1105	2.3154	1.8790	1.0856	1.1501	2.4439	1.4452	1.4713	3.1433	3.5823	2.5018	1.4406	0.4313	1.0114
7.2000			1.1949	4.5590	2.1794	0.8182	2.6985	1.1071	0.9866	1.4944	0.9790	3.4785	1.5109	1.1742	3.1445	3.2972	0.9979	2.3919	1.9053	1.7604	3.9242	1.2452	1.5037	3.2056	4.3592	2.9114	2.4092	2.2255	1.2773	1.2616	1.3430	1.6194	1.6676	3.4803	1.9705	2.1115	2.3166	1.8799	1.0858	1.1503	2.4455	1.4459	1.4718	3.1441	3.5834	2.5032	1.4413	0.4314	1.0116
7.2100			1.1952	4.5602	2.1806	0.8183	2.7003	1.1073	0.9869	1.4956	0.9793	3.4796	1.5117	1.1749	3.1454	3.2986	0.9982	2.3933	1.9061	1.7613	3.9251	1.2458	1.5044	3.2070	4.3599	2.9128	2.4107	2.2262	1.2777	1.2621	1.3437	1.6204	1.6682	3.4817	1.9716	2.1125	2.3178	1.8807	1.0860	1.1505	2.4471	1.4466	1.4722	3.1448	3.5845	2.5046	1.4421	0.4315	1.0118
7.2200			1.1955	4.5616	2.1817	0.8184	2.7020	1.1076	0.9873	1.4968	0.9796	3.4807	1.5124	1.1756	3.1462	3.3001	0.9984	2.3946	1.9069	1.7621	3.9260	1.2463	1.5051	3.2084	4.3607	2.9143	2.4121	2.2268	1.2782	1.2626	1.3444	1.6214	1.6689	3.4831	1.9727	2.1135	2.3189	1.8816	1.0863	1.1506	2.4487	1.4472	1.4727	3.1454	3.5855	2.5059	1.4428	0.4316	1.0120
7.2300			1.1958	4.5628	2.1828	0.8185	2.7038	1.1079	0.9877	1.4979	0.9798	3.4818	1.5131	1.1763	3.1470	3.3015	0.9987	2.3959	1.9077	1.7629	3.9268	1.2468	1.5059	3.2097	4.3614	2.9158	2.4135	2.2275	1.2786	1.2631	1.3451	1.6223	1.6695	3.4846	1.9738	2.1145	2.3201	1.8825	1.0865	1.1508	2.4503	1.4479	1.4731	3.1460	3.5866	2.5073	1.4436	0.4317	1.0122
7.2400			1.1961	4.5640	2.1839	0.8186	2.7055	1.1082	0.9880	1.4990	0.9801	3.4828	1.5139	1.1770	3.1479	3.3028	0.9989	2.3972	1.9084	1.7638	3.9276	1.2474	1.5065	3.2111	4.3621	2.9172	2.4150	2.2281	1.2791	1.2637	1.3458	1.6233	1.6702	3.4859	1.9750	2.1154	2.3212	1.8834	1.0867	1.1510	2.4518	1.4486	1.4736	3.1466	3.5876	2.5086	1.4443	0.4318	1.0124
7.2500			1.1964	4.5652	2.1850	0.8187	2.7072	1.1084	0.9884	1.5002	0.9804	3.4839	1.5146	1.1777	3.1487	3.3042	0.9992	2.3984	1.9092	1.7646	3.9284	1.2479	1.5072	3.2124	4.3627	2.9187	2.4164	2.2287	1.2795	1.2642	1.3465	1.6242	1.6708	3.4873	1.9761	2.1164	2.3223	1.8842	1.0869	1.1512	2.4534	1.4493	1.4740	3.1472	3.5886	2.5099	1.4450	0.4319	1.0126
7.2600			1.1967	4.5664	2.1861	0.8187	2.7088	1.1087	0.9887	1.5013	0.9807	3.4849	1.5153	1.1784	3.1495	3.3056	0.9994	2.3997	1.9099	1.7654	3.9292	1.2484	1.5079	3.2137	4.3634	2.9200	2.4177	2.2293	1.2800	1.2647	1.3472	1.6251	1.6714	3.4887	1.9772	2.1173	2.3234	1.8851	1.0872	1.1513	2.4549	1.4499	1.4744	3.1478	3.5896	2.5112	1.4457	0.4320	1.0128
7.2700			1.1969	4.5676	2.1871	0.8188	2.7105	1.1090	0.9890	1.5024	0.9809	3.4859	1.5160	1.1791	3.1503	3.3069	0.9997	2.4009	1.9106	1.7662	3.9300	1.2489	1.5086	3.2150	4.3641	2.9215	2.4191	2.2299	1.2804	1.2652	1.3479	1.6261	1.6720	3.4900	1.9782	2.1183	2.3245	1.8859	1.0874	1.1515	2.4564	1.4506	1.4748	3.1485	3.5906	2.5125	1.4464	0.4321	1.0130
7.2800			1.1972	4.5688	2.1882	0.8189	2.7121	1.1093	0.9893	1.5035	0.9812	3.4868	1.5168	1.1798	3.1511	3.3082	0.9999	2.4021	1.9112	1.7670	3.9308	1.2494	1.5092	3.2163	4.3647	2.9229	2.4205	2.2306	1.2808	1.2657	1.3486	1.6270	1.6726	3.4914	1.9792	2.1192	2.3256	1.8867	1.0876	1.1517	2.4579	1.4513	1.4752	3.1491	3.5916	2.5138	1.4471	0.4322	1.0132
7.2900			1.1975	4.5699	2.1892	0.8190	2.7138	1.1095	0.9896	1.5046	0.9815	3.4878	1.5175	1.1805	3.1518	3.3095	1.0001	2.4033	1.9119	1.7677	3.9316	1.2500	1.5099	3.2176	4.3654	2.9243	2.4218	2.2311	1.2813	1.2662	1.3493	1.6279	1.6733	3.4926	1.9803	2.1200	2.3266	1.8875	1.0878	1.1519	2.4594	1.4519	1.4757	3.1497	3.5925	2.5151	1.4478	0.4323	1.0134
7.3000			1.1977	4.5711	2.1903	0.8191	2.7154	1.1098	0.9899	1.5057	0.9817	3.4888	1.5182	1.1811	3.1526	3.3108	1.0004	2.4045	1.9126	1.7685	3.9323	1.2505	1.5105	3.2189	4.3660	2.9256	2.4232	2.2318	1.2817	1.2667	1.3500	1.6288	1.6739	3.4939	1.9813	2.1209	2.3277	1.8883	1.0880	1.1520	2.4608	1.4526	1.4761	3.1503	3.5935	2.5164	1.4485	0.4324	1.0136
7.3100			1.1980	4.5722	2.1913	0.8192	2.7170	1.1100	0.9902	1.5068	0.9820	3.4898	1.5189	1.1818	3.1534	3.3120	1.0006	2.4057	1.9133	1.7693	3.9331	1.2509	1.5112	3.2201	4.3666	2.9269	2.4245	2.2323	1.2821	1.2672	1.3507	1.6297	1.6744	3.4951	1.9824	2.1218	2.3287	1.8892	1.0882	1.1522	2.4623	1.4532	1.4765	3.1508	3.5944	2.5176	1.4492	0.4325	1.0137
7.3200			1.1983	4.5733	2.1923	0.8193	2.7186	1.1103	0.9904	1.5079	0.9822	3.4907	1.5195	1.1825	3.1541	3.3133	1.0008	2.4069	1.9139	1.7700	3.9338	1.2514	1.5118	3.2213	4.3672	2.9283	2.4258	2.2329	1.2826	1.2677	1.3514	1.6305	1.6750	3.4964	1.9834	2.1227	2.3297	1.8899	1.0884	1.1524	2.4637	1.4539	1.4769	3.1515	3.5953	2.5189	1.4498	0.4326	1.0139
7.3300			1.1985	4.5744	2.1933	0.8194	2.7201	1.1106	0.9907	1.5090	0.9825	3.4916	1.5202	1.1831	3.1548	3.3145	1.0010	2.4081	1.9146	1.7708	3.9345	1.2519	1.5124	3.2225	4.3679	2.9296	2.4271	2.2335	1.2830	1.2682	1.3520	1.6314	1.6756	3.4976	1.9845	2.1235	2.3307	1.8907	1.0887	1.1525	2.4651	1.4545	1.4773	3.1521	3.5962	2.5201	1.4505	0.4327	1.0141
7.3400			1.1988	4.5754	2.1943	0.8195	2.7217	1.1108	0.9910	1.5100	0.9827	3.4925	1.5209	1.1838	3.1555	3.3157	1.0012	2.4092	1.9153	1.7715	3.9352	1.2524	1.5130	3.2237	4.3685	2.9310	2.4284	2.2341	1.2834	1.2686	1.3527	1.6323	1.6762	3.4988	1.9855	2.1244	2.3317	1.8915	1.0889	1.1527	2.4665	1.4551	1.4777	3.1527	3.5971	2.5213	1.4512	0.4328	1.0143
7.3500			1.1991	4.5764	2.1953	0.8195	2.7232	1.1111	0.9912	1.5111	0.9830	3.4934	1.5216	1.1844	3.1563	3.3169	1.0014	2.4104	1.9159	1.7723	3.9359	1.2529	1.5137	3.2249	4.3690	2.9323	2.4297	2.2346	1.2838	1.2691	1.3533	1.6331	1.6768	3.5000	1.9865	2.1252	2.3327	1.8923	1.0891	1.1529	2.4679	1.4557	1.4781	3.1532	3.5980	2.5225	1.4518	0.4329	1.0145
7.3600			1.1993	4.5775	2.1963	0.8196	2.7247	1.1113	0.9914	1.5121	0.9832	3.4942	1.5222	1.1851	3.1570	3.3181	1.0016	2.4115	1.9166	1.7730	3.9366	1.2534	1.5143	3.2261	4.3696	2.9336	2.4309	2.2352	1.2842	1.2696	1.3540	1.6340	1.6773	3.5012	1.9875	2.1261	2.3337	1.8930	1.0893	1.1530	2.4692	1.4564	1.4785	3.1537	3.5989	2.5237	1.4525	0.4330	1.0147
7.3700			1.1996	4.5785	2.1973	0.8197	2.7262	1.1116	0.9916	1.5131	0.9835	3.4951	1.5229	1.1857	3.1577	3.3193	1.0018	2.4126	1.9172	1.7737	3.9373	1.2538	1.5149	3.2273	4.3702	2.9348	2.4322	2.2357	1.2846	1.2700	1.3546	1.6348	1.6779	3.5024	1.9884	2.1269	2.3347	1.8938	1.0895	1.1531	2.4706	1.4570	1.4789	3.1543	3.5997	2.5249	1.4531	0.4331	1.0148
7.3800			1.1999	4.5795	2.1982	0.8198	2.7277	1.1118	0.9919	1.5142	0.9837	3.4960	1.5236	1.1863	3.1583	3.3204	1.0019	2.4137	1.9179	1.7744	3.9379	1.2543	1.5155	3.2284	4.3708	2.9359	2.4334	2.2363	1.2850	1.2705	1.3553	1.6356	1.6784	3.5035	1.9893	2.1276	2.3356	1.8945	1.0897	1.1533	2.4719	1.4576	1.4792	3.1548	3.6006	2.5260	1.4537	0.4331	1.0150
7.3900			1.2001	4.5805	2.1992	0.8199	2.7292	1.1121	0.9921	1.5152	0.9839	3.4969	1.5242	1.1869	3.1590	3.3216	1.0021	2.4148	1.9185	1.7752	3.9386	1.2548	1.5161	3.2295	4.3713	2.9371	2.4346	2.2368	1.2854	1.2710	1.3559	1.6365	1.6790	3.5047	1.9903	2.1284	2.3365	1.8953	1.0899	1.1535	2.4732	1.4582	1.4796	3.1553	3.6014	2.5271	1.4544	0.4332	1.0152
7.4000			1.2004	4.5815	2.2001	0.8200	2.7307	1.1123	0.9923	1.5162	0.9842	3.4977	1.5249	1.1876	3.1597	3.3227	1.0023	2.4158	1.9192	1.7758	3.9392	1.2552	1.5167	3.2306	4.3719	2.9384	2.4358	2.2374	1.2858	1.2714	1.3565	1.6373	1.6795	3.5058	1.9912	2.1292	2.3375	1.8960	1.0901	1.1536	2.4745	1.4588	1.4800	3.1558	3.6022	2.5283	1.4550	0.4333	1.0154
7.4100			1.2006	4.5825	2.2010	0.8200	2.7322	1.1125	0.9925	1.5172	0.9844	3.4985	1.5255	1.1882	3.1603	3.3238	1.0024	2.4169	1.9198	1.7765	3.9398	1.2557	1.5173	3.2318	4.3724	2.9396	2.4370	2.2379	1.2862	1.2719	1.3571	1.6381	1.6800	3.5070	1.9922	2.1300	2.3384	1.8967	1.0902	1.1538	2.4758	1.4594	1.4804	3.1563	3.6031	2.5294	1.4556	0.4334	1.0156
7.4200			1.2009	4.5834	2.2019	0.8201	2.7336	1.1127	0.9928	1.5182	0.9846	3.4994	1.5262	1.1888	3.1610	3.3249	1.0026	2.4180	1.9204	1.7772	3.9405	1.2561	1.5179	3.2328	4.3730	2.9407	2.4382	2.2384	1.2866	1.2723	1.3578	1.6389	1.6806	3.5081	1.9931	2.1308	2.3393	1.8974	1.0904	1.1540	2.4771	1.4600	1.4808	3.1568	3.6039	2.5305	1.4562	0.4335	1.0157
7.4300			1.2011	4.5843	2.2028	0.8202	2.7350	1.1129	0.9930	1.5192	0.9849	3.5002	1.5268	1.1894	3.1616	3.3260	1.0028	2.4190	1.9210	1.7779	3.9411	1.2566	1.5184	3.2339	4.3735	2.9418	2.4394	2.2390	1.2870	1.2728	1.3584	1.6397	1.6811	3.5092	1.9940	2.1315	2.3402	1.8982	1.0906	1.1541	2.4784	1.4606	1.4812	3.1573	3.6046	2.5316	1.4568	0.4336	1.0159
7.4400			1.2014	4.5852	2.2037	0.8203	2.7364	1.1132	0.9932	1.5201	0.9851	3.5010	1.5275	1.1900	3.1623	3.3271	1.0030	2.4201	1.9216	1.7786	3.9417	1.2570	1.5190	3.2350	4.3740	2.9430	2.4406	2.2395	1.2874	1.2732	1.3590	1.6405	1.6816	3.5103	1.9949	2.1323	2.3411	1.8989	1.0908	1.1543	2.4796	1.4612	1.4815	3.1578	3.6054	2.5327	1.4574	0.4337	1.0161
7.4500			1.2016	4.5861	2.2046	0.8204	2.7378	1.1134	0.9934	1.5211	0.9853	3.5018	1.5281	1.1906	3.1629	3.3281	1.0031	2.4211	1.9222	1.7793	3.9423	1.2575	1.5196	3.2360	4.3746	2.9442	2.4417	2.2400	1.2878	1.2736	1.3596	1.6412	1.6821	3.5113	1.9958	2.1331	2.3420	1.8996	1.0910	1.1544	2.4809	1.4618	1.4819	3.1583	3.6062	2.5337	1.4580	0.4338	1.0162
7.4600			1.2018	4.5870	2.2054	0.8204	2.7392	1.1136	0.9936	1.5221	0.9855	3.5025	1.5287	1.1912	3.1635	3.3292	1.0033	2.4221	1.9227	1.7799	3.9429	1.2579	1.5201	3.2371	4.3751	2.9453	2.4429	2.2405	1.2882	1.2741	1.3601	1.6420	1.6826	3.5124	1.9967	2.1338	2.3429	1.9003	1.0912	1.1546	2.4821	1.4624	1.4823	3.1588	3.6069	2.5348	1.4586	0.4339	1.0164
7.4700			1.2021	4.5879	2.2063	0.8205	2.7406	1.1139	0.9938	1.5230	0.9857	3.5033	1.5293	1.1918	3.1641	3.3302	1.0034	2.4231	1.9233	1.7806	3.9434	1.2583	1.5207	3.2381	4.3756	2.9465	2.4440	2.2410	1.2886	1.2745	1.3607	1.6428	1.6831	3.5134	1.9976	2.1345	2.3437	1.9009	1.0914	1.1547	2.4833	1.4630	1.4826	3.1593	3.6077	2.5358	1.4592	0.4339	1.0166
7.4800			1.2023	4.5888	2.2072	0.8206	2.7420	1.1141	0.9940	1.5240	0.9859	3.5040	1.5299	1.1923	3.1647	3.3312	1.0036	2.4241	1.9238	1.7813	3.9440	1.2588	1.5212	3.2391	4.3761	2.9476	2.4451	2.2415	1.2889	1.2749	1.3613	1.6435	1.6836	3.5145	1.9984	2.1351	2.3446	1.9016	1.0916	1.1549	2.4845	1.4636	1.4830	3.1598	3.6084	2.5369	1.4597	0.4340	1.0167
7.4900			1.2026	4.5896	2.2080	0.8207	2.7433	1.1143	0.9942	1.5249	0.9861	3.5048	1.5305	1.1929	3.1653	3.3322	1.0038	2.4251	1.9244	1.7819	3.9446	1.2592	1.5218	3.2402	4.3766	2.9487	2.4463	2.2420	1.2893	1.2754	1.3619	1.6443	1.6841	3.5155	1.9993	2.1358	2.3454	1.9023	1.0917	1.1550	2.4857	1.4641	1.4833	3.1602	3.6092	2.5379	1.4603	0.4341	1.0169
7.5000			1.2028	4.5905	2.2089	0.8208	2.7447	1.1145	0.9944	1.5258	0.9863	3.5055	1.5311	1.1935	3.1659	3.3332	1.0039	2.4260	1.9249	1.7825	3.9451	1.2596	1.5223	3.2411	4.3771	2.9499	2.4474	2.2425	1.2897	1.2758	1.3625	1.6451	1.6846	3.5165	2.0001	2.1366	2.3462	1.9029	1.0919	1.1551	2.4869	1.4647	1.4837	3.1607	3.6099	2.5389	1.4609	0.4342	1.0170
7.5100			1.2030	4.5913	2.2097	0.8208	2.7460	1.1148	0.9946	1.5268	0.9864	3.5062	1.5317	1.1941	3.1664	3.3342	1.0041	2.4269	1.9255	1.7832	3.9457	1.2600	1.5229	3.2421	4.3775	2.9509	2.4485	2.2430	1.2901	1.2762	1.3630	1.6458	1.6851	3.5175	2.0010	2.1373	2.3471	1.9036	1.0921	1.1553	2.4881	1.4653	1.4840	3.1611	3.6106	2.5400	1.4614	0.4343	1.0172
7.5200			1.2032	4.5921	2.2105	0.8209	2.7473	1.1150	0.9947	1.5277	0.9866	3.5069	1.5323	1.1946	3.1670	3.3351	1.0042	2.4279	1.9260	1.7838	3.9462	1.2604	1.5234	3.2431	4.3780	2.9520	2.4495	2.2435	1.2904	1.2766	1.3636	1.6465	1.6856	3.5185	2.0019	2.1380	2.3479	1.9042	1.0923	1.1554	2.4892	1.4658	1.4844	3.1616	3.6113	2.5410	1.4620	0.4344	1.0173
7.5300			1.2035	4.5929	2.2113	0.8210	2.7486	1.1151	0.9949	1.5286	0.9868	3.5076	1.5329	1.1952	3.1676	3.3361	1.0043	2.4289	1.9265	1.7844	3.9467	1.2608	1.5239	3.2441	4.3785	2.9530	2.4506	2.2439	1.2908	1.2770	1.3641	1.6472	1.6860	3.5194	2.0027	2.1386	2.3487	1.9049	1.0924	1.1555	2.4903	1.4664	1.4847	3.1620	3.6120	2.5420	1.4625	0.4345	1.0174
7.5400			1.2037	4.5937	2.2121	0.8211	2.7499	1.1153	0.9951	1.5295	0.9870	3.5083	1.5335	1.1957	3.1681	3.3370	1.0045	2.4298	1.9270	1.7851	3.9472	1.2612	1.5245	3.2450	4.3790	2.9541	2.4517	2.2444	1.2912	1.2774	1.3647	1.6479	1.6865	3.5204	2.0036	2.1393	2.3495	1.9055	1.0926	1.1557	2.4915	1.4669	1.4851	3.1624	3.6126	2.5429	1.4631	0.4345	1.0175
7.5500			1.2040	4.5945	2.2129	0.8211	2.7512	1.1155	0.9953	1.5304	0.9872	3.5090	1.5341	1.1963	3.1687	3.3380	1.0046	2.4307	1.9275	1.7857	3.9477	1.2616	1.5250	3.2460	4.3794	2.9552	2.4527	2.2449	1.2915	1.2778	1.3652	1.6486	1.6870	3.5213	2.0044	2.1400	2.3503	1.9061	1.0928	1.1558	2.4926	1.4675	1.4854	3.1628	3.6133	2.5439	1.4636	0.4346	1.0177
7.5600			1.2042	4.5952	2.2137	0.8212	2.7524	1.1157	0.9954	1.5313	0.9873	3.5096	1.5347	1.1968	3.1692	3.3389	1.0048	2.4316	1.9280	1.7863	3.9482	1.2620	1.5255	3.2469	4.3799	2.9561	2.4538	2.2453	1.2919	1.2782	1.3658	1.6493	1.6874	3.5223	2.0051	2.1406	2.3511	1.9068	1.0930	1.1560	2.4937	1.4680	1.4858	3.1632	3.6140	2.5449	1.4641	0.4347	1.0178
7.5700			1.2044	4.5960	2.2145	0.8213	2.7537	1.1160	0.9956	1.5321	0.9875	3.5103	1.5353	1.1974	3.1697	3.3398	1.0049	2.4325	1.9285	1.7869	3.9487	1.2624	1.5260	3.2478	4.3803	2.9572	2.4548	2.2458	1.2923	1.2786	1.3664	1.6500	1.6879	3.5232	2.0059	2.1412	2.3518	1.9074	1.0931	1.1561	2.4948	1.4686	1.4861	3.1637	3.6146	2.5458	1.4647	0.4348	1.0179
7.5800			1.2046	4.5967	2.2153	0.8214	2.7549	1.1162	0.9958	1.5330	0.9877	3.5110	1.5358	1.1979	3.1703	3.3407	1.0050	2.4334	1.9289	1.7875	3.9492	1.2628	1.5265	3.2487	4.3808	2.9582	2.4558	2.2462	1.2926	1.2790	1.3669	1.6507	1.6883	3.5241	2.0067	2.1418	2.3526	1.9080	1.0933	1.1562	2.4959	1.4691	1.4864	3.1642	3.6153	2.5468	1.4652	0.4349	1.0180
7.5900			1.2049	4.5975	2.2161	0.8214	2.7562	1.1164	0.9959	1.5339	0.9878	3.5116	1.5364	1.1984	3.1708	3.3416	1.0052	2.4343	1.9294	1.7881	3.9497	1.2632	1.5270	3.2496	4.3812	2.9593	2.4568	2.2467	1.2930	1.2794	1.3675	1.6514	1.6887	3.5250	2.0075	2.1425	2.3533	1.9086	1.0935	1.1564	2.4969	1.4697	1.4868	3.1646	3.6159	2.5477	1.4657	0.4349	1.0182
7.6000			1.2051	4.5982	2.2168	0.8215	2.7574	1.1166	0.9961	1.5347	0.9880	3.5122	1.5370	1.1990	3.1713	3.3425	1.0053	2.4352	1.9299	1.7886	3.9502	1.2636	1.5275	3.2505	4.3817	2.9602	2.4578	2.2471	1.2933	1.2798	1.3680	1.6521	1.6892	3.5259	2.0083	2.1431	2.3541	1.9092	1.0936	1.1565	2.4980	1.4702	1.4871	3.1650	3.6165	2.5486	1.4662	0.4350	1.0183
7.6100			1.2053	4.5989	2.2176	0.8216	2.7586	1.1168	0.9963	1.5356	0.9882	3.5129	1.5375	1.1995	3.1718	3.3433	1.0054	2.4361	1.9304	1.7892	3.9506	1.2640	1.5280	3.2514	4.3821	2.9611	2.4588	2.2476	1.2936	1.2802	1.3685	1.6528	1.6896	3.5267	2.0091	2.1437	2.3549	1.9098	1.0938	1.1566	2.4991	1.4707	1.4874	3.1654	3.6172	2.5495	1.4667	0.4351	1.0184
7.6200			1.2055	4.5996	2.2183	0.8217	2.7598	1.1170	0.9964	1.5364	0.9883	3.5135	1.5381	1.2000	3.1723	3.3442	1.0055	2.4370	1.9308	1.7898	3.9511	1.2643	1.5285	3.2523	4.3825	2.9622	2.4598	2.2480	1.2940	1.2806	1.3690	1.6534	1.6900	3.5276	2.0099	2.1444	2.3556	1.9104	1.0940	1.1567	2.5001	1.4712	1.4877	3.1657	3.6178	2.5504	1.4673	0.4352	1.0185
7.6300			1.2057	4.6004	2.2190	0.8217	2.7610	1.1172	0.9966	1.5373	0.9885	3.5141	1.5386	1.2005	3.1728	3.3450	1.0056	2.4378	1.9314	1.7904	3.9516	1.2647	1.5290	3.2531	4.3829	2.9631	2.4608	2.2484	1.2943	1.2809	1.3695	1.6541	1.6905	3.5285	2.0106	2.1449	2.3563	1.9110	1.0941	1.1569	2.5011	1.4718	1.4881	3.1661	3.6184	2.5513	1.4677	0.4353	1.0186
7.6400			1.2059	4.6010	2.2197	0.8218	2.7622	1.1174	0.9968	1.5381	0.9886	3.5148	1.5392	1.2011	3.1733	3.3458	1.0057	2.4386	1.9318	1.7909	3.9520	1.2651	1.5295	3.2540	4.3834	2.9641	2.4618	2.2489	1.2947	1.2813	1.3700	1.6548	1.6909	3.5294	2.0113	2.1455	2.3570	1.9115	1.0943	1.1570	2.5021	1.4723	1.4884	3.1665	3.6190	2.5522	1.4682	0.4353	1.0187
7.6500			1.2061	4.6018	2.2204	0.8219	2.7633	1.1176	0.9969	1.5389	0.9888	3.5153	1.5397	1.2016	3.1738	3.3467	1.0059	2.4394	1.9323	1.7915	3.9524	1.2655	1.5299	3.2548	4.3838	2.9651	2.4627	2.2493	1.2950	1.2817	1.3706	1.6554	1.6913	3.5302	2.0121	2.1460	2.3577	1.9121	1.0944	1.1572	2.5031	1.4728	1.4887	3.1670	3.6196	2.5531	1.4687	0.4354	1.0189
7.6600			1.2063	4.6024	2.2212	0.8219	2.7645	1.1178	0.9971	1.5398	0.9889	3.5159	1.5403	1.2021	3.1742	3.3475	1.0060	2.4402	1.9328	1.7920	3.9529	1.2658	1.5304	3.2557	4.3842	2.9661	2.4637	2.2497	1.2954	1.2820	1.3711	1.6560	1.6917	3.5311	2.0129	2.1466	2.3584	1.9127	1.0946	1.1573	2.5041	1.4733	1.4890	3.1673	3.6201	2.5539	1.4692	0.4355	1.0190
7.6700			1.2066	4.6031	2.2219	0.8220	2.7656	1.1179	0.9973	1.5406	0.9890	3.5165	1.5408	1.2026	3.1747	3.3483	1.0061	2.4410	1.9332	1.7926	3.9533	1.2662	1.5309	3.2565	4.3846	2.9670	2.4646	2.2501	1.2957	1.2824	1.3716	1.6567	1.6921	3.5319	2.0136	2.1472	2.3591	1.9132	1.0948	1.1574	2.5051	1.4738	1.4893	3.1676	3.6207	2.5548	1.4697	0.4356	1.0191
7.6800			1.2068	4.6037	2.2226	0.8221	2.7668	1.1181	0.9974	1.5414	0.9892	3.5171	1.5413	1.2031	3.1752	3.3491	1.0062	2.4418	1.9337	1.7931	3.9537	1.2665	1.5313	3.2573	4.3850	2.9679	2.4655	2.2505	1.2960	1.2828	1.3720	1.6573	1.6925	3.5327	2.0144	2.1478	2.3598	1.9138	1.0949	1.1576	2.5061	1.4743	1.4896	3.1680	3.6213	2.5556	1.4702	0.4356	1.0192
7.6900			1.2070	4.6044	2.2233	0.8221	2.7679	1.1183	0.9976	1.5422	0.9893	3.5176	1.5418	1.2036	3.1756	3.3498	1.0063	2.4427	1.9341	1.7937	3.9542	1.2669	1.5318	3.2581	4.3854	2.9687	2.4665	2.2509	1.2963	1.2831	1.3725	1.6579	1.6929	3.5336	2.0151	2.1484	2.3605	1.9143	1.0951	1.1577	2.5071	1.4748	1.4899	3.1683	3.6218	2.5564	1.4706	0.4357	1.0193
7.7000			1.2072	4.6050	2.2240	0.8222	2.7690	1.1185	0.9977	1.5430	0.9895	3.5182	1.5424	1.2040	3.1761	3.3506	1.0064	2.4435	1.9346	1.7942	3.9546	1.2672	1.5323	3.2589	4.3858	2.9697	2.4674	2.2514	1.2967	1.2835	1.3730	1.6586	1.6933	3.5343	2.0157	2.1489	2.3611	1.9149	1.0952	1.1578	2.5080	1.4753	1.4902	3.1687	3.6224	2.5573	1.4711	0.4358	1.0194
7.7100			1.2074	4.6056	2.2246	0.8223	2.7701	1.1187	0.9978	1.5437	0.9896	3.5187	1.5429	1.2045	3.1765	3.3514	1.0065	2.4442	1.9350	1.7947	3.9550	1.2676	1.5327	3.2597	4.3862	2.9705	2.4683	2.2517	1.2970	1.2838	1.3735	1.6592	1.6937	3.5351	2.0164	2.1495	2.3618	1.9154	1.0954	1.1579	2.5090	1.4758	1.4905	3.1691	3.6229	2.5581	1.4716	0.4359	1.0195
7.7200			1.2076	4.6062	2.2253	0.8223	2.7712	1.1188	0.9980	1.5445	0.9898	3.5193	1.5434	1.2050	3.1770	3.3521	1.0066	2.4450	1.9354	1.7953	3.9554	1.2679	1.5332	3.2604	4.3866	2.9713	2.4692	2.2521	1.2973	1.2842	1.3740	1.6598	1.6941	3.5359	2.0171	2.1500	2.3624	1.9159	1.0955	1.1580	2.5099	1.4763	1.4908	3.1694	3.6235	2.5589	1.4720	0.4359	1.0196
7.7300			1.2078	4.6068	2.2260	0.8224	2.7723	1.1190	0.9981	1.5453	0.9899	3.5198	1.5439	1.2055	3.1774	3.3529	1.0067	2.4458	1.9358	1.7958	3.9558	1.2683	1.5336	3.2612	4.3870	2.9721	2.4701	2.2525	1.2976	1.2845	1.3745	1.6604	1.6945	3.5366	2.0177	2.1505	2.3631	1.9165	1.0957	1.1581	2.5108	1.4768	1.4911	3.1698	3.6240	2.5597	1.4724	0.4360	1.0198
7.7400			1.2080	4.6074	2.2266	0.8225	2.7733	1.1192	0.9982	1.5461	0.9900	3.5204	1.5444	1.2060	3.1778	3.3536	1.0068	2.4465	1.9363	1.7963	3.9561	1.2686	1.5340	3.2620	4.3873	2.9729	2.4709	2.2529	1.2980	1.2849	1.3749	1.6610	1.6949	3.5374	2.0184	2.1510	2.3637	1.9170	1.0958	1.1583	2.5118	1.4773	1.4914	3.1700	3.6245	2.5605	1.4729	0.4361	1.0199
7.7500			1.2082	4.6080	2.2273	0.8225	2.7744	1.1194	0.9984	1.5468	0.9902	3.5209	1.5449	1.2064	3.1783	3.3543	1.0070	2.4473	1.9367	1.7968	3.9565	1.2690	1.5345	3.2627	4.3877	2.9737	2.4718	2.2533	1.2983	1.2852	1.3754	1.6616	1.6952	3.5382	2.0191	2.1516	2.3644	1.9175	1.0960	1.1584	2.5127	1.4778	1.4917	3.1704	3.6250	2.5613	1.4733	0.4361	1.0200
7.7600			1.2084	4.6086	2.2279	0.8226	2.7755	1.1195	0.9985	1.5476	0.9903	3.5215	1.5454	1.2069	3.1787	3.3550	1.0071	2.4480	1.9371	1.7973	3.9569	1.2693	1.5349	3.2635	4.3881	2.9746	2.4727	2.2537	1.2986	1.2856	1.3758	1.6622	1.6956	3.5389	2.0198	2.1521	2.3650	1.9180	1.0961	1.1585	2.5135	1.4782	1.4920	3.1707	3.6255	2.5621	1.4738	0.4362	1.0201
7.7700			1.2086	4.6092	2.2286	0.8227	2.7765	1.1197	0.9986	1.5483	0.9905	3.5220	1.5459	1.2074	3.1791	3.3558	1.0072	2.4487	1.9375	1.7978	3.9573	1.2696	1.5353	3.2642	4.3884	2.9755	2.4735	2.2541	1.2989	1.2859	1.3763	1.6628	1.6960	3.5396	2.0204	2.1526	2.3656	1.9185	1.0962	1.1586	2.5144	1.4787	1.4923	3.1710	3.6260	2.5629	1.4742	0.4363	1.0202
7.7800			1.2088	4.6097	2.2292	0.8227	2.7775	1.1199	0.9987	1.5491	0.9906	3.5225	1.5464	1.2078	3.1795	3.3565	1.0073	2.4494	1.9379	1.7983	3.9576	1.2700	1.5357	3.2649	4.3888	2.9763	2.4744	2.2544	1.2992	1.2862	1.3767	1.6633	1.6964	3.5403	2.0211	2.1531	2.3662	1.9190	1.0964	1.1588	2.5153	1.4792	1.4926	3.1714	3.6265	2.5636	1.4747	0.4364	1.0203
7.7900			1.2090	4.6103	2.2298	0.8228	2.7786	1.1201	0.9989	1.5498	0.9907	3.5230	1.5469	1.2083	3.1799	3.3571	1.0073	2.4502	1.9382	1.7988	3.9580	1.2703	1.5362	3.2657	4.3892	2.9772	2.4752	2.2548	1.2995	1.2866	1.3772	1.6639	1.6967	3.5410	2.0218	2.1536	2.3668	1.9195	1.0965	1.1589	2.5162	1.4797	1.4929	3.1716	3.6270	2.5644	1.4751	0.4364	1.0204
7.8000			1.2091	4.6108	2.2304	0.8229	2.7796	1.1202	0.9990	1.5506	0.9909	3.5234	1.5474	1.2087	3.1803	3.3578	1.0074	2.4509	1.9386	1.7993	3.9584	1.2706	1.5366	3.2664	4.3895	2.9780	2.4760	2.2552	1.2998	1.2869	1.3776	1.6645	1.6971	3.5418	2.0225	2.1540	2.3674	1.9200	1.0967	1.1590	2.5171	1.4801	1.4932	3.1720	3.6275	2.5651	1.4755	0.4365	1.0205
7.8100			1.2093	4.6114	2.2310	0.8229	2.7806	1.1204	0.9991	1.5513	0.9910	3.5239	1.5478	1.2092	3.1807	3.3585	1.0075	2.4515	1.9390	1.7998	3.9587	1.2709	1.5370	3.2671	4.3899	2.9788	2.4769	2.2556	1.3001	1.2872	1.3781	1.6650	1.6974	3.5425	2.0231	2.1545	2.3680	1.9205	1.0968	1.1591	2.5179	1.4806	1.4934	3.1723	3.6280	2.5659	1.4760	0.4366	1.0206
7.8200			1.2095	4.6119	2.2316	0.8230	2.7816	1.1205	0.9992	1.5520	0.9911	3.5244	1.5483	1.2096	3.1811	3.3592	1.0076	2.4522	1.9394	1.8003	3.9591	1.2712	1.5374	3.2678	4.3902	2.9797	2.4777	2.2559	1.3004	1.2876	1.3785	1.6656	1.6978	3.5432	2.0237	2.1550	2.3686	1.9210	1.0969	1.1592	2.5188	1.4810	1.4937	3.1727	3.6285	2.5666	1.4764	0.4366	1.0207
7.8300			1.2097	4.6124	2.2322	0.8231	2.7826	1.1207	0.9993	1.5527	0.9912	3.5249	1.5488	1.2101	3.1815	3.3598	1.0077	2.4529	1.9399	1.8007	3.9594	1.2716	1.5378	3.2685	4.3906	2.9805	2.4785	2.2563	1.3007	1.2879	1.3790	1.6661	1.6981	3.5438	2.0244	2.1555	2.3692	1.9215	1.0971	1.1593	2.5196	1.4815	1.4940	3.1729	3.6289	2.5674	1.4768	0.4367	1.0208
7.8400			1.2099	4.6129	2.2328	0.8231	2.7835	1.1208	0.9994	1.5535	0.9914	3.5253	1.5493	1.2105	3.1819	3.3605	1.0078	2.4537	1.9402	1.8012	3.9598	1.2719	1.5382	3.2691	4.3909	2.9812	2.4793	2.2566	1.3010	1.2882	1.3794	1.6667	1.6985	3.5445	2.0250	2.1560	2.3698	1.9219	1.0972	1.1594	2.5204	1.4820	1.4942	3.1732	3.6294	2.5681	1.4772	0.4368	1.0209
7.8500			1.2101	4.6134	2.2334	0.8232	2.7845	1.1210	0.9995	1.5542	0.9915	3.5258	1.5498	1.2110	3.1822	3.3611	1.0079	2.4543	1.9406	1.8017	3.9601	1.2722	1.5386	3.2698	4.3913	2.9819	2.4801	2.2570	1.3013	1.2885	1.3798	1.6672	1.6988	3.5452	2.0256	2.1565	2.3703	1.9224	1.0974	1.1596	2.5212	1.4824	1.4945	3.1734	3.6298	2.5688	1.4776	0.4368	1.0210
7.8600			1.2103	4.6140	2.2340	0.8232	2.7855	1.1212	0.9996	1.5548	0.9916	3.5263	1.5502	1.2114	3.1826	3.3618	1.0080	2.4550	1.9410	1.8021	3.9604	1.2725	1.5390	3.2705	4.3916	2.9826	2.4809	2.2573	1.3016	1.2888	1.3802	1.6678	1.6991	3.5459	2.0262	2.1570	2.3709	1.9229	1.0975	1.1597	2.5220	1.4829	1.4948	3.1738	3.6303	2.5695	1.4780	0.4369	1.0211
7.8700			1.2104	4.6144	2.2345	0.8233	2.7864	1.1213	0.9997	1.5556	0.9917	3.5267	1.5507	1.2118	3.1830	3.3624	1.0081	2.4556	1.9413	1.8026	3.9608	1.2728	1.5394	3.2711	4.3920	2.9835	2.4817	2.2577	1.3019	1.2891	1.3807	1.6683	1.6995	3.5465	2.0268	2.1575	2.3715	1.9233	1.0976	1.1598	2.5228	1.4833	1.4950	3.1741	3.6307	2.5702	1.4784	0.4370	1.0212
7.8800			1.2106	4.6150	2.2351	0.8234	2.7874	1.1215	0.9999	1.5562	0.9918	3.5272	1.5511	1.2122	3.1833	3.3630	1.0081	2.4563	1.9418	1.8030	3.9611	1.2731	1.5398	3.2718	4.3923	2.9843	2.4824	2.2580	1.3022	1.2894	1.3811	1.6688	1.6998	3.5471	2.0274	2.1579	2.3720	1.9238	1.0978	1.1599	2.5236	1.4837	1.4953	3.1744	3.6312	2.5709	1.4787	0.4371	1.0213
7.8900			1.2108	4.6154	2.2357	0.8234	2.7883	1.1217	0.9999	1.5569	0.9920	3.5277	1.5516	1.2127	3.1837	3.3636	1.0082	2.4569	1.9421	1.8035	3.9614	1.2734	1.5402	3.2724	4.3926	2.9850	2.4832	2.2583	1.3025	1.2898	1.3815	1.6693	1.7001	3.5478	2.0280	2.1583	2.3726	1.9242	1.0979	1.1600	2.5244	1.4842	1.4956	3.1747	3.6316	2.5716	1.4791	0.4371	1.0214
7.9000			1.2110	4.6160	2.2362	0.8235	2.7892	1.1218	1.0000	1.5576	0.9921	3.5281	1.5521	1.2131	3.1841	3.3642	1.0083	2.4576	1.9425	1.8039	3.9617	1.2737	1.5406	3.2731	4.3930	2.9858	2.4840	2.2587	1.3028	1.2901	1.3819	1.6699	1.7005	3.5484	2.0286	2.1587	2.3731	1.9247	1.0980	1.1601	2.5252	1.4846	1.4958	3.1749	3.6320	2.5723	1.4796	0.4372	1.0215
7.9100			1.2112	4.6166	2.2369	0.8236	2.7903	1.1220	1.0002	1.5584	0.9922	3.5287	1.5526	1.2136	3.1845	3.3649	1.0084	2.4583	1.9429	1.8044	3.9621	1.2740	1.5411	3.2738	4.3935	2.9867	2.4848	2.2591	1.3031	1.2904	1.3824	1.6705	1.7008	3.5492	2.0293	2.1592	2.3738	1.9252	1.0982	1.1602	2.5261	1.4851	1.4962	3.1753	3.6326	2.5731	1.4800	0.4373	1.0216
7.9200			1.2148	4.6342	2.2456	0.8252	2.8013	1.1266	1.0033	1.5656	0.9957	3.5423	1.5590	1.2183	3.1960	3.3746	1.0124	2.4681	1.9513	1.8100	3.9738	1.2786	1.5473	3.2855	4.4137	2.9993	2.4941	2.2667	1.3068	1.2956	1.3876	1.6772	1.7065	3.5634	2.0383	2.1666	2.3833	1.9326	1.1010	1.1632	2.5371	1.4903	1.5015	3.1851	3.6480	2.5854	1.4859	0.4386	1.0252
7.9300			1.2355	4.7413	2.2978	0.8338	2.8652	1.1529	1.0214	1.6042	1.0158	3.6266	1.5948	1.2439	3.2624	3.4343	1.0361	2.5249	2.0026	1.8428	4.0544	1.3046	1.5832	3.3586	4.5350	3.0742	2.5499	2.3071	1.3279	1.3248	1.4168	1.7142	1.7399	3.6460	2.0900	2.2115	2.4379	1.9731	1.1191	1.1798	2.5992	1.5196	1.5324	3.2450	3.7363	2.6546	1.5195	0.4453	1.0468
7.9400			1.2823	4.9969	2.4257	0.8513	3.0184	1.2162	1.0633	1.6950	1.0609	3.8331	1.6781	1.3040	3.4175	3.5826	1.0924	2.6599	2.1294	1.9219	4.2668	1.3658	1.6684	3.5389	4.8274	3.2497	2.6872	2.3956	1.3766	1.3929	1.4859	1.8013	1.8182	3.8393	2.2124	2.3202	2.5681	2.0668	1.1640	1.2173	2.7481	1.5878	1.6030	3.3840	3.9422	2.8153	1.6000	0.4603	1.0984
7.9500			1.3513	5.3948	2.6296	0.8734	3.2604	1.3195	1.1281	1.8403	1.1271	4.1635	1.8037	1.4003	3.6493	3.8209	1.1812	2.8699	2.3377	2.0475	4.6240	1.4638	1.8017	3.8259	5.2939	3.5160	2.9068	2.5225	1.4503	1.4987	1.5956	1.9381	1.9419	4.1337	2.4033	2.4997	2.7734	2.2126	1.2361	1.2712	2.9888	1.6909	1.7088	3.5863	4.2529	3.0566	1.7286	0.4826	1.1792
7.9600			1.4296	5.8815	2.8819	0.8943	3.5626	1.4556	1.2080	2.0225	1.2039	4.5817	1.9522	1.5276	3.9245	4.1220	1.2908	3.1249	2.6118	2.2042	5.0829	1.5898	1.9640	4.1742	5.9093	3.8382	3.1790	2.6641	1.5374	1.6297	1.7340	2.1062	2.0969	4.4849	2.6352	2.7381	3.0263	2.3937	1.3264	1.3311	3.2998	1.8159	1.8324	3.8081	4.6248	3.3508	1.8933	0.5092	1.2830
7.9700			1.5021	6.3725	3.1514	0.9095	3.8708	1.6050	1.2885	2.2236	1.2776	5.0177	2.1008	1.6724	4.2014	4.4345	1.4065	3.3916	2.9148	2.3677	5.5752	1.7275	2.1302	4.5364	6.6042	4.1624	3.4707	2.7927	1.6226	1.7642	1.8803	2.2863	2.2608	4.8324	2.8790	3.0096	3.2994	2.5836	1.4205	1.3843	3.6359	1.9418	1.9506	4.0093	5.0027	3.6524	2.0692	0.5353	1.3969
7.9800			1.5555	6.7755	3.3953	0.9169	4.1404	1.7508	1.3586	2.4158	1.3349	5.4091	2.2232	1.8128	4.4343	4.7167	1.5120	3.6266	3.2150	2.5084	6.0250	1.8534	2.2764	4.8545	7.2658	4.4308	3.7358	2.8855	1.6907	1.8825	2.0079	2.4507	2.4055	5.1088	3.0956	3.2699	3.5539	2.7484	1.5055	1.4207	3.9572	2.0458	2.0417	4.1532	5.3226	3.9084	2.2299	0.5567	1.5020
7.9900			1.5832	7.0455	3.5772	0.9169	4.3337	1.8731	1.4088	2.5691	1.3682	5.7047	2.3008	1.9350	4.5924	4.9321	1.5921	3.7960	3.4737	2.6063	6.3587	1.9545	2.3822	5.0818	7.8281	4.6026	3.9352	2.9318	1.7315	1.9710	2.1015	2.5752	2.5116	5.2835	3.2530	3.4911	3.7560	2.8688	1.5698	1.4373	4.2191	2.1115	2.0920	4.2229	5.5379	4.0771	2.3555	0.5712	1.5864
8.0000			1.5858	7.1619	3.6769	0.9114	4.4320	1.9562	1.4347	2.6694	1.3765	5.8750	2.3280	2.0257	4.6657	5.0608	1.6382	3.8831	3.6590	2.6549	6.5337	2.0204	2.4387	5.1969	8.2290	4.6732	4.0464	2.9334	1.7438	2.0228	2.1513	2.6454	2.5720	5.3503	3.3354	3.6498	3.8839	2.9359	1.6070	1.4352	4.3925	2.1338	2.1018	4.2221	5.6315	4.1512	2.4327	0.5779	1.6424
8.0100			1.5687	7.1379	3.6984	0.9027	4.4380	1.9952	1.4371	2.7141	1.3644	5.9191	2.3108	2.0787	4.6627	5.1029	1.6504	3.8931	3.7634	2.6564	6.5473	2.0484	2.4480	5.2041	8.4420	4.6539	4.0730	2.9003	1.7323	2.0389	2.1574	2.6637	2.5871	5.3230	3.3491	3.7357	3.9406	2.9509	1.6173	1.4191	4.4686	2.1186	2.0785	4.1673	5.6164	4.1387	2.4593	0.5776	1.6682
8.0200			1.5391	7.0070	3.6561	0.8927	4.3698	1.9945	1.4207	2.7085	1.3379	5.8575	2.2608	2.0950	4.6019	5.0726	1.6344	3.8426	3.7936	2.6207	6.4276	2.0425	2.4198	5.1251	8.4775	4.5685	4.0305	2.8454	1.7036	2.0258	2.1275	2.6384	2.5649	5.2277	3.3079	3.7522	3.9365	2.9233	1.6051	1.3945	4.4610	2.0753	2.0320	4.0796	5.5195	4.0602	2.4425	0.5719	1.6670
8.0300			1.5037	6.8090	3.5691	0.8830	4.2517	1.9623	1.3915	2.6640	1.3037	5.7213	2.1916	2.0808	4.5046	4.9906	1.5981	3.7501	3.7629	2.5606	6.2167	2.0108	2.3663	4.9884	8.3692	4.4431	3.9389	2.7805	1.6647	1.9923	2.0729	2.5819	2.5163	5.0923	3.2292	3.7124	3.8869	2.8660	1.5771	1.3663	4.3897	2.0148	1.9729	3.9781	5.3694	3.9403	2.3938	0.5629	1.6453
8.0400			1.4677	6.5795	3.4550	0.8743	4.1074	1.9078	1.3555	2.5937	1.2671	5.5417	2.1150	2.0442	4.3896	4.8780	1.5493	3.6350	3.6890	2.4881	5.9578	1.9621	2.2991	4.8211	8.1594	4.2989	3.8167	2.7146	1.6226	1.9470	2.0048	2.5054	2.4526	4.9403	3.1281	3.6330	3.8083	2.7920	1.5399	1.3378	4.2749	1.9479	1.9107	3.8766	5.1948	3.7993	2.3257	0.5523	1.6101
8.0500			1.4344	6.3456	3.3309	0.8673	3.9557	1.8398	1.3174	2.5097	1.2319	5.3449	2.0399	1.9935	4.2712	4.7522	1.4956	3.5133	3.5886	2.4119	5.6858	1.9047	2.2275	4.6454	7.8887	4.1517	3.6829	2.6538	1.5817	1.8968	1.9326	2.4205	2.3828	4.7876	3.0197	3.5300	3.7142	2.7116	1.4990	1.3121	4.1370	1.8824	1.8518	3.7838	5.0166	3.6538	2.2488	0.5413	1.5678
8.0600			1.4056	6.1251	3.2092	0.8618	3.8099	1.7671	1.2805	2.4198	1.2003	5.1494	1.9715	1.9360	4.1586	4.6259	1.4423	3.3960	3.4751	2.3378	5.4249	1.8449	2.1580	4.4762	7.5904	4.0147	3.5506	2.6012	1.5451	1.8466	1.8626	2.3361	2.3133	4.6431	2.9143	3.4166	3.6135	2.6323	1.4585	1.2905	3.9921	1.8231	1.7998	3.7041	4.8488	3.5175	2.1711	0.5309	1.5233
8.0700			1.3820	5.9255	3.0973	0.8577	3.6781	1.6957	1.2469	2.3308	1.1733	4.9673	1.9129	1.8768	4.0571	4.5070	1.3926	3.2895	3.3571	2.2712	5.1898	1.7870	2.0944	4.3227	7.2890	3.8940	3.4279	2.5579	1.5140	1.7993	1.7976	2.2576	2.2472	4.5157	2.8179	3.3025	3.5152	2.5573	1.4208	1.2733	3.8513	1.7724	1.7564	3.6389	4.6989	3.3969	2.0978	0.5215	1.4800
8.0800			1.3636	5.7512	2.9989	0.8548	3.5636	1.6293	1.2176	2.2486	1.1513	4.8049	1.8650	1.8197	3.9692	4.4002	1.3486	3.1970	3.2430	2.2142	4.9877	1.7338	2.0388	4.1895	7.0006	3.7922	3.3192	2.5240	1.4888	1.7568	1.7411	2.1880	2.1884	4.4079	2.7334	3.1940	3.4242	2.4902	1.3875	1.2602	3.7212	1.7314	1.7220	3.5876	4.5704	3.2950	2.0320	0.5133	1.4398
8.0900			1.3497	5.6067	2.9157	0.8529	3.4665	1.5701	1.1925	2.1755	1.1340	4.6649	1.8277	1.7669	3.8953	4.3073	1.3108	3.1194	3.1376	2.1673	4.8207	1.6859	1.9918	4.0781	6.7344	3.7091	3.2263	2.4986	1.4693	1.7197	1.6943	2.1287	2.1382	4.3196	2.6619	3.0950	3.3428	2.4329	1.3590	1.2508	3.6052	1.6997	1.6961	3.5487	4.4637	3.2120	1.9750	0.5065	1.4037
8.1000			1.3398	5.4906	2.8474	0.8518	3.3887	1.5188	1.1719	2.1128	1.1209	4.5475	1.8001	1.7196	3.8347	4.2286	1.2795	3.0563	3.0432	2.1302	4.6877	1.6444	1.9533	3.9880	6.4950	3.6435	3.1493	2.4804	1.4550	1.6882	1.6574	2.0797	2.0967	4.2492	2.6033	3.0074	3.2720	2.3854	1.3354	1.2445	3.5046	1.6766	1.6776	3.5202	4.3778	3.1466	1.9262	0.5011	1.3717
8.1100			1.3332	5.4001	2.7931	0.8511	3.3291	1.4756	1.1558	2.0603	1.1115	4.4504	1.7809	1.6783	3.7862	4.1634	1.2543	3.0066	2.9605	2.1020	4.5853	1.6098	1.9225	3.9177	6.2841	3.5933	3.0874	2.4682	1.4449	1.6617	1.6296	2.0405	2.0633	4.1946	2.5565	2.9308	3.2116	2.3473	1.3165	1.2405	3.4195	1.6609	1.6655	3.5002	4.3106	3.0971	1.8858	0.4969	1.3447
8.1200			1.3291	5.3318	2.7513	0.8509	3.2856	1.4400	1.1437	2.0176	1.1051	4.3719	1.7688	1.6428	3.7483	4.1104	1.2346	2.9685	2.8894	2.0816	4.5093	1.5819	1.8987	3.8649	6.1014	3.5561	3.0390	2.4607	1.4385	1.6399	1.6098	2.0104	2.0375	4.1534	2.5203	2.8647	3.1609	2.3176	1.3017	1.2384	3.3490	1.6514	1.6584	3.4866	4.2595	3.0613	1.8537	0.4938	1.3223
8.1300			1.3269	5.2821	2.7204	0.8509	3.2560	1.4112	1.1350	1.9840	1.1011	4.3105	1.7623	1.6126	3.7192	4.0681	1.2197	2.9406	2.8292	2.0675	4.4568	1.5601	1.8808	3.8270	5.9454	3.5297	3.0026	2.4566	1.4349	1.6225	1.5968	1.9882	2.0180	4.1232	2.4933	2.8100	3.1190	2.2952	1.2905	1.2375	3.2919	1.6469	1.6553	3.4780	4.2221	3.0367	1.8291	0.4915	1.3043
8.1400			1.3261	5.2478	2.6986	0.8510	3.2378	1.3892	1.1292	1.9584	1.0989	4.2639	1.7602	1.5876	3.6975	4.0347	1.2089	2.9210	2.7791	2.0588	4.4241	1.5436	1.8680	3.8016	5.8139	3.5119	2.9764	2.4551	1.4334	1.6090	1.5895	1.9728	2.0041	4.1020	2.4741	2.7655	3.0848	2.2790	1.2824	1.2376	3.2467	1.6461	1.6551	3.4729	4.1959	3.0213	1.8111	0.4900	1.2901
8.1500			1.3263	5.2255	2.6844	0.8512	3.2288	1.3731	1.1257	1.9399	1.0981	4.2299	1.7612	1.5677	3.6817	4.0089	1.2017	2.9081	2.7379	2.0542	4.4074	1.5319	1.8593	3.7862	5.7046	3.5008	2.9586	2.4553	1.4334	1.5987	1.5867	1.9631	1.9946	4.0877	2.4611	2.7304	3.0575	2.2679	1.2768	1.2382	3.2119	1.6479	1.6567	3.4704	4.1785	3.0130	1.7985	0.4891	1.2792
8.1600			1.3270	5.2127	2.6761	0.8515	3.2267	1.3622	1.1240	1.9273	1.0982	4.2062	1.7644	1.5522	3.6707	3.9896	1.1972	2.9006	2.7046	2.0527	4.4027	1.5240	1.8539	3.7787	5.6141	3.4948	2.9479	2.4566	1.4345	1.5911	1.5873	1.9579	1.9888	4.0788	2.4532	2.7033	3.0358	2.2610	1.2734	1.2392	3.1859	1.6516	1.6596	3.4695	4.1680	3.0101	1.7904	0.4887	1.2712
8.1700			1.3281	5.2067	2.6725	0.8519	3.2297	1.3557	1.1238	1.9199	1.0989	4.1905	1.7688	1.5405	3.6632	3.9753	1.1951	2.8971	2.6782	2.0536	4.4070	1.5193	1.8511	3.7770	5.5405	3.4926	2.9426	2.4585	1.4361	1.5858	1.5902	1.9562	1.9859	4.0740	2.4492	2.6831	3.0190	2.2574	1.2717	1.2403	3.1673	1.6563	1.6632	3.4697	4.1627	3.0110	1.7859	0.4885	1.2654
8.1800			1.3294	5.2057	2.6724	0.8522	3.2362	1.3528	1.1244	1.9164	1.1000	4.1812	1.7739	1.5322	3.6585	3.9652	1.1946	2.8967	2.6576	2.0559	4.4172	1.5173	1.8502	3.7795	5.4816	3.4929	2.9415	2.4607	1.4381	1.5822	1.5948	1.9572	1.9850	4.0719	2.4482	2.6688	3.0062	2.2561	1.2712	1.2415	3.1549	1.6613	1.6669	3.4706	4.1611	3.0145	1.7843	0.4887	1.2617
8.1900			1.3307	5.2079	2.6746	0.8525	3.2447	1.3528	1.1258	1.9162	1.1012	4.1767	1.7791	1.5267	3.6558	3.9583	1.1954	2.8983	2.6419	2.0592	4.4310	1.5172	1.8508	3.7848	5.4357	3.4949	2.9434	2.4629	1.4403	1.5801	1.6002	1.9602	1.9857	4.0718	2.4493	2.6593	2.9967	2.2567	1.2716	1.2426	3.1474	1.6664	1.6706	3.4718	4.1620	3.0196	1.7847	0.4889	1.2594
8.2000			1.3319	5.2120	2.6783	0.8528	3.2542	1.3550	1.1275	1.9184	1.1025	4.1756	1.7840	1.5235	3.6545	3.9538	1.1970	2.9012	2.6304	2.0630	4.4466	1.5186	1.8523	3.7917	5.4008	3.4978	2.9475	2.4650	1.4423	1.5790	1.6060	1.9643	1.9875	4.0730	2.4517	2.6538	2.9898	2.2585	1.2726	1.2436	3.1438	1.6711	1.6739	3.4732	4.1644	3.0254	1.7867	0.4893	1.2583
8.2100			1.3331	5.2169	2.6829	0.8531	3.2638	1.3587	1.1294	1.9223	1.1037	4.1768	1.7885	1.5222	3.6541	3.9510	1.1992	2.9049	2.6223	2.0669	4.4623	1.5210	1.8545	3.7993	5.3751	3.5013	2.9528	2.4670	1.4443	1.5788	1.6116	1.9692	1.9899	4.0749	2.4551	2.6513	2.9849	2.2610	1.2740	1.2445	3.1432	1.6754	1.6769	3.4745	4.1677	3.0313	1.7896	0.4898	1.2581
8.2200			1.3341	5.2220	2.6879	0.8533	3.2729	1.3634	1.1312	1.9272	1.1047	4.1794	1.7924	1.5223	3.6543	3.9496	1.2015	2.9088	2.6169	2.0707	4.4771	1.5240	1.8569	3.8068	5.3567	3.5048	2.9589	2.4686	1.4460	1.5791	1.6169	1.9743	1.9926	4.0771	2.4589	2.6512	2.9816	2.2639	1.2757	1.2453	3.1448	1.6791	1.6793	3.4756	4.1712	3.0371	1.7931	0.4902	1.2585
8.2300			1.3350	5.2267	2.6929	0.8536	3.2812	1.3686	1.1330	1.9328	1.1056	4.1828	1.7956	1.5235	3.6549	3.9489	1.2040	2.9126	2.6135	2.0742	4.4903	1.5274	1.8594	3.8138	5.3442	3.5081	2.9650	2.4701	1.4476	1.5799	1.6216	1.9793	1.9953	4.0793	2.4627	2.6527	2.9795	2.2670	1.2773	1.2460	3.1478	1.6821	1.6813	3.4765	4.1747	3.0422	1.7969	0.4907	1.2594
8.2400			1.3358	5.2306	2.6975	0.8538	3.2882	1.3742	1.1346	1.9386	1.1063	4.1864	1.7982	1.5255	3.6555	3.9487	1.2063	2.9163	2.6116	2.0773	4.5014	1.5309	1.8618	3.8201	5.3362	3.5109	2.9710	2.4713	1.4488	1.5808	1.6256	1.9841	1.9980	4.0814	2.4663	2.6555	2.9783	2.2700	1.2789	1.2466	3.1516	1.6846	1.6829	3.4773	4.1777	3.0467	1.8007	0.4911	1.2605
8.2500			1.3364	5.2336	2.7016	0.8540	3.2941	1.3796	1.1360	1.9442	1.1069	4.1899	1.8002	1.5280	3.6561	3.9489	1.2084	2.9196	2.6109	2.0800	4.5102	1.5343	1.8640	3.8254	5.3316	3.5133	2.9766	2.4722	1.4500	1.5820	1.6289	1.9883	2.0005	4.0832	2.4697	2.6591	2.9776	2.2728	1.2805	1.2471	3.1559	1.6864	1.6842	3.4779	4.1802	3.0504	1.8042	0.4915	1.2617
8.2600			1.3370	5.2356	2.7051	0.8542	3.2987	1.3846	1.1371	1.9495	1.1072	4.1930	1.8017	1.5308	3.6566	3.9490	1.2102	2.9223	2.6110	2.0822	4.5168	1.5374	1.8660	3.8296	5.3295	3.5153	2.9815	2.4730	1.4508	1.5831	1.6315	1.9921	2.0027	4.0846	2.4726	2.6630	2.9773	2.2752	1.2818	1.2475	3.1603	1.6878	1.6851	3.4783	4.1821	3.0534	1.8075	0.4918	1.2630
8.2700			1.3374	5.2366	2.7080	0.8544	3.3021	1.3892	1.1380	1.9543	1.1075	4.1955	1.8027	1.5337	3.6569	3.9492	1.2118	2.9246	2.6118	2.0840	4.5212	1.5403	1.8677	3.8328	5.3291	3.5168	2.9857	2.4735	1.4516	1.5843	1.6334	1.9952	2.0046	4.0856	2.4751	2.6670	2.9773	2.2774	1.2830	1.2478	3.1645	1.6889	1.6857	3.4785	4.1834	3.0556	1.8103	0.4921	1.2642
8.2800			1.3378	5.2367	2.7102	0.8545	3.3044	1.3931	1.1387	1.9586	1.1076	4.1973	1.8035	1.5366	3.6570	3.9492	1.2130	2.9264	2.6129	2.0854	4.5239	1.5428	1.8691	3.8350	5.3296	3.5179	2.9892	2.4740	1.4521	1.5854	1.6348	1.9978	2.0062	4.0862	2.4772	2.6709	2.9774	2.2792	1.2840	1.2481	3.1684	1.6896	1.6862	3.4784	4.1841	3.0572	1.8127	0.4924	1.2652
8.2900			1.3381	5.2359	2.7119	0.8546	3.3059	1.3965	1.1391	1.9622	1.1076	4.1985	1.8039	1.5393	3.6569	3.9490	1.2140	2.9277	2.6141	2.0864	4.5249	1.5449	1.8703	3.8362	5.3307	3.5185	2.9919	2.4743	1.4526	1.5864	1.6357	1.9998	2.0075	4.0865	2.4788	2.6745	2.9775	2.2806	1.2848	1.2484	3.1717	1.6900	1.6865	3.4783	4.1842	3.0581	1.8147	0.4927	1.2662
8.3000			1.3384	5.2345	2.7131	0.8548	3.3066	1.3993	1.1394	1.9652	1.1075	4.1989	1.8042	1.5419	3.6566	3.9487	1.2146	2.9285	2.6152	2.0872	4.5246	1.5466	1.8711	3.8368	5.3318	3.5187	2.9941	2.4745	1.4529	1.5873	1.6362	2.0014	2.0084	4.0864	2.4800	2.6777	2.9776	2.2817	1.2854	1.2485	3.1746	1.6903	1.6866	3.4780	4.1839	3.0587	1.8162	0.4929	1.2670
8.3100			1.3386	5.2325	2.7138	0.8549	3.3067	1.4013	1.1395	1.9675	1.1073	4.1989	1.8043	1.5442	3.6561	3.9481	1.2151	2.9291	2.6161	2.0877	4.5233	1.5480	1.8718	3.8366	5.3328	3.5187	2.9956	2.4746	1.4532	1.5880	1.6364	2.0025	2.0091	4.0860	2.4809	2.6805	2.9775	2.2825	1.2859	1.2487	3.1769	1.6905	1.6867	3.4777	4.1831	3.0589	1.8175	0.4930	1.2677
8.3200			1.3387	5.2300	2.7141	0.8550	3.3064	1.4029	1.1395	1.9694	1.1071	4.1983	1.8043	1.5462	3.6554	3.9474	1.2153	2.9294	2.6169	2.0880	4.5212	1.5490	1.8723	3.8360	5.3334	3.5184	2.9966	2.4746	1.4535	1.5887	1.6364	2.0032	2.0096	4.0854	2.4814	2.6828	2.9774	2.2831	1.2863	1.2488	3.1786	1.6906	1.6868	3.4774	4.1820	3.0587	1.8184	0.4932	1.2682
8.3300			1.3389	5.2271	2.7141	0.8551	3.3058	1.4039	1.1394	1.9707	1.1069	4.1972	1.8043	1.5480	3.6546	3.9464	1.2153	2.9293	2.6175	2.0882	4.5186	1.5498	1.8726	3.8350	5.3335	3.5178	2.9971	2.4746	1.4537	1.5892	1.6363	2.0037	2.0099	4.0845	2.4817	2.6846	2.9771	2.2835	1.2865	1.2489	3.1798	1.6907	1.6868	3.4769	4.1806	3.0583	1.8191	0.4933	1.2686
8.3400			1.3390	5.2240	2.7139	0.8551	3.3050	1.4045	1.1392	1.9716	1.1066	4.1957	1.8043	1.5494	3.6537	3.9453	1.2152	2.9291	2.6180	2.0883	4.5156	1.5503	1.8728	3.8337	5.3330	3.5171	2.9973	2.4746	1.4538	1.5897	1.6361	2.0039	2.0100	4.0836	2.4818	2.6860	2.9768	2.2836	1.2867	1.2490	3.1805	1.6907	1.6868	3.4762	4.1790	3.0577	1.8195	0.4934	1.2688
8.3500			1.3391	5.2207	2.7135	0.8552	3.3040	1.4047	1.1390	1.9722	1.1063	4.1939	1.8043	1.5507	3.6526	3.9441	1.2150	2.9287	2.6182	2.0882	4.5125	1.5507	1.8729	3.8322	5.3320	3.5164	2.9972	2.4745	1.4540	1.5901	1.6359	2.0039	2.0100	4.0823	2.4817	2.6870	2.9763	2.2837	1.2868	1.2491	3.1809	1.6908	1.6868	3.4757	4.1772	3.0571	1.8198	0.4935	1.2690
8.3600			1.3391	5.2173	2.7129	0.8553	3.3030	1.4047	1.1387	1.9725	1.1060	4.1919	1.8042	1.5516	3.6514	3.9427	1.2147	2.9282	2.6182	2.0881	4.5092	1.5508	1.8729	3.8305	5.3304	3.5155	2.9968	2.4744	1.4541	1.5904	1.6357	2.0038	2.0099	4.0811	2.4815	2.6876	2.9757	2.2836	1.2868	1.2491	3.1808	1.6909	1.6868	3.4751	4.1753	3.0563	1.8199	0.4936	1.2690
8.3700			1.3392	5.2138	2.7123	0.8554	3.3019	1.4044	1.1384	1.9726	1.1057	4.1896	1.8042	1.5524	3.6502	3.9412	1.2144	2.9276	2.6180	2.0880	4.5060	1.5509	1.8729	3.8288	5.3282	3.5145	2.9963	2.4743	1.4542	1.5906	1.6354	2.0036	2.0098	4.0796	2.4812	2.6879	2.9750	2.2834	1.2868	1.2492	3.1805	1.6910	1.6868	3.4745	4.1733	3.0555	1.8198	0.4937	1.2690
8.3800			1.3393	5.2103	2.7115	0.8554	3.3009	1.4040	1.1380	1.9726	1.1054	4.1873	1.8042	1.5530	3.6490	3.9397	1.2140	2.9270	2.6177	2.0879	4.5029	1.5508	1.8728	3.8270	5.3255	3.5136	2.9957	2.4742	1.4543	1.5907	1.6352	2.0034	2.0096	4.0782	2.4808	2.6879	2.9743	2.2832	1.2867	1.2492	3.1799	1.6911	1.6867	3.4737	4.1713	3.0547	1.8197	0.4938	1.2689
8.3900			1.3393	5.2067	2.7108	0.8555	3.3000	1.4034	1.1377	1.9724	1.1050	4.1849	1.8042	1.5534	3.6477	3.9381	1.2136	2.9263	2.6171	2.0878	4.4998	1.5507	1.8726	3.8252	5.3224	3.5128	2.9950	2.4740	1.4544	1.5908	1.6350	2.0031	2.0093	4.0768	2.4805	2.6877	2.9734	2.2829	1.2866	1.2492	3.1791	1.6912	1.6867	3.4729	4.1693	3.0539	1.8195	0.4938	1.2687
8.4000			1.3394	5.2033	2.7100	0.8555	3.2990	1.4029	1.1374	1.9722	1.1047	4.1824	1.8043	1.5537	3.6463	3.9364	1.2132	2.9256	2.6165	2.0876	4.4970	1.5505	1.8725	3.8234	5.3190	3.5117	2.9943	2.4739	1.4545	1.5909	1.6349	2.0029	2.0090	4.0753	2.4800	2.6872	2.9725	2.2826	1.2866	1.2493	3.1781	1.6913	1.6867	3.4721	4.1672	3.0531	1.8193	0.4939	1.2685
8.4100			1.3394	5.1998	2.7092	0.8556	3.2982	1.4023	1.1370	1.9719	1.1044	4.1798	1.8044	1.5539	3.6450	3.9347	1.2127	2.9249	2.6157	2.0875	4.4942	1.5503	1.8723	3.8217	5.3152	3.5107	2.9935	2.4737	1.4546	1.5909	1.6348	2.0026	2.0088	4.0737	2.4795	2.6866	2.9715	2.2822	1.2865	1.2493	3.1771	1.6914	1.6867	3.4713	4.1652	3.0523	1.8190	0.4940	1.2683
8.4200			1.3395	5.1965	2.7084	0.8557	3.2974	1.4017	1.1367	1.9716	1.1041	4.1773	1.8044	1.5540	3.6436	3.9331	1.2123	2.9242	2.6148	2.0873	4.4916	1.5501	1.8721	3.8200	5.3112	3.5097	2.9927	2.4736	1.4547	1.5909	1.6347	2.0024	2.0085	4.0721	2.4791	2.6859	2.9705	2.2819	1.2864	1.2494	3.1759	1.6916	1.6867	3.4706	4.1632	3.0516	1.8187	0.4940	1.2681
8.4300			1.3395	5.1932	2.7077	0.8557	3.2967	1.4011	1.1364	1.9714	1.1037	4.1747	1.8045	1.5540	3.6423	3.9314	1.2118	2.9235	2.6138	2.0872	4.4892	1.5499	1.8719	3.8184	5.3071	3.5085	2.9919	2.4734	1.4548	1.5909	1.6347	2.0021	2.0082	4.0706	2.4786	2.6851	2.9695	2.2815	1.2863	1.2494	3.1747	1.6917	1.6867	3.4698	4.1612	3.0508	1.8185	0.4941	1.2678
8.4400			1.3396	5.1900	2.7070	0.8558	3.2960	1.4006	1.1361	1.9711	1.1034	4.1723	1.8045	1.5540	3.6410	3.9296	1.2114	2.9228	2.6128	2.0871	4.4869	1.5497	1.8717	3.8168	5.3028	3.5074	2.9912	2.4733	1.4549	1.5908	1.6347	2.0019	2.0079	4.0690	2.4781	2.6842	2.9685	2.2812	1.2861	1.2494	3.1735	1.6919	1.6867	3.4691	4.1593	3.0501	1.8183	0.4941	1.2675
8.4500			1.3396	5.1868	2.7063	0.8558	3.2953	1.4001	1.1358	1.9709	1.1031	4.1698	1.8046	1.5539	3.6396	3.9280	1.2110	2.9221	2.6118	2.0870	4.4847	1.5495	1.8716	3.8152	5.2985	3.5063	2.9904	2.4731	1.4550	1.5908	1.6348	2.0018	2.0076	4.0675	2.4776	2.6833	2.9674	2.2809	1.2860	1.2494	3.1722	1.6920	1.6867	3.4684	4.1573	3.0494	1.8180	0.4942	1.2673
8.4600			1.3396	5.1837	2.7056	0.8559	3.2947	1.3997	1.1355	1.9707	1.1028	4.1674	1.8047	1.5538	3.6383	3.9263	1.2106	2.9214	2.6107	2.0868	4.4826	1.5493	1.8714	3.8137	5.2942	3.5052	2.9897	2.4729	1.4551	1.5907	1.6348	2.0016	2.0073	4.0660	2.4772	2.6824	2.9663	2.2805	1.2859	1.2494	3.1710	1.6922	1.6867	3.4677	4.1555	3.0487	1.8178	0.4942	1.2670
8.4700			1.3396	5.1807	2.7050	0.8559	3.2941	1.3993	1.1352	1.9705	1.1025	4.1651	1.8048	1.5537	3.6370	3.9246	1.2102	2.9208	2.6097	2.0867	4.4806	1.5491	1.8712	3.8123	5.2898	3.5041	2.9890	2.4728	1.4552	1.5906	1.6349	2.0015	2.0071	4.0645	2.4768	2.6815	2.9653	2.2802	1.2858	1.2494	3.1697	1.6924	1.6866	3.4669	4.1536	3.0480	1.8176	0.4943	1.2667
8.4800			1.3396	5.1778	2.7043	0.8560	3.2936	1.3990	1.1349	1.9704	1.1021	4.1628	1.8049	1.5536	3.6357	3.9229	1.2099	2.9201	2.6086	2.0866	4.4787	1.5490	1.8710	3.8109	5.2855	3.5031	2.9884	2.4726	1.4553	1.5905	1.6350	2.0013	2.0068	4.0629	2.4764	2.6805	2.9643	2.2799	1.2857	1.2494	3.1685	1.6925	1.6866	3.4661	4.1518	3.0473	1.8174	0.4943	1.2665
8.4900			1.3397	5.1749	2.7037	0.8560	3.2930	1.3987	1.1346	1.9703	1.1018	4.1606	1.8049	1.5535	3.6345	3.9213	1.2095	2.9195	2.6075	2.0865	4.4768	1.5489	1.8708	3.8095	5.2813	3.5022	2.9877	2.4724	1.4554	1.5904	1.6351	2.0012	2.0065	4.0614	2.4759	2.6796	2.9632	2.2795	1.2857	1.2494	3.1673	1.6927	1.6866	3.4654	4.1500	3.0466	1.8171	0.4944	1.2662
8.5000			1.3397	5.1721	2.7032	0.8560	3.2925	1.3984	1.1343	1.9702	1.1015	4.1584	1.8050	1.5534	3.6332	3.9197	1.2091	2.9189	2.6064	2.0864	4.4750	1.5488	1.8707	3.8081	5.2772	3.5012	2.9871	2.4723	1.4555	1.5903	1.6351	2.0011	2.0063	4.0599	2.4755	2.6787	2.9622	2.2792	1.2856	1.2494	3.1662	1.6928	1.6866	3.4647	4.1483	3.0460	1.8170	0.4944	1.2659
8.5100			1.3397	5.1693	2.7026	0.8561	3.2919	1.3982	1.1340	1.9702	1.1012	4.1563	1.8051	1.5533	3.6320	3.9181	1.2088	2.9182	2.6053	2.0863	4.4732	1.5486	1.8705	3.8068	5.2732	3.5003	2.9865	2.4721	1.4556	1.5902	1.6352	2.0011	2.0061	4.0585	2.4751	2.6778	2.9611	2.2789	1.2855	1.2494	3.1651	1.6929	1.6866	3.4641	4.1465	3.0453	1.8168	0.4945	1.2657
8.5200			1.3398	5.1665	2.7020	0.8561	3.2914	1.3981	1.1338	1.9702	1.1009	4.1542	1.8051	1.5532	3.6308	3.9165	1.2085	2.9176	2.6043	2.0862	4.4715	1.5486	1.8704	3.8055	5.2693	3.4993	2.9859	2.4719	1.4556	1.5901	1.6352	2.0010	2.0058	4.0571	2.4748	2.6770	2.9601	2.2787	1.2854	1.2494	3.1639	1.6931	1.6866	3.4634	4.1449	3.0447	1.8166	0.4945	1.2654
8.5300			1.3398	5.1638	2.7014	0.8562	3.2909	1.3980	1.1335	1.9702	1.1006	4.1521	1.8052	1.5532	3.6296	3.9150	1.2081	2.9170	2.6033	2.0862	4.4698	1.5485	1.8702	3.8042	5.2655	3.4983	2.9853	2.4718	1.4557	1.5900	1.6352	2.0009	2.0056	4.0558	2.4744	2.6761	2.9590	2.2784	1.2853	1.2495	3.1629	1.6932	1.6865	3.4627	4.1432	3.0440	1.8165	0.4946	1.2652
8.5400			1.3398	5.1613	2.7009	0.8562	3.2903	1.3978	1.1333	1.9702	1.1003	4.1501	1.8052	1.5531	3.6284	3.9135	1.2078	2.9164	2.6022	2.0861	4.4681	1.5484	1.8701	3.8029	5.2618	3.4974	2.9848	2.4716	1.4558	1.5899	1.6353	2.0008	2.0054	4.0544	2.4741	2.6753	2.9579	2.2781	1.2852	1.2495	3.1618	1.6933	1.6865	3.4621	4.1416	3.0434	1.8163	0.4946	1.2650
8.5500			1.3398	5.1587	2.7003	0.8563	3.2898	1.3977	1.1330	1.9702	1.1000	4.1481	1.8053	1.5530	3.6272	3.9120	1.2075	2.9159	2.6011	2.0860	4.4665	1.5483	1.8699	3.8017	5.2582	3.4965	2.9842	2.4714	1.4559	1.5898	1.6353	2.0008	2.0052	4.0530	2.4737	2.6745	2.9569	2.2778	1.2851	1.2495	3.1608	1.6935	1.6865	3.4614	4.1400	3.0428	1.8162	0.4947	1.2647
8.5600			1.3398	5.1562	2.6998	0.8563	3.2893	1.3976	1.1328	1.9702	1.0997	4.1462	1.8054	1.5530	3.6261	3.9105	1.2071	2.9154	2.6001	2.0859	4.4649	1.5483	1.8698	3.8004	5.2548	3.4954	2.9836	2.4713	1.4560	1.5897	1.6354	2.0007	2.0049	4.0516	2.4733	2.6738	2.9560	2.2775	1.2851	1.2495	3.1598	1.6936	1.6865	3.4608	4.1384	3.0422	1.8161	0.4947	1.2645
8.5700			1.3399	5.1537	2.6993	0.8563	3.2888	1.3975	1.1325	1.9702	1.0994	4.1443	1.8054	1.5530	3.6250	3.9091	1.2068	2.9148	2.5991	2.0858	4.4633	1.5482	1.8696	3.7992	5.2515	3.4945	2.9831	2.4711	1.4561	1.5896	1.6354	2.0006	2.0047	4.0502	2.4729	2.6731	2.9550	2.2773	1.2850	1.2495	3.1588	1.6937	1.6865	3.4601	4.1369	3.0416	1.8159	0.4948	1.2643
8.5800			1.3399	5.1513	2.6988	0.8564	3.2883	1.3974	1.1323	1.9703	1.0991	4.1424	1.8055	1.5529	3.6239	3.9076	1.2065	2.9142	2.5982	2.0857	4.4618	1.5481	1.8695	3.7980	5.2483	3.4937	2.9826	2.4710	1.4561	1.5895	1.6355	2.0006	2.0045	4.0489	2.4726	2.6723	2.9540	2.2770	1.2849	1.2494	3.1578	1.6939	1.6864	3.4595	4.1354	3.0410	1.8158	0.4948	1.2640
8.5900			1.3399	5.1490	2.6982	0.8564	3.2877	1.3973	1.1321	1.9703	1.0988	4.1406	1.8056	1.5529	3.6228	3.9062	1.2062	2.9137	2.5973	2.0856	4.4602	1.5481	1.8694	3.7968	5.2452	3.4928	2.9820	2.4708	1.4562	1.5894	1.6355	2.0005	2.0043	4.0476	2.4722	2.6716	2.9531	2.2767	1.2848	1.2495	3.1569	1.6940	1.6864	3.4589	4.1339	3.0404	1.8156	0.4949	1.2638
8.6000			1.3399	5.1466	2.6977	0.8565	3.2872	1.3973	1.1318	1.9703	1.0985	4.1389	1.8056	1.5529	3.6218	3.9048	1.2059	2.9132	2.5964	2.0855	4.4587	1.5480	1.8692	3.7957	5.2423	3.4919	2.9815	2.4707	1.4563	1.5893	1.6356	2.0004	2.0041	4.0463	2.4718	2.6710	2.9522	2.2765	1.2848	1.2495	3.1559	1.6941	1.6864	3.4582	4.1325	3.0398	1.8155	0.4949	1.2636
8.6100			1.3399	5.1442	2.6972	0.8565	3.2867	1.3972	1.1316	1.9704	1.0982	4.1371	1.8056	1.5529	3.6207	3.9035	1.2056	2.9127	2.5954	2.0855	4.4573	1.5479	1.8691	3.7945	5.2394	3.4910	2.9810	2.4705	1.4564	1.5893	1.6356	2.0004	2.0039	4.0450	2.4715	2.6703	2.9513	2.2762	1.2847	1.2495	3.1550	1.6942	1.6864	3.4577	4.1310	3.0392	1.8154	0.4950	1.2634
8.6200			1.3400	5.1421	2.6967	0.8565	3.2862	1.3971	1.1313	1.9704	1.0979	4.1354	1.8057	1.5529	3.6197	3.9022	1.2053	2.9121	2.5946	2.0854	4.4559	1.5479	1.8689	3.7934	5.2366	3.4901	2.9805	2.4704	1.4565	1.5892	1.6357	2.0003	2.0037	4.0438	2.4711	2.6697	2.9505	2.2760	1.2846	1.2494	3.1541	1.6943	1.6864	3.4570	4.1296	3.0386	1.8153	0.4950	1.2632
8.6300			1.3400	5.1398	2.6962	0.8566	3.2857	1.3970	1.1311	1.9704	1.0976	4.1338	1.8057	1.5529	3.6187	3.9008	1.2050	2.9116	2.5937	2.0853	4.4544	1.5478	1.8688	3.7922	5.2340	3.4893	2.9800	2.4702	1.4565	1.5891	1.6357	2.0002	2.0035	4.0425	2.4707	2.6690	2.9496	2.2757	1.2846	1.2495	3.1532	1.6945	1.6864	3.4564	4.1282	3.0381	1.8151	0.4950	1.2630
8.6400			1.3400	5.1376	2.6957	0.8566	3.2852	1.3968	1.1309	1.9704	1.0974	4.1321	1.8058	1.5529	3.6177	3.8995	1.2047	2.9110	2.5929	2.0852	4.4531	1.5478	1.8686	3.7911	5.2314	3.4885	2.9795	2.4701	1.4566	1.5890	1.6357	2.0002	2.0033	4.0413	2.4704	2.6684	2.9487	2.2755	1.2845	1.2495	3.1524	1.6946	1.6863	3.4558	4.1269	3.0375	1.8150	0.4951	1.2628
8.6500			1.3400	5.1356	2.6952	0.8567	3.2847	1.3967	1.1306	1.9704	1.0971	4.1305	1.8059	1.5529	3.6168	3.8983	1.2044	2.9105	2.5922	2.0851	4.4517	1.5477	1.8685	3.7900	5.2289	3.4877	2.9790	2.4699	1.4567	1.5889	1.6357	2.0001	2.0031	4.0402	2.4701	2.6678	2.9479	2.2752	1.2844	1.2495	3.1515	1.6947	1.6863	3.4552	4.1256	3.0370	1.8149	0.4951	1.2625
8.6600			1.3400	5.1334	2.6948	0.8567	3.2842	1.3966	1.1304	1.9705	1.0968	4.1290	1.8059	1.5529	3.6158	3.8970	1.2041	2.9100	2.5914	2.0850	4.4504	1.5477	1.8684	3.7889	5.2265	3.4869	2.9785	2.4698	1.4568	1.5889	1.6357	2.0000	2.0030	4.0389	2.4698	2.6672	2.9470	2.2750	1.2843	1.2495	3.1507	1.6948	1.6863	3.4547	4.1243	3.0365	1.8147	0.4952	1.2623
8.6700			1.3401	5.1314	2.6943	0.8567	3.2838	1.3965	1.1302	1.9705	1.0965	4.1274	1.8060	1.5529	3.6149	3.8958	1.2038	2.9095	2.5905	2.0849	4.4491	1.5476	1.8683	3.7879	5.2242	3.4861	2.9780	2.4697	1.4568	1.5888	1.6358	2.0000	2.0028	4.0378	2.4695	2.6666	2.9461	2.2748	1.2843	1.2495	3.1498	1.6949	1.6863	3.4541	4.1230	3.0360	1.8146	0.4952	1.2621
8.6800			1.3401	5.1294	2.6939	0.8568	3.2833	1.3964	1.1299	1.9705	1.0962	4.1259	1.8060	1.5529	3.6140	3.8946	1.2035	2.9091	2.5898	2.0849	4.4478	1.5475	1.8681	3.7868	5.2219	3.4853	2.9776	2.4695	1.4569	1.5887	1.6358	1.9999	2.0026	4.0367	2.4692	2.6661	2.9453	2.2745	1.2842	1.2495	3.1490	1.6951	1.6863	3.4537	4.1217	3.0354	1.8145	0.4953	1.2619
8.6900			1.3401	5.1274	2.6934	0.8568	3.2828	1.3963	1.1297	1.9705	1.0960	4.1245	1.8061	1.5529	3.6131	3.8934	1.2033	2.9086	2.5891	2.0848	4.4466	1.5475	1.8680	3.7858	5.2197	3.4846	2.9771	2.4694	1.4570	1.5886	1.6358	1.9998	2.0024	4.0355	2.4689	2.6655	2.9445	2.2743	1.2841	1.2495	3.1482	1.6952	1.6862	3.4532	4.1205	3.0349	1.8144	0.4953	1.2618
8.7000			1.3401	5.1255	2.6930	0.8569	3.2823	1.3962	1.1295	1.9705	1.0957	4.1230	1.8061	1.5529	3.6122	3.8922	1.2030	2.9082	2.5883	2.0847	4.4454	1.5474	1.8679	3.7848	5.2176	3.4838	2.9766	2.4692	1.4571	1.5885	1.6358	1.9998	2.0022	4.0344	2.4686	2.6650	2.9437	2.2741	1.2841	1.2495	3.1474	1.6953	1.6862	3.4526	4.1193	3.0344	1.8143	0.4954	1.2616
8.7100			1.3401	5.1236	2.6925	0.8569	3.2819	1.3961	1.1293	1.9705	1.0954	4.1216	1.8062	1.5529	3.6113	3.8911	1.2027	2.9077	2.5876	2.0846	4.4442	1.5474	1.8678	3.7838	5.2156	3.4831	2.9762	2.4691	1.4571	1.5884	1.6358	1.9997	2.0021	4.0333	2.4683	2.6644	2.9429	2.2739	1.2840	1.2495	3.1466	1.6954	1.6862	3.4521	4.1181	3.0339	1.8142	0.4954	1.2614
8.7200			1.3401	5.1218	2.6921	0.8569	3.2814	1.3960	1.1290	1.9706	1.0952	4.1202	1.8062	1.5529	3.6105	3.8900	1.2024	2.9072	2.5870	2.0845	4.4431	1.5473	1.8677	3.7828	5.2136	3.4824	2.9757	2.4690	1.4572	1.5883	1.6359	1.9997	2.0019	4.0322	2.4679	2.6639	2.9422	2.2736	1.2840	1.2495	3.1458	1.6955	1.6862	3.4516	4.1169	3.0334	1.8141	0.4954	1.2612
8.7300			1.3402	5.1200	2.6916	0.8570	3.2810	1.3959	1.1288	1.9706	1.0949	4.1188	1.8063	1.5529	3.6097	3.8889	1.2021	2.9068	2.5863	2.0845	4.4419	1.5473	1.8676	3.7818	5.2117	3.4816	2.9752	2.4689	1.4573	1.5883	1.6359	1.9996	2.0017	4.0311	2.4676	2.6634	2.9415	2.2734	1.2839	1.2495	3.1451	1.6956	1.6862	3.4511	4.1158	3.0329	1.8140	0.4955	1.2610
8.7400			1.3402	5.1181	2.6912	0.8570	3.2806	1.3958	1.1286	1.9706	1.0946	4.1176	1.8063	1.5529	3.6088	3.8878	1.2019	2.9064	2.5856	2.0844	4.4409	1.5472	1.8675	3.7808	5.2099	3.4808	2.9748	2.4687	1.4574	1.5882	1.6359	1.9995	2.0016	4.0301	2.4674	2.6629	2.9408	2.2732	1.2838	1.2495	3.1443	1.6957	1.6862	3.4506	4.1147	3.0324	1.8139	0.4955	1.2608
8.7500			1.3402	5.1164	2.6908	0.8570	3.2801	1.3957	1.1284	1.9706	1.0944	4.1163	1.8063	1.5529	3.6080	3.8867	1.2016	2.9060	2.5849	2.0843	4.4398	1.5472	1.8673	3.7799	5.2081	3.4801	2.9744	2.4686	1.4574	1.5881	1.6360	1.9995	2.0014	4.0292	2.4672	2.6624	2.9400	2.2730	1.2838	1.2495	3.1436	1.6959	1.6862	3.4501	4.1136	3.0320	1.8138	0.4956	1.2606
8.7600			1.3402	5.1147	2.6904	0.8571	3.2797	1.3956	1.1282	1.9706	1.0941	4.1150	1.8064	1.5529	3.6072	3.8856	1.2014	2.9055	2.5843	2.0843	4.4388	1.5471	1.8672	3.7789	5.2063	3.4794	2.9739	2.4685	1.4575	1.5881	1.6360	1.9994	2.0013	4.0281	2.4669	2.6619	2.9393	2.2728	1.2837	1.2495	3.1428	1.6960	1.6861	3.4497	4.1125	3.0315	1.8137	0.4956	1.2604
8.7700			1.3402	5.1131	2.6900	0.8571	3.2793	1.3955	1.1280	1.9706	1.0939	4.1138	1.8064	1.5529	3.6065	3.8846	1.2011	2.9052	2.5836	2.0842	4.4378	1.5471	1.8671	3.7780	5.2047	3.4788	2.9735	2.4684	1.4576	1.5880	1.6360	1.9994	2.0011	4.0271	2.4665	2.6614	2.9386	2.2726	1.2837	1.2495	3.1421	1.6961	1.6861	3.4492	4.1114	3.0310	1.8136	0.4956	1.2603
8.7800			1.3403	5.1114	2.6896	0.8572	3.2788	1.3954	1.1277	1.9706	1.0936	4.1125	1.8065	1.5530	3.6057	3.8836	1.2008	2.9047	2.5830	2.0841	4.4368	1.5470	1.8670	3.7771	5.2031	3.4780	2.9731	2.4682	1.4576	1.5879	1.6361	1.9993	2.0009	4.0261	2.4662	2.6609	2.9379	2.2724	1.2836	1.2495	3.1414	1.6962	1.6861	3.4488	4.1104	3.0306	1.8135	0.4957	1.2601
8.7900			1.3403	5.1097	2.6892	0.8572	3.2784	1.3953	1.1275	1.9707	1.0934	4.1114	1.8066	1.5530	3.6050	3.8826	1.2006	2.9042	2.5824	2.0840	4.4358	1.5470	1.8669	3.7762	5.2015	3.4774	2.9727	2.4681	1.4577	1.5878	1.6362	1.9993	2.0008	4.0252	2.4660	2.6604	2.9372	2.2722	1.2836	1.2496	3.1407	1.6963	1.6861	3.4484	4.1094	3.0301	1.8134	0.4957	1.2599
8.8000			1.3403	5.1082	2.6888	0.8572	3.2780	1.3952	1.1273	1.9707	1.0931	4.1102	1.8066	1.5530	3.6042	3.8816	1.2003	2.9038	2.5819	2.0840	4.4348	1.5469	1.8668	3.7754	5.2000	3.4767	2.9723	2.4680	1.4578	1.5878	1.6362	1.9992	2.0006	4.0243	2.4657	2.6600	2.9365	2.2720	1.2835	1.2496	3.1400	1.6964	1.6861	3.4479	4.1084	3.0296	1.8133	0.4958	1.2597
8.8100			1.3403	5.1066	2.6884	0.8573	3.2776	1.3951	1.1271	1.9707	1.0929	4.1090	1.8067	1.5530	3.6035	3.8806	1.2001	2.9034	2.5814	2.0839	4.4339	1.5469	1.8667	3.7745	5.1985	3.4760	2.9718	2.4679	1.4578	1.5877	1.6362	1.9992	2.0005	4.0233	2.4654	2.6595	2.9358	2.2718	1.2835	1.2496	3.1393	1.6965	1.6861	3.4475	4.1074	3.0292	1.8132	0.4958	1.2596
8.8200			1.3403	5.1051	2.6880	0.8573	3.2772	1.3950	1.1269	1.9707	1.0926	4.1079	1.8067	1.5530	3.6028	3.8797	1.1999	2.9030	2.5808	2.0838	4.4330	1.5468	1.8665	3.7736	5.1971	3.4753	2.9714	2.4678	1.4579	1.5876	1.6362	1.9991	2.0004	4.0224	2.4651	2.6591	2.9352	2.2716	1.2834	1.2496	3.1386	1.6966	1.6861	3.4471	4.1064	3.0288	1.8131	0.4958	1.2594
8.8300			1.3403	5.1036	2.6877	0.8573	3.2768	1.3950	1.1267	1.9707	1.0924	4.1067	1.8068	1.5530	3.6021	3.8787	1.1996	2.9026	2.5802	2.0838	4.4321	1.5468	1.8664	3.7728	5.1957	3.4746	2.9710	2.4676	1.4580	1.5876	1.6362	1.9991	2.0002	4.0215	2.4649	2.6587	2.9345	2.2714	1.2834	1.2496	3.1379	1.6967	1.6861	3.4466	4.1055	3.0284	1.8130	0.4959	1.2592
8.8400			1.3404	5.1021	2.6873	0.8574	3.2764	1.3949	1.1265	1.9707	1.0922	4.1056	1.8068	1.5530	3.6014	3.8778	1.1994	2.9022	2.5796	2.0837	4.4312	1.5467	1.8663	3.7720	5.1943	3.4740	2.9707	2.4675	1.4580	1.5875	1.6362	1.9990	2.0001	4.0205	2.4647	2.6582	2.9339	2.2712	1.2833	1.2496	3.1373	1.6968	1.6860	3.4462	4.1046	3.0280	1.8129	0.4959	1.2591
8.8500			1.3404	5.1007	2.6870	0.8574	3.2760	1.3948	1.1263	1.9708	1.0919	4.1045	1.8069	1.5530	3.6008	3.8769	1.1991	2.9018	2.5791	2.0837	4.4304	1.5467	1.8663	3.7712	5.1931	3.4734	2.9703	2.4674	1.4581	1.5875	1.6363	1.9990	1.9999	4.0197	2.4644	2.6578	2.9333	2.2711	1.2833	1.2496	3.1366	1.6969	1.6860	3.4458	4.1037	3.0276	1.8128	0.4960	1.2589
8.8600			1.3404	5.0994	2.6866	0.8574	3.2757	1.3947	1.1261	1.9708	1.0917	4.1034	1.8069	1.5530	3.6001	3.8760	1.1989	2.9014	2.5787	2.0836	4.4295	1.5467	1.8662	3.7704	5.1918	3.4728	2.9699	2.4673	1.4582	1.5874	1.6363	1.9989	1.9998	4.0188	2.4642	2.6574	2.9327	2.2709	1.2832	1.2496	3.1360	1.6970	1.6860	3.4455	4.1028	3.0272	1.8127	0.4960	1.2588
8.8700			1.3404	5.0979	2.6862	0.8575	3.2753	1.3947	1.1259	1.9708	1.0915	4.1023	1.8069	1.5530	3.5995	3.8751	1.1987	2.9011	2.5782	2.0836	4.4287	1.5466	1.8661	3.7696	5.1906	3.4722	2.9695	2.4672	1.4582	1.5874	1.6364	1.9989	1.9997	4.0179	2.4640	2.6570	2.9322	2.2707	1.2832	1.2496	3.1354	1.6971	1.6860	3.4451	4.1019	3.0268	1.8127	0.4960	1.2586
8.8800			1.3404	5.0965	2.6859	0.8575	3.2749	1.3946	1.1257	1.9708	1.0913	4.1014	1.8070	1.5530	3.5988	3.8743	1.1984	2.9007	2.5776	2.0835	4.4279	1.5466	1.8660	3.7688	5.1894	3.4716	2.9691	2.4671	1.4583	1.5873	1.6364	1.9988	1.9995	4.0171	2.4637	2.6566	2.9316	2.2705	1.2831	1.2496	3.1348	1.6972	1.6860	3.4447	4.1010	3.0264	1.8126	0.4961	1.2584
8.8900			1.3405	5.0953	2.6856	0.8575	3.2746	1.3945	1.1255	1.9708	1.0910	4.1004	1.8070	1.5530	3.5982	3.8734	1.1982	2.9004	2.5771	2.0834	4.4272	1.5465	1.8659	3.7680	5.1883	3.4710	2.9688	2.4670	1.4584	1.5872	1.6364	1.9988	1.9994	4.0163	2.4635	2.6562	2.9310	2.2704	1.2831	1.2496	3.1342	1.6974	1.6860	3.4444	4.1002	3.0260	1.8125	0.4961	1.2583
8.9000			1.3405	5.0939	2.6852	0.8576	3.2742	1.3944	1.1254	1.9708	1.0908	4.0994	1.8070	1.5530	3.5976	3.8726	1.1980	2.9001	2.5766	2.0834	4.4264	1.5465	1.8658	3.7673	5.1872	3.4704	2.9684	2.4669	1.4584	1.5872	1.6365	1.9987	1.9993	4.0154	2.4633	2.6558	2.9305	2.2702	1.2830	1.2496	3.1336	1.6975	1.6860	3.4440	4.0994	3.0256	1.8124	0.4962	1.2581
8.9100			1.3405	5.0926	2.6849	0.8576	3.2738	1.3943	1.1252	1.9709	1.0906	4.0985	1.8071	1.5530	3.5970	3.8718	1.1978	2.8997	2.5763	2.0833	4.4257	1.5465	1.8657	3.7665	5.1861	3.4698	2.9681	2.4668	1.4585	1.5871	1.6365	1.9987	1.9992	4.0146	2.4631	2.6554	2.9299	2.2700	1.2830	1.2496	3.1330	1.6976	1.6860	3.4437	4.0986	3.0252	1.8123	0.4962	1.2580
8.9200			1.3405	5.0914	2.6846	0.8576	3.2735	1.3943	1.1250	1.9709	1.0904	4.0976	1.8072	1.5531	3.5964	3.8710	1.1975	2.8993	2.5758	2.0833	4.4250	1.5464	1.8656	3.7658	5.1851	3.4692	2.9677	2.4667	1.4586	1.5871	1.6365	1.9986	1.9991	4.0138	2.4628	2.6551	2.9293	2.2699	1.2829	1.2496	3.1324	1.6977	1.6860	3.4433	4.0978	3.0249	1.8123	0.4962	1.2578
8.9300			1.3405	5.0902	2.6843	0.8577	3.2731	1.3943	1.1248	1.9709	1.0902	4.0966	1.8072	1.5531	3.5959	3.8702	1.1973	2.8990	2.5753	2.0832	4.4243	1.5464	1.8655	3.7651	5.1841	3.4687	2.9674	2.4666	1.4586	1.5870	1.6365	1.9986	1.9989	4.0130	2.4627	2.6547	2.9287	2.2697	1.2829	1.2496	3.1318	1.6978	1.6860	3.4429	4.0970	3.0245	1.8122	0.4963	1.2577
8.9400			1.3405	5.0890	2.6840	0.8577	3.2728	1.3942	1.1246	1.9709	1.0900	4.0958	1.8073	1.5531	3.5953	3.8694	1.1971	2.8987	2.5749	2.0832	4.4236	1.5464	1.8654	3.7644	5.1832	3.4682	2.9670	2.4665	1.4587	1.5870	1.6366	1.9986	1.9988	4.0122	2.4624	2.6544	2.9282	2.2696	1.2828	1.2496	3.1312	1.6979	1.6859	3.4425	4.0962	3.0241	1.8121	0.4963	1.2575
8.9500			1.3406	5.0878	2.6837	0.8577	3.2724	1.3942	1.1244	1.9709	1.0898	4.0949	1.8073	1.5531	3.5948	3.8686	1.1969	2.8983	2.5744	2.0831	4.4229	1.5463	1.8653	3.7637	5.1823	3.4676	2.9667	2.4664	1.4587	1.5869	1.6366	1.9985	1.9987	4.0115	2.4622	2.6540	2.9277	2.2694	1.2828	1.2496	3.1307	1.6980	1.6859	3.4422	4.0955	3.0238	1.8120	0.4964	1.2574
8.9600			1.3406	5.0867	2.6834	0.8578	3.2721	1.3941	1.1242	1.9710	1.0895	4.0940	1.8074	1.5531	3.5942	3.8679	1.1967	2.8980	2.5741	2.0831	4.4223	1.5463	1.8652	3.7630	5.1814	3.4671	2.9663	2.4663	1.4588	1.5869	1.6367	1.9985	1.9986	4.0108	2.4620	2.6537	2.9272	2.2692	1.2828	1.2496	3.1301	1.6981	1.6859	3.4418	4.0947	3.0234	1.8120	0.4964	1.2573
8.9700			1.3406	5.0855	2.6830	0.8578	3.2718	1.3941	1.1241	1.9710	1.0893	4.0932	1.8074	1.5531	3.5937	3.8671	1.1965	2.8977	2.5737	2.0830	4.4216	1.5463	1.8652	3.7623	5.1805	3.4666	2.9660	2.4662	1.4589	1.5868	1.6367	1.9985	1.9985	4.0100	2.4618	2.6534	2.9267	2.2691	1.2827	1.2497	3.1296	1.6982	1.6859	3.4415	4.0940	3.0230	1.8119	0.4964	1.2571
8.9800			1.3406	5.0844	2.6827	0.8578	3.2714	1.3940	1.1239	1.9710	1.0891	4.0924	1.8074	1.5531	3.5932	3.8664	1.1963	2.8974	2.5732	2.0830	4.4210	1.5462	1.8651	3.7616	5.1797	3.4661	2.9657	2.4661	1.4589	1.5867	1.6367	1.9984	1.9984	4.0092	2.4615	2.6530	2.9262	2.2689	1.2827	1.2497	3.1291	1.6983	1.6859	3.4413	4.0933	3.0227	1.8118	0.4965	1.2570
8.9900			1.3406	5.0833	2.6824	0.8579	3.2711	1.3939	1.1237	1.9710	1.0889	4.0916	1.8075	1.5531	3.5926	3.8657	1.1961	2.8971	2.5728	2.0829	4.4204	1.5462	1.8650	3.7610	5.1789	3.4655	2.9654	2.4660	1.4590	1.5867	1.6367	1.9984	1.9983	4.0086	2.4613	2.6527	2.9258	2.2688	1.2827	1.2497	3.1286	1.6984	1.6859	3.4410	4.0926	3.0223	1.8118	0.4965	1.2568
9.0000			1.3407	5.0823	2.6822	0.8579	3.2708	1.3939	1.1235	1.9711	1.0887	4.0908	1.8075	1.5531	3.5921	3.8650	1.1959	2.8967	2.5725	2.0829	4.4198	1.5462	1.8649	3.7603	5.1781	3.4650	2.9650	2.4659	1.4591	1.5866	1.6367	1.9984	1.9982	4.0078	2.4611	2.6524	2.9253	2.2687	1.2826	1.2497	3.1280	1.6985	1.6859	3.4407	4.0919	3.0220	1.8117	0.4965	1.2567
9.0100			1.3407	5.0812	2.6819	0.8579	3.2705	1.3938	1.1234	1.9711	1.0885	4.0901	1.8076	1.5532	3.5917	3.8643	1.1957	2.8965	2.5722	2.0828	4.4193	1.5461	1.8649	3.7597	5.1773	3.4645	2.9647	2.4658	1.4591	1.5866	1.6367	1.9983	1.9981	4.0071	2.4610	2.6521	2.9248	2.2685	1.2826	1.2497	3.1275	1.6985	1.6859	3.4403	4.0913	3.0217	1.8117	0.4966	1.2566
9.0200			1.3407	5.0802	2.6816	0.8580	3.2702	1.3937	1.1232	1.9711	1.0883	4.0893	1.8076	1.5532	3.5912	3.8636	1.1955	2.8962	2.5718	2.0828	4.4187	1.5461	1.8648	3.7591	5.1766	3.4639	2.9644	2.4657	1.4592	1.5866	1.6368	1.9983	1.9980	4.0064	2.4607	2.6518	2.9244	2.2684	1.2825	1.2497	3.1270	1.6986	1.6859	3.4399	4.0906	3.0214	1.8116	0.4966	1.2564
9.0300			1.3407	5.0792	2.6813	0.8580	3.2699	1.3937	1.1230	1.9711	1.0881	4.0886	1.8076	1.5532	3.5907	3.8630	1.1953	2.8959	2.5716	2.0827	4.4182	1.5461	1.8647	3.7584	5.1759	3.4634	2.9641	2.4657	1.4593	1.5865	1.6368	1.9983	1.9979	4.0058	2.4605	2.6515	2.9239	2.2682	1.2825	1.2497	3.1265	1.6987	1.6859	3.4397	4.0900	3.0211	1.8115	0.4966	1.2563
9.0400			1.3407	5.0782	2.6810	0.8580	3.2696	1.3937	1.1228	1.9711	1.0879	4.0879	1.8077	1.5532	3.5902	3.8623	1.1951	2.8956	2.5712	2.0827	4.4176	1.5461	1.8646	3.7578	5.1752	3.4629	2.9638	2.4656	1.4593	1.5865	1.6369	1.9982	1.9978	4.0051	2.4603	2.6512	2.9235	2.2681	1.2825	1.2497	3.1261	1.6988	1.6859	3.4395	4.0893	3.0207	1.8114	0.4967	1.2562
9.0500			1.3407	5.0772	2.6808	0.8580	3.2693	1.3937	1.1227	1.9712	1.0877	4.0872	1.8077	1.5532	3.5898	3.8617	1.1949	2.8953	2.5708	2.0827	4.4171	1.5460	1.8646	3.7572	5.1746	3.4624	2.9635	2.4655	1.4593	1.5864	1.6369	1.9982	1.9977	4.0045	2.4602	2.6509	2.9230	2.2680	1.2824	1.2497	3.1256	1.6989	1.6859	3.4392	4.0887	3.0204	1.8114	0.4967	1.2561
9.0600			1.3408	5.0763	2.6805	0.8581	3.2690	1.3936	1.1225	1.9712	1.0875	4.0864	1.8078	1.5532	3.5893	3.8610	1.1947	2.8951	2.5704	2.0826	4.4166	1.5460	1.8645	3.7566	5.1740	3.4621	2.9632	2.4654	1.4594	1.5864	1.6369	1.9982	1.9976	4.0038	2.4600	2.6506	2.9225	2.2678	1.2824	1.2497	3.1251	1.6990	1.6859	3.4388	4.0881	3.0201	1.8114	0.4968	1.2559
9.0700			1.3408	5.0754	2.6803	0.8581	3.2687	1.3936	1.1223	1.9712	1.0873	4.0858	1.8078	1.5532	3.5889	3.8604	1.1945	2.8949	2.5701	2.0826	4.4161	1.5460	1.8644	3.7561	5.1733	3.4616	2.9629	2.4653	1.4595	1.5864	1.6370	1.9982	1.9975	4.0032	2.4598	2.6504	2.9221	2.2677	1.2824	1.2497	3.1246	1.6991	1.6858	3.4385	4.0875	3.0198	1.8113	0.4968	1.2558
9.0800			1.3408	5.0745	2.6800	0.8581	3.2684	1.3936	1.1222	1.9712	1.0872	4.0852	1.8079	1.5532	3.5885	3.8598	1.1944	2.8946	2.5698	2.0825	4.4156	1.5460	1.8644	3.7555	5.1728	3.4612	2.9627	2.4652	1.4595	1.5863	1.6370	1.9981	1.9974	4.0026	2.4596	2.6501	2.9217	2.2676	1.2823	1.2497	3.1242	1.6992	1.6858	3.4383	4.0869	3.0195	1.8112	0.4968	1.2557
9.0900			1.3408	5.0736	2.6798	0.8582	3.2681	1.3935	1.1220	1.9713	1.0870	4.0845	1.8079	1.5533	3.5880	3.8592	1.1942	2.8943	2.5695	2.0825	4.4151	1.5459	1.8643	3.7549	5.1722	3.4607	2.9624	2.4652	1.4596	1.5863	1.6370	1.9981	1.9973	4.0019	2.4595	2.6498	2.9213	2.2675	1.2823	1.2497	3.1237	1.6993	1.6858	3.4381	4.0864	3.0192	1.8112	0.4969	1.2556
9.1000			1.3408	5.0727	2.6795	0.8582	3.2678	1.3935	1.1219	1.9713	1.0868	4.0839	1.8079	1.5533	3.5876	3.8586	1.1940	2.8940	2.5692	2.0824	4.4146	1.5459	1.8643	3.7544	5.1717	3.4602	2.9621	2.4651	1.4597	1.5862	1.6371	1.9981	1.9972	4.0013	2.4593	2.6496	2.9209	2.2673	1.2823	1.2498	3.1233	1.6994	1.6858	3.4378	4.0858	3.0190	1.8111	0.4969	1.2554
9.1100			1.3409	5.0718	2.6793	0.8582	3.2675	1.3934	1.1217	1.9713	1.0866	4.0832	1.8080	1.5533	3.5872	3.8580	1.1938	2.8938	2.5690	2.0824	4.4142	1.5459	1.8642	3.7538	5.1711	3.4598	2.9618	2.4650	1.4597	1.5862	1.6371	1.9980	1.9971	4.0008	2.4591	2.6493	2.9205	2.2672	1.2823	1.2497	3.1228	1.6995	1.6858	3.4376	4.0853	3.0187	1.8111	0.4969	1.2553
9.1200			1.3409	5.0710	2.6791	0.8583	3.2673	1.3934	1.1215	1.9713	1.0864	4.0826	1.8080	1.5533	3.5868	3.8575	1.1937	2.8935	2.5687	2.0824	4.4137	1.5459	1.8641	3.7533	5.1706	3.4593	2.9615	2.4649	1.4598	1.5861	1.6372	1.9980	1.9971	4.0002	2.4589	2.6491	2.9201	2.2671	1.2822	1.2498	3.1224	1.6996	1.6858	3.4374	4.0847	3.0184	1.8110	0.4970	1.2552
9.1300			1.3409	5.0702	2.6788	0.8583	3.2670	1.3934	1.1214	1.9714	1.0862	4.0821	1.8081	1.5533	3.5864	3.8569	1.1935	2.8932	2.5685	2.0823	4.4133	1.5458	1.8641	3.7528	5.1701	3.4589	2.9613	2.4649	1.4598	1.5861	1.6372	1.9980	1.9970	3.9996	2.4588	2.6488	2.9197	2.2670	1.2822	1.2498	3.1220	1.6997	1.6858	3.4371	4.0842	3.0181	1.8109	0.4970	1.2551
9.1400			1.3409	5.0694	2.6786	0.8583	3.2667	1.3933	1.1212	1.9714	1.0860	4.0815	1.8081	1.5533	3.5860	3.8563	1.1933	2.8930	2.5682	2.0823	4.4129	1.5458	1.8640	3.7522	5.1697	3.4584	2.9610	2.4648	1.4599	1.5861	1.6373	1.9980	1.9969	3.9990	2.4586	2.6486	2.9194	2.2669	1.2822	1.2498	3.1216	1.6997	1.6858	3.4369	4.0837	3.0179	1.8109	0.4970	1.2550
9.1500			1.3409	5.0686	2.6784	0.8583	3.2664	1.3933	1.1211	1.9714	1.0859	4.0809	1.8082	1.5534	3.5857	3.8558	1.1931	2.8928	2.5679	2.0823	4.4125	1.5458	1.8639	3.7517	5.1692	3.4580	2.9608	2.4647	1.4600	1.5860	1.6373	1.9979	1.9968	3.9985	2.4584	2.6484	2.9190	2.2667	1.2821	1.2498	3.1212	1.6998	1.6858	3.4367	4.0832	3.0176	1.8109	0.4971	1.2549
9.1600			1.3409	5.0678	2.6782	0.8584	3.2662	1.3932	1.1209	1.9714	1.0857	4.0804	1.8082	1.5534	3.5853	3.8553	1.1930	2.8926	2.5677	2.0822	4.4121	1.5458	1.8639	3.7512	5.1688	3.4576	2.9605	2.4646	1.4600	1.5860	1.6373	1.9979	1.9967	3.9979	2.4583	2.6482	2.9187	2.2666	1.2821	1.2498	3.1208	1.6999	1.6858	3.4365	4.0827	3.0174	1.8108	0.4971	1.2548
9.1700			1.3410	5.0670	2.6779	0.8584	3.2659	1.3932	1.1208	1.9715	1.0855	4.0798	1.8082	1.5534	3.5849	3.8548	1.1928	2.8923	2.5674	2.0822	4.4117	1.5458	1.8638	3.7507	5.1684	3.4573	2.9602	2.4645	1.4601	1.5860	1.6373	1.9979	1.9967	3.9973	2.4581	2.6479	2.9183	2.2665	1.2821	1.2498	3.1204	1.7000	1.6858	3.4362	4.0822	3.0171	1.8108	0.4971	1.2547
9.1800			1.3410	5.0662	2.6777	0.8584	3.2657	1.3932	1.1206	1.9715	1.0853	4.0793	1.8083	1.5534	3.5846	3.8542	1.1926	2.8921	2.5672	2.0822	4.4113	1.5458	1.8638	3.7502	5.1680	3.4569	2.9600	2.4645	1.4601	1.5860	1.6374	1.9979	1.9966	3.9968	2.4579	2.6477	2.9179	2.2664	1.2821	1.2498	3.1200	1.7001	1.6858	3.4360	4.0817	3.0169	1.8107	0.4972	1.2545
9.1900			1.3410	5.0656	2.6775	0.8584	3.2654	1.3931	1.1205	1.9715	1.0852	4.0788	1.8083	1.5534	3.5842	3.8537	1.1925	2.8919	2.5670	2.0821	4.4110	1.5457	1.8637	3.7497	5.1676	3.4565	2.9598	2.4644	1.4602	1.5859	1.6374	1.9979	1.9965	3.9963	2.4578	2.6475	2.9176	2.2663	1.2820	1.2498	3.1196	1.7002	1.6858	3.4358	4.0812	3.0166	1.8107	0.4972	1.2544
9.2000			1.3410	5.0648	2.6773	0.8585	3.2652	1.3931	1.1203	1.9716	1.0850	4.0783	1.8084	1.5534	3.5839	3.8532	1.1923	2.8917	2.5667	2.0821	4.4106	1.5457	1.8636	3.7493	5.1672	3.4561	2.9595	2.4643	1.4602	1.5859	1.6374	1.9979	1.9964	3.9958	2.4576	2.6473	2.9172	2.2662	1.2820	1.2498	3.1192	1.7003	1.6858	3.4356	4.0808	3.0163	1.8106	0.4972	1.2543
9.2100			1.3410	5.0641	2.6771	0.8585	3.2649	1.3931	1.1202	1.9716	1.0848	4.0778	1.8084	1.5535	3.5836	3.8528	1.1922	2.8914	2.5664	2.0821	4.4102	1.5457	1.8636	3.7488	5.1668	3.4558	2.9593	2.4643	1.4603	1.5858	1.6374	1.9978	1.9964	3.9952	2.4575	2.6471	2.9169	2.2661	1.2820	1.2498	3.1189	1.7003	1.6858	3.4354	4.0803	3.0161	1.8106	0.4973	1.2542
9.2200			1.3410	5.0635	2.6769	0.8585	3.2647	1.3931	1.1200	1.9716	1.0846	4.0773	1.8084	1.5535	3.5832	3.8523	1.1920	2.8912	2.5662	2.0820	4.4099	1.5457	1.8636	3.7483	5.1665	3.4554	2.9590	2.4642	1.4603	1.5858	1.6374	1.9978	1.9963	3.9948	2.4574	2.6469	2.9166	2.2660	1.2820	1.2498	3.1185	1.7004	1.6858	3.4352	4.0799	3.0158	1.8105	0.4973	1.2541
9.2300			1.3411	5.0627	2.6767	0.8586	3.2644	1.3930	1.1199	1.9716	1.0845	4.0769	1.8085	1.5535	3.5829	3.8518	1.1919	2.8910	2.5660	2.0820	4.4096	1.5457	1.8635	3.7479	5.1662	3.4550	2.9588	2.4641	1.4604	1.5858	1.6374	1.9978	1.9962	3.9943	2.4572	2.6467	2.9163	2.2659	1.2819	1.2498	3.1181	1.7005	1.6858	3.4349	4.0795	3.0156	1.8105	0.4973	1.2540
9.2400			1.3411	5.0621	2.6765	0.8586	3.2642	1.3930	1.1197	1.9717	1.0843	4.0764	1.8085	1.5535	3.5826	3.8514	1.1917	2.8907	2.5659	2.0820	4.4092	1.5457	1.8635	3.7474	5.1658	3.4546	2.9586	2.4641	1.4604	1.5858	1.6375	1.9978	1.9962	3.9937	2.4571	2.6465	2.9160	2.2658	1.2819	1.2499	3.1178	1.7006	1.6858	3.4348	4.0790	3.0153	1.8105	0.4974	1.2539
9.2500			1.3411	5.0615	2.6763	0.8586	3.2640	1.3930	1.1196	1.9717	1.0841	4.0759	1.8085	1.5535	3.5823	3.8509	1.1916	2.8905	2.5656	2.0820	4.4089	1.5456	1.8634	3.7470	5.1655	3.4542	2.9583	2.4640	1.4605	1.5857	1.6375	1.9978	1.9961	3.9933	2.4570	2.6463	2.9156	2.2657	1.2819	1.2498	3.1174	1.7007	1.6858	3.4345	4.0786	3.0151	1.8104	0.4974	1.2538
9.2600			1.3411	5.0609	2.6761	0.8586	3.2637	1.3929	1.1194	1.9717	1.0840	4.0754	1.8086	1.5536	3.5820	3.8505	1.1914	2.8904	2.5655	2.0819	4.4086	1.5456	1.8634	3.7466	5.1652	3.4538	2.9581	2.4639	1.4605	1.5857	1.6375	1.9977	1.9960	3.9928	2.4569	2.6461	2.9153	2.2656	1.2819	1.2499	3.1171	1.7008	1.6858	3.4342	4.0782	3.0149	1.8104	0.4974	1.2537
9.2700			1.3411	5.0602	2.6759	0.8587	3.2635	1.3929	1.1193	1.9717	1.0838	4.0750	1.8086	1.5536	3.5817	3.8500	1.1913	2.8901	2.5653	2.0819	4.4083	1.5456	1.8633	3.7461	5.1650	3.4536	2.9579	2.4639	1.4606	1.5857	1.6376	1.9977	1.9960	3.9923	2.4567	2.6460	2.9150	2.2655	1.2819	1.2499	3.1167	1.7009	1.6858	3.4340	4.0778	3.0147	1.8103	0.4975	1.2536
9.2800			1.3411	5.0597	2.6757	0.8587	3.2633	1.3929	1.1192	1.9718	1.0836	4.0746	1.8087	1.5536	3.5814	3.8496	1.1911	2.8899	2.5650	2.0819	4.4080	1.5456	1.8633	3.7457	5.1647	3.4531	2.9577	2.4638	1.4606	1.5857	1.6376	1.9977	1.9959	3.9919	2.4566	2.6458	2.9147	2.2654	1.2818	1.2499	3.1164	1.7009	1.6858	3.4339	4.0774	3.0144	1.8104	0.4975	1.2535
9.2900			1.3412	5.0590	2.6755	0.8587	3.2631	1.3929	1.1190	1.9718	1.0835	4.0743	1.8087	1.5536	3.5811	3.8492	1.1910	2.8897	2.5648	2.0819	4.4077	1.5456	1.8633	3.7453	5.1644	3.4528	2.9575	2.4637	1.4607	1.5856	1.6376	1.9977	1.9959	3.9915	2.4565	2.6456	2.9144	2.2653	1.2818	1.2499	3.1161	1.7010	1.6858	3.4338	4.0770	3.0142	1.8103	0.4975	1.2534
9.3000			1.3412	5.0585	2.6754	0.8587	3.2628	1.3929	1.1189	1.9718	1.0833	4.0739	1.8088	1.5536	3.5808	3.8488	1.1908	2.8895	2.5646	2.0818	4.4075	1.5456	1.8632	3.7449	5.1642	3.4525	2.9573	2.4637	1.4608	1.5856	1.6377	1.9977	1.9958	3.9910	2.4564	2.6455	2.9141	2.2653	1.2818	1.2499	3.1157	1.7011	1.6858	3.4335	4.0767	3.0140	1.8103	0.4975	1.2534
9.3100			1.3412	5.0579	2.6752	0.8588	3.2626	1.3929	1.1188	1.9719	1.0832	4.0735	1.8088	1.5537	3.5806	3.8484	1.1907	2.8894	2.5645	2.0818	4.4072	1.5456	1.8632	3.7445	5.1639	3.4521	2.9570	2.4636	1.4608	1.5856	1.6378	1.9977	1.9957	3.9905	2.4562	2.6453	2.9138	2.2652	1.2818	1.2499	3.1154	1.7012	1.6858	3.4334	4.0763	3.0138	1.8102	0.4976	1.2533
9.3200			1.3412	5.0573	2.6750	0.8588	3.2624	1.3929	1.1186	1.9719	1.0830	4.0731	1.8089	1.5537	3.5803	3.8480	1.1906	2.8892	2.5643	2.0818	4.4069	1.5456	1.8631	3.7441	5.1637	3.4519	2.9568	2.4636	1.4609	1.5855	1.6378	1.9977	1.9957	3.9901	2.4561	2.6451	2.9136	2.2651	1.2818	1.2499	3.1151	1.7013	1.6858	3.4332	4.0759	3.0136	1.8102	0.4976	1.2532
9.3300			1.3412	5.0568	2.6749	0.8588	3.2622	1.3928	1.1185	1.9719	1.0829	4.0727	1.8089	1.5537	3.5800	3.8476	1.1904	2.8890	2.5641	2.0817	4.4067	1.5455	1.8631	3.7437	5.1635	3.4516	2.9566	2.4635	1.4609	1.5855	1.6378	1.9977	1.9956	3.9897	2.4559	2.6450	2.9133	2.2650	1.2817	1.2499	3.1148	1.7013	1.6858	3.4331	4.0756	3.0134	1.8102	0.4976	1.2531
9.3400			1.3412	5.0562	2.6747	0.8588	3.2620	1.3928	1.1184	1.9719	1.0827	4.0722	1.8089	1.5537	3.5798	3.8472	1.1903	2.8888	2.5640	2.0817	4.4064	1.5455	1.8630	3.7433	5.1633	3.4513	2.9564	2.4635	1.4610	1.5855	1.6378	1.9976	1.9956	3.9892	2.4558	2.6448	2.9130	2.2649	1.2817	1.2499	3.1145	1.7014	1.6858	3.4329	4.0752	3.0132	1.8102	0.4977	1.2530
9.3500			1.3413	5.0557	2.6745	0.8589	3.2618	1.3928	1.1182	1.9720	1.0825	4.0718	1.8090	1.5537	3.5795	3.8468	1.1902	2.8886	2.5638	2.0817	4.4062	1.5455	1.8630	3.7430	5.1631	3.4509	2.9562	2.4634	1.4610	1.5855	1.6379	1.9976	1.9955	3.9888	2.4557	2.6447	2.9128	2.2648	1.2817	1.2499	3.1142	1.7015	1.6858	3.4328	4.0749	3.0130	1.8101	0.4977	1.2529
9.3600			1.3413	5.0552	2.6744	0.8589	3.2616	1.3928	1.1181	1.9720	1.0824	4.0715	1.8090	1.5538	3.5793	3.8464	1.1900	2.8884	2.5638	2.0817	4.4059	1.5455	1.8629	3.7426	5.1629	3.4506	2.9560	2.4633	1.4611	1.5854	1.6379	1.9976	1.9955	3.9885	2.4556	2.6445	2.9125	2.2648	1.2817	1.2499	3.1139	1.7016	1.6858	3.4326	4.0746	3.0128	1.8101	0.4977	1.2528
9.3700			1.3413	5.0547	2.6742	0.8589	3.2614	1.3928	1.1180	1.9720	1.0822	4.0711	1.8090	1.5538	3.5791	3.8461	1.1899	2.8883	2.5636	2.0817	4.4057	1.5455	1.8629	3.7422	5.1627	3.4503	2.9559	2.4633	1.4611	1.5854	1.6379	1.9976	1.9954	3.9881	2.4555	2.6444	2.9123	2.2647	1.2817	1.2499	3.1136	1.7017	1.6858	3.4325	4.0743	3.0126	1.8101	0.4977	1.2528
9.3800			1.3413	5.0542	2.6741	0.8589	3.2612	1.3928	1.1178	1.9721	1.0821	4.0708	1.8091	1.5538	3.5788	3.8457	1.1898	2.8881	2.5634	2.0817	4.4055	1.5455	1.8629	3.7419	5.1625	3.4500	2.9557	2.4632	1.4612	1.5854	1.6380	1.9976	1.9954	3.9877	2.4554	2.6443	2.9120	2.2646	1.2817	1.2499	3.1133	1.7017	1.6858	3.4323	4.0739	3.0124	1.8101	0.4978	1.2527
9.3900			1.3413	5.0537	2.6739	0.8590	3.2610	1.3928	1.1177	1.9721	1.0819	4.0705	1.8091	1.5538	3.5786	3.8454	1.1896	2.8879	2.5633	2.0816	4.4053	1.5455	1.8628	3.7415	5.1624	3.4497	2.9555	2.4632	1.4612	1.5854	1.6380	1.9976	1.9953	3.9873	2.4553	2.6441	2.9118	2.2645	1.2816	1.2500	3.1130	1.7018	1.6858	3.4322	4.0736	3.0122	1.8100	0.4978	1.2526
9.4000			1.3413	5.0532	2.6738	0.8590	3.2608	1.3928	1.1176	1.9721	1.0818	4.0701	1.8092	1.5539	3.5784	3.8450	1.1895	2.8878	2.5631	2.0816	4.4050	1.5455	1.8628	3.7412	5.1622	3.4494	2.9553	2.4631	1.4613	1.5854	1.6380	1.9976	1.9953	3.9869	2.4552	2.6440	2.9116	2.2645	1.2816	1.2500	3.1128	1.7019	1.6858	3.4321	4.0733	3.0120	1.8100	0.4978	1.2525
9.4100			1.3414	5.0528	2.6736	0.8590	3.2606	1.3928	1.1175	1.9721	1.0816	4.0698	1.8092	1.5539	3.5781	3.8447	1.1894	2.8877	2.5630	2.0816	4.4048	1.5455	1.8628	3.7408	5.1621	3.4491	2.9551	2.4631	1.4613	1.5854	1.6381	1.9976	1.9953	3.9865	2.4550	2.6439	2.9114	2.2644	1.2816	1.2500	3.1125	1.7020	1.6858	3.4320	4.0730	3.0119	1.8100	0.4979	1.2524
9.4200			1.3414	5.0523	2.6735	0.8590	3.2604	1.3927	1.1173	1.9722	1.0815	4.0695	1.8093	1.5539	3.5779	3.8444	1.1893	2.8875	2.5629	2.0816	4.4046	1.5455	1.8627	3.7405	5.1619	3.4489	2.9549	2.4630	1.4614	1.5853	1.6381	1.9976	1.9952	3.9862	2.4549	2.6437	2.9111	2.2643	1.2816	1.2500	3.1122	1.7020	1.6858	3.4318	4.0727	3.0117	1.8100	0.4979	1.2524
9.4300			1.3414	5.0519	2.6733	0.8591	3.2602	1.3927	1.1172	1.9722	1.0814	4.0693	1.8093	1.5539	3.5777	3.8440	1.1891	2.8873	2.5628	2.0816	4.4044	1.5455	1.8627	3.7402	5.1618	3.4486	2.9548	2.4630	1.4614	1.5853	1.6381	1.9976	1.9952	3.9858	2.4548	2.6436	2.9109	2.2642	1.2816	1.2500	3.1120	1.7021	1.6858	3.4316	4.0725	3.0115	1.8100	0.4979	1.2523
9.4400			1.3414	5.0514	2.6732	0.8591	3.2600	1.3927	1.1171	1.9722	1.0812	4.0689	1.8093	1.5539	3.5775	3.8437	1.1890	2.8872	2.5627	2.0815	4.4043	1.5455	1.8626	3.7398	5.1617	3.4483	2.9546	2.4629	1.4615	1.5853	1.6382	1.9976	1.9951	3.9854	2.4547	2.6435	2.9107	2.2642	1.2816	1.2500	3.1117	1.7022	1.6858	3.4314	4.0722	3.0114	1.8099	0.4979	1.2522
9.4500			1.3414	5.0510	2.6730	0.8591	3.2599	1.3927	1.1170	1.9723	1.0811	4.0687	1.8094	1.5540	3.5773	3.8434	1.1889	2.8870	2.5626	2.0815	4.4041	1.5455	1.8626	3.7395	5.1615	3.4480	2.9544	2.4629	1.4615	1.5853	1.6382	1.9976	1.9951	3.9851	2.4546	2.6434	2.9105	2.2641	1.2816	1.2500	3.1114	1.7023	1.6858	3.4313	4.0719	3.0112	1.8099	0.4980	1.2521
9.4600			1.3414	5.0506	2.6729	0.8591	3.2597	1.3927	1.1169	1.9723	1.0809	4.0684	1.8094	1.5540	3.5771	3.8431	1.1888	2.8869	2.5625	2.0815	4.4039	1.5455	1.8626	3.7392	5.1614	3.4476	2.9542	2.4628	1.4616	1.5853	1.6382	1.9975	1.9950	3.9847	2.4545	2.6433	2.9103	2.2640	1.2816	1.2500	3.1112	1.7023	1.6858	3.4312	4.0716	3.0111	1.8099	0.4980	1.2521
9.4700			1.3415	5.0502	2.6728	0.8592	3.2595	1.3927	1.1167	1.9723	1.0808	4.0681	1.8094	1.5540	3.5769	3.8428	1.1887	2.8867	2.5624	2.0815	4.4037	1.5454	1.8626	3.7389	5.1613	3.4474	2.9541	2.4628	1.4616	1.5853	1.6383	1.9975	1.9950	3.9843	2.4544	2.6432	2.9101	2.2640	1.2815	1.2500	3.1110	1.7024	1.6858	3.4309	4.0714	3.0109	1.8099	0.4980	1.2520
9.4800			1.3415	5.0497	2.6727	0.8592	3.2593	1.3927	1.1166	1.9724	1.0807	4.0678	1.8095	1.5540	3.5767	3.8425	1.1886	2.8866	2.5623	2.0815	4.4035	1.5454	1.8626	3.7386	5.1612	3.4472	2.9539	2.4627	1.4616	1.5852	1.6383	1.9975	1.9950	3.9840	2.4544	2.6430	2.9099	2.2639	1.2815	1.2500	3.1107	1.7025	1.6858	3.4308	4.0711	3.0107	1.8099	0.4981	1.2519
9.4900			1.3415	5.0494	2.6725	0.8592	3.2592	1.3927	1.1165	1.9724	1.0805	4.0675	1.8095	1.5541	3.5765	3.8422	1.1884	2.8864	2.5623	2.0815	4.4034	1.5454	1.8625	3.7383	5.1611	3.4469	2.9537	2.4627	1.4617	1.5852	1.6384	1.9975	1.9949	3.9837	2.4542	2.6429	2.9097	2.2639	1.2815	1.2500	3.1105	1.7026	1.6858	3.4308	4.0709	3.0106	1.8098	0.4981	1.2518
9.5000			1.3415	5.0490	2.6724	0.8592	3.2590	1.3927	1.1164	1.9724	1.0804	4.0673	1.8095	1.5541	3.5763	3.8419	1.1883	2.8863	2.5622	2.0814	4.4032	1.5454	1.8625	3.7380	5.1610	3.4468	2.9536	2.4626	1.4617	1.5852	1.6383	1.9975	1.9949	3.9834	2.4542	2.6428	2.9095	2.2638	1.2815	1.2500	3.1102	1.7026	1.6858	3.4307	4.0706	3.0104	1.8098	0.4981	1.2518
9.5100			1.3415	5.0486	2.6722	0.8592	3.2588	1.3927	1.1163	1.9725	1.0802	4.0670	1.8096	1.5541	3.5762	3.8416	1.1882	2.8862	2.5620	2.0814	4.4031	1.5454	1.8625	3.7377	5.1609	3.4465	2.9534	2.4626	1.4618	1.5852	1.6384	1.9975	1.9949	3.9830	2.4541	2.6427	2.9093	2.2637	1.2815	1.2500	3.1100	1.7027	1.6858	3.4305	4.0704	3.0102	1.8098	0.4981	1.2517
9.5200			1.3415	5.0482	2.6721	0.8593	3.2587	1.3927	1.1162	1.9725	1.0801	4.0668	1.8096	1.5541	3.5760	3.8414	1.1881	2.8861	2.5619	2.0814	4.4029	1.5454	1.8624	3.7374	5.1609	3.4463	2.9533	2.4626	1.4618	1.5852	1.6384	1.9975	1.9948	3.9827	2.4540	2.6426	2.9091	2.2637	1.2815	1.2500	3.1098	1.7028	1.6858	3.4303	4.0701	3.0101	1.8098	0.4982	1.2516
9.5300			1.3416	5.0479	2.6720	0.8593	3.2585	1.3927	1.1160	1.9725	1.0800	4.0666	1.8096	1.5542	3.5758	3.8411	1.1880	2.8860	2.5618	2.0814	4.4028	1.5454	1.8624	3.7372	5.1608	3.4460	2.9531	2.4625	1.4619	1.5852	1.6384	1.9975	1.9948	3.9824	2.4539	2.6426	2.9090	2.2636	1.2815	1.2501	3.1096	1.7028	1.6858	3.4302	4.0699	3.0099	1.8098	0.4982	1.2516
9.5400			1.3416	5.0475	2.6719	0.8593	3.2583	1.3927	1.1159	1.9726	1.0798	4.0663	1.8097	1.5542	3.5756	3.8408	1.1879	2.8858	2.5617	2.0814	4.4026	1.5454	1.8624	3.7369	5.1607	3.4457	2.9530	2.4625	1.4619	1.5851	1.6384	1.9975	1.9948	3.9822	2.4539	2.6425	2.9088	2.2636	1.2815	1.2501	3.1094	1.7029	1.6858	3.4301	4.0697	3.0098	1.8098	0.4982	1.2515
9.5500			1.3416	5.0472	2.6718	0.8593	3.2582	1.3927	1.1158	1.9726	1.0797	4.0661	1.8097	1.5542	3.5755	3.8406	1.1878	2.8857	2.5616	2.0814	4.4025	1.5454	1.8624	3.7366	5.1607	3.4455	2.9528	2.4624	1.4620	1.5851	1.6385	1.9975	1.9947	3.9819	2.4537	2.6424	2.9086	2.2635	1.2815	1.2501	3.1091	1.7030	1.6858	3.4301	4.0695	3.0096	1.8098	0.4983	1.2514
9.5600			1.3416	5.0468	2.6717	0.8594	3.2580	1.3927	1.1157	1.9726	1.0796	4.0659	1.8098	1.5542	3.5753	3.8403	1.1877	2.8855	2.5615	2.0814	4.4024	1.5454	1.8624	3.7364	5.1606	3.4453	2.9527	2.4624	1.4620	1.5851	1.6385	1.9975	1.9947	3.9816	2.4536	2.6423	2.9084	2.2635	1.2815	1.2501	3.1089	1.7031	1.6858	3.4301	4.0692	3.0095	1.8097	0.4983	1.2514
9.5700			1.3416	5.0465	2.6716	0.8594	3.2579	1.3927	1.1156	1.9726	1.0795	4.0658	1.8098	1.5543	3.5752	3.8401	1.1876	2.8854	2.5615	2.0814	4.4022	1.5454	1.8623	3.7361	5.1605	3.4451	2.9525	2.4624	1.4620	1.5851	1.6385	1.9975	1.9947	3.9813	2.4535	2.6422	2.9083	2.2634	1.2815	1.2501	3.1087	1.7031	1.6858	3.4300	4.0690	3.0093	1.8097	0.4983	1.2513
9.5800			1.3416	5.0462	2.6715	0.8594	3.2577	1.3927	1.1155	1.9727	1.0793	4.0656	1.8098	1.5543	3.5750	3.8398	1.1875	2.8853	2.5614	2.0814	4.4021	1.5454	1.8623	3.7358	5.1605	3.4448	2.9524	2.4623	1.4621	1.5851	1.6386	1.9975	1.9946	3.9810	2.4535	2.6421	2.9081	2.2633	1.2815	1.2501	3.1085	1.7032	1.6858	3.4299	4.0688	3.0092	1.8098	0.4983	1.2512
9.5900			1.3417	5.0459	2.6714	0.8594	3.2576	1.3927	1.1154	1.9727	1.0792	4.0654	1.8099	1.5543	3.5749	3.8396	1.1874	2.8852	2.5614	2.0813	4.4020	1.5454	1.8623	3.7356	5.1604	3.4446	2.9523	2.4623	1.4621	1.5851	1.6386	1.9975	1.9946	3.9807	2.4534	2.6420	2.9080	2.2633	1.2814	1.2501	3.1083	1.7033	1.6859	3.4298	4.0686	3.0091	1.8097	0.4984	1.2512
9.6000			1.3417	5.0456	2.6713	0.8594	3.2574	1.3927	1.1153	1.9727	1.0791	4.0652	1.8099	1.5543	3.5747	3.8393	1.1873	2.8851	2.5613	2.0813	4.4019	1.5454	1.8622	3.7353	5.1604	3.4445	2.9521	2.4622	1.4622	1.5851	1.6387	1.9975	1.9946	3.9804	2.4533	2.6420	2.9078	2.2632	1.2814	1.2501	3.1082	1.7033	1.6859	3.4296	4.0684	3.0090	1.8097	0.4984	1.2511
9.6100			1.3417	5.0452	2.6712	0.8595	3.2573	1.3927	1.1152	1.9728	1.0790	4.0650	1.8099	1.5544	3.5746	3.8391	1.1872	2.8850	2.5613	2.0813	4.4017	1.5454	1.8622	3.7351	5.1604	3.4443	2.9520	2.4622	1.4622	1.5851	1.6387	1.9975	1.9946	3.9801	2.4532	2.6419	2.9077	2.2632	1.2814	1.2501	3.1080	1.7034	1.6859	3.4295	4.0682	3.0088	1.8097	0.4984	1.2511
9.6200			1.3417	5.0449	2.6710	0.8595	3.2571	1.3927	1.1151	1.9728	1.0788	4.0648	1.8100	1.5544	3.5744	3.8389	1.1871	2.8849	2.5612	2.0813	4.4016	1.5454	1.8622	3.7348	5.1603	3.4441	2.9518	2.4622	1.4623	1.5851	1.6387	1.9975	1.9945	3.9798	2.4531	2.6418	2.9076	2.2631	1.2814	1.2501	3.1078	1.7035	1.6859	3.4294	4.0680	3.0087	1.8097	0.4984	1.2510
9.6300			1.3417	5.0446	2.6709	0.8595	3.2570	1.3927	1.1150	1.9728	1.0787	4.0646	1.8100	1.5544	3.5743	3.8387	1.1870	2.8848	2.5612	2.0813	4.4015	1.5454	1.8622	3.7346	5.1603	3.4438	2.9517	2.4621	1.4623	1.5851	1.6388	1.9975	1.9945	3.9795	2.4531	2.6417	2.9074	2.2631	1.2814	1.2501	3.1076	1.7035	1.6859	3.4293	4.0679	3.0086	1.8097	0.4985	1.2510
9.6400			1.3417	5.0444	2.6709	0.8595	3.2569	1.3927	1.1149	1.9729	1.0786	4.0644	1.8100	1.5544	3.5742	3.8384	1.1869	2.8846	2.5612	2.0813	4.4014	1.5454	1.8622	3.7344	5.1603	3.4436	2.9516	2.4621	1.4624	1.5850	1.6388	1.9975	1.9945	3.9793	2.4530	2.6417	2.9073	2.2631	1.2814	1.2501	3.1074	1.7036	1.6859	3.4291	4.0677	3.0085	1.8097	0.4985	1.2509
9.6500			1.3417	5.0441	2.6708	0.8595	3.2567	1.3927	1.1148	1.9729	1.0785	4.0642	1.8101	1.5545	3.5740	3.8382	1.1868	2.8846	2.5611	2.0813	4.4013	1.5454	1.8622	3.7341	5.1603	3.4433	2.9515	2.4620	1.4624	1.5850	1.6388	1.9975	1.9945	3.9791	2.4530	2.6416	2.9071	2.2630	1.2814	1.2502	3.1072	1.7037	1.6859	3.4290	4.0675	3.0084	1.8097	0.4985	1.2508
9.6600			1.3418	5.0438	2.6707	0.8596	3.2566	1.3927	1.1147	1.9729	1.0784	4.0640	1.8101	1.5545	3.5739	3.8380	1.1867	2.8844	2.5610	2.0813	4.4012	1.5455	1.8621	3.7339	5.1602	3.4431	2.9513	2.4620	1.4624	1.5850	1.6388	1.9975	1.9944	3.9788	2.4529	2.6416	2.9070	2.2630	1.2814	1.2502	3.1071	1.7037	1.6859	3.4290	4.0673	3.0082	1.8097	0.4985	1.2508
9.6700			1.3418	5.0436	2.6706	0.8596	3.2565	1.3927	1.1146	1.9730	1.0782	4.0639	1.8101	1.5545	3.5738	3.8378	1.1866	2.8843	2.5610	2.0813	4.4011	1.5455	1.8621	3.7337	5.1602	3.4429	2.9512	2.4620	1.4625	1.5850	1.6388	1.9975	1.9944	3.9786	2.4529	2.6415	2.9069	2.2629	1.2814	1.2502	3.1069	1.7038	1.6859	3.4290	4.0672	3.0081	1.8097	0.4986	1.2507
9.6800			1.3418	5.0433	2.6705	0.8596	3.2563	1.3927	1.1145	1.9730	1.0781	4.0637	1.8102	1.5546	3.5736	3.8376	1.1865	2.8842	2.5609	2.0813	4.4010	1.5455	1.8621	3.7335	5.1602	3.4427	2.9511	2.4619	1.4625	1.5850	1.6389	1.9976	1.9944	3.9783	2.4529	2.6414	2.9067	2.2629	1.2814	1.2502	3.1067	1.7039	1.6859	3.4289	4.0670	3.0080	1.8096	0.4986	1.2507
9.6900			1.3418	5.0431	2.6704	0.8596	3.2562	1.3927	1.1144	1.9730	1.0780	4.0635	1.8102	1.5546	3.5735	3.8374	1.1865	2.8841	2.5609	2.0813	4.4010	1.5455	1.8621	3.7333	5.1602	3.4425	2.9510	2.4619	1.4626	1.5850	1.6389	1.9975	1.9944	3.9781	2.4528	2.6414	2.9066	2.2628	1.2814	1.2502	3.1065	1.7039	1.6859	3.4288	4.0668	3.0079	1.8096	0.4986	1.2506
9.7000			1.3418	5.0428	2.6703	0.8596	3.2561	1.3926	1.1143	1.9731	1.0779	4.0634	1.8103	1.5546	3.5734	3.8372	1.1864	2.8840	2.5609	2.0813	4.4009	1.5455	1.8620	3.7331	5.1602	3.4423	2.9509	2.4619	1.4626	1.5850	1.6389	1.9976	1.9944	3.9779	2.4528	2.6413	2.9065	2.2628	1.2814	1.2502	3.1064	1.7040	1.6859	3.4288	4.0667	3.0078	1.8096	0.4986	1.2506
9.7100			1.3418	5.0426	2.6702	0.8597	3.2559	1.3926	1.1142	1.9731	1.0778	4.0633	1.8103	1.5546	3.5733	3.8370	1.1863	2.8840	2.5609	2.0812	4.4008	1.5455	1.8620	3.7328	5.1602	3.4421	2.9507	2.4618	1.4627	1.5850	1.6389	1.9976	1.9944	3.9777	2.4527	2.6413	2.9064	2.2628	1.2814	1.2502	3.1062	1.7041	1.6859	3.4287	4.0665	3.0077	1.8096	0.4987	1.2505
9.7200			1.3419	5.0423	2.6701	0.8597	3.2558	1.3927	1.1141	1.9731	1.0777	4.0631	1.8103	1.5547	3.5732	3.8369	1.1862	2.8839	2.5608	2.0812	4.4007	1.5455	1.8620	3.7326	5.1602	3.4420	2.9506	2.4618	1.4627	1.5850	1.6390	1.9976	1.9943	3.9775	2.4526	2.6412	2.9062	2.2627	1.2814	1.2502	3.1060	1.7041	1.6859	3.4286	4.0664	3.0075	1.8096	0.4987	1.2505
9.7300			1.3419	5.0421	2.6701	0.8597	3.2557	1.3927	1.1140	1.9732	1.0775	4.0629	1.8104	1.5547	3.5731	3.8367	1.1861	2.8838	2.5608	2.0812	4.4006	1.5455	1.8620	3.7324	5.1602	3.4418	2.9505	2.4618	1.4627	1.5850	1.6390	1.9976	1.9943	3.9772	2.4525	2.6412	2.9060	2.2627	1.2814	1.2502	3.1059	1.7042	1.6859	3.4285	4.0662	3.0074	1.8096	0.4987	1.2504
9.7400			1.3419	5.0418	2.6700	0.8597	3.2556	1.3927	1.1139	1.9732	1.0774	4.0627	1.8104	1.5547	3.5730	3.8365	1.1860	2.8836	2.5608	2.0812	4.4006	1.5455	1.8620	3.7322	5.1602	3.4416	2.9504	2.4618	1.4628	1.5850	1.6391	1.9976	1.9943	3.9770	2.4524	2.6411	2.9059	2.2627	1.2814	1.2502	3.1057	1.7043	1.6859	3.4285	4.0661	3.0074	1.8096	0.4987	1.2504
9.7500			1.3419	5.0416	2.6699	0.8597	3.2555	1.3928	1.1138	1.9732	1.0773	4.0626	1.8104	1.5547	3.5729	3.8363	1.1859	2.8836	2.5608	2.0812	4.4005	1.5455	1.8620	3.7321	5.1602	3.4414	2.9503	2.4617	1.4628	1.5850	1.6391	1.9976	1.9943	3.9767	2.4524	2.6411	2.9058	2.2626	1.2814	1.2502	3.1056	1.7043	1.6859	3.4284	4.0660	3.0072	1.8096	0.4988	1.2503
9.7600			1.3419	5.0414	2.6698	0.8598	3.2553	1.3928	1.1137	1.9733	1.0772	4.0625	1.8104	1.5548	3.5728	3.8361	1.1859	2.8835	2.5608	2.0812	4.4004	1.5455	1.8620	3.7319	5.1602	3.4413	2.9502	2.4617	1.4629	1.5850	1.6392	1.9976	1.9943	3.9765	2.4523	2.6410	2.9057	2.2626	1.2814	1.2502	3.1054	1.7044	1.6859	3.4283	4.0658	3.0072	1.8096	0.4988	1.2503
9.7700			1.3419	5.0412	2.6697	0.8598	3.2552	1.3928	1.1136	1.9733	1.0771	4.0623	1.8105	1.5548	3.5727	3.8360	1.1858	2.8834	2.5608	2.0812	4.4004	1.5455	1.8620	3.7317	5.1602	3.4412	2.9501	2.4617	1.4629	1.5850	1.6392	1.9976	1.9943	3.9763	2.4523	2.6410	2.9056	2.2625	1.2814	1.2502	3.1053	1.7045	1.6859	3.4282	4.0657	3.0071	1.8096	0.4988	1.2502
9.7800			1.3419	5.0410	2.6696	0.8598	3.2551	1.3928	1.1135	1.9733	1.0770	4.0622	1.8105	1.5548	3.5726	3.8358	1.1857	2.8834	2.5607	2.0812	4.4003	1.5455	1.8620	3.7315	5.1602	3.4410	2.9500	2.4616	1.4629	1.5849	1.6392	1.9976	1.9942	3.9761	2.4522	2.6409	2.9055	2.2625	1.2814	1.2502	3.1052	1.7045	1.6860	3.4282	4.0656	3.0070	1.8096	0.4988	1.2502
9.7900			1.3420	5.0407	2.6696	0.8598	3.2550	1.3928	1.1134	1.9734	1.0769	4.0621	1.8105	1.5549	3.5725	3.8357	1.1856	2.8833	2.5608	2.0812	4.4002	1.5455	1.8619	3.7313	5.1603	3.4408	2.9499	2.4616	1.4630	1.5849	1.6392	1.9976	1.9942	3.9759	2.4521	2.6409	2.9054	2.2625	1.2814	1.2503	3.1050	1.7046	1.6860	3.4281	4.0654	3.0069	1.8096	0.4988	1.2501
9.8000			1.3420	5.0406	2.6695	0.8598	3.2549	1.3929	1.1134	1.9734	1.0768	4.0620	1.8106	1.5549	3.5724	3.8355	1.1856	2.8832	2.5607	2.0812	4.4002	1.5455	1.8619	3.7311	5.1603	3.4407	2.9498	2.4616	1.4630	1.5849	1.6392	1.9976	1.9942	3.9757	2.4521	2.6409	2.9053	2.2625	1.2814	1.2503	3.1049	1.7046	1.6860	3.4281	4.0653	3.0068	1.8096	0.4989	1.2501
9.8100			1.3420	5.0404	2.6695	0.8599	3.2548	1.3929	1.1133	1.9734	1.0767	4.0619	1.8106	1.5549	3.5723	3.8353	1.1855	2.8831	2.5606	2.0812	4.4001	1.5455	1.8619	3.7310	5.1603	3.4406	2.9497	2.4616	1.4630	1.5850	1.6393	1.9976	1.9942	3.9755	2.4521	2.6408	2.9053	2.2624	1.2814	1.2503	3.1048	1.7047	1.6860	3.4280	4.0652	3.0067	1.8096	0.4989	1.2501
9.8200			1.3420	5.0402	2.6694	0.8599	3.2547	1.3929	1.1132	1.9735	1.0766	4.0618	1.8107	1.5549	3.5722	3.8352	1.1854	2.8830	2.5606	2.0812	4.4001	1.5455	1.8619	3.7308	5.1603	3.4404	2.9496	2.4615	1.4631	1.5850	1.6393	1.9976	1.9942	3.9753	2.4521	2.6408	2.9052	2.2624	1.2814	1.2503	3.1046	1.7048	1.6860	3.4279	4.0651	3.0066	1.8096	0.4989	1.2500
9.8300			1.3420	5.0400	2.6693	0.8599	3.2546	1.3929	1.1131	1.9735	1.0765	4.0617	1.8107	1.5550	3.5721	3.8351	1.1853	2.8830	2.5606	2.0812	4.4000	1.5456	1.8619	3.7306	5.1604	3.4403	2.9495	2.4615	1.4631	1.5849	1.6394	1.9976	1.9942	3.9751	2.4521	2.6408	2.9051	2.2624	1.2814	1.2503	3.1045	1.7048	1.6860	3.4279	4.0650	3.0065	1.8097	0.4989	1.2500
9.8400			1.3421	5.0400	2.6694	0.8599	3.2546	1.3930	1.1130	1.9736	1.0764	4.0617	1.8108	1.5550	3.5722	3.8350	1.1853	2.8830	2.5606	2.0813	4.4001	1.5456	1.8620	3.7306	5.1606	3.4404	2.9495	2.4616	1.4632	1.5850	1.6395	1.9977	1.9942	3.9750	2.4521	2.6408	2.9051	2.2624	1.2814	1.2503	3.1045	1.7049	1.6860	3.4279	4.0650	3.0066	1.8098	0.4990	1.2500
9.8500			1.3422	5.0403	2.6696	0.8600	3.2548	1.3932	1.1130	1.9738	1.0764	4.0621	1.8110	1.5552	3.5724	3.8352	1.1854	2.8832	2.5609	2.0814	4.4005	1.5458	1.8622	3.7308	5.1612	3.4406	2.9497	2.4617	1.4634	1.5851	1.6396	1.9979	1.9944	3.9753	2.4523	2.6410	2.9052	2.2626	1.2815	1.2504	3.1047	1.7052	1.6862	3.4280	4.0653	3.0068	1.8099	0.4990	1.2501
9.8600			1.3424	5.0412	2.6701	0.8601	3.2555	1.3935	1.1132	1.9743	1.0765	4.0630	1.8114	1.5556	3.5731	3.8358	1.1856	2.8838	2.5616	2.0819	4.4015	1.5461	1.8626	3.7314	5.1626	3.4411	2.9502	2.4621	1.4637	1.5855	1.6401	1.9984	1.9948	3.9760	2.4528	2.6415	2.9058	2.2631	1.2817	1.2506	3.1054	1.7056	1.6865	3.4285	4.0662	3.0075	1.8104	0.4991	1.2503
9.8700			1.3429	5.0433	2.6713	0.8602	3.2568	1.3942	1.1135	1.9752	1.0768	4.0648	1.8122	1.5563	3.5743	3.8371	1.1860	2.8850	2.5628	2.0826	4.4034	1.5467	1.8634	3.7328	5.1652	3.4424	2.9514	2.4629	1.4641	1.5861	1.6407	1.9992	1.9956	3.9775	2.4538	2.6426	2.9070	2.2639	1.2822	1.2510	3.1067	1.7063	1.6871	3.4296	4.0678	3.0088	1.8112	0.4993	1.2508
9.8800			1.3435	5.0467	2.6731	0.8605	3.2590	1.3952	1.1140	1.9767	1.0773	4.0677	1.8134	1.5574	3.5764	3.8392	1.1868	2.8869	2.5649	2.0839	4.4065	1.5477	1.8646	3.7351	5.1695	3.4447	2.9534	2.4641	1.4649	1.5872	1.6419	2.0006	1.9968	3.9800	2.4556	2.6444	2.9089	2.2654	1.2829	1.2515	3.1090	1.7073	1.6881	3.4315	4.0705	3.0110	1.8125	0.4996	1.2516
9.8900			1.3445	5.0517	2.6759	0.8608	3.2622	1.3968	1.1148	1.9790	1.0780	4.0720	1.8151	1.5590	3.5794	3.8424	1.1879	2.8897	2.5680	2.0857	4.4111	1.5492	1.8664	3.7386	5.1757	3.4480	2.9563	2.4657	1.4660	1.5887	1.6435	2.0026	1.9986	3.9836	2.4582	2.6472	2.9117	2.2674	1.2839	1.2522	3.1123	1.7088	1.6895	3.4339	4.0745	3.0143	1.8144	0.4999	1.2528
9.9000			1.3457	5.0582	2.6796	0.8611	3.2665	1.3989	1.1159	1.9821	1.0790	4.0779	1.8174	1.5612	3.5834	3.8468	1.1895	2.8936	2.5722	2.0881	4.4174	1.5512	1.8688	3.7433	5.1841	3.4526	2.9602	2.4679	1.4674	1.5908	1.6457	2.0052	2.0010	3.9884	2.4617	2.6509	2.9156	2.2702	1.2853	1.2531	3.1169	1.7108	1.6913	3.4371	4.0797	3.0185	1.8170	0.5004	1.2544
9.9100			1.3472	5.0665	2.6843	0.8616	3.2721	1.4017	1.1174	1.9859	1.0803	4.0854	1.8202	1.5641	3.5885	3.8523	1.1915	2.8984	2.5777	2.0911	4.4253	1.5538	1.8719	3.7493	5.1950	3.4583	2.9652	2.4705	1.4691	1.5934	1.6485	2.0086	2.0040	3.9945	2.4661	2.6558	2.9207	2.2738	1.2871	1.2542	3.1228	1.7132	1.6936	3.4410	4.0864	3.0239	1.8203	0.5009	1.2565
9.9200			1.3489	5.0763	2.6901	0.8620	3.2787	1.4051	1.1191	1.9905	1.0818	4.0945	1.8235	1.5675	3.5945	3.8591	1.1939	2.9042	2.5845	2.0947	4.4349	1.5569	1.8756	3.7565	5.2083	3.4650	2.9713	2.4736	1.4711	1.5965	1.6518	2.0126	2.0077	4.0018	2.4715	2.6618	2.9268	2.2780	1.2892	1.2556	3.1301	1.7161	1.6962	3.4456	4.0943	3.0304	1.8243	0.5016	1.2591
9.9300			1.3508	5.0877	2.6967	0.8626	3.2865	1.4090	1.1212	1.9959	1.0835	4.1051	1.8274	1.5717	3.6015	3.8670	1.1968	2.9110	2.5925	2.0989	4.4461	1.5606	1.8799	3.7650	5.2241	3.4729	2.9785	2.4771	1.4735	1.6002	1.6556	2.0174	2.0119	4.0102	2.4776	2.6689	2.9340	2.2830	1.2917	1.2570	3.1387	1.7194	1.6992	3.4508	4.1034	3.0378	1.8290	0.5024	1.2621
9.9400			1.3530	5.1004	2.7043	0.8631	3.2952	1.4136	1.1235	2.0021	1.0855	4.1170	1.8316	1.5764	3.6093	3.8759	1.2000	2.9185	2.6018	2.1036	4.4586	1.5648	1.8847	3.7745	5.2423	3.4817	2.9865	2.4809	1.4760	1.6043	1.6599	2.0227	2.0168	4.0195	2.4846	2.6771	2.9422	2.2886	1.2945	1.2586	3.1484	1.7230	1.7025	3.4564	4.1137	3.0461	1.8344	0.5032	1.2656
9.9500			1.3553	5.1144	2.7126	0.8637	3.3047	1.4186	1.1260	2.0090	1.0875	4.1302	1.8361	1.5818	3.6179	3.8857	1.2036	2.9268	2.6122	2.1087	4.4722	1.5694	1.8900	3.7849	5.2624	3.4912	2.9954	2.4849	1.4787	1.6088	1.6646	2.0286	2.0221	4.0297	2.4923	2.6863	2.9513	2.2948	1.2976	1.2603	3.1593	1.7269	1.7060	3.4625	4.1248	3.0552	1.8403	0.5041	1.2695
9.9600			1.3577	5.1294	2.7215	0.8643	3.3149	1.4241	1.1287	2.0165	1.0898	4.1443	1.8410	1.5876	3.6271	3.8964	1.2074	2.9358	2.6236	2.1142	4.4868	1.5744	1.8958	3.7960	5.2843	3.5014	3.0051	2.4892	1.4816	1.6138	1.6697	2.0349	2.0278	4.0405	2.5005	2.6964	2.9613	2.3014	1.3009	1.2621	3.1712	1.7310	1.7097	3.4689	4.1368	3.0649	1.8467	0.5051	1.2737
9.9700			1.3602	5.1449	2.7310	0.8649	3.3257	1.4300	1.1316	2.0246	1.0921	4.1593	1.8460	1.5940	3.6368	3.9078	1.2115	2.9453	2.6359	2.1200	4.5022	1.5798	1.9019	3.8078	5.3079	3.5120	3.0153	2.4937	1.4846	1.6191	1.6750	2.0416	2.0339	4.0519	2.5093	2.7073	2.9720	2.3085	1.3044	1.2639	3.1839	1.7353	1.7136	3.4756	4.1493	3.0750	1.8536	0.5062	1.2783
9.9800			1.3628	5.1610	2.7409	0.8655	3.3369	1.4361	1.1346	2.0331	1.0945	4.1750	1.8512	1.6008	3.6469	3.9198	1.2158	2.9553	2.6491	2.1261	4.5181	1.5855	1.9083	3.8200	5.3329	3.5232	3.0260	2.4982	1.4878	1.6246	1.6806	2.0487	2.0403	4.0638	2.5184	2.7189	2.9834	2.3159	1.3082	1.2658	3.1974	1.7397	1.7176	3.4824	4.1624	3.0856	1.8607	0.5073	1.2831
9.9900			1.3654	5.1775	2.7512	0.8661	3.3484	1.4425	1.1377	2.0420	1.0969	4.1912	1.8566	1.6079	3.6574	3.9323	1.2202	2.9655	2.6631	2.1323	4.5344	1.5915	1.9149	3.8326	5.3592	3.5346	3.0370	2.5028	1.4910	1.6304	1.6863	2.0560	2.0470	4.0759	2.5279	2.7310	2.9953	2.3236	1.3120	1.2677	3.2115	1.7442	1.7216	3.4893	4.1758	3.0964	1.8681	0.5084	1.2882
10.0000			1.3681	5.1942	2.7618	0.8667	3.3601	1.4491	1.1409	2.0511	1.0994	4.2078	1.8619	1.6153	3.6682	3.9452	1.2248	2.9761	2.6776	2.1387	4.5509	1.5976	1.9217	3.8454	5.3864	3.5462	3.0483	2.5075	1.4942	1.6364	1.6921	2.0635	2.0538	4.0883	2.5376	2.7437	3.0078	2.3315	1.3160	1.2696	3.2261	1.7488	1.7256	3.4963	4.1895	3.1075	1.8758	0.5096	1.2934
10.0100			1.3708	5.2112	2.7725	0.8673	3.3719	1.4559	1.1441	2.0606	1.1019	4.2247	1.8673	1.6229	3.6791	3.9584	1.2295	2.9868	2.6928	2.1451	4.5675	1.6039	1.9286	3.8583	5.4144	3.5579	3.0598	2.5122	1.4975	1.6425	1.6981	2.0711	2.0608	4.1008	2.5475	2.7567	3.0206	2.3395	1.3201	1.2716	3.2411	1.7534	1.7297	3.5033	4.2033	3.1187	1.8836	0.5108	1.2989
10.0200			1.3735	5.2281	2.7833	0.8679	3.3839	1.4628	1.1474	2.0701	1.1044	4.2417	1.8728	1.6307	3.6901	3.9719	1.2343	2.9976	2.7086	2.1516	4.5841	1.6102	1.9356	3.8714	5.4430	3.5699	3.0714	2.5170	1.5008	1.6486	1.7040	2.0788	2.0678	4.1134	2.5576	2.7700	3.0337	2.3477	1.3242	1.2735	3.2563	1.7580	1.7337	3.5104	4.2173	3.1300	1.8916	0.5120	1.3044
10.0300			1.3763	5.2454	2.7944	0.8686	3.3960	1.4699	1.1508	2.0800	1.1070	4.2588	1.8783	1.6387	3.7015	3.9858	1.2392	3.0087	2.7249	2.1583	4.6009	1.6168	1.9428	3.8846	5.4722	3.5822	3.0833	2.5219	1.5042	1.6549	1.7101	2.0867	2.0751	4.1264	2.5679	2.7838	3.0473	2.3561	1.3284	1.2755	3.2721	1.7626	1.7378	3.5176	4.2315	3.1416	1.8998	0.5132	1.3101
10.0400			1.3793	5.2640	2.8063	0.8693	3.4090	1.4774	1.1544	2.0905	1.1098	4.2772	1.8843	1.6473	3.7138	4.0007	1.2444	3.0207	2.7420	2.1655	4.6186	1.6238	1.9506	3.8987	5.5033	3.5954	3.0959	2.5273	1.5079	1.6618	1.7166	2.0952	2.0829	4.1404	2.5790	2.7985	3.0620	2.3652	1.3329	1.2777	3.2890	1.7676	1.7424	3.5257	4.2470	3.1541	1.9084	0.5145	1.3163
10.0500			1.3830	5.2856	2.8200	0.8702	3.4240	1.4858	1.1586	2.1024	1.1132	4.2981	1.8914	1.6568	3.7280	4.0177	1.2504	3.0345	2.7611	2.1737	4.6389	1.6317	1.9595	3.9149	5.5379	3.6108	3.1104	2.5338	1.5123	1.6695	1.7241	2.1049	2.0918	4.1568	2.5918	2.8149	3.0786	2.3756	1.3381	1.2804	3.3082	1.7736	1.7478	3.5353	4.2649	3.1688	1.9183	0.5161	1.3233
10.0600			1.3879	5.3130	2.8370	0.8716	3.4427	1.4961	1.1639	2.1170	1.1176	4.3239	1.9006	1.6683	3.7461	4.0388	1.2579	3.0519	2.7842	2.1842	4.6645	1.6414	1.9706	3.9353	5.5796	3.6304	3.1284	2.5426	1.5179	1.6790	1.7336	2.1171	2.1029	4.1779	2.6079	2.8345	3.0990	2.3886	1.3445	1.2841	3.3316	1.7814	1.7548	3.5481	4.2879	3.1874	1.9306	0.5181	1.3318
10.0700			1.3946	5.3501	2.8596	0.8735	3.4678	1.5094	1.1709	2.1360	1.1238	4.3581	1.9132	1.6830	3.7704	4.0665	1.2678	3.0751	2.8137	2.1983	4.6991	1.6540	1.9854	3.9626	5.6330	3.6571	3.1523	2.5547	1.5257	1.6915	1.7464	2.1332	2.1176	4.2066	2.6292	2.8594	3.1254	2.4058	1.3530	1.2892	3.3620	1.7921	1.7646	3.5661	4.3188	3.2127	1.9464	0.5208	1.3429
10.0800			1.4033	5.3981	2.8887	0.8759	3.4999	1.5263	1.1798	2.1600	1.1317	4.4020	1.9295	1.7014	3.8013	4.1018	1.2805	3.1050	2.8507	2.2165	4.7446	1.6700	2.0041	3.9980	5.7001	3.6914	3.1829	2.5703	1.5358	1.7072	1.7628	2.1539	2.1364	4.2433	2.6565	2.8908	3.1586	2.4277	1.3639	1.2958	3.4006	1.8060	1.7773	3.5894	4.3585	3.2452	1.9666	0.5241	1.3568
10.0900			1.4134	5.4554	2.9235	0.8786	3.5381	1.5468	1.1904	2.1888	1.1410	4.4546	1.9489	1.7234	3.8379	4.1441	1.2956	3.1407	2.8950	2.2383	4.8004	1.6890	2.0265	4.0405	5.7803	3.7322	3.2198	2.5884	1.5477	1.7259	1.7827	2.1787	2.1589	4.2868	2.6891	2.9286	3.1982	2.4538	1.3769	1.3034	3.4469	1.8226	1.7923	3.6166	4.4058	3.2840	1.9907	0.5281	1.3732
10.1000			1.4247	5.5202	2.9637	0.8814	3.5821	1.5706	1.2026	2.2222	1.1515	4.5151	1.9709	1.7490	3.8795	4.1927	1.3131	3.1816	2.9463	2.2634	4.8651	1.7107	2.0522	4.0893	5.8729	3.7784	3.2623	2.6087	1.5611	1.7472	1.8056	2.2072	2.1848	4.3360	2.7264	2.9724	3.2437	2.4837	1.3919	1.3119	3.5004	1.8415	1.8093	3.6467	4.4596	3.3283	2.0185	0.5325	1.3919
10.1100			1.4372	5.5917	3.0092	0.8844	3.6317	1.5980	1.2164	2.2605	1.1632	4.5836	1.9957	1.7783	3.9261	4.2478	1.3330	3.2279	3.0049	2.2916	4.9385	1.7353	2.0811	4.1443	5.9786	3.8300	3.3104	2.6309	1.5761	1.7712	1.8314	2.2398	2.2140	4.3908	2.7686	3.0227	3.2953	2.5175	1.4089	1.3213	3.5615	1.8626	1.8280	3.6798	4.5201	3.3782	2.0501	0.5375	1.4132
10.1200			1.4513	5.6717	3.0611	0.8878	3.6883	1.6296	1.2322	2.3046	1.1765	4.6616	2.0238	1.8123	3.9790	4.3107	1.3558	3.2809	3.0724	2.3238	5.0222	1.7635	2.1140	4.2066	6.0997	3.8886	3.3654	2.6561	1.5932	1.7986	1.8606	2.2772	2.2473	4.4529	2.8168	3.0808	3.3545	2.5558	1.4283	1.3318	3.6319	1.8867	1.8491	3.7171	4.5889	3.4351	2.0864	0.5431	1.4377
10.1300			1.4673	5.7624	3.1207	0.8917	3.7529	1.6661	1.2502	2.3556	1.1915	4.7509	2.0557	1.8517	4.0393	4.3830	1.3819	3.3417	3.1502	2.3607	5.1183	1.7960	2.1516	4.2775	6.2383	3.9552	3.4282	2.6846	1.6126	1.8299	1.8937	2.3202	2.2849	4.5230	2.8720	3.1480	3.4223	2.5987	1.4505	1.3437	3.7131	1.9141	1.8730	3.7594	4.6674	3.5002	2.1282	0.5495	1.4659
10.1400			1.4848	5.8624	3.1871	0.8957	3.8246	1.7073	1.2702	2.4128	1.2080	4.8504	2.0910	1.8963	4.1059	4.4639	1.4112	3.4094	3.2368	2.4012	5.2258	1.8324	2.1934	4.3560	6.3931	4.0287	3.4983	2.7155	1.6340	1.8646	1.9306	2.3683	2.3261	4.5987	2.9334	3.2242	3.4972	2.6464	1.4754	1.3567	3.8044	1.9444	1.8991	3.8056	4.7539	3.5722	2.1751	0.5565	1.4976
10.1500			1.5034	5.9697	3.2595	0.8999	3.9022	1.7529	1.2921	2.4746	1.2255	4.9586	2.1289	1.9459	4.1776	4.5524	1.4431	3.4832	3.3308	2.4445	5.3429	1.8724	2.2388	4.4406	6.5625	4.1071	3.5746	2.7484	1.6571	1.9023	1.9709	2.4210	2.3711	4.6789	3.0002	3.3088	3.5778	2.6983	1.5026	1.3703	3.9050	1.9770	1.9268	3.8546	4.8472	3.6500	2.2266	0.5642	1.5325
10.1600			1.5232	6.0840	3.3377	0.9042	3.9855	1.8029	1.3156	2.5414	1.2441	5.0754	2.1695	2.0009	4.2546	4.6486	1.4777	3.5631	3.4341	2.4909	5.4692	1.9160	2.2877	4.5310	6.7457	4.1895	3.6569	2.7833	1.6817	1.9430	2.0146	2.4783	2.4199	4.7644	3.0723	3.4022	3.6655	2.7545	1.5321	1.3843	4.0149	2.0119	1.9560	3.9063	4.9470	3.7323	2.2829	0.5725	1.5707
10.1700			1.5442	6.2054	3.4210	0.9088	4.0748	1.8574	1.3411	2.6145	1.2639	5.2010	2.2127	2.0614	4.3369	4.7530	1.5151	3.6489	3.5471	2.5409	5.6048	1.9634	2.3403	4.6271	6.9413	4.2764	3.7450	2.8202	1.7079	1.9869	2.0619	2.5395	2.4725	4.8553	3.1485	3.5046	3.7610	2.8151	1.5640	1.3991	4.1325	2.0491	1.9867	3.9610	5.0536	3.8194	2.3441	0.5814	1.6125
10.1800			1.5666	6.3349	3.5094	0.9136	4.1708	1.9158	1.3686	2.6946	1.2851	5.3363	2.2591	2.1280	4.4253	4.8664	1.5553	3.7398	3.6711	2.5949	5.7507	2.0151	2.3971	4.7297	7.1457	4.3696	3.8379	2.8598	1.7358	2.0343	2.1133	2.6050	2.5296	4.9527	3.2297	3.6172	3.8650	2.8809	1.5987	1.4151	4.2590	2.0891	2.0193	4.0197	5.1655	3.9134	2.4110	0.5911	1.6582
10.1900			1.5909	6.4740	3.6054	0.9188	4.2748	1.9796	1.3987	2.7826	1.3076	5.4827	2.3090	2.1999	4.5191	4.9905	1.5985	3.8385	3.8075	2.6538	5.9087	2.0716	2.4583	4.8397	7.3652	4.4701	3.9375	2.9027	1.7657	2.0859	2.1695	2.6768	2.5918	5.0576	3.3182	3.7416	3.9791	2.9526	1.6366	1.4324	4.3975	2.1317	2.0537	4.0830	5.2849	4.0157	2.4843	0.6017	1.7084
10.2000			1.6169	6.6243	3.7103	0.9245	4.3881	2.0502	1.4317	2.8798	1.3314	5.6415	2.3625	2.2795	4.6197	5.1268	1.6456	3.9469	3.9580	2.7184	6.0793	2.1337	2.5236	4.9565	7.6023	4.5794	4.0460	2.9494	1.7985	2.1419	2.2314	2.7560	2.6601	5.1714	3.4151	3.8785	4.1046	3.0313	1.6781	1.4512	4.5500	2.1777	2.0904	4.1522	5.4148	4.1277	2.5650	0.6133	1.7639
10.2100			1.6449	6.7868	3.8253	0.9306	4.5116	2.1284	1.4679	2.9872	1.3573	5.8107	2.4203	2.3681	4.7292	5.2747	1.6975	4.0662	4.1239	2.7894	6.2616	2.2019	2.5944	5.0807	7.8583	4.6984	4.1642	3.0002	1.8345	2.2029	2.3000	2.8434	2.7350	5.2947	3.5212	4.0266	4.2426	3.1176	1.7228	1.4719	4.7182	2.2282	2.1301	4.2274	5.5562	4.2504	2.6520	0.6260	1.8246
10.2200			1.6753	6.9610	3.9506	0.9371	4.6455	2.2146	1.5072	3.1056	1.3851	5.9913	2.4831	2.4665	4.8477	5.4334	1.7542	4.1967	4.3061	2.8671	6.4599	2.2756	2.6713	5.2140	8.1324	4.8268	4.2924	3.0541	1.8739	2.2675	2.3753	2.9397	2.8170	5.4275	3.6370	4.1905	4.3938	3.2120	1.7713	1.4942	4.9029	2.2832	2.1728	4.3087	5.7092	4.3841	2.7466	0.6400	1.8900
10.2300			1.7078	7.1458	4.0862	0.9438	4.7874	2.3092	1.5487	3.2350	1.4148	6.1853	2.5508	2.5753	4.9746	5.6056	1.8159	4.3385	4.5004	2.9515	6.6749	2.3544	2.7541	5.3560	8.4230	4.9640	4.4304	3.1105	1.9164	2.3360	2.4573	3.0448	2.9060	5.5689	3.7624	4.3711	4.5581	3.3139	1.8239	1.5180	5.1044	2.3427	2.2181	4.3953	5.8731	4.5287	2.8500	0.6551	1.9614
10.2400			1.7421	7.3392	4.2317	0.9507	4.9358	2.4121	1.5933	3.3717	1.4460	6.3916	2.6230	2.6947	5.1090	5.7915	1.8825	4.4912	4.7082	3.0424	6.9056	2.4394	2.8424	5.5058	8.7264	5.1094	4.5777	3.1699	1.9618	2.4089	2.5441	3.1589	3.0016	5.7176	3.8967	4.5688	4.7333	3.4228	1.8808	1.5432	5.3223	2.4064	2.2657	4.4864	6.0468	4.6833	2.9621	0.6710	2.0390
10.2500			1.7780	7.5350	4.3861	0.9577	5.0919	2.5214	1.6408	3.5183	1.4784	6.6086	2.6990	2.8242	5.2498	5.9898	1.9535	4.6541	4.9312	3.1390	7.1502	2.5306	2.9356	5.6618	9.0336	5.2612	4.7330	3.2316	2.0099	2.4855	2.6368	3.2813	3.1015	5.8722	4.0389	4.7832	4.9151	3.5356	1.9415	1.5694	5.5535	2.4739	2.3151	4.5805	6.2284	4.8469	3.0825	0.6877	2.1226
10.2600			1.8158	7.7343	4.5504	0.9649	5.2572	2.6381	1.6916	3.6768	1.5125	6.8374	2.7798	2.9622	5.3982	6.2025	2.0296	4.8286	5.1711	3.2415	7.4099	2.6286	3.0345	5.8246	9.3405	5.4205	4.8974	3.2966	2.0613	2.5667	2.7369	3.4121	3.2066	6.0338	4.1901	5.0165	5.1095	3.6554	2.0066	1.5970	5.7951	2.5459	2.3666	4.6787	6.4197	5.0202	3.2127	0.7056	2.2130
10.2700			1.8565	7.9445	4.7243	0.9727	5.4342	2.7657	1.7467	3.8499	1.5488	7.0811	2.8669	3.1134	5.5565	6.4328	2.1109	5.0156	5.4306	3.3499	7.6889	2.7349	3.1407	5.9967	9.6585	5.5895	5.0731	3.3663	2.1170	2.6534	2.8464	3.5516	3.3203	6.2038	4.3488	5.2709	5.3196	3.7849	2.0774	1.6268	6.0564	2.6238	2.4214	4.7812	6.6235	5.2026	3.3545	0.7251	2.3116
10.2800			1.9004	8.1673	4.9090	0.9810	5.6248	2.9058	1.8069	4.0400	1.5877	7.3413	2.9610	3.2808	5.7262	6.6835	2.1978	5.2145	5.7118	3.4677	7.9903	2.8508	3.2549	6.1795	9.9882	5.7663	5.2584	3.4413	2.1778	2.7464	2.9669	3.7047	3.4439	6.3804	4.5190	5.5427	5.5474	3.9253	2.1545	1.6591	6.3408	2.7088	2.4800	4.8908	6.8403	5.3993	3.5089	0.7463	2.4191
10.2900			1.9488	8.4077	5.1116	0.9901	5.8336	3.0618	1.8734	4.2511	1.6302	7.6209	3.0647	3.4683	5.9109	6.9592	2.2937	5.4342	6.0155	3.5981	8.3143	2.9786	3.3775	6.3764	10.3333	5.9569	5.4568	3.5240	2.2452	2.8476	3.1017	3.8753	3.5803	6.5711	4.7061	5.8454	5.7975	4.0801	2.2397	1.6948	6.6542	2.8030	2.5437	5.0112	7.0696	5.6162	3.6756	0.7699	2.5352
10.3000			2.0018	8.6657	5.3335	0.9999	6.0616	3.2349	1.9467	4.4803	1.6762	7.9148	3.1763	3.6779	6.1073	7.2559	2.3996	5.6768	6.3396	3.7425	8.6638	3.1160	3.5088	6.5875	10.6910	6.1634	5.6726	3.6139	2.3190	2.9570	3.2520	4.0651	3.7305	6.7770	4.9109	6.1829	6.0712	4.2502	2.3319	1.7340	6.9992	2.9050	2.6128	5.1424	7.3170	5.8545	3.8599	0.7959	2.6632
10.3100			2.0585	8.9369	5.5736	1.0099	6.3065	3.4210	2.0245	4.7278	1.7251	8.2265	3.2951	3.9059	6.3121	7.5742	2.5150	5.9410	6.6901	3.9001	9.0425	3.2647	3.6496	6.8055	11.0497	6.3824	5.9040	3.7097	2.3976	3.0721	3.4143	4.2740	3.8938	6.9946	5.1320	6.5560	6.3639	4.4343	2.4314	1.7760	7.3725	3.0146	2.6859	5.2821	7.5803	6.1123	4.0619	0.8242	2.8034
10.3200			2.1180	9.2166	5.8298	1.0199	6.5609	3.6221	2.1076	4.9966	1.7750	8.5539	3.4214	4.1530	6.5266	7.9157	2.6394	6.2254	7.0648	4.0700	9.4471	3.4252	3.7989	7.0308	11.3889	6.6125	6.1490	3.8099	2.4817	3.1910	3.5892	4.5008	4.0686	7.2206	5.3676	6.9638	6.6668	4.6300	2.5388	1.8194	7.7600	3.1321	2.7617	5.4276	7.8556	6.3872	4.2814	0.8542	2.9555
10.3300			2.1778	9.4972	6.0980	1.0296	6.8210	3.8384	2.1955	5.2845	1.8254	8.8908	3.5534	4.4213	6.7466	8.2760	2.7713	6.5252	7.4588	4.2494	9.8694	3.5961	3.9543	7.2609	11.7149	6.8489	6.4034	3.9123	2.5701	3.3140	3.7773	4.7371	4.2483	7.4501	5.6136	7.3914	6.9841	4.8300	2.6530	1.8631	8.1655	3.2559	2.8372	5.5755	8.1371	6.6744	4.5159	0.8852	3.1182
10.3400			2.2389	9.7719	6.3747	1.0392	7.0900	4.0704	2.2885	5.5917	1.8769	9.2346	3.6908	4.7117	6.9714	8.6538	2.9077	6.8347	7.8679	4.4357	10.3046	3.7774	4.1157	7.4941	12.0220	7.0901	6.6661	4.0170	2.6629	3.4410	3.9789	4.9877	4.4359	7.6822	5.8648	7.8431	7.3154	5.0389	2.7738	1.9081	8.5901	3.3858	2.9137	5.7258	8.4236	6.9674	4.7633	0.9180	3.2901
10.3500			2.3021	10.0383	6.6553	1.0485	7.3686	4.3186	2.3868	5.9146	1.9296	9.5842	3.8341	5.0249	7.2013	9.0494	3.0506	7.1534	8.2800	4.6281	10.7471	3.9692	4.2831	7.7305	12.3067	7.3362	6.9367	4.1237	2.7606	3.5722	4.1953	5.2551	4.6333	7.9176	6.1218	8.3255	7.6607	5.2578	2.9020	1.9546	9.0343	3.5225	2.9917	5.8795	8.7149	7.2679	5.0190	0.9526	3.4683
10.3600			2.3665	10.2989	6.9428	1.0575	7.6531	4.5746	2.4894	6.2457	1.9829	9.9292	3.9813	5.3501	7.4328	9.4540	3.1999	7.4840	8.7001	4.8284	11.1796	4.1657	4.4537	7.9668	12.5581	7.5823	7.2052	4.2285	2.8623	3.7060	4.4239	5.5374	4.8386	8.1518	6.3859	8.8348	8.0153	5.4843	3.0359	2.0019	9.4915	3.6643	3.0703	6.0341	9.0025	7.5767	5.2868	0.9887	3.6556
10.3700			2.4319	10.5515	7.2361	1.0663	7.9417	4.8410	2.5952	6.5917	2.0365	10.2603	4.1318	5.6931	7.6640	9.8559	3.3554	7.8247	9.1264	5.0357	11.6087	4.3672	4.6231	8.2006	12.7624	7.8220	7.4724	4.3339	2.9674	3.8414	4.6583	5.8335	5.0508	8.3785	6.6557	9.3660	8.3736	5.7172	3.1721	2.0499	9.9515	3.8105	3.1488	6.1883	9.2780	7.8921	5.5664	1.0262	3.8516
10.3800			2.4983	10.7942	7.5338	1.0749	8.2326	5.1196	2.7020	6.9517	2.0901	10.5845	4.2823	6.0555	7.8928	10.2638	3.5164	8.1744	9.5553	5.2498	12.0329	4.5760	4.7937	8.4305	12.9119	8.0585	7.7408	4.4397	3.0756	3.9779	4.9029	6.1406	5.2689	8.5969	6.9299	9.8991	8.7239	5.9551	3.3121	2.0984	10.4031	3.9576	3.2271	6.3413	9.5483	8.2128	5.8570	1.0648	4.0559
10.3900			2.5640	11.0200	7.8305	1.0830	8.5194	5.4065	2.8104	7.3200	2.1429	10.8950	4.4307	6.4326	8.1076	10.6707	3.6806	8.5261	9.9776	5.4670	12.4407	4.7891	4.9638	8.6511	13.0147	8.2891	8.0053	4.5432	3.1828	4.1119	5.1559	6.4471	5.4878	8.8063	7.2031	10.4364	9.0708	6.1922	3.4551	2.1464	10.8505	4.1044	3.3037	6.4854	9.8072	8.5320	6.1533	1.1034	4.2655
10.4000			2.6285	11.2246	8.1211	1.0904	8.7913	5.6983	2.9196	7.6904	2.1940	11.1862	4.5775	6.8179	8.3103	11.0698	3.8448	8.8726	10.3756	5.6841	12.8205	5.0040	5.1312	8.8546	13.0667	8.5098	8.2623	4.6433	3.2889	4.2400	5.4150	6.7572	5.7002	9.0037	7.4715	10.9740	9.4100	6.4206	3.5995	2.1931	11.2868	4.2508	3.3774	6.6218	10.0500	8.8450	6.4482	1.1416	4.4749
10.4100			2.6908	11.4035	8.4002	1.0972	9.0483	5.9849	3.0281	8.0474	2.2429	11.4514	4.7204	7.1969	8.4997	11.4529	4.0045	9.1997	10.7426	5.8961	13.1580	5.2175	5.2938	9.0403	13.0648	8.7180	8.5075	4.7385	3.3935	4.3634	5.6757	7.0672	5.9084	9.1856	7.7283	11.5018	9.7356	6.6429	3.7435	2.2379	11.7036	4.3947	3.4473	6.7492	10.2720	9.1406	6.7333	1.1796	4.6800
10.4200			2.7504	11.5552	8.6589	1.1033	9.2916	6.2642	3.1351	8.3972	2.2893	11.6869	4.8585	7.5753	8.6742	11.8140	4.1617	9.5126	11.0826	6.0979	13.4342	5.4261	5.4505	9.2095	13.0104	8.9115	8.7386	4.8285	3.4959	4.4818	5.9347	7.3742	6.1112	9.3510	7.9674	12.0097	10.0435	6.8580	3.8857	2.2805	12.0952	4.5348	3.5132	6.8668	10.4715	9.4157	7.0134	1.2173	4.8833
10.4300			2.8072	11.6785	8.8992	1.1088	9.5193	6.5382	3.2397	8.7381	2.3329	11.8899	4.9908	7.9507	8.8327	12.1404	4.3155	9.8107	11.3914	6.2921	13.6584	5.6240	5.5999	9.3617	12.9066	9.0893	8.9538	4.9129	3.5955	4.5946	6.1838	7.6752	6.3071	9.4995	8.1934	12.4747	10.3300	7.0637	4.0250	2.3208	12.4547	4.6705	3.5748	6.9746	10.6467	9.6744	7.2860	1.2544	5.0833
10.4400			2.8594	11.7650	9.1195	1.1135	9.7269	6.8018	3.3400	9.0639	2.3724	12.0492	5.1147	8.3158	8.9713	12.4245	4.4635	10.0871	11.6620	6.4758	13.8269	5.8128	5.7394	9.4938	12.7478	9.2473	9.1487	4.9896	3.6901	4.6997	6.4245	7.9637	6.4923	9.6272	8.4025	12.8915	10.5861	7.2560	4.1578	2.3578	12.7625	4.7986	3.6309	7.0697	10.7925	9.9110	7.5455	1.2901	5.2765
10.4500			2.9055	11.8150	9.3146	1.1171	9.9093	7.0495	3.4330	9.3674	2.4071	12.1611	5.2276	8.6622	9.0864	12.6667	4.6023	10.3349	11.8862	6.6447	13.9311	5.9893	5.8660	9.6024	12.5386	9.3815	9.3150	5.0567	3.7776	4.7951	6.6525	8.2276	6.6625	9.7307	8.5896	13.2570	10.7994	7.4305	4.2796	2.3901	13.0205	4.9161	3.6802	7.1488	10.9038	10.1194	7.7855	1.3238	5.4592
10.4600			2.9458	11.8321	9.4817	1.1198	10.0643	7.2774	3.5168	9.6438	2.4374	12.2300	5.3280	8.9823	9.1768	12.8626	4.7303	10.5501	12.0608	6.7962	13.9676	6.1510	5.9767	9.6864	12.2949	9.4913	9.4514	5.1138	3.8568	4.8802	6.8642	8.4639	6.8153	9.8092	8.7528	13.5633	10.9764	7.5851	4.3912	2.4172	13.2294	5.0212	3.7218	7.2116	10.9762	10.2969	8.0024	1.3550	5.6287
10.4700			2.9812	11.8200	9.6218	1.1218	10.1931	7.4833	3.5929	9.8909	2.4637	12.2595	5.4168	9.2676	9.2449	13.0130	4.8471	10.7325	12.1809	6.9307	13.9408	6.2975	6.0723	9.7479	12.0257	9.5783	9.5630	5.1620	3.9278	4.9554	7.0586	8.6769	6.9508	9.8653	8.8926	13.8084	11.1191	7.7200	4.4930	2.4402	13.3907	5.1146	3.7569	7.2598	11.0155	10.4444	8.1956	1.3839	5.7844
10.4800			3.0109	11.7780	9.7322	1.1229	10.2929	7.6585	3.6603	10.0985	2.4856	12.2483	5.4919	9.5188	9.2885	13.1141	4.9508	10.8782	12.2441	7.0453	13.8508	6.4262	6.1532	9.7856	11.7360	9.6390	9.6483	5.2000	3.9894	5.0195	7.2314	8.8620	7.0647	9.8974	9.0063	13.9849	11.2245	7.8327	4.5834	2.4587	13.5002	5.1933	3.7846	7.2921	11.0230	10.5581	8.3580	1.4095	5.9208
10.4900			3.0345	11.7066	9.8109	1.1231	10.3621	7.8030	3.7179	10.2682	2.5028	12.1969	5.5515	9.7342	9.3070	13.1632	5.0391	10.9836	12.2573	7.1378	13.6991	6.5351	6.2185	9.7990	11.4319	9.6731	9.7061	5.2271	4.0403	5.0718	7.3793	9.0159	7.1549	9.9051	9.0923	14.0888	11.2912	7.9199	4.6607	2.4723	13.5567	5.2562	3.8052	7.3076	10.9990	10.6365	8.4869	1.4314	6.0370
10.5000			3.0525	11.6099	9.8599	1.1227	10.4028	7.9196	3.7661	10.4036	2.5158	12.1095	5.5971	9.9130	9.3028	13.1634	5.1118	11.0491	12.2239	7.2089	13.4922	6.6241	6.2693	9.7904	11.1209	9.6838	9.7384	5.2447	4.0810	5.1131	7.5022	9.1387	7.2234	9.8912	9.1522	14.1189	11.3217	7.9831	4.7252	2.4815	13.5637	5.3041	3.8192	7.3082	10.9470	10.6816	8.5868	1.4500	6.1353
10.5100			3.0649	11.4905	9.8800	1.1216	10.4161	8.0078	3.8046	10.5044	2.5246	11.9889	5.6287	10.0535	9.2774	13.1168	5.1691	11.0763	12.1478	7.2588	13.2367	6.6931	6.3056	9.7610	10.8089	9.6722	9.7461	5.2530	4.1113	5.1436	7.5983	9.2297	7.2716	9.8570	9.1867	14.0762	11.3172	8.0234	4.7767	2.4866	13.5237	5.3378	3.8271	7.2950	10.8694	10.6944	8.6576	1.4654	6.2154
10.5200			3.0722	11.3514	9.8723	1.1200	10.4033	8.0678	3.8335	10.5708	2.5296	11.8393	5.6474	10.1558	9.2324	13.0268	5.2113	11.0688	12.0331	7.2881	12.9419	6.7424	6.3280	9.7126	10.5013	9.6410	9.7308	5.2526	4.1314	5.1637	7.6669	9.2892	7.3000	9.8042	9.1964	13.9701	11.2802	8.0426	4.8151	2.4876	13.4401	5.3580	3.8291	7.2689	10.7687	10.6764	8.7000	1.4776	6.2775
10.5300			3.0747	11.1964	9.8397	1.1178	10.3670	8.1007	3.8534	10.6050	2.5310	11.6655	5.6543	10.2215	9.1703	12.8986	5.2394	11.0303	11.8848	7.2982	12.6190	6.7728	6.3375	9.6477	10.2026	9.5923	9.6947	5.2447	4.1425	5.1743	7.7101	9.3188	7.3101	9.7353	9.1840	13.8107	11.2139	8.0426	4.8412	2.4852	13.3178	5.3657	3.8259	7.2319	10.6486	10.6304	8.7164	1.4868	6.3222
10.5400			3.0723	11.0266	9.7827	1.1151	10.3074	8.1065	3.8638	10.6066	2.5288	11.4698	5.6492	10.2497	9.0913	12.7345	5.2535	10.9613	11.7061	7.2890	12.2751	6.7842	6.3340	9.5668	9.9148	9.5265	9.6383	5.2286	4.1441	5.1750	7.7274	9.3179	7.3017	9.6506	9.1494	13.6022	11.1190	8.0232	4.8546	2.4792	13.1590	5.3606	3.8175	7.1835	10.5098	10.5568	8.7060	1.4926	6.3490
10.5500			3.0644	10.8421	9.7006	1.1117	10.2241	8.0842	3.8641	10.5744	2.5226	11.2532	5.6312	10.2392	8.9951	12.5350	5.2526	10.8610	11.4986	7.2594	11.9128	6.7755	6.3167	9.4697	9.6382	9.4422	9.5609	5.2036	4.1353	5.1654	7.7182	9.2852	7.2739	9.5495	9.0917	13.3468	10.9959	7.9834	4.8544	2.4690	12.9642	5.3415	3.8032	7.1228	10.3523	10.4548	8.6678	1.4949	6.3571
10.5600			3.0512	10.6450	9.5950	1.1078	10.1188	8.0355	3.8545	10.5100	2.5126	11.0188	5.6008	10.1911	8.8833	12.3038	5.2370	10.7314	11.2665	7.2098	11.5370	6.7476	6.2861	9.3574	9.3741	9.3410	9.4635	5.1701	4.1165	5.1459	7.6830	9.2218	7.2275	9.4335	9.0122	13.0499	10.8472	7.9244	4.8409	2.4550	12.7374	5.3091	3.7834	7.0506	10.1783	10.3268	8.6030	1.4938	6.3467
10.5700			3.0331	10.4379	9.4683	1.1033	9.9936	7.9618	3.8355	10.4155	2.4990	10.7704	5.5587	10.1078	8.7582	12.0458	5.2075	10.5756	11.0145	7.1417	11.1537	6.7018	6.2431	9.2317	9.1239	9.2250	9.3483	5.1292	4.0882	5.1171	7.6233	9.1298	7.1637	9.3046	8.9128	12.7188	10.6760	7.8475	4.8148	2.4375	12.4832	5.2642	3.7584	6.9687	9.9905	10.1757	8.5133	1.4893	6.3188
10.5800			3.0101	10.2219	9.3211	1.0983	9.8488	7.8637	3.8070	10.2917	2.4818	10.5099	5.5049	9.9904	8.6199	11.7639	5.1643	10.3946	10.7450	7.0556	10.7665	6.6383	6.1877	9.0933	8.8869	9.0943	9.2158	5.0805	4.0505	5.0791	7.5392	9.0099	7.0829	9.1628	8.7938	12.3582	10.4836	7.7532	4.7762	2.4164	12.2041	5.2069	3.7283	6.8766	9.7900	10.0021	8.3999	1.4813	6.2735
10.5900			2.9823	9.9983	9.1551	1.0928	9.6855	7.7426	3.7694	10.1403	2.4611	10.2394	5.4400	9.8410	8.4696	11.4614	5.1077	10.1905	10.4610	6.9522	10.3782	6.5578	6.1204	8.9430	8.6629	8.9498	9.0670	5.0245	4.0032	5.0321	7.4319	8.8636	6.9860	9.0092	8.6565	11.9732	10.2723	7.6424	4.7255	2.3920	11.9031	5.1375	3.6932	6.7753	9.5784	9.8075	8.2642	1.4701	6.2114
10.6000			2.9505	9.7701	8.9736	1.0870	9.5069	7.6014	3.7237	9.9651	2.4374	9.9628	5.3648	9.6636	8.3099	11.1438	5.0392	9.9676	10.1678	6.8342	9.9938	6.4620	6.0430	8.7831	8.4526	8.7943	8.9049	4.9626	3.9481	4.9773	7.3041	8.6947	6.8753	8.8463	8.5040	11.5716	10.0463	7.5178	4.6640	2.3650	11.5861	5.0579	3.6537	6.6672	9.3593	9.5958	8.1096	1.4560	6.1344
10.6100			2.9153	9.5393	8.7790	1.0808	9.3151	7.4429	3.6707	9.7687	2.4111	9.6830	5.2807	9.4617	8.1428	10.8155	4.9598	9.7293	9.8683	6.7034	9.6161	6.3526	5.9564	8.6154	8.2552	8.6294	8.7314	4.8956	3.8862	4.9155	7.1571	8.5060	6.7524	8.6761	8.3383	11.1592	9.8083	7.3809	4.5930	2.3354	11.2567	4.9685	3.6102	6.5535	9.1345	9.3702	7.9386	1.4391	6.0439
10.6200			2.8764	9.3061	8.5722	1.0742	9.1111	7.2683	3.6106	9.5522	2.3820	9.4007	5.1875	9.2369	7.9685	10.4787	4.8695	9.4766	9.5643	6.5604	9.2449	6.2303	5.8607	8.4402	8.0693	8.4545	8.5470	4.8232	3.8176	4.8467	6.9920	8.2989	6.6180	8.4988	8.1600	10.7393	9.5595	7.2322	4.5127	2.3029	10.9166	4.8696	3.5626	6.4340	8.9047	9.1315	7.7523	1.4197	5.9404
10.6300			2.8338	9.0700	8.3533	1.0671	8.8948	7.0785	3.5432	9.3166	2.3500	9.1166	5.0849	8.9902	7.7868	10.1341	4.7681	9.2089	9.2566	6.4053	8.8793	6.0953	5.7560	8.2575	7.8929	8.2699	8.3518	4.7451	3.7420	4.7705	6.8085	8.0741	6.4721	8.3138	7.9693	10.3137	9.3002	7.0710	4.4233	2.2677	10.5664	4.7613	3.5104	6.3084	8.6693	8.8801	7.5511	1.3974	5.8239
10.6400			2.7865	8.8293	8.1205	1.0594	8.6645	6.8725	3.4678	9.0603	2.3145	8.8288	4.9722	8.7209	7.5958	9.7803	4.6547	8.9237	8.9442	6.2368	8.5175	5.9467	5.6408	8.0656	7.7225	8.0726	8.1440	4.6600	3.6585	4.6860	6.6064	7.8303	6.3135	8.1193	7.7639	9.8816	9.0290	6.8952	4.3238	2.2291	10.2044	4.6429	3.4530	6.1745	8.4264	8.6139	7.3338	1.3719	5.6933
10.6500			2.7337	8.5829	7.8738	1.0510	8.4194	6.6502	3.3843	8.7836	2.2747	8.5367	4.8490	8.4296	7.3953	9.4172	4.5288	8.6199	8.6268	6.0548	8.1586	5.7841	5.5148	7.8639	7.5561	7.8626	7.9231	4.5674	3.5670	4.5928	6.3864	7.5679	6.1404	7.9146	7.5441	9.4407	8.7462	6.7040	4.2141	2.1870	9.8306	4.5141	3.3902	6.0322	8.1756	8.3328	7.1002	1.3428	5.5487
10.6600			2.6757	8.3318	7.6149	1.0420	8.1612	6.4139	3.2932	8.4885	2.2307	8.2413	4.7163	8.1189	7.1868	9.0474	4.3923	8.3028	8.3059	5.8607	7.8030	5.6089	5.3787	7.6531	7.3927	7.6422	7.6903	4.4684	3.4685	4.4916	6.1505	7.2893	5.9532	7.7010	7.3116	8.9914	8.4533	6.5005	4.0950	2.1421	9.4477	4.3761	3.3223	5.8828	7.9167	8.0391	6.8493	1.3106	5.3910
10.6700			2.6124	8.0740	7.3424	1.0322	7.8884	6.1622	3.1922	8.1723	2.1824	7.9408	4.5728	7.7879	6.9684	8.6698	4.2442	7.9704	7.9798	5.6535	7.4488	5.4201	5.2298	7.4319	7.2289	7.4094	7.4414	4.3615	3.3622	4.3813	5.8981	6.9934	5.7524	7.4766	7.0643	8.5360	8.1489	6.2832	3.9659	2.0936	9.0536	4.2280	3.2484	5.7247	7.6451	7.7311	6.5794	1.2751	5.2179
10.6800			2.5427	7.8039	7.0534	1.0214	7.5979	5.8894	3.0805	7.8276	2.1289	7.6319	4.4169	7.4347	6.7374	8.2809	4.0832	7.6204	7.6454	5.4311	7.0911	5.2162	5.0653	7.1974	7.0607	7.1607	7.1723	4.2451	3.2467	4.2601	5.6274	6.6781	5.5365	7.2385	6.7998	8.0722	7.8302	6.0499	3.8255	2.0408	8.6451	4.0682	3.1674	5.5553	7.3597	7.4060	6.2916	1.2360	5.0257
10.6900			2.4676	7.5204	6.7500	1.0098	7.2917	5.5990	2.9604	7.4610	2.0708	7.3149	4.2501	7.0589	6.4958	7.8834	3.9108	7.2561	7.3017	5.1958	6.7301	4.9987	4.8880	6.9505	6.8877	6.8987	6.8879	4.1208	3.1237	4.1290	5.3413	6.3417	5.3073	6.9884	6.5203	7.6034	7.4994	5.8031	3.6729	1.9843	8.2253	3.8984	3.0798	5.3763	7.0642	7.0668	5.9883	1.1937	4.8180
10.7000			2.3879	7.2280	6.4345	0.9972	6.9718	5.2955	2.8329	7.0766	2.0085	6.9862	4.0735	6.6605	6.2449	7.4801	3.7283	6.8803	6.9456	4.9482	6.3676	4.7691	4.6992	6.6926	6.7086	6.6247	6.5901	3.9894	2.9946	3.9885	5.0428	5.9873	5.0669	6.7278	6.2276	7.1328	7.1572	5.5442	3.5087	1.9249	7.7959	3.7206	2.9861	5.1881	6.7599	6.7157	5.6726	1.1487	4.5972
10.7100			2.3027	6.9244	6.1007	0.9834	6.6362	4.9782	2.6977	6.6737	1.9412	6.6445	3.8861	6.2454	5.9822	7.0670	3.5350	6.4914	6.5791	4.6835	5.9943	4.5253	4.4976	6.4192	6.5176	6.3362	6.2771	3.8493	2.8569	3.8371	4.7245	5.6188	4.8141	6.4539	5.9183	6.6585	6.7941	5.2719	3.3348	1.8618	7.3448	3.5333	2.8854	4.9861	6.4443	6.3461	5.3433	1.1007	4.3626
10.7200			2.2115	6.6072	5.7454	0.9682	6.2766	4.6478	2.5546	6.2520	1.8684	6.2912	3.6844	5.8147	5.7062	6.6345	3.3294	6.0863	6.2012	4.4059	5.6063	4.2618	4.2822	6.1245	6.3050	6.0317	5.9475	3.6993	2.7092	3.6738	4.3918	5.2371	4.5485	6.1646	5.5852	6.1757	6.4145	4.9854	3.1511	1.7947	6.8771	3.3319	2.7767	4.7723	6.1154	5.9550	5.0003	1.0495	4.1139
10.7300			2.1142	6.2747	5.3739	0.9516	5.8946	4.3040	2.4034	5.8117	1.7897	5.9247	3.4673	5.3700	5.4097	6.1905	3.1080	5.6573	5.8107	4.1172	5.2095	3.9845	4.0525	5.8112	6.0734	5.7097	5.6006	3.5349	2.5546	3.4940	4.0491	4.8440	4.2673	5.8543	5.2339	5.6758	6.0198	4.6785	2.9582	1.7233	6.3954	3.1211	2.6596	4.5471	5.7720	5.5487	4.6379	0.9942	3.8514
10.7400			2.0107	5.9262	4.9883	0.9336	5.4956	3.9402	2.2414	5.3430	1.7053	5.5449	3.2398	4.9095	5.0950	5.7386	2.8769	5.2167	5.4070	3.8194	4.8054	3.6958	3.8089	5.4803	5.8211	5.3635	5.2371	3.3606	2.3947	3.3002	3.7001	4.4363	3.9680	5.5215	4.8675	5.1729	5.6111	4.3548	2.7573	1.6462	5.9017	2.9037	2.5328	4.3112	5.4118	5.1306	4.2597	0.9361	3.5721
10.7500			1.8999	5.5617	4.5923	0.9142	5.0835	3.5689	2.0743	4.8615	1.6140	5.1519	3.0048	4.4350	4.7688	5.2828	2.6393	4.7704	4.9862	3.5144	4.3915	3.3989	3.5471	5.1337	5.5464	4.9994	4.8501	3.1789	2.2318	3.0950	3.3409	4.0183	3.6603	5.1740	4.4897	4.6730	5.1912	4.0219	2.5465	1.5664	5.3984	2.6826	2.3954	4.0671	5.0293	4.7048	3.8760	0.8764	3.2784
10.7600			1.7862	5.1747	4.1855	0.8940	4.6641	3.1983	1.9061	4.3783	1.5176	4.7396	2.7659	3.9652	4.4358	4.8218	2.3983	4.3236	4.5481	3.2020	3.9684	3.0920	3.2744	4.7750	5.2489	4.6256	4.4520	2.9933	2.0671	2.8812	2.9847	3.6059	3.3498	4.8170	4.1024	4.1720	4.7550	3.6853	2.3309	1.4856	4.8789	2.4589	2.2523	3.8187	4.6404	4.2673	3.4930	0.8159	2.9807
10.7700			1.6735	4.7836	3.7768	0.8736	4.2359	2.8277	1.7391	3.8949	1.4202	4.3265	2.5236	3.5064	4.1038	4.3648	2.1549	3.8776	4.1113	2.8983	3.5580	2.7858	3.0003	4.4062	4.9195	4.2517	4.0555	2.8093	1.9042	2.6637	2.6444	3.2052	3.0400	4.4591	3.7094	3.6861	4.3181	3.3477	2.1194	1.4064	4.3709	2.2387	2.1076	3.5700	4.2551	3.8374	3.1103	0.7546	2.6858
10.7800			1.5637	4.3957	3.3812	0.8532	3.8164	2.4719	1.5752	3.4246	1.3231	3.9209	2.2884	3.0633	3.7683	3.9285	1.9203	3.4527	3.6792	2.6090	3.1606	2.4900	2.7286	4.0315	4.5737	3.8797	3.6658	2.6276	1.7494	2.4400	2.3169	2.8197	2.7343	4.0996	3.3275	3.2287	3.8922	3.0149	1.9140	1.3302	3.8805	2.0302	1.9634	3.3238	3.8744	3.4263	2.7454	0.6952	2.3912
10.7900			1.4563	4.0127	3.0001	0.8329	3.4147	2.1342	1.4208	2.9787	1.2274	3.5184	2.0651	2.6516	3.4399	3.5129	1.6961	3.0510	3.2476	2.3310	2.7829	2.2022	2.4561	3.6632	4.2163	3.5094	3.2785	2.4481	1.6049	2.2175	2.0175	2.4642	2.4443	3.7412	2.9598	2.7930	3.4753	2.6986	1.7149	1.2561	3.4016	1.8344	1.8199	3.0882	3.4974	3.0301	2.4006	0.6389	2.1106
10.8000			1.3538	3.6327	2.6373	0.8134	3.0279	1.8219	1.2752	2.5585	1.1327	3.1311	1.8522	2.2685	3.1284	3.1205	1.4849	2.6747	2.8381	2.0766	2.4369	1.9332	2.1959	3.3077	3.8369	3.1574	2.9123	2.2796	1.4693	2.0027	1.7442	2.1344	2.1701	3.3990	2.6065	2.4001	3.0754	2.3982	1.5308	1.1868	2.9591	1.6526	1.6795	2.8679	3.1425	2.6630	2.0800	0.5850	1.8456
10.8100			1.2611	3.2789	2.3105	0.7955	2.6743	1.5415	1.1441	2.1826	1.0449	2.7734	1.6607	1.9312	2.8383	2.7697	1.2961	2.3420	2.4502	1.8498	2.1238	1.6884	1.9543	2.9653	3.4622	2.8317	2.5747	2.1274	1.3494	1.7976	1.5077	1.8473	1.9196	3.0818	2.2871	2.0452	2.7100	2.1237	1.3627	1.1253	2.5511	1.4935	1.5494	2.6690	2.8146	2.3349	1.7957	0.5367	1.6033
10.8200			1.1802	2.9571	2.0167	0.7798	2.3619	1.2998	1.0298	1.8508	0.9665	2.4439	1.4941	1.6370	2.5723	2.4566	1.1281	2.0473	2.1011	1.6512	1.8575	1.4708	1.7323	2.6544	3.0950	2.5328	2.2670	1.9946	1.2475	1.6080	1.3059	1.5976	1.7005	2.7879	2.0000	1.7427	2.3741	1.8831	1.2143	1.0728	2.1936	1.3570	1.4329	2.4910	2.5172	2.0453	1.5461	0.4941	1.3891
10.8300			1.1099	2.6639	1.7647	0.7661	2.0862	1.0928	0.9313	1.5678	0.8966	2.1562	1.3495	1.3887	2.3396	2.1871	0.9862	1.7995	1.7877	1.4854	1.6315	1.2836	1.5380	2.3777	2.7452	2.2716	2.0000	1.8783	1.1614	1.4387	1.1409	1.3911	1.5078	2.5289	1.7512	1.4831	2.0812	1.6705	1.0876	1.0293	1.8807	1.2422	1.3289	2.3391	2.2601	1.8025	1.3363	0.4570	1.2026
10.8400			1.0505	2.4107	1.5504	0.7545	1.8553	0.9236	0.8499	1.3313	0.8354	1.9035	1.2304	1.1827	2.1384	1.9605	0.8660	1.5914	1.5177	1.3472	1.4500	1.1236	1.3672	2.1309	2.4177	2.0465	1.7674	1.7809	1.0904	1.2863	1.0074	1.2191	1.3466	2.3056	1.5393	1.2698	1.8242	1.4921	0.9792	0.9940	1.6174	1.1502	1.2390	2.2133	2.0369	1.5969	1.1596	0.4260	1.0443
10.8500			1.0029	2.1952	1.3725	0.7454	1.6630	0.7878	0.7822	1.1368	0.7844	1.6907	1.1347	1.0137	1.9640	1.7692	0.7687	1.4219	1.2851	1.2356	1.3067	0.9927	1.2227	1.9224	2.1202	1.8536	1.5721	1.7033	1.0350	1.1547	0.9045	1.0831	1.2123	2.1132	1.3615	1.0945	1.6062	1.3435	0.8914	0.9665	1.3959	1.0789	1.1647	2.1128	1.8502	1.4319	1.0177	0.4002	0.9131
10.8600			0.9675	2.0172	1.2327	0.7391	1.5108	0.6804	0.7296	0.9849	0.7439	1.5180	1.0606	0.8819	1.8237	1.6179	0.6907	1.2913	1.0955	1.1511	1.2009	0.8872	1.1055	1.7522	1.8571	1.6994	1.4155	1.6462	0.9948	1.0452	0.8291	0.9780	1.1049	1.9567	1.2209	0.9582	1.4268	1.2240	0.8215	0.9476	1.2195	1.0261	1.1071	2.0384	1.7033	1.3057	0.9057	0.3798	0.8076
10.8700			0.9434	1.8818	1.1240	0.7357	1.3981	0.5995	0.6907	0.8675	0.7136	1.3811	1.0088	0.7783	1.7156	1.5023	0.6316	1.1918	0.9434	1.0906	1.1313	0.8067	1.0117	1.6166	1.6349	1.5819	1.2908	1.6083	0.9684	0.9549	0.7758	0.9016	1.0239	1.8369	1.1104	0.8542	1.2809	1.1334	0.7673	0.9366	1.0797	0.9923	1.0656	1.9890	1.5913	1.2114	0.8222	0.3647	0.7242
10.8800			0.9292	1.7856	1.0456	0.7346	1.3200	0.5395	0.6634	0.7817	0.6922	1.2803	0.9772	0.7004	1.6364	1.4149	0.5890	1.1222	0.8271	1.0500	1.0938	0.7458	0.9424	1.5173	1.4487	1.4952	1.1988	1.5877	0.9540	0.8847	0.7434	0.8494	0.9661	1.7505	1.0293	0.7776	1.1682	1.0676	0.7281	0.9327	0.9751	0.9750	1.0386	1.9615	1.5111	1.1482	0.7610	0.3540	0.6610
10.8900			0.9236	1.7241	0.9939	0.7354	1.2707	0.4982	0.6463	0.7204	0.6796	1.2104	0.9626	0.6417	1.5807	1.3548	0.5592	1.0782	0.7366	1.0275	1.0839	0.7026	0.8937	1.4504	1.3009	1.4370	1.1352	1.5818	0.9496	0.8315	0.7284	0.8172	0.9271	1.6935	0.9746	0.7213	1.0819	1.0220	0.7018	0.9344	0.9010	0.9718	1.0252	1.9525	1.4613	1.1116	0.7188	0.3472	0.6134
10.9000			0.9252	1.6933	0.9657	0.7378	1.2487	0.4715	0.6384	0.6805	0.6747	1.1659	0.9627	0.6004	1.5481	1.3182	0.5414	1.0561	0.6704	1.0209	1.0994	0.6750	0.8623	1.4124	1.1852	1.4048	1.0962	1.5882	0.9535	0.7926	0.7282	0.8016	0.9053	1.6617	0.9421	0.6841	1.0184	0.9960	0.6864	0.9407	0.8493	0.9804	1.0239	1.9596	1.4383	1.0977	0.6937	0.3436	0.5803
10.9100			0.9330	1.6938	0.9575	0.7416	1.2517	0.4580	0.6387	0.6595	0.6771	1.1466	0.9757	0.5732	1.5369	1.3023	0.5341	1.0533	0.6232	1.0280	1.1389	0.6611	0.8463	1.4011	1.1016	1.3963	1.0795	1.6055	0.9645	0.7668	0.7409	0.8014	0.8986	1.6543	0.9290	0.6633	0.9777	0.9873	0.6808	0.9510	0.8193	0.9993	1.0337	1.9813	1.4400	1.1040	0.6834	0.3430	0.5596
10.9200			0.9461	1.7235	0.9671	0.7466	1.2772	0.4563	0.6462	0.6551	0.6858	1.1507	0.9998	0.5577	1.5449	1.3047	0.5361	1.0674	0.5938	1.0469	1.2004	0.6593	0.8450	1.4146	1.0489	1.4094	1.0831	1.6317	0.9813	0.7535	0.7648	0.8151	0.9055	1.6697	0.9332	0.6570	0.9566	0.9935	0.6837	0.9644	0.8085	1.0267	1.0532	2.0152	1.4641	1.1285	0.6861	0.3449	0.5495
10.9300			0.9632	1.7796	0.9919	0.7524	1.3222	0.4652	0.6598	0.6652	0.7000	1.1757	1.0327	0.5527	1.5697	1.3229	0.5463	1.0960	0.5798	1.0755	1.2807	0.6681	0.8565	1.4504	1.0235	1.4411	1.1050	1.6646	1.0024	0.7511	0.7977	0.8406	0.9240	1.7049	0.9526	0.6634	0.9517	1.0124	0.6940	0.9801	0.8147	1.0604	1.0800	2.0582	1.5081	1.1682	0.7002	0.3489	0.5485
10.9400			0.9829	1.8588	1.0293	0.7585	1.3831	0.4838	0.6784	0.6884	0.7183	1.2193	1.0719	0.5568	1.6084	1.3544	0.5633	1.1367	0.5791	1.1116	1.3774	0.6863	0.8790	1.5056	1.0239	1.4883	1.1428	1.7018	1.0263	0.7583	0.8375	0.8752	0.9520	1.7563	0.9847	0.6811	0.9604	1.0414	0.7103	0.9971	0.8361	1.0980	1.1121	2.1079	1.5689	1.2204	0.7241	0.3544	0.5553
10.9500			1.0041	1.9560	1.0770	0.7648	1.4547	0.5113	0.7001	0.7230	0.7390	1.2791	1.1151	0.5690	1.6585	1.3969	0.5861	1.1867	0.5902	1.1521	1.4871	0.7123	0.9098	1.5770	1.0476	1.5477	1.1943	1.7412	1.0514	0.7737	0.8814	0.9176	0.9875	1.8197	1.0268	0.7091	0.9807	1.0789	0.7314	1.0144	0.8712	1.1368	1.1476	2.1617	1.6432	1.2820	0.7562	0.3610	0.5686
10.9600			1.0255	2.0661	1.1331	0.7709	1.5345	0.5458	0.7240	0.7673	0.7611	1.3525	1.1599	0.5881	1.7172	1.4482	0.6129	1.2435	0.6117	1.1954	1.6056	0.7448	0.9474	1.6610	1.0942	1.6160	1.2570	1.7810	1.0768	0.7959	0.9263	0.9654	1.0281	1.8925	1.0765	0.7461	1.0105	1.1225	0.7560	1.0312	0.9185	1.1757	1.1845	2.2172	1.7278	1.3498	0.7949	0.3683	0.5873
10.9700			1.0463	2.1856	1.1949	0.7766	1.6184	0.5865	0.7491	0.8184	0.7837	1.4355	1.2033	0.6129	1.7814	1.5059	0.6423	1.3043	0.6427	1.2399	1.7286	0.7823	0.9894	1.7537	1.1635	1.6885	1.3279	1.8196	1.1014	0.8236	0.9708	1.0161	1.0703	1.9715	1.1319	0.7911	1.0472	1.1691	0.7829	1.0468	0.9763	1.2130	1.2210	2.2725	1.8190	1.4203	0.8383	0.3759	0.6102
10.9800			1.0660	2.3096	1.2594	0.7819	1.7025	0.6318	0.7742	0.8737	0.8059	1.5249	1.2437	0.6423	1.8475	1.5679	0.6732	1.3666	0.6820	1.2836	1.8515	0.8229	1.0335	1.8508	1.2547	1.7623	1.4038	1.8560	1.1247	0.8546	1.0128	1.0668	1.1140	2.0533	1.1904	0.8428	1.0901	1.2176	0.8108	1.0613	1.0407	1.2475	1.2557	2.3262	1.9126	1.4891	0.8833	0.3835	0.6362
10.9900			1.0840	2.4336	1.3242	0.7866	1.7832	0.6791	0.7985	0.9314	0.8268	1.6186	1.2803	0.6755	1.9145	1.6323	0.7045	1.4274	0.7284	1.3252	1.9693	0.8638	1.0777	1.9482	1.3645	1.8354	1.4815	1.8895	1.1459	0.8879	1.0507	1.1163	1.1574	2.1352	1.2495	0.8998	1.1377	1.2662	0.8386	1.0744	1.1082	1.2783	1.2874	2.3771	2.0039	1.5550	0.9292	0.3908	0.6640
11.0000			1.1003	2.5538	1.3860	0.7908	1.8579	0.7258	0.8211	0.9887	0.8459	1.7135	1.3124	0.7114	1.9806	1.6974	0.7349	1.4846	0.7806	1.3637	2.0782	0.9044	1.1207	2.0407	1.4922	1.9057	1.5573	1.9196	1.1649	0.9226	1.0838	1.1618	1.1993	2.2149	1.3069	0.9599	1.1884	1.3133	0.8655	1.0862	1.1788	1.3051	1.3155	2.4247	2.0919	1.6167	0.9741	0.3977	0.6923
11.0100			1.1147	2.6671	1.4431	0.7946	1.9247	0.7707	0.8415	1.0429	0.8630	1.8069	1.3399	0.7485	2.0443	1.7617	0.7636	1.5380	0.8361	1.3984	2.1778	0.9434	1.1612	2.1262	1.6352	1.9714	1.6279	1.9463	1.1816	0.9572	1.1120	1.2030	1.2386	2.2905	1.3597	1.0195	1.2407	1.3578	0.8905	1.0965	1.2501	1.3277	1.3398	2.4684	2.1749	1.6728	1.0164	0.4040	0.7197
11.0200			1.1273	2.7713	1.4951	0.7978	1.9815	0.8121	0.8595	1.0911	0.8779	1.8965	1.3627	0.7850	2.1046	1.8238	0.7897	1.5867	0.8937	1.4291	2.2671	0.9795	1.1980	2.2038	1.7898	2.0314	1.6929	1.9697	1.1959	0.9908	1.1354	1.2395	1.2744	2.3607	1.4077	1.0774	1.2929	1.3986	0.9130	1.1055	1.3198	1.3464	1.3603	2.5081	2.2515	1.7228	1.0546	0.4095	0.7458
11.0300			1.1380	2.8652	1.5413	0.8006	2.0289	0.8486	0.8746	1.1329	0.8905	1.9805	1.3811	0.8201	2.1606	1.8822	0.8123	1.6301	0.9520	1.4557	2.3457	1.0117	1.2299	2.2722	1.9512	2.0852	1.7510	1.9898	1.2081	1.0222	1.1540	1.2709	1.3064	2.4246	1.4504	1.1333	1.3430	1.4353	0.9330	1.1132	1.3859	1.3615	1.3770	2.5436	2.3208	1.7664	1.0886	0.4144	0.7702
11.0400			1.1470	2.9479	1.5812	0.8029	2.0678	0.8793	0.8870	1.1683	0.9009	2.0575	1.3957	0.8531	2.2117	1.9365	0.8317	1.6683	1.0087	1.4781	2.4139	1.0393	1.2574	2.3308	2.1110	2.1322	1.8014	2.0068	1.2181	1.0507	1.1686	1.2971	1.3343	2.4817	1.4874	1.1864	1.3904	1.4674	0.9504	1.1196	1.4469	1.3732	1.3904	2.5752	2.3823	1.8037	1.1182	0.4186	0.7922
11.0500			1.1544	3.0192	1.6151	0.8049	2.0989	0.9037	0.8972	1.1972	0.9093	2.1268	1.4068	0.8833	2.2579	1.9870	0.8479	1.7013	1.0617	1.4968	2.4725	1.0623	1.2806	2.3801	2.2669	2.1730	1.8439	2.0212	1.2264	1.0762	1.1795	1.3185	1.3581	2.5320	1.5189	1.2355	1.4350	1.4951	0.9652	1.1249	1.5012	1.3822	1.4008	2.6031	2.4364	1.8352	1.1432	0.4220	0.8117
11.0600			1.1604	3.0799	1.6434	0.8064	2.1232	0.9225	0.9053	1.2198	0.9160	2.1877	1.4152	0.9101	2.2991	2.0333	0.8612	1.7295	1.1108	1.5121	2.5226	1.0810	1.2998	2.4205	2.4156	2.2076	1.8788	2.0331	1.2330	1.0984	1.1876	1.3355	1.3781	2.5758	1.5451	1.2802	1.4762	1.5185	0.9776	1.1292	1.5483	1.3889	1.4086	2.6275	2.4835	1.8615	1.1638	0.4248	0.8286
11.0700			1.1653	3.1319	1.6666	0.8077	2.1419	0.9363	0.9115	1.2369	0.9212	2.2408	1.4214	0.9334	2.3355	2.0756	0.8717	1.7533	1.1556	1.5244	2.5654	1.0958	1.3153	2.4531	2.5536	2.2368	1.9067	2.0430	1.2381	1.1175	1.1933	1.3487	1.3946	2.6135	1.5666	1.3200	1.5138	1.5379	0.9877	1.1326	1.5889	1.3938	1.4144	2.6488	2.5241	1.8833	1.1803	0.4270	0.8430
11.0800			1.1691	3.1763	1.6854	0.8087	2.1561	0.9458	0.9162	1.2491	0.9252	2.2871	1.4258	0.9531	2.3678	2.1140	0.8800	1.7735	1.1959	1.5343	2.6021	1.1070	1.3277	2.4790	2.6788	2.2613	1.9286	2.0511	1.2422	1.1334	1.1974	1.3588	1.4081	2.6456	1.5839	1.3550	1.5476	1.5538	0.9960	1.1354	1.6233	1.3972	1.4186	2.6674	2.5592	1.9013	1.1934	0.4288	0.8549
11.0900			1.1722	3.2146	1.7007	0.8096	2.1669	0.9518	0.9197	1.2575	0.9282	2.3273	1.4290	0.9692	2.3961	2.1489	0.8863	1.7906	1.2312	1.5421	2.6342	1.1152	1.3374	2.4995	2.7900	2.2820	1.9455	2.0578	1.2454	1.1464	1.2003	1.3664	1.4190	2.6731	1.5979	1.3852	1.5780	1.5668	1.0027	1.1375	1.6521	1.3996	1.4215	2.6837	2.5896	1.9163	1.2036	0.4302	0.8648
11.1000			1.1746	3.2480	1.7131	0.8102	2.1753	0.9552	0.9223	1.2628	0.9304	2.3625	1.4314	0.9821	2.4213	2.1806	0.8910	1.8052	1.2620	1.5485	2.6627	1.1211	1.3450	2.5159	2.8869	2.2995	1.9583	2.0635	1.2479	1.1571	1.2025	1.3720	1.4279	2.6969	1.6091	1.4111	1.6051	1.5774	1.0080	1.1392	1.6761	1.4013	1.4236	2.6981	2.6163	1.9291	1.2116	0.4314	0.8728
11.1100			1.1766	3.2778	1.7235	0.8108	2.1823	0.9569	0.9243	1.2660	0.9322	2.3935	1.4333	0.9922	2.4438	2.2097	0.8945	1.8180	1.2890	1.5538	2.6889	1.1252	1.3510	2.5293	2.9702	2.3146	1.9682	2.0685	1.2499	1.1658	1.2043	1.3764	1.4352	2.7177	1.6183	1.4333	1.6294	1.5862	1.0122	1.1405	1.6960	1.4026	1.4252	2.7112	2.6401	1.9403	1.2179	0.4323	0.8794
11.1200			1.1784	3.3053	1.7325	0.8113	2.1886	0.9576	0.9258	1.2679	0.9336	2.4214	1.4351	1.0002	2.4643	2.2366	0.8974	1.8296	1.3126	1.5585	2.7137	1.1280	1.3559	2.5408	3.0413	2.3283	1.9760	2.0730	1.2517	1.1730	1.2061	1.3800	1.4415	2.7365	1.6262	1.4523	1.6513	1.5937	1.0155	1.1417	1.7129	1.4039	1.4266	2.7233	2.6620	1.9506	1.2231	0.4330	0.8848
11.1300			1.1800	3.3315	1.7409	0.8118	2.1950	0.9579	0.9272	1.2691	0.9350	2.4472	1.4371	1.0063	2.4833	2.2618	0.8998	1.8405	1.3336	1.5629	2.7380	1.1301	1.3603	2.5515	3.1021	2.3411	1.9827	2.0773	1.2534	1.1791	1.2081	1.3834	1.4471	2.7540	1.6334	1.4688	1.6713	1.6005	1.0184	1.1428	1.7275	1.4053	1.4281	2.7348	2.6827	1.9606	1.2275	0.4336	0.8896
11.1400			1.1817	3.3575	1.7492	0.8123	2.2020	0.9584	0.9287	1.2704	0.9366	2.4718	1.4395	1.0112	2.5016	2.2860	0.9021	1.8513	1.3527	1.5673	2.7627	1.1320	1.3646	2.5623	3.1550	2.3538	1.9891	2.0818	1.2552	1.1845	1.2105	1.3869	1.4525	2.7710	1.6405	1.4838	1.6900	1.6070	1.0211	1.1440	1.7409	1.4071	1.4299	2.7463	2.7031	1.9708	1.2318	0.4342	0.8939
11.1500			1.1837	3.3843	1.7581	0.8129	2.2104	0.9595	0.9304	1.2722	0.9384	2.4962	1.4427	1.0153	2.5198	2.3098	0.9047	1.8626	1.3705	1.5721	2.7887	1.1340	1.3692	2.5741	3.2022	2.3671	1.9961	2.0867	1.2573	1.1896	1.2137	1.3910	1.4581	2.7882	1.6480	1.4978	1.7081	1.6136	1.0239	1.1453	1.7540	1.4095	1.4323	2.7580	2.7240	1.9818	1.2363	0.4349	0.8981
11.1600			1.1861	3.4128	1.7680	0.8136	2.2206	0.9617	0.9326	1.2753	0.9406	2.5215	1.4468	1.0193	2.5385	2.3337	0.9079	1.8747	1.3879	1.5776	2.8165	1.1366	1.3745	2.5876	3.2463	2.3815	2.0041	2.0922	1.2599	1.1949	1.2178	1.3961	1.4643	2.8064	1.6564	1.5116	1.7260	1.6209	1.0270	1.1470	1.7673	1.4127	1.4356	2.7705	2.7460	1.9942	1.2414	0.4357	0.9025
11.1700			1.1890	3.4441	1.7796	0.8145	2.2331	0.9654	0.9354	1.2799	0.9435	2.5484	1.4522	1.0236	2.5584	2.3584	0.9119	1.8883	1.4056	1.5842	2.8471	1.1402	1.3809	2.6036	3.2897	2.3979	2.0141	2.0988	1.2631	1.2007	1.2231	1.4024	1.4715	2.8264	1.6664	1.5258	1.7445	1.6293	1.0306	1.1491	1.7819	1.4169	1.4399	2.7843	2.7701	2.0084	1.2477	0.4367	0.9075
11.1800			1.1928	3.4794	1.7936	0.8157	2.2488	0.9709	0.9390	1.2867	0.9473	2.5783	1.4594	1.0288	2.5803	2.3847	0.9171	1.9040	1.4247	1.5923	2.8814	1.1451	1.3889	2.6232	3.3353	2.4169	2.0269	2.1068	1.2672	1.2077	1.2299	1.4106	1.4801	2.8491	1.6786	1.5414	1.7645	1.6393	1.0351	1.1519	1.7987	1.4226	1.4456	2.8001	2.7973	2.0254	1.2555	0.4379	0.9134
11.1900			1.1976	3.5203	1.8108	0.8172	2.2684	0.9786	0.9439	1.2963	0.9523	2.6126	1.4687	1.0355	2.6054	2.4137	0.9239	1.9227	1.4461	1.6024	2.9207	1.1520	1.3993	2.6475	3.3858	2.4400	2.0433	2.1168	1.2725	1.2162	1.2385	1.4212	1.4906	2.8758	1.6938	1.5591	1.7867	1.6516	1.0409	1.1555	1.8188	1.4302	1.4532	2.8185	2.8288	2.0459	1.2655	0.4396	0.9208
11.2000			1.2040	3.5686	1.8322	0.8192	2.2932	0.9893	0.9504	1.3095	0.9588	2.6529	1.4808	1.0444	2.6348	2.4465	0.9328	1.9455	1.4712	1.6153	2.9667	1.1613	1.4126	2.6779	3.4449	2.4683	2.0646	2.1293	1.2795	1.2272	1.2497	1.4348	1.5039	2.9079	1.7130	1.5801	1.8126	1.6670	1.0483	1.1603	1.8434	1.4401	1.4631	2.8408	2.8662	2.0711	1.2783	0.4418	0.9300
11.2100			1.2123	3.6269	1.8592	0.8217	2.3246	1.0036	0.9589	1.3273	0.9673	2.7015	1.4967	1.0561	2.6703	2.4848	0.9445	1.9736	1.5017	1.6318	3.0215	1.1738	1.4300	2.7163	3.5162	2.5035	2.0923	2.1454	1.2886	1.2415	1.2641	1.4526	1.5209	2.9475	1.7377	1.6057	1.8434	1.6867	1.0580	1.1666	1.8743	1.4532	1.4761	2.8683	2.9115	2.1027	1.2950	0.4447	0.9418
11.2200			1.2234	3.6987	1.8939	0.8252	2.3649	1.0222	0.9701	1.3512	0.9784	2.7615	1.5176	1.0720	2.7142	2.5307	0.9599	2.0092	1.5397	1.6531	3.0882	1.1908	1.4528	2.7655	3.6054	2.5479	2.1286	2.1663	1.3007	1.2601	1.2829	1.4757	1.5428	2.9973	1.7695	1.6376	1.8815	1.7120	1.0707	1.1750	1.9137	1.4705	1.4934	2.9028	2.9677	2.1429	1.3169	0.4486	0.9569
11.2300			1.2381	3.7887	1.9389	0.8297	2.4172	1.0468	0.9851	1.3831	0.9929	2.8371	1.5453	1.0935	2.7694	2.5873	0.9804	2.0548	1.5884	1.6810	3.1713	1.2135	1.4830	2.8289	3.7195	2.6045	2.1764	2.1936	1.3168	1.2849	1.3075	1.5062	1.5714	3.0608	1.8112	1.6785	1.9295	1.7450	1.0876	1.1863	1.9647	1.4931	1.5162	2.9469	3.0386	2.1944	1.3457	0.4538	0.9765
11.2400			1.2575	3.9030	1.9976	0.8356	2.4851	1.0794	1.0049	1.4258	1.0120	2.9333	1.5819	1.1226	2.8396	2.6584	1.0076	2.1138	1.6514	1.7177	3.2764	1.2439	1.5229	2.9111	3.8675	2.6777	2.2393	2.2293	1.3382	1.3177	1.3400	1.5465	1.6088	3.1425	1.8659	1.7313	1.9908	1.7881	1.1101	1.2012	2.0313	1.5228	1.5464	3.0037	3.1289	2.2601	1.3838	0.4607	1.0024
11.2500			1.2832	4.0489	2.0739	0.8433	2.5737	1.1228	1.0309	1.4826	1.0369	3.0570	1.6295	1.1617	2.9277	2.7487	1.0433	2.1900	1.7338	1.7660	3.4110	1.2843	1.5754	3.0174	4.0609	2.7726	2.3213	2.2758	1.3664	1.3612	1.3828	1.5993	1.6579	3.2481	1.9373	1.8004	2.0693	1.8448	1.1399	1.2209	2.1188	1.5622	1.5859	3.0767	3.2424	2.3451	1.4342	0.4699	1.0362
11.2600			1.3170	4.2370	2.1723	0.8533	2.6900	1.1810	1.0655	1.5567	1.0695	3.2178	1.6913	1.2147	3.0417	2.8653	1.0904	2.2879	1.8428	1.8298	3.5851	1.3383	1.6448	3.1533	4.3160	2.8967	2.4273	2.3367	1.4040	1.4188	1.4397	1.6677	1.7227	3.3853	2.0294	1.8918	2.1699	1.9196	1.1795	1.2470	2.2349	1.6145	1.6378	3.1697	3.3889	2.4568	1.5015	0.4822	1.0811
11.2700			1.3628	4.4855	2.3044	0.8666	2.8457	1.2602	1.1125	1.6570	1.1134	3.4313	1.7747	1.2879	3.1930	3.0195	1.1530	2.4197	1.9870	1.9162	3.8117	1.4117	1.7360	3.3312	4.6594	3.0623	2.5698	2.4186	1.4551	1.4967	1.5172	1.7606	1.8101	3.5679	2.1535	2.0159	2.3048	2.0207	1.2324	1.2824	2.3898	1.6856	1.7072	3.2919	3.5841	2.6074	1.5932	0.4989	1.1424
11.2800			1.4260	4.8208	2.4870	0.8846	3.0548	1.3682	1.1764	1.7976	1.1736	3.7159	1.8904	1.3906	3.3993	3.2255	1.2400	2.6024	2.1853	2.0365	4.1215	1.5138	1.8608	3.5725	5.1258	3.2889	2.7663	2.5311	1.5263	1.6019	1.6255	1.8904	1.9312	3.8167	2.3256	2.1895	2.4907	2.1607	1.3048	1.3314	2.6029	1.7850	1.8020	3.4591	3.8513	2.8161	1.7195	0.5221	1.2280
11.2900			1.5122	5.2592	2.7399	0.9081	3.3386	1.5203	1.2644	1.9952	1.2553	4.1013	2.0500	1.5331	3.6797	3.5080	1.3611	2.8564	2.4627	2.2015	4.5532	1.6518	2.0317	3.8989	5.7529	3.5954	3.0374	2.6836	1.6251	1.7436	1.7732	2.0725	2.0961	4.1470	2.5640	2.4279	2.7483	2.3498	1.4054	1.3967	2.9020	1.9235	1.9298	3.6856	4.2167	3.1037	1.8936	0.5533	1.3451
11.3000			1.6253	5.8413	3.0811	0.9379	3.7241	1.7319	1.3857	2.2637	1.3612	4.6244	2.2632	1.7362	4.0537	3.8968	1.5262	3.2013	2.8432	2.4247	5.1541	1.8424	2.2625	4.3320	6.6102	3.9953	3.4014	2.8856	1.7566	1.9346	1.9790	2.3216	2.3181	4.5801	2.8835	2.7657	3.0947	2.6058	1.5443	1.4837	3.3175	2.1094	2.0936	3.9871	4.7014	3.4866	2.1373	0.5959	1.5069
11.3100			1.7732	6.6086	3.5417	0.9748	4.2378	2.0242	1.5492	2.6397	1.4983	5.3165	2.5459	2.0201	4.5387	4.4277	1.7491	3.6700	3.3654	2.7325	5.9695	2.1040	2.5633	4.8865	7.7406	4.5255	3.8865	3.1436	1.9353	2.1866	2.2655	2.6668	2.6225	5.1515	3.3150	3.2444	3.5666	2.9565	1.7317	1.5995	3.8876	2.3620	2.3053	4.3839	5.3428	4.0100	2.4715	0.6539	1.7307
11.3200			1.9666	7.5711	4.1630	1.0194	4.9082	2.4292	1.7689	3.1510	1.6744	6.2273	2.9227	2.4244	5.1772	5.1427	2.0514	4.3110	4.0778	3.1474	7.1020	2.4547	2.9612	5.6039	9.2333	5.2106	4.5354	3.4773	2.1778	2.5105	2.6560	3.1430	3.0272	5.8807	3.8918	3.9199	4.2041	3.4190	1.9856	1.7519	4.6776	2.7058	2.5752	4.8848	6.1928	4.7051	2.9330	0.7300	2.0338
11.3300			2.2069	8.7670	4.9658	1.0688	5.7732	2.9814	2.0572	3.8448	1.8869	7.3919	3.3966	2.9826	5.9772	6.1063	2.4464	5.1509	5.0313	3.6974	8.6130	2.9229	3.4592	6.4850	11.0885	6.0568	5.3565	3.8947	2.4902	2.9211	3.1878	3.7867	3.5605	6.7737	4.6338	4.8659	5.0395	4.0284	2.3223	1.9405	5.7358	3.1509	2.8986	5.5123	7.2503	5.6110	3.5512	0.8305	2.4407
11.3400			2.4966	10.1674	5.9874	1.1228	6.8308	3.7092	2.4266	4.7510	2.1376	8.8313	3.9908	3.7489	6.9484	7.3521	2.9543	6.2401	6.2586	4.4072	10.6056	3.5272	4.0746	7.5325	13.3296	7.0836	6.3869	4.3829	2.8938	3.4117	3.8931	4.6350	4.2373	7.8448	5.5657	6.1755	6.1057	4.7933	2.7576	2.1729	7.1145	3.7276	3.2775	6.2713	8.5579	6.7473	4.3713	0.9563	2.9733
11.3500			2.8308	11.7175	7.2107	1.1779	8.0824	4.6383	2.8750	5.8850	2.4165	10.5110	4.6792	4.7642	8.0666	8.9162	3.5799	7.5776	7.7848	5.2871	13.0706	4.2743	4.7809	8.7105	15.8084	8.2312	7.5809	4.9346	3.3806	3.9816	4.7875	5.7181	5.0696	9.0175	6.6737	7.9073	7.4115	5.7267	3.2962	2.4431	8.8338	4.4230	3.6979	7.1147	10.0306	8.1171	5.3983	1.1094	3.6345
11.3600			3.1851	13.3069	8.5976	1.2302	9.4531	5.7710	3.4011	7.2419	2.7022	12.3708	5.4533	6.0497	9.2603	10.7666	4.3066	9.1258	9.5757	6.3100	15.9303	5.1639	5.5644	9.9412	18.2951	9.4689	8.9134	5.5206	3.9486	4.5890	5.8805	7.0201	6.0224	10.2552	7.9107	10.0873	8.8957	6.7801	3.9357	2.7340	10.8269	5.2349	4.1255	8.0177	11.6272	9.6456	6.6290	1.2849	4.4273
11.3700			3.5418	14.7780	10.0571	1.2748	10.8753	7.0556	3.9650	8.7490	2.9795	14.2388	6.2399	7.5667	10.4609	12.7977	5.1141	10.8144	11.5122	7.4377	18.9590	6.1382	6.3569	11.1535	20.5174	10.6667	10.2519	6.0766	4.5556	5.2096	7.1259	8.4907	7.0664	11.4261	9.2039	12.6573	10.4984	7.9149	4.6379	3.0305	12.9639	6.0988	4.5382	8.8953	13.1514	11.2656	8.0167	1.4746	5.3100
11.3800			3.8698	16.0170	11.4670	1.3083	12.1923	8.4155	4.5424	10.2964	3.2253	15.9734	6.9968	9.2474	11.5199	14.8619	5.9317	12.4690	13.4759	8.5588	21.7307	7.1550	7.1118	12.2092	22.0849	11.7461	11.5175	6.5719	5.1618	5.7848	8.4415	10.0437	8.0986	12.4329	10.4376	15.4340	12.0535	9.0112	5.3674	3.3023	15.0659	6.9655	4.9023	9.6517	14.5021	12.7947	9.4369	1.6651	6.2287
11.3900			4.1348	16.8751	12.6884	1.3285	13.3292	9.7517	5.0687	11.7761	3.4156	17.3814	7.6514	10.9657	12.3786	16.7205	6.7172	13.9775	15.2348	9.5953	23.8970	8.1091	7.7753	13.0478	22.8742	12.6238	12.5753	6.9646	5.7147	6.2757	9.7350	11.5175	9.0623	13.2089	11.5064	18.0871	13.4637	10.0064	6.0536	3.5206	16.8819	7.7305	5.1856	10.2372	15.5294	14.1341	10.8014	1.8433	7.1130
11.4000			4.3222	17.3063	13.6339	1.3345	14.1797	10.9234	5.5100	13.0324	3.5438	18.3166	8.1405	12.5309	12.9646	18.1867	7.3891	15.1649	16.6677	10.4402	25.0394	8.9425	8.2810	13.6121	22.7642	13.2207	13.3356	7.2215	6.1455	6.6556	10.8606	12.7970	9.8463	13.6932	12.3359	20.3483	14.5460	10.7931	6.6395	3.6686	18.2504	8.3342	5.3690	10.5976	16.1259	15.1459	11.9367	1.9894	7.8947
11.4100			4.4206	17.3245	14.2244	1.3269	14.6656	11.8356	5.8289	13.9704	3.6054	18.7388	8.4417	13.8109	13.2416	19.1213	7.8929	15.9212	17.6017	10.9997	25.0907	9.5727	8.6135	13.8732	21.8800	13.5023	13.7713	7.3290	6.4265	6.9042	11.7190	13.7564	10.3943	13.8676	12.8631	21.8490	15.2570	11.3067	7.0804	3.7340	19.0679	8.7200	5.4502	10.7114	16.3018	15.7246	12.7665	2.0963	8.4912
11.4200			4.4302	16.9769	14.4306	1.3081	14.7984	12.4287	6.0048	14.5488	3.6036	18.6478	8.5451	14.6960	13.2178	19.4400	8.2047	16.2322	18.0013	11.2603	24.1428	9.9525	8.7680	13.8429	20.4599	13.4970	13.8791	7.2955	6.5406	7.0179	12.2494	14.2987	10.6859	13.7545	13.0652	22.5079	15.5701	11.5432	7.3444	3.7169	19.3017	8.8627	5.4334	10.5924	16.0904	15.8823	13.2325	2.1575	8.8858
11.4300			4.3601	16.3402	14.2888	1.2805	14.6130	12.6727	6.0355	14.7518	3.5462	18.1111	8.4621	15.1184	12.9376	19.1786	8.3126	16.1138	17.9077	11.2283	22.4448	10.0878	8.7538	13.5597	18.7370	13.2407	13.6914	7.1407	6.4920	7.0065	12.4214	14.4320	10.7209	13.4057	12.9732	22.3265	15.5043	11.5124	7.4246	3.6271	19.0028	8.7705	5.3312	10.2782	15.5617	15.6515	13.3228	2.1720	9.0662
11.4400			4.2236	15.4967	13.8579	1.2466	14.1585	12.5782	5.9328	14.6023	3.4432	17.2275	8.2176	15.0891	12.4546	18.4498	8.2254	15.6220	17.3880	10.9356	20.3035	9.9911	8.5907	13.0732	16.9160	12.7802	13.2579	6.8866	6.2999	6.8858	12.2480	14.1848	10.5224	12.8716	12.6329	21.4208	15.1121	11.2466	7.3322	3.4792	18.2851	8.4728	5.1590	9.8138	14.7968	15.0926	13.0675	2.1430	9.0402
11.4500			4.0347	14.5191	13.1942	1.2084	13.4913	12.1846	5.7149	14.1466	3.3039	16.1029	7.8417	14.6660	11.8155	17.3696	7.9649	14.8324	16.5346	10.4292	17.9926	9.6904	8.3024	12.4330	15.1433	12.1627	12.6329	6.5564	5.9910	6.6732	11.7712	13.6102	10.1266	12.1986	12.0873	19.9768	14.4598	10.7874	7.0894	3.2887	17.2546	8.0114	4.9312	9.2429	13.8708	14.2773	12.5211	2.0760	8.8287
11.4600			3.8059	13.4634	12.3471	1.1671	12.6561	11.5429	5.4032	13.4377	3.1350	14.8309	7.3640	13.9112	11.0662	16.0464	7.5590	13.8210	15.4432	9.7575	15.7043	9.2203	7.9118	11.6816	13.5022	11.4199	11.8648	6.1699	5.5933	6.3849	11.0470	12.7736	9.5731	11.4287	11.3744	18.1863	13.6113	10.1767	6.7232	3.0664	15.9960	7.4286	4.6559	8.6008	12.8435	13.2737	11.7455	1.9772	8.4588
11.4700			3.5422	12.3695	11.3732	1.1237	11.6897	10.7097	5.0198	12.5305	2.9399	13.4836	6.8027	12.8883	10.2435	14.5613	7.0388	12.6571	14.1986	8.9519	13.5529	8.6125	7.4393	10.8540	12.0274	10.5846	10.9947	5.7436	5.1234	6.0354	10.1382	11.7236	8.9003	10.5939	10.5406	16.2174	12.6245	9.4511	6.2609	2.8227	14.5962	6.7640	4.3487	7.9162	11.7584	12.1225	10.8039	1.8532	7.9595
11.4800			3.2569	11.2461	10.3178	1.0789	10.6434	9.7384	4.5852	11.4757	2.7283	12.1153	6.1795	11.6819	9.3758	13.0062	6.4290	11.3796	12.8679	8.0625	11.5869	7.8895	6.8915	9.9765	10.7188	9.6920	10.0442	5.2907	4.6131	5.6366	9.1025	10.5318	8.1352	9.7180	9.6230	14.2000	11.5453	8.6259	5.7294	2.5722	13.1216	6.0343	4.0198	7.2009	10.6240	10.8849	9.7531	1.7077	7.3587
11.4900			2.9589	10.1113	9.2123	1.0326	9.5463	8.6749	4.1069	10.3043	2.5037	10.7527	5.5228	10.3595	8.4799	11.4403	5.7443	10.0352	11.4884	7.1307	9.7777	7.0935	6.2864	9.0599	9.5537	8.7603	9.0287	4.8104	4.0862	5.1962	7.9617	9.2627	7.2947	8.8135	8.6471	12.1977	10.4029	7.7425	5.1478	2.3206	11.6144	5.2830	3.6751	6.4661	9.4785	9.6079	8.6143	1.5466	6.6624
11.5000			2.6524	8.9883	8.0640	0.9846	8.4103	7.5362	3.6045	9.0359	2.2687	9.3891	4.8444	8.9618	7.5515	9.8941	5.0246	8.6834	10.0725	6.1726	8.1496	6.2541	5.6427	8.0991	8.4811	7.8003	7.9869	4.3141	3.5487	4.7104	6.7952	7.9480	6.4222	7.8693	7.6181	10.2538	9.1972	6.8296	4.5243	2.0673	10.0828	4.5338	3.3133	5.7380	8.3433	8.3109	7.4375	1.3780	5.9068
11.5100			2.3382	7.8711	6.9004	0.9343	7.2445	6.3739	3.0962	7.7358	2.0199	8.0632	4.1510	7.5354	6.6111	8.3745	4.2821	7.3233	8.6686	5.2173	6.6626	5.3708	4.9648	7.1238	7.4863	6.8036	6.9272	3.8168	3.0245	4.1930	5.6212	6.6320	5.5271	6.9110	6.5611	8.4347	7.9798	5.8826	3.8928	1.8237	8.5598	3.7979	2.9393	5.0192	7.2036	7.0117	6.2632	1.2019	5.1173
11.5200			2.0319	6.7486	5.7576	0.8832	6.0969	5.2184	2.5925	6.4106	1.7699	6.7770	3.4741	6.1438	5.6864	6.9430	3.5439	6.0192	7.2832	4.2973	5.3225	4.4969	4.2599	6.1412	6.5461	5.8145	5.8553	3.3193	2.5257	3.6594	4.5038	5.3643	4.6360	5.9589	5.5112	6.7389	6.7633	4.9504	3.2627	1.5915	7.0838	3.1078	2.5659	4.3142	6.0885	5.7600	5.1129	1.0297	4.3005
11.5300			1.7397	5.6822	4.6690	0.8336	4.9884	4.1334	2.1228	5.1525	1.5239	5.5631	2.8365	4.8563	4.7868	5.6208	2.8449	4.8043	5.9556	3.4558	4.1368	3.6530	3.5714	5.1697	5.6243	4.8500	4.8342	2.8509	2.0795	3.1164	3.4907	4.2121	3.7906	5.0238	4.4996	5.2375	5.5945	4.0572	2.6730	1.3816	5.7014	2.4912	2.1975	3.6671	5.0341	4.5998	4.0502	0.8665	3.5172
11.5400			1.4791	4.6739	3.6836	0.7872	3.9790	3.1585	1.7067	4.0065	1.2944	4.4518	2.2659	3.7163	3.9675	4.4629	2.2203	3.7406	4.7248	2.7184	3.1280	2.8898	2.9168	4.2561	4.7481	3.9607	3.8859	2.4259	1.6943	2.6008	2.6237	3.2130	3.0292	4.1626	3.5757	3.9613	4.5126	3.2525	2.1408	1.1991	4.4563	1.9643	1.8572	3.0833	4.0776	3.5712	3.1177	0.7212	2.7937
11.5500			1.2542	3.7777	2.8393	0.7456	3.1037	2.3360	1.3567	3.0191	1.0878	3.4837	1.7853	2.7719	3.2395	3.4936	1.6920	2.8554	3.6395	2.1113	2.3108	2.2339	2.3307	3.4279	3.9164	3.1674	3.0539	2.0610	1.3822	2.1234	1.9294	2.3977	2.3743	3.3888	2.7774	2.9264	3.5660	2.5595	1.6900	1.0494	3.3977	1.5409	1.5510	2.5941	3.2395	2.7151	2.3428	0.5982	2.1631
11.5600			1.0736	3.0169	2.1552	0.7112	2.3848	1.6869	1.0783	2.2238	0.9151	2.6802	1.4035	2.0352	2.6330	2.7194	1.2721	2.1595	2.7295	1.6395	1.6855	1.7018	1.8367	2.7152	3.1554	2.5073	2.3654	1.7642	1.1431	1.7117	1.4078	1.7732	1.8431	2.7394	2.1249	2.1312	2.7762	1.9936	1.3289	0.9333	2.5441	1.2199	1.2953	2.1984	2.5529	2.0433	1.7366	0.4994	1.6488
11.5700			0.9360	2.3976	1.6303	0.6857	1.8266	1.2046	0.8684	1.6197	0.7758	2.0464	1.1167	1.4902	2.1521	2.1280	0.9574	1.6400	2.0069	1.2910	1.2328	1.2927	1.4413	2.1381	2.4925	1.9857	1.8233	1.5377	0.9675	1.3738	1.0374	1.3196	1.4354	2.2211	1.6193	1.5488	2.1468	1.5576	1.0534	0.8497	1.8900	0.9889	1.0916	1.9034	2.0171	1.5442	1.2875	0.4235	1.2511
11.5800			0.8390	1.9268	1.2496	0.6698	1.4198	0.8685	0.7179	1.1863	0.6713	1.5739	0.9140	1.1061	1.7850	1.6991	0.7351	1.2716	1.4664	1.0468	0.9254	0.9949	1.1424	1.6973	1.9451	1.5952	1.4188	1.3783	0.8478	1.1094	0.7893	1.0063	1.1384	1.8261	1.2494	1.1413	1.6728	1.2389	0.8540	0.7958	1.4143	0.8326	0.9405	1.6945	1.6202	1.1948	0.9721	0.3683	0.9600
11.5900			0.7761	1.5883	0.9866	0.6626	1.1387	0.6443	0.6146	0.8895	0.5975	1.2388	0.7804	0.8446	1.5234	1.4000	0.5841	1.0220	1.0807	0.8840	0.7295	0.7873	0.9274	1.3765	1.5142	1.3192	1.1304	1.2759	0.7720	0.9129	0.6298	0.7990	0.9320	1.5462	0.9915	0.8670	1.3295	1.0162	0.7143	0.7660	1.0815	0.7337	0.8379	1.5643	1.3396	0.9618	0.7599	0.3301	0.7557
11.6000			0.7423	1.3549	0.8148	0.6629	0.9557	0.4987	0.5476	0.6931	0.5500	1.0120	0.7002	0.6703	1.3427	1.1963	0.4851	0.8629	0.8179	0.7836	0.6113	0.6466	0.7807	1.1566	1.1891	1.1366	0.9352	1.2237	0.7312	0.7734	0.5326	0.6663	0.7936	1.3557	0.8208	0.6858	1.0889	0.8664	0.6211	0.7571	0.8573	0.6798	0.7754	1.4982	1.1550	0.8165	0.6204	0.3050	0.6161
11.6100			0.7324	1.2129	0.7085	0.6691	0.8474	0.4073	0.5073	0.5673	0.5243	0.8710	0.6620	0.5561	1.2315	1.0684	0.4244	0.7673	0.6427	0.7284	0.5500	0.5558	0.6862	1.0184	0.9564	1.0255	0.8109	1.2135	0.7180	0.6771	0.4811	0.5872	0.7081	1.2424	0.7133	0.5678	0.9252	0.7741	0.5623	0.7653	0.7096	0.6616	0.7473	1.4847	1.0423	0.7362	0.5337	0.2906	0.5242
11.6200			0.7421	1.1408	0.6516	0.6798	0.7979	0.3527	0.4888	0.4905	0.5177	0.7903	0.6580	0.4830	1.1737	0.9945	0.3912	0.7210	0.5287	0.7099	0.5346	0.5013	0.6318	0.9470	0.8001	0.9741	0.7399	1.2379	0.7272	0.6164	0.4625	0.5460	0.6611	1.1896	0.6539	0.4947	0.8218	0.7232	0.5306	0.7872	0.6178	0.6726	0.7498	1.5137	0.9909	0.7052	0.4848	0.2842	0.4659
11.6300			0.7675	1.1302	0.6326	0.6932	0.7963	0.3239	0.4875	0.4501	0.5274	0.7570	0.6839	0.4389	1.1593	0.9667	0.3787	0.7125	0.4587	0.7206	0.5584	0.4741	0.6088	0.9281	0.6953	0.9710	0.7102	1.2901	0.7546	0.5818	0.4712	0.5345	0.6457	1.1863	0.6310	0.4533	0.7596	0.7065	0.5195	0.8184	0.5662	0.7090	0.7789	1.5761	0.9899	0.7136	0.4643	0.2844	0.4333
11.6400			0.8048	1.1734	0.6457	0.7080	0.8364	0.3137	0.5006	0.4361	0.5511	0.7631	0.7347	0.4151	1.1819	0.9729	0.3826	0.7351	0.4194	0.7561	0.6193	0.4680	0.6121	0.9555	0.6345	1.0073	0.7159	1.3632	0.7963	0.5692	0.5032	0.5474	0.6557	1.2257	0.6388	0.4359	0.7311	0.7175	0.5251	0.8559	0.5459	0.7677	0.8303	1.6636	1.0287	0.7559	0.4658	0.2901	0.4195
11.6500			0.8506	1.2665	0.6872	0.7231	0.9157	0.3195	0.5264	0.4450	0.5859	0.8035	0.8079	0.4074	1.2355	1.0063	0.4005	0.7849	0.4039	0.8129	0.7184	0.4803	0.6381	1.0240	0.6075	1.0772	0.7531	1.4505	0.8488	0.5747	0.5561	0.5819	0.6876	1.3005	0.6737	0.4373	0.7292	0.7523	0.5448	0.8968	0.5510	0.8442	0.8994	1.7683	1.1038	0.8289	0.4862	0.2997	0.4209
11.6600			0.9009	1.4037	0.7535	0.7378	1.0295	0.3401	0.5629	0.4743	0.6293	0.8760	0.8988	0.4128	1.3133	1.0607	0.4314	0.8590	0.4072	0.8857	0.8537	0.5084	0.6840	1.1285	0.6122	1.1770	0.8192	1.5421	0.9081	0.5958	0.6281	0.6359	0.7385	1.4057	0.7320	0.4550	0.7495	0.8079	0.5764	0.9385	0.5787	0.9324	0.9818	1.8830	1.2126	0.9296	0.5239	0.3126	0.4351
11.6700			0.9509	1.5795	0.8428	0.7514	1.1710	0.3753	0.6073	0.5233	0.6786	0.9783	0.9983	0.4298	1.4111	1.1346	0.4736	0.9539	0.4268	0.9712	1.0249	0.5513	0.7463	1.2682	0.6467	1.2984	0.9119	1.6338	0.9684	0.6305	0.7133	0.7064	0.8039	1.5358	0.8115	0.4876	0.7889	0.8794	0.6180	0.9786	0.6280	1.0271	1.0706	2.0003	1.3495	1.0506	0.5774	0.3278	0.4603
11.6800			0.9986	1.7878	0.9520	0.7637	1.3357	0.4261	0.6579	0.5918	0.7305	1.1019	1.1004	0.4577	1.5238	1.2232	0.5246	1.0608	0.4617	1.0638	1.2189	0.6078	0.8227	1.4361	0.7122	1.4366	1.0295	1.7210	1.0265	0.6757	0.8077	0.7918	0.8811	1.6836	0.9094	0.5346	0.8448	0.9641	0.6673	1.0156	0.6984	1.1191	1.1571	2.1120	1.5049	1.1830	0.6440	0.3442	0.4953
11.6900			1.0419	2.0147	1.0708	0.7743	1.5074	0.4915	0.7105	0.6757	0.7799	1.2460	1.1965	0.4951	1.6455	1.3210	0.5827	1.1747	0.5112	1.1557	1.4282	0.6738	0.9081	1.6197	0.8111	1.5834	1.1635	1.7997	1.0798	0.7301	0.9022	0.8850	0.9663	1.8383	1.0177	0.5954	0.9147	1.0570	0.7199	1.0471	0.7873	1.2030	1.2376	2.2162	1.6734	1.3216	0.7204	0.3603	0.5382
11.7000			1.0795	2.2439	1.1947	0.7833	1.6780	0.5688	0.7621	0.7732	0.8256	1.4044	1.2801	0.5415	1.7702	1.4251	0.6433	1.2909	0.5740	1.2434	1.6423	0.7474	0.9958	1.8114	0.9434	1.7268	1.3079	1.8679	1.1266	0.7913	0.9909	0.9820	1.0525	1.9916	1.1299	0.6675	0.9931	1.1514	0.7740	1.0738	0.8923	1.2755	1.3081	2.3105	1.8455	1.4550	0.8037	0.3758	0.5858
11.7100			1.1109	2.4661	1.3169	0.7907	1.8362	0.6548	0.8105	0.8757	0.8654	1.5657	1.3493	0.5952	1.8890	1.5314	0.7035	1.4016	0.6475	1.3233	1.8438	0.8243	1.0814	1.9977	1.1083	1.8609	1.4562	1.9246	1.1658	0.8552	1.0683	1.0758	1.1345	2.1384	1.2413	0.7492	1.0766	1.2425	0.8270	1.0957	1.0102	1.3341	1.3659	2.3934	2.0078	1.5760	0.8869	0.3899	0.6367
11.7200			1.1363	2.6701	1.4278	0.7967	1.9699	0.7415	0.8533	0.9793	0.8985	1.7254	1.4025	0.6533	2.0002	1.6360	0.7606	1.5009	0.7307	1.3927	2.0240	0.8987	1.1606	2.1648	1.3037	1.9813	1.5959	1.9704	1.1973	0.9185	1.1306	1.1592	1.2107	2.2731	1.3433	0.8385	1.1630	1.3278	0.8761	1.1134	1.1296	1.3783	1.4104	2.4646	2.1559	1.6815	0.9671	0.4024	0.6880
11.7300			1.1562	2.8479	1.5252	0.8016	2.0772	0.8251	0.8883	1.0739	0.9245	1.8768	1.4407	0.7145	2.1016	1.7357	0.8106	1.5879	0.8197	1.4501	2.1779	0.9684	1.2287	2.3096	1.5232	2.0850	1.7216	2.0062	1.2213	0.9793	1.1767	1.2315	1.2785	2.3923	1.4326	0.9307	1.2495	1.4041	0.9187	1.1273	1.2494	1.4090	1.4420	2.5247	2.2862	1.7691	1.0401	0.4129	0.7360
11.7400			1.1714	2.9930	1.6070	0.8055	2.1587	0.8980	0.9161	1.1559	0.9440	2.0144	1.4660	0.7746	2.1915	1.8269	0.8527	1.6612	0.9101	1.4951	2.3033	1.0301	1.2855	2.4285	1.7631	2.1711	1.8299	2.0333	1.2389	1.0353	1.2088	1.2910	1.3363	2.4944	1.5081	1.0214	1.3324	1.4698	0.9549	1.1381	1.3641	1.4283	1.4631	2.5750	2.3969	1.8388	1.1029	0.4214	0.7802
11.7500			1.1828	3.1106	1.6730	0.8087	2.2169	0.9582	0.9374	1.2241	0.9582	2.1336	1.4813	0.8318	2.2701	1.9095	0.8870	1.7215	0.9999	1.5291	2.4014	1.0813	1.3316	2.5218	2.0091	2.2409	1.9187	2.0542	1.2518	1.0850	1.2293	1.3376	1.3838	2.5793	1.5696	1.1070	1.4092	1.5243	0.9847	1.1464	1.4675	1.4393	1.4765	2.6174	2.4887	1.8925	1.1539	0.4281	0.8196
11.7600			1.1919	3.2050	1.7250	0.8114	2.2563	1.0045	0.9531	1.2779	0.9682	2.2364	1.4901	0.8850	2.3387	1.9845	0.9142	1.7704	1.0848	1.5550	2.4767	1.1219	1.3681	2.5927	2.2527	2.2974	1.9889	2.0710	1.2615	1.1281	1.2411	1.3728	1.4215	2.6498	1.6186	1.1871	1.4806	1.5679	1.0088	1.1532	1.5583	1.4449	1.4849	2.6542	2.5644	1.9336	1.1953	0.4335	0.8537
11.7700			1.1998	3.2822	1.7661	0.8141	2.2828	1.0376	0.9648	1.3188	0.9759	2.3258	1.4955	0.9332	2.3997	2.0533	0.9356	1.8111	1.1639	1.5752	2.5352	1.1542	1.3974	2.6464	2.4894	2.3444	2.0436	2.0859	1.2695	1.1653	1.2475	1.3992	1.4522	2.7107	1.6580	1.2610	1.5471	1.6038	1.0280	1.1593	1.6375	1.4480	1.4910	2.6879	2.6283	1.9665	1.2286	0.4380	0.8831
11.7800			1.2080	3.3499	1.8006	0.8169	2.3029	1.0605	0.9742	1.3500	0.9829	2.4059	1.5009	0.9758	2.4564	2.1181	0.9531	1.8471	1.2375	1.5927	2.5844	1.1803	1.4224	2.6898	2.7152	2.3868	2.0875	2.1012	1.2773	1.1987	1.2517	1.4200	1.4785	2.7669	1.6918	1.3274	1.6101	1.6350	1.0442	1.1656	1.7070	1.4513	1.4972	2.7215	2.6857	1.9957	1.2564	0.4421	0.9088
11.7900			1.2179	3.4172	1.8338	0.8204	2.3237	1.0777	0.9834	1.3759	0.9911	2.4831	1.5097	1.0141	2.5135	2.1826	0.9696	1.8833	1.3093	1.6107	2.6326	1.2032	1.4468	2.7308	2.9274	2.4307	2.1268	2.1197	1.2868	1.2309	1.2574	1.4393	1.5038	2.8244	1.7246	1.3896	1.6724	1.6651	1.0595	1.1734	1.7711	1.4575	1.5064	2.7589	2.7435	2.0269	1.2821	0.4465	0.9325
11.8000			1.2315	3.4952	1.8721	0.8251	2.3531	1.0942	0.9949	1.4019	1.0027	2.5657	1.5260	1.0510	2.5772	2.2517	0.9882	1.9252	1.3835	1.6332	2.6895	1.2266	1.4754	2.7791	3.1359	2.4837	2.1685	2.1448	1.3001	1.2653	1.2682	1.4619	1.5321	2.8909	1.7625	1.4519	1.7389	1.6987	1.0766	1.1841	1.8360	1.4699	1.5219	2.8051	2.8100	2.0667	1.3100	0.4517	0.9573
11.8100			1.2515	3.5975	1.9230	0.8319	2.4005	1.1158	1.0118	1.4350	1.0202	2.6653	1.5546	1.0913	2.6552	2.3327	1.0131	1.9803	1.4671	1.6655	2.7669	1.2556	1.5139	2.8458	3.3575	2.5550	2.2222	2.1810	1.3202	1.3067	1.2889	1.4930	1.5687	2.9765	1.8129	1.5200	1.8161	1.7420	1.0990	1.1997	1.9103	1.4926	1.5478	2.8667	2.8949	2.1234	1.3458	0.4590	0.9868
11.8200			1.2816	3.7429	1.9965	0.8418	2.4784	1.1495	1.0379	1.4844	1.0474	2.7974	1.6013	1.1412	2.7576	2.4363	1.0495	2.0573	1.5703	1.7143	2.8808	1.2967	1.5700	2.9439	3.6159	2.6576	2.3003	2.2349	1.3513	1.3615	1.3255	1.5406	1.6208	3.0954	1.8848	1.6030	1.9133	1.8031	1.1311	1.2234	2.0066	1.5312	1.5898	2.9535	3.0131	2.2086	1.3972	0.4697	1.0262
11.8300			1.3273	3.9572	2.1082	0.8564	2.6039	1.2046	1.0791	1.5623	1.0894	2.9846	1.6761	1.2099	2.9021	2.5781	1.1042	2.1720	1.7076	1.7899	3.0509	1.3589	1.6533	3.0935	3.9473	2.8097	2.4196	2.3160	1.3996	1.4392	1.3869	1.6157	1.6985	3.2676	1.9934	1.7145	2.0433	1.8940	1.1790	1.2593	2.1400	1.5941	1.6557	3.0765	3.1862	2.3391	1.4750	0.4858	1.0826
11.8400			1.3976	4.2812	2.2825	0.8780	2.8016	1.2966	1.1437	1.6886	1.1548	3.2574	1.7951	1.3110	3.1157	2.7811	1.1904	2.3490	1.9023	1.9087	3.3137	1.4561	1.7801	3.3253	4.4003	3.0409	2.6064	2.4399	1.4754	1.5529	1.4882	1.7364	1.8186	3.5255	2.1625	1.8765	2.2323	2.0340	1.2518	1.3147	2.3402	1.6955	1.7583	3.2595	3.4490	2.5431	1.5954	0.5108	1.1686
11.8500			1.5058	4.7599	2.5570	0.9096	3.1092	1.4492	1.2454	1.8930	1.2555	3.6672	1.9830	1.4668	3.4379	3.0830	1.3270	2.6268	2.1971	2.0949	3.7314	1.6063	1.9768	3.6834	5.0563	3.3922	2.9011	2.6292	1.5945	1.7214	1.6490	1.9312	2.0034	3.9087	2.4281	2.1197	2.5184	2.2477	1.3660	1.3981	2.6537	1.8577	1.9153	3.5365	3.8535	2.8620	1.7839	0.5485	1.3001
11.8600			1.6631	5.4696	2.9725	0.9534	3.5822	1.6903	1.4038	2.2098	1.4005	4.2851	2.2644	1.7121	3.9114	3.5435	1.5350	3.0491	2.6385	2.3789	4.3885	1.8408	2.2711	4.2130	6.0241	3.9039	3.3445	2.9057	1.7726	1.9723	1.9032	2.2323	2.2827	4.4667	2.8263	2.5029	2.9427	2.5718	1.5432	1.5219	3.1366	2.1037	2.1398	3.9464	4.4512	3.3400	2.0815	0.6061	1.5029
11.8700			1.8919	6.4907	3.6031	1.0119	4.2781	2.0712	1.6402	2.7058	1.6087	5.1820	2.6825	2.0950	4.5939	4.2357	1.8511	3.6955	3.3084	2.8163	5.4023	2.1956	2.6990	4.9700	7.4152	4.6523	4.0111	3.2986	2.0439	2.3303	2.2983	2.7054	2.7070	5.2749	3.4288	3.1025	3.5827	3.0608	1.8085	1.7047	3.8868	2.4807	2.4600	4.5319	5.3359	4.0661	2.5362	0.6917	1.8113
11.8800			2.2091	7.8852	4.5168	1.0827	5.2796	2.6501	1.9889	3.4551	1.8890	6.4656	3.2742	2.6890	5.5525	5.2710	2.3107	4.6467	4.2918	3.4611	6.9548	2.7239	3.3002	6.0142	9.3574	5.6755	4.9624	3.8440	2.4386	2.8305	2.9012	3.4175	3.3229	6.3656	4.2903	4.0472	4.5080	3.7695	2.2040	1.9583	5.0100	3.0323	2.8876	5.3390	6.5777	5.1133	3.2260	0.8162	2.2721
11.8900			2.6220	9.6600	5.7865	1.1635	6.6179	3.4970	2.4765	4.5315	2.2435	8.1912	4.0732	3.5849	6.8096	6.7450	2.9553	5.9952	5.6817	4.3774	9.2302	3.4700	4.0987	7.3567	11.8984	7.0104	6.2581	4.5298	2.9930	3.4754	3.7819	4.4570	4.1807	7.7683	5.4697	5.4907	5.7995	4.7448	2.7635	2.2968	6.6269	3.8109	3.4245	6.3857	8.2329	6.5524	4.2263	0.9862	2.9291
11.9000			3.1131	11.7314	7.4169	1.2465	8.2842	4.6621	3.1082	5.9788	2.6472	10.3274	5.0626	4.8654	8.3186	8.7268	3.8016	7.7703	7.5197	5.5939	12.3210	4.4567	5.0661	8.9325	14.8992	8.5912	7.8688	5.3405	3.7091	4.2519	4.9915	5.8797	5.2987	9.3910	6.9603	7.5788	7.4744	6.0008	3.5035	2.7048	8.7815	4.8286	4.0348	7.6189	10.2235	8.3863	5.5834	1.2037	3.8046
11.9100			3.6443	13.8338	9.2998	1.3213	10.1713	6.1389	3.8616	7.7580	3.0663	12.7393	6.1689	6.5618	9.9674	11.1677	4.8236	9.8895	9.7477	7.0651	16.0817	5.6628	6.1411	10.6210	17.9606	10.2727	9.6690	6.1704	4.5582	5.0988	6.5207	7.6683	6.6312	11.0730	8.6517	10.3616	9.4511	7.4725	4.4091	3.1578	11.3737	6.0304	4.6650	8.9215	12.3505	10.5022	7.2678	1.4598	4.8797
11.9200			4.1455	15.7212	11.2473	1.3769	12.0398	7.8365	4.6752	9.7293	3.4443	15.1452	7.2886	8.6040	11.5120	13.8472	5.9360	12.1311	12.1764	8.6431	19.9943	7.0027	7.2120	12.1867	20.5574	11.8629	11.4737	6.9382	5.4621	5.9195	8.2688	9.6961	8.0450	12.5935	10.3657	13.6772	11.5115	8.9930	5.4112	3.5892	14.1215	7.3097	5.2377	10.1101	14.3485	12.6418	9.1440	1.7314	6.0787
11.9300			4.5550	17.0661	12.9969	1.4083	13.6913	9.5834	5.4418	11.6773	3.7386	17.1769	8.2531	10.8003	12.7859	16.3737	7.0361	14.2265	14.4781	10.1460	23.2873	8.3162	8.1489	13.4670	22.2200	13.1500	12.9987	7.5296	6.2859	6.6284	10.0479	11.7012	9.3924	13.7696	11.8894	17.0845	13.4225	10.3997	6.3812	3.9454	16.5876	8.4825	5.6792	11.0321	15.8646	14.5572	10.9989	1.9851	7.2727
11.9400			4.8284	17.7756	14.3214	1.4150	14.8695	11.1311	6.0783	13.3173	3.9248	18.5849	8.9688	12.8373	13.6122	18.4015	7.9706	15.8346	16.3810	11.3293	25.2223	9.4564	8.8519	14.3142	22.6144	13.9805	14.0950	7.8784	6.9269	7.1588	11.5997	13.4456	10.4751	14.4443	13.0310	20.0248	14.8982	11.4770	7.2140	4.1757	18.4627	9.3955	5.9553	11.5590	16.7568	15.9362	12.5621	2.1929	8.3063
11.9500			4.9432	17.8298	15.0585	1.3993	15.5049	12.3239	6.4937	14.5092	3.9944	19.2139	9.3619	14.4731	13.9318	19.5816	8.6536	16.8073	17.5969	12.0742	25.4633	10.2721	9.2767	14.6575	21.9018	14.3275	14.6644	7.9802	7.3026	7.4664	12.7417	14.6545	11.1981	14.6261	13.6707	21.9745	15.8178	12.1429	7.7955	4.2537	19.4644	9.9085	6.0518	11.6562	16.9763	16.6776	13.6539	2.3324	9.0760
11.9600			4.8995	17.3069	15.2011	1.3648	15.5724	12.9915	6.6629	15.1205	3.9527	19.0335	9.4090	15.4415	13.7848	19.8345	9.0083	17.0512	18.0685	12.3049	24.1360	10.7025	9.4035	14.5375	20.3598	14.2038	14.6936	7.8473	7.3720	7.5488	13.3005	15.2249	11.4904	14.3597	13.8057	22.6574	16.1068	12.3449	8.0685	4.1787	19.5841	9.9905	5.9761	11.3685	16.5775	16.7319	14.1261	2.3894	9.5122
11.9700			4.7124	16.3324	14.7850	1.3146	15.1125	13.0923	6.5788	15.1177	3.8129	18.1768	9.1268	15.6775	13.2330	19.2132	9.0035	16.5891	17.7967	12.0235	21.7474	10.7144	9.2435	14.0172	18.3414	13.6669	14.2341	7.5097	7.1405	7.4249	13.2486	15.1063	11.3444	13.7179	13.4634	22.0369	15.7904	12.0947	8.0261	3.9687	18.9169	9.6565	5.7488	10.7561	15.6778	16.1445	13.9782	2.3618	9.5817
11.9800			4.4077	15.0403	13.9003	1.2520	14.2116	12.6554	6.2633	14.5609	3.5925	16.8120	8.5624	15.1893	12.3633	17.8782	8.6541	15.5278	16.8855	11.2955	18.8229	10.3290	8.8299	13.1741	16.1602	12.7975	13.3737	7.0071	6.6513	7.1177	12.6208	14.3495	10.8032	12.7872	12.7141	20.3897	14.9684	11.4513	7.6897	3.6550	17.6248	8.9621	5.3980	9.8844	14.4159	15.0267	13.2738	2.2551	9.2980
11.9900			4.0128	13.5424	12.6525	1.1807	12.9667	11.7489	5.7483	13.5084	3.3075	15.0880	7.7738	14.0700	11.2465	16.0371	8.0028	14.0064	15.4816	10.2181	15.7642	9.5995	8.2023	12.0666	14.0224	11.6737	12.2036	6.3619	5.9666	6.6452	11.4893	13.0663	9.9350	11.6248	11.6388	18.0270	13.7380	10.4916	7.0992	3.2715	15.8832	7.9805	4.9501	8.8424	12.9126	13.5102	12.0953	2.0813	8.6997
12.0000			3.5464	11.9139	11.1058	1.1026	11.4456	10.4373	5.0689	12.0512	2.9649	13.1312	6.8159	12.4382	9.9364	13.8611	7.1074	12.1657	13.7261	8.8829	12.7903	8.5915	7.3966	10.7631	12.0225	10.3342	10.8031	5.6230	5.1433	6.0357	9.9671	11.3839	8.8144	10.2863	10.2795	15.2393	12.2063	9.2911	6.2950	2.8380	13.7992	6.8207	4.4133	7.6956	11.2557	11.7058	10.5594	1.8549	7.8380
12.0100			3.0358	10.1910	9.3878	1.0202	9.7349	8.8586	4.2975	10.3223	2.5823	11.0842	5.7318	10.4602	8.5305	11.5206	6.0398	10.1216	11.7621	7.3830	10.0680	7.3615	6.4396	9.3352	10.1936	8.8562	9.2364	4.8311	4.2504	5.3239	8.2238	9.4327	7.5160	8.8536	8.7518	12.3513	10.4900	7.9049	5.3633	2.3944	11.5560	5.5654	3.8248	6.4882	9.4879	9.7150	8.8248	1.5906	6.7782
12.0200			2.5195	8.4550	7.6044	0.9346	7.9571	7.1424	3.4791	8.4096	2.1827	9.0172	4.6210	8.3534	7.0773	9.2106	4.8796	8.0503	9.6705	5.8642	7.6310	6.0372	5.3983	7.8180	8.4956	7.3253	7.5918	4.0183	3.3723	4.5317	6.4084	7.4254	6.1378	7.3626	7.1409	9.5325	8.6549	6.4635	4.3661	1.9656	9.2773	4.3363	3.2106	5.3064	7.7364	7.7079	7.0002	1.3145	5.5904
12.0300			2.0330	6.7727	5.8824	0.8522	6.2168	5.4472	2.7001	6.5110	1.7868	7.0554	3.5609	6.3184	5.6828	7.0713	3.7398	6.0937	7.6229	4.4473	5.5412	4.7089	4.3372	6.3116	6.9427	5.8171	5.9810	3.2546	2.5840	3.7198	4.7085	5.5378	4.7892	5.9191	5.5696	7.0161	6.8666	5.0513	3.4037	1.5863	7.1243	3.2306	2.6086	4.2121	6.0609	5.8212	5.2740	1.0490	4.3940
12.0400			1.6082	5.2419	4.3414	0.7783	4.6404	3.9195	2.0217	4.7793	1.4240	5.2911	2.6337	4.5342	4.4158	5.2347	2.7244	4.4117	5.7255	3.2398	3.8481	3.5067	3.3445	4.8909	5.5117	4.4415	4.5190	2.5875	1.9358	2.9379	3.2778	3.9258	3.5862	4.5919	4.1471	4.9319	5.2321	3.7938	2.5517	1.2749	5.2255	2.3251	2.0563	3.2826	4.5825	4.1898	3.7793	0.8176	3.2943
12.0500			1.2698	3.9387	3.0856	0.7162	3.3391	2.6804	1.4843	3.3501	1.1187	3.8249	1.8978	3.1241	3.3643	3.7854	1.9071	3.0931	4.1082	2.3045	2.5725	2.5164	2.4917	3.6612	4.2506	3.2900	3.2958	2.0468	1.4486	2.2534	2.1935	2.6850	2.6052	3.4775	2.9773	3.3466	3.8574	2.7680	1.8655	1.0388	3.6908	1.6513	1.5934	2.5522	3.3736	2.9088	2.6071	0.6334	2.3770
12.0600			1.0206	2.9094	2.1472	0.6703	2.3530	1.7734	1.0929	2.2774	0.8811	2.6994	1.3634	2.1094	2.5524	2.7240	1.3100	2.1427	2.8409	1.6392	1.6862	1.7703	1.8202	2.6785	3.1877	2.4017	2.3542	1.6452	1.1093	1.6992	1.4500	1.8142	1.8702	2.6100	2.0953	2.2329	2.7925	1.9974	1.3578	0.8741	2.5476	1.1897	1.2351	2.0192	2.4573	1.9898	1.7672	0.4973	1.6794
12.0700			0.8519	2.1556	1.4996	0.6416	1.6635	1.1652	0.8273	1.5374	0.7095	1.8998	1.0057	1.4338	1.9672	1.9944	0.9082	1.5062	1.9268	1.1986	1.1155	1.2495	1.3333	1.9538	2.3459	1.7692	1.6834	1.3711	0.8885	1.2837	0.9783	1.2472	1.3587	1.9836	1.4808	1.4982	2.0246	1.4590	1.0078	0.7697	1.7572	0.8948	0.9795	1.6630	1.8114	1.3819	1.2080	0.4032	1.1902
12.0800			0.7452	1.6360	1.0789	0.6281	1.2108	0.7842	0.6549	1.0555	0.5926	1.3663	0.7816	1.0029	1.5670	1.5146	0.6543	1.1019	1.3111	0.9218	0.7726	0.9064	1.0018	1.4543	1.7164	1.3468	1.2327	1.1965	0.7524	0.9899	0.6947	0.8946	1.0210	1.5581	1.0774	1.0351	1.4985	1.1017	0.7790	0.7103	1.2382	0.7167	0.8109	1.4448	1.3811	1.0026	0.8565	0.3412	0.8664
12.0900			0.6865	1.2973	0.8189	0.6271	0.9295	0.5549	0.5475	0.7571	0.5192	1.0273	0.6500	0.7372	1.3041	1.2097	0.5000	0.8565	0.9171	0.7565	0.5737	0.6894	0.7879	1.1294	1.2681	1.0805	0.9437	1.1029	0.6763	0.7921	0.5307	0.6836	0.8081	1.2831	0.8252	0.7530	1.1503	0.8751	0.6339	0.6861	0.9093	0.6172	0.7084	1.3311	1.1089	0.7787	0.6427	0.3020	0.6592
12.1000			0.6633	1.0936	0.6650	0.6355	0.7663	0.4197	0.4842	0.5765	0.4790	0.8250	0.5816	0.5748	1.1466	1.0246	0.4099	0.7138	0.6739	0.6643	0.4663	0.5558	0.6561	0.9331	0.9633	0.9251	0.7669	1.0711	0.6427	0.6630	0.4415	0.5614	0.6797	1.1229	0.6737	0.5813	0.9280	0.7388	0.5455	0.6886	0.7066	0.5707	0.6584	1.2942	0.9482	0.6556	0.5162	0.2793	0.5298
12.1100			0.6685	0.9868	0.5808	0.6504	0.6847	0.3422	0.4521	0.4700	0.4647	0.7106	0.5601	0.4760	1.0615	0.9207	0.3609	0.6402	0.5251	0.6239	0.4205	0.4770	0.5806	0.8265	0.7672	0.8505	0.6654	1.0876	0.6413	0.5839	0.4000	0.4953	0.6080	1.0432	0.5894	0.4787	0.7923	0.6626	0.4965	0.7114	0.5844	0.5643	0.6492	1.3178	0.8705	0.5985	0.4455	0.2682	0.4516
12.1200			0.6961	0.9586	0.5462	0.6689	0.6614	0.3004	0.4423	0.4120	0.4711	0.6587	0.5754	0.4177	1.0338	0.8744	0.3389	0.6146	0.4371	0.6211	0.4192	0.4350	0.5466	0.7872	0.6412	0.8346	0.6180	1.1426	0.6653	0.5400	0.3927	0.4682	0.5780	1.0273	0.5528	0.4200	0.7126	0.6311	0.4750	0.7495	0.5158	0.5907	0.6741	1.3876	0.8514	0.5912	0.4114	0.2660	0.4078
12.1300			0.7400	0.9926	0.5492	0.6891	0.6874	0.2820	0.4506	0.3868	0.4953	0.6534	0.6234	0.3856	1.0514	0.8702	0.3372	0.6272	0.3890	0.6486	0.4570	0.4198	0.5442	0.8021	0.5680	0.8664	0.6119	1.2278	0.7101	0.5230	0.4131	0.4699	0.5794	1.0630	0.5524	0.3919	0.6753	0.6334	0.4749	0.7981	0.4846	0.6461	0.7294	1.4907	0.8827	0.6245	0.4045	0.2708	0.3874
12.1400			0.7962	1.0810	0.5844	0.7093	0.7575	0.2815	0.4742	0.3875	0.5353	0.6869	0.7011	0.3728	1.1065	0.8997	0.3524	0.6727	0.3690	0.7027	0.5339	0.4260	0.5682	0.8657	0.5345	0.9402	0.6410	1.3347	0.7697	0.5274	0.4591	0.4960	0.6068	1.1433	0.5827	0.3856	0.6697	0.6639	0.4924	0.8512	0.4824	0.7270	0.8115	1.6178	0.9582	0.6949	0.4198	0.2812	0.3854
12.1500			0.8599	1.2246	0.6502	0.7285	0.8719	0.2967	0.5117	0.4107	0.5875	0.7565	0.8040	0.3745	1.1937	0.9572	0.3824	0.7463	0.3701	0.7804	0.6541	0.4510	0.6163	0.9767	0.5348	1.0513	0.7036	1.4534	0.8405	0.5499	0.5285	0.5449	0.6572	1.2611	0.6416	0.3978	0.6896	0.7194	0.5249	0.9059	0.5056	0.8294	0.9125	1.7590	1.0727	0.7978	0.4551	0.2958	0.3984
12.1600			0.9248	1.4183	0.7436	0.7458	1.0264	0.3279	0.5609	0.4559	0.6479	0.8611	0.9251	0.3889	1.3051	1.0373	0.4263	0.8456	0.3897	0.8753	0.8175	0.4931	0.6858	1.1279	0.5662	1.1922	0.7988	1.5709	0.9170	0.5883	0.6197	0.6155	0.7280	1.4086	0.7262	0.4266	0.7313	0.7971	0.5695	0.9587	0.5520	0.9443	1.0261	1.9045	1.2233	0.9316	0.5080	0.3135	0.4245
12.1700			0.9861	1.6536	0.8623	0.7610	1.2122	0.3759	0.6185	0.5225	0.7130	0.9978	1.0531	0.4152	1.4346	1.1348	0.4824	0.9663	0.4257	0.9829	1.0232	0.5510	0.7723	1.3184	0.6295	1.3540	0.9237	1.6825	0.9912	0.6403	0.7255	0.7042	0.8134	1.5798	0.8336	0.4704	0.7921	0.8908	0.6244	1.0068	0.6215	1.0631	1.1392	2.0431	1.4014	1.0843	0.5785	0.3331	0.4616
12.1800			1.0412	1.9196	0.9996	0.7737	1.4167	0.4417	0.6815	0.6101	0.7758	1.1570	1.1766	0.4529	1.5763	1.2449	0.5479	1.0967	0.4781	1.0943	1.2527	0.6232	0.8726	1.5338	0.7285	1.5289	1.0750	1.7824	1.0600	0.7027	0.8390	0.8077	0.9104	1.7630	0.9586	0.5297	0.8696	0.9973	0.6859	1.0473	0.7144	1.1731	1.2442	2.1698	1.5972	1.2472	0.6620	0.3529	0.5088
12.1900			1.0881	2.1918	1.1447	0.7842	1.6240	0.5243	0.7442	0.7154	0.8336	1.3368	1.2849	0.5006	1.7229	1.3627	0.6189	1.2324	0.5466	1.2015	1.4977	0.7052	0.9771	1.7631	0.8668	1.7016	1.2408	1.8674	1.1202	0.7738	0.9491	0.9182	1.0128	1.9446	1.0904	0.6037	0.9589	1.1088	0.7498	1.0805	0.8265	1.2695	1.3351	2.2827	1.8010	1.4077	0.7560	0.3719	0.5629
12.2000			1.1269	2.4593	1.2910	0.7929	1.8202	0.6201	0.8045	0.8314	0.8839	1.5237	1.3746	0.5582	1.8638	1.4848	0.6911	1.3642	0.6282	1.3009	1.7376	0.7942	1.0810	1.9892	1.0448	1.8638	1.4159	1.9372	1.1705	0.8494	1.0489	1.0302	1.1113	2.1195	1.2236	0.6893	1.0553	1.2176	0.8135	1.1075	0.9568	1.3477	1.4083	2.3810	1.9957	1.5555	0.8533	0.3896	0.6216
12.2100			1.1582	2.7084	1.4270	0.8002	1.9888	0.7218	0.8586	0.9530	0.9257	1.7127	1.4441	0.6226	1.9975	1.6072	0.7613	1.4852	0.7231	1.3888	1.9586	0.8832	1.1781	2.1964	1.2610	2.0113	1.5854	1.9929	1.2105	0.9257	1.1306	1.1328	1.2048	2.2820	1.3478	0.7862	1.1567	1.3219	0.8737	1.1293	1.0947	1.4059	1.4626	2.4660	2.1762	1.6866	0.9498	0.4053	0.6824
12.2200			1.1835	2.9265	1.5513	0.8068	2.1302	0.8248	0.9050	1.0696	0.9595	1.8982	1.4960	0.6934	2.1233	1.7271	0.8252	1.5954	0.8279	1.4633	2.1547	0.9704	1.2648	2.3816	1.5132	2.1425	1.7442	2.0378	1.2422	1.0016	1.1952	1.2261	1.2913	2.4306	1.4614	0.8908	1.2618	1.4190	0.9281	1.1476	1.2378	1.4476	1.5030	2.5412	2.3402	1.7998	1.0416	0.4190	0.7417
12.2300			1.2063	3.1209	1.6641	0.8135	2.2478	0.9218	0.9457	1.1795	0.9875	2.0752	1.5356	0.7673	2.2437	1.8431	0.8844	1.6963	0.9418	1.5270	2.3259	1.0527	1.3438	2.5453	1.8042	2.2612	1.8908	2.0784	1.2694	1.0764	1.2462	1.3100	1.3702	2.5660	1.5658	1.0008	1.3678	1.5083	0.9779	1.1645	1.3833	1.4791	1.5354	2.6128	2.4906	1.8985	1.1252	0.4313	0.8005
12.2400			1.2309	3.3052	1.7711	0.8214	2.3519	1.0141	0.9834	1.2848	1.0147	2.2508	1.5722	0.8462	2.3655	1.9621	0.9415	1.7942	1.0662	1.5868	2.4810	1.1297	1.4202	2.6962	2.1270	2.3756	2.0292	2.1218	1.2966	1.1512	1.2901	1.3879	1.4444	2.7006	1.6665	1.1158	1.4800	1.5933	1.0254	1.1832	1.5294	1.5080	1.5673	2.6895	2.6370	1.9912	1.2055	0.4435	0.8601
12.2500			1.2625	3.5020	1.8821	0.8320	2.4605	1.1039	1.0234	1.3895	1.0465	2.4407	1.6176	0.9328	2.5014	2.0937	1.0022	1.8997	1.2039	1.6518	2.6358	1.2092	1.5029	2.8489	2.4993	2.5045	2.1678	2.1773	1.3299	1.2330	1.3365	1.4666	1.5233	2.8521	1.7736	1.2412	1.6070	1.6846	1.0753	1.2079	1.6870	1.5440	1.6083	2.7840	2.7935	2.0953	1.2903	0.4575	0.9236
12.2600			1.3088	3.7462	2.0176	0.8475	2.5978	1.2021	1.0737	1.5093	1.0910	2.6703	1.6867	1.0329	2.6678	2.2549	1.0745	2.0304	1.3722	1.7358	2.8207	1.3018	1.6052	3.0334	2.9376	2.6728	2.3307	2.2581	1.3781	1.3335	1.3991	1.5622	1.6201	3.0463	1.9050	1.3869	1.7644	1.7971	1.1362	1.2444	1.8737	1.6001	1.6709	2.9129	2.9893	2.2336	1.3928	0.4759	0.9993
12.2700			1.3817	4.0891	2.2096	0.8711	2.7982	1.3311	1.1452	1.6706	1.1598	2.9781	1.8013	1.1638	2.8995	2.4744	1.1758	2.2186	1.5978	1.8605	3.0825	1.4247	1.7482	3.2919	3.5013	2.9185	2.5525	2.3846	1.4546	1.4707	1.4968	1.6981	1.7555	3.3241	2.0926	1.5783	1.9740	1.9552	1.2193	1.3021	2.1158	1.6954	1.7727	3.1030	3.2690	2.4421	1.5326	0.5033	1.1018
12.2800			1.5006	4.6013	2.5105	0.9075	3.1228	1.5230	1.2596	1.9116	1.2709	3.4298	1.9969	1.3517	3.2524	2.7963	1.3340	2.5166	1.9242	2.0589	3.5002	1.6047	1.9701	3.6888	4.2800	3.2997	2.8898	2.5902	1.5820	1.6689	1.6609	1.9135	1.9615	3.7443	2.3869	1.8553	2.2869	2.1944	1.3481	1.3946	2.4766	1.8612	1.9397	3.4038	3.7054	2.7764	1.7465	0.5456	1.2543
12.2900			1.6864	5.4009	2.9835	0.9615	3.6502	1.8263	1.4454	2.2957	1.4417	4.1288	2.3133	1.6473	3.7947	3.3048	1.5814	2.9909	2.4279	2.3821	4.1856	1.8893	2.3141	4.2918	5.4241	3.8875	3.4090	2.9122	1.7877	1.9718	1.9433	2.2602	2.2862	4.3875	2.8467	2.2912	2.7708	2.5724	1.5548	1.5425	3.0398	2.1363	2.1994	3.8798	4.3810	3.3138	2.0923	0.6139	1.4945
12.3000			1.9747	6.5940	3.7382	1.0358	4.4694	2.3119	1.7402	2.9082	1.7020	5.1891	2.8190	2.1249	4.6180	4.1101	1.9737	3.7595	3.2164	2.9075	5.3260	2.3326	2.8417	5.2035	7.1039	4.7856	4.2224	3.4006	2.1239	2.4193	2.4099	2.8304	2.7994	5.3569	3.5736	3.0020	3.5296	3.1651	1.8819	1.7745	3.9445	2.5922	2.5939	4.5969	5.4375	4.1709	2.6504	0.7206	1.8734
12.3100			2.3858	8.2852	4.8788	1.1275	5.6855	3.0706	2.1887	3.8596	2.0600	6.7417	3.5668	2.8918	5.8028	5.3669	2.5679	4.9451	4.4178	3.7264	7.1572	3.0093	3.5985	6.4770	9.4795	6.0654	5.4217	4.0940	2.6363	3.0555	3.1600	3.7341	3.5794	6.7200	4.6596	4.1690	4.6738	4.0606	2.3863	2.1097	5.3526	3.2985	3.1347	5.6314	6.9711	5.4691	3.5246	0.8814	2.4580
12.3200			2.9276	10.4323	6.4731	1.2301	7.3443	4.1873	2.8257	5.2419	2.5125	8.8498	4.5837	4.0727	7.3759	7.2148	3.4086	6.6495	6.1423	4.9150	9.9192	3.9790	4.6040	8.1211	12.5546	7.7204	7.0469	4.9822	3.3694	3.8861	4.2900	5.0788	4.6822	8.4479	6.1497	6.0097	6.2904	5.3138	3.1168	2.5605	7.4001	4.3145	3.8167	6.9655	9.0108	7.2787	4.8155	1.1059	3.3052
12.3300			3.5553	12.8203	8.4778	1.3288	9.3627	5.6925	3.6452	7.0634	3.0134	11.4194	5.8225	5.7571	9.2182	9.6915	4.4934	8.8588	8.3986	6.4746	13.6482	5.2482	5.8030	10.0028	16.0196	9.6328	9.0194	5.9732	4.3159	4.8479	5.8416	6.9041	6.0937	10.3950	7.9798	8.6864	8.3556	6.8894	4.0814	3.0990	10.0734	5.6324	4.5693	8.5039	11.3994	9.5301	6.5490	1.3897	4.4257
12.3400			4.1820	15.0962	10.6824	1.4048	11.4910	7.5062	4.5791	9.1888	3.4882	14.1396	7.1439	7.9142	11.0657	12.6068	5.7449	11.3628	11.0111	8.2714	17.9267	6.7318	7.0523	11.8527	19.2498	11.5351	11.1022	6.9332	5.3851	5.8318	7.7353	9.0993	7.6922	12.2490	9.9467	12.1270	10.6686	8.6275	5.2116	3.6463	13.0904	7.1296	5.2896	9.9922	13.7783	11.9670	8.6080	1.7059	5.7470
12.3500			4.7072	16.8016	12.7377	1.4490	13.4319	9.4234	5.4905	11.3472	3.8662	16.5552	8.3233	10.3305	12.6383	15.5220	7.0167	13.7866	13.6184	10.0463	21.8295	8.2368	8.1724	13.4146	21.5356	13.1155	12.9238	7.6826	6.3989	6.6991	9.7421	11.3646	9.2645	13.7205	11.7488	15.8825	12.8978	10.2828	6.3518	4.1146	15.9296	8.5640	5.8622	11.1856	15.6662	14.2174	10.7194	2.0107	7.1061
12.3600			5.0558	17.7443	14.3008	1.4592	14.8399	11.1440	6.2471	13.1867	4.1034	18.2843	9.2064	12.6245	13.6597	17.9263	8.1143	15.6842	15.8288	11.4716	24.3365	9.5496	9.0167	14.4438	22.3638	14.1500	14.2441	8.1269	7.1972	7.3434	11.5329	13.3516	10.5484	14.5762	13.0929	19.2326	14.6563	11.5689	7.3430	4.4178	18.1168	9.6861	6.2219	11.8591	16.8080	15.8688	12.5334	2.2615	8.2973
12.3700			5.1863	17.8551	15.1542	1.4382	15.5800	12.4268	6.7260	14.4841	4.1816	19.0534	9.6662	14.4275	14.0485	19.3249	8.8966	16.7990	17.2585	12.3429	24.8142	10.4752	9.5030	14.8521	21.8244	14.5596	14.8922	8.2369	7.6398	7.6919	12.8135	14.7082	11.3827	14.7970	13.8226	21.4720	15.7379	12.3360	8.0099	4.5084	19.2459	10.2977	6.3380	11.9745	17.0888	16.7266	13.7570	2.4208	9.1679
12.3800			5.0966	17.2197	15.2398	1.3907	15.5868	13.0496	6.8738	15.0331	4.1056	18.8272	9.6602	15.4043	13.8221	19.5675	9.2372	16.9707	17.7765	12.5300	23.4062	10.8975	9.5928	14.6642	20.2215	14.3457	14.8341	8.0239	7.6586	7.7450	13.3557	15.2412	11.6477	14.4234	13.8925	22.1277	16.0034	12.4923	8.2757	4.3883	19.2850	10.3252	6.2155	11.5654	16.5631	16.6941	14.1950	2.4667	9.6025
12.3900			4.8056	15.9968	14.5929	1.3214	14.9021	12.9585	6.6737	14.8182	3.8923	17.7487	9.2097	15.4260	13.0581	18.6856	9.1003	16.2311	17.3589	12.0271	20.6856	10.7626	9.2964	13.9490	17.9953	13.5794	14.1453	7.5292	7.2620	7.5163	13.0945	14.8698	11.3342	13.5500	13.3319	21.2003	15.4957	12.0459	8.1118	4.0744	18.3245	9.7784	5.8808	10.7180	15.3827	15.8221	13.8279	2.3975	9.5484
12.4000			4.3491	14.3504	13.3264	1.2329	13.6321	12.1685	6.1544	13.8818	3.5642	16.0139	8.3656	14.4958	11.8661	16.8862	8.4961	14.7068	16.1200	10.9242	17.3197	10.0919	8.6510	12.8024	15.5352	12.3623	12.9166	6.8034	6.5083	7.0322	12.0676	13.6593	10.4883	12.2851	12.2264	19.0074	14.3198	11.0703	7.5452	3.6144	16.5665	8.7422	5.3701	9.5166	13.7218	14.2526	12.7262	2.2170	9.0155
12.4100			3.7680	12.4134	11.5674	1.1306	11.8975	10.7615	5.3590	12.2821	3.1424	13.7924	7.2153	12.7525	10.3221	14.4430	7.4752	12.5909	14.2331	9.3644	13.7818	8.9596	7.7048	11.2824	13.0747	10.7879	11.2693	5.8810	5.5024	6.3074	10.3733	11.7753	9.2011	10.6873	10.6686	15.9357	12.5908	9.6711	6.6273	3.0617	14.2188	7.3258	4.7146	8.0827	11.7353	12.1642	10.9954	1.9447	8.0556
12.4200			3.1057	10.3029	9.4671	1.0204	9.8154	8.8875	4.3921	10.2304	2.6463	11.3085	5.8606	10.4197	8.5761	11.6306	6.1721	10.1314	11.9270	7.5171	10.4144	7.4826	6.5252	9.5152	10.7471	8.9447	9.3511	4.8700	4.3627	5.4105	8.2835	9.4454	7.6230	8.8952	8.7888	12.5027	10.5208	7.9811	5.4738	2.4722	11.5163	5.7436	3.9505	6.5480	9.5593	9.7441	8.8953	1.6137	6.7822
12.4300			2.4451	8.1529	7.2812	0.9079	7.6337	6.8207	3.3749	7.9445	2.1317	8.7781	4.4659	7.9021	6.7813	8.8355	4.7331	7.6205	9.4020	5.6453	7.4272	5.8530	5.2212	7.6269	8.5745	7.0319	7.3157	3.8488	3.2622	4.4090	6.0939	7.0319	5.9273	7.0427	6.8081	9.1456	8.2902	6.2041	4.2393	1.9201	8.7746	4.2024	3.1570	5.0604	7.3941	7.2979	6.6824	1.2686	5.3341
12.4400			1.8577	6.1402	5.2516	0.8057	5.5769	4.8446	2.4535	5.7506	1.6471	6.4342	3.1997	5.5675	5.1261	6.3562	3.3781	5.3694	6.9626	3.9868	4.9854	4.2840	3.9403	5.7937	6.6200	5.2280	5.3997	2.9402	2.3354	3.4160	4.1444	4.8698	4.3382	5.3151	4.9523	6.2684	6.1819	4.5488	3.0970	1.4625	6.2862	2.8999	2.4109	3.7676	5.4269	5.1059	4.6805	0.9559	3.9288
12.4500			1.3947	4.4381	3.5880	0.7217	3.8620	3.2121	1.7228	3.9149	1.2398	4.4777	2.1950	3.7019	3.7531	4.4025	2.2722	3.6017	4.8508	2.7036	3.1735	2.9701	2.8335	4.1883	4.9257	3.7137	3.7947	2.2186	1.6498	2.5356	2.6568	3.1963	3.0336	3.8639	3.4187	4.0829	4.4041	3.1915	2.1726	1.1244	4.2782	1.9408	1.7844	2.7691	3.8287	3.3861	3.0979	0.7084	2.7433
12.4600			1.0664	3.1322	2.3775	0.6611	2.5913	2.0327	1.2046	2.5529	0.9322	3.0121	1.4896	2.3894	2.7234	3.0161	1.4793	2.3682	3.2222	1.8200	1.9614	1.9976	1.9819	2.9286	3.5470	2.5783	2.5910	1.7003	1.1921	1.8374	1.6609	2.0500	2.0779	2.7663	2.2936	2.5894	3.0593	2.1981	1.5073	0.8986	2.8274	1.3101	1.3133	2.0738	2.6560	2.1923	1.9921	0.5321	1.8579
12.4700			0.8540	2.2163	1.5798	0.6248	1.7406	1.2718	0.8696	1.6487	0.7200	2.0169	1.0388	1.5471	2.0132	2.1079	0.9720	1.5828	2.0920	1.2611	1.2178	1.3474	1.3882	2.0354	2.5045	1.8069	1.7684	1.3600	0.9085	1.3343	1.0567	1.3358	1.4407	2.0088	1.5456	1.6549	2.1295	1.5342	1.0682	0.7614	1.8656	0.9272	0.9920	1.6319	1.8676	1.4378	1.2941	0.4158	1.2603
12.4800			0.7262	1.6149	1.0863	0.6089	1.2094	0.8175	0.6635	1.0879	0.5825	1.3854	0.7704	1.0402	1.5500	1.5405	0.6679	1.1080	1.3641	0.9272	0.7940	0.9386	1.0032	1.4487	1.7642	1.3184	1.2414	1.1521	0.7420	0.9950	0.7125	0.9163	1.0400	1.5193	1.0780	1.0953	1.5221	1.1146	0.7944	0.6861	1.2632	0.7078	0.7898	1.3740	1.3681	0.9926	0.8763	0.3425	0.8835
12.4900			0.6583	1.2420	0.7967	0.6088	0.8951	0.5584	0.5407	0.7553	0.4999	1.0052	0.6203	0.7414	1.2610	1.1970	0.4930	0.8336	0.9225	0.7367	0.5612	0.6914	0.7673	1.0863	1.2647	1.0270	0.9201	1.0447	0.6518	0.7778	0.5225	0.6763	0.7989	1.2200	0.8003	0.7698	1.1393	0.8607	0.6291	0.6557	0.9005	0.5895	0.6728	1.2447	1.0673	0.7438	0.6353	0.2981	0.6545
12.5000			0.6328	1.0262	0.6327	0.6201	0.7194	0.4121	0.4707	0.5620	0.4568	0.7891	0.5451	0.5663	1.0942	0.9965	0.3955	0.6805	0.6626	0.6340	0.4394	0.5453	0.6284	0.8773	0.9407	0.8660	0.7317	1.0080	0.6122	0.6423	0.4224	0.5424	0.6587	1.0526	0.6411	0.5802	0.9048	0.7132	0.5322	0.6571	0.6859	0.5346	0.6179	1.2062	0.8984	0.6121	0.4987	0.2732	0.5172
12.5100			0.6393	0.9211	0.5461	0.6386	0.6336	0.3311	0.4359	0.4518	0.4425	0.6716	0.5215	0.4634	1.0091	0.8884	0.3443	0.6037	0.5100	0.5894	0.3867	0.4619	0.5523	0.7683	0.7397	0.7928	0.6270	1.0274	0.6088	0.5625	0.3762	0.4719	0.5832	0.9761	0.5556	0.4704	0.7663	0.6338	0.4800	0.6821	0.5607	0.5241	0.6082	1.2353	0.8185	0.5537	0.4249	0.2615	0.4369
12.5200			0.6708	0.8961	0.5124	0.6609	0.6100	0.2886	0.4253	0.3932	0.4508	0.6216	0.5370	0.4043	0.9874	0.8424	0.3224	0.5785	0.4231	0.5852	0.3811	0.4185	0.5206	0.7314	0.6153	0.7812	0.5804	1.0895	0.6333	0.5209	0.3666	0.4433	0.5527	0.9685	0.5209	0.4093	0.6891	0.6024	0.4579	0.7247	0.4930	0.5486	0.6364	1.3159	0.8016	0.5474	0.3903	0.2596	0.3935
12.5300			0.7212	0.9364	0.5176	0.6846	0.6376	0.2706	0.4341	0.3689	0.4785	0.6200	0.5874	0.3728	1.0132	0.8412	0.3218	0.5931	0.3782	0.6137	0.4160	0.4036	0.5218	0.7507	0.5462	0.8208	0.5765	1.1846	0.6810	0.5076	0.3856	0.4447	0.5555	1.0145	0.5237	0.3806	0.6560	0.6067	0.4587	0.7797	0.4635	0.6051	0.6980	1.4330	0.8378	0.5832	0.3843	0.2650	0.3748
12.5400			0.7847	1.0365	0.5562	0.7076	0.7121	0.2708	0.4594	0.3708	0.5234	0.6591	0.6711	0.3610	1.0771	0.8752	0.3386	0.6419	0.3616	0.6701	0.4911	0.4110	0.5506	0.8208	0.5184	0.9041	0.6089	1.3040	0.7459	0.5163	0.4312	0.4714	0.5855	1.1061	0.5583	0.3749	0.6555	0.6404	0.4781	0.8401	0.4640	0.6893	0.7900	1.5754	0.9216	0.6580	0.4011	0.2766	0.3749
12.5500			0.8564	1.1943	0.6269	0.7290	0.8326	0.2868	0.4992	0.3957	0.5821	0.7357	0.7827	0.3640	1.1749	0.9387	0.3711	0.7209	0.3669	0.7520	0.6108	0.4377	0.6048	0.9417	0.5252	1.0281	0.6761	1.4367	0.8232	0.5438	0.5024	0.5217	0.6398	1.2380	0.6228	0.3883	0.6815	0.7004	0.5135	0.9019	0.4905	0.7988	0.9039	1.7323	1.0473	0.7681	0.4387	0.2928	0.3904
12.5600			0.9289	1.4068	0.7276	0.7479	0.9979	0.3195	0.5521	0.4434	0.6498	0.8497	0.9155	0.3799	1.2984	1.0267	0.4182	0.8270	0.3913	0.8533	0.7780	0.4827	0.6821	1.1072	0.5642	1.1839	0.7782	1.5674	0.9072	0.5881	0.5974	0.5951	0.7160	1.4013	0.7151	0.4188	0.7301	0.7843	0.5617	0.9612	0.5412	0.9234	1.0321	1.8926	1.2116	0.9116	0.4950	0.3121	0.4196
12.5700			0.9970	1.6655	0.8559	0.7642	1.1984	0.3699	0.6142	0.5138	0.7224	0.9985	1.0571	0.4081	1.4413	1.1330	0.4787	0.9564	0.4331	0.9690	0.9924	0.5444	0.7780	1.3155	0.6375	1.3626	0.9123	1.6909	0.9891	0.6468	0.7094	0.6881	0.8082	1.5902	0.8323	0.4652	0.7990	0.8856	0.6213	1.0146	0.6163	1.0538	1.1588	2.0432	1.4060	1.0766	0.5703	0.3337	0.4604
12.5800			1.0581	1.9576	1.0052	0.7778	1.4206	0.4397	0.6827	0.6070	0.7924	1.1734	1.1936	0.4486	1.5981	1.2530	0.5503	1.0979	0.4931	1.0900	1.2366	0.6219	0.8887	1.5522	0.7506	1.5558	1.0759	1.8013	1.0656	0.7172	0.8314	0.7980	0.9139	1.7911	0.9687	0.5283	0.8863	1.0018	0.6881	1.0592	0.7168	1.1763	1.2770	2.1815	1.6214	1.2545	0.6603	0.3555	0.5125
12.5900			1.1114	2.2625	1.1666	0.7898	1.6512	0.5291	0.7528	0.7216	0.8581	1.3731	1.3168	0.5007	1.7617	1.3841	0.6289	1.2481	0.5718	1.2090	1.5032	0.7120	1.0066	1.8089	0.9088	1.7484	1.2592	1.8973	1.1340	0.7987	0.9533	0.9184	1.0265	1.9948	1.1160	0.6083	0.9873	1.1246	0.7591	1.0972	0.8406	1.2861	1.3807	2.3076	1.8481	1.4319	0.7637	0.3770	0.5727
[truncated: 1,941 more rows]
[truncated: 355 more columns]
