# Supplementary material for: Bayesian inference for biophysical neuron models enables stimulus optimization for retinal neuroprosthetics
Source: eLife. 2020 Oct 27;9:e54997. doi: 10.7554/eLife.54997 (PMC7673784; doi:10.7554/eLife.54997)
Supplement: Figure 6—source data 1. [file elife-54997-fig6-data1.zip › ON_rates_and_Vms_with_removed_ion_channels.csv]

	Time/s	Cell1 Release rate/(ves./s): no_HCN	Cell1Somatic membrane potential/mV: no_HCN	Cell1Release rate/(ves./s): full model	Cell1Somatic membrane potential/mV: full model	Cell2 Release rate/(ves./s): no_HCN	Cell2Somatic membrane potential/mV: no_HCN	Cell2Release rate/(ves./s): full model	Cell2Somatic membrane potential/mV: full model	Cell3 Release rate/(ves./s): no_HCN	Cell3Somatic membrane potential/mV: no_HCN	Cell3Release rate/(ves./s): full model	Cell3Somatic membrane potential/mV: full model	Cell4 Release rate/(ves./s): no_HCN	Cell4Somatic membrane potential/mV: no_HCN	Cell4Release rate/(ves./s): full model	Cell4Somatic membrane potential/mV: full model	Cell5 Release rate/(ves./s): no_HCN	Cell5Somatic membrane potential/mV: no_HCN	Cell5Release rate/(ves./s): full model	Cell5Somatic membrane potential/mV: full model	Cell1 Release rate/(ves./s): no_Kv	Cell1Somatic membrane potential/mV: no_Kv	Cell2 Release rate/(ves./s): no_Kv	Cell2Somatic membrane potential/mV: no_Kv	Cell3 Release rate/(ves./s): no_Kv	Cell3Somatic membrane potential/mV: no_Kv	Cell4 Release rate/(ves./s): no_Kv	Cell4Somatic membrane potential/mV: no_Kv	Cell5 Release rate/(ves./s): no_Kv	Cell5Somatic membrane potential/mV: no_Kv	Cell1 Release rate/(ves./s): no_Kir	Cell1Somatic membrane potential/mV: no_Kir	Cell2 Release rate/(ves./s): no_Kir	Cell2Somatic membrane potential/mV: no_Kir	Cell3 Release rate/(ves./s): no_Kir	Cell3Somatic membrane potential/mV: no_Kir	Cell4 Release rate/(ves./s): no_Kir	Cell4Somatic membrane potential/mV: no_Kir	Cell5 Release rate/(ves./s): no_Kir	Cell5Somatic membrane potential/mV: no_Kir	Cell1 Release rate/(ves./s): no_Na	Cell1Somatic membrane potential/mV: no_Na	Cell2 Release rate/(ves./s): no_Na	Cell2Somatic membrane potential/mV: no_Na	Cell3 Release rate/(ves./s): no_Na	Cell3Somatic membrane potential/mV: no_Na	Cell4 Release rate/(ves./s): no_Na	Cell4Somatic membrane potential/mV: no_Na
0	0.0	0.24708590000000002	-63.1249	2.6098760000000003	-46.214	0.3200068666666667	-55.7019	2.6423283333333334	-44.9492	0.18192016666666666	-72.55650000000001	2.575616666666667	-46.0395	0.3552235333333334	-55.121500000000005	2.892246333333333	-45.04599999999999	0.4190228	-54.3479	2.6624166666666667	-45.8302	3.077856	-45.3545	2.7208183333333325	-44.7997	2.7950933333333334	-45.6141	3.336579999999999	-44.247099999999996	2.839919666666667	-45.4723	3.315713333333333	-44.8966	2.8903883333333327	-44.435300000000005	3.415302333333334	-44.441300000000005	3.199414333333334	-44.44049999999999	2.7266163333333333	-45.6944	2.607389666666667	-46.219	2.639399	-44.9547	2.568397	-46.0529	2.884921666666666	-45.0583
1	0.01	0.2470783666666667	-63.125600000000006	2.609868333333333	-46.214	0.31999806666666675	-55.702099999999994	2.642325	-44.9492	0.18192006666666663	-72.55650000000001	2.575595	-46.0395	0.3552182666666666	-55.1216	2.8922833333333338	-45.04599999999999	0.41901969999999994	-54.3479	2.6623900000000007	-45.8301	3.077864333333333	-45.3545	2.7208090000000005	-44.7997	2.795081333333333	-45.6141	3.336544333333333	-44.247099999999996	2.839921000000001	-45.4722	3.3157099999999997	-44.8966	2.8903783333333335	-44.435300000000005	3.4152926666666663	-44.441300000000005	3.199424333333334	-44.44049999999999	2.7265989999999998	-45.6945	2.6073833333333334	-46.219	2.6393876666666665	-44.9547	2.5683836666666666	-46.0529	2.884988	-45.0583
2	0.02	0.2470714	-63.12619999999999	2.609857	-46.214	0.3199899333333333	-55.7023	2.6422993333333338	-44.9492	0.18191996666666663	-72.5566	2.575570333333333	-46.03959999999999	0.35520860000000004	-55.1217	2.892217333333334	-45.046099999999996	0.41901229999999995	-54.348	2.6623873333333337	-45.8302	3.0778746666666668	-45.354600000000005	2.7208020000000004	-44.799800000000005	2.795060666666667	-45.614200000000004	3.3365246666666675	-44.247099999999996	2.839918666666667	-45.47239999999999	3.315708999999999	-44.8966	2.8903586666666663	-44.43540000000001	3.4152739999999997	-44.441300000000005	3.1994496666666667	-44.44049999999999	2.7265646666666665	-45.6945	2.607375	-46.219	2.639377333333334	-44.9547	2.568370666666667	-46.0529	2.884999333333334	-45.0583
3	0.03	0.24706483333333334	-63.126799999999996	2.609842	-46.214099999999995	0.3199827	-55.70249999999999	2.642274333333333	-44.9492	0.18191993333333334	-72.5566	2.575541666666666	-46.039699999999996	0.35520186666666664	-55.12190000000001	2.8921443333333334	-45.0462	0.41900643333333343	-54.348099999999995	2.662358333333333	-45.8303	3.0778723333333327	-45.354600000000005	2.720756	-44.799800000000005	2.7950336666666664	-45.614200000000004	3.3365383333333325	-44.2472	2.8398943333333335	-45.4723	3.315693000000001	-44.8966	2.8903453333333333	-44.43540000000001	3.415254666666667	-44.4414	3.1994276666666663	-44.4406	2.726553	-45.6945	2.607368	-46.2191	2.6393676666666663	-44.954800000000006	2.568354333333333	-46.053	2.885014	-45.0582
4	0.04	0.24705866666666668	-63.1274	2.609828333333333	-46.214099999999995	0.3199757666666667	-55.7026	2.6422696666666665	-44.94930000000001	0.18191983333333334	-72.5567	2.575515	-46.039699999999996	0.3551925	-55.1221	2.892119666666667	-45.0462	0.41899926666666665	-54.34830000000001	2.6623343333333334	-45.8303	3.0778716666666663	-45.354600000000005	2.720707333333334	-44.7999	2.7950026666666665	-45.6143	3.3364889999999994	-44.2472	2.839923666666667	-45.4723	3.3156893333333337	-44.896699999999996	2.890306333333333	-44.435500000000005	3.415243666666667	-44.4414	3.199425666666667	-44.4406	2.7265330000000003	-45.694599999999994	2.607358666666666	-46.2191	2.639360666666667	-44.954800000000006	2.568339666666667	-46.053	2.8849700000000005	-45.0583
5	0.05	0.24705296666666665	-63.127900000000004	2.609812	-46.214099999999995	0.31996766666666665	-55.7028	2.642243333333334	-44.94930000000001	0.18191973333333336	-72.55680000000001	2.575485	-46.03980000000001	0.3551868666666666	-55.1221	2.892069	-45.0463	0.4189931666666666	-54.34830000000001	2.662312333333333	-45.8303	3.0778616666666663	-45.3547	2.7206913333333334	-44.7999	2.7949703333333336	-45.614399999999996	3.3364493333333334	-44.2473	2.8398783333333335	-45.47239999999999	3.315673666666666	-44.896699999999996	2.8902900000000007	-44.4356	3.4152273333333327	-44.441500000000005	3.1994029999999998	-44.4407	2.7265143333333333	-45.6947	2.607348666666667	-46.2191	2.639352666666667	-44.954800000000006	2.568324666666667	-46.053	2.884892666666666	-45.0584
6	0.06	0.2470474666666667	-63.1284	2.6097983333333334	-46.2142	0.31996129999999995	-55.702999999999996	2.642226	-44.9494	0.1819197	-72.55680000000001	2.575456333333333	-46.03980000000001	0.3551798666666667	-55.1223	2.8920306666666664	-45.0463	0.4189840333333333	-54.3485	2.662304333333334	-45.8304	3.0778516666666675	-45.3547	2.7206566666666663	-44.8	2.7949360000000003	-45.614399999999996	3.336424666666667	-44.2473	2.8398586666666663	-45.4725	3.315653666666667	-44.896699999999996	2.8902510000000006	-44.4356	3.4152059999999995	-44.441500000000005	3.199416	-44.4407	2.726504	-45.6947	2.6073386666666667	-46.2191	2.639344	-44.954800000000006	2.568311	-46.0531	2.8849090000000004	-45.0584
7	0.07	0.24704226666666668	-63.1289	2.6097816666666662	-46.2142	0.3199536666666667	-55.70309999999999	2.6422069999999995	-44.9494	0.18191960000000001	-72.5569	2.575428333333334	-46.0399	0.3551735999999999	-55.1224	2.8920426666666668	-45.0463	0.41897650000000003	-54.3486	2.6622836666666667	-45.8304	3.0778316666666665	-45.3547	2.720642666666667	-44.8	2.7948989999999996	-45.61449999999999	3.336336	-44.2475	2.8398350000000008	-45.4726	3.3156289999999995	-44.8968	2.890252000000001	-44.4356	3.4151919999999993	-44.441500000000005	3.1993850000000004	-44.4407	2.7264796666666666	-45.6947	2.6073286666666666	-46.219199999999994	2.639337333333333	-44.954800000000006	2.568296666666667	-46.0531	2.8849313333333333	-45.0584
8	0.08	0.2470373	-63.1293	2.6097669999999997	-46.2143	0.3199479333333333	-55.703199999999995	2.642201	-44.9494	0.18191949999999998	-72.55700000000002	2.575402333333334	-46.0399	0.3551657	-55.1226	2.8920483333333338	-45.0463	0.4189697333333333	-54.3487	2.662265333333333	-45.8305	3.0778209999999997	-45.3548	2.7206580000000002	-44.8	2.7948646666666668	-45.614599999999996	3.336301333333333	-44.2474	2.8398026666666665	-45.472699999999996	3.3156239999999997	-44.8968	2.8902553333333336	-44.4356	3.415179	-44.4416	3.199380333333333	-44.4408	2.7264729999999995	-45.6947	2.6073183333333327	-46.219199999999994	2.6393323333333334	-44.95490000000001	2.5682860000000005	-46.0531	2.884929666666666	-45.0582
9	0.09	0.2470324666666667	-63.1298	2.609749666666667	-46.2143	0.31994220000000007	-55.7034	2.6422060000000003	-44.9495	0.18191933333333335	-72.55700000000002	2.575375666666666	-46.04	0.3551585	-55.122699999999995	2.8920376666666665	-45.0464	0.4189615666666666	-54.3487	2.6622523333333334	-45.8305	3.0778033333333337	-45.3548	2.720655333333333	-44.8	2.7948313333333337	-45.614599999999996	3.3363143333333327	-44.2475	2.839770333333333	-45.4726	3.315629333333333	-44.8968	2.8902456666666665	-44.4357	3.415159666666667	-44.4416	3.1993553333333327	-44.4408	2.7264536666666666	-45.6947	2.607309999999999	-46.219199999999994	2.6393243333333336	-44.95490000000001	2.5682753333333332	-46.0532	2.884984	-45.0584
10	0.1	0.24702806666666666	-63.130199999999995	2.6097333333333332	-46.2143	0.31993616666666663	-55.7035	2.6421723333333333	-44.9495	0.1819193	-72.5571	2.575352666666667	-46.04	0.3551526666666666	-55.122800000000005	2.8920429999999997	-45.0464	0.4189555333333333	-54.348800000000004	2.6622363333333325	-45.8305	3.077791333333333	-45.3549	2.7206743333333336	-44.8	2.7948003333333333	-45.6147	3.3363599999999995	-44.2474	2.839783666666667	-45.472699999999996	3.315631333333333	-44.8968	2.8902126666666663	-44.4357	3.415140666666667	-44.4417	3.1993206666666665	-44.4409	2.7264440000000003	-45.6948	2.6073023333333336	-46.219199999999994	2.6393196666666663	-44.95490000000001	2.568265666666667	-46.0532	2.884975333333333	-45.0583
11	0.11	0.24702396666666668	-63.13049999999999	2.609718666666667	-46.214400000000005	0.3199290999999999	-55.7037	2.6421493333333332	-44.9496	0.18191923333333332	-72.55720000000001	2.5753289999999995	-46.0401	0.35514509999999994	-55.1229	2.8920150000000007	-45.046499999999995	0.4189483	-54.34890000000001	2.6622259999999995	-45.8306	3.0777753333333333	-45.3549	2.7206463333333324	-44.80009999999999	2.794771	-45.6148	3.336392333333334	-44.2474	2.8397486666666665	-45.472699999999996	3.315618000000001	-44.896899999999995	2.8901903333333334	-44.4357	3.4151290000000003	-44.4417	3.199267333333333	-44.4409	2.726433666666667	-45.6948	2.6072933333333332	-46.219300000000004	2.6393136666666663	-44.95490000000001	2.5682563333333333	-46.0532	2.884978666666666	-45.0583
12	0.12	0.24701973333333335	-63.130900000000004	2.6097023333333333	-46.214400000000005	0.31992303333333344	-55.7038	2.6421343333333325	-44.9496	0.1819192	-72.55720000000001	2.575308333333333	-46.0401	0.3551401333333333	-55.1231	2.892028333333333	-45.046499999999995	0.4189427333333334	-54.349000000000004	2.662219666666667	-45.8305	3.077759000000001	-45.3549	2.720598	-44.80009999999999	2.7947433333333334	-45.6148	3.336381333333333	-44.2475	2.8397119999999996	-45.4728	3.3156100000000004	-44.896899999999995	2.890187333333333	-44.4357	3.415117666666667	-44.4417	3.1993223333333334	-44.4408	2.7264136666666667	-45.694900000000004	2.607284	-46.219300000000004	2.639307666666667	-44.95490000000001	2.5682479999999996	-46.0532	2.8849723333333332	-45.0584
13	0.13	0.2470157	-63.1312	2.6096893333333333	-46.2145	0.31991676666666674	-55.70399999999999	2.642113	-44.94969999999999	0.18191916666666672	-72.5573	2.5752883333333334	-46.0402	0.35513350000000005	-55.1232	2.892005333333333	-45.046499999999995	0.4189369000000001	-54.3491	2.662192333333333	-45.83069999999999	3.077742	-45.355	2.7206123333333334	-44.8002	2.794719333333333	-45.6149	3.336390333333334	-44.2475	2.839732666666667	-45.472699999999996	3.315605666666667	-44.896899999999995	2.8901733333333324	-44.4358	3.4150989999999997	-44.4418	3.199343	-44.4409	2.7264026666666665	-45.694900000000004	2.6072749999999996	-46.219300000000004	2.6393026666666666	-44.95490000000001	2.568241	-46.0532	2.8849390000000006	-45.0585
14	0.14	0.2470119666666667	-63.13160000000001	2.609674666666666	-46.2145	0.31991226666666667	-55.70409999999999	2.642085	-44.94969999999999	0.18191916666666672	-72.5573	2.575269666666666	-46.0402	0.35513049999999996	-55.12330000000001	2.891991333333334	-45.0466	0.41893203333333345	-54.349199999999996	2.6621859999999997	-45.8306	3.0777253333333334	-45.355	2.7205973333333326	-44.8002	2.7946973333333327	-45.6149	3.336381333333333	-44.2476	2.8396953333333332	-45.4728	3.315601666666667	-44.896899999999995	2.890170999999999	-44.4358	3.4150793333333334	-44.4418	3.1993126666666667	-44.4409	2.726399666666667	-45.694900000000004	2.607266333333333	-46.219300000000004	2.639296333333333	-44.955000000000005	2.5682359999999997	-46.0533	2.8849083333333336	-45.0584
15	0.15	0.24700833333333333	-63.13189999999999	2.6096603333333332	-46.2145	0.31990786666666665	-55.704199999999986	2.6420723333333336	-44.94969999999999	0.18191903333333334	-72.5574	2.5752523333333337	-46.0403	0.35512383333333325	-55.12330000000001	2.892006666666667	-45.046499999999995	0.4189257	-54.34930000000001	2.6621866666666665	-45.8306	3.0777046666666665	-45.35509999999999	2.7205956666666666	-44.8002	2.794674	-45.614999999999995	3.3363296666666664	-44.2476	2.8396623333333335	-45.4728	3.3155840000000003	-44.897	2.8901646666666667	-44.4358	3.4150676666666664	-44.441900000000004	3.199288	-44.441	2.7263826666666664	-45.694900000000004	2.607258333333334	-46.2194	2.639292666666667	-44.955000000000005	2.5682283333333333	-46.0533	2.8848849999999993	-45.0584
16	0.16	0.24700530000000004	-63.1323	2.609646666666667	-46.2146	0.319903	-55.704299999999996	2.6420869999999996	-44.94969999999999	0.18191893333333337	-72.5575	2.5752346666666663	-46.0403	0.3551209333333334	-55.123400000000004	2.891999	-45.0466	0.41891940000000005	-54.34930000000001	2.662158666666667	-45.83069999999999	3.0776903333333334	-45.35509999999999	2.720589	-44.8002	2.794654333333333	-45.614999999999995	3.3362653333333343	-44.247800000000005	2.8396823333333328	-45.4729	3.315584	-44.897	2.8901486666666667	-44.435900000000004	3.4150563333333332	-44.441900000000004	3.199229666666667	-44.441	2.726373	-45.695	2.6072520000000003	-46.2194	2.6392853333333335	-44.955000000000005	2.5682236666666665	-46.0533	2.8849360000000006	-45.0585
17	0.17	0.24700176666666665	-63.1326	2.609631333333333	-46.2146	0.3198977	-55.7044	2.6420839999999997	-44.94969999999999	0.1819188666666667	-72.5575	2.5752186666666668	-46.040400000000005	0.35511430000000005	-55.1236	2.891924333333334	-45.046699999999994	0.4189144666666667	-54.3494	2.6621350000000006	-45.8308	3.0776760000000007	-45.355199999999996	2.7205850000000003	-44.8003	2.7946370000000003	-45.6151	3.3361696666666676	-44.24790000000001	2.8396940000000006	-45.4729	3.3155693333333334	-44.897	2.890125333333334	-44.435900000000004	3.4150366666666665	-44.441900000000004	3.199147333333334	-44.4411	2.7263900000000003	-45.695	2.6072446666666664	-46.2194	2.6392816666666663	-44.955000000000005	2.5682179999999994	-46.0533	2.884875333333334	-45.0585
18	0.18	0.24699863333333333	-63.1328	2.609619000000001	-46.2146	0.3198924333333333	-55.704499999999996	2.642087666666667	-44.94969999999999	0.18191880000000002	-72.5576	2.575202	-46.040400000000005	0.35510630000000004	-55.1237	2.8918683333333335	-45.046699999999994	0.4189123333333332	-54.3495	2.662089000000001	-45.8308	3.0776620000000006	-45.355199999999996	2.7205603333333337	-44.8003	2.7946176666666664	-45.6151	3.3361093333333334	-44.24790000000001	2.839688333333333	-45.4729	3.3155793333333334	-44.897	2.890124	-44.435900000000004	3.4150176666666665	-44.442	3.199133666666666	-44.4411	2.7264160000000004	-45.694900000000004	2.607236	-46.2194	2.6392743333333333	-44.955000000000005	2.5682126666666667	-46.0533	2.884863666666667	-45.0585
19	0.19	0.2469954666666667	-63.1331	2.6096066666666666	-46.2147	0.31988816666666664	-55.70459999999999	2.642079666666667	-44.9498	0.18191870000000004	-72.5576	2.5751843333333326	-46.040400000000005	0.3550988666666667	-55.12380000000001	2.8918536666666657	-45.046800000000005	0.41890543333333324	-54.349599999999995	2.6620739999999996	-45.8309	3.077649666666667	-45.35530000000001	2.720559	-44.8003	2.794601666666666	-45.6151	3.336102666666666	-44.24790000000001	2.839709333333333	-45.4729	3.3155840000000008	-44.8971	2.890099666666666	-44.436	3.415005	-44.442	3.1991566666666666	-44.4412	2.7264160000000004	-45.695	2.6072279999999997	-46.2194	2.639269	-44.955000000000005	2.5682066666666667	-46.0534	2.8848576666666674	-45.058600000000006
20	0.2	0.24699259999999998	-63.13340000000001	2.6095916666666668	-46.2147	0.31988413333333343	-55.7047	2.6420710000000005	-44.9498	0.18191870000000004	-72.5577	2.5751700000000004	-46.0405	0.3550909666666667	-55.123900000000006	2.891910666666667	-45.046699999999994	0.41889679999999996	-54.349599999999995	2.662037333333334	-45.831	3.0776363333333334	-45.35530000000001	2.720568	-44.8003	2.7945846666666667	-45.6152	3.3361183333333333	-44.248000000000005	2.839706333333334	-45.473	3.315558333333333	-44.8971	2.890104	-44.436	3.414987000000001	-44.442099999999996	3.1991629999999995	-44.4412	2.7264083333333335	-45.695	2.6072216666666663	-46.2194	2.639263333333333	-44.955099999999995	2.568201333333333	-46.0534	2.884854	-45.058600000000006
21	0.21	0.24698973333333338	-63.1336	2.609579666666667	-46.2148	0.31987969999999993	-55.7048	2.6420436666666665	-44.9498	0.18191860000000004	-72.55779999999999	2.5751526666666664	-46.0405	0.3550849666666666	-55.1241	2.891939	-45.046699999999994	0.41889153333333334	-54.34969999999999	2.662019333333333	-45.8309	3.0776299999999996	-45.35530000000001	2.7205363333333334	-44.8004	2.7945686666666663	-45.6152	3.336134333333333	-44.248000000000005	2.839663	-45.473	3.315564	-44.8971	2.8900906666666666	-44.436	3.4149756666666664	-44.442099999999996	3.1991153333333333	-44.4412	2.726383	-45.6951	2.6072146666666662	-46.2195	2.6392573333333327	-44.955099999999995	2.5681966666666667	-46.0534	2.8848306666666668	-45.0585
22	0.22	0.24698706666666664	-63.133900000000004	2.6095673333333336	-46.2148	0.3198755333333334	-55.704899999999995	2.6420339999999993	-44.9499	0.18191843333333335	-72.55779999999999	2.5751366666666664	-46.0406	0.3550822333333333	-55.1241	2.891913	-45.046800000000005	0.4188862333333334	-54.3498	2.6620040000000005	-45.831	3.07761	-45.3554	2.7205280000000003	-44.8004	2.7945530000000005	-45.615300000000005	3.336113	-44.248000000000005	2.8396596666666665	-45.4731	3.3155366666666666	-44.8971	2.890108	-44.436	3.414965666666667	-44.442099999999996	3.1991210000000003	-44.4412	2.726342333333333	-45.6951	2.607206666666667	-46.2195	2.639252666666667	-44.955099999999995	2.568189666666667	-46.0534	2.8848730000000007	-45.058600000000006
23	0.23	0.24698453333333337	-63.1341	2.609552333333333	-46.2148	0.31987119999999997	-55.705	2.642	-44.9499	0.18191843333333335	-72.55789999999999	2.5751206666666673	-46.0406	0.35507846666666676	-55.124199999999995	2.891851333333333	-45.046800000000005	0.4188819	-54.3499	2.6619736666666665	-45.8311	3.077604333333333	-45.3554	2.7205286666666666	-44.8004	2.7945360000000004	-45.615300000000005	3.3361093333333334	-44.248000000000005	2.83961	-45.4731	3.315518333333334	-44.8972	2.8901363333333334	-44.436	3.414955333333333	-44.44219999999999	3.199128666666667	-44.441300000000005	2.726299666666667	-45.6952	2.607200666666667	-46.2195	2.6392463333333334	-44.955099999999995	2.568185333333333	-46.0534	2.884898333333333	-45.058600000000006
24	0.24	0.24698190000000003	-63.1343	2.609540333333334	-46.2149	0.31986600000000004	-55.705200000000005	2.6420056666666674	-44.9499	0.18191833333333338	-72.55799999999999	2.575102666666666	-46.0406	0.3550742333333333	-55.124300000000005	2.8918866666666663	-45.046800000000005	0.41887486666666673	-54.35	2.6619809999999995	-45.8311	3.077586333333334	-45.3554	2.7204910000000004	-44.8005	2.7945196666666665	-45.6154	3.3360993333333337	-44.2481	2.8396173333333334	-45.4731	3.3155069999999998	-44.8972	2.890122666666666	-44.436	3.4149360000000004	-44.44219999999999	3.199125000000001	-44.4412	2.7262816666666665	-45.6952	2.607193666666667	-46.2196	2.639241333333333	-44.955099999999995	2.568177999999999	-46.0534	2.8848780000000005	-45.058600000000006
25	0.25	0.24697943333333336	-63.1346	2.609528	-46.2149	0.3198607000000001	-55.7053	2.6419750000000004	-44.949999999999996	0.18191833333333338	-72.55799999999999	2.5750856666666673	-46.040699999999994	0.3550726333333334	-55.124300000000005	2.8918770000000005	-45.0469	0.4188678999999999	-54.3501	2.66198	-45.831	3.0775810000000012	-45.3555	2.7204553333333332	-44.8005	2.7945033333333336	-45.6154	3.3360720000000006	-44.2481	2.8396040000000005	-45.4731	3.315515333333333	-44.8972	2.890099	-44.436	3.41492	-44.44219999999999	3.1991226666666672	-44.441300000000005	2.7262660000000003	-45.6953	2.607185333333333	-46.2196	2.639234666666667	-44.955099999999995	2.568173666666666	-46.05350000000001	2.884847333333333	-45.0587
26	0.26	0.24697693333333334	-63.134800000000006	2.609515666666667	-46.2149	0.3198548666666666	-55.7054	2.641953	-44.949999999999996	0.1819182666666667	-72.5581	2.5750696666666664	-46.040699999999994	0.3550671333333334	-55.1244	2.8918366666666677	-45.0469	0.4188618	-54.350199999999994	2.6619903333333332	-45.8311	3.0775666666666672	-45.3555	2.7204610000000002	-44.8005	2.794486	-45.6154	3.3360599999999994	-44.2482	2.8395796666666664	-45.4732	3.3154989999999995	-44.8973	2.8901100000000004	-44.436099999999996	3.4149099999999994	-44.442299999999996	3.1991340000000004	-44.4414	2.726249666666667	-45.6953	2.607177333333333	-46.2196	2.639229666666666	-44.95519999999999	2.568166666666667	-46.05350000000001	2.8848650000000005	-45.058600000000006
27	0.27	0.24697446666666664	-63.135	2.6095013333333332	-46.214999999999996	0.3198492333333333	-55.705600000000004	2.6419593333333333	-44.949999999999996	0.18191816666666671	-72.5581	2.5750519999999995	-46.0408	0.3550607333333333	-55.124599999999994	2.8918136666666663	-45.0469	0.4188549999999999	-54.350199999999994	2.662008666666666	-45.831	3.077553	-45.355599999999995	2.7204446666666664	-44.800599999999996	2.7944696666666657	-45.6155	3.3360403333333335	-44.2482	2.839596333333333	-45.4732	3.31548	-44.8973	2.890052333333333	-44.43619999999999	3.414894666666667	-44.442299999999996	3.199061666666666	-44.4414	2.7262366666666664	-45.6953	2.607171666666667	-46.2196	2.6392233333333333	-44.95519999999999	2.56816	-46.05350000000001	2.884840666666667	-45.0587
28	0.28	0.2469722333333334	-63.13530000000001	2.609489666666667	-46.214999999999996	0.3198451333333333	-55.705600000000004	2.641961666666667	-44.949999999999996	0.18191813333333337	-72.5582	2.5750353333333336	-46.0408	0.35505673333333326	-55.124599999999994	2.8917936666666666	-45.047000000000004	0.41884983333333337	-54.350199999999994	2.662002666666667	-45.8311	3.0775476666666663	-45.355599999999995	2.7204446666666664	-44.800599999999996	2.794452666666667	-45.6155	3.336071	-44.2482	2.8395830000000006	-45.4732	3.3154689999999998	-44.8973	2.890019333333334	-44.43619999999999	3.4148766666666663	-44.442299999999996	3.1990469999999998	-44.441500000000005	2.7262246666666665	-45.69540000000001	2.6071646666666672	-46.2196	2.639218	-44.95519999999999	2.568155333333333	-46.05350000000001	2.8848119999999997	-45.0587
29	0.29	0.24696996666666665	-63.1355	2.609477333333333	-46.214999999999996	0.3198420666666667	-55.70570000000001	2.641944	-44.9501	0.18191803333333337	-72.5583	2.575017666666666	-46.0408	0.35504956666666665	-55.1247	2.8917980000000005	-45.047000000000004	0.4188452333333334	-54.350300000000004	2.661994666666667	-45.8311	3.077528	-45.355599999999995	2.7204270000000004	-44.800599999999996	2.794434	-45.6156	3.336020333333333	-44.2483	2.8395886666666663	-45.4732	3.3154639999999995	-44.8973	2.8900293333333336	-44.43619999999999	3.414864666666667	-44.442400000000006	3.199063333333333	-44.441500000000005	2.726211333333333	-45.69540000000001	2.607157	-46.219699999999996	2.6392129999999994	-44.95519999999999	2.5681473333333336	-46.05350000000001	2.8847556666666665	-45.058800000000005
30	0.3	0.24696776666666667	-63.1357	2.6094629999999994	-46.2151	0.3198384	-55.705799999999996	2.6419383333333335	-44.9501	0.18191800000000002	-72.5583	2.575000333333333	-46.04089999999999	0.35504583333333334	-55.124900000000004	2.8917639999999993	-45.0471	0.4188390999999999	-54.3504	2.6619859999999997	-45.8311	3.0775233333333336	-45.3557	2.720405999999999	-44.80069999999999	2.7944173333333335	-45.6156	3.336019999999999	-44.2483	2.8395776666666666	-45.4733	3.315456666666667	-44.8974	2.8900170000000003	-44.43619999999999	3.414853000000001	-44.442400000000006	3.199051666666666	-44.441300000000005	2.7261979999999997	-45.69540000000001	2.6071499999999994	-46.219699999999996	2.639206666666667	-44.95519999999999	2.5681413333333336	-46.0536	2.8847609999999997	-45.058800000000005
31	0.31	0.2469657	-63.13590000000001	2.609450666666667	-46.2151	0.31983419999999996	-55.70589999999999	2.6419173333333337	-44.950199999999995	0.18191793333333334	-72.55839999999999	2.5749826666666666	-46.04089999999999	0.3550371	-55.125	2.891715333333333	-45.0471	0.41883253333333326	-54.3506	2.6619876666666666	-45.831199999999995	3.077503666666666	-45.3557	2.7204040000000003	-44.80069999999999	2.7943983333333335	-45.6157	3.335978666666667	-44.2483	2.83952	-45.473400000000005	3.315444333333333	-44.8974	2.8900083333333333	-44.43619999999999	3.4148349999999996	-44.4425	3.1990593333333326	-44.441500000000005	2.7261863333333327	-45.69540000000001	2.6071426666666664	-46.219699999999996	2.639202333333334	-44.95519999999999	2.568135666666666	-46.0536	2.884784333333334	-45.058800000000005
32	0.32	0.24696356666666663	-63.1361	2.6094386666666667	-46.2151	0.3198295666666667	-55.70599999999999	2.641867	-44.950199999999995	0.18191783333333336	-72.55839999999999	2.574964666666666	-46.041000000000004	0.3550290666666667	-55.125099999999996	2.8917096666666664	-45.0472	0.41882803333333335	-54.3506	2.661956000000001	-45.831199999999995	3.077502	-45.3557	2.720403333333333	-44.80069999999999	2.794380666666666	-45.6157	3.3359946666666667	-44.248400000000004	2.839509666666667	-45.473400000000005	3.315453	-44.8974	2.8900056666666663	-44.4363	3.4148183333333324	-44.4425	3.1989973333333332	-44.441500000000005	2.7261749999999996	-45.6955	2.6071356666666667	-46.219699999999996	2.639195	-44.9553	2.5681276666666664	-46.0536	2.884820333333334	-45.058800000000005
33	0.33	0.24696156666666666	-63.1362	2.6094263333333334	-46.215199999999996	0.3198257333333333	-55.7061	2.641866666666667	-44.950199999999995	0.18191776666666667	-72.5585	2.5749480000000005	-46.041000000000004	0.3550258	-55.12519999999999	2.8916656666666665	-45.0472	0.4188244666666667	-54.350699999999996	2.6619520000000003	-45.831199999999995	3.0774820000000003	-45.3558	2.720402666666667	-44.80069999999999	2.794363	-45.6157	3.3359669999999992	-44.248400000000004	2.8394589999999993	-45.4735	3.31543	-44.8974	2.8899613333333325	-44.4363	3.4148076666666674	-44.4425	3.198966	-44.4416	2.726161666666667	-45.6955	2.607127666666666	-46.219699999999996	2.639190333333333	-44.9553	2.5681223333333336	-46.0536	2.884800666666666	-45.058800000000005
34	0.34	0.24695946666666665	-63.13640000000001	2.609412666666666	-46.215199999999996	0.3198214999999999	-55.7062	2.641874	-44.950199999999995	0.18191766666666667	-72.5585	2.5749306666666665	-46.041000000000004	0.35501996666666663	-55.1253	2.891759	-45.0471	0.41881826666666666	-54.35080000000001	2.6619490000000003	-45.831300000000006	3.077478333333334	-45.3558	2.7203763333333337	-44.8008	2.7943433333333325	-45.61580000000001	3.3359406666666667	-44.248400000000004	2.8394863333333333	-45.473400000000005	3.315432666666667	-44.8975	2.8899566666666656	-44.4363	3.4147926666666666	-44.4426	3.198916	-44.4417	2.726149	-45.6955	2.607122	-46.219800000000006	2.639184333333333	-44.9553	2.5681159999999994	-46.0536	2.884780666666667	-45.058800000000005
35	0.35	0.24695750000000002	-63.1366	2.6093993333333336	-46.215199999999996	0.31981689999999996	-55.7063	2.641882333333333	-44.950199999999995	0.1819175666666667	-72.5586	2.5749126666666675	-46.0411	0.35502	-55.1253	2.891743	-45.0472	0.41881290000000004	-54.3509	2.661918	-45.831300000000006	3.0774589999999997	-45.3558	2.7203530000000002	-44.8008	2.794325333333334	-45.61580000000001	3.3359846666666666	-44.248400000000004	2.8394383333333337	-45.4735	3.3154360000000005	-44.8975	2.8899473333333328	-44.4364	3.4147743333333334	-44.4426	3.1989706666666664	-44.4416	2.7261369999999996	-45.6955	2.607114666666667	-46.219800000000006	2.6391780000000002	-44.9553	2.568108666666667	-46.0537	2.884735	-45.0589
36	0.36	0.24695556666666668	-63.13680000000001	2.6093869999999995	-46.2153	0.3198129	-55.706399999999995	2.6418456666666663	-44.950300000000006	0.1819175	-72.5587	2.574894333333333	-46.0411	0.3550144666666667	-55.125400000000006	2.8916856666666666	-45.0473	0.41880663333333334	-54.3509	2.6618926666666667	-45.831300000000006	3.0774546666666667	-45.355900000000005	2.7203616666666672	-44.8008	2.794305666666667	-45.6159	3.3359596666666667	-44.2485	2.8394209999999998	-45.4735	3.3154156666666665	-44.8975	2.889963333333333	-44.4364	3.4147620000000005	-44.4426	3.198964333333334	-44.4417	2.7261230000000003	-45.6956	2.6071066666666667	-46.219800000000006	2.6391733333333334	-44.9553	2.568103333333333	-46.0537	2.8847786666666675	-45.058800000000005
37	0.37	0.24695353333333334	-63.137	2.609374666666666	-46.2153	0.31980866666666663	-55.706500000000005	2.641842666666667	-44.950300000000006	0.18191743333333335	-72.5587	2.5748786666666654	-46.041199999999996	0.35501086666666665	-55.125400000000006	2.8916570000000004	-45.0473	0.4188023	-54.3509	2.6618813333333327	-45.8314	3.077436666666667	-45.355900000000005	2.7203109999999997	-44.800900000000006	2.7942873333333336	-45.6159	3.335923333333334	-44.2485	2.8393896666666665	-45.4736	3.315397	-44.8975	2.889937666666668	-44.4364	3.414750333333333	-44.442699999999995	3.1989423333333336	-44.4417	2.7261106666666666	-45.6956	2.6070986666666665	-46.219800000000006	2.6391676666666664	-44.9553	2.568096666666667	-46.0537	2.884786333333335	-45.058800000000005
38	0.38	0.24695163333333336	-63.137100000000004	2.6093616666666666	-46.2153	0.31980439999999993	-55.7066	2.641822333333333	-44.9504	0.18191743333333335	-72.5588	2.5748613333333337	-46.041199999999996	0.3550088666666667	-55.1255	2.8916413333333337	-45.0473	0.418798	-54.351	2.661856333333333	-45.8314	3.077428333333333	-45.356	2.720314666666666	-44.800900000000006	2.794271333333334	-45.61600000000001	3.3358986666666666	-44.24869999999999	2.839338333333333	-45.4736	3.3153843333333333	-44.8975	2.8899176666666664	-44.4365	3.4147326666666658	-44.442699999999995	3.1989206666666665	-44.4417	2.726125666666667	-45.6956	2.607092666666666	-46.219800000000006	2.6391626666666665	-44.955400000000004	2.5680903333333327	-46.0537	2.884765	-45.0589
39	0.39	0.24694976666666665	-63.13730000000001	2.6093490000000004	-46.215399999999995	0.31979950000000007	-55.7067	2.6418066666666666	-44.9504	0.18191733333333335	-72.5588	2.5748429999999995	-46.041199999999996	0.3550038333333333	-55.1256	2.891607	-45.0473	0.4187922000000001	-54.3511	2.661849333333333	-45.8314	3.0774069999999996	-45.356	2.720312333333333	-44.800900000000006	2.7942516666666664	-45.61600000000001	3.3358236666666667	-44.248599999999996	2.8393736666666665	-45.4737	3.315391	-44.897600000000004	2.8899159999999995	-44.4365	3.414717333333334	-44.442699999999995	3.198865666666667	-44.4418	2.7261073333333328	-45.6956	2.607085333333333	-46.2199	2.6391566666666666	-44.955400000000004	2.5680850000000004	-46.0537	2.8847696666666662	-45.058800000000005
40	0.4	0.24694793333333329	-63.137499999999996	2.6093356666666665	-46.215399999999995	0.3197952	-55.7068	2.6418106666666663	-44.950300000000006	0.18191733333333335	-72.5589	2.5748260000000007	-46.0413	0.3549991666666667	-55.125699999999995	2.8915699999999998	-45.0474	0.41878566666666667	-54.3512	2.661833333333333	-45.8315	3.0774043333333334	-45.356	2.7203053333333336	-44.800900000000006	2.794232333333334	-45.6161	3.335838666666667	-44.24869999999999	2.8393303333333333	-45.4737	3.315376333333333	-44.897600000000004	2.8898939999999995	-44.4365	3.414706333333333	-44.442800000000005	3.1988236666666667	-44.4418	2.7260996666666655	-45.6957	2.6070780000000005	-46.2199	2.6391513333333334	-44.955400000000004	2.5680776666666665	-46.053799999999995	2.8847793333333343	-45.0589
41	0.41	0.24694603333333337	-63.13769999999999	2.609324333333333	-46.215399999999995	0.3197899666666666	-55.70700000000001	2.641827	-44.950300000000006	0.1819172666666667	-72.559	2.574809666666667	-46.0413	0.35499496666666663	-55.125800000000005	2.8915719999999996	-45.04750000000001	0.4187815	-54.3513	2.6618166666666667	-45.8315	3.077384666666667	-45.3561	2.720310666666667	-44.800900000000006	2.794214333333333	-45.6161	3.3358473333333336	-44.24869999999999	2.839364333333333	-45.4737	3.315356333333334	-44.897600000000004	2.8898656666666667	-44.4366	3.414690666666666	-44.442800000000005	3.1988496666666664	-44.441900000000004	2.7260776666666673	-45.6958	2.6070723333333334	-46.2199	2.639145666666667	-44.955400000000004	2.568072	-46.053799999999995	2.8847493333333336	-45.0589
42	0.42	0.24694440000000004	-63.137800000000006	2.6093103333333336	-46.2155	0.31978586666666664	-55.70700000000001	2.6418266666666668	-44.9504	0.18191716666666666	-72.559	2.5747916666666666	-46.041399999999996	0.3549930666666666	-55.125800000000005	2.891592	-45.04750000000001	0.4187782333333334	-54.3513	2.661804333333333	-45.8315	3.0773813333333337	-45.3561	2.7202753333333334	-44.801	2.7941956666666665	-45.6161	3.3358390000000004	-44.24869999999999	2.8393816666666667	-45.47380000000001	3.315346	-44.897600000000004	2.8898363333333337	-44.4366	3.4146730000000005	-44.4429	3.1988600000000003	-44.441900000000004	2.7260419999999996	-45.6958	2.6070653333333333	-46.2199	2.6391396666666664	-44.955400000000004	2.568066	-46.053799999999995	2.8847530000000003	-45.0589
43	0.43	0.24694253333333333	-63.138	2.6092983333333333	-46.2155	0.31978133333333336	-55.707100000000004	2.6417896666666674	-44.9505	0.18191710000000003	-72.5591	2.5747740000000006	-46.041399999999996	0.3549880333333333	-55.1259	2.8915516666666665	-45.04750000000001	0.4187722666666667	-54.3514	2.661788333333334	-45.8316	3.0773629999999996	-45.3561	2.7202640000000002	-44.8011	2.794178333333334	-45.61619999999999	3.3357683333333332	-44.2488	2.839326333333333	-45.47380000000001	3.31534	-44.8977	2.889871666666666	-44.4366	3.4146606666666677	-44.4429	3.1988780000000006	-44.441900000000004	2.7260163333333334	-45.6958	2.6070569999999997	-46.2199	2.639134666666666	-44.955400000000004	2.5680586666666665	-46.053799999999995	2.884757	-45.0589
44	0.44	0.24694066666666661	-63.13819999999999	2.6092866666666668	-46.2155	0.3197776666666667	-55.7072	2.6417816666666667	-44.9505	0.18191703333333337	-72.5591	2.574758333333333	-46.0415	0.3549803666666667	-55.126000000000005	2.8915313333333335	-45.0476	0.41876710000000006	-54.351499999999994	2.6617830000000007	-45.8316	3.0773556666666666	-45.356199999999994	2.7202553333333332	-44.8011	2.794160333333333	-45.61619999999999	3.335777333333333	-44.2488	2.8393303333333324	-45.47380000000001	3.3153239999999995	-44.8977	2.889859	-44.4366	3.414650333333333	-44.4429	3.198908333333334	-44.441900000000004	2.7259983333333335	-45.695899999999995	2.607050333333333	-46.22	2.6391283333333333	-44.9555	2.5680533333333333	-46.053799999999995	2.884772666666666	-45.0589
45	0.45	0.24693903333333334	-63.13830000000001	2.6092739999999996	-46.2156	0.31977350000000004	-55.70740000000001	2.641735666666667	-44.9506	0.18191700000000002	-72.5592	2.5747406666666666	-46.0415	0.35497553333333337	-55.12619999999999	2.891524333333334	-45.04750000000001	0.4187611666666666	-54.351499999999994	2.6617736666666674	-45.8316	3.077334333333334	-45.356199999999994	2.7202166666666665	-44.8011	2.7941406666666664	-45.616299999999995	3.3357560000000004	-44.2489	2.839279	-45.47390000000001	3.315323	-44.8977	2.889856666666666	-44.436699999999995	3.4146309999999995	-44.443000000000005	3.1988576666666666	-44.441900000000004	2.7259713333333333	-45.696	2.607043666666667	-46.22	2.6391240000000002	-44.9555	2.568047333333333	-46.0539	2.884737666666667	-45.059
46	0.46	0.24693723333333337	-63.1385	2.609259666666667	-46.2156	0.31976860000000007	-55.70740000000001	2.641731	-44.9506	0.18191690000000002	-72.55930000000001	2.5747233333333335	-46.0415	0.35497239999999997	-55.12619999999999	2.8915323333333336	-45.0476	0.4187572666666666	-54.351499999999994	2.6617499999999996	-45.8317	3.0773319999999997	-45.356199999999994	2.720208666666667	-44.801199999999994	2.7941243333333334	-45.616299999999995	3.3357310000000004	-44.2489	2.839236666666667	-45.47390000000001	3.315307666666667	-44.897800000000004	2.8898299999999995	-44.436699999999995	3.414617333333333	-44.443000000000005	3.1988726666666665	-44.441900000000004	2.725962	-45.695899999999995	2.607036	-46.22	2.6391176666666665	-44.9555	2.5680416666666663	-46.0539	2.884705999999999	-45.059
47	0.47	0.24693553333333332	-63.13869999999999	2.6092473333333333	-46.2156	0.3197645	-55.70750000000001	2.6417226666666664	-44.9506	0.18191676666666667	-72.55930000000001	2.5747076666666664	-46.0416	0.3549690999999999	-55.12619999999999	2.8915183333333334	-45.0476	0.4187530333333333	-54.351699999999994	2.661744333333333	-45.8317	3.0773136666666665	-45.356300000000005	2.7201853333333332	-44.801199999999994	2.7941059999999998	-45.6164	3.335682333333333	-44.249	2.839249	-45.47390000000001	3.315330333333333	-44.897800000000004	2.889822333333333	-44.436699999999995	3.414605333333333	-44.443000000000005	3.198873666666666	-44.441900000000004	2.7259413333333335	-45.696	2.6070286666666664	-46.22	2.6391133333333334	-44.9555	2.568036	-46.0539	2.8846539999999994	-45.0591
48	0.48	0.24693383333333332	-63.13880000000001	2.609236666666667	-46.2157	0.3197592666666667	-55.707699999999996	2.6417073333333336	-44.9506	0.18191673333333336	-72.5594	2.5746903333333337	-46.0416	0.3549648666666666	-55.1264	2.8914763333333338	-45.0476	0.41874743333333336	-54.351699999999994	2.661723333333333	-45.8317	3.0773113333333333	-45.356300000000005	2.7202020000000005	-44.801199999999994	2.7940876666666674	-45.6164	3.3357036666666673	-44.249	2.8392166666666663	-45.474000000000004	3.3153096666666664	-44.897800000000004	2.889812333333333	-44.436699999999995	3.4145906666666668	-44.4431	3.198840666666667	-44.442	2.725934	-45.696	2.607022666666667	-46.220099999999995	2.639107333333333	-44.9555	2.568029	-46.0539	2.8846616666666667	-45.0591
49	0.49	0.2469321	-63.139	2.6092236666666664	-46.2157	0.3197543666666667	-55.70779999999999	2.641696666666667	-44.9507	0.18191663333333336	-72.5594	2.574672666666667	-46.0416	0.35496283333333345	-55.1264	2.8914350000000004	-45.0477	0.4187407	-54.351800000000004	2.661711	-45.8317	3.077293666666667	-45.356300000000005	2.7202253333333326	-44.801199999999994	2.794070333333333	-45.6164	3.3356663333333336	-44.249	2.8391890000000006	-45.474000000000004	3.315298	-44.897800000000004	2.8897756666666665	-44.436800000000005	3.414571666666667	-44.4431	3.1988166666666666	-44.442	2.7259240000000005	-45.696	2.6070143333333333	-46.220099999999995	2.639102	-44.9555	2.5680233333333335	-46.0539	2.8846316666666665	-45.059200000000004
50	0.5	0.24693036666666668	-63.13909999999999	2.6092116666666665	-46.2157	0.31975113333333327	-55.7079	2.641678	-44.9506	0.1819166	-72.5595	2.5746563333333325	-46.0417	0.35495936666666666	-55.1265	2.8914533333333337	-45.0477	0.41873696666666677	-54.3519	2.6616950000000004	-45.83180000000001	3.0772846666666664	-45.35640000000001	2.7202176666666658	-44.801199999999994	2.7940519999999998	-45.6165	3.3356719999999997	-44.249	2.839189333333334	-45.474000000000004	3.3152999999999997	-44.89790000000001	2.889793333333333	-44.436800000000005	3.414560666666666	-44.4431	3.198776666666667	-44.442	2.7259073333333332	-45.6961	2.6070070000000003	-46.220099999999995	2.6390966666666666	-44.9555	2.568017	-46.0539	2.884630333333333	-45.059200000000004
51	0.51	0.24692883333333335	-63.139300000000006	2.6091979999999997	-46.2157	0.3197472333333333	-55.7079	2.6416993333333334	-44.9507	0.18191656666666667	-72.5595	2.5746400000000005	-46.0417	0.3549546	-55.1265	2.891471333333334	-45.0477	0.41873383333333325	-54.3519	2.6616943333333336	-45.83180000000001	3.0772639999999996	-45.35640000000001	2.720226333333333	-44.801199999999994	2.7940339999999995	-45.6165	3.3356896666666667	-44.249	2.8391890000000006	-45.4741	3.3152779999999997	-44.89790000000001	2.8897863333333333	-44.436800000000005	3.4145499999999998	-44.4432	3.1987386666666677	-44.44219999999999	2.7259040000000003	-45.6961	2.6070013333333333	-46.220099999999995	2.6390903333333338	-44.9556	2.568011333333333	-46.054	2.8846320000000003	-45.0591
52	0.52	0.24692706666666667	-63.139399999999995	2.609186333333333	-46.2158	0.3197428333333333	-55.7081	2.6416953333333333	-44.9507	0.1819164666666667	-72.5596	2.5746219999999997	-46.0418	0.3549497333333333	-55.126599999999996	2.891452666666667	-45.0478	0.41872786666666667	-54.352	2.6616766666666662	-45.83180000000001	3.077262333333333	-45.35640000000001	2.7202219999999997	-44.801199999999994	2.7940173333333336	-45.6166	3.3356620000000006	-44.2491	2.8391416666666673	-45.4741	3.3152606666666666	-44.89790000000001	2.889769666666666	-44.436800000000005	3.4145313333333336	-44.4432	3.198667333333333	-44.44219999999999	2.7258826666666662	-45.6961	2.6069943333333336	-46.220099999999995	2.6390866666666666	-44.9556	2.568005666666666	-46.054	2.8846643333333324	-45.0591
53	0.53	0.24692536666666667	-63.13959999999999	2.609173333333333	-46.2158	0.3197383	-55.7081	2.6417050000000004	-44.9507	0.18191643333333335	-72.5596	2.5746063333333336	-46.0418	0.3549423333333334	-55.1268	2.8914496666666665	-45.0477	0.41872283333333343	-54.35209999999999	2.6616593333333336	-45.831900000000005	3.077243666666667	-45.356500000000004	2.7201930000000005	-44.801300000000005	2.7939983333333336	-45.6166	3.335673333333333	-44.2491	2.839187	-45.4741	3.315245	-44.898	2.889759333333333	-44.4369	3.4145173333333334	-44.4432	3.1986556666666672	-44.44219999999999	2.725879999999999	-45.6961	2.6069870000000006	-46.220200000000006	2.6390796666666665	-44.9556	2.567999	-46.054	2.8846320000000003	-45.0591
54	0.54	0.24692383333333337	-63.13969999999999	2.6091606666666665	-46.2158	0.3197347333333333	-55.70830000000001	2.6416583333333334	-44.9507	0.18191643333333335	-72.5597	2.574589333333334	-46.0418	0.3549386333333333	-55.1268	2.8914336666666665	-45.0478	0.41871706666666675	-54.352199999999996	2.661648333333333	-45.831900000000005	3.077242	-45.356500000000004	2.7201883333333337	-44.801300000000005	2.793981666666667	-45.6166	3.335699333333333	-44.2491	2.8391520000000003	-45.474199999999996	3.3152349999999995	-44.898	2.889753	-44.4369	3.4145013333333334	-44.44330000000001	3.1986616666666663	-44.442299999999996	2.7258723333333332	-45.6962	2.6069809999999998	-46.220200000000006	2.6390756666666673	-44.9556	2.5679936666666667	-46.054	2.8846203333333325	-45.059200000000004
55	0.55	0.24692216666666666	-63.1399	2.6091486666666657	-46.2159	0.31973043333333334	-55.70830000000001	2.6416383333333333	-44.95080000000001	0.18191643333333335	-72.5597	2.5745723333333332	-46.041900000000005	0.3549353333333333	-55.1268	2.891407666666667	-45.0479	0.4187137666666667	-54.352199999999996	2.6616333333333335	-45.831900000000005	3.077223333333333	-45.356500000000004	2.7201326666666663	-44.8014	2.7939640000000003	-45.616699999999994	3.3356843333333326	-44.2491	2.839186666666666	-45.4741	3.315240666666666	-44.898	2.889768333333333	-44.4369	3.414485	-44.44330000000001	3.1986293333333333	-44.442299999999996	2.725849333333333	-45.6962	2.6069730000000004	-46.220200000000006	2.6390683333333333	-44.9556	2.567987	-46.054	2.8846319999999994	-45.059200000000004
56	0.56	0.24692050000000001	-63.14	2.609137	-46.2159	0.3197272666666666	-55.708400000000005	2.6416513333333334	-44.95080000000001	0.18191623333333334	-72.55980000000001	2.5745556666666674	-46.041900000000005	0.3549328333333334	-55.1269	2.8913800000000003	-45.0479	0.4187094	-54.3523	2.661616666666667	-45.831900000000005	3.0772146666666678	-45.356500000000004	2.7200869999999995	-44.8014	2.7939456666666667	-45.616699999999994	3.335682666666666	-44.249199999999995	2.8392086666666665	-45.4741	3.3152483333333334	-44.898	2.8897406666666665	-44.4369	3.414475	-44.44330000000001	3.198644666666667	-44.442299999999996	2.7258476666666667	-45.6962	2.606966	-46.220200000000006	2.639065	-44.9556	2.567981333333334	-46.0541	2.8846533333333335	-45.059200000000004
57	0.57	0.24691899999999997	-63.14019999999999	2.6091249999999997	-46.2159	0.31972290000000003	-55.7085	2.6416503333333328	-44.95080000000001	0.18191623333333334	-72.5599	2.574539333333333	-46.042	0.3549289	-55.126999999999995	2.8913496666666663	-45.0479	0.4187039666666667	-54.3523	2.6616136666666677	-45.832	3.077194333333333	-45.3566	2.7200739999999994	-44.8014	2.793928666666667	-45.6168	3.335617666666667	-44.249300000000005	2.8391520000000003	-45.474199999999996	3.315227	-44.898	2.8897186666666665	-44.4369	3.414462333333333	-44.443400000000004	3.198644666666667	-44.442299999999996	2.725841999999999	-45.6962	2.6069579999999997	-46.220200000000006	2.6390580000000003	-44.95569999999999	2.5679746666666663	-46.0541	2.8846016666666667	-45.059200000000004
58	0.58	0.24691740000000004	-63.140299999999996	2.609111999999999	-46.216	0.3197196666666667	-55.708600000000004	2.641635	-44.95080000000001	0.1819161333333333	-72.5599	2.5745220000000004	-46.042	0.35492206666666676	-55.127199999999995	2.8913393333333333	-45.048	0.4186972333333333	-54.3524	2.661594666666667	-45.832	3.0771919999999997	-45.3566	2.72008	-44.801500000000004	2.79391	-45.6168	3.335526333333334	-44.249300000000005	2.839154	-45.474199999999996	3.3152090000000003	-44.8981	2.889714333333333	-44.437	3.4144453333333336	-44.443400000000004	3.198667999999999	-44.442299999999996	2.725834666666666	-45.6962	2.6069526666666674	-46.220200000000006	2.639053666666667	-44.95569999999999	2.567969333333333	-46.0541	2.8846380000000003	-45.059200000000004
59	0.59	0.24691576666666668	-63.1405	2.6090989999999996	-46.216	0.31971629999999995	-55.7087	2.6416060000000003	-44.950900000000004	0.1819161333333333	-72.56	2.5745060000000004	-46.042	0.35491876666666666	-55.127199999999995	2.8913089999999992	-45.048	0.41869373333333326	-54.3525	2.661578333333333	-45.8321	3.077173666666667	-45.35669999999999	2.720040333333334	-44.801500000000004	2.793894	-45.6169	3.335493	-44.2494	2.839104	-45.4743	3.3151923333333335	-44.8981	2.8897219999999995	-44.437	3.4144296666666665	-44.443400000000004	3.1986223333333332	-44.442400000000006	2.7258513333333334	-45.6962	2.606945333333334	-46.22030000000001	2.6390469999999997	-44.95569999999999	2.5679636666666665	-46.0541	2.884643333333334	-45.0593
60	0.6	0.24691416666666663	-63.14059999999999	2.6090873333333335	-46.216	0.31971246666666675	-55.70880000000001	2.641612666666667	-44.950900000000004	0.1819160333333333	-72.56	2.574488666666666	-46.042100000000005	0.3549158	-55.127300000000005	2.891328333333333	-45.048	0.41869046666666665	-54.352599999999995	2.6615843333333333	-45.8321	3.077171666666666	-45.35669999999999	2.720014	-44.80159999999999	2.7938753333333337	-45.6169	3.335410333333334	-44.2495	2.8390606666666676	-45.4743	3.315209	-44.8981	2.8896740000000003	-44.437	3.414421333333334	-44.4435	3.1985766666666664	-44.442400000000006	2.7258790000000004	-45.6962	2.6069373333333337	-46.22030000000001	2.6390429999999996	-44.95569999999999	2.567957333333333	-46.0541	2.8846329999999996	-45.0593
61	0.61	0.24691263333333333	-63.1408	2.6090753333333327	-46.216	0.3197069	-55.70890000000001	2.6416206666666664	-44.950900000000004	0.18191600000000002	-72.56010000000002	2.574473333333333	-46.042100000000005	0.3549069666666667	-55.1275	2.89128	-45.0481	0.41868483333333323	-54.352599999999995	2.6615539999999998	-45.8321	3.0771543333333335	-45.35669999999999	2.719989666666667	-44.80159999999999	2.793857	-45.6169	3.335413	-44.2495	2.839065666666667	-45.4743	3.3151986666666664	-44.8981	2.889671666666667	-44.4371	3.414405666666667	-44.4435	3.1985536666666667	-44.4425	2.7258573333333334	-45.6963	2.6069316666666666	-46.22030000000001	2.639037	-44.95569999999999	2.5679519999999996	-46.0541	2.884646333333334	-45.059200000000004
62	0.62	0.2469111	-63.1409	2.6090636666666662	-46.216100000000004	0.3197020333333333	-55.709	2.641596333333333	-44.950900000000004	0.18191586666666662	-72.56010000000002	2.5744556666666667	-46.0422	0.35490153333333324	-55.1276	2.8912416666666667	-45.048199999999994	0.4186798	-54.35269999999999	2.6615633333333335	-45.8321	3.077143999999999	-45.3568	2.7200023333333334	-44.80159999999999	2.793839999999999	-45.617000000000004	3.3354053333333336	-44.2495	2.839038333333333	-45.4744	3.3151666666666673	-44.8982	2.8896659999999996	-44.4371	3.4143873333333334	-44.4435	3.1985426666666665	-44.4425	2.7258459999999993	-45.6963	2.6069246666666666	-46.22030000000001	2.639032333333333	-44.95569999999999	2.5679443333333336	-46.054199999999994	2.884638333333333	-45.059200000000004
63	0.63	0.24690950000000003	-63.141000000000005	2.609052333333333	-46.216100000000004	0.31969600000000004	-55.7092	2.6415479999999993	-44.951	0.18191573333333333	-72.5602	2.574439666666667	-46.0422	0.35489620000000005	-55.1276	2.891203333333334	-45.048199999999994	0.41867446666666663	-54.3528	2.6615403333333334	-45.8321	3.077136	-45.3568	2.7199986666666667	-44.8017	2.7938230000000006	-45.617000000000004	3.335451999999999	-44.2495	2.8390113333333336	-45.4745	3.3151603333333326	-44.8982	2.8896383333333335	-44.4371	3.414376333333333	-44.443599999999996	3.198527	-44.4425	2.725825666666667	-45.6963	2.606917	-46.22030000000001	2.6390266666666666	-44.95569999999999	2.5679399999999997	-46.054199999999994	2.8846570000000002	-45.059200000000004
64	0.64	0.24690796666666665	-63.1412	2.6090393333333335	-46.216100000000004	0.31968996666666666	-55.70930000000001	2.641526666666667	-44.9511	0.18191566666666667	-72.5602	2.5744223333333327	-46.0422	0.3548941666666668	-55.1277	2.891211666666666	-45.048199999999994	0.41867133333333334	-54.3528	2.6615203333333337	-45.83219999999999	3.0771210000000004	-45.3568	2.719982666666666	-44.8017	2.793806333333333	-45.6171	3.335447333333333	-44.2495	2.839001666666667	-45.4745	3.315154	-44.8982	2.8896500000000005	-44.4371	3.4143616666666667	-44.443599999999996	3.1985156666666668	-44.4426	2.7258026666666666	-45.6964	2.6069116666666665	-46.22030000000001	2.639021666666666	-44.9558	2.567933666666667	-46.054199999999994	2.884658000000001	-45.059200000000004
65	0.65	0.24690643333333334	-63.141299999999994	2.609026333333333	-46.2162	0.3196847	-55.70940000000001	2.641527333333334	-44.9511	0.1819156333333333	-72.56030000000001	2.5744066666666665	-46.042300000000004	0.354889	-55.12780000000001	2.8911973333333334	-45.048199999999994	0.41866689999999995	-54.352900000000005	2.661503333333334	-45.83219999999999	3.0771143333333337	-45.3568	2.719982666666666	-44.8017	2.7937873333333334	-45.6171	3.335474666666667	-44.2495	2.8390113333333336	-45.474599999999995	3.315149333333333	-44.8982	2.8896336666666667	-44.4371	3.4143430000000006	-44.443599999999996	3.1985060000000005	-44.4426	2.725764666666667	-45.69649999999999	2.6069046666666664	-46.220400000000005	2.639016333333333	-44.9558	2.567928	-46.054199999999994	2.8846226666666666	-45.0593
66	0.66	0.24690499999999996	-63.1415	2.6090143333333335	-46.2162	0.31968066666666667	-55.709599999999995	2.6415086666666667	-44.9511	0.18191559999999998	-72.5604	2.5743893333333334	-46.042300000000004	0.3548839666666667	-55.127900000000004	2.8911743333333333	-45.0483	0.4186617666666666	-54.352900000000005	2.6614916666666666	-45.83219999999999	3.077097333333333	-45.356899999999996	2.7199726666666666	-44.8017	2.7937686666666663	-45.6171	3.3354930000000005	-44.2495	2.8389889999999993	-45.474599999999995	3.315134666666667	-44.8982	2.8896176666666666	-44.4372	3.4143323333333333	-44.44369999999999	3.198492	-44.4426	2.7257456666666666	-45.69649999999999	2.6068973333333334	-46.220400000000005	2.639011666666667	-44.9558	2.567922666666667	-46.054199999999994	2.8846196666666666	-45.0593
67	0.67	0.2469033	-63.14159999999999	2.6090030000000004	-46.2162	0.3196767333333333	-55.709599999999995	2.6415116666666663	-44.9511	0.1819155666666666	-72.5604	2.5743730000000005	-46.042300000000004	0.35488080000000005	-55.127900000000004	2.8911773333333333	-45.0483	0.4186549666666666	-54.353	2.661476	-45.832300000000004	3.0770913333333327	-45.356899999999996	2.719995999999999	-44.8017	2.7937519999999996	-45.6172	3.335477666666667	-44.2496	2.838959	-45.474599999999995	3.3151266666666666	-44.8983	2.889588666666667	-44.4372	3.4143223333333337	-44.44369999999999	3.198529666666666	-44.4426	2.725727666666667	-45.69649999999999	2.606891333333333	-46.220400000000005	2.639006333333333	-44.9558	2.567915333333333	-46.054199999999994	2.8846296666666666	-45.0593
68	0.68	0.24690183333333332	-63.141799999999996	2.6089923333333336	-46.216300000000004	0.3196759	-55.709599999999995	2.6414816666666665	-44.9511	0.1819155333333333	-72.5605	2.5743569999999996	-46.0424	0.3548753333333334	-55.12809999999999	2.8911990000000003	-45.0483	0.41865150000000007	-54.3531	2.661467666666667	-45.832300000000004	3.077074000000001	-45.356899999999996	2.719998999999999	-44.8017	2.7937370000000006	-45.6172	3.335465333333333	-44.2496	2.8389846666666663	-45.474599999999995	3.3151216666666667	-44.8983	2.889587	-44.43730000000001	3.4143050000000006	-44.44369999999999	3.19855	-44.4426	2.7257133333333337	-45.69649999999999	2.6068843333333334	-46.220400000000005	2.6390013333333333	-44.9558	2.567910666666667	-46.0543	2.8846610000000004	-45.059200000000004
69	0.69	0.24690030000000004	-63.1419	2.60898	-46.216300000000004	0.3196716	-55.7097	2.641489333333334	-44.9512	0.1819155	-72.5605	2.5743406666666666	-46.0424	0.35487303333333337	-55.12799999999999	2.8911833333333328	-45.048199999999994	0.4186483333333332	-54.3531	2.6614500000000003	-45.832300000000004	3.0770696666666666	-45.357	2.7200200000000003	-44.8017	2.7937176666666663	-45.6173	3.335457	-44.2496	2.838947333333333	-45.474599999999995	3.3151360000000007	-44.8983	2.8895713333333335	-44.4372	3.4142909999999995	-44.4438	3.1985526666666666	-44.4426	2.725699333333333	-45.696600000000004	2.606876666666666	-46.220400000000005	2.6389959999999997	-44.9558	2.5679040000000004	-46.0543	2.8846540000000003	-45.0593
70	0.7	0.2468988666666667	-63.14199999999999	2.608966666666667	-46.216300000000004	0.3196682	-55.7098	2.641473	-44.9512	0.18191543333333332	-72.56060000000002	2.574323666666667	-46.0425	0.35487280000000004	-55.12799999999999	2.8911916666666664	-45.0483	0.41864283333333324	-54.35319999999999	2.661435333333334	-45.8324	3.0770516666666663	-45.357	2.719992333333333	-44.8017	2.7936996666666674	-45.6173	3.335459666666666	-44.2497	2.838915	-45.47469999999999	3.3151146666666667	-44.8983	2.889603333333333	-44.4372	3.414277333333333	-44.4438	3.198550333333333	-44.4426	2.7256883333333337	-45.696600000000004	2.6068700000000002	-46.2205	2.638990666666667	-44.9559	2.567899666666667	-46.0543	2.884593	-45.0594
71	0.71	0.24689733333333333	-63.14220000000001	2.6089546666666674	-46.2164	0.31966413333333327	-55.709900000000005	2.6414666666666666	-44.9512	0.1819153666666667	-72.56060000000002	2.574308666666666	-46.0425	0.35487013333333334	-55.12819999999999	2.8911893333333336	-45.0483	0.4186379999999999	-54.3533	2.6614323333333334	-45.8324	3.077041	-45.357	2.719952333333333	-44.8018	2.793683	-45.6173	3.3353433333333333	-44.24980000000001	2.8389369999999996	-45.474599999999995	3.315113666666667	-44.8983	2.889592333333333	-44.43730000000001	3.4142600000000005	-44.4438	3.198528	-44.4426	2.725674333333333	-45.696600000000004	2.6068640000000003	-46.2205	2.638985666666667	-44.9559	2.567893333333333	-46.0543	2.8845769999999997	-45.0593
72	0.72	0.24689586666666669	-63.1423	2.608943333333334	-46.2164	0.31965986666666674	-55.71	2.641487	-44.9512	0.18191526666666663	-72.5607	2.574292	-46.0425	0.35486616666666665	-55.12819999999999	2.891209000000001	-45.0483	0.4186327666666667	-54.3533	2.6614186666666666	-45.8324	3.0770313333333337	-45.357099999999996	2.719948666666667	-44.8018	2.7936673333333335	-45.6174	3.3352213333333336	-44.249900000000004	2.8388993333333326	-45.4748	3.315118666666666	-44.8984	2.889596333333333	-44.4372	3.41425	-44.4439	3.198458	-44.442699999999995	2.7256629999999995	-45.6967	2.606856333333334	-46.2205	2.6389799999999997	-44.9559	2.5678876666666666	-46.0543	2.88456	-45.0594
73	0.73	0.24689433333333335	-63.14249999999999	2.6089323333333327	-46.2164	0.31965643333333327	-55.7101	2.641461666666666	-44.9513	0.18191523333333331	-72.5607	2.574276666666667	-46.04259999999999	0.3548617666666667	-55.128299999999996	2.891196666666666	-45.0483	0.41863006666666663	-54.35339999999999	2.6614003333333334	-45.832499999999996	3.077016	-45.357099999999996	2.7199156666666666	-44.8018	2.7936490000000007	-45.6174	3.3352039999999996	-44.25	2.8388873333333335	-45.47469999999999	3.315093333333333	-44.8984	2.8896053333333334	-44.43730000000001	3.4142333333333337	-44.4439	3.1984513333333333	-44.442699999999995	2.725650999999999	-45.6967	2.6068500000000006	-46.2205	2.638974666666667	-44.9559	2.5678813333333332	-46.0543	2.884568333333333	-45.0594
74	0.74	0.24689293333333334	-63.142599999999995	2.608920333333333	-46.2164	0.3196527333333334	-55.7101	2.641448666666667	-44.9513	0.18191513333333328	-72.56080000000001	2.5742583333333333	-46.04259999999999	0.3548587	-55.1284	2.8912030000000004	-45.0483	0.41862553333333336	-54.3535	2.661398	-45.832499999999996	3.0770093333333333	-45.357099999999996	2.719914333333333	-44.801899999999996	2.793630666666666	-45.6175	3.3351213333333334	-44.25	2.8389143333333338	-45.47469999999999	3.315072666666667	-44.8984	2.889546333333333	-44.437400000000004	3.4142183333333334	-44.4439	3.1984139999999996	-44.442800000000005	2.7256400000000003	-45.6968	2.6068433333333334	-46.2205	2.6389700000000005	-44.9559	2.5678756666666667	-46.0544	2.8845449999999997	-45.0595
75	0.75	0.24689143333333333	-63.1427	2.6089073333333337	-46.2165	0.31964843333333337	-55.710300000000004	2.641413333333333	-44.9514	0.18191513333333328	-72.56080000000001	2.5742439999999993	-46.04259999999999	0.3548530000000001	-55.128499999999995	2.8911599999999997	-45.0483	0.4186205	-54.3535	2.6613853333333335	-45.832499999999996	3.0769930000000003	-45.35719999999999	2.7198886666666664	-44.801899999999996	2.793614	-45.6175	3.3351539999999997	-44.25	2.838889333333334	-45.4748	3.3150553333333326	-44.8985	2.8895133333333325	-44.437400000000004	3.4142093333333334	-44.443999999999996	3.1983946666666663	-44.442800000000005	2.7256283333333333	-45.6968	2.6068363333333333	-46.22059999999999	2.6389646666666664	-44.9559	2.5678703333333335	-46.0544	2.8844980000000002	-45.0595
76	0.76	0.2468898666666667	-63.142900000000004	2.608896333333333	-46.2165	0.31964433333333336	-55.71040000000001	2.641403000000001	-44.9514	0.18191506666666665	-72.5609	2.5742266666666667	-46.042699999999996	0.3548506	-55.128499999999995	2.8911433333333334	-45.0484	0.41861376666666666	-54.35359999999999	2.661361999999999	-45.832499999999996	3.076987000000001	-45.35719999999999	2.7198943333333334	-44.801899999999996	2.7935976666666673	-45.6175	3.3351913333333334	-44.25	2.838929333333333	-45.47469999999999	3.3150403333333336	-44.8985	2.889510666666666	-44.4375	3.4141966666666663	-44.443999999999996	3.198396666666666	-44.442800000000005	2.7256166666666664	-45.6968	2.6068303333333334	-46.22059999999999	2.6389589999999994	-44.9559	2.5678646666666665	-46.0544	2.8844950000000003	-45.059599999999996
77	0.77	0.24688846666666667	-63.142999999999994	2.6088839999999993	-46.2165	0.31963956666666665	-55.71040000000001	2.6414143333333326	-44.9514	0.18191503333333334	-72.5609	2.574211333333333	-46.042699999999996	0.3548468333333333	-55.12859999999999	2.8911090000000006	-45.0485	0.41861049999999994	-54.35369999999999	2.661357333333334	-45.83259999999999	3.0769696666666664	-45.35719999999999	2.7198830000000003	-44.801899999999996	2.793579333333333	-45.6176	3.335223666666667	-44.25	2.8389143333333333	-45.474900000000005	3.315026	-44.8985	2.889483	-44.4375	3.4141789999999994	-44.443999999999996	3.198358	-44.4429	2.7256046666666665	-45.6968	2.606824333333333	-46.22059999999999	2.638954333333333	-44.956	2.5678596666666667	-46.0544	2.8844863333333337	-45.059599999999996
78	0.78	0.24688700000000002	-63.14319999999999	2.6088723333333337	-46.2165	0.3196364666666666	-55.7106	2.6414129999999996	-44.9514	0.181915	-72.561	2.5741956666666668	-46.04280000000001	0.35484240000000006	-55.12869999999999	2.8911309999999997	-45.0485	0.41860743333333333	-54.35369999999999	2.6613393333333333	-45.83259999999999	3.0769609999999994	-45.3573	2.7198636666666673	-44.802	2.793562333333334	-45.6176	3.335210333333333	-44.25	2.8388770000000005	-45.4748	3.3150126666666675	-44.8985	2.8895033333333333	-44.4375	3.4141670000000004	-44.4441	3.1983526666666666	-44.4429	2.725594	-45.6969	2.606816666666666	-46.22059999999999	2.6389489999999998	-44.956	2.5678526666666666	-46.0544	2.884473	-45.059599999999996
79	0.79	0.24688563333333333	-63.143299999999996	2.608861	-46.2166	0.31963260000000004	-55.7106	2.641399666666667	-44.9514	0.18191476666666664	-72.561	2.574178333333334	-46.04280000000001	0.35483783333333324	-55.1288	2.891128333333333	-45.0485	0.41860196666666666	-54.3538	2.661324	-45.832699999999996	3.0769410000000006	-45.3573	2.719867666666667	-44.802	2.7935456666666667	-45.6177	3.335204	-44.2501	2.838877333333334	-45.474900000000005	3.3150156666666666	-44.8985	2.8895243333333336	-44.437400000000004	3.4141516666666663	-44.4441	3.198402	-44.4429	2.725582	-45.6969	2.6068100000000007	-46.22059999999999	2.6389443333333333	-44.956	2.5678463333333337	-46.0544	2.884473	-45.059599999999996
80	0.8	0.2468841	-63.1434	2.608849333333333	-46.2166	0.31963049999999993	-55.710699999999996	2.6413496666666676	-44.951499999999996	0.18191469999999998	-72.56110000000001	2.574163	-46.04280000000001	0.35483079999999995	-55.1289	2.8910853333333337	-45.0486	0.41859716666666663	-54.3538	2.661312666666667	-45.83259999999999	3.076934333333334	-45.3573	2.7198399999999996	-44.802099999999996	2.793528	-45.6177	3.3351536666666677	-44.2501	2.8388346666666675	-45.475	3.3150219999999995	-44.8985	2.889518333333333	-44.437400000000004	3.4141366666666664	-44.4441	3.1983893333333335	-44.4429	2.725568666666667	-45.6969	2.606803666666667	-46.220699999999994	2.6389393333333335	-44.956	2.567842	-46.0545	2.8844776666666663	-45.059599999999996
81	0.81	0.24688266666666664	-63.14349999999999	2.6088370000000003	-46.2167	0.31962783333333333	-55.710699999999996	2.641352333333334	-44.951499999999996	0.1819146333333333	-72.56110000000001	2.5741473333333333	-46.0429	0.35482339999999996	-55.129	2.891044666666666	-45.0486	0.4185923333333334	-54.353899999999996	2.661298666666667	-45.832699999999996	3.0769199999999994	-45.3574	2.7198243333333334	-44.802	2.7935116666666673	-45.6177	3.335122333333333	-44.2502	2.838790333333334	-45.475	3.3150210000000007	-44.898599999999995	2.889500666666667	-44.4376	3.414124666666667	-44.444199999999995	3.198332	-44.443000000000005	2.725558666666666	-45.6969	2.6067963333333335	-46.220699999999994	2.638934333333333	-44.956	2.567835666666667	-46.0545	2.8845326666666664	-45.0595
82	0.82	0.2468811	-63.143699999999995	2.608825666666667	-46.2167	0.31962456666666667	-55.710800000000006	2.6413579999999994	-44.951499999999996	0.1819146333333333	-72.56119999999999	2.5741310000000004	-46.0429	0.35481836666666666	-55.129099999999994	2.8910136666666664	-45.0487	0.41858990000000007	-54.354	2.661290333333333	-45.832699999999996	3.076914	-45.3574	2.7198100000000003	-44.802099999999996	2.793494666666667	-45.61780000000001	3.335120666666666	-44.2502	2.838807333333333	-45.475	3.315000666666667	-44.898599999999995	2.8894633333333335	-44.4376	3.414108666666666	-44.444199999999995	3.1983003333333335	-44.443000000000005	2.7255473333333327	-45.697	2.606790333333333	-46.220699999999994	2.638929333333333	-44.956	2.56783	-46.0545	2.884547	-45.0594
83	0.83	0.2468797666666667	-63.1438	2.6088143333333336	-46.2167	0.3196202	-55.7109	2.6413729999999997	-44.951499999999996	0.18191459999999995	-72.56119999999999	2.5741156666666662	-46.0429	0.35481276666666667	-55.12919999999999	2.890969333333333	-45.0487	0.4185852666666666	-54.354	2.661275333333333	-45.832699999999996	3.076898	-45.3574	2.7198016666666662	-44.8022	2.793476999999999	-45.61780000000001	3.3350953333333333	-44.2502	2.838762	-45.475	3.3149843333333333	-44.898599999999995	2.8894716666666658	-44.4376	3.414095	-44.444199999999995	3.1983116666666667	-44.443000000000005	2.725534666666667	-45.697	2.606784666666667	-46.220699999999994	2.6389243333333336	-44.956	2.567825333333333	-46.0545	2.8845636666666667	-45.0595
84	0.84	0.24687836666666668	-63.1439	2.6088026666666666	-46.2167	0.3196164333333333	-55.711000000000006	2.641353333333334	-44.951499999999996	0.18191456666666664	-72.5613	2.5740989999999995	-46.043	0.3548065333333334	-55.1293	2.890977666666667	-45.04880000000001	0.4185804	-54.354099999999995	2.661259666666667	-45.832699999999996	3.076887333333333	-45.3575	2.7197499999999994	-44.8022	2.793461333333334	-45.617900000000006	3.335104666666667	-44.2502	2.8387966666666675	-45.475	3.314971999999999	-44.898599999999995	2.8894386666666665	-44.4376	3.414084	-44.444300000000005	3.1982806666666668	-44.4431	2.7255209999999996	-45.697	2.606777	-46.220699999999994	2.6389193333333334	-44.9561	2.567819666666667	-46.0545	2.8845253333333334	-45.059599999999996
85	0.85	0.24687686666666664	-63.14410000000001	2.6087909999999996	-46.2168	0.31961276666666666	-55.7111	2.6413586666666666	-44.951499999999996	0.18191456666666664	-72.5613	2.5740833333333333	-46.043	0.35480510000000004	-55.1293	2.8909483333333332	-45.04880000000001	0.41857379999999994	-54.354099999999995	2.661266	-45.8328	3.0768786666666665	-45.3575	2.71976	-44.8022	2.793444	-45.617900000000006	3.335074666666666	-44.2503	2.8387893333333336	-45.4751	3.314995333333334	-44.8987	2.8894106666666675	-44.4376	3.4140676666666665	-44.444300000000005	3.1982310000000003	-44.4431	2.7255096666666665	-45.697	2.6067710000000006	-46.220699999999994	2.638914333333333	-44.9561	2.567814333333333	-46.0545	2.8845020000000003	-45.059599999999996
86	0.86	0.24687556666666666	-63.1442	2.6087800000000003	-46.2168	0.3196084333333333	-55.7112	2.641312666666667	-44.95159999999999	0.18191449999999995	-72.56139999999999	2.5740666666666665	-46.043	0.35480193333333343	-55.1294	2.890939666666667	-45.04880000000001	0.41857043333333344	-54.35419999999999	2.6612420000000006	-45.8328	3.076865666666666	-45.3575	2.719726666666667	-44.8023	2.7934263333333336	-45.617900000000006	3.3350326666666663	-44.2504	2.838766	-45.4751	3.314980333333333	-44.8987	2.889432	-44.4376	3.414055	-44.444300000000005	3.19826	-44.4431	2.725497666666667	-45.6971	2.6067643333333335	-46.2208	2.6389093333333333	-44.9561	2.5678080000000003	-46.0546	2.8844666666666665	-45.0597
87	0.87	0.24687399999999998	-63.1443	2.608768333333333	-46.2168	0.31960536666666667	-55.71130000000001	2.641297666666667	-44.95159999999999	0.18191440000000003	-72.56139999999999	2.574051666666667	-46.043099999999995	0.35479720000000003	-55.1295	2.890949	-45.0487	0.4185674999999999	-54.3543	2.6612460000000002	-45.8328	3.076857666666667	-45.3575	2.7197356666666663	-44.8022	2.7934113333333337	-45.618	3.334995333333333	-44.2504	2.838801666666667	-45.475	3.314955	-44.8987	2.889413666666667	-44.4377	3.414041333333334	-44.4444	3.198229333333333	-44.4432	2.725486333333333	-45.6971	2.606756666666667	-46.220699999999994	2.638904666666667	-44.9561	2.5678030000000005	-46.0546	2.884495333333333	-45.059599999999996
88	0.88	0.2468727	-63.14450000000001	2.6087556666666663	-46.2168	0.31960229999999995	-55.71130000000001	2.6412859999999996	-44.951699999999995	0.18191436666666666	-72.5615	2.574035	-46.043099999999995	0.35479066666666675	-55.12970000000001	2.8909826666666674	-45.04880000000001	0.4185623000000001	-54.3543	2.661221666666667	-45.8329	3.0768440000000004	-45.3576	2.7197583333333326	-44.8022	2.7933943333333326	-45.618	3.3349866666666665	-44.250499999999995	2.838743	-45.4751	3.314959	-44.8987	2.8894106666666675	-44.4377	3.414027	-44.4444	3.198173666666667	-44.44330000000001	2.725473333333333	-45.6971	2.606751666666667	-46.2208	2.6388993333333337	-44.9561	2.5677966666666667	-46.0546	2.8844980000000002	-45.059599999999996
89	0.89	0.2468714	-63.14460000000001	2.608745	-46.2169	0.31959803333333336	-55.7115	2.6412453333333326	-44.951699999999995	0.18191436666666666	-72.5615	2.5740206666666667	-46.043099999999995	0.3547862	-55.12970000000001	2.890949	-45.04880000000001	0.41855749999999997	-54.3544	2.661209	-45.8329	3.0768366666666664	-45.3576	2.719775666666668	-44.8022	2.7933753333333344	-45.618	3.334962666666667	-44.250499999999995	2.838738	-45.475199999999994	3.314962333333333	-44.8987	2.889400333333334	-44.4377	3.4140156666666663	-44.4444	3.198212333333333	-44.4432	2.7254623333333337	-45.6971	2.6067443333333333	-46.2208	2.6388949999999998	-44.9561	2.5677916666666665	-46.0546	2.8845329999999993	-45.0595
90	0.9	0.24686979999999994	-63.1447	2.6087333333333333	-46.2169	0.3195928666666666	-55.7115	2.6412503333333337	-44.951699999999995	0.18191423333333331	-72.5616	2.5740036666666675	-46.0432	0.35478256666666663	-55.1298	2.890927	-45.0489	0.41855283333333326	-54.3544	2.661189666666666	-45.8329	3.0768210000000003	-45.3576	2.7197680000000006	-44.8023	2.793360666666667	-45.6181	3.334958333333334	-44.250499999999995	2.838688333333333	-45.475199999999994	3.314939666666666	-44.8988	2.889405333333334	-44.4377	3.4139993333333325	-44.4444	3.198158	-44.44330000000001	2.7254519999999998	-45.6972	2.606738333333333	-46.2208	2.638889333333333	-44.9561	2.567786	-46.0546	2.8845486666666664	-45.059599999999996
91	0.91	0.24686850000000005	-63.144800000000004	2.608721666666667	-46.2169	0.3195893	-55.71169999999999	2.6412523333333335	-44.951699999999995	0.18191413333333334	-72.5616	2.5739889999999996	-46.0432	0.35478193333333335	-55.1298	2.8909380000000007	-45.0489	0.41855073333333337	-54.354499999999994	2.66118	-45.8329	3.076809666666667	-45.3576	2.71977	-44.8023	2.7933443333333328	-45.6181	3.334953	-44.250499999999995	2.8386970000000007	-45.475199999999994	3.3149390000000003	-44.8987	2.8893819999999995	-44.4377	3.413985333333334	-44.4445	3.198137666666666	-44.44330000000001	2.7254376666666658	-45.6972	2.606732333333333	-46.2208	2.6388850000000006	-44.9561	2.56778	-46.0546	2.884505	-45.059599999999996
92	0.92	0.24686710000000003	-63.14500000000001	2.608711	-46.217	0.3195852	-55.71169999999999	2.6412566666666675	-44.951699999999995	0.18191406666666668	-72.56169999999999	2.5739730000000005	-46.0433	0.3547769	-55.12989999999999	2.890864333333333	-45.049	0.41854586666666665	-54.3546	2.661157333333334	-45.833	3.0768020000000003	-45.3577	2.7197396666666664	-44.8023	2.7933256666666666	-45.618199999999995	3.3349600000000006	-44.250499999999995	2.838727333333333	-45.475300000000004	3.3149406666666663	-44.8988	2.889381666666666	-44.4377	3.413977	-44.4445	3.1980976666666665	-44.44330000000001	2.7254250000000004	-45.6972	2.606724333333333	-46.2209	2.6388793333333336	-44.956199999999995	2.5677746666666663	-46.0547	2.8845540000000005	-45.059599999999996
93	0.93	0.24686566666666662	-63.14509999999999	2.6087003333333336	-46.217	0.3195806333333333	-55.7119	2.641214	-44.9518	0.18191406666666668	-72.56169999999999	2.5739566666666667	-46.0433	0.3547724666666667	-55.129999999999995	2.8908656666666657	-45.049	0.4185412333333333	-54.3546	2.661142	-45.833	3.076787	-45.3577	2.719700666666667	-44.8024	2.7933099999999995	-45.618199999999995	3.334959666666667	-44.25059999999999	2.8386676666666664	-45.475300000000004	3.3149159999999998	-44.8988	2.889384333333333	-44.4377	3.413959333333333	-44.4445	3.198107333333333	-44.443400000000004	2.7254140000000002	-45.6972	2.6067183333333332	-46.2209	2.6388749999999996	-44.956199999999995	2.567769333333333	-46.0547	2.884512666666667	-45.059599999999996
94	0.94	0.24686429999999998	-63.145199999999996	2.6086883333333337	-46.217	0.3195763000000001	-55.711999999999996	2.64123	-44.9518	0.18191406666666668	-72.5618	2.573940666666666	-46.0433	0.35476593333333345	-55.13009999999999	2.8908900000000006	-45.0489	0.4185349666666667	-54.35470000000001	2.6611323333333328	-45.833	3.076779333333333	-45.3577	2.719686666666667	-44.8024	2.793294	-45.618199999999995	3.334873333333333	-44.25059999999999	2.838672	-45.4754	3.3149150000000005	-44.8988	2.889363000000001	-44.43780000000001	3.4139470000000003	-44.444599999999994	3.1980493333333326	-44.4435	2.725402666666667	-45.697300000000006	2.6067123333333333	-46.2209	2.638869333333334	-44.956199999999995	2.5677643333333333	-46.0547	2.884472	-45.0597
95	0.95	0.24686299999999997	-63.1454	2.6086766666666668	-46.217099999999995	0.3195722333333333	-55.711999999999996	2.6412403333333327	-44.9518	0.181914	-72.5618	2.5739250000000005	-46.043400000000005	0.35476070000000004	-55.1302	2.890903666666667	-45.049	0.4185315333333333	-54.354800000000004	2.6611236666666667	-45.833	3.0767643333333337	-45.357800000000005	2.7196673333333328	-44.8024	2.7932759999999996	-45.618300000000005	3.3348283333333333	-44.250699999999995	2.8385946666666664	-45.475500000000004	3.3149159999999998	-44.8988	2.8893566666666666	-44.4379	3.4139336666666664	-44.444599999999994	3.198093	-44.443400000000004	2.725390333333334	-45.697300000000006	2.6067046666666664	-46.2209	2.638865333333334	-44.956199999999995	2.5677586666666667	-46.0547	2.8844526666666668	-45.0597
96	0.96	0.2468615	-63.145500000000006	2.6086646666666664	-46.217099999999995	0.31956786666666664	-55.7121	2.641214	-44.9518	0.18191383333333336	-72.56189999999998	2.5739090000000004	-46.043400000000005	0.3547575666666667	-55.1302	2.890832	-45.0491	0.41852853333333334	-54.354800000000004	2.6611303333333334	-45.833099999999995	3.076757	-45.357800000000005	2.7196860000000007	-44.8024	2.7932603333333335	-45.618300000000005	3.3348093333333337	-44.250699999999995	2.8385999999999996	-45.4754	3.3149016666666666	-44.898900000000005	2.889372	-44.43780000000001	3.413917666666666	-44.444599999999994	3.1980589999999998	-44.4435	2.7253776666666667	-45.697300000000006	2.6067003333333334	-46.2209	2.638859666666667	-44.956199999999995	2.567753666666667	-46.0547	2.8844559999999997	-45.0597
97	0.97	0.2468602	-63.145599999999995	2.608653333333334	-46.217099999999995	0.3195636	-55.712300000000006	2.641208333333333	-44.9518	0.1819137	-72.56189999999998	2.573895	-46.043400000000005	0.354754	-55.130399999999995	2.8908	-45.0491	0.41852339999999993	-54.354800000000004	2.6611106666666666	-45.833099999999995	3.076743	-45.357800000000005	2.719667333333333	-44.802499999999995	2.793242666666667	-45.618300000000005	3.3348139999999997	-44.250699999999995	2.838603666666666	-45.475500000000004	3.3148940000000002	-44.898900000000005	2.8893349999999995	-44.4379	3.413907333333333	-44.4447	3.1980803333333343	-44.4435	2.7253663333333336	-45.697300000000006	2.6066933333333333	-46.2209	2.638855333333333	-44.956199999999995	2.5677480000000004	-46.0547	2.88445	-45.0597
98	0.98	0.24685886666666662	-63.1457	2.6086423333333335	-46.217099999999995	0.3195608	-55.712300000000006	2.6412116666666665	-44.9519	0.18191366666666667	-72.562	2.573877666666667	-46.0435	0.3547513333333334	-55.130399999999995	2.890763	-45.0491	0.4185188000000001	-54.355	2.6610869999999998	-45.833099999999995	3.0767323333333327	-45.3579	2.7196410000000006	-44.802499999999995	2.793226	-45.6184	3.3348050000000002	-44.250699999999995	2.838584666666667	-45.4754	3.3148856666666666	-44.898900000000005	2.889328666666666	-44.4379	3.413891	-44.4447	3.1981446666666664	-44.44330000000001	2.725355333333333	-45.6974	2.606685333333333	-46.221	2.6388496666666663	-44.956199999999995	2.567742333333333	-46.0548	2.884536333333332	-45.059599999999996
99	0.99	0.2468574333333333	-63.145900000000005	2.6086323333333334	-46.2172	0.3195565333333334	-55.7124	2.6411953333333327	-44.9519	0.18191366666666667	-72.562	2.573863666666667	-46.0435	0.3547473999999999	-55.13049999999999	2.890748666666666	-45.0492	0.4185144	-54.355	2.661087666666666	-45.8332	3.0767140000000004	-45.3579	2.7196423333333333	-44.802499999999995	2.7932113333333333	-45.6184	3.3348596666666666	-44.250800000000005	2.8386170000000006	-45.4754	3.3148683333333326	-44.899	2.8892889999999998	-44.437999999999995	3.413877666666666	-44.4447	3.1981523333333333	-44.443400000000004	2.7253426666666676	-45.6974	2.606680666666667	-46.221	2.6388453333333337	-44.956300000000006	2.567737	-46.0548	2.884550666666667	-45.059599999999996
100	1.0	0.2468562	-63.14600000000001	2.6086209999999994	-46.2172	0.3195530666666667	-55.7125	2.6411803333333337	-44.9519	0.18191366666666667	-72.5621	2.5738473333333327	-46.0435	0.3547446	-55.13049999999999	2.8907543333333336	-45.0492	0.4185123666666667	-54.355	2.661066666666666	-45.8332	3.0767080000000004	-45.3579	2.7196223333333327	-44.8026	2.7931933333333334	-45.6185	3.334867666666667	-44.250699999999995	2.8385966666666667	-45.475500000000004	3.314865666666667	-44.899	2.889276666666667	-44.437999999999995	3.4138686666666667	-44.4447	3.198102	-44.4435	2.7253306666666663	-45.6974	2.6066740000000004	-46.221	2.6388396666666667	-44.956300000000006	2.5677310000000007	-46.0548	2.884570666666667	-45.059599999999996
101	1.01	0.24686476666666665	-63.13959999999999	2.6091546666666665	-46.212	0.3195888333333333	-55.705799999999996	2.6417596666666667	-44.9463	0.18191456666666664	-72.5548	2.574285666666667	-46.038199999999996	0.35478019999999993	-55.1241	2.8913166666666674	-45.043800000000005	0.4185585666666667	-54.34890000000001	2.6615583333333332	-45.8278	3.0773616666666674	-45.3527	2.720222666666667	-44.7969	2.793681	-45.613099999999996	3.3355676666666674	-44.2453	2.8391349999999993	-45.4701	3.3155769999999998	-44.8939	2.889923	-44.4324	3.4144576666666664	-44.4396	3.198692666666667	-44.43809999999999	2.7258179999999994	-45.692099999999996	2.6072113333333333	-46.2159	2.6394423333333337	-44.9506	2.568175666666667	-46.049400000000006	2.8850449999999994	-45.0543
102	1.02	0.2480648	-62.859300000000005	2.6743426666666665	-45.9955	0.3244632333333333	-55.42	2.714761	-44.7154	0.1820362333333333	-72.25710000000001	2.6344890000000003	-45.8138	0.3600550333333334	-54.8511	2.9625279999999994	-44.8208	0.4252656333333334	-54.0863	2.7260026666666666	-45.6057	3.1573596666666663	-45.13159999999999	2.796261666666666	-44.5648	2.861481333333333	-45.38569999999999	3.423174	-44.018	2.9088040000000004	-45.2453	3.3995070000000003	-44.6847	2.9680503333333332	-44.205	3.4954083333333332	-44.22430000000001	3.2787053333333334	-44.2191	2.790983666666667	-45.470800000000004	2.6723319999999995	-45.999199999999995	2.7123576666666667	-44.719699999999996	2.628155	-45.824999999999996	2.9559786666666668	-44.8314
103	1.03	0.2572237333333333	-61.62130000000001	3.154118000000001	-45.0904	0.36164169999999995	-54.1957	3.2275206666666674	-43.782599999999995	0.1829512	-71.0468	3.087397333333333	-44.906	0.4023837333333333	-53.67	3.498601666666667	-43.908300000000004	0.47850486666666664	-52.962	3.208148	-44.692	3.760114333333334	-44.186699999999995	3.331520666666667	-43.6209	3.366923333333333	-44.452	4.082030666666667	-43.065	3.446785333333333	-44.3087	3.998543	-43.8296	3.5246723333333336	-43.295500000000004	4.074384666666666	-43.376099999999994	3.8674889999999995	-43.3318	3.2853809999999997	-44.5629	3.151448333333333	-45.0944	3.2244006666666665	-43.7872	3.0793796666666666	-44.91780000000001	3.4897206666666665	-43.919599999999996
104	1.04	0.2883759666666667	-59.1884	4.634988333333334	-43.484500000000004	0.4879436	-51.9217	4.749660666666667	-42.19990000000001	0.18575436666666664	-68.888	4.454504666666667	-43.3583	0.5500588000000001	-51.448	5.145082666666666	-42.335699999999996	0.6607424000000001	-50.879	4.716063	-43.1028	5.725510333333334	-42.4511	4.950164666666667	-42.0036	4.960560999999999	-42.82340000000001	6.214186333333334	-41.36409999999999	5.155861666666667	-42.647999999999996	5.7639743333333335	-42.3505	5.140645333333334	-41.76919999999999	5.758568666666667	-41.9746	5.626226333333333	-41.8219	4.820518000000001	-42.9876	4.630129666666666	-43.489	4.743147	-42.2056	4.439371666666668	-43.3723	5.127001333333334	-42.3497
105	1.05	0.3747453666666667	-55.9141	7.881600000000001	-41.645	0.8302263333333334	-49.105000000000004	7.847306	-40.46359999999999	0.19214953333333332	-66.2024	7.348917666666667	-41.623900000000006	0.9617325333333333	-48.676199999999994	8.581804	-40.598	1.1479407666666668	-48.3224	7.961055666666667	-41.3159	10.449923	-40.351099999999995	8.327400666666666	-40.2004	8.529098000000001	-40.9326	11.110032333333338	-39.3837	9.02936333333333	-40.7249	9.372945999999997	-40.6969	8.326264666666665	-40.109399999999994	9.053886666666667	-40.4497	9.195064	-40.1722	8.09807	-41.2206	7.8692183333333325	-41.650800000000004	7.8301326666666675	-40.4717	7.310247333333334	-41.642900000000004	8.533795000000001	-40.618
106	1.06	0.6128758666666667	-52.2885	13.376639999999998	-40.00149999999999	1.6760256666666669	-46.2959	12.587913333333336	-38.9676	0.20519366666666666	-63.33330000000001	12.123306666666666	-40.0745	2.000087	-45.9156	13.968969999999997	-39.107499999999995	2.302744333333334	-45.8018	13.31419	-39.7411	19.711293333333334	-38.31700000000001	13.747000000000002	-38.6081	14.99723	-39.1537	19.928303333333336	-37.5541	15.94458	-38.954699999999995	14.965453333333334	-39.2486	13.0736	-38.6872	13.973553333333333	-39.11869999999999	14.566036666666664	-38.7691	13.466743333333334	-39.66589999999999	13.346166666666667	-40.0093	12.544319999999999	-38.9793	12.026131999999999	-40.1016	13.843713333333334	-39.1365
107	1.07	1.2863183333333335	-48.7236	20.45503666666667	-38.741699999999994	3.5190110000000003	-43.8173	18.105396666666664	-37.8545	0.23082760000000002	-60.437400000000004	18.293326666666665	-38.8664	4.290851666666667	-43.508199999999995	20.227786666666667	-38.014599999999994	4.687168333333333	-43.6021	20.031069999999996	-38.543400000000005	34.09684	-36.57659999999999	20.41931666666666	-37.382099999999994	24.44526666666667	-37.6642	32.073409999999996	-36.07340000000001	25.59874333333333	-37.525999999999996	21.503339999999994	-38.15540000000001	18.430719999999997	-37.6325	19.718476666666668	-38.09890000000001	20.561496666666667	-37.7464	20.13971666666667	-38.4848	20.391916666666667	-38.7517	18.017453333333332	-37.8702	18.08195333333333	-38.903600000000004	19.971983333333338	-38.054199999999994
108	1.08	3.1204573333333325	-45.5204	27.25016333333333	-37.8814	6.877451333333334	-41.7951	22.93904	-37.1174	0.28093913333333326	-57.5797	24.492153333333338	-38.016	8.408223333333332	-41.5902	25.52429333333333	-37.3085	8.767360333333334	-41.829299999999996	26.33568333333334	-37.731	51.08732	-35.2043	26.70124333333334	-36.5305	35.48091333333333	-36.5103	44.41301333333333	-34.9815	35.84703	-36.475699999999996	27.244093333333332	-37.4193	22.988913333333336	-36.9358	24.969269999999998	-37.3916	25.474479999999996	-37.088699999999996	26.361690000000007	-37.6845	27.151030000000002	-37.89319999999999	22.802970000000002	-37.13680000000001	24.13063333333333	-38.0631	25.12219333333333	-37.357800000000005
109	1.09	7.454288666666667	-42.843900000000005	31.987776666666665	-37.3604	11.815507666666663	-40.2445	26.052693333333334	-36.692299999999996	0.3798787	-54.805499999999995	29.284563333333335	-37.4777	14.200663333333333	-40.1708	28.644393333333333	-36.9173	14.395593333333332	-40.4912	30.58196333333333	-37.246700000000004	65.21128	-34.19499999999999	31.05094	-36.002199999999995	45.50367000000001	-35.675	52.931059999999995	-34.2452	43.77868666666666	-35.7713	30.79640333333333	-36.98169999999999	25.84844333333334	-36.535000000000004	28.581483333333328	-36.9518	28.189909999999998	-36.7266	30.508756666666667	-37.2079	31.867216666666668	-37.3732	25.878033333333335	-36.71430000000001	28.790326666666665	-37.5328	28.151046666666662	-36.973600000000005
110	1.1	15.560143333333333	-40.757000000000005	33.95860333333334	-37.1029	17.532819999999997	-39.1366	27.110310000000005	-36.5098	0.5770586000000002	-52.1753	31.8163	-37.191300000000005	20.487906666666667	-39.2022	29.32796666666667	-36.765699999999995	20.529873333333338	-39.5536	32.20014333333334	-37.0213	71.78019333333332	-33.5114	32.93349333333334	-35.734300000000005	52.21459000000001	-35.11880000000001	55.60109333333334	-33.8083	47.59207333333333	-35.3591	31.937306666666665	-36.77419999999999	26.731676666666665	-36.3645	30.237246666666667	-36.7248	28.663026666666667	-36.5886	32.062560000000005	-36.9865	33.83174999999999	-37.11619999999999	26.929056666666668	-36.5332	31.240280000000002	-37.251599999999996	28.807343333333336	-36.826
111	1.11	26.664846666666666	-39.272800000000004	33.54175333333333	-37.03869999999999	22.668756666666663	-38.4192	26.496616666666664	-36.5077	0.9647172999999999	-49.7578	32.20214333333334	-37.097199999999994	25.621550000000003	-38.61180000000001	28.182106666666662	-36.787800000000004	25.682809999999996	-38.961000000000006	31.508260000000003	-36.9904	69.78543666666668	-33.1025	32.51542	-35.6682	54.647623333333335	-34.7952	52.81686333333333	-33.6119	47.111000000000004	-35.182300000000005	31.07651333333333	-36.7352	26.062220000000003	-36.3652	30.08533666666666	-36.660000000000004	27.456213333333334	-36.613099999999996	31.34234000000001	-36.9571	33.42585666666666	-37.052099999999996	26.32297666666666	-36.531699999999994	31.615209999999998	-37.1603	27.700503333333337	-36.84930000000001
112	1.12	37.00103666666667	-38.35680000000001	31.519556666666674	-37.1116	26.00789	-38.0265	24.79837	-36.63590000000001	1.6896939999999998	-47.612199999999994	30.938926666666667	-37.1457	28.527493333333332	-38.3203	25.948013333333336	-36.932599999999994	28.85340666666667	-38.6491	29.280963333333332	-37.101	61.911026666666665	-32.9152	30.492053333333335	-35.753600000000006	53.250479999999996	-34.65880000000001	46.85278333333334	-33.6	43.60052333333333	-35.187599999999996	28.984289999999998	-36.8153	24.38340666666667	-36.4895	28.664186666666676	-36.714499999999994	25.269979999999993	-36.7522	29.11715333333333	-37.0674	31.422353333333334	-37.12480000000001	24.646080000000005	-36.6599	30.399366666666666	-37.2095	25.543713333333326	-36.993300000000005
113	1.13	42.95625333333332	-37.90219999999999	28.695696666666663	-37.276300000000006	27.235776666666666	-37.8831	22.547649999999997	-36.8533	2.9332249999999997	-45.77009999999999	28.679500000000008	-37.2951	29.120040000000003	-38.2495	23.269106666666666	-37.1588	29.73255	-38.5514	26.312046666666664	-37.3093	51.64219333333334	-32.89769999999999	27.604976666666666	-35.9469	49.19213666666667	-34.66780000000001	39.794133333333335	-33.723699999999994	38.53746666666667	-35.3279	26.32102333333334	-36.974599999999995	22.211533333333332	-36.697900000000004	26.525846666666666	-36.8524	22.69696	-36.9668	26.169466666666665	-37.2737	28.61966666666667	-37.2892	22.41661	-36.8768	28.218030000000002	-37.3581	22.948539999999994	-37.2176
114	1.14	43.95912333333333	-37.7623	25.675189999999994	-37.495999999999995	26.70142333333333	-37.9152	20.136023333333334	-37.12480000000001	4.842981666666666	-44.23349999999999	25.999966666666662	-37.5097	27.986563333333336	-38.327999999999996	20.548553333333338	-37.4321	28.862856666666666	-38.6043	23.204119999999996	-37.5772	41.61562666666667	-33.00149999999999	24.471749999999997	-36.2098	43.84856333333334	-34.783	33.048269999999995	-33.939	33.14571333333334	-35.5599	23.567549999999997	-37.1799	19.903126666666665	-36.9566	24.108886666666663	-37.0424	20.13756	-37.22409999999999	23.090873333333327	-37.538599999999995	25.618153333333336	-37.5086	20.03110333333333	-37.1475	25.62371	-37.5713	20.29436	-37.4885
115	1.15	41.85540333333334	-37.80530000000001	22.832453333333333	-37.7397	25.106136666666664	-38.056099999999994	17.873406666666664	-37.418699999999994	7.4334826666666665	-42.9835	23.31142333333333	-37.759	25.937013333333333	-38.4945	18.06464666666667	-37.721900000000005	26.978196666666676	-38.7505	20.325969999999998	-37.8715	33.14697333333334	-33.1819	21.50195666666667	-36.5072	38.26486333333333	-34.967999999999996	27.255513333333337	-34.2064	28.151833333333336	-35.8444	21.024569999999994	-37.4026	17.72653	-37.23500000000001	21.74324	-37.2573	17.784640000000003	-37.4954	20.243649999999995	-37.8293	22.790990000000004	-37.7518	17.79235	-37.4403	23.01317333333333	-37.8187	17.87831	-37.775499999999994
116	1.16	38.44371	-37.941500000000005	20.338746666666665	-37.9848	23.08562	-38.2549	15.902113333333336	-37.71119999999999	10.526434333333333	-41.994	20.826290000000004	-38.019999999999996	23.613570000000003	-38.7038	15.956679999999999	-38.006499999999996	24.69201333333334	-38.9462	17.80205	-38.168	26.540116666666666	-33.4029	18.900633333333328	-36.8126	33.098836666666664	-35.1932	22.581613333333337	-34.49530000000001	23.856089999999995	-36.15069999999999	18.82574	-37.623000000000005	15.83281	-37.5103	19.608719999999998	-37.4766	15.783306666666668	-37.7594	17.75437333333333	-38.1214	20.30764333333333	-37.9964	15.840356666666667	-37.7318	20.579233333333335	-38.077600000000004	15.822880000000001	-38.0571
117	1.17	34.78573666666667	-38.1161	18.20909333333333	-38.2166	21.04490666666667	-38.475699999999996	14.243509999999999	-37.9864	13.755823333333334	-41.237	18.637253333333337	-38.27569999999999	21.391559999999995	-38.9246	14.233489999999996	-38.270599999999995	22.397333333333332	-39.1603	15.71120666666667	-38.4489	21.589503333333333	-33.6384	16.685146666666668	-37.10669999999999	28.631909999999998	-35.435300000000005	18.971529999999998	-34.7827	20.378906666666673	-36.4556	16.9947	-37.8277	14.255413333333333	-37.767199999999995	17.773676666666667	-37.6864	14.150503333333331	-38.002300000000005	15.686716666666666	-38.39790000000001	18.186846666666664	-38.2277	14.193383333333333	-38.006	18.445053333333338	-38.3311	14.135613333333334	-38.31830000000001
118	1.18	31.383266666666664	-38.298100000000005	16.468486666666667	-38.4258	19.192003333333332	-38.695	12.873533333333334	-38.2344	16.712516666666662	-40.68280000000001	16.802766666666667	-38.5148	19.437386666666665	-39.137	12.830886666666668	-38.5057	20.3286	-39.371900000000004	14.036533333333335	-38.7037	17.922003333333336	-33.870099999999994	14.882903333333335	-37.3768	24.918719999999993	-35.6779	16.230293333333332	-35.0539	17.638666666666666	-36.7436	15.490533333333333	-38.0094	12.958470000000002	-37.996700000000004	16.235733333333332	-37.8777	12.84693333333333	-38.2165	14.030636666666664	-38.648	16.453646666666668	-38.436499999999995	12.835123333333332	-38.25299999999999	16.654376666666668	-38.568	12.756636666666667	-38.551
119	1.19	28.447459999999992	-38.4709	15.06681	-38.6086	17.595323333333333	-38.8996	11.782066666666667	-38.449999999999996	19.02171666666667	-40.299099999999996	15.297360000000001	-38.7308	17.784206666666662	-39.3305	11.719503333333332	-38.7083	18.557716666666668	-39.568900000000006	12.712273333333336	-38.927099999999996	15.227136666666667	-34.08680000000001	13.449526666666667	-37.61619999999999	21.869793333333334	-35.9103	14.134696666666667	-35.3005	15.472656666666667	-37.00619999999999	14.265566666666665	-38.1655	11.912239999999999	-38.1948	14.952916666666665	-38.0463	11.803823333333334	-38.3994	12.722650000000003	-38.8669	15.057310000000001	-38.619	11.75277666666667	-38.4676	15.182483333333334	-38.782	11.666873333333335	-38.75119999999999
120	1.2	25.98686	-38.627	13.942666666666666	-38.7647	16.23569666666667	-39.0832	10.921557666666667	-38.6326	20.57787	-40.0523	14.071690000000004	-38.9214	16.397336666666668	-39.5009	10.851553333333335	-38.8783	17.08143	-39.7457	11.653020000000003	-39.118300000000005	13.254336666666665	-34.2824	12.317806666666668	-37.822900000000004	19.388466666666666	-36.126099999999994	12.538433333333334	-35.519000000000005	13.782443333333335	-37.2391	13.28426	-38.2963	11.086250000000005	-38.361	13.909586666666664	-38.1908	10.979583333333332	-38.5514	11.681333333333333	-39.0538	13.936949999999998	-38.774699999999996	10.898996666666664	-38.6494	13.977956666666666	-38.970699999999994	10.814616666666666	-38.91930000000001
121	1.21	23.944349999999996	-38.764	13.03901	-38.8957	15.108736666666665	-39.2438	10.244378333333335	-38.7842	21.38231	-39.909800000000004	13.060506666666669	-39.0866	15.263743333333334	-39.6476	10.173975666666665	-39.0184	15.859993333333334	-39.9005	10.819326666666665	-39.278800000000004	11.800190666666664	-34.455	11.412130000000001	-37.997699999999995	17.397436666666668	-36.3219	11.327823	-35.708499999999994	12.47306	-37.441500000000005	12.495713333333331	-38.4042	10.436161999999998	-38.4978	13.06393666666667	-38.312599999999996	10.334266000000001	-38.675599999999996	10.856936666666668	-39.210300000000004	13.03617	-38.9055	10.227030666666668	-38.800399999999996	12.983023333333332	-39.1341	10.148537	-39.057700000000004
122	1.22	22.246376666666666	-38.8826	12.303636666666668	-39.0049	14.180939999999998	-39.38219999999999	9.708256666666667	-38.9086	21.568446666666667	-39.843	12.237329999999998	-39.2277	14.337106666666667	-39.7725	9.642807	-39.1325	14.83797	-40.0345	10.164556666666668	-39.411699999999996	10.716835333333336	-34.6057	10.690856666666665	-38.143499999999996	15.797283333333333	-36.497	10.402849333333334	-35.871100000000006	11.453180000000003	-37.614999999999995	11.856296666666664	-38.4927	9.922305999999999	-38.6093	12.376853333333333	-38.4139	9.826706333333336	-38.775999999999996	10.20884	-39.339800000000004	12.302146666666665	-39.0143	9.693888666666668	-38.924	12.175853333333333	-39.2736	9.625745999999998	-39.1702
123	1.23	20.822893333333333	-38.9848	11.69437	-39.0955	13.414183333333336	-39.500800000000005	9.276698000000001	-39.0097	21.332156666666666	-39.8282	11.56821	-39.347100000000005	13.574103333333335	-39.878299999999996	9.222828333333334	-39.2245	13.988609999999998	-40.149699999999996	9.647011333333333	-39.5208	9.900487333333329	-34.7362	10.11838666666667	-38.264199999999995	14.503506666666668	-36.651999999999994	9.688968666666666	-36.009600000000006	10.651645	-37.762499999999996	11.331	-38.565200000000004	9.512873666666668	-38.6992	11.813920000000003	-38.4978	9.42348933333333	-38.8567	9.696138333333332	-39.446	11.694156666666665	-39.1047	9.264575333333333	-39.0245	11.519446666666664	-39.3916	9.211901333333335	-39.261199999999995
124	1.24	19.609923333333327	-39.0731	11.189273333333338	-39.1709	12.774079999999998	-39.6024	8.928865666666667	-39.0914	20.832443333333334	-39.8476	11.021133333333333	-39.447500000000005	12.937980000000001	-39.968199999999996	8.886760666666667	-39.29880000000001	13.27955333333333	-40.2487	9.233910666666667	-39.6103	9.272960000000001	-34.8491	9.660118	-38.36319999999999	13.446930000000002	-36.7885	9.131446	-36.1273	10.008590000000002	-37.8876	10.892843333333333	-38.625	9.182764666666666	-38.7718	11.347769999999999	-38.5671	9.098688333333333	-38.921699999999994	9.286395	-39.5328	11.190553333333334	-39.1799	8.919328333333334	-39.1058	10.98252666666667	-39.4907	8.878296	-39.334599999999995
125	1.25	18.55948	-39.149800000000006	10.765326666666668	-39.233999999999995	12.23300666666667	-39.6899	8.647370333333333	-39.157599999999995	20.18879	-39.88819999999999	10.570032	-39.531800000000004	12.400303333333335	-40.044999999999995	8.611297666666667	-39.358999999999995	12.680223333333334	-40.3342	8.899926	-39.6836	8.788460333333335	-34.9469	9.289343666666666	-38.444599999999994	12.567703333333334	-36.9086	8.687047333333334	-36.2274	9.487360666666666	-37.9935	10.521373333333333	-38.674800000000005	8.912234666666667	-38.83069999999999	10.956566666666667	-38.6245	8.832323333333333	-38.9744	8.954829333333333	-39.604	10.767693333333336	-39.2427	8.639806333333333	-39.1716	10.539505666666667	-39.573800000000006	8.604717666666666	-39.394
126	1.26	17.645146666666665	-39.217099999999995	10.404076666666667	-39.28719999999999	11.769464999999999	-39.765800000000006	8.415999666666668	-39.2115	19.482283333333335	-39.940799999999996	10.194405333333332	-39.6024	11.938606666666665	-40.1113	8.382557	-39.408	12.16717	-40.4086	8.626351666666666	-39.7438	8.414314666666666	-35.031699999999994	8.985498666666667	-38.5116	11.83469666666667	-37.0139	8.330635	-36.3128	9.065606	-38.0829	10.201357666666668	-38.7169	8.685819333333335	-38.878699999999995	10.623676666666666	-38.67250000000001	8.610438999999998	-39.0177	8.682551666666665	-39.6626	10.407333333333332	-39.29580000000001	8.409969	-39.225	10.170371	-39.643499999999996	8.378215	-39.4423
127	1.27	16.84153	-39.2767	10.09195833333333	-39.33259999999999	11.366776999999997	-39.8321	8.222931333333333	-39.2555	18.76164	-39.999300000000005	9.878280666666665	-39.6616	11.536675333333335	-40.1691	8.191066666666666	-39.448299999999996	11.722202000000001	-40.473699999999994	8.399024333333333	-39.7936	8.123042666666667	-35.1056	8.733054333333335	-38.566900000000004	11.222779999999998	-37.1062	8.044997333333333	-36.38590000000001	8.720840333333335	-38.1588	9.921788	-38.7529	8.493654999999999	-38.9183	10.336436666666666	-38.71280000000001	8.421861	-39.0536	8.455776000000002	-39.711000000000006	10.096020000000001	-39.3411	8.218083666666667	-39.268800000000006	9.859510333333331	-39.701800000000006	8.188789000000002	-39.4821
128	1.28	16.127573333333334	-39.3299	9.818733666666668	-39.3718	11.012011999999999	-39.8907	8.059155666666665	-39.2918	18.057979999999997	-40.0597	9.609366666666665	-39.7114	11.181993333333335	-40.219800000000006	8.028155666666665	-39.4817	11.331833666666666	-40.5312	8.207438999999999	-39.835	7.894850000000001	-35.1705	8.520480000000001	-38.612899999999996	10.70740766666667	-37.1871	7.814398	-36.448699999999995	8.436226666666666	-38.2231	9.674580999999998	-38.784	8.327957	-38.9513	10.085654666666668	-38.74700000000001	8.259224666666666	-39.0837	8.264028	-39.7514	9.823468666666663	-39.379999999999995	8.055412666666667	-39.3048	9.594819666666668	-39.7509	8.027646	-39.51499999999999
129	1.29	15.486866666666666	-39.37799999999999	9.577051	-39.405800000000006	10.694561333333333	-39.942699999999995	7.918192666666667	-39.3221	17.389266666666668	-40.1195	9.378110333333332	-39.7534	10.864916333333333	-40.2649	7.887460333333334	-39.509699999999995	10.985365333333334	-40.582300000000004	8.043638666666666	-39.869800000000005	7.715509333333335	-35.2277	8.339084333333334	-38.6514	10.270246333333334	-37.25790000000001	7.626732333333332	-36.5029	8.199150333333334	-38.2778	9.453686000000003	-38.81130000000001	8.182849	-38.9792	9.863682	-38.77609999999999	8.116592	-39.1093	8.099764	-39.7852	9.582365666666666	-39.4139	7.915399333333334	-39.3348	9.367048333333333	-39.7922	7.8881939999999995	-39.542699999999996
130	1.3	14.907946666666668	-39.4216	9.361279	-39.4356	10.408768333333333	-39.989200000000004	7.7951196666666664	-39.3476	16.765693333333335	-40.177	9.177215999999998	-39.788900000000005	10.577728333333333	-40.3052	7.764327	-39.5336	10.675308666666668	-40.6281	7.9016183333333325	-39.8991	7.574204333333332	-35.278400000000005	8.182405333333334	-38.6837	9.896994333333332	-37.319900000000004	7.473045999999999	-36.55	7.999846333333333	-38.324600000000004	9.254645666666667	-38.835300000000004	8.054405000000001	-39.0029	9.665237333333334	-38.801300000000005	7.990176333333334	-39.131400000000006	7.957331000000001	-39.8138	9.367003333333333	-39.4435	7.792989666666668	-39.3601	9.169115666666666	-39.827	7.765795	-39.566199999999995
131	1.31	14.381766666666664	-39.4615	9.167178666666668	-39.46169999999999	10.149192666666666	-40.0311	7.686373666666667	-39.369	16.18939	-40.2314	9.001052	-39.818900000000006	10.316564000000001	-40.3415	7.654969666666667	-39.554	10.395521666666667	-40.66930000000001	7.776860999999999	-39.924	7.462806333333334	-35.3236	8.045320333333333	-38.7111	9.57632	-37.374300000000005	7.346985666666667	-36.59100000000001	7.830959999999999	-38.3648	9.074216333333334	-38.8567	7.939646999999999	-39.0231	9.485709000000002	-38.82319999999999	7.876749666666666	-39.1505	7.832077333333333	-39.838300000000004	9.173235666666667	-39.4695	7.684657666666666	-39.381400000000006	8.995370000000001	-39.856500000000004	7.657312999999999	-39.5863
132	1.32	13.900926666666667	-39.498	8.991422000000002	-39.4848	9.912734999999998	-40.068900000000006	7.588909666666666	-39.387499999999996	15.65904	-40.282300000000006	8.845153333333334	-39.8445	10.077257666666668	-40.3741	7.557072333333333	-39.57149999999999	10.141506999999999	-40.7064	7.666071	-39.9453	7.375221333333331	-35.3639	7.924067	-38.734500000000004	9.299231	-37.422000000000004	7.242974333333332	-36.6268	7.686845333333333	-38.399300000000004	8.909832999999999	-38.875800000000005	7.835883000000001	-39.0408	9.322355666666665	-38.8423	7.774005333333334	-39.167300000000004	7.720885666666667	-39.8593	8.997806666666666	-39.4924	7.587680333333334	-39.399699999999996	8.84146	-39.8815	7.559898	-39.603699999999996
133	1.33	13.45972	-39.5316	8.831457333333333	-39.505300000000005	9.696522666666668	-40.1032	7.500823666666666	-39.4035	15.171829999999998	-40.3295	8.705888333333332	-39.8662	9.857598333333334	-40.4035	7.468508666666667	-39.586800000000004	9.909573999999997	-40.739900000000006	7.567095333333333	-39.96359999999999	7.306636999999999	-35.4	7.815826999999999	-38.7546	9.058505666666667	-37.463800000000006	7.157013666666667	-36.6584	7.563015333333333	-38.4291	8.759384666666667	-38.89280000000001	7.741343	-39.0563	9.172822666666669	-38.8591	7.680486666666669	-39.1821	7.621218666666666	-39.8774	8.83809766666667	-39.512800000000006	7.499993666666668	-39.4155	8.703600666666667	-39.9028	7.471912333333335	-39.61869999999999
134	1.34	13.053483333333332	-39.562599999999996	8.685148666666667	-39.5236	9.497742666666666	-40.1344	7.420546333333332	-39.4172	14.724466666666666	-40.373	8.580559666666666	-39.8848	9.655191	-40.4303	7.387777666666668	-39.600199999999994	9.696838333333336	-40.770399999999995	7.4777813333333345	-39.9795	7.253427666666665	-35.4324	7.718468	-38.771899999999995	8.848316666666667	-37.5005	7.0859630000000005	-36.686099999999996	7.455934999999999	-38.4548	8.621078333333333	-38.9081	7.654639666666667	-39.06969999999999	9.035473666666666	-38.873900000000006	7.594641333333333	-39.1952	7.531133666666666	-39.893100000000004	8.691989666666668	-39.5309	7.419974333333333	-39.4293	8.579255666666667	-39.9209	7.391556999999998	-39.6319
135	1.35	12.678013333333332	-39.591300000000004	8.550766666666668	-39.5398	9.314231666666666	-40.1629	7.346662666666668	-39.4294	14.313196666666666	-40.4129	8.466630000000002	-39.9007	9.467959	-40.4546	7.313774666666668	-39.6121	9.500962333333332	-40.798	7.396707333333333	-39.99340000000001	7.212649333333334	-35.4616	7.630120666666667	-38.7869	8.663928	-37.5328	7.027236000000001	-36.7106	7.362723000000001	-38.477199999999996	8.493476	-38.9219	7.5746063333333336	-39.0817	8.908701666666667	-38.886900000000004	7.515674	-39.20680000000001	7.449159	-39.906800000000004	8.557793666666669	-39.547000000000004	7.346458	-39.441199999999995	8.466467000000002	-39.936400000000006	7.317850666666667	-39.643499999999996
136	1.36	12.330196666666668	-39.6177	8.426882333333333	-39.5544	9.144004333333333	-40.1889	7.278220333333334	-39.4401	13.934396666666665	-40.4496	8.362297666666667	-39.9144	9.294116666666667	-40.4768	7.245437000000001	-39.6225	9.319711666666665	-40.8233	7.322354000000002	-40.005599999999994	7.181904	-35.4879	7.5492746666666655	-38.8001	8.501423666666666	-37.5611	6.978717333333334	-36.7323	7.2810466666666676	-38.496700000000004	8.375585999999998	-38.9342	7.500161666666668	-39.0923	8.791023999999998	-38.898500000000006	7.442568666666667	-39.21719999999999	7.373785666666666	-39.9189	8.434059666666666	-39.561400000000006	7.278335333333334	-39.4517	8.363344333333334	-39.94980000000001	7.249740666666667	-39.6537
137	1.37	12.007056666666667	-39.6423	8.312265666666667	-39.5674	8.985654000000002	-40.2127	7.214527666666665	-39.4495	13.58449	-40.4833	8.266281333333334	-39.9264	9.132034	-40.49700000000001	7.181843000000001	-39.632	9.151309666666666	-40.8463	7.253739333333334	-40.0163	7.159355333333334	-35.51169999999999	7.474791666666666	-38.811800000000005	8.357559	-37.586099999999995	6.938698999999998	-36.751599999999996	7.209108999999999	-38.51390000000001	8.266413	-38.9455	7.430724999999999	-39.1019	8.681372666666666	-38.9088	7.374466666666667	-39.226499999999994	7.304170999999999	-39.9297	8.319560000000003	-39.57430000000001	7.214931333333332	-39.4611	8.26841	-39.96130000000001	7.186492333333333	-39.6629
138	1.38	11.7061	-39.6652	8.205870666666666	-39.57919999999999	8.837754	-40.2346	7.154719999999999	-39.458099999999995	13.260250000000001	-40.5142	8.177351333333334	-39.936800000000005	8.980541666666666	-40.515499999999996	7.122535999999998	-39.6404	8.994346666666669	-40.8673	7.190174333333333	-40.0259	7.143473999999999	-35.5332	7.405845666666666	-38.8221	8.229615666666666	-37.608200000000004	6.905762999999999	-36.768800000000006	7.1453006666666665	-38.529	8.165014333333334	-38.9556	7.365640000000002	-39.110400000000006	8.578693666666668	-38.918099999999995	7.311032666666666	-39.235	7.239595333333332	-39.9393	8.213245333333333	-39.586000000000006	7.155418666666668	-39.4695	8.180401	-39.971399999999996	7.127406333333334	-39.6711
139	1.39	11.425193333333334	-39.686400000000006	8.106761666666666	-39.589800000000004	8.699342999999999	-40.2548	7.098432000000001	-39.4658	12.95892	-40.542500000000004	8.094415333333334	-39.946	8.838528333333333	-40.5325	7.067038333333333	-39.648	8.847086666666666	-40.8867	7.130968999999999	-40.0345	7.132981333333333	-35.5527	7.341586333333334	-38.8314	8.115337333333335	-37.6277	6.878656666666669	-36.784400000000005	7.0883829999999985	-38.54240000000001	8.070682	-38.9649	7.304298666666667	-39.1182	8.482527000000001	-38.9264	7.251567333333332	-39.2427	7.179377333333333	-39.947900000000004	8.114219	-39.5965	7.099458666666667	-39.47709999999999	8.098237000000003	-39.98030000000001	7.071901333333333	-39.6786
140	1.4	11.162293333333334	-39.7064	8.014218	-39.599500000000006	8.569187999999999	-40.2734	7.045219666666667	-39.4729	12.677916666666667	-40.56869999999999	8.016666666666666	-39.95419999999999	8.704887333333334	-40.5482	7.014757333333335	-39.655	8.708864	-40.9046	7.075550999999999	-40.042300000000004	7.126772	-35.5704	7.281364333333332	-38.839800000000004	8.012818000000001	-37.64509999999999	6.856369000000001	-36.7984	7.0373996666666665	-38.5545	7.982716333333333	-38.9733	7.246352000000001	-39.1253	8.392044666666667	-38.934	7.195715000000001	-39.249599999999994	7.122997000000001	-39.9557	8.021680666666667	-39.6061	7.046456000000001	-39.484	8.021176	-39.988099999999996	7.019625000000002	-39.6855
141	1.41	10.915716666666668	-39.725	7.927500333333333	-39.60830000000001	8.446369999999998	-40.2907	6.994738	-39.4793	12.415003333333335	-40.592800000000004	7.943390333333334	-39.9615	8.578898	-40.56269999999999	6.965397333333333	-39.661500000000004	8.578994999999999	-40.9209	7.023381333333334	-40.049400000000006	7.1239360000000005	-35.5866	7.224642666666667	-38.8475	7.920456	-37.6606	6.838239333333334	-36.811	6.991180333333333	-38.5653	7.900643999999999	-38.980900000000005	7.191355000000001	-39.1319	8.30666	-38.9409	7.143090333333334	-39.256	7.069967	-39.962900000000005	7.9350216666666675	-39.6147	6.9962523333333335	-39.490199999999994	7.948519999999999	-39.9951	6.970372666666667	-39.6917
142	1.42	10.683953333333331	-39.742599999999996	7.846133	-39.6163	8.330380333333332	-40.3068	6.946731	-39.4852	12.168206666666666	-40.6151	7.874022333333334	-39.968199999999996	8.459817	-40.576	6.918695666666666	-39.66740000000001	8.456637	-40.936099999999996	6.974158666666667	-40.05590000000001	7.123858666666666	-35.6014	7.171192	-38.8545	7.836898333333332	-37.6746	6.823441333333334	-36.822599999999994	6.9494333333333325	-38.575199999999995	7.823568666666666	-38.988099999999996	7.139064333333334	-39.1379	8.225860333333333	-38.947300000000006	7.0933600000000006	-39.261900000000004	7.019893	-39.9694	7.8536346666666645	-39.622699999999995	6.948273000000002	-39.4961	7.8797066666666655	-40.00149999999999	6.9237193333333344	-39.6974
143	1.43	10.465805666666666	-39.7592	7.769495333333334	-39.62380000000001	8.220586	-40.3218	6.900796666666666	-39.4907	11.935883333333333	-40.6358	7.808082333333332	-39.97430000000001	8.346902333333334	-40.588499999999996	6.874259333333332	-39.672900000000006	8.340791666666668	-40.950199999999995	6.927424000000001	-40.062	7.125897333333332	-35.615	7.120407999999999	-38.86109999999999	7.760988333333332	-37.6871	6.811658333333333	-36.833099999999995	6.911347333333334	-38.58410000000001	7.751384000000001	-38.9945	7.089256666666667	-39.143499999999996	8.149275333333332	-38.9531	7.046117999999999	-39.267500000000005	6.972452666666667	-39.9754	7.777022333333333	-39.629999999999995	6.902558	-39.5015	7.814298666666668	-40.00719999999999	6.879500666666667	-39.7027
144	1.44	10.260125666666665	-39.774800000000006	7.697272999999999	-39.630599999999994	8.116251666666667	-40.335699999999996	6.8568706666666674	-39.4959	11.716576666666668	-40.6551	7.745181333333333	-39.97990000000001	8.23956933333333	-40.599999999999994	6.831905	-39.6781	8.230847666666667	-40.963300000000004	6.883111000000001	-40.0676	7.129562000000002	-35.6276	7.0722483333333335	-38.8672	7.6917420000000005	-37.6985	6.802044333333332	-36.843	6.876499999999998	-38.592400000000005	7.683505999999999	-39.0006	7.041764333333333	-39.1487	8.076513333333333	-38.9585	7.0012333333333325	-39.2727	6.927441333333334	-39.9811	7.704746666666667	-39.63680000000001	6.858621999999999	-39.5066	7.751915333333334	-40.0125	6.837211	-39.70759999999999
145	1.45	10.066032666666667	-39.78959999999999	7.628985999999999	-39.637	8.01703	-40.3489	6.814616666666666	-39.500800000000005	11.508999333333334	-40.673	7.684983333333332	-39.9851	8.137542999999999	-40.610800000000005	6.791495	-39.68299999999999	8.126398666666667	-40.97559999999999	6.840894333333334	-40.072900000000004	7.134494666666666	-35.63909999999999	7.026209666666666	-38.8728	7.6283536666666665	-37.7089	6.794366666666666	-36.852	6.844542666666667	-38.5999	7.6196209999999995	-39.0062	6.996384333333334	-39.1535	8.007195333333334	-38.96359999999999	6.958600666666667	-39.2775	6.884547666666668	-39.9863	7.636450333333334	-39.643	6.816641000000001	-39.5114	7.692244666666668	-40.0174	6.796777333333334	-39.7124
146	1.46	9.882454333333333	-39.8036	7.564388333333334	-39.642900000000004	7.922380666666667	-40.3612	6.774012666666665	-39.5054	11.311938333333332	-40.6899	7.627285666666666	-39.989999999999995	8.040233666666667	-40.6209	6.75303	-39.6875	8.027094666666667	-40.987	6.800583666666666	-40.0778	7.140353000000001	-35.6498	6.982398000000001	-38.8782	7.5701246666666675	-37.7184	6.788258333333333	-36.8605	6.814979666666667	-38.607	7.559486999999999	-39.0115	6.952822999999999	-39.1581	7.941139333333334	-38.9684	6.918002999999999	-39.282	6.843596999999999	-39.9913	7.571832333333333	-39.6488	6.7762206666666644	-39.515800000000006	7.635013666666667	-40.022000000000006	6.758289666666665	-39.716800000000006
147	1.47	9.708672	-39.817	7.503167333333334	-39.6484	7.831742	-40.3729	6.735066333333333	-39.509699999999995	11.124488333333337	-40.70580000000001	7.571874666666667	-39.9945	7.947412666666667	-40.6304	6.716282333333334	-39.6918	7.932406666666667	-40.997699999999995	6.762039333333333	-40.0825	7.146875333333333	-35.6598	6.940532666666666	-38.8832	7.516459666666665	-37.7272	6.783610333333333	-36.868300000000005	6.7875200000000016	-38.6136	7.502727333333334	-39.0164	6.910949333333332	-39.1624	7.8781479999999995	-38.9729	6.879320666666668	-39.286300000000004	6.804480333333333	-39.995999999999995	7.510518333333333	-39.654300000000006	6.737296666666665	-39.52009999999999	7.580015333333335	-40.0263	6.7214290000000005	-39.7209
148	1.48	9.543913000000002	-39.8298	7.445049	-39.6536	7.745188666666666	-40.3839	6.697502	-39.5139	10.945810666666667	-40.7207	7.518555666666669	-39.998900000000006	7.858676999999999	-40.6392	6.680888333333334	-39.696	7.842075333333333	-41.0078	6.725184666666666	-40.0869	7.153853666666666	-35.66909999999999	6.900377666666667	-38.888	7.466854333333333	-37.7353	6.780250333333333	-36.875699999999995	6.762118666666667	-38.6199	7.449094	-39.021100000000004	6.870848666666666	-39.1665	7.8179836666666676	-38.977	6.842446999999999	-39.2903	6.767010000000001	-40.0004	7.452354333333333	-39.6594	6.699876333333333	-39.5241	7.52709	-40.0304	6.686007999999999	-39.7249
149	1.49	9.387662333333333	-39.842000000000006	7.389839666666669	-39.6585	7.6622390000000005	-40.3943	6.661347000000002	-39.51780000000001	10.775153666666665	-40.734899999999996	7.467179000000001	-40.003	7.773567666666666	-40.64769999999999	6.647049333333333	-39.69990000000001	7.755758666666666	-41.0173	6.689805333333331	-40.0911	7.161110333333334	-35.677800000000005	6.861999999999998	-38.892500000000005	7.4209093333333325	-37.742900000000006	6.777685666666667	-36.8826	6.738454	-38.625699999999995	7.398448666666666	-39.025400000000005	6.832236333333333	-39.1704	7.760588333333332	-38.980900000000005	6.807277999999999	-39.2942	6.731152333333333	-40.0046	7.397081666666667	-39.664199999999994	6.663805	-39.528	7.476088666666667	-40.0343	6.6521859999999995	-39.7286
150	1.5	9.239267	-39.8536	7.337330666666666	-39.6631	7.582709666666665	-40.4041	6.626433333333333	-39.52160000000001	10.611875666666668	-40.7483	7.4176389999999985	-40.007	7.691874666666667	-40.6556	6.614667666666666	-39.7037	7.6730253333333325	-41.0263	6.655852333333333	-40.095099999999995	7.168521333333333	-35.685900000000004	6.8251443333333315	-38.8968	7.378249333333333	-37.75	6.775939333333331	-36.889199999999995	6.716380000000001	-38.63130000000001	7.350579999999999	-39.0295	6.795098666666666	-39.1742	7.705713666666666	-38.9846	6.773635	-39.2978	6.696715333333333	-40.0086	7.344499666666667	-39.668699999999994	6.629004333333333	-39.5316	7.426889999999999	-40.038	6.6196556666666675	-39.73219999999999
151	1.51	9.098193666666667	-39.8648	7.287339333333333	-39.66740000000001	7.506235000000001	-40.413599999999995	6.592766333333334	-39.5252	10.455415666666669	-40.760999999999996	7.369822666666666	-40.010799999999996	7.6135476666666655	-40.663199999999996	6.583558333333333	-39.7072	7.593732	-41.034800000000004	6.623316	-40.099000000000004	7.175971999999999	-35.6935	6.789732666666667	-38.900999999999996	7.338560666666667	-37.75659999999999	6.774997333333332	-36.895300000000006	6.695693333333334	-38.6366	7.305194333333333	-39.0333	6.759318666666667	-39.177699999999994	7.653230333333335	-38.988	6.741367666666666	-39.301300000000005	6.663665333333332	-40.0125	7.294430000000001	-39.672900000000006	6.595410000000001	-39.5351	7.379384666666666	-40.0415	6.588652333333334	-39.7355
152	1.52	8.964067	-39.875400000000006	7.239705666666667	-39.6715	7.432632000000001	-40.4225	6.560294333333333	-39.5286	10.305355999999998	-40.773199999999996	7.323644	-40.0144	7.538257333333332	-40.670300000000005	6.553650666666667	-39.7106	7.517656999999999	-41.0429	6.592039	-40.1027	7.183404666666665	-35.7007	6.755768333333334	-38.904900000000005	7.301566333333332	-37.7629	6.774503333333332	-36.901199999999996	6.676239	-38.64169999999999	7.262334333333333	-39.037	6.7248806666666665	-39.181099999999994	7.602926333333333	-38.9913	6.7105033333333335	-39.3046	6.631956	-40.0162	7.246713333333332	-39.6769	6.562963000000001	-39.5384	7.333484333333333	-40.0449	6.558664666666667	-39.738800000000005
153	1.53	8.836389333333331	-39.88569999999999	7.194283333333334	-39.6755	7.361825666666666	-40.431000000000004	6.528946666666667	-39.531800000000004	10.161158333333333	-40.784800000000004	7.279012666666666	-40.017900000000004	7.465908	-40.677	6.524959333333333	-39.7138	7.444519333333334	-41.0506	6.5619396666666665	-40.106199999999994	7.190703333333333	-35.707499999999996	6.723233333333332	-38.908699999999996	7.267014333333333	-37.768800000000006	6.774470666666667	-36.906800000000004	6.658103666666666	-38.6465	7.221618666666667	-39.0405	6.691734666666666	-39.18430000000001	7.554660333333333	-38.9945	6.680871666666666	-39.3079	6.601452000000001	-40.01969999999999	7.201204000000001	-39.680800000000005	6.531608333333334	-39.5417	7.289103999999999	-40.0481	6.5298913333333335	-39.7419
154	1.54	8.714647000000001	-39.895599999999995	7.150938666666668	-39.679199999999994	7.293474333333333	-40.4393	6.498665666666666	-39.535000000000004	10.022529666666665	-40.7958	7.235858333333334	-40.021300000000004	7.396116666666668	-40.683499999999995	6.497388	-39.717099999999995	7.3742643333333335	-41.057900000000004	6.532875333333333	-40.1097	7.197827666666666	-35.7139	6.691885666666667	-38.9124	7.234659333333335	-37.7744	6.774946333333335	-36.912099999999995	6.641167666666666	-38.65109999999999	7.183016666666666	-39.043800000000005	6.659747333333333	-39.187400000000004	7.508246999999999	-38.9976	6.652520666666667	-39.310900000000004	6.572179333333334	-40.0231	7.157769	-39.684400000000004	6.501295333333333	-39.54469999999999	7.246177	-40.051199999999994	6.502194666666666	-39.7449
155	1.55	8.598656666666667	-39.9051	7.109552333333332	-39.68280000000001	7.2275566666666675	-40.4471	6.469298666666666	-39.538	9.889050666666666	-40.8065	7.1941093333333335	-40.024499999999996	7.3289696666666675	-40.68959999999999	6.470790999999999	-39.72	7.3065109999999995	-41.064800000000005	6.504966999999999	-40.113	7.204734333333333	-35.72	6.661531999999999	-38.916	7.204295666666667	-37.7798	6.7758043333333315	-36.917199999999994	6.6253053333333325	-38.65540000000001	7.146344666666666	-39.047000000000004	6.628837333333334	-39.1904	7.4637623333333325	-39.0005	6.625270333333332	-39.3139	6.544039333333333	-40.0264	7.116288000000001	-39.687900000000006	6.471976333333333	-39.5477	7.204641333333333	-40.0542	6.475611333333333	-39.747699999999995
156	1.56	8.488017000000001	-39.9143	7.070007333333335	-39.6861	7.163865333333334	-40.4546	6.4408173333333325	-39.541	9.760398666666667	-40.8167	7.153690666666668	-40.027699999999996	7.264165000000001	-40.6956	6.445271999999999	-39.723	7.241361666666666	-41.0715	6.478190999999999	-40.1161	7.211434333333333	-35.7258	6.632438666666667	-38.9194	7.175784333333331	-37.78489999999999	6.776803666666666	-36.9221	6.610281999999999	-38.6597	7.111554999999999	-39.050000000000004	6.599137333333333	-39.1932	7.421066333333332	-39.0033	6.599220000000001	-39.3167	6.516957333333333	-40.029500000000006	7.0766480000000005	-39.691199999999995	6.443609000000001	-39.550599999999996	7.164422	-40.0571	6.450042666666667	-39.750400000000006
157	1.57	8.382412666666665	-39.9232	7.032201333333334	-39.6894	7.102295	-40.461800000000004	6.413296666666668	-39.5439	9.636302333333333	-40.8265	7.114562666666666	-40.030800000000006	7.201499666666666	-40.70119999999999	6.420688666666667	-39.72580000000001	7.178461	-41.077999999999996	6.452356333333332	-40.11919999999999	7.2178700000000005	-35.731300000000005	6.604504	-38.9226	7.148999	-37.78980000000001	6.7779316666666665	-36.9268	6.596093333333331	-38.6638	7.078498	-39.0529	6.570414333333332	-39.1959	7.380030000000001	-39.006	6.574378333333334	-39.3194	6.490880333333334	-40.0325	7.038745333333334	-39.6944	6.416147666666666	-39.5533	7.125468000000001	-40.0599	6.425274666666667	-39.75319999999999
158	1.58	8.281587333333333	-39.9318	6.996040333333334	-39.6926	7.042745666666666	-40.46880000000001	6.386687999999998	-39.546699999999994	9.516485333333334	-40.836000000000006	7.0766713333333335	-40.033699999999996	7.141048	-40.706599999999995	6.396987333333333	-39.7286	7.1177643333333345	-41.0841	6.427434333333334	-40.1221	7.224052	-35.7366	6.577602	-38.92569999999999	7.123821	-37.794599999999996	6.7794316666666665	-36.93130000000001	6.582746666666667	-38.6678	7.047087666666668	-39.0557	6.542548999999999	-39.1986	7.3405830000000005	-39.0085	6.550318000000001	-39.322	6.465726	-40.0354	7.002484999999999	-39.697500000000005	6.38956	-39.556	7.087734333333333	-40.06269999999999	6.401283333333334	-39.75580000000001
159	1.59	8.185261333333335	-39.9401	6.961436666666667	-39.6956	6.985187666666667	-40.4755	6.360849666666667	-39.5493	9.400735666666666	-40.845099999999995	7.039967333333334	-40.0366	7.082586666666667	-40.711999999999996	6.374116333333333	-39.731300000000005	7.059069666666668	-41.089999999999996	6.403446666666667	-40.125	7.229941666666667	-35.7416	6.551709333333332	-38.9287	7.100137333333334	-37.799099999999996	6.781017333333335	-36.9356	6.570174666666668	-38.6716	7.0171969999999995	-39.0583	6.515668	-39.20119999999999	7.302644999999999	-39.011	6.527297000000001	-39.324600000000004	6.441492333333334	-40.03830000000001	6.967780666666665	-39.7004	6.363804666666668	-39.5586	7.0511539999999995	-40.06530000000001	6.378270666666666	-39.7584
160	1.6	8.093158333333331	-39.94819999999999	6.928306333333334	-39.6985	6.929332333333333	-40.4821	6.335975666666666	-39.5519	9.288818999999998	-40.854	7.004405333333333	-40.0394	7.025959666666667	-40.717000000000006	6.352152666666668	-39.733900000000006	7.002363666666667	-41.0957	6.380257999999999	-40.12780000000001	7.235561333333333	-35.746399999999994	6.526686333333334	-38.93169999999999	7.077837666666667	-37.80350000000001	6.782707	-36.939800000000005	6.558321666666667	-38.675399999999996	6.988783	-39.060900000000004	6.489597	-39.2038	7.266135000000001	-39.0135	6.505020333333333	-39.327099999999994	6.418172333333334	-40.041	6.934548	-39.703300000000006	6.338851666666667	-39.5611	7.015711	-40.0679	6.3561716666666666	-39.760799999999996
161	1.61	8.005050666666667	-39.955999999999996	6.896574333333334	-39.7013	6.875236666666666	-40.4884	6.311773999999999	-39.5544	9.180528666666667	-40.8626	6.969939	-40.0421	6.971172666666666	-40.7219	6.330805333333335	-39.7364	6.947501333333333	-41.1013	6.357878666666667	-40.1305	7.240903666666666	-35.751099999999994	6.502558333333332	-38.9346	7.056814	-37.8077	6.784512333333335	-36.9438	6.547043333333333	-38.6789	6.961701666666667	-39.0634	6.464459333333333	-39.206199999999995	7.23101	-39.015800000000006	6.483755333333333	-39.3295	6.3957136666666665	-40.043699999999994	6.902711666666667	-39.705999999999996	6.314664666666666	-39.563500000000005	6.981338666666665	-40.0704	6.334780999999998	-39.763099999999994
162	1.62	7.920763666666668	-39.96359999999999	6.866167000000001	-39.704	6.822767999999998	-40.4945	6.288297	-39.5569	9.075712666666668	-40.8709	6.936527000000001	-40.0448	6.918261333333334	-40.7266	6.3104070000000005	-39.738800000000005	6.89431	-41.1066	6.336335666666666	-40.1331	7.245951333333334	-35.755500000000005	6.479204	-38.9375	7.037	-37.811800000000005	6.786387333333333	-36.9477	6.536308	-38.6824	6.935969	-39.0658	6.440123333333334	-39.2085	7.1972223333333325	-39.0181	6.463283	-39.33180000000001	6.374025333333333	-40.046400000000006	6.8722010000000004	-39.7087	6.291213333333332	-39.5659	6.947993666666666	-40.0728	6.314057666666667	-39.765499999999996
163	1.63	7.840058999999999	-39.971	6.8370169999999995	-39.7067	6.771795999999998	-40.5005	6.265547666666668	-39.5593	8.974169333333332	-40.879	6.904127666666667	-40.047399999999996	6.866910333333332	-40.731199999999994	6.290584333333333	-39.7412	6.8430230000000005	-41.11169999999999	6.315564333333333	-40.1357	7.250704666666666	-35.7598	6.456684	-38.940200000000004	7.018300333333333	-37.8158	6.788215666666667	-36.951499999999996	6.526371333333331	-38.6858	6.9114113333333345	-39.0681	6.416615000000001	-39.2108	7.164676	-39.0203	6.443652000000001	-39.334	6.353022333333333	-40.0489	6.842949	-39.71130000000001	6.26847	-39.5682	6.9156656666666665	-40.07509999999999	6.294178333333333	-39.7677
164	1.64	7.762777000000002	-39.9782	6.809062666666666	-39.7092	6.722320999999999	-40.5063	6.243456666666666	-39.5616	8.875744	-40.886900000000004	6.872705666666665	-40.0499	6.817097	-40.7356	6.271576666666666	-39.743500000000004	6.793232666666666	-41.1167	6.295526333333333	-40.13819999999999	7.255138	-35.7639	6.435016999999999	-38.942800000000005	7.000655666666668	-37.8197	6.790096999999999	-36.95519999999999	6.516970333333335	-38.689099999999996	6.888047	-39.0704	6.393829	-39.2131	7.133341333333333	-39.0225	6.424720333333334	-39.3363	6.332876333333332	-40.051300000000005	6.814892666666665	-39.713699999999996	6.246405333333332	-39.5704	6.884281333333332	-40.0774	6.274987000000001	-39.76990000000001
165	1.65	7.68869	-39.9853	6.782248666666665	-39.71169999999999	6.6742420000000005	-40.512	6.222014333333333	-39.5638	8.78029	-40.8946	6.842224333333332	-40.0524	6.768897333333332	-40.739900000000006	6.253229666666667	-39.7458	6.744843666666667	-41.1217	6.276084666666667	-40.1406	7.259301333333332	-35.768	6.414137666666666	-38.9454	6.983983333333334	-37.8235	6.791881	-36.9588	6.508027999999999	-38.692299999999996	6.865836333333333	-39.072500000000005	6.371787999999999	-39.215199999999996	7.103146333333332	-39.0245	6.406471000000001	-39.3384	6.313332666666667	-40.0538	6.787972666666666	-39.7162	6.224994333333333	-39.5726	6.8538326666666665	-40.079699999999995	6.256508666666666	-39.772
166	1.66	7.6177183333333325	-39.9921	6.756516	-39.714099999999995	6.6275483333333325	-40.5175	6.201273	-39.5661	8.687653333333335	-40.9021	6.812647666666666	-40.0548	6.722061999999999	-40.74419999999999	6.235453999999999	-39.748	6.697996333333333	-41.126400000000004	6.257297666666667	-40.143	7.263203333333334	-35.7719	6.393942666666666	-38.947900000000004	6.968207333333334	-37.827099999999994	6.793754333333333	-36.9624	6.4994896666666655	-38.6955	6.844611	-39.0747	6.350451666666666	-39.2173	7.074069333333333	-39.026599999999995	6.388877000000003	-39.3406	6.294439333333333	-40.0561	6.762136	-39.7185	6.204211666666667	-39.57480000000001	6.824277666666668	-40.081900000000005	6.238563	-39.7741
167	1.67	7.549675333333334	-39.99880000000001	6.731816333333334	-39.7165	6.582187666666666	-40.52290000000001	6.180987666666666	-39.56830000000001	8.597740333333332	-40.9094	6.783940666666666	-40.057199999999995	6.676582	-40.7482	6.2183003333333335	-39.75019999999999	6.6526016666666665	-41.131	6.239178999999999	-40.1453	7.266892333333334	-35.7756	6.374370666666665	-38.9504	6.953279	-37.83069999999999	6.7955	-36.9658	6.491446666666667	-38.6985	6.824269666666666	-39.0768	6.329744333333332	-39.2194	7.046030333333333	-39.028600000000004	6.371877333333332	-39.3426	6.2762606666666665	-40.058499999999995	6.737332666666666	-39.7208	6.184034333333333	-39.576800000000006	6.795584333333333	-40.0841	6.221355333333333	-39.77609999999999
168	1.68	7.484389999999999	-40.0054	6.708096	-39.71880000000001	6.538006666666666	-40.528099999999995	6.161383999999999	-39.5704	8.510436333333335	-40.916599999999995	6.756074666666667	-40.05950000000001	6.632502999999999	-40.7522	6.201641666666666	-39.752300000000005	6.608525333333334	-41.1355	6.221654666666667	-40.14769999999999	7.270352999999999	-35.7793	6.355528333333333	-38.9528	6.939152333333334	-37.834199999999996	6.797227333333334	-36.969199999999994	6.483772	-38.7016	6.804892000000001	-39.0788	6.3097389999999995	-39.221399999999996	7.019012999999998	-39.0305	6.355712333333333	-39.3446	6.25863	-40.0607	6.713509999999999	-39.723099999999995	6.164437	-39.5789	6.767718333333333	-40.0862	6.204527333333331	-39.7781
169	1.69	7.421782333333334	-40.01180000000001	6.685314333333335	-39.7211	6.494969333333334	-40.533300000000004	6.142444666666667	-39.572500000000005	8.425643666666666	-40.9236	6.729037	-40.061800000000005	6.589607999999999	-40.756099999999996	6.185630333333333	-39.7543	6.565702666666668	-41.1399	6.204739666666666	-40.1499	7.273581666666668	-35.7828	6.3372806666666675	-38.9551	6.925766333333333	-37.8376	6.798917000000001	-36.972500000000004	6.476403666666666	-38.7046	6.7864200000000015	-39.0808	6.290292	-39.223400000000005	6.992957999999999	-39.0325	6.340134666666668	-39.3466	6.241565666666668	-40.063	6.690626666666668	-39.725300000000004	6.145400666666666	-39.5809	6.740630666666667	-40.0882	6.1883040000000005	-39.7801
170	1.7	7.3616236666666675	-40.018100000000004	6.663425000000001	-39.7233	6.453199333333334	-40.53830000000001	6.123958333333334	-39.5745	8.343245666666666	-40.9305	6.702759666666666	-40.06399999999999	6.5481083333333325	-40.7599	6.170190000000001	-39.756400000000006	6.5240866666666655	-41.1443	6.188310999999999	-40.1521	7.276634333333334	-35.7864	6.319590333333333	-38.95759999999999	6.913094	-37.841	6.800614666666665	-36.975699999999996	6.469440999999999	-38.707499999999996	6.7687833333333325	-39.082699999999996	6.271443666666666	-39.225300000000004	6.967839333333332	-39.0343	6.324826999999999	-39.3485	6.225143333333333	-40.0652	6.668635666666666	-39.7275	6.126904	-39.5829	6.7143169999999985	-40.0903	6.1727463333333334	-39.782
171	1.71	7.3037980000000005	-40.02419999999999	6.642387333333333	-39.7255	6.412436333333334	-40.5433	6.105978333333335	-39.5765	8.263128666666667	-40.93719999999999	6.677236333333335	-40.066199999999995	6.507655333333333	-40.7636	6.155182666666668	-39.7584	6.48369	-41.148500000000006	6.1724543333333335	-40.154300000000006	7.279468666666668	-35.7897	6.302459999999999	-38.9599	6.901078333333334	-37.844300000000004	6.802406666666667	-36.9788	6.462850666666666	-38.71040000000001	6.751997333333334	-39.084599999999995	6.253171666666668	-39.2273	6.943611333333333	-39.0362	6.310232666666666	-39.3505	6.209294333333333	-40.0673	6.647498333333335	-39.7296	6.108931	-39.5848	6.688752	-40.092299999999994	6.157644333333333	-39.783899999999996
172	1.72	7.248264333333335	-40.030199999999994	6.622165333333334	-39.7276	6.372791666666667	-40.5482	6.088571666666668	-39.578500000000005	8.185113333333332	-40.943900000000006	6.652440666666665	-40.068400000000004	6.468340666666665	-40.7674	6.140704333333333	-39.760400000000004	6.444386666666666	-41.15260000000001	6.157070666666668	-40.156400000000005	7.282118333333334	-35.7931	6.285888333333333	-38.9621	6.889674999999999	-37.8475	6.804023000000001	-36.9819	6.456574000000001	-38.71319999999999	6.735931333333334	-39.0865	6.235429333333333	-39.2292	6.920237	-39.038	6.296157666666667	-39.3523	6.193935666666667	-40.0694	6.627176333333333	-39.7316	6.0914583333333345	-39.58669999999999	6.663930666666667	-40.094199999999994	6.1430349999999985	-39.785599999999995
173	1.73	7.194916666666666	-40.0361	6.602719333333334	-39.7297	6.334123666666667	-40.553	6.071610666666668	-39.5805	8.109180666666665	-40.9504	6.6283530000000015	-40.070499999999996	6.430041000000001	-40.770999999999994	6.126730999999999	-39.76230000000001	6.4062513333333335	-41.1566	6.142206333333333	-40.1585	7.284574333333334	-35.7963	6.269935	-38.9643	6.878858333333333	-37.850699999999996	6.805661	-36.9849	6.450548333333334	-38.716	6.720515000000001	-39.088300000000004	6.218208	-39.2311	6.8976820000000005	-39.0398	6.282659	-39.3542	6.179095333333334	-40.07149999999999	6.607632333333333	-39.7337	6.0744706666666675	-39.58859999999999	6.639795	-40.096199999999996	6.128966	-39.7874
174	1.74	7.143640666666667	-40.041900000000005	6.584018333333332	-39.73180000000001	6.296496999999999	-40.557700000000004	6.055083666666665	-39.58240000000001	8.03528	-40.9568	6.604938333333333	-40.0726	6.392931	-40.774499999999996	6.113222666666668	-39.7642	6.368981000000001	-41.16069999999999	6.127806666666666	-40.160599999999995	7.286861333333333	-35.799499999999995	6.254417	-38.9664	6.868589666666666	-37.8538	6.807167666666667	-36.9879	6.445015333333332	-38.7186	6.705782666666667	-39.090199999999996	6.201502333333333	-39.2329	6.875913333333332	-39.0415	6.269442999999999	-39.3559	6.164635666666666	-40.073499999999996	6.5888323333333325	-39.7357	6.0579523333333345	-39.5905	6.616335666666666	-40.098099999999995	6.115270333333333	-39.78909999999999
175	1.75	7.094366	-40.0476	6.5660240000000005	-39.7338	6.259803333333333	-40.5623	6.039026333333334	-39.584300000000006	7.963374999999999	-40.9631	6.582185666666666	-40.0747	6.356764	-40.778099999999995	6.100021666666666	-39.7662	6.332801333333333	-41.16459999999999	6.113858333333332	-40.162699999999994	7.288935333333334	-35.8027	6.239453333333333	-38.9686	6.8588390000000015	-37.856899999999996	6.808636333333333	-36.99080000000001	6.439612666666666	-38.7213	6.691757333333333	-39.0919	6.185286666666667	-39.2347	6.854899333333334	-39.0433	6.256878666666667	-39.3577	6.150651	-40.075599999999994	6.570746333333333	-39.7377	6.041884333333333	-39.592299999999994	6.593504333333333	-40.099999999999994	6.101983000000001	-39.791
176	1.76	7.047021666666668	-40.0532	6.54871	-39.735800000000005	6.224017000000002	-40.5668	6.023398666666668	-39.5862	7.8933886666666675	-40.969300000000004	6.5600629999999995	-40.076800000000006	6.32163	-40.7815	6.087229333333334	-39.768100000000004	6.297583666666667	-41.168499999999995	6.10032	-40.164699999999996	7.290864666666667	-35.805800000000005	6.224943999999999	-38.970699999999994	6.849567333333336	-37.8599	6.809988000000001	-36.9937	6.434535666666667	-38.72390000000001	6.678329999999999	-39.0937	6.169601000000001	-39.2364	6.834613999999999	-39.0449	6.2447050000000015	-39.359500000000004	6.137093000000001	-40.0776	6.553337999999999	-39.739599999999996	6.026255666666668	-39.5941	6.571303666666666	-40.1018	6.089134666666666	-39.792699999999996
177	1.77	7.001477666666665	-40.058800000000005	6.532047333333335	-39.73780000000001	6.1891	-40.57130000000001	6.008212666666667	-39.588	7.825255333333333	-40.9754	6.538573333333334	-40.0788	6.287325333333334	-40.7849	6.074953666666668	-39.77	6.263307333333333	-41.1723	6.087224000000001	-40.1667	7.292640000000001	-35.808800000000005	6.2108223333333346	-38.9728	6.8407486666666655	-37.8629	6.811283666666668	-36.9966	6.429715999999999	-38.7264	6.665407666666667	-39.095400000000005	6.154340333333334	-39.23819999999999	6.815025666666666	-39.0466	6.232936333333333	-39.3612	6.124059666666667	-40.0796	6.536580333333333	-39.741600000000005	6.011049666666667	-39.5959	6.549713666666666	-40.103699999999996	6.076662333333333	-39.7944
178	1.78	6.9576970000000005	-40.0642	6.516007999999999	-39.7398	6.155046333333333	-40.5758	5.993497333333333	-39.589800000000004	7.758909	-40.9815	6.517656666666666	-40.0808	6.253937	-40.788199999999996	6.063016999999999	-39.771800000000006	6.229925000000001	-41.17609999999999	6.074468333333334	-40.168699999999994	7.294304999999999	-35.811800000000005	6.1971516666666675	-38.9749	6.832362666666667	-37.86580000000001	6.812511333333333	-36.9995	6.424952666666667	-38.729	6.653104	-39.097100000000005	6.1395556666666655	-39.2399	6.796106666666666	-39.0483	6.221627	-39.362899999999996	6.111446666666667	-40.0815	6.520446999999999	-39.743500000000004	5.996251333333333	-39.5976	6.5287196666666665	-40.1055	6.064672333333332	-39.7961
179	1.79	6.915598	-40.0695	6.500564333333334	-39.741699999999994	6.121830666666667	-40.5802	5.979122333333334	-39.5916	7.694267999999999	-40.9874	6.497311666666666	-40.0828	6.221493999999999	-40.791599999999995	6.051443333333335	-39.7736	6.197418999999999	-41.1798	6.0621436666666675	-40.1707	7.2958426666666645	-35.814699999999995	6.183873999999999	-38.977	6.824384333333334	-37.8687	6.8136269999999985	-37.0022	6.420407333333333	-38.7316	6.641351333333334	-39.098800000000004	6.125149333333334	-39.241699999999994	6.777832666666667	-39.04990000000001	6.210585	-39.3647	6.099240666666666	-40.0834	6.504912000000001	-39.74530000000001	5.981849333333334	-39.5994	6.508309999999998	-40.1073	6.052935666666667	-39.797900000000006
180	1.8	6.875165	-40.0747	6.4856913333333335	-39.743599999999994	6.089352333333334	-40.584500000000006	5.965119666666667	-39.5934	7.631281333333333	-40.993300000000005	6.477523999999999	-40.0848	6.1897486666666675	-40.794900000000005	6.040233	-39.77530000000001	6.1657459999999995	-41.183499999999995	6.050178333333333	-40.1726	7.297258333333334	-35.8176	6.171038666666666	-38.979	6.816777333333334	-37.8716	6.814827999999999	-37.0049	6.416072333333333	-38.7341	6.630095999999999	-39.1005	6.111116	-39.2434	6.760180333333334	-39.0516	6.199905	-39.3664	6.08723	-40.08540000000001	6.489950333333334	-39.7472	5.967829666666666	-39.6011	6.488425333333333	-40.109100000000005	6.041644666666667	-39.7995
181	1.81	6.836186333333334	-40.0799	6.471362333333333	-39.74549999999999	6.057717333333334	-40.5888	5.951466999999999	-39.5952	7.569909666666666	-40.9991	6.458276999999999	-40.08669999999999	6.158954333333332	-40.7981	6.029452666666668	-39.7772	6.134840666666666	-41.187099999999994	6.038581	-40.1745	7.298528333333333	-35.820499999999996	6.158652666666667	-38.981	6.809511666666668	-37.8744	6.8157950000000005	-37.0077	6.411868666666667	-38.736599999999996	6.619325333333334	-39.10209999999999	6.097483666666665	-39.2451	6.743123666666666	-39.0532	6.189585333333335	-39.3681	6.075745666666667	-40.087199999999996	6.4755356666666675	-39.749	5.954181333333334	-39.6028	6.469078666666665	-40.110800000000005	6.030564666666667	-39.801199999999994
182	1.82	6.798658666666667	-40.085	6.457561333333333	-39.7474	6.026842666666668	-40.593	5.938226666666666	-39.597	7.510084666666668	-41.004900000000006	6.4395473333333335	-40.08869999999999	6.128906666666666	-40.801300000000005	6.018802	-39.779	6.1047986666666665	-41.1907	6.027364333333335	-40.1764	7.299706666666666	-35.8233	6.1466043333333324	-38.983	6.802590666666666	-37.877300000000005	6.816678666666666	-37.0105	6.408061333333333	-38.739	6.608982666666667	-39.103699999999996	6.084225666666668	-39.2468	6.726640999999999	-39.0547	6.179619333333333	-39.369800000000005	6.064574333333334	-40.089099999999995	6.461644666666667	-39.7509	5.940890333333334	-39.6045	6.450249	-40.1126	6.019938333333333	-39.8029
183	1.83	6.762520666666668	-40.09	6.444261	-39.7492	5.996676333333334	-40.5972	5.925319	-39.598699999999994	7.4517636666666665	-41.010600000000004	6.421324666666667	-40.0906	6.099724666666668	-40.8045	6.008683333333333	-39.780699999999996	6.075552666666666	-41.194199999999995	6.016523666666667	-40.1783	7.300773333333334	-35.8261	6.134941666666665	-38.984899999999996	6.795990333333334	-37.88	6.817604666666667	-37.0131	6.4043779999999995	-38.7414	6.599060333333333	-39.1053	6.071361333333334	-39.2485	6.710712333333334	-39.0563	6.169955	-39.3715	6.053700666666667	-40.091	6.448258	-39.752700000000004	5.927947666666666	-39.606199999999994	6.431926000000001	-40.11430000000001	6.009541333333335	-39.8045
184	1.84	6.727723	-40.0949	6.431443333333334	-39.7511	5.9672356666666655	-40.60130000000001	5.912760666666667	-39.6004	7.394891000000001	-41.0162	6.403589	-40.0925	6.071316666666666	-40.8075	5.998887666666666	-39.7824	6.046954666666668	-41.1978	6.005986333333333	-40.180099999999996	7.301742333333334	-35.8289	6.123570666666667	-38.986900000000006	6.789699000000001	-37.8828	6.818572666666666	-37.015699999999995	6.400713333333333	-38.7438	6.589553666666666	-39.107	6.058886333333333	-39.25	6.6953173333333345	-39.0579	6.160632333333334	-39.3731	6.043225666666667	-40.092800000000004	6.435357	-39.7545	5.915342	-39.6079	6.414091999999999	-40.11600000000001	5.999793	-39.806000000000004
185	1.85	6.694215333333332	-40.0997	6.419088333333334	-39.752900000000004	5.938435666666668	-40.6054	5.900516999999999	-39.60209999999999	7.339437333333333	-41.021800000000006	6.386329333333333	-40.0944	6.043550666666666	-40.8107	5.989300999999999	-39.7842	6.01904	-41.2013	5.995765333333335	-40.182	7.302631333333332	-35.83169999999999	6.112535333333333	-38.9889	6.783699000000001	-37.8855	6.8193303333333315	-37.0184	6.397187666666667	-38.746300000000005	6.580402	-39.1086	6.046757666666667	-39.2517	6.680432666666667	-39.059400000000004	6.151648333333333	-39.3747	6.033064333333334	-40.09459999999999	6.422917666666668	-39.7562	5.903065333333333	-39.609500000000004	6.396721333333334	-40.1177	5.989993	-39.807700000000004
186	1.86	6.661942333333332	-40.1046	6.407175333333334	-39.7547	5.910359999999999	-40.6095	5.888546666666667	-39.603899999999996	7.285306000000001	-41.027300000000004	6.369540000000001	-40.096199999999996	6.01642	-40.81380000000001	5.980028999999999	-39.7858	5.991909666666667	-41.204699999999995	5.985821666666667	-40.1839	7.303395666666668	-35.8344	6.101767	-38.9908	6.777970999999999	-37.8882	6.8200270000000005	-37.021100000000004	6.393798333333334	-38.7487	6.571642333333334	-39.1101	6.034999333333334	-39.2533	6.666044333333333	-39.061	6.142981333333334	-39.3763	6.0231710000000005	-40.0965	6.410925333333334	-39.758	5.891104	-39.6112	6.379807	-40.1194	5.980556666666668	-39.8093
187	1.87	6.630870333333333	-40.1093	6.395688333333331	-39.7565	5.882910000000001	-40.613499999999995	5.876862000000001	-39.605599999999995	7.232465666666666	-41.0328	6.353188333333334	-40.098099999999995	5.989996333333334	-40.816900000000004	5.971027999999999	-39.7876	5.965363999999999	-41.208099999999995	5.976141333333333	-40.1857	7.304095	-35.8371	6.091466666666666	-38.9927	6.7724916666666655	-37.890899999999995	6.820826999999999	-37.023599999999995	6.390491	-38.751099999999994	6.5631856666666675	-39.1118	6.023580333333332	-39.2549	6.652132	-39.0625	6.134536333333332	-39.377900000000004	6.013602000000001	-40.0983	6.399359	-39.759699999999995	5.879450666666667	-39.61280000000001	6.363337666666666	-40.1211	5.971433333333333	-39.8108
188	1.88	6.600955999999999	-40.114	6.384610999999998	-39.758300000000006	5.856032666666667	-40.6175	5.865545333333333	-39.6073	7.180926666666667	-41.038199999999996	6.337279333333334	-40.0999	5.964318333333334	-40.8199	5.962275666666668	-39.789199999999994	5.939496000000001	-41.211600000000004	5.966752666666666	-40.1875	7.304728333333332	-35.839800000000004	6.0814493333333335	-38.9946	6.767260333333332	-37.8935	6.821555333333333	-37.0261	6.387521333333333	-38.7533	6.555142999999999	-39.1133	6.012439	-39.2565	6.638677666666667	-39.064	6.126433999999999	-39.37950000000001	6.0043533333333325	-40.099999999999994	6.388201999999999	-39.7615	5.868094999999999	-39.6144	6.347298333333333	-40.1228	5.962494666666667	-39.812400000000004
189	1.89	6.572114666666667	-40.1186	6.373925333333333	-39.760000000000005	5.829817666666668	-40.6215	5.854498666666667	-39.608900000000006	7.130647333333333	-41.0435	6.3217680000000005	-40.1018	5.939239333333334	-40.822900000000004	5.953794666666668	-39.791	5.914272666666667	-41.214999999999996	5.957654333333334	-40.1893	7.3052856666666655	-35.842400000000005	6.071616666666667	-38.9965	6.762251666666668	-37.8962	6.822130333333334	-37.028600000000004	6.384646	-38.7556	6.547451333333333	-39.1149	6.001643000000001	-39.2581	6.625665999999999	-39.06549999999999	6.11865	-39.381099999999996	5.995235333333333	-40.1019	6.377437999999999	-39.76319999999999	5.857028666666666	-39.61600000000001	6.331675666666668	-40.1244	5.953790666666667	-39.81399999999999
190	1.9	6.544331	-40.1231	6.363616333333334	-39.76180000000001	5.8042093333333336	-40.6254	5.8437893333333335	-39.610600000000005	7.081575000000002	-41.0489	6.306661333333333	-40.1036	5.914865000000001	-40.8258	5.945610666666667	-39.7926	5.8896560000000004	-41.218300000000006	5.9487879999999995	-40.1911	7.305775333333333	-35.845099999999995	6.062120333333334	-38.998400000000004	6.757453333333334	-37.8988	6.822712666666665	-37.03119999999999	6.381772333333333	-38.758	6.5400876666666665	-39.1164	5.991016666666667	-39.259699999999995	6.613081333333332	-39.06700000000001	6.110981333333333	-39.3827	5.9864403333333325	-40.103699999999996	6.367052999999999	-39.7649	5.8462439999999996	-39.617599999999996	6.3164586666666676	-40.1261	5.9454709999999995	-39.815599999999996
191	1.91	6.5175626666666675	-40.1277	6.353670333333332	-39.7635	5.779113666666666	-40.6293	5.833254333333332	-39.612300000000005	7.033673666666668	-41.054100000000005	6.291954666666668	-40.1054	5.890991999999998	-40.8288	5.937582333333334	-39.79430000000001	5.865619000000001	-41.2217	5.940120666666667	-40.1929	7.306155333333335	-35.847699999999996	6.052919	-39.00019999999999	6.752872666666665	-37.9014	6.8231779999999995	-37.0336	6.3789956666666665	-38.7603	6.532934666666666	-39.118	5.980723333333332	-39.261300000000006	6.600907333333334	-39.0685	6.103619666666665	-39.3843	5.9779686666666665	-40.1054	6.357032666666667	-39.7666	5.8357313333333325	-39.61919999999999	6.301635	-40.1277	5.93737	-39.8171
192	1.92	6.491761666666666	-40.132099999999994	6.344071666666666	-39.7653	5.754656333333334	-40.6331	5.823067333333335	-39.6139	6.9869223333333315	-41.059400000000004	6.277629000000002	-40.1072	5.867559999999999	-40.8318	5.929716666666666	-39.796	5.842239666666666	-41.224900000000005	5.931769000000001	-40.19469999999999	7.306532	-35.850300000000004	6.044020666666666	-39.0021	6.748487999999999	-37.904	6.823674	-37.036100000000005	6.376286666666667	-38.76259999999999	6.526131	-39.1195	5.970733666666666	-39.262800000000006	6.589129999999999	-39.07	6.096508333333333	-39.385799999999996	5.969681333333333	-40.1072	6.3473619999999995	-39.7683	5.825484	-39.6208	6.287194	-40.129400000000004	5.9294503333333335	-39.8187
193	1.93	6.466905333333333	-40.1365	6.334806666666666	-39.767	5.730769333333333	-40.636900000000004	5.813051333333331	-39.6156	6.941297333333334	-41.06459999999999	6.263676	-40.109	5.844859333333335	-40.8347	5.922151333333333	-39.7976	5.8193773333333345	-41.2282	5.923662666666667	-40.1964	7.306815666666667	-35.8529	6.035280333333334	-39.004000000000005	6.744287333333333	-37.9065	6.824050999999999	-37.03869999999999	6.373670999999999	-38.7649	6.519628333333334	-39.120999999999995	5.961112333333334	-39.2643	6.5777350000000006	-39.07149999999999	6.089492000000001	-39.3874	5.961669666666667	-40.108900000000006	6.338025333333333	-39.77	5.8154933333333325	-39.6224	6.273125333333334	-40.131	5.921861000000002	-39.8201
194	1.94	6.442933333333333	-40.140800000000006	6.325860333333334	-39.768699999999995	5.707391	-40.640699999999995	5.803340333333334	-39.6172	6.8967806666666664	-41.06969999999999	6.250088000000001	-40.110800000000005	5.822663666666668	-40.8377	5.914840999999999	-39.79919999999999	5.797057333333333	-41.2314	5.915782333333334	-40.1982	7.307090333333333	-35.8554	6.026804	-39.00580000000001	6.740268333333334	-37.9091	6.824331666666667	-37.041199999999996	6.371276333333332	-38.767	6.513358666666666	-39.1225	5.951624333333332	-39.266000000000005	6.566709333333334	-39.073	6.082814333333333	-39.389	5.953847	-40.1107	6.329011	-39.7717	5.805752666666668	-39.624	6.259437	-40.1326	5.914445333333332	-39.8217
195	1.95	6.419834333333332	-40.1451	6.317226666666667	-39.770399999999995	5.684512333333333	-40.6445	5.7938763333333325	-39.618900000000004	6.853295000000001	-41.0748	6.236847666666668	-40.1126	5.801014666666666	-40.84049999999999	5.907743666666666	-39.800999999999995	5.775298666666667	-41.2346	5.908115333333332	-40.19990000000001	7.307328666666667	-35.858000000000004	6.0185543333333325	-39.0076	6.736411333333334	-37.9116	6.824614333333334	-37.0436	6.368778999999999	-38.769400000000005	6.507323333333333	-39.124	5.942440666666666	-39.2674	6.556038666666666	-39.074400000000004	6.0763630000000015	-39.390499999999996	5.946288333333333	-40.1124	6.3203059999999995	-39.7734	5.796256333333332	-39.6255	6.24607	-40.1342	5.907277666666666	-39.82319999999999
196	1.96	6.39757	-40.1494	6.308888	-39.7722	5.662114333333333	-40.6483	5.784639	-39.62049999999999	6.810830666666666	-41.0799	6.223947666666666	-40.11430000000001	5.779926333333334	-40.8434	5.900764999999998	-39.802499999999995	5.753995333333334	-41.2379	5.900687666666667	-40.2017	7.307503999999999	-35.8605	6.010502333333333	-39.0095	6.732719666666668	-37.9141	6.824872333333333	-37.046099999999996	6.3665183333333335	-38.77160000000001	6.501553666666665	-39.125400000000006	5.933526333333333	-39.269	6.545711000000001	-39.075900000000004	6.070118666666668	-39.392	5.938890000000001	-40.11409999999999	6.3119000000000005	-39.775	5.786994000000001	-39.6271	6.233044333333331	-40.135799999999996	5.900252666666668	-39.8247
197	1.97	6.3760856666666665	-40.1536	6.300834333333333	-39.77380000000001	5.640163333333334	-40.652	5.775638666666667	-39.6221	6.769364999999999	-41.0849	6.211383333333334	-40.1161	5.7593016666666665	-40.8463	5.894050333333333	-39.804199999999994	5.733148333333333	-41.2411	5.893424666666666	-40.2034	7.307640333333333	-35.863	6.002713	-39.011300000000006	6.729178999999999	-37.9167	6.825081999999998	-37.0485	6.364161333333333	-38.7739	6.495989333333335	-39.1269	5.924717666666667	-39.2705	6.535716333333332	-39.0773	6.064123666666668	-39.3934	5.931764333333334	-40.1158	6.303781666666667	-39.7767	5.777960666666667	-39.6286	6.2203573333333315	-40.13740000000001	5.893507333333334	-39.8261
198	1.98	6.355376000000001	-40.1578	6.293056999999999	-39.7755	5.618719333333333	-40.655699999999996	5.766931333333333	-39.6237	6.728868666666666	-41.0899	6.199138	-40.1178	5.739118666666667	-40.84930000000001	5.887532333333332	-39.805800000000005	5.712787333333332	-41.24419999999999	5.886363666666666	-40.2052	7.307708	-35.8656	5.995257666666666	-39.013099999999994	6.725777	-37.9192	6.825382333333333	-37.0508	6.362078666666667	-38.775999999999996	6.490651333333333	-39.1284	5.916210333333333	-39.272099999999995	6.52604	-39.0788	6.0582406666666655	-39.39490000000001	5.924778	-40.117599999999996	6.295938333333333	-39.7783	5.7691506666666665	-39.630199999999995	6.207998666666667	-40.139	5.88697	-39.8276
199	1.99	6.335407	-40.1619	6.2855393333333325	-39.7772	5.597814999999999	-40.6594	5.758311666666667	-39.6253	6.689327333333334	-41.0949	6.187221333333334	-40.1196	5.719470666666665	-40.85209999999999	5.8812663333333335	-39.8074	5.692995	-41.2474	5.879522999999998	-40.206900000000005	7.307773666666666	-35.8681	5.987952333333334	-39.0149	6.722513666666667	-37.9216	6.825604666666666	-37.053200000000004	6.359858333333333	-38.7783	6.485516666666668	-39.1299	5.907952	-39.2736	6.516671666666666	-39.0802	6.0524493333333345	-39.3965	5.9180346666666654	-40.11919999999999	6.288360666666667	-39.78	5.760557333333333	-39.631699999999995	6.195933333333333	-40.1406	5.880509999999999	-39.8291
200	2.0	6.316135333333333	-40.166	6.278279333333333	-39.7789	5.577349	-40.663	5.750000999999999	-39.6268	6.650693666666667	-41.09980000000001	6.1755879999999985	-40.121300000000005	5.700297000000001	-40.85490000000001	5.875089666666667	-39.809	5.673574666666667	-41.2506	5.872844000000001	-40.208600000000004	7.307804	-35.870599999999996	5.9808536666666665	-39.0166	6.719362000000001	-37.924099999999996	6.825791	-37.0556	6.357927666666666	-38.7804	6.480577999999999	-39.131400000000006	5.899901	-39.2751	6.507602	-39.081599999999995	6.046829000000002	-39.3981	5.911457000000001	-40.1209	6.281036333333332	-39.7816	5.7521733333333325	-39.633300000000006	6.184187333333335	-40.1421	5.874264999999999	-39.830600000000004
201	2.01	6.297546666666667	-40.169999999999995	6.271261999999998	-39.7805	5.557244666666666	-40.6667	5.741857666666667	-39.6284	6.6130016666666664	-41.104699999999994	6.164254333333332	-40.1231	5.681509666666669	-40.8578	5.869192333333334	-39.8105	5.654666	-41.253699999999995	5.866350666666665	-40.2103	7.307798333333334	-35.873000000000005	5.973904000000001	-39.0184	6.716342	-37.9266	6.825827	-37.058	6.355829666666666	-38.782700000000006	6.475817	-39.1328	5.892029666666665	-39.2767	6.498818666666667	-39.083	6.041452666666666	-39.3996	5.905037000000002	-40.1226	6.2739579999999995	-39.7832	5.743996333333333	-39.634800000000006	6.172728000000001	-40.143699999999995	5.868083333333334	-39.8321
202	2.02	6.279597333333334	-40.174	6.264480666666666	-39.782199999999996	5.5376129999999995	-40.670300000000005	5.73394	-39.629999999999995	6.576173666666667	-41.1096	6.153215333333334	-40.1248	5.663242999999999	-40.8605	5.863331333333334	-39.812099999999994	5.636147	-41.2569	5.860037333333333	-40.211999999999996	7.307790333333333	-35.875499999999995	5.967181666666667	-39.020199999999996	6.713431333333334	-37.929	6.825973333333334	-37.06040000000001	6.354048	-38.784800000000004	6.471254333333333	-39.1343	5.884427333333334	-39.2781	6.4903146666666665	-39.0845	6.036262333333332	-39.40109999999999	5.898864999999999	-40.124300000000005	6.267117333333333	-39.7849	5.736016666666667	-39.636300000000006	6.161545	-40.1453	5.862272333333333	-39.833600000000004
203	2.03	6.262298666666668	-40.1779	6.257925333333333	-39.783899999999996	5.518387000000001	-40.6739	5.726140666666666	-39.6316	6.540172666666665	-41.1144	6.142438666666666	-40.12649999999999	5.6453673333333345	-40.8634	5.857656333333334	-39.8138	5.6180970000000015	-41.2599	5.8538879999999995	-40.21369999999999	7.307750333333333	-35.878	5.960634666666666	-39.022	6.710640333333333	-37.931400000000004	6.825999	-37.0627	6.352233000000001	-38.7869	6.466858666666667	-39.13569999999999	5.877041666666667	-39.279599999999995	6.482076666666668	-39.08590000000001	6.031259	-39.4025	5.892881666666667	-40.1259	6.2605026666666665	-39.786500000000004	5.728230666666667	-39.6378	6.150667666666665	-40.1469	5.856477999999999	-39.835
204	2.04	6.245589666666666	-40.1819	6.251587000000001	-39.7855	5.499572666666667	-40.677499999999995	5.718592	-39.6332	6.505003666666668	-41.11919999999999	6.131936333333335	-40.12819999999999	5.627943999999999	-40.8661	5.852146000000001	-39.81530000000001	5.600459666666668	-41.263	5.847924333333333	-40.215399999999995	7.307684333333335	-35.8804	5.954265333333334	-39.02369999999999	6.707951666666665	-37.9339	6.825934666666668	-37.0652	6.350545333333334	-38.788999999999994	6.462621333333334	-39.137100000000004	5.869759333333333	-39.2811	6.474098333333333	-39.087300000000006	6.026376666666666	-39.404	5.887000666666667	-40.1276	6.254109	-39.7881	5.720634333333334	-39.639399999999995	6.140036999999999	-40.1484	5.851086333333333	-39.8364
205	2.05	6.229458666666667	-40.1857	6.245457999999999	-39.78719999999999	5.4812009999999995	-40.6811	5.711264666666667	-39.634699999999995	6.470643666666666	-41.124	6.1216990000000004	-40.129900000000006	5.610834999999999	-40.8689	5.846899666666667	-39.8168	5.583224333333333	-41.2661	5.8421156666666665	-40.217000000000006	7.307601333333334	-35.8828	5.948125	-39.0255	6.705363666666667	-37.9363	6.8258339999999995	-37.0675	6.348686333333332	-38.7913	6.458551999999999	-39.1386	5.862688333333335	-39.282599999999995	6.466371333333332	-39.088699999999996	6.021590666666666	-39.4055	5.881240666666667	-40.1293	6.247925333333333	-39.789699999999996	5.713220333333335	-39.6409	6.129690999999999	-40.15	5.845523333333333	-39.838
206	2.06	6.213904666666666	-40.1896	6.239529666666667	-39.78880000000001	5.463157666666666	-40.6846	5.704035999999999	-39.636300000000006	6.437077333333334	-41.128699999999995	6.111729999999998	-40.1316	5.594212999999999	-40.8717	5.841733	-39.818400000000004	5.566306999999999	-41.269099999999995	5.836425333333333	-40.21880000000001	7.307514	-35.8853	5.942123	-39.0272	6.702875666666668	-37.93869999999999	6.825758333333331	-37.069900000000004	6.346982	-38.793400000000005	6.454628666666666	-39.14	5.855783000000001	-39.2841	6.4588839999999985	-39.0901	6.016878666666666	-39.40709999999999	5.875659000000001	-40.131	6.241943666666668	-39.7913	5.705983666666666	-39.6424	6.119575666666665	-40.1515	5.8402693333333335	-39.839400000000005
207	2.07	6.198865333333331	-40.193400000000004	6.233797666666666	-39.7904	5.445558666666668	-40.6881	5.696940999999999	-39.6379	6.404271333333333	-41.1335	6.101994333333334	-40.133300000000006	5.577936333333333	-40.8745	5.836706333333334	-39.8199	5.549835333333334	-41.2722	5.830916666666666	-40.220400000000005	7.307381333333334	-35.887699999999995	5.936182000000001	-39.029	6.700469333333332	-37.9411	6.825871666666667	-37.072100000000006	6.345210666666668	-38.79559999999999	6.450849666666665	-39.1415	5.849075333333333	-39.285599999999995	6.451632666666667	-39.0915	6.012437	-39.4085	5.870237666666667	-40.1326	6.236157000000001	-39.7929	5.698922	-39.6439	6.109712666666668	-40.153099999999995	5.835055000000001	-39.8409
208	2.08	6.184353666666667	-40.197199999999995	6.228252	-39.7921	5.428349666666666	-40.6916	5.69008	-39.639399999999995	6.372213000000001	-41.13819999999999	6.092508	-40.135000000000005	5.562097666666667	-40.8772	5.831818	-39.82149999999999	5.533694999999999	-41.2753	5.825569333333334	-40.222100000000005	7.307239999999999	-35.890100000000004	5.930433666666667	-39.030699999999996	6.698158	-37.9435	6.825872333333334	-37.0742	6.343653333333333	-38.7977	6.447217666666666	-39.142900000000004	5.8425959999999995	-39.287	6.444604666666665	-39.092800000000004	6.008198333333334	-39.4099	5.864969	-40.1343	6.230559666666666	-39.7945	5.692027999999998	-39.645399999999995	6.100116666666667	-40.1546	5.830040333333332	-39.842299999999994
209	2.09	6.170346666666666	-40.200900000000004	6.222886666666666	-39.793699999999994	5.4114536666666675	-40.695	5.6834419999999986	-39.6409	6.340889333333333	-41.14280000000001	6.083262	-40.1367	5.546486666666667	-40.88	5.826948000000001	-39.82300000000001	5.517955333333333	-41.2783	5.8203216666666675	-40.223800000000004	7.307060666666667	-35.892599999999995	5.924862666666667	-39.0324	6.695927	-37.9458	6.825878666666666	-37.07659999999999	6.342131333333334	-38.799800000000005	6.44371	-39.14430000000001	5.836282333333332	-39.2885	6.437800333333334	-39.094199999999994	6.003874666666666	-39.411300000000004	5.859840666666666	-40.1359	6.225142000000001	-39.7961	5.685298666666666	-39.6469	6.090733999999999	-40.1561	5.825125000000001	-39.84380000000001
210	2.1	6.156809999999998	-40.2046	6.217694999999998	-39.795300000000005	5.3949750000000005	-40.6984	5.676932	-39.642500000000005	6.310251333333334	-41.1475	6.074231	-40.138400000000004	5.531309333333334	-40.8827	5.822337666666666	-39.8245	5.502573666666667	-41.28130000000001	5.8152349999999995	-40.2255	7.306835	-35.894999999999996	5.919510333333333	-39.0341	6.693772666666666	-37.94819999999999	6.825717666666667	-37.0789	6.340607333333334	-38.8019	6.440329999999999	-39.1457	5.8301066666666665	-39.29	6.431208666666667	-39.0956	5.999936666666666	-39.412800000000004	5.854852333333333	-40.13759999999999	6.2199003333333325	-39.7977	5.678728666666666	-39.6484	6.081601999999999	-40.1577	5.820444666666666	-39.8453
211	2.11	6.143750000000001	-40.2083	6.212668	-39.796899999999994	5.378756999999999	-40.7019	5.670448999999999	-39.644	6.280312999999999	-41.1521	6.065424999999999	-40.13999999999999	5.5165223333333335	-40.885400000000004	5.817752666666667	-39.82619999999999	5.487503666666668	-41.2843	5.810266	-40.22709999999999	7.3066563333333345	-35.8974	5.914261000000001	-39.035900000000005	6.691698000000001	-37.950599999999994	6.825507666666668	-37.081300000000006	6.338974333333332	-38.8041	6.4370823333333345	-39.147099999999995	5.8240490000000005	-39.291399999999996	6.4248096666666665	-39.097	5.995810666666668	-39.414300000000004	5.849998333333334	-40.1392	6.214826666666666	-39.7993	5.672313999999999	-39.649800000000006	6.072673333333332	-40.1592	5.815915666666667	-39.8466
212	2.12	6.1311100000000005	-40.2119	6.207804666666664	-39.7985	5.362876666666666	-40.70530000000001	5.664241666666666	-39.645599999999995	6.251040999999999	-41.1567	6.0568399999999984	-40.14169999999999	5.502062333333334	-40.888099999999994	5.813246333333333	-39.8277	5.472794333333335	-41.2872	5.805423	-40.2288	7.306451666666666	-35.8998	5.909101000000001	-39.0376	6.6896873333333335	-37.9529	6.825341666666666	-37.0835	6.337404333333334	-38.80619999999999	6.4339369999999985	-39.1486	5.818157666666666	-39.2929	6.418607666666667	-39.098400000000005	5.991944	-39.4157	5.845273333333333	-40.140800000000006	6.209915333333332	-39.8008	5.666052666666667	-39.6513	6.063979333333333	-40.16069999999999	5.811396000000001	-39.848099999999995
213	2.13	6.1189213333333345	-40.21549999999999	6.203093666666667	-39.8001	5.347347666666666	-40.708800000000004	5.658181333333332	-39.647099999999995	6.222418666666666	-41.161199999999994	6.048478666666667	-40.1434	5.487870000000001	-40.890800000000006	5.808980666666667	-39.829299999999996	5.458456333333334	-41.2902	5.800723999999999	-40.2304	7.306202999999999	-35.9022	5.904171000000001	-39.039300000000004	6.687752000000001	-37.9552	6.825166666666665	-37.0858	6.336095333333333	-38.8083	6.430917666666668	-39.15	5.812409333333333	-39.29430000000001	6.412596333333335	-39.09969999999999	5.988321999999999	-39.4171	5.840671666666667	-40.142500000000005	6.205157333333332	-39.8024	5.659937	-39.6528	6.0554826666666655	-40.1622	5.807062666666667	-39.849500000000006
214	2.14	6.107129666666666	-40.219199999999994	6.198533333333333	-39.801700000000004	5.332121999999999	-40.712199999999996	5.652252000000001	-39.6486	6.1944376666666665	-41.165800000000004	6.040305999999999	-40.145	5.474029	-40.893499999999996	5.804835666666667	-39.83069999999999	5.444365	-41.2931	5.7961399999999985	-40.232	7.306000666666667	-35.9045	5.899219666666665	-39.0411	6.685878000000001	-37.95759999999999	6.824997666666666	-37.088	6.334605666666666	-38.810500000000005	6.427989666666667	-39.1514	5.806892000000001	-39.29580000000001	6.406780333333332	-39.1011	5.984600333333335	-39.4186	5.836207666666668	-40.144099999999995	6.200551666666667	-39.804	5.653965	-39.654300000000006	6.047200000000001	-40.16380000000001	5.802897333333333	-39.8509
215	2.15	6.095741666666667	-40.2227	6.194118333333334	-39.8033	5.317228	-40.71549999999999	5.646454333333332	-39.6501	6.167085000000001	-41.1703	6.032332666666666	-40.1467	5.460533000000001	-40.896100000000004	5.800764666666667	-39.832300000000004	5.430551666666667	-41.2962	5.7916713333333325	-40.2337	7.305772	-35.9069	5.894509000000001	-39.042699999999996	6.684062666666668	-37.9599	6.824776666666667	-37.0903	6.333292666666666	-38.8125	6.425173333333334	-39.1528	5.801452666666667	-39.2972	6.401124666666665	-39.1024	5.981022666666666	-39.4201	5.831892333333333	-40.145599999999995	6.196090333333332	-39.8055	5.648131666666668	-39.655699999999996	6.039103000000001	-40.1653	5.798680000000001	-39.8524
216	2.16	6.084736666666667	-40.2262	6.189841333333332	-39.8049	5.302592333333334	-40.718900000000005	5.640773	-39.651599999999995	6.140333333333333	-41.174800000000005	6.024555000000001	-40.1483	5.4474686666666665	-40.8987	5.796906000000001	-39.8337	5.417083666666667	-41.299099999999996	5.787354333333335	-40.2353	7.305503333333334	-35.9093	5.889878333333332	-39.0444	6.682307	-37.962199999999996	6.824572999999999	-37.0925	6.332051999999999	-38.814499999999995	6.422451000000001	-39.1542	5.796227666666667	-39.29859999999999	6.395640999999999	-39.1038	5.977510999999999	-39.421499999999995	5.827638333333335	-40.1473	6.19177	-39.8071	5.642436333333335	-39.657199999999996	6.03122	-40.1668	5.794588333333334	-39.8538
217	2.17	6.0740963333333315	-40.2297	6.1856963333333335	-39.8065	5.288310666666666	-40.7222	5.635218666666665	-39.6531	6.114179333333333	-41.1792	6.016984333333332	-40.15	5.434541000000001	-40.9014	5.792996000000002	-39.835300000000004	5.403882666666665	-41.302099999999996	5.783087333333335	-40.237	7.305277333333332	-35.9116	5.885413333333334	-39.0461	6.680610333333333	-37.9645	6.824388666666667	-37.094800000000006	6.330835333333334	-38.816500000000005	6.419816333333334	-39.1555	5.791042999999999	-39.300000000000004	6.390330666666667	-39.1051	5.974265	-39.422900000000006	5.8234460000000015	-40.148900000000005	6.187583333333333	-39.808699999999995	5.636871000000001	-39.658699999999996	6.023521666666666	-40.1683	5.790555666666666	-39.855199999999996
218	2.18	6.063805	-40.2332	6.181679333333334	-39.808099999999996	5.274345999999999	-40.7255	5.629833999999999	-39.654599999999995	6.088609666666667	-41.183699999999995	6.009577666666668	-40.151599999999995	5.421836	-40.904199999999996	5.789246	-39.83669999999999	5.390964333333334	-41.305	5.778957666666667	-40.238499999999995	7.305030333333333	-35.9139	5.881011666666667	-39.0478	6.6789689999999995	-37.9668	6.824049666666666	-37.09700000000001	6.329654666666666	-38.818599999999996	6.417287000000001	-39.157	5.785959333333333	-39.3015	6.385180333333334	-39.106500000000004	5.971089666666667	-39.4243	5.819469999999999	-40.1505	6.183526333333334	-39.810199999999995	5.631434999999999	-39.6601	6.016016333333334	-40.1698	5.786688666666667	-39.8567
219	2.19	6.053853666666668	-40.236599999999996	6.177787666666665	-39.8097	5.260672	-40.728899999999996	5.624566	-39.6561	6.0635856666666665	-41.1881	6.002352	-40.1532	5.409441333333334	-40.906800000000004	5.785573333333333	-39.838300000000004	5.378353666666667	-41.307900000000004	5.774914666666666	-40.2401	7.304743	-35.9163	5.876769333333334	-39.0495	6.6773716666666685	-37.9691	6.823830666666667	-37.0993	6.328238666666667	-38.8207	6.414835	-39.1583	5.7810033333333335	-39.3029	6.3801786666666676	-39.1079	5.968001	-39.42569999999999	5.815518999999999	-40.1521	6.179593000000001	-39.811800000000005	5.626126333333334	-39.6616	6.008672333333333	-40.1713	5.782919000000001	-39.8582
220	2.2	6.044228666666668	-40.239999999999995	6.174015333333333	-39.8112	5.247189333333333	-40.7322	5.619358999999999	-39.6577	6.0391086666666665	-41.1925	5.995300333333335	-40.1549	5.397341999999999	-40.9095	5.781977666666667	-39.839800000000004	5.366032	-41.3108	5.771016	-40.2418	7.304495333333334	-35.9186	5.872515333333335	-39.051199999999994	6.675831	-37.9714	6.823513666666668	-37.101499999999994	6.327084999999999	-38.8228	6.412464333333333	-39.1597	5.7762166666666666	-39.3044	6.375325666666666	-39.109199999999994	5.964897	-39.427099999999996	5.811721666666666	-40.1537	6.175781333333333	-39.813300000000005	5.620938666666666	-39.663	6.001510666666666	-40.1728	5.779288666666667	-39.859500000000004
221	2.21	6.034935333333334	-40.24340000000001	6.170359	-39.8128	5.234021	-40.7355	5.614273333333334	-39.6591	6.015182333333333	-41.1969	5.988418666666666	-40.1565	5.385520333333333	-40.9121	5.778526333333333	-39.841300000000004	5.353958	-41.3137	5.767170333333334	-40.24340000000001	7.3042326666666675	-35.92099999999999	5.868482	-39.0529	6.674329999999999	-37.9737	6.823129	-37.103699999999996	6.325737666666668	-38.8248	6.410180666666667	-39.1611	5.771536666666666	-39.305800000000005	6.370633000000001	-39.1105	5.961890666666666	-39.42850000000001	5.807977666666668	-40.155199999999994	6.172084333333333	-39.8149	5.6158686666666675	-39.6645	5.994525666666666	-40.1743	5.775781333333332	-39.86090000000001
222	2.22	6.025923333333333	-40.2467	6.166813666666668	-39.8144	5.221134666666666	-40.738699999999994	5.609408666666667	-39.660599999999995	5.991759666666667	-41.20119999999999	5.981722333333334	-40.1581	5.373847999999999	-40.9148	5.775180333333334	-39.842699999999994	5.3421433333333335	-41.3166	5.763425	-40.245	7.303955666666667	-35.9233	5.8644419999999995	-39.0546	6.672878000000001	-37.9759	6.822836999999999	-37.105900000000005	6.324617333333333	-38.826899999999995	6.407962	-39.1625	5.766956333333332	-39.307199999999995	6.366064666666667	-39.111900000000006	5.959019333333333	-39.4299	5.804367999999999	-40.1569	6.168500333333332	-39.8164	5.610915666666667	-39.66589999999999	5.987698666666666	-40.1758	5.772375333333332	-39.8624
223	2.23	6.017226333333334	-40.25	6.1633753333333345	-39.816	5.208496333333332	-40.7419	5.60459	-39.662099999999995	5.968850666666667	-41.2056	5.975167333333333	-40.1597	5.362490666666667	-40.91740000000001	5.771816333333334	-39.844300000000004	5.330594666666667	-41.3194	5.759760999999999	-40.2466	7.3036840000000005	-35.925599999999996	5.860531666666666	-39.0563	6.6714676666666675	-37.978199999999994	6.822571333333333	-37.108200000000004	6.323345333333333	-38.8289	6.405825666666667	-39.16380000000001	5.762533	-39.3086	6.361633333333333	-39.11319999999999	5.956226666666667	-39.4313	5.800834000000001	-40.1584	6.165025333333333	-39.8179	5.606075333333334	-39.66740000000001	5.9810376666666665	-40.1772	5.768944333333334	-39.863699999999994
224	2.24	6.008810666666666	-40.2534	6.160038333333332	-39.817499999999995	5.196129666666666	-40.745200000000004	5.599887333333332	-39.663599999999995	5.946444333333333	-41.2099	5.968764666666668	-40.161300000000004	5.351514333333335	-40.919999999999995	5.768431666666667	-39.8459	5.319266666666666	-41.3223	5.756178666666666	-40.2482	7.3033746666666675	-35.9279	5.856722666666666	-39.05799999999999	6.670093666666668	-37.9805	6.822181333333332	-37.1104	6.322247333333333	-38.830999999999996	6.403761333333333	-39.1652	5.758208333333334	-39.31	6.357343	-39.1145	5.953473333333333	-39.43280000000001	5.797354666666668	-40.160000000000004	6.161654333333333	-39.8195	5.601344999999999	-39.668800000000005	5.974542333333334	-40.1787	5.765696	-39.8651
225	2.25	6.000660333333334	-40.256699999999995	6.156801999999998	-39.8191	5.183965333333333	-40.7485	5.595297666666666	-39.6651	5.924502333333334	-41.2142	5.962518666666666	-40.1629	5.340689333333333	-40.922599999999996	5.765374333333333	-39.847300000000004	5.308171999999999	-41.325199999999995	5.7527426666666654	-40.2498	7.303100333333333	-35.9303	5.853071666666667	-39.0596	6.668762999999998	-37.9827	6.821878333333333	-37.11259999999999	6.321056333333333	-38.833	6.401756666666667	-39.1666	5.753951	-39.311400000000006	6.353168333333332	-39.1158	5.950750666666666	-39.4342	5.793997666666667	-40.1616	6.158382	-39.821	5.596722666666666	-39.670300000000005	5.968197	-40.1802	5.762392666666668	-39.866600000000005
226	2.26	5.9927876666666675	-40.2599	6.153661666666666	-39.8206	5.172040999999998	-40.7517	5.590768333333333	-39.666599999999995	5.903033999999999	-41.2184	5.956434666666666	-40.1645	5.330146666666666	-40.9252	5.762198333333333	-39.84890000000001	5.297352666666667	-41.327999999999996	5.74932	-40.2514	7.302803666666666	-35.9325	5.849372000000001	-39.06130000000001	6.6674656666666685	-37.98500000000001	6.821461666666665	-37.1148	6.319960333333333	-38.8351	6.399819333333332	-39.1679	5.749789666666667	-39.3128	6.349115999999998	-39.1172	5.948156666666667	-39.435500000000005	5.790679999999999	-40.163199999999996	6.155206999999999	-39.822500000000005	5.592203333333332	-39.671699999999994	5.961994	-40.18169999999999	5.759288333333334	-39.867900000000006
227	2.27	5.985159333333333	-40.263099999999994	6.150614333333333	-39.8221	5.160404999999999	-40.754900000000006	5.586389000000001	-39.668	5.882027666666667	-41.2227	5.950482333333334	-40.1661	5.319856333333333	-40.9278	5.759226666666666	-39.8504	5.286762333333333	-41.33080000000001	5.745998333333333	-40.253	7.302516666666666	-35.9349	5.845901666666666	-39.063	6.666205	-37.9872	6.8212686666666675	-37.1169	6.318853666666668	-38.837	6.397949999999999	-39.16930000000001	5.745773333333334	-39.3142	6.345193	-39.1185	5.945626000000001	-39.437	5.7874013333333325	-40.164699999999996	6.1521246666666665	-39.824	5.587784333333333	-39.673100000000005	5.955933333333332	-40.183099999999996	5.756362333333333	-39.8693
228	2.28	5.977773333333332	-40.2663	6.147656333333333	-39.823699999999995	5.148968000000001	-40.7581	5.582059999999999	-39.6695	5.861467333333334	-41.2269	5.944665666666667	-40.167699999999996	5.3097650000000005	-40.9303	5.756256666666665	-39.8519	5.276340666666667	-41.3337	5.742797666666667	-40.2546	7.302223333333333	-35.9371	5.842558333333335	-39.0646	6.6649796666666665	-37.989399999999996	6.8209393333333335	-37.119	6.317758333333333	-38.839099999999995	6.396126	-39.17059999999999	5.7418596666666675	-39.315599999999996	6.341372666666667	-39.119800000000005	5.943069666666668	-39.4384	5.784314	-40.166199999999996	6.149133333333334	-39.825599999999994	5.583465	-39.6745	5.950020999999998	-40.1846	5.753396	-39.870599999999996
229	2.29	5.970625333333333	-40.2695	6.144783333333334	-39.825199999999995	5.137788666666666	-40.761199999999995	5.577817333333332	-39.671	5.841351	-41.2311	5.938987666666668	-40.16930000000001	5.29988	-40.932900000000004	5.753275000000001	-39.853300000000004	5.2661566666666655	-41.3365	5.739643333333333	-40.256099999999996	7.301914666666666	-35.939400000000006	5.8392013333333335	-39.0663	6.663780999999999	-37.991699999999994	6.820675666666668	-37.1212	6.316738333333333	-38.841	6.3943769999999995	-39.172000000000004	5.738030666666666	-39.31700000000001	6.337672666666667	-39.1211	5.9406170000000005	-39.4397	5.781261666666666	-40.16780000000001	6.146228333333335	-39.827099999999994	5.5792426666666675	-39.675999999999995	5.944248666666667	-40.1861	5.750477333333333	-39.87200000000001
230	2.3	5.963707	-40.27269999999999	6.141993666666666	-39.826800000000006	5.126814666666666	-40.7644	5.573677000000001	-39.6725	5.8216589999999995	-41.2353	5.9334456666666675	-40.1709	5.290177333333333	-40.9355	5.7505799999999985	-39.854800000000004	5.256193666666667	-41.3393	5.736574000000001	-40.2578	7.3015696666666665	-35.9417	5.835944	-39.0679	6.662619	-37.993900000000004	6.820242333333334	-37.123400000000004	6.3156403333333335	-38.8431	6.392666333333334	-39.173300000000005	5.734193333333333	-39.318400000000004	6.334071666666667	-39.1224	5.938368000000001	-39.4411	5.778225666666667	-40.1694	6.143409000000001	-39.8286	5.575113333333335	-39.6774	5.938607666666667	-40.1875	5.747692333333333	-39.873400000000004
231	2.31	5.957002333333334	-40.275800000000004	6.139283999999999	-39.828300000000006	5.116	-40.7675	5.569693	-39.6739	5.802388666666668	-41.2395	5.928031333333334	-40.1725	5.280760999999999	-40.938	5.747889666666667	-39.856199999999994	5.246467999999998	-41.3421	5.733562000000001	-40.2593	7.301271666666667	-35.943999999999996	5.832748333333333	-39.0695	6.661483	-37.9961	6.819875333333333	-37.125499999999995	6.314693000000001	-38.845	6.391009666666666	-39.174699999999994	5.7305063333333335	-39.3198	6.330575333333334	-39.1237	5.936106999999999	-39.4424	5.775269333333335	-40.171	6.140666	-39.8301	5.571076	-39.6788	5.9330886666666665	-40.18899999999999	5.744890666666667	-39.8748
232	2.32	5.950501	-40.2789	6.136650666666667	-39.8298	5.105455000000002	-40.770599999999995	5.565832	-39.67530000000001	5.783524	-41.2437	5.922745333333334	-40.174099999999996	5.271496666666667	-40.9405	5.7453633333333345	-39.8577	5.236959000000001	-41.3449	5.730657333333332	-40.2609	7.300962666666664	-35.9463	5.829727666666667	-39.0711	6.660375	-37.9983	6.819458333333333	-37.1277	6.313598000000001	-38.847100000000005	6.389416	-39.176	5.726966999999998	-39.3211	6.3271863333333345	-39.125	5.933907333333333	-39.4438	5.772470333333333	-40.1725	6.138003333333332	-39.831599999999995	5.5671273333333335	-39.6802	5.927704333333334	-40.1905	5.742250333333332	-39.8761
233	2.33	5.944210000000001	-40.282	6.134093333333334	-39.8314	5.095104666666666	-40.77380000000001	5.561952000000001	-39.67680000000001	5.765054666666666	-41.2478	5.917582333333334	-40.175599999999996	5.262467666666667	-40.943	5.742808333333333	-39.8591	5.2275626666666675	-41.347699999999996	5.727780666666667	-40.26240000000001	7.300643333333335	-35.9486	5.8267370000000005	-39.0728	6.659298000000001	-38.0005	6.819053666666666	-37.129799999999996	6.312707000000001	-38.849000000000004	6.387856333333334	-39.1774	5.7234766666666665	-39.322500000000005	6.3238833333333355	-39.1263	5.9316536666666675	-39.4453	5.769728666666667	-40.174	6.135415666666666	-39.833099999999995	5.563264666666667	-39.681599999999996	5.922447	-40.191900000000004	5.739802666666667	-39.8774
234	2.34	5.938109	-40.2851	6.131608	-39.832899999999995	5.084942666666666	-40.7769	5.558236333333335	-39.6783	5.746977666666666	-41.2519	5.912536000000001	-40.1772	5.2535636666666665	-40.9456	5.740302333333333	-39.8606	5.218411	-41.3505	5.724963666666666	-40.264	7.300332333333333	-35.95080000000001	5.823784999999999	-39.074400000000004	6.6582453333333325	-38.0027	6.818707333333334	-37.132	6.311625666666666	-38.851	6.386354333333333	-39.1787	5.720095999999999	-39.3239	6.3206886666666655	-39.1276	5.929573333333334	-39.4467	5.767058000000001	-40.1755	6.132900333333333	-39.834599999999995	5.559488000000001	-39.68299999999999	5.917313999999999	-40.193400000000004	5.737498	-39.878699999999995
235	2.35	5.932188999999998	-40.288199999999996	6.129191333333334	-39.8344	5.074998000000002	-40.78	5.554552666666668	-39.6797	5.729282999999998	-41.256	5.907605000000001	-40.1788	5.244912666666665	-40.948100000000004	5.737797666666665	-39.862	5.209434000000001	-41.3532	5.722174666666666	-40.2656	7.3000213333333335	-35.9531	5.820880333333333	-39.076	6.657209333333333	-38.0049	6.818257000000001	-37.134100000000004	6.3107793333333335	-38.852900000000005	6.384888333333333	-39.180099999999996	5.716738666666667	-39.325300000000006	6.317572666666666	-39.1289	5.927516999999999	-39.448	5.764416	-40.177099999999996	6.130455666666665	-39.8361	5.555792333333332	-39.684400000000004	5.912286	-40.1948	5.7348973333333335	-39.8801
236	2.36	5.926465333333334	-40.291199999999996	6.1268400000000005	-39.8359	5.065218666666667	-40.783	5.550932666666668	-39.68119999999999	5.711954333333333	-41.2601	5.902789	-40.1803	5.2363469999999985	-40.95069999999999	5.735373666666667	-39.8634	5.200681	-41.355999999999995	5.719495666666666	-40.2671	7.299682	-35.955400000000004	5.8180689999999995	-39.077600000000004	6.6562063333333334	-38.007	6.817894666666666	-37.136199999999995	6.309723666666667	-38.85490000000001	6.383458333333333	-39.181400000000004	5.713456666666665	-39.3267	6.314547333333334	-39.130199999999995	5.9254646666666675	-39.44930000000001	5.761824666666667	-40.1786	6.128079	-39.8376	5.552178999999999	-39.6858	5.907375999999999	-40.1963	5.732393666666665	-39.8815
237	2.37	5.920903999999998	-40.2942	6.124554333333334	-39.8374	5.0556556666666665	-40.7861	5.547459333333334	-39.6826	5.694988666666668	-41.2641	5.898082999999999	-40.1819	5.227947666666666	-40.953199999999995	5.733007333333333	-39.8648	5.192025666666668	-41.3588	5.716893999999998	-40.268699999999995	7.299368666666665	-35.9576	5.815319666666666	-39.079299999999996	6.655217333333332	-38.0092	6.817530666666666	-37.13830000000001	6.308915666666667	-38.85680000000001	6.382086333333335	-39.182700000000004	5.710235	-39.327999999999996	6.3116129999999995	-39.1315	5.923568666666666	-39.4507	5.7593033333333326	-40.180099999999996	6.125765333333335	-39.839099999999995	5.548643000000001	-39.6872	5.902586	-40.1977	5.729997999999999	-39.8828
238	2.38	5.9155136666666674	-40.2972	6.122330000000001	-39.839	5.046248666666667	-40.7892	5.544062666666666	-39.684	5.678373333333334	-41.2682	5.893485666666666	-40.183499999999995	5.219768999999999	-40.9557	5.730718333333332	-39.8664	5.183639	-41.3615	5.714369333333332	-40.270199999999996	7.299009333333332	-35.9599	5.812631666666666	-39.0809	6.654255666666667	-38.0114	6.817161333333333	-37.1404	6.307883666666666	-38.8589	6.380742666666665	-39.184	5.707173000000002	-39.32940000000001	6.308756333333333	-39.1328	5.921662666666667	-39.452	5.756843333333334	-40.181599999999996	6.123515333333334	-39.8406	5.5451826666666655	-39.6886	5.897903	-40.1991	5.727503	-39.8844
239	2.39	5.9102793333333326	-40.3002	6.120166666666666	-39.840399999999995	5.037051666666668	-40.792199999999994	5.540734666666666	-39.6854	5.662103666666667	-41.2722	5.8889933333333335	-40.185	5.211724333333334	-40.9583	5.728368333333333	-39.867900000000006	5.175391333333334	-41.3642	5.711856333333333	-40.2717	7.298705333333334	-35.9621	5.8099766666666675	-39.082499999999996	6.6533136666666675	-38.0135	6.816680333333333	-37.142500000000005	6.307102666666665	-38.8609	6.379436333333333	-39.1854	5.704147000000001	-39.33069999999999	6.305979666666667	-39.13399999999999	5.919779999999999	-39.4534	5.754392333333332	-40.1832	6.121326666666667	-39.842099999999995	5.541797666666666	-39.69	5.893322333333333	-40.200599999999994	5.725155333333334	-39.88569999999999
240	2.4	5.905182666666669	-40.3032	6.118063333333334	-39.842000000000006	5.028061333333334	-40.795199999999994	5.537466333333333	-39.686800000000005	5.6461700000000015	-41.27619999999999	5.884600333333334	-40.1865	5.2038926666666665	-40.960699999999996	5.726248666666666	-39.8693	5.167304666666666	-41.36690000000001	5.7094466666666674	-40.2733	7.298382666666666	-35.9643	5.807437333333332	-39.08410000000001	6.652387666666666	-38.0157	6.816203666666667	-37.14469999999999	6.306050666666668	-38.8628	6.378170333333333	-39.186699999999995	5.701137000000001	-39.3321	6.303272333333334	-39.1353	5.917887333333335	-39.4548	5.751991333333333	-40.1847	6.119195666666666	-39.8436	5.538485333333333	-39.6914	5.8888403333333335	-40.202	5.722896	-39.8871
241	2.41	5.900317999999999	-40.3061	6.116012666666666	-39.8435	5.0192126666666645	-40.798300000000005	5.534208333333335	-39.688300000000005	5.630565000000001	-41.280199999999994	5.880310666666666	-40.1881	5.196198999999999	-40.9632	5.7240123333333335	-39.8707	5.159383666666667	-41.3696	5.707054999999999	-40.274800000000006	7.298052666666667	-35.9666	5.804897666666666	-39.085800000000006	6.651485666666667	-38.0178	6.815854333333332	-37.1468	6.305272333333335	-38.8647	6.376932333333334	-39.188	5.698242	-39.3334	6.300653666666666	-39.1366	5.9161753333333325	-39.455999999999996	5.749641333333333	-40.1862	6.117122333333333	-39.845099999999995	5.535241333333334	-39.692800000000005	5.8844650000000005	-40.2034	5.720676000000001	-39.8883
242	2.42	5.895543333333333	-40.309	6.114016666666668	-39.845	5.010478333333334	-40.801300000000005	5.531081333333333	-39.6897	5.615286333333334	-41.2841	5.876116999999999	-40.1896	5.188690666666665	-40.9658	5.721984333333334	-39.8721	5.151600666666669	-41.3723	5.704714666666667	-40.2763	7.297698999999998	-35.9688	5.802480333333333	-39.087300000000006	6.650596333333334	-38.019999999999996	6.815411000000001	-37.1488	6.304461999999999	-38.866699999999994	6.375731666666667	-39.1893	5.695385666666666	-39.3348	6.298095333333333	-39.1379	5.914462000000001	-39.457499999999996	5.747385666666665	-40.1878	6.115104333333333	-39.8466	5.532067333333333	-39.694199999999995	5.880193666666666	-40.2049	5.718610999999998	-39.8897
243	2.43	5.890894666666665	-40.312	6.112072000000001	-39.8465	5.001871666666665	-40.804300000000005	5.527964333333334	-39.6911	5.600316333333334	-41.28809999999999	5.8720159999999995	-40.191199999999995	5.181251333333334	-40.968300000000006	5.719948333333334	-39.8736	5.1440030000000005	-41.375099999999996	5.702473666666666	-40.2778	7.297387333333334	-35.971	5.800084333333334	-39.0889	6.6497280000000005	-38.0221	6.814944666666666	-37.1509	6.303501666666667	-38.868599999999994	6.374562666666666	-39.190599999999996	5.692627333333333	-39.3361	6.295614333333334	-39.1391	5.912724	-39.4589	5.745143333333333	-40.1892	6.113136	-39.848	5.5289600000000005	-39.6956	5.876013333333334	-40.206300000000006	5.716516	-39.8911
244	2.44	5.886368333333333	-40.3149	6.110178666666666	-39.8479	4.993506666666667	-40.807300000000005	5.524944333333333	-39.6926	5.585639666666666	-41.292	5.868008333333333	-40.192699999999995	5.174024999999999	-40.9707	5.717964666666666	-39.874900000000004	5.136477000000001	-41.3777	5.700197666666667	-40.27940000000001	7.297032666666667	-35.9733	5.797732999999998	-39.0905	6.648876666666665	-38.024300000000004	6.814532	-37.1531	6.302567333333332	-38.870599999999996	6.3734226666666665	-39.191900000000004	5.689903666666667	-39.3375	6.293193333333333	-39.1404	5.9110499999999995	-39.4602	5.7430233333333325	-40.190799999999996	6.111218	-39.849500000000006	5.525918333333333	-39.697	5.871918	-40.207699999999996	5.714505666666666	-39.8924
245	2.45	5.882072666666668	-40.317699999999995	6.108333666666665	-39.8494	4.985341	-40.8103	5.521994	-39.694	5.571263	-41.296	5.8640913333333335	-40.194199999999995	5.166993666666666	-40.97319999999999	5.716013333333333	-39.8763	5.129149	-41.3805	5.6980243333333345	-40.2809	7.296726666666666	-35.975500000000004	5.795518666666666	-39.092	6.648038999999999	-38.0264	6.814021666666666	-37.1551	6.301666999999999	-38.8725	6.372315	-39.19330000000001	5.687273000000001	-39.3389	6.290843666666668	-39.1416	5.909401000000001	-39.4615	5.7408686666666675	-40.1923	6.109349	-39.8509	5.522939666666665	-39.698299999999996	5.867918999999999	-40.2091	5.712545	-39.893699999999995
246	2.46	5.877857666666667	-40.3206	6.106535666666668	-39.8509	4.9773000000000005	-40.813199999999995	5.519129000000001	-39.6953	5.557180333333332	-41.2999	5.860258333333333	-40.1957	5.160096000000001	-40.97559999999999	5.714219333333335	-39.87780000000001	5.121944	-41.3831	5.695861666666665	-40.2825	7.296405666666667	-35.9777	5.793254333333333	-39.0936	6.647215	-38.0285	6.813666666666666	-37.1571	6.300792	-38.8745	6.371238000000001	-39.194599999999994	5.6846733333333335	-39.340199999999996	6.288553000000001	-39.142900000000004	5.9079820000000005	-39.46280000000001	5.738842000000002	-40.1937	6.107530333333334	-39.8524	5.520023666666666	-39.6997	5.864014666666666	-40.2105	5.710630666666666	-39.895
247	2.47	5.873772333333334	-40.3234	6.104782999999999	-39.8524	4.969362666666667	-40.816199999999995	5.516314333333333	-39.6967	5.543381666666666	-41.3037	5.856512333333333	-40.1973	5.153366	-40.978100000000005	5.712296333333333	-39.8792	5.114960666666668	-41.3858	5.693709666666667	-40.284	7.296069000000001	-35.9799	5.791112000000001	-39.0952	6.646410999999999	-38.0306	6.813271333333333	-37.1592	6.29995	-38.8764	6.370178999999999	-39.1959	5.682119333333334	-39.3415	6.286328666666667	-39.1442	5.906427333333334	-39.464099999999995	5.736824	-40.1952	6.105756000000001	-39.853899999999996	5.517168	-39.7011	5.860194666666666	-40.211999999999996	5.708666333333335	-39.8964
248	2.48	5.869771333333333	-40.32619999999999	6.103072333333332	-39.853899999999996	4.961628000000001	-40.8191	5.513511	-39.6981	5.5298630000000015	-41.3076	5.852848333333333	-40.198800000000006	5.146729666666666	-40.980500000000006	5.710464666666666	-39.880599999999994	5.107995	-41.3885	5.691661000000002	-40.2855	7.295724333333334	-35.982099999999996	5.788909333333335	-39.0968	6.645611999999999	-38.032700000000006	6.812920666666667	-37.1612	6.299144666666666	-38.8784	6.36916	-39.197199999999995	5.679665666666666	-39.3429	6.284155666666667	-39.1454	5.904947666666668	-39.465399999999995	5.734857666666667	-40.1967	6.104025333333335	-39.8554	5.514371	-39.7024	5.856450333333332	-40.2134	5.706908	-39.8976
249	2.49	5.865933333333333	-40.329	6.101405333333331	-39.8553	4.954005666666666	-40.822	5.510755333333334	-39.699600000000004	5.516619	-41.3115	5.849265333333335	-40.2003	5.140276999999999	-40.9829	5.7086890000000015	-39.882	5.101193666666668	-41.3912	5.689695666666667	-40.2869	7.295407333333333	-35.984300000000005	5.786787000000001	-39.098400000000005	6.6448350000000005	-38.0348	6.8125296666666655	-37.163199999999996	6.298357	-38.880300000000005	6.368152666666668	-39.1985	5.677299333333333	-39.3441	6.282051	-39.1467	5.903398333333333	-39.466800000000006	5.7329463333333335	-40.1982	6.102337333333335	-39.85680000000001	5.511631333333335	-39.7038	5.852787333333334	-40.214800000000004	5.7050930000000015	-39.8989
250	2.5	5.862200333333334	-40.3318	6.099777666666667	-39.85680000000001	4.946527000000001	-40.82490000000001	5.508064999999999	-39.701	5.503643666666667	-41.3153	5.8457609999999995	-40.201800000000006	5.1339109999999994	-40.9853	5.706885000000001	-39.8834	5.094593	-41.3938	5.687719666666666	-40.2885	7.295082	-35.9865	5.784648666666665	-39.1	6.644069	-38.0369	6.812095999999998	-37.1653	6.297568333333333	-38.88219999999999	6.367167666666666	-39.19980000000001	5.674966333333334	-39.3455	6.27999	-39.14790000000001	5.901897	-39.468199999999996	5.731021666666667	-40.1997	6.100690666666666	-39.8583	5.508947	-39.7052	5.849213666666667	-40.2162	5.703347666666665	-39.9002
251	2.51	5.858563333333333	-40.334500000000006	6.0981890000000005	-39.8583	4.939199000000001	-40.8278	5.505439333333333	-39.7024	5.490926000000001	-41.3191	5.842333333333334	-40.203300000000006	5.127662	-40.98780000000001	5.705203333333333	-39.884699999999995	5.088069999999999	-41.396499999999996	5.685789000000001	-40.29	7.294749999999999	-35.988699999999994	5.782664333333333	-39.101499999999994	6.643310333333334	-38.038999999999994	6.811583000000001	-37.1673	6.296772666666667	-38.88399999999999	6.366224000000001	-39.2011	5.672566000000001	-39.3468	6.277996000000001	-39.14919999999999	5.900424333333334	-39.4695	5.729109666666668	-40.20119999999999	6.099081333333333	-39.8597	5.506318333333332	-39.7065	5.8457180000000015	-40.2176	5.701560333333334	-39.901599999999995
252	2.52	5.855039666666667	-40.337300000000006	6.096639333333333	-39.8598	4.931968333333332	-40.8307	5.5028716666666675	-39.7038	5.478461333333334	-41.322900000000004	5.838979666666666	-40.2048	5.121435333333333	-40.9903	5.703620333333333	-39.8861	5.081627	-41.399100000000004	5.683900333333335	-40.2915	7.294432333333333	-35.9908	5.780697333333333	-39.1032	6.642567333333333	-38.0411	6.811027	-37.1695	6.295973666666667	-38.8859	6.365284666666667	-39.2023	5.670311666666668	-39.348099999999995	6.2760403333333326	-39.150400000000005	5.899095333333333	-39.4707	5.727311333333333	-40.2026	6.097512999999998	-39.86109999999999	5.503741000000001	-39.707899999999995	5.842294000000001	-40.219	5.699879999999999	-39.902899999999995
253	2.53	5.851584666666667	-40.34	6.095124999999999	-39.8612	4.924918666666667	-40.833600000000004	5.500405	-39.7051	5.466233999999999	-41.3267	5.8356976666666664	-40.206300000000006	5.115327666666667	-40.99269999999999	5.701827666666666	-39.88759999999999	5.075442	-41.401599999999995	5.682015333333334	-40.293	7.294109666666667	-35.992999999999995	5.778673333333333	-39.1047	6.641835666666667	-38.0432	6.810419666666666	-37.171499999999995	6.295193666666666	-38.887800000000006	6.364378666666667	-39.2037	5.668102333333334	-39.3494	6.274142666666666	-39.1517	5.897771333333334	-39.472	5.725553333333334	-40.2041	6.0959796666666675	-39.8626	5.501217333333333	-39.7092	5.838936333333334	-40.220400000000005	5.6982610000000005	-39.9042
254	2.54	5.848288333333333	-40.342699999999994	6.093646666666666	-39.8627	4.917988666666665	-40.836400000000005	5.497939333333333	-39.7065	5.454256333333333	-41.3305	5.832487333333334	-40.2078	5.1093833333333345	-40.995200000000004	5.7000826666666695	-39.889	5.069264666666666	-41.4043	5.680162333333332	-40.2945	7.293766333333333	-35.9952	5.776736333333334	-39.106300000000005	6.641116333333333	-38.045300000000005	6.809927666666668	-37.1736	6.294422666666667	-38.8897	6.363483666666667	-39.2049	5.665926	-39.35080000000001	6.272297666666668	-39.152899999999995	5.896487333333332	-39.473400000000005	5.723747666666666	-40.205600000000004	6.094484666666667	-39.8641	5.4987433333333335	-39.7106	5.835657666666667	-40.2218	5.696629999999999	-39.9054
255	2.55	5.8450256666666665	-40.345400000000005	6.092202333333333	-39.8641	4.9111823333333335	-40.8393	5.495614333333333	-39.707899999999995	5.442511999999999	-41.3342	5.829344666666667	-40.209300000000006	5.103604000000001	-40.9975	5.698559666666667	-39.8904	5.063214	-41.4069	5.678384666666665	-40.296	7.293418	-35.9974	5.77489	-39.1079	6.640398999999999	-38.0473	6.809354	-37.175599999999996	6.293671666666667	-38.8916	6.3626059999999995	-39.206199999999995	5.663686333333333	-39.352199999999996	6.2704976666666665	-39.1541	5.8950753333333346	-39.47469999999999	5.722038333333334	-40.2071	6.093021666666668	-39.8655	5.496318666666666	-39.7119	5.832453666666667	-40.22319999999999	5.695042666666667	-39.906800000000004
256	2.56	5.841872	-40.348099999999995	6.090789333333333	-39.8656	4.904482333333333	-40.8422	5.493217666666667	-39.709300000000006	5.431009333333333	-41.338	5.826269000000001	-40.2108	5.097962333333333	-40.999900000000004	5.6969763333333345	-39.891799999999996	5.057345	-41.4095	5.676659333333333	-40.297399999999996	7.293091	-35.999500000000005	5.773081000000001	-39.1094	6.639701	-38.049400000000006	6.808998333333334	-37.177499999999995	6.292944333333332	-38.893499999999996	6.361761	-39.207499999999996	5.661587666666667	-39.3535	6.268741333333334	-39.155300000000004	5.89376	-39.476	5.720382333333333	-40.2085	6.091592333333334	-39.8669	5.493941	-39.713300000000004	5.829315666666667	-40.2246	5.693442666666666	-39.9081
257	2.57	5.838755333333333	-40.35080000000001	6.089410666666667	-39.867	4.897900333333333	-40.845	5.490898666666667	-39.7106	5.419723000000002	-41.341699999999996	5.823261	-40.212199999999996	5.092421333333334	-41.002300000000005	5.695548333333332	-39.893100000000004	5.051557999999999	-41.4121	5.6749600000000004	-40.2989	7.292778333333332	-36.0017	5.771285333333333	-39.1109	6.639010333333334	-38.051500000000004	6.808602333333334	-37.179500000000004	6.292227	-38.8954	6.360922333333334	-39.208800000000004	5.659571333333333	-39.354800000000004	6.267031999999999	-39.1566	5.892457666666668	-39.4773	5.718683666666666	-40.21	6.090194333333333	-39.86840000000001	5.491611333333335	-39.7146	5.8262350000000005	-40.2259	5.691886666666665	-39.9094
258	2.58	5.835801000000001	-40.3534	6.0880616666666665	-39.868500000000004	4.891409333333333	-40.84790000000001	5.488611666666667	-39.711999999999996	5.408662333333335	-41.3454	5.820317666666667	-40.21369999999999	5.086955333333332	-41.0047	5.694198666666666	-39.894400000000005	5.045874666666665	-41.41459999999999	5.673280666666666	-40.3004	7.292441666666668	-36.0039	5.769556666666666	-39.112500000000004	6.638321	-38.05350000000001	6.808168999999999	-37.1815	6.291540666666667	-38.8972	6.360104666666668	-39.21	5.657589	-39.356	6.265361666666667	-39.15780000000001	5.891283999999999	-39.4786	5.717098333333333	-40.2115	6.088828333333334	-39.869800000000005	5.489326666666667	-39.716	5.823222666666667	-40.2273	5.690401	-39.910599999999995
259	2.59	5.832904666666666	-40.3561	6.086743333333334	-39.8699	4.885070333333332	-40.850699999999996	5.486349666666667	-39.7134	5.397833666666667	-41.3491	5.817434	-40.2152	5.0816083333333335	-41.0071	5.692709666666668	-39.8958	5.040295666666666	-41.417199999999994	5.671630666666667	-40.30180000000001	7.292108	-36.006	5.767966000000001	-39.1139	6.637649000000001	-38.0556	6.8076333333333325	-37.183600000000006	6.290928666666667	-38.899	6.359306	-39.2113	5.6556603333333335	-39.3573	6.263730666666666	-39.159	5.890170666666666	-39.47990000000001	5.715506	-40.212900000000005	6.087493	-39.871199999999995	5.487085666666666	-39.717299999999994	5.820281666666665	-40.228699999999996	5.688946333333334	-39.912000000000006
260	2.6	5.830056999999999	-40.3587	6.085451	-39.8714	4.878896666666666	-40.853500000000004	5.484129333333334	-39.714800000000004	5.3872089999999995	-41.3528	5.8146093333333315	-40.216699999999996	5.076377	-41.0095	5.691208666666667	-39.8973	5.0347963333333325	-41.419900000000005	5.670063666666667	-40.3033	7.291783333333332	-36.008199999999995	5.766324666666666	-39.1155	6.636981333333335	-38.057599999999994	6.807112999999999	-37.1856	6.290332333333334	-38.900800000000004	6.358518666666666	-39.2126	5.653769999999999	-39.3586	6.262141666666666	-39.160199999999996	5.888966666666666	-39.481199999999994	5.713907666666666	-40.2143	6.086188000000001	-39.872699999999995	5.484890333333333	-39.7186	5.817403666666666	-40.2301	5.687365333333333	-39.91330000000001
261	2.61	5.827269333333332	-40.3613	6.084188666666667	-39.8728	4.872744666666667	-40.856300000000005	5.48199	-39.7161	5.376763333333334	-41.3564	5.811847333333334	-40.2181	5.071269666666667	-41.01180000000001	5.689673333333334	-39.8987	5.029417333333333	-41.422399999999996	5.6684443333333325	-40.3048	7.291464666666666	-36.0103	5.764683000000001	-39.117	6.636323666666667	-38.05969999999999	6.806552666666666	-37.187599999999996	6.289599999999999	-38.902699999999996	6.357749	-39.2139	5.651884333333333	-39.359899999999996	6.2605916666666666	-39.161500000000004	5.887808333333334	-39.482499999999995	5.712455666666669	-40.2158	6.0849079999999995	-39.8741	5.482735666666668	-39.72	5.814571666666667	-40.2314	5.685992999999999	-39.91459999999999
262	2.62	5.824653666666666	-40.3639	6.082951999999998	-39.8742	4.866743333333333	-40.859100000000005	5.479882	-39.7175	5.366530000000001	-41.360099999999996	5.809139333333332	-40.21959999999999	5.0662563333333335	-41.0142	5.688258333333333	-39.9	5.024083	-41.425	5.666896666666668	-40.3062	7.291100000000001	-36.0125	5.763047333333333	-39.118599999999994	6.635672333333333	-38.061699999999995	6.806128666666669	-37.1895	6.288883333333334	-38.9045	6.356996666666666	-39.2151	5.649999	-39.3612	6.259066333333334	-39.162699999999994	5.886708333333334	-39.4837	5.710932333333333	-40.217299999999994	6.083656333333333	-39.8755	5.480622333333334	-39.7213	5.811802	-40.232800000000005	5.684611333333335	-39.915800000000004
263	2.63	5.82206	-40.3664	6.081740666666666	-39.875699999999995	4.860894000000001	-40.8618	5.477906000000001	-39.71880000000001	5.356491999999999	-41.363699999999994	5.806489	-40.2211	5.061276	-41.0166	5.686944666666665	-39.9014	5.018933333333336	-41.4275	5.665338666666667	-40.30780000000001	7.290763999999999	-36.014599999999994	5.761337666666667	-39.1201	6.63503	-38.06369999999999	6.805638	-37.1916	6.288281333333334	-38.9062	6.3562476666666665	-39.2164	5.648093666666667	-39.3626	6.257592333333333	-39.1639	5.885649	-39.485	5.709402333333333	-40.2187	6.082430666666667	-39.8769	5.478549333333333	-39.7226	5.809095999999999	-40.2342	5.683237333333333	-39.9172
264	2.64	5.819525	-40.369	6.080555	-39.8771	4.855121	-40.864599999999996	5.475879000000002	-39.720099999999995	5.346641666666666	-41.3674	5.803894666666666	-40.222500000000004	5.056363666666667	-41.0189	5.685537999999999	-39.902699999999996	5.013875333333333	-41.43	5.663813	-40.3092	7.290396999999999	-36.0167	5.759871	-39.1216	6.634396333333333	-38.0657	6.805148999999999	-37.1935	6.287625000000001	-38.9081	6.355523000000001	-39.2176	5.646302333333334	-39.3639	6.256151666666666	-39.1651	5.88449	-39.48630000000001	5.708007333333333	-40.220099999999995	6.081230333333333	-39.878299999999996	5.4765146666666675	-39.724000000000004	5.806447	-40.2356	5.681778000000002	-39.9185
265	2.65	5.817040333333332	-40.3716	6.0793946666666665	-39.8785	4.849422	-40.8673	5.4739710000000015	-39.7215	5.336990000000002	-41.370999999999995	5.801350333333334	-40.224000000000004	5.051644	-41.021300000000004	5.684326666666667	-39.904	5.008862666666668	-41.432599999999994	5.662295333333335	-40.3107	7.2900773333333335	-36.0189	5.758383333333333	-39.1231	6.633762666666667	-38.067800000000005	6.804687666666669	-37.1955	6.286974333333333	-38.91	6.354808666666666	-39.2189	5.6446103333333335	-39.3651	6.254743666666667	-39.1663	5.883416333333333	-39.487500000000004	5.706562333333333	-40.2216	6.080055	-39.8797	5.474519666666666	-39.725300000000004	5.803847333333333	-40.236900000000006	5.680431333333333	-39.9198
266	2.66	5.814617666666666	-40.3741	6.078256333333332	-39.879900000000006	4.843830666666666	-40.8701	5.471993333333333	-39.7229	5.327520333333334	-41.3746	5.798859666666666	-40.2254	5.046843000000001	-41.0236	5.683132333333334	-39.905300000000004	5.0039023333333335	-41.435100000000006	5.660910666666667	-40.312099999999994	7.289715	-36.021	5.756851333333333	-39.124599999999994	6.6331430000000005	-38.0698	6.804215666666667	-37.1975	6.286096333333333	-38.91180000000001	6.354100666666667	-39.220099999999995	5.642950333333332	-39.3664	6.25336	-39.167500000000004	5.882380666666665	-39.4889	5.705205333333333	-40.223	6.078904	-39.8812	5.472562333333333	-39.72659999999999	5.801293666666667	-40.2383	5.679118333333333	-39.9212
267	2.67	5.81229	-40.376599999999996	6.077139333333332	-39.881400000000006	4.838349333333334	-40.8728	5.470038999999999	-39.724199999999996	5.318235333333333	-41.3782	5.796420333333332	-40.2269	5.042308333333333	-41.02590000000001	5.681848333333334	-39.906699999999994	4.999054666666667	-41.437599999999996	5.659475333333333	-40.313500000000005	7.289402666666666	-36.0231	5.755377666666666	-39.12619999999999	6.632527999999999	-38.0718	6.803735666666667	-37.1995	6.285489999999999	-38.9136	6.353411666666665	-39.221399999999996	5.641253666666668	-39.3677	6.252020666666667	-39.168699999999994	5.881324333333334	-39.4901	5.703826333333334	-40.2244	6.077774333333335	-39.8826	5.470638333333334	-39.7279	5.798799000000001	-40.239599999999996	5.677865	-39.9223
268	2.68	5.810007333333332	-40.3791	6.076046666666668	-39.8828	4.83289	-40.8756	5.4681603333333335	-39.7255	5.309123000000001	-41.381699999999995	5.794027333333333	-40.228300000000004	5.037822333333333	-41.0283	5.680566333333335	-39.9081	4.994294	-41.4401	5.658091333333333	-40.315	7.2890836666666665	-36.0253	5.753923999999999	-39.1276	6.6319110000000006	-38.073800000000006	6.803312000000001	-37.2014	6.284844666666666	-38.915400000000005	6.352729	-39.2226	5.639596666666666	-39.369	6.250716333333332	-39.1699	5.880272333333334	-39.4914	5.702510333333334	-40.22580000000001	6.076666000000001	-39.88399999999999	5.468752000000001	-39.7292	5.796358999999998	-40.24100000000001	5.676594333333332	-39.92359999999999
269	2.69	5.807748	-40.3816	6.074973333333334	-39.8842	4.827547666666667	-40.878299999999996	5.46633	-39.7269	5.3001890000000005	-41.3853	5.791686333333334	-40.229800000000004	5.0332843333333335	-41.030699999999996	5.6794020000000005	-39.9094	4.989703	-41.4427	5.6566513333333335	-40.316500000000005	7.288763666666667	-36.027300000000004	5.752532000000001	-39.1291	6.631308333333333	-38.07580000000001	6.802844666666667	-37.2033	6.284174666666664	-38.9172	6.352061333333333	-39.22390000000001	5.637993333333332	-39.370200000000004	6.249429666666666	-39.1711	5.879346333333334	-39.4927	5.701176333333334	-40.2273	6.075580333333334	-39.885400000000004	5.466900333333333	-39.7305	5.793966999999999	-40.2423	5.675379333333335	-39.9249
270	2.7	5.805564666666667	-40.3841	6.073921333333334	-39.885600000000004	4.822323666666668	-40.881	5.464507333333334	-39.728300000000004	5.291442666666668	-41.3888	5.7893870000000005	-40.231199999999994	5.028897333333333	-41.033	5.678103000000001	-39.9108	4.985124000000001	-41.4451	5.6553123333333355	-40.3179	7.2884356666666665	-36.0295	5.751161333333334	-39.1307	6.630709333333334	-38.0778	6.802472333333333	-37.20519999999999	6.283486999999999	-38.919000000000004	6.351406666666667	-39.2251	5.636508666666666	-39.3714	6.248175333333333	-39.1723	5.878311666666666	-39.494	5.699823666666664	-40.228699999999996	6.074514333333332	-39.88680000000001	5.465080666666667	-39.73180000000001	5.791612333333334	-40.24369999999999	5.674188666666667	-39.9261
271	2.71	5.8034550000000005	-40.3866	6.072889333333333	-39.887	4.817198333333335	-40.883700000000005	5.4627550000000005	-39.7296	5.282839666666666	-41.3923	5.787137666666667	-40.23259999999999	5.024573666666667	-41.03530000000001	5.676845666666668	-39.9121	4.980571999999999	-41.4477	5.654008000000001	-40.319300000000005	7.288099333333334	-36.0316	5.749811666666667	-39.13219999999999	6.630113666666667	-38.0798	6.802000333333335	-37.20719999999999	6.282794	-38.92080000000001	6.350762	-39.2264	5.634972666666667	-39.3728	6.246944333333332	-39.1735	5.877339333333333	-39.495200000000004	5.698614666666667	-40.2301	6.073469666666667	-39.888099999999994	5.4632950000000005	-39.7332	5.789308666666666	-40.245	5.672900000000001	-39.927499999999995
272	2.72	5.801366000000001	-40.3891	6.071873333333334	-39.888400000000004	4.812172666666666	-40.8864	5.4610346666666665	-39.7309	5.274400333333334	-41.3958	5.784931333333332	-40.234100000000005	5.020492333333333	-41.037499999999994	5.675645666666665	-39.9135	4.976184666666667	-41.450199999999995	5.652745333333335	-40.3207	7.287761333333333	-36.0337	5.748385000000001	-39.1337	6.629528333333335	-38.08180000000001	6.801518000000001	-37.2091	6.282096666666666	-38.9226	6.350120666666666	-39.2276	5.633481000000001	-39.374	6.245752	-39.174699999999994	5.876401666666667	-39.4965	5.697345333333333	-40.2315	6.072444333333334	-39.889599999999994	5.4615409999999995	-39.734500000000004	5.787054666666666	-40.2464	5.671799333333334	-39.9287
273	2.73	5.799349333333335	-40.3915	6.070878000000001	-39.8898	4.807185666666667	-40.8891	5.459341666666668	-39.73219999999999	5.266114333333333	-41.399300000000004	5.7827693333333325	-40.2355	5.016386000000001	-41.039899999999996	5.674472666666667	-39.9148	4.971823666666666	-41.4526	5.651465666666668	-40.322199999999995	7.287443999999999	-36.0358	5.747107666666666	-39.1352	6.628939333333334	-38.0837	6.800908666666667	-37.211099999999995	6.281395333333334	-38.924400000000006	6.349502333333333	-39.228899999999996	5.631991999999999	-39.3753	6.244586666666668	-39.1759	5.875539333333333	-39.497699999999995	5.696046	-40.2329	6.071436666666666	-39.8909	5.459818666666665	-39.735800000000005	5.784848333333332	-40.247699999999995	5.670795666666668	-39.9299
274	2.74	5.797396	-40.3939	6.069899000000001	-39.8912	4.802226000000001	-40.891799999999996	5.457612999999999	-39.7336	5.257973333333335	-41.402800000000006	5.7806479999999985	-40.236900000000006	5.012307666666667	-41.042199999999994	5.673334	-39.916199999999996	4.967619333333333	-41.4551	5.650135666666666	-40.3236	7.287129666666667	-36.03790000000001	5.745798333333334	-39.1366	6.6283633333333345	-38.0857	6.800422	-37.2131	6.280592000000001	-38.926300000000005	6.348881	-39.2301	5.630548	-39.3765	6.243432333333334	-39.177099999999996	5.874556999999999	-39.499	5.694876333333332	-40.2343	6.070446	-39.8923	5.458128	-39.7371	5.782661333333334	-40.2491	5.669697999999999	-39.9311
275	2.75	5.79547	-40.3964	6.0689400000000004	-39.8926	4.797411333333334	-40.894400000000005	5.455929666666665	-39.734899999999996	5.249991333333335	-41.40630000000001	5.778567666666669	-40.2383	5.008374	-41.0444	5.672212333333333	-39.917500000000004	4.963395333333334	-41.4576	5.648897666666666	-40.325	7.286806999999999	-36.0399	5.744599333333332	-39.138099999999994	6.6277859999999995	-38.0877	6.800010333333334	-37.214999999999996	6.279861666666666	-38.9281	6.348268333333334	-39.231300000000005	5.629032333333333	-39.37780000000001	6.242318999999999	-39.1783	5.873655666666667	-39.50019999999999	5.693693333333335	-40.2357	6.069473000000001	-39.893699999999995	5.456463666666667	-39.7384	5.780519333333333	-40.2504	5.668554666666667	-39.9324
276	2.76	5.793579666666668	-40.3987	6.067994999999998	-39.894	4.792681	-40.8971	5.454294000000001	-39.7363	5.242162000000001	-41.4097	5.776526333333333	-40.2398	5.004457	-41.046600000000005	5.671171000000001	-39.918800000000005	4.959279333333333	-41.46	5.647709999999999	-40.3264	7.286470666666665	-36.042	5.743261333333332	-39.139599999999994	6.627211333333334	-38.0897	6.799431	-37.2169	6.279125333333334	-38.9299	6.347678333333332	-39.232499999999995	5.627614333333335	-39.3791	6.241219333333333	-39.1794	5.872840666666666	-39.5014	5.692476333333333	-40.237199999999994	6.068518	-39.8951	5.454830333333334	-39.739599999999996	5.778445666666666	-40.2517	5.667382333333332	-39.933699999999995
277	2.77	5.791769666666668	-40.40119999999999	6.067066666666667	-39.895399999999995	4.7880606666666665	-40.899699999999996	5.452699999999999	-39.7376	5.234459666666667	-41.413199999999996	5.774527333333334	-40.2412	5.000598666666666	-41.049	5.670214333333333	-39.92009999999999	4.955193333333333	-41.4625	5.646530333333333	-40.3278	7.286118000000001	-36.04409999999999	5.742026666666666	-39.1411	6.626641000000001	-38.0916	6.799092	-37.2188	6.278435333333332	-38.93169999999999	6.347083666666666	-39.2338	5.626265999999999	-39.380300000000005	6.240145333333333	-39.1806	5.871988666666667	-39.502700000000004	5.691297	-40.238499999999995	6.067578999999999	-39.896499999999996	5.453225000000001	-39.7409	5.776405	-40.2531	5.666271333333333	-39.935
278	2.78	5.789981000000001	-40.4035	6.066154666666667	-39.896800000000006	4.7835073333333336	-40.902300000000004	5.451163333333332	-39.7389	5.226902	-41.416599999999995	5.772565000000001	-40.242599999999996	4.996788333333333	-41.051300000000005	5.669190666666665	-39.921400000000006	4.951268666666666	-41.4649	5.645357	-40.32919999999999	7.285764666666669	-36.0462	5.740780666666667	-39.1426	6.626077333333332	-38.093599999999995	6.798736333333333	-37.2207	6.2776766666666655	-38.933499999999995	6.346495999999999	-39.235	5.624913000000001	-39.3816	6.239095333333333	-39.1818	5.8711590000000005	-39.5039	5.690204	-40.2399	6.066657	-39.89790000000001	5.451648000000002	-39.7422	5.774393333333334	-40.254400000000004	5.665485333333334	-39.9361
279	2.79	5.7882196666666665	-40.4059	6.065255333333335	-39.898199999999996	4.778998333333334	-40.905	5.449643000000001	-39.740199999999994	5.2194986666666665	-41.42	5.770639000000001	-40.244	4.993166	-41.0535	5.668078333333335	-39.9228	4.947368000000001	-41.467400000000005	5.6441996666666645	-40.330600000000004	7.285428	-36.0483	5.739569333333334	-39.144099999999995	6.625508999999999	-38.095499999999994	6.798286999999999	-37.222500000000004	6.277044999999999	-38.935199999999995	6.345931000000001	-39.2362	5.623532	-39.3828	6.238059000000001	-39.18299999999999	5.870305333333333	-39.5051	5.689114666666666	-40.2413	6.065748333333333	-39.89919999999999	5.450098	-39.743500000000004	5.772420333333333	-40.2557	5.664336333333334	-39.937400000000004
280	2.8	5.786482000000001	-40.408300000000004	6.0643720000000005	-39.8996	4.774521000000001	-40.9077	5.448136	-39.7415	5.212205666666667	-41.42340000000001	5.768749333333333	-40.245400000000004	4.989570333333334	-41.055699999999995	5.667011666666667	-39.924099999999996	4.943502999999999	-41.4698	5.643025666666666	-40.3321	7.285103666666667	-36.0504	5.738348333333334	-39.1455	6.624955	-38.0975	6.797806666666665	-37.2244	6.276504	-38.937	6.345357666666668	-39.23740000000001	5.622228000000001	-39.3841	6.237046000000001	-39.1841	5.869620666666666	-39.5063	5.688049666666667	-40.242599999999996	6.064853666666667	-39.9006	5.448574	-39.744800000000005	5.770491999999999	-40.257099999999994	5.663338666666666	-39.9386
281	2.81	5.784834000000001	-40.410599999999995	6.063503999999999	-39.900999999999996	4.770141	-40.91030000000001	5.446629333333333	-39.74280000000001	5.205042000000001	-41.4268	5.766896999999999	-40.2468	4.9859469999999995	-41.058	5.666025333333334	-39.925399999999996	4.939722333333333	-41.4722	5.641891666666667	-40.3335	7.284795333333333	-36.0524	5.737244666666666	-39.147	6.624398333333332	-38.0994	6.797217666666667	-37.2264	6.275690333333332	-38.9389	6.344805666666667	-39.238699999999994	5.620956666666667	-39.3853	6.236061666666667	-39.1853	5.8688286666666665	-39.5075	5.686923666666667	-40.244099999999996	6.0639743333333325	-39.902	5.4470736666666655	-39.7461	5.768598666666665	-40.2584	5.662260333333332	-39.9399
282	2.82	5.7831963333333345	-40.4129	6.0626489999999995	-39.9024	4.765858333333332	-40.912800000000004	5.445159333333334	-39.744099999999996	5.198016333333333	-41.43019999999999	5.765076333333332	-40.2482	4.982398666666667	-41.0603	5.6650773333333335	-39.926700000000004	4.935989333333334	-41.4747	5.6407549999999995	-40.3348	7.2844739999999994	-36.054500000000004	5.736190333333334	-39.14840000000001	6.623847666666666	-38.1014	6.796726666666667	-37.2283	6.275092999999998	-38.940599999999996	6.3442490000000005	-39.2399	5.619652666666669	-39.3866	6.235092333333332	-39.1865	5.867968333333335	-39.5088	5.685799666666668	-40.2455	6.063108333333333	-39.9033	5.445600666666666	-39.7473	5.766731000000001	-40.259699999999995	5.661196666666665	-39.941199999999995
283	2.83	5.781599	-40.4153	6.061806000000001	-39.9037	4.761704000000001	-40.9154	5.443716333333333	-39.74530000000001	5.191113333333333	-41.4336	5.7632906666666655	-40.249599999999994	4.978976333333334	-41.0624	5.664102666666666	-39.928	4.932256	-41.47709999999999	5.639700000000001	-40.33630000000001	7.284143666666667	-36.0565	5.735068	-39.149800000000006	6.623302666666665	-38.1033	6.796211666666665	-37.230199999999996	6.274294666666666	-38.9424	6.343695999999999	-39.2411	5.6184470000000015	-39.387800000000006	6.234141999999999	-39.187599999999996	5.867091	-39.510000000000005	5.684697333333333	-40.246900000000004	6.062257333333334	-39.90469999999999	5.444152	-39.7486	5.7649	-40.260999999999996	5.6601783333333335	-39.942400000000006
284	2.84	5.779981666666668	-40.4176	6.0609763333333335	-39.9051	4.757557666666667	-40.918000000000006	5.4422830000000015	-39.7467	5.184338666666665	-41.43690000000001	5.761538333333332	-40.251000000000005	4.975579333333334	-41.064800000000005	5.6631350000000005	-39.929199999999994	4.9286166666666675	-41.4795	5.638593333333335	-40.3377	7.283794	-36.058600000000006	5.733978333333331	-39.1513	6.622761000000001	-38.105199999999996	6.795774666666667	-37.232	6.273747000000001	-38.9441	6.3431653333333315	-39.2423	5.617229	-39.389	6.233205666666666	-39.1888	5.866317999999999	-39.511300000000006	5.683646666666667	-40.2483	6.061418666666667	-39.9061	5.442725666666667	-39.749900000000004	5.763106333333334	-40.26230000000001	5.659280999999999	-39.943599999999996
285	2.85	5.778488333333335	-40.4199	6.060157	-39.906499999999994	4.753476666666667	-40.92059999999999	5.440829333333334	-39.7481	5.177684666666666	-41.4403	5.759814666666666	-40.2524	4.972214666666665	-41.066900000000004	5.662299	-39.9306	4.9250843333333325	-41.4819	5.637531333333336	-40.339	7.283447333333333	-36.0607	5.7328779999999995	-39.152699999999996	6.622217333333333	-38.10719999999999	6.795247999999999	-37.2341	6.273178666666667	-38.945800000000006	6.342628333333333	-39.2435	5.616023333333334	-39.3902	6.232293666666665	-39.1899	5.865469	-39.51259999999999	5.6826186666666665	-40.249599999999994	6.060593333333333	-39.9074	5.441323666666666	-39.75119999999999	5.7613493333333325	-40.2636	5.658296333333333	-39.9449
286	2.86	5.776976333333333	-40.4222	6.059352	-39.9078	4.749425666666667	-40.9232	5.439529333333332	-39.749300000000005	5.171158666666667	-41.443599999999996	5.758125666666667	-40.2538	4.968855000000001	-41.069300000000005	5.661182	-39.932	4.921557333333333	-41.484300000000005	5.636443000000001	-40.34049999999999	7.2831280000000005	-36.0627	5.731837666666666	-39.1542	6.621683	-38.1091	6.794786666666666	-37.2359	6.272589	-38.9476	6.342096333333334	-39.244699999999995	5.614902000000001	-39.3914	6.231400666666668	-39.1911	5.86461	-39.5138	5.681604999999999	-40.251000000000005	6.059776333333334	-39.9088	5.4399429999999995	-39.7524	5.759617666666665	-40.2649	5.657343000000002	-39.9461
287	2.87	5.775493000000001	-40.4245	6.058557666666666	-39.9092	4.745413666666666	-40.9258	5.438213	-39.7506	5.164728333333332	-41.4469	5.756464333333335	-40.255199999999995	4.965523666666668	-41.0715	5.660179333333333	-39.9333	4.918097666666666	-41.48669999999999	5.635398	-40.341800000000006	7.282781333333333	-36.0648	5.730756333333334	-39.1556	6.621143666666667	-38.111	6.794346	-37.2377	6.271983333333333	-38.94930000000001	6.341582	-39.2459	5.61375	-39.3926	6.230525666666667	-39.192299999999996	5.863949666666666	-39.51499999999999	5.680666	-40.252300000000005	6.058973333333333	-39.9101	5.4385856666666665	-39.753699999999995	5.757911333333332	-40.2662	5.656448	-39.947199999999995
288	2.88	5.774021666666666	-40.42680000000001	6.057774666666665	-39.910599999999995	4.741459	-40.9283	5.436876666666667	-39.7518	5.158411666666667	-41.450199999999995	5.7548303333333335	-40.2565	4.9623420000000005	-41.073699999999995	5.659225999999999	-39.9346	4.914754333333334	-41.48909999999999	5.634369333333334	-40.343199999999996	7.282477	-36.0668	5.7296656666666665	-39.1571	6.620615333333332	-38.1129	6.793814000000001	-37.239599999999996	6.271361333333334	-38.9511	6.341061000000002	-39.2471	5.612621333333332	-39.3939	6.229658999999999	-39.193400000000004	5.863172666666666	-39.5162	5.679655000000001	-40.253699999999995	6.058181666666666	-39.911500000000004	5.437249333333333	-39.754999999999995	5.756241666666667	-40.2676	5.655794666666666	-39.9484
289	2.89	5.772591333333334	-40.429	6.057003333333333	-39.9119	4.737574	-40.930800000000005	5.435582999999999	-39.753099999999996	5.152206000000001	-41.453500000000005	5.753224999999999	-40.2579	4.959128333333334	-41.076	5.658446666666667	-39.9358	4.9114629999999995	-41.4915	5.633338333333334	-40.34459999999999	7.2821679999999995	-36.0688	5.728586000000001	-39.1586	6.620089666666668	-38.1148	6.793403333333333	-37.2415	6.270629666666666	-38.9528	6.340554999999998	-39.248400000000004	5.611440666666667	-39.39509999999999	6.228815	-39.1945	5.862448	-39.517500000000005	5.678733333333333	-40.2551	6.057401	-39.912800000000004	5.4359346666666655	-39.7562	5.754585666666669	-40.2689	5.654795666666667	-39.9497
290	2.9	5.771236666666667	-40.4313	6.0562406666666675	-39.91330000000001	4.733750333333334	-40.9334	5.43426	-39.754400000000004	5.146107	-41.4568	5.751649333333334	-40.2593	4.956011999999999	-41.078199999999995	5.657677000000001	-39.937	4.908170666666667	-41.49380000000001	5.632369333333334	-40.346	7.281842999999999	-36.0708	5.727564666666667	-39.160000000000004	6.619563333333333	-38.116699999999994	6.792959	-37.2434	6.269973666666667	-38.9546	6.340047666666666	-39.2495	5.6103043333333344	-39.3964	6.227985666666667	-39.1957	5.861623999999998	-39.518699999999995	5.6777913333333325	-40.256400000000006	6.056630333333333	-39.914199999999994	5.434639666666666	-39.7575	5.752973666666667	-40.270199999999996	5.653860666666666	-39.951
291	2.91	5.7698789999999995	-40.433499999999995	6.0554879999999995	-39.914699999999996	4.729966666666667	-40.935900000000004	5.433007333333334	-39.7557	5.140119666666666	-41.4601	5.750099666666667	-40.2607	4.952939	-41.080400000000004	5.656805000000001	-39.938300000000005	4.904914333333333	-41.496199999999995	5.631427666666666	-40.347300000000004	7.281518666666667	-36.072900000000004	5.726558666666667	-39.161500000000004	6.619038333333334	-38.118599999999994	6.792452999999999	-37.2452	6.269238666666666	-38.956300000000006	6.339542333333335	-39.250699999999995	5.609121999999999	-39.3976	6.227165666666666	-39.1968	5.860947333333333	-39.519800000000004	5.676857666666666	-40.2578	6.055871	-39.9155	5.4333643333333335	-39.7587	5.751392666666667	-40.271499999999996	5.652838	-39.9522
292	2.92	5.768513	-40.4358	6.0547450000000005	-39.916	4.726304666666667	-40.9384	5.431808999999999	-39.7569	5.134235333333334	-41.463300000000004	5.748579333333334	-40.262	4.949928333333333	-41.0827	5.655884666666667	-39.9396	4.901762	-41.498599999999996	5.630450333333332	-40.348699999999994	7.281188000000001	-36.0749	5.725588333333333	-39.1629	6.618520000000001	-38.1205	6.791956666666667	-37.247099999999996	6.268516333333332	-38.958099999999995	6.339051999999999	-39.2519	5.608082999999999	-39.3988	6.226372	-39.198	5.860278000000002	-39.521	5.675909	-40.25919999999999	6.055119666666667	-39.916900000000005	5.432108666666667	-39.760000000000005	5.749843	-40.2728	5.6520280000000005	-39.9534
293	2.93	5.7672126666666665	-40.438	6.054013333333333	-39.917300000000004	4.722704333333332	-40.9409	5.430623333333333	-39.7582	5.128457666666667	-41.4666	5.747083333333334	-40.263400000000004	4.946938666666667	-41.0849	5.654972999999999	-39.9409	4.898617666666667	-41.5009	5.629503000000001	-40.349999999999994	7.280888666666667	-36.0769	5.724581333333334	-39.1644	6.618004666666668	-38.1224	6.791442000000003	-37.2489	6.267816999999999	-38.9599	6.33856	-39.253099999999996	5.607013333333333	-39.4	6.225585666666666	-39.1991	5.859543	-39.5222	5.6749626666666675	-40.26050000000001	6.054379666666668	-39.91819999999999	5.430873	-39.761199999999995	5.748322333333333	-40.274	5.651121666666667	-39.9546
294	2.94	5.765958333333333	-40.4402	6.05329	-39.918699999999994	4.719153333333333	-40.943400000000004	5.429405	-39.7595	5.122772999999999	-41.4698	5.745611666666666	-40.2648	4.9441510000000015	-41.086999999999996	5.654228000000002	-39.9422	4.8955123333333335	-41.5033	5.628492000000002	-40.3515	7.280552666666667	-36.0789	5.723592000000001	-39.1657	6.617483999999998	-38.124300000000005	6.791045333333334	-37.2508	6.267154666666666	-38.96169999999999	6.338066333333332	-39.2543	5.605888333333334	-39.4013	6.2248063333333326	-39.200199999999995	5.858915999999999	-39.52340000000001	5.674053999999999	-40.26180000000001	6.053647333333334	-39.9195	5.429656333333333	-39.762499999999996	5.746822333333333	-40.27530000000001	5.650236333333334	-39.9559
295	2.95	5.764692000000001	-40.442400000000006	6.052575666666667	-39.919999999999995	4.715608666666667	-40.9459	5.428244333333335	-39.76069999999999	5.117185666666668	-41.473000000000006	5.744167000000002	-40.2661	4.941323	-41.0892	5.653338000000001	-39.9435	4.892468	-41.50569999999999	5.627594	-40.3528	7.280207999999998	-36.081	5.722672666666668	-39.1672	6.616973333333334	-38.12619999999999	6.790638333333334	-37.2526	6.266503666666667	-38.9634	6.337591999999999	-39.2555	5.604914333333332	-39.4024	6.224047666666666	-39.20140000000001	5.858366666666666	-39.524499999999996	5.6731050000000005	-40.26319999999999	6.052925666666667	-39.9209	5.4284576666666675	-39.76369999999999	5.745339666666666	-40.276599999999995	5.649471	-39.957
296	2.96	5.763427666666666	-40.444599999999994	6.051868666666667	-39.921400000000006	4.7122133333333345	-40.9483	5.4270483333333335	-39.762	5.111694999999999	-41.4763	5.742746	-40.2675	4.938463333333334	-41.091300000000004	5.652418999999999	-39.9448	4.889472	-41.507999999999996	5.626660666666668	-40.354099999999995	7.279874	-36.083	5.721660666666666	-39.168699999999994	6.616459000000001	-38.12799999999999	6.790141000000001	-37.254400000000004	6.265848999999999	-38.9651	6.337112666666667	-39.256699999999995	5.6040236666666665	-39.4036	6.223303666666667	-39.20249999999999	5.857593333333332	-39.525800000000004	5.672267333333334	-40.2645	6.052213333333333	-39.9222	5.427274999999999	-39.76499999999999	5.743888333333333	-40.277899999999995	5.648703666666667	-39.9582
297	2.97	5.762194333333334	-40.4468	6.051170666666667	-39.9227	4.708783666666666	-40.9508	5.425921000000001	-39.76319999999999	5.106287666666666	-41.4795	5.7413490000000005	-40.268800000000006	4.935692666666668	-41.0935	5.651607333333334	-39.946	4.886510666666667	-41.5103	5.6257383333333335	-40.3555	7.279548666666667	-36.085	5.720670333333333	-39.1701	6.615951000000001	-38.1299	6.789748000000001	-37.2562	6.265189666666667	-38.966800000000006	6.336632333333333	-39.2578	5.603064333333334	-39.404799999999994	6.222565333333335	-39.2036	5.8569283333333315	-39.527	5.671389000000001	-40.2659	6.051508333333333	-39.923500000000004	5.426109999999999	-39.7662	5.742467333333333	-40.279199999999996	5.647949333333332	-39.9595
298	2.98	5.761045333333333	-40.449	6.050481666666667	-39.924	4.705355999999999	-40.953300000000006	5.424811666666667	-39.7645	5.100985	-41.482699999999994	5.739974666666666	-40.270199999999996	4.932968333333333	-41.0957	5.650761333333334	-39.9474	4.883590333333333	-41.5126	5.624807666666666	-40.3569	7.279213333333332	-36.087	5.719744	-39.171499999999995	6.615445666666667	-38.131800000000005	6.789254	-37.258	6.264746333333335	-38.968500000000006	6.336169666666667	-39.25899999999999	5.602065333333333	-39.406000000000006	6.221844333333333	-39.2048	5.856223333333334	-39.5282	5.6704913333333336	-40.267199999999995	6.050812000000001	-39.924800000000005	5.424964666666667	-39.767500000000005	5.7410663333333325	-40.2805	5.6470910000000005	-39.9606
299	2.99	5.759857666666666	-40.4511	6.049799333333332	-39.925399999999996	4.702037999999999	-40.95580000000001	5.423643333333333	-39.765800000000006	5.095748666666666	-41.485800000000005	5.738622	-40.271499999999996	4.930186000000001	-41.09790000000001	5.649975666666666	-39.948499999999996	4.8807426666666665	-41.51499999999999	5.6239283333333345	-40.3582	7.278904666666666	-36.089	5.718886999999999	-39.172900000000006	6.614941999999999	-38.1336	6.788734	-37.2599	6.264206666666666	-38.9702	6.335702333333332	-39.2602	5.601029	-39.407199999999996	6.221132	-39.2059	5.855546666666667	-39.52940000000001	5.669659	-40.268499999999996	6.050122333333333	-39.926199999999994	5.423832333333334	-39.768699999999995	5.739669333333334	-40.281699999999994	5.646335999999999	-39.961800000000004
300	3.0	5.758676333333333	-40.453300000000006	6.049124666666666	-39.926700000000004	4.69874	-40.9582	5.422496999999999	-39.767	5.090622333333333	-41.489	5.737291999999999	-40.27290000000001	4.927559333333334	-41.099999999999994	5.649325333333334	-39.94980000000001	4.878008666666667	-41.517199999999995	5.623001999999999	-40.3596	7.2785860000000016	-36.09100000000001	5.718037333333332	-39.1743	6.614439333333333	-38.1355	6.788247666666666	-37.2617	6.263536666666667	-38.9719	6.3352373333333345	-39.2614	5.600050666666666	-39.4084	6.220434666666667	-39.207	5.854955000000001	-39.5306	5.668851666666667	-40.269800000000004	6.04944	-39.927499999999995	5.422718000000001	-39.76990000000001	5.738295999999999	-40.283	5.645529999999999	-39.9631
301	3.01	5.757513333333333	-40.455400000000004	6.048458333333333	-39.928	4.695520333333333	-40.960699999999996	5.421377000000001	-39.7683	5.085558000000001	-41.4922	5.735985	-40.27419999999999	4.925029333333333	-41.102199999999996	5.648502333333334	-39.9511	4.8752070000000005	-41.5196	5.622194333333332	-40.36090000000001	7.278287333333335	-36.093	5.717163	-39.17569999999999	6.613937333333333	-38.1374	6.787797	-37.2635	6.262864666666666	-38.9736	6.334780666666668	-39.26259999999999	5.599082999999999	-39.409600000000005	6.219748	-39.2082	5.854238999999999	-39.531800000000004	5.668063	-40.271100000000004	6.048767	-39.9288	5.421619666666667	-39.7712	5.736971666666667	-40.2843	5.644814666666667	-39.964099999999995
302	3.02	5.756445	-40.4576	6.047797666666667	-39.9294	4.692352333333333	-40.9631	5.420301333333334	-39.7696	5.080598333333332	-41.49530000000001	5.734694999999999	-40.2755	4.922310666666667	-41.1045	5.647805666666668	-39.9522	4.8724560000000015	-41.521800000000006	5.621321333333333	-40.362300000000005	7.277980666666666	-36.095	5.716372000000001	-39.177099999999996	6.613440666666666	-38.139199999999995	6.787298333333333	-37.2654	6.262210666666667	-38.975300000000004	6.334325000000001	-39.26369999999999	5.598229333333333	-39.4108	6.219069	-39.2093	5.853570666666666	-39.533	5.667244333333334	-40.2724	6.048100666666667	-39.930099999999996	5.420535333333333	-39.7724	5.735660666666667	-40.285599999999995	5.644109666666666	-39.965399999999995
303	3.03	5.755338666666668	-40.4597	6.047144000000001	-39.930699999999995	4.689219	-40.965599999999995	5.4192116666666665	-39.7709	5.075699000000001	-41.4985	5.733427666666666	-40.2769	4.919707333333333	-41.1066	5.647130333333332	-39.953500000000005	4.869790000000001	-41.524100000000004	5.620489666666667	-40.3636	7.277665666666666	-36.097	5.7155059999999995	-39.1784	6.612944999999998	-38.141	6.786838333333334	-37.2671	6.261575	-38.977	6.333871	-39.2649	5.597319333333332	-39.412000000000006	6.218404000000001	-39.21040000000001	5.853038333333334	-39.5341	5.666401333333334	-40.27380000000001	6.047441999999999	-39.9315	5.419466333333332	-39.7736	5.734362666666668	-40.28680000000001	5.6433556666666655	-39.9664
304	3.04	5.754226666666667	-40.4619	6.046498000000001	-39.932	4.686134333333333	-40.967999999999996	5.41815	-39.772099999999995	5.070886999999999	-41.501599999999996	5.732180333333333	-40.2782	4.917283666666666	-41.1087	5.646368333333334	-39.954699999999995	4.867140666666667	-41.526399999999995	5.6195883333333345	-40.364999999999995	7.277309000000001	-36.0989	5.714610333333334	-39.1799	6.612444666666667	-38.1429	6.786566333333332	-37.2689	6.260957666666668	-38.978699999999996	6.333424999999999	-39.2661	5.596384333333334	-39.413199999999996	6.217746333333333	-39.2115	5.852423666666667	-39.5353	5.665542333333333	-40.2752	6.046789333333335	-39.93280000000001	5.418411333333333	-39.774800000000006	5.733092333333333	-40.2881	5.642808333333334	-39.9676
305	3.05	5.753142	-40.464	6.045857999999999	-39.9333	4.6830593333333335	-40.970400000000005	5.417108333333333	-39.7734	5.066153333333334	-41.5047	5.730953333333332	-40.279500000000006	4.914908666666666	-41.110800000000005	5.645571333333334	-39.955999999999996	4.864458333333333	-41.52869999999999	5.618791000000001	-40.3663	7.2769943333333345	-36.100899999999996	5.71383	-39.18119999999999	6.611954333333333	-38.14469999999999	6.786135	-37.2707	6.260363000000001	-38.9804	6.332972	-39.267199999999995	5.595455333333335	-39.4144	6.217099666666665	-39.2126	5.851835666666665	-39.53640000000001	5.6647386666666675	-40.2765	6.046141666666667	-39.9341	5.417372333333332	-39.77609999999999	5.731844999999998	-40.2893	5.642082	-39.96880000000001
306	3.06	5.752073333333334	-40.4661	6.045225333333333	-39.9346	4.6800473333333334	-40.97280000000001	5.416065999999999	-39.7746	5.061494666666666	-41.5078	5.729745666666665	-40.2809	4.912518333333334	-41.1129	5.644806666666666	-39.95719999999999	4.861875333333333	-41.531	5.617961666666667	-40.367599999999996	7.276664	-36.1029	5.712909000000002	-39.182700000000004	6.611464	-38.1466	6.785569999999999	-37.2725	6.259791666666667	-38.982099999999996	6.332530666666666	-39.2684	5.594663999999998	-39.4155	6.216461999999998	-39.213699999999996	5.851128333333334	-39.537699999999994	5.663949000000001	-40.2777	6.045502666666666	-39.9354	5.4163466666666675	-39.777300000000004	5.730614999999999	-40.290600000000005	5.641201999999999	-39.970099999999995
307	3.07	5.751056999999999	-40.468199999999996	6.044598333333334	-39.936	4.677090000000001	-40.975199999999994	5.415101000000001	-39.775800000000004	5.056904333333334	-41.51090000000001	5.728553666666668	-40.282199999999996	4.910134	-41.115	5.644109666666667	-39.9585	4.859348333333332	-41.5332	5.617159	-40.3689	7.276351000000001	-36.1049	5.7120896666666665	-39.184	6.610967666666667	-38.14840000000001	6.7851403333333336	-37.27419999999999	6.259219000000001	-38.9838	6.332095333333331	-39.2696	5.5938206666666686	-39.4167	6.215833666666666	-39.214800000000004	5.850547333333333	-39.53880000000001	5.663153666666665	-40.2791	6.044867999999999	-39.9367	5.4153340000000005	-39.7785	5.729394666666667	-40.291900000000005	5.6403706666666675	-39.971399999999996
308	3.08	5.750025000000002	-40.4703	6.0439756666666655	-39.9373	4.674143	-40.9776	5.414151333333334	-39.777	5.052388666666666	-41.513999999999996	5.727382	-40.2835	4.907746333333335	-41.11709999999999	5.643377	-39.9597	4.856847	-41.535500000000006	5.616369333333334	-40.370200000000004	7.276044	-36.1068	5.711319	-39.1854	6.610481666666668	-38.1502	6.784597333333333	-37.2761	6.258635666666667	-38.985400000000006	6.331651666666665	-39.2707	5.592920000000001	-39.4179	6.215215	-39.2159	5.849947666666667	-39.54	5.662323	-40.2804	6.0442426666666655	-39.938	5.414334666666667	-39.77969999999999	5.728196	-40.293099999999995	5.639487333333334	-39.9726
309	3.09	5.748981	-40.472300000000004	6.043359666666666	-39.9386	4.671241666666666	-40.980000000000004	5.413191333333332	-39.7783	5.047947333333334	-41.5171	5.726227333333333	-40.284800000000004	4.905376666666666	-41.1193	5.642624333333332	-39.961000000000006	4.854358666666667	-41.537800000000004	5.615619666666665	-40.3715	7.275729	-36.1088	5.710589666666667	-39.186800000000005	6.609996333333332	-38.152	6.784024333333333	-37.2779	6.2580323333333325	-38.987	6.331220666666666	-39.271800000000006	5.592052999999998	-39.4191	6.214606333333332	-39.217	5.849367666666667	-39.541199999999996	5.661588666666668	-40.281699999999994	6.043621000000001	-39.9393	5.4133483333333325	-39.7809	5.727	-40.2944	5.638723666666665	-39.973800000000004
310	3.1	5.748051666666667	-40.4744	6.042747333333334	-39.9399	4.668448	-40.98230000000001	5.4121613333333345	-39.779500000000006	5.0435690000000015	-41.5202	5.725088333333333	-40.2861	4.90312	-41.1214	5.6418453333333325	-39.962300000000006	4.851842333333335	-41.5401	5.614851000000001	-40.3729	7.275387666666666	-36.1108	5.709775666666665	-39.1881	6.609506666666666	-38.1539	6.783434000000001	-37.2797	6.257431333333332	-38.988699999999994	6.330792333333334	-39.273	5.591178666666665	-39.420300000000005	6.214005333333334	-39.2181	5.848753666666667	-39.542300000000004	5.6608350000000005	-40.283	6.043003333333332	-39.940599999999996	5.4123746666666674	-39.78209999999999	5.7258423333333335	-40.29559999999999	5.638097666666666	-39.9749
311	3.11	5.747084	-40.4765	6.042142666666667	-39.941199999999995	4.665653000000001	-40.9847	5.411210333333334	-39.780699999999996	5.039265999999999	-41.523199999999996	5.723968333333333	-40.287499999999994	4.900855000000001	-41.123400000000004	5.641139666666668	-39.9634	4.849351666666666	-41.5423	5.6140523333333325	-40.3741	7.27508	-36.1127	5.709014666666667	-39.189499999999995	6.609022333333334	-38.155699999999996	6.782935333333333	-37.2815	6.256837666666667	-38.9904	6.330359333333334	-39.2741	5.590357333333334	-39.421400000000006	6.213410666666666	-39.219199999999994	5.848120666666667	-39.5434	5.66005	-40.2843	6.042392666666667	-39.941900000000004	5.411413999999999	-39.783300000000004	5.724699333333334	-40.296899999999994	5.637404666666667	-39.976099999999995
312	3.12	5.7461106666666675	-40.478500000000004	6.041542666666668	-39.942499999999995	4.662869000000001	-40.9871	5.410276333333332	-39.782	5.035026333333334	-41.5263	5.7228623333333335	-40.28880000000001	4.898550333333334	-41.1256	5.640477	-39.9647	4.846932666666667	-41.544599999999996	5.613258666666667	-40.3755	7.2747530000000005	-36.1147	5.708135333333333	-39.1909	6.6085416666666665	-38.1575	6.782542333333334	-37.2832	6.2562549999999995	-38.9921	6.329932666666666	-39.27530000000001	5.589514333333333	-39.4226	6.212828666666668	-39.22030000000001	5.847528	-39.5446	5.659261	-40.285599999999995	6.041785999999999	-39.9432	5.410465333333334	-39.7845	5.723575666666665	-40.2981	5.636736666666666	-39.9773
313	3.13	5.745124666666666	-40.480599999999995	6.040947	-39.9438	4.660062333333333	-40.9895	5.409318	-39.7832	5.030862	-41.5293	5.7217753333333325	-40.2901	4.896273666666667	-41.1277	5.639872666666666	-39.9659	4.8445583333333335	-41.5469	5.6124703333333334	-40.3768	7.274444333333334	-36.1166	5.707381666666667	-39.192299999999996	6.608058999999999	-38.1593	6.7821663333333335	-37.28489999999999	6.255688666666668	-38.9938	6.3295129999999995	-39.2765	5.5887389999999995	-39.42380000000001	6.2122486666666665	-39.221399999999996	5.846900000000001	-39.5459	5.658592333333333	-40.28680000000001	6.041184666666665	-39.9445	5.4095286666666675	-39.7857	5.722473333333332	-40.299400000000006	5.636136333333331	-39.9782
314	3.14	5.744184666666666	-40.48259999999999	6.040353	-39.9451	4.657399333333332	-40.991800000000005	5.408400333333333	-39.7844	5.026750333333333	-41.5324	5.720708999999999	-40.291399999999996	4.894160666666666	-41.1298	5.639269333333334	-39.967000000000006	4.842250333333333	-41.549	5.611704666666667	-40.3781	7.274127333333334	-36.1185	5.706633333333333	-39.1937	6.607579666666667	-38.1611	6.781892	-37.28659999999999	6.255138666666666	-38.9954	6.329087	-39.2776	5.587919333333333	-39.425000000000004	6.211683333333334	-39.222500000000004	5.846364333333333	-39.547000000000004	5.657869	-40.288199999999996	6.040586333333333	-39.945800000000006	5.408602666666666	-39.7869	5.721384333333333	-40.300599999999996	5.635686666666666	-39.979400000000005
315	3.15	5.7432516666666675	-40.4847	6.039764666666668	-39.9464	4.654687999999999	-40.99419999999999	5.407458333333334	-39.785599999999995	5.022707666666666	-41.53540000000001	5.719660333333334	-40.292699999999996	4.892050666666667	-41.131800000000005	5.638552999999999	-39.968300000000006	4.840012	-41.551300000000005	5.61097	-40.379400000000004	7.273810333333333	-36.1205	5.705827333333334	-39.195	6.6071003333333325	-38.1629	6.781416000000003	-37.288399999999996	6.254589333333333	-38.9971	6.328666999999999	-39.2787	5.587135000000002	-39.4261	6.211118333333332	-39.2236	5.845836000000001	-39.548100000000005	5.657082666666667	-40.2895	6.039993999999999	-39.9471	5.407687666666666	-39.7881	5.720299666666665	-40.30180000000001	5.635007333333334	-39.980599999999995
316	3.16	5.742311333333333	-40.48669999999999	6.039181666666667	-39.9477	4.652045	-40.9966	5.4067186666666665	-39.78680000000001	5.018732000000001	-41.5384	5.718614000000001	-40.294	4.889878666666666	-41.134	5.637862000000001	-39.9695	4.837658333333334	-41.5535	5.610198666666666	-40.38080000000001	7.273494999999999	-36.1224	5.705071666666667	-39.1964	6.606624333333333	-38.164699999999996	6.78113	-37.2901	6.254023666666667	-38.9987	6.328254666666665	-39.279900000000005	5.586391333333333	-39.4272	6.210566333333333	-39.224599999999995	5.845311666666666	-39.5492	5.656403	-40.2907	6.039405333333333	-39.948299999999996	5.406784	-39.7893	5.719235666666666	-40.3031	5.634279333333334	-39.98180000000001
317	3.17	5.741416	-40.488699999999994	6.038604	-39.9489	4.649461	-40.998900000000006	5.405835999999998	-39.788	5.014814333333334	-41.541399999999996	5.717580666666667	-40.295300000000005	4.887799666666666	-41.135999999999996	5.6372556666666656	-39.9706	4.835415333333333	-41.555800000000005	5.6094539999999995	-40.382099999999994	7.273194333333334	-36.124300000000005	5.7043800000000005	-39.1977	6.606146666666667	-38.1665	6.780598666666665	-37.2918	6.253437999999999	-39.00019999999999	6.327834666666666	-39.281000000000006	5.585652999999999	-39.4284	6.210016333333333	-39.225699999999996	5.844776333333335	-39.5503	5.655703	-40.292	6.038822	-39.9496	5.405891999999999	-39.7905	5.718171000000001	-40.3043	5.633557666666666	-39.983
318	3.18	5.740529666666666	-40.4907	6.0380296666666675	-39.950199999999995	4.646888666666667	-41.0012	5.404947666666667	-39.789199999999994	5.010964333333333	-41.5444	5.7165636666666675	-40.296600000000005	4.885724333333333	-41.138099999999994	5.636677	-39.9719	4.833217666666667	-41.558	5.608737666666665	-40.383300000000006	7.272878666666668	-36.1263	5.703585999999999	-39.1992	6.605668	-38.1683	6.780093666666668	-37.2936	6.252849333333333	-39.0019	6.327423333333332	-39.2821	5.584848333333334	-39.4296	6.209476999999999	-39.226800000000004	5.8442816666666655	-39.5515	5.654960666666667	-40.2933	6.038241	-39.950900000000004	5.4050096666666665	-39.7917	5.717141333333333	-40.3055	5.6328906666666665	-39.984100000000005
319	3.19	5.739603999999999	-40.4927	6.037457000000001	-39.9515	4.644409666666666	-41.0035	5.404021	-39.7904	5.007161666666667	-41.5473	5.715562	-40.297900000000006	4.883604333333333	-41.1402	5.635999333333334	-39.973099999999995	4.830982333333333	-41.5602	5.607992666666666	-40.384699999999995	7.272561333333333	-36.1282	5.702803000000001	-39.2005	6.605196333333335	-38.1701	6.779671333333332	-37.295300000000005	6.252269999999999	-39.0035	6.327016666666666	-39.2833	5.584090999999999	-39.4307	6.2089403333333335	-39.227900000000005	5.843669000000001	-39.5526	5.654221000000001	-40.2946	6.037663999999999	-39.9522	5.4041380000000006	-39.7929	5.716121666666666	-40.3068	5.632174	-39.9853
320	3.2	5.738783666666667	-40.494699999999995	6.036889666666667	-39.9528	4.641940333333334	-41.0058	5.4031389999999995	-39.7917	5.003411333333333	-41.55030000000001	5.714572333333334	-40.299099999999996	4.881635000000001	-41.142199999999995	5.635365333333334	-39.97430000000001	4.828883	-41.5623	5.607271333333335	-40.3859	7.272248666666667	-36.130199999999995	5.702133	-39.2018	6.604719666666666	-38.1718	6.779144000000001	-37.2972	6.251698333333334	-39.005199999999995	6.326602666666665	-39.2844	5.583381666666666	-39.4318	6.208414666666667	-39.229	5.8431336666666684	-39.5537	5.653567999999999	-40.2959	6.037091666666666	-39.9534	5.403276999999999	-39.7941	5.715122000000002	-40.308	5.631586333333333	-39.9864
321	3.21	5.737918333333334	-40.4967	6.036325666666667	-39.9541	4.639488	-41.0081	5.402298666666667	-39.7928	4.99972	-41.5533	5.713598666666667	-40.3004	4.879710000000001	-41.1443	5.634690666666667	-39.9755	4.826786666666667	-41.564499999999995	5.606594333333333	-40.3872	7.271933666666666	-36.1321	5.701411666666666	-39.2032	6.604246	-38.1736	6.778523333333335	-37.299	6.2511403333333355	-39.0068	6.326196666666667	-39.2855	5.582635000000001	-39.43299999999999	6.207889666666666	-39.2301	5.842597666666667	-39.5549	5.652892333333333	-40.2972	6.036523333333335	-39.954699999999995	5.402423333333332	-39.795300000000005	5.7141383333333335	-40.3092	5.630936333333334	-39.9876
322	3.22	5.7370643333333335	-40.4987	6.035763333333334	-39.95530000000001	4.637057333333333	-41.0103	5.4014586666666675	-39.7941	4.996089	-41.5562	5.712637333333334	-40.301700000000004	4.877725333333333	-41.146300000000004	5.634017666666667	-39.9768	4.824741	-41.5667	5.605881999999999	-40.3885	7.271618333333334	-36.134	5.700674	-39.2045	6.603772666666668	-38.1754	6.778080666666667	-37.30069999999999	6.250698000000001	-39.0084	6.32579	-39.2866	5.581879333333334	-39.4342	6.207382	-39.2311	5.842119	-39.556	5.652166666666668	-40.298500000000004	6.035959	-39.955999999999996	5.401581333333332	-39.7965	5.713164333333334	-40.3104	5.630278333333334	-39.988699999999994
323	3.23	5.736179333333333	-40.5006	6.035207000000001	-39.956599999999995	4.634633	-41.012699999999995	5.400589000000001	-39.795300000000005	4.992497	-41.5592	5.711687999999999	-40.303	4.8758	-41.1484	5.633433999999999	-39.9779	4.822607333333334	-41.5689	5.605103333333331	-40.3898	7.271307000000001	-36.13590000000001	5.699889000000001	-39.2059	6.603295000000001	-38.177099999999996	6.777692666666668	-37.3023	6.250239666666666	-39.0099	6.325386	-39.287800000000004	5.5812056666666665	-39.4353	6.206869000000001	-39.23219999999999	5.8415773333333325	-39.5571	5.651489000000001	-40.299699999999994	6.035399000000001	-39.957300000000004	5.4007483333333335	-39.7976	5.712193666666667	-40.3117	5.6296740000000005	-39.9899
324	3.24	5.7353879999999995	-40.5026	6.034655666666667	-39.957899999999995	4.632215	-41.0149	5.399758666666668	-39.7965	4.988962333333333	-41.5621	5.710769333333333	-40.3043	4.873806666666666	-41.1505	5.6328429999999985	-39.979	4.820536666666667	-41.5711	5.604428333333335	-40.3911	7.270986	-36.137800000000006	5.699147	-39.207300000000004	6.602825999999999	-38.1789	6.777234666666666	-37.304	6.249827000000001	-39.0115	6.324985666666667	-39.2889	5.580484	-39.436400000000006	6.206359333333333	-39.23330000000001	5.840989333333335	-39.5583	5.650853666666666	-40.3009	6.034841333333332	-39.9585	5.399923666666666	-39.7988	5.711242999999999	-40.3129	5.629002000000001	-39.9911
325	3.25	5.7345549999999985	-40.5046	6.034107333333332	-39.9591	4.629885666666667	-41.017199999999995	5.398945333333333	-39.7976	4.985473999999999	-41.565	5.709841999999998	-40.3055	4.8719193333333335	-41.152499999999996	5.632203666666668	-39.98030000000001	4.818482333333335	-41.5733	5.6037723333333345	-40.3923	7.270665666666665	-36.1397	5.6984960000000004	-39.208600000000004	6.602350666666666	-38.180699999999995	6.7767246666666665	-37.305800000000005	6.249167333333332	-39.0132	6.3245846666666665	-39.29	5.579859666666667	-39.4375	6.205859333333333	-39.2343	5.840448333333332	-39.55950000000001	5.650139999999999	-40.3022	6.034289	-39.9598	5.399109	-39.800000000000004	5.710294333333334	-40.314099999999996	5.628343333333334	-39.9922
326	3.26	5.733720333333334	-40.5065	6.0335633333333325	-39.96040000000001	4.627560666666667	-41.0195	5.398223333333335	-39.7988	4.982042000000001	-41.5679	5.708926333333335	-40.3068	4.870065666666667	-41.154500000000006	5.6315149999999985	-39.981500000000004	4.816448333333333	-41.5755	5.603075	-40.39359999999999	7.270352	-36.141600000000004	5.697802	-39.21	6.601882333333334	-38.1824	6.776329333333333	-37.3075	6.2486190000000015	-39.0147	6.324186	-39.2911	5.579093999999999	-39.43869999999999	6.205360333333334	-39.235400000000006	5.839781666666668	-39.5606	5.649452333333333	-40.3035	6.033739666666667	-39.961000000000006	5.398302	-39.801199999999994	5.709366000000001	-40.31530000000001	5.627818666666667	-39.993199999999995
327	3.27	5.732886	-40.5085	6.033020666666666	-39.96169999999999	4.625239666666667	-41.021800000000006	5.397418999999999	-39.800000000000004	4.978658666666666	-41.570800000000006	5.708023999999999	-40.308099999999996	4.868159333333334	-41.1566	5.630850666666666	-39.9827	4.814434	-41.57769999999999	5.602345000000001	-40.39490000000001	7.2700569999999995	-36.1435	5.697123999999999	-39.2113	6.601415333333333	-38.184200000000004	6.775997333333334	-37.3091	6.248137333333332	-39.0163	6.323791000000001	-39.292300000000004	5.578387333333333	-39.439800000000005	6.204870333333333	-39.2364	5.839284666666667	-39.561699999999995	5.648833000000001	-40.3048	6.033196	-39.962300000000006	5.397504333333333	-39.8023	5.708440666666666	-40.316500000000005	5.627440666666668	-39.9943
328	3.28	5.732088	-40.510400000000004	6.032482	-39.962900000000005	4.622946333333333	-41.024	5.396572000000002	-39.801300000000005	4.975323666666668	-41.573699999999995	5.707133	-40.3093	4.866332333333334	-41.15860000000001	5.630214666666666	-39.984	4.812422	-41.5798	5.601707999999999	-40.3962	7.269721666666667	-36.1454	5.696511	-39.2125	6.600942333333333	-38.185900000000004	6.775481666666667	-37.310900000000004	6.247468666666666	-39.018	6.323394333333332	-39.2934	5.577741666666666	-39.4409	6.204391666666667	-39.237500000000004	5.838770666666666	-39.5628	5.648155666666668	-40.306000000000004	6.032653333333332	-39.96359999999999	5.396714333333334	-39.80350000000001	5.707534666666666	-40.317699999999995	5.626837	-39.9955
329	3.29	5.731307000000001	-40.51230000000001	6.031947333333334	-39.9642	4.620695333333333	-41.0263	5.395786333333333	-39.8024	4.972034	-41.5766	5.7062513333333325	-40.3106	4.864546333333333	-41.160599999999995	5.629693666666667	-39.9851	4.810473000000001	-41.582	5.601023333333333	-40.3974	7.269432	-36.1473	5.6958666666666655	-39.2139	6.60048	-38.1877	6.774915333333333	-37.3127	6.246826666666666	-39.0196	6.323000666666667	-39.2945	5.577062666666667	-39.44200000000001	6.203912333333334	-39.2386	5.838360333333335	-39.5638	5.647484333333334	-40.307300000000005	6.032113666666667	-39.964800000000004	5.395932666666668	-39.8047	5.706639666666666	-40.318900000000006	5.626174000000001	-39.9965
330	3.3	5.730516666666665	-40.5142	6.031416000000001	-39.965399999999995	4.6184123333333345	-41.0285	5.395029	-39.8036	4.968795666666666	-41.579499999999996	5.705383666666666	-40.3119	4.862706333333334	-41.162699999999994	5.629091333333332	-39.9862	4.808556666666666	-41.5842	5.600358333333333	-40.3987	7.269099666666666	-36.1492	5.695195333333333	-39.215199999999996	6.600012666666667	-38.1894	6.7744723333333345	-37.3143	6.246225999999999	-39.021300000000004	6.322612000000001	-39.29559999999999	5.576396666666668	-39.4432	6.203430000000001	-39.239599999999996	5.837879	-39.565	5.646893666666667	-40.308499999999995	6.031577666666666	-39.966	5.395158333333333	-39.805800000000005	5.7057503333333335	-40.3202	5.625547666666669	-39.997699999999995
331	3.31	5.7297053333333325	-40.5162	6.0308876666666675	-39.966699999999996	4.616229666666667	-41.030800000000006	5.394281333333335	-39.8048	4.965602666666667	-41.5824	5.704525333333334	-40.3131	4.860899333333334	-41.164699999999996	5.628487333333333	-39.987500000000004	4.806663333333334	-41.58630000000001	5.599651666666668	-40.4	7.268802	-36.1511	5.694514666666666	-39.2165	6.599548333333332	-38.191199999999995	6.774018666666667	-37.3161	6.245654666666667	-39.02290000000001	6.322218333333333	-39.296699999999994	5.575735	-39.4443	6.202960666666667	-39.2407	5.837300666666666	-39.5661	5.646223333333333	-40.3097	6.031046666666667	-39.967299999999994	5.394393666666667	-39.807	5.7048803333333336	-40.32130000000001	5.625043000000001	-39.99880000000001
332	3.32	5.728931333333334	-40.518100000000004	6.030362666666666	-39.968	4.614033666666667	-41.033	5.3935189999999995	-39.806000000000004	4.962450666666667	-41.58519999999999	5.703677666666667	-40.3144	4.859067999999999	-41.1668	5.627893000000001	-39.9886	4.804807333333334	-41.58840000000001	5.599046333333333	-40.40119999999999	7.268521666666666	-36.1529	5.693864333333334	-39.217800000000004	6.599085999999999	-38.1929	6.773564000000001	-37.317800000000005	6.245141000000001	-39.0244	6.321829333333334	-39.2978	5.575058333333334	-39.4454	6.202496333333333	-39.241699999999994	5.836854666666667	-39.5672	5.645580666666668	-40.311	6.030517666666667	-39.9685	5.393635	-39.8082	5.704017666666667	-40.3226	5.624376666666667	-40.000099999999996
333	3.33	5.728164333333333	-40.52	6.029838666666667	-39.969199999999994	4.611910333333333	-41.0352	5.392741999999999	-39.8071	4.959362666666666	-41.5881	5.7028419999999995	-40.3156	4.857310999999999	-41.168800000000005	5.627228999999999	-39.9898	4.8030273333333335	-41.5904	5.598377666666668	-40.4025	7.2682176666666685	-36.1548	5.693246333333334	-39.2191	6.5986199999999995	-38.194599999999994	6.773141999999999	-37.3195	6.2447496666666655	-39.0259	6.321445666666666	-39.2989	5.574413666666666	-39.4466	6.20203	-39.24280000000001	5.8363603333333325	-39.56830000000001	5.644961333333333	-40.31219999999999	6.029992333333332	-39.969800000000006	5.392884999999999	-39.8093	5.703162666666667	-40.323800000000006	5.623802333333333	-40.0012
334	3.34	5.727366333333333	-40.5219	6.029318	-39.970400000000005	4.609794666666667	-41.037400000000005	5.392053666666667	-39.8083	4.956285	-41.5909	5.702012666666667	-40.316900000000004	4.855636666666667	-41.1708	5.626680666666668	-39.99100000000001	4.801216333333334	-41.5926	5.5977456666666665	-40.403800000000004	7.267906999999999	-36.156699999999994	5.692607999999999	-39.220400000000005	6.5981613333333335	-38.1963	6.772640333333334	-37.3211	6.244311000000001	-39.0274	6.321055666666666	-39.300000000000004	5.573807333333334	-39.4477	6.201574666666667	-39.2438	5.835885333333333	-39.5694	5.644333666666666	-40.313500000000005	6.029469666666667	-39.971	5.392141	-39.8105	5.702325	-40.32490000000001	5.6232619999999995	-40.0022
335	3.35	5.726632666666665	-40.5237	6.028800666666668	-39.9717	4.607659999999999	-41.039699999999996	5.391273333333333	-39.80950000000001	4.953260333333334	-41.5937	5.701210666666666	-40.318099999999994	4.853917000000001	-41.1728	5.6261486666666665	-39.992	4.799416333333332	-41.59469999999999	5.5970460000000015	-40.405	7.267589666666667	-36.1585	5.691992333333334	-39.2217	6.5977043333333345	-38.1981	6.772225333333335	-37.3228	6.243857333333334	-39.0289	6.3206706666666665	-39.3011	5.573177333333333	-39.448800000000006	6.201117666666667	-39.2449	5.835351000000001	-39.5705	5.643666	-40.3147	6.028946666666666	-39.972300000000004	5.391406	-39.8116	5.7014900000000015	-40.3261	5.622617333333334	-40.0034
336	3.36	5.725893666666666	-40.5256	6.028288666666667	-39.9729	4.605594	-41.0418	5.390507	-39.8106	4.950270333333333	-41.596599999999995	5.700398333333335	-40.319300000000005	4.852290666666666	-41.174699999999994	5.625713333333334	-39.993199999999995	4.797557333333334	-41.5969	5.596441	-40.40630000000001	7.267272666666667	-36.1604	5.691334333333334	-39.223	6.597240000000002	-38.1998	6.771826333333332	-37.3245	6.243353	-39.0305	6.320291333333334	-39.3022	5.5725370000000005	-39.4499	6.200671000000002	-39.2459	5.834875000000001	-39.5717	5.643104333333332	-40.3159	6.028429666666667	-39.9735	5.390677000000001	-39.8128	5.700664666666667	-40.3273	5.622076333333333	-40.0045
337	3.37	5.725125333333334	-40.5275	6.0277769999999995	-39.974199999999996	4.603522999999999	-41.0441	5.389882000000001	-39.811800000000005	4.947325333333334	-41.5994	5.699595333333335	-40.3206	4.850619333333333	-41.1767	5.625062666666666	-39.9944	4.795812333333332	-41.599000000000004	5.595796333333334	-40.4075	7.266967666666668	-36.1623	5.690763666666666	-39.22430000000001	6.596785	-38.201499999999996	6.771350666666667	-37.3262	6.242834	-39.032	6.319909666666666	-39.3033	5.571856333333334	-39.451	6.200222666666667	-39.24700000000001	5.8343136666666675	-39.5728	5.64251	-40.3172	6.027915333333332	-39.97469999999999	5.389953666666666	-39.8139	5.699841000000001	-40.328500000000005	5.621482	-40.0057
338	3.38	5.724381666666667	-40.52940000000001	6.027268666666667	-39.9754	4.6014583333333325	-41.0463	5.389163666666667	-39.813	4.944413333333333	-41.602199999999996	5.698802333333333	-40.3218	4.848996666666667	-41.1787	5.624502000000001	-39.995599999999996	4.794028000000001	-41.601099999999995	5.595178999999999	-40.4088	7.266665	-36.1642	5.690058666666667	-39.225699999999996	6.596326333333333	-38.2032	6.770957333333333	-37.3279	6.242326666666666	-39.0336	6.319524000000001	-39.3044	5.571208666666666	-39.452099999999994	6.199783	-39.248000000000005	5.833869333333334	-39.573800000000006	5.641863333333333	-40.318400000000004	6.027403333333334	-39.976	5.389239	-39.8151	5.699036333333334	-40.329699999999995	5.6209343333333335	-40.006699999999995
339	3.39	5.723660666666666	-40.5312	6.0267599999999995	-39.97659999999999	4.599431999999999	-41.048500000000004	5.388516666666666	-39.814099999999996	4.941544333333332	-41.605000000000004	5.698015666666665	-40.323100000000004	4.847421999999999	-41.180699999999995	5.6238493333333315	-39.9968	4.792304	-41.6032	5.594548333333335	-40.410000000000004	7.266368666666668	-36.166000000000004	5.689387666666666	-39.227	6.595866	-38.20490000000001	6.770510999999998	-37.3295	6.241782333333332	-39.035199999999996	6.319148333333334	-39.3055	5.570571666666666	-39.453300000000006	6.199342	-39.249	5.833356333333334	-39.57490000000001	5.641238333333333	-40.319599999999994	6.026895666666666	-39.977199999999996	5.388530333333334	-39.816199999999995	5.698235333333333	-40.3309	5.620398	-40.0079
340	3.4	5.7229160000000014	-40.5331	6.026257333333334	-39.9779	4.597455333333334	-41.0506	5.387807333333334	-39.81530000000001	4.938712666666668	-41.6078	5.697240666666667	-40.32430000000001	4.845745333333334	-41.182700000000004	5.6233363333333335	-39.9979	4.7905500000000005	-41.60530000000001	5.593959666666666	-40.411300000000004	7.266043999999999	-36.1679	5.688747666666667	-39.2283	6.595413333333334	-38.2066	6.7700516666666655	-37.331199999999995	6.2412323333333335	-39.036699999999996	6.31877	-39.306599999999996	5.5699716666666665	-39.4544	6.198909666666665	-39.250099999999996	5.8328299999999995	-39.576	5.640681000000001	-40.320800000000006	6.026387333333334	-39.9784	5.387828	-39.817400000000006	5.69745	-40.3321	5.619819333333334	-40.0089
341	3.41	5.722186666666667	-40.535000000000004	6.025754999999999	-39.979099999999995	4.595519999999999	-41.0528	5.387062666666666	-39.8164	4.935920999999999	-41.6106	5.6964879999999996	-40.3255	4.844067333333332	-41.1847	5.622809	-39.9991	4.788851666666667	-41.60730000000001	5.593356666666666	-40.4124	7.265740333333333	-36.16969999999999	5.688123333333334	-39.2296	6.5949539999999995	-38.2083	6.769530666666666	-37.333	6.240686666666667	-39.03830000000001	6.318386666666667	-39.307700000000004	5.569387666666667	-39.4555	6.198475999999999	-39.251099999999994	5.832382666666667	-39.5772	5.640044666666668	-40.3221	6.025882333333333	-39.9796	5.387130666666667	-39.8185	5.696666666666667	-40.3333	5.619266333333332	-40.010000000000005
342	3.42	5.721493999999999	-40.53680000000001	6.025256333333333	-39.98030000000001	4.5935923333333335	-41.0549	5.386341666666667	-39.8176	4.9331673333333335	-41.6133	5.695736666666666	-40.3267	4.842511666666668	-41.1866	5.6222856666666665	-40.000099999999996	4.787117666666666	-41.6094	5.592726	-40.4137	7.265425333333335	-36.1716	5.687537666666668	-39.230900000000005	6.594502333333333	-38.21	6.769030333333333	-37.3346	6.240145333333334	-39.0398	6.318016	-39.308800000000005	5.568759333333333	-39.456599999999995	6.198049666666668	-39.2521	5.831856999999999	-39.5782	5.6394530000000005	-40.323299999999996	6.025379666666667	-39.9809	5.3864399999999995	-39.819599999999994	5.6958996666666675	-40.3344	5.618744666666667	-40.011199999999995
343	3.43	5.720738333333333	-40.538599999999995	6.024758666666666	-39.9816	4.591677333333334	-41.0571	5.385638666666668	-39.8187	4.930454333333333	-41.6161	5.694992666666666	-40.327999999999996	4.840963666666667	-41.1886	5.621692333333333	-40.0014	4.785482666666667	-41.611599999999996	5.592122666666667	-40.414899999999996	7.265123	-36.1734	5.686862333333333	-39.23219999999999	6.594051333333332	-38.21169999999999	6.7685976666666665	-37.3363	6.239600333333333	-39.041399999999996	6.317641	-39.309799999999996	5.568191666666667	-39.457699999999996	6.197626	-39.25319999999999	5.831480333333334	-39.579299999999996	5.638917000000002	-40.3245	6.024878666666667	-39.9821	5.385757	-39.820800000000006	5.6951339999999995	-40.3356	5.6182343333333336	-40.01230000000001
344	3.44	5.720061	-40.5405	6.024263	-39.982800000000005	4.589775666666666	-41.0593	5.384962333333334	-39.8199	4.927763666666666	-41.618900000000004	5.6942536666666665	-40.32919999999999	4.839378666666668	-41.1905	5.621079666666668	-40.0026	4.7837976666666675	-41.61359999999999	5.591529666666669	-40.416199999999996	7.264826666666665	-36.17530000000001	5.686279333333332	-39.2334	6.5935983333333334	-38.2134	6.768116	-37.3379	6.239048999999999	-39.0429	6.317262	-39.310900000000004	5.567628	-39.4587	6.197203333333334	-39.2542	5.831077666666667	-39.58030000000001	5.6382846666666655	-40.32569999999999	6.024378333333334	-39.9833	5.385078666666667	-39.8219	5.6943833333333345	-40.336800000000004	5.617607666666669	-40.013400000000004
345	3.45	5.719367999999999	-40.542300000000004	6.0237669999999985	-39.984	4.587891666666666	-41.061400000000006	5.384269000000001	-39.8211	4.9251086666666675	-41.6216	5.693524000000001	-40.330400000000004	4.837963666666666	-41.1923	5.620494	-40.003699999999995	4.782167333333334	-41.6157	5.590855333333334	-40.41740000000001	7.264504	-36.177099999999996	5.685660999999999	-39.2348	6.593144	-38.2151	6.767661666666666	-37.33959999999999	6.238496333333333	-39.0444	6.316893333333334	-39.312	5.567059666666665	-39.4598	6.196783666666666	-39.255199999999995	5.8305483333333346	-39.5814	5.6377223333333335	-40.327	6.023879666666665	-39.984500000000004	5.384405666666667	-39.82300000000001	5.693634333333334	-40.338	5.617027666666668	-40.0145
346	3.46	5.718647	-40.5441	6.023270666666666	-39.9852	4.586014666666666	-41.0636	5.383612333333333	-39.822199999999995	4.922483	-41.62440000000001	5.692801333333334	-40.331599999999995	4.836547666666665	-41.194300000000005	5.619952333333333	-40.004900000000006	4.780495666666666	-41.6178	5.590306999999999	-40.4186	7.264213999999999	-36.179	5.684960333333334	-39.23609999999999	6.592697666666666	-38.2168	6.767400666666668	-37.341100000000004	6.237944	-39.046	6.316521000000001	-39.3131	5.566470999999999	-39.46090000000001	6.196368666666667	-39.2562	5.830095666666667	-39.5825	5.637171	-40.3281	6.023381333333332	-39.9857	5.383737666666667	-39.8242	5.692898333333333	-40.339099999999995	5.616442000000001	-40.0156
347	3.47	5.717942	-40.5459	6.022776333333334	-39.9864	4.584099	-41.0658	5.382983	-39.823299999999996	4.919897333333334	-41.62709999999999	5.6920686666666676	-40.3328	4.834979333333333	-41.196400000000004	5.619408666666666	-40.005900000000004	4.778937666666668	-41.619800000000005	5.589690666666666	-40.4199	7.263919999999999	-36.180800000000005	5.684383333333334	-39.237300000000005	6.592243333333333	-38.218500000000006	6.766983	-37.342800000000004	6.237395333333333	-39.0476	6.316146333333333	-39.314099999999996	5.565969333333332	-39.461999999999996	6.195954333333333	-39.2573	5.829538	-39.583600000000004	5.636569	-40.3294	6.022882	-39.986900000000006	5.383076	-39.8253	5.692164333333333	-40.3403	5.616089333333333	-40.0166
348	3.48	5.717276999999999	-40.5478	6.022277666666667	-39.9877	4.582235	-41.0679	5.382300999999997	-39.8245	4.9173420000000005	-41.6298	5.691343666666666	-40.3341	4.833409333333333	-41.1983	5.618891333333333	-40.00719999999999	4.777367999999998	-41.6219	5.589085999999999	-40.4211	7.263604	-36.182599999999994	5.683798333333332	-39.2386	6.5917986666666675	-38.2201	6.766502999999999	-37.344500000000004	6.236848666666668	-39.049099999999996	6.315780000000001	-39.31530000000001	5.565369999999999	-39.4631	6.195545333333332	-39.258300000000006	5.829128666666666	-39.5847	5.635974333333333	-40.3305	6.022377333333332	-39.98819999999999	5.382420000000001	-39.8264	5.691449666666667	-40.3414	5.615572666666667	-40.0176
349	3.49	5.716544000000001	-40.5496	6.021779666666665	-39.9889	4.580399666666667	-41.06999999999999	5.381658333333332	-39.825599999999994	4.914813999999999	-41.63249999999999	5.690629333333332	-40.3353	4.831906333333333	-41.200300000000006	5.618317333333334	-40.008300000000006	4.775801666666666	-41.623900000000006	5.5885076666666675	-40.4223	7.263330333333334	-36.1844	5.6832329999999995	-39.2399	6.591353999999999	-38.2218	6.766074333333333	-37.346	6.236303000000001	-39.050599999999996	6.315407000000001	-39.3163	5.564805000000001	-39.4642	6.195137666666667	-39.2593	5.8285496666666665	-39.5858	5.635447333333333	-40.3318	6.0218750000000005	-39.9894	5.381768333333334	-39.82749999999999	5.690741333333334	-40.3426	5.615154666666665	-40.018699999999995
350	3.5	5.715892333333333	-40.5514	6.021281666666666	-39.9901	4.578579333333333	-41.072199999999995	5.381074000000001	-39.8267	4.912316666666667	-41.6353	5.689921999999999	-40.3365	4.830405333333333	-41.202200000000005	5.6177686666666675	-40.0095	4.774172666666668	-41.6261	5.587946666666667	-40.423500000000004	7.263050666666666	-36.18619999999999	5.682698	-39.2411	6.590905666666669	-38.2235	6.765771666666667	-37.347699999999996	6.235767	-39.052099999999996	6.3150423333333325	-39.3174	5.564201333333333	-39.465199999999996	6.194735	-39.2603	5.828123999999999	-39.586800000000004	5.634807666666666	-40.333	6.021375333333334	-39.9905	5.381122333333334	-39.8286	5.690037666666668	-40.3437	5.614547333333333	-40.01990000000001
351	3.51	5.715220666666666	-40.5531	6.020780666666668	-39.9913	4.576839666666667	-41.07430000000001	5.380457333333334	-39.8278	4.909868	-41.6379	5.689224666666666	-40.3377	4.828938666666667	-41.20419999999999	5.617213333333334	-40.010600000000004	4.772569000000001	-41.6281	5.5873256666666675	-40.424699999999994	7.262752666666666	-36.18809999999999	5.682095333333333	-39.2424	6.590460666666666	-38.2251	6.765404666666666	-37.3493	6.235236999999999	-39.0537	6.314678333333333	-39.3185	5.563637666666667	-39.466300000000004	6.1943323333333336	-39.261300000000006	5.827664	-39.587900000000005	5.634270999999999	-40.3342	6.020872666666665	-39.9918	5.380482	-39.8298	5.689338	-40.3449	5.613954333333333	-40.021
352	3.52	5.714523000000002	-40.5549	6.020282666666668	-39.9925	4.575137	-41.0763	5.379756	-39.829	4.907432333333334	-41.6406	5.688534333333333	-40.3389	4.827424666666667	-41.20609999999999	5.616686666666667	-40.0117	4.770976666666667	-41.6302	5.586753666666666	-40.4259	7.262449000000002	-36.189899999999994	5.681443666666666	-39.2438	6.590017666666667	-38.226800000000004	6.764973666666667	-37.3509	6.234704333333334	-39.0552	6.314307333333334	-39.3195	5.563013666666666	-39.4675	6.193934	-39.26230000000001	5.827254333333332	-39.589	5.633705000000002	-40.3353	6.020372000000001	-39.993	5.379845333333334	-39.8309	5.688647333333333	-40.3461	5.613375333333333	-40.022099999999995
353	3.53	5.713841	-40.55669999999999	6.019786999999998	-39.99369999999999	4.573441	-41.0784	5.379137999999999	-39.8301	4.905032666666666	-41.64330000000001	5.687851	-40.34010000000001	4.825972666666666	-41.208099999999995	5.616144666666667	-40.0129	4.769466333333335	-41.6321	5.586195999999999	-40.427099999999996	7.262151333333334	-36.1917	5.680863666666667	-39.245000000000005	6.589574333333331	-38.228500000000004	6.764541666666668	-37.3526	6.234166333333333	-39.05669999999999	6.313944333333331	-39.3206	5.562484	-39.468500000000006	6.19354	-39.2633	5.826802000000001	-39.5899	5.633091666666666	-40.3366	6.019870999999998	-39.99419999999999	5.379214333333333	-39.832	5.687966666666667	-40.3472	5.612842	-40.023199999999996
354	3.54	5.713197333333333	-40.558499999999995	6.019290999999999	-39.9949	4.5717170000000005	-41.0805	5.378577666666664	-39.831300000000006	4.90265	-41.645999999999994	5.6871746666666665	-40.341300000000004	4.824470000000002	-41.2101	5.615686333333334	-40.014	4.767995999999999	-41.63419999999999	5.585612666666666	-40.4283	7.261849333333333	-36.1935	5.680269000000001	-39.2462	6.589128000000001	-38.23009999999999	6.764103666666667	-37.3542	6.233627666666666	-39.0582	6.313584666666668	-39.3217	5.561931666666665	-39.46959999999999	6.193143333333333	-39.2643	5.826419666666667	-39.591	5.632510333333332	-40.3377	6.019375	-39.995400000000004	5.378587666666665	-39.833099999999995	5.687287333333334	-40.348400000000005	5.612327666666668	-40.024300000000004
355	3.55	5.712486000000001	-40.5603	6.018797666666668	-39.9961	4.570026	-41.0826	5.377976666666667	-39.832300000000004	4.900302666666667	-41.6487	5.686515666666666	-40.3425	4.823138999999999	-41.2119	5.615143666666666	-40.0151	4.766486	-41.636199999999995	5.584971666666665	-40.4295	7.261549333333334	-36.1953	5.679758666666667	-39.2475	6.588689333333333	-38.2318	6.763703666666666	-37.3558	6.233091	-39.05969999999999	6.313216	-39.3227	5.561363333333333	-39.4706	6.192755333333333	-39.2653	5.825906666666666	-39.592099999999995	5.631975333333334	-40.3389	6.018877000000001	-39.9966	5.377965	-39.8342	5.686604999999998	-40.349500000000006	5.6119363333333325	-40.02530000000001
356	3.56	5.711855	-40.562	6.0183040000000005	-39.9973	4.568290333333334	-41.0848	5.377391	-39.8334	4.897982999999999	-41.6513	5.685862000000001	-40.3437	4.821770666666667	-41.2138	5.614606666666666	-40.0163	4.764968999999999	-41.63819999999999	5.5844499999999995	-40.430800000000005	7.261226999999999	-36.197100000000006	5.679201333333333	-39.2487	6.588242333333333	-38.2334	6.763277333333333	-37.3574	6.232559333333333	-39.06130000000001	6.312854999999999	-39.323800000000006	5.560810333333334	-39.4717	6.192363333333334	-39.2663	5.82552166666667	-39.593199999999996	5.6314269999999995	-40.34010000000001	6.018381000000001	-39.997699999999995	5.377348666666667	-39.835300000000004	5.685931666666666	-40.350699999999996	5.611393333333335	-40.0264
357	3.57	5.711204333333332	-40.5638	6.017812000000001	-39.9985	4.566615333333333	-41.086800000000004	5.376788333333334	-39.834599999999995	4.895683333333333	-41.654	5.685211333333333	-40.3449	4.820426333333332	-41.2157	5.614153666666666	-40.0173	4.763473333333334	-41.64019999999999	5.583862000000002	-40.4319	7.260949666666666	-36.19890000000001	5.678605333333334	-39.25	6.5878049999999995	-38.2351	6.762863333333333	-37.358999999999995	6.2320269999999995	-39.0628	6.312497	-39.32480000000001	5.560357	-39.4728	6.191978666666667	-39.2673	5.825052	-39.594199999999994	5.630846333333334	-40.341300000000004	6.017889333333334	-39.998900000000006	5.376735333333333	-39.8364	5.685271666666666	-40.3518	5.610891	-40.0275
358	3.58	5.710526	-40.5655	6.0173206666666665	-39.9997	4.564944	-41.088899999999995	5.376180666666666	-39.835699999999996	4.893411333333333	-41.6566	5.684566333333333	-40.346	4.819123333333334	-41.2176	5.613702000000001	-40.0184	4.7619973333333325	-41.6423	5.583298	-40.4332	7.260668666666667	-36.2007	5.67808	-39.25119999999999	6.587366666666665	-38.2367	6.7625753333333325	-37.3605	6.231496666666667	-39.0643	6.312130333333333	-39.3258	5.559800999999999	-39.473800000000004	6.191592666666665	-39.2683	5.824489999999999	-39.595400000000005	5.630281666666666	-40.3425	6.017396333333333	-40.000099999999996	5.376126000000001	-39.8375	5.684595666666667	-40.3529	5.610396666666666	-40.0285
359	3.59	5.709862666666666	-40.5673	6.016835333333332	-40.000800000000005	4.563317666666666	-41.0909	5.375610333333333	-39.83669999999999	4.891160666666667	-41.6593	5.683927666666666	-40.3472	4.8177466666666655	-41.2195	5.613257666666667	-40.019400000000005	4.760522333333332	-41.6443	5.582781333333333	-40.4343	7.260369	-36.2025	5.6775046666666675	-39.2525	6.586925666666668	-38.2383	6.762129999999999	-37.3621	6.230975333333333	-39.0658	6.311774333333332	-39.326899999999995	5.559272333333334	-39.4749	6.191214	-39.26930000000001	5.824128666666667	-39.5963	5.629733333333332	-40.3436	6.016907666666668	-40.0013	5.375522	-39.83859999999999	5.6839466666666665	-40.354099999999995	5.609942000000001	-40.0296
360	3.6	5.709237	-40.569	6.016351666666667	-40.001999999999995	4.5616866666666676	-41.092999999999996	5.374991666666668	-39.837900000000005	4.888942999999999	-41.6619	5.683290666666666	-40.348400000000005	4.816361333333333	-41.221399999999996	5.612748999999999	-40.020599999999995	4.759082666666665	-41.646300000000004	5.582225666666668	-40.4355	7.260091666666667	-36.2043	5.676937333333334	-39.253699999999995	6.586487	-38.239999999999995	6.761630333333333	-37.363800000000005	6.23046	-39.067299999999996	6.311418666666666	-39.327999999999996	5.558740000000001	-39.476	6.190836	-39.2703	5.823695666666667	-39.5974	5.629230666666667	-40.344800000000006	6.0164209999999985	-40.0025	5.3749216666666655	-39.8397	5.6833029999999995	-40.355199999999996	5.6093106666666674	-40.030699999999996
361	3.61	5.7085453333333325	-40.570800000000006	6.015868666666666	-40.00319999999999	4.5600380000000005	-41.095099999999995	5.374324	-39.839	4.8867503333333335	-41.6645	5.682660333333333	-40.3496	4.815042999999999	-41.22319999999999	5.6121039999999995	-40.021800000000006	4.757631	-41.6483	5.581656999999999	-40.4367	7.259784000000001	-36.2061	5.676373333333333	-39.254999999999995	6.586050333333333	-38.2416	6.761134	-37.3654	6.229938000000001	-39.0687	6.311052999999999	-39.329	5.558211000000002	-39.477	6.1904563333333344	-39.271300000000004	5.823307666666665	-39.598400000000005	5.6286493333333345	-40.346	6.015938000000001	-40.003699999999995	5.374324666666667	-39.8408	5.682657333333335	-40.356300000000005	5.608833	-40.031800000000004
362	3.62	5.7079303333333336	-40.572500000000005	6.015388666666667	-40.004400000000004	4.558453666666667	-41.0972	5.373685666666666	-39.840199999999996	4.884579	-41.667199999999994	5.682028666666667	-40.35080000000001	4.813676666666667	-41.225199999999994	5.611608333333334	-40.022800000000004	4.756212333333334	-41.6503	5.581099000000001	-40.4379	7.259507666666668	-36.207800000000006	5.6758099999999985	-39.2562	6.585612333333334	-38.243199999999995	6.7608023333333325	-37.3669	6.229412333333333	-39.0703	6.310700333333331	-39.3301	5.5576723333333335	-39.478100000000005	6.190086333333334	-39.2723	5.8228490000000015	-39.59930000000001	5.628114999999999	-40.3472	6.015455666666666	-40.0048	5.3737330000000005	-39.84190000000001	5.682014333333334	-40.357499999999995	5.608325333333334	-40.032900000000005
363	3.63	5.707283333333334	-40.5742	6.014911333333334	-40.005599999999994	4.556872	-41.099199999999996	5.373088333333332	-39.841300000000004	4.882424	-41.66980000000001	5.681399	-40.3519	4.812411	-41.227	5.611168666666667	-40.024	4.754811333333334	-41.6524	5.580516666666666	-40.43899999999999	7.259196	-36.2096	5.675278333333334	-39.2575	6.585176666666667	-38.2449	6.760467666666666	-37.3685	6.228887000000001	-39.0717	6.310348	-39.3311	5.557167000000001	-39.4791	6.189711000000001	-39.2733	5.822488666666667	-39.6005	5.6276356666666665	-40.3483	6.014974999999998	-40.006	5.373143999999999	-39.843	5.681382	-40.3586	5.6078860000000015	-40.033899999999996
364	3.64	5.706644333333332	-40.576	6.014431333333332	-40.006800000000005	4.555287666666667	-41.1013	5.372524333333333	-39.842299999999994	4.8803056666666675	-41.672399999999996	5.680777666666667	-40.353100000000005	4.811106	-41.228899999999996	5.610621	-40.0251	4.753423333333333	-41.6543	5.579958666666668	-40.44030000000001	7.258903	-36.211400000000005	5.674696999999999	-39.2588	6.5847370000000005	-38.2465	6.760028666666667	-37.370099999999994	6.228363333333334	-39.07319999999999	6.309984999999999	-39.3321	5.5566390000000006	-39.480199999999996	6.1893379999999985	-39.274300000000004	5.821955666666667	-39.60159999999999	5.627067666666667	-40.349500000000006	6.014494666666667	-40.00719999999999	5.372559999999999	-39.8441	5.680758999999999	-40.3598	5.607327666666665	-40.035000000000004
365	3.65	5.706002333333333	-40.5777	6.013953666666666	-40.0079	4.553728666666667	-41.103300000000004	5.372011999999999	-39.8434	4.878195333333333	-41.675	5.680160333333335	-40.3543	4.809843999999999	-41.2308	5.610067666666668	-40.02619999999999	4.752106999999999	-41.6562	5.579356333333334	-40.441399999999994	7.258605666666667	-36.21319999999999	5.674132666666667	-39.2599	6.584304000000001	-38.2481	6.759704333333333	-37.3716	6.227841333333333	-39.0747	6.309634666666667	-39.3332	5.556061666666667	-39.481300000000005	6.188963666666667	-39.27530000000001	5.8213713333333335	-39.6026	5.626550000000001	-40.350699999999996	6.014015666666666	-40.0084	5.3719779999999995	-39.8452	5.680118000000001	-40.36090000000001	5.6069043333333335	-40.035900000000005
366	3.66	5.705370666666666	-40.579299999999996	6.0134810000000005	-40.0091	4.5522203333333335	-41.10530000000001	5.371486	-39.8445	4.876096666666667	-41.677600000000005	5.6795513333333325	-40.3555	4.808511666666666	-41.232699999999994	5.609517666666666	-40.027300000000004	4.750749999999999	-41.6582	5.578838	-40.4426	7.258312333333333	-36.2149	5.673625	-39.261199999999995	6.5838623333333315	-38.2497	6.7593516666666655	-37.3731	6.227321333333333	-39.07619999999999	6.3092826666666655	-39.3342	5.555505999999999	-39.4823	6.188593333333334	-39.2763	5.821053	-39.6036	5.626053	-40.3518	6.013539333333333	-40.0095	5.371401333333334	-39.8463	5.679486333333333	-40.362	5.6064093333333345	-40.0371
367	3.67	5.704742666666665	-40.58109999999999	6.013008	-40.0103	4.550701333333334	-41.107400000000005	5.370919333333333	-39.8456	4.874016333333334	-41.68019999999999	5.678945000000001	-40.3566	4.8071693333333325	-41.2345	5.6090833333333325	-40.0284	4.749439666666668	-41.6601	5.578274666666666	-40.4438	7.258018333333333	-36.216699999999996	5.6730339999999995	-39.2624	6.583431	-38.2513	6.758879333333332	-37.3747	6.226802666666667	-39.0777	6.3089293333333325	-39.335300000000004	5.5549903333333335	-39.4834	6.188227333333332	-39.2772	5.820664666666667	-39.6046	5.625479666666667	-40.353	6.0130653333333335	-40.01069999999999	5.370828	-39.8474	5.678882	-40.363099999999996	5.605979666666666	-40.0381
368	3.68	5.704075666666667	-40.5828	6.012537666666666	-40.0115	4.5491839999999995	-41.1094	5.370352999999999	-39.8467	4.871956999999999	-41.68280000000001	5.678345000000002	-40.357800000000005	4.805921333333333	-41.2365	5.608644666666667	-40.029500000000006	4.748111000000001	-41.6621	5.577750666666666	-40.445	7.257719000000001	-36.2185	5.6725	-39.26369999999999	6.582999666666666	-38.2529	6.758444999999999	-37.3763	6.226293999999999	-39.07919999999999	6.308576	-39.3363	5.5545089999999995	-39.4844	6.187861333333333	-39.2782	5.820283666666667	-39.605599999999995	5.624940333333333	-40.3542	6.012593666666667	-40.011900000000004	5.370258666666667	-39.8485	5.678283666666667	-40.36430000000001	5.605470666666665	-40.039199999999994
369	3.69	5.703472666666667	-40.584500000000006	6.0120683333333345	-40.01259999999999	4.5476453333333335	-41.1114	5.369755000000001	-39.8478	4.869914333333332	-41.6854	5.677746	-40.358900000000006	4.804689000000001	-41.2383	5.608132666666666	-40.0306	4.746782666666666	-41.6641	5.577211333333333	-40.4461	7.257437333333333	-36.2202	5.671984666666666	-39.2649	6.582564666666668	-38.25450000000001	6.757993333333332	-37.37799999999999	6.225789666666667	-39.0806	6.308227333333332	-39.337300000000006	5.554051333333333	-39.485400000000006	6.187498333333334	-39.2792	5.8198870000000005	-39.6066	5.624444666666666	-40.35530000000001	6.012123999999999	-40.013	5.369691	-39.849500000000006	5.677664333333332	-40.3654	5.605038333333335	-40.0402
370	3.7	5.702841333333334	-40.5861	6.0116016666666665	-40.0138	4.546195000000001	-41.1134	5.369189333333333	-39.84890000000001	4.867892666666666	-41.688	5.677149000000001	-40.3601	4.803439666666666	-41.240199999999994	5.607705333333332	-40.031699999999994	4.745391333333333	-41.6661	5.576694333333333	-40.4473	7.257133333333332	-36.222	5.671431999999999	-39.2661	6.582131	-38.2561	6.757437666666666	-37.379599999999996	6.225276666666668	-39.0821	6.307874999999999	-39.3384	5.553598000000002	-39.4864	6.187134333333334	-39.280199999999994	5.819489666666666	-39.6077	5.623890666666666	-40.3564	6.011654333333332	-40.0142	5.369127333333334	-39.8506	5.677054333333332	-40.3665	5.604533000000002	-40.041199999999996
371	3.71	5.702212	-40.587900000000005	6.011134	-40.0149	4.544696999999999	-41.115399999999994	5.368600333333333	-39.849999999999994	4.865896666666666	-41.6905	5.676555666666668	-40.3612	4.802222666666667	-41.242000000000004	5.607221	-40.0327	4.743993333333332	-41.668000000000006	5.576173666666667	-40.4484	7.256851999999999	-36.2237	5.670888	-39.2673	6.581700666666666	-38.2577	6.756867666666666	-37.3812	6.224760000000001	-39.083600000000004	6.307523	-39.339400000000005	5.553146	-39.487500000000004	6.1867763333333325	-39.2812	5.819026666666667	-39.6087	5.623386999999999	-40.35759999999999	6.0111870000000005	-40.0153	5.368567333333334	-39.851699999999994	5.676471	-40.367599999999996	5.604283999999999	-40.0422
372	3.72	5.701595	-40.5895	6.010670666666666	-40.0161	4.543230333333333	-41.1175	5.368030333333334	-39.851099999999995	4.8639203333333345	-41.693099999999994	5.675969333333334	-40.3624	4.801005666666667	-41.24380000000001	5.606719333333333	-40.0338	4.742662666666666	-41.67	5.575636333333333	-40.4496	7.256557666666667	-36.225500000000004	5.6703969999999995	-39.2686	6.58127	-38.2593	6.756505666666666	-37.3827	6.224241999999999	-39.085	6.3071763333333335	-39.340399999999995	5.552613000000002	-39.488499999999995	6.186419999999999	-39.2821	5.818508666666665	-39.6098	5.622827666666667	-40.3588	6.010720333333333	-40.0165	5.368011333333332	-39.8528	5.675888666666666	-40.3687	5.603690999999999	-40.0433
373	3.73	5.700977999999998	-40.5912	6.010210333333334	-40.0173	4.541755333333333	-41.119499999999995	5.367538333333334	-39.852199999999996	4.8619536666666665	-41.6957	5.675391	-40.3636	4.799670000000002	-41.2457	5.6063160000000005	-40.034800000000004	4.741368666666667	-41.6719	5.575113	-40.4508	7.256258000000001	-36.22730000000001	5.669858000000001	-39.2697	6.580841	-38.2609	6.7562489999999995	-37.3842	6.223729333333334	-39.0865	6.3068263333333325	-39.3414	5.552158333333334	-39.4895	6.186061666666668	-39.2831	5.817945333333332	-39.610800000000005	5.622277666666667	-40.36	6.010256999999999	-40.0177	5.367458333333333	-39.8538	5.675291	-40.369800000000005	5.603248999999999	-40.04430000000001
374	3.74	5.7003563333333345	-40.5929	6.009748333333333	-40.0184	4.540285666666667	-41.1215	5.366955666666667	-39.853300000000004	4.860011000000001	-41.6982	5.6748140000000005	-40.3647	4.798474333333334	-41.2475	5.605790333333331	-40.036	4.740076666666667	-41.6739	5.574566333333333	-40.452	7.2559753333333346	-36.229000000000006	5.669332666666666	-39.271	6.580409333333334	-38.262499999999996	6.755928333333332	-37.38569999999999	6.2232176666666685	-39.087900000000005	6.306478	-39.3425	5.551661666666667	-39.4906	6.185709000000001	-39.2841	5.817570333333335	-39.61169999999999	5.621782666666666	-40.3611	6.009795333333334	-40.018800000000006	5.3669080000000005	-39.85490000000001	5.674697666666666	-40.370999999999995	5.602811999999998	-40.045300000000005
375	3.75	5.699716666666665	-40.5945	6.009290000000001	-40.0196	4.5388860000000015	-41.1235	5.366368666666667	-39.854400000000005	4.85808	-41.7008	5.6742420000000005	-40.365899999999996	4.797345333333333	-41.249300000000005	5.605303000000001	-40.037000000000006	4.7388336666666655	-41.6758	5.574054	-40.4531	7.255672333333335	-36.2307	5.668795000000001	-39.2722	6.57998	-38.26409999999999	6.755579999999999	-37.3873	6.222706666666666	-39.089400000000005	6.306132999999999	-39.343500000000006	5.551124	-39.4916	6.185352	-39.285000000000004	5.817163000000002	-39.612899999999996	5.621309333333332	-40.362199999999994	6.009334666666667	-40.02	5.366360333333333	-39.856	5.674131	-40.3721	5.602230666666668	-40.046400000000006
376	3.76	5.699125666666665	-40.596199999999996	6.008830666666666	-40.0207	4.537447666666666	-41.1254	5.365832000000001	-39.8555	4.856173666666667	-41.7033	5.673673666666668	-40.367	4.796153666666666	-41.2512	5.604773666666667	-40.038199999999996	4.737538666666667	-41.6777	5.573541333333334	-40.454299999999996	7.255395333333332	-36.2325	5.668251666666667	-39.27340000000001	6.5795516666666645	-38.2657	6.755242666666667	-37.3887	6.222136999999999	-39.0909	6.305783333333333	-39.3445	5.550666666666666	-39.4927	6.185003666666668	-39.286	5.816579000000001	-39.614	5.6207503333333335	-40.3634	6.008875333333333	-40.021100000000004	5.365817000000002	-39.8571	5.673561	-40.3731	5.601682333333334	-40.0475
377	3.77	5.6985106666666665	-40.5979	6.008374333333335	-40.0219	4.536009000000001	-41.1275	5.3652343333333326	-39.856500000000004	4.854284666666667	-41.70580000000001	5.673105333333335	-40.3681	4.7949546666666665	-41.253	5.6042570000000005	-40.0393	4.736282	-41.6797	5.572995333333334	-40.455400000000004	7.255095999999999	-36.2342	5.6677176666666655	-39.2746	6.579124000000001	-38.2673	6.754685999999999	-37.3904	6.221542333333334	-39.092400000000005	6.3054326666666665	-39.3455	5.5501890000000005	-39.49369999999999	6.184655333333333	-39.287	5.816290666666666	-39.6149	5.620241666666668	-40.3645	6.008415333333333	-40.0223	5.365276333333332	-39.85809999999999	5.67299	-40.374300000000005	5.601251333333335	-40.048500000000004
378	3.78	5.697879	-40.5996	6.007919333333332	-40.023	4.534649333333333	-41.129400000000004	5.3647893333333325	-39.857499999999995	4.852414333333332	-41.7084	5.672538666666666	-40.3693	4.793791	-41.2548	5.603803333333334	-40.0402	4.734983	-41.681599999999996	5.572478666666667	-40.456599999999995	7.254803999999999	-36.2359	5.667168666666667	-39.275800000000004	6.578693666666666	-38.2689	6.754231333333334	-37.392	6.220962	-39.0938	6.305096	-39.3466	5.549625333333334	-39.494800000000005	6.184303	-39.2879	5.815959333333335	-39.6158	5.619784000000001	-40.3656	6.00796	-40.0234	5.364737333333334	-39.859199999999994	5.672429666666667	-40.3754	5.600933333333332	-40.049400000000006
379	3.79	5.697283333333334	-40.6012	6.007465666666666	-40.02419999999999	4.533265999999999	-41.131400000000006	5.3642953333333345	-39.8586	4.850563666666668	-41.7109	5.671979666666666	-40.370400000000004	4.792601	-41.2566	5.603380666666667	-40.0413	4.7336936666666665	-41.6836	5.571959999999999	-40.4577	7.2545150000000005	-36.2377	5.666681	-39.277	6.578267999999999	-38.2704	6.753845666666666	-37.3935	6.220311999999999	-39.09530000000001	6.304747666666666	-39.3476	5.549150333333333	-39.4958	6.183957	-39.2889	5.815682666666668	-39.6168	5.619311	-40.3667	6.007506	-40.024499999999996	5.364201666666665	-39.8602	5.671856666666668	-40.37649999999999	5.600454666666668	-40.0504
380	3.8	5.6966833333333335	-40.6028	6.007015666666666	-40.02530000000001	4.5319156666666665	-41.1334	5.363750666666666	-39.8597	4.848729333333334	-41.71340000000001	5.671425333333333	-40.3716	4.791437666666667	-41.2585	5.602928333333335	-40.04240000000001	4.732488666666668	-41.6854	5.5714333333333315	-40.4589	7.254220000000001	-36.239399999999996	5.666164333333335	-39.2782	6.577844	-38.272	6.753439666666668	-37.3949	6.219911	-39.0967	6.304398666666667	-39.3486	5.548688999999998	-39.4968	6.1836123333333335	-39.2898	5.815173333333333	-39.617900000000006	5.6188026666666655	-40.367900000000006	6.007050666666667	-40.0257	5.3636696666666674	-39.8613	5.6713010000000015	-40.3776	5.599920333333333	-40.0516
381	3.81	5.696068666666666	-40.604400000000005	6.006560333333335	-40.0265	4.530546999999999	-41.1353	5.363212666666667	-39.860800000000005	4.8469093333333335	-41.7159	5.670876333333334	-40.372699999999995	4.790207	-41.260400000000004	5.602405666666668	-40.0435	4.731249666666667	-41.6874	5.570903333333332	-40.46	7.253940999999999	-36.241099999999996	5.665617	-39.2794	6.577411333333334	-38.273599999999995	6.753161	-37.3964	6.219285666666667	-39.0982	6.304063666666666	-39.349599999999995	5.548222666666667	-39.4978	6.183264	-39.2908	5.8147769999999985	-39.6188	5.618308999999999	-40.3689	6.0065936666666655	-40.0268	5.363141000000001	-39.8624	5.670751999999999	-40.378699999999995	5.5994763333333335	-40.0526
382	3.82	5.695448999999999	-40.6061	6.006104000000001	-40.02760000000001	4.529209333333333	-41.1372	5.362693000000001	-39.861900000000006	4.845114666666666	-41.7184	5.670331	-40.37380000000001	4.789005333333333	-41.262	5.601901666666666	-40.0446	4.730053	-41.6893	5.570367999999999	-40.4612	7.253645	-36.2428	5.665138333333333	-39.2806	6.576987999999999	-38.2751	6.752861999999999	-37.39790000000001	6.218905666666666	-39.09969999999999	6.303717000000001	-39.3506	5.547735666666666	-39.498900000000006	6.182921666666667	-39.2918	5.814463666666667	-39.619800000000005	5.617814666666667	-40.3701	6.006138666666668	-40.02799999999999	5.362613666666666	-39.8634	5.670205	-40.3797	5.598928000000001	-40.0536
383	3.83	5.694868333333333	-40.607699999999994	6.005651333333334	-40.028800000000004	4.527893666666667	-41.1392	5.362179666666666	-39.862899999999996	4.843335999999998	-41.7209	5.669787999999999	-40.375	4.787963666666667	-41.2639	5.601415666666668	-40.04559999999999	4.728798666666666	-41.691199999999995	5.569848666666666	-40.462300000000006	7.253366333333332	-36.2445	5.66465	-39.281800000000004	6.576566	-38.2767	6.752464000000001	-37.39940000000001	6.218295333333334	-39.1011	6.30337	-39.35159999999999	5.547254333333332	-39.499900000000004	6.182577666666666	-39.292699999999996	5.814007333333334	-39.6208	5.617326666666667	-40.371199999999995	6.005683333333334	-40.0291	5.362088666666666	-39.8645	5.669651333333333	-40.38080000000001	5.598383666666667	-40.0547
384	3.84	5.6942666666666675	-40.609399999999994	6.005199666666667	-40.0299	4.526563	-41.1411	5.361673999999999	-39.8639	4.841567	-41.7234	5.669232666666667	-40.3761	4.786832	-41.265699999999995	5.600988000000001	-40.046699999999994	4.727583333333333	-41.693	5.569351000000001	-40.4634	7.253078333333334	-36.246300000000005	5.664082	-39.283	6.576143999999998	-38.2782	6.752034000000001	-37.400999999999996	6.217907666666666	-39.1026	6.303039000000001	-39.3526	5.546780666666667	-39.5009	6.182236333333333	-39.2936	5.813552666666667	-39.621900000000004	5.616798333333334	-40.3723	6.005229333333333	-40.030300000000004	5.3615673333333325	-39.8655	5.669102666666666	-40.3819	5.598032666666667	-40.055699999999995
385	3.85	5.6936703333333325	-40.611000000000004	6.004748333333334	-40.031	4.525263333333332	-41.1431	5.361153666666667	-39.8651	4.839817	-41.7259	5.668683333333333	-40.3772	4.7857043333333324	-41.2674	5.600579333333333	-40.0477	4.726425	-41.6949	5.5688906666666655	-40.4646	7.252770999999998	-36.248000000000005	5.663588333333333	-39.2842	6.5757140000000005	-38.2798	6.751529333333334	-37.4026	6.217323666666667	-39.103899999999996	6.302693333333334	-39.3536	5.5463759999999995	-39.5019	6.1818963333333325	-39.294599999999996	5.813192999999998	-39.6228	5.616251333333334	-40.3735	6.004777666666667	-40.031400000000005	5.361048666666667	-39.866600000000005	5.6685669999999995	-40.382999999999996	5.597550666666666	-40.05669999999999
386	3.86	5.693105000000001	-40.6126	6.004299999999999	-40.032199999999996	4.523947000000001	-41.145	5.360551000000001	-39.8661	4.838095666666666	-41.728300000000004	5.668136333333334	-40.378299999999996	4.784620333333334	-41.26919999999999	5.600132666666666	-40.0488	4.725237666666667	-41.696799999999996	5.568309999999999	-40.4657	7.252467333333333	-36.2497	5.663060666666667	-39.2854	6.575293000000001	-38.2813	6.751025999999999	-37.404199999999996	6.216977333333333	-39.1053	6.302347666666666	-39.3546	5.545915666666668	-39.502900000000004	6.181558333333333	-39.2955	5.812736	-39.62380000000001	5.615769333333334	-40.374599999999994	6.004326333333333	-40.0325	5.360531666666668	-39.867599999999996	5.668013	-40.3841	5.597119333333334	-40.057700000000004
387	3.87	5.692510333333332	-40.6142	6.003852333333334	-40.033300000000004	4.522640999999999	-41.1469	5.359992999999999	-39.8672	4.8363640000000006	-41.7308	5.667598333333333	-40.3795	4.783520666666667	-41.270999999999994	5.599683666666666	-40.049800000000005	4.724071666666666	-41.6986	5.567862000000002	-40.4668	7.252194666666666	-36.251400000000004	5.662547666666667	-39.2866	6.574872666666666	-38.282900000000005	6.750589666666667	-37.4056	6.216573666666666	-39.1067	6.302017666666667	-39.355599999999995	5.545435999999999	-39.5039	6.18122	-39.296499999999995	5.812256333333333	-39.624900000000004	5.615241000000001	-40.375699999999995	6.003878333333333	-40.0336	5.360018	-39.86869999999999	5.6674809999999995	-40.3852	5.5966456666666655	-40.058699999999995
388	3.88	5.691886000000001	-40.6158	6.003405333333333	-40.0344	4.521344999999999	-41.148900000000005	5.359460333333332	-39.868199999999995	4.834656	-41.7333	5.667079333333334	-40.380599999999994	4.78228	-41.2728	5.5992	-40.0509	4.722891333333333	-41.700599999999994	5.567335333333333	-40.4679	7.251909333333334	-36.2531	5.662064333333335	-39.287800000000004	6.574453333333334	-38.2844	6.750164	-37.4071	6.216145	-39.10809999999999	6.301675	-39.3566	5.545043666666667	-39.5049	6.180883666666667	-39.297399999999996	5.811823333333333	-39.625800000000005	5.614730000000001	-40.3769	6.003431666666666	-40.034800000000004	5.359506	-39.869699999999995	5.666954666666668	-40.386300000000006	5.596210666666665	-40.0598
389	3.89	5.691292333333334	-40.6174	6.0029596666666665	-40.0355	4.520067999999999	-41.150800000000004	5.358988	-39.8693	4.832962666666666	-41.735699999999994	5.666559333333335	-40.381699999999995	4.7811216666666665	-41.274699999999996	5.59874	-40.0519	4.721731333333334	-41.70249999999999	5.566860666666668	-40.469	7.251616	-36.254799999999996	5.661657	-39.2889	6.5740256666666665	-38.286	6.749702666666668	-37.408699999999996	6.215694	-39.109500000000004	6.301330999999999	-39.3576	5.544559333333333	-39.505900000000004	6.180546333333334	-39.2984	5.8114750000000015	-39.6268	5.614204333333333	-40.378	6.002985000000002	-40.035900000000005	5.358996333333333	-39.8707	5.666424666666667	-40.38730000000001	5.595822666666668	-40.0607
390	3.9	5.690698666666667	-40.619	6.002517	-40.036699999999996	4.518769000000001	-41.1527	5.358497	-39.870400000000004	4.831285666666667	-41.7382	5.666040333333333	-40.3828	4.780006333333334	-41.2765	5.598311666666666	-40.0529	4.720534999999999	-41.704299999999996	5.566339	-40.4702	7.251345999999999	-36.256499999999996	5.661204000000001	-39.2901	6.573607666666666	-38.2875	6.749305666666666	-37.410199999999996	6.215231666666666	-39.1109	6.300989666666667	-39.3586	5.544096	-39.5069	6.180215	-39.2993	5.811030333333332	-39.62780000000001	5.613760666666666	-40.3791	6.002540333333332	-40.037000000000006	5.358489333333333	-39.8718	5.665892333333333	-40.388400000000004	5.595339	-40.0617
391	3.91	5.690095	-40.620599999999996	6.002074333333334	-40.037800000000004	4.517518	-41.1546	5.358042999999999	-39.871300000000005	4.829622	-41.7406	5.665524333333334	-40.3839	4.7789090000000005	-41.2782	5.597893000000001	-40.054	4.7193396666666665	-41.7063	5.565875666666668	-40.4713	7.251082666666668	-36.258199999999995	5.660727	-39.291199999999996	6.573189333333333	-38.2891	6.748954666666666	-37.41159999999999	6.214759999999999	-39.112300000000005	6.3006623333333325	-39.3596	5.543626666666666	-39.5079	6.179883333333333	-39.3002	5.810558333333334	-39.6289	5.613303333333334	-40.3801	6.002097000000001	-40.0381	5.357984999999998	-39.8728	5.665369333333333	-40.3895	5.5949513333333325	-40.06269999999999
392	3.92	5.689483666666669	-40.6222	6.001633333333333	-40.038900000000005	4.516272	-41.1565	5.357518999999999	-39.8724	4.827980333333332	-41.7431	5.665011333333333	-40.385000000000005	4.777710666666667	-41.2801	5.597433999999998	-40.055099999999996	4.718135666666667	-41.708099999999995	5.565335333333333	-40.4724	7.250806	-36.259899999999995	5.660194333333333	-39.29240000000001	6.572772333333334	-38.2906	6.748630333333334	-37.4131	6.214278333333334	-39.113699999999994	6.300319333333333	-39.360600000000005	5.5431420000000005	-39.5089	6.179549000000001	-39.301199999999994	5.8100983333333325	-39.6299	5.612821666666665	-40.3813	6.001653666666668	-40.039199999999994	5.357483666666666	-39.873900000000006	5.664832	-40.3906	5.594409666666666	-40.0638
393	3.93	5.6889146666666655	-40.62380000000001	6.001192666666666	-40.04	4.515037	-41.1584	5.357043333333333	-39.8735	4.826347666666668	-41.7455	5.6645026666666665	-40.3861	4.7765976666666665	-41.2819	5.596878666666665	-40.0561	4.7169506666666665	-41.709900000000005	5.564863999999999	-40.4735	7.250505333333335	-36.2616	5.659725333333332	-39.2935	6.572346666666666	-38.292100000000005	6.748284	-37.4147	6.213799333333332	-39.1151	6.299979666666666	-39.3615	5.542732333333332	-39.5099	6.179220999999999	-39.302099999999996	5.809667666666668	-39.63080000000001	5.612368333333334	-40.3823	6.001211666666667	-40.0404	5.356982999999999	-39.874900000000004	5.664312333333333	-40.3916	5.593999333333333	-40.0647
394	3.94	5.688324333333332	-40.6253	6.000750999999999	-40.0411	4.513826000000001	-41.16030000000001	5.3565403333333315	-39.8745	4.824727666666667	-41.7479	5.663994000000001	-40.3872	4.775500666666668	-41.283699999999996	5.596525333333333	-40.0571	4.715851333333333	-41.711800000000004	5.564377666666667	-40.4746	7.2502189999999995	-36.2632	5.659202666666668	-39.29469999999999	6.571930666666668	-38.293699999999994	6.747992666666665	-37.416000000000004	6.213322000000002	-39.1165	6.299654333333334	-39.362500000000004	5.542347666666668	-39.5109	6.1788929999999995	-39.3031	5.809302	-39.6318	5.611839000000001	-40.3835	6.000770333333333	-40.0415	5.356485333333334	-39.8759	5.663798000000002	-40.3927	5.593504333333334	-40.06569999999999
395	3.95	5.687640333333334	-40.6274	6.000239	-40.042699999999996	4.512530999999999	-41.1626	5.355952666666667	-39.876000000000005	4.823082	-41.750699999999995	5.663445333333332	-40.38869999999999	4.774436	-41.285799999999995	5.595941999999999	-40.0586	4.714681333333333	-41.714099999999995	5.563796333333333	-40.4762	7.249857666666666	-36.2653	5.658569333333333	-39.296400000000006	6.571470666666667	-38.2955	6.747550666666667	-37.418	6.212777666666667	-39.118300000000005	6.299229666666666	-39.364	5.541839999999999	-39.5122	6.1785	-39.3044	5.808871	-39.6332	5.611285666666668	-40.385000000000005	6.000260666666666	-40.043	5.355927333333335	-39.8774	5.663251000000001	-40.394099999999995	5.593006666666667	-40.0672
396	3.96	5.653263666666666	-40.6842	5.964708333333333	-40.0976	4.483325	-41.222500000000004	5.324191333333333	-39.9325	4.799426666666666	-41.8025	5.637793333333334	-40.436800000000005	4.745573666666667	-41.3469	5.563773333333333	-40.1167	4.686699999999999	-41.774800000000006	5.532341999999999	-40.533899999999996	7.208938666666666	-36.3195	5.6242036666666655	-39.353	6.5422243333333325	-38.343500000000006	6.708668333333333	-37.475699999999996	6.177368333333333	-39.176300000000005	6.262869666666665	-39.41740000000001	5.508990000000001	-39.568099999999994	6.151490333333333	-39.350699999999996	5.7755333333333345	-39.69030000000001	5.579538666666667	-40.4425	5.964766666666667	-40.0979	5.324229333333334	-39.9339	5.637597666666667	-40.4422	5.560991000000001	-40.12519999999999
397	3.97	5.334016	-41.01780000000001	5.6326936666666665	-40.4194	4.212672666666666	-41.5769	5.022097333333334	-40.267	4.568717	-42.1114	5.379945333333334	-40.7248	4.460388	-41.7063	5.252369333333333	-40.4558	4.413803333333333	-42.131699999999995	5.222637666666668	-40.8732	6.819062999999999	-36.6475	5.299763333333333	-39.6913	6.2412686666666675	-38.6356	6.320134666666666	-37.822	5.821780333333334	-39.52290000000001	5.929664	-39.727199999999996	5.202623	-39.8964	5.882789999999999	-39.62380000000001	5.4534596666666655	-40.0223	5.267372	-40.780300000000004	5.632711333333333	-40.4197	5.022122333333332	-40.2683	5.379862999999999	-40.730199999999996	5.249888666666666	-40.4645
398	3.98	4.4576313333333335	-41.8329	4.7424703333333325	-41.198	3.479140333333333	-42.45530000000001	4.194181	-41.083800000000004	3.874210666666667	-42.90019999999999	4.627235	-41.4489	3.673832333333333	-42.584500000000006	4.385646666666667	-41.2716	3.637898333333333	-43.006099999999996	4.361661333333332	-41.6941	5.7413219999999985	-37.46869999999999	4.415914666666667	-40.52530000000001	5.346943333333333	-39.3849	5.243540666666665	-38.6813	4.831010666666667	-40.37780000000001	5.0410900000000005	-40.465399999999995	4.3659799999999995	-40.6923	5.108860666666668	-40.2973	4.582746333333333	-40.813199999999995	4.404690666666666	-41.59610000000001	4.7425196666666665	-41.1983	4.194242666666666	-41.0851	4.627229333333333	-41.454100000000004	4.383643999999999	-41.2798
399	3.99	3.2000159999999997	-43.16369999999999	3.465695666666667	-42.4504	2.4287513333333335	-43.909	3.018977	-42.404900000000005	2.798817	-44.268699999999995	3.4430583333333327	-42.674699999999994	2.563181	-44.0126	3.1592909999999987	-42.5663	2.5385953333333333	-44.4303	3.125601333333333	-43.00619999999999	4.154475333333333	-38.8335	3.142972666666667	-41.8875	3.9247343333333324	-40.679300000000005	3.6821106666666665	-40.0915	3.394953666666667	-41.770300000000006	3.7609036666666666	-41.629599999999996	3.17367	-41.9671	3.894329333333333	-41.4095	3.3391019999999996	-42.0541	3.1636586666666675	-42.897000000000006	3.4657416666666663	-42.45069999999999	3.0191606666666666	-42.406099999999995	3.4433983333333336	-42.6797	3.1588173333333334	-42.5737
400	4.0	2.024172666666667	-44.876	2.263524666666667	-44.025099999999995	1.4770853333333334	-45.79280000000001	1.9355680000000004	-44.05680000000001	1.7270596666666669	-46.1618	2.23829	-44.3087	1.5622406666666668	-45.83069999999999	2.0363689999999997	-44.15350000000001	1.547712	-46.2405	1.992094	-44.625699999999995	2.633387	-40.6025	1.9727593333333333	-43.607400000000005	2.4729180000000004	-42.4392	2.2490096666666664	-41.884899999999995	2.084730333333334	-43.523199999999996	2.5453446666666664	-43.0511	2.0690560000000002	-43.537800000000004	2.6514489999999995	-42.8404	2.1956913333333334	-43.550599999999996	2.024448666666667	-44.497	2.2635286666666667	-44.0254	1.935798666666667	-44.0578	2.2388366666666664	-44.313300000000005	2.0369859999999997	-44.1598
401	4.01	1.2014433333333334	-46.7731	1.4073436666666665	-45.7052	0.8481922333333335	-47.868	1.1934953333333336	-45.7715	0.9591818333333333	-48.4305	1.3448610000000005	-46.1556	0.9021240333333332	-47.8047	1.271215	-45.77419999999999	0.8951021000000002	-48.1929	1.2257630000000002	-46.29	1.5484176666666667	-42.55030000000001	1.1846096666666668	-45.4119	1.4069846666666668	-44.472	1.2900546666666666	-43.799699999999994	1.2150263333333335	-45.366299999999995	1.671053333333333	-44.50469999999999	1.311073666666667	-45.13290000000001	1.7043010000000003	-44.3768	1.410328	-45.043699999999994	1.2533316666666663	-46.133399999999995	1.4073503333333335	-45.7055	1.1937233333333335	-45.7723	1.3455056666666667	-46.15950000000001	1.2722013333333335	-45.779
402	4.02	0.7165980666666666	-48.7003	0.8935802333333333	-47.308499999999995	0.4998496333333333	-49.92940000000001	0.7716947333333334	-47.3082	0.5190165999999999	-50.930099999999996	0.8027772666666667	-48.0075	0.5344711666666666	-49.7463	0.8313441666666666	-47.2125	0.5336084999999999	-50.087599999999995	0.7889328000000001	-47.7789	0.9039195666666665	-44.4831	0.7417107000000002	-47.052699999999994	0.7781110666666665	-46.5705	0.7575886	-45.6049	0.7341354999999999	-47.064099999999996	1.1341533333333331	-45.8135	0.8728431	-46.520199999999996	1.110142	-45.813	0.9541860666666667	-46.3293	0.8124226666666667	-47.5877	0.8936029666666666	-47.308800000000005	0.7718960666666667	-47.3087	0.8033821666666666	-48.010600000000004	0.8324247333333332	-47.2156
403	4.03	0.44832333333333335	-50.571	0.6054312666666667	-48.71369999999999	0.3186372	-51.8519	0.5505574666666667	-48.5036	0.29413010000000006	-53.5664	0.5086195000000001	-49.6879	0.3408763666666667	-51.5457	0.5992308666666667	-48.330600000000004	0.34465603333333344	-51.80800000000001	0.5597328666666666	-48.9538	0.5536250666666668	-46.273300000000006	0.5135769	-48.3566	0.4487971000000001	-48.5601	0.4837919333333333	-47.1407	0.48786053333333335	-48.46130000000001	0.8287172666666666	-46.87799999999999	0.6433515333333334	-47.5587	0.7744876	-47.004999999999995	0.7118184333333333	-47.293	0.5805812333333333	-48.725699999999996	0.6054507333333332	-48.7139	0.5507415333333334	-48.5038	0.5091462666666666	-49.6901	0.6002972	-48.33219999999999
404	4.04	0.30032443333333336	-52.342800000000004	0.44755256666666665	-49.839499999999994	0.2238272666666667	-53.570800000000006	0.44369669999999994	-49.265499999999996	0.18397933333333333	-56.278800000000004	0.3560834666666666	-51.0454	0.23846573333333337	-53.147	0.48463673333333335	-49.054500000000004	0.24523816666666667	-53.298300000000005	0.4454663	-49.743300000000005	0.3645233666666667	-47.83669999999999	0.40286823333333327	-49.2212	0.28407826666666663	-50.2885	0.34784560000000003	-48.30159999999999	0.3660808666666666	-49.467699999999994	0.6599732666666667	-47.654599999999995	0.5332129999999999	-48.1889	0.5943943333333334	-47.869800000000005	0.5923783999999999	-47.8907	0.46525533333333335	-49.4828	0.44757543333333333	-49.8397	0.4438721666666667	-49.265499999999996	0.35655299999999995	-51.0464	0.4856765333333333	-49.0547
405	4.05	0.2171013333333333	-53.99159999999999	0.3634212666666667	-50.63	0.1722276333333333	-55.05419999999999	0.4033983666666667	-49.5649	0.13006723333333334	-59.004999999999995	0.2810813666666666	-51.95080000000001	0.1823077	-54.522400000000005	0.4404814000000001	-49.3633	0.19077096666666668	-54.5366	0.3978776000000001	-50.1281	0.263867	-49.1087	0.3587662666666667	-49.6059	0.20363279999999997	-51.609700000000004	0.2849256666666667	-49.0242	0.31146960000000007	-50.04430000000001	0.5730995333333333	-48.1348	0.49412263333333334	-48.4141	0.5055458333333332	-48.3728	0.5488315666666668	-48.1284	0.4171523666666666	-49.8462	0.3634415000000001	-50.630199999999995	0.40357676666666664	-49.564699999999995	0.28151866666666664	-51.9507	0.44153513333333333	-49.3625
406	4.06	0.1687276666666667	-55.5039	0.32379756666666665	-51.0587	0.14305596666666667	-56.29209999999999	0.40991930000000004	-49.439699999999995	0.10334938666666667	-61.66459999999999	0.25086273333333337	-52.3232	0.15030133333333334	-55.663900000000005	0.44477786666666663	-49.29	0.1598547	-55.5241	0.39339263333333335	-50.1389	0.21095746666666665	-50.040800000000004	0.3594786666666667	-49.5385	0.16712066666666664	-52.401300000000006	0.2652327	-49.2939	0.2973740666666666	-50.2033	0.5386693666666666	-48.3389	0.5053271666666667	-48.2917	0.4756105333333333	-48.5263	0.5578012333333333	-48.0545	0.41357039999999995	-49.85059999999999	0.3238168666666666	-51.0588	0.4101064	-49.439499999999995	0.2513013333333334	-52.3222	0.4459092333333333	-49.2885
407	4.07	0.13954563333333334	-56.87330000000001	0.31342606666666667	-51.1346	0.1259042	-57.29130000000001	0.45636646666666664	-48.985400000000006	0.09000783999999996	-64.1585	0.2513671	-52.157900000000005	0.13137666666666667	-56.5784	0.48967003333333325	-48.915	0.1418173	-56.277699999999996	0.42315653333333336	-49.84790000000001	0.18573646666666666	-50.606300000000005	0.3973508333333334	-49.1096	0.1561693	-52.5998	0.27653626666666664	-49.1522	0.31329326666666657	-50.005	0.5415518	-48.30950000000001	0.5577868000000001	-47.9155	0.48734749999999993	-48.3831	0.6095328999999999	-47.7472	0.4447436666666667	-49.569300000000005	0.3134528999999999	-51.1346	0.45657166666666665	-48.985099999999996	0.25184366666666663	-52.1561	0.49093426666666656	-48.913199999999996
408	4.08	0.12136756666666668	-58.098000000000006	0.32685626666666673	-50.9022	0.1155722	-58.069	0.5409952666666666	-48.3281	0.08337852666666667	-66.3882	0.2798788666666666	-51.53390000000001	0.11996696666666666	-57.2832	0.5750877666666666	-48.344699999999996	0.13113216666666666	-56.8236	0.4847983333333333	-49.3509	0.17904233333333333	-50.807300000000005	0.47158426666666664	-48.4468	0.16458003333333338	-52.229099999999995	0.31652519999999995	-48.6879	0.3560325666666666	-49.542699999999996	0.5740082333333334	-48.1025	0.6466375333333335	-47.3906	0.5342807333333333	-48.021	0.7007763666666668	-47.2957	0.5083885333333333	-49.095	0.32688696666666667	-50.9022	0.5412354	-48.3279	0.28043333333333337	-51.5317	0.5765299333333332	-48.343
409	4.09	0.1097878	-59.1802	0.36244619999999994	-50.433899999999994	0.10936130000000001	-58.64940000000001	0.6652148666666667	-47.592699999999994	0.08016921333333335	-68.28399999999999	0.34041593333333336	-50.594199999999994	0.11315326666666664	-57.8025	0.6989654000000001	-47.68769999999999	0.1250851	-57.1923	0.5784995666666667	-48.7464	0.18658453333333333	-50.677600000000005	0.5844105	-47.6821	0.19326096666666667	-51.401300000000006	0.3881050666666667	-48.0169	0.42743250000000005	-48.9221	0.6324553333333335	-47.7772	0.7695834666666667	-46.812	0.6149007333333334	-47.52609999999999	0.8262052333333333	-46.783	0.6026435333333334	-48.5217	0.3624814666666667	-50.4338	0.6654884	-47.5926	0.34110293333333336	-50.592000000000006	0.7005935333333334	-47.6866
410	4.1	0.10227960333333332	-60.125699999999995	0.4208630666666666	-49.8153	0.10566599000000003	-59.0607	0.8235776666666667	-46.8786	0.07872307333333334	-69.82100000000001	0.4415752666666668	-49.5052	0.10915336666666668	-58.1633	0.8594641333333333	-47.033899999999996	0.12191640000000001	-57.4154	0.7012825666666667	-48.1194	0.2077451333333333	-50.279500000000006	0.7325153666666666	-46.924400000000006	0.24816106666666665	-50.285500000000006	0.49462653333333334	-47.2557	0.5269376666666666	-48.2412	0.7144606000000001	-47.389	0.9177342000000002	-46.2513	0.7263260333333331	-46.976699999999994	0.9806876999999999	-46.2745	0.7259512000000001	-47.928399999999996	0.42090429999999995	-49.8153	0.8238753333333333	-46.8786	0.44244100000000003	-49.5033	0.8612436333333332	-47.0335
411	4.11	0.09738238333333334	-60.942899999999995	0.5038648	-49.1308	0.10371467333333333	-59.330799999999996	1.0035855666666664	-46.249199999999995	0.07820750333333334	-71.0152	0.5913314	-48.416900000000005	0.10711770000000001	-58.3932	1.0439057666666667	-46.444199999999995	0.12079443333333334	-57.523	0.8476323000000001	-47.5312	0.2442584666666667	-49.692099999999996	0.9071756000000001	-46.245999999999995	0.33882270000000003	-49.061099999999996	0.6364665666666666	-46.5003	0.6539777666666666	-47.576	0.8146115333333335	-46.98330000000001	1.0809431999999999	-45.7528	0.8654127333333334	-46.433800000000005	1.149055333333333	-45.8134	0.8700852	-47.3721	0.5039121333333333	-49.1307	1.0038963666666667	-46.249300000000005	0.5924023666666667	-48.4157	1.0457114333333333	-46.444900000000004
412	4.12	0.09420680999999999	-61.641999999999996	0.6111404	-48.45069999999999	0.10292386333333334	-59.4867	1.1881990000000002	-45.7346	0.07819093000000002	-71.9089	0.7898213000000001	-47.437400000000004	0.10642033333333334	-58.5178	1.2345886666666666	-45.9513	0.12111100000000001	-57.54169999999999	1.0074965333333334	-47.018699999999995	0.2981943666666666	-48.9981	1.0930696666666668	-45.6834	0.47434706666666676	-47.8776	0.8096208	-45.816	0.8015848333333332	-46.976800000000004	0.9307156666666666	-46.5926	1.2419116666666665	-45.337999999999994	1.0229789666666669	-45.938199999999995	1.320210333333333	-45.422000000000004	1.0272369333333333	-46.8864	0.6111940333333334	-48.450599999999994	1.1885253333333334	-45.7349	0.7910767333333334	-47.437	1.2363286666666666	-45.952600000000004
413	4.13	0.09217282	-62.2341	0.7379048999999999	-47.825199999999995	0.10294935333333331	-59.552	1.3566853333333333	-45.3404	0.07845379666666666	-72.5548	1.0234876	-46.626099999999994	0.10666913333333335	-58.5601	1.414919	-45.5642	0.12248466666666666	-57.494299999999996	1.1642446666666666	-46.597699999999996	0.37231706666666664	-48.2714	1.2673316666666667	-45.2466	0.6568839666666667	-46.835	1.0015302999999998	-45.2383	0.958965	-46.4696	1.0544667333333335	-46.23819999999999	1.3915299999999997	-45.0111	1.1872356666666666	-45.511900000000004	1.483522	-45.1073	1.1793669999999998	-46.48630000000001	0.7379619999999999	-47.825199999999995	1.3569753333333332	-45.3409	1.0248315	-46.6264	1.4164946666666667	-45.566300000000005
414	4.14	0.09098731000000002	-62.7308	0.8790441999999998	-47.2844	0.10360740666666665	-59.5472	1.4997140000000002	-45.0571	0.07888195333333334	-73.0054	1.264821	-46.0017	0.10762793333333336	-58.539199999999994	1.573014666666667	-45.278	0.12466119999999999	-57.399499999999996	1.3079126666666665	-46.269800000000004	0.46662789999999993	-47.5701	1.420234	-44.928	0.8761617666666666	-45.9824	1.1906156666666667	-44.778800000000004	1.1119876666666666	-46.062900000000006	1.1768156666666667	-45.9309	1.5215493333333334	-44.7661	1.3485359999999997	-45.1631	1.6246656666666663	-44.866099999999996	1.3198233333333333	-46.172900000000006	0.8791059000000001	-47.2844	1.4999843333333334	-45.0575	1.2661440000000002	-46.0027	1.5743556666666665	-45.280699999999996
415	4.15	0.09035255333333334	-63.142999999999994	1.0213564999999998	-46.8408	0.10474914000000003	-59.48909999999999	1.610245666666667	-44.8677	0.07940557666666666	-73.3066	1.4861776666666666	-45.555699999999995	0.1091422	-58.47140000000001	1.6972816666666668	-45.07940000000001	0.12746173333333335	-57.27230000000001	1.431301	-46.0272	0.5798957333333333	-46.9332	1.5417960000000002	-44.7115	1.1082026666666667	-45.3306	1.3643353333333332	-44.4335	1.250767	-45.7525	1.295952666666667	-45.674099999999996	1.625706	-44.591699999999996	1.4951423333333331	-44.8898	1.741839666666667	-44.6893	1.4409466666666666	-45.939	1.0214126333333333	-46.8409	1.6104936666666665	-44.868199999999995	1.4873590000000005	-45.5574	1.6984253333333335	-45.08259999999999
416	4.16	0.09016374000000002	-63.481700000000004	1.1554596666666668	-46.494699999999995	0.10627146666666666	-59.3921	1.6869783333333328	-44.753800000000005	0.07999197333333333	-73.4969	1.6635060000000002	-45.265899999999995	0.11107356666666666	-58.36990000000001	1.787144	-44.9527	0.13075206666666667	-57.124500000000005	1.5291583333333334	-45.858	0.7079988666666667	-46.383300000000006	1.6271016666666667	-44.578199999999995	1.321273	-44.8668	1.5124556666666664	-44.1897	1.3654709999999999	-45.5284	1.4069253333333331	-45.4666	1.7032443333333336	-44.475	1.6230203333333335	-44.685	1.8339546666666666	-44.5664	1.5371453333333336	-45.773900000000005	1.155505	-46.494800000000005	1.687214	-44.7543	1.6645136666666667	-45.2681	1.788071	-44.956199999999995
417	4.17	0.09028461333333333	-63.757400000000004	1.2721710000000002	-46.2383	0.10808326666666665	-59.2678	1.733072	-44.6978	0.08061736	-73.607	1.7844696666666668	-45.1048	0.1133411	-58.24540000000001	1.8465163333333332	-44.882	0.13442	-56.9658	1.5992400000000004	-45.7491	0.8418305	-45.929199999999994	1.681244	-44.5097	1.4976366666666672	-44.566300000000005	1.6268066666666665	-44.0315	1.4553356666666666	-45.3776	1.5052826666666665	-45.304	1.758222666666667	-44.40389999999999	1.7283319999999998	-44.5391	1.9024736666666666	-44.4866	1.6076793333333335	-45.6653	1.2722109999999998	-46.2385	1.733303	-44.6983	1.7852616666666663	-45.1074	1.8473079999999997	-44.8856
418	4.18	0.09062810000000002	-63.98	1.3672033333333329	-46.0603	0.11010793333333332	-59.125499999999995	1.755419666666667	-44.6841	0.08126705333333331	-73.66080000000001	1.851192333333333	-45.04469999999999	0.11587223333333332	-58.1068	1.880572333333333	-44.8534	0.1383513	-56.80319999999999	1.645975	-45.688	0.9748186000000001	-45.57040000000001	1.7097513333333332	-44.4893	1.6232433333333336	-44.401199999999996	1.7070593333333335	-43.9423	1.5202616666666666	-45.28630000000001	1.588892	-45.1809	1.7943449999999999	-44.3672	1.810244666666667	-44.4418	1.9506360000000003	-44.439899999999994	1.6563293333333333	-45.6016	1.3672383333333331	-46.060500000000005	1.755638	-44.6847	1.8518086666666667	-45.04750000000001	1.8813036666666672	-44.8569
419	4.19	0.09115509333333334	-64.1579	1.4397863333333334	-45.9477	0.112314	-58.9729	1.7606843333333333	-44.699999999999996	0.08193156666666666	-73.6758	1.8710486666666668	-45.0608	0.1186073	-57.960699999999996	1.8953806666666666	-44.854699999999994	0.14240206666666663	-56.64209999999999	1.6734703333333334	-45.6629	1.0958053999999997	-45.3	1.7188899999999998	-44.5032	1.694177666666667	-44.3441	1.7581639999999998	-43.9063	1.5627356666666665	-45.2419	1.6590820000000002	-45.091100000000004	1.8158406666666667	-44.3555	1.8704306666666668	-44.3834	1.9825636666666666	-44.4179	1.6866906666666663	-45.5722	1.4398083333333331	-45.9478	1.760904	-44.7005	1.8715483333333334	-45.06369999999999	1.8960776666666663	-44.858200000000004
420	4.2	0.09181982	-64.2989	1.4906806666666665	-45.887499999999996	0.11465776666666665	-58.8159	1.7545173333333337	-44.73500000000001	0.08260450999999999	-73.6655	1.8552913333333332	-45.131800000000005	0.12149203333333333	-57.812599999999996	1.8967996666666664	-44.876400000000004	0.14655990000000005	-56.486599999999996	1.6862586666666666	-45.6641	1.19793	-45.108200000000004	1.7147669999999997	-44.5399	1.7183853333333332	-44.3698	1.7854929999999996	-43.9098	1.5867646666666668	-45.2326	1.7165789999999999	-45.028800000000004	1.8267003333333334	-44.36130000000001	1.9118060000000006	-44.3549	2.0022119999999997	-44.41369999999999	1.7028296666666665	-45.5679	1.4907073333333332	-45.887699999999995	1.7547263333333336	-44.7356	1.8557396666666663	-45.1347	1.8975326666666665	-44.879799999999996
421	4.21	0.09258847	-64.4097	1.5225693333333334	-45.868	0.11710020000000002	-58.6591	1.7413123333333334	-44.7813	0.08328143333333335	-73.6394	1.8156539999999999	-45.2401	0.1244798	-57.6664	1.8897229999999998	-44.9108	0.15076173333333331	-56.3393	1.6885576666666668	-45.683499999999995	1.2812903333333334	-44.9834	1.702544	-44.5903	1.706122	-44.4568	1.7950900000000003	-43.9414	1.5967933333333335	-45.2489	1.7627389999999998	-44.9883	1.8303906666666667	-44.3787	1.9383043333333336	-44.3489	2.0131763333333335	-44.4217	1.7087046666666665	-45.581199999999995	1.5225886666666668	-45.868199999999995	1.741496	-44.781800000000004	1.8161019999999999	-45.242900000000006	1.8905269999999998	-44.913999999999994
422	4.22	0.09343566666666667	-64.4959	1.5390263333333332	-45.879000000000005	0.11960686666666669	-58.505799999999994	1.7246456666666663	-44.83259999999999	0.08395924666666668	-73.60419999999999	1.7623833333333332	-45.370999999999995	0.12752836666666667	-57.5249	1.8781616666666663	-44.9519	0.15494786666666668	-56.202	1.684075	-45.7146	1.3449859999999998	-44.914300000000004	1.6863093333333334	-44.6475	1.6672110000000007	-44.586800000000004	1.7926290000000003	-43.9914	1.5970226666666667	-45.2824	1.7992510000000004	-44.9651	1.8297126666666665	-44.4028	1.953668	-44.3588	2.0185270000000006	-44.437400000000004	1.7077363333333333	-45.6061	1.539045	-45.8791	1.7248336666666664	-44.8332	1.7628673333333336	-45.3737	1.8789863333333334	-44.955000000000005
423	4.23	0.09434213	-64.5625	1.5438646666666667	-45.911500000000004	0.12214713333333332	-58.3585	1.7074916666666666	-44.884600000000006	0.08463568333333332	-73.5648	1.7034606666666667	-45.513	0.13059633333333334	-57.3903	1.864904	-44.995599999999996	0.15907203333333336	-56.075599999999994	1.6757803333333334	-45.7522	1.3900929999999998	-44.89	1.6689926666666666	-44.706300000000006	1.612154	-44.7446	1.7829183333333334	-44.052	1.5911403333333338	-45.326499999999996	1.8278996666666665	-44.954800000000006	1.8267453333333334	-44.4303	1.9611196666666664	-44.3795	2.020531	-44.457499999999996	1.7027673333333333	-45.637699999999995	1.543885	-45.911699999999996	1.7076959999999999	-44.885099999999994	1.7040006666666667	-45.5155	1.8658206666666668	-44.99850000000001
424	4.24	0.09529225666666667	-64.61319999999999	1.540598	-45.9585	0.12468906666666667	-58.2189	1.6916056666666666	-44.9342	0.08530918666666666	-73.52439999999999	1.643071	-45.656800000000004	0.13359933333333332	-57.2639	1.8520713333333334	-45.038399999999996	0.16309120000000002	-55.9605	1.6659526666666662	-45.7924	1.418983	-44.9004	1.6521426666666668	-44.763	1.549903	-44.917699999999996	1.7694873333333336	-44.1174	1.582064333333333	-45.376	1.8503723333333333	-44.9543	1.8230833333333334	-44.458600000000004	1.963279	-44.4069	2.0209603333333335	-44.4796	1.6959066666666665	-45.6724	1.5406059999999997	-45.9587	1.6918113333333333	-44.934599999999996	1.643638666666667	-45.6591	1.8529626666666665	-45.0413
425	4.25	0.09627173000000001	-64.6514	1.5322269999999998	-46.01409999999999	0.12716793333333334	-58.0878	1.6780876666666666	-44.979400000000005	0.08597863666666668	-73.4852	1.5859619999999999	-45.7955	0.13655883333333332	-57.14640000000001	1.8409076666666664	-45.0785	0.16697013333333333	-55.8568	1.6560866666666665	-45.832499999999996	1.4346926666666666	-44.937	1.6372293333333332	-44.8151	1.4868173333333332	-45.095800000000004	1.7545730000000002	-44.182900000000004	1.5719840000000005	-45.42699999999999	1.8681933333333338	-44.96040000000001	1.8197496666666666	-44.486000000000004	1.9622963333333332	-44.4376	2.02104	-44.501900000000006	1.6887253333333334	-45.70759999999999	1.5322306666666667	-46.014199999999995	1.6783063333333332	-44.979699999999994	1.5865976666666666	-45.7976	1.841853	-45.081199999999995
426	4.26	0.09727593999999999	-64.6799	1.521175	-46.0736	0.1296065	-57.96619999999999	1.6675433333333334	-45.0189	0.08664329666666666	-73.4483	1.5352656666666666	-45.924	0.13945663333333333	-57.03830000000001	1.8322276666666668	-45.114399999999996	0.17066363333333331	-55.7641	1.6470136666666666	-45.8704	1.440399	-44.9922	1.6254239999999998	-44.8612	1.4272443333333331	-45.270199999999996	1.741048333333333	-44.2452	1.5625373333333334	-45.4764	1.8826653333333332	-44.971199999999996	1.8174506666666665	-44.51140000000001	1.9599699999999998	-44.469300000000004	2.0216053333333335	-44.5233	1.6823110000000006	-45.7411	1.5211783333333335	-46.073699999999995	1.667778	-45.0192	1.535969333333333	-45.9259	1.833158	-45.117000000000004
427	4.27	0.09829770666666665	-64.7008	1.509274	-46.1335	0.1319914	-57.854	1.660188	-45.0524	0.08730268333333334	-73.41460000000001	1.492329	-46.0385	0.14227689999999998	-56.939499999999995	1.8263539999999998	-45.145599999999995	0.17413896666666664	-55.6816	1.639558	-45.904900000000005	1.4391063333333336	-45.059599999999996	1.6170653333333334	-44.9004	1.3739283333333332	-45.4343	1.730325333333333	-44.302	1.5547346666666664	-45.5223	1.8948399999999999	-44.9846	1.8165563333333334	-44.5341	1.957559666666667	-44.5004	2.0231976666666664	-44.543	1.6773783333333334	-45.772	1.50928	-46.1336	1.660431	-45.0527	1.4930913333333335	-46.0402	1.8273026666666665	-45.148
428	4.28	0.09933123	-64.71569999999998	1.497874	-46.1911	0.13431030000000002	-57.751400000000004	1.6559736666666667	-45.079800000000006	0.08795653666666664	-73.3845	1.4576506666666664	-46.13680000000001	0.14500696666666665	-56.8497	1.8233796666666666	-45.1716	0.17743423333333333	-55.608900000000006	1.6343586666666667	-45.935199999999995	1.4334203333333335	-45.1338	1.6121713333333334	-44.9327	1.3278536666666667	-45.583099999999995	1.72326	-44.3519	1.5492066666666666	-45.5634	1.9055983333333335	-44.9995	1.8172689999999998	-44.5538	1.9559173333333333	-44.5295	2.026116333333334	-44.56040000000001	1.674118	-45.7995	1.497877	-46.1913	1.6562116666666669	-45.08019999999999	1.4584623333333335	-46.1382	1.8243326666666666	-45.174
429	4.29	0.10037226333333335	-64.726	1.487894	-46.2446	0.1365541	-57.658	1.6546973333333332	-45.101499999999994	0.08860470666666667	-73.3578	1.4311876666666665	-46.2176	0.1476378666666667	-56.768699999999995	1.8230066666666667	-45.193000000000005	0.18055066666666666	-55.545	1.6315506666666666	-45.961	1.4254460000000002	-45.2106	1.6106246666666664	-44.9583	1.289131666666667	-45.71319999999999	1.720188	-44.3942	1.5462853333333333	-45.599000000000004	1.9155913333333336	-45.0147	1.8195836666666665	-44.57040000000001	1.9555909999999999	-44.555800000000005	2.030555666666667	-44.5755	1.672722	-45.82319999999999	1.4878846666666665	-46.244800000000005	1.6549170000000002	-45.102	1.4320356666666663	-46.2189	1.8239433333333332	-45.1953
430	4.3	0.10141671000000001	-64.733	1.4798953333333336	-46.2928	0.13871716666666664	-57.57330000000001	1.656014333333333	-45.118199999999995	0.08924717666666668	-73.3346	1.4125436666666666	-46.281000000000006	0.1501651	-56.69590000000001	1.8251600000000001	-45.2097	0.18348910000000002	-55.4891	1.6310736666666665	-45.9824	1.4168480000000003	-45.28659999999999	1.6120863333333333	-44.9779	1.2592566666666667	-45.8227	1.721169	-44.4289	1.5460559999999999	-45.6289	1.92527	-45.029599999999995	1.823470333333333	-44.5841	1.9569243333333335	-44.579	2.036411333333333	-44.588300000000004	1.6732293333333328	-45.8431	1.479896	-46.2929	1.656232333333333	-45.118599999999994	1.4134203333333335	-46.282199999999996	1.8260339999999997	-45.2121
431	4.31	0.10246192333333333	-64.7373	1.4742059999999997	-46.335	0.14079579999999997	-57.496900000000004	1.659593	-45.130500000000005	0.08988397333333333	-73.31450000000001	1.4010866666666668	-46.3278	0.15258476666666665	-56.6308	1.8295663333333327	-45.22239999999999	0.18625780000000003	-55.4405	1.6327950000000002	-45.9995	1.4088940000000003	-45.3591	1.616149	-44.9921	1.2380143333333333	-45.9107	1.7259703333333334	-44.456300000000006	1.5484420000000003	-45.6533	1.9349963333333335	-45.0436	1.828768	-44.5952	1.9600249999999997	-44.599	2.043606666666667	-44.5989	1.6756579999999999	-45.859199999999994	1.474204	-46.3352	1.659806	-45.13080000000001	1.4019796666666668	-46.3289	1.830447	-45.22469999999999
432	4.32	0.10350576333333333	-64.7397	1.4709346666666663	-46.3711	0.14278796666666668	-57.4283	1.6650356666666672	-45.138999999999996	0.09051522666666667	-73.2973	1.3960470000000003	-46.359500000000004	0.154897	-56.57280000000001	1.8359896666666664	-45.23169999999999	0.1888650666666666	-55.3984	1.636511	-46.0129	1.4024676666666662	-45.426300000000005	1.6224006666666666	-45.0019	1.2248983333333332	-45.9776	1.7342553333333333	-44.477	1.5532643333333334	-45.6724	1.945038	-45.0565	1.8353070000000002	-44.6039	1.9649193333333332	-44.615700000000004	2.0520506666666667	-44.6074	1.6798736666666663	-45.872	1.4709333333333334	-46.3712	1.6652426666666666	-45.1393	1.3969566666666666	-46.3605	1.836838	-45.233999999999995
433	4.33	0.10454660666666667	-64.7407	1.4700723333333334	-46.400999999999996	0.14469463333333335	-57.366699999999994	1.6719886666666668	-45.144499999999994	0.09114103666666666	-73.2828	1.3965843333333332	-46.37799999999999	0.1571045	-56.521100000000004	1.8440386666666668	-45.23819999999999	0.19132116666666665	-55.362	1.641943666666667	-46.02290000000001	1.3980523333333332	-45.48680000000001	1.6304353333333337	-45.008199999999995	1.2192299999999998	-46.024300000000004	1.745599	-44.4919	1.5602866666666666	-45.686699999999995	1.9555079999999996	-45.068000000000005	1.8428963333333332	-44.6106	1.9715026666666666	-44.629400000000004	2.061531	-44.6142	1.6856666666666666	-45.881800000000005	1.470064333333333	-46.401199999999996	1.672190333333333	-45.1449	1.3974896666666663	-46.379000000000005	1.8448346666666664	-45.2405
434	4.34	0.10558312666666667	-64.7406	1.4715049999999998	-46.425000000000004	0.14651713333333335	-57.311699999999995	1.6800916666666668	-45.1477	0.09176154666666665	-73.2705	1.4018126666666668	-46.3855	0.15921136666666666	-56.4754	1.8533693333333328	-45.2424	0.19363750000000002	-55.330600000000004	1.648806	-46.030199999999994	1.3957566666666668	-45.5399	1.639836333333333	-45.0116	1.2202273333333333	-46.0529	1.7595863333333337	-44.5018	1.5691723333333334	-45.6971	1.9665009999999998	-45.078100000000006	1.8513476666666668	-44.6156	1.9796446666666665	-44.6404	2.07192	-44.6195	1.6927546666666666	-45.889199999999995	1.4715063333333336	-46.4253	1.680267	-45.1481	1.4027079999999998	-46.386500000000005	1.8541176666666666	-45.244800000000005
435	4.35	0.10661400000000001	-64.7398	1.4750673333333328	-46.44380000000001	0.14825846666666667	-57.2626	1.689042333333333	-45.149300000000004	0.09237691	-73.26010000000001	1.4108343333333333	-46.3843	0.16122173333333334	-56.434900000000006	1.8636656666666664	-45.245	0.19582646666666664	-55.303599999999996	1.6568193333333334	-46.035199999999996	1.3960303333333333	-45.5851	1.6502436666666667	-45.013	1.2270376666666667	-46.0658	1.7756983333333332	-44.5076	1.5796089999999998	-45.7041	1.9780286666666667	-45.086800000000004	1.8604963333333333	-44.6192	1.9891649999999998	-44.648900000000005	2.0830323333333336	-44.6235	1.700973333333333	-45.894400000000005	1.475067	-46.444	1.6892126666666667	-45.1496	1.4117153333333332	-46.3852	1.8643906666666668	-45.2473
436	4.36	0.10763876666666669	-64.7385	1.4805306666666664	-46.4578	0.14992073333333333	-57.2189	1.6985679999999999	-45.1496	0.09298729333333335	-73.2515	1.4227910000000001	-46.376599999999996	0.16313833333333333	-56.39919999999999	1.8746666666666665	-45.2462	0.19789896666666665	-55.280499999999996	1.665755	-46.03830000000001	1.3991406666666668	-45.6226	1.6613596666666668	-45.012800000000006	1.238769	-46.065599999999996	1.7935056666666667	-44.5102	1.591316666666667	-45.7083	1.9900923333333334	-45.094199999999994	1.870171666666667	-44.6217	1.9998606666666667	-44.65530000000001	2.094727	-44.6265	1.7100233333333335	-45.898	1.4805323333333331	-46.4579	1.6987266666666667	-45.150000000000006	1.4236473333333335	-46.3775	1.8753630000000001	-45.2486
437	4.37	0.10865689999999999	-64.7369	1.4876420000000001	-46.4676	0.15150376666666668	-57.17999999999999	1.7084566666666665	-45.1491	0.09359279666666667	-73.2443	1.4368646666666671	-46.3644	0.1649644	-56.3677	1.886173	-45.2465	0.19986669999999998	-55.26069999999999	1.675393666666667	-46.04	1.404999666666667	-45.6526	1.6728999999999998	-45.01180000000001	1.2545123333333332	-46.0552	1.8124933333333333	-44.510400000000004	1.6040036666666666	-45.71040000000001	2.002646333333333	-45.1004	1.8802329999999998	-44.623400000000004	2.0115580000000004	-44.660000000000004	2.106856	-44.6285	1.7197563333333332	-45.9002	1.48765	-46.467699999999994	1.7086189999999997	-45.1495	1.4376903333333333	-46.3654	1.8868253333333334	-45.2488
438	4.38	0.1096679	-64.735	1.4961496666666667	-46.47390000000001	0.15300689999999997	-57.14540000000001	1.7185479999999997	-45.1481	0.09419359666666667	-73.23830000000001	1.4523126666666666	-46.3495	0.16669873333333335	-56.3401	1.8979336666666664	-45.246100000000006	0.20174176666666668	-55.2437	1.6855289999999998	-46.040699999999994	1.4134600000000006	-45.675599999999996	1.6846473333333334	-45.0102	1.2733693333333336	-46.0374	1.8323390000000002	-44.5089	1.6173973333333331	-45.7109	2.0156233333333335	-45.1054	1.8905680000000002	-44.6244	2.024041	-44.663199999999996	2.1193020000000002	-44.63	1.7299549999999997	-45.901300000000006	1.496159	-46.4741	1.7187310000000002	-45.1485	1.4531096666666667	-46.3506	1.8985383333333334	-45.24850000000001
439	4.39	0.1106716	-64.733	1.505803	-46.4775	0.15444546666666667	-57.1148	1.7286920000000001	-45.146899999999995	0.09478978666666668	-73.2332	1.4684836666666667	-46.333600000000004	0.16835689999999998	-56.315799999999996	1.909844	-45.2454	0.2035327333333333	-55.22919999999999	1.6959860000000002	-46.0406	1.4243076666666667	-45.692299999999996	1.6964516666666662	-45.0083	1.294457333333333	-46.0147	1.852702333333333	-44.506099999999996	1.6312196666666665	-45.710300000000004	2.0289646666666665	-45.109500000000004	1.9010683333333334	-44.625	2.0371503333333334	-44.6653	2.1318960000000002	-44.631	1.7405086666666665	-45.9017	1.505804666666667	-46.4777	1.728866	-45.1472	1.4692433333333332	-46.3347	1.9103880000000002	-45.247699999999995
440	4.4	0.11166773333333332	-64.73089999999999	1.5163536666666664	-46.4788	0.15582546666666666	-57.087599999999995	1.738793	-45.145599999999995	0.09538148666666667	-73.2291	1.4848330000000003	-46.317699999999995	0.1699491	-56.294399999999996	1.9217316666666666	-45.2445	0.20525040000000003	-55.216699999999996	1.7066196666666666	-46.04	1.4372843333333332	-45.703599999999994	1.7082013333333328	-45.0063	1.316956	-45.98949999999999	1.873309	-44.5028	1.6453496666666665	-45.7089	2.0426173333333337	-45.1127	1.9116673333333334	-44.6252	2.0507446666666667	-44.6664	2.144698	-44.6313	1.7512476666666668	-45.901599999999995	1.516352333333333	-46.479	1.7389776666666665	-45.145900000000005	1.4855589999999999	-46.318900000000006	1.9222663333333332	-45.2468
441	4.41	0.11265613333333335	-64.72869999999999	1.5275789999999996	-46.478500000000004	0.1571529333333333	-57.0634	1.7488016666666668	-45.14430000000001	0.09596878666666667	-73.2255	1.5009113333333337	-46.302800000000005	0.17148076666666665	-56.2756	1.933507	-45.243599999999994	0.20689989999999997	-55.2062	1.7172883333333335	-46.0392	1.4520966666666668	-45.7101	1.7198086666666668	-45.0045	1.3401166666666666	-45.963499999999996	1.8938556666666668	-44.499300000000005	1.6595373333333334	-45.7071	2.056536666666667	-45.1151	1.9222886666666663	-44.6252	2.0646340000000003	-44.666900000000005	2.1574813333333336	-44.6316	1.762063333333333	-45.90109999999999	1.5275736666666668	-46.4786	1.7489606666666668	-45.14469999999999	1.5015963333333333	-46.304	1.9340553333333332	-45.2459
442	4.42	0.11363696666666664	-64.72649999999999	1.5392746666666666	-46.4769	0.15843183333333333	-57.0419	1.7586403333333331	-45.14319999999999	0.09655185333333334	-73.2225	1.516384	-46.2895	0.17295846666666664	-56.2591	1.9451746666666667	-45.2425	0.2084929666666667	-55.1971	1.7279453333333337	-46.038199999999996	1.4684363333333332	-45.7128	1.7312149999999997	-45.0029	1.363298333333333	-45.9384	1.9141716666666668	-44.4958	1.6737463333333336	-45.7051	2.0706350000000002	-45.117000000000004	1.9328783333333333	-44.625	2.0787166666666668	-44.666900000000005	2.1702716666666664	-44.6316	1.7728800000000002	-45.900499999999994	1.5392693333333334	-46.47709999999999	1.758792666666667	-45.1435	1.5170379999999999	-46.2908	1.94567	-45.2449
443	4.43	0.11461003333333333	-64.7244	1.5512733333333337	-46.474599999999995	0.15966566666666665	-57.0229	1.7683250000000001	-45.142	0.09713066	-73.22000000000001	1.5310356666666671	-46.2782	0.17438550000000003	-56.2445	1.9566846666666664	-45.241699999999994	0.21003486666666668	-55.1893	1.7385476666666666	-46.037099999999995	1.486017333333333	-45.712300000000006	1.7423746666666666	-45.001400000000004	1.3859526666666666	-45.9153	1.9341833333333331	-44.49250000000001	1.6878363333333333	-45.703	2.084868	-45.118300000000005	1.9434239999999998	-44.6247	2.0928576666666667	-44.6666	2.18298	-44.631499999999996	1.783679333333333	-45.899699999999996	1.551264	-46.47469999999999	1.7684666666666664	-45.142500000000005	1.5316583333333333	-46.2795	1.9571426666666667	-45.244
444	4.44	0.11557529999999999	-64.72219999999999	1.5634223333333332	-46.4717	0.16085806666666666	-57.00599999999999	1.7778133333333335	-45.1412	0.09770530666666667	-73.2178	1.544732666666667	-46.269	0.17576873333333334	-56.231500000000004	1.9679810000000002	-45.24080000000001	0.21153260000000002	-55.182500000000005	1.7490173333333332	-46.036	1.5045516666666667	-45.7096	1.7533010000000002	-45.000099999999996	1.4076663333333335	-45.894999999999996	1.953752666666667	-44.489399999999996	1.7017533333333335	-45.700900000000004	2.0991793333333333	-45.1192	1.9539109999999995	-44.6244	2.107032333333333	-44.666000000000004	2.1956320000000003	-44.63119999999999	1.7943726666666664	-45.898900000000005	1.5634109999999997	-46.4719	1.777918	-45.1416	1.5453286666666668	-46.2703	1.9684369999999995	-45.2431
445	4.45	0.11653323333333335	-64.72	1.5756026666666665	-46.46869999999999	0.1620135666666667	-56.9908	1.7871086666666662	-45.1405	0.09827599333333331	-73.2159	1.5574276666666667	-46.261900000000004	0.17711193333333333	-56.2201	1.9790856666666667	-45.2401	0.2129901	-55.1767	1.7593493333333334	-46.035	1.5237699999999996	-45.7051	1.7640063333333336	-44.999199999999995	1.4281460000000001	-45.8779	1.9728940000000001	-44.486900000000006	1.7154306666666663	-45.6991	2.1135183333333334	-45.119699999999995	1.964269	-44.624	2.1211736666666665	-44.6653	2.208193	-44.63080000000001	1.804955	-45.8981	1.575587	-46.4688	1.7872253333333332	-45.1408	1.5579993333333335	-46.2632	1.9795496666666663	-45.2424
446	4.46	0.1174834	-64.71780000000001	1.5877196666666664	-46.4656	0.1631342	-56.977399999999996	1.7962476666666665	-45.1398	0.09884258000000003	-73.21419999999999	1.569134666666667	-46.256699999999995	0.17841790000000002	-56.21	1.9900233333333333	-45.239399999999996	0.21441186666666667	-55.1716	1.7695086666666664	-46.0341	1.5434259999999997	-45.6995	1.774455333333333	-44.998400000000004	1.4472146666666665	-45.864200000000004	1.9914953333333332	-44.4848	1.7288466666666669	-45.697500000000005	2.127835	-45.12	1.9745076666666663	-44.623599999999996	2.1352203333333337	-44.6645	2.220502	-44.6306	1.815386	-45.8973	1.5877009999999998	-46.4657	1.7963623333333334	-45.1402	1.5696866666666665	-46.2581	1.9904493333333335	-45.241699999999994
447	4.47	0.11842613333333334	-64.7156	1.5996986666666666	-46.4626	0.16422523333333336	-56.9654	1.8052033333333333	-45.1394	0.09940523333333333	-73.21260000000001	1.5799226666666668	-46.2534	0.1796918333333333	-56.201	2.000726	-45.2389	0.21580323333333334	-55.1671	1.779504	-46.0333	1.5633043333333334	-45.6932	1.7846823333333337	-44.9978	1.464797333333333	-45.853899999999996	2.0095949999999996	-44.483000000000004	1.7419883333333332	-45.696	2.142092666666667	-45.120099999999994	1.9846526666666666	-44.6231	2.1491483333333337	-44.66369999999999	2.2326646666666665	-44.630300000000005	1.8256470000000002	-45.8966	1.5996743333333334	-46.46280000000001	1.8053113333333328	-45.1397	1.5804546666666668	-46.254799999999996	2.001149	-45.24119999999999
448	4.48	0.11936143333333335	-64.71340000000001	1.611486666666667	-46.4598	0.1652864666666667	-56.9547	1.8139953333333336	-45.1389	0.09996403666666667	-73.21119999999999	1.5898926666666666	-46.251599999999996	0.18093279999999998	-56.1931	2.011259	-45.2384	0.2171679333333333	-55.163199999999996	1.789315666666667	-46.0326	1.5832143333333333	-45.686800000000005	1.7947339999999998	-44.9973	1.4809133333333335	-45.8466	2.0272326666666665	-44.48159999999999	1.7548780000000002	-45.6948	2.1562970000000004	-45.1199	1.9947043333333332	-44.622699999999995	2.162931333333333	-44.66290000000001	2.244736666666667	-44.6299	1.8357873333333332	-45.895900000000005	1.6114613333333334	-46.46	1.8141013333333333	-45.1393	1.590403666666667	-46.25299999999999	2.011626	-45.2407
449	4.49	0.12028916666666668	-64.71119999999999	1.6230516666666666	-46.4574	0.16632293333333334	-56.945	1.822684	-45.1386	0.10051894333333332	-73.2098	1.5991623333333331	-46.251	0.1821475	-56.185900000000004	2.0216306666666664	-45.238	0.21850866666666668	-55.159600000000005	1.798976	-46.0319	1.6029996666666666	-45.68030000000001	1.8046183333333334	-44.9969	1.4956433333333334	-45.8422	2.0444276666666665	-44.4805	1.767522333333333	-45.69380000000001	2.170426333333333	-45.119699999999995	2.004623	-44.6222	2.176577333333334	-44.662	2.2566396666666666	-44.6295	1.8457546666666669	-45.8954	1.623024	-46.457499999999996	1.822783	-45.138999999999996	1.5996613333333336	-46.252300000000005	2.0219813333333336	-45.2402
450	4.5	0.12120986666666665	-64.709	1.6343703333333335	-46.4552	0.16733570000000003	-56.9363	1.8312473333333332	-45.13830000000001	0.10107015333333332	-73.20850000000002	1.607856666666667	-46.2513	0.1833399666666667	-56.179300000000005	2.0318453333333335	-45.2375	0.21982693333333334	-55.15639999999999	1.8084916666666664	-46.0314	1.6225376666666667	-45.6742	1.814343	-44.9966	1.5091266666666667	-45.840199999999996	2.061224333333333	-44.4798	1.7798613333333329	-45.693	2.184403	-45.1193	2.0143986666666667	-44.6219	2.190043333333333	-44.6612	2.268432	-44.6292	1.8555773333333332	-45.894800000000004	1.634346	-46.45530000000001	1.8313289999999998	-45.1386	1.608338333333333	-46.2527	2.032143666666667	-45.2399
451	4.51	0.12212356666666668	-64.70670000000001	1.6454446666666667	-46.453300000000006	0.16832816666666667	-56.928399999999996	1.8397016666666666	-45.1379	0.1016174833333333	-73.2073	1.6161016666666668	-46.2522	0.1845076	-56.173500000000004	2.04191	-45.2372	0.22112596666666667	-55.1536	1.8178503333333333	-46.0309	1.6417226666666667	-45.6685	1.8239426666666667	-44.996300000000005	1.521537	-45.8401	2.077666666666667	-44.4791	1.791999	-45.692299999999996	2.1982413333333337	-45.118900000000004	2.0240153333333333	-44.6215	2.203334	-44.6605	2.2800346666666664	-44.6287	1.8652609999999998	-45.89430000000001	1.645416666666667	-46.4534	1.839789333333333	-45.13830000000001	1.6165663333333333	-46.2536	2.0421536666666666	-45.239599999999996
452	4.52	0.12302986666666667	-64.7045	1.6562729999999997	-46.451699999999995	0.16930066666666668	-56.9212	1.8480713333333334	-45.1376	0.10216109000000001	-73.2061	1.6240130000000002	-46.2536	0.185656	-56.1682	2.051812	-45.236900000000006	0.22240649999999998	-55.1509	1.8270686666666667	-46.03040000000001	1.6604890000000003	-45.6634	1.8333863333333331	-44.996100000000006	1.5330583333333332	-45.8416	2.0937600000000005	-44.478699999999996	1.8039370000000001	-45.6917	2.2119673333333334	-45.1184	2.0335379999999996	-44.621100000000006	2.216449333333333	-44.6598	2.2914293333333333	-44.6284	1.8748063333333336	-45.893800000000006	1.6562406666666667	-46.4518	1.8481336666666663	-45.138	1.6244636666666665	-46.255	2.0520286666666667	-45.2392
453	4.53	0.12392919999999999	-64.70219999999999	1.6668586666666665	-46.450300000000006	0.1702565	-56.91469999999999	1.8563139999999998	-45.1373	0.10270091333333334	-73.20490000000001	1.6316929999999998	-46.255300000000005	0.18678476666666663	-56.16330000000001	2.0616073333333333	-45.2366	0.22367220000000004	-55.148500000000006	1.836158	-46.029900000000005	1.678797	-45.6589	1.842721333333333	-44.9958	1.5438803333333333	-45.8441	2.109520666666667	-44.478199999999994	1.8156989999999997	-45.691199999999995	2.2255083333333334	-45.117999999999995	2.04299	-44.6207	2.2293783333333335	-44.6592	2.302703	-44.62799999999999	1.884216	-45.8933	1.6668253333333334	-46.4505	1.8563816666666664	-45.137699999999995	1.632135333333333	-46.25659999999999	2.0617366666666666	-45.239000000000004
454	4.54	0.12482180000000002	-64.6998	1.6772199999999997	-46.4492	0.17119619999999994	-56.90860000000001	1.8644706666666668	-45.137	0.10323716000000001	-73.20360000000001	1.6392383333333336	-46.2569	0.1878963333333333	-56.15880000000001	2.0712583333333336	-45.2361	0.22492246666666665	-55.1462	1.845117	-46.029599999999995	1.6966213333333335	-45.655	1.8519523333333332	-44.995599999999996	1.5541866666666666	-45.8472	2.125032	-44.4781	1.8272646666666668	-45.6908	2.2388866666666662	-45.1175	2.0523083333333334	-44.6204	2.2421153333333335	-44.6586	2.3138300000000003	-44.6277	1.8934936666666666	-45.8929	1.6771833333333332	-46.44930000000001	1.864541	-45.1374	1.639672	-46.258300000000006	2.071361	-45.2386
455	4.55	0.12570716666666668	-64.6974	1.687368666666667	-46.44819999999999	0.1721209333333333	-56.903099999999995	1.8725413333333338	-45.1367	0.10376965333333335	-73.20239999999998	1.6467130000000005	-46.2585	0.18899093333333336	-56.154700000000005	2.0807930000000003	-45.2359	0.22615943333333333	-55.1441	1.853962333333333	-46.029199999999996	1.713952	-45.65180000000001	1.861138666666667	-44.9952	1.5641390000000004	-45.85080000000001	2.140296333333333	-44.4778	1.838651666666667	-45.6903	2.252107666666667	-45.117000000000004	2.061520666666667	-44.6199	2.2546806666666663	-44.6581	2.3248486666666666	-44.6272	1.9026503333333338	-45.892500000000005	1.6873283333333333	-46.4484	1.8726123333333333	-45.1371	1.647139	-46.259800000000006	2.080873333333334	-45.2383
456	4.56	0.12658593333333334	-64.69500000000001	1.6973206666666667	-46.447500000000005	0.1730321	-56.8979	1.8805296666666669	-45.1364	0.10429868666666668	-73.2012	1.654174	-46.259800000000006	0.19007176666666664	-56.15090000000001	2.0902366666666667	-45.2354	0.22738286666666666	-55.141999999999996	1.8626913333333333	-46.028800000000004	1.7308003333333333	-45.6491	1.8702100000000002	-44.9949	1.5738823333333334	-45.8543	2.1553359999999997	-44.4776	1.8499149999999998	-45.6899	2.2651616666666663	-45.1164	2.070638333333333	-44.6195	2.2670893333333333	-44.6576	2.3356816666666664	-44.6269	1.911699	-45.8921	1.6972796666666665	-46.4477	1.8806029999999998	-45.13680000000001	1.6545953333333336	-46.261199999999995	2.0902643333333333	-45.2379
457	4.57	0.12745789999999999	-64.6925	1.7070883333333338	-46.4469	0.17393086666666663	-56.893100000000004	1.8884443333333332	-45.136	0.10482391999999999	-73.2	1.661658	-46.2609	0.19113990000000003	-56.1472	2.0995543333333333	-45.2351	0.2285948333333333	-55.1401	1.871316	-46.0284	1.7471846666666664	-45.647	1.879187333333333	-44.9945	1.5835376666666667	-45.8577	2.1701933333333328	-44.47730000000001	1.8610006666666663	-45.6896	2.2780460000000002	-45.1159	2.0796366666666666	-44.619099999999996	2.2793253333333334	-44.6571	2.346393333333333	-44.626400000000004	1.920631666666666	-45.8917	1.7070446666666668	-46.4471	1.8885093333333336	-45.1364	1.6620780000000002	-46.2623	2.0995813333333335	-45.23759999999999
458	4.58	0.1283233	-64.6901	1.7166953333333335	-46.4463	0.17481766666666668	-56.8886	1.8962700000000001	-45.1356	0.10534572666666665	-73.19869999999999	1.6691993333333333	-46.26180000000001	0.1921947	-56.1438	2.1087463333333334	-45.2348	0.22979553333333327	-55.138099999999994	1.8798603333333337	-46.028	1.7631233333333332	-45.6454	1.8880663333333336	-44.994099999999996	1.5931906666666669	-45.860699999999994	2.184865666666667	-44.4771	1.8719329999999998	-45.6893	2.290769333333333	-45.1154	2.0885176666666663	-44.6187	2.2914420000000004	-44.6566	2.3569499999999994	-44.626	1.9294669999999998	-45.8913	1.7166496666666664	-46.44649999999999	1.896338333333333	-45.136	1.6695993333333332	-46.263099999999994	2.108789666666666	-45.2371
459	4.59	0.12918176666666667	-64.6876	1.7261520000000001	-46.4459	0.17569476666666667	-56.8844	1.904024	-45.1353	0.10586403666666667	-73.1975	1.6767953333333334	-46.2623	0.19323776666666667	-56.14059999999999	2.1178259999999995	-45.234500000000004	0.23098609999999997	-55.136300000000006	1.8883093333333334	-46.027699999999996	1.7786613333333334	-45.6441	1.8968689999999997	-44.9937	1.6029133333333339	-45.8633	2.199331	-44.4767	1.8827576666666663	-45.6889	2.3033323333333326	-45.1148	2.0973276666666663	-44.618300000000005	2.3034173333333334	-44.65619999999999	2.3673709999999994	-44.62559999999999	1.938206	-45.890899999999995	1.726107666666667	-46.4461	1.9040880000000002	-45.13569999999999	1.677183	-46.2636	2.117897	-45.2367
460	4.6	0.13003406666666664	-64.685	1.7354726666666664	-46.4455	0.17656069999999996	-56.8803	1.9117220000000001	-45.134800000000006	0.10637883333333333	-73.1962	1.6844400000000002	-46.2626	0.19426886666666668	-56.1375	2.1267726666666666	-45.2341	0.23216710000000002	-55.1345	1.89664	-46.0273	1.7938283333333331	-45.64319999999999	1.905587666666667	-44.993300000000005	1.612751333333333	-45.8654	2.2136496666666665	-44.4764	1.8934546666666672	-45.688599999999994	2.3157303333333337	-45.1143	2.1060033333333332	-44.6179	2.315237	-44.655699999999996	2.3776459999999995	-44.6252	1.9468279999999998	-45.8905	1.7354246666666666	-46.4457	1.9117563333333332	-45.1353	1.6848200000000004	-46.26390000000001	2.126825	-45.2364
461	4.61	0.13087963333333336	-64.6824	1.7446723333333336	-46.4451	0.17741686666666664	-56.876599999999996	1.919309666666667	-45.1345	0.10689006666666666	-73.19489999999999	1.6921363333333332	-46.2626	0.1952889666666667	-56.1346	2.1356463333333333	-45.233599999999996	0.23333693333333333	-55.1327	1.904886	-46.026900000000005	1.8086603333333333	-45.642500000000005	1.9141799999999998	-44.992900000000006	1.622725	-45.8669	2.227778333333333	-44.476099999999995	1.9040233333333334	-45.6881	2.3279656666666666	-45.113800000000005	2.1145913333333333	-44.61750000000001	2.3269596666666668	-44.6552	2.387767666666667	-44.624900000000004	1.9553623333333332	-45.89	1.7446226666666669	-46.4453	1.919346	-45.1349	1.6925063333333334	-46.26390000000001	2.135663	-45.2359
462	4.62	0.13171870000000002	-64.6798	1.7537506666666667	-46.44469999999999	0.17826506666666664	-56.8729	1.9267910000000001	-45.134100000000004	0.10739786666666667	-73.1936	1.6998696666666662	-46.2624	0.19629986666666668	-56.1318	2.1444206666666665	-45.23330000000001	0.23449950000000003	-55.1309	1.9130380000000002	-46.0265	1.8231879999999998	-45.6421	1.9226866666666667	-44.9925	1.6328423333333333	-45.867900000000006	2.241674	-44.475699999999996	1.9144873333333334	-45.68780000000001	2.3400343333333335	-45.11319999999999	2.1230856666666664	-44.6171	2.3385636666666665	-44.6547	2.397758666666667	-44.6244	1.9638006666666667	-45.8897	1.7536980000000004	-46.444900000000004	1.9268553333333331	-45.1344	1.7002309999999998	-46.26369999999999	2.144408666666666	-45.2356
463	4.63	0.13255146666666667	-64.6771	1.7627283333333332	-46.4444	0.17910506666666667	-56.86939999999999	1.9342246666666667	-45.1337	0.10790216666666666	-73.1923	1.7076283333333333	-46.262	0.19730063333333334	-56.129	2.1530736666666663	-45.232800000000005	0.23565170000000005	-55.129099999999994	1.921103	-46.02609999999999	1.8374476666666666	-45.6417	1.9310960000000004	-44.9921	1.6430990000000003	-45.868300000000005	2.2554749999999997	-44.475300000000004	1.9248200000000002	-45.687400000000004	2.3519343333333333	-45.1127	2.1314670000000002	-44.616699999999994	2.3500273333333337	-44.6541	2.407676	-44.624	1.9721300000000002	-45.889199999999995	1.7626743333333335	-46.444599999999994	1.934284333333333	-45.134	1.707978	-46.26330000000001	2.1530226666666663	-45.2352
464	4.64	0.13337763333333333	-64.6744	1.771598	-46.444	0.17993650000000003	-56.866	1.9415746666666664	-45.133199999999995	0.10840313333333332	-73.1909	1.7153899999999997	-46.261500000000005	0.19829289999999997	-56.1263	2.161634666666666	-45.2325	0.23679766666666666	-55.127300000000005	1.929081666666667	-46.02569999999999	1.8514643333333334	-45.6415	1.939419666666666	-44.991699999999994	1.6534703333333336	-45.8684	2.2690663333333334	-44.4748	1.9350366666666665	-45.6869	2.363682	-45.1122	2.139743	-44.616299999999995	2.361345	-44.6537	2.4174466666666663	-44.623599999999996	1.9803396666666664	-45.88890000000001	1.7715489999999996	-46.444199999999995	1.9416346666666666	-45.1336	1.7157413333333333	-46.262800000000006	2.1615333333333333	-45.2349
465	4.65	0.13419773333333335	-64.6716	1.780379	-46.443599999999996	0.18076053333333333	-56.8627	1.9488463333333328	-45.1328	0.1089007	-73.18960000000001	1.7231429999999999	-46.2609	0.19927496666666666	-56.1237	2.1700820000000003	-45.232	0.2379334	-55.1256	1.936964333333333	-46.02530000000001	1.8652643333333334	-45.6414	1.947673666666667	-44.991299999999995	1.6639329999999997	-45.868	2.2824813333333336	-44.4745	1.9451533333333333	-45.686499999999995	2.375279333333333	-45.1117	2.147955	-44.6159	2.372539	-44.6532	2.4270756666666666	-44.6232	1.9884753333333334	-45.8885	1.780319666666667	-46.44380000000001	1.9489043333333333	-45.133199999999995	1.7234806666666667	-46.26219999999999	2.1699630000000005	-45.2344
466	4.66	0.13501159999999998	-64.6688	1.7890596666666665	-46.4432	0.18157753333333332	-56.8595	1.9560313333333332	-45.132400000000004	0.10939496666666665	-73.1882	1.7308636666666668	-46.2602	0.2002509	-56.121199999999995	2.178408333333333	-45.23169999999999	0.23906066666666667	-55.12380000000001	1.9447583333333331	-46.024800000000006	1.878870333333333	-45.6412	1.9558366666666667	-44.99080000000001	1.6744576666666666	-45.8674	2.2957216666666667	-44.474	1.9551753333333333	-45.68600000000001	2.386724	-45.1112	2.1560346666666663	-44.6155	2.383593	-44.6528	2.4365379999999996	-44.622800000000005	1.9965106666666665	-45.888099999999994	1.789004	-46.443400000000004	1.9560943333333332	-45.1328	1.7311876666666668	-46.261500000000005	2.1783076666666665	-45.233999999999995
467	4.67	0.1358191	-64.666	1.7976546666666668	-46.442800000000005	0.1823871	-56.8563	1.9631303333333334	-45.132	0.10988563333333333	-73.18689999999998	1.738543	-46.2594	0.20121676666666666	-56.118700000000004	2.1866156666666665	-45.23140000000001	0.24017956666666668	-55.1222	1.952473666666667	-46.0244	1.8922996666666667	-45.641	1.9638993333333332	-44.9904	1.6850126666666667	-45.8665	2.3087969999999998	-44.473600000000005	1.965043	-45.685500000000005	2.3980176666666666	-45.110699999999994	2.1640406666666667	-44.6151	2.3945176666666668	-44.652300000000004	2.4459053333333336	-44.6224	2.0044720000000003	-45.887699999999995	1.797592	-46.443	1.9632056666666664	-45.132400000000004	1.7388569999999999	-46.26069999999999	2.1864996666666667	-45.2337
468	4.68	0.13662043333333335	-64.66319999999999	1.8061623333333332	-46.4424	0.18319033333333332	-56.853300000000004	1.970167333333333	-45.13159999999999	0.11037313333333333	-73.1855	1.7461653333333333	-46.2587	0.2021751666666667	-56.11619999999999	2.194762333333333	-45.230900000000005	0.2412915666666667	-55.120400000000004	1.9601103333333334	-46.023900000000005	1.9055713333333335	-45.640899999999995	1.9718829999999998	-44.9899	1.695563	-45.8655	2.321746333333333	-44.473	1.9748250000000003	-45.6851	2.409158333333333	-45.1102	2.171958666666667	-44.6147	2.4053343333333332	-44.65180000000001	2.4551356666666666	-44.622	2.0123203333333333	-45.88719999999999	1.8060976666666666	-46.4426	1.9702383333333335	-45.1319	1.746466	-46.260000000000005	2.1946239999999997	-45.233200000000004
469	4.69	0.1374157	-64.66040000000001	1.8145740000000001	-46.441900000000004	0.18398713333333336	-56.850300000000004	1.9771306666666666	-45.1312	0.11085736666666665	-73.1841	1.7537176666666665	-46.2579	0.20312636666666667	-56.113699999999994	2.202841	-45.2304	0.24239639999999998	-55.1186	1.967640666666667	-46.0235	1.9186926666666666	-45.6407	1.9797650000000002	-44.98949999999999	1.70608	-45.86430000000001	2.334533999999999	-44.472500000000004	1.9844993333333336	-45.6845	2.42015	-45.1097	2.1797833333333334	-44.6143	2.416024333333333	-44.6514	2.464263666666666	-44.6216	2.020116	-45.8867	1.814516	-46.4421	1.9771906666666668	-45.131499999999996	1.754009	-46.2592	2.202663666666667	-45.232800000000005
470	4.7	0.13820500000000002	-64.65750000000001	1.8229070000000005	-46.441500000000005	0.18477706666666668	-56.84730000000001	1.984012333333333	-45.13080000000001	0.11133820000000001	-73.18279999999999	1.7611946666666665	-46.25719999999999	0.20406906666666666	-56.1113	2.210796	-45.23	0.2434924	-55.116899999999994	1.9751006666666664	-46.023	1.9316733333333334	-45.6404	1.9875390000000002	-44.9891	1.7165340000000002	-45.863099999999996	2.347162333333334	-44.471900000000005	1.9940159999999998	-45.6841	2.4310029999999996	-45.109199999999994	2.187530666666667	-44.613800000000005	2.4265776666666663	-44.6509	2.473263	-44.6212	2.027832666666667	-45.886300000000006	1.82284	-46.4417	1.984069	-45.1311	1.7614733333333337	-46.2585	2.210576666666667	-45.2324
471	4.71	0.13898796666666666	-64.65459999999999	1.8311503333333332	-46.441	0.18556099999999998	-56.84439999999999	1.9908200000000003	-45.130300000000005	0.11181586666666668	-73.1814	1.768591	-46.256499999999996	0.2050042333333333	-56.10900000000001	2.218655333333333	-45.2295	0.24458106666666668	-55.11509999999999	1.9824916666666672	-46.0226	1.9445203333333334	-45.640100000000004	1.9952493333333334	-44.9886	1.7269033333333332	-45.861900000000006	2.3596423333333334	-44.4714	2.003403	-45.6837	2.4417133333333334	-45.1087	2.1951663333333333	-44.6135	2.4370383333333328	-44.6504	2.482165333333333	-44.6208	2.0354569999999996	-45.885799999999996	1.8310833333333332	-46.441199999999995	1.9908670000000002	-45.1307	1.7688506666666663	-46.2578	2.218385333333333	-45.232
472	4.72	0.13976503333333332	-64.65169999999999	1.839303	-46.44049999999999	0.18633966666666668	-56.84159999999999	1.9975459999999998	-45.1299	0.11229020000000002	-73.17999999999999	1.7759010000000002	-46.25580000000001	0.20593306666666666	-56.10660000000001	2.2263849999999996	-45.2291	0.2456611333333333	-55.1134	1.9897796666666665	-46.0221	1.9572323333333335	-45.6397	2.0028900000000003	-44.98819999999999	1.737167666666667	-45.860699999999994	2.3718969999999997	-44.4709	2.012747666666667	-45.6832	2.4522836666666668	-45.108200000000004	2.2027126666666663	-44.613099999999996	2.4473743333333338	-44.6499	2.490915666666667	-44.6204	2.042965	-45.885400000000004	1.8392389999999996	-46.4407	1.9975913333333335	-45.130300000000005	1.7761449999999999	-46.257099999999994	2.226116333333333	-45.2316
473	4.73	0.1405362	-64.64880000000001	1.8473753333333334	-46.44	0.187111	-56.8388	2.004204666666667	-45.1295	0.11276136666666668	-73.17860000000002	1.7831240000000004	-46.2551	0.2068545666666667	-56.10419999999999	2.2340423333333335	-45.228699999999996	0.24673419999999996	-55.111599999999996	1.9969613333333334	-46.021699999999996	1.969825	-45.6393	2.0104269999999995	-44.9877	1.747310666666667	-45.8596	2.3839893333333335	-44.4704	2.0219666666666667	-45.6827	2.462716	-45.1077	2.210167333333333	-44.6127	2.4575919999999996	-44.6495	2.4995686666666668	-44.62	2.050382	-45.885000000000005	1.8473040000000003	-46.440200000000004	2.004239666666667	-45.1299	1.7833526666666668	-46.256499999999996	2.233715666666667	-45.231199999999994
474	4.74	0.14129403333333332	-64.64580000000001	1.855276666666667	-46.4395	0.1878696333333333	-56.8361	2.0107340000000002	-45.1291	0.11322473333333335	-73.1772	1.790193	-46.254599999999996	0.20776143333333333	-56.1018	2.241523	-45.2283	0.24778933333333336	-55.11	2.0039956666666665	-46.021300000000004	1.9821639999999998	-45.6388	2.017819333333333	-44.987300000000005	1.7572320000000003	-45.8586	2.3958226666666667	-44.4699	2.0309429999999997	-45.682300000000005	2.4729069999999997	-45.10719999999999	2.217477666666667	-44.612199999999994	2.4676053333333328	-44.649	2.5080406666666666	-44.6195	2.0576386666666666	-45.8846	1.8552069999999998	-46.4397	2.0107513333333333	-45.129400000000004	1.790411	-46.255900000000004	2.241155333333333	-45.2308
475	4.75	0.14205346666666668	-64.6429	1.8631746666666666	-46.4389	0.18862980000000004	-56.83330000000001	2.0172536666666665	-45.1286	0.11368956666666667	-73.1758	1.7972446666666668	-46.254000000000005	0.20866973333333333	-56.099500000000006	2.2489523333333334	-45.227999999999994	0.24884560000000003	-55.10830000000001	2.011012666666667	-46.020900000000005	1.9945076666666666	-45.63830000000001	2.0251829999999997	-44.986900000000006	1.7671133333333333	-45.8576	2.4075803333333337	-44.4694	2.039952	-45.6818	2.4830696666666667	-45.10669999999999	2.2247770000000004	-44.61180000000001	2.4775940000000003	-44.6485	2.5164353333333334	-44.6193	2.0648756666666666	-45.884100000000004	1.8631043333333335	-46.439099999999996	2.017252	-45.129000000000005	1.7974476666666668	-46.255300000000005	2.2486116666666667	-45.2304
476	4.76	0.14280716666666665	-64.6399	1.870987666666667	-46.4384	0.18938433333333338	-56.830600000000004	2.0237046666666667	-45.1282	0.11415126666666667	-73.17439999999999	1.804211	-46.2535	0.2095708666666667	-56.0972	2.256313	-45.2277	0.2498940666666667	-55.10660000000001	2.0179503333333337	-46.0205	2.0067239999999997	-45.637699999999995	2.0324536666666666	-44.9865	1.7768536666666668	-45.8568	2.419192333333333	-44.4689	2.048834	-45.6813	2.493096	-45.106199999999994	2.231986666666667	-44.6115	2.48748	-44.648	2.5247506666666664	-44.61880000000001	2.0720330000000002	-45.8837	1.8709153333333333	-46.438599999999994	2.0236816666666666	-45.1286	1.8044016666666667	-46.254799999999996	2.255984333333333	-45.2299
477	4.77	0.1435548666666667	-64.6369	1.8787049999999998	-46.437900000000006	0.1901341	-56.8279	2.0300616666666667	-45.1278	0.11460976666666668	-73.173	1.8110976666666667	-46.25299999999999	0.21046410000000002	-56.09490000000001	2.263546	-45.2272	0.25093666666666664	-55.104800000000004	2.0248229999999996	-46.019999999999996	2.0188073333333336	-45.6371	2.039638	-44.9861	1.7864566666666666	-45.856	2.4306813333333332	-44.4683	2.057642333333333	-45.680699999999995	2.502994	-45.1057	2.2391110000000003	-44.611000000000004	2.497255	-44.647600000000004	2.5329603333333335	-44.6184	2.0790993333333336	-45.8833	1.878630333333333	-46.4381	2.030040666666667	-45.1282	1.811275	-46.2543	2.26322	-45.229600000000005
478	4.78	0.14429693333333335	-64.634	1.8863423333333336	-46.437400000000004	0.19087846666666666	-56.825199999999995	2.0363360000000004	-45.1274	0.11506513333333332	-73.1716	1.8179063333333336	-46.2525	0.21135089999999995	-56.09259999999999	2.270718	-45.2269	0.2519707	-55.1031	2.0316359999999998	-46.0196	2.0307576666666667	-45.636500000000005	2.046739666666667	-44.9856	1.795923	-45.85530000000001	2.442002333333333	-44.46780000000001	2.066337	-45.68030000000001	2.5127663333333334	-45.10530000000001	2.2461650000000004	-44.6106	2.5068966666666666	-44.6471	2.5410120000000003	-44.6181	2.086093333333333	-45.8828	1.886268	-46.437599999999996	2.0363263333333332	-45.1278	1.8180760000000002	-46.2538	2.2703896666666665	-45.2291
479	4.79	0.14503326666666666	-64.631	1.8938983333333335	-46.4369	0.1916177333333334	-56.822500000000005	2.0425326666666668	-45.127	0.11551749999999998	-73.17020000000001	1.8246399999999996	-46.252	0.2122323	-56.0903	2.2778106666666664	-45.2264	0.2529982	-55.101400000000005	2.038351	-46.0191	2.042583666666667	-45.635799999999996	2.053791666666667	-44.9852	1.8052583333333336	-45.8547	2.453120333333333	-44.467400000000005	2.0749306666666665	-45.6797	2.5224046666666666	-45.1048	2.2531183333333336	-44.6102	2.5164579999999996	-44.646699999999996	2.54895	-44.6177	2.092991	-45.8825	1.8938196666666667	-46.437099999999994	2.0425446666666667	-45.1274	1.8247986666666667	-46.2534	2.2774583333333336	-45.2288
480	4.8	0.14576403333333335	-64.6279	1.901359	-46.436400000000006	0.19235159999999998	-56.819900000000004	2.0486873333333335	-45.126599999999996	0.11596659999999999	-73.16879999999999	1.8313013333333332	-46.251599999999996	0.2131061	-56.0881	2.2848146666666667	-45.226099999999995	0.2540179333333333	-55.09969999999999	2.044989	-46.018800000000006	2.054273666666666	-45.6352	2.060767333333333	-44.9847	1.814467	-45.8541	2.4640876666666665	-44.4669	2.0834056666666663	-45.6793	2.531926333333333	-45.1043	2.2599970000000003	-44.6098	2.525910666666667	-44.6462	2.5568429999999998	-44.6173	2.0998029999999996	-45.882099999999994	1.9012780000000002	-46.4366	2.0486929999999997	-45.127	1.8314493333333328	-46.2529	2.2844833333333336	-45.2283
481	4.81	0.14648916666666661	-64.6249	1.9087420000000002	-46.4358	0.19307973333333334	-56.8173	2.0547913333333336	-45.12619999999999	0.11641286666666667	-73.16739999999999	1.8378943333333333	-46.251099999999994	0.2139738333333333	-56.085800000000006	2.291754333333334	-45.2256	0.25503126666666665	-55.098	2.051521	-46.0183	2.065834	-45.6345	2.0676533333333333	-44.984300000000005	1.8235573333333333	-45.8536	2.4749509999999995	-44.4663	2.0917733333333337	-45.678799999999995	2.541318	-45.1038	2.2668103333333334	-44.6094	2.5352356666666664	-44.6458	2.5646433333333336	-44.6169	2.106546333333333	-45.881699999999995	1.908660333333333	-46.436	2.0547736666666667	-45.126599999999996	1.8380313333333331	-46.2525	2.2913776666666665	-45.2279
482	4.82	0.14720856666666662	-64.62190000000001	1.916040666666667	-46.4353	0.1938027	-56.814699999999995	2.060822	-45.1258	0.11685606666666666	-73.166	1.8444230000000004	-46.250699999999995	0.2148347	-56.083600000000004	2.2985469999999997	-45.225300000000004	0.25603723333333334	-55.09630000000001	2.058005666666667	-46.0179	2.0772559999999998	-45.6338	2.0744546666666666	-44.9839	1.8325359999999997	-45.8531	2.485638666666667	-44.465900000000005	2.1000256666666663	-45.67830000000001	2.5505840000000006	-45.1033	2.2735353333333332	-44.608999999999995	2.5444826666666662	-44.645300000000006	2.572360333333334	-44.6164	2.1131996666666666	-45.8812	1.9159566666666663	-46.435500000000005	2.060787	-45.12619999999999	1.8445520000000002	-46.252	2.2981866666666666	-45.2276
483	4.83	0.14792266666666665	-64.6189	1.92325	-46.434799999999996	0.19452083333333337	-56.812099999999994	2.0667693333333332	-45.125400000000006	0.11729626666666666	-73.16460000000001	1.8508886666666666	-46.2503	0.215691	-56.0813	2.305295666666667	-45.224900000000005	0.2570340333333333	-55.0947	2.0644030000000004	-46.017500000000005	2.088543666666667	-45.6331	2.081181	-44.98349999999999	1.8414116666666667	-45.8526	2.4961923333333336	-44.4654	2.108188333333333	-45.6779	2.559727333333333	-45.1029	2.2801686666666665	-44.608599999999996	2.5536240000000006	-44.644800000000004	2.579877	-44.616099999999996	2.119817666666667	-45.88080000000001	1.9231666666666667	-46.435	2.0667326666666668	-45.1258	1.8510129999999998	-46.251599999999996	2.3049276666666665	-45.2271
484	4.84	0.1486313	-64.61580000000001	1.9303856666666668	-46.43430000000001	0.1952347333333333	-56.80950000000001	2.07264	-45.125	0.11773340000000002	-73.1632	1.857291	-46.24980000000001	0.21653909999999998	-56.07899999999999	2.3119546666666664	-45.2245	0.2580251666666667	-55.0929	2.0707193333333334	-46.0171	2.0996940000000004	-45.6325	2.0878253333333334	-44.9831	1.8501866666666669	-45.852199999999996	2.5065843333333335	-44.464999999999996	2.116219666666667	-45.6774	2.5687546666666665	-45.1024	2.286741	-44.608200000000004	2.562638333333333	-44.6444	2.587358333333334	-44.615700000000004	2.126352	-45.8804	1.9302993333333336	-46.43450000000001	2.072613666666667	-45.125400000000006	1.8574080000000002	-46.25119999999999	2.311611333333333	-45.2267
485	4.85	0.1493343	-64.6128	1.9374386666666668	-46.433800000000005	0.19594266666666668	-56.80689999999999	2.078462666666667	-45.1246	0.11816766666666667	-73.1618	1.8636340000000002	-46.2494	0.21738310000000002	-56.076699999999995	2.318546	-45.224000000000004	0.2590096666666667	-55.09119999999999	2.076972333333333	-46.0167	2.110713333333333	-45.631800000000005	2.0944049999999996	-44.9827	1.8588693333333333	-45.851800000000004	2.516832	-44.4644	2.1242	-45.67699999999999	2.577663	-45.1019	2.2932326666666665	-44.607800000000005	2.571578	-44.6439	2.594726333333333	-44.615300000000005	2.1327956666666665	-45.8799	1.9373443333333333	-46.434	2.078429	-45.125	1.8637390000000003	-46.250699999999995	2.318157	-45.2263
486	4.86	0.15003189999999997	-64.6098	1.9444033333333335	-46.4332	0.19664649999999995	-56.804300000000005	2.084218	-45.124199999999995	0.1185989	-73.16039999999998	1.8699189999999999	-46.248999999999995	0.2182181	-56.0745	2.325045666666667	-45.2237	0.25998776666666673	-55.0895	2.083156	-46.0163	2.121589666666667	-45.6311	2.1009223333333336	-44.98219999999999	1.8674653333333333	-45.8514	2.526963	-44.464	2.1320683333333332	-45.6766	2.586456666666666	-45.1014	2.299631333333333	-44.6074	2.5804173333333336	-44.6434	2.6020063333333336	-44.6149	2.1391736666666663	-45.8795	1.944313666666667	-46.433499999999995	2.0841806666666667	-45.1246	1.8700189999999997	-46.2503	2.324630333333333	-45.226
487	4.87	0.15072413333333332	-64.6067	1.9512976666666664	-46.4328	0.19734526666666669	-56.8018	2.0899069999999997	-45.1238	0.11902710000000001	-73.15910000000001	1.8761476666666668	-46.2485	0.21904690000000004	-56.072300000000006	2.331471666666667	-45.2233	0.26095926666666663	-55.08780000000001	2.089255333333333	-46.0159	2.1323416666666666	-45.6304	2.107358666666667	-44.9818	1.8759763333333337	-45.8509	2.5369623333333338	-44.463499999999996	2.1398333333333337	-45.6761	2.5951346666666666	-45.100899999999996	2.3059826666666665	-44.607	2.5891463333333338	-44.643	2.6091853333333335	-44.6145	2.1454596666666665	-45.8791	1.9512073333333333	-46.43299999999999	2.089868333333333	-45.124199999999995	1.8762416666666666	-46.24980000000001	2.3309966666666666	-45.2256
488	4.88	0.15141096666666667	-64.60369999999999	1.9581120000000003	-46.432199999999995	0.1980396666666667	-56.79919999999999	2.095528	-45.123400000000004	0.11945266666666667	-73.1577	1.88232	-46.2481	0.21987189999999998	-56.070100000000004	2.3378383333333335	-45.2228	0.2619215	-55.0861	2.0953006666666663	-46.015499999999996	2.1429509999999996	-45.62969999999999	2.1137113333333333	-44.98140000000001	1.8844070000000002	-45.850500000000004	2.546844	-44.463	2.147535333333333	-45.675599999999996	2.6037013333333334	-45.1004	2.3122476666666665	-44.60659999999999	2.5977869999999994	-44.6425	2.616278666666666	-44.61409999999999	2.1516809999999995	-45.878699999999995	1.9580133333333334	-46.432500000000005	2.095493333333333	-45.1238	1.8823993333333333	-46.2494	2.3373333333333335	-45.225199999999994
489	4.89	0.15209273333333334	-64.6006	1.9648413333333334	-46.43169999999999	0.19872916666666668	-56.796600000000005	2.1010793333333337	-45.123000000000005	0.11987513333333334	-73.15629999999999	1.8884343333333335	-46.2476	0.22069090000000002	-56.067899999999995	2.3440716666666668	-45.2225	0.262878	-55.0845	2.101269333333333	-46.015	2.1534356666666663	-45.6291	2.1199803333333334	-44.981	1.8927613333333335	-45.85	2.556569	-44.4625	2.1551090000000004	-45.67519999999999	2.6121536666666665	-45.1	2.3184336666666665	-44.6062	2.606327	-44.6421	2.623248333333334	-44.613699999999994	2.1578266666666663	-45.8783	1.9647476666666666	-46.432	2.101057	-45.123400000000004	1.8885036666666664	-46.248999999999995	2.343566333333334	-45.2248
490	4.9	0.1527691333333333	-64.5976	1.9715023333333335	-46.4312	0.19941413333333333	-56.794000000000004	2.1065906666666665	-45.1226	0.12029476666666668	-73.1549	1.8944943333333335	-46.24719999999999	0.22150476666666663	-56.065599999999996	2.350231333333334	-45.222100000000005	0.26382826666666664	-55.082699999999996	2.107175666666667	-46.014599999999994	2.1637826666666666	-45.6284	2.126181	-44.980599999999995	1.9010400000000003	-45.849599999999995	2.5661660000000004	-44.462	2.162566333333333	-45.6749	2.6205053333333335	-45.0995	2.3245436666666666	-44.60580000000001	2.614767666666667	-44.6416	2.630148	-44.6133	2.1638973333333333	-45.8778	1.9714066666666668	-46.4315	2.1065583333333335	-45.123000000000005	1.8945506666666667	-46.2485	2.349720333333333	-45.2244
491	4.91	0.15344026666666669	-64.5946	1.9780856666666666	-46.4307	0.20009513333333334	-56.79149999999999	2.1120460000000003	-45.1222	0.12071156666666666	-73.1535	1.900499	-46.246700000000004	0.22231323333333333	-56.063300000000005	2.3563106666666664	-45.2218	0.264771	-55.0811	2.113021333333333	-46.014199999999995	2.174006	-45.6278	2.1323343333333336	-44.980199999999996	1.9092436666666663	-45.8491	2.5756620000000003	-44.4615	2.169984	-45.674400000000006	2.628780666666666	-45.099000000000004	2.330580333333333	-44.6055	2.623119	-44.6411	2.636957666666667	-44.613	2.169909	-45.8774	1.9779913333333334	-46.431	2.111998333333333	-45.1226	1.9005496666666666	-46.2481	2.355804333333333	-45.224000000000004
492	4.92	0.15410616666666668	-64.5915	1.98459	-46.43030000000001	0.20077109999999995	-56.788900000000005	2.11744	-45.1218	0.12112556666666668	-73.15210000000002	1.9064483333333326	-46.246300000000005	0.22311303333333327	-56.0612	2.362292666666667	-45.2214	0.2657079333333333	-55.079299999999996	2.118812	-46.0137	2.1840966666666666	-45.6271	2.1383950000000005	-44.9798	1.9173763333333333	-45.8486	2.5849816666666667	-44.461	2.1773209999999996	-45.6739	2.636902666666667	-45.0985	2.336547333333334	-44.6051	2.6313556666666664	-44.640699999999995	2.6436356666666665	-44.6127	2.175848333333333	-45.877	1.9844909999999998	-46.4305	2.117378333333334	-45.1222	1.9064943333333335	-46.2476	2.3618379999999997	-45.2236
493	4.93	0.15476693333333336	-64.5885	1.991027333333333	-46.4298	0.20144243333333334	-56.7864	2.1227693333333337	-45.121300000000005	0.12153683333333333	-73.1508	1.912343	-46.2458	0.22390819999999997	-56.05890000000001	2.3682723333333326	-45.221	0.26663696666666664	-55.07769999999999	2.124528333333333	-46.01330000000001	2.1940653333333335	-45.6265	2.144405	-44.979400000000005	1.9254353333333332	-45.8481	2.5941506666666663	-44.4606	2.184574666666667	-45.6734	2.6449123333333335	-45.0981	2.3424519999999998	-44.604699999999994	2.639520666666667	-44.6403	2.6502916666666665	-44.612199999999994	2.181714	-45.876599999999996	1.9909263333333336	-46.43	2.122701666666667	-45.1218	1.9123846666666668	-46.247099999999996	2.367811666666667	-45.2232
494	4.94	0.15542243333333333	-64.5854	1.9973903333333332	-46.4293	0.20210816666666667	-56.7839	2.1280396666666666	-45.121	0.12194503333333334	-73.14939999999999	1.9181836666666667	-46.2454	0.22469743333333334	-56.056799999999996	2.374185000000001	-45.22059999999999	0.2675598	-55.076	2.1301756666666667	-46.0129	2.2039083333333336	-45.6258	2.1503530000000004	-44.979000000000006	1.9334210000000003	-45.8476	2.60322	-44.4602	2.1917449999999996	-45.673	2.652815000000001	-45.0976	2.348294	-44.604400000000005	2.6475969999999998	-44.6398	2.656891333333333	-44.61180000000001	2.187511333333333	-45.87619999999999	1.9972823333333336	-46.4295	2.1279619999999997	-45.1214	1.9182176666666666	-46.246700000000004	2.373634	-45.2229
495	4.95	0.15607286666666667	-64.5824	2.0036733333333334	-46.4288	0.2027708	-56.7814	2.1332316666666666	-45.120599999999996	0.12235069999999998	-73.14800000000001	1.9239703333333331	-46.2449	0.2254803	-56.05459999999999	2.3800469999999994	-45.2201	0.26847610000000005	-55.07430000000001	2.1357270000000006	-46.012499999999996	2.2136303333333336	-45.6252	2.156228333333333	-44.9786	1.941335	-45.847100000000005	2.6121446666666666	-44.4598	2.198813666666667	-45.67250000000001	2.660626	-45.097199999999994	2.354079666666667	-44.6039	2.655575333333333	-44.6393	2.663299	-44.6115	2.1932373333333333	-45.8758	2.0035706666666666	-46.429	2.1331666666666664	-45.121	1.9239959999999996	-46.2462	2.379409	-45.2225
496	4.96	0.1567182333333333	-64.5793	2.009894666666667	-46.4283	0.20342880000000005	-56.778800000000004	2.1383933333333336	-45.1202	0.1227536	-73.1466	1.9297023333333334	-46.2445	0.2262577666666666	-56.052400000000006	2.385818	-45.219699999999996	0.2693873	-55.0727	2.141243	-46.012100000000004	2.2232323333333337	-45.6246	2.162039	-44.978199999999994	1.9491739999999997	-45.8466	2.6209500000000006	-44.4593	2.205826333333333	-45.672000000000004	2.6683369999999997	-45.0967	2.359801	-44.603500000000004	2.663472	-44.6389	2.669630333333333	-44.6111	2.198900666666667	-45.875400000000006	2.009789333333333	-46.42850000000001	2.1383143333333336	-45.120599999999996	1.9297139999999997	-46.2458	2.3851459999999998	-45.222100000000005
497	4.97	0.15735866666666665	-64.5763	2.016044666666667	-46.427800000000005	0.2040815666666667	-56.7763	2.1434826666666664	-45.119800000000005	0.12315356666666667	-73.14529999999999	1.9353793333333331	-46.244	0.22703053333333337	-56.0502	2.391466333333333	-45.219300000000004	0.27029093333333337	-55.071000000000005	2.146679	-46.0117	2.232718	-45.623999999999995	2.167798333333333	-44.9777	1.9569416666666668	-45.846	2.629707666666667	-44.4588	2.212717	-45.6716	2.675948	-45.096199999999996	2.365470666666666	-44.602999999999994	2.6712789999999993	-44.638400000000004	2.6759020000000002	-44.610699999999994	2.204492	-45.874900000000004	2.0159306666666668	-46.428	2.1434043333333337	-45.1203	1.9353793333333333	-46.2453	2.390801333333333	-45.2217
498	4.98	0.15799393333333328	-64.5733	2.022118	-46.4273	0.2047307	-56.77380000000001	2.1485120000000006	-45.119400000000006	0.12355100000000001	-73.1439	1.941005333333333	-46.2435	0.2277982333333334	-56.048	2.397012333333333	-45.219	0.2711881	-55.0693	2.1520363333333337	-46.011300000000006	2.2420859999999996	-45.6233	2.1734886666666666	-44.97730000000001	1.964634333333333	-45.845499999999994	2.6383489999999994	-44.4582	2.2194966666666662	-45.6712	2.683462333333334	-45.095800000000004	2.371031666666667	-44.6028	2.6789723333333337	-44.638	2.6821093333333335	-44.6104	2.210027666666667	-45.8746	2.022011	-46.427499999999995	2.1484386666666664	-45.1199	1.9409896666666666	-46.2449	2.3964059999999994	-45.2213
499	4.99	0.15862436666666666	-64.5703	2.0281306666666667	-46.42680000000001	0.20537453333333333	-56.77140000000001	2.153484	-45.119099999999996	0.12394576666666667	-73.1425	1.9465759999999999	-46.2431	0.22855910000000004	-56.04580000000001	2.402532	-45.218599999999995	0.27207783333333335	-55.06759999999999	2.157349333333334	-46.0109	2.251338	-45.622699999999995	2.179108333333333	-44.9769	1.9722536666666668	-45.845	2.6468526666666667	-44.457800000000006	2.2262199999999996	-45.67080000000001	2.6908779999999997	-45.0953	2.3765300000000003	-44.6024	2.6866109999999996	-44.637499999999996	2.688208333333333	-44.61000000000001	2.2154833333333332	-45.874199999999995	2.028020666666667	-46.42699999999999	2.1534166666666668	-45.1195	1.946552	-46.244400000000006	2.401937333333333	-45.221
500	5.0	0.1592497	-64.5672	2.0340696666666664	-46.426300000000005	0.2060142666666667	-56.768899999999995	2.1584093333333336	-45.1187	0.12433776666666668	-73.14119999999998	1.952094	-46.2426	0.22931429999999994	-56.0437	2.4079959999999994	-45.218199999999996	0.27296313333333333	-55.065999999999995	2.1626010000000004	-46.0105	2.2604726666666664	-45.622099999999996	2.1846743333333336	-44.9764	1.9797979999999997	-45.8444	2.6551976666666666	-44.4574	2.232883666666667	-45.670300000000005	2.6981993333333327	-45.094800000000006	2.3819466666666664	-44.602	2.694161666666666	-44.6371	2.694263666666667	-44.6096	2.220871333333333	-45.8738	2.033957	-46.4266	2.158341	-45.119099999999996	1.952057666666667	-46.244	2.4073423333333337	-45.22059999999999
501	5.01	0.15987033333333336	-64.56419999999999	2.039945	-46.4258	0.20664943333333335	-56.766400000000004	2.1632666666666664	-45.118300000000005	0.1247272	-73.13980000000001	1.9575589999999998	-46.2422	0.23006393333333336	-56.04149999999999	2.4133620000000002	-45.21790000000001	0.2738425666666666	-55.0644	2.167807666666667	-46.0101	2.2695	-45.6215	2.1901689999999996	-44.976099999999995	1.987269333333333	-45.8439	2.663469666666667	-44.4569	2.239475	-45.6699	2.705424666666667	-45.0944	2.3873616666666666	-44.6016	2.701617666666666	-44.6366	2.700236333333334	-44.6092	2.2262056666666665	-45.873400000000004	2.039833333333333	-46.426	2.1632089999999997	-45.1187	1.9575146666666667	-46.2435	2.412715333333333	-45.220200000000006
502	5.02	0.16048626666666665	-64.5612	2.0457563333333333	-46.4253	0.2072815	-56.7639	2.1680893333333335	-45.117900000000006	0.12511376666666665	-73.1385	1.9629736666666668	-46.241699999999994	0.23080836666666668	-56.0394	2.418679666666667	-45.2175	0.2747142	-55.06269999999999	2.172975	-46.0097	2.278406	-45.6208	2.1956019999999996	-44.9756	1.9946690000000002	-45.8434	2.671663333333333	-44.456300000000006	2.2459843333333334	-45.669399999999996	2.712552	-45.0939	2.3926576666666666	-44.6013	2.7089996666666663	-44.636199999999995	2.7060926666666663	-44.6089	2.2314723333333335	-45.873000000000005	2.0456429999999997	-46.4255	2.1680243333333333	-45.118300000000005	1.9629200000000002	-46.2431	2.418057666666667	-45.219699999999996
503	5.03	0.1610975	-64.55810000000001	2.051496	-46.424800000000005	0.20790920000000004	-56.7614	2.172847333333334	-45.1175	0.1254979	-73.1371	1.9683346666666666	-46.2413	0.2315489	-56.0371	2.4239499999999996	-45.217099999999995	0.2755802	-55.0611	2.1780643333333334	-46.0092	2.2872153333333336	-45.6203	2.200970666666667	-44.975300000000004	2.001993333333333	-45.84290000000001	2.679723333333334	-44.4559	2.2524206666666666	-45.66890000000001	2.7195920000000005	-45.0934	2.39792	-44.600899999999996	2.716291333333333	-44.6358	2.7119280000000003	-44.608399999999996	2.2366949999999997	-45.8726	2.051379	-46.4251	2.1727873333333334	-45.117900000000006	1.9682740000000003	-46.2426	2.4232913333333332	-45.2194
504	5.04	0.1617038333333333	-64.5551	2.057175333333333	-46.424400000000006	0.20853279999999996	-56.759	2.177560333333333	-45.1171	0.12587926666666666	-73.1358	1.9736466666666665	-46.2408	0.2322846	-56.035000000000004	2.429125	-45.2168	0.2764401	-55.05940000000001	2.1830863333333332	-46.0089	2.2959106666666664	-45.619699999999995	2.2062623333333335	-44.974900000000005	2.009246333333333	-45.8423	2.687647	-44.455400000000004	2.2587979999999996	-45.668400000000005	2.7265406666666663	-45.093	2.4031126666666665	-44.600500000000004	2.7235069999999997	-44.6353	2.7176733333333334	-44.608000000000004	2.2418196666666663	-45.87219999999999	2.0570603333333333	-46.4246	2.177498	-45.1175	1.9735766666666665	-46.2422	2.428496666666667	-45.219
505	5.05	0.1623055666666667	-64.5521	2.062793	-46.4239	0.2091524	-56.75650000000001	2.182202666666667	-45.1168	0.12625820000000001	-73.13439999999999	1.9789080000000001	-46.2404	0.23301246666666664	-56.0328	2.434231666666667	-45.2164	0.27729536666666665	-55.057700000000004	2.188038333333333	-46.008399999999995	2.3045056666666666	-45.619	2.211525	-44.9745	2.0164273333333336	-45.8418	2.6954713333333333	-44.4549	2.2650563333333333	-45.668	2.7333936666666667	-45.0925	2.4082600000000003	-44.6001	2.730644	-44.634899999999995	2.72332	-44.6077	2.2469053333333338	-45.87180000000001	2.062675	-46.424099999999996	2.182156	-45.1172	1.9788310000000002	-46.241699999999994	2.433599666666667	-45.218599999999995
506	5.06	0.16290249999999998	-64.5491	2.068343	-46.4234	0.20976699999999998	-56.754099999999994	2.1868063333333327	-45.1164	0.12663443333333332	-73.13310000000001	1.9841179999999998	-46.2399	0.23373480000000002	-56.0308	2.439313666666666	-45.216	0.2781431	-55.0561	2.192952	-46.008	2.3129909999999994	-45.6184	2.216696	-44.97409999999999	2.023537333333333	-45.841300000000004	2.703189333333333	-44.4545	2.271279	-45.6675	2.7401663333333337	-45.092099999999995	2.413349333333333	-44.5997	2.7376896666666664	-44.6344	2.7288793333333334	-44.6073	2.251927	-45.8715	2.068219666666667	-46.4236	2.1867639999999997	-45.1168	1.984034	-46.2413	2.438662	-45.218199999999996
507	5.07	0.16349506666666666	-64.5461	2.0738286666666665	-46.422900000000006	0.2103769666666667	-56.751599999999996	2.1913589999999994	-45.116099999999996	0.12700816666666664	-73.1317	1.9892790000000002	-46.23949999999999	0.234452	-56.0286	2.4443073333333336	-45.2156	0.27898483333333335	-55.054399999999994	2.197813666666667	-46.0076	2.321378	-45.61780000000001	2.221822333333334	-44.9737	2.030576	-45.8408	2.7108110000000005	-44.454	2.2774266666666674	-45.667100000000005	2.7468496666666664	-45.0916	2.4183533333333336	-44.5994	2.7446690000000005	-44.634	2.7344013333333335	-44.607	2.2569033333333333	-45.870999999999995	2.073709333333333	-46.423199999999994	2.191319	-45.1164	1.989189333333333	-46.2408	2.4436549999999997	-45.21790000000001
508	5.08	0.16408293333333335	-64.54310000000001	2.0792593333333333	-46.422399999999996	0.21098429999999996	-56.7492	2.1959	-45.1156	0.12737933333333334	-73.1304	1.994392	-46.239	0.23516733333333334	-56.0264	2.4492456666666675	-45.2153	0.2798195	-55.0528	2.2026109999999997	-46.00719999999999	2.3296589999999995	-45.6172	2.2268866666666667	-44.973400000000005	2.0375430000000003	-45.8403	2.71835	-44.4535	2.283488333333333	-45.6666	2.7534486666666664	-45.091100000000004	2.423305333333333	-44.599	2.7515603333333343	-44.6335	2.7398100000000003	-44.60659999999999	2.2618169999999997	-45.870599999999996	2.0791373333333336	-46.4226	2.1958260000000007	-45.11600000000001	1.994295	-46.2404	2.4485653333333333	-45.2175
509	5.09	0.16466620000000004	-64.5401	2.084624333333333	-46.4219	0.21158716666666672	-56.7467	2.200387333333333	-45.1152	0.1277482	-73.129	1.999455666666667	-46.2386	0.2358753333333333	-56.024300000000004	2.4541253333333333	-45.2149	0.28065016666666665	-55.051199999999994	2.2073276666666666	-46.006800000000005	2.337841666666667	-45.6166	2.2319083333333336	-44.9729	2.0444433333333336	-45.8398	2.725764666666666	-44.4531	2.289444333333333	-45.666199999999996	2.7599639999999996	-45.0907	2.4282099999999995	-44.598600000000005	2.7583816666666667	-44.63309999999999	2.7451520000000005	-44.6062	2.2666756666666665	-45.8702	2.0844963333333335	-46.4222	2.2002823333333335	-45.1156	1.9993523333333334	-46.2399	2.453469	-45.217099999999995
510	5.1	0.16524509999999998	-64.5371	2.0899266666666665	-46.4214	0.21218583333333338	-56.744299999999996	2.20478	-45.1148	0.1281143	-73.12769999999999	2.0044720000000003	-46.238099999999996	0.2365789666666667	-56.0222	2.4589769999999995	-45.214400000000005	0.28147533333333336	-55.0496	2.212003	-46.006499999999996	2.3459266666666667	-45.61600000000001	2.2368889999999997	-44.972500000000004	2.051273	-45.8393	2.7330996666666665	-44.452600000000004	2.2952980000000003	-45.6658	2.7663889999999998	-45.090199999999996	2.4330693333333335	-44.5982	2.7651266666666667	-44.6327	2.7504473333333332	-44.605900000000005	2.2715123333333334	-45.869800000000005	2.0898043333333334	-46.421699999999994	2.2046893333333335	-45.1152	2.004360333333333	-46.23949999999999	2.458260333333333	-45.2168
511	5.11	0.1658196	-64.5341	2.095175333333333	-46.421	0.21278013333333332	-56.7419	2.209123666666667	-45.11449999999999	0.12847793333333332	-73.12639999999999	2.0094393333333334	-46.23769999999999	0.23727646666666669	-56.020100000000006	2.463769333333333	-45.214099999999995	0.28229313333333333	-55.047900000000006	2.2166246666666667	-46.0061	2.353912	-45.6154	2.241806333333334	-44.9721	2.058035	-45.838800000000006	2.740305333333333	-44.4522	2.3011453333333334	-45.665400000000005	2.772719666666667	-45.0898	2.4378799999999994	-44.5978	2.7717906666666656	-44.6322	2.7556796666666665	-44.6055	2.276248333333333	-45.869400000000006	2.095048333333333	-46.4212	2.2090493333333336	-45.1149	2.009324	-46.239	2.4629640000000004	-45.2164
512	5.12	0.1663894	-64.53110000000001	2.1003636666666665	-46.4205	0.21337043333333336	-56.7395	2.2134509999999996	-45.1141	0.12883916666666667	-73.12510000000002	2.014361666666667	-46.237300000000005	0.23796873333333338	-56.018	2.4684633333333332	-45.213699999999996	0.28310563333333333	-55.04630000000001	2.2211870000000005	-46.0057	2.361803	-45.6148	2.246669	-44.9717	2.064731	-45.838300000000004	2.7473759999999996	-44.4518	2.3069296666666665	-45.6649	2.7789789999999996	-45.08930000000001	2.442644	-44.5974	2.7783876666666667	-44.631800000000005	2.760864333333333	-44.6051	2.280946333333333	-45.869	2.100231	-46.42080000000001	2.2133606666666665	-45.11449999999999	2.0142379999999998	-46.2386	2.4676409999999995	-45.216
513	5.13	0.16695503333333334	-64.5281	2.1054873333333335	-46.419999999999995	0.21395803333333333	-56.737	2.2177043333333333	-45.113699999999994	0.129198	-73.1237	2.0192360000000003	-46.23680000000001	0.23865566666666674	-56.0159	2.473099666666667	-45.2134	0.2839124666666667	-55.0447	2.225717333333333	-46.005300000000005	2.3695926666666667	-45.614200000000004	2.2514693333333335	-44.9713	2.0713600000000003	-45.8378	2.7543590000000004	-44.4513	2.3126236666666666	-45.66459999999999	2.785157333333333	-45.0889	2.4473270000000005	-44.597	2.784901666666667	-44.6314	2.765913	-44.6048	2.2855803333333333	-45.868599999999994	2.105360333333333	-46.420300000000005	2.217624	-45.1141	2.0191076666666667	-46.238099999999996	2.4723403333333334	-45.2155
514	5.14	0.16751616666666666	-64.52519999999998	2.1105616666666664	-46.4195	0.21454036666666668	-56.7346	2.2219546666666665	-45.1133	0.1295543333333333	-73.12239999999998	2.0240650000000002	-46.2364	0.23933796666666668	-56.0138	2.4776689999999997	-45.212999999999994	0.2847150333333333	-55.04299999999999	2.230188	-46.0049	2.3772953333333335	-45.6136	2.2561896666666663	-44.971	2.0779253333333334	-45.837300000000006	2.761310666666667	-44.45080000000001	2.3182660000000004	-45.6641	2.7912573333333333	-45.0884	2.4519480000000002	-44.5967	2.7913526666666666	-44.630900000000004	2.7709223333333335	-44.604400000000005	2.290171	-45.868199999999995	2.1104303333333334	-46.4198	2.221841	-45.113699999999994	2.0239290000000003	-46.23769999999999	2.4769176666666666	-45.215199999999996
515	5.15	0.16807296666666668	-64.5222	2.115576333333333	-46.4191	0.21512016666666664	-56.732200000000006	2.2261219999999997	-45.1129	0.12990823333333334	-73.1211	2.028848	-46.236	0.24001613333333335	-56.0117	2.4822433333333334	-45.212500000000006	0.2855103666666666	-55.041399999999996	2.2346103333333334	-46.00450000000001	2.384895333333333	-45.613	2.260879666666667	-44.970499999999994	2.0844246666666666	-45.836800000000004	2.7681439999999995	-44.4504	2.3238619999999997	-45.663599999999995	2.7972790000000005	-45.087999999999994	2.4565066666666664	-44.59630000000001	2.797726666666667	-44.630500000000005	2.77586	-44.6041	2.294698666666667	-45.867900000000006	2.115438333333333	-46.41930000000001	2.2260113333333327	-45.113400000000006	2.0287073333333336	-46.237300000000005	2.4814546666666666	-45.2149
516	5.16	0.16862553333333333	-64.5192	2.120529333333333	-46.4186	0.2156959	-56.7297	2.2302636666666666	-45.1125	0.13025973333333332	-73.1198	2.0335883333333333	-46.2355	0.24069006666666667	-56.0096	2.4867240000000006	-45.2121	0.28630019999999995	-55.0398	2.238979666666667	-46.0041	2.3924143333333334	-45.6124	2.2655230000000004	-44.9701	2.0908586666666666	-45.8363	2.774844666666667	-44.45	2.3293570000000003	-45.663199999999996	2.803222	-45.087500000000006	2.46103	-44.596	2.8040289999999994	-44.6301	2.780771333333334	-44.6036	2.2991846666666667	-45.8674	2.1203973333333335	-46.4189	2.230135666666667	-45.113	2.033439	-46.23680000000001	2.485895333333333	-45.2145
517	5.17	0.169174	-64.5163	2.1254343333333328	-46.418099999999995	0.2162674	-56.727399999999996	2.234331	-45.1122	0.1306089	-73.1184	2.038281333333333	-46.2351	0.24135836666666668	-56.007600000000004	2.491102	-45.211800000000004	0.28708333333333336	-55.038199999999996	2.2432993333333333	-46.003699999999995	2.399841	-45.61180000000001	2.2701333333333333	-44.969699999999996	2.097233333333333	-45.835800000000006	2.781523	-44.4495	2.3347993333333332	-45.662699999999994	2.809097	-45.087	2.465487333333333	-44.5956	2.810269333333333	-44.629599999999996	2.785627666666666	-44.6033	2.3036116666666664	-45.8671	2.1252986666666667	-46.418400000000005	2.2342166666666667	-45.11259999999999	2.0381256666666663	-46.2364	2.4902776666666666	-45.214200000000005
518	5.18	0.16971803333333335	-64.51330000000002	2.130281333333334	-46.417699999999996	0.2168351666666667	-56.724999999999994	2.2383590000000004	-45.11180000000001	0.13095563333333332	-73.11710000000001	2.042929333333333	-46.2346	0.24202123333333336	-56.00549999999999	2.4954480000000006	-45.2115	0.28786273333333334	-55.0366	2.2475693333333333	-46.0033	2.407173	-45.6112	2.274704	-44.969300000000004	2.103544	-45.835300000000004	2.7881470000000004	-44.449000000000005	2.340190333333333	-45.6623	2.8148826666666666	-45.0866	2.469895	-44.5952	2.816385	-44.6293	2.790350333333334	-44.602999999999994	2.308002	-45.8666	2.130139333333333	-46.4179	2.2382500000000003	-45.1122	2.042768	-46.236	2.494631	-45.213800000000006
519	5.19	0.17025790000000002	-64.5104	2.1350683333333333	-46.4172	0.2173993	-56.722500000000004	2.242363333333334	-45.1114	0.13129996666666666	-73.1158	2.047536	-46.234199999999994	0.24267930000000001	-56.0034	2.499737333333334	-45.211099999999995	0.28863713333333335	-55.035000000000004	2.2518146666666667	-46.0029	2.414412	-45.6106	2.2791803333333336	-44.969	2.109793333333333	-45.8348	2.7946150000000007	-44.4486	2.3454716666666666	-45.6619	2.820585	-45.0862	2.4742643333333327	-44.5949	2.8224493333333327	-44.628800000000005	2.795032	-44.6026	2.312354333333333	-45.8662	2.134934	-46.41740000000001	2.242241	-45.11180000000001	2.0473676666666667	-46.2355	2.498927	-45.2134
520	5.2	0.17079370000000002	-64.5074	2.139811	-46.4167	0.2179600666666667	-56.7201	2.246319333333333	-45.111	0.13164209999999998	-73.11449999999999	2.0520996666666664	-46.2338	0.2433334666666667	-56.0013	2.5040473333333333	-45.2107	0.28940446666666664	-55.0334	2.255998	-46.0025	2.421567333333334	-45.61000000000001	2.2836133333333333	-44.9685	2.1159836666666667	-45.8343	2.8009903333333335	-44.4481	2.3507029999999998	-45.661500000000004	2.8262266666666673	-45.0857	2.4785816666666673	-44.594500000000004	2.8285183333333332	-44.6284	2.7997289999999997	-44.6021	2.316625	-45.8659	2.1396716666666666	-46.417	2.246187	-45.1115	2.051924	-46.2351	2.5032	-45.2129
521	5.21	0.17132533333333333	-64.5045	2.144497	-46.416199999999996	0.2185171666666667	-56.7178	2.2501990000000007	-45.110699999999994	0.13198169999999998	-73.11319999999999	2.056618666666667	-46.2334	0.2439833	-55.9992	2.5082536666666666	-45.21040000000001	0.2901668	-55.0318	2.260118	-46.0021	2.4286350000000003	-45.6094	2.28799	-44.968199999999996	2.1221116666666666	-45.833800000000004	2.8072806666666663	-44.4477	2.3558786666666673	-45.661	2.831801333333333	-45.085300000000004	2.482859	-44.5941	2.8345113333333325	-44.6279	2.804295666666667	-44.601800000000004	2.320838666666667	-45.8655	2.1443603333333328	-46.4165	2.2500896666666668	-45.1111	2.056436333333333	-46.2347	2.5073893333333332	-45.2127
522	5.22	0.1718527666666666	-64.5016	2.149124666666667	-46.4158	0.21906963333333335	-56.7154	2.254052333333333	-45.1103	0.13231923333333334	-73.11189999999999	2.061095	-46.2329	0.24462933333333334	-55.9971	2.512339666666667	-45.210100000000004	0.29092413333333333	-55.0302	2.2642036666666665	-46.0017	2.435616	-45.6088	2.292316666666667	-44.967800000000004	2.128181	-45.8333	2.8135090000000003	-44.447300000000006	2.3610096666666665	-45.6607	2.8372976666666663	-45.0848	2.4870676666666673	-44.5938	2.840431	-44.6275	2.8087859999999996	-44.601499999999994	2.325015333333333	-45.8651	2.1489850000000006	-46.416000000000004	2.253951333333333	-45.110699999999994	2.060907333333333	-46.234199999999994	2.511471	-45.2124
523	5.23	0.1723762666666667	-64.4986	2.153707666666667	-46.4153	0.21961873333333334	-56.713	2.2578579999999997	-45.11000000000001	0.13265443333333335	-73.1106	2.0655300000000003	-46.232499999999995	0.24527093333333333	-55.9951	2.516480666666667	-45.2096	0.29167743333333335	-55.0286	2.2682646666666666	-46.0013	2.4425153333333327	-45.608200000000004	2.2965963333333335	-44.9675	2.13419	-45.8328	2.819648333333334	-44.4468	2.366080666666667	-45.660199999999996	2.8427243333333334	-45.084399999999995	2.491245	-44.5934	2.846276666666667	-44.627	2.8132303333333324	-44.601099999999995	2.329139333333333	-45.8647	2.153567	-46.4156	2.257769333333333	-45.1104	2.065341	-46.2338	2.5155796666666665	-45.212
524	5.24	0.17289573333333333	-64.4957	2.1582393333333334	-46.4148	0.22016433333333335	-56.7106	2.2616370000000003	-45.1096	0.13298726666666666	-73.1093	2.069922666666667	-46.232099999999996	0.2459073333333333	-55.992999999999995	2.5204949999999995	-45.2093	0.29242393333333333	-55.027	2.272257666666667	-46.0009	2.449333333333334	-45.6076	2.3008323333333327	-44.967099999999995	2.1401416666666666	-45.832300000000004	2.825683666666666	-44.4464	2.371062	-45.6598	2.848068333333333	-45.0839	2.495358	-44.593	2.852052000000001	-44.626599999999996	2.817618333333333	-44.6008	2.333242333333333	-45.86430000000001	2.158097	-46.4151	2.2615456666666662	-45.11000000000001	2.0697330000000003	-46.23330000000001	2.5196213333333337	-45.2115
525	5.25	0.17341109999999998	-64.4927	2.162712	-46.4144	0.2207068666666667	-56.70830000000001	2.265414	-45.1091	0.13331783333333333	-73.108	2.0742746666666667	-46.2316	0.2465378	-55.990899999999996	2.5245376666666663	-45.2089	0.29316390000000003	-55.025400000000005	2.276183333333334	-46.0006	2.456059333333334	-45.607	2.305032	-44.966699999999996	2.146034333333333	-45.83180000000001	2.8316626666666664	-44.4459	2.3760230000000004	-45.6593	2.853352	-45.0835	2.499464	-44.5926	2.8577583333333334	-44.626099999999994	2.8220000000000005	-44.600300000000004	2.3372826666666664	-45.8639	2.162568333333333	-46.41459999999999	2.265280666666667	-45.1096	2.0740776666666667	-46.2329	2.5236349999999996	-45.2112
526	5.26	0.17392263333333335	-64.4898	2.167142666666666	-46.4139	0.22124676666666668	-56.7059	2.2691063333333332	-45.1089	0.13364623333333334	-73.1067	2.078585	-46.231199999999994	0.24716383333333336	-55.9889	2.528487333333333	-45.208600000000004	0.2939007333333333	-55.0238	2.2800700000000003	-46.0002	2.4627136666666662	-45.60640000000001	2.3091966666666663	-44.966300000000004	2.1518696666666672	-45.831300000000006	2.8376253333333334	-44.44540000000001	2.38091	-45.6589	2.858574	-45.083099999999995	2.503513	-44.5922	2.863398333333333	-44.625699999999995	2.826297666666667	-44.6	2.3412470000000005	-45.8636	2.166996666666667	-46.41409999999999	2.268975333333333	-45.109300000000005	2.078379	-46.232499999999995	2.527620333333333	-45.2108
527	5.27	0.17443036666666664	-64.4869	2.171524	-46.4134	0.22178116666666667	-56.7035	2.272749666666667	-45.10849999999999	0.13397226666666665	-73.1054	2.082854	-46.2308	0.24778693333333332	-55.9868	2.532391666666667	-45.2082	0.29463269999999997	-55.02230000000001	2.2839093333333333	-45.99980000000001	2.4692783333333335	-45.6058	2.313319	-44.9658	2.1576486666666668	-45.8308	2.843446	-44.445	2.3857540000000004	-45.6585	2.863723333333333	-45.08259999999999	2.5075103333333337	-44.5918	2.8689746666666665	-44.62530000000001	2.8305163333333336	-44.5997	2.3451913333333336	-45.86319999999999	2.171375666666667	-46.4137	2.272628666666667	-45.1089	2.0826413333333336	-46.232099999999996	2.5315369999999993	-45.21040000000001
528	5.28	0.17493396666666675	-64.484	2.1758480000000002	-46.413000000000004	0.22231253333333337	-56.70119999999999	2.276344666666667	-45.1081	0.13429626666666666	-73.1041	2.087085666666667	-46.2303	0.24840483333333332	-55.98480000000001	2.5362133333333334	-45.207800000000006	0.2953579666666667	-55.0207	2.2877080000000003	-45.9995	2.475772	-45.605199999999996	2.3173823333333337	-44.9655	2.1633706666666668	-45.8304	2.849208333333334	-44.444599999999994	2.3905016666666663	-45.657999999999994	2.8688086666666672	-45.08219999999999	2.511464666666667	-44.591499999999996	2.874483666666667	-44.62480000000001	2.834649666666667	-44.59930000000001	2.3490716666666667	-45.8628	2.1757050000000002	-46.413199999999996	2.2762413333333327	-45.10849999999999	2.086863666666667	-46.2317	2.535353	-45.210100000000004
529	5.29	0.1754336333333333	-64.4811	2.1801310000000003	-46.4125	0.22284066666666666	-56.698800000000006	2.2799113333333336	-45.1077	0.1346178666666667	-73.1028	2.091275	-46.22990000000001	0.2490194	-55.982699999999994	2.5400229999999993	-45.207499999999996	0.29607856666666665	-55.0192	2.291465	-45.9991	2.4821853333333337	-45.604600000000005	2.3214003333333335	-44.9651	2.169036333333333	-45.82990000000001	2.8548736666666668	-44.4441	2.3952363333333335	-45.6576	2.8738356666666665	-45.0817	2.5153263333333333	-44.5912	2.8799363333333328	-44.6244	2.8387693333333335	-44.599	2.352941	-45.86240000000001	2.179981666666667	-46.412800000000004	2.279815666666667	-45.1081	2.091045333333333	-46.231199999999994	2.539121333333333	-45.2098
530	5.3	0.17592973333333334	-64.4782	2.1843670000000004	-46.412	0.2233650666666667	-56.6965	2.2834826666666665	-45.1073	0.13493743333333336	-73.1016	2.0954260000000002	-46.2295	0.2496308333333333	-55.9806	2.5437586666666667	-45.2071	0.29679426666666664	-55.017599999999995	2.295186666666666	-45.9987	2.488518	-45.6041	2.325391333333333	-44.96469999999999	2.1746483333333333	-45.82940000000001	2.860440333333334	-44.443599999999996	2.3998896666666663	-45.657199999999996	2.878785666666667	-45.081300000000006	2.5191513333333337	-44.5908	2.8853213333333327	-44.624	2.84286	-44.598600000000005	2.356759666666667	-45.862	2.1842153333333334	-46.4123	2.2833506666666663	-45.107800000000005	2.0951886666666666	-46.2308	2.5428306666666662	-45.2095
531	5.31	0.17642183333333333	-64.4752	2.1885566666666665	-46.4116	0.22388503333333334	-56.6942	2.2869876666666666	-45.107	0.13525479999999998	-73.1003	2.099536	-46.2291	0.25023486666666667	-55.97859999999999	2.5474770000000007	-45.20680000000001	0.2975058666666666	-55.016	2.2988666666666666	-45.9983	2.4947753333333336	-45.603500000000004	2.3293113333333326	-44.96430000000001	2.1802039999999994	-45.8289	2.8659730000000008	-44.4432	2.4044836666666662	-45.656800000000004	2.8836676666666667	-45.0809	2.522959333333333	-44.5904	2.8906503333333338	-44.623599999999996	2.846902	-44.5982	2.3605006666666664	-45.8617	2.1884016666666666	-46.4118	2.2868459999999997	-45.1074	2.099298333333333	-46.2304	2.5465656666666665	-45.2091
532	5.32	0.17691036666666665	-64.4724	2.192687	-46.4111	0.22440223333333337	-56.6919	2.290447333333333	-45.1066	0.13556996666666665	-73.099	2.1036093333333334	-46.2286	0.2508362	-55.9765	2.551151333333333	-45.2064	0.2982129333333334	-55.014399999999995	2.302516666666667	-45.9979	2.500952333333333	-45.602900000000005	2.333181333333334	-44.9639	2.185706666666667	-45.828399999999995	2.8713716666666667	-44.442800000000005	2.4090223333333336	-45.6563	2.8884949999999994	-45.0805	2.526693666666666	-44.5901	2.895920666666667	-44.6232	2.8508953333333333	-44.5978	2.3642200000000004	-45.86130000000001	2.192532	-46.41140000000001	2.2903049999999996	-45.107099999999996	2.103372	-46.22990000000001	2.5502203333333338	-45.208800000000004
533	5.33	0.17739503333333329	-64.4695	2.1967836666666667	-46.4107	0.2249162	-56.68959999999999	2.2938683333333336	-45.106300000000005	0.13588319999999998	-73.0977	2.1076433333333333	-46.228199999999994	0.25143370000000004	-55.9746	2.554791666666666	-45.2061	0.29891403333333333	-55.0129	2.3061160000000003	-45.9975	2.507065	-45.60230000000001	2.3370330000000004	-44.963499999999996	2.191154333333333	-45.8279	2.87676	-44.442299999999996	2.413531666666666	-45.656	2.893266	-45.080000000000005	2.5304149999999996	-44.58969999999999	2.9011306666666665	-44.622800000000005	2.8547966666666675	-44.597500000000004	2.367882	-45.8609	2.1966283333333334	-46.410900000000005	2.2937253333333336	-45.10669999999999	2.1074046666666666	-46.2295	2.5538243333333335	-45.2083
534	5.34	0.17787586666666666	-64.4666	2.2008333333333336	-46.410199999999996	0.22542696666666667	-56.68719999999999	2.2972529999999995	-45.105900000000005	0.13619393333333332	-73.09639999999999	2.1116396666666666	-46.2278	0.2520250666666667	-55.972500000000004	2.5583509999999996	-45.20569999999999	0.2996084666666666	-55.0114	2.3097006666666666	-45.997099999999996	2.5130916666666665	-45.6017	2.340836666666667	-44.9631	2.1965503333333336	-45.8274	2.8820506666666663	-44.441900000000004	2.4179536666666674	-45.6555	2.897964	-45.0796	2.5340903333333333	-44.5894	2.9062813333333333	-44.6224	2.858670333333333	-44.5971	2.37152	-45.8605	2.2006749999999995	-46.4105	2.2971076666666668	-45.106300000000005	2.111393666666667	-46.2291	2.5574390000000005	-45.2079
535	5.35	0.1783530333333333	-64.4637	2.2048273333333333	-46.4097	0.22593400000000002	-56.684900000000006	2.3006	-45.1055	0.1365028	-73.0952	2.1155983333333337	-46.2274	0.2526160333333333	-55.970400000000005	2.5618943333333335	-45.2053	0.30030053333333334	-55.009699999999995	2.3132209999999995	-45.996700000000004	2.5190509999999997	-45.601099999999995	2.3445720000000003	-44.9628	2.201892	-45.827	2.8872893333333334	-44.441500000000005	2.4223640000000004	-45.6551	2.9026053333333337	-45.0792	2.5377403333333337	-44.589	2.911378666666666	-44.6219	2.8624313333333333	-44.5968	2.3751000000000007	-45.8602	2.2046696666666667	-46.41	2.300452	-45.106	2.115342	-46.228699999999996	2.560954666666666	-45.20759999999999
[truncated: 2,565 more rows]
[truncated: 22 more columns]
