# Supplementary material for: Bayesian inference for biophysical neuron models enables stimulus optimization for retinal neuroprosthetics
Source: eLife. 2020 Oct 27;9:e54997. doi: 10.7554/eLife.54997 (PMC7673784; doi:10.7554/eLife.54997)
Supplement: Figure 7—source data 1. [file elife-54997-fig7-data1.zip]

Archive with 12 entries (12 files):
- OFF_best_parameters.csv
- OFF_posterior_covariance_normalized.csv
- OFF_posterior_mean_normalized.csv
- OFF_prior_covariance_normalized.csv
- OFF_prior_mean_normalized.csv
- OFF_truncation_bounds.csv
- ON_best_parameters.csv
- ON_posterior_covariance_normalized.csv
- ON_posterior_mean_normalized.csv
- ON_prior_covariance_normalized.csv
- ON_prior_mean_normalized.csv
- ON_truncation_bounds.csv
