# Supplementary material for: Bayesian inference for biophysical neuron models enables stimulus optimization for retinal neuroprosthetics
Source: eLife. 2020 Oct 27;9:e54997. doi: 10.7554/eLife.54997 (PMC7673784; doi:10.7554/eLife.54997)
Supplement: Figure 7—source data 1. [file elife-54997-fig7-data1.zip › OFF_best_parameters.csv]

	normalized	not normalized
syn_cc	0.958935	0.960989
cd_Kv_d	0.225914	0.451827
cd_Kv_pa	0.443168	0.886335
cd_Kv_a	0.490900	0.981800
cd_Kir	0.588760	1.177519
cd_H4_d	0.314244	0.628489
cd_H4_s	0.218946	0.437892
cd_H4_at	0.279329	0.558657
cd_N	0.170386	17.038588
cd_L_s	0.052745	0.158236
cd_L_at	0.381595	1.206625
cd_T_s	0.498834	1.496503
cd_T_at	0.474121	1.422364
cd_P_s	0.376101	37.672519
cd_P_at	0.191944	19.275193
ca_PK	0.198146	19.894760
c_L_off	0.478731	-0.425389
c_L_taua	0.250188	0.875281
c_T_off	0.556440	1.128799
c_T_taua	0.290757	0.936135
c_N_offm	0.661781	1.617810
c_N_offh	0.608957	1.089572
c_N_tau	0.317640	0.976461
c_Kir_off	0.304237	-1.957627
c_Kv_off	0.260443	-4.791149
c_Kv_taua	0.203664	2.116272
r_tauc	0.585490	12.124301
b_rrp	0.151373	5.665107
bp_gain	0.528641	1.821603
bp_vrev	0.367128	-75.314878
bp_rm	0.215437	22.328267
bp_cm	0.481842	1.092737
