# Supplementary material for: Bayesian inference for biophysical neuron models enables stimulus optimization for retinal neuroprosthetics
Source: eLife. 2020 Oct 27;9:e54997. doi: 10.7554/eLife.54997 (PMC7673784; doi:10.7554/eLife.54997)
Supplement: Figure 7—source data 1. [file elife-54997-fig7-data1.zip › OFF_posterior_covariance_normalized.csv]

	syn_cc	cd_Kv_d	cd_Kv_pa	cd_Kv_a	cd_Kir	cd_H4_d	cd_H4_s	cd_H4_at	cd_N	cd_L_s	cd_L_at	cd_T_s	cd_T_at	cd_P_s	cd_P_at	ca_PK	c_L_off	c_L_taua	c_T_off	c_T_taua	c_N_offm	c_N_offh	c_N_tau	c_Kir_off	c_Kv_off	c_Kv_taua	r_tauc	b_rrp	bp_gain	bp_vrev	bp_rm	bp_cm
syn_cc	0.004708	-0.003569	-0.006804	-0.004639	0.004874	-0.001102	-0.002619	0.005141	-0.002268	-0.007852	0.000691	-0.004080	-0.001612	-0.001018	0.000184	-0.000638	0.000974	-0.000893	0.005683	-0.002722	-0.001654	-0.001741	0.005970	0.002799	-0.003146	0.001135	0.001452	-0.000918	0.005958	0.000561	-0.000978	-0.002049
cd_Kv_d	-0.003569	0.018139	0.011902	0.004531	-0.002552	0.006132	-0.001775	-0.003946	0.000329	0.014064	-0.002207	0.002911	0.002823	0.011666	0.002932	0.005617	-0.003140	0.003032	-0.004403	0.004059	0.001659	0.001858	-0.003088	-0.002521	0.007292	-0.001464	-0.005573	0.002627	-0.011777	-0.000967	0.001693	0.009860
cd_Kv_pa	-0.006804	0.011902	0.059600	0.000870	-0.014753	0.015053	0.006125	-0.016755	-0.017091	0.039393	0.003778	0.003226	0.001491	0.015103	-0.003210	-0.000107	-0.011984	-0.002043	-0.014610	0.007472	0.029955	0.026443	-0.011314	0.005305	0.042206	-0.013300	-0.021757	-0.003726	-0.048239	-0.008271	0.001255	0.001038
cd_Kv_a	-0.004639	0.004531	0.000870	0.041480	-0.007216	0.008700	0.009239	-0.029111	0.014128	0.032791	0.001420	0.008146	0.005956	-0.001068	-0.004900	0.000493	-0.000874	0.001508	-0.028677	0.015099	0.014376	-0.003388	-0.040840	-0.000769	0.006767	-0.002873	0.002913	-0.002496	-0.021418	0.005915	0.002164	0.013102
cd_Kir	0.004874	-0.002552	-0.014753	-0.007216	0.024958	0.002073	-0.005891	0.013401	-0.005023	-0.016893	-0.001163	-0.007267	-0.004036	0.004695	0.000509	-0.001303	0.002694	-0.001063	0.015170	-0.008656	-0.004092	0.000031	0.009263	0.009935	-0.004259	0.003827	0.006479	-0.001345	0.011510	0.003448	-0.000655	0.002107
cd_H4_d	-0.001102	0.006132	0.015053	0.008700	0.002073	0.020609	0.001815	-0.016366	-0.009375	0.023590	0.001359	-0.000291	0.001862	0.011516	-0.001592	0.001731	-0.005512	0.000627	-0.011118	0.005756	0.024409	0.007800	-0.018187	0.013793	0.025123	-0.004789	-0.005281	-0.004315	-0.023230	0.001147	0.001440	0.009880
cd_H4_s	-0.002619	-0.001775	0.006125	0.009239	-0.005891	0.001815	0.013416	-0.010975	-0.001405	0.016620	0.002768	0.002554	0.002109	-0.004288	-0.003325	-0.001955	-0.000142	-0.001993	-0.010255	0.006019	0.010025	0.003600	-0.015772	0.001218	0.009382	-0.004999	-0.004187	-0.003333	-0.012661	-0.001274	0.001301	0.001624
cd_H4_at	0.005141	-0.003946	-0.016755	-0.029111	0.013401	-0.016366	-0.010975	0.040204	-0.004668	-0.048524	-0.003390	-0.004789	-0.008675	-0.004465	0.005401	-0.000172	0.005400	-0.001927	0.034659	-0.019269	-0.030426	-0.003632	0.046075	-0.002676	-0.024006	0.007586	0.005530	0.004012	0.033984	-0.003401	-0.001784	-0.014729
cd_N	-0.002268	0.000329	-0.017091	0.014128	-0.005023	-0.009375	-0.001405	-0.004668	0.030532	-0.004053	-0.003281	0.008510	0.003587	-0.009245	0.002285	0.002528	0.002851	0.005051	-0.008523	0.003818	-0.019478	-0.017447	-0.008677	-0.016772	-0.026836	0.008476	0.012015	0.009303	0.019334	0.004611	-0.000233	0.003656
cd_L_s	-0.007852	0.014064	0.039393	0.032791	-0.016893	0.023590	0.016620	-0.048524	-0.004053	0.087167	0.005498	-0.004489	0.011814	0.019896	-0.007284	0.001287	-0.010284	0.000800	-0.044297	0.028155	0.048935	0.018666	-0.059422	0.005234	0.047803	-0.016872	-0.020554	-0.006565	-0.066498	0.001493	0.002815	0.024001
cd_L_at	0.000691	-0.002207	0.003778	0.001420	-0.001163	0.001359	0.002768	-0.003390	-0.003281	0.005498	0.005933	0.000115	-0.001190	-0.002378	-0.002915	-0.002532	0.000107	-0.002603	-0.002435	0.001254	0.007961	0.004498	-0.004993	0.003427	0.004934	-0.003126	-0.003417	-0.003110	-0.007305	-0.001125	-0.000955	-0.001751
cd_T_s	-0.004080	0.002911	0.003226	0.008146	-0.007267	-0.000291	0.002554	-0.004789	0.008510	-0.004489	0.000115	0.024972	0.001205	-0.006491	0.001619	0.001681	0.000931	0.001965	-0.005355	0.001235	-0.007299	-0.004040	-0.003801	-0.007111	-0.005371	0.001791	0.005076	0.002354	0.005071	0.000213	0.000910	0.000081
cd_T_at	-0.001612	0.002823	0.001491	0.005956	-0.004036	0.001862	0.002109	-0.008675	0.003587	0.011814	-0.001190	0.001205	0.006753	0.003779	0.000490	0.001139	0.000165	0.002805	-0.008111	0.006276	0.002159	-0.002995	-0.008866	-0.004745	0.001997	-0.000637	-0.001161	0.000968	-0.004773	0.001483	0.000914	0.006288
cd_P_s	-0.001018	0.011666	0.015103	-0.001068	0.004695	0.011516	-0.004288	-0.004465	-0.009245	0.019896	-0.002378	-0.006491	0.003779	0.028213	0.001850	0.004463	-0.003226	0.001723	-0.002953	0.004235	0.012619	0.008935	-0.004422	0.005599	0.017825	-0.003814	-0.007471	-0.000883	-0.020255	-0.000060	0.000955	0.013022
cd_P_at	0.000184	0.002932	-0.003210	-0.004900	0.000509	-0.001592	-0.003325	0.005401	0.002285	-0.007284	-0.002915	0.001619	0.000490	0.001850	0.005600	0.003787	0.000444	0.001795	0.004836	-0.002934	-0.006993	-0.004090	0.009374	-0.002254	-0.004508	0.003181	0.002547	0.003606	0.009287	0.000100	0.000391	0.000637
ca_PK	-0.000638	0.005617	-0.000107	0.000493	-0.001303	0.001731	-0.001955	-0.000172	0.002528	0.001287	-0.002532	0.001681	0.001139	0.004463	0.003787	0.006062	-0.000232	0.001793	-0.000372	0.000247	-0.001821	-0.003584	0.001512	-0.000943	0.000400	0.001285	0.000869	0.002515	0.001085	0.000195	0.000281	0.004306
c_L_off	0.000974	-0.003140	-0.011984	-0.000874	0.002694	-0.005512	-0.000142	0.005400	0.002851	-0.010284	0.000107	0.000931	0.000165	-0.003226	0.000444	-0.000232	0.008268	-0.000497	0.004250	-0.001580	-0.007788	-0.004885	0.005129	-0.003313	-0.010555	0.002083	0.004444	0.000628	0.009921	0.001832	-0.000329	-0.001165
c_L_taua	-0.000893	0.003032	-0.002043	0.001508	-0.001063	0.000627	-0.001993	-0.001927	0.005051	0.000800	-0.002603	0.001965	0.002805	0.001723	0.001795	0.001793	-0.000497	0.005462	-0.001547	0.001981	-0.005280	-0.004972	-0.000639	-0.005077	-0.003613	0.002792	0.002342	0.003178	0.005158	0.001928	0.000397	0.003609
c_T_off	0.005683	-0.004403	-0.014610	-0.028677	0.015170	-0.011118	-0.010255	0.034659	-0.008523	-0.044297	-0.002435	-0.005355	-0.008111	-0.002953	0.004836	-0.000372	0.004250	-0.001547	0.035181	-0.018321	-0.023431	-0.001636	0.041075	0.002309	-0.017027	0.006572	0.004714	0.002224	0.031264	-0.002418	-0.002117	-0.012523
c_T_taua	-0.002722	0.004059	0.007472	0.015099	-0.008656	0.005756	0.006019	-0.019269	0.003818	0.028155	0.001254	0.001235	0.006276	0.004235	-0.002934	0.000247	-0.001580	0.001981	-0.018321	0.014342	0.011021	0.000986	-0.023758	-0.004059	0.009318	-0.004512	-0.004755	-0.001596	-0.017228	0.002751	0.000878	0.010304
c_N_offm	-0.001654	0.001659	0.029955	0.014376	-0.004092	0.024409	0.010025	-0.030426	-0.019478	0.048935	0.007961	-0.007299	0.002159	0.012619	-0.006993	-0.001821	-0.007788	-0.005280	-0.023431	0.011021	0.057379	0.019110	-0.034094	0.025323	0.048923	-0.013562	-0.015057	-0.011423	-0.051788	-0.002313	0.001479	0.008111
c_N_offh	-0.001741	0.001858	0.026443	-0.003388	0.000031	0.007800	0.003600	-0.003632	-0.017447	0.018666	0.004498	-0.004040	-0.002995	0.008935	-0.004090	-0.003584	-0.004885	-0.004972	-0.001636	0.000986	0.019110	0.027237	-0.005303	0.010329	0.024967	-0.010316	-0.012217	-0.006483	-0.028346	-0.003595	0.000332	-0.001513
c_N_tau	0.005970	-0.003088	-0.011314	-0.040840	0.009263	-0.018187	-0.015772	0.046075	-0.008677	-0.059422	-0.004993	-0.003801	-0.008866	-0.004422	0.009374	0.001512	0.005129	-0.000639	0.041075	-0.023758	-0.034094	-0.005303	0.071459	-0.005462	-0.023718	0.008900	0.004312	0.007387	0.039083	-0.006460	-0.001276	-0.022390
c_Kir_off	0.002799	-0.002521	0.005305	-0.000769	0.009935	0.013793	0.001218	-0.002676	-0.016772	0.005234	0.003427	-0.007111	-0.004745	0.005599	-0.002254	-0.000943	-0.003313	-0.005077	0.002309	-0.004059	0.025323	0.010329	-0.005462	0.027903	0.023675	-0.004399	-0.003252	-0.007362	-0.016158	-0.001539	0.000261	-0.000281
c_Kv_off	-0.003146	0.007292	0.042206	0.006767	-0.004259	0.025123	0.009382	-0.024006	-0.026836	0.047803	0.004934	-0.005371	0.001997	0.017825	-0.004508	0.000400	-0.010555	-0.003613	-0.017027	0.009318	0.048923	0.024967	-0.023718	0.023675	0.060569	-0.015689	-0.020047	-0.010667	-0.055652	-0.004079	0.001843	0.008017
c_Kv_taua	0.001135	-0.001464	-0.013300	-0.002873	0.003827	-0.004789	-0.004999	0.007586	0.008476	-0.016872	-0.003126	0.001791	-0.000637	-0.003814	0.003181	0.001285	0.002083	0.002792	0.006572	-0.004512	-0.013562	-0.010316	0.008900	-0.004399	-0.015689	0.008675	0.008844	0.004452	0.020612	0.002209	-0.000628	-0.001194
r_tauc	0.001452	-0.005573	-0.021757	0.002913	0.006479	-0.005281	-0.004187	0.005530	0.012015	-0.020554	-0.003417	0.005076	-0.001161	-0.007471	0.002547	0.000869	0.004444	0.002342	0.004714	-0.004755	-0.015057	-0.012217	0.004312	-0.003252	-0.020047	0.008844	0.017876	0.003534	0.024022	0.004872	-0.000635	-0.000640
b_rrp	-0.000918	0.002627	-0.003726	-0.002496	-0.001345	-0.004315	-0.003333	0.004012	0.009303	-0.006565	-0.003110	0.002354	0.000968	-0.000883	0.003606	0.002515	0.000628	0.003178	0.002224	-0.001596	-0.011423	-0.006483	0.007387	-0.007362	-0.010667	0.004452	0.003534	0.008046	0.010990	0.000489	0.000177	-0.000565
bp_gain	0.005958	-0.011777	-0.048239	-0.021418	0.011510	-0.023230	-0.012661	0.033984	0.019334	-0.066498	-0.007305	0.005071	-0.004773	-0.020255	0.009287	0.001085	0.009921	0.005158	0.031264	-0.017228	-0.051788	-0.028346	0.039083	-0.016158	-0.055652	0.020612	0.024022	0.010990	0.079023	0.005554	-0.002829	-0.012276
bp_vrev	0.000561	-0.000967	-0.008271	0.005915	0.003448	0.001147	-0.001274	-0.003401	0.004611	0.001493	-0.001125	0.000213	0.001483	-0.000060	0.000100	0.000195	0.001832	0.001928	-0.002418	0.002751	-0.002313	-0.003595	-0.006460	-0.001539	-0.004079	0.002209	0.004872	0.000489	0.005554	0.006995	-0.000060	0.004935
bp_rm	-0.000978	0.001693	0.001255	0.002164	-0.000655	0.001440	0.001301	-0.001784	-0.000233	0.002815	-0.000955	0.000910	0.000914	0.000955	0.000391	0.000281	-0.000329	0.000397	-0.002117	0.000878	0.001479	0.000332	-0.001276	0.000261	0.001843	-0.000628	-0.000635	0.000177	-0.002829	-0.000060	0.002571	0.001395
bp_cm	-0.002049	0.009860	0.001038	0.013102	0.002107	0.009880	0.001624	-0.014729	0.003656	0.024001	-0.001751	0.000081	0.006288	0.013022	0.000637	0.004306	-0.001165	0.003609	-0.012523	0.010304	0.008111	-0.001513	-0.022390	-0.000281	0.008017	-0.001194	-0.000640	-0.000565	-0.012276	0.004935	0.001395	0.021303
