# Supplementary material for: Bayesian inference for biophysical neuron models enables stimulus optimization for retinal neuroprosthetics
Source: eLife. 2020 Oct 27;9:e54997. doi: 10.7554/eLife.54997 (PMC7673784; doi:10.7554/eLife.54997)
Supplement: Figure 7—source data 1. [file elife-54997-fig7-data1.zip › OFF_posterior_mean_normalized.csv]

	mean
syn_cc	0.908653
cd_Kv_d	0.174763
cd_Kv_pa	0.261081
cd_Kv_a	0.436372
cd_Kir	0.754956
cd_H4_d	0.278749
cd_H4_s	0.240638
cd_H4_at	0.280521
cd_N	0.242253
cd_L_s	0.198663
cd_L_at	0.258018
cd_T_s	0.295840
cd_T_at	0.519054
cd_P_s	0.472193
cd_P_at	0.288010
ca_PK	0.270125
c_L_off	0.390152
c_L_taua	0.138650
c_T_off	0.566001
c_T_taua	0.192437
c_N_offm	0.692963
c_N_offh	0.620956
c_N_tau	0.329059
c_Kir_off	0.436868
c_Kv_off	0.366814
c_Kv_taua	0.149354
r_tauc	0.616600
b_rrp	0.237607
bp_gain	0.558024
bp_vrev	0.374897
bp_rm	0.149267
bp_cm	0.500968
