# Supplementary material for: Bayesian inference for biophysical neuron models enables stimulus optimization for retinal neuroprosthetics
Source: eLife. 2020 Oct 27;9:e54997. doi: 10.7554/eLife.54997 (PMC7673784; doi:10.7554/eLife.54997)
Supplement: Figure 7—source data 1. [file elife-54997-fig7-data1.zip › OFF_truncation_bounds.csv]

	a	b
syn_cc	0.050	0.050
cd_Kv_d	0.000	0.000
cd_Kv_pa	0.000	0.000
cd_Kv_a	0.000	0.000
cd_Kir	0.000	0.000
cd_H4_d	0.000	0.000
cd_H4_s	0.000	0.000
cd_H4_at	0.000	0.000
cd_N	0.000	0.000
cd_L_s	0.000	0.000
cd_L_at	0.100	0.100
cd_T_s	0.000	0.000
cd_T_at	0.000	0.000
cd_P_s	0.100	0.100
cd_P_at	0.100	0.100
ca_PK	0.100	0.100
c_L_off	-10.000	-10.000
c_L_taua	0.500	0.500
c_T_off	-10.000	-10.000
c_T_taua	0.500	0.500
c_N_offm	-5.000	-5.000
c_N_offh	-5.000	-5.000
c_N_tau	0.500	0.500
c_Kir_off	-5.000	-5.000
c_Kv_off	-10.000	-10.000
c_Kv_taua	0.100	0.100
r_tauc	1.000	1.000
b_rrp	4.000	4.000
bp_gain	0.500	0.500
bp_vrev	-90.000	-90.000
bp_rm	1.000	1.000
bp_cm	0.900	0.900
