# Supplementary material for: Bayesian inference for biophysical neuron models enables stimulus optimization for retinal neuroprosthetics
Source: eLife. 2020 Oct 27;9:e54997. doi: 10.7554/eLife.54997 (PMC7673784; doi:10.7554/eLife.54997)
Supplement: Figure 7—source data 1. [file elife-54997-fig7-data1.zip › ON_best_parameters.csv]

	normalized	not normalized
syn_cc	0.455247	1.910493
cd_Kv_d	0.270566	0.541133
cd_Kv_pa	0.514687	1.029374
cd_Kv_a	0.513966	1.027932
cd_Kir	0.656260	1.312520
cd_H1_d	0.190516	0.381032
cd_H1_s	0.322034	0.644069
cd_H1_at	0.006020	0.012040
cd_N	0.261640	26.163999
cd_L_s	0.378944	1.136831
cd_L_at	0.552683	1.702781
cd_P_s	0.224104	22.487965
cd_P_at	0.377762	37.838440
ca_PK	0.137225	13.731166
c_L_off	0.509813	0.196268
c_L_taua	0.258236	0.887354
c_N_offm	0.119670	-3.803296
c_N_offh	0.175015	-3.249851
c_N_tau	0.332033	0.998050
c_Kir_off	0.431855	-0.681447
c_Kv_off	0.443238	-1.135246
c_Kv_taua	0.258328	2.657448
b_rrp	0.528764	9.816399
bp_gain	0.592642	1.981604
bp_vrev	0.727571	-60.897174
bp_rm	0.547168	55.169677
bp_cm	0.697786	1.179115
