# Supplementary material for: Bayesian inference for biophysical neuron models enables stimulus optimization for retinal neuroprosthetics
Source: eLife. 2020 Oct 27;9:e54997. doi: 10.7554/eLife.54997 (PMC7673784; doi:10.7554/eLife.54997)
Supplement: Figure 7—source data 1. [file elife-54997-fig7-data1.zip › ON_posterior_covariance_normalized.csv]

	syn_cc	cd_Kv_d	cd_Kv_pa	cd_Kv_a	cd_Kir	cd_H1_d	cd_H1_s	cd_H1_at	cd_N	cd_L_s	cd_L_at	cd_P_s	cd_P_at	ca_PK	c_L_off	c_L_taua	c_N_offm	c_N_offh	c_N_tau	c_Kir_off	c_Kv_off	c_Kv_taua	b_rrp	bp_gain	bp_vrev	bp_rm	bp_cm
syn_cc	0.040640	-0.027046	-0.025179	-0.000903	-0.028258	-0.005329	0.028674	-0.000318	0.016813	0.019718	0.006342	0.012415	-0.013319	-0.006458	-0.001129	0.003523	0.020467	0.006522	-0.013833	0.004039	0.011433	-0.026410	0.009048	0.006690	0.011666	-0.007115	-0.009081
cd_Kv_d	-0.027046	0.054473	0.010863	-0.002595	0.026225	0.007799	-0.025787	0.001538	-0.015794	-0.021398	-0.010227	-0.016505	0.012612	0.005738	-0.002575	-0.001989	-0.014588	0.005410	0.025044	-0.016799	-0.015668	0.018984	-0.002198	-0.006151	-0.011353	0.012374	0.014474
cd_Kv_pa	-0.025179	0.010863	0.058455	0.005336	0.012493	0.008906	-0.023245	-0.000040	-0.016570	-0.012050	-0.011168	-0.007091	0.019039	0.011041	-0.005263	-0.002489	-0.020557	-0.010402	0.008633	0.000881	0.008579	0.016876	-0.008664	-0.011500	-0.009143	0.000665	-0.001398
cd_Kv_a	-0.000903	-0.002595	0.005336	0.020488	-0.011237	0.001366	0.000589	-0.000946	-0.002568	-0.005266	-0.007575	0.000082	-0.003807	-0.000660	-0.002648	-0.001314	-0.009978	-0.010970	0.004280	0.012892	0.001906	0.003392	-0.005369	-0.002699	0.002438	-0.002538	0.000069
cd_Kir	-0.028258	0.026225	0.012493	-0.011237	0.071004	0.007054	-0.033344	0.001379	-0.012504	-0.014347	-0.007565	-0.015526	0.022942	0.009291	-0.000980	-0.002155	-0.015424	-0.004727	0.014720	-0.030235	-0.006521	0.022315	0.001873	0.008596	-0.006536	0.005424	0.012054
cd_H1_d	-0.005329	0.007799	0.008906	0.001366	0.007054	0.008827	-0.010222	-0.000119	-0.008085	-0.004293	-0.006073	-0.001496	0.008981	0.006608	-0.001327	-0.000206	-0.004308	-0.001442	0.007219	-0.003359	0.000443	0.003260	0.001432	-0.001464	-0.003231	0.000012	-0.004284
cd_H1_s	0.028674	-0.025787	-0.023245	0.000589	-0.033344	-0.010222	0.042925	-0.002601	0.017845	0.020043	0.012886	0.011405	-0.015375	-0.009330	0.001881	0.004270	0.017053	0.008324	-0.021079	0.008475	0.000920	-0.020433	-0.002248	0.005627	0.012714	-0.006526	-0.001901
cd_H1_at	-0.000318	0.001538	-0.000040	-0.000946	0.001379	-0.000119	-0.002601	0.002437	-0.000013	-0.002422	-0.001583	-0.000987	0.000567	0.000689	-0.000250	-0.000240	0.001383	0.002403	0.003371	-0.003981	0.001508	-0.000613	0.004055	-0.001309	-0.003381	0.002052	-0.000659
cd_N	0.016813	-0.015794	-0.016570	-0.002568	-0.012504	-0.008085	0.017845	-0.000013	0.019143	0.010185	0.009866	0.005833	-0.012148	-0.008378	0.000876	0.002444	0.010644	-0.000394	-0.012137	0.003843	0.003499	-0.011163	0.003295	0.004039	0.007243	-0.003125	0.000969
cd_L_s	0.019718	-0.021398	-0.012050	-0.005266	-0.014347	-0.004293	0.020043	-0.002422	0.010185	0.026617	0.011774	0.012264	-0.003752	-0.002401	0.002874	0.003713	0.015089	0.014081	-0.018344	0.001522	0.004216	-0.013942	0.000617	0.008188	0.008069	-0.006602	-0.003545
cd_L_at	0.006342	-0.010227	-0.011168	-0.007575	-0.007565	-0.006073	0.012886	-0.001583	0.009866	0.011774	0.023283	0.003733	-0.004714	-0.004816	0.007078	0.004530	0.014262	0.013151	-0.011741	-0.003213	-0.001876	-0.011102	0.002744	0.005678	0.001669	-0.000693	-0.000274
cd_P_s	0.012415	-0.016505	-0.007091	0.000082	-0.015526	-0.001496	0.011405	-0.000987	0.005833	0.012264	0.003733	0.019221	-0.003003	0.000494	0.003652	0.000005	0.009005	0.001244	-0.013102	0.006893	0.007630	-0.009149	0.000079	0.001938	0.005462	-0.005957	-0.007491
cd_P_at	-0.013319	0.012612	0.019039	-0.003807	0.022942	0.008981	-0.015375	0.000567	-0.012148	-0.003752	-0.004714	-0.003003	0.026807	0.014098	-0.002239	0.001797	-0.005865	0.006103	0.006681	-0.018453	0.004114	0.010783	-0.000285	-0.000442	-0.005697	-0.001046	-0.004581
ca_PK	-0.006458	0.005738	0.011041	-0.000660	0.009291	0.006608	-0.009330	0.000689	-0.008378	-0.002401	-0.004816	0.000494	0.014098	0.013990	0.000244	0.002021	-0.001746	0.001547	0.004236	-0.009649	0.001616	0.004802	0.001933	-0.000736	-0.001786	-0.003312	-0.006122
c_L_off	-0.001129	-0.002575	-0.005263	-0.002648	-0.000980	-0.001327	0.001881	-0.000250	0.000876	0.002874	0.007078	0.003652	-0.002239	0.000244	0.008989	-0.001310	0.004464	0.003838	-0.003489	-0.001136	-0.005417	-0.002975	0.002303	0.003742	-0.000167	0.000609	-0.001055
c_L_taua	0.003523	-0.001989	-0.002489	-0.001314	-0.002155	-0.000206	0.004270	-0.000240	0.002444	0.003713	0.004530	0.000005	0.001797	0.002021	-0.001310	0.006484	0.006481	0.006977	-0.002252	-0.003957	0.001655	-0.002185	0.002171	0.001149	0.001300	-0.001717	-0.001989
c_N_offm	0.020467	-0.014588	-0.020557	-0.009978	-0.015424	-0.004308	0.017053	0.001383	0.010644	0.015089	0.014262	0.009005	-0.005865	-0.001746	0.004464	0.006481	0.033349	0.027722	-0.010871	-0.010415	0.001435	-0.019899	0.012913	0.004014	0.000194	0.000461	-0.007872
c_N_offh	0.006522	0.005410	-0.010402	-0.010970	-0.004727	-0.001442	0.008324	0.002403	-0.000394	0.014081	0.013151	0.001244	0.006103	0.001547	0.003838	0.006977	0.027722	0.068986	0.004393	-0.030883	-0.005829	-0.015048	0.015372	0.006809	-0.013962	0.012483	0.000383
c_N_tau	-0.013833	0.025044	0.008633	0.004280	0.014720	0.007219	-0.021079	0.003371	-0.012137	-0.018344	-0.011741	-0.013102	0.006681	0.004236	-0.003489	-0.002252	-0.010871	0.004393	0.035529	-0.013379	-0.003904	0.005361	0.010556	-0.002340	-0.012845	0.009796	0.006025
c_Kir_off	0.004039	-0.016799	0.000881	0.012892	-0.030235	-0.003359	0.008475	-0.003981	0.003843	0.001522	-0.003213	0.006893	-0.018453	-0.009649	-0.001136	-0.003957	-0.010415	-0.030883	-0.013379	0.050469	0.004410	0.004384	-0.017845	-0.009557	0.012908	-0.008353	-0.000305
c_Kv_off	0.011433	-0.015668	0.008579	0.001906	-0.006521	0.000443	0.000920	0.001508	0.003499	0.004216	-0.001876	0.007630	0.004114	0.001616	-0.005417	0.001655	0.001435	-0.005829	-0.003904	0.004410	0.032960	-0.009414	0.005505	-0.002808	-0.002103	-0.002843	-0.009778
c_Kv_taua	-0.026410	0.018984	0.016876	0.003392	0.022315	0.003260	-0.020433	-0.000613	-0.011163	-0.013942	-0.011102	-0.009149	0.010783	0.004802	-0.002975	-0.002185	-0.019899	-0.015048	0.005361	0.004384	-0.009414	0.035512	-0.016641	-0.005826	0.000279	-0.000168	0.010879
b_rrp	0.009048	-0.002198	-0.008664	-0.005369	0.001873	0.001432	-0.002248	0.004055	0.003295	0.000617	0.002744	0.000079	-0.000285	0.001933	0.002303	0.002171	0.012913	0.015372	0.010556	-0.017845	0.005505	-0.016641	0.028120	0.006941	-0.009682	0.005670	-0.006559
bp_gain	0.006690	-0.006151	-0.011500	-0.002699	0.008596	-0.001464	0.005627	-0.001309	0.004039	0.008188	0.005678	0.001938	-0.000442	-0.000736	0.003742	0.001149	0.004014	0.006809	-0.002340	-0.009557	-0.002808	-0.005826	0.006941	0.016580	0.002741	-0.001445	0.000195
bp_vrev	0.011666	-0.011353	-0.009143	0.002438	-0.006536	-0.003231	0.012714	-0.003381	0.007243	0.008069	0.001669	0.005462	-0.005697	-0.001786	-0.000167	0.001300	0.000194	-0.013962	-0.012845	0.012908	-0.002103	0.000279	-0.009682	0.002741	0.019363	-0.011884	0.001554
bp_rm	-0.007115	0.012374	0.000665	-0.002538	0.005424	0.000012	-0.006526	0.002052	-0.003125	-0.006602	-0.000693	-0.005957	-0.001046	-0.003312	0.000609	-0.001717	0.000461	0.012483	0.009796	-0.008353	-0.002843	-0.000168	0.005670	-0.001445	-0.011884	0.013318	0.005016
bp_cm	-0.009081	0.014474	-0.001398	0.000069	0.012054	-0.004284	-0.001901	-0.000659	0.000969	-0.003545	-0.000274	-0.007491	-0.004581	-0.006122	-0.001055	-0.001989	-0.007872	0.000383	0.006025	-0.000305	-0.009778	0.010879	-0.006559	0.000195	0.001554	0.005016	0.026338
