# Supplementary material for: Bayesian inference for biophysical neuron models enables stimulus optimization for retinal neuroprosthetics
Source: eLife. 2020 Oct 27;9:e54997. doi: 10.7554/eLife.54997 (PMC7673784; doi:10.7554/eLife.54997)
Supplement: Figure 7—source data 1. [file elife-54997-fig7-data1.zip › ON_posterior_mean_normalized.csv]

	mean
syn_cc	0.461759
cd_Kv_d	0.339736
cd_Kv_pa	0.407578
cd_Kv_a	0.374533
cd_Kir	0.376891
cd_H1_d	0.252444
cd_H1_s	0.278292
cd_H1_at	0.063558
cd_N	0.314628
cd_L_s	0.313363
cd_L_at	0.463605
cd_P_s	0.227995
cd_P_at	0.395894
ca_PK	0.192603
c_L_off	0.485669
c_L_taua	0.341219
c_N_offm	0.366303
c_N_offh	0.343485
c_N_tau	0.414842
c_Kir_off	0.481315
c_Kv_off	0.357317
c_Kv_taua	0.326047
b_rrp	0.554060
bp_gain	0.386499
bp_vrev	0.646047
bp_rm	0.525294
bp_cm	0.632577
