# Supplementary material for: Bayesian inference for biophysical neuron models enables stimulus optimization for retinal neuroprosthetics
Source: eLife. 2020 Oct 27;9:e54997. doi: 10.7554/eLife.54997 (PMC7673784; doi:10.7554/eLife.54997)
Supplement: Figure 7—source data 1. [file elife-54997-fig7-data1.zip › ON_prior_mean_normalized.csv]

	mean
syn_cc	0.250000
cd_Kv_d	0.200000
cd_Kv_pa	0.200000
cd_Kv_a	0.200000
cd_Kir	0.500000
cd_H1_d	0.100000
cd_H1_s	0.100000
cd_H1_at	0.100000
cd_N	0.200000
cd_L_s	0.166667
cd_L_at	0.137931
cd_P_s	0.099099
cd_P_at	0.099099
ca_PK	0.199920
c_L_off	0.500000
c_L_taua	0.333333
c_N_offm	0.500000
c_N_offh	0.500000
c_N_tau	0.333333
c_Kir_off	0.500000
c_Kv_off	0.500000
c_Kv_taua	0.090909
b_rrp	0.363636
bp_gain	0.200000
bp_vrev	0.500000
bp_rm	0.252525
bp_cm	0.700000
