# Supplementary material for: Bayesian inference for biophysical neuron models enables stimulus optimization for retinal neuroprosthetics
Source: eLife. 2020 Oct 27;9:e54997. doi: 10.7554/eLife.54997 (PMC7673784; doi:10.7554/eLife.54997)
Supplement: Figure 8—source data 1. [file elife-54997-fig8-data1.zip]

Archive with 11 entries (11 files):
- fits_to_recorded_currents_25Hz.csv
- fits_to_recorded_currents_40Hz.csv
- RC_params_25Hz.csv
- RC_params_40Hz.csv
- recorded_currents_25Hz.csv
- recorded_currents_40Hz.csv
- Samples_ElectricalParams.csv
- simulated_i_retina_25Hz.csv
- simulated_i_retina_40Hz.csv
- v_ames_25Hz.csv
- v_ames_40Hz.csv
