# Supplementary material for: Bayesian inference for biophysical neuron models enables stimulus optimization for retinal neuroprosthetics
Source: eLife. 2020 Oct 27;9:e54997. doi: 10.7554/eLife.54997 (PMC7673784; doi:10.7554/eLife.54997)
Supplement: Figure 8—source data 1. [file elife-54997-fig8-data1.zip › fits_to_recorded_currents_25Hz.csv]

	I0(i_ames)/uA	phi(i_ames)/degree	I0(i_retina)/uA	phi(i_retina)/degree
V0(v_stim)=100mV	0.3771	59.4568	0.2842	51.7145
V0(v_stim)=200mV	0.9549	57.9243	0.6704	48.5597
V0(v_stim)=300mV	1.3901	58.9262	1.0131	48.9961
V0(v_stim)=400mV	1.9875	58.3818	1.4294	47.7468
V0(v_stim)=500mV	3.1393	56.9596	2.0605	44.6441
V0(v_stim)=600mV	3.9868	55.5513	2.5874	43.3002
