# Supplementary material for: Bayesian inference for biophysical neuron models enables stimulus optimization for retinal neuroprosthetics
Source: eLife. 2020 Oct 27;9:e54997. doi: 10.7554/eLife.54997 (PMC7673784; doi:10.7554/eLife.54997)
Supplement: Figure 8—source data 1. [file elife-54997-fig8-data1.zip › fits_to_recorded_currents_40Hz.csv]

	I0(i_ames)/uA	phi(i_ames)/degree	I0(i_retina)/uA	phi(i_retina)/degree
V0(v_stim)=50mV	0.2340	56.4082	0.1867	45.0044
V0(v_stim)=100mV	0.5143	55.5173	0.3926	43.6432
V0(v_stim)=150mV	0.7683	56.0318	0.5967	43.8413
V0(v_stim)=200mV	1.0535	56.0410	0.8168	43.3835
V0(v_stim)=250mV	1.4639	55.2609	1.0720	42.0352
V0(v_stim)=300mV	1.8318	55.0879	1.3331	41.4399
