# Supplementary material for: Bayesian inference for biophysical neuron models enables stimulus optimization for retinal neuroprosthetics
Source: eLife. 2020 Oct 27;9:e54997. doi: 10.7554/eLife.54997 (PMC7673784; doi:10.7554/eLife.54997)
Supplement: Figure 8—source data 1. [file elife-54997-fig8-data1.zip › RC_params_25Hz.csv]

	R_e/kOhm	C_e/nF
V0(v_stim)=100mV	531.520	21.060
V0(v_stim)=200mV	402.490	26.394
V0(v_stim)=300mV	427.257	25.857
V0(v_stim)=400mV	392.484	27.622
V0(v_stim)=500mV	299.433	34.631
V0(v_stim)=600mV	272.144	36.171
