# Supplementary material for: Bayesian inference for biophysical neuron models enables stimulus optimization for retinal neuroprosthetics
Source: eLife. 2020 Oct 27;9:e54997. doi: 10.7554/eLife.54997 (PMC7673784; doi:10.7554/eLife.54997)
Supplement: Figure 8—source data 1. [file elife-54997-fig8-data1.zip › RC_params_40Hz.csv]

	R_e/kOhm	C_e/nF
V0(v_stim)=50mV	392.932	15.901
V0(v_stim)=100mV	349.394	17.349
V0(v_stim)=150mV	355.790	17.377
V0(v_stim)=200mV	346.238	17.886
V0(v_stim)=250mV	305.482	19.774
V0(v_stim)=300mV	291.844	20.607
