# Supplementary material for: Bayesian inference for biophysical neuron models enables stimulus optimization for retinal neuroprosthetics
Source: eLife. 2020 Oct 27;9:e54997. doi: 10.7554/eLife.54997 (PMC7673784; doi:10.7554/eLife.54997)
Supplement: Figure 8—source data 1. [file elife-54997-fig8-data1.zip › recorded_currents_25Hz.csv]

Time (ms)	i_ames/uA for V0(v_stim)=100mV	i_ames/uA for V0(v_stim)=200mV	i_ames/uA for V0(v_stim)=300mV	i_ames/uA for V0(v_stim)=400mV	i_ames/uA for V0(v_stim)=500mV	i_ames/uA for V0(v_stim)=600mV	i_retina/uA for V0(v_stim)=100mV	i_retina/uA for V0(v_stim)=200mV	i_retina/uA for V0(v_stim)=300mV	i_retina/uA for V0(v_stim)=400mV	i_retina/uA for V0(v_stim)=500mV	i_retina/uA for V0(v_stim)=600mV
0.000000	0.306969	0.806065	1.232411	1.768537	2.736206	3.382856	0.239372	0.512952	0.818179	1.124682	1.555193	1.904241
0.020010	0.317232	0.811828	1.234014	1.772934	2.740380	3.392800	0.239644	0.512224	0.816405	1.117942	1.554611	1.905672
0.040020	0.316304	0.813845	1.230896	1.770056	2.747576	3.394077	0.242585	0.511601	0.820691	1.120412	1.567391	1.912134
0.060030	0.314038	0.817387	1.239754	1.778845	2.751163	3.400414	0.245485	0.513814	0.827766	1.130549	1.570394	1.918379
0.080040	0.315274	0.817165	1.238998	1.785371	2.756798	3.406649	0.241363	0.517398	0.825305	1.139744	1.569891	1.927666
0.100050	0.320799	0.823273	1.245253	1.785677	2.764904	3.416559	0.240712	0.523206	0.826447	1.143380	1.563538	1.933160
0.120060	0.318654	0.828168	1.250902	1.787121	2.766034	3.422988	0.245590	0.519691	0.823144	1.141089	1.572821	1.934727
0.140070	0.321529	0.830804	1.243902	1.785802	2.771288	3.430933	0.248454	0.527206	0.833239	1.145055	1.582983	1.939450
0.160080	0.320019	0.834208	1.244014	1.786936	2.780278	3.433172	0.247300	0.525243	0.831509	1.147673	1.590430	1.940954
0.180090	0.326212	0.832842	1.252171	1.794216	2.785674	3.434970	0.248908	0.514382	0.838653	1.153440	1.591141	1.952115
0.200100	0.324240	0.839801	1.246938	1.795953	2.788285	3.443307	0.244984	0.522854	0.832382	1.150792	1.599144	1.955830
0.220110	0.317710	0.837719	1.245163	1.806174	2.782692	3.443489	0.247823	0.525249	0.845668	1.151752	1.606340	1.964043
0.240120	0.320587	0.836643	1.248176	1.807391	2.787344	3.453099	0.246658	0.522650	0.837317	1.157512	1.607967	1.968571
0.260130	0.318952	0.839500	1.257792	1.803609	2.787653	3.448500	0.253997	0.518906	0.836863	1.164541	1.616258	1.966300
0.280140	0.327056	0.838493	1.256442	1.802582	2.792616	3.456694	0.253679	0.521012	0.840174	1.161144	1.622230	1.975015
0.300150	0.325894	0.836310	1.254425	1.802391	2.797721	3.466019	0.251552	0.527982	0.840381	1.168564	1.617678	1.985060
0.320160	0.320154	0.841699	1.259966	1.808205	2.802302	3.466643	0.247689	0.532352	0.844425	1.170578	1.618139	1.990433
0.340170	0.327732	0.840513	1.261252	1.811471	2.808233	3.464664	0.251906	0.533222	0.842224	1.176795	1.622149	2.003892
0.360180	0.322219	0.845119	1.259929	1.814008	2.806265	3.472808	0.244284	0.540409	0.848905	1.174448	1.634769	2.008965
0.380190	0.315929	0.850517	1.262896	1.809939	2.811611	3.466578	0.249077	0.536021	0.850892	1.177490	1.633563	2.001907
0.400200	0.324989	0.845930	1.264945	1.812215	2.810889	3.481006	0.247574	0.542942	0.850243	1.175895	1.632176	2.013262
0.420210	0.326019	0.844300	1.273784	1.812970	2.822200	3.479166	0.246758	0.535620	0.852752	1.179737	1.641361	2.015449
0.440220	0.324132	0.849466	1.267007	1.814594	2.826567	3.492076	0.246225	0.542525	0.856821	1.188315	1.644770	2.021128
0.460230	0.328734	0.844617	1.269719	1.820457	2.821089	3.496020	0.251160	0.539901	0.862959	1.184876	1.645597	2.025196
0.480240	0.324518	0.850502	1.262853	1.822923	2.826787	3.501870	0.251689	0.532925	0.863666	1.187149	1.653871	2.030538
0.500250	0.327046	0.857338	1.264169	1.823841	2.832070	3.508686	0.256469	0.540542	0.868046	1.191742	1.658539	2.032645
0.520260	0.329754	0.850053	1.271814	1.828205	2.835816	3.502498	0.254631	0.541381	0.867742	1.191433	1.670039	2.039100
0.540270	0.329467	0.856506	1.274774	1.828853	2.840970	3.507938	0.254947	0.543737	0.866264	1.189268	1.665133	2.046676
0.560280	0.328655	0.851183	1.273005	1.827373	2.845674	3.511546	0.259094	0.548289	0.868435	1.186199	1.676974	2.056497
0.580290	0.323434	0.856816	1.269793	1.831639	2.847189	3.515608	0.261117	0.552731	0.871274	1.187300	1.677083	2.061088
0.600300	0.326875	0.860804	1.277769	1.835180	2.850279	3.520118	0.253266	0.559148	0.874720	1.204877	1.681072	2.070792
0.620310	0.327511	0.854830	1.284048	1.835023	2.851722	3.523728	0.258649	0.558694	0.879957	1.207245	1.678981	2.076019
0.640320	0.325620	0.858463	1.279765	1.843031	2.856253	3.530389	0.264611	0.554752	0.876924	1.209492	1.693469	2.069960
0.660330	0.326012	0.863056	1.282094	1.836061	2.852535	3.524552	0.255484	0.552125	0.874237	1.210831	1.696795	2.072369
0.680340	0.332229	0.856830	1.282299	1.838318	2.855311	3.534901	0.257830	0.550288	0.874315	1.204186	1.697166	2.073957
0.700350	0.327930	0.863033	1.287394	1.846566	2.865720	3.535731	0.257820	0.552692	0.874929	1.205956	1.693087	2.088345
0.720360	0.323831	0.859435	1.272184	1.840556	2.865532	3.537021	0.265235	0.546731	0.879317	1.209723	1.695229	2.090770
0.740370	0.327733	0.862623	1.282242	1.846852	2.863506	3.542697	0.257584	0.541213	0.877655	1.214533	1.701411	2.096184
0.760380	0.331466	0.865331	1.295707	1.848257	2.865248	3.542104	0.259704	0.553146	0.881143	1.214615	1.705230	2.093252
0.780390	0.327865	0.856806	1.294445	1.846814	2.870342	3.548452	0.262192	0.557130	0.884399	1.215454	1.704795	2.096512
0.800400	0.334750	0.854206	1.288873	1.843119	2.871089	3.555371	0.257881	0.559505	0.878218	1.223102	1.720044	2.097293
0.820410	0.332441	0.862845	1.292981	1.850334	2.880893	3.555331	0.262063	0.550803	0.880782	1.223938	1.714888	2.107494
0.840420	0.336243	0.864788	1.294773	1.855182	2.884539	3.558096	0.265905	0.558714	0.884382	1.230450	1.724327	2.116668
0.860430	0.338149	0.864006	1.287551	1.849928	2.882645	3.562544	0.270233	0.556601	0.890593	1.227640	1.725584	2.122657
0.880440	0.337115	0.865336	1.289777	1.853341	2.883541	3.572201	0.266556	0.557839	0.889819	1.229413	1.728889	2.129760
0.900450	0.336187	0.870591	1.292524	1.848972	2.889996	3.573444	0.263496	0.570016	0.896312	1.230681	1.732077	2.140060
0.920460	0.331384	0.869852	1.289294	1.855091	2.892448	3.573946	0.264308	0.565365	0.900087	1.238831	1.741941	2.141804
0.940470	0.330900	0.867407	1.295805	1.859631	2.893690	3.574650	0.266805	0.559171	0.896619	1.236662	1.736019	2.146830
0.960480	0.333784	0.868493	1.290311	1.857528	2.888281	3.574474	0.263676	0.564707	0.895904	1.242066	1.745192	2.152469
0.980490	0.332980	0.859433	1.292906	1.865123	2.893892	3.578331	0.265318	0.566730	0.893141	1.245016	1.752252	2.157043
1.000500	0.325176	0.866674	1.303956	1.864675	2.901700	3.579344	0.260213	0.566452	0.899781	1.242422	1.753161	2.153765
1.020510	0.325185	0.866997	1.298550	1.866617	2.902589	3.583969	0.262391	0.566871	0.904622	1.241953	1.759440	2.161701
1.040520	0.330290	0.868547	1.298606	1.862432	2.903989	3.586353	0.265793	0.569084	0.905950	1.238244	1.762505	2.162287
1.060530	0.332018	0.870998	1.294442	1.863543	2.902968	3.592290	0.264443	0.569468	0.904675	1.244884	1.757816	2.174191
1.080540	0.331892	0.868086	1.304437	1.868227	2.904363	3.594919	0.268960	0.569862	0.906795	1.250618	1.767608	2.179483
1.100550	0.331350	0.872349	1.298775	1.869730	2.909244	3.599657	0.268016	0.572398	0.905119	1.252585	1.771528	2.183581
1.120560	0.334497	0.876269	1.302080	1.874295	2.906922	3.594785	0.270715	0.573698	0.907919	1.257248	1.773767	2.183249
1.140570	0.335658	0.873157	1.311193	1.882996	2.921189	3.600218	0.267275	0.572602	0.905410	1.261052	1.771832	2.190121
1.160580	0.326051	0.877622	1.305460	1.874391	2.916338	3.598154	0.272061	0.573673	0.909665	1.253687	1.774384	2.191764
1.180590	0.342434	0.881852	1.307390	1.874379	2.917377	3.607757	0.269759	0.574331	0.913249	1.258340	1.783554	2.194335
1.200600	0.340481	0.882638	1.303881	1.873109	2.923997	3.606439	0.277290	0.569960	0.909103	1.259118	1.787668	2.198212
1.220610	0.330381	0.877916	1.303926	1.875641	2.923406	3.608256	0.270263	0.569766	0.903442	1.262811	1.788105	2.203318
1.240620	0.339942	0.868625	1.300867	1.872790	2.930972	3.606657	0.273341	0.575917	0.907144	1.263323	1.791022	2.210484
1.260630	0.336432	0.873458	1.305206	1.884731	2.929668	3.614555	0.278275	0.569975	0.906743	1.277432	1.789607	2.224623
1.280640	0.334400	0.879278	1.305642	1.885887	2.933234	3.622967	0.270344	0.575958	0.916801	1.267710	1.798943	2.220717
1.300650	0.344679	0.880547	1.300476	1.889879	2.937572	3.622686	0.273041	0.581348	0.920451	1.271039	1.805920	2.229896
1.320660	0.341967	0.887002	1.307021	1.879370	2.941993	3.627314	0.273156	0.583531	0.919887	1.271294	1.809010	2.227779
1.340670	0.335609	0.886430	1.316886	1.881680	2.942928	3.633173	0.274605	0.585513	0.925036	1.274824	1.810791	2.230766
1.360680	0.344296	0.888240	1.314081	1.888849	2.935826	3.637753	0.280133	0.584381	0.929511	1.281919	1.808761	2.228784
1.380690	0.342185	0.890109	1.323240	1.884345	2.937761	3.640502	0.272203	0.585822	0.918972	1.276364	1.814716	2.239234
1.400700	0.332558	0.885388	1.324276	1.888419	2.942652	3.643547	0.267199	0.578033	0.919911	1.287010	1.814911	2.242324
1.420710	0.348725	0.883457	1.325372	1.895874	2.956319	3.641034	0.270775	0.582109	0.928402	1.281638	1.816485	2.246259
1.440720	0.341119	0.892070	1.318393	1.888477	2.952415	3.637813	0.272622	0.587936	0.927985	1.282880	1.822889	2.255855
1.460730	0.343033	0.893291	1.313595	1.883874	2.949597	3.646677	0.280823	0.594271	0.925514	1.290028	1.823103	2.264585
1.480740	0.344377	0.899707	1.323535	1.880759	2.957629	3.650415	0.279190	0.590187	0.923620	1.295022	1.826974	2.266298
1.500750	0.343546	0.896513	1.326659	1.885843	2.960946	3.652674	0.279496	0.596367	0.923941	1.293469	1.829018	2.269313
1.520760	0.339024	0.890382	1.322450	1.885142	2.961444	3.654449	0.282530	0.588647	0.929673	1.295903	1.835050	2.271255
1.540770	0.340023	0.894522	1.325493	1.886760	2.963734	3.652183	0.270699	0.588411	0.931779	1.303042	1.841156	2.276721
1.560780	0.339090	0.898200	1.332771	1.892221	2.965482	3.656770	0.271194	0.593250	0.930828	1.304883	1.849618	2.277542
1.580790	0.342611	0.899018	1.327398	1.897372	2.960387	3.662616	0.274307	0.592169	0.930338	1.306753	1.841186	2.277392
1.600800	0.348546	0.903093	1.325621	1.905544	2.964549	3.666960	0.272764	0.594978	0.926609	1.306548	1.845291	2.284238
1.620810	0.343867	0.901698	1.330213	1.904901	2.962571	3.662145	0.272261	0.605400	0.934468	1.297155	1.852693	2.284621
1.640820	0.345817	0.903469	1.335148	1.898006	2.968309	3.661681	0.276499	0.605443	0.934794	1.303198	1.855015	2.299224
1.660830	0.343002	0.902442	1.334796	1.901973	2.976242	3.675290	0.285705	0.594274	0.941330	1.303901	1.855927	2.302284
1.680840	0.334864	0.899408	1.330953	1.899967	2.973004	3.671560	0.285613	0.595011	0.945196	1.306273	1.855435	2.303339
1.700850	0.341967	0.906793	1.333762	1.900808	2.972507	3.669397	0.280961	0.599883	0.939625	1.307262	1.860548	2.310803
1.720860	0.342911	0.908439	1.335198	1.907677	2.969116	3.676722	0.277672	0.602324	0.939921	1.306358	1.859741	2.312365
1.740870	0.348853	0.907603	1.336769	1.907241	2.976049	3.677436	0.283554	0.601843	0.937664	1.309292	1.864748	2.311201
1.760880	0.349043	0.905999	1.339781	1.902923	2.978329	3.673653	0.282314	0.597329	0.938264	1.312507	1.862371	2.319492
1.780890	0.343900	0.902929	1.330243	1.902188	2.976306	3.679037	0.285947	0.593800	0.941214	1.318628	1.875251	2.320784
1.800900	0.345417	0.903345	1.337507	1.903724	2.980469	3.682540	0.274192	0.591955	0.943613	1.311457	1.875960	2.327047
1.820910	0.344272	0.905407	1.328981	1.897135	2.979560	3.684864	0.278157	0.593838	0.943274	1.318596	1.877438	2.330001
1.840920	0.359911	0.900940	1.325873	1.899352	2.982227	3.685381	0.282688	0.592462	0.954629	1.316693	1.878676	2.338934
1.860930	0.355892	0.898236	1.333944	1.909250	2.984248	3.682742	0.284553	0.605047	0.953211	1.321931	1.884744	2.341858
1.880940	0.356266	0.903171	1.336883	1.903278	2.984421	3.682973	0.286691	0.604107	0.949525	1.331312	1.890182	2.343986
1.900950	0.352700	0.906743	1.336773	1.903106	2.986879	3.688085	0.285343	0.610443	0.948490	1.325719	1.887526	2.347400
1.920960	0.352780	0.906201	1.332931	1.905636	2.989128	3.691615	0.278880	0.610341	0.951704	1.327637	1.891784	2.356752
1.940970	0.342642	0.915195	1.337145	1.912584	2.990510	3.695954	0.279601	0.606845	0.956033	1.329183	1.889348	2.356420
1.960980	0.346162	0.914916	1.338644	1.908008	2.992726	3.697577	0.283609	0.607813	0.961795	1.330708	1.887962	2.361972
1.980990	0.349458	0.912992	1.338864	1.906044	2.995363	3.686712	0.286177	0.611701	0.958339	1.324776	1.900575	2.357893
2.001001	0.343843	0.915901	1.341459	1.911349	2.994862	3.695958	0.288728	0.611271	0.959695	1.328595	1.899850	2.367746
2.021011	0.344700	0.917498	1.343110	1.918646	2.995044	3.688779	0.281639	0.613521	0.963542	1.330174	1.903681	2.363764
2.041021	0.344920	0.907108	1.344314	1.913743	2.996671	3.693242	0.286399	0.615035	0.956449	1.343918	1.902364	2.368529
2.061031	0.345243	0.911285	1.349629	1.907578	2.995068	3.695052	0.288267	0.609757	0.956785	1.343840	1.903016	2.371415
2.081041	0.342977	0.906254	1.339207	1.909487	3.002171	3.698433	0.281177	0.610483	0.955925	1.348296	1.904970	2.368425
2.101051	0.346448	0.908556	1.332521	1.905509	2.991238	3.693951	0.283350	0.614463	0.959700	1.341944	1.912510	2.382868
2.121061	0.351207	0.907945	1.337892	1.908892	2.995979	3.704940	0.289066	0.614614	0.953024	1.333548	1.912220	2.384702
2.141071	0.347933	0.910009	1.335664	1.919788	3.002674	3.708422	0.284825	0.616935	0.952618	1.341981	1.919330	2.384578
2.161081	0.346520	0.912045	1.338171	1.918707	2.999845	3.701549	0.283702	0.614763	0.953469	1.343671	1.918062	2.383856
2.181091	0.347076	0.916874	1.337678	1.919793	2.997473	3.703887	0.286961	0.610794	0.962648	1.351060	1.916935	2.385776
2.201101	0.347455	0.912542	1.339314	1.908492	2.996691	3.704851	0.290392	0.612333	0.953993	1.351866	1.927037	2.389757
2.221111	0.347812	0.906910	1.345254	1.900943	2.995639	3.702769	0.288983	0.619127	0.966637	1.347460	1.926208	2.390141
2.241121	0.345669	0.913454	1.342613	1.910014	2.995507	3.700054	0.288361	0.623012	0.970294	1.349711	1.927354	2.392577
2.261131	0.341387	0.912415	1.346072	1.909877	2.997134	3.705824	0.283225	0.618876	0.972428	1.351323	1.931737	2.399230
2.281141	0.346961	0.918406	1.342656	1.914501	3.001544	3.705596	0.283992	0.618504	0.975307	1.358105	1.926539	2.403532
2.301151	0.346388	0.913735	1.340458	1.912246	3.005054	3.711173	0.287421	0.617861	0.968798	1.355427	1.924589	2.405656
2.321161	0.342099	0.917483	1.346618	1.915764	3.008363	3.707890	0.284811	0.611981	0.968965	1.356148	1.934846	2.409326
2.341171	0.346908	0.911835	1.348945	1.910430	3.005424	3.710037	0.282827	0.623412	0.970715	1.353695	1.938509	2.413265
2.361181	0.350278	0.914361	1.343053	1.919137	3.005345	3.715858	0.286086	0.624942	0.967184	1.355804	1.930292	2.416819
2.381191	0.351813	0.914267	1.340478	1.922027	3.006111	3.716779	0.289963	0.627941	0.976871	1.357604	1.941026	2.414929
2.401201	0.354138	0.917286	1.336796	1.921900	3.010716	3.709952	0.284225	0.623914	0.975751	1.362101	1.941016	2.423205
2.421211	0.354535	0.921779	1.333014	1.915105	3.000045	3.715988	0.286906	0.632649	0.970626	1.357205	1.945990	2.427752
2.441221	0.353977	0.926001	1.338950	1.915901	3.002689	3.713740	0.282787	0.621146	0.966007	1.367066	1.954994	2.426803
2.461231	0.341517	0.921409	1.343353	1.909974	3.005834	3.714629	0.286674	0.626406	0.967279	1.364113	1.958794	2.429322
2.481241	0.354583	0.913749	1.338027	1.921327	3.010326	3.713242	0.286243	0.627372	0.974433	1.366664	1.948931	2.430944
2.501251	0.347004	0.918498	1.335605	1.916845	3.006582	3.715860	0.291782	0.623849	0.973350	1.368417	1.951177	2.433315
2.521261	0.353524	0.926226	1.335448	1.924946	3.007379	3.716227	0.291237	0.627380	0.971348	1.363125	1.953738	2.434096
2.541271	0.352898	0.924966	1.340131	1.919770	3.008598	3.714330	0.285799	0.629948	0.976688	1.364147	1.953766	2.445069
2.561281	0.353011	0.922278	1.343880	1.919207	3.006671	3.712445	0.293582	0.634075	0.981970	1.361394	1.955337	2.442965
2.581291	0.361753	0.922139	1.346201	1.921280	3.006012	3.721885	0.295755	0.631255	0.979480	1.371956	1.962638	2.450885
2.601301	0.355548	0.922707	1.343916	1.914701	3.012262	3.718422	0.296024	0.627894	0.981039	1.371126	1.963702	2.445560
2.621311	0.352539	0.919903	1.340708	1.927378	3.015157	3.721014	0.291231	0.630445	0.986500	1.367615	1.963595	2.448687
2.641321	0.350297	0.919910	1.355148	1.924847	3.012947	3.722121	0.285403	0.634924	0.982035	1.368553	1.964237	2.452391
2.661331	0.352199	0.922702	1.354817	1.923528	3.019363	3.729542	0.284338	0.634433	0.975771	1.375292	1.972649	2.453167
2.681341	0.350667	0.922136	1.364076	1.927586	3.010107	3.729012	0.291029	0.634407	0.975156	1.376655	1.974516	2.455219
2.701351	0.355606	0.923256	1.365457	1.925804	3.003437	3.730527	0.295882	0.636310	0.976955	1.370054	1.971158	2.455866
2.721361	0.348690	0.917461	1.355931	1.916697	3.011409	3.726138	0.284999	0.635652	0.985202	1.377693	1.978637	2.456409
2.741371	0.349460	0.920256	1.355153	1.912041	3.007338	3.721066	0.284185	0.634308	0.986010	1.379436	1.978996	2.466358
2.761381	0.347637	0.926967	1.355208	1.909985	3.014913	3.723398	0.292412	0.640696	0.983202	1.381157	1.979834	2.471911
2.781391	0.346061	0.930470	1.348939	1.912556	3.014008	3.719084	0.288639	0.639995	0.984819	1.379664	1.972320	2.468895
2.801401	0.352522	0.923002	1.360096	1.920831	3.013458	3.722864	0.284380	0.639925	0.987543	1.383793	1.974465	2.475142
2.821411	0.351531	0.919119	1.360740	1.914880	3.014573	3.725062	0.290616	0.636206	0.988134	1.385312	1.983433	2.471439
2.841421	0.352956	0.918884	1.359680	1.915650	3.010488	3.724114	0.288013	0.636478	0.987137	1.382757	1.982340	2.475927
2.861431	0.353814	0.924424	1.357263	1.922978	3.013562	3.725052	0.301799	0.634297	0.990432	1.382202	1.984837	2.483145
2.881441	0.344032	0.926671	1.359456	1.913760	3.010790	3.724519	0.299617	0.635370	0.986103	1.375521	1.986173	2.478840
2.901451	0.347966	0.931609	1.361813	1.910619	3.007871	3.730615	0.297067	0.634751	0.990298	1.386943	1.993466	2.480337
2.921461	0.348510	0.924474	1.354972	1.914436	3.015428	3.721203	0.296325	0.645414	0.993697	1.388002	1.986434	2.478469
2.941471	0.350263	0.923419	1.354058	1.909035	3.012722	3.716719	0.294926	0.643954	0.992029	1.387795	1.999015	2.489976
2.961481	0.350524	0.926063	1.347525	1.916303	3.013641	3.720482	0.298746	0.632351	0.994073	1.380135	1.997441	2.482765
2.981491	0.355734	0.930421	1.352717	1.910430	3.010898	3.724149	0.298010	0.640558	0.992662	1.386164	1.993637	2.485969
3.001501	0.350518	0.926927	1.346770	1.916784	3.005111	3.731250	0.295534	0.648099	0.988232	1.384515	1.999396	2.488763
3.021511	0.354022	0.930790	1.346872	1.913030	3.009618	3.730487	0.295359	0.642772	0.993307	1.379923	1.995669	2.494506
3.041521	0.349827	0.928118	1.346839	1.913207	3.003778	3.721687	0.295315	0.634750	0.996135	1.385429	1.996351	2.496425
3.061531	0.348494	0.927629	1.341549	1.906008	3.004716	3.714291	0.294897	0.638652	0.996409	1.391838	1.994675	2.507109
3.081541	0.348058	0.929390	1.338753	1.913060	3.001677	3.718219	0.287097	0.641987	0.992675	1.389299	1.998715	2.501626
3.101551	0.345243	0.927871	1.343507	1.907512	3.012648	3.724617	0.288930	0.642798	0.990744	1.385337	2.003130	2.500670
3.121561	0.347748	0.925976	1.344735	1.910290	3.019110	3.722166	0.294155	0.643817	0.998190	1.402018	2.006431	2.505765
3.141571	0.349941	0.922560	1.342580	1.913900	3.015227	3.732353	0.295871	0.633581	0.996323	1.391601	2.003395	2.505973
3.161581	0.347759	0.923952	1.335178	1.904183	3.007071	3.726895	0.293978	0.640500	0.989235	1.386680	2.008768	2.509991
3.181591	0.346249	0.932449	1.335401	1.904324	3.011259	3.723111	0.296386	0.636919	0.992056	1.389060	2.002379	2.511947
3.201601	0.345947	0.925636	1.336161	1.912339	3.005839	3.723099	0.290834	0.645247	0.992245	1.396409	2.003849	2.513816
3.221611	0.343038	0.927655	1.337817	1.908892	3.007463	3.724735	0.291331	0.644486	0.994829	1.392566	2.010202	2.511271
3.241621	0.341557	0.924099	1.341299	1.909743	3.018581	3.722221	0.291036	0.644423	0.995298	1.397601	2.006189	2.506323
3.261631	0.346195	0.920445	1.343720	1.909231	3.019141	3.724880	0.294443	0.641840	0.991808	1.397354	2.006379	2.514971
3.281641	0.346387	0.919722	1.340648	1.907514	3.016480	3.723647	0.291009	0.643617	0.993998	1.403561	2.010521	2.515630
3.301651	0.348068	0.926298	1.334184	1.914823	3.009698	3.723689	0.292955	0.646448	0.992622	1.401026	2.014725	2.522717
3.321661	0.351193	0.931043	1.343319	1.906212	3.007434	3.726749	0.297561	0.648810	0.998726	1.397331	2.012646	2.516759
3.341671	0.348680	0.931847	1.340952	1.902218	3.000074	3.723104	0.300703	0.647461	0.994963	1.400541	2.020760	2.524497
3.361681	0.353220	0.931069	1.334030	1.902525	2.996573	3.719100	0.296680	0.650831	0.997588	1.399501	2.017152	2.528454
3.381691	0.350379	0.925576	1.331795	1.905169	3.000202	3.723855	0.300653	0.651728	0.999339	1.404804	2.014679	2.521201
3.401701	0.346960	0.927898	1.336427	1.901124	3.006518	3.719599	0.297377	0.646820	0.999427	1.396838	2.024024	2.525518
3.421711	0.346327	0.929611	1.336413	1.903542	3.001499	3.721883	0.297898	0.650046	0.996850	1.394504	2.015976	2.534835
3.441721	0.347838	0.929962	1.334690	1.911337	3.000236	3.723373	0.295264	0.643547	0.991249	1.400835	2.021145	2.532477
3.461731	0.348615	0.926698	1.334132	1.903431	3.011612	3.722464	0.297475	0.654573	0.993738	1.396761	2.017987	2.531861
3.481741	0.359086	0.927127	1.332749	1.893647	2.998758	3.719392	0.296271	0.650841	0.995838	1.397469	2.022892	2.528658
3.501751	0.357292	0.925882	1.331093	1.894984	3.000663	3.711135	0.296745	0.646516	1.007844	1.400739	2.023417	2.534892
3.521761	0.358589	0.924480	1.342948	1.894359	3.004492	3.713063	0.295101	0.648926	1.001341	1.398039	2.025057	2.540767
3.541771	0.358753	0.922491	1.339484	1.889825	3.000322	3.710553	0.290760	0.654525	1.001997	1.402750	2.021130	2.540961
3.561781	0.357323	0.922288	1.342451	1.900139	3.000583	3.708208	0.293599	0.655049	1.003120	1.398048	2.027089	2.535056
3.581791	0.354792	0.926823	1.333011	1.898865	3.003458	3.710983	0.288864	0.655612	0.996512	1.405989	2.028229	2.542038
3.601801	0.350948	0.925343	1.329885	1.897495	3.000976	3.713690	0.288592	0.656486	1.006276	1.404616	2.034369	2.542031
3.621811	0.347802	0.933006	1.332944	1.888890	2.997135	3.714808	0.290033	0.651656	1.002920	1.405010	2.029108	2.545247
3.641821	0.351795	0.936771	1.336184	1.889061	3.001432	3.713021	0.291945	0.655113	1.006292	1.400582	2.030106	2.545702
3.661831	0.346866	0.927461	1.338130	1.887331	2.991302	3.712790	0.294340	0.655032	0.996997	1.401693	2.039997	2.537058
3.681841	0.353864	0.928189	1.341022	1.885389	2.996666	3.708060	0.291047	0.656722	0.989763	1.412221	2.034078	2.539876
3.701851	0.350039	0.927544	1.338426	1.886546	2.997193	3.712651	0.300678	0.655645	1.000319	1.404758	2.030629	2.542975
3.721861	0.352138	0.920210	1.340615	1.888463	2.994397	3.709185	0.292966	0.653653	0.996021	1.404805	2.031498	2.541762
3.741871	0.353431	0.926221	1.332131	1.894001	2.992520	3.708710	0.292863	0.651751	0.997092	1.407554	2.030789	2.543034
3.761881	0.354910	0.923802	1.331609	1.888122	2.990733	3.702135	0.289813	0.655429	1.004081	1.406555	2.028557	2.549074
3.781891	0.358357	0.928495	1.333036	1.885789	2.992963	3.699285	0.291871	0.657324	0.999780	1.403507	2.033592	2.550550
3.801901	0.355430	0.923812	1.335361	1.891622	2.986655	3.703654	0.297606	0.658701	1.002635	1.412838	2.040479	2.551046
3.821911	0.358430	0.916167	1.338001	1.884272	2.988996	3.707322	0.294014	0.652742	0.995672	1.412456	2.032722	2.555926
3.841921	0.356196	0.912432	1.339291	1.883736	2.988222	3.696072	0.290089	0.657757	1.002569	1.413577	2.041660	2.561565
3.861931	0.348708	0.918687	1.332360	1.884155	2.989008	3.692094	0.294771	0.649894	0.994365	1.407776	2.043247	2.560274
3.881941	0.350576	0.922365	1.331740	1.888091	2.985367	3.698299	0.288217	0.656767	0.998394	1.402233	2.045438	2.562123
3.901951	0.351889	0.919611	1.331907	1.883988	2.978704	3.694222	0.285231	0.654829	1.000963	1.407479	2.038868	2.562784
3.921961	0.356619	0.918706	1.331663	1.887805	2.971624	3.694285	0.293565	0.659718	1.002959	1.409168	2.038931	2.560471
3.941971	0.350719	0.925482	1.332411	1.881623	2.985717	3.693313	0.289937	0.655564	1.005800	1.412252	2.044446	2.559437
3.961981	0.362944	0.924210	1.329707	1.877832	2.980405	3.689921	0.295521	0.655606	1.000788	1.407895	2.038289	2.559326
3.981991	0.352768	0.923336	1.329150	1.872148	2.973803	3.691423	0.286948	0.652021	1.004027	1.403199	2.039760	2.562264
4.002001	0.354265	0.925632	1.339425	1.884151	2.965617	3.692378	0.297543	0.662876	1.006099	1.408864	2.040445	2.558277
4.022011	0.354762	0.920578	1.333768	1.876267	2.966012	3.691216	0.292480	0.661523	1.000944	1.409624	2.038233	2.559558
4.042021	0.356600	0.921810	1.332082	1.871249	2.967084	3.694267	0.290450	0.657348	1.002452	1.414687	2.038496	2.569331
4.062031	0.351551	0.920550	1.330683	1.871791	2.961281	3.695590	0.293194	0.658667	1.000096	1.409509	2.041074	2.564352
4.082041	0.354994	0.916775	1.331911	1.876710	2.970275	3.688125	0.289492	0.658605	1.001660	1.410314	2.041691	2.560218
4.102051	0.367477	0.923045	1.332369	1.872125	2.963395	3.680739	0.298498	0.656302	1.002338	1.414452	2.045280	2.571454
4.122061	0.356446	0.924400	1.328128	1.867395	2.963358	3.679977	0.292887	0.653220	0.997286	1.416837	2.046464	2.562780
4.142071	0.359987	0.923033	1.326671	1.867333	2.960146	3.678270	0.288338	0.659616	0.997666	1.405769	2.046035	2.562638
4.162081	0.361341	0.927287	1.321416	1.865874	2.953380	3.678114	0.289624	0.660751	0.999373	1.402995	2.047538	2.565500
4.182091	0.353141	0.924479	1.323948	1.858943	2.951147	3.676612	0.298954	0.660830	1.000094	1.410958	2.048164	2.563670
4.202101	0.357404	0.925880	1.319919	1.860473	2.956133	3.676100	0.293155	0.661882	0.995759	1.409556	2.045017	2.567903
4.222111	0.364430	0.926144	1.315400	1.864413	2.955003	3.679541	0.294206	0.662698	0.999440	1.410119	2.046866	2.563223
4.242121	0.354355	0.919496	1.314203	1.863809	2.956871	3.677192	0.294429	0.664616	1.002632	1.411941	2.043193	2.566571
4.262131	0.350129	0.920933	1.315839	1.859323	2.953586	3.674103	0.291717	0.669165	1.001588	1.411183	2.040054	2.579092
4.282141	0.344565	0.924174	1.319946	1.853598	2.959298	3.668487	0.293634	0.665594	1.001239	1.412209	2.045857	2.572679
4.302151	0.350261	0.925951	1.315134	1.862711	2.946979	3.671517	0.296031	0.670526	0.996600	1.400471	2.045812	2.576484
4.322161	0.350047	0.919814	1.312891	1.857312	2.943795	3.666739	0.289205	0.666737	1.000111	1.407552	2.041664	2.574147
4.342171	0.354031	0.911146	1.318369	1.849832	2.949579	3.673393	0.293223	0.658502	0.997003	1.410056	2.045365	2.572038
4.362181	0.356918	0.925532	1.315775	1.858329	2.947843	3.667348	0.289872	0.660806	0.997750	1.403667	2.046306	2.571809
4.382191	0.358262	0.923942	1.312006	1.855898	2.946513	3.668979	0.300179	0.664978	1.004098	1.400088	2.052325	2.581844
4.402201	0.352966	0.916609	1.314643	1.847394	2.937981	3.665490	0.299755	0.657283	0.996982	1.401455	2.052116	2.575287
4.422211	0.354855	0.915594	1.315467	1.848898	2.940686	3.672557	0.292871	0.655962	0.997277	1.403999	2.053020	2.574624
4.442221	0.357322	0.911005	1.309042	1.848571	2.939548	3.672126	0.280901	0.659001	0.995355	1.404844	2.048093	2.571582
4.462231	0.351875	0.914362	1.308008	1.847762	2.937367	3.664660	0.284792	0.653641	0.997798	1.406395	2.046008	2.575598
4.482241	0.351998	0.914036	1.309468	1.847885	2.929983	3.664570	0.289730	0.657403	0.998579	1.402233	2.049876	2.573743
4.502251	0.345969	0.916502	1.305986	1.845871	2.928991	3.667544	0.291557	0.657072	0.996084	1.403835	2.050046	2.577737
4.522261	0.353095	0.915985	1.297554	1.847149	2.931614	3.664998	0.293423	0.659256	0.991358	1.414275	2.050566	2.573629
4.542271	0.350341	0.911903	1.300633	1.841099	2.923870	3.662657	0.296750	0.658253	0.998824	1.409685	2.048584	2.580271
4.562281	0.350937	0.902578	1.295874	1.843060	2.932346	3.665038	0.290515	0.663409	1.003077	1.411261	2.050456	2.577310
4.582291	0.361299	0.914139	1.300760	1.839569	2.920659	3.662226	0.296169	0.656868	0.996187	1.409551	2.051866	2.574433
4.602301	0.352457	0.910903	1.298730	1.838801	2.918857	3.648945	0.293315	0.657439	0.998813	1.411856	2.048845	2.575514
4.622311	0.353644	0.906129	1.293718	1.840678	2.926407	3.643091	0.291461	0.653749	0.993015	1.407516	2.051109	2.575717
4.642321	0.347477	0.905002	1.295099	1.834861	2.914347	3.648757	0.289778	0.658882	0.986595	1.411010	2.045581	2.572910
4.662331	0.351030	0.909597	1.290855	1.834508	2.913477	3.646493	0.296212	0.663948	0.987071	1.405790	2.043671	2.571237
4.682341	0.347127	0.911908	1.290678	1.837667	2.917242	3.650956	0.288978	0.656457	0.998425	1.408716	2.042044	2.572836
4.702351	0.346273	0.910653	1.296310	1.832069	2.908429	3.647956	0.282219	0.650668	1.000545	1.413521	2.042529	2.574141
4.722361	0.348599	0.912679	1.290864	1.828077	2.909002	3.644689	0.295204	0.659145	0.994745	1.406195	2.041830	2.569772
4.742371	0.345847	0.912131	1.285617	1.826838	2.907963	3.644075	0.289346	0.656916	0.997162	1.405569	2.044517	2.572262
4.762381	0.351224	0.914514	1.283696	1.827137	2.902810	3.637620	0.285741	0.655470	0.994199	1.409971	2.040564	2.567879
4.782391	0.354662	0.907973	1.282198	1.818521	2.908939	3.633424	0.284661	0.665314	0.991242	1.405930	2.048848	2.564300
4.802401	0.355056	0.897435	1.283699	1.820258	2.904400	3.648546	0.291641	0.653092	0.990227	1.406959	2.047316	2.565127
4.822411	0.346451	0.902715	1.284238	1.824865	2.907366	3.647390	0.292451	0.657442	0.995710	1.407930	2.039104	2.566809
4.842421	0.352079	0.907983	1.277646	1.823190	2.895279	3.647462	0.289922	0.659163	0.983713	1.409689	2.037591	2.567416
4.862431	0.348581	0.899331	1.275747	1.820848	2.895833	3.639212	0.286337	0.661966	0.988609	1.407949	2.041833	2.569914
4.882441	0.348440	0.905548	1.278682	1.823683	2.888354	3.637114	0.287210	0.649799	0.993182	1.411024	2.041571	2.566487
4.902451	0.352798	0.903292	1.274823	1.813235	2.887229	3.632930	0.298687	0.653286	0.987589	1.408960	2.040416	2.566146
4.922461	0.348800	0.900155	1.277821	1.805689	2.892074	3.627504	0.292957	0.657952	0.992191	1.409358	2.046967	2.567606
4.942471	0.347251	0.898160	1.278395	1.810909	2.885351	3.625922	0.290006	0.657680	0.988455	1.396854	2.040953	2.563650
4.962481	0.347228	0.900398	1.277956	1.805839	2.884892	3.628058	0.286045	0.657701	0.976206	1.402009	2.049397	2.566737
4.982491	0.347545	0.899611	1.275031	1.809694	2.890163	3.633255	0.285958	0.658903	0.985075	1.406119	2.039419	2.570423
5.002501	0.352870	0.897476	1.270660	1.807943	2.878768	3.632381	0.282388	0.660195	0.983509	1.403271	2.042361	2.564391
5.022511	0.352333	0.899225	1.275307	1.802261	2.882227	3.635212	0.286697	0.654155	0.983425	1.408850	2.046049	2.570827
5.042521	0.351358	0.894167	1.280182	1.805951	2.877329	3.620580	0.278189	0.656767	0.991284	1.402872	2.039361	2.566318
5.062531	0.344950	0.887400	1.281159	1.805820	2.870696	3.622412	0.283910	0.663864	0.985935	1.405458	2.032533	2.568423
5.082541	0.340950	0.889131	1.278963	1.803595	2.876314	3.623714	0.286067	0.662674	0.974038	1.397846	2.041290	2.567008
5.102551	0.336737	0.885043	1.276399	1.802291	2.869624	3.629257	0.287840	0.653687	0.981861	1.404168	2.045596	2.559432
5.122561	0.341011	0.893447	1.269550	1.800895	2.860415	3.620286	0.285021	0.658870	0.979288	1.410264	2.038042	2.564363
5.142571	0.343686	0.892678	1.270512	1.790909	2.853243	3.629805	0.283357	0.652427	0.980417	1.400539	2.031237	2.560438
5.162581	0.336816	0.888119	1.269829	1.788904	2.852010	3.625164	0.285230	0.653750	0.978160	1.395969	2.034437	2.567228
5.182591	0.344893	0.883273	1.266881	1.789511	2.856575	3.619949	0.284543	0.656324	0.982055	1.393388	2.034146	2.554250
5.202601	0.343830	0.897224	1.256220	1.794858	2.851274	3.616551	0.284601	0.658520	0.982473	1.396427	2.030298	2.559255
5.222611	0.350399	0.894849	1.259437	1.789509	2.845592	3.607567	0.279810	0.656489	0.982651	1.394625	2.032903	2.558966
5.242621	0.348630	0.888988	1.260733	1.789382	2.849315	3.610875	0.282977	0.655182	0.985069	1.396370	2.030133	2.556576
5.262631	0.340902	0.885373	1.253360	1.782215	2.844235	3.613128	0.284237	0.656236	0.978787	1.400889	2.033525	2.556779
5.282641	0.335986	0.883587	1.260220	1.780633	2.842070	3.614591	0.286895	0.657444	0.978645	1.393476	2.038845	2.557750
5.302651	0.339059	0.881084	1.257189	1.782804	2.842479	3.615654	0.287451	0.651283	0.973156	1.384220	2.032348	2.554060
5.322661	0.342045	0.887700	1.253166	1.778243	2.837455	3.616129	0.286315	0.651041	0.973005	1.389517	2.023736	2.560511
5.342671	0.344578	0.885237	1.263845	1.781063	2.830526	3.613998	0.280896	0.650960	0.974350	1.384660	2.026318	2.553894
5.362681	0.348293	0.882341	1.264628	1.776703	2.833095	3.613867	0.284380	0.652042	0.980196	1.388731	2.025575	2.555779
5.382691	0.344509	0.874787	1.249498	1.781073	2.835738	3.604017	0.293199	0.654286	0.980779	1.396049	2.020592	2.554826
5.402701	0.333956	0.871768	1.247434	1.777823	2.829355	3.604162	0.286125	0.655849	0.983728	1.391405	2.029840	2.559439
5.422711	0.332991	0.878368	1.243022	1.774576	2.824069	3.603372	0.284466	0.655922	0.974344	1.389870	2.022268	2.557910
5.442721	0.331342	0.879248	1.245844	1.767017	2.826459	3.601568	0.281775	0.656099	0.971312	1.392271	2.022478	2.556907
5.462731	0.336483	0.877650	1.243761	1.771524	2.819870	3.604859	0.290052	0.652992	0.972312	1.386839	2.024199	2.549874
5.482741	0.335567	0.878010	1.236971	1.768193	2.819741	3.600838	0.284711	0.653942	0.971820	1.387231	2.017522	2.554758
5.502751	0.332356	0.876998	1.240026	1.764272	2.814631	3.596712	0.275656	0.653253	0.967313	1.385994	2.024067	2.556861
5.522761	0.337126	0.880985	1.239280	1.770659	2.817301	3.593509	0.279309	0.650660	0.967367	1.378722	2.019286	2.552207
5.542771	0.333200	0.880584	1.229253	1.765185	2.807832	3.591758	0.278490	0.653342	0.964502	1.381862	2.012166	2.549689
5.562781	0.333083	0.875117	1.232797	1.757218	2.805093	3.591718	0.279108	0.649139	0.977708	1.385991	2.017068	2.547994
5.582791	0.336052	0.869367	1.233519	1.758010	2.807173	3.593098	0.279592	0.652150	0.975153	1.381818	2.015100	2.549894
5.602801	0.341933	0.873026	1.229895	1.758716	2.804323	3.584905	0.280379	0.649612	0.969505	1.378897	2.015162	2.547155
5.622811	0.338834	0.868241	1.232268	1.753276	2.802680	3.586050	0.282961	0.656513	0.968088	1.376706	2.009194	2.556076
5.642821	0.334458	0.868637	1.236379	1.746786	2.804314	3.579877	0.283873	0.653515	0.967723	1.379480	2.010203	2.545619
5.662831	0.330841	0.876430	1.229883	1.745221	2.794334	3.586384	0.283328	0.650205	0.962478	1.379022	2.015542	2.542338
5.682841	0.333162	0.872842	1.230661	1.752847	2.791003	3.590331	0.279112	0.650213	0.966754	1.381251	2.011878	2.543068
5.702851	0.334781	0.871945	1.227709	1.752812	2.787673	3.579868	0.277841	0.648595	0.961868	1.378210	2.006884	2.541536
5.722861	0.333036	0.863369	1.222871	1.739247	2.780523	3.579890	0.272533	0.648251	0.967953	1.371643	2.001082	2.536228
5.742871	0.332759	0.862660	1.217183	1.739364	2.778878	3.576818	0.283771	0.639679	0.955150	1.384337	2.007232	2.537619
5.762881	0.328398	0.858004	1.214026	1.735249	2.780152	3.573874	0.280785	0.643825	0.955784	1.375690	2.001195	2.545605
5.782891	0.329416	0.855065	1.215051	1.739546	2.774903	3.571663	0.277392	0.645596	0.953859	1.374991	2.006413	2.544822
5.802901	0.327356	0.851743	1.211317	1.740827	2.769264	3.573276	0.280482	0.644689	0.962638	1.369873	2.002532	2.541466
5.822911	0.326816	0.853611	1.211672	1.725414	2.760929	3.572594	0.275985	0.643708	0.961764	1.372237	2.005357	2.541126
5.842921	0.333541	0.860250	1.213003	1.724510	2.764455	3.568883	0.272697	0.639563	0.959698	1.372290	2.003207	2.541987
5.862931	0.333442	0.855994	1.210405	1.724177	2.767105	3.574013	0.278695	0.645674	0.956317	1.378114	2.002974	2.531774
5.882941	0.328472	0.854387	1.206168	1.720769	2.767845	3.571679	0.282065	0.645246	0.953591	1.367412	2.001654	2.527938
5.902951	0.325713	0.860168	1.204104	1.720663	2.760602	3.567123	0.278566	0.647030	0.958651	1.367706	1.995170	2.526898
5.922961	0.330786	0.857019	1.207305	1.715183	2.756377	3.568447	0.278914	0.644774	0.957236	1.368495	1.991067	2.525422
5.942971	0.334014	0.853132	1.201396	1.712398	2.763410	3.567010	0.275487	0.645519	0.955342	1.369724	1.995361	2.525591
5.962981	0.334188	0.843564	1.198679	1.714330	2.757133	3.556543	0.276817	0.643218	0.950159	1.367662	1.987091	2.520707
5.982991	0.330980	0.849983	1.200362	1.711293	2.750363	3.552681	0.279740	0.652165	0.954128	1.371258	1.994247	2.521426
6.003002	0.329651	0.847010	1.194463	1.711407	2.750305	3.563745	0.279287	0.640719	0.954726	1.362848	1.991078	2.511160
6.023012	0.329908	0.850020	1.196045	1.715428	2.751929	3.551332	0.274940	0.644299	0.954764	1.366002	1.983274	2.511928
6.043022	0.331283	0.851613	1.189562	1.707947	2.745097	3.545043	0.275959	0.643667	0.951676	1.367549	1.989891	2.512262
6.063032	0.324227	0.848937	1.189187	1.701963	2.745124	3.550300	0.266823	0.646302	0.945750	1.364161	1.986523	2.514634
6.083042	0.323812	0.852436	1.192332	1.698136	2.735150	3.546648	0.267469	0.642548	0.946863	1.363571	1.986151	2.513863
6.103052	0.324675	0.844327	1.193589	1.693507	2.734316	3.556175	0.278340	0.642648	0.948644	1.358462	1.982637	2.512554
6.123062	0.333994	0.847990	1.198429	1.687283	2.725184	3.551144	0.273562	0.640456	0.940549	1.361259	1.988029	2.507545
6.143072	0.331913	0.849399	1.190368	1.689556	2.729826	3.546223	0.273619	0.642728	0.944304	1.360834	1.986084	2.503364
6.163082	0.326686	0.850420	1.181561	1.686516	2.723252	3.551885	0.268918	0.641500	0.948288	1.356520	1.981228	2.514356
6.183092	0.330736	0.841527	1.182816	1.679662	2.720188	3.543569	0.273952	0.644197	0.943620	1.354482	1.979844	2.507654
6.203102	0.324812	0.844363	1.183799	1.679705	2.715990	3.545230	0.270090	0.638121	0.946289	1.353177	1.976433	2.503731
6.223112	0.327936	0.840238	1.175586	1.674829	2.715706	3.539671	0.266763	0.633552	0.945111	1.353207	1.973586	2.507292
6.243122	0.334614	0.834505	1.182041	1.679139	2.716249	3.531330	0.274317	0.635864	0.938202	1.349743	1.970483	2.495351
6.263132	0.330668	0.832827	1.178123	1.674033	2.712932	3.531110	0.271180	0.639120	0.939751	1.350752	1.971252	2.496811
6.283142	0.327719	0.829760	1.181479	1.669553	2.707205	3.531777	0.275100	0.633362	0.935611	1.347821	1.961702	2.499488
6.303152	0.329252	0.824448	1.176672	1.680127	2.706165	3.525668	0.274258	0.637463	0.939365	1.346539	1.965906	2.501506
6.323162	0.331137	0.833571	1.164057	1.679296	2.703192	3.529759	0.269956	0.629264	0.935423	1.340552	1.969272	2.494098
6.343172	0.325625	0.834773	1.174719	1.668000	2.699275	3.524408	0.267939	0.634680	0.928864	1.340971	1.966976	2.490186
6.363182	0.324395	0.831720	1.170368	1.673650	2.693142	3.523306	0.270218	0.635745	0.931152	1.345647	1.962190	2.490243
6.383192	0.327561	0.834540	1.165109	1.673552	2.693979	3.519508	0.274477	0.631786	0.932115	1.344401	1.954128	2.486345
6.403202	0.321570	0.828593	1.156156	1.669332	2.688030	3.519864	0.276679	0.630381	0.933253	1.343912	1.951112	2.492370
6.423212	0.318012	0.828791	1.158724	1.661506	2.688957	3.519952	0.268900	0.634998	0.936564	1.339695	1.956668	2.483811
6.443222	0.319419	0.828240	1.163739	1.661210	2.685044	3.526089	0.278302	0.635316	0.931062	1.334399	1.959945	2.490328
6.463232	0.320879	0.826686	1.159139	1.645540	2.680877	3.528730	0.267954	0.628930	0.932491	1.334242	1.956461	2.490066
6.483242	0.327535	0.828314	1.156460	1.640974	2.678943	3.518186	0.266112	0.635564	0.923561	1.335747	1.949282	2.493998
6.503252	0.326353	0.831440	1.157955	1.639927	2.674300	3.516771	0.264047	0.633941	0.929041	1.332487	1.946348	2.484988
6.523262	0.317241	0.826532	1.156119	1.639390	2.669539	3.517432	0.264228	0.625638	0.929080	1.333083	1.948818	2.478962
6.543272	0.321140	0.820565	1.154705	1.634180	2.656856	3.513992	0.264737	0.621060	0.929377	1.332373	1.947679	2.478898
6.563282	0.314897	0.821181	1.155608	1.637280	2.659763	3.512279	0.263802	0.626162	0.938230	1.331935	1.952196	2.475625
6.583292	0.313641	0.817525	1.146591	1.638294	2.657498	3.511085	0.262557	0.629366	0.929423	1.324017	1.944379	2.473250
6.603302	0.316514	0.824816	1.138691	1.639066	2.656974	3.507020	0.258838	0.630062	0.924070	1.326341	1.931328	2.471765
6.623312	0.319727	0.825472	1.138055	1.639303	2.649619	3.508781	0.266225	0.622937	0.915714	1.325339	1.936822	2.459049
6.643322	0.316750	0.818281	1.141099	1.625890	2.646165	3.501339	0.261608	0.625959	0.914545	1.320337	1.940593	2.454718
6.663332	0.317548	0.809233	1.141010	1.620839	2.640901	3.499861	0.264117	0.629858	0.918016	1.322537	1.934465	2.452383
6.683342	0.319236	0.813165	1.132380	1.623220	2.644224	3.491926	0.258276	0.621168	0.920833	1.319503	1.931936	2.465562
6.703352	0.319872	0.814721	1.125457	1.622638	2.640178	3.486914	0.264479	0.624044	0.919269	1.323299	1.935972	2.465929
6.723362	0.316423	0.818001	1.133803	1.624690	2.629285	3.487378	0.257510	0.622872	0.914278	1.324123	1.930052	2.456265
6.743372	0.313814	0.813823	1.139308	1.615305	2.628870	3.485775	0.259049	0.621155	0.913416	1.318294	1.928305	2.459723
6.763382	0.313576	0.809359	1.130159	1.610997	2.628430	3.483230	0.258798	0.623887	0.908787	1.312591	1.929158	2.456406
6.783392	0.313517	0.809278	1.125819	1.611009	2.622249	3.483359	0.259473	0.622473	0.912145	1.310550	1.922791	2.449893
6.803402	0.310565	0.806590	1.120568	1.605586	2.618885	3.480840	0.258012	0.620548	0.914356	1.308297	1.922213	2.450681
6.823412	0.307692	0.801376	1.121604	1.612295	2.623522	3.479282	0.260835	0.624930	0.905690	1.308945	1.916511	2.440915
6.843422	0.314621	0.795354	1.119438	1.602609	2.619203	3.481785	0.255168	0.626196	0.912759	1.309276	1.914475	2.442075
6.863432	0.312114	0.792283	1.117917	1.598533	2.609095	3.484259	0.256923	0.618534	0.905717	1.308675	1.916656	2.441455
6.883442	0.311972	0.796639	1.115431	1.601951	2.607855	3.474877	0.257558	0.611677	0.907693	1.306152	1.915565	2.443848
6.903452	0.309237	0.791701	1.119151	1.598449	2.601465	3.466806	0.259322	0.611165	0.902203	1.308564	1.911857	2.432490
6.923462	0.307651	0.788668	1.118606	1.593300	2.603413	3.458459	0.260051	0.610094	0.903394	1.297351	1.906634	2.438073
6.943472	0.299409	0.797309	1.116974	1.592672	2.596450	3.461439	0.256890	0.617492	0.900151	1.305396	1.913719	2.432761
6.963482	0.306091	0.792163	1.112446	1.591842	2.598418	3.460989	0.253296	0.613864	0.895310	1.301284	1.906815	2.433862
6.983492	0.316087	0.784652	1.104592	1.588193	2.592868	3.456061	0.257373	0.608885	0.895724	1.299050	1.903744	2.431717
7.003502	0.311585	0.785372	1.105272	1.584286	2.589797	3.456777	0.257089	0.611185	0.903480	1.296108	1.903221	2.424230
7.023512	0.313794	0.778592	1.103618	1.581233	2.581353	3.454316	0.254235	0.613334	0.893182	1.296700	1.898180	2.418701
7.043522	0.305767	0.783579	1.098034	1.572338	2.580180	3.445629	0.254594	0.612125	0.894909	1.288377	1.889482	2.418440
7.063532	0.303405	0.786734	1.088093	1.570676	2.576126	3.451101	0.248178	0.608315	0.893112	1.285912	1.896235	2.418992
7.083542	0.301582	0.783238	1.087641	1.571880	2.580729	3.437701	0.255882	0.609954	0.886923	1.286875	1.895961	2.413107
7.103552	0.305276	0.773801	1.090764	1.569899	2.574610	3.438256	0.251044	0.605567	0.892224	1.285754	1.888327	2.412252
7.123562	0.311458	0.777182	1.093107	1.567002	2.568121	3.434718	0.253419	0.607426	0.890302	1.287465	1.885723	2.409403
7.143572	0.309248	0.779707	1.084506	1.557373	2.563281	3.432868	0.250005	0.606045	0.890927	1.285775	1.882911	2.412849
7.163582	0.306209	0.778199	1.086808	1.556964	2.561694	3.428608	0.259344	0.609933	0.895144	1.279985	1.877911	2.406842
7.183592	0.303426	0.773918	1.081383	1.555936	2.548154	3.427447	0.254671	0.608134	0.888649	1.276082	1.871935	2.403480
7.203602	0.299972	0.764919	1.083303	1.552443	2.546914	3.423677	0.249437	0.609313	0.884844	1.273930	1.880893	2.399911
7.223612	0.300781	0.765064	1.074621	1.552577	2.549152	3.419613	0.243339	0.601864	0.887206	1.277116	1.871627	2.400987
7.243622	0.293431	0.768735	1.074022	1.547392	2.539300	3.420149	0.238326	0.602175	0.883422	1.271353	1.874485	2.402257
7.263632	0.294980	0.768414	1.067219	1.543788	2.540910	3.412794	0.254351	0.603533	0.885225	1.271447	1.869307	2.394149
7.283642	0.302749	0.757055	1.069961	1.535963	2.537052	3.415336	0.252133	0.605278	0.879366	1.266385	1.871208	2.392912
7.303652	0.302127	0.755429	1.068748	1.538296	2.529841	3.413124	0.250510	0.599517	0.876478	1.262566	1.870579	2.386729
7.323662	0.301764	0.758129	1.066316	1.531914	2.528998	3.406360	0.248037	0.595315	0.877677	1.268172	1.864749	2.383517
7.343672	0.291910	0.757900	1.061278	1.529858	2.523702	3.402401	0.252170	0.597121	0.870762	1.260158	1.862882	2.373850
7.363682	0.287093	0.758191	1.064663	1.529836	2.507670	3.396721	0.238980	0.589545	0.873900	1.259673	1.858327	2.368495
7.383692	0.297540	0.754293	1.055630	1.528264	2.506109	3.389483	0.239952	0.597018	0.870722	1.258222	1.854020	2.377443
7.403702	0.301747	0.753777	1.050364	1.520971	2.505371	3.389141	0.245408	0.595451	0.866082	1.256243	1.853450	2.363894
7.423712	0.294249	0.749387	1.051196	1.514727	2.496432	3.386059	0.241455	0.592304	0.860744	1.257634	1.847719	2.364625
7.443722	0.296049	0.748704	1.049924	1.509398	2.500213	3.381478	0.246636	0.592195	0.868576	1.262232	1.841076	2.363101
7.463732	0.290951	0.743162	1.043675	1.511311	2.494056	3.382108	0.239484	0.595299	0.863669	1.254951	1.841028	2.366250
7.483742	0.291872	0.747438	1.047102	1.510173	2.490295	3.371160	0.239002	0.596939	0.863813	1.255440	1.839996	2.360279
7.503752	0.292672	0.740659	1.039333	1.502031	2.487118	3.373552	0.241070	0.589588	0.858866	1.249782	1.839183	2.361012
7.523762	0.291048	0.745816	1.039493	1.505134	2.485771	3.374521	0.239616	0.591238	0.861664	1.252217	1.836892	2.357227
7.543772	0.289718	0.745195	1.041764	1.497405	2.485575	3.368287	0.239375	0.588392	0.861821	1.244583	1.839540	2.354910
7.563782	0.288318	0.745482	1.040054	1.498519	2.481405	3.361624	0.239071	0.582967	0.866934	1.243512	1.836898	2.353010
7.583792	0.294029	0.743092	1.035970	1.500219	2.467329	3.353614	0.231016	0.591449	0.860628	1.241812	1.831297	2.345079
7.603802	0.285024	0.739307	1.030544	1.487729	2.463456	3.345300	0.242520	0.585220	0.857234	1.237037	1.828341	2.346777
7.623812	0.287506	0.742194	1.029926	1.483457	2.460617	3.344461	0.236297	0.585897	0.847888	1.242921	1.820670	2.341389
7.643822	0.283716	0.736162	1.026738	1.484335	2.453890	3.342989	0.236219	0.583900	0.853455	1.233805	1.821175	2.337358
7.663832	0.283079	0.728191	1.023111	1.475111	2.453488	3.336001	0.236048	0.589084	0.847373	1.232291	1.827551	2.335961
7.683842	0.285408	0.727652	1.023063	1.473143	2.445441	3.331689	0.238258	0.581981	0.852063	1.234301	1.821135	2.330855
7.703852	0.283619	0.722798	1.021032	1.474525	2.445897	3.328090	0.245488	0.581199	0.850495	1.236953	1.810583	2.326625
7.723862	0.278116	0.722382	1.009530	1.470259	2.442155	3.324753	0.239589	0.578447	0.843398	1.237119	1.808547	2.323185
7.743872	0.278702	0.719130	1.005276	1.468083	2.436181	3.318757	0.235743	0.577981	0.845384	1.230468	1.801241	2.325692
7.763882	0.278702	0.717620	1.012954	1.467110	2.430809	3.317411	0.233461	0.581678	0.850095	1.229119	1.799580	2.321200
7.783892	0.280524	0.728467	1.002667	1.464383	2.424668	3.321162	0.235844	0.579808	0.848640	1.222883	1.801776	2.319353
7.803902	0.280392	0.723911	0.997467	1.455230	2.418979	3.306421	0.234213	0.571825	0.847925	1.224491	1.806077	2.320875
7.823912	0.283154	0.718542	1.002116	1.450656	2.415934	3.299856	0.232021	0.571643	0.840242	1.224004	1.794901	2.309931
7.843922	0.280500	0.713085	0.997049	1.451272	2.414421	3.295223	0.237477	0.577236	0.836481	1.219001	1.796378	2.308719
7.863932	0.271480	0.717430	0.993637	1.443119	2.413629	3.295276	0.237661	0.579892	0.831093	1.216824	1.796225	2.302641
7.883942	0.281729	0.702347	0.990713	1.441664	2.400928	3.284767	0.231179	0.577097	0.839004	1.218818	1.791312	2.301353
7.903952	0.284438	0.710181	0.996149	1.436380	2.400421	3.281792	0.237693	0.575208	0.833363	1.215820	1.787198	2.303031
7.923962	0.279335	0.706519	0.986649	1.436018	2.401281	3.274932	0.229889	0.573826	0.833378	1.209597	1.782549	2.295329
7.943972	0.280401	0.703331	0.983337	1.428788	2.393782	3.270122	0.234842	0.567529	0.826287	1.211647	1.775877	2.290922
7.963982	0.277117	0.703917	0.986128	1.422116	2.385830	3.257250	0.236114	0.570153	0.822039	1.210802	1.773480	2.287566
7.983992	0.283872	0.702896	0.980085	1.416415	2.382268	3.257263	0.230812	0.572132	0.835102	1.203486	1.767683	2.286579
8.004002	0.276305	0.698340	0.973865	1.417141	2.375610	3.257086	0.229637	0.572443	0.824519	1.194056	1.769768	2.283032
8.024012	0.272887	0.699799	0.973051	1.411991	2.372676	3.249329	0.232421	0.561073	0.825423	1.197049	1.772898	2.277528
8.044022	0.277294	0.698073	0.967286	1.406909	2.362088	3.236625	0.220786	0.558865	0.820881	1.190865	1.767152	2.276089
8.064032	0.276873	0.690394	0.971598	1.400938	2.357934	3.238721	0.228034	0.562886	0.816851	1.195664	1.759423	2.267755
8.084042	0.263275	0.695376	0.962883	1.405945	2.351310	3.235997	0.229281	0.561148	0.820094	1.192734	1.764421	2.272715
8.104052	0.265161	0.689322	0.962626	1.399074	2.345911	3.227361	0.224371	0.568014	0.815051	1.189926	1.760543	2.270623
8.124062	0.267600	0.687946	0.961031	1.400082	2.342449	3.221237	0.220691	0.567131	0.813970	1.190847	1.757386	2.265740
8.144072	0.273543	0.690356	0.957099	1.401426	2.337732	3.217331	0.220035	0.561261	0.814096	1.188715	1.755725	2.261957
8.164082	0.274243	0.689540	0.951362	1.393656	2.330851	3.205077	0.222199	0.559094	0.817580	1.187737	1.748215	2.255025
8.184092	0.271818	0.683721	0.945164	1.391583	2.333123	3.197826	0.223040	0.556831	0.810226	1.174759	1.746870	2.244480
8.204102	0.275226	0.678704	0.945888	1.383441	2.323150	3.193169	0.221103	0.559212	0.803156	1.179465	1.743515	2.249052
8.224112	0.269569	0.680681	0.941855	1.385583	2.313351	3.197268	0.219023	0.555010	0.805442	1.182542	1.740402	2.247130
8.244122	0.274404	0.674211	0.941019	1.385365	2.312447	3.188575	0.218904	0.559306	0.801573	1.176675	1.730915	2.250060
8.264132	0.270978	0.667497	0.944337	1.374866	2.304599	3.178094	0.220959	0.545479	0.802437	1.171722	1.731035	2.240233
8.284142	0.268623	0.672166	0.946698	1.369260	2.301069	3.177646	0.215137	0.551976	0.808493	1.170686	1.733709	2.237033
8.304152	0.267737	0.670847	0.941398	1.366035	2.302925	3.175347	0.221358	0.550994	0.792936	1.163993	1.723215	2.237835
8.324162	0.272459	0.668230	0.932924	1.363119	2.289692	3.163541	0.216365	0.554370	0.792935	1.156767	1.720812	2.235135
8.344172	0.273439	0.670945	0.932490	1.361097	2.281085	3.155815	0.221243	0.556199	0.789034	1.159754	1.717617	2.236885
8.364182	0.273109	0.662369	0.927601	1.351446	2.282394	3.154287	0.222812	0.554058	0.796438	1.155489	1.713522	2.229175
8.384192	0.267450	0.661133	0.923359	1.343434	2.283354	3.147421	0.217378	0.545476	0.790881	1.160919	1.712853	2.218366
8.404202	0.269014	0.661753	0.920272	1.340302	2.271617	3.140797	0.218325	0.547161	0.788395	1.156573	1.711267	2.221285
8.424212	0.271731	0.661923	0.913183	1.337821	2.261498	3.132438	0.215757	0.549771	0.789065	1.151392	1.706729	2.217063
8.444222	0.272076	0.662550	0.915548	1.339376	2.254707	3.124403	0.218071	0.543525	0.790859	1.154696	1.705055	2.213162
8.464232	0.266552	0.664220	0.920665	1.329727	2.248300	3.122355	0.212281	0.541810	0.780538	1.152697	1.708105	2.203313
8.484242	0.266413	0.661961	0.915500	1.330422	2.239368	3.112642	0.216393	0.545645	0.780594	1.147223	1.705824	2.205211
8.504252	0.259446	0.656133	0.912246	1.325866	2.242909	3.103936	0.214942	0.537428	0.783123	1.141279	1.698828	2.197468
8.524262	0.266116	0.656682	0.910287	1.328936	2.235816	3.100983	0.211512	0.534636	0.778950	1.139357	1.696409	2.200929
8.544272	0.269223	0.649017	0.911061	1.319318	2.222998	3.093870	0.216583	0.532079	0.777645	1.139600	1.691704	2.186345
8.564282	0.265257	0.651558	0.910688	1.316315	2.219524	3.085621	0.224097	0.530018	0.773645	1.136490	1.684515	2.184812
8.584292	0.263419	0.644492	0.898827	1.318791	2.221238	3.083256	0.212377	0.539441	0.771568	1.132671	1.681172	2.186932
8.604302	0.264481	0.645153	0.901637	1.311549	2.215919	3.080080	0.209140	0.535003	0.771356	1.128990	1.680488	2.181101
8.624312	0.263439	0.640485	0.896747	1.300889	2.205634	3.071029	0.209163	0.530981	0.760308	1.128520	1.669983	2.171065
8.644322	0.258742	0.639503	0.892002	1.298212	2.201850	3.064993	0.208975	0.523155	0.769172	1.115867	1.665962	2.170939
8.664332	0.270326	0.635879	0.895594	1.293493	2.196125	3.049754	0.204505	0.531513	0.772868	1.123991	1.670581	2.166607
8.684342	0.259151	0.635241	0.899301	1.291659	2.192005	3.043140	0.211730	0.536518	0.768561	1.119838	1.667451	2.164492
8.704352	0.261621	0.633467	0.885387	1.283741	2.174791	3.039026	0.205034	0.525754	0.768426	1.114486	1.660637	2.159830
8.724362	0.261563	0.632692	0.884236	1.282810	2.171518	3.030909	0.195440	0.524475	0.763582	1.115667	1.661706	2.148928
8.744372	0.260265	0.637371	0.885113	1.270119	2.166837	3.021915	0.204749	0.519225	0.759149	1.114491	1.653185	2.154502
8.764382	0.252285	0.635107	0.880479	1.275183	2.156809	3.010964	0.205917	0.529211	0.756817	1.111264	1.653890	2.150986
8.784392	0.260536	0.628269	0.877632	1.271006	2.159380	3.009881	0.203153	0.523305	0.755586	1.109334	1.650200	2.142670
8.804402	0.253636	0.622346	0.870675	1.269577	2.147057	3.001864	0.203136	0.519747	0.757537	1.101454	1.647845	2.136824
8.824412	0.249813	0.620831	0.865329	1.264518	2.145003	2.988308	0.206182	0.525458	0.752650	1.099912	1.643458	2.134198
8.844422	0.252216	0.621441	0.868425	1.258448	2.131114	2.979204	0.209643	0.519707	0.753269	1.094727	1.643526	2.133083
8.864432	0.250317	0.624587	0.860583	1.253043	2.130836	2.975326	0.199340	0.520731	0.752238	1.094740	1.637069	2.129556
8.884442	0.246156	0.622705	0.856115	1.249030	2.124216	2.971239	0.201286	0.524490	0.747060	1.090203	1.631552	2.128535
8.904452	0.243405	0.612037	0.857601	1.246102	2.121307	2.967227	0.198243	0.520073	0.748825	1.091719	1.627534	2.126690
8.924462	0.245096	0.614817	0.851055	1.241211	2.114117	2.954744	0.198983	0.518025	0.743658	1.091706	1.631555	2.121918
8.944472	0.245063	0.606530	0.859348	1.239247	2.115207	2.948154	0.192929	0.510294	0.740629	1.090576	1.617187	2.111151
8.964482	0.244719	0.607182	0.853699	1.234352	2.098193	2.937045	0.195262	0.502009	0.744778	1.093394	1.618734	2.108265
8.984492	0.244329	0.611963	0.843665	1.228110	2.084642	2.923953	0.189813	0.509252	0.736724	1.088852	1.616984	2.102542
9.004502	0.244343	0.601784	0.840540	1.215238	2.087919	2.916820	0.191688	0.506279	0.734700	1.079527	1.604554	2.105033
9.024512	0.239793	0.596887	0.836766	1.216172	2.078674	2.910054	0.191161	0.512657	0.724923	1.074446	1.607402	2.090515
9.044522	0.247774	0.601518	0.835726	1.212338	2.071055	2.903233	0.192791	0.508351	0.724446	1.071989	1.605646	2.097011
9.064532	0.239982	0.603862	0.826239	1.216252	2.070293	2.898213	0.193654	0.497332	0.728488	1.073040	1.600741	2.092014
9.084542	0.249903	0.601896	0.819556	1.208304	2.057382	2.883779	0.191298	0.503377	0.729759	1.069251	1.595028	2.085112
9.104552	0.239576	0.598726	0.822760	1.205375	2.050811	2.877309	0.190388	0.502430	0.723543	1.066992	1.590146	2.078707
9.124562	0.242997	0.592995	0.825260	1.199004	2.046084	2.873340	0.188182	0.502376	0.721253	1.060653	1.586916	2.067600
9.144572	0.237600	0.594097	0.816955	1.193307	2.036390	2.864927	0.190673	0.498852	0.720549	1.061456	1.585055	2.064586
9.164582	0.240665	0.587536	0.816064	1.189698	2.030738	2.852898	0.189253	0.496916	0.722477	1.060942	1.584860	2.061968
9.184592	0.232021	0.584617	0.806461	1.188670	2.019559	2.847276	0.186287	0.499584	0.717651	1.058825	1.576252	2.069970
9.204602	0.233411	0.576491	0.798182	1.190375	2.016465	2.843737	0.194793	0.503532	0.715194	1.051760	1.575913	2.054196
9.224612	0.228724	0.577499	0.798137	1.185314	2.008071	2.826151	0.195535	0.493653	0.711201	1.046907	1.575986	2.053036
9.244622	0.233822	0.580012	0.807167	1.178937	1.998425	2.819451	0.191372	0.490568	0.707953	1.048062	1.562161	2.054413
9.264632	0.233868	0.573326	0.803565	1.176000	1.999426	2.809908	0.186872	0.495649	0.704861	1.046251	1.556159	2.046725
9.284642	0.232585	0.580824	0.798463	1.165162	1.991516	2.796186	0.194812	0.494969	0.704833	1.037436	1.554964	2.040677
9.304652	0.224582	0.583854	0.789712	1.157451	1.979517	2.787346	0.189319	0.496133	0.708164	1.040140	1.553214	2.032677
9.324662	0.221404	0.581363	0.786382	1.157783	1.972241	2.775296	0.180284	0.486507	0.703603	1.031702	1.551140	2.027817
9.344672	0.222671	0.575044	0.781820	1.159165	1.966642	2.763620	0.184992	0.487532	0.699499	1.037292	1.555492	2.025133
9.364682	0.225253	0.569420	0.777731	1.147982	1.955424	2.758799	0.186224	0.484523	0.702449	1.038046	1.550489	2.020436
9.384692	0.217723	0.568468	0.781623	1.140387	1.955845	2.745913	0.179329	0.489493	0.696708	1.033935	1.537624	2.015105
9.404702	0.225312	0.567152	0.771431	1.145758	1.948057	2.738760	0.177039	0.489816	0.692117	1.032648	1.537794	2.014040
9.424712	0.226957	0.560677	0.771493	1.136900	1.929369	2.725447	0.178687	0.489679	0.688436	1.028500	1.530930	2.007399
9.444722	0.224729	0.550750	0.766104	1.125283	1.927226	2.720758	0.179781	0.486424	0.688263	1.028636	1.531580	2.005630
9.464732	0.226403	0.556202	0.757321	1.119203	1.920468	2.707405	0.187080	0.483441	0.686854	1.019093	1.527572	1.997355
9.484742	0.219187	0.553901	0.752766	1.122249	1.914756	2.700924	0.183362	0.485089	0.681572	1.005213	1.525114	1.991675
9.504752	0.227589	0.551089	0.755166	1.108065	1.901602	2.689094	0.174018	0.474660	0.671399	1.006572	1.519896	1.986206
9.524762	0.222192	0.548947	0.757399	1.114224	1.908630	2.678702	0.178477	0.471935	0.679741	1.007934	1.515704	1.986353
9.544772	0.224028	0.545249	0.755767	1.107991	1.891905	2.672367	0.182976	0.469575	0.682628	1.006039	1.513435	1.973866
9.564782	0.225426	0.544696	0.753594	1.105614	1.887987	2.659796	0.184872	0.467139	0.680786	1.012687	1.505369	1.972887
9.584792	0.221383	0.543868	0.737378	1.094307	1.883187	2.648042	0.177326	0.477263	0.672392	1.000082	1.491389	1.968086
9.604802	0.218914	0.533605	0.737165	1.092970	1.874265	2.636371	0.176150	0.474197	0.674417	0.997774	1.498459	1.960475
9.624812	0.217172	0.536101	0.734595	1.084240	1.870677	2.627754	0.173845	0.466566	0.667712	0.988581	1.500349	1.964756
9.644822	0.214850	0.543289	0.733250	1.081590	1.854166	2.619088	0.177922	0.464657	0.666252	0.989329	1.494695	1.961943
9.664832	0.225145	0.537270	0.725090	1.072479	1.844737	2.605174	0.176324	0.463795	0.670114	0.983608	1.479471	1.949734
9.684842	0.220975	0.540896	0.722135	1.071539	1.840547	2.586198	0.176957	0.460867	0.665646	0.977830	1.478960	1.943846
9.704852	0.215640	0.529357	0.721974	1.058200	1.827313	2.579432	0.172464	0.461894	0.662735	0.974394	1.478647	1.939163
9.724862	0.209188	0.524831	0.723929	1.059449	1.816373	2.561665	0.170286	0.455285	0.650988	0.976243	1.469014	1.938092
9.744872	0.209320	0.524586	0.720591	1.057928	1.811202	2.556628	0.166881	0.451707	0.652601	0.978415	1.470860	1.925585
9.764882	0.206462	0.520735	0.717301	1.051146	1.806735	2.549969	0.170866	0.455327	0.649731	0.974276	1.461378	1.926128
9.784892	0.200379	0.520039	0.704040	1.051007	1.798338	2.534887	0.165136	0.462108	0.647642	0.968781	1.455802	1.922022
9.804902	0.210168	0.519111	0.703577	1.043657	1.783215	2.521523	0.164053	0.452680	0.642957	0.963805	1.459947	1.917250
9.824912	0.211143	0.516872	0.692325	1.035407	1.778626	2.512832	0.162114	0.449156	0.645058	0.960524	1.448339	1.911485
9.844922	0.203900	0.513406	0.698524	1.037004	1.777062	2.505421	0.173337	0.454186	0.649062	0.966376	1.451097	1.906621
9.864932	0.203616	0.517266	0.690583	1.040107	1.771272	2.492660	0.167806	0.444792	0.646340	0.956087	1.450920	1.900626
9.884942	0.202307	0.511273	0.685703	1.030663	1.759651	2.489679	0.170049	0.444715	0.644658	0.950887	1.441671	1.896558
9.904952	0.199965	0.503261	0.684444	1.018899	1.756760	2.473786	0.163040	0.446063	0.639283	0.948163	1.434608	1.895340
9.924962	0.196327	0.500870	0.685405	1.015399	1.748071	2.469806	0.170707	0.449476	0.635051	0.955326	1.430502	1.884590
9.944972	0.201861	0.499457	0.680496	1.013996	1.733870	2.459930	0.162484	0.441436	0.631916	0.948401	1.420394	1.891036
9.964982	0.200038	0.491185	0.677012	1.012715	1.726170	2.448189	0.156960	0.441515	0.629452	0.946302	1.418244	1.878103
9.984992	0.198993	0.494910	0.673073	1.006806	1.715763	2.427000	0.156195	0.438174	0.625582	0.944743	1.412416	1.873433
10.005003	0.194834	0.496320	0.671218	0.993155	1.705015	2.416500	0.161865	0.434746	0.620163	0.935056	1.411723	1.868922
10.025013	0.194048	0.489651	0.670803	0.992239	1.693570	2.398540	0.159184	0.434206	0.625313	0.934289	1.403104	1.861097
10.045023	0.195269	0.486998	0.665212	0.985755	1.689966	2.393284	0.157157	0.439004	0.624647	0.928177	1.399827	1.861345
10.065033	0.190699	0.489277	0.662205	0.977984	1.687975	2.381622	0.159242	0.438775	0.619497	0.925452	1.401994	1.848230
10.085043	0.195576	0.484311	0.656789	0.976696	1.682075	2.373612	0.159251	0.430585	0.616560	0.913568	1.394126	1.847930
10.105053	0.188740	0.481705	0.660290	0.975538	1.668559	2.362694	0.158441	0.424661	0.614877	0.915340	1.392374	1.838017
10.125063	0.196933	0.476696	0.653136	0.957630	1.663969	2.347476	0.150116	0.428964	0.609036	0.918384	1.383404	1.837908
10.145073	0.188003	0.471207	0.651513	0.955643	1.648285	2.328298	0.152192	0.431281	0.605415	0.916648	1.383479	1.831426
10.165083	0.188068	0.464992	0.640768	0.943039	1.643915	2.317347	0.156946	0.432893	0.609183	0.915714	1.373273	1.821371
10.185093	0.196554	0.464401	0.645594	0.942083	1.626644	2.298482	0.159463	0.427720	0.599834	0.911324	1.377014	1.821341
10.205103	0.191083	0.467803	0.630836	0.947023	1.627564	2.294563	0.160545	0.425845	0.600417	0.904648	1.372423	1.817296
10.225113	0.186254	0.459431	0.632638	0.940787	1.612922	2.283015	0.155045	0.420484	0.603640	0.897674	1.363934	1.811219
10.245123	0.188959	0.464641	0.628038	0.931543	1.600173	2.269903	0.152834	0.416953	0.599541	0.895185	1.356023	1.805100
10.265133	0.186544	0.460590	0.631410	0.920578	1.600683	2.252289	0.150105	0.411318	0.593808	0.890762	1.349325	1.798862
10.285143	0.186389	0.453766	0.629178	0.922847	1.588596	2.239459	0.149416	0.419594	0.595999	0.884438	1.351787	1.794180
10.305153	0.190318	0.447445	0.625722	0.914780	1.580754	2.228901	0.140682	0.416058	0.590228	0.886174	1.350865	1.785901
10.325163	0.193684	0.449179	0.615277	0.911184	1.577374	2.213049	0.151221	0.414390	0.595521	0.885140	1.336344	1.782989
10.345173	0.182821	0.448817	0.615787	0.906782	1.568115	2.209840	0.149999	0.416167	0.587490	0.882149	1.336251	1.778638
10.365183	0.188169	0.445867	0.612594	0.906029	1.560686	2.202618	0.148229	0.415921	0.587138	0.876292	1.333861	1.775092
10.385193	0.185381	0.449822	0.611732	0.890523	1.547572	2.182942	0.149384	0.411619	0.582612	0.870558	1.328403	1.769589
10.405203	0.178085	0.443800	0.600518	0.886154	1.537493	2.166258	0.144874	0.409476	0.587995	0.866694	1.323614	1.758242
10.425213	0.176813	0.433155	0.597524	0.872176	1.530822	2.153317	0.149166	0.405899	0.579210	0.864788	1.306970	1.748975
10.445223	0.181584	0.437627	0.593343	0.871774	1.523597	2.141324	0.140188	0.399003	0.576662	0.860589	1.307444	1.742109
10.465233	0.183210	0.438632	0.591249	0.868904	1.509777	2.130680	0.141177	0.406233	0.573217	0.858571	1.307560	1.741865
10.485243	0.180459	0.433727	0.591619	0.859872	1.500888	2.117187	0.136939	0.407023	0.570828	0.852192	1.301168	1.729185
10.505253	0.177733	0.431571	0.581116	0.856058	1.494382	2.103703	0.138141	0.400277	0.564011	0.851954	1.291309	1.724249
10.525263	0.175628	0.429553	0.572560	0.852207	1.482859	2.088041	0.136833	0.396141	0.564391	0.854147	1.295766	1.718458
10.545273	0.177207	0.425557	0.575873	0.840994	1.474485	2.078693	0.139687	0.400459	0.560406	0.843693	1.288656	1.714488
10.565283	0.182877	0.425947	0.582281	0.843528	1.469952	2.062991	0.142811	0.400246	0.561015	0.843674	1.280968	1.713817
10.585293	0.180817	0.423052	0.568411	0.833964	1.451780	2.051828	0.141391	0.395936	0.556580	0.843015	1.281481	1.705431
10.605303	0.177417	0.416394	0.566868	0.833144	1.441322	2.041815	0.143457	0.392049	0.551976	0.840385	1.276296	1.697070
10.625313	0.177763	0.414613	0.570238	0.821629	1.440894	2.033614	0.139427	0.397781	0.554259	0.829426	1.273912	1.697360
10.645323	0.174466	0.409546	0.568202	0.810622	1.426309	2.021448	0.139400	0.399567	0.552954	0.826904	1.268829	1.690066
10.665333	0.172612	0.408826	0.569636	0.810401	1.420647	1.998893	0.144819	0.395773	0.544663	0.832064	1.261717	1.677039
10.685343	0.167890	0.409772	0.552606	0.803760	1.417393	1.980713	0.133731	0.385631	0.546503	0.818269	1.256776	1.673445
10.705353	0.165448	0.407793	0.547301	0.801270	1.396021	1.977490	0.132327	0.379769	0.539981	0.816638	1.251301	1.672955
10.725363	0.164141	0.401315	0.542810	0.803397	1.393768	1.963418	0.135174	0.383438	0.539227	0.805599	1.251091	1.661575
10.745373	0.162109	0.404808	0.531610	0.795642	1.382960	1.950026	0.129145	0.384021	0.540998	0.801401	1.245300	1.659635
10.765383	0.163606	0.399205	0.521196	0.790826	1.368059	1.932104	0.125994	0.385548	0.537829	0.796672	1.242383	1.657203
10.785393	0.158385	0.399946	0.525201	0.784741	1.359081	1.913783	0.128591	0.382676	0.530041	0.795692	1.233251	1.643179
10.805403	0.165387	0.404622	0.530275	0.775411	1.356534	1.901093	0.134436	0.377608	0.524935	0.803747	1.226991	1.634411
10.825413	0.161129	0.402169	0.526055	0.767641	1.348514	1.890585	0.134945	0.372222	0.525999	0.797491	1.226287	1.639970
10.845423	0.156909	0.390686	0.516442	0.761536	1.330362	1.880146	0.133919	0.375187	0.529845	0.795469	1.213334	1.624136
10.865433	0.158937	0.386292	0.519195	0.759382	1.326088	1.862562	0.129070	0.371297	0.528745	0.786948	1.213440	1.616451
10.885443	0.162277	0.387129	0.519083	0.750150	1.314870	1.847538	0.131095	0.370643	0.520749	0.787055	1.211949	1.612168
10.905453	0.166966	0.385054	0.510212	0.747149	1.306491	1.835683	0.123445	0.362852	0.513773	0.787369	1.194359	1.607962
10.925463	0.154721	0.381039	0.501826	0.737130	1.287912	1.816985	0.122368	0.354747	0.512168	0.781301	1.195286	1.604607
10.945473	0.159997	0.376046	0.505156	0.731147	1.287642	1.810906	0.126890	0.366177	0.515311	0.776087	1.189268	1.597356
10.965483	0.154272	0.378764	0.503390	0.726398	1.269050	1.794593	0.120197	0.365836	0.508015	0.768553	1.186472	1.587918
10.985493	0.160846	0.374796	0.497957	0.731435	1.269174	1.783041	0.120176	0.359053	0.509482	0.759038	1.180201	1.579882
11.005503	0.158850	0.369993	0.499373	0.723980	1.249725	1.762896	0.124313	0.356079	0.514401	0.758905	1.180075	1.576108
11.025513	0.155396	0.364696	0.499939	0.716598	1.244519	1.747969	0.118451	0.355502	0.507282	0.756913	1.169493	1.568222
11.045523	0.149272	0.363846	0.496713	0.705499	1.229719	1.730363	0.124984	0.354405	0.506428	0.753473	1.162300	1.558269
11.065533	0.151065	0.366010	0.477839	0.706406	1.225055	1.720872	0.127665	0.351899	0.499141	0.751112	1.156920	1.557029
11.085543	0.150331	0.358203	0.478761	0.696756	1.217223	1.708207	0.113345	0.355832	0.496372	0.742558	1.146572	1.547560
11.105553	0.147707	0.353227	0.477854	0.691091	1.203568	1.692219	0.117688	0.351054	0.493882	0.738240	1.149203	1.539222
11.125563	0.145938	0.355866	0.481360	0.683830	1.196976	1.679534	0.122405	0.347240	0.494604	0.733433	1.142381	1.530775
11.145573	0.150701	0.349103	0.470139	0.673989	1.191048	1.660513	0.120235	0.343086	0.488475	0.729904	1.131403	1.526604
11.165583	0.145214	0.346737	0.466773	0.670460	1.183524	1.655471	0.114460	0.345999	0.489414	0.726499	1.129839	1.521496
11.185593	0.139697	0.344920	0.459557	0.667775	1.168440	1.638979	0.106315	0.335427	0.480977	0.730493	1.124046	1.517459
11.205603	0.134184	0.343544	0.453777	0.658464	1.159830	1.624711	0.113001	0.344289	0.476522	0.730523	1.118793	1.506128
11.225613	0.142488	0.336268	0.455758	0.656857	1.145607	1.600831	0.116797	0.340824	0.471724	0.724610	1.118609	1.501590
11.245623	0.146595	0.339237	0.451236	0.652292	1.140095	1.595739	0.108741	0.332753	0.476965	0.720579	1.106788	1.493055
11.265633	0.136477	0.337741	0.452484	0.643789	1.133019	1.585460	0.108880	0.330702	0.475072	0.711334	1.104834	1.484740
11.285643	0.137347	0.332505	0.445179	0.634815	1.119172	1.569468	0.107452	0.328939	0.471032	0.710644	1.097678	1.483619
11.305653	0.135895	0.325160	0.444563	0.633856	1.111865	1.556369	0.108708	0.328794	0.468630	0.703898	1.095360	1.475673
11.325663	0.136934	0.324568	0.434038	0.621590	1.104264	1.545588	0.111168	0.326615	0.469483	0.702404	1.093301	1.465812
11.345673	0.138275	0.322676	0.430617	0.618002	1.084129	1.525516	0.108029	0.332905	0.462852	0.691817	1.096096	1.460604
11.365683	0.126310	0.315130	0.423096	0.610212	1.077479	1.510419	0.109753	0.324655	0.460108	0.687126	1.082078	1.452982
11.385693	0.133528	0.318135	0.423392	0.608428	1.066229	1.485321	0.106778	0.321150	0.455354	0.684761	1.081638	1.441436
11.405703	0.133405	0.306942	0.419414	0.609760	1.071057	1.477718	0.103270	0.325435	0.450471	0.691275	1.080628	1.439366
11.425713	0.129930	0.303720	0.410924	0.600091	1.050935	1.476655	0.107631	0.321677	0.445911	0.679467	1.071216	1.434837
11.445723	0.131376	0.307761	0.409689	0.593090	1.040302	1.454486	0.106284	0.316425	0.442870	0.682564	1.066255	1.425444
11.465733	0.135340	0.311639	0.402529	0.591840	1.033476	1.428380	0.103243	0.316741	0.442489	0.675481	1.063117	1.419854
11.485743	0.133104	0.306417	0.402270	0.587262	1.022642	1.411945	0.102083	0.317967	0.440777	0.672801	1.059404	1.415966
11.505753	0.126222	0.307259	0.398649	0.578131	1.000450	1.398448	0.102757	0.323222	0.438827	0.674844	1.045746	1.409299
11.525763	0.123577	0.290504	0.387982	0.567894	0.991628	1.387094	0.096357	0.312882	0.438641	0.670024	1.039589	1.397078
11.545773	0.126304	0.291017	0.389353	0.566139	0.986767	1.370880	0.099829	0.309601	0.426315	0.659170	1.036587	1.394059
11.565783	0.119244	0.289295	0.388158	0.556153	0.978954	1.365243	0.095739	0.306015	0.429585	0.663966	1.030350	1.389986
11.585793	0.124206	0.291526	0.377747	0.554267	0.965911	1.349389	0.097011	0.307130	0.422580	0.657774	1.021828	1.374570
11.605803	0.121519	0.289759	0.378869	0.545569	0.957802	1.331452	0.089010	0.300808	0.427293	0.649270	1.019378	1.368492
11.625813	0.115562	0.287585	0.368874	0.542538	0.943798	1.313271	0.087810	0.297170	0.419830	0.649131	1.019698	1.366529
11.645823	0.113605	0.282138	0.376020	0.533325	0.930247	1.295401	0.094424	0.294342	0.416507	0.640796	1.013487	1.359774
11.665833	0.118490	0.276639	0.363309	0.527044	0.922615	1.285196	0.099839	0.292574	0.418940	0.635623	1.005156	1.352160
11.685843	0.116673	0.278483	0.359740	0.522797	0.913236	1.268119	0.093867	0.295158	0.415338	0.631833	0.996684	1.347299
11.705853	0.115829	0.275021	0.351015	0.516157	0.907941	1.262762	0.092792	0.296809	0.409052	0.626357	0.986498	1.335752
11.725863	0.115828	0.272716	0.353117	0.509276	0.900165	1.245952	0.089300	0.299240	0.405933	0.622371	0.980879	1.325623
11.745873	0.122159	0.262415	0.348385	0.511116	0.884413	1.228040	0.093932	0.291596	0.402907	0.625532	0.973102	1.320829
11.765883	0.113660	0.265414	0.347592	0.507049	0.880771	1.211098	0.093133	0.288900	0.403371	0.617772	0.973540	1.302116
11.785893	0.114047	0.261292	0.348413	0.491504	0.865393	1.195104	0.088939	0.290769	0.404076	0.611745	0.964883	1.291213
11.805903	0.112379	0.252432	0.338809	0.483690	0.856993	1.184761	0.089568	0.288911	0.391956	0.610644	0.958697	1.287148
11.825913	0.108307	0.260916	0.336047	0.475598	0.844893	1.167982	0.086625	0.282468	0.394428	0.603476	0.954009	1.287493
11.845923	0.110428	0.255317	0.328715	0.471705	0.833965	1.150345	0.085129	0.279200	0.389399	0.602935	0.948487	1.276191
11.865933	0.107974	0.245838	0.329389	0.464019	0.818486	1.141126	0.083125	0.275616	0.387896	0.597775	0.943065	1.276614
11.885943	0.104871	0.244808	0.326213	0.461447	0.807894	1.128741	0.088430	0.275190	0.383835	0.588076	0.935420	1.275534
11.905953	0.108323	0.245776	0.319052	0.455788	0.808114	1.108535	0.082463	0.280631	0.379789	0.584489	0.927630	1.261588
11.925963	0.104197	0.243153	0.309295	0.442852	0.796191	1.087082	0.085677	0.274864	0.384071	0.583119	0.928659	1.254023
11.945973	0.103145	0.243897	0.306570	0.437419	0.780120	1.077013	0.082424	0.275375	0.379493	0.586066	0.923516	1.239110
11.965983	0.107609	0.235764	0.305099	0.442457	0.766284	1.052607	0.083526	0.266935	0.374128	0.566143	0.916083	1.238049
11.985993	0.103055	0.228467	0.310334	0.433311	0.758028	1.047480	0.079860	0.265300	0.373320	0.561427	0.909445	1.227505
12.006003	0.095685	0.227297	0.296124	0.435859	0.744718	1.030696	0.077914	0.265903	0.373790	0.559343	0.905682	1.219310
12.026013	0.093434	0.227338	0.289870	0.415362	0.741463	1.009886	0.077501	0.267740	0.376563	0.554159	0.897182	1.210631
12.046023	0.095857	0.227667	0.295911	0.413949	0.728599	0.994577	0.080591	0.256468	0.369506	0.557681	0.896033	1.206261
12.066033	0.094437	0.219643	0.289074	0.402791	0.725766	0.976132	0.079318	0.258304	0.356265	0.546389	0.883706	1.200947
12.086043	0.098285	0.219797	0.278761	0.393658	0.714244	0.961307	0.072001	0.249386	0.353976	0.547031	0.879884	1.192781
12.106053	0.097279	0.220232	0.282262	0.399045	0.702129	0.938656	0.079077	0.254173	0.350610	0.546850	0.881435	1.184739
12.126063	0.094457	0.220807	0.276054	0.386819	0.696940	0.929673	0.074261	0.253801	0.349039	0.538395	0.867662	1.182519
12.146073	0.093166	0.217060	0.270010	0.380323	0.684521	0.920073	0.075919	0.252571	0.348937	0.538161	0.866277	1.173270
12.166083	0.088269	0.207000	0.264966	0.372450	0.675391	0.906020	0.067606	0.246809	0.346842	0.533200	0.855903	1.166587
12.186093	0.088618	0.199090	0.262498	0.368410	0.667682	0.891051	0.074352	0.245415	0.342795	0.530393	0.856162	1.156567
12.206103	0.086490	0.198559	0.257625	0.372844	0.645644	0.871485	0.072619	0.244403	0.342569	0.530351	0.848604	1.147359
12.226113	0.080299	0.202166	0.249796	0.358295	0.635931	0.870433	0.070692	0.244239	0.342288	0.529980	0.840968	1.136683
12.246123	0.081209	0.201654	0.250422	0.353721	0.628287	0.860142	0.072958	0.244997	0.333318	0.517284	0.836195	1.132333
12.266133	0.086288	0.200707	0.250584	0.352289	0.617038	0.836775	0.073816	0.245924	0.332370	0.513071	0.835129	1.125286
12.286143	0.081624	0.191589	0.243463	0.349809	0.602351	0.829222	0.071448	0.242022	0.328769	0.503622	0.828993	1.128215
12.306153	0.081128	0.197056	0.240723	0.342206	0.594095	0.805431	0.072408	0.243093	0.328785	0.505212	0.819453	1.116472
12.326163	0.082887	0.188562	0.234859	0.336450	0.582102	0.786408	0.065470	0.240284	0.324755	0.499007	0.809999	1.105992
12.346173	0.082644	0.186857	0.235156	0.328762	0.575277	0.765318	0.066637	0.239978	0.322758	0.492321	0.805141	1.099942
12.366183	0.086523	0.181334	0.237529	0.317727	0.557647	0.758623	0.066961	0.230005	0.316423	0.485675	0.807019	1.091660
12.386193	0.082367	0.173190	0.230747	0.311930	0.552753	0.750112	0.068537	0.229802	0.319219	0.488841	0.796776	1.081673
12.406203	0.077047	0.174957	0.221754	0.302984	0.547547	0.736808	0.061494	0.224531	0.315751	0.477757	0.787113	1.066258
12.426213	0.080699	0.167908	0.215592	0.296811	0.539680	0.719221	0.065981	0.220718	0.310176	0.469559	0.778632	1.069609
12.446223	0.073893	0.167059	0.208436	0.286761	0.522526	0.704326	0.062003	0.218819	0.302065	0.470688	0.776225	1.060031
12.466233	0.066288	0.162787	0.199229	0.286479	0.504321	0.683530	0.064582	0.216453	0.296464	0.467827	0.765799	1.049168
12.486243	0.061397	0.163113	0.201675	0.274828	0.501141	0.666821	0.060477	0.219776	0.298822	0.467484	0.758508	1.044575
12.506253	0.067928	0.156919	0.200042	0.269728	0.487434	0.656503	0.060581	0.212957	0.301695	0.457763	0.753035	1.033946
12.526263	0.064479	0.158374	0.196405	0.268057	0.478876	0.643518	0.062710	0.215828	0.296296	0.445658	0.753415	1.026177
12.546273	0.059791	0.156490	0.189849	0.268819	0.462989	0.626030	0.059346	0.212269	0.293177	0.448106	0.741516	1.014291
12.566283	0.066333	0.153215	0.183444	0.256903	0.459516	0.604501	0.059473	0.215218	0.289935	0.444814	0.736981	1.011892
12.586293	0.062520	0.149162	0.178332	0.249252	0.453768	0.585470	0.061404	0.211280	0.286701	0.440317	0.730238	0.995361
12.606303	0.060980	0.151923	0.176847	0.243672	0.438378	0.579690	0.065664	0.205780	0.283542	0.428498	0.733213	0.988459
12.626313	0.063916	0.138084	0.162461	0.241282	0.424580	0.562758	0.058625	0.206731	0.274273	0.430555	0.716205	0.976295
12.646323	0.055399	0.144742	0.171682	0.238361	0.419073	0.538385	0.055316	0.210100	0.280402	0.424463	0.714453	0.977293
12.666333	0.059672	0.138955	0.161203	0.230919	0.409466	0.519228	0.054717	0.211594	0.274135	0.424574	0.709612	0.966280
12.686343	0.067787	0.140555	0.158201	0.229248	0.407282	0.517946	0.059874	0.204008	0.271423	0.423275	0.699456	0.954483
12.706353	0.057896	0.138220	0.156681	0.213001	0.393567	0.500651	0.053182	0.199237	0.270209	0.418589	0.694591	0.944967
12.726363	0.059452	0.130180	0.155209	0.207398	0.388313	0.485619	0.047518	0.199059	0.271486	0.412727	0.680389	0.943999
12.746373	0.054503	0.129099	0.149939	0.203814	0.367039	0.471983	0.047416	0.197519	0.262970	0.407476	0.674169	0.932984
12.766383	0.056358	0.130326	0.143018	0.202438	0.362521	0.456614	0.052299	0.193963	0.257080	0.395814	0.675353	0.919539
12.786393	0.057985	0.136795	0.141433	0.197572	0.346608	0.435978	0.050075	0.193542	0.256890	0.381933	0.664898	0.915761
12.806403	0.053600	0.120794	0.139108	0.187225	0.338204	0.424793	0.042849	0.192117	0.254413	0.396966	0.662720	0.912416
12.826413	0.052748	0.119665	0.137954	0.179676	0.328232	0.412113	0.042579	0.188314	0.253688	0.388818	0.657920	0.904179
12.846423	0.051901	0.118835	0.130176	0.178417	0.316041	0.402854	0.039696	0.182315	0.253178	0.387855	0.651689	0.894006
12.866433	0.051200	0.114057	0.127646	0.168820	0.301311	0.391945	0.045380	0.188342	0.251803	0.377574	0.647935	0.885408
12.886443	0.046528	0.115192	0.121921	0.159490	0.289874	0.364243	0.044385	0.182839	0.245986	0.372679	0.642184	0.874310
12.906453	0.045683	0.110612	0.119464	0.154374	0.281936	0.352253	0.042939	0.181605	0.241073	0.368847	0.632297	0.864681
12.926463	0.048250	0.104400	0.114003	0.154924	0.277070	0.343189	0.040080	0.178219	0.233952	0.371802	0.623229	0.857741
12.946473	0.051890	0.107058	0.110304	0.146266	0.264210	0.330919	0.041568	0.179780	0.224570	0.363396	0.621891	0.847765
12.966483	0.046526	0.102695	0.104481	0.142049	0.251668	0.309827	0.037507	0.168259	0.227101	0.358132	0.606748	0.841680
12.986493	0.042607	0.095886	0.103580	0.125158	0.248384	0.297775	0.038417	0.170707	0.226303	0.364667	0.605116	0.833953
13.006503	0.050156	0.099273	0.100732	0.117696	0.234977	0.287517	0.038975	0.167331	0.225449	0.356993	0.598111	0.823065
13.026513	0.048327	0.095810	0.097597	0.114183	0.222713	0.275085	0.038170	0.165630	0.220782	0.354374	0.595451	0.812539
13.046523	0.052560	0.089692	0.092799	0.111481	0.215663	0.255295	0.037758	0.164325	0.219000	0.343646	0.593104	0.804683
13.066533	0.050670	0.086544	0.090206	0.110483	0.209400	0.253596	0.037724	0.166713	0.218231	0.342422	0.583442	0.797622
13.086543	0.040029	0.085495	0.088277	0.097848	0.191676	0.236769	0.036329	0.157583	0.211335	0.337827	0.574028	0.791117
13.106553	0.034624	0.079992	0.082637	0.089127	0.182455	0.219924	0.035308	0.150186	0.206357	0.335476	0.570173	0.782934
13.126563	0.043598	0.070736	0.086125	0.090926	0.175459	0.203348	0.033911	0.155467	0.213910	0.326264	0.561486	0.770185
13.146573	0.041323	0.074317	0.079167	0.080793	0.168762	0.185657	0.036570	0.154739	0.209368	0.319943	0.559517	0.766101
13.166583	0.039067	0.072397	0.069810	0.074527	0.156401	0.177891	0.035314	0.159104	0.204460	0.316245	0.550537	0.758231
13.186593	0.031776	0.056551	0.064406	0.069728	0.141978	0.160810	0.031982	0.143683	0.203761	0.307783	0.540036	0.746522
13.206603	0.032461	0.061553	0.066836	0.064553	0.138921	0.141232	0.029915	0.136221	0.196371	0.308641	0.545143	0.745326
13.226613	0.033857	0.069204	0.063590	0.063409	0.124281	0.141453	0.029401	0.143599	0.196639	0.301225	0.529388	0.739954
13.246623	0.029424	0.067985	0.057120	0.055613	0.112985	0.128390	0.030061	0.144256	0.188463	0.294031	0.517350	0.730610
13.266633	0.024195	0.065733	0.063184	0.044454	0.093026	0.113544	0.034995	0.141896	0.189943	0.291374	0.511673	0.717003
13.286643	0.028089	0.057767	0.051076	0.037974	0.082822	0.096457	0.033956	0.136484	0.181876	0.288780	0.515692	0.705507
13.306653	0.021725	0.054688	0.041837	0.041191	0.078496	0.083076	0.028549	0.132291	0.174716	0.287228	0.509097	0.693343
13.326663	0.022206	0.056018	0.037514	0.039844	0.075568	0.065253	0.029573	0.134508	0.173399	0.280889	0.496987	0.684943
13.346673	0.025595	0.052928	0.042043	0.026353	0.059102	0.053904	0.026899	0.138554	0.172187	0.276987	0.486756	0.676925
13.366683	0.022807	0.049493	0.030442	0.015871	0.058016	0.037364	0.014290	0.137723	0.170787	0.278064	0.480946	0.666988
13.386693	0.018219	0.041568	0.028891	0.009327	0.046258	0.023780	0.025930	0.127742	0.164307	0.266999	0.482282	0.657103
13.406703	0.019474	0.042339	0.026862	0.004761	0.044220	0.009509	0.024767	0.131481	0.161820	0.266840	0.475642	0.657488
13.426713	0.018815	0.039761	0.019197	-0.000363	0.030703	-0.002404	0.020601	0.112225	0.170245	0.256885	0.465099	0.642213
13.446723	0.011677	0.030751	0.005417	-0.011679	0.016667	-0.024905	0.017203	0.115460	0.161324	0.254536	0.456575	0.638052
13.466733	0.015889	0.030577	0.004764	-0.005351	0.002019	-0.035533	0.026820	0.122867	0.160255	0.252053	0.451702	0.627233
13.486743	0.013665	0.029054	0.005204	-0.018959	-0.000514	-0.044191	0.022580	0.113113	0.160545	0.239558	0.450094	0.620793
13.506753	0.018287	0.015610	0.003288	-0.024438	-0.015803	-0.062159	0.021204	0.113095	0.154888	0.235602	0.449565	0.612281
13.526763	0.006316	0.024267	0.000354	-0.028484	-0.024087	-0.073447	0.013454	0.118444	0.143214	0.230459	0.436681	0.609297
13.546773	0.010107	0.021083	-0.009254	-0.036448	-0.024899	-0.080181	0.019817	0.114840	0.143286	0.234417	0.429967	0.592525
13.566783	0.004694	0.019951	-0.016185	-0.039485	-0.046285	-0.099269	0.013065	0.112319	0.146433	0.227886	0.420256	0.595508
13.586793	0.005426	0.019453	-0.014107	-0.045956	-0.049590	-0.107183	0.016114	0.104208	0.140635	0.219959	0.418802	0.578000
13.606803	0.004876	0.009233	-0.017200	-0.055883	-0.062124	-0.110937	0.014911	0.105622	0.132086	0.213144	0.413551	0.571987
13.626813	0.009242	0.010607	-0.023484	-0.056321	-0.069438	-0.125987	0.013573	0.102633	0.132609	0.213166	0.403264	0.559217
13.646823	0.002516	0.007793	-0.024429	-0.064277	-0.074865	-0.146846	0.012224	0.096836	0.128707	0.202457	0.396202	0.548458
13.666833	0.001153	0.001747	-0.031588	-0.063605	-0.085685	-0.160012	0.011111	0.093906	0.128753	0.201596	0.388322	0.540718
13.686843	0.005237	0.004541	-0.034248	-0.070276	-0.106132	-0.166216	0.012916	0.094650	0.120258	0.198229	0.382365	0.532257
13.706853	-0.000152	-0.001844	-0.035197	-0.077573	-0.112336	-0.181827	0.005117	0.094699	0.115876	0.189778	0.380263	0.524169
13.726863	-0.001577	0.002209	-0.035476	-0.086641	-0.116044	-0.191562	0.013535	0.098463	0.113761	0.186607	0.372404	0.523800
13.746873	-0.002800	-0.004192	-0.049022	-0.086266	-0.125188	-0.203286	0.012279	0.098446	0.109784	0.181062	0.374361	0.509223
13.766883	-0.006579	-0.009532	-0.056095	-0.092201	-0.130859	-0.216074	0.000979	0.098619	0.104409	0.178451	0.361420	0.510254
13.786893	-0.003624	-0.014370	-0.058941	-0.097633	-0.145939	-0.236161	0.000231	0.085316	0.108263	0.179183	0.354866	0.496360
13.806903	-0.007226	-0.014807	-0.066274	-0.109253	-0.160583	-0.252440	-0.000441	0.082405	0.105753	0.182974	0.345440	0.484577
13.826913	-0.004904	-0.020199	-0.069059	-0.113647	-0.166851	-0.265581	0.000697	0.086449	0.102895	0.162325	0.340644	0.473477
13.846923	-0.009738	-0.021715	-0.071103	-0.114127	-0.172888	-0.272645	0.007137	0.085308	0.103689	0.159177	0.332095	0.466094
13.866933	-0.011961	-0.024155	-0.068015	-0.118568	-0.195668	-0.290428	0.006741	0.086876	0.102799	0.157603	0.331833	0.451648
13.886943	-0.013905	-0.030007	-0.070855	-0.125032	-0.193241	-0.308986	0.004359	0.079859	0.096233	0.154771	0.316827	0.447960
13.906953	-0.019758	-0.036407	-0.073191	-0.140165	-0.196092	-0.327178	-0.000978	0.078311	0.088216	0.143679	0.311147	0.433695
13.926963	-0.026314	-0.037737	-0.076322	-0.142167	-0.212780	-0.326933	0.001506	0.073046	0.090634	0.141916	0.302670	0.426791
13.946973	-0.018928	-0.044657	-0.081779	-0.144627	-0.226657	-0.342794	0.002601	0.066315	0.086502	0.139580	0.300424	0.421851
13.966983	-0.017779	-0.039960	-0.087772	-0.158274	-0.225139	-0.354189	0.010318	0.066441	0.083143	0.140794	0.290077	0.411745
13.986993	-0.024945	-0.044835	-0.091329	-0.168072	-0.238471	-0.359336	-0.000237	0.061812	0.072561	0.129453	0.284401	0.408373
14.007004	-0.021132	-0.049699	-0.097653	-0.169026	-0.257706	-0.374286	-0.003619	0.061840	0.074626	0.127178	0.273912	0.394478
14.027014	-0.023224	-0.047029	-0.105005	-0.165055	-0.274363	-0.384490	-0.003611	0.060477	0.066989	0.123086	0.272088	0.390164
14.047024	-0.023724	-0.049038	-0.111109	-0.171444	-0.280501	-0.395344	-0.003710	0.062534	0.077806	0.114972	0.261892	0.377191
14.067034	-0.025728	-0.053537	-0.114450	-0.177098	-0.278307	-0.407030	-0.007069	0.055515	0.072959	0.111179	0.258282	0.364805
14.087044	-0.024156	-0.058960	-0.116537	-0.184828	-0.279355	-0.427789	-0.003086	0.050937	0.062238	0.113393	0.250134	0.358449
14.107054	-0.021090	-0.063314	-0.115273	-0.188355	-0.290883	-0.431939	-0.000905	0.052084	0.064107	0.109903	0.250266	0.352311
14.127064	-0.029136	-0.063902	-0.119374	-0.194437	-0.295027	-0.444453	-0.009666	0.053880	0.060015	0.098047	0.249127	0.336911
14.147074	-0.028382	-0.064970	-0.125562	-0.197502	-0.307572	-0.460184	-0.005578	0.052234	0.053554	0.095645	0.235092	0.341204
14.167084	-0.031020	-0.068806	-0.137374	-0.213496	-0.322689	-0.469358	-0.013848	0.048552	0.047229	0.089050	0.226758	0.325354
14.187094	-0.034574	-0.071204	-0.143659	-0.219534	-0.337428	-0.482413	-0.010435	0.053848	0.053308	0.079784	0.225476	0.310011
14.207104	-0.028256	-0.073374	-0.145030	-0.222058	-0.341372	-0.497677	-0.005865	0.047306	0.045892	0.075874	0.217086	0.306736
14.227114	-0.033445	-0.081080	-0.146134	-0.228924	-0.346622	-0.506048	-0.011582	0.044384	0.038963	0.076875	0.208828	0.288551
14.247124	-0.032474	-0.089217	-0.146733	-0.232350	-0.361499	-0.523440	-0.014557	0.040473	0.039005	0.073073	0.208134	0.280061
14.267134	-0.036163	-0.083290	-0.154513	-0.236396	-0.366587	-0.531587	-0.010118	0.043921	0.040433	0.071155	0.193719	0.286370
14.287144	-0.035700	-0.086837	-0.162454	-0.242461	-0.377669	-0.543005	-0.012058	0.043454	0.036486	0.065128	0.183391	0.268758
14.307154	-0.041863	-0.081985	-0.158669	-0.250932	-0.390543	-0.561454	-0.010476	0.037232	0.035275	0.050509	0.179995	0.258384
14.327164	-0.043573	-0.092174	-0.163810	-0.253373	-0.389523	-0.574045	-0.009439	0.028437	0.028072	0.045729	0.177635	0.245571
14.347174	-0.038566	-0.097852	-0.171020	-0.260402	-0.404609	-0.575965	-0.020809	0.029723	0.018110	0.043726	0.177813	0.247411
14.367184	-0.040245	-0.098238	-0.173290	-0.265058	-0.421198	-0.589367	-0.019228	0.033245	0.023077	0.047268	0.174040	0.237810
14.387194	-0.037636	-0.097986	-0.171734	-0.273555	-0.427771	-0.599639	-0.019003	0.025300	0.021089	0.044429	0.151098	0.229520
14.407204	-0.040822	-0.095204	-0.178464	-0.271761	-0.430763	-0.610292	-0.015630	0.022538	0.011885	0.045625	0.151549	0.218168
14.427214	-0.045529	-0.115449	-0.188951	-0.280985	-0.436227	-0.620736	-0.017687	0.024332	0.015224	0.044913	0.142399	0.216244
14.447224	-0.046118	-0.105351	-0.187810	-0.280971	-0.449200	-0.636017	-0.016390	0.017923	0.010992	0.034231	0.136086	0.199328
14.467234	-0.047951	-0.119062	-0.195556	-0.288779	-0.452534	-0.650336	-0.018969	0.016592	0.006119	0.018805	0.127957	0.196221
14.487244	-0.051106	-0.126203	-0.195464	-0.295935	-0.469029	-0.654718	-0.020355	0.007849	-0.008575	0.016256	0.120405	0.184745
14.507254	-0.049234	-0.115362	-0.196403	-0.298788	-0.482339	-0.668523	-0.026514	0.010947	-0.001823	0.008432	0.111730	0.176660
14.527264	-0.049246	-0.115864	-0.200647	-0.301294	-0.484911	-0.686405	-0.021944	0.005664	-0.003548	0.003102	0.103236	0.171781
14.547274	-0.049964	-0.126855	-0.205800	-0.309040	-0.486362	-0.692909	-0.025623	0.007327	-0.007061	0.002633	0.097574	0.153531
14.567284	-0.053282	-0.129179	-0.212319	-0.316754	-0.489046	-0.705656	-0.026876	0.010567	-0.008935	0.003325	0.094261	0.144352
14.587294	-0.054663	-0.132543	-0.216864	-0.327782	-0.510074	-0.716420	-0.025399	-0.000161	-0.017753	-0.001189	0.088513	0.128875
14.607304	-0.059280	-0.124890	-0.221640	-0.320951	-0.517349	-0.729185	-0.028928	0.000997	-0.018865	-0.008234	0.083853	0.131998
14.627314	-0.060553	-0.131614	-0.217267	-0.338749	-0.528374	-0.737084	-0.030447	-0.000435	-0.026030	-0.015036	0.072176	0.119245
14.647324	-0.057387	-0.142309	-0.229925	-0.352321	-0.529084	-0.748845	-0.024908	-0.004551	-0.025091	-0.014667	0.064896	0.114853
14.667334	-0.062679	-0.138343	-0.235396	-0.351299	-0.544659	-0.753874	-0.021251	-0.002827	-0.022661	-0.020870	0.060729	0.104329
14.687344	-0.065807	-0.132701	-0.234954	-0.352914	-0.559520	-0.765946	-0.031021	-0.004930	-0.022933	-0.029614	0.055772	0.093882
14.707354	-0.068453	-0.140288	-0.241779	-0.358371	-0.565554	-0.792946	-0.030951	-0.001560	-0.030714	-0.032934	0.045986	0.083615
14.727364	-0.067237	-0.139751	-0.240092	-0.362634	-0.567901	-0.801552	-0.026706	-0.000180	-0.030240	-0.039220	0.046858	0.075818
14.747374	-0.071356	-0.149801	-0.244304	-0.366271	-0.575615	-0.808871	-0.027866	-0.005342	-0.030658	-0.045149	0.026799	0.067033
14.767384	-0.065781	-0.146103	-0.249112	-0.372609	-0.579615	-0.811834	-0.029786	-0.013291	-0.037453	-0.048283	0.021824	0.063451
14.787394	-0.064995	-0.155151	-0.261280	-0.381946	-0.596655	-0.824373	-0.035260	-0.014797	-0.045332	-0.045977	0.019007	0.054217
14.807404	-0.074190	-0.154204	-0.256701	-0.389315	-0.600798	-0.841630	-0.037104	-0.017430	-0.044574	-0.045801	0.022744	0.042215
14.827414	-0.074237	-0.159021	-0.255510	-0.397073	-0.606380	-0.851537	-0.035333	-0.012480	-0.043413	-0.056536	0.015690	0.022544
14.847424	-0.077602	-0.164524	-0.256757	-0.397949	-0.618368	-0.863087	-0.033725	-0.020790	-0.055587	-0.065265	0.010422	0.030168
14.867434	-0.070466	-0.162526	-0.261553	-0.401758	-0.634407	-0.872598	-0.036787	-0.020904	-0.062363	-0.065550	0.001394	0.016832
14.887444	-0.077733	-0.169564	-0.278795	-0.406687	-0.632909	-0.879637	-0.033661	-0.024782	-0.059058	-0.065706	-0.005008	0.006677
14.907454	-0.075972	-0.166774	-0.284919	-0.416225	-0.645353	-0.891348	-0.037207	-0.027499	-0.065854	-0.069388	-0.017645	-0.003910
14.927464	-0.075182	-0.176849	-0.288456	-0.416344	-0.652703	-0.904607	-0.032944	-0.027185	-0.062937	-0.081799	-0.019350	-0.017532
14.947474	-0.083695	-0.179898	-0.283677	-0.426604	-0.657511	-0.918435	-0.037493	-0.033722	-0.065809	-0.080202	-0.028525	-0.020933
14.967484	-0.078578	-0.180663	-0.289280	-0.431570	-0.672196	-0.929866	-0.039845	-0.038111	-0.067233	-0.087579	-0.031691	-0.025722
14.987494	-0.080075	-0.176167	-0.290238	-0.431573	-0.682501	-0.944026	-0.037897	-0.033581	-0.058675	-0.099566	-0.041883	-0.038769
15.007504	-0.080462	-0.189106	-0.302343	-0.436885	-0.681359	-0.951986	-0.042718	-0.038830	-0.071925	-0.106967	-0.051071	-0.046949
15.027514	-0.086188	-0.188156	-0.309739	-0.445489	-0.691531	-0.952655	-0.037746	-0.043783	-0.076370	-0.110180	-0.052096	-0.054860
15.047524	-0.082263	-0.188451	-0.310684	-0.446953	-0.695065	-0.965196	-0.048975	-0.047274	-0.080282	-0.112871	-0.063677	-0.060675
15.067534	-0.085888	-0.193810	-0.310188	-0.452073	-0.698293	-0.973664	-0.045523	-0.046228	-0.075317	-0.116078	-0.070199	-0.073666
15.087544	-0.092216	-0.198370	-0.311162	-0.459600	-0.715586	-0.982341	-0.048179	-0.047315	-0.092708	-0.122272	-0.075514	-0.084672
15.107554	-0.088320	-0.194884	-0.318982	-0.460285	-0.726045	-0.993809	-0.055928	-0.044222	-0.087650	-0.121696	-0.078692	-0.088403
15.127564	-0.081021	-0.195493	-0.322931	-0.471614	-0.739686	-1.004651	-0.051854	-0.050123	-0.094980	-0.128280	-0.085884	-0.095816
15.147574	-0.086245	-0.202728	-0.323202	-0.476280	-0.741997	-1.007757	-0.049233	-0.058758	-0.091343	-0.132968	-0.088976	-0.103302
15.167584	-0.090350	-0.202445	-0.329379	-0.481223	-0.746697	-1.017941	-0.050182	-0.054726	-0.097847	-0.139377	-0.096418	-0.107762
15.187594	-0.086425	-0.212749	-0.337476	-0.484935	-0.753390	-1.033798	-0.048282	-0.063074	-0.098921	-0.136766	-0.110745	-0.126023
15.207604	-0.085413	-0.208789	-0.329754	-0.481702	-0.762966	-1.051390	-0.042480	-0.059327	-0.099075	-0.141309	-0.114284	-0.127999
15.227614	-0.095395	-0.214432	-0.339062	-0.496784	-0.771144	-1.049946	-0.046696	-0.066744	-0.103126	-0.142912	-0.121075	-0.132033
15.247624	-0.094199	-0.221815	-0.336848	-0.494522	-0.786522	-1.061185	-0.048221	-0.068447	-0.108151	-0.142747	-0.125013	-0.143222
15.267634	-0.097396	-0.226266	-0.340192	-0.502678	-0.792049	-1.074144	-0.051913	-0.066140	-0.113322	-0.155912	-0.125450	-0.153169
15.287644	-0.092281	-0.224700	-0.348471	-0.510840	-0.800425	-1.089721	-0.054934	-0.064028	-0.121795	-0.158856	-0.132346	-0.165204
15.307654	-0.098589	-0.218816	-0.355516	-0.512446	-0.806021	-1.095577	-0.052650	-0.063780	-0.123919	-0.166200	-0.130883	-0.169811
15.327664	-0.087397	-0.227972	-0.358992	-0.518015	-0.817248	-1.102492	-0.051738	-0.075901	-0.122040	-0.177617	-0.144476	-0.177766
15.347674	-0.090186	-0.229715	-0.353225	-0.529054	-0.811797	-1.118045	-0.054095	-0.074000	-0.124928	-0.179724	-0.151744	-0.185163
15.367684	-0.096640	-0.230296	-0.361330	-0.534784	-0.828320	-1.123972	-0.064054	-0.075983	-0.126362	-0.181049	-0.154809	-0.195342
15.387694	-0.093337	-0.234549	-0.370000	-0.542118	-0.840862	-1.126055	-0.061524	-0.076457	-0.129695	-0.181835	-0.169023	-0.205945
15.407704	-0.100262	-0.241309	-0.374041	-0.544609	-0.842520	-1.138593	-0.059074	-0.082282	-0.136735	-0.189471	-0.167730	-0.212622
15.427714	-0.105672	-0.241237	-0.374114	-0.549269	-0.851121	-1.162665	-0.058941	-0.086031	-0.144744	-0.198527	-0.181500	-0.227769
15.447724	-0.104863	-0.245071	-0.375284	-0.550017	-0.855217	-1.166071	-0.053237	-0.080495	-0.140401	-0.198180	-0.187628	-0.226470
15.467734	-0.109879	-0.256586	-0.380308	-0.560219	-0.857957	-1.173478	-0.056754	-0.088583	-0.139518	-0.198896	-0.188993	-0.241279
15.487744	-0.099604	-0.243814	-0.379965	-0.562404	-0.870350	-1.182968	-0.057785	-0.091617	-0.144759	-0.205052	-0.191500	-0.248169
15.507754	-0.105763	-0.251024	-0.389316	-0.564603	-0.881526	-1.185502	-0.065644	-0.091211	-0.149633	-0.206834	-0.195623	-0.252735
15.527764	-0.110810	-0.254238	-0.388160	-0.572463	-0.890773	-1.198562	-0.067259	-0.095743	-0.154205	-0.214243	-0.200817	-0.264154
15.547774	-0.115115	-0.259032	-0.394989	-0.570129	-0.890331	-1.205017	-0.066870	-0.102244	-0.153389	-0.219474	-0.211634	-0.269372
15.567784	-0.108135	-0.264562	-0.402612	-0.570235	-0.908031	-1.216119	-0.060957	-0.091664	-0.161128	-0.218252	-0.222672	-0.277054
15.587794	-0.116394	-0.260441	-0.408649	-0.580696	-0.919768	-1.225767	-0.060432	-0.091615	-0.159476	-0.220730	-0.225140	-0.295665
15.607804	-0.114532	-0.266438	-0.401278	-0.579317	-0.919998	-1.234458	-0.064067	-0.102996	-0.160759	-0.231759	-0.232658	-0.299607
15.627814	-0.116089	-0.262871	-0.407717	-0.580945	-0.921354	-1.238477	-0.062625	-0.102468	-0.164080	-0.229498	-0.237480	-0.307726
15.647824	-0.114713	-0.269294	-0.412958	-0.596313	-0.933091	-1.263768	-0.065102	-0.112163	-0.169159	-0.234944	-0.241378	-0.310398
15.667834	-0.115353	-0.276630	-0.413257	-0.607424	-0.948451	-1.267475	-0.062549	-0.108935	-0.166881	-0.245082	-0.250594	-0.322717
15.687844	-0.115282	-0.284052	-0.417750	-0.609484	-0.955135	-1.274341	-0.065698	-0.109828	-0.171068	-0.244459	-0.257215	-0.330436
15.707854	-0.109095	-0.284002	-0.413763	-0.616167	-0.961912	-1.277289	-0.065546	-0.111567	-0.181959	-0.247905	-0.266012	-0.339127
15.727864	-0.110418	-0.281641	-0.420312	-0.619649	-0.972837	-1.284756	-0.070756	-0.108323	-0.182674	-0.260196	-0.276444	-0.346867
15.747874	-0.115709	-0.275663	-0.426350	-0.621782	-0.983755	-1.292918	-0.071480	-0.106067	-0.181341	-0.260938	-0.273711	-0.358635
15.767884	-0.127972	-0.281986	-0.435274	-0.624018	-0.991672	-1.297453	-0.071657	-0.117794	-0.193818	-0.272198	-0.282926	-0.367766
15.787894	-0.117948	-0.296146	-0.438111	-0.636030	-0.994478	-1.317823	-0.067245	-0.129351	-0.191583	-0.271573	-0.287991	-0.370755
15.807904	-0.116902	-0.288971	-0.436396	-0.648826	-1.002268	-1.324448	-0.063843	-0.125401	-0.193008	-0.272168	-0.297632	-0.376226
15.827914	-0.120720	-0.295076	-0.440231	-0.641167	-1.003763	-1.333020	-0.068804	-0.118511	-0.198378	-0.279292	-0.298021	-0.385980
15.847924	-0.126661	-0.295980	-0.439627	-0.644396	-1.012564	-1.339219	-0.070842	-0.125590	-0.203584	-0.283776	-0.310640	-0.396517
15.867934	-0.124270	-0.306295	-0.438118	-0.643220	-1.020023	-1.349853	-0.077134	-0.131192	-0.198556	-0.280286	-0.317711	-0.407471
15.887944	-0.123251	-0.310596	-0.453801	-0.648823	-1.026219	-1.360512	-0.068931	-0.127417	-0.204619	-0.293564	-0.326731	-0.418786
15.907954	-0.130095	-0.311412	-0.451771	-0.661685	-1.034360	-1.369599	-0.074706	-0.133948	-0.207328	-0.291325	-0.328026	-0.427391
15.927964	-0.131445	-0.308077	-0.449810	-0.665541	-1.048408	-1.374124	-0.076939	-0.130335	-0.207752	-0.294718	-0.343759	-0.427539
15.947974	-0.125988	-0.314469	-0.457572	-0.678989	-1.050208	-1.383336	-0.077646	-0.133987	-0.208980	-0.304727	-0.345430	-0.439199
15.967984	-0.130105	-0.309630	-0.459134	-0.676735	-1.057138	-1.390547	-0.075135	-0.139965	-0.215217	-0.307052	-0.348434	-0.446908
15.987994	-0.128764	-0.316264	-0.467153	-0.689086	-1.055406	-1.399711	-0.075648	-0.133413	-0.219851	-0.315197	-0.353739	-0.455032
16.008004	-0.126961	-0.318816	-0.478541	-0.683798	-1.076855	-1.412958	-0.084824	-0.137722	-0.214731	-0.323780	-0.355997	-0.457911
16.028014	-0.138783	-0.311803	-0.484326	-0.690681	-1.082793	-1.421084	-0.083754	-0.143898	-0.224357	-0.321768	-0.363666	-0.467650
16.048024	-0.140445	-0.328185	-0.486681	-0.687855	-1.093704	-1.434341	-0.083947	-0.132638	-0.230256	-0.320144	-0.367136	-0.478173
16.068034	-0.140192	-0.333245	-0.484743	-0.701049	-1.095019	-1.431016	-0.084068	-0.139361	-0.228080	-0.324579	-0.375895	-0.478469
16.088044	-0.139440	-0.332920	-0.493865	-0.699366	-1.105575	-1.439941	-0.081335	-0.146685	-0.230315	-0.330046	-0.376724	-0.486941
16.108054	-0.139622	-0.337806	-0.492327	-0.705221	-1.112644	-1.456815	-0.081704	-0.156152	-0.236494	-0.332659	-0.381342	-0.495822
16.128064	-0.141978	-0.343292	-0.492493	-0.716501	-1.117612	-1.459882	-0.080139	-0.156587	-0.237940	-0.334601	-0.392019	-0.507859
16.148074	-0.144457	-0.339557	-0.498235	-0.719566	-1.120790	-1.471153	-0.084833	-0.161682	-0.238559	-0.337731	-0.395426	-0.514170
16.168084	-0.149655	-0.337134	-0.504225	-0.720925	-1.132900	-1.477963	-0.091666	-0.165417	-0.241637	-0.341829	-0.409283	-0.517844
16.188094	-0.148959	-0.349815	-0.503262	-0.727241	-1.151359	-1.484578	-0.080802	-0.163096	-0.240724	-0.354890	-0.413240	-0.530871
16.208104	-0.147490	-0.349717	-0.509846	-0.735832	-1.149712	-1.502482	-0.080926	-0.164873	-0.243597	-0.360474	-0.417544	-0.540425
16.228114	-0.149893	-0.356432	-0.511215	-0.739519	-1.157391	-1.503720	-0.089457	-0.171734	-0.241523	-0.363671	-0.422028	-0.554976
16.248124	-0.154482	-0.358690	-0.519628	-0.742865	-1.161392	-1.506925	-0.097371	-0.172412	-0.251914	-0.369150	-0.426965	-0.562036
16.268134	-0.150089	-0.358574	-0.516333	-0.742222	-1.166058	-1.527218	-0.090053	-0.173890	-0.257455	-0.370087	-0.431746	-0.559554
16.288144	-0.151194	-0.366578	-0.516081	-0.757984	-1.179768	-1.533872	-0.087810	-0.173701	-0.258750	-0.368930	-0.443013	-0.564792
16.308154	-0.153502	-0.364097	-0.525482	-0.756635	-1.187015	-1.536413	-0.085797	-0.175101	-0.264244	-0.373460	-0.449657	-0.573179
16.328164	-0.157881	-0.371697	-0.534145	-0.757665	-1.198563	-1.542015	-0.092057	-0.177359	-0.263324	-0.375539	-0.450673	-0.585261
16.348174	-0.160246	-0.369911	-0.546172	-0.758770	-1.197903	-1.559416	-0.090571	-0.173361	-0.267072	-0.382467	-0.454155	-0.593893
16.368184	-0.160557	-0.374648	-0.544502	-0.770304	-1.201921	-1.570085	-0.089180	-0.178107	-0.266612	-0.393546	-0.468331	-0.599190
16.388194	-0.161109	-0.382988	-0.546758	-0.773694	-1.212637	-1.581396	-0.097960	-0.179999	-0.274839	-0.404027	-0.473973	-0.605282
16.408204	-0.158977	-0.385653	-0.542498	-0.782599	-1.227174	-1.586018	-0.091830	-0.188733	-0.273692	-0.400740	-0.481609	-0.620979
16.428214	-0.161123	-0.390358	-0.551211	-0.786467	-1.231524	-1.591064	-0.088823	-0.180614	-0.275074	-0.407625	-0.477060	-0.627352
16.448224	-0.155908	-0.388441	-0.552439	-0.785830	-1.238017	-1.596842	-0.091266	-0.182292	-0.276857	-0.406656	-0.484684	-0.625767
16.468234	-0.158031	-0.392098	-0.560341	-0.791016	-1.244986	-1.610037	-0.095637	-0.187121	-0.279314	-0.407812	-0.489500	-0.635509
16.488244	-0.166988	-0.396899	-0.562749	-0.796698	-1.246679	-1.624942	-0.099350	-0.193659	-0.288386	-0.416781	-0.499133	-0.646569
16.508254	-0.162259	-0.393343	-0.557962	-0.807100	-1.256344	-1.629706	-0.096543	-0.187885	-0.292319	-0.419059	-0.504446	-0.656473
16.528264	-0.163803	-0.396068	-0.565908	-0.809410	-1.264800	-1.627496	-0.101256	-0.189895	-0.297865	-0.423601	-0.506488	-0.662062
16.548274	-0.160731	-0.393869	-0.568621	-0.816427	-1.269148	-1.645602	-0.101858	-0.197166	-0.296293	-0.430946	-0.511659	-0.667607
16.568284	-0.164419	-0.400825	-0.567303	-0.819711	-1.273320	-1.653000	-0.098505	-0.197852	-0.295749	-0.432899	-0.517604	-0.682814
16.588294	-0.167146	-0.406377	-0.569291	-0.822158	-1.285674	-1.662481	-0.098664	-0.196144	-0.308660	-0.434308	-0.534553	-0.682491
16.608304	-0.170324	-0.408124	-0.579233	-0.823144	-1.295472	-1.674330	-0.109681	-0.199855	-0.302456	-0.438296	-0.537694	-0.693332
16.628314	-0.174195	-0.408213	-0.575363	-0.831109	-1.294635	-1.674235	-0.109060	-0.208328	-0.301601	-0.444755	-0.542361	-0.696503
16.648324	-0.175825	-0.418690	-0.586905	-0.831529	-1.304711	-1.686240	-0.108610	-0.210481	-0.314162	-0.449966	-0.543354	-0.702829
16.668334	-0.170083	-0.419451	-0.588440	-0.843352	-1.318795	-1.694728	-0.105835	-0.209367	-0.310700	-0.455020	-0.546139	-0.711977
16.688344	-0.169168	-0.415756	-0.597182	-0.847025	-1.327894	-1.702381	-0.110648	-0.207945	-0.312968	-0.455808	-0.551398	-0.716812
16.708354	-0.172366	-0.421388	-0.598023	-0.850687	-1.322430	-1.708380	-0.109946	-0.209265	-0.318585	-0.463980	-0.564658	-0.732439
16.728364	-0.174724	-0.424749	-0.597641	-0.850745	-1.333292	-1.714981	-0.115004	-0.220732	-0.315962	-0.462880	-0.567895	-0.733180
16.748374	-0.172997	-0.427210	-0.594138	-0.849704	-1.332099	-1.722067	-0.110493	-0.225190	-0.318455	-0.457974	-0.573964	-0.745254
16.768384	-0.177486	-0.427419	-0.604015	-0.863594	-1.339350	-1.728131	-0.110813	-0.214079	-0.312486	-0.467340	-0.574758	-0.746049
16.788394	-0.186942	-0.431928	-0.601314	-0.871073	-1.351409	-1.739131	-0.113857	-0.219284	-0.320329	-0.474310	-0.572821	-0.751710
16.808404	-0.184859	-0.436933	-0.611647	-0.871757	-1.365227	-1.751961	-0.111609	-0.223277	-0.333013	-0.472482	-0.580896	-0.761546
16.828414	-0.179984	-0.435433	-0.612591	-0.879837	-1.374565	-1.751059	-0.109449	-0.229603	-0.334746	-0.473183	-0.591813	-0.762741
16.848424	-0.186823	-0.444141	-0.620968	-0.882739	-1.377527	-1.760745	-0.118810	-0.225629	-0.337058	-0.476275	-0.600516	-0.773207
16.868434	-0.185492	-0.445084	-0.627074	-0.881098	-1.386766	-1.774190	-0.113230	-0.231677	-0.333824	-0.487053	-0.600408	-0.778826
16.888444	-0.180944	-0.437369	-0.623752	-0.885536	-1.389146	-1.780341	-0.117334	-0.234324	-0.334924	-0.490889	-0.607264	-0.789955
16.908454	-0.178639	-0.443742	-0.636538	-0.898920	-1.388078	-1.786378	-0.114474	-0.226425	-0.335043	-0.501427	-0.614559	-0.791211
16.928464	-0.184264	-0.446500	-0.637726	-0.906686	-1.400794	-1.793211	-0.113556	-0.221990	-0.347242	-0.503094	-0.621406	-0.797901
16.948474	-0.190330	-0.446480	-0.643474	-0.909818	-1.403305	-1.798834	-0.113891	-0.229176	-0.352712	-0.502681	-0.627566	-0.812466
16.968484	-0.183910	-0.447619	-0.642583	-0.910433	-1.417603	-1.816142	-0.116817	-0.231317	-0.345297	-0.505929	-0.634462	-0.822940
16.988494	-0.190582	-0.452768	-0.647567	-0.915581	-1.424764	-1.829008	-0.117901	-0.240593	-0.352116	-0.511631	-0.641568	-0.829217
17.008504	-0.188794	-0.462907	-0.656908	-0.913122	-1.436499	-1.827054	-0.116307	-0.241289	-0.359856	-0.514126	-0.652120	-0.833851
17.028514	-0.191600	-0.458211	-0.652513	-0.914701	-1.444830	-1.838337	-0.115538	-0.244581	-0.361318	-0.518644	-0.657393	-0.835774
17.048524	-0.190641	-0.464239	-0.660277	-0.921951	-1.450091	-1.841969	-0.124008	-0.251120	-0.359566	-0.512397	-0.656253	-0.837737
17.068534	-0.194957	-0.468146	-0.662138	-0.931410	-1.459514	-1.854502	-0.118902	-0.256710	-0.361780	-0.521675	-0.661070	-0.847537
17.088544	-0.198339	-0.472574	-0.672022	-0.937959	-1.462927	-1.862689	-0.117324	-0.249069	-0.364476	-0.533994	-0.664532	-0.856631
17.108554	-0.192744	-0.473885	-0.665703	-0.942686	-1.471208	-1.871125	-0.122871	-0.249496	-0.361293	-0.537461	-0.667550	-0.867932
17.128564	-0.190719	-0.470929	-0.662590	-0.945317	-1.478246	-1.870216	-0.126618	-0.253181	-0.371766	-0.535757	-0.671841	-0.880926
17.148574	-0.197132	-0.466444	-0.671285	-0.952446	-1.488307	-1.884049	-0.128341	-0.255735	-0.375967	-0.540206	-0.682289	-0.882208
17.168584	-0.209992	-0.473325	-0.672322	-0.953886	-1.497558	-1.893727	-0.124021	-0.256644	-0.382232	-0.543375	-0.688788	-0.883007
17.188594	-0.208599	-0.475987	-0.674308	-0.956828	-1.491319	-1.895491	-0.119234	-0.262012	-0.387816	-0.545296	-0.696953	-0.895619
17.208604	-0.203375	-0.478875	-0.683616	-0.958062	-1.501675	-1.896502	-0.126997	-0.263568	-0.383669	-0.557282	-0.703106	-0.903136
17.228614	-0.204812	-0.479082	-0.679821	-0.959675	-1.510906	-1.914348	-0.125088	-0.263725	-0.386537	-0.563088	-0.700185	-0.904239
17.248624	-0.209783	-0.480556	-0.682674	-0.967640	-1.509604	-1.918246	-0.128933	-0.268605	-0.388601	-0.566611	-0.700029	-0.916276
17.268634	-0.208252	-0.490274	-0.690494	-0.964848	-1.517540	-1.933220	-0.130496	-0.265031	-0.388904	-0.564017	-0.713935	-0.926970
17.288644	-0.203421	-0.487577	-0.691737	-0.972567	-1.527247	-1.938341	-0.137532	-0.263836	-0.390395	-0.567527	-0.717076	-0.922555
17.308654	-0.206054	-0.496503	-0.695695	-0.977688	-1.542615	-1.946652	-0.129452	-0.273414	-0.396176	-0.571450	-0.720911	-0.929728
17.328664	-0.205118	-0.498382	-0.699430	-0.981138	-1.539662	-1.953847	-0.135332	-0.269346	-0.396272	-0.576811	-0.727580	-0.940107
17.348674	-0.206089	-0.494223	-0.708521	-0.986853	-1.544731	-1.958062	-0.129665	-0.275303	-0.406368	-0.583945	-0.738862	-0.947309
17.368684	-0.214500	-0.500170	-0.712308	-0.990175	-1.551937	-1.960916	-0.133127	-0.285600	-0.403953	-0.584575	-0.738491	-0.951111
17.388694	-0.207656	-0.504093	-0.714247	-0.996076	-1.566821	-1.970146	-0.130120	-0.281639	-0.405494	-0.582238	-0.742544	-0.953967
17.408704	-0.210025	-0.504995	-0.707693	-1.003680	-1.574484	-1.986407	-0.133562	-0.278040	-0.409657	-0.594770	-0.753109	-0.966112
17.428714	-0.211664	-0.504272	-0.717712	-1.006059	-1.582368	-1.991633	-0.133592	-0.281544	-0.414167	-0.606903	-0.760190	-0.970626
17.448724	-0.219615	-0.507188	-0.716140	-1.011015	-1.585352	-1.998001	-0.134341	-0.281924	-0.414771	-0.601655	-0.766255	-0.976805
17.468734	-0.215366	-0.508621	-0.722563	-1.010742	-1.588498	-2.005635	-0.132730	-0.282337	-0.412839	-0.600325	-0.767865	-0.987728
17.488744	-0.209942	-0.511645	-0.725675	-1.011276	-1.594148	-2.013800	-0.132917	-0.295747	-0.425570	-0.596556	-0.780370	-0.991085
17.508754	-0.215109	-0.505859	-0.725482	-1.022175	-1.601204	-2.018125	-0.138273	-0.285118	-0.421207	-0.601101	-0.782346	-0.998377
17.528764	-0.212474	-0.518636	-0.725684	-1.027281	-1.612431	-2.028911	-0.141831	-0.291261	-0.426859	-0.610122	-0.785384	-1.005232
17.548774	-0.220818	-0.519114	-0.732726	-1.030402	-1.618245	-2.039964	-0.135901	-0.291858	-0.425603	-0.610568	-0.784706	-1.014424
17.568784	-0.215539	-0.525558	-0.736541	-1.029578	-1.620140	-2.049909	-0.137513	-0.295835	-0.437860	-0.612783	-0.793713	-1.019819
17.588794	-0.216138	-0.528698	-0.746044	-1.031013	-1.630157	-2.050028	-0.137840	-0.296455	-0.427074	-0.622267	-0.796069	-1.026096
17.608804	-0.221404	-0.526987	-0.740530	-1.033134	-1.639133	-2.063683	-0.143733	-0.296545	-0.432903	-0.629959	-0.800272	-1.030902
17.628814	-0.225966	-0.528961	-0.744748	-1.044804	-1.644290	-2.069413	-0.144746	-0.301102	-0.438861	-0.632885	-0.805586	-1.031679
17.648824	-0.218514	-0.529832	-0.749753	-1.049596	-1.644115	-2.076389	-0.144368	-0.304414	-0.442226	-0.634715	-0.818567	-1.041070
17.668834	-0.222248	-0.538058	-0.748688	-1.055532	-1.649431	-2.083160	-0.143133	-0.299584	-0.448851	-0.633593	-0.810718	-1.050033
17.688844	-0.225594	-0.535794	-0.753662	-1.057068	-1.657917	-2.090275	-0.143121	-0.305206	-0.450196	-0.639465	-0.823522	-1.059362
17.708854	-0.228757	-0.538163	-0.754264	-1.060514	-1.661405	-2.094924	-0.136785	-0.308808	-0.447144	-0.639305	-0.832115	-1.062119
17.728864	-0.223197	-0.545146	-0.762213	-1.058995	-1.679016	-2.100150	-0.136643	-0.306595	-0.456521	-0.644801	-0.833076	-1.069135
17.748874	-0.225331	-0.543705	-0.773357	-1.065502	-1.689512	-2.105832	-0.143774	-0.313585	-0.457142	-0.647398	-0.838142	-1.075441
17.768884	-0.223470	-0.542626	-0.774465	-1.073055	-1.689708	-2.119991	-0.147557	-0.308260	-0.459301	-0.657970	-0.844358	-1.091137
17.788894	-0.233430	-0.551716	-0.782660	-1.072517	-1.699584	-2.123354	-0.151912	-0.314796	-0.467245	-0.655017	-0.844194	-1.087469
17.808904	-0.232557	-0.553843	-0.786804	-1.082058	-1.702702	-2.133187	-0.149970	-0.323346	-0.467218	-0.654011	-0.847698	-1.096744
17.828914	-0.232652	-0.548697	-0.783636	-1.091570	-1.709538	-2.137650	-0.140501	-0.315957	-0.466553	-0.658680	-0.863961	-1.100325
17.848924	-0.233586	-0.559422	-0.780732	-1.087990	-1.720773	-2.152975	-0.145501	-0.318163	-0.466996	-0.655604	-0.864524	-1.097282
17.868934	-0.235546	-0.565520	-0.784955	-1.098028	-1.727159	-2.163399	-0.146413	-0.325581	-0.474696	-0.661943	-0.869124	-1.112914
17.888944	-0.235507	-0.560500	-0.783846	-1.101311	-1.725989	-2.167655	-0.144820	-0.320241	-0.480557	-0.675872	-0.869166	-1.121438
17.908954	-0.237004	-0.564813	-0.791053	-1.101967	-1.736626	-2.162040	-0.150571	-0.326266	-0.476185	-0.670255	-0.875498	-1.124256
17.928964	-0.237070	-0.568934	-0.803138	-1.110429	-1.741309	-2.179805	-0.148398	-0.324685	-0.479351	-0.679022	-0.880960	-1.128161
17.948974	-0.240797	-0.580318	-0.806728	-1.114701	-1.744830	-2.193525	-0.151708	-0.325206	-0.481305	-0.686727	-0.882471	-1.133257
17.968984	-0.242395	-0.573312	-0.806718	-1.114839	-1.755528	-2.194618	-0.149474	-0.335972	-0.486704	-0.692540	-0.894335	-1.140313
17.988994	-0.241882	-0.577240	-0.809136	-1.118538	-1.764116	-2.193346	-0.148642	-0.334043	-0.488966	-0.686858	-0.894301	-1.143482
18.009005	-0.237617	-0.572688	-0.813191	-1.122332	-1.768160	-2.203862	-0.152866	-0.332270	-0.482091	-0.692960	-0.897358	-1.154222
18.029015	-0.245279	-0.574645	-0.814946	-1.126188	-1.772827	-2.220352	-0.156550	-0.335681	-0.484640	-0.695909	-0.904489	-1.164372
18.049025	-0.242485	-0.586125	-0.809522	-1.132839	-1.780773	-2.225852	-0.160133	-0.333458	-0.487562	-0.701169	-0.916509	-1.166987
18.069035	-0.243279	-0.577134	-0.811713	-1.144196	-1.785749	-2.228456	-0.155260	-0.345385	-0.494561	-0.701142	-0.914111	-1.168237
18.089045	-0.246395	-0.585169	-0.820767	-1.148692	-1.790667	-2.232641	-0.160895	-0.342072	-0.500180	-0.706271	-0.919013	-1.177241
18.109055	-0.241523	-0.583820	-0.825519	-1.140871	-1.790625	-2.237098	-0.153705	-0.350276	-0.499655	-0.706835	-0.919329	-1.183232
18.129065	-0.254982	-0.582467	-0.828346	-1.149223	-1.796165	-2.252065	-0.154452	-0.349440	-0.500005	-0.716428	-0.922355	-1.186244
18.149075	-0.248675	-0.588434	-0.832298	-1.153087	-1.808675	-2.255007	-0.157850	-0.341150	-0.503511	-0.721096	-0.938107	-1.196447
18.169085	-0.250163	-0.593971	-0.844310	-1.160222	-1.808662	-2.253501	-0.152150	-0.347042	-0.510504	-0.717597	-0.943619	-1.204999
18.189095	-0.253702	-0.593803	-0.836298	-1.160533	-1.814192	-2.258279	-0.153709	-0.352733	-0.506995	-0.723577	-0.940471	-1.206214
18.209105	-0.252278	-0.596104	-0.840497	-1.162732	-1.821180	-2.279672	-0.155452	-0.356339	-0.515857	-0.724730	-0.950340	-1.211458
18.229115	-0.249213	-0.600086	-0.840368	-1.169448	-1.827561	-2.287414	-0.152473	-0.358480	-0.516017	-0.727068	-0.958786	-1.214155
18.249125	-0.253108	-0.610029	-0.837049	-1.172584	-1.836801	-2.293267	-0.150620	-0.361048	-0.521529	-0.734082	-0.965397	-1.224263
18.269135	-0.257551	-0.606372	-0.846912	-1.175956	-1.846508	-2.301456	-0.150294	-0.358150	-0.519143	-0.736051	-0.970168	-1.227364
18.289145	-0.260792	-0.604543	-0.855781	-1.179058	-1.853183	-2.306057	-0.154605	-0.356387	-0.524592	-0.743733	-0.973752	-1.238365
18.309155	-0.262552	-0.602280	-0.856126	-1.183833	-1.855653	-2.312871	-0.160498	-0.354141	-0.525665	-0.740588	-0.975522	-1.245713
18.329165	-0.264118	-0.603253	-0.864524	-1.186542	-1.865045	-2.312607	-0.155059	-0.356704	-0.525387	-0.745251	-0.981435	-1.242109
18.349175	-0.269257	-0.601640	-0.868248	-1.198131	-1.873503	-2.322742	-0.161569	-0.364971	-0.525488	-0.749420	-0.984583	-1.245213
18.369185	-0.259926	-0.608350	-0.868300	-1.205956	-1.886817	-2.325534	-0.159091	-0.364496	-0.532432	-0.752028	-0.986894	-1.259453
18.389195	-0.260304	-0.613668	-0.866888	-1.207982	-1.883108	-2.333270	-0.165450	-0.368089	-0.528069	-0.753976	-0.991144	-1.258281
18.409205	-0.268187	-0.622544	-0.873203	-1.207523	-1.884702	-2.346117	-0.165759	-0.371663	-0.528262	-0.757954	-1.000367	-1.269112
18.429215	-0.275800	-0.631155	-0.881694	-1.211336	-1.891681	-2.348191	-0.164847	-0.373678	-0.534032	-0.759908	-1.007307	-1.273541
18.449225	-0.271012	-0.627680	-0.886009	-1.212494	-1.902379	-2.358785	-0.165070	-0.370979	-0.539470	-0.765911	-1.005771	-1.276091
18.469235	-0.270253	-0.626803	-0.890367	-1.224508	-1.906786	-2.366135	-0.165452	-0.369544	-0.542697	-0.762674	-1.016754	-1.282109
18.489245	-0.266578	-0.624741	-0.889072	-1.232555	-1.920899	-2.374639	-0.167625	-0.367298	-0.552131	-0.764322	-1.018408	-1.287061
18.509255	-0.273254	-0.636030	-0.890832	-1.232214	-1.927337	-2.383114	-0.169083	-0.377235	-0.545188	-0.773091	-1.018603	-1.294781
18.529265	-0.276188	-0.633025	-0.896007	-1.229978	-1.925280	-2.378756	-0.171163	-0.386964	-0.546194	-0.777580	-1.023329	-1.303152
18.549275	-0.272406	-0.639016	-0.897930	-1.237612	-1.928159	-2.390428	-0.165998	-0.384252	-0.551131	-0.783996	-1.023654	-1.300535
18.569285	-0.280316	-0.638966	-0.901860	-1.241702	-1.937814	-2.401250	-0.158430	-0.389326	-0.550487	-0.783808	-1.034034	-1.315317
18.589295	-0.265855	-0.640083	-0.910822	-1.248631	-1.942920	-2.409132	-0.170180	-0.387177	-0.553714	-0.787298	-1.043035	-1.314736
18.609305	-0.266936	-0.648579	-0.908908	-1.254565	-1.949010	-2.416191	-0.165089	-0.384068	-0.565038	-0.792792	-1.044477	-1.315883
18.629315	-0.275308	-0.651844	-0.911819	-1.258753	-1.953396	-2.411552	-0.172122	-0.389044	-0.559818	-0.790765	-1.047350	-1.319260
18.649325	-0.278403	-0.655453	-0.918567	-1.259322	-1.962452	-2.422690	-0.165151	-0.393010	-0.562509	-0.797853	-1.047574	-1.320206
18.669335	-0.276161	-0.661184	-0.922978	-1.255323	-1.960754	-2.435073	-0.166499	-0.399204	-0.563196	-0.796442	-1.055014	-1.334893
18.689345	-0.278930	-0.657549	-0.922568	-1.255283	-1.972331	-2.437789	-0.168148	-0.400651	-0.562083	-0.792214	-1.064742	-1.342425
18.709355	-0.274655	-0.662669	-0.926030	-1.262891	-1.976276	-2.437903	-0.172422	-0.396587	-0.565549	-0.800903	-1.066722	-1.348299
18.729365	-0.280882	-0.662642	-0.922640	-1.270019	-1.983099	-2.450101	-0.161467	-0.393938	-0.570882	-0.804521	-1.071308	-1.354310
18.749375	-0.275948	-0.662752	-0.925407	-1.271078	-1.993202	-2.464885	-0.167935	-0.391674	-0.575148	-0.815690	-1.078496	-1.364383
18.769385	-0.285813	-0.660491	-0.936818	-1.278925	-2.001869	-2.463750	-0.174176	-0.393342	-0.580957	-0.814955	-1.085069	-1.368542
18.789395	-0.291366	-0.666321	-0.939781	-1.285766	-2.004987	-2.469647	-0.172369	-0.398557	-0.583355	-0.818597	-1.094128	-1.373476
18.809405	-0.287966	-0.667770	-0.941120	-1.296083	-2.009184	-2.485843	-0.174649	-0.402911	-0.581636	-0.821608	-1.096751	-1.377250
18.829415	-0.287300	-0.666080	-0.946705	-1.296430	-2.015100	-2.491952	-0.172798	-0.404461	-0.582031	-0.825931	-1.103999	-1.379146
18.849425	-0.283129	-0.673734	-0.950821	-1.297504	-2.018334	-2.495141	-0.167343	-0.401851	-0.584717	-0.822162	-1.096818	-1.385428
18.869435	-0.282371	-0.679116	-0.957452	-1.304508	-2.028392	-2.505217	-0.175780	-0.405599	-0.584643	-0.829575	-1.106085	-1.391889
18.889445	-0.286210	-0.676112	-0.957986	-1.305954	-2.038603	-2.507718	-0.181595	-0.408718	-0.584319	-0.828519	-1.113593	-1.397640
18.909455	-0.282850	-0.680015	-0.954020	-1.309136	-2.048504	-2.518219	-0.177161	-0.408183	-0.590938	-0.836870	-1.119226	-1.399900
18.929465	-0.291710	-0.677553	-0.963725	-1.308865	-2.047488	-2.523061	-0.178831	-0.414440	-0.592793	-0.838149	-1.118018	-1.406731
18.949475	-0.291003	-0.671324	-0.967386	-1.321118	-2.055444	-2.532190	-0.181129	-0.411493	-0.602291	-0.842278	-1.117423	-1.413659
18.969485	-0.288327	-0.678600	-0.964906	-1.321036	-2.054469	-2.535899	-0.178152	-0.406236	-0.596965	-0.841280	-1.126228	-1.413854
18.989495	-0.292910	-0.677432	-0.967517	-1.324644	-2.066935	-2.552531	-0.179064	-0.412073	-0.598789	-0.853210	-1.128448	-1.417167
19.009505	-0.291033	-0.684190	-0.970202	-1.332452	-2.069408	-2.555829	-0.177765	-0.421139	-0.600311	-0.855326	-1.132885	-1.422916
19.029515	-0.292397	-0.696927	-0.972889	-1.334930	-2.076590	-2.562533	-0.177161	-0.421075	-0.608509	-0.851130	-1.139311	-1.439004
19.049525	-0.296810	-0.693838	-0.967837	-1.335462	-2.081232	-2.565141	-0.180930	-0.419839	-0.610950	-0.858774	-1.146325	-1.437080
19.069535	-0.296719	-0.697138	-0.969788	-1.339921	-2.086581	-2.576155	-0.185071	-0.420218	-0.602974	-0.860695	-1.150765	-1.440884
19.089545	-0.301552	-0.690019	-0.977262	-1.343160	-2.087009	-2.586431	-0.187986	-0.420492	-0.604815	-0.858812	-1.150038	-1.451365
19.109555	-0.295003	-0.694833	-0.984206	-1.346041	-2.095870	-2.587707	-0.183012	-0.427128	-0.607862	-0.866897	-1.151828	-1.456196
19.129565	-0.297152	-0.700244	-0.989063	-1.352004	-2.096176	-2.588918	-0.184693	-0.424049	-0.614715	-0.873640	-1.162887	-1.453669
19.149575	-0.296380	-0.698533	-0.986049	-1.360035	-2.108058	-2.599049	-0.189535	-0.431565	-0.617922	-0.873771	-1.168814	-1.463909
19.169585	-0.299206	-0.699708	-0.985916	-1.353983	-2.116024	-2.607685	-0.180997	-0.425212	-0.615918	-0.880155	-1.168309	-1.475111
19.189595	-0.307010	-0.699808	-1.000267	-1.365856	-2.128106	-2.611602	-0.180973	-0.424046	-0.620447	-0.877129	-1.178560	-1.474301
19.209605	-0.304894	-0.702235	-1.001169	-1.363078	-2.136406	-2.621063	-0.185081	-0.430880	-0.624994	-0.879552	-1.182389	-1.479229
19.229615	-0.297229	-0.705058	-0.997111	-1.367794	-2.144708	-2.629512	-0.181102	-0.432702	-0.632041	-0.888835	-1.184438	-1.491598
19.249625	-0.303238	-0.705029	-1.002778	-1.372388	-2.149864	-2.639459	-0.184155	-0.432724	-0.630907	-0.887163	-1.184652	-1.496258
19.269635	-0.297423	-0.708500	-1.009209	-1.377667	-2.149348	-2.640447	-0.187922	-0.439553	-0.633206	-0.885266	-1.188224	-1.497296
19.289645	-0.295745	-0.706575	-1.014654	-1.383180	-2.156679	-2.647780	-0.190951	-0.436284	-0.632887	-0.897712	-1.192396	-1.497333
19.309655	-0.299865	-0.713702	-1.010916	-1.383762	-2.159919	-2.648824	-0.187231	-0.443692	-0.634020	-0.900932	-1.198543	-1.501961
19.329665	-0.303095	-0.714945	-1.007882	-1.384394	-2.166956	-2.653451	-0.187540	-0.448165	-0.639460	-0.894148	-1.206514	-1.504664
19.349675	-0.306439	-0.706505	-1.011363	-1.388844	-2.169872	-2.664582	-0.184568	-0.443117	-0.642775	-0.901841	-1.205803	-1.511888
19.369685	-0.306142	-0.714947	-1.013591	-1.399257	-2.178169	-2.676710	-0.188711	-0.446621	-0.637440	-0.912946	-1.217463	-1.520765
19.389695	-0.302704	-0.718242	-1.017819	-1.404367	-2.187629	-2.675158	-0.189280	-0.447434	-0.642983	-0.906727	-1.214268	-1.519748
19.409705	-0.307868	-0.727927	-1.020835	-1.408766	-2.187019	-2.681973	-0.194311	-0.446770	-0.641681	-0.911158	-1.214179	-1.530213
19.429715	-0.309368	-0.728304	-1.023080	-1.406938	-2.190697	-2.695073	-0.197013	-0.447153	-0.647669	-0.910316	-1.219104	-1.538596
19.449725	-0.307286	-0.729630	-1.030051	-1.410062	-2.199838	-2.695916	-0.193447	-0.448326	-0.646408	-0.910159	-1.223696	-1.540890
19.469735	-0.303479	-0.734542	-1.024083	-1.412387	-2.206707	-2.710829	-0.194441	-0.451506	-0.651412	-0.916029	-1.232641	-1.539850
19.489745	-0.308781	-0.728037	-1.035322	-1.421981	-2.221268	-2.707824	-0.189140	-0.453505	-0.651950	-0.923310	-1.240714	-1.542933
19.509755	-0.313617	-0.728151	-1.037672	-1.424673	-2.223023	-2.716060	-0.196697	-0.457740	-0.661502	-0.929447	-1.239104	-1.551891
19.529765	-0.305945	-0.736352	-1.040239	-1.428647	-2.228043	-2.718422	-0.201276	-0.457063	-0.652747	-0.930440	-1.239613	-1.558906
19.549775	-0.302185	-0.735921	-1.040709	-1.432233	-2.230651	-2.726369	-0.195268	-0.465162	-0.656663	-0.930824	-1.241531	-1.554611
19.569785	-0.310914	-0.737714	-1.033735	-1.435890	-2.241682	-2.738001	-0.199371	-0.463419	-0.664195	-0.929429	-1.247175	-1.560765
19.589795	-0.313180	-0.738223	-1.044305	-1.442455	-2.246975	-2.739199	-0.199444	-0.457401	-0.661329	-0.934859	-1.256218	-1.576323
19.609805	-0.315571	-0.739897	-1.042056	-1.446811	-2.246356	-2.747228	-0.197571	-0.456206	-0.663345	-0.938743	-1.258531	-1.574098
19.629815	-0.314333	-0.743876	-1.045258	-1.455708	-2.258089	-2.751436	-0.202455	-0.471118	-0.668970	-0.939973	-1.259783	-1.576036
19.649825	-0.305444	-0.744344	-1.050277	-1.452119	-2.260180	-2.759121	-0.192373	-0.473898	-0.668601	-0.942806	-1.266960	-1.580098
19.669835	-0.315686	-0.740917	-1.046185	-1.449737	-2.268874	-2.763567	-0.200512	-0.471107	-0.669790	-0.953528	-1.272097	-1.583595
19.689845	-0.320259	-0.750512	-1.048519	-1.446140	-2.267838	-2.778389	-0.197502	-0.471032	-0.669550	-0.945891	-1.279807	-1.590276
19.709855	-0.318841	-0.756637	-1.055707	-1.452919	-2.272605	-2.778452	-0.193404	-0.479805	-0.679689	-0.951189	-1.280293	-1.595577
19.729865	-0.326673	-0.759686	-1.051969	-1.456959	-2.277055	-2.788233	-0.196634	-0.474533	-0.676475	-0.954809	-1.286035	-1.602026
19.749875	-0.321340	-0.758009	-1.054857	-1.460105	-2.283620	-2.793565	-0.198875	-0.475604	-0.680462	-0.952756	-1.290538	-1.607845
19.769885	-0.316666	-0.759012	-1.060719	-1.470208	-2.293573	-2.803402	-0.198528	-0.480204	-0.680869	-0.954957	-1.296175	-1.621599
19.789895	-0.322449	-0.760580	-1.071307	-1.470590	-2.300230	-2.811220	-0.203066	-0.479390	-0.688156	-0.962002	-1.300603	-1.620998
19.809905	-0.323276	-0.760596	-1.074929	-1.475605	-2.301664	-2.812557	-0.201930	-0.474813	-0.691702	-0.960275	-1.304781	-1.623764
19.829915	-0.324327	-0.764127	-1.075525	-1.476216	-2.313311	-2.818845	-0.198315	-0.485438	-0.691571	-0.966570	-1.307084	-1.627525
19.849925	-0.320640	-0.756645	-1.078090	-1.479126	-2.318367	-2.820941	-0.205114	-0.478306	-0.692051	-0.973451	-1.314617	-1.635409
19.869935	-0.322090	-0.761275	-1.079638	-1.484395	-2.323011	-2.829462	-0.207168	-0.483730	-0.699661	-0.980524	-1.313220	-1.639208
19.889945	-0.318065	-0.767803	-1.085439	-1.489380	-2.325956	-2.834128	-0.207642	-0.488194	-0.699233	-0.981890	-1.317277	-1.639942
19.909955	-0.321923	-0.771382	-1.082012	-1.497927	-2.327926	-2.845585	-0.209453	-0.483092	-0.696548	-0.980961	-1.322750	-1.643265
19.929965	-0.323928	-0.775469	-1.084497	-1.509190	-2.334047	-2.851622	-0.204912	-0.484983	-0.692313	-0.984057	-1.327900	-1.641548
19.949975	-0.328092	-0.781831	-1.091405	-1.504833	-2.338892	-2.858477	-0.201207	-0.487025	-0.702003	-0.987124	-1.332879	-1.647099
19.969985	-0.325950	-0.776283	-1.090680	-1.503320	-2.352436	-2.866711	-0.206403	-0.493817	-0.701964	-0.989069	-1.334666	-1.655476
19.989995	-0.326666	-0.785006	-1.092813	-1.503393	-2.348638	-2.866654	-0.196545	-0.496402	-0.705651	-0.986420	-1.342283	-1.663654
20.010005	-0.327391	-0.789677	-1.092020	-1.509104	-2.356518	-2.867863	-0.203158	-0.494951	-0.713573	-0.991084	-1.349706	-1.664209
20.030015	-0.327217	-0.788863	-1.096559	-1.515327	-2.360018	-2.884009	-0.204022	-0.493687	-0.712505	-0.994233	-1.353128	-1.669225
20.050025	-0.325749	-0.788499	-1.100340	-1.517448	-2.365738	-2.888255	-0.208104	-0.493084	-0.711289	-0.994845	-1.350192	-1.674275
20.070035	-0.328022	-0.795244	-1.101586	-1.515108	-2.363985	-2.896699	-0.211909	-0.499467	-0.711988	-0.996298	-1.353463	-1.685763
20.090045	-0.327965	-0.792953	-1.102918	-1.521962	-2.372886	-2.901899	-0.212623	-0.501540	-0.708201	-1.004264	-1.354886	-1.690887
20.110055	-0.329966	-0.795289	-1.100649	-1.526027	-2.380154	-2.915565	-0.209432	-0.504542	-0.711077	-1.006771	-1.367760	-1.690317
20.130065	-0.327238	-0.793088	-1.108856	-1.539958	-2.386158	-2.920241	-0.207366	-0.496769	-0.727906	-1.004447	-1.361606	-1.692756
20.150075	-0.331603	-0.796718	-1.119653	-1.541308	-2.396890	-2.918906	-0.203546	-0.496766	-0.723117	-1.014725	-1.361329	-1.694546
20.170085	-0.331769	-0.792133	-1.126248	-1.540190	-2.395302	-2.919946	-0.201913	-0.507609	-0.728338	-1.018675	-1.365629	-1.702246
20.190095	-0.332010	-0.800166	-1.117056	-1.545780	-2.398336	-2.924059	-0.204913	-0.506376	-0.723253	-1.010622	-1.374063	-1.702198
20.210105	-0.335365	-0.801412	-1.120787	-1.543344	-2.404665	-2.932307	-0.204923	-0.510502	-0.724971	-1.016728	-1.381939	-1.704604
20.230115	-0.337399	-0.802552	-1.119893	-1.549831	-2.412044	-2.941558	-0.211180	-0.511659	-0.724060	-1.024116	-1.380398	-1.720842
20.250125	-0.343248	-0.796817	-1.118129	-1.550388	-2.419641	-2.949510	-0.216572	-0.514945	-0.721997	-1.024390	-1.387805	-1.718948
20.270135	-0.339037	-0.807548	-1.129247	-1.555166	-2.425932	-2.961002	-0.218405	-0.517379	-0.718390	-1.020451	-1.393761	-1.724721
20.290145	-0.343710	-0.810338	-1.130574	-1.559002	-2.439059	-2.962278	-0.213704	-0.512053	-0.725849	-1.022369	-1.398103	-1.738317
20.310155	-0.340191	-0.810509	-1.132816	-1.562470	-2.439435	-2.962664	-0.216438	-0.512942	-0.732115	-1.026028	-1.404129	-1.737129
20.330165	-0.335841	-0.806933	-1.133988	-1.564301	-2.439160	-2.977584	-0.213789	-0.506554	-0.735916	-1.035443	-1.403300	-1.740903
20.350175	-0.338533	-0.810290	-1.139989	-1.568495	-2.444934	-2.979944	-0.210707	-0.510706	-0.735242	-1.035275	-1.402498	-1.749025
20.370185	-0.338473	-0.804955	-1.141508	-1.568985	-2.452188	-2.984460	-0.212906	-0.512374	-0.738744	-1.032944	-1.405740	-1.749246
20.390195	-0.338029	-0.806487	-1.150842	-1.578457	-2.462337	-2.993946	-0.214282	-0.517867	-0.739399	-1.035675	-1.404342	-1.755314
20.410205	-0.348589	-0.815069	-1.148709	-1.581650	-2.459113	-3.001173	-0.225221	-0.517226	-0.746088	-1.043068	-1.412598	-1.759677
20.430215	-0.342133	-0.811734	-1.149405	-1.583257	-2.462050	-3.014308	-0.221429	-0.521593	-0.753551	-1.044012	-1.410832	-1.765070
20.450225	-0.349282	-0.814768	-1.156914	-1.585114	-2.461137	-3.016228	-0.215156	-0.518237	-0.752807	-1.048733	-1.421190	-1.772640
20.470235	-0.349162	-0.809639	-1.161575	-1.585997	-2.474428	-3.018433	-0.217431	-0.520571	-0.749362	-1.049579	-1.433167	-1.765122
20.490245	-0.350133	-0.813137	-1.162835	-1.584829	-2.487552	-3.030595	-0.221858	-0.526796	-0.750648	-1.058520	-1.431145	-1.774675
20.510255	-0.348628	-0.819974	-1.164059	-1.594147	-2.492373	-3.031869	-0.221643	-0.522694	-0.755500	-1.056328	-1.427706	-1.780169
20.530265	-0.344323	-0.818450	-1.163306	-1.605056	-2.497495	-3.041304	-0.219729	-0.524705	-0.757584	-1.050805	-1.439116	-1.780774
20.550275	-0.351816	-0.823672	-1.159752	-1.604041	-2.505445	-3.045729	-0.220031	-0.521303	-0.759859	-1.055932	-1.446395	-1.788843
20.570285	-0.345877	-0.827420	-1.168322	-1.608392	-2.513886	-3.055195	-0.217710	-0.527777	-0.758091	-1.066858	-1.450991	-1.791992
20.590295	-0.339834	-0.831539	-1.175618	-1.614597	-2.512544	-3.061838	-0.219588	-0.533359	-0.762598	-1.071762	-1.455659	-1.796408
20.610305	-0.343458	-0.831666	-1.173134	-1.622655	-2.513391	-3.068030	-0.220777	-0.532404	-0.766857	-1.067946	-1.457374	-1.795895
20.630315	-0.346593	-0.830680	-1.176567	-1.616992	-2.513894	-3.065040	-0.226199	-0.530927	-0.761687	-1.072614	-1.455001	-1.806318
20.650325	-0.343926	-0.833313	-1.176450	-1.621525	-2.520381	-3.074958	-0.220018	-0.535303	-0.771090	-1.079036	-1.461434	-1.810122
20.670335	-0.350577	-0.838919	-1.178029	-1.620687	-2.529947	-3.085466	-0.221507	-0.535665	-0.771066	-1.083623	-1.471104	-1.809810
20.690345	-0.355093	-0.839633	-1.177910	-1.623749	-2.540139	-3.087858	-0.220896	-0.536640	-0.765015	-1.083391	-1.476630	-1.816012
20.710355	-0.354069	-0.839014	-1.174811	-1.626275	-2.540189	-3.099132	-0.219267	-0.528408	-0.766137	-1.089511	-1.474334	-1.822416
20.730365	-0.359558	-0.839156	-1.185518	-1.634044	-2.549360	-3.106976	-0.215535	-0.534552	-0.771281	-1.084112	-1.475262	-1.826653
20.750375	-0.348383	-0.841578	-1.189210	-1.635804	-2.555465	-3.120595	-0.225239	-0.542745	-0.773228	-1.079918	-1.474251	-1.830482
20.770385	-0.349728	-0.842300	-1.196086	-1.640760	-2.555417	-3.123655	-0.232605	-0.542477	-0.782845	-1.083563	-1.487396	-1.838389
20.790395	-0.344807	-0.847308	-1.201497	-1.641207	-2.557232	-3.129205	-0.226400	-0.540181	-0.785609	-1.085848	-1.487539	-1.833175
20.810405	-0.353150	-0.843986	-1.198772	-1.649500	-2.572222	-3.132924	-0.224700	-0.547158	-0.783538	-1.091369	-1.490697	-1.836785
20.830415	-0.355348	-0.845346	-1.200341	-1.655412	-2.578203	-3.144492	-0.219090	-0.545403	-0.782492	-1.100145	-1.494605	-1.839291
20.850425	-0.352622	-0.845635	-1.200404	-1.653760	-2.578325	-3.139644	-0.223118	-0.545589	-0.783032	-1.095603	-1.502555	-1.846630
20.870435	-0.359636	-0.851661	-1.209543	-1.658426	-2.586504	-3.144172	-0.225032	-0.550771	-0.791382	-1.099736	-1.507944	-1.851339
20.890445	-0.361705	-0.856326	-1.212658	-1.669124	-2.592661	-3.157810	-0.224724	-0.546812	-0.792063	-1.099523	-1.505583	-1.867173
20.910455	-0.359414	-0.862467	-1.212178	-1.669384	-2.600922	-3.174295	-0.226060	-0.548068	-0.794590	-1.107211	-1.509751	-1.863986
20.930465	-0.359300	-0.865295	-1.213907	-1.668275	-2.600811	-3.182041	-0.225300	-0.556743	-0.794616	-1.107804	-1.509207	-1.871024
20.950475	-0.365343	-0.867333	-1.217630	-1.679160	-2.603001	-3.186482	-0.227815	-0.554338	-0.801568	-1.109611	-1.517626	-1.873152
20.970485	-0.365327	-0.864171	-1.217891	-1.681348	-2.611324	-3.189778	-0.229344	-0.558976	-0.796080	-1.107017	-1.521986	-1.874737
20.990495	-0.364282	-0.867577	-1.225023	-1.685698	-2.620350	-3.197930	-0.229082	-0.551317	-0.788304	-1.112032	-1.527790	-1.879389
21.010505	-0.362665	-0.864621	-1.231478	-1.684797	-2.619982	-3.208426	-0.232718	-0.557072	-0.797842	-1.118145	-1.532475	-1.880602
21.030515	-0.362825	-0.871283	-1.223707	-1.687274	-2.623543	-3.211525	-0.224720	-0.557247	-0.800764	-1.117952	-1.525897	-1.890006
21.050525	-0.367062	-0.867296	-1.226468	-1.682867	-2.635366	-3.216548	-0.230215	-0.559334	-0.803820	-1.124183	-1.530440	-1.888504
21.070535	-0.369148	-0.866982	-1.234526	-1.694943	-2.641459	-3.228816	-0.227798	-0.562564	-0.802284	-1.126858	-1.542917	-1.895471
21.090545	-0.355556	-0.877806	-1.236761	-1.692805	-2.647832	-3.240368	-0.229554	-0.560321	-0.804625	-1.122399	-1.546548	-1.900300
21.110555	-0.363670	-0.881450	-1.245167	-1.702150	-2.656850	-3.247829	-0.231871	-0.564581	-0.812324	-1.131700	-1.541092	-1.903180
21.130565	-0.367501	-0.877103	-1.249334	-1.705213	-2.658891	-3.242651	-0.234501	-0.566040	-0.812096	-1.133221	-1.546994	-1.904497
21.150575	-0.365024	-0.877255	-1.247903	-1.703187	-2.660006	-3.252386	-0.237707	-0.563023	-0.814982	-1.131339	-1.547830	-1.911273
21.170585	-0.363622	-0.876574	-1.243904	-1.707392	-2.668081	-3.256053	-0.238370	-0.568846	-0.819298	-1.137271	-1.557805	-1.915229
21.190595	-0.368392	-0.888082	-1.245369	-1.702734	-2.674684	-3.267583	-0.231162	-0.571924	-0.826260	-1.132606	-1.561497	-1.917675
21.210605	-0.370715	-0.883470	-1.252108	-1.709256	-2.672748	-3.276409	-0.234281	-0.566769	-0.818706	-1.139925	-1.563628	-1.913354
21.230615	-0.372901	-0.880669	-1.257194	-1.716074	-2.673806	-3.286093	-0.236880	-0.571734	-0.820991	-1.147527	-1.570970	-1.923375
21.250625	-0.371805	-0.881889	-1.257340	-1.724408	-2.681276	-3.289586	-0.227064	-0.571157	-0.823027	-1.149150	-1.574723	-1.926483
21.270635	-0.368073	-0.887477	-1.257262	-1.728487	-2.689807	-3.288520	-0.228322	-0.575513	-0.821942	-1.150910	-1.580248	-1.932527
21.290645	-0.370583	-0.889826	-1.261196	-1.727310	-2.694393	-3.295023	-0.234666	-0.569914	-0.831871	-1.147659	-1.577819	-1.935145
21.310655	-0.372028	-0.890942	-1.265062	-1.719736	-2.704547	-3.296713	-0.238574	-0.578931	-0.832766	-1.149606	-1.574848	-1.944150
21.330665	-0.373636	-0.882558	-1.257496	-1.723673	-2.707619	-3.311782	-0.235482	-0.574022	-0.826884	-1.151309	-1.581969	-1.953527
21.350675	-0.374604	-0.893602	-1.261531	-1.735646	-2.711765	-3.315682	-0.239751	-0.576594	-0.827501	-1.152054	-1.585760	-1.951218
21.370685	-0.371839	-0.891043	-1.256598	-1.736893	-2.718715	-3.327955	-0.243407	-0.578386	-0.837200	-1.159635	-1.585635	-1.949078
21.390695	-0.371655	-0.890205	-1.267662	-1.742721	-2.720555	-3.323780	-0.234034	-0.576731	-0.832505	-1.163592	-1.591263	-1.957826
21.410705	-0.366829	-0.894827	-1.264484	-1.744314	-2.724323	-3.333673	-0.235783	-0.572010	-0.832230	-1.164032	-1.597256	-1.960499
21.430715	-0.372944	-0.892499	-1.272007	-1.749849	-2.734052	-3.334943	-0.239864	-0.581032	-0.838280	-1.162379	-1.602982	-1.961164
21.450725	-0.372974	-0.897953	-1.271679	-1.754276	-2.738530	-3.348599	-0.243063	-0.577198	-0.850082	-1.166775	-1.603012	-1.965434
21.470735	-0.373102	-0.900232	-1.271935	-1.757778	-2.743848	-3.355927	-0.236080	-0.580252	-0.838681	-1.174655	-1.604263	-1.967889
21.490745	-0.377130	-0.897546	-1.269424	-1.762510	-2.744389	-3.357273	-0.235930	-0.585374	-0.841363	-1.171917	-1.609563	-1.969545
21.510755	-0.363254	-0.894973	-1.275007	-1.762812	-2.754004	-3.364200	-0.239519	-0.591831	-0.842470	-1.174284	-1.610534	-1.980273
21.530765	-0.370285	-0.894313	-1.275685	-1.766309	-2.752760	-3.371727	-0.238783	-0.593871	-0.843994	-1.173965	-1.623358	-1.989038
21.550775	-0.372070	-0.898698	-1.275259	-1.764616	-2.767603	-3.380528	-0.239951	-0.590874	-0.846081	-1.179872	-1.619303	-1.991401
21.570785	-0.370434	-0.896180	-1.272437	-1.764435	-2.770577	-3.380052	-0.245338	-0.593654	-0.848774	-1.184532	-1.622529	-1.990594
21.590795	-0.381711	-0.899343	-1.280579	-1.769987	-2.777873	-3.392115	-0.243335	-0.587484	-0.853056	-1.180245	-1.626915	-1.996883
21.610805	-0.378261	-0.898257	-1.286747	-1.779675	-2.770224	-3.406968	-0.237399	-0.594313	-0.860092	-1.174690	-1.627703	-1.997867
21.630815	-0.375390	-0.906293	-1.286377	-1.780663	-2.779510	-3.412224	-0.237472	-0.591549	-0.858396	-1.182253	-1.630076	-1.999860
21.650825	-0.381234	-0.905884	-1.297286	-1.785739	-2.778469	-3.412860	-0.239854	-0.588471	-0.860082	-1.187396	-1.635786	-2.003995
21.670835	-0.379749	-0.906286	-1.296778	-1.788808	-2.784637	-3.421460	-0.245438	-0.589519	-0.855877	-1.191561	-1.634922	-2.014352
21.690845	-0.372242	-0.902695	-1.298972	-1.791969	-2.793070	-3.429314	-0.241831	-0.590462	-0.858071	-1.191084	-1.640582	-2.019698
21.710855	-0.372456	-0.896993	-1.290565	-1.795027	-2.795915	-3.433858	-0.241684	-0.586886	-0.863752	-1.191191	-1.643579	-2.022777
21.730865	-0.380073	-0.900163	-1.295708	-1.794981	-2.806317	-3.440914	-0.236394	-0.600370	-0.867082	-1.191854	-1.646121	-2.025673
21.750875	-0.375147	-0.904228	-1.298338	-1.801436	-2.809167	-3.440172	-0.239283	-0.597634	-0.860402	-1.193358	-1.651945	-2.025348
21.770885	-0.374789	-0.905688	-1.297992	-1.816138	-2.813346	-3.451994	-0.236545	-0.596323	-0.865235	-1.205199	-1.655948	-2.026192
21.790895	-0.378354	-0.908473	-1.290144	-1.813966	-2.818882	-3.464754	-0.246400	-0.589067	-0.861529	-1.200156	-1.649698	-2.033372
21.810905	-0.382021	-0.909174	-1.298982	-1.808364	-2.819418	-3.472629	-0.243474	-0.601855	-0.861009	-1.203743	-1.659252	-2.035191
21.830915	-0.393703	-0.913604	-1.309620	-1.812884	-2.818733	-3.474310	-0.253099	-0.606197	-0.867744	-1.200120	-1.668865	-2.042813
21.850925	-0.385357	-0.917916	-1.311291	-1.815371	-2.825045	-3.481275	-0.247712	-0.606470	-0.875394	-1.202254	-1.669628	-2.044848
21.870935	-0.385058	-0.913454	-1.312522	-1.817525	-2.839421	-3.480909	-0.249222	-0.599832	-0.877048	-1.206914	-1.669221	-2.053118
21.890945	-0.387779	-0.919151	-1.313969	-1.817691	-2.834762	-3.496964	-0.239335	-0.602536	-0.874910	-1.216151	-1.671649	-2.056020
21.910955	-0.388298	-0.922858	-1.319441	-1.830405	-2.844910	-3.501596	-0.242016	-0.599668	-0.874524	-1.213491	-1.678108	-2.058256
21.930965	-0.388215	-0.924227	-1.314771	-1.828779	-2.849603	-3.502310	-0.242505	-0.605522	-0.875134	-1.209572	-1.679296	-2.053895
21.950975	-0.383315	-0.919862	-1.308867	-1.829680	-2.857656	-3.510445	-0.246476	-0.605152	-0.877363	-1.212833	-1.691114	-2.062495
21.970985	-0.386532	-0.917777	-1.311965	-1.827805	-2.863734	-3.513648	-0.250294	-0.601878	-0.881175	-1.222676	-1.690745	-2.071537
21.990995	-0.387402	-0.922107	-1.332119	-1.834986	-2.863830	-3.522034	-0.249883	-0.603812	-0.877369	-1.222896	-1.688110	-2.074585
22.011006	-0.390717	-0.923578	-1.327226	-1.835846	-2.882303	-3.527429	-0.250833	-0.595799	-0.877385	-1.227897	-1.694744	-2.075395
22.031016	-0.387969	-0.926153	-1.323631	-1.835272	-2.879775	-3.536686	-0.248951	-0.602197	-0.883111	-1.221025	-1.695811	-2.091870
22.051026	-0.387242	-0.924051	-1.329551	-1.838362	-2.881247	-3.544028	-0.250160	-0.605745	-0.883058	-1.224298	-1.699912	-2.097128
22.071036	-0.391102	-0.930186	-1.327123	-1.840769	-2.891210	-3.549339	-0.245875	-0.600881	-0.888899	-1.223715	-1.702991	-2.095213
22.091046	-0.386395	-0.930223	-1.327824	-1.843648	-2.892824	-3.558732	-0.246671	-0.604144	-0.892221	-1.230059	-1.705852	-2.089923
22.111056	-0.391287	-0.927585	-1.333627	-1.854498	-2.902464	-3.570000	-0.248231	-0.613832	-0.895296	-1.237884	-1.710446	-2.090597
22.131066	-0.385941	-0.926192	-1.333709	-1.850565	-2.897622	-3.576618	-0.251038	-0.615776	-0.899120	-1.233242	-1.717587	-2.100276
22.151076	-0.386770	-0.927020	-1.335904	-1.856008	-2.899226	-3.583506	-0.248692	-0.616117	-0.901688	-1.238557	-1.718748	-2.106554
22.171086	-0.381229	-0.929980	-1.342868	-1.861826	-2.910819	-3.587842	-0.246562	-0.616429	-0.889948	-1.239860	-1.714491	-2.103363
22.191096	-0.387172	-0.936493	-1.343584	-1.860079	-2.915036	-3.595789	-0.247228	-0.614800	-0.888536	-1.245908	-1.710790	-2.106437
22.211106	-0.385568	-0.940290	-1.341512	-1.863384	-2.913490	-3.595704	-0.250114	-0.615509	-0.896223	-1.248682	-1.720493	-2.116590
22.231116	-0.386154	-0.944320	-1.344162	-1.864281	-2.918783	-3.608000	-0.254804	-0.620324	-0.896076	-1.247062	-1.727884	-2.118169
22.251126	-0.392341	-0.937549	-1.338218	-1.865893	-2.927797	-3.610022	-0.257053	-0.618624	-0.900545	-1.249161	-1.726723	-2.116001
22.271136	-0.384910	-0.934774	-1.348407	-1.866340	-2.925679	-3.613487	-0.245472	-0.622777	-0.901442	-1.248408	-1.729788	-2.126670
22.291146	-0.392857	-0.932032	-1.342671	-1.873511	-2.932465	-3.624802	-0.243651	-0.620433	-0.901612	-1.254155	-1.739949	-2.130261
22.311156	-0.392745	-0.941825	-1.342572	-1.879287	-2.948077	-3.636270	-0.244569	-0.619970	-0.911234	-1.262484	-1.732875	-2.124225
22.331166	-0.392907	-0.936763	-1.348665	-1.875709	-2.945349	-3.634369	-0.255299	-0.614365	-0.902803	-1.257589	-1.736197	-2.127147
22.351176	-0.383953	-0.946549	-1.346777	-1.880029	-2.949354	-3.638780	-0.252189	-0.618313	-0.907620	-1.256829	-1.745761	-2.130745
22.371186	-0.385436	-0.943912	-1.356589	-1.886201	-2.951464	-3.640041	-0.255124	-0.624362	-0.910387	-1.254436	-1.753805	-2.138290
22.391196	-0.392455	-0.935187	-1.372969	-1.883370	-2.957396	-3.657073	-0.257169	-0.620016	-0.913455	-1.262140	-1.739967	-2.143053
22.411206	-0.388508	-0.940650	-1.364543	-1.888368	-2.969612	-3.659619	-0.256985	-0.631443	-0.912544	-1.267431	-1.747733	-2.146122
22.431216	-0.389093	-0.939587	-1.364153	-1.897687	-2.974797	-3.669007	-0.264875	-0.629111	-0.919227	-1.261419	-1.752389	-2.151530
22.451226	-0.391000	-0.937795	-1.364337	-1.897795	-2.975658	-3.673397	-0.265595	-0.625530	-0.905774	-1.260504	-1.756392	-2.155061
22.471236	-0.390614	-0.948087	-1.368254	-1.898312	-2.974766	-3.679636	-0.256104	-0.624675	-0.906686	-1.259714	-1.759852	-2.157367
22.491246	-0.388276	-0.941142	-1.371324	-1.901158	-2.981190	-3.681686	-0.253516	-0.628831	-0.907074	-1.264253	-1.768040	-2.158542
22.511256	-0.392787	-0.944110	-1.378500	-1.903063	-2.987750	-3.687947	-0.254569	-0.634156	-0.913161	-1.270192	-1.771079	-2.161947
22.531266	-0.397616	-0.947165	-1.379691	-1.906479	-2.988782	-3.694261	-0.251758	-0.627971	-0.915150	-1.272058	-1.769513	-2.170528
22.551276	-0.393727	-0.942997	-1.377069	-1.901681	-2.986923	-3.702417	-0.250054	-0.625783	-0.923475	-1.275622	-1.772191	-2.176493
22.571286	-0.390585	-0.955534	-1.368398	-1.908059	-2.996697	-3.711931	-0.256289	-0.631262	-0.921031	-1.274659	-1.776689	-2.179141
22.591296	-0.389270	-0.950178	-1.371424	-1.910788	-3.004911	-3.721325	-0.254824	-0.630472	-0.921185	-1.277560	-1.783027	-2.181035
22.611306	-0.391067	-0.951700	-1.373210	-1.917415	-3.006959	-3.723755	-0.261283	-0.631907	-0.922641	-1.278804	-1.781147	-2.183713
22.631316	-0.384464	-0.949030	-1.362525	-1.920310	-3.007522	-3.731218	-0.261390	-0.631642	-0.927292	-1.280641	-1.786150	-2.178704
22.651326	-0.389523	-0.943761	-1.368283	-1.914850	-3.010095	-3.733124	-0.253704	-0.628920	-0.924678	-1.275508	-1.793249	-2.191754
22.671336	-0.394012	-0.945042	-1.367836	-1.922656	-3.012446	-3.735780	-0.260095	-0.631080	-0.931149	-1.273555	-1.790394	-2.198760
22.691346	-0.393059	-0.950854	-1.368957	-1.924321	-3.023107	-3.747114	-0.256469	-0.633201	-0.931852	-1.278155	-1.796236	-2.192698
22.711356	-0.391344	-0.949279	-1.372026	-1.924213	-3.027917	-3.755653	-0.260307	-0.635235	-0.933371	-1.284708	-1.788928	-2.200373
22.731366	-0.396204	-0.959930	-1.375551	-1.934415	-3.033280	-3.755358	-0.258411	-0.638472	-0.926558	-1.282661	-1.794689	-2.208301
22.751376	-0.398755	-0.958127	-1.380457	-1.937127	-3.022755	-3.763826	-0.257363	-0.639415	-0.926730	-1.282747	-1.796967	-2.205771
22.771386	-0.398694	-0.958842	-1.374408	-1.935767	-3.031934	-3.756984	-0.259490	-0.638663	-0.930061	-1.280019	-1.806751	-2.208764
22.791396	-0.394596	-0.959547	-1.374242	-1.943445	-3.039588	-3.764917	-0.259718	-0.634558	-0.925246	-1.282554	-1.811834	-2.208458
22.811406	-0.398945	-0.963033	-1.377816	-1.942708	-3.051643	-3.774952	-0.263851	-0.638661	-0.924221	-1.290041	-1.814714	-2.213163
22.831416	-0.395790	-0.959552	-1.378053	-1.946892	-3.054567	-3.777127	-0.263049	-0.639757	-0.936542	-1.296095	-1.814464	-2.210370
22.851426	-0.393641	-0.959613	-1.378545	-1.938174	-3.056207	-3.779908	-0.265272	-0.639202	-0.933304	-1.296567	-1.816593	-2.223153
22.871436	-0.401523	-0.952840	-1.386092	-1.937894	-3.048991	-3.788299	-0.258004	-0.644052	-0.935675	-1.299727	-1.821035	-2.211478
22.891446	-0.398516	-0.958776	-1.383589	-1.943535	-3.050754	-3.794443	-0.261573	-0.643927	-0.938229	-1.307527	-1.819448	-2.216797
22.911456	-0.398781	-0.959300	-1.385704	-1.950716	-3.056727	-3.805343	-0.259313	-0.643626	-0.938841	-1.304505	-1.816639	-2.228213
22.931466	-0.397707	-0.958251	-1.391318	-1.952965	-3.070765	-3.806368	-0.253586	-0.644492	-0.941186	-1.306523	-1.815758	-2.235058
22.951476	-0.400201	-0.951340	-1.388494	-1.956086	-3.069948	-3.813458	-0.259761	-0.647783	-0.948904	-1.302695	-1.825976	-2.236942
22.971486	-0.397622	-0.961620	-1.395084	-1.961530	-3.072121	-3.809552	-0.261903	-0.645517	-0.944236	-1.302395	-1.823524	-2.231036
22.991496	-0.397153	-0.961560	-1.397476	-1.959848	-3.081747	-3.810986	-0.265182	-0.644710	-0.946523	-1.300447	-1.826221	-2.243777
23.011506	-0.403380	-0.960172	-1.400591	-1.965494	-3.079878	-3.820840	-0.267098	-0.642582	-0.945926	-1.310416	-1.829932	-2.250847
23.031516	-0.403407	-0.962902	-1.397878	-1.969887	-3.086099	-3.830121	-0.262187	-0.649902	-0.942609	-1.313601	-1.840339	-2.245873
23.051526	-0.400973	-0.967049	-1.396218	-1.966267	-3.087795	-3.838196	-0.262046	-0.652812	-0.944415	-1.317058	-1.839512	-2.239493
23.071536	-0.404893	-0.962988	-1.399755	-1.970194	-3.093200	-3.835306	-0.261303	-0.646385	-0.945647	-1.316180	-1.838928	-2.255239
23.091546	-0.408076	-0.960482	-1.407120	-1.974173	-3.090529	-3.852068	-0.260686	-0.649800	-0.947864	-1.311366	-1.839169	-2.262270
23.111556	-0.404810	-0.976755	-1.411406	-1.973427	-3.092816	-3.859410	-0.264347	-0.647702	-0.951288	-1.310467	-1.846482	-2.261506
23.131566	-0.401490	-0.969407	-1.414109	-1.975059	-3.102195	-3.853371	-0.262417	-0.649327	-0.952306	-1.320259	-1.855657	-2.261422
23.151576	-0.400992	-0.967651	-1.421299	-1.981450	-3.104797	-3.858977	-0.260082	-0.651342	-0.955695	-1.325486	-1.852728	-2.264159
23.171586	-0.404423	-0.970691	-1.418856	-1.984056	-3.105037	-3.863281	-0.260045	-0.651615	-0.953809	-1.320639	-1.853659	-2.266548
23.191596	-0.402958	-0.963424	-1.416756	-1.977030	-3.112236	-3.872457	-0.270395	-0.647307	-0.952123	-1.321552	-1.856372	-2.268149
23.211606	-0.401466	-0.964959	-1.420915	-1.984253	-3.110247	-3.880997	-0.273764	-0.657548	-0.961819	-1.323892	-1.861555	-2.276412
23.231616	-0.410007	-0.970117	-1.410784	-1.976630	-3.121486	-3.883504	-0.268342	-0.657579	-0.952407	-1.330651	-1.859001	-2.281252
23.251626	-0.406036	-0.971911	-1.420069	-1.981963	-3.122987	-3.891241	-0.263471	-0.654235	-0.951956	-1.332154	-1.860916	-2.285283
23.271636	-0.408507	-0.982808	-1.423911	-1.989403	-3.130702	-3.902529	-0.271434	-0.654265	-0.957923	-1.332110	-1.867275	-2.284256
23.291646	-0.407285	-0.964846	-1.415635	-1.991018	-3.134704	-3.905996	-0.269096	-0.647801	-0.965823	-1.320431	-1.875322	-2.283326
23.311656	-0.407419	-0.971138	-1.425907	-1.995805	-3.133878	-3.907209	-0.269038	-0.647269	-0.958161	-1.330640	-1.868831	-2.290697
23.331666	-0.406645	-0.966751	-1.424638	-1.997222	-3.138777	-3.914230	-0.270320	-0.653174	-0.959615	-1.337657	-1.875102	-2.288719
23.351676	-0.405456	-0.974529	-1.424304	-1.994440	-3.138822	-3.914023	-0.267240	-0.653778	-0.963580	-1.335406	-1.878448	-2.294692
23.371686	-0.402874	-0.976751	-1.420812	-1.996744	-3.133088	-3.917039	-0.264200	-0.657477	-0.959048	-1.338452	-1.871107	-2.296970
23.391696	-0.405064	-0.980056	-1.420810	-1.998253	-3.142016	-3.931166	-0.269012	-0.661250	-0.960685	-1.334841	-1.877983	-2.303938
23.411706	-0.410687	-0.968865	-1.424059	-2.001398	-3.149218	-3.936268	-0.269357	-0.663070	-0.964704	-1.341669	-1.883626	-2.311538
23.431716	-0.401545	-0.977150	-1.418835	-2.008035	-3.143550	-3.932301	-0.266586	-0.654355	-0.966364	-1.344736	-1.890160	-2.309820
23.451726	-0.396936	-0.974502	-1.424651	-2.007199	-3.146044	-3.936562	-0.267328	-0.658641	-0.959745	-1.339019	-1.891702	-2.310398
23.471736	-0.393298	-0.978776	-1.423912	-2.006746	-3.156671	-3.936534	-0.267307	-0.651997	-0.964501	-1.350599	-1.889951	-2.319793
23.491746	-0.396080	-0.978088	-1.429826	-2.016787	-3.159022	-3.947293	-0.261011	-0.650540	-0.965510	-1.345965	-1.890127	-2.322893
23.511756	-0.393892	-0.979637	-1.431915	-2.015928	-3.156624	-3.954702	-0.267494	-0.660205	-0.969039	-1.345050	-1.899781	-2.318570
23.531766	-0.399517	-0.982530	-1.429062	-2.017637	-3.166813	-3.957936	-0.269447	-0.660253	-0.969457	-1.347856	-1.900521	-2.322862
23.551776	-0.396171	-0.976663	-1.428284	-2.019666	-3.165189	-3.966729	-0.266513	-0.661692	-0.965630	-1.351762	-1.894348	-2.321668
23.571786	-0.393966	-0.981420	-1.431997	-2.025772	-3.169096	-3.964420	-0.273420	-0.657218	-0.965559	-1.351699	-1.905096	-2.318856
23.591796	-0.390207	-0.976195	-1.419894	-2.022604	-3.168814	-3.967969	-0.268373	-0.656306	-0.971510	-1.345258	-1.905419	-2.330262
23.611806	-0.397014	-0.981987	-1.431115	-2.027737	-3.173480	-3.973002	-0.272577	-0.660106	-0.978395	-1.344974	-1.906665	-2.333943
23.631816	-0.397130	-0.986817	-1.427243	-2.023506	-3.174564	-3.978330	-0.266403	-0.653271	-0.974726	-1.353454	-1.908045	-2.336902
23.651826	-0.395287	-0.982689	-1.427326	-2.028411	-3.173614	-3.974328	-0.266540	-0.659277	-0.980600	-1.350992	-1.905015	-2.339924
23.671836	-0.398387	-0.979502	-1.433659	-2.024659	-3.169981	-3.981541	-0.270001	-0.666667	-0.978010	-1.349714	-1.905027	-2.335561
23.691846	-0.398158	-0.981310	-1.433644	-2.027553	-3.178064	-3.990902	-0.266840	-0.659631	-0.972395	-1.354907	-1.907144	-2.347181
23.711856	-0.395761	-0.981614	-1.437592	-2.033983	-3.185764	-4.002917	-0.267319	-0.659798	-0.981352	-1.354249	-1.914709	-2.349945
23.731866	-0.397710	-0.983278	-1.430927	-2.029792	-3.191632	-4.003176	-0.262703	-0.666679	-0.980905	-1.351122	-1.914090	-2.354724
23.751876	-0.395987	-0.989031	-1.434038	-2.034453	-3.201154	-3.991449	-0.271502	-0.663637	-0.980886	-1.358415	-1.916164	-2.348583
23.771886	-0.399375	-0.981807	-1.427990	-2.045249	-3.200284	-4.005599	-0.269213	-0.664968	-0.983721	-1.353679	-1.921201	-2.351544
23.791896	-0.391280	-0.974163	-1.428490	-2.039705	-3.197906	-4.010659	-0.268395	-0.663229	-0.981333	-1.356214	-1.928621	-2.359584
23.811906	-0.388143	-0.980731	-1.433912	-2.040034	-3.198955	-4.014883	-0.272087	-0.661191	-0.979294	-1.364057	-1.931215	-2.362284
23.831916	-0.390245	-0.985627	-1.432662	-2.032787	-3.201979	-4.021627	-0.274304	-0.667861	-0.977034	-1.365771	-1.930343	-2.361012
23.851926	-0.392829	-0.980983	-1.433956	-2.047290	-3.205221	-4.018269	-0.267706	-0.664796	-0.984785	-1.371468	-1.934408	-2.363931
23.871936	-0.397771	-0.986244	-1.433339	-2.052933	-3.208137	-4.021322	-0.265419	-0.670649	-0.986629	-1.367777	-1.939174	-2.365047
23.891946	-0.389871	-0.990592	-1.439501	-2.055590	-3.204521	-4.020368	-0.276826	-0.666556	-0.992359	-1.375294	-1.930870	-2.362694
23.911956	-0.392145	-0.977736	-1.434654	-2.058080	-3.204632	-4.025944	-0.274649	-0.659688	-0.987984	-1.378411	-1.931194	-2.369265
23.931966	-0.400764	-0.981238	-1.435065	-2.060281	-3.216213	-4.039542	-0.270267	-0.665765	-0.984474	-1.372137	-1.942395	-2.371041
23.951976	-0.396799	-0.983178	-1.438574	-2.059193	-3.221814	-4.038136	-0.266736	-0.658373	-0.988305	-1.376161	-1.942328	-2.371121
23.971986	-0.402796	-0.983281	-1.437388	-2.052200	-3.227311	-4.043797	-0.275933	-0.665908	-0.986079	-1.370825	-1.942077	-2.376150
23.991996	-0.391620	-0.983841	-1.439615	-2.053222	-3.221423	-4.049384	-0.270345	-0.661138	-0.983758	-1.372953	-1.941807	-2.384880
24.012006	-0.393899	-0.986956	-1.435255	-2.056048	-3.221934	-4.059444	-0.270306	-0.663605	-0.987932	-1.376677	-1.945670	-2.386060
24.032016	-0.397720	-0.982722	-1.439056	-2.056710	-3.232337	-4.057927	-0.267903	-0.668685	-0.989936	-1.368313	-1.950547	-2.383341
24.052026	-0.399002	-0.984084	-1.440068	-2.048771	-3.227939	-4.060247	-0.271940	-0.670621	-0.996591	-1.376084	-1.949308	-2.387708
24.072036	-0.397278	-0.982015	-1.433345	-2.053503	-3.218626	-4.051668	-0.272320	-0.671184	-0.996853	-1.375581	-1.944592	-2.384656
24.092046	-0.392698	-0.985164	-1.437607	-2.053424	-3.231092	-4.059566	-0.274200	-0.671810	-0.998150	-1.382079	-1.955374	-2.388906
24.112056	-0.388039	-0.979319	-1.440397	-2.048347	-3.226025	-4.073004	-0.278565	-0.665419	-0.994866	-1.383672	-1.957601	-2.394237
24.132066	-0.394161	-0.979607	-1.443550	-2.054092	-3.219241	-4.085355	-0.279354	-0.670112	-0.994805	-1.381305	-1.964943	-2.404123
24.152076	-0.393770	-0.976747	-1.441165	-2.053288	-3.223475	-4.080192	-0.271523	-0.669918	-0.989831	-1.379936	-1.962983	-2.398650
24.172086	-0.391602	-0.981843	-1.443445	-2.051638	-3.231191	-4.077154	-0.269207	-0.666517	-0.993291	-1.375103	-1.961133	-2.397527
24.192096	-0.389905	-0.984278	-1.432888	-2.054663	-3.225135	-4.076244	-0.273998	-0.667685	-1.001918	-1.375754	-1.964447	-2.402080
24.212106	-0.395157	-0.984409	-1.441836	-2.057235	-3.234320	-4.086458	-0.274495	-0.662929	-0.998143	-1.373435	-1.961014	-2.400657
24.232116	-0.396767	-0.980766	-1.443397	-2.053384	-3.238056	-4.079985	-0.278266	-0.664409	-0.997530	-1.380378	-1.961915	-2.406967
24.252126	-0.393267	-0.981673	-1.445160	-2.064358	-3.234114	-4.083370	-0.282054	-0.665251	-1.001169	-1.378577	-1.966793	-2.407841
24.272136	-0.399608	-0.984522	-1.444325	-2.060997	-3.234646	-4.089740	-0.276330	-0.669324	-1.004020	-1.383948	-1.968453	-2.408922
24.292146	-0.390775	-0.977260	-1.440113	-2.057888	-3.233510	-4.096604	-0.274331	-0.673996	-0.997504	-1.390469	-1.966513	-2.415881
24.312156	-0.390607	-0.980316	-1.436704	-2.059349	-3.240329	-4.097474	-0.269408	-0.669342	-1.000043	-1.385613	-1.972926	-2.417588
24.332166	-0.383912	-0.977803	-1.439743	-2.061233	-3.239145	-4.109407	-0.272679	-0.675939	-1.002757	-1.387752	-1.971441	-2.421970
24.352176	-0.394461	-0.975493	-1.446816	-2.059381	-3.243961	-4.101995	-0.273700	-0.677024	-1.008900	-1.385622	-1.977761	-2.424269
24.372186	-0.392126	-0.974887	-1.441028	-2.058849	-3.243241	-4.109192	-0.266988	-0.674539	-0.998020	-1.386465	-1.977161	-2.421722
24.392196	-0.390923	-0.977461	-1.438643	-2.051795	-3.246720	-4.110334	-0.275295	-0.676956	-0.998324	-1.387716	-1.978165	-2.419715
24.412206	-0.390034	-0.981120	-1.447081	-2.056239	-3.252255	-4.119652	-0.274642	-0.666504	-1.008017	-1.393727	-1.976573	-2.425458
24.432216	-0.386074	-0.985896	-1.442740	-2.058734	-3.259200	-4.117104	-0.274225	-0.672630	-1.008911	-1.390793	-1.982691	-2.427257
24.452226	-0.387659	-0.980088	-1.447173	-2.060850	-3.256638	-4.115346	-0.267204	-0.673465	-0.997282	-1.385194	-1.977207	-2.431405
24.472236	-0.391721	-0.982634	-1.450388	-2.065708	-3.255976	-4.120600	-0.267529	-0.674224	-1.000296	-1.392034	-1.983561	-2.425591
24.492246	-0.393175	-0.983628	-1.446249	-2.062703	-3.255654	-4.124950	-0.273306	-0.670076	-1.002497	-1.395718	-1.987870	-2.435949
24.512256	-0.392795	-0.986145	-1.441461	-2.076725	-3.256541	-4.123248	-0.277798	-0.669188	-1.000055	-1.395227	-1.988485	-2.437728
24.532266	-0.400780	-0.972777	-1.451355	-2.070653	-3.262214	-4.127223	-0.271064	-0.671158	-1.006161	-1.399334	-1.987219	-2.438581
24.552276	-0.395833	-0.979260	-1.450069	-2.066747	-3.262938	-4.137464	-0.272194	-0.675641	-1.014706	-1.396084	-1.990395	-2.449061
24.572286	-0.389223	-0.983750	-1.444308	-2.066386	-3.259598	-4.135980	-0.274201	-0.675693	-1.020906	-1.395371	-1.990693	-2.443587
24.592296	-0.391058	-0.979189	-1.446312	-2.071326	-3.263418	-4.136987	-0.278194	-0.666530	-1.015541	-1.395305	-1.991288	-2.446494
24.612306	-0.389143	-0.978289	-1.443592	-2.074053	-3.261394	-4.136431	-0.270325	-0.670959	-1.008275	-1.399793	-1.992335	-2.443730
24.632316	-0.382306	-0.977149	-1.439529	-2.072545	-3.255867	-4.134473	-0.272348	-0.678295	-1.012578	-1.402641	-1.993571	-2.441780
24.652326	-0.390194	-0.978752	-1.443682	-2.072403	-3.254606	-4.141415	-0.272455	-0.676050	-1.008661	-1.405538	-1.995514	-2.454856
24.672336	-0.388797	-0.978929	-1.437204	-2.073559	-3.261141	-4.138783	-0.280731	-0.673718	-1.005928	-1.396718	-1.996075	-2.450295
24.692346	-0.388216	-0.986346	-1.443518	-2.069659	-3.264658	-4.139927	-0.278663	-0.671956	-1.003705	-1.394639	-1.997545	-2.459651
24.712356	-0.389555	-0.976454	-1.448122	-2.067713	-3.268087	-4.137216	-0.274688	-0.668889	-1.003622	-1.394549	-2.000702	-2.462521
24.732366	-0.391774	-0.978580	-1.454961	-2.062125	-3.261318	-4.146727	-0.279142	-0.673445	-1.014363	-1.401002	-1.999778	-2.459172
24.752376	-0.390606	-0.977155	-1.452408	-2.067760	-3.262566	-4.138583	-0.273104	-0.669050	-1.010137	-1.401247	-2.000364	-2.460938
24.772386	-0.390569	-0.974229	-1.454047	-2.067674	-3.253418	-4.146281	-0.281848	-0.668989	-1.006913	-1.404163	-2.003856	-2.457630
24.792396	-0.392248	-0.978723	-1.446388	-2.065989	-3.262354	-4.149993	-0.275569	-0.674607	-1.005458	-1.396321	-2.008022	-2.459494
24.812406	-0.387314	-0.979607	-1.440102	-2.054506	-3.258074	-4.152380	-0.275913	-0.676627	-1.010056	-1.402702	-2.007488	-2.469702
24.832416	-0.386211	-0.975649	-1.440625	-2.067298	-3.263808	-4.151075	-0.281167	-0.677963	-1.014459	-1.400260	-2.004316	-2.470200
24.852426	-0.387051	-0.977689	-1.447340	-2.064039	-3.262612	-4.147598	-0.271081	-0.673756	-1.009586	-1.394778	-2.005740	-2.470375
24.872436	-0.380586	-0.982884	-1.438627	-2.069747	-3.260233	-4.146095	-0.270858	-0.675686	-1.012810	-1.398986	-2.010780	-2.468334
24.892446	-0.382545	-0.970909	-1.438138	-2.072989	-3.265109	-4.145747	-0.282500	-0.666089	-1.010873	-1.400023	-2.000472	-2.473584
24.912456	-0.378790	-0.974213	-1.436540	-2.075279	-3.263554	-4.152547	-0.276111	-0.661488	-1.008146	-1.407180	-2.011937	-2.481233
24.932466	-0.377680	-0.969986	-1.438075	-2.075299	-3.262591	-4.153194	-0.270665	-0.668110	-1.018440	-1.406505	-2.012608	-2.477167
24.952476	-0.386212	-0.975646	-1.436465	-2.075545	-3.272260	-4.159103	-0.279535	-0.669652	-1.013979	-1.405433	-2.017675	-2.478930
24.972486	-0.384714	-0.977345	-1.433099	-2.067670	-3.270297	-4.150410	-0.274986	-0.668954	-1.016330	-1.404707	-2.014279	-2.481759
24.992496	-0.376857	-0.977433	-1.435050	-2.069194	-3.272415	-4.149831	-0.274606	-0.670206	-1.014517	-1.412119	-2.019841	-2.472815
25.012506	-0.382789	-0.971981	-1.431430	-2.077232	-3.270192	-4.160092	-0.271967	-0.666782	-1.019789	-1.409968	-2.016049	-2.471904
25.032516	-0.383629	-0.970713	-1.432065	-2.068969	-3.264213	-4.161183	-0.273457	-0.675811	-1.021148	-1.404421	-2.020894	-2.477679
25.052526	-0.385445	-0.971907	-1.433873	-2.069393	-3.253699	-4.165266	-0.282038	-0.675868	-1.016882	-1.407814	-2.019673	-2.474193
25.072536	-0.384053	-0.966039	-1.437125	-2.072961	-3.261368	-4.162352	-0.279997	-0.671028	-1.019219	-1.418823	-2.019260	-2.483899
25.092546	-0.388483	-0.966282	-1.428528	-2.068963	-3.269371	-4.171525	-0.276254	-0.668152	-1.021401	-1.420085	-2.021940	-2.481841
25.112556	-0.382705	-0.968736	-1.433848	-2.077312	-3.262713	-4.168533	-0.274172	-0.675627	-1.020794	-1.421593	-2.025776	-2.493896
25.132566	-0.378906	-0.968593	-1.434281	-2.069280	-3.257627	-4.167474	-0.276341	-0.671287	-1.017602	-1.419744	-2.029139	-2.498056
25.152576	-0.379286	-0.973958	-1.425497	-2.065863	-3.265684	-4.160810	-0.275560	-0.671440	-1.016416	-1.414814	-2.028135	-2.493896
25.172586	-0.388362	-0.975711	-1.426118	-2.066633	-3.266520	-4.165457	-0.272000	-0.676562	-1.018006	-1.408656	-2.030551	-2.496513
25.192596	-0.385161	-0.972695	-1.433386	-2.068139	-3.257265	-4.158147	-0.267001	-0.673057	-1.017583	-1.417146	-2.027266	-2.492234
25.212606	-0.373755	-0.965572	-1.433115	-2.067363	-3.259319	-4.161442	-0.272216	-0.672335	-1.016793	-1.409384	-2.022320	-2.503807
25.232616	-0.381081	-0.962389	-1.432617	-2.062076	-3.251544	-4.155390	-0.278723	-0.668881	-1.018561	-1.413058	-2.022725	-2.507361
25.252626	-0.377474	-0.968717	-1.436286	-2.062305	-3.249837	-4.164104	-0.276064	-0.669370	-1.012435	-1.406715	-2.030474	-2.503638
25.272636	-0.385124	-0.973226	-1.437113	-2.059863	-3.257560	-4.166638	-0.275718	-0.675801	-1.014100	-1.408609	-2.026245	-2.503176
25.292646	-0.376857	-0.970291	-1.436233	-2.064913	-3.261033	-4.168793	-0.276154	-0.667664	-1.015773	-1.412018	-2.033301	-2.498753
25.312656	-0.379225	-0.967074	-1.431071	-2.068120	-3.256482	-4.167443	-0.276167	-0.673043	-1.018588	-1.404238	-2.037402	-2.504263
25.332666	-0.383915	-0.966233	-1.441880	-2.066156	-3.252586	-4.171578	-0.278216	-0.668045	-1.016861	-1.413463	-2.031338	-2.497567
25.352676	-0.382582	-0.965336	-1.430672	-2.060979	-3.251200	-4.169763	-0.279304	-0.672242	-1.017843	-1.414261	-2.037319	-2.502367
25.372686	-0.376577	-0.963894	-1.418258	-2.054490	-3.253994	-4.169045	-0.269236	-0.668683	-1.023708	-1.409602	-2.031248	-2.509231
25.392696	-0.373619	-0.964056	-1.433596	-2.061856	-3.258992	-4.167111	-0.271382	-0.670056	-1.022961	-1.409581	-2.032274	-2.511204
25.412706	-0.374525	-0.970759	-1.430494	-2.064480	-3.261719	-4.169795	-0.279550	-0.670461	-1.021348	-1.413225	-2.036340	-2.514200
25.432716	-0.378169	-0.963313	-1.424511	-2.062435	-3.253589	-4.167839	-0.279038	-0.675870	-1.016483	-1.405311	-2.033866	-2.508590
25.452726	-0.381020	-0.962545	-1.429014	-2.056244	-3.249393	-4.167988	-0.281010	-0.674081	-1.023384	-1.410214	-2.033617	-2.508480
25.472736	-0.375429	-0.963265	-1.433948	-2.065902	-3.257864	-4.159524	-0.270926	-0.673702	-1.020481	-1.409665	-2.035232	-2.512536
25.492746	-0.377433	-0.962874	-1.422965	-2.068638	-3.257447	-4.160348	-0.268233	-0.677116	-1.023905	-1.413961	-2.040596	-2.514690
25.512756	-0.384792	-0.963115	-1.425328	-2.064196	-3.252950	-4.161558	-0.270926	-0.670983	-1.021346	-1.418945	-2.040304	-2.522306
25.532766	-0.378351	-0.969038	-1.426076	-2.065546	-3.253389	-4.158603	-0.271798	-0.672561	-1.019698	-1.411577	-2.039096	-2.522873
25.552776	-0.379283	-0.960065	-1.421822	-2.061055	-3.241756	-4.160206	-0.275415	-0.671577	-1.015009	-1.415337	-2.037568	-2.512291
25.572786	-0.375443	-0.956923	-1.422475	-2.056454	-3.248670	-4.158288	-0.271989	-0.675703	-1.016938	-1.414357	-2.036356	-2.513233
25.592796	-0.371682	-0.958081	-1.424947	-2.052336	-3.250580	-4.157350	-0.271745	-0.676813	-1.015717	-1.412487	-2.037281	-2.517528
25.612806	-0.369024	-0.953602	-1.417492	-2.046778	-3.250663	-4.161389	-0.269115	-0.664869	-1.013341	-1.423264	-2.048150	-2.518359
25.632816	-0.370221	-0.962171	-1.412774	-2.048871	-3.244648	-4.155726	-0.278302	-0.669687	-1.015143	-1.414512	-2.050920	-2.524543
25.652826	-0.372538	-0.956696	-1.413984	-2.047463	-3.241128	-4.156848	-0.274473	-0.671376	-1.019443	-1.417171	-2.040716	-2.523519
25.672836	-0.365417	-0.956918	-1.419061	-2.042424	-3.234476	-4.156130	-0.274521	-0.670379	-1.018914	-1.421708	-2.040796	-2.523902
25.692846	-0.369704	-0.953540	-1.414374	-2.040746	-3.234075	-4.155274	-0.269747	-0.670367	-1.021435	-1.417736	-2.042850	-2.523606
25.712856	-0.379408	-0.957882	-1.422363	-2.051837	-3.229968	-4.151298	-0.270675	-0.674059	-1.022295	-1.417449	-2.040982	-2.529517
25.732866	-0.372139	-0.954235	-1.417040	-2.055591	-3.232795	-4.154927	-0.264990	-0.669216	-1.016323	-1.416808	-2.040645	-2.523892
25.752876	-0.372493	-0.955922	-1.422068	-2.046533	-3.227067	-4.148060	-0.272084	-0.669903	-1.019113	-1.414750	-2.045845	-2.526296
25.772886	-0.376746	-0.955402	-1.419263	-2.043344	-3.233800	-4.145673	-0.274631	-0.667727	-1.023227	-1.411593	-2.046643	-2.522137
25.792896	-0.367688	-0.955194	-1.410522	-2.038693	-3.226906	-4.147380	-0.265402	-0.663940	-1.021107	-1.415223	-2.043669	-2.526548
25.812906	-0.362713	-0.951122	-1.415219	-2.045437	-3.223763	-4.152895	-0.278270	-0.667340	-1.015180	-1.415941	-2.042263	-2.522983
25.832916	-0.368841	-0.955114	-1.411678	-2.041090	-3.220508	-4.148487	-0.269576	-0.670833	-1.015302	-1.421797	-2.036256	-2.528720
25.852926	-0.372825	-0.947654	-1.410220	-2.038858	-3.213373	-4.143785	-0.269909	-0.661985	-1.014942	-1.417542	-2.045273	-2.524601
25.872936	-0.372920	-0.952524	-1.406699	-2.038392	-3.215453	-4.144482	-0.270562	-0.662119	-1.013054	-1.419552	-2.049535	-2.528094
25.892946	-0.365746	-0.952165	-1.406773	-2.049202	-3.218435	-4.137812	-0.267731	-0.656601	-1.008360	-1.415864	-2.049250	-2.527105
25.912956	-0.369037	-0.953391	-1.408069	-2.045984	-3.212210	-4.138190	-0.271856	-0.663956	-1.012168	-1.418755	-2.048342	-2.527355
25.932966	-0.372983	-0.954164	-1.399652	-2.032004	-3.211358	-4.145441	-0.268953	-0.664909	-1.015631	-1.415462	-2.051556	-2.523692
25.952976	-0.359971	-0.944428	-1.408703	-2.036128	-3.215451	-4.141895	-0.274670	-0.663809	-1.015076	-1.417053	-2.047058	-2.524906
25.972986	-0.367575	-0.941384	-1.410943	-2.032922	-3.206988	-4.130335	-0.268632	-0.666375	-1.012704	-1.414016	-2.046439	-2.529548
25.992996	-0.366767	-0.941854	-1.405517	-2.032163	-3.200070	-4.126098	-0.267442	-0.662377	-1.014970	-1.410864	-2.055501	-2.531421
26.013007	-0.363383	-0.942414	-1.401248	-2.028510	-3.206389	-4.121070	-0.269869	-0.657076	-1.012714	-1.415383	-2.054042	-2.529323
26.033017	-0.365974	-0.933315	-1.400744	-2.029783	-3.201590	-4.124029	-0.270439	-0.661189	-1.009394	-1.410146	-2.049926	-2.527581
26.053027	-0.354651	-0.931494	-1.396332	-2.023165	-3.201782	-4.123926	-0.269778	-0.663639	-1.008314	-1.412520	-2.051419	-2.531460
26.073037	-0.367923	-0.941328	-1.391737	-2.016354	-3.197547	-4.124843	-0.271728	-0.659499	-1.009757	-1.410807	-2.045435	-2.533997
26.093047	-0.358391	-0.945982	-1.396326	-2.024106	-3.197438	-4.118230	-0.271712	-0.662741	-1.012123	-1.413876	-2.050464	-2.535189
26.113057	-0.357026	-0.940006	-1.389412	-2.021401	-3.197258	-4.112571	-0.270451	-0.659359	-1.014219	-1.405050	-2.047289	-2.534002
26.133067	-0.355245	-0.933303	-1.391093	-2.022856	-3.188667	-4.110764	-0.265957	-0.656881	-1.012542	-1.413039	-2.044742	-2.532495
26.153077	-0.349716	-0.932004	-1.389649	-2.025226	-3.184184	-4.110497	-0.265933	-0.654534	-1.007427	-1.406993	-2.045797	-2.536812
26.173087	-0.358351	-0.932533	-1.384413	-2.023088	-3.183819	-4.100455	-0.267238	-0.650970	-1.011899	-1.411257	-2.046284	-2.532333
26.193097	-0.364943	-0.918914	-1.387496	-2.018945	-3.188017	-4.097699	-0.268237	-0.648139	-1.009997	-1.409066	-2.045613	-2.538602
26.213107	-0.361538	-0.920127	-1.380467	-2.007600	-3.178816	-4.101575	-0.267220	-0.651593	-1.013592	-1.408474	-2.049165	-2.529697
26.233117	-0.358164	-0.924848	-1.384741	-2.002142	-3.177993	-4.100845	-0.268443	-0.654539	-1.010335	-1.404674	-2.040980	-2.534933
26.253127	-0.361817	-0.919860	-1.383142	-2.003317	-3.178089	-4.088184	-0.266774	-0.663253	-1.010920	-1.403270	-2.044940	-2.530716
26.273137	-0.357900	-0.923611	-1.380002	-2.005566	-3.181154	-4.084416	-0.265794	-0.656379	-1.013567	-1.410980	-2.050583	-2.535913
26.293147	-0.359887	-0.918282	-1.377829	-2.008260	-3.170720	-4.079204	-0.273282	-0.653919	-1.016666	-1.412168	-2.044185	-2.534555
26.313157	-0.356629	-0.918262	-1.375003	-2.001771	-3.167283	-4.080182	-0.264327	-0.656969	-1.011438	-1.401602	-2.031974	-2.536291
26.333167	-0.353580	-0.915223	-1.374956	-1.998125	-3.160368	-4.079117	-0.268893	-0.653853	-1.014132	-1.408329	-2.044721	-2.536140
26.353177	-0.353972	-0.911224	-1.372674	-1.998947	-3.153617	-4.071590	-0.266099	-0.656280	-1.008817	-1.411622	-2.042401	-2.535577
26.373187	-0.359095	-0.901814	-1.370329	-1.998292	-3.157954	-4.065970	-0.270840	-0.655563	-1.007602	-1.410367	-2.049094	-2.539072
26.393197	-0.358828	-0.908404	-1.363122	-2.001146	-3.150875	-4.067869	-0.272085	-0.654760	-1.005397	-1.404690	-2.045210	-2.541137
26.413207	-0.360017	-0.906208	-1.366043	-1.994785	-3.144078	-4.060296	-0.266360	-0.657639	-1.002484	-1.401395	-2.034335	-2.530376
26.433217	-0.351935	-0.907828	-1.366256	-1.990664	-3.146659	-4.062897	-0.264998	-0.660042	-1.003540	-1.400199	-2.044548	-2.531398
26.453227	-0.342519	-0.903929	-1.368429	-1.989891	-3.147648	-4.061001	-0.269131	-0.657547	-1.002581	-1.399536	-2.039124	-2.536300
26.473237	-0.347787	-0.907043	-1.366690	-1.981127	-3.142185	-4.060031	-0.266519	-0.652380	-1.012013	-1.403200	-2.038424	-2.543627
26.493247	-0.349882	-0.907198	-1.355815	-1.979221	-3.138151	-4.057241	-0.270267	-0.654906	-1.001259	-1.412192	-2.049002	-2.533884
26.513257	-0.345571	-0.907337	-1.351383	-1.980385	-3.129454	-4.048658	-0.264984	-0.655352	-1.002738	-1.405288	-2.045843	-2.535237
26.533267	-0.348547	-0.898632	-1.354968	-1.974442	-3.123544	-4.042230	-0.261375	-0.656050	-0.996413	-1.401041	-2.039868	-2.534394
26.553277	-0.342046	-0.897995	-1.355831	-1.971202	-3.120842	-4.044112	-0.270048	-0.663023	-1.001730	-1.403215	-2.036308	-2.534996
26.573287	-0.345588	-0.900071	-1.345800	-1.972520	-3.116523	-4.033025	-0.260025	-0.652307	-1.002300	-1.402967	-2.042270	-2.532133
26.593297	-0.342185	-0.906098	-1.344757	-1.966236	-3.124009	-4.033367	-0.267589	-0.657101	-0.998943	-1.401137	-2.046482	-2.533862
26.613307	-0.345187	-0.903003	-1.352288	-1.966716	-3.117749	-4.030130	-0.271938	-0.648480	-0.991367	-1.395960	-2.045149	-2.534082
26.633317	-0.346068	-0.902217	-1.352884	-1.973260	-3.116965	-4.025414	-0.263325	-0.643207	-0.996403	-1.397259	-2.039574	-2.531502
26.653327	-0.346595	-0.897091	-1.346826	-1.966338	-3.114900	-4.021294	-0.261024	-0.646970	-1.002101	-1.404060	-2.035910	-2.532757
26.673337	-0.338016	-0.898869	-1.334419	-1.962952	-3.104752	-4.019506	-0.257309	-0.648754	-0.994482	-1.392388	-2.038356	-2.526038
26.693347	-0.331791	-0.894829	-1.336875	-1.960081	-3.106861	-4.018222	-0.255804	-0.647119	-0.991377	-1.396188	-2.033790	-2.531538
26.713357	-0.335901	-0.893351	-1.340207	-1.950870	-3.102654	-4.001503	-0.257144	-0.644651	-0.999755	-1.393375	-2.031878	-2.533302
26.733367	-0.338120	-0.885082	-1.328606	-1.955383	-3.099528	-3.995963	-0.262516	-0.650600	-1.004157	-1.390054	-2.031866	-2.536550
26.753377	-0.338544	-0.891148	-1.331647	-1.947045	-3.089624	-3.991003	-0.262347	-0.647990	-0.993885	-1.395730	-2.032418	-2.533204
26.773387	-0.343491	-0.886700	-1.328872	-1.947320	-3.091342	-3.983120	-0.262533	-0.644454	-1.003056	-1.393654	-2.029483	-2.531441
26.793397	-0.340501	-0.878702	-1.335610	-1.960512	-3.087694	-3.979494	-0.265456	-0.646752	-0.997247	-1.390650	-2.030208	-2.524754
26.813407	-0.342972	-0.880322	-1.335281	-1.946350	-3.078016	-3.974217	-0.260673	-0.649733	-0.988509	-1.386848	-2.030712	-2.531182
26.833417	-0.334055	-0.885825	-1.325074	-1.944948	-3.076531	-3.972851	-0.261046	-0.643318	-0.994677	-1.395227	-2.032980	-2.534280
26.853427	-0.337192	-0.879933	-1.322773	-1.939092	-3.073919	-3.958881	-0.260956	-0.647405	-0.993728	-1.389224	-2.034651	-2.523276
26.873437	-0.330862	-0.883239	-1.316764	-1.934909	-3.070116	-3.961830	-0.267969	-0.652482	-0.992426	-1.387835	-2.031224	-2.527481
26.893447	-0.336221	-0.877158	-1.317296	-1.935908	-3.061340	-3.958739	-0.269549	-0.645641	-0.987927	-1.384002	-2.027499	-2.528055
26.913457	-0.337576	-0.877926	-1.310700	-1.941368	-3.054423	-3.956828	-0.260814	-0.641090	-0.987524	-1.384683	-2.031190	-2.518062
26.933467	-0.335930	-0.881232	-1.312481	-1.935170	-3.048437	-3.948098	-0.259506	-0.635606	-0.991650	-1.391151	-2.031906	-2.520748
26.953477	-0.342896	-0.879063	-1.309076	-1.932687	-3.045567	-3.945801	-0.262277	-0.639894	-0.989174	-1.386403	-2.027238	-2.527297
26.973487	-0.330744	-0.873548	-1.313560	-1.928374	-3.046182	-3.934079	-0.263556	-0.638163	-0.989927	-1.384173	-2.034052	-2.525382
26.993497	-0.330611	-0.869133	-1.316096	-1.922766	-3.040364	-3.932369	-0.267890	-0.636269	-0.985458	-1.388037	-2.025450	-2.520873
27.013507	-0.328929	-0.869148	-1.302933	-1.912322	-3.041860	-3.927337	-0.259274	-0.634410	-0.980149	-1.378847	-2.025517	-2.516585
27.033517	-0.338337	-0.868052	-1.297613	-1.917800	-3.036680	-3.917761	-0.261004	-0.632767	-0.978849	-1.380628	-2.028515	-2.510049
27.053527	-0.331755	-0.867319	-1.300848	-1.907896	-3.036004	-3.912605	-0.267492	-0.637935	-0.977592	-1.374550	-2.023799	-2.510897
27.073537	-0.330737	-0.867003	-1.293281	-1.908324	-3.028243	-3.904469	-0.261512	-0.637622	-0.990715	-1.379465	-2.025714	-2.514305
27.093547	-0.332070	-0.869511	-1.290012	-1.899932	-3.022788	-3.899079	-0.258022	-0.632572	-0.987288	-1.374636	-2.027515	-2.517995
27.113557	-0.330754	-0.861962	-1.294092	-1.903636	-3.013012	-3.891195	-0.259012	-0.635326	-0.986072	-1.378133	-2.024210	-2.519746
27.133567	-0.331571	-0.865320	-1.292715	-1.900584	-3.010008	-3.884479	-0.255906	-0.635323	-0.981626	-1.378404	-2.020193	-2.517643
27.153577	-0.330217	-0.860711	-1.286416	-1.901378	-3.006758	-3.888054	-0.259491	-0.634024	-0.974887	-1.375752	-2.015056	-2.515438
27.173587	-0.334391	-0.856933	-1.282988	-1.894278	-3.002614	-3.886459	-0.263642	-0.633220	-0.972874	-1.373796	-2.013377	-2.514443
27.193597	-0.331771	-0.856269	-1.281955	-1.888799	-2.996510	-3.882477	-0.254488	-0.635433	-0.979615	-1.369797	-2.008316	-2.515293
27.213607	-0.330222	-0.856250	-1.281471	-1.880666	-2.984273	-3.866060	-0.255897	-0.634095	-0.977495	-1.364537	-2.009370	-2.511133
27.233617	-0.325357	-0.849239	-1.278332	-1.882767	-2.981246	-3.855152	-0.249670	-0.637157	-0.975103	-1.368520	-2.009085	-2.505523
27.253627	-0.326891	-0.850238	-1.275764	-1.880436	-2.974924	-3.849161	-0.255777	-0.634316	-0.975787	-1.374041	-2.008952	-2.508118
27.273637	-0.325379	-0.852902	-1.274068	-1.874852	-2.976708	-3.843376	-0.257999	-0.630093	-0.971406	-1.365855	-2.008804	-2.510588
27.293647	-0.324442	-0.846608	-1.268106	-1.868676	-2.973612	-3.840722	-0.257973	-0.624006	-0.969305	-1.363766	-2.013954	-2.513780
27.313657	-0.321678	-0.847006	-1.262429	-1.865994	-2.963991	-3.836064	-0.249673	-0.625796	-0.971276	-1.365009	-2.007161	-2.502608
27.333667	-0.332885	-0.852468	-1.271384	-1.873640	-2.950883	-3.834261	-0.254479	-0.627569	-0.968667	-1.354576	-2.005995	-2.502577
27.353677	-0.324207	-0.841757	-1.269062	-1.866303	-2.949869	-3.828794	-0.256293	-0.623092	-0.964157	-1.363465	-2.003977	-2.498567
27.373687	-0.318875	-0.845492	-1.263115	-1.856732	-2.942793	-3.821710	-0.249103	-0.625244	-0.962067	-1.359605	-2.006431	-2.498932
27.393697	-0.319605	-0.842626	-1.252263	-1.857880	-2.934722	-3.807664	-0.253641	-0.629529	-0.959994	-1.359082	-2.009843	-2.493827
27.413707	-0.319295	-0.840408	-1.259543	-1.857433	-2.931210	-3.798363	-0.259122	-0.632345	-0.963111	-1.363489	-2.003067	-2.499216
27.433717	-0.319369	-0.842109	-1.260622	-1.854378	-2.926727	-3.794764	-0.257699	-0.631046	-0.961634	-1.356698	-1.998855	-2.502628
27.453727	-0.314269	-0.841884	-1.256658	-1.848076	-2.922453	-3.792243	-0.254142	-0.618171	-0.965725	-1.351176	-1.999070	-2.495678
27.473737	-0.314099	-0.831073	-1.251543	-1.845070	-2.916240	-3.787165	-0.253847	-0.621172	-0.963019	-1.351995	-1.996605	-2.493501
27.493747	-0.315226	-0.828449	-1.248495	-1.829495	-2.905092	-3.775860	-0.253680	-0.623228	-0.967233	-1.361081	-1.993927	-2.492803
27.513757	-0.317244	-0.825373	-1.244856	-1.835067	-2.904901	-3.771982	-0.257822	-0.622564	-0.959502	-1.354822	-1.990355	-2.496649
27.533767	-0.325646	-0.833903	-1.244041	-1.834267	-2.897651	-3.762301	-0.254180	-0.609563	-0.958615	-1.348312	-1.994605	-2.487564
27.553777	-0.311445	-0.828082	-1.236549	-1.834038	-2.887769	-3.762208	-0.249114	-0.614758	-0.954978	-1.345816	-1.988187	-2.484015
27.573787	-0.313463	-0.832103	-1.227007	-1.830854	-2.889084	-3.752355	-0.254312	-0.615966	-0.958011	-1.343081	-1.986026	-2.481224
27.593797	-0.313922	-0.826527	-1.235217	-1.815600	-2.881835	-3.747006	-0.250398	-0.612537	-0.954244	-1.347161	-1.990602	-2.481558
27.613807	-0.316749	-0.815611	-1.231510	-1.810457	-2.870025	-3.733143	-0.262378	-0.614912	-0.957729	-1.348505	-1.986116	-2.477094
27.633817	-0.311047	-0.818919	-1.235218	-1.806404	-2.868314	-3.721963	-0.253828	-0.614170	-0.950217	-1.341882	-1.977958	-2.475859
27.653827	-0.312441	-0.818304	-1.227264	-1.811180	-2.860519	-3.709975	-0.248825	-0.616473	-0.947386	-1.342709	-1.984119	-2.479044
27.673837	-0.315571	-0.813205	-1.223961	-1.807624	-2.857955	-3.710115	-0.252873	-0.604978	-0.948793	-1.338965	-1.975588	-2.482232
27.693847	-0.308362	-0.806181	-1.227458	-1.805286	-2.853544	-3.707916	-0.246805	-0.609181	-0.952521	-1.341017	-1.972014	-2.471693
27.713857	-0.300659	-0.814949	-1.220757	-1.799859	-2.843829	-3.708326	-0.248823	-0.602131	-0.942321	-1.336491	-1.974733	-2.469843
27.733867	-0.305492	-0.816916	-1.216011	-1.798741	-2.836884	-3.699312	-0.244737	-0.612490	-0.945484	-1.342810	-1.977149	-2.464244
27.753877	-0.305089	-0.815111	-1.212590	-1.787268	-2.834314	-3.689069	-0.253944	-0.611946	-0.953069	-1.331699	-1.971526	-2.463014
27.773887	-0.310493	-0.804630	-1.205473	-1.786613	-2.828740	-3.685439	-0.247255	-0.607852	-0.949781	-1.332174	-1.973314	-2.463640
27.793897	-0.301268	-0.810384	-1.210057	-1.789591	-2.822109	-3.672763	-0.249069	-0.604939	-0.943195	-1.327884	-1.968664	-2.461715
27.813907	-0.302032	-0.809311	-1.210034	-1.782524	-2.814914	-3.666654	-0.251498	-0.607616	-0.936937	-1.332992	-1.962353	-2.459680
27.833917	-0.303497	-0.800765	-1.195348	-1.768052	-2.804928	-3.657512	-0.254490	-0.603427	-0.944042	-1.326503	-1.969653	-2.459030
27.853927	-0.302503	-0.799526	-1.195278	-1.765192	-2.796164	-3.649864	-0.245841	-0.606925	-0.942774	-1.315856	-1.958308	-2.458557
27.873937	-0.303016	-0.795186	-1.196293	-1.765523	-2.797140	-3.636425	-0.247674	-0.606755	-0.939459	-1.326055	-1.956757	-2.458423
27.893947	-0.306733	-0.798203	-1.194515	-1.760758	-2.791495	-3.626380	-0.249615	-0.594756	-0.939170	-1.318910	-1.961179	-2.459258
27.913957	-0.296148	-0.796133	-1.194205	-1.756802	-2.778912	-3.619663	-0.245093	-0.599627	-0.936315	-1.322105	-1.955911	-2.450170
27.933967	-0.295662	-0.788651	-1.181889	-1.748850	-2.773248	-3.611730	-0.240285	-0.602579	-0.937629	-1.320698	-1.949170	-2.455543
27.953977	-0.299065	-0.794252	-1.185359	-1.743141	-2.772960	-3.609555	-0.246696	-0.594255	-0.937520	-1.310619	-1.944048	-2.455405
27.973987	-0.297552	-0.786090	-1.183993	-1.746256	-2.756696	-3.603001	-0.244592	-0.599364	-0.936111	-1.310703	-1.945952	-2.452326
27.993997	-0.302372	-0.785529	-1.180764	-1.740682	-2.754495	-3.583680	-0.250822	-0.598487	-0.933442	-1.307578	-1.951130	-2.444533
28.014007	-0.293788	-0.780822	-1.172883	-1.734353	-2.751186	-3.581698	-0.251468	-0.597602	-0.925944	-1.310089	-1.946872	-2.439302
28.034017	-0.293108	-0.778104	-1.173458	-1.726315	-2.745885	-3.578064	-0.245130	-0.599176	-0.932007	-1.310360	-1.948802	-2.439734
28.054027	-0.294369	-0.784506	-1.163991	-1.726408	-2.732177	-3.563305	-0.246039	-0.590848	-0.922317	-1.301287	-1.952067	-2.442241
28.074037	-0.295600	-0.776227	-1.163939	-1.719338	-2.733270	-3.551792	-0.237757	-0.590093	-0.925370	-1.310689	-1.946019	-2.430755
28.094047	-0.293419	-0.769833	-1.173827	-1.713935	-2.729074	-3.542204	-0.243243	-0.589842	-0.930376	-1.309513	-1.939049	-2.429133
28.114057	-0.295878	-0.768068	-1.167074	-1.713296	-2.714171	-3.538000	-0.246334	-0.593182	-0.928921	-1.308654	-1.928882	-2.425406
28.134067	-0.288221	-0.765904	-1.157605	-1.708074	-2.702754	-3.519633	-0.243067	-0.596232	-0.916821	-1.298910	-1.929780	-2.432189
28.154077	-0.283328	-0.762673	-1.151546	-1.701506	-2.704358	-3.514673	-0.243082	-0.598105	-0.910967	-1.291509	-1.930882	-2.420890
28.174087	-0.275012	-0.760432	-1.145715	-1.705489	-2.701940	-3.508013	-0.246784	-0.589005	-0.918816	-1.295639	-1.925002	-2.414903
28.194097	-0.275609	-0.761362	-1.146318	-1.694834	-2.693505	-3.498652	-0.248407	-0.579492	-0.916622	-1.295592	-1.928573	-2.418416
28.214107	-0.274609	-0.764572	-1.143423	-1.696191	-2.682935	-3.492938	-0.244810	-0.571177	-0.915783	-1.290913	-1.925189	-2.412158
28.234117	-0.275732	-0.760423	-1.145786	-1.679816	-2.676862	-3.476564	-0.238785	-0.574353	-0.914770	-1.288400	-1.915253	-2.415539
28.254127	-0.281234	-0.755389	-1.141166	-1.685612	-2.668632	-3.473904	-0.240714	-0.576460	-0.913904	-1.291850	-1.917440	-2.414531
28.274137	-0.275865	-0.746034	-1.141597	-1.673194	-2.657340	-3.471613	-0.235926	-0.581384	-0.903427	-1.286985	-1.914269	-2.409261
28.294147	-0.270753	-0.743807	-1.132758	-1.676430	-2.658915	-3.453481	-0.239469	-0.578848	-0.909156	-1.286700	-1.914311	-2.396531
28.314157	-0.274427	-0.747658	-1.123449	-1.662268	-2.646313	-3.438722	-0.240025	-0.579638	-0.903061	-1.285621	-1.909524	-2.399649
28.334167	-0.270255	-0.748277	-1.122158	-1.660286	-2.634057	-3.436279	-0.236193	-0.571363	-0.903782	-1.286823	-1.905551	-2.395374
28.354177	-0.271411	-0.743742	-1.112448	-1.654158	-2.622515	-3.426032	-0.238923	-0.568205	-0.907967	-1.271769	-1.907677	-2.400200
28.374187	-0.276732	-0.745604	-1.111701	-1.645972	-2.619610	-3.412969	-0.237153	-0.575936	-0.902272	-1.268328	-1.906101	-2.396750
28.394197	-0.260313	-0.740641	-1.113083	-1.636577	-2.610020	-3.413882	-0.236120	-0.569922	-0.896878	-1.276509	-1.901162	-2.390958
28.414207	-0.268171	-0.731990	-1.104944	-1.634900	-2.612852	-3.404533	-0.233250	-0.569062	-0.902034	-1.272775	-1.902544	-2.384152
28.434217	-0.263422	-0.731126	-1.107203	-1.635159	-2.596149	-3.386089	-0.234379	-0.574647	-0.895900	-1.266826	-1.905454	-2.378505
28.454227	-0.264957	-0.737805	-1.100570	-1.631490	-2.585817	-3.370247	-0.231302	-0.567375	-0.895140	-1.259601	-1.891334	-2.374481
28.474237	-0.268236	-0.738482	-1.098475	-1.629324	-2.582404	-3.365612	-0.237651	-0.561983	-0.894487	-1.262734	-1.890025	-2.379177
28.494247	-0.266166	-0.721235	-1.091512	-1.622587	-2.578930	-3.353128	-0.238010	-0.566641	-0.892233	-1.261642	-1.889023	-2.378252
28.514257	-0.259167	-0.725805	-1.085926	-1.616343	-2.571490	-3.350081	-0.233607	-0.563262	-0.888577	-1.262479	-1.887070	-2.365458
28.534267	-0.255180	-0.715271	-1.084595	-1.612889	-2.563715	-3.338783	-0.230715	-0.571770	-0.893048	-1.257790	-1.878650	-2.369557
28.554277	-0.260468	-0.720473	-1.079912	-1.608428	-2.555160	-3.331519	-0.229711	-0.563417	-0.884272	-1.252295	-1.880231	-2.364425
28.574287	-0.255529	-0.717393	-1.076571	-1.603036	-2.549825	-3.312796	-0.227714	-0.559080	-0.888089	-1.248742	-1.872626	-2.361094
28.594297	-0.256654	-0.717543	-1.070385	-1.595304	-2.542241	-3.302230	-0.224499	-0.563560	-0.881542	-1.248880	-1.865667	-2.359452
28.614307	-0.256292	-0.713409	-1.062050	-1.591913	-2.526953	-3.297169	-0.230763	-0.556528	-0.879601	-1.246908	-1.864406	-2.351532
28.634317	-0.253810	-0.710959	-1.064341	-1.591322	-2.521080	-3.288382	-0.232753	-0.551524	-0.881348	-1.242486	-1.869335	-2.345493
28.654327	-0.254466	-0.707130	-1.062442	-1.583733	-2.509011	-3.276809	-0.229506	-0.564688	-0.876932	-1.244190	-1.862220	-2.345242
28.674337	-0.248201	-0.699853	-1.055472	-1.582299	-2.497425	-3.264784	-0.228095	-0.556890	-0.868903	-1.241082	-1.865523	-2.342342
28.694347	-0.257007	-0.695975	-1.055679	-1.575712	-2.488477	-3.254416	-0.224220	-0.557586	-0.875388	-1.242173	-1.856594	-2.343147
28.714357	-0.254197	-0.694385	-1.041748	-1.571027	-2.482800	-3.250901	-0.224552	-0.551745	-0.872960	-1.235536	-1.851100	-2.338498
28.734367	-0.256551	-0.696349	-1.040581	-1.560893	-2.474604	-3.241613	-0.232203	-0.554733	-0.876437	-1.237254	-1.852231	-2.333564
28.754377	-0.248933	-0.694848	-1.040112	-1.568366	-2.477565	-3.230839	-0.235320	-0.546474	-0.876641	-1.231797	-1.846903	-2.330489
28.774387	-0.249782	-0.693707	-1.036472	-1.557893	-2.465103	-3.217663	-0.230732	-0.554956	-0.875873	-1.231182	-1.847307	-2.329740
28.794397	-0.253625	-0.688367	-1.031191	-1.545593	-2.449881	-3.202126	-0.230237	-0.550121	-0.869149	-1.238213	-1.838305	-2.325740
28.814407	-0.246855	-0.680361	-1.024142	-1.541137	-2.445366	-3.196172	-0.224835	-0.550652	-0.860275	-1.231372	-1.833273	-2.309023
28.834417	-0.242199	-0.676793	-1.027798	-1.534325	-2.437721	-3.186253	-0.230793	-0.545223	-0.859644	-1.223987	-1.846573	-2.315118
28.854427	-0.242297	-0.671621	-1.019698	-1.524981	-2.427114	-3.169819	-0.229586	-0.539540	-0.860628	-1.218658	-1.839849	-2.314853
28.874437	-0.238326	-0.680895	-1.012115	-1.521012	-2.416784	-3.160234	-0.223686	-0.545543	-0.866424	-1.215562	-1.834252	-2.311709
28.894447	-0.241323	-0.673925	-1.007674	-1.519026	-2.409881	-3.151330	-0.221617	-0.543506	-0.858078	-1.210346	-1.827895	-2.302990
28.914457	-0.240530	-0.675026	-1.007542	-1.509247	-2.412287	-3.139648	-0.222527	-0.540555	-0.854146	-1.211370	-1.818950	-2.302945
28.934467	-0.239341	-0.676045	-1.005499	-1.503687	-2.392915	-3.120958	-0.219330	-0.543510	-0.855754	-1.212883	-1.816578	-2.299220
28.954477	-0.248181	-0.671963	-0.999110	-1.499717	-2.386960	-3.110784	-0.221125	-0.537468	-0.846648	-1.209948	-1.813984	-2.294479
28.974487	-0.245202	-0.671442	-0.999940	-1.494647	-2.375997	-3.103193	-0.219102	-0.528285	-0.842790	-1.200657	-1.810366	-2.290778
28.994497	-0.241662	-0.662861	-0.998000	-1.486446	-2.368443	-3.094773	-0.224227	-0.531810	-0.840267	-1.205831	-1.809631	-2.280666
29.014507	-0.242338	-0.658598	-0.996736	-1.477518	-2.355551	-3.084642	-0.217841	-0.531917	-0.844675	-1.197271	-1.809532	-2.283442
29.034517	-0.237789	-0.656000	-0.995218	-1.476241	-2.352879	-3.066537	-0.223391	-0.530675	-0.841884	-1.195561	-1.805132	-2.284087
29.054527	-0.235718	-0.652867	-0.987515	-1.474751	-2.342891	-3.061205	-0.222866	-0.528037	-0.837382	-1.187050	-1.800862	-2.278307
29.074537	-0.238196	-0.658471	-0.977850	-1.465705	-2.332859	-3.048920	-0.216271	-0.528241	-0.840839	-1.183703	-1.795143	-2.270152
29.094547	-0.237562	-0.647602	-0.978271	-1.461087	-2.327608	-3.032835	-0.221597	-0.534950	-0.831698	-1.189594	-1.792872	-2.265096
29.114557	-0.240354	-0.646025	-0.970565	-1.456134	-2.315468	-3.027986	-0.215001	-0.528403	-0.833114	-1.192965	-1.787805	-2.264674
29.134567	-0.236682	-0.645289	-0.971843	-1.444221	-2.307245	-3.018407	-0.215377	-0.520774	-0.831698	-1.190065	-1.780566	-2.262518
29.154577	-0.232187	-0.644086	-0.962618	-1.445370	-2.302974	-3.000839	-0.215543	-0.522555	-0.823416	-1.183390	-1.777045	-2.257364
29.174587	-0.229764	-0.641794	-0.953752	-1.432736	-2.290915	-2.987872	-0.217351	-0.521617	-0.828562	-1.181742	-1.777537	-2.253255
29.194597	-0.231964	-0.641768	-0.957328	-1.428244	-2.281244	-2.973670	-0.217995	-0.529125	-0.825057	-1.176699	-1.779582	-2.252899
29.214607	-0.230874	-0.633416	-0.949891	-1.418883	-2.275216	-2.971989	-0.222082	-0.516318	-0.817322	-1.174978	-1.769242	-2.238664
29.234617	-0.224056	-0.627974	-0.958613	-1.414476	-2.265232	-2.954052	-0.210840	-0.524133	-0.822441	-1.171930	-1.765667	-2.238507
29.254627	-0.225033	-0.618538	-0.944771	-1.412989	-2.258413	-2.948430	-0.216072	-0.515135	-0.824348	-1.169375	-1.765971	-2.231998
29.274637	-0.219418	-0.615656	-0.938249	-1.411713	-2.244933	-2.933978	-0.216122	-0.518906	-0.813346	-1.157506	-1.758828	-2.235432
29.294647	-0.224950	-0.628977	-0.931707	-1.402080	-2.234070	-2.922069	-0.212890	-0.517630	-0.814653	-1.157127	-1.755815	-2.229932
29.314657	-0.221490	-0.625374	-0.932506	-1.399888	-2.229059	-2.909817	-0.217448	-0.514224	-0.810931	-1.154476	-1.751844	-2.228704
29.334667	-0.225408	-0.625517	-0.925482	-1.393850	-2.217226	-2.899602	-0.217946	-0.516890	-0.809629	-1.163215	-1.748749	-2.225014
29.354677	-0.220203	-0.619411	-0.928126	-1.382883	-2.208440	-2.888054	-0.210889	-0.513626	-0.809112	-1.157226	-1.745219	-2.209955
29.374687	-0.217117	-0.626365	-0.929213	-1.375786	-2.196221	-2.871815	-0.206363	-0.509283	-0.807037	-1.151505	-1.739272	-2.212145
29.394697	-0.210828	-0.624789	-0.922610	-1.378777	-2.186951	-2.854076	-0.207586	-0.503870	-0.807548	-1.147533	-1.742048	-2.205807
29.414707	-0.214848	-0.616379	-0.912114	-1.368944	-2.177057	-2.850906	-0.210956	-0.503165	-0.802134	-1.145080	-1.731292	-2.199550
29.434717	-0.215878	-0.606690	-0.907010	-1.369548	-2.175697	-2.842830	-0.216541	-0.500900	-0.807849	-1.142308	-1.730441	-2.193980
29.454727	-0.219604	-0.605498	-0.906914	-1.360173	-2.159248	-2.827581	-0.214240	-0.505933	-0.802393	-1.135382	-1.728287	-2.189509
29.474737	-0.213257	-0.609018	-0.896130	-1.350523	-2.147723	-2.823389	-0.211916	-0.503650	-0.800003	-1.138494	-1.718938	-2.189091
29.494747	-0.214978	-0.597370	-0.894653	-1.345015	-2.144480	-2.805377	-0.213671	-0.498602	-0.795026	-1.139909	-1.714474	-2.183521
29.514757	-0.215630	-0.593313	-0.894805	-1.336392	-2.136450	-2.791621	-0.205100	-0.497958	-0.795677	-1.126338	-1.720616	-2.179115
29.534767	-0.223042	-0.589567	-0.888147	-1.331350	-2.123652	-2.778843	-0.202985	-0.494236	-0.786047	-1.121798	-1.706348	-2.175596
29.554777	-0.218667	-0.586736	-0.885023	-1.329125	-2.111345	-2.769736	-0.211851	-0.490679	-0.783400	-1.118611	-1.704187	-2.169487
29.574787	-0.214899	-0.587506	-0.880728	-1.326989	-2.100612	-2.757107	-0.218385	-0.484433	-0.778516	-1.115956	-1.703198	-2.164927
29.594797	-0.213216	-0.583581	-0.876096	-1.309974	-2.093333	-2.740441	-0.217514	-0.486575	-0.787058	-1.116678	-1.698657	-2.155694
29.614807	-0.213099	-0.587253	-0.872803	-1.308375	-2.081846	-2.728948	-0.206466	-0.495522	-0.780179	-1.114173	-1.700426	-2.153296
29.634817	-0.206017	-0.583489	-0.862512	-1.296824	-2.076049	-2.714614	-0.207666	-0.490869	-0.778597	-1.117300	-1.687708	-2.150125
29.654827	-0.208339	-0.578914	-0.862043	-1.303104	-2.061978	-2.705774	-0.209847	-0.484612	-0.769028	-1.111830	-1.687226	-2.143731
29.674837	-0.212600	-0.581580	-0.856258	-1.288231	-2.060631	-2.693062	-0.205950	-0.489581	-0.774393	-1.099568	-1.680965	-2.143363
29.694847	-0.203710	-0.580545	-0.852601	-1.280534	-2.049514	-2.677980	-0.208139	-0.490303	-0.773180	-1.095773	-1.673480	-2.130088
29.714857	-0.201597	-0.570204	-0.844533	-1.275960	-2.038149	-2.666565	-0.208172	-0.482169	-0.767479	-1.091083	-1.675117	-2.124861
29.734867	-0.206234	-0.573057	-0.848893	-1.268741	-2.026183	-2.659029	-0.206457	-0.485766	-0.763350	-1.088194	-1.663481	-2.124958
29.754877	-0.205665	-0.567467	-0.848082	-1.260709	-2.012612	-2.638342	-0.200564	-0.486665	-0.765377	-1.087859	-1.663216	-2.120723
29.774887	-0.214182	-0.569814	-0.849104	-1.253723	-2.005436	-2.626200	-0.207671	-0.484609	-0.766788	-1.080754	-1.659176	-2.108006
29.794897	-0.204305	-0.564133	-0.838221	-1.247936	-1.998293	-2.610931	-0.212154	-0.481336	-0.763195	-1.085133	-1.661162	-2.099392
29.814907	-0.194660	-0.554913	-0.834516	-1.250134	-1.989238	-2.601622	-0.210614	-0.478018	-0.751408	-1.082435	-1.653418	-2.097439
29.834917	-0.200950	-0.550936	-0.829956	-1.244968	-1.977560	-2.586718	-0.201718	-0.474463	-0.756138	-1.086426	-1.650115	-2.098347
29.854927	-0.200319	-0.554707	-0.825110	-1.228563	-1.963764	-2.579243	-0.195479	-0.468451	-0.754811	-1.084137	-1.645787	-2.100925
29.874937	-0.196801	-0.553107	-0.817175	-1.231113	-1.960967	-2.563028	-0.199051	-0.467327	-0.747491	-1.075259	-1.637214	-2.093193
29.894947	-0.200382	-0.542791	-0.816480	-1.222807	-1.947263	-2.552848	-0.194048	-0.469758	-0.753386	-1.081580	-1.638859	-2.080372
29.914957	-0.191453	-0.542508	-0.816033	-1.212566	-1.936957	-2.543855	-0.200069	-0.460478	-0.743063	-1.073020	-1.634874	-2.079885
29.934967	-0.192823	-0.539353	-0.815042	-1.209852	-1.936096	-2.533134	-0.202257	-0.470255	-0.740408	-1.068228	-1.630177	-2.076451
29.954977	-0.191774	-0.531488	-0.811144	-1.199508	-1.924711	-2.517847	-0.200561	-0.467169	-0.742085	-1.060658	-1.622482	-2.064899
29.974987	-0.191594	-0.524094	-0.804791	-1.192164	-1.913978	-2.500411	-0.198228	-0.463184	-0.738430	-1.052219	-1.617355	-2.060758
29.994997	-0.193211	-0.534417	-0.792654	-1.187683	-1.897421	-2.487511	-0.198190	-0.462376	-0.738939	-1.053637	-1.615504	-2.060905
30.015008	-0.191282	-0.533632	-0.785903	-1.185753	-1.892391	-2.481091	-0.195136	-0.454899	-0.739681	-1.049806	-1.611731	-2.049636
30.035018	-0.185570	-0.531766	-0.789185	-1.179026	-1.880005	-2.467053	-0.195384	-0.456995	-0.734087	-1.043472	-1.605378	-2.050134
30.055028	-0.189176	-0.526008	-0.778677	-1.159674	-1.868776	-2.451221	-0.189316	-0.452769	-0.730146	-1.039455	-1.600731	-2.052181
30.075038	-0.178958	-0.515246	-0.777600	-1.151253	-1.851953	-2.441657	-0.189855	-0.452103	-0.722924	-1.033450	-1.601907	-2.039699
30.095048	-0.177824	-0.521775	-0.769860	-1.150323	-1.843896	-2.429526	-0.191339	-0.457058	-0.716728	-1.033233	-1.594362	-2.030620
30.115058	-0.180093	-0.516459	-0.766369	-1.146842	-1.835777	-2.417983	-0.192185	-0.453580	-0.722803	-1.028604	-1.589903	-2.029208
30.135068	-0.185825	-0.514700	-0.762069	-1.134017	-1.831742	-2.403995	-0.191949	-0.451988	-0.722796	-1.032458	-1.583144	-2.006702
30.155078	-0.175528	-0.509718	-0.761784	-1.130124	-1.822871	-2.389850	-0.188013	-0.443494	-0.722368	-1.036872	-1.576190	-2.019147
30.175088	-0.175399	-0.514378	-0.755955	-1.125453	-1.812509	-2.376985	-0.190117	-0.442589	-0.711575	-1.028574	-1.572011	-2.012028
30.195098	-0.169556	-0.510703	-0.746671	-1.122238	-1.792742	-2.361362	-0.192859	-0.437770	-0.706215	-1.023325	-1.565181	-2.007437
30.215108	-0.174562	-0.500902	-0.743577	-1.121486	-1.785783	-2.352216	-0.191351	-0.441104	-0.701362	-1.014263	-1.561591	-1.998045
30.235118	-0.169541	-0.497042	-0.734657	-1.111959	-1.775436	-2.340606	-0.183151	-0.439323	-0.702474	-1.017808	-1.557988	-1.991148
30.255128	-0.178248	-0.496119	-0.729805	-1.100046	-1.758891	-2.317564	-0.187423	-0.439383	-0.700151	-1.014351	-1.550405	-1.988038
30.275138	-0.175850	-0.497961	-0.726825	-1.090601	-1.754073	-2.309228	-0.182963	-0.434739	-0.704214	-1.005083	-1.542003	-1.982724
30.295148	-0.167381	-0.487374	-0.734004	-1.089095	-1.741260	-2.300820	-0.187943	-0.436131	-0.699245	-1.000423	-1.544511	-1.971647
30.315158	-0.166956	-0.491769	-0.726953	-1.087076	-1.742538	-2.288238	-0.182311	-0.434781	-0.692374	-1.003202	-1.537618	-1.967589
30.335168	-0.167419	-0.486759	-0.717464	-1.078168	-1.729279	-2.261872	-0.181076	-0.433500	-0.695126	-0.994305	-1.535458	-1.958116
30.355178	-0.166757	-0.483550	-0.714405	-1.070875	-1.722110	-2.246936	-0.181741	-0.435897	-0.693644	-0.991776	-1.524584	-1.952267
30.375188	-0.167868	-0.477458	-0.713359	-1.064210	-1.705029	-2.235544	-0.180402	-0.427455	-0.685060	-0.985356	-1.521219	-1.951154
30.395198	-0.167147	-0.472001	-0.703797	-1.054394	-1.689421	-2.217603	-0.179046	-0.432544	-0.682853	-0.989686	-1.518967	-1.943296
30.415208	-0.171389	-0.470487	-0.693067	-1.048168	-1.679880	-2.211655	-0.181941	-0.425466	-0.678280	-0.984351	-1.510297	-1.935769
30.435218	-0.162242	-0.468839	-0.692088	-1.041632	-1.669750	-2.195628	-0.178080	-0.425039	-0.685746	-0.976720	-1.508322	-1.930800
30.455228	-0.165613	-0.466051	-0.692219	-1.026352	-1.661123	-2.180551	-0.174565	-0.425748	-0.680589	-0.972155	-1.502465	-1.931842
30.475238	-0.163049	-0.470419	-0.685223	-1.017168	-1.647492	-2.170135	-0.181885	-0.420911	-0.676888	-0.968199	-1.498116	-1.918809
30.495248	-0.149767	-0.467681	-0.675374	-1.012530	-1.636719	-2.150245	-0.178861	-0.417083	-0.669505	-0.964238	-1.493225	-1.913614
30.515258	-0.152472	-0.457753	-0.669337	-1.009781	-1.623521	-2.135795	-0.181203	-0.419009	-0.664979	-0.954981	-1.484773	-1.910495
30.535268	-0.151141	-0.456100	-0.657405	-1.005160	-1.610998	-2.129523	-0.183543	-0.417654	-0.661334	-0.955693	-1.479753	-1.905303
30.555278	-0.154313	-0.453302	-0.656072	-0.994810	-1.598320	-2.110695	-0.182691	-0.405079	-0.662500	-0.953897	-1.478967	-1.893778
30.575288	-0.156591	-0.450705	-0.650280	-0.983965	-1.592944	-2.100958	-0.175241	-0.407437	-0.658790	-0.952682	-1.470702	-1.892941
30.595298	-0.156446	-0.441464	-0.644004	-0.978232	-1.579470	-2.094161	-0.174169	-0.407452	-0.661969	-0.946791	-1.468982	-1.891275
30.615308	-0.156094	-0.435325	-0.641401	-0.977053	-1.568531	-2.085498	-0.181807	-0.400780	-0.657470	-0.940310	-1.466530	-1.884010
30.635318	-0.153044	-0.430367	-0.640864	-0.965180	-1.563081	-2.064012	-0.176117	-0.401448	-0.651374	-0.933246	-1.451664	-1.872931
30.655328	-0.146540	-0.439619	-0.642703	-0.961139	-1.545003	-2.046480	-0.172454	-0.404803	-0.655036	-0.934406	-1.442798	-1.871537
30.675338	-0.143007	-0.427326	-0.638666	-0.951994	-1.536551	-2.030793	-0.175808	-0.397999	-0.647004	-0.938377	-1.438740	-1.856773
30.695348	-0.146166	-0.419130	-0.630970	-0.948063	-1.524702	-2.016578	-0.170285	-0.395524	-0.641299	-0.929567	-1.444715	-1.850853
30.715358	-0.136427	-0.414628	-0.617604	-0.936349	-1.512936	-2.005712	-0.164950	-0.395794	-0.638991	-0.927606	-1.439628	-1.851364
30.735368	-0.132194	-0.419981	-0.615063	-0.930294	-1.500825	-1.992765	-0.164553	-0.397734	-0.639280	-0.925530	-1.439250	-1.839574
30.755378	-0.128729	-0.420023	-0.609845	-0.926149	-1.492525	-1.977734	-0.165185	-0.393706	-0.633880	-0.917197	-1.435588	-1.836005
30.775388	-0.125781	-0.416655	-0.604686	-0.925275	-1.483724	-1.961040	-0.162002	-0.390467	-0.629325	-0.913316	-1.423909	-1.828971
30.795398	-0.131918	-0.417028	-0.604147	-0.911297	-1.468363	-1.948910	-0.167837	-0.388071	-0.625606	-0.915557	-1.416034	-1.822751
30.815408	-0.130946	-0.408925	-0.603451	-0.903810	-1.456583	-1.934906	-0.158328	-0.382479	-0.621705	-0.913002	-1.410646	-1.819708
30.835418	-0.135559	-0.401003	-0.593455	-0.897941	-1.441665	-1.922199	-0.165828	-0.384630	-0.624829	-0.900456	-1.402060	-1.815294
30.855428	-0.133138	-0.393815	-0.589484	-0.884739	-1.441084	-1.906630	-0.157207	-0.383411	-0.620545	-0.898909	-1.397237	-1.807523
30.875438	-0.130654	-0.394634	-0.587913	-0.878071	-1.426420	-1.893359	-0.158604	-0.388687	-0.616617	-0.892961	-1.387508	-1.802404
30.895448	-0.124376	-0.390941	-0.578538	-0.871749	-1.415261	-1.882600	-0.161302	-0.384464	-0.617597	-0.890780	-1.387433	-1.794485
30.915458	-0.123529	-0.394293	-0.573701	-0.864307	-1.410722	-1.859200	-0.160376	-0.385817	-0.609632	-0.878357	-1.388956	-1.780014
30.935468	-0.116122	-0.382677	-0.563564	-0.859318	-1.394974	-1.847355	-0.153807	-0.373356	-0.606925	-0.881859	-1.380310	-1.781371
30.955478	-0.120168	-0.387379	-0.556984	-0.851146	-1.384476	-1.829029	-0.160433	-0.370687	-0.604337	-0.879163	-1.381360	-1.772403
30.975488	-0.133814	-0.374173	-0.553988	-0.849959	-1.365291	-1.816397	-0.162065	-0.376228	-0.600487	-0.870579	-1.376011	-1.760773
30.995498	-0.127736	-0.369155	-0.549763	-0.848484	-1.351812	-1.798647	-0.163369	-0.369580	-0.593378	-0.867308	-1.366788	-1.756753
31.015508	-0.121582	-0.370924	-0.546159	-0.835362	-1.345211	-1.782203	-0.160349	-0.366584	-0.592091	-0.862988	-1.357165	-1.756384
31.035518	-0.126768	-0.371314	-0.546755	-0.823638	-1.340784	-1.772304	-0.160695	-0.371707	-0.590147	-0.863993	-1.344110	-1.746040
31.055528	-0.125860	-0.367235	-0.531861	-0.810595	-1.330868	-1.758211	-0.154635	-0.365433	-0.595749	-0.858355	-1.345936	-1.739090
31.075538	-0.114171	-0.368894	-0.529872	-0.804971	-1.314068	-1.749125	-0.154480	-0.358306	-0.589873	-0.853293	-1.337480	-1.733421
31.095548	-0.118920	-0.362091	-0.527132	-0.800763	-1.303010	-1.728410	-0.155248	-0.356945	-0.581671	-0.851799	-1.326297	-1.727327
31.115558	-0.121044	-0.352820	-0.525184	-0.797212	-1.293427	-1.706261	-0.157273	-0.355821	-0.587005	-0.837820	-1.331346	-1.724271
31.135568	-0.119288	-0.349418	-0.517155	-0.788535	-1.283925	-1.699954	-0.151730	-0.358308	-0.582754	-0.839902	-1.321287	-1.716781
31.155578	-0.112217	-0.342378	-0.510553	-0.778895	-1.269215	-1.682517	-0.157733	-0.357875	-0.572595	-0.836507	-1.321905	-1.699068
31.175588	-0.113337	-0.346169	-0.508315	-0.767385	-1.255711	-1.670454	-0.157393	-0.358410	-0.566174	-0.830410	-1.310590	-1.692290
31.195598	-0.109618	-0.348323	-0.496735	-0.758580	-1.241829	-1.658149	-0.154317	-0.356249	-0.566614	-0.824985	-1.306566	-1.691003
31.215608	-0.111369	-0.336123	-0.492371	-0.759063	-1.237027	-1.645645	-0.153051	-0.350368	-0.556320	-0.819943	-1.302933	-1.681624
31.235618	-0.104115	-0.343198	-0.492869	-0.746079	-1.218299	-1.627383	-0.148649	-0.353222	-0.557583	-0.816664	-1.286046	-1.675257
31.255628	-0.106039	-0.335456	-0.482927	-0.742509	-1.205793	-1.614052	-0.146790	-0.340107	-0.564418	-0.813249	-1.286558	-1.668920
31.275638	-0.110019	-0.330851	-0.482551	-0.731383	-1.200042	-1.597224	-0.148785	-0.344918	-0.556292	-0.808348	-1.283063	-1.660215
31.295648	-0.103800	-0.328286	-0.472142	-0.724771	-1.188508	-1.589264	-0.145854	-0.333007	-0.548475	-0.809123	-1.270567	-1.652132
31.315658	-0.105848	-0.325060	-0.463787	-0.716082	-1.178989	-1.582818	-0.142164	-0.334523	-0.548548	-0.803800	-1.271232	-1.650872
31.335668	-0.100849	-0.327017	-0.463050	-0.716014	-1.165258	-1.559392	-0.139510	-0.335321	-0.549553	-0.801922	-1.270283	-1.635646
31.355678	-0.093747	-0.318133	-0.465721	-0.706567	-1.159942	-1.549487	-0.142903	-0.332640	-0.544206	-0.794526	-1.267337	-1.629132
31.375688	-0.099864	-0.316177	-0.460717	-0.699390	-1.142479	-1.531366	-0.140662	-0.339597	-0.536275	-0.791446	-1.259997	-1.626262
31.395698	-0.105791	-0.311513	-0.445301	-0.690723	-1.132461	-1.514605	-0.140892	-0.336648	-0.534076	-0.793253	-1.244220	-1.618571
31.415708	-0.101306	-0.308987	-0.440373	-0.682119	-1.126833	-1.495138	-0.150171	-0.331454	-0.538043	-0.786672	-1.236815	-1.606966
31.435718	-0.095111	-0.305279	-0.439781	-0.670290	-1.117767	-1.483709	-0.145991	-0.328213	-0.526092	-0.775521	-1.229018	-1.604157
31.455728	-0.100656	-0.296009	-0.436802	-0.666301	-1.096414	-1.473404	-0.139040	-0.332276	-0.527827	-0.766675	-1.224851	-1.600406
31.475738	-0.096536	-0.299713	-0.436284	-0.656865	-1.087789	-1.453118	-0.137653	-0.322927	-0.526574	-0.764249	-1.219657	-1.593120
31.495748	-0.096257	-0.302193	-0.429816	-0.657752	-1.075423	-1.437153	-0.136530	-0.320377	-0.518320	-0.767796	-1.221561	-1.580836
31.515758	-0.093873	-0.300926	-0.424701	-0.648824	-1.068914	-1.414172	-0.136383	-0.322893	-0.514780	-0.765912	-1.213166	-1.578445
31.535768	-0.088965	-0.296854	-0.419577	-0.638915	-1.055166	-1.405157	-0.135574	-0.320170	-0.515116	-0.758171	-1.203471	-1.574586
31.555778	-0.088013	-0.293470	-0.417271	-0.624536	-1.043827	-1.392527	-0.133993	-0.316174	-0.513780	-0.753264	-1.198648	-1.567268
31.575788	-0.079905	-0.289104	-0.408482	-0.620264	-1.029166	-1.384258	-0.137799	-0.315291	-0.510344	-0.750058	-1.186470	-1.552047
31.595798	-0.086810	-0.280103	-0.398139	-0.613587	-1.018187	-1.373489	-0.138721	-0.309316	-0.506448	-0.749731	-1.186004	-1.545973
31.615808	-0.082657	-0.279215	-0.395657	-0.614196	-1.011919	-1.354456	-0.129556	-0.307368	-0.499151	-0.741491	-1.179055	-1.538084
31.635818	-0.091941	-0.273556	-0.386846	-0.600209	-0.995380	-1.334071	-0.128273	-0.305875	-0.496566	-0.734494	-1.179582	-1.535147
31.655828	-0.094059	-0.268364	-0.392805	-0.588361	-0.985822	-1.324972	-0.131267	-0.311604	-0.499204	-0.724034	-1.168715	-1.528423
31.675838	-0.084414	-0.269091	-0.387166	-0.582921	-0.973835	-1.310571	-0.133864	-0.308328	-0.491260	-0.726502	-1.163759	-1.520583
31.695848	-0.079172	-0.268646	-0.385349	-0.573874	-0.960338	-1.294102	-0.127287	-0.299813	-0.490988	-0.713504	-1.155202	-1.517694
31.715858	-0.074466	-0.267196	-0.366464	-0.568344	-0.952416	-1.277724	-0.125962	-0.301424	-0.486382	-0.700441	-1.151091	-1.504682
31.735868	-0.080144	-0.259214	-0.368829	-0.562178	-0.945748	-1.266760	-0.125829	-0.305063	-0.488245	-0.701074	-1.142079	-1.496404
31.755878	-0.074943	-0.258206	-0.360974	-0.556173	-0.934755	-1.246270	-0.129940	-0.307139	-0.483995	-0.709532	-1.135115	-1.493923
31.775888	-0.074339	-0.255917	-0.354844	-0.542103	-0.917724	-1.235033	-0.121578	-0.300926	-0.487088	-0.700077	-1.125071	-1.479417
31.795898	-0.072200	-0.251351	-0.356250	-0.534952	-0.903049	-1.217859	-0.129539	-0.294600	-0.474610	-0.696382	-1.121382	-1.474212
31.815908	-0.069426	-0.245839	-0.350892	-0.522109	-0.892501	-1.202322	-0.122435	-0.293648	-0.476947	-0.685933	-1.116656	-1.466159
31.835918	-0.075773	-0.242265	-0.349116	-0.518231	-0.889840	-1.186434	-0.122441	-0.283548	-0.472626	-0.686973	-1.108096	-1.456683
31.855928	-0.069715	-0.239520	-0.335486	-0.507770	-0.880436	-1.186188	-0.122879	-0.284959	-0.467235	-0.684030	-1.096276	-1.449342
31.875938	-0.062843	-0.235225	-0.331286	-0.507127	-0.863206	-1.170790	-0.120308	-0.284825	-0.462362	-0.679956	-1.096948	-1.447468
31.895948	-0.069286	-0.234735	-0.328886	-0.494942	-0.849571	-1.154199	-0.124369	-0.274169	-0.455577	-0.676773	-1.092744	-1.433901
31.915958	-0.068665	-0.233183	-0.327406	-0.490799	-0.833548	-1.139315	-0.125962	-0.271024	-0.455558	-0.674509	-1.084199	-1.424758
31.935968	-0.072326	-0.230591	-0.317562	-0.483918	-0.823699	-1.124904	-0.125453	-0.276016	-0.455240	-0.666408	-1.075537	-1.415677
31.955978	-0.072958	-0.224741	-0.308882	-0.467741	-0.816433	-1.105906	-0.118247	-0.279519	-0.449251	-0.667154	-1.070644	-1.405005
31.975988	-0.061236	-0.222472	-0.304885	-0.463366	-0.802793	-1.088225	-0.116272	-0.277308	-0.444935	-0.654408	-1.061864	-1.403533
31.995998	-0.069437	-0.220641	-0.303295	-0.463362	-0.792785	-1.079444	-0.118527	-0.274400	-0.449696	-0.646217	-1.063829	-1.399434
32.016008	-0.060500	-0.219399	-0.301657	-0.456580	-0.781195	-1.060903	-0.111891	-0.271728	-0.444108	-0.647324	-1.056391	-1.388506
32.036018	-0.058110	-0.207859	-0.289765	-0.445625	-0.763483	-1.052523	-0.113189	-0.273682	-0.439778	-0.640616	-1.045399	-1.386076
32.056028	-0.055576	-0.206106	-0.281465	-0.442115	-0.755467	-1.037672	-0.116320	-0.265874	-0.427925	-0.636447	-1.036190	-1.370007
32.076038	-0.057574	-0.201791	-0.277795	-0.431126	-0.742709	-1.027563	-0.114926	-0.265576	-0.424202	-0.632686	-1.031915	-1.358915
32.096048	-0.056014	-0.209374	-0.276352	-0.427995	-0.734733	-1.008856	-0.115231	-0.268155	-0.421195	-0.631353	-1.025377	-1.356323
32.116058	-0.056471	-0.201061	-0.274576	-0.418647	-0.721850	-0.999995	-0.103085	-0.260072	-0.417549	-0.631218	-1.020215	-1.351074
32.136068	-0.056328	-0.192103	-0.270327	-0.409442	-0.708692	-0.982275	-0.115356	-0.253514	-0.412240	-0.618883	-1.019471	-1.345562
32.156078	-0.050931	-0.188702	-0.259701	-0.408738	-0.700645	-0.967747	-0.107493	-0.258796	-0.415458	-0.612846	-1.013146	-1.340238
32.176088	-0.056099	-0.184746	-0.256049	-0.401509	-0.684594	-0.947929	-0.105117	-0.258937	-0.413801	-0.610907	-1.005300	-1.328789
32.196098	-0.047466	-0.187147	-0.252196	-0.397756	-0.675140	-0.942133	-0.105516	-0.256205	-0.409223	-0.609697	-0.997778	-1.319624
32.216108	-0.048319	-0.181744	-0.253244	-0.382725	-0.666853	-0.929384	-0.113983	-0.257703	-0.406607	-0.603697	-0.987600	-1.307696
32.236118	-0.053289	-0.181433	-0.247143	-0.372007	-0.652920	-0.914313	-0.114085	-0.253428	-0.400577	-0.601647	-0.978111	-1.301079
32.256128	-0.042988	-0.174505	-0.236974	-0.363232	-0.641152	-0.891845	-0.113925	-0.246652	-0.398323	-0.592294	-0.970905	-1.294752
32.276138	-0.043621	-0.174963	-0.226015	-0.356349	-0.637073	-0.881589	-0.113070	-0.238432	-0.393306	-0.584827	-0.967122	-1.282341
32.296148	-0.036616	-0.176012	-0.225470	-0.352055	-0.617877	-0.867516	-0.107808	-0.241020	-0.391509	-0.577059	-0.959840	-1.273336
32.316158	-0.040821	-0.172403	-0.213172	-0.339456	-0.602485	-0.852006	-0.105600	-0.236879	-0.386131	-0.576061	-0.959124	-1.266057
32.336168	-0.044770	-0.169692	-0.217051	-0.337509	-0.594113	-0.836488	-0.102355	-0.233538	-0.382522	-0.565532	-0.955491	-1.262172
32.356178	-0.047423	-0.165736	-0.211893	-0.330369	-0.573316	-0.824698	-0.094778	-0.233694	-0.379678	-0.565252	-0.945571	-1.256035
32.376188	-0.046335	-0.159393	-0.205451	-0.319296	-0.555181	-0.809681	-0.103578	-0.237209	-0.375305	-0.568078	-0.938557	-1.244706
32.396198	-0.043144	-0.155034	-0.198956	-0.310202	-0.559139	-0.787815	-0.101681	-0.228242	-0.377000	-0.567363	-0.931210	-1.240755
32.416208	-0.044059	-0.150874	-0.199546	-0.295049	-0.547992	-0.769689	-0.094885	-0.227237	-0.370753	-0.561538	-0.922639	-1.233549
32.436218	-0.045046	-0.146948	-0.194161	-0.296029	-0.533197	-0.758920	-0.097139	-0.226539	-0.369807	-0.561600	-0.911850	-1.225870
32.456228	-0.043125	-0.149196	-0.178321	-0.287046	-0.523521	-0.748960	-0.100537	-0.228844	-0.364997	-0.558141	-0.908016	-1.213321
32.476238	-0.038960	-0.140714	-0.175400	-0.278845	-0.516289	-0.729846	-0.097321	-0.229735	-0.363909	-0.545524	-0.915525	-1.197963
32.496248	-0.036030	-0.141029	-0.168116	-0.273013	-0.503014	-0.714402	-0.101618	-0.220105	-0.362137	-0.541927	-0.900264	-1.191843
32.516258	-0.033753	-0.131612	-0.168057	-0.263794	-0.487194	-0.703210	-0.094528	-0.221587	-0.356980	-0.538424	-0.889171	-1.196318
32.536268	-0.025807	-0.132627	-0.165302	-0.261514	-0.483491	-0.684174	-0.093672	-0.221881	-0.352060	-0.529577	-0.887155	-1.188851
32.556278	-0.031443	-0.138672	-0.162963	-0.259610	-0.476955	-0.664698	-0.092393	-0.212664	-0.349003	-0.531829	-0.873772	-1.175950
32.576288	-0.032814	-0.128433	-0.155675	-0.247871	-0.464848	-0.656589	-0.088021	-0.216102	-0.340336	-0.518168	-0.865954	-1.168635
32.596298	-0.022481	-0.117903	-0.150399	-0.241216	-0.451323	-0.639730	-0.097705	-0.207765	-0.339363	-0.506633	-0.866724	-1.156555
32.616308	-0.022410	-0.119032	-0.142856	-0.236294	-0.440648	-0.627773	-0.087783	-0.202223	-0.337586	-0.505438	-0.855623	-1.150041
32.636318	-0.026344	-0.112390	-0.142186	-0.224852	-0.420237	-0.619990	-0.086840	-0.204506	-0.331321	-0.507101	-0.849414	-1.144374
32.656328	-0.026319	-0.114235	-0.136118	-0.219533	-0.409948	-0.606434	-0.083338	-0.203151	-0.334533	-0.503413	-0.836618	-1.135579
32.676338	-0.022070	-0.109914	-0.135903	-0.205670	-0.400426	-0.588019	-0.082189	-0.200436	-0.329149	-0.498858	-0.834582	-1.124483
32.696348	-0.020812	-0.106774	-0.135605	-0.201596	-0.384707	-0.569844	-0.080435	-0.200175	-0.323937	-0.489526	-0.829668	-1.115809
32.716358	-0.020216	-0.108880	-0.131046	-0.188650	-0.381973	-0.559424	-0.077797	-0.200175	-0.320213	-0.485837	-0.817602	-1.110474
32.736368	-0.011143	-0.104491	-0.116628	-0.185604	-0.367687	-0.543228	-0.081568	-0.195959	-0.315488	-0.482370	-0.815093	-1.102240
32.756378	-0.013007	-0.102257	-0.109730	-0.182022	-0.355559	-0.527691	-0.080753	-0.189039	-0.315129	-0.477231	-0.815539	-1.083949
32.776388	-0.013992	-0.091562	-0.102947	-0.171360	-0.343955	-0.507686	-0.080486	-0.188295	-0.304233	-0.471068	-0.806577	-1.078547
32.796398	-0.009045	-0.091975	-0.104067	-0.166696	-0.326212	-0.489167	-0.084717	-0.185782	-0.300497	-0.467442	-0.794431	-1.065932
32.816408	-0.007939	-0.086518	-0.097378	-0.160836	-0.315901	-0.473100	-0.081406	-0.187439	-0.292867	-0.457607	-0.785843	-1.066932
32.836418	-0.009976	-0.082123	-0.090684	-0.154453	-0.306273	-0.464760	-0.083745	-0.181679	-0.292107	-0.450994	-0.772418	-1.054878
32.856428	-0.006735	-0.078480	-0.079728	-0.140110	-0.296348	-0.457310	-0.080233	-0.185619	-0.295760	-0.450345	-0.770143	-1.045144
32.876438	-0.007352	-0.076453	-0.076621	-0.134683	-0.283336	-0.442961	-0.084091	-0.185893	-0.281181	-0.443935	-0.766498	-1.038037
32.896448	-0.010582	-0.071362	-0.074558	-0.128916	-0.276434	-0.428719	-0.076683	-0.180146	-0.277755	-0.440409	-0.763776	-1.028389
32.916458	-0.001474	-0.076071	-0.072040	-0.123613	-0.258381	-0.411315	-0.077324	-0.176431	-0.287377	-0.438686	-0.753055	-1.026537
32.936468	-0.000234	-0.064459	-0.059761	-0.111724	-0.248642	-0.391631	-0.073853	-0.174769	-0.290348	-0.434550	-0.748269	-1.016222
32.956478	-0.002678	-0.069905	-0.050358	-0.102217	-0.239305	-0.382927	-0.067971	-0.169182	-0.283207	-0.432219	-0.740591	-0.998885
32.976488	0.001946	-0.060332	-0.049223	-0.101967	-0.227306	-0.373852	-0.075893	-0.164739	-0.279061	-0.426525	-0.733139	-0.993619
32.996498	-0.000719	-0.055235	-0.055136	-0.089386	-0.222678	-0.350825	-0.075288	-0.158612	-0.271329	-0.422754	-0.729956	-0.990375
33.016508	0.007909	-0.042397	-0.035415	-0.084558	-0.202345	-0.331264	-0.071729	-0.154897	-0.265733	-0.411909	-0.721659	-0.974799
33.036518	0.002815	-0.035592	-0.035722	-0.072369	-0.195071	-0.323770	-0.074746	-0.162842	-0.260879	-0.405387	-0.720765	-0.971461
33.056528	0.007560	-0.036329	-0.024375	-0.065136	-0.183926	-0.305938	-0.067816	-0.153029	-0.264274	-0.401183	-0.705785	-0.963515
33.076538	0.009673	-0.043653	-0.028815	-0.069288	-0.173482	-0.294646	-0.071369	-0.156974	-0.256437	-0.402055	-0.699697	-0.958358
33.096548	0.008662	-0.040389	-0.023465	-0.055029	-0.160743	-0.274609	-0.067868	-0.151651	-0.257779	-0.398577	-0.693103	-0.945502
33.116558	0.008910	-0.041794	-0.019861	-0.045127	-0.146753	-0.271733	-0.068054	-0.154826	-0.249532	-0.391003	-0.688782	-0.935790
33.136568	0.014518	-0.028852	-0.011594	-0.045605	-0.143371	-0.252895	-0.062998	-0.156909	-0.257750	-0.383378	-0.674860	-0.928932
33.156578	0.014605	-0.023114	-0.004607	-0.036918	-0.127191	-0.233294	-0.056472	-0.152724	-0.244350	-0.382033	-0.666518	-0.919389
33.176588	0.019193	-0.018358	0.002921	-0.024086	-0.115646	-0.222763	-0.068953	-0.151375	-0.232223	-0.377588	-0.656249	-0.907167
33.196598	0.017955	-0.011777	0.004192	-0.018967	-0.105653	-0.203155	-0.061715	-0.150439	-0.231821	-0.372775	-0.652419	-0.897957
33.216608	0.020694	-0.025199	0.008870	-0.011131	-0.091564	-0.189488	-0.063266	-0.137856	-0.229223	-0.365878	-0.644312	-0.889716
33.236618	0.018993	-0.014328	0.015776	-0.005808	-0.084504	-0.178203	-0.058707	-0.136767	-0.225789	-0.353048	-0.639597	-0.890278
33.256628	0.028864	-0.009436	0.025300	0.005992	-0.073605	-0.167942	-0.060577	-0.133670	-0.217815	-0.352415	-0.638849	-0.877962
33.276638	0.026120	-0.004005	0.028311	0.017196	-0.059202	-0.150441	-0.062589	-0.134342	-0.212300	-0.346915	-0.628298	-0.870333
33.296648	0.020676	-0.000616	0.035720	0.026764	-0.053391	-0.137267	-0.050927	-0.131771	-0.214718	-0.348784	-0.621742	-0.857490
33.316658	0.021520	-0.000514	0.029590	0.026507	-0.040190	-0.127176	-0.056464	-0.132321	-0.207022	-0.342563	-0.619143	-0.846959
33.336668	0.025969	-0.003202	0.038249	0.047041	-0.024162	-0.106937	-0.055311	-0.129441	-0.206110	-0.335929	-0.609577	-0.841746
33.356678	0.020044	0.004682	0.046862	0.050113	-0.015839	-0.090572	-0.051454	-0.123399	-0.198726	-0.332150	-0.601500	-0.832802
33.376688	0.021134	0.005361	0.048125	0.053115	-0.002880	-0.076875	-0.047431	-0.127239	-0.197605	-0.322600	-0.591672	-0.824918
33.396698	0.021279	0.016038	0.060212	0.055152	0.002260	-0.074964	-0.055787	-0.123613	-0.196997	-0.313750	-0.579534	-0.821293
33.416708	0.020869	0.016323	0.064795	0.071215	0.006912	-0.055001	-0.056406	-0.117682	-0.192436	-0.313034	-0.572769	-0.811791
33.436718	0.028540	0.016579	0.067919	0.075988	0.028130	-0.038482	-0.058055	-0.118275	-0.185395	-0.311838	-0.572325	-0.807153
33.456728	0.032375	0.023560	0.071937	0.078650	0.037964	-0.022121	-0.051226	-0.115145	-0.184687	-0.310002	-0.564205	-0.795873
33.476738	0.027807	0.027652	0.073737	0.094133	0.045750	-0.008187	-0.049567	-0.108994	-0.178490	-0.301594	-0.557016	-0.777809
33.496748	0.030036	0.029044	0.078934	0.101516	0.059025	0.004194	-0.041678	-0.112134	-0.174629	-0.308052	-0.551279	-0.770427
33.516758	0.031285	0.031844	0.082691	0.105090	0.069924	0.015248	-0.040133	-0.111659	-0.170659	-0.289446	-0.543147	-0.763528
33.536768	0.032806	0.032674	0.091456	0.112430	0.077967	0.031090	-0.045570	-0.111739	-0.171542	-0.281120	-0.533207	-0.757509
33.556778	0.038556	0.036478	0.090574	0.114031	0.092419	0.035851	-0.047158	-0.109926	-0.166571	-0.276901	-0.520357	-0.751986
33.576788	0.038293	0.043703	0.096860	0.128655	0.108708	0.046544	-0.045608	-0.098143	-0.164664	-0.270654	-0.515916	-0.744323
33.596798	0.031279	0.040422	0.101410	0.134465	0.117555	0.070729	-0.046586	-0.095829	-0.163462	-0.271525	-0.514478	-0.732784
33.616808	0.035084	0.042007	0.111930	0.137210	0.127782	0.077405	-0.047171	-0.090156	-0.163527	-0.263487	-0.509052	-0.712933
33.636818	0.039254	0.043044	0.121770	0.151084	0.141905	0.096497	-0.042826	-0.104970	-0.161977	-0.252145	-0.508688	-0.703501
33.656828	0.042057	0.053936	0.126187	0.153884	0.146020	0.107639	-0.042482	-0.099488	-0.152560	-0.247272	-0.498100	-0.697055
33.676838	0.047612	0.053380	0.119190	0.166691	0.169894	0.119489	-0.041476	-0.087000	-0.152076	-0.251098	-0.491750	-0.689349
33.696848	0.042198	0.063886	0.123657	0.171969	0.181386	0.139005	-0.036208	-0.092481	-0.146773	-0.249202	-0.472436	-0.677749
33.716858	0.035789	0.069073	0.125575	0.178173	0.189071	0.148776	-0.033422	-0.089319	-0.141059	-0.238073	-0.467334	-0.668567
33.736868	0.041953	0.063723	0.128453	0.192701	0.197504	0.158830	-0.033709	-0.079730	-0.134059	-0.232510	-0.462159	-0.660310
33.756878	0.045931	0.064498	0.140458	0.196113	0.209087	0.181120	-0.028901	-0.081635	-0.126481	-0.227645	-0.452115	-0.654570
33.776888	0.049887	0.072929	0.143017	0.201811	0.212753	0.197288	-0.033146	-0.080404	-0.121006	-0.229057	-0.442777	-0.645966
33.796898	0.042021	0.080729	0.155423	0.203438	0.225899	0.206183	-0.034918	-0.081020	-0.126220	-0.225566	-0.442334	-0.635043
33.816908	0.046861	0.083308	0.156411	0.212998	0.239536	0.226798	-0.026262	-0.081618	-0.122748	-0.214017	-0.426111	-0.629028
33.836918	0.049377	0.086347	0.156288	0.216109	0.254499	0.235754	-0.028186	-0.080892	-0.120129	-0.212957	-0.423417	-0.612991
33.856928	0.042834	0.085312	0.167215	0.219115	0.262722	0.249216	-0.021247	-0.078905	-0.106384	-0.197631	-0.423814	-0.609377
33.876938	0.046226	0.086708	0.172630	0.228971	0.279355	0.264453	-0.026783	-0.074105	-0.114969	-0.190725	-0.418183	-0.598126
33.896948	0.050046	0.096851	0.177454	0.234919	0.278946	0.280683	-0.034431	-0.065401	-0.108824	-0.187036	-0.407413	-0.589273
33.916958	0.056603	0.098924	0.185563	0.254867	0.286408	0.289528	-0.027288	-0.061346	-0.102929	-0.189846	-0.393325	-0.580695
33.936968	0.056631	0.105606	0.185780	0.262917	0.298364	0.310326	-0.029928	-0.064955	-0.098894	-0.186281	-0.382038	-0.571839
33.956978	0.052505	0.107712	0.188550	0.261446	0.307373	0.322829	-0.030301	-0.056819	-0.101667	-0.175578	-0.376997	-0.566287
33.976988	0.060571	0.105611	0.190494	0.277188	0.319857	0.335440	-0.029575	-0.060438	-0.101741	-0.165921	-0.367983	-0.554710
33.996998	0.064984	0.105113	0.200617	0.278861	0.335604	0.347296	-0.024379	-0.063092	-0.093148	-0.162157	-0.362038	-0.545783
34.017009	0.069183	0.118336	0.203751	0.287221	0.349467	0.353427	-0.024348	-0.059618	-0.090003	-0.159406	-0.356296	-0.539680
34.037019	0.057238	0.119235	0.210335	0.294210	0.357680	0.364235	-0.019800	-0.057730	-0.081809	-0.163629	-0.350548	-0.529322
34.057029	0.055610	0.112460	0.215729	0.300101	0.358979	0.377813	-0.019446	-0.050009	-0.076361	-0.163716	-0.344685	-0.522192
34.077039	0.052315	0.120880	0.211780	0.311418	0.375631	0.402900	-0.020593	-0.044159	-0.071061	-0.150714	-0.337675	-0.509680
34.097049	0.061602	0.123512	0.219476	0.315241	0.382198	0.411517	-0.019628	-0.052203	-0.070052	-0.137659	-0.331766	-0.496194
34.117059	0.065548	0.124552	0.224535	0.323717	0.395817	0.430504	-0.018382	-0.044623	-0.070600	-0.134857	-0.321414	-0.490694
34.137069	0.068590	0.123646	0.232946	0.329936	0.409830	0.439915	-0.009852	-0.043709	-0.062566	-0.130006	-0.314542	-0.486230
34.157079	0.067320	0.133647	0.237084	0.340972	0.416396	0.453715	-0.019151	-0.036294	-0.060353	-0.123689	-0.310449	-0.474086
34.177089	0.066518	0.135137	0.238763	0.345155	0.427580	0.462007	-0.018073	-0.034833	-0.060768	-0.125347	-0.299902	-0.467018
34.197099	0.067011	0.146075	0.241813	0.350591	0.444107	0.472822	-0.013807	-0.037958	-0.061640	-0.117170	-0.297676	-0.454543
34.217109	0.075563	0.142992	0.242044	0.351379	0.447804	0.498329	-0.015298	-0.034620	-0.057025	-0.113439	-0.288554	-0.445640
34.237119	0.070232	0.145064	0.256062	0.354167	0.460428	0.511385	-0.011684	-0.032227	-0.048968	-0.097643	-0.276820	-0.441213
34.257129	0.074617	0.146969	0.260341	0.371217	0.469798	0.524944	-0.016513	-0.032224	-0.048664	-0.096467	-0.271714	-0.426609
34.277139	0.075484	0.147682	0.260862	0.383389	0.484967	0.542544	-0.006240	-0.028961	-0.041716	-0.091654	-0.263063	-0.421556
34.297149	0.072982	0.152501	0.270834	0.383390	0.496177	0.547745	-0.004035	-0.029009	-0.032346	-0.090287	-0.255176	-0.413591
34.317159	0.078207	0.161150	0.279779	0.383646	0.508687	0.563331	-0.012164	-0.025867	-0.030823	-0.087989	-0.246163	-0.394113
34.337169	0.082535	0.162685	0.279946	0.392260	0.513080	0.578936	-0.010679	-0.020108	-0.029339	-0.086569	-0.237369	-0.393031
34.357179	0.078459	0.167542	0.290418	0.402343	0.527673	0.591598	-0.001738	-0.013529	-0.023986	-0.078807	-0.230649	-0.384369
34.377189	0.083494	0.174432	0.292662	0.410308	0.542388	0.604676	-0.000038	-0.014888	-0.020172	-0.078674	-0.225292	-0.377112
34.397199	0.082267	0.169437	0.291214	0.407723	0.550848	0.617284	0.001676	-0.010858	-0.016800	-0.070214	-0.216504	-0.364511
34.417209	0.089152	0.171625	0.301085	0.422774	0.566474	0.630124	-0.003867	-0.015915	-0.011173	-0.066930	-0.207349	-0.363610
34.437219	0.095283	0.179429	0.302909	0.430722	0.575516	0.644194	-0.001241	-0.009563	-0.009098	-0.060150	-0.208561	-0.354932
34.457229	0.087046	0.173881	0.312822	0.442365	0.584185	0.664343	-0.000382	-0.002817	-0.006807	-0.053295	-0.193975	-0.338221
34.477239	0.083600	0.176543	0.306172	0.451563	0.598705	0.670193	0.003021	-0.001841	-0.002775	-0.048985	-0.182082	-0.326615
34.497249	0.080964	0.189267	0.318632	0.455227	0.612025	0.683335	0.003007	-0.001754	0.003812	-0.040342	-0.176914	-0.326578
34.517259	0.074436	0.194520	0.318349	0.452296	0.622263	0.694579	0.003137	-0.003178	0.003125	-0.034529	-0.171128	-0.315927
34.537269	0.079330	0.195791	0.321988	0.457072	0.635217	0.709002	0.000439	0.010291	0.009266	-0.028977	-0.165600	-0.303692
34.557279	0.087387	0.198713	0.329023	0.467607	0.638830	0.721442	0.001195	0.005168	0.012661	-0.019045	-0.159283	-0.296506
34.577289	0.086971	0.196528	0.329415	0.473535	0.646984	0.729494	0.002893	0.013954	0.014880	-0.018319	-0.148871	-0.284378
34.597299	0.085975	0.195197	0.332795	0.481477	0.651167	0.737070	0.005212	0.013494	0.024083	-0.016749	-0.143186	-0.276185
34.617309	0.091703	0.202512	0.342394	0.484858	0.661751	0.752501	0.006701	0.016706	0.028353	-0.010710	-0.141839	-0.269105
34.637319	0.098837	0.209574	0.351556	0.490837	0.668902	0.773632	0.012059	0.017643	0.027204	-0.005997	-0.135585	-0.253589
34.657329	0.098898	0.212069	0.357154	0.502262	0.685470	0.789579	0.011892	0.021432	0.032478	-0.004926	-0.128369	-0.244933
34.677339	0.101103	0.212179	0.360846	0.513725	0.692682	0.796024	0.012592	0.025867	0.035602	0.001935	-0.115254	-0.231824
34.697349	0.095694	0.214219	0.364995	0.519210	0.714262	0.810910	0.016539	0.027222	0.041203	0.008673	-0.121015	-0.227123
34.717359	0.100575	0.221366	0.369391	0.516893	0.722790	0.821574	0.016230	0.030973	0.048497	0.012330	-0.105433	-0.221286
34.737369	0.099187	0.221340	0.374500	0.526773	0.730849	0.832150	0.020016	0.029180	0.047916	0.021844	-0.090834	-0.212651
34.757379	0.100130	0.227936	0.375239	0.534037	0.737693	0.848976	0.018509	0.032959	0.049722	0.023344	-0.087151	-0.198689
34.777389	0.100775	0.232030	0.390475	0.550566	0.748388	0.855006	0.023212	0.028971	0.056706	0.029313	-0.071264	-0.194417
34.797399	0.104941	0.229108	0.385285	0.558378	0.752203	0.870419	0.015147	0.036360	0.060691	0.040613	-0.074587	-0.182950
34.817409	0.100541	0.228179	0.394382	0.563263	0.762468	0.884852	0.012487	0.042046	0.059532	0.046033	-0.056782	-0.178114
34.837419	0.099755	0.238465	0.394064	0.568435	0.774054	0.899038	0.020338	0.037660	0.065178	0.043953	-0.057960	-0.166131
34.857429	0.109086	0.239852	0.389459	0.574408	0.786070	0.916801	0.022753	0.042590	0.064262	0.040577	-0.056409	-0.153862
34.877439	0.110770	0.239089	0.397622	0.582260	0.797814	0.930357	0.024190	0.044101	0.068715	0.055110	-0.045341	-0.144409
34.897449	0.110085	0.248586	0.408570	0.583731	0.809391	0.935745	0.023800	0.047398	0.077020	0.067915	-0.029395	-0.147431
34.917459	0.107910	0.252355	0.411185	0.591303	0.817712	0.947415	0.025370	0.045212	0.081615	0.073702	-0.020407	-0.129714
34.937469	0.109640	0.249561	0.409604	0.598554	0.829543	0.964136	0.029959	0.043780	0.082140	0.073864	-0.015481	-0.115824
34.957479	0.113253	0.248514	0.418145	0.610479	0.840815	0.978986	0.018969	0.050877	0.083825	0.076574	-0.006767	-0.109869
34.977489	0.116748	0.261029	0.422303	0.619862	0.846673	0.993932	0.027186	0.056742	0.088216	0.083563	-0.000584	-0.101372
34.997499	0.114076	0.261963	0.428685	0.623668	0.853962	1.005693	0.025191	0.053965	0.087296	0.084732	0.001922	-0.093656
35.017509	0.109813	0.257410	0.431652	0.633205	0.865412	1.011816	0.026896	0.064071	0.094794	0.090933	0.007487	-0.081256
35.037519	0.113443	0.265454	0.434935	0.630655	0.880965	1.024661	0.027445	0.063439	0.096932	0.100186	0.010839	-0.073620
35.057529	0.114675	0.269805	0.436449	0.634901	0.888356	1.036423	0.031785	0.067083	0.100513	0.100140	0.020168	-0.063502
35.077539	0.119358	0.283313	0.440698	0.644267	0.896699	1.049491	0.028319	0.069770	0.105912	0.108620	0.028938	-0.058430
35.097549	0.118280	0.286094	0.445092	0.658658	0.910157	1.062247	0.033668	0.070034	0.119010	0.113205	0.037944	-0.043046
35.117559	0.122461	0.281749	0.459091	0.661234	0.920050	1.081602	0.031604	0.068451	0.119639	0.120732	0.047708	-0.038966
35.137569	0.125750	0.280746	0.459305	0.664244	0.932174	1.089027	0.029047	0.068573	0.116949	0.124863	0.054789	-0.029998
35.157579	0.123296	0.283044	0.465792	0.671669	0.937845	1.102684	0.034560	0.074766	0.122448	0.130970	0.053176	-0.017366
35.177589	0.130881	0.296117	0.473899	0.675172	0.944930	1.117191	0.034305	0.080096	0.127536	0.129742	0.059314	-0.006248
35.197599	0.130139	0.297609	0.475679	0.675272	0.954315	1.119950	0.030642	0.076814	0.134649	0.140061	0.070306	-0.005125
35.217609	0.130326	0.296727	0.477217	0.693826	0.966660	1.139252	0.036293	0.078227	0.136680	0.142026	0.075534	0.009344
35.237619	0.129800	0.303260	0.486103	0.696929	0.974232	1.144106	0.040724	0.078568	0.136377	0.147180	0.088970	0.021646
35.257629	0.132570	0.312351	0.488574	0.707582	0.986100	1.170057	0.046771	0.083637	0.144228	0.146606	0.099347	0.030808
35.277639	0.125009	0.314057	0.496676	0.712154	0.992377	1.175553	0.044949	0.089430	0.140573	0.152591	0.104922	0.039583
35.297649	0.131966	0.310347	0.504834	0.714724	1.010455	1.186889	0.043780	0.086432	0.146026	0.160582	0.109094	0.045853
35.317659	0.129624	0.306523	0.507959	0.722186	1.012141	1.199728	0.043741	0.089122	0.151710	0.168900	0.112920	0.057445
35.337669	0.137637	0.316548	0.511364	0.729809	1.030120	1.213743	0.044432	0.094520	0.150963	0.169678	0.122033	0.057148
35.357679	0.133286	0.322523	0.512915	0.740361	1.036039	1.230031	0.049575	0.089220	0.158257	0.183607	0.117748	0.074039
35.377689	0.140200	0.331636	0.519810	0.747580	1.045630	1.238380	0.044834	0.091827	0.160911	0.181327	0.127165	0.081270
35.397699	0.137740	0.324572	0.520630	0.748253	1.050594	1.248342	0.039701	0.099824	0.162768	0.187538	0.141957	0.091499
35.417709	0.139273	0.325987	0.523166	0.754828	1.061517	1.259171	0.045257	0.105416	0.169207	0.193192	0.156999	0.103035
35.437719	0.142883	0.340633	0.530178	0.754212	1.068580	1.273759	0.048822	0.109898	0.178405	0.198783	0.165272	0.109128
35.457729	0.147342	0.335932	0.532299	0.758061	1.081053	1.285677	0.045887	0.106185	0.181992	0.207973	0.165800	0.118474
35.477739	0.138223	0.332025	0.542163	0.768978	1.087359	1.300450	0.053656	0.107218	0.184247	0.205066	0.174756	0.126673
35.497749	0.142184	0.332313	0.539318	0.770611	1.099166	1.313273	0.051394	0.108602	0.186519	0.211774	0.186842	0.137751
35.517759	0.152046	0.340273	0.548010	0.783877	1.115350	1.332749	0.056740	0.116981	0.189088	0.214682	0.192262	0.141142
35.537769	0.148049	0.352483	0.546720	0.784750	1.128434	1.334566	0.057468	0.109808	0.187484	0.218138	0.188661	0.152116
35.557779	0.147319	0.351422	0.555182	0.789384	1.133346	1.345441	0.059298	0.112974	0.195802	0.215187	0.194820	0.156207
35.577789	0.148583	0.359688	0.556149	0.797783	1.137205	1.359077	0.051573	0.114387	0.201691	0.228935	0.210980	0.173883
35.597799	0.153932	0.355324	0.564374	0.799596	1.141413	1.367486	0.058626	0.127917	0.207030	0.230216	0.221698	0.181157
35.617809	0.147932	0.362643	0.570188	0.805826	1.159120	1.388695	0.059754	0.131654	0.207621	0.234298	0.224787	0.190088
35.637819	0.151437	0.361658	0.573924	0.819958	1.169787	1.397228	0.061277	0.129161	0.208790	0.241396	0.228751	0.195857
35.657829	0.149549	0.361200	0.573441	0.823557	1.174191	1.417258	0.059877	0.127906	0.214099	0.246594	0.241940	0.211008
35.677839	0.150042	0.366443	0.583551	0.833808	1.179705	1.425462	0.061795	0.129873	0.226372	0.254064	0.251285	0.219233
35.697849	0.146003	0.371638	0.585546	0.839808	1.197709	1.433850	0.062992	0.132878	0.223186	0.264073	0.255432	0.226650
35.717859	0.155771	0.360597	0.586755	0.839868	1.202675	1.445594	0.066967	0.138432	0.226067	0.269453	0.258732	0.235551
35.737869	0.158298	0.366510	0.590924	0.846555	1.214771	1.459443	0.052178	0.139531	0.227623	0.275065	0.269380	0.246523
35.757879	0.156438	0.378476	0.595635	0.859265	1.226258	1.476899	0.053758	0.138661	0.228936	0.279310	0.276416	0.259048
35.777889	0.155154	0.376974	0.607520	0.862578	1.241451	1.483337	0.068042	0.138547	0.230148	0.281077	0.285977	0.261903
35.797899	0.160352	0.370936	0.608397	0.865541	1.254014	1.493099	0.072304	0.136996	0.233354	0.288965	0.289084	0.275422
35.817909	0.156723	0.382336	0.617262	0.872188	1.257337	1.502763	0.070162	0.135032	0.246052	0.297458	0.298648	0.282447
35.837919	0.149655	0.389239	0.615626	0.879650	1.269023	1.523101	0.069400	0.139042	0.244782	0.296307	0.300393	0.289667
35.857929	0.157360	0.389560	0.619700	0.891464	1.274817	1.535301	0.070597	0.146547	0.246921	0.296165	0.315822	0.295959
35.877939	0.168868	0.387347	0.622222	0.892373	1.287151	1.546834	0.072237	0.145128	0.250464	0.304812	0.320346	0.299342
35.897949	0.169189	0.387994	0.618624	0.904645	1.290136	1.556970	0.072971	0.150206	0.252945	0.311851	0.330652	0.307270
35.917959	0.168875	0.389925	0.631430	0.901704	1.301174	1.568372	0.078359	0.160491	0.251278	0.315627	0.332080	0.314354
35.937969	0.169660	0.396442	0.631554	0.908754	1.307764	1.579092	0.071443	0.159419	0.258847	0.326312	0.334735	0.333684
35.957979	0.169185	0.399955	0.639204	0.916466	1.318717	1.577747	0.077036	0.161375	0.262690	0.325008	0.340815	0.343722
35.977989	0.168513	0.398637	0.647776	0.923315	1.323261	1.597429	0.077631	0.152638	0.266774	0.333060	0.343799	0.358236
35.997999	0.170007	0.404566	0.649653	0.930491	1.329961	1.614014	0.073776	0.158158	0.269384	0.334456	0.358511	0.363105
36.018009	0.169914	0.407835	0.656744	0.934204	1.347993	1.616974	0.072224	0.161921	0.276505	0.344294	0.364585	0.373268
36.038019	0.169687	0.405385	0.654390	0.939325	1.350412	1.631299	0.074733	0.165298	0.273333	0.338619	0.372370	0.376737
36.058029	0.166712	0.409904	0.654736	0.944969	1.356786	1.642638	0.085489	0.165338	0.288153	0.351718	0.378751	0.392603
36.078039	0.176375	0.421827	0.658915	0.954954	1.370988	1.664360	0.081623	0.169015	0.295253	0.353006	0.386598	0.396279
36.098049	0.175212	0.419680	0.673246	0.963130	1.385624	1.666658	0.089588	0.172021	0.287038	0.355573	0.400229	0.407885
36.118059	0.179068	0.417201	0.671848	0.965239	1.394191	1.677165	0.081676	0.171737	0.284407	0.357565	0.401762	0.416706
36.138069	0.170723	0.411414	0.675204	0.971275	1.396071	1.689884	0.084519	0.173738	0.297048	0.368297	0.406253	0.424334
36.158079	0.175974	0.424844	0.681046	0.967946	1.410877	1.705348	0.079099	0.182313	0.297195	0.371620	0.415263	0.432047
36.178089	0.181204	0.425080	0.688312	0.978899	1.418719	1.717186	0.077895	0.176233	0.304551	0.384275	0.423215	0.433593
36.198099	0.172775	0.427196	0.690008	0.985563	1.438724	1.736005	0.077021	0.178174	0.312876	0.389381	0.434741	0.448795
36.218109	0.177133	0.437202	0.691336	0.990508	1.438679	1.740525	0.090131	0.183593	0.309672	0.390884	0.436906	0.455719
36.238119	0.185971	0.440363	0.698368	0.995200	1.447582	1.750569	0.082121	0.189271	0.316888	0.390104	0.447429	0.461353
36.258129	0.179744	0.437832	0.700450	0.999567	1.457304	1.759983	0.079258	0.193375	0.321974	0.396465	0.447152	0.474585
36.278139	0.187660	0.443956	0.706951	1.005193	1.462212	1.778315	0.085483	0.199470	0.318472	0.397724	0.452591	0.483339
36.298149	0.183897	0.441246	0.706442	1.008941	1.472155	1.785394	0.089126	0.194702	0.321804	0.405719	0.460612	0.489912
36.318159	0.181656	0.448451	0.712111	1.012390	1.483096	1.796593	0.088049	0.199378	0.333416	0.403325	0.471580	0.499689
36.338169	0.183044	0.441588	0.711045	1.022341	1.492943	1.802559	0.091375	0.196344	0.326061	0.412844	0.482529	0.506265
36.358179	0.192152	0.458786	0.716873	1.023972	1.498894	1.814386	0.088619	0.193325	0.335397	0.424002	0.487598	0.517750
36.378189	0.185723	0.467203	0.717861	1.025071	1.506347	1.825668	0.087975	0.208445	0.335461	0.427312	0.493849	0.532991
36.398199	0.190682	0.458024	0.728720	1.038345	1.519191	1.842033	0.092630	0.202834	0.331742	0.422824	0.497361	0.545158
36.418209	0.188555	0.463865	0.733451	1.053006	1.531808	1.850967	0.093776	0.204885	0.341491	0.429861	0.506883	0.550706
36.438219	0.181441	0.467905	0.738303	1.045143	1.542140	1.866051	0.096752	0.215280	0.347912	0.441556	0.515586	0.556043
36.458229	0.190582	0.463544	0.733116	1.057503	1.548573	1.877819	0.099207	0.212043	0.354769	0.445422	0.518341	0.563892
36.478239	0.195444	0.474745	0.740426	1.062667	1.559761	1.891114	0.100043	0.218190	0.354121	0.445354	0.524335	0.575185
36.498249	0.193402	0.473141	0.742326	1.066629	1.565284	1.902580	0.100648	0.216501	0.369061	0.458284	0.534981	0.588720
36.518259	0.195572	0.465666	0.753492	1.072375	1.570775	1.912607	0.102434	0.219716	0.366916	0.460391	0.542315	0.592195
36.538269	0.191666	0.461882	0.750406	1.082076	1.574984	1.918415	0.099413	0.215999	0.362992	0.465433	0.546361	0.597248
36.558279	0.195664	0.471248	0.746587	1.092437	1.579395	1.934290	0.095655	0.220398	0.366861	0.470360	0.552813	0.602041
36.578289	0.195109	0.482442	0.759294	1.087724	1.597612	1.948503	0.097108	0.225555	0.370246	0.482884	0.559960	0.616159
36.598299	0.198645	0.481014	0.769050	1.097609	1.607316	1.957084	0.099824	0.223429	0.368312	0.482405	0.563531	0.622558
36.618309	0.197973	0.484304	0.768335	1.104846	1.619991	1.970677	0.107351	0.228138	0.366684	0.481608	0.580536	0.635072
36.638319	0.195497	0.487216	0.770936	1.116197	1.621687	1.973936	0.114190	0.230792	0.375309	0.484324	0.583337	0.641251
36.658329	0.196827	0.484286	0.771834	1.116146	1.618744	1.985972	0.112933	0.230958	0.382925	0.491899	0.594962	0.649485
36.678339	0.200495	0.490034	0.775665	1.110836	1.637014	1.992898	0.104690	0.233188	0.384300	0.490408	0.596396	0.650705
36.698349	0.208551	0.489510	0.776809	1.116543	1.652732	2.002021	0.109405	0.230561	0.386133	0.494889	0.604330	0.665252
36.718359	0.211643	0.487090	0.781539	1.128651	1.652667	2.012422	0.112260	0.232756	0.389429	0.509390	0.610033	0.682695
36.738369	0.208861	0.490145	0.790231	1.136695	1.664055	2.019969	0.112356	0.241376	0.386069	0.508677	0.619283	0.692708
36.758379	0.209892	0.499483	0.789433	1.140387	1.672039	2.035016	0.104765	0.254931	0.392770	0.517929	0.627230	0.702255
36.778389	0.210911	0.505520	0.799951	1.148882	1.681695	2.048292	0.111026	0.250004	0.396987	0.521815	0.628905	0.703743
36.798399	0.206965	0.504977	0.805457	1.140725	1.690234	2.059554	0.111543	0.247207	0.400504	0.525561	0.633281	0.710439
36.818409	0.210088	0.507749	0.803743	1.154919	1.699917	2.074652	0.113465	0.245802	0.407556	0.529869	0.639334	0.716204
36.838419	0.211695	0.508960	0.799819	1.156053	1.711143	2.088279	0.113285	0.246257	0.411498	0.535092	0.650701	0.727077
36.858429	0.212212	0.509341	0.801496	1.161025	1.727932	2.090787	0.120294	0.244923	0.413261	0.535953	0.659036	0.731499
36.878439	0.208698	0.517068	0.810298	1.172737	1.727040	2.096177	0.122139	0.244653	0.412744	0.541592	0.668089	0.738519
36.898449	0.213767	0.506453	0.816778	1.177203	1.737584	2.113083	0.123853	0.251208	0.421106	0.547016	0.670259	0.755268
36.918459	0.210848	0.518070	0.824738	1.182403	1.744830	2.127201	0.124773	0.251290	0.422538	0.548251	0.676427	0.759275
36.938469	0.214662	0.520452	0.822821	1.189025	1.750718	2.137136	0.119926	0.257184	0.430237	0.556000	0.680580	0.768939
36.958479	0.212084	0.518321	0.829399	1.192631	1.765347	2.147784	0.123287	0.257384	0.433274	0.555274	0.692092	0.785646
36.978489	0.211066	0.524828	0.830918	1.202766	1.772465	2.158818	0.122597	0.257046	0.437483	0.567953	0.700574	0.799791
36.998499	0.211877	0.522898	0.836935	1.211821	1.782119	2.169744	0.119461	0.263621	0.442398	0.571307	0.704968	0.807012
37.018509	0.214712	0.531094	0.844114	1.210058	1.789555	2.179876	0.124549	0.273085	0.433067	0.568005	0.715965	0.806487
37.038519	0.216477	0.540080	0.837335	1.209379	1.789863	2.188781	0.116571	0.274144	0.436206	0.579328	0.721366	0.807280
37.058529	0.217157	0.542964	0.854284	1.208138	1.802649	2.202575	0.119300	0.267925	0.442821	0.578114	0.725649	0.822189
37.078539	0.219883	0.542202	0.852834	1.220394	1.810439	2.214990	0.130644	0.276004	0.450923	0.588026	0.727173	0.833711
37.098549	0.215354	0.537557	0.849364	1.228753	1.825221	2.225416	0.131309	0.284724	0.446125	0.591582	0.742871	0.834114
37.118559	0.223438	0.546591	0.855844	1.234453	1.831308	2.237836	0.126654	0.276197	0.451005	0.600898	0.743938	0.848583
37.138569	0.224698	0.546789	0.864674	1.241149	1.838197	2.246220	0.133840	0.282367	0.461995	0.604557	0.753380	0.854364
37.158579	0.222438	0.550759	0.865575	1.250670	1.845085	2.250077	0.132575	0.281749	0.463926	0.607221	0.753571	0.860354
37.178589	0.223690	0.553102	0.868470	1.248329	1.843218	2.259246	0.134968	0.284170	0.470462	0.611027	0.764766	0.865252
37.198599	0.228171	0.557876	0.874002	1.244286	1.854925	2.268062	0.137131	0.288929	0.469523	0.612163	0.772876	0.873600
37.218609	0.227112	0.562003	0.878710	1.260421	1.864852	2.281342	0.135811	0.284479	0.471701	0.619670	0.771123	0.882770
37.238619	0.224800	0.556979	0.883460	1.264483	1.876937	2.291774	0.127879	0.287497	0.478202	0.624244	0.782410	0.891840
37.258629	0.236134	0.553170	0.881314	1.271912	1.884322	2.308907	0.130182	0.295557	0.476079	0.632042	0.791551	0.890757
37.278639	0.238647	0.562745	0.886087	1.273361	1.892870	2.317559	0.133521	0.293672	0.479069	0.635308	0.804651	0.909169
37.298649	0.234284	0.568231	0.885892	1.287362	1.896659	2.331140	0.133689	0.292574	0.485828	0.639852	0.808450	0.926634
37.318659	0.235623	0.574649	0.889584	1.297142	1.913461	2.335440	0.140323	0.296223	0.482987	0.641083	0.812278	0.931668
37.338669	0.236998	0.577730	0.899003	1.292874	1.914750	2.341379	0.130947	0.292197	0.488106	0.644577	0.817702	0.934989
37.358679	0.236947	0.575619	0.901967	1.292540	1.920853	2.359034	0.138640	0.297297	0.497330	0.656454	0.823101	0.948682
37.378689	0.234295	0.574004	0.895701	1.303105	1.931472	2.363713	0.143511	0.297213	0.497524	0.651954	0.831086	0.963165
37.398699	0.233667	0.582741	0.906570	1.306030	1.943419	2.379426	0.139671	0.306118	0.498819	0.659816	0.834631	0.973172
37.418709	0.241202	0.588517	0.904327	1.313430	1.946312	2.382877	0.140336	0.305019	0.498489	0.662263	0.845144	0.968674
37.438719	0.235011	0.589652	0.909108	1.314812	1.956261	2.399982	0.143288	0.306673	0.506478	0.658177	0.843677	0.982779
37.458729	0.226746	0.591439	0.912211	1.319592	1.958773	2.407826	0.151787	0.304410	0.510041	0.664501	0.853816	0.990821
37.478739	0.238523	0.590507	0.921672	1.319461	1.970582	2.417222	0.144949	0.311784	0.516397	0.671398	0.858219	0.991728
37.498749	0.235698	0.589685	0.922419	1.328407	1.980016	2.424218	0.146556	0.307141	0.510754	0.676498	0.869055	0.999907
37.518759	0.235649	0.592333	0.928328	1.339199	1.984898	2.432671	0.141948	0.318025	0.517080	0.683715	0.877912	1.015491
37.538769	0.238447	0.597599	0.925903	1.340177	1.996013	2.445457	0.144601	0.316672	0.518611	0.683355	0.880418	1.021891
37.558779	0.240195	0.598605	0.934677	1.346185	2.000425	2.446741	0.155388	0.322335	0.518569	0.689534	0.882478	1.026805
37.578789	0.238928	0.591752	0.931486	1.349092	2.007914	2.466677	0.152164	0.325519	0.526616	0.692977	0.897553	1.037533
37.598799	0.247365	0.601864	0.948213	1.353055	2.018203	2.478719	0.149275	0.317077	0.521913	0.697566	0.898986	1.047804
37.618809	0.255078	0.608898	0.943910	1.355309	2.029189	2.489885	0.149135	0.325114	0.533671	0.711927	0.907526	1.054226
37.638819	0.251697	0.610413	0.942071	1.352204	2.024780	2.495600	0.151945	0.328964	0.533030	0.712775	0.921995	1.053142
37.658829	0.243217	0.614092	0.949018	1.366874	2.033174	2.499646	0.146097	0.325615	0.535878	0.717887	0.920689	1.064626
37.678839	0.244504	0.613392	0.948263	1.373968	2.045305	2.508185	0.151353	0.331312	0.539349	0.715784	0.921706	1.078009
37.698849	0.249395	0.621063	0.954315	1.381232	2.052377	2.516480	0.159039	0.334433	0.541326	0.719448	0.930219	1.087170
37.718859	0.245810	0.623205	0.952761	1.389844	2.058911	2.529371	0.157459	0.331114	0.539257	0.725314	0.942015	1.097268
37.738869	0.246489	0.612538	0.955815	1.386328	2.067799	2.539160	0.153208	0.336338	0.541874	0.728386	0.951791	1.100119
37.758879	0.248965	0.613366	0.966510	1.383092	2.075711	2.551064	0.159597	0.333594	0.548788	0.728954	0.951617	1.105181
37.778889	0.254213	0.623286	0.965291	1.391002	2.085479	2.567066	0.152525	0.334871	0.551979	0.734671	0.952065	1.117235
37.798899	0.258439	0.621131	0.976140	1.402278	2.094846	2.577356	0.165191	0.336952	0.554839	0.740098	0.961481	1.121149
37.818909	0.254658	0.627277	0.971157	1.411056	2.096433	2.584009	0.163461	0.346105	0.553995	0.744884	0.963810	1.139051
37.838919	0.255743	0.630787	0.976893	1.413948	2.102862	2.586292	0.166800	0.347089	0.562314	0.751068	0.979122	1.144424
37.858929	0.252453	0.631535	0.976935	1.412616	2.120312	2.599621	0.165989	0.356259	0.562498	0.747812	0.989973	1.154672
37.878939	0.254976	0.628419	0.978599	1.420597	2.123533	2.608610	0.168011	0.353948	0.566366	0.753160	0.992721	1.162512
37.898949	0.256980	0.631691	0.982240	1.426402	2.132061	2.619314	0.163744	0.350079	0.566263	0.758340	0.998201	1.164546
37.918959	0.256629	0.641923	0.983986	1.429384	2.145439	2.622461	0.163184	0.350039	0.569755	0.768877	1.002859	1.176830
37.938969	0.253789	0.641789	0.986857	1.431002	2.149642	2.644184	0.165838	0.351761	0.578193	0.771376	1.005940	1.188101
37.958979	0.255879	0.646605	0.996492	1.443827	2.156639	2.657116	0.170539	0.355770	0.579690	0.772744	1.010602	1.190438
37.978989	0.260045	0.647733	1.004517	1.444795	2.169725	2.666696	0.168637	0.346842	0.573372	0.775940	1.021390	1.199249
37.998999	0.266599	0.655077	1.007688	1.448622	2.173524	2.669613	0.161666	0.353003	0.580462	0.783162	1.026798	1.205174
38.019010	0.264489	0.653054	1.010353	1.447636	2.185936	2.682421	0.157452	0.358114	0.591466	0.786537	1.034794	1.217253
38.039020	0.259992	0.651315	1.003287	1.449730	2.190042	2.689720	0.168380	0.356037	0.594424	0.798253	1.042608	1.215630
38.059030	0.262069	0.657717	0.999479	1.456033	2.193785	2.700025	0.172206	0.361083	0.594601	0.794287	1.047588	1.224716
38.079040	0.261763	0.646110	1.010937	1.460203	2.201679	2.714459	0.164956	0.365026	0.592036	0.793532	1.053589	1.233434
38.099050	0.262763	0.652318	1.012751	1.470578	2.205735	2.714741	0.171976	0.368356	0.598184	0.802373	1.060255	1.241620
38.119060	0.255347	0.657740	1.015120	1.466130	2.211205	2.727702	0.173378	0.368435	0.596763	0.804028	1.058071	1.247072
38.139070	0.259352	0.660772	1.017282	1.475317	2.216101	2.735820	0.176862	0.369645	0.603935	0.805776	1.064357	1.255551
38.159080	0.259775	0.667694	1.017882	1.475583	2.222791	2.742024	0.175416	0.366812	0.602791	0.811271	1.072529	1.267528
38.179090	0.253753	0.664835	1.027027	1.480809	2.230817	2.757321	0.177845	0.375748	0.603678	0.809944	1.075558	1.271167
38.199100	0.261547	0.660877	1.027853	1.485964	2.252181	2.763511	0.172217	0.375532	0.610265	0.817002	1.082722	1.281782
38.219110	0.259732	0.667899	1.030012	1.490142	2.250406	2.771261	0.178238	0.377166	0.616741	0.820758	1.083904	1.283141
38.239120	0.262305	0.670671	1.024996	1.490371	2.252016	2.779872	0.182064	0.381603	0.625882	0.823032	1.096269	1.291130
38.259130	0.267339	0.672489	1.035876	1.501898	2.257009	2.787723	0.171979	0.379017	0.618872	0.829900	1.102253	1.298148
38.279140	0.272008	0.672744	1.040256	1.496698	2.270989	2.801143	0.173817	0.384901	0.625541	0.833758	1.109142	1.308576
38.299150	0.259554	0.677927	1.042516	1.502818	2.275233	2.814917	0.181448	0.385178	0.628544	0.839845	1.105202	1.322159
38.319160	0.264964	0.677296	1.047703	1.506721	2.287021	2.813978	0.178668	0.383643	0.628147	0.851484	1.113801	1.316195
38.339170	0.273875	0.681869	1.049613	1.514777	2.291655	2.823954	0.182291	0.384232	0.631226	0.849458	1.125978	1.335721
38.359180	0.262105	0.674518	1.048150	1.513224	2.301887	2.833406	0.179523	0.386250	0.633550	0.851656	1.133729	1.343251
38.379190	0.266362	0.678490	1.049413	1.520838	2.301951	2.840067	0.180482	0.386447	0.635672	0.858492	1.138130	1.349089
38.399200	0.268819	0.688928	1.055036	1.529439	2.307807	2.848536	0.184378	0.391663	0.635250	0.864800	1.149812	1.353196
38.419210	0.269267	0.687168	1.056483	1.522770	2.319432	2.856142	0.182783	0.392967	0.640230	0.861555	1.152097	1.361733
38.439220	0.265636	0.693254	1.057786	1.533115	2.325193	2.865443	0.182328	0.390340	0.646219	0.874194	1.161279	1.365673
38.459230	0.269062	0.694160	1.058008	1.539491	2.333083	2.877892	0.189673	0.391117	0.651985	0.872544	1.163284	1.379476
38.479240	0.272743	0.692816	1.061299	1.540544	2.341617	2.883324	0.185056	0.401013	0.652287	0.868870	1.165622	1.387662
38.499250	0.270588	0.692848	1.064488	1.544592	2.343489	2.892287	0.179964	0.403017	0.653477	0.873499	1.172205	1.391663
38.519260	0.264664	0.696827	1.070378	1.555251	2.346957	2.894952	0.179077	0.402323	0.655703	0.889556	1.185350	1.397587
38.539270	0.275922	0.690613	1.071422	1.550092	2.353736	2.905148	0.187157	0.400622	0.653149	0.888075	1.185890	1.406142
38.559280	0.264259	0.686872	1.070272	1.561984	2.359629	2.906060	0.185461	0.409055	0.654674	0.892932	1.188158	1.411792
38.579290	0.270831	0.691127	1.077218	1.569815	2.368783	2.920575	0.187084	0.410948	0.662579	0.899607	1.191425	1.423081
38.599300	0.271877	0.693995	1.076565	1.563227	2.379648	2.933415	0.196625	0.409971	0.672265	0.904999	1.199766	1.433142
38.619310	0.273805	0.695045	1.076097	1.568221	2.375894	2.942572	0.190612	0.410130	0.667770	0.898298	1.201888	1.437379
38.639320	0.277499	0.696959	1.084249	1.580453	2.379732	2.954197	0.188719	0.412004	0.670230	0.895536	1.208154	1.449103
38.659330	0.274222	0.697751	1.080116	1.573354	2.392610	2.962097	0.189900	0.408482	0.671011	0.903493	1.211951	1.458513
38.679340	0.270205	0.711164	1.086795	1.577597	2.398689	2.965495	0.188782	0.413575	0.674178	0.905027	1.222211	1.454240
38.699350	0.274749	0.717163	1.089082	1.584662	2.403629	2.977251	0.195194	0.419330	0.669857	0.909351	1.228077	1.463045
38.719360	0.270750	0.712485	1.092734	1.582729	2.411736	2.976726	0.191803	0.416487	0.674576	0.920554	1.238503	1.471771
38.739370	0.272104	0.716850	1.095650	1.586014	2.420081	2.988051	0.194328	0.417096	0.678836	0.926230	1.231591	1.486979
38.759380	0.274079	0.719823	1.096353	1.593744	2.424914	2.989461	0.190548	0.413650	0.679621	0.921969	1.250160	1.489040
38.779390	0.276706	0.715290	1.098589	1.597372	2.434138	2.996677	0.198478	0.419309	0.680710	0.931579	1.253621	1.490912
38.799400	0.271965	0.718455	1.094677	1.597515	2.428232	3.003967	0.194721	0.424240	0.690633	0.935420	1.252502	1.502915
38.819410	0.278328	0.717450	1.097076	1.606316	2.436839	3.017908	0.195125	0.426330	0.689969	0.937497	1.267240	1.512373
38.839420	0.286480	0.724593	1.098287	1.605880	2.446104	3.028267	0.192617	0.433305	0.686958	0.937854	1.267231	1.523332
38.859430	0.281552	0.720670	1.101591	1.613311	2.453432	3.036310	0.197432	0.433141	0.689829	0.946211	1.275071	1.528133
38.879440	0.281456	0.723945	1.114086	1.618762	2.464679	3.049802	0.203766	0.433364	0.694659	0.945504	1.285567	1.532344
38.899450	0.280047	0.721572	1.109159	1.626287	2.459563	3.053761	0.201280	0.435825	0.705028	0.955498	1.283129	1.539948
38.919460	0.277104	0.730806	1.109495	1.612837	2.469131	3.060589	0.202626	0.430587	0.708296	0.949262	1.289593	1.548406
38.939470	0.279432	0.737460	1.109339	1.629487	2.483093	3.064697	0.204637	0.439658	0.701537	0.959842	1.290768	1.553733
38.959480	0.279163	0.741153	1.111337	1.629350	2.482595	3.073576	0.201575	0.440288	0.706797	0.960725	1.298414	1.555657
38.979490	0.282812	0.740448	1.113087	1.632290	2.488721	3.078444	0.206156	0.442720	0.710202	0.963875	1.305878	1.565512
38.999500	0.273606	0.737522	1.119331	1.635577	2.492270	3.089467	0.205096	0.443526	0.719871	0.964764	1.310808	1.579603
39.019510	0.281870	0.745132	1.125145	1.634815	2.505479	3.092140	0.202321	0.440414	0.718778	0.968981	1.314452	1.586979
39.039520	0.278996	0.745814	1.125032	1.644417	2.509502	3.092731	0.207774	0.444745	0.725877	0.975843	1.318509	1.591014
39.059530	0.294077	0.747789	1.124116	1.635766	2.513021	3.095451	0.212676	0.445284	0.716533	0.979754	1.333025	1.592216
39.079540	0.292135	0.747321	1.132702	1.648140	2.513815	3.111471	0.208723	0.449550	0.719380	0.983798	1.332083	1.598229
39.099550	0.288276	0.749927	1.132059	1.651847	2.524238	3.118526	0.217529	0.453869	0.723393	0.989929	1.331338	1.605317
39.119560	0.288275	0.749332	1.134334	1.660265	2.528980	3.132549	0.212768	0.454481	0.725156	0.991172	1.333444	1.616059
39.139570	0.293635	0.743312	1.146682	1.662335	2.529870	3.130314	0.218228	0.452035	0.725402	0.989870	1.345514	1.626224
39.159580	0.298987	0.746929	1.152851	1.660871	2.541243	3.137405	0.216747	0.449652	0.730750	0.995291	1.350215	1.631302
39.179590	0.291693	0.749886	1.147354	1.659593	2.547652	3.145945	0.211635	0.454410	0.732763	0.991624	1.351698	1.633402
39.199600	0.287937	0.752558	1.154538	1.667495	2.545219	3.155107	0.210932	0.458614	0.736661	1.000178	1.358326	1.643356
39.219610	0.290807	0.754215	1.148856	1.667465	2.553954	3.160237	0.215308	0.455177	0.735203	1.003153	1.367926	1.653555
39.239620	0.296972	0.762572	1.146650	1.669633	2.559375	3.164637	0.215096	0.453577	0.738620	1.007554	1.376808	1.656050
39.259630	0.302699	0.754912	1.152093	1.674767	2.561798	3.173665	0.216203	0.462359	0.740668	1.010126	1.371684	1.661375
39.279640	0.296825	0.762732	1.156312	1.680779	2.569804	3.185226	0.223427	0.465337	0.749214	1.019017	1.381599	1.668414
39.299650	0.292827	0.763287	1.152007	1.677127	2.569515	3.190488	0.225509	0.464448	0.741149	1.019298	1.380598	1.672377
39.319660	0.293527	0.762738	1.159646	1.689156	2.576198	3.190979	0.216341	0.459268	0.748434	1.023355	1.390767	1.680625
39.339670	0.296428	0.772385	1.165396	1.677536	2.592432	3.195121	0.219653	0.467381	0.748612	1.023166	1.401737	1.691243
39.359680	0.300247	0.768865	1.166074	1.686130	2.589365	3.207302	0.215318	0.470149	0.757797	1.021730	1.402315	1.697675
39.379690	0.299548	0.766672	1.169353	1.688065	2.594728	3.214606	0.215032	0.470158	0.757337	1.027711	1.408882	1.700013
39.399700	0.305943	0.771536	1.169435	1.696320	2.602042	3.217770	0.215243	0.471253	0.753473	1.031784	1.410662	1.703721
39.419710	0.307728	0.766383	1.175974	1.694630	2.604682	3.223338	0.218774	0.465544	0.761909	1.039232	1.423409	1.713242
39.439720	0.307500	0.767040	1.180576	1.702484	2.606319	3.237158	0.221424	0.478479	0.749975	1.042208	1.422456	1.713722
39.459730	0.304113	0.774256	1.184044	1.704401	2.615996	3.233432	0.225205	0.484285	0.756442	1.043608	1.430305	1.725596
39.479740	0.303517	0.776583	1.182292	1.700789	2.617264	3.238595	0.222283	0.476867	0.772461	1.038938	1.430555	1.733332
39.499750	0.301325	0.784944	1.187541	1.713747	2.627916	3.250827	0.223650	0.474634	0.764143	1.056021	1.438861	1.737343
39.519760	0.300512	0.796888	1.195429	1.714481	2.633763	3.261923	0.224952	0.476654	0.772987	1.053670	1.445547	1.753087
39.539770	0.298300	0.797562	1.191996	1.710446	2.635478	3.266286	0.226573	0.481768	0.773722	1.052338	1.438816	1.758306
39.559780	0.307373	0.785955	1.193989	1.719890	2.642224	3.265047	0.222226	0.478526	0.767058	1.063310	1.453566	1.759861
39.579790	0.310449	0.785947	1.199325	1.722657	2.644408	3.277099	0.221267	0.483544	0.776277	1.061993	1.457407	1.763257
39.599800	0.310097	0.792893	1.190752	1.722988	2.658511	3.278618	0.219399	0.483916	0.778155	1.064607	1.454395	1.772463
39.619810	0.308394	0.788721	1.201822	1.716471	2.656631	3.286246	0.234780	0.481580	0.778006	1.071437	1.460261	1.782325
39.639820	0.311162	0.789415	1.195856	1.725559	2.660682	3.295433	0.240505	0.486543	0.784842	1.070651	1.467384	1.792034
39.659830	0.311594	0.788303	1.198648	1.734196	2.665233	3.294908	0.234001	0.489735	0.779069	1.076025	1.471611	1.794095
39.679840	0.304961	0.794945	1.195520	1.739550	2.665367	3.305418	0.231190	0.495204	0.782283	1.079932	1.483729	1.797428
39.699850	0.318125	0.797573	1.209167	1.732175	2.669383	3.309222	0.230182	0.491099	0.791142	1.085600	1.482845	1.803585
39.719860	0.318825	0.792363	1.209394	1.727537	2.679193	3.312722	0.236984	0.496026	0.790901	1.088636	1.490812	1.819704
39.739870	0.311642	0.797842	1.200398	1.734426	2.680578	3.325101	0.228254	0.488624	0.794484	1.084787	1.495371	1.822631
39.759880	0.313256	0.803223	1.212276	1.740643	2.686365	3.329282	0.223693	0.486615	0.796098	1.091787	1.500866	1.824254
39.779890	0.312407	0.810358	1.215454	1.747748	2.691380	3.338321	0.230694	0.491245	0.790821	1.090414	1.501905	1.832443
39.799900	0.310868	0.803981	1.214910	1.755619	2.691715	3.342077	0.235046	0.500874	0.791121	1.097812	1.501761	1.836552
39.819910	0.308583	0.800396	1.221827	1.758510	2.699519	3.344240	0.234585	0.500345	0.801695	1.099711	1.511946	1.844400
39.839920	0.318065	0.809804	1.226002	1.756227	2.702793	3.349031	0.234962	0.496747	0.803751	1.099882	1.516920	1.854457
39.859930	0.312642	0.803189	1.227653	1.752253	2.708617	3.348309	0.243159	0.494382	0.801953	1.105798	1.523711	1.859128
39.879940	0.315846	0.805429	1.225675	1.753884	2.706385	3.356793	0.237715	0.498701	0.799454	1.113295	1.529378	1.857516
39.899950	0.319883	0.807730	1.227921	1.751893	2.720200	3.366426	0.238043	0.498418	0.810052	1.109642	1.532102	1.869135
39.919960	0.318046	0.805998	1.219224	1.751619	2.721727	3.369262	0.237784	0.501771	0.805271	1.108385	1.536234	1.874042
39.939970	0.315740	0.813936	1.218759	1.761284	2.723053	3.374660	0.240775	0.507239	0.814649	1.116875	1.541305	1.878742
39.959980	0.318205	0.817281	1.217815	1.770261	2.728319	3.382502	0.240317	0.502230	0.804433	1.125271	1.548459	1.884298
39.979990	0.315950	0.812265	1.225237	1.772124	2.732867	3.383799	0.239394	0.503924	0.809884	1.120356	1.549877	1.888443
[truncated: 1 more rows]
