# Supplementary material for: Bayesian inference for biophysical neuron models enables stimulus optimization for retinal neuroprosthetics
Source: eLife. 2020 Oct 27;9:e54997. doi: 10.7554/eLife.54997 (PMC7673784; doi:10.7554/eLife.54997)
Supplement: Figure 8—source data 1. [file elife-54997-fig8-data1.zip › recorded_currents_40Hz.csv]

Time (ms)	i_ames/uA for V0(v_stim)=50mV	i_ames/uA for V0(v_stim)=100mV	i_ames/uA for V0(v_stim)=150mV	i_ames/uA for V0(v_stim)=200mV	i_ames/uA for V0(v_stim)=250mV	i_ames/uA for V0(v_stim)=300mV	i_retina/uA for V0(v_stim)=50mV	i_retina/uA for V0(v_stim)=100mV	i_retina/uA for V0(v_stim)=150mV	i_retina/uA for V0(v_stim)=200mV	i_retina/uA for V0(v_stim)=250mV	i_retina/uA for V0(v_stim)=300mV
0.000000	0.198156	0.440380	0.658989	0.916877	1.271603	1.597384	0.130779	0.274747	0.426776	0.595335	0.753941	0.937963
0.020016	0.196859	0.438464	0.662320	0.910236	1.277262	1.599204	0.134438	0.271816	0.433317	0.588236	0.761746	0.944497
0.040032	0.200316	0.431347	0.659627	0.915768	1.273731	1.602000	0.128117	0.285557	0.432152	0.597127	0.764193	0.952122
0.060048	0.208064	0.443431	0.665756	0.918990	1.276244	1.612705	0.131711	0.280790	0.440275	0.599833	0.774418	0.955645
0.080064	0.213594	0.444932	0.665953	0.931374	1.283843	1.613997	0.129214	0.285609	0.445864	0.603305	0.777531	0.953284
0.100080	0.208734	0.445500	0.667406	0.932520	1.284586	1.621622	0.134115	0.289808	0.443512	0.602459	0.776703	0.959136
0.120096	0.200704	0.451968	0.665100	0.938822	1.290818	1.618853	0.138472	0.291724	0.437892	0.608764	0.781721	0.963213
0.140112	0.204192	0.444463	0.670875	0.936866	1.289862	1.629040	0.136283	0.288515	0.442906	0.605687	0.786815	0.968042
0.160128	0.202891	0.449772	0.681700	0.930915	1.298229	1.632745	0.144313	0.292738	0.457411	0.607548	0.781805	0.972523
0.180144	0.202198	0.447612	0.684298	0.937932	1.299042	1.638864	0.141824	0.289918	0.455804	0.611677	0.793255	0.984343
0.200160	0.204573	0.447551	0.680716	0.942098	1.297850	1.635941	0.141247	0.291063	0.451466	0.619910	0.798327	0.983985
0.220176	0.206048	0.451807	0.678405	0.944643	1.308857	1.637580	0.147587	0.295773	0.450747	0.627785	0.800281	0.985363
0.240192	0.209939	0.449914	0.687700	0.941220	1.312285	1.645605	0.144275	0.295416	0.450439	0.623867	0.802280	0.997132
0.260208	0.209310	0.451795	0.684767	0.949885	1.315751	1.653207	0.138518	0.293313	0.455219	0.623579	0.804308	0.996974
0.280224	0.209459	0.460488	0.685612	0.955399	1.316245	1.656518	0.142822	0.295590	0.462930	0.626779	0.813986	0.997612
0.300240	0.206494	0.454335	0.690898	0.953472	1.313038	1.654321	0.146464	0.300001	0.467025	0.626663	0.822658	1.010785
0.320256	0.207363	0.454184	0.699054	0.952387	1.317635	1.657414	0.149154	0.298944	0.466970	0.633419	0.821284	1.018749
0.340272	0.202305	0.456907	0.696073	0.948961	1.323040	1.662844	0.146312	0.302052	0.468268	0.638415	0.826618	1.021964
0.360288	0.208574	0.467437	0.701645	0.956493	1.324609	1.664778	0.143657	0.309561	0.463593	0.633361	0.830046	1.029501
0.380304	0.210658	0.463313	0.698345	0.954365	1.327058	1.674804	0.137374	0.301360	0.462588	0.640114	0.827500	1.031864
0.400320	0.208641	0.459664	0.696892	0.957875	1.331906	1.674452	0.154717	0.306878	0.464374	0.645069	0.828490	1.037925
0.420336	0.205647	0.459520	0.703864	0.954321	1.340293	1.673240	0.149102	0.304024	0.461857	0.646053	0.839487	1.037010
0.440352	0.213839	0.462693	0.696750	0.963385	1.336254	1.676492	0.142698	0.307364	0.468497	0.649080	0.842464	1.043948
0.460368	0.213093	0.469185	0.699318	0.964156	1.334261	1.680297	0.139834	0.310116	0.474110	0.651591	0.847530	1.049771
0.480384	0.211177	0.473855	0.697950	0.958733	1.338256	1.688791	0.151396	0.311915	0.483600	0.658948	0.846690	1.054130
0.500400	0.211129	0.479120	0.701293	0.967066	1.342401	1.694351	0.151127	0.312363	0.483232	0.657482	0.844097	1.050107
0.520416	0.211121	0.474806	0.708724	0.964093	1.345806	1.691545	0.149607	0.310996	0.486145	0.655290	0.847958	1.058625
0.540432	0.205976	0.472526	0.705585	0.974127	1.345824	1.695277	0.153008	0.315419	0.479125	0.661384	0.853850	1.059054
0.560448	0.215952	0.466952	0.709670	0.970626	1.348156	1.696029	0.154984	0.313295	0.484257	0.661102	0.860184	1.069216
0.580464	0.212890	0.474879	0.708977	0.969561	1.351573	1.705346	0.157167	0.322532	0.482351	0.672627	0.860364	1.075458
0.600480	0.210268	0.476574	0.713321	0.974256	1.355679	1.702912	0.162715	0.315266	0.493684	0.661920	0.865816	1.077948
0.620496	0.209189	0.470022	0.715728	0.976465	1.358371	1.705040	0.157231	0.315924	0.491221	0.668973	0.866500	1.079812
0.640512	0.214576	0.474972	0.712647	0.979190	1.355011	1.710780	0.157534	0.321758	0.489397	0.665816	0.877867	1.087174
0.660528	0.217433	0.472576	0.712272	0.978542	1.360161	1.710694	0.154883	0.322763	0.485732	0.672002	0.873892	1.087720
0.680544	0.218351	0.466044	0.711655	0.978434	1.363633	1.711518	0.153965	0.328159	0.496895	0.676910	0.879420	1.094809
0.700560	0.215682	0.470495	0.716484	0.986739	1.372491	1.719548	0.157755	0.324502	0.502149	0.678715	0.887762	1.098355
0.720576	0.228062	0.480227	0.718472	0.986790	1.370535	1.723375	0.156225	0.324449	0.498649	0.680403	0.883723	1.101686
0.740592	0.221673	0.482555	0.721962	0.983154	1.372540	1.718269	0.150790	0.321898	0.495306	0.683472	0.884602	1.107958
0.760608	0.222777	0.489888	0.727925	0.988648	1.375747	1.720030	0.160307	0.317849	0.500071	0.688649	0.885479	1.106108
0.780624	0.223715	0.487969	0.718576	0.986265	1.376804	1.721180	0.161755	0.324161	0.501340	0.683291	0.890817	1.111377
0.800641	0.226054	0.486848	0.717618	0.986415	1.372335	1.727552	0.158192	0.332094	0.507680	0.687998	0.894989	1.109143
0.820657	0.226985	0.478905	0.718818	0.987549	1.373943	1.722851	0.164324	0.336387	0.504519	0.691099	0.896901	1.115083
0.840673	0.219882	0.484121	0.717852	0.993789	1.381197	1.725726	0.157759	0.333367	0.507120	0.698630	0.902820	1.121687
0.860689	0.214187	0.484231	0.720762	0.990521	1.386420	1.725700	0.155849	0.326527	0.513421	0.700932	0.900860	1.120796
0.880705	0.224338	0.487165	0.719295	0.993523	1.386302	1.739536	0.161408	0.328248	0.507117	0.703401	0.907389	1.126346
0.900721	0.226446	0.481958	0.721520	0.995651	1.387559	1.747059	0.166512	0.330070	0.512956	0.705242	0.913080	1.127090
0.920737	0.217105	0.477248	0.732327	0.996232	1.382788	1.744519	0.163441	0.328644	0.519798	0.700749	0.913470	1.129758
0.940753	0.222089	0.483704	0.727920	1.006362	1.383848	1.746662	0.160253	0.331136	0.518236	0.704461	0.921851	1.134525
0.960769	0.220749	0.489517	0.730328	1.003649	1.385976	1.749017	0.167767	0.333260	0.510218	0.708292	0.914642	1.139987
0.980785	0.225101	0.480117	0.734362	1.007202	1.383690	1.743455	0.167325	0.339710	0.523942	0.710099	0.925281	1.145016
1.000801	0.221897	0.480910	0.729308	1.002092	1.398735	1.748494	0.158004	0.339599	0.518265	0.714654	0.929150	1.148889
1.020817	0.221901	0.479259	0.727886	1.010285	1.396527	1.747501	0.161676	0.339585	0.525623	0.715900	0.936139	1.154949
1.040833	0.218414	0.483358	0.725768	1.008791	1.396471	1.753695	0.167086	0.340982	0.524761	0.717515	0.939529	1.149926
1.060849	0.214849	0.485930	0.728991	1.001032	1.391303	1.751817	0.162043	0.342931	0.524875	0.720278	0.927520	1.153989
1.080865	0.217707	0.490521	0.724985	1.004004	1.394331	1.765329	0.164324	0.343839	0.524163	0.720199	0.937361	1.154061
1.100881	0.221582	0.490647	0.729514	1.006809	1.399489	1.761184	0.164680	0.342430	0.523060	0.718902	0.942443	1.163935
1.120897	0.221176	0.484072	0.735847	1.009680	1.402941	1.758755	0.165141	0.341754	0.520502	0.721239	0.941206	1.167497
1.140913	0.222446	0.489747	0.733100	1.011563	1.405579	1.760868	0.166595	0.343809	0.521627	0.728118	0.941017	1.169380
1.160929	0.222020	0.491455	0.736476	1.008654	1.406803	1.760223	0.170655	0.346417	0.524322	0.722704	0.945357	1.167626
1.180945	0.217908	0.490888	0.738706	1.015174	1.412525	1.764297	0.169358	0.350671	0.530698	0.732232	0.945924	1.174632
1.200961	0.226978	0.494871	0.738582	1.014830	1.400697	1.765991	0.166192	0.343105	0.532912	0.736343	0.953094	1.176389
1.220977	0.228261	0.497628	0.745814	1.009978	1.411669	1.761982	0.169927	0.350843	0.537148	0.735319	0.954698	1.178840
1.240993	0.226892	0.493027	0.739179	1.012968	1.423106	1.763860	0.174053	0.348440	0.538611	0.731164	0.956242	1.184590
1.261009	0.220892	0.492278	0.733129	1.015489	1.419162	1.771404	0.165435	0.350122	0.526519	0.734792	0.953390	1.193399
1.281025	0.223947	0.495818	0.738794	1.009995	1.416570	1.772419	0.165936	0.353230	0.538853	0.743981	0.954682	1.193292
1.301041	0.227351	0.499418	0.736607	1.011211	1.417091	1.771248	0.170562	0.350147	0.538155	0.738421	0.964665	1.198934
1.321057	0.233358	0.496890	0.738988	1.017203	1.415631	1.777772	0.167459	0.353685	0.537104	0.740426	0.961188	1.196546
1.341073	0.231948	0.499912	0.735678	1.016683	1.420794	1.778779	0.173014	0.356951	0.535911	0.739002	0.957738	1.206974
1.361089	0.230834	0.498685	0.743857	1.015457	1.417679	1.781596	0.166592	0.358552	0.536504	0.739165	0.967454	1.211329
1.381105	0.226270	0.498007	0.747906	1.018093	1.420555	1.775199	0.174344	0.360844	0.541606	0.741662	0.964518	1.210342
1.401121	0.234678	0.494130	0.747861	1.016885	1.429854	1.785668	0.166546	0.361271	0.549379	0.744956	0.967458	1.213430
1.421137	0.229346	0.500616	0.744307	1.021922	1.426705	1.783518	0.172864	0.359988	0.541532	0.744685	0.976149	1.210365
1.441153	0.232538	0.494537	0.747701	1.022587	1.424424	1.787585	0.175792	0.362207	0.545205	0.742842	0.977657	1.213238
1.461169	0.233014	0.495608	0.748239	1.020104	1.424021	1.781051	0.172085	0.360279	0.542844	0.750779	0.976412	1.214552
1.481185	0.229496	0.497462	0.741801	1.025291	1.432839	1.788298	0.171123	0.359188	0.552060	0.754251	0.984076	1.218757
1.501201	0.228977	0.498858	0.744629	1.025468	1.429019	1.786710	0.169885	0.364823	0.553511	0.755300	0.986756	1.224064
1.521217	0.235900	0.491749	0.745572	1.025494	1.422696	1.790282	0.167176	0.362651	0.551364	0.752705	0.995471	1.230076
1.541233	0.229586	0.491957	0.744506	1.025702	1.427187	1.789757	0.175729	0.359726	0.552913	0.755124	0.992326	1.226892
1.561249	0.230104	0.498199	0.742343	1.028750	1.428955	1.791222	0.177830	0.358991	0.555252	0.756615	0.989042	1.225934
1.581265	0.234742	0.495905	0.747073	1.025775	1.432380	1.794299	0.179388	0.359301	0.555722	0.756290	0.997672	1.237290
1.601281	0.227085	0.499999	0.745631	1.033296	1.432204	1.800322	0.171769	0.361536	0.552467	0.765228	0.988831	1.238314
1.621297	0.236038	0.502130	0.749535	1.032572	1.435895	1.798693	0.168994	0.358757	0.551861	0.768192	0.997104	1.245592
1.641313	0.230035	0.500637	0.753521	1.031505	1.437280	1.799626	0.169865	0.358365	0.551494	0.757926	0.999274	1.247470
1.661329	0.233546	0.507738	0.749686	1.033991	1.430870	1.795917	0.168321	0.362042	0.560280	0.758145	1.001156	1.244891
1.681345	0.227165	0.505885	0.751821	1.031371	1.433121	1.795562	0.174305	0.366445	0.560829	0.761166	1.004684	1.243864
1.701361	0.234373	0.501502	0.749593	1.031037	1.434342	1.787647	0.177217	0.367178	0.567323	0.765068	1.006519	1.251279
1.721377	0.227248	0.505670	0.753116	1.031564	1.438167	1.800978	0.180067	0.369416	0.561755	0.767955	1.004973	1.253443
1.741393	0.225103	0.507219	0.749345	1.036308	1.434587	1.797677	0.177362	0.374851	0.560145	0.771504	1.009117	1.260483
1.761409	0.233361	0.508138	0.755373	1.038321	1.443105	1.789146	0.181984	0.373197	0.560955	0.773956	1.011925	1.259569
1.781425	0.227971	0.506224	0.752309	1.040072	1.446561	1.803561	0.185436	0.371481	0.560558	0.774404	1.012166	1.261889
1.801441	0.228544	0.507000	0.744879	1.035544	1.443706	1.800457	0.176802	0.369609	0.563882	0.772489	1.015302	1.263442
1.821457	0.231614	0.507426	0.748336	1.035481	1.441207	1.803499	0.174076	0.366136	0.565544	0.770986	1.014270	1.263309
1.841473	0.238082	0.502716	0.752049	1.040529	1.441467	1.805829	0.170362	0.371898	0.564861	0.773451	1.013609	1.260369
1.861489	0.229165	0.503329	0.755695	1.032499	1.436726	1.803772	0.173834	0.375660	0.568272	0.777679	1.015658	1.266713
1.881505	0.229384	0.503608	0.757719	1.036640	1.441724	1.802600	0.180317	0.376459	0.572103	0.772688	1.022626	1.268966
1.901521	0.239229	0.506774	0.764573	1.035722	1.438599	1.802870	0.180538	0.372334	0.571439	0.777180	1.024445	1.272922
1.921537	0.237386	0.502955	0.754473	1.031377	1.444402	1.800574	0.182929	0.373288	0.574199	0.785504	1.020348	1.271428
1.941553	0.235889	0.502178	0.756471	1.034966	1.442215	1.796769	0.182092	0.373830	0.572606	0.785967	1.022750	1.273269
1.961569	0.232444	0.504648	0.757727	1.039014	1.442169	1.801896	0.181127	0.371230	0.565524	0.786440	1.026007	1.268827
1.981585	0.235268	0.508816	0.763253	1.042060	1.438740	1.803993	0.177960	0.378924	0.575402	0.782023	1.027280	1.282691
2.001601	0.230271	0.502519	0.762334	1.034024	1.442029	1.811738	0.181379	0.376192	0.579812	0.784011	1.028602	1.282286
2.021617	0.231292	0.506003	0.755085	1.032050	1.436558	1.806619	0.183530	0.375290	0.577972	0.780192	1.033982	1.277165
2.041633	0.224432	0.504654	0.753887	1.034442	1.436609	1.805402	0.187070	0.371807	0.569674	0.781230	1.031092	1.286993
2.061649	0.230361	0.502330	0.759680	1.025963	1.435644	1.800604	0.178983	0.377656	0.577972	0.788062	1.030076	1.292166
2.081665	0.242136	0.501095	0.763747	1.034004	1.436653	1.804109	0.188720	0.380753	0.577954	0.784148	1.038077	1.291160
2.101681	0.238455	0.504228	0.755320	1.034413	1.439950	1.798752	0.182637	0.382748	0.575043	0.787344	1.039134	1.289416
2.121697	0.231768	0.509165	0.757810	1.032862	1.441691	1.798382	0.178875	0.383670	0.577253	0.785585	1.042659	1.292600
2.141713	0.236214	0.507849	0.756689	1.031801	1.446205	1.802709	0.170840	0.378758	0.582539	0.792562	1.040966	1.300721
2.161729	0.230144	0.509054	0.754385	1.036902	1.444458	1.798448	0.177242	0.379216	0.578280	0.795114	1.040988	1.299496
2.181745	0.229953	0.509597	0.752052	1.036178	1.444126	1.807728	0.181718	0.378726	0.589295	0.800043	1.037013	1.299600
2.201761	0.227088	0.500635	0.748894	1.030777	1.439118	1.806303	0.173479	0.376118	0.580760	0.800502	1.043699	1.301010
2.221777	0.230186	0.510451	0.751234	1.029906	1.434113	1.799368	0.181040	0.387267	0.579331	0.793142	1.050170	1.302731
2.241793	0.232433	0.511637	0.753270	1.031973	1.435751	1.795870	0.177812	0.379471	0.581723	0.799293	1.042097	1.305944
2.261809	0.231551	0.509362	0.753580	1.026406	1.435855	1.799858	0.177746	0.384019	0.579173	0.799335	1.048960	1.304246
2.281825	0.227854	0.500182	0.749560	1.033861	1.441523	1.798409	0.181696	0.380519	0.581624	0.802451	1.051887	1.307216
2.301841	0.234212	0.505260	0.759372	1.035413	1.434155	1.799542	0.182758	0.381518	0.583230	0.803468	1.048785	1.310234
2.321857	0.229713	0.505873	0.755262	1.033219	1.434217	1.794433	0.182854	0.382601	0.588408	0.794258	1.041014	1.313622
2.341873	0.235274	0.505997	0.749391	1.030429	1.437565	1.792839	0.180047	0.385532	0.580175	0.794336	1.051104	1.302131
2.361890	0.237309	0.503693	0.751837	1.026583	1.444313	1.790010	0.181972	0.378111	0.579337	0.798762	1.056680	1.303684
2.381906	0.236594	0.501320	0.751401	1.026418	1.449138	1.786359	0.186623	0.387762	0.580935	0.806542	1.059425	1.308659
2.401922	0.235868	0.506844	0.751803	1.027007	1.442081	1.792830	0.184540	0.380105	0.582861	0.803643	1.052280	1.308444
2.421938	0.232474	0.498461	0.749654	1.024763	1.438178	1.790651	0.190481	0.381205	0.580324	0.807668	1.060545	1.310822
2.441954	0.235313	0.506746	0.748149	1.030151	1.438788	1.784441	0.180411	0.383577	0.584837	0.805817	1.061858	1.316351
2.461970	0.235274	0.506374	0.746448	1.026473	1.433697	1.790909	0.186584	0.388985	0.583603	0.808038	1.064696	1.321949
2.481986	0.227384	0.505170	0.746639	1.026022	1.434405	1.793332	0.179486	0.384012	0.585989	0.809720	1.065381	1.315369
2.502002	0.226813	0.508359	0.752850	1.030844	1.432913	1.786972	0.179264	0.376835	0.585153	0.807736	1.064605	1.319307
2.522018	0.226067	0.500063	0.752047	1.030108	1.431849	1.782939	0.181972	0.380569	0.584514	0.806791	1.063194	1.316070
2.542034	0.229411	0.502809	0.751464	1.024726	1.436463	1.781024	0.182076	0.383703	0.588081	0.806682	1.062196	1.319176
2.562050	0.231353	0.509372	0.750720	1.027210	1.435285	1.784799	0.188180	0.380851	0.588707	0.810501	1.057580	1.320087
2.582066	0.237354	0.503985	0.751234	1.035131	1.432827	1.785646	0.189188	0.389366	0.590810	0.810277	1.060719	1.315100
2.602082	0.229692	0.507198	0.754703	1.028754	1.434615	1.780493	0.182404	0.383250	0.591688	0.815851	1.063018	1.327764
2.622098	0.228039	0.509495	0.751240	1.025320	1.432189	1.779701	0.176533	0.383462	0.591520	0.813995	1.069890	1.325451
2.642114	0.228897	0.507347	0.752522	1.023721	1.426917	1.774731	0.184628	0.387839	0.596421	0.808522	1.068775	1.323225
2.662130	0.234617	0.501479	0.753238	1.024375	1.428131	1.773660	0.186502	0.386843	0.595699	0.814941	1.065141	1.326628
2.682146	0.233351	0.509181	0.752171	1.023435	1.428169	1.778164	0.186420	0.386745	0.590702	0.815863	1.066432	1.323562
2.702162	0.233333	0.504991	0.743356	1.025879	1.426572	1.781345	0.186048	0.384140	0.587444	0.808247	1.068624	1.322994
2.722178	0.227274	0.502539	0.739705	1.017795	1.424772	1.768589	0.183679	0.385588	0.592016	0.814155	1.060373	1.325490
2.742194	0.223417	0.503911	0.750407	1.023019	1.419961	1.768261	0.179463	0.386781	0.600660	0.819525	1.067055	1.326657
2.762210	0.224907	0.504909	0.745868	1.018207	1.423280	1.765863	0.178745	0.388255	0.592846	0.814743	1.073031	1.321478
2.782226	0.232507	0.500544	0.742621	1.016911	1.423265	1.767238	0.183444	0.389722	0.594248	0.815409	1.074511	1.329052
2.802242	0.230017	0.493168	0.741215	1.017832	1.416637	1.767344	0.192903	0.388347	0.591371	0.810469	1.067322	1.325967
2.822258	0.228877	0.503309	0.738251	1.009817	1.416552	1.761905	0.193445	0.395143	0.593463	0.810710	1.068465	1.326677
2.842274	0.226736	0.502417	0.744925	1.016804	1.419943	1.761430	0.181430	0.397288	0.594679	0.813802	1.070429	1.328474
2.862290	0.227105	0.504007	0.746963	1.019319	1.416458	1.753658	0.180051	0.395800	0.598228	0.817247	1.079105	1.323528
2.882306	0.228546	0.503248	0.745001	1.016306	1.416860	1.752880	0.191698	0.398509	0.594698	0.820425	1.077872	1.323825
2.902322	0.229237	0.503380	0.744968	1.015170	1.415277	1.759506	0.188203	0.391885	0.593324	0.826857	1.070437	1.333299
2.922338	0.225885	0.501590	0.740531	1.009798	1.412589	1.759375	0.188708	0.395568	0.598783	0.818350	1.071862	1.336260
2.942354	0.226904	0.498496	0.743406	1.009462	1.418290	1.757390	0.186834	0.390540	0.598059	0.820300	1.063808	1.335327
2.962370	0.223981	0.501863	0.739234	1.010656	1.404327	1.752449	0.183298	0.386193	0.596199	0.820800	1.067029	1.335392
2.982386	0.228849	0.501844	0.747194	1.011524	1.403209	1.747961	0.192632	0.385955	0.594619	0.810862	1.070300	1.326556
3.002402	0.229391	0.498531	0.741597	1.004893	1.402436	1.747851	0.186132	0.389100	0.598561	0.816350	1.074142	1.328986
3.022418	0.220643	0.505821	0.735723	0.998626	1.398758	1.747666	0.183477	0.388821	0.592331	0.808424	1.075371	1.332924
3.042434	0.219233	0.499313	0.733727	1.001867	1.394035	1.743406	0.188390	0.386361	0.598622	0.805402	1.078120	1.332927
3.062450	0.224633	0.495460	0.731503	1.007714	1.398115	1.735865	0.187623	0.387297	0.594865	0.811371	1.074021	1.330455
3.082466	0.226902	0.493066	0.736105	1.006631	1.397115	1.735250	0.186021	0.392482	0.597416	0.816298	1.074042	1.332797
3.102482	0.230517	0.492556	0.730745	1.010256	1.388183	1.736179	0.184888	0.393865	0.601182	0.822245	1.070067	1.330260
3.122498	0.223136	0.498343	0.729875	1.008915	1.393032	1.735635	0.186391	0.392515	0.594801	0.817851	1.072220	1.328548
3.142514	0.222421	0.502053	0.727941	1.000872	1.387807	1.723525	0.187258	0.393393	0.596839	0.814378	1.074414	1.328773
3.162530	0.219404	0.491791	0.736001	0.999606	1.385826	1.722609	0.189846	0.398972	0.588863	0.811844	1.079701	1.331130
3.182546	0.224023	0.496057	0.727292	1.001783	1.376241	1.720776	0.182583	0.384952	0.593327	0.816941	1.080585	1.341194
3.202562	0.218038	0.494544	0.731091	0.997478	1.385917	1.722662	0.185974	0.386296	0.598411	0.816096	1.073325	1.339154
3.222578	0.222783	0.496276	0.728307	0.993708	1.383517	1.719950	0.187596	0.381290	0.599058	0.816106	1.071098	1.336005
3.242594	0.228680	0.487070	0.732392	0.992583	1.374799	1.714391	0.185573	0.388963	0.595144	0.813744	1.077321	1.333151
3.262610	0.225129	0.487989	0.725530	0.993872	1.372194	1.716473	0.186728	0.387531	0.595097	0.810048	1.071952	1.334844
3.282626	0.225969	0.492665	0.729365	0.986915	1.369057	1.713413	0.185193	0.384558	0.597905	0.813594	1.070115	1.337246
3.302642	0.231013	0.492374	0.726561	0.981443	1.371233	1.709532	0.183146	0.379900	0.599003	0.821134	1.069731	1.334037
3.322658	0.230265	0.493082	0.726937	0.985002	1.370902	1.704056	0.180385	0.379037	0.593679	0.823001	1.075652	1.329214
3.342674	0.225282	0.488982	0.725741	0.986904	1.369580	1.706065	0.180754	0.381713	0.600473	0.819769	1.076506	1.332443
3.362690	0.225221	0.485758	0.724136	0.983296	1.365922	1.701084	0.189462	0.383767	0.595512	0.811509	1.076879	1.340006
3.382706	0.219491	0.485383	0.724209	0.989962	1.368656	1.696155	0.181229	0.382322	0.596143	0.814554	1.070409	1.333066
3.402722	0.215546	0.489183	0.717702	0.981961	1.363321	1.692667	0.188849	0.391854	0.592984	0.810036	1.073151	1.331848
3.422738	0.222354	0.486812	0.721916	0.983731	1.357785	1.692575	0.185726	0.391625	0.587908	0.805394	1.072868	1.334975
3.442754	0.224113	0.482610	0.719776	0.979484	1.362779	1.689421	0.187035	0.391409	0.595856	0.808876	1.071170	1.333775
3.462770	0.218377	0.481810	0.715401	0.979744	1.359629	1.689105	0.189250	0.396032	0.585653	0.813437	1.067958	1.332785
3.482786	0.217677	0.480301	0.714528	0.981607	1.348652	1.691744	0.183359	0.392863	0.589463	0.809217	1.069129	1.328218
3.502802	0.216641	0.479221	0.712552	0.973946	1.352199	1.690710	0.187341	0.391124	0.590775	0.809925	1.063680	1.330883
3.522818	0.219311	0.476325	0.711411	0.972186	1.348457	1.682984	0.190127	0.387357	0.593755	0.811495	1.065800	1.333155
3.542834	0.223121	0.483523	0.718064	0.968233	1.342255	1.676672	0.188434	0.392478	0.588581	0.811429	1.063481	1.329872
3.562850	0.226789	0.481214	0.717507	0.965640	1.340721	1.675780	0.181405	0.386821	0.590178	0.814163	1.069669	1.323867
3.582866	0.216573	0.479770	0.718674	0.959674	1.339319	1.670763	0.178911	0.390408	0.584922	0.809487	1.068003	1.325393
3.602882	0.211165	0.479823	0.704543	0.968864	1.338060	1.667667	0.179924	0.384241	0.593143	0.806659	1.065703	1.322777
3.622898	0.217892	0.469728	0.697285	0.969610	1.331333	1.667164	0.188716	0.389604	0.591858	0.813879	1.070643	1.325582
3.642914	0.217217	0.475415	0.696393	0.957127	1.331596	1.668345	0.185260	0.381907	0.592742	0.803275	1.066354	1.322918
3.662930	0.214217	0.472287	0.698593	0.956558	1.324472	1.665098	0.184175	0.385689	0.585681	0.803490	1.063444	1.321148
3.682946	0.216504	0.470637	0.690887	0.945155	1.319409	1.661067	0.186236	0.386014	0.592531	0.802948	1.059749	1.322919
3.702962	0.217684	0.473781	0.698238	0.952097	1.321319	1.651551	0.186918	0.389078	0.586145	0.805488	1.065198	1.327392
3.722978	0.221994	0.469622	0.700751	0.957628	1.325750	1.654968	0.188621	0.386574	0.590726	0.805235	1.060100	1.323243
3.742994	0.211432	0.467978	0.690650	0.957208	1.323497	1.651921	0.186743	0.392769	0.582659	0.795391	1.058802	1.318768
3.763010	0.210368	0.473031	0.692978	0.954502	1.314151	1.639465	0.182352	0.396156	0.583029	0.798969	1.058479	1.318385
3.783026	0.213666	0.465041	0.699095	0.950894	1.318637	1.634522	0.178597	0.384595	0.588567	0.795868	1.053460	1.327426
3.803042	0.214325	0.470190	0.695615	0.943980	1.312725	1.633662	0.179968	0.382508	0.587621	0.803225	1.053574	1.316925
3.823058	0.222595	0.466224	0.698872	0.946186	1.305449	1.639011	0.176321	0.386940	0.580618	0.805975	1.053247	1.319599
3.843074	0.211234	0.466848	0.689551	0.939827	1.307049	1.630802	0.180616	0.391675	0.582317	0.802096	1.056730	1.315418
3.863090	0.206960	0.462949	0.680381	0.937507	1.301004	1.625561	0.186283	0.383440	0.584626	0.798909	1.058172	1.309873
3.883106	0.207314	0.464662	0.678177	0.941017	1.299264	1.623616	0.176084	0.380846	0.583437	0.799787	1.057757	1.312620
3.903122	0.209758	0.460991	0.684011	0.940049	1.293626	1.615466	0.178968	0.389752	0.582546	0.800419	1.047664	1.312704
3.923139	0.210014	0.466214	0.687716	0.931000	1.297594	1.611707	0.179433	0.386883	0.587554	0.797257	1.047428	1.317034
3.943155	0.214269	0.465171	0.687425	0.924641	1.290989	1.607890	0.187429	0.381767	0.586950	0.801071	1.055099	1.306983
3.963171	0.216411	0.460317	0.685182	0.929420	1.277759	1.604912	0.185032	0.379204	0.575186	0.797278	1.047486	1.312103
3.983187	0.205008	0.459859	0.685059	0.924425	1.278598	1.601646	0.184594	0.384300	0.579600	0.800093	1.043773	1.308086
4.003203	0.213077	0.453611	0.678140	0.921265	1.285082	1.594505	0.180983	0.382749	0.577366	0.797154	1.050475	1.302926
4.023219	0.210099	0.463936	0.672591	0.921761	1.275380	1.590471	0.177318	0.366553	0.578917	0.791608	1.047774	1.304000
4.043235	0.212340	0.459487	0.676149	0.914056	1.269310	1.593028	0.179700	0.373705	0.580775	0.788987	1.045742	1.305692
4.063251	0.212716	0.451221	0.676735	0.916003	1.274062	1.590012	0.175157	0.375720	0.579913	0.794436	1.045160	1.303287
4.083267	0.208446	0.451094	0.674962	0.913860	1.262465	1.583269	0.171589	0.375269	0.574259	0.789487	1.043207	1.301050
4.103283	0.210163	0.456646	0.673654	0.910448	1.265527	1.583482	0.178680	0.383237	0.574326	0.789583	1.038298	1.295574
4.123299	0.203480	0.451080	0.666985	0.907590	1.257916	1.577298	0.176118	0.379393	0.574281	0.791503	1.037537	1.300726
4.143315	0.201293	0.444802	0.664443	0.911446	1.253102	1.570400	0.179282	0.377127	0.571094	0.785297	1.038641	1.298770
4.163331	0.202491	0.447729	0.663304	0.914484	1.252686	1.567485	0.171221	0.379637	0.573104	0.788795	1.033857	1.295011
4.183347	0.197959	0.453399	0.662797	0.910320	1.251003	1.560381	0.180607	0.383026	0.571505	0.788387	1.030091	1.296922
4.203363	0.204001	0.449775	0.668395	0.901566	1.249043	1.560227	0.173603	0.383364	0.575564	0.787901	1.033343	1.288217
4.223379	0.201520	0.448753	0.663558	0.895876	1.247436	1.555199	0.170721	0.380073	0.574976	0.782915	1.036101	1.282353
4.243395	0.212011	0.442975	0.664193	0.900295	1.238613	1.552873	0.181092	0.375653	0.575072	0.783745	1.038867	1.287609
4.263411	0.212658	0.451255	0.660326	0.899057	1.236059	1.551786	0.181857	0.379560	0.572210	0.777870	1.033403	1.289179
4.283427	0.209777	0.442379	0.652947	0.891167	1.236209	1.541545	0.175021	0.373875	0.568970	0.782210	1.035221	1.284296
4.303443	0.209531	0.447448	0.657147	0.883795	1.231447	1.538738	0.175315	0.375245	0.569521	0.779902	1.024457	1.281762
4.323459	0.205527	0.437943	0.652711	0.875163	1.230838	1.533791	0.179719	0.369160	0.569727	0.778717	1.026322	1.285276
4.343475	0.205348	0.441603	0.652984	0.875611	1.221226	1.527181	0.172729	0.364330	0.570876	0.775405	1.022710	1.281431
4.363491	0.202250	0.443535	0.645252	0.873370	1.213646	1.529855	0.166374	0.371145	0.571258	0.773963	1.020555	1.275723
4.383507	0.204554	0.440233	0.638746	0.874285	1.214421	1.522892	0.171061	0.367639	0.565336	0.775629	1.018370	1.266678
4.403523	0.199204	0.429604	0.640654	0.871109	1.212859	1.516532	0.176371	0.370382	0.563311	0.770843	1.019350	1.271937
4.423539	0.197291	0.430425	0.640430	0.864787	1.212047	1.511162	0.180900	0.370471	0.560095	0.762958	1.019197	1.270527
4.443555	0.198524	0.430268	0.640651	0.872403	1.205953	1.498827	0.177044	0.371331	0.559610	0.762280	1.015224	1.271147
4.463571	0.192751	0.438173	0.637495	0.867059	1.201249	1.500743	0.171496	0.373605	0.561629	0.762933	1.019524	1.266650
4.483587	0.196473	0.432153	0.635116	0.862348	1.201407	1.501054	0.172676	0.377060	0.564623	0.763254	1.015267	1.265737
4.503603	0.191204	0.425187	0.633375	0.860120	1.195378	1.502232	0.176838	0.369927	0.556761	0.759288	1.015225	1.265792
4.523619	0.188459	0.423435	0.631983	0.862446	1.188001	1.486742	0.176714	0.364804	0.560407	0.760799	1.007633	1.262402
4.543635	0.193312	0.424424	0.628271	0.851696	1.191794	1.477713	0.169546	0.367585	0.553221	0.757081	1.013478	1.254627
4.563651	0.192286	0.423108	0.621568	0.850278	1.176996	1.481686	0.172854	0.367939	0.552189	0.752722	1.006920	1.243823
4.583667	0.185754	0.421886	0.622934	0.846348	1.175639	1.469359	0.168264	0.364138	0.552797	0.753711	1.000498	1.249781
4.603683	0.188423	0.429909	0.618137	0.842902	1.182582	1.464204	0.170284	0.370635	0.548649	0.751474	1.000903	1.245491
4.623699	0.189688	0.428508	0.622234	0.838112	1.172085	1.458728	0.170156	0.363633	0.544779	0.755426	1.003502	1.242201
4.643715	0.194293	0.429151	0.617040	0.835640	1.168828	1.457640	0.168508	0.357377	0.547295	0.748243	1.001362	1.246634
4.663731	0.199537	0.421603	0.619663	0.841329	1.167781	1.455509	0.173018	0.361574	0.549807	0.745079	0.990120	1.250386
4.683747	0.195299	0.420891	0.620768	0.828801	1.165364	1.452776	0.170247	0.368474	0.544570	0.746457	0.984600	1.242865
4.703763	0.189129	0.418497	0.613176	0.827776	1.148774	1.445121	0.167017	0.356356	0.546866	0.743677	0.985344	1.239607
4.723779	0.192997	0.417884	0.609319	0.826280	1.147500	1.443269	0.169679	0.356860	0.545872	0.751318	0.981550	1.233843
4.743795	0.186256	0.412983	0.606810	0.821125	1.146550	1.433965	0.171543	0.352793	0.539993	0.743620	0.986789	1.239709
4.763811	0.178140	0.414539	0.602534	0.811548	1.141235	1.426552	0.164214	0.356881	0.542302	0.741368	0.988326	1.237689
4.783827	0.177918	0.410116	0.601670	0.818465	1.137164	1.432681	0.167076	0.348442	0.541858	0.738960	0.978479	1.231591
4.803843	0.189196	0.404002	0.606324	0.814851	1.131075	1.422569	0.170247	0.349724	0.545969	0.740784	0.982371	1.225712
4.823859	0.188494	0.397502	0.609089	0.806434	1.125910	1.419192	0.168587	0.350309	0.537190	0.740312	0.980416	1.225751
4.843875	0.181726	0.405157	0.595312	0.810751	1.124898	1.408735	0.161327	0.358790	0.538930	0.742994	0.976430	1.220426
4.863891	0.190377	0.408406	0.591890	0.808763	1.125332	1.407489	0.170323	0.353894	0.536087	0.739689	0.972330	1.217132
4.883907	0.181332	0.407701	0.583780	0.809662	1.119981	1.393550	0.166125	0.349953	0.540226	0.737642	0.970729	1.210850
4.903923	0.175387	0.399715	0.591069	0.800177	1.112386	1.392072	0.165389	0.356399	0.541133	0.737267	0.973290	1.207877
4.923939	0.177769	0.394866	0.584948	0.796996	1.103431	1.383873	0.172200	0.345341	0.534979	0.733498	0.971929	1.210307
4.943955	0.179827	0.389555	0.586320	0.793388	1.098212	1.378826	0.162581	0.347649	0.533398	0.728998	0.970170	1.207980
4.963971	0.172325	0.392446	0.584851	0.781973	1.090350	1.375032	0.162533	0.345443	0.534122	0.726709	0.969648	1.208493
4.983987	0.169829	0.391545	0.576587	0.777824	1.096789	1.370876	0.160564	0.340037	0.534405	0.723384	0.968679	1.201111
5.004003	0.175790	0.391101	0.580658	0.779064	1.091630	1.359592	0.168209	0.350156	0.529592	0.732318	0.964948	1.197721
5.024019	0.176299	0.388794	0.578364	0.779632	1.086216	1.353575	0.160542	0.355929	0.525754	0.726939	0.954971	1.197750
5.044035	0.182509	0.390989	0.572252	0.775789	1.080023	1.352884	0.165989	0.354231	0.522344	0.723652	0.951850	1.197655
5.064051	0.180188	0.383525	0.572030	0.775700	1.071816	1.351272	0.158437	0.350646	0.525605	0.724032	0.954857	1.191803
5.084067	0.177599	0.389690	0.564576	0.774778	1.067917	1.345110	0.167017	0.347811	0.521565	0.718534	0.955749	1.182889
5.104083	0.180448	0.375907	0.565136	0.772999	1.076157	1.344244	0.168805	0.350039	0.528673	0.709737	0.954410	1.182381
5.124099	0.174978	0.376999	0.564115	0.768534	1.067584	1.339042	0.162057	0.340516	0.523180	0.705307	0.949479	1.172690
5.144115	0.173549	0.377737	0.562012	0.763538	1.064208	1.324057	0.156056	0.342526	0.524354	0.713864	0.944598	1.173845
5.164131	0.176158	0.381005	0.550590	0.760101	1.054965	1.309536	0.170395	0.351682	0.521866	0.711754	0.942471	1.179327
5.184147	0.174318	0.380781	0.552991	0.753905	1.049724	1.313483	0.154265	0.342492	0.513103	0.704152	0.931414	1.173463
5.204163	0.175244	0.376092	0.551569	0.747417	1.047051	1.311233	0.150642	0.340704	0.512144	0.711827	0.933929	1.162013
5.224179	0.160141	0.366214	0.554466	0.748968	1.036586	1.300919	0.154275	0.335601	0.512052	0.703383	0.933963	1.168034
5.244195	0.171548	0.376699	0.545072	0.736086	1.043922	1.297542	0.155666	0.337605	0.515373	0.692447	0.932541	1.163321
5.264211	0.160860	0.374673	0.543455	0.739785	1.037240	1.294680	0.158633	0.335962	0.512182	0.687007	0.925610	1.157973
5.284227	0.164715	0.370185	0.546622	0.734611	1.028333	1.291016	0.158958	0.338735	0.509432	0.692469	0.921644	1.153563
5.304243	0.168281	0.372343	0.546204	0.734119	1.027649	1.280818	0.158630	0.333020	0.511161	0.691467	0.925955	1.152110
5.324259	0.160507	0.365840	0.541317	0.734039	1.024750	1.271059	0.161595	0.340164	0.510087	0.686843	0.918040	1.145250
5.344275	0.166246	0.368007	0.539500	0.726417	1.016023	1.266315	0.163577	0.337111	0.510173	0.686432	0.919082	1.139515
5.364291	0.166625	0.361360	0.538525	0.717759	1.011271	1.265287	0.160642	0.328589	0.506537	0.691293	0.918060	1.137717
5.384307	0.168590	0.363281	0.530793	0.720139	1.001990	1.255313	0.160682	0.333684	0.504255	0.685584	0.917055	1.124809
5.404323	0.171081	0.363396	0.538625	0.718644	0.996585	1.246781	0.151815	0.333572	0.503186	0.679975	0.907394	1.135289
5.424339	0.169848	0.351527	0.526639	0.707275	0.996769	1.247778	0.148089	0.331454	0.499978	0.675715	0.904574	1.132498
5.444355	0.168428	0.362285	0.523873	0.702984	0.995215	1.237989	0.157753	0.322694	0.492809	0.669474	0.906130	1.130316
5.464371	0.169572	0.360640	0.523275	0.697598	0.998180	1.234981	0.156682	0.322972	0.493786	0.672656	0.909012	1.123319
5.484388	0.164297	0.352764	0.513125	0.698836	0.983355	1.231925	0.155401	0.326415	0.486250	0.670514	0.904566	1.125887
5.504404	0.157668	0.352849	0.517778	0.700700	0.974774	1.224344	0.152981	0.323920	0.485629	0.665458	0.892998	1.110363
5.524420	0.156782	0.352399	0.511910	0.691495	0.968620	1.216768	0.149291	0.323143	0.488252	0.654763	0.895038	1.115714
5.544436	0.159500	0.344895	0.513759	0.686942	0.963302	1.214388	0.157808	0.325524	0.484295	0.664692	0.893555	1.118780
5.564452	0.152921	0.350973	0.508839	0.689379	0.957582	1.205275	0.158310	0.324205	0.482224	0.665190	0.894054	1.104816
5.584468	0.152989	0.338325	0.499355	0.682759	0.950159	1.193107	0.154319	0.321113	0.482134	0.656492	0.885955	1.109440
5.604484	0.148833	0.343594	0.501555	0.671616	0.944565	1.183875	0.154009	0.322273	0.484173	0.660665	0.881426	1.100747
5.624500	0.152362	0.338837	0.503950	0.669036	0.939112	1.186132	0.145367	0.320091	0.485235	0.658736	0.881586	1.096843
5.644516	0.151413	0.340613	0.499470	0.663561	0.936519	1.179402	0.142387	0.321887	0.475466	0.651913	0.876749	1.087994
5.664532	0.148753	0.342389	0.496525	0.663462	0.935901	1.170789	0.148578	0.310925	0.469146	0.653334	0.865705	1.083982
5.684548	0.152059	0.341010	0.493358	0.663102	0.922429	1.159539	0.137560	0.315318	0.473570	0.649650	0.862438	1.083414
5.704564	0.145717	0.344400	0.486313	0.664736	0.921139	1.153742	0.139520	0.320029	0.475898	0.653708	0.856522	1.081532
5.724580	0.148071	0.338413	0.483945	0.654435	0.914697	1.153647	0.144173	0.307752	0.474465	0.646769	0.857087	1.080849
5.744596	0.151655	0.339477	0.483005	0.642655	0.913618	1.140548	0.137462	0.313705	0.466083	0.645404	0.860522	1.075496
5.764612	0.148320	0.332860	0.482141	0.641302	0.908814	1.134481	0.144455	0.311278	0.466006	0.644378	0.853131	1.065371
5.784628	0.150619	0.330098	0.475088	0.639972	0.903172	1.132434	0.146989	0.308098	0.462744	0.640516	0.849323	1.062775
5.804644	0.150273	0.321409	0.471378	0.631635	0.891943	1.126009	0.147837	0.304726	0.470094	0.639323	0.845356	1.056848
5.824660	0.145134	0.321364	0.467996	0.631569	0.889599	1.121185	0.145085	0.305012	0.467917	0.633214	0.843637	1.049862
5.844676	0.142418	0.325446	0.469021	0.633754	0.887336	1.105628	0.145680	0.303750	0.459281	0.626481	0.846135	1.048846
5.864692	0.145734	0.315813	0.466625	0.625698	0.877962	1.099056	0.141325	0.306242	0.459408	0.625771	0.840513	1.056157
5.884708	0.143016	0.307445	0.462665	0.629570	0.872702	1.089645	0.140670	0.295431	0.462613	0.628589	0.832459	1.046839
5.904724	0.145295	0.310552	0.456889	0.624367	0.863586	1.091957	0.144423	0.297143	0.457489	0.623909	0.828272	1.040504
5.924740	0.146724	0.316335	0.445855	0.612621	0.858448	1.085338	0.148355	0.299306	0.446527	0.617153	0.818320	1.037959
5.944756	0.140502	0.315429	0.445126	0.612206	0.852242	1.074013	0.142953	0.298816	0.451568	0.618119	0.826593	1.040654
5.964772	0.136304	0.313067	0.450558	0.612400	0.849273	1.070510	0.141460	0.302998	0.442994	0.614099	0.822509	1.019614
5.984788	0.134764	0.309819	0.446208	0.602951	0.842629	1.064665	0.139198	0.303554	0.442428	0.606134	0.815642	1.021270
6.004804	0.133978	0.299661	0.444838	0.598005	0.836427	1.060193	0.144297	0.296714	0.448244	0.608797	0.813699	1.020127
6.024820	0.129347	0.304267	0.440926	0.596435	0.828286	1.043705	0.141612	0.301099	0.442018	0.609355	0.805607	1.013285
6.044836	0.136413	0.303597	0.436961	0.589768	0.828802	1.035837	0.136547	0.297710	0.439220	0.613422	0.806312	1.000251
6.064852	0.129087	0.300195	0.429921	0.590023	0.823020	1.027965	0.133418	0.291165	0.437631	0.604810	0.803979	1.002908
6.084868	0.130131	0.298141	0.424949	0.586000	0.815440	1.018636	0.137352	0.296078	0.439831	0.601381	0.801927	0.998114
6.104884	0.134386	0.300436	0.418573	0.582402	0.814851	1.016878	0.127631	0.295081	0.438797	0.589573	0.796634	0.998191
6.124900	0.125520	0.294952	0.433662	0.579195	0.811060	1.007270	0.132732	0.289122	0.440521	0.596482	0.793907	0.995359
6.144916	0.131776	0.295180	0.424225	0.573521	0.803211	0.999529	0.133697	0.286202	0.436542	0.591726	0.790784	0.991601
6.164932	0.133414	0.291553	0.416484	0.562983	0.786841	0.991208	0.129278	0.294634	0.433404	0.592648	0.784604	0.987993
6.184948	0.133200	0.289004	0.414171	0.567143	0.791096	0.988956	0.128155	0.291961	0.424691	0.592255	0.777445	0.982472
6.204964	0.126656	0.286556	0.411653	0.557333	0.781218	0.982259	0.131172	0.290119	0.420662	0.583714	0.778820	0.977424
6.224980	0.131141	0.289143	0.408190	0.555765	0.779380	0.974620	0.125603	0.289151	0.423412	0.581784	0.775327	0.973100
6.244996	0.132237	0.277940	0.403065	0.544949	0.768199	0.962666	0.134918	0.287573	0.416661	0.579357	0.775269	0.973500
6.265012	0.129718	0.275713	0.407425	0.546196	0.762088	0.961142	0.136062	0.281621	0.420673	0.573306	0.768486	0.959598
6.285028	0.127869	0.278486	0.403192	0.539548	0.761819	0.952891	0.127560	0.283222	0.419744	0.566290	0.763063	0.961778
6.305044	0.119227	0.273538	0.400317	0.533924	0.753569	0.941826	0.130916	0.285222	0.419039	0.570385	0.757659	0.951903
6.325060	0.116825	0.275764	0.391785	0.536796	0.752732	0.936341	0.128436	0.273057	0.408259	0.570346	0.756884	0.955039
6.345076	0.118257	0.270956	0.391788	0.532633	0.743765	0.931529	0.130328	0.275092	0.412665	0.563917	0.759265	0.951270
6.365092	0.114297	0.267896	0.388929	0.529824	0.738399	0.927353	0.122075	0.273595	0.412773	0.560295	0.749646	0.940709
6.385108	0.114024	0.267613	0.385630	0.515391	0.734609	0.917900	0.132101	0.270998	0.418156	0.555891	0.753400	0.932982
6.405124	0.119730	0.263798	0.383199	0.511830	0.721976	0.904663	0.124962	0.272340	0.407976	0.551005	0.742103	0.932873
6.425140	0.121669	0.262934	0.385749	0.514085	0.715479	0.901355	0.121164	0.273225	0.402072	0.551488	0.738769	0.928333
6.445156	0.115162	0.264728	0.377700	0.507287	0.715263	0.889480	0.120138	0.260760	0.394665	0.552101	0.733163	0.923191
6.465172	0.115490	0.257874	0.378262	0.506185	0.707360	0.884058	0.118996	0.260950	0.397686	0.546299	0.730778	0.917774
6.485188	0.116037	0.254030	0.373459	0.498544	0.705085	0.875339	0.120594	0.261265	0.388231	0.546346	0.730059	0.918560
6.505204	0.114395	0.257685	0.367704	0.494863	0.699957	0.868447	0.128118	0.265543	0.395895	0.542373	0.725898	0.908551
6.525220	0.114015	0.250153	0.362240	0.493120	0.691453	0.868162	0.119719	0.264649	0.387011	0.537743	0.719298	0.904206
6.545236	0.118487	0.249601	0.362821	0.484226	0.686673	0.854861	0.126376	0.265830	0.389862	0.541616	0.713700	0.897331
6.565252	0.106635	0.250399	0.349374	0.485037	0.678468	0.853408	0.119142	0.262760	0.384189	0.536124	0.704290	0.891742
6.585268	0.108356	0.246481	0.355764	0.481177	0.669664	0.841975	0.115034	0.259047	0.388460	0.529383	0.700208	0.887585
6.605284	0.108622	0.249154	0.353119	0.466417	0.659189	0.831023	0.118889	0.256989	0.388171	0.524730	0.700327	0.878966
6.625300	0.111489	0.240232	0.346762	0.466316	0.662461	0.818929	0.114838	0.257929	0.386538	0.519892	0.693364	0.873639
6.645316	0.111229	0.239982	0.349375	0.457026	0.647428	0.809067	0.114295	0.248256	0.376399	0.525421	0.694443	0.875230
6.665332	0.106388	0.245744	0.344189	0.451723	0.636604	0.808824	0.107748	0.252001	0.375519	0.517092	0.690957	0.875287
6.685348	0.106189	0.244862	0.342043	0.447575	0.638264	0.811056	0.112031	0.253215	0.369583	0.512304	0.687254	0.873205
6.705364	0.103380	0.237232	0.331671	0.448584	0.634036	0.792741	0.113967	0.250754	0.373134	0.506890	0.678304	0.864618
6.725380	0.100692	0.230968	0.332147	0.443735	0.629860	0.788170	0.110222	0.242632	0.362952	0.507422	0.677561	0.854640
6.745396	0.100211	0.226316	0.331078	0.442910	0.620394	0.784490	0.107911	0.236846	0.364272	0.498386	0.680278	0.849924
6.765412	0.101593	0.226042	0.325438	0.439925	0.621719	0.774032	0.108369	0.239699	0.364006	0.491596	0.669492	0.844629
6.785428	0.099724	0.221397	0.321480	0.435402	0.610436	0.758852	0.113196	0.241097	0.362269	0.490575	0.668132	0.840649
6.805444	0.093264	0.222275	0.313260	0.434613	0.598602	0.753022	0.114712	0.239007	0.360393	0.485605	0.665148	0.833702
6.825460	0.096435	0.221695	0.310804	0.422879	0.596113	0.749125	0.108058	0.240577	0.353707	0.482646	0.659127	0.830638
6.845476	0.099480	0.219774	0.304218	0.412592	0.587993	0.744819	0.106279	0.234316	0.356294	0.484902	0.663151	0.825147
6.865492	0.101666	0.216421	0.302990	0.412586	0.583565	0.741882	0.105703	0.235211	0.352132	0.481210	0.648712	0.817970
6.885508	0.095935	0.213160	0.296488	0.412685	0.581384	0.730876	0.109547	0.245066	0.342818	0.479095	0.646289	0.811719
6.905524	0.088901	0.208953	0.299745	0.402323	0.567083	0.717742	0.110165	0.234553	0.343614	0.475709	0.642847	0.810837
6.925540	0.084575	0.210420	0.294693	0.394552	0.561033	0.706263	0.104805	0.238615	0.338560	0.473522	0.636848	0.803573
6.945556	0.086278	0.203904	0.294395	0.389474	0.555271	0.696941	0.105033	0.228276	0.344234	0.463474	0.637626	0.795117
6.965572	0.080594	0.201721	0.293406	0.386118	0.547229	0.689463	0.104526	0.230112	0.340242	0.464765	0.632016	0.797888
6.985588	0.081139	0.202026	0.287451	0.382760	0.550715	0.682689	0.103200	0.224047	0.345432	0.465322	0.624719	0.782963
7.005604	0.079617	0.205205	0.285134	0.380957	0.541749	0.681876	0.107788	0.218381	0.342432	0.461701	0.618627	0.784580
7.025620	0.086431	0.189436	0.280637	0.375123	0.524442	0.673256	0.108325	0.218249	0.336988	0.456606	0.614713	0.779513
7.045637	0.081030	0.189785	0.273320	0.370760	0.524923	0.667877	0.095037	0.211638	0.331378	0.452889	0.610354	0.769816
7.065653	0.088090	0.191249	0.275879	0.369562	0.524818	0.655501	0.102158	0.219762	0.320878	0.450702	0.607076	0.765509
7.085669	0.088031	0.185754	0.265382	0.360629	0.517305	0.641538	0.099646	0.218484	0.328246	0.449821	0.609217	0.764384
7.105685	0.086068	0.186434	0.263970	0.360143	0.509204	0.632121	0.100611	0.215007	0.325798	0.444748	0.597207	0.758582
7.125701	0.076272	0.179989	0.262228	0.356189	0.504507	0.628366	0.095677	0.214972	0.320220	0.434665	0.596862	0.752085
7.145717	0.082838	0.179101	0.266881	0.351842	0.500473	0.619023	0.095881	0.215286	0.318065	0.434448	0.594214	0.744242
7.165733	0.082977	0.184549	0.253504	0.339637	0.493560	0.607782	0.094472	0.213264	0.312687	0.434180	0.590005	0.737779
7.185749	0.080762	0.184568	0.252080	0.334343	0.487216	0.603788	0.088786	0.220232	0.303278	0.429431	0.586664	0.731277
7.205765	0.074677	0.181532	0.246042	0.335571	0.478925	0.589948	0.094036	0.210109	0.302253	0.425949	0.575930	0.732730
7.225781	0.076139	0.164292	0.243243	0.332361	0.468366	0.584954	0.105689	0.205085	0.305811	0.422869	0.575329	0.726439
7.245797	0.076234	0.164556	0.241414	0.328858	0.461380	0.584190	0.100556	0.198714	0.302862	0.413505	0.574600	0.720852
7.265813	0.073056	0.164173	0.241203	0.329294	0.455005	0.579470	0.095765	0.197360	0.301672	0.412274	0.559430	0.708109
7.285829	0.069996	0.167078	0.235313	0.316005	0.452520	0.564693	0.097458	0.194043	0.298205	0.414380	0.552665	0.706975
7.305845	0.072511	0.166035	0.234865	0.314596	0.450769	0.552508	0.097986	0.202283	0.302252	0.410608	0.549484	0.701821
7.325861	0.068092	0.164432	0.229376	0.307170	0.440231	0.546717	0.094996	0.196425	0.298152	0.409153	0.544118	0.692062
7.345877	0.067438	0.160452	0.225565	0.299923	0.427733	0.538044	0.091073	0.191945	0.295399	0.402223	0.544073	0.686854
7.365893	0.068071	0.155175	0.221555	0.293852	0.424628	0.532280	0.086347	0.190486	0.288416	0.401983	0.548154	0.685951
7.385909	0.067732	0.152006	0.230965	0.290999	0.419738	0.526566	0.085291	0.197004	0.289688	0.398826	0.542646	0.688593
7.405925	0.065043	0.148834	0.221468	0.290387	0.410278	0.518528	0.087275	0.194630	0.282473	0.391740	0.535463	0.683312
7.425941	0.063584	0.143420	0.217451	0.282987	0.397219	0.503283	0.089674	0.189897	0.277476	0.391231	0.532254	0.672380
7.445957	0.061090	0.140833	0.211616	0.283967	0.400776	0.497394	0.087713	0.182844	0.272011	0.389939	0.525096	0.666672
7.465973	0.056141	0.147657	0.204888	0.275656	0.392606	0.494925	0.087726	0.182069	0.275441	0.380917	0.520561	0.660859
7.485989	0.062389	0.143621	0.205827	0.272815	0.384587	0.478693	0.087312	0.183865	0.273546	0.376168	0.515304	0.658165
7.506005	0.055979	0.143263	0.197765	0.270302	0.379293	0.474905	0.084756	0.178772	0.267601	0.377113	0.510613	0.647894
7.526021	0.056624	0.137491	0.188906	0.273488	0.371896	0.465860	0.084424	0.178819	0.266436	0.370351	0.506886	0.640686
7.546037	0.061049	0.133400	0.188526	0.263387	0.366881	0.456146	0.080339	0.179206	0.268569	0.370553	0.499916	0.632063
7.566053	0.063017	0.134673	0.190182	0.254344	0.357166	0.446885	0.081330	0.176093	0.264927	0.363187	0.492918	0.623494
7.586069	0.054048	0.131523	0.183932	0.253251	0.351552	0.435060	0.081551	0.172528	0.257520	0.357823	0.490708	0.618195
7.606085	0.056950	0.133353	0.175619	0.247158	0.339241	0.431273	0.085104	0.177444	0.256734	0.360798	0.484358	0.621915
7.626101	0.055974	0.130600	0.175689	0.244411	0.339800	0.418373	0.081622	0.175118	0.250238	0.356892	0.479538	0.611915
7.646117	0.051198	0.129345	0.173401	0.234154	0.331980	0.409513	0.078689	0.172092	0.254211	0.349343	0.474487	0.607928
7.666133	0.049900	0.116172	0.171198	0.226323	0.326482	0.407377	0.079076	0.169294	0.253449	0.345390	0.470677	0.605148
7.686149	0.045838	0.116091	0.173419	0.221633	0.321183	0.404073	0.076063	0.159749	0.248482	0.347101	0.466714	0.591795
7.706165	0.047812	0.113155	0.169737	0.216466	0.307100	0.392926	0.075122	0.160384	0.241466	0.346384	0.469805	0.577737
7.726181	0.047530	0.110736	0.164874	0.205770	0.299713	0.377199	0.077827	0.167941	0.238808	0.335051	0.460058	0.568521
7.746197	0.051922	0.108736	0.155571	0.207539	0.292945	0.367039	0.077230	0.163060	0.236596	0.330343	0.448333	0.568609
7.766213	0.050229	0.109860	0.151702	0.205092	0.283426	0.360894	0.066834	0.156433	0.238941	0.335529	0.448161	0.567770
7.786229	0.049496	0.097912	0.149223	0.202845	0.275413	0.352065	0.075130	0.159741	0.236881	0.332025	0.445681	0.558699
7.806245	0.046804	0.098934	0.144842	0.194952	0.271430	0.341093	0.080413	0.160725	0.232713	0.322118	0.441649	0.555177
7.826261	0.048118	0.102639	0.133528	0.192783	0.265275	0.328428	0.070876	0.160217	0.226292	0.311409	0.434274	0.547158
7.846277	0.040981	0.097789	0.136336	0.182795	0.264841	0.327072	0.072229	0.149954	0.225902	0.303870	0.430187	0.539908
7.866293	0.034508	0.093181	0.136245	0.176341	0.250939	0.310473	0.064146	0.147721	0.222011	0.303758	0.420948	0.537577
7.886309	0.040277	0.093498	0.126304	0.169872	0.249903	0.304486	0.065081	0.142614	0.221452	0.302865	0.411473	0.528817
7.906325	0.039299	0.090660	0.125195	0.170383	0.246513	0.294447	0.063675	0.139909	0.212730	0.299146	0.413315	0.527236
7.926341	0.038571	0.088229	0.125884	0.163185	0.239901	0.291780	0.066097	0.140467	0.214642	0.304971	0.412409	0.514347
7.946357	0.045596	0.083055	0.121376	0.158734	0.236092	0.283184	0.066743	0.142367	0.212327	0.290896	0.402087	0.512781
7.966373	0.037086	0.080212	0.121608	0.158343	0.224280	0.285901	0.065297	0.145637	0.210309	0.285742	0.400476	0.501961
7.986389	0.034066	0.085542	0.116838	0.152501	0.221074	0.272513	0.066530	0.137936	0.201698	0.280800	0.395707	0.504554
8.006405	0.030781	0.076725	0.112257	0.143545	0.208019	0.260457	0.068935	0.134021	0.201405	0.279742	0.389624	0.492579
8.026421	0.032219	0.079894	0.101659	0.142650	0.208455	0.252183	0.069061	0.136661	0.201649	0.276438	0.384203	0.491048
8.046437	0.031645	0.073499	0.099401	0.137981	0.197905	0.241387	0.061919	0.130006	0.202472	0.275423	0.384775	0.483338
8.066453	0.028007	0.069162	0.104481	0.134526	0.186193	0.231523	0.064152	0.132850	0.192277	0.273152	0.374756	0.468975
8.086469	0.030028	0.072226	0.097673	0.126650	0.182612	0.228873	0.057471	0.127868	0.189398	0.263377	0.372086	0.465281
8.106485	0.029894	0.069501	0.087153	0.121448	0.180089	0.214056	0.058613	0.131110	0.194516	0.262962	0.362125	0.467976
8.126501	0.023024	0.061536	0.090204	0.116020	0.168057	0.202362	0.056472	0.129082	0.185840	0.258848	0.361640	0.458347
8.146517	0.026491	0.060615	0.085152	0.112618	0.166447	0.198983	0.055354	0.131083	0.184594	0.256309	0.361394	0.452243
8.166533	0.029146	0.061465	0.077814	0.107314	0.162806	0.190733	0.053508	0.125117	0.191797	0.259416	0.350517	0.443987
8.186549	0.029084	0.056801	0.079304	0.097774	0.141450	0.175554	0.052164	0.114947	0.179470	0.249969	0.344903	0.437022
8.206565	0.025809	0.053917	0.078062	0.087810	0.139260	0.174002	0.051575	0.107636	0.175033	0.239234	0.346369	0.434175
8.226581	0.022105	0.046639	0.068404	0.086034	0.128655	0.164415	0.050659	0.112977	0.170020	0.236981	0.339642	0.426722
8.246597	0.019206	0.045552	0.062825	0.083217	0.127655	0.153253	0.048635	0.111611	0.167854	0.236574	0.321057	0.419548
8.266613	0.017265	0.041813	0.064375	0.078616	0.125689	0.143956	0.056109	0.110758	0.166142	0.232679	0.318087	0.419365
8.286629	0.018376	0.049619	0.058358	0.072844	0.111103	0.137455	0.050554	0.114871	0.161296	0.233165	0.311622	0.413482
8.306645	0.018579	0.042581	0.044187	0.075172	0.111279	0.131049	0.045631	0.109233	0.160179	0.221727	0.310540	0.402394
8.326661	0.019766	0.047984	0.050873	0.067711	0.106761	0.123389	0.049928	0.103419	0.158825	0.222122	0.302567	0.397015
8.346677	0.018528	0.041770	0.048645	0.068901	0.094148	0.116676	0.049611	0.104472	0.154421	0.219964	0.302464	0.387853
8.366693	0.021598	0.034709	0.045546	0.062084	0.086509	0.107212	0.049567	0.101194	0.161281	0.208976	0.300115	0.387541
8.386709	0.015720	0.035135	0.037835	0.057568	0.082024	0.101499	0.042382	0.103966	0.148487	0.208396	0.296391	0.377083
8.406725	0.015999	0.025029	0.032427	0.052873	0.077875	0.091344	0.037847	0.096177	0.152063	0.208148	0.289928	0.371316
8.426741	0.011392	0.024412	0.031221	0.043411	0.066063	0.079569	0.042063	0.095667	0.138420	0.210796	0.290321	0.370969
8.446757	0.009401	0.028763	0.032757	0.040688	0.065112	0.068040	0.042924	0.094719	0.142515	0.205628	0.279115	0.360375
8.466773	0.009150	0.027758	0.021095	0.030006	0.057456	0.062802	0.042426	0.092936	0.143183	0.199868	0.274248	0.344224
8.486789	0.004384	0.025188	0.016085	0.020598	0.052590	0.060143	0.038602	0.089644	0.140618	0.187433	0.271713	0.345240
8.506805	0.002629	0.019378	0.013557	0.015856	0.042890	0.046361	0.038717	0.086842	0.137147	0.181602	0.263453	0.337776
8.526821	-0.007818	0.010849	0.013252	0.012288	0.035139	0.035584	0.037147	0.090412	0.134891	0.189877	0.256450	0.327247
8.546837	-0.004557	0.009387	0.008480	0.010710	0.031026	0.030767	0.034536	0.086281	0.128143	0.184731	0.245920	0.321024
8.566853	-0.002677	0.008105	0.013198	-0.003840	0.026214	0.025331	0.034573	0.086580	0.127640	0.179660	0.244233	0.312550
8.586869	0.004134	0.005707	0.007215	-0.004854	0.015743	0.013282	0.036227	0.086152	0.122341	0.173588	0.242299	0.312244
8.606886	-0.003808	0.002954	-0.000920	-0.000325	0.007088	0.006752	0.033539	0.072206	0.123103	0.167231	0.236084	0.302490
8.626902	-0.000084	0.006381	0.000731	-0.009330	-0.003094	-0.000649	0.029508	0.078472	0.113151	0.166258	0.233323	0.296186
8.646918	-0.002902	-0.000805	-0.009126	-0.010783	-0.013138	-0.019476	0.033092	0.076939	0.114423	0.156744	0.226380	0.296237
8.666934	-0.006543	-0.005960	-0.008868	-0.006892	-0.014809	-0.025690	0.029707	0.079092	0.115381	0.159259	0.222550	0.283554
8.686950	-0.009580	-0.005155	-0.012400	-0.013986	-0.020601	-0.026182	0.032250	0.077925	0.109443	0.161497	0.214249	0.272467
8.706966	-0.003942	-0.006833	-0.026811	-0.029067	-0.018511	-0.036682	0.030719	0.076628	0.108245	0.150905	0.208352	0.270708
8.726982	-0.013996	-0.012665	-0.024980	-0.030885	-0.025242	-0.040091	0.030426	0.068598	0.103833	0.143885	0.204477	0.266305
8.746998	-0.006732	-0.012992	-0.028887	-0.040284	-0.035956	-0.047333	0.025765	0.063898	0.103376	0.147037	0.197758	0.260498
8.767014	-0.007832	-0.010927	-0.027683	-0.039171	-0.046022	-0.058920	0.023975	0.065151	0.100833	0.133616	0.195477	0.255932
8.787030	-0.004630	-0.016629	-0.039105	-0.049064	-0.050754	-0.075698	0.027463	0.061378	0.092918	0.124956	0.196840	0.251252
8.807046	-0.007681	-0.013000	-0.040591	-0.052641	-0.058793	-0.083374	0.026375	0.058024	0.088359	0.122891	0.182681	0.238534
8.827062	-0.019368	-0.021407	-0.041753	-0.067437	-0.064659	-0.090737	0.021375	0.054268	0.077021	0.127051	0.180333	0.230666
8.847078	-0.021383	-0.025527	-0.046819	-0.068090	-0.070002	-0.100208	0.023977	0.053095	0.084010	0.124190	0.172155	0.222317
8.867094	-0.021627	-0.026107	-0.046822	-0.067594	-0.085565	-0.103983	0.022443	0.054594	0.081736	0.113202	0.171458	0.219694
8.887110	-0.023878	-0.026064	-0.045129	-0.070146	-0.088844	-0.110804	0.020725	0.051795	0.080764	0.111252	0.164591	0.220506
8.907126	-0.012162	-0.024557	-0.053830	-0.076099	-0.086263	-0.116428	0.021839	0.053373	0.074217	0.107206	0.156780	0.211479
8.927142	-0.015964	-0.022568	-0.062141	-0.077352	-0.095826	-0.124603	0.016822	0.045049	0.075766	0.102352	0.157811	0.204975
8.947158	-0.021780	-0.037225	-0.061930	-0.083276	-0.108785	-0.132661	0.014054	0.045773	0.081454	0.101200	0.149855	0.202031
8.967174	-0.024774	-0.037023	-0.058416	-0.088772	-0.109716	-0.148367	0.009910	0.051640	0.070109	0.096762	0.143334	0.192640
8.987190	-0.032753	-0.044178	-0.068393	-0.094106	-0.119558	-0.158057	0.013160	0.041088	0.066688	0.092950	0.139359	0.180222
9.007206	-0.027688	-0.041989	-0.075124	-0.099156	-0.129304	-0.169119	0.010266	0.047339	0.059223	0.082229	0.137740	0.173652
9.027222	-0.028940	-0.042073	-0.079405	-0.109778	-0.131973	-0.172062	0.011239	0.043306	0.058208	0.081429	0.117398	0.168530
9.047238	-0.021726	-0.049259	-0.075847	-0.117971	-0.135081	-0.185863	0.015228	0.034563	0.053037	0.082039	0.126530	0.167434
9.067254	-0.024400	-0.056612	-0.078581	-0.119858	-0.143352	-0.187579	0.020162	0.032995	0.053926	0.073950	0.122393	0.163529
9.087270	-0.026618	-0.055306	-0.084113	-0.125941	-0.147995	-0.195298	0.021233	0.043241	0.046079	0.069416	0.118607	0.149767
9.107286	-0.032681	-0.059929	-0.086786	-0.134383	-0.159390	-0.202129	0.014325	0.033902	0.049523	0.064066	0.112927	0.139140
9.127302	-0.032770	-0.058342	-0.095703	-0.138324	-0.169781	-0.211080	0.021857	0.031799	0.044236	0.064882	0.103307	0.134828
9.147318	-0.032243	-0.062636	-0.098219	-0.130285	-0.176081	-0.218274	0.017983	0.028720	0.040232	0.057105	0.099908	0.120755
9.167334	-0.028370	-0.066660	-0.102697	-0.134749	-0.180622	-0.226355	0.006927	0.023542	0.029333	0.052901	0.090088	0.121986
9.187350	-0.028798	-0.060605	-0.104000	-0.141401	-0.181270	-0.241102	0.008982	0.022120	0.032846	0.047558	0.086705	0.115844
9.207366	-0.031872	-0.065598	-0.112773	-0.150644	-0.189015	-0.249590	0.005452	0.017686	0.034659	0.049715	0.086613	0.107038
9.227382	-0.040831	-0.074033	-0.105314	-0.155994	-0.196314	-0.262703	0.002526	0.016716	0.032647	0.045314	0.083998	0.102806
9.247398	-0.037824	-0.080808	-0.108442	-0.156923	-0.207686	-0.265611	0.008489	0.018566	0.031415	0.041152	0.064620	0.089828
9.267414	-0.039175	-0.073104	-0.114188	-0.166804	-0.211585	-0.271849	0.006959	0.019374	0.018872	0.037286	0.064019	0.088387
9.287430	-0.038437	-0.075010	-0.123894	-0.167072	-0.213930	-0.285865	0.006322	0.018388	0.015970	0.040022	0.062253	0.078277
9.307446	-0.042385	-0.078633	-0.126382	-0.175213	-0.218758	-0.294541	0.009395	0.013117	0.016619	0.026660	0.057334	0.077304
9.327462	-0.043605	-0.080052	-0.130136	-0.177246	-0.228417	-0.295214	0.009163	0.003249	0.009122	0.030933	0.049286	0.079731
9.347478	-0.035775	-0.087368	-0.136158	-0.184467	-0.234019	-0.305135	0.002694	0.009481	0.013603	0.018893	0.044922	0.062456
9.367494	-0.039507	-0.087307	-0.139064	-0.187815	-0.244088	-0.308762	-0.002174	0.010354	0.009818	0.012180	0.042557	0.056382
9.387510	-0.040169	-0.088497	-0.138776	-0.192053	-0.250458	-0.317379	-0.005326	0.006772	0.006207	0.007069	0.030862	0.054689
9.407526	-0.043990	-0.085771	-0.140495	-0.199568	-0.249518	-0.326440	-0.004478	0.003552	-0.006654	0.019150	0.026967	0.046166
9.427542	-0.047545	-0.090807	-0.144734	-0.201512	-0.258427	-0.331115	-0.002873	-0.004515	-0.005365	0.011424	0.022542	0.039497
9.447558	-0.054163	-0.099618	-0.149140	-0.209141	-0.274233	-0.339189	0.003808	0.001098	-0.007035	0.003409	0.012690	0.030241
9.467574	-0.047818	-0.100641	-0.157829	-0.203186	-0.276873	-0.341535	-0.008615	-0.002202	-0.003940	-0.003313	0.013828	0.023736
9.487590	-0.053300	-0.098506	-0.158340	-0.213747	-0.282916	-0.353069	-0.006336	0.000865	-0.008573	-0.009685	0.009610	0.011839
9.507606	-0.055578	-0.105843	-0.167827	-0.214594	-0.286418	-0.363700	-0.003325	-0.003339	-0.008288	-0.012579	0.009910	0.011111
9.527622	-0.057671	-0.110862	-0.161003	-0.230833	-0.291535	-0.373746	-0.006717	-0.005984	-0.011098	-0.015403	-0.001015	0.006226
9.547638	-0.054914	-0.112344	-0.170164	-0.225185	-0.296560	-0.383404	-0.003992	-0.007893	-0.013847	-0.022657	-0.015769	-0.004560
9.567654	-0.051572	-0.114974	-0.165202	-0.224065	-0.306050	-0.391814	-0.003148	-0.013440	-0.021015	-0.018373	-0.019513	-0.011373
9.587670	-0.049348	-0.118108	-0.175131	-0.237853	-0.314102	-0.404384	-0.003299	-0.014674	-0.028731	-0.024516	-0.013673	-0.013920
9.607686	-0.058155	-0.120452	-0.177897	-0.238133	-0.315316	-0.412387	-0.010359	-0.013058	-0.034011	-0.037264	-0.018162	-0.020659
9.627702	-0.058918	-0.125877	-0.178657	-0.244444	-0.325267	-0.417870	-0.020822	-0.014941	-0.035699	-0.037828	-0.019770	-0.027907
9.647718	-0.060756	-0.123719	-0.186194	-0.259494	-0.337257	-0.426129	-0.021291	-0.022503	-0.036999	-0.047665	-0.028565	-0.037606
9.667734	-0.058575	-0.121129	-0.192847	-0.259719	-0.343109	-0.428783	-0.010343	-0.027757	-0.036715	-0.051395	-0.041640	-0.031588
9.687750	-0.060915	-0.124709	-0.192022	-0.270447	-0.341047	-0.437064	-0.011509	-0.020520	-0.040910	-0.053107	-0.046595	-0.045393
9.707766	-0.062861	-0.129306	-0.191866	-0.264415	-0.350797	-0.444546	-0.017179	-0.022716	-0.043682	-0.054925	-0.049292	-0.058751
9.727782	-0.067815	-0.136175	-0.193433	-0.273530	-0.353887	-0.451099	-0.013586	-0.023282	-0.039376	-0.055937	-0.050293	-0.060349
9.747798	-0.063922	-0.139229	-0.199058	-0.278084	-0.358874	-0.466294	-0.012491	-0.032831	-0.047058	-0.059772	-0.068992	-0.067947
9.767814	-0.069151	-0.132656	-0.200450	-0.278607	-0.362851	-0.474220	-0.015104	-0.034740	-0.054307	-0.062002	-0.071275	-0.075761
9.787830	-0.066713	-0.140520	-0.210171	-0.279980	-0.363735	-0.473330	-0.020191	-0.036022	-0.055861	-0.064164	-0.076391	-0.086442
9.807846	-0.061294	-0.139746	-0.217152	-0.282687	-0.375155	-0.478185	-0.019623	-0.038545	-0.053532	-0.070653	-0.073906	-0.089537
9.827862	-0.062873	-0.141201	-0.216344	-0.299992	-0.379161	-0.483559	-0.023063	-0.038820	-0.055551	-0.080965	-0.079093	-0.091607
9.847878	-0.070285	-0.143065	-0.228621	-0.299068	-0.387028	-0.487660	-0.020288	-0.041435	-0.055433	-0.074771	-0.087315	-0.100516
9.867894	-0.069032	-0.144162	-0.223835	-0.305862	-0.395902	-0.502158	-0.019982	-0.041978	-0.059126	-0.081400	-0.094048	-0.104978
9.887910	-0.068776	-0.150839	-0.226316	-0.310783	-0.406879	-0.514238	-0.017048	-0.037429	-0.062344	-0.091358	-0.099722	-0.121173
9.907926	-0.072399	-0.151555	-0.226268	-0.310014	-0.412437	-0.518437	-0.020295	-0.047308	-0.071613	-0.096878	-0.103295	-0.121440
9.927942	-0.072316	-0.154568	-0.235723	-0.319551	-0.413431	-0.529934	-0.021993	-0.053597	-0.070480	-0.101890	-0.108725	-0.123161
9.947958	-0.080734	-0.156484	-0.235461	-0.324544	-0.424352	-0.533571	-0.024532	-0.041772	-0.076858	-0.101742	-0.117083	-0.131932
9.967974	-0.081350	-0.158759	-0.244212	-0.329668	-0.430912	-0.543269	-0.029533	-0.044001	-0.085699	-0.099619	-0.122678	-0.135911
9.987990	-0.085457	-0.166320	-0.246867	-0.334208	-0.429216	-0.546873	-0.028386	-0.046898	-0.082146	-0.105525	-0.118766	-0.146201
10.008006	-0.083338	-0.164194	-0.253950	-0.332385	-0.437013	-0.552385	-0.029175	-0.051490	-0.088689	-0.105833	-0.122471	-0.156822
10.028022	-0.074367	-0.165181	-0.250734	-0.345705	-0.444288	-0.566548	-0.029153	-0.062382	-0.087819	-0.117334	-0.137818	-0.159902
10.048038	-0.077565	-0.173421	-0.260574	-0.346377	-0.459175	-0.571144	-0.036313	-0.059634	-0.091035	-0.118019	-0.142503	-0.160813
10.068054	-0.079724	-0.171103	-0.255494	-0.346706	-0.458092	-0.576941	-0.028426	-0.065235	-0.085470	-0.116368	-0.135412	-0.171150
10.088070	-0.082529	-0.175268	-0.260159	-0.353331	-0.459438	-0.581479	-0.025655	-0.056674	-0.094116	-0.129731	-0.140411	-0.167746
10.108086	-0.085022	-0.174118	-0.261527	-0.356814	-0.472778	-0.598120	-0.030100	-0.056712	-0.097573	-0.128582	-0.144018	-0.175078
10.128102	-0.082200	-0.173605	-0.260941	-0.365608	-0.470352	-0.597611	-0.036771	-0.056264	-0.105626	-0.124029	-0.150338	-0.183608
10.148118	-0.084717	-0.176677	-0.267399	-0.368358	-0.478790	-0.605994	-0.036072	-0.066975	-0.110943	-0.137512	-0.152923	-0.195455
10.168135	-0.089853	-0.178519	-0.276076	-0.369325	-0.487634	-0.620470	-0.033654	-0.063783	-0.108750	-0.141035	-0.165922	-0.206181
10.188151	-0.087841	-0.184351	-0.276210	-0.377941	-0.488753	-0.625546	-0.036029	-0.064717	-0.106847	-0.147526	-0.175922	-0.211217
10.208167	-0.095459	-0.180005	-0.282567	-0.387981	-0.502135	-0.626010	-0.040905	-0.071669	-0.114102	-0.151617	-0.182800	-0.214552
10.228183	-0.081751	-0.191737	-0.279005	-0.386691	-0.502598	-0.630592	-0.041283	-0.066141	-0.121254	-0.152417	-0.184027	-0.224239
10.248199	-0.086831	-0.189976	-0.285905	-0.395342	-0.502514	-0.645046	-0.041707	-0.068007	-0.125816	-0.157091	-0.188753	-0.229035
10.268215	-0.095478	-0.188145	-0.290746	-0.395909	-0.521932	-0.649830	-0.040213	-0.077909	-0.122556	-0.153953	-0.201734	-0.239761
10.288231	-0.092674	-0.190296	-0.293138	-0.402943	-0.530733	-0.654254	-0.041338	-0.083291	-0.116818	-0.161573	-0.193487	-0.240715
10.308247	-0.094962	-0.194404	-0.286612	-0.403733	-0.534636	-0.661277	-0.044794	-0.087327	-0.125191	-0.166952	-0.194951	-0.239902
10.328263	-0.096355	-0.200919	-0.293371	-0.407239	-0.545571	-0.668156	-0.043152	-0.085502	-0.132868	-0.174290	-0.204678	-0.257675
10.348279	-0.097681	-0.212111	-0.305018	-0.401699	-0.544650	-0.675081	-0.046480	-0.085717	-0.135334	-0.175706	-0.208800	-0.263018
10.368295	-0.105238	-0.214874	-0.306356	-0.413216	-0.554675	-0.681295	-0.046975	-0.080010	-0.140605	-0.182379	-0.216031	-0.262879
10.388311	-0.099845	-0.200361	-0.311040	-0.425250	-0.562499	-0.698285	-0.041542	-0.083459	-0.140416	-0.185896	-0.223865	-0.273445
10.408327	-0.105431	-0.203190	-0.319282	-0.428364	-0.571264	-0.699627	-0.042794	-0.090010	-0.149382	-0.188589	-0.221241	-0.274337
10.428343	-0.108337	-0.216707	-0.316566	-0.429726	-0.572374	-0.704401	-0.049098	-0.095625	-0.140694	-0.190384	-0.230254	-0.286659
10.448359	-0.110299	-0.217131	-0.319156	-0.430608	-0.568154	-0.711258	-0.056015	-0.094846	-0.146761	-0.186520	-0.229351	-0.292420
10.468375	-0.104537	-0.215329	-0.317323	-0.439458	-0.579162	-0.720881	-0.049949	-0.098608	-0.153442	-0.189818	-0.242282	-0.296470
10.488391	-0.108555	-0.221947	-0.323628	-0.445274	-0.592635	-0.725874	-0.055559	-0.098114	-0.153881	-0.204449	-0.252240	-0.300572
10.508407	-0.103008	-0.226827	-0.325599	-0.453737	-0.593697	-0.739291	-0.049883	-0.102417	-0.155127	-0.208856	-0.255085	-0.304524
10.528423	-0.105896	-0.227158	-0.335765	-0.459152	-0.589184	-0.742695	-0.053203	-0.093848	-0.153846	-0.212124	-0.260644	-0.312625
10.548439	-0.104136	-0.222186	-0.332098	-0.460153	-0.597688	-0.744696	-0.051243	-0.098724	-0.154287	-0.219833	-0.268586	-0.307995
10.568455	-0.107339	-0.226208	-0.337642	-0.455573	-0.609880	-0.743140	-0.050771	-0.108157	-0.164713	-0.218424	-0.265005	-0.314338
10.588471	-0.111768	-0.228494	-0.342003	-0.463828	-0.617151	-0.757204	-0.055183	-0.104347	-0.171350	-0.223978	-0.272634	-0.328965
10.608487	-0.105050	-0.230325	-0.350004	-0.466226	-0.613395	-0.763167	-0.051337	-0.111199	-0.170903	-0.229406	-0.275651	-0.337628
10.628503	-0.111596	-0.233299	-0.356029	-0.470481	-0.622586	-0.775456	-0.052566	-0.109572	-0.172581	-0.231172	-0.280041	-0.336407
10.648519	-0.105637	-0.232345	-0.357714	-0.477323	-0.629623	-0.789875	-0.055072	-0.112048	-0.170129	-0.237704	-0.284951	-0.349647
10.668535	-0.112720	-0.234453	-0.356163	-0.480982	-0.632698	-0.793036	-0.065218	-0.110799	-0.177558	-0.242432	-0.291234	-0.352339
10.688551	-0.107291	-0.232210	-0.365896	-0.484757	-0.630698	-0.796171	-0.060441	-0.116873	-0.179370	-0.242323	-0.299922	-0.361821
10.708567	-0.108566	-0.238575	-0.360176	-0.494697	-0.652512	-0.805269	-0.058024	-0.123693	-0.182371	-0.244765	-0.303438	-0.372295
10.728583	-0.109504	-0.239558	-0.361830	-0.490765	-0.656993	-0.810258	-0.066089	-0.127362	-0.183862	-0.251043	-0.300648	-0.370225
10.748599	-0.114589	-0.241454	-0.367509	-0.495688	-0.662263	-0.820188	-0.059609	-0.121278	-0.196198	-0.253683	-0.308644	-0.376000
10.768615	-0.118162	-0.245874	-0.371321	-0.508393	-0.661596	-0.830288	-0.067415	-0.127307	-0.198285	-0.265878	-0.319423	-0.380940
10.788631	-0.113452	-0.245974	-0.370934	-0.507668	-0.672859	-0.830575	-0.066356	-0.123015	-0.196274	-0.262700	-0.318528	-0.390003
10.808647	-0.119060	-0.251122	-0.374571	-0.509973	-0.679790	-0.842428	-0.066326	-0.121587	-0.192123	-0.267887	-0.329576	-0.400279
10.828663	-0.117142	-0.254995	-0.384007	-0.507756	-0.680405	-0.846200	-0.068416	-0.129047	-0.194155	-0.273010	-0.332054	-0.397061
10.848679	-0.119228	-0.257038	-0.381909	-0.521655	-0.689234	-0.853391	-0.060316	-0.132563	-0.192256	-0.275189	-0.334220	-0.401771
10.868695	-0.121432	-0.256265	-0.383156	-0.522520	-0.695151	-0.861882	-0.063610	-0.136230	-0.204873	-0.275096	-0.337575	-0.416190
10.888711	-0.123643	-0.257572	-0.388983	-0.522275	-0.707907	-0.870258	-0.071113	-0.134695	-0.209256	-0.276172	-0.347507	-0.427284
10.908727	-0.125142	-0.263311	-0.398838	-0.524013	-0.710095	-0.868647	-0.066693	-0.138434	-0.214387	-0.283998	-0.349814	-0.429597
10.928743	-0.126143	-0.265686	-0.396606	-0.520487	-0.713567	-0.870731	-0.073283	-0.135525	-0.221776	-0.287851	-0.362181	-0.432342
10.948759	-0.126100	-0.267107	-0.403192	-0.527642	-0.721649	-0.878432	-0.069503	-0.137248	-0.216626	-0.291529	-0.365929	-0.435230
10.968775	-0.131228	-0.269682	-0.407656	-0.542281	-0.724651	-0.884183	-0.065254	-0.138559	-0.219435	-0.296387	-0.367676	-0.444094
10.988791	-0.134875	-0.270763	-0.407435	-0.550899	-0.726647	-0.897738	-0.073154	-0.148546	-0.222551	-0.303736	-0.373763	-0.447100
11.008807	-0.129816	-0.272348	-0.408469	-0.554518	-0.729514	-0.901983	-0.072679	-0.147738	-0.219876	-0.307091	-0.382309	-0.463836
11.028823	-0.127232	-0.272159	-0.416555	-0.554284	-0.731309	-0.910474	-0.072584	-0.150990	-0.222700	-0.312446	-0.390056	-0.465025
11.048839	-0.130822	-0.278331	-0.412932	-0.566328	-0.742282	-0.914424	-0.074805	-0.151586	-0.229755	-0.313947	-0.382045	-0.463736
11.068855	-0.137719	-0.283843	-0.412811	-0.556664	-0.749311	-0.920669	-0.077245	-0.147019	-0.237197	-0.317203	-0.395079	-0.472152
11.088871	-0.134535	-0.284706	-0.406188	-0.563156	-0.755808	-0.927265	-0.076430	-0.159232	-0.228535	-0.310895	-0.391656	-0.469822
11.108887	-0.129240	-0.288972	-0.413626	-0.569327	-0.766189	-0.934435	-0.072654	-0.155255	-0.233551	-0.322190	-0.393053	-0.476064
11.128903	-0.130601	-0.284362	-0.421112	-0.572753	-0.772641	-0.945623	-0.075199	-0.159334	-0.239178	-0.324758	-0.402921	-0.487443
11.148919	-0.141165	-0.288632	-0.431159	-0.574988	-0.766576	-0.956294	-0.080657	-0.152654	-0.244392	-0.321950	-0.410052	-0.497387
11.168935	-0.138394	-0.291766	-0.436931	-0.584798	-0.771246	-0.962676	-0.085304	-0.158589	-0.244811	-0.330402	-0.417078	-0.496619
11.188951	-0.143347	-0.292084	-0.439894	-0.588618	-0.782349	-0.965875	-0.077167	-0.156356	-0.246744	-0.338376	-0.415446	-0.509052
11.208967	-0.138749	-0.296797	-0.440681	-0.591885	-0.783222	-0.974012	-0.075926	-0.155631	-0.253185	-0.337001	-0.420842	-0.514676
11.228983	-0.147194	-0.301007	-0.434305	-0.597555	-0.789061	-0.984946	-0.079167	-0.164700	-0.254698	-0.339360	-0.433331	-0.522322
11.248999	-0.147774	-0.292544	-0.438743	-0.608051	-0.797844	-0.987253	-0.080796	-0.164363	-0.254206	-0.346063	-0.431157	-0.529100
11.269015	-0.140159	-0.293212	-0.446901	-0.605894	-0.808367	-0.994225	-0.079057	-0.164854	-0.253761	-0.352391	-0.433128	-0.530875
11.289031	-0.137396	-0.300636	-0.450005	-0.600893	-0.807288	-0.995786	-0.079882	-0.165399	-0.255912	-0.351739	-0.439922	-0.538521
11.309047	-0.135117	-0.303067	-0.447788	-0.608241	-0.820933	-1.001887	-0.080119	-0.172672	-0.265261	-0.353969	-0.442513	-0.550510
11.329063	-0.152202	-0.308668	-0.454385	-0.610614	-0.816390	-1.009647	-0.089004	-0.172436	-0.261235	-0.358218	-0.450040	-0.553108
11.349079	-0.149478	-0.303970	-0.461962	-0.621026	-0.830150	-1.010360	-0.089898	-0.175979	-0.260193	-0.364623	-0.456446	-0.549924
11.369095	-0.140558	-0.307904	-0.458675	-0.625281	-0.833978	-1.015556	-0.089666	-0.173499	-0.272340	-0.366064	-0.455908	-0.559222
11.389111	-0.149114	-0.309587	-0.464355	-0.633943	-0.832942	-1.018897	-0.088023	-0.174216	-0.269719	-0.371065	-0.461764	-0.559765
11.409127	-0.146818	-0.310170	-0.472963	-0.630823	-0.839031	-1.026091	-0.088811	-0.178395	-0.281973	-0.375712	-0.467748	-0.568785
11.429143	-0.143827	-0.311453	-0.471727	-0.631542	-0.847640	-1.033736	-0.092450	-0.179923	-0.276997	-0.370971	-0.468895	-0.577646
11.449159	-0.142954	-0.317451	-0.466107	-0.627283	-0.851818	-1.036908	-0.086227	-0.183876	-0.282707	-0.374121	-0.471686	-0.582771
11.469175	-0.148203	-0.318240	-0.469689	-0.632825	-0.854468	-1.053268	-0.087769	-0.175363	-0.286652	-0.379610	-0.480860	-0.599772
11.489191	-0.151555	-0.321046	-0.483553	-0.632945	-0.865039	-1.065002	-0.093550	-0.186138	-0.291518	-0.382969	-0.491069	-0.596913
11.509207	-0.149895	-0.324086	-0.481714	-0.645501	-0.866116	-1.065135	-0.096879	-0.191815	-0.291744	-0.381548	-0.488631	-0.597206
11.529223	-0.151633	-0.326598	-0.483381	-0.643962	-0.868351	-1.068401	-0.095407	-0.191255	-0.291472	-0.389401	-0.491492	-0.609609
11.549239	-0.159447	-0.329800	-0.479763	-0.640789	-0.877115	-1.079661	-0.092652	-0.187407	-0.288339	-0.389535	-0.494895	-0.605938
11.569255	-0.158897	-0.329329	-0.484075	-0.655898	-0.881392	-1.083460	-0.094808	-0.192156	-0.290418	-0.395048	-0.499076	-0.608087
11.589271	-0.154466	-0.328941	-0.489175	-0.659574	-0.887321	-1.097236	-0.105551	-0.197533	-0.296086	-0.401574	-0.509530	-0.618838
11.609287	-0.154286	-0.329459	-0.492456	-0.655658	-0.891468	-1.098497	-0.100520	-0.194691	-0.300571	-0.403113	-0.507377	-0.626721
11.629303	-0.149331	-0.337589	-0.497198	-0.659875	-0.900827	-1.104281	-0.102614	-0.199899	-0.306565	-0.408829	-0.515651	-0.629964
11.649319	-0.158605	-0.334506	-0.504368	-0.665448	-0.909114	-1.107127	-0.097319	-0.202958	-0.307557	-0.405825	-0.522861	-0.626201
11.669335	-0.168288	-0.329563	-0.499040	-0.671039	-0.908222	-1.114021	-0.104239	-0.198261	-0.308042	-0.405737	-0.527414	-0.642161
11.689351	-0.165792	-0.329752	-0.506268	-0.677186	-0.909561	-1.121002	-0.108899	-0.200993	-0.309160	-0.419462	-0.530898	-0.653784
11.709367	-0.158973	-0.338440	-0.510590	-0.683031	-0.912139	-1.124579	-0.109272	-0.205222	-0.312461	-0.427725	-0.532127	-0.649543
11.729384	-0.162213	-0.346413	-0.509463	-0.678886	-0.922225	-1.127610	-0.110309	-0.208818	-0.313328	-0.424293	-0.535078	-0.652588
11.749400	-0.164145	-0.345522	-0.511358	-0.682662	-0.926767	-1.133238	-0.108899	-0.208560	-0.316089	-0.420668	-0.540262	-0.667459
11.769416	-0.166769	-0.348264	-0.511986	-0.690645	-0.927514	-1.147851	-0.107178	-0.213011	-0.319472	-0.429658	-0.545666	-0.671314
11.789432	-0.162694	-0.350521	-0.510457	-0.693259	-0.935586	-1.148515	-0.110977	-0.210560	-0.319634	-0.437659	-0.548682	-0.671994
11.809448	-0.160887	-0.346643	-0.513426	-0.699153	-0.934968	-1.156167	-0.108357	-0.215278	-0.320325	-0.438747	-0.550924	-0.675767
11.829464	-0.156845	-0.354850	-0.520324	-0.706509	-0.948654	-1.161854	-0.107072	-0.214667	-0.328900	-0.439092	-0.553871	-0.676281
11.849480	-0.161101	-0.359628	-0.521476	-0.707794	-0.948815	-1.163619	-0.111329	-0.217793	-0.329815	-0.445225	-0.559895	-0.684855
11.869496	-0.169456	-0.360563	-0.534835	-0.713600	-0.956864	-1.171281	-0.113050	-0.216519	-0.331059	-0.450848	-0.565044	-0.694360
11.889512	-0.166788	-0.354266	-0.529534	-0.710831	-0.957437	-1.182099	-0.109044	-0.221171	-0.335828	-0.451732	-0.563009	-0.700986
11.909528	-0.172213	-0.357149	-0.530269	-0.718177	-0.964403	-1.188679	-0.111079	-0.215840	-0.339592	-0.458516	-0.571641	-0.704644
11.929544	-0.167906	-0.361593	-0.529743	-0.720363	-0.968893	-1.197917	-0.117855	-0.217566	-0.340005	-0.449914	-0.581604	-0.705992
11.949560	-0.166900	-0.361002	-0.538023	-0.724893	-0.974534	-1.204315	-0.113454	-0.218804	-0.342747	-0.454106	-0.578939	-0.720909
11.969576	-0.167713	-0.360331	-0.541157	-0.730232	-0.977040	-1.201047	-0.120241	-0.222200	-0.347910	-0.463246	-0.590814	-0.721023
11.989592	-0.177075	-0.370427	-0.542350	-0.727516	-0.986568	-1.201246	-0.108848	-0.225677	-0.350614	-0.467271	-0.594231	-0.723740
12.009608	-0.170394	-0.367888	-0.543656	-0.734091	-0.978387	-1.210642	-0.110674	-0.230064	-0.349668	-0.468284	-0.593532	-0.728766
12.029624	-0.168514	-0.368582	-0.543556	-0.739966	-0.985214	-1.220053	-0.112496	-0.228348	-0.350581	-0.477895	-0.597666	-0.733672
12.049640	-0.185394	-0.368857	-0.550861	-0.749499	-0.995250	-1.225313	-0.117171	-0.228487	-0.352687	-0.480964	-0.602820	-0.737655
12.069656	-0.179728	-0.380371	-0.557707	-0.748808	-1.003034	-1.222841	-0.120596	-0.235387	-0.346519	-0.479489	-0.611035	-0.745747
12.089672	-0.178721	-0.377370	-0.559794	-0.752338	-1.002553	-1.234534	-0.121303	-0.234504	-0.352512	-0.472524	-0.617283	-0.743936
12.109688	-0.174921	-0.376017	-0.558020	-0.747271	-1.002458	-1.246742	-0.116294	-0.235900	-0.360951	-0.481254	-0.621615	-0.755578
12.129704	-0.184287	-0.382269	-0.555176	-0.743446	-1.011383	-1.249993	-0.122182	-0.232755	-0.363384	-0.484838	-0.618783	-0.755836
12.149720	-0.183076	-0.383249	-0.549308	-0.750143	-1.013488	-1.249982	-0.119203	-0.240293	-0.366916	-0.491316	-0.617268	-0.763211
12.169736	-0.179121	-0.389777	-0.559613	-0.757571	-1.020038	-1.257973	-0.122774	-0.242486	-0.366190	-0.498055	-0.619147	-0.766292
12.189752	-0.180081	-0.381708	-0.563923	-0.763384	-1.013777	-1.267337	-0.119822	-0.234326	-0.369017	-0.497583	-0.625490	-0.775630
12.209768	-0.184943	-0.386082	-0.570674	-0.763273	-1.024817	-1.267285	-0.118043	-0.238008	-0.367973	-0.500170	-0.634707	-0.776575
12.229784	-0.178563	-0.388865	-0.569110	-0.770678	-1.033770	-1.280529	-0.123224	-0.242587	-0.373756	-0.501374	-0.635261	-0.778366
12.249800	-0.180908	-0.391267	-0.574270	-0.764399	-1.039681	-1.278382	-0.119366	-0.244328	-0.371204	-0.505600	-0.639538	-0.783394
12.269816	-0.180643	-0.385752	-0.577750	-0.773487	-1.047510	-1.282989	-0.124166	-0.247023	-0.381710	-0.507934	-0.653645	-0.788101
12.289832	-0.186293	-0.388072	-0.578423	-0.786821	-1.054935	-1.289781	-0.119931	-0.254342	-0.378994	-0.508184	-0.653393	-0.792575
12.309848	-0.180198	-0.392657	-0.578370	-0.780876	-1.054926	-1.293179	-0.130301	-0.253231	-0.384376	-0.514773	-0.648036	-0.803577
12.329864	-0.179526	-0.391187	-0.583534	-0.787967	-1.053184	-1.302639	-0.128354	-0.253092	-0.388001	-0.515690	-0.654219	-0.802452
12.349880	-0.182224	-0.393903	-0.586853	-0.787005	-1.063871	-1.303970	-0.126129	-0.252097	-0.383480	-0.513800	-0.653074	-0.800449
12.369896	-0.183685	-0.396704	-0.585337	-0.790670	-1.067781	-1.306846	-0.123396	-0.251111	-0.386342	-0.523997	-0.661277	-0.807570
12.389912	-0.184801	-0.403957	-0.581620	-0.791664	-1.072668	-1.313492	-0.122567	-0.253640	-0.387734	-0.528209	-0.668069	-0.809960
12.409928	-0.182638	-0.400963	-0.586006	-0.799224	-1.075017	-1.323621	-0.122994	-0.261189	-0.387947	-0.529759	-0.670167	-0.816927
12.429944	-0.190506	-0.401564	-0.588860	-0.796955	-1.089058	-1.327643	-0.124819	-0.260731	-0.386610	-0.532579	-0.677487	-0.825406
12.449960	-0.186612	-0.404217	-0.594583	-0.801346	-1.091830	-1.329521	-0.130676	-0.255868	-0.393123	-0.544704	-0.678042	-0.830780
12.469976	-0.192218	-0.407811	-0.595433	-0.802057	-1.093264	-1.336177	-0.128752	-0.259232	-0.401042	-0.544334	-0.684320	-0.837255
12.489992	-0.191824	-0.408395	-0.596342	-0.811401	-1.092826	-1.349293	-0.129637	-0.261170	-0.411945	-0.545501	-0.682941	-0.840534
12.510008	-0.190354	-0.399948	-0.608961	-0.812060	-1.097798	-1.352955	-0.131729	-0.261172	-0.406728	-0.545954	-0.687554	-0.847172
12.530024	-0.193008	-0.406793	-0.603291	-0.816556	-1.105844	-1.354353	-0.131324	-0.263569	-0.404205	-0.544486	-0.690449	-0.855793
12.550040	-0.196500	-0.401344	-0.603979	-0.819882	-1.110915	-1.350520	-0.133352	-0.264283	-0.402609	-0.550902	-0.691635	-0.862571
12.570056	-0.198746	-0.410871	-0.608426	-0.820163	-1.105559	-1.360875	-0.130474	-0.268118	-0.405895	-0.550842	-0.703991	-0.859931
12.590072	-0.192639	-0.407230	-0.608777	-0.819926	-1.116631	-1.367760	-0.129238	-0.266288	-0.400248	-0.555554	-0.707133	-0.870462
12.610088	-0.195972	-0.409431	-0.608660	-0.819100	-1.119809	-1.377875	-0.128986	-0.272487	-0.404215	-0.559216	-0.714061	-0.872514
12.630104	-0.192514	-0.402418	-0.618654	-0.826510	-1.118035	-1.379359	-0.134509	-0.268815	-0.413196	-0.567102	-0.709285	-0.874962
12.650120	-0.195143	-0.416766	-0.618462	-0.827985	-1.127560	-1.389094	-0.135758	-0.271205	-0.416300	-0.563948	-0.716731	-0.879867
12.670136	-0.189762	-0.418941	-0.616056	-0.836432	-1.140594	-1.389547	-0.137800	-0.278144	-0.422944	-0.562631	-0.715611	-0.884888
12.690152	-0.201295	-0.431668	-0.623096	-0.842043	-1.136973	-1.389621	-0.141893	-0.279532	-0.420248	-0.573677	-0.717418	-0.882928
12.710168	-0.199677	-0.423788	-0.625476	-0.836583	-1.134159	-1.398529	-0.141251	-0.281167	-0.422755	-0.570335	-0.727453	-0.892233
12.730184	-0.190458	-0.433367	-0.629572	-0.836817	-1.143875	-1.411045	-0.139100	-0.287564	-0.421026	-0.571980	-0.727018	-0.895130
12.750200	-0.196122	-0.429431	-0.634330	-0.843796	-1.144035	-1.407359	-0.135848	-0.297489	-0.428118	-0.571206	-0.734803	-0.901255
12.770216	-0.206220	-0.426001	-0.636020	-0.851290	-1.148802	-1.418027	-0.138935	-0.285012	-0.425717	-0.578412	-0.731869	-0.908178
12.790232	-0.198410	-0.427706	-0.629592	-0.851749	-1.157393	-1.423002	-0.134265	-0.280848	-0.422015	-0.579260	-0.742564	-0.902003
12.810248	-0.198943	-0.434055	-0.628744	-0.858990	-1.157527	-1.428710	-0.138932	-0.283953	-0.432286	-0.576896	-0.749993	-0.906543
12.830264	-0.199958	-0.435766	-0.630146	-0.853557	-1.167327	-1.429245	-0.141520	-0.288692	-0.429622	-0.574800	-0.747645	-0.910176
12.850280	-0.210007	-0.433312	-0.641754	-0.859427	-1.164574	-1.438257	-0.142486	-0.292741	-0.437402	-0.590469	-0.753382	-0.918899
12.870296	-0.206409	-0.437006	-0.643654	-0.857346	-1.168917	-1.443643	-0.142805	-0.300723	-0.434388	-0.592777	-0.755457	-0.923903
12.890312	-0.206738	-0.433582	-0.646278	-0.865184	-1.177463	-1.456466	-0.143203	-0.289839	-0.432930	-0.596825	-0.753798	-0.925866
12.910328	-0.203214	-0.440233	-0.647097	-0.870322	-1.179136	-1.462350	-0.141876	-0.296397	-0.450071	-0.595124	-0.758595	-0.933458
12.930344	-0.212360	-0.440929	-0.640172	-0.869636	-1.180925	-1.465266	-0.146252	-0.290373	-0.454408	-0.597641	-0.761612	-0.934861
12.950360	-0.210461	-0.442646	-0.639628	-0.873618	-1.190332	-1.463259	-0.147596	-0.297679	-0.448469	-0.604242	-0.771042	-0.940492
12.970376	-0.215913	-0.440971	-0.640774	-0.873081	-1.187376	-1.476053	-0.146387	-0.299184	-0.452437	-0.612114	-0.769902	-0.940162
12.990392	-0.212245	-0.452514	-0.653287	-0.878997	-1.196819	-1.475289	-0.143201	-0.304437	-0.452434	-0.611678	-0.778701	-0.948365
13.010408	-0.209655	-0.446923	-0.653645	-0.879606	-1.205430	-1.478550	-0.141253	-0.302634	-0.457402	-0.615093	-0.777100	-0.950875
13.030424	-0.211780	-0.447921	-0.655635	-0.883103	-1.202236	-1.490842	-0.148369	-0.297154	-0.455566	-0.601837	-0.782568	-0.956060
13.050440	-0.214187	-0.446567	-0.656408	-0.888386	-1.202448	-1.492245	-0.153523	-0.299247	-0.457974	-0.611844	-0.779698	-0.962371
13.070456	-0.213305	-0.446626	-0.665722	-0.893790	-1.216021	-1.495906	-0.146466	-0.298394	-0.457445	-0.615832	-0.784880	-0.956809
13.090472	-0.216640	-0.450495	-0.667066	-0.890378	-1.218451	-1.494122	-0.146050	-0.303780	-0.459880	-0.617328	-0.794560	-0.957577
13.110488	-0.206432	-0.447662	-0.663848	-0.895140	-1.222756	-1.507615	-0.154997	-0.307055	-0.459229	-0.621757	-0.791622	-0.963015
13.130504	-0.212517	-0.454267	-0.661732	-0.891415	-1.231335	-1.514515	-0.154294	-0.306736	-0.459719	-0.623253	-0.791892	-0.977263
13.150520	-0.211295	-0.449874	-0.663783	-0.895587	-1.231161	-1.518685	-0.151898	-0.304698	-0.461377	-0.621369	-0.799726	-0.978796
13.170536	-0.214991	-0.460036	-0.675496	-0.894152	-1.236649	-1.519691	-0.145343	-0.308278	-0.458453	-0.624220	-0.805302	-0.988297
13.190552	-0.210155	-0.462789	-0.679709	-0.899698	-1.240119	-1.528106	-0.151006	-0.311909	-0.465511	-0.631423	-0.803014	-0.988048
13.210568	-0.209021	-0.457297	-0.678296	-0.904516	-1.240225	-1.530582	-0.158904	-0.313170	-0.474258	-0.636468	-0.799264	-0.993263
13.230584	-0.206802	-0.461922	-0.678319	-0.906536	-1.241679	-1.540218	-0.154373	-0.315648	-0.470085	-0.630336	-0.816180	-0.994708
13.250600	-0.210241	-0.468336	-0.676876	-0.909915	-1.251643	-1.538234	-0.156944	-0.322466	-0.475560	-0.630642	-0.817236	-1.003060
13.270616	-0.211797	-0.461798	-0.683827	-0.909411	-1.259269	-1.540473	-0.161448	-0.312082	-0.477601	-0.635591	-0.817636	-1.005954
13.290633	-0.210021	-0.458419	-0.681692	-0.919135	-1.256116	-1.542839	-0.156680	-0.314085	-0.479295	-0.631166	-0.823601	-1.010129
13.310649	-0.203955	-0.464203	-0.677384	-0.926875	-1.257816	-1.550824	-0.151707	-0.318039	-0.476596	-0.635905	-0.829252	-1.011510
13.330665	-0.207566	-0.467177	-0.685829	-0.922694	-1.264614	-1.553875	-0.161426	-0.316847	-0.480316	-0.641310	-0.825296	-1.020624
13.350681	-0.208819	-0.463611	-0.679328	-0.926675	-1.272415	-1.557578	-0.153382	-0.321387	-0.485528	-0.645806	-0.826187	-1.024415
13.370697	-0.212180	-0.462877	-0.682150	-0.926956	-1.270458	-1.559846	-0.154464	-0.323536	-0.487323	-0.654756	-0.835186	-1.017999
13.390713	-0.215717	-0.463269	-0.684581	-0.932731	-1.269826	-1.566078	-0.154595	-0.324188	-0.482229	-0.651310	-0.836254	-1.023531
13.410729	-0.211622	-0.468021	-0.694626	-0.930121	-1.273669	-1.574962	-0.152634	-0.322134	-0.482548	-0.653257	-0.831870	-1.028777
13.430745	-0.211337	-0.463692	-0.696398	-0.936003	-1.276877	-1.582563	-0.157939	-0.316905	-0.481553	-0.651733	-0.837127	-1.030721
13.450761	-0.216717	-0.464398	-0.699311	-0.935619	-1.284383	-1.586404	-0.157244	-0.321804	-0.489869	-0.652135	-0.849066	-1.036491
13.470777	-0.214736	-0.472978	-0.696673	-0.938480	-1.291694	-1.583452	-0.160558	-0.321581	-0.489628	-0.663310	-0.851783	-1.032156
13.490793	-0.212726	-0.464702	-0.699685	-0.937861	-1.291915	-1.583452	-0.159403	-0.327718	-0.490646	-0.665732	-0.855546	-1.036440
13.510809	-0.218333	-0.469414	-0.706264	-0.946801	-1.300437	-1.593407	-0.156259	-0.328132	-0.492247	-0.667425	-0.853854	-1.043766
13.530825	-0.222551	-0.471068	-0.705725	-0.946246	-1.301341	-1.604224	-0.161108	-0.326945	-0.494146	-0.675726	-0.854403	-1.055579
13.550841	-0.217930	-0.475486	-0.701888	-0.950927	-1.303195	-1.610637	-0.161569	-0.333000	-0.501436	-0.677257	-0.859673	-1.051952
13.570857	-0.222153	-0.479129	-0.699354	-0.955476	-1.304763	-1.610566	-0.161054	-0.334885	-0.499162	-0.669176	-0.860665	-1.054858
13.590873	-0.221913	-0.478200	-0.701572	-0.962759	-1.303960	-1.610723	-0.162953	-0.333867	-0.502806	-0.669659	-0.869415	-1.054939
13.610889	-0.217076	-0.478498	-0.706825	-0.955885	-1.306079	-1.609746	-0.160074	-0.331646	-0.505829	-0.671261	-0.872512	-1.066490
13.630905	-0.221578	-0.482448	-0.710043	-0.959749	-1.310516	-1.621253	-0.159650	-0.340307	-0.506321	-0.680593	-0.871729	-1.069006
13.650921	-0.221784	-0.481783	-0.710821	-0.969241	-1.315719	-1.625756	-0.160458	-0.334725	-0.508242	-0.681194	-0.875950	-1.075356
13.670937	-0.220269	-0.477692	-0.713515	-0.961173	-1.319027	-1.630531	-0.165260	-0.338643	-0.505725	-0.684087	-0.881150	-1.077159
13.690953	-0.218773	-0.476881	-0.722464	-0.964751	-1.320519	-1.630442	-0.163936	-0.347030	-0.507666	-0.686666	-0.883938	-1.080167
13.710969	-0.215854	-0.479557	-0.720145	-0.966026	-1.324229	-1.639699	-0.162878	-0.347719	-0.504021	-0.693432	-0.876469	-1.082184
13.730985	-0.221088	-0.485199	-0.713271	-0.965399	-1.328017	-1.644575	-0.164077	-0.345211	-0.505924	-0.690684	-0.880952	-1.087312
13.751001	-0.224191	-0.486488	-0.716510	-0.969142	-1.328833	-1.648822	-0.167999	-0.341415	-0.506810	-0.697888	-0.886652	-1.089116
13.771017	-0.222718	-0.482744	-0.717274	-0.972334	-1.337458	-1.658810	-0.168270	-0.347129	-0.508363	-0.697407	-0.891524	-1.088689
13.791033	-0.231041	-0.486058	-0.715675	-0.972764	-1.342996	-1.658105	-0.162875	-0.345246	-0.517473	-0.698024	-0.893508	-1.087296
13.811049	-0.221571	-0.496108	-0.718651	-0.974394	-1.342224	-1.655825	-0.166843	-0.346848	-0.511642	-0.698430	-0.891516	-1.100336
13.831065	-0.219205	-0.492275	-0.725612	-0.978643	-1.349861	-1.659692	-0.166859	-0.338448	-0.513461	-0.702042	-0.892813	-1.112155
13.851081	-0.221741	-0.492596	-0.720749	-0.976440	-1.349654	-1.665627	-0.173672	-0.337711	-0.508728	-0.697849	-0.893948	-1.103753
13.871097	-0.221938	-0.496764	-0.728628	-0.972856	-1.353309	-1.673813	-0.172610	-0.340560	-0.515916	-0.706168	-0.900910	-1.109854
13.891113	-0.217062	-0.494429	-0.727614	-0.975894	-1.357990	-1.676010	-0.169173	-0.340317	-0.517187	-0.701266	-0.910547	-1.113008
13.911129	-0.221430	-0.494227	-0.731186	-0.986685	-1.361604	-1.682227	-0.169027	-0.345963	-0.522249	-0.706360	-0.913697	-1.114879
13.931145	-0.225136	-0.497597	-0.729463	-0.982924	-1.364258	-1.684326	-0.162213	-0.340322	-0.516290	-0.704277	-0.911483	-1.120424
13.951161	-0.223121	-0.497924	-0.729930	-0.988175	-1.358187	-1.691174	-0.166059	-0.343495	-0.528404	-0.710870	-0.912906	-1.131114
13.971177	-0.219880	-0.498195	-0.732072	-0.989356	-1.361498	-1.691813	-0.165006	-0.341568	-0.527916	-0.717719	-0.914897	-1.121999
13.991193	-0.228832	-0.496056	-0.731699	-0.988745	-1.366595	-1.692781	-0.165060	-0.352011	-0.527369	-0.717182	-0.923813	-1.127877
14.011209	-0.225481	-0.491584	-0.733250	-0.992472	-1.373262	-1.702356	-0.177437	-0.352678	-0.528970	-0.712616	-0.919472	-1.133985
14.031225	-0.221877	-0.489234	-0.739484	-1.000551	-1.373702	-1.703220	-0.168813	-0.355951	-0.534592	-0.717750	-0.917877	-1.132011
14.051241	-0.227447	-0.498135	-0.738005	-1.003572	-1.374470	-1.697255	-0.177987	-0.351897	-0.533090	-0.717481	-0.924776	-1.134215
14.071257	-0.228605	-0.502170	-0.742086	-1.006548	-1.377705	-1.697162	-0.165902	-0.353826	-0.533990	-0.722641	-0.934753	-1.143531
14.091273	-0.227017	-0.499039	-0.745445	-1.004308	-1.384847	-1.702627	-0.170277	-0.353332	-0.537873	-0.723539	-0.932840	-1.143657
14.111289	-0.230386	-0.500205	-0.748342	-1.014415	-1.382945	-1.713263	-0.178239	-0.358539	-0.528791	-0.725004	-0.934458	-1.143270
14.131305	-0.232830	-0.503201	-0.743296	-1.000812	-1.392114	-1.714875	-0.176609	-0.356328	-0.533751	-0.727749	-0.938117	-1.142920
14.151321	-0.234904	-0.500809	-0.741247	-1.002806	-1.395882	-1.719887	-0.177125	-0.352575	-0.543143	-0.723196	-0.944774	-1.150134
14.171337	-0.234997	-0.508356	-0.740022	-1.002994	-1.395114	-1.724152	-0.173815	-0.360593	-0.534944	-0.727073	-0.936260	-1.154024
14.191353	-0.234054	-0.509392	-0.745243	-1.006780	-1.398280	-1.724346	-0.168583	-0.366345	-0.535873	-0.726860	-0.942602	-1.161379
14.211369	-0.234162	-0.503462	-0.751259	-1.008013	-1.397133	-1.731070	-0.176283	-0.358632	-0.537153	-0.734070	-0.942395	-1.153919
14.231385	-0.227265	-0.512682	-0.743702	-1.012533	-1.396949	-1.734879	-0.173530	-0.361668	-0.541568	-0.734245	-0.940510	-1.153462
14.251401	-0.221483	-0.509342	-0.745808	-1.008805	-1.401723	-1.734759	-0.164670	-0.362118	-0.540099	-0.736737	-0.951411	-1.157953
14.271417	-0.219973	-0.508339	-0.747426	-1.016547	-1.409669	-1.742030	-0.166651	-0.359210	-0.542059	-0.734479	-0.946269	-1.169594
14.291433	-0.229095	-0.503088	-0.752604	-1.013826	-1.409651	-1.739795	-0.172331	-0.360120	-0.545782	-0.740886	-0.945464	-1.167222
14.311449	-0.225888	-0.502730	-0.751955	-1.020243	-1.407002	-1.738765	-0.178017	-0.355008	-0.542682	-0.740967	-0.951288	-1.173940
14.331465	-0.227478	-0.507471	-0.753877	-1.024033	-1.411737	-1.746183	-0.175569	-0.360208	-0.545220	-0.748436	-0.958649	-1.177024
14.351481	-0.223632	-0.503675	-0.752606	-1.024872	-1.417093	-1.750244	-0.177006	-0.362228	-0.555425	-0.740692	-0.959452	-1.178569
14.371497	-0.227849	-0.509128	-0.756266	-1.031491	-1.409116	-1.748258	-0.172537	-0.370109	-0.554095	-0.741779	-0.959490	-1.179037
14.391513	-0.225989	-0.512662	-0.760555	-1.026360	-1.409000	-1.750989	-0.176140	-0.374213	-0.555242	-0.742499	-0.963364	-1.178612
14.411529	-0.230277	-0.507333	-0.760214	-1.026252	-1.418640	-1.756450	-0.183144	-0.372433	-0.554953	-0.742454	-0.969269	-1.191663
14.431545	-0.235823	-0.505204	-0.756408	-1.021889	-1.420690	-1.758109	-0.178553	-0.369773	-0.563812	-0.743142	-0.972970	-1.184733
14.451561	-0.236002	-0.511512	-0.760373	-1.025797	-1.428165	-1.768822	-0.172570	-0.371240	-0.559560	-0.749135	-0.969352	-1.186282
14.471577	-0.237330	-0.509716	-0.757039	-1.030590	-1.426466	-1.773588	-0.177456	-0.366261	-0.565065	-0.752028	-0.970427	-1.189090
14.491593	-0.236773	-0.508391	-0.756097	-1.031429	-1.431656	-1.776374	-0.176379	-0.369536	-0.566538	-0.752595	-0.977191	-1.188333
14.511609	-0.229278	-0.508522	-0.754417	-1.032559	-1.426196	-1.772100	-0.175757	-0.374630	-0.560972	-0.760446	-0.979040	-1.199844
14.531625	-0.232833	-0.514205	-0.763489	-1.040587	-1.435291	-1.779329	-0.174062	-0.373594	-0.566552	-0.753166	-0.973059	-1.199053
14.551641	-0.234265	-0.515531	-0.759313	-1.040307	-1.435016	-1.782020	-0.167570	-0.373799	-0.557305	-0.749989	-0.974757	-1.207623
14.571657	-0.232824	-0.510984	-0.762431	-1.038693	-1.439683	-1.786220	-0.169937	-0.379296	-0.562335	-0.754768	-0.987616	-1.208509
14.591673	-0.230877	-0.507449	-0.763320	-1.043419	-1.434878	-1.786274	-0.179273	-0.373758	-0.560167	-0.760063	-0.983327	-1.207214
14.611689	-0.238559	-0.505103	-0.760355	-1.033946	-1.444575	-1.789218	-0.176746	-0.377233	-0.564814	-0.759450	-0.980317	-1.207611
14.631705	-0.237419	-0.505883	-0.762384	-1.031783	-1.447657	-1.790764	-0.177848	-0.383869	-0.566332	-0.757263	-0.984353	-1.209205
14.651721	-0.237061	-0.512409	-0.762583	-1.037267	-1.444624	-1.805919	-0.182589	-0.383185	-0.563146	-0.762658	-0.984322	-1.213439
14.671737	-0.239561	-0.518517	-0.766091	-1.040417	-1.433464	-1.799564	-0.179194	-0.380007	-0.558998	-0.766616	-0.988708	-1.218835
14.691753	-0.235765	-0.513525	-0.768294	-1.039768	-1.445827	-1.799512	-0.184887	-0.372387	-0.568094	-0.765286	-0.992683	-1.221116
14.711769	-0.239495	-0.516635	-0.766510	-1.046600	-1.452992	-1.798705	-0.181365	-0.382334	-0.564106	-0.762606	-0.994098	-1.222190
14.731785	-0.236975	-0.512630	-0.761255	-1.054065	-1.450449	-1.800950	-0.181828	-0.373494	-0.567729	-0.762390	-0.992210	-1.223126
14.751801	-0.238280	-0.510695	-0.761832	-1.053672	-1.450255	-1.803653	-0.188412	-0.374417	-0.566918	-0.773432	-0.999212	-1.225418
14.771817	-0.236091	-0.516194	-0.765514	-1.052458	-1.451026	-1.806832	-0.187083	-0.378526	-0.569742	-0.774486	-0.997511	-1.221762
14.791833	-0.235032	-0.515608	-0.757572	-1.054165	-1.454842	-1.814328	-0.183272	-0.377277	-0.569421	-0.780356	-0.992738	-1.221641
14.811849	-0.231548	-0.521826	-0.768083	-1.060195	-1.451235	-1.819150	-0.179749	-0.372454	-0.569259	-0.774049	-0.998710	-1.234036
14.831865	-0.244138	-0.522359	-0.772481	-1.051020	-1.454055	-1.816457	-0.179723	-0.376166	-0.566561	-0.775182	-0.999993	-1.231401
14.851882	-0.240860	-0.515851	-0.775210	-1.047569	-1.453809	-1.824774	-0.181155	-0.380223	-0.568858	-0.778582	-1.001128	-1.237207
14.871898	-0.243818	-0.522791	-0.775263	-1.051539	-1.455459	-1.823995	-0.183050	-0.376539	-0.576044	-0.780753	-1.001887	-1.240131
14.891914	-0.235089	-0.516783	-0.772939	-1.054624	-1.465052	-1.820887	-0.181799	-0.385534	-0.582740	-0.782133	-1.003684	-1.239834
14.911930	-0.235115	-0.520029	-0.774520	-1.046977	-1.458704	-1.819233	-0.182319	-0.381428	-0.578707	-0.784633	-1.009249	-1.244962
14.931946	-0.239327	-0.515019	-0.774208	-1.047142	-1.461095	-1.828212	-0.181176	-0.382719	-0.577082	-0.788220	-1.004346	-1.245816
14.951962	-0.230048	-0.518155	-0.767891	-1.057046	-1.461941	-1.826914	-0.172914	-0.380050	-0.579957	-0.781101	-1.012714	-1.251317
14.971978	-0.232936	-0.511720	-0.769904	-1.054887	-1.461335	-1.835425	-0.183363	-0.380874	-0.574025	-0.786339	-1.006554	-1.244859
14.991994	-0.236256	-0.515357	-0.763696	-1.060416	-1.469323	-1.834937	-0.181882	-0.376743	-0.572284	-0.784389	-1.008277	-1.242644
15.012010	-0.241462	-0.513802	-0.767490	-1.055535	-1.468958	-1.836353	-0.180434	-0.384683	-0.573072	-0.782632	-1.018001	-1.250655
15.032026	-0.235699	-0.521583	-0.770855	-1.058341	-1.475893	-1.837990	-0.186342	-0.380126	-0.582190	-0.785592	-1.018923	-1.257100
15.052042	-0.235724	-0.520053	-0.767434	-1.062516	-1.472304	-1.836761	-0.184048	-0.377794	-0.585683	-0.785284	-1.016743	-1.254226
15.072058	-0.234226	-0.517264	-0.772127	-1.054797	-1.476161	-1.835653	-0.184278	-0.381445	-0.583720	-0.793728	-1.013917	-1.261927
15.092074	-0.234866	-0.518724	-0.768307	-1.050310	-1.476029	-1.844702	-0.189393	-0.380988	-0.577753	-0.789698	-1.012067	-1.266106
15.112090	-0.232755	-0.520105	-0.769703	-1.057093	-1.471001	-1.848327	-0.187399	-0.381123	-0.575418	-0.785951	-1.024192	-1.265841
15.132106	-0.234996	-0.516476	-0.773249	-1.058891	-1.472895	-1.844468	-0.188700	-0.384310	-0.583923	-0.788568	-1.025155	-1.262523
15.152122	-0.234210	-0.516463	-0.772866	-1.063164	-1.469826	-1.840784	-0.187091	-0.392298	-0.576656	-0.797213	-1.018755	-1.261642
15.172138	-0.231694	-0.511520	-0.781710	-1.067012	-1.477466	-1.844274	-0.179452	-0.386245	-0.582239	-0.792827	-1.018276	-1.270701
15.192154	-0.236899	-0.510200	-0.785574	-1.062373	-1.474286	-1.844390	-0.179395	-0.382721	-0.583840	-0.783715	-1.026468	-1.268813
15.212170	-0.237505	-0.517903	-0.769653	-1.058945	-1.475211	-1.850595	-0.183502	-0.389658	-0.589079	-0.792276	-1.027402	-1.266124
15.232186	-0.236471	-0.516121	-0.779100	-1.052571	-1.483912	-1.851375	-0.185630	-0.383934	-0.588086	-0.795020	-1.030863	-1.269428
15.252202	-0.235296	-0.519110	-0.782192	-1.063204	-1.485493	-1.854912	-0.186609	-0.385168	-0.583480	-0.795010	-1.032005	-1.274674
15.272218	-0.229096	-0.516929	-0.779003	-1.066767	-1.485785	-1.852691	-0.189823	-0.382497	-0.587948	-0.792516	-1.030712	-1.266108
15.292234	-0.241258	-0.515131	-0.778945	-1.059192	-1.484379	-1.856800	-0.192256	-0.378688	-0.588440	-0.788678	-1.030589	-1.276057
15.312250	-0.232960	-0.517394	-0.777327	-1.060522	-1.484799	-1.860456	-0.189725	-0.384265	-0.591274	-0.793749	-1.030512	-1.275363
15.332266	-0.236673	-0.511166	-0.779611	-1.061753	-1.489998	-1.858737	-0.183624	-0.385097	-0.587257	-0.798794	-1.030207	-1.272079
15.352282	-0.241986	-0.528043	-0.774784	-1.061724	-1.495237	-1.857985	-0.175038	-0.390340	-0.585944	-0.786659	-1.033311	-1.277896
15.372298	-0.238120	-0.518259	-0.777004	-1.068250	-1.492881	-1.856359	-0.184035	-0.393700	-0.587674	-0.793597	-1.029324	-1.274784
15.392314	-0.232153	-0.512605	-0.775838	-1.063978	-1.497821	-1.860951	-0.192245	-0.392434	-0.592373	-0.804289	-1.041921	-1.276031
15.412330	-0.232338	-0.517791	-0.771585	-1.060363	-1.498299	-1.854021	-0.186630	-0.397814	-0.598562	-0.797700	-1.040008	-1.283143
15.432346	-0.234636	-0.522986	-0.773157	-1.061798	-1.494124	-1.857937	-0.184335	-0.394029	-0.587030	-0.798125	-1.034194	-1.289018
15.452362	-0.235323	-0.518757	-0.763380	-1.056417	-1.487828	-1.860230	-0.187443	-0.392388	-0.589204	-0.800327	-1.036147	-1.294977
15.472378	-0.237574	-0.523284	-0.771498	-1.055045	-1.487038	-1.862679	-0.194367	-0.386605	-0.589462	-0.797264	-1.037848	-1.293912
15.492394	-0.230219	-0.519903	-0.775219	-1.062843	-1.493901	-1.866612	-0.184778	-0.391859	-0.592849	-0.797579	-1.036336	-1.291290
15.512410	-0.225396	-0.520005	-0.777906	-1.062582	-1.494758	-1.867161	-0.182258	-0.392820	-0.590550	-0.802863	-1.036160	-1.288955
15.532426	-0.233188	-0.522428	-0.772920	-1.062254	-1.489151	-1.865325	-0.181513	-0.396554	-0.590505	-0.794077	-1.035481	-1.288505
15.552442	-0.229793	-0.513143	-0.769151	-1.061554	-1.491545	-1.863801	-0.184396	-0.391768	-0.584729	-0.803964	-1.037442	-1.292442
15.572458	-0.235943	-0.516194	-0.769623	-1.059760	-1.488419	-1.864411	-0.187034	-0.390509	-0.587244	-0.800078	-1.042640	-1.288730
15.592474	-0.240426	-0.513141	-0.778442	-1.062055	-1.484248	-1.868036	-0.188610	-0.393142	-0.587708	-0.801449	-1.047662	-1.297961
15.612490	-0.240555	-0.504374	-0.778300	-1.059744	-1.488496	-1.872575	-0.188772	-0.395258	-0.588603	-0.803210	-1.047459	-1.297979
15.632506	-0.237937	-0.507689	-0.772157	-1.061975	-1.486026	-1.870118	-0.190143	-0.395147	-0.589477	-0.797388	-1.043179	-1.305021
15.652522	-0.234438	-0.511152	-0.774035	-1.057915	-1.486478	-1.878502	-0.189077	-0.394173	-0.584438	-0.795848	-1.040378	-1.298098
15.672538	-0.232439	-0.513447	-0.771640	-1.062375	-1.489183	-1.878333	-0.187824	-0.395132	-0.579928	-0.803004	-1.046764	-1.296256
15.692554	-0.229232	-0.504228	-0.770811	-1.064192	-1.490562	-1.874918	-0.190974	-0.391605	-0.590368	-0.801728	-1.049565	-1.294272
15.712570	-0.228108	-0.514139	-0.765617	-1.059392	-1.488306	-1.870481	-0.183579	-0.395357	-0.580084	-0.800417	-1.054506	-1.302860
15.732586	-0.224817	-0.516471	-0.766897	-1.066736	-1.492295	-1.875792	-0.188100	-0.391504	-0.583134	-0.801548	-1.054013	-1.301716
15.752602	-0.224590	-0.507714	-0.763204	-1.060513	-1.483309	-1.871070	-0.190277	-0.392388	-0.594646	-0.800703	-1.054771	-1.303381
15.772618	-0.229124	-0.510368	-0.762758	-1.058610	-1.490067	-1.871423	-0.188683	-0.377205	-0.588007	-0.805182	-1.055126	-1.304796
15.792634	-0.240802	-0.512320	-0.767953	-1.058941	-1.491653	-1.871402	-0.180290	-0.384555	-0.599657	-0.798147	-1.053361	-1.304239
15.812650	-0.228092	-0.512912	-0.770260	-1.059067	-1.488283	-1.866854	-0.182591	-0.380366	-0.593949	-0.807130	-1.055162	-1.298089
15.832666	-0.226331	-0.507402	-0.767020	-1.064285	-1.490086	-1.861541	-0.184935	-0.390175	-0.596577	-0.807837	-1.057332	-1.306879
15.852682	-0.228997	-0.510161	-0.763951	-1.061759	-1.485806	-1.861001	-0.194250	-0.384264	-0.588518	-0.807557	-1.054232	-1.307917
15.872698	-0.234341	-0.507000	-0.767229	-1.065465	-1.483253	-1.861947	-0.188046	-0.391260	-0.586258	-0.807793	-1.058468	-1.306971
15.892714	-0.235021	-0.511134	-0.768791	-1.062765	-1.487717	-1.859015	-0.183715	-0.388346	-0.591815	-0.800190	-1.057533	-1.311576
15.912730	-0.231031	-0.501580	-0.765139	-1.061644	-1.488508	-1.863850	-0.178196	-0.395925	-0.591515	-0.805204	-1.054452	-1.307679
15.932746	-0.229923	-0.508967	-0.768638	-1.059441	-1.487044	-1.864279	-0.191936	-0.394959	-0.592877	-0.810734	-1.055295	-1.306060
15.952762	-0.229175	-0.510541	-0.764307	-1.056809	-1.487552	-1.870661	-0.193306	-0.393569	-0.599239	-0.806828	-1.062893	-1.304859
15.972778	-0.222512	-0.505678	-0.761953	-1.052724	-1.489939	-1.865466	-0.187577	-0.392962	-0.593968	-0.807817	-1.058727	-1.302081
15.992794	-0.226419	-0.504548	-0.766463	-1.049373	-1.480429	-1.862624	-0.186052	-0.394432	-0.587698	-0.811238	-1.054346	-1.307489
16.012810	-0.231302	-0.496455	-0.763920	-1.057907	-1.469466	-1.856090	-0.178107	-0.388825	-0.597258	-0.810021	-1.056184	-1.308738
16.032826	-0.225721	-0.497695	-0.763428	-1.048820	-1.475112	-1.855529	-0.183244	-0.391082	-0.592914	-0.810229	-1.057385	-1.311974
16.052842	-0.225520	-0.506256	-0.765699	-1.056289	-1.475641	-1.859752	-0.183667	-0.389013	-0.597152	-0.809013	-1.056852	-1.315054
16.072858	-0.225528	-0.500078	-0.770154	-1.051045	-1.483782	-1.855182	-0.186187	-0.386315	-0.597248	-0.801979	-1.060159	-1.313426
16.092874	-0.220611	-0.499563	-0.763877	-1.053162	-1.476520	-1.857658	-0.192166	-0.391955	-0.592693	-0.807987	-1.062841	-1.314832
16.112890	-0.229472	-0.503033	-0.758414	-1.050579	-1.478274	-1.858038	-0.191642	-0.395448	-0.591085	-0.809748	-1.060421	-1.316235
16.132906	-0.229814	-0.504253	-0.756758	-1.055510	-1.479335	-1.854357	-0.188066	-0.391947	-0.584000	-0.811642	-1.058732	-1.313925
16.152922	-0.224116	-0.508179	-0.760640	-1.041058	-1.473926	-1.861182	-0.188802	-0.395113	-0.596719	-0.807680	-1.056801	-1.303359
16.172938	-0.212966	-0.506961	-0.764186	-1.043472	-1.473656	-1.858056	-0.190064	-0.388519	-0.591618	-0.808990	-1.060705	-1.311213
16.192954	-0.216732	-0.501642	-0.753580	-1.044330	-1.473732	-1.855956	-0.188925	-0.385090	-0.596143	-0.806107	-1.061898	-1.313671
16.212970	-0.222609	-0.500123	-0.756072	-1.041527	-1.475953	-1.849708	-0.188326	-0.379054	-0.598218	-0.808927	-1.055205	-1.312221
16.232986	-0.224815	-0.500619	-0.757157	-1.040643	-1.474224	-1.848117	-0.184881	-0.388562	-0.593351	-0.810339	-1.055328	-1.308974
16.253002	-0.222940	-0.507186	-0.759181	-1.040765	-1.468859	-1.848112	-0.183543	-0.389083	-0.590613	-0.803735	-1.047638	-1.315578
16.273018	-0.223608	-0.501056	-0.745055	-1.035505	-1.464902	-1.845662	-0.175720	-0.384107	-0.583383	-0.809861	-1.054558	-1.314992
16.293034	-0.221950	-0.492490	-0.749326	-1.043242	-1.468598	-1.847361	-0.179517	-0.391464	-0.587711	-0.812088	-1.052598	-1.312676
16.313050	-0.221632	-0.494040	-0.742583	-1.038786	-1.466821	-1.846446	-0.183683	-0.390484	-0.587815	-0.807571	-1.046322	-1.308881
16.333066	-0.225389	-0.502508	-0.745445	-1.030284	-1.456497	-1.847182	-0.182065	-0.393077	-0.587893	-0.804948	-1.059206	-1.316424
16.353082	-0.220099	-0.496852	-0.749336	-1.032094	-1.458248	-1.838285	-0.184067	-0.384824	-0.592097	-0.814663	-1.056584	-1.318045
16.373098	-0.218265	-0.490647	-0.746659	-1.033076	-1.456686	-1.835858	-0.187455	-0.386508	-0.594547	-0.809788	-1.056219	-1.314953
16.393114	-0.215916	-0.489337	-0.747581	-1.031770	-1.456297	-1.844601	-0.182753	-0.392817	-0.588876	-0.804626	-1.059564	-1.310644
16.413131	-0.220784	-0.497479	-0.741611	-1.025101	-1.451579	-1.844403	-0.180887	-0.388337	-0.591584	-0.800764	-1.059480	-1.307692
16.433147	-0.219533	-0.498741	-0.739076	-1.032765	-1.453957	-1.836256	-0.182072	-0.388200	-0.589734	-0.800591	-1.055234	-1.305039
16.453163	-0.220700	-0.487791	-0.731073	-1.033223	-1.454900	-1.832604	-0.186026	-0.385500	-0.577646	-0.801812	-1.058653	-1.306389
16.473179	-0.217296	-0.487243	-0.738267	-1.036839	-1.452630	-1.828062	-0.190631	-0.385190	-0.586524	-0.803365	-1.058467	-1.308764
16.493195	-0.215673	-0.491050	-0.732390	-1.033447	-1.450217	-1.825930	-0.186960	-0.383166	-0.587219	-0.803937	-1.055065	-1.308789
16.513211	-0.218997	-0.491242	-0.732005	-1.027352	-1.450751	-1.820478	-0.176888	-0.389337	-0.588940	-0.801570	-1.050499	-1.314998
16.533227	-0.216401	-0.490606	-0.727158	-1.019240	-1.450539	-1.818374	-0.188452	-0.384531	-0.587830	-0.800553	-1.047467	-1.310428
16.553243	-0.213978	-0.487651	-0.735202	-1.016427	-1.448018	-1.819154	-0.184951	-0.384245	-0.584140	-0.802835	-1.051657	-1.313075
16.573259	-0.218556	-0.482050	-0.733580	-1.017166	-1.442176	-1.815062	-0.180767	-0.386309	-0.584015	-0.801339	-1.051936	-1.307647
16.593275	-0.216192	-0.484066	-0.734853	-1.023680	-1.440049	-1.811254	-0.181822	-0.391801	-0.584738	-0.797459	-1.052666	-1.306770
16.613291	-0.222807	-0.484351	-0.728525	-1.018656	-1.432877	-1.805829	-0.181862	-0.392078	-0.583731	-0.802640	-1.054498	-1.305716
16.633307	-0.224199	-0.477982	-0.731407	-1.005404	-1.430864	-1.806687	-0.189050	-0.383891	-0.582287	-0.797274	-1.051649	-1.308717
16.653323	-0.220965	-0.479257	-0.725712	-1.009584	-1.432026	-1.804916	-0.181161	-0.385669	-0.582438	-0.794837	-1.049083	-1.305000
16.673339	-0.208470	-0.474757	-0.719244	-1.013902	-1.433424	-1.804761	-0.183112	-0.384765	-0.587507	-0.801472	-1.047137	-1.305140
16.693355	-0.210910	-0.472228	-0.724400	-1.011907	-1.430219	-1.801958	-0.183369	-0.379524	-0.577970	-0.798178	-1.047557	-1.305500
16.713371	-0.210444	-0.472412	-0.726777	-1.010154	-1.418481	-1.809615	-0.177543	-0.376388	-0.582366	-0.798814	-1.051120	-1.301179
16.733387	-0.216492	-0.478788	-0.728279	-1.015009	-1.422959	-1.799556	-0.176211	-0.382406	-0.577474	-0.793272	-1.054602	-1.303126
16.753403	-0.214514	-0.482939	-0.723595	-1.004519	-1.417745	-1.795409	-0.173534	-0.389100	-0.573588	-0.796108	-1.055052	-1.300178
16.773419	-0.205915	-0.476885	-0.722598	-1.002997	-1.405745	-1.790704	-0.174379	-0.379343	-0.578525	-0.798986	-1.049018	-1.299615
16.793435	-0.210455	-0.472487	-0.714849	-1.000357	-1.415164	-1.779037	-0.175095	-0.382751	-0.576302	-0.799114	-1.046310	-1.297460
16.813451	-0.214643	-0.469915	-0.720136	-0.998078	-1.409524	-1.779870	-0.182081	-0.384183	-0.575650	-0.794573	-1.049713	-1.295770
16.833467	-0.210893	-0.471744	-0.720229	-0.993786	-1.401029	-1.783983	-0.179148	-0.382367	-0.572415	-0.787604	-1.044520	-1.296519
16.853483	-0.208904	-0.471881	-0.709559	-0.994070	-1.399569	-1.779165	-0.174467	-0.376278	-0.575519	-0.795229	-1.039139	-1.299700
16.873499	-0.208551	-0.472649	-0.704614	-0.993599	-1.401212	-1.776057	-0.178040	-0.376199	-0.581212	-0.792704	-1.051019	-1.299687
16.893515	-0.208435	-0.473983	-0.714087	-0.988586	-1.396899	-1.766504	-0.177534	-0.373515	-0.578404	-0.790490	-1.046469	-1.293217
16.913531	-0.202406	-0.467857	-0.710282	-0.990049	-1.394261	-1.761511	-0.168675	-0.376552	-0.576566	-0.780992	-1.034259	-1.297506
16.933547	-0.201424	-0.462571	-0.709566	-0.986249	-1.389615	-1.757152	-0.174539	-0.376645	-0.578283	-0.790773	-1.039323	-1.300396
16.953563	-0.205507	-0.462262	-0.705573	-0.980450	-1.389286	-1.755777	-0.176494	-0.373949	-0.578055	-0.783029	-1.033778	-1.294773
16.973579	-0.215996	-0.463602	-0.703330	-0.978421	-1.392476	-1.753884	-0.180748	-0.374720	-0.571113	-0.788040	-1.033892	-1.292295
16.993595	-0.205316	-0.463353	-0.699630	-0.971198	-1.392571	-1.757336	-0.174429	-0.378425	-0.565812	-0.782697	-1.040522	-1.295139
17.013611	-0.208449	-0.467208	-0.700466	-0.985070	-1.381965	-1.757500	-0.174469	-0.374418	-0.568091	-0.783097	-1.031895	-1.291749
17.033627	-0.206116	-0.464145	-0.697826	-0.976640	-1.381895	-1.747367	-0.175556	-0.375664	-0.575691	-0.786582	-1.039215	-1.286835
17.053643	-0.208185	-0.459279	-0.698892	-0.965916	-1.382117	-1.744308	-0.174928	-0.368281	-0.568657	-0.782932	-1.030574	-1.289274
17.073659	-0.203528	-0.458148	-0.692099	-0.975735	-1.374500	-1.731549	-0.174138	-0.369075	-0.566975	-0.783368	-1.033032	-1.287526
17.093675	-0.197161	-0.456814	-0.690637	-0.963972	-1.378146	-1.733701	-0.176375	-0.373022	-0.561442	-0.783261	-1.031234	-1.287547
17.113691	-0.194926	-0.453773	-0.696527	-0.960136	-1.363936	-1.728091	-0.171902	-0.365562	-0.558482	-0.778485	-1.034251	-1.286351
17.133707	-0.193996	-0.453694	-0.689825	-0.959814	-1.373610	-1.717244	-0.172987	-0.369462	-0.561221	-0.778124	-1.026658	-1.278519
17.153723	-0.192969	-0.457077	-0.691961	-0.956953	-1.361746	-1.715095	-0.175776	-0.374487	-0.559710	-0.781444	-1.026391	-1.279631
17.173739	-0.197596	-0.455188	-0.691351	-0.957003	-1.357586	-1.713670	-0.178068	-0.374703	-0.560590	-0.779196	-1.025784	-1.273489
17.193755	-0.204751	-0.458498	-0.692469	-0.951870	-1.352406	-1.710745	-0.171005	-0.373394	-0.562948	-0.773839	-1.022624	-1.274213
17.213771	-0.200319	-0.454416	-0.682867	-0.946676	-1.345678	-1.708514	-0.166778	-0.363831	-0.559236	-0.774398	-1.023751	-1.277130
17.233787	-0.198543	-0.445640	-0.677358	-0.943230	-1.341913	-1.708101	-0.173983	-0.361704	-0.563039	-0.770645	-1.017206	-1.274729
17.253803	-0.196332	-0.442193	-0.676507	-0.944249	-1.336327	-1.699630	-0.176929	-0.360698	-0.566286	-0.766437	-1.013989	-1.275709
17.273819	-0.199245	-0.445421	-0.666470	-0.948576	-1.334907	-1.691410	-0.174417	-0.368893	-0.558203	-0.768518	-1.021884	-1.269690
17.293835	-0.200123	-0.446298	-0.677064	-0.948349	-1.337773	-1.702283	-0.171185	-0.366086	-0.551586	-0.765150	-1.014101	-1.267964
17.313851	-0.188965	-0.442027	-0.677366	-0.940884	-1.328474	-1.701129	-0.171797	-0.364955	-0.557759	-0.766059	-1.015134	-1.269700
17.333867	-0.193802	-0.437059	-0.673358	-0.935978	-1.324428	-1.687756	-0.175046	-0.361903	-0.557998	-0.763565	-1.017016	-1.272278
17.353883	-0.195556	-0.437711	-0.669244	-0.935023	-1.327880	-1.681912	-0.179842	-0.361048	-0.552982	-0.765663	-1.015449	-1.262887
17.373899	-0.200015	-0.432442	-0.662762	-0.925419	-1.324035	-1.671970	-0.171140	-0.361586	-0.559811	-0.763863	-1.011492	-1.266883
17.393915	-0.200535	-0.437954	-0.654086	-0.929151	-1.318701	-1.669095	-0.170651	-0.364246	-0.549589	-0.762402	-1.014503	-1.266967
17.413931	-0.195259	-0.438413	-0.655207	-0.931968	-1.314982	-1.666717	-0.170566	-0.364111	-0.556014	-0.768484	-1.018823	-1.253078
17.433947	-0.196441	-0.433785	-0.653097	-0.925000	-1.308607	-1.658981	-0.168282	-0.362034	-0.551993	-0.765830	-1.009460	-1.252227
17.453963	-0.193969	-0.429935	-0.658107	-0.913005	-1.303601	-1.647351	-0.165892	-0.366569	-0.547543	-0.759402	-1.004093	-1.249839
17.473979	-0.187097	-0.425705	-0.650836	-0.918394	-1.293968	-1.646974	-0.166742	-0.364488	-0.542283	-0.754003	-0.997153	-1.253077
17.493995	-0.190945	-0.425161	-0.647204	-0.918961	-1.292179	-1.642524	-0.168132	-0.359817	-0.545575	-0.755589	-1.001750	-1.257180
17.514011	-0.186798	-0.428989	-0.644763	-0.913287	-1.287040	-1.637516	-0.176787	-0.361010	-0.544397	-0.756657	-1.007845	-1.258308
17.534027	-0.180776	-0.420445	-0.641218	-0.909020	-1.281024	-1.628301	-0.174362	-0.364432	-0.545521	-0.751013	-0.999722	-1.249505
17.554043	-0.181310	-0.422092	-0.634311	-0.909750	-1.277566	-1.621646	-0.165906	-0.364705	-0.542205	-0.746511	-1.004724	-1.252601
17.574059	-0.172697	-0.432987	-0.637294	-0.904193	-1.274178	-1.622939	-0.161883	-0.362750	-0.543592	-0.750517	-0.994432	-1.246064
17.594075	-0.186909	-0.426580	-0.638638	-0.897877	-1.268939	-1.616436	-0.168342	-0.353231	-0.534896	-0.753522	-0.993822	-1.241041
17.614091	-0.189106	-0.417581	-0.633403	-0.889686	-1.267659	-1.610058	-0.170970	-0.355530	-0.532039	-0.749131	-0.996465	-1.239730
17.634107	-0.189677	-0.412748	-0.625836	-0.886648	-1.264419	-1.596545	-0.168656	-0.361421	-0.540161	-0.746161	-0.995912	-1.237618
17.654123	-0.188926	-0.408690	-0.625919	-0.883656	-1.253684	-1.597720	-0.162254	-0.350265	-0.536742	-0.743403	-0.993919	-1.234659
17.674139	-0.183385	-0.414620	-0.634603	-0.880255	-1.251666	-1.596946	-0.160991	-0.351465	-0.538841	-0.742996	-0.983586	-1.236292
17.694155	-0.181471	-0.406093	-0.630163	-0.877914	-1.246587	-1.588512	-0.161720	-0.349453	-0.528284	-0.745992	-0.979568	-1.235725
17.714171	-0.176070	-0.410874	-0.624260	-0.884378	-1.243673	-1.581254	-0.168752	-0.352799	-0.526769	-0.742287	-0.983898	-1.229091
17.734187	-0.180585	-0.410638	-0.619452	-0.873352	-1.241905	-1.571942	-0.167999	-0.355931	-0.536793	-0.740650	-0.986851	-1.234526
17.754203	-0.182896	-0.405036	-0.615499	-0.873235	-1.234963	-1.568466	-0.166594	-0.354939	-0.536370	-0.738085	-0.988382	-1.231687
17.774219	-0.176183	-0.408457	-0.611910	-0.865725	-1.231527	-1.559232	-0.165233	-0.348758	-0.536130	-0.736579	-0.984551	-1.226942
17.794235	-0.173496	-0.403560	-0.615242	-0.862704	-1.226970	-1.559579	-0.167083	-0.345635	-0.535215	-0.728061	-0.982193	-1.219682
17.814251	-0.174557	-0.405933	-0.616038	-0.858447	-1.221532	-1.556353	-0.157846	-0.353532	-0.526705	-0.731855	-0.976458	-1.220126
17.834267	-0.173614	-0.404824	-0.606718	-0.856142	-1.217755	-1.540961	-0.156203	-0.347840	-0.525742	-0.728440	-0.966816	-1.208669
17.854283	-0.178919	-0.398336	-0.612025	-0.850170	-1.213508	-1.536599	-0.156971	-0.344551	-0.523932	-0.726440	-0.975548	-1.200641
17.874299	-0.179567	-0.401006	-0.605857	-0.841407	-1.207530	-1.531906	-0.155332	-0.344174	-0.520031	-0.734969	-0.964371	-1.200237
17.894315	-0.180408	-0.397719	-0.602006	-0.842760	-1.203205	-1.518119	-0.154120	-0.342148	-0.520758	-0.732176	-0.966130	-1.209311
17.914331	-0.180399	-0.399276	-0.596108	-0.844190	-1.194865	-1.516665	-0.149246	-0.342015	-0.523995	-0.717400	-0.961369	-1.210101
17.934347	-0.175803	-0.397428	-0.598348	-0.838121	-1.194819	-1.514755	-0.153648	-0.342013	-0.518844	-0.718613	-0.962410	-1.204795
17.954363	-0.170814	-0.398665	-0.596252	-0.821080	-1.181182	-1.512589	-0.155619	-0.345784	-0.519836	-0.711827	-0.961341	-1.203125
17.974380	-0.170431	-0.398538	-0.589246	-0.821601	-1.171142	-1.499663	-0.158205	-0.335340	-0.519207	-0.710165	-0.952073	-1.202575
17.994396	-0.171373	-0.394769	-0.582579	-0.823384	-1.169487	-1.485783	-0.151797	-0.339142	-0.517579	-0.711810	-0.949671	-1.193649
18.014412	-0.168131	-0.386183	-0.582223	-0.822344	-1.167494	-1.481648	-0.153933	-0.343326	-0.507564	-0.709815	-0.952256	-1.184311
18.034428	-0.161545	-0.386744	-0.585357	-0.818473	-1.166587	-1.479149	-0.157092	-0.333109	-0.509917	-0.714945	-0.944035	-1.181938
18.054444	-0.165719	-0.381858	-0.577418	-0.809636	-1.159173	-1.473797	-0.154095	-0.334850	-0.511105	-0.705559	-0.939051	-1.181898
18.074460	-0.159507	-0.377973	-0.575312	-0.796994	-1.154338	-1.467958	-0.158456	-0.331433	-0.511652	-0.704873	-0.936338	-1.174888
18.094476	-0.163043	-0.375734	-0.571502	-0.803848	-1.142901	-1.464350	-0.161101	-0.329522	-0.501126	-0.699296	-0.945685	-1.175212
18.114492	-0.162535	-0.371563	-0.566012	-0.795025	-1.138523	-1.450253	-0.154027	-0.332772	-0.503477	-0.699206	-0.944814	-1.176305
18.134508	-0.158292	-0.378497	-0.571237	-0.798697	-1.133925	-1.440162	-0.159319	-0.334268	-0.499216	-0.698083	-0.939987	-1.177011
18.154524	-0.159824	-0.373921	-0.570088	-0.794684	-1.126083	-1.441754	-0.150227	-0.330992	-0.503565	-0.695813	-0.936913	-1.173493
18.174540	-0.154897	-0.371549	-0.558118	-0.787901	-1.125582	-1.424814	-0.155422	-0.325557	-0.504941	-0.694454	-0.933101	-1.171122
18.194556	-0.163395	-0.372421	-0.554726	-0.788187	-1.113344	-1.420238	-0.154781	-0.325384	-0.507921	-0.693598	-0.926738	-1.160955
18.214572	-0.154386	-0.362420	-0.549131	-0.784644	-1.105528	-1.411922	-0.157816	-0.323062	-0.502495	-0.695109	-0.924350	-1.160030
18.234588	-0.154476	-0.361743	-0.547115	-0.778399	-1.097750	-1.404242	-0.149658	-0.327721	-0.499042	-0.697501	-0.915181	-1.156374
18.254604	-0.156298	-0.362396	-0.543517	-0.772809	-1.096211	-1.393211	-0.152239	-0.323536	-0.498164	-0.691834	-0.910172	-1.157351
18.274620	-0.154357	-0.363872	-0.542937	-0.762463	-1.098328	-1.385345	-0.152096	-0.325034	-0.490761	-0.684959	-0.906823	-1.150673
18.294636	-0.150809	-0.350355	-0.545407	-0.759256	-1.087942	-1.386971	-0.159248	-0.320152	-0.490562	-0.685184	-0.907892	-1.143460
18.314652	-0.151218	-0.349605	-0.537690	-0.759076	-1.082340	-1.382122	-0.153445	-0.320796	-0.484974	-0.681147	-0.914758	-1.134636
18.334668	-0.145993	-0.354682	-0.539741	-0.750555	-1.077400	-1.379084	-0.145437	-0.313792	-0.490155	-0.673702	-0.898500	-1.138374
18.354684	-0.146492	-0.348348	-0.536079	-0.758017	-1.065317	-1.359504	-0.147666	-0.311935	-0.489820	-0.677478	-0.901593	-1.132846
18.374700	-0.156308	-0.349794	-0.526878	-0.746979	-1.059782	-1.356860	-0.156364	-0.317196	-0.487005	-0.669270	-0.899896	-1.128569
18.394716	-0.153905	-0.348686	-0.527224	-0.740367	-1.057052	-1.344379	-0.149711	-0.314803	-0.477857	-0.664527	-0.900786	-1.125341
18.414732	-0.151951	-0.344829	-0.525648	-0.738916	-1.049048	-1.335500	-0.149323	-0.312672	-0.480837	-0.663183	-0.890391	-1.119661
18.434748	-0.158157	-0.349692	-0.521019	-0.729797	-1.048519	-1.331910	-0.148847	-0.312500	-0.478419	-0.661734	-0.886107	-1.113223
18.454764	-0.150657	-0.345293	-0.507974	-0.725163	-1.035154	-1.315605	-0.143844	-0.311033	-0.480805	-0.662071	-0.883710	-1.113228
18.474780	-0.148520	-0.340579	-0.512914	-0.723722	-1.030610	-1.309874	-0.146799	-0.314722	-0.481420	-0.659034	-0.885114	-1.107335
18.494796	-0.149943	-0.338239	-0.511962	-0.719363	-1.023636	-1.300504	-0.140880	-0.309358	-0.475428	-0.653106	-0.881963	-1.110585
18.514812	-0.140300	-0.335976	-0.500349	-0.708870	-1.022196	-1.296449	-0.139289	-0.307783	-0.476090	-0.649453	-0.880117	-1.107461
18.534828	-0.140572	-0.334890	-0.498091	-0.704582	-1.013885	-1.287698	-0.141509	-0.312103	-0.471289	-0.644815	-0.869149	-1.107660
18.554844	-0.141805	-0.328954	-0.498468	-0.699772	-1.006634	-1.284031	-0.139834	-0.307736	-0.470163	-0.649006	-0.868003	-1.104657
18.574860	-0.140224	-0.325246	-0.498773	-0.700414	-0.999328	-1.274355	-0.133697	-0.312771	-0.469034	-0.648906	-0.867543	-1.095133
18.594876	-0.147409	-0.327818	-0.498467	-0.696547	-0.992872	-1.270338	-0.137991	-0.304918	-0.466873	-0.645555	-0.868520	-1.092055
18.614892	-0.142631	-0.324669	-0.493949	-0.692311	-0.987331	-1.265895	-0.142203	-0.302609	-0.457345	-0.643232	-0.861002	-1.087117
18.634908	-0.140210	-0.325828	-0.487014	-0.675651	-0.979106	-1.259540	-0.140670	-0.301702	-0.455091	-0.645985	-0.856142	-1.078427
18.654924	-0.141801	-0.322737	-0.484275	-0.680939	-0.973772	-1.249524	-0.137727	-0.298067	-0.455433	-0.638327	-0.857867	-1.083454
18.674940	-0.142173	-0.307215	-0.485198	-0.673631	-0.973961	-1.245679	-0.141681	-0.294365	-0.457255	-0.638037	-0.853515	-1.077509
18.694956	-0.139892	-0.311891	-0.477049	-0.679589	-0.968259	-1.229924	-0.135560	-0.300301	-0.455239	-0.630646	-0.845036	-1.070964
18.714972	-0.137003	-0.312290	-0.476193	-0.673664	-0.959077	-1.219649	-0.131589	-0.296989	-0.453219	-0.631397	-0.840744	-1.066235
18.734988	-0.132758	-0.311292	-0.476864	-0.662029	-0.949439	-1.213469	-0.136071	-0.296924	-0.449769	-0.632304	-0.842381	-1.062074
18.755004	-0.133592	-0.307999	-0.475064	-0.658176	-0.938366	-1.204502	-0.135940	-0.292965	-0.446124	-0.628892	-0.848860	-1.057847
18.775020	-0.133007	-0.303693	-0.472439	-0.658307	-0.933453	-1.195332	-0.133706	-0.289461	-0.453988	-0.627818	-0.844516	-1.058334
18.795036	-0.135470	-0.304819	-0.464599	-0.648338	-0.924847	-1.187393	-0.130056	-0.281664	-0.444478	-0.621485	-0.838392	-1.054129
18.815052	-0.134681	-0.298496	-0.452289	-0.647400	-0.916951	-1.177478	-0.126301	-0.282857	-0.440431	-0.615363	-0.839774	-1.047964
18.835068	-0.132577	-0.301146	-0.451382	-0.646690	-0.916964	-1.164703	-0.126406	-0.280383	-0.438098	-0.607588	-0.834934	-1.042508
18.855084	-0.129878	-0.290851	-0.446061	-0.638237	-0.911974	-1.158902	-0.134656	-0.277599	-0.433832	-0.615168	-0.821405	-1.033735
18.875100	-0.125278	-0.297402	-0.443178	-0.635244	-0.904067	-1.146627	-0.130997	-0.279328	-0.433917	-0.612649	-0.823351	-1.037203
18.895116	-0.127478	-0.292920	-0.447333	-0.631395	-0.891975	-1.139961	-0.132302	-0.280602	-0.432704	-0.606997	-0.820766	-1.031937
18.915132	-0.129384	-0.286386	-0.440433	-0.617919	-0.884634	-1.131415	-0.130532	-0.282822	-0.431269	-0.602981	-0.810130	-1.031390
18.935148	-0.124486	-0.286783	-0.435671	-0.617394	-0.875202	-1.123855	-0.127954	-0.283706	-0.431285	-0.604795	-0.817024	-1.028740
18.955164	-0.125524	-0.285404	-0.434517	-0.606448	-0.869750	-1.113620	-0.121460	-0.285072	-0.418739	-0.599268	-0.805248	-1.019197
18.975180	-0.130239	-0.284415	-0.427365	-0.608141	-0.864293	-1.102147	-0.124223	-0.280537	-0.422600	-0.593131	-0.801278	-1.012132
18.995196	-0.119356	-0.283037	-0.423438	-0.600019	-0.852250	-1.095620	-0.124904	-0.274971	-0.421240	-0.589063	-0.800319	-1.009336
19.015212	-0.122943	-0.277373	-0.420765	-0.597296	-0.846711	-1.085346	-0.120370	-0.270351	-0.421701	-0.591034	-0.790313	-0.999430
19.035228	-0.123260	-0.278841	-0.415641	-0.590889	-0.848215	-1.072689	-0.129174	-0.271920	-0.420272	-0.585922	-0.795141	-0.998207
19.055244	-0.116134	-0.275940	-0.408145	-0.585513	-0.841426	-1.061237	-0.131899	-0.271046	-0.416376	-0.582441	-0.798506	-0.990163
19.075260	-0.114049	-0.272735	-0.404249	-0.573252	-0.836423	-1.063104	-0.124723	-0.272891	-0.419924	-0.577023	-0.787462	-0.992124
19.095276	-0.112167	-0.268306	-0.408827	-0.573547	-0.827854	-1.043813	-0.124323	-0.271742	-0.417988	-0.579550	-0.781782	-0.988463
19.115292	-0.113101	-0.270388	-0.411550	-0.570745	-0.822252	-1.034597	-0.115814	-0.268026	-0.408929	-0.573191	-0.775957	-0.982928
19.135308	-0.105745	-0.266506	-0.400129	-0.562665	-0.813741	-1.023061	-0.116599	-0.274328	-0.409791	-0.574270	-0.771441	-0.980328
19.155324	-0.109768	-0.265922	-0.395666	-0.558105	-0.802117	-1.018726	-0.120814	-0.259941	-0.404976	-0.567090	-0.775646	-0.973321
19.175340	-0.116817	-0.262463	-0.390612	-0.553383	-0.788645	-1.011032	-0.121764	-0.262640	-0.402362	-0.560964	-0.762498	-0.964193
19.195356	-0.119767	-0.264046	-0.389200	-0.541443	-0.781018	-1.001751	-0.121699	-0.265275	-0.396353	-0.560805	-0.756619	-0.961071
19.215372	-0.108968	-0.253926	-0.379860	-0.540465	-0.771342	-0.985167	-0.118704	-0.261590	-0.393111	-0.555731	-0.763892	-0.953443
19.235388	-0.113274	-0.248414	-0.378463	-0.536199	-0.769373	-0.979963	-0.111952	-0.265773	-0.392088	-0.552980	-0.754320	-0.946821
19.255404	-0.111361	-0.244984	-0.378799	-0.533288	-0.764563	-0.968403	-0.120696	-0.259915	-0.389657	-0.546991	-0.741927	-0.954477
19.275420	-0.113406	-0.240249	-0.376949	-0.524934	-0.753467	-0.960139	-0.120669	-0.256521	-0.392774	-0.538797	-0.742314	-0.946361
19.295436	-0.104525	-0.241824	-0.374938	-0.517399	-0.742786	-0.949147	-0.111291	-0.249360	-0.392627	-0.546815	-0.738497	-0.943512
19.315452	-0.105750	-0.237778	-0.370013	-0.512245	-0.728703	-0.942170	-0.114015	-0.247485	-0.392102	-0.539092	-0.741825	-0.937731
19.335468	-0.106619	-0.235348	-0.357878	-0.505695	-0.732100	-0.937491	-0.117868	-0.249139	-0.381355	-0.531286	-0.731407	-0.921023
19.355484	-0.104585	-0.231450	-0.359046	-0.495718	-0.722446	-0.926494	-0.106290	-0.249971	-0.380326	-0.531957	-0.723987	-0.920783
19.375500	-0.099222	-0.236004	-0.355156	-0.486369	-0.709826	-0.911668	-0.108416	-0.248729	-0.374907	-0.524592	-0.719220	-0.909723
19.395516	-0.096292	-0.234697	-0.351425	-0.484048	-0.700756	-0.892303	-0.107640	-0.250828	-0.377543	-0.524974	-0.710981	-0.906093
19.415532	-0.093378	-0.229094	-0.340142	-0.475997	-0.690992	-0.881600	-0.111205	-0.240268	-0.369303	-0.524509	-0.706878	-0.899428
19.435548	-0.089733	-0.221741	-0.341662	-0.476655	-0.690691	-0.875927	-0.110934	-0.242592	-0.376123	-0.524196	-0.706908	-0.891573
19.455564	-0.094855	-0.224481	-0.332273	-0.473222	-0.684478	-0.868864	-0.107650	-0.239276	-0.362813	-0.513551	-0.699780	-0.884965
19.475580	-0.092213	-0.233384	-0.339853	-0.467872	-0.670184	-0.862631	-0.115067	-0.241989	-0.355519	-0.510840	-0.693273	-0.878532
19.495596	-0.090467	-0.225467	-0.329814	-0.458141	-0.665668	-0.848652	-0.109466	-0.238342	-0.362751	-0.511108	-0.695651	-0.882747
19.515612	-0.092004	-0.215011	-0.323780	-0.457407	-0.659062	-0.842214	-0.105830	-0.243915	-0.366323	-0.511763	-0.689073	-0.882118
19.535629	-0.090306	-0.213206	-0.315032	-0.448661	-0.649410	-0.828398	-0.101027	-0.237979	-0.360763	-0.506442	-0.685627	-0.881148
19.555645	-0.087493	-0.216492	-0.301827	-0.446243	-0.644157	-0.824127	-0.096876	-0.231141	-0.349539	-0.499395	-0.688524	-0.871454
19.575661	-0.093158	-0.203397	-0.307804	-0.433132	-0.634502	-0.808959	-0.100648	-0.235595	-0.352999	-0.498517	-0.681204	-0.868465
19.595677	-0.093836	-0.201975	-0.303974	-0.431878	-0.627530	-0.790929	-0.099601	-0.228495	-0.349415	-0.493384	-0.670857	-0.868597
19.615693	-0.091783	-0.199760	-0.302739	-0.427222	-0.615273	-0.788959	-0.102281	-0.223997	-0.350267	-0.492633	-0.667656	-0.849803
19.635709	-0.088664	-0.202114	-0.302675	-0.417778	-0.609383	-0.774822	-0.095386	-0.223780	-0.348632	-0.484524	-0.662868	-0.846064
19.655725	-0.078365	-0.199415	-0.299086	-0.412514	-0.597449	-0.764527	-0.096583	-0.221462	-0.340660	-0.476947	-0.654955	-0.847486
19.675741	-0.083227	-0.198100	-0.289419	-0.403370	-0.594399	-0.752274	-0.096475	-0.226104	-0.342132	-0.475133	-0.655530	-0.836852
19.695757	-0.088114	-0.199940	-0.286503	-0.400404	-0.589814	-0.748633	-0.095541	-0.219935	-0.334337	-0.474836	-0.648240	-0.835464
19.715773	-0.082773	-0.195175	-0.285134	-0.391216	-0.575576	-0.739082	-0.100006	-0.220369	-0.333066	-0.468697	-0.640918	-0.828228
19.735789	-0.086622	-0.188667	-0.276477	-0.394077	-0.570639	-0.725119	-0.092671	-0.216173	-0.328875	-0.468354	-0.641985	-0.825049
19.755805	-0.082481	-0.184477	-0.274994	-0.389452	-0.558338	-0.712166	-0.089423	-0.215573	-0.325875	-0.467754	-0.644767	-0.815214
19.775821	-0.086692	-0.176297	-0.272632	-0.379537	-0.550410	-0.707845	-0.091811	-0.211777	-0.326202	-0.467317	-0.637976	-0.804213
19.795837	-0.081046	-0.175917	-0.266951	-0.374713	-0.539292	-0.699362	-0.087845	-0.206741	-0.328144	-0.463111	-0.624656	-0.791092
19.815853	-0.074554	-0.173953	-0.260091	-0.366895	-0.534603	-0.689237	-0.099103	-0.208269	-0.323488	-0.462451	-0.623512	-0.791851
19.835869	-0.067816	-0.167616	-0.255631	-0.360528	-0.524490	-0.675548	-0.090397	-0.212548	-0.319833	-0.455927	-0.616638	-0.790180
19.855885	-0.074124	-0.166502	-0.254842	-0.355667	-0.515445	-0.664024	-0.084168	-0.210976	-0.314866	-0.447813	-0.612145	-0.788381
19.875901	-0.066112	-0.163325	-0.250254	-0.345863	-0.500892	-0.657635	-0.082256	-0.204798	-0.314610	-0.444946	-0.611532	-0.779325
19.895917	-0.062518	-0.165031	-0.237395	-0.345008	-0.499335	-0.645312	-0.093489	-0.206457	-0.317830	-0.442931	-0.598741	-0.770595
19.915933	-0.066565	-0.164662	-0.235485	-0.335656	-0.491308	-0.638624	-0.097225	-0.212135	-0.313102	-0.432842	-0.597804	-0.766290
19.935949	-0.066802	-0.156363	-0.243328	-0.339354	-0.480661	-0.626652	-0.083101	-0.198210	-0.305115	-0.434240	-0.594124	-0.759919
19.955965	-0.072334	-0.156831	-0.234894	-0.326824	-0.477017	-0.617969	-0.087049	-0.198455	-0.300677	-0.423908	-0.587951	-0.753655
19.975981	-0.056890	-0.156572	-0.234246	-0.320170	-0.464039	-0.596951	-0.089027	-0.192560	-0.296457	-0.421138	-0.593395	-0.748011
19.995997	-0.063457	-0.158592	-0.227914	-0.319571	-0.460498	-0.586971	-0.088563	-0.193325	-0.295592	-0.421790	-0.582474	-0.746642
20.016013	-0.061002	-0.150804	-0.220073	-0.314310	-0.446555	-0.574216	-0.085701	-0.193345	-0.292712	-0.416025	-0.577426	-0.740127
20.036029	-0.066195	-0.142843	-0.217327	-0.306134	-0.441767	-0.570129	-0.087165	-0.176787	-0.286425	-0.416427	-0.568031	-0.733330
20.056045	-0.059734	-0.132196	-0.217792	-0.301411	-0.430319	-0.555796	-0.085599	-0.174707	-0.290981	-0.418425	-0.566207	-0.722492
20.076061	-0.057121	-0.137715	-0.208178	-0.290401	-0.416828	-0.542894	-0.072051	-0.187100	-0.284199	-0.404753	-0.563359	-0.718862
20.096077	-0.058354	-0.138457	-0.197387	-0.285892	-0.418459	-0.526219	-0.075656	-0.181561	-0.279160	-0.405033	-0.552885	-0.709185
20.116093	-0.056748	-0.140723	-0.195752	-0.281261	-0.411325	-0.515426	-0.076355	-0.187667	-0.283616	-0.403353	-0.557154	-0.701175
20.136109	-0.055229	-0.135096	-0.190366	-0.275078	-0.399219	-0.513167	-0.083937	-0.179888	-0.278117	-0.402058	-0.549013	-0.697924
20.156125	-0.055071	-0.128597	-0.185752	-0.265496	-0.387237	-0.503652	-0.081174	-0.181390	-0.279592	-0.392451	-0.549498	-0.691687
20.176141	-0.061291	-0.124701	-0.182520	-0.262791	-0.378039	-0.489979	-0.075862	-0.177589	-0.269459	-0.383242	-0.542322	-0.679737
20.196157	-0.054142	-0.120629	-0.178268	-0.253869	-0.372900	-0.479244	-0.077799	-0.179146	-0.268594	-0.381987	-0.535627	-0.678956
20.216173	-0.049452	-0.119795	-0.184210	-0.256418	-0.366810	-0.469249	-0.076232	-0.171950	-0.265151	-0.387555	-0.530366	-0.675719
20.236189	-0.057338	-0.116352	-0.176083	-0.249150	-0.357376	-0.458539	-0.072615	-0.174272	-0.263132	-0.388168	-0.517122	-0.676721
20.256205	-0.052754	-0.119953	-0.165200	-0.241419	-0.345532	-0.449708	-0.072381	-0.168864	-0.265422	-0.378113	-0.511202	-0.668243
20.276221	-0.048947	-0.113431	-0.162242	-0.234812	-0.343922	-0.436982	-0.073635	-0.170103	-0.261516	-0.366384	-0.507252	-0.662321
20.296237	-0.054331	-0.112443	-0.156335	-0.222942	-0.328387	-0.434919	-0.081429	-0.166291	-0.257444	-0.358899	-0.506222	-0.650521
20.316253	-0.048804	-0.105498	-0.153535	-0.219971	-0.313818	-0.416980	-0.072723	-0.158113	-0.253404	-0.355357	-0.500156	-0.646381
20.336269	-0.042436	-0.104698	-0.152952	-0.219757	-0.311550	-0.398515	-0.073323	-0.161023	-0.249331	-0.361315	-0.503355	-0.630661
20.356285	-0.044195	-0.100553	-0.145858	-0.213316	-0.304415	-0.394135	-0.071128	-0.155339	-0.241467	-0.348881	-0.492845	-0.632180
20.376301	-0.044815	-0.099379	-0.137445	-0.203085	-0.295373	-0.381296	-0.072736	-0.154111	-0.238980	-0.347652	-0.489753	-0.625955
20.396317	-0.047495	-0.097524	-0.135215	-0.192226	-0.295382	-0.367187	-0.072622	-0.156860	-0.242141	-0.341897	-0.478110	-0.628324
20.416333	-0.040441	-0.097825	-0.135475	-0.188605	-0.280668	-0.356274	-0.076880	-0.152208	-0.243370	-0.339352	-0.471282	-0.615897
20.436349	-0.035659	-0.093909	-0.132756	-0.179650	-0.270440	-0.346075	-0.069143	-0.151229	-0.239945	-0.330020	-0.471852	-0.610481
20.456365	-0.038829	-0.084826	-0.120803	-0.186398	-0.265273	-0.344843	-0.065790	-0.146905	-0.239657	-0.326867	-0.463943	-0.599520
20.476381	-0.036967	-0.087634	-0.116693	-0.170457	-0.261855	-0.329697	-0.067879	-0.146560	-0.234298	-0.324344	-0.462934	-0.586335
20.496397	-0.041174	-0.089008	-0.117394	-0.164462	-0.240751	-0.317718	-0.066945	-0.149432	-0.223745	-0.320055	-0.452655	-0.581328
20.516413	-0.042413	-0.083059	-0.107315	-0.158423	-0.233519	-0.309107	-0.067311	-0.150999	-0.224083	-0.319946	-0.452949	-0.574433
20.536429	-0.029875	-0.075190	-0.097399	-0.151420	-0.222564	-0.293738	-0.063266	-0.142273	-0.224113	-0.319673	-0.448402	-0.573285
20.556445	-0.027463	-0.069870	-0.102724	-0.143521	-0.212885	-0.287115	-0.064602	-0.146700	-0.215393	-0.317127	-0.440731	-0.574212
20.576461	-0.027162	-0.076425	-0.097644	-0.139327	-0.206509	-0.273325	-0.055018	-0.144338	-0.210170	-0.307863	-0.432908	-0.558293
20.596477	-0.026781	-0.069302	-0.091064	-0.138499	-0.201627	-0.252045	-0.055930	-0.133538	-0.211564	-0.298842	-0.429810	-0.555788
20.616493	-0.025669	-0.062547	-0.083786	-0.134679	-0.193606	-0.247390	-0.056109	-0.124074	-0.207033	-0.297048	-0.428668	-0.542697
20.636509	-0.023716	-0.063147	-0.084183	-0.122173	-0.183032	-0.234023	-0.055292	-0.128207	-0.206760	-0.290886	-0.419154	-0.541384
20.656525	-0.032596	-0.053047	-0.086834	-0.112679	-0.182152	-0.223086	-0.064082	-0.125051	-0.201324	-0.288550	-0.407620	-0.531202
20.676541	-0.028222	-0.053441	-0.084814	-0.100461	-0.170095	-0.214614	-0.058256	-0.128596	-0.199969	-0.286067	-0.408182	-0.521428
20.696557	-0.025897	-0.061587	-0.083608	-0.094902	-0.155534	-0.199724	-0.051115	-0.122878	-0.197619	-0.287556	-0.410353	-0.518112
20.716573	-0.024116	-0.054455	-0.072585	-0.088854	-0.153468	-0.195721	-0.055028	-0.121007	-0.193622	-0.280019	-0.404831	-0.511420
20.736589	-0.022344	-0.045819	-0.063907	-0.084937	-0.150632	-0.184072	-0.054682	-0.124186	-0.192306	-0.271933	-0.394780	-0.503158
20.756605	-0.015484	-0.042336	-0.063218	-0.081843	-0.136285	-0.174432	-0.056019	-0.124541	-0.187602	-0.269821	-0.387244	-0.496099
20.776621	-0.018457	-0.042282	-0.061478	-0.070781	-0.127780	-0.163916	-0.056047	-0.128859	-0.179921	-0.263012	-0.385097	-0.490331
20.796637	-0.015928	-0.042206	-0.058535	-0.075004	-0.113164	-0.151145	-0.048146	-0.125371	-0.178864	-0.258611	-0.377541	-0.486158
20.816653	-0.014253	-0.033683	-0.046370	-0.070718	-0.110083	-0.138780	-0.046158	-0.115673	-0.182053	-0.254553	-0.366700	-0.475494
20.836669	-0.005948	-0.034192	-0.049116	-0.055901	-0.110018	-0.137134	-0.046724	-0.111291	-0.171801	-0.252715	-0.365406	-0.470609
20.856685	-0.016922	-0.034683	-0.040138	-0.056414	-0.093040	-0.116466	-0.042175	-0.107173	-0.168286	-0.252212	-0.364067	-0.470131
20.876701	-0.007140	-0.038656	-0.028660	-0.051538	-0.082117	-0.106269	-0.047346	-0.113951	-0.169982	-0.243863	-0.354944	-0.460128
20.896717	-0.007825	-0.034078	-0.028912	-0.045555	-0.073271	-0.102328	-0.043257	-0.105795	-0.167492	-0.238678	-0.346866	-0.457596
20.916733	-0.003577	-0.021981	-0.029545	-0.039759	-0.068149	-0.091518	-0.045074	-0.106411	-0.166284	-0.239626	-0.335087	-0.448544
20.936749	0.000293	-0.020834	-0.016728	-0.030919	-0.054398	-0.077852	-0.045108	-0.104898	-0.167571	-0.233422	-0.323993	-0.436564
20.956765	-0.004665	-0.017706	-0.020633	-0.024611	-0.048732	-0.057740	-0.048395	-0.104574	-0.159914	-0.230578	-0.330915	-0.433193
20.976781	-0.010352	-0.010297	-0.006864	-0.015364	-0.036373	-0.050946	-0.044640	-0.102320	-0.158496	-0.225926	-0.324748	-0.420669
20.996797	-0.007483	-0.011861	-0.006362	-0.006793	-0.032235	-0.043658	-0.043389	-0.096705	-0.155488	-0.226591	-0.311385	-0.419304
21.016813	0.004136	-0.011188	-0.003170	0.000260	-0.020870	-0.033364	-0.043078	-0.094260	-0.147337	-0.214342	-0.313381	-0.406069
21.036829	0.004673	-0.004321	-0.007200	0.004792	-0.013360	-0.017343	-0.042922	-0.091495	-0.140638	-0.211720	-0.307548	-0.401415
21.056845	-0.001345	-0.008649	-0.003232	0.008238	-0.004852	-0.006449	-0.050000	-0.086560	-0.141600	-0.212960	-0.302864	-0.390002
21.076861	0.007526	-0.004988	0.004812	0.016514	0.008260	0.001449	-0.046633	-0.085398	-0.140953	-0.205973	-0.291150	-0.385861
21.096878	0.010372	0.002520	0.008526	0.026903	0.016442	0.005894	-0.040582	-0.090935	-0.133177	-0.191217	-0.284804	-0.377444
21.116894	0.010670	0.012092	0.018709	0.032727	0.026197	0.022287	-0.036750	-0.089143	-0.134829	-0.184211	-0.277209	-0.375168
21.136910	0.003231	0.015115	0.019916	0.033289	0.038491	0.031680	-0.029882	-0.085037	-0.133788	-0.186162	-0.275804	-0.369725
21.156926	0.003119	0.011809	0.021693	0.042882	0.041885	0.044731	-0.033660	-0.085367	-0.125036	-0.187424	-0.273124	-0.365183
21.176942	0.011716	0.013652	0.031153	0.051349	0.042736	0.057775	-0.034604	-0.086645	-0.130119	-0.183848	-0.262171	-0.354113
21.196958	0.006576	0.025891	0.041393	0.059353	0.053578	0.068310	-0.036227	-0.075179	-0.122139	-0.181622	-0.253626	-0.349838
21.216974	0.011718	0.023258	0.037867	0.067122	0.065077	0.079302	-0.032840	-0.072279	-0.119387	-0.169284	-0.263549	-0.337849
21.236990	0.009221	0.013743	0.043065	0.068037	0.075704	0.089776	-0.027344	-0.072592	-0.115776	-0.160898	-0.258585	-0.328355
21.257006	0.014593	0.019960	0.043325	0.075490	0.079214	0.094722	-0.024738	-0.073441	-0.111291	-0.159517	-0.243381	-0.327837
21.277022	0.014572	0.028919	0.039199	0.081784	0.084146	0.104990	-0.024099	-0.071489	-0.104645	-0.161687	-0.239815	-0.317471
21.297038	0.012223	0.027492	0.054305	0.088193	0.092473	0.108928	-0.026304	-0.062909	-0.102285	-0.153074	-0.236351	-0.311206
21.317054	0.020310	0.035457	0.055009	0.090741	0.105878	0.128489	-0.024877	-0.069154	-0.106691	-0.149543	-0.223274	-0.306859
21.337070	0.016019	0.046153	0.061061	0.093089	0.111661	0.143770	-0.026844	-0.065150	-0.100179	-0.140157	-0.225680	-0.299938
21.357086	0.017101	0.036558	0.064018	0.102418	0.120209	0.154684	-0.026311	-0.053514	-0.098212	-0.135417	-0.215314	-0.293905
21.377102	0.023175	0.042814	0.066880	0.103213	0.128741	0.162882	-0.023404	-0.050417	-0.092508	-0.134010	-0.211697	-0.284182
21.397118	0.024648	0.039934	0.074532	0.111906	0.147462	0.173355	-0.027532	-0.051696	-0.088768	-0.136923	-0.206802	-0.284103
21.417134	0.018186	0.052015	0.071831	0.112319	0.154750	0.183631	-0.021689	-0.057453	-0.087328	-0.126749	-0.201732	-0.273960
21.437150	0.024688	0.046774	0.082236	0.126331	0.156963	0.192994	-0.022277	-0.054022	-0.077008	-0.131752	-0.193087	-0.258486
21.457166	0.025188	0.047271	0.093302	0.130235	0.163763	0.206589	-0.026902	-0.048572	-0.080561	-0.113930	-0.189232	-0.257678
21.477182	0.021484	0.051011	0.093597	0.139094	0.164536	0.214933	-0.019853	-0.049013	-0.074798	-0.114815	-0.181562	-0.249520
21.497198	0.024466	0.045828	0.097226	0.141715	0.185377	0.224993	-0.023133	-0.045114	-0.075428	-0.111037	-0.178844	-0.238890
21.517214	0.025354	0.058680	0.106053	0.145597	0.189423	0.240371	-0.013582	-0.045923	-0.063767	-0.100584	-0.167931	-0.230711
21.537230	0.025787	0.058444	0.115312	0.155186	0.193528	0.253370	-0.007289	-0.042507	-0.062439	-0.107507	-0.167645	-0.221780
21.557246	0.023857	0.063888	0.113170	0.169154	0.206693	0.263294	-0.017325	-0.040924	-0.060139	-0.095324	-0.157877	-0.214346
21.577262	0.031956	0.064978	0.115152	0.173586	0.216661	0.271146	-0.017210	-0.047199	-0.053975	-0.096434	-0.148580	-0.212576
21.597278	0.032528	0.073970	0.113419	0.176626	0.224569	0.280541	-0.016358	-0.037401	-0.052477	-0.088650	-0.140231	-0.201782
21.617294	0.031028	0.073182	0.114533	0.184261	0.236443	0.293751	-0.011251	-0.032615	-0.049544	-0.084782	-0.145168	-0.189306
21.637310	0.028610	0.074320	0.123281	0.187883	0.241672	0.307870	-0.007540	-0.031724	-0.051956	-0.073254	-0.134767	-0.184471
21.657326	0.031643	0.077536	0.129107	0.194780	0.250085	0.317612	-0.005101	-0.032230	-0.051942	-0.066257	-0.128459	-0.176525
21.677342	0.032110	0.083014	0.136100	0.196493	0.251429	0.326137	-0.013055	-0.027938	-0.034881	-0.063481	-0.118846	-0.175697
21.697358	0.031819	0.086267	0.136720	0.194459	0.262476	0.335068	-0.011653	-0.027049	-0.039620	-0.069340	-0.115785	-0.169704
21.717374	0.042344	0.096680	0.144959	0.202672	0.268521	0.348995	-0.009903	-0.020776	-0.039604	-0.063739	-0.112102	-0.158455
21.737390	0.042128	0.092433	0.144552	0.211254	0.281861	0.348237	-0.004228	-0.025991	-0.035141	-0.057034	-0.104164	-0.151199
21.757406	0.040807	0.093057	0.147869	0.213861	0.282997	0.368549	-0.005894	-0.029720	-0.034606	-0.048489	-0.101708	-0.144336
21.777422	0.041371	0.100211	0.155254	0.220165	0.298965	0.379512	0.000167	-0.017990	-0.023263	-0.043609	-0.097234	-0.132088
21.797438	0.047369	0.099985	0.162034	0.233743	0.306681	0.391494	-0.005845	-0.010958	-0.027588	-0.043127	-0.097805	-0.128270
21.817454	0.039698	0.102652	0.161056	0.234958	0.309805	0.398919	-0.003942	-0.011268	-0.025818	-0.030479	-0.081586	-0.120948
21.837470	0.046856	0.101542	0.165214	0.246382	0.325074	0.407940	0.001021	-0.012767	-0.019366	-0.033349	-0.073795	-0.110569
21.857486	0.047213	0.106411	0.167909	0.259804	0.336335	0.421390	-0.005977	-0.004575	-0.018866	-0.029178	-0.075659	-0.104845
21.877502	0.044360	0.115627	0.170941	0.259249	0.338767	0.425335	-0.005689	-0.003776	-0.013401	-0.023084	-0.069278	-0.098191
21.897518	0.044061	0.114347	0.182899	0.259570	0.351984	0.439706	0.007796	-0.002384	-0.005941	-0.018836	-0.060715	-0.091220
21.917534	0.047127	0.105286	0.189645	0.264551	0.357484	0.447032	0.003797	0.000521	-0.014259	-0.019272	-0.055286	-0.078988
21.937550	0.050902	0.104636	0.196452	0.266227	0.371034	0.466449	0.002564	0.000482	-0.009934	-0.003461	-0.049991	-0.082760
21.957566	0.053156	0.115305	0.198764	0.276215	0.373009	0.467752	0.004035	0.003765	-0.000518	-0.001911	-0.039918	-0.065123
21.977582	0.054505	0.119321	0.200891	0.278376	0.380074	0.473636	0.005712	0.004758	0.001478	-0.006047	-0.030901	-0.054052
21.997598	0.054223	0.126174	0.209072	0.291933	0.384325	0.494255	0.003538	0.004053	0.003656	0.002274	-0.026588	-0.048882
22.017614	0.055120	0.127131	0.207967	0.299332	0.397465	0.492346	0.008047	0.011915	0.001879	0.000163	-0.019306	-0.049896
22.037630	0.060859	0.132630	0.215415	0.301522	0.399790	0.501027	0.007177	0.008226	0.016272	0.007266	-0.013316	-0.033964
22.057646	0.065017	0.138708	0.209211	0.305791	0.414128	0.515183	0.010873	0.009313	0.016669	0.010364	-0.007438	-0.026244
22.077662	0.060600	0.131936	0.212770	0.316574	0.426418	0.524486	0.011326	0.004334	0.015159	0.019027	0.001669	-0.022629
22.097678	0.065297	0.133570	0.220513	0.320592	0.441474	0.539990	0.009223	0.011039	0.015277	0.023377	-0.000002	-0.022352
22.117694	0.062664	0.137924	0.224385	0.325910	0.443525	0.545363	0.005597	0.015289	0.027096	0.022838	0.009910	-0.018677
22.137710	0.061523	0.142188	0.229942	0.331431	0.450136	0.551538	0.008252	0.020169	0.022836	0.032345	0.012969	-0.005537
22.157726	0.062467	0.144077	0.231684	0.339134	0.454062	0.561982	0.015890	0.020436	0.024777	0.033844	0.016030	-0.001737
22.177742	0.064171	0.142048	0.234981	0.344493	0.454249	0.567577	0.015789	0.021253	0.033655	0.041530	0.020559	0.006680
22.197758	0.069426	0.141690	0.243423	0.339425	0.456844	0.579748	0.013447	0.026175	0.037010	0.042239	0.019062	0.019111
22.217774	0.068601	0.143464	0.247985	0.351044	0.464945	0.595548	0.018044	0.035929	0.042447	0.049093	0.024174	0.030568
22.237790	0.067811	0.151361	0.247908	0.365788	0.482170	0.610255	0.018001	0.026333	0.046412	0.055890	0.040726	0.046766
22.257806	0.073618	0.161773	0.253435	0.363952	0.487268	0.617361	0.020003	0.029934	0.049364	0.067383	0.047123	0.044404
22.277822	0.069775	0.154392	0.259235	0.367731	0.498381	0.624742	0.025198	0.031930	0.048908	0.064887	0.055931	0.052736
22.297838	0.073158	0.159553	0.262173	0.377095	0.507103	0.635670	0.024728	0.039672	0.055547	0.070139	0.057935	0.061625
22.317854	0.074079	0.162376	0.262011	0.375597	0.509547	0.640268	0.019566	0.041251	0.057677	0.075440	0.067444	0.071693
22.337870	0.077905	0.162840	0.271313	0.380692	0.518171	0.651621	0.020998	0.037719	0.063238	0.082095	0.074386	0.076315
22.357886	0.076450	0.171406	0.267297	0.382128	0.518810	0.664760	0.022809	0.040921	0.067535	0.080353	0.079203	0.079384
22.377902	0.080915	0.168022	0.273445	0.389311	0.532448	0.674961	0.021057	0.043209	0.069533	0.082131	0.079175	0.084623
22.397918	0.083622	0.178581	0.285690	0.398629	0.540843	0.680643	0.025231	0.037590	0.063749	0.096508	0.086255	0.094725
22.417934	0.080874	0.173492	0.290947	0.408560	0.545433	0.685144	0.025730	0.045155	0.067475	0.099511	0.095256	0.097383
22.437950	0.085728	0.177543	0.285045	0.406619	0.555053	0.693397	0.031335	0.046459	0.076841	0.108204	0.099264	0.105045
22.457966	0.085266	0.179654	0.290846	0.408646	0.563541	0.700567	0.032534	0.053494	0.080248	0.110379	0.108660	0.116036
22.477982	0.082379	0.184756	0.298367	0.416609	0.569652	0.716645	0.026607	0.055644	0.084845	0.114923	0.117541	0.118092
22.497998	0.083181	0.189253	0.298484	0.428989	0.568787	0.723280	0.031246	0.058065	0.087700	0.119008	0.121817	0.129890
22.518014	0.079217	0.194098	0.297805	0.427851	0.583560	0.730365	0.025615	0.056973	0.094512	0.117456	0.127754	0.143485
22.538030	0.090693	0.194511	0.305836	0.428096	0.596508	0.741061	0.034246	0.062497	0.098980	0.119558	0.136694	0.150456
22.558046	0.099128	0.199424	0.304903	0.437689	0.609093	0.752855	0.032378	0.060589	0.107548	0.120063	0.132366	0.155192
22.578062	0.096469	0.195284	0.314047	0.444934	0.616548	0.768948	0.039805	0.063033	0.098544	0.124725	0.139914	0.153242
22.598078	0.099754	0.197507	0.316953	0.447373	0.620374	0.777221	0.039933	0.058886	0.099582	0.135334	0.149163	0.165452
22.618094	0.098839	0.205800	0.319003	0.459689	0.621414	0.783710	0.032490	0.063419	0.100973	0.138677	0.148316	0.179952
22.638110	0.093995	0.204607	0.318441	0.453016	0.628260	0.791608	0.029622	0.066170	0.107167	0.142549	0.150116	0.187874
22.658127	0.095721	0.208715	0.324364	0.463377	0.635722	0.799300	0.033809	0.068393	0.112617	0.143727	0.165173	0.189879
22.678143	0.102507	0.212656	0.330464	0.476941	0.644919	0.811925	0.035320	0.071351	0.110517	0.153941	0.164816	0.191165
22.698159	0.101352	0.212776	0.344291	0.473772	0.649726	0.821536	0.038953	0.078742	0.113258	0.151109	0.164628	0.201230
22.718175	0.100843	0.212837	0.342128	0.483718	0.660520	0.826899	0.040604	0.078606	0.118702	0.156576	0.176868	0.213628
22.738191	0.102843	0.214772	0.346909	0.486100	0.672946	0.840101	0.045778	0.081001	0.129055	0.166792	0.182140	0.222531
22.758207	0.105771	0.211998	0.350426	0.498328	0.667841	0.842776	0.043186	0.075063	0.130662	0.171927	0.193292	0.224368
22.778223	0.103879	0.222148	0.348402	0.495109	0.674392	0.854502	0.040845	0.080874	0.123417	0.180084	0.196579	0.232183
22.798239	0.098175	0.222654	0.352400	0.504287	0.687546	0.871809	0.042924	0.085156	0.132534	0.181259	0.202783	0.240719
22.818255	0.107418	0.224446	0.357685	0.514210	0.696015	0.883486	0.040867	0.088444	0.137866	0.187987	0.210436	0.249079
22.838271	0.103718	0.223434	0.358733	0.511753	0.705720	0.890971	0.043267	0.088246	0.137754	0.187274	0.222079	0.262269
22.858287	0.112013	0.233672	0.366738	0.520693	0.714056	0.889489	0.048793	0.090230	0.144097	0.192815	0.224248	0.267432
22.878303	0.110677	0.236210	0.376087	0.522055	0.714063	0.892993	0.047245	0.090664	0.146621	0.194803	0.230998	0.273486
22.898319	0.105764	0.235700	0.371313	0.533442	0.728908	0.902661	0.046017	0.091835	0.148134	0.198078	0.235666	0.279979
22.918335	0.106999	0.235405	0.374674	0.533113	0.732389	0.913005	0.049777	0.100585	0.146101	0.213853	0.248638	0.283678
22.938351	0.117268	0.241201	0.383334	0.534953	0.735235	0.921491	0.053425	0.101725	0.156813	0.207777	0.245319	0.291229
22.958367	0.114651	0.245745	0.386941	0.539097	0.738771	0.938449	0.049313	0.098342	0.156854	0.202459	0.255490	0.299019
22.978383	0.112692	0.245623	0.379842	0.548303	0.748110	0.948243	0.052685	0.105151	0.154747	0.206892	0.256698	0.302127
22.998399	0.111140	0.249671	0.388243	0.550703	0.750919	0.957783	0.057461	0.106913	0.163762	0.215275	0.267606	0.317040
23.018415	0.113542	0.254573	0.392964	0.558416	0.765374	0.954323	0.048466	0.109344	0.167053	0.228585	0.277334	0.319144
23.038431	0.117198	0.258748	0.397494	0.565208	0.771507	0.973027	0.050055	0.102849	0.174193	0.234078	0.278104	0.324151
23.058447	0.117658	0.262580	0.398048	0.577124	0.780632	0.982349	0.054906	0.111945	0.180657	0.235742	0.279328	0.335473
23.078463	0.120730	0.256625	0.403767	0.575147	0.781836	0.984779	0.050938	0.118017	0.175395	0.234750	0.289376	0.336344
23.098479	0.121490	0.257738	0.405926	0.574469	0.792534	0.994388	0.054900	0.115026	0.180201	0.240736	0.293366	0.343749
23.118495	0.120072	0.258683	0.411435	0.580572	0.793597	1.001887	0.052597	0.111464	0.180796	0.241549	0.293682	0.357078
23.138511	0.121186	0.262034	0.416456	0.579685	0.798475	1.013090	0.060110	0.117381	0.184526	0.246701	0.299931	0.366223
23.158527	0.129750	0.267594	0.416160	0.585867	0.807170	1.022927	0.065694	0.118019	0.184979	0.248435	0.312354	0.366145
23.178543	0.121614	0.271576	0.417342	0.581822	0.816388	1.019041	0.065999	0.125161	0.185371	0.255313	0.314915	0.376491
23.198559	0.124756	0.265593	0.422777	0.589989	0.820670	1.031958	0.062248	0.121939	0.197779	0.257480	0.318488	0.392693
23.218575	0.123632	0.269462	0.423029	0.593300	0.819319	1.037497	0.061688	0.130602	0.197155	0.262062	0.321151	0.392163
23.238591	0.133222	0.271363	0.428705	0.614180	0.828967	1.046452	0.064026	0.125984	0.197245	0.264892	0.326666	0.396072
23.258607	0.125917	0.271844	0.434887	0.618060	0.838836	1.053049	0.063099	0.127739	0.203622	0.278217	0.329358	0.407571
23.278623	0.125003	0.276570	0.438550	0.609168	0.848562	1.062452	0.057351	0.126021	0.207449	0.275788	0.339938	0.405056
23.298639	0.128010	0.280653	0.437462	0.609876	0.852013	1.071940	0.062911	0.134471	0.208277	0.281885	0.346284	0.422135
23.318655	0.136903	0.285682	0.447343	0.620097	0.860010	1.079378	0.067364	0.134109	0.203682	0.289100	0.348824	0.426702
23.338671	0.129560	0.285804	0.447322	0.624712	0.865370	1.093822	0.072337	0.146313	0.215605	0.290573	0.353365	0.425719
23.358687	0.128154	0.291517	0.447345	0.627298	0.867509	1.090672	0.070838	0.151969	0.224384	0.295710	0.359768	0.437783
23.378703	0.134655	0.293910	0.453087	0.635017	0.873274	1.103716	0.071669	0.148535	0.219655	0.293227	0.367744	0.444363
23.398719	0.130577	0.296555	0.452691	0.647391	0.876279	1.116433	0.071880	0.145894	0.222094	0.307080	0.369526	0.447227
23.418735	0.134143	0.299393	0.459626	0.651512	0.882502	1.121270	0.075084	0.149915	0.228989	0.305371	0.376030	0.458843
23.438751	0.131678	0.303318	0.459443	0.653231	0.887988	1.119963	0.075251	0.142338	0.226293	0.309759	0.383267	0.461518
23.458767	0.140899	0.297852	0.459880	0.656779	0.897234	1.130980	0.072479	0.144340	0.237374	0.314176	0.388148	0.472251
23.478783	0.139234	0.295475	0.470528	0.655345	0.907720	1.143353	0.068337	0.154128	0.235241	0.328113	0.396103	0.474413
23.498799	0.138564	0.295936	0.481713	0.661781	0.910685	1.149319	0.068143	0.151879	0.235941	0.319630	0.398002	0.483112
23.518815	0.138656	0.302209	0.474575	0.665608	0.923298	1.154046	0.072435	0.146817	0.247009	0.329157	0.407332	0.491115
23.538831	0.143386	0.301676	0.478783	0.670095	0.919172	1.162346	0.077224	0.151843	0.236938	0.332596	0.414799	0.490264
23.558847	0.149773	0.308516	0.481169	0.678675	0.932516	1.170240	0.080503	0.148908	0.240868	0.336775	0.422203	0.507417
23.578863	0.138435	0.311528	0.482330	0.682329	0.940314	1.181032	0.077562	0.160739	0.247865	0.336615	0.428865	0.517795
23.598879	0.140931	0.309808	0.489875	0.688334	0.941508	1.191796	0.082903	0.161972	0.251105	0.339593	0.432256	0.517510
23.618895	0.146600	0.313040	0.483823	0.684020	0.944029	1.198420	0.087121	0.163726	0.257620	0.345461	0.429090	0.522855
23.638911	0.149628	0.314582	0.497395	0.688176	0.953594	1.196724	0.088535	0.169775	0.261500	0.342128	0.433220	0.528656
23.658927	0.152679	0.315516	0.501914	0.692574	0.960499	1.211910	0.084795	0.170182	0.256935	0.355993	0.440612	0.542346
23.678943	0.149581	0.320395	0.494886	0.689744	0.960843	1.223562	0.077933	0.166998	0.259856	0.357372	0.450374	0.555942
23.698959	0.149770	0.323889	0.497260	0.697543	0.974601	1.224248	0.083850	0.167531	0.258329	0.359066	0.459918	0.556754
23.718975	0.144607	0.324031	0.506231	0.706172	0.971999	1.231203	0.085421	0.174758	0.264408	0.370892	0.458805	0.559089
23.738991	0.139828	0.325715	0.510223	0.716338	0.976958	1.234346	0.079958	0.180902	0.270604	0.376218	0.462948	0.568265
23.759007	0.152226	0.333863	0.508430	0.715646	0.982415	1.244872	0.086385	0.176577	0.270679	0.380811	0.470355	0.578645
23.779023	0.152999	0.333647	0.519262	0.722041	0.987315	1.246983	0.090907	0.175634	0.280630	0.382073	0.473490	0.585025
23.799039	0.154657	0.330084	0.510356	0.724513	0.984482	1.257374	0.090474	0.173407	0.281553	0.386464	0.476030	0.588158
23.819055	0.153905	0.341479	0.514526	0.726888	0.992005	1.263773	0.090165	0.184196	0.285037	0.388666	0.478466	0.595603
23.839071	0.153674	0.344559	0.515839	0.726578	1.013835	1.276472	0.085317	0.183870	0.284635	0.384764	0.490075	0.602868
23.859087	0.151275	0.338200	0.522644	0.731582	1.016295	1.277603	0.087656	0.182372	0.281367	0.393384	0.500628	0.603034
23.879103	0.155952	0.345697	0.528180	0.743899	1.016590	1.287129	0.091008	0.193347	0.282100	0.396961	0.503596	0.609941
23.899119	0.161054	0.338105	0.537113	0.744784	1.018780	1.292873	0.096399	0.193224	0.292888	0.400123	0.510116	0.615677
23.919135	0.155210	0.343915	0.538207	0.741995	1.026532	1.298486	0.094628	0.188612	0.294601	0.405386	0.509773	0.630655
23.939151	0.151498	0.354972	0.542039	0.747863	1.037599	1.304590	0.096368	0.191557	0.300874	0.407724	0.513262	0.629269
23.959167	0.160070	0.355491	0.543694	0.752352	1.045152	1.311292	0.094424	0.187724	0.303665	0.414551	0.527042	0.635827
23.979183	0.161202	0.351876	0.544032	0.751661	1.044332	1.320150	0.097237	0.199758	0.301900	0.416296	0.534919	0.641320
23.999199	0.159875	0.349766	0.555550	0.761728	1.046970	1.325639	0.093571	0.201433	0.305527	0.417512	0.527276	0.653237
24.019215	0.154188	0.359008	0.548435	0.766774	1.059400	1.328879	0.098440	0.199914	0.305029	0.414768	0.536409	0.659651
24.039231	0.155701	0.359581	0.549767	0.763977	1.063827	1.332567	0.103072	0.204829	0.304849	0.428118	0.537938	0.660947
24.059247	0.160635	0.361492	0.551811	0.771286	1.062821	1.342428	0.098809	0.206703	0.313098	0.429317	0.541651	0.670926
24.079263	0.169557	0.364137	0.554096	0.769864	1.068102	1.345815	0.097870	0.212466	0.315110	0.427921	0.554016	0.675691
24.099279	0.170267	0.369916	0.556310	0.773171	1.076130	1.360310	0.098740	0.209088	0.309891	0.439960	0.557176	0.682214
24.119295	0.170568	0.369289	0.562815	0.775282	1.077611	1.361372	0.098975	0.204597	0.322249	0.449842	0.564149	0.688516
24.139311	0.171617	0.372794	0.566758	0.784947	1.084479	1.369376	0.097656	0.209251	0.323272	0.444578	0.561894	0.690301
24.159327	0.171152	0.370055	0.566713	0.788660	1.087911	1.375856	0.102480	0.214686	0.324643	0.452262	0.565964	0.694379
24.179343	0.169871	0.375336	0.569114	0.788196	1.091071	1.388124	0.106316	0.216893	0.331219	0.450270	0.568835	0.703754
24.199359	0.170349	0.377221	0.570798	0.791181	1.100905	1.383916	0.107322	0.213775	0.335237	0.459863	0.574515	0.708245
24.219376	0.170985	0.378431	0.572741	0.800140	1.105281	1.392351	0.106958	0.214907	0.336215	0.455546	0.580781	0.717569
24.239392	0.171078	0.380167	0.573113	0.803733	1.112167	1.393038	0.109773	0.217835	0.331352	0.462442	0.593876	0.726268
24.259408	0.175476	0.381934	0.582894	0.807962	1.116474	1.404341	0.109419	0.222186	0.335492	0.472159	0.591831	0.723267
24.279424	0.178418	0.382979	0.580939	0.811371	1.126321	1.411881	0.110563	0.224012	0.339098	0.467197	0.597346	0.740763
24.299440	0.173376	0.379212	0.582685	0.816693	1.128627	1.412819	0.116413	0.221889	0.343518	0.471689	0.603359	0.742324
24.319456	0.170225	0.387301	0.589533	0.812515	1.129902	1.429668	0.107426	0.222729	0.338797	0.467565	0.614304	0.755228
24.339472	0.178373	0.388024	0.587445	0.819731	1.129372	1.429108	0.101688	0.219911	0.351277	0.476380	0.610807	0.756506
24.359488	0.171198	0.383009	0.581438	0.827364	1.142229	1.435559	0.109535	0.225684	0.356910	0.479632	0.610651	0.759413
24.379504	0.168989	0.385285	0.589948	0.827555	1.150201	1.441582	0.111468	0.226966	0.352122	0.483192	0.626538	0.762817
24.399520	0.178298	0.392206	0.593831	0.833716	1.152021	1.443822	0.106772	0.235502	0.357721	0.492295	0.624846	0.773144
24.419536	0.178996	0.397325	0.599601	0.834521	1.155702	1.454678	0.110220	0.235085	0.361246	0.499119	0.629569	0.777885
24.439552	0.176179	0.397311	0.599824	0.832831	1.155701	1.456455	0.116405	0.232834	0.362776	0.496961	0.635614	0.779335
24.459568	0.179980	0.400053	0.602747	0.839078	1.155049	1.456508	0.118528	0.235643	0.376586	0.492525	0.635509	0.776591
24.479584	0.179258	0.399747	0.606955	0.837038	1.154774	1.469126	0.117287	0.241495	0.371671	0.496963	0.644112	0.790119
24.499600	0.174890	0.393376	0.605648	0.842796	1.163653	1.471518	0.119789	0.240260	0.369425	0.499408	0.652640	0.803497
24.519616	0.177950	0.396740	0.609201	0.848267	1.174774	1.477064	0.125309	0.242130	0.372445	0.506576	0.652740	0.803195
24.539632	0.180099	0.399854	0.612471	0.851853	1.178515	1.487593	0.115333	0.235990	0.373318	0.510368	0.654360	0.809914
24.559648	0.189596	0.400908	0.616754	0.852057	1.183828	1.493415	0.111864	0.238487	0.382088	0.519586	0.661673	0.817461
24.579664	0.181940	0.402700	0.617213	0.854449	1.185531	1.495852	0.117652	0.246173	0.372992	0.526828	0.666266	0.820949
24.599680	0.179522	0.401012	0.619918	0.854158	1.197400	1.503903	0.122344	0.242581	0.375984	0.527140	0.668016	0.832612
24.619696	0.176856	0.404749	0.623176	0.863259	1.195817	1.503730	0.122432	0.246523	0.383453	0.521309	0.674878	0.832254
24.639712	0.181277	0.404560	0.631775	0.862727	1.190269	1.512393	0.128701	0.246120	0.391111	0.527424	0.674940	0.839789
24.659728	0.190402	0.403363	0.629620	0.863320	1.197322	1.508262	0.125113	0.257066	0.385798	0.532376	0.680037	0.842301
24.679744	0.186045	0.408005	0.621106	0.870755	1.205815	1.512220	0.123478	0.254442	0.388053	0.543674	0.697127	0.858011
24.699760	0.182862	0.411935	0.631320	0.880639	1.200884	1.522895	0.128281	0.251557	0.401162	0.537409	0.702624	0.860975
24.719776	0.187505	0.413943	0.636533	0.880115	1.214904	1.527833	0.130165	0.250722	0.400146	0.542266	0.702324	0.863402
24.739792	0.184410	0.411372	0.635415	0.881043	1.219612	1.533007	0.125245	0.258526	0.393858	0.551658	0.701633	0.864055
24.759808	0.191157	0.416333	0.639356	0.884728	1.226995	1.540098	0.126646	0.262942	0.397652	0.548148	0.709529	0.863794
24.779824	0.191692	0.418007	0.628880	0.886510	1.226937	1.535234	0.125580	0.260270	0.402199	0.551023	0.711235	0.869716
24.799840	0.197863	0.421232	0.631916	0.886494	1.233695	1.543317	0.124951	0.258129	0.398315	0.557253	0.708661	0.882737
24.819856	0.197544	0.421837	0.641975	0.888115	1.236001	1.544710	0.128391	0.261077	0.405758	0.554270	0.712648	0.894698
24.839872	0.199954	0.427983	0.643245	0.889106	1.233611	1.564751	0.130751	0.265381	0.408540	0.561557	0.714208	0.889213
24.859888	0.196547	0.422034	0.648407	0.892602	1.237162	1.566681	0.127894	0.272081	0.410249	0.567372	0.723093	0.899820
24.879904	0.191097	0.431164	0.647018	0.902612	1.240788	1.559032	0.126531	0.270313	0.415096	0.566696	0.729383	0.903437
24.899920	0.185451	0.431636	0.650470	0.894405	1.246264	1.568546	0.131809	0.271808	0.411253	0.576765	0.734105	0.908045
24.919936	0.187274	0.428286	0.645339	0.905294	1.248344	1.568040	0.131906	0.267896	0.412578	0.579550	0.743158	0.912660
24.939952	0.187234	0.435740	0.651717	0.908413	1.247931	1.569752	0.135976	0.269324	0.416229	0.581316	0.753745	0.914814
24.959968	0.193473	0.431982	0.658301	0.911192	1.256159	1.589136	0.131739	0.277783	0.425342	0.584075	0.740449	0.920880
24.979984	0.196492	0.434287	0.658510	0.908344	1.266956	1.587300	0.138010	0.270530	0.423289	0.586785	0.741190	0.926200
25.000000	0.193851	0.438923	0.659720	0.914243	1.267933	1.594582	0.130714	0.275674	0.425761	0.583561	0.750406	0.928862
