# Supplementary material for: Bayesian inference for biophysical neuron models enables stimulus optimization for retinal neuroprosthetics
Source: eLife. 2020 Oct 27;9:e54997. doi: 10.7554/eLife.54997 (PMC7673784; doi:10.7554/eLife.54997)
Supplement: Figure 8—source data 1. [file elife-54997-fig8-data1.zip › Samples_ElectricalParams.csv]

	sigma_retina/(S/m)	epsilon_retina	discrepancy
1_Log_Round1	0.031960	522528.782343	0.299351
1_Log_Round1	0.037197	913350.048692	0.208149
1_Log_Round1	0.289281	3512995.612320	0.229117
1_Log_Round1	0.015961	3142925.648399	0.672335
1_Log_Round1	0.401360	88089.321544	0.290687
1_Log_Round1	1.383568	2128178.129018	0.435940
1_Log_Round1	0.014297	344191.909385	0.882954
1_Log_Round1	0.046081	416118.111932	0.122103
1_Log_Round1	0.054374	180934.224433	0.072412
1_Log_Round1	0.144401	3554322.327516	0.088227
1_Log_Round1	0.258654	146935.988368	0.204754
1_Log_Round1	0.052750	1881889.382743	0.070703
1_Log_Round1	0.011780	1140289.866112	0.968395
1_Log_Round1	0.188391	31097769.401245	0.134919
1_Log_Round1	0.102959	647186.959459	0.037996
1_Log_Round1	0.108445	3788393.845078	0.037468
1_Log_Round1	0.155660	538842.541871	0.104843
1_Log_Round1	0.011945	3209474.826449	0.837029
1_Log_Round1	1.122704	676814.078319	0.417924
1_Log_Round1	0.226075	392706.172978	0.178720
1_Log_Round1	1.729761	12199303.928316	0.445200
1_Log_Round1	0.082541	7511824.543159	0.011309
1_Log_Round1	0.036470	1608531.028113	0.210518
1_Log_Round1	0.017909	142803.950978	0.722625
1_Log_Round1	0.093650	540750.750005	0.028189
1_Log_Round1	0.080991	2858718.810212	0.018355
1_Log_Round1	0.043537	686552.516932	0.141989
1_Log_Round1	0.158083	60211.870658	0.105377
1_Log_Round1	0.095271	632149.632946	0.031101
1_Log_Round1	0.043151	1494327.199763	0.137019
1_Log_Round1	0.521604	689294.039687	0.335307
1_Log_Round1	0.509700	1244207.081102	0.328277
1_Log_Round1	0.030862	6241185.289941	0.239016
1_Log_Round1	0.064921	2811645.669332	0.028982
1_Log_Round1	0.022485	232913.994660	0.544333
1_Log_Round1	0.176233	1867643.771494	0.126701
1_Log_Round1	0.409781	137825.712442	0.294576
1_Log_Round1	0.058730	892830.693009	0.052340
1_Log_Round1	0.101226	718743.869876	0.034382
1_Log_Round1	0.175007	2057563.228874	0.127603
1_Log_Round1	0.038038	572931.930879	0.203433
1_Log_Round1	0.068252	2448614.152549	0.026030
1_Log_Round1	1.530647	591143.142292	0.442896
1_Log_Round1	0.167643	1324083.297846	0.119139
1_Log_Round1	0.277584	3897886.154529	0.218672
1_Log_Round1	0.083913	7074369.656699	0.012200
1_Log_Round1	0.032285	2152949.804295	0.267021
1_Log_Round1	0.004621	2110237.000318	1.339136
1_Log_Round1	0.013174	284680.510219	0.945659
1_Log_Round1	0.825694	390899.662173	0.394577
2_Log_Round2	0.086529	7414044.267288	0.013407
2_Log_Round2	0.101460	1365306.283717	0.035668
2_Log_Round2	0.102358	979755.022407	0.035888
2_Log_Round2	0.065914	431484.344384	0.036159
2_Log_Round2	0.088238	5479467.761340	0.017561
2_Log_Round2	0.086609	1468847.303119	0.022863
2_Log_Round2	0.083675	3987845.251358	0.017070
2_Log_Round2	0.063992	1504625.890713	0.035636
2_Log_Round2	0.078531	407771.463300	0.026023
2_Log_Round2	0.094408	2658734.595206	0.025590
2_Log_Round2	0.067827	4989278.850568	0.019814
2_Log_Round2	0.086303	666710.139224	0.024336
2_Log_Round2	0.092394	1769300.349616	0.024524
2_Log_Round2	0.088892	8364132.861743	0.014177
2_Log_Round2	0.065634	1608569.997774	0.032241
2_Log_Round2	0.085723	4015734.500305	0.016156
2_Log_Round2	0.068629	14001148.648194	0.012679
2_Log_Round2	0.073274	2926226.853429	0.019922
2_Log_Round2	0.104537	930365.880149	0.038155
2_Log_Round2	0.089324	277823.824478	0.026403
2_Log_Round2	0.089186	3732777.346408	0.020008
2_Log_Round2	0.075235	155728.748868	0.026114
2_Log_Round2	0.103572	3461978.162741	0.032979
2_Log_Round2	0.117609	576668.976546	0.055293
2_Log_Round2	0.071570	2114654.446242	0.023197
2_Log_Round2	0.099100	1146788.996500	0.033854
2_Log_Round2	0.080588	4594152.082556	0.014838
2_Log_Round2	0.069718	2880521.887928	0.022072
2_Log_Round2	0.094768	3278426.587061	0.024677
2_Log_Round2	0.092923	337816.582692	0.028548
2_Log_Round2	0.082998	2799203.767863	0.019230
2_Log_Round2	0.089886	3370449.068269	0.020981
2_Log_Round2	0.074395	2859333.793225	0.019471
2_Log_Round2	0.068045	326992.022878	0.033784
2_Log_Round2	0.067419	1997654.757485	0.027885
2_Log_Round2	0.067701	1298104.491211	0.029598
2_Log_Round2	0.066561	3014792.519252	0.026416
2_Log_Round2	0.084924	1565576.125843	0.022294
2_Log_Round2	0.064434	414985.651849	0.039309
2_Log_Round2	0.062954	1300425.296625	0.038741
2_Log_Round2	0.073630	2727199.256227	0.020497
2_Log_Round2	0.094002	2482272.639683	0.024566
2_Log_Round2	0.070697	1007868.608186	0.027297
2_Log_Round2	0.089849	3145337.589153	0.021624
2_Log_Round2	0.091272	4742134.209976	0.018401
2_Log_Round2	0.059371	3019594.446169	0.041260
2_Log_Round2	0.092291	4918098.684449	0.018710
2_Log_Round2	0.071473	1940161.977958	0.023687
2_Log_Round2	0.084489	2522913.849021	0.020041
2_Log_Round2	0.078756	317475.605247	0.025005
3_Lin_Round1	0.077539	5946729.452429	0.012557
3_Lin_Round1	0.078204	7293276.582837	0.011097
3_Lin_Round1	0.087198	10541509.894353	0.012148
3_Lin_Round1	0.074494	10273099.403338	0.009238
3_Lin_Round1	0.074011	4940071.105584	0.014672
3_Lin_Round1	0.079143	5397657.102575	0.012948
3_Lin_Round1	0.079869	3389466.289464	0.017586
3_Lin_Round1	0.084152	10569710.400925	0.010065
3_Lin_Round1	0.086708	2887593.087356	0.019776
3_Lin_Round1	0.079736	9036412.847690	0.009837
3_Lin_Round1	0.073162	7828381.993874	0.011506
3_Lin_Round1	0.082669	6462632.920222	0.012827
3_Lin_Round1	0.084481	6020859.898352	0.013466
3_Lin_Round1	0.073223	10323623.250997	0.010323
3_Lin_Round1	0.086117	5258026.620429	0.015382
3_Lin_Round1	0.081699	12374096.846675	0.010030
3_Lin_Round1	0.078118	8657952.312150	0.010568
3_Lin_Round1	0.082253	6029383.864561	0.013119
3_Lin_Round1	0.078894	6605012.353833	0.011960
3_Lin_Round1	0.082328	6405946.176414	0.012690
3_Lin_Round1	0.077386	11927268.714942	0.009214
3_Lin_Round1	0.080646	10004522.248051	0.009077
3_Lin_Round1	0.075997	3998397.853811	0.016602
3_Lin_Round1	0.085025	9018090.476298	0.011305
3_Lin_Round1	0.080207	7238487.138112	0.011312
3_Lin_Round1	0.084995	9251609.274155	0.011082
3_Lin_Round1	0.078302	6168775.634629	0.012359
3_Lin_Round1	0.080866	9671169.708426	0.009935
3_Lin_Round1	0.084806	8188716.934904	0.012545
3_Lin_Round1	0.081772	12229420.596612	0.009913
3_Lin_Round1	0.077583	9360879.604398	0.009310
3_Lin_Round1	0.069059	9312561.047668	0.012754
3_Lin_Round1	0.073653	4482335.421054	0.015706
3_Lin_Round1	0.077200	6756148.795442	0.011733
3_Lin_Round1	0.084886	11334540.104743	0.010776
3_Lin_Round1	0.080088	6619799.589309	0.011624
3_Lin_Round1	0.078802	6758358.376436	0.011753
3_Lin_Round1	0.088390	5322254.898223	0.017270
3_Lin_Round1	0.071489	3460417.065242	0.020319
3_Lin_Round1	0.088796	10542858.411652	0.013461
3_Lin_Round1	0.083736	7195798.997955	0.011299
3_Lin_Round1	0.081856	7153041.688008	0.011858
3_Lin_Round1	0.085800	4355822.951460	0.017467
3_Lin_Round1	0.084507	6122408.551745	0.013640
3_Lin_Round1	0.082591	6908430.627361	0.012147
3_Lin_Round1	0.079289	7916891.736190	0.010223
3_Lin_Round1	0.076393	12402161.913694	0.008838
3_Lin_Round1	0.072378	7929651.161286	0.011554
3_Lin_Round1	0.086802	13272124.103371	0.011751
3_Lin_Round1	0.079416	6129721.136333	0.012383
4_Lin_Round2	0.080492	4767751.973955	0.014542
4_Lin_Round2	0.071086	3924195.613903	0.018723
4_Lin_Round2	0.081631	10051866.001770	0.009849
4_Lin_Round2	0.079913	11134559.776387	0.009317
4_Lin_Round2	0.075812	10621118.826462	0.008584
4_Lin_Round2	0.085176	5216840.381211	0.015182
4_Lin_Round2	0.082395	9266945.449612	0.010117
4_Lin_Round2	0.079035	4791769.739940	0.014285
4_Lin_Round2	0.073640	6573255.766787	0.012765
4_Lin_Round2	0.082439	7743300.947314	0.011757
4_Lin_Round2	0.080369	3794259.231208	0.017045
4_Lin_Round2	0.082838	8071385.004710	0.011247
4_Lin_Round2	0.082726	6639151.576416	0.012115
4_Lin_Round2	0.079566	10250276.082788	0.009218
4_Lin_Round2	0.085814	12816550.974788	0.011981
4_Lin_Round2	0.076682	1416948.741087	0.022319
4_Lin_Round2	0.073861	5473297.749229	0.013961
4_Lin_Round2	0.084771	8935614.121440	0.010935
4_Lin_Round2	0.076438	6058307.229830	0.012560
4_Lin_Round2	0.081247	7892935.642742	0.010760
4_Lin_Round2	0.078942	7301326.372900	0.011243
4_Lin_Round2	0.089538	7952293.157375	0.014717
4_Lin_Round2	0.072121	10132754.001532	0.009578
4_Lin_Round2	0.083475	7367241.414057	0.012199
4_Lin_Round2	0.079250	9289955.877221	0.009459
4_Lin_Round2	0.082728	6609920.408347	0.012150
4_Lin_Round2	0.088951	6643372.127596	0.016195
4_Lin_Round2	0.080073	7549753.386020	0.010534
4_Lin_Round2	0.076607	8729061.216740	0.010106
4_Lin_Round2	0.079266	8872172.271748	0.009871
4_Lin_Round2	0.068532	6319129.327143	0.016119
4_Lin_Round2	0.083625	7915166.945708	0.011195
4_Lin_Round2	0.080523	10736611.301280	0.009968
4_Lin_Round2	0.078373	6755309.628892	0.011951
4_Lin_Round2	0.087273	8285599.984258	0.013516
4_Lin_Round2	0.079300	8275489.737995	0.010351
4_Lin_Round2	0.078514	6980184.124947	0.010853
4_Lin_Round2	0.078670	9003998.838808	0.009649
4_Lin_Round2	0.083253	6310217.949877	0.012722
4_Lin_Round2	0.075118	5930697.688818	0.013146
4_Lin_Round2	0.080654	10901471.378972	0.009486
4_Lin_Round2	0.078225	5924521.610205	0.012703
4_Lin_Round2	0.074828	9579673.982075	0.009289
4_Lin_Round2	0.084719	5975010.730745	0.014023
4_Lin_Round2	0.081289	9794353.709307	0.010293
4_Lin_Round2	0.085298	14418315.440070	0.011267
4_Lin_Round2	0.078657	11216493.248636	0.008809
4_Lin_Round2	0.083872	8345792.616648	0.011446
4_Lin_Round2	0.077248	3417929.698610	0.016910
4_Lin_Round2	0.082604	4477552.179041	0.015820
