# Supplementary material for: Bayesian inference for biophysical neuron models enables stimulus optimization for retinal neuroprosthetics
Source: eLife. 2020 Oct 27;9:e54997. doi: 10.7554/eLife.54997 (PMC7673784; doi:10.7554/eLife.54997)
Supplement: Figure 8—source data 1. [file elife-54997-fig8-data1.zip › simulated_i_retina_25Hz.csv]

Time (ms) for V0(v_stim)=100mV	i_retina/uA for V0(v_stim)=100mV	Time (ms) for V0(v_stim)=200mV	i_retina/uA for V0(v_stim)=200mV	Time (ms) for V0(v_stim)=300mV	i_retina/uA for V0(v_stim)=300mV	Time (ms) for V0(v_stim)=400mV	i_retina/uA for V0(v_stim)=400mV	Time (ms) for V0(v_stim)=500mV	i_retina/uA for V0(v_stim)=500mV	Time (ms) for V0(v_stim)=600mV	i_retina/uA for V0(v_stim)=600mV
1.642870	0.230886	0.814301	0.408580	1.118306	0.889724	0.507017	1.104021	0.964587	1.709413	0.475132	1.908267
3.475165	0.275620	2.851276	0.525312	2.965790	1.021725	2.574488	1.335105	2.845138	2.072717	2.111362	2.341772
5.307459	0.296025	4.888251	0.588905	4.813274	1.068428	4.641958	1.425748	4.725688	2.256786	3.747591	2.622721
7.139754	0.293412	6.925225	0.592747	6.660758	1.028081	6.709428	1.366407	6.606238	2.245318	5.383821	2.731304
8.972049	0.269818	8.962200	0.536395	8.508242	0.900630	8.776899	1.163897	8.486789	2.039225	7.020050	2.657883
10.804344	0.219079	10.999175	0.425955	10.355726	0.696909	10.844369	0.839466	10.367339	1.656497	8.656280	2.416161
12.636639	0.150744	13.036149	0.272142	12.203210	0.436638	12.911840	0.432559	12.247889	1.130990	10.292509	2.006344
14.468934	0.071215	15.073124	0.090180	14.050694	0.139558	14.979310	-0.022665	16.008990	-0.155001	11.928739	1.475855
16.301229	-0.012505	17.110099	-0.100617	15.898178	-0.170553	16.593165	-0.379796	18.643292	-1.057775	13.564968	0.834558
17.630026	-0.075339	19.147073	-0.281407	17.745663	-0.465142	18.207020	-0.709778	21.277595	-1.779286	15.201198	0.139226
18.958823	-0.133076	21.184048	-0.433628	19.593147	-0.720389	19.820875	-0.995476	23.911898	-2.186241	16.180432	-0.273659
20.154741	-0.180857	23.221023	-0.541553	21.440631	-0.916944	21.434729	-1.223505	26.546200	-2.242695	17.159666	-0.690235
21.350659	-0.222419	25.257997	-0.594791	23.288115	-1.036140	23.048584	-1.370155	29.180503	-1.925512	18.138900	-1.088766
22.546576	-0.255805	27.294972	-0.587592	25.135599	-1.067773	24.662439	-1.419307	31.814806	-1.254910	18.975752	-1.408619
24.938411	-0.294737	29.331947	-0.520685	26.983083	-1.011355	26.276294	-1.392080	34.449108	-0.391505	19.812604	-1.704283
27.330246	-0.292331	31.368921	-0.401163	28.830567	-0.870248	27.890149	-1.271743	36.266700	0.254980	20.649456	-1.971097
29.722082	-0.249048	33.405896	-0.240533	30.678051	-0.655373	29.504003	-1.058332	38.084292	0.881259	21.486309	-2.209968
32.113917	-0.170968	35.442871	-0.055701	32.525535	-0.386497	31.117858	-0.785541	39.901884	1.435370	23.160013	-2.542711
34.505752	-0.069022	37.479845	0.134440	34.944064	0.010145	32.731713	-0.469765			24.659570	-2.710106
36.897587	0.040827	39.516820	0.311511	37.362593	0.405264	34.345568	-0.114301			26.159126	-2.719156
38.544308	0.114857			39.781122	0.739308	35.479632	0.132709			27.658683	-2.585890
						36.613697	0.387514			29.158240	-2.304520
						37.634355	0.604182			30.657797	-1.899569
						38.524165	0.777969			32.157354	-1.387284
						39.413976	0.938839			33.656911	-0.800059
										35.156468	-0.167588
										36.656025	0.473415
										38.155582	1.088722
										39.655139	1.643599
