# Supplementary material for: Bayesian inference for biophysical neuron models enables stimulus optimization for retinal neuroprosthetics
Source: eLife. 2020 Oct 27;9:e54997. doi: 10.7554/eLife.54997 (PMC7673784; doi:10.7554/eLife.54997)
Supplement: Figure 8—source data 1. [file elife-54997-fig8-data1.zip › simulated_i_retina_40Hz.csv]

Time (ms) for V0(v_stim)=50mV	i_retina/uA for V0(v_stim)=50mV	Time (ms) for V0(v_stim)=100mV	i_retina/uA for V0(v_stim)=100mV	Time (ms) for V0(v_stim)=150mV	i_retina/uA for V0(v_stim)=150mV	Time (ms) for V0(v_stim)=200mV	i_retina/uA for V0(v_stim)=200mV	Time (ms) for V0(v_stim)=250mV	i_retina/uA for V0(v_stim)=250mV	Time (ms) for V0(v_stim)=300mV	i_retina/uA for V0(v_stim)=300mV
0.311410	0.143434	0.046748	0.270947	1.404687	0.514374	0.302644	0.570860	0.384046	0.799672	0.410400	0.964496
1.255795	0.168245	1.175755	0.333085	2.861099	0.563588	0.725057	0.622246	0.838271	0.871800	1.379471	1.135816
2.200180	0.183452	2.304762	0.369260	4.317511	0.537307	1.147471	0.661770	1.292496	0.934500	2.348542	1.241340
3.144564	0.188473	3.433770	0.375887	5.773923	0.440490	1.569884	0.696945	1.746721	0.988466	3.317614	1.276093
4.088949	0.183003	4.562777	0.351793	7.230336	0.284916	1.992298	0.723725	2.655171	1.051966	4.286685	1.233668
5.033334	0.167168	5.691784	0.300594	8.686748	0.097299	2.414711	0.742363	3.563620	1.070283	6.224828	0.930491
6.922103	0.108467	6.820792	0.226303	9.861192	-0.072256	3.259538	0.758069	4.472070	1.014666	7.849466	0.512837
8.810872	0.026284	7.949799	0.131823	10.681266	-0.181873	4.104365	0.735708	5.380520	0.912089	9.311639	0.058071
10.242342	-0.040788	9.078807	0.026578	11.501339	-0.289273	4.949192	0.680010	6.288970	0.772278	10.377479	-0.275117
11.673812	-0.102783	10.207814	-0.079195	12.239405	-0.373495	5.794019	0.593584	7.197420	0.584567	11.443319	-0.596562
12.962135	-0.147559	11.336821	-0.179744	12.977471	-0.445008	6.638846	0.478604	8.105870	0.368707	12.509158	-0.875369
14.250458	-0.177032	12.465829	-0.265895	13.715537	-0.502100	8.328500	0.188451	9.014319	0.131043	13.574998	-1.088603
15.538781	-0.187589	13.594836	-0.329474	15.191669	-0.561746	9.751478	-0.076400	9.922769	-0.113306	14.640838	-1.225786
16.827104	-0.178663	14.723843	-0.367254	16.667802	-0.544440	10.791689	-0.264395	10.831219	-0.345489	15.706677	-1.276070
18.115427	-0.152711	15.852851	-0.376166	18.143934	-0.452833	11.831900	-0.438368	11.739669	-0.564244	16.772517	-1.234488
19.403750	-0.110536	16.981858	-0.354376	19.620066	-0.299476	12.872110	-0.582063	12.648119	-0.753929	17.838356	-1.108259
20.692073	-0.053812	18.110865	-0.305793	21.096198	-0.105289	13.912321	-0.686064	13.556569	-0.903944	18.904196	-0.901445
21.640456	-0.010922	19.239873	-0.232399	22.572330	0.099419	14.952532	-0.743494	14.465019	-1.006936	19.970036	-0.627203
22.432639	0.027421	20.368880	-0.137948	24.048462	0.292253	15.992743	-0.750409	15.373468	-1.057730	21.035875	-0.312606
23.145603	0.060298	21.497887	-0.034181			17.032953	-0.707195	16.281918	-1.055728	22.101715	0.026323
23.269453	0.064348	22.626895	0.072256			18.073164	-0.615451	17.190368	-0.998023	23.167554	0.365652
23.393303	0.069805	23.643001	0.163031			19.113375	-0.481792	18.098818	-0.884435	23.827397	0.560245
23.517153	0.075216	24.659108	0.244210			20.153586	-0.315935	19.007268	-0.728673	24.487240	0.742493
23.764853	0.085301					21.193796	-0.128198	19.915718	-0.538049
24.012552	0.095636					22.234007	0.068231	20.824168	-0.312553
24.507952	0.114531					23.274218	0.259556	21.732617	-0.070760
24.935305	0.130345					24.314429	0.435353	22.641067	0.167712
								23.549517	0.398988
								24.367122	0.592913
