# Supplementary material for: Bayesian inference for biophysical neuron models enables stimulus optimization for retinal neuroprosthetics
Source: eLife. 2020 Oct 27;9:e54997. doi: 10.7554/eLife.54997 (PMC7673784; doi:10.7554/eLife.54997)
Supplement: Figure 8—source data 1. [file elife-54997-fig8-data1.zip › v_ames_25Hz.csv]

	V0(v_ames)/mV	phi(v_ames)/degree
V0(v_stim)=100mV	1.8389	59.3767
V0(v_stim)=200mV	4.6564	57.8184
V0(v_stim)=300mV	6.7787	58.8295
V0(v_stim)=400mV	9.6883	58.2989
V0(v_stim)=500mV	15.3049	56.8780
V0(v_stim)=600mV	19.4380	55.4575
