# Supplementary material for: Bayesian inference for biophysical neuron models enables stimulus optimization for retinal neuroprosthetics
Source: eLife. 2020 Oct 27;9:e54997. doi: 10.7554/eLife.54997 (PMC7673784; doi:10.7554/eLife.54997)
Supplement: Figure 8—source data 1. [file elife-54997-fig8-data1.zip › v_ames_40Hz.csv]

	V0(v_ames)/mV	phi(v_ames)/degree
V0(v_stim)=50mV	1.1408	56.4039
V0(v_stim)=100mV	2.5080	55.5180
V0(v_stim)=150mV	3.7470	56.0308
V0(v_stim)=200mV	5.1385	56.0424
V0(v_stim)=250mV	7.1394	55.2617
V0(v_stim)=300mV	8.9347	55.0780
