# Supplementary material for: Bayesian inference for biophysical neuron models enables stimulus optimization for retinal neuroprosthetics
Source: eLife. 2020 Oct 27;9:e54997. doi: 10.7554/eLife.54997 (PMC7673784; doi:10.7554/eLife.54997)
Supplement: Figure 9—source data 1. [file elife-54997-fig9-data1.zip]

Archive with 14 entries (14 files):
- BC_response_OFF_10x10.csv
- BC_response_OFF_1x1.csv
- BC_response_OFF_2x2.csv
- BC_response_OFF_4x4.csv
- BC_response_ON_10x10.csv
- BC_response_ON_1x1.csv
- BC_response_ON_2x2.csv
- BC_response_ON_4x4.csv
- GC_thresholds.csv
- RRP_sizes.csv
- Stimulation_currents_10x10.csv
- Stimulation_currents_1x1.csv
- Stimulation_currents_2x2.csv
- Stimulation_currents_4x4.csv
