# Supplementary material for: Bayesian inference for biophysical neuron models enables stimulus optimization for retinal neuroprosthetics
Source: eLife. 2020 Oct 27;9:e54997. doi: 10.7554/eLife.54997 (PMC7673784; doi:10.7554/eLife.54997)
Supplement: Figure 9—source data 1. [file elife-54997-fig9-data1.zip › BC_response_OFF_10x10.csv]

	Distance/um	Release/RRP for I1	Release/RRP for I2	Release/RRP for I3	Release/RRP for I4	Release/RRP for I5	Release/RRP for I6	Release/RRP for I7	Release/RRP for I8	Release/RRP for I9
Cell1	0.000000	0.055783	1.099456	5.583855	5.878070	6.129354	6.239069	6.405055	6.625647	6.921379
Cell2	0.000000	0.086403	1.941550	6.467022	6.643706	6.817240	6.879852	6.965953	7.090943	7.326949
Cell3	0.000000	0.070677	1.468030	7.092473	7.372796	7.552109	7.621275	7.718704	7.863985	8.159373
Cell4	0.000000	0.061560	1.255100	6.256590	6.603468	6.833396	6.920469	7.036192	7.197498	7.521191
Cell5	0.000000	0.069615	1.481668	7.022307	7.376156	7.556135	7.620002	7.701808	7.820185	8.066171
Cell1	70.000000	0.055777	1.071958	5.560067	5.869594	6.123425	6.233476	6.399400	6.620714	6.917386
Cell2	70.000000	0.086392	1.895276	6.457248	6.636916	6.813625	6.877010	6.963056	7.087887	7.325094
Cell3	70.000000	0.070669	1.430756	7.066749	7.366828	7.548236	7.618026	7.715408	7.860498	8.156424
Cell4	70.000000	0.061552	1.223528	6.228179	6.595722	6.828245	6.916271	7.032306	7.193452	7.517646
Cell5	70.000000	0.069607	1.444828	6.990521	7.369556	7.552172	7.617081	7.698922	7.817060	8.063253
Cell1	140.000000	0.055752	0.977391	5.460831	5.839115	6.101644	6.213481	6.379607	6.602971	6.919983
Cell2	140.000000	0.086353	1.734582	6.416825	6.612422	6.800607	6.866895	6.952813	7.077800	7.316773
Cell3	140.000000	0.070638	1.302585	6.957558	7.344043	7.533919	7.606432	7.703815	7.848958	8.146629
Cell4	140.000000	0.061523	1.114777	6.111919	6.566351	6.809397	6.901413	7.018493	7.180468	7.505918
Cell5	140.000000	0.069576	1.317636	6.859850	7.343700	7.537755	7.606487	7.689222	7.807242	8.054414
Cell1	210.000000	0.055690	0.784601	5.133398	5.759834	6.047719	6.166023	6.333490	6.562119	6.907978
Cell2	210.000000	0.086254	1.399880	6.273759	6.555413	6.765729	6.841099	6.928675	7.054517	7.299291
Cell3	210.000000	0.070562	1.041772	6.586158	7.275460	7.495935	7.577478	7.676920	7.821862	8.123569
Cell4	210.000000	0.061453	0.893159	5.745875	6.477289	6.759532	6.864600	6.986199	7.150043	7.478764
Cell5	210.000000	0.069499	1.057455	6.446993	7.257454	7.498472	7.579807	7.666744	7.784609	8.034649
Cell1	280.000000	0.055544	0.465564	3.882349	5.279679	5.884883	6.040345	6.220203	6.459711	6.870830
Cell2	280.000000	0.086019	0.823619	5.452599	6.341618	6.649920	6.761996	6.869247	6.996132	7.254738
Cell3	280.000000	0.070379	0.608591	5.081500	6.755435	7.378256	7.490487	7.610184	7.753872	8.064083
Cell4	280.000000	0.061283	0.525227	4.388813	5.907310	6.607952	6.752190	6.905043	7.074639	7.415425
Cell5	280.000000	0.069315	0.620371	4.943375	6.627468	7.380751	7.491874	7.609544	7.729446	7.987061
Cell1	500.000000	0.054748	0.062689	0.091163	0.113780	0.182827	0.268245	0.522284	1.544626	5.774944
Cell2	500.000000	0.084732	0.098555	0.149855	0.191959	0.324007	0.480544	0.962109	2.712086	6.547875
Cell3	500.000000	0.069390	0.079443	0.116633	0.146705	0.240140	0.353676	0.702360	2.104054	7.301021
Cell4	500.000000	0.060352	0.069413	0.102547	0.129047	0.210391	0.311594	0.612406	1.816221	6.511933
Cell5	500.000000	0.068314	0.078715	0.116546	0.147120	0.241934	0.357210	0.705249	2.067424	7.293158
