# Supplementary material for: Bayesian inference for biophysical neuron models enables stimulus optimization for retinal neuroprosthetics
Source: eLife. 2020 Oct 27;9:e54997. doi: 10.7554/eLife.54997 (PMC7673784; doi:10.7554/eLife.54997)
Supplement: Figure 9—source data 1. [file elife-54997-fig9-data1.zip › BC_response_OFF_1x1.csv]

	Distance/um	Release/RRP for I1	Release/RRP for I2	Release/RRP for I3	Release/RRP for I4	Release/RRP for I5	Release/RRP for I6	Release/RRP for I7	Release/RRP for I8	Release/RRP for I9
Cell1	0.000000	0.079747	0.252576	0.296207	5.607464	5.800365	6.065691	6.319045	6.517719	6.665588
Cell2	0.000000	0.127169	0.440551	0.535530	6.398218	6.554094	6.750572	6.902618	7.010705	7.085853
Cell3	0.000000	0.100851	0.318531	0.400564	7.135148	7.322503	7.503124	7.660686	7.749741	7.796531
Cell4	0.000000	0.089777	0.299667	0.337784	6.033760	6.446709	6.729992	6.936065	7.097295	7.219829
Cell5	0.000000	0.099717	0.311059	0.379675	6.893997	7.269083	7.486223	7.640560	7.746511	7.830427
Cell1	70.000000	0.057721	0.069124	0.060293	0.153302	0.166338	0.298512	1.042665	5.147384	6.150785
Cell2	70.000000	0.089573	0.108366	0.094287	0.261248	0.289176	0.532836	1.878548	6.196938	6.827256
Cell3	70.000000	0.073069	0.087199	0.076548	0.196794	0.215895	0.391810	1.385725	6.579920	7.569256
Cell4	70.000000	0.063834	0.077300	0.066768	0.178464	0.193324	0.348842	1.236759	5.642568	6.845978
Cell5	70.000000	0.071984	0.086070	0.075444	0.194675	0.213830	0.386699	1.333230	6.328938	7.565310
Cell1	140.000000	0.055380	0.057928	0.055092	0.064373	0.062392	0.064921	0.080102	0.144427	0.488086
Cell2	140.000000	0.085751	0.089879	0.085301	0.100633	0.097515	0.102043	0.128457	0.247040	0.884827
Cell3	140.000000	0.070175	0.073337	0.069829	0.081416	0.078995	0.082313	0.101710	0.186380	0.636706
Cell4	140.000000	0.061099	0.064092	0.060744	0.071682	0.069303	0.072182	0.090051	0.166459	0.575705
Cell5	140.000000	0.069095	0.072236	0.068744	0.080273	0.077907	0.081283	0.100779	0.185487	0.634317
Cell1	210.000000	0.054878	0.055766	0.054694	0.057445	0.056528	0.056671	0.059257	0.065549	0.082180
Cell2	210.000000	0.084945	0.086383	0.084631	0.089123	0.087645	0.087918	0.092225	0.102984	0.132450
Cell3	210.000000	0.069552	0.070655	0.069325	0.072747	0.071610	0.071801	0.075031	0.083011	0.104387
Cell4	210.000000	0.060508	0.061555	0.060280	0.063528	0.062436	0.062584	0.065612	0.072963	0.092396
Cell5	210.000000	0.068472	0.069567	0.068241	0.071639	0.070516	0.070725	0.073964	0.081999	0.103714
Cell1	280.000000	0.054728	0.055138	0.054634	0.055853	0.055400	0.055392	0.056340	0.058236	0.062127
Cell2	280.000000	0.084701	0.085367	0.084539	0.086513	0.085781	0.085787	0.087350	0.090534	0.097235
Cell3	280.000000	0.069366	0.069876	0.069252	0.070760	0.070199	0.070193	0.071374	0.073757	0.078687
Cell4	280.000000	0.060330	0.060817	0.060216	0.061645	0.061109	0.061096	0.062209	0.064422	0.068929
Cell5	280.000000	0.068287	0.068793	0.068172	0.069662	0.069110	0.069112	0.070294	0.072692	0.077705
Cell1	500.000000	0.054637	0.054768	0.054609	0.054975	0.054823	0.054807	0.055050	0.055432	0.056037
Cell2	500.000000	0.084553	0.084767	0.084506	0.085096	0.084845	0.084818	0.085212	0.085849	0.086874
Cell3	500.000000	0.069254	0.069417	0.069220	0.069675	0.069486	0.069471	0.069770	0.070238	0.071006
Cell4	500.000000	0.060223	0.060378	0.060189	0.060622	0.060438	0.060415	0.060698	0.061146	0.061843
Cell5	500.000000	0.068176	0.068336	0.068141	0.068592	0.068405	0.068388	0.068685	0.069160	0.069939
