# Supplementary material for: Bayesian inference for biophysical neuron models enables stimulus optimization for retinal neuroprosthetics
Source: eLife. 2020 Oct 27;9:e54997. doi: 10.7554/eLife.54997 (PMC7673784; doi:10.7554/eLife.54997)
Supplement: Figure 9—source data 1. [file elife-54997-fig9-data1.zip › BC_response_OFF_2x2.csv]

	Distance/um	Release/RRP for I1	Release/RRP for I2	Release/RRP for I3	Release/RRP for I4	Release/RRP for I5	Release/RRP for I6	Release/RRP for I7	Release/RRP for I8	Release/RRP for I9
Cell1	0.000000	0.064367	0.408939	2.510543	4.181937	5.897156	6.297851	6.507239	6.748854	6.899522
Cell2	0.000000	0.100838	0.718776	4.048089	5.720065	6.668614	6.914186	7.027117	7.169139	7.316875
Cell3	0.000000	0.081589	0.514219	3.279828	5.474164	7.394540	7.665903	7.796834	7.961101	8.145694
Cell4	0.000000	0.071540	0.480813	2.945656	4.742940	6.617649	6.954420	7.103627	7.291094	7.493082
Cell5	0.000000	0.080603	0.513888	3.123636	5.261174	7.388555	7.651032	7.755893	7.894766	8.051080
Cell1	70.000000	0.059475	0.142222	0.518881	0.876569	3.447664	5.829729	6.165660	6.493864	6.779328
Cell2	70.000000	0.092547	0.238816	0.935761	1.583560	5.097969	6.611386	6.841798	7.015824	7.192763
Cell3	70.000000	0.075352	0.180045	0.667782	1.167317	4.526149	7.344828	7.583293	7.783090	7.993353
Cell4	70.000000	0.065832	0.163172	0.612976	1.012381	3.953524	6.555197	6.857906	7.093467	7.320870
Cell5	70.000000	0.074315	0.179967	0.660672	1.158539	4.370304	7.329245	7.578624	7.746988	7.918775
Cell1	140.000000	0.055724	0.063839	0.076963	0.075162	0.115346	0.287724	0.803474	3.518623	5.919955
Cell2	140.000000	0.086309	0.099794	0.122388	0.120332	0.192486	0.507700	1.449736	5.088456	6.663048
Cell3	140.000000	0.070618	0.080687	0.097271	0.095433	0.147215	0.372134	1.059551	4.606582	7.399618
Cell4	140.000000	0.061479	0.070937	0.086308	0.083730	0.130241	0.334487	0.939395	3.997726	6.638647
Cell5	140.000000	0.069548	0.079711	0.096449	0.094963	0.147888	0.375557	1.059387	4.429047	7.402272
Cell1	210.000000	0.054967	0.056908	0.059124	0.056947	0.061129	0.072316	0.088855	0.162602	0.552793
Cell2	210.000000	0.085088	0.088259	0.091947	0.088509	0.095601	0.114839	0.144541	0.282617	1.008735
Cell3	210.000000	0.069667	0.072069	0.074834	0.072148	0.077382	0.091535	0.113008	0.211320	0.732980
Cell4	210.000000	0.060609	0.062876	0.065459	0.062831	0.067647	0.080697	0.099842	0.186769	0.652609
Cell5	210.000000	0.068593	0.071012	0.073794	0.071189	0.076538	0.090875	0.112766	0.211733	0.726369
Cell1	280.000000	0.054759	0.055524	0.056291	0.055110	0.056301	0.059458	0.062770	0.074260	0.114112
Cell2	280.000000	0.084752	0.085993	0.087264	0.085370	0.087382	0.092678	0.098450	0.118782	0.192036
Cell3	280.000000	0.069406	0.070356	0.071304	0.069846	0.071332	0.075284	0.079508	0.094398	0.147092
Cell4	280.000000	0.060365	0.061261	0.062161	0.060743	0.062121	0.065793	0.069598	0.083012	0.130176
Cell5	280.000000	0.068329	0.069283	0.070238	0.068814	0.070337	0.074321	0.078637	0.093679	0.146686
Cell1	500.000000	0.054641	0.054851	0.055029	0.054617	0.054812	0.055456	0.055882	0.057418	0.061368
Cell2	500.000000	0.084560	0.084892	0.085179	0.084516	0.084846	0.085919	0.086646	0.089268	0.096068
Cell3	500.000000	0.069260	0.069518	0.069743	0.069233	0.069465	0.070270	0.070812	0.072762	0.077815
Cell4	500.000000	0.060227	0.060472	0.060676	0.060186	0.060409	0.061166	0.061644	0.063429	0.068034
Cell5	500.000000	0.068182	0.068442	0.068662	0.068164	0.068406	0.069216	0.069770	0.071738	0.076814
