# Supplementary material for: Bayesian inference for biophysical neuron models enables stimulus optimization for retinal neuroprosthetics
Source: eLife. 2020 Oct 27;9:e54997. doi: 10.7554/eLife.54997 (PMC7673784; doi:10.7554/eLife.54997)
Supplement: Figure 9—source data 1. [file elife-54997-fig9-data1.zip › BC_response_OFF_4x4.csv]

	Distance/um	Release/RRP for I1	Release/RRP for I2	Release/RRP for I3	Release/RRP for I4	Release/RRP for I5	Release/RRP for I6	Release/RRP for I7	Release/RRP for I8	Release/RRP for I9
Cell1	0.000000	0.059459	0.425007	5.803592	5.846948	6.213753	6.427315	6.655653	6.877338	6.909664
Cell2	0.000000	0.092402	0.760112	6.586805	6.619938	6.867818	6.982223	7.113738	7.279315	7.351546
Cell3	0.000000	0.075210	0.553085	7.318919	7.353828	7.611042	7.741858	7.898382	8.104505	8.201152
Cell4	0.000000	0.065833	0.488707	6.528930	6.573695	6.897968	7.050348	7.219419	7.439469	7.542447
Cell5	0.000000	0.074182	0.554619	7.306527	7.349046	7.607413	7.715127	7.839494	8.008057	8.086951
Cell1	70.000000	0.058907	0.307027	5.585753	5.677769	6.124357	6.348277	6.587273	6.845760	6.900545
Cell2	70.000000	0.091486	0.543505	6.471609	6.511277	6.816420	6.939304	7.073353	7.244804	7.322294
Cell3	70.000000	0.074526	0.398725	7.103065	7.199494	7.553721	7.692936	7.849662	8.058842	8.161489
Cell4	70.000000	0.065183	0.353451	6.266927	6.377545	6.826601	6.993224	7.166919	7.390821	7.500214
Cell5	70.000000	0.073488	0.400875	7.015027	7.140988	7.553173	7.675513	7.800384	7.971245	8.054948
Cell1	140.000000	0.056981	0.105139	1.617106	1.818270	5.000390	5.894235	6.220538	6.582361	6.746739
Cell2	140.000000	0.088341	0.174113	2.792730	3.096513	6.209925	6.657995	6.869220	7.067193	7.169696
Cell3	140.000000	0.072165	0.134330	2.148841	2.410184	6.433669	7.387322	7.613369	7.842289	7.965819
Cell4	140.000000	0.062949	0.118355	1.875217	2.113786	5.613675	6.614560	6.902649	7.162916	7.293547
Cell5	140.000000	0.071101	0.134243	2.116585	2.363984	6.254074	7.386136	7.609582	7.796963	7.895938
Cell1	210.000000	0.055428	0.060680	0.112846	0.119641	0.261993	0.681222	2.231701	5.728825	6.061622
Cell2	210.000000	0.085833	0.094832	0.188404	0.200789	0.462867	1.227472	3.646531	6.519066	6.761870
Cell3	210.000000	0.070232	0.076837	0.144379	0.153197	0.342240	0.903662	2.964447	7.240565	7.500880
Cell4	210.000000	0.061152	0.067144	0.127509	0.135600	0.301843	0.788820	2.581130	6.420885	6.771849
Cell5	210.000000	0.069163	0.075948	0.144850	0.153735	0.345746	0.908069	2.891425	7.205156	7.503084
Cell1	280.000000	0.054947	0.055996	0.064811	0.065905	0.079924	0.108777	0.197173	0.741272	1.976979
Cell2	280.000000	0.085059	0.086848	0.102041	0.103901	0.128807	0.181555	0.348698	1.355482	3.314550
Cell3	280.000000	0.069637	0.070948	0.082106	0.083486	0.101566	0.139480	0.257950	0.995727	2.659757
Cell4	280.000000	0.060588	0.061771	0.071917	0.073207	0.089428	0.122963	0.227563	0.876779	2.311730
Cell5	280.000000	0.068562	0.069932	0.081333	0.082719	0.101171	0.139812	0.259262	0.981509	2.567442
Cell1	500.000000	0.054682	0.054763	0.055817	0.055968	0.057328	0.059738	0.064584	0.081200	0.107910
Cell2	500.000000	0.084627	0.084753	0.086547	0.086796	0.089148	0.093332	0.101790	0.131717	0.181670
Cell3	500.000000	0.069310	0.069409	0.070730	0.070916	0.072650	0.075715	0.081943	0.103818	0.139771
Cell4	500.000000	0.060276	0.060355	0.061562	0.061739	0.063309	0.066093	0.071743	0.091300	0.122869
Cell5	500.000000	0.068232	0.068343	0.069696	0.069882	0.071656	0.074781	0.081072	0.103056	0.139128
