# Supplementary material for: Bayesian inference for biophysical neuron models enables stimulus optimization for retinal neuroprosthetics
Source: eLife. 2020 Oct 27;9:e54997. doi: 10.7554/eLife.54997 (PMC7673784; doi:10.7554/eLife.54997)
Supplement: Figure 9—source data 1. [file elife-54997-fig9-data1.zip › BC_response_ON_10x10.csv]

	Distance/um	Release/RRP for I1	Release/RRP for I2	Release/RRP for I3	Release/RRP for I4	Release/RRP for I5	Release/RRP for I6	Release/RRP for I7	Release/RRP for I8	Release/RRP for I9
Cell1	0.000000	0.031265	0.150448	3.704295	7.635199	9.862662	9.941269	10.057586	10.206950	10.522077
Cell2	0.000000	0.037832	0.207066	4.366624	8.248757	10.271080	10.346334	10.453700	10.586626	10.878671
Cell3	0.000000	0.030329	0.133597	3.165731	7.452668	11.622177	11.798930	11.940960	12.110229	12.487512
Cell4	0.000000	0.044630	0.243352	5.517299	9.005019	9.722471	9.833072	9.993931	10.219605	10.711841
Cell5	0.000000	0.037391	0.198386	4.884020	8.818648	9.992785	10.139678	10.357069	10.667600	11.137639
Cell1	70.000000	0.031262	0.145971	3.532329	7.433097	9.855288	9.936156	10.053079	10.202294	10.520401
Cell2	70.000000	0.037828	0.200987	4.185794	8.065878	10.262760	10.341741	10.449661	10.582609	10.874625
Cell3	70.000000	0.030327	0.129814	3.008358	7.194627	11.590261	11.793175	11.935625	12.105207	12.482119
Cell4	70.000000	0.044625	0.236100	5.304292	8.901489	9.715182	9.826257	9.987328	10.212555	10.699177
Cell5	70.000000	0.037387	0.192531	4.675845	8.669657	9.983603	10.130218	10.348630	10.657689	11.145896
Cell1	140.000000	0.031251	0.132289	3.000100	6.720932	9.819779	9.918924	10.038100	10.187599	10.506417
Cell2	140.000000	0.037815	0.182328	3.615644	7.409879	10.223342	10.327094	10.436115	10.569378	10.861597
Cell3	140.000000	0.030317	0.118255	2.529958	6.335325	11.437112	11.772979	11.917448	12.089157	12.464834
Cell4	140.000000	0.044609	0.213900	4.613209	8.473442	9.691501	9.802379	9.965687	10.189410	10.680684
Cell5	140.000000	0.037374	0.174534	4.014020	8.093756	9.953204	10.098235	10.319731	10.626046	11.165822
Cell1	210.000000	0.031227	0.108421	2.064641	5.113818	9.601283	9.882887	10.004314	10.155977	10.476498
Cell2	210.000000	0.037783	0.149383	2.572288	5.854468	10.010284	10.293692	10.404996	10.541571	10.834402
Cell3	210.000000	0.030293	0.098019	1.716794	4.583052	10.743167	11.699200	11.875135	12.054679	12.429308
Cell4	210.000000	0.044570	0.174845	3.284748	7.145629	9.634679	9.748331	9.918095	10.141046	10.641391
Cell5	210.000000	0.037342	0.142870	2.794350	6.538269	9.865900	10.026384	10.255971	10.559406	11.193602
Cell1	280.000000	0.031169	0.074921	0.872601	2.289479	7.359503	9.508742	9.920327	10.087142	10.416503
Cell2	280.000000	0.037708	0.102069	1.147976	2.840336	8.022391	9.927219	10.328592	10.480184	10.772890
Cell3	280.000000	0.030237	0.069290	0.724187	1.919211	7.149602	10.514839	11.775324	11.975879	12.351247
Cell4	280.000000	0.044478	0.119179	1.420993	3.641719	8.874455	9.617286	9.804845	10.036944	10.541491
Cell5	280.000000	0.037268	0.098085	1.172805	3.113500	8.615120	9.833940	10.101396	10.416638	11.138022
Cell1	500.000000	0.030861	0.034008	0.045837	0.055127	0.083633	0.120195	0.245000	0.976531	9.815147
Cell2	500.000000	0.037301	0.041735	0.057633	0.070080	0.108074	0.156452	0.318847	1.234213	10.231087
Cell3	500.000000	0.029938	0.032824	0.043494	0.051721	0.076481	0.107870	0.213908	0.828089	11.516541
Cell4	500.000000	0.043991	0.049168	0.067799	0.082414	0.127240	0.184794	0.380912	1.529968	9.690313
Cell5	500.000000	0.036871	0.041124	0.056287	0.068121	0.104294	0.150830	0.310335	1.270687	9.969583
