# Supplementary material for: Bayesian inference for biophysical neuron models enables stimulus optimization for retinal neuroprosthetics
Source: eLife. 2020 Oct 27;9:e54997. doi: 10.7554/eLife.54997 (PMC7673784; doi:10.7554/eLife.54997)
Supplement: Figure 9—source data 1. [file elife-54997-fig9-data1.zip › BC_response_ON_1x1.csv]

	Distance/um	Release/RRP for I1	Release/RRP for I2	Release/RRP for I3	Release/RRP for I4	Release/RRP for I5	Release/RRP for I6	Release/RRP for I7	Release/RRP for I8	Release/RRP for I9
Cell1	0.000000	0.036794	0.067657	0.046875	1.780729	1.547348	3.088749	9.215647	10.056195	10.251981
Cell2	0.000000	0.045325	0.088253	0.063835	2.730502	2.650031	5.134240	10.187792	10.495242	10.671029
Cell3	0.000000	0.035528	0.064774	0.044087	1.536574	1.391246	3.052598	10.590012	11.970199	12.206461
Cell4	0.000000	0.053563	0.104520	0.072940	3.264381	3.170846	6.232088	9.720017	10.074964	10.369862
Cell5	0.000000	0.044804	0.087616	0.060473	2.812037	2.728262	5.562325	9.979198	10.472777	10.855492
Cell1	70.000000	0.031971	0.036167	0.032266	0.057449	0.055729	0.077411	0.237361	3.020521	9.808328
Cell2	70.000000	0.038722	0.044119	0.039217	0.072506	0.071074	0.101279	0.316617	3.651152	10.230862
Cell3	70.000000	0.030995	0.035000	0.031201	0.054078	0.052208	0.070226	0.202544	2.459841	11.408756
Cell4	70.000000	0.045710	0.052214	0.046197	0.085496	0.083378	0.117914	0.371638	4.466259	9.707018
Cell5	70.000000	0.038273	0.043657	0.038663	0.070902	0.068998	0.096772	0.303497	3.924019	9.980447
Cell1	140.000000	0.031121	0.032194	0.030973	0.034622	0.033604	0.034203	0.038870	0.056477	0.129950
Cell2	140.000000	0.037633	0.038988	0.037445	0.042112	0.040873	0.041760	0.047984	0.071588	0.171675
Cell3	140.000000	0.030189	0.031214	0.030035	0.033494	0.032508	0.033026	0.037327	0.052827	0.115392
Cell4	140.000000	0.044385	0.046023	0.044158	0.049747	0.048233	0.049234	0.056566	0.084047	0.201474
Cell5	140.000000	0.037190	0.038533	0.036994	0.041601	0.040352	0.041168	0.047186	0.069537	0.164506
Cell1	210.000000	0.030916	0.031308	0.030840	0.032032	0.031613	0.031647	0.032667	0.034993	0.040080
Cell2	210.000000	0.037368	0.037866	0.037267	0.038781	0.038260	0.038327	0.039656	0.042742	0.049706
Cell3	210.000000	0.029990	0.030368	0.029913	0.031054	0.030649	0.030672	0.031633	0.033779	0.038399
Cell4	210.000000	0.044071	0.044665	0.043955	0.045762	0.045136	0.045208	0.046792	0.050415	0.058547
Cell5	210.000000	0.036936	0.037423	0.036827	0.038324	0.037806	0.037864	0.039167	0.042143	0.048795
Cell1	280.000000	0.030852	0.031040	0.030815	0.031367	0.031161	0.031157	0.031573	0.032383	0.033893
Cell2	280.000000	0.037287	0.037526	0.037238	0.037931	0.037674	0.037682	0.038219	0.039283	0.041325
Cell3	280.000000	0.029929	0.030110	0.029892	0.030418	0.030219	0.030215	0.030609	0.031363	0.032745
Cell4	280.000000	0.043974	0.044257	0.043916	0.044754	0.044444	0.044449	0.045086	0.046338	0.048731
Cell5	280.000000	0.036857	0.037091	0.036800	0.037489	0.037232	0.037241	0.037768	0.038797	0.040757
Cell1	500.000000	0.030812	0.030875	0.030800	0.030977	0.030905	0.030901	0.031015	0.031192	0.031476
Cell2	500.000000	0.037236	0.037316	0.037221	0.037443	0.037351	0.037344	0.037490	0.037726	0.038103
Cell3	500.000000	0.029890	0.029951	0.029879	0.030049	0.029978	0.029970	0.030079	0.030248	0.030507
Cell4	500.000000	0.043913	0.044008	0.043895	0.044159	0.044052	0.044046	0.044223	0.044499	0.044943
Cell5	500.000000	0.036806	0.036885	0.036787	0.037004	0.036912	0.036904	0.037050	0.037284	0.037643
