# Supplementary material for: Bayesian inference for biophysical neuron models enables stimulus optimization for retinal neuroprosthetics
Source: eLife. 2020 Oct 27;9:e54997. doi: 10.7554/eLife.54997 (PMC7673784; doi:10.7554/eLife.54997)
Supplement: Figure 9—source data 1. [file elife-54997-fig9-data1.zip › BC_response_ON_2x2.csv]

	Distance/um	Release/RRP for I1	Release/RRP for I2	Release/RRP for I3	Release/RRP for I4	Release/RRP for I5	Release/RRP for I6	Release/RRP for I7	Release/RRP for I8	Release/RRP for I9
Cell1	0.000000	0.033680	0.075900	0.375627	0.434841	3.229102	9.855577	10.032636	10.225877	10.436514
Cell2	0.000000	0.041085	0.102591	0.533149	0.641560	4.306500	10.287322	10.439454	10.604818	10.796396
Cell3	0.000000	0.032597	0.071521	0.324563	0.374999	3.057473	11.638248	11.924902	12.153778	12.403251
Cell4	0.000000	0.048518	0.120744	0.631503	0.776354	5.577861	9.757322	9.976565	10.258141	10.588705
Cell5	0.000000	0.040582	0.100210	0.519692	0.636809	4.849803	10.044071	10.358854	10.765357	11.164376
Cell1	70.000000	0.032413	0.048064	0.097350	0.093934	0.348530	3.663984	9.488292	10.040361	10.253970
Cell2	70.000000	0.039362	0.061452	0.132380	0.133008	0.510741	4.704493	10.017496	10.442556	10.626170
Cell3	70.000000	0.031409	0.046061	0.089457	0.085545	0.303832	3.317256	10.684376	11.931656	12.181258
Cell4	70.000000	0.046468	0.072538	0.155063	0.154329	0.613735	5.938660	9.647383	9.984889	10.296100
Cell5	70.000000	0.038894	0.060482	0.127728	0.126460	0.503050	5.329055	9.889326	10.368835	10.823067
Cell1	140.000000	0.031243	0.033939	0.037684	0.035194	0.042792	0.073484	0.160760	1.300646	9.338858
Cell2	140.000000	0.037800	0.041396	0.046464	0.043662	0.054485	0.097067	0.216262	1.631529	9.740036
Cell3	140.000000	0.030303	0.032853	0.036334	0.033917	0.040922	0.068134	0.141395	1.049021	9.882815
Cell4	140.000000	0.044594	0.048896	0.054872	0.051343	0.064009	0.113880	0.254339	2.007551	9.570990
Cell5	140.000000	0.037354	0.040901	0.045823	0.042923	0.053326	0.093806	0.207600	1.676026	9.781454
Cell1	210.000000	0.030952	0.031720	0.032557	0.031450	0.032758	0.036402	0.040987	0.063428	0.203313
Cell2	210.000000	0.037422	0.038429	0.039528	0.038204	0.040019	0.044920	0.051284	0.081246	0.262746
Cell3	210.000000	0.030027	0.030760	0.031545	0.030472	0.031699	0.035092	0.039220	0.058714	0.175224
Cell4	210.000000	0.044134	0.045335	0.046648	0.045035	0.047174	0.052954	0.060346	0.095192	0.309597
Cell5	210.000000	0.036986	0.037973	0.039051	0.037724	0.039490	0.044237	0.050273	0.078474	0.252610
Cell1	280.000000	0.030866	0.031197	0.031521	0.030968	0.031426	0.032714	0.033961	0.038585	0.054955
Cell2	280.000000	0.037308	0.037735	0.038165	0.037489	0.038121	0.039818	0.041537	0.047682	0.069258
Cell3	280.000000	0.029943	0.030257	0.030568	0.030029	0.030460	0.031666	0.032803	0.036970	0.051406
Cell4	280.000000	0.043999	0.044509	0.045017	0.044204	0.044944	0.046957	0.048963	0.056141	0.081365
Cell5	280.000000	0.036877	0.037291	0.037715	0.037040	0.037653	0.039306	0.040951	0.046803	0.067273
Cell1	500.000000	0.030814	0.030911	0.030998	0.030801	0.030883	0.031189	0.031391	0.032133	0.034062
Cell2	500.000000	0.037240	0.037365	0.037471	0.037230	0.037348	0.037748	0.038022	0.038997	0.041510
Cell3	500.000000	0.029893	0.029986	0.030064	0.029875	0.029954	0.030244	0.030423	0.031103	0.032858
Cell4	500.000000	0.043918	0.044067	0.044198	0.043908	0.044049	0.044518	0.044845	0.045984	0.048938
Cell5	500.000000	0.036810	0.036928	0.037032	0.036791	0.036912	0.037302	0.037564	0.038498	0.040910
