# Supplementary material for: Bayesian inference for biophysical neuron models enables stimulus optimization for retinal neuroprosthetics
Source: eLife. 2020 Oct 27;9:e54997. doi: 10.7554/eLife.54997 (PMC7673784; doi:10.7554/eLife.54997)
Supplement: Figure 9—source data 1. [file elife-54997-fig9-data1.zip › BC_response_ON_4x4.csv]

	Distance/um	Release/RRP for I1	Release/RRP for I2	Release/RRP for I3	Release/RRP for I4	Release/RRP for I5	Release/RRP for I6	Release/RRP for I7	Release/RRP for I8	Release/RRP for I9
Cell1	0.000000	0.032529	0.073750	3.926458	4.807035	9.847121	10.012255	10.164965	10.382809	10.489088
Cell2	0.000000	0.039488	0.099576	4.794681	5.721205	10.264675	10.416013	10.549163	10.740880	10.847101
Cell3	0.000000	0.031534	0.067983	3.467954	4.323288	11.582290	11.893390	12.079006	12.323271	12.458277
Cell4	0.000000	0.046658	0.116000	6.020333	6.995497	9.727441	9.936934	10.159384	10.497016	10.662955
Cell5	0.000000	0.039047	0.095398	5.389548	6.427052	10.002006	10.294905	10.615568	11.092934	11.152255
Cell1	70.000000	0.032343	0.060872	2.104263	2.659276	9.409907	9.951984	10.115800	10.333794	10.449148
Cell2	70.000000	0.039240	0.081199	2.740138	3.393600	9.916516	10.361276	10.507164	10.695641	10.806122
Cell3	70.000000	0.031355	0.056864	1.786656	2.272715	10.445666	11.815552	12.022107	12.265920	12.403713
Cell4	70.000000	0.046358	0.094660	3.506133	4.321541	9.622841	9.854248	10.086825	10.416937	10.603552
Cell5	70.000000	0.038799	0.078198	3.000973	3.760905	9.844689	10.177742	10.511461	10.985367	11.177061
Cell1	140.000000	0.031707	0.039726	0.208104	0.247710	1.440719	6.171770	9.888664	10.127677	10.251837
Cell2	140.000000	0.038400	0.050251	0.290082	0.344425	1.892611	7.027441	10.302586	10.514869	10.622672
Cell3	140.000000	0.030747	0.038090	0.181724	0.214584	1.199895	5.831219	11.722541	12.030439	12.168141
Cell4	140.000000	0.045323	0.058966	0.341285	0.406517	2.388480	8.209146	9.767223	10.104252	10.286148
Cell5	140.000000	0.037954	0.049213	0.278334	0.331603	2.008221	7.743483	10.055233	10.533472	10.790229
Cell1	210.000000	0.031138	0.032532	0.044799	0.046641	0.075191	0.162440	0.726843	7.958251	9.883970
Cell2	210.000000	0.037665	0.039696	0.056888	0.059356	0.098664	0.215412	0.927588	8.421123	10.293976
Cell3	210.000000	0.030208	0.031486	0.042633	0.044300	0.069083	0.142032	0.594336	7.511589	11.697987
Cell4	210.000000	0.044425	0.046781	0.066803	0.069702	0.115521	0.253166	1.124257	9.034419	9.749595
Cell5	210.000000	0.037226	0.039169	0.055545	0.057910	0.094930	0.206352	0.923627	8.960661	10.034223
Cell1	280.000000	0.030946	0.031294	0.034366	0.034779	0.039413	0.048721	0.079405	0.352807	1.262085
Cell2	280.000000	0.037413	0.037930	0.042170	0.042710	0.049065	0.061713	0.102356	0.449370	1.554929
Cell3	280.000000	0.030021	0.030337	0.033170	0.033557	0.037763	0.046037	0.072489	0.297192	1.039618
Cell4	280.000000	0.044124	0.044723	0.049688	0.050329	0.057748	0.072489	0.120029	0.535341	1.916877
Cell5	280.000000	0.036981	0.037471	0.041549	0.042075	0.048135	0.060115	0.098532	0.437317	1.604813
Cell1	500.000000	0.030833	0.030866	0.031355	0.031420	0.032054	0.033162	0.035451	0.043936	0.058278
Cell2	500.000000	0.037264	0.037317	0.037984	0.038068	0.038929	0.040422	0.043439	0.054532	0.073302
Cell3	500.000000	0.029911	0.029938	0.030387	0.030449	0.031031	0.032043	0.034121	0.041662	0.054169
Cell4	500.000000	0.043947	0.044012	0.044798	0.044898	0.045897	0.047645	0.051180	0.064134	0.086191
Cell5	500.000000	0.036835	0.036877	0.037523	0.037607	0.038431	0.039865	0.042752	0.053285	0.071133
