# Supplementary material for: Bayesian inference for biophysical neuron models enables stimulus optimization for retinal neuroprosthetics
Source: eLife. 2020 Oct 27;9:e54997. doi: 10.7554/eLife.54997 (PMC7673784; doi:10.7554/eLife.54997)
Supplement: Figure 9—source data 1. [file elife-54997-fig9-data1.zip › GC_thresholds.csv]

	Threshold_mean/(mC/cm^2)	Threshold_std/(mC/cm^2)
1x1	0.520	0.200
2x2	0.054	0.020
4x4	0.025	0.020
10x10	0.017	0.011
