# Supplementary material for: Bayesian inference for biophysical neuron models enables stimulus optimization for retinal neuroprosthetics
Source: eLife. 2020 Oct 27;9:e54997. doi: 10.7554/eLife.54997 (PMC7673784; doi:10.7554/eLife.54997)
Supplement: Figure 9—source data 1. [file elife-54997-fig9-data1.zip › RRP_sizes.csv]

	ON	OFF
Cell1	9.8164	5.6651
Cell2	10.2300	6.4029
Cell3	11.6898	7.2230
Cell4	9.5612	6.4468
Cell5	9.8261	7.2507
