# Supplementary material for: Bayesian inference for biophysical neuron models enables stimulus optimization for retinal neuroprosthetics
Source: eLife. 2020 Oct 27;9:e54997. doi: 10.7554/eLife.54997 (PMC7673784; doi:10.7554/eLife.54997)
Supplement: Figure 9—source data 1. [file elife-54997-fig9-data1.zip › Stimulation_currents_10x10.csv]

Time/ms	I1/uA	I2/uA	I3/uA	I4/uA	I5/uA	I6/uA	I7/uA	I8/uA	I9/uA
0.000000	0.341149	-0.130740	0.766053	0.275779	-0.353406	0.087841	0.243094	0.559730	0.345235
0.020000	-0.059241	-0.030642	-0.134825	0.075584	-0.553601	0.087841	0.142997	0.159339	0.044942
0.040000	-0.359534	-0.130740	-0.034728	0.375877	-0.053113	0.187938	-0.057199	0.059241	-0.355449
0.060000	-0.159339	-0.230837	-0.034728	0.676170	-0.353406	0.288036	0.042899	0.159339	-0.155254
0.080000	0.441247	-0.330935	0.565858	0.676170	0.046985	0.187938	-0.057199	0.259437	-0.655742
0.100000	-0.059241	-0.130740	-0.435118	0.075584	-0.253308	0.388134	-0.057199	0.259437	-0.255351
0.120000	-0.259437	-0.130740	0.265565	0.175682	0.046985	-0.212452	0.142997	0.059241	0.345235
0.140000	-0.059241	0.069456	-0.134825	0.175682	0.147082	-0.012257	0.243094	-0.140954	-0.355449
0.160000	-0.459632	0.169553	-0.034728	0.475975	-0.153211	0.087841	0.042899	0.159339	-0.055156
0.180000	0.040856	-0.330935	-0.234923	0.175682	-0.353406	-0.412647	0.243094	-0.040856	0.044942
0.200000	0.241051	0.069456	-0.134825	0.275779	0.046985	-0.212452	-0.157296	0.659827	-0.055156
0.220000	-0.059241	-0.130740	-0.034728	-0.525002	0.046985	0.187938	-0.057199	0.059241	-0.155254
0.240000	-0.359534	0.169553	0.265565	0.075584	0.247180	0.388134	0.142997	0.359534	0.044942
0.260000	0.341149	0.569944	-0.234923	-0.124611	-0.153211	-0.312550	-0.057199	-0.241051	-0.655742
0.280000	-0.259437	0.369748	-0.134825	-0.224709	-0.153211	-0.012257	-0.157296	0.359534	-0.255351
0.300000	0.040856	-0.230837	-0.234923	-0.224709	-0.153211	-0.212452	-0.057199	0.059241	0.145039
0.320000	0.040856	-0.330935	-0.535216	-0.224709	0.046985	-0.212452	0.343192	-0.140954	-0.255351
0.340000	-0.259437	-0.030642	-0.234923	-0.124611	-0.153211	-0.612843	0.443290	-0.241051	0.044942
0.360000	0.541344	0.369748	-0.234923	-0.124611	-0.053113	-0.012257	0.243094	0.059241	-0.155254
0.380000	-0.159339	0.069456	-0.134825	-0.124611	0.046985	0.187938	-0.557687	0.159339	-0.155254
0.400000	0.040856	-0.230837	-0.134825	-0.024514	-0.253308	-0.112355	-0.357492	0.259437	0.145039
0.420000	0.140954	-0.330935	0.165468	-0.124611	-0.353406	-0.112355	-0.057199	0.159339	-0.255351
0.440000	-0.159339	-0.230837	0.065370	0.475975	0.447375	-0.212452	0.343192	-0.140954	0.345235
0.460000	0.040856	-0.030642	-0.134825	-0.324807	0.347278	-0.012257	0.443290	-0.140954	-0.455546
0.480000	0.341149	0.269651	-0.335021	-0.124611	-0.553601	-0.112355	-0.157296	-0.441247	0.345235
0.500000	0.641442	0.469846	0.165468	-0.124611	-0.053113	0.187938	-0.057199	-0.241051	-0.155254
0.520000	0.541344	0.369748	-0.234923	0.275779	-0.853894	-0.112355	-0.157296	-0.341149	0.745625
0.540000	-0.159339	-0.130740	0.165468	0.375877	0.046985	-0.112355	0.042899	0.059241	0.044942
0.560000	0.040856	-0.330935	-0.134825	-0.024514	-0.053113	-0.112355	-0.057199	-0.341149	0.445332
0.580000	-0.159339	-0.030642	0.365663	-0.324807	0.547473	-0.512745	0.042899	0.159339	0.145039
0.600000	0.140954	-0.230837	0.065370	-0.124611	0.046985	-0.112355	-0.357492	-0.341149	0.745625
0.620000	-0.059241	0.269651	0.365663	0.075584	-0.153211	0.187938	0.042899	0.359534	0.145039
0.640000	0.140954	0.369748	0.265565	0.075584	0.046985	0.187938	-0.357492	-0.140954	0.245137
0.660000	-0.059241	0.069456	0.265565	-0.124611	-0.053113	0.388134	-0.257394	-0.140954	0.145039
0.680000	0.241051	-0.130740	0.065370	-0.224709	0.046985	-0.212452	-0.357492	0.259437	-0.155254
0.700000	-0.259437	-0.030642	-0.134825	-0.324807	0.147082	0.087841	-0.057199	0.159339	0.145039
0.720000	0.140954	-0.030642	-0.034728	-0.324807	0.547473	-0.212452	0.142997	0.059241	0.245137
0.740000	-0.459632	0.269651	0.065370	-0.424904	0.247180	0.288036	0.142997	-0.040856	-0.155254
0.760000	0.341149	-0.230837	-0.234923	-0.024514	0.347278	-0.012257	-0.057199	0.159339	-0.155254
0.780000	-0.359534	-0.230837	0.165468	0.075584	0.447375	0.288036	0.343192	-0.241051	-0.055156
0.800000	-0.059241	-0.230837	0.265565	0.275779	0.046985	0.288036	-0.357492	-0.541344	-0.055156
0.820000	-0.559730	-0.030642	-0.034728	-0.424904	-0.253308	-0.112355	-0.257394	-0.441247	-0.055156
0.840000	0.040856	0.169553	-0.234923	-0.024514	0.147082	-0.012257	0.443290	-0.341149	0.445332
0.860000	-0.059241	0.269651	0.065370	-0.224709	0.046985	-0.212452	-0.157296	-0.140954	-0.055156
0.880000	-0.359534	0.169553	0.065370	-0.024514	0.247180	-0.012257	0.142997	-0.241051	-0.055156
0.900000	-0.159339	-0.330935	-0.034728	0.075584	0.447375	0.187938	-0.157296	-0.140954	0.145039
0.920000	0.441247	0.169553	0.365663	0.175682	-0.153211	0.388134	-0.057199	0.459632	-0.055156
0.940000	0.040856	0.269651	-0.034728	-0.224709	0.647571	0.087841	-0.157296	-0.140954	-0.155254
0.960000	0.040856	-0.030642	-0.134825	-0.124611	-0.053113	-0.112355	0.243094	-0.140954	-0.155254
0.980000	-0.159339	-0.431033	-0.735411	-1.726174	-0.853894	-1.713917	-2.659738	-3.944665	-13.268046
1.000000	-0.059241	-6.236697	-10.344786	-13.037209	-13.466199	-18.129933	-20.777414	-30.370446	-63.617168
1.020000	-0.559730	-15.045291	-24.558654	-28.852639	-33.585828	-39.751026	-46.402414	-60.199548	-98.651347
1.040000	-0.159339	-20.951052	-33.167052	-38.061623	-44.696668	-49.560597	-57.513253	-72.111169	-112.364726
1.060000	-0.159339	-24.754763	-37.070861	-41.665139	-49.000867	-55.666554	-64.219796	-80.219079	-123.275371
1.080000	-0.159339	-26.556521	-38.272032	-43.066506	-51.403211	-57.468312	-67.623117	-83.622399	-127.179179
1.100000	0.140954	-26.856814	-37.671447	-42.566018	-52.003797	-58.569386	-67.623117	-84.923669	-128.680644
1.120000	-0.059241	-26.256228	-37.771544	-42.365822	-52.003797	-58.669483	-68.023507	-85.023766	-129.981914
1.140000	0.040856	-26.156130	-37.271056	-42.465920	-51.303113	-58.469288	-68.223703	-85.724450	-130.682597
1.160000	-0.059241	-25.755740	-37.170958	-42.265725	-51.903699	-58.469288	-68.924386	-86.325036	-131.583476
1.180000	-0.259437	-25.755740	-37.371154	-42.666115	-52.003797	-58.769581	-69.625070	-86.825524	-131.983867
1.200000	-0.459632	-25.455447	-36.970763	-42.866311	-52.704480	-59.670460	-70.225656	-87.626305	-131.783671
1.220000	0.140954	-25.455447	-36.670470	-42.566018	-52.704480	-59.169972	-70.225656	-88.226891	-131.483379
1.240000	-0.259437	-24.854861	-37.471251	-42.365822	-53.305066	-59.470265	-70.926339	-88.727380	-131.583476
1.260000	-0.059241	-24.654666	-37.471251	-42.465920	-53.004773	-60.371144	-71.426828	-89.027673	-130.882793
1.280000	-0.159339	-24.854861	-36.970763	-42.465920	-53.204969	-60.371144	-71.226632	-89.528161	-130.882793
1.300000	0.441247	-24.554568	-36.670470	-42.666115	-53.505261	-60.671437	-71.827218	-89.928551	-130.782695
1.320000	-0.459632	-24.554568	-36.870665	-42.866311	-53.305066	-60.471241	-71.827218	-90.228844	-130.282207
1.340000	-0.059241	-24.454470	-36.870665	-42.866311	-53.505261	-61.171925	-71.927316	-90.829430	-130.082011
1.360000	-0.259437	-24.654666	-37.070861	-42.566018	-53.805554	-60.471241	-72.427804	-90.629235	-130.182109
1.380000	0.040856	-24.154177	-37.070861	-43.066506	-53.605359	-60.971730	-72.327706	-91.029626	-129.581523
1.400000	-0.159339	-23.953982	-37.471251	-42.866311	-54.005750	-60.871632	-72.527902	-90.629235	-129.581523
1.420000	0.040856	-23.953982	-36.770568	-42.766213	-54.005750	-60.571339	-72.627999	-91.029626	-129.581523
1.440000	-0.159339	-23.753787	-37.271056	-42.966408	-54.205945	-60.771534	-72.828195	-91.029626	-129.281230
1.460000	-0.159339	-23.653689	-36.970763	-42.365822	-54.306043	-61.272022	-73.028390	-90.929528	-128.980937
1.480000	-0.259437	-23.453494	-37.070861	-42.766213	-54.205945	-60.971730	-72.728097	-91.530114	-128.580546
1.500000	-0.359534	-23.453494	-37.271056	-42.666115	-54.306043	-61.372120	-72.728097	-91.229821	-128.380351
1.520000	-0.059241	-23.753787	-37.271056	-42.365822	-53.905652	-61.171925	-73.228585	-91.730309	-128.180156
1.540000	0.040856	-23.353396	-36.370177	-42.666115	-53.805554	-60.771534	-72.928292	-91.229821	-127.879863
1.560000	-0.259437	-23.553591	-36.670470	-42.465920	-54.105847	-60.971730	-72.728097	-91.730309	-127.679668
1.580000	-0.159339	-23.053103	-36.370177	-42.265725	-53.805554	-61.171925	-72.728097	-91.530114	-127.679668
1.600000	-0.159339	-23.753787	-36.470275	-41.965432	-53.905652	-60.571339	-72.527902	-91.129723	-127.679668
1.620000	-0.059241	-22.752810	-36.570372	-42.365822	-53.705457	-60.871632	-72.828195	-91.129723	-127.579570
1.640000	-0.059241	-23.153201	-36.069884	-41.765236	-53.605359	-60.671437	-72.527902	-91.630212	-126.678691
1.660000	-0.259437	-23.053103	-35.669493	-41.765236	-53.505261	-60.571339	-72.728097	-90.929528	-126.878886
1.680000	0.341149	-22.652712	-36.169982	-42.065529	-53.905652	-60.571339	-72.527902	-90.929528	-126.678691
1.700000	-0.059241	-22.452517	-36.169982	-42.065529	-53.505261	-60.271046	-72.427804	-91.029626	-126.178203
1.720000	0.140954	-22.953005	-36.169982	-41.965432	-52.904676	-60.571339	-72.327706	-91.530114	-126.278300
1.740000	-0.359534	-22.452517	-35.869689	-41.464943	-53.004773	-59.970753	-71.627023	-90.629235	-125.978007
1.760000	-0.159339	-22.352419	-35.669493	-41.565041	-53.004773	-60.771534	-72.227609	-91.029626	-125.877910
1.780000	-0.459632	-22.052127	-35.169005	-41.364846	-53.104871	-60.271046	-71.927316	-90.429040	-124.876933
1.800000	-0.459632	-22.152224	-35.669493	-41.064553	-53.204969	-60.170948	-71.727121	-90.729333	-125.377421
1.820000	-0.059241	-21.851931	-35.369200	-41.064553	-53.204969	-59.970753	-71.727121	-90.629235	-124.977031
1.840000	-0.359534	-22.252322	-34.768614	-40.764260	-52.404187	-60.471241	-72.027414	-90.829430	-124.776836
1.860000	-0.059241	-21.551638	-34.968810	-40.864357	-52.404187	-60.371144	-71.526925	-90.328942	-124.876933
1.880000	0.140954	-22.252322	-34.868712	-40.664162	-52.404187	-59.970753	-71.326730	-90.529137	-124.776836
1.900000	-0.059241	-22.252322	-35.068907	-40.664162	-52.404187	-59.470265	-71.827218	-89.828454	-123.575664
1.920000	-0.159339	-21.551638	-34.768614	-40.163674	-52.404187	-60.271046	-71.326730	-90.028649	-123.775859
1.940000	-0.759925	-21.851931	-34.568419	-40.564064	-52.003797	-59.470265	-71.526925	-90.128747	-123.675761
1.960000	-0.259437	-21.251345	-34.568419	-40.263772	-51.703504	-59.570362	-71.426828	-90.128747	-123.675761
1.980000	0.040856	-21.251345	-34.468322	-40.363869	-51.603406	-58.969776	-70.726144	-89.828454	-123.275371
2.000000	-0.659827	-21.151248	-34.268126	-40.363869	-52.003797	-59.470265	-70.626046	-89.528161	-123.575664
2.020000	-0.159339	-20.650759	-34.668517	-40.363869	-51.503308	-59.169972	-70.225656	-89.428063	-122.975078
2.040000	-0.159339	-20.951052	-34.568419	-39.763283	-51.403211	-58.869679	-70.425851	-89.227868	-122.474589
2.060000	-0.359534	-21.051150	-34.468322	-39.763283	-51.503308	-58.969776	-70.425851	-89.728356	-122.074199
2.080000	-0.559730	-20.750857	-33.967833	-39.763283	-51.703504	-58.569386	-70.525949	-89.127770	-122.074199
2.100000	0.241051	-20.350466	-34.067931	-39.262795	-51.403211	-58.369190	-69.625070	-89.227868	-122.074199
2.120000	-0.159339	-20.850955	-33.467345	-39.663186	-51.002820	-58.769581	-70.025460	-88.927575	-121.874004
2.140000	0.040856	-20.550662	-33.967833	-39.663186	-50.902722	-58.369190	-69.925363	-88.326989	-121.874004
2.160000	-0.559730	-20.250369	-33.467345	-39.563088	-51.102918	-58.469288	-70.325753	-88.326989	-121.373515
2.180000	0.140954	-20.250369	-33.867736	-39.763283	-50.902722	-58.369190	-70.225656	-88.427087	-121.573711
2.200000	-0.559730	-20.150271	-33.667540	-39.362893	-50.602429	-58.769581	-69.925363	-88.026696	-120.973125
2.220000	0.241051	-20.050173	-33.467345	-39.563088	-50.902722	-58.168995	-69.925363	-88.026696	-120.973125
2.240000	-0.359534	-19.950076	-33.467345	-39.262795	-49.901746	-58.369190	-69.524972	-88.126794	-120.973125
2.260000	0.341149	-19.449587	-33.967833	-39.663186	-50.502332	-58.068897	-69.024484	-87.926598	-120.572734
2.280000	-0.359534	-19.749880	-33.167052	-39.663186	-50.702527	-57.067921	-69.324777	-87.326012	-120.172343
2.300000	0.341149	-19.549685	-33.567443	-39.062600	-50.502332	-57.768605	-69.024484	-87.626305	-119.872050
2.320000	-0.159339	-19.349490	-33.167052	-38.962502	-50.402234	-57.468312	-69.124581	-86.825524	-119.371562
2.340000	0.241051	-19.049197	-32.866759	-38.762307	-50.001844	-56.767628	-69.024484	-87.326012	-119.771953
2.360000	-0.459632	-19.649783	-32.566466	-39.062600	-50.101941	-56.767628	-69.024484	-87.125817	-119.271464
2.380000	0.241051	-19.449587	-32.966857	-38.361916	-49.901746	-57.168019	-68.523996	-86.925622	-119.371562
2.400000	-0.459632	-19.349490	-32.766661	-39.062600	-50.101941	-56.867726	-68.724191	-87.225915	-118.570781
2.420000	-0.059241	-19.449587	-32.566466	-38.462014	-49.801648	-56.867726	-68.423898	-86.725426	-118.570781
2.440000	-0.059241	-18.949099	-32.466368	-38.261818	-49.201062	-56.767628	-68.624093	-86.825524	-118.270488
2.460000	-0.059241	-19.149294	-32.266173	-38.061623	-49.501355	-56.867726	-68.323800	-86.525231	-118.270488
2.480000	0.040856	-19.049197	-32.866759	-38.361916	-50.001844	-56.467335	-68.123605	-86.224938	-117.870097
2.500000	0.140954	-19.049197	-31.765685	-38.462014	-49.501355	-56.567433	-68.423898	-86.224938	-118.370586
2.520000	0.040856	-18.548709	-32.566466	-37.861428	-49.100965	-55.866749	-68.023507	-85.824548	-117.569804
2.540000	-0.259437	-18.748904	-31.865782	-38.061623	-49.201062	-55.866749	-68.323800	-85.724450	-117.970195
2.560000	-0.359534	-18.748904	-31.765685	-37.761330	-49.100965	-56.367237	-67.723214	-85.624352	-117.770000
2.580000	-0.159339	-18.548709	-31.865782	-37.961525	-49.000867	-56.167042	-67.723214	-85.223962	-117.069316
2.600000	-0.159339	-18.648806	-31.765685	-37.661232	-49.201062	-55.666554	-67.523019	-85.524255	-117.569804
2.620000	-0.159339	-18.248416	-32.065978	-37.260842	-48.600476	-55.366261	-67.523019	-85.023766	-116.969218
2.640000	-0.659827	-18.348513	-31.665587	-37.661232	-48.900769	-55.466358	-67.723214	-85.023766	-116.969218
2.660000	-0.459632	-17.948123	-31.765685	-37.661232	-48.600476	-55.566456	-67.723214	-85.123864	-116.568828
2.680000	-0.159339	-18.048220	-31.665587	-37.260842	-48.900769	-55.166065	-67.523019	-84.923669	-116.068339
2.700000	-0.159339	-17.747927	-31.465392	-37.260842	-48.200086	-55.766651	-66.822335	-84.323083	-115.768046
2.720000	0.140954	-18.148318	-31.665587	-36.960549	-48.300183	-55.366261	-66.722238	-84.523278	-115.968242
2.740000	-0.459632	-18.048220	-31.265197	-37.160744	-48.300183	-54.765675	-66.321847	-84.523278	-115.667949
2.760000	-0.259437	-18.148318	-31.165099	-36.760354	-48.300183	-55.266163	-67.022531	-84.523278	-115.467754
2.780000	-0.459632	-17.747927	-31.465392	-36.359963	-48.200086	-54.865772	-66.522042	-83.922692	-115.467754
2.800000	0.140954	-17.747927	-31.365294	-36.560158	-47.799695	-55.166065	-66.922433	-84.423180	-114.967265
2.820000	-0.159339	-17.447634	-31.165099	-36.660256	-47.899793	-54.765675	-66.321847	-84.222985	-115.167461
2.840000	-0.259437	-17.547732	-31.165099	-36.460061	-48.099988	-55.266163	-66.221749	-83.822594	-114.967265
2.860000	-0.659827	-17.447634	-31.165099	-36.159768	-47.799695	-54.865772	-66.221749	-83.622399	-114.767070
2.880000	0.241051	-17.447634	-30.964904	-36.159768	-47.899793	-54.865772	-65.721261	-83.822594	-114.767070
2.900000	-0.459632	-17.447634	-30.564513	-36.359963	-47.499402	-54.765675	-66.021554	-83.422204	-114.366679
2.920000	0.040856	-17.747927	-30.464415	-36.059670	-47.499402	-54.765675	-66.421945	-83.222009	-114.466777
2.940000	-0.359534	-17.647830	-30.764708	-35.759377	-47.099011	-54.465382	-65.721261	-83.522301	-114.166484
2.960000	-0.259437	-13.844119	-26.060118	-29.353127	-43.295301	-46.958058	-58.414132	-72.611657	-97.750468
2.980000	-0.860023	2.371702	-1.836486	-1.626076	-12.765515	-10.322315	-17.374093	-14.054528	4.048848
3.000000	-0.659827	14.383420	20.285096	23.098045	22.168567	27.014110	29.471610	45.003089	100.743184
3.020000	-0.759925	17.286252	24.589296	28.803611	34.780871	39.726513	47.489188	63.721351	135.076680
3.040000	-5.664710	17.086057	26.491151	31.306053	37.583606	43.630321	52.494071	72.029456	143.885274
3.060000	-3.462562	16.585569	26.591249	32.507225	40.186145	46.332958	55.997489	74.131507	147.288594
3.080000	-0.659827	15.984983	27.592225	33.107811	39.885852	45.632274	55.396903	73.731116	144.485860
3.100000	-0.059241	15.584592	28.292909	33.107811	40.686633	46.633251	55.897391	74.231605	144.886250
3.120000	0.241051	15.084104	28.192811	32.807518	40.486438	45.732372	55.196708	73.230628	142.784200
3.140000	0.241051	15.084104	27.792421	32.607322	39.785754	46.032665	54.996512	73.230628	142.984395
3.160000	0.541344	15.484495	27.792421	32.907615	39.685656	45.732372	55.096610	72.529945	141.583028
3.180000	0.641442	15.384397	27.792421	32.707420	39.985949	45.932567	55.196708	73.130531	141.082539
3.200000	0.441247	15.884885	27.892518	32.607322	39.785754	46.132763	55.096610	72.930335	140.782246
3.220000	0.341149	15.384397	28.092714	32.407127	39.785754	45.532177	55.196708	72.229652	140.081563
3.240000	0.140954	15.784788	27.892518	32.907615	39.585559	45.732372	55.396903	73.030433	139.480977
3.260000	0.541344	15.784788	27.892518	32.607322	39.985949	46.032665	55.597098	72.329749	138.980489
3.280000	0.140954	16.085081	28.393007	32.807518	39.485461	45.632274	55.296805	72.830238	138.580098
3.300000	0.541344	15.484495	27.992616	32.607322	39.785754	45.331981	55.797294	72.529945	138.079610
3.320000	-0.159339	16.285276	27.892518	32.907615	39.885852	45.732372	55.797294	73.030433	137.879414
3.340000	0.140954	15.984983	28.092714	32.307029	39.885852	45.532177	55.997489	72.930335	137.479024
3.360000	-0.559730	15.884885	28.593202	32.707420	40.086047	45.932567	55.497001	73.230628	137.078633
3.380000	0.241051	16.185178	28.092714	32.907615	40.186145	45.832470	55.997489	73.430824	136.778340
3.400000	0.140954	16.185178	28.192811	32.707420	39.985949	46.032665	55.797294	73.230628	136.578145
3.420000	0.241051	16.285276	28.192811	32.807518	40.086047	45.832470	56.297782	73.530921	135.877461
3.440000	0.241051	16.585569	28.092714	32.907615	39.885852	46.132763	56.497977	73.330726	135.877461
3.460000	0.341149	15.784788	28.092714	33.107811	40.586535	46.132763	56.297782	73.330726	134.776387
3.480000	0.140954	15.784788	28.493104	32.907615	40.386340	46.533153	56.097586	73.631019	134.576192
3.500000	0.441247	15.984983	27.792421	33.007713	39.985949	46.332958	56.598075	73.130531	134.075704
3.520000	0.241051	16.185178	28.192811	32.707420	40.286242	46.733349	56.698172	73.530921	134.476094
3.540000	0.140954	16.085081	28.493104	32.907615	40.586535	46.433056	56.898368	74.231605	133.875508
3.560000	0.241051	16.185178	28.393007	33.308006	40.986926	46.833446	56.598075	73.530921	133.575215
3.580000	0.241051	16.085081	28.393007	33.007713	41.087024	47.133739	56.497977	73.831214	132.874532
3.600000	0.040856	16.185178	28.292909	32.807518	40.186145	46.733349	57.098563	73.731116	132.974629
3.620000	0.541344	16.285276	28.593202	33.207908	40.686633	47.233837	56.798270	74.231605	132.774434
3.640000	0.241051	16.685666	27.692323	33.408103	40.886828	47.133739	56.798270	74.231605	132.374043
3.660000	-0.059241	16.185178	28.192811	32.807518	41.187121	46.833446	56.598075	74.331702	132.073750
3.680000	0.040856	16.185178	28.092714	32.907615	41.287219	47.534130	57.098563	74.131507	131.773457
3.700000	-0.059241	16.385373	28.493104	32.807518	41.087024	47.133739	57.198661	74.331702	131.473164
3.720000	-0.159339	16.185178	27.992616	32.807518	40.786731	47.233837	57.198661	74.331702	130.972676
3.740000	0.040856	16.185178	27.892518	33.007713	40.986926	47.534130	57.699149	74.231605	130.972676
3.760000	0.241051	16.285276	27.792421	33.207908	41.487414	47.534130	57.398856	74.431800	130.372090
3.780000	0.040856	16.385373	28.393007	33.608299	41.287219	47.634228	57.398856	74.732093	130.171895
3.800000	-0.159339	16.285276	27.492128	33.107811	41.387317	47.534130	57.498954	74.531898	129.571309
3.820000	-0.059241	16.685666	28.192811	32.907615	41.487414	47.333935	57.098563	74.732093	129.771504
3.840000	-0.059241	16.685666	28.192811	33.107811	41.087024	47.333935	57.799247	74.732093	129.170918
3.860000	-0.259437	16.385373	28.393007	33.308006	41.487414	48.034618	57.298758	74.832191	129.871602
3.880000	-0.359534	16.385373	27.992616	33.007713	41.487414	47.534130	57.498954	74.832191	129.070821
3.900000	-0.759925	16.485471	27.992616	32.807518	41.987903	47.934520	57.298758	75.032386	128.870625
3.920000	0.241051	15.984983	28.092714	33.007713	41.487414	47.534130	57.699149	74.932288	128.169942
3.940000	-0.059241	16.185178	28.393007	33.007713	41.187121	48.234813	57.699149	74.631995	127.969746
3.960000	0.341149	16.585569	28.393007	33.107811	41.587512	47.834423	57.899344	74.832191	127.269063
3.980000	-0.259437	16.485471	28.092714	32.807518	41.987903	47.734325	57.899344	74.732093	126.968770
4.000000	0.040856	16.485471	28.393007	33.007713	41.687610	47.534130	57.699149	74.932288	126.768575
4.020000	-0.359534	16.385373	28.192811	33.107811	41.587512	48.134716	57.498954	74.932288	127.168965
4.040000	-0.059241	15.684690	28.292909	33.007713	41.387317	47.333935	57.699149	75.032386	126.368184
4.060000	0.040856	16.785764	27.992616	33.207908	41.787707	48.034618	57.398856	75.132484	126.568379
4.080000	-0.259437	16.285276	28.092714	33.408103	41.487414	48.034618	57.198661	75.032386	125.867696
4.100000	0.140954	16.285276	28.693300	33.207908	40.986926	48.134716	57.699149	74.732093	125.767598
4.120000	0.341149	16.285276	28.092714	33.508201	41.487414	47.434032	57.599051	75.232581	125.467305
4.140000	-0.159339	16.585569	27.792421	33.007713	41.287219	47.434032	57.899344	75.532874	124.966817
4.160000	-0.259437	15.984983	28.593202	33.107811	41.887805	47.734325	57.799247	75.332679	124.866719
4.180000	-0.159339	16.185178	28.893495	33.508201	41.687610	47.634228	57.599051	75.132484	124.866719
4.200000	-0.059241	16.085081	28.092714	33.508201	41.787707	47.934520	57.498954	75.232581	124.366231
4.220000	-0.159339	16.285276	28.092714	33.207908	42.388293	47.634228	57.799247	75.632972	124.466329
4.240000	-0.359534	16.285276	28.092714	32.907615	42.388293	47.834423	57.699149	75.432777	124.065938
4.260000	0.040856	16.085081	28.192811	33.408103	41.787707	47.834423	57.298758	75.032386	124.166036
4.280000	-0.159339	16.085081	28.092714	33.007713	41.887805	47.934520	57.298758	75.232581	123.365254
4.300000	-0.059241	16.185178	28.292909	33.107811	41.887805	47.934520	57.799247	75.032386	123.265157
4.320000	0.140954	16.285276	28.292909	33.508201	41.987903	47.434032	57.999442	75.532874	122.864766
4.340000	0.241051	15.684690	28.192811	33.308006	41.887805	47.834423	57.398856	74.932288	122.664571
4.360000	-0.259437	15.984983	28.493104	32.907615	42.288196	48.034618	57.799247	75.532874	122.564473
4.380000	0.140954	16.085081	28.192811	33.007713	42.088000	47.233837	57.699149	75.232581	121.963887
4.400000	0.140954	16.085081	28.192811	33.508201	41.887805	47.734325	57.599051	75.532874	122.364278
4.420000	0.040856	15.284299	28.092714	33.107811	41.987903	47.033642	57.599051	74.932288	121.863789
4.440000	-0.159339	16.085081	27.992616	32.807518	41.587512	47.434032	57.498954	75.132484	121.863789
4.460000	-0.459632	15.484495	28.192811	32.907615	41.787707	47.534130	57.398856	74.832191	121.263204
4.480000	0.040856	15.984983	28.793397	32.907615	41.787707	47.534130	57.098563	75.032386	121.563496
4.500000	-0.259437	16.185178	28.292909	32.807518	41.687610	47.634228	57.599051	75.132484	121.363301
4.520000	-0.259437	15.984983	28.393007	33.007713	41.387317	47.834423	57.198661	74.732093	120.962911
4.540000	-0.159339	15.984983	28.493104	32.907615	41.887805	47.434032	56.898368	74.932288	120.262227
4.560000	-0.159339	16.085081	28.192811	32.807518	41.687610	47.534130	57.599051	74.832191	120.462422
4.580000	-0.359534	15.884885	28.092714	32.707420	41.987903	47.634228	57.198661	75.232581	120.162129
4.600000	-0.159339	15.784788	27.792421	32.507225	41.787707	47.634228	57.599051	74.531898	120.262227
4.620000	0.241051	15.484495	28.192811	32.807518	41.487414	47.434032	57.699149	74.732093	119.061055
4.640000	-0.259437	16.185178	28.192811	32.507225	41.787707	47.434032	57.398856	74.331702	120.062032
4.660000	0.040856	15.684690	28.092714	32.807518	41.687610	47.133739	57.198661	74.732093	119.361348
4.680000	-0.159339	15.784788	27.892518	32.307029	41.787707	46.833446	57.198661	74.131507	119.561543
4.700000	0.140954	15.684690	27.892518	32.707420	41.787707	47.333935	56.598075	75.132484	118.660664
4.720000	0.140954	15.684690	28.092714	32.307029	41.687610	47.434032	57.298758	74.431800	119.061055
4.740000	0.140954	15.884885	27.892518	32.206932	41.487414	47.333935	56.497977	74.631995	118.760762
4.760000	0.341149	16.085081	28.092714	32.607322	41.687610	47.434032	56.798270	73.731116	118.460469
4.780000	-0.359534	15.984983	28.292909	32.407127	41.887805	47.333935	57.098563	74.031409	118.360371
4.800000	0.641442	15.584592	27.992616	32.307029	41.387317	47.434032	57.098563	73.931312	117.759786
4.820000	-0.259437	15.984983	27.992616	32.106834	41.087024	47.333935	57.298758	74.832191	117.959981
4.840000	-0.359534	15.484495	27.992616	32.407127	42.288196	47.233837	57.398856	74.231605	117.659688
4.860000	-0.459632	15.984983	27.992616	32.106834	41.987903	47.333935	57.098563	74.431800	117.459493
4.880000	0.441247	15.784788	27.692323	32.607322	41.787707	47.133739	56.598075	73.931312	116.858907
4.900000	-0.059241	15.684690	27.992616	32.106834	42.188098	47.133739	56.798270	73.731116	116.758809
4.920000	0.441247	16.085081	27.692323	32.006736	41.687610	47.133739	56.898368	73.530921	117.159200
4.940000	0.341149	15.084104	26.491151	30.905662	40.386340	45.832470	55.597098	71.929359	112.554707
4.960000	0.941735	8.577756	18.082948	21.496482	29.575793	31.718700	40.482352	49.107093	77.720723
4.980000	0.441247	2.972288	6.771913	8.784080	14.461047	15.602978	19.561942	23.582191	40.584493
5.000000	0.140954	0.970334	2.167421	2.878318	6.052844	6.894481	9.752372	12.171058	21.365743
5.020000	-0.159339	-5.736209	-5.840392	-5.229592	-4.157117	-3.815968	-1.658761	-2.343102	1.446309
5.040000	0.140954	-6.937380	-8.142638	-8.632912	-9.362195	-10.022022	-10.367257	-12.553063	-15.370097
5.060000	-0.259437	-4.635134	-6.240782	-7.231545	-8.661511	-9.121144	-10.767648	-13.053551	-20.575175
5.080000	-0.159339	-3.534060	-5.139708	-5.629982	-6.759656	-7.519581	-9.065988	-11.051598	-19.173808
5.100000	0.341149	-2.733279	-4.539122	-4.428811	-5.858777	-6.118214	-7.164132	-9.550134	-16.771464
5.120000	0.140954	-2.933474	-3.337950	-3.828225	-4.557508	-5.717823	-6.163156	-7.848473	-14.869609
5.140000	0.140954	-2.132693	-3.237853	-3.828225	-4.057019	-4.416554	-5.362374	-7.047692	-13.668437
5.160000	0.241051	-2.132693	-2.837462	-3.327736	-3.056043	-4.216358	-4.861886	-6.246911	-12.267070
5.180000	0.341149	-1.632205	-2.737364	-3.227639	-3.156140	-3.315480	-4.461496	-5.746423	-11.866679
5.200000	-0.159339	-1.532107	-2.036681	-2.927346	-2.655652	-3.215382	-4.061105	-5.145837	-10.865703
5.220000	0.040856	-0.931521	-2.637267	-2.927346	-2.855847	-3.015187	-3.360421	-4.745446	-10.165019
5.240000	-0.059241	-1.632205	-1.736388	-2.226662	-2.655652	-2.915089	-3.460519	-4.345055	-9.864726
5.260000	0.140954	-1.532107	-1.836486	-2.326760	-2.455457	-2.514698	-2.960031	-4.645348	-9.664531
5.280000	0.140954	-1.031619	-1.436095	-2.026467	-2.255261	-2.514698	-3.760812	-3.944665	-9.364238
5.300000	0.140954	-1.131716	-1.936583	-1.826272	-2.355359	-2.714894	-3.260324	-4.244958	-9.063945
5.320000	-0.159339	-1.532107	-1.636290	-1.926369	-2.655652	-2.414601	-3.260324	-4.044762	-8.363261
5.340000	0.040856	-1.231814	-2.036681	-2.226662	-1.854871	-2.614796	-2.859933	-3.944665	-8.463359
5.360000	-0.059241	-1.231814	-1.736388	-1.726174	-1.954969	-2.214405	-2.459542	-3.243981	-8.263164
5.380000	0.140954	-1.331912	-2.036681	-2.126564	-2.055066	-2.114308	-2.659738	-3.444176	-8.163066
5.400000	-0.059241	-1.231814	-1.536193	-2.126564	-1.954969	-2.114308	-2.359445	-3.544274	-7.562480
5.420000	0.441247	-1.131716	-2.136779	-2.026467	-2.155164	-1.613819	-2.359445	-3.544274	-8.062968
5.440000	-0.059241	-1.031619	-2.236876	-2.026467	-1.554578	-1.814015	-2.659738	-3.444176	-7.462382
5.460000	-0.159339	-1.331912	-1.836486	-1.425881	-1.454480	-1.814015	-2.259347	-3.243981	-7.362285
5.480000	0.241051	-1.131716	-1.936583	-1.425881	-1.354383	-1.513722	-2.359445	-3.143884	-6.661601
5.500000	0.140954	-1.331912	-1.936583	-1.626076	-1.854871	-1.814015	-2.259347	-2.843591	-7.362285
5.520000	-0.159339	-0.831423	-1.436095	-1.525979	-1.754773	-1.814015	-2.059152	-3.043786	-6.761699
5.540000	0.140954	-0.831423	-1.836486	-1.325783	-1.854871	-1.513722	-2.359445	-2.743493	-6.961894
5.560000	0.040856	-0.931521	-1.636290	-1.425881	-1.854871	-1.713917	-2.559640	-2.843591	-6.561504
5.580000	0.341149	-1.432009	-1.536193	-1.826272	-1.854871	-2.214405	-1.858956	-2.943688	-5.760722
5.600000	-0.059241	-0.931521	-1.636290	-1.325783	-1.554578	-1.713917	-1.959054	-2.743493	-6.361308
5.620000	0.241051	-1.031619	-1.335997	-1.425881	-1.454480	-1.914112	-1.458566	-2.943688	-6.261211
5.640000	-0.359534	-1.131716	-1.636290	-1.726174	-1.554578	-1.213429	-1.458566	-2.743493	-5.860820
5.660000	0.140954	-0.531130	-1.035704	-1.525979	-1.554578	-1.814015	-1.758859	-2.543298	-6.061015
5.680000	0.140954	-0.631228	-1.335997	-1.125588	-1.954969	-1.213429	-1.858956	-2.843591	-5.560527
5.700000	-0.159339	-0.731326	-1.235900	-1.225686	-1.754773	-1.413624	-1.959054	-2.443200	-5.760722
5.720000	0.140954	-0.931521	-1.135802	-0.925393	-1.154187	-1.413624	-1.758859	-2.142907	-5.260234
5.740000	0.140954	-1.031619	-1.135802	-1.525979	-1.554578	-1.513722	-1.758859	-2.243005	-5.860820
5.760000	0.140954	-1.131716	-1.135802	-1.425881	-1.154187	-1.513722	-1.758859	-2.443200	-4.959941
5.780000	-0.359534	-0.831423	-1.235900	-1.025490	-1.454480	-1.713917	-1.959054	-2.042809	-4.759746
5.800000	0.140954	-0.731326	-1.335997	-1.025490	-1.354383	-1.113331	-1.959054	-2.243005	-5.160136
5.820000	0.040856	-0.631228	-1.035704	-1.025490	-1.554578	-1.413624	-1.458566	-2.243005	-5.060039
5.840000	0.040856	-0.731326	-1.436095	-1.225686	-1.454480	-1.213429	-1.558664	-2.343102	-4.759746
5.860000	-0.059241	-0.731326	-1.235900	-0.925393	-1.554578	-1.013233	-1.658761	-2.042809	-4.559550
5.880000	0.541344	-1.131716	-1.035704	-1.025490	-0.653699	-1.413624	-1.658761	-2.343102	-4.659648
5.900000	-0.059241	-0.230837	-0.935607	-1.125588	-1.054090	-1.013233	-1.658761	-2.343102	-4.559550
5.920000	0.341149	-0.531130	-1.235900	-1.025490	-1.054090	-1.113331	-1.358468	-2.042809	-4.659648
5.940000	0.140954	-0.531130	-0.635314	-1.525979	-0.653699	-0.712940	-1.258371	-1.842614	-4.359355
5.960000	0.140954	-0.631228	-0.935607	-1.325783	-1.054090	-1.213429	-1.258371	-1.842614	-4.659648
5.980000	-0.159339	-0.531130	-0.835509	-0.825295	-1.154187	-1.013233	-1.058175	-1.542321	-3.758769
6.000000	0.341149	-0.731326	-0.935607	-1.125588	-1.054090	-1.313526	-1.158273	-1.742516	-4.059062
6.020000	0.341149	-0.731326	-1.436095	-1.225686	-1.254285	-1.013233	-1.658761	-1.942712	-4.059062
6.040000	0.541344	-0.731326	-0.835509	-0.625100	-0.753797	-1.013233	-1.258371	-1.742516	-3.958964
6.060000	-0.259437	-0.931521	-0.635314	-1.125588	-0.953992	-0.512745	-1.658761	-1.742516	-4.259257
6.080000	0.441247	-0.731326	-1.035704	-1.125588	-0.553601	-0.813038	-0.958078	-1.642419	-3.958964
6.100000	0.040856	-0.230837	-0.535216	-1.025490	-1.354383	-1.013233	-0.857980	-1.442223	-4.059062
6.120000	0.341149	-0.431033	-0.335021	-0.725197	-0.853894	-1.213429	-0.958078	-1.642419	-4.059062
6.140000	-0.059241	-0.631228	-0.935607	-0.925393	-1.454480	-0.612843	-0.757882	-1.242028	-3.058086
6.160000	0.241051	-0.230837	-0.535216	-1.025490	-1.254285	-1.213429	-1.058175	-1.342126	-3.358379
6.180000	0.241051	-0.531130	-0.835509	-0.725197	-0.753797	-0.813038	-1.258371	-1.342126	-3.858867
6.200000	0.241051	-0.631228	-0.635314	-0.424904	-0.253308	-1.313526	-1.058175	-0.941735	-3.858867
6.220000	0.241051	-0.931521	-0.935607	-1.025490	-0.753797	-1.113331	-1.058175	-1.442223	-3.658671
6.240000	-0.059241	-0.831423	-0.735411	-0.825295	-1.054090	-0.712940	-1.058175	-0.941735	-3.958964
6.260000	0.641442	-0.631228	-0.835509	-0.825295	-0.553601	-0.813038	-0.857980	-1.642419	-3.858867
6.280000	0.241051	-0.831423	-0.435118	-0.725197	-0.553601	-0.813038	-0.958078	-1.342126	-3.458476
6.300000	0.140954	-0.731326	-0.435118	-0.725197	-0.653699	-0.712940	-1.558664	-1.342126	-3.258281
6.320000	-0.059241	-0.431033	-0.034728	-0.525002	-0.853894	-0.813038	-0.657785	-0.741540	-3.358379
6.340000	0.441247	-0.531130	-0.835509	-0.725197	-1.154187	-0.913136	-0.857980	-1.342126	-3.058086
6.360000	0.241051	-0.831423	-0.735411	-0.725197	-1.254285	-0.412647	-1.058175	-1.141930	-3.658671
6.380000	0.641442	-0.731326	-0.535216	-0.324807	-0.753797	-0.813038	-0.857980	-1.442223	-3.258281
6.400000	0.140954	-0.531130	-0.435118	-0.424904	-0.653699	-0.612843	-0.557687	-0.741540	-2.857890
6.420000	0.341149	-0.330935	-0.535216	-0.725197	-0.453504	-0.813038	-0.958078	-1.342126	-3.458476
6.440000	-0.359534	-0.631228	-0.635314	-0.825295	-0.953992	-0.012257	-0.557687	-1.242028	-3.158183
6.460000	0.441247	-0.531130	-0.335021	-0.224709	-0.453504	-0.813038	-0.857980	-1.342126	-2.857890
6.480000	-0.159339	-0.431033	-0.935607	-0.625100	-0.753797	-0.312550	-0.757882	-1.242028	-2.757793
6.500000	0.841637	-0.731326	-0.635314	-0.625100	-0.853894	-0.612843	-1.058175	-1.442223	-2.957988
6.520000	-0.359534	-0.030642	-0.635314	-0.525002	-1.154187	-0.312550	-0.757882	-1.242028	-3.158183
6.540000	0.140954	-0.230837	-0.635314	-0.825295	-0.653699	-0.612843	-0.657785	-1.342126	-3.258281
6.560000	-0.359534	-0.230837	-0.335021	-0.525002	-0.653699	-0.112355	-0.457589	-0.541344	-3.058086
6.580000	0.441247	-0.330935	-0.234923	-0.324807	-0.353406	-0.412647	-0.357492	-1.141930	-2.957988
6.600000	0.241051	-0.330935	-0.435118	-0.124611	-0.653699	-0.412647	-0.657785	-0.841637	-3.058086
6.620000	0.040856	-0.731326	-0.435118	-0.625100	-0.453504	-0.712940	-1.158273	-0.941735	-3.158183
6.640000	0.641442	-0.531130	-0.335021	-0.024514	-1.254285	-0.012257	-0.357492	-0.941735	-2.657695
6.660000	0.241051	-0.831423	-0.635314	-0.525002	-0.853894	-0.212452	-0.657785	-0.741540	-2.957988
6.680000	0.040856	-0.431033	-0.835509	-0.625100	-0.853894	-0.712940	-0.757882	-0.941735	-3.058086
6.700000	0.040856	-0.431033	-0.635314	-0.324807	-0.853894	-0.112355	-1.158273	-1.041833	-2.857890
6.720000	0.241051	-0.531130	-0.435118	-0.224709	-0.953992	-0.512745	-0.657785	-1.141930	-2.857890
6.740000	0.241051	-0.631228	-0.435118	-0.224709	-1.154187	-0.312550	-1.058175	-0.641442	-2.757793
6.760000	-0.059241	-0.831423	-0.335021	-0.124611	-1.254285	-0.212452	-0.857980	-0.741540	-2.857890
6.780000	0.040856	-0.631228	-0.335021	0.075584	-0.553601	-0.612843	-0.958078	-0.741540	-2.557597
6.800000	-0.059241	-0.230837	-0.134825	-0.324807	-0.953992	-0.512745	-0.257394	-0.941735	-2.857890
6.820000	0.441247	-0.731326	-0.335021	-0.324807	-0.753797	-0.412647	-0.557687	-0.441247	-2.757793
6.840000	0.741540	-0.431033	-0.234923	0.075584	-0.753797	-0.212452	-0.557687	-0.741540	-2.657695
6.860000	-0.259437	-0.631228	0.265565	-0.024514	-0.753797	-0.412647	-0.457589	-1.041833	-3.158183
6.880000	0.541344	-0.030642	-0.034728	0.175682	-0.653699	-0.913136	-0.257394	-0.941735	-2.657695
6.900000	-0.259437	-0.130740	-0.134825	-0.224709	-0.953992	-0.312550	-0.657785	-0.241051	-2.757793
6.920000	0.241051	-0.330935	-0.835509	-0.224709	-0.753797	-0.612843	-0.457589	-0.441247	-2.757793
6.940000	-0.059241	-0.731326	-0.335021	-0.124611	-0.353406	-0.112355	-0.457589	-0.441247	-2.657695
6.960000	0.741540	-0.230837	-0.335021	-0.124611	-1.154187	-0.412647	-0.357492	-0.741540	-2.557597
6.980000	0.040856	-0.130740	0.265565	-0.124611	-0.753797	-0.112355	-0.757882	-0.341149	-2.657695
7.000000	0.140954	-0.330935	-0.335021	-0.024514	-0.753797	-0.612843	-0.357492	-1.041833	-2.657695
7.020000	-0.359534	-0.230837	-0.234923	-0.124611	-0.253308	-0.412647	-0.757882	-0.741540	-2.157207
7.040000	-0.059241	-0.631228	-0.034728	0.175682	-0.953992	-0.412647	-0.657785	-0.741540	-2.657695
7.060000	-0.359534	-0.130740	-0.134825	0.075584	-0.353406	-0.212452	-0.857980	-0.441247	-2.557597
7.080000	0.140954	-0.130740	-0.435118	-0.124611	-0.853894	-0.412647	-0.757882	-0.941735	-2.357402
7.100000	-0.059241	-0.431033	-0.234923	0.275779	-0.053113	0.087841	-0.157296	-0.841637	-1.957011
7.120000	0.541344	-0.230837	-0.034728	0.075584	-0.753797	-0.813038	-0.757882	-0.841637	-2.657695
7.140000	0.040856	-0.130740	-0.134825	0.275779	-0.753797	-0.712940	-0.557687	-0.741540	-1.656718
7.160000	0.140954	-0.631228	-0.335021	0.275779	-0.253308	-0.913136	-0.457589	-0.841637	-2.557597
7.180000	-0.359534	-0.330935	-0.435118	-0.224709	-0.953992	-0.412647	-0.357492	-0.541344	-2.357402
7.200000	-0.059241	-0.230837	-0.234923	0.275779	-0.453504	-0.412647	-0.257394	-0.741540	-2.357402
7.220000	-0.159339	0.169553	-0.034728	0.275779	-0.553601	-0.913136	-0.857980	-0.841637	-2.157207
7.240000	0.040856	-0.531130	-0.134825	0.075584	-0.753797	-0.712940	-0.657785	-0.641442	-2.257304
7.260000	0.040856	0.069456	-0.435118	-0.024514	-0.453504	-0.712940	-0.057199	-0.040856	-2.157207
7.280000	0.441247	-0.230837	-0.335021	-0.224709	-0.653699	-0.612843	-0.757882	-0.541344	-2.157207
7.300000	0.341149	-0.030642	-0.034728	0.275779	-0.553601	-0.512745	-0.557687	-0.641442	-2.457500
7.320000	0.140954	-0.130740	0.265565	0.275779	-0.753797	-0.312550	-0.557687	-0.541344	-1.856914
7.340000	0.341149	-0.130740	-0.435118	0.175682	-0.653699	-0.312550	-0.857980	-0.441247	-2.257304
7.360000	-0.059241	-0.531130	0.165468	-0.224709	-1.054090	-0.112355	-0.958078	-0.341149	-1.756816
7.380000	0.241051	-0.230837	-0.635314	0.175682	-0.853894	-0.212452	-0.257394	-0.941735	-1.957011
7.400000	0.040856	-0.431033	-0.034728	-0.024514	-0.353406	-0.012257	-0.157296	-0.641442	-2.257304
7.420000	0.040856	-0.431033	0.065370	0.275779	-1.154187	-0.412647	-0.457589	-0.441247	-1.756816
7.440000	-0.059241	-0.531130	-0.134825	-0.224709	-0.953992	-0.112355	-0.657785	-0.241051	-2.057109
7.460000	0.541344	-0.431033	-0.335021	0.275779	-0.453504	-0.512745	-0.057199	-0.241051	-2.357402
7.480000	-0.459632	-0.631228	-0.535216	-0.024514	-0.453504	-0.312550	-0.557687	-0.341149	-2.057109
7.500000	0.441247	-0.130740	-0.535216	0.275779	-0.053113	-0.712940	-0.157296	-0.441247	-2.257304
7.520000	-0.259437	-0.431033	-0.435118	0.776268	-0.353406	-0.112355	-0.757882	-0.241051	-2.057109
7.540000	-0.059241	-0.731326	-0.435118	0.475975	-0.453504	-0.412647	-0.457589	-0.541344	-2.557597
7.560000	0.040856	-0.531130	-0.134825	0.075584	-0.253308	-0.312550	-0.657785	-0.341149	-2.357402
7.580000	0.241051	0.069456	0.065370	0.075584	-0.553601	-0.913136	-0.357492	-0.341149	-1.957011
7.600000	0.040856	-0.431033	0.065370	-0.124611	-0.753797	-0.112355	-0.057199	-0.140954	-1.556621
7.620000	0.441247	0.069456	-0.635314	-0.224709	-0.753797	-0.312550	-0.257394	-0.040856	-1.957011
7.640000	-0.259437	-0.230837	-0.234923	-0.024514	0.147082	-0.112355	-0.457589	-0.140954	-1.756816
7.660000	0.641442	-0.230837	-0.134825	0.075584	-0.653699	-0.012257	0.042899	-0.241051	-2.157207
7.680000	0.040856	0.069456	-0.335021	0.275779	-0.153211	0.187938	0.042899	-0.441247	-1.656718
7.700000	0.341149	-0.230837	-0.435118	-0.124611	-0.553601	-0.312550	0.042899	-0.040856	-1.856914
7.720000	0.441247	-0.431033	-0.535216	0.576072	-0.353406	-0.612843	-0.057199	-0.241051	-2.157207
7.740000	0.040856	-0.531130	0.065370	0.175682	-0.553601	-0.312550	-0.057199	-0.341149	-2.157207
7.760000	0.641442	-0.431033	0.065370	0.075584	-0.553601	-0.412647	-0.057199	-0.241051	-1.957011
7.780000	0.641442	-0.230837	-0.034728	0.175682	-0.453504	-0.112355	-0.157296	-0.140954	-2.057109
7.800000	0.341149	-0.330935	-0.234923	-0.124611	-0.453504	-0.012257	-0.057199	-0.241051	-1.656718
7.820000	0.541344	-0.130740	0.165468	0.275779	-0.453504	-0.112355	0.042899	0.259437	-1.356425
7.840000	0.341149	-0.731326	-0.234923	-0.024514	-0.453504	0.087841	-0.257394	0.059241	-1.856914
7.860000	0.140954	-0.931521	-0.034728	0.175682	-0.353406	0.288036	-0.157296	-0.040856	-1.756816
7.880000	0.140954	-0.531130	-0.134825	0.275779	-0.653699	-0.012257	-0.057199	-0.241051	-1.656718
7.900000	-0.059241	-0.330935	-0.435118	-0.024514	-0.253308	0.087841	-0.357492	0.359534	-1.656718
7.920000	0.841637	0.069456	-0.435118	0.175682	-0.553601	-0.112355	0.142997	-0.241051	-1.656718
7.940000	0.140954	-0.030642	-0.034728	-0.124611	-0.353406	0.087841	-0.157296	-0.040856	-1.957011
7.960000	0.641442	-0.531130	-0.435118	-0.124611	-0.453504	-0.412647	0.142997	-0.040856	-1.456523
7.980000	-0.059241	-0.431033	-0.335021	0.175682	-0.553601	-0.112355	0.042899	0.159339	-1.656718
8.000000	0.541344	-0.130740	-0.635314	0.275779	-1.054090	-0.813038	0.243094	0.459632	-1.356425
8.020000	-0.059241	0.169553	-0.335021	0.375877	-0.253308	-0.012257	-0.257394	0.059241	-1.456523
8.040000	0.541344	0.069456	-0.535216	0.175682	-0.853894	-0.312550	-0.157296	-0.441247	-1.356425
8.060000	0.040856	-0.130740	-0.234923	0.175682	-0.353406	-0.112355	0.142997	-0.040856	-1.656718
8.080000	0.341149	-0.531130	-0.134825	0.075584	-0.553601	-0.412647	-0.357492	-0.140954	-2.057109
8.100000	0.040856	-0.631228	-0.435118	-0.224709	-0.353406	-0.012257	-0.157296	-0.040856	-1.656718
8.120000	0.140954	-0.230837	-0.034728	-0.124611	-0.253308	-0.412647	-0.457589	-0.541344	-1.156230
8.140000	-0.259437	-0.431033	-0.935607	0.275779	-0.353406	-0.012257	-0.257394	-0.341149	-1.556621
8.160000	-0.059241	-1.131716	-0.034728	-0.324807	-0.453504	-0.412647	-0.057199	-0.140954	-1.656718
8.180000	0.441247	-0.330935	0.165468	-0.224709	-0.853894	-0.112355	0.142997	-0.441247	-1.056132
8.200000	0.341149	-0.731326	0.165468	0.576072	-0.753797	-0.212452	-0.057199	-0.241051	-1.056132
8.220000	-0.059241	-0.330935	-0.234923	0.275779	-0.353406	0.087841	-0.257394	-0.341149	-0.956035
8.240000	0.040856	-0.130740	-0.134825	0.275779	-0.453504	0.087841	-0.257394	0.159339	-1.556621
8.260000	-0.059241	-0.230837	-0.234923	0.275779	-0.453504	0.187938	0.142997	0.059241	-1.256328
8.280000	0.040856	-0.631228	0.065370	-0.124611	-0.453504	-0.112355	-0.057199	0.259437	-1.356425
8.300000	0.040856	-0.030642	-0.234923	-0.525002	-0.853894	0.087841	0.243094	-0.040856	-1.456523
8.320000	0.441247	-0.230837	0.065370	-0.224709	0.147082	-0.112355	-0.057199	0.159339	-1.556621
8.340000	0.341149	-0.531130	-0.134825	0.075584	-0.453504	0.087841	0.042899	-0.341149	-1.256328
8.360000	0.541344	-0.531130	0.065370	-0.024514	-0.353406	-0.112355	0.343192	0.259437	-1.256328
8.380000	0.441247	-0.130740	-0.134825	-0.224709	-0.353406	-0.112355	-0.057199	-0.040856	-1.656718
8.400000	0.040856	-0.631228	0.065370	0.075584	-0.053113	0.187938	-0.357492	0.159339	-1.456523
8.420000	0.040856	-0.130740	0.165468	0.375877	-0.453504	-0.212452	-0.257394	-0.040856	-1.056132
8.440000	-0.059241	-0.230837	0.065370	-0.424904	-0.053113	0.187938	-0.157296	0.259437	-1.456523
8.460000	0.241051	0.269651	-0.034728	-0.124611	0.147082	-0.312550	0.042899	-0.040856	-1.356425
8.480000	-0.259437	-0.230837	0.265565	-0.124611	-0.453504	0.187938	0.042899	0.159339	-1.356425
8.500000	0.241051	-0.030642	-0.034728	-0.024514	0.046985	-0.712940	0.142997	-0.140954	-1.256328
8.520000	-0.059241	-0.030642	-0.234923	-0.324807	-0.353406	-0.112355	-0.357492	0.259437	-1.356425
8.540000	0.441247	-0.531130	-0.435118	-0.324807	-0.553601	-0.312550	0.142997	-0.241051	-1.056132
8.560000	-0.059241	-0.230837	0.265565	-0.124611	-0.053113	0.187938	-0.057199	0.159339	-0.855937
8.580000	0.241051	-0.030642	-0.234923	-0.224709	-0.053113	-0.512745	-0.257394	0.059241	-1.156230
8.600000	-0.259437	-0.030642	-0.034728	-0.224709	0.147082	0.488231	-0.057199	-0.140954	-1.356425
8.620000	0.541344	0.069456	-0.535216	0.075584	0.046985	-0.312550	0.142997	0.259437	-1.556621
8.640000	-0.059241	0.069456	0.065370	-0.124611	0.046985	0.288036	-0.057199	0.459632	-1.156230
8.660000	-0.059241	0.069456	-0.435118	-0.224709	-0.153211	-0.212452	-0.357492	-0.040856	-1.456523
8.680000	-0.259437	-0.631228	-0.034728	-0.725197	0.046985	0.087841	0.243094	-0.040856	-1.056132
8.700000	0.341149	-0.230837	-0.234923	-0.625100	-0.253308	-0.012257	-0.157296	-0.541344	-1.156230
8.720000	-0.059241	-0.330935	0.065370	-0.124611	-0.153211	-0.412647	-0.157296	-0.140954	-1.156230
8.740000	0.741540	-0.130740	-0.134825	-0.324807	-0.253308	-0.712940	0.142997	-0.040856	-0.956035
8.760000	0.441247	0.169553	-0.134825	-0.124611	-0.353406	-0.012257	0.343192	-0.441247	-0.956035
8.780000	0.140954	-0.330935	0.165468	0.175682	-0.253308	-0.112355	0.042899	0.059241	-1.256328
8.800000	0.541344	-0.030642	0.165468	0.075584	-0.253308	-0.012257	0.042899	0.159339	-1.256328
8.820000	0.541344	-0.431033	-0.335021	0.075584	-0.253308	-0.012257	0.042899	-0.140954	-1.456523
8.840000	0.140954	-0.230837	0.365663	-0.424904	0.046985	-0.312550	-0.357492	-0.441247	-0.956035
8.860000	-0.259437	-0.431033	0.165468	-0.324807	0.247180	-0.012257	-0.257394	-0.040856	-1.556621
8.880000	-0.259437	-0.230837	-0.335021	-0.124611	0.046985	-0.212452	0.243094	-0.741540	-1.056132
8.900000	-0.259437	-0.731326	-0.335021	-0.024514	-0.153211	-0.112355	-0.557687	0.059241	-0.855937
8.920000	0.341149	-0.030642	-0.234923	-0.525002	0.147082	-0.112355	-0.157296	-0.641442	-1.056132
8.940000	-0.159339	-0.330935	-0.234923	-0.324807	-0.053113	0.187938	-0.457589	-0.040856	-1.056132
8.960000	0.741540	-0.531130	-0.034728	-0.124611	0.147082	-0.412647	0.443290	-0.541344	-1.256328
8.980000	0.140954	-0.030642	-0.034728	-0.424904	0.147082	0.087841	0.443290	-0.040856	-0.855937
9.000000	0.541344	0.169553	-0.435118	-0.224709	0.347278	-0.612843	0.042899	-0.441247	-1.356425
9.020000	-0.159339	-0.030642	-0.335021	-0.224709	0.247180	0.488231	0.142997	-0.040856	-1.056132
9.040000	0.241051	-0.330935	-0.635314	-0.124611	0.147082	-0.212452	0.543387	-0.341149	-1.656718
9.060000	-0.259437	-0.431033	0.065370	-0.324807	-0.153211	0.087841	-0.357492	-0.140954	-1.256328
9.080000	0.341149	-0.330935	0.065370	-0.525002	0.247180	-0.512745	-0.057199	-0.241051	-1.256328
9.100000	0.441247	-0.531130	-0.034728	-0.224709	0.347278	-0.012257	0.343192	-0.341149	-0.455546
9.120000	0.341149	-0.230837	-0.134825	-0.324807	0.347278	-0.212452	0.042899	-0.341149	-1.056132
9.140000	0.040856	-0.531130	0.265565	-0.224709	0.347278	0.187938	-0.457589	-0.241051	-0.555644
9.160000	0.341149	-0.030642	-0.535216	-0.124611	0.247180	0.187938	0.042899	-0.140954	-1.556621
9.180000	0.040856	-0.030642	-0.234923	-0.124611	-0.253308	0.187938	-0.257394	-0.140954	-0.655742
9.200000	0.140954	0.269651	-0.335021	-0.224709	-0.053113	-0.212452	0.243094	-0.241051	-0.855937
9.220000	0.040856	0.269651	0.165468	-0.124611	-0.353406	-0.112355	0.142997	-0.241051	-1.256328
9.240000	0.341149	-0.130740	-0.435118	0.075584	0.147082	-0.412647	-0.557687	-0.140954	-1.056132
9.260000	-0.059241	0.069456	0.365663	-0.024514	-0.053113	0.388134	-0.257394	-0.241051	-0.855937
9.280000	0.441247	-0.431033	-0.234923	-0.024514	-0.053113	0.187938	-0.357492	-0.341149	-0.855937
9.300000	0.541344	-0.030642	0.165468	-0.424904	0.046985	0.388134	-0.357492	-0.541344	-0.755839
9.320000	0.441247	-0.431033	-0.234923	0.075584	0.046985	0.388134	-0.457589	-0.140954	-0.956035
9.340000	0.140954	-0.431033	-0.134825	-0.525002	-0.253308	0.288036	-0.057199	-0.241051	-0.855937
9.360000	0.441247	-0.230837	-0.134825	-0.424904	-0.253308	0.588329	0.142997	0.159339	-0.655742
9.380000	0.040856	-0.631228	0.265565	-0.324807	-0.053113	-0.312550	0.042899	-0.140954	-0.455546
9.400000	0.341149	-0.330935	-0.635314	-0.124611	0.147082	0.288036	-0.157296	0.159339	-1.056132
9.420000	0.341149	-0.030642	-0.034728	-0.024514	0.046985	-0.312550	0.543387	-0.241051	-0.855937
9.440000	-0.159339	-0.230837	0.065370	-0.124611	0.347278	-0.512745	-0.157296	-0.140954	-1.056132
9.460000	0.140954	-0.631228	-0.234923	-0.324807	-0.153211	-0.212452	0.042899	-0.341149	-0.655742
9.480000	0.040856	-0.631228	-0.134825	0.075584	0.147082	0.187938	0.142997	-0.241051	-0.956035
9.500000	-0.059241	-0.531130	-0.134825	0.075584	-0.153211	-0.212452	-0.057199	-0.140954	-0.855937
9.520000	0.241051	-0.531130	-0.234923	-0.224709	0.147082	0.187938	0.042899	0.259437	-0.855937
9.540000	0.541344	-0.130740	-0.735411	-0.324807	0.247180	-0.212452	0.142997	-0.441247	-0.655742
9.560000	-0.159339	-0.431033	-0.435118	-0.324807	-0.253308	0.788524	0.443290	0.059241	-0.956035
9.580000	0.341149	0.169553	-0.335021	-0.424904	0.046985	-0.012257	0.142997	0.059241	-1.056132
9.600000	0.140954	0.269651	-0.034728	-0.224709	0.046985	0.788524	0.443290	0.259437	-0.855937
9.620000	0.441247	-0.130740	-0.034728	-0.024514	0.046985	-0.112355	0.042899	0.159339	-0.956035
9.640000	0.040856	-0.330935	-0.234923	-0.024514	-0.353406	0.488231	-0.057199	-0.140954	-1.156230
9.660000	0.341149	0.069456	0.265565	0.275779	-0.253308	-0.012257	0.142997	-0.241051	-1.056132
9.680000	0.040856	-0.330935	-0.335021	-0.024514	-0.353406	0.187938	-0.257394	0.059241	-1.056132
9.700000	-0.059241	-0.731326	0.065370	-0.224709	0.046985	-0.012257	-0.357492	0.059241	-1.356425
9.720000	-0.059241	-0.030642	-0.034728	0.375877	-0.253308	0.288036	-0.257394	-0.441247	-1.056132
9.740000	0.140954	-0.230837	-0.234923	0.275779	-0.153211	0.087841	-0.157296	-0.040856	-1.156230
9.760000	0.341149	-0.330935	-0.335021	0.275779	-0.153211	0.187938	-0.157296	0.259437	-1.156230
9.780000	0.341149	-0.330935	0.065370	0.175682	-0.053113	-0.012257	-0.457589	0.159339	-1.156230
9.800000	0.241051	-0.330935	-0.435118	-0.424904	0.247180	0.087841	-0.157296	-0.241051	-0.956035
9.820000	-0.059241	-0.230837	-0.335021	-0.124611	-0.253308	0.388134	-0.057199	-0.140954	-1.056132
9.840000	0.341149	-0.531130	-0.535216	-0.124611	0.347278	-0.112355	-0.057199	-0.140954	-1.056132
9.860000	-0.159339	-0.330935	-0.635314	0.075584	-0.253308	-0.112355	-0.457589	0.159339	-1.056132
9.880000	-0.059241	-0.230837	-0.234923	-0.324807	-0.053113	0.187938	-0.357492	-0.341149	-0.755839
9.900000	-0.059241	-0.431033	-0.635314	-0.024514	-0.453504	-0.012257	0.142997	-0.140954	-0.855937
9.920000	0.341149	-0.030642	-0.134825	-0.224709	0.247180	-0.212452	0.042899	0.159339	-0.855937
9.940000	0.241051	-0.230837	0.065370	-0.124611	-0.153211	0.388134	-0.157296	0.159339	-0.956035
9.960000	0.241051	0.169553	-0.234923	-0.124611	-0.153211	0.087841	0.142997	-0.541344	-0.655742
9.980000	-0.159339	-0.230837	0.165468	0.175682	-0.153211	0.288036	-0.057199	0.059241	-1.056132
10.000000	0.341149	0.069456	-0.335021	-0.024514	0.147082	-0.212452	-0.157296	-0.341149	-0.755839
10.020000	0.241051	-0.130740	0.565858	0.275779	0.347278	0.288036	0.042899	0.359534	-0.455546
10.040000	0.441247	0.069456	-0.034728	-0.625100	0.046985	-0.112355	-0.357492	0.059241	-0.755839
10.060000	0.140954	-0.230837	-0.134825	-0.324807	0.147082	0.288036	-0.457589	0.359534	-0.455546
10.080000	-0.059241	-0.030642	-0.034728	-0.124611	-0.353406	0.187938	-0.257394	0.059241	-0.956035
10.100000	-0.159339	0.069456	-0.234923	-0.124611	0.147082	-0.112355	-0.157296	-0.140954	-1.156230
10.120000	0.140954	0.169553	0.065370	0.175682	-0.353406	-0.012257	-0.457589	-0.140954	-0.855937
10.140000	-0.259437	-0.631228	-0.134825	0.175682	-0.253308	0.488231	-0.157296	0.159339	-1.156230
10.160000	0.441247	-0.030642	-0.134825	0.175682	-0.553601	-0.012257	0.142997	-0.140954	-1.256328
10.180000	-0.059241	0.069456	0.265565	0.075584	-0.053113	0.187938	-0.157296	0.459632	-0.655742
10.200000	0.541344	0.069456	-0.134825	0.475975	-0.053113	0.187938	-0.157296	-0.140954	-0.956035
10.220000	0.541344	0.269651	-0.234923	-0.124611	-0.553601	0.488231	0.042899	0.059241	-0.956035
10.240000	0.741540	0.469846	-0.535216	-0.124611	-0.153211	-0.312550	0.243094	0.159339	-1.256328
10.260000	0.140954	0.169553	0.165468	0.075584	0.147082	0.688427	-0.157296	0.359534	-1.156230
10.280000	0.241051	0.169553	-0.034728	0.475975	0.547473	0.388134	0.243094	-0.140954	-1.356425
10.300000	0.140954	-0.230837	-0.435118	0.175682	0.247180	-0.012257	-0.157296	-0.040856	-1.356425
10.320000	0.341149	-0.330935	-0.134825	0.075584	0.147082	-0.012257	0.142997	-0.040856	-0.956035
10.340000	0.741540	-0.130740	0.165468	0.275779	-0.453504	-0.012257	0.543387	-0.040856	-0.555644
10.360000	0.341149	-0.030642	-0.335021	0.075584	-0.153211	-0.212452	0.343192	0.159339	-1.156230
10.380000	0.241051	-0.330935	-0.034728	-0.124611	-0.253308	0.288036	0.243094	0.059241	-0.355449
10.400000	0.241051	-0.130740	0.065370	0.175682	-0.153211	-0.012257	-0.157296	-0.241051	-0.855937
10.420000	0.641442	-0.030642	0.565858	0.075584	-0.453504	-0.112355	0.142997	-0.241051	-0.755839
10.440000	-0.259437	-0.230837	-0.234923	0.375877	-0.453504	0.087841	0.142997	0.059241	-0.755839
10.460000	0.241051	0.369748	-0.034728	0.175682	-0.153211	-0.312550	-0.057199	0.059241	-0.255351
10.480000	0.040856	-0.230837	-0.234923	0.375877	-0.353406	0.288036	-0.257394	0.259437	-0.655742
10.500000	0.040856	-0.030642	-0.034728	0.275779	-0.553601	-0.112355	0.443290	0.159339	-0.655742
10.520000	-0.159339	0.069456	0.165468	-0.124611	-0.253308	0.187938	-0.057199	0.159339	-0.855937
10.540000	0.341149	-0.030642	0.165468	0.075584	-0.453504	-0.412647	0.943778	0.059241	-0.455546
10.560000	-0.159339	0.069456	0.065370	0.275779	-0.153211	0.788524	0.343192	0.359534	-0.956035
10.580000	0.441247	0.169553	-0.335021	0.776268	0.046985	-0.412647	0.142997	0.059241	-1.056132
10.600000	-0.059241	-0.531130	0.065370	0.175682	0.046985	0.187938	-0.157296	0.459632	-0.655742
10.620000	0.541344	0.269651	-0.335021	0.275779	-0.353406	-0.312550	-0.057199	0.359534	-0.455546
10.640000	-0.559730	-0.030642	0.165468	-0.024514	-0.653699	0.187938	0.343192	0.359534	-0.855937
10.660000	0.441247	0.269651	-0.335021	0.175682	-0.553601	0.187938	0.142997	0.059241	-1.056132
10.680000	0.140954	-0.230837	0.065370	-0.024514	-0.353406	0.588329	-0.557687	0.359534	-1.056132
10.700000	0.241051	-0.030642	-0.335021	0.075584	-0.153211	0.488231	-0.157296	-0.040856	-0.755839
10.720000	0.140954	0.069456	-0.134825	0.175682	-0.153211	0.187938	-0.057199	0.059241	-0.855937
10.740000	-0.259437	-0.130740	-0.234923	0.275779	-0.353406	-0.312550	0.142997	-0.140954	-0.855937
10.760000	-0.059241	-0.030642	0.265565	0.375877	-0.253308	0.488231	-0.357492	-0.241051	-0.956035
10.780000	0.040856	-0.130740	-0.134825	0.275779	0.147082	-0.212452	-0.157296	0.159339	-0.555644
10.800000	0.241051	-0.631228	0.265565	0.475975	0.147082	0.388134	0.042899	0.059241	-0.655742
10.820000	0.441247	0.169553	0.165468	0.275779	-0.553601	0.588329	0.243094	0.059241	-1.156230
10.840000	0.341149	0.269651	0.065370	0.275779	-0.353406	0.187938	0.042899	0.059241	-0.956035
10.860000	0.441247	-0.130740	0.165468	0.375877	-0.153211	0.288036	-0.157296	0.359534	-1.256328
10.880000	0.441247	0.069456	-0.034728	0.175682	0.147082	-0.012257	-0.057199	0.159339	-1.056132
10.900000	0.341149	0.169553	0.165468	0.375877	-0.153211	0.688427	0.243094	-0.441247	-1.056132
10.920000	-0.559730	-0.130740	0.365663	0.175682	-0.253308	0.288036	0.343192	-0.140954	-0.655742
10.940000	-0.059241	-0.330935	0.065370	0.275779	0.046985	0.187938	0.443290	-0.140954	-0.855937
10.960000	0.140954	-0.431033	0.265565	0.375877	-0.253308	0.187938	0.142997	0.159339	-0.555644
10.980000	-0.259437	-0.631228	0.065370	0.175682	0.046985	0.187938	-0.057199	0.059241	-0.755839
