# Supplementary material for: Bayesian inference for biophysical neuron models enables stimulus optimization for retinal neuroprosthetics
Source: eLife. 2020 Oct 27;9:e54997. doi: 10.7554/eLife.54997 (PMC7673784; doi:10.7554/eLife.54997)
Supplement: Figure 9—source data 1. [file elife-54997-fig9-data1.zip › Stimulation_currents_1x1.csv]

Time/ms	I1/uA	I2/uA	I3/uA	I4/uA	I5/uA	I6/uA	I7/uA	I8/uA	I9/uA
0.000000	-0.044819	0.055759	0.019611	0.027276	-0.055074	0.011991	-0.021511	-0.015770	-0.067568
0.020000	-0.073848	0.046226	0.005311	0.026323	-0.012032	0.042021	-0.012502	0.006251	-0.058989
0.040000	-0.017793	0.030020	-0.003268	-0.023249	-0.033053	-0.007027	-0.014504	-0.046801	-0.040876
0.060000	-0.008784	0.009047	0.057743	0.011070	-0.030050	0.011991	-0.022512	-0.043798	-0.053269
0.080000	-0.069844	0.022393	0.041537	-0.007996	-0.041060	0.037016	-0.022512	-0.020775	-0.001790
0.100000	-0.025801	0.032880	0.044397	-0.022296	-0.022042	0.013993	-0.009499	-0.038793	0.011556
0.120000	-0.007783	-0.011926	0.020564	0.018697	-0.035055	0.031010	-0.020510	-0.044799	-0.026576
0.140000	-0.059834	-0.002393	0.019611	0.015837	-0.044063	0.032011	0.028538	-0.012768	-0.018949
0.160000	-0.010786	0.003327	0.015798	-0.022296	-0.043062	0.002983	-0.000490	-0.042797	-0.009416
0.180000	0.018242	0.007140	0.041537	0.017743	-0.066085	0.005985	-0.012502	-0.027782	-0.035156
0.200000	-0.007783	-0.011926	0.023424	0.031090	-0.051070	0.033012	-0.001491	0.014259	-0.037062
0.220000	0.018242	0.008093	0.009125	-0.019436	-0.065084	-0.000020	-0.011501	-0.031786	0.013463
0.240000	0.028252	-0.007160	0.032957	0.006304	-0.069088	0.001982	-0.020510	-0.070824	-0.029436
0.260000	-0.014790	-0.013833	0.008171	0.017743	-0.042061	0.045024	-0.027517	-0.010766	-0.013230
0.280000	0.018242	0.015720	-0.014708	0.022510	-0.049068	0.003983	-0.033523	-0.035790	0.014416
0.300000	0.037261	-0.021459	0.020564	0.032996	-0.077096	-0.013033	-0.026516	-0.056811	-0.031343
0.320000	0.010234	-0.018599	-0.013755	0.051109	-0.036056	-0.000020	-0.019509	0.011256	-0.031343
0.340000	0.027251	0.013813	-0.005175	0.012977	-0.009029	-0.011031	0.005516	0.026271	0.016323
0.360000	0.051275	-0.011926	0.001498	0.022510	-0.027047	-0.019039	-0.035524	-0.037792	-0.029436
0.380000	0.003228	-0.012879	-0.001362	0.012977	-0.031051	-0.005025	-0.010500	0.021266	-0.034202
0.400000	0.028252	0.028113	-0.007082	0.012023	0.044023	-0.040059	-0.003493	0.007252	0.001070
0.420000	0.027251	0.010000	0.006265	-0.001323	-0.005025	-0.045064	0.003514	-0.051806	-0.025623
0.440000	-0.019795	-0.029086	0.025331	0.033950	0.008988	-0.032052	0.007518	-0.018773	-0.029436
0.460000	-0.014790	-0.010019	-0.026148	-0.022296	0.006986	-0.014034	0.002513	0.029273	-0.008463
0.480000	-0.001777	-0.021459	-0.047121	-0.017529	-0.035055	-0.053072	-0.047536	-0.033788	-0.038969
0.500000	-0.067842	-0.041479	-0.030915	0.027276	-0.010030	-0.024044	-0.019509	-0.017772	-0.052315
0.520000	-0.034809	-0.013833	-0.047121	-0.037549	0.030009	-0.034054	-0.042531	0.013258	-0.014183
0.540000	0.020244	0.005233	-0.059514	-0.065195	0.044023	-0.038058	-0.039528	-0.021776	-0.001790
0.560000	-0.032808	-0.023366	-0.034728	0.005350	0.019999	-0.008028	-0.000490	-0.006762	-0.039922
0.580000	-0.017793	-0.016693	-0.021381	-0.031829	0.045024	0.006986	-0.009499	0.010255	-0.016090
0.600000	0.024248	-0.014786	-0.054747	-0.048989	-0.017037	-0.021041	-0.021511	-0.017772	-0.019903
0.620000	-0.046821	-0.048152	-0.039494	0.010117	0.006986	-0.030050	-0.003493	-0.041796	-0.047549
0.640000	-0.021797	-0.026226	-0.014708	-0.018483	0.054032	0.001982	0.019529	-0.003759	0.003930
0.660000	0.015239	-0.014786	-0.047121	-0.042315	-0.000020	-0.017037	-0.031521	0.007252	0.010603
0.680000	-0.018794	-0.040525	-0.003268	0.003444	-0.010030	0.017997	-0.013503	0.004249	-0.015136
0.700000	-0.016792	-0.009066	0.020564	-0.012763	0.025004	-0.008028	0.015525	0.018263	0.049689
0.720000	0.030254	0.002374	0.002451	-0.028969	0.025004	-0.031051	-0.008498	0.039283	0.051596
0.740000	-0.008784	-0.049105	0.026284	0.007257	0.026005	0.006986	-0.012502	0.010255	0.021090
0.760000	-0.037812	-0.038619	-0.006128	-0.025156	0.026005	-0.005025	0.009519	0.008253	0.031576
0.780000	0.044268	-0.001440	0.020564	-0.050895	0.050028	-0.014034	-0.002492	0.014259	0.047782
0.800000	0.024248	0.001420	0.009125	0.008210	0.035014	0.042021	0.049559	0.049293	0.042062
0.820000	0.012236	0.011907	-0.001362	0.015837	0.061039	0.053031	0.084593	0.066310	0.056362
0.840000	0.081304	0.039553	0.012938	-0.013716	0.069047	0.042021	0.064573	0.045289	0.072568
0.860000	0.072295	0.016673	0.011984	0.016790	0.047025	0.022001	0.035545	0.058302	0.071615
0.880000	0.012236	0.013813	-0.000409	0.019650	0.067045	0.040019	0.066575	0.062306	0.051596
0.900000	0.045269	0.014767	0.000545	-0.021342	0.057035	-0.000020	0.054563	0.039283	0.085915
0.920000	0.033257	0.036693	0.002451	0.012023	0.064042	-0.006026	0.061570	0.056300	0.041109
0.940000	-0.010786	0.021440	-0.016615	0.027276	0.052030	0.006986	0.039549	0.085328	0.049689
0.960000	0.010234	0.064339	-0.004222	0.007257	0.051029	-0.037057	0.030540	0.048292	0.084008
0.980000	-0.056831	-0.182569	-0.301655	-0.377881	-0.463473	-0.508517	-0.513991	-0.488231	-0.625255
1.000000	-0.176948	-0.665897	-0.691559	-0.667687	-0.722726	-0.788790	-0.779250	-0.847582	-1.104771
1.020000	-0.138911	-0.459029	-0.479924	-0.538990	-0.577584	-0.711715	-0.713186	-0.864599	-1.203915
1.040000	-0.131904	-0.307453	-0.325488	-0.414107	-0.507516	-0.683687	-0.705178	-0.926659	-1.406970
1.060000	-0.180952	-0.253114	-0.264476	-0.362628	-0.491500	-0.611617	-0.708181	-0.950683	-1.554734
1.080000	-0.133906	-0.200682	-0.294028	-0.386461	-0.451461	-0.648653	-0.739211	-0.993725	-1.582380
1.100000	-0.130903	-0.187335	-0.221577	-0.370254	-0.482491	-0.669674	-0.736208	-1.046776	-1.629092
1.120000	-0.189961	-0.180662	-0.237783	-0.355001	-0.483492	-0.626632	-0.725197	-0.988720	-1.654831
1.140000	-0.158931	-0.176849	-0.258756	-0.378834	-0.491500	-0.661666	-0.731203	-1.020751	-1.685337
1.160000	-0.087861	-0.171129	-0.246363	-0.370254	-0.501510	-0.679684	-0.783254	-1.101830	-1.773042
1.180000	-0.144917	-0.182569	-0.253036	-0.339748	-0.463473	-0.634640	-0.770241	-1.068798	-1.900785
1.200000	-0.124897	-0.171129	-0.268289	-0.372161	-0.401412	-0.640645	-0.791262	-1.069799	-2.039969
1.220000	-0.093867	-0.151110	-0.273056	-0.384554	-0.415426	-0.655660	-0.814284	-1.147875	-2.329775
1.240000	-0.119892	-0.152063	-0.245409	-0.356908	-0.424434	-0.618624	-0.818288	-1.104833	-2.651041
1.260000	-0.141914	-0.159689	-0.286402	-0.378834	-0.400411	-0.639644	-0.810280	-1.101830	-2.986607
1.280000	-0.111885	-0.160643	-0.271149	-0.384554	-0.426436	-0.654659	-0.811281	-1.211937	-3.362211
1.300000	-0.136909	-0.158736	-0.231110	-0.358815	-0.420431	-0.634640	-0.832302	-1.249975	-3.754022
1.320000	-0.128901	-0.134903	-0.294028	-0.377881	-0.411422	-0.648653	-0.808278	-1.271996	-4.091494
1.340000	-0.083857	-0.129183	-0.282589	-0.380741	-0.431441	-0.665670	-0.873342	-1.419140	-4.445173
1.360000	-0.148921	-0.152063	-0.273056	-0.352141	-0.445455	-0.628634	-0.879348	-1.516234	-4.813151
1.380000	-0.134907	-0.132043	-0.283542	-0.375974	-0.434444	-0.642647	-0.874343	-1.547265	-5.066731
1.400000	-0.113887	-0.111070	-0.277822	-0.383601	-0.467476	-0.662667	-0.903371	-1.710424	-5.312686
1.420000	-0.149922	-0.133950	-0.272102	-0.362628	-0.486495	-0.674679	-0.936403	-1.852562	-5.599632
1.440000	-0.154927	-0.120604	-0.275915	-0.384554	-0.463473	-0.677682	-0.971438	-1.932641	-5.769322
1.460000	-0.111885	-0.100584	-0.298795	-0.392180	-0.492501	-0.708712	-1.046511	-2.073778	-5.951404
1.480000	-0.122895	-0.128230	-0.274962	-0.354048	-0.517525	-0.700704	-1.057522	-2.223925	-6.150646
1.500000	-0.128901	-0.134903	-0.274962	-0.371208	-0.504513	-0.730733	-1.106569	-2.319018	-6.272670
1.520000	-0.091865	-0.123464	-0.309281	-0.405527	-0.498507	-0.775777	-1.171633	-2.472167	-6.361328
1.540000	-0.113887	-0.153016	-0.272102	-0.384554	-0.502511	-0.750753	-1.207668	-2.640331	-6.481445
1.560000	-0.161933	-0.166362	-0.246363	-0.383601	-0.513521	-0.765767	-1.245705	-2.723412	-6.542457
1.580000	-0.107881	-0.149203	-0.276869	-0.425546	-0.504513	-0.802804	-1.325783	-2.827514	-6.605375
1.600000	-0.140913	-0.167316	-0.254943	-0.402667	-0.507516	-0.820821	-1.378835	-2.925609	-6.711193
1.620000	-0.199971	-0.156829	-0.265429	-0.392180	-0.510518	-0.830831	-1.486940	-3.007689	-6.765532
1.640000	-0.112886	-0.131090	-0.286402	-0.400760	-0.504513	-0.923922	-1.551003	-3.125805	-6.819870
1.660000	-0.170942	-0.128230	-0.280682	-0.367394	-0.498507	-0.936934	-1.594045	-3.204882	-6.881835
1.680000	-0.215986	-0.149203	-0.279729	-0.361675	-0.513521	-0.970968	-1.636086	-3.253930	-6.920921
1.700000	-0.151924	-0.154923	-0.327394	-0.390274	-0.530538	-1.040035	-1.699148	-3.322997	-6.878022
1.720000	-0.185957	-0.139670	-0.309281	-0.346422	-0.516524	-1.095089	-1.747194	-3.407079	-6.943801
1.740000	-0.221992	-0.143483	-0.307375	-0.314009	-0.545553	-1.115108	-1.810256	-3.431103	-6.949521
1.760000	-0.175947	-0.145390	-0.286402	-0.325449	-0.552559	-1.212203	-1.892336	-3.485155	-6.965727
1.780000	-0.145918	-0.127277	-0.283542	-0.312102	-0.598604	-1.256246	-1.940383	-3.554223	-7.001953
1.800000	-0.170942	-0.147296	-0.278775	-0.264437	-0.624630	-1.273263	-1.983425	-3.574242	-7.006719
1.820000	-0.154927	-0.139670	-0.294028	-0.333075	-0.651656	-1.356344	-2.052492	-3.640307	-7.010532
1.840000	-0.129902	-0.155876	-0.296888	-0.315916	-0.708712	-1.404391	-2.116555	-3.684350	-7.045805
1.860000	-0.174946	-0.138716	-0.306421	-0.280643	-0.721725	-1.393380	-2.143581	-3.677343	-7.069638
1.880000	-0.167939	-0.135857	-0.313095	-0.326402	-0.747750	-1.466451	-2.215651	-3.725390	-7.038178
1.900000	-0.142915	-0.117744	-0.297842	-0.359768	-0.789791	-1.504488	-2.278713	-3.775438	-7.083937
1.920000	-0.194966	-0.129183	-0.290215	-0.334029	-0.801803	-1.505489	-2.286721	-3.769433	-7.086797
1.940000	-0.167939	-0.111070	-0.300702	-0.377881	-0.817818	-1.554537	-2.307741	-3.781444	-7.071544
1.960000	-0.130903	-0.138716	-0.306421	-0.378834	-0.861861	-1.585567	-2.338772	-3.832494	-7.087751
1.980000	-0.185957	-0.166362	-0.308328	-0.375974	-0.891891	-1.591573	-2.348781	-3.822484	-7.096330
2.000000	-0.182954	-0.128230	-0.307375	-0.389321	-0.861861	-1.636617	-2.364797	-3.843505	-7.079171
2.020000	-0.117891	-0.124417	-0.300702	-0.410293	-0.902901	-1.692672	-2.431862	-3.907567	-7.091564
2.040000	-0.179951	-0.132043	-0.315001	-0.397900	-0.920919	-1.678658	-2.422854	-3.878539	-7.101097
2.060000	-0.176948	-0.119650	-0.318814	-0.420780	-0.900899	-1.711690	-2.425856	-3.880541	-7.068684
2.080000	-0.112886	-0.128230	-0.292122	-0.431266	-0.938936	-1.769747	-2.475905	-3.939599	-7.066778
2.100000	-0.151924	-0.141576	-0.290215	-0.409340	-0.934933	-1.745724	-2.491921	-3.910570	-7.092517
2.120000	-0.141914	-0.136810	-0.323581	-0.442706	-0.963961	-1.765743	-2.464895	-3.876537	-7.082984
2.140000	-0.076850	-0.158736	-0.318814	-0.449379	-0.977975	-1.851827	-2.516945	-3.961620	-7.041038
2.160000	-0.109883	-0.178756	-0.305468	-0.448426	-1.017013	-1.829806	-2.503933	-3.965624	-7.050572
2.180000	-0.107881	-0.138716	-0.335974	-0.479885	-1.022017	-1.871847	-2.507937	-3.916576	-7.004813
2.200000	-0.047822	-0.145390	-0.340741	-0.502765	-1.034029	-1.927901	-2.530959	-3.974633	-6.980980
2.220000	-0.048823	-0.165409	-0.333114	-0.482745	-1.121114	-1.910885	-2.552981	-3.988646	-7.010532
2.240000	-0.059834	-0.156829	-0.337881	-0.533271	-1.096090	-1.919893	-2.533962	-3.930590	-6.987653
2.260000	-0.009785	-0.130137	-0.349320	-0.545664	-1.131124	-1.963936	-2.573000	-3.972631	-6.949521
2.280000	-0.046821	-0.143483	-0.313095	-0.520877	-1.194185	-1.956930	-2.587014	-4.011669	-6.997186
2.300000	-0.070845	-0.166362	-0.335974	-0.525644	-1.201192	-1.961934	-2.598024	-3.965624	-6.975260
2.320000	-0.040815	-0.138716	-0.354087	-0.559010	-1.209200	-1.999972	-2.606032	-3.988646	-6.968587
2.340000	-0.062837	-0.168269	-0.332161	-0.520877	-1.263253	-2.006978	-2.647072	-4.014672	-7.011486
2.360000	-0.085859	-0.164456	-0.355994	-0.549477	-1.257247	-2.002975	-2.656081	-3.981640	-7.019112
2.380000	-0.063838	-0.134903	-0.379826	-0.559010	-1.287276	-2.043014	-2.630056	-3.976635	-6.941894
2.400000	-0.098872	-0.150156	-0.371247	-0.556150	-1.290279	-2.043014	-2.650075	-4.023681	-6.973353
2.420000	-0.107881	-0.156829	-0.362667	-0.583796	-1.295284	-2.023995	-2.615041	-4.001659	-6.957147
2.440000	-0.059834	-0.119650	-0.407472	-0.620975	-1.294283	-2.055025	-2.638064	-3.972631	-6.940941
2.460000	-0.066841	-0.100584	-0.386500	-0.603816	-1.344332	-2.051021	-2.646071	-4.016674	-6.954287
2.480000	-0.090864	-0.125370	-0.373153	-0.587609	-1.327315	-2.024996	-2.628054	-4.001659	-6.915201
2.500000	-0.031807	-0.106304	-0.411286	-0.640995	-1.375362	-2.054024	-2.627053	-3.971630	-6.915201
2.520000	-0.022798	-0.087238	-0.404612	-0.637181	-1.396383	-2.064034	-2.638064	-4.007665	-6.938081
2.540000	-0.061836	-0.126323	-0.409379	-0.626695	-1.390377	-2.044015	-2.646071	-3.992650	-6.939034
2.560000	-0.036811	-0.099631	-0.456091	-0.669594	-1.404391	-2.075045	-2.661086	-3.961620	-6.892322
2.580000	-0.030806	-0.121557	-0.424632	-0.640995	-1.449434	-2.103072	-2.686110	-3.986645	-6.905668
2.600000	-0.070845	-0.140623	-0.438932	-0.623835	-1.452437	-2.080050	-2.654079	-3.967626	-6.903762
2.620000	-0.033808	-0.122510	-0.438932	-0.676267	-1.433419	-2.109078	-2.680105	-3.945604	-6.889462
2.640000	0.014238	-0.121557	-0.451325	-0.681034	-1.473458	-2.110079	-2.689113	-3.954613	-6.896135
2.660000	-0.060835	-0.116790	-0.444651	-0.647668	-1.472457	-2.081051	-2.657082	-3.959618	-6.913295
2.680000	-0.002778	-0.112024	-0.450371	-0.688660	-1.470455	-2.139107	-2.681106	-3.973632	-6.899948
2.700000	0.031255	-0.100584	-0.490410	-0.705820	-1.483468	-2.147115	-2.710134	-3.972631	-6.898042
2.720000	-0.049824	-0.097724	-0.485644	-0.694380	-1.510494	-2.107076	-2.672097	-3.935595	-6.879929
2.740000	-0.019795	-0.074845	-0.506617	-0.751579	-1.498482	-2.141109	-2.699123	-3.941601	-6.877069
2.760000	0.011235	-0.081518	-0.506617	-0.746812	-1.515499	-2.141109	-2.702126	-3.975634	-6.866582
2.780000	-0.052827	-0.109164	-0.505663	-0.713446	-1.500484	-2.106075	-2.687111	-3.957616	-6.885649
2.800000	-0.030806	-0.093911	-0.511383	-0.742999	-1.483468	-2.111080	-2.666091	-3.930590	-6.862769
2.820000	0.022246	-0.114884	-0.496130	-0.739186	-1.508492	-2.134102	-2.711135	-3.957616	-6.849423
2.840000	-0.029805	-0.134903	-0.494224	-0.739186	-1.506490	-2.107076	-2.701125	-3.939599	-6.864676
2.860000	-0.015791	-0.107257	-0.509477	-0.732513	-1.481466	-2.114083	-2.685109	-3.950609	-6.820824
2.880000	0.039263	-0.108211	-0.498037	-0.747765	-1.494478	-2.138106	-2.712136	-3.994652	-6.829403
2.900000	-0.015791	-0.127277	-0.509477	-0.726793	-1.504488	-2.124093	-2.727150	-3.956615	-6.835123
2.920000	-0.048823	-0.096771	-0.539983	-0.716306	-1.482467	-2.121090	-2.689113	-3.939599	-6.783644
2.940000	0.014238	-0.102491	-0.546656	-0.749672	-1.510494	-2.161129	-2.709133	-3.991649	-6.788411
2.960000	0.006231	0.119631	-0.205370	-0.218678	-0.840841	-1.438424	-1.845290	-2.658349	-4.732119
2.980000	-0.625386	0.282647	0.739361	2.186526	3.077983	3.671562	4.167576	5.108229	6.314849
3.000000	-0.731489	0.091031	1.107339	3.062619	4.191068	5.092948	5.830198	7.175245	8.828730
3.020000	-1.318061	-0.029086	1.036794	2.763279	3.505399	4.202079	4.783177	5.915016	7.203335
3.040000	-5.493135	-0.013833	0.850898	2.306643	2.749662	3.248149	3.743162	4.770899	6.072708
3.060000	-3.094795	0.030973	0.726968	1.944385	2.238163	2.623539	3.054490	4.089234	5.706636
3.080000	-1.049800	0.041459	0.673582	1.740376	1.909843	2.276200	2.714158	3.821974	5.733329
3.100000	-0.240010	0.091031	0.621150	1.582127	1.730668	2.075004	2.602049	3.797950	5.883952
3.120000	0.085308	0.125351	0.578251	1.476309	1.628568	1.943876	2.478929	3.754908	6.063175
3.140000	0.170391	0.106284	0.600177	1.442943	1.576518	1.903837	2.475926	3.764918	6.161366
3.160000	0.177398	0.143464	0.543932	1.404811	1.541483	1.880815	2.468919	3.846998	6.259557
3.180000	0.206426	0.212102	0.521053	1.355239	1.502445	1.854789	2.441893	3.866017	6.352028
3.200000	0.209429	0.230215	0.530586	1.318059	1.469413	1.864799	2.425877	3.853004	6.374907
3.220000	0.177398	0.238795	0.540119	1.265627	1.479423	1.888822	2.484935	3.925074	6.433059
3.240000	0.217437	0.279787	0.538212	1.241795	1.479423	1.855790	2.472923	3.936085	6.507418
3.260000	0.217437	0.272161	0.538212	1.260861	1.432377	1.854789	2.467918	3.904054	6.510278
3.280000	0.175396	0.255954	0.561092	1.258001	1.443388	1.882816	2.484935	3.996144	6.549363
3.300000	0.211431	0.275020	0.506753	1.219868	1.464408	1.879814	2.478929	4.009156	6.565570
3.320000	0.200420	0.327453	0.525819	1.255141	1.430375	1.890824	2.500950	4.004151	6.555083
3.340000	0.138359	0.294087	0.557278	1.274207	1.478422	1.929862	2.527977	4.058204	6.559850
3.360000	0.180400	0.323639	0.541072	1.218915	1.490434	1.909843	2.516966	4.110255	6.612282
3.380000	0.195415	0.345566	0.561092	1.238935	1.470414	1.926859	2.505955	4.081227	6.601795
3.400000	0.141362	0.324593	0.588738	1.237981	1.490434	1.970902	2.556004	4.107252	6.617048
3.420000	0.188408	0.370352	0.574438	1.204615	1.519462	1.927860	2.563011	4.130274	6.647554
3.440000	0.222442	0.363678	0.554418	1.227495	1.467411	1.935868	2.561009	4.122267	6.651368
3.460000	0.169390	0.352239	0.570625	1.250374	1.505448	1.981913	2.579026	4.173316	6.628488
3.480000	0.187407	0.351285	0.567765	1.186503	1.503446	1.984916	2.596043	4.199342	6.681874
3.500000	0.191411	0.375118	0.544885	1.211289	1.450395	1.967899	2.544993	4.174317	6.706660
3.520000	0.113335	0.377978	0.571578	1.251328	1.472416	2.004936	2.593040	4.190333	6.694267
3.540000	0.131353	0.357959	0.583971	1.204615	1.461405	1.977909	2.595042	4.193336	6.751465
3.560000	0.190410	0.375118	0.581111	1.205569	1.440385	1.934867	2.598045	4.198341	6.733352
3.580000	0.124346	0.368445	0.586831	1.246561	1.437382	1.963896	2.609056	4.224366	6.759092
3.600000	0.134356	0.390371	0.558232	1.209382	1.466410	1.988920	2.631077	4.229371	6.795318
3.620000	0.161382	0.407531	0.549652	1.199849	1.431376	1.982914	2.592039	4.201344	6.845843
3.640000	0.113335	0.391324	0.583018	1.239888	1.424369	2.004936	2.605052	4.226368	6.817244
3.660000	0.110332	0.400858	0.585878	1.255141	1.437382	2.017948	2.638084	4.214356	6.857283
3.680000	0.146367	0.379885	0.573485	1.231308	1.486430	1.958891	2.612059	4.223365	6.883976
3.700000	0.111333	0.404671	0.560138	1.278974	1.429374	1.998930	2.649095	4.250392	6.884929
3.720000	0.067290	0.427550	0.575391	1.310433	1.469413	2.018949	2.641087	4.277418	6.938314
3.740000	0.114336	0.430410	0.590644	1.326639	1.475419	1.993925	2.637083	4.269410	6.990746
3.760000	0.123345	0.400858	0.611617	1.367632	1.469413	2.026957	2.642088	4.303443	6.988840
3.780000	0.068291	0.417064	0.604944	1.402904	1.519462	2.039970	2.645091	4.314454	7.035552
3.800000	0.107329	0.429457	0.603037	1.376211	1.526469	2.015946	2.654100	4.271412	7.072731
3.820000	0.088311	0.410391	0.635450	1.398138	1.510453	2.020951	2.647093	4.276417	7.053665
3.840000	0.077300	0.411344	0.604944	1.425784	1.511454	2.036967	2.627073	4.339479	7.072731
3.860000	0.106328	0.431364	0.584924	1.399091	1.544486	1.998930	2.635081	4.296437	7.105144
3.880000	0.088311	0.414204	0.586831	1.400044	1.522465	2.007939	2.660105	4.287428	7.100377
3.900000	0.036260	0.424690	0.584924	1.406717	1.530473	2.031962	2.673118	4.364503	7.158529
3.920000	0.074297	0.447570	0.576345	1.348565	1.540483	2.021952	2.669114	4.331471	7.196662
3.940000	0.058281	0.407531	0.615430	1.384791	1.527470	2.026957	2.676121	4.327467	7.169016
3.960000	0.031255	0.415157	0.639263	1.327593	1.502445	2.031962	2.705149	4.401539	7.170922
3.980000	0.076299	0.456150	0.630683	1.298040	1.499442	2.009941	2.689134	4.385523	7.217634
4.000000	0.079302	0.398951	0.677396	1.350472	1.502445	2.020951	2.737181	4.405543	7.171875
4.020000	0.064287	0.415157	0.659283	1.344752	1.494438	2.022953	2.745188	4.457594	7.190942
4.040000	0.120342	0.467589	0.638310	1.307573	1.490434	1.992924	2.722166	4.457594	7.211915
4.060000	0.099321	0.420877	0.661189	1.319966	1.504447	2.006938	2.733177	4.422560	7.163296
4.080000	0.077300	0.397998	0.685975	1.319013	1.493437	2.055985	2.815257	4.486622	7.167109
4.100000	0.112334	0.460916	0.666909	1.316153	1.515458	2.036967	2.775218	4.521656	7.211915
4.120000	0.132354	0.441850	0.690742	1.332359	1.478422	2.027958	2.791233	4.513648	7.210008
4.140000	0.115337	0.426597	0.688835	1.349519	1.507450	2.064994	2.823265	4.563697	7.248140
4.160000	0.149370	0.476169	0.650703	1.341892	1.489433	2.033964	2.808250	4.634767	7.253860
4.180000	0.146367	0.495235	0.647843	1.391464	1.476420	2.054984	2.803245	4.606739	7.236701
4.200000	0.074297	0.466636	0.678349	1.400998	1.505448	2.101029	2.850291	4.674806	7.213821
4.220000	0.123345	0.480936	0.679302	1.372398	1.509452	2.084013	2.858299	4.723854	7.286273
4.240000	0.148369	0.468543	0.659283	1.372398	1.486430	2.099027	2.822264	4.693824	7.277693
4.260000	0.102324	0.455196	0.657376	1.395278	1.517460	2.153080	2.837278	4.710841	7.272926
4.280000	0.111333	0.465683	0.627823	1.375258	1.552494	2.129057	2.857298	4.760890	7.332032
4.300000	0.145366	0.502862	0.621150	1.370492	1.513456	2.122050	2.835276	4.761891	7.317732
4.320000	0.087310	0.477122	0.633543	1.391464	1.498441	2.147074	2.874314	4.765895	7.325359
4.340000	0.103325	0.467589	0.655469	1.359052	1.515458	2.134062	2.904344	4.824952	7.336798
4.360000	0.147368	0.490469	0.659283	1.350472	1.482426	2.126054	2.892332	4.784913	7.333938
4.380000	0.074297	0.461869	0.661189	1.390511	1.499442	2.168095	2.925364	4.807936	7.312012
4.400000	0.061284	0.451383	0.651656	1.332359	1.564506	2.144071	2.936375	4.851979	7.330125
4.420000	0.135357	0.460916	0.669769	1.309480	1.537480	2.114042	2.946385	4.879005	7.340612
4.440000	0.069292	0.449476	0.645936	1.376211	1.555497	2.141068	2.935374	4.884010	7.328218
4.460000	0.070293	0.439943	0.684069	1.357145	1.548490	2.152079	3.002439	4.892018	7.350145
4.480000	0.127349	0.432317	0.648796	1.304713	1.570512	2.142069	2.976414	4.892018	7.353958
4.500000	0.113335	0.461869	0.652609	1.342846	1.534477	2.164091	2.995433	4.906031	7.314872
4.520000	0.087310	0.482842	0.647843	1.340939	1.581523	2.179106	3.036473	4.957081	7.315825
4.540000	0.151372	0.481889	0.670722	1.289460	1.591532	2.154081	3.037474	4.937062	7.338705
4.560000	0.117339	0.482842	0.672629	1.323779	1.544486	2.166093	3.054490	4.979103	7.322499
4.580000	0.093316	0.455196	0.677396	1.352379	1.548490	2.195121	3.115550	5.017140	7.316779
4.600000	0.159380	0.467589	0.687882	1.309480	1.545487	2.191117	3.117552	4.989112	7.364444
4.620000	0.131353	0.458056	0.691695	1.339032	1.532475	2.224149	3.125560	5.006129	7.293899
4.640000	0.122344	0.472356	0.660236	1.339032	1.529472	2.264189	3.103538	5.036158	7.305339
4.660000	0.166387	0.479982	0.646890	1.288507	1.558500	2.232157	3.087522	5.017140	7.342518
4.680000	0.152373	0.471403	0.670722	1.337126	1.504447	2.266191	3.127561	5.030152	7.290086
4.700000	0.088311	0.487609	0.647843	1.354285	1.532475	2.298222	3.129563	5.081202	7.297713
4.720000	0.123345	0.486656	0.641170	1.296133	1.577519	2.278202	3.144578	5.044166	7.292946
4.740000	0.108330	0.476169	0.663096	1.302807	1.565507	2.326249	3.171604	5.019142	7.274833
4.760000	0.059282	0.479029	0.641170	1.300900	1.562504	2.330253	3.200633	5.071192	7.291039
4.780000	0.085308	0.520021	0.596364	1.244655	1.573515	2.310233	3.181614	5.051173	7.312966
4.800000	0.055278	0.477122	0.648796	1.271347	1.556498	2.341264	3.222654	5.043165	7.296759
4.820000	0.033257	0.481889	0.634497	1.258001	1.576518	2.364286	3.238670	5.088209	7.264347
4.840000	0.075298	0.495235	0.615430	1.239888	1.593534	2.355277	3.234666	5.069190	7.272926
4.860000	0.086309	0.484749	0.637357	1.239888	1.591532	2.382304	3.240672	5.040162	7.269113
4.880000	0.027251	0.485702	0.632590	1.274207	1.597538	2.417338	3.292723	5.069190	7.288179
4.900000	0.051275	0.530508	0.642123	1.254188	1.594535	2.385307	3.267698	5.077198	7.306292
4.920000	0.083306	0.507628	0.640216	1.259908	1.570512	2.386308	3.284715	5.037159	7.282460
4.940000	0.074297	0.479982	0.648796	1.264674	1.542484	2.360282	3.256687	4.958082	7.106097
4.960000	0.172393	0.472356	0.509613	1.013953	1.229179	1.860795	2.636082	4.005152	5.447336
4.980000	0.183403	0.489515	0.446694	0.944362	1.025981	1.571513	2.201658	3.249415	4.155599
5.000000	0.118340	0.110098	0.362803	0.702221	0.927885	1.403349	2.092552	3.070240	3.685617
5.020000	0.155376	-4.249394	-3.661123	-3.646784	-3.756685	-2.985934	-2.168606	-0.837572	-0.228678
5.040000	0.179400	-2.854700	-3.329371	-2.884135	-3.023971	-2.997945	-2.757180	-2.418114	-2.301176
5.060000	0.124346	-1.137786	-1.459928	-1.189148	-1.438424	-1.544527	-1.455910	-1.485204	-1.656738
5.080000	0.129351	-0.337958	-0.635314	-0.496091	-0.737740	-0.883883	-0.803273	-0.885619	-1.184849
5.100000	0.185405	-0.049105	-0.344554	-0.200565	-0.510518	-0.623629	-0.601076	-0.682421	-0.957008
5.120000	0.147368	-0.003346	-0.223483	-0.065195	-0.396407	-0.484493	-0.481960	-0.600341	-0.878836
5.140000	0.139360	0.025253	-0.203464	-0.073775	-0.340352	-0.433443	-0.410891	-0.497240	-0.805431
5.160000	0.175396	0.039553	-0.219670	-0.061382	-0.344356	-0.424434	-0.436916	-0.506249	-0.757766
5.180000	0.125347	0.026206	-0.180584	-0.032782	-0.326339	-0.378390	-0.423903	-0.506249	-0.767299
5.200000	0.113335	0.024300	-0.175818	-0.089981	-0.300313	-0.400411	-0.384865	-0.468212	-0.693894
5.220000	0.184404	0.049086	-0.184398	-0.110000	-0.299312	-0.405416	-0.376857	-0.495238	-0.661481
5.240000	0.147368	0.053852	-0.196791	-0.057568	-0.310323	-0.392403	-0.375856	-0.463207	-0.677687
5.260000	0.109331	0.026206	-0.192024	-0.092841	-0.269283	-0.379391	-0.332814	-0.430175	-0.628115
5.280000	0.148369	0.054806	-0.181538	-0.110000	-0.263277	-0.402413	-0.319802	-0.440185	-0.611909
5.300000	0.116338	0.071012	-0.172005	-0.067101	-0.295309	-0.376388	-0.336818	-0.424169	-0.630975
5.320000	0.099321	0.066245	-0.178678	-0.082354	-0.248263	-0.361373	-0.300783	-0.366112	-0.548990
5.340000	0.167388	0.075778	-0.167238	-0.151946	-0.212227	-0.393404	-0.311794	-0.382128	-0.507998
5.360000	0.157378	0.093891	-0.153892	-0.111907	-0.294308	-0.374386	-0.320803	-0.379125	-0.501325
5.380000	0.112334	0.064339	-0.140545	-0.100467	-0.274288	-0.346358	-0.277761	-0.333080	-0.425060
5.400000	0.178399	0.049086	-0.132919	-0.160526	-0.265279	-0.361373	-0.293776	-0.356103	-0.409807
5.420000	0.141362	0.066245	-0.125292	-0.107140	-0.286300	-0.322335	-0.266750	-0.345092	-0.445080
5.440000	0.099321	0.072919	-0.123386	-0.122393	-0.287301	-0.314327	-0.249733	-0.305053	-0.421247
5.460000	0.150371	0.050039	-0.124339	-0.167199	-0.236251	-0.354366	-0.261745	-0.341088	-0.372628
5.480000	0.170391	0.035739	-0.109086	-0.146226	-0.240255	-0.325338	-0.235720	-0.320067	-0.406947
5.500000	0.105327	0.063385	-0.114806	-0.115720	-0.226241	-0.286300	-0.220705	-0.269018	-0.391694
5.520000	0.140361	0.037646	-0.133872	-0.166246	-0.208224	-0.322335	-0.234719	-0.282030	-0.362141
5.540000	0.155376	0.023346	-0.121479	-0.149086	-0.210226	-0.309322	-0.249733	-0.278026	-0.383114
5.560000	0.107329	0.070059	-0.110993	-0.121440	-0.206222	-0.254268	-0.235720	-0.234984	-0.401227
5.580000	0.141362	0.067199	-0.109086	-0.145273	-0.162179	-0.260274	-0.250734	-0.245995	-0.361188
5.600000	0.117339	0.030973	-0.095740	-0.141460	-0.195211	-0.239254	-0.227712	-0.261010	-0.343075
5.620000	0.072295	0.069105	-0.095740	-0.121440	-0.185201	-0.204220	-0.198684	-0.219970	-0.340215
5.640000	0.096318	0.093891	-0.134825	-0.167199	-0.199215	-0.245260	-0.210695	-0.235985	-0.307803
5.660000	0.086309	0.042413	-0.101460	-0.134787	-0.197213	-0.211226	-0.185671	-0.259008	-0.305896
5.680000	0.036260	0.050992	-0.113853	-0.109047	-0.190206	-0.205221	-0.206691	-0.238988	-0.318289
5.700000	0.070293	0.081498	-0.122432	-0.111907	-0.170186	-0.225240	-0.196682	-0.233983	-0.260137
5.720000	0.067290	0.058619	-0.102413	-0.083308	-0.164181	-0.224239	-0.221706	-0.291039	-0.274437
5.740000	0.005230	0.044319	-0.083347	-0.046129	-0.196212	-0.185201	-0.179665	-0.258007	-0.252511
5.760000	0.046270	0.090078	-0.148172	-0.073775	-0.156173	-0.249264	-0.186672	-0.240990	-0.194359
5.780000	0.065288	0.082452	-0.126246	-0.072821	-0.202218	-0.257271	-0.180666	-0.273021	-0.169573
5.800000	0.017241	0.047179	-0.081440	-0.038502	-0.172188	-0.239254	-0.150637	-0.231981	-0.168619
5.820000	0.053276	0.089125	-0.100506	-0.057568	-0.177193	-0.242257	-0.122609	-0.189940	-0.127627
5.840000	0.086309	0.080545	-0.107179	-0.049942	-0.184200	-0.254268	-0.136623	-0.244994	-0.138113
5.860000	0.011235	0.027160	-0.085253	-0.026109	-0.194210	-0.179195	-0.093581	-0.235985	-0.149553
5.880000	0.022246	0.025253	-0.116713	-0.069008	-0.175191	-0.186202	-0.108596	-0.175927	-0.134300
5.900000	0.055278	0.038599	-0.104319	-0.067101	-0.174190	-0.248263	-0.122609	-0.230980	-0.142880
5.920000	0.011235	0.010000	-0.093833	-0.070915	-0.171187	-0.190206	-0.115603	-0.210961	-0.132393
5.940000	0.011235	0.027160	-0.105273	-0.110954	-0.139156	-0.198214	-0.103591	-0.168920	-0.107607
5.960000	0.057280	0.068152	-0.110039	-0.101421	-0.151168	-0.254268	-0.147634	-0.212963	-0.105701
5.980000	-0.006782	0.033833	-0.099553	-0.056615	-0.164181	-0.210226	-0.144631	-0.207958	-0.145740
6.000000	-0.031807	0.011907	-0.051887	-0.106187	-0.121139	-0.199215	-0.119606	-0.161913	-0.097121
6.020000	0.033257	0.048132	-0.103366	-0.107140	-0.116134	-0.224239	-0.157644	-0.180932	-0.092354
6.040000	0.018242	0.034786	-0.090020	-0.078541	-0.159176	-0.187203	-0.145632	-0.168920	-0.095214
6.060000	-0.004780	0.018580	-0.088113	-0.086168	-0.111129	-0.144161	-0.127614	-0.176928	-0.068522
6.080000	0.085308	0.032880	-0.085253	-0.112860	-0.116134	-0.171187	-0.143630	-0.201952	-0.056129
6.100000	0.076299	0.039553	-0.098600	-0.055662	-0.125142	-0.162179	-0.126613	-0.191942	-0.085681
6.120000	0.055278	0.008093	-0.093833	-0.062335	-0.127144	-0.141158	-0.096584	-0.166918	-0.051362
6.140000	0.123345	0.019533	-0.135779	-0.109047	-0.109127	-0.148165	-0.102590	-0.185937	-0.018949
6.160000	0.088311	0.047179	-0.133872	-0.064241	-0.135152	-0.131148	-0.090578	-0.196947	-0.087588
6.180000	0.029253	0.039553	-0.097646	-0.086168	-0.104122	-0.117135	-0.079567	-0.170922	-0.058035
6.200000	0.134356	0.022393	-0.117666	-0.114767	-0.114132	-0.146163	-0.088576	-0.186937	-0.034202
6.220000	0.119341	0.043366	-0.093833	-0.089981	-0.115133	-0.165182	-0.102590	-0.194945	-0.071382
6.240000	0.073296	0.035739	-0.067140	-0.068055	-0.106124	-0.133150	-0.047536	-0.138891	-0.048502
6.260000	0.129351	0.036693	-0.088113	-0.095701	-0.124142	-0.141158	-0.049538	-0.157909	0.000117
6.280000	0.127349	0.030020	-0.069047	-0.041362	-0.146163	-0.131148	-0.076564	-0.159911	-0.045642
6.300000	0.071294	0.047179	-0.050934	-0.054708	-0.157174	-0.115133	-0.081569	-0.124877	-0.034202
6.320000	0.097319	0.030973	-0.068094	-0.094747	-0.129146	-0.133150	-0.063552	-0.139892	-0.014183
6.340000	0.136358	0.015720	-0.047121	-0.069961	-0.147164	-0.121139	-0.051540	-0.160912	-0.051362
6.360000	0.046270	0.026206	-0.068094	-0.028969	-0.141158	-0.092110	-0.032522	-0.115868	-0.048502
6.380000	0.089312	0.043366	-0.073814	-0.059475	-0.119137	-0.113131	-0.060549	-0.171923	0.004883
6.400000	0.098320	0.040506	-0.043308	-0.050895	-0.141158	-0.120138	-0.099587	-0.192943	-0.007510
6.420000	0.052275	0.068152	-0.069047	-0.050895	-0.125142	-0.089107	-0.030520	-0.132885	-0.044689
6.440000	0.093316	0.098658	-0.121479	-0.091888	-0.101119	-0.115133	-0.038527	-0.152904	-0.008463
6.460000	0.111333	0.069105	-0.094786	-0.093794	-0.139156	-0.103121	-0.030520	-0.178930	-0.005603
6.480000	0.051275	0.082452	-0.093833	-0.057568	-0.148165	-0.051070	0.004515	-0.143895	-0.052315
6.500000	0.096318	0.097705	-0.090973	-0.084261	-0.138155	-0.072091	-0.007497	-0.156908	-0.011323
6.520000	0.100322	0.058619	-0.063327	-0.077588	-0.136153	-0.090108	-0.019509	-0.207958	-0.008463
6.540000	0.064287	0.051946	-0.057607	-0.055662	-0.135152	-0.058077	0.001512	-0.167919	-0.031343
6.560000	0.078301	0.082452	-0.079533	-0.086168	-0.092110	-0.081100	-0.020510	-0.133886	-0.011323
6.580000	0.102324	0.050992	-0.073814	-0.079494	-0.112130	-0.079098	-0.014504	-0.190941	0.015370
6.600000	0.082305	0.038599	-0.070000	-0.048989	-0.123141	-0.046065	0.001512	-0.172924	-0.010370
6.620000	0.062285	0.071012	-0.119572	-0.064241	-0.135152	-0.066085	0.016526	-0.142895	-0.014183
6.640000	0.133355	0.097705	-0.093833	-0.069961	-0.177193	-0.072091	-0.028518	-0.198949	0.018230
6.660000	0.106328	0.043366	-0.060467	-0.035642	-0.146163	-0.048067	0.005516	-0.201952	-0.010370
6.680000	0.071294	0.074825	-0.116713	-0.064241	-0.129146	-0.081100	0.022532	-0.156908	0.002977
6.700000	0.117339	0.095798	-0.127199	-0.074728	-0.129146	-0.143160	-0.015505	-0.189940	0.009650
6.720000	0.085308	0.045273	-0.087160	-0.068055	-0.145162	-0.082101	-0.018508	-0.183935	0.004883
6.740000	0.063286	0.065292	-0.103366	-0.088074	-0.150167	-0.085103	-0.019509	-0.151903	-0.002743
6.760000	0.122344	0.099611	-0.091926	-0.076635	-0.135152	-0.112130	-0.047536	-0.183935	0.006790
6.780000	0.091314	0.056712	-0.069047	-0.058522	-0.123141	-0.080099	-0.022512	-0.192943	-0.023716
6.800000	0.055278	0.069105	-0.072860	-0.089028	-0.093111	-0.067086	0.004515	-0.127880	0.001070
6.820000	0.104326	0.111051	-0.112899	-0.102374	-0.083101	-0.122140	-0.029519	-0.132885	0.014416
6.840000	0.076299	0.094845	-0.053794	-0.062335	-0.125142	-0.105123	-0.027517	-0.158910	-0.015136
6.860000	0.060283	0.078638	-0.044261	-0.059475	-0.076095	-0.084102	-0.024514	-0.116869	0.012510
6.880000	0.127349	0.111051	-0.074767	-0.089028	-0.071090	-0.127144	0.003514	-0.156908	0.004883
6.900000	0.092315	0.106284	-0.069047	-0.034689	-0.102120	-0.123141	0.029539	-0.192943	-0.009416
6.920000	0.037261	0.093891	-0.063327	-0.056615	-0.043062	-0.106124	0.038548	-0.159911	-0.013230
6.940000	0.095317	0.109144	-0.066187	-0.077588	-0.042061	-0.118136	0.005516	-0.152904	-0.009416
6.960000	0.059282	0.120584	-0.037588	-0.043269	-0.045064	-0.154171	0.000511	-0.153905	-0.045642
6.980000	0.002227	0.131071	-0.026148	-0.031829	-0.056075	-0.124142	0.025535	-0.115868	0.005837
7.000000	0.073296	0.143464	-0.043308	-0.076635	-0.016036	-0.150167	0.007518	-0.135888	-0.027529
7.020000	0.077300	0.181596	-0.051887	-0.032782	-0.056075	-0.131148	0.024534	-0.141894	-0.057082
7.040000	0.027251	0.162530	-0.039494	-0.040409	-0.027047	-0.125142	0.042552	-0.132885	-0.030389
7.060000	0.075298	0.169203	-0.053794	-0.078541	-0.026046	-0.142159	0.022532	-0.125878	-0.016090
7.080000	0.019243	0.201616	-0.049981	-0.007043	-0.057076	-0.158175	0.026536	-0.147899	-0.057082
7.100000	-0.017793	0.183503	-0.031868	-0.026109	-0.089107	-0.130147	0.048558	-0.142895	-0.046596
7.120000	0.042266	0.174923	-0.032821	-0.051848	-0.070089	-0.159176	0.014524	-0.148900	-0.016090
7.140000	0.056279	0.173016	-0.038541	-0.020389	-0.070089	-0.175191	0.024534	-0.183935	-0.042782
7.160000	0.020244	0.165390	-0.039494	-0.026109	-0.081100	-0.183199	0.040550	-0.153905	-0.033249
7.180000	0.039263	0.177783	-0.017568	-0.075681	-0.091109	-0.189205	0.026536	-0.151903	-0.000837
7.200000	0.056279	0.172063	-0.005175	-0.056615	-0.105123	-0.184200	-0.000490	-0.177929	-0.046596
7.220000	0.008233	0.164436	-0.007082	-0.052802	-0.103121	-0.200216	0.020530	-0.155907	-0.099028
7.240000	0.036260	0.172063	-0.015662	-0.117627	-0.069088	-0.217232	0.009519	-0.156908	-0.054222
7.260000	0.083306	0.167296	-0.015662	-0.116674	-0.076095	-0.208224	-0.009499	-0.189940	-0.056129
7.280000	0.065288	0.159670	0.000545	-0.089981	-0.053072	-0.178194	-0.010500	-0.148900	-0.084728
7.300000	0.072295	0.190176	-0.010895	-0.144320	-0.032052	-0.214229	0.007518	-0.117870	-0.060895
7.320000	0.122344	0.193989	0.032957	-0.124300	-0.038058	-0.205221	-0.026516	-0.155907	-0.058989
7.340000	0.067290	0.175876	0.014844	-0.070915	-0.044063	-0.169185	-0.019509	-0.151903	-0.126674
7.360000	0.044268	0.211149	0.010078	-0.103327	-0.046065	-0.182198	-0.014504	-0.147899	-0.102841
7.380000	0.102324	0.173016	0.044397	-0.126207	-0.043062	-0.203219	-0.034523	-0.191942	-0.107607
7.400000	0.049273	0.163483	0.039631	-0.066148	-0.061080	-0.176192	-0.003493	-0.133886	-0.170526
7.420000	0.069292	0.194942	0.016751	-0.086168	-0.047066	-0.181197	-0.012502	-0.118871	-0.124767
7.440000	0.098320	0.160623	0.031051	-0.121440	-0.076095	-0.223238	-0.026516	-0.150902	-0.147646
7.460000	0.068291	0.161576	0.026284	-0.093794	-0.080099	-0.169185	0.003514	-0.119872	-0.165759
7.480000	0.037261	0.178736	0.016751	-0.127160	-0.080099	-0.161178	0.020530	-0.075829	-0.167666
7.500000	0.091314	0.174923	0.026284	-0.130020	-0.089107	-0.205221	-0.042531	-0.105858	-0.174339
7.520000	0.065288	0.139650	0.039631	-0.092841	-0.087105	-0.138155	-0.026516	-0.084838	-0.219145
7.540000	0.038262	0.159670	0.017704	-0.090934	-0.048067	-0.141158	-0.040529	-0.074828	-0.185779
7.560000	0.078301	0.182549	0.024378	-0.142413	-0.045064	-0.169185	-0.061550	-0.099853	-0.174339
7.580000	0.036260	0.157763	0.057743	-0.091888	-0.057076	-0.131148	-0.037526	-0.103856	-0.208658
7.600000	0.035259	0.160623	0.014844	-0.101421	-0.061080	-0.085103	0.006517	-0.091845	-0.197219
7.620000	0.064287	0.183503	-0.008035	-0.100467	-0.056075	-0.131148	-0.034523	-0.110863	-0.182919
7.640000	0.039263	0.133930	0.018658	-0.076635	-0.109127	-0.127144	-0.034523	-0.082836	-0.196265
7.660000	0.010234	0.135837	0.000545	-0.087121	-0.059078	-0.088106	-0.027517	-0.043798	-0.188639
7.680000	0.062285	0.181596	-0.042354	-0.089028	-0.079098	-0.132149	-0.050539	-0.074828	-0.183872
7.700000	0.033257	0.157763	-0.006128	-0.057568	-0.091109	-0.117135	-0.032522	-0.068822	-0.210565
7.720000	-0.010786	0.147277	-0.009942	-0.078541	-0.051070	-0.082101	-0.027517	-0.036791	-0.204845
7.740000	0.033257	0.183503	-0.044261	-0.064241	-0.070089	-0.096114	-0.020510	-0.035790	-0.145740
7.760000	0.003228	0.180643	-0.018521	-0.004183	-0.066085	-0.099117	-0.031521	-0.079833	-0.168619
7.780000	-0.031807	0.144417	0.006265	-0.003230	-0.053072	-0.096114	0.000511	-0.038793	-0.142880
7.800000	0.014238	0.130117	-0.026148	-0.018483	-0.029049	-0.120138	0.001512	-0.065819	-0.122860
7.820000	0.011235	0.123444	-0.008988	0.012023	-0.053072	-0.112130	0.004515	-0.085839	-0.125720
7.840000	-0.052827	0.127257	0.015798	0.014883	-0.024044	-0.072091	0.001512	-0.043798	-0.147646
7.860000	-0.003779	0.156810	-0.004222	-0.007996	-0.021041	-0.084102	0.019529	-0.039794	-0.129534
7.880000	-0.019795	0.136790	-0.006128	0.032043	-0.060079	-0.070089	0.006517	-0.067821	-0.143833
7.900000	-0.077851	0.126304	0.012938	0.030136	-0.038058	-0.080099	-0.003493	-0.010766	-0.148600
7.920000	-0.042817	0.126304	-0.011848	-0.019436	-0.034054	-0.112130	-0.001491	-0.013769	-0.105701
7.940000	-0.032808	0.090078	0.011031	0.023463	-0.037057	-0.101119	-0.011501	-0.052807	-0.155273
7.960000	-0.103877	0.135837	0.023424	0.033950	-0.036056	-0.083101	0.021531	-0.025780	-0.173386
7.980000	-0.068843	0.136790	-0.000409	-0.028969	0.000981	-0.102120	-0.006496	-0.006762	-0.172433
8.000000	-0.031807	0.146324	-0.008035	-0.037549	-0.015035	-0.093111	-0.014504	0.001246	-0.184826
8.020000	-0.084858	0.118677	-0.010895	0.022510	-0.030050	-0.057076	0.013523	0.025270	-0.181012
8.040000	-0.089863	0.122491	-0.006128	-0.046129	-0.013033	-0.090108	0.002513	0.036280	-0.130487
8.060000	-0.027803	0.138697	-0.023288	-0.025156	-0.044063	-0.104122	-0.015505	0.024269	-0.156226
8.080000	-0.059834	0.139650	0.000545	0.018697	-0.054073	-0.058077	0.027537	0.046290	-0.174339
8.100000	-0.043818	0.122491	-0.027101	-0.022296	-0.009029	-0.094112	0.002513	0.066310	-0.140973
8.120000	0.019243	0.132977	-0.029961	-0.049942	-0.031051	-0.068087	-0.025515	0.039283	-0.151460
8.140000	-0.027803	0.123444	-0.042354	0.001537	-0.023043	-0.038058	0.013523	0.049293	-0.168619
8.160000	-0.025801	0.110098	-0.040448	-0.010856	0.000981	-0.046065	0.014524	0.064308	-0.114281
8.180000	0.030254	0.143464	-0.031868	-0.009903	-0.009029	-0.080099	-0.022512	0.030274	-0.121907
8.200000	-0.037812	0.130117	-0.054747	0.015837	-0.038058	-0.040059	0.028538	0.038282	-0.139067
8.220000	-0.038813	0.140604	-0.049027	0.001537	-0.030050	-0.061080	0.033543	0.050294	-0.123814
8.240000	0.030254	0.141557	-0.041401	-0.013716	-0.020040	-0.069088	0.011521	0.025270	-0.129534
8.260000	-0.005781	0.106284	-0.042354	0.033950	-0.029049	-0.028048	0.011521	0.040284	-0.157180
8.280000	-0.030806	0.137744	-0.040448	0.053016	0.004984	-0.048067	0.030540	0.027272	-0.132393
8.300000	0.022246	0.147277	-0.043308	0.059689	-0.005025	-0.080099	0.004515	0.024269	-0.102841
8.320000	-0.007783	0.114864	-0.038541	0.073035	-0.008028	-0.018038	0.028538	0.012257	-0.109514
8.340000	-0.014790	0.127257	-0.058561	0.084475	-0.027047	-0.018038	0.034544	0.033277	-0.079961
8.360000	0.010234	0.139650	-0.035681	0.077802	0.000981	-0.069088	0.002513	0.037281	-0.058989
8.380000	-0.011787	0.088172	0.010078	0.090195	-0.010030	-0.011031	0.014524	0.047291	-0.091401
8.400000	-0.034809	0.090078	-0.019475	0.084475	-0.007027	-0.003023	0.017527	0.073316	-0.083775
8.420000	-0.011787	0.095798	-0.011848	0.086382	0.010990	-0.043062	0.012522	0.042286	-0.058989
8.440000	-0.010786	0.076732	0.011031	0.105448	0.013993	-0.030050	0.012522	0.043287	-0.077101
8.460000	-0.053828	0.096751	0.021518	0.111168	0.034013	0.011991	0.065574	0.104347	-0.071382
8.480000	-0.015791	0.121537	-0.027101	0.080662	0.036015	-0.051070	0.008519	0.081324	-0.044689
8.500000	-0.040815	0.076732	0.023424	0.108308	0.002983	-0.027047	0.023533	0.101344	-0.059942
8.520000	-0.059834	0.099611	0.005311	0.135001	0.044023	0.003983	0.030540	0.141383	-0.102841
8.540000	-0.009785	0.119631	-0.035681	0.092102	0.046024	-0.033053	0.025535	0.128370	-0.063755
8.560000	-0.018794	0.092938	-0.012802	0.131187	0.022001	-0.043062	0.015525	0.098341	-0.078055
8.580000	-0.063838	0.089125	0.001498	0.099728	0.039018	0.003983	0.075584	0.170411	-0.067568
8.600000	-0.026802	0.109144	-0.028055	0.069222	0.033012	-0.036056	0.060569	0.142384	-0.038969
8.620000	-0.008784	0.101518	-0.014708	0.130234	-0.002022	-0.057076	0.035545	0.096339	-0.081868
8.640000	-0.043818	0.087218	-0.004222	0.135001	0.005985	-0.006026	0.066575	0.149391	-0.058989
8.660000	-0.002778	0.095798	-0.041401	0.090195	0.027006	-0.041060	0.086595	0.140382	-0.037062
8.680000	0.001226	0.107238	-0.046167	0.154067	-0.000020	-0.032052	0.058567	0.093336	-0.077101
8.700000	-0.072847	0.100565	-0.029008	0.142627	0.029008	-0.020040	0.061570	0.116358	-0.061848
8.720000	-0.019795	0.091031	-0.049027	0.108308	0.015995	-0.054073	0.059568	0.144386	-0.048502
8.740000	-0.001777	0.085312	-0.056654	0.145487	-0.016036	-0.045064	0.032542	0.104347	-0.062802
8.760000	-0.054829	0.073872	-0.031868	0.156927	-0.006026	-0.043062	0.071580	0.155397	-0.056129
8.780000	-0.032808	0.102471	-0.028055	0.115934	0.027006	-0.069088	0.074583	0.162403	-0.043736
8.800000	-0.014790	0.120584	-0.055701	0.124514	-0.006026	-0.071090	0.026536	0.147389	-0.083775
8.820000	-0.053828	0.113911	-0.061420	0.154067	0.018998	-0.038058	0.010520	0.156397	-0.067568
8.840000	-0.017793	0.134884	-0.067140	0.134047	0.052030	-0.049068	0.026536	0.161402	-0.050409
8.860000	0.030254	0.132977	-0.079533	0.134047	0.012992	-0.078097	0.007518	0.144386	-0.028483
8.880000	-0.037812	0.107238	-0.060467	0.185526	-0.004024	-0.063082	0.068577	0.148390	-0.051362
8.900000	-0.026802	0.118677	-0.049027	0.150253	0.038017	-0.086104	0.050560	0.212452	-0.023716
8.920000	0.012236	0.102471	-0.041401	0.113074	0.041020	-0.096114	0.040550	0.188429	-0.029436
8.940000	-0.032808	0.083405	-0.012802	0.189339	0.004984	-0.076095	0.054563	0.175416	-0.027529
8.960000	-0.046821	0.104378	-0.036634	0.145487	0.019999	-0.094112	0.063572	0.206446	0.010603
8.980000	0.013237	0.091031	-0.031868	0.127374	0.016996	-0.125142	0.055564	0.163404	0.016323
9.000000	-0.040815	0.082452	-0.049027	0.154067	-0.024044	-0.118136	0.046556	0.184425	-0.029436
9.020000	-0.027803	0.068152	-0.049981	0.161693	-0.024044	-0.127144	0.061570	0.205445	0.003930
9.040000	-0.000776	0.064339	-0.048074	0.119748	-0.004024	-0.150167	0.053562	0.172413	0.029669
9.060000	-0.000776	0.060526	-0.036634	0.185526	-0.040059	-0.118136	0.053562	0.180421	0.038249
9.080000	-0.048823	0.074825	-0.037588	0.185526	0.018998	-0.118136	0.057566	0.196437	0.041109
9.100000	0.002227	0.060526	-0.027101	0.145487	0.015995	-0.169185	0.020530	0.160401	0.056362
9.120000	-0.019795	0.043366	-0.026148	0.170273	0.000981	-0.142159	0.042552	0.155397	0.019183
9.140000	-0.070845	0.079592	-0.039494	0.160740	0.002983	-0.104122	0.035545	0.206446	0.022996
9.160000	-0.028804	0.105331	-0.049027	0.154067	0.014994	-0.149166	0.016526	0.144386	0.045876
9.180000	-0.021797	0.082452	-0.015662	0.175040	-0.013033	-0.117135	0.042552	0.169410	-0.003697
9.200000	-0.065840	0.091985	-0.021381	0.144534	0.016996	-0.106124	0.043553	0.210450	-0.000837
9.220000	-0.014790	0.085312	-0.022335	0.113074	0.023002	-0.142159	0.043553	0.168409	0.009650
9.240000	-0.018794	0.090078	-0.012802	0.124514	-0.006026	-0.118136	0.046556	0.166407	-0.014183
9.260000	-0.046821	0.082452	-0.038541	0.104495	0.010990	-0.089107	0.094602	0.235475	0.005837
9.280000	-0.010786	0.105331	-0.063327	0.103541	0.021000	-0.124142	0.055564	0.206446	0.027763
9.300000	0.000225	0.104378	-0.038541	0.102588	0.018998	-0.128145	0.041551	0.203443	-0.010370
9.320000	-0.051826	0.104378	0.001498	0.113074	0.054032	-0.098116	0.063572	0.254493	-0.012276
9.340000	0.005230	0.128211	-0.025195	0.083522	0.039018	-0.144161	0.035545	0.224464	0.018230
9.360000	0.006231	0.124397	-0.002315	0.108308	0.041020	-0.146163	0.037547	0.203443	-0.006556
9.380000	-0.026802	0.112004	-0.011848	0.107354	0.046024	-0.112130	0.054563	0.242481	0.002023
9.400000	0.029253	0.143464	-0.020428	0.100681	0.039018	-0.106124	0.018528	0.238478	0.022043
9.420000	0.042266	0.103425	-0.042354	0.125467	0.030009	-0.116134	-0.001491	0.206446	-0.029436
9.440000	-0.015791	0.071965	-0.031868	0.121654	0.014994	-0.055074	0.021531	0.235475	0.009650
9.460000	0.023247	0.132024	-0.061420	0.075895	0.033012	-0.100118	0.025535	0.238478	0.022043
9.480000	0.066289	0.090078	-0.066187	0.093055	0.009989	-0.067086	0.017527	0.217457	-0.008463
9.500000	0.004229	0.074825	-0.036634	0.096868	0.059037	-0.048067	0.047557	0.255494	-0.003697
9.520000	0.055278	0.108191	-0.058561	0.072082	0.059037	-0.068087	0.071580	0.280519	0.039202
9.540000	0.059282	0.100565	-0.061420	0.112121	0.021000	-0.101119	0.056565	0.250489	0.016323
9.560000	-0.004780	0.077685	-0.047121	0.132141	0.022001	-0.066085	0.079588	0.274513	-0.020856
9.580000	0.033257	0.113911	-0.097646	0.065409	0.061039	-0.068087	0.066575	0.308546	0.020136
9.600000	0.044268	0.095798	-0.089066	0.090195	0.033012	-0.060079	0.040550	0.275514	0.003930
9.620000	-0.013789	0.093891	-0.096693	0.104495	0.041020	-0.015035	0.042552	0.263502	-0.018949
9.640000	-0.023799	0.104378	-0.115759	0.071129	0.078056	-0.030050	0.057566	0.298536	0.036343
9.660000	0.026250	0.112958	-0.112899	0.100681	0.051029	-0.032052	0.044554	0.261500	0.034436
9.680000	-0.035810	0.108191	-0.073814	0.134047	0.041020	-0.006026	0.059568	0.263502	0.021090
9.700000	-0.049824	0.096751	-0.090020	0.159787	0.089066	-0.000020	0.067576	0.306544	0.068755
9.720000	0.020244	0.090078	-0.103366	0.168366	0.061039	-0.010030	0.017527	0.284522	0.069708
9.740000	-0.051826	0.071012	-0.072860	0.241771	0.009989	0.029008	0.058567	0.260499	0.049689
9.760000	-0.074849	0.085312	-0.105273	0.220799	0.044023	0.006986	0.053562	0.270509	0.096401
9.780000	0.025249	0.085312	-0.103366	0.207452	0.036015	-0.015035	0.037547	0.275514	0.119281
9.800000	-0.037812	0.080545	-0.098600	0.260838	0.023002	0.018998	0.035545	0.304542	0.080195
9.820000	-0.058833	0.086265	-0.109086	0.248445	0.038017	-0.015035	0.054563	0.325563	0.130720
9.840000	-0.003779	0.071965	-0.083347	0.223658	0.065043	-0.062081	0.029539	0.314552	0.120234
9.860000	-0.027803	0.075778	-0.065234	0.285624	0.039018	-0.020040	0.034544	0.324562	0.102121
9.880000	-0.058833	0.084358	-0.075720	0.273231	0.035014	-0.008028	0.066575	0.345582	0.130720
9.900000	-0.048823	0.081498	-0.084300	0.246538	0.050028	-0.016036	0.061570	0.333570	0.128814
9.920000	-0.031807	0.091031	-0.097646	0.285624	0.018998	0.019999	0.061570	0.344581	0.088775
9.940000	-0.084858	0.075778	-0.104319	0.279904	0.040019	0.023002	0.065574	0.356593	0.092588
9.960000	-0.022798	0.073872	-0.090973	0.223658	0.044023	0.004984	0.065574	0.325563	0.125000
9.980000	-0.046821	0.053852	-0.093833	0.280857	0.039018	0.006986	0.070579	0.324562	0.087821
10.000000	-0.089863	0.063385	-0.109086	0.265604	0.013993	0.038017	0.077586	0.335572	0.108794
10.020000	-0.053828	0.079592	-0.112899	0.221752	0.028007	-0.025045	0.061570	0.301539	0.129767
10.040000	-0.047822	0.049086	-0.090973	0.246538	0.027006	0.007987	0.052561	0.277516	0.081148
10.060000	-0.071846	0.054806	-0.116713	0.274184	0.018998	0.050028	0.073582	0.323561	0.088775
10.080000	-0.028804	0.056712	-0.114806	0.228425	0.025004	0.023002	0.079588	0.302540	0.108794
10.100000	-0.034809	0.057666	-0.094786	0.264651	0.018998	0.013993	0.085594	0.292530	0.112607
10.120000	-0.072847	0.064339	-0.092880	0.253211	0.012992	0.061039	0.127635	0.342579	0.132627
10.140000	-0.020796	0.076732	-0.103366	0.210312	0.040019	0.038017	0.095603	0.325563	0.162180
10.160000	0.002227	0.026206	-0.052841	0.256071	0.014994	0.021000	0.101609	0.285523	0.178386
10.180000	-0.024800	0.060526	-0.104319	0.283717	0.012992	0.081059	0.131639	0.349586	0.137394
10.200000	0.010234	0.071012	-0.110993	0.260838	0.004984	0.052030	0.122630	0.373609	0.187919
10.220000	0.037261	0.035739	-0.091926	0.301830	-0.002022	0.063041	0.126634	0.299537	0.188872
10.240000	0.014238	-0.001440	-0.078580	0.304690	0.033012	0.088066	0.174681	0.356593	0.176479
10.260000	0.026250	0.015720	-0.079533	0.283717	0.059037	0.079057	0.134642	0.389625	0.202219
10.280000	0.034258	-0.008113	-0.103366	0.302783	0.031010	0.069047	0.131639	0.329566	0.199359
10.300000	-0.004780	0.035739	-0.101460	0.319943	0.015995	0.090067	0.151658	0.384620	0.199359
10.320000	0.010234	0.059572	-0.129106	0.289437	0.038017	0.061039	0.148655	0.382618	0.228911
10.340000	0.058281	0.049086	-0.106226	0.288484	-0.010030	0.051029	0.153660	0.327564	0.203172
10.360000	0.008233	0.042413	-0.087160	0.310410	0.001982	0.063041	0.155662	0.338575	0.157413
10.380000	0.055278	0.076732	-0.094786	0.261791	0.002983	0.070048	0.131639	0.390626	0.190779
10.400000	0.067290	0.050039	-0.116713	0.287530	-0.029049	0.051029	0.123631	0.327564	0.133580
10.420000	0.020244	0.019533	-0.095740	0.319943	-0.065084	0.086064	0.143650	0.341578	0.148833
10.440000	0.054277	0.059572	-0.115759	0.276091	-0.021041	0.058036	0.170677	0.346583	0.169806
10.460000	0.079302	0.082452	-0.105273	0.285624	-0.074093	0.043022	0.158665	0.314552	0.165040
10.480000	0.027251	0.043366	-0.100506	0.320896	-0.077096	0.082060	0.148655	0.304542	0.137394
10.500000	0.044268	0.057666	-0.118619	0.268464	-0.059078	0.068046	0.144651	0.345582	0.169806
10.520000	0.083306	0.072919	-0.121479	0.271324	-0.036056	0.025004	0.081590	0.330567	0.157413
10.540000	0.000225	0.062432	-0.085253	0.320896	-0.109127	0.076054	0.123631	0.315553	0.126907
10.560000	-0.001777	0.062432	-0.080487	0.310410	-0.084102	0.046024	0.109617	0.376612	0.158366
10.580000	0.069292	0.097705	-0.100506	0.291344	-0.105123	0.008988	0.071580	0.369605	0.164086
10.600000	0.015239	0.073872	-0.077627	0.339962	-0.116134	0.046024	0.113621	0.360597	0.158366
10.620000	0.015239	0.092938	-0.081440	0.304690	-0.096114	0.031010	0.117625	0.340577	0.173619
10.640000	0.101323	0.099611	-0.083347	0.278950	-0.088106	0.009989	0.112620	0.358595	0.207939
10.660000	0.077300	0.090078	-0.069047	0.325663	-0.111129	0.042021	0.107615	0.352589	0.171713
10.680000	0.046270	0.073872	-0.053794	0.315176	-0.117135	0.013993	0.112620	0.346583	0.164086
10.700000	0.106328	0.102471	-0.077627	0.254164	-0.054073	-0.030050	0.130638	0.357594	0.171713
10.720000	0.081304	0.091031	-0.088113	0.318036	-0.073092	0.038017	0.109617	0.354591	0.159320
10.740000	0.052275	0.086265	-0.094786	0.289437	-0.070089	0.053031	0.119627	0.357594	0.175526
10.760000	0.088311	0.121537	-0.106226	0.239865	-0.068087	-0.000020	0.144651	0.330567	0.188872
10.780000	0.095317	0.112004	-0.083347	0.295157	-0.091109	0.012992	0.122630	0.317555	0.172666
10.800000	0.029253	0.116771	-0.088113	0.309456	-0.074093	0.047025	0.158665	0.346583	0.147880
10.820000	0.086309	0.137744	-0.125292	0.257024	-0.058077	-0.032052	0.124632	0.315553	0.176479
10.840000	0.077300	0.128211	-0.095740	0.288484	-0.065084	0.001982	0.114622	0.309547	0.149787
10.860000	0.024248	0.114864	-0.098600	0.297063	-0.058077	0.033012	0.105613	0.326563	0.157413
10.880000	0.097319	0.117724	-0.109086	0.275137	-0.058077	-0.021041	0.122630	0.304542	0.163133
10.900000	0.114336	0.120584	-0.105273	0.275137	-0.061080	-0.023043	0.092601	0.297535	0.143113
10.920000	0.055278	0.144417	-0.116713	0.298970	-0.056075	0.008988	0.142649	0.346583	0.128814
10.940000	0.074297	0.159670	-0.133872	0.237958	-0.060079	-0.013033	0.112620	0.305543	0.153600
10.960000	0.093316	0.126304	-0.132919	0.274184	-0.091109	-0.027047	0.086595	0.298536	0.143113
10.980000	0.027251	0.139650	-0.095740	0.333289	-0.088106	0.007987	0.136644	0.329566	0.116421
