# Supplementary material for: Bayesian inference for biophysical neuron models enables stimulus optimization for retinal neuroprosthetics
Source: eLife. 2020 Oct 27;9:e54997. doi: 10.7554/eLife.54997 (PMC7673784; doi:10.7554/eLife.54997)
Supplement: Figure 9—source data 1. [file elife-54997-fig9-data1.zip › Stimulation_currents_2x2.csv]

Time/ms	I1/uA	I2/uA	I3/uA	I4/uA	I5/uA	I6/uA	I7/uA	I8/uA	I9/uA
0.000000	-0.057873	0.014422	-0.070973	-0.023676	0.036137	0.008969	0.070109	0.131843	0.055953
0.020000	-0.120934	0.021429	-0.071926	-0.018671	0.035136	-0.023444	0.069108	0.100813	0.041939
0.040000	-0.070885	0.018426	-0.077646	0.028375	0.038139	-0.000564	0.095134	0.153864	0.014913
0.060000	-0.071886	0.013421	-0.038560	-0.023676	0.037138	0.008969	0.078117	0.140852	0.012911
0.080000	-0.113927	0.014422	-0.031887	0.002349	0.054155	-0.009144	0.054094	0.128840	-0.010112
0.100000	-0.049865	0.004412	-0.028074	-0.006660	0.023125	-0.022490	0.093132	0.137849	-0.002104
0.120000	-0.044860	-0.012604	-0.018541	-0.012665	0.033134	-0.035837	0.061100	0.154865	-0.008110
0.140000	-0.080895	0.021429	-0.033794	0.003350	0.058159	-0.031070	0.055095	0.095808	-0.030131
0.160000	-0.046862	0.062469	-0.031887	0.003350	0.005107	-0.030117	0.095134	0.097810	-0.028129
0.180000	-0.053869	0.006414	-0.012821	-0.024677	0.030131	-0.044417	0.040080	0.107819	-0.034135
0.200000	-0.084899	-0.005597	-0.016634	-0.010663	0.050151	-0.050136	0.047087	0.060774	-0.045146
0.220000	-0.055871	0.037445	-0.018541	-0.016669	0.026128	-0.022490	0.061100	0.078791	-0.018120
0.240000	-0.034850	0.006414	-0.010914	-0.025678	0.016118	-0.044417	-0.000960	0.104817	-0.012114
0.260000	-0.059875	-0.005597	-0.027121	-0.019672	0.059160	-0.032023	-0.006966	0.035749	-0.005107
0.280000	-0.057873	0.052459	-0.043327	0.014361	0.068169	-0.024397	0.002043	0.022736	0.012911
0.300000	-0.014831	0.031439	-0.034747	-0.050703	0.039140	-0.052043	-0.033992	0.036750	0.016914
0.320000	-0.060876	-0.021613	-0.048094	-0.036689	0.043144	-0.020584	-0.018978	0.001716	0.023921
0.340000	-0.036852	0.025433	-0.063347	-0.016669	0.032133	-0.028210	0.047087	0.014729	0.044942
0.360000	-0.019836	0.013421	-0.021401	-0.053705	0.010112	-0.051090	0.020060	0.039753	0.044942
0.380000	-0.012829	-0.043634	-0.013774	-0.054706	0.034135	-0.064436	0.004045	0.048762	0.020918
0.400000	0.012196	-0.012604	-0.034747	-0.030683	0.045146	-0.032977	0.060099	0.049763	0.018916
0.420000	0.021204	0.022430	-0.021401	-0.040693	0.010112	-0.019630	0.018058	0.059773	0.037935
0.440000	0.008192	-0.037629	-0.020448	-0.051704	0.012114	-0.018677	-0.007967	0.007722	0.030928
0.460000	0.005189	-0.025617	-0.040467	-0.033686	0.059160	-0.003424	0.047087	0.022736	0.021919
0.480000	-0.003820	-0.011603	-0.004241	-0.041694	0.000102	0.008016	-0.010970	-0.007293	-0.009111
0.500000	-0.017834	-0.043634	0.025311	-0.036689	-0.024922	-0.003424	-0.065023	-0.011297	-0.035136
0.520000	-0.019836	-0.038630	0.005292	0.002349	-0.008907	-0.043463	0.006047	0.004719	-0.064165
0.540000	0.034217	0.014422	0.034844	0.002349	-0.044942	-0.015817	0.020060	-0.008294	-0.070170
0.560000	-0.018835	-0.022614	0.051051	-0.021674	-0.029927	-0.032977	-0.059017	-0.021307	-0.040141
0.580000	0.010194	-0.066657	0.023405	0.007354	0.000102	-0.027257	0.005046	-0.016302	-0.044145
0.600000	0.020203	-0.006598	0.014825	0.000347	-0.043941	0.003249	-0.007967	-0.048333	-0.022124
0.620000	-0.045861	-0.030622	0.009105	-0.042695	-0.068965	-0.017724	-0.109066	-0.076360	-0.040141
0.640000	-0.004821	-0.029621	0.019592	-0.013666	-0.061958	-0.041557	-0.052010	-0.072356	-0.036137
0.660000	0.027210	0.003411	0.011965	-0.022675	-0.059956	-0.011051	-0.026986	-0.062347	-0.021123
0.680000	-0.004821	0.005413	0.038658	-0.042695	-0.077974	-0.005331	-0.085042	-0.109392	-0.009111
0.700000	0.018201	0.003411	0.026265	-0.001655	-0.045943	0.005156	-0.058016	-0.088372	-0.010112
0.720000	0.038221	-0.023615	0.007198	0.005352	-0.037935	0.013735	-0.029988	-0.081365	-0.008110
0.740000	0.023206	-0.004596	-0.005195	-0.011664	-0.060957	0.028988	-0.075032	-0.125408	0.036934
0.760000	-0.016833	-0.051642	-0.021401	-0.002656	-0.064961	0.003249	-0.095052	-0.131414	-0.027129
0.780000	0.065247	-0.031623	0.016732	-0.008662	-0.039937	0.026129	-0.016976	-0.070354	-0.002104
0.800000	0.054237	-0.025617	0.030078	0.002349	-0.035933	0.059494	-0.061019	-0.097381	0.033931
0.820000	0.051234	-0.013605	0.052004	0.030377	-0.033931	0.073794	-0.058016	-0.107390	0.031929
0.840000	0.116297	0.008416	0.062491	0.058404	-0.032930	0.094767	-0.021981	-0.068352	0.039937
0.860000	0.113294	0.015423	0.066304	0.057403	-0.007906	0.109067	-0.035994	-0.094378	0.024922
0.880000	0.095277	0.017425	0.047238	0.119463	-0.010909	0.099533	-0.040999	-0.133416	0.006905
0.900000	0.142323	0.040448	0.068210	0.135479	-0.004903	0.097627	-0.010970	-0.097381	0.013912
0.920000	0.151331	0.008416	0.075837	0.104449	-0.038936	0.092860	-0.018978	-0.102386	0.032930
0.940000	0.113294	0.036444	0.082510	0.114459	0.006108	0.078561	-0.021981	-0.125408	0.001900
0.960000	0.162342	0.046453	0.092996	0.106451	-0.024922	0.048055	-0.018978	-0.083367	0.008907
0.980000	0.111292	-0.105695	-0.326460	-0.484125	-0.663545	-0.530605	-0.929866	-0.757024	-1.604668
1.000000	0.040223	-0.847419	-1.086249	-1.480097	-1.927779	-2.087362	-2.896785	-3.356560	-5.451420
1.020000	0.042225	-1.065631	-1.466620	-2.019623	-2.731563	-3.098825	-4.063924	-5.076238	-7.763676
1.040000	0.051234	-1.199762	-1.637263	-2.321918	-3.185005	-3.665092	-4.848690	-6.200335	-9.158037
1.060000	0.013197	-1.295856	-1.792653	-2.526118	-3.430245	-4.045463	-5.356185	-7.057171	-9.935795
1.080000	0.026209	-1.292853	-1.840318	-2.589179	-3.588399	-4.247565	-5.608431	-7.433538	-10.187041
1.100000	0.046229	-1.297858	-1.839365	-2.623212	-3.650459	-4.346709	-5.711531	-7.574676	-10.257109
1.120000	-0.008825	-1.327887	-1.861291	-2.662250	-3.610420	-4.364822	-5.760579	-7.667766	-10.342192
1.140000	0.021204	-1.272834	-1.879404	-2.650239	-3.624434	-4.365775	-5.793611	-7.750848	-10.406254
1.160000	0.040223	-1.266828	-1.867964	-2.688276	-3.716524	-4.415348	-5.901717	-7.857952	-10.546391
1.180000	0.002186	-1.288849	-1.888937	-2.703290	-3.723531	-4.469686	-6.001815	-7.985076	-10.761601
1.200000	0.035218	-1.265827	-1.899424	-2.675263	-3.754561	-4.490659	-6.022835	-8.088177	-11.060893
1.220000	0.044227	-1.249811	-1.865104	-2.697285	-3.789595	-4.529745	-6.098909	-8.171258	-11.411235
1.240000	0.003187	-1.275837	-1.860338	-2.741328	-3.767574	-4.553578	-6.151961	-8.273357	-11.832646
1.260000	0.038221	-1.287848	-1.868918	-2.726313	-3.787593	-4.571691	-6.149959	-8.356438	-12.250053
1.280000	0.050233	-1.241803	-1.826972	-2.739326	-3.820625	-4.593617	-6.266072	-8.426507	-12.667461
1.300000	0.018201	-1.261823	-1.839365	-2.765351	-3.861665	-4.658442	-6.321126	-8.573650	-13.087871
1.320000	0.047230	-1.267829	-1.862244	-2.741328	-3.844649	-4.658442	-6.322127	-8.738811	-13.437212
1.340000	0.064246	-1.209772	-1.826972	-2.779365	-3.893697	-4.667975	-6.389193	-8.891961	-13.744511
1.360000	0.051234	-1.240802	-1.827925	-2.787372	-3.910713	-4.720407	-6.503304	-9.069134	-14.013774
1.380000	0.075257	-1.249811	-1.844132	-2.762348	-3.866670	-4.755680	-6.538338	-9.222283	-14.253007
1.400000	0.090272	-1.223786	-1.811719	-2.799384	-3.897701	-4.756633	-6.593392	-9.412469	-14.432182
1.420000	0.055238	-1.243805	-1.794559	-2.757343	-3.903706	-4.797625	-6.757552	-9.603655	-14.579326
1.440000	0.084266	-1.274836	-1.827925	-2.742329	-3.897701	-4.853871	-6.787581	-9.775823	-14.720463
1.460000	0.113294	-1.200763	-1.829832	-2.769355	-3.917720	-4.870077	-6.845638	-9.923968	-14.799541
1.480000	0.056239	-1.193756	-1.815532	-2.762348	-3.969771	-4.903443	-7.024813	-10.113152	-14.875615
1.500000	0.057240	-1.204767	-1.835552	-2.733320	-3.943746	-4.953968	-7.091878	-10.273308	-14.984721
1.520000	0.103284	-1.172736	-1.837458	-2.774360	-3.950752	-4.981614	-7.128914	-10.393426	-15.031767
1.540000	0.062244	-1.189753	-1.832692	-2.780366	-4.003804	-5.015933	-7.292073	-10.543572	-15.056792
1.560000	0.062244	-1.202765	-1.851758	-2.779365	-4.018819	-5.097918	-7.383162	-10.674700	-15.115849
1.580000	0.118299	-1.168732	-1.846991	-2.783369	-4.039839	-5.137957	-7.423201	-10.747771	-15.119853
1.600000	0.093275	-1.175739	-1.847945	-2.782368	-4.050850	-5.203736	-7.598372	-10.876897	-15.130864
1.620000	0.094276	-1.172736	-1.841272	-2.768354	-4.062862	-5.275234	-7.692464	-10.977996	-15.160893
1.640000	0.157337	-1.151715	-1.838412	-2.786371	-4.105904	-5.334339	-7.735506	-11.031048	-15.157890
1.660000	0.124305	-1.158722	-1.840318	-2.817402	-4.133931	-5.372472	-7.891658	-11.090105	-15.118852
1.680000	0.111292	-1.153717	-1.823159	-2.787372	-4.163960	-5.451597	-7.979744	-11.169182	-15.120854
1.700000	0.166346	-1.146711	-1.839365	-2.754340	-4.187984	-5.528815	-8.012777	-11.202215	-15.131865
1.720000	0.166346	-1.126691	-1.834598	-2.826411	-4.246040	-5.548834	-8.105867	-11.272283	-15.120854
1.740000	0.111292	-1.115680	-1.828879	-2.808393	-4.271065	-5.627006	-8.180941	-11.363372	-15.113847
1.760000	0.150330	-1.094660	-1.821252	-2.799384	-4.293086	-5.692784	-8.236995	-11.394402	-15.110844
1.780000	0.138319	-1.088654	-1.815532	-2.856440	-4.323116	-5.720430	-8.343099	-11.444451	-15.119853
1.800000	0.087269	-1.103669	-1.819345	-2.872455	-4.325118	-5.784302	-8.389144	-11.488494	-15.126860
1.820000	0.122303	-1.091657	-1.817439	-2.847431	-4.382173	-5.835781	-8.443196	-11.535540	-15.106840
1.840000	0.139320	-1.091657	-1.814579	-2.887470	-4.407198	-5.890120	-8.523275	-11.518523	-15.109843
1.860000	0.099281	-1.081647	-1.798373	-2.910493	-4.412203	-5.938738	-8.558309	-11.573577	-15.094829
1.880000	0.119300	-1.069635	-1.765007	-2.898481	-4.428218	-5.958758	-8.573323	-11.586590	-15.086821
1.900000	0.138319	-1.048615	-1.805999	-2.921503	-4.498287	-6.016910	-8.637386	-11.613616	-15.076811
1.920000	0.116297	-1.049616	-1.792653	-2.967548	-4.493282	-6.035976	-8.642391	-11.658660	-15.082817
1.940000	0.107288	-1.029596	-1.788839	-2.910493	-4.548335	-6.070295	-8.662410	-11.670672	-15.068803
1.960000	0.147327	-1.026593	-1.759287	-2.946528	-4.588374	-6.126541	-8.728475	-11.661663	-15.074809
1.980000	0.106287	-1.050617	-1.737361	-2.975556	-4.550337	-6.151327	-8.740486	-11.688689	-15.070805
2.000000	0.115296	-1.031598	-1.749754	-2.975556	-4.581368	-6.166580	-8.751497	-11.689690	-15.047783
2.020000	0.143324	-1.030597	-1.701135	-3.004584	-4.644429	-6.219965	-8.792537	-11.697698	-15.017754
2.040000	0.141322	-1.063630	-1.694462	-3.033613	-4.622408	-6.282884	-8.841585	-11.681682	-15.014751
2.060000	0.141322	-1.036603	-1.704948	-3.044623	-4.635420	-6.278117	-8.822567	-11.683684	-15.008745
2.080000	0.174354	-1.042609	-1.665862	-3.039619	-4.684468	-6.316250	-8.864608	-11.681682	-14.955693
2.100000	0.148328	-1.039606	-1.643936	-3.095673	-4.653438	-6.325783	-8.927669	-11.675677	-14.941679
2.120000	0.134315	-1.037604	-1.679209	-3.056635	-4.664449	-6.345802	-8.908651	-11.660662	-14.925664
2.140000	0.152332	-0.997565	-1.642030	-3.082661	-4.741524	-6.339129	-8.931673	-11.643645	-14.888628
2.160000	0.128309	-1.042609	-1.659189	-3.120698	-4.762544	-6.377262	-9.009749	-11.643645	-14.899638
2.180000	0.131312	-1.044611	-1.680162	-3.120698	-4.722505	-6.399188	-8.951693	-11.610613	-14.869609
2.200000	0.148328	-1.002570	-1.683022	-3.172748	-4.784566	-6.404908	-8.963704	-11.602605	-14.838579
2.220000	0.110291	-1.015583	-1.681115	-3.193769	-4.800581	-6.411581	-9.003743	-11.615618	-14.790532
2.240000	0.104285	-1.035602	-1.668722	-3.210786	-4.763545	-6.434460	-8.968709	-11.595598	-14.820561
2.260000	0.111292	-1.004572	-1.689695	-3.262836	-4.803584	-6.403954	-8.959700	-11.610613	-14.793535
2.280000	0.098280	-1.042609	-1.694462	-3.279853	-4.828609	-6.421114	-9.058797	-11.627630	-14.758501
2.300000	0.123304	-1.064631	-1.710668	-3.264838	-4.801582	-6.462106	-8.997737	-11.615618	-14.752495
2.320000	0.146326	-0.999567	-1.704948	-3.250825	-4.826607	-6.439227	-8.981722	-11.588592	-14.721464
2.340000	0.100282	-1.016584	-1.664909	-3.273847	-4.856636	-6.423020	-9.033773	-11.578582	-14.663408
2.360000	0.103284	-1.036603	-1.684929	-3.313886	-4.868648	-6.456386	-8.992733	-11.555559	-14.715459
2.380000	0.153333	-1.009577	-1.677302	-3.336909	-4.847627	-6.459246	-8.948690	-11.532537	-14.683427
2.400000	0.114295	-1.011579	-1.683022	-3.360932	-4.877657	-6.468779	-9.019759	-11.525530	-14.630376
2.420000	0.103284	-1.042609	-1.696368	-3.343915	-4.861641	-6.508818	-9.006746	-11.517522	-14.649394
2.440000	0.151331	-1.018586	-1.670629	-3.395966	-4.870650	-6.519305	-8.951693	-11.479485	-14.637382
2.460000	0.122303	-1.001569	-1.657283	-3.429999	-4.890669	-6.478313	-8.999739	-11.467473	-14.588335
2.480000	0.084266	-1.026593	-1.665862	-3.399970	-4.903682	-6.511678	-8.991732	-11.475481	-14.607353
2.500000	0.134315	-1.017585	-1.683975	-3.399970	-4.866646	-6.519305	-8.942684	-11.437444	-14.594340
2.520000	0.102283	-1.012580	-1.677302	-3.479047	-4.880660	-6.496425	-8.933675	-11.436443	-14.553300
2.540000	0.061243	-1.005573	-1.683022	-3.476044	-4.897676	-6.505959	-8.931673	-11.453460	-14.531279
2.560000	0.105286	-0.999567	-1.677302	-3.431000	-4.881661	-6.533605	-8.909652	-11.358367	-14.494243
2.580000	0.091273	-0.987555	-1.678255	-3.518085	-4.882662	-6.496425	-8.899642	-11.344353	-14.477226
2.600000	0.077259	-1.011579	-1.711621	-3.500068	-4.879659	-6.519305	-8.925667	-11.373382	-14.465214
2.620000	0.100282	-0.973542	-1.707808	-3.474042	-4.880660	-6.528838	-8.893636	-11.322332	-14.468217
2.640000	0.107288	-0.974543	-1.696368	-3.560126	-4.895674	-6.498332	-8.900643	-11.296307	-14.444194
2.660000	0.041224	-0.988556	-1.722108	-3.553120	-4.879659	-6.487846	-8.931673	-11.324334	-14.437187
2.680000	0.077259	-0.990558	-1.719248	-3.520087	-4.885664	-6.510725	-8.892635	-11.284295	-14.437187
2.700000	0.104285	-0.990558	-1.720201	-3.587153	-4.899678	-6.521212	-8.896639	-11.244256	-14.410161
2.720000	0.058240	-1.011579	-1.740221	-3.603168	-4.857637	-6.491659	-8.904647	-11.276287	-14.369121
2.740000	0.053236	-0.971540	-1.733547	-3.554120	-4.870650	-6.528838	-8.847591	-11.245257	-14.343095
2.760000	0.103284	-0.980548	-1.682069	-3.578144	-4.908687	-6.535511	-8.885628	-11.209222	-14.314067
2.780000	0.070252	-0.972541	-1.719248	-3.586152	-4.859639	-6.522165	-8.890633	-11.221233	-14.307060
2.800000	0.061243	-0.967536	-1.724014	-3.548115	-4.878658	-6.513585	-8.829573	-11.201214	-14.300053
2.820000	0.091273	-0.958527	-1.714481	-3.548115	-4.920699	-6.549811	-8.839583	-11.137151	-14.289043
2.840000	0.057240	-0.998566	-1.707808	-3.551118	-4.898677	-6.558391	-8.876619	-11.157171	-14.247002
2.860000	0.040223	-0.960529	-1.716388	-3.538105	-4.887666	-6.554577	-8.808553	-11.133147	-14.208964
2.880000	0.075257	-0.933503	-1.730688	-3.524091	-4.927705	-6.545044	-8.811556	-11.118133	-14.178935
2.900000	0.024207	-0.955524	-1.724968	-3.549116	-4.861641	-6.530745	-8.835579	-11.105120	-14.187944
2.920000	0.023206	-0.934504	-1.746894	-3.515082	-4.870650	-6.525978	-8.772518	-11.110125	-14.200957
2.940000	0.068250	-0.922492	-1.744034	-3.503071	-4.895674	-6.506912	-8.758504	-11.069085	-14.161919
2.960000	0.084266	-0.716291	-0.977572	-2.324921	-3.475288	-5.250448	-7.221004	-9.820867	-11.187016
2.980000	-0.545348	0.210614	1.345647	2.036334	2.578618	2.135806	2.971940	2.315974	6.681416
3.000000	-0.680480	0.650042	2.465788	3.696954	5.017998	6.091093	7.175041	9.008503	14.502046
3.020000	-0.995788	0.794183	2.606878	3.638897	4.951933	6.257923	7.354216	9.829304	15.531050
3.040000	-5.507189	0.854242	2.488667	3.283550	4.538530	5.794613	7.045915	9.595075	15.654170
3.060000	-3.135876	0.922308	2.356157	3.017291	4.198198	5.462861	6.805681	9.522004	15.943453
3.080000	-1.064855	0.962347	2.297052	2.850128	3.984990	5.287452	6.654533	9.620100	16.248750
3.100000	-0.209020	0.927313	2.243666	2.791070	3.910918	5.214047	6.671550	9.737214	16.449947
3.120000	0.132313	1.014398	2.200767	2.713995	3.849858	5.201654	6.719597	9.868342	16.629121
3.140000	0.161341	1.027411	2.181701	2.670953	3.810820	5.184494	6.708586	9.994465	16.766255
3.160000	0.172352	1.022406	2.173121	2.664947	3.826836	5.176868	6.776652	10.108576	16.824312
3.180000	0.199378	1.064447	2.172168	2.641924	3.830839	5.207374	6.858732	10.191657	16.921407
3.200000	0.188367	1.098480	2.195047	2.622906	3.813823	5.245506	6.865739	10.265730	16.979463
3.220000	0.177357	1.086468	2.161681	2.661944	3.823833	5.230253	6.916789	10.324787	16.945430
3.240000	0.216395	1.116497	2.177888	2.616900	3.843852	5.263619	6.978849	10.392854	16.960445
3.260000	0.172352	1.155536	2.164541	2.600884	3.803813	5.287452	6.979850	10.416877	16.984468
3.280000	0.154334	1.137518	2.175028	2.638921	3.833842	5.276966	6.993864	10.460920	16.957442
3.300000	0.168348	1.182562	2.178841	2.630914	3.837846	5.314145	7.079948	10.530988	16.955440
3.320000	0.131312	1.214593	2.182654	2.626910	3.841850	5.320818	7.031901	10.580036	16.972456
3.340000	0.115296	1.246624	2.189327	2.663946	3.865874	5.340837	7.058928	10.583039	16.934419
3.360000	0.156336	1.260638	2.212207	2.696978	3.863872	5.338931	7.117985	10.650105	16.928413
3.380000	0.154334	1.250628	2.193141	2.671954	3.857866	5.376110	7.128996	10.664118	16.940425
3.400000	0.112293	1.249627	2.178841	2.680963	3.891899	5.356090	7.123991	10.651106	16.921407
3.420000	0.160340	1.257635	2.170261	2.700982	3.880888	5.348464	7.203068	10.726179	16.898384
3.440000	0.162342	1.271649	2.181701	2.682964	3.888896	5.368483	7.200065	10.711164	16.903389
3.460000	0.079261	1.261639	2.166448	2.676959	3.901909	5.378970	7.205070	10.707160	16.912398
3.480000	0.136317	1.282660	2.157868	2.729009	3.909917	5.385643	7.279142	10.735188	16.893379
3.500000	0.145325	1.272650	2.188374	2.695977	3.914921	5.428542	7.259123	10.786237	16.902388
3.520000	0.084266	1.281659	2.184561	2.698980	3.914921	5.396129	7.247111	10.774226	16.883370
3.540000	0.113294	1.312689	2.183608	2.742022	3.904912	5.402803	7.315178	10.810261	16.852339
3.560000	0.137318	1.300677	2.214113	2.721002	3.926933	5.420916	7.294157	10.861311	16.848335
3.580000	0.071253	1.265643	2.205534	2.707989	3.899907	5.440935	7.276139	10.836286	16.839327
3.600000	0.068250	1.298675	2.160728	2.766046	3.934941	5.443795	7.349211	10.825276	16.834322
3.620000	0.082264	1.292669	2.192187	2.729009	3.922929	5.436168	7.343205	10.905354	16.832320
3.640000	0.015199	1.289666	2.174074	2.693975	3.930937	5.452375	7.310173	10.876325	16.850337
3.660000	0.022205	1.295672	2.155008	2.753033	3.958964	5.458095	7.353215	10.872321	16.834322
3.680000	0.053236	1.327703	2.194094	2.737017	3.920927	5.460001	7.368229	10.917365	16.862349
3.700000	0.060242	1.276654	2.199814	2.714996	3.926933	5.468581	7.351213	10.927375	16.824312
3.720000	0.025208	1.318695	2.170261	2.757037	3.958964	5.468581	7.400261	10.920368	16.840328
3.740000	0.086268	1.329705	2.168355	2.813091	3.914921	5.486694	7.397258	10.992439	16.872359
3.760000	0.028211	1.313690	2.164541	2.790069	3.918925	5.496227	7.346208	11.013459	16.838326
3.780000	-0.002819	1.322699	2.155961	2.798077	3.980986	5.474301	7.403264	10.998444	16.804292
3.800000	0.019202	1.366742	2.154055	2.834112	3.929936	5.516247	7.436296	11.059504	16.808296
3.820000	0.006190	1.315692	2.174074	2.802081	3.913920	5.501947	7.379240	11.095539	16.776265
3.840000	-0.036852	1.317694	2.156915	2.806085	3.954961	5.480974	7.450309	11.096540	16.771260
3.860000	0.002186	1.371746	2.153102	2.804083	3.919926	5.458095	7.474333	11.130573	16.745235
3.880000	-0.016833	1.344720	2.178841	2.808087	3.911919	5.452375	7.431291	11.166609	16.716206
3.900000	-0.039855	1.339715	2.198860	2.819097	3.965971	5.446655	7.462321	11.213654	16.667159
3.920000	-0.025842	1.391766	2.172168	2.817095	3.939946	5.493367	7.515373	11.224665	16.705196
3.940000	-0.021838	1.388763	2.184561	2.823101	3.946953	5.505760	7.440300	11.217658	16.698189
3.960000	-0.056872	1.365741	2.179794	2.838116	3.976982	5.473348	7.482341	11.222663	16.637129
3.980000	-0.031847	1.382757	2.157868	2.871148	3.976982	5.502900	7.515373	11.230671	16.640132
4.000000	-0.045861	1.382757	2.185514	2.875152	3.970976	5.523873	7.504362	11.261701	16.642134
4.020000	-0.046862	1.363739	2.216020	2.878155	3.990996	5.519107	7.499357	11.280720	16.598091
4.040000	-0.037853	1.368744	2.230320	2.875152	3.990996	5.531500	7.555412	11.304743	16.591084
4.060000	-0.083898	1.389764	2.241759	2.854131	3.973979	5.550566	7.524382	11.306745	16.586080
4.080000	-0.092907	1.358734	2.235086	2.849127	3.990996	5.547706	7.536393	11.330769	16.549043
4.100000	-0.043859	1.361737	2.241759	2.883160	4.014018	5.569632	7.620475	11.365803	16.541036
4.120000	-0.075890	1.370745	2.234133	2.869146	4.026030	5.587745	7.597453	11.375813	16.572066
4.140000	-0.088903	1.364740	2.224600	2.859136	4.008012	5.562959	7.595451	11.395832	16.502998
4.160000	-0.055871	1.374749	2.277032	2.876153	3.992998	5.593465	7.643498	11.450886	16.454952
4.180000	-0.076891	1.393768	2.277032	2.856133	3.999004	5.605858	7.656511	11.445881	16.498995
4.200000	-0.089904	1.388763	2.241759	2.879156	3.998003	5.596325	7.640495	11.437873	16.477974
4.220000	-0.060876	1.396771	2.244619	2.927203	4.000004	5.602045	7.716569	11.470905	16.469966
4.240000	-0.085900	1.419793	2.235086	2.882159	3.956962	5.617298	7.725578	11.489924	16.469966
4.260000	-0.110925	1.434808	2.235086	2.885162	3.985991	5.628737	7.750602	11.490925	16.454952
4.280000	-0.068884	1.429803	2.233180	2.928204	4.012016	5.615391	7.794645	11.541975	16.425923
4.300000	-0.082897	1.436810	2.257966	2.880157	3.993999	5.630644	7.781633	11.570002	16.426924
4.320000	-0.137951	1.430804	2.227460	2.870147	4.005009	5.636364	7.814665	11.521955	16.403902
4.340000	-0.075890	1.425799	2.229366	2.885162	4.000004	5.649710	7.885734	11.571003	16.353853
4.360000	-0.053869	1.381756	2.248433	2.846124	3.990996	5.677356	7.881730	11.635066	16.369869
4.380000	-0.105920	1.378753	2.215067	2.852130	4.003007	5.707862	7.844694	11.577009	16.356856
4.400000	-0.105920	1.396771	2.216020	2.888165	4.019023	5.704049	7.915764	11.613044	16.324825
4.420000	-0.056872	1.404779	2.241759	2.879156	4.016020	5.699282	7.890739	11.667097	16.294795
4.440000	-0.113927	1.376751	2.241759	2.845123	4.040044	5.735508	7.868718	11.636067	16.269771
4.460000	-0.138952	1.385760	2.212207	2.883160	4.027031	5.742181	7.909758	11.630061	16.225728
4.480000	-0.077892	1.406781	2.271312	2.874151	4.009013	5.749808	7.923771	11.677107	16.234737
4.500000	-0.117931	1.375750	2.268452	2.848126	4.035039	5.731695	7.901750	11.635066	16.220723
4.520000	-0.143957	1.395770	2.248433	2.901177	4.026030	5.765061	7.947795	11.623054	16.191695
4.540000	-0.107922	1.384759	2.257966	2.918194	4.008012	5.789847	7.982829	11.651081	16.192696
4.560000	-0.161974	1.356732	2.268452	2.888165	4.013017	5.808913	7.916764	11.661091	16.188692
4.580000	-0.190002	1.376751	2.230320	2.885162	4.058061	5.828933	7.999846	11.621052	16.171675
4.600000	-0.147961	1.377752	2.271312	2.885162	4.033037	5.853719	8.077922	11.657087	16.195699
4.620000	-0.185998	1.350726	2.269406	2.883160	4.042045	5.878505	8.039885	11.670100	16.116621
4.640000	-0.210021	1.381756	2.244619	2.898174	4.064067	5.903291	8.090934	11.635066	16.133638
4.660000	-0.186999	1.387762	2.222693	2.911187	4.044047	5.942377	8.147990	11.646076	16.123628
4.680000	-0.204015	1.372747	2.242713	2.882159	4.022026	5.952863	8.102946	11.645075	16.082588
4.700000	-0.198010	1.360736	2.238900	2.906182	4.086088	5.944283	8.165007	11.628059	16.077583
4.720000	-0.191003	1.383758	2.221740	2.940215	4.090092	6.007202	8.215056	11.639069	16.100606
4.740000	-0.188000	1.369744	2.232226	2.942217	4.094096	5.995762	8.183024	11.654084	16.061568
4.760000	-0.205016	1.353729	2.227460	2.984258	4.128129	5.998622	8.192033	11.657087	16.022530
4.780000	-0.170983	1.367743	2.211254	2.994268	4.112114	6.031988	8.242082	11.663093	16.067574
4.800000	-0.169982	1.342718	2.225553	2.964239	4.114116	6.026268	8.218058	11.675105	16.027535
4.820000	-0.159972	1.336712	2.226507	2.969244	4.145146	6.014828	8.224064	11.675105	16.016524
4.840000	-0.153967	1.346722	2.204580	3.042315	4.161162	6.016735	8.256096	11.641071	16.017525
4.860000	-0.133947	1.372747	2.223647	3.034307	4.107109	6.026268	8.257097	11.645075	16.019527
4.880000	-0.191003	1.313690	2.231273	3.054327	4.162163	5.984322	8.245085	11.649079	15.971480
4.900000	-0.150964	1.341717	2.216020	3.083355	4.165166	6.023408	8.295134	11.664094	15.961470
4.920000	-0.142956	1.359735	2.213160	3.089361	4.140141	6.015782	8.308146	11.670100	15.970479
4.940000	-0.172985	1.330706	2.152148	2.982256	4.004008	5.926170	8.140983	11.498933	15.394917
4.960000	-0.077892	1.113494	1.660240	2.189483	2.931962	4.578189	6.117009	8.722224	11.286910
4.980000	-0.080895	0.907293	1.325628	1.636944	2.110161	3.351277	4.419352	5.943513	7.723433
5.000000	-0.115929	0.674066	0.863272	1.204522	1.565629	2.652500	3.706657	4.664265	5.930684
5.020000	-0.087902	-3.908405	-3.812719	-3.847407	-3.206026	-1.714617	-1.385311	0.180891	0.628511
5.040000	-0.107922	-2.887409	-2.653493	-2.639228	-2.860689	-2.687948	-2.379280	-2.529754	-2.070122
5.060000	-0.131945	-1.106672	-1.051930	-1.207831	-1.550411	-1.479150	-1.442366	-2.051287	-1.986040
5.080000	-0.087902	-0.303888	-0.356013	-0.552192	-0.891768	-0.831851	-0.886824	-1.624871	-1.787846
5.100000	-0.084899	-0.033625	-0.119592	-0.339985	-0.666548	-0.543951	-0.691634	-1.432683	-1.619682
5.120000	-0.119933	0.046453	-0.033794	-0.261909	-0.562447	-0.459107	-0.619564	-1.350603	-1.551616
5.140000	-0.076891	0.109515	0.009105	-0.233881	-0.510396	-0.408581	-0.549495	-1.273528	-1.528593
5.160000	-0.099914	0.126532	0.016732	-0.210859	-0.495381	-0.388562	-0.528475	-1.205462	-1.465532
5.180000	-0.118932	0.130536	0.020545	-0.195844	-0.487373	-0.350429	-0.548494	-1.193450	-1.392461
5.200000	-0.107922	0.118524	-0.000428	-0.155805	-0.471358	-0.338990	-0.461409	-1.168426	-1.358427
5.220000	-0.070885	0.085492	0.017685	-0.161811	-0.433321	-0.320877	-0.477425	-1.111370	-1.327397
5.240000	-0.129943	0.090496	0.032938	-0.200849	-0.452339	-0.299904	-0.470418	-1.121380	-1.273344
5.260000	-0.107922	0.094500	0.012918	-0.157807	-0.433321	-0.317063	-0.399349	-1.104363	-1.237309
5.280000	-0.063879	0.123529	0.023405	-0.171821	-0.430318	-0.299904	-0.397347	-1.029290	-1.210283
5.300000	-0.098913	0.125531	0.024358	-0.157807	-0.420308	-0.249378	-0.415364	-1.030291	-1.146220
5.320000	-0.117931	0.132537	0.010058	-0.113764	-0.377266	-0.253192	-0.341292	-1.023284	-1.123198
5.340000	-0.057873	0.153558	0.044378	-0.100751	-0.382271	-0.240799	-0.309261	-0.970232	-1.129204
5.360000	-0.089904	0.135540	0.039611	-0.106757	-0.358247	-0.224592	-0.338289	-0.963225	-1.091167
5.380000	-0.103918	0.139544	0.030078	-0.093745	-0.350240	-0.202666	-0.251204	-0.974236	-1.091167
5.400000	-0.070885	0.139544	0.042471	-0.048701	-0.352242	-0.197900	-0.216170	-0.905169	-1.020097
5.420000	-0.083898	0.124530	0.061537	-0.053705	-0.338228	-0.169300	-0.268221	-0.868133	-1.003081
5.440000	-0.117931	0.140545	0.017685	-0.032685	-0.309200	-0.146421	-0.213167	-0.874139	-0.944023
5.460000	-0.075890	0.156561	0.012918	-0.025678	-0.325215	-0.133074	-0.176131	-0.797063	-0.932011
5.480000	-0.095910	0.121527	0.033891	-0.027680	-0.334224	-0.162627	-0.234188	-0.789056	-0.920000
5.500000	-0.113927	0.130536	-0.003288	-0.025678	-0.288179	-0.147374	-0.208162	-0.771038	-0.882963
5.520000	-0.079894	0.176580	-0.028074	-0.021674	-0.296187	-0.102568	-0.134090	-0.721990	-0.852934
5.540000	-0.098913	0.144549	-0.011868	-0.076728	-0.316206	-0.111148	-0.170125	-0.689959	-0.850932
5.560000	-0.098913	0.139544	-0.022354	-0.069721	-0.325215	-0.075876	-0.196151	-0.703973	-0.840922
5.580000	-0.058874	0.163568	-0.046187	-0.075727	-0.347237	-0.052043	-0.151107	-0.679949	-0.797880
5.600000	-0.079894	0.134539	-0.018541	-0.076728	-0.329219	-0.058716	-0.181136	-0.626897	-0.766850
5.620000	-0.125939	0.109515	-0.025214	-0.073725	-0.297188	-0.047276	-0.165120	-0.658929	-0.804887
5.640000	-0.089904	0.121527	-0.070973	-0.067719	-0.268160	-0.040603	-0.110067	-0.623894	-0.736821
5.660000	-0.125939	0.119525	-0.056673	-0.059711	-0.267159	-0.013911	-0.168123	-0.593865	-0.728813
5.680000	-0.180993	0.077484	-0.050000	-0.091743	-0.252144	-0.056810	-0.158113	-0.596868	-0.785869
5.700000	-0.132946	0.128534	-0.054767	-0.041694	-0.222115	-0.034883	-0.120076	-0.591863	-0.731816
5.720000	-0.141955	0.151556	-0.062393	-0.082734	-0.252144	-0.032977	-0.147103	-0.545818	-0.688774
5.740000	-0.151965	0.118524	-0.050000	-0.071723	-0.211104	-0.055856	-0.146102	-0.545818	-0.700786
5.760000	-0.134948	0.133538	-0.046187	-0.075727	-0.210103	-0.027257	-0.087044	-0.512786	-0.680766
5.780000	-0.165978	0.142547	-0.053813	-0.050703	-0.229121	-0.040603	-0.075032	-0.512786	-0.684770
5.800000	-0.190002	0.127533	-0.071926	-0.045698	-0.228121	-0.054903	-0.095052	-0.510784	-0.702788
5.820000	-0.144958	0.155560	-0.095759	0.015362	-0.204097	-0.053950	-0.052010	-0.506780	-0.688774
5.840000	-0.140954	0.171576	-0.055720	-0.008662	-0.203096	-0.031070	-0.082039	-0.502776	-0.646733
5.860000	-0.160973	0.156561	-0.079553	-0.026679	-0.184078	-0.034883	-0.079036	-0.498772	-0.666753
5.880000	-0.149963	0.158563	-0.071926	0.018365	-0.186080	-0.047276	-0.004964	-0.442718	-0.682768
5.900000	-0.153967	0.156561	-0.093852	-0.000654	-0.197090	-0.041557	-0.045003	-0.433709	-0.649736
5.920000	-0.180993	0.140545	-0.102432	-0.028681	-0.165059	-0.032977	-0.084041	-0.451726	-0.642729
5.940000	-0.125939	0.144549	-0.096712	0.000347	-0.156050	-0.042510	-0.038997	-0.410686	-0.690776
5.960000	-0.123937	0.151556	-0.056673	-0.025678	-0.149043	-0.032977	-0.056014	-0.384661	-0.633720
5.980000	-0.157970	0.140545	-0.057627	-0.038691	-0.137032	-0.034883	-0.073030	-0.387664	-0.616704
6.000000	-0.141955	0.154559	-0.026167	-0.048701	-0.110005	-0.042510	-0.034993	-0.388665	-0.666753
6.020000	-0.127941	0.155560	-0.017588	-0.056708	-0.106001	-0.049183	-0.077034	-0.360638	-0.636723
6.040000	-0.175988	0.152557	-0.003288	-0.073725	-0.118013	-0.012957	-0.085042	-0.381658	-0.618706
6.060000	-0.161974	0.180584	-0.004241	-0.062714	-0.058955	-0.007237	-0.040999	-0.401678	-0.661748
6.080000	-0.114928	0.157562	0.019592	-0.060712	-0.062959	-0.041557	-0.033992	-0.358636	-0.637724
6.100000	-0.151965	0.157562	0.012918	-0.091743	-0.051949	0.010876	-0.080037	-0.373650	-0.636723
6.120000	-0.176989	0.172577	0.023405	-0.056708	-0.013912	0.018502	-0.040999	-0.405682	-0.659746
6.140000	-0.135949	0.182586	0.036751	-0.092744	-0.064961	0.001342	-0.025985	-0.326604	-0.651738
6.160000	-0.169982	0.158563	0.006245	-0.112763	-0.054952	0.027082	-0.104061	-0.350628	-0.604692
6.180000	-0.174987	0.165570	-0.028074	-0.120771	-0.041939	0.027082	-0.049007	-0.358636	-0.620708
6.200000	-0.122936	0.168573	-0.011868	-0.111762	-0.055953	0.018502	-0.047005	-0.290569	-0.605693
6.220000	-0.161974	0.155560	0.007198	-0.121772	-0.027925	0.040428	-0.094051	-0.297576	-0.588676
6.240000	-0.163976	0.139544	-0.029981	-0.084736	0.009111	0.044241	-0.074031	-0.301580	-0.557646
6.260000	-0.113927	0.136541	-0.038560	-0.072724	0.003105	0.059494	-0.046004	-0.271551	-0.558647
6.280000	-0.107922	0.137542	0.009105	-0.144794	-0.013912	0.038522	-0.095052	-0.258538	-0.539629
6.300000	-0.141955	0.112518	-0.046187	-0.109760	0.012114	0.028035	-0.058016	-0.286565	-0.494585
6.320000	-0.065881	0.153558	-0.041420	-0.101752	0.006108	0.040428	-0.037996	-0.264544	-0.495586
6.340000	-0.079894	0.127533	-0.025214	-0.140790	-0.012911	0.027082	-0.093050	-0.265545	-0.483574
6.360000	-0.110925	0.119525	-0.034747	-0.151801	-0.003902	0.047101	-0.093050	-0.273553	-0.470561
6.380000	-0.055871	0.133538	-0.036654	-0.138788	0.007109	0.067121	-0.036995	-0.242522	-0.457548
6.400000	-0.065881	0.129535	0.012918	-0.193842	-0.013912	0.020409	-0.071028	-0.213494	-0.469560
6.420000	-0.076891	0.108514	0.015778	-0.189838	0.059160	0.028035	-0.076033	-0.256536	-0.474565
6.440000	-0.042858	0.146551	-0.003288	-0.189838	0.045146	0.046148	-0.033992	-0.261541	-0.452544
6.460000	-0.038854	0.149554	0.001479	-0.185834	0.023125	0.034708	-0.072029	-0.235515	-0.459550
6.480000	-0.032848	0.115521	0.016732	-0.217866	0.058159	0.017549	-0.086043	-0.239519	-0.455546
6.500000	-0.003820	0.151556	0.030078	-0.187836	0.066167	0.054728	-0.062020	-0.252532	-0.431523
6.520000	-0.010827	0.194598	0.039611	-0.209858	0.070170	0.060448	-0.083040	-0.204485	-0.427519
6.540000	-0.037853	0.140545	0.053911	-0.208857	0.094194	0.060448	-0.104061	-0.224505	-0.457548
6.560000	-0.027843	0.180584	0.026265	-0.204853	0.093193	0.057588	-0.065023	-0.216497	-0.437529
6.580000	-0.035851	0.174578	0.035798	-0.198847	0.036137	0.065214	-0.081038	-0.215496	-0.420512
6.600000	-0.056872	0.145550	0.039611	-0.203852	0.084184	0.042335	-0.101058	-0.165447	-0.452544
6.620000	-0.046862	0.149554	0.039611	-0.226874	0.084184	0.058541	-0.063021	-0.188470	-0.443535
6.640000	-0.034850	0.148553	0.031985	-0.229877	0.068169	0.064261	-0.075032	-0.165447	-0.384477
6.660000	-0.061877	0.124530	0.043424	-0.251899	0.082182	0.048055	-0.082039	-0.175457	-0.386479
6.680000	-0.037853	0.116522	0.027218	-0.228876	0.067168	0.046148	-0.012972	-0.171453	-0.414506
6.700000	-0.028844	0.147552	0.032938	-0.247895	0.042143	0.062354	-0.071028	-0.141424	-0.362456
6.720000	-0.037853	0.131536	0.028171	-0.229877	0.081181	0.059494	-0.090047	-0.168450	-0.380473
6.740000	0.004188	0.082489	0.030078	-0.207856	0.074174	0.008016	-0.030989	-0.145428	-0.403496
6.760000	0.019202	0.083490	0.012918	-0.233881	0.064165	0.037568	-0.043001	-0.149432	-0.364458
6.780000	-0.017834	0.069476	0.001479	-0.221870	0.072172	0.055681	-0.076033	-0.156438	-0.352446
6.800000	0.025208	0.062469	-0.001381	-0.207856	0.087187	-0.016770	-0.015975	-0.153435	-0.382475
6.820000	0.045228	0.054461	0.013872	-0.223871	0.083183	0.017549	-0.037996	-0.162444	-0.356450
6.840000	0.003187	0.053460	0.020545	-0.246894	0.085185	0.034708	-0.046004	-0.210491	-0.363457
6.860000	0.028211	0.048455	0.009105	-0.201850	0.111211	0.023269	0.003044	-0.196477	-0.379472
6.880000	0.067249	0.071478	0.028171	-0.192841	0.104204	0.033755	-0.016976	-0.148431	-0.378471
6.900000	0.046229	0.062469	0.028171	-0.201850	0.097197	0.065214	-0.082039	-0.188470	-0.344438
6.920000	0.046229	0.062469	0.016732	-0.174824	0.097197	0.033755	-0.047005	-0.161443	-0.366460
6.940000	0.090272	0.060467	0.024358	-0.168818	0.084184	0.021362	-0.054012	-0.149432	-0.356450
6.960000	0.055238	0.085492	0.014825	-0.190839	0.073173	0.053775	-0.110067	-0.143426	-0.336430
6.980000	0.060242	0.081488	-0.024261	-0.156806	0.092192	0.049961	-0.060018	-0.131414	-0.356450
7.000000	0.103284	0.073480	0.011012	-0.169819	0.080180	-0.006284	-0.025985	-0.093377	-0.367461
7.020000	0.077259	0.022430	-0.023307	-0.197846	0.073173	0.030895	-0.108065	-0.134417	-0.335429
7.040000	0.045228	0.061468	-0.046187	-0.166816	0.097197	0.046148	-0.064022	-0.160442	-0.333427
7.060000	0.120301	0.051458	-0.002335	-0.158808	0.090190	0.032802	-0.016976	-0.095379	-0.330424
7.080000	0.066248	0.032440	-0.013774	-0.196845	0.094194	0.017549	-0.067025	-0.093377	-0.326420
7.100000	0.049232	0.034442	-0.047140	-0.177827	0.097197	0.039475	-0.043001	-0.148431	-0.312407
7.120000	0.102283	0.053460	-0.019494	-0.160810	0.087187	0.037568	-0.017977	-0.084368	-0.323418
7.140000	0.088270	0.034442	-0.003288	-0.200849	0.081181	0.022315	-0.043001	-0.026311	-0.322417
7.160000	0.052235	0.060467	-0.029027	-0.192841	0.104204	0.033755	-0.038997	-0.089373	-0.325420
7.180000	0.091273	0.091497	-0.058580	-0.166816	0.105205	0.035662	0.016056	-0.067351	-0.321416
7.200000	0.073255	0.081488	-0.016634	-0.209858	0.082182	0.013735	-0.017977	-0.027312	-0.328422
7.220000	0.065247	0.061468	-0.018541	-0.181830	0.101201	0.010876	-0.039998	-0.049334	-0.315410
7.240000	0.117298	0.089495	-0.012821	-0.148798	0.088188	0.019455	-0.006966	-0.061346	-0.272368
7.260000	0.127308	0.057464	0.003385	-0.157807	0.065166	0.014689	-0.031990	-0.001287	-0.288383
7.280000	0.099281	0.015423	0.005292	-0.165815	0.089189	0.010876	-0.034993	-0.032317	-0.320415
7.300000	0.112293	0.070477	-0.041420	-0.115766	0.067168	0.036615	-0.018978	-0.027312	-0.279375
7.320000	0.117298	0.057464	-0.029027	-0.121772	0.050151	0.009922	-0.043001	-0.002288	-0.268364
7.340000	0.112293	0.036444	-0.012821	-0.134785	0.063164	-0.016770	-0.059017	-0.024309	-0.319414
7.360000	0.107288	0.081488	-0.033794	-0.106757	0.097197	0.008016	-0.039998	-0.061346	-0.298393
7.380000	0.116297	0.094500	-0.048094	-0.129780	0.070170	0.019455	-0.067025	-0.040325	-0.289384
7.400000	0.118299	0.046453	-0.026167	-0.138788	0.107207	-0.021537	-0.066024	-0.031316	-0.317412
7.420000	0.110291	0.062469	-0.062393	-0.122773	0.117216	-0.012004	-0.018978	-0.033318	-0.315410
7.440000	0.123304	0.082489	-0.056673	-0.119770	0.101201	-0.000564	-0.065023	-0.025310	-0.270366
7.460000	0.117298	0.046453	-0.016634	-0.135786	0.115214	-0.032977	-0.056014	0.010725	-0.322417
7.480000	0.103284	0.030438	-0.037607	-0.145795	0.113212	-0.006284	-0.025985	-0.027312	-0.321416
7.500000	0.102283	0.072479	-0.063347	-0.150800	0.119218	0.011829	-0.060018	0.004719	-0.289384
7.520000	0.093275	0.034442	-0.038560	-0.166816	0.094194	-0.010097	-0.062020	-0.012298	-0.310405
7.540000	0.080262	0.051458	-0.038560	-0.137787	0.110210	-0.013911	-0.011971	-0.003289	-0.329423
7.560000	0.105286	0.068475	-0.061440	-0.128779	0.089189	0.008969	-0.016976	-0.002288	-0.298393
7.580000	0.059241	0.051458	-0.069066	-0.166816	0.074174	0.011829	-0.036995	-0.024309	-0.295390
7.600000	0.094276	0.030438	-0.041420	-0.142792	0.108208	-0.023444	-0.006966	-0.026311	-0.322417
7.620000	0.128309	0.058465	-0.047140	-0.152802	0.090190	0.025175	-0.012972	-0.025310	-0.292387
7.640000	0.082264	0.050457	-0.070973	-0.138788	0.070170	0.045195	-0.074031	-0.044329	-0.285380
7.660000	0.129310	0.067474	-0.035701	-0.118769	0.090190	0.038522	-0.029988	-0.030315	-0.331425
7.680000	0.156336	0.085492	-0.059533	-0.139789	0.072172	0.062354	-0.050008	-0.042327	-0.321416
7.700000	0.109290	0.110516	-0.057627	-0.147797	0.058159	0.075701	-0.102059	-0.063348	-0.282378
7.720000	0.140321	0.066473	-0.060487	-0.147797	0.062163	0.067121	-0.018978	-0.038323	-0.324419
7.740000	0.205384	0.097503	-0.045234	-0.134785	0.072172	0.067121	-0.045003	-0.023308	-0.298393
7.760000	0.136317	0.117523	-0.059533	-0.165815	0.062163	0.105253	-0.111068	-0.060345	-0.275371
7.780000	0.146326	0.088494	-0.036654	-0.137787	0.084184	0.053775	-0.074031	-0.063348	-0.315410
7.800000	0.191370	0.109515	-0.036654	-0.142792	0.082182	0.043288	-0.034993	-0.041326	-0.352446
7.820000	0.151331	0.112518	-0.068113	-0.164814	0.070170	0.047101	-0.098055	-0.055340	-0.321416
7.840000	0.150330	0.098504	-0.073833	-0.138788	0.078178	0.025175	-0.070028	-0.079363	-0.361455
7.860000	0.194373	0.087494	-0.054767	-0.131782	0.048149	0.031848	-0.004964	-0.038323	-0.346440
7.880000	0.139320	0.096502	-0.035701	-0.159809	0.030131	0.058541	-0.048006	-0.037322	-0.317412
7.900000	0.102283	0.111517	-0.061440	-0.144794	0.066167	0.069027	-0.066024	-0.080364	-0.318413
7.920000	0.164344	0.133538	-0.027121	-0.115766	0.038139	0.034708	-0.009969	-0.044329	-0.309404
7.940000	0.171351	0.107513	0.014825	-0.146796	0.039140	0.040428	-0.068026	-0.034319	-0.342436
7.960000	0.110291	0.082489	-0.004241	-0.110761	0.042143	0.059494	-0.067025	-0.073357	-0.324419
7.980000	0.155335	0.123529	0.029125	-0.098749	0.040141	0.038522	-0.008968	-0.011297	-0.333427
8.000000	0.156336	0.101507	0.095856	-0.135786	0.008110	0.063308	-0.054012	-0.020306	-0.338432
8.020000	0.086268	0.111517	0.075837	-0.137787	0.053154	0.073794	-0.071028	-0.065349	-0.345439
8.040000	0.153333	0.130536	0.072977	-0.102753	0.054155	0.092860	-0.024984	-0.060345	-0.370463
8.060000	0.176356	0.130536	0.127316	-0.101752	0.044145	0.075701	-0.078035	-0.047332	-0.346440
8.080000	0.137318	0.102508	0.122549	-0.088740	0.085185	0.072841	-0.091048	-0.079363	-0.358452
8.100000	0.150330	0.137542	0.120642	-0.046699	0.051152	0.083327	-0.042000	-0.062347	-0.333427
8.120000	0.178358	0.135540	0.155915	-0.046699	0.019121	0.085234	-0.094051	-0.057342	-0.349443
8.140000	0.162342	0.121527	0.187374	-0.088740	0.038139	0.077607	-0.096053	-0.071355	-0.333427
8.160000	0.185365	0.142547	0.149242	-0.093745	0.054155	0.095720	-0.084041	-0.104388	-0.347441
8.180000	0.176356	0.161566	0.171168	-0.106757	0.041142	0.103347	-0.103060	-0.062347	-0.349443
8.200000	0.145325	0.125531	0.190234	-0.121772	0.077177	0.076654	-0.114070	-0.064348	-0.357451
8.220000	0.161341	0.146551	0.175935	-0.064716	0.073173	0.092860	-0.032991	-0.095379	-0.331425
8.240000	0.202381	0.156561	0.172121	-0.062714	0.042143	0.100487	-0.070028	-0.078362	-0.305400
8.260000	0.174354	0.125531	0.202627	-0.091743	0.055156	0.079514	-0.094051	-0.077361	-0.330424
8.280000	0.215394	0.136541	0.172121	-0.092744	0.024126	0.070934	-0.051009	-0.121404	-0.330424
8.300000	0.207386	0.158563	0.144475	-0.087739	-0.003902	0.079514	-0.051009	-0.098382	-0.283379
8.320000	0.189368	0.096502	0.165448	-0.108759	0.013115	0.069981	-0.056014	-0.057342	-0.298393
8.340000	0.211390	0.092498	0.196907	-0.080732	-0.001900	0.090954	-0.014974	-0.106390	-0.291386
8.360000	0.198377	0.135540	0.145429	-0.090742	-0.029927	0.110973	-0.059017	-0.102386	-0.263359
8.380000	0.172352	0.112518	0.138755	-0.113764	-0.015913	0.097627	-0.087044	-0.103387	-0.231328
8.400000	0.219398	0.077484	0.174028	-0.109760	0.003105	0.092860	-0.033992	-0.107390	-0.277373
8.420000	0.242420	0.146551	0.159728	-0.088740	-0.034932	0.106207	-0.046004	-0.130413	-0.243339
8.440000	0.211390	0.122528	0.170215	-0.079731	-0.038936	0.084280	-0.111068	-0.110393	-0.229326
8.460000	0.218397	0.104510	0.186421	-0.091743	-0.017915	0.068074	-0.067025	-0.117400	-0.281377
8.480000	0.252430	0.139544	0.204534	-0.095746	-0.054952	0.100487	-0.050008	-0.120403	-0.244340
8.500000	0.234412	0.139544	0.199767	-0.093745	-0.021919	0.120506	-0.101058	-0.129412	-0.219316
8.520000	0.238416	0.114520	0.226460	-0.089741	0.014116	0.105253	-0.035994	-0.139422	-0.235332
8.540000	0.261439	0.128534	0.215020	-0.081733	-0.001900	0.100487	-0.026986	-0.124407	-0.261357
8.560000	0.250428	0.140545	0.199767	-0.080732	-0.036934	0.139573	-0.055013	-0.128411	-0.233330
8.580000	0.253431	0.118524	0.218834	-0.075727	-0.026924	0.098580	-0.030989	-0.153435	-0.260356
8.600000	0.281458	0.128534	0.245526	-0.071723	-0.006905	0.110020	0.012053	-0.137420	-0.251347
8.620000	0.223402	0.122528	0.246480	-0.111762	-0.067964	0.109067	-0.046004	-0.158440	-0.234331
8.640000	0.204383	0.140545	0.250293	-0.095746	-0.024922	0.099533	-0.012972	-0.167449	-0.245341
8.660000	0.263441	0.131536	0.256013	-0.085737	-0.025923	0.072841	0.011052	-0.131414	-0.239336
8.680000	0.214393	0.112518	0.221693	-0.100751	-0.059956	0.105253	-0.046004	-0.154436	-0.186284
8.700000	0.196375	0.133538	0.199767	-0.060712	-0.034932	0.130993	-0.023983	-0.159441	-0.189287
8.720000	0.246424	0.099505	0.239806	-0.049702	-0.010909	0.129086	0.002043	-0.143426	-0.161259
8.740000	0.231409	0.090496	0.251246	-0.061713	-0.016914	0.142432	-0.042000	-0.167449	-0.163261
8.760000	0.207386	0.090496	0.212160	-0.069721	-0.015913	0.131946	-0.052010	-0.219500	-0.139238
8.780000	0.278455	0.087494	0.242666	-0.061713	-0.029927	0.144339	-0.024984	-0.195476	-0.128227
8.800000	0.284461	0.081488	0.270312	-0.075727	-0.033931	0.136713	-0.052010	-0.189471	-0.129228
8.820000	0.223402	0.075482	0.241713	-0.047700	-0.035933	0.145292	-0.053011	-0.249529	-0.131230
8.840000	0.308485	0.091497	0.250293	-0.021674	-0.063960	0.155779	-0.004964	-0.232513	-0.098198
8.860000	0.318494	0.083490	0.272219	-0.029682	-0.067964	0.125273	-0.012972	-0.214495	-0.092192
8.880000	0.286463	0.089495	0.256966	0.012359	-0.049947	0.136713	-0.014974	-0.260540	-0.121220
8.900000	0.316492	0.101507	0.264592	0.024371	-0.063960	0.142432	0.021061	-0.237517	-0.107207
8.920000	0.318494	0.089495	0.292238	0.014361	-0.071968	0.116693	-0.031990	-0.191473	-0.104204
8.940000	0.259437	0.094500	0.306538	0.010357	-0.070967	0.125273	-0.027986	-0.243523	-0.099199
8.960000	0.298475	0.114520	0.256013	0.039385	-0.058955	0.143386	-0.010970	-0.252532	-0.085185
8.980000	0.339515	0.079486	0.284612	0.014361	-0.105000	0.143386	-0.034993	-0.235515	-0.097197
9.000000	0.295472	0.066473	0.313211	-0.001655	-0.090987	0.148152	-0.039998	-0.270550	-0.097197
9.020000	0.289466	0.108514	0.256013	0.042388	-0.076973	0.141479	-0.020980	-0.272552	-0.119218
9.040000	0.295472	0.144549	0.265546	0.017364	-0.103999	0.153872	-0.044002	-0.241521	-0.094194
9.060000	0.258436	0.072479	0.277939	0.012359	-0.110005	0.147199	-0.051009	-0.259539	-0.122221
9.080000	0.249427	0.109515	0.240760	0.008355	-0.106001	0.173892	0.005046	-0.276556	-0.121220
9.100000	0.249427	0.116522	0.276985	0.012359	-0.114009	0.199631	-0.011971	-0.263543	-0.080180
9.120000	0.224403	0.101507	0.304632	-0.006660	-0.107002	0.164359	-0.018978	-0.234515	-0.120219
9.140000	0.247425	0.091497	0.276032	0.019366	-0.050948	0.204398	0.029069	-0.280559	-0.104204
9.160000	0.256434	0.115521	0.272219	0.031378	-0.085982	0.221557	0.008049	-0.267547	-0.090190
9.180000	0.221400	0.107513	0.294145	-0.013666	-0.090987	0.194865	-0.034993	-0.253533	-0.102202
9.200000	0.234412	0.093499	0.287472	-0.000654	-0.036934	0.224417	0.010051	-0.246526	-0.095195
9.220000	0.254432	0.130536	0.256013	0.019366	-0.087984	0.242530	-0.011971	-0.230511	-0.081181
9.240000	0.224403	0.124530	0.278892	-0.020673	-0.082979	0.241577	-0.024984	-0.223504	-0.080180
9.260000	0.231409	0.100506	0.305585	0.001348	-0.058955	0.242530	0.012053	-0.194475	-0.105205
9.280000	0.249427	0.150555	0.291285	0.021368	-0.102998	0.249203	0.049089	-0.220501	-0.078178
9.300000	0.233411	0.126532	0.314165	0.005352	-0.120015	0.251110	0.011052	-0.215496	-0.070170
9.320000	0.247425	0.109515	0.331324	0.021368	-0.098995	0.232997	0.047087	-0.211492	-0.077177
9.340000	0.283460	0.130536	0.315118	0.058404	-0.105000	0.259690	0.066105	-0.200481	-0.056157
9.360000	0.213392	0.167572	0.322744	0.027374	-0.121016	0.274943	0.028068	-0.200481	-0.082182
9.380000	0.204383	0.151556	0.360877	0.030377	-0.114009	0.238717	0.047087	-0.191473	-0.090190
9.400000	0.236414	0.153558	0.359924	0.038384	-0.113008	0.284476	0.079118	-0.181463	-0.092192
9.420000	0.169349	0.195599	0.364690	0.016363	-0.131026	0.305449	0.039079	-0.193474	-0.074174
9.440000	0.183363	0.161566	0.333231	0.001348	-0.129024	0.285429	0.046086	-0.194475	-0.082182
9.460000	0.238416	0.170575	0.322744	0.028375	-0.101997	0.283522	0.124162	-0.157439	-0.104204
9.480000	0.168348	0.184588	0.303678	0.017364	-0.108003	0.321655	0.072111	-0.163445	-0.034135
9.500000	0.165345	0.201605	0.284612	0.030377	-0.118013	0.289242	0.096135	-0.144427	-0.056157
9.520000	0.222401	0.186590	0.327511	0.044390	-0.118013	0.264456	0.107145	-0.107390	-0.085185
9.540000	0.185365	0.205609	0.348484	0.029376	-0.131026	0.311168	0.101139	-0.103387	-0.070170
9.560000	0.153333	0.198602	0.332278	0.011358	-0.103999	0.316888	0.113151	-0.135418	-0.078178
9.580000	0.159339	0.183587	0.324651	0.029376	-0.075972	0.292102	0.152189	-0.108391	-0.086186
9.600000	0.142323	0.166571	0.319884	0.020367	-0.099996	0.300682	0.110148	-0.107390	-0.086186
9.620000	0.090272	0.178582	0.301772	-0.006660	-0.103999	0.301635	0.116154	-0.127410	-0.097197
9.640000	0.129310	0.196600	0.303678	-0.007661	-0.119014	0.288289	0.126164	-0.112395	-0.084184
9.660000	0.126307	0.173578	0.303678	-0.015668	-0.108003	0.306402	0.111149	-0.074358	-0.040141
9.680000	0.083265	0.172577	0.309398	-0.017670	-0.108003	0.319748	0.097136	-0.138421	-0.062163
9.700000	0.106287	0.187591	0.304632	-0.001655	-0.113008	0.315935	0.113151	-0.097381	-0.043144
9.720000	0.131312	0.182586	0.303678	-0.028681	-0.125020	0.324515	0.098137	-0.073357	-0.057158
9.740000	0.088270	0.172577	0.303678	-0.057709	-0.105000	0.342628	0.093132	-0.137420	-0.046147
9.760000	0.096278	0.245648	0.271266	-0.013666	-0.112007	0.335955	0.123161	-0.143426	-0.040141
9.780000	0.128309	0.199603	0.267452	-0.033686	-0.102998	0.329281	0.098137	-0.079363	-0.045146
9.800000	0.088270	0.183587	0.284612	-0.065717	-0.093990	0.356927	0.102140	-0.115398	-0.054155
9.820000	0.073255	0.234637	0.242666	-0.016669	-0.095992	0.346441	0.163200	-0.104388	-0.040141
9.840000	0.085267	0.220623	0.302725	-0.052704	-0.113008	0.333095	0.132170	-0.065349	-0.037138
9.860000	0.024207	0.195599	0.322744	-0.058710	-0.111006	0.338815	0.111149	-0.089373	-0.057158
9.880000	0.033216	0.231634	0.306538	-0.037690	-0.117012	0.335001	0.181218	-0.122405	-0.060161
9.900000	0.089271	0.247650	0.331324	-0.073725	-0.112007	0.341674	0.150187	-0.075359	-0.041142
9.920000	0.037220	0.234637	0.327511	-0.078730	-0.087984	0.333095	0.136174	-0.061346	-0.047148
9.940000	0.072254	0.251654	0.317025	-0.047700	-0.067964	0.344534	0.174211	-0.059344	-0.066167
9.960000	0.076258	0.260662	0.338951	-0.066718	-0.084981	0.345488	0.152189	-0.032317	-0.032133
9.980000	0.044227	0.234637	0.346577	-0.070722	-0.091988	0.292102	0.097136	-0.030315	-0.030131
10.000000	0.046229	0.208612	0.379943	-0.022675	-0.051949	0.323562	0.181218	-0.049334	-0.022124
10.020000	0.046229	0.272674	0.369457	-0.022675	-0.065962	0.314982	0.184221	-0.021307	-0.010112
10.040000	0.011195	0.248651	0.386616	-0.059711	-0.056954	0.317842	0.095134	-0.023308	-0.013115
10.060000	0.020203	0.222625	0.384710	-0.045698	-0.027925	0.305449	0.124162	-0.044329	-0.032133
10.080000	0.061243	0.266668	0.363737	-0.023676	-0.070967	0.338815	0.157194	-0.037322	-0.027129
10.100000	0.018201	0.223626	0.401869	-0.049702	-0.058955	0.307355	0.069108	-0.027312	-0.016118
10.120000	0.047230	0.197601	0.430469	-0.063715	-0.006905	0.307355	0.098137	-0.021307	-0.041142
10.140000	0.072254	0.241644	0.413309	-0.068720	-0.045943	0.323562	0.137175	-0.021307	-0.017119
10.160000	0.016199	0.231634	0.396149	-0.092744	-0.039937	0.308309	0.093132	-0.006292	0.005904
10.180000	0.011195	0.213617	0.393289	-0.098749	-0.025923	0.291149	0.107145	-0.000286	-0.043144
10.200000	0.039222	0.238641	0.374223	-0.082734	-0.038936	0.298775	0.137175	-0.006292	-0.023125
10.220000	0.020203	0.260662	0.376130	-0.105756	-0.079976	0.318795	0.093132	0.006721	-0.003105
10.240000	0.008192	0.241644	0.368503	-0.107758	-0.019917	0.266363	0.110148	0.006721	-0.026128
10.260000	0.053236	0.247650	0.367550	-0.101752	-0.013912	0.278756	0.140178	-0.002288	-0.026128
10.280000	0.025208	0.281683	0.372317	-0.131782	-0.052950	0.285429	0.111149	-0.009295	-0.002104
10.300000	-0.009826	0.280682	0.359924	-0.113764	-0.019917	0.259690	0.134172	-0.003289	-0.012114
10.320000	0.023206	0.277679	0.358970	-0.143793	-0.002901	0.264456	0.178215	-0.013299	-0.015117
10.340000	0.024207	0.279681	0.367550	-0.171821	0.002104	0.266363	0.173210	-0.004290	0.042940
10.360000	-0.017834	0.264666	0.353250	-0.185834	-0.013912	0.253970	0.180217	-0.019305	0.040938
10.380000	0.052235	0.250653	0.357064	-0.179829	0.024126	0.268270	0.197233	0.000715	0.062959
10.400000	0.078260	0.262664	0.382803	-0.188837	0.000102	0.280663	0.198234	0.021735	0.065962
10.420000	0.001185	0.267669	0.365643	-0.187836	-0.010909	0.285429	0.180217	0.006721	0.078975
10.440000	0.047230	0.252655	0.362783	-0.179829	0.010112	0.268270	0.201237	0.040754	0.067964
10.460000	0.051234	0.226629	0.354204	-0.170820	-0.004903	0.272083	0.193229	0.022736	0.072969
10.480000	-0.021838	0.246649	0.378036	-0.186835	-0.008907	0.314982	0.167204	0.008723	0.116011
10.500000	0.028211	0.237640	0.355157	-0.170820	0.032133	0.289242	0.165202	0.039753	0.101997
10.520000	0.053236	0.209613	0.374223	-0.213862	0.017119	0.304495	0.131169	0.064777	0.076973
10.540000	-0.006823	0.199603	0.363737	-0.192841	0.033134	0.320702	0.133171	0.056770	0.091988
10.560000	0.001185	0.224627	0.387570	-0.195844	0.010112	0.304495	0.186222	0.042756	0.101997
10.580000	0.046229	0.208612	0.382803	-0.226874	0.000102	0.298775	0.142180	0.090803	0.117012
10.600000	-0.004821	0.203607	0.382803	-0.224872	0.034135	0.287336	0.149186	0.055769	0.122017
10.620000	-0.003820	0.225628	0.352297	-0.210859	0.029130	0.288289	0.192228	0.031745	0.112007
10.640000	0.015199	0.211615	0.369457	-0.235883	0.025127	0.238717	0.151188	0.084797	0.096993
10.660000	-0.010827	0.197601	0.370410	-0.253901	0.064165	0.242530	0.156193	0.044758	0.099996
10.680000	-0.034850	0.210614	0.341811	-0.236884	0.058159	0.258736	0.231266	0.038752	0.117012
10.700000	-0.002819	0.220623	0.330371	-0.248896	0.041142	0.222511	0.184221	0.059773	0.140035
10.720000	-0.030846	0.170575	0.349437	-0.235883	0.065166	0.206304	0.159196	0.049763	0.135030
10.740000	-0.014831	0.187591	0.317025	-0.203852	0.064165	0.224417	0.238273	0.017732	0.108003
10.760000	-0.020837	0.195599	0.323698	-0.189838	0.044145	0.212977	0.218254	0.018733	0.129024
10.780000	-0.051867	0.155560	0.312258	-0.213862	0.075175	0.191051	0.187223	0.027741	0.135030
10.800000	-0.043859	0.160565	0.314165	-0.211860	0.082182	0.212024	0.280314	-0.000286	0.126021
10.820000	-0.058874	0.183587	0.273172	-0.199848	0.041142	0.253017	0.255290	0.033747	0.175069
10.840000	-0.088903	0.150555	0.289379	-0.227875	0.053154	0.216791	0.201237	0.060774	0.136031
10.860000	-0.063879	0.135540	0.299865	-0.203852	0.058159	0.215837	0.243278	0.025739	0.130025
10.880000	-0.020837	0.177581	0.326558	-0.178828	0.036137	0.225371	0.287321	0.025739	0.159053
10.900000	-0.075890	0.182586	0.339904	-0.171821	0.055156	0.202491	0.220256	0.073786	0.133028
10.920000	-0.065881	0.160565	0.317025	-0.122773	0.100200	0.204398	0.252287	0.045759	0.113008
10.940000	-0.052868	0.188592	0.295098	-0.107758	0.063164	0.232044	0.281315	0.052766	0.147041
10.960000	-0.104919	0.163568	0.296052	-0.128779	0.034135	0.214884	0.230265	0.094807	0.146040
10.980000	-0.074889	0.135540	0.300818	-0.123774	0.072172	0.188191	0.266301	0.088801	0.151045
