# Supplementary material for: Bayesian inference for biophysical neuron models enables stimulus optimization for retinal neuroprosthetics
Source: eLife. 2020 Oct 27;9:e54997. doi: 10.7554/eLife.54997 (PMC7673784; doi:10.7554/eLife.54997)
Supplement: Figure 9—source data 1. [file elife-54997-fig9-data1.zip › Stimulation_currents_4x4.csv]

Time/ms	I1/uA	I2/uA	I3/uA	I4/uA	I5/uA	I6/uA	I7/uA	I8/uA	I9/uA
0.000000	-0.061897	0.008560	0.040467	-0.059650	-0.052724	-0.029212	-0.045350	0.017568	-0.058171
0.020000	0.018181	-0.029572	0.059533	0.000409	-0.024125	-0.049232	-0.005311	0.017568	-0.039105
0.040000	0.028191	-0.010506	0.021401	-0.009601	-0.081323	-0.029212	0.034728	-0.012461	-0.039105
0.060000	-0.021858	-0.010506	0.050000	-0.079670	-0.014591	-0.049232	-0.035341	0.007558	-0.048638
0.080000	0.038201	-0.039105	0.088133	-0.009601	-0.109923	-0.069251	-0.005311	-0.022471	-0.067705
0.100000	0.068230	-0.048638	0.021401	-0.019611	-0.033658	-0.069251	0.094786	-0.022471	-0.115370
0.120000	-0.001839	-0.048638	0.030934	-0.049640	-0.071790	-0.119300	0.004698	0.017568	-0.077238
0.140000	0.068230	-0.077238	0.059533	-0.019611	-0.014591	-0.109290	0.014708	0.027578	-0.077238
0.160000	0.008171	-0.086771	0.021401	-0.049640	-0.071790	-0.019202	0.064757	-0.002451	-0.048638
0.180000	-0.001839	-0.048638	0.011868	-0.069660	-0.052724	-0.039222	0.014708	0.017568	-0.039105
0.200000	-0.011848	-0.058171	0.050000	-0.009601	-0.109923	-0.059241	0.034728	-0.012461	0.008560
0.220000	-0.011848	-0.000973	-0.016732	-0.039631	-0.071790	-0.079261	0.074767	0.057607	-0.039105
0.240000	-0.001839	-0.077238	0.021401	-0.059650	-0.090856	-0.049232	-0.005311	-0.042490	-0.039105
0.260000	-0.021858	-0.096304	0.011868	-0.089679	-0.052724	-0.079261	-0.015321	-0.062510	-0.010506
0.280000	-0.011848	-0.020039	-0.016732	0.000409	-0.128989	-0.049232	0.044738	-0.002451	0.008560
0.300000	-0.061897	-0.039105	-0.016732	-0.009601	-0.062257	-0.049232	0.014708	-0.032481	-0.020039
0.320000	-0.021858	0.018093	-0.007198	-0.069660	-0.062257	-0.019202	-0.055360	-0.072520	0.094358
0.340000	0.058220	0.037160	0.011868	-0.029621	-0.081323	0.030846	0.044738	-0.022471	0.027627
0.360000	-0.011848	-0.039105	-0.026265	0.010418	-0.062257	0.000817	0.024718	-0.062510	-0.020039
0.380000	-0.011848	-0.058171	-0.007198	-0.019611	-0.014591	-0.009193	-0.005311	-0.042490	0.056226
0.400000	0.008171	0.056226	-0.016732	-0.019611	-0.052724	0.020837	-0.005311	-0.042490	0.094358
0.420000	0.058220	-0.000973	-0.016732	-0.019611	-0.071790	0.030846	0.004698	-0.032481	0.008560
0.440000	-0.001839	-0.039105	-0.007198	0.020428	-0.014591	0.020837	-0.045350	-0.062510	0.018093
0.460000	0.048210	0.018093	0.040467	0.000409	-0.043191	0.000817	0.004698	0.017568	-0.000973
0.480000	-0.001839	-0.010506	0.021401	0.040448	-0.005058	0.020837	-0.015321	-0.002451	0.027627
0.500000	-0.001839	0.008560	0.021401	-0.029621	-0.005058	-0.019202	-0.005311	0.007558	-0.020039
0.520000	-0.031868	0.008560	0.002335	-0.019611	-0.005058	-0.009193	-0.045350	-0.062510	0.008560
0.540000	0.008171	0.065759	0.040467	0.000409	-0.014591	0.000817	0.004698	0.007558	-0.020039
0.560000	-0.031868	0.056226	0.011868	0.020428	0.052140	-0.019202	-0.065370	0.007558	0.018093
0.580000	-0.021858	0.046693	0.011868	0.030438	0.004475	0.040856	-0.085389	-0.052500	-0.000973
0.600000	-0.031868	-0.020039	0.040467	0.010418	0.023541	0.010827	-0.095399	-0.022471	-0.039105
0.620000	-0.031868	-0.067705	0.002335	0.040448	-0.014591	-0.009193	-0.045350	-0.042490	-0.039105
0.640000	-0.051887	-0.000973	0.011868	0.080487	0.033074	0.010827	-0.095399	-0.082529	-0.029572
0.660000	0.008171	0.046693	0.002335	0.030438	0.033074	0.020837	-0.085389	0.007558	-0.029572
0.680000	-0.071907	-0.010506	0.011868	-0.009601	0.052140	-0.009193	-0.095399	-0.002451	0.018093
0.700000	-0.011848	0.037160	-0.035798	0.050457	0.033074	0.030846	-0.025331	-0.002451	0.018093
0.720000	-0.041878	0.018093	-0.054864	0.000409	0.071206	0.020837	-0.035341	-0.002451	0.008560
0.740000	-0.031868	0.008560	-0.007198	-0.009601	0.071206	0.060876	0.034728	0.017568	0.056226
0.760000	0.008171	-0.010506	-0.045331	0.020428	0.090273	0.020837	0.054747	-0.002451	0.027627
0.780000	-0.051887	0.056226	-0.064397	0.000409	0.023541	0.050866	0.044738	0.037588	0.037160
0.800000	-0.071907	0.046693	-0.016732	-0.019611	0.109339	0.060876	-0.005311	0.027578	0.037160
0.820000	-0.011848	0.037160	-0.054864	0.100506	0.090273	0.050866	-0.015321	0.037588	0.056226
0.840000	0.028191	0.075292	-0.035798	0.040448	0.090273	0.090905	0.094786	0.057607	0.027627
0.860000	0.008171	0.084825	-0.073930	0.030438	0.118872	0.070885	0.004698	0.077627	0.027627
0.880000	0.108269	0.084825	0.002335	0.060467	0.099806	0.030846	0.044738	0.107656	0.056226
0.900000	0.068230	0.094358	-0.083463	0.070477	0.090273	0.120934	0.044738	0.097646	0.037160
0.920000	0.018181	0.056226	-0.026265	0.020428	0.137938	0.060876	-0.005311	0.097646	0.084825
0.940000	0.028191	-0.010506	-0.026265	0.090496	0.157004	0.070885	0.034728	0.027578	0.037160
0.960000	0.068230	-0.010506	-0.064397	0.050457	0.109339	0.090905	0.104796	0.027578	0.018093
0.980000	-0.041878	-0.220234	-0.541053	-0.580158	-0.529379	-0.829993	-1.106386	-1.273692	-2.860906
1.000000	-0.101936	-1.335608	-2.790867	-3.222736	-3.932700	-5.194251	-6.231386	-8.510752	-13.719118
1.020000	-0.121956	-2.393783	-5.212277	-5.474933	-6.926096	-8.777747	-10.645692	-14.526621	-21.307474
1.040000	-0.111946	-3.099234	-6.575511	-6.796222	-8.603924	-11.029945	-13.498475	-18.190196	-25.282781
1.060000	-0.161995	-3.451959	-7.328627	-7.486896	-9.709764	-12.461341	-15.230165	-20.602549	-27.551661
1.080000	-0.081917	-3.661687	-7.729018	-7.817218	-10.348483	-13.172034	-15.990907	-21.713633	-28.390575
1.100000	-0.131965	-3.699819	-7.929213	-8.017414	-10.539145	-13.412269	-16.291200	-22.063975	-28.686101
1.120000	-0.141975	-3.661687	-7.900614	-8.027423	-10.586811	-13.462318	-16.401307	-22.284190	-29.000694
1.140000	-0.151985	-3.642621	-7.900614	-8.037433	-10.663075	-13.602454	-16.561464	-22.444346	-29.563147
1.160000	-0.111946	-3.604488	-7.986412	-8.097492	-10.767940	-13.742591	-16.841737	-22.824717	-30.297197
1.180000	-0.141975	-3.623555	-8.015011	-8.137531	-10.872804	-13.932777	-17.091981	-23.135020	-30.954981
1.200000	-0.081917	-3.614022	-8.053143	-8.157550	-10.920469	-14.032874	-17.192079	-23.435313	-31.717630
1.220000	-0.081917	-3.652154	-8.034077	-8.227619	-10.958602	-14.142982	-17.362245	-23.725596	-32.327749
1.240000	-0.071907	-3.633088	-8.100809	-8.227619	-10.996734	-14.233070	-17.642518	-24.125987	-32.804405
1.260000	-0.071907	-3.623555	-8.072210	-8.237629	-11.092065	-14.363197	-17.802675	-24.426279	-33.252461
1.280000	-0.061897	-3.585422	-8.177074	-8.267658	-11.101599	-14.453284	-17.972841	-24.816660	-33.643318
1.300000	-0.041878	-3.623555	-8.081743	-8.317707	-11.168330	-14.573402	-18.263124	-25.167002	-33.872113
1.320000	-0.061897	-3.585422	-8.100809	-8.317707	-11.196930	-14.733558	-18.433290	-25.487315	-34.091375
1.340000	-0.081917	-3.585422	-8.158008	-8.297687	-11.254128	-14.803626	-18.643495	-25.687510	-34.301103
1.360000	-0.081917	-3.604488	-8.138941	-8.287677	-11.301794	-14.953773	-18.813661	-26.077891	-34.377368
1.380000	-0.041878	-3.499624	-8.100809	-8.327716	-11.387592	-15.063880	-19.063905	-26.278086	-34.453633
1.400000	-0.071907	-3.499624	-8.167541	-8.367756	-11.463857	-15.153968	-19.234071	-26.478281	-34.558497
1.420000	-0.091926	-3.528224	-8.100809	-8.397785	-11.530589	-15.334144	-19.464296	-26.668467	-34.596629
1.440000	-0.101936	-3.413826	-8.138941	-8.317707	-11.559188	-15.474281	-19.654481	-26.818613	-34.634762
1.460000	-0.031868	-3.432892	-8.129408	-8.397785	-11.635453	-15.534339	-19.814637	-26.888682	-34.596629
1.480000	-0.061897	-3.451959	-8.138941	-8.367756	-11.711718	-15.694495	-20.024843	-27.038828	-34.615696
1.500000	-0.051887	-3.432892	-8.148475	-8.337726	-11.787982	-15.854652	-20.134950	-27.168955	-34.558497
1.520000	-0.041878	-3.318495	-8.224739	-8.397785	-11.816582	-15.914710	-20.245057	-27.259043	-34.606162
1.540000	-0.121956	-3.347094	-8.196140	-8.407795	-11.873780	-16.064857	-20.425233	-27.319102	-34.577563
1.560000	-0.051887	-3.289896	-8.281938	-8.367756	-11.959578	-16.194984	-20.555360	-27.379160	-34.558497
1.580000	-0.081917	-3.270830	-8.281938	-8.397785	-12.045376	-16.315101	-20.595399	-27.409190	-34.520365
1.600000	-0.121956	-3.299429	-8.301004	-8.427814	-12.064443	-16.395179	-20.705507	-27.389170	-34.491765
1.620000	-0.071907	-3.337561	-8.272405	-8.467853	-12.159774	-16.475257	-20.785585	-27.459238	-34.491765
1.640000	-0.101936	-3.204098	-8.358203	-8.497882	-12.178840	-16.585365	-20.895692	-27.439219	-34.463166
1.660000	-0.121956	-3.299429	-8.358203	-8.467853	-12.255105	-16.665443	-20.955751	-27.389170	-34.396434
1.680000	-0.091926	-3.289896	-8.358203	-8.477863	-12.321837	-16.755531	-21.055848	-27.379160	-34.386901
1.700000	-0.031868	-3.232697	-8.386802	-8.527912	-12.359969	-16.805579	-21.075868	-27.329112	-34.348769
1.720000	-0.121956	-3.232697	-8.367736	-8.517902	-12.398102	-16.925697	-21.205995	-27.319102	-34.348769
1.740000	-0.121956	-3.232697	-8.405868	-8.497882	-12.483900	-16.975745	-21.236024	-27.339121	-34.339235
1.760000	-0.101936	-3.175498	-8.482133	-8.547931	-12.493433	-17.045814	-21.286073	-27.329112	-34.367835
1.780000	-0.131965	-3.194565	-8.463067	-8.618000	-12.560164	-17.105872	-21.436220	-27.299082	-34.272504
1.800000	-0.111946	-3.251763	-8.405868	-8.567951	-12.531565	-17.205970	-21.416200	-27.289072	-34.243904
1.820000	-0.061897	-3.204098	-8.501200	-8.577961	-12.645962	-17.205970	-21.436220	-27.259043	-34.272504
1.840000	-0.081917	-3.156432	-8.453534	-8.678058	-12.655496	-17.205970	-21.516298	-27.178965	-34.243904
1.860000	-0.091926	-3.204098	-8.463067	-8.597980	-12.722227	-17.276038	-21.496278	-27.168955	-34.186706
1.880000	-0.071907	-3.137366	-8.510733	-8.658039	-12.722227	-17.346107	-21.516298	-27.128916	-34.148573
1.900000	-0.131965	-3.185032	-8.520266	-8.748127	-12.722227	-17.316077	-21.526307	-27.148936	-34.091375
1.920000	-0.131965	-3.213631	-8.501200	-8.718097	-12.769893	-17.366126	-21.596376	-27.068858	-34.034176
1.940000	-0.081917	-3.204098	-8.539332	-8.658039	-12.788959	-17.386146	-21.526307	-27.058848	-34.043709
1.960000	-0.061897	-3.204098	-8.577464	-8.718097	-12.779426	-17.426185	-21.586366	-26.938731	-33.996043
1.980000	-0.151985	-3.194565	-8.558398	-8.728107	-12.798492	-17.456214	-21.606386	-26.958750	-34.015110
2.000000	-0.081917	-3.127833	-8.529799	-8.748127	-12.836625	-17.466224	-21.506288	-26.828623	-33.996043
2.020000	-0.121956	-3.080167	-8.606064	-8.688068	-12.855691	-17.496253	-21.516298	-26.858653	-33.986510
2.040000	-0.091926	-3.146899	-8.548865	-8.728107	-12.865224	-17.526282	-21.496278	-26.788584	-33.853047
2.060000	-0.111946	-3.146899	-8.586998	-8.698078	-12.874757	-17.556312	-21.496278	-26.748545	-33.833981
2.080000	-0.071907	-3.118300	-8.644196	-8.738117	-12.912889	-17.516273	-21.486268	-26.678477	-33.833981
2.100000	-0.141975	-3.061101	-8.625130	-8.728107	-12.884290	-17.526282	-21.476259	-26.648447	-33.719583
2.120000	-0.061897	-3.061101	-8.625130	-8.728107	-12.922423	-17.486243	-21.446229	-26.578379	-33.700517
2.140000	-0.111946	-3.089700	-8.644196	-8.728107	-12.941489	-17.546302	-21.406190	-26.538340	-33.671918
2.160000	-0.091926	-3.080167	-8.644196	-8.708088	-12.960555	-17.526282	-21.446229	-26.488291	-33.576587
2.180000	-0.061897	-3.061101	-8.606064	-8.698078	-12.912889	-17.576331	-21.436220	-26.478281	-33.538454
2.200000	-0.101936	-3.089700	-8.644196	-8.738117	-12.931956	-17.576331	-21.386171	-26.438242	-33.547987
2.220000	-0.121956	-3.108767	-8.539332	-8.758136	-12.922423	-17.606361	-21.366151	-26.398203	-33.452656
2.240000	-0.121956	-3.042035	-8.548865	-8.688068	-12.951022	-17.556312	-21.386171	-26.338145	-33.452656
2.260000	-0.161995	-3.032502	-8.634663	-8.678058	-12.846158	-17.576331	-21.316102	-26.288096	-33.395458
2.280000	-0.131965	-3.099234	-8.567931	-8.688068	-12.951022	-17.586341	-21.326112	-26.218028	-33.357325
2.300000	-0.121956	-3.051568	-8.586998	-8.718097	-12.874757	-17.586341	-21.356141	-26.228037	-33.271527
2.320000	-0.141975	-3.042035	-8.606064	-8.718097	-12.941489	-17.556312	-21.266053	-26.157969	-33.281060
2.340000	-0.151985	-3.080167	-8.586998	-8.738117	-12.903356	-17.586341	-21.286073	-26.127940	-33.242928
2.360000	-0.121956	-3.051568	-8.567931	-8.718097	-12.951022	-17.526282	-21.316102	-26.087901	-33.147597
2.380000	-0.151985	-3.042035	-8.539332	-8.688068	-12.884290	-17.506263	-21.195985	-25.997813	-33.080865
2.400000	-0.141975	-3.051568	-8.548865	-8.708088	-12.893823	-17.536292	-21.205995	-25.947764	-33.052266
2.420000	-0.131965	-3.022969	-8.520266	-8.658039	-12.884290	-17.526282	-21.216005	-25.967783	-33.014133
2.440000	-0.131965	-3.013436	-8.577464	-8.688068	-12.865224	-17.436195	-21.115907	-25.947764	-32.966468
2.460000	-0.172005	-3.061101	-8.510733	-8.648029	-12.855691	-17.436195	-21.095887	-25.867686	-32.928335
2.480000	-0.161995	-3.042035	-8.586998	-8.698078	-12.827091	-17.456214	-21.125917	-25.837656	-32.890203
2.500000	-0.111946	-3.013436	-8.501200	-8.728107	-12.827091	-17.426185	-21.045839	-25.787608	-32.890203
2.520000	-0.192024	-3.032502	-8.520266	-8.708088	-12.846158	-17.406165	-21.005800	-25.737559	-32.766272
2.540000	-0.192024	-3.099234	-8.510733	-8.678058	-12.808025	-17.456214	-21.005800	-25.727549	-32.775805
2.560000	-0.151985	-3.013436	-8.520266	-8.688068	-12.798492	-17.396156	-20.985780	-25.637461	-32.737673
2.580000	-0.172005	-3.051568	-8.539332	-8.678058	-12.750827	-17.366126	-20.965761	-25.557383	-32.680474
2.600000	-0.222053	-3.108767	-8.567931	-8.658039	-12.779426	-17.386146	-20.915712	-25.587412	-32.613742
2.620000	-0.172005	-3.051568	-8.529799	-8.658039	-12.808025	-17.346107	-20.945741	-25.517344	-32.623276
2.640000	-0.182014	-3.032502	-8.482133	-8.648029	-12.712694	-17.356116	-20.885682	-25.477305	-32.547011
2.660000	-0.182014	-3.061101	-8.405868	-8.648029	-12.741294	-17.356116	-20.895692	-25.417246	-32.537478
2.680000	-0.131965	-3.070634	-8.510733	-8.628009	-12.750827	-17.296058	-20.805604	-25.387217	-32.527944
2.700000	-0.212044	-3.051568	-8.491666	-8.698078	-12.703161	-17.296058	-20.825624	-25.367197	-32.442147
2.720000	-0.192024	-3.070634	-8.386802	-8.648029	-12.684095	-17.296058	-20.845643	-25.307139	-32.432613
2.740000	-0.071907	-3.127833	-8.472600	-8.638019	-12.760360	-17.256019	-20.705507	-25.317149	-32.384948
2.760000	-0.182014	-3.089700	-8.444001	-8.668048	-12.645962	-17.256019	-20.695497	-25.177012	-32.346815
2.780000	-0.172005	-3.070634	-8.405868	-8.618000	-12.684095	-17.235999	-20.735536	-25.167002	-32.318216
2.800000	-0.131965	-3.022969	-8.434468	-8.577961	-12.674562	-17.175941	-20.685487	-25.167002	-32.213352
2.820000	-0.141975	-3.003902	-8.520266	-8.557941	-12.674562	-17.155921	-20.665468	-25.116953	-32.203819
2.840000	-0.131965	-3.042035	-8.396335	-8.557941	-12.579231	-17.205970	-20.655458	-25.046885	-32.175219
2.860000	-0.071907	-3.022969	-8.472600	-8.537922	-12.665029	-17.185950	-20.535341	-25.006846	-32.127554
2.880000	-0.121956	-3.032502	-8.453534	-8.628009	-12.598297	-17.145911	-20.525331	-25.036875	-32.098955
2.900000	-0.081917	-3.032502	-8.434468	-8.557941	-12.598297	-17.095863	-20.505311	-24.946787	-32.051289
2.920000	-0.071907	-3.089700	-8.396335	-8.527912	-12.569698	-17.095863	-20.435243	-24.926768	-32.041756
2.940000	-0.071907	-3.061101	-8.434468	-8.547931	-12.579231	-17.075843	-20.385194	-24.846690	-32.070355
2.960000	-0.011848	-2.298452	-7.118899	-6.736164	-11.025334	-15.143958	-17.462343	-22.564463	-28.647969
2.980000	-0.552376	0.799808	0.526656	1.421795	0.442998	-0.930091	-1.026307	-0.793223	4.250794
3.000000	-0.742561	2.658765	6.122591	6.526776	7.859757	8.969567	11.315734	16.884023	26.844265
3.020000	-1.283089	3.183086	7.447694	7.607830	9.671048	11.652184	14.949279	22.649648	34.327757
3.040000	-5.567268	3.221218	7.581157	7.687909	9.909376	12.282800	16.050353	24.871816	36.882630
3.060000	-3.465217	3.230752	7.447694	7.587811	9.985641	12.593102	16.811095	26.123037	38.217266
3.080000	-1.243049	3.116354	7.409561	7.487713	10.061906	12.743249	17.151427	26.823721	38.827385
3.100000	-0.262092	3.125887	7.419094	7.517743	10.204903	13.033532	17.431700	27.414297	39.180110
3.120000	0.128288	3.087755	7.428627	7.487713	10.195369	13.223718	17.621886	27.734609	39.304040
3.140000	0.158318	3.097288	7.419094	7.487713	10.300234	13.343835	17.812072	27.864736	39.380305
3.160000	0.198357	3.059156	7.476293	7.507733	10.328833	13.463952	17.942198	28.014883	39.408904
3.180000	0.168327	3.116354	7.419094	7.537762	10.414631	13.584069	18.072325	28.145010	39.323106
3.200000	0.158318	3.049622	7.438161	7.557782	10.462297	13.594079	18.132384	28.315176	39.256375
3.220000	0.098259	3.078222	7.495359	7.567791	10.509962	13.654137	18.192443	28.315176	39.189643
3.240000	0.148308	3.116354	7.514425	7.627850	10.548095	13.674157	18.292540	28.425283	39.084779
3.260000	0.098259	3.135420	7.533492	7.587811	10.595760	13.714196	18.242491	28.425283	39.008514
3.280000	0.128288	3.097288	7.523959	7.627850	10.605293	13.824303	18.262511	28.445303	38.998981
3.300000	0.148308	3.144954	7.552558	7.617840	10.662492	13.884362	18.372618	28.515371	38.846451
3.320000	0.118279	3.087755	7.523959	7.647869	10.691091	13.884362	18.422667	28.565420	38.827385
3.340000	0.118279	3.097288	7.552558	7.617840	10.710157	13.914391	18.442687	28.545400	38.770186
3.360000	0.088249	3.173553	7.590690	7.677899	10.691091	13.924401	18.502745	28.605459	38.703454
3.380000	0.068230	3.173553	7.638356	7.637860	10.719690	13.934411	18.492736	28.685537	38.617656
3.400000	0.118279	3.183086	7.619290	7.667889	10.738757	13.994469	18.472716	28.655508	38.531858
3.420000	0.138298	3.211685	7.638356	7.687909	10.748290	14.024499	18.552794	28.685537	38.474660
3.440000	0.088249	3.173553	7.571624	7.697918	10.767356	14.094567	18.562804	28.725576	38.417461
3.460000	0.128288	3.144954	7.619290	7.707928	10.815022	14.054528	18.592833	28.725576	38.360262
3.480000	0.158318	3.221218	7.609757	7.677899	10.805488	14.144616	18.602843	28.725576	38.264931
3.500000	0.118279	3.211685	7.676488	7.697918	10.786422	14.224694	18.642882	28.855703	38.141001
3.520000	0.058220	3.240285	7.724154	7.717938	10.843621	14.174645	18.662902	28.825674	38.160067
3.540000	0.108269	3.221218	7.657422	7.727948	10.843621	14.244714	18.773009	28.915762	38.074269
3.560000	0.038201	3.278417	7.657422	7.687909	10.843621	14.254723	18.803038	28.905752	38.026603
3.580000	0.068230	3.221218	7.714621	7.717938	10.910353	14.234704	18.883116	28.985830	37.988471
3.600000	0.078240	3.230752	7.676488	7.697918	10.834088	14.284753	18.903136	29.005849	37.912206
3.620000	0.048210	3.278417	7.666955	7.727948	10.900820	14.364831	18.933165	28.985830	37.816875
3.640000	0.018181	3.183086	7.705088	7.747967	10.910353	14.324792	18.923155	29.025869	37.788276
3.660000	0.138298	3.211685	7.666955	7.788006	10.853154	14.374841	18.993224	29.005849	37.740610
3.680000	0.038201	3.278417	7.705088	7.828045	10.891286	14.404870	19.003234	29.005849	37.654812
3.700000	0.068230	3.268884	7.790886	7.838055	10.881753	14.424889	18.993224	29.105947	37.578547
3.720000	0.098259	3.278417	7.743220	7.818036	10.929419	14.424889	19.083312	29.105947	37.511816
3.740000	0.108269	3.268884	7.686021	7.858075	10.910353	14.464928	19.123351	29.155996	37.464150
3.760000	0.038201	3.259351	7.781352	7.828045	10.986618	14.474938	19.083312	29.196035	37.397418
3.780000	0.138298	3.240285	7.752753	7.848065	10.958018	14.464928	19.173400	29.166006	37.340220
3.800000	0.088249	3.221218	7.714621	7.777996	10.938952	14.484948	19.183409	29.196035	37.254422
3.820000	0.068230	3.211685	7.743220	7.727948	10.948485	14.504968	19.223448	29.236074	37.216289
3.840000	0.088249	3.240285	7.752753	7.808026	11.034283	14.504968	19.283507	29.246084	37.140024
3.860000	0.118279	3.259351	7.686021	7.767987	10.986618	14.545007	19.343566	29.266103	37.063759
3.880000	0.028191	3.230752	7.714621	7.788006	11.043816	14.545007	19.323546	29.196035	37.035160
3.900000	0.078240	3.249818	7.714621	7.798016	11.034283	14.555016	19.323546	29.246084	36.987494
3.920000	0.108269	3.278417	7.628823	7.808026	11.053349	14.645104	19.413634	29.196035	36.863564
3.940000	0.028191	3.287950	7.657422	7.798016	11.034283	14.725182	19.433654	29.226064	36.873097
3.960000	0.008171	3.287950	7.762286	7.848065	11.053349	14.715173	19.413634	29.226064	36.854031
3.980000	0.058220	3.230752	7.695555	7.858075	11.024750	14.795251	19.463683	29.236074	36.701501
4.000000	0.058220	3.240285	7.676488	7.767987	11.091482	14.775231	19.433654	29.216054	36.730101
4.020000	0.028191	3.230752	7.705088	7.838055	11.034283	14.795251	19.473693	29.246084	36.682435
4.040000	0.118279	3.259351	7.733687	7.868084	11.091482	14.895348	19.573790	29.306142	36.568038
4.060000	0.068230	3.230752	7.647889	7.898114	11.101015	14.905358	19.603820	29.216054	36.491773
4.080000	0.028191	3.211685	7.733687	7.878094	11.091482	14.955407	19.613829	29.226064	36.472707
4.100000	0.098259	3.259351	7.733687	7.988202	11.062882	14.975426	19.703917	29.226064	36.444107
4.120000	0.098259	3.240285	7.819485	7.908123	11.072416	14.985436	19.763976	29.236074	36.367842
4.140000	0.078240	3.192619	7.829018	7.878094	11.053349	15.005456	19.723937	29.206045	36.301111
4.160000	0.138298	3.230752	7.886217	7.958172	11.062882	14.985436	19.763976	29.176015	36.291577
4.180000	0.088249	3.240285	7.809952	7.958172	11.091482	15.005456	19.783995	29.186025	36.291577
4.200000	0.118279	3.202152	7.886217	7.928143	11.091482	15.015466	19.824034	29.186025	36.234379
4.220000	0.148308	3.307016	7.819485	8.008221	11.129614	15.025475	19.854064	29.196035	36.148581
4.240000	0.098259	3.268884	7.838551	7.918133	11.177280	14.985436	19.904113	29.155996	36.110448
4.260000	0.048210	3.211685	7.876684	7.978192	11.205879	15.035485	19.904113	29.155996	36.110448
4.280000	0.088249	3.230752	7.838551	7.968182	11.139147	15.055505	19.914122	29.115957	36.053250
4.300000	0.068230	3.259351	7.809952	7.938153	11.244012	15.075524	19.854064	29.155996	36.034183
4.320000	0.098259	3.230752	7.857617	7.948162	11.234478	15.115563	19.884093	29.125967	35.996051
4.340000	0.088249	3.230752	7.829018	7.938153	11.320276	15.195641	19.934142	29.045888	35.929319
4.360000	0.028191	3.307016	7.886217	7.918133	11.367942	15.205651	19.914122	29.075918	35.900720
4.380000	0.088249	3.221218	7.905283	7.898114	11.348876	15.225671	19.984191	29.055898	35.862588
4.400000	0.108269	3.249818	7.819485	7.998211	11.377475	15.255700	19.974181	29.035879	35.795856
4.420000	0.078240	3.230752	7.857617	7.948162	11.415608	15.305749	20.064269	29.035879	35.776790
4.440000	0.068230	3.230752	7.819485	7.948162	11.434674	15.245690	20.064269	28.985830	35.757723
4.460000	0.108269	3.259351	7.838551	7.958172	11.453740	15.295739	20.124327	28.935781	35.719591
4.480000	0.018181	3.268884	7.809952	7.968182	11.510939	15.375817	20.104308	28.975820	35.595660
4.500000	-0.001839	3.240285	7.886217	7.968182	11.549071	15.285729	20.074279	28.905752	35.576594
4.520000	0.038201	3.173553	7.876684	7.938153	11.482339	15.395837	20.124327	28.895742	35.509862
4.540000	0.078240	3.173553	7.905283	7.978192	11.520472	15.415856	20.094298	28.825674	35.481263
4.560000	0.038201	3.259351	7.876684	7.998211	11.491872	15.425866	20.114318	28.815664	35.443131
4.580000	0.008171	3.202152	7.924349	7.988202	11.510939	15.405846	20.124327	28.755605	35.366866
4.600000	0.048210	3.230752	7.876684	8.008221	11.530005	15.465905	20.174376	28.725576	35.328733
4.620000	0.038201	3.173553	7.924349	8.048260	11.539538	15.455895	20.124327	28.695547	35.300134
4.640000	0.048210	3.183086	7.886217	8.118328	11.558604	15.465905	20.184386	28.635488	35.281068
4.660000	0.108269	3.173553	7.924349	8.068280	11.568137	15.465905	20.234435	28.645498	35.214336
4.680000	0.078240	3.230752	7.972015	8.038250	11.549071	15.495934	20.174376	28.605459	35.157137
4.700000	0.088249	3.154487	8.019680	8.088299	11.568137	15.525964	20.174376	28.585439	35.138071
4.720000	0.078240	3.230752	8.010147	8.118328	11.615803	15.475915	20.254454	28.545400	35.080872
4.740000	0.058220	3.173553	8.010147	8.118328	11.615803	15.535973	20.164366	28.515371	35.071339
4.760000	0.038201	3.202152	8.095945	8.208416	11.692068	15.555993	20.184386	28.445303	35.004608
4.780000	0.128288	3.202152	8.124544	8.198407	11.711134	15.586022	20.254454	28.485342	34.985541
4.800000	0.048210	3.154487	8.067346	8.188397	11.720667	15.616051	20.204405	28.435293	34.928343
4.820000	0.068230	3.154487	8.143611	8.228436	11.758800	15.606042	20.194396	28.445303	34.918810
4.840000	0.078240	3.173553	8.067346	8.308514	11.720667	15.656091	20.224425	28.365224	34.861611
4.860000	0.058220	3.087755	8.076879	8.238446	11.701601	15.586022	20.234435	28.385244	34.823478
4.880000	0.058220	3.116354	8.067346	8.298504	11.730200	15.626061	20.214415	28.295156	34.813945
4.900000	0.048210	3.164020	8.095945	8.328534	11.758800	15.686120	20.224425	28.265127	34.804412
4.920000	0.068230	3.040089	8.067346	8.328534	11.749266	15.736169	20.194396	28.295156	34.756747
4.940000	0.058220	2.944758	7.952948	8.038250	11.625336	15.485925	19.653868	27.744619	34.137095
4.960000	0.108269	2.229775	6.322787	6.066327	8.746337	11.642175	14.889220	20.627676	24.994842
4.980000	0.148308	1.467126	4.187370	4.114422	5.743407	7.498132	9.584044	12.719961	15.194805
5.000000	0.138298	0.952338	3.014797	3.003338	4.380172	5.456139	6.671202	8.856191	10.228054
5.020000	0.168327	-4.233674	-1.303701	-2.141681	-1.149032	-0.109290	1.045714	2.520010	3.021023
5.040000	0.158318	-3.232697	-3.439118	-3.062580	-3.017521	-2.861976	-2.727968	-2.675059	-2.851373
5.060000	0.128288	-1.573936	-2.209347	-1.851398	-2.054677	-2.281409	-2.587831	-3.365733	-3.880949
5.080000	0.168327	-0.887552	-1.418099	-1.190754	-1.501757	-1.790931	-2.247499	-3.115488	-3.890482
5.100000	0.178337	-0.553893	-1.122572	-0.860431	-1.196697	-1.570716	-2.017274	-2.905283	-3.776084
5.120000	0.168327	-0.487161	-0.960509	-0.840412	-1.063234	-1.440589	-1.867128	-2.785166	-3.614022
5.140000	0.198357	-0.449029	-0.874711	-0.700275	-1.044167	-1.400550	-1.767030	-2.715098	-3.499624
5.160000	0.158318	-0.420430	-0.865178	-0.740314	-0.967903	-1.280433	-1.666932	-2.564951	-3.328028
5.180000	0.108269	-0.420430	-0.827046	-0.660236	-0.910704	-1.280433	-1.606874	-2.514903	-3.242230
5.200000	0.188347	-0.420430	-0.769847	-0.660236	-0.901171	-1.170325	-1.536805	-2.414805	-3.137366
5.220000	0.148308	-0.382297	-0.750781	-0.610187	-0.843972	-1.120277	-1.466737	-2.394785	-3.127833
5.240000	0.198357	-0.449029	-0.722182	-0.600177	-0.843972	-1.080238	-1.446718	-2.264658	-3.013436
5.260000	0.248406	-0.363231	-0.760314	-0.610187	-0.853505	-1.050208	-1.426698	-2.254649	-2.899038
5.280000	0.178337	-0.391830	-0.674516	-0.580158	-0.824906	-1.020179	-1.396669	-2.144541	-2.851373
5.300000	0.138298	-0.372764	-0.664983	-0.530109	-0.777240	-1.020179	-1.356630	-2.074473	-2.775108
5.320000	0.218376	-0.382297	-0.645917	-0.550129	-0.767707	-0.960120	-1.306581	-1.994395	-2.727442
5.340000	0.148308	-0.439496	-0.560119	-0.500080	-0.710509	-0.940101	-1.246522	-1.974375	-2.698843
5.360000	0.128288	-0.372764	-0.579185	-0.530109	-0.748641	-0.920081	-1.256532	-1.844248	-2.498648
5.380000	0.168327	-0.334632	-0.569652	-0.530109	-0.710509	-0.910072	-1.166444	-1.864268	-2.460515
5.400000	0.178337	-0.248834	-0.636384	-0.510089	-0.720042	-0.829993	-1.206483	-1.824229	-2.431916
5.420000	0.098259	-0.315565	-0.502920	-0.530109	-0.605644	-0.779945	-1.086366	-1.814219	-2.374717
5.440000	0.158318	-0.315565	-0.483854	-0.460041	-0.662843	-0.799964	-1.086366	-1.734141	-2.346118
5.460000	0.168327	-0.258367	-0.512453	-0.420002	-0.548446	-0.749915	-1.076356	-1.734141	-2.307985
5.480000	0.208367	-0.248834	-0.512453	-0.409992	-0.596111	-0.779945	-1.076356	-1.674082	-2.222187
5.500000	0.158318	-0.248834	-0.493387	-0.430011	-0.557979	-0.789954	-1.026307	-1.694102	-2.174522
5.520000	0.208367	-0.267900	-0.531520	-0.430011	-0.548446	-0.719886	-0.946229	-1.634043	-2.155456
5.540000	0.178337	-0.239301	-0.493387	-0.440021	-0.538913	-0.719886	-0.946229	-1.644053	-2.098257
5.560000	0.178337	-0.229767	-0.436188	-0.379963	-0.557979	-0.649818	-0.926210	-1.553965	-2.031525
5.580000	0.198357	-0.182102	-0.474321	-0.349933	-0.510313	-0.609779	-0.816102	-1.523936	-2.050591
5.600000	0.168327	-0.258367	-0.512453	-0.369953	-0.481714	-0.579749	-0.836122	-1.503916	-1.993393
5.620000	0.138298	-0.229767	-0.417122	-0.319904	-0.481714	-0.599769	-0.826112	-1.493906	-1.926661
5.640000	0.198357	-0.220234	-0.483854	-0.329914	-0.538913	-0.579749	-0.796083	-1.413828	-1.878995
5.660000	0.168327	-0.277433	-0.474321	-0.339923	-0.472181	-0.579749	-0.796083	-1.413828	-1.878995
5.680000	0.198357	-0.248834	-0.407589	-0.359943	-0.462648	-0.529700	-0.786073	-1.403819	-1.878995
5.700000	0.208367	-0.210701	-0.464788	-0.299884	-0.472181	-0.549720	-0.726014	-1.323740	-1.812264
5.720000	0.198357	-0.220234	-0.436188	-0.269855	-0.414982	-0.529700	-0.776063	-1.303721	-1.812264
5.740000	0.218376	-0.239301	-0.388523	-0.229816	-0.386383	-0.589759	-0.756044	-1.243662	-1.755065
5.760000	0.208367	-0.258367	-0.331324	-0.209797	-0.424515	-0.569740	-0.705995	-1.243662	-1.793197
5.780000	0.208367	-0.248834	-0.369457	-0.259845	-0.414982	-0.519691	-0.655946	-1.253672	-1.764598
5.800000	0.148308	-0.210701	-0.350390	-0.269855	-0.395916	-0.519691	-0.756044	-1.253672	-1.726466
5.820000	0.158318	-0.239301	-0.359924	-0.259845	-0.405449	-0.489661	-0.655946	-1.223643	-1.688333
5.840000	0.148308	-0.210701	-0.350390	-0.259845	-0.338717	-0.459632	-0.655946	-1.183604	-1.678800
5.860000	0.178337	-0.220234	-0.350390	-0.239826	-0.338717	-0.489661	-0.695985	-1.163584	-1.621601
5.880000	0.158318	-0.210701	-0.264592	-0.219806	-0.376850	-0.449622	-0.625917	-1.123545	-1.640668
5.900000	0.198357	-0.172569	-0.293192	-0.199787	-0.357783	-0.419593	-0.565858	-1.113535	-1.612068
5.920000	0.208367	-0.210701	-0.255059	-0.199787	-0.338717	-0.439613	-0.595887	-1.123545	-1.535803
5.940000	0.288445	-0.182102	-0.274126	-0.219806	-0.367317	-0.419593	-0.555848	-1.103526	-1.516737
5.960000	0.188347	-0.163036	-0.274126	-0.169757	-0.338717	-0.439613	-0.465761	-1.043467	-1.573936
5.980000	0.148308	-0.115370	-0.283659	-0.199787	-0.348250	-0.429603	-0.595887	-1.033457	-1.526270
6.000000	0.188347	-0.124903	-0.312258	-0.129718	-0.310118	-0.399574	-0.555848	-1.043467	-1.516737
6.020000	0.258415	-0.134436	-0.264592	-0.099689	-0.338717	-0.309486	-0.495790	-0.983408	-1.507204
6.040000	0.158318	-0.191635	-0.226460	-0.159748	-0.300585	-0.379554	-0.515809	-0.993418	-1.411873
6.060000	0.248406	-0.124903	-0.255059	-0.159748	-0.376850	-0.379554	-0.475770	-1.073496	-1.402340
6.080000	0.208367	-0.153503	-0.216927	-0.129718	-0.300585	-0.389564	-0.445741	-0.973399	-1.430939
6.100000	0.158318	-0.153503	-0.235993	-0.139728	-0.376850	-0.349525	-0.465761	-0.983408	-1.383274
6.120000	0.198357	-0.115370	-0.216927	-0.079670	-0.357783	-0.379554	-0.455751	-0.983408	-1.402340
6.140000	0.218376	-0.058171	-0.169261	-0.099689	-0.367317	-0.309486	-0.415712	-0.953379	-1.364208
6.160000	0.158318	-0.172569	-0.150195	-0.129718	-0.310118	-0.379554	-0.435731	-0.963389	-1.335608
6.180000	0.248406	-0.191635	-0.235993	-0.059650	-0.338717	-0.329505	-0.455751	-0.963389	-1.326075
6.200000	0.208367	-0.134436	-0.188328	-0.129718	-0.329184	-0.349525	-0.385682	-0.943369	-1.240277
6.220000	0.128288	-0.124903	-0.197861	-0.099689	-0.319651	-0.389564	-0.355653	-0.913340	-1.278410
6.240000	0.208367	-0.134436	-0.197861	-0.069660	-0.319651	-0.389564	-0.445741	-0.903330	-1.211678
6.260000	0.208367	-0.086771	-0.159728	-0.029621	-0.367317	-0.319495	-0.385682	-0.963389	-1.268876
6.280000	0.118279	-0.096304	-0.102530	-0.139728	-0.386383	-0.359534	-0.425721	-0.843272	-1.173545
6.300000	0.108269	-0.115370	-0.169261	-0.059650	-0.300585	-0.339515	-0.345643	-0.863291	-1.183078
6.320000	0.178337	-0.086771	-0.169261	-0.139728	-0.319651	-0.319495	-0.335634	-0.883311	-1.154479
6.340000	0.148308	-0.134436	-0.207394	-0.139728	-0.357783	-0.269447	-0.345643	-0.883311	-1.164012
6.360000	0.108269	-0.153503	-0.188328	-0.119709	-0.319651	-0.359534	-0.315614	-0.853281	-1.049615
6.380000	0.138298	-0.086771	-0.178794	-0.109699	-0.310118	-0.249427	-0.305604	-0.843272	-1.116347
6.400000	0.128288	-0.096304	-0.150195	-0.149738	-0.291052	-0.309486	-0.355653	-0.863291	-1.087747
6.420000	0.078240	-0.134436	-0.112063	-0.119709	-0.348250	-0.299476	-0.355653	-0.863291	-1.078214
6.440000	0.158318	-0.124903	-0.102530	-0.129718	-0.348250	-0.309486	-0.325624	-0.853281	-0.973350
6.460000	0.088249	-0.105837	-0.092996	-0.129718	-0.300585	-0.279456	-0.325624	-0.823252	-1.049615
6.480000	0.058220	-0.124903	-0.045331	-0.099689	-0.310118	-0.329505	-0.315614	-0.793223	-1.001949
6.500000	0.138298	-0.105837	-0.102530	-0.089679	-0.310118	-0.309486	-0.295595	-0.773203	-1.059148
6.520000	0.158318	-0.134436	-0.073930	-0.119709	-0.319651	-0.299476	-0.305604	-0.773203	-1.068681
6.540000	0.108269	-0.143969	-0.035798	-0.139728	-0.281519	-0.329505	-0.345643	-0.793223	-1.040082
6.560000	0.108269	-0.096304	-0.083463	-0.119709	-0.319651	-0.309486	-0.285585	-0.743174	-1.021016
6.580000	0.058220	-0.039105	-0.112063	-0.129718	-0.291052	-0.349525	-0.265565	-0.763194	-1.001949
6.600000	0.058220	-0.134436	-0.064397	-0.139728	-0.310118	-0.279456	-0.295595	-0.783213	-1.021016
6.620000	0.098259	-0.115370	-0.102530	-0.049640	-0.291052	-0.279456	-0.195497	-0.673106	-1.049615
6.640000	0.058220	-0.067705	-0.131129	-0.089679	-0.233853	-0.299476	-0.205507	-0.743174	-1.049615
6.660000	0.028191	-0.153503	-0.073930	-0.129718	-0.176654	-0.279456	-0.215516	-0.753184	-0.973350
6.680000	0.058220	-0.096304	-0.140662	-0.069660	-0.214787	-0.299476	-0.205507	-0.743174	-0.982883
6.700000	-0.011848	-0.086771	-0.102530	-0.099689	-0.205254	-0.279456	-0.225526	-0.783213	-0.944751
6.720000	0.068230	-0.058171	-0.102530	-0.089679	-0.186187	-0.299476	-0.255555	-0.773203	-0.916151
6.740000	0.068230	-0.086771	-0.092996	-0.129718	-0.205254	-0.299476	-0.225526	-0.763194	-0.925684
6.760000	0.088249	-0.058171	-0.159728	-0.069660	-0.243386	-0.259437	-0.225526	-0.733164	-0.925684
6.780000	0.108269	-0.134436	-0.140662	-0.069660	-0.148055	-0.299476	-0.255555	-0.723154	-0.916151
6.800000	0.098259	-0.105837	-0.092996	-0.059650	-0.167121	-0.259437	-0.215516	-0.723154	-0.887552
6.820000	0.068230	-0.086771	-0.159728	-0.109699	-0.205254	-0.269447	-0.185487	-0.633067	-0.811287
6.840000	0.068230	-0.086771	-0.150195	-0.079670	-0.157588	-0.249427	-0.235536	-0.713145	-0.830353
6.860000	0.168327	-0.096304	-0.112063	-0.049640	-0.195721	-0.299476	-0.225526	-0.673106	-0.868486
6.880000	0.108269	-0.086771	-0.169261	-0.069660	-0.214787	-0.219398	-0.265565	-0.603037	-0.878019
6.900000	0.098259	-0.153503	-0.121596	-0.129718	-0.176654	-0.229407	-0.245546	-0.603037	-0.820820
6.920000	0.108269	-0.143969	-0.121596	-0.059650	-0.195721	-0.179359	-0.225526	-0.673106	-0.820820
6.940000	0.138298	-0.096304	-0.092996	-0.099689	-0.186187	-0.229407	-0.175477	-0.633067	-0.839886
6.960000	0.098259	-0.143969	-0.112063	-0.089679	-0.167121	-0.259437	-0.235536	-0.623057	-0.839886
6.980000	0.168327	-0.124903	-0.083463	-0.069660	-0.167121	-0.269447	-0.215516	-0.603037	-0.811287
7.000000	0.168327	-0.153503	-0.150195	-0.059650	-0.128989	-0.239417	-0.145448	-0.593028	-0.811287
7.020000	0.128288	-0.210701	-0.112063	-0.059650	-0.109923	-0.259437	-0.205507	-0.522959	-0.763622
7.040000	0.098259	-0.201168	-0.112063	-0.059650	-0.128989	-0.219398	-0.285585	-0.593028	-0.830353
7.060000	0.138298	-0.172569	-0.131129	-0.019611	-0.119456	-0.259437	-0.195497	-0.532969	-0.801754
7.080000	0.118279	-0.229767	-0.083463	-0.059650	-0.148055	-0.249427	-0.285585	-0.583018	-0.830353
7.100000	0.158318	-0.182102	-0.092996	-0.019611	-0.157588	-0.239417	-0.265565	-0.603037	-0.744555
7.120000	0.148308	-0.163036	-0.112063	-0.069660	-0.090856	-0.209388	-0.245546	-0.663096	-0.763622
7.140000	0.118279	-0.105837	-0.092996	-0.089679	-0.109923	-0.289466	-0.275575	-0.593028	-0.763622
7.160000	0.118279	-0.182102	-0.073930	-0.069660	-0.119456	-0.219398	-0.235536	-0.593028	-0.715956
7.180000	0.198357	-0.124903	-0.102530	-0.019611	-0.148055	-0.269447	-0.245546	-0.593028	-0.715956
7.200000	0.088249	-0.163036	-0.045331	-0.039631	-0.119456	-0.249427	-0.205507	-0.573008	-0.735022
7.220000	0.118279	-0.163036	-0.016732	-0.049640	-0.081323	-0.269447	-0.215516	-0.562998	-0.715956
7.240000	0.148308	-0.191635	-0.064397	-0.089679	-0.071790	-0.259437	-0.185487	-0.623057	-0.773155
7.260000	0.128288	-0.115370	-0.054864	-0.109699	-0.090856	-0.269447	-0.205507	-0.522959	-0.696890
7.280000	0.128288	-0.182102	-0.007198	-0.109699	-0.100389	-0.199378	-0.245546	-0.532969	-0.715956
7.300000	0.148308	-0.153503	-0.083463	-0.079670	-0.109923	-0.159339	-0.215516	-0.522959	-0.687357
7.320000	0.168327	-0.134436	-0.045331	-0.169757	-0.014591	-0.219398	-0.215516	-0.512949	-0.668290
7.340000	0.128288	-0.143969	0.011868	-0.089679	-0.119456	-0.179359	-0.245546	-0.472910	-0.677824
7.360000	0.128288	-0.124903	-0.064397	-0.119709	-0.071790	-0.229407	-0.185487	-0.502940	-0.677824
7.380000	0.138298	-0.086771	-0.073930	-0.139728	-0.081323	-0.199378	-0.185487	-0.532969	-0.696890
7.400000	0.128288	-0.115370	0.011868	-0.119709	-0.052724	-0.219398	-0.245546	-0.502940	-0.706423
7.420000	0.178337	-0.105837	0.002335	-0.049640	-0.052724	-0.159339	-0.225526	-0.462901	-0.687357
7.440000	0.198357	-0.010506	-0.073930	-0.159748	-0.090856	-0.179359	-0.185487	-0.512949	-0.620625
7.460000	0.088249	-0.029572	0.002335	-0.129718	-0.052724	-0.229407	-0.205507	-0.522959	-0.639691
7.480000	0.148308	-0.058171	0.021401	-0.139728	-0.090856	-0.159339	-0.195497	-0.502940	-0.658757
7.500000	0.128288	-0.048638	-0.064397	-0.159748	-0.090856	-0.149329	-0.175477	-0.432871	-0.620625
7.520000	0.128288	-0.029572	-0.035798	-0.229816	-0.043191	-0.089271	-0.155458	-0.402842	-0.668290
7.540000	0.188347	0.046693	-0.035798	-0.089679	-0.071790	-0.079261	-0.145448	-0.362803	-0.649224
7.560000	0.148308	0.056226	-0.092996	-0.189777	-0.071790	-0.059241	-0.115419	-0.462901	-0.658757
7.580000	0.138298	0.018093	0.011868	-0.139728	-0.014591	-0.019202	-0.135438	-0.472910	-0.611092
7.600000	0.178337	0.056226	0.059533	-0.159748	-0.100389	-0.059241	-0.065370	-0.422862	-0.639691
7.620000	0.148308	0.008560	-0.007198	-0.149738	-0.033658	-0.069251	-0.045350	-0.402842	-0.620625
7.640000	0.128288	0.008560	0.030934	-0.169757	-0.052724	-0.039222	-0.145448	-0.432871	-0.601559
7.660000	0.098259	-0.010506	0.078600	-0.119709	-0.071790	-0.069251	-0.085389	-0.412852	-0.582492
7.680000	0.108269	0.037160	-0.007198	-0.119709	-0.052724	-0.039222	-0.045350	-0.362803	-0.592026
7.700000	0.078240	0.008560	-0.007198	-0.129718	-0.052724	-0.129310	-0.065370	-0.342783	-0.620625
7.720000	0.108269	0.018093	0.040467	-0.079670	-0.081323	-0.069251	-0.115419	-0.332774	-0.592026
7.740000	0.118279	0.027627	0.011868	-0.089679	-0.062257	-0.069251	-0.065370	-0.302744	-0.611092
7.760000	0.128288	0.046693	-0.016732	-0.099689	-0.043191	-0.029212	-0.135438	-0.362803	-0.601559
7.780000	0.098259	0.027627	0.030934	-0.109699	-0.014591	-0.089271	-0.115419	-0.352793	-0.611092
7.800000	0.148308	0.037160	-0.026265	-0.069660	-0.090856	-0.049232	-0.075380	-0.332774	-0.696890
7.820000	0.138298	0.075292	-0.064397	-0.099689	-0.014591	-0.029212	-0.085389	-0.352793	-0.601559
7.840000	0.128288	0.065759	-0.016732	-0.059650	-0.033658	-0.009193	-0.095399	-0.392832	-0.649224
7.860000	0.128288	0.046693	0.021401	-0.039631	-0.024125	-0.009193	-0.065370	-0.312754	-0.658757
7.880000	0.148308	0.008560	0.002335	-0.069660	-0.062257	-0.039222	-0.055360	-0.332774	-0.553893
7.900000	0.108269	0.018093	0.002335	-0.039631	-0.043191	-0.009193	-0.095399	-0.342783	-0.639691
7.920000	0.158318	0.075292	-0.016732	0.020428	-0.024125	-0.009193	-0.065370	-0.342783	-0.649224
7.940000	0.128288	0.037160	-0.007198	-0.039631	-0.043191	0.000817	-0.095399	-0.282725	-0.582492
7.960000	0.108269	0.056226	0.002335	-0.039631	-0.043191	0.010827	-0.095399	-0.282725	-0.649224
7.980000	0.208367	0.075292	-0.007198	-0.009601	0.023541	0.010827	-0.085389	-0.292735	-0.630158
8.000000	0.158318	0.132491	-0.007198	-0.059650	0.023541	0.010827	-0.005311	-0.262705	-0.592026
8.020000	0.138298	0.037160	0.030934	-0.069660	-0.024125	0.020837	-0.045350	-0.292735	-0.592026
8.040000	0.088249	0.132491	0.002335	-0.079670	-0.043191	-0.009193	-0.045350	-0.272715	-0.649224
8.060000	0.118279	0.142024	0.021401	-0.029621	-0.090856	0.020837	-0.005311	-0.232676	-0.563426
8.080000	0.058220	0.113425	0.050000	-0.029621	-0.033658	-0.009193	-0.025331	-0.282725	-0.534827
8.100000	0.078240	0.056226	0.011868	0.000409	-0.033658	0.000817	-0.045350	-0.282725	-0.582492
8.120000	0.108269	0.113425	-0.054864	-0.049640	-0.071790	0.010827	0.004698	-0.282725	-0.601559
8.140000	0.128288	0.075292	-0.016732	-0.019611	-0.052724	0.020837	0.034728	-0.252696	-0.525294
8.160000	0.148308	0.075292	-0.016732	-0.049640	-0.062257	-0.009193	-0.035341	-0.272715	-0.553893
8.180000	0.108269	0.084825	-0.007198	-0.019611	-0.062257	0.060876	0.064757	-0.222666	-0.496694
8.200000	0.108269	0.075292	0.021401	0.000409	-0.005058	0.000817	0.004698	-0.232676	-0.534827
8.220000	0.168327	0.075292	-0.035798	-0.019611	-0.071790	0.050866	0.054747	-0.252696	-0.525294
8.240000	0.098259	0.075292	-0.054864	-0.079670	-0.043191	0.050866	0.054747	-0.262705	-0.553893
8.260000	0.098259	0.075292	-0.007198	-0.029621	-0.052724	0.050866	0.064757	-0.292735	-0.496694
8.280000	0.128288	0.037160	0.011868	0.020428	-0.014591	0.080895	0.044738	-0.272715	-0.534827
8.300000	0.088249	0.065759	-0.054864	-0.019611	0.014008	0.060876	0.074767	-0.322764	-0.496694
8.320000	0.038201	0.094358	0.002335	-0.029621	-0.033658	0.040856	0.004698	-0.242686	-0.506228
8.340000	0.078240	0.075292	-0.026265	0.040448	-0.071790	0.010827	0.044738	-0.262705	-0.496694
8.360000	0.088249	0.056226	-0.073930	-0.069660	-0.033658	0.090905	0.064757	-0.292735	-0.525294
8.380000	0.088249	0.046693	-0.064397	-0.009601	0.014008	0.070885	0.034728	-0.322764	-0.515761
8.400000	0.088249	0.008560	0.011868	0.000409	0.004475	0.080895	0.064757	-0.272715	-0.534827
8.420000	0.118279	0.075292	-0.045331	0.020428	0.023541	0.110925	0.044738	-0.322764	-0.525294
8.440000	0.058220	0.027627	0.002335	-0.009601	-0.014591	0.020837	-0.005311	-0.302744	-0.468095
8.460000	0.038201	0.046693	-0.016732	0.030438	-0.024125	0.060876	0.014708	-0.342783	-0.468095
8.480000	0.108269	0.056226	-0.064397	-0.009601	0.023541	0.070885	0.064757	-0.282725	-0.487161
8.500000	0.048210	0.018093	-0.112063	-0.019611	0.014008	0.130944	0.024718	-0.302744	-0.487161
8.520000	0.048210	0.065759	0.050000	0.000409	0.014008	0.070885	0.034728	-0.302744	-0.439496
8.540000	0.048210	0.084825	-0.073930	-0.009601	0.023541	0.060876	0.024718	-0.302744	-0.487161
8.560000	0.038201	0.037160	-0.054864	-0.009601	0.052140	0.040856	0.004698	-0.312754	-0.439496
8.580000	0.038201	0.046693	-0.083463	0.040448	0.042607	0.040856	-0.015321	-0.322764	-0.449029
8.600000	0.068230	0.065759	-0.102530	0.010418	0.052140	0.030846	0.064757	-0.262705	-0.429963
8.620000	0.028191	0.056226	-0.102530	-0.029621	0.061673	0.070885	0.014708	-0.282725	-0.515761
8.640000	0.058220	0.084825	-0.083463	0.010418	0.033074	0.090905	-0.005311	-0.302744	-0.401363
8.660000	0.048210	0.037160	-0.026265	0.070477	0.033074	0.030846	0.054747	-0.272715	-0.429963
8.680000	0.018181	0.084825	-0.102530	0.030438	0.080740	0.040856	0.044738	-0.272715	-0.439496
8.700000	-0.011848	0.065759	-0.064397	0.030438	0.099806	0.050866	-0.005311	-0.262705	-0.401363
8.720000	0.038201	0.084825	-0.083463	0.070477	0.061673	0.100915	0.094786	-0.232676	-0.372764
8.740000	0.038201	0.075292	-0.102530	0.070477	0.080740	0.120934	-0.005311	-0.222666	-0.420430
8.760000	0.038201	0.056226	-0.073930	0.060467	0.061673	0.100915	0.004698	-0.262705	-0.439496
8.780000	0.058220	0.037160	-0.092996	0.020428	0.061673	0.080895	0.024718	-0.262705	-0.439496
8.800000	0.048210	0.018093	-0.121596	-0.039631	0.061673	0.080895	0.044738	-0.212656	-0.420430
8.820000	0.018181	-0.039105	-0.054864	-0.009601	0.052140	0.130944	-0.005311	-0.212656	-0.439496
8.840000	0.108269	0.008560	-0.064397	0.030438	0.052140	0.110925	0.034728	-0.212656	-0.458562
8.860000	0.048210	0.018093	-0.102530	-0.009601	0.080740	0.120934	0.044738	-0.202647	-0.410897
8.880000	0.078240	0.027627	-0.121596	0.050457	0.061673	0.140954	0.004698	-0.172617	-0.401363
8.900000	0.028191	0.018093	-0.092996	0.110516	0.090273	0.120934	0.014708	-0.272715	-0.449029
8.920000	0.058220	0.046693	-0.121596	0.100506	0.090273	0.090905	0.014708	-0.152598	-0.401363
8.940000	0.028191	-0.039105	-0.083463	0.040448	0.099806	0.080895	0.044738	-0.132578	-0.382297
8.960000	0.048210	-0.020039	-0.140662	0.090496	0.061673	0.090905	0.004698	-0.222666	-0.382297
8.980000	0.048210	0.008560	-0.140662	0.020428	0.118872	0.050866	0.034728	-0.162608	-0.363231
9.000000	0.088249	-0.039105	-0.073930	0.040448	0.099806	0.010827	0.004698	-0.142588	-0.382297
9.020000	0.058220	-0.000973	-0.140662	0.050457	0.071206	0.000817	0.004698	-0.152598	-0.363231
9.040000	0.068230	-0.010506	-0.140662	0.060467	0.137938	-0.009193	0.004698	-0.132578	-0.315565
9.060000	0.008171	-0.077238	-0.112063	0.060467	0.099806	0.050866	-0.045350	-0.122569	-0.372764
9.080000	0.038201	-0.077238	-0.121596	0.070477	0.080740	0.010827	-0.035341	-0.112559	-0.344165
9.100000	0.068230	-0.010506	-0.150195	0.060467	0.080740	0.040856	-0.045350	-0.112559	-0.344165
9.120000	0.068230	-0.039105	-0.083463	0.110516	0.099806	0.020837	-0.035341	-0.142588	-0.353698
9.140000	0.098259	-0.029572	-0.169261	0.000409	0.071206	0.040856	0.014708	-0.122569	-0.363231
9.160000	0.108269	-0.077238	-0.178794	0.020428	0.109339	0.010827	-0.025331	-0.082529	-0.334632
9.180000	0.058220	-0.029572	-0.169261	0.010418	0.099806	0.020837	-0.055360	-0.102549	-0.315565
9.200000	0.108269	-0.020039	-0.121596	0.090496	0.109339	-0.009193	-0.015321	-0.102549	-0.391830
9.220000	0.098259	-0.048638	-0.083463	0.030438	0.061673	-0.019202	-0.025331	-0.072520	-0.429963
9.240000	0.138298	-0.086771	-0.112063	0.040448	0.109339	-0.059241	-0.035341	-0.062510	-0.315565
9.260000	0.128288	-0.077238	-0.092996	0.070477	0.052140	0.020837	-0.035341	-0.032481	-0.315565
9.280000	0.118279	-0.105837	-0.112063	0.080487	0.099806	-0.039222	-0.005311	-0.102549	-0.363231
9.300000	0.088249	-0.086771	-0.073930	0.030438	0.090273	-0.019202	-0.055360	-0.092539	-0.296499
9.320000	0.098259	-0.086771	-0.064397	0.070477	0.071206	-0.029212	-0.055360	-0.072520	-0.325099
9.340000	0.158318	-0.020039	-0.102530	0.030438	0.023541	0.000817	-0.045350	-0.032481	-0.353698
9.360000	0.078240	-0.029572	-0.054864	0.040448	0.118872	-0.039222	-0.045350	-0.082529	-0.296499
9.380000	0.168327	-0.010506	-0.035798	0.080487	0.014008	-0.039222	-0.085389	-0.052500	-0.277433
9.400000	0.118279	0.018093	-0.083463	0.010418	0.071206	0.000817	-0.025331	-0.032481	-0.353698
9.420000	0.138298	0.027627	-0.045331	-0.009601	0.080740	-0.059241	-0.005311	-0.022471	-0.325099
9.440000	0.138298	0.046693	0.002335	0.080487	0.090273	0.000817	-0.045350	-0.052500	-0.277433
9.460000	0.138298	0.027627	-0.026265	0.070477	0.023541	0.050866	0.004698	-0.022471	-0.315565
9.480000	0.118279	0.037160	-0.073930	0.050457	0.071206	0.060876	0.034728	-0.042490	-0.353698
9.500000	0.118279	0.027627	0.030934	0.080487	0.061673	0.070885	0.014708	-0.062510	-0.353698
9.520000	0.148308	0.037160	-0.073930	0.070477	0.061673	0.060876	0.034728	-0.032481	-0.315565
9.540000	0.118279	0.027627	-0.073930	0.030438	0.080740	0.040856	0.024718	-0.022471	-0.315565
9.560000	0.078240	0.027627	-0.035798	0.060467	0.099806	0.050866	0.034728	-0.032481	-0.315565
9.580000	0.138298	0.027627	-0.054864	0.090496	0.071206	0.100915	0.114806	-0.032481	-0.334632
9.600000	0.068230	0.027627	-0.064397	0.070477	0.090273	0.080895	0.154845	-0.012461	-0.353698
9.620000	0.078240	-0.020039	-0.064397	0.080487	0.080740	0.010827	0.074767	-0.002451	-0.315565
9.640000	0.128288	0.027627	-0.064397	0.120526	0.099806	0.050866	0.144835	-0.022471	-0.325099
9.660000	0.048210	0.065759	-0.035798	0.080487	0.109339	0.010827	0.134825	0.007558	-0.344165
9.680000	0.088249	0.008560	-0.092996	0.040448	0.109339	0.030846	0.124816	0.007558	-0.325099
9.700000	0.168327	0.046693	-0.073930	0.080487	0.099806	0.020837	0.144835	0.007558	-0.363231
9.720000	0.148308	0.046693	-0.112063	0.090496	0.042607	-0.029212	0.134825	0.027578	-0.286966
9.740000	0.138298	-0.000973	-0.054864	0.120526	0.071206	0.000817	0.054747	-0.042490	-0.325099
9.760000	0.148308	0.065759	-0.073930	0.090496	0.042607	0.000817	0.094786	0.007558	-0.363231
9.780000	0.168327	0.084825	-0.016732	0.060467	0.109339	-0.029212	0.094786	0.047597	-0.353698
9.800000	0.168327	-0.010506	-0.045331	0.090496	0.061673	-0.009193	0.124816	0.017568	-0.372764
9.820000	0.168327	0.008560	-0.007198	0.090496	0.090273	-0.029212	0.134825	0.027578	-0.420430
9.840000	0.148308	0.027627	-0.045331	0.090496	0.023541	-0.049232	0.124816	0.027578	-0.391830
9.860000	0.088249	0.065759	0.002335	0.080487	0.042607	-0.059241	0.084777	0.017568	-0.401363
9.880000	0.138298	0.046693	0.002335	0.120526	0.023541	-0.029212	0.134825	0.067617	-0.382297
9.900000	0.118279	0.065759	-0.026265	0.090496	0.071206	-0.009193	0.124816	-0.012461	-0.382297
9.920000	0.108269	0.018093	-0.007198	0.130536	-0.024125	-0.039222	0.104796	0.037588	-0.401363
9.940000	0.138298	0.018093	-0.035798	0.070477	0.014008	-0.009193	0.134825	0.017568	-0.382297
9.960000	0.128288	0.075292	0.011868	0.090496	0.023541	0.010827	0.124816	0.017568	-0.391830
9.980000	0.088249	0.065759	0.030934	0.130536	0.023541	0.020837	0.144835	0.047597	-0.382297
10.000000	0.118279	0.018093	-0.054864	0.180584	-0.033658	0.010827	0.124816	0.057607	-0.372764
10.020000	0.148308	0.008560	0.030934	0.120526	-0.014591	0.010827	0.134825	0.007558	-0.420430
10.040000	0.108269	0.065759	0.040467	0.120526	-0.014591	0.010827	0.134825	0.087637	-0.420430
10.060000	0.098259	-0.020039	0.021401	0.130536	0.004475	0.010827	0.164855	0.067617	-0.372764
10.080000	0.138298	0.027627	-0.054864	0.130536	-0.033658	0.040856	0.184874	0.037588	-0.401363
10.100000	-0.001839	-0.020039	-0.026265	0.110516	-0.052724	0.030846	0.174864	0.057607	-0.382297
10.120000	0.128288	0.027627	-0.016732	0.190594	-0.014591	-0.069251	0.214904	0.017568	-0.410897
10.140000	0.108269	-0.010506	-0.035798	0.130536	0.004475	-0.029212	0.164855	0.007558	-0.382297
10.160000	0.088249	0.008560	-0.007198	0.170575	-0.081323	-0.029212	0.104796	0.027578	-0.372764
10.180000	0.118279	0.008560	0.002335	0.120526	-0.109923	-0.069251	0.154845	0.097646	-0.382297
10.200000	0.118279	-0.000973	-0.054864	0.160565	-0.062257	-0.059241	0.164855	0.047597	-0.325099
10.220000	0.088249	-0.010506	-0.016732	0.120526	-0.071790	-0.029212	0.154845	0.107656	-0.277433
10.240000	0.118279	-0.067705	0.002335	0.160565	-0.109923	-0.049232	0.144835	0.027578	-0.315565
10.260000	0.108269	-0.010506	-0.026265	0.120526	-0.109923	-0.139320	0.134825	0.107656	-0.306032
10.280000	0.098259	-0.048638	-0.045331	0.110516	-0.043191	-0.099281	0.154845	0.047597	-0.296499
10.300000	0.118279	-0.048638	0.030934	0.150555	-0.024125	-0.139320	0.114806	0.097646	-0.267900
10.320000	0.118279	-0.000973	-0.016732	0.160565	-0.043191	-0.089271	0.134825	0.017568	-0.258367
10.340000	0.068230	0.018093	0.011868	0.120526	-0.033658	-0.119300	0.134825	0.007558	-0.267900
10.360000	0.048210	-0.020039	0.069066	0.140545	-0.033658	-0.079261	0.114806	0.017568	-0.258367
10.380000	0.078240	0.037160	0.011868	0.170575	-0.062257	-0.099281	0.134825	-0.002451	-0.277433
10.400000	0.078240	-0.020039	0.002335	0.110516	-0.024125	-0.109290	0.134825	-0.042490	-0.286966
10.420000	0.078240	-0.029572	0.021401	0.160565	-0.081323	-0.089271	0.094786	0.017568	-0.258367
10.440000	0.088249	-0.039105	0.040467	0.170575	-0.081323	-0.089271	0.184874	0.027578	-0.296499
10.460000	0.098259	-0.058171	0.011868	0.140545	-0.071790	-0.079261	0.164855	-0.002451	-0.306032
10.480000	0.018181	-0.020039	0.011868	0.150555	-0.062257	-0.119300	0.144835	0.027578	-0.306032
10.500000	0.038201	-0.020039	0.030934	0.230633	-0.100389	-0.099281	0.094786	-0.052500	-0.267900
10.520000	0.068230	-0.020039	0.011868	0.150555	-0.014591	-0.109290	0.204894	0.017568	-0.277433
10.540000	0.058220	-0.058171	0.040467	0.160565	-0.090856	-0.139320	0.174864	-0.022471	-0.258367
10.560000	0.038201	-0.000973	0.021401	0.150555	-0.052724	-0.079261	0.144835	0.017568	-0.286966
10.580000	-0.001839	-0.020039	-0.045331	0.150555	-0.062257	-0.149329	0.174864	0.037588	-0.239301
10.600000	0.068230	-0.105837	0.002335	0.120526	-0.033658	-0.149329	0.124816	0.037588	-0.229767
10.620000	0.068230	-0.048638	0.002335	0.150555	-0.062257	-0.099281	0.104796	0.007558	-0.306032
10.640000	0.038201	-0.058171	0.069066	0.160565	-0.081323	-0.109290	0.174864	-0.002451	-0.306032
10.660000	0.048210	-0.067705	0.011868	0.170575	-0.052724	-0.129310	0.144835	-0.012461	-0.229767
10.680000	0.038201	-0.058171	-0.007198	0.120526	-0.081323	-0.129310	0.164855	-0.012461	-0.239301
10.700000	0.058220	-0.105837	0.030934	0.190594	-0.024125	-0.129310	0.144835	-0.002451	-0.248834
10.720000	0.038201	-0.115370	0.011868	0.110516	-0.043191	-0.149329	0.114806	0.007558	-0.182102
10.740000	0.138298	-0.096304	0.030934	0.170575	-0.005058	-0.129310	0.124816	-0.062510	-0.229767
10.760000	0.038201	-0.039105	0.021401	0.130536	-0.052724	-0.089271	0.074767	-0.022471	-0.191635
10.780000	0.058220	-0.029572	0.002335	0.140545	-0.033658	-0.129310	0.114806	-0.032481	-0.210701
10.800000	0.088249	-0.010506	0.011868	0.150555	-0.081323	-0.159339	0.114806	-0.092539	-0.239301
10.820000	0.038201	-0.039105	0.002335	0.180584	-0.005058	-0.139320	0.104796	-0.092539	-0.239301
10.840000	-0.001839	-0.058171	0.030934	0.070477	-0.014591	-0.159339	0.114806	0.027578	-0.239301
10.860000	0.058220	-0.067705	-0.026265	0.130536	0.014008	-0.139320	0.084777	0.007558	-0.229767
10.880000	0.088249	-0.029572	-0.045331	0.080487	-0.090856	-0.119300	0.124816	0.017568	-0.286966
10.900000	0.018181	-0.086771	-0.007198	0.100506	-0.024125	-0.159339	0.124816	-0.022471	-0.239301
10.920000	0.068230	-0.067705	-0.007198	0.150555	-0.062257	-0.149329	0.104796	-0.032481	-0.277433
10.940000	0.128288	-0.058171	-0.054864	0.140545	-0.024125	-0.189368	0.174864	-0.082529	-0.229767
10.960000	0.068230	-0.077238	-0.016732	0.170575	-0.052724	-0.199378	0.134825	0.057607	-0.220234
10.980000	0.048210	-0.124903	-0.026265	0.120526	-0.033658	-0.189368	0.144835	0.027578	-0.229767
