# Supplementary material for: Bayesian inference for biophysical neuron models enables stimulus optimization for retinal neuroprosthetics
Source: eLife. 2020 Oct 27;9:e54997. doi: 10.7554/eLife.54997 (PMC7673784; doi:10.7554/eLife.54997)
Supplement: Figure 10—source data 1. [file elife-54997-fig10-data1.zip]

Archive with 22 entries (22 files):
- OFF_Current1_OFF_Release.csv
- OFF_Current1_OFF_Release_rm_Ca_L.csv
- OFF_Current1_OFF_Release_rm_Ca_T.csv
- OFF_Current1_OFF_Vext_and_Vm.csv
- OFF_Current1_ON_Release.csv
- OFF_Current1_ON_Vext_and_Vm.csv
- OFF_Current2_OFF_Release.csv
- OFF_Current2_ON_Release.csv
- ON_Current1_OFF_Release.csv
- ON_Current1_OFF_Release_rm_Ca_L.csv
- ON_Current1_OFF_Release_rm_Ca_T.csv
- ON_Current1_OFF_Vext_and_Vm.csv
- ON_Current1_ON_Release.csv
- ON_Current1_ON_Vext_and_Vm.csv
- ON_Current2_OFF_Release.csv
- ON_Current2_OFF_Release_rm_Ca_L.csv
- ON_Current2_OFF_Release_rm_Ca_T.csv
- ON_Current2_OFF_Vext_and_Vm.csv
- ON_Current2_ON_Release.csv
- ON_Current2_ON_Vext_and_Vm.csv
- Optimized_currents.csv
- RRP_sizes.csv
