# Supplementary material for: Bayesian inference for biophysical neuron models enables stimulus optimization for retinal neuroprosthetics
Source: eLife. 2020 Oct 27;9:e54997. doi: 10.7554/eLife.54997 (PMC7673784; doi:10.7554/eLife.54997)
Supplement: Figure 10—source data 1. [file elife-54997-fig10-data1.zip › OFF_Current1_OFF_Release.csv]

Time/ms	OFF cell1: Release/(ves/s)	OFF cell2: Release/(ves/s)	OFF cell3: Release/(ves/s)	OFF cell4: Release/(ves/s)	OFF cell5: Release/(ves/s)
0.0000	2.5842	4.0309	3.3567	2.8775	3.2641
0.0100	2.5866	4.0352	3.3610	2.8802	3.2680
0.0200	2.5891	4.0396	3.3653	2.8830	3.2719
0.0300	2.5916	4.0441	3.3697	2.8858	3.2758
0.0400	2.5942	4.0485	3.3741	2.8887	3.2798
0.0500	2.5967	4.0530	3.3785	2.8915	3.2838
0.0600	2.5993	4.0576	3.3829	2.8944	3.2879
0.0700	2.6019	4.0622	3.3874	2.8973	3.2919
0.0800	2.6045	4.0668	3.3919	2.9003	3.2960
0.0900	2.6071	4.0714	3.3964	2.9032	3.3001
0.1000	2.6098	4.0761	3.4010	2.9062	3.3043
0.1100	2.6125	4.0809	3.4057	2.9092	3.3085
0.1200	2.6152	4.0857	3.4104	2.9123	3.3128
0.1300	2.6180	4.0906	3.4152	2.9154	3.3171
0.1400	2.6208	4.0955	3.4200	2.9185	3.3215
0.1500	2.6236	4.1005	3.4248	2.9217	3.3259
0.1600	2.6264	4.1055	3.4297	2.9248	3.3303
0.1700	2.6293	4.1105	3.4346	2.9280	3.3348
0.1800	2.6321	4.1156	3.4395	2.9313	3.3393
0.1900	2.6350	4.1207	3.4445	2.9345	3.3438
0.2000	2.6380	4.1259	3.4495	2.9378	3.3483
0.2100	2.6409	4.1310	3.4546	2.9411	3.3529
0.2200	2.6439	4.1363	3.4596	2.9444	3.3576
0.2300	2.6469	4.1416	3.4648	2.9478	3.3622
0.2400	2.6499	4.1469	3.4699	2.9512	3.3669
0.2500	2.6529	4.1522	3.4751	2.9546	3.3716
0.2600	2.6560	4.1576	3.4803	2.9580	3.3764
0.2700	2.6590	4.1630	3.4855	2.9615	3.3812
0.2800	2.6621	4.1685	3.4908	2.9650	3.3860
0.2900	2.6652	4.1740	3.4961	2.9685	3.3908
0.3000	2.6684	4.1796	3.5014	2.9720	3.3957
0.3100	2.6716	4.1852	3.5068	2.9756	3.4006
0.3200	2.6748	4.1909	3.5123	2.9792	3.4057
0.3300	2.6781	4.1966	3.5179	2.9829	3.4107
0.3400	2.6813	4.2024	3.5235	2.9866	3.4158
0.3500	2.6846	4.2082	3.5291	2.9903	3.4209
0.3600	2.6880	4.2141	3.5347	2.9940	3.4261
0.3700	2.6913	4.2200	3.5404	2.9978	3.4313
0.3800	2.6947	4.2259	3.5461	3.0016	3.4365
0.3900	2.6981	4.2319	3.5519	3.0054	3.4418
0.4000	2.7015	4.2379	3.5577	3.0092	3.4471
0.4100	2.7049	4.2440	3.5635	3.0131	3.4524
0.4200	2.7084	4.2501	3.5694	3.0170	3.4578
0.4300	2.7119	4.2563	3.5752	3.0210	3.4632
0.4400	2.7154	4.2625	3.5812	3.0249	3.4686
0.4500	2.7189	4.2687	3.5871	3.0289	3.4740
0.4600	2.7225	4.2750	3.5931	3.0329	3.4795
0.4700	2.7261	4.2813	3.5991	3.0369	3.4851
0.4800	2.7297	4.2877	3.6052	3.0410	3.4906
0.4900	2.7333	4.2941	3.6113	3.0451	3.4962
0.5000	2.7370	4.3005	3.6174	3.0492	3.5018
0.5100	2.7407	4.3070	3.6236	3.0534	3.5075
0.5200	2.7444	4.3136	3.6299	3.0576	3.5133
0.5300	2.7482	4.3203	3.6362	3.0618	3.5191
0.5400	2.7520	4.3270	3.6426	3.0661	3.5250
0.5500	2.7558	4.3337	3.6490	3.0704	3.5309
0.5600	2.7596	4.3404	3.6555	3.0747	3.5368
0.5700	2.7635	4.3473	3.6620	3.0791	3.5427
0.5800	2.7674	4.3541	3.6685	3.0835	3.5487
0.5900	2.7713	4.3610	3.6750	3.0879	3.5547
0.6000	2.7752	4.3680	3.6816	3.0924	3.5608
0.6100	2.7792	4.3750	3.6883	3.0968	3.5669
0.6200	2.7832	4.3820	3.6949	3.1013	3.5730
0.6300	2.7872	4.3891	3.7016	3.1059	3.5792
0.6400	2.7912	4.3962	3.7083	3.1104	3.5854
0.6500	2.7953	4.4034	3.7151	3.1150	3.5916
0.6600	2.7994	4.4106	3.7219	3.1196	3.5979
0.6700	2.8035	4.4178	3.7287	3.1243	3.6042
0.6800	2.8076	4.4251	3.7356	3.1289	3.6105
0.6900	2.8118	4.4324	3.7425	3.1336	3.6168
0.7000	2.8159	4.4398	3.7494	3.1384	3.6232
0.7100	2.8202	4.4473	3.7564	3.1431	3.6297
0.7200	2.8244	4.4548	3.7635	3.1480	3.6363
0.7300	2.8287	4.4624	3.7707	3.1528	3.6429
0.7400	2.8331	4.4700	3.7779	3.1577	3.6495
0.7500	2.8374	4.4777	3.7851	3.1626	3.6561
0.7600	2.8418	4.4854	3.7924	3.1676	3.6629
0.7700	2.8462	4.4932	3.7997	3.1726	3.6696
0.7800	2.8506	4.5010	3.8070	3.1776	3.6764
0.7900	2.8551	4.5088	3.8144	3.1826	3.6832
0.8000	2.8596	4.5167	3.8218	3.1877	3.6900
0.8100	2.8641	4.5247	3.8293	3.1928	3.6969
0.8200	2.8686	4.5327	3.8368	3.1979	3.7038
0.8300	2.8731	4.5407	3.8443	3.2031	3.7108
0.8400	2.8777	4.5488	3.8519	3.2083	3.7178
0.8500	2.8823	4.5569	3.8594	3.2135	3.7248
0.8600	2.8869	4.5651	3.8671	3.2187	3.7318
0.8700	2.8916	4.5733	3.8747	3.2240	3.7389
0.8800	2.8963	4.5816	3.8824	3.2293	3.7461
0.8900	2.9010	4.5899	3.8901	3.2347	3.7532
0.9000	2.9057	4.5982	3.8979	3.2400	3.7604
0.9100	2.9105	4.6066	3.9058	3.2454	3.7677
0.9200	2.9153	4.6152	3.9137	3.2509	3.7750
0.9300	2.9201	4.6237	3.9217	3.2564	3.7824
0.9400	2.9250	4.6323	3.9298	3.2619	3.7899
0.9500	2.9299	4.6410	3.9378	3.2675	3.7973
0.9600	2.9348	4.6497	3.9459	3.2731	3.8049
0.9700	2.9398	4.6585	3.9541	3.2787	3.8124
0.9800	2.9448	4.6673	3.9623	3.2844	3.8200
0.9900	2.9498	4.6761	3.9705	3.2901	3.8276
1.0000	2.9548	4.6850	3.9788	3.2958	3.8353
1.0100	2.9599	4.6940	3.9871	3.3015	3.8430
1.0200	2.9650	4.7029	3.9954	3.3073	3.8507
1.0300	2.9701	4.7120	4.0038	3.3131	3.8585
1.0400	2.9752	4.7211	4.0122	3.3190	3.8663
1.0500	2.9804	4.7302	4.0206	3.3249	3.8741
1.0600	2.9856	4.7394	4.0291	3.3308	3.8820
1.0700	2.9908	4.7486	4.0376	3.3367	3.8899
1.0800	2.9960	4.7579	4.0462	3.3427	3.8979
1.0900	3.0013	4.7672	4.0548	3.3487	3.9059
1.1000	3.0066	4.7765	4.0634	3.3547	3.9139
1.1100	3.0119	4.7860	4.0721	3.3608	3.9220
1.1200	3.0173	4.7955	4.0809	3.3669	3.9302
1.1300	3.0227	4.8051	4.0898	3.3731	3.9384
1.1400	3.0282	4.8147	4.0987	3.3793	3.9467
1.1500	3.0336	4.8244	4.1077	3.3855	3.9550
1.1600	3.0391	4.8342	4.1166	3.3918	3.9633
1.1700	3.0447	4.8439	4.1257	3.3981	3.9717
1.1800	3.0502	4.8538	4.1347	3.4044	3.9802
1.1900	3.0558	4.8636	4.1438	3.4108	3.9886
1.2000	3.0614	4.8736	4.1530	3.4172	3.9971
1.2100	3.0671	4.8836	4.1622	3.4236	4.0057
1.2200	3.0727	4.8936	4.1714	3.4301	4.0142
1.2300	3.0784	4.9037	4.1806	3.4366	4.0229
1.2400	3.0841	4.9138	4.1899	3.4431	4.0315
1.2500	3.0899	4.9239	4.1992	3.4497	4.0402
1.2600	3.0956	4.9342	4.2086	3.4562	4.0489
1.2700	3.1014	4.9444	4.2180	3.4629	4.0577
1.2800	3.1073	4.9547	4.2274	3.4695	4.0665
1.2900	3.1131	4.9651	4.2369	3.4762	4.0753
1.3000	3.1190	4.9755	4.2464	3.4829	4.0842
1.3100	3.1249	4.9860	4.2560	3.4897	4.0931
1.3200	3.1309	4.9966	4.2657	3.4965	4.1022
1.3300	3.1369	5.0072	4.2755	3.5034	4.1113
1.3400	3.1429	5.0179	4.2853	3.5103	4.1204
1.3500	3.1490	5.0287	4.2951	3.5172	4.1295
1.3600	3.1551	5.0395	4.3050	3.5242	4.1388
1.3700	3.1612	5.0503	4.3149	3.5312	4.1480
1.3800	3.1674	5.0612	4.3249	3.5382	4.1573
1.3900	3.1736	5.0721	4.3349	3.5453	4.1666
1.4000	3.1798	5.0831	4.3449	3.5524	4.1760
1.4100	3.1860	5.0942	4.3550	3.5595	4.1854
1.4200	3.1923	5.1053	4.3651	3.5667	4.1948
1.4300	3.1986	5.1164	4.3752	3.5739	4.2043
1.4400	3.2049	5.1276	4.3854	3.5811	4.2138
1.4500	3.2113	5.1389	4.3957	3.5884	4.2233
1.4600	3.2176	5.1501	4.4059	3.5957	4.2329
1.4700	3.2240	5.1615	4.4162	3.6031	4.2426
1.4800	3.2305	5.1729	4.4265	3.6104	4.2522
1.4900	3.2369	5.1843	4.4369	3.6178	4.2619
1.5000	3.2434	5.1958	4.4473	3.6252	4.2717
1.5100	3.2499	5.2074	4.4578	3.6327	4.2815
1.5200	3.2565	5.2191	4.4684	3.6403	4.2914
1.5300	3.2632	5.2308	4.4791	3.6479	4.3014
1.5400	3.2698	5.2426	4.4898	3.6555	4.3114
1.5500	3.2765	5.2544	4.5006	3.6632	4.3214
1.5600	3.2832	5.2663	4.5114	3.6709	4.3315
1.5700	3.2900	5.2782	4.5222	3.6786	4.3416
1.5800	3.2967	5.2902	4.5331	3.6864	4.3518
1.5900	3.3036	5.3023	4.5440	3.6942	4.3620
1.6000	3.3104	5.3144	4.5549	3.7020	4.3722
1.6100	3.3173	5.3265	4.5659	3.7099	4.3825
1.6200	3.3241	5.3388	4.5769	3.7178	4.3928
1.6300	3.3311	5.3510	4.5880	3.7257	4.4032
1.6400	3.3380	5.3633	4.5991	3.7337	4.4136
1.6500	3.3450	5.3757	4.6103	3.7417	4.4240
1.6600	3.3520	5.3881	4.6214	3.7498	4.4345
1.6700	3.3590	5.4006	4.6327	3.7578	4.4450
1.6800	3.3661	5.4131	4.6439	3.7660	4.4556
1.6900	3.3732	5.4256	4.6552	3.7741	4.4662
1.7000	3.3803	5.4382	4.6665	3.7823	4.4768
1.7100	3.3875	5.4510	4.6780	3.7905	4.4875
1.7200	3.3947	5.4638	4.6895	3.7988	4.4983
1.7300	3.4020	5.4766	4.7011	3.8072	4.5092
1.7400	3.4093	5.4896	4.7128	3.8156	4.5201
1.7500	3.4166	5.5025	4.7245	3.8240	4.5310
1.7600	3.4240	5.5156	4.7362	3.8325	4.5420
1.7700	3.4314	5.5287	4.7480	3.8410	4.5531
1.7800	3.4388	5.5418	4.7598	3.8495	4.5641
1.7900	3.4463	5.5550	4.7716	3.8581	4.5753
1.8000	3.4537	5.5683	4.7835	3.8667	4.5864
1.8100	3.4613	5.5816	4.7955	3.8753	4.5976
1.8200	3.4688	5.5949	4.8074	3.8840	4.6088
1.8300	3.4764	5.6084	4.8194	3.8927	4.6201
1.8400	3.4840	5.6218	4.8315	3.9014	4.6314
1.8500	3.4916	5.6354	4.8436	3.9102	4.6428
1.8600	3.4993	5.6489	4.8557	3.9190	4.6542
1.8700	3.5070	5.6626	4.8679	3.9279	4.6656
1.8800	3.5147	5.6763	4.8801	3.9368	4.6771
1.8900	3.5224	5.6900	4.8923	3.9457	4.6886
1.9000	3.5302	5.7038	4.9046	3.9547	4.7002
1.9100	3.5381	5.7177	4.9170	3.9637	4.7118
1.9200	3.5460	5.7317	4.9295	3.9728	4.7235
1.9300	3.5539	5.7457	4.9421	3.9820	4.7353
1.9400	3.5619	5.7599	4.9547	3.9911	4.7472
1.9500	3.5699	5.7740	4.9674	4.0004	4.7591
1.9600	3.5779	5.7883	4.9801	4.0096	4.7710
1.9700	3.5860	5.8026	4.9928	4.0189	4.7830
1.9800	3.5941	5.8169	5.0056	4.0282	4.7950
1.9900	3.6022	5.8313	5.0184	4.0376	4.8070
2.0000	3.6103	5.8458	5.0313	4.0470	4.8191
2.0100	3.6185	5.8603	5.0442	4.0565	4.8313
2.0200	3.6267	5.8749	5.0571	4.0659	4.8435
2.0300	3.6350	5.8895	5.0701	4.0755	4.8557
2.0400	3.6433	5.9042	5.0832	4.0850	4.8679
2.0500	3.6516	5.9190	5.0962	4.0946	4.8802
2.0600	3.6599	5.9338	5.1093	4.1043	4.8926
2.0700	3.6683	5.9486	5.1225	4.1139	4.9050
2.0800	3.6767	5.9635	5.1357	4.1236	4.9174
2.0900	3.6851	5.9785	5.1489	4.1334	4.9299
2.1000	3.6936	5.9935	5.1622	4.1432	4.9424
2.1100	3.7021	6.0087	5.1755	4.1530	4.9550
2.1200	3.7107	6.0239	5.1891	4.1629	4.9677
2.1300	3.7193	6.0392	5.2026	4.1729	4.9805
2.1400	3.7280	6.0546	5.2163	4.1829	4.9933
2.1500	3.7367	6.0700	5.2299	4.1930	5.0061
2.1600	3.7454	6.0855	5.2436	4.2030	5.0190
2.1700	3.7542	6.1010	5.2574	4.2132	5.0320
2.1800	3.7630	6.1166	5.2712	4.2233	5.0450
2.1900	3.7718	6.1323	5.2850	4.2335	5.0580
2.2000	3.7807	6.1480	5.2989	4.2438	5.0711
2.2100	3.7896	6.1638	5.3128	4.2541	5.0842
2.2200	3.7985	6.1797	5.3268	4.2644	5.0973
2.2300	3.8074	6.1956	5.3408	4.2748	5.1105
2.2400	3.8164	6.2115	5.3548	4.2852	5.1238
2.2500	3.8254	6.2276	5.3689	4.2956	5.1371
2.2600	3.8345	6.2436	5.3830	4.3061	5.1504
2.2700	3.8435	6.2598	5.3972	4.3166	5.1638
2.2800	3.8527	6.2760	5.4114	4.3272	5.1772
2.2900	3.8618	6.2922	5.4257	4.3378	5.1907
2.3000	3.8710	6.3085	5.4399	4.3484	5.2041
2.3100	3.8802	6.3250	5.4543	4.3591	5.2178
2.3200	3.8895	6.3415	5.4689	4.3699	5.2315
2.3300	3.8988	6.3581	5.4835	4.3807	5.2452
2.3400	3.9082	6.3748	5.4982	4.3916	5.2591
2.3500	3.9176	6.3915	5.5129	4.4025	5.2729
2.3600	3.9271	6.4083	5.5276	4.4135	5.2868
2.3700	3.9366	6.4252	5.5424	4.4245	5.3008
2.3800	3.9461	6.4421	5.5573	4.4355	5.3148
2.3900	3.9556	6.4591	5.5722	4.4466	5.3288
2.4000	3.9652	6.4761	5.5871	4.4577	5.3429
2.4100	3.9748	6.4932	5.6021	4.4689	5.3571
2.4200	3.9844	6.5104	5.6171	4.4801	5.3712
2.4300	3.9941	6.5276	5.6321	4.4913	5.3855
2.4400	4.0038	6.5449	5.6472	4.5026	5.3997
2.4500	4.0136	6.5623	5.6624	4.5139	5.4141
2.4600	4.0234	6.5797	5.6776	4.5253	5.4284
2.4700	4.0332	6.5972	5.6928	4.5367	5.4428
2.4800	4.0430	6.6147	5.7081	4.5482	5.4573
2.4900	4.0529	6.6323	5.7234	4.5597	5.4717
2.5000	4.0628	6.6500	5.7387	4.5712	5.4863
2.5100	4.0728	6.6677	5.7542	4.5828	5.5009
2.5200	4.0828	6.6856	5.7698	4.5945	5.5156
2.5300	4.0929	6.7036	5.7855	4.6062	5.5305
2.5400	4.1030	6.7216	5.8013	4.6180	5.5453
2.5500	4.1132	6.7397	5.8170	4.6298	5.5602
2.5600	4.1234	6.7579	5.8329	4.6417	5.5752
2.5700	4.1336	6.7761	5.8488	4.6536	5.5902
2.5800	4.1439	6.7944	5.8647	4.6655	5.6052
2.5900	4.1541	6.8127	5.8806	4.6775	5.6203
2.6000	4.1645	6.8311	5.8967	4.6895	5.6354
2.6100	4.1748	6.8496	5.9127	4.7016	5.6506
2.6200	4.1852	6.8682	5.9288	4.7138	5.6658
2.6300	4.1957	6.8868	5.9450	4.7259	5.6811
2.6400	4.2062	6.9054	5.9611	4.7381	5.6964
2.6500	4.2167	6.9242	5.9774	4.7504	5.7118
2.6600	4.2272	6.9430	5.9936	4.7627	5.7272
2.6700	4.2378	6.9618	6.0100	4.7750	5.7426
2.6800	4.2484	6.9807	6.0263	4.7874	5.7581
2.6900	4.2590	6.9997	6.0427	4.7998	5.7736
2.7000	4.2697	7.0188	6.0592	4.8123	5.7892
2.7100	4.2804	7.0379	6.0757	4.8248	5.8049
2.7200	4.2912	7.0572	6.0924	4.8374	5.8207
2.7300	4.3021	7.0766	6.1092	4.8501	5.8365
2.7400	4.3130	7.0960	6.1260	4.8628	5.8524
2.7500	4.3239	7.1154	6.1428	4.8755	5.8684
2.7600	4.3348	7.1350	6.1597	4.8883	5.8844
2.7700	4.3458	7.1546	6.1767	4.9012	5.9004
2.7800	4.3569	7.1743	6.1937	4.9140	5.9165
2.7900	4.3679	7.1940	6.2107	4.9270	5.9326
2.8000	4.3790	7.2138	6.2278	4.9399	5.9488
2.8100	4.3902	7.2337	6.2449	4.9530	5.9650
2.8200	4.4013	7.2536	6.2621	4.9660	5.9813
2.8300	4.4126	7.2736	6.2793	4.9791	5.9976
2.8400	4.4238	7.2937	6.2965	4.9923	6.0139
2.8500	4.4351	7.3138	6.3138	5.0055	6.0303
2.8600	4.4464	7.3340	6.3312	5.0187	6.0468
2.8700	4.4577	7.3543	6.3485	5.0320	6.0632
2.8800	4.4691	7.3746	6.3660	5.0453	6.0798
2.8900	4.4805	7.3950	6.3834	5.0587	6.0963
2.9000	4.4919	7.4154	6.4009	5.0721	6.1129
2.9100	4.5035	7.4360	6.4185	5.0855	6.1297
2.9200	4.5151	7.4566	6.4363	5.0991	6.1465
2.9300	4.5267	7.4774	6.4541	5.1127	6.1634
2.9400	4.5383	7.4982	6.4720	5.1264	6.1803
2.9500	4.5500	7.5191	6.4899	5.1401	6.1973
2.9600	4.5618	7.5401	6.5079	5.1538	6.2143
2.9700	4.5736	7.5611	6.5259	5.1676	6.2314
2.9800	4.5854	7.5822	6.5439	5.1814	6.2485
2.9900	4.5972	7.6033	6.5620	5.1953	6.2657
3.0000	4.6091	7.6245	6.5802	5.2092	6.2829
3.0100	4.6210	7.6458	6.5984	5.2232	6.3001
3.0200	4.6330	7.6672	6.6166	5.2372	6.3174
3.0300	4.6450	7.6886	6.6348	5.2513	6.3347
3.0400	4.6570	7.7101	6.6532	5.2654	6.3521
3.0500	4.6690	7.7316	6.6715	5.2795	6.3696
3.0600	4.6811	7.7532	6.6899	5.2937	6.3870
3.0700	4.6932	7.7749	6.7083	5.3080	6.4045
3.0800	4.7054	7.7966	6.7268	5.3222	6.4221
3.0900	4.7176	7.8184	6.7453	5.3366	6.4397
3.1000	4.7298	7.8403	6.7638	5.3509	6.4573
3.1100	4.7421	7.8623	6.7825	5.3654	6.4750
3.1200	4.7545	7.8844	6.8013	5.3799	6.4929
3.1300	4.7669	7.9065	6.8202	5.3945	6.5108
3.1400	4.7793	7.9288	6.8391	5.4091	6.5288
3.1500	4.7918	7.9511	6.8581	5.4238	6.5468
3.1600	4.8044	7.9735	6.8771	5.4385	6.5648
3.1700	4.8169	7.9959	6.8962	5.4532	6.5829
3.1800	4.8295	8.0184	6.9153	5.4680	6.6011
3.1900	4.8421	8.0410	6.9344	5.4829	6.6193
3.2000	4.8548	8.0637	6.9536	5.4978	6.6375
3.2100	4.8675	8.0864	6.9728	5.5127	6.6558
3.2200	4.8802	8.1091	6.9921	5.5277	6.6741
3.2300	4.8930	8.1320	7.0114	5.5427	6.6925
3.2400	4.9058	8.1549	7.0308	5.5578	6.7109
3.2500	4.9187	8.1779	7.0501	5.5729	6.7293
3.2600	4.9315	8.2009	7.0696	5.5881	6.7478
3.2700	4.9444	8.2240	7.0890	5.6033	6.7663
3.2800	4.9574	8.2472	7.1085	5.6185	6.7849
3.2900	4.9703	8.2704	7.1281	5.6338	6.8035
3.3000	4.9833	8.2937	7.1477	5.6492	6.8221
3.3100	4.9964	8.3171	7.1674	5.6646	6.8409
3.3200	5.0096	8.3406	7.1872	5.6801	6.8598
3.3300	5.0228	8.3642	7.2072	5.6956	6.8787
3.3400	5.0360	8.3879	7.2271	5.7112	6.8977
3.3500	5.0493	8.4117	7.2471	5.7269	6.9167
3.3600	5.0626	8.4355	7.2672	5.7426	6.9358
3.3700	5.0760	8.4594	7.2873	5.7583	6.9549
3.3800	5.0893	8.4834	7.3075	5.7741	6.9741
3.3900	5.1028	8.5074	7.3276	5.7899	6.9933
3.4000	5.1162	8.5315	7.3479	5.8058	7.0125
3.4100	5.1297	8.5556	7.3681	5.8217	7.0318
3.4200	5.1432	8.5799	7.3884	5.8377	7.0512
3.4300	5.1568	8.6041	7.4088	5.8537	7.0706
3.4400	5.1704	8.6285	7.4292	5.8698	7.0900
3.4500	5.1840	8.6529	7.4496	5.8859	7.1094
3.4600	5.1976	8.6774	7.4701	5.9020	7.1289
3.4700	5.2113	8.7019	7.4906	5.9182	7.1485
3.4800	5.2251	8.7266	7.5111	5.9344	7.1680
3.4900	5.2388	8.7512	7.5317	5.9507	7.1877
3.5000	5.2526	8.7760	7.5523	5.9670	7.2073
3.5100	5.2665	8.8009	7.5730	5.9835	7.2271
3.5200	5.2804	8.8258	7.5939	5.9999	7.2470
3.5300	5.2944	8.8509	7.6149	6.0165	7.2670
3.5400	5.3085	8.8761	7.6359	6.0331	7.2870
3.5500	5.3225	8.9013	7.6569	6.0497	7.3070
3.5600	5.3366	8.9265	7.6781	6.0664	7.3271
3.5700	5.3507	8.9519	7.6992	6.0831	7.3472
3.5800	5.3649	8.9773	7.7204	6.0999	7.3674
3.5900	5.3791	9.0027	7.7416	6.1167	7.3876
3.6000	5.3934	9.0283	7.7629	6.1336	7.4079
3.6100	5.4076	9.0539	7.7842	6.1505	7.4282
3.6200	5.4219	9.0795	7.8055	6.1675	7.4486
3.6300	5.4363	9.1053	7.8269	6.1845	7.4690
3.6400	5.4507	9.1311	7.8483	6.2015	7.4894
3.6500	5.4651	9.1569	7.8698	6.2186	7.5099
3.6600	5.4795	9.1829	7.8913	6.2358	7.5304
3.6700	5.4940	9.2088	7.9128	6.2530	7.5509
3.6800	5.5085	9.2349	7.9344	6.2702	7.5715
3.6900	5.5231	9.2610	7.9560	6.2875	7.5922
3.7000	5.5376	9.2872	7.9776	6.3048	7.6128
3.7100	5.5523	9.3135	7.9994	6.3222	7.6336
3.7200	5.5670	9.3399	8.0213	6.3397	7.6545
3.7300	5.5818	9.3665	8.0433	6.3573	7.6755
3.7400	5.5966	9.3931	8.0654	6.3749	7.6965
3.7500	5.6115	9.4197	8.0875	6.3925	7.7176
3.7600	5.6264	9.4464	8.1096	6.4102	7.7387
3.7700	5.6413	9.4732	8.1318	6.4279	7.7599
3.7800	5.6563	9.5001	8.1541	6.4457	7.7811
3.7900	5.6713	9.5270	8.1763	6.4636	7.8023
3.8000	5.6863	9.5540	8.1986	6.4814	7.8236
3.8100	5.7014	9.5810	8.2210	6.4994	7.8449
3.8200	5.7165	9.6081	8.2434	6.5173	7.8663
3.8300	5.7316	9.6353	8.2658	6.5354	7.8877
3.8400	5.7468	9.6626	8.2883	6.5534	7.9092
3.8500	5.7620	9.6899	8.3108	6.5715	7.9306
3.8600	5.7772	9.7172	8.3333	6.5897	7.9522
3.8700	5.7925	9.7447	8.3559	6.6079	7.9737
3.8800	5.8078	9.7722	8.3785	6.6261	7.9953
3.8900	5.8231	9.7997	8.4011	6.6444	8.0170
3.9000	5.8385	9.8273	8.4238	6.6628	8.0387
3.9100	5.8540	9.8551	8.4466	6.6812	8.0605
3.9200	5.8695	9.8829	8.4696	6.6997	8.0824
3.9300	5.8851	9.9109	8.4927	6.7183	8.1044
3.9400	5.9007	9.9389	8.5158	6.7369	8.1265
3.9500	5.9164	9.9670	8.5389	6.7556	8.1486
3.9600	5.9320	9.9952	8.5621	6.7743	8.1707
3.9700	5.9478	10.0234	8.5854	6.7931	8.1929
3.9800	5.9635	10.0517	8.6086	6.8119	8.2151
3.9900	5.9793	10.0800	8.6319	6.8307	8.2373
4.0000	5.9952	10.1084	8.6553	6.8496	8.2596
4.0100	6.0110	10.1369	8.6787	6.8686	8.2820
4.0200	6.0270	10.1655	8.7021	6.8876	8.3043
4.0300	6.0429	10.1941	8.7256	6.9066	8.3268
4.0400	6.0589	10.2228	8.7491	6.9257	8.3492
4.0500	6.0749	10.2515	8.7726	6.9449	8.3717
4.0600	6.0909	10.2803	8.7962	6.9640	8.3943
4.0700	6.1070	10.3092	8.8198	6.9833	8.4168
4.0800	6.1231	10.3381	8.8434	7.0026	8.4394
4.0900	6.1393	10.3671	8.8671	7.0219	8.4621
4.1000	6.1554	10.3962	8.8908	7.0412	8.4848
4.1100	6.1717	10.4254	8.9147	7.0607	8.5076
4.1200	6.1881	10.4547	8.9387	7.0803	8.5305
4.1300	6.2045	10.4841	8.9628	7.0999	8.5535
4.1400	6.2209	10.5136	8.9869	7.1195	8.5766
4.1500	6.2374	10.5431	9.0111	7.1392	8.5997
4.1600	6.2539	10.5727	9.0353	7.1590	8.6228
4.1700	6.2704	10.6024	9.0596	7.1788	8.6460
4.1800	6.2870	10.6321	9.0839	7.1987	8.6692
4.1900	6.3036	10.6619	9.1082	7.2186	8.6925
4.2000	6.3203	10.6918	9.1326	7.2385	8.7158
4.2100	6.3370	10.7217	9.1570	7.2585	8.7391
4.2200	6.3537	10.7517	9.1814	7.2786	8.7625
4.2300	6.3704	10.7818	9.2059	7.2987	8.7859
4.2400	6.3872	10.8119	9.2305	7.3188	8.8094
4.2500	6.4041	10.8421	9.2550	7.3390	8.8329
4.2600	6.4209	10.8724	9.2796	7.3592	8.8564
4.2700	6.4378	10.9027	9.3042	7.3795	8.8800
4.2800	6.4548	10.9331	9.3289	7.3998	8.9036
4.2900	6.4717	10.9635	9.3535	7.4202	8.9272
4.3000	6.4887	10.9940	9.3782	7.4406	8.9509
4.3100	6.5058	11.0247	9.4031	7.4611	8.9747
4.3200	6.5230	11.0555	9.4281	7.4817	8.9986
4.3300	6.5402	11.0864	9.4533	7.5024	9.0226
4.3400	6.5575	11.1173	9.4784	7.5231	9.0467
4.3500	6.5748	11.1484	9.5036	7.5439	9.0707
4.3600	6.5922	11.1794	9.5289	7.5647	9.0949
4.3700	6.6095	11.2106	9.5541	7.5856	9.1190
4.3800	6.6270	11.2418	9.5794	7.6065	9.1433
4.3900	6.6444	11.2731	9.6048	7.6275	9.1675
4.4000	6.6619	11.3045	9.6302	7.6485	9.1918
4.4100	6.6794	11.3359	9.6556	7.6696	9.2161
4.4200	6.6970	11.3674	9.6811	7.6907	9.2405
4.4300	6.7146	11.3990	9.7065	7.7119	9.2649
4.4400	6.7322	11.4306	9.7321	7.7331	9.2894
4.4500	6.7499	11.4623	9.7576	7.7543	9.3138
4.4600	6.7676	11.4941	9.7832	7.7757	9.3384
4.4700	6.7853	11.5259	9.8088	7.7970	9.3629
4.4800	6.8031	11.5578	9.8345	7.8184	9.3875
4.4900	6.8209	11.5898	9.8601	7.8399	9.4121
4.5000	6.8388	11.6218	9.8858	7.8614	9.4367
4.5100	6.8567	11.6540	9.9117	7.8830	9.4616
4.5200	6.8747	11.6863	9.9378	7.9047	9.4865
4.5300	6.8928	11.7187	9.9639	7.9264	9.5115
4.5400	6.9109	11.7512	9.9901	7.9482	9.5365
4.5500	6.9291	11.7838	10.0163	7.9701	9.5616
4.5600	6.9473	11.8164	10.0426	7.9920	9.5867
4.5700	6.9655	11.8491	10.0689	8.0140	9.6118
4.5800	6.9838	11.8819	10.0952	8.0360	9.6370
4.5900	7.0021	11.9147	10.1216	8.0581	9.6623
4.6000	7.0204	11.9476	10.1480	8.0802	9.6875
4.6100	7.0388	11.9806	10.1744	8.1023	9.7129
4.6200	7.0572	12.0136	10.2009	8.1246	9.7382
4.6300	7.0757	12.0468	10.2274	8.1468	9.7636
4.6400	7.0942	12.0799	10.2539	8.1691	9.7890
4.6500	7.1127	12.1132	10.2805	8.1915	9.8145
4.6600	7.1312	12.1465	10.3071	8.2139	9.8400
4.6700	7.1498	12.1799	10.3338	8.2364	9.8655
4.6800	7.1685	12.2134	10.3604	8.2589	9.8910
4.6900	7.1871	12.2469	10.3872	8.2814	9.9166
4.7000	7.2058	12.2805	10.4139	8.3040	9.9423
4.7100	7.2246	12.3142	10.4407	8.3267	9.9680
4.7200	7.2434	12.3480	10.4677	8.3495	9.9938
4.7300	7.2623	12.3819	10.4948	8.3723	10.0197
4.7400	7.2813	12.4159	10.5218	8.3952	10.0456
4.7500	7.3002	12.4500	10.5489	8.4182	10.0716
4.7600	7.3192	12.4841	10.5761	8.4411	10.0976
4.7700	7.3382	12.5183	10.6033	8.4642	10.1236
4.7800	7.3573	12.5525	10.6305	8.4872	10.1497
4.7900	7.3764	12.5869	10.6577	8.5104	10.1758
4.8000	7.3956	12.6212	10.6850	8.5335	10.2019
4.8100	7.4147	12.6557	10.7123	8.5568	10.2281
4.8200	7.4339	12.6902	10.7397	8.5800	10.2543
4.8300	7.4532	12.7247	10.7670	8.6034	10.2806
4.8400	7.4724	12.7594	10.7944	8.6267	10.3068
4.8500	7.4918	12.7941	10.8218	8.6501	10.3331
4.8600	7.5111	12.8288	10.8492	8.6736	10.3595
4.8700	7.5305	12.8636	10.8767	8.6971	10.3858
4.8800	7.5499	12.8985	10.9042	8.7206	10.4122
4.8900	7.5693	12.9334	10.9317	8.7442	10.4386
4.9000	7.5887	12.9684	10.9592	8.7678	10.4650
4.9100	7.6083	13.0036	10.9868	8.7915	10.4915
4.9200	7.6279	13.0387	11.0146	8.8153	10.5181
4.9300	7.6475	13.0740	11.0424	8.8391	10.5448
4.9400	7.6671	13.1094	11.0702	8.8629	10.5715
4.9500	7.6868	13.1448	11.0980	8.8868	10.5982
4.9600	7.7066	13.1803	11.1259	8.9108	10.6249
4.9700	7.7263	13.2158	11.1538	8.9348	10.6517
4.9800	7.7461	13.2513	11.1817	8.9588	10.6785
4.9900	7.7659	13.2870	11.2096	8.9829	10.7053
5.0000	7.7858	13.3227	11.2376	9.0070	10.7321
5.0100	7.8056	13.3584	11.2656	9.0312	10.7590
5.0200	7.8255	13.3942	11.2936	9.0554	10.7858
5.0300	7.8455	13.4301	11.3216	9.0796	10.8127
5.0400	7.8654	13.4660	11.3496	9.1039	10.8396
5.0500	7.8854	13.5020	11.3776	9.1282	10.8666
5.0600	7.9054	13.5380	11.4057	9.1525	10.8935
5.0700	7.9254	13.5740	11.4338	9.1769	10.9205
5.0800	7.9455	13.6101	11.4619	9.2014	10.9475
5.0900	7.9656	13.6463	11.4900	9.2258	10.9745
5.1000	7.9857	13.6825	11.5181	9.2504	11.0015
5.1100	8.0059	13.7188	11.5463	9.2749	11.0287
5.1200	8.0261	13.7552	11.5746	9.2996	11.0558
5.1300	8.0463	13.7917	11.6029	9.3243	11.0831
5.1400	8.0666	13.8282	11.6313	9.3490	11.1103
5.1500	8.0870	13.8648	11.6597	9.3738	11.1376
5.1600	8.1073	13.9014	11.6881	9.3986	11.1649
5.1700	8.1277	13.9381	11.7165	9.4234	11.1922
5.1800	8.1480	13.9748	11.7449	9.4483	11.2195
5.1900	8.1685	14.0115	11.7734	9.4732	11.2468
5.2000	8.1889	14.0483	11.8018	9.4981	11.2741
5.2100	8.2093	14.0852	11.8303	9.5231	11.3015
5.2200	8.2298	14.1220	11.8587	9.5481	11.3288
5.2300	8.2503	14.1590	11.8872	9.5731	11.3562
5.2400	8.2708	14.1959	11.9157	9.5982	11.3836
5.2500	8.2914	14.2329	11.9441	9.6233	11.4110
5.2600	8.3119	14.2700	11.9726	9.6484	11.4384
5.2700	8.3325	14.3071	12.0011	9.6735	11.4659
5.2800	8.3531	14.3442	12.0295	9.6987	11.4933
5.2900	8.3737	14.3813	12.0580	9.7239	11.5207
5.3000	8.3944	14.4185	12.0865	9.7492	11.5481
5.3100	8.4151	14.4558	12.1151	9.7745	11.5757
5.3200	8.4358	14.4932	12.1438	9.7998	11.6032
5.3300	8.4566	14.5306	12.1725	9.8252	11.6309
5.3400	8.4774	14.5680	12.2012	9.8507	11.6585
5.3500	8.4982	14.6055	12.2299	9.8761	11.6861
5.3600	8.5190	14.6431	12.2586	9.9016	11.7138
5.3700	8.5398	14.6806	12.2873	9.9271	11.7414
5.3800	8.5607	14.7182	12.3160	9.9526	11.7691
5.3900	8.5816	14.7558	12.3447	9.9782	11.7967
5.4000	8.6025	14.7935	12.3734	10.0037	11.8244
5.4100	8.6234	14.8312	12.4021	10.0294	11.8520
5.4200	8.6443	14.8689	12.4308	10.0550	11.8797
5.4300	8.6653	14.9067	12.4595	10.0807	11.9074
5.4400	8.6862	14.9444	12.4882	10.1063	11.9351
5.4500	8.7072	14.9823	12.5169	10.1321	11.9627
5.4600	8.7282	15.0201	12.5456	10.1578	11.9904
5.4700	8.7492	15.0579	12.5742	10.1835	12.0181
5.4800	8.7702	15.0958	12.6029	10.2093	12.0458
5.4900	8.7912	15.1337	12.6315	10.2351	12.0734
5.5000	8.8123	15.1716	12.6602	10.2609	12.1011
5.5100	8.8333	15.2097	12.6889	10.2868	12.1288
5.5200	8.8545	15.2478	12.7177	10.3128	12.1566
5.5300	8.8756	15.2859	12.7465	10.3387	12.1844
5.5400	8.8968	15.3240	12.7754	10.3647	12.2122
5.5500	8.9179	15.3622	12.8042	10.3907	12.2400
5.5600	8.9391	15.4004	12.8330	10.4167	12.2679
5.5700	8.9603	15.4386	12.8618	10.4428	12.2957
5.5800	8.9815	15.4769	12.8906	10.4688	12.3235
5.5900	9.0027	15.5151	12.9194	10.4949	12.3513
5.6000	9.0239	15.5534	12.9482	10.5210	12.3791
5.6100	9.0452	15.5917	12.9770	10.5471	12.4069
5.6200	9.0664	15.6301	13.0057	10.5733	12.4346
5.6300	9.0877	15.6684	13.0344	10.5994	12.4624
5.6400	9.1089	15.7068	13.0632	10.6256	12.4902
5.6500	9.1302	15.7452	13.0919	10.6518	12.5179
5.6600	9.1515	15.7835	13.1206	10.6780	12.5457
5.6700	9.1728	15.8219	13.1493	10.7042	12.5734
5.6800	9.1941	15.8603	13.1779	10.7304	12.6011
5.6900	9.2154	15.8987	13.2065	10.7566	12.6288
5.7000	9.2367	15.9372	13.2352	10.7829	12.6565
5.7100	9.2580	15.9757	13.2638	10.8092	12.6843
5.7200	9.2794	16.0143	13.2926	10.8356	12.7121
5.7300	9.3008	16.0529	13.3214	10.8619	12.7399
5.7400	9.3222	16.0916	13.3502	10.8883	12.7677
5.7500	9.3437	16.1302	13.3790	10.9148	12.7956
5.7600	9.3651	16.1688	13.4078	10.9412	12.8234
5.7700	9.3865	16.2075	13.4365	10.9676	12.8512
5.7800	9.4080	16.2462	13.4652	10.9941	12.8789
5.7900	9.4294	16.2849	13.4939	11.0206	12.9067
5.8000	9.4509	16.3236	13.5226	11.0470	12.9345
5.8100	9.4723	16.3623	13.5513	11.0736	12.9622
5.8200	9.4938	16.4010	13.5799	11.1001	12.9899
5.8300	9.5152	16.4397	13.6085	11.1266	13.0176
5.8400	9.5367	16.4784	13.6371	11.1531	13.0453
5.8500	9.5581	16.5172	13.6657	11.1797	13.0730
5.8600	9.5796	16.5559	13.6942	11.2063	13.1006
5.8700	9.6010	16.5947	13.7227	11.2328	13.1283
5.8800	9.6225	16.6334	13.7512	11.2594	13.1559
5.8900	9.6440	16.6722	13.7797	11.2860	13.1835
5.9000	9.6654	16.7109	13.8081	11.3126	13.2111
5.9100	9.6869	16.7497	13.8366	11.3392	13.2387
5.9200	9.7084	16.7886	13.8652	11.3659	13.2663
5.9300	9.7299	16.8274	13.8937	11.3926	13.2940
5.9400	9.7515	16.8663	13.9222	11.4192	13.3216
5.9500	9.7730	16.9051	13.9507	11.4459	13.3492
5.9600	9.7945	16.9440	13.9791	11.4726	13.3768
5.9700	9.8160	16.9829	14.0076	11.4994	13.4043
5.9800	9.8375	17.0217	14.0360	11.5261	13.4319
5.9900	9.8590	17.0606	14.0644	11.5528	13.4594
6.0000	9.8806	17.0995	14.0927	11.5795	13.4869
6.0100	9.9021	17.1383	14.1210	11.6063	13.5143
6.0200	9.9236	17.1772	14.1493	11.6330	13.5418
6.0300	9.9451	17.2160	14.1776	11.6598	13.5692
6.0400	9.9665	17.2549	14.2058	11.6865	13.5966
6.0500	9.9880	17.2937	14.2340	11.7133	13.6239
6.0600	10.0095	17.3325	14.2621	11.7400	13.6513
6.0700	10.0310	17.3714	14.2902	11.7668	13.6786
6.0800	10.0524	17.4102	14.3183	11.7935	13.7059
6.0900	10.0739	17.4490	14.3463	11.8203	13.7331
6.1000	10.0953	17.4878	14.3743	11.8471	13.7603
6.1100	10.1168	17.5266	14.4023	11.8738	13.7875
6.1200	10.1383	17.5654	14.4303	11.9006	13.8148
6.1300	10.1597	17.6041	14.4583	11.9274	13.8419
6.1400	10.1812	17.6429	14.4862	11.9542	13.8691
6.1500	10.2027	17.6817	14.5141	11.9810	13.8962
6.1600	10.2241	17.7204	14.5419	12.0078	13.9233
6.1700	10.2455	17.7592	14.5698	12.0346	13.9503
6.1800	10.2670	17.7979	14.5975	12.0613	13.9773
6.1900	10.2884	17.8366	14.6252	12.0881	14.0043
6.2000	10.3098	17.8753	14.6529	12.1149	14.0312
6.2100	10.3311	17.9139	14.6805	12.1417	14.0581
6.2200	10.3525	17.9526	14.7081	12.1684	14.0850
6.2300	10.3739	17.9912	14.7356	12.1952	14.1118
6.2400	10.3952	18.0298	14.7631	12.2219	14.1386
6.2500	10.4165	18.0683	14.7906	12.2487	14.1653
6.2600	10.4378	18.1069	14.8179	12.2754	14.1920
6.2700	10.4591	18.1454	14.8453	12.3021	14.2187
6.2800	10.4804	18.1839	14.8726	12.3288	14.2453
6.2900	10.5017	18.2223	14.8998	12.3555	14.2718
6.3000	10.5229	18.2607	14.9270	12.3822	14.2984
6.3100	10.5442	18.2992	14.9541	12.4089	14.3248
6.3200	10.5654	18.3376	14.9813	12.4356	14.3513
6.3300	10.5866	18.3760	15.0084	12.4623	14.3778
6.3400	10.6079	18.4143	15.0354	12.4889	14.4042
6.3500	10.6290	18.4526	15.0624	12.5156	14.4305
6.3600	10.6502	18.4909	15.0893	12.5422	14.4568
6.3700	10.6714	18.5291	15.1162	12.5689	14.4830
6.3800	10.6925	18.5674	15.1431	12.5955	14.5092
6.3900	10.7136	18.6055	15.1698	12.6221	14.5354
6.4000	10.7347	18.6437	15.1965	12.6487	14.5615
6.4100	10.7557	18.6818	15.2232	12.6752	14.5875
6.4200	10.7768	18.7198	15.2497	12.7018	14.6135
6.4300	10.7978	18.7578	15.2763	12.7283	14.6395
6.4400	10.8188	18.7958	15.3027	12.7548	14.6654
6.4500	10.8398	18.8337	15.3291	12.7813	14.6912
6.4600	10.8607	18.8716	15.3554	12.8077	14.7170
6.4700	10.8817	18.9094	15.3817	12.8342	14.7427
6.4800	10.9026	18.9472	15.4079	12.8606	14.7683
6.4900	10.9234	18.9850	15.4340	12.8870	14.7939
6.5000	10.9443	19.0226	15.4601	12.9134	14.8195
6.5100	10.9651	19.0603	15.4861	12.9397	14.8450
6.5200	10.9860	19.0980	15.5121	12.9661	14.8704
6.5300	11.0068	19.1356	15.5381	12.9924	14.8959
6.5400	11.0276	19.1731	15.5640	13.0188	14.9212
6.5500	11.0483	19.2106	15.5898	13.0450	14.9465
6.5600	11.0691	19.2481	15.6155	13.0713	14.9718
6.5700	11.0898	19.2855	15.6412	13.0975	14.9970
6.5800	11.1105	19.3228	15.6668	13.1238	15.0221
6.5900	11.1311	19.3601	15.6923	13.1499	15.0471
6.6000	11.1517	19.3973	15.7178	13.1761	15.0721
6.6100	11.1723	19.4345	15.7432	13.2022	15.0971
6.6200	11.1929	19.4716	15.7685	13.2283	15.1219
6.6300	11.2134	19.5087	15.7937	13.2544	15.1467
6.6400	11.2339	19.5457	15.8189	13.2804	15.1714
6.6500	11.2544	19.5826	15.8440	13.3064	15.1961
6.6600	11.2748	19.6195	15.8690	13.3324	15.2207
6.6700	11.2952	19.6563	15.8939	13.3584	15.2452
6.6800	11.3156	19.6931	15.9188	13.3843	15.2697
6.6900	11.3359	19.7297	15.9436	13.4102	15.2941
6.7000	11.3562	19.7664	15.9683	13.4360	15.3184
6.7100	11.3765	19.8030	15.9929	13.4619	15.3427
6.7200	11.3968	19.8395	16.0175	13.4876	15.3669
6.7300	11.4170	19.8760	16.0421	13.5134	15.3911
6.7400	11.4372	19.9124	16.0666	13.5392	15.4152
6.7500	11.4574	19.9488	16.0910	13.5649	15.4392
6.7600	11.4775	19.9851	16.1153	13.5906	15.4632
6.7700	11.4976	20.0213	16.1395	13.6162	15.4870
6.7800	11.5177	20.0574	16.1637	13.6418	15.5108
6.7900	11.5377	20.0935	16.1877	13.6674	15.5346
6.8000	11.5577	20.1295	16.2117	13.6929	15.5583
6.8100	11.5776	20.1654	16.2356	13.7184	15.5818
6.8200	11.5975	20.2013	16.2595	13.7439	15.6054
6.8300	11.6174	20.2371	16.2832	13.7693	15.6288
6.8400	11.6372	20.2728	16.3069	13.7946	15.6522
6.8500	11.6570	20.3084	16.3304	13.8200	15.6754
6.8600	11.6768	20.3440	16.3539	13.8453	15.6987
6.8700	11.6965	20.3795	16.3773	13.8705	15.7218
6.8800	11.7162	20.4149	16.4006	13.8957	15.7448
6.8900	11.7358	20.4502	16.4239	13.9209	15.7678
6.9000	11.7554	20.4855	16.4470	13.9460	15.7907
6.9100	11.7750	20.5207	16.4701	13.9711	15.8135
6.9200	11.7945	20.5558	16.4931	13.9962	15.8363
6.9300	11.8140	20.5909	16.5161	14.0212	15.8590
6.9400	11.8335	20.6259	16.5390	14.0462	15.8817
6.9500	11.8529	20.6608	16.5618	14.0712	15.9043
6.9600	11.8723	20.6957	16.5845	14.0961	15.9268
6.9700	11.8917	20.7304	16.6071	14.1209	15.9492
6.9800	11.9110	20.7651	16.6297	14.1457	15.9715
6.9900	11.9302	20.7997	16.6521	14.1705	15.9937
7.0000	11.9495	20.8342	16.6745	14.1952	16.0159
7.0100	11.9686	20.8687	16.6967	14.2199	16.0379
7.0200	11.9878	20.9030	16.7189	14.2445	16.0600
7.0300	12.0069	20.9372	16.7410	14.2691	16.0819
7.0400	12.0259	20.9714	16.7630	14.2936	16.1037
7.0500	12.0449	21.0055	16.7849	14.3181	16.1254
7.0600	12.0638	21.0395	16.8067	14.3425	16.1471
7.0700	12.0828	21.0734	16.8284	14.3669	16.1687
7.0800	12.1016	21.1072	16.8500	14.3912	16.1902
7.0900	12.1204	21.1410	16.8716	14.4155	16.2116
7.1000	12.1392	21.1746	16.8930	14.4398	16.2329
7.1100	12.1579	21.2082	16.9144	14.4640	16.2542
7.1200	12.1766	21.2417	16.9358	14.4881	16.2754
7.1300	12.1953	21.2752	16.9570	14.5122	16.2965
7.1400	12.2139	21.3085	16.9782	14.5363	16.3176
7.1500	12.2325	21.3418	16.9993	14.5603	16.3386
7.1600	12.2510	21.3750	17.0203	14.5843	16.3594
7.1700	12.2695	21.4080	17.0412	14.6082	16.3802
7.1800	12.2879	21.4410	17.0620	14.6321	16.4009
7.1900	12.3063	21.4739	17.0827	14.6559	16.4216
7.2000	12.3247	21.5067	17.1033	14.6796	16.4421
7.2100	12.3430	21.5394	17.1238	14.7033	16.4625
7.2200	12.3612	21.5721	17.1442	14.7270	16.4829
7.2300	12.3794	21.6046	17.1646	14.7506	16.5032
7.2400	12.3976	21.6370	17.1848	14.7741	16.5234
7.2500	12.4156	21.6693	17.2050	14.7976	16.5435
7.2600	12.4337	21.7016	17.2250	14.8210	16.5635
7.2700	12.4517	21.7337	17.2450	14.8444	16.5834
7.2800	12.4696	21.7658	17.2648	14.8678	16.6032
7.2900	12.4875	21.7977	17.2846	14.8910	16.6230
7.3000	12.5053	21.8296	17.3043	14.9142	16.6426
7.3100	12.5231	21.8613	17.3238	14.9374	16.6622
7.3200	12.5409	21.8929	17.3433	14.9605	16.6816
7.3300	12.5585	21.9245	17.3626	14.9835	16.7010
7.3400	12.5761	21.9559	17.3818	15.0064	16.7203
7.3500	12.5937	21.9872	17.4009	15.0293	16.7394
7.3600	12.6111	22.0185	17.4200	15.0522	16.7585
7.3700	12.6286	22.0496	17.4389	15.0749	16.7775
7.3800	12.6460	22.0806	17.4577	15.0977	16.7963
7.3900	12.6633	22.1115	17.4765	15.1203	16.8151
7.4000	12.6806	22.1423	17.4951	15.1429	16.8338
7.4100	12.6978	22.1730	17.5136	15.1654	16.8524
7.4200	12.7150	22.2036	17.5320	15.1879	16.8709
7.4300	12.7321	22.2341	17.5504	15.2103	16.8893
7.4400	12.7492	22.2644	17.5686	15.2326	16.9077
7.4500	12.7661	22.2947	17.5867	15.2549	16.9259
7.4600	12.7831	22.3249	17.6047	15.2771	16.9440
7.4700	12.8000	22.3549	17.6226	15.2993	16.9620
7.4800	12.8168	22.3848	17.6404	15.3213	16.9799
7.4900	12.8335	22.4147	17.6581	15.3434	16.9978
7.5000	12.8502	22.4444	17.6757	15.3653	17.0155
7.5100	12.8669	22.4740	17.6932	15.3872	17.0331
7.5200	12.8835	22.5034	17.7105	15.4090	17.0506
7.5300	12.9000	22.5328	17.7278	15.4307	17.0680
7.5400	12.9164	22.5620	17.7449	15.4523	17.0853
7.5500	12.9328	22.5911	17.7619	15.4739	17.1025
7.5600	12.9491	22.6201	17.7788	15.4954	17.1196
7.5700	12.9654	22.6490	17.7956	15.5169	17.1366
7.5800	12.9816	22.6777	17.8122	15.5383	17.1534
7.5900	12.9977	22.7064	17.8288	15.5596	17.1702
7.6000	13.0138	22.7349	17.8453	15.5808	17.1869
7.6100	13.0298	22.7633	17.8616	15.6020	17.2035
7.6200	13.0458	22.7916	17.8779	15.6230	17.2199
7.6300	13.0617	22.8197	17.8940	15.6441	17.2363
7.6400	13.0775	22.8477	17.9100	15.6650	17.2526
7.6500	13.0932	22.8757	17.9260	15.6859	17.2687
7.6600	13.1089	22.9035	17.9418	15.7066	17.2848
7.6700	13.1246	22.9311	17.9575	15.7274	17.3007
7.6800	13.1401	22.9587	17.9730	15.7480	17.3166
7.6900	13.1556	22.9861	17.9885	15.7686	17.3323
7.7000	13.1711	23.0134	18.0038	15.7891	17.3479
7.7100	13.1864	23.0405	18.0191	15.8095	17.3634
7.7200	13.2017	23.0675	18.0341	15.8298	17.3788
7.7300	13.2169	23.0944	18.0491	15.8500	17.3941
7.7400	13.2321	23.1212	18.0640	15.8702	17.4093
7.7500	13.2472	23.1478	18.0787	15.8903	17.4243
7.7600	13.2622	23.1743	18.0933	15.9103	17.4393
7.7700	13.2771	23.2006	18.1078	15.9302	17.4541
7.7800	13.2920	23.2269	18.1222	15.9501	17.4689
7.7900	13.3068	23.2530	18.1365	15.9698	17.4835
7.8000	13.3216	23.2790	18.1506	15.9895	17.4980
7.8100	13.3362	23.3048	18.1647	16.0091	17.5124
7.8200	13.3508	23.3305	18.1786	16.0286	17.5267
7.8300	13.3654	23.3561	18.1924	16.0481	17.5409
7.8400	13.3798	23.3815	18.2061	16.0674	17.5550
7.8500	13.3942	23.4068	18.2197	16.0867	17.5689
7.8600	13.4085	23.4320	18.2332	16.1059	17.5828
7.8700	13.4228	23.4571	18.2465	16.1251	17.5965
7.8800	13.4370	23.4820	18.2597	16.1441	17.6102
7.8900	13.4511	23.5067	18.2729	16.1630	17.6237
7.9000	13.4651	23.5314	18.2858	16.1819	17.6371
7.9100	13.4791	23.5559	18.2987	16.2007	17.6504
7.9200	13.4930	23.5802	18.3114	16.2194	17.6635
7.9300	13.5068	23.6044	18.3240	16.2380	17.6766
7.9400	13.5205	23.6285	18.3365	16.2565	17.6895
7.9500	13.5342	23.6524	18.3488	16.2749	17.7023
7.9600	13.5477	23.6762	18.3611	16.2932	17.7150
7.9700	13.5613	23.6998	18.3732	16.3115	17.7276
7.9800	13.5747	23.7233	18.3852	16.3296	17.7401
7.9900	13.5881	23.7467	18.3971	16.3477	17.7525
8.0000	13.6013	23.7699	18.4089	16.3657	17.7647
8.0100	13.6146	23.7930	18.4205	16.3836	17.7769
8.0200	13.6277	23.8159	18.4321	16.4014	17.7889
8.0300	13.6408	23.8387	18.4435	16.4192	17.8008
8.0400	13.6538	23.8614	18.4548	16.4368	17.8126
8.0500	13.6667	23.8839	18.4660	16.4544	17.8243
8.0600	13.6796	23.9063	18.4770	16.4718	17.8359
8.0700	13.6923	23.9285	18.4880	16.4892	17.8473
8.0800	13.7050	23.9506	18.4988	16.5065	17.8587
8.0900	13.7177	23.9726	18.5095	16.5237	17.8699
8.1000	13.7302	23.9944	18.5201	16.5408	17.8810
8.1100	13.7427	24.0160	18.5305	16.5578	17.8920
8.1200	13.7551	24.0375	18.5409	16.5747	17.9029
8.1300	13.7674	24.0589	18.5511	16.5916	17.9136
8.1400	13.7796	24.0801	18.5611	16.6083	17.9243
8.1500	13.7918	24.1012	18.5711	16.6249	17.9348
8.1600	13.8038	24.1221	18.5809	16.6415	17.9452
8.1700	13.8158	24.1428	18.5906	16.6579	17.9555
8.1800	13.8278	24.1635	18.6002	16.6743	17.9657
8.1900	13.8396	24.1840	18.6097	16.6906	17.9757
8.2000	13.8514	24.2043	18.6190	16.7068	17.9857
8.2100	13.8631	24.2245	18.6283	16.7229	17.9955
8.2200	13.8747	24.2445	18.6374	16.7389	18.0052
8.2300	13.8862	24.2644	18.6464	16.7548	18.0149
8.2400	13.8977	24.2842	18.6553	16.7706	18.0243
8.2500	13.9091	24.3038	18.6641	16.7863	18.0337
8.2600	13.9204	24.3233	18.6727	16.8020	18.0430
8.2700	13.9316	24.3426	18.6812	16.8175	18.0522
8.2800	13.9428	24.3617	18.6897	16.8329	18.0612
8.2900	13.9539	24.3808	18.6980	16.8483	18.0701
8.3000	13.9649	24.3996	18.7062	16.8636	18.0789
8.3100	13.9758	24.4184	18.7142	16.8787	18.0876
8.3200	13.9866	24.4369	18.7221	16.8938	18.0962
8.3300	13.9974	24.4553	18.7299	16.9088	18.1046
8.3400	14.0080	24.4736	18.7376	16.9236	18.1130
8.3500	14.0186	24.4917	18.7452	16.9384	18.1212
8.3600	14.0292	24.5097	18.7526	16.9531	18.1293
8.3700	14.0396	24.5275	18.7599	16.9677	18.1373
8.3800	14.0500	24.5452	18.7671	16.9822	18.1452
8.3900	14.0603	24.5627	18.7742	16.9966	18.1529
8.4000	14.0705	24.5801	18.7812	17.0109	18.1606
8.4100	14.0806	24.5973	18.7881	17.0251	18.1682
8.4200	14.0907	24.6144	18.7948	17.0392	18.1756
8.4300	14.1006	24.6314	18.8015	17.0532	18.1829
8.4400	14.1105	24.6481	18.8080	17.0672	18.1901
8.4500	14.1203	24.6648	18.8144	17.0810	18.1972
8.4600	14.1301	24.6813	18.8207	17.0948	18.2042
8.4700	14.1397	24.6976	18.8269	17.1084	18.2111
8.4800	14.1493	24.7138	18.8329	17.1220	18.2179
8.4900	14.1588	24.7299	18.8389	17.1354	18.2245
8.5000	14.1683	24.7458	18.8447	17.1488	18.2311
8.5100	14.1776	24.7616	18.8504	17.1620	18.2375
8.5200	14.1869	24.7771	18.8560	17.1752	18.2438
8.5300	14.1960	24.7926	18.8614	17.1883	18.2500
8.5400	14.2051	24.8079	18.8668	17.2012	18.2560
8.5500	14.2141	24.8230	18.8720	17.2141	18.2620
8.5600	14.2231	24.8380	18.8771	17.2268	18.2678
8.5700	14.2319	24.8528	18.8821	17.2395	18.2736
8.5800	14.2407	24.8675	18.8869	17.2521	18.2792
8.5900	14.2494	24.8821	18.8917	17.2646	18.2847
8.6000	14.2580	24.8965	18.8964	17.2770	18.2901
8.6100	14.2666	24.9107	18.9009	17.2893	18.2954
8.6200	14.2751	24.9248	18.9054	17.3015	18.3006
8.6300	14.2834	24.9388	18.9097	17.3136	18.3056
8.6400	14.2917	24.9526	18.9139	17.3256	18.3106
8.6500	14.3000	24.9663	18.9180	17.3375	18.3155
8.6600	14.3082	24.9798	18.9220	17.3493	18.3203
8.6700	14.3162	24.9932	18.9259	17.3610	18.3249
8.6800	14.3242	25.0064	18.9297	17.3726	18.3295
8.6900	14.3322	25.0195	18.9334	17.3842	18.3339
8.7000	14.3400	25.0325	18.9369	17.3956	18.3382
8.7100	14.3478	25.0452	18.9404	17.4069	18.3424
8.7200	14.3554	25.0578	18.9437	17.4181	18.3465
8.7300	14.3630	25.0703	18.9468	17.4293	18.3504
8.7400	14.3705	25.0826	18.9498	17.4403	18.3543
8.7500	14.3779	25.0947	18.9528	17.4512	18.3580
8.7600	14.3853	25.1067	18.9556	17.4620	18.3617
8.7700	14.3925	25.1186	18.9583	17.4727	18.3652
8.7800	14.3997	25.1303	18.9610	17.4834	18.3686
8.7900	14.4068	25.1419	18.9635	17.4939	18.3719
8.8000	14.4139	25.1533	18.9659	17.5044	18.3751
8.8100	14.4208	25.1646	18.9682	17.5147	18.3782
8.8200	14.4277	25.1757	18.9704	17.5250	18.3812
8.8300	14.4345	25.1867	18.9725	17.5352	18.3841
8.8400	14.4413	25.1976	18.9745	17.5452	18.3869
8.8500	14.4479	25.2083	18.9764	17.5552	18.3896
8.8600	14.4545	25.2188	18.9781	17.5650	18.3922
8.8700	14.4610	25.2293	18.9798	17.5748	18.3947
8.8800	14.4674	25.2395	18.9814	17.5845	18.3971
8.8900	14.4737	25.2496	18.9829	17.5941	18.3993
8.9000	14.4800	25.2597	18.9842	17.6036	18.4015
8.9100	14.4861	25.2694	18.9855	17.6130	18.4036
8.9200	14.4922	25.2791	18.9866	17.6222	18.4055
8.9300	14.4982	25.2886	18.9875	17.6314	18.4073
8.9400	14.5041	25.2980	18.9884	17.6405	18.4090
8.9500	14.5100	25.3072	18.9891	17.6495	18.4106
8.9600	14.5158	25.3162	18.9898	17.6583	18.4121
8.9700	14.5214	25.3252	18.9904	17.6671	18.4135
8.9800	14.5270	25.3339	18.9908	17.6758	18.4148
8.9900	14.5326	25.3426	18.9912	17.6844	18.4160
9.0000	14.5380	25.3511	18.9914	17.6929	18.4171
9.0100	14.5434	25.3594	18.9916	17.7013	18.4181
9.0200	14.5487	25.3676	18.9917	17.7096	18.4189
9.0300	14.5539	25.3757	18.9916	17.7178	18.4197
9.0400	14.5591	25.3836	18.9915	17.7259	18.4205
9.0500	14.5642	25.3914	18.9912	17.7340	18.4211
9.0600	14.5692	25.3991	18.9909	17.7419	18.4216
9.0700	14.5741	25.4066	18.9905	17.7497	18.4220
9.0800	14.5790	25.4139	18.9899	17.7575	18.4223
9.0900	14.5837	25.4211	18.9893	17.7651	18.4225
9.1000	14.5884	25.4282	18.9886	17.7727	18.4226
9.1100	14.5930	25.4352	18.9877	17.7801	18.4226
9.1200	14.5976	25.4419	18.9867	17.7875	18.4224
9.1300	14.6020	25.4485	18.9856	17.7947	18.4222
9.1400	14.6064	25.4550	18.9844	17.8019	18.4218
9.1500	14.6106	25.4613	18.9831	17.8089	18.4214
9.1600	14.6148	25.4674	18.9817	17.8158	18.4208
9.1700	14.6190	25.4735	18.9801	17.8227	18.4202
9.1800	14.6230	25.4794	18.9785	17.8294	18.4194
9.1900	14.6270	25.4852	18.9768	17.8361	18.4186
9.2000	14.6309	25.4908	18.9751	17.8427	18.4177
9.2100	14.6347	25.4963	18.9732	17.8492	18.4167
9.2200	14.6385	25.5016	18.9712	17.8555	18.4155
9.2300	14.6422	25.5068	18.9691	17.8618	18.4143
9.2400	14.6458	25.5119	18.9670	17.8680	18.4130
9.2500	14.6493	25.5168	18.9647	17.8741	18.4116
9.2600	14.6528	25.5216	18.9624	17.8802	18.4102
9.2700	14.6562	25.5263	18.9599	17.8861	18.4086
9.2800	14.6595	25.5308	18.9574	17.8919	18.4069
9.2900	14.6627	25.5352	18.9548	17.8976	18.4051
9.3000	14.6659	25.5395	18.9521	17.9033	18.4033
9.3100	14.6690	25.5436	18.9493	17.9088	18.4013
9.3200	14.6720	25.5475	18.9463	17.9142	18.3992
9.3300	14.6749	25.5513	18.9432	17.9196	18.3970
9.3400	14.6777	25.5549	18.9400	17.9248	18.3947
9.3500	14.6805	25.5584	18.9367	17.9299	18.3923
9.3600	14.6831	25.5618	18.9334	17.9350	18.3898
9.3700	14.6857	25.5650	18.9299	17.9399	18.3872
9.3800	14.6883	25.5681	18.9264	17.9448	18.3846
9.3900	14.6907	25.5711	18.9228	17.9496	18.3818
9.4000	14.6931	25.5739	18.9190	17.9542	18.3790
9.4100	14.6955	25.5766	18.9153	17.9588	18.3760
9.4200	14.6977	25.5792	18.9114	17.9633	18.3730
9.4300	14.6999	25.5817	18.9074	17.9677	18.3699
9.4400	14.7020	25.5840	18.9033	17.9720	18.3667
9.4500	14.7040	25.5861	18.8992	17.9763	18.3634
9.4600	14.7060	25.5882	18.8950	17.9804	18.3601
9.4700	14.7079	25.5901	18.8906	17.9844	18.3566
9.4800	14.7097	25.5919	18.8862	17.9884	18.3531
9.4900	14.7114	25.5936	18.8818	17.9923	18.3495
9.5000	14.7131	25.5951	18.8772	17.9960	18.3457
9.5100	14.7147	25.5964	18.8725	17.9997	18.3419
9.5200	14.7162	25.5976	18.8677	18.0033	18.3380
9.5300	14.7176	25.5987	18.8627	18.0067	18.3339
9.5400	14.7190	25.5996	18.8577	18.0101	18.3298
9.5500	14.7203	25.6004	18.8526	18.0133	18.3255
9.5600	14.7215	25.6011	18.8474	18.0165	18.3212
9.5700	14.7226	25.6016	18.8422	18.0196	18.3168
9.5800	14.7237	25.6021	18.8368	18.0226	18.3124
9.5900	14.7247	25.6023	18.8314	18.0256	18.3078
9.6000	14.7256	25.6025	18.8259	18.0284	18.3031
9.6100	14.7264	25.6025	18.8203	18.0311	18.2984
9.6200	14.7272	25.6024	18.8146	18.0338	18.2936
9.6300	14.7280	25.6022	18.8089	18.0363	18.2887
9.6400	14.7286	25.6019	18.8030	18.0388	18.2837
9.6500	14.7292	25.6014	18.7972	18.0412	18.2787
9.6600	14.7297	25.6008	18.7912	18.0435	18.2736
9.6700	14.7302	25.6001	18.7851	18.0457	18.2683
9.6800	14.7305	25.5992	18.7790	18.0479	18.2631
9.6900	14.7309	25.5983	18.7728	18.0499	18.2577
9.7000	14.7311	25.5972	18.7665	18.0519	18.2522
9.7100	14.7312	25.5959	18.7600	18.0537	18.2467
9.7200	14.7313	25.5945	18.7535	18.0555	18.2410
9.7300	14.7313	25.5929	18.7469	18.0571	18.2352
9.7400	14.7312	25.5913	18.7401	18.0587	18.2293
9.7500	14.7311	25.5895	18.7333	18.0601	18.2234
9.7600	14.7309	25.5876	18.7265	18.0615	18.2174
9.7700	14.7306	25.5855	18.7195	18.0628	18.2113
9.7800	14.7303	25.5834	18.7125	18.0641	18.2051
9.7900	14.7299	25.5811	18.7054	18.0652	18.1989
9.8000	14.7294	25.5787	18.6983	18.0662	18.1925
9.8100	14.7288	25.5762	18.6910	18.0672	18.1861
9.8200	14.7282	25.5735	18.6837	18.0681	18.1797
9.8300	14.7276	25.5708	18.6763	18.0688	18.1731
9.8400	14.7268	25.5679	18.6688	18.0695	18.1665
9.8500	14.7260	25.5649	18.6613	18.0702	18.1598
9.8600	14.7251	25.5618	18.6537	18.0707	18.1530
9.8700	14.7242	25.5585	18.6460	18.0712	18.1462
9.8800	14.7232	25.5552	18.6383	18.0716	18.1393
9.8900	14.7222	25.5517	18.6305	18.0718	18.1323
9.9000	14.7210	25.5481	18.6226	18.0721	18.1252
9.9100	14.7198	25.5444	18.6146	18.0722	18.1180
9.9200	14.7185	25.5405	18.6066	18.0722	18.1108
9.9300	14.7172	25.5365	18.5984	18.0721	18.1034
9.9400	14.7158	25.5324	18.5901	18.0720	18.0960
9.9500	14.7143	25.5282	18.5818	18.0717	18.0885
9.9600	14.7127	25.5239	18.5734	18.0714	18.0810
9.9700	14.7111	25.5194	18.5650	18.0710	18.0733
9.9800	14.7095	25.5149	18.5565	18.0705	18.0656
9.9900	14.7077	25.5102	18.5479	18.0699	18.0579
10.0000	14.7060	25.5054	18.5392	18.0693	18.0500
10.0100	14.7041	25.5005	18.5305	18.0686	18.0421
10.0200	14.7022	25.4955	18.5218	18.0678	18.0341
10.0300	14.7002	25.4904	18.5129	18.0669	18.0261
10.0400	14.6982	25.4851	18.5040	18.0659	18.0180
10.0500	14.6961	25.4798	18.4950	18.0649	18.0098
10.0600	14.6939	25.4743	18.4860	18.0637	18.0016
10.0700	14.6917	25.4688	18.4769	18.0626	17.9933
10.0800	14.6894	25.4631	18.4678	18.0613	17.9849
10.0900	14.6871	25.4574	18.4586	18.0599	17.9765
10.1000	14.6847	25.4515	18.4493	18.0585	17.9680
10.1100	14.6822	25.4455	18.4399	18.0570	17.9594
10.1200	14.6797	25.4393	18.4305	18.0554	17.9507
10.1300	14.6771	25.4331	18.4209	18.0537	17.9419
10.1400	14.6744	25.4267	18.4113	18.0519	17.9331
10.1500	14.6717	25.4202	18.4017	18.0500	17.9242
10.1600	14.6689	25.4137	18.3919	18.0481	17.9153
10.1700	14.6660	25.4070	18.3821	18.0461	17.9063
10.1800	14.6632	25.4002	18.3723	18.0440	17.8972
10.1900	14.6602	25.3934	18.3624	18.0419	17.8881
10.2000	14.6572	25.3864	18.3525	18.0397	17.8789
10.2100	14.6541	25.3793	18.3425	18.0374	17.8697
10.2200	14.6510	25.3721	18.3324	18.0350	17.8603
10.2300	14.6478	25.3648	18.3223	18.0325	17.8510
10.2400	14.6446	25.3574	18.3121	18.0300	17.8416
10.2500	14.6413	25.3500	18.3019	18.0274	17.8321
10.2600	14.6379	25.3424	18.2916	18.0248	17.8225
10.2700	14.6345	25.3347	18.2813	18.0220	17.8129
10.2800	14.6311	25.3269	18.2709	18.0192	17.8033
10.2900	14.6276	25.3191	18.2605	18.0164	17.7936
10.3000	14.6240	25.3111	18.2500	18.0134	17.7838
10.3100	14.6204	25.3030	18.2394	18.0104	17.7740
10.3200	14.6167	25.2948	18.2288	18.0072	17.7640
10.3300	14.6129	25.2865	18.2181	18.0040	17.7540
10.3400	14.6091	25.2781	18.2073	18.0008	17.7440
10.3500	14.6052	25.2696	18.1964	17.9974	17.7339
10.3600	14.6013	25.2610	18.1855	17.9940	17.7237
10.3700	14.5973	25.2523	18.1746	17.9905	17.7135
10.3800	14.5933	25.2435	18.1637	17.9870	17.7033
10.3900	14.5892	25.2347	18.1526	17.9834	17.6929
10.4000	14.5851	25.2257	18.1416	17.9797	17.6826
10.4100	14.5809	25.2166	18.1304	17.9760	17.6722
10.4200	14.5767	25.2075	18.1193	17.9721	17.6617
10.4300	14.5724	25.1983	18.1080	17.9682	17.6512
10.4400	14.5681	25.1889	18.0968	17.9643	17.6406
10.4500	14.5637	25.1795	18.0855	17.9603	17.6300
10.4600	14.5593	25.1700	18.0741	17.9562	17.6193
10.4700	14.5548	25.1605	18.0627	17.9520	17.6086
10.4800	14.5503	25.1508	18.0513	17.9478	17.5978
10.4900	14.5457	25.1410	18.0399	17.9435	17.5870
10.5000	14.5411	25.1312	18.0283	17.9392	17.5762
10.5100	14.5364	25.1212	18.0167	17.9348	17.5652
10.5200	14.5316	25.1112	18.0051	17.9303	17.5542
10.5300	14.5268	25.1010	17.9933	17.9257	17.5432
10.5400	14.5220	25.0908	17.9815	17.9211	17.5321
10.5500	14.5171	25.0805	17.9697	17.9164	17.5209
10.5600	14.5121	25.0701	17.9579	17.9116	17.5097
10.5700	14.5071	25.0596	17.9460	17.9068	17.4985
10.5800	14.5021	25.0490	17.9340	17.9019	17.4872
10.5900	14.4970	25.0384	17.9221	17.8969	17.4758
10.6000	14.4918	25.0276	17.9100	17.8919	17.4645
10.6100	14.4867	25.0168	17.8980	17.8868	17.4530
10.6200	14.4814	25.0059	17.8859	17.8817	17.4416
10.6300	14.4762	24.9950	17.8738	17.8765	17.4301
10.6400	14.4709	24.9839	17.8616	17.8712	17.4185
10.6500	14.4655	24.9728	17.8494	17.8659	17.4070
10.6600	14.4601	24.9616	17.8372	17.8605	17.3953
10.6700	14.4547	24.9503	17.8249	17.8551	17.3837
10.6800	14.4492	24.9390	17.8126	17.8496	17.3719
10.6900	14.4436	24.9276	17.8002	17.8441	17.3602
10.7000	14.4381	24.9160	17.7879	17.8385	17.3484
10.7100	14.4324	24.9044	17.7754	17.8328	17.3366
10.7200	14.4267	24.8927	17.7629	17.8270	17.3247
10.7300	14.4210	24.8810	17.7504	17.8212	17.3127
10.7400	14.4152	24.8691	17.7377	17.8153	17.3007
10.7500	14.4094	24.8572	17.7251	17.8094	17.2887
10.7600	14.4035	24.8452	17.7125	17.8034	17.2766
10.7700	14.3976	24.8331	17.6998	17.7974	17.2645
10.7800	14.3917	24.8210	17.6870	17.7913	17.2523
10.7900	14.3857	24.8088	17.6743	17.7851	17.2401
10.8000	14.3796	24.7965	17.6615	17.7789	17.2279
10.8100	14.3736	24.7841	17.6487	17.7726	17.2157
10.8200	14.3674	24.7717	17.6358	17.7663	17.2034
10.8300	14.3613	24.7592	17.6229	17.7599	17.1910
10.8400	14.3551	24.7467	17.6100	17.7535	17.1787
10.8500	14.3489	24.7340	17.5971	17.7470	17.1663
10.8600	14.3426	24.7214	17.5841	17.7405	17.1539
10.8700	14.3363	24.7086	17.5711	17.7339	17.1414
10.8800	14.3299	24.6958	17.5581	17.7272	17.1289
10.8900	14.3236	24.6829	17.5451	17.7206	17.1164
10.9000	14.3172	24.6699	17.5320	17.7138	17.1039
10.9100	14.3107	24.6569	17.5189	17.7070	17.0913
10.9200	14.3041	24.6437	17.5057	17.7001	17.0786
10.9300	14.2976	24.6306	17.4925	17.6932	17.0659
10.9400	14.2910	24.6173	17.4792	17.6862	17.0531
10.9500	14.2843	24.6040	17.4659	17.6792	17.0404
10.9600	14.2777	24.5906	17.4526	17.6721	17.0276
10.9700	14.2710	24.5771	17.4393	17.6649	17.0148
10.9800	14.2642	24.5636	17.4259	17.6578	17.0019
10.9900	14.2574	24.5501	17.4125	17.6505	16.9890
11.0000	14.2506	24.5364	17.3991	17.6432	16.9761
11.0100	14.2437	24.5227	17.3857	17.6359	16.9632
11.0200	14.2368	24.5090	17.3722	17.6285	16.9502
11.0300	14.2299	24.4952	17.3588	17.6211	16.9372
11.0400	14.2229	24.4813	17.3453	17.6136	16.9242
11.0500	14.2159	24.4674	17.3317	17.6061	16.9112
11.0600	14.2089	24.4534	17.3182	17.5985	16.8981
11.0700	14.2018	24.4394	17.3047	17.5909	16.8850
11.0800	14.1948	24.4253	17.2911	17.5833	16.8719
11.0900	14.1876	24.4111	17.2775	17.5755	16.8587
11.1000	14.1804	24.3969	17.2639	17.5678	16.8456
11.1100	14.1733	24.3827	17.2503	17.5600	16.8324
11.1200	14.1660	24.3684	17.2366	17.5522	16.8191
11.1300	14.1588	24.3540	17.2229	17.5443	16.8059
11.1400	14.1515	24.3396	17.2092	17.5363	16.7926
11.1500	14.1441	24.3251	17.1955	17.5284	16.7793
11.1600	14.1368	24.3106	17.1818	17.5203	16.7660
11.1700	14.1294	24.2960	17.1680	17.5123	16.7527
11.1800	14.1220	24.2814	17.1542	17.5042	16.7393
11.1900	14.1145	24.2667	17.1405	17.4960	16.7260
11.2000	14.1071	24.2520	17.1267	17.4878	16.7126
11.2100	14.0996	24.2372	17.1129	17.4796	16.6991
11.2200	14.0920	24.2224	17.0991	17.4713	16.6857
11.2300	14.0845	24.2076	17.0852	17.4630	16.6723
11.2400	14.0769	24.1927	17.0714	17.4547	16.6588
11.2500	14.0693	24.1777	17.0576	17.4463	16.6453
11.2600	14.0616	24.1627	17.0437	17.4379	16.6318
11.2700	14.0539	24.1477	17.0298	17.4294	16.6183
11.2800	14.0463	24.1326	17.0159	17.4209	16.6048
11.2900	14.0385	24.1175	17.0020	17.4124	16.5913
11.3000	14.0308	24.1024	16.9882	17.4038	16.5777
11.3100	14.0230	24.0872	16.9742	17.3952	16.5641
11.3200	14.0152	24.0719	16.9603	17.3866	16.5506
11.3300	14.0074	24.0567	16.9464	17.3779	16.5370
11.3400	13.9996	24.0413	16.9325	17.3692	16.5234
11.3500	13.9917	24.0260	16.9186	17.3604	16.5097
11.3600	13.9838	24.0106	16.9046	17.3516	16.4961
11.3700	13.9759	23.9952	16.8907	17.3428	16.4825
11.3800	13.9679	23.9797	16.8768	17.3340	16.4688
11.3900	13.9600	23.9642	16.8628	17.3251	16.4552
11.4000	13.9520	23.9487	16.8489	17.3162	16.4415
11.4100	13.9440	23.9332	16.8349	17.3072	16.4278
11.4200	13.9360	23.9176	16.8210	17.2983	16.4142
11.4300	13.9279	23.9020	16.8070	17.2893	16.4005
11.4400	13.9198	23.8863	16.7930	17.2802	16.3868
11.4500	13.9118	23.8706	16.7791	17.2712	16.3731
11.4600	13.9036	23.8549	16.7651	17.2621	16.3593
11.4700	13.8955	23.8392	16.7512	17.2529	16.3456
11.4800	13.8873	23.8234	16.7372	17.2438	16.3319
11.4900	13.8792	23.8076	16.7232	17.2346	16.3182
11.5000	13.8710	23.7917	16.7093	17.2254	16.3044
11.5100	13.8628	23.7759	16.6953	17.2162	16.2907
11.5200	13.8546	23.7600	16.6813	17.2069	16.2770
11.5300	13.8464	23.7441	16.6674	17.1976	16.2632
11.5400	13.8381	23.7282	16.6534	17.1883	16.2495
11.5500	13.8298	23.7122	16.6395	17.1789	16.2357
11.5600	13.8215	23.6962	16.6256	17.1696	16.2220
11.5700	13.8132	23.6802	16.6116	17.1602	16.2082
11.5800	13.8049	23.6642	16.5977	17.1508	16.1945
11.5900	13.7966	23.6481	16.5838	17.1413	16.1807
11.6000	13.7882	23.6321	16.5698	17.1318	16.1670
11.6100	13.7799	23.6160	16.5559	17.1223	16.1532
11.6200	13.7715	23.5999	16.5420	17.1128	16.1395
11.6300	13.7631	23.5838	16.5281	17.1033	16.1257
11.6400	13.7547	23.5676	16.5142	17.0938	16.1120
11.6500	13.7462	23.5514	16.5003	17.0842	16.0982
11.6600	13.7378	23.5353	16.4865	17.0746	16.0844
11.6700	13.7294	23.5190	16.4726	17.0649	16.0707
11.6800	13.7209	23.5028	16.4587	17.0553	16.0570
11.6900	13.7124	23.4866	16.4449	17.0456	16.0432
11.7000	13.7039	23.4703	16.4310	17.0360	16.0295
11.7100	13.6954	23.4541	16.4172	17.0262	16.0157
11.7200	13.6869	23.4378	16.4033	17.0165	16.0020
11.7300	13.6784	23.4215	16.3895	17.0068	15.9883
11.7400	13.6698	23.4052	16.3757	16.9970	15.9746
11.7500	13.6613	23.3889	16.3619	16.9873	15.9609
11.7600	13.6527	23.3725	16.3482	16.9775	15.9471
11.7700	13.6442	23.3562	16.3344	16.9676	15.9335
11.7800	13.6356	23.3398	16.3206	16.9578	15.9198
11.7900	13.6270	23.3235	16.3069	16.9480	15.9061
11.8000	13.6184	23.3071	16.2931	16.9381	15.8924
11.8100	13.6098	23.2907	16.2794	16.9282	15.8787
11.8200	13.6012	23.2743	16.2657	16.9183	15.8650
11.8300	13.5926	23.2579	16.2520	16.9084	15.8514
11.8400	13.5839	23.2415	16.2384	16.8985	15.8377
11.8500	13.5753	23.2251	16.2247	16.8886	15.8241
11.8600	13.5667	23.2086	16.2110	16.8786	15.8105
11.8700	13.5580	23.1922	16.1974	16.8686	15.7968
11.8800	13.5493	23.1758	16.1838	16.8586	15.7832
11.8900	13.5407	23.1593	16.1702	16.8486	15.7696
11.9000	13.5320	23.1429	16.1566	16.8387	15.7560
11.9100	13.5233	23.1264	16.1430	16.8286	15.7424
11.9200	13.5146	23.1100	16.1294	16.8186	15.7288
11.9300	13.5059	23.0935	16.1159	16.8085	15.7153
11.9400	13.4972	23.0770	16.1024	16.7985	15.7017
11.9500	13.4885	23.0606	16.0889	16.7884	15.6882
11.9600	13.4798	23.0441	16.0754	16.7784	15.6747
11.9700	13.4711	23.0276	16.0619	16.7683	15.6611
11.9800	13.4623	23.0111	16.0485	16.7582	15.6476
11.9900	13.4536	22.9947	16.0350	16.7480	15.6341
12.0000	13.4449	22.9782	16.0216	16.7379	15.6207
12.0100	13.4361	22.9617	16.0082	16.7278	15.6072
12.0200	13.4274	22.9452	15.9948	16.7177	15.5937
12.0300	13.4187	22.9287	15.9814	16.7075	15.5803
12.0400	13.4099	22.9123	15.9681	16.6974	15.5669
12.0500	13.4012	22.8958	15.9548	16.6872	15.5534
12.0600	13.3924	22.8793	15.9415	16.6770	15.5401
12.0700	13.3836	22.8628	15.9282	16.6668	15.5267
12.0800	13.3749	22.8463	15.9149	16.6566	15.5133
12.0900	13.3661	22.8299	15.9017	16.6464	15.4999
12.1000	13.3573	22.8134	15.8884	16.6362	15.4866
12.1100	13.3486	22.7969	15.8752	16.6260	15.4733
12.1200	13.3398	22.7805	15.8621	16.6158	15.4600
12.1300	13.3311	22.7641	15.8490	16.6056	15.4467
12.1400	13.3223	22.7476	15.8359	16.5954	15.4335
12.1500	13.3136	22.7312	15.8228	16.5852	15.4202
12.1600	13.3048	22.7148	15.8097	16.5750	15.4070
12.1700	13.2960	22.6984	15.7967	16.5648	15.3938
12.1800	13.2873	22.6820	15.7837	16.5545	15.3807
12.1900	13.2785	22.6656	15.7707	16.5443	15.3675
12.2000	13.2698	22.6492	15.7577	16.5341	15.3543
12.2100	13.2610	22.6328	15.7448	16.5238	15.3412
12.2200	13.2522	22.6165	15.7319	16.5136	15.3281
12.2300	13.2435	22.6001	15.7190	16.5033	15.3150
12.2400	13.2347	22.5837	15.7061	16.4931	15.3019
12.2500	13.2260	22.5674	15.6932	16.4828	15.2889
12.2600	13.2172	22.5511	15.6804	16.4725	15.2758
12.2700	13.2084	22.5347	15.6676	16.4623	15.2628
12.2800	13.1997	22.5184	15.6548	16.4520	15.2498
12.2900	13.1910	22.5021	15.6421	16.4418	15.2369
12.3000	13.1822	22.4858	15.6293	16.4315	15.2239
12.3100	13.1735	22.4696	15.6167	16.4213	15.2110
12.3200	13.1648	22.4534	15.6042	16.4111	15.1982
12.3300	13.1561	22.4373	15.5916	16.4009	15.1854
12.3400	13.1474	22.4211	15.5792	16.3907	15.1727
12.3500	13.1388	22.4050	15.5668	16.3805	15.1599
12.3600	13.1302	22.3889	15.5544	16.3703	15.1472
12.3700	13.1215	22.3728	15.5420	16.3601	15.1346
12.3800	13.1129	22.3568	15.5297	16.3499	15.1219
12.3900	13.1042	22.3408	15.5173	16.3397	15.1093
12.4000	13.0956	22.3247	15.5051	16.3296	15.0966
12.4100	13.0870	22.3087	15.4928	16.3194	15.0841
12.4200	13.0783	22.2927	15.4806	16.3092	15.0715
12.4300	13.0697	22.2768	15.4684	16.2991	15.0590
12.4400	13.0611	22.2609	15.4563	16.2889	15.0465
12.4500	13.0525	22.2449	15.4442	16.2788	15.0341
12.4600	13.0439	22.2291	15.4321	16.2687	15.0216
12.4700	13.0354	22.2132	15.4200	16.2585	15.0092
12.4800	13.0268	22.1973	15.4080	16.2484	14.9968
12.4900	13.0182	22.1815	15.3960	16.2383	14.9844
12.5000	13.0097	22.1657	15.3841	16.2281	14.9721
12.5100	13.0012	22.1500	15.3722	16.2181	14.9599
12.5200	12.9927	22.1343	15.3605	16.2081	14.9477
12.5300	12.9842	22.1187	15.3488	16.1980	14.9355
12.5400	12.9758	22.1031	15.3371	16.1880	14.9234
12.5500	12.9674	22.0876	15.3255	16.1780	14.9114
12.5600	12.9589	22.0720	15.3139	16.1681	14.8994
12.5700	12.9505	22.0565	15.3024	16.1581	14.8873
12.5800	12.9422	22.0411	15.2909	16.1481	14.8754
12.5900	12.9338	22.0256	15.2794	16.1382	14.8635
12.6000	12.9254	22.0102	15.2680	16.1282	14.8516
12.6100	12.9170	21.9949	15.2566	16.1183	14.8397
12.6200	12.9087	21.9795	15.2453	16.1084	14.8279
12.6300	12.9004	21.9642	15.2340	16.0985	14.8161
12.6400	12.8921	21.9490	15.2227	16.0886	14.8043
12.6500	12.8838	21.9337	15.2115	16.0788	14.7926
12.6600	12.8755	21.9185	15.2003	16.0689	14.7809
12.6700	12.8672	21.9034	15.1892	16.0591	14.7692
12.6800	12.8590	21.8882	15.1781	16.0493	14.7576
12.6900	12.8507	21.8731	15.1670	16.0394	14.7460
12.7000	12.8425	21.8581	15.1560	16.0297	14.7345
12.7100	12.8343	21.8431	15.1451	16.0199	14.7230
12.7200	12.8262	21.8282	15.1343	16.0102	14.7116
12.7300	12.8181	21.8133	15.1235	16.0005	14.7003
12.7400	12.8099	21.7985	15.1129	15.9909	14.6890
12.7500	12.8019	21.7838	15.1022	15.9812	14.6778
12.7600	12.7938	21.7690	15.0916	15.9716	14.6665
12.7700	12.7858	21.7544	15.0810	15.9620	14.6554
12.7800	12.7778	21.7397	15.0705	15.9524	14.6442
12.7900	12.7698	21.7251	15.0601	15.9429	14.6331
12.8000	12.7618	21.7106	15.0497	15.9333	14.6221
12.8100	12.7538	21.6960	15.0393	15.9238	14.6111
12.8200	12.7459	21.6815	15.0289	15.9143	14.6001
12.8300	12.7379	21.6671	15.0187	15.9048	14.5892
12.8400	12.7300	21.6527	15.0084	15.8954	14.5783
12.8500	12.7221	21.6384	14.9982	15.8859	14.5674
12.8600	12.7142	21.6241	14.9881	15.8765	14.5566
12.8700	12.7064	21.6098	14.9780	15.8671	14.5458
12.8800	12.6986	21.5956	14.9679	15.8577	14.5351
12.8900	12.6907	21.5814	14.9579	15.8484	14.5244
12.9000	12.6830	21.5673	14.9479	15.8390	14.5137
12.9100	12.6752	21.5533	14.9380	15.8298	14.5032
12.9200	12.6675	21.5393	14.9283	15.8206	14.4927
12.9300	12.6598	21.5254	14.9186	15.8113	14.4823
12.9400	12.6522	21.5116	14.9090	15.8022	14.4719
12.9500	12.6446	21.4978	14.8994	15.7930	14.4616
12.9600	12.6370	21.4841	14.8899	15.7839	14.4513
12.9700	12.6294	21.4704	14.8804	15.7748	14.4411
12.9800	12.6218	21.4568	14.8710	15.7657	14.4308
12.9900	12.6143	21.4432	14.8616	15.7567	14.4207
13.0000	12.6068	21.4296	14.8523	15.7477	14.4106
13.0100	12.5993	21.4161	14.8430	15.7387	14.4005
13.0200	12.5919	21.4027	14.8338	15.7297	14.3905
13.0300	12.5844	21.3893	14.8246	15.7207	14.3805
13.0400	12.5770	21.3760	14.8154	15.7118	14.3706
13.0500	12.5696	21.3627	14.8063	15.7029	14.3607
13.0600	12.5622	21.3494	14.7973	15.6941	14.3509
13.0700	12.5549	21.3362	14.7883	15.6852	14.3411
13.0800	12.5476	21.3231	14.7793	15.6764	14.3313
13.0900	12.5402	21.3100	14.7705	15.6677	14.3216
13.1000	12.5330	21.2969	14.7616	15.6589	14.3119
13.1100	12.5257	21.2840	14.7529	15.6502	14.3023
13.1200	12.5185	21.2712	14.7442	15.6416	14.2928
13.1300	12.5114	21.2584	14.7357	15.6329	14.2834
13.1400	12.5043	21.2457	14.7272	15.6244	14.2740
13.1500	12.4972	21.2330	14.7188	15.6158	14.2647
13.1600	12.4901	21.2204	14.7104	15.6073	14.2554
13.1700	12.4831	21.2078	14.7020	15.5988	14.2462
13.1800	12.4761	21.1953	14.6937	15.5903	14.2370
13.1900	12.4691	21.1829	14.6855	15.5819	14.2278
13.2000	12.4621	21.1705	14.6773	15.5735	14.2187
13.2100	12.4552	21.1581	14.6692	15.5651	14.2096
13.2200	12.4483	21.1458	14.6611	15.5568	14.2007
13.2300	12.4414	21.1336	14.6530	15.5485	14.1917
13.2400	12.4345	21.1214	14.6451	15.5402	14.1828
13.2500	12.4277	21.1093	14.6371	15.5319	14.1739
13.2600	12.4209	21.0972	14.6292	15.5237	14.1651
13.2700	12.4141	21.0852	14.6214	15.5155	14.1563
13.2800	12.4073	21.0733	14.6136	15.5074	14.1476
13.2900	12.4006	21.0614	14.6058	15.4992	14.1389
13.3000	12.3939	21.0495	14.5982	15.4911	14.1302
13.3100	12.3872	21.0378	14.5906	15.4831	14.1217
13.3200	12.3807	21.0263	14.5833	15.4752	14.1133
13.3300	12.3742	21.0148	14.5760	15.4673	14.1050
13.3400	12.3677	21.0034	14.5688	15.4594	14.0968
13.3500	12.3613	20.9920	14.5617	15.4517	14.0886
13.3600	12.3548	20.9808	14.5546	15.4439	14.0805
13.3700	12.3485	20.9695	14.5476	15.4361	14.0724
13.3800	12.3421	20.9584	14.5407	15.4284	14.0643
13.3900	12.3358	20.9473	14.5337	15.4208	14.0564
13.4000	12.3295	20.9362	14.5269	15.4131	14.0484
13.4100	12.3232	20.9252	14.5201	15.4056	14.0405
13.4200	12.3170	20.9143	14.5134	15.3980	14.0327
13.4300	12.3108	20.9035	14.5067	15.3904	14.0249
13.4400	12.3046	20.8927	14.5000	15.3830	14.0172
13.4500	12.2985	20.8820	14.4935	15.3755	14.0095
13.4600	12.2924	20.8713	14.4869	15.3681	14.0019
13.4700	12.2863	20.8608	14.4805	15.3607	13.9943
13.4800	12.2803	20.8502	14.4741	15.3534	13.9868
13.4900	12.2742	20.8398	14.4677	15.3461	13.9793
13.5000	12.2682	20.8294	14.4614	15.3388	13.9719
13.5100	12.2623	20.8192	14.4553	15.3317	13.9646
13.5200	12.2565	20.8091	14.4494	15.3246	13.9575
13.5300	12.2508	20.7992	14.4436	15.3176	13.9505
13.5400	12.2451	20.7892	14.4379	15.3107	13.9435
13.5500	12.2394	20.7794	14.4323	15.3037	13.9366
13.5600	12.2338	20.7697	14.4267	15.2969	13.9298
13.5700	12.2282	20.7600	14.4211	15.2901	13.9230
13.5800	12.2226	20.7504	14.4157	15.2833	13.9163
13.5900	12.2171	20.7409	14.4103	15.2765	13.9096
13.6000	12.2116	20.7315	14.4050	15.2698	13.9030
13.6100	12.2061	20.7221	14.3997	15.2632	13.8965
13.6200	12.2007	20.7128	14.3945	15.2566	13.8900
13.6300	12.1953	20.7036	14.3893	15.2500	13.8836
13.6400	12.1900	20.6945	14.3842	15.2435	13.8772
13.6500	12.1847	20.6854	14.3792	15.2370	13.8709
13.6600	12.1794	20.6764	14.3742	15.2306	13.8646
13.6700	12.1742	20.6675	14.3693	15.2242	13.8584
13.6800	12.1690	20.6586	14.3645	15.2178	13.8523
13.6900	12.1638	20.6499	14.3597	15.2115	13.8462
13.7000	12.1586	20.6412	14.3549	15.2053	13.8401
13.7100	12.1536	20.6327	14.3504	15.1991	13.8343
13.7200	12.1487	20.6243	14.3461	15.1931	13.8286
13.7300	12.1438	20.6161	14.3419	15.1871	13.8230
13.7400	12.1390	20.6080	14.3378	15.1812	13.8175
13.7500	12.1342	20.5999	14.3337	15.1753	13.8120
13.7600	12.1295	20.5919	14.3298	15.1695	13.8066
13.7700	12.1248	20.5840	14.3259	15.1638	13.8013
13.7800	12.1201	20.5762	14.3220	15.1581	13.7960
13.7900	12.1155	20.5685	14.3182	15.1524	13.7908
13.8000	12.1109	20.5609	14.3145	15.1468	13.7856
13.8100	12.1064	20.5533	14.3109	15.1412	13.7806
13.8200	12.1019	20.5458	14.3073	15.1357	13.7755
13.8300	12.0974	20.5385	14.3038	15.1302	13.7706
13.8400	12.0930	20.5312	14.3004	15.1248	13.7657
13.8500	12.0886	20.5239	14.2970	15.1195	13.7609
13.8600	12.0843	20.5168	14.2937	15.1142	13.7561
13.8700	12.0800	20.5098	14.2905	15.1089	13.7514
13.8800	12.0758	20.5028	14.2873	15.1037	13.7468
13.8900	12.0716	20.4959	14.2842	15.0985	13.7422
13.9000	12.0674	20.4891	14.2811	15.0934	13.7377
13.9100	12.0633	20.4825	14.2783	15.0885	13.7333
13.9200	12.0594	20.4761	14.2757	15.0836	13.7291
13.9300	12.0555	20.4698	14.2732	15.0788	13.7251
13.9400	12.0517	20.4636	14.2708	15.0740	13.7211
13.9500	12.0479	20.4574	14.2685	15.0694	13.7171
13.9600	12.0441	20.4514	14.2662	15.0647	13.7133
13.9700	12.0404	20.4455	14.2640	15.0602	13.7095
13.9800	12.0368	20.4396	14.2619	15.0556	13.7057
13.9900	12.0331	20.4339	14.2598	15.0512	13.7021
14.0000	12.0296	20.4282	14.2579	15.0468	13.6985
14.0100	12.0261	20.4227	14.2559	15.0425	13.6950
14.0200	12.0226	20.4172	14.2541	15.0382	13.6915
14.0300	12.0192	20.4118	14.2524	15.0339	13.6881
14.0400	12.0158	20.4065	14.2507	15.0298	13.6847
14.0500	12.0124	20.4013	14.2490	15.0256	13.6815
14.0600	12.0091	20.3962	14.2475	15.0216	13.6783
14.0700	12.0059	20.3912	14.2460	15.0176	13.6752
14.0800	12.0027	20.3862	14.2446	15.0136	13.6721
14.0900	11.9995	20.3814	14.2432	15.0097	13.6691
14.1000	11.9964	20.3766	14.2419	15.0059	13.6662
14.1100	11.9934	20.3721	14.2408	15.0022	13.6634
14.1200	11.9905	20.3677	14.2400	14.9986	13.6608
14.1300	11.9877	20.3635	14.2393	14.9951	13.6583
14.1400	11.9849	20.3594	14.2387	14.9916	13.6559
14.1500	11.9822	20.3553	14.2381	14.9882	13.6536
14.1600	11.9795	20.3514	14.2377	14.9849	13.6513
14.1700	11.9769	20.3476	14.2372	14.9816	13.6491
14.1800	11.9743	20.3438	14.2369	14.9784	13.6470
14.1900	11.9718	20.3402	14.2366	14.9753	13.6449
14.2000	11.9693	20.3366	14.2365	14.9722	13.6429
14.2100	11.9668	20.3332	14.2363	14.9692	13.6410
14.2200	11.9645	20.3298	14.2363	14.9662	13.6392
14.2300	11.9621	20.3266	14.2363	14.9633	13.6374
14.2400	11.9598	20.3234	14.2364	14.9605	13.6357
14.2500	11.9576	20.3204	14.2366	14.9577	13.6340
14.2600	11.9554	20.3174	14.2369	14.9550	13.6324
14.2700	11.9533	20.3145	14.2372	14.9523	13.6309
14.2800	11.9512	20.3117	14.2375	14.9497	13.6295
14.2900	11.9491	20.3091	14.2380	14.9472	13.6281
14.3000	11.9471	20.3065	14.2385	14.9447	13.6268
14.3100	11.9452	20.3041	14.2392	14.9423	13.6256
14.3200	11.9435	20.3019	14.2402	14.9401	13.6247
14.3300	11.9417	20.2999	14.2413	14.9380	13.6238
14.3400	11.9401	20.2980	14.2426	14.9359	13.6231
14.3500	11.9385	20.2961	14.2438	14.9339	13.6224
14.3600	11.9370	20.2944	14.2452	14.9319	13.6217
14.3700	11.9355	20.2927	14.2466	14.9300	13.6212
14.3800	11.9341	20.2912	14.2481	14.9282	13.6207
14.3900	11.9326	20.2898	14.2496	14.9265	13.6203
14.4000	11.9313	20.2885	14.2513	14.9248	13.6199
14.4100	11.9300	20.2872	14.2530	14.9232	13.6196
14.4200	11.9288	20.2861	14.2548	14.9216	13.6194
14.4300	11.9276	20.2851	14.2567	14.9201	13.6193
14.4400	11.9265	20.2842	14.2586	14.9187	13.6192
14.4500	11.9254	20.2833	14.2606	14.9173	13.6192
14.4600	11.9243	20.2826	14.2627	14.9160	13.6193
14.4700	11.9234	20.2820	14.2648	14.9147	13.6194
14.4800	11.9224	20.2814	14.2670	14.9136	13.6197
14.4900	11.9215	20.2810	14.2693	14.9124	13.6199
14.5000	11.9207	20.2807	14.2717	14.9114	13.6203
14.5100	11.9200	20.2806	14.2742	14.9104	13.6208
14.5200	11.9194	20.2807	14.2771	14.9097	13.6215
14.5300	11.9189	20.2810	14.2801	14.9090	13.6224
14.5400	11.9184	20.2813	14.2832	14.9084	13.6233
14.5500	11.9180	20.2818	14.2864	14.9078	13.6243
14.5600	11.9177	20.2824	14.2896	14.9074	13.6254
14.5700	11.9174	20.2831	14.2930	14.9070	13.6265
14.5800	11.9172	20.2839	14.2964	14.9066	13.6277
14.5900	11.9170	20.2848	14.2998	14.9064	13.6290
14.6000	11.9169	20.2858	14.3034	14.9061	13.6304
14.6100	11.9168	20.2869	14.3070	14.9060	13.6318
14.6200	11.9168	20.2881	14.3107	14.9060	13.6333
14.6300	11.9168	20.2894	14.3145	14.9060	13.6349
14.6400	11.9169	20.2909	14.3184	14.9060	13.6366
14.6500	11.9170	20.2924	14.3223	14.9061	13.6383
14.6600	11.9172	20.2940	14.3263	14.9063	13.6401
14.6700	11.9174	20.2958	14.3303	14.9066	13.6419
14.6800	11.9177	20.2976	14.3345	14.9069	13.6439
14.6900	11.9180	20.2996	14.3387	14.9073	13.6459
14.7000	11.9184	20.3016	14.3429	14.9078	13.6479
14.7100	11.9189	20.3039	14.3475	14.9084	13.6502
14.7200	11.9196	20.3064	14.3523	14.9092	13.6527
14.7300	11.9203	20.3091	14.3572	14.9100	13.6553
14.7400	11.9211	20.3119	14.3623	14.9109	13.6580
14.7500	11.9220	20.3148	14.3675	14.9119	13.6607
14.7600	11.9229	20.3178	14.3727	14.9130	13.6635
14.7700	11.9239	20.3209	14.3780	14.9142	13.6665
14.7800	11.9249	20.3241	14.3833	14.9154	13.6694
14.7900	11.9260	20.3275	14.3888	14.9167	13.6725
14.8000	11.9271	20.3310	14.3943	14.9181	13.6756
14.8100	11.9283	20.3345	14.3999	14.9195	13.6788
14.8200	11.9295	20.3382	14.4056	14.9210	13.6821
14.8300	11.9308	20.3420	14.4114	14.9225	13.6855
14.8400	11.9322	20.3459	14.4172	14.9242	13.6889
14.8500	11.9336	20.3499	14.4231	14.9259	13.6924
14.8600	11.9351	20.3540	14.4291	14.9277	13.6959
14.8700	11.9366	20.3582	14.4351	14.9295	13.6996
14.8800	11.9381	20.3625	14.4412	14.9314	13.7033
14.8900	11.9397	20.3669	14.4474	14.9334	13.7071
14.9000	11.9415	20.3717	14.4539	14.9355	13.7111
14.9100	11.9434	20.3766	14.4607	14.9378	13.7153
14.9200	11.9454	20.3817	14.4676	14.9403	13.7196
14.9300	11.9475	20.3869	14.4746	14.9427	13.7241
14.9400	11.9496	20.3922	14.4817	14.9453	13.7286
14.9500	11.9518	20.3977	14.4889	14.9479	13.7332
14.9600	11.9540	20.4033	14.4962	14.9506	13.7378
14.9700	11.9563	20.4089	14.5035	14.9534	13.7426
14.9800	11.9586	20.4147	14.5110	14.9563	13.7474
14.9900	11.9610	20.4207	14.5185	14.9592	13.7523
15.0000	11.9635	20.4267	14.5261	14.9622	13.7573
15.0100	11.9660	20.4328	14.5337	14.9653	13.7623
15.0200	11.9686	20.4391	14.5415	14.9684	13.7674
15.0300	11.9712	20.4455	14.5493	14.9717	13.7726
15.0400	11.9739	20.4520	14.5572	14.9750	13.7779
15.0500	11.9766	20.4586	14.5652	14.9783	13.7833
15.0600	11.9795	20.4653	14.5732	14.9818	13.7887
15.0700	11.9823	20.4721	14.5814	14.9853	13.7942
15.0800	11.9852	20.4791	14.5896	14.9889	13.7997
15.0900	11.9882	20.4861	14.5978	14.9925	13.8054
15.1000	11.9913	20.4935	14.6064	14.9964	13.8112
15.1100	11.9946	20.5010	14.6153	15.0004	13.8173
15.1200	11.9979	20.5088	14.6243	15.0045	13.8236
15.1300	12.0014	20.5167	14.6335	15.0087	13.8299
15.1400	12.0049	20.5247	14.6427	15.0129	13.8363
15.1500	12.0084	20.5328	14.6521	15.0173	13.8428
15.1600	12.0120	20.5411	14.6614	15.0217	13.8494
15.1700	12.0157	20.5494	14.6709	15.0262	13.8560
15.1800	12.0194	20.5579	14.6805	15.0308	13.8627
15.1900	12.0232	20.5665	14.6902	15.0354	13.8695
15.2000	12.0271	20.5752	14.6999	15.0402	13.8764
15.2100	12.0310	20.5841	14.7097	15.0450	13.8834
15.2200	12.0349	20.5931	14.7196	15.0499	13.8904
15.2300	12.0390	20.6021	14.7296	15.0548	13.8975
15.2400	12.0431	20.6113	14.7396	15.0599	13.9047
15.2500	12.0472	20.6207	14.7497	15.0650	13.9120
15.2600	12.0514	20.6301	14.7600	15.0702	13.9193
15.2700	12.0556	20.6397	14.7702	15.0755	13.9267
15.2800	12.0599	20.6493	14.7806	15.0808	13.9342
15.2900	12.0643	20.6591	14.7910	15.0862	13.9418
15.3000	12.0688	20.6692	14.8017	15.0918	13.9496
15.3100	12.0735	20.6795	14.8128	15.0976	13.9576
15.3200	12.0783	20.6900	14.8241	15.1035	13.9658
15.3300	12.0831	20.7007	14.8354	15.1094	13.9741
15.3400	12.0880	20.7114	14.8469	15.1155	13.9825
15.3500	12.0930	20.7223	14.8584	15.1216	13.9909
15.3600	12.0980	20.7334	14.8700	15.1278	13.9995
15.3700	12.1031	20.7445	14.8817	15.1341	14.0081
15.3800	12.1083	20.7558	14.8935	15.1405	14.0168
15.3900	12.1135	20.7672	14.9054	15.1470	14.0256
15.4000	12.1188	20.7787	14.9173	15.1535	14.0344
15.4100	12.1241	20.7904	14.9294	15.1601	14.0433
15.4200	12.1295	20.8021	14.9415	15.1668	14.0524
15.4300	12.1350	20.8140	14.9536	15.1736	14.0615
15.4400	12.1405	20.8260	14.9659	15.1804	14.0706
15.4500	12.1461	20.8382	14.9782	15.1874	14.0799
15.4600	12.1517	20.8504	14.9907	15.1944	14.0892
15.4700	12.1574	20.8628	15.0032	15.2015	14.0986
15.4800	12.1631	20.8753	15.0157	15.2086	14.1081
15.4900	12.1689	20.8879	15.0284	15.2158	14.1176
15.5000	12.1749	20.9008	15.0413	15.2233	14.1274
15.5100	12.1810	20.9140	15.0546	15.2309	14.1375
15.5200	12.1873	20.9273	15.0680	15.2386	14.1476
15.5300	12.1936	20.9408	15.0816	15.2464	14.1579
15.5400	12.1999	20.9544	15.0952	15.2543	14.1683
15.5500	12.2064	20.9682	15.1090	15.2623	14.1787
15.5600	12.2129	20.9820	15.1227	15.2703	14.1893
15.5700	12.2194	20.9960	15.1366	15.2785	14.1999
15.5800	12.2260	21.0101	15.1506	15.2867	14.2106
15.5900	12.2327	21.0244	15.1647	15.2950	14.2214
15.6000	12.2394	21.0387	15.1788	15.3034	14.2322
15.6100	12.2462	21.0532	15.1930	15.3119	14.2432
15.6200	12.2531	21.0678	15.2073	15.3204	14.2542
15.6300	12.2600	21.0826	15.2217	15.3290	14.2653
15.6400	12.2670	21.0974	15.2361	15.3378	14.2764
15.6500	12.2741	21.1124	15.2507	15.3465	14.2877
15.6600	12.2812	21.1275	15.2653	15.3554	14.2990
15.6700	12.2883	21.1427	15.2799	15.3644	14.3104
15.6800	12.2956	21.1581	15.2947	15.3734	14.3219
15.6900	12.3028	21.1735	15.3095	15.3825	14.3334
15.7000	12.3103	21.1893	15.3246	15.3918	14.3452
15.7100	12.3179	21.2053	15.3401	15.4012	14.3572
15.7200	12.3256	21.2215	15.3557	15.4108	14.3694
15.7300	12.3334	21.2379	15.3715	15.4205	14.3817
15.7400	12.3412	21.2543	15.3873	15.4303	14.3940
15.7500	12.3492	21.2709	15.4032	15.4401	14.4064
15.7600	12.3571	21.2876	15.4192	15.4501	14.4189
15.7700	12.3652	21.3045	15.4353	15.4601	14.4316
15.7800	12.3733	21.3215	15.4514	15.4702	14.4442
15.7900	12.3814	21.3386	15.4677	15.4804	14.4569
15.8000	12.3896	21.3558	15.4840	15.4906	14.4698
15.8100	12.3979	21.3732	15.5004	15.5010	14.4827
15.8200	12.4063	21.3907	15.5168	15.5114	14.4957
15.8300	12.4147	21.4083	15.5334	15.5219	14.5087
15.8400	12.4232	21.4260	15.5500	15.5325	14.5218
15.8500	12.4317	21.4439	15.5667	15.5432	14.5350
15.8600	12.4403	21.4618	15.5835	15.5539	14.5483
15.8700	12.4489	21.4799	15.6003	15.5648	14.5616
15.8800	12.4576	21.4981	15.6172	15.5757	14.5751
15.8900	12.4664	21.5164	15.6342	15.5866	14.5885
15.9000	12.4753	21.5351	15.6514	15.5979	14.6023
15.9100	12.4845	21.5540	15.6691	15.6092	14.6163
15.9200	12.4936	21.5731	15.6869	15.6207	14.6304
15.9300	12.5029	21.5923	15.7049	15.6323	14.6446
15.9400	12.5123	21.6117	15.7228	15.6439	14.6589
15.9500	12.5217	21.6312	15.7409	15.6557	14.6733
15.9600	12.5312	21.6508	15.7591	15.6675	14.6878
15.9700	12.5407	21.6705	15.7773	15.6794	14.7023
15.9800	12.5503	21.6904	15.7956	15.6914	14.7169
15.9900	12.5600	21.7104	15.8140	15.7035	14.7316
16.0000	12.5697	21.7305	15.8325	15.7157	14.7464
16.0100	12.5795	21.7508	15.8510	15.7280	14.7612
16.0200	12.5893	21.7711	15.8697	15.7403	14.7761
16.0300	12.5992	21.7916	15.8884	15.7527	14.7911
16.0400	12.6092	21.8122	15.9071	15.7652	14.8062
16.0500	12.6192	21.8330	15.9260	15.7778	14.8213
16.0600	12.6293	21.8539	15.9449	15.7904	14.8365
16.0700	12.6395	21.8748	15.9638	15.8032	14.8518
16.0800	12.6496	21.8959	15.9829	15.8160	14.8671
16.0900	12.6599	21.9171	16.0020	15.8289	14.8826
16.1000	12.6703	21.9387	16.0214	15.8420	14.8982
16.1100	12.6810	21.9605	16.0412	15.8552	14.9142
16.1200	12.6917	21.9825	16.0611	15.8686	14.9302
16.1300	12.7025	22.0046	16.0813	15.8821	14.9464
16.1400	12.7133	22.0269	16.1014	15.8957	14.9626
16.1500	12.7242	22.0493	16.1216	15.9094	14.9789
16.1600	12.7352	22.0718	16.1419	15.9231	14.9953
16.1700	12.7462	22.0944	16.1623	15.9370	15.0118
16.1800	12.7573	22.1172	16.1827	15.9509	15.0283
16.1900	12.7685	22.1401	16.2033	15.9649	15.0449
16.2000	12.7797	22.1631	16.2239	15.9790	15.0616
16.2100	12.7910	22.1863	16.2446	15.9931	15.0784
16.2200	12.8024	22.2095	16.2653	16.0074	15.0952
16.2300	12.8137	22.2329	16.2861	16.0217	15.1121
16.2400	12.8252	22.2564	16.3070	16.0361	15.1290
16.2500	12.8367	22.2801	16.3280	16.0506	15.1461
16.2600	12.8483	22.3038	16.3490	16.0652	15.1632
16.2700	12.8600	22.3277	16.3701	16.0798	15.1804
16.2800	12.8717	22.3517	16.3912	16.0945	15.1976
16.2900	12.8834	22.3758	16.4124	16.1093	15.2149
16.3000	12.8953	22.4002	16.4339	16.1244	15.2325
16.3100	12.9075	22.4249	16.4559	16.1395	15.2503
16.3200	12.9196	22.4498	16.4780	16.1548	15.2683
16.3300	12.9320	22.4749	16.5002	16.1702	15.2864
16.3400	12.9443	22.5001	16.5225	16.1858	15.3045
16.3500	12.9567	22.5254	16.5448	16.2013	15.3227
16.3600	12.9692	22.5508	16.5672	16.2170	15.3410
16.3700	12.9817	22.5763	16.5897	16.2327	15.3594
16.3800	12.9943	22.6020	16.6123	16.2486	15.3778
16.3900	13.0070	22.6278	16.6350	16.2645	15.3963
16.4000	13.0197	22.6537	16.6576	16.2805	15.4149
16.4100	13.0324	22.6798	16.6804	16.2965	15.4335
16.4200	13.0453	22.7060	16.7033	16.3127	15.4522
16.4300	13.0582	22.7323	16.7262	16.3289	15.4710
16.4400	13.0711	22.7587	16.7492	16.3452	15.4899
16.4500	13.0842	22.7852	16.7722	16.3616	15.5088
16.4600	13.0972	22.8119	16.7953	16.3781	15.5278
16.4700	13.1103	22.8386	16.8185	16.3946	15.5468
16.4800	13.1235	22.8655	16.8417	16.4112	15.5659
16.4900	13.1368	22.8925	16.8651	16.4279	15.5851
16.5000	13.1502	22.9198	16.8886	16.4448	15.6045
16.5100	13.1638	22.9474	16.9127	16.4619	15.6242
16.5200	13.1774	22.9752	16.9368	16.4791	15.6440
16.5300	13.1912	23.0032	16.9611	16.4964	15.6640
16.5400	13.2050	23.0312	16.9854	16.5138	15.6839
16.5500	13.2189	23.0594	17.0098	16.5312	15.7040
16.5600	13.2329	23.0877	17.0343	16.5488	15.7241
16.5700	13.2469	23.1161	17.0588	16.5664	15.7443
16.5800	13.2609	23.1446	17.0834	16.5841	15.7646
16.5900	13.2750	23.1733	17.1081	16.6019	15.7849
16.6000	13.2892	23.2021	17.1328	16.6198	15.8053
16.6100	13.3034	23.2310	17.1576	16.6377	15.8258
16.6200	13.3177	23.2600	17.1825	16.6558	15.8463
16.6300	13.3321	23.2892	17.2074	16.6739	15.8669
16.6400	13.3465	23.3184	17.2324	16.6921	15.8876
16.6500	13.3610	23.3478	17.2575	16.7103	15.9083
16.6600	13.3755	23.3773	17.2826	16.7286	15.9291
16.6700	13.3900	23.4069	17.3077	16.7470	15.9499
16.6800	13.4047	23.4366	17.3330	16.7655	15.9708
16.6900	13.4193	23.4664	17.3582	16.7841	15.9918
16.7000	13.4342	23.4965	17.3837	16.8028	16.0129
16.7100	13.4491	23.5269	17.4096	16.8217	16.0343
16.7200	13.4642	23.5574	17.4356	16.8407	16.0558
16.7300	13.4793	23.5880	17.4616	16.8598	16.0774
16.7400	13.4945	23.6187	17.4877	16.8789	16.0990
16.7500	13.5097	23.6496	17.5139	16.8981	16.1207
16.7600	13.5249	23.6805	17.5401	16.9175	16.1424
16.7700	13.5403	23.7116	17.5664	16.9369	16.1643
16.7800	13.5557	23.7428	17.5928	16.9563	16.1862
16.7900	13.5711	23.7741	17.6192	16.9759	16.2081
16.8000	13.5866	23.8055	17.6456	16.9954	16.2301
16.8100	13.6021	23.8370	17.6722	17.0151	16.2521
16.8200	13.6177	23.8686	17.6987	17.0349	16.2742
16.8300	13.6334	23.9004	17.7254	17.0547	16.2964
16.8400	13.6491	23.9322	17.7520	17.0746	16.3186
16.8500	13.6648	23.9642	17.7787	17.0945	16.3409
16.8600	13.6806	23.9962	17.8055	17.1146	16.3632
16.8700	13.6965	24.0283	17.8323	17.1347	16.3855
16.8800	13.7123	24.0605	17.8591	17.1548	16.4080
16.8900	13.7283	24.0929	17.8860	17.1751	16.4304
16.9000	13.7443	24.1255	17.9131	17.1955	16.4531
16.9100	13.7605	24.1583	17.9406	17.2160	16.4760
16.9200	13.7768	24.1913	17.9681	17.2367	16.4989
16.9300	13.7932	24.2244	17.9957	17.2574	16.5220
16.9400	13.8096	24.2576	18.0233	17.2782	16.5451
16.9500	13.8260	24.2909	18.0510	17.2991	16.5682
16.9600	13.8425	24.3243	18.0787	17.3200	16.5914
16.9700	13.8590	24.3578	18.1065	17.3410	16.6147
16.9800	13.8756	24.3914	18.1344	17.3621	16.6380
16.9900	13.8923	24.4251	18.1622	17.3832	16.6613
17.0000	13.9090	24.4588	18.1901	17.4044	16.6847
17.0100	13.9257	24.4927	18.2181	17.4257	16.7082
17.0200	13.9424	24.5267	18.2460	17.4470	16.7316
17.0300	13.9593	24.5608	18.2741	17.4684	16.7552
17.0400	13.9761	24.5949	18.3021	17.4899	16.7787
17.0500	13.9930	24.6292	18.3302	17.5114	16.8023
17.0600	14.0099	24.6635	18.3583	17.5330	16.8260
17.0700	14.0269	24.6979	18.3864	17.5546	16.8497
17.0800	14.0440	24.7324	18.4146	17.5763	16.8734
17.0900	14.0610	24.7670	18.4428	17.5981	16.8972
17.1000	14.0782	24.8018	18.4712	17.6200	16.9211
17.1100	14.0956	24.8368	18.5000	17.6420	16.9453
17.1200	14.1130	24.8720	18.5288	17.6642	16.9695
17.1300	14.1304	24.9073	18.5577	17.6864	16.9939
17.1400	14.1479	24.9427	18.5866	17.7087	17.0182
17.1500	14.1655	24.9781	18.6155	17.7311	17.0426
17.1600	14.1830	25.0137	18.6445	17.7535	17.0671
17.1700	14.2007	25.0493	18.6735	17.7759	17.0915
17.1800	14.2184	25.0850	18.7026	17.7985	17.1160
17.1900	14.2361	25.1208	18.7316	17.8211	17.1406
17.2000	14.2538	25.1567	18.7607	17.8437	17.1652
17.2100	14.2716	25.1926	18.7899	17.8664	17.1898
17.2200	14.2894	25.2286	18.8190	17.8892	17.2144
17.2300	14.3073	25.2647	18.8482	17.9120	17.2391
17.2400	14.3252	25.3009	18.8773	17.9348	17.2639
17.2500	14.3431	25.3372	18.9066	17.9577	17.2886
17.2600	14.3611	25.3735	18.9358	17.9807	17.3134
17.2700	14.3791	25.4099	18.9650	18.0037	17.3382
17.2800	14.3971	25.4464	18.9943	18.0268	17.3630
17.2900	14.4152	25.4829	19.0235	18.0499	17.3879
17.3000	14.4333	25.5196	19.0529	18.0732	17.4128
17.3100	14.4516	25.5564	19.0826	18.0965	17.4379
17.3200	14.4699	25.5934	19.1122	18.1199	17.4631
17.3300	14.4883	25.6304	19.1419	18.1434	17.4882
17.3400	14.5066	25.6675	19.1716	18.1669	17.5134
17.3500	14.5250	25.7047	19.2013	18.1904	17.5387
17.3600	14.5435	25.7419	19.2310	18.2141	17.5639
17.3700	14.5620	25.7792	19.2607	18.2377	17.5892
17.3800	14.5805	25.8166	19.2904	18.2614	17.6145
17.3900	14.5990	25.8540	19.3202	18.2852	17.6398
17.4000	14.6176	25.8914	19.3499	18.3090	17.6652
17.4100	14.6361	25.9290	19.3797	18.3328	17.6905
17.4200	14.6547	25.9666	19.4095	18.3567	17.7158
17.4300	14.6734	26.0042	19.4392	18.3806	17.7412
17.4400	14.6921	26.0419	19.4690	18.4046	17.7666
17.4500	14.7108	26.0797	19.4988	18.4285	17.7920
17.4600	14.7295	26.1175	19.5285	18.4526	17.8174
17.4700	14.7482	26.1553	19.5583	18.4767	17.8429
17.4800	14.7670	26.1932	19.5880	18.5008	17.8683
17.4900	14.7858	26.2311	19.6178	18.5249	17.8937
17.5000	14.8046	26.2692	19.6476	18.5491	17.9192
17.5100	14.8235	26.3073	19.6774	18.5734	17.9447
17.5200	14.8424	26.3455	19.7073	18.5977	17.9703
17.5300	14.8613	26.3837	19.7373	18.6221	17.9959
17.5400	14.8803	26.4220	19.7671	18.6465	18.0215
17.5500	14.8993	26.4603	19.7970	18.6709	18.0471
17.5600	14.9183	26.4986	19.8269	18.6954	18.0726
17.5700	14.9373	26.5370	19.8567	18.7199	18.0982
17.5800	14.9563	26.5754	19.8865	18.7444	18.1238
17.5900	14.9754	26.6138	19.9164	18.7689	18.1494
17.6000	14.9944	26.6523	19.9461	18.7935	18.1749
17.6100	15.0135	26.6908	19.9759	18.8181	18.2005
17.6200	15.0326	26.7293	20.0056	18.8427	18.2261
17.6300	15.0517	26.7679	20.0354	18.8673	18.2516
17.6400	15.0708	26.8064	20.0650	18.8920	18.2771
17.6500	15.0899	26.8450	20.0947	18.9167	18.3027
17.6600	15.1091	26.8836	20.1244	18.9414	18.3282
17.6700	15.1282	26.9223	20.1540	18.9661	18.3537
17.6800	15.1473	26.9609	20.1836	18.9908	18.3791
17.6900	15.1665	26.9996	20.2131	19.0156	18.4046
17.7000	15.1857	27.0383	20.2427	19.0404	18.4301
17.7100	15.2049	27.0771	20.2723	19.0653	18.4557
17.7200	15.2242	27.1159	20.3019	19.0901	18.4812
17.7300	15.2434	27.1547	20.3315	19.1150	18.5067
17.7400	15.2627	27.1935	20.3611	19.1399	18.5322
17.7500	15.2819	27.2324	20.3906	19.1649	18.5577
17.7600	15.3012	27.2712	20.4201	19.1898	18.5832
17.7700	15.3205	27.3101	20.4495	19.2148	18.6086
17.7800	15.3397	27.3490	20.4789	19.2397	18.6340
17.7900	15.3590	27.3878	20.5083	19.2647	18.6594
17.8000	15.3783	27.4267	20.5376	19.2897	18.6848
17.8100	15.3975	27.4655	20.5668	19.3147	18.7101
17.8200	15.4168	27.5044	20.5961	19.3396	18.7354
17.8300	15.4361	27.5432	20.6252	19.3646	18.7607
17.8400	15.4553	27.5820	20.6544	19.3896	18.7859
17.8500	15.4746	27.6209	20.6834	19.4146	18.8111
17.8600	15.4938	27.6597	20.7125	19.4396	18.8363
17.8700	15.5131	27.6985	20.7414	19.4646	18.8614
17.8800	15.5323	27.7373	20.7703	19.4896	18.8865
17.8900	15.5515	27.7760	20.7992	19.5146	18.9116
17.9000	15.5708	27.8149	20.8280	19.5397	18.9367
17.9100	15.5901	27.8537	20.8569	19.5647	18.9618
17.9200	15.6093	27.8926	20.8858	19.5898	18.9868
17.9300	15.6286	27.9314	20.9146	19.6149	19.0119
17.9400	15.6479	27.9702	20.9434	19.6399	19.0369
17.9500	15.6671	28.0090	20.9721	19.6650	19.0618
17.9600	15.6864	28.0477	21.0007	19.6901	19.0868
17.9700	15.7056	28.0865	21.0293	19.7151	19.1116
17.9800	15.7248	28.1252	21.0578	19.7401	19.1365
17.9900	15.7440	28.1639	21.0862	19.7652	19.1613
18.0000	15.7632	28.2025	21.1146	19.7902	19.1860
18.0100	15.7824	28.2411	21.1429	19.8152	19.2107
18.0200	15.8016	28.2797	21.1712	19.8402	19.2353
18.0300	15.8207	28.3183	21.1993	19.8652	19.2599
18.0400	15.8399	28.3568	21.2274	19.8902	19.2845
18.0500	15.8590	28.3953	21.2555	19.9152	19.3089
18.0600	15.8781	28.4337	21.2834	19.9401	19.3334
18.0700	15.8971	28.4721	21.3113	19.9650	19.3578
18.0800	15.9162	28.5105	21.3391	19.9900	19.3821
18.0900	15.9352	28.5488	21.3668	20.0148	19.4064
18.1000	15.9542	28.5869	21.3943	20.0396	19.4305
18.1100	15.9730	28.6249	21.4215	20.0644	19.4544
18.1200	15.9918	28.6628	21.4486	20.0890	19.4782
18.1300	16.0106	28.7007	21.4756	20.1136	19.5020
18.1400	16.0293	28.7384	21.5024	20.1382	19.5256
18.1500	16.0480	28.7761	21.5292	20.1628	19.5492
18.1600	16.0667	28.8138	21.5559	20.1873	19.5727
18.1700	16.0853	28.8514	21.5825	20.2118	19.5962
18.1800	16.1039	28.8889	21.6089	20.2363	19.6195
18.1900	16.1225	28.9263	21.6353	20.2607	19.6428
18.2000	16.1410	28.9636	21.6616	20.2850	19.6660
18.2100	16.1595	29.0009	21.6877	20.3094	19.6892
18.2200	16.1779	29.0381	21.7138	20.3337	19.7122
18.2300	16.1963	29.0752	21.7397	20.3580	19.7352
18.2400	16.2147	29.1123	21.7656	20.3822	19.7581
18.2500	16.2330	29.1492	21.7913	20.4064	19.7809
18.2600	16.2513	29.1861	21.8169	20.4305	19.8036
18.2700	16.2696	29.2228	21.8424	20.4546	19.8262
18.2800	16.2878	29.2595	21.8679	20.4786	19.8488
18.2900	16.3060	29.2961	21.8931	20.5026	19.8712
18.3000	16.3240	29.3324	21.9181	20.5264	19.8935
18.3100	16.3419	29.3686	21.9428	20.5502	19.9155
18.3200	16.3598	29.4046	21.9673	20.5738	19.9373
18.3300	16.3775	29.4405	21.9916	20.5974	19.9591
18.3400	16.3953	29.4762	22.0159	20.6210	19.9808
18.3500	16.4129	29.5119	22.0399	20.6444	20.0023
18.3600	16.4306	29.5475	22.0639	20.6678	20.0238
18.3700	16.4481	29.5829	22.0877	20.6911	20.0451
18.3800	16.4656	29.6182	22.1114	20.7144	20.0664
18.3900	16.4831	29.6534	22.1349	20.7376	20.0875
18.4000	16.5005	29.6885	22.1583	20.7608	20.1085
18.4100	16.5178	29.7234	22.1815	20.7839	20.1294
18.4200	16.5351	29.7582	22.2047	20.8068	20.1502
18.4300	16.5523	29.7929	22.2276	20.8298	20.1709
18.4400	16.5694	29.8275	22.2505	20.8527	20.1915
18.4500	16.5865	29.8619	22.2731	20.8754	20.2119
18.4600	16.6035	29.8962	22.2957	20.8981	20.2323
18.4700	16.6205	29.9303	22.3181	20.9208	20.2525
18.4800	16.6374	29.9643	22.3403	20.9433	20.2726
18.4900	16.6542	29.9982	22.3624	20.9658	20.2926
18.5000	16.6708	30.0318	22.3842	20.9881	20.3123
18.5100	16.6874	30.0651	22.4057	21.0103	20.3318
18.5200	16.7038	30.0983	22.4269	21.0324	20.3511
18.5300	16.7202	30.1313	22.4479	21.0543	20.3703
18.5400	16.7364	30.1642	22.4688	21.0762	20.3893
18.5500	16.7526	30.1968	22.4895	21.0980	20.4083
18.5600	16.7688	30.2294	22.5100	21.1197	20.4270
18.5700	16.7848	30.2617	22.5304	21.1413	20.4457
18.5800	16.8008	30.2939	22.5506	21.1628	20.4642
18.5900	16.8167	30.3259	22.5707	21.1843	20.4826
18.6000	16.8325	30.3578	22.5906	21.2056	20.5008
18.6100	16.8482	30.3895	22.6103	21.2268	20.5189
18.6200	16.8639	30.4210	22.6298	21.2480	20.5369
18.6300	16.8795	30.4524	22.6492	21.2690	20.5547
18.6400	16.8950	30.4836	22.6684	21.2899	20.5724
18.6500	16.9104	30.5146	22.6875	21.3108	20.5900
18.6600	16.9257	30.5454	22.7064	21.3315	20.6074
18.6700	16.9409	30.5761	22.7251	21.3522	20.6246
18.6800	16.9561	30.6066	22.7436	21.3727	20.6417
18.6900	16.9712	30.6369	22.7619	21.3932	20.6587
18.7000	16.9860	30.6668	22.7799	21.4134	20.6754
18.7100	17.0007	30.6964	22.7974	21.4334	20.6918
18.7200	17.0153	30.7258	22.8147	21.4533	20.7079
18.7300	17.0298	30.7550	22.8318	21.4731	20.7240
18.7400	17.0442	30.7840	22.8487	21.4927	20.7398
18.7500	17.0585	30.8128	22.8653	21.5123	20.7555
18.7600	17.0727	30.8413	22.8819	21.5317	20.7710
18.7700	17.0868	30.8697	22.8982	21.5510	20.7864
18.7800	17.1008	30.8979	22.9143	21.5702	20.8016
18.7900	17.1147	30.9259	22.9302	21.5893	20.8167
18.8000	17.1285	30.9537	22.9460	21.6082	20.8316
18.8100	17.1422	30.9812	22.9615	21.6270	20.8463
18.8200	17.1558	31.0086	22.9769	21.6457	20.8609
18.8300	17.1693	31.0357	22.9921	21.6643	20.8753
18.8400	17.1827	31.0626	23.0071	21.6828	20.8896
18.8500	17.1960	31.0894	23.0219	21.7012	20.9037
18.8600	17.2092	31.1159	23.0365	21.7194	20.9176
18.8700	17.2223	31.1422	23.0509	21.7375	20.9314
18.8800	17.2353	31.1683	23.0651	21.7554	20.9450
18.8900	17.2482	31.1942	23.0792	21.7733	20.9585
18.9000	17.2609	31.2195	23.0927	21.7908	20.9715
18.9100	17.2733	31.2445	23.1055	21.8081	20.9841
18.9200	17.2855	31.2691	23.1181	21.8252	20.9965
18.9300	17.2976	31.2935	23.1304	21.8421	21.0086
18.9400	17.3096	31.3176	23.1425	21.8589	21.0206
18.9500	17.3215	31.3415	23.1544	21.8756	21.0324
18.9600	17.3332	31.3651	23.1661	21.8921	21.0440
18.9700	17.3449	31.3886	23.1775	21.9084	21.0554
18.9800	17.3564	31.4117	23.1888	21.9246	21.0667
18.9900	17.3678	31.4346	23.1998	21.9407	21.0778
19.0000	17.3791	31.4573	23.2107	21.9566	21.0887
19.0100	17.3902	31.4797	23.2213	21.9724	21.0994
19.0200	17.4013	31.5019	23.2317	21.9881	21.1099
19.0300	17.4122	31.5238	23.2418	22.0035	21.1202
19.0400	17.4230	31.5455	23.2518	22.0189	21.1304
19.0500	17.4337	31.5669	23.2615	22.0341	21.1403
19.0600	17.4443	31.5881	23.2711	22.0491	21.1501
19.0700	17.4548	31.6090	23.2804	22.0640	21.1597
19.0800	17.4651	31.6297	23.2896	22.0788	21.1691
19.0900	17.4753	31.6501	23.2985	22.0933	21.1783
19.1000	17.4852	31.6699	23.3068	22.1075	21.1871
19.1100	17.4948	31.6892	23.3143	22.1215	21.1953
19.1200	17.5043	31.7081	23.3216	22.1351	21.2033
19.1300	17.5135	31.7268	23.3285	22.1487	21.2110
19.1400	17.5227	31.7452	23.3352	22.1620	21.2185
19.1500	17.5317	31.7633	23.3417	22.1752	21.2258
19.1600	17.5405	31.7811	23.3479	22.1882	21.2329
19.1700	17.5493	31.7986	23.3539	22.2010	21.2398
19.1800	17.5579	31.8159	23.3596	22.2137	21.2465
19.1900	17.5663	31.8328	23.3652	22.2261	21.2530
19.2000	17.5747	31.8495	23.3705	22.2385	21.2593
19.2100	17.5828	31.8658	23.3756	22.2506	21.2654
19.2200	17.5909	31.8819	23.3804	22.2626	21.2712
19.2300	17.5988	31.8978	23.3850	22.2744	21.2769
19.2400	17.6066	31.9133	23.3893	22.2860	21.2824
19.2500	17.6142	31.9285	23.3935	22.2975	21.2877
19.2600	17.6217	31.9434	23.3974	22.3087	21.2927
19.2700	17.6291	31.9581	23.4010	22.3198	21.2976
19.2800	17.6363	31.9724	23.4045	22.3308	21.3022
19.2900	17.6434	31.9865	23.4077	22.3415	21.3067
19.3000	17.6502	31.9999	23.4103	22.3519	21.3106
19.3100	17.6566	32.0127	23.4119	22.3618	21.3139
19.3200	17.6628	32.0251	23.4133	22.3716	21.3169
19.3300	17.6688	32.0371	23.4143	22.3811	21.3197
19.3400	17.6747	32.0489	23.4151	22.3904	21.3223
19.3500	17.6804	32.0603	23.4156	22.3996	21.3246
19.3600	17.6860	32.0714	23.4159	22.4085	21.3267
19.3700	17.6914	32.0822	23.4160	22.4173	21.3285
19.3800	17.6966	32.0926	23.4157	22.4258	21.3302
19.3900	17.7018	32.1028	23.4153	22.4342	21.3317
19.4000	17.7067	32.1126	23.4145	22.4423	21.3329
19.4100	17.7115	32.1221	23.4136	22.4503	21.3338
19.4200	17.7162	32.1312	23.4124	22.4581	21.3346
19.4300	17.7207	32.1401	23.4109	22.4657	21.3352
19.4400	17.7251	32.1486	23.4092	22.4731	21.3355
19.4500	17.7293	32.1568	23.4072	22.4803	21.3356
19.4600	17.7333	32.1647	23.4050	22.4873	21.3355
19.4700	17.7372	32.1723	23.4026	22.4941	21.3352
19.4800	17.7410	32.1796	23.3999	22.5007	21.3347
19.4900	17.7446	32.1865	23.3969	22.5071	21.3339
19.5000	17.7477	32.1926	23.3933	22.5130	21.3325
19.5100	17.7505	32.1980	23.3885	22.5185	21.3305
19.5200	17.7530	32.2030	23.3834	22.5237	21.3281
19.5300	17.7553	32.2076	23.3778	22.5287	21.3253
19.5400	17.7575	32.2118	23.3721	22.5335	21.3224
19.5500	17.7595	32.2158	23.3661	22.5380	21.3193
19.5600	17.7613	32.2193	23.3598	22.5423	21.3159
19.5700	17.7630	32.2225	23.3532	22.5465	21.3122
19.5800	17.7645	32.2253	23.3464	22.5504	21.3083
19.5900	17.7658	32.2278	23.3393	22.5541	21.3042
19.6000	17.7670	32.2300	23.3320	22.5575	21.2999
19.6100	17.7680	32.2317	23.3244	22.5608	21.2953
19.6200	17.7688	32.2332	23.3165	22.5638	21.2905
19.6300	17.7694	32.2343	23.3084	22.5666	21.2854
19.6400	17.7699	32.2350	23.3000	22.5692	21.2801
19.6500	17.7703	32.2354	23.2914	22.5716	21.2746
19.6600	17.7704	32.2354	23.2825	22.5738	21.2689
19.6700	17.7704	32.2351	23.2734	22.5758	21.2629
19.6800	17.7702	32.2344	23.2640	22.5775	21.2567
19.6900	17.7699	32.2334	23.2543	22.5791	21.2503
19.7000	17.7691	32.2314	23.2438	22.5800	21.2431
19.7100	17.7678	32.2288	23.2321	22.5806	21.2352
19.7200	17.7662	32.2256	23.2201	22.5807	21.2270
19.7300	17.7645	32.2220	23.2076	22.5806	21.2184
19.7400	17.7626	32.2180	23.1949	22.5803	21.2096
19.7500	17.7604	32.2137	23.1818	22.5798	21.2005
19.7600	17.7582	32.2089	23.1686	22.5790	21.1912
19.7700	17.7557	32.2038	23.1550	22.5780	21.1816
19.7800	17.7530	32.1983	23.1412	22.5767	21.1718
19.7900	17.7502	32.1924	23.1271	22.5752	21.1618
19.8000	17.7472	32.1861	23.1127	22.5735	21.1515
19.8100	17.7440	32.1795	23.0981	22.5715	21.1409
19.8200	17.7406	32.1724	23.0832	22.5693	21.1301
19.8300	17.7370	32.1650	23.0680	22.5668	21.1191
19.8400	17.7333	32.1573	23.0525	22.5641	21.1078
19.8500	17.7294	32.1491	23.0368	22.5612	21.0963
19.8600	17.7252	32.1406	23.0209	22.5581	21.0845
19.8700	17.7210	32.1317	23.0047	22.5547	21.0725
19.8800	17.7165	32.1224	22.9882	22.5511	21.0603
19.8900	17.7119	32.1127	22.9715	22.5472	21.0478
19.9000	17.7068	32.1020	22.9538	22.5427	21.0346
19.9100	17.7011	32.0907	22.9349	22.5377	21.0206
19.9200	17.6952	32.0786	22.9157	22.5324	21.0061
19.9300	17.6891	32.0663	22.8960	22.5268	20.9914
19.9400	17.6828	32.0534	22.8761	22.5209	20.9765
19.9500	17.6762	32.0402	22.8558	22.5148	20.9612
19.9600	17.6696	32.0265	22.8353	22.5084	20.9458
19.9700	17.6626	32.0125	22.8145	22.5018	20.9300
19.9800	17.6556	31.9981	22.7935	22.4948	20.9140
[truncated: 4,001 more rows]
