# Supplementary material for: Bayesian inference for biophysical neuron models enables stimulus optimization for retinal neuroprosthetics
Source: eLife. 2020 Oct 27;9:e54997. doi: 10.7554/eLife.54997 (PMC7673784; doi:10.7554/eLife.54997)
Supplement: Figure 10—source data 1. [file elife-54997-fig10-data1.zip › OFF_Current1_OFF_Release_rm_Ca_L.csv]

Time/ms	OFF cell1: Release/(ves./s)	OFF cell2: Release/(ves./s)	OFF cell3: Release/(ves./s)	OFF cell4: Release/(ves./s)	OFF cell5: Release/(ves./s)
0.0000	1.9742	3.1946	2.3816	2.2436	2.4500
0.0100	1.9759	3.1977	2.3842	2.2456	2.4526
0.0200	1.9776	3.2009	2.3869	2.2476	2.4552
0.0300	1.9793	3.2042	2.3895	2.2496	2.4579
0.0400	1.9810	3.2075	2.3923	2.2516	2.4605
0.0500	1.9828	3.2108	2.3950	2.2536	2.4632
0.0600	1.9845	3.2141	2.3978	2.2557	2.4659
0.0700	1.9863	3.2175	2.4005	2.2578	2.4687
0.0800	1.9881	3.2209	2.4034	2.2599	2.4715
0.0900	1.9899	3.2243	2.4062	2.2620	2.4743
0.1000	1.9918	3.2278	2.4091	2.2641	2.4771
0.1100	1.9936	3.2313	2.4120	2.2663	2.4800
0.1200	1.9955	3.2348	2.4149	2.2685	2.4828
0.1300	1.9974	3.2384	2.4178	2.2707	2.4857
0.1400	1.9993	3.2420	2.4208	2.2729	2.4886
0.1500	2.0012	3.2456	2.4238	2.2752	2.4916
0.1600	2.0031	3.2492	2.4268	2.2774	2.4946
0.1700	2.0051	3.2529	2.4298	2.2797	2.4976
0.1800	2.0071	3.2567	2.4329	2.2820	2.5006
0.1900	2.0091	3.2604	2.4360	2.2843	2.5037
0.2000	2.0111	3.2642	2.4391	2.2867	2.5067
0.2100	2.0131	3.2680	2.4423	2.2891	2.5098
0.2200	2.0152	3.2719	2.4454	2.2914	2.5130
0.2300	2.0172	3.2758	2.4486	2.2939	2.5161
0.2400	2.0193	3.2797	2.4519	2.2963	2.5193
0.2500	2.0214	3.2837	2.4551	2.2988	2.5225
0.2600	2.0235	3.2877	2.4584	2.3012	2.5258
0.2700	2.0257	3.2917	2.4617	2.3037	2.5291
0.2800	2.0278	3.2958	2.4651	2.3062	2.5324
0.2900	2.0300	3.2999	2.4684	2.3088	2.5357
0.3000	2.0322	3.3040	2.4718	2.3113	2.5390
0.3100	2.0344	3.3082	2.4752	2.3139	2.5424
0.3200	2.0366	3.3124	2.4787	2.3165	2.5458
0.3300	2.0389	3.3166	2.4821	2.3192	2.5492
0.3400	2.0411	3.3208	2.4856	2.3218	2.5527
0.3500	2.0434	3.3251	2.4891	2.3245	2.5562
0.3600	2.0457	3.3295	2.4927	2.3272	2.5597
0.3700	2.0481	3.3338	2.4962	2.3299	2.5632
0.3800	2.0504	3.3382	2.4998	2.3326	2.5668
0.3900	2.0527	3.3427	2.5035	2.3354	2.5704
0.4000	2.0551	3.3472	2.5071	2.3382	2.5740
0.4100	2.0575	3.3517	2.5108	2.3410	2.5776
0.4200	2.0599	3.3562	2.5145	2.3438	2.5813
0.4300	2.0624	3.3608	2.5182	2.3466	2.5850
0.4400	2.0648	3.3654	2.5220	2.3495	2.5887
0.4500	2.0673	3.3700	2.5258	2.3524	2.5925
0.4600	2.0698	3.3747	2.5296	2.3553	2.5963
0.4700	2.0723	3.3794	2.5334	2.3582	2.6001
0.4800	2.0748	3.3842	2.5373	2.3612	2.6039
0.4900	2.0774	3.3890	2.5412	2.3642	2.6078
0.5000	2.0799	3.3938	2.5451	2.3672	2.6117
0.5100	2.0825	3.3987	2.5491	2.3702	2.6156
0.5200	2.0851	3.4036	2.5531	2.3733	2.6195
0.5300	2.0878	3.4085	2.5571	2.3763	2.6235
0.5400	2.0904	3.4135	2.5611	2.3794	2.6275
0.5500	2.0931	3.4185	2.5652	2.3825	2.6315
0.5600	2.0957	3.4235	2.5692	2.3857	2.6356
0.5700	2.0984	3.4286	2.5733	2.3888	2.6397
0.5800	2.1012	3.4337	2.5775	2.3920	2.6438
0.5900	2.1039	3.4388	2.5817	2.3952	2.6479
0.6000	2.1066	3.4440	2.5858	2.3985	2.6521
0.6100	2.1094	3.4492	2.5901	2.4017	2.6563
0.6200	2.1122	3.4545	2.5943	2.4050	2.6605
0.6300	2.1150	3.4598	2.5986	2.4083	2.6648
0.6400	2.1179	3.4651	2.6029	2.4116	2.6690
0.6500	2.1207	3.4705	2.6072	2.4150	2.6734
0.6600	2.1236	3.4759	2.6116	2.4183	2.6777
0.6700	2.1265	3.4813	2.6160	2.4217	2.6821
0.6800	2.1294	3.4868	2.6204	2.4252	2.6865
0.6900	2.1324	3.4923	2.6248	2.4286	2.6909
0.7000	2.1353	3.4979	2.6293	2.4321	2.6953
0.7100	2.1383	3.5035	2.6338	2.4356	2.6998
0.7200	2.1413	3.5091	2.6384	2.4391	2.7043
0.7300	2.1443	3.5147	2.6429	2.4426	2.7089
0.7400	2.1473	3.5204	2.6475	2.4462	2.7134
0.7500	2.1504	3.5262	2.6521	2.4497	2.7180
0.7600	2.1534	3.5319	2.6567	2.4534	2.7226
0.7700	2.1565	3.5378	2.6614	2.4570	2.7273
0.7800	2.1596	3.5436	2.6661	2.4606	2.7320
0.7900	2.1628	3.5495	2.6708	2.4643	2.7367
0.8000	2.1659	3.5554	2.6756	2.4680	2.7414
0.8100	2.1691	3.5614	2.6803	2.4717	2.7462
0.8200	2.1723	3.5674	2.6852	2.4755	2.7510
0.8300	2.1755	3.5734	2.6900	2.4793	2.7558
0.8400	2.1787	3.5795	2.6949	2.4831	2.7607
0.8500	2.1820	3.5856	2.6998	2.4869	2.7656
0.8600	2.1853	3.5918	2.7047	2.4908	2.7705
0.8700	2.1886	3.5980	2.7096	2.4946	2.7754
0.8800	2.1919	3.6042	2.7146	2.4985	2.7804
0.8900	2.1952	3.6105	2.7196	2.5025	2.7854
0.9000	2.1986	3.6168	2.7246	2.5064	2.7904
0.9100	2.2019	3.6231	2.7297	2.5104	2.7955
0.9200	2.2053	3.6295	2.7348	2.5144	2.8006
0.9300	2.2088	3.6359	2.7399	2.5184	2.8057
0.9400	2.2122	3.6424	2.7451	2.5224	2.8108
0.9500	2.2156	3.6489	2.7502	2.5265	2.8160
0.9600	2.2191	3.6554	2.7554	2.5306	2.8212
0.9700	2.2226	3.6620	2.7607	2.5347	2.8264
0.9800	2.2261	3.6686	2.7659	2.5389	2.8317
0.9900	2.2297	3.6753	2.7712	2.5431	2.8370
1.0000	2.2332	3.6820	2.7766	2.5472	2.8423
1.0100	2.2368	3.6887	2.7819	2.5515	2.8477
1.0200	2.2404	3.6955	2.7873	2.5557	2.8531
1.0300	2.2440	3.7023	2.7927	2.5600	2.8585
1.0400	2.2477	3.7091	2.7981	2.5643	2.8639
1.0500	2.2513	3.7160	2.8036	2.5686	2.8694
1.0600	2.2550	3.7230	2.8091	2.5730	2.8749
1.0700	2.2587	3.7299	2.8146	2.5773	2.8804
1.0800	2.2625	3.7370	2.8202	2.5817	2.8860
1.0900	2.2662	3.7440	2.8258	2.5862	2.8916
1.1000	2.2700	3.7511	2.8314	2.5906	2.8972
1.1100	2.2738	3.7583	2.8371	2.5951	2.9029
1.1200	2.2776	3.7654	2.8427	2.5996	2.9086
1.1300	2.2814	3.7726	2.8484	2.6041	2.9143
1.1400	2.2853	3.7799	2.8541	2.6087	2.9200
1.1500	2.2891	3.7872	2.8599	2.6133	2.9258
1.1600	2.2930	3.7945	2.8657	2.6179	2.9316
1.1700	2.2969	3.8019	2.8715	2.6225	2.9375
1.1800	2.3009	3.8093	2.8773	2.6272	2.9433
1.1900	2.3048	3.8167	2.8832	2.6319	2.9492
1.2000	2.3088	3.8242	2.8891	2.6366	2.9552
1.2100	2.3128	3.8317	2.8951	2.6413	2.9611
1.2200	2.3169	3.8393	2.9010	2.6461	2.9671
1.2300	2.3209	3.8469	2.9070	2.6509	2.9731
1.2400	2.3250	3.8546	2.9131	2.6557	2.9792
1.2500	2.3291	3.8623	2.9191	2.6605	2.9853
1.2600	2.3332	3.8700	2.9252	2.6654	2.9914
1.2700	2.3373	3.8778	2.9313	2.6703	2.9975
1.2800	2.3415	3.8856	2.9375	2.6752	3.0037
1.2900	2.3456	3.8935	2.9436	2.6802	3.0099
1.3000	2.3498	3.9014	2.9499	2.6851	3.0161
1.3100	2.3541	3.9094	2.9561	2.6902	3.0225
1.3200	2.3583	3.9173	2.9624	2.6952	3.0287
1.3300	2.3626	3.9254	2.9687	2.7002	3.0351
1.3400	2.3669	3.9334	2.9750	2.7053	3.0414
1.3500	2.3712	3.9415	2.9813	2.7104	3.0478
1.3600	2.3755	3.9497	2.9877	2.7156	3.0542
1.3700	2.3799	3.9579	2.9941	2.7207	3.0607
1.3800	2.3842	3.9661	3.0006	2.7259	3.0672
1.3900	2.3886	3.9744	3.0071	2.7311	3.0737
1.4000	2.3930	3.9827	3.0136	2.7364	3.0802
1.4100	2.3975	3.9910	3.0201	2.7417	3.0868
1.4200	2.4019	3.9994	3.0267	2.7470	3.0934
1.4300	2.4064	4.0079	3.0333	2.7523	3.1001
1.4400	2.4109	4.0164	3.0399	2.7576	3.1068
1.4500	2.4155	4.0249	3.0466	2.7630	3.1135
1.4600	2.4200	4.0335	3.0533	2.7684	3.1202
1.4700	2.4246	4.0421	3.0600	2.7739	3.1270
1.4800	2.4292	4.0507	3.0667	2.7793	3.1338
1.4900	2.4338	4.0594	3.0735	2.7848	3.1406
1.5000	2.4385	4.0682	3.0803	2.7903	3.1475
1.5100	2.4432	4.0770	3.0872	2.7959	3.1544
1.5200	2.4478	4.0858	3.0941	2.8015	3.1613
1.5300	2.4526	4.0947	3.1010	2.8071	3.1683
1.5400	2.4573	4.1036	3.1079	2.8127	3.1752
1.5500	2.4621	4.1125	3.1149	2.8184	3.1823
1.5600	2.4668	4.1215	3.1219	2.8240	3.1893
1.5700	2.4716	4.1306	3.1289	2.8297	3.1964
1.5800	2.4765	4.1396	3.1359	2.8355	3.2035
1.5900	2.4813	4.1488	3.1430	2.8413	3.2107
1.6000	2.4862	4.1580	3.1502	2.8471	3.2179
1.6100	2.4911	4.1672	3.1573	2.8529	3.2251
1.6200	2.4960	4.1764	3.1645	2.8587	3.2323
1.6300	2.5010	4.1857	3.1717	2.8646	3.2396
1.6400	2.5059	4.1951	3.1789	2.8705	3.2469
1.6500	2.5109	4.2045	3.1862	2.8765	3.2543
1.6600	2.5159	4.2139	3.1935	2.8824	3.2616
1.6700	2.5210	4.2234	3.2009	2.8884	3.2690
1.6800	2.5260	4.2329	3.2082	2.8945	3.2765
1.6900	2.5311	4.2425	3.2156	2.9005	3.2840
1.7000	2.5362	4.2521	3.2231	2.9066	3.2915
1.7100	2.5414	4.2618	3.2306	2.9127	3.2990
1.7200	2.5465	4.2715	3.2380	2.9189	3.3066
1.7300	2.5517	4.2812	3.2456	2.9250	3.3142
1.7400	2.5569	4.2910	3.2531	2.9312	3.3218
1.7500	2.5621	4.3009	3.2607	2.9375	3.3295
1.7600	2.5674	4.3107	3.2683	2.9437	3.3372
1.7700	2.5726	4.3207	3.2760	2.9500	3.3449
1.7800	2.5779	4.3306	3.2836	2.9563	3.3527
1.7900	2.5833	4.3406	3.2913	2.9627	3.3605
1.8000	2.5886	4.3507	3.2991	2.9690	3.3683
1.8100	2.5940	4.3608	3.3069	2.9754	3.3762
1.8200	2.5994	4.3710	3.3147	2.9819	3.3841
1.8300	2.6048	4.3812	3.3225	2.9883	3.3920
1.8400	2.6102	4.3914	3.3304	2.9948	3.4000
1.8500	2.6157	4.4017	3.3383	3.0014	3.4080
1.8600	2.6212	4.4121	3.3462	3.0079	3.4160
1.8700	2.6267	4.4224	3.3542	3.0145	3.4241
1.8800	2.6322	4.4329	3.3622	3.0211	3.4322
1.8900	2.6378	4.4433	3.3702	3.0277	3.4403
1.9000	2.6434	4.4539	3.3783	3.0344	3.4484
1.9100	2.6490	4.4645	3.3864	3.0411	3.4567
1.9200	2.6546	4.4751	3.3945	3.0479	3.4649
1.9300	2.6603	4.4857	3.4027	3.0546	3.4732
1.9400	2.6660	4.4964	3.4109	3.0614	3.4814
1.9500	2.6717	4.5072	3.4191	3.0682	3.4898
1.9600	2.6774	4.5180	3.4273	3.0751	3.4981
1.9700	2.6832	4.5288	3.4356	3.0820	3.5065
1.9800	2.6889	4.5397	3.4439	3.0889	3.5150
1.9900	2.6947	4.5507	3.4523	3.0958	3.5234
2.0000	2.7006	4.5617	3.4607	3.1028	3.5319
2.0100	2.7064	4.5727	3.4691	3.1098	3.5405
2.0200	2.7123	4.5838	3.4775	3.1168	3.5490
2.0300	2.7182	4.5949	3.4860	3.1239	3.5576
2.0400	2.7241	4.6061	3.4945	3.1310	3.5663
2.0500	2.7301	4.6173	3.5031	3.1381	3.5749
2.0600	2.7361	4.6286	3.5117	3.1453	3.5837
2.0700	2.7421	4.6400	3.5203	3.1525	3.5924
2.0800	2.7481	4.6513	3.5289	3.1597	3.6012
2.0900	2.7542	4.6628	3.5376	3.1670	3.6100
2.1000	2.7602	4.6742	3.5463	3.1743	3.6188
2.1100	2.7664	4.6858	3.5551	3.1816	3.6277
2.1200	2.7725	4.6973	3.5639	3.1889	3.6366
2.1300	2.7787	4.7090	3.5727	3.1963	3.6456
2.1400	2.7848	4.7206	3.5815	3.2037	3.6545
2.1500	2.7910	4.7323	3.5904	3.2112	3.6636
2.1600	2.7973	4.7441	3.5993	3.2187	3.6726
2.1700	2.8035	4.7559	3.6082	3.2262	3.6817
2.1800	2.8098	4.7678	3.6172	3.2337	3.6908
2.1900	2.8161	4.7797	3.6262	3.2413	3.7000
2.2000	2.8224	4.7916	3.6353	3.2489	3.7091
2.2100	2.8288	4.8036	3.6443	3.2565	3.7184
2.2200	2.8352	4.8157	3.6534	3.2642	3.7276
2.2300	2.8416	4.8278	3.6626	3.2719	3.7369
2.2400	2.8480	4.8400	3.6718	3.2796	3.7463
2.2500	2.8545	4.8522	3.6810	3.2874	3.7556
2.2600	2.8610	4.8645	3.6902	3.2952	3.7650
2.2700	2.8675	4.8768	3.6995	3.3030	3.7745
2.2800	2.8740	4.8891	3.7088	3.3109	3.7839
2.2900	2.8806	4.9015	3.7182	3.3188	3.7934
2.3000	2.8872	4.9140	3.7275	3.3267	3.8030
2.3100	2.8938	4.9266	3.7370	3.3347	3.8126
2.3200	2.9004	4.9391	3.7464	3.3427	3.8222
2.3300	2.9071	4.9517	3.7559	3.3507	3.8318
2.3400	2.9138	4.9644	3.7654	3.3588	3.8415
2.3500	2.9205	4.9771	3.7750	3.3669	3.8512
2.3600	2.9273	4.9898	3.7845	3.3750	3.8610
2.3700	2.9340	5.0027	3.7942	3.3832	3.8708
2.3800	2.9408	5.0155	3.8038	3.3914	3.8806
2.3900	2.9477	5.0284	3.8135	3.3996	3.8905
2.4000	2.9545	5.0414	3.8232	3.4078	3.9004
2.4100	2.9614	5.0544	3.8330	3.4161	3.9103
2.4200	2.9683	5.0675	3.8428	3.4245	3.9203
2.4300	2.9752	5.0806	3.8526	3.4328	3.9303
2.4400	2.9822	5.0938	3.8625	3.4412	3.9404
2.4500	2.9892	5.1070	3.8724	3.4497	3.9504
2.4600	2.9962	5.1203	3.8823	3.4581	3.9606
2.4700	3.0032	5.1337	3.8923	3.4666	3.9707
2.4800	3.0103	5.1470	3.9023	3.4752	3.9809
2.4900	3.0174	5.1605	3.9123	3.4837	3.9911
2.5000	3.0245	5.1740	3.9224	3.4923	4.0014
2.5100	3.0317	5.1875	3.9325	3.5010	4.0118
2.5200	3.0388	5.2011	3.9426	3.5097	4.0221
2.5300	3.0461	5.2148	3.9528	3.5184	4.0325
2.5400	3.0533	5.2284	3.9630	3.5271	4.0429
2.5500	3.0605	5.2422	3.9733	3.5359	4.0533
2.5600	3.0678	5.2560	3.9835	3.5447	4.0638
2.5700	3.0751	5.2698	3.9939	3.5535	4.0743
2.5800	3.0824	5.2837	4.0042	3.5624	4.0849
2.5900	3.0898	5.2977	4.0146	3.5713	4.0955
2.6000	3.0972	5.3117	4.0250	3.5802	4.1061
2.6100	3.1046	5.3258	4.0355	3.5892	4.1168
2.6200	3.1121	5.3399	4.0460	3.5982	4.1275
2.6300	3.1196	5.3541	4.0565	3.6073	4.1382
2.6400	3.1271	5.3683	4.0671	3.6164	4.1490
2.6500	3.1346	5.3826	4.0777	3.6255	4.1599
2.6600	3.1422	5.3970	4.0883	3.6347	4.1707
2.6700	3.1497	5.4114	4.0990	3.6439	4.1816
2.6800	3.1574	5.4258	4.1097	3.6531	4.1925
2.6900	3.1650	5.4403	4.1205	3.6623	4.2035
2.7000	3.1727	5.4548	4.1312	3.6716	4.2145
2.7100	3.1804	5.4695	4.1421	3.6810	4.2256
2.7200	3.1881	5.4841	4.1529	3.6904	4.2367
2.7300	3.1959	5.4989	4.1638	3.6998	4.2478
2.7400	3.2036	5.5136	4.1747	3.7092	4.2589
2.7500	3.2114	5.5284	4.1857	3.7187	4.2701
2.7600	3.2193	5.5433	4.1967	3.7282	4.2814
2.7700	3.2271	5.5582	4.2077	3.7377	4.2926
2.7800	3.2350	5.5732	4.2188	3.7473	4.3039
2.7900	3.2430	5.5883	4.2299	3.7569	4.3153
2.8000	3.2509	5.6034	4.2410	3.7666	4.3267
2.8100	3.2589	5.6185	4.2522	3.7763	4.3381
2.8200	3.2669	5.6337	4.2634	3.7860	4.3495
2.8300	3.2749	5.6490	4.2746	3.7958	4.3610
2.8400	3.2830	5.6643	4.2859	3.8055	4.3726
2.8500	3.2911	5.6797	4.2972	3.8154	4.3841
2.8600	3.2992	5.6951	4.3086	3.8253	4.3957
2.8700	3.3074	5.7106	4.3200	3.8352	4.4074
2.8800	3.3155	5.7261	4.3314	3.8451	4.4190
2.8900	3.3237	5.7417	4.3428	3.8551	4.4308
2.9000	3.3320	5.7573	4.3543	3.8651	4.4425
2.9100	3.3402	5.7731	4.3659	3.8752	4.4543
2.9200	3.3485	5.7888	4.3774	3.8852	4.4661
2.9300	3.3568	5.8046	4.3890	3.8953	4.4780
2.9400	3.3652	5.8204	4.4006	3.9055	4.4899
2.9500	3.3736	5.8363	4.4123	3.9157	4.5018
2.9600	3.3820	5.8523	4.4240	3.9259	4.5138
2.9700	3.3904	5.8683	4.4357	3.9362	4.5258
2.9800	3.3988	5.8844	4.4475	3.9465	4.5378
2.9900	3.4073	5.9005	4.4593	3.9568	4.5499
3.0000	3.4158	5.9167	4.4711	3.9672	4.5620
3.0100	3.4244	5.9330	4.4830	3.9776	4.5742
3.0200	3.4330	5.9493	4.4949	3.9880	4.5864
3.0300	3.4416	5.9656	4.5068	3.9985	4.5986
3.0400	3.4502	5.9820	4.5188	4.0090	4.6109
3.0500	3.4588	5.9985	4.5308	4.0196	4.6232
3.0600	3.4675	6.0150	4.5429	4.0302	4.6355
3.0700	3.4762	6.0316	4.5549	4.0408	4.6479
3.0800	3.4850	6.0482	4.5670	4.0514	4.6603
3.0900	3.4937	6.0649	4.5792	4.0621	4.6727
3.1000	3.5025	6.0816	4.5914	4.0729	4.6852
3.1100	3.5114	6.0985	4.6036	4.0837	4.6978
3.1200	3.5202	6.1153	4.6159	4.0945	4.7103
3.1300	3.5291	6.1322	4.6281	4.1053	4.7229
3.1400	3.5380	6.1491	4.6404	4.1162	4.7355
3.1500	3.5470	6.1661	4.6528	4.1271	4.7482
3.1600	3.5559	6.1832	4.6652	4.1380	4.7608
3.1700	3.5649	6.2003	4.6776	4.1490	4.7736
3.1800	3.5739	6.2175	4.6900	4.1600	4.7863
3.1900	3.5830	6.2347	4.7025	4.1711	4.7992
3.2000	3.5921	6.2520	4.7150	4.1822	4.8120
3.2100	3.6012	6.2694	4.7276	4.1933	4.8249
3.2200	3.6103	6.2868	4.7402	4.2045	4.8378
3.2300	3.6195	6.3042	4.7528	4.2157	4.8507
3.2400	3.6287	6.3217	4.7655	4.2269	4.8637
3.2500	3.6379	6.3393	4.7782	4.2382	4.8767
3.2600	3.6471	6.3569	4.7909	4.2495	4.8898
3.2700	3.6564	6.3746	4.8036	4.2609	4.9029
3.2800	3.6657	6.3923	4.8164	4.2723	4.9160
3.2900	3.6750	6.4101	4.8293	4.2837	4.9292
3.3000	3.6844	6.4279	4.8421	4.2952	4.9424
3.3100	3.6938	6.4459	4.8551	4.3067	4.9557
3.3200	3.7032	6.4638	4.8679	4.3182	4.9689
3.3300	3.7126	6.4818	4.8809	4.3298	4.9822
3.3400	3.7221	6.4999	4.8939	4.3414	4.9955
3.3500	3.7316	6.5180	4.9069	4.3530	5.0089
3.3600	3.7411	6.5362	4.9200	4.3647	5.0223
3.3700	3.7507	6.5544	4.9330	4.3764	5.0358
3.3800	3.7603	6.5727	4.9462	4.3882	5.0492
3.3900	3.7699	6.5910	4.9593	4.4000	5.0628
3.4000	3.7795	6.6094	4.9725	4.4118	5.0763
3.4100	3.7892	6.6279	4.9857	4.4237	5.0899
3.4200	3.7989	6.6464	4.9990	4.4356	5.1035
3.4300	3.8086	6.6649	5.0123	4.4475	5.1172
3.4400	3.8183	6.6836	5.0256	4.4595	5.1309
3.4500	3.8281	6.7022	5.0390	4.4715	5.1446
3.4600	3.8379	6.7210	5.0524	4.4836	5.1584
3.4700	3.8478	6.7398	5.0658	4.4957	5.1722
3.4800	3.8576	6.7586	5.0792	4.5078	5.1860
3.4900	3.8675	6.7775	5.0927	4.5200	5.1999
3.5000	3.8774	6.7965	5.1062	4.5322	5.2138
3.5100	3.8874	6.8155	5.1198	4.5444	5.2278
3.5200	3.8974	6.8346	5.1334	4.5567	5.2417
3.5300	3.9074	6.8537	5.1470	4.5690	5.2558
3.5400	3.9174	6.8728	5.1606	4.5813	5.2698
3.5500	3.9275	6.8921	5.1743	4.5937	5.2839
3.5600	3.9375	6.9114	5.1880	4.6061	5.2980
3.5700	3.9477	6.9307	5.2018	4.6186	5.3121
3.5800	3.9578	6.9501	5.2156	4.6311	5.3263
3.5900	3.9680	6.9696	5.2294	4.6436	5.3405
3.6000	3.9782	6.9891	5.2432	4.6562	5.3548
3.6100	3.9884	7.0086	5.2571	4.6688	5.3691
3.6200	3.9986	7.0283	5.2710	4.6815	5.3834
3.6300	4.0089	7.0480	5.2850	4.6942	5.3978
3.6400	4.0192	7.0677	5.2990	4.7069	5.4122
3.6500	4.0296	7.0875	5.3130	4.7196	5.4266
3.6600	4.0399	7.1073	5.3270	4.7324	5.4411
3.6700	4.0503	7.1273	5.3411	4.7453	5.4556
3.6800	4.0607	7.1472	5.3552	4.7582	5.4701
3.6900	4.0712	7.1672	5.3693	4.7711	5.4847
3.7000	4.0817	7.1873	5.3835	4.7840	5.4993
3.7100	4.0922	7.2075	5.3978	4.7970	5.5140
3.7200	4.1027	7.2276	5.4120	4.8100	5.5286
3.7300	4.1133	7.2479	5.4263	4.8231	5.5433
3.7400	4.1239	7.2682	5.4405	4.8362	5.5581
3.7500	4.1345	7.2885	5.4549	4.8493	5.5728
3.7600	4.1451	7.3089	5.4692	4.8625	5.5876
3.7700	4.1558	7.3294	5.4836	4.8757	5.6025
3.7800	4.1665	7.3499	5.4981	4.8890	5.6174
3.7900	4.1772	7.3705	5.5125	4.9023	5.6323
3.8000	4.1880	7.3911	5.5270	4.9156	5.6472
3.8100	4.1988	7.4118	5.5416	4.9289	5.6622
3.8200	4.2096	7.4326	5.5561	4.9423	5.6772
3.8300	4.2204	7.4534	5.5707	4.9558	5.6923
3.8400	4.2313	7.4742	5.5853	4.9693	5.7074
3.8500	4.2422	7.4951	5.6000	4.9828	5.7225
3.8600	4.2531	7.5161	5.6147	4.9963	5.7377
3.8700	4.2641	7.5371	5.6294	5.0099	5.7529
3.8800	4.2751	7.5582	5.6442	5.0235	5.7681
3.8900	4.2861	7.5794	5.6590	5.0372	5.7834
3.9000	4.2971	7.6006	5.6738	5.0509	5.7987
3.9100	4.3082	7.6219	5.6887	5.0647	5.8141
3.9200	4.3193	7.6431	5.7035	5.0785	5.8294
3.9300	4.3304	7.6645	5.7185	5.0923	5.8448
3.9400	4.3415	7.6859	5.7334	5.1061	5.8602
3.9500	4.3527	7.7074	5.7484	5.1200	5.8757
3.9600	4.3639	7.7289	5.7634	5.1339	5.8912
3.9700	4.3752	7.7505	5.7784	5.1479	5.9067
3.9800	4.3864	7.7722	5.7935	5.1619	5.9223
3.9900	4.3977	7.7939	5.8086	5.1760	5.9379
4.0000	4.4090	7.8156	5.8238	5.1900	5.9535
4.0100	4.4204	7.8374	5.8389	5.2042	5.9692
4.0200	4.4318	7.8593	5.8541	5.2183	5.9849
4.0300	4.4432	7.8813	5.8694	5.2325	6.0007
4.0400	4.4546	7.9032	5.8847	5.2468	6.0164
4.0500	4.4661	7.9253	5.9000	5.2610	6.0323
4.0600	4.4775	7.9474	5.9153	5.2754	6.0481
4.0700	4.4891	7.9695	5.9307	5.2897	6.0640
4.0800	4.5006	7.9918	5.9461	5.3041	6.0799
4.0900	4.5122	8.0140	5.9615	5.3185	6.0958
4.1000	4.5238	8.0363	5.9769	5.3330	6.1118
4.1100	4.5355	8.0588	5.9925	5.3475	6.1279
4.1200	4.5471	8.0812	6.0080	5.3621	6.1439
4.1300	4.5588	8.1037	6.0236	5.3767	6.1600
4.1400	4.5705	8.1262	6.0391	5.3913	6.1761
4.1500	4.5822	8.1489	6.0548	5.4059	6.1923
4.1600	4.5940	8.1715	6.0704	5.4206	6.2084
4.1700	4.6058	8.1942	6.0861	5.4353	6.2247
4.1800	4.6176	8.2170	6.1018	5.4501	6.2409
4.1900	4.6295	8.2399	6.1175	5.4649	6.2572
4.2000	4.6414	8.2628	6.1333	5.4798	6.2735
4.2100	4.6533	8.2857	6.1491	5.4947	6.2899
4.2200	4.6652	8.3087	6.1650	5.5096	6.3062
4.2300	4.6772	8.3318	6.1809	5.5246	6.3227
4.2400	4.6892	8.3549	6.1968	5.5396	6.3391
4.2500	4.7012	8.3781	6.2127	5.5546	6.3556
4.2600	4.7133	8.4014	6.2287	5.5697	6.3721
4.2700	4.7254	8.4247	6.2447	5.5848	6.3887
4.2800	4.7375	8.4480	6.2607	5.6000	6.4053
4.2900	4.7496	8.4714	6.2768	5.6152	6.4219
4.3000	4.7618	8.4949	6.2929	5.6304	6.4385
4.3100	4.7741	8.5185	6.3091	5.6457	6.4553
4.3200	4.7863	8.5420	6.3252	5.6610	6.4720
4.3300	4.7985	8.5657	6.3414	5.6764	6.4888
4.3400	4.8108	8.5894	6.3576	5.6918	6.5055
4.3500	4.8231	8.6132	6.3738	5.7072	6.5223
4.3600	4.8355	8.6370	6.3901	5.7227	6.5392
4.3700	4.8478	8.6608	6.4064	5.7382	6.5561
4.3800	4.8602	8.6848	6.4227	5.7537	6.5730
4.3900	4.8727	8.7088	6.4391	5.7693	6.5899
4.4000	4.8851	8.7328	6.4555	5.7849	6.6069
4.4100	4.8976	8.7569	6.4720	5.8006	6.6240
4.4200	4.9102	8.7811	6.4884	5.8163	6.6410
4.4300	4.9227	8.8053	6.5049	5.8321	6.6581
4.4400	4.9353	8.8296	6.5215	5.8479	6.6752
4.4500	4.9479	8.8540	6.5380	5.8637	6.6924
4.4600	4.9605	8.8783	6.5546	5.8796	6.7096
4.4700	4.9732	8.9028	6.5713	5.8955	6.7268
4.4800	4.9859	8.9273	6.5879	5.9114	6.7441
4.4900	4.9986	8.9518	6.6046	5.9274	6.7613
4.5000	5.0113	8.9765	6.6213	5.9434	6.7787
4.5100	5.0242	9.0012	6.6382	5.9595	6.7961
4.5200	5.0370	9.0259	6.6549	5.9756	6.8134
4.5300	5.0498	9.0507	6.6717	5.9918	6.8309
4.5400	5.0627	9.0755	6.6886	6.0079	6.8483
4.5500	5.0756	9.1005	6.7054	6.0241	6.8658
4.5600	5.0885	9.1254	6.7223	6.0404	6.8833
4.5700	5.1014	9.1505	6.7393	6.0567	6.9009
4.5800	5.1144	9.1755	6.7562	6.0730	6.9184
4.5900	5.1274	9.2007	6.7732	6.0894	6.9361
4.6000	5.1405	9.2259	6.7903	6.1058	6.9537
4.6100	5.1535	9.2512	6.8073	6.1223	6.9714
4.6200	5.1666	9.2765	6.8244	6.1388	6.9891
4.6300	5.1798	9.3019	6.8416	6.1554	7.0069
4.6400	5.1929	9.3273	6.8587	6.1719	7.0247
4.6500	5.2061	9.3528	6.8759	6.1886	7.0425
4.6600	5.2193	9.3784	6.8931	6.2052	7.0604
4.6700	5.2326	9.4040	6.9104	6.2219	7.0783
4.6800	5.2458	9.4297	6.9277	6.2387	7.0962
4.6900	5.2591	9.4554	6.9450	6.2555	7.1141
4.7000	5.2725	9.4812	6.9623	6.2723	7.1321
4.7100	5.2859	9.5071	6.9798	6.2892	7.1502
4.7200	5.2992	9.5330	6.9971	6.3061	7.1682
4.7300	5.3127	9.5589	7.0146	6.3230	7.1863
4.7400	5.3261	9.5849	7.0320	6.3400	7.2044
4.7500	5.3396	9.6110	7.0495	6.3570	7.2226
4.7600	5.3531	9.6371	7.0670	6.3741	7.2407
4.7700	5.3666	9.6633	7.0846	6.3912	7.2589
4.7800	5.3801	9.6895	7.1022	6.4083	7.2772
4.7900	5.3937	9.7158	7.1198	6.4255	7.2955
4.8000	5.4073	9.7421	7.1374	6.4427	7.3138
4.8100	5.4210	9.7685	7.1551	6.4600	7.3321
4.8200	5.4346	9.7950	7.1728	6.4773	7.3504
4.8300	5.4483	9.8215	7.1905	6.4946	7.3688
4.8400	5.4621	9.8481	7.2083	6.5120	7.3873
4.8500	5.4758	9.8747	7.2261	6.5294	7.4057
4.8600	5.4896	9.9013	7.2439	6.5469	7.4242
4.8700	5.5034	9.9280	7.2617	6.5643	7.4427
4.8800	5.5172	9.9548	7.2795	6.5819	7.4613
4.8900	5.5311	9.9816	7.2974	6.5994	7.4798
4.9000	5.5449	10.0085	7.3153	6.6170	7.4984
4.9100	5.5589	10.0354	7.3333	6.6347	7.5171
4.9200	5.5728	10.0624	7.3512	6.6524	7.5357
4.9300	5.5868	10.0894	7.3692	6.6701	7.5544
4.9400	5.6007	10.1165	7.3872	6.6878	7.5731
4.9500	5.6147	10.1436	7.4053	6.7056	7.5918
4.9600	5.6288	10.1708	7.4233	6.7234	7.6105
4.9700	5.6428	10.1980	7.4414	6.7413	7.6293
4.9800	5.6569	10.2253	7.4595	6.7592	7.6481
4.9900	5.6710	10.2526	7.4776	6.7771	7.6670
5.0000	5.6851	10.2800	7.4958	6.7950	7.6858
5.0100	5.6993	10.3074	7.5139	6.8130	7.7047
5.0200	5.7135	10.3349	7.5321	6.8311	7.7236
5.0300	5.7277	10.3624	7.5503	6.8491	7.7425
5.0400	5.7419	10.3899	7.5686	6.8672	7.7615
5.0500	5.7561	10.4175	7.5868	6.8854	7.7804
5.0600	5.7704	10.4452	7.6051	6.9036	7.7994
5.0700	5.7847	10.4729	7.6234	6.9218	7.8185
5.0800	5.7990	10.5006	7.6417	6.9400	7.8375
5.0900	5.8133	10.5284	7.6600	6.9583	7.8565
5.1000	5.8277	10.5562	7.6784	6.9766	7.8756
5.1100	5.8421	10.5842	7.6968	6.9949	7.8948
5.1200	5.8565	10.6120	7.7151	7.0133	7.9139
5.1300	5.8709	10.6400	7.7335	7.0317	7.9330
5.1400	5.8854	10.6680	7.7519	7.0501	7.9521
5.1500	5.8998	10.6960	7.7704	7.0686	7.9713
5.1600	5.9143	10.7240	7.7888	7.0871	7.9905
5.1700	5.9288	10.7522	7.8073	7.1056	8.0097
5.1800	5.9433	10.7803	7.8258	7.1241	8.0290
5.1900	5.9579	10.8085	7.8442	7.1427	8.0482
5.2000	5.9724	10.8368	7.8628	7.1613	8.0675
5.2100	5.9870	10.8650	7.8813	7.1800	8.0867
5.2200	6.0016	10.8933	7.8998	7.1987	8.1060
5.2300	6.0162	10.9217	7.9184	7.2174	8.1254
5.2400	6.0309	10.9500	7.9369	7.2361	8.1447
5.2500	6.0456	10.9785	7.9555	7.2549	8.1640
5.2600	6.0602	11.0069	7.9741	7.2737	8.1834
5.2700	6.0749	11.0354	7.9927	7.2925	8.2028
5.2800	6.0896	11.0640	8.0113	7.3113	8.2222
5.2900	6.1044	11.0926	8.0299	7.3302	8.2416
5.3000	6.1191	11.1211	8.0485	7.3491	8.2610
5.3100	6.1339	11.1498	8.0672	7.3681	8.2804
5.3200	6.1487	11.1785	8.0859	7.3870	8.2998
5.3300	6.1635	11.2072	8.1045	7.4060	8.3193
5.3400	6.1783	11.2359	8.1232	7.4250	8.3387
5.3500	6.1931	11.2647	8.1419	7.4441	8.3582
5.3600	6.2080	11.2935	8.1605	7.4631	8.3777
5.3700	6.2228	11.3223	8.1792	7.4822	8.3972
5.3800	6.2377	11.3512	8.1979	7.5013	8.4167
5.3900	6.2526	11.3801	8.2166	7.5204	8.4362
5.4000	6.2675	11.4090	8.2354	7.5396	8.4557
5.4100	6.2824	11.4379	8.2541	7.5588	8.4753
5.4200	6.2973	11.4669	8.2728	7.5780	8.4948
5.4300	6.3123	11.4959	8.2915	7.5973	8.5143
5.4400	6.3273	11.5250	8.3103	7.6165	8.5339
5.4500	6.3422	11.5540	8.3290	7.6358	8.5535
5.4600	6.3572	11.5831	8.3478	7.6551	8.5730
5.4700	6.3722	11.6122	8.3665	7.6744	8.5926
5.4800	6.3873	11.6414	8.3853	7.6938	8.6122
5.4900	6.4023	11.6705	8.4040	7.7132	8.6318
5.5000	6.4173	11.6997	8.4228	7.7325	8.6514
5.5100	6.4324	11.7290	8.4416	7.7520	8.6710
5.5200	6.4475	11.7582	8.4603	7.7714	8.6906
5.5300	6.4626	11.7875	8.4791	7.7909	8.7102
5.5400	6.4776	11.8168	8.4979	7.8103	8.7298
5.5500	6.4927	11.8461	8.5166	7.8298	8.7494
5.5600	6.5078	11.8754	8.5354	7.8494	8.7690
5.5700	6.5230	11.9048	8.5542	7.8689	8.7887
5.5800	6.5381	11.9342	8.5729	7.8884	8.8083
5.5900	6.5533	11.9636	8.5917	7.9080	8.8279
5.6000	6.5684	11.9930	8.6105	7.9276	8.8475
5.6100	6.5836	12.0224	8.6292	7.9472	8.8672
5.6200	6.5988	12.0519	8.6480	7.9669	8.8868
5.6300	6.6139	12.0814	8.6668	7.9865	8.9064
5.6400	6.6291	12.1109	8.6855	8.0062	8.9260
5.6500	6.6444	12.1404	8.7043	8.0259	8.9457
5.6600	6.6596	12.1699	8.7231	8.0456	8.9653
5.6700	6.6748	12.1995	8.7418	8.0653	8.9849
5.6800	6.6900	12.2290	8.7606	8.0850	9.0045
5.6900	6.7053	12.2586	8.7793	8.1048	9.0241
5.7000	6.7205	12.2882	8.7981	8.1246	9.0437
5.7100	6.7358	12.3179	8.8169	8.1444	9.0634
5.7200	6.7510	12.3475	8.8356	8.1642	9.0830
5.7300	6.7663	12.3772	8.8543	8.1840	9.1026
5.7400	6.7816	12.4068	8.8730	8.2038	9.1222
5.7500	6.7969	12.4365	8.8918	8.2237	9.1418
5.7600	6.8122	12.4662	8.9105	8.2435	9.1614
5.7700	6.8275	12.4959	8.9292	8.2634	9.1810
5.7800	6.8428	12.5256	8.9479	8.2833	9.2006
5.7900	6.8581	12.5553	8.9666	8.3032	9.2202
5.8000	6.8734	12.5850	8.9852	8.3231	9.2397
5.8100	6.8887	12.6148	9.0039	8.3430	9.2593
5.8200	6.9041	12.6445	9.0226	8.3630	9.2789
5.8300	6.9194	12.6743	9.0412	8.3829	9.2984
5.8400	6.9347	12.7041	9.0599	8.4029	9.3180
5.8500	6.9501	12.7339	9.0785	8.4229	9.3375
5.8600	6.9654	12.7636	9.0971	8.4429	9.3571
5.8700	6.9808	12.7934	9.1158	8.4629	9.3766
5.8800	6.9962	12.8232	9.1344	8.4829	9.3961
5.8900	7.0115	12.8531	9.1530	8.5029	9.4156
5.9000	7.0269	12.8829	9.1716	8.5230	9.4351
5.9100	7.0423	12.9128	9.1902	8.5431	9.4547
5.9200	7.0577	12.9426	9.2087	8.5631	9.4741
5.9300	7.0730	12.9724	9.2273	8.5832	9.4936
5.9400	7.0884	13.0023	9.2458	8.6033	9.5130
5.9500	7.1038	13.0321	9.2644	8.6233	9.5325
5.9600	7.1192	13.0620	9.2829	8.6434	9.5519
5.9700	7.1346	13.0919	9.3014	8.6635	9.5713
5.9800	7.1500	13.1217	9.3199	8.6837	9.5907
5.9900	7.1654	13.1516	9.3383	8.7038	9.6101
6.0000	7.1808	13.1815	9.3568	8.7239	9.6295
6.0100	7.1962	13.2113	9.3752	8.7441	9.6489
6.0200	7.2116	13.2412	9.3937	8.7642	9.6682
6.0300	7.2270	13.2711	9.4121	8.7843	9.6876
6.0400	7.2424	13.3010	9.4305	8.8045	9.7069
6.0500	7.2578	13.3308	9.4488	8.8246	9.7262
6.0600	7.2732	13.3607	9.4672	8.8448	9.7455
6.0700	7.2886	13.3906	9.4855	8.8650	9.7648
6.0800	7.3040	13.4205	9.5039	8.8851	9.7840
6.0900	7.3194	13.4504	9.5222	8.9053	9.8033
6.1000	7.3348	13.4802	9.5404	8.9255	9.8225
6.1100	7.3502	13.5101	9.5587	8.9457	9.8417
6.1200	7.3656	13.5400	9.5770	8.9658	9.8609
6.1300	7.3810	13.5698	9.5952	8.9860	9.8801
6.1400	7.3964	13.5997	9.6134	9.0062	9.8993
6.1500	7.4118	13.6295	9.6315	9.0264	9.9184
6.1600	7.4272	13.6593	9.6497	9.0466	9.9375
6.1700	7.4425	13.6892	9.6678	9.0668	9.9566
6.1800	7.4579	13.7190	9.6859	9.0870	9.9757
6.1900	7.4733	13.7488	9.7040	9.1072	9.9947
6.2000	7.4887	13.7786	9.7221	9.1274	10.0138
6.2100	7.5040	13.8084	9.7401	9.1476	10.0328
6.2200	7.5194	13.8382	9.7581	9.1677	10.0518
6.2300	7.5348	13.8679	9.7761	9.1879	10.0707
6.2400	7.5501	13.8977	9.7941	9.2081	10.0896
6.2500	7.5655	13.9274	9.8120	9.2283	10.1085
6.2600	7.5808	13.9571	9.8299	9.2485	10.1274
6.2700	7.5961	13.9868	9.8478	9.2687	10.1463
6.2800	7.6115	14.0165	9.8656	9.2889	10.1651
6.2900	7.6268	14.0462	9.8835	9.3090	10.1839
6.3000	7.6421	14.0759	9.9013	9.3292	10.2027
6.3100	7.6574	14.1055	9.9190	9.3494	10.2215
6.3200	7.6727	14.1351	9.9368	9.3695	10.2402
6.3300	7.6880	14.1647	9.9545	9.3897	10.2589
6.3400	7.7033	14.1943	9.9722	9.4098	10.2775
6.3500	7.7185	14.2239	9.9898	9.4299	10.2962
6.3600	7.7338	14.2534	10.0074	9.4501	10.3148
6.3700	7.7490	14.2829	10.0250	9.4702	10.3334
6.3800	7.7642	14.3124	10.0425	9.4903	10.3519
6.3900	7.7795	14.3419	10.0600	9.5104	10.3704
6.4000	7.7947	14.3713	10.0775	9.5304	10.3889
6.4100	7.8099	14.4007	10.0949	9.5505	10.4073
6.4200	7.8251	14.4301	10.1123	9.5705	10.4257
6.4300	7.8403	14.4595	10.1297	9.5906	10.4441
6.4400	7.8554	14.4888	10.1470	9.6106	10.4624
6.4500	7.8706	14.5181	10.1643	9.6306	10.4807
6.4600	7.8857	14.5474	10.1815	9.6506	10.4989
6.4700	7.9008	14.5767	10.1987	9.6706	10.5172
6.4800	7.9159	14.6059	10.2159	9.6906	10.5353
6.4900	7.9310	14.6351	10.2331	9.7106	10.5535
6.5000	7.9461	14.6642	10.2502	9.7305	10.5716
6.5100	7.9612	14.6933	10.2672	9.7505	10.5897
6.5200	7.9762	14.7224	10.2842	9.7704	10.6077
6.5300	7.9913	14.7515	10.3012	9.7903	10.6257
6.5400	8.0063	14.7805	10.3182	9.8102	10.6436
6.5500	8.0213	14.8095	10.3351	9.8300	10.6615
6.5600	8.0363	14.8384	10.3519	9.8498	10.6794
6.5700	8.0512	14.8673	10.3687	9.8697	10.6972
6.5800	8.0662	14.8962	10.3855	9.8895	10.7150
6.5900	8.0811	14.9250	10.4022	9.9092	10.7328
6.6000	8.0960	14.9538	10.4189	9.9290	10.7505
6.6100	8.1109	14.9826	10.4355	9.9488	10.7681
6.6200	8.1258	15.0113	10.4521	9.9685	10.7857
6.6300	8.1406	15.0399	10.4686	9.9882	10.8033
6.6400	8.1555	15.0686	10.4851	10.0079	10.8208
6.6500	8.1703	15.0971	10.5016	10.0275	10.8383
6.6600	8.1851	15.1257	10.5179	10.0471	10.8557
6.6700	8.1999	15.1542	10.5343	10.0668	10.8731
6.6800	8.2146	15.1827	10.5506	10.0863	10.8905
6.6900	8.2293	15.2111	10.5668	10.1059	10.9078
6.7000	8.2440	15.2394	10.5830	10.1255	10.9250
6.7100	8.2588	15.2678	10.5992	10.1450	10.9422
6.7200	8.2734	15.2960	10.6153	10.1645	10.9594
6.7300	8.2881	15.3243	10.6314	10.1840	10.9765
6.7400	8.3027	15.3524	10.6474	10.2035	10.9935
6.7500	8.3173	15.3805	10.6633	10.2229	11.0105
6.7600	8.3319	15.4086	10.6792	10.2423	11.0275
6.7700	8.3464	15.4366	10.6951	10.2617	11.0444
6.7800	8.3609	15.4646	10.7109	10.2810	11.0612
6.7900	8.3754	15.4925	10.7266	10.3003	11.0780
6.8000	8.3899	15.5204	10.7424	10.3196	11.0948
6.8100	8.4044	15.5482	10.7580	10.3389	11.1115
6.8200	8.4188	15.5760	10.7736	10.3581	11.1281
6.8300	8.4332	15.6037	10.7892	10.3773	11.1447
6.8400	8.4476	15.6314	10.8046	10.3965	11.1613
6.8500	8.4619	15.6590	10.8201	10.4156	11.1777
6.8600	8.4763	15.6865	10.8354	10.4347	11.1942
6.8700	8.4906	15.7140	10.8508	10.4538	11.2106
6.8800	8.5048	15.7415	10.8660	10.4729	11.2269
6.8900	8.5191	15.7689	10.8813	10.4919	11.2432
6.9000	8.5333	15.7962	10.8964	10.5109	11.2594
6.9100	8.5475	15.8235	10.9115	10.5299	11.2756
6.9200	8.5617	15.8507	10.9266	10.5488	11.2917
6.9300	8.5758	15.8778	10.9416	10.5677	11.3078
6.9400	8.5899	15.9049	10.9565	10.5866	11.3238
6.9500	8.6040	15.9319	10.9714	10.6054	11.3397
6.9600	8.6180	15.9589	10.9862	10.6242	11.3556
6.9700	8.6321	15.9858	11.0009	10.6430	11.3715
6.9800	8.6461	16.0127	11.0156	10.6617	11.3873
6.9900	8.6600	16.0395	11.0303	10.6804	11.4030
7.0000	8.6740	16.0662	11.0448	10.6990	11.4187
7.0100	8.6879	16.0928	11.0594	10.7176	11.4343
7.0200	8.7017	16.1194	11.0738	10.7362	11.4499
7.0300	8.7156	16.1460	11.0883	10.7548	11.4654
7.0400	8.7294	16.1724	11.1026	10.7733	11.4808
7.0500	8.7432	16.1988	11.1169	10.7918	11.4962
7.0600	8.7569	16.2252	11.1311	10.8102	11.5115
7.0700	8.7706	16.2515	11.1453	10.8286	11.5268
7.0800	8.7843	16.2777	11.1594	10.8470	11.5420
7.0900	8.7980	16.3038	11.1735	10.8653	11.5571
7.1000	8.8116	16.3299	11.1875	10.8836	11.5722
7.1100	8.8252	16.3559	11.2014	10.9019	11.5873
7.1200	8.8387	16.3819	11.2153	10.9201	11.6022
7.1300	8.8523	16.4078	11.2291	10.9383	11.6172
7.1400	8.8657	16.4336	11.2429	10.9564	11.6320
7.1500	8.8792	16.4593	11.2566	10.9745	11.6468
7.1600	8.8926	16.4850	11.2702	10.9926	11.6615
7.1700	8.9060	16.5106	11.2838	11.0107	11.6762
7.1800	8.9193	16.5361	11.2973	11.0286	11.6908
7.1900	8.9326	16.5616	11.3108	11.0466	11.7054
7.2000	8.9459	16.5869	11.3242	11.0645	11.7198
7.2100	8.9591	16.6123	11.3375	11.0824	11.7343
7.2200	8.9723	16.6375	11.3508	11.1002	11.7487
7.2300	8.9855	16.6627	11.3640	11.1180	11.7630
7.2400	8.9986	16.6878	11.3771	11.1358	11.7772
7.2500	9.0117	16.7128	11.3902	11.1535	11.7914
7.2600	9.0248	16.7378	11.4032	11.1712	11.8055
7.2700	9.0378	16.7627	11.4162	11.1888	11.8196
7.2800	9.0508	16.7875	11.4291	11.2064	11.8336
7.2900	9.0638	16.8123	11.4419	11.2239	11.8475
7.3000	9.0767	16.8369	11.4547	11.2415	11.8613
7.3100	9.0896	16.8615	11.4674	11.2589	11.8751
7.3200	9.1024	16.8860	11.4801	11.2764	11.8889
7.3300	9.1152	16.9105	11.4927	11.2937	11.9026
7.3400	9.1280	16.9349	11.5052	11.3110	11.9162
7.3500	9.1407	16.9591	11.5176	11.3283	11.9297
7.3600	9.1534	16.9833	11.5300	11.3456	11.9432
7.3700	9.1661	17.0075	11.5423	11.3628	11.9566
7.3800	9.1787	17.0315	11.5546	11.3799	11.9700
7.3900	9.1913	17.0555	11.5668	11.3970	11.9833
7.4000	9.2039	17.0794	11.5789	11.4141	11.9965
7.4100	9.2164	17.1032	11.5910	11.4311	12.0096
7.4200	9.2288	17.1269	11.6030	11.4481	12.0227
7.4300	9.2413	17.1506	11.6149	11.4650	12.0357
7.4400	9.2536	17.1741	11.6268	11.4818	12.0487
7.4500	9.2660	17.1976	11.6385	11.4986	12.0616
7.4600	9.2783	17.2210	11.6503	11.5154	12.0744
7.4700	9.2905	17.2443	11.6619	11.5322	12.0871
7.4800	9.3028	17.2676	11.6735	11.5488	12.0998
7.4900	9.3149	17.2907	11.6850	11.5655	12.1124
7.5000	9.3271	17.3138	11.6965	11.5820	12.1249
7.5100	9.3391	17.3367	11.7078	11.5985	12.1374
7.5200	9.3512	17.3596	11.7192	11.6150	12.1498
7.5300	9.3632	17.3824	11.7304	11.6314	12.1621
7.5400	9.3752	17.4051	11.7416	11.6478	12.1743
7.5500	9.3871	17.4277	11.7527	11.6641	12.1865
7.5600	9.3989	17.4503	11.7637	11.6804	12.1986
7.5700	9.4108	17.4727	11.7746	11.6966	12.2107
7.5800	9.4225	17.4951	11.7855	11.7128	12.2226
7.5900	9.4343	17.5174	11.7964	11.7289	12.2345
7.6000	9.4460	17.5395	11.8071	11.7450	12.2463
7.6100	9.4576	17.5616	11.8178	11.7610	12.2580
7.6200	9.4692	17.5836	11.8284	11.7769	12.2697
7.6300	9.4808	17.6055	11.8389	11.7928	12.2813
7.6400	9.4923	17.6273	11.8493	11.8086	12.2928
7.6500	9.5037	17.6490	11.8597	11.8244	12.3042
7.6600	9.5151	17.6706	11.8700	11.8401	12.3156
7.6700	9.5265	17.6921	11.8802	11.8558	12.3269
7.6800	9.5378	17.7135	11.8904	11.8714	12.3381
7.6900	9.5490	17.7348	11.9005	11.8870	12.3492
7.7000	9.5603	17.7561	11.9105	11.9025	12.3603
7.7100	9.5714	17.7772	11.9204	11.9179	12.3713
7.7200	9.5825	17.7982	11.9303	11.9333	12.3822
7.7300	9.5936	17.8191	11.9400	11.9486	12.3930
7.7400	9.6046	17.8400	11.9497	11.9639	12.4038
7.7500	9.6156	17.8607	11.9593	11.9791	12.4145
7.7600	9.6265	17.8813	11.9689	11.9943	12.4251
7.7700	9.6374	17.9019	11.9784	12.0094	12.4356
7.7800	9.6482	17.9223	11.9878	12.0244	12.4461
7.7900	9.6590	17.9426	11.9971	12.0394	12.4564
7.8000	9.6697	17.9629	12.0064	12.0543	12.4667
7.8100	9.6804	17.9830	12.0155	12.0691	12.4769
7.8200	9.6910	18.0030	12.0246	12.0839	12.4871
7.8300	9.7016	18.0229	12.0336	12.0987	12.4971
7.8400	9.7121	18.0428	12.0426	12.1133	12.5071
7.8500	9.7226	18.0625	12.0514	12.1279	12.5170
7.8600	9.7330	18.0821	12.0602	12.1425	12.5268
7.8700	9.7433	18.1016	12.0689	12.1570	12.5366
7.8800	9.7537	18.1210	12.0775	12.1714	12.5462
7.8900	9.7639	18.1403	12.0861	12.1857	12.5558
7.9000	9.7741	18.1595	12.0945	12.2000	12.5653
7.9100	9.7842	18.1786	12.1029	12.2142	12.5747
7.9200	9.7943	18.1975	12.1112	12.2284	12.5840
7.9300	9.8044	18.2164	12.1194	12.2425	12.5933
7.9400	9.8144	18.2352	12.1275	12.2565	12.6025
7.9500	9.8243	18.2538	12.1356	12.2705	12.6116
7.9600	9.8342	18.2724	12.1436	12.2844	12.6206
7.9700	9.8441	18.2908	12.1515	12.2983	12.6295
7.9800	9.8538	18.3092	12.1593	12.3120	12.6384
7.9900	9.8636	18.3274	12.1671	12.3257	12.6471
8.0000	9.8732	18.3455	12.1747	12.3394	12.6558
8.0100	9.8828	18.3635	12.1823	12.3530	12.6644
8.0200	9.8924	18.3814	12.1898	12.3665	12.6730
8.0300	9.9019	18.3992	12.1972	12.3799	12.6814
8.0400	9.9113	18.4169	12.2046	12.3933	12.6898
8.0500	9.9207	18.4344	12.2119	12.4066	12.6980
8.0600	9.9301	18.4519	12.2190	12.4198	12.7062
8.0700	9.9393	18.4692	12.2262	12.4330	12.7143
8.0800	9.9486	18.4865	12.2332	12.4461	12.7224
8.0900	9.9578	18.5036	12.2401	12.4592	12.7303
8.1000	9.9669	18.5206	12.2470	12.4721	12.7382
8.1100	9.9759	18.5375	12.2537	12.4850	12.7460
8.1200	9.9849	18.5542	12.2604	12.4978	12.7537
8.1300	9.9939	18.5709	12.2671	12.5106	12.7613
8.1400	10.0028	18.5875	12.2736	12.5233	12.7688
8.1500	10.0116	18.6039	12.2801	12.5359	12.7763
8.1600	10.0204	18.6203	12.2864	12.5484	12.7837
8.1700	10.0291	18.6365	12.2927	12.5609	12.7909
8.1800	10.0378	18.6526	12.2990	12.5733	12.7981
8.1900	10.0464	18.6686	12.3051	12.5856	12.8053
8.2000	10.0549	18.6844	12.3112	12.5979	12.8123
8.2100	10.0634	18.7002	12.3171	12.6101	12.8192
8.2200	10.0718	18.7158	12.3230	12.6222	12.8261
8.2300	10.0802	18.7314	12.3288	12.6343	12.8329
8.2400	10.0885	18.7468	12.3346	12.6463	12.8396
8.2500	10.0968	18.7621	12.3402	12.6582	12.8462
8.2600	10.1050	18.7772	12.3458	12.6700	12.8528
8.2700	10.1132	18.7923	12.3513	12.6818	12.8592
8.2800	10.1212	18.8073	12.3567	12.6935	12.8656
8.2900	10.1293	18.8221	12.3620	12.7051	12.8719
8.3000	10.1373	18.8368	12.3673	12.7167	12.8781
8.3100	10.1452	18.8514	12.3724	12.7281	12.8842
8.3200	10.1531	18.8659	12.3775	12.7396	12.8902
8.3300	10.1609	18.8803	12.3825	12.7509	12.8962
8.3400	10.1686	18.8945	12.3875	12.7622	12.9021
8.3500	10.1763	18.9087	12.3923	12.7734	12.9079
8.3600	10.1839	18.9227	12.3971	12.7845	12.9136
8.3700	10.1915	18.9366	12.4018	12.7955	12.9192
8.3800	10.1990	18.9504	12.4064	12.8065	12.9247
8.3900	10.2065	18.9641	12.4109	12.8174	12.9302
8.4000	10.2139	18.9776	12.4153	12.8283	12.9356
8.4100	10.2213	18.9911	12.4197	12.8390	12.9409
8.4200	10.2285	19.0044	12.4240	12.8497	12.9461
8.4300	10.2358	19.0176	12.4282	12.8603	12.9512
8.4400	10.2429	19.0307	12.4323	12.8709	12.9563
8.4500	10.2501	19.0437	12.4364	12.8813	12.9612
8.4600	10.2571	19.0565	12.4404	12.8917	12.9661
8.4700	10.2641	19.0693	12.4443	12.9021	12.9709
8.4800	10.2711	19.0819	12.4481	12.9123	12.9757
8.4900	10.2779	19.0944	12.4518	12.9225	12.9803
8.5000	10.2848	19.1068	12.4555	12.9326	12.9848
8.5100	10.2915	19.1191	12.4590	12.9426	12.9893
8.5200	10.2982	19.1312	12.4626	12.9526	12.9937
8.5300	10.3049	19.1433	12.4660	12.9625	12.9980
8.5400	10.3115	19.1552	12.4693	12.9723	13.0022
8.5500	10.3180	19.1670	12.4726	12.9820	13.0064
8.5600	10.3245	19.1787	12.4758	12.9917	13.0105
8.5700	10.3309	19.1903	12.4789	13.0012	13.0144
8.5800	10.3372	19.2017	12.4819	13.0108	13.0184
8.5900	10.3435	19.2131	12.4849	13.0202	13.0222
8.6000	10.3497	19.2243	12.4878	13.0296	13.0259
8.6100	10.3559	19.2354	12.4905	13.0389	13.0296
8.6200	10.3620	19.2464	12.4933	13.0481	13.0332
8.6300	10.3681	19.2573	12.4959	13.0572	13.0367
8.6400	10.3741	19.2680	12.4985	13.0663	13.0401
8.6500	10.3800	19.2786	12.5010	13.0753	13.0434
8.6600	10.3859	19.2892	12.5034	13.0842	13.0467
8.6700	10.3917	19.2996	12.5057	13.0931	13.0499
8.6800	10.3975	19.3099	12.5080	13.1018	13.0530
8.6900	10.4032	19.3201	12.5102	13.1105	13.0560
8.7000	10.4089	19.3301	12.5123	13.1192	13.0589
8.7100	10.4144	19.3400	12.5143	13.1277	13.0618
8.7200	10.4200	19.3499	12.5163	13.1362	13.0646
8.7300	10.4254	19.3596	12.5182	13.1446	13.0673
8.7400	10.4308	19.3692	12.5200	13.1529	13.0699
8.7500	10.4362	19.3786	12.5217	13.1612	13.0725
8.7600	10.4414	19.3880	12.5234	13.1694	13.0749
8.7700	10.4467	19.3972	12.5250	13.1775	13.0773
8.7800	10.4518	19.4064	12.5265	13.1855	13.0796
8.7900	10.4569	19.4154	12.5279	13.1935	13.0819
8.8000	10.4620	19.4243	12.5293	13.2013	13.0840
8.8100	10.4670	19.4331	12.5306	13.2092	13.0861
8.8200	10.4719	19.4417	12.5318	13.2169	13.0881
8.8300	10.4768	19.4503	12.5329	13.2246	13.0900
8.8400	10.4816	19.4587	12.5340	13.2322	13.0919
8.8500	10.4863	19.4670	12.5350	13.2397	13.0936
8.8600	10.4910	19.4752	12.5359	13.2471	13.0953
8.8700	10.4957	19.4833	12.5368	13.2545	13.0970
8.8800	10.5002	19.4912	12.5375	13.2618	13.0985
8.8900	10.5048	19.4991	12.5382	13.2690	13.1000
8.9000	10.5092	19.5069	12.5389	13.2761	13.1013
8.9100	10.5136	19.5144	12.5394	13.2832	13.1026
8.9200	10.5180	19.5220	12.5399	13.2902	13.1038
8.9300	10.5223	19.5293	12.5403	13.2971	13.1050
8.9400	10.5265	19.5366	12.5407	13.3039	13.1061
8.9500	10.5307	19.5438	12.5409	13.3107	13.1071
8.9600	10.5348	19.5508	12.5411	13.3174	13.1080
8.9700	10.5389	19.5578	12.5413	13.3240	13.1089
8.9800	10.5429	19.5646	12.5413	13.3306	13.1097
8.9900	10.5468	19.5713	12.5413	13.3370	13.1103
9.0000	10.5507	19.5779	12.5412	13.3434	13.1110
9.0100	10.5545	19.5844	12.5410	13.3498	13.1115
9.0200	10.5583	19.5908	12.5408	13.3560	13.1120
9.0300	10.5620	19.5970	12.5405	13.3622	13.1124
9.0400	10.5657	19.6031	12.5401	13.3683	13.1127
9.0500	10.5693	19.6091	12.5397	13.3743	13.1130
9.0600	10.5728	19.6151	12.5392	13.3803	13.1131
9.0700	10.5763	19.6209	12.5386	13.3862	13.1132
9.0800	10.5797	19.6265	12.5379	13.3919	13.1133
9.0900	10.5831	19.6321	12.5372	13.3977	13.1132
9.1000	10.5864	19.6376	12.5364	13.4033	13.1131
9.1100	10.5897	19.6429	12.5356	13.4089	13.1129
9.1200	10.5929	19.6481	12.5347	13.4144	13.1127
9.1300	10.5960	19.6532	12.5336	13.4199	13.1123
9.1400	10.5991	19.6583	12.5326	13.4253	13.1119
9.1500	10.6021	19.6632	12.5315	13.4305	13.1114
9.1600	10.6051	19.6680	12.5303	13.4358	13.1109
9.1700	10.6080	19.6726	12.5290	13.4409	13.1103
9.1800	10.6109	19.6772	12.5277	13.4460	13.1096
9.1900	10.6137	19.6816	12.5263	13.4510	13.1088
9.2000	10.6164	19.6860	12.5248	13.4559	13.1080
9.2100	10.6191	19.6902	12.5233	13.4608	13.1071
9.2200	10.6218	19.6943	12.5217	13.4655	13.1061
9.2300	10.6243	19.6983	12.5200	13.4702	13.1050
9.2400	10.6269	19.7022	12.5183	13.4749	13.1039
9.2500	10.6293	19.7060	12.5165	13.4794	13.1027
9.2600	10.6317	19.7097	12.5146	13.4839	13.1014
9.2700	10.6341	19.7132	12.5127	13.4883	13.1001
9.2800	10.6364	19.7167	12.5107	13.4927	13.0987
9.2900	10.6386	19.7200	12.5086	13.4969	13.0972
9.3000	10.6408	19.7233	12.5065	13.5011	13.0957
9.3100	10.6430	19.7264	12.5043	13.5052	13.0941
9.3200	10.6450	19.7294	12.5021	13.5093	13.0924
9.3300	10.6471	19.7323	12.4997	13.5133	13.0906
9.3400	10.6490	19.7351	12.4974	13.5172	13.0888
9.3500	10.6509	19.7378	12.4949	13.5210	13.0869
9.3600	10.6528	19.7404	12.4924	13.5248	13.0850
9.3700	10.6546	19.7429	12.4899	13.5285	13.0830
9.3800	10.6563	19.7452	12.4872	13.5321	13.0809
9.3900	10.6580	19.7475	12.4845	13.5357	13.0787
9.4000	10.6597	19.7497	12.4818	13.5391	13.0765
9.4100	10.6613	19.7517	12.4789	13.5425	13.0742
9.4200	10.6628	19.7536	12.4760	13.5459	13.0718
9.4300	10.6642	19.7554	12.4731	13.5491	13.0694
9.4400	10.6657	19.7572	12.4701	13.5523	13.0669
9.4500	10.6670	19.7588	12.4670	13.5554	13.0644
9.4600	10.6683	19.7603	12.4639	13.5585	13.0617
9.4700	10.6696	19.7617	12.4607	13.5615	13.0591
9.4800	10.6708	19.7630	12.4574	13.5644	13.0563
9.4900	10.6720	19.7642	12.4541	13.5672	13.0535
9.5000	10.6730	19.7653	12.4508	13.5700	13.0506
9.5100	10.6741	19.7662	12.4473	13.5726	13.0476
9.5200	10.6751	19.7671	12.4438	13.5753	13.0446
9.5300	10.6760	19.7679	12.4402	13.5778	13.0415
9.5400	10.6769	19.7686	12.4366	13.5803	13.0384
9.5500	10.6777	19.7691	12.4330	13.5827	13.0352
9.5600	10.6785	19.7696	12.4292	13.5851	13.0319
9.5700	10.6792	19.7700	12.4254	13.5873	13.0286
9.5800	10.6799	19.7702	12.4216	13.5895	13.0252
9.5900	10.6805	19.7704	12.4177	13.5917	13.0217
9.6000	10.6811	19.7704	12.4137	13.5937	13.0182
9.6100	10.6816	19.7704	12.4097	13.5957	13.0146
9.6200	10.6820	19.7702	12.4056	13.5977	13.0110
9.6300	10.6824	19.7699	12.4015	13.5995	13.0072
9.6400	10.6828	19.7696	12.3973	13.6013	13.0035
9.6500	10.6831	19.7691	12.3930	13.6030	12.9996
9.6600	10.6833	19.7685	12.3887	13.6047	12.9958
9.6700	10.6835	19.7679	12.3843	13.6062	12.9918
9.6800	10.6836	19.7671	12.3799	13.6077	12.9878
9.6900	10.6837	19.7662	12.3754	13.6092	12.9837
9.7000	10.6838	19.7653	12.3709	13.6106	12.9796
9.7100	10.6837	19.7642	12.3663	13.6119	12.9753
9.7200	10.6837	19.7630	12.3616	13.6131	12.9711
9.7300	10.6836	19.7617	12.3569	13.6143	12.9667
9.7400	10.6834	19.7604	12.3522	13.6154	12.9624
9.7500	10.6832	19.7589	12.3474	13.6164	12.9579
9.7600	10.6829	19.7573	12.3425	13.6174	12.9535
9.7700	10.6826	19.7557	12.3376	13.6183	12.9489
9.7800	10.6822	19.7539	12.3326	13.6191	12.9443
9.7900	10.6818	19.7521	12.3276	13.6199	12.9396
9.8000	10.6813	19.7501	12.3225	13.6206	12.9349
9.8100	10.6808	19.7480	12.3174	13.6212	12.9301
9.8200	10.6803	19.7459	12.3122	13.6218	12.9252
9.8300	10.6796	19.7436	12.3069	13.6223	12.9203
9.8400	10.6790	19.7413	12.3017	13.6227	12.9154
9.8500	10.6782	19.7388	12.2963	13.6231	12.9103
9.8600	10.6775	19.7363	12.2909	13.6234	12.9053
9.8700	10.6766	19.7336	12.2855	13.6236	12.9001
9.8800	10.6758	19.7309	12.2799	13.6237	12.8949
9.8900	10.6749	19.7281	12.2744	13.6239	12.8897
9.9000	10.6739	19.7251	12.2688	13.6239	12.8844
9.9100	10.6729	19.7221	12.2631	13.6238	12.8790
9.9200	10.6718	19.7190	12.2574	13.6237	12.8736
9.9300	10.6707	19.7158	12.2517	13.6236	12.8681
9.9400	10.6695	19.7125	12.2459	13.6234	12.8626
9.9500	10.6683	19.7091	12.2400	13.6231	12.8571
9.9600	10.6670	19.7056	12.2341	13.6227	12.8514
9.9700	10.6657	19.7020	12.2282	13.6223	12.8457
9.9800	10.6644	19.6984	12.2222	13.6218	12.8400
9.9900	10.6630	19.6946	12.2161	13.6213	12.8342
10.0000	10.6615	19.6907	12.2100	13.6207	12.8284
10.0100	10.6600	19.6868	12.2039	13.6200	12.8225
10.0200	10.6585	19.6828	12.1977	13.6193	12.8165
10.0300	10.6569	19.6786	12.1915	13.6185	12.8105
10.0400	10.6553	19.6744	12.1852	13.6176	12.8045
10.0500	10.6536	19.6701	12.1789	13.6167	12.7984
10.0600	10.6518	19.6658	12.1725	13.6157	12.7922
10.0700	10.6501	19.6613	12.1661	13.6147	12.7860
10.0800	10.6482	19.6567	12.1596	13.6136	12.7798
10.0900	10.6464	19.6520	12.1531	13.6124	12.7734
10.1000	10.6445	19.6473	12.1465	13.6112	12.7671
10.1100	10.6425	19.6424	12.1399	13.6098	12.7606
10.1200	10.6405	19.6375	12.1333	13.6085	12.7542
10.1300	10.6384	19.6325	12.1266	13.6071	12.7477
10.1400	10.6363	19.6274	12.1199	13.6056	12.7412
10.1500	10.6342	19.6223	12.1131	13.6041	12.7346
10.1600	10.6320	19.6170	12.1063	13.6025	12.7279
10.1700	10.6298	19.6117	12.0994	13.6008	12.7212
10.1800	10.6275	19.6062	12.0925	13.5991	12.7145
10.1900	10.6252	19.6007	12.0855	13.5973	12.7077
10.2000	10.6228	19.5951	12.0786	13.5955	12.7008
10.2100	10.6204	19.5894	12.0715	13.5936	12.6939
10.2200	10.6180	19.5837	12.0644	13.5917	12.6870
10.2300	10.6155	19.5778	12.0573	13.5896	12.6800
10.2400	10.6130	19.5719	12.0502	13.5876	12.6730
10.2500	10.6104	19.5659	12.0430	13.5854	12.6660
10.2600	10.6078	19.5598	12.0357	13.5833	12.6588
10.2700	10.6051	19.5536	12.0285	13.5810	12.6517
10.2800	10.6024	19.5474	12.0212	13.5787	12.6445
10.2900	10.5996	19.5411	12.0138	13.5764	12.6372
10.3000	10.5969	19.5347	12.0064	13.5740	12.6299
10.3100	10.5940	19.5282	11.9990	13.5715	12.6226
10.3200	10.5912	19.5216	11.9915	13.5689	12.6152
10.3300	10.5882	19.5149	11.9840	13.5664	12.6078
10.3400	10.5853	19.5082	11.9764	13.5637	12.6003
10.3500	10.5823	19.5014	11.9689	13.5610	12.5928
10.3600	10.5793	19.4946	11.9612	13.5583	12.5853
10.3700	10.5762	19.4876	11.9536	13.5555	12.5777
10.3800	10.5731	19.4806	11.9459	13.5526	12.5701
10.3900	10.5700	19.4735	11.9382	13.5497	12.5624
10.4000	10.5668	19.4663	11.9304	13.5468	12.5547
10.4100	10.5635	19.4590	11.9226	13.5437	12.5469
10.4200	10.5603	19.4517	11.9148	13.5407	12.5391
10.4300	10.5570	19.4443	11.9069	13.5375	12.5313
10.4400	10.5536	19.4368	11.8990	13.5343	12.5234
10.4500	10.5503	19.4293	11.8910	13.5311	12.5155
10.4600	10.5468	19.4217	11.8831	13.5278	12.5075
10.4700	10.5434	19.4140	11.8750	13.5245	12.4995
10.4800	10.5399	19.4062	11.8670	13.5211	12.4915
10.4900	10.5363	19.3984	11.8589	13.5176	12.4835
10.5000	10.5328	19.3905	11.8508	13.5141	12.4754
10.5100	10.5291	19.3825	11.8427	13.5106	12.4672
10.5200	10.5255	19.3744	11.8345	13.5070	12.4590
10.5300	10.5218	19.3663	11.8263	13.5033	12.4508
10.5400	10.5181	19.3581	11.8181	13.4996	12.4426
10.5500	10.5143	19.3499	11.8098	13.4959	12.4343
10.5600	10.5105	19.3416	11.8015	13.4921	12.4259
10.5700	10.5067	19.3332	11.7931	13.4882	12.4176
10.5800	10.5028	19.3247	11.7848	13.4843	12.4092
10.5900	10.4989	19.3162	11.7764	13.4804	12.4008
10.6000	10.4950	19.3076	11.7680	13.4764	12.3923
10.6100	10.4910	19.2989	11.7595	13.4723	12.3838
10.6200	10.4870	19.2902	11.7510	13.4682	12.3753
10.6300	10.4830	19.2814	11.7425	13.4641	12.3667
10.6400	10.4789	19.2726	11.7340	13.4599	12.3581
10.6500	10.4748	19.2637	11.7254	13.4556	12.3495
10.6600	10.4706	19.2547	11.7168	13.4513	12.3408
10.6700	10.4664	19.2456	11.7082	13.4470	12.3321
10.6800	10.4622	19.2365	11.6995	13.4426	12.3234
10.6900	10.4579	19.2274	11.6909	13.4382	12.3146
10.7000	10.4537	19.2181	11.6822	13.4337	12.3058
10.7100	10.4493	19.2088	11.6734	13.4292	12.2970
10.7200	10.4450	19.1995	11.6647	13.4246	12.2882
10.7300	10.4406	19.1900	11.6559	13.4200	12.2793
10.7400	10.4362	19.1806	11.6471	13.4153	12.2704
10.7500	10.4317	19.1710	11.6382	13.4106	12.2614
10.7600	10.4272	19.1614	11.6294	13.4058	12.2524
10.7700	10.4227	19.1518	11.6205	13.4010	12.2434
10.7800	10.4182	19.1420	11.6116	13.3962	12.2344
10.7900	10.4136	19.1323	11.6026	13.3913	12.2253
10.8000	10.4090	19.1225	11.5937	13.3864	12.2162
10.8100	10.4043	19.1126	11.5847	13.3814	12.2071
10.8200	10.3997	19.1026	11.5756	13.3764	12.1980
10.8300	10.3950	19.0926	11.5666	13.3713	12.1888
10.8400	10.3903	19.0825	11.5576	13.3662	12.1796
10.8500	10.3855	19.0724	11.5485	13.3610	12.1704
10.8600	10.3807	19.0622	11.5394	13.3558	12.1611
10.8700	10.3759	19.0520	11.5303	13.3506	12.1518
10.8800	10.3711	19.0417	11.5211	13.3453	12.1425
10.8900	10.3662	19.0314	11.5119	13.3400	12.1331
10.9000	10.3613	19.0210	11.5028	13.3346	12.1238
10.9100	10.3563	19.0105	11.4935	13.3292	12.1144
10.9200	10.3514	19.0000	11.4843	13.3238	12.1050
10.9300	10.3464	18.9895	11.4751	13.3183	12.0955
10.9400	10.3414	18.9789	11.4658	13.3127	12.0861
10.9500	10.3363	18.9682	11.4565	13.3072	12.0766
10.9600	10.3313	18.9575	11.4472	13.3016	12.0671
10.9700	10.3262	18.9467	11.4379	13.2959	12.0575
10.9800	10.3210	18.9359	11.4285	13.2902	12.0480
10.9900	10.3159	18.9251	11.4192	13.2845	12.0384
11.0000	10.3107	18.9141	11.4098	13.2787	12.0288
11.0100	10.3055	18.9032	11.4004	13.2729	12.0192
11.0200	10.3002	18.8922	11.3910	13.2671	12.0095
11.0300	10.2949	18.8811	11.3815	13.2612	11.9998
11.0400	10.2896	18.8700	11.3720	13.2553	11.9901
11.0500	10.2843	18.8588	11.3626	13.2493	11.9804
11.0600	10.2790	18.8476	11.3531	13.2433	11.9707
11.0700	10.2736	18.8364	11.3436	13.2373	11.9609
11.0800	10.2682	18.8251	11.3340	13.2312	11.9511
11.0900	10.2627	18.8137	11.3245	13.2251	11.9413
11.1000	10.2573	18.8023	11.3149	13.2189	11.9315
11.1100	10.2518	18.7909	11.3053	13.2127	11.9216
11.1200	10.2463	18.7794	11.2958	13.2065	11.9118
11.1300	10.2408	18.7679	11.2862	13.2003	11.9019
11.1400	10.2352	18.7563	11.2765	13.1940	11.8920
11.1500	10.2296	18.7447	11.2669	13.1876	11.8821
11.1600	10.2240	18.7330	11.2573	13.1813	11.8721
11.1700	10.2184	18.7213	11.2476	13.1749	11.8622
11.1800	10.2127	18.7096	11.2379	13.1684	11.8522
11.1900	10.2070	18.6978	11.2282	13.1620	11.8422
11.2000	10.2013	18.6860	11.2185	13.1555	11.8322
11.2100	10.1956	18.6741	11.2088	13.1489	11.8222
11.2200	10.1899	18.6622	11.1991	13.1424	11.8122
11.2300	10.1841	18.6503	11.1893	13.1358	11.8021
11.2400	10.1783	18.6383	11.1796	13.1292	11.7921
11.2500	10.1725	18.6262	11.1698	13.1225	11.7820
11.2600	10.1667	18.6142	11.1601	13.1158	11.7719
11.2700	10.1608	18.6021	11.1503	13.1091	11.7617
11.2800	10.1550	18.5900	11.1405	13.1023	11.7516
11.2900	10.1491	18.5778	11.1307	13.0955	11.7415
11.3000	10.1432	18.5656	11.1209	13.0887	11.7313
11.3100	10.1373	18.5533	11.1111	13.0819	11.7211
11.3200	10.1313	18.5411	11.1013	13.0750	11.7110
11.3300	10.1254	18.5288	11.0914	13.0681	11.7008
11.3400	10.1194	18.5164	11.0816	13.0612	11.6906
11.3500	10.1134	18.5040	11.0718	13.0542	11.6804
11.3600	10.1074	18.4916	11.0619	13.0472	11.6701
11.3700	10.1013	18.4792	11.0521	13.0402	11.6599
11.3800	10.0953	18.4667	11.0422	13.0332	11.6496
11.3900	10.0892	18.4542	11.0323	13.0261	11.6394
11.4000	10.0831	18.4417	11.0224	13.0190	11.6291
11.4100	10.0770	18.4291	11.0126	13.0119	11.6188
11.4200	10.0708	18.4165	11.0027	13.0047	11.6086
11.4300	10.0647	18.4039	10.9928	12.9975	11.5983
11.4400	10.0585	18.3913	10.9829	12.9903	11.5880
11.4500	10.0524	18.3786	10.9730	12.9831	11.5776
11.4600	10.0461	18.3659	10.9631	12.9759	11.5673
11.4700	10.0399	18.3532	10.9532	12.9686	11.5570
11.4800	10.0337	18.3404	10.9433	12.9613	11.5467
11.4900	10.0275	18.3277	10.9334	12.9540	11.5363
11.5000	10.0212	18.3149	10.9234	12.9466	11.5260
11.5100	10.0149	18.3020	10.9135	12.9392	11.5156
11.5200	10.0086	18.2892	10.9036	12.9318	11.5053
11.5300	10.0023	18.2763	10.8937	12.9244	11.4949
11.5400	9.9960	18.2634	10.8837	12.9170	11.4846
11.5500	9.9896	18.2505	10.8738	12.9095	11.4742
11.5600	9.9833	18.2375	10.8639	12.9020	11.4638
11.5700	9.9769	18.2246	10.8540	12.8945	11.4534
11.5800	9.9705	18.2116	10.8440	12.8870	11.4431
11.5900	9.9641	18.1986	10.8341	12.8795	11.4327
11.6000	9.9577	18.1856	10.8242	12.8719	11.4223
11.6100	9.9513	18.1725	10.8143	12.8643	11.4119
11.6200	9.9449	18.1595	10.8044	12.8567	11.4015
11.6300	9.9384	18.1464	10.7944	12.8491	11.3911
11.6400	9.9320	18.1333	10.7845	12.8414	11.3807
11.6500	9.9255	18.1202	10.7746	12.8338	11.3703
11.6600	9.9190	18.1070	10.7647	12.8261	11.3600
11.6700	9.9125	18.0939	10.7548	12.8184	11.3496
11.6800	9.9060	18.0807	10.7449	12.8107	11.3392
11.6900	9.8995	18.0675	10.7350	12.8030	11.3288
11.7000	9.8930	18.0544	10.7251	12.7952	11.3184
11.7100	9.8865	18.0411	10.7152	12.7874	11.3080
11.7200	9.8799	18.0279	10.7053	12.7796	11.2976
11.7300	9.8734	18.0147	10.6954	12.7719	11.2872
11.7400	9.8668	18.0014	10.6855	12.7640	11.2768
11.7500	9.8602	17.9882	10.6756	12.7562	11.2664
11.7600	9.8536	17.9749	10.6658	12.7484	11.2561
11.7700	9.8470	17.9616	10.6559	12.7405	11.2457
11.7800	9.8404	17.9483	10.6461	12.7326	11.2353
11.7900	9.8338	17.9350	10.6362	12.7247	11.2249
11.8000	9.8272	17.9217	10.6263	12.7168	11.2146
11.8100	9.8206	17.9084	10.6165	12.7089	11.2042
11.8200	9.8139	17.8950	10.6067	12.7010	11.1938
11.8300	9.8073	17.8817	10.5968	12.6930	11.1835
11.8400	9.8006	17.8683	10.5870	12.6851	11.1731
11.8500	9.7940	17.8550	10.5772	12.6771	11.1628
11.8600	9.7873	17.8416	10.5674	12.6691	11.1524
11.8700	9.7806	17.8282	10.5576	12.6611	11.1421
11.8800	9.7739	17.8148	10.5478	12.6531	11.1318
11.8900	9.7672	17.8014	10.5380	12.6451	11.1215
11.9000	9.7605	17.7880	10.5283	12.6370	11.1111
11.9100	9.7539	17.7746	10.5185	12.6290	11.1008
11.9200	9.7471	17.7612	10.5087	12.6209	11.0905
11.9300	9.7404	17.7478	10.4990	12.6129	11.0802
11.9400	9.7337	17.7344	10.4893	12.6048	11.0699
11.9500	9.7270	17.7209	10.4796	12.5967	11.0596
11.9600	9.7202	17.7075	10.4698	12.5886	11.0494
11.9700	9.7135	17.6941	10.4601	12.5805	11.0391
11.9800	9.7068	17.6806	10.4504	12.5724	11.0288
11.9900	9.7000	17.6672	10.4407	12.5643	11.0186
12.0000	9.6933	17.6537	10.4311	12.5561	11.0083
12.0100	9.6865	17.6403	10.4214	12.5480	10.9981
12.0200	9.6798	17.6268	10.4118	12.5398	10.9879
12.0300	9.6730	17.6134	10.4021	12.5317	10.9776
12.0400	9.6662	17.5999	10.3925	12.5235	10.9674
12.0500	9.6594	17.5865	10.3829	12.5153	10.9572
12.0600	9.6527	17.5730	10.3733	12.5072	10.9470
12.0700	9.6459	17.5596	10.3637	12.4990	10.9368
12.0800	9.6391	17.5461	10.3541	12.4908	10.9267
12.0900	9.6323	17.5327	10.3445	12.4826	10.9165
12.1000	9.6255	17.5192	10.3350	12.4744	10.9063
12.1100	9.6188	17.5058	10.3255	12.4661	10.8962
12.1200	9.6120	17.4923	10.3160	12.4579	10.8860
12.1300	9.6052	17.4789	10.3064	12.4497	10.8759
12.1400	9.5984	17.4654	10.2969	12.4414	10.8658
12.1500	9.5916	17.4520	10.2875	12.4332	10.8557
12.1600	9.5848	17.4385	10.2780	12.4250	10.8456
12.1700	9.5780	17.4251	10.2686	12.4167	10.8355
12.1800	9.5712	17.4117	10.2591	12.4084	10.8254
12.1900	9.5644	17.3982	10.2497	12.4002	10.8154
12.2000	9.5576	17.3848	10.2403	12.3919	10.8053
12.2100	9.5508	17.3714	10.2309	12.3837	10.7953
12.2200	9.5440	17.3580	10.2216	12.3754	10.7853
12.2300	9.5371	17.3445	10.2122	12.3671	10.7753
12.2400	9.5303	17.3311	10.2029	12.3588	10.7653
12.2500	9.5235	17.3178	10.1935	12.3506	10.7553
12.2600	9.5167	17.3044	10.1842	12.3423	10.7454
12.2700	9.5099	17.2910	10.1750	12.3340	10.7354
12.2800	9.5031	17.2776	10.1657	12.3257	10.7255
12.2900	9.4963	17.2642	10.1564	12.3174	10.7155
12.3000	9.4895	17.2509	10.1472	12.3091	10.7056
12.3100	9.4828	17.2376	10.1380	12.3009	10.6958
12.3200	9.4760	17.2242	10.1288	12.2926	10.6859
12.3300	9.4692	17.2109	10.1196	12.2843	10.6760
12.3400	9.4624	17.1975	10.1104	12.2760	10.6662
12.3500	9.4556	17.1842	10.1012	12.2677	10.6563
12.3600	9.4488	17.1709	10.0921	12.2594	10.6465
12.3700	9.4420	17.1576	10.0830	12.2511	10.6367
12.3800	9.4353	17.1443	10.0739	12.2428	10.6269
12.3900	9.4285	17.1311	10.0648	12.2345	10.6171
12.4000	9.4217	17.1178	10.0557	12.2263	10.6074
12.4100	9.4150	17.1046	10.0467	12.2180	10.5977
12.4200	9.4082	17.0914	10.0377	12.2097	10.5879
12.4300	9.4014	17.0782	10.0287	12.2014	10.5782
12.4400	9.3947	17.0650	10.0197	12.1931	10.5686
12.4500	9.3880	17.0518	10.0107	12.1849	10.5589
12.4600	9.3812	17.0387	10.0018	12.1766	10.5493
12.4700	9.3745	17.0255	9.9929	12.1684	10.5397
12.4800	9.3678	17.0124	9.9840	12.1601	10.5301
12.4900	9.3611	16.9993	9.9751	12.1518	10.5205
12.5000	9.3544	16.9862	9.9663	12.1436	10.5110
12.5100	9.3477	16.9732	9.9575	12.1354	10.5015
12.5200	9.3410	16.9601	9.9486	12.1271	10.4919
12.5300	9.3344	16.9471	9.9399	12.1189	10.4825
12.5400	9.3277	16.9341	9.9311	12.1107	10.4730
12.5500	9.3211	16.9211	9.9224	12.1025	10.4635
12.5600	9.3144	16.9082	9.9137	12.0943	10.4541
12.5700	9.3078	16.8952	9.9050	12.0861	10.4447
12.5800	9.3012	16.8823	9.8963	12.0779	10.4353
12.5900	9.2945	16.8694	9.8877	12.0697	10.4260
12.6000	9.2879	16.8565	9.8791	12.0615	10.4166
12.6100	9.2814	16.8437	9.8705	12.0534	10.4074
12.6200	9.2748	16.8309	9.8619	12.0452	10.3981
12.6300	9.2682	16.8181	9.8534	12.0371	10.3888
12.6400	9.2616	16.8053	9.8449	12.0290	10.3796
12.6500	9.2551	16.7926	9.8364	12.0209	10.3704
12.6600	9.2485	16.7799	9.8280	12.0127	10.3612
12.6700	9.2420	16.7672	9.8195	12.0046	10.3521
12.6800	9.2355	16.7545	9.8111	11.9965	10.3430
12.6900	9.2290	16.7419	9.8028	11.9885	10.3339
12.7000	9.2225	16.7293	9.7944	11.9804	10.3248
12.7100	9.2160	16.7167	9.7861	11.9724	10.3158
12.7200	9.2095	16.7041	9.7778	11.9643	10.3068
12.7300	9.2030	16.6916	9.7696	11.9563	10.2978
12.7400	9.1966	16.6791	9.7613	11.9483	10.2888
12.7500	9.1901	16.6667	9.7531	11.9403	10.2799
12.7600	9.1837	16.6542	9.7450	11.9323	10.2710
12.7700	9.1773	16.6418	9.7368	11.9243	10.2622
12.7800	9.1708	16.6295	9.7287	11.9163	10.2533
12.7900	9.1644	16.6171	9.7206	11.9084	10.2445
12.8000	9.1581	16.6048	9.7126	11.9005	10.2357
12.8100	9.1517	16.5926	9.7045	11.8926	10.2270
12.8200	9.1453	16.5803	9.6965	11.8847	10.2182
12.8300	9.1390	16.5681	9.6886	11.8768	10.2096
12.8400	9.1326	16.5559	9.6806	11.8689	10.2009
12.8500	9.1263	16.5438	9.6727	11.8611	10.1923
12.8600	9.1200	16.5317	9.6649	11.8532	10.1836
12.8700	9.1138	16.5196	9.6571	11.8454	10.1751
12.8800	9.1075	16.5076	9.6492	11.8376	10.1665
12.8900	9.1012	16.4956	9.6415	11.8298	10.1580
12.9000	9.0950	16.4836	9.6337	11.8220	10.1495
12.9100	9.0888	16.4718	9.6260	11.8143	10.1411
12.9200	9.0826	16.4598	9.6184	11.8066	10.1327
12.9300	9.0764	16.4480	9.6107	11.7989	10.1243
12.9400	9.0702	16.4362	9.6031	11.7911	10.1160
12.9500	9.0641	16.4244	9.5955	11.7835	10.1076
12.9600	9.0579	16.4127	9.5879	11.7758	10.0993
12.9700	9.0518	16.4010	9.5804	11.7682	10.0911
12.9800	9.0457	16.3893	9.5730	11.7606	10.0829
12.9900	9.0396	16.3776	9.5655	11.7529	10.0747
13.0000	9.0335	16.3661	9.5581	11.7454	10.0665
13.0100	9.0274	16.3545	9.5507	11.7378	10.0584
13.0200	9.0214	16.3430	9.5434	11.7303	10.0503
13.0300	9.0154	16.3316	9.5361	11.7227	10.0422
13.0400	9.0093	16.3201	9.5288	11.7152	10.0342
13.0500	9.0034	16.3087	9.5215	11.7078	10.0262
13.0600	8.9974	16.2974	9.5143	11.7003	10.0182
13.0700	8.9914	16.2861	9.5072	11.6929	10.0102
13.0800	8.9855	16.2748	9.5000	11.6854	10.0023
13.0900	8.9795	16.2636	9.4929	11.6780	9.9945
13.1000	8.9736	16.2524	9.4859	11.6707	9.9866
13.1100	8.9678	16.2413	9.4789	11.6633	9.9789
13.1200	8.9619	16.2302	9.4718	11.6560	9.9711
13.1300	8.9560	16.2191	9.4649	11.6487	9.9634
13.1400	8.9502	16.2081	9.4580	11.6414	9.9556
13.1500	8.9444	16.1971	9.4511	11.6341	9.9480
13.1600	8.9386	16.1862	9.4442	11.6268	9.9403
13.1700	8.9328	16.1753	9.4374	11.6196	9.9327
13.1800	8.9270	16.1645	9.4306	11.6124	9.9252
13.1900	8.9213	16.1537	9.4239	11.6053	9.9176
13.2000	8.9155	16.1429	9.4172	11.5981	9.9102
13.2100	8.9098	16.1322	9.4105	11.5910	9.9027
13.2200	8.9042	16.1215	9.4039	11.5839	9.8953
13.2300	8.8985	16.1109	9.3973	11.5768	9.8879
13.2400	8.8928	16.1003	9.3908	11.5697	9.8805
13.2500	8.8872	16.0898	9.3842	11.5627	9.8732
13.2600	8.8816	16.0793	9.3778	11.5557	9.8659
13.2700	8.8760	16.0689	9.3713	11.5487	9.8586
13.2800	8.8704	16.0585	9.3649	11.5417	9.8514
13.2900	8.8649	16.0481	9.3585	11.5348	9.8443
13.3000	8.8594	16.0378	9.3522	11.5279	9.8371
13.3100	8.8539	16.0276	9.3459	11.5210	9.8301
13.3200	8.8484	16.0174	9.3397	11.5141	9.8230
13.3300	8.8429	16.0072	9.3334	11.5073	9.8159
13.3400	8.8375	15.9971	9.3272	11.5005	9.8089
13.3500	8.8320	15.9870	9.3211	11.4937	9.8019
13.3600	8.8266	15.9770	9.3150	11.4869	9.7950
13.3700	8.8212	15.9670	9.3089	11.4802	9.7881
13.3800	8.8159	15.9571	9.3029	11.4735	9.7813
13.3900	8.8105	15.9472	9.2969	11.4668	9.7745
13.4000	8.8052	15.9374	9.2909	11.4602	9.7677
13.4100	8.7999	15.9276	9.2850	11.4536	9.7609
13.4200	8.7947	15.9179	9.2791	11.4470	9.7542
13.4300	8.7894	15.9083	9.2733	11.4404	9.7476
13.4400	8.7842	15.8986	9.2675	11.4339	9.7410
13.4500	8.7790	15.8891	9.2618	11.4274	9.7344
13.4600	8.7738	15.8796	9.2560	11.4209	9.7278
13.4700	8.7687	15.8701	9.2504	11.4145	9.7213
13.4800	8.7635	15.8607	9.2447	11.4081	9.7149
13.4900	8.7584	15.8513	9.2392	11.4017	9.7084
13.5000	8.7533	15.8420	9.2336	11.3953	9.7020
13.5100	8.7483	15.8329	9.2282	11.3891	9.6958
13.5200	8.7433	15.8236	9.2227	11.3828	9.6894
13.5300	8.7383	15.8145	9.2173	11.3765	9.6832
13.5400	8.7333	15.8054	9.2119	11.3703	9.6769
13.5500	8.7283	15.7964	9.2065	11.3641	9.6707
13.5600	8.7234	15.7874	9.2012	11.3579	9.6646
13.5700	8.7185	15.7785	9.1960	11.3518	9.6585
13.5800	8.7136	15.7696	9.1908	11.3457	9.6524
13.5900	8.7088	15.7608	9.1856	11.3396	9.6464
13.6000	8.7040	15.7521	9.1805	11.3336	9.6405
13.6100	8.6992	15.7434	9.1754	11.3276	9.6345
13.6200	8.6944	15.7348	9.1704	11.3216	9.6286
13.6300	8.6897	15.7262	9.1654	11.3157	9.6228
13.6400	8.6850	15.7177	9.1604	11.3098	9.6170
13.6500	8.6803	15.7093	9.1555	11.3039	9.6112
13.6600	8.6756	15.7009	9.1507	11.2981	9.6055
13.6700	8.6710	15.6926	9.1458	11.2923	9.5999
13.6800	8.6664	15.6843	9.1411	11.2865	9.5943
13.6900	8.6618	15.6762	9.1364	11.2808	9.5887
13.7000	8.6573	15.6680	9.1317	11.2751	9.5831
13.7100	8.6528	15.6600	9.1271	11.2695	9.5777
13.7200	8.6483	15.6520	9.1225	11.2639	9.5722
13.7300	8.6438	15.6441	9.1180	11.2583	9.5669
13.7400	8.6394	15.6362	9.1135	11.2528	9.5615
13.7500	8.6350	15.6284	9.1090	11.2473	9.5562
13.7600	8.6306	15.6206	9.1046	11.2418	9.5509
13.7700	8.6263	15.6129	9.1003	11.2364	9.5457
13.7800	8.6220	15.6053	9.0960	11.2310	9.5405
13.7900	8.6177	15.5977	9.0917	11.2257	9.5354
13.8000	8.6134	15.5903	9.0875	11.2204	9.5304
13.8100	8.6092	15.5828	9.0834	11.2151	9.5253
13.8200	8.6050	15.5755	9.0792	11.2099	9.5204
13.8300	8.6009	15.5682	9.0752	11.2047	9.5155
13.8400	8.5968	15.5610	9.0712	11.1996	9.5106
13.8500	8.5927	15.5539	9.0672	11.1945	9.5058
13.8600	8.5886	15.5468	9.0633	11.1894	9.5010
13.8700	8.5846	15.5398	9.0594	11.1844	9.4963
13.8800	8.5806	15.5328	9.0556	11.1794	9.4916
13.8900	8.5766	15.5260	9.0518	11.1745	9.4870
13.9000	8.5727	15.5192	9.0481	11.1696	9.4824
13.9100	8.5688	15.5125	9.0445	11.1648	9.4779
13.9200	8.5649	15.5058	9.0408	11.1599	9.4734
13.9300	8.5611	15.4993	9.0373	11.1552	9.4690
13.9400	8.5573	15.4927	9.0337	11.1504	9.4646
13.9500	8.5535	15.4863	9.0302	11.1457	9.4603
13.9600	8.5497	15.4799	9.0268	11.1411	9.4560
13.9700	8.5460	15.4736	9.0234	11.1365	9.4518
13.9800	8.5424	15.4674	9.0201	11.1319	9.4476
13.9900	8.5387	15.4612	9.0168	11.1274	9.4435
14.0000	8.5351	15.4552	9.0136	11.1229	9.4394
14.0100	8.5316	15.4492	9.0104	11.1185	9.4353
14.0200	8.5280	15.4432	9.0073	11.1141	9.4314
14.0300	8.5245	15.4374	9.0042	11.1098	9.4275
14.0400	8.5210	15.4316	9.0012	11.1054	9.4236
14.0500	8.5176	15.4259	8.9982	11.1012	9.4198
14.0600	8.5142	15.4203	8.9953	11.0970	9.4160
14.0700	8.5109	15.4147	8.9924	11.0928	9.4123
14.0800	8.5075	15.4092	8.9896	11.0887	9.4087
14.0900	8.5042	15.4038	8.9868	11.0847	9.4051
14.1000	8.5010	15.3985	8.9841	11.0807	9.4015
14.1100	8.4978	15.3933	8.9815	11.0768	9.3981
14.1200	8.4946	15.3881	8.9789	11.0728	9.3946
14.1300	8.4914	15.3830	8.9764	11.0689	9.3912
14.1400	8.4883	15.3780	8.9738	11.0650	9.3879
14.1500	8.4852	15.3730	8.9714	11.0613	9.3846
14.1600	8.4822	15.3682	8.9690	11.0575	9.3813
14.1700	8.4792	15.3634	8.9666	11.0538	9.3782
14.1800	8.4762	15.3587	8.9643	11.0501	9.3750
14.1900	8.4733	15.3540	8.9621	11.0465	9.3719
14.2000	8.4704	15.3495	8.9599	11.0430	9.3689
14.2100	8.4675	15.3450	8.9577	11.0395	9.3659
14.2200	8.4647	15.3406	8.9556	11.0360	9.3630
14.2300	8.4619	15.3363	8.9536	11.0326	9.3602
14.2400	8.4592	15.3320	8.9516	11.0292	9.3573
14.2500	8.4564	15.3279	8.9497	11.0259	9.3546
14.2600	8.4538	15.3238	8.9478	11.0226	9.3519
14.2700	8.4511	15.3198	8.9460	11.0194	9.3492
14.2800	8.4485	15.3159	8.9442	11.0163	9.3466
14.2900	8.4460	15.3121	8.9425	11.0131	9.3441
14.3000	8.4434	15.3083	8.9409	11.0100	9.3416
14.3100	8.4410	15.3047	8.9393	11.0071	9.3392
14.3200	8.4385	15.3011	8.9377	11.0041	9.3368
14.3300	8.4361	15.2975	8.9362	11.0011	9.3344
14.3400	8.4337	15.2941	8.9348	10.9982	9.3321
14.3500	8.4314	15.2907	8.9334	10.9954	9.3299
14.3600	8.4291	15.2874	8.9320	10.9926	9.3277
14.3700	8.4268	15.2843	8.9307	10.9899	9.3256
14.3800	8.4246	15.2811	8.9295	10.9872	9.3235
14.3900	8.4224	15.2781	8.9283	10.9845	9.3215
14.4000	8.4202	15.2752	8.9272	10.9819	9.3196
14.4100	8.4181	15.2723	8.9261	10.9794	9.3177
14.4200	8.4160	15.2695	8.9251	10.9769	9.3158
14.4300	8.4140	15.2668	8.9241	10.9745	9.3140
14.4400	8.4120	15.2642	8.9232	10.9721	9.3123
14.4500	8.4101	15.2617	8.9223	10.9698	9.3106
14.4600	8.4082	15.2592	8.9215	10.9675	9.3090
14.4700	8.4063	15.2568	8.9208	10.9653	9.3074
14.4800	8.4044	15.2546	8.9201	10.9631	9.3059
14.4900	8.4026	15.2523	8.9194	10.9609	9.3044
14.5000	8.4009	15.2502	8.9188	10.9588	9.3030
14.5100	8.3992	15.2483	8.9184	10.9569	9.3017
14.5200	8.3975	15.2462	8.9179	10.9549	9.3004
14.5300	8.3959	15.2444	8.9174	10.9529	9.2991
14.5400	8.3942	15.2426	8.9170	10.9510	9.2979
14.5500	8.3927	15.2409	8.9167	10.9492	9.2968
14.5600	8.3911	15.2392	8.9164	10.9474	9.2957
14.5700	8.3897	15.2377	8.9162	10.9457	9.2947
14.5800	8.3882	15.2363	8.9161	10.9440	9.2937
14.5900	8.3868	15.2349	8.9160	10.9424	9.2928
14.6000	8.3854	15.2336	8.9159	10.9408	9.2919
14.6100	8.3841	15.2324	8.9159	10.9393	9.2911
14.6200	8.3828	15.2313	8.9160	10.9379	9.2903
14.6300	8.3816	15.2303	8.9161	10.9365	9.2896
14.6400	8.3804	15.2294	8.9163	10.9351	9.2890
14.6500	8.3792	15.2285	8.9165	10.9338	9.2884
14.6600	8.3781	15.2278	8.9168	10.9325	9.2879
14.6700	8.3770	15.2271	8.9171	10.9314	9.2874
14.6800	8.3759	15.2265	8.9175	10.9302	9.2870
14.6900	8.3749	15.2260	8.9179	10.9291	9.2866
14.7000	8.3740	15.2255	8.9184	10.9281	9.2863
14.7100	8.3731	15.2253	8.9191	10.9272	9.2861
14.7200	8.3722	15.2250	8.9196	10.9262	9.2858
14.7300	8.3714	15.2249	8.9203	10.9253	9.2857
14.7400	8.3705	15.2248	8.9210	10.9245	9.2856
14.7500	8.3698	15.2248	8.9218	10.9237	9.2856
14.7600	8.3690	15.2249	8.9226	10.9230	9.2856
14.7700	8.3684	15.2251	8.9235	10.9224	9.2856
14.7800	8.3677	15.2254	8.9244	10.9217	9.2858
14.7900	8.3671	15.2257	8.9255	10.9212	9.2860
14.8000	8.3666	15.2262	8.9265	10.9207	9.2862
14.8100	8.3661	15.2267	8.9276	10.9203	9.2865
14.8200	8.3656	15.2274	8.9288	10.9199	9.2869
14.8300	8.3652	15.2281	8.9300	10.9195	9.2873
14.8400	8.3648	15.2289	8.9313	10.9193	9.2877
14.8500	8.3644	15.2298	8.9326	10.9191	9.2883
14.8600	8.3641	15.2308	8.9340	10.9189	9.2889
14.8700	8.3639	15.2319	8.9355	10.9188	9.2895
14.8800	8.3636	15.2331	8.9370	10.9187	9.2902
14.8900	8.3635	15.2344	8.9385	10.9188	9.2909
14.9000	8.3634	15.2358	8.9402	10.9189	9.2918
14.9100	8.3633	15.2372	8.9419	10.9190	9.2927
14.9200	8.3632	15.2388	8.9436	10.9192	9.2936
14.9300	8.3632	15.2404	8.9454	10.9194	9.2946
14.9400	8.3632	15.2421	8.9472	10.9197	9.2956
14.9500	8.3633	15.2439	8.9491	10.9200	9.2967
14.9600	8.3634	15.2458	8.9511	10.9204	9.2979
14.9700	8.3636	15.2478	8.9531	10.9209	9.2991
14.9800	8.3638	15.2499	8.9552	10.9214	9.3003
14.9900	8.3640	15.2521	8.9573	10.9220	9.3017
15.0000	8.3643	15.2544	8.9595	10.9226	9.3031
15.0100	8.3647	15.2568	8.9617	10.9233	9.3045
15.0200	8.3650	15.2593	8.9640	10.9241	9.3060
15.0300	8.3655	15.2618	8.9664	10.9249	9.3076
15.0400	8.3659	15.2645	8.9688	10.9257	9.3092
15.0500	8.3664	15.2672	8.9713	10.9267	9.3109
15.0600	8.3670	15.2701	8.9738	10.9277	9.3126
15.0700	8.3676	15.2730	8.9764	10.9287	9.3144
15.0800	8.3682	15.2761	8.9791	10.9298	9.3163
15.0900	8.3689	15.2792	8.9818	10.9310	9.3182
15.1000	8.3697	15.2825	8.9847	10.9323	9.3203
15.1100	8.3704	15.2858	8.9874	10.9335	9.3222
15.1200	8.3712	15.2892	8.9904	10.9349	9.3244
15.1300	8.3721	15.2927	8.9933	10.9363	9.3265
15.1400	8.3730	15.2963	8.9963	10.9377	9.3287
15.1500	8.3739	15.3000	8.9993	10.9392	9.3309
15.1600	8.3749	15.3038	9.0024	10.9408	9.3333
15.1700	8.3759	15.3077	9.0056	10.9425	9.3356
15.1800	8.3770	15.3116	9.0089	10.9442	9.3381
15.1900	8.3782	15.3157	9.0121	10.9459	9.3406
15.2000	8.3793	15.3199	9.0155	10.9478	9.3432
15.2100	8.3805	15.3242	9.0189	10.9496	9.3458
15.2200	8.3818	15.3286	9.0224	10.9516	9.3485
15.2300	8.3831	15.3330	9.0259	10.9536	9.3512
15.2400	8.3845	15.3376	9.0295	10.9557	9.3540
15.2500	8.3858	15.3423	9.0332	10.9578	9.3569
15.2600	8.3873	15.3470	9.0369	10.9600	9.3598
15.2700	8.3888	15.3519	9.0407	10.9622	9.3627
15.2800	8.3903	15.3568	9.0445	10.9645	9.3658
15.2900	8.3919	15.3619	9.0484	10.9669	9.3688
15.3000	8.3936	15.3671	9.0524	10.9694	9.3721
15.3100	8.3952	15.3723	9.0564	10.9718	9.3752
15.3200	8.3969	15.3777	9.0605	10.9744	9.3785
15.3300	8.3986	15.3831	9.0646	10.9770	9.3818
15.3400	8.4005	15.3886	9.0688	10.9797	9.3852
15.3500	8.4023	15.3942	9.0730	10.9824	9.3886
15.3600	8.4042	15.4000	9.0773	10.9852	9.3921
15.3700	8.4061	15.4058	9.0817	10.9881	9.3957
15.3800	8.4081	15.4117	9.0861	10.9910	9.3993
15.3900	8.4101	15.4178	9.0906	10.9940	9.4030
15.4000	8.4122	15.4239	9.0952	10.9970	9.4067
15.4100	8.4143	15.4301	9.0998	11.0002	9.4105
15.4200	8.4165	15.4365	9.1044	11.0033	9.4144
15.4300	8.4187	15.4429	9.1092	11.0066	9.4183
15.4400	8.4210	15.4494	9.1140	11.0099	9.4223
15.4500	8.4233	15.4560	9.1188	11.0132	9.4264
15.4600	8.4257	15.4628	9.1237	11.0167	9.4305
15.4700	8.4281	15.4696	9.1287	11.0202	9.4346
15.4800	8.4305	15.4765	9.1337	11.0237	9.4389
15.4900	8.4330	15.4835	9.1388	11.0273	9.4432
15.5000	8.4356	15.4908	9.1440	11.0311	9.4476
15.5100	8.4382	15.4979	9.1492	11.0348	9.4520
15.5200	8.4408	15.5053	9.1545	11.0386	9.4565
15.5300	8.4435	15.5127	9.1598	11.0424	9.4610
15.5400	8.4462	15.5202	9.1652	11.0464	9.4656
15.5500	8.4490	15.5278	9.1706	11.0504	9.4702
15.5600	8.4518	15.5355	9.1761	11.0544	9.4750
15.5700	8.4547	15.5434	9.1817	11.0585	9.4797
15.5800	8.4576	15.5513	9.1873	11.0627	9.4846
15.5900	8.4605	15.5593	9.1930	11.0670	9.4895
15.6000	8.4636	15.5674	9.1988	11.0713	9.4945
15.6100	8.4666	15.5757	9.2046	11.0756	9.4995
15.6200	8.4697	15.5840	9.2104	11.0801	9.5046
15.6300	8.4729	15.5924	9.2164	11.0846	9.5097
15.6400	8.4761	15.6010	9.2223	11.0891	9.5150
15.6500	8.4793	15.6096	9.2284	11.0938	9.5202
15.6600	8.4826	15.6183	9.2345	11.0984	9.5256
15.6700	8.4860	15.6272	9.2406	11.1032	9.5309
15.6800	8.4894	15.6361	9.2469	11.1080	9.5364
15.6900	8.4928	15.6451	9.2531	11.1129	9.5419
15.7000	8.4963	15.6544	9.2596	11.1179	9.5476
15.7100	8.4998	15.6636	9.2659	11.1229	9.5531
15.7200	8.5034	15.6730	9.2724	11.1280	9.5589
15.7300	8.5070	15.6824	9.2789	11.1331	9.5646
15.7400	8.5107	15.6919	9.2854	11.1383	9.5704
15.7500	8.5144	15.7015	9.2920	11.1435	9.5763
15.7600	8.5182	15.7113	9.2987	11.1489	9.5822
15.7700	8.5220	15.7211	9.3054	11.1543	9.5882
15.7800	8.5259	15.7311	9.3122	11.1597	9.5943
15.7900	8.5298	15.7411	9.3191	11.1652	9.6004
15.8000	8.5337	15.7513	9.3260	11.1708	9.6066
15.8100	8.5378	15.7615	9.3330	11.1765	9.6128
15.8200	8.5418	15.7719	9.3400	11.1822	9.6191
15.8300	8.5459	15.7824	9.3471	11.1880	9.6255
15.8400	8.5501	15.7929	9.3542	11.1938	9.6319
15.8500	8.5543	15.8036	9.3614	11.1997	9.6384
15.8600	8.5585	15.8144	9.3687	11.2057	9.6449
15.8700	8.5628	15.8252	9.3760	11.2117	9.6515
15.8800	8.5671	15.8362	9.3834	11.2178	9.6582
15.8900	8.5715	15.8473	9.3908	11.2239	9.6649
15.9000	8.5760	15.8586	9.3984	11.2303	9.6718
15.9100	8.5805	15.8698	9.4059	11.2365	9.6786
15.9200	8.5850	15.8812	9.4135	11.2429	9.6855
15.9300	8.5896	15.8926	9.4211	11.2492	9.6924
15.9400	8.5942	15.9042	9.4288	11.2557	9.6995
15.9500	8.5989	15.9158	9.4366	11.2623	9.7065
15.9600	8.6036	15.9276	9.4444	11.2689	9.7137
15.9700	8.6084	15.9395	9.4523	11.2755	9.7209
15.9800	8.6132	15.9515	9.4602	11.2823	9.7281
15.9900	8.6180	15.9636	9.4682	11.2891	9.7354
16.0000	8.6230	15.9758	9.4763	11.2959	9.7428
16.0100	8.6279	15.9880	9.4844	11.3029	9.7503
16.0200	8.6329	16.0004	9.4926	11.3099	9.7578
16.0300	8.6380	16.0129	9.5008	11.3169	9.7653
16.0400	8.6431	16.0255	9.5091	11.3241	9.7729
16.0500	8.6482	16.0382	9.5174	11.3313	9.7806
16.0600	8.6534	16.0510	9.5258	11.3385	9.7883
16.0700	8.6587	16.0639	9.5343	11.3458	9.7961
16.0800	8.6640	16.0769	9.5428	11.3532	9.8040
16.0900	8.6693	16.0900	9.5513	11.3606	9.8119
16.1000	8.6748	16.1034	9.5601	11.3683	9.8199
16.1100	8.6802	16.1166	9.5687	11.3758	9.8279
16.1200	8.6856	16.1300	9.5774	11.3834	9.8360
16.1300	8.6911	16.1435	9.5862	11.3911	9.8441
16.1400	8.6967	16.1571	9.5950	11.3989	9.8523
16.1500	8.7023	16.1707	9.6039	11.4067	9.8605
16.1600	8.7080	16.1846	9.6129	11.4146	9.8689
16.1700	8.7137	16.1984	9.6219	11.4225	9.8772
16.1800	8.7195	16.2125	9.6309	11.4306	9.8856
16.1900	8.7253	16.2266	9.6400	11.4387	9.8941
16.2000	8.7312	16.2408	9.6492	11.4468	9.9027
16.2100	8.7371	16.2551	9.6584	11.4551	9.9113
16.2200	8.7430	16.2695	9.6677	11.4633	9.9199
16.2300	8.7490	16.2840	9.6771	11.4717	9.9286
16.2400	8.7551	16.2986	9.6865	11.4801	9.9374
16.2500	8.7611	16.3134	9.6959	11.4886	9.9462
16.2600	8.7673	16.3282	9.7054	11.4971	9.9551
16.2700	8.7735	16.3431	9.7150	11.5057	9.9640
16.2800	8.7797	16.3581	9.7246	11.5144	9.9730
16.2900	8.7860	16.3732	9.7343	11.5231	9.9821
16.3000	8.7924	16.3886	9.7441	11.5320	9.9913
16.3100	8.7987	16.4038	9.7538	11.5408	10.0004
16.3200	8.8051	16.4193	9.7637	11.5497	10.0097
16.3300	8.8116	16.4347	9.7735	11.5587	10.0189
16.3400	8.8181	16.4504	9.7835	11.5678	10.0282
16.3500	8.8246	16.4660	9.7935	11.5768	10.0376
16.3600	8.8312	16.4819	9.8035	11.5860	10.0471
16.3700	8.8379	16.4978	9.8136	11.5952	10.0565
16.3800	8.8445	16.5138	9.8238	11.6046	10.0661
16.3900	8.8513	16.5299	9.8340	11.6139	10.0757
16.4000	8.8580	16.5462	9.8442	11.6233	10.0854
16.4100	8.8649	16.5625	9.8545	11.6328	10.0951
16.4200	8.8717	16.5789	9.8649	11.6424	10.1049
16.4300	8.8786	16.5954	9.8753	11.6520	10.1147
16.4400	8.8856	16.6120	9.8858	11.6617	10.1246
16.4500	8.8926	16.6287	9.8963	11.6714	10.1346
16.4600	8.8996	16.6456	9.9069	11.6812	10.1446
16.4700	8.9067	16.6625	9.9175	11.6911	10.1546
16.4800	8.9139	16.6795	9.9282	11.7010	10.1647
16.4900	8.9210	16.6966	9.9390	11.7110	10.1749
16.5000	8.9283	16.7140	9.9499	11.7212	10.1852
16.5100	8.9356	16.7312	9.9606	11.7313	10.1954
16.5200	8.9429	16.7487	9.9716	11.7415	10.2058
16.5300	8.9503	16.7661	9.9825	11.7517	10.2161
16.5400	8.9577	16.7837	9.9935	11.7620	10.2265
16.5500	8.9651	16.8014	10.0045	11.7724	10.2370
16.5600	8.9726	16.8192	10.0156	11.7828	10.2475
16.5700	8.9802	16.8371	10.0267	11.7933	10.2581
16.5800	8.9877	16.8551	10.0379	11.8039	10.2687
16.5900	8.9954	16.8732	10.0492	11.8145	10.2794
16.6000	9.0031	16.8914	10.0605	11.8252	10.2901
16.6100	9.0108	16.9097	10.0718	11.8360	10.3009
16.6200	9.0185	16.9281	10.0833	11.8468	10.3118
16.6300	9.0264	16.9466	10.0947	11.8577	10.3227
16.6400	9.0342	16.9652	10.1062	11.8686	10.3336
16.6500	9.0421	16.9839	10.1178	11.8797	10.3446
16.6600	9.0501	17.0027	10.1294	11.8907	10.3557
16.6700	9.0580	17.0215	10.1410	11.9019	10.3668
16.6800	9.0661	17.0405	10.1527	11.9130	10.3779
16.6900	9.0741	17.0595	10.1645	11.9243	10.3891
16.7000	9.0823	17.0788	10.1763	11.9357	10.4005
16.7100	9.0904	17.0980	10.1881	11.9470	10.4117
16.7200	9.0987	17.1174	10.2001	11.9585	10.4231
16.7300	9.1069	17.1368	10.2120	11.9699	10.4344
16.7400	9.1152	17.1563	10.2240	11.9815	10.4459
16.7500	9.1235	17.1759	10.2360	11.9931	10.4574
16.7600	9.1319	17.1956	10.2480	12.0048	10.4689
16.7700	9.1403	17.2154	10.2601	12.0165	10.4805
16.7800	9.1487	17.2354	10.2723	12.0283	10.4921
16.7900	9.1572	17.2553	10.2845	12.0402	10.5038
16.8000	9.1658	17.2754	10.2967	12.0521	10.5155
16.8100	9.1744	17.2956	10.3090	12.0641	10.5273
16.8200	9.1830	17.3158	10.3213	12.0761	10.5391
16.8300	9.1916	17.3362	10.3337	12.0882	10.5510
16.8400	9.2003	17.3566	10.3462	12.1003	10.5629
16.8500	9.2091	17.3772	10.3586	12.1125	10.5748
16.8600	9.2179	17.3978	10.3711	12.1248	10.5868
16.8700	9.2267	17.4185	10.3837	12.1371	10.5989
16.8800	9.2355	17.4392	10.3963	12.1495	10.6110
16.8900	9.2444	17.4601	10.4089	12.1619	10.6231
16.9000	9.2533	17.4812	10.4216	12.1745	10.6353
16.9100	9.2623	17.5022	10.4343	12.1870	10.6475
16.9200	9.2713	17.5233	10.4471	12.1996	10.6598
16.9300	9.2803	17.5445	10.4598	12.2122	10.6721
16.9400	9.2894	17.5658	10.4727	12.2249	10.6844
16.9500	9.2984	17.5871	10.4855	12.2376	10.6968
16.9600	9.3076	17.6086	10.4984	12.2505	10.7092
16.9700	9.3168	17.6301	10.5113	12.2633	10.7216
16.9800	9.3260	17.6517	10.5243	12.2763	10.7342
16.9900	9.3352	17.6734	10.5373	12.2892	10.7467
17.0000	9.3445	17.6952	10.5504	12.3022	10.7593
17.0100	9.3538	17.7170	10.5635	12.3153	10.7719
17.0200	9.3631	17.7390	10.5766	12.3285	10.7846
17.0300	9.3725	17.7610	10.5897	12.3417	10.7973
17.0400	9.3819	17.7831	10.6029	12.3549	10.8101
17.0500	9.3914	17.8053	10.6161	12.3682	10.8228
17.0600	9.4009	17.8275	10.6293	12.3815	10.8357
17.0700	9.4104	17.8498	10.6426	12.3949	10.8485
17.0800	9.4200	17.8722	10.6559	12.4083	10.8614
17.0900	9.4296	17.8947	10.6693	12.4218	10.8743
17.1000	9.4393	17.9174	10.6827	12.4354	10.8874
17.1100	9.4489	17.9399	10.6961	12.4490	10.9004
17.1200	9.4586	17.9626	10.7095	12.4626	10.9134
17.1300	9.4683	17.9854	10.7230	12.4763	10.9265
17.1400	9.4780	18.0082	10.7365	12.4900	10.9396
17.1500	9.4878	18.0311	10.7500	12.5038	10.9527
17.1600	9.4977	18.0541	10.7636	12.5176	10.9659
17.1700	9.5075	18.0772	10.7771	12.5315	10.9791
17.1800	9.5174	18.1003	10.7908	12.5454	10.9924
17.1900	9.5273	18.1235	10.8044	12.5594	11.0056
17.2000	9.5372	18.1467	10.8181	12.5734	11.0189
17.2100	9.5472	18.1701	10.8318	12.5875	11.0323
17.2200	9.5572	18.1935	10.8455	12.6016	11.0457
17.2300	9.5672	18.2170	10.8593	12.6157	11.0591
17.2400	9.5773	18.2405	10.8731	12.6299	11.0725
17.2500	9.5874	18.2641	10.8869	12.6442	11.0860
17.2600	9.5975	18.2878	10.9007	12.6585	11.0995
17.2700	9.6077	18.3115	10.9145	12.6728	11.1130
17.2800	9.6179	18.3353	10.9284	12.6872	11.1265
17.2900	9.6281	18.3592	10.9423	12.7016	11.1401
17.3000	9.6384	18.3832	10.9563	12.7161	11.1538
17.3100	9.6486	18.4071	10.9702	12.7306	11.1674
17.3200	9.6589	18.4312	10.9842	12.7451	11.1811
17.3300	9.6692	18.4553	10.9982	12.7597	11.1947
17.3400	9.6796	18.4795	11.0122	12.7743	11.2085
17.3500	9.6900	18.5037	11.0262	12.7890	11.2222
17.3600	9.7004	18.5280	11.0403	12.8037	11.2360
17.3700	9.7109	18.5523	11.0543	12.8185	11.2497
17.3800	9.7213	18.5767	11.0684	12.8332	11.2635
17.3900	9.7318	18.6012	11.0825	12.8481	11.2774
17.4000	9.7423	18.6257	11.0966	12.8629	11.2912
17.4100	9.7529	18.6502	11.1108	12.8778	11.3051
17.4200	9.7634	18.6748	11.1249	12.8928	11.3190
17.4300	9.7740	18.6995	11.1391	12.9077	11.3329
17.4400	9.7847	18.7242	11.1533	12.9228	11.3469
17.4500	9.7953	18.7490	11.1675	12.9378	11.3609
17.4600	9.8060	18.7738	11.1817	12.9529	11.3748
17.4700	9.8166	18.7987	11.1959	12.9680	11.3888
17.4800	9.8274	18.8236	11.2101	12.9832	11.4028
17.4900	9.8381	18.8486	11.2244	12.9983	11.4169
17.5000	9.8489	18.8736	11.2387	13.0136	11.4310
17.5100	9.8596	18.8987	11.2529	13.0288	11.4450
17.5200	9.8704	18.9238	11.2672	13.0441	11.4591
17.5300	9.8812	18.9489	11.2815	13.0594	11.4732
17.5400	9.8921	18.9741	11.2958	13.0747	11.4873
17.5500	9.9029	18.9993	11.3101	13.0901	11.5014
17.5600	9.9138	19.0245	11.3244	13.1055	11.5155
17.5700	9.9247	19.0498	11.3387	13.1209	11.5297
17.5800	9.9356	19.0751	11.3530	13.1363	11.5438
17.5900	9.9465	19.1005	11.3674	13.1518	11.5580
17.6000	9.9574	19.1259	11.3817	13.1673	11.5722
17.6100	9.9684	19.1513	11.3960	13.1829	11.5863
17.6200	9.9794	19.1768	11.4104	13.1984	11.6005
17.6300	9.9904	19.2023	11.4247	13.2140	11.6147
17.6400	10.0014	19.2278	11.4390	13.2296	11.6289
17.6500	10.0124	19.2534	11.4534	13.2452	11.6431
17.6600	10.0234	19.2789	11.4677	13.2609	11.6573
17.6700	10.0345	19.3045	11.4820	13.2765	11.6715
17.6800	10.0455	19.3302	11.4963	13.2922	11.6857
17.6900	10.0566	19.3558	11.5107	13.3079	11.6999
17.7000	10.0677	19.3816	11.5250	13.3237	11.7142
17.7100	10.0788	19.4072	11.5393	13.3394	11.7284
17.7200	10.0899	19.4330	11.5536	13.3552	11.7426
17.7300	10.1010	19.4587	11.5679	13.3709	11.7568
17.7400	10.1121	19.4844	11.5822	13.3867	11.7710
17.7500	10.1232	19.5102	11.5965	13.4025	11.7852
17.7600	10.1344	19.5360	11.6108	13.4184	11.7994
17.7700	10.1455	19.5618	11.6250	13.4342	11.8136
17.7800	10.1567	19.5876	11.6393	13.4501	11.8278
17.7900	10.1678	19.6135	11.6535	13.4660	11.8420
17.8000	10.1790	19.6393	11.6678	13.4818	11.8562
17.8100	10.1902	19.6652	11.6820	13.4977	11.8704
17.8200	10.2013	19.6910	11.6962	13.5136	11.8845
17.8300	10.2125	19.7169	11.7104	13.5296	11.8987
17.8400	10.2237	19.7428	11.7246	13.5455	11.9128
17.8500	10.2349	19.7687	11.7387	13.5614	11.9270
17.8600	10.2460	19.7945	11.7529	13.5773	11.9411
17.8700	10.2572	19.8204	11.7670	13.5933	11.9552
17.8800	10.2684	19.8463	11.7811	13.6093	11.9693
17.8900	10.2796	19.8722	11.7952	13.6252	11.9834
17.9000	10.2908	19.8982	11.8093	13.6412	11.9976
17.9100	10.3020	19.9240	11.8233	13.6572	12.0116
17.9200	10.3132	19.9499	11.8374	13.6732	12.0257
17.9300	10.3243	19.9758	11.8514	13.6892	12.0397
17.9400	10.3355	20.0017	11.8654	13.7052	12.0537
17.9500	10.3467	20.0276	11.8793	13.7211	12.0677
17.9600	10.3579	20.0534	11.8933	13.7371	12.0817
17.9700	10.3691	20.0793	11.9072	13.7532	12.0957
17.9800	10.3803	20.1052	11.9211	13.7691	12.1096
17.9900	10.3915	20.1310	11.9350	13.7851	12.1236
18.0000	10.4027	20.1569	11.9488	13.8012	12.1375
18.0100	10.4138	20.1827	11.9626	13.8171	12.1514
18.0200	10.4250	20.2085	11.9764	13.8331	12.1653
18.0300	10.4361	20.2343	11.9902	13.8491	12.1791
18.0400	10.4473	20.2601	12.0039	13.8651	12.1930
18.0500	10.4584	20.2859	12.0176	13.8811	12.2068
18.0600	10.4696	20.3116	12.0313	13.8971	12.2206
18.0700	10.4807	20.3374	12.0449	13.9131	12.2343
18.0800	10.4918	20.3631	12.0585	13.9290	12.2481
18.0900	10.5030	20.3888	12.0721	13.9450	12.2618
18.1000	10.5140	20.4144	12.0856	13.9609	12.2754
18.1100	10.5251	20.4400	12.0992	13.9769	12.2891
18.1200	10.5362	20.4657	12.1126	13.9928	12.3027
18.1300	10.5473	20.4913	12.1261	14.0088	12.3163
18.1400	10.5583	20.5168	12.1395	14.0247	12.3299
18.1500	10.5694	20.5423	12.1528	14.0406	12.3434
18.1600	10.5804	20.5678	12.1662	14.0565	12.3569
18.1700	10.5914	20.5933	12.1794	14.0723	12.3703
18.1800	10.6024	20.6187	12.1927	14.0882	12.3838
18.1900	10.6134	20.6441	12.2059	14.1040	12.3972
18.2000	10.6243	20.6694	12.2190	14.1198	12.4105
18.2100	10.6353	20.6947	12.2321	14.1356	12.4238
18.2200	10.6462	20.7199	12.2452	14.1514	12.4371
18.2300	10.6571	20.7452	12.2582	14.1672	12.4503
18.2400	10.6679	20.7703	12.2711	14.1829	12.4635
18.2500	10.6788	20.7954	12.2840	14.1986	12.4766
18.2600	10.6896	20.8205	12.2969	14.2143	12.4897
18.2700	10.7004	20.8455	12.3097	14.2299	12.5027
18.2800	10.7112	20.8704	12.3225	14.2456	12.5157
18.2900	10.7220	20.8953	12.3352	14.2612	12.5287
18.3000	10.7327	20.9200	12.3477	14.2767	12.5415
18.3100	10.7434	20.9449	12.3603	14.2923	12.5544
18.3200	10.7541	20.9695	12.3729	14.3078	12.5672
18.3300	10.7648	20.9942	12.3854	14.3233	12.5800
18.3400	10.7754	21.0188	12.3978	14.3387	12.5927
18.3500	10.7860	21.0433	12.4101	14.3542	12.6053
18.3600	10.7966	21.0677	12.4224	14.3695	12.6179
18.3700	10.8072	21.0921	12.4346	14.3849	12.6304
18.3800	10.8177	21.1164	12.4468	14.4002	12.6429
18.3900	10.8282	21.1406	12.4589	14.4155	12.6553
18.4000	10.8387	21.1648	12.4709	14.4307	12.6677
18.4100	10.8491	21.1888	12.4829	14.4459	12.6800
18.4200	10.8595	21.2128	12.4948	14.4610	12.6922
18.4300	10.8698	21.2367	12.5066	14.4761	12.7044
18.4400	10.8801	21.2605	12.5184	14.4912	12.7165
18.4500	10.8904	21.2842	12.5301	14.5062	12.7285
18.4600	10.9007	21.3079	12.5417	14.5212	12.7405
18.4700	10.9109	21.3314	12.5532	14.5361	12.7525
18.4800	10.9210	21.3549	12.5647	14.5510	12.7643
18.4900	10.9312	21.3783	12.5761	14.5658	12.7761
18.5000	10.9412	21.4014	12.5873	14.5806	12.7877
18.5100	10.9513	21.4247	12.5986	14.5953	12.7994
18.5200	10.9613	21.4477	12.6097	14.6100	12.8109
18.5300	10.9713	21.4708	12.6208	14.6246	12.8225
18.5400	10.9812	21.4936	12.6318	14.6392	12.8339
18.5500	10.9911	21.5164	12.6428	14.6537	12.8452
18.5600	11.0009	21.5391	12.6536	14.6681	12.8565
18.5700	11.0107	21.5617	12.6644	14.6825	12.8677
18.5800	11.0205	21.5842	12.6750	14.6969	12.8788
18.5900	11.0302	21.6065	12.6856	14.7112	12.8899
18.6000	11.0398	21.6287	12.6961	14.7254	12.9009
18.6100	11.0494	21.6509	12.7065	14.7396	12.9117
18.6200	11.0590	21.6729	12.7169	14.7537	12.9225
18.6300	11.0685	21.6948	12.7271	14.7677	12.9333
18.6400	11.0779	21.7166	12.7373	14.7817	12.9439
18.6500	11.0873	21.7383	12.7473	14.7956	12.9545
18.6600	11.0967	21.7598	12.7573	14.8094	12.9649
18.6700	11.1060	21.7812	12.7672	14.8232	12.9753
18.6800	11.1153	21.8025	12.7770	14.8370	12.9856
18.6900	11.1245	21.8237	12.7867	14.8506	12.9959
18.7000	11.1336	21.8447	12.7962	14.8641	13.0059
18.7100	11.1427	21.8657	12.8058	14.8777	13.0160
18.7200	11.1517	21.8864	12.8152	14.8911	13.0259
18.7300	11.1607	21.9071	12.8245	14.9045	13.0358
18.7400	11.1697	21.9277	12.8337	14.9177	13.0456
18.7500	11.1785	21.9481	12.8429	14.9310	13.0553
18.7600	11.1873	21.9684	12.8519	14.9441	13.0649
18.7700	11.1961	21.9885	12.8608	14.9572	13.0744
18.7800	11.2048	22.0085	12.8696	14.9702	13.0838
18.7900	11.2135	22.0284	12.8784	14.9831	13.0931
18.8000	11.2220	22.0480	12.8870	14.9959	13.1023
18.8100	11.2306	22.0676	12.8955	15.0087	13.1115
18.8200	11.2390	22.0871	12.9040	15.0213	13.1205
18.8300	11.2474	22.1063	12.9123	15.0339	13.1294
18.8400	11.2558	22.1255	12.9205	15.0464	13.1382
18.8500	11.2640	22.1444	12.9286	15.0589	13.1470
18.8600	11.2722	22.1633	12.9366	15.0712	13.1556
18.8700	11.2804	22.1820	12.9445	15.0835	13.1641
18.8800	11.2885	22.2005	12.9523	15.0957	13.1726
18.8900	11.2965	22.2189	12.9599	15.1078	13.1809
18.9000	11.3043	22.2369	12.9674	15.1196	13.1890
18.9100	11.3123	22.2551	12.9749	15.1316	13.1972
18.9200	11.3201	22.2729	12.9822	15.1434	13.2051
18.9300	11.3279	22.2908	12.9895	15.1552	13.2131
18.9400	11.3355	22.3083	12.9966	15.1668	13.2209
18.9500	11.3431	22.3258	13.0036	15.1784	13.2286
18.9600	11.3507	22.3430	13.0105	15.1898	13.2362
18.9700	11.3582	22.3601	13.0173	15.2012	13.2437
18.9800	11.3655	22.3770	13.0240	15.2124	13.2510
18.9900	11.3729	22.3938	13.0305	15.2236	13.2583
19.0000	11.3801	22.4103	13.0370	15.2346	13.2654
19.0100	11.3873	22.4267	13.0433	15.2456	13.2724
19.0200	11.3944	22.4429	13.0494	15.2565	13.2793
19.0300	11.4014	22.4590	13.0555	15.2673	13.2861
19.0400	11.4083	22.4748	13.0615	15.2779	13.2928
19.0500	11.4152	22.4905	13.0673	15.2885	13.2994
19.0600	11.4220	22.5060	13.0730	15.2989	13.3059
19.0700	11.4287	22.5213	13.0786	15.3093	13.3122
19.0800	11.4354	22.5365	13.0840	15.3195	13.3184
19.0900	11.4419	22.5514	13.0894	15.3297	13.3245
19.1000	11.4483	22.5659	13.0944	15.3396	13.3303
19.1100	11.4547	22.5806	13.0996	15.3496	13.3363
19.1200	11.4610	22.5949	13.1045	15.3594	13.3420
19.1300	11.4673	22.6092	13.1094	15.3691	13.3476
19.1400	11.4734	22.6232	13.1141	15.3787	13.3531
19.1500	11.4795	22.6370	13.1186	15.3882	13.3585
19.1600	11.4855	22.6506	13.1231	15.3976	13.3637
19.1700	11.4914	22.6640	13.1274	15.4068	13.3689
19.1800	11.4972	22.6772	13.1316	15.4160	13.3738
19.1900	11.5029	22.6902	13.1356	15.4250	13.3787
19.2000	11.5085	22.7030	13.1395	15.4339	13.3834
19.2100	11.5141	22.7156	13.1433	15.4427	13.3880
19.2200	11.5196	22.7279	13.1469	15.4513	13.3925
19.2300	11.5249	22.7401	13.1504	15.4599	13.3969
19.2400	11.5302	22.7521	13.1538	15.4683	13.4010
19.2500	11.5354	22.7638	13.1570	15.4766	13.4051
19.2600	11.5405	22.7754	13.1601	15.4848	13.4091
19.2700	11.5455	22.7867	13.1631	15.4928	13.4129
19.2800	11.5505	22.7978	13.1659	15.5008	13.4166
19.2900	11.5553	22.8087	13.1686	15.5086	13.4201
19.3000	11.5599	22.8191	13.1709	15.5161	13.4233
19.3100	11.5646	22.8297	13.1734	15.5238	13.4267
19.3200	11.5691	22.8399	13.1756	15.5311	13.4298
19.3300	11.5736	22.8500	13.1779	15.5385	13.4329
19.3400	11.5779	22.8598	13.1798	15.5456	13.4357
19.3500	11.5822	22.8694	13.1817	15.5527	13.4385
19.3600	11.5864	22.8787	13.1833	15.5596	13.4410
19.3700	11.5904	22.8878	13.1849	15.5664	13.4435
19.3800	11.5944	22.8967	13.1863	15.5730	13.4457
19.3900	11.5983	22.9054	13.1876	15.5795	13.4479
19.4000	11.6020	22.9138	13.1886	15.5859	13.4499
19.4100	11.6057	22.9220	13.1896	15.5921	13.4518
19.4200	11.6092	22.9299	13.1904	15.5982	13.4535
19.4300	11.6127	22.9376	13.1911	15.6042	13.4551
19.4400	11.6161	22.9451	13.1916	15.6100	13.4565
19.4500	11.6193	22.9523	13.1920	15.6157	13.4578
19.4600	11.6225	22.9593	13.1922	15.6212	13.4589
19.4700	11.6256	22.9661	13.1922	15.6266	13.4599
19.4800	11.6285	22.9726	13.1922	15.6319	13.4608
19.4900	11.6313	22.9789	13.1919	15.6370	13.4615
19.5000	11.6339	22.9846	13.1913	15.6418	13.4618
19.5100	11.6366	22.9906	13.1909	15.6467	13.4623
19.5200	11.6391	22.9960	13.1901	15.6513	13.4625
19.5300	11.6416	23.0015	13.1894	15.6559	13.4627
19.5400	11.6439	23.0064	13.1883	15.6603	13.4626
19.5500	11.6461	23.0113	13.1872	15.6645	13.4624
19.5600	11.6482	23.0158	13.1859	15.6686	13.4620
19.5700	11.6502	23.0201	13.1845	15.6726	13.4615
19.5800	11.6521	23.0241	13.1828	15.6764	13.4608
19.5900	11.6538	23.0279	13.1810	15.6800	13.4600
19.6000	11.6555	23.0314	13.1791	15.6835	13.4590
19.6100	11.6570	23.0347	13.1770	15.6868	13.4579
19.6200	11.6584	23.0376	13.1747	15.6900	13.4566
19.6300	11.6598	23.0404	13.1723	15.6930	13.4551
19.6400	11.6610	23.0428	13.1697	15.6959	13.4535
19.6500	11.6621	23.0450	13.1669	15.6986	13.4517
19.6600	11.6630	23.0469	13.1640	15.7011	13.4498
19.6700	11.6639	23.0486	13.1610	15.7035	13.4477
19.6800	11.6646	23.0500	13.1577	15.7057	13.4454
19.6900	11.6653	23.0512	13.1543	15.7078	13.4430
19.7000	11.6656	23.0516	13.1504	15.7095	13.4401
19.7100	11.6661	23.0524	13.1469	15.7113	13.4375
19.7200	11.6663	23.0527	13.1429	15.7129	13.4346
19.7300	11.6665	23.0528	13.1389	15.7144	13.4316
19.7400	11.6665	23.0525	13.1347	15.7156	13.4283
19.7500	11.6665	23.0521	13.1304	15.7167	13.4250
19.7600	11.6663	23.0513	13.1258	15.7177	13.4214
19.7700	11.6660	23.0503	13.1211	15.7184	13.4177
19.7800	11.6655	23.0489	13.1162	15.7190	13.4138
19.7900	11.6650	23.0473	13.1111	15.7194	13.4097
19.8000	11.6643	23.0453	13.1059	15.7197	13.4055
19.8100	11.6635	23.0431	13.1004	15.7198	13.4011
19.8200	11.6625	23.0406	13.0948	15.7197	13.3965
19.8300	11.6615	23.0378	13.0891	15.7194	13.3917
19.8400	11.6603	23.0348	13.0832	15.7189	13.3868
19.8500	11.6590	23.0314	13.0771	15.7183	13.3817
19.8600	11.6575	23.0277	13.0708	15.7176	13.3765
19.8700	11.6560	23.0238	13.0644	15.7166	13.3710
19.8800	11.6543	23.0196	13.0578	15.7155	13.3655
19.8900	11.6525	23.0151	13.0510	15.7142	13.3597
19.9000	11.6503	23.0098	13.0437	15.7124	13.3534
19.9100	11.6484	23.0050	13.0367	15.7109	13.3475
19.9200	11.6461	22.9994	13.0293	15.7089	13.3412
19.9300	11.6439	22.9939	13.0219	15.7070	13.3348
19.9400	11.6414	22.9878	13.0142	15.7048	13.3281
19.9500	11.6388	22.9816	13.0065	15.7024	13.3213
19.9600	11.6361	22.9749	12.9984	15.6998	13.3143
19.9700	11.6333	22.9681	12.9903	15.6971	13.3072
19.9800	11.6303	22.9608	12.9819	15.6942	13.2999
[truncated: 4,001 more rows]
