# Supplementary material for: Bayesian inference for biophysical neuron models enables stimulus optimization for retinal neuroprosthetics
Source: eLife. 2020 Oct 27;9:e54997. doi: 10.7554/eLife.54997 (PMC7673784; doi:10.7554/eLife.54997)
Supplement: Figure 10—source data 1. [file elife-54997-fig10-data1.zip › OFF_Current1_OFF_Release_rm_Ca_T.csv]

Time/ms	OFF cell1: Release/(ves./s)	OFF cell2: Release/(ves./s)	OFF cell3: Release/(ves./s)	OFF cell4: Release/(ves./s)	OFF cell5: Release/(ves./s)
0.0000	0.3955	0.5081	0.6393	0.3645	0.5037
0.0100	0.3957	0.5083	0.6398	0.3647	0.5040
0.0200	0.3959	0.5086	0.6403	0.3649	0.5044
0.0300	0.3961	0.5089	0.6408	0.3651	0.5047
0.0400	0.3963	0.5092	0.6413	0.3653	0.5051
0.0500	0.3965	0.5095	0.6418	0.3654	0.5054
0.0600	0.3967	0.5097	0.6423	0.3656	0.5058
0.0700	0.3969	0.5100	0.6428	0.3658	0.5061
0.0800	0.3972	0.5103	0.6433	0.3660	0.5065
0.0900	0.3974	0.5106	0.6438	0.3662	0.5068
0.1000	0.3976	0.5108	0.6443	0.3663	0.5072
0.1100	0.3978	0.5111	0.6449	0.3665	0.5075
0.1200	0.3980	0.5114	0.6454	0.3667	0.5079
0.1300	0.3983	0.5117	0.6460	0.3669	0.5083
0.1400	0.3985	0.5120	0.6465	0.3671	0.5087
0.1500	0.3988	0.5123	0.6471	0.3673	0.5090
0.1600	0.3990	0.5127	0.6477	0.3675	0.5094
0.1700	0.3992	0.5130	0.6482	0.3677	0.5098
0.1800	0.3995	0.5133	0.6488	0.3679	0.5102
0.1900	0.3997	0.5136	0.6493	0.3681	0.5106
0.2000	0.3999	0.5139	0.6499	0.3683	0.5110
0.2100	0.4002	0.5142	0.6505	0.3685	0.5113
0.2200	0.4004	0.5145	0.6510	0.3688	0.5117
0.2300	0.4007	0.5148	0.6516	0.3690	0.5121
0.2400	0.4009	0.5151	0.6521	0.3692	0.5125
0.2500	0.4011	0.5154	0.6527	0.3694	0.5129
0.2600	0.4014	0.5158	0.6533	0.3696	0.5133
0.2700	0.4016	0.5161	0.6538	0.3698	0.5137
0.2800	0.4019	0.5164	0.6544	0.3700	0.5141
0.2900	0.4021	0.5167	0.6550	0.3702	0.5144
0.3000	0.4024	0.5170	0.6555	0.3704	0.5148
0.3100	0.4026	0.5173	0.6561	0.3706	0.5152
0.3200	0.4029	0.5177	0.6567	0.3708	0.5157
0.3300	0.4031	0.5180	0.6573	0.3711	0.5161
0.3400	0.4034	0.5183	0.6579	0.3713	0.5165
0.3500	0.4037	0.5187	0.6585	0.3715	0.5169
0.3600	0.4039	0.5190	0.6592	0.3717	0.5173
0.3700	0.4042	0.5194	0.6598	0.3720	0.5178
0.3800	0.4044	0.5197	0.6604	0.3722	0.5182
0.3900	0.4047	0.5201	0.6610	0.3724	0.5186
0.4000	0.4050	0.5204	0.6616	0.3726	0.5191
0.4100	0.4052	0.5207	0.6623	0.3729	0.5195
0.4200	0.4055	0.5211	0.6629	0.3731	0.5199
0.4300	0.4058	0.5214	0.6635	0.3733	0.5203
0.4400	0.4061	0.5218	0.6641	0.3736	0.5208
0.4500	0.4063	0.5221	0.6647	0.3738	0.5212
0.4600	0.4066	0.5225	0.6654	0.3740	0.5216
0.4700	0.4069	0.5228	0.6660	0.3742	0.5220
0.4800	0.4071	0.5232	0.6666	0.3745	0.5225
0.4900	0.4074	0.5235	0.6672	0.3747	0.5229
0.5000	0.4077	0.5239	0.6678	0.3749	0.5233
0.5100	0.4079	0.5242	0.6685	0.3752	0.5238
0.5200	0.4082	0.5246	0.6691	0.3754	0.5242
0.5300	0.4085	0.5250	0.6698	0.3757	0.5247
0.5400	0.4088	0.5253	0.6705	0.3759	0.5252
0.5500	0.4091	0.5257	0.6711	0.3762	0.5256
0.5600	0.4094	0.5261	0.6718	0.3764	0.5261
0.5700	0.4097	0.5265	0.6725	0.3767	0.5266
0.5800	0.4100	0.5268	0.6732	0.3769	0.5270
0.5900	0.4103	0.5272	0.6738	0.3772	0.5275
0.6000	0.4106	0.5276	0.6745	0.3774	0.5280
0.6100	0.4109	0.5280	0.6752	0.3777	0.5284
0.6200	0.4112	0.5284	0.6759	0.3779	0.5289
0.6300	0.4115	0.5287	0.6766	0.3782	0.5294
0.6400	0.4118	0.5291	0.6772	0.3784	0.5298
0.6500	0.4121	0.5295	0.6779	0.3787	0.5303
0.6600	0.4124	0.5299	0.6786	0.3789	0.5308
0.6700	0.4127	0.5303	0.6793	0.3792	0.5312
0.6800	0.4130	0.5306	0.6799	0.3794	0.5317
0.6900	0.4133	0.5310	0.6806	0.3797	0.5322
0.7000	0.4136	0.5314	0.6813	0.3800	0.5326
0.7100	0.4139	0.5318	0.6820	0.3802	0.5331
0.7200	0.4142	0.5322	0.6827	0.3805	0.5336
0.7300	0.4145	0.5326	0.6834	0.3808	0.5341
0.7400	0.4148	0.5330	0.6842	0.3810	0.5346
0.7500	0.4151	0.5334	0.6849	0.3813	0.5351
0.7600	0.4155	0.5338	0.6856	0.3816	0.5357
0.7700	0.4158	0.5342	0.6864	0.3819	0.5362
0.7800	0.4161	0.5347	0.6871	0.3821	0.5367
0.7900	0.4164	0.5351	0.6878	0.3824	0.5372
0.8000	0.4168	0.5355	0.6886	0.3827	0.5377
0.8100	0.4171	0.5359	0.6893	0.3830	0.5382
0.8200	0.4174	0.5363	0.6900	0.3832	0.5387
0.8300	0.4177	0.5367	0.6908	0.3835	0.5392
0.8400	0.4181	0.5371	0.6915	0.3838	0.5397
0.8500	0.4184	0.5376	0.6922	0.3841	0.5402
0.8600	0.4187	0.5380	0.6930	0.3844	0.5407
0.8700	0.4190	0.5384	0.6937	0.3846	0.5413
0.8800	0.4194	0.5388	0.6944	0.3849	0.5418
0.8900	0.4197	0.5392	0.6952	0.3852	0.5423
0.9000	0.4200	0.5396	0.6959	0.3855	0.5428
0.9100	0.4203	0.5400	0.6966	0.3858	0.5433
0.9200	0.4207	0.5405	0.6974	0.3861	0.5438
0.9300	0.4210	0.5409	0.6982	0.3864	0.5444
0.9400	0.4214	0.5414	0.6990	0.3867	0.5449
0.9500	0.4217	0.5418	0.6998	0.3870	0.5455
0.9600	0.4221	0.5423	0.7006	0.3873	0.5460
0.9700	0.4224	0.5427	0.7014	0.3876	0.5466
0.9800	0.4228	0.5432	0.7022	0.3879	0.5471
0.9900	0.4231	0.5436	0.7029	0.3882	0.5477
1.0000	0.4235	0.5441	0.7037	0.3885	0.5482
1.0100	0.4239	0.5445	0.7045	0.3888	0.5488
1.0200	0.4242	0.5450	0.7053	0.3891	0.5493
1.0300	0.4246	0.5454	0.7061	0.3894	0.5499
1.0400	0.4249	0.5459	0.7069	0.3897	0.5504
1.0500	0.4253	0.5463	0.7077	0.3900	0.5510
1.0600	0.4256	0.5468	0.7085	0.3903	0.5515
1.0700	0.4260	0.5472	0.7093	0.3906	0.5521
1.0800	0.4263	0.5477	0.7101	0.3909	0.5526
1.0900	0.4267	0.5481	0.7109	0.3912	0.5532
1.1000	0.4270	0.5486	0.7116	0.3915	0.5537
1.1100	0.4274	0.5490	0.7124	0.3918	0.5543
1.1200	0.4278	0.5495	0.7133	0.3921	0.5549
1.1300	0.4281	0.5500	0.7141	0.3924	0.5555
1.1400	0.4285	0.5505	0.7150	0.3927	0.5561
1.1500	0.4289	0.5509	0.7158	0.3931	0.5567
1.1600	0.4293	0.5514	0.7167	0.3934	0.5573
1.1700	0.4297	0.5519	0.7175	0.3937	0.5579
1.1800	0.4300	0.5524	0.7184	0.3940	0.5584
1.1900	0.4304	0.5529	0.7192	0.3944	0.5590
1.2000	0.4308	0.5534	0.7201	0.3947	0.5596
1.2100	0.4312	0.5539	0.7209	0.3950	0.5602
1.2200	0.4316	0.5543	0.7218	0.3953	0.5608
1.2300	0.4319	0.5548	0.7226	0.3957	0.5614
1.2400	0.4323	0.5553	0.7235	0.3960	0.5620
1.2500	0.4327	0.5558	0.7243	0.3963	0.5626
1.2600	0.4331	0.5563	0.7252	0.3967	0.5632
1.2700	0.4335	0.5568	0.7260	0.3970	0.5638
1.2800	0.4339	0.5573	0.7269	0.3973	0.5644
1.2900	0.4342	0.5577	0.7277	0.3976	0.5650
1.3000	0.4346	0.5582	0.7286	0.3980	0.5656
1.3100	0.4350	0.5587	0.7294	0.3983	0.5661
1.3200	0.4354	0.5592	0.7303	0.3986	0.5668
1.3300	0.4358	0.5597	0.7312	0.3990	0.5674
1.3400	0.4362	0.5603	0.7322	0.3993	0.5680
1.3500	0.4366	0.5608	0.7331	0.3997	0.5687
1.3600	0.4370	0.5613	0.7340	0.4000	0.5693
1.3700	0.4374	0.5618	0.7349	0.4004	0.5699
1.3800	0.4379	0.5623	0.7358	0.4007	0.5706
1.3900	0.4383	0.5629	0.7367	0.4011	0.5712
1.4000	0.4387	0.5634	0.7376	0.4014	0.5718
1.4100	0.4391	0.5639	0.7385	0.4018	0.5725
1.4200	0.4395	0.5644	0.7394	0.4021	0.5731
1.4300	0.4399	0.5649	0.7403	0.4025	0.5737
1.4400	0.4403	0.5655	0.7412	0.4028	0.5744
1.4500	0.4407	0.5660	0.7421	0.4032	0.5750
1.4600	0.4411	0.5665	0.7430	0.4035	0.5756
1.4700	0.4415	0.5670	0.7439	0.4039	0.5763
1.4800	0.4420	0.5675	0.7448	0.4042	0.5769
1.4900	0.4424	0.5681	0.7458	0.4046	0.5775
1.5000	0.4428	0.5686	0.7467	0.4050	0.5782
1.5100	0.4432	0.5691	0.7476	0.4053	0.5788
1.5200	0.4436	0.5697	0.7485	0.4057	0.5795
1.5300	0.4441	0.5702	0.7495	0.4060	0.5801
1.5400	0.4445	0.5708	0.7505	0.4064	0.5808
1.5500	0.4449	0.5713	0.7514	0.4068	0.5815
1.5600	0.4454	0.5719	0.7524	0.4072	0.5822
1.5700	0.4458	0.5724	0.7533	0.4075	0.5828
1.5800	0.4462	0.5730	0.7543	0.4079	0.5835
1.5900	0.4467	0.5735	0.7553	0.4083	0.5842
1.6000	0.4471	0.5741	0.7562	0.4087	0.5848
1.6100	0.4476	0.5746	0.7572	0.4091	0.5855
1.6200	0.4480	0.5752	0.7582	0.4094	0.5862
1.6300	0.4484	0.5758	0.7591	0.4098	0.5869
1.6400	0.4489	0.5763	0.7601	0.4102	0.5875
1.6500	0.4493	0.5769	0.7611	0.4106	0.5882
1.6600	0.4498	0.5774	0.7620	0.4109	0.5889
1.6700	0.4502	0.5780	0.7630	0.4113	0.5896
1.6800	0.4506	0.5785	0.7639	0.4117	0.5902
1.6900	0.4511	0.5791	0.7649	0.4121	0.5909
1.7000	0.4515	0.5796	0.7659	0.4125	0.5916
1.7100	0.4520	0.5802	0.7668	0.4128	0.5922
1.7200	0.4524	0.5808	0.7678	0.4132	0.5930
1.7300	0.4529	0.5814	0.7689	0.4136	0.5937
1.7400	0.4534	0.5820	0.7699	0.4140	0.5944
1.7500	0.4538	0.5826	0.7709	0.4144	0.5951
1.7600	0.4543	0.5831	0.7719	0.4148	0.5958
1.7700	0.4548	0.5837	0.7730	0.4152	0.5965
1.7800	0.4552	0.5843	0.7740	0.4156	0.5973
1.7900	0.4557	0.5849	0.7750	0.4160	0.5980
1.8000	0.4562	0.5855	0.7760	0.4164	0.5987
1.8100	0.4566	0.5861	0.7771	0.4168	0.5994
1.8200	0.4571	0.5867	0.7781	0.4172	0.6001
1.8300	0.4576	0.5873	0.7791	0.4177	0.6008
1.8400	0.4581	0.5879	0.7801	0.4181	0.6015
1.8500	0.4585	0.5885	0.7811	0.4185	0.6023
1.8600	0.4590	0.5891	0.7822	0.4189	0.6030
1.8700	0.4595	0.5896	0.7832	0.4193	0.6037
1.8800	0.4599	0.5902	0.7842	0.4197	0.6044
1.8900	0.4604	0.5908	0.7852	0.4201	0.6051
1.9000	0.4609	0.5914	0.7862	0.4205	0.6058
1.9100	0.4614	0.5920	0.7872	0.4209	0.6065
1.9200	0.4619	0.5926	0.7883	0.4213	0.6073
1.9300	0.4624	0.5933	0.7894	0.4217	0.6081
1.9400	0.4629	0.5939	0.7905	0.4222	0.6088
1.9500	0.4633	0.5945	0.7916	0.4226	0.6096
1.9600	0.4639	0.5951	0.7927	0.4230	0.6103
1.9700	0.4643	0.5958	0.7938	0.4235	0.6111
1.9800	0.4649	0.5964	0.7949	0.4239	0.6119
1.9900	0.4654	0.5970	0.7959	0.4243	0.6126
2.0000	0.4659	0.5977	0.7970	0.4247	0.6134
2.0100	0.4664	0.5983	0.7981	0.4252	0.6141
2.0200	0.4669	0.5989	0.7992	0.4256	0.6149
2.0300	0.4674	0.5995	0.8003	0.4260	0.6156
2.0400	0.4679	0.6002	0.8014	0.4265	0.6164
2.0500	0.4684	0.6008	0.8024	0.4269	0.6172
2.0600	0.4689	0.6014	0.8035	0.4273	0.6179
2.0700	0.4694	0.6020	0.8046	0.4278	0.6187
2.0800	0.4699	0.6027	0.8057	0.4282	0.6194
2.0900	0.4704	0.6033	0.8067	0.4286	0.6202
2.1000	0.4709	0.6039	0.8078	0.4291	0.6209
2.1100	0.4714	0.6046	0.8089	0.4295	0.6217
2.1200	0.4719	0.6052	0.8101	0.4299	0.6225
2.1300	0.4724	0.6059	0.8112	0.4304	0.6233
2.1400	0.4730	0.6066	0.8124	0.4309	0.6241
2.1500	0.4735	0.6072	0.8135	0.4313	0.6249
2.1600	0.4740	0.6079	0.8147	0.4318	0.6257
2.1700	0.4746	0.6086	0.8158	0.4322	0.6265
2.1800	0.4751	0.6092	0.8170	0.4327	0.6273
2.1900	0.4756	0.6099	0.8181	0.4331	0.6281
2.2000	0.4762	0.6106	0.8193	0.4336	0.6289
2.2100	0.4767	0.6112	0.8204	0.4341	0.6297
2.2200	0.4772	0.6119	0.8216	0.4345	0.6306
2.2300	0.4778	0.6125	0.8227	0.4350	0.6314
2.2400	0.4783	0.6132	0.8238	0.4354	0.6322
2.2500	0.4788	0.6139	0.8250	0.4359	0.6330
2.2600	0.4794	0.6145	0.8261	0.4363	0.6338
2.2700	0.4799	0.6152	0.8273	0.4368	0.6346
2.2800	0.4804	0.6159	0.8284	0.4373	0.6354
2.2900	0.4810	0.6165	0.8296	0.4377	0.6362
2.3000	0.4815	0.6172	0.8307	0.4382	0.6370
2.3100	0.4820	0.6179	0.8318	0.4386	0.6378
2.3200	0.4826	0.6186	0.8331	0.4391	0.6386
2.3300	0.4832	0.6193	0.8343	0.4396	0.6395
2.3400	0.4837	0.6200	0.8355	0.4401	0.6403
2.3500	0.4843	0.6207	0.8367	0.4406	0.6412
2.3600	0.4849	0.6214	0.8379	0.4411	0.6420
2.3700	0.4854	0.6221	0.8391	0.4415	0.6429
2.3800	0.4860	0.6228	0.8404	0.4420	0.6437
2.3900	0.4865	0.6235	0.8416	0.4425	0.6446
2.4000	0.4871	0.6242	0.8428	0.4430	0.6454
2.4100	0.4877	0.6249	0.8440	0.4435	0.6463
2.4200	0.4882	0.6256	0.8452	0.4440	0.6471
2.4300	0.4888	0.6264	0.8464	0.4444	0.6480
2.4400	0.4894	0.6271	0.8476	0.4449	0.6488
2.4500	0.4899	0.6278	0.8488	0.4454	0.6497
2.4600	0.4905	0.6285	0.8501	0.4459	0.6505
2.4700	0.4911	0.6292	0.8513	0.4464	0.6514
2.4800	0.4916	0.6299	0.8525	0.4469	0.6522
2.4900	0.4922	0.6306	0.8537	0.4474	0.6531
2.5000	0.4928	0.6313	0.8549	0.4478	0.6539
2.5100	0.4933	0.6320	0.8561	0.4483	0.6548
2.5200	0.4939	0.6327	0.8574	0.4488	0.6557
2.5300	0.4945	0.6335	0.8587	0.4494	0.6566
2.5400	0.4951	0.6342	0.8600	0.4499	0.6575
2.5500	0.4957	0.6350	0.8612	0.4504	0.6584
2.5600	0.4963	0.6357	0.8625	0.4509	0.6593
2.5700	0.4969	0.6365	0.8638	0.4514	0.6602
2.5800	0.4975	0.6372	0.8651	0.4519	0.6611
2.5900	0.4981	0.6380	0.8664	0.4524	0.6620
2.6000	0.4987	0.6387	0.8677	0.4529	0.6629
2.6100	0.4993	0.6395	0.8689	0.4535	0.6637
2.6200	0.4999	0.6402	0.8702	0.4540	0.6646
2.6300	0.5005	0.6410	0.8715	0.4545	0.6655
2.6400	0.5011	0.6417	0.8728	0.4550	0.6664
2.6500	0.5017	0.6425	0.8740	0.4555	0.6673
2.6600	0.5023	0.6432	0.8753	0.4560	0.6682
2.6700	0.5029	0.6439	0.8766	0.4565	0.6691
2.6800	0.5035	0.6447	0.8779	0.4571	0.6700
2.6900	0.5041	0.6454	0.8791	0.4576	0.6709
2.7000	0.5047	0.6462	0.8804	0.4581	0.6718
2.7100	0.5053	0.6469	0.8817	0.4586	0.6727
2.7200	0.5059	0.6477	0.8830	0.4591	0.6736
2.7300	0.5065	0.6485	0.8843	0.4597	0.6745
2.7400	0.5072	0.6493	0.8857	0.4602	0.6755
2.7500	0.5078	0.6501	0.8870	0.4608	0.6764
2.7600	0.5084	0.6508	0.8884	0.4613	0.6774
2.7700	0.5090	0.6516	0.8897	0.4618	0.6783
2.7800	0.5097	0.6524	0.8910	0.4624	0.6792
2.7900	0.5103	0.6532	0.8924	0.4629	0.6802
2.8000	0.5109	0.6540	0.8937	0.4635	0.6811
2.8100	0.5115	0.6547	0.8950	0.4640	0.6820
2.8200	0.5122	0.6555	0.8964	0.4645	0.6830
2.8300	0.5128	0.6563	0.8977	0.4651	0.6839
2.8400	0.5134	0.6571	0.8990	0.4656	0.6848
2.8500	0.5141	0.6579	0.9004	0.4661	0.6858
2.8600	0.5147	0.6586	0.9017	0.4667	0.6867
2.8700	0.5153	0.6594	0.9030	0.4672	0.6876
2.8800	0.5159	0.6602	0.9043	0.4678	0.6886
2.8900	0.5166	0.6610	0.9057	0.4683	0.6895
2.9000	0.5172	0.6617	0.9070	0.4688	0.6904
2.9100	0.5178	0.6625	0.9083	0.4694	0.6913
2.9200	0.5185	0.6633	0.9097	0.4700	0.6923
2.9300	0.5191	0.6642	0.9111	0.4705	0.6933
2.9400	0.5198	0.6650	0.9125	0.4711	0.6943
2.9500	0.5204	0.6658	0.9139	0.4716	0.6952
2.9600	0.5211	0.6666	0.9153	0.4722	0.6962
2.9700	0.5218	0.6674	0.9167	0.4728	0.6972
2.9800	0.5224	0.6682	0.9180	0.4733	0.6982
2.9900	0.5231	0.6690	0.9194	0.4739	0.6991
3.0000	0.5237	0.6699	0.9208	0.4745	0.7001
3.0100	0.5244	0.6707	0.9222	0.4750	0.7011
3.0200	0.5250	0.6715	0.9236	0.4756	0.7021
3.0300	0.5257	0.6723	0.9250	0.4762	0.7030
3.0400	0.5264	0.6731	0.9264	0.4767	0.7040
3.0500	0.5270	0.6739	0.9277	0.4773	0.7050
3.0600	0.5277	0.6747	0.9291	0.4779	0.7059
3.0700	0.5283	0.6755	0.9305	0.4784	0.7069
3.0800	0.5290	0.6764	0.9319	0.4790	0.7079
3.0900	0.5296	0.6772	0.9332	0.4796	0.7088
3.1000	0.5303	0.6780	0.9346	0.4801	0.7098
3.1100	0.5309	0.6788	0.9360	0.4807	0.7107
3.1200	0.5316	0.6796	0.9374	0.4813	0.7118
3.1300	0.5323	0.6805	0.9389	0.4819	0.7128
3.1400	0.5330	0.6813	0.9403	0.4825	0.7138
3.1500	0.5337	0.6822	0.9418	0.4831	0.7148
3.1600	0.5344	0.6830	0.9432	0.4836	0.7158
3.1700	0.5351	0.6839	0.9447	0.4842	0.7168
3.1800	0.5358	0.6847	0.9461	0.4848	0.7178
3.1900	0.5364	0.6856	0.9475	0.4854	0.7188
3.2000	0.5371	0.6864	0.9490	0.4860	0.7199
3.2100	0.5378	0.6873	0.9504	0.4866	0.7209
3.2200	0.5385	0.6881	0.9519	0.4872	0.7219
3.2300	0.5392	0.6890	0.9533	0.4878	0.7229
3.2400	0.5399	0.6898	0.9547	0.4884	0.7239
3.2500	0.5406	0.6907	0.9562	0.4890	0.7249
3.2600	0.5412	0.6915	0.9576	0.4896	0.7259
3.2700	0.5419	0.6923	0.9590	0.4901	0.7269
3.2800	0.5426	0.6932	0.9604	0.4907	0.7279
3.2900	0.5433	0.6940	0.9619	0.4913	0.7289
3.3000	0.5440	0.6949	0.9633	0.4919	0.7299
3.3100	0.5447	0.6957	0.9647	0.4925	0.7309
3.3200	0.5454	0.6966	0.9662	0.4931	0.7320
3.3300	0.5461	0.6975	0.9677	0.4937	0.7330
3.3400	0.5468	0.6984	0.9692	0.4944	0.7341
3.3500	0.5475	0.6992	0.9707	0.4950	0.7351
3.3600	0.5483	0.7001	0.9722	0.4956	0.7362
3.3700	0.5490	0.7010	0.9737	0.4962	0.7372
3.3800	0.5497	0.7019	0.9752	0.4968	0.7383
3.3900	0.5504	0.7028	0.9767	0.4975	0.7393
3.4000	0.5511	0.7037	0.9782	0.4981	0.7404
3.4100	0.5518	0.7045	0.9797	0.4987	0.7414
3.4200	0.5526	0.7054	0.9812	0.4993	0.7425
3.4300	0.5533	0.7063	0.9827	0.4999	0.7435
3.4400	0.5540	0.7072	0.9842	0.5005	0.7445
3.4500	0.5547	0.7081	0.9857	0.5012	0.7456
3.4600	0.5554	0.7089	0.9871	0.5018	0.7466
3.4700	0.5561	0.7098	0.9886	0.5024	0.7477
3.4800	0.5569	0.7107	0.9901	0.5030	0.7487
3.4900	0.5576	0.7116	0.9916	0.5036	0.7498
3.5000	0.5583	0.7125	0.9931	0.5043	0.7508
3.5100	0.5590	0.7133	0.9945	0.5049	0.7518
3.5200	0.5597	0.7143	0.9961	0.5055	0.7529
3.5300	0.5605	0.7152	0.9977	0.5062	0.7540
3.5400	0.5612	0.7161	0.9992	0.5068	0.7551
3.5500	0.5620	0.7170	1.0008	0.5074	0.7562
3.5600	0.5627	0.7179	1.0023	0.5081	0.7573
3.5700	0.5635	0.7188	1.0039	0.5087	0.7584
3.5800	0.5642	0.7198	1.0055	0.5094	0.7595
3.5900	0.5650	0.7207	1.0070	0.5100	0.7606
3.6000	0.5657	0.7216	1.0086	0.5107	0.7617
3.6100	0.5665	0.7225	1.0101	0.5113	0.7627
3.6200	0.5672	0.7234	1.0117	0.5119	0.7638
3.6300	0.5680	0.7243	1.0132	0.5126	0.7649
3.6400	0.5687	0.7253	1.0148	0.5132	0.7660
3.6500	0.5695	0.7262	1.0163	0.5139	0.7671
3.6600	0.5702	0.7271	1.0178	0.5145	0.7682
3.6700	0.5710	0.7280	1.0194	0.5152	0.7692
3.6800	0.5717	0.7289	1.0209	0.5158	0.7703
3.6900	0.5724	0.7298	1.0225	0.5165	0.7714
3.7000	0.5732	0.7307	1.0240	0.5171	0.7725
3.7100	0.5739	0.7317	1.0255	0.5177	0.7736
3.7200	0.5747	0.7326	1.0272	0.5184	0.7747
3.7300	0.5755	0.7336	1.0288	0.5191	0.7758
3.7400	0.5763	0.7345	1.0304	0.5197	0.7770
3.7500	0.5770	0.7355	1.0320	0.5204	0.7781
3.7600	0.5778	0.7364	1.0336	0.5211	0.7792
3.7700	0.5786	0.7374	1.0353	0.5218	0.7804
3.7800	0.5794	0.7383	1.0369	0.5224	0.7815
3.7900	0.5802	0.7393	1.0385	0.5231	0.7826
3.8000	0.5809	0.7403	1.0401	0.5238	0.7838
3.8100	0.5817	0.7412	1.0417	0.5244	0.7849
3.8200	0.5825	0.7422	1.0433	0.5251	0.7860
3.8300	0.5833	0.7431	1.0449	0.5258	0.7872
3.8400	0.5840	0.7441	1.0465	0.5264	0.7883
3.8500	0.5848	0.7450	1.0481	0.5271	0.7894
3.8600	0.5856	0.7460	1.0497	0.5278	0.7905
3.8700	0.5864	0.7469	1.0513	0.5285	0.7917
3.8800	0.5872	0.7479	1.0529	0.5291	0.7928
3.8900	0.5879	0.7488	1.0545	0.5298	0.7939
3.9000	0.5887	0.7498	1.0561	0.5305	0.7950
3.9100	0.5895	0.7507	1.0577	0.5311	0.7961
3.9200	0.5903	0.7517	1.0594	0.5318	0.7973
3.9300	0.5911	0.7527	1.0611	0.5325	0.7985
3.9400	0.5919	0.7537	1.0628	0.5332	0.7997
3.9500	0.5927	0.7547	1.0645	0.5339	0.8008
3.9600	0.5935	0.7557	1.0662	0.5346	0.8020
3.9700	0.5943	0.7567	1.0678	0.5353	0.8032
3.9800	0.5951	0.7577	1.0695	0.5360	0.8044
3.9900	0.5960	0.7587	1.0712	0.5367	0.8056
4.0000	0.5968	0.7597	1.0729	0.5374	0.8067
4.0100	0.5976	0.7607	1.0746	0.5381	0.8079
4.0200	0.5984	0.7617	1.0762	0.5388	0.8091
4.0300	0.5992	0.7626	1.0779	0.5395	0.8102
4.0400	0.6000	0.7636	1.0796	0.5402	0.8114
4.0500	0.6008	0.7646	1.0812	0.5409	0.8126
4.0600	0.6016	0.7656	1.0829	0.5416	0.8137
4.0700	0.6024	0.7666	1.0846	0.5423	0.8149
4.0800	0.6032	0.7676	1.0862	0.5430	0.8161
4.0900	0.6040	0.7686	1.0879	0.5437	0.8172
4.1000	0.6048	0.7696	1.0895	0.5444	0.8184
4.1100	0.6056	0.7706	1.0912	0.5451	0.8195
4.1200	0.6065	0.7716	1.0929	0.5458	0.8208
4.1300	0.6073	0.7726	1.0947	0.5465	0.8220
4.1400	0.6082	0.7737	1.0964	0.5473	0.8232
4.1500	0.6090	0.7747	1.0982	0.5480	0.8244
4.1600	0.6099	0.7757	1.0999	0.5487	0.8257
4.1700	0.6107	0.7768	1.1017	0.5494	0.8269
4.1800	0.6115	0.7778	1.1034	0.5502	0.8281
4.1900	0.6124	0.7788	1.1051	0.5509	0.8293
4.2000	0.6132	0.7798	1.1069	0.5516	0.8305
4.2100	0.6141	0.7809	1.1086	0.5524	0.8317
4.2200	0.6149	0.7819	1.1103	0.5531	0.8329
4.2300	0.6158	0.7829	1.1121	0.5538	0.8342
4.2400	0.6166	0.7840	1.1138	0.5545	0.8354
4.2500	0.6174	0.7850	1.1155	0.5553	0.8366
4.2600	0.6183	0.7860	1.1173	0.5560	0.8378
4.2700	0.6191	0.7870	1.1190	0.5567	0.8390
4.2800	0.6200	0.7881	1.1207	0.5574	0.8402
4.2900	0.6208	0.7891	1.1224	0.5582	0.8414
4.3000	0.6216	0.7901	1.1241	0.5589	0.8426
4.3100	0.6225	0.7911	1.1258	0.5596	0.8438
4.3200	0.6234	0.7922	1.1277	0.5604	0.8451
4.3300	0.6242	0.7933	1.1295	0.5611	0.8463
4.3400	0.6251	0.7944	1.1313	0.5619	0.8476
4.3500	0.6260	0.7954	1.1331	0.5626	0.8489
4.3600	0.6269	0.7965	1.1349	0.5634	0.8501
4.3700	0.6277	0.7976	1.1367	0.5642	0.8514
4.3800	0.6286	0.7987	1.1385	0.5649	0.8526
4.3900	0.6295	0.7997	1.1403	0.5657	0.8539
4.4000	0.6304	0.8008	1.1421	0.5664	0.8552
4.4100	0.6312	0.8019	1.1439	0.5672	0.8564
4.4200	0.6321	0.8029	1.1457	0.5679	0.8577
4.4300	0.6330	0.8040	1.1475	0.5687	0.8589
4.4400	0.6339	0.8051	1.1493	0.5695	0.8602
4.4500	0.6348	0.8061	1.1511	0.5702	0.8614
4.4600	0.6356	0.8072	1.1529	0.5710	0.8627
4.4700	0.6365	0.8083	1.1547	0.5717	0.8639
4.4800	0.6374	0.8093	1.1565	0.5725	0.8652
4.4900	0.6383	0.8104	1.1583	0.5732	0.8664
4.5000	0.6391	0.8115	1.1600	0.5740	0.8677
4.5100	0.6400	0.8125	1.1618	0.5748	0.8689
4.5200	0.6409	0.8136	1.1637	0.5755	0.8703
4.5300	0.6418	0.8147	1.1656	0.5763	0.8716
4.5400	0.6427	0.8159	1.1675	0.5771	0.8729
4.5500	0.6437	0.8170	1.1694	0.5779	0.8742
4.5600	0.6446	0.8181	1.1712	0.5787	0.8755
4.5700	0.6455	0.8192	1.1731	0.5795	0.8768
4.5800	0.6464	0.8203	1.1750	0.5803	0.8781
4.5900	0.6473	0.8214	1.1769	0.5811	0.8794
4.6000	0.6482	0.8225	1.1787	0.5819	0.8807
4.6100	0.6491	0.8236	1.1806	0.5827	0.8820
4.6200	0.6501	0.8248	1.1825	0.5834	0.8833
4.6300	0.6510	0.8259	1.1844	0.5842	0.8846
4.6400	0.6519	0.8270	1.1862	0.5850	0.8859
4.6500	0.6528	0.8281	1.1881	0.5858	0.8872
4.6600	0.6537	0.8292	1.1899	0.5866	0.8885
4.6700	0.6546	0.8303	1.1918	0.5874	0.8898
4.6800	0.6555	0.8314	1.1937	0.5882	0.8911
4.6900	0.6564	0.8325	1.1955	0.5890	0.8924
4.7000	0.6573	0.8336	1.1974	0.5898	0.8937
4.7100	0.6583	0.8347	1.1992	0.5905	0.8950
4.7200	0.6592	0.8359	1.2011	0.5914	0.8964
4.7300	0.6601	0.8370	1.2030	0.5922	0.8977
4.7400	0.6611	0.8381	1.2050	0.5930	0.8990
4.7500	0.6620	0.8393	1.2069	0.5938	0.9004
4.7600	0.6629	0.8404	1.2088	0.5946	0.9017
4.7700	0.6639	0.8415	1.2107	0.5954	0.9030
4.7800	0.6648	0.8427	1.2126	0.5962	0.9044
4.7900	0.6658	0.8438	1.2145	0.5970	0.9057
4.8000	0.6667	0.8449	1.2164	0.5978	0.9070
4.8100	0.6676	0.8461	1.2183	0.5986	0.9083
4.8200	0.6686	0.8472	1.2202	0.5995	0.9097
4.8300	0.6695	0.8483	1.2221	0.6003	0.9110
4.8400	0.6704	0.8495	1.2240	0.6011	0.9123
4.8500	0.6714	0.8506	1.2259	0.6019	0.9136
4.8600	0.6723	0.8517	1.2278	0.6027	0.9149
4.8700	0.6732	0.8529	1.2296	0.6035	0.9163
4.8800	0.6742	0.8540	1.2315	0.6043	0.9176
4.8900	0.6751	0.8551	1.2334	0.6051	0.9189
4.9000	0.6760	0.8562	1.2353	0.6059	0.9202
4.9100	0.6769	0.8574	1.2371	0.6067	0.9215
4.9200	0.6779	0.8585	1.2391	0.6076	0.9228
4.9300	0.6788	0.8597	1.2410	0.6084	0.9242
4.9400	0.6798	0.8608	1.2429	0.6092	0.9255
4.9500	0.6808	0.8620	1.2448	0.6100	0.9269
4.9600	0.6817	0.8631	1.2468	0.6108	0.9282
4.9700	0.6827	0.8643	1.2487	0.6117	0.9296
4.9800	0.6836	0.8654	1.2506	0.6125	0.9309
4.9900	0.6846	0.8665	1.2525	0.6133	0.9322
5.0000	0.6855	0.8677	1.2544	0.6141	0.9336
5.0100	0.6864	0.8688	1.2563	0.6150	0.9349
5.0200	0.6874	0.8700	1.2582	0.6158	0.9362
5.0300	0.6883	0.8711	1.2601	0.6166	0.9375
5.0400	0.6893	0.8723	1.2620	0.6174	0.9389
5.0500	0.6902	0.8734	1.2639	0.6182	0.9402
5.0600	0.6912	0.8745	1.2658	0.6191	0.9415
5.0700	0.6921	0.8757	1.2677	0.6199	0.9428
5.0800	0.6931	0.8768	1.2695	0.6207	0.9441
5.0900	0.6940	0.8779	1.2714	0.6215	0.9454
5.1000	0.6949	0.8791	1.2733	0.6223	0.9468
5.1100	0.6959	0.8802	1.2751	0.6231	0.9481
5.1200	0.6968	0.8814	1.2771	0.6240	0.9494
5.1300	0.6978	0.8825	1.2790	0.6248	0.9508
5.1400	0.6988	0.8837	1.2809	0.6256	0.9521
5.1500	0.6997	0.8848	1.2828	0.6265	0.9534
5.1600	0.7007	0.8860	1.2848	0.6273	0.9548
5.1700	0.7016	0.8871	1.2867	0.6281	0.9561
5.1800	0.7026	0.8883	1.2886	0.6290	0.9575
5.1900	0.7036	0.8894	1.2905	0.6298	0.9588
5.2000	0.7045	0.8906	1.2924	0.6306	0.9601
5.2100	0.7055	0.8917	1.2943	0.6315	0.9614
5.2200	0.7064	0.8929	1.2962	0.6323	0.9628
5.2300	0.7074	0.8940	1.2981	0.6331	0.9641
5.2400	0.7083	0.8952	1.3000	0.6339	0.9654
5.2500	0.7093	0.8963	1.3018	0.6348	0.9667
5.2600	0.7102	0.8975	1.3037	0.6356	0.9680
5.2700	0.7112	0.8986	1.3056	0.6364	0.9694
5.2800	0.7121	0.8997	1.3074	0.6372	0.9707
5.2900	0.7131	0.9009	1.3093	0.6380	0.9720
5.3000	0.7140	0.9020	1.3112	0.6389	0.9733
5.3100	0.7150	0.9031	1.3130	0.6397	0.9746
5.3200	0.7159	0.9043	1.3149	0.6405	0.9759
5.3300	0.7169	0.9054	1.3169	0.6414	0.9772
5.3400	0.7179	0.9066	1.3188	0.6422	0.9786
5.3500	0.7188	0.9078	1.3207	0.6430	0.9799
5.3600	0.7198	0.9089	1.3226	0.6439	0.9813
5.3700	0.7208	0.9101	1.3245	0.6447	0.9826
5.3800	0.7217	0.9112	1.3264	0.6456	0.9839
5.3900	0.7227	0.9124	1.3283	0.6464	0.9852
5.4000	0.7236	0.9135	1.3302	0.6472	0.9866
5.4100	0.7246	0.9147	1.3321	0.6481	0.9879
5.4200	0.7256	0.9158	1.3339	0.6489	0.9892
5.4300	0.7265	0.9170	1.3358	0.6497	0.9905
5.4400	0.7275	0.9181	1.3377	0.6505	0.9918
5.4500	0.7284	0.9193	1.3396	0.6514	0.9931
5.4600	0.7294	0.9204	1.3414	0.6522	0.9944
5.4700	0.7303	0.9216	1.3433	0.6530	0.9957
5.4800	0.7313	0.9227	1.3451	0.6539	0.9970
5.4900	0.7322	0.9238	1.3470	0.6547	0.9983
5.5000	0.7332	0.9250	1.3488	0.6555	0.9996
5.5100	0.7341	0.9261	1.3507	0.6563	1.0009
5.5200	0.7351	0.9273	1.3526	0.6572	1.0023
5.5300	0.7361	0.9284	1.3545	0.6580	1.0036
5.5400	0.7370	0.9296	1.3564	0.6589	1.0049
5.5500	0.7380	0.9307	1.3583	0.6597	1.0063
5.5600	0.7390	0.9319	1.3602	0.6605	1.0076
5.5700	0.7399	0.9330	1.3621	0.6614	1.0089
5.5800	0.7409	0.9342	1.3639	0.6622	1.0102
5.5900	0.7418	0.9354	1.3658	0.6631	1.0115
5.6000	0.7428	0.9365	1.3677	0.6639	1.0129
5.6100	0.7438	0.9377	1.3696	0.6647	1.0142
5.6200	0.7447	0.9388	1.3714	0.6656	1.0155
5.6300	0.7457	0.9399	1.3733	0.6664	1.0168
5.6400	0.7466	0.9411	1.3752	0.6672	1.0181
5.6500	0.7476	0.9422	1.3770	0.6681	1.0194
5.6600	0.7485	0.9434	1.3789	0.6689	1.0207
5.6700	0.7495	0.9445	1.3807	0.6697	1.0220
5.6800	0.7504	0.9456	1.3825	0.6705	1.0233
5.6900	0.7514	0.9468	1.3844	0.6714	1.0245
5.7000	0.7523	0.9479	1.3862	0.6722	1.0258
5.7100	0.7533	0.9490	1.3880	0.6730	1.0271
5.7200	0.7543	0.9502	1.3899	0.6739	1.0284
5.7300	0.7552	0.9514	1.3918	0.6747	1.0298
5.7400	0.7562	0.9525	1.3937	0.6756	1.0311
5.7500	0.7572	0.9537	1.3956	0.6764	1.0324
5.7600	0.7581	0.9548	1.3975	0.6772	1.0337
5.7700	0.7591	0.9560	1.3993	0.6781	1.0350
5.7800	0.7601	0.9572	1.4012	0.6789	1.0363
5.7900	0.7610	0.9583	1.4031	0.6798	1.0376
5.8000	0.7620	0.9595	1.4049	0.6806	1.0390
5.8100	0.7629	0.9606	1.4068	0.6814	1.0403
5.8200	0.7639	0.9617	1.4086	0.6823	1.0416
5.8300	0.7649	0.9629	1.4105	0.6831	1.0428
5.8400	0.7658	0.9640	1.4123	0.6840	1.0441
5.8500	0.7668	0.9652	1.4142	0.6848	1.0454
5.8600	0.7677	0.9663	1.4160	0.6856	1.0467
5.8700	0.7687	0.9674	1.4178	0.6865	1.0480
5.8800	0.7696	0.9686	1.4197	0.6873	1.0493
5.8900	0.7706	0.9697	1.4215	0.6881	1.0506
5.9000	0.7715	0.9708	1.4233	0.6889	1.0518
5.9100	0.7725	0.9720	1.4251	0.6898	1.0531
5.9200	0.7734	0.9731	1.4270	0.6906	1.0544
5.9300	0.7744	0.9743	1.4288	0.6915	1.0557
5.9400	0.7754	0.9754	1.4307	0.6923	1.0570
5.9500	0.7763	0.9766	1.4325	0.6931	1.0583
5.9600	0.7773	0.9777	1.4344	0.6940	1.0596
5.9700	0.7782	0.9789	1.4362	0.6948	1.0609
5.9800	0.7792	0.9800	1.4381	0.6957	1.0622
5.9900	0.7801	0.9812	1.4399	0.6965	1.0635
6.0000	0.7811	0.9823	1.4417	0.6973	1.0647
6.0100	0.7821	0.9834	1.4435	0.6982	1.0660
6.0200	0.7830	0.9846	1.4454	0.6990	1.0673
6.0300	0.7840	0.9857	1.4472	0.6998	1.0686
6.0400	0.7849	0.9868	1.4490	0.7006	1.0698
6.0500	0.7859	0.9880	1.4508	0.7015	1.0711
6.0600	0.7868	0.9891	1.4526	0.7023	1.0724
6.0700	0.7877	0.9902	1.4543	0.7031	1.0736
6.0800	0.7887	0.9913	1.4561	0.7040	1.0749
6.0900	0.7896	0.9925	1.4579	0.7048	1.0761
6.1000	0.7906	0.9936	1.4597	0.7056	1.0774
6.1100	0.7915	0.9947	1.4615	0.7064	1.0786
6.1200	0.7924	0.9958	1.4632	0.7073	1.0799
6.1300	0.7934	0.9969	1.4650	0.7081	1.0811
6.1400	0.7943	0.9981	1.4668	0.7089	1.0824
6.1500	0.7953	0.9992	1.4686	0.7097	1.0836
6.1600	0.7962	1.0003	1.4703	0.7106	1.0849
6.1700	0.7971	1.0014	1.4721	0.7114	1.0861
6.1800	0.7981	1.0025	1.4739	0.7122	1.0873
6.1900	0.7990	1.0036	1.4756	0.7130	1.0886
6.2000	0.7999	1.0047	1.4774	0.7138	1.0898
6.2100	0.8009	1.0058	1.4791	0.7146	1.0910
6.2200	0.8018	1.0069	1.4808	0.7155	1.0922
6.2300	0.8027	1.0080	1.4826	0.7163	1.0935
6.2400	0.8036	1.0091	1.4843	0.7171	1.0947
6.2500	0.8046	1.0102	1.4860	0.7179	1.0959
6.2600	0.8055	1.0113	1.4877	0.7187	1.0971
6.2700	0.8064	1.0124	1.4894	0.7195	1.0983
6.2800	0.8073	1.0135	1.4911	0.7203	1.0995
6.2900	0.8082	1.0146	1.4928	0.7211	1.1007
6.3000	0.8091	1.0156	1.4945	0.7219	1.1019
6.3100	0.8101	1.0167	1.4962	0.7227	1.1030
6.3200	0.8110	1.0178	1.4979	0.7235	1.1042
6.3300	0.8119	1.0189	1.4996	0.7243	1.1054
6.3400	0.8128	1.0200	1.5012	0.7251	1.1066
6.3500	0.8137	1.0211	1.5029	0.7259	1.1078
6.3600	0.8146	1.0221	1.5046	0.7267	1.1090
6.3700	0.8155	1.0232	1.5063	0.7275	1.1102
6.3800	0.8164	1.0243	1.5079	0.7283	1.1114
6.3900	0.8173	1.0253	1.5096	0.7291	1.1125
6.4000	0.8182	1.0264	1.5113	0.7299	1.1137
6.4100	0.8191	1.0275	1.5129	0.7307	1.1149
6.4200	0.8200	1.0285	1.5145	0.7315	1.1160
6.4300	0.8209	1.0296	1.5162	0.7323	1.1172
6.4400	0.8218	1.0307	1.5178	0.7331	1.1183
6.4500	0.8227	1.0317	1.5194	0.7339	1.1195
6.4600	0.8236	1.0328	1.5210	0.7347	1.1206
6.4700	0.8245	1.0338	1.5227	0.7355	1.1218
6.4800	0.8254	1.0348	1.5243	0.7362	1.1229
6.4900	0.8263	1.0359	1.5259	0.7370	1.1240
6.5000	0.8271	1.0369	1.5274	0.7378	1.1251
6.5100	0.8280	1.0380	1.5290	0.7386	1.1263
6.5200	0.8289	1.0390	1.5306	0.7394	1.1274
6.5300	0.8298	1.0400	1.5322	0.7401	1.1285
6.5400	0.8307	1.0411	1.5338	0.7409	1.1297
6.5500	0.8316	1.0421	1.5354	0.7417	1.1308
6.5600	0.8324	1.0431	1.5370	0.7425	1.1319
6.5700	0.8333	1.0442	1.5386	0.7432	1.1330
6.5800	0.8342	1.0452	1.5401	0.7440	1.1341
6.5900	0.8351	1.0462	1.5417	0.7448	1.1352
6.6000	0.8359	1.0472	1.5433	0.7456	1.1363
6.6100	0.8368	1.0483	1.5448	0.7463	1.1374
6.6200	0.8377	1.0493	1.5464	0.7471	1.1385
6.6300	0.8385	1.0503	1.5479	0.7478	1.1396
6.6400	0.8394	1.0513	1.5494	0.7486	1.1407
6.6500	0.8402	1.0523	1.5510	0.7494	1.1418
6.6600	0.8411	1.0533	1.5525	0.7501	1.1429
6.6700	0.8419	1.0543	1.5540	0.7509	1.1439
6.6800	0.8428	1.0553	1.5555	0.7516	1.1450
6.6900	0.8436	1.0563	1.5570	0.7524	1.1461
6.7000	0.8445	1.0573	1.5585	0.7531	1.1471
6.7100	0.8453	1.0583	1.5600	0.7539	1.1482
6.7200	0.8462	1.0593	1.5615	0.7547	1.1493
6.7300	0.8470	1.0603	1.5630	0.7554	1.1503
6.7400	0.8479	1.0613	1.5645	0.7562	1.1514
6.7500	0.8487	1.0623	1.5660	0.7569	1.1524
6.7600	0.8496	1.0633	1.5675	0.7577	1.1535
6.7700	0.8504	1.0642	1.5689	0.7584	1.1545
6.7800	0.8513	1.0652	1.5704	0.7592	1.1556
6.7900	0.8521	1.0662	1.5719	0.7599	1.1566
6.8000	0.8529	1.0672	1.5733	0.7606	1.1577
6.8100	0.8538	1.0681	1.5748	0.7614	1.1587
6.8200	0.8546	1.0691	1.5762	0.7621	1.1597
6.8300	0.8554	1.0701	1.5777	0.7629	1.1607
6.8400	0.8562	1.0710	1.5791	0.7636	1.1618
6.8500	0.8571	1.0720	1.5805	0.7643	1.1628
6.8600	0.8579	1.0730	1.5820	0.7651	1.1638
6.8700	0.8587	1.0739	1.5834	0.7658	1.1648
6.8800	0.8595	1.0749	1.5848	0.7665	1.1658
6.8900	0.8603	1.0758	1.5862	0.7672	1.1668
6.9000	0.8611	1.0768	1.5876	0.7680	1.1678
6.9100	0.8619	1.0777	1.5890	0.7687	1.1688
6.9200	0.8628	1.0787	1.5904	0.7694	1.1698
6.9300	0.8636	1.0796	1.5918	0.7701	1.1708
6.9400	0.8644	1.0806	1.5932	0.7709	1.1718
6.9500	0.8652	1.0815	1.5946	0.7716	1.1728
6.9600	0.8660	1.0824	1.5960	0.7723	1.1738
6.9700	0.8668	1.0834	1.5974	0.7730	1.1748
6.9800	0.8676	1.0843	1.5988	0.7737	1.1757
6.9900	0.8684	1.0852	1.6001	0.7745	1.1767
7.0000	0.8692	1.0862	1.6015	0.7752	1.1777
7.0100	0.8700	1.0871	1.6029	0.7759	1.1787
7.0200	0.8708	1.0880	1.6042	0.7766	1.1796
7.0300	0.8716	1.0890	1.6056	0.7773	1.1806
7.0400	0.8724	1.0899	1.6069	0.7780	1.1815
7.0500	0.8732	1.0908	1.6082	0.7787	1.1825
7.0600	0.8740	1.0917	1.6096	0.7794	1.1834
7.0700	0.8748	1.0926	1.6109	0.7801	1.1844
7.0800	0.8755	1.0935	1.6122	0.7808	1.1853
7.0900	0.8763	1.0944	1.6135	0.7815	1.1863
7.1000	0.8771	1.0953	1.6148	0.7822	1.1872
7.1100	0.8779	1.0962	1.6161	0.7829	1.1881
7.1200	0.8786	1.0971	1.6175	0.7836	1.1891
7.1300	0.8794	1.0980	1.6188	0.7843	1.1900
7.1400	0.8802	1.0989	1.6201	0.7850	1.1909
7.1500	0.8810	1.0998	1.6214	0.7857	1.1919
7.1600	0.8818	1.1007	1.6227	0.7864	1.1928
7.1700	0.8825	1.1016	1.6240	0.7871	1.1937
7.1800	0.8833	1.1025	1.6253	0.7878	1.1946
7.1900	0.8841	1.1034	1.6266	0.7885	1.1956
7.2000	0.8848	1.1043	1.6279	0.7891	1.1965
7.2100	0.8856	1.1052	1.6291	0.7898	1.1974
7.2200	0.8863	1.1060	1.6304	0.7905	1.1983
7.2300	0.8871	1.1069	1.6317	0.7912	1.1992
7.2400	0.8879	1.1078	1.6329	0.7919	1.2001
7.2500	0.8886	1.1087	1.6342	0.7925	1.2010
7.2600	0.8894	1.1095	1.6354	0.7932	1.2019
7.2700	0.8901	1.1104	1.6367	0.7939	1.2027
7.2800	0.8909	1.1113	1.6379	0.7946	1.2036
7.2900	0.8916	1.1121	1.6391	0.7952	1.2045
7.3000	0.8923	1.1130	1.6403	0.7959	1.2054
7.3100	0.8931	1.1138	1.6416	0.7966	1.2062
7.3200	0.8938	1.1147	1.6427	0.7972	1.2071
7.3300	0.8945	1.1155	1.6439	0.7979	1.2079
7.3400	0.8953	1.1163	1.6451	0.7985	1.2088
7.3500	0.8960	1.1172	1.6463	0.7992	1.2096
7.3600	0.8967	1.1180	1.6475	0.7998	1.2105
7.3700	0.8974	1.1188	1.6486	0.8005	1.2113
7.3800	0.8982	1.1197	1.6498	0.8011	1.2121
7.3900	0.8989	1.1205	1.6510	0.8018	1.2130
7.4000	0.8996	1.1213	1.6521	0.8024	1.2138
7.4100	0.9003	1.1221	1.6532	0.8031	1.2146
7.4200	0.9010	1.1229	1.6544	0.8037	1.2154
7.4300	0.9017	1.1237	1.6555	0.8044	1.2162
7.4400	0.9024	1.1245	1.6566	0.8050	1.2170
7.4500	0.9031	1.1253	1.6578	0.8056	1.2178
7.4600	0.9038	1.1261	1.6589	0.8063	1.2186
7.4700	0.9045	1.1269	1.6600	0.8069	1.2194
7.4800	0.9052	1.1277	1.6611	0.8075	1.2202
7.4900	0.9059	1.1285	1.6622	0.8081	1.2210
7.5000	0.9066	1.1293	1.6633	0.8088	1.2218
7.5100	0.9073	1.1301	1.6643	0.8094	1.2226
7.5200	0.9079	1.1309	1.6654	0.8100	1.2233
7.5300	0.9086	1.1316	1.6665	0.8106	1.2241
7.5400	0.9093	1.1324	1.6675	0.8112	1.2248
7.5500	0.9100	1.1332	1.6685	0.8118	1.2256
7.5600	0.9106	1.1339	1.6696	0.8124	1.2263
7.5700	0.9113	1.1347	1.6706	0.8130	1.2271
7.5800	0.9119	1.1354	1.6716	0.8136	1.2278
7.5900	0.9126	1.1362	1.6726	0.8142	1.2285
7.6000	0.9133	1.1369	1.6736	0.8148	1.2293
7.6100	0.9139	1.1377	1.6747	0.8154	1.2300
7.6200	0.9146	1.1384	1.6756	0.8160	1.2307
7.6300	0.9152	1.1392	1.6766	0.8166	1.2314
7.6400	0.9159	1.1399	1.6776	0.8172	1.2321
7.6500	0.9165	1.1406	1.6786	0.8178	1.2329
7.6600	0.9171	1.1414	1.6796	0.8184	1.2336
7.6700	0.9178	1.1421	1.6805	0.8190	1.2343
7.6800	0.9184	1.1428	1.6815	0.8195	1.2349
7.6900	0.9190	1.1435	1.6825	0.8201	1.2356
7.7000	0.9197	1.1442	1.6834	0.8207	1.2363
7.7100	0.9203	1.1450	1.6843	0.8213	1.2370
7.7200	0.9209	1.1457	1.6853	0.8218	1.2377
7.7300	0.9215	1.1464	1.6862	0.8224	1.2383
7.7400	0.9222	1.1470	1.6871	0.8230	1.2390
7.7500	0.9228	1.1477	1.6880	0.8235	1.2397
7.7600	0.9234	1.1484	1.6889	0.8241	1.2403
7.7700	0.9240	1.1491	1.6898	0.8246	1.2409
7.7800	0.9246	1.1498	1.6907	0.8252	1.2416
7.7900	0.9252	1.1505	1.6915	0.8257	1.2422
7.8000	0.9258	1.1511	1.6924	0.8263	1.2429
7.8100	0.9264	1.1518	1.6933	0.8268	1.2435
7.8200	0.9270	1.1525	1.6941	0.8274	1.2441
7.8300	0.9276	1.1532	1.6950	0.8279	1.2447
7.8400	0.9281	1.1538	1.6958	0.8285	1.2454
7.8500	0.9287	1.1545	1.6967	0.8290	1.2460
7.8600	0.9293	1.1551	1.6975	0.8295	1.2466
7.8700	0.9299	1.1558	1.6983	0.8301	1.2472
7.8800	0.9305	1.1564	1.6992	0.8306	1.2478
7.8900	0.9310	1.1571	1.7000	0.8311	1.2484
7.9000	0.9316	1.1577	1.7008	0.8317	1.2490
7.9100	0.9322	1.1584	1.7016	0.8322	1.2496
7.9200	0.9327	1.1590	1.7024	0.8327	1.2501
7.9300	0.9333	1.1596	1.7031	0.8332	1.2507
7.9400	0.9339	1.1602	1.7039	0.8337	1.2513
7.9500	0.9344	1.1609	1.7047	0.8342	1.2518
7.9600	0.9350	1.1615	1.7054	0.8347	1.2524
7.9700	0.9355	1.1621	1.7062	0.8353	1.2529
7.9800	0.9361	1.1627	1.7069	0.8358	1.2535
7.9900	0.9366	1.1633	1.7077	0.8363	1.2540
8.0000	0.9371	1.1639	1.7084	0.8368	1.2546
8.0100	0.9377	1.1645	1.7092	0.8373	1.2551
8.0200	0.9382	1.1651	1.7099	0.8378	1.2556
8.0300	0.9387	1.1657	1.7106	0.8382	1.2562
8.0400	0.9393	1.1663	1.7113	0.8387	1.2567
8.0500	0.9398	1.1669	1.7120	0.8392	1.2572
8.0600	0.9403	1.1674	1.7127	0.8397	1.2577
8.0700	0.9408	1.1680	1.7134	0.8402	1.2582
8.0800	0.9414	1.1686	1.7141	0.8407	1.2588
8.0900	0.9419	1.1692	1.7148	0.8412	1.2593
8.1000	0.9424	1.1697	1.7155	0.8416	1.2598
8.1100	0.9429	1.1703	1.7162	0.8421	1.2603
8.1200	0.9434	1.1709	1.7168	0.8426	1.2607
8.1300	0.9439	1.1714	1.7175	0.8431	1.2612
8.1400	0.9444	1.1720	1.7181	0.8435	1.2617
8.1500	0.9449	1.1725	1.7188	0.8440	1.2622
8.1600	0.9454	1.1731	1.7194	0.8444	1.2626
8.1700	0.9459	1.1736	1.7200	0.8449	1.2631
8.1800	0.9464	1.1742	1.7206	0.8454	1.2636
8.1900	0.9468	1.1747	1.7212	0.8458	1.2640
8.2000	0.9473	1.1752	1.7219	0.8463	1.2645
8.2100	0.9478	1.1758	1.7225	0.8467	1.2649
8.2200	0.9483	1.1763	1.7231	0.8472	1.2654
8.2300	0.9488	1.1768	1.7237	0.8476	1.2658
8.2400	0.9492	1.1773	1.7243	0.8481	1.2663
8.2500	0.9497	1.1778	1.7248	0.8485	1.2667
8.2600	0.9502	1.1784	1.7254	0.8489	1.2671
8.2700	0.9506	1.1789	1.7260	0.8494	1.2676
8.2800	0.9511	1.1794	1.7266	0.8498	1.2680
8.2900	0.9516	1.1799	1.7271	0.8503	1.2684
8.3000	0.9520	1.1804	1.7277	0.8507	1.2688
8.3100	0.9525	1.1809	1.7282	0.8511	1.2692
8.3200	0.9529	1.1814	1.7288	0.8515	1.2696
8.3300	0.9534	1.1819	1.7293	0.8520	1.2700
8.3400	0.9538	1.1823	1.7298	0.8524	1.2704
8.3500	0.9542	1.1828	1.7304	0.8528	1.2708
8.3600	0.9547	1.1833	1.7309	0.8532	1.2712
8.3700	0.9551	1.1838	1.7314	0.8536	1.2716
8.3800	0.9555	1.1843	1.7319	0.8540	1.2720
8.3900	0.9560	1.1847	1.7324	0.8544	1.2723
8.4000	0.9564	1.1852	1.7329	0.8548	1.2727
8.4100	0.9568	1.1857	1.7334	0.8552	1.2731
8.4200	0.9572	1.1861	1.7339	0.8556	1.2734
8.4300	0.9577	1.1866	1.7343	0.8560	1.2738
8.4400	0.9581	1.1870	1.7348	0.8564	1.2742
8.4500	0.9585	1.1875	1.7353	0.8568	1.2745
8.4600	0.9589	1.1879	1.7358	0.8572	1.2749
8.4700	0.9593	1.1884	1.7362	0.8576	1.2752
8.4800	0.9597	1.1888	1.7367	0.8580	1.2756
8.4900	0.9601	1.1893	1.7371	0.8584	1.2759
8.5000	0.9605	1.1897	1.7376	0.8588	1.2762
8.5100	0.9609	1.1901	1.7380	0.8592	1.2766
8.5200	0.9613	1.1906	1.7384	0.8596	1.2769
8.5300	0.9617	1.1910	1.7389	0.8599	1.2772
8.5400	0.9621	1.1914	1.7393	0.8603	1.2775
8.5500	0.9625	1.1918	1.7397	0.8607	1.2778
8.5600	0.9629	1.1922	1.7401	0.8610	1.2781
8.5700	0.9633	1.1926	1.7405	0.8614	1.2784
8.5800	0.9636	1.1930	1.7409	0.8618	1.2787
8.5900	0.9640	1.1934	1.7413	0.8621	1.2790
8.6000	0.9644	1.1938	1.7416	0.8625	1.2793
8.6100	0.9647	1.1942	1.7420	0.8629	1.2796
8.6200	0.9651	1.1946	1.7424	0.8632	1.2799
8.6300	0.9655	1.1950	1.7428	0.8636	1.2802
8.6400	0.9658	1.1954	1.7431	0.8639	1.2805
8.6500	0.9662	1.1958	1.7435	0.8643	1.2808
8.6600	0.9666	1.1962	1.7438	0.8646	1.2810
8.6700	0.9669	1.1966	1.7442	0.8650	1.2813
8.6800	0.9673	1.1970	1.7446	0.8653	1.2816
8.6900	0.9676	1.1973	1.7449	0.8656	1.2818
8.7000	0.9680	1.1977	1.7452	0.8660	1.2821
8.7100	0.9683	1.1981	1.7456	0.8663	1.2824
8.7200	0.9687	1.1984	1.7459	0.8667	1.2826
8.7300	0.9690	1.1988	1.7462	0.8670	1.2828
8.7400	0.9693	1.1991	1.7465	0.8673	1.2831
8.7500	0.9697	1.1995	1.7468	0.8676	1.2833
8.7600	0.9700	1.1998	1.7471	0.8680	1.2835
8.7700	0.9703	1.2002	1.7474	0.8683	1.2837
8.7800	0.9706	1.2005	1.7476	0.8686	1.2840
8.7900	0.9710	1.2009	1.7479	0.8689	1.2842
8.8000	0.9713	1.2012	1.7482	0.8692	1.2844
8.8100	0.9716	1.2015	1.7485	0.8695	1.2846
8.8200	0.9719	1.2019	1.7487	0.8698	1.2848
8.8300	0.9722	1.2022	1.7490	0.8702	1.2850
8.8400	0.9725	1.2025	1.7493	0.8705	1.2852
8.8500	0.9728	1.2028	1.7495	0.8708	1.2854
8.8600	0.9731	1.2032	1.7498	0.8711	1.2856
8.8700	0.9734	1.2035	1.7500	0.8714	1.2858
8.8800	0.9737	1.2038	1.7502	0.8717	1.2860
8.8900	0.9740	1.2041	1.7505	0.8720	1.2862
8.9000	0.9743	1.2044	1.7507	0.8723	1.2864
8.9100	0.9746	1.2047	1.7510	0.8725	1.2866
8.9200	0.9749	1.2050	1.7512	0.8728	1.2867
8.9300	0.9752	1.2053	1.7514	0.8731	1.2869
8.9400	0.9755	1.2056	1.7515	0.8734	1.2871
8.9500	0.9757	1.2059	1.7517	0.8737	1.2872
8.9600	0.9760	1.2062	1.7519	0.8739	1.2874
8.9700	0.9763	1.2064	1.7521	0.8742	1.2875
8.9800	0.9766	1.2067	1.7523	0.8745	1.2877
8.9900	0.9768	1.2070	1.7524	0.8748	1.2878
9.0000	0.9771	1.2073	1.7526	0.8750	1.2879
9.0100	0.9773	1.2075	1.7528	0.8753	1.2881
9.0200	0.9776	1.2078	1.7529	0.8756	1.2882
9.0300	0.9779	1.2081	1.7531	0.8758	1.2884
9.0400	0.9781	1.2083	1.7533	0.8761	1.2885
9.0500	0.9784	1.2086	1.7534	0.8763	1.2886
9.0600	0.9786	1.2089	1.7536	0.8766	1.2887
9.0700	0.9789	1.2091	1.7537	0.8769	1.2889
9.0800	0.9791	1.2094	1.7538	0.8771	1.2890
9.0900	0.9794	1.2096	1.7540	0.8774	1.2891
9.1000	0.9796	1.2099	1.7541	0.8776	1.2892
9.1100	0.9799	1.2101	1.7542	0.8779	1.2893
9.1200	0.9801	1.2103	1.7543	0.8781	1.2894
9.1300	0.9803	1.2106	1.7544	0.8783	1.2895
9.1400	0.9805	1.2108	1.7545	0.8786	1.2896
9.1500	0.9808	1.2110	1.7546	0.8788	1.2897
9.1600	0.9810	1.2112	1.7547	0.8790	1.2897
9.1700	0.9812	1.2115	1.7548	0.8792	1.2898
9.1800	0.9814	1.2117	1.7548	0.8795	1.2899
9.1900	0.9816	1.2119	1.7549	0.8797	1.2900
9.2000	0.9818	1.2121	1.7550	0.8799	1.2900
9.2100	0.9820	1.2123	1.7551	0.8801	1.2901
9.2200	0.9823	1.2125	1.7551	0.8804	1.2902
9.2300	0.9825	1.2127	1.7552	0.8806	1.2902
9.2400	0.9827	1.2129	1.7552	0.8808	1.2903
9.2500	0.9829	1.2131	1.7553	0.8810	1.2903
9.2600	0.9831	1.2133	1.7553	0.8812	1.2904
9.2700	0.9833	1.2135	1.7554	0.8814	1.2905
9.2800	0.9835	1.2137	1.7554	0.8816	1.2905
9.2900	0.9837	1.2139	1.7555	0.8819	1.2906
9.3000	0.9838	1.2141	1.7555	0.8821	1.2906
9.3100	0.9840	1.2143	1.7555	0.8823	1.2906
9.3200	0.9842	1.2144	1.7555	0.8825	1.2907
9.3300	0.9844	1.2146	1.7555	0.8826	1.2907
9.3400	0.9846	1.2147	1.7555	0.8828	1.2907
9.3500	0.9847	1.2149	1.7555	0.8830	1.2907
9.3600	0.9849	1.2151	1.7555	0.8832	1.2907
9.3700	0.9851	1.2152	1.7555	0.8834	1.2907
9.3800	0.9852	1.2154	1.7555	0.8836	1.2907
9.3900	0.9854	1.2155	1.7554	0.8838	1.2907
9.4000	0.9856	1.2157	1.7554	0.8839	1.2907
9.4100	0.9857	1.2158	1.7554	0.8841	1.2907
9.4200	0.9859	1.2160	1.7554	0.8843	1.2907
9.4300	0.9860	1.2161	1.7553	0.8845	1.2907
9.4400	0.9862	1.2163	1.7553	0.8846	1.2907
9.4500	0.9863	1.2164	1.7553	0.8848	1.2907
9.4600	0.9865	1.2165	1.7552	0.8850	1.2907
9.4700	0.9866	1.2167	1.7552	0.8851	1.2907
9.4800	0.9868	1.2168	1.7551	0.8853	1.2907
9.4900	0.9869	1.2169	1.7551	0.8855	1.2906
9.5000	0.9871	1.2171	1.7550	0.8856	1.2906
9.5100	0.9872	1.2172	1.7550	0.8858	1.2906
9.5200	0.9873	1.2173	1.7549	0.8859	1.2905
9.5300	0.9875	1.2174	1.7548	0.8861	1.2905
9.5400	0.9876	1.2175	1.7547	0.8862	1.2904
9.5500	0.9877	1.2176	1.7546	0.8864	1.2904
9.5600	0.9878	1.2177	1.7545	0.8865	1.2903
9.5700	0.9879	1.2178	1.7544	0.8867	1.2903
9.5800	0.9880	1.2179	1.7542	0.8868	1.2902
9.5900	0.9882	1.2180	1.7541	0.8869	1.2901
9.6000	0.9883	1.2181	1.7540	0.8871	1.2901
9.6100	0.9884	1.2182	1.7539	0.8872	1.2900
9.6200	0.9885	1.2183	1.7538	0.8873	1.2899
9.6300	0.9886	1.2183	1.7537	0.8875	1.2899
9.6400	0.9887	1.2184	1.7535	0.8876	1.2898
9.6500	0.9888	1.2185	1.7534	0.8877	1.2897
9.6600	0.9889	1.2186	1.7533	0.8879	1.2896
9.6700	0.9890	1.2187	1.7531	0.8880	1.2896
9.6800	0.9891	1.2187	1.7530	0.8881	1.2895
9.6900	0.9892	1.2188	1.7529	0.8882	1.2894
9.7000	0.9893	1.2189	1.7527	0.8883	1.2893
9.7100	0.9894	1.2190	1.7526	0.8885	1.2892
9.7200	0.9895	1.2190	1.7524	0.8886	1.2891
9.7300	0.9895	1.2191	1.7522	0.8887	1.2890
9.7400	0.9896	1.2191	1.7521	0.8888	1.2889
9.7500	0.9897	1.2192	1.7519	0.8889	1.2888
9.7600	0.9898	1.2192	1.7517	0.8890	1.2886
9.7700	0.9898	1.2192	1.7515	0.8891	1.2885
9.7800	0.9899	1.2193	1.7513	0.8892	1.2884
9.7900	0.9900	1.2193	1.7511	0.8893	1.2883
9.8000	0.9900	1.2193	1.7509	0.8894	1.2881
9.8100	0.9901	1.2194	1.7507	0.8895	1.2880
9.8200	0.9902	1.2194	1.7505	0.8896	1.2879
9.8300	0.9902	1.2194	1.7503	0.8896	1.2877
9.8400	0.9903	1.2195	1.7501	0.8897	1.2876
9.8500	0.9903	1.2195	1.7499	0.8898	1.2875
9.8600	0.9904	1.2195	1.7497	0.8899	1.2873
9.8700	0.9904	1.2195	1.7494	0.8900	1.2872
9.8800	0.9905	1.2196	1.7492	0.8901	1.2871
9.8900	0.9905	1.2196	1.7490	0.8902	1.2869
9.9000	0.9906	1.2196	1.7488	0.8902	1.2868
9.9100	0.9906	1.2196	1.7486	0.8903	1.2866
9.9200	0.9907	1.2196	1.7483	0.8904	1.2865
9.9300	0.9907	1.2196	1.7481	0.8905	1.2863
9.9400	0.9907	1.2196	1.7478	0.8905	1.2861
9.9500	0.9908	1.2196	1.7475	0.8906	1.2859
9.9600	0.9908	1.2196	1.7473	0.8907	1.2858
9.9700	0.9908	1.2196	1.7470	0.8907	1.2856
9.9800	0.9909	1.2196	1.7468	0.8908	1.2854
9.9900	0.9909	1.2196	1.7465	0.8908	1.2853
10.0000	0.9909	1.2196	1.7462	0.8909	1.2851
10.0100	0.9909	1.2196	1.7460	0.8910	1.2849
10.0200	0.9909	1.2195	1.7457	0.8910	1.2847
10.0300	0.9910	1.2195	1.7454	0.8911	1.2845
10.0400	0.9910	1.2195	1.7451	0.8911	1.2843
10.0500	0.9910	1.2195	1.7449	0.8912	1.2842
10.0600	0.9910	1.2195	1.7446	0.8912	1.2840
10.0700	0.9910	1.2194	1.7443	0.8913	1.2838
10.0800	0.9910	1.2194	1.7440	0.8913	1.2836
10.0900	0.9911	1.2194	1.7438	0.8914	1.2834
10.1000	0.9911	1.2194	1.7435	0.8914	1.2832
10.1100	0.9911	1.2193	1.7432	0.8915	1.2830
10.1200	0.9911	1.2193	1.7429	0.8915	1.2828
10.1300	0.9911	1.2192	1.7426	0.8915	1.2826
10.1400	0.9911	1.2192	1.7422	0.8916	1.2824
10.1500	0.9911	1.2192	1.7419	0.8916	1.2822
10.1600	0.9910	1.2191	1.7416	0.8916	1.2820
10.1700	0.9910	1.2191	1.7413	0.8917	1.2817
10.1800	0.9910	1.2190	1.7410	0.8917	1.2815
10.1900	0.9910	1.2189	1.7406	0.8917	1.2813
10.2000	0.9910	1.2189	1.7403	0.8917	1.2811
10.2100	0.9910	1.2188	1.7400	0.8918	1.2809
10.2200	0.9910	1.2188	1.7397	0.8918	1.2806
10.2300	0.9909	1.2187	1.7393	0.8918	1.2804
10.2400	0.9909	1.2187	1.7390	0.8918	1.2802
10.2500	0.9909	1.2186	1.7387	0.8919	1.2800
10.2600	0.9909	1.2185	1.7383	0.8919	1.2797
10.2700	0.9909	1.2185	1.7380	0.8919	1.2795
10.2800	0.9908	1.2184	1.7377	0.8919	1.2793
10.2900	0.9908	1.2183	1.7373	0.8919	1.2791
10.3000	0.9908	1.2183	1.7370	0.8919	1.2788
10.3100	0.9908	1.2182	1.7367	0.8920	1.2786
10.3200	0.9907	1.2181	1.7363	0.8920	1.2783
10.3300	0.9907	1.2180	1.7359	0.8920	1.2781
10.3400	0.9907	1.2180	1.7356	0.8920	1.2778
10.3500	0.9906	1.2179	1.7352	0.8920	1.2776
10.3600	0.9906	1.2178	1.7348	0.8920	1.2773
10.3700	0.9905	1.2177	1.7345	0.8920	1.2771
10.3800	0.9905	1.2176	1.7341	0.8920	1.2768
10.3900	0.9904	1.2175	1.7337	0.8920	1.2766
10.4000	0.9904	1.2174	1.7333	0.8920	1.2763
10.4100	0.9903	1.2173	1.7330	0.8920	1.2761
10.4200	0.9903	1.2172	1.7326	0.8919	1.2758
10.4300	0.9903	1.2171	1.7322	0.8919	1.2755
10.4400	0.9902	1.2171	1.7318	0.8919	1.2753
10.4500	0.9901	1.2170	1.7315	0.8919	1.2750
10.4600	0.9901	1.2169	1.7311	0.8919	1.2748
10.4700	0.9900	1.2168	1.7307	0.8919	1.2745
10.4800	0.9900	1.2167	1.7303	0.8919	1.2742
10.4900	0.9899	1.2166	1.7300	0.8919	1.2740
10.5000	0.9899	1.2165	1.7296	0.8919	1.2737
10.5100	0.9898	1.2164	1.7292	0.8919	1.2734
10.5200	0.9898	1.2162	1.7288	0.8918	1.2732
10.5300	0.9897	1.2161	1.7284	0.8918	1.2729
10.5400	0.9896	1.2160	1.7280	0.8918	1.2726
10.5500	0.9895	1.2159	1.7276	0.8918	1.2723
10.5600	0.9895	1.2158	1.7272	0.8917	1.2720
10.5700	0.9894	1.2156	1.7268	0.8917	1.2717
10.5800	0.9893	1.2155	1.7263	0.8917	1.2714
10.5900	0.9892	1.2154	1.7259	0.8917	1.2712
10.6000	0.9892	1.2153	1.7255	0.8916	1.2709
10.6100	0.9891	1.2151	1.7251	0.8916	1.2706
10.6200	0.9890	1.2150	1.7247	0.8916	1.2703
10.6300	0.9889	1.2149	1.7243	0.8915	1.2700
10.6400	0.9889	1.2148	1.7239	0.8915	1.2697
10.6500	0.9888	1.2146	1.7234	0.8915	1.2694
10.6600	0.9887	1.2145	1.7230	0.8914	1.2691
10.6700	0.9886	1.2144	1.7226	0.8914	1.2688
10.6800	0.9885	1.2142	1.7222	0.8914	1.2685
10.6900	0.9884	1.2141	1.7218	0.8913	1.2683
10.7000	0.9884	1.2140	1.7214	0.8913	1.2680
10.7100	0.9883	1.2138	1.7210	0.8912	1.2677
10.7200	0.9882	1.2137	1.7205	0.8912	1.2674
10.7300	0.9881	1.2136	1.7201	0.8911	1.2671
10.7400	0.9880	1.2134	1.7196	0.8911	1.2667
10.7500	0.9879	1.2133	1.7192	0.8910	1.2664
10.7600	0.9878	1.2131	1.7187	0.8910	1.2661
10.7700	0.9877	1.2129	1.7183	0.8909	1.2658
10.7800	0.9876	1.2128	1.7179	0.8909	1.2655
10.7900	0.9875	1.2126	1.7174	0.8908	1.2652
10.8000	0.9874	1.2125	1.7170	0.8908	1.2649
10.8100	0.9873	1.2123	1.7165	0.8907	1.2645
10.8200	0.9872	1.2122	1.7161	0.8907	1.2642
10.8300	0.9871	1.2120	1.7156	0.8906	1.2639
10.8400	0.9870	1.2119	1.7152	0.8906	1.2636
10.8500	0.9869	1.2117	1.7147	0.8905	1.2633
10.8600	0.9868	1.2116	1.7143	0.8904	1.2630
10.8700	0.9867	1.2114	1.7139	0.8904	1.2627
10.8800	0.9865	1.2112	1.7134	0.8903	1.2623
10.8900	0.9864	1.2111	1.7130	0.8903	1.2620
10.9000	0.9863	1.2109	1.7125	0.8902	1.2617
10.9100	0.9862	1.2108	1.7121	0.8901	1.2614
10.9200	0.9861	1.2106	1.7116	0.8901	1.2611
10.9300	0.9860	1.2104	1.7111	0.8900	1.2607
10.9400	0.9859	1.2102	1.7107	0.8899	1.2604
10.9500	0.9857	1.2101	1.7102	0.8899	1.2601
10.9600	0.9856	1.2099	1.7097	0.8898	1.2597
10.9700	0.9855	1.2097	1.7093	0.8897	1.2594
10.9800	0.9854	1.2095	1.7088	0.8896	1.2591
10.9900	0.9852	1.2094	1.7083	0.8896	1.2587
11.0000	0.9851	1.2092	1.7079	0.8895	1.2584
11.0100	0.9850	1.2090	1.7074	0.8894	1.2581
11.0200	0.9848	1.2088	1.7069	0.8893	1.2577
11.0300	0.9847	1.2086	1.7064	0.8892	1.2574
11.0400	0.9846	1.2085	1.7060	0.8892	1.2571
11.0500	0.9845	1.2083	1.7055	0.8891	1.2567
11.0600	0.9843	1.2081	1.7050	0.8890	1.2564
11.0700	0.9842	1.2079	1.7046	0.8889	1.2560
11.0800	0.9841	1.2077	1.7041	0.8889	1.2557
11.0900	0.9839	1.2076	1.7036	0.8888	1.2554
11.1000	0.9838	1.2074	1.7032	0.8887	1.2550
11.1100	0.9837	1.2072	1.7027	0.8886	1.2547
11.1200	0.9835	1.2070	1.7022	0.8885	1.2544
11.1300	0.9834	1.2068	1.7018	0.8884	1.2540
11.1400	0.9833	1.2066	1.7013	0.8884	1.2537
11.1500	0.9831	1.2064	1.7008	0.8883	1.2534
11.1600	0.9830	1.2063	1.7003	0.8882	1.2530
11.1700	0.9829	1.2061	1.6999	0.8881	1.2527
11.1800	0.9827	1.2059	1.6994	0.8880	1.2523
11.1900	0.9826	1.2057	1.6989	0.8879	1.2520
11.2000	0.9824	1.2055	1.6985	0.8878	1.2517
11.2100	0.9823	1.2053	1.6980	0.8878	1.2513
11.2200	0.9822	1.2051	1.6975	0.8877	1.2510
11.2300	0.9820	1.2049	1.6971	0.8876	1.2507
11.2400	0.9819	1.2047	1.6966	0.8875	1.2503
11.2500	0.9817	1.2046	1.6962	0.8874	1.2500
11.2600	0.9816	1.2044	1.6957	0.8873	1.2497
11.2700	0.9815	1.2042	1.6952	0.8872	1.2493
11.2800	0.9813	1.2040	1.6948	0.8871	1.2490
11.2900	0.9812	1.2038	1.6943	0.8870	1.2487
11.3000	0.9810	1.2036	1.6939	0.8869	1.2483
11.3100	0.9809	1.2034	1.6934	0.8869	1.2480
11.3200	0.9807	1.2032	1.6930	0.8868	1.2477
11.3300	0.9806	1.2030	1.6925	0.8867	1.2473
11.3400	0.9805	1.2028	1.6920	0.8866	1.2470
11.3500	0.9803	1.2027	1.6916	0.8865	1.2467
11.3600	0.9802	1.2025	1.6912	0.8864	1.2463
11.3700	0.9800	1.2023	1.6907	0.8863	1.2460
11.3800	0.9799	1.2021	1.6903	0.8862	1.2457
11.3900	0.9797	1.2019	1.6898	0.8861	1.2454
11.4000	0.9796	1.2017	1.6894	0.8860	1.2450
11.4100	0.9794	1.2015	1.6889	0.8859	1.2447
11.4200	0.9793	1.2013	1.6885	0.8858	1.2444
11.4300	0.9792	1.2011	1.6880	0.8857	1.2441
11.4400	0.9790	1.2010	1.6876	0.8857	1.2437
11.4500	0.9789	1.2008	1.6872	0.8856	1.2434
11.4600	0.9787	1.2006	1.6867	0.8855	1.2431
11.4700	0.9786	1.2004	1.6863	0.8854	1.2428
11.4800	0.9784	1.2002	1.6859	0.8853	1.2424
11.4900	0.9783	1.2000	1.6854	0.8852	1.2421
11.5000	0.9781	1.1998	1.6850	0.8851	1.2418
11.5100	0.9780	1.1996	1.6846	0.8850	1.2415
11.5200	0.9779	1.1994	1.6841	0.8849	1.2412
11.5300	0.9777	1.1993	1.6837	0.8848	1.2408
11.5400	0.9776	1.1991	1.6833	0.8847	1.2405
11.5500	0.9774	1.1989	1.6829	0.8846	1.2402
11.5600	0.9773	1.1987	1.6824	0.8845	1.2399
11.5700	0.9771	1.1985	1.6820	0.8844	1.2396
11.5800	0.9770	1.1983	1.6816	0.8843	1.2393
11.5900	0.9768	1.1981	1.6812	0.8842	1.2390
11.6000	0.9767	1.1980	1.6808	0.8841	1.2386
11.6100	0.9766	1.1978	1.6804	0.8841	1.2383
11.6200	0.9764	1.1976	1.6800	0.8840	1.2380
11.6300	0.9763	1.1974	1.6795	0.8839	1.2377
11.6400	0.9761	1.1972	1.6791	0.8838	1.2374
11.6500	0.9760	1.1970	1.6787	0.8837	1.2371
11.6600	0.9758	1.1969	1.6783	0.8836	1.2368
11.6700	0.9757	1.1967	1.6779	0.8835	1.2365
11.6800	0.9755	1.1965	1.6775	0.8834	1.2362
11.6900	0.9754	1.1963	1.6771	0.8833	1.2359
11.7000	0.9752	1.1961	1.6767	0.8832	1.2356
11.7100	0.9751	1.1959	1.6763	0.8831	1.2353
11.7200	0.9750	1.1958	1.6759	0.8830	1.2350
11.7300	0.9748	1.1956	1.6755	0.8829	1.2347
11.7400	0.9747	1.1954	1.6751	0.8828	1.2344
11.7500	0.9745	1.1952	1.6747	0.8827	1.2341
11.7600	0.9744	1.1950	1.6744	0.8826	1.2338
11.7700	0.9742	1.1949	1.6740	0.8825	1.2335
11.7800	0.9741	1.1947	1.6736	0.8824	1.2332
11.7900	0.9740	1.1945	1.6732	0.8823	1.2329
11.8000	0.9738	1.1943	1.6728	0.8822	1.2326
11.8100	0.9737	1.1941	1.6724	0.8822	1.2323
11.8200	0.9735	1.1940	1.6721	0.8821	1.2320
11.8300	0.9734	1.1938	1.6717	0.8820	1.2317
11.8400	0.9732	1.1936	1.6713	0.8819	1.2314
11.8500	0.9731	1.1934	1.6709	0.8818	1.2311
11.8600	0.9730	1.1933	1.6706	0.8817	1.2308
11.8700	0.9728	1.1931	1.6702	0.8816	1.2305
11.8800	0.9727	1.1929	1.6698	0.8815	1.2303
11.8900	0.9725	1.1927	1.6695	0.8814	1.2300
11.9000	0.9724	1.1926	1.6691	0.8813	1.2297
11.9100	0.9722	1.1924	1.6687	0.8812	1.2294
11.9200	0.9721	1.1922	1.6684	0.8811	1.2291
11.9300	0.9720	1.1920	1.6680	0.8810	1.2288
11.9400	0.9718	1.1919	1.6676	0.8809	1.2286
11.9500	0.9717	1.1917	1.6673	0.8808	1.2283
11.9600	0.9715	1.1915	1.6669	0.8807	1.2280
11.9700	0.9714	1.1914	1.6666	0.8807	1.2277
11.9800	0.9713	1.1912	1.6662	0.8806	1.2275
11.9900	0.9711	1.1910	1.6659	0.8805	1.2272
12.0000	0.9710	1.1909	1.6655	0.8804	1.2269
12.0100	0.9709	1.1907	1.6652	0.8803	1.2266
12.0200	0.9707	1.1905	1.6648	0.8802	1.2264
12.0300	0.9706	1.1904	1.6645	0.8801	1.2261
12.0400	0.9704	1.1902	1.6642	0.8800	1.2258
12.0500	0.9703	1.1900	1.6638	0.8799	1.2255
12.0600	0.9702	1.1899	1.6635	0.8798	1.2253
12.0700	0.9700	1.1897	1.6631	0.8797	1.2250
12.0800	0.9699	1.1895	1.6628	0.8796	1.2247
12.0900	0.9697	1.1894	1.6625	0.8795	1.2245
12.1000	0.9696	1.1892	1.6621	0.8795	1.2242
12.1100	0.9695	1.1890	1.6618	0.8794	1.2239
12.1200	0.9693	1.1889	1.6615	0.8793	1.2237
12.1300	0.9692	1.1887	1.6612	0.8792	1.2234
12.1400	0.9691	1.1886	1.6609	0.8791	1.2232
12.1500	0.9689	1.1884	1.6606	0.8790	1.2229
12.1600	0.9688	1.1882	1.6603	0.8789	1.2227
12.1700	0.9687	1.1881	1.6599	0.8788	1.2224
12.1800	0.9686	1.1879	1.6596	0.8788	1.2222
12.1900	0.9684	1.1878	1.6593	0.8787	1.2219
12.2000	0.9683	1.1876	1.6590	0.8786	1.2217
12.2100	0.9682	1.1875	1.6587	0.8785	1.2214
12.2200	0.9680	1.1873	1.6584	0.8784	1.2212
12.2300	0.9679	1.1872	1.6581	0.8783	1.2209
12.2400	0.9678	1.1870	1.6578	0.8782	1.2207
12.2500	0.9677	1.1869	1.6576	0.8782	1.2205
12.2600	0.9675	1.1867	1.6573	0.8781	1.2202
12.2700	0.9674	1.1866	1.6570	0.8780	1.2200
12.2800	0.9673	1.1864	1.6567	0.8779	1.2197
12.2900	0.9671	1.1863	1.6564	0.8778	1.2195
12.3000	0.9670	1.1861	1.6561	0.8777	1.2193
12.3100	0.9669	1.1860	1.6558	0.8777	1.2190
12.3200	0.9668	1.1859	1.6556	0.8776	1.2188
12.3300	0.9667	1.1857	1.6554	0.8775	1.2186
12.3400	0.9666	1.1856	1.6551	0.8775	1.2184
12.3500	0.9665	1.1855	1.6549	0.8774	1.2182
12.3600	0.9664	1.1854	1.6547	0.8773	1.2180
12.3700	0.9663	1.1853	1.6545	0.8773	1.2178
12.3800	0.9661	1.1852	1.6543	0.8772	1.2176
12.3900	0.9660	1.1850	1.6541	0.8771	1.2174
12.4000	0.9659	1.1849	1.6538	0.8771	1.2173
12.4100	0.9658	1.1848	1.6536	0.8770	1.2171
12.4200	0.9657	1.1847	1.6534	0.8769	1.2169
12.4300	0.9656	1.1846	1.6532	0.8769	1.2167
12.4400	0.9655	1.1845	1.6530	0.8768	1.2165
12.4500	0.9654	1.1844	1.6528	0.8767	1.2163
12.4600	0.9653	1.1843	1.6526	0.8767	1.2161
12.4700	0.9652	1.1841	1.6524	0.8766	1.2159
12.4800	0.9651	1.1840	1.6522	0.8766	1.2158
12.4900	0.9650	1.1839	1.6520	0.8765	1.2156
12.5000	0.9649	1.1838	1.6518	0.8764	1.2154
12.5100	0.9648	1.1837	1.6517	0.8764	1.2152
12.5200	0.9648	1.1836	1.6515	0.8763	1.2151
12.5300	0.9647	1.1836	1.6514	0.8763	1.2149
12.5400	0.9646	1.1835	1.6513	0.8762	1.2148
12.5500	0.9645	1.1834	1.6511	0.8762	1.2147
12.5600	0.9645	1.1833	1.6510	0.8762	1.2145
12.5700	0.9644	1.1833	1.6509	0.8761	1.2144
12.5800	0.9643	1.1832	1.6508	0.8761	1.2143
12.5900	0.9642	1.1831	1.6507	0.8760	1.2141
12.6000	0.9642	1.1830	1.6506	0.8760	1.2140
12.6100	0.9641	1.1830	1.6504	0.8760	1.2139
12.6200	0.9640	1.1829	1.6503	0.8759	1.2137
12.6300	0.9640	1.1828	1.6502	0.8759	1.2136
12.6400	0.9639	1.1828	1.6501	0.8759	1.2135
12.6500	0.9638	1.1827	1.6500	0.8758	1.2134
12.6600	0.9638	1.1826	1.6499	0.8758	1.2132
12.6700	0.9637	1.1826	1.6498	0.8758	1.2131
12.6800	0.9636	1.1825	1.6497	0.8757	1.2130
12.6900	0.9636	1.1824	1.6496	0.8757	1.2129
12.7000	0.9635	1.1824	1.6496	0.8756	1.2128
12.7100	0.9634	1.1823	1.6495	0.8756	1.2127
12.7200	0.9634	1.1823	1.6494	0.8756	1.2126
12.7300	0.9634	1.1823	1.6494	0.8756	1.2125
12.7400	0.9633	1.1822	1.6494	0.8756	1.2124
12.7500	0.9633	1.1822	1.6494	0.8756	1.2123
12.7600	0.9632	1.1822	1.6493	0.8755	1.2123
12.7700	0.9632	1.1821	1.6493	0.8755	1.2122
12.7800	0.9632	1.1821	1.6493	0.8755	1.2121
12.7900	0.9631	1.1821	1.6493	0.8755	1.2121
12.8000	0.9631	1.1821	1.6493	0.8755	1.2120
12.8100	0.9631	1.1820	1.6493	0.8755	1.2119
12.8200	0.9630	1.1820	1.6493	0.8755	1.2119
12.8300	0.9630	1.1820	1.6493	0.8755	1.2118
12.8400	0.9630	1.1820	1.6493	0.8755	1.2117
12.8500	0.9629	1.1820	1.6493	0.8754	1.2117
12.8600	0.9629	1.1820	1.6493	0.8754	1.2116
12.8700	0.9629	1.1819	1.6493	0.8754	1.2116
12.8800	0.9628	1.1819	1.6493	0.8754	1.2115
12.8900	0.9628	1.1819	1.6493	0.8754	1.2115
12.9000	0.9628	1.1819	1.6493	0.8754	1.2114
12.9100	0.9627	1.1819	1.6493	0.8754	1.2114
12.9200	0.9627	1.1819	1.6494	0.8754	1.2113
12.9300	0.9627	1.1819	1.6495	0.8754	1.2113
12.9400	0.9627	1.1819	1.6495	0.8755	1.2113
12.9500	0.9627	1.1820	1.6496	0.8755	1.2113
12.9600	0.9627	1.1820	1.6497	0.8755	1.2113
12.9700	0.9627	1.1820	1.6498	0.8755	1.2113
12.9800	0.9627	1.1820	1.6499	0.8755	1.2113
12.9900	0.9627	1.1820	1.6499	0.8755	1.2113
13.0000	0.9627	1.1821	1.6500	0.8756	1.2113
13.0100	0.9627	1.1821	1.6501	0.8756	1.2113
13.0200	0.9627	1.1821	1.6502	0.8756	1.2113
13.0300	0.9627	1.1821	1.6503	0.8756	1.2113
13.0400	0.9627	1.1822	1.6504	0.8756	1.2113
13.0500	0.9627	1.1822	1.6505	0.8757	1.2113
13.0600	0.9627	1.1822	1.6506	0.8757	1.2113
13.0700	0.9627	1.1823	1.6507	0.8757	1.2113
13.0800	0.9627	1.1823	1.6508	0.8757	1.2113
13.0900	0.9627	1.1823	1.6509	0.8758	1.2113
13.1000	0.9628	1.1824	1.6510	0.8758	1.2113
13.1100	0.9628	1.1824	1.6512	0.8758	1.2113
13.1200	0.9628	1.1825	1.6513	0.8758	1.2114
13.1300	0.9628	1.1825	1.6515	0.8759	1.2114
13.1400	0.9628	1.1826	1.6517	0.8759	1.2115
13.1500	0.9629	1.1827	1.6518	0.8760	1.2115
13.1600	0.9629	1.1827	1.6520	0.8760	1.2116
13.1700	0.9629	1.1828	1.6522	0.8761	1.2116
13.1800	0.9630	1.1829	1.6524	0.8761	1.2117
13.1900	0.9630	1.1829	1.6526	0.8762	1.2117
13.2000	0.9630	1.1830	1.6528	0.8762	1.2118
13.2100	0.9631	1.1831	1.6529	0.8763	1.2119
13.2200	0.9631	1.1832	1.6531	0.8763	1.2119
13.2300	0.9632	1.1832	1.6533	0.8764	1.2120
13.2400	0.9632	1.1833	1.6535	0.8764	1.2120
13.2500	0.9632	1.1834	1.6537	0.8765	1.2121
13.2600	0.9633	1.1835	1.6539	0.8765	1.2122
13.2700	0.9633	1.1835	1.6541	0.8766	1.2122
13.2800	0.9633	1.1836	1.6543	0.8766	1.2123
13.2900	0.9634	1.1837	1.6545	0.8767	1.2124
13.3000	0.9634	1.1838	1.6547	0.8767	1.2124
13.3100	0.9635	1.1839	1.6549	0.8768	1.2125
13.3200	0.9636	1.1840	1.6553	0.8769	1.2127
13.3300	0.9636	1.1841	1.6555	0.8770	1.2128
13.3400	0.9637	1.1843	1.6559	0.8771	1.2129
13.3500	0.9638	1.1844	1.6562	0.8771	1.2131
13.3600	0.9639	1.1846	1.6565	0.8772	1.2132
13.3700	0.9640	1.1847	1.6568	0.8773	1.2134
13.3800	0.9641	1.1848	1.6572	0.8774	1.2135
13.3900	0.9641	1.1850	1.6575	0.8775	1.2137
13.4000	0.9642	1.1851	1.6578	0.8776	1.2138
13.4100	0.9643	1.1853	1.6582	0.8777	1.2140
13.4200	0.9644	1.1854	1.6585	0.8778	1.2141
13.4300	0.9645	1.1856	1.6588	0.8779	1.2143
13.4400	0.9646	1.1857	1.6592	0.8780	1.2144
13.4500	0.9647	1.1859	1.6595	0.8781	1.2146
13.4600	0.9648	1.1860	1.6599	0.8782	1.2147
13.4700	0.9649	1.1862	1.6602	0.8783	1.2149
13.4800	0.9650	1.1863	1.6606	0.8784	1.2151
13.4900	0.9651	1.1865	1.6609	0.8785	1.2152
13.5000	0.9652	1.1866	1.6613	0.8786	1.2154
13.5100	0.9653	1.1868	1.6616	0.8787	1.2156
13.5200	0.9654	1.1870	1.6621	0.8788	1.2158
13.5300	0.9655	1.1872	1.6626	0.8790	1.2160
13.5400	0.9657	1.1875	1.6631	0.8791	1.2163
13.5500	0.9658	1.1877	1.6635	0.8793	1.2165
13.5600	0.9660	1.1879	1.6640	0.8794	1.2168
13.5700	0.9661	1.1881	1.6645	0.8795	1.2171
13.5800	0.9663	1.1884	1.6650	0.8797	1.2173
13.5900	0.9664	1.1886	1.6655	0.8798	1.2176
13.6000	0.9666	1.1888	1.6660	0.8800	1.2178
13.6100	0.9667	1.1891	1.6665	0.8801	1.2181
13.6200	0.9669	1.1893	1.6670	0.8803	1.2184
13.6300	0.9671	1.1895	1.6676	0.8804	1.2186
13.6400	0.9672	1.1898	1.6681	0.8806	1.2189
13.6500	0.9674	1.1900	1.6686	0.8808	1.2192
13.6600	0.9675	1.1902	1.6691	0.8809	1.2194
13.6700	0.9677	1.1905	1.6696	0.8811	1.2197
13.6800	0.9679	1.1907	1.6701	0.8812	1.2200
13.6900	0.9680	1.1910	1.6707	0.8814	1.2203
13.7000	0.9682	1.1912	1.6712	0.8815	1.2205
13.7100	0.9684	1.1915	1.6717	0.8817	1.2208
13.7200	0.9686	1.1918	1.6724	0.8819	1.2212
13.7300	0.9688	1.1921	1.6730	0.8821	1.2215
13.7400	0.9690	1.1924	1.6737	0.8823	1.2219
13.7500	0.9692	1.1927	1.6743	0.8825	1.2223
13.7600	0.9694	1.1930	1.6750	0.8827	1.2226
13.7700	0.9696	1.1934	1.6757	0.8829	1.2230
13.7800	0.9699	1.1937	1.6764	0.8831	1.2234
13.7900	0.9701	1.1940	1.6770	0.8833	1.2237
13.8000	0.9703	1.1943	1.6777	0.8835	1.2241
13.8100	0.9705	1.1947	1.6784	0.8838	1.2245
13.8200	0.9708	1.1950	1.6791	0.8840	1.2249
13.8300	0.9710	1.1953	1.6798	0.8842	1.2253
13.8400	0.9712	1.1956	1.6804	0.8844	1.2256
13.8500	0.9714	1.1960	1.6811	0.8846	1.2260
13.8600	0.9717	1.1963	1.6818	0.8848	1.2264
13.8700	0.9719	1.1966	1.6825	0.8851	1.2268
13.8800	0.9721	1.1970	1.6832	0.8853	1.2272
13.8900	0.9724	1.1973	1.6839	0.8855	1.2276
13.9000	0.9726	1.1977	1.6846	0.8857	1.2280
13.9100	0.9729	1.1980	1.6853	0.8859	1.2284
13.9200	0.9731	1.1984	1.6862	0.8862	1.2289
13.9300	0.9734	1.1988	1.6870	0.8865	1.2293
13.9400	0.9737	1.1992	1.6878	0.8867	1.2298
13.9500	0.9740	1.1996	1.6887	0.8870	1.2303
13.9600	0.9743	1.2000	1.6895	0.8873	1.2308
13.9700	0.9746	1.2004	1.6903	0.8875	1.2313
13.9800	0.9749	1.2009	1.6912	0.8878	1.2318
13.9900	0.9752	1.2013	1.6921	0.8881	1.2322
14.0000	0.9755	1.2017	1.6929	0.8883	1.2327
14.0100	0.9758	1.2021	1.6938	0.8886	1.2332
14.0200	0.9761	1.2025	1.6946	0.8889	1.2337
14.0300	0.9764	1.2029	1.6955	0.8892	1.2342
14.0400	0.9767	1.2034	1.6964	0.8894	1.2347
14.0500	0.9770	1.2038	1.6972	0.8897	1.2352
14.0600	0.9773	1.2042	1.6981	0.8900	1.2357
14.0700	0.9776	1.2047	1.6990	0.8903	1.2362
14.0800	0.9779	1.2051	1.6998	0.8906	1.2367
14.0900	0.9782	1.2055	1.7007	0.8908	1.2372
14.1000	0.9785	1.2059	1.7016	0.8911	1.2377
14.1100	0.9788	1.2064	1.7025	0.8914	1.2383
14.1200	0.9792	1.2069	1.7035	0.8917	1.2389
14.1300	0.9795	1.2074	1.7045	0.8921	1.2394
14.1400	0.9799	1.2079	1.7055	0.8924	1.2400
14.1500	0.9802	1.2084	1.7065	0.8927	1.2406
14.1600	0.9806	1.2089	1.7076	0.8931	1.2412
14.1700	0.9810	1.2094	1.7086	0.8934	1.2418
14.1800	0.9813	1.2099	1.7096	0.8937	1.2424
14.1900	0.9817	1.2104	1.7106	0.8941	1.2430
14.2000	0.9821	1.2109	1.7117	0.8944	1.2436
14.2100	0.9824	1.2114	1.7127	0.8947	1.2442
14.2200	0.9828	1.2119	1.7137	0.8951	1.2449
14.2300	0.9832	1.2125	1.7148	0.8954	1.2455
14.2400	0.9836	1.2130	1.7158	0.8958	1.2461
14.2500	0.9839	1.2135	1.7169	0.8961	1.2467
14.2600	0.9843	1.2140	1.7179	0.8965	1.2473
14.2700	0.9847	1.2145	1.7189	0.8968	1.2479
14.2800	0.9851	1.2151	1.7200	0.8971	1.2485
14.2900	0.9855	1.2156	1.7210	0.8975	1.2491
14.3000	0.9858	1.2161	1.7221	0.8978	1.2498
14.3100	0.9862	1.2166	1.7232	0.8982	1.2504
14.3200	0.9867	1.2172	1.7243	0.8986	1.2511
14.3300	0.9871	1.2178	1.7255	0.8990	1.2518
14.3400	0.9875	1.2184	1.7267	0.8994	1.2525
14.3500	0.9880	1.2190	1.7279	0.8998	1.2532
14.3600	0.9884	1.2196	1.7291	0.9002	1.2539
14.3700	0.9889	1.2202	1.7303	0.9006	1.2546
14.3800	0.9893	1.2208	1.7315	0.9010	1.2554
14.3900	0.9897	1.2214	1.7327	0.9014	1.2561
14.4000	0.9902	1.2220	1.7340	0.9018	1.2568
14.4100	0.9906	1.2226	1.7352	0.9022	1.2575
14.4200	0.9911	1.2233	1.7364	0.9026	1.2582
14.4300	0.9915	1.2239	1.7376	0.9030	1.2590
14.4400	0.9920	1.2245	1.7388	0.9034	1.2597
14.4500	0.9924	1.2251	1.7400	0.9038	1.2604
14.4600	0.9929	1.2257	1.7413	0.9042	1.2611
14.4700	0.9933	1.2263	1.7425	0.9046	1.2619
14.4800	0.9938	1.2269	1.7437	0.9050	1.2626
14.4900	0.9943	1.2276	1.7449	0.9055	1.2633
14.5000	0.9947	1.2282	1.7462	0.9059	1.2641
14.5100	0.9952	1.2288	1.7474	0.9063	1.2648
14.5200	0.9957	1.2295	1.7488	0.9068	1.2656
14.5300	0.9962	1.2302	1.7502	0.9072	1.2665
14.5400	0.9967	1.2309	1.7516	0.9077	1.2673
14.5500	0.9973	1.2316	1.7530	0.9082	1.2681
14.5600	0.9978	1.2323	1.7544	0.9086	1.2690
14.5700	0.9983	1.2330	1.7558	0.9091	1.2698
14.5800	0.9988	1.2337	1.7572	0.9096	1.2707
14.5900	0.9994	1.2344	1.7586	0.9101	1.2715
14.6000	0.9999	1.2352	1.7600	0.9105	1.2723
14.6100	1.0004	1.2359	1.7614	0.9110	1.2732
14.6200	1.0010	1.2366	1.7628	0.9115	1.2740
14.6300	1.0015	1.2373	1.7642	0.9120	1.2749
14.6400	1.0020	1.2380	1.7656	0.9125	1.2757
14.6500	1.0026	1.2388	1.7671	0.9130	1.2766
14.6600	1.0031	1.2395	1.7685	0.9134	1.2775
14.6700	1.0037	1.2402	1.7699	0.9139	1.2783
14.6800	1.0042	1.2409	1.7713	0.9144	1.2792
14.6900	1.0047	1.2417	1.7727	0.9149	1.2800
14.7000	1.0053	1.2424	1.7742	0.9154	1.2809
14.7100	1.0058	1.2431	1.7756	0.9159	1.2817
14.7200	1.0064	1.2439	1.7772	0.9164	1.2827
14.7300	1.0070	1.2447	1.7788	0.9170	1.2837
14.7400	1.0077	1.2456	1.7804	0.9175	1.2846
14.7500	1.0083	1.2464	1.7820	0.9181	1.2856
14.7600	1.0089	1.2472	1.7836	0.9186	1.2866
14.7700	1.0095	1.2480	1.7852	0.9192	1.2876
14.7800	1.0101	1.2488	1.7869	0.9197	1.2885
14.7900	1.0107	1.2497	1.7885	0.9203	1.2895
14.8000	1.0114	1.2505	1.7901	0.9208	1.2905
14.8100	1.0120	1.2513	1.7917	0.9214	1.2915
14.8200	1.0126	1.2522	1.7933	0.9220	1.2925
14.8300	1.0132	1.2530	1.7950	0.9225	1.2935
14.8400	1.0139	1.2538	1.7966	0.9231	1.2944
14.8500	1.0145	1.2547	1.7982	0.9237	1.2954
14.8600	1.0151	1.2555	1.7999	0.9242	1.2964
14.8700	1.0158	1.2563	1.8015	0.9248	1.2974
14.8800	1.0164	1.2572	1.8031	0.9254	1.2984
14.8900	1.0170	1.2580	1.8048	0.9259	1.2994
14.9000	1.0177	1.2589	1.8064	0.9265	1.3004
14.9100	1.0184	1.2598	1.8082	0.9271	1.3015
14.9200	1.0191	1.2607	1.8100	0.9277	1.3026
14.9300	1.0198	1.2617	1.8119	0.9284	1.3037
14.9400	1.0205	1.2626	1.8137	0.9290	1.3048
14.9500	1.0212	1.2635	1.8155	0.9296	1.3059
14.9600	1.0219	1.2645	1.8174	0.9303	1.3071
14.9700	1.0226	1.2654	1.8192	0.9309	1.3082
14.9800	1.0233	1.2664	1.8211	0.9316	1.3093
14.9900	1.0241	1.2673	1.8229	0.9322	1.3104
15.0000	1.0248	1.2683	1.8248	0.9328	1.3116
15.0100	1.0255	1.2692	1.8266	0.9335	1.3127
15.0200	1.0262	1.2702	1.8285	0.9341	1.3138
15.0300	1.0269	1.2711	1.8303	0.9348	1.3149
15.0400	1.0277	1.2721	1.8322	0.9354	1.3161
15.0500	1.0284	1.2731	1.8340	0.9361	1.3172
15.0600	1.0291	1.2740	1.8359	0.9367	1.3183
15.0700	1.0298	1.2750	1.8377	0.9374	1.3195
15.0800	1.0306	1.2759	1.8396	0.9380	1.3206
15.0900	1.0313	1.2769	1.8415	0.9387	1.3217
15.1000	1.0321	1.2779	1.8433	0.9393	1.3229
15.1100	1.0329	1.2790	1.8454	0.9400	1.3241
15.1200	1.0337	1.2800	1.8474	0.9407	1.3254
15.1300	1.0345	1.2811	1.8495	0.9415	1.3267
15.1400	1.0353	1.2821	1.8516	0.9422	1.3279
15.1500	1.0361	1.2832	1.8537	0.9429	1.3292
15.1600	1.0369	1.2843	1.8558	0.9436	1.3305
15.1700	1.0377	1.2854	1.8579	0.9443	1.3317
15.1800	1.0386	1.2864	1.8599	0.9451	1.3330
15.1900	1.0394	1.2875	1.8620	0.9458	1.3343
15.2000	1.0402	1.2886	1.8641	0.9465	1.3356
15.2100	1.0410	1.2897	1.8662	0.9472	1.3369
15.2200	1.0419	1.2908	1.8683	0.9480	1.3381
15.2300	1.0427	1.2919	1.8704	0.9487	1.3394
15.2400	1.0435	1.2930	1.8725	0.9494	1.3407
15.2500	1.0443	1.2940	1.8746	0.9502	1.3420
15.2600	1.0452	1.2951	1.8767	0.9509	1.3433
15.2700	1.0460	1.2962	1.8788	0.9516	1.3446
15.2800	1.0468	1.2973	1.8809	0.9524	1.3459
15.2900	1.0477	1.2984	1.8830	0.9531	1.3471
15.3000	1.0485	1.2995	1.8851	0.9539	1.3484
15.3100	1.0494	1.3007	1.8874	0.9547	1.3499
15.3200	1.0503	1.3019	1.8897	0.9555	1.3513
15.3300	1.0513	1.3031	1.8921	0.9563	1.3527
15.3400	1.0522	1.3043	1.8944	0.9571	1.3541
15.3500	1.0531	1.3055	1.8967	0.9579	1.3556
15.3600	1.0540	1.3068	1.8991	0.9587	1.3570
15.3700	1.0549	1.3080	1.9014	0.9595	1.3584
15.3800	1.0559	1.3092	1.9037	0.9604	1.3599
15.3900	1.0568	1.3104	1.9061	0.9612	1.3613
15.4000	1.0577	1.3116	1.9084	0.9620	1.3628
15.4100	1.0587	1.3129	1.9108	0.9628	1.3642
15.4200	1.0596	1.3141	1.9131	0.9637	1.3656
15.4300	1.0605	1.3153	1.9155	0.9645	1.3671
15.4400	1.0615	1.3165	1.9178	0.9653	1.3685
15.4500	1.0624	1.3178	1.9202	0.9661	1.3700
15.4600	1.0633	1.3190	1.9225	0.9670	1.3714
15.4700	1.0643	1.3202	1.9249	0.9678	1.3729
15.4800	1.0652	1.3215	1.9272	0.9686	1.3743
15.4900	1.0662	1.3227	1.9296	0.9695	1.3758
15.5000	1.0671	1.3240	1.9319	0.9703	1.3772
15.5100	1.0681	1.3253	1.9345	0.9712	1.3788
15.5200	1.0691	1.3266	1.9370	0.9721	1.3804
15.5300	1.0702	1.3280	1.9396	0.9730	1.3820
15.5400	1.0712	1.3293	1.9422	0.9739	1.3836
15.5500	1.0722	1.3307	1.9448	0.9748	1.3852
15.5600	1.0732	1.3320	1.9473	0.9757	1.3868
15.5700	1.0743	1.3334	1.9499	0.9766	1.3884
15.5800	1.0753	1.3347	1.9525	0.9776	1.3900
15.5900	1.0763	1.3361	1.9551	0.9785	1.3916
15.6000	1.0774	1.3374	1.9577	0.9794	1.3932
15.6100	1.0784	1.3388	1.9602	0.9803	1.3948
15.6200	1.0795	1.3402	1.9628	0.9812	1.3964
15.6300	1.0805	1.3415	1.9654	0.9821	1.3980
15.6400	1.0815	1.3429	1.9680	0.9831	1.3996
15.6500	1.0826	1.3443	1.9706	0.9840	1.4012
15.6600	1.0836	1.3456	1.9732	0.9849	1.4028
15.6700	1.0847	1.3470	1.9758	0.9858	1.4044
15.6800	1.0857	1.3484	1.9783	0.9868	1.4061
15.6900	1.0868	1.3497	1.9809	0.9877	1.4077
15.7000	1.0878	1.3511	1.9835	0.9886	1.4093
15.7100	1.0889	1.3526	1.9863	0.9896	1.4110
15.7200	1.0901	1.3541	1.9891	0.9906	1.4127
15.7300	1.0912	1.3555	1.9919	0.9916	1.4145
15.7400	1.0923	1.3570	1.9947	0.9926	1.4162
15.7500	1.0935	1.3585	1.9976	0.9936	1.4180
15.7600	1.0946	1.3600	2.0004	0.9946	1.4197
15.7700	1.0957	1.3615	2.0032	0.9956	1.4215
15.7800	1.0969	1.3630	2.0060	0.9966	1.4233
15.7900	1.0980	1.3645	2.0088	0.9976	1.4250
15.8000	1.0992	1.3659	2.0116	0.9987	1.4268
15.8100	1.1003	1.3674	2.0145	0.9997	1.4285
15.8200	1.1015	1.3689	2.0173	1.0007	1.4303
15.8300	1.1026	1.3704	2.0201	1.0017	1.4320
15.8400	1.1038	1.3719	2.0229	1.0027	1.4338
15.8500	1.1049	1.3734	2.0257	1.0037	1.4355
15.8600	1.1061	1.3749	2.0286	1.0048	1.4373
15.8700	1.1072	1.3764	2.0314	1.0058	1.4391
15.8800	1.1084	1.3779	2.0342	1.0068	1.4408
15.8900	1.1095	1.3794	2.0370	1.0078	1.4426
15.9000	1.1107	1.3809	2.0399	1.0089	1.4443
15.9100	1.1119	1.3826	2.0429	1.0099	1.4462
15.9200	1.1132	1.3842	2.0459	1.0110	1.4481
15.9300	1.1144	1.3858	2.0490	1.0121	1.4500
15.9400	1.1156	1.3874	2.0520	1.0132	1.4519
15.9500	1.1169	1.3890	2.0551	1.0143	1.4538
15.9600	1.1181	1.3906	2.0581	1.0154	1.4557
15.9700	1.1194	1.3923	2.0612	1.0165	1.4576
15.9800	1.1206	1.3939	2.0643	1.0176	1.4595
15.9900	1.1219	1.3955	2.0673	1.0188	1.4614
16.0000	1.1231	1.3971	2.0704	1.0199	1.4633
16.0100	1.1244	1.3988	2.0735	1.0210	1.4653
16.0200	1.1256	1.4004	2.0765	1.0221	1.4672
16.0300	1.1269	1.4020	2.0796	1.0232	1.4691
16.0400	1.1282	1.4036	2.0826	1.0243	1.4710
16.0500	1.1294	1.4053	2.0857	1.0254	1.4729
16.0600	1.1307	1.4069	2.0887	1.0266	1.4748
16.0700	1.1319	1.4085	2.0918	1.0277	1.4767
16.0800	1.1332	1.4102	2.0949	1.0288	1.4786
16.0900	1.1345	1.4118	2.0979	1.0299	1.4805
16.1000	1.1357	1.4135	2.1010	1.0310	1.4824
16.1100	1.1371	1.4152	2.1043	1.0322	1.4845
16.1200	1.1384	1.4170	2.1075	1.0334	1.4865
16.1300	1.1398	1.4187	2.1109	1.0346	1.4886
16.1400	1.1411	1.4205	2.1142	1.0358	1.4906
16.1500	1.1425	1.4222	2.1175	1.0370	1.4927
16.1600	1.1439	1.4240	2.1208	1.0382	1.4947
16.1700	1.1452	1.4257	2.1241	1.0394	1.4968
16.1800	1.1466	1.4275	2.1274	1.0406	1.4989
16.1900	1.1480	1.4293	2.1307	1.0418	1.5009
16.2000	1.1493	1.4310	2.1340	1.0431	1.5030
16.2100	1.1507	1.4328	2.1373	1.0443	1.5050
16.2200	1.1521	1.4346	2.1406	1.0455	1.5071
16.2300	1.1534	1.4363	2.1439	1.0467	1.5092
16.2400	1.1548	1.4381	2.1472	1.0479	1.5112
16.2500	1.1562	1.4399	2.1505	1.0491	1.5133
16.2600	1.1575	1.4417	2.1538	1.0503	1.5154
16.2700	1.1589	1.4434	2.1571	1.0516	1.5174
16.2800	1.1603	1.4452	2.1604	1.0528	1.5195
16.2900	1.1617	1.4470	2.1637	1.0540	1.5215
16.3000	1.1630	1.4488	2.1670	1.0552	1.5236
16.3100	1.1645	1.4507	2.1706	1.0565	1.5258
16.3200	1.1660	1.4525	2.1741	1.0578	1.5280
16.3300	1.1674	1.4544	2.1777	1.0591	1.5302
16.3400	1.1689	1.4563	2.1812	1.0604	1.5324
16.3500	1.1704	1.4582	2.1848	1.0617	1.5347
16.3600	1.1719	1.4601	2.1883	1.0630	1.5369
16.3700	1.1733	1.4620	2.1919	1.0643	1.5391
16.3800	1.1748	1.4639	2.1954	1.0656	1.5413
16.3900	1.1763	1.4659	2.1990	1.0670	1.5435
16.4000	1.1778	1.4678	2.2026	1.0683	1.5457
16.4100	1.1793	1.4697	2.2061	1.0696	1.5480
16.4200	1.1807	1.4716	2.2097	1.0709	1.5502
16.4300	1.1822	1.4735	2.2132	1.0722	1.5524
16.4400	1.1837	1.4754	2.2168	1.0735	1.5546
16.4500	1.1852	1.4773	2.2203	1.0748	1.5568
16.4600	1.1867	1.4792	2.2239	1.0762	1.5591
16.4700	1.1882	1.4811	2.2274	1.0775	1.5613
16.4800	1.1897	1.4831	2.2310	1.0788	1.5635
16.4900	1.1912	1.4850	2.2345	1.0801	1.5657
16.5000	1.1927	1.4869	2.2381	1.0814	1.5679
16.5100	1.1942	1.4889	2.2419	1.0828	1.5703
16.5200	1.1958	1.4910	2.2457	1.0842	1.5726
16.5300	1.1974	1.4930	2.2495	1.0856	1.5750
16.5400	1.1990	1.4950	2.2533	1.0870	1.5774
16.5500	1.2006	1.4971	2.2571	1.0884	1.5798
16.5600	1.2022	1.4991	2.2609	1.0898	1.5821
16.5700	1.2038	1.5012	2.2647	1.0912	1.5845
16.5800	1.2053	1.5032	2.2685	1.0926	1.5869
16.5900	1.2069	1.5053	2.2723	1.0940	1.5892
16.6000	1.2085	1.5073	2.2761	1.0954	1.5916
16.6100	1.2101	1.5094	2.2799	1.0969	1.5940
16.6200	1.2117	1.5114	2.2837	1.0983	1.5964
16.6300	1.2133	1.5135	2.2875	1.0997	1.5987
16.6400	1.2149	1.5155	2.2913	1.1011	1.6011
16.6500	1.2165	1.5176	2.2951	1.1025	1.6035
16.6600	1.2181	1.5196	2.2989	1.1039	1.6058
16.6700	1.2197	1.5217	2.3027	1.1053	1.6082
16.6800	1.2213	1.5237	2.3064	1.1067	1.6106
16.6900	1.2229	1.5258	2.3102	1.1082	1.6129
16.7000	1.2245	1.5278	2.3140	1.1096	1.6153
16.7100	1.2262	1.5300	2.3180	1.1110	1.6178
16.7200	1.2279	1.5321	2.3219	1.1125	1.6202
16.7300	1.2295	1.5343	2.3259	1.1140	1.6227
16.7400	1.2312	1.5364	2.3299	1.1155	1.6252
16.7500	1.2329	1.5386	2.3339	1.1169	1.6277
16.7600	1.2346	1.5407	2.3378	1.1184	1.6302
16.7700	1.2362	1.5428	2.3418	1.1199	1.6326
16.7800	1.2379	1.5450	2.3458	1.1214	1.6351
16.7900	1.2396	1.5472	2.3498	1.1229	1.6376
16.8000	1.2413	1.5493	2.3537	1.1243	1.6401
16.8100	1.2429	1.5515	2.3577	1.1258	1.6425
16.8200	1.2446	1.5536	2.3617	1.1273	1.6450
16.8300	1.2463	1.5558	2.3656	1.1288	1.6475
16.8400	1.2480	1.5579	2.3696	1.1303	1.6500
16.8500	1.2497	1.5601	2.3735	1.1318	1.6524
16.8600	1.2513	1.5622	2.3775	1.1332	1.6549
16.8700	1.2530	1.5644	2.3814	1.1347	1.6574
16.8800	1.2547	1.5665	2.3853	1.1362	1.6598
16.8900	1.2564	1.5687	2.3893	1.1377	1.6623
16.9000	1.2581	1.5708	2.3932	1.1392	1.6648
16.9100	1.2598	1.5731	2.3973	1.1407	1.6673
16.9200	1.2616	1.5753	2.4014	1.1423	1.6699
16.9300	1.2633	1.5776	2.4056	1.1438	1.6725
16.9400	1.2651	1.5798	2.4097	1.1454	1.6750
16.9500	1.2668	1.5821	2.4138	1.1469	1.6776
16.9600	1.2686	1.5843	2.4179	1.1485	1.6802
16.9700	1.2703	1.5865	2.4220	1.1500	1.6828
16.9800	1.2721	1.5888	2.4261	1.1516	1.6853
16.9900	1.2738	1.5910	2.4302	1.1531	1.6879
17.0000	1.2756	1.5933	2.4343	1.1547	1.6905
17.0100	1.2773	1.5955	2.4384	1.1562	1.6931
17.0200	1.2791	1.5978	2.4425	1.1578	1.6956
17.0300	1.2808	1.6000	2.4465	1.1593	1.6982
17.0400	1.2826	1.6023	2.4506	1.1609	1.7007
17.0500	1.2843	1.6045	2.4547	1.1624	1.7033
17.0600	1.2861	1.6068	2.4588	1.1640	1.7059
17.0700	1.2878	1.6090	2.4628	1.1655	1.7084
17.0800	1.2896	1.6113	2.4669	1.1671	1.7110
17.0900	1.2913	1.6135	2.4709	1.1686	1.7135
17.1000	1.2931	1.6157	2.4750	1.1702	1.7161
17.1100	1.2949	1.6181	2.4792	1.1718	1.7187
17.1200	1.2967	1.6204	2.4834	1.1734	1.7214
17.1300	1.2985	1.6227	2.4877	1.1750	1.7240
17.1400	1.3004	1.6251	2.4919	1.1766	1.7267
17.1500	1.3022	1.6274	2.4961	1.1782	1.7294
17.1600	1.3040	1.6297	2.5004	1.1799	1.7320
17.1700	1.3058	1.6321	2.5046	1.1815	1.7347
17.1800	1.3076	1.6344	2.5088	1.1831	1.7373
17.1900	1.3095	1.6367	2.5130	1.1847	1.7400
17.2000	1.3113	1.6391	2.5172	1.1863	1.7426
17.2100	1.3131	1.6414	2.5214	1.1879	1.7453
17.2200	1.3149	1.6437	2.5256	1.1896	1.7479
17.2300	1.3167	1.6460	2.5298	1.1912	1.7506
17.2400	1.3186	1.6484	2.5340	1.1928	1.7532
17.2500	1.3204	1.6507	2.5382	1.1944	1.7559
17.2600	1.3222	1.6530	2.5423	1.1960	1.7585
17.2700	1.3240	1.6553	2.5465	1.1976	1.7611
17.2800	1.3258	1.6577	2.5507	1.1992	1.7638
17.2900	1.3277	1.6600	2.5548	1.2009	1.7664
17.3000	1.3295	1.6623	2.5590	1.2025	1.7690
17.3100	1.3313	1.6647	2.5632	1.2041	1.7717
17.3200	1.3332	1.6670	2.5675	1.2058	1.7744
17.3300	1.3350	1.6694	2.5718	1.2074	1.7771
17.3400	1.3369	1.6718	2.5760	1.2091	1.7797
17.3500	1.3388	1.6742	2.5803	1.2107	1.7824
17.3600	1.3406	1.6765	2.5845	1.2124	1.7851
17.3700	1.3425	1.6789	2.5887	1.2140	1.7878
17.3800	1.3443	1.6813	2.5930	1.2157	1.7904
17.3900	1.3462	1.6836	2.5972	1.2173	1.7931
17.4000	1.3480	1.6860	2.6014	1.2190	1.7958
17.4100	1.3499	1.6883	2.6056	1.2206	1.7984
17.4200	1.3517	1.6907	2.6098	1.2223	1.8011
17.4300	1.3536	1.6930	2.6140	1.2239	1.8037
17.4400	1.3554	1.6954	2.6182	1.2256	1.8064
17.4500	1.3573	1.6978	2.6223	1.2272	1.8090
17.4600	1.3591	1.7001	2.6265	1.2289	1.8116
17.4700	1.3610	1.7024	2.6307	1.2305	1.8143
17.4800	1.3628	1.7048	2.6348	1.2321	1.8169
17.4900	1.3646	1.7071	2.6389	1.2338	1.8195
17.5000	1.3665	1.7095	2.6431	1.2354	1.8221
17.5100	1.3683	1.7118	2.6473	1.2371	1.8248
17.5200	1.3702	1.7142	2.6514	1.2387	1.8274
17.5300	1.3721	1.7166	2.6556	1.2404	1.8301
17.5400	1.3739	1.7189	2.6598	1.2420	1.8327
17.5500	1.3758	1.7213	2.6639	1.2437	1.8353
17.5600	1.3776	1.7236	2.6681	1.2454	1.8379
17.5700	1.3795	1.7260	2.6722	1.2470	1.8406
17.5800	1.3813	1.7283	2.6764	1.2487	1.8432
17.5900	1.3832	1.7307	2.6805	1.2503	1.8458
17.6000	1.3850	1.7330	2.6846	1.2520	1.8484
17.6100	1.3869	1.7354	2.6887	1.2536	1.8510
17.6200	1.3887	1.7377	2.6928	1.2553	1.8536
17.6300	1.3905	1.7400	2.6969	1.2569	1.8562
17.6400	1.3924	1.7423	2.7009	1.2585	1.8588
17.6500	1.3942	1.7447	2.7050	1.2602	1.8613
17.6600	1.3960	1.7470	2.7090	1.2618	1.8639
17.6700	1.3979	1.7493	2.7131	1.2635	1.8664
17.6800	1.3997	1.7516	2.7171	1.2651	1.8690
17.6900	1.4015	1.7539	2.7211	1.2667	1.8715
17.7000	1.4033	1.7562	2.7251	1.2684	1.8741
17.7100	1.4052	1.7586	2.7292	1.2700	1.8767
17.7200	1.4070	1.7609	2.7332	1.2716	1.8792
17.7300	1.4089	1.7632	2.7373	1.2733	1.8818
17.7400	1.4107	1.7655	2.7413	1.2749	1.8844
17.7500	1.4125	1.7679	2.7453	1.2766	1.8869
17.7600	1.4144	1.7702	2.7493	1.2782	1.8895
17.7700	1.4162	1.7725	2.7534	1.2799	1.8920
17.7800	1.4180	1.7748	2.7573	1.2815	1.8945
17.7900	1.4198	1.7771	2.7613	1.2831	1.8971
17.8000	1.4216	1.7794	2.7653	1.2848	1.8996
17.8100	1.4235	1.7817	2.7692	1.2864	1.9021
17.8200	1.4253	1.7840	2.7732	1.2880	1.9046
17.8300	1.4271	1.7863	2.7771	1.2897	1.9071
17.8400	1.4289	1.7886	2.7810	1.2913	1.9096
17.8500	1.4307	1.7908	2.7849	1.2929	1.9121
17.8600	1.4325	1.7931	2.7888	1.2945	1.9145
17.8700	1.4343	1.7954	2.7927	1.2961	1.9170
17.8800	1.4361	1.7977	2.7966	1.2978	1.9195
17.8900	1.4379	1.7999	2.8004	1.2994	1.9219
17.9000	1.4397	1.8022	2.8043	1.3010	1.9244
17.9100	1.4415	1.8045	2.8082	1.3026	1.9269
17.9200	1.4433	1.8067	2.8121	1.3042	1.9293
17.9300	1.4451	1.8090	2.8160	1.3059	1.9318
17.9400	1.4469	1.8113	2.8198	1.3075	1.9343
17.9500	1.4487	1.8136	2.8237	1.3091	1.9367
17.9600	1.4505	1.8158	2.8275	1.3107	1.9392
17.9700	1.4523	1.8181	2.8314	1.3123	1.9416
17.9800	1.4541	1.8203	2.8352	1.3139	1.9440
17.9900	1.4558	1.8226	2.8390	1.3155	1.9465
18.0000	1.4576	1.8248	2.8428	1.3172	1.9489
18.0100	1.4594	1.8271	2.8466	1.3188	1.9513
18.0200	1.4612	1.8293	2.8503	1.3204	1.9537
18.0300	1.4630	1.8315	2.8541	1.3220	1.9561
18.0400	1.4647	1.8337	2.8578	1.3236	1.9585
18.0500	1.4665	1.8360	2.8616	1.3252	1.9608
18.0600	1.4682	1.8382	2.8653	1.3267	1.9632
18.0700	1.4700	1.8404	2.8690	1.3283	1.9656
18.0800	1.4718	1.8426	2.8727	1.3299	1.9679
18.0900	1.4735	1.8448	2.8764	1.3315	1.9703
18.1000	1.4752	1.8470	2.8800	1.3331	1.9726
18.1100	1.4769	1.8491	2.8835	1.3346	1.9749
18.1200	1.4786	1.8512	2.8870	1.3361	1.9771
18.1300	1.4803	1.8533	2.8905	1.3376	1.9793
18.1400	1.4820	1.8554	2.8939	1.3392	1.9815
18.1500	1.4836	1.8575	2.8973	1.3407	1.9837
18.1600	1.4853	1.8596	2.9008	1.3422	1.9859
18.1700	1.4870	1.8616	2.9042	1.3437	1.9881
18.1800	1.4886	1.8637	2.9075	1.3452	1.9903
18.1900	1.4903	1.8658	2.9109	1.3467	1.9924
18.2000	1.4919	1.8678	2.9143	1.3482	1.9946
18.2100	1.4936	1.8699	2.9176	1.3497	1.9967
18.2200	1.4952	1.8719	2.9209	1.3512	1.9988
18.2300	1.4968	1.8740	2.9242	1.3527	2.0010
18.2400	1.4984	1.8760	2.9275	1.3541	2.0031
18.2500	1.5001	1.8780	2.9307	1.3556	2.0052
18.2600	1.5017	1.8800	2.9340	1.3571	2.0073
18.2700	1.5033	1.8820	2.9372	1.3585	2.0094
18.2800	1.5049	1.8840	2.9404	1.3600	2.0114
18.2900	1.5065	1.8860	2.9436	1.3615	2.0135
18.3000	1.5081	1.8880	2.9468	1.3629	2.0155
18.3100	1.5096	1.8899	2.9498	1.3643	2.0175
18.3200	1.5111	1.8918	2.9528	1.3657	2.0194
18.3300	1.5126	1.8937	2.9557	1.3671	2.0213
18.3400	1.5142	1.8956	2.9587	1.3685	2.0232
18.3500	1.5157	1.8975	2.9616	1.3699	2.0251
18.3600	1.5172	1.8993	2.9645	1.3712	2.0270
18.3700	1.5187	1.9012	2.9674	1.3726	2.0289
18.3800	1.5201	1.9030	2.9703	1.3740	2.0308
18.3900	1.5216	1.9049	2.9731	1.3753	2.0326
18.4000	1.5231	1.9067	2.9759	1.3767	2.0344
18.4100	1.5246	1.9085	2.9787	1.3780	2.0363
18.4200	1.5260	1.9103	2.9815	1.3794	2.0381
18.4300	1.5275	1.9121	2.9843	1.3807	2.0399
18.4400	1.5289	1.9139	2.9870	1.3820	2.0417
18.4500	1.5304	1.9157	2.9898	1.3834	2.0435
18.4600	1.5318	1.9175	2.9925	1.3847	2.0452
18.4700	1.5332	1.9193	2.9952	1.3860	2.0470
18.4800	1.5347	1.9210	2.9979	1.3873	2.0487
18.4900	1.5361	1.9228	3.0005	1.3886	2.0505
18.5000	1.5375	1.9245	3.0031	1.3899	2.0522
18.5100	1.5388	1.9262	3.0056	1.3912	2.0538
18.5200	1.5402	1.9279	3.0081	1.3924	2.0554
18.5300	1.5415	1.9295	3.0105	1.3937	2.0570
18.5400	1.5429	1.9311	3.0129	1.3949	2.0586
18.5500	1.5442	1.9328	3.0152	1.3961	2.0602
18.5600	1.5455	1.9344	3.0176	1.3973	2.0617
18.5700	1.5468	1.9360	3.0199	1.3986	2.0633
18.5800	1.5481	1.9376	3.0222	1.3998	2.0648
18.5900	1.5494	1.9392	3.0245	1.4010	2.0663
18.6000	1.5507	1.9408	3.0268	1.4022	2.0678
18.6100	1.5520	1.9423	3.0291	1.4034	2.0693
18.6200	1.5532	1.9439	3.0313	1.4045	2.0708
18.6300	1.5545	1.9454	3.0335	1.4057	2.0723
18.6400	1.5558	1.9470	3.0357	1.4069	2.0737
18.6500	1.5570	1.9485	3.0379	1.4081	2.0752
18.6600	1.5582	1.9501	3.0400	1.4092	2.0766
18.6700	1.5595	1.9516	3.0422	1.4104	2.0780
18.6800	1.5607	1.9531	3.0443	1.4115	2.0794
18.6900	1.5619	1.9546	3.0464	1.4127	2.0808
18.7000	1.5632	1.9561	3.0485	1.4138	2.0822
18.7100	1.5643	1.9575	3.0503	1.4149	2.0835
18.7200	1.5654	1.9588	3.0522	1.4160	2.0847
18.7300	1.5666	1.9602	3.0540	1.4170	2.0859
18.7400	1.5677	1.9616	3.0558	1.4181	2.0872
18.7500	1.5688	1.9629	3.0575	1.4191	2.0884
18.7600	1.5699	1.9642	3.0593	1.4202	2.0896
18.7700	1.5710	1.9656	3.0610	1.4212	2.0907
18.7800	1.5721	1.9669	3.0627	1.4222	2.0919
18.7900	1.5731	1.9682	3.0644	1.4232	2.0930
18.8000	1.5742	1.9695	3.0661	1.4242	2.0942
18.8100	1.5753	1.9708	3.0678	1.4253	2.0953
18.8200	1.5763	1.9721	3.0694	1.4263	2.0964
18.8300	1.5774	1.9733	3.0710	1.4273	2.0975
18.8400	1.5784	1.9746	3.0726	1.4282	2.0986
18.8500	1.5795	1.9759	3.0742	1.4292	2.0997
18.8600	1.5805	1.9771	3.0757	1.4302	2.1008
18.8700	1.5815	1.9783	3.0773	1.4312	2.1018
18.8800	1.5825	1.9796	3.0788	1.4321	2.1029
18.8900	1.5835	1.9808	3.0803	1.4331	2.1039
18.9000	1.5845	1.9820	3.0817	1.4340	2.1049
18.9100	1.5854	1.9830	3.0829	1.4349	2.1057
18.9200	1.5863	1.9841	3.0840	1.4358	2.1065
18.9300	1.5871	1.9851	3.0851	1.4366	2.1073
18.9400	1.5880	1.9861	3.0861	1.4374	2.1081
18.9500	1.5888	1.9871	3.0872	1.4382	2.1088
18.9600	1.5897	1.9881	3.0882	1.4390	2.1096
18.9700	1.5905	1.9890	3.0892	1.4398	2.1103
18.9800	1.5913	1.9900	3.0902	1.4406	2.1110
18.9900	1.5921	1.9910	3.0911	1.4414	2.1117
19.0000	1.5929	1.9919	3.0920	1.4422	2.1124
19.0100	1.5937	1.9929	3.0930	1.4430	2.1131
19.0200	1.5945	1.9938	3.0939	1.4438	2.1138
19.0300	1.5953	1.9947	3.0947	1.4445	2.1144
19.0400	1.5960	1.9956	3.0956	1.4453	2.1150
19.0500	1.5968	1.9965	3.0964	1.4460	2.1157
19.0600	1.5975	1.9974	3.0972	1.4468	2.1163
19.0700	1.5983	1.9983	3.0980	1.4475	2.1169
19.0800	1.5990	1.9991	3.0988	1.4482	2.1175
19.0900	1.5998	2.0000	3.0996	1.4490	2.1181
19.1000	1.6005	2.0008	3.1003	1.4497	2.1186
19.1100	1.6011	2.0015	3.1006	1.4503	2.1189
19.1200	1.6016	2.0022	3.1010	1.4509	2.1192
19.1300	1.6022	2.0028	3.1012	1.4514	2.1195
19.1400	1.6028	2.0034	3.1015	1.4520	2.1198
19.1500	1.6033	2.0040	3.1017	1.4526	2.1200
19.1600	1.6038	2.0046	3.1020	1.4531	2.1203
19.1700	1.6044	2.0052	3.1021	1.4537	2.1205
19.1800	1.6049	2.0058	3.1023	1.4542	2.1207
19.1900	1.6054	2.0064	3.1025	1.4548	2.1209
19.2000	1.6059	2.0069	3.1026	1.4553	2.1211
19.2100	1.6064	2.0075	3.1027	1.4558	2.1213
19.2200	1.6069	2.0080	3.1028	1.4563	2.1215
19.2300	1.6073	2.0085	3.1029	1.4568	2.1216
19.2400	1.6078	2.0090	3.1030	1.4573	2.1218
19.2500	1.6083	2.0095	3.1030	1.4578	2.1219
19.2600	1.6087	2.0100	3.1030	1.4583	2.1220
19.2700	1.6092	2.0105	3.1030	1.4588	2.1221
19.2800	1.6096	2.0110	3.1030	1.4592	2.1222
19.2900	1.6100	2.0114	3.1030	1.4597	2.1223
19.3000	1.6104	2.0119	3.1029	1.4601	2.1223
19.3100	1.6107	2.0121	3.1024	1.4604	2.1221
19.3200	1.6110	2.0124	3.1019	1.4608	2.1219
19.3300	1.6112	2.0125	3.1013	1.4611	2.1216
19.3400	1.6114	2.0128	3.1008	1.4614	2.1214
19.3500	1.6116	2.0129	3.1002	1.4616	2.1211
19.3600	1.6119	2.0131	3.0996	1.4619	2.1209
19.3700	1.6121	2.0133	3.0989	1.4622	2.1205
19.3800	1.6123	2.0134	3.0982	1.4624	2.1202
19.3900	1.6124	2.0136	3.0975	1.4627	2.1199
19.4000	1.6126	2.0137	3.0969	1.4629	2.1196
19.4100	1.6128	2.0138	3.0961	1.4632	2.1192
19.4200	1.6130	2.0139	3.0954	1.4634	2.1189
19.4300	1.6131	2.0140	3.0946	1.4636	2.1185
19.4400	1.6132	2.0141	3.0939	1.4638	2.1181
19.4500	1.6134	2.0141	3.0931	1.4641	2.1177
19.4600	1.6135	2.0142	3.0923	1.4642	2.1173
19.4700	1.6136	2.0143	3.0914	1.4644	2.1169
19.4800	1.6137	2.0143	3.0906	1.4646	2.1165
19.4900	1.6138	2.0143	3.0897	1.4648	2.1160
19.5000	1.6139	2.0143	3.0888	1.4650	2.1156
19.5100	1.6138	2.0141	3.0873	1.4650	2.1148
19.5200	1.6137	2.0139	3.0859	1.4650	2.1140
19.5300	1.6136	2.0136	3.0844	1.4650	2.1132
19.5400	1.6135	2.0133	3.0829	1.4650	2.1124
19.5500	1.6133	2.0130	3.0813	1.4649	2.1115
19.5600	1.6131	2.0127	3.0798	1.4649	2.1106
19.5700	1.6130	2.0124	3.0782	1.4648	2.1098
19.5800	1.6128	2.0121	3.0766	1.4648	2.1089
19.5900	1.6126	2.0117	3.0749	1.4647	2.1080
19.6000	1.6124	2.0114	3.0733	1.4646	2.1071
19.6100	1.6122	2.0110	3.0716	1.4646	2.1062
19.6200	1.6120	2.0106	3.0700	1.4645	2.1052
19.6300	1.6118	2.0103	3.0683	1.4644	2.1043
19.6400	1.6116	2.0099	3.0666	1.4643	2.1033
19.6500	1.6113	2.0095	3.0648	1.4642	2.1024
19.6600	1.6111	2.0091	3.0631	1.4641	2.1014
19.6700	1.6108	2.0086	3.0614	1.4639	2.1004
19.6800	1.6106	2.0082	3.0596	1.4638	2.0994
19.6900	1.6103	2.0078	3.0578	1.4637	2.0984
19.7000	1.6100	2.0073	3.0559	1.4635	2.0974
19.7100	1.6095	2.0065	3.0535	1.4632	2.0960
19.7200	1.6090	2.0058	3.0511	1.4629	2.0946
19.7300	1.6085	2.0050	3.0486	1.4625	2.0932
19.7400	1.6080	2.0042	3.0461	1.4621	2.0918
19.7500	1.6074	2.0034	3.0435	1.4618	2.0903
19.7600	1.6069	2.0026	3.0410	1.4614	2.0889
19.7700	1.6063	2.0018	3.0384	1.4610	2.0874
19.7800	1.6057	2.0009	3.0358	1.4606	2.0859
19.7900	1.6051	2.0001	3.0332	1.4602	2.0844
19.8000	1.6046	1.9992	3.0306	1.4598	2.0829
19.8100	1.6039	1.9983	3.0280	1.4594	2.0814
19.8200	1.6033	1.9975	3.0254	1.4589	2.0799
19.8300	1.6027	1.9966	3.0227	1.4585	2.0783
19.8400	1.6021	1.9957	3.0200	1.4580	2.0768
19.8500	1.6015	1.9948	3.0173	1.4576	2.0752
19.8600	1.6008	1.9939	3.0146	1.4571	2.0737
19.8700	1.6002	1.9929	3.0119	1.4567	2.0721
19.8800	1.5995	1.9920	3.0092	1.4562	2.0705
19.8900	1.5989	1.9910	3.0065	1.4557	2.0689
19.9000	1.5982	1.9901	3.0037	1.4552	2.0673
19.9100	1.5973	1.9888	3.0002	1.4545	2.0653
19.9200	1.5964	1.9875	2.9969	1.4538	2.0633
19.9300	1.5954	1.9862	2.9933	1.4531	2.0613
19.9400	1.5945	1.9849	2.9899	1.4524	2.0592
19.9500	1.5935	1.9836	2.9863	1.4516	2.0572
19.9600	1.5926	1.9823	2.9828	1.4509	2.0551
19.9700	1.5916	1.9809	2.9793	1.4501	2.0530
19.9800	1.5906	1.9795	2.9757	1.4494	2.0510
[truncated: 4,001 more rows]
