# Supplementary material for: Bayesian inference for biophysical neuron models enables stimulus optimization for retinal neuroprosthetics
Source: eLife. 2020 Oct 27;9:e54997. doi: 10.7554/eLife.54997 (PMC7673784; doi:10.7554/eLife.54997)
Supplement: Figure 10—source data 1. [file elife-54997-fig10-data1.zip › OFF_Current1_OFF_Vext_and_Vm.csv]

Time/ms	OFF compartment1: Extracellular voltage/mV	OFF compartment2: Extracellular voltage/mV	OFF compartment3: Extracellular voltage/mV	OFF compartment4: Extracellular voltage/mV	OFF compartment5: Extracellular voltage/mV	OFF compartment6: Extracellular voltage/mV	OFF compartment7: Extracellular voltage/mV	OFF compartment8: Extracellular voltage/mV	OFF compartment9: Extracellular voltage/mV	OFF compartment10: Extracellular voltage/mV	OFF compartment11: Extracellular voltage/mV	OFF compartment12: Extracellular voltage/mV	OFF compartment13: Extracellular voltage/mV	OFF compartment14: Extracellular voltage/mV	OFF compartment15: Extracellular voltage/mV	OFF compartment16: Extracellular voltage/mV	OFF cell1 compartment1: Membrane voltage/mV	OFF cell1 compartment2: Membrane voltage/mV	OFF cell1 compartment3: Membrane voltage/mV	OFF cell1 compartment4: Membrane voltage/mV	OFF cell1 compartment5: Membrane voltage/mV	OFF cell1 compartment6: Membrane voltage/mV	OFF cell1 compartment7: Membrane voltage/mV	OFF cell1 compartment8: Membrane voltage/mV	OFF cell1 compartment9: Membrane voltage/mV	OFF cell1 compartment10: Membrane voltage/mV	OFF cell1 compartment11: Membrane voltage/mV	OFF cell1 compartment12: Membrane voltage/mV	OFF cell1 compartment13: Membrane voltage/mV	OFF cell1 compartment14: Membrane voltage/mV	OFF cell1 compartment15: Membrane voltage/mV	OFF cell1 compartment16: Membrane voltage/mV	OFF cell2 compartment1: Membrane voltage/mV	OFF cell2 compartment2: Membrane voltage/mV	OFF cell2 compartment3: Membrane voltage/mV	OFF cell2 compartment4: Membrane voltage/mV	OFF cell2 compartment5: Membrane voltage/mV	OFF cell2 compartment6: Membrane voltage/mV	OFF cell2 compartment7: Membrane voltage/mV	OFF cell2 compartment8: Membrane voltage/mV	OFF cell2 compartment9: Membrane voltage/mV	OFF cell2 compartment10: Membrane voltage/mV	OFF cell2 compartment11: Membrane voltage/mV	OFF cell2 compartment12: Membrane voltage/mV	OFF cell2 compartment13: Membrane voltage/mV	OFF cell2 compartment14: Membrane voltage/mV	OFF cell2 compartment15: Membrane voltage/mV	OFF cell2 compartment16: Membrane voltage/mV	OFF cell3 compartment1: Membrane voltage/mV
0.0000	0.5217	0.5149	0.4986	0.4999	0.5095	0.5639	0.4916	0.5088	0.5210	0.4921	0.4725	0.5143	0.5856	0.5312	0.4760	0.5933	0.5933	0.5933	0.5933	0.5933	0.5933	0.5933	0.5933	0.5933	0.5933	0.5933	0.5933	0.5933	0.5933	0.5933	0.5933	0.5933	0.5933	0.5933	0.5933	0.5933	0.5933	0.5933	0.5933	0.5933	0.5933	0.5933	0.5933	0.5933	0.5933	0.5933	0.5933	0.5933	0.5933
0.0100	0.5217	0.5149	0.4986	0.5000	0.5095	0.5640	0.4917	0.5089	0.5210	0.4921	0.4725	0.5142	0.5855	0.5312	0.4760	0.5934	0.5934	0.5934	0.5934	0.5934	0.5934	0.5934	0.5934	0.5934	0.5934	0.5934	0.5934	0.5934	0.5934	0.5934	0.5934	0.5934	0.5934	0.5934	0.5934	0.5934	0.5934	0.5934	0.5934	0.5934	0.5934	0.5934	0.5934	0.5934	0.5934	0.5934	0.5934	0.5934	0.5934
0.0200	0.5217	0.5149	0.4986	0.5000	0.5095	0.5639	0.4916	0.5088	0.5211	0.4921	0.4725	0.5142	0.5856	0.5312	0.4760	0.5933	0.5933	0.5933	0.5933	0.5933	0.5933	0.5933	0.5933	0.5933	0.5933	0.5933	0.5933	0.5933	0.5933	0.5933	0.5933	0.5933	0.5933	0.5933	0.5933	0.5933	0.5933	0.5933	0.5933	0.5933	0.5933	0.5933	0.5933	0.5933	0.5933	0.5933	0.5933	0.5933	0.5933
0.0300	0.5217	0.5149	0.4986	0.5000	0.5095	0.5639	0.4917	0.5089	0.5210	0.4921	0.4725	0.5143	0.5855	0.5312	0.4760	0.5933	0.5933	0.5933	0.5933	0.5933	0.5933	0.5933	0.5933	0.5933	0.5933	0.5933	0.5933	0.5933	0.5933	0.5933	0.5933	0.5933	0.5933	0.5933	0.5933	0.5933	0.5933	0.5933	0.5933	0.5933	0.5933	0.5933	0.5933	0.5933	0.5933	0.5933	0.5933	0.5933	0.5933
0.0400	0.5217	0.5149	0.4986	0.4999	0.5095	0.5640	0.4916	0.5089	0.5211	0.4921	0.4725	0.5143	0.5856	0.5312	0.4760	0.5933	0.5933	0.5933	0.5933	0.5933	0.5933	0.5933	0.5933	0.5933	0.5933	0.5933	0.5933	0.5933	0.5933	0.5933	0.5933	0.5933	0.5933	0.5933	0.5933	0.5933	0.5933	0.5933	0.5933	0.5933	0.5933	0.5933	0.5933	0.5933	0.5933	0.5933	0.5933	0.5933	0.5933
0.0500	0.5217	0.5150	0.4986	0.4999	0.5095	0.5640	0.4917	0.5089	0.5211	0.4921	0.4725	0.5143	0.5855	0.5312	0.4760	0.5933	0.5933	0.5933	0.5933	0.5933	0.5933	0.5933	0.5933	0.5933	0.5933	0.5933	0.5933	0.5933	0.5933	0.5933	0.5933	0.5933	0.5933	0.5933	0.5933	0.5933	0.5933	0.5933	0.5933	0.5933	0.5933	0.5933	0.5933	0.5933	0.5933	0.5933	0.5933	0.5933	0.5933
0.0600	0.5217	0.5149	0.4986	0.5000	0.5095	0.5640	0.4917	0.5089	0.5211	0.4921	0.4725	0.5143	0.5855	0.5312	0.4760	0.5933	0.5933	0.5933	0.5933	0.5933	0.5933	0.5933	0.5933	0.5933	0.5933	0.5933	0.5933	0.5933	0.5933	0.5933	0.5933	0.5933	0.5933	0.5933	0.5933	0.5933	0.5933	0.5933	0.5933	0.5933	0.5933	0.5933	0.5933	0.5933	0.5933	0.5933	0.5933	0.5933	0.5933
0.0700	0.5216	0.5149	0.4986	0.4999	0.5094	0.5640	0.4916	0.5088	0.5211	0.4921	0.4725	0.5142	0.5856	0.5312	0.4760	0.5933	0.5933	0.5933	0.5933	0.5933	0.5933	0.5933	0.5933	0.5933	0.5933	0.5933	0.5933	0.5933	0.5933	0.5933	0.5933	0.5933	0.5933	0.5933	0.5933	0.5933	0.5933	0.5933	0.5933	0.5933	0.5933	0.5933	0.5933	0.5933	0.5933	0.5933	0.5933	0.5933	0.5933
0.0800	0.5217	0.5149	0.4986	0.5000	0.5095	0.5640	0.4917	0.5088	0.5211	0.4921	0.4725	0.5143	0.5856	0.5312	0.4760	0.5933	0.5933	0.5933	0.5933	0.5933	0.5933	0.5933	0.5933	0.5933	0.5933	0.5933	0.5933	0.5933	0.5933	0.5933	0.5933	0.5933	0.5933	0.5933	0.5933	0.5933	0.5933	0.5933	0.5933	0.5933	0.5933	0.5933	0.5933	0.5933	0.5933	0.5933	0.5933	0.5933	0.5933
0.0900	0.5216	0.5149	0.4987	0.5000	0.5094	0.5640	0.4916	0.5089	0.5211	0.4921	0.4725	0.5142	0.5856	0.5312	0.4760	0.5933	0.5933	0.5933	0.5933	0.5933	0.5933	0.5933	0.5933	0.5933	0.5933	0.5933	0.5933	0.5933	0.5933	0.5933	0.5933	0.5933	0.5933	0.5933	0.5933	0.5933	0.5933	0.5933	0.5933	0.5933	0.5933	0.5933	0.5933	0.5933	0.5933	0.5933	0.5933	0.5933	0.5933
0.1000	0.5217	0.5149	0.4986	0.4999	0.5095	0.5640	0.4917	0.5088	0.5211	0.4921	0.4725	0.5143	0.5856	0.5312	0.4761	0.5934	0.5934	0.5934	0.5934	0.5934	0.5934	0.5934	0.5934	0.5934	0.5934	0.5934	0.5934	0.5934	0.5934	0.5934	0.5934	0.5934	0.5934	0.5934	0.5934	0.5934	0.5934	0.5934	0.5934	0.5934	0.5934	0.5934	0.5934	0.5934	0.5934	0.5934	0.5934	0.5934	0.5934
0.1100	0.5810	0.5734	0.5552	0.5567	0.5674	0.6281	0.5475	0.5667	0.5802	0.5480	0.5262	0.5727	0.6521	0.5916	0.5301	0.6607	0.6607	0.6607	0.6607	0.6607	0.6607	0.6607	0.6607	0.6607	0.6607	0.6607	0.6607	0.6607	0.6607	0.6607	0.6607	0.6607	0.6607	0.6607	0.6607	0.6607	0.6607	0.6607	0.6607	0.6607	0.6607	0.6607	0.6607	0.6607	0.6607	0.6607	0.6607	0.6607	0.6607
0.1200	0.5810	0.5734	0.5552	0.5568	0.5674	0.6281	0.5475	0.5666	0.5803	0.5480	0.5262	0.5727	0.6521	0.5916	0.5301	0.6607	0.6607	0.6607	0.6607	0.6607	0.6607	0.6607	0.6607	0.6607	0.6607	0.6607	0.6607	0.6607	0.6607	0.6607	0.6607	0.6607	0.6607	0.6607	0.6607	0.6607	0.6607	0.6607	0.6607	0.6607	0.6607	0.6607	0.6607	0.6607	0.6607	0.6607	0.6607	0.6607	0.6607
0.1300	0.5810	0.5734	0.5553	0.5567	0.5674	0.6281	0.5475	0.5666	0.5802	0.5480	0.5261	0.5726	0.6521	0.5916	0.5301	0.6607	0.6607	0.6607	0.6607	0.6607	0.6607	0.6607	0.6607	0.6607	0.6607	0.6607	0.6607	0.6607	0.6607	0.6607	0.6607	0.6607	0.6607	0.6607	0.6607	0.6607	0.6607	0.6607	0.6607	0.6607	0.6607	0.6607	0.6607	0.6607	0.6607	0.6607	0.6607	0.6607	0.6607
0.1400	0.5810	0.5734	0.5552	0.5568	0.5673	0.6281	0.5475	0.5667	0.5803	0.5481	0.5262	0.5727	0.6521	0.5916	0.5301	0.6607	0.6607	0.6607	0.6607	0.6607	0.6607	0.6607	0.6607	0.6607	0.6607	0.6607	0.6607	0.6607	0.6607	0.6607	0.6607	0.6607	0.6607	0.6607	0.6607	0.6607	0.6607	0.6607	0.6607	0.6607	0.6607	0.6607	0.6607	0.6607	0.6607	0.6607	0.6607	0.6607	0.6607
0.1500	0.5810	0.5734	0.5553	0.5568	0.5673	0.6280	0.5475	0.5667	0.5803	0.5481	0.5262	0.5727	0.6521	0.5916	0.5301	0.6607	0.6607	0.6607	0.6607	0.6607	0.6607	0.6607	0.6607	0.6607	0.6607	0.6607	0.6607	0.6607	0.6607	0.6607	0.6607	0.6607	0.6607	0.6607	0.6607	0.6607	0.6607	0.6607	0.6607	0.6607	0.6607	0.6607	0.6607	0.6607	0.6607	0.6607	0.6607	0.6607	0.6607
0.1600	0.5809	0.5734	0.5552	0.5568	0.5674	0.6280	0.5475	0.5667	0.5803	0.5481	0.5262	0.5727	0.6521	0.5915	0.5301	0.6607	0.6607	0.6607	0.6607	0.6607	0.6607	0.6607	0.6607	0.6607	0.6607	0.6607	0.6607	0.6607	0.6607	0.6607	0.6607	0.6607	0.6607	0.6607	0.6607	0.6607	0.6607	0.6607	0.6607	0.6607	0.6607	0.6607	0.6607	0.6607	0.6607	0.6607	0.6607	0.6607	0.6607
0.1700	0.5809	0.5734	0.5553	0.5567	0.5674	0.6280	0.5475	0.5666	0.5803	0.5481	0.5261	0.5727	0.6521	0.5916	0.5301	0.6608	0.6608	0.6608	0.6608	0.6608	0.6608	0.6608	0.6608	0.6608	0.6608	0.6608	0.6608	0.6608	0.6608	0.6608	0.6608	0.6608	0.6608	0.6608	0.6608	0.6608	0.6608	0.6608	0.6608	0.6608	0.6608	0.6608	0.6608	0.6608	0.6608	0.6608	0.6608	0.6608	0.6608
0.1800	0.5810	0.5734	0.5553	0.5568	0.5674	0.6281	0.5475	0.5667	0.5803	0.5480	0.5262	0.5727	0.6521	0.5916	0.5301	0.6607	0.6607	0.6607	0.6607	0.6607	0.6607	0.6607	0.6607	0.6607	0.6607	0.6607	0.6607	0.6607	0.6607	0.6607	0.6607	0.6607	0.6607	0.6607	0.6607	0.6607	0.6607	0.6607	0.6607	0.6607	0.6607	0.6607	0.6607	0.6607	0.6607	0.6607	0.6607	0.6607	0.6607
0.1900	0.5810	0.5735	0.5553	0.5567	0.5673	0.6281	0.5475	0.5667	0.5802	0.5481	0.5262	0.5727	0.6521	0.5916	0.5301	0.6607	0.6607	0.6607	0.6607	0.6607	0.6607	0.6607	0.6607	0.6607	0.6607	0.6607	0.6607	0.6607	0.6607	0.6607	0.6607	0.6607	0.6607	0.6607	0.6607	0.6607	0.6607	0.6607	0.6607	0.6607	0.6607	0.6607	0.6607	0.6607	0.6607	0.6607	0.6607	0.6607	0.6607
0.2000	0.5810	0.5735	0.5553	0.5567	0.5674	0.6281	0.5475	0.5667	0.5803	0.5481	0.5262	0.5727	0.6521	0.5916	0.5301	0.6608	0.6608	0.6608	0.6608	0.6608	0.6608	0.6608	0.6608	0.6608	0.6608	0.6608	0.6608	0.6608	0.6608	0.6608	0.6608	0.6608	0.6608	0.6608	0.6608	0.6608	0.6608	0.6608	0.6608	0.6608	0.6608	0.6608	0.6608	0.6608	0.6608	0.6608	0.6608	0.6608	0.6608
0.2100	0.5810	0.5734	0.5553	0.5567	0.5674	0.6281	0.5475	0.5666	0.5803	0.5480	0.5262	0.5727	0.6521	0.5916	0.5301	0.6607	0.6607	0.6607	0.6607	0.6607	0.6607	0.6607	0.6607	0.6607	0.6607	0.6607	0.6607	0.6607	0.6607	0.6607	0.6607	0.6607	0.6607	0.6607	0.6607	0.6607	0.6607	0.6607	0.6607	0.6607	0.6607	0.6607	0.6607	0.6607	0.6607	0.6607	0.6607	0.6607	0.6607
0.2200	0.5810	0.5734	0.5553	0.5568	0.5674	0.6281	0.5475	0.5667	0.5802	0.5480	0.5261	0.5727	0.6521	0.5915	0.5301	0.6608	0.6608	0.6608	0.6608	0.6608	0.6608	0.6608	0.6608	0.6608	0.6608	0.6608	0.6608	0.6608	0.6608	0.6608	0.6608	0.6608	0.6608	0.6608	0.6608	0.6608	0.6608	0.6608	0.6608	0.6608	0.6608	0.6608	0.6608	0.6608	0.6608	0.6608	0.6608	0.6608	0.6608
0.2300	0.5810	0.5735	0.5553	0.5568	0.5674	0.6280	0.5475	0.5667	0.5803	0.5480	0.5261	0.5727	0.6521	0.5916	0.5301	0.6607	0.6607	0.6607	0.6607	0.6607	0.6607	0.6607	0.6607	0.6607	0.6607	0.6607	0.6607	0.6607	0.6607	0.6607	0.6607	0.6607	0.6607	0.6607	0.6607	0.6607	0.6607	0.6607	0.6607	0.6607	0.6607	0.6607	0.6607	0.6607	0.6607	0.6607	0.6607	0.6607	0.6607
0.2400	0.5810	0.5734	0.5553	0.5568	0.5674	0.6281	0.5475	0.5667	0.5803	0.5480	0.5262	0.5727	0.6521	0.5915	0.5301	0.6607	0.6607	0.6607	0.6607	0.6607	0.6607	0.6607	0.6607	0.6607	0.6607	0.6607	0.6607	0.6607	0.6607	0.6607	0.6607	0.6607	0.6607	0.6607	0.6607	0.6607	0.6607	0.6607	0.6607	0.6607	0.6607	0.6607	0.6607	0.6607	0.6607	0.6607	0.6607	0.6607	0.6607
0.2500	0.5809	0.5734	0.5552	0.5567	0.5673	0.6280	0.5475	0.5667	0.5803	0.5480	0.5262	0.5727	0.6521	0.5915	0.5301	0.6607	0.6607	0.6607	0.6607	0.6607	0.6607	0.6607	0.6607	0.6607	0.6607	0.6607	0.6607	0.6607	0.6607	0.6607	0.6607	0.6607	0.6607	0.6607	0.6607	0.6607	0.6607	0.6607	0.6607	0.6607	0.6607	0.6607	0.6607	0.6607	0.6607	0.6607	0.6607	0.6607	0.6607
0.2600	0.5810	0.5734	0.5553	0.5567	0.5674	0.6280	0.5475	0.5666	0.5803	0.5480	0.5261	0.5727	0.6521	0.5916	0.5301	0.6607	0.6607	0.6607	0.6607	0.6607	0.6607	0.6607	0.6607	0.6607	0.6607	0.6607	0.6607	0.6607	0.6607	0.6607	0.6607	0.6607	0.6607	0.6607	0.6607	0.6607	0.6607	0.6607	0.6607	0.6607	0.6607	0.6607	0.6607	0.6607	0.6607	0.6607	0.6607	0.6607	0.6607
0.2700	0.5810	0.5734	0.5553	0.5568	0.5673	0.6280	0.5475	0.5666	0.5803	0.5481	0.5261	0.5727	0.6521	0.5916	0.5301	0.6607	0.6607	0.6607	0.6607	0.6607	0.6607	0.6607	0.6607	0.6607	0.6607	0.6607	0.6607	0.6607	0.6607	0.6607	0.6607	0.6607	0.6607	0.6607	0.6607	0.6607	0.6607	0.6607	0.6607	0.6607	0.6607	0.6607	0.6607	0.6607	0.6607	0.6607	0.6607	0.6607	0.6607
0.2800	0.5810	0.5734	0.5553	0.5567	0.5674	0.6281	0.5475	0.5667	0.5803	0.5480	0.5262	0.5727	0.6521	0.5916	0.5301	0.6607	0.6607	0.6607	0.6607	0.6607	0.6607	0.6607	0.6607	0.6607	0.6607	0.6607	0.6607	0.6607	0.6607	0.6607	0.6607	0.6607	0.6607	0.6607	0.6607	0.6607	0.6607	0.6607	0.6607	0.6607	0.6607	0.6607	0.6607	0.6607	0.6607	0.6607	0.6607	0.6607	0.6607
0.2900	0.5810	0.5735	0.5553	0.5568	0.5674	0.6281	0.5475	0.5667	0.5803	0.5480	0.5261	0.5727	0.6521	0.5915	0.5301	0.6608	0.6608	0.6608	0.6608	0.6608	0.6608	0.6608	0.6608	0.6608	0.6608	0.6608	0.6608	0.6608	0.6608	0.6608	0.6608	0.6608	0.6608	0.6608	0.6608	0.6608	0.6608	0.6608	0.6608	0.6608	0.6608	0.6608	0.6608	0.6608	0.6608	0.6608	0.6608	0.6608	0.6608
0.3000	0.5810	0.5734	0.5553	0.5568	0.5674	0.6280	0.5475	0.5667	0.5802	0.5480	0.5261	0.5726	0.6521	0.5915	0.5301	0.6607	0.6607	0.6607	0.6607	0.6607	0.6607	0.6607	0.6607	0.6607	0.6607	0.6607	0.6607	0.6607	0.6607	0.6607	0.6607	0.6607	0.6607	0.6607	0.6607	0.6607	0.6607	0.6607	0.6607	0.6607	0.6607	0.6607	0.6607	0.6607	0.6607	0.6607	0.6607	0.6607	0.6607
0.3100	0.6402	0.6320	0.6119	0.6135	0.6253	0.6921	0.6034	0.6245	0.6395	0.6039	0.5798	0.6311	0.7186	0.6519	0.5843	0.7282	0.7282	0.7282	0.7282	0.7282	0.7282	0.7282	0.7282	0.7282	0.7282	0.7282	0.7282	0.7282	0.7282	0.7282	0.7282	0.7282	0.7282	0.7282	0.7282	0.7282	0.7282	0.7282	0.7282	0.7282	0.7282	0.7282	0.7282	0.7282	0.7282	0.7282	0.7282	0.7282	0.7282
0.3200	0.6402	0.6319	0.6120	0.6136	0.6252	0.6921	0.6034	0.6245	0.6395	0.6039	0.5798	0.6312	0.7186	0.6520	0.5843	0.7281	0.7281	0.7281	0.7281	0.7281	0.7281	0.7281	0.7281	0.7281	0.7281	0.7281	0.7281	0.7281	0.7281	0.7281	0.7281	0.7281	0.7281	0.7281	0.7281	0.7281	0.7281	0.7281	0.7281	0.7281	0.7281	0.7281	0.7281	0.7281	0.7281	0.7281	0.7281	0.7281	0.7281
0.3300	0.6402	0.6319	0.6119	0.6135	0.6253	0.6921	0.6034	0.6245	0.6395	0.6039	0.5798	0.6311	0.7186	0.6519	0.5842	0.7282	0.7282	0.7282	0.7282	0.7282	0.7282	0.7282	0.7282	0.7282	0.7282	0.7282	0.7282	0.7282	0.7282	0.7282	0.7282	0.7282	0.7282	0.7282	0.7282	0.7282	0.7282	0.7282	0.7282	0.7282	0.7282	0.7282	0.7282	0.7282	0.7282	0.7282	0.7282	0.7282	0.7282
0.3400	0.6403	0.6319	0.6119	0.6135	0.6253	0.6921	0.6033	0.6245	0.6395	0.6039	0.5798	0.6311	0.7186	0.6519	0.5842	0.7281	0.7281	0.7281	0.7281	0.7281	0.7281	0.7281	0.7281	0.7281	0.7281	0.7281	0.7281	0.7281	0.7281	0.7281	0.7281	0.7281	0.7281	0.7281	0.7281	0.7281	0.7281	0.7281	0.7281	0.7281	0.7281	0.7281	0.7281	0.7281	0.7281	0.7281	0.7281	0.7281	0.7281
0.3500	0.6402	0.6319	0.6119	0.6136	0.6253	0.6922	0.6034	0.6246	0.6395	0.6039	0.5798	0.6311	0.7186	0.6519	0.5842	0.7281	0.7281	0.7281	0.7281	0.7281	0.7281	0.7281	0.7281	0.7281	0.7281	0.7281	0.7281	0.7281	0.7281	0.7281	0.7281	0.7281	0.7281	0.7281	0.7281	0.7281	0.7281	0.7281	0.7281	0.7281	0.7281	0.7281	0.7281	0.7281	0.7281	0.7281	0.7281	0.7281	0.7281
0.3600	0.6402	0.6320	0.6119	0.6135	0.6252	0.6921	0.6034	0.6245	0.6395	0.6040	0.5798	0.6311	0.7187	0.6519	0.5842	0.7282	0.7282	0.7282	0.7282	0.7282	0.7282	0.7282	0.7282	0.7282	0.7282	0.7282	0.7282	0.7282	0.7282	0.7282	0.7282	0.7282	0.7282	0.7282	0.7282	0.7282	0.7282	0.7282	0.7282	0.7282	0.7282	0.7282	0.7282	0.7282	0.7282	0.7282	0.7282	0.7282	0.7282
0.3700	0.6403	0.6320	0.6119	0.6136	0.6253	0.6921	0.6034	0.6245	0.6395	0.6039	0.5799	0.6312	0.7186	0.6520	0.5842	0.7281	0.7281	0.7281	0.7281	0.7281	0.7281	0.7281	0.7281	0.7281	0.7281	0.7281	0.7281	0.7281	0.7281	0.7281	0.7281	0.7281	0.7281	0.7281	0.7281	0.7281	0.7281	0.7281	0.7281	0.7281	0.7281	0.7281	0.7281	0.7281	0.7281	0.7281	0.7281	0.7281	0.7281
0.3800	0.6402	0.6320	0.6120	0.6136	0.6253	0.6921	0.6034	0.6245	0.6395	0.6040	0.5799	0.6312	0.7186	0.6519	0.5842	0.7281	0.7281	0.7281	0.7281	0.7281	0.7281	0.7281	0.7281	0.7281	0.7281	0.7281	0.7281	0.7281	0.7281	0.7281	0.7281	0.7281	0.7281	0.7281	0.7281	0.7281	0.7281	0.7281	0.7281	0.7281	0.7281	0.7281	0.7281	0.7281	0.7281	0.7281	0.7281	0.7281	0.7281
0.3900	0.6403	0.6320	0.6119	0.6135	0.6253	0.6922	0.6034	0.6245	0.6395	0.6040	0.5798	0.6311	0.7187	0.6520	0.5843	0.7282	0.7282	0.7282	0.7282	0.7282	0.7282	0.7282	0.7282	0.7282	0.7282	0.7282	0.7282	0.7282	0.7282	0.7282	0.7282	0.7282	0.7282	0.7282	0.7282	0.7282	0.7282	0.7282	0.7282	0.7282	0.7282	0.7282	0.7282	0.7282	0.7282	0.7282	0.7282	0.7282	0.7282
0.4000	0.6402	0.6319	0.6119	0.6136	0.6252	0.6922	0.6034	0.6245	0.6395	0.6039	0.5798	0.6311	0.7186	0.6520	0.5842	0.7282	0.7282	0.7282	0.7282	0.7282	0.7282	0.7282	0.7282	0.7282	0.7282	0.7282	0.7282	0.7282	0.7282	0.7282	0.7282	0.7282	0.7282	0.7282	0.7282	0.7282	0.7282	0.7282	0.7282	0.7282	0.7282	0.7282	0.7282	0.7282	0.7282	0.7282	0.7282	0.7282	0.7282
0.4100	0.6402	0.6319	0.6120	0.6136	0.6253	0.6921	0.6034	0.6245	0.6395	0.6040	0.5799	0.6311	0.7187	0.6519	0.5842	0.7281	0.7281	0.7281	0.7281	0.7281	0.7281	0.7281	0.7281	0.7281	0.7281	0.7281	0.7281	0.7281	0.7281	0.7281	0.7281	0.7281	0.7281	0.7281	0.7281	0.7281	0.7281	0.7281	0.7281	0.7281	0.7281	0.7281	0.7281	0.7281	0.7281	0.7281	0.7281	0.7281	0.7281
0.4200	0.6402	0.6320	0.6119	0.6136	0.6252	0.6921	0.6033	0.6245	0.6395	0.6040	0.5799	0.6311	0.7186	0.6519	0.5842	0.7282	0.7282	0.7282	0.7282	0.7282	0.7282	0.7282	0.7282	0.7282	0.7282	0.7282	0.7282	0.7282	0.7282	0.7282	0.7282	0.7282	0.7282	0.7282	0.7282	0.7282	0.7282	0.7282	0.7282	0.7282	0.7282	0.7282	0.7282	0.7282	0.7282	0.7282	0.7282	0.7282	0.7282
0.4300	0.6402	0.6319	0.6119	0.6135	0.6252	0.6922	0.6034	0.6245	0.6394	0.6039	0.5798	0.6311	0.7187	0.6519	0.5842	0.7282	0.7282	0.7282	0.7282	0.7282	0.7282	0.7282	0.7282	0.7282	0.7282	0.7282	0.7282	0.7282	0.7282	0.7282	0.7282	0.7282	0.7282	0.7282	0.7282	0.7282	0.7282	0.7282	0.7282	0.7282	0.7282	0.7282	0.7282	0.7282	0.7282	0.7282	0.7282	0.7282	0.7282
0.4400	0.6403	0.6319	0.6119	0.6135	0.6253	0.6922	0.6034	0.6245	0.6395	0.6039	0.5798	0.6311	0.7187	0.6519	0.5842	0.7282	0.7282	0.7282	0.7282	0.7282	0.7282	0.7282	0.7282	0.7282	0.7282	0.7282	0.7282	0.7282	0.7282	0.7282	0.7282	0.7282	0.7282	0.7282	0.7282	0.7282	0.7282	0.7282	0.7282	0.7282	0.7282	0.7282	0.7282	0.7282	0.7282	0.7282	0.7282	0.7282	0.7282
0.4500	0.6403	0.6319	0.6120	0.6136	0.6253	0.6922	0.6034	0.6245	0.6395	0.6040	0.5798	0.6312	0.7186	0.6520	0.5842	0.7281	0.7281	0.7281	0.7281	0.7281	0.7281	0.7281	0.7281	0.7281	0.7281	0.7281	0.7281	0.7281	0.7281	0.7281	0.7281	0.7281	0.7281	0.7281	0.7281	0.7281	0.7281	0.7281	0.7281	0.7281	0.7281	0.7281	0.7281	0.7281	0.7281	0.7281	0.7281	0.7281	0.7281
0.4600	0.6403	0.6319	0.6120	0.6135	0.6253	0.6922	0.6034	0.6245	0.6395	0.6039	0.5798	0.6312	0.7187	0.6519	0.5842	0.7281	0.7281	0.7281	0.7281	0.7281	0.7281	0.7281	0.7281	0.7281	0.7281	0.7281	0.7281	0.7281	0.7281	0.7281	0.7281	0.7281	0.7281	0.7281	0.7281	0.7281	0.7281	0.7281	0.7281	0.7281	0.7281	0.7281	0.7281	0.7281	0.7281	0.7281	0.7281	0.7281	0.7281
0.4700	0.6402	0.6319	0.6120	0.6135	0.6253	0.6922	0.6033	0.6246	0.6395	0.6039	0.5798	0.6312	0.7186	0.6519	0.5842	0.7282	0.7282	0.7282	0.7282	0.7282	0.7282	0.7282	0.7282	0.7282	0.7282	0.7282	0.7282	0.7282	0.7282	0.7282	0.7282	0.7282	0.7282	0.7282	0.7282	0.7282	0.7282	0.7282	0.7282	0.7282	0.7282	0.7282	0.7282	0.7282	0.7282	0.7282	0.7282	0.7282	0.7282
0.4800	0.6403	0.6320	0.6120	0.6135	0.6252	0.6922	0.6034	0.6245	0.6395	0.6040	0.5799	0.6311	0.7187	0.6519	0.5842	0.7282	0.7282	0.7282	0.7282	0.7282	0.7282	0.7282	0.7282	0.7282	0.7282	0.7282	0.7282	0.7282	0.7282	0.7282	0.7282	0.7282	0.7282	0.7282	0.7282	0.7282	0.7282	0.7282	0.7282	0.7282	0.7282	0.7282	0.7282	0.7282	0.7282	0.7282	0.7282	0.7282	0.7282
0.4900	0.6403	0.6319	0.6119	0.6135	0.6253	0.6921	0.6034	0.6245	0.6394	0.6040	0.5799	0.6311	0.7187	0.6520	0.5842	0.7281	0.7281	0.7281	0.7281	0.7281	0.7281	0.7281	0.7281	0.7281	0.7281	0.7281	0.7281	0.7281	0.7281	0.7281	0.7281	0.7281	0.7281	0.7281	0.7281	0.7281	0.7281	0.7281	0.7281	0.7281	0.7281	0.7281	0.7281	0.7281	0.7281	0.7281	0.7281	0.7281	0.7281
0.5000	0.6402	0.6319	0.6120	0.6135	0.6253	0.6922	0.6033	0.6245	0.6395	0.6040	0.5799	0.6311	0.7186	0.6519	0.5842	0.7282	0.7282	0.7282	0.7282	0.7282	0.7282	0.7282	0.7282	0.7282	0.7282	0.7282	0.7282	0.7282	0.7282	0.7282	0.7282	0.7282	0.7282	0.7282	0.7282	0.7282	0.7282	0.7282	0.7282	0.7282	0.7282	0.7282	0.7282	0.7282	0.7282	0.7282	0.7282	0.7282	0.7282
0.5100	0.6996	0.6904	0.6686	0.6704	0.6832	0.7562	0.6592	0.6823	0.6987	0.6599	0.6335	0.6896	0.7852	0.7123	0.6383	0.7956	0.7956	0.7956	0.7956	0.7956	0.7956	0.7956	0.7956	0.7956	0.7956	0.7956	0.7956	0.7956	0.7956	0.7956	0.7956	0.7956	0.7956	0.7956	0.7956	0.7956	0.7956	0.7956	0.7956	0.7956	0.7956	0.7956	0.7956	0.7956	0.7956	0.7956	0.7956	0.7956	0.7956
0.5200	0.6996	0.6904	0.6686	0.6704	0.6832	0.7563	0.6592	0.6823	0.6987	0.6599	0.6335	0.6895	0.7852	0.7123	0.6383	0.7956	0.7956	0.7956	0.7956	0.7956	0.7956	0.7956	0.7956	0.7956	0.7956	0.7956	0.7956	0.7956	0.7956	0.7956	0.7956	0.7956	0.7956	0.7956	0.7956	0.7956	0.7956	0.7956	0.7956	0.7956	0.7956	0.7956	0.7956	0.7956	0.7956	0.7956	0.7956	0.7956	0.7956
0.5300	0.6996	0.6904	0.6686	0.6704	0.6831	0.7562	0.6593	0.6823	0.6987	0.6598	0.6335	0.6895	0.7852	0.7123	0.6383	0.7956	0.7956	0.7956	0.7956	0.7956	0.7956	0.7956	0.7956	0.7956	0.7956	0.7956	0.7956	0.7956	0.7956	0.7956	0.7956	0.7956	0.7956	0.7956	0.7956	0.7956	0.7956	0.7956	0.7956	0.7956	0.7956	0.7956	0.7956	0.7956	0.7956	0.7956	0.7956	0.7956	0.7956
0.5400	0.6995	0.6904	0.6686	0.6704	0.6832	0.7562	0.6592	0.6823	0.6987	0.6598	0.6336	0.6895	0.7852	0.7123	0.6383	0.7956	0.7956	0.7956	0.7956	0.7956	0.7956	0.7956	0.7956	0.7956	0.7956	0.7956	0.7956	0.7956	0.7956	0.7956	0.7956	0.7956	0.7956	0.7956	0.7956	0.7956	0.7956	0.7956	0.7956	0.7956	0.7956	0.7956	0.7956	0.7956	0.7956	0.7956	0.7956	0.7956	0.7956
0.5500	0.6996	0.6904	0.6685	0.6703	0.6832	0.7563	0.6593	0.6823	0.6987	0.6599	0.6335	0.6895	0.7852	0.7123	0.6383	0.7956	0.7956	0.7956	0.7956	0.7956	0.7956	0.7956	0.7956	0.7956	0.7956	0.7956	0.7956	0.7956	0.7956	0.7956	0.7956	0.7956	0.7956	0.7956	0.7956	0.7956	0.7956	0.7956	0.7956	0.7956	0.7956	0.7956	0.7956	0.7956	0.7956	0.7956	0.7956	0.7956	0.7956
0.5600	0.6995	0.6905	0.6686	0.6704	0.6831	0.7562	0.6592	0.6823	0.6987	0.6599	0.6335	0.6896	0.7851	0.7123	0.6383	0.7956	0.7956	0.7956	0.7956	0.7956	0.7956	0.7956	0.7956	0.7956	0.7956	0.7956	0.7956	0.7956	0.7956	0.7956	0.7956	0.7956	0.7956	0.7956	0.7956	0.7956	0.7956	0.7956	0.7956	0.7956	0.7956	0.7956	0.7956	0.7956	0.7956	0.7956	0.7956	0.7956	0.7956
0.5700	0.6995	0.6905	0.6686	0.6704	0.6831	0.7563	0.6593	0.6824	0.6987	0.6598	0.6335	0.6896	0.7852	0.7123	0.6383	0.7956	0.7956	0.7956	0.7956	0.7956	0.7956	0.7956	0.7956	0.7956	0.7956	0.7956	0.7956	0.7956	0.7956	0.7956	0.7956	0.7956	0.7956	0.7956	0.7956	0.7956	0.7956	0.7956	0.7956	0.7956	0.7956	0.7956	0.7956	0.7956	0.7956	0.7956	0.7956	0.7956	0.7956
0.5800	0.6995	0.6905	0.6686	0.6704	0.6832	0.7562	0.6593	0.6823	0.6987	0.6599	0.6335	0.6896	0.7852	0.7123	0.6383	0.7956	0.7956	0.7956	0.7956	0.7956	0.7956	0.7956	0.7956	0.7956	0.7956	0.7956	0.7956	0.7956	0.7956	0.7956	0.7956	0.7956	0.7956	0.7956	0.7956	0.7956	0.7956	0.7956	0.7956	0.7956	0.7956	0.7956	0.7956	0.7956	0.7956	0.7956	0.7956	0.7956	0.7956
0.5900	0.6996	0.6904	0.6686	0.6703	0.6832	0.7562	0.6592	0.6824	0.6987	0.6598	0.6336	0.6895	0.7852	0.7123	0.6383	0.7956	0.7956	0.7956	0.7956	0.7956	0.7956	0.7956	0.7956	0.7956	0.7956	0.7956	0.7956	0.7956	0.7956	0.7956	0.7956	0.7956	0.7956	0.7956	0.7956	0.7956	0.7956	0.7956	0.7956	0.7956	0.7956	0.7956	0.7956	0.7956	0.7956	0.7956	0.7956	0.7956	0.7956
0.6000	0.6995	0.6904	0.6686	0.6704	0.6832	0.7562	0.6593	0.6824	0.6987	0.6599	0.6335	0.6896	0.7852	0.7123	0.6383	0.7956	0.7956	0.7956	0.7956	0.7956	0.7956	0.7956	0.7956	0.7956	0.7956	0.7956	0.7956	0.7956	0.7956	0.7956	0.7956	0.7956	0.7956	0.7956	0.7956	0.7956	0.7956	0.7956	0.7956	0.7956	0.7956	0.7956	0.7956	0.7956	0.7956	0.7956	0.7956	0.7956	0.7956
0.6100	0.6995	0.6905	0.6686	0.6704	0.6831	0.7563	0.6592	0.6823	0.6987	0.6599	0.6336	0.6895	0.7852	0.7123	0.6383	0.7956	0.7956	0.7956	0.7956	0.7956	0.7956	0.7956	0.7956	0.7956	0.7956	0.7956	0.7956	0.7956	0.7956	0.7956	0.7956	0.7956	0.7956	0.7956	0.7956	0.7956	0.7956	0.7956	0.7956	0.7956	0.7956	0.7956	0.7956	0.7956	0.7956	0.7956	0.7956	0.7956	0.7956
0.6200	0.6995	0.6904	0.6685	0.6704	0.6832	0.7562	0.6592	0.6823	0.6987	0.6599	0.6336	0.6895	0.7851	0.7123	0.6383	0.7956	0.7956	0.7956	0.7956	0.7956	0.7956	0.7956	0.7956	0.7956	0.7956	0.7956	0.7956	0.7956	0.7956	0.7956	0.7956	0.7956	0.7956	0.7956	0.7956	0.7956	0.7956	0.7956	0.7956	0.7956	0.7956	0.7956	0.7956	0.7956	0.7956	0.7956	0.7956	0.7956	0.7956
0.6300	0.6995	0.6905	0.6686	0.6704	0.6832	0.7563	0.6592	0.6824	0.6987	0.6599	0.6335	0.6896	0.7852	0.7123	0.6383	0.7955	0.7955	0.7955	0.7955	0.7955	0.7955	0.7955	0.7955	0.7955	0.7955	0.7955	0.7955	0.7955	0.7955	0.7955	0.7955	0.7955	0.7955	0.7955	0.7955	0.7955	0.7955	0.7955	0.7955	0.7955	0.7955	0.7955	0.7955	0.7955	0.7955	0.7955	0.7955	0.7955	0.7955
0.6400	0.6996	0.6905	0.6686	0.6704	0.6831	0.7563	0.6592	0.6824	0.6987	0.6599	0.6335	0.6896	0.7852	0.7123	0.6383	0.7956	0.7956	0.7956	0.7956	0.7956	0.7956	0.7956	0.7956	0.7956	0.7956	0.7956	0.7956	0.7956	0.7956	0.7956	0.7956	0.7956	0.7956	0.7956	0.7956	0.7956	0.7956	0.7956	0.7956	0.7956	0.7956	0.7956	0.7956	0.7956	0.7956	0.7956	0.7956	0.7956	0.7956
0.6500	0.6995	0.6905	0.6686	0.6704	0.6831	0.7562	0.6593	0.6823	0.6987	0.6599	0.6335	0.6896	0.7852	0.7123	0.6383	0.7956	0.7956	0.7956	0.7956	0.7956	0.7956	0.7956	0.7956	0.7956	0.7956	0.7956	0.7956	0.7956	0.7956	0.7956	0.7956	0.7956	0.7956	0.7956	0.7956	0.7956	0.7956	0.7956	0.7956	0.7956	0.7956	0.7956	0.7956	0.7956	0.7956	0.7956	0.7956	0.7956	0.7956
0.6600	0.6995	0.6905	0.6686	0.6704	0.6832	0.7563	0.6592	0.6824	0.6987	0.6599	0.6335	0.6896	0.7852	0.7123	0.6383	0.7956	0.7956	0.7956	0.7956	0.7956	0.7956	0.7956	0.7956	0.7956	0.7956	0.7956	0.7956	0.7956	0.7956	0.7956	0.7956	0.7956	0.7956	0.7956	0.7956	0.7956	0.7956	0.7956	0.7956	0.7956	0.7956	0.7956	0.7956	0.7956	0.7956	0.7956	0.7956	0.7956	0.7956
0.6700	0.6995	0.6905	0.6686	0.6704	0.6832	0.7562	0.6593	0.6823	0.6987	0.6599	0.6336	0.6896	0.7852	0.7123	0.6383	0.7956	0.7956	0.7956	0.7956	0.7956	0.7956	0.7956	0.7956	0.7956	0.7956	0.7956	0.7956	0.7956	0.7956	0.7956	0.7956	0.7956	0.7956	0.7956	0.7956	0.7956	0.7956	0.7956	0.7956	0.7956	0.7956	0.7956	0.7956	0.7956	0.7956	0.7956	0.7956	0.7956	0.7956
0.6800	0.6995	0.6904	0.6686	0.6703	0.6832	0.7562	0.6592	0.6824	0.6988	0.6598	0.6335	0.6896	0.7852	0.7123	0.6383	0.7956	0.7956	0.7956	0.7956	0.7956	0.7956	0.7956	0.7956	0.7956	0.7956	0.7956	0.7956	0.7956	0.7956	0.7956	0.7956	0.7956	0.7956	0.7956	0.7956	0.7956	0.7956	0.7956	0.7956	0.7956	0.7956	0.7956	0.7956	0.7956	0.7956	0.7956	0.7956	0.7956	0.7956
0.6900	0.6995	0.6905	0.6686	0.6704	0.6832	0.7562	0.6592	0.6824	0.6987	0.6599	0.6335	0.6896	0.7852	0.7123	0.6383	0.7956	0.7956	0.7956	0.7956	0.7956	0.7956	0.7956	0.7956	0.7956	0.7956	0.7956	0.7956	0.7956	0.7956	0.7956	0.7956	0.7956	0.7956	0.7956	0.7956	0.7956	0.7956	0.7956	0.7956	0.7956	0.7956	0.7956	0.7956	0.7956	0.7956	0.7956	0.7956	0.7956	0.7956
0.7000	0.6995	0.6904	0.6686	0.6703	0.6832	0.7563	0.6593	0.6823	0.6988	0.6599	0.6336	0.6895	0.7852	0.7123	0.6383	0.7956	0.7956	0.7956	0.7956	0.7956	0.7956	0.7956	0.7956	0.7956	0.7956	0.7956	0.7956	0.7956	0.7956	0.7956	0.7956	0.7956	0.7956	0.7956	0.7956	0.7956	0.7956	0.7956	0.7956	0.7956	0.7956	0.7956	0.7956	0.7956	0.7956	0.7956	0.7956	0.7956	0.7956
0.7100	0.7588	0.7490	0.7253	0.7272	0.7411	0.8204	0.7151	0.7402	0.7579	0.7158	0.6873	0.7480	0.8517	0.7726	0.6924	0.8630	0.8630	0.8630	0.8630	0.8630	0.8630	0.8630	0.8630	0.8630	0.8630	0.8630	0.8630	0.8630	0.8630	0.8630	0.8630	0.8630	0.8630	0.8630	0.8630	0.8630	0.8630	0.8630	0.8630	0.8630	0.8630	0.8630	0.8630	0.8630	0.8630	0.8630	0.8630	0.8630	0.8630
0.7200	0.7589	0.7489	0.7252	0.7272	0.7411	0.8203	0.7151	0.7402	0.7580	0.7158	0.6872	0.7480	0.8517	0.7726	0.6924	0.8630	0.8630	0.8630	0.8630	0.8630	0.8630	0.8630	0.8630	0.8630	0.8630	0.8630	0.8630	0.8630	0.8630	0.8630	0.8630	0.8630	0.8630	0.8630	0.8630	0.8630	0.8630	0.8630	0.8630	0.8630	0.8630	0.8630	0.8630	0.8630	0.8630	0.8630	0.8630	0.8630	0.8630
0.7300	0.7589	0.7490	0.7253	0.7272	0.7410	0.8203	0.7151	0.7402	0.7580	0.7158	0.6872	0.7480	0.8517	0.7726	0.6924	0.8630	0.8630	0.8630	0.8630	0.8630	0.8630	0.8630	0.8630	0.8630	0.8630	0.8630	0.8630	0.8630	0.8630	0.8630	0.8630	0.8630	0.8630	0.8630	0.8630	0.8630	0.8630	0.8630	0.8630	0.8630	0.8630	0.8630	0.8630	0.8630	0.8630	0.8630	0.8630	0.8630	0.8630
0.7400	0.7588	0.7489	0.7252	0.7272	0.7410	0.8203	0.7151	0.7402	0.7579	0.7158	0.6873	0.7480	0.8517	0.7727	0.6924	0.8630	0.8630	0.8630	0.8630	0.8630	0.8630	0.8630	0.8630	0.8630	0.8630	0.8630	0.8630	0.8630	0.8630	0.8630	0.8630	0.8630	0.8630	0.8630	0.8630	0.8630	0.8630	0.8630	0.8630	0.8630	0.8630	0.8630	0.8630	0.8630	0.8630	0.8630	0.8630	0.8630	0.8630
0.7500	0.7589	0.7489	0.7253	0.7271	0.7411	0.8203	0.7151	0.7402	0.7579	0.7158	0.6872	0.7480	0.8517	0.7726	0.6924	0.8630	0.8630	0.8630	0.8630	0.8630	0.8630	0.8630	0.8630	0.8630	0.8630	0.8630	0.8630	0.8630	0.8630	0.8630	0.8630	0.8630	0.8630	0.8630	0.8630	0.8630	0.8630	0.8630	0.8630	0.8630	0.8630	0.8630	0.8630	0.8630	0.8630	0.8630	0.8630	0.8630	0.8630
0.7600	0.7588	0.7489	0.7253	0.7272	0.7410	0.8204	0.7151	0.7401	0.7579	0.7158	0.6872	0.7480	0.8517	0.7726	0.6924	0.8630	0.8630	0.8630	0.8630	0.8630	0.8630	0.8630	0.8630	0.8630	0.8630	0.8630	0.8630	0.8630	0.8630	0.8630	0.8630	0.8630	0.8630	0.8630	0.8630	0.8630	0.8630	0.8630	0.8630	0.8630	0.8630	0.8630	0.8630	0.8630	0.8630	0.8630	0.8630	0.8630	0.8630
0.7700	0.7588	0.7490	0.7252	0.7272	0.7410	0.8203	0.7151	0.7401	0.7579	0.7158	0.6872	0.7480	0.8517	0.7726	0.6924	0.8630	0.8630	0.8630	0.8630	0.8630	0.8630	0.8630	0.8630	0.8630	0.8630	0.8630	0.8630	0.8630	0.8630	0.8630	0.8630	0.8630	0.8630	0.8630	0.8630	0.8630	0.8630	0.8630	0.8630	0.8630	0.8630	0.8630	0.8630	0.8630	0.8630	0.8630	0.8630	0.8630	0.8630
0.7800	0.7589	0.7490	0.7252	0.7272	0.7411	0.8204	0.7151	0.7402	0.7579	0.7158	0.6872	0.7480	0.8517	0.7726	0.6924	0.8630	0.8630	0.8630	0.8630	0.8630	0.8630	0.8630	0.8630	0.8630	0.8630	0.8630	0.8630	0.8630	0.8630	0.8630	0.8630	0.8630	0.8630	0.8630	0.8630	0.8630	0.8630	0.8630	0.8630	0.8630	0.8630	0.8630	0.8630	0.8630	0.8630	0.8630	0.8630	0.8630	0.8630
0.7900	0.7588	0.7490	0.7253	0.7271	0.7410	0.8203	0.7151	0.7401	0.7579	0.7158	0.6872	0.7480	0.8517	0.7727	0.6924	0.8630	0.8630	0.8630	0.8630	0.8630	0.8630	0.8630	0.8630	0.8630	0.8630	0.8630	0.8630	0.8630	0.8630	0.8630	0.8630	0.8630	0.8630	0.8630	0.8630	0.8630	0.8630	0.8630	0.8630	0.8630	0.8630	0.8630	0.8630	0.8630	0.8630	0.8630	0.8630	0.8630	0.8630
0.8000	0.7589	0.7489	0.7253	0.7272	0.7411	0.8203	0.7151	0.7401	0.7579	0.7158	0.6872	0.7480	0.8517	0.7727	0.6924	0.8630	0.8630	0.8630	0.8630	0.8630	0.8630	0.8630	0.8630	0.8630	0.8630	0.8630	0.8630	0.8630	0.8630	0.8630	0.8630	0.8630	0.8630	0.8630	0.8630	0.8630	0.8630	0.8630	0.8630	0.8630	0.8630	0.8630	0.8630	0.8630	0.8630	0.8630	0.8630	0.8630	0.8630
0.8100	0.7589	0.7490	0.7252	0.7272	0.7410	0.8203	0.7151	0.7402	0.7579	0.7158	0.6873	0.7480	0.8517	0.7726	0.6924	0.8630	0.8630	0.8630	0.8630	0.8630	0.8630	0.8630	0.8630	0.8630	0.8630	0.8630	0.8630	0.8630	0.8630	0.8630	0.8630	0.8630	0.8630	0.8630	0.8630	0.8630	0.8630	0.8630	0.8630	0.8630	0.8630	0.8630	0.8630	0.8630	0.8630	0.8630	0.8630	0.8630	0.8630
0.8200	0.7588	0.7490	0.7252	0.7272	0.7411	0.8203	0.7151	0.7402	0.7579	0.7158	0.6873	0.7480	0.8517	0.7726	0.6924	0.8630	0.8630	0.8630	0.8630	0.8630	0.8630	0.8630	0.8630	0.8630	0.8630	0.8630	0.8630	0.8630	0.8630	0.8630	0.8630	0.8630	0.8630	0.8630	0.8630	0.8630	0.8630	0.8630	0.8630	0.8630	0.8630	0.8630	0.8630	0.8630	0.8630	0.8630	0.8630	0.8630	0.8630
0.8300	0.7589	0.7490	0.7253	0.7272	0.7411	0.8203	0.7152	0.7401	0.7579	0.7158	0.6872	0.7480	0.8518	0.7727	0.6923	0.8630	0.8630	0.8630	0.8630	0.8630	0.8630	0.8630	0.8630	0.8630	0.8630	0.8630	0.8630	0.8630	0.8630	0.8630	0.8630	0.8630	0.8630	0.8630	0.8630	0.8630	0.8630	0.8630	0.8630	0.8630	0.8630	0.8630	0.8630	0.8630	0.8630	0.8630	0.8630	0.8630	0.8630
0.8400	0.7589	0.7489	0.7252	0.7272	0.7411	0.8203	0.7152	0.7401	0.7579	0.7158	0.6872	0.7480	0.8517	0.7727	0.6924	0.8630	0.8630	0.8630	0.8630	0.8630	0.8630	0.8630	0.8630	0.8630	0.8630	0.8630	0.8630	0.8630	0.8630	0.8630	0.8630	0.8630	0.8630	0.8630	0.8630	0.8630	0.8630	0.8630	0.8630	0.8630	0.8630	0.8630	0.8630	0.8630	0.8630	0.8630	0.8630	0.8630	0.8630
0.8500	0.7588	0.7489	0.7253	0.7271	0.7411	0.8204	0.7151	0.7401	0.7579	0.7158	0.6873	0.7480	0.8517	0.7726	0.6924	0.8630	0.8630	0.8630	0.8630	0.8630	0.8630	0.8630	0.8630	0.8630	0.8630	0.8630	0.8630	0.8630	0.8630	0.8630	0.8630	0.8630	0.8630	0.8630	0.8630	0.8630	0.8630	0.8630	0.8630	0.8630	0.8630	0.8630	0.8630	0.8630	0.8630	0.8630	0.8630	0.8630	0.8630
0.8600	0.7589	0.7489	0.7253	0.7272	0.7411	0.8204	0.7151	0.7401	0.7579	0.7158	0.6873	0.7480	0.8517	0.7726	0.6924	0.8630	0.8630	0.8630	0.8630	0.8630	0.8630	0.8630	0.8630	0.8630	0.8630	0.8630	0.8630	0.8630	0.8630	0.8630	0.8630	0.8630	0.8630	0.8630	0.8630	0.8630	0.8630	0.8630	0.8630	0.8630	0.8630	0.8630	0.8630	0.8630	0.8630	0.8630	0.8630	0.8630	0.8630
0.8700	0.7588	0.7489	0.7253	0.7272	0.7410	0.8203	0.7151	0.7401	0.7579	0.7158	0.6873	0.7480	0.8518	0.7726	0.6924	0.8630	0.8630	0.8630	0.8630	0.8630	0.8630	0.8630	0.8630	0.8630	0.8630	0.8630	0.8630	0.8630	0.8630	0.8630	0.8630	0.8630	0.8630	0.8630	0.8630	0.8630	0.8630	0.8630	0.8630	0.8630	0.8630	0.8630	0.8630	0.8630	0.8630	0.8630	0.8630	0.8630	0.8630
0.8800	0.7588	0.7490	0.7253	0.7272	0.7411	0.8203	0.7151	0.7402	0.7579	0.7157	0.6872	0.7480	0.8517	0.7727	0.6924	0.8630	0.8630	0.8630	0.8630	0.8630	0.8630	0.8630	0.8630	0.8630	0.8630	0.8630	0.8630	0.8630	0.8630	0.8630	0.8630	0.8630	0.8630	0.8630	0.8630	0.8630	0.8630	0.8630	0.8630	0.8630	0.8630	0.8630	0.8630	0.8630	0.8630	0.8630	0.8630	0.8630	0.8630
0.8900	0.7589	0.7490	0.7253	0.7272	0.7410	0.8203	0.7151	0.7402	0.7579	0.7158	0.6872	0.7480	0.8517	0.7727	0.6924	0.8630	0.8630	0.8630	0.8630	0.8630	0.8630	0.8630	0.8630	0.8630	0.8630	0.8630	0.8630	0.8630	0.8630	0.8630	0.8630	0.8630	0.8630	0.8630	0.8630	0.8630	0.8630	0.8630	0.8630	0.8630	0.8630	0.8630	0.8630	0.8630	0.8630	0.8630	0.8630	0.8630	0.8630
0.9000	0.7589	0.7490	0.7252	0.7272	0.7410	0.8203	0.7151	0.7401	0.7579	0.7158	0.6873	0.7480	0.8518	0.7727	0.6924	0.8630	0.8630	0.8630	0.8630	0.8630	0.8630	0.8630	0.8630	0.8630	0.8630	0.8630	0.8630	0.8630	0.8630	0.8630	0.8630	0.8630	0.8630	0.8630	0.8630	0.8630	0.8630	0.8630	0.8630	0.8630	0.8630	0.8630	0.8630	0.8630	0.8630	0.8630	0.8630	0.8630	0.8630
0.9100	0.8181	0.8075	0.7819	0.7840	0.7989	0.8844	0.7710	0.7980	0.8171	0.7717	0.7409	0.8064	0.9183	0.8330	0.7465	0.9305	0.9305	0.9305	0.9305	0.9305	0.9305	0.9305	0.9305	0.9305	0.9305	0.9305	0.9305	0.9305	0.9305	0.9305	0.9305	0.9305	0.9305	0.9305	0.9305	0.9305	0.9305	0.9305	0.9305	0.9305	0.9305	0.9305	0.9305	0.9305	0.9305	0.9305	0.9305	0.9305	0.9305
0.9200	0.8181	0.8075	0.7819	0.7840	0.7989	0.8844	0.7710	0.7980	0.8172	0.7717	0.7409	0.8064	0.9183	0.8330	0.7465	0.9305	0.9305	0.9305	0.9305	0.9305	0.9305	0.9305	0.9305	0.9305	0.9305	0.9305	0.9305	0.9305	0.9305	0.9305	0.9305	0.9305	0.9305	0.9305	0.9305	0.9305	0.9305	0.9305	0.9305	0.9305	0.9305	0.9305	0.9305	0.9305	0.9305	0.9305	0.9305	0.9305	0.9305
0.9300	0.8181	0.8075	0.7819	0.7840	0.7990	0.8844	0.7710	0.7980	0.8172	0.7717	0.7409	0.8064	0.9183	0.8330	0.7465	0.9304	0.9304	0.9304	0.9304	0.9304	0.9304	0.9304	0.9304	0.9304	0.9304	0.9304	0.9304	0.9304	0.9304	0.9304	0.9304	0.9304	0.9304	0.9304	0.9304	0.9304	0.9304	0.9304	0.9304	0.9304	0.9304	0.9304	0.9304	0.9304	0.9304	0.9304	0.9304	0.9304	0.9304
0.9400	0.8181	0.8074	0.7819	0.7839	0.7990	0.8844	0.7710	0.7980	0.8172	0.7717	0.7409	0.8064	0.9182	0.8330	0.7464	0.9304	0.9304	0.9304	0.9304	0.9304	0.9304	0.9304	0.9304	0.9304	0.9304	0.9304	0.9304	0.9304	0.9304	0.9304	0.9304	0.9304	0.9304	0.9304	0.9304	0.9304	0.9304	0.9304	0.9304	0.9304	0.9304	0.9304	0.9304	0.9304	0.9304	0.9304	0.9304	0.9304	0.9304
0.9500	0.8181	0.8074	0.7819	0.7840	0.7990	0.8844	0.7709	0.7980	0.8171	0.7717	0.7409	0.8064	0.9182	0.8331	0.7465	0.9304	0.9304	0.9304	0.9304	0.9304	0.9304	0.9304	0.9304	0.9304	0.9304	0.9304	0.9304	0.9304	0.9304	0.9304	0.9304	0.9304	0.9304	0.9304	0.9304	0.9304	0.9304	0.9304	0.9304	0.9304	0.9304	0.9304	0.9304	0.9304	0.9304	0.9304	0.9304	0.9304	0.9304
0.9600	0.8181	0.8075	0.7820	0.7840	0.7989	0.8844	0.7710	0.7980	0.8171	0.7717	0.7409	0.8065	0.9182	0.8330	0.7465	0.9304	0.9304	0.9304	0.9304	0.9304	0.9304	0.9304	0.9304	0.9304	0.9304	0.9304	0.9304	0.9304	0.9304	0.9304	0.9304	0.9304	0.9304	0.9304	0.9304	0.9304	0.9304	0.9304	0.9304	0.9304	0.9304	0.9304	0.9304	0.9304	0.9304	0.9304	0.9304	0.9304	0.9304
0.9700	0.8181	0.8075	0.7819	0.7840	0.7989	0.8844	0.7710	0.7980	0.8172	0.7717	0.7409	0.8064	0.9183	0.8330	0.7465	0.9304	0.9304	0.9304	0.9304	0.9304	0.9304	0.9304	0.9304	0.9304	0.9304	0.9304	0.9304	0.9304	0.9304	0.9304	0.9304	0.9304	0.9304	0.9304	0.9304	0.9304	0.9304	0.9304	0.9304	0.9304	0.9304	0.9304	0.9304	0.9304	0.9304	0.9304	0.9304	0.9304	0.9304
0.9800	0.8182	0.8075	0.7819	0.7840	0.7990	0.8844	0.7710	0.7980	0.8171	0.7717	0.7409	0.8064	0.9183	0.8331	0.7465	0.9304	0.9304	0.9304	0.9304	0.9304	0.9304	0.9304	0.9304	0.9304	0.9304	0.9304	0.9304	0.9304	0.9304	0.9304	0.9304	0.9304	0.9304	0.9304	0.9304	0.9304	0.9304	0.9304	0.9304	0.9304	0.9304	0.9304	0.9304	0.9304	0.9304	0.9304	0.9304	0.9304	0.9304
0.9900	0.8181	0.8075	0.7819	0.7839	0.7989	0.8844	0.7710	0.7980	0.8172	0.7717	0.7409	0.8064	0.9182	0.8330	0.7465	0.9304	0.9304	0.9304	0.9304	0.9304	0.9304	0.9304	0.9304	0.9304	0.9304	0.9304	0.9304	0.9304	0.9304	0.9304	0.9304	0.9304	0.9304	0.9304	0.9304	0.9304	0.9304	0.9304	0.9304	0.9304	0.9304	0.9304	0.9304	0.9304	0.9304	0.9304	0.9304	0.9304	0.9304
1.0000	0.8182	0.8075	0.7819	0.7840	0.7989	0.8844	0.7710	0.7980	0.8171	0.7717	0.7409	0.8064	0.9182	0.8330	0.7465	0.9304	0.9304	0.9304	0.9304	0.9304	0.9304	0.9304	0.9304	0.9304	0.9304	0.9304	0.9304	0.9304	0.9304	0.9304	0.9304	0.9304	0.9304	0.9304	0.9304	0.9304	0.9304	0.9304	0.9304	0.9304	0.9304	0.9304	0.9304	0.9304	0.9304	0.9304	0.9304	0.9304	0.9304
1.0100	0.8181	0.8075	0.7819	0.7840	0.7990	0.8844	0.7709	0.7980	0.8171	0.7717	0.7409	0.8064	0.9183	0.8330	0.7465	0.9304	0.9304	0.9304	0.9304	0.9304	0.9304	0.9304	0.9304	0.9304	0.9304	0.9304	0.9304	0.9304	0.9304	0.9304	0.9304	0.9304	0.9304	0.9304	0.9304	0.9304	0.9304	0.9304	0.9304	0.9304	0.9304	0.9304	0.9304	0.9304	0.9304	0.9304	0.9304	0.9304	0.9304
1.0200	0.8181	0.8074	0.7819	0.7840	0.7989	0.8844	0.7709	0.7980	0.8171	0.7718	0.7409	0.8064	0.9183	0.8330	0.7465	0.9304	0.9304	0.9304	0.9304	0.9304	0.9304	0.9304	0.9304	0.9304	0.9304	0.9304	0.9304	0.9304	0.9304	0.9304	0.9304	0.9304	0.9304	0.9304	0.9304	0.9304	0.9304	0.9304	0.9304	0.9304	0.9304	0.9304	0.9304	0.9304	0.9304	0.9304	0.9304	0.9304	0.9304
1.0300	0.8181	0.8075	0.7819	0.7840	0.7990	0.8844	0.7710	0.7980	0.8171	0.7717	0.7409	0.8065	0.9183	0.8330	0.7464	0.9305	0.9305	0.9305	0.9305	0.9305	0.9305	0.9305	0.9305	0.9305	0.9305	0.9305	0.9305	0.9305	0.9305	0.9305	0.9305	0.9305	0.9305	0.9305	0.9305	0.9305	0.9305	0.9305	0.9305	0.9305	0.9305	0.9305	0.9305	0.9305	0.9305	0.9305	0.9305	0.9305	0.9305
1.0400	0.8181	0.8074	0.7819	0.7839	0.7989	0.8844	0.7710	0.7979	0.8171	0.7717	0.7409	0.8065	0.9183	0.8330	0.7465	0.9304	0.9304	0.9304	0.9304	0.9304	0.9304	0.9304	0.9304	0.9304	0.9304	0.9304	0.9304	0.9304	0.9304	0.9304	0.9304	0.9304	0.9304	0.9304	0.9304	0.9304	0.9304	0.9304	0.9304	0.9304	0.9304	0.9304	0.9304	0.9304	0.9304	0.9304	0.9304	0.9304	0.9304
1.0500	0.8181	0.8075	0.7819	0.7840	0.7989	0.8845	0.7710	0.7980	0.8171	0.7717	0.7409	0.8064	0.9183	0.8330	0.7465	0.9304	0.9304	0.9304	0.9304	0.9304	0.9304	0.9304	0.9304	0.9304	0.9304	0.9304	0.9304	0.9304	0.9304	0.9304	0.9304	0.9304	0.9304	0.9304	0.9304	0.9304	0.9304	0.9304	0.9304	0.9304	0.9304	0.9304	0.9304	0.9304	0.9304	0.9304	0.9304	0.9304	0.9304
1.0600	0.8181	0.8075	0.7819	0.7840	0.7990	0.8844	0.7710	0.7979	0.8171	0.7717	0.7409	0.8064	0.9183	0.8330	0.7465	0.9305	0.9305	0.9305	0.9305	0.9305	0.9305	0.9305	0.9305	0.9305	0.9305	0.9305	0.9305	0.9305	0.9305	0.9305	0.9305	0.9305	0.9305	0.9305	0.9305	0.9305	0.9305	0.9305	0.9305	0.9305	0.9305	0.9305	0.9305	0.9305	0.9305	0.9305	0.9305	0.9305	0.9305
1.0700	0.8181	0.8075	0.7819	0.7840	0.7989	0.8844	0.7710	0.7979	0.8172	0.7717	0.7409	0.8064	0.9183	0.8330	0.7465	0.9304	0.9304	0.9304	0.9304	0.9304	0.9304	0.9304	0.9304	0.9304	0.9304	0.9304	0.9304	0.9304	0.9304	0.9304	0.9304	0.9304	0.9304	0.9304	0.9304	0.9304	0.9304	0.9304	0.9304	0.9304	0.9304	0.9304	0.9304	0.9304	0.9304	0.9304	0.9304	0.9304	0.9304
1.0800	0.8181	0.8075	0.7819	0.7840	0.7990	0.8845	0.7709	0.7980	0.8171	0.7717	0.7410	0.8065	0.9183	0.8330	0.7465	0.9304	0.9304	0.9304	0.9304	0.9304	0.9304	0.9304	0.9304	0.9304	0.9304	0.9304	0.9304	0.9304	0.9304	0.9304	0.9304	0.9304	0.9304	0.9304	0.9304	0.9304	0.9304	0.9304	0.9304	0.9304	0.9304	0.9304	0.9304	0.9304	0.9304	0.9304	0.9304	0.9304	0.9304
1.0900	0.8181	0.8074	0.7819	0.7840	0.7989	0.8844	0.7709	0.7980	0.8172	0.7717	0.7410	0.8065	0.9183	0.8330	0.7465	0.9304	0.9304	0.9304	0.9304	0.9304	0.9304	0.9304	0.9304	0.9304	0.9304	0.9304	0.9304	0.9304	0.9304	0.9304	0.9304	0.9304	0.9304	0.9304	0.9304	0.9304	0.9304	0.9304	0.9304	0.9304	0.9304	0.9304	0.9304	0.9304	0.9304	0.9304	0.9304	0.9304	0.9304
1.1000	0.8181	0.8075	0.7819	0.7840	0.7989	0.8844	0.7710	0.7980	0.8171	0.7718	0.7409	0.8064	0.9183	0.8330	0.7465	0.9304	0.9304	0.9304	0.9304	0.9304	0.9304	0.9304	0.9304	0.9304	0.9304	0.9304	0.9304	0.9304	0.9304	0.9304	0.9304	0.9304	0.9304	0.9304	0.9304	0.9304	0.9304	0.9304	0.9304	0.9304	0.9304	0.9304	0.9304	0.9304	0.9304	0.9304	0.9304	0.9304	0.9304
1.1100	0.8773	0.8660	0.8386	0.8408	0.8569	0.9485	0.8269	0.8558	0.8763	0.8276	0.7946	0.8649	0.9848	0.8933	0.8006	0.9978	0.9978	0.9978	0.9978	0.9978	0.9978	0.9978	0.9978	0.9978	0.9978	0.9978	0.9978	0.9978	0.9978	0.9978	0.9978	0.9978	0.9978	0.9978	0.9978	0.9978	0.9978	0.9978	0.9978	0.9978	0.9978	0.9978	0.9978	0.9978	0.9978	0.9978	0.9978	0.9978	0.9978
1.1200	0.8774	0.8659	0.8386	0.8408	0.8569	0.9485	0.8269	0.8558	0.8764	0.8276	0.7946	0.8649	0.9848	0.8934	0.8006	0.9978	0.9978	0.9978	0.9978	0.9978	0.9978	0.9978	0.9978	0.9978	0.9978	0.9978	0.9978	0.9978	0.9978	0.9978	0.9978	0.9978	0.9978	0.9978	0.9978	0.9978	0.9978	0.9978	0.9978	0.9978	0.9978	0.9978	0.9978	0.9978	0.9978	0.9978	0.9978	0.9978	0.9978
1.1300	0.8774	0.8659	0.8386	0.8408	0.8569	0.9485	0.8268	0.8558	0.8764	0.8277	0.7946	0.8649	0.9848	0.8934	0.8005	0.9979	0.9979	0.9979	0.9979	0.9979	0.9979	0.9979	0.9979	0.9979	0.9979	0.9979	0.9979	0.9979	0.9979	0.9979	0.9979	0.9979	0.9979	0.9979	0.9979	0.9979	0.9979	0.9979	0.9979	0.9979	0.9979	0.9979	0.9979	0.9979	0.9979	0.9979	0.9979	0.9979	0.9979
1.1400	0.8774	0.8660	0.8385	0.8408	0.8569	0.9485	0.8268	0.8558	0.8764	0.8277	0.7947	0.8649	0.9848	0.8933	0.8005	0.9978	0.9978	0.9978	0.9978	0.9978	0.9978	0.9978	0.9978	0.9978	0.9978	0.9978	0.9978	0.9978	0.9978	0.9978	0.9978	0.9978	0.9978	0.9978	0.9978	0.9978	0.9978	0.9978	0.9978	0.9978	0.9978	0.9978	0.9978	0.9978	0.9978	0.9978	0.9978	0.9978	0.9978
1.1500	0.8774	0.8660	0.8385	0.8408	0.8568	0.9485	0.8268	0.8558	0.8764	0.8276	0.7946	0.8649	0.9848	0.8934	0.8006	0.9978	0.9978	0.9978	0.9978	0.9978	0.9978	0.9978	0.9978	0.9978	0.9978	0.9978	0.9978	0.9978	0.9978	0.9978	0.9978	0.9978	0.9978	0.9978	0.9978	0.9978	0.9978	0.9978	0.9978	0.9978	0.9978	0.9978	0.9978	0.9978	0.9978	0.9978	0.9978	0.9978	0.9978
1.1600	0.8774	0.8660	0.8385	0.8408	0.8568	0.9485	0.8269	0.8558	0.8764	0.8276	0.7946	0.8649	0.9848	0.8934	0.8006	0.9978	0.9978	0.9978	0.9978	0.9978	0.9978	0.9978	0.9978	0.9978	0.9978	0.9978	0.9978	0.9978	0.9978	0.9978	0.9978	0.9978	0.9978	0.9978	0.9978	0.9978	0.9978	0.9978	0.9978	0.9978	0.9978	0.9978	0.9978	0.9978	0.9978	0.9978	0.9978	0.9978	0.9978
1.1700	0.8774	0.8660	0.8386	0.8408	0.8569	0.9485	0.8269	0.8558	0.8763	0.8276	0.7946	0.8648	0.9848	0.8933	0.8005	0.9979	0.9979	0.9979	0.9979	0.9979	0.9979	0.9979	0.9979	0.9979	0.9979	0.9979	0.9979	0.9979	0.9979	0.9979	0.9979	0.9979	0.9979	0.9979	0.9979	0.9979	0.9979	0.9979	0.9979	0.9979	0.9979	0.9979	0.9979	0.9979	0.9979	0.9979	0.9979	0.9979	0.9979
1.1800	0.8774	0.8659	0.8386	0.8408	0.8568	0.9485	0.8268	0.8558	0.8763	0.8277	0.7946	0.8649	0.9848	0.8934	0.8005	0.9978	0.9978	0.9978	0.9978	0.9978	0.9978	0.9978	0.9978	0.9978	0.9978	0.9978	0.9978	0.9978	0.9978	0.9978	0.9978	0.9978	0.9978	0.9978	0.9978	0.9978	0.9978	0.9978	0.9978	0.9978	0.9978	0.9978	0.9978	0.9978	0.9978	0.9978	0.9978	0.9978	0.9978
1.1900	0.8774	0.8659	0.8386	0.8408	0.8569	0.9485	0.8268	0.8559	0.8763	0.8277	0.7946	0.8649	0.9848	0.8934	0.8006	0.9978	0.9978	0.9978	0.9978	0.9978	0.9978	0.9978	0.9978	0.9978	0.9978	0.9978	0.9978	0.9978	0.9978	0.9978	0.9978	0.9978	0.9978	0.9978	0.9978	0.9978	0.9978	0.9978	0.9978	0.9978	0.9978	0.9978	0.9978	0.9978	0.9978	0.9978	0.9978	0.9978	0.9978
1.2000	0.8774	0.8660	0.8385	0.8408	0.8569	0.9485	0.8268	0.8558	0.8763	0.8277	0.7946	0.8649	0.9848	0.8934	0.8006	0.9979	0.9979	0.9979	0.9979	0.9979	0.9979	0.9979	0.9979	0.9979	0.9979	0.9979	0.9979	0.9979	0.9979	0.9979	0.9979	0.9979	0.9979	0.9979	0.9979	0.9979	0.9979	0.9979	0.9979	0.9979	0.9979	0.9979	0.9979	0.9979	0.9979	0.9979	0.9979	0.9979	0.9979
1.2100	0.8774	0.8659	0.8386	0.8408	0.8568	0.9485	0.8269	0.8559	0.8763	0.8276	0.7946	0.8649	0.9848	0.8934	0.8006	0.9979	0.9979	0.9979	0.9979	0.9979	0.9979	0.9979	0.9979	0.9979	0.9979	0.9979	0.9979	0.9979	0.9979	0.9979	0.9979	0.9979	0.9979	0.9979	0.9979	0.9979	0.9979	0.9979	0.9979	0.9979	0.9979	0.9979	0.9979	0.9979	0.9979	0.9979	0.9979	0.9979	0.9979
1.2200	0.8774	0.8660	0.8386	0.8408	0.8568	0.9485	0.8268	0.8558	0.8763	0.8276	0.7946	0.8649	0.9848	0.8934	0.8006	0.9978	0.9978	0.9978	0.9978	0.9978	0.9978	0.9978	0.9978	0.9978	0.9978	0.9978	0.9978	0.9978	0.9978	0.9978	0.9978	0.9978	0.9978	0.9978	0.9978	0.9978	0.9978	0.9978	0.9978	0.9978	0.9978	0.9978	0.9978	0.9978	0.9978	0.9978	0.9978	0.9978	0.9978
1.2300	0.8774	0.8660	0.8385	0.8408	0.8569	0.9485	0.8269	0.8558	0.8764	0.8277	0.7947	0.8649	0.9848	0.8934	0.8006	0.9978	0.9978	0.9978	0.9978	0.9978	0.9978	0.9978	0.9978	0.9978	0.9978	0.9978	0.9978	0.9978	0.9978	0.9978	0.9978	0.9978	0.9978	0.9978	0.9978	0.9978	0.9978	0.9978	0.9978	0.9978	0.9978	0.9978	0.9978	0.9978	0.9978	0.9978	0.9978	0.9978	0.9978
1.2400	0.8773	0.8660	0.8385	0.8408	0.8568	0.9485	0.8268	0.8558	0.8763	0.8277	0.7946	0.8649	0.9848	0.8934	0.8006	0.9979	0.9979	0.9979	0.9979	0.9979	0.9979	0.9979	0.9979	0.9979	0.9979	0.9979	0.9979	0.9979	0.9979	0.9979	0.9979	0.9979	0.9979	0.9979	0.9979	0.9979	0.9979	0.9979	0.9979	0.9979	0.9979	0.9979	0.9979	0.9979	0.9979	0.9979	0.9979	0.9979	0.9979
1.2500	0.8774	0.8660	0.8386	0.8408	0.8569	0.9485	0.8269	0.8558	0.8764	0.8277	0.7947	0.8648	0.9848	0.8934	0.8005	0.9978	0.9978	0.9978	0.9978	0.9978	0.9978	0.9978	0.9978	0.9978	0.9978	0.9978	0.9978	0.9978	0.9978	0.9978	0.9978	0.9978	0.9978	0.9978	0.9978	0.9978	0.9978	0.9978	0.9978	0.9978	0.9978	0.9978	0.9978	0.9978	0.9978	0.9978	0.9978	0.9978	0.9978
1.2600	0.8774	0.8660	0.8385	0.8408	0.8569	0.9485	0.8268	0.8558	0.8763	0.8276	0.7946	0.8649	0.9848	0.8933	0.8005	0.9979	0.9979	0.9979	0.9979	0.9979	0.9979	0.9979	0.9979	0.9979	0.9979	0.9979	0.9979	0.9979	0.9979	0.9979	0.9979	0.9979	0.9979	0.9979	0.9979	0.9979	0.9979	0.9979	0.9979	0.9979	0.9979	0.9979	0.9979	0.9979	0.9979	0.9979	0.9979	0.9979	0.9979
1.2700	0.8774	0.8659	0.8386	0.8408	0.8569	0.9485	0.8268	0.8558	0.8764	0.8276	0.7946	0.8649	0.9848	0.8933	0.8006	0.9978	0.9978	0.9978	0.9978	0.9978	0.9978	0.9978	0.9978	0.9978	0.9978	0.9978	0.9978	0.9978	0.9978	0.9978	0.9978	0.9978	0.9978	0.9978	0.9978	0.9978	0.9978	0.9978	0.9978	0.9978	0.9978	0.9978	0.9978	0.9978	0.9978	0.9978	0.9978	0.9978	0.9978
1.2800	0.8773	0.8659	0.8386	0.8408	0.8569	0.9485	0.8269	0.8558	0.8763	0.8276	0.7947	0.8649	0.9848	0.8934	0.8006	0.9978	0.9978	0.9978	0.9978	0.9978	0.9978	0.9978	0.9978	0.9978	0.9978	0.9978	0.9978	0.9978	0.9978	0.9978	0.9978	0.9978	0.9978	0.9978	0.9978	0.9978	0.9978	0.9978	0.9978	0.9978	0.9978	0.9978	0.9978	0.9978	0.9978	0.9978	0.9978	0.9978	0.9978
1.2900	0.8774	0.8659	0.8386	0.8408	0.8568	0.9485	0.8268	0.8558	0.8763	0.8276	0.7946	0.8649	0.9848	0.8933	0.8006	0.9978	0.9978	0.9978	0.9978	0.9978	0.9978	0.9978	0.9978	0.9978	0.9978	0.9978	0.9978	0.9978	0.9978	0.9978	0.9978	0.9978	0.9978	0.9978	0.9978	0.9978	0.9978	0.9978	0.9978	0.9978	0.9978	0.9978	0.9978	0.9978	0.9978	0.9978	0.9978	0.9978	0.9978
1.3000	0.8774	0.8660	0.8386	0.8408	0.8569	0.9485	0.8268	0.8558	0.8764	0.8276	0.7947	0.8649	0.9848	0.8933	0.8006	0.9978	0.9978	0.9978	0.9978	0.9978	0.9978	0.9978	0.9978	0.9978	0.9978	0.9978	0.9978	0.9978	0.9978	0.9978	0.9978	0.9978	0.9978	0.9978	0.9978	0.9978	0.9978	0.9978	0.9978	0.9978	0.9978	0.9978	0.9978	0.9978	0.9978	0.9978	0.9978	0.9978	0.9978
1.3100	0.9367	0.9245	0.8952	0.8976	0.9147	1.0126	0.8827	0.9136	0.9356	0.8836	0.8483	0.9234	1.0514	0.9537	0.8546	1.0653	1.0653	1.0653	1.0653	1.0653	1.0653	1.0653	1.0653	1.0653	1.0653	1.0653	1.0653	1.0653	1.0653	1.0653	1.0653	1.0653	1.0653	1.0653	1.0653	1.0653	1.0653	1.0653	1.0653	1.0653	1.0653	1.0653	1.0653	1.0653	1.0653	1.0653	1.0653	1.0653	1.0653
1.3200	0.9367	0.9245	0.8952	0.8976	0.9147	1.0126	0.8827	0.9136	0.9356	0.8836	0.8483	0.9233	1.0514	0.9538	0.8546	1.0653	1.0653	1.0653	1.0653	1.0653	1.0653	1.0653	1.0653	1.0653	1.0653	1.0653	1.0653	1.0653	1.0653	1.0653	1.0653	1.0653	1.0653	1.0653	1.0653	1.0653	1.0653	1.0653	1.0653	1.0653	1.0653	1.0653	1.0653	1.0653	1.0653	1.0653	1.0653	1.0653	1.0653
1.3300	0.9367	0.9245	0.8952	0.8976	0.9147	1.0126	0.8828	0.9136	0.9356	0.8836	0.8483	0.9233	1.0514	0.9538	0.8547	1.0653	1.0653	1.0653	1.0653	1.0653	1.0653	1.0653	1.0653	1.0653	1.0653	1.0653	1.0653	1.0653	1.0653	1.0653	1.0653	1.0653	1.0653	1.0653	1.0653	1.0653	1.0653	1.0653	1.0653	1.0653	1.0653	1.0653	1.0653	1.0653	1.0653	1.0653	1.0653	1.0653	1.0653
1.3400	0.9366	0.9245	0.8953	0.8976	0.9148	1.0126	0.8827	0.9136	0.9356	0.8836	0.8483	0.9234	1.0514	0.9538	0.8547	1.0653	1.0653	1.0653	1.0653	1.0653	1.0653	1.0653	1.0653	1.0653	1.0653	1.0653	1.0653	1.0653	1.0653	1.0653	1.0653	1.0653	1.0653	1.0653	1.0653	1.0653	1.0653	1.0653	1.0653	1.0653	1.0653	1.0653	1.0653	1.0653	1.0653	1.0653	1.0653	1.0653	1.0653
1.3500	0.9367	0.9245	0.8952	0.8976	0.9147	1.0126	0.8827	0.9136	0.9356	0.8836	0.8483	0.9234	1.0514	0.9538	0.8546	1.0653	1.0653	1.0653	1.0653	1.0653	1.0653	1.0653	1.0653	1.0653	1.0653	1.0653	1.0653	1.0653	1.0653	1.0653	1.0653	1.0653	1.0653	1.0653	1.0653	1.0653	1.0653	1.0653	1.0653	1.0653	1.0653	1.0653	1.0653	1.0653	1.0653	1.0653	1.0653	1.0653	1.0653
1.3600	0.9367	0.9245	0.8952	0.8976	0.9148	1.0126	0.8828	0.9136	0.9355	0.8836	0.8483	0.9234	1.0514	0.9538	0.8547	1.0653	1.0653	1.0653	1.0653	1.0653	1.0653	1.0653	1.0653	1.0653	1.0653	1.0653	1.0653	1.0653	1.0653	1.0653	1.0653	1.0653	1.0653	1.0653	1.0653	1.0653	1.0653	1.0653	1.0653	1.0653	1.0653	1.0653	1.0653	1.0653	1.0653	1.0653	1.0653	1.0653	1.0653
1.3700	0.9367	0.9245	0.8952	0.8976	0.9148	1.0126	0.8827	0.9137	0.9356	0.8836	0.8483	0.9233	1.0514	0.9538	0.8546	1.0653	1.0653	1.0653	1.0653	1.0653	1.0653	1.0653	1.0653	1.0653	1.0653	1.0653	1.0653	1.0653	1.0653	1.0653	1.0653	1.0653	1.0653	1.0653	1.0653	1.0653	1.0653	1.0653	1.0653	1.0653	1.0653	1.0653	1.0653	1.0653	1.0653	1.0653	1.0653	1.0653	1.0653
1.3800	0.9367	0.9245	0.8952	0.8976	0.9148	1.0126	0.8827	0.9136	0.9356	0.8835	0.8483	0.9233	1.0514	0.9538	0.8546	1.0653	1.0653	1.0653	1.0653	1.0653	1.0653	1.0653	1.0653	1.0653	1.0653	1.0653	1.0653	1.0653	1.0653	1.0653	1.0653	1.0653	1.0653	1.0653	1.0653	1.0653	1.0653	1.0653	1.0653	1.0653	1.0653	1.0653	1.0653	1.0653	1.0653	1.0653	1.0653	1.0653	1.0653
1.3900	0.9367	0.9245	0.8953	0.8976	0.9148	1.0126	0.8827	0.9136	0.9355	0.8836	0.8483	0.9234	1.0514	0.9537	0.8546	1.0653	1.0653	1.0653	1.0653	1.0653	1.0653	1.0653	1.0653	1.0653	1.0653	1.0653	1.0653	1.0653	1.0653	1.0653	1.0653	1.0653	1.0653	1.0653	1.0653	1.0653	1.0653	1.0653	1.0653	1.0653	1.0653	1.0653	1.0653	1.0653	1.0653	1.0653	1.0653	1.0653	1.0653
1.4000	0.9366	0.9245	0.8952	0.8976	0.9148	1.0126	0.8828	0.9137	0.9355	0.8836	0.8483	0.9233	1.0514	0.9538	0.8547	1.0653	1.0653	1.0653	1.0653	1.0653	1.0653	1.0653	1.0653	1.0653	1.0653	1.0653	1.0653	1.0653	1.0653	1.0653	1.0653	1.0653	1.0653	1.0653	1.0653	1.0653	1.0653	1.0653	1.0653	1.0653	1.0653	1.0653	1.0653	1.0653	1.0653	1.0653	1.0653	1.0653	1.0653
1.4100	0.9367	0.9245	0.8952	0.8976	0.9147	1.0126	0.8828	0.9137	0.9356	0.8835	0.8483	0.9233	1.0514	0.9537	0.8546	1.0653	1.0653	1.0653	1.0653	1.0653	1.0653	1.0653	1.0653	1.0653	1.0653	1.0653	1.0653	1.0653	1.0653	1.0653	1.0653	1.0653	1.0653	1.0653	1.0653	1.0653	1.0653	1.0653	1.0653	1.0653	1.0653	1.0653	1.0653	1.0653	1.0653	1.0653	1.0653	1.0653	1.0653
1.4200	0.9367	0.9245	0.8953	0.8976	0.9147	1.0126	0.8827	0.9136	0.9356	0.8835	0.8483	0.9234	1.0514	0.9538	0.8546	1.0653	1.0653	1.0653	1.0653	1.0653	1.0653	1.0653	1.0653	1.0653	1.0653	1.0653	1.0653	1.0653	1.0653	1.0653	1.0653	1.0653	1.0653	1.0653	1.0653	1.0653	1.0653	1.0653	1.0653	1.0653	1.0653	1.0653	1.0653	1.0653	1.0653	1.0653	1.0653	1.0653	1.0653
1.4300	0.9367	0.9245	0.8953	0.8976	0.9148	1.0126	0.8827	0.9136	0.9355	0.8835	0.8483	0.9233	1.0514	0.9537	0.8546	1.0653	1.0653	1.0653	1.0653	1.0653	1.0653	1.0653	1.0653	1.0653	1.0653	1.0653	1.0653	1.0653	1.0653	1.0653	1.0653	1.0653	1.0653	1.0653	1.0653	1.0653	1.0653	1.0653	1.0653	1.0653	1.0653	1.0653	1.0653	1.0653	1.0653	1.0653	1.0653	1.0653	1.0653
1.4400	0.9367	0.9245	0.8953	0.8976	0.9148	1.0126	0.8827	0.9136	0.9355	0.8835	0.8483	0.9234	1.0514	0.9538	0.8547	1.0653	1.0653	1.0653	1.0653	1.0653	1.0653	1.0653	1.0653	1.0653	1.0653	1.0653	1.0653	1.0653	1.0653	1.0653	1.0653	1.0653	1.0653	1.0653	1.0653	1.0653	1.0653	1.0653	1.0653	1.0653	1.0653	1.0653	1.0653	1.0653	1.0653	1.0653	1.0653	1.0653	1.0653
1.4500	0.9366	0.9245	0.8952	0.8976	0.9147	1.0126	0.8827	0.9136	0.9356	0.8835	0.8483	0.9233	1.0514	0.9538	0.8546	1.0653	1.0653	1.0653	1.0653	1.0653	1.0653	1.0653	1.0653	1.0653	1.0653	1.0653	1.0653	1.0653	1.0653	1.0653	1.0653	1.0653	1.0653	1.0653	1.0653	1.0653	1.0653	1.0653	1.0653	1.0653	1.0653	1.0653	1.0653	1.0653	1.0653	1.0653	1.0653	1.0653	1.0653
1.4600	0.9366	0.9245	0.8952	0.8976	0.9147	1.0126	0.8827	0.9136	0.9356	0.8835	0.8483	0.9233	1.0514	0.9537	0.8547	1.0653	1.0653	1.0653	1.0653	1.0653	1.0653	1.0653	1.0653	1.0653	1.0653	1.0653	1.0653	1.0653	1.0653	1.0653	1.0653	1.0653	1.0653	1.0653	1.0653	1.0653	1.0653	1.0653	1.0653	1.0653	1.0653	1.0653	1.0653	1.0653	1.0653	1.0653	1.0653	1.0653	1.0653
1.4700	0.9367	0.9245	0.8953	0.8976	0.9148	1.0126	0.8827	0.9136	0.9356	0.8836	0.8483	0.9233	1.0514	0.9538	0.8547	1.0653	1.0653	1.0653	1.0653	1.0653	1.0653	1.0653	1.0653	1.0653	1.0653	1.0653	1.0653	1.0653	1.0653	1.0653	1.0653	1.0653	1.0653	1.0653	1.0653	1.0653	1.0653	1.0653	1.0653	1.0653	1.0653	1.0653	1.0653	1.0653	1.0653	1.0653	1.0653	1.0653	1.0653
1.4800	0.9367	0.9245	0.8952	0.8976	0.9148	1.0126	0.8828	0.9136	0.9355	0.8836	0.8483	0.9233	1.0514	0.9537	0.8546	1.0653	1.0653	1.0653	1.0653	1.0653	1.0653	1.0653	1.0653	1.0653	1.0653	1.0653	1.0653	1.0653	1.0653	1.0653	1.0653	1.0653	1.0653	1.0653	1.0653	1.0653	1.0653	1.0653	1.0653	1.0653	1.0653	1.0653	1.0653	1.0653	1.0653	1.0653	1.0653	1.0653	1.0653
1.4900	0.9367	0.9245	0.8952	0.8976	0.9148	1.0126	0.8827	0.9137	0.9356	0.8835	0.8483	0.9234	1.0514	0.9538	0.8547	1.0653	1.0653	1.0653	1.0653	1.0653	1.0653	1.0653	1.0653	1.0653	1.0653	1.0653	1.0653	1.0653	1.0653	1.0653	1.0653	1.0653	1.0653	1.0653	1.0653	1.0653	1.0653	1.0653	1.0653	1.0653	1.0653	1.0653	1.0653	1.0653	1.0653	1.0653	1.0653	1.0653	1.0653
1.5000	0.9367	0.9245	0.8952	0.8976	0.9148	1.0126	0.8827	0.9136	0.9355	0.8836	0.8483	0.9234	1.0514	0.9538	0.8547	1.0653	1.0653	1.0653	1.0653	1.0653	1.0653	1.0653	1.0653	1.0653	1.0653	1.0653	1.0653	1.0653	1.0653	1.0653	1.0653	1.0653	1.0653	1.0653	1.0653	1.0653	1.0653	1.0653	1.0653	1.0653	1.0653	1.0653	1.0653	1.0653	1.0653	1.0653	1.0653	1.0653	1.0653
1.5100	0.9959	0.9830	0.9519	0.9544	0.9727	1.0767	0.9386	0.9715	0.9948	0.9395	0.9020	0.9817	1.1179	1.0141	0.9088	1.1327	1.1327	1.1327	1.1327	1.1327	1.1327	1.1327	1.1327	1.1327	1.1327	1.1327	1.1327	1.1327	1.1327	1.1327	1.1327	1.1327	1.1327	1.1327	1.1327	1.1327	1.1327	1.1327	1.1327	1.1327	1.1327	1.1327	1.1327	1.1327	1.1327	1.1327	1.1327	1.1327	1.1327
1.5200	0.9959	0.9830	0.9519	0.9544	0.9726	1.0767	0.9386	0.9715	0.9947	0.9395	0.9020	0.9817	1.1179	1.0141	0.9088	1.1327	1.1327	1.1327	1.1327	1.1327	1.1327	1.1327	1.1327	1.1327	1.1327	1.1327	1.1327	1.1327	1.1327	1.1327	1.1327	1.1327	1.1327	1.1327	1.1327	1.1327	1.1327	1.1327	1.1327	1.1327	1.1327	1.1327	1.1327	1.1327	1.1327	1.1327	1.1327	1.1327	1.1327
1.5300	0.9959	0.9830	0.9519	0.9544	0.9726	1.0767	0.9386	0.9715	0.9948	0.9395	0.9020	0.9817	1.1179	1.0141	0.9087	1.1327	1.1327	1.1327	1.1327	1.1327	1.1327	1.1327	1.1327	1.1327	1.1327	1.1327	1.1327	1.1327	1.1327	1.1327	1.1327	1.1327	1.1327	1.1327	1.1327	1.1327	1.1327	1.1327	1.1327	1.1327	1.1327	1.1327	1.1327	1.1327	1.1327	1.1327	1.1327	1.1327	1.1327
1.5400	0.9959	0.9830	0.9519	0.9544	0.9727	1.0767	0.9386	0.9714	0.9947	0.9394	0.9020	0.9818	1.1179	1.0141	0.9088	1.1327	1.1327	1.1327	1.1327	1.1327	1.1327	1.1327	1.1327	1.1327	1.1327	1.1327	1.1327	1.1327	1.1327	1.1327	1.1327	1.1327	1.1327	1.1327	1.1327	1.1327	1.1327	1.1327	1.1327	1.1327	1.1327	1.1327	1.1327	1.1327	1.1327	1.1327	1.1327	1.1327	1.1327
1.5500	0.9959	0.9830	0.9519	0.9544	0.9727	1.0767	0.9386	0.9715	0.9947	0.9394	0.9020	0.9817	1.1179	1.0141	0.9087	1.1327	1.1327	1.1327	1.1327	1.1327	1.1327	1.1327	1.1327	1.1327	1.1327	1.1327	1.1327	1.1327	1.1327	1.1327	1.1327	1.1327	1.1327	1.1327	1.1327	1.1327	1.1327	1.1327	1.1327	1.1327	1.1327	1.1327	1.1327	1.1327	1.1327	1.1327	1.1327	1.1327	1.1327
1.5600	0.9960	0.9830	0.9519	0.9544	0.9726	1.0767	0.9386	0.9715	0.9948	0.9395	0.9020	0.9817	1.1179	1.0141	0.9088	1.1327	1.1327	1.1327	1.1327	1.1327	1.1327	1.1327	1.1327	1.1327	1.1327	1.1327	1.1327	1.1327	1.1327	1.1327	1.1327	1.1327	1.1327	1.1327	1.1327	1.1327	1.1327	1.1327	1.1327	1.1327	1.1327	1.1327	1.1327	1.1327	1.1327	1.1327	1.1327	1.1327	1.1327
1.5700	0.9960	0.9830	0.9519	0.9544	0.9727	1.0767	0.9386	0.9714	0.9948	0.9395	0.9020	0.9818	1.1179	1.0141	0.9088	1.1327	1.1327	1.1327	1.1327	1.1327	1.1327	1.1327	1.1327	1.1327	1.1327	1.1327	1.1327	1.1327	1.1327	1.1327	1.1327	1.1327	1.1327	1.1327	1.1327	1.1327	1.1327	1.1327	1.1327	1.1327	1.1327	1.1327	1.1327	1.1327	1.1327	1.1327	1.1327	1.1327	1.1327
1.5800	0.9959	0.9830	0.9519	0.9544	0.9727	1.0767	0.9386	0.9714	0.9948	0.9395	0.9020	0.9817	1.1179	1.0141	0.9088	1.1327	1.1327	1.1327	1.1327	1.1327	1.1327	1.1327	1.1327	1.1327	1.1327	1.1327	1.1327	1.1327	1.1327	1.1327	1.1327	1.1327	1.1327	1.1327	1.1327	1.1327	1.1327	1.1327	1.1327	1.1327	1.1327	1.1327	1.1327	1.1327	1.1327	1.1327	1.1327	1.1327	1.1327
1.5900	0.9959	0.9831	0.9519	0.9544	0.9727	1.0767	0.9386	0.9714	0.9948	0.9395	0.9020	0.9818	1.1179	1.0141	0.9088	1.1327	1.1327	1.1327	1.1327	1.1327	1.1327	1.1327	1.1327	1.1327	1.1327	1.1327	1.1327	1.1327	1.1327	1.1327	1.1327	1.1327	1.1327	1.1327	1.1327	1.1327	1.1327	1.1327	1.1327	1.1327	1.1327	1.1327	1.1327	1.1327	1.1327	1.1327	1.1327	1.1327	1.1327
1.6000	0.9959	0.9830	0.9519	0.9544	0.9726	1.0767	0.9386	0.9715	0.9948	0.9394	0.9020	0.9817	1.1179	1.0141	0.9088	1.1327	1.1327	1.1327	1.1327	1.1327	1.1327	1.1327	1.1327	1.1327	1.1327	1.1327	1.1327	1.1327	1.1327	1.1327	1.1327	1.1327	1.1327	1.1327	1.1327	1.1327	1.1327	1.1327	1.1327	1.1327	1.1327	1.1327	1.1327	1.1327	1.1327	1.1327	1.1327	1.1327	1.1327
1.6100	0.9959	0.9830	0.9519	0.9544	0.9727	1.0767	0.9386	0.9714	0.9947	0.9395	0.9019	0.9818	1.1179	1.0141	0.9087	1.1327	1.1327	1.1327	1.1327	1.1327	1.1327	1.1327	1.1327	1.1327	1.1327	1.1327	1.1327	1.1327	1.1327	1.1327	1.1327	1.1327	1.1327	1.1327	1.1327	1.1327	1.1327	1.1327	1.1327	1.1327	1.1327	1.1327	1.1327	1.1327	1.1327	1.1327	1.1327	1.1327	1.1327
1.6200	0.9960	0.9830	0.9518	0.9544	0.9726	1.0767	0.9386	0.9715	0.9948	0.9394	0.9020	0.9817	1.1179	1.0141	0.9088	1.1327	1.1327	1.1327	1.1327	1.1327	1.1327	1.1327	1.1327	1.1327	1.1327	1.1327	1.1327	1.1327	1.1327	1.1327	1.1327	1.1327	1.1327	1.1327	1.1327	1.1327	1.1327	1.1327	1.1327	1.1327	1.1327	1.1327	1.1327	1.1327	1.1327	1.1327	1.1327	1.1327	1.1327
1.6300	0.9959	0.9830	0.9519	0.9544	0.9727	1.0767	0.9386	0.9715	0.9947	0.9394	0.9020	0.9817	1.1179	1.0141	0.9088	1.1327	1.1327	1.1327	1.1327	1.1327	1.1327	1.1327	1.1327	1.1327	1.1327	1.1327	1.1327	1.1327	1.1327	1.1327	1.1327	1.1327	1.1327	1.1327	1.1327	1.1327	1.1327	1.1327	1.1327	1.1327	1.1327	1.1327	1.1327	1.1327	1.1327	1.1327	1.1327	1.1327	1.1327
1.6400	0.9960	0.9830	0.9519	0.9544	0.9727	1.0767	0.9386	0.9715	0.9947	0.9395	0.9019	0.9818	1.1179	1.0141	0.9088	1.1327	1.1327	1.1327	1.1327	1.1327	1.1327	1.1327	1.1327	1.1327	1.1327	1.1327	1.1327	1.1327	1.1327	1.1327	1.1327	1.1327	1.1327	1.1327	1.1327	1.1327	1.1327	1.1327	1.1327	1.1327	1.1327	1.1327	1.1327	1.1327	1.1327	1.1327	1.1327	1.1327	1.1327
1.6500	0.9959	0.9830	0.9519	0.9544	0.9727	1.0767	0.9386	0.9715	0.9947	0.9395	0.9020	0.9818	1.1179	1.0141	0.9087	1.1327	1.1327	1.1327	1.1327	1.1327	1.1327	1.1327	1.1327	1.1327	1.1327	1.1327	1.1327	1.1327	1.1327	1.1327	1.1327	1.1327	1.1327	1.1327	1.1327	1.1327	1.1327	1.1327	1.1327	1.1327	1.1327	1.1327	1.1327	1.1327	1.1327	1.1327	1.1327	1.1327	1.1327
1.6600	0.9959	0.9830	0.9519	0.9544	0.9727	1.0767	0.9386	0.9715	0.9948	0.9395	0.9020	0.9817	1.1179	1.0141	0.9088	1.1327	1.1327	1.1327	1.1327	1.1327	1.1327	1.1327	1.1327	1.1327	1.1327	1.1327	1.1327	1.1327	1.1327	1.1327	1.1327	1.1327	1.1327	1.1327	1.1327	1.1327	1.1327	1.1327	1.1327	1.1327	1.1327	1.1327	1.1327	1.1327	1.1327	1.1327	1.1327	1.1327	1.1327
1.6700	0.9960	0.9830	0.9518	0.9544	0.9726	1.0767	0.9386	0.9715	0.9948	0.9395	0.9020	0.9817	1.1179	1.0141	0.9088	1.1327	1.1327	1.1327	1.1327	1.1327	1.1327	1.1327	1.1327	1.1327	1.1327	1.1327	1.1327	1.1327	1.1327	1.1327	1.1327	1.1327	1.1327	1.1327	1.1327	1.1327	1.1327	1.1327	1.1327	1.1327	1.1327	1.1327	1.1327	1.1327	1.1327	1.1327	1.1327	1.1327	1.1327
1.6800	0.9959	0.9830	0.9519	0.9544	0.9727	1.0767	0.9386	0.9714	0.9948	0.9395	0.9020	0.9817	1.1179	1.0141	0.9088	1.1327	1.1327	1.1327	1.1327	1.1327	1.1327	1.1327	1.1327	1.1327	1.1327	1.1327	1.1327	1.1327	1.1327	1.1327	1.1327	1.1327	1.1327	1.1327	1.1327	1.1327	1.1327	1.1327	1.1327	1.1327	1.1327	1.1327	1.1327	1.1327	1.1327	1.1327	1.1327	1.1327	1.1327
1.6900	0.9959	0.9830	0.9519	0.9544	0.9727	1.0767	0.9386	0.9715	0.9948	0.9395	0.9020	0.9818	1.1179	1.0141	0.9087	1.1327	1.1327	1.1327	1.1327	1.1327	1.1327	1.1327	1.1327	1.1327	1.1327	1.1327	1.1327	1.1327	1.1327	1.1327	1.1327	1.1327	1.1327	1.1327	1.1327	1.1327	1.1327	1.1327	1.1327	1.1327	1.1327	1.1327	1.1327	1.1327	1.1327	1.1327	1.1327	1.1327	1.1327
1.7000	0.9960	0.9830	0.9519	0.9545	0.9726	1.0767	0.9386	0.9714	0.9948	0.9394	0.9020	0.9818	1.1179	1.0141	0.9088	1.1327	1.1327	1.1327	1.1327	1.1327	1.1327	1.1327	1.1327	1.1327	1.1327	1.1327	1.1327	1.1327	1.1327	1.1327	1.1327	1.1327	1.1327	1.1327	1.1327	1.1327	1.1327	1.1327	1.1327	1.1327	1.1327	1.1327	1.1327	1.1327	1.1327	1.1327	1.1327	1.1327	1.1327
1.7100	1.0552	1.0415	1.0086	1.0112	1.0305	1.1408	0.9944	1.0293	1.0540	0.9954	0.9557	1.0402	1.1844	1.0745	0.9628	1.2001	1.2001	1.2001	1.2001	1.2001	1.2001	1.2001	1.2001	1.2001	1.2001	1.2001	1.2001	1.2001	1.2001	1.2001	1.2001	1.2001	1.2001	1.2001	1.2001	1.2001	1.2001	1.2001	1.2001	1.2001	1.2001	1.2001	1.2001	1.2001	1.2001	1.2001	1.2001	1.2001	1.2001
1.7200	1.0552	1.0415	1.0086	1.0112	1.0305	1.1408	0.9945	1.0293	1.0540	0.9954	0.9557	1.0402	1.1844	1.0745	0.9629	1.2001	1.2001	1.2001	1.2001	1.2001	1.2001	1.2001	1.2001	1.2001	1.2001	1.2001	1.2001	1.2001	1.2001	1.2001	1.2001	1.2001	1.2001	1.2001	1.2001	1.2001	1.2001	1.2001	1.2001	1.2001	1.2001	1.2001	1.2001	1.2001	1.2001	1.2001	1.2001	1.2001	1.2001
1.7300	1.0552	1.0415	1.0086	1.0112	1.0305	1.1408	0.9945	1.0293	1.0540	0.9954	0.9557	1.0402	1.1844	1.0745	0.9628	1.2001	1.2001	1.2001	1.2001	1.2001	1.2001	1.2001	1.2001	1.2001	1.2001	1.2001	1.2001	1.2001	1.2001	1.2001	1.2001	1.2001	1.2001	1.2001	1.2001	1.2001	1.2001	1.2001	1.2001	1.2001	1.2001	1.2001	1.2001	1.2001	1.2001	1.2001	1.2001	1.2001	1.2001
1.7400	1.0552	1.0415	1.0086	1.0112	1.0305	1.1408	0.9944	1.0293	1.0540	0.9954	0.9556	1.0402	1.1844	1.0745	0.9629	1.2001	1.2001	1.2001	1.2001	1.2001	1.2001	1.2001	1.2001	1.2001	1.2001	1.2001	1.2001	1.2001	1.2001	1.2001	1.2001	1.2001	1.2001	1.2001	1.2001	1.2001	1.2001	1.2001	1.2001	1.2001	1.2001	1.2001	1.2001	1.2001	1.2001	1.2001	1.2001	1.2001	1.2001
1.7500	1.0552	1.0415	1.0086	1.0112	1.0305	1.1408	0.9945	1.0293	1.0540	0.9954	0.9557	1.0402	1.1844	1.0745	0.9629	1.2001	1.2001	1.2001	1.2001	1.2001	1.2001	1.2001	1.2001	1.2001	1.2001	1.2001	1.2001	1.2001	1.2001	1.2001	1.2001	1.2001	1.2001	1.2001	1.2001	1.2001	1.2001	1.2001	1.2001	1.2001	1.2001	1.2001	1.2001	1.2001	1.2001	1.2001	1.2001	1.2001	1.2001
1.7600	1.0552	1.0415	1.0086	1.0112	1.0305	1.1408	0.9945	1.0293	1.0540	0.9954	0.9556	1.0402	1.1844	1.0745	0.9629	1.2001	1.2001	1.2001	1.2001	1.2001	1.2001	1.2001	1.2001	1.2001	1.2001	1.2001	1.2001	1.2001	1.2001	1.2001	1.2001	1.2001	1.2001	1.2001	1.2001	1.2001	1.2001	1.2001	1.2001	1.2001	1.2001	1.2001	1.2001	1.2001	1.2001	1.2001	1.2001	1.2001	1.2001
1.7700	1.0552	1.0415	1.0086	1.0112	1.0305	1.1408	0.9944	1.0293	1.0540	0.9954	0.9557	1.0402	1.1844	1.0745	0.9628	1.2001	1.2001	1.2001	1.2001	1.2001	1.2001	1.2001	1.2001	1.2001	1.2001	1.2001	1.2001	1.2001	1.2001	1.2001	1.2001	1.2001	1.2001	1.2001	1.2001	1.2001	1.2001	1.2001	1.2001	1.2001	1.2001	1.2001	1.2001	1.2001	1.2001	1.2001	1.2001	1.2001	1.2001
1.7800	1.0552	1.0415	1.0086	1.0112	1.0305	1.1408	0.9944	1.0293	1.0540	0.9954	0.9557	1.0402	1.1844	1.0745	0.9629	1.2001	1.2001	1.2001	1.2001	1.2001	1.2001	1.2001	1.2001	1.2001	1.2001	1.2001	1.2001	1.2001	1.2001	1.2001	1.2001	1.2001	1.2001	1.2001	1.2001	1.2001	1.2001	1.2001	1.2001	1.2001	1.2001	1.2001	1.2001	1.2001	1.2001	1.2001	1.2001	1.2001	1.2001
1.7900	1.0552	1.0415	1.0086	1.0112	1.0305	1.1408	0.9945	1.0293	1.0540	0.9954	0.9557	1.0402	1.1844	1.0745	0.9628	1.2001	1.2001	1.2001	1.2001	1.2001	1.2001	1.2001	1.2001	1.2001	1.2001	1.2001	1.2001	1.2001	1.2001	1.2001	1.2001	1.2001	1.2001	1.2001	1.2001	1.2001	1.2001	1.2001	1.2001	1.2001	1.2001	1.2001	1.2001	1.2001	1.2001	1.2001	1.2001	1.2001	1.2001
1.8000	1.0552	1.0415	1.0086	1.0112	1.0305	1.1408	0.9944	1.0293	1.0540	0.9954	0.9557	1.0402	1.1844	1.0745	0.9628	1.2001	1.2001	1.2001	1.2001	1.2001	1.2001	1.2001	1.2001	1.2001	1.2001	1.2001	1.2001	1.2001	1.2001	1.2001	1.2001	1.2001	1.2001	1.2001	1.2001	1.2001	1.2001	1.2001	1.2001	1.2001	1.2001	1.2001	1.2001	1.2001	1.2001	1.2001	1.2001	1.2001	1.2001
1.8100	1.0552	1.0415	1.0086	1.0112	1.0305	1.1408	0.9945	1.0293	1.0540	0.9954	0.9557	1.0402	1.1844	1.0745	0.9629	1.2001	1.2001	1.2001	1.2001	1.2001	1.2001	1.2001	1.2001	1.2001	1.2001	1.2001	1.2001	1.2001	1.2001	1.2001	1.2001	1.2001	1.2001	1.2001	1.2001	1.2001	1.2001	1.2001	1.2001	1.2001	1.2001	1.2001	1.2001	1.2001	1.2001	1.2001	1.2001	1.2001	1.2001
1.8200	1.0552	1.0415	1.0086	1.0112	1.0305	1.1408	0.9944	1.0293	1.0540	0.9954	0.9557	1.0402	1.1844	1.0745	0.9629	1.2001	1.2001	1.2001	1.2001	1.2001	1.2001	1.2001	1.2001	1.2001	1.2001	1.2001	1.2001	1.2001	1.2001	1.2001	1.2001	1.2001	1.2001	1.2001	1.2001	1.2001	1.2001	1.2001	1.2001	1.2001	1.2001	1.2001	1.2001	1.2001	1.2001	1.2001	1.2001	1.2001	1.2001
1.8300	1.0552	1.0415	1.0086	1.0112	1.0305	1.1408	0.9945	1.0293	1.0540	0.9954	0.9557	1.0402	1.1844	1.0745	0.9629	1.2001	1.2001	1.2001	1.2001	1.2001	1.2001	1.2001	1.2001	1.2001	1.2001	1.2001	1.2001	1.2001	1.2001	1.2001	1.2001	1.2001	1.2001	1.2001	1.2001	1.2001	1.2001	1.2001	1.2001	1.2001	1.2001	1.2001	1.2001	1.2001	1.2001	1.2001	1.2001	1.2001	1.2001
1.8400	1.0552	1.0415	1.0086	1.0112	1.0305	1.1408	0.9944	1.0293	1.0540	0.9954	0.9557	1.0402	1.1844	1.0745	0.9629	1.2001	1.2001	1.2001	1.2001	1.2001	1.2001	1.2001	1.2001	1.2001	1.2001	1.2001	1.2001	1.2001	1.2001	1.2001	1.2001	1.2001	1.2001	1.2001	1.2001	1.2001	1.2001	1.2001	1.2001	1.2001	1.2001	1.2001	1.2001	1.2001	1.2001	1.2001	1.2001	1.2001	1.2001
1.8500	1.0552	1.0415	1.0086	1.0112	1.0305	1.1408	0.9945	1.0293	1.0540	0.9953	0.9557	1.0402	1.1844	1.0745	0.9629	1.2001	1.2001	1.2001	1.2001	1.2001	1.2001	1.2001	1.2001	1.2001	1.2001	1.2001	1.2001	1.2001	1.2001	1.2001	1.2001	1.2001	1.2001	1.2001	1.2001	1.2001	1.2001	1.2001	1.2001	1.2001	1.2001	1.2001	1.2001	1.2001	1.2001	1.2001	1.2001	1.2001	1.2001
1.8600	1.0552	1.0415	1.0086	1.0112	1.0305	1.1408	0.9945	1.0293	1.0540	0.9954	0.9557	1.0402	1.1844	1.0745	0.9628	1.2001	1.2001	1.2001	1.2001	1.2001	1.2001	1.2001	1.2001	1.2001	1.2001	1.2001	1.2001	1.2001	1.2001	1.2001	1.2001	1.2001	1.2001	1.2001	1.2001	1.2001	1.2001	1.2001	1.2001	1.2001	1.2001	1.2001	1.2001	1.2001	1.2001	1.2001	1.2001	1.2001	1.2001
1.8700	1.0552	1.0415	1.0086	1.0112	1.0305	1.1408	0.9944	1.0293	1.0540	0.9954	0.9556	1.0402	1.1844	1.0745	0.9629	1.2001	1.2001	1.2001	1.2001	1.2001	1.2001	1.2001	1.2001	1.2001	1.2001	1.2001	1.2001	1.2001	1.2001	1.2001	1.2001	1.2001	1.2001	1.2001	1.2001	1.2001	1.2001	1.2001	1.2001	1.2001	1.2001	1.2001	1.2001	1.2001	1.2001	1.2001	1.2001	1.2001	1.2001
1.8800	1.0552	1.0415	1.0086	1.0112	1.0305	1.1408	0.9944	1.0293	1.0540	0.9954	0.9556	1.0402	1.1844	1.0745	0.9629	1.2001	1.2001	1.2001	1.2001	1.2001	1.2001	1.2001	1.2001	1.2001	1.2001	1.2001	1.2001	1.2001	1.2001	1.2001	1.2001	1.2001	1.2001	1.2001	1.2001	1.2001	1.2001	1.2001	1.2001	1.2001	1.2001	1.2001	1.2001	1.2001	1.2001	1.2001	1.2001	1.2001	1.2001
1.8900	1.0552	1.0415	1.0086	1.0112	1.0305	1.1408	0.9944	1.0293	1.0540	0.9954	0.9557	1.0402	1.1844	1.0745	0.9629	1.2001	1.2001	1.2001	1.2001	1.2001	1.2001	1.2001	1.2001	1.2001	1.2001	1.2001	1.2001	1.2001	1.2001	1.2001	1.2001	1.2001	1.2001	1.2001	1.2001	1.2001	1.2001	1.2001	1.2001	1.2001	1.2001	1.2001	1.2001	1.2001	1.2001	1.2001	1.2001	1.2001	1.2001
1.9000	1.0552	1.0415	1.0086	1.0112	1.0305	1.1408	0.9945	1.0293	1.0540	0.9954	0.9557	1.0402	1.1844	1.0745	0.9628	1.2001	1.2001	1.2001	1.2001	1.2001	1.2001	1.2001	1.2001	1.2001	1.2001	1.2001	1.2001	1.2001	1.2001	1.2001	1.2001	1.2001	1.2001	1.2001	1.2001	1.2001	1.2001	1.2001	1.2001	1.2001	1.2001	1.2001	1.2001	1.2001	1.2001	1.2001	1.2001	1.2001	1.2001
1.9100	1.1145	1.1000	1.0652	1.0680	1.0884	1.2049	1.0503	1.0871	1.1132	1.0513	1.0094	1.0986	1.2510	1.1349	1.0170	1.2675	1.2675	1.2675	1.2675	1.2675	1.2675	1.2675	1.2675	1.2675	1.2675	1.2675	1.2675	1.2675	1.2675	1.2675	1.2675	1.2675	1.2675	1.2675	1.2675	1.2675	1.2675	1.2675	1.2675	1.2675	1.2675	1.2675	1.2675	1.2675	1.2675	1.2675	1.2675	1.2675	1.2675
1.9200	1.1145	1.1000	1.0652	1.0680	1.0884	1.2049	1.0503	1.0871	1.1132	1.0513	1.0094	1.0986	1.2510	1.1349	1.0170	1.2675	1.2675	1.2675	1.2675	1.2675	1.2675	1.2675	1.2675	1.2675	1.2675	1.2675	1.2675	1.2675	1.2675	1.2675	1.2675	1.2675	1.2675	1.2675	1.2675	1.2675	1.2675	1.2675	1.2675	1.2675	1.2675	1.2675	1.2675	1.2675	1.2675	1.2675	1.2675	1.2675	1.2675
1.9300	1.1145	1.1000	1.0652	1.0680	1.0884	1.2049	1.0503	1.0871	1.1132	1.0513	1.0094	1.0986	1.2510	1.1349	1.0170	1.2675	1.2675	1.2675	1.2675	1.2675	1.2675	1.2675	1.2675	1.2675	1.2675	1.2675	1.2675	1.2675	1.2675	1.2675	1.2675	1.2675	1.2675	1.2675	1.2675	1.2675	1.2675	1.2675	1.2675	1.2675	1.2675	1.2675	1.2675	1.2675	1.2675	1.2675	1.2675	1.2675	1.2675
1.9400	1.1145	1.1000	1.0652	1.0680	1.0884	1.2049	1.0503	1.0871	1.1132	1.0513	1.0094	1.0986	1.2510	1.1349	1.0170	1.2675	1.2675	1.2675	1.2675	1.2675	1.2675	1.2675	1.2675	1.2675	1.2675	1.2675	1.2675	1.2675	1.2675	1.2675	1.2675	1.2675	1.2675	1.2675	1.2675	1.2675	1.2675	1.2675	1.2675	1.2675	1.2675	1.2675	1.2675	1.2675	1.2675	1.2675	1.2675	1.2675	1.2675
1.9500	1.1145	1.1000	1.0652	1.0680	1.0884	1.2049	1.0503	1.0871	1.1132	1.0513	1.0094	1.0986	1.2510	1.1349	1.0170	1.2675	1.2675	1.2675	1.2675	1.2675	1.2675	1.2675	1.2675	1.2675	1.2675	1.2675	1.2675	1.2675	1.2675	1.2675	1.2675	1.2675	1.2675	1.2675	1.2675	1.2675	1.2675	1.2675	1.2675	1.2675	1.2675	1.2675	1.2675	1.2675	1.2675	1.2675	1.2675	1.2675	1.2675
1.9600	1.1145	1.1000	1.0652	1.0680	1.0884	1.2049	1.0503	1.0871	1.1132	1.0513	1.0094	1.0986	1.2510	1.1349	1.0170	1.2675	1.2675	1.2675	1.2675	1.2675	1.2675	1.2675	1.2675	1.2675	1.2675	1.2675	1.2675	1.2675	1.2675	1.2675	1.2675	1.2675	1.2675	1.2675	1.2675	1.2675	1.2675	1.2675	1.2675	1.2675	1.2675	1.2675	1.2675	1.2675	1.2675	1.2675	1.2675	1.2675	1.2675
1.9700	1.1145	1.1000	1.0652	1.0680	1.0884	1.2049	1.0503	1.0871	1.1132	1.0513	1.0094	1.0986	1.2510	1.1349	1.0170	1.2675	1.2675	1.2675	1.2675	1.2675	1.2675	1.2675	1.2675	1.2675	1.2675	1.2675	1.2675	1.2675	1.2675	1.2675	1.2675	1.2675	1.2675	1.2675	1.2675	1.2675	1.2675	1.2675	1.2675	1.2675	1.2675	1.2675	1.2675	1.2675	1.2675	1.2675	1.2675	1.2675	1.2675
1.9800	1.1145	1.1000	1.0652	1.0680	1.0884	1.2049	1.0503	1.0871	1.1132	1.0513	1.0094	1.0986	1.2510	1.1349	1.0170	1.2675	1.2675	1.2675	1.2675	1.2675	1.2675	1.2675	1.2675	1.2675	1.2675	1.2675	1.2675	1.2675	1.2675	1.2675	1.2675	1.2675	1.2675	1.2675	1.2675	1.2675	1.2675	1.2675	1.2675	1.2675	1.2675	1.2675	1.2675	1.2675	1.2675	1.2675	1.2675	1.2675	1.2675
1.9900	1.1145	1.1000	1.0652	1.0680	1.0884	1.2049	1.0503	1.0871	1.1132	1.0513	1.0094	1.0986	1.2510	1.1349	1.0170	1.2675	1.2675	1.2675	1.2675	1.2675	1.2675	1.2675	1.2675	1.2675	1.2675	1.2675	1.2675	1.2675	1.2675	1.2675	1.2675	1.2675	1.2675	1.2675	1.2675	1.2675	1.2675	1.2675	1.2675	1.2675	1.2675	1.2675	1.2675	1.2675	1.2675	1.2675	1.2675	1.2675	1.2675
2.0000	1.1145	1.1000	1.0652	1.0680	1.0884	1.2049	1.0503	1.0871	1.1132	1.0513	1.0094	1.0986	1.2510	1.1349	1.0170	1.2675	1.2675	1.2675	1.2675	1.2675	1.2675	1.2675	1.2675	1.2675	1.2675	1.2675	1.2675	1.2675	1.2675	1.2675	1.2675	1.2675	1.2675	1.2675	1.2675	1.2675	1.2675	1.2675	1.2675	1.2675	1.2675	1.2675	1.2675	1.2675	1.2675	1.2675	1.2675	1.2675	1.2675
2.0100	1.1145	1.1000	1.0652	1.0680	1.0884	1.2049	1.0503	1.0871	1.1132	1.0513	1.0094	1.0986	1.2510	1.1349	1.0170	1.2675	1.2675	1.2675	1.2675	1.2675	1.2675	1.2675	1.2675	1.2675	1.2675	1.2675	1.2675	1.2675	1.2675	1.2675	1.2675	1.2675	1.2675	1.2675	1.2675	1.2675	1.2675	1.2675	1.2675	1.2675	1.2675	1.2675	1.2675	1.2675	1.2675	1.2675	1.2675	1.2675	1.2675
2.0200	1.1145	1.1000	1.0652	1.0680	1.0884	1.2049	1.0503	1.0871	1.1132	1.0513	1.0094	1.0986	1.2510	1.1349	1.0170	1.2675	1.2675	1.2675	1.2675	1.2675	1.2675	1.2675	1.2675	1.2675	1.2675	1.2675	1.2675	1.2675	1.2675	1.2675	1.2675	1.2675	1.2675	1.2675	1.2675	1.2675	1.2675	1.2675	1.2675	1.2675	1.2675	1.2675	1.2675	1.2675	1.2675	1.2675	1.2675	1.2675	1.2675
2.0300	1.1145	1.1000	1.0652	1.0680	1.0884	1.2049	1.0503	1.0871	1.1132	1.0513	1.0094	1.0986	1.2510	1.1349	1.0170	1.2675	1.2675	1.2675	1.2675	1.2675	1.2675	1.2675	1.2675	1.2675	1.2675	1.2675	1.2675	1.2675	1.2675	1.2675	1.2675	1.2675	1.2675	1.2675	1.2675	1.2675	1.2675	1.2675	1.2675	1.2675	1.2675	1.2675	1.2675	1.2675	1.2675	1.2675	1.2675	1.2675	1.2675
2.0400	1.1145	1.1000	1.0652	1.0680	1.0884	1.2049	1.0503	1.0871	1.1132	1.0513	1.0094	1.0986	1.2510	1.1349	1.0170	1.2675	1.2675	1.2675	1.2675	1.2675	1.2675	1.2675	1.2675	1.2675	1.2675	1.2675	1.2675	1.2675	1.2675	1.2675	1.2675	1.2675	1.2675	1.2675	1.2675	1.2675	1.2675	1.2675	1.2675	1.2675	1.2675	1.2675	1.2675	1.2675	1.2675	1.2675	1.2675	1.2675	1.2675
2.0500	1.1145	1.1000	1.0652	1.0680	1.0884	1.2049	1.0503	1.0871	1.1132	1.0513	1.0094	1.0986	1.2510	1.1349	1.0170	1.2675	1.2675	1.2675	1.2675	1.2675	1.2675	1.2675	1.2675	1.2675	1.2675	1.2675	1.2675	1.2675	1.2675	1.2675	1.2675	1.2675	1.2675	1.2675	1.2675	1.2675	1.2675	1.2675	1.2675	1.2675	1.2675	1.2675	1.2675	1.2675	1.2675	1.2675	1.2675	1.2675	1.2675
2.0600	1.1145	1.1000	1.0652	1.0680	1.0884	1.2049	1.0503	1.0871	1.1132	1.0513	1.0094	1.0986	1.2510	1.1349	1.0170	1.2675	1.2675	1.2675	1.2675	1.2675	1.2675	1.2675	1.2675	1.2675	1.2675	1.2675	1.2675	1.2675	1.2675	1.2675	1.2675	1.2675	1.2675	1.2675	1.2675	1.2675	1.2675	1.2675	1.2675	1.2675	1.2675	1.2675	1.2675	1.2675	1.2675	1.2675	1.2675	1.2675	1.2675
2.0700	1.1145	1.1000	1.0652	1.0680	1.0884	1.2049	1.0503	1.0871	1.1132	1.0513	1.0094	1.0986	1.2510	1.1349	1.0170	1.2675	1.2675	1.2675	1.2675	1.2675	1.2675	1.2675	1.2675	1.2675	1.2675	1.2675	1.2675	1.2675	1.2675	1.2675	1.2675	1.2675	1.2675	1.2675	1.2675	1.2675	1.2675	1.2675	1.2675	1.2675	1.2675	1.2675	1.2675	1.2675	1.2675	1.2675	1.2675	1.2675	1.2675
2.0800	1.1145	1.1000	1.0652	1.0680	1.0884	1.2049	1.0503	1.0871	1.1132	1.0513	1.0094	1.0986	1.2510	1.1349	1.0170	1.2675	1.2675	1.2675	1.2675	1.2675	1.2675	1.2675	1.2675	1.2675	1.2675	1.2675	1.2675	1.2675	1.2675	1.2675	1.2675	1.2675	1.2675	1.2675	1.2675	1.2675	1.2675	1.2675	1.2675	1.2675	1.2675	1.2675	1.2675	1.2675	1.2675	1.2675	1.2675	1.2675	1.2675
2.0900	1.1145	1.1000	1.0652	1.0680	1.0884	1.2049	1.0503	1.0871	1.1132	1.0513	1.0094	1.0986	1.2510	1.1349	1.0170	1.2675	1.2675	1.2675	1.2675	1.2675	1.2675	1.2675	1.2675	1.2675	1.2675	1.2675	1.2675	1.2675	1.2675	1.2675	1.2675	1.2675	1.2675	1.2675	1.2675	1.2675	1.2675	1.2675	1.2675	1.2675	1.2675	1.2675	1.2675	1.2675	1.2675	1.2675	1.2675	1.2675	1.2675
2.1000	1.1145	1.1000	1.0652	1.0680	1.0884	1.2049	1.0503	1.0871	1.1132	1.0513	1.0094	1.0986	1.2510	1.1349	1.0170	1.2675	1.2675	1.2675	1.2675	1.2675	1.2675	1.2675	1.2675	1.2675	1.2675	1.2675	1.2675	1.2675	1.2675	1.2675	1.2675	1.2675	1.2675	1.2675	1.2675	1.2675	1.2675	1.2675	1.2675	1.2675	1.2675	1.2675	1.2675	1.2675	1.2675	1.2675	1.2675	1.2675	1.2675
2.1100	1.1738	1.1585	1.1219	1.1248	1.1463	1.2689	1.1062	1.1449	1.1724	1.1072	1.0631	1.1571	1.3175	1.1952	1.0710	1.3350	1.3350	1.3350	1.3350	1.3350	1.3350	1.3350	1.3350	1.3350	1.3350	1.3350	1.3350	1.3350	1.3350	1.3350	1.3350	1.3350	1.3350	1.3350	1.3350	1.3350	1.3350	1.3350	1.3350	1.3350	1.3350	1.3350	1.3350	1.3350	1.3350	1.3350	1.3350	1.3350	1.3350
2.1200	1.1738	1.1585	1.1219	1.1248	1.1463	1.2689	1.1062	1.1449	1.1724	1.1072	1.0631	1.1571	1.3175	1.1952	1.0710	1.3350	1.3350	1.3350	1.3350	1.3350	1.3350	1.3350	1.3350	1.3350	1.3350	1.3350	1.3350	1.3350	1.3350	1.3350	1.3350	1.3350	1.3350	1.3350	1.3350	1.3350	1.3350	1.3350	1.3350	1.3350	1.3350	1.3350	1.3350	1.3350	1.3350	1.3350	1.3350	1.3350	1.3350
2.1300	1.1738	1.1585	1.1219	1.1248	1.1463	1.2689	1.1062	1.1449	1.1724	1.1072	1.0631	1.1571	1.3175	1.1952	1.0710	1.3350	1.3350	1.3350	1.3350	1.3350	1.3350	1.3350	1.3350	1.3350	1.3350	1.3350	1.3350	1.3350	1.3350	1.3350	1.3350	1.3350	1.3350	1.3350	1.3350	1.3350	1.3350	1.3350	1.3350	1.3350	1.3350	1.3350	1.3350	1.3350	1.3350	1.3350	1.3350	1.3350	1.3350
2.1400	1.1738	1.1585	1.1219	1.1248	1.1463	1.2689	1.1062	1.1449	1.1724	1.1072	1.0631	1.1571	1.3175	1.1952	1.0710	1.3350	1.3350	1.3350	1.3350	1.3350	1.3350	1.3350	1.3350	1.3350	1.3350	1.3350	1.3350	1.3350	1.3350	1.3350	1.3350	1.3350	1.3350	1.3350	1.3350	1.3350	1.3350	1.3350	1.3350	1.3350	1.3350	1.3350	1.3350	1.3350	1.3350	1.3350	1.3350	1.3350	1.3350
2.1500	1.1738	1.1585	1.1219	1.1248	1.1463	1.2689	1.1062	1.1449	1.1724	1.1072	1.0631	1.1571	1.3175	1.1952	1.0710	1.3350	1.3350	1.3350	1.3350	1.3350	1.3350	1.3350	1.3350	1.3350	1.3350	1.3350	1.3350	1.3350	1.3350	1.3350	1.3350	1.3350	1.3350	1.3350	1.3350	1.3350	1.3350	1.3350	1.3350	1.3350	1.3350	1.3350	1.3350	1.3350	1.3350	1.3350	1.3350	1.3350	1.3350
2.1600	1.1738	1.1585	1.1219	1.1248	1.1463	1.2689	1.1062	1.1449	1.1724	1.1072	1.0631	1.1571	1.3175	1.1952	1.0710	1.3350	1.3350	1.3350	1.3350	1.3350	1.3350	1.3350	1.3350	1.3350	1.3350	1.3350	1.3350	1.3350	1.3350	1.3350	1.3350	1.3350	1.3350	1.3350	1.3350	1.3350	1.3350	1.3350	1.3350	1.3350	1.3350	1.3350	1.3350	1.3350	1.3350	1.3350	1.3350	1.3350	1.3350
2.1700	1.1738	1.1585	1.1219	1.1248	1.1463	1.2689	1.1062	1.1449	1.1724	1.1072	1.0631	1.1571	1.3175	1.1952	1.0710	1.3350	1.3350	1.3350	1.3350	1.3350	1.3350	1.3350	1.3350	1.3350	1.3350	1.3350	1.3350	1.3350	1.3350	1.3350	1.3350	1.3350	1.3350	1.3350	1.3350	1.3350	1.3350	1.3350	1.3350	1.3350	1.3350	1.3350	1.3350	1.3350	1.3350	1.3350	1.3350	1.3350	1.3350
2.1800	1.1738	1.1585	1.1219	1.1248	1.1463	1.2689	1.1062	1.1449	1.1724	1.1072	1.0631	1.1571	1.3175	1.1952	1.0710	1.3350	1.3350	1.3350	1.3350	1.3350	1.3350	1.3350	1.3350	1.3350	1.3350	1.3350	1.3350	1.3350	1.3350	1.3350	1.3350	1.3350	1.3350	1.3350	1.3350	1.3350	1.3350	1.3350	1.3350	1.3350	1.3350	1.3350	1.3350	1.3350	1.3350	1.3350	1.3350	1.3350	1.3350
2.1900	1.1738	1.1585	1.1219	1.1248	1.1463	1.2689	1.1062	1.1449	1.1724	1.1072	1.0631	1.1571	1.3175	1.1952	1.0710	1.3350	1.3350	1.3350	1.3350	1.3350	1.3350	1.3350	1.3350	1.3350	1.3350	1.3350	1.3350	1.3350	1.3350	1.3350	1.3350	1.3350	1.3350	1.3350	1.3350	1.3350	1.3350	1.3350	1.3350	1.3350	1.3350	1.3350	1.3350	1.3350	1.3350	1.3350	1.3350	1.3350	1.3350
2.2000	1.1738	1.1585	1.1219	1.1248	1.1463	1.2689	1.1062	1.1449	1.1724	1.1072	1.0631	1.1571	1.3175	1.1952	1.0710	1.3350	1.3350	1.3350	1.3350	1.3350	1.3350	1.3350	1.3350	1.3350	1.3350	1.3350	1.3350	1.3350	1.3350	1.3350	1.3350	1.3350	1.3350	1.3350	1.3350	1.3350	1.3350	1.3350	1.3350	1.3350	1.3350	1.3350	1.3350	1.3350	1.3350	1.3350	1.3350	1.3350	1.3350
2.2100	1.1738	1.1585	1.1219	1.1248	1.1463	1.2689	1.1062	1.1449	1.1724	1.1072	1.0631	1.1571	1.3175	1.1952	1.0710	1.3350	1.3350	1.3350	1.3350	1.3350	1.3350	1.3350	1.3350	1.3350	1.3350	1.3350	1.3350	1.3350	1.3350	1.3350	1.3350	1.3350	1.3350	1.3350	1.3350	1.3350	1.3350	1.3350	1.3350	1.3350	1.3350	1.3350	1.3350	1.3350	1.3350	1.3350	1.3350	1.3350	1.3350
2.2200	1.1738	1.1585	1.1219	1.1248	1.1463	1.2689	1.1062	1.1449	1.1724	1.1072	1.0631	1.1571	1.3175	1.1952	1.0710	1.3350	1.3350	1.3350	1.3350	1.3350	1.3350	1.3350	1.3350	1.3350	1.3350	1.3350	1.3350	1.3350	1.3350	1.3350	1.3350	1.3350	1.3350	1.3350	1.3350	1.3350	1.3350	1.3350	1.3350	1.3350	1.3350	1.3350	1.3350	1.3350	1.3350	1.3350	1.3350	1.3350	1.3350
2.2300	1.1738	1.1585	1.1219	1.1248	1.1463	1.2689	1.1062	1.1449	1.1724	1.1072	1.0631	1.1571	1.3175	1.1952	1.0710	1.3350	1.3350	1.3350	1.3350	1.3350	1.3350	1.3350	1.3350	1.3350	1.3350	1.3350	1.3350	1.3350	1.3350	1.3350	1.3350	1.3350	1.3350	1.3350	1.3350	1.3350	1.3350	1.3350	1.3350	1.3350	1.3350	1.3350	1.3350	1.3350	1.3350	1.3350	1.3350	1.3350	1.3350
2.2400	1.1738	1.1585	1.1219	1.1248	1.1463	1.2689	1.1062	1.1449	1.1724	1.1072	1.0631	1.1571	1.3175	1.1952	1.0710	1.3350	1.3350	1.3350	1.3350	1.3350	1.3350	1.3350	1.3350	1.3350	1.3350	1.3350	1.3350	1.3350	1.3350	1.3350	1.3350	1.3350	1.3350	1.3350	1.3350	1.3350	1.3350	1.3350	1.3350	1.3350	1.3350	1.3350	1.3350	1.3350	1.3350	1.3350	1.3350	1.3350	1.3350
2.2500	1.1738	1.1585	1.1219	1.1248	1.1463	1.2689	1.1062	1.1449	1.1724	1.1072	1.0631	1.1571	1.3175	1.1952	1.0710	1.3350	1.3350	1.3350	1.3350	1.3350	1.3350	1.3350	1.3350	1.3350	1.3350	1.3350	1.3350	1.3350	1.3350	1.3350	1.3350	1.3350	1.3350	1.3350	1.3350	1.3350	1.3350	1.3350	1.3350	1.3350	1.3350	1.3350	1.3350	1.3350	1.3350	1.3350	1.3350	1.3350	1.3350
2.2600	1.1738	1.1585	1.1219	1.1248	1.1463	1.2689	1.1062	1.1449	1.1724	1.1072	1.0631	1.1571	1.3175	1.1952	1.0710	1.3350	1.3350	1.3350	1.3350	1.3350	1.3350	1.3350	1.3350	1.3350	1.3350	1.3350	1.3350	1.3350	1.3350	1.3350	1.3350	1.3350	1.3350	1.3350	1.3350	1.3350	1.3350	1.3350	1.3350	1.3350	1.3350	1.3350	1.3350	1.3350	1.3350	1.3350	1.3350	1.3350	1.3350
2.2700	1.1738	1.1585	1.1219	1.1248	1.1463	1.2689	1.1062	1.1449	1.1724	1.1072	1.0631	1.1571	1.3175	1.1952	1.0710	1.3350	1.3350	1.3350	1.3350	1.3350	1.3350	1.3350	1.3350	1.3350	1.3350	1.3350	1.3350	1.3350	1.3350	1.3350	1.3350	1.3350	1.3350	1.3350	1.3350	1.3350	1.3350	1.3350	1.3350	1.3350	1.3350	1.3350	1.3350	1.3350	1.3350	1.3350	1.3350	1.3350	1.3350
2.2800	1.1738	1.1585	1.1219	1.1248	1.1463	1.2689	1.1062	1.1449	1.1724	1.1072	1.0631	1.1571	1.3175	1.1952	1.0710	1.3350	1.3350	1.3350	1.3350	1.3350	1.3350	1.3350	1.3350	1.3350	1.3350	1.3350	1.3350	1.3350	1.3350	1.3350	1.3350	1.3350	1.3350	1.3350	1.3350	1.3350	1.3350	1.3350	1.3350	1.3350	1.3350	1.3350	1.3350	1.3350	1.3350	1.3350	1.3350	1.3350	1.3350
2.2900	1.1738	1.1585	1.1219	1.1248	1.1463	1.2689	1.1062	1.1449	1.1724	1.1072	1.0631	1.1571	1.3175	1.1952	1.0710	1.3350	1.3350	1.3350	1.3350	1.3350	1.3350	1.3350	1.3350	1.3350	1.3350	1.3350	1.3350	1.3350	1.3350	1.3350	1.3350	1.3350	1.3350	1.3350	1.3350	1.3350	1.3350	1.3350	1.3350	1.3350	1.3350	1.3350	1.3350	1.3350	1.3350	1.3350	1.3350	1.3350	1.3350
2.3000	1.1738	1.1585	1.1219	1.1248	1.1463	1.2689	1.1062	1.1449	1.1724	1.1072	1.0631	1.1571	1.3175	1.1952	1.0710	1.3350	1.3350	1.3350	1.3350	1.3350	1.3350	1.3350	1.3350	1.3350	1.3350	1.3350	1.3350	1.3350	1.3350	1.3350	1.3350	1.3350	1.3350	1.3350	1.3350	1.3350	1.3350	1.3350	1.3350	1.3350	1.3350	1.3350	1.3350	1.3350	1.3350	1.3350	1.3350	1.3350	1.3350
2.3100	1.2331	1.2171	1.1785	1.1817	1.2042	1.3330	1.1621	1.2028	1.2316	1.1632	1.1168	1.2155	1.3841	1.2556	1.1251	1.4024	1.4024	1.4024	1.4024	1.4024	1.4024	1.4024	1.4024	1.4024	1.4024	1.4024	1.4024	1.4024	1.4024	1.4024	1.4024	1.4024	1.4024	1.4024	1.4024	1.4024	1.4024	1.4024	1.4024	1.4024	1.4024	1.4024	1.4024	1.4024	1.4024	1.4024	1.4024	1.4024	1.4024
2.3200	1.2331	1.2171	1.1785	1.1817	1.2042	1.3330	1.1621	1.2028	1.2316	1.1632	1.1168	1.2155	1.3841	1.2556	1.1251	1.4024	1.4024	1.4024	1.4024	1.4024	1.4024	1.4024	1.4024	1.4024	1.4024	1.4024	1.4024	1.4024	1.4024	1.4024	1.4024	1.4024	1.4024	1.4024	1.4024	1.4024	1.4024	1.4024	1.4024	1.4024	1.4024	1.4024	1.4024	1.4024	1.4024	1.4024	1.4024	1.4024	1.4024
2.3300	1.2331	1.2171	1.1785	1.1817	1.2042	1.3330	1.1621	1.2028	1.2316	1.1632	1.1168	1.2155	1.3841	1.2556	1.1251	1.4024	1.4024	1.4024	1.4024	1.4024	1.4024	1.4024	1.4024	1.4024	1.4024	1.4024	1.4024	1.4024	1.4024	1.4024	1.4024	1.4024	1.4024	1.4024	1.4024	1.4024	1.4024	1.4024	1.4024	1.4024	1.4024	1.4024	1.4024	1.4024	1.4024	1.4024	1.4024	1.4024	1.4024
2.3400	1.2331	1.2171	1.1785	1.1817	1.2042	1.3330	1.1621	1.2028	1.2316	1.1632	1.1168	1.2155	1.3841	1.2556	1.1251	1.4024	1.4024	1.4024	1.4024	1.4024	1.4024	1.4024	1.4024	1.4024	1.4024	1.4024	1.4024	1.4024	1.4024	1.4024	1.4024	1.4024	1.4024	1.4024	1.4024	1.4024	1.4024	1.4024	1.4024	1.4024	1.4024	1.4024	1.4024	1.4024	1.4024	1.4024	1.4024	1.4024	1.4024
2.3500	1.2331	1.2171	1.1785	1.1817	1.2042	1.3330	1.1621	1.2028	1.2316	1.1632	1.1168	1.2155	1.3841	1.2556	1.1251	1.4024	1.4024	1.4024	1.4024	1.4024	1.4024	1.4024	1.4024	1.4024	1.4024	1.4024	1.4024	1.4024	1.4024	1.4024	1.4024	1.4024	1.4024	1.4024	1.4024	1.4024	1.4024	1.4024	1.4024	1.4024	1.4024	1.4024	1.4024	1.4024	1.4024	1.4024	1.4024	1.4024	1.4024
2.3600	1.2331	1.2171	1.1785	1.1817	1.2042	1.3330	1.1621	1.2028	1.2316	1.1632	1.1168	1.2155	1.3841	1.2556	1.1251	1.4024	1.4024	1.4024	1.4024	1.4024	1.4024	1.4024	1.4024	1.4024	1.4024	1.4024	1.4024	1.4024	1.4024	1.4024	1.4024	1.4024	1.4024	1.4024	1.4024	1.4024	1.4024	1.4024	1.4024	1.4024	1.4024	1.4024	1.4024	1.4024	1.4024	1.4024	1.4024	1.4024	1.4024
2.3700	1.2331	1.2171	1.1785	1.1817	1.2042	1.3330	1.1621	1.2028	1.2316	1.1632	1.1168	1.2155	1.3841	1.2556	1.1251	1.4024	1.4024	1.4024	1.4024	1.4024	1.4024	1.4024	1.4024	1.4024	1.4024	1.4024	1.4024	1.4024	1.4024	1.4024	1.4024	1.4024	1.4024	1.4024	1.4024	1.4024	1.4024	1.4024	1.4024	1.4024	1.4024	1.4024	1.4024	1.4024	1.4024	1.4024	1.4024	1.4024	1.4024
2.3800	1.2331	1.2171	1.1785	1.1817	1.2042	1.3330	1.1621	1.2028	1.2316	1.1632	1.1168	1.2155	1.3841	1.2556	1.1251	1.4024	1.4024	1.4024	1.4024	1.4024	1.4024	1.4024	1.4024	1.4024	1.4024	1.4024	1.4024	1.4024	1.4024	1.4024	1.4024	1.4024	1.4024	1.4024	1.4024	1.4024	1.4024	1.4024	1.4024	1.4024	1.4024	1.4024	1.4024	1.4024	1.4024	1.4024	1.4024	1.4024	1.4024
2.3900	1.2331	1.2171	1.1785	1.1817	1.2042	1.3330	1.1621	1.2028	1.2316	1.1632	1.1168	1.2155	1.3841	1.2556	1.1251	1.4024	1.4024	1.4024	1.4024	1.4024	1.4024	1.4024	1.4024	1.4024	1.4024	1.4024	1.4024	1.4024	1.4024	1.4024	1.4024	1.4024	1.4024	1.4024	1.4024	1.4024	1.4024	1.4024	1.4024	1.4024	1.4024	1.4024	1.4024	1.4024	1.4024	1.4024	1.4024	1.4024	1.4024
2.4000	1.2331	1.2171	1.1785	1.1817	1.2042	1.3330	1.1621	1.2028	1.2316	1.1632	1.1168	1.2155	1.3841	1.2556	1.1251	1.4024	1.4024	1.4024	1.4024	1.4024	1.4024	1.4024	1.4024	1.4024	1.4024	1.4024	1.4024	1.4024	1.4024	1.4024	1.4024	1.4024	1.4024	1.4024	1.4024	1.4024	1.4024	1.4024	1.4024	1.4024	1.4024	1.4024	1.4024	1.4024	1.4024	1.4024	1.4024	1.4024	1.4024
2.4100	1.2331	1.2171	1.1785	1.1817	1.2042	1.3330	1.1621	1.2028	1.2316	1.1632	1.1168	1.2155	1.3841	1.2556	1.1251	1.4024	1.4024	1.4024	1.4024	1.4024	1.4024	1.4024	1.4024	1.4024	1.4024	1.4024	1.4024	1.4024	1.4024	1.4024	1.4024	1.4024	1.4024	1.4024	1.4024	1.4024	1.4024	1.4024	1.4024	1.4024	1.4024	1.4024	1.4024	1.4024	1.4024	1.4024	1.4024	1.4024	1.4024
2.4200	1.2331	1.2171	1.1785	1.1817	1.2042	1.3330	1.1621	1.2028	1.2316	1.1632	1.1168	1.2155	1.3841	1.2556	1.1251	1.4024	1.4024	1.4024	1.4024	1.4024	1.4024	1.4024	1.4024	1.4024	1.4024	1.4024	1.4024	1.4024	1.4024	1.4024	1.4024	1.4024	1.4024	1.4024	1.4024	1.4024	1.4024	1.4024	1.4024	1.4024	1.4024	1.4024	1.4024	1.4024	1.4024	1.4024	1.4024	1.4024	1.4024
2.4300	1.2331	1.2171	1.1785	1.1817	1.2042	1.3330	1.1621	1.2028	1.2316	1.1632	1.1168	1.2155	1.3841	1.2556	1.1251	1.4024	1.4024	1.4024	1.4024	1.4024	1.4024	1.4024	1.4024	1.4024	1.4024	1.4024	1.4024	1.4024	1.4024	1.4024	1.4024	1.4024	1.4024	1.4024	1.4024	1.4024	1.4024	1.4024	1.4024	1.4024	1.4024	1.4024	1.4024	1.4024	1.4024	1.4024	1.4024	1.4024	1.4024
2.4400	1.2331	1.2171	1.1785	1.1817	1.2042	1.3330	1.1621	1.2028	1.2316	1.1632	1.1168	1.2155	1.3841	1.2556	1.1251	1.4024	1.4024	1.4024	1.4024	1.4024	1.4024	1.4024	1.4024	1.4024	1.4024	1.4024	1.4024	1.4024	1.4024	1.4024	1.4024	1.4024	1.4024	1.4024	1.4024	1.4024	1.4024	1.4024	1.4024	1.4024	1.4024	1.4024	1.4024	1.4024	1.4024	1.4024	1.4024	1.4024	1.4024
2.4500	1.2331	1.2171	1.1785	1.1817	1.2042	1.3330	1.1621	1.2028	1.2316	1.1632	1.1168	1.2155	1.3841	1.2556	1.1251	1.4024	1.4024	1.4024	1.4024	1.4024	1.4024	1.4024	1.4024	1.4024	1.4024	1.4024	1.4024	1.4024	1.4024	1.4024	1.4024	1.4024	1.4024	1.4024	1.4024	1.4024	1.4024	1.4024	1.4024	1.4024	1.4024	1.4024	1.4024	1.4024	1.4024	1.4024	1.4024	1.4024	1.4024
2.4600	1.2331	1.2171	1.1785	1.1817	1.2042	1.3330	1.1621	1.2028	1.2316	1.1632	1.1168	1.2155	1.3841	1.2556	1.1251	1.4024	1.4024	1.4024	1.4024	1.4024	1.4024	1.4024	1.4024	1.4024	1.4024	1.4024	1.4024	1.4024	1.4024	1.4024	1.4024	1.4024	1.4024	1.4024	1.4024	1.4024	1.4024	1.4024	1.4024	1.4024	1.4024	1.4024	1.4024	1.4024	1.4024	1.4024	1.4024	1.4024	1.4024
2.4700	1.2331	1.2171	1.1785	1.1817	1.2042	1.3330	1.1621	1.2028	1.2316	1.1632	1.1168	1.2155	1.3841	1.2556	1.1251	1.4024	1.4024	1.4024	1.4024	1.4024	1.4024	1.4024	1.4024	1.4024	1.4024	1.4024	1.4024	1.4024	1.4024	1.4024	1.4024	1.4024	1.4024	1.4024	1.4024	1.4024	1.4024	1.4024	1.4024	1.4024	1.4024	1.4024	1.4024	1.4024	1.4024	1.4024	1.4024	1.4024	1.4024
2.4800	1.2331	1.2171	1.1785	1.1817	1.2042	1.3330	1.1621	1.2028	1.2316	1.1632	1.1168	1.2155	1.3841	1.2556	1.1251	1.4024	1.4024	1.4024	1.4024	1.4024	1.4024	1.4024	1.4024	1.4024	1.4024	1.4024	1.4024	1.4024	1.4024	1.4024	1.4024	1.4024	1.4024	1.4024	1.4024	1.4024	1.4024	1.4024	1.4024	1.4024	1.4024	1.4024	1.4024	1.4024	1.4024	1.4024	1.4024	1.4024	1.4024
2.4900	1.2331	1.2171	1.1785	1.1817	1.2042	1.3330	1.1621	1.2028	1.2316	1.1632	1.1168	1.2155	1.3841	1.2556	1.1251	1.4024	1.4024	1.4024	1.4024	1.4024	1.4024	1.4024	1.4024	1.4024	1.4024	1.4024	1.4024	1.4024	1.4024	1.4024	1.4024	1.4024	1.4024	1.4024	1.4024	1.4024	1.4024	1.4024	1.4024	1.4024	1.4024	1.4024	1.4024	1.4024	1.4024	1.4024	1.4024	1.4024	1.4024
2.5000	1.2331	1.2171	1.1785	1.1817	1.2042	1.3330	1.1621	1.2028	1.2316	1.1632	1.1168	1.2155	1.3841	1.2556	1.1251	1.4024	1.4024	1.4024	1.4024	1.4024	1.4024	1.4024	1.4024	1.4024	1.4024	1.4024	1.4024	1.4024	1.4024	1.4024	1.4024	1.4024	1.4024	1.4024	1.4024	1.4024	1.4024	1.4024	1.4024	1.4024	1.4024	1.4024	1.4024	1.4024	1.4024	1.4024	1.4024	1.4024	1.4024
2.5100	1.2919	1.2751	1.2347	1.2380	1.2617	1.3966	1.2175	1.2601	1.2904	1.2186	1.1700	1.2735	1.4501	1.3155	1.1788	1.4693	1.4693	1.4693	1.4693	1.4693	1.4693	1.4693	1.4693	1.4693	1.4693	1.4693	1.4693	1.4693	1.4693	1.4693	1.4693	1.4693	1.4693	1.4693	1.4693	1.4693	1.4693	1.4693	1.4693	1.4693	1.4693	1.4693	1.4693	1.4693	1.4693	1.4693	1.4693	1.4693	1.4693
2.5200	1.2919	1.2751	1.2347	1.2380	1.2617	1.3966	1.2175	1.2601	1.2904	1.2186	1.1700	1.2735	1.4501	1.3155	1.1788	1.4693	1.4693	1.4693	1.4693	1.4693	1.4693	1.4693	1.4693	1.4693	1.4693	1.4693	1.4693	1.4693	1.4693	1.4693	1.4693	1.4693	1.4693	1.4693	1.4693	1.4693	1.4693	1.4693	1.4693	1.4693	1.4693	1.4693	1.4693	1.4693	1.4693	1.4693	1.4693	1.4693	1.4693
2.5300	1.2919	1.2751	1.2347	1.2380	1.2617	1.3966	1.2175	1.2601	1.2904	1.2186	1.1700	1.2735	1.4501	1.3155	1.1788	1.4693	1.4693	1.4693	1.4693	1.4693	1.4693	1.4693	1.4693	1.4693	1.4693	1.4693	1.4693	1.4693	1.4693	1.4693	1.4693	1.4693	1.4693	1.4693	1.4693	1.4693	1.4693	1.4693	1.4693	1.4693	1.4693	1.4693	1.4693	1.4693	1.4693	1.4693	1.4693	1.4693	1.4693
2.5400	1.2919	1.2751	1.2347	1.2380	1.2617	1.3966	1.2175	1.2601	1.2904	1.2186	1.1700	1.2735	1.4501	1.3155	1.1788	1.4693	1.4693	1.4693	1.4693	1.4693	1.4693	1.4693	1.4693	1.4693	1.4693	1.4693	1.4693	1.4693	1.4693	1.4693	1.4693	1.4693	1.4693	1.4693	1.4693	1.4693	1.4693	1.4693	1.4693	1.4693	1.4693	1.4693	1.4693	1.4693	1.4693	1.4693	1.4693	1.4693	1.4693
2.5500	1.2919	1.2751	1.2347	1.2380	1.2617	1.3966	1.2175	1.2601	1.2904	1.2186	1.1700	1.2735	1.4501	1.3155	1.1788	1.4693	1.4693	1.4693	1.4693	1.4693	1.4693	1.4693	1.4693	1.4693	1.4693	1.4693	1.4693	1.4693	1.4693	1.4693	1.4693	1.4693	1.4693	1.4693	1.4693	1.4693	1.4693	1.4693	1.4693	1.4693	1.4693	1.4693	1.4693	1.4693	1.4693	1.4693	1.4693	1.4693	1.4693
2.5600	1.2919	1.2751	1.2347	1.2380	1.2617	1.3966	1.2175	1.2601	1.2904	1.2186	1.1700	1.2735	1.4501	1.3155	1.1788	1.4693	1.4693	1.4693	1.4693	1.4693	1.4693	1.4693	1.4693	1.4693	1.4693	1.4693	1.4693	1.4693	1.4693	1.4693	1.4693	1.4693	1.4693	1.4693	1.4693	1.4693	1.4693	1.4693	1.4693	1.4693	1.4693	1.4693	1.4693	1.4693	1.4693	1.4693	1.4693	1.4693	1.4693
2.5700	1.2919	1.2751	1.2347	1.2380	1.2617	1.3966	1.2175	1.2601	1.2904	1.2186	1.1700	1.2735	1.4501	1.3155	1.1788	1.4693	1.4693	1.4693	1.4693	1.4693	1.4693	1.4693	1.4693	1.4693	1.4693	1.4693	1.4693	1.4693	1.4693	1.4693	1.4693	1.4693	1.4693	1.4693	1.4693	1.4693	1.4693	1.4693	1.4693	1.4693	1.4693	1.4693	1.4693	1.4693	1.4693	1.4693	1.4693	1.4693	1.4693
2.5800	1.2919	1.2751	1.2347	1.2380	1.2617	1.3966	1.2175	1.2601	1.2904	1.2186	1.1700	1.2735	1.4501	1.3155	1.1788	1.4693	1.4693	1.4693	1.4693	1.4693	1.4693	1.4693	1.4693	1.4693	1.4693	1.4693	1.4693	1.4693	1.4693	1.4693	1.4693	1.4693	1.4693	1.4693	1.4693	1.4693	1.4693	1.4693	1.4693	1.4693	1.4693	1.4693	1.4693	1.4693	1.4693	1.4693	1.4693	1.4693	1.4693
2.5900	1.2919	1.2751	1.2347	1.2380	1.2617	1.3966	1.2175	1.2601	1.2904	1.2186	1.1700	1.2735	1.4501	1.3155	1.1788	1.4693	1.4693	1.4693	1.4693	1.4693	1.4693	1.4693	1.4693	1.4693	1.4693	1.4693	1.4693	1.4693	1.4693	1.4693	1.4693	1.4693	1.4693	1.4693	1.4693	1.4693	1.4693	1.4693	1.4693	1.4693	1.4693	1.4693	1.4693	1.4693	1.4693	1.4693	1.4693	1.4693	1.4693
2.6000	1.2919	1.2751	1.2347	1.2380	1.2617	1.3966	1.2175	1.2601	1.2904	1.2186	1.1700	1.2735	1.4501	1.3155	1.1788	1.4693	1.4693	1.4693	1.4693	1.4693	1.4693	1.4693	1.4693	1.4693	1.4693	1.4693	1.4693	1.4693	1.4693	1.4693	1.4693	1.4693	1.4693	1.4693	1.4693	1.4693	1.4693	1.4693	1.4693	1.4693	1.4693	1.4693	1.4693	1.4693	1.4693	1.4693	1.4693	1.4693	1.4693
2.6100	1.2919	1.2751	1.2347	1.2380	1.2617	1.3966	1.2175	1.2601	1.2904	1.2186	1.1700	1.2735	1.4501	1.3155	1.1788	1.4693	1.4693	1.4693	1.4693	1.4693	1.4693	1.4693	1.4693	1.4693	1.4693	1.4693	1.4693	1.4693	1.4693	1.4693	1.4693	1.4693	1.4693	1.4693	1.4693	1.4693	1.4693	1.4693	1.4693	1.4693	1.4693	1.4693	1.4693	1.4693	1.4693	1.4693	1.4693	1.4693	1.4693
2.6200	1.2919	1.2751	1.2347	1.2380	1.2617	1.3966	1.2175	1.2601	1.2904	1.2186	1.1700	1.2735	1.4501	1.3155	1.1788	1.4693	1.4693	1.4693	1.4693	1.4693	1.4693	1.4693	1.4693	1.4693	1.4693	1.4693	1.4693	1.4693	1.4693	1.4693	1.4693	1.4693	1.4693	1.4693	1.4693	1.4693	1.4693	1.4693	1.4693	1.4693	1.4693	1.4693	1.4693	1.4693	1.4693	1.4693	1.4693	1.4693	1.4693
2.6300	1.2919	1.2751	1.2347	1.2380	1.2617	1.3966	1.2175	1.2601	1.2904	1.2186	1.1700	1.2735	1.4501	1.3155	1.1788	1.4693	1.4693	1.4693	1.4693	1.4693	1.4693	1.4693	1.4693	1.4693	1.4693	1.4693	1.4693	1.4693	1.4693	1.4693	1.4693	1.4693	1.4693	1.4693	1.4693	1.4693	1.4693	1.4693	1.4693	1.4693	1.4693	1.4693	1.4693	1.4693	1.4693	1.4693	1.4693	1.4693	1.4693
2.6400	1.2919	1.2751	1.2347	1.2380	1.2617	1.3966	1.2175	1.2601	1.2904	1.2186	1.1700	1.2735	1.4501	1.3155	1.1788	1.4693	1.4693	1.4693	1.4693	1.4693	1.4693	1.4693	1.4693	1.4693	1.4693	1.4693	1.4693	1.4693	1.4693	1.4693	1.4693	1.4693	1.4693	1.4693	1.4693	1.4693	1.4693	1.4693	1.4693	1.4693	1.4693	1.4693	1.4693	1.4693	1.4693	1.4693	1.4693	1.4693	1.4693
2.6500	1.2919	1.2751	1.2347	1.2380	1.2617	1.3966	1.2175	1.2601	1.2904	1.2186	1.1700	1.2735	1.4501	1.3155	1.1788	1.4693	1.4693	1.4693	1.4693	1.4693	1.4693	1.4693	1.4693	1.4693	1.4693	1.4693	1.4693	1.4693	1.4693	1.4693	1.4693	1.4693	1.4693	1.4693	1.4693	1.4693	1.4693	1.4693	1.4693	1.4693	1.4693	1.4693	1.4693	1.4693	1.4693	1.4693	1.4693	1.4693	1.4693
2.6600	1.2919	1.2751	1.2347	1.2380	1.2617	1.3966	1.2175	1.2601	1.2904	1.2186	1.1700	1.2735	1.4501	1.3155	1.1788	1.4693	1.4693	1.4693	1.4693	1.4693	1.4693	1.4693	1.4693	1.4693	1.4693	1.4693	1.4693	1.4693	1.4693	1.4693	1.4693	1.4693	1.4693	1.4693	1.4693	1.4693	1.4693	1.4693	1.4693	1.4693	1.4693	1.4693	1.4693	1.4693	1.4693	1.4693	1.4693	1.4693	1.4693
2.6700	1.2919	1.2751	1.2347	1.2380	1.2617	1.3966	1.2175	1.2601	1.2904	1.2186	1.1700	1.2735	1.4501	1.3155	1.1788	1.4693	1.4693	1.4693	1.4693	1.4693	1.4693	1.4693	1.4693	1.4693	1.4693	1.4693	1.4693	1.4693	1.4693	1.4693	1.4693	1.4693	1.4693	1.4693	1.4693	1.4693	1.4693	1.4693	1.4693	1.4693	1.4693	1.4693	1.4693	1.4693	1.4693	1.4693	1.4693	1.4693	1.4693
2.6800	1.2919	1.2751	1.2347	1.2380	1.2617	1.3966	1.2175	1.2601	1.2904	1.2186	1.1700	1.2735	1.4501	1.3155	1.1788	1.4693	1.4693	1.4693	1.4693	1.4693	1.4693	1.4693	1.4693	1.4693	1.4693	1.4693	1.4693	1.4693	1.4693	1.4693	1.4693	1.4693	1.4693	1.4693	1.4693	1.4693	1.4693	1.4693	1.4693	1.4693	1.4693	1.4693	1.4693	1.4693	1.4693	1.4693	1.4693	1.4693	1.4693
2.6900	1.2919	1.2751	1.2347	1.2380	1.2617	1.3966	1.2175	1.2601	1.2904	1.2186	1.1700	1.2735	1.4501	1.3155	1.1788	1.4693	1.4693	1.4693	1.4693	1.4693	1.4693	1.4693	1.4693	1.4693	1.4693	1.4693	1.4693	1.4693	1.4693	1.4693	1.4693	1.4693	1.4693	1.4693	1.4693	1.4693	1.4693	1.4693	1.4693	1.4693	1.4693	1.4693	1.4693	1.4693	1.4693	1.4693	1.4693	1.4693	1.4693
2.7000	1.2919	1.2751	1.2347	1.2380	1.2617	1.3966	1.2175	1.2601	1.2904	1.2186	1.1700	1.2735	1.4501	1.3155	1.1788	1.4693	1.4693	1.4693	1.4693	1.4693	1.4693	1.4693	1.4693	1.4693	1.4693	1.4693	1.4693	1.4693	1.4693	1.4693	1.4693	1.4693	1.4693	1.4693	1.4693	1.4693	1.4693	1.4693	1.4693	1.4693	1.4693	1.4693	1.4693	1.4693	1.4693	1.4693	1.4693	1.4693	1.4693
2.7100	1.3431	1.3256	1.2836	1.2870	1.3116	1.4521	1.2656	1.3100	1.3415	1.2668	1.2163	1.3240	1.5077	1.3676	1.2254	1.5277	1.5277	1.5277	1.5277	1.5277	1.5277	1.5277	1.5277	1.5277	1.5277	1.5277	1.5277	1.5277	1.5277	1.5277	1.5277	1.5277	1.5277	1.5277	1.5277	1.5277	1.5277	1.5277	1.5277	1.5277	1.5277	1.5277	1.5277	1.5277	1.5277	1.5277	1.5277	1.5277	1.5277
2.7200	1.3431	1.3256	1.2836	1.2870	1.3116	1.4521	1.2656	1.3100	1.3415	1.2668	1.2163	1.3240	1.5077	1.3676	1.2254	1.5277	1.5277	1.5277	1.5277	1.5277	1.5277	1.5277	1.5277	1.5277	1.5277	1.5277	1.5277	1.5277	1.5277	1.5277	1.5277	1.5277	1.5277	1.5277	1.5277	1.5277	1.5277	1.5277	1.5277	1.5277	1.5277	1.5277	1.5277	1.5277	1.5277	1.5277	1.5277	1.5277	1.5277
2.7300	1.3431	1.3256	1.2836	1.2870	1.3116	1.4521	1.2656	1.3100	1.3415	1.2668	1.2163	1.3240	1.5077	1.3676	1.2254	1.5277	1.5277	1.5277	1.5277	1.5277	1.5277	1.5277	1.5277	1.5277	1.5277	1.5277	1.5277	1.5277	1.5277	1.5277	1.5277	1.5277	1.5277	1.5277	1.5277	1.5277	1.5277	1.5277	1.5277	1.5277	1.5277	1.5277	1.5277	1.5277	1.5277	1.5277	1.5277	1.5277	1.5277
2.7400	1.3431	1.3256	1.2836	1.2870	1.3116	1.4521	1.2656	1.3100	1.3415	1.2668	1.2163	1.3240	1.5077	1.3676	1.2254	1.5277	1.5277	1.5277	1.5277	1.5277	1.5277	1.5277	1.5277	1.5277	1.5277	1.5277	1.5277	1.5277	1.5277	1.5277	1.5277	1.5277	1.5277	1.5277	1.5277	1.5277	1.5277	1.5277	1.5277	1.5277	1.5277	1.5277	1.5277	1.5277	1.5277	1.5277	1.5277	1.5277	1.5277
2.7500	1.3431	1.3256	1.2836	1.2870	1.3116	1.4521	1.2656	1.3100	1.3415	1.2668	1.2163	1.3240	1.5077	1.3676	1.2254	1.5277	1.5277	1.5277	1.5277	1.5277	1.5277	1.5277	1.5277	1.5277	1.5277	1.5277	1.5277	1.5277	1.5277	1.5277	1.5277	1.5277	1.5277	1.5277	1.5277	1.5277	1.5277	1.5277	1.5277	1.5277	1.5277	1.5277	1.5277	1.5277	1.5277	1.5277	1.5277	1.5277	1.5277
2.7600	1.3431	1.3256	1.2836	1.2870	1.3116	1.4521	1.2656	1.3100	1.3415	1.2668	1.2163	1.3240	1.5077	1.3676	1.2254	1.5277	1.5277	1.5277	1.5277	1.5277	1.5277	1.5277	1.5277	1.5277	1.5277	1.5277	1.5277	1.5277	1.5277	1.5277	1.5277	1.5277	1.5277	1.5277	1.5277	1.5277	1.5277	1.5277	1.5277	1.5277	1.5277	1.5277	1.5277	1.5277	1.5277	1.5277	1.5277	1.5277	1.5277
2.7700	1.3431	1.3256	1.2836	1.2870	1.3116	1.4521	1.2656	1.3100	1.3415	1.2668	1.2163	1.3240	1.5077	1.3676	1.2254	1.5277	1.5277	1.5277	1.5277	1.5277	1.5277	1.5277	1.5277	1.5277	1.5277	1.5277	1.5277	1.5277	1.5277	1.5277	1.5277	1.5277	1.5277	1.5277	1.5277	1.5277	1.5277	1.5277	1.5277	1.5277	1.5277	1.5277	1.5277	1.5277	1.5277	1.5277	1.5277	1.5277	1.5277
2.7800	1.3431	1.3256	1.2836	1.2870	1.3116	1.4521	1.2656	1.3100	1.3415	1.2668	1.2163	1.3240	1.5077	1.3676	1.2254	1.5277	1.5277	1.5277	1.5277	1.5277	1.5277	1.5277	1.5277	1.5277	1.5277	1.5277	1.5277	1.5277	1.5277	1.5277	1.5277	1.5277	1.5277	1.5277	1.5277	1.5277	1.5277	1.5277	1.5277	1.5277	1.5277	1.5277	1.5277	1.5277	1.5277	1.5277	1.5277	1.5277	1.5277
2.7900	1.3431	1.3256	1.2836	1.2870	1.3116	1.4521	1.2656	1.3100	1.3415	1.2668	1.2163	1.3240	1.5077	1.3676	1.2254	1.5277	1.5277	1.5277	1.5277	1.5277	1.5277	1.5277	1.5277	1.5277	1.5277	1.5277	1.5277	1.5277	1.5277	1.5277	1.5277	1.5277	1.5277	1.5277	1.5277	1.5277	1.5277	1.5277	1.5277	1.5277	1.5277	1.5277	1.5277	1.5277	1.5277	1.5277	1.5277	1.5277	1.5277
2.8000	1.3431	1.3256	1.2836	1.2870	1.3116	1.4521	1.2656	1.3100	1.3415	1.2668	1.2163	1.3240	1.5077	1.3676	1.2254	1.5277	1.5277	1.5277	1.5277	1.5277	1.5277	1.5277	1.5277	1.5277	1.5277	1.5277	1.5277	1.5277	1.5277	1.5277	1.5277	1.5277	1.5277	1.5277	1.5277	1.5277	1.5277	1.5277	1.5277	1.5277	1.5277	1.5277	1.5277	1.5277	1.5277	1.5277	1.5277	1.5277	1.5277
2.8100	1.3431	1.3256	1.2836	1.2870	1.3116	1.4521	1.2656	1.3100	1.3415	1.2668	1.2163	1.3240	1.5077	1.3676	1.2254	1.5277	1.5277	1.5277	1.5277	1.5277	1.5277	1.5277	1.5277	1.5277	1.5277	1.5277	1.5277	1.5277	1.5277	1.5277	1.5277	1.5277	1.5277	1.5277	1.5277	1.5277	1.5277	1.5277	1.5277	1.5277	1.5277	1.5277	1.5277	1.5277	1.5277	1.5277	1.5277	1.5277	1.5277
2.8200	1.3431	1.3256	1.2836	1.2870	1.3116	1.4521	1.2656	1.3100	1.3415	1.2668	1.2163	1.3240	1.5077	1.3676	1.2254	1.5277	1.5277	1.5277	1.5277	1.5277	1.5277	1.5277	1.5277	1.5277	1.5277	1.5277	1.5277	1.5277	1.5277	1.5277	1.5277	1.5277	1.5277	1.5277	1.5277	1.5277	1.5277	1.5277	1.5277	1.5277	1.5277	1.5277	1.5277	1.5277	1.5277	1.5277	1.5277	1.5277	1.5277
2.8300	1.3431	1.3256	1.2836	1.2870	1.3116	1.4521	1.2656	1.3100	1.3415	1.2668	1.2163	1.3240	1.5077	1.3676	1.2254	1.5277	1.5277	1.5277	1.5277	1.5277	1.5277	1.5277	1.5277	1.5277	1.5277	1.5277	1.5277	1.5277	1.5277	1.5277	1.5277	1.5277	1.5277	1.5277	1.5277	1.5277	1.5277	1.5277	1.5277	1.5277	1.5277	1.5277	1.5277	1.5277	1.5277	1.5277	1.5277	1.5277	1.5277
2.8400	1.3431	1.3256	1.2836	1.2870	1.3116	1.4521	1.2656	1.3100	1.3415	1.2668	1.2163	1.3240	1.5077	1.3676	1.2254	1.5277	1.5277	1.5277	1.5277	1.5277	1.5277	1.5277	1.5277	1.5277	1.5277	1.5277	1.5277	1.5277	1.5277	1.5277	1.5277	1.5277	1.5277	1.5277	1.5277	1.5277	1.5277	1.5277	1.5277	1.5277	1.5277	1.5277	1.5277	1.5277	1.5277	1.5277	1.5277	1.5277	1.5277
2.8500	1.3431	1.3256	1.2836	1.2870	1.3116	1.4521	1.2656	1.3100	1.3415	1.2668	1.2163	1.3240	1.5077	1.3676	1.2254	1.5277	1.5277	1.5277	1.5277	1.5277	1.5277	1.5277	1.5277	1.5277	1.5277	1.5277	1.5277	1.5277	1.5277	1.5277	1.5277	1.5277	1.5277	1.5277	1.5277	1.5277	1.5277	1.5277	1.5277	1.5277	1.5277	1.5277	1.5277	1.5277	1.5277	1.5277	1.5277	1.5277	1.5277
2.8600	1.3431	1.3256	1.2836	1.2870	1.3116	1.4521	1.2656	1.3100	1.3415	1.2668	1.2163	1.3240	1.5077	1.3676	1.2254	1.5277	1.5277	1.5277	1.5277	1.5277	1.5277	1.5277	1.5277	1.5277	1.5277	1.5277	1.5277	1.5277	1.5277	1.5277	1.5277	1.5277	1.5277	1.5277	1.5277	1.5277	1.5277	1.5277	1.5277	1.5277	1.5277	1.5277	1.5277	1.5277	1.5277	1.5277	1.5277	1.5277	1.5277
2.8700	1.3431	1.3256	1.2836	1.2870	1.3116	1.4521	1.2656	1.3100	1.3415	1.2668	1.2163	1.3240	1.5077	1.3676	1.2254	1.5277	1.5277	1.5277	1.5277	1.5277	1.5277	1.5277	1.5277	1.5277	1.5277	1.5277	1.5277	1.5277	1.5277	1.5277	1.5277	1.5277	1.5277	1.5277	1.5277	1.5277	1.5277	1.5277	1.5277	1.5277	1.5277	1.5277	1.5277	1.5277	1.5277	1.5277	1.5277	1.5277	1.5277
2.8800	1.3431	1.3256	1.2836	1.2870	1.3116	1.4521	1.2656	1.3100	1.3415	1.2668	1.2163	1.3240	1.5077	1.3676	1.2254	1.5277	1.5277	1.5277	1.5277	1.5277	1.5277	1.5277	1.5277	1.5277	1.5277	1.5277	1.5277	1.5277	1.5277	1.5277	1.5277	1.5277	1.5277	1.5277	1.5277	1.5277	1.5277	1.5277	1.5277	1.5277	1.5277	1.5277	1.5277	1.5277	1.5277	1.5277	1.5277	1.5277	1.5277
2.8900	1.3431	1.3256	1.2836	1.2870	1.3116	1.4521	1.2656	1.3100	1.3415	1.2668	1.2163	1.3240	1.5077	1.3676	1.2254	1.5277	1.5277	1.5277	1.5277	1.5277	1.5277	1.5277	1.5277	1.5277	1.5277	1.5277	1.5277	1.5277	1.5277	1.5277	1.5277	1.5277	1.5277	1.5277	1.5277	1.5277	1.5277	1.5277	1.5277	1.5277	1.5277	1.5277	1.5277	1.5277	1.5277	1.5277	1.5277	1.5277	1.5277
2.9000	1.3431	1.3256	1.2836	1.2870	1.3116	1.4521	1.2656	1.3100	1.3415	1.2668	1.2163	1.3240	1.5077	1.3676	1.2254	1.5277	1.5277	1.5277	1.5277	1.5277	1.5277	1.5277	1.5277	1.5277	1.5277	1.5277	1.5277	1.5277	1.5277	1.5277	1.5277	1.5277	1.5277	1.5277	1.5277	1.5277	1.5277	1.5277	1.5277	1.5277	1.5277	1.5277	1.5277	1.5277	1.5277	1.5277	1.5277	1.5277	1.5277
2.9100	1.3943	1.3761	1.3325	1.3360	1.3616	1.5075	1.3138	1.3599	1.3926	1.3151	1.2625	1.3744	1.5653	1.4198	1.2720	1.5861	1.5861	1.5861	1.5861	1.5861	1.5861	1.5861	1.5861	1.5861	1.5861	1.5861	1.5861	1.5861	1.5861	1.5861	1.5861	1.5861	1.5861	1.5861	1.5861	1.5861	1.5861	1.5861	1.5861	1.5861	1.5861	1.5861	1.5861	1.5861	1.5861	1.5861	1.5861	1.5861	1.5861
2.9200	1.3943	1.3761	1.3325	1.3360	1.3616	1.5075	1.3138	1.3599	1.3926	1.3151	1.2625	1.3744	1.5653	1.4198	1.2720	1.5861	1.5861	1.5861	1.5861	1.5861	1.5861	1.5861	1.5861	1.5861	1.5861	1.5861	1.5861	1.5861	1.5861	1.5861	1.5861	1.5861	1.5861	1.5861	1.5861	1.5861	1.5861	1.5861	1.5861	1.5861	1.5861	1.5861	1.5861	1.5861	1.5861	1.5861	1.5861	1.5861	1.5861
2.9300	1.3943	1.3761	1.3325	1.3360	1.3616	1.5075	1.3138	1.3599	1.3926	1.3151	1.2625	1.3744	1.5653	1.4198	1.2720	1.5861	1.5861	1.5861	1.5861	1.5861	1.5861	1.5861	1.5861	1.5861	1.5861	1.5861	1.5861	1.5861	1.5861	1.5861	1.5861	1.5861	1.5861	1.5861	1.5861	1.5861	1.5861	1.5861	1.5861	1.5861	1.5861	1.5861	1.5861	1.5861	1.5861	1.5861	1.5861	1.5861	1.5861
2.9400	1.3943	1.3761	1.3325	1.3360	1.3616	1.5075	1.3138	1.3599	1.3926	1.3151	1.2625	1.3744	1.5653	1.4198	1.2720	1.5861	1.5861	1.5861	1.5861	1.5861	1.5861	1.5861	1.5861	1.5861	1.5861	1.5861	1.5861	1.5861	1.5861	1.5861	1.5861	1.5861	1.5861	1.5861	1.5861	1.5861	1.5861	1.5861	1.5861	1.5861	1.5861	1.5861	1.5861	1.5861	1.5861	1.5861	1.5861	1.5861	1.5861
2.9500	1.3943	1.3761	1.3325	1.3360	1.3616	1.5075	1.3138	1.3599	1.3926	1.3151	1.2625	1.3744	1.5653	1.4198	1.2720	1.5861	1.5861	1.5861	1.5861	1.5861	1.5861	1.5861	1.5861	1.5861	1.5861	1.5861	1.5861	1.5861	1.5861	1.5861	1.5861	1.5861	1.5861	1.5861	1.5861	1.5861	1.5861	1.5861	1.5861	1.5861	1.5861	1.5861	1.5861	1.5861	1.5861	1.5861	1.5861	1.5861	1.5861
2.9600	1.3943	1.3761	1.3325	1.3360	1.3616	1.5075	1.3138	1.3599	1.3926	1.3151	1.2625	1.3744	1.5653	1.4198	1.2720	1.5861	1.5861	1.5861	1.5861	1.5861	1.5861	1.5861	1.5861	1.5861	1.5861	1.5861	1.5861	1.5861	1.5861	1.5861	1.5861	1.5861	1.5861	1.5861	1.5861	1.5861	1.5861	1.5861	1.5861	1.5861	1.5861	1.5861	1.5861	1.5861	1.5861	1.5861	1.5861	1.5861	1.5861
2.9700	1.3943	1.3761	1.3325	1.3360	1.3616	1.5075	1.3138	1.3599	1.3926	1.3151	1.2625	1.3744	1.5653	1.4198	1.2720	1.5861	1.5861	1.5861	1.5861	1.5861	1.5861	1.5861	1.5861	1.5861	1.5861	1.5861	1.5861	1.5861	1.5861	1.5861	1.5861	1.5861	1.5861	1.5861	1.5861	1.5861	1.5861	1.5861	1.5861	1.5861	1.5861	1.5861	1.5861	1.5861	1.5861	1.5861	1.5861	1.5861	1.5861
2.9800	1.3943	1.3761	1.3325	1.3360	1.3616	1.5075	1.3138	1.3599	1.3926	1.3151	1.2625	1.3744	1.5653	1.4198	1.2720	1.5861	1.5861	1.5861	1.5861	1.5861	1.5861	1.5861	1.5861	1.5861	1.5861	1.5861	1.5861	1.5861	1.5861	1.5861	1.5861	1.5861	1.5861	1.5861	1.5861	1.5861	1.5861	1.5861	1.5861	1.5861	1.5861	1.5861	1.5861	1.5861	1.5861	1.5861	1.5861	1.5861	1.5861
2.9900	1.3943	1.3761	1.3325	1.3360	1.3616	1.5075	1.3138	1.3599	1.3926	1.3151	1.2625	1.3744	1.5653	1.4198	1.2720	1.5861	1.5861	1.5861	1.5861	1.5861	1.5861	1.5861	1.5861	1.5861	1.5861	1.5861	1.5861	1.5861	1.5861	1.5861	1.5861	1.5861	1.5861	1.5861	1.5861	1.5861	1.5861	1.5861	1.5861	1.5861	1.5861	1.5861	1.5861	1.5861	1.5861	1.5861	1.5861	1.5861	1.5861
3.0000	1.3943	1.3761	1.3325	1.3360	1.3616	1.5075	1.3138	1.3599	1.3926	1.3151	1.2625	1.3744	1.5653	1.4198	1.2720	1.5861	1.5861	1.5861	1.5861	1.5861	1.5861	1.5861	1.5861	1.5861	1.5861	1.5861	1.5861	1.5861	1.5861	1.5861	1.5861	1.5861	1.5861	1.5861	1.5861	1.5861	1.5861	1.5861	1.5861	1.5861	1.5861	1.5861	1.5861	1.5861	1.5861	1.5861	1.5861	1.5861	1.5861
3.0100	1.3943	1.3761	1.3325	1.3360	1.3616	1.5075	1.3138	1.3599	1.3926	1.3151	1.2625	1.3744	1.5653	1.4198	1.2720	1.5861	1.5861	1.5861	1.5861	1.5861	1.5861	1.5861	1.5861	1.5861	1.5861	1.5861	1.5861	1.5861	1.5861	1.5861	1.5861	1.5861	1.5861	1.5861	1.5861	1.5861	1.5861	1.5861	1.5861	1.5861	1.5861	1.5861	1.5861	1.5861	1.5861	1.5861	1.5861	1.5861	1.5861
3.0200	1.3943	1.3761	1.3325	1.3360	1.3616	1.5075	1.3138	1.3599	1.3926	1.3151	1.2625	1.3744	1.5653	1.4198	1.2720	1.5861	1.5861	1.5861	1.5861	1.5861	1.5861	1.5861	1.5861	1.5861	1.5861	1.5861	1.5861	1.5861	1.5861	1.5861	1.5861	1.5861	1.5861	1.5861	1.5861	1.5861	1.5861	1.5861	1.5861	1.5861	1.5861	1.5861	1.5861	1.5861	1.5861	1.5861	1.5861	1.5861	1.5861
3.0300	1.3943	1.3761	1.3325	1.3360	1.3616	1.5075	1.3138	1.3599	1.3926	1.3151	1.2625	1.3744	1.5653	1.4198	1.2720	1.5861	1.5861	1.5861	1.5861	1.5861	1.5861	1.5861	1.5861	1.5861	1.5861	1.5861	1.5861	1.5861	1.5861	1.5861	1.5861	1.5861	1.5861	1.5861	1.5861	1.5861	1.5861	1.5861	1.5861	1.5861	1.5861	1.5861	1.5861	1.5861	1.5861	1.5861	1.5861	1.5861	1.5861
3.0400	1.3943	1.3761	1.3325	1.3360	1.3616	1.5075	1.3138	1.3599	1.3926	1.3151	1.2625	1.3744	1.5653	1.4198	1.2720	1.5861	1.5861	1.5861	1.5861	1.5861	1.5861	1.5861	1.5861	1.5861	1.5861	1.5861	1.5861	1.5861	1.5861	1.5861	1.5861	1.5861	1.5861	1.5861	1.5861	1.5861	1.5861	1.5861	1.5861	1.5861	1.5861	1.5861	1.5861	1.5861	1.5861	1.5861	1.5861	1.5861	1.5861
3.0500	1.3943	1.3761	1.3325	1.3360	1.3616	1.5075	1.3138	1.3599	1.3926	1.3151	1.2625	1.3744	1.5653	1.4198	1.2720	1.5861	1.5861	1.5861	1.5861	1.5861	1.5861	1.5861	1.5861	1.5861	1.5861	1.5861	1.5861	1.5861	1.5861	1.5861	1.5861	1.5861	1.5861	1.5861	1.5861	1.5861	1.5861	1.5861	1.5861	1.5861	1.5861	1.5861	1.5861	1.5861	1.5861	1.5861	1.5861	1.5861	1.5861
3.0600	1.3943	1.3761	1.3325	1.3360	1.3616	1.5075	1.3138	1.3599	1.3926	1.3151	1.2625	1.3744	1.5653	1.4198	1.2720	1.5861	1.5861	1.5861	1.5861	1.5861	1.5861	1.5861	1.5861	1.5861	1.5861	1.5861	1.5861	1.5861	1.5861	1.5861	1.5861	1.5861	1.5861	1.5861	1.5861	1.5861	1.5861	1.5861	1.5861	1.5861	1.5861	1.5861	1.5861	1.5861	1.5861	1.5861	1.5861	1.5861	1.5861
3.0700	1.3943	1.3761	1.3325	1.3360	1.3616	1.5075	1.3138	1.3599	1.3926	1.3151	1.2625	1.3744	1.5653	1.4198	1.2720	1.5861	1.5861	1.5861	1.5861	1.5861	1.5861	1.5861	1.5861	1.5861	1.5861	1.5861	1.5861	1.5861	1.5861	1.5861	1.5861	1.5861	1.5861	1.5861	1.5861	1.5861	1.5861	1.5861	1.5861	1.5861	1.5861	1.5861	1.5861	1.5861	1.5861	1.5861	1.5861	1.5861	1.5861
3.0800	1.3943	1.3761	1.3325	1.3360	1.3616	1.5075	1.3138	1.3599	1.3926	1.3151	1.2625	1.3744	1.5653	1.4198	1.2720	1.5861	1.5861	1.5861	1.5861	1.5861	1.5861	1.5861	1.5861	1.5861	1.5861	1.5861	1.5861	1.5861	1.5861	1.5861	1.5861	1.5861	1.5861	1.5861	1.5861	1.5861	1.5861	1.5861	1.5861	1.5861	1.5861	1.5861	1.5861	1.5861	1.5861	1.5861	1.5861	1.5861	1.5861
3.0900	1.3943	1.3761	1.3325	1.3360	1.3616	1.5075	1.3138	1.3599	1.3926	1.3151	1.2625	1.3744	1.5653	1.4198	1.2720	1.5861	1.5861	1.5861	1.5861	1.5861	1.5861	1.5861	1.5861	1.5861	1.5861	1.5861	1.5861	1.5861	1.5861	1.5861	1.5861	1.5861	1.5861	1.5861	1.5861	1.5861	1.5861	1.5861	1.5861	1.5861	1.5861	1.5861	1.5861	1.5861	1.5861	1.5861	1.5861	1.5861	1.5861
3.1000	1.3943	1.3761	1.3325	1.3360	1.3616	1.5075	1.3138	1.3599	1.3926	1.3151	1.2625	1.3744	1.5653	1.4198	1.2720	1.5861	1.5861	1.5861	1.5861	1.5861	1.5861	1.5861	1.5861	1.5861	1.5861	1.5861	1.5861	1.5861	1.5861	1.5861	1.5861	1.5861	1.5861	1.5861	1.5861	1.5861	1.5861	1.5861	1.5861	1.5861	1.5861	1.5861	1.5861	1.5861	1.5861	1.5861	1.5861	1.5861	1.5861
3.1100	1.4455	1.4266	1.3814	1.3850	1.4116	1.5629	1.3620	1.4098	1.4437	1.3633	1.3088	1.4249	1.6230	1.4719	1.3187	1.6444	1.6444	1.6444	1.6444	1.6444	1.6444	1.6444	1.6444	1.6444	1.6444	1.6444	1.6444	1.6444	1.6444	1.6444	1.6444	1.6444	1.6444	1.6444	1.6444	1.6444	1.6444	1.6444	1.6444	1.6444	1.6444	1.6444	1.6444	1.6444	1.6444	1.6444	1.6444	1.6444	1.6444
3.1200	1.4455	1.4266	1.3814	1.3850	1.4116	1.5629	1.3620	1.4098	1.4437	1.3633	1.3088	1.4249	1.6230	1.4719	1.3187	1.6444	1.6444	1.6444	1.6444	1.6444	1.6444	1.6444	1.6444	1.6444	1.6444	1.6444	1.6444	1.6444	1.6444	1.6444	1.6444	1.6444	1.6444	1.6444	1.6444	1.6444	1.6444	1.6444	1.6444	1.6444	1.6444	1.6444	1.6444	1.6444	1.6444	1.6444	1.6444	1.6444	1.6444
3.1300	1.4455	1.4266	1.3814	1.3850	1.4116	1.5629	1.3620	1.4098	1.4437	1.3633	1.3088	1.4249	1.6230	1.4719	1.3187	1.6444	1.6444	1.6444	1.6444	1.6444	1.6444	1.6444	1.6444	1.6444	1.6444	1.6444	1.6444	1.6444	1.6444	1.6444	1.6444	1.6444	1.6444	1.6444	1.6444	1.6444	1.6444	1.6444	1.6444	1.6444	1.6444	1.6444	1.6444	1.6444	1.6444	1.6444	1.6444	1.6444	1.6444
3.1400	1.4455	1.4266	1.3814	1.3850	1.4116	1.5629	1.3620	1.4098	1.4437	1.3633	1.3088	1.4249	1.6230	1.4719	1.3187	1.6444	1.6444	1.6444	1.6444	1.6444	1.6444	1.6444	1.6444	1.6444	1.6444	1.6444	1.6444	1.6444	1.6444	1.6444	1.6444	1.6444	1.6444	1.6444	1.6444	1.6444	1.6444	1.6444	1.6444	1.6444	1.6444	1.6444	1.6444	1.6444	1.6444	1.6444	1.6444	1.6444	1.6444
3.1500	1.4455	1.4266	1.3814	1.3850	1.4116	1.5629	1.3620	1.4098	1.4437	1.3633	1.3088	1.4249	1.6230	1.4719	1.3187	1.6444	1.6444	1.6444	1.6444	1.6444	1.6444	1.6444	1.6444	1.6444	1.6444	1.6444	1.6444	1.6444	1.6444	1.6444	1.6444	1.6444	1.6444	1.6444	1.6444	1.6444	1.6444	1.6444	1.6444	1.6444	1.6444	1.6444	1.6444	1.6444	1.6444	1.6444	1.6444	1.6444	1.6444
3.1600	1.4455	1.4266	1.3814	1.3850	1.4116	1.5629	1.3620	1.4098	1.4437	1.3633	1.3088	1.4249	1.6230	1.4719	1.3187	1.6444	1.6444	1.6444	1.6444	1.6444	1.6444	1.6444	1.6444	1.6444	1.6444	1.6444	1.6444	1.6444	1.6444	1.6444	1.6444	1.6444	1.6444	1.6444	1.6444	1.6444	1.6444	1.6444	1.6444	1.6444	1.6444	1.6444	1.6444	1.6444	1.6444	1.6444	1.6444	1.6444	1.6444
3.1700	1.4455	1.4266	1.3814	1.3850	1.4116	1.5629	1.3620	1.4098	1.4437	1.3633	1.3088	1.4249	1.6230	1.4719	1.3187	1.6444	1.6444	1.6444	1.6444	1.6444	1.6444	1.6444	1.6444	1.6444	1.6444	1.6444	1.6444	1.6444	1.6444	1.6444	1.6444	1.6444	1.6444	1.6444	1.6444	1.6444	1.6444	1.6444	1.6444	1.6444	1.6444	1.6444	1.6444	1.6444	1.6444	1.6444	1.6444	1.6444	1.6444
3.1800	1.4455	1.4266	1.3814	1.3850	1.4116	1.5629	1.3620	1.4098	1.4437	1.3633	1.3088	1.4249	1.6230	1.4719	1.3187	1.6444	1.6444	1.6444	1.6444	1.6444	1.6444	1.6444	1.6444	1.6444	1.6444	1.6444	1.6444	1.6444	1.6444	1.6444	1.6444	1.6444	1.6444	1.6444	1.6444	1.6444	1.6444	1.6444	1.6444	1.6444	1.6444	1.6444	1.6444	1.6444	1.6444	1.6444	1.6444	1.6444	1.6444
3.1900	1.4455	1.4266	1.3814	1.3850	1.4116	1.5629	1.3620	1.4098	1.4437	1.3633	1.3088	1.4249	1.6230	1.4719	1.3187	1.6444	1.6444	1.6444	1.6444	1.6444	1.6444	1.6444	1.6444	1.6444	1.6444	1.6444	1.6444	1.6444	1.6444	1.6444	1.6444	1.6444	1.6444	1.6444	1.6444	1.6444	1.6444	1.6444	1.6444	1.6444	1.6444	1.6444	1.6444	1.6444	1.6444	1.6444	1.6444	1.6444	1.6444
3.2000	1.4455	1.4266	1.3814	1.3850	1.4116	1.5629	1.3620	1.4098	1.4437	1.3633	1.3088	1.4249	1.6230	1.4719	1.3187	1.6444	1.6444	1.6444	1.6444	1.6444	1.6444	1.6444	1.6444	1.6444	1.6444	1.6444	1.6444	1.6444	1.6444	1.6444	1.6444	1.6444	1.6444	1.6444	1.6444	1.6444	1.6444	1.6444	1.6444	1.6444	1.6444	1.6444	1.6444	1.6444	1.6444	1.6444	1.6444	1.6444	1.6444
3.2100	1.4455	1.4266	1.3814	1.3850	1.4116	1.5629	1.3620	1.4098	1.4437	1.3633	1.3088	1.4249	1.6230	1.4719	1.3187	1.6444	1.6444	1.6444	1.6444	1.6444	1.6444	1.6444	1.6444	1.6444	1.6444	1.6444	1.6444	1.6444	1.6444	1.6444	1.6444	1.6444	1.6444	1.6444	1.6444	1.6444	1.6444	1.6444	1.6444	1.6444	1.6444	1.6444	1.6444	1.6444	1.6444	1.6444	1.6444	1.6444	1.6444
3.2200	1.4455	1.4266	1.3814	1.3850	1.4116	1.5629	1.3620	1.4098	1.4437	1.3633	1.3088	1.4249	1.6230	1.4719	1.3187	1.6444	1.6444	1.6444	1.6444	1.6444	1.6444	1.6444	1.6444	1.6444	1.6444	1.6444	1.6444	1.6444	1.6444	1.6444	1.6444	1.6444	1.6444	1.6444	1.6444	1.6444	1.6444	1.6444	1.6444	1.6444	1.6444	1.6444	1.6444	1.6444	1.6444	1.6444	1.6444	1.6444	1.6444
3.2300	1.4455	1.4266	1.3814	1.3850	1.4116	1.5629	1.3620	1.4098	1.4437	1.3633	1.3088	1.4249	1.6230	1.4719	1.3187	1.6444	1.6444	1.6444	1.6444	1.6444	1.6444	1.6444	1.6444	1.6444	1.6444	1.6444	1.6444	1.6444	1.6444	1.6444	1.6444	1.6444	1.6444	1.6444	1.6444	1.6444	1.6444	1.6444	1.6444	1.6444	1.6444	1.6444	1.6444	1.6444	1.6444	1.6444	1.6444	1.6444	1.6444
3.2400	1.4455	1.4266	1.3814	1.3850	1.4116	1.5629	1.3620	1.4098	1.4437	1.3633	1.3088	1.4249	1.6230	1.4719	1.3187	1.6444	1.6444	1.6444	1.6444	1.6444	1.6444	1.6444	1.6444	1.6444	1.6444	1.6444	1.6444	1.6444	1.6444	1.6444	1.6444	1.6444	1.6444	1.6444	1.6444	1.6444	1.6444	1.6444	1.6444	1.6444	1.6444	1.6444	1.6444	1.6444	1.6444	1.6444	1.6444	1.6444	1.6444
3.2500	1.4455	1.4266	1.3814	1.3850	1.4116	1.5629	1.3620	1.4098	1.4437	1.3633	1.3088	1.4249	1.6230	1.4719	1.3187	1.6444	1.6444	1.6444	1.6444	1.6444	1.6444	1.6444	1.6444	1.6444	1.6444	1.6444	1.6444	1.6444	1.6444	1.6444	1.6444	1.6444	1.6444	1.6444	1.6444	1.6444	1.6444	1.6444	1.6444	1.6444	1.6444	1.6444	1.6444	1.6444	1.6444	1.6444	1.6444	1.6444	1.6444
3.2600	1.4455	1.4266	1.3814	1.3850	1.4116	1.5629	1.3620	1.4098	1.4437	1.3633	1.3088	1.4249	1.6230	1.4719	1.3187	1.6444	1.6444	1.6444	1.6444	1.6444	1.6444	1.6444	1.6444	1.6444	1.6444	1.6444	1.6444	1.6444	1.6444	1.6444	1.6444	1.6444	1.6444	1.6444	1.6444	1.6444	1.6444	1.6444	1.6444	1.6444	1.6444	1.6444	1.6444	1.6444	1.6444	1.6444	1.6444	1.6444	1.6444
3.2700	1.4455	1.4266	1.3814	1.3850	1.4116	1.5629	1.3620	1.4098	1.4437	1.3633	1.3088	1.4249	1.6230	1.4719	1.3187	1.6444	1.6444	1.6444	1.6444	1.6444	1.6444	1.6444	1.6444	1.6444	1.6444	1.6444	1.6444	1.6444	1.6444	1.6444	1.6444	1.6444	1.6444	1.6444	1.6444	1.6444	1.6444	1.6444	1.6444	1.6444	1.6444	1.6444	1.6444	1.6444	1.6444	1.6444	1.6444	1.6444	1.6444
3.2800	1.4455	1.4266	1.3814	1.3850	1.4116	1.5629	1.3620	1.4098	1.4437	1.3633	1.3088	1.4249	1.6230	1.4719	1.3187	1.6444	1.6444	1.6444	1.6444	1.6444	1.6444	1.6444	1.6444	1.6444	1.6444	1.6444	1.6444	1.6444	1.6444	1.6444	1.6444	1.6444	1.6444	1.6444	1.6444	1.6444	1.6444	1.6444	1.6444	1.6444	1.6444	1.6444	1.6444	1.6444	1.6444	1.6444	1.6444	1.6444	1.6444
3.2900	1.4455	1.4266	1.3814	1.3850	1.4116	1.5629	1.3620	1.4098	1.4437	1.3633	1.3088	1.4249	1.6230	1.4719	1.3187	1.6444	1.6444	1.6444	1.6444	1.6444	1.6444	1.6444	1.6444	1.6444	1.6444	1.6444	1.6444	1.6444	1.6444	1.6444	1.6444	1.6444	1.6444	1.6444	1.6444	1.6444	1.6444	1.6444	1.6444	1.6444	1.6444	1.6444	1.6444	1.6444	1.6444	1.6444	1.6444	1.6444	1.6444
3.3000	1.4455	1.4266	1.3814	1.3850	1.4116	1.5629	1.3620	1.4098	1.4437	1.3633	1.3088	1.4249	1.6230	1.4719	1.3187	1.6444	1.6444	1.6444	1.6444	1.6444	1.6444	1.6444	1.6444	1.6444	1.6444	1.6444	1.6444	1.6444	1.6444	1.6444	1.6444	1.6444	1.6444	1.6444	1.6444	1.6444	1.6444	1.6444	1.6444	1.6444	1.6444	1.6444	1.6444	1.6444	1.6444	1.6444	1.6444	1.6444	1.6444
3.3100	1.4967	1.4772	1.4302	1.4340	1.4615	1.6184	1.4101	1.4597	1.4949	1.4115	1.3551	1.4754	1.6806	1.5241	1.3653	1.7028	1.7028	1.7028	1.7028	1.7028	1.7028	1.7028	1.7028	1.7028	1.7028	1.7028	1.7028	1.7028	1.7028	1.7028	1.7028	1.7028	1.7028	1.7028	1.7028	1.7028	1.7028	1.7028	1.7028	1.7028	1.7028	1.7028	1.7028	1.7028	1.7028	1.7028	1.7028	1.7028	1.7028
3.3200	1.4967	1.4772	1.4302	1.4340	1.4615	1.6184	1.4101	1.4597	1.4949	1.4115	1.3551	1.4754	1.6806	1.5241	1.3653	1.7028	1.7028	1.7028	1.7028	1.7028	1.7028	1.7028	1.7028	1.7028	1.7028	1.7028	1.7028	1.7028	1.7028	1.7028	1.7028	1.7028	1.7028	1.7028	1.7028	1.7028	1.7028	1.7028	1.7028	1.7028	1.7028	1.7028	1.7028	1.7028	1.7028	1.7028	1.7028	1.7028	1.7028
3.3300	1.4967	1.4772	1.4302	1.4340	1.4615	1.6184	1.4101	1.4597	1.4949	1.4115	1.3551	1.4754	1.6806	1.5241	1.3653	1.7028	1.7028	1.7028	1.7028	1.7028	1.7028	1.7028	1.7028	1.7028	1.7028	1.7028	1.7028	1.7028	1.7028	1.7028	1.7028	1.7028	1.7028	1.7028	1.7028	1.7028	1.7028	1.7028	1.7028	1.7028	1.7028	1.7028	1.7028	1.7028	1.7028	1.7028	1.7028	1.7028	1.7028
3.3400	1.4967	1.4772	1.4302	1.4340	1.4615	1.6184	1.4101	1.4597	1.4949	1.4115	1.3551	1.4754	1.6806	1.5241	1.3653	1.7028	1.7028	1.7028	1.7028	1.7028	1.7028	1.7028	1.7028	1.7028	1.7028	1.7028	1.7028	1.7028	1.7028	1.7028	1.7028	1.7028	1.7028	1.7028	1.7028	1.7028	1.7028	1.7028	1.7028	1.7028	1.7028	1.7028	1.7028	1.7028	1.7028	1.7028	1.7028	1.7028	1.7028
3.3500	1.4967	1.4772	1.4302	1.4340	1.4615	1.6184	1.4101	1.4597	1.4949	1.4115	1.3551	1.4754	1.6806	1.5241	1.3653	1.7028	1.7028	1.7028	1.7028	1.7028	1.7028	1.7028	1.7028	1.7028	1.7028	1.7028	1.7028	1.7028	1.7028	1.7028	1.7028	1.7028	1.7028	1.7028	1.7028	1.7028	1.7028	1.7028	1.7028	1.7028	1.7028	1.7028	1.7028	1.7028	1.7028	1.7028	1.7028	1.7028	1.7028
3.3600	1.4967	1.4772	1.4302	1.4340	1.4615	1.6184	1.4101	1.4597	1.4949	1.4115	1.3551	1.4754	1.6806	1.5241	1.3653	1.7028	1.7028	1.7028	1.7028	1.7028	1.7028	1.7028	1.7028	1.7028	1.7028	1.7028	1.7028	1.7028	1.7028	1.7028	1.7028	1.7028	1.7028	1.7028	1.7028	1.7028	1.7028	1.7028	1.7028	1.7028	1.7028	1.7028	1.7028	1.7028	1.7028	1.7028	1.7028	1.7028	1.7028
3.3700	1.4967	1.4772	1.4302	1.4340	1.4615	1.6184	1.4101	1.4597	1.4949	1.4115	1.3551	1.4754	1.6806	1.5241	1.3653	1.7028	1.7028	1.7028	1.7028	1.7028	1.7028	1.7028	1.7028	1.7028	1.7028	1.7028	1.7028	1.7028	1.7028	1.7028	1.7028	1.7028	1.7028	1.7028	1.7028	1.7028	1.7028	1.7028	1.7028	1.7028	1.7028	1.7028	1.7028	1.7028	1.7028	1.7028	1.7028	1.7028	1.7028
3.3800	1.4967	1.4772	1.4302	1.4340	1.4615	1.6184	1.4101	1.4597	1.4949	1.4115	1.3551	1.4754	1.6806	1.5241	1.3653	1.7028	1.7028	1.7028	1.7028	1.7028	1.7028	1.7028	1.7028	1.7028	1.7028	1.7028	1.7028	1.7028	1.7028	1.7028	1.7028	1.7028	1.7028	1.7028	1.7028	1.7028	1.7028	1.7028	1.7028	1.7028	1.7028	1.7028	1.7028	1.7028	1.7028	1.7028	1.7028	1.7028	1.7028
3.3900	1.4967	1.4772	1.4302	1.4340	1.4615	1.6184	1.4101	1.4597	1.4949	1.4115	1.3551	1.4754	1.6806	1.5241	1.3653	1.7028	1.7028	1.7028	1.7028	1.7028	1.7028	1.7028	1.7028	1.7028	1.7028	1.7028	1.7028	1.7028	1.7028	1.7028	1.7028	1.7028	1.7028	1.7028	1.7028	1.7028	1.7028	1.7028	1.7028	1.7028	1.7028	1.7028	1.7028	1.7028	1.7028	1.7028	1.7028	1.7028	1.7028
3.4000	1.4967	1.4772	1.4302	1.4340	1.4615	1.6184	1.4101	1.4597	1.4949	1.4115	1.3551	1.4754	1.6806	1.5241	1.3653	1.7028	1.7028	1.7028	1.7028	1.7028	1.7028	1.7028	1.7028	1.7028	1.7028	1.7028	1.7028	1.7028	1.7028	1.7028	1.7028	1.7028	1.7028	1.7028	1.7028	1.7028	1.7028	1.7028	1.7028	1.7028	1.7028	1.7028	1.7028	1.7028	1.7028	1.7028	1.7028	1.7028	1.7028
3.4100	1.4967	1.4772	1.4302	1.4340	1.4615	1.6184	1.4101	1.4597	1.4949	1.4115	1.3551	1.4754	1.6806	1.5241	1.3653	1.7028	1.7028	1.7028	1.7028	1.7028	1.7028	1.7028	1.7028	1.7028	1.7028	1.7028	1.7028	1.7028	1.7028	1.7028	1.7028	1.7028	1.7028	1.7028	1.7028	1.7028	1.7028	1.7028	1.7028	1.7028	1.7028	1.7028	1.7028	1.7028	1.7028	1.7028	1.7028	1.7028	1.7028
3.4200	1.4967	1.4772	1.4302	1.4340	1.4615	1.6184	1.4101	1.4597	1.4949	1.4115	1.3551	1.4754	1.6806	1.5241	1.3653	1.7028	1.7028	1.7028	1.7028	1.7028	1.7028	1.7028	1.7028	1.7028	1.7028	1.7028	1.7028	1.7028	1.7028	1.7028	1.7028	1.7028	1.7028	1.7028	1.7028	1.7028	1.7028	1.7028	1.7028	1.7028	1.7028	1.7028	1.7028	1.7028	1.7028	1.7028	1.7028	1.7028	1.7028
3.4300	1.4967	1.4772	1.4302	1.4340	1.4615	1.6184	1.4101	1.4597	1.4949	1.4115	1.3551	1.4754	1.6806	1.5241	1.3653	1.7028	1.7028	1.7028	1.7028	1.7028	1.7028	1.7028	1.7028	1.7028	1.7028	1.7028	1.7028	1.7028	1.7028	1.7028	1.7028	1.7028	1.7028	1.7028	1.7028	1.7028	1.7028	1.7028	1.7028	1.7028	1.7028	1.7028	1.7028	1.7028	1.7028	1.7028	1.7028	1.7028	1.7028
3.4400	1.4967	1.4772	1.4302	1.4340	1.4615	1.6184	1.4101	1.4597	1.4949	1.4115	1.3551	1.4754	1.6806	1.5241	1.3653	1.7028	1.7028	1.7028	1.7028	1.7028	1.7028	1.7028	1.7028	1.7028	1.7028	1.7028	1.7028	1.7028	1.7028	1.7028	1.7028	1.7028	1.7028	1.7028	1.7028	1.7028	1.7028	1.7028	1.7028	1.7028	1.7028	1.7028	1.7028	1.7028	1.7028	1.7028	1.7028	1.7028	1.7028
3.4500	1.4967	1.4772	1.4302	1.4340	1.4615	1.6184	1.4101	1.4597	1.4949	1.4115	1.3551	1.4754	1.6806	1.5241	1.3653	1.7028	1.7028	1.7028	1.7028	1.7028	1.7028	1.7028	1.7028	1.7028	1.7028	1.7028	1.7028	1.7028	1.7028	1.7028	1.7028	1.7028	1.7028	1.7028	1.7028	1.7028	1.7028	1.7028	1.7028	1.7028	1.7028	1.7028	1.7028	1.7028	1.7028	1.7028	1.7028	1.7028	1.7028
3.4600	1.4967	1.4772	1.4302	1.4340	1.4615	1.6184	1.4101	1.4597	1.4949	1.4115	1.3551	1.4754	1.6806	1.5241	1.3653	1.7028	1.7028	1.7028	1.7028	1.7028	1.7028	1.7028	1.7028	1.7028	1.7028	1.7028	1.7028	1.7028	1.7028	1.7028	1.7028	1.7028	1.7028	1.7028	1.7028	1.7028	1.7028	1.7028	1.7028	1.7028	1.7028	1.7028	1.7028	1.7028	1.7028	1.7028	1.7028	1.7028	1.7028
3.4700	1.4967	1.4772	1.4302	1.4340	1.4615	1.6184	1.4101	1.4597	1.4949	1.4115	1.3551	1.4754	1.6806	1.5241	1.3653	1.7028	1.7028	1.7028	1.7028	1.7028	1.7028	1.7028	1.7028	1.7028	1.7028	1.7028	1.7028	1.7028	1.7028	1.7028	1.7028	1.7028	1.7028	1.7028	1.7028	1.7028	1.7028	1.7028	1.7028	1.7028	1.7028	1.7028	1.7028	1.7028	1.7028	1.7028	1.7028	1.7028	1.7028
3.4800	1.4967	1.4772	1.4302	1.4340	1.4615	1.6184	1.4101	1.4597	1.4949	1.4115	1.3551	1.4754	1.6806	1.5241	1.3653	1.7028	1.7028	1.7028	1.7028	1.7028	1.7028	1.7028	1.7028	1.7028	1.7028	1.7028	1.7028	1.7028	1.7028	1.7028	1.7028	1.7028	1.7028	1.7028	1.7028	1.7028	1.7028	1.7028	1.7028	1.7028	1.7028	1.7028	1.7028	1.7028	1.7028	1.7028	1.7028	1.7028	1.7028
3.4900	1.4967	1.4772	1.4302	1.4340	1.4615	1.6184	1.4101	1.4597	1.4949	1.4115	1.3551	1.4754	1.6806	1.5241	1.3653	1.7028	1.7028	1.7028	1.7028	1.7028	1.7028	1.7028	1.7028	1.7028	1.7028	1.7028	1.7028	1.7028	1.7028	1.7028	1.7028	1.7028	1.7028	1.7028	1.7028	1.7028	1.7028	1.7028	1.7028	1.7028	1.7028	1.7028	1.7028	1.7028	1.7028	1.7028	1.7028	1.7028	1.7028
3.5000	1.4967	1.4772	1.4302	1.4340	1.4615	1.6184	1.4101	1.4597	1.4949	1.4115	1.3551	1.4754	1.6806	1.5241	1.3653	1.7028	1.7028	1.7028	1.7028	1.7028	1.7028	1.7028	1.7028	1.7028	1.7028	1.7028	1.7028	1.7028	1.7028	1.7028	1.7028	1.7028	1.7028	1.7028	1.7028	1.7028	1.7028	1.7028	1.7028	1.7028	1.7028	1.7028	1.7028	1.7028	1.7028	1.7028	1.7028	1.7028	1.7028
3.5100	1.5479	1.5277	1.4791	1.4831	1.5115	1.6738	1.4583	1.5096	1.5460	1.4597	1.4013	1.5258	1.7382	1.5763	1.4119	1.7612	1.7612	1.7612	1.7612	1.7612	1.7612	1.7612	1.7612	1.7612	1.7612	1.7612	1.7612	1.7612	1.7612	1.7612	1.7612	1.7612	1.7612	1.7612	1.7612	1.7612	1.7612	1.7612	1.7612	1.7612	1.7612	1.7612	1.7612	1.7612	1.7612	1.7612	1.7612	1.7612	1.7612
3.5200	1.5479	1.5277	1.4791	1.4831	1.5115	1.6738	1.4583	1.5096	1.5460	1.4597	1.4013	1.5258	1.7382	1.5763	1.4119	1.7612	1.7612	1.7612	1.7612	1.7612	1.7612	1.7612	1.7612	1.7612	1.7612	1.7612	1.7612	1.7612	1.7612	1.7612	1.7612	1.7612	1.7612	1.7612	1.7612	1.7612	1.7612	1.7612	1.7612	1.7612	1.7612	1.7612	1.7612	1.7612	1.7612	1.7612	1.7612	1.7612	1.7612
3.5300	1.5479	1.5277	1.4791	1.4831	1.5115	1.6738	1.4583	1.5096	1.5460	1.4597	1.4013	1.5258	1.7382	1.5763	1.4119	1.7612	1.7612	1.7612	1.7612	1.7612	1.7612	1.7612	1.7612	1.7612	1.7612	1.7612	1.7612	1.7612	1.7612	1.7612	1.7612	1.7612	1.7612	1.7612	1.7612	1.7612	1.7612	1.7612	1.7612	1.7612	1.7612	1.7612	1.7612	1.7612	1.7612	1.7612	1.7612	1.7612	1.7612
3.5400	1.5479	1.5277	1.4791	1.4831	1.5115	1.6738	1.4583	1.5096	1.5460	1.4597	1.4013	1.5258	1.7382	1.5763	1.4119	1.7612	1.7612	1.7612	1.7612	1.7612	1.7612	1.7612	1.7612	1.7612	1.7612	1.7612	1.7612	1.7612	1.7612	1.7612	1.7612	1.7612	1.7612	1.7612	1.7612	1.7612	1.7612	1.7612	1.7612	1.7612	1.7612	1.7612	1.7612	1.7612	1.7612	1.7612	1.7612	1.7612	1.7612
3.5500	1.5479	1.5277	1.4791	1.4831	1.5115	1.6738	1.4583	1.5096	1.5460	1.4597	1.4013	1.5258	1.7382	1.5763	1.4119	1.7612	1.7612	1.7612	1.7612	1.7612	1.7612	1.7612	1.7612	1.7612	1.7612	1.7612	1.7612	1.7612	1.7612	1.7612	1.7612	1.7612	1.7612	1.7612	1.7612	1.7612	1.7612	1.7612	1.7612	1.7612	1.7612	1.7612	1.7612	1.7612	1.7612	1.7612	1.7612	1.7612	1.7612
3.5600	1.5479	1.5277	1.4791	1.4831	1.5115	1.6738	1.4583	1.5096	1.5460	1.4597	1.4013	1.5258	1.7382	1.5763	1.4119	1.7612	1.7612	1.7612	1.7612	1.7612	1.7612	1.7612	1.7612	1.7612	1.7612	1.7612	1.7612	1.7612	1.7612	1.7612	1.7612	1.7612	1.7612	1.7612	1.7612	1.7612	1.7612	1.7612	1.7612	1.7612	1.7612	1.7612	1.7612	1.7612	1.7612	1.7612	1.7612	1.7612	1.7612
3.5700	1.5479	1.5277	1.4791	1.4831	1.5115	1.6738	1.4583	1.5096	1.5460	1.4597	1.4013	1.5258	1.7382	1.5763	1.4119	1.7612	1.7612	1.7612	1.7612	1.7612	1.7612	1.7612	1.7612	1.7612	1.7612	1.7612	1.7612	1.7612	1.7612	1.7612	1.7612	1.7612	1.7612	1.7612	1.7612	1.7612	1.7612	1.7612	1.7612	1.7612	1.7612	1.7612	1.7612	1.7612	1.7612	1.7612	1.7612	1.7612	1.7612
3.5800	1.5479	1.5277	1.4791	1.4831	1.5115	1.6738	1.4583	1.5096	1.5460	1.4597	1.4013	1.5258	1.7382	1.5763	1.4119	1.7612	1.7612	1.7612	1.7612	1.7612	1.7612	1.7612	1.7612	1.7612	1.7612	1.7612	1.7612	1.7612	1.7612	1.7612	1.7612	1.7612	1.7612	1.7612	1.7612	1.7612	1.7612	1.7612	1.7612	1.7612	1.7612	1.7612	1.7612	1.7612	1.7612	1.7612	1.7612	1.7612	1.7612
3.5900	1.5479	1.5277	1.4791	1.4831	1.5115	1.6738	1.4583	1.5096	1.5460	1.4597	1.4013	1.5258	1.7382	1.5763	1.4119	1.7612	1.7612	1.7612	1.7612	1.7612	1.7612	1.7612	1.7612	1.7612	1.7612	1.7612	1.7612	1.7612	1.7612	1.7612	1.7612	1.7612	1.7612	1.7612	1.7612	1.7612	1.7612	1.7612	1.7612	1.7612	1.7612	1.7612	1.7612	1.7612	1.7612	1.7612	1.7612	1.7612	1.7612
3.6000	1.5479	1.5277	1.4791	1.4831	1.5115	1.6738	1.4583	1.5096	1.5460	1.4597	1.4013	1.5258	1.7382	1.5763	1.4119	1.7612	1.7612	1.7612	1.7612	1.7612	1.7612	1.7612	1.7612	1.7612	1.7612	1.7612	1.7612	1.7612	1.7612	1.7612	1.7612	1.7612	1.7612	1.7612	1.7612	1.7612	1.7612	1.7612	1.7612	1.7612	1.7612	1.7612	1.7612	1.7612	1.7612	1.7612	1.7612	1.7612	1.7612
3.6100	1.5479	1.5277	1.4791	1.4831	1.5115	1.6738	1.4583	1.5096	1.5460	1.4597	1.4013	1.5258	1.7382	1.5763	1.4119	1.7612	1.7612	1.7612	1.7612	1.7612	1.7612	1.7612	1.7612	1.7612	1.7612	1.7612	1.7612	1.7612	1.7612	1.7612	1.7612	1.7612	1.7612	1.7612	1.7612	1.7612	1.7612	1.7612	1.7612	1.7612	1.7612	1.7612	1.7612	1.7612	1.7612	1.7612	1.7612	1.7612	1.7612
3.6200	1.5479	1.5277	1.4791	1.4831	1.5115	1.6738	1.4583	1.5096	1.5460	1.4597	1.4013	1.5258	1.7382	1.5763	1.4119	1.7612	1.7612	1.7612	1.7612	1.7612	1.7612	1.7612	1.7612	1.7612	1.7612	1.7612	1.7612	1.7612	1.7612	1.7612	1.7612	1.7612	1.7612	1.7612	1.7612	1.7612	1.7612	1.7612	1.7612	1.7612	1.7612	1.7612	1.7612	1.7612	1.7612	1.7612	1.7612	1.7612	1.7612
3.6300	1.5479	1.5277	1.4791	1.4831	1.5115	1.6738	1.4583	1.5096	1.5460	1.4597	1.4013	1.5258	1.7382	1.5763	1.4119	1.7612	1.7612	1.7612	1.7612	1.7612	1.7612	1.7612	1.7612	1.7612	1.7612	1.7612	1.7612	1.7612	1.7612	1.7612	1.7612	1.7612	1.7612	1.7612	1.7612	1.7612	1.7612	1.7612	1.7612	1.7612	1.7612	1.7612	1.7612	1.7612	1.7612	1.7612	1.7612	1.7612	1.7612
3.6400	1.5479	1.5277	1.4791	1.4831	1.5115	1.6738	1.4583	1.5096	1.5460	1.4597	1.4013	1.5258	1.7382	1.5763	1.4119	1.7612	1.7612	1.7612	1.7612	1.7612	1.7612	1.7612	1.7612	1.7612	1.7612	1.7612	1.7612	1.7612	1.7612	1.7612	1.7612	1.7612	1.7612	1.7612	1.7612	1.7612	1.7612	1.7612	1.7612	1.7612	1.7612	1.7612	1.7612	1.7612	1.7612	1.7612	1.7612	1.7612	1.7612
3.6500	1.5479	1.5277	1.4791	1.4831	1.5115	1.6738	1.4583	1.5096	1.5460	1.4597	1.4013	1.5258	1.7382	1.5763	1.4119	1.7612	1.7612	1.7612	1.7612	1.7612	1.7612	1.7612	1.7612	1.7612	1.7612	1.7612	1.7612	1.7612	1.7612	1.7612	1.7612	1.7612	1.7612	1.7612	1.7612	1.7612	1.7612	1.7612	1.7612	1.7612	1.7612	1.7612	1.7612	1.7612	1.7612	1.7612	1.7612	1.7612	1.7612
3.6600	1.5479	1.5277	1.4791	1.4831	1.5115	1.6738	1.4583	1.5096	1.5460	1.4597	1.4013	1.5258	1.7382	1.5763	1.4119	1.7612	1.7612	1.7612	1.7612	1.7612	1.7612	1.7612	1.7612	1.7612	1.7612	1.7612	1.7612	1.7612	1.7612	1.7612	1.7612	1.7612	1.7612	1.7612	1.7612	1.7612	1.7612	1.7612	1.7612	1.7612	1.7612	1.7612	1.7612	1.7612	1.7612	1.7612	1.7612	1.7612	1.7612
3.6700	1.5479	1.5277	1.4791	1.4831	1.5115	1.6738	1.4583	1.5096	1.5460	1.4597	1.4013	1.5258	1.7382	1.5763	1.4119	1.7612	1.7612	1.7612	1.7612	1.7612	1.7612	1.7612	1.7612	1.7612	1.7612	1.7612	1.7612	1.7612	1.7612	1.7612	1.7612	1.7612	1.7612	1.7612	1.7612	1.7612	1.7612	1.7612	1.7612	1.7612	1.7612	1.7612	1.7612	1.7612	1.7612	1.7612	1.7612	1.7612	1.7612
3.6800	1.5479	1.5277	1.4791	1.4831	1.5115	1.6738	1.4583	1.5096	1.5460	1.4597	1.4013	1.5258	1.7382	1.5763	1.4119	1.7612	1.7612	1.7612	1.7612	1.7612	1.7612	1.7612	1.7612	1.7612	1.7612	1.7612	1.7612	1.7612	1.7612	1.7612	1.7612	1.7612	1.7612	1.7612	1.7612	1.7612	1.7612	1.7612	1.7612	1.7612	1.7612	1.7612	1.7612	1.7612	1.7612	1.7612	1.7612	1.7612	1.7612
3.6900	1.5479	1.5277	1.4791	1.4831	1.5115	1.6738	1.4583	1.5096	1.5460	1.4597	1.4013	1.5258	1.7382	1.5763	1.4119	1.7612	1.7612	1.7612	1.7612	1.7612	1.7612	1.7612	1.7612	1.7612	1.7612	1.7612	1.7612	1.7612	1.7612	1.7612	1.7612	1.7612	1.7612	1.7612	1.7612	1.7612	1.7612	1.7612	1.7612	1.7612	1.7612	1.7612	1.7612	1.7612	1.7612	1.7612	1.7612	1.7612	1.7612
3.7000	1.5479	1.5277	1.4791	1.4831	1.5115	1.6738	1.4583	1.5096	1.5460	1.4597	1.4013	1.5258	1.7382	1.5763	1.4119	1.7612	1.7612	1.7612	1.7612	1.7612	1.7612	1.7612	1.7612	1.7612	1.7612	1.7612	1.7612	1.7612	1.7612	1.7612	1.7612	1.7612	1.7612	1.7612	1.7612	1.7612	1.7612	1.7612	1.7612	1.7612	1.7612	1.7612	1.7612	1.7612	1.7612	1.7612	1.7612	1.7612	1.7612
3.7100	1.5991	1.5782	1.5280	1.5321	1.5615	1.7292	1.5065	1.5595	1.5971	1.5079	1.4476	1.5763	1.7958	1.6284	1.4585	1.8196	1.8196	1.8196	1.8196	1.8196	1.8196	1.8196	1.8196	1.8196	1.8196	1.8196	1.8196	1.8196	1.8196	1.8196	1.8196	1.8196	1.8196	1.8196	1.8196	1.8196	1.8196	1.8196	1.8196	1.8196	1.8196	1.8196	1.8196	1.8196	1.8196	1.8196	1.8196	1.8196	1.8196
3.7200	1.5991	1.5782	1.5280	1.5321	1.5615	1.7292	1.5065	1.5595	1.5971	1.5079	1.4476	1.5763	1.7958	1.6284	1.4585	1.8196	1.8196	1.8196	1.8196	1.8196	1.8196	1.8196	1.8196	1.8196	1.8196	1.8196	1.8196	1.8196	1.8196	1.8196	1.8196	1.8196	1.8196	1.8196	1.8196	1.8196	1.8196	1.8196	1.8196	1.8196	1.8196	1.8196	1.8196	1.8196	1.8196	1.8196	1.8196	1.8196	1.8196
3.7300	1.5991	1.5782	1.5280	1.5321	1.5615	1.7292	1.5065	1.5595	1.5971	1.5079	1.4476	1.5763	1.7958	1.6284	1.4585	1.8196	1.8196	1.8196	1.8196	1.8196	1.8196	1.8196	1.8196	1.8196	1.8196	1.8196	1.8196	1.8196	1.8196	1.8196	1.8196	1.8196	1.8196	1.8196	1.8196	1.8196	1.8196	1.8196	1.8196	1.8196	1.8196	1.8196	1.8196	1.8196	1.8196	1.8196	1.8196	1.8196	1.8196
3.7400	1.5991	1.5782	1.5280	1.5321	1.5615	1.7292	1.5065	1.5595	1.5971	1.5079	1.4476	1.5763	1.7958	1.6284	1.4585	1.8196	1.8196	1.8196	1.8196	1.8196	1.8196	1.8196	1.8196	1.8196	1.8196	1.8196	1.8196	1.8196	1.8196	1.8196	1.8196	1.8196	1.8196	1.8196	1.8196	1.8196	1.8196	1.8196	1.8196	1.8196	1.8196	1.8196	1.8196	1.8196	1.8196	1.8196	1.8196	1.8196	1.8196
3.7500	1.5991	1.5782	1.5280	1.5321	1.5615	1.7292	1.5065	1.5595	1.5971	1.5079	1.4476	1.5763	1.7958	1.6284	1.4585	1.8196	1.8196	1.8196	1.8196	1.8196	1.8196	1.8196	1.8196	1.8196	1.8196	1.8196	1.8196	1.8196	1.8196	1.8196	1.8196	1.8196	1.8196	1.8196	1.8196	1.8196	1.8196	1.8196	1.8196	1.8196	1.8196	1.8196	1.8196	1.8196	1.8196	1.8196	1.8196	1.8196	1.8196
3.7600	1.5991	1.5782	1.5280	1.5321	1.5615	1.7292	1.5065	1.5595	1.5971	1.5079	1.4476	1.5763	1.7958	1.6284	1.4585	1.8196	1.8196	1.8196	1.8196	1.8196	1.8196	1.8196	1.8196	1.8196	1.8196	1.8196	1.8196	1.8196	1.8196	1.8196	1.8196	1.8196	1.8196	1.8196	1.8196	1.8196	1.8196	1.8196	1.8196	1.8196	1.8196	1.8196	1.8196	1.8196	1.8196	1.8196	1.8196	1.8196	1.8196
3.7700	1.5991	1.5782	1.5280	1.5321	1.5615	1.7292	1.5065	1.5595	1.5971	1.5079	1.4476	1.5763	1.7958	1.6284	1.4585	1.8196	1.8196	1.8196	1.8196	1.8196	1.8196	1.8196	1.8196	1.8196	1.8196	1.8196	1.8196	1.8196	1.8196	1.8196	1.8196	1.8196	1.8196	1.8196	1.8196	1.8196	1.8196	1.8196	1.8196	1.8196	1.8196	1.8196	1.8196	1.8196	1.8196	1.8196	1.8196	1.8196	1.8196
3.7800	1.5991	1.5782	1.5280	1.5321	1.5615	1.7292	1.5065	1.5595	1.5971	1.5079	1.4476	1.5763	1.7958	1.6284	1.4585	1.8196	1.8196	1.8196	1.8196	1.8196	1.8196	1.8196	1.8196	1.8196	1.8196	1.8196	1.8196	1.8196	1.8196	1.8196	1.8196	1.8196	1.8196	1.8196	1.8196	1.8196	1.8196	1.8196	1.8196	1.8196	1.8196	1.8196	1.8196	1.8196	1.8196	1.8196	1.8196	1.8196	1.8196
3.7900	1.5991	1.5782	1.5280	1.5321	1.5615	1.7292	1.5065	1.5595	1.5971	1.5079	1.4476	1.5763	1.7958	1.6284	1.4585	1.8196	1.8196	1.8196	1.8196	1.8196	1.8196	1.8196	1.8196	1.8196	1.8196	1.8196	1.8196	1.8196	1.8196	1.8196	1.8196	1.8196	1.8196	1.8196	1.8196	1.8196	1.8196	1.8196	1.8196	1.8196	1.8196	1.8196	1.8196	1.8196	1.8196	1.8196	1.8196	1.8196	1.8196
3.8000	1.5991	1.5782	1.5280	1.5321	1.5615	1.7292	1.5065	1.5595	1.5971	1.5079	1.4476	1.5763	1.7958	1.6284	1.4585	1.8196	1.8196	1.8196	1.8196	1.8196	1.8196	1.8196	1.8196	1.8196	1.8196	1.8196	1.8196	1.8196	1.8196	1.8196	1.8196	1.8196	1.8196	1.8196	1.8196	1.8196	1.8196	1.8196	1.8196	1.8196	1.8196	1.8196	1.8196	1.8196	1.8196	1.8196	1.8196	1.8196	1.8196
3.8100	1.5991	1.5782	1.5280	1.5321	1.5615	1.7292	1.5065	1.5595	1.5971	1.5079	1.4476	1.5763	1.7958	1.6284	1.4585	1.8196	1.8196	1.8196	1.8196	1.8196	1.8196	1.8196	1.8196	1.8196	1.8196	1.8196	1.8196	1.8196	1.8196	1.8196	1.8196	1.8196	1.8196	1.8196	1.8196	1.8196	1.8196	1.8196	1.8196	1.8196	1.8196	1.8196	1.8196	1.8196	1.8196	1.8196	1.8196	1.8196	1.8196
3.8200	1.5991	1.5782	1.5280	1.5321	1.5615	1.7292	1.5065	1.5595	1.5971	1.5079	1.4476	1.5763	1.7958	1.6284	1.4585	1.8196	1.8196	1.8196	1.8196	1.8196	1.8196	1.8196	1.8196	1.8196	1.8196	1.8196	1.8196	1.8196	1.8196	1.8196	1.8196	1.8196	1.8196	1.8196	1.8196	1.8196	1.8196	1.8196	1.8196	1.8196	1.8196	1.8196	1.8196	1.8196	1.8196	1.8196	1.8196	1.8196	1.8196
3.8300	1.5991	1.5782	1.5280	1.5321	1.5615	1.7292	1.5065	1.5595	1.5971	1.5079	1.4476	1.5763	1.7958	1.6284	1.4585	1.8196	1.8196	1.8196	1.8196	1.8196	1.8196	1.8196	1.8196	1.8196	1.8196	1.8196	1.8196	1.8196	1.8196	1.8196	1.8196	1.8196	1.8196	1.8196	1.8196	1.8196	1.8196	1.8196	1.8196	1.8196	1.8196	1.8196	1.8196	1.8196	1.8196	1.8196	1.8196	1.8196	1.8196
3.8400	1.5991	1.5782	1.5280	1.5321	1.5615	1.7292	1.5065	1.5595	1.5971	1.5079	1.4476	1.5763	1.7958	1.6284	1.4585	1.8196	1.8196	1.8196	1.8196	1.8196	1.8196	1.8196	1.8196	1.8196	1.8196	1.8196	1.8196	1.8196	1.8196	1.8196	1.8196	1.8196	1.8196	1.8196	1.8196	1.8196	1.8196	1.8196	1.8196	1.8196	1.8196	1.8196	1.8196	1.8196	1.8196	1.8196	1.8196	1.8196	1.8196
3.8500	1.5991	1.5782	1.5280	1.5321	1.5615	1.7292	1.5065	1.5595	1.5971	1.5079	1.4476	1.5763	1.7958	1.6284	1.4585	1.8196	1.8196	1.8196	1.8196	1.8196	1.8196	1.8196	1.8196	1.8196	1.8196	1.8196	1.8196	1.8196	1.8196	1.8196	1.8196	1.8196	1.8196	1.8196	1.8196	1.8196	1.8196	1.8196	1.8196	1.8196	1.8196	1.8196	1.8196	1.8196	1.8196	1.8196	1.8196	1.8196	1.8196
3.8600	1.5991	1.5782	1.5280	1.5321	1.5615	1.7292	1.5065	1.5595	1.5971	1.5079	1.4476	1.5763	1.7958	1.6284	1.4585	1.8196	1.8196	1.8196	1.8196	1.8196	1.8196	1.8196	1.8196	1.8196	1.8196	1.8196	1.8196	1.8196	1.8196	1.8196	1.8196	1.8196	1.8196	1.8196	1.8196	1.8196	1.8196	1.8196	1.8196	1.8196	1.8196	1.8196	1.8196	1.8196	1.8196	1.8196	1.8196	1.8196	1.8196
3.8700	1.5991	1.5782	1.5280	1.5321	1.5615	1.7292	1.5065	1.5595	1.5971	1.5079	1.4476	1.5763	1.7958	1.6284	1.4585	1.8196	1.8196	1.8196	1.8196	1.8196	1.8196	1.8196	1.8196	1.8196	1.8196	1.8196	1.8196	1.8196	1.8196	1.8196	1.8196	1.8196	1.8196	1.8196	1.8196	1.8196	1.8196	1.8196	1.8196	1.8196	1.8196	1.8196	1.8196	1.8196	1.8196	1.8196	1.8196	1.8196	1.8196
3.8800	1.5991	1.5782	1.5280	1.5321	1.5615	1.7292	1.5065	1.5595	1.5971	1.5079	1.4476	1.5763	1.7958	1.6284	1.4585	1.8196	1.8196	1.8196	1.8196	1.8196	1.8196	1.8196	1.8196	1.8196	1.8196	1.8196	1.8196	1.8196	1.8196	1.8196	1.8196	1.8196	1.8196	1.8196	1.8196	1.8196	1.8196	1.8196	1.8196	1.8196	1.8196	1.8196	1.8196	1.8196	1.8196	1.8196	1.8196	1.8196	1.8196
3.8900	1.5991	1.5782	1.5280	1.5321	1.5615	1.7292	1.5065	1.5595	1.5971	1.5079	1.4476	1.5763	1.7958	1.6284	1.4585	1.8196	1.8196	1.8196	1.8196	1.8196	1.8196	1.8196	1.8196	1.8196	1.8196	1.8196	1.8196	1.8196	1.8196	1.8196	1.8196	1.8196	1.8196	1.8196	1.8196	1.8196	1.8196	1.8196	1.8196	1.8196	1.8196	1.8196	1.8196	1.8196	1.8196	1.8196	1.8196	1.8196	1.8196
3.9000	1.5991	1.5782	1.5280	1.5321	1.5615	1.7292	1.5065	1.5595	1.5971	1.5079	1.4476	1.5763	1.7958	1.6284	1.4585	1.8196	1.8196	1.8196	1.8196	1.8196	1.8196	1.8196	1.8196	1.8196	1.8196	1.8196	1.8196	1.8196	1.8196	1.8196	1.8196	1.8196	1.8196	1.8196	1.8196	1.8196	1.8196	1.8196	1.8196	1.8196	1.8196	1.8196	1.8196	1.8196	1.8196	1.8196	1.8196	1.8196	1.8196
3.9100	1.6503	1.6287	1.5769	1.5811	1.6114	1.7847	1.5546	1.6094	1.6483	1.5562	1.4938	1.6267	1.8535	1.6806	1.5051	1.8780	1.8780	1.8780	1.8780	1.8780	1.8780	1.8780	1.8780	1.8780	1.8780	1.8780	1.8780	1.8780	1.8780	1.8780	1.8780	1.8780	1.8780	1.8780	1.8780	1.8780	1.8780	1.8780	1.8780	1.8780	1.8780	1.8780	1.8780	1.8780	1.8780	1.8780	1.8780	1.8780	1.8780
3.9200	1.6503	1.6287	1.5769	1.5811	1.6114	1.7847	1.5546	1.6094	1.6483	1.5562	1.4938	1.6267	1.8535	1.6806	1.5051	1.8780	1.8780	1.8780	1.8780	1.8780	1.8780	1.8780	1.8780	1.8780	1.8780	1.8780	1.8780	1.8780	1.8780	1.8780	1.8780	1.8780	1.8780	1.8780	1.8780	1.8780	1.8780	1.8780	1.8780	1.8780	1.8780	1.8780	1.8780	1.8780	1.8780	1.8780	1.8780	1.8780	1.8780
3.9300	1.6503	1.6287	1.5769	1.5811	1.6114	1.7847	1.5546	1.6094	1.6483	1.5562	1.4938	1.6267	1.8535	1.6806	1.5051	1.8780	1.8780	1.8780	1.8780	1.8780	1.8780	1.8780	1.8780	1.8780	1.8780	1.8780	1.8780	1.8780	1.8780	1.8780	1.8780	1.8780	1.8780	1.8780	1.8780	1.8780	1.8780	1.8780	1.8780	1.8780	1.8780	1.8780	1.8780	1.8780	1.8780	1.8780	1.8780	1.8780	1.8780
3.9400	1.6503	1.6287	1.5769	1.5811	1.6114	1.7847	1.5546	1.6094	1.6483	1.5562	1.4938	1.6267	1.8535	1.6806	1.5051	1.8780	1.8780	1.8780	1.8780	1.8780	1.8780	1.8780	1.8780	1.8780	1.8780	1.8780	1.8780	1.8780	1.8780	1.8780	1.8780	1.8780	1.8780	1.8780	1.8780	1.8780	1.8780	1.8780	1.8780	1.8780	1.8780	1.8780	1.8780	1.8780	1.8780	1.8780	1.8780	1.8780	1.8780
3.9500	1.6503	1.6287	1.5769	1.5811	1.6114	1.7847	1.5546	1.6094	1.6483	1.5562	1.4938	1.6267	1.8535	1.6806	1.5051	1.8780	1.8780	1.8780	1.8780	1.8780	1.8780	1.8780	1.8780	1.8780	1.8780	1.8780	1.8780	1.8780	1.8780	1.8780	1.8780	1.8780	1.8780	1.8780	1.8780	1.8780	1.8780	1.8780	1.8780	1.8780	1.8780	1.8780	1.8780	1.8780	1.8780	1.8780	1.8780	1.8780	1.8780
3.9600	1.6503	1.6287	1.5769	1.5811	1.6114	1.7847	1.5546	1.6094	1.6483	1.5562	1.4938	1.6267	1.8535	1.6806	1.5051	1.8780	1.8780	1.8780	1.8780	1.8780	1.8780	1.8780	1.8780	1.8780	1.8780	1.8780	1.8780	1.8780	1.8780	1.8780	1.8780	1.8780	1.8780	1.8780	1.8780	1.8780	1.8780	1.8780	1.8780	1.8780	1.8780	1.8780	1.8780	1.8780	1.8780	1.8780	1.8780	1.8780	1.8780
3.9700	1.6503	1.6287	1.5769	1.5811	1.6114	1.7847	1.5546	1.6094	1.6483	1.5562	1.4938	1.6267	1.8535	1.6806	1.5051	1.8780	1.8780	1.8780	1.8780	1.8780	1.8780	1.8780	1.8780	1.8780	1.8780	1.8780	1.8780	1.8780	1.8780	1.8780	1.8780	1.8780	1.8780	1.8780	1.8780	1.8780	1.8780	1.8780	1.8780	1.8780	1.8780	1.8780	1.8780	1.8780	1.8780	1.8780	1.8780	1.8780	1.8780
3.9800	1.6503	1.6287	1.5769	1.5811	1.6114	1.7847	1.5546	1.6094	1.6483	1.5562	1.4938	1.6267	1.8535	1.6806	1.5051	1.8780	1.8780	1.8780	1.8780	1.8780	1.8780	1.8780	1.8780	1.8780	1.8780	1.8780	1.8780	1.8780	1.8780	1.8780	1.8780	1.8780	1.8780	1.8780	1.8780	1.8780	1.8780	1.8780	1.8780	1.8780	1.8780	1.8780	1.8780	1.8780	1.8780	1.8780	1.8780	1.8780	1.8780
3.9900	1.6503	1.6287	1.5769	1.5811	1.6114	1.7847	1.5546	1.6094	1.6483	1.5562	1.4938	1.6267	1.8535	1.6806	1.5051	1.8780	1.8780	1.8780	1.8780	1.8780	1.8780	1.8780	1.8780	1.8780	1.8780	1.8780	1.8780	1.8780	1.8780	1.8780	1.8780	1.8780	1.8780	1.8780	1.8780	1.8780	1.8780	1.8780	1.8780	1.8780	1.8780	1.8780	1.8780	1.8780	1.8780	1.8780	1.8780	1.8780	1.8780
4.0000	1.6503	1.6287	1.5769	1.5811	1.6114	1.7847	1.5546	1.6094	1.6483	1.5562	1.4938	1.6267	1.8535	1.6806	1.5051	1.8780	1.8780	1.8780	1.8780	1.8780	1.8780	1.8780	1.8780	1.8780	1.8780	1.8780	1.8780	1.8780	1.8780	1.8780	1.8780	1.8780	1.8780	1.8780	1.8780	1.8780	1.8780	1.8780	1.8780	1.8780	1.8780	1.8780	1.8780	1.8780	1.8780	1.8780	1.8780	1.8780	1.8780
4.0100	1.6503	1.6287	1.5769	1.5811	1.6114	1.7847	1.5546	1.6094	1.6483	1.5562	1.4938	1.6267	1.8535	1.6806	1.5051	1.8780	1.8780	1.8780	1.8780	1.8780	1.8780	1.8780	1.8780	1.8780	1.8780	1.8780	1.8780	1.8780	1.8780	1.8780	1.8780	1.8780	1.8780	1.8780	1.8780	1.8780	1.8780	1.8780	1.8780	1.8780	1.8780	1.8780	1.8780	1.8780	1.8780	1.8780	1.8780	1.8780	1.8780
4.0200	1.6503	1.6287	1.5769	1.5811	1.6114	1.7847	1.5546	1.6094	1.6483	1.5562	1.4938	1.6267	1.8535	1.6806	1.5051	1.8780	1.8780	1.8780	1.8780	1.8780	1.8780	1.8780	1.8780	1.8780	1.8780	1.8780	1.8780	1.8780	1.8780	1.8780	1.8780	1.8780	1.8780	1.8780	1.8780	1.8780	1.8780	1.8780	1.8780	1.8780	1.8780	1.8780	1.8780	1.8780	1.8780	1.8780	1.8780	1.8780	1.8780
4.0300	1.6503	1.6287	1.5769	1.5811	1.6114	1.7847	1.5546	1.6094	1.6483	1.5562	1.4938	1.6267	1.8535	1.6806	1.5051	1.8780	1.8780	1.8780	1.8780	1.8780	1.8780	1.8780	1.8780	1.8780	1.8780	1.8780	1.8780	1.8780	1.8780	1.8780	1.8780	1.8780	1.8780	1.8780	1.8780	1.8780	1.8780	1.8780	1.8780	1.8780	1.8780	1.8780	1.8780	1.8780	1.8780	1.8780	1.8780	1.8780	1.8780
4.0400	1.6503	1.6287	1.5769	1.5811	1.6114	1.7847	1.5546	1.6094	1.6483	1.5562	1.4938	1.6267	1.8535	1.6806	1.5051	1.8780	1.8780	1.8780	1.8780	1.8780	1.8780	1.8780	1.8780	1.8780	1.8780	1.8780	1.8780	1.8780	1.8780	1.8780	1.8780	1.8780	1.8780	1.8780	1.8780	1.8780	1.8780	1.8780	1.8780	1.8780	1.8780	1.8780	1.8780	1.8780	1.8780	1.8780	1.8780	1.8780	1.8780
4.0500	1.6503	1.6287	1.5769	1.5811	1.6114	1.7847	1.5546	1.6094	1.6483	1.5562	1.4938	1.6267	1.8535	1.6806	1.5051	1.8780	1.8780	1.8780	1.8780	1.8780	1.8780	1.8780	1.8780	1.8780	1.8780	1.8780	1.8780	1.8780	1.8780	1.8780	1.8780	1.8780	1.8780	1.8780	1.8780	1.8780	1.8780	1.8780	1.8780	1.8780	1.8780	1.8780	1.8780	1.8780	1.8780	1.8780	1.8780	1.8780	1.8780
4.0600	1.6503	1.6287	1.5769	1.5811	1.6114	1.7847	1.5546	1.6094	1.6483	1.5562	1.4938	1.6267	1.8535	1.6806	1.5051	1.8780	1.8780	1.8780	1.8780	1.8780	1.8780	1.8780	1.8780	1.8780	1.8780	1.8780	1.8780	1.8780	1.8780	1.8780	1.8780	1.8780	1.8780	1.8780	1.8780	1.8780	1.8780	1.8780	1.8780	1.8780	1.8780	1.8780	1.8780	1.8780	1.8780	1.8780	1.8780	1.8780	1.8780
4.0700	1.6503	1.6287	1.5769	1.5811	1.6114	1.7847	1.5546	1.6094	1.6483	1.5562	1.4938	1.6267	1.8535	1.6806	1.5051	1.8780	1.8780	1.8780	1.8780	1.8780	1.8780	1.8780	1.8780	1.8780	1.8780	1.8780	1.8780	1.8780	1.8780	1.8780	1.8780	1.8780	1.8780	1.8780	1.8780	1.8780	1.8780	1.8780	1.8780	1.8780	1.8780	1.8780	1.8780	1.8780	1.8780	1.8780	1.8780	1.8780	1.8780
4.0800	1.6503	1.6287	1.5769	1.5811	1.6114	1.7847	1.5546	1.6094	1.6483	1.5562	1.4938	1.6267	1.8535	1.6806	1.5051	1.8780	1.8780	1.8780	1.8780	1.8780	1.8780	1.8780	1.8780	1.8780	1.8780	1.8780	1.8780	1.8780	1.8780	1.8780	1.8780	1.8780	1.8780	1.8780	1.8780	1.8780	1.8780	1.8780	1.8780	1.8780	1.8780	1.8780	1.8780	1.8780	1.8780	1.8780	1.8780	1.8780	1.8780
4.0900	1.6503	1.6287	1.5769	1.5811	1.6114	1.7847	1.5546	1.6094	1.6483	1.5562	1.4938	1.6267	1.8535	1.6806	1.5051	1.8780	1.8780	1.8780	1.8780	1.8780	1.8780	1.8780	1.8780	1.8780	1.8780	1.8780	1.8780	1.8780	1.8780	1.8780	1.8780	1.8780	1.8780	1.8780	1.8780	1.8780	1.8780	1.8780	1.8780	1.8780	1.8780	1.8780	1.8780	1.8780	1.8780	1.8780	1.8780	1.8780	1.8780
4.1000	1.6503	1.6287	1.5769	1.5811	1.6114	1.7847	1.5546	1.6094	1.6483	1.5562	1.4938	1.6267	1.8535	1.6806	1.5051	1.8780	1.8780	1.8780	1.8780	1.8780	1.8780	1.8780	1.8780	1.8780	1.8780	1.8780	1.8780	1.8780	1.8780	1.8780	1.8780	1.8780	1.8780	1.8780	1.8780	1.8780	1.8780	1.8780	1.8780	1.8780	1.8780	1.8780	1.8780	1.8780	1.8780	1.8780	1.8780	1.8780	1.8780
4.1100	1.7014	1.6792	1.6257	1.6301	1.6614	1.8401	1.6028	1.6593	1.6994	1.6044	1.5401	1.6772	1.9111	1.7327	1.5517	1.9364	1.9364	1.9364	1.9364	1.9364	1.9364	1.9364	1.9364	1.9364	1.9364	1.9364	1.9364	1.9364	1.9364	1.9364	1.9364	1.9364	1.9364	1.9364	1.9364	1.9364	1.9364	1.9364	1.9364	1.9364	1.9364	1.9364	1.9364	1.9364	1.9364	1.9364	1.9364	1.9364	1.9364
4.1200	1.7014	1.6792	1.6257	1.6301	1.6614	1.8401	1.6028	1.6593	1.6994	1.6044	1.5401	1.6772	1.9111	1.7327	1.5517	1.9364	1.9364	1.9364	1.9364	1.9364	1.9364	1.9364	1.9364	1.9364	1.9364	1.9364	1.9364	1.9364	1.9364	1.9364	1.9364	1.9364	1.9364	1.9364	1.9364	1.9364	1.9364	1.9364	1.9364	1.9364	1.9364	1.9364	1.9364	1.9364	1.9364	1.9364	1.9364	1.9364	1.9364
4.1300	1.7014	1.6792	1.6257	1.6301	1.6614	1.8401	1.6028	1.6593	1.6994	1.6044	1.5401	1.6772	1.9111	1.7327	1.5517	1.9364	1.9364	1.9364	1.9364	1.9364	1.9364	1.9364	1.9364	1.9364	1.9364	1.9364	1.9364	1.9364	1.9364	1.9364	1.9364	1.9364	1.9364	1.9364	1.9364	1.9364	1.9364	1.9364	1.9364	1.9364	1.9364	1.9364	1.9364	1.9364	1.9364	1.9364	1.9364	1.9364	1.9364
4.1400	1.7014	1.6792	1.6257	1.6301	1.6614	1.8401	1.6028	1.6593	1.6994	1.6044	1.5401	1.6772	1.9111	1.7327	1.5517	1.9364	1.9364	1.9364	1.9364	1.9364	1.9364	1.9364	1.9364	1.9364	1.9364	1.9364	1.9364	1.9364	1.9364	1.9364	1.9364	1.9364	1.9364	1.9364	1.9364	1.9364	1.9364	1.9364	1.9364	1.9364	1.9364	1.9364	1.9364	1.9364	1.9364	1.9364	1.9364	1.9364	1.9364
4.1500	1.7014	1.6792	1.6257	1.6301	1.6614	1.8401	1.6028	1.6593	1.6994	1.6044	1.5401	1.6772	1.9111	1.7327	1.5517	1.9364	1.9364	1.9364	1.9364	1.9364	1.9364	1.9364	1.9364	1.9364	1.9364	1.9364	1.9364	1.9364	1.9364	1.9364	1.9364	1.9364	1.9364	1.9364	1.9364	1.9364	1.9364	1.9364	1.9364	1.9364	1.9364	1.9364	1.9364	1.9364	1.9364	1.9364	1.9364	1.9364	1.9364
4.1600	1.7014	1.6792	1.6257	1.6301	1.6614	1.8401	1.6028	1.6593	1.6994	1.6044	1.5401	1.6772	1.9111	1.7327	1.5517	1.9364	1.9364	1.9364	1.9364	1.9364	1.9364	1.9364	1.9364	1.9364	1.9364	1.9364	1.9364	1.9364	1.9364	1.9364	1.9364	1.9364	1.9364	1.9364	1.9364	1.9364	1.9364	1.9364	1.9364	1.9364	1.9364	1.9364	1.9364	1.9364	1.9364	1.9364	1.9364	1.9364	1.9364
4.1700	1.7014	1.6792	1.6257	1.6301	1.6614	1.8401	1.6028	1.6593	1.6994	1.6044	1.5401	1.6772	1.9111	1.7327	1.5517	1.9364	1.9364	1.9364	1.9364	1.9364	1.9364	1.9364	1.9364	1.9364	1.9364	1.9364	1.9364	1.9364	1.9364	1.9364	1.9364	1.9364	1.9364	1.9364	1.9364	1.9364	1.9364	1.9364	1.9364	1.9364	1.9364	1.9364	1.9364	1.9364	1.9364	1.9364	1.9364	1.9364	1.9364
4.1800	1.7014	1.6792	1.6257	1.6301	1.6614	1.8401	1.6028	1.6593	1.6994	1.6044	1.5401	1.6772	1.9111	1.7327	1.5517	1.9364	1.9364	1.9364	1.9364	1.9364	1.9364	1.9364	1.9364	1.9364	1.9364	1.9364	1.9364	1.9364	1.9364	1.9364	1.9364	1.9364	1.9364	1.9364	1.9364	1.9364	1.9364	1.9364	1.9364	1.9364	1.9364	1.9364	1.9364	1.9364	1.9364	1.9364	1.9364	1.9364	1.9364
4.1900	1.7014	1.6792	1.6257	1.6301	1.6614	1.8401	1.6028	1.6593	1.6994	1.6044	1.5401	1.6772	1.9111	1.7327	1.5517	1.9364	1.9364	1.9364	1.9364	1.9364	1.9364	1.9364	1.9364	1.9364	1.9364	1.9364	1.9364	1.9364	1.9364	1.9364	1.9364	1.9364	1.9364	1.9364	1.9364	1.9364	1.9364	1.9364	1.9364	1.9364	1.9364	1.9364	1.9364	1.9364	1.9364	1.9364	1.9364	1.9364	1.9364
4.2000	1.7014	1.6792	1.6257	1.6301	1.6614	1.8401	1.6028	1.6593	1.6994	1.6044	1.5401	1.6772	1.9111	1.7327	1.5517	1.9364	1.9364	1.9364	1.9364	1.9364	1.9364	1.9364	1.9364	1.9364	1.9364	1.9364	1.9364	1.9364	1.9364	1.9364	1.9364	1.9364	1.9364	1.9364	1.9364	1.9364	1.9364	1.9364	1.9364	1.9364	1.9364	1.9364	1.9364	1.9364	1.9364	1.9364	1.9364	1.9364	1.9364
4.2100	1.7014	1.6792	1.6257	1.6301	1.6614	1.8401	1.6028	1.6593	1.6994	1.6044	1.5401	1.6772	1.9111	1.7327	1.5517	1.9364	1.9364	1.9364	1.9364	1.9364	1.9364	1.9364	1.9364	1.9364	1.9364	1.9364	1.9364	1.9364	1.9364	1.9364	1.9364	1.9364	1.9364	1.9364	1.9364	1.9364	1.9364	1.9364	1.9364	1.9364	1.9364	1.9364	1.9364	1.9364	1.9364	1.9364	1.9364	1.9364	1.9364
4.2200	1.7014	1.6792	1.6257	1.6301	1.6614	1.8401	1.6028	1.6593	1.6994	1.6044	1.5401	1.6772	1.9111	1.7327	1.5517	1.9364	1.9364	1.9364	1.9364	1.9364	1.9364	1.9364	1.9364	1.9364	1.9364	1.9364	1.9364	1.9364	1.9364	1.9364	1.9364	1.9364	1.9364	1.9364	1.9364	1.9364	1.9364	1.9364	1.9364	1.9364	1.9364	1.9364	1.9364	1.9364	1.9364	1.9364	1.9364	1.9364	1.9364
4.2300	1.7014	1.6792	1.6257	1.6301	1.6614	1.8401	1.6028	1.6593	1.6994	1.6044	1.5401	1.6772	1.9111	1.7327	1.5517	1.9364	1.9364	1.9364	1.9364	1.9364	1.9364	1.9364	1.9364	1.9364	1.9364	1.9364	1.9364	1.9364	1.9364	1.9364	1.9364	1.9364	1.9364	1.9364	1.9364	1.9364	1.9364	1.9364	1.9364	1.9364	1.9364	1.9364	1.9364	1.9364	1.9364	1.9364	1.9364	1.9364	1.9364
4.2400	1.7014	1.6792	1.6257	1.6301	1.6614	1.8401	1.6028	1.6593	1.6994	1.6044	1.5401	1.6772	1.9111	1.7327	1.5517	1.9364	1.9364	1.9364	1.9364	1.9364	1.9364	1.9364	1.9364	1.9364	1.9364	1.9364	1.9364	1.9364	1.9364	1.9364	1.9364	1.9364	1.9364	1.9364	1.9364	1.9364	1.9364	1.9364	1.9364	1.9364	1.9364	1.9364	1.9364	1.9364	1.9364	1.9364	1.9364	1.9364	1.9364
4.2500	1.7014	1.6792	1.6257	1.6301	1.6614	1.8401	1.6028	1.6593	1.6994	1.6044	1.5401	1.6772	1.9111	1.7327	1.5517	1.9364	1.9364	1.9364	1.9364	1.9364	1.9364	1.9364	1.9364	1.9364	1.9364	1.9364	1.9364	1.9364	1.9364	1.9364	1.9364	1.9364	1.9364	1.9364	1.9364	1.9364	1.9364	1.9364	1.9364	1.9364	1.9364	1.9364	1.9364	1.9364	1.9364	1.9364	1.9364	1.9364	1.9364
4.2600	1.7014	1.6792	1.6257	1.6301	1.6614	1.8401	1.6028	1.6593	1.6994	1.6044	1.5401	1.6772	1.9111	1.7327	1.5517	1.9364	1.9364	1.9364	1.9364	1.9364	1.9364	1.9364	1.9364	1.9364	1.9364	1.9364	1.9364	1.9364	1.9364	1.9364	1.9364	1.9364	1.9364	1.9364	1.9364	1.9364	1.9364	1.9364	1.9364	1.9364	1.9364	1.9364	1.9364	1.9364	1.9364	1.9364	1.9364	1.9364	1.9364
4.2700	1.7014	1.6792	1.6257	1.6301	1.6614	1.8401	1.6028	1.6593	1.6994	1.6044	1.5401	1.6772	1.9111	1.7327	1.5517	1.9364	1.9364	1.9364	1.9364	1.9364	1.9364	1.9364	1.9364	1.9364	1.9364	1.9364	1.9364	1.9364	1.9364	1.9364	1.9364	1.9364	1.9364	1.9364	1.9364	1.9364	1.9364	1.9364	1.9364	1.9364	1.9364	1.9364	1.9364	1.9364	1.9364	1.9364	1.9364	1.9364	1.9364
4.2800	1.7014	1.6792	1.6257	1.6301	1.6614	1.8401	1.6028	1.6593	1.6994	1.6044	1.5401	1.6772	1.9111	1.7327	1.5517	1.9364	1.9364	1.9364	1.9364	1.9364	1.9364	1.9364	1.9364	1.9364	1.9364	1.9364	1.9364	1.9364	1.9364	1.9364	1.9364	1.9364	1.9364	1.9364	1.9364	1.9364	1.9364	1.9364	1.9364	1.9364	1.9364	1.9364	1.9364	1.9364	1.9364	1.9364	1.9364	1.9364	1.9364
4.2900	1.7014	1.6792	1.6257	1.6301	1.6614	1.8401	1.6028	1.6593	1.6994	1.6044	1.5401	1.6772	1.9111	1.7327	1.5517	1.9364	1.9364	1.9364	1.9364	1.9364	1.9364	1.9364	1.9364	1.9364	1.9364	1.9364	1.9364	1.9364	1.9364	1.9364	1.9364	1.9364	1.9364	1.9364	1.9364	1.9364	1.9364	1.9364	1.9364	1.9364	1.9364	1.9364	1.9364	1.9364	1.9364	1.9364	1.9364	1.9364	1.9364
4.3000	1.7014	1.6792	1.6257	1.6301	1.6614	1.8401	1.6028	1.6593	1.6994	1.6044	1.5401	1.6772	1.9111	1.7327	1.5517	1.9364	1.9364	1.9364	1.9364	1.9364	1.9364	1.9364	1.9364	1.9364	1.9364	1.9364	1.9364	1.9364	1.9364	1.9364	1.9364	1.9364	1.9364	1.9364	1.9364	1.9364	1.9364	1.9364	1.9364	1.9364	1.9364	1.9364	1.9364	1.9364	1.9364	1.9364	1.9364	1.9364	1.9364
4.3100	1.7526	1.7297	1.6746	1.6791	1.7114	1.8955	1.6510	1.7092	1.7505	1.6526	1.5864	1.7277	1.9687	1.7849	1.5984	1.9948	1.9948	1.9948	1.9948	1.9948	1.9948	1.9948	1.9948	1.9948	1.9948	1.9948	1.9948	1.9948	1.9948	1.9948	1.9948	1.9948	1.9948	1.9948	1.9948	1.9948	1.9948	1.9948	1.9948	1.9948	1.9948	1.9948	1.9948	1.9948	1.9948	1.9948	1.9948	1.9948	1.9948
4.3200	1.7526	1.7297	1.6746	1.6791	1.7114	1.8955	1.6510	1.7092	1.7505	1.6526	1.5864	1.7277	1.9687	1.7849	1.5984	1.9948	1.9948	1.9948	1.9948	1.9948	1.9948	1.9948	1.9948	1.9948	1.9948	1.9948	1.9948	1.9948	1.9948	1.9948	1.9948	1.9948	1.9948	1.9948	1.9948	1.9948	1.9948	1.9948	1.9948	1.9948	1.9948	1.9948	1.9948	1.9948	1.9948	1.9948	1.9948	1.9948	1.9948
4.3300	1.7526	1.7297	1.6746	1.6791	1.7114	1.8955	1.6510	1.7092	1.7505	1.6526	1.5864	1.7277	1.9687	1.7849	1.5984	1.9948	1.9948	1.9948	1.9948	1.9948	1.9948	1.9948	1.9948	1.9948	1.9948	1.9948	1.9948	1.9948	1.9948	1.9948	1.9948	1.9948	1.9948	1.9948	1.9948	1.9948	1.9948	1.9948	1.9948	1.9948	1.9948	1.9948	1.9948	1.9948	1.9948	1.9948	1.9948	1.9948	1.9948
4.3400	1.7526	1.7297	1.6746	1.6791	1.7114	1.8955	1.6510	1.7092	1.7505	1.6526	1.5864	1.7277	1.9687	1.7849	1.5984	1.9948	1.9948	1.9948	1.9948	1.9948	1.9948	1.9948	1.9948	1.9948	1.9948	1.9948	1.9948	1.9948	1.9948	1.9948	1.9948	1.9948	1.9948	1.9948	1.9948	1.9948	1.9948	1.9948	1.9948	1.9948	1.9948	1.9948	1.9948	1.9948	1.9948	1.9948	1.9948	1.9948	1.9948
4.3500	1.7526	1.7297	1.6746	1.6791	1.7114	1.8955	1.6510	1.7092	1.7505	1.6526	1.5864	1.7277	1.9687	1.7849	1.5984	1.9948	1.9948	1.9948	1.9948	1.9948	1.9948	1.9948	1.9948	1.9948	1.9948	1.9948	1.9948	1.9948	1.9948	1.9948	1.9948	1.9948	1.9948	1.9948	1.9948	1.9948	1.9948	1.9948	1.9948	1.9948	1.9948	1.9948	1.9948	1.9948	1.9948	1.9948	1.9948	1.9948	1.9948
4.3600	1.7526	1.7297	1.6746	1.6791	1.7114	1.8955	1.6510	1.7092	1.7505	1.6526	1.5864	1.7277	1.9687	1.7849	1.5984	1.9948	1.9948	1.9948	1.9948	1.9948	1.9948	1.9948	1.9948	1.9948	1.9948	1.9948	1.9948	1.9948	1.9948	1.9948	1.9948	1.9948	1.9948	1.9948	1.9948	1.9948	1.9948	1.9948	1.9948	1.9948	1.9948	1.9948	1.9948	1.9948	1.9948	1.9948	1.9948	1.9948	1.9948
4.3700	1.7526	1.7297	1.6746	1.6791	1.7114	1.8955	1.6510	1.7092	1.7505	1.6526	1.5864	1.7277	1.9687	1.7849	1.5984	1.9948	1.9948	1.9948	1.9948	1.9948	1.9948	1.9948	1.9948	1.9948	1.9948	1.9948	1.9948	1.9948	1.9948	1.9948	1.9948	1.9948	1.9948	1.9948	1.9948	1.9948	1.9948	1.9948	1.9948	1.9948	1.9948	1.9948	1.9948	1.9948	1.9948	1.9948	1.9948	1.9948	1.9948
4.3800	1.7526	1.7297	1.6746	1.6791	1.7114	1.8955	1.6510	1.7092	1.7505	1.6526	1.5864	1.7277	1.9687	1.7849	1.5984	1.9948	1.9948	1.9948	1.9948	1.9948	1.9948	1.9948	1.9948	1.9948	1.9948	1.9948	1.9948	1.9948	1.9948	1.9948	1.9948	1.9948	1.9948	1.9948	1.9948	1.9948	1.9948	1.9948	1.9948	1.9948	1.9948	1.9948	1.9948	1.9948	1.9948	1.9948	1.9948	1.9948	1.9948
4.3900	1.7526	1.7297	1.6746	1.6791	1.7114	1.8955	1.6510	1.7092	1.7505	1.6526	1.5864	1.7277	1.9687	1.7849	1.5984	1.9948	1.9948	1.9948	1.9948	1.9948	1.9948	1.9948	1.9948	1.9948	1.9948	1.9948	1.9948	1.9948	1.9948	1.9948	1.9948	1.9948	1.9948	1.9948	1.9948	1.9948	1.9948	1.9948	1.9948	1.9948	1.9948	1.9948	1.9948	1.9948	1.9948	1.9948	1.9948	1.9948	1.9948
4.4000	1.7526	1.7297	1.6746	1.6791	1.7114	1.8955	1.6510	1.7092	1.7505	1.6526	1.5864	1.7277	1.9687	1.7849	1.5984	1.9948	1.9948	1.9948	1.9948	1.9948	1.9948	1.9948	1.9948	1.9948	1.9948	1.9948	1.9948	1.9948	1.9948	1.9948	1.9948	1.9948	1.9948	1.9948	1.9948	1.9948	1.9948	1.9948	1.9948	1.9948	1.9948	1.9948	1.9948	1.9948	1.9948	1.9948	1.9948	1.9948	1.9948
4.4100	1.7526	1.7297	1.6746	1.6791	1.7114	1.8955	1.6510	1.7092	1.7505	1.6526	1.5864	1.7277	1.9687	1.7849	1.5984	1.9948	1.9948	1.9948	1.9948	1.9948	1.9948	1.9948	1.9948	1.9948	1.9948	1.9948	1.9948	1.9948	1.9948	1.9948	1.9948	1.9948	1.9948	1.9948	1.9948	1.9948	1.9948	1.9948	1.9948	1.9948	1.9948	1.9948	1.9948	1.9948	1.9948	1.9948	1.9948	1.9948	1.9948
4.4200	1.7526	1.7297	1.6746	1.6791	1.7114	1.8955	1.6510	1.7092	1.7505	1.6526	1.5864	1.7277	1.9687	1.7849	1.5984	1.9948	1.9948	1.9948	1.9948	1.9948	1.9948	1.9948	1.9948	1.9948	1.9948	1.9948	1.9948	1.9948	1.9948	1.9948	1.9948	1.9948	1.9948	1.9948	1.9948	1.9948	1.9948	1.9948	1.9948	1.9948	1.9948	1.9948	1.9948	1.9948	1.9948	1.9948	1.9948	1.9948	1.9948
4.4300	1.7526	1.7297	1.6746	1.6791	1.7114	1.8955	1.6510	1.7092	1.7505	1.6526	1.5864	1.7277	1.9687	1.7849	1.5984	1.9948	1.9948	1.9948	1.9948	1.9948	1.9948	1.9948	1.9948	1.9948	1.9948	1.9948	1.9948	1.9948	1.9948	1.9948	1.9948	1.9948	1.9948	1.9948	1.9948	1.9948	1.9948	1.9948	1.9948	1.9948	1.9948	1.9948	1.9948	1.9948	1.9948	1.9948	1.9948	1.9948	1.9948
4.4400	1.7526	1.7297	1.6746	1.6791	1.7114	1.8955	1.6510	1.7092	1.7505	1.6526	1.5864	1.7277	1.9687	1.7849	1.5984	1.9948	1.9948	1.9948	1.9948	1.9948	1.9948	1.9948	1.9948	1.9948	1.9948	1.9948	1.9948	1.9948	1.9948	1.9948	1.9948	1.9948	1.9948	1.9948	1.9948	1.9948	1.9948	1.9948	1.9948	1.9948	1.9948	1.9948	1.9948	1.9948	1.9948	1.9948	1.9948	1.9948	1.9948
4.4500	1.7526	1.7297	1.6746	1.6791	1.7114	1.8955	1.6510	1.7092	1.7505	1.6526	1.5864	1.7277	1.9687	1.7849	1.5984	1.9948	1.9948	1.9948	1.9948	1.9948	1.9948	1.9948	1.9948	1.9948	1.9948	1.9948	1.9948	1.9948	1.9948	1.9948	1.9948	1.9948	1.9948	1.9948	1.9948	1.9948	1.9948	1.9948	1.9948	1.9948	1.9948	1.9948	1.9948	1.9948	1.9948	1.9948	1.9948	1.9948	1.9948
4.4600	1.7526	1.7297	1.6746	1.6791	1.7114	1.8955	1.6510	1.7092	1.7505	1.6526	1.5864	1.7277	1.9687	1.7849	1.5984	1.9948	1.9948	1.9948	1.9948	1.9948	1.9948	1.9948	1.9948	1.9948	1.9948	1.9948	1.9948	1.9948	1.9948	1.9948	1.9948	1.9948	1.9948	1.9948	1.9948	1.9948	1.9948	1.9948	1.9948	1.9948	1.9948	1.9948	1.9948	1.9948	1.9948	1.9948	1.9948	1.9948	1.9948
4.4700	1.7526	1.7297	1.6746	1.6791	1.7114	1.8955	1.6510	1.7092	1.7505	1.6526	1.5864	1.7277	1.9687	1.7849	1.5984	1.9948	1.9948	1.9948	1.9948	1.9948	1.9948	1.9948	1.9948	1.9948	1.9948	1.9948	1.9948	1.9948	1.9948	1.9948	1.9948	1.9948	1.9948	1.9948	1.9948	1.9948	1.9948	1.9948	1.9948	1.9948	1.9948	1.9948	1.9948	1.9948	1.9948	1.9948	1.9948	1.9948	1.9948
4.4800	1.7526	1.7297	1.6746	1.6791	1.7114	1.8955	1.6510	1.7092	1.7505	1.6526	1.5864	1.7277	1.9687	1.7849	1.5984	1.9948	1.9948	1.9948	1.9948	1.9948	1.9948	1.9948	1.9948	1.9948	1.9948	1.9948	1.9948	1.9948	1.9948	1.9948	1.9948	1.9948	1.9948	1.9948	1.9948	1.9948	1.9948	1.9948	1.9948	1.9948	1.9948	1.9948	1.9948	1.9948	1.9948	1.9948	1.9948	1.9948	1.9948
4.4900	1.7526	1.7297	1.6746	1.6791	1.7114	1.8955	1.6510	1.7092	1.7505	1.6526	1.5864	1.7277	1.9687	1.7849	1.5984	1.9948	1.9948	1.9948	1.9948	1.9948	1.9948	1.9948	1.9948	1.9948	1.9948	1.9948	1.9948	1.9948	1.9948	1.9948	1.9948	1.9948	1.9948	1.9948	1.9948	1.9948	1.9948	1.9948	1.9948	1.9948	1.9948	1.9948	1.9948	1.9948	1.9948	1.9948	1.9948	1.9948	1.9948
4.5000	1.7526	1.7297	1.6746	1.6791	1.7114	1.8955	1.6510	1.7092	1.7505	1.6526	1.5864	1.7277	1.9687	1.7849	1.5984	1.9948	1.9948	1.9948	1.9948	1.9948	1.9948	1.9948	1.9948	1.9948	1.9948	1.9948	1.9948	1.9948	1.9948	1.9948	1.9948	1.9948	1.9948	1.9948	1.9948	1.9948	1.9948	1.9948	1.9948	1.9948	1.9948	1.9948	1.9948	1.9948	1.9948	1.9948	1.9948	1.9948	1.9948
4.5100	1.8038	1.7802	1.7235	1.7281	1.7613	1.9510	1.6991	1.7591	1.8016	1.7008	1.6326	1.7781	2.0263	1.8371	1.6450	2.0532	2.0532	2.0532	2.0532	2.0532	2.0532	2.0532	2.0532	2.0532	2.0532	2.0532	2.0532	2.0532	2.0532	2.0532	2.0532	2.0532	2.0532	2.0532	2.0532	2.0532	2.0532	2.0532	2.0532	2.0532	2.0532	2.0532	2.0532	2.0532	2.0532	2.0532	2.0532	2.0532	2.0532
4.5200	1.8038	1.7802	1.7235	1.7281	1.7613	1.9510	1.6991	1.7591	1.8016	1.7008	1.6326	1.7781	2.0263	1.8371	1.6450	2.0532	2.0532	2.0532	2.0532	2.0532	2.0532	2.0532	2.0532	2.0532	2.0532	2.0532	2.0532	2.0532	2.0532	2.0532	2.0532	2.0532	2.0532	2.0532	2.0532	2.0532	2.0532	2.0532	2.0532	2.0532	2.0532	2.0532	2.0532	2.0532	2.0532	2.0532	2.0532	2.0532	2.0532
4.5300	1.8038	1.7802	1.7235	1.7281	1.7613	1.9510	1.6991	1.7591	1.8016	1.7008	1.6326	1.7781	2.0263	1.8371	1.6450	2.0532	2.0532	2.0532	2.0532	2.0532	2.0532	2.0532	2.0532	2.0532	2.0532	2.0532	2.0532	2.0532	2.0532	2.0532	2.0532	2.0532	2.0532	2.0532	2.0532	2.0532	2.0532	2.0532	2.0532	2.0532	2.0532	2.0532	2.0532	2.0532	2.0532	2.0532	2.0532	2.0532	2.0532
4.5400	1.8038	1.7802	1.7235	1.7281	1.7613	1.9510	1.6991	1.7591	1.8016	1.7008	1.6326	1.7781	2.0263	1.8371	1.6450	2.0532	2.0532	2.0532	2.0532	2.0532	2.0532	2.0532	2.0532	2.0532	2.0532	2.0532	2.0532	2.0532	2.0532	2.0532	2.0532	2.0532	2.0532	2.0532	2.0532	2.0532	2.0532	2.0532	2.0532	2.0532	2.0532	2.0532	2.0532	2.0532	2.0532	2.0532	2.0532	2.0532	2.0532
4.5500	1.8038	1.7802	1.7235	1.7281	1.7613	1.9510	1.6991	1.7591	1.8016	1.7008	1.6326	1.7781	2.0263	1.8371	1.6450	2.0532	2.0532	2.0532	2.0532	2.0532	2.0532	2.0532	2.0532	2.0532	2.0532	2.0532	2.0532	2.0532	2.0532	2.0532	2.0532	2.0532	2.0532	2.0532	2.0532	2.0532	2.0532	2.0532	2.0532	2.0532	2.0532	2.0532	2.0532	2.0532	2.0532	2.0532	2.0532	2.0532	2.0532
4.5600	1.8038	1.7802	1.7235	1.7281	1.7613	1.9510	1.6991	1.7591	1.8016	1.7008	1.6326	1.7781	2.0263	1.8371	1.6450	2.0532	2.0532	2.0532	2.0532	2.0532	2.0532	2.0532	2.0532	2.0532	2.0532	2.0532	2.0532	2.0532	2.0532	2.0532	2.0532	2.0532	2.0532	2.0532	2.0532	2.0532	2.0532	2.0532	2.0532	2.0532	2.0532	2.0532	2.0532	2.0532	2.0532	2.0532	2.0532	2.0532	2.0532
4.5700	1.8038	1.7802	1.7235	1.7281	1.7613	1.9510	1.6991	1.7591	1.8016	1.7008	1.6326	1.7781	2.0263	1.8371	1.6450	2.0532	2.0532	2.0532	2.0532	2.0532	2.0532	2.0532	2.0532	2.0532	2.0532	2.0532	2.0532	2.0532	2.0532	2.0532	2.0532	2.0532	2.0532	2.0532	2.0532	2.0532	2.0532	2.0532	2.0532	2.0532	2.0532	2.0532	2.0532	2.0532	2.0532	2.0532	2.0532	2.0532	2.0532
4.5800	1.8038	1.7802	1.7235	1.7281	1.7613	1.9510	1.6991	1.7591	1.8016	1.7008	1.6326	1.7781	2.0263	1.8371	1.6450	2.0532	2.0532	2.0532	2.0532	2.0532	2.0532	2.0532	2.0532	2.0532	2.0532	2.0532	2.0532	2.0532	2.0532	2.0532	2.0532	2.0532	2.0532	2.0532	2.0532	2.0532	2.0532	2.0532	2.0532	2.0532	2.0532	2.0532	2.0532	2.0532	2.0532	2.0532	2.0532	2.0532	2.0532
4.5900	1.8038	1.7802	1.7235	1.7281	1.7613	1.9510	1.6991	1.7591	1.8016	1.7008	1.6326	1.7781	2.0263	1.8371	1.6450	2.0532	2.0532	2.0532	2.0532	2.0532	2.0532	2.0532	2.0532	2.0532	2.0532	2.0532	2.0532	2.0532	2.0532	2.0532	2.0532	2.0532	2.0532	2.0532	2.0532	2.0532	2.0532	2.0532	2.0532	2.0532	2.0532	2.0532	2.0532	2.0532	2.0532	2.0532	2.0532	2.0532	2.0532
4.6000	1.8038	1.7802	1.7235	1.7281	1.7613	1.9510	1.6991	1.7591	1.8016	1.7008	1.6326	1.7781	2.0263	1.8371	1.6450	2.0532	2.0532	2.0532	2.0532	2.0532	2.0532	2.0532	2.0532	2.0532	2.0532	2.0532	2.0532	2.0532	2.0532	2.0532	2.0532	2.0532	2.0532	2.0532	2.0532	2.0532	2.0532	2.0532	2.0532	2.0532	2.0532	2.0532	2.0532	2.0532	2.0532	2.0532	2.0532	2.0532	2.0532
4.6100	1.8038	1.7802	1.7235	1.7281	1.7613	1.9510	1.6991	1.7591	1.8016	1.7008	1.6326	1.7781	2.0263	1.8371	1.6450	2.0532	2.0532	2.0532	2.0532	2.0532	2.0532	2.0532	2.0532	2.0532	2.0532	2.0532	2.0532	2.0532	2.0532	2.0532	2.0532	2.0532	2.0532	2.0532	2.0532	2.0532	2.0532	2.0532	2.0532	2.0532	2.0532	2.0532	2.0532	2.0532	2.0532	2.0532	2.0532	2.0532	2.0532
4.6200	1.8038	1.7802	1.7235	1.7281	1.7613	1.9510	1.6991	1.7591	1.8016	1.7008	1.6326	1.7781	2.0263	1.8371	1.6450	2.0532	2.0532	2.0532	2.0532	2.0532	2.0532	2.0532	2.0532	2.0532	2.0532	2.0532	2.0532	2.0532	2.0532	2.0532	2.0532	2.0532	2.0532	2.0532	2.0532	2.0532	2.0532	2.0532	2.0532	2.0532	2.0532	2.0532	2.0532	2.0532	2.0532	2.0532	2.0532	2.0532	2.0532
4.6300	1.8038	1.7802	1.7235	1.7281	1.7613	1.9510	1.6991	1.7591	1.8016	1.7008	1.6326	1.7781	2.0263	1.8371	1.6450	2.0532	2.0532	2.0532	2.0532	2.0532	2.0532	2.0532	2.0532	2.0532	2.0532	2.0532	2.0532	2.0532	2.0532	2.0532	2.0532	2.0532	2.0532	2.0532	2.0532	2.0532	2.0532	2.0532	2.0532	2.0532	2.0532	2.0532	2.0532	2.0532	2.0532	2.0532	2.0532	2.0532	2.0532
4.6400	1.8038	1.7802	1.7235	1.7281	1.7613	1.9510	1.6991	1.7591	1.8016	1.7008	1.6326	1.7781	2.0263	1.8371	1.6450	2.0532	2.0532	2.0532	2.0532	2.0532	2.0532	2.0532	2.0532	2.0532	2.0532	2.0532	2.0532	2.0532	2.0532	2.0532	2.0532	2.0532	2.0532	2.0532	2.0532	2.0532	2.0532	2.0532	2.0532	2.0532	2.0532	2.0532	2.0532	2.0532	2.0532	2.0532	2.0532	2.0532	2.0532
4.6500	1.8038	1.7802	1.7235	1.7281	1.7613	1.9510	1.6991	1.7591	1.8016	1.7008	1.6326	1.7781	2.0263	1.8371	1.6450	2.0532	2.0532	2.0532	2.0532	2.0532	2.0532	2.0532	2.0532	2.0532	2.0532	2.0532	2.0532	2.0532	2.0532	2.0532	2.0532	2.0532	2.0532	2.0532	2.0532	2.0532	2.0532	2.0532	2.0532	2.0532	2.0532	2.0532	2.0532	2.0532	2.0532	2.0532	2.0532	2.0532	2.0532
4.6600	1.8038	1.7802	1.7235	1.7281	1.7613	1.9510	1.6991	1.7591	1.8016	1.7008	1.6326	1.7781	2.0263	1.8371	1.6450	2.0532	2.0532	2.0532	2.0532	2.0532	2.0532	2.0532	2.0532	2.0532	2.0532	2.0532	2.0532	2.0532	2.0532	2.0532	2.0532	2.0532	2.0532	2.0532	2.0532	2.0532	2.0532	2.0532	2.0532	2.0532	2.0532	2.0532	2.0532	2.0532	2.0532	2.0532	2.0532	2.0532	2.0532
4.6700	1.8038	1.7802	1.7235	1.7281	1.7613	1.9510	1.6991	1.7591	1.8016	1.7008	1.6326	1.7781	2.0263	1.8371	1.6450	2.0532	2.0532	2.0532	2.0532	2.0532	2.0532	2.0532	2.0532	2.0532	2.0532	2.0532	2.0532	2.0532	2.0532	2.0532	2.0532	2.0532	2.0532	2.0532	2.0532	2.0532	2.0532	2.0532	2.0532	2.0532	2.0532	2.0532	2.0532	2.0532	2.0532	2.0532	2.0532	2.0532	2.0532
4.6800	1.8038	1.7802	1.7235	1.7281	1.7613	1.9510	1.6991	1.7591	1.8016	1.7008	1.6326	1.7781	2.0263	1.8371	1.6450	2.0532	2.0532	2.0532	2.0532	2.0532	2.0532	2.0532	2.0532	2.0532	2.0532	2.0532	2.0532	2.0532	2.0532	2.0532	2.0532	2.0532	2.0532	2.0532	2.0532	2.0532	2.0532	2.0532	2.0532	2.0532	2.0532	2.0532	2.0532	2.0532	2.0532	2.0532	2.0532	2.0532	2.0532
4.6900	1.8038	1.7802	1.7235	1.7281	1.7613	1.9510	1.6991	1.7591	1.8016	1.7008	1.6326	1.7781	2.0263	1.8371	1.6450	2.0532	2.0532	2.0532	2.0532	2.0532	2.0532	2.0532	2.0532	2.0532	2.0532	2.0532	2.0532	2.0532	2.0532	2.0532	2.0532	2.0532	2.0532	2.0532	2.0532	2.0532	2.0532	2.0532	2.0532	2.0532	2.0532	2.0532	2.0532	2.0532	2.0532	2.0532	2.0532	2.0532	2.0532
4.7000	1.8038	1.7802	1.7235	1.7281	1.7613	1.9510	1.6991	1.7591	1.8016	1.7008	1.6326	1.7781	2.0263	1.8371	1.6450	2.0532	2.0532	2.0532	2.0532	2.0532	2.0532	2.0532	2.0532	2.0532	2.0532	2.0532	2.0532	2.0532	2.0532	2.0532	2.0532	2.0532	2.0532	2.0532	2.0532	2.0532	2.0532	2.0532	2.0532	2.0532	2.0532	2.0532	2.0532	2.0532	2.0532	2.0532	2.0532	2.0532	2.0532
4.7100	1.8375	1.8134	1.7556	1.7603	1.7942	1.9875	1.7308	1.7919	1.8353	1.7325	1.6630	1.8113	2.0644	1.8714	1.6756	2.0917	2.0917	2.0917	2.0917	2.0917	2.0917	2.0917	2.0917	2.0917	2.0917	2.0917	2.0917	2.0917	2.0917	2.0917	2.0917	2.0917	2.0917	2.0917	2.0917	2.0917	2.0917	2.0917	2.0917	2.0917	2.0917	2.0917	2.0917	2.0917	2.0917	2.0917	2.0917	2.0917	2.0917
4.7200	1.8375	1.8134	1.7556	1.7603	1.7942	1.9875	1.7308	1.7919	1.8353	1.7325	1.6630	1.8113	2.0644	1.8714	1.6756	2.0917	2.0917	2.0917	2.0917	2.0917	2.0917	2.0917	2.0917	2.0917	2.0917	2.0917	2.0917	2.0917	2.0917	2.0917	2.0917	2.0917	2.0917	2.0917	2.0917	2.0917	2.0917	2.0917	2.0917	2.0917	2.0917	2.0917	2.0917	2.0917	2.0917	2.0917	2.0917	2.0917	2.0917
4.7300	1.8375	1.8134	1.7556	1.7603	1.7942	1.9875	1.7308	1.7919	1.8353	1.7325	1.6630	1.8113	2.0644	1.8714	1.6756	2.0917	2.0917	2.0917	2.0917	2.0917	2.0917	2.0917	2.0917	2.0917	2.0917	2.0917	2.0917	2.0917	2.0917	2.0917	2.0917	2.0917	2.0917	2.0917	2.0917	2.0917	2.0917	2.0917	2.0917	2.0917	2.0917	2.0917	2.0917	2.0917	2.0917	2.0917	2.0917	2.0917	2.0917
4.7400	1.8375	1.8134	1.7556	1.7603	1.7942	1.9875	1.7308	1.7919	1.8353	1.7325	1.6630	1.8113	2.0644	1.8714	1.6756	2.0917	2.0917	2.0917	2.0917	2.0917	2.0917	2.0917	2.0917	2.0917	2.0917	2.0917	2.0917	2.0917	2.0917	2.0917	2.0917	2.0917	2.0917	2.0917	2.0917	2.0917	2.0917	2.0917	2.0917	2.0917	2.0917	2.0917	2.0917	2.0917	2.0917	2.0917	2.0917	2.0917	2.0917
4.7500	1.8375	1.8134	1.7556	1.7603	1.7942	1.9875	1.7308	1.7919	1.8353	1.7325	1.6630	1.8113	2.0644	1.8714	1.6756	2.0917	2.0917	2.0917	2.0917	2.0917	2.0917	2.0917	2.0917	2.0917	2.0917	2.0917	2.0917	2.0917	2.0917	2.0917	2.0917	2.0917	2.0917	2.0917	2.0917	2.0917	2.0917	2.0917	2.0917	2.0917	2.0917	2.0917	2.0917	2.0917	2.0917	2.0917	2.0917	2.0917	2.0917
4.7600	1.8375	1.8134	1.7556	1.7603	1.7942	1.9875	1.7308	1.7919	1.8353	1.7325	1.6630	1.8113	2.0644	1.8714	1.6756	2.0917	2.0917	2.0917	2.0917	2.0917	2.0917	2.0917	2.0917	2.0917	2.0917	2.0917	2.0917	2.0917	2.0917	2.0917	2.0917	2.0917	2.0917	2.0917	2.0917	2.0917	2.0917	2.0917	2.0917	2.0917	2.0917	2.0917	2.0917	2.0917	2.0917	2.0917	2.0917	2.0917	2.0917
4.7700	1.8375	1.8134	1.7556	1.7603	1.7942	1.9875	1.7308	1.7919	1.8353	1.7325	1.6630	1.8113	2.0644	1.8714	1.6756	2.0917	2.0917	2.0917	2.0917	2.0917	2.0917	2.0917	2.0917	2.0917	2.0917	2.0917	2.0917	2.0917	2.0917	2.0917	2.0917	2.0917	2.0917	2.0917	2.0917	2.0917	2.0917	2.0917	2.0917	2.0917	2.0917	2.0917	2.0917	2.0917	2.0917	2.0917	2.0917	2.0917	2.0917
4.7800	1.8375	1.8134	1.7556	1.7603	1.7942	1.9875	1.7308	1.7919	1.8353	1.7325	1.6630	1.8113	2.0644	1.8714	1.6756	2.0917	2.0917	2.0917	2.0917	2.0917	2.0917	2.0917	2.0917	2.0917	2.0917	2.0917	2.0917	2.0917	2.0917	2.0917	2.0917	2.0917	2.0917	2.0917	2.0917	2.0917	2.0917	2.0917	2.0917	2.0917	2.0917	2.0917	2.0917	2.0917	2.0917	2.0917	2.0917	2.0917	2.0917
4.7900	1.8375	1.8134	1.7556	1.7603	1.7942	1.9875	1.7308	1.7919	1.8353	1.7325	1.6630	1.8113	2.0644	1.8714	1.6756	2.0917	2.0917	2.0917	2.0917	2.0917	2.0917	2.0917	2.0917	2.0917	2.0917	2.0917	2.0917	2.0917	2.0917	2.0917	2.0917	2.0917	2.0917	2.0917	2.0917	2.0917	2.0917	2.0917	2.0917	2.0917	2.0917	2.0917	2.0917	2.0917	2.0917	2.0917	2.0917	2.0917	2.0917
4.8000	1.8375	1.8134	1.7556	1.7603	1.7942	1.9875	1.7308	1.7919	1.8353	1.7325	1.6630	1.8113	2.0644	1.8714	1.6756	2.0917	2.0917	2.0917	2.0917	2.0917	2.0917	2.0917	2.0917	2.0917	2.0917	2.0917	2.0917	2.0917	2.0917	2.0917	2.0917	2.0917	2.0917	2.0917	2.0917	2.0917	2.0917	2.0917	2.0917	2.0917	2.0917	2.0917	2.0917	2.0917	2.0917	2.0917	2.0917	2.0917	2.0917
4.8100	1.8375	1.8134	1.7556	1.7603	1.7942	1.9875	1.7308	1.7919	1.8353	1.7325	1.6630	1.8113	2.0644	1.8714	1.6756	2.0917	2.0917	2.0917	2.0917	2.0917	2.0917	2.0917	2.0917	2.0917	2.0917	2.0917	2.0917	2.0917	2.0917	2.0917	2.0917	2.0917	2.0917	2.0917	2.0917	2.0917	2.0917	2.0917	2.0917	2.0917	2.0917	2.0917	2.0917	2.0917	2.0917	2.0917	2.0917	2.0917	2.0917
4.8200	1.8375	1.8134	1.7556	1.7603	1.7942	1.9875	1.7308	1.7919	1.8353	1.7325	1.6630	1.8113	2.0644	1.8714	1.6756	2.0917	2.0917	2.0917	2.0917	2.0917	2.0917	2.0917	2.0917	2.0917	2.0917	2.0917	2.0917	2.0917	2.0917	2.0917	2.0917	2.0917	2.0917	2.0917	2.0917	2.0917	2.0917	2.0917	2.0917	2.0917	2.0917	2.0917	2.0917	2.0917	2.0917	2.0917	2.0917	2.0917	2.0917
4.8300	1.8375	1.8134	1.7556	1.7603	1.7942	1.9875	1.7308	1.7919	1.8353	1.7325	1.6630	1.8113	2.0644	1.8714	1.6756	2.0917	2.0917	2.0917	2.0917	2.0917	2.0917	2.0917	2.0917	2.0917	2.0917	2.0917	2.0917	2.0917	2.0917	2.0917	2.0917	2.0917	2.0917	2.0917	2.0917	2.0917	2.0917	2.0917	2.0917	2.0917	2.0917	2.0917	2.0917	2.0917	2.0917	2.0917	2.0917	2.0917	2.0917
4.8400	1.8375	1.8134	1.7556	1.7603	1.7942	1.9875	1.7308	1.7919	1.8353	1.7325	1.6630	1.8113	2.0644	1.8714	1.6756	2.0917	2.0917	2.0917	2.0917	2.0917	2.0917	2.0917	2.0917	2.0917	2.0917	2.0917	2.0917	2.0917	2.0917	2.0917	2.0917	2.0917	2.0917	2.0917	2.0917	2.0917	2.0917	2.0917	2.0917	2.0917	2.0917	2.0917	2.0917	2.0917	2.0917	2.0917	2.0917	2.0917	2.0917
4.8500	1.8375	1.8134	1.7556	1.7603	1.7942	1.9875	1.7308	1.7919	1.8353	1.7325	1.6630	1.8113	2.0644	1.8714	1.6756	2.0917	2.0917	2.0917	2.0917	2.0917	2.0917	2.0917	2.0917	2.0917	2.0917	2.0917	2.0917	2.0917	2.0917	2.0917	2.0917	2.0917	2.0917	2.0917	2.0917	2.0917	2.0917	2.0917	2.0917	2.0917	2.0917	2.0917	2.0917	2.0917	2.0917	2.0917	2.0917	2.0917	2.0917
4.8600	1.8375	1.8134	1.7556	1.7603	1.7942	1.9875	1.7308	1.7919	1.8353	1.7325	1.6630	1.8113	2.0644	1.8714	1.6756	2.0917	2.0917	2.0917	2.0917	2.0917	2.0917	2.0917	2.0917	2.0917	2.0917	2.0917	2.0917	2.0917	2.0917	2.0917	2.0917	2.0917	2.0917	2.0917	2.0917	2.0917	2.0917	2.0917	2.0917	2.0917	2.0917	2.0917	2.0917	2.0917	2.0917	2.0917	2.0917	2.0917	2.0917
4.8700	1.8375	1.8134	1.7556	1.7603	1.7942	1.9875	1.7308	1.7919	1.8353	1.7325	1.6630	1.8113	2.0644	1.8714	1.6756	2.0917	2.0917	2.0917	2.0917	2.0917	2.0917	2.0917	2.0917	2.0917	2.0917	2.0917	2.0917	2.0917	2.0917	2.0917	2.0917	2.0917	2.0917	2.0917	2.0917	2.0917	2.0917	2.0917	2.0917	2.0917	2.0917	2.0917	2.0917	2.0917	2.0917	2.0917	2.0917	2.0917	2.0917
4.8800	1.8375	1.8134	1.7556	1.7603	1.7942	1.9875	1.7308	1.7919	1.8353	1.7325	1.6630	1.8113	2.0644	1.8714	1.6756	2.0917	2.0917	2.0917	2.0917	2.0917	2.0917	2.0917	2.0917	2.0917	2.0917	2.0917	2.0917	2.0917	2.0917	2.0917	2.0917	2.0917	2.0917	2.0917	2.0917	2.0917	2.0917	2.0917	2.0917	2.0917	2.0917	2.0917	2.0917	2.0917	2.0917	2.0917	2.0917	2.0917	2.0917
4.8900	1.8375	1.8134	1.7556	1.7603	1.7942	1.9875	1.7308	1.7919	1.8353	1.7325	1.6630	1.8113	2.0644	1.8714	1.6756	2.0917	2.0917	2.0917	2.0917	2.0917	2.0917	2.0917	2.0917	2.0917	2.0917	2.0917	2.0917	2.0917	2.0917	2.0917	2.0917	2.0917	2.0917	2.0917	2.0917	2.0917	2.0917	2.0917	2.0917	2.0917	2.0917	2.0917	2.0917	2.0917	2.0917	2.0917	2.0917	2.0917	2.0917
4.9000	1.8375	1.8134	1.7556	1.7603	1.7942	1.9875	1.7308	1.7919	1.8353	1.7325	1.6630	1.8113	2.0644	1.8714	1.6756	2.0917	2.0917	2.0917	2.0917	2.0917	2.0917	2.0917	2.0917	2.0917	2.0917	2.0917	2.0917	2.0917	2.0917	2.0917	2.0917	2.0917	2.0917	2.0917	2.0917	2.0917	2.0917	2.0917	2.0917	2.0917	2.0917	2.0917	2.0917	2.0917	2.0917	2.0917	2.0917	2.0917	2.0917
4.9100	1.8660	1.8415	1.7827	1.7875	1.8220	2.0184	1.7575	1.8196	1.8637	1.7592	1.6886	1.8394	2.0966	1.9005	1.7014	2.1244	2.1244	2.1244	2.1244	2.1244	2.1244	2.1244	2.1244	2.1244	2.1244	2.1244	2.1244	2.1244	2.1244	2.1244	2.1244	2.1244	2.1244	2.1244	2.1244	2.1244	2.1244	2.1244	2.1244	2.1244	2.1244	2.1244	2.1244	2.1244	2.1244	2.1244	2.1244	2.1244	2.1244
4.9200	1.8660	1.8415	1.7827	1.7875	1.8220	2.0184	1.7575	1.8196	1.8637	1.7592	1.6886	1.8394	2.0966	1.9005	1.7014	2.1244	2.1244	2.1244	2.1244	2.1244	2.1244	2.1244	2.1244	2.1244	2.1244	2.1244	2.1244	2.1244	2.1244	2.1244	2.1244	2.1244	2.1244	2.1244	2.1244	2.1244	2.1244	2.1244	2.1244	2.1244	2.1244	2.1244	2.1244	2.1244	2.1244	2.1244	2.1244	2.1244	2.1244
4.9300	1.8660	1.8415	1.7827	1.7875	1.8220	2.0184	1.7575	1.8196	1.8637	1.7592	1.6886	1.8394	2.0966	1.9005	1.7014	2.1244	2.1244	2.1244	2.1244	2.1244	2.1244	2.1244	2.1244	2.1244	2.1244	2.1244	2.1244	2.1244	2.1244	2.1244	2.1244	2.1244	2.1244	2.1244	2.1244	2.1244	2.1244	2.1244	2.1244	2.1244	2.1244	2.1244	2.1244	2.1244	2.1244	2.1244	2.1244	2.1244	2.1244
4.9400	1.8660	1.8415	1.7827	1.7875	1.8220	2.0184	1.7575	1.8196	1.8637	1.7592	1.6886	1.8394	2.0966	1.9005	1.7014	2.1244	2.1244	2.1244	2.1244	2.1244	2.1244	2.1244	2.1244	2.1244	2.1244	2.1244	2.1244	2.1244	2.1244	2.1244	2.1244	2.1244	2.1244	2.1244	2.1244	2.1244	2.1244	2.1244	2.1244	2.1244	2.1244	2.1244	2.1244	2.1244	2.1244	2.1244	2.1244	2.1244	2.1244
4.9500	1.8660	1.8415	1.7827	1.7875	1.8220	2.0184	1.7575	1.8196	1.8637	1.7592	1.6886	1.8394	2.0966	1.9005	1.7014	2.1244	2.1244	2.1244	2.1244	2.1244	2.1244	2.1244	2.1244	2.1244	2.1244	2.1244	2.1244	2.1244	2.1244	2.1244	2.1244	2.1244	2.1244	2.1244	2.1244	2.1244	2.1244	2.1244	2.1244	2.1244	2.1244	2.1244	2.1244	2.1244	2.1244	2.1244	2.1244	2.1244	2.1244
4.9600	1.8660	1.8415	1.7827	1.7875	1.8220	2.0184	1.7575	1.8196	1.8637	1.7592	1.6886	1.8394	2.0966	1.9005	1.7014	2.1244	2.1244	2.1244	2.1244	2.1244	2.1244	2.1244	2.1244	2.1244	2.1244	2.1244	2.1244	2.1244	2.1244	2.1244	2.1244	2.1244	2.1244	2.1244	2.1244	2.1244	2.1244	2.1244	2.1244	2.1244	2.1244	2.1244	2.1244	2.1244	2.1244	2.1244	2.1244	2.1244	2.1244
4.9700	1.8660	1.8415	1.7827	1.7875	1.8220	2.0184	1.7575	1.8196	1.8637	1.7592	1.6886	1.8394	2.0966	1.9005	1.7014	2.1244	2.1244	2.1244	2.1244	2.1244	2.1244	2.1244	2.1244	2.1244	2.1244	2.1244	2.1244	2.1244	2.1244	2.1244	2.1244	2.1244	2.1244	2.1244	2.1244	2.1244	2.1244	2.1244	2.1244	2.1244	2.1244	2.1244	2.1244	2.1244	2.1244	2.1244	2.1244	2.1244	2.1244
4.9800	1.8660	1.8415	1.7827	1.7875	1.8220	2.0184	1.7575	1.8196	1.8637	1.7592	1.6886	1.8394	2.0966	1.9005	1.7014	2.1244	2.1244	2.1244	2.1244	2.1244	2.1244	2.1244	2.1244	2.1244	2.1244	2.1244	2.1244	2.1244	2.1244	2.1244	2.1244	2.1244	2.1244	2.1244	2.1244	2.1244	2.1244	2.1244	2.1244	2.1244	2.1244	2.1244	2.1244	2.1244	2.1244	2.1244	2.1244	2.1244	2.1244
4.9900	1.8660	1.8415	1.7827	1.7875	1.8220	2.0184	1.7575	1.8196	1.8637	1.7592	1.6886	1.8394	2.0966	1.9005	1.7014	2.1244	2.1244	2.1244	2.1244	2.1244	2.1244	2.1244	2.1244	2.1244	2.1244	2.1244	2.1244	2.1244	2.1244	2.1244	2.1244	2.1244	2.1244	2.1244	2.1244	2.1244	2.1244	2.1244	2.1244	2.1244	2.1244	2.1244	2.1244	2.1244	2.1244	2.1244	2.1244	2.1244	2.1244
5.0000	1.8660	1.8415	1.7827	1.7875	1.8220	2.0184	1.7575	1.8196	1.8637	1.7592	1.6886	1.8394	2.0966	1.9005	1.7014	2.1244	2.1244	2.1244	2.1244	2.1244	2.1244	2.1244	2.1244	2.1244	2.1244	2.1244	2.1244	2.1244	2.1244	2.1244	2.1244	2.1244	2.1244	2.1244	2.1244	2.1244	2.1244	2.1244	2.1244	2.1244	2.1244	2.1244	2.1244	2.1244	2.1244	2.1244	2.1244	2.1244	2.1244
5.0100	1.8660	1.8415	1.7827	1.7875	1.8220	2.0184	1.7575	1.8196	1.8637	1.7592	1.6886	1.8394	2.0966	1.9005	1.7014	2.1244	2.1244	2.1244	2.1244	2.1244	2.1244	2.1244	2.1244	2.1244	2.1244	2.1244	2.1244	2.1244	2.1244	2.1244	2.1244	2.1244	2.1244	2.1244	2.1244	2.1244	2.1244	2.1244	2.1244	2.1244	2.1244	2.1244	2.1244	2.1244	2.1244	2.1244	2.1244	2.1244	2.1244
5.0200	1.8660	1.8415	1.7827	1.7875	1.8220	2.0184	1.7575	1.8196	1.8637	1.7592	1.6886	1.8394	2.0966	1.9005	1.7014	2.1244	2.1244	2.1244	2.1244	2.1244	2.1244	2.1244	2.1244	2.1244	2.1244	2.1244	2.1244	2.1244	2.1244	2.1244	2.1244	2.1244	2.1244	2.1244	2.1244	2.1244	2.1244	2.1244	2.1244	2.1244	2.1244	2.1244	2.1244	2.1244	2.1244	2.1244	2.1244	2.1244	2.1244
5.0300	1.8660	1.8415	1.7827	1.7875	1.8220	2.0184	1.7575	1.8196	1.8637	1.7592	1.6886	1.8394	2.0966	1.9005	1.7014	2.1244	2.1244	2.1244	2.1244	2.1244	2.1244	2.1244	2.1244	2.1244	2.1244	2.1244	2.1244	2.1244	2.1244	2.1244	2.1244	2.1244	2.1244	2.1244	2.1244	2.1244	2.1244	2.1244	2.1244	2.1244	2.1244	2.1244	2.1244	2.1244	2.1244	2.1244	2.1244	2.1244	2.1244
5.0400	1.8660	1.8415	1.7827	1.7875	1.8220	2.0184	1.7575	1.8196	1.8637	1.7592	1.6886	1.8394	2.0966	1.9005	1.7014	2.1244	2.1244	2.1244	2.1244	2.1244	2.1244	2.1244	2.1244	2.1244	2.1244	2.1244	2.1244	2.1244	2.1244	2.1244	2.1244	2.1244	2.1244	2.1244	2.1244	2.1244	2.1244	2.1244	2.1244	2.1244	2.1244	2.1244	2.1244	2.1244	2.1244	2.1244	2.1244	2.1244	2.1244
5.0500	1.8660	1.8415	1.7827	1.7875	1.8220	2.0184	1.7575	1.8196	1.8637	1.7592	1.6886	1.8394	2.0966	1.9005	1.7014	2.1244	2.1244	2.1244	2.1244	2.1244	2.1244	2.1244	2.1244	2.1244	2.1244	2.1244	2.1244	2.1244	2.1244	2.1244	2.1244	2.1244	2.1244	2.1244	2.1244	2.1244	2.1244	2.1244	2.1244	2.1244	2.1244	2.1244	2.1244	2.1244	2.1244	2.1244	2.1244	2.1244	2.1244
5.0600	1.8660	1.8415	1.7827	1.7875	1.8220	2.0184	1.7575	1.8196	1.8637	1.7592	1.6886	1.8394	2.0966	1.9005	1.7014	2.1244	2.1244	2.1244	2.1244	2.1244	2.1244	2.1244	2.1244	2.1244	2.1244	2.1244	2.1244	2.1244	2.1244	2.1244	2.1244	2.1244	2.1244	2.1244	2.1244	2.1244	2.1244	2.1244	2.1244	2.1244	2.1244	2.1244	2.1244	2.1244	2.1244	2.1244	2.1244	2.1244	2.1244
5.0700	1.8660	1.8415	1.7827	1.7875	1.8220	2.0184	1.7575	1.8196	1.8637	1.7592	1.6886	1.8394	2.0966	1.9005	1.7014	2.1244	2.1244	2.1244	2.1244	2.1244	2.1244	2.1244	2.1244	2.1244	2.1244	2.1244	2.1244	2.1244	2.1244	2.1244	2.1244	2.1244	2.1244	2.1244	2.1244	2.1244	2.1244	2.1244	2.1244	2.1244	2.1244	2.1244	2.1244	2.1244	2.1244	2.1244	2.1244	2.1244	2.1244
5.0800	1.8660	1.8415	1.7827	1.7875	1.8220	2.0184	1.7575	1.8196	1.8637	1.7592	1.6886	1.8394	2.0966	1.9005	1.7014	2.1244	2.1244	2.1244	2.1244	2.1244	2.1244	2.1244	2.1244	2.1244	2.1244	2.1244	2.1244	2.1244	2.1244	2.1244	2.1244	2.1244	2.1244	2.1244	2.1244	2.1244	2.1244	2.1244	2.1244	2.1244	2.1244	2.1244	2.1244	2.1244	2.1244	2.1244	2.1244	2.1244	2.1244
5.0900	1.8660	1.8415	1.7827	1.7875	1.8220	2.0184	1.7575	1.8196	1.8637	1.7592	1.6886	1.8394	2.0966	1.9005	1.7014	2.1244	2.1244	2.1244	2.1244	2.1244	2.1244	2.1244	2.1244	2.1244	2.1244	2.1244	2.1244	2.1244	2.1244	2.1244	2.1244	2.1244	2.1244	2.1244	2.1244	2.1244	2.1244	2.1244	2.1244	2.1244	2.1244	2.1244	2.1244	2.1244	2.1244	2.1244	2.1244	2.1244	2.1244
5.1000	1.8660	1.8415	1.7827	1.7875	1.8220	2.0184	1.7575	1.8196	1.8637	1.7592	1.6886	1.8394	2.0966	1.9005	1.7014	2.1244	2.1244	2.1244	2.1244	2.1244	2.1244	2.1244	2.1244	2.1244	2.1244	2.1244	2.1244	2.1244	2.1244	2.1244	2.1244	2.1244	2.1244	2.1244	2.1244	2.1244	2.1244	2.1244	2.1244	2.1244	2.1244	2.1244	2.1244	2.1244	2.1244	2.1244	2.1244	2.1244	2.1244
5.1100	1.8945	1.8696	1.8099	1.8148	1.8497	2.0494	1.7842	1.8474	1.8922	1.7860	1.7143	1.8675	2.1288	1.9295	1.7273	2.1570	2.1570	2.1570	2.1570	2.1570	2.1570	2.1570	2.1570	2.1570	2.1570	2.1570	2.1570	2.1570	2.1570	2.1570	2.1570	2.1570	2.1570	2.1570	2.1570	2.1570	2.1570	2.1570	2.1570	2.1570	2.1570	2.1570	2.1570	2.1570	2.1570	2.1570	2.1570	2.1570	2.1570
5.1200	1.8945	1.8696	1.8099	1.8148	1.8497	2.0494	1.7842	1.8474	1.8922	1.7860	1.7143	1.8675	2.1288	1.9295	1.7273	2.1570	2.1570	2.1570	2.1570	2.1570	2.1570	2.1570	2.1570	2.1570	2.1570	2.1570	2.1570	2.1570	2.1570	2.1570	2.1570	2.1570	2.1570	2.1570	2.1570	2.1570	2.1570	2.1570	2.1570	2.1570	2.1570	2.1570	2.1570	2.1570	2.1570	2.1570	2.1570	2.1570	2.1570
5.1300	1.8945	1.8696	1.8099	1.8148	1.8497	2.0494	1.7842	1.8474	1.8922	1.7860	1.7143	1.8675	2.1288	1.9295	1.7273	2.1570	2.1570	2.1570	2.1570	2.1570	2.1570	2.1570	2.1570	2.1570	2.1570	2.1570	2.1570	2.1570	2.1570	2.1570	2.1570	2.1570	2.1570	2.1570	2.1570	2.1570	2.1570	2.1570	2.1570	2.1570	2.1570	2.1570	2.1570	2.1570	2.1570	2.1570	2.1570	2.1570	2.1570
5.1400	1.8945	1.8696	1.8099	1.8148	1.8497	2.0494	1.7842	1.8474	1.8922	1.7860	1.7143	1.8675	2.1288	1.9295	1.7273	2.1570	2.1570	2.1570	2.1570	2.1570	2.1570	2.1570	2.1570	2.1570	2.1570	2.1570	2.1570	2.1570	2.1570	2.1570	2.1570	2.1570	2.1570	2.1570	2.1570	2.1570	2.1570	2.1570	2.1570	2.1570	2.1570	2.1570	2.1570	2.1570	2.1570	2.1570	2.1570	2.1570	2.1570
5.1500	1.8945	1.8696	1.8099	1.8148	1.8497	2.0494	1.7842	1.8474	1.8922	1.7860	1.7143	1.8675	2.1288	1.9295	1.7273	2.1570	2.1570	2.1570	2.1570	2.1570	2.1570	2.1570	2.1570	2.1570	2.1570	2.1570	2.1570	2.1570	2.1570	2.1570	2.1570	2.1570	2.1570	2.1570	2.1570	2.1570	2.1570	2.1570	2.1570	2.1570	2.1570	2.1570	2.1570	2.1570	2.1570	2.1570	2.1570	2.1570	2.1570
5.1600	1.8945	1.8696	1.8099	1.8148	1.8497	2.0494	1.7842	1.8474	1.8922	1.7860	1.7143	1.8675	2.1288	1.9295	1.7273	2.1570	2.1570	2.1570	2.1570	2.1570	2.1570	2.1570	2.1570	2.1570	2.1570	2.1570	2.1570	2.1570	2.1570	2.1570	2.1570	2.1570	2.1570	2.1570	2.1570	2.1570	2.1570	2.1570	2.1570	2.1570	2.1570	2.1570	2.1570	2.1570	2.1570	2.1570	2.1570	2.1570	2.1570
5.1700	1.8945	1.8696	1.8099	1.8148	1.8497	2.0494	1.7842	1.8474	1.8922	1.7860	1.7143	1.8675	2.1288	1.9295	1.7273	2.1570	2.1570	2.1570	2.1570	2.1570	2.1570	2.1570	2.1570	2.1570	2.1570	2.1570	2.1570	2.1570	2.1570	2.1570	2.1570	2.1570	2.1570	2.1570	2.1570	2.1570	2.1570	2.1570	2.1570	2.1570	2.1570	2.1570	2.1570	2.1570	2.1570	2.1570	2.1570	2.1570	2.1570
5.1800	1.8945	1.8696	1.8099	1.8148	1.8497	2.0494	1.7842	1.8474	1.8922	1.7860	1.7143	1.8675	2.1288	1.9295	1.7273	2.1570	2.1570	2.1570	2.1570	2.1570	2.1570	2.1570	2.1570	2.1570	2.1570	2.1570	2.1570	2.1570	2.1570	2.1570	2.1570	2.1570	2.1570	2.1570	2.1570	2.1570	2.1570	2.1570	2.1570	2.1570	2.1570	2.1570	2.1570	2.1570	2.1570	2.1570	2.1570	2.1570	2.1570
5.1900	1.8945	1.8696	1.8099	1.8148	1.8497	2.0494	1.7842	1.8474	1.8922	1.7860	1.7143	1.8675	2.1288	1.9295	1.7273	2.1570	2.1570	2.1570	2.1570	2.1570	2.1570	2.1570	2.1570	2.1570	2.1570	2.1570	2.1570	2.1570	2.1570	2.1570	2.1570	2.1570	2.1570	2.1570	2.1570	2.1570	2.1570	2.1570	2.1570	2.1570	2.1570	2.1570	2.1570	2.1570	2.1570	2.1570	2.1570	2.1570	2.1570
5.2000	1.8945	1.8696	1.8099	1.8148	1.8497	2.0494	1.7842	1.8474	1.8922	1.7860	1.7143	1.8675	2.1288	1.9295	1.7273	2.1570	2.1570	2.1570	2.1570	2.1570	2.1570	2.1570	2.1570	2.1570	2.1570	2.1570	2.1570	2.1570	2.1570	2.1570	2.1570	2.1570	2.1570	2.1570	2.1570	2.1570	2.1570	2.1570	2.1570	2.1570	2.1570	2.1570	2.1570	2.1570	2.1570	2.1570	2.1570	2.1570	2.1570
5.2100	1.8945	1.8696	1.8099	1.8148	1.8497	2.0494	1.7842	1.8474	1.8922	1.7860	1.7143	1.8675	2.1288	1.9295	1.7273	2.1570	2.1570	2.1570	2.1570	2.1570	2.1570	2.1570	2.1570	2.1570	2.1570	2.1570	2.1570	2.1570	2.1570	2.1570	2.1570	2.1570	2.1570	2.1570	2.1570	2.1570	2.1570	2.1570	2.1570	2.1570	2.1570	2.1570	2.1570	2.1570	2.1570	2.1570	2.1570	2.1570	2.1570
5.2200	1.8945	1.8696	1.8099	1.8148	1.8497	2.0494	1.7842	1.8474	1.8922	1.7860	1.7143	1.8675	2.1288	1.9295	1.7273	2.1570	2.1570	2.1570	2.1570	2.1570	2.1570	2.1570	2.1570	2.1570	2.1570	2.1570	2.1570	2.1570	2.1570	2.1570	2.1570	2.1570	2.1570	2.1570	2.1570	2.1570	2.1570	2.1570	2.1570	2.1570	2.1570	2.1570	2.1570	2.1570	2.1570	2.1570	2.1570	2.1570	2.1570
5.2300	1.8945	1.8696	1.8099	1.8148	1.8497	2.0494	1.7842	1.8474	1.8922	1.7860	1.7143	1.8675	2.1288	1.9295	1.7273	2.1570	2.1570	2.1570	2.1570	2.1570	2.1570	2.1570	2.1570	2.1570	2.1570	2.1570	2.1570	2.1570	2.1570	2.1570	2.1570	2.1570	2.1570	2.1570	2.1570	2.1570	2.1570	2.1570	2.1570	2.1570	2.1570	2.1570	2.1570	2.1570	2.1570	2.1570	2.1570	2.1570	2.1570
5.2400	1.8945	1.8696	1.8099	1.8148	1.8497	2.0494	1.7842	1.8474	1.8922	1.7860	1.7143	1.8675	2.1288	1.9295	1.7273	2.1570	2.1570	2.1570	2.1570	2.1570	2.1570	2.1570	2.1570	2.1570	2.1570	2.1570	2.1570	2.1570	2.1570	2.1570	2.1570	2.1570	2.1570	2.1570	2.1570	2.1570	2.1570	2.1570	2.1570	2.1570	2.1570	2.1570	2.1570	2.1570	2.1570	2.1570	2.1570	2.1570	2.1570
5.2500	1.8945	1.8696	1.8099	1.8148	1.8497	2.0494	1.7842	1.8474	1.8922	1.7860	1.7143	1.8675	2.1288	1.9295	1.7273	2.1570	2.1570	2.1570	2.1570	2.1570	2.1570	2.1570	2.1570	2.1570	2.1570	2.1570	2.1570	2.1570	2.1570	2.1570	2.1570	2.1570	2.1570	2.1570	2.1570	2.1570	2.1570	2.1570	2.1570	2.1570	2.1570	2.1570	2.1570	2.1570	2.1570	2.1570	2.1570	2.1570	2.1570
5.2600	1.8945	1.8696	1.8099	1.8148	1.8497	2.0494	1.7842	1.8474	1.8922	1.7860	1.7143	1.8675	2.1288	1.9295	1.7273	2.1570	2.1570	2.1570	2.1570	2.1570	2.1570	2.1570	2.1570	2.1570	2.1570	2.1570	2.1570	2.1570	2.1570	2.1570	2.1570	2.1570	2.1570	2.1570	2.1570	2.1570	2.1570	2.1570	2.1570	2.1570	2.1570	2.1570	2.1570	2.1570	2.1570	2.1570	2.1570	2.1570	2.1570
5.2700	1.8945	1.8696	1.8099	1.8148	1.8497	2.0494	1.7842	1.8474	1.8922	1.7860	1.7143	1.8675	2.1288	1.9295	1.7273	2.1570	2.1570	2.1570	2.1570	2.1570	2.1570	2.1570	2.1570	2.1570	2.1570	2.1570	2.1570	2.1570	2.1570	2.1570	2.1570	2.1570	2.1570	2.1570	2.1570	2.1570	2.1570	2.1570	2.1570	2.1570	2.1570	2.1570	2.1570	2.1570	2.1570	2.1570	2.1570	2.1570	2.1570
5.2800	1.8945	1.8696	1.8099	1.8148	1.8497	2.0494	1.7842	1.8474	1.8922	1.7860	1.7143	1.8675	2.1288	1.9295	1.7273	2.1570	2.1570	2.1570	2.1570	2.1570	2.1570	2.1570	2.1570	2.1570	2.1570	2.1570	2.1570	2.1570	2.1570	2.1570	2.1570	2.1570	2.1570	2.1570	2.1570	2.1570	2.1570	2.1570	2.1570	2.1570	2.1570	2.1570	2.1570	2.1570	2.1570	2.1570	2.1570	2.1570	2.1570
5.2900	1.8945	1.8696	1.8099	1.8148	1.8497	2.0494	1.7842	1.8474	1.8922	1.7860	1.7143	1.8675	2.1288	1.9295	1.7273	2.1570	2.1570	2.1570	2.1570	2.1570	2.1570	2.1570	2.1570	2.1570	2.1570	2.1570	2.1570	2.1570	2.1570	2.1570	2.1570	2.1570	2.1570	2.1570	2.1570	2.1570	2.1570	2.1570	2.1570	2.1570	2.1570	2.1570	2.1570	2.1570	2.1570	2.1570	2.1570	2.1570	2.1570
5.3000	1.8945	1.8696	1.8099	1.8148	1.8497	2.0494	1.7842	1.8474	1.8922	1.7860	1.7143	1.8675	2.1288	1.9295	1.7273	2.1570	2.1570	2.1570	2.1570	2.1570	2.1570	2.1570	2.1570	2.1570	2.1570	2.1570	2.1570	2.1570	2.1570	2.1570	2.1570	2.1570	2.1570	2.1570	2.1570	2.1570	2.1570	2.1570	2.1570	2.1570	2.1570	2.1570	2.1570	2.1570	2.1570	2.1570	2.1570	2.1570	2.1570
5.3100	1.9230	1.8977	1.8370	1.8420	1.8775	2.0803	1.8110	1.8751	1.9206	1.8128	1.7399	1.8956	2.1611	1.9586	1.7531	2.1897	2.1897	2.1897	2.1897	2.1897	2.1897	2.1897	2.1897	2.1897	2.1897	2.1897	2.1897	2.1897	2.1897	2.1897	2.1897	2.1897	2.1897	2.1897	2.1897	2.1897	2.1897	2.1897	2.1897	2.1897	2.1897	2.1897	2.1897	2.1897	2.1897	2.1897	2.1897	2.1897	2.1897
5.3200	1.9230	1.8977	1.8370	1.8420	1.8775	2.0803	1.8110	1.8751	1.9206	1.8128	1.7399	1.8956	2.1611	1.9586	1.7531	2.1897	2.1897	2.1897	2.1897	2.1897	2.1897	2.1897	2.1897	2.1897	2.1897	2.1897	2.1897	2.1897	2.1897	2.1897	2.1897	2.1897	2.1897	2.1897	2.1897	2.1897	2.1897	2.1897	2.1897	2.1897	2.1897	2.1897	2.1897	2.1897	2.1897	2.1897	2.1897	2.1897	2.1897
5.3300	1.9230	1.8977	1.8370	1.8420	1.8775	2.0803	1.8110	1.8751	1.9206	1.8128	1.7399	1.8956	2.1611	1.9586	1.7531	2.1897	2.1897	2.1897	2.1897	2.1897	2.1897	2.1897	2.1897	2.1897	2.1897	2.1897	2.1897	2.1897	2.1897	2.1897	2.1897	2.1897	2.1897	2.1897	2.1897	2.1897	2.1897	2.1897	2.1897	2.1897	2.1897	2.1897	2.1897	2.1897	2.1897	2.1897	2.1897	2.1897	2.1897
5.3400	1.9230	1.8977	1.8370	1.8420	1.8775	2.0803	1.8110	1.8751	1.9206	1.8128	1.7399	1.8956	2.1611	1.9586	1.7531	2.1897	2.1897	2.1897	2.1897	2.1897	2.1897	2.1897	2.1897	2.1897	2.1897	2.1897	2.1897	2.1897	2.1897	2.1897	2.1897	2.1897	2.1897	2.1897	2.1897	2.1897	2.1897	2.1897	2.1897	2.1897	2.1897	2.1897	2.1897	2.1897	2.1897	2.1897	2.1897	2.1897	2.1897
5.3500	1.9230	1.8977	1.8370	1.8420	1.8775	2.0803	1.8110	1.8751	1.9206	1.8128	1.7399	1.8956	2.1611	1.9586	1.7531	2.1897	2.1897	2.1897	2.1897	2.1897	2.1897	2.1897	2.1897	2.1897	2.1897	2.1897	2.1897	2.1897	2.1897	2.1897	2.1897	2.1897	2.1897	2.1897	2.1897	2.1897	2.1897	2.1897	2.1897	2.1897	2.1897	2.1897	2.1897	2.1897	2.1897	2.1897	2.1897	2.1897	2.1897
5.3600	1.9230	1.8977	1.8370	1.8420	1.8775	2.0803	1.8110	1.8751	1.9206	1.8128	1.7399	1.8956	2.1611	1.9586	1.7531	2.1897	2.1897	2.1897	2.1897	2.1897	2.1897	2.1897	2.1897	2.1897	2.1897	2.1897	2.1897	2.1897	2.1897	2.1897	2.1897	2.1897	2.1897	2.1897	2.1897	2.1897	2.1897	2.1897	2.1897	2.1897	2.1897	2.1897	2.1897	2.1897	2.1897	2.1897	2.1897	2.1897	2.1897
5.3700	1.9230	1.8977	1.8370	1.8420	1.8775	2.0803	1.8110	1.8751	1.9206	1.8128	1.7399	1.8956	2.1611	1.9586	1.7531	2.1897	2.1897	2.1897	2.1897	2.1897	2.1897	2.1897	2.1897	2.1897	2.1897	2.1897	2.1897	2.1897	2.1897	2.1897	2.1897	2.1897	2.1897	2.1897	2.1897	2.1897	2.1897	2.1897	2.1897	2.1897	2.1897	2.1897	2.1897	2.1897	2.1897	2.1897	2.1897	2.1897	2.1897
5.3800	1.9230	1.8977	1.8370	1.8420	1.8775	2.0803	1.8110	1.8751	1.9206	1.8128	1.7399	1.8956	2.1611	1.9586	1.7531	2.1897	2.1897	2.1897	2.1897	2.1897	2.1897	2.1897	2.1897	2.1897	2.1897	2.1897	2.1897	2.1897	2.1897	2.1897	2.1897	2.1897	2.1897	2.1897	2.1897	2.1897	2.1897	2.1897	2.1897	2.1897	2.1897	2.1897	2.1897	2.1897	2.1897	2.1897	2.1897	2.1897	2.1897
5.3900	1.9230	1.8977	1.8370	1.8420	1.8775	2.0803	1.8110	1.8751	1.9206	1.8128	1.7399	1.8956	2.1611	1.9586	1.7531	2.1897	2.1897	2.1897	2.1897	2.1897	2.1897	2.1897	2.1897	2.1897	2.1897	2.1897	2.1897	2.1897	2.1897	2.1897	2.1897	2.1897	2.1897	2.1897	2.1897	2.1897	2.1897	2.1897	2.1897	2.1897	2.1897	2.1897	2.1897	2.1897	2.1897	2.1897	2.1897	2.1897	2.1897
5.4000	1.9230	1.8977	1.8370	1.8420	1.8775	2.0803	1.8110	1.8751	1.9206	1.8128	1.7399	1.8956	2.1611	1.9586	1.7531	2.1897	2.1897	2.1897	2.1897	2.1897	2.1897	2.1897	2.1897	2.1897	2.1897	2.1897	2.1897	2.1897	2.1897	2.1897	2.1897	2.1897	2.1897	2.1897	2.1897	2.1897	2.1897	2.1897	2.1897	2.1897	2.1897	2.1897	2.1897	2.1897	2.1897	2.1897	2.1897	2.1897	2.1897
5.4100	1.9230	1.8977	1.8370	1.8420	1.8775	2.0803	1.8110	1.8751	1.9206	1.8128	1.7399	1.8956	2.1611	1.9586	1.7531	2.1897	2.1897	2.1897	2.1897	2.1897	2.1897	2.1897	2.1897	2.1897	2.1897	2.1897	2.1897	2.1897	2.1897	2.1897	2.1897	2.1897	2.1897	2.1897	2.1897	2.1897	2.1897	2.1897	2.1897	2.1897	2.1897	2.1897	2.1897	2.1897	2.1897	2.1897	2.1897	2.1897	2.1897
5.4200	1.9230	1.8977	1.8370	1.8420	1.8775	2.0803	1.8110	1.8751	1.9206	1.8128	1.7399	1.8956	2.1611	1.9586	1.7531	2.1897	2.1897	2.1897	2.1897	2.1897	2.1897	2.1897	2.1897	2.1897	2.1897	2.1897	2.1897	2.1897	2.1897	2.1897	2.1897	2.1897	2.1897	2.1897	2.1897	2.1897	2.1897	2.1897	2.1897	2.1897	2.1897	2.1897	2.1897	2.1897	2.1897	2.1897	2.1897	2.1897	2.1897
5.4300	1.9230	1.8977	1.8370	1.8420	1.8775	2.0803	1.8110	1.8751	1.9206	1.8128	1.7399	1.8956	2.1611	1.9586	1.7531	2.1897	2.1897	2.1897	2.1897	2.1897	2.1897	2.1897	2.1897	2.1897	2.1897	2.1897	2.1897	2.1897	2.1897	2.1897	2.1897	2.1897	2.1897	2.1897	2.1897	2.1897	2.1897	2.1897	2.1897	2.1897	2.1897	2.1897	2.1897	2.1897	2.1897	2.1897	2.1897	2.1897	2.1897
5.4400	1.9230	1.8977	1.8370	1.8420	1.8775	2.0803	1.8110	1.8751	1.9206	1.8128	1.7399	1.8956	2.1611	1.9586	1.7531	2.1897	2.1897	2.1897	2.1897	2.1897	2.1897	2.1897	2.1897	2.1897	2.1897	2.1897	2.1897	2.1897	2.1897	2.1897	2.1897	2.1897	2.1897	2.1897	2.1897	2.1897	2.1897	2.1897	2.1897	2.1897	2.1897	2.1897	2.1897	2.1897	2.1897	2.1897	2.1897	2.1897	2.1897
5.4500	1.9230	1.8977	1.8370	1.8420	1.8775	2.0803	1.8110	1.8751	1.9206	1.8128	1.7399	1.8956	2.1611	1.9586	1.7531	2.1897	2.1897	2.1897	2.1897	2.1897	2.1897	2.1897	2.1897	2.1897	2.1897	2.1897	2.1897	2.1897	2.1897	2.1897	2.1897	2.1897	2.1897	2.1897	2.1897	2.1897	2.1897	2.1897	2.1897	2.1897	2.1897	2.1897	2.1897	2.1897	2.1897	2.1897	2.1897	2.1897	2.1897
5.4600	1.9230	1.8977	1.8370	1.8420	1.8775	2.0803	1.8110	1.8751	1.9206	1.8128	1.7399	1.8956	2.1611	1.9586	1.7531	2.1897	2.1897	2.1897	2.1897	2.1897	2.1897	2.1897	2.1897	2.1897	2.1897	2.1897	2.1897	2.1897	2.1897	2.1897	2.1897	2.1897	2.1897	2.1897	2.1897	2.1897	2.1897	2.1897	2.1897	2.1897	2.1897	2.1897	2.1897	2.1897	2.1897	2.1897	2.1897	2.1897	2.1897
5.4700	1.9230	1.8977	1.8370	1.8420	1.8775	2.0803	1.8110	1.8751	1.9206	1.8128	1.7399	1.8956	2.1611	1.9586	1.7531	2.1897	2.1897	2.1897	2.1897	2.1897	2.1897	2.1897	2.1897	2.1897	2.1897	2.1897	2.1897	2.1897	2.1897	2.1897	2.1897	2.1897	2.1897	2.1897	2.1897	2.1897	2.1897	2.1897	2.1897	2.1897	2.1897	2.1897	2.1897	2.1897	2.1897	2.1897	2.1897	2.1897	2.1897
5.4800	1.9230	1.8977	1.8370	1.8420	1.8775	2.0803	1.8110	1.8751	1.9206	1.8128	1.7399	1.8956	2.1611	1.9586	1.7531	2.1897	2.1897	2.1897	2.1897	2.1897	2.1897	2.1897	2.1897	2.1897	2.1897	2.1897	2.1897	2.1897	2.1897	2.1897	2.1897	2.1897	2.1897	2.1897	2.1897	2.1897	2.1897	2.1897	2.1897	2.1897	2.1897	2.1897	2.1897	2.1897	2.1897	2.1897	2.1897	2.1897	2.1897
5.4900	1.9230	1.8977	1.8370	1.8420	1.8775	2.0803	1.8110	1.8751	1.9206	1.8128	1.7399	1.8956	2.1611	1.9586	1.7531	2.1897	2.1897	2.1897	2.1897	2.1897	2.1897	2.1897	2.1897	2.1897	2.1897	2.1897	2.1897	2.1897	2.1897	2.1897	2.1897	2.1897	2.1897	2.1897	2.1897	2.1897	2.1897	2.1897	2.1897	2.1897	2.1897	2.1897	2.1897	2.1897	2.1897	2.1897	2.1897	2.1897	2.1897
5.5000	1.9230	1.8977	1.8370	1.8420	1.8775	2.0803	1.8110	1.8751	1.9206	1.8128	1.7399	1.8956	2.1611	1.9586	1.7531	2.1897	2.1897	2.1897	2.1897	2.1897	2.1897	2.1897	2.1897	2.1897	2.1897	2.1897	2.1897	2.1897	2.1897	2.1897	2.1897	2.1897	2.1897	2.1897	2.1897	2.1897	2.1897	2.1897	2.1897	2.1897	2.1897	2.1897	2.1897	2.1897	2.1897	2.1897	2.1897	2.1897	2.1897
5.5100	1.9515	1.9258	1.8642	1.8692	1.9053	2.1113	1.8377	1.9028	1.9491	1.8395	1.7656	1.9237	2.1933	1.9876	1.7790	2.2224	2.2224	2.2224	2.2224	2.2224	2.2224	2.2224	2.2224	2.2224	2.2224	2.2224	2.2224	2.2224	2.2224	2.2224	2.2224	2.2224	2.2224	2.2224	2.2224	2.2224	2.2224	2.2224	2.2224	2.2224	2.2224	2.2224	2.2224	2.2224	2.2224	2.2224	2.2224	2.2224	2.2224
5.5200	1.9515	1.9258	1.8642	1.8692	1.9053	2.1113	1.8377	1.9028	1.9491	1.8395	1.7656	1.9237	2.1933	1.9876	1.7790	2.2224	2.2224	2.2224	2.2224	2.2224	2.2224	2.2224	2.2224	2.2224	2.2224	2.2224	2.2224	2.2224	2.2224	2.2224	2.2224	2.2224	2.2224	2.2224	2.2224	2.2224	2.2224	2.2224	2.2224	2.2224	2.2224	2.2224	2.2224	2.2224	2.2224	2.2224	2.2224	2.2224	2.2224
5.5300	1.9515	1.9258	1.8642	1.8692	1.9053	2.1113	1.8377	1.9028	1.9491	1.8395	1.7656	1.9237	2.1933	1.9876	1.7790	2.2224	2.2224	2.2224	2.2224	2.2224	2.2224	2.2224	2.2224	2.2224	2.2224	2.2224	2.2224	2.2224	2.2224	2.2224	2.2224	2.2224	2.2224	2.2224	2.2224	2.2224	2.2224	2.2224	2.2224	2.2224	2.2224	2.2224	2.2224	2.2224	2.2224	2.2224	2.2224	2.2224	2.2224
5.5400	1.9515	1.9258	1.8642	1.8692	1.9053	2.1113	1.8377	1.9028	1.9491	1.8395	1.7656	1.9237	2.1933	1.9876	1.7790	2.2224	2.2224	2.2224	2.2224	2.2224	2.2224	2.2224	2.2224	2.2224	2.2224	2.2224	2.2224	2.2224	2.2224	2.2224	2.2224	2.2224	2.2224	2.2224	2.2224	2.2224	2.2224	2.2224	2.2224	2.2224	2.2224	2.2224	2.2224	2.2224	2.2224	2.2224	2.2224	2.2224	2.2224
5.5500	1.9515	1.9258	1.8642	1.8692	1.9053	2.1113	1.8377	1.9028	1.9491	1.8395	1.7656	1.9237	2.1933	1.9876	1.7790	2.2224	2.2224	2.2224	2.2224	2.2224	2.2224	2.2224	2.2224	2.2224	2.2224	2.2224	2.2224	2.2224	2.2224	2.2224	2.2224	2.2224	2.2224	2.2224	2.2224	2.2224	2.2224	2.2224	2.2224	2.2224	2.2224	2.2224	2.2224	2.2224	2.2224	2.2224	2.2224	2.2224	2.2224
5.5600	1.9515	1.9258	1.8642	1.8692	1.9053	2.1113	1.8377	1.9028	1.9491	1.8395	1.7656	1.9237	2.1933	1.9876	1.7790	2.2224	2.2224	2.2224	2.2224	2.2224	2.2224	2.2224	2.2224	2.2224	2.2224	2.2224	2.2224	2.2224	2.2224	2.2224	2.2224	2.2224	2.2224	2.2224	2.2224	2.2224	2.2224	2.2224	2.2224	2.2224	2.2224	2.2224	2.2224	2.2224	2.2224	2.2224	2.2224	2.2224	2.2224
5.5700	1.9515	1.9258	1.8642	1.8692	1.9053	2.1113	1.8377	1.9028	1.9491	1.8395	1.7656	1.9237	2.1933	1.9876	1.7790	2.2224	2.2224	2.2224	2.2224	2.2224	2.2224	2.2224	2.2224	2.2224	2.2224	2.2224	2.2224	2.2224	2.2224	2.2224	2.2224	2.2224	2.2224	2.2224	2.2224	2.2224	2.2224	2.2224	2.2224	2.2224	2.2224	2.2224	2.2224	2.2224	2.2224	2.2224	2.2224	2.2224	2.2224
5.5800	1.9515	1.9258	1.8642	1.8692	1.9053	2.1113	1.8377	1.9028	1.9491	1.8395	1.7656	1.9237	2.1933	1.9876	1.7790	2.2224	2.2224	2.2224	2.2224	2.2224	2.2224	2.2224	2.2224	2.2224	2.2224	2.2224	2.2224	2.2224	2.2224	2.2224	2.2224	2.2224	2.2224	2.2224	2.2224	2.2224	2.2224	2.2224	2.2224	2.2224	2.2224	2.2224	2.2224	2.2224	2.2224	2.2224	2.2224	2.2224	2.2224
5.5900	1.9515	1.9258	1.8642	1.8692	1.9053	2.1113	1.8377	1.9028	1.9491	1.8395	1.7656	1.9237	2.1933	1.9876	1.7790	2.2224	2.2224	2.2224	2.2224	2.2224	2.2224	2.2224	2.2224	2.2224	2.2224	2.2224	2.2224	2.2224	2.2224	2.2224	2.2224	2.2224	2.2224	2.2224	2.2224	2.2224	2.2224	2.2224	2.2224	2.2224	2.2224	2.2224	2.2224	2.2224	2.2224	2.2224	2.2224	2.2224	2.2224
5.6000	1.9515	1.9258	1.8642	1.8692	1.9053	2.1113	1.8377	1.9028	1.9491	1.8395	1.7656	1.9237	2.1933	1.9876	1.7790	2.2224	2.2224	2.2224	2.2224	2.2224	2.2224	2.2224	2.2224	2.2224	2.2224	2.2224	2.2224	2.2224	2.2224	2.2224	2.2224	2.2224	2.2224	2.2224	2.2224	2.2224	2.2224	2.2224	2.2224	2.2224	2.2224	2.2224	2.2224	2.2224	2.2224	2.2224	2.2224	2.2224	2.2224
5.6100	1.9515	1.9258	1.8642	1.8692	1.9053	2.1113	1.8377	1.9028	1.9491	1.8395	1.7656	1.9237	2.1933	1.9876	1.7790	2.2224	2.2224	2.2224	2.2224	2.2224	2.2224	2.2224	2.2224	2.2224	2.2224	2.2224	2.2224	2.2224	2.2224	2.2224	2.2224	2.2224	2.2224	2.2224	2.2224	2.2224	2.2224	2.2224	2.2224	2.2224	2.2224	2.2224	2.2224	2.2224	2.2224	2.2224	2.2224	2.2224	2.2224
5.6200	1.9515	1.9258	1.8642	1.8692	1.9053	2.1113	1.8377	1.9028	1.9491	1.8395	1.7656	1.9237	2.1933	1.9876	1.7790	2.2224	2.2224	2.2224	2.2224	2.2224	2.2224	2.2224	2.2224	2.2224	2.2224	2.2224	2.2224	2.2224	2.2224	2.2224	2.2224	2.2224	2.2224	2.2224	2.2224	2.2224	2.2224	2.2224	2.2224	2.2224	2.2224	2.2224	2.2224	2.2224	2.2224	2.2224	2.2224	2.2224	2.2224
5.6300	1.9515	1.9258	1.8642	1.8692	1.9053	2.1113	1.8377	1.9028	1.9491	1.8395	1.7656	1.9237	2.1933	1.9876	1.7790	2.2224	2.2224	2.2224	2.2224	2.2224	2.2224	2.2224	2.2224	2.2224	2.2224	2.2224	2.2224	2.2224	2.2224	2.2224	2.2224	2.2224	2.2224	2.2224	2.2224	2.2224	2.2224	2.2224	2.2224	2.2224	2.2224	2.2224	2.2224	2.2224	2.2224	2.2224	2.2224	2.2224	2.2224
5.6400	1.9515	1.9258	1.8642	1.8692	1.9053	2.1113	1.8377	1.9028	1.9491	1.8395	1.7656	1.9237	2.1933	1.9876	1.7790	2.2224	2.2224	2.2224	2.2224	2.2224	2.2224	2.2224	2.2224	2.2224	2.2224	2.2224	2.2224	2.2224	2.2224	2.2224	2.2224	2.2224	2.2224	2.2224	2.2224	2.2224	2.2224	2.2224	2.2224	2.2224	2.2224	2.2224	2.2224	2.2224	2.2224	2.2224	2.2224	2.2224	2.2224
5.6500	1.9515	1.9258	1.8642	1.8692	1.9053	2.1113	1.8377	1.9028	1.9491	1.8395	1.7656	1.9237	2.1933	1.9876	1.7790	2.2224	2.2224	2.2224	2.2224	2.2224	2.2224	2.2224	2.2224	2.2224	2.2224	2.2224	2.2224	2.2224	2.2224	2.2224	2.2224	2.2224	2.2224	2.2224	2.2224	2.2224	2.2224	2.2224	2.2224	2.2224	2.2224	2.2224	2.2224	2.2224	2.2224	2.2224	2.2224	2.2224	2.2224
5.6600	1.9515	1.9258	1.8642	1.8692	1.9053	2.1113	1.8377	1.9028	1.9491	1.8395	1.7656	1.9237	2.1933	1.9876	1.7790	2.2224	2.2224	2.2224	2.2224	2.2224	2.2224	2.2224	2.2224	2.2224	2.2224	2.2224	2.2224	2.2224	2.2224	2.2224	2.2224	2.2224	2.2224	2.2224	2.2224	2.2224	2.2224	2.2224	2.2224	2.2224	2.2224	2.2224	2.2224	2.2224	2.2224	2.2224	2.2224	2.2224	2.2224
5.6700	1.9515	1.9258	1.8642	1.8692	1.9053	2.1113	1.8377	1.9028	1.9491	1.8395	1.7656	1.9237	2.1933	1.9876	1.7790	2.2224	2.2224	2.2224	2.2224	2.2224	2.2224	2.2224	2.2224	2.2224	2.2224	2.2224	2.2224	2.2224	2.2224	2.2224	2.2224	2.2224	2.2224	2.2224	2.2224	2.2224	2.2224	2.2224	2.2224	2.2224	2.2224	2.2224	2.2224	2.2224	2.2224	2.2224	2.2224	2.2224	2.2224
5.6800	1.9515	1.9258	1.8642	1.8692	1.9053	2.1113	1.8377	1.9028	1.9491	1.8395	1.7656	1.9237	2.1933	1.9876	1.7790	2.2224	2.2224	2.2224	2.2224	2.2224	2.2224	2.2224	2.2224	2.2224	2.2224	2.2224	2.2224	2.2224	2.2224	2.2224	2.2224	2.2224	2.2224	2.2224	2.2224	2.2224	2.2224	2.2224	2.2224	2.2224	2.2224	2.2224	2.2224	2.2224	2.2224	2.2224	2.2224	2.2224	2.2224
5.6900	1.9515	1.9258	1.8642	1.8692	1.9053	2.1113	1.8377	1.9028	1.9491	1.8395	1.7656	1.9237	2.1933	1.9876	1.7790	2.2224	2.2224	2.2224	2.2224	2.2224	2.2224	2.2224	2.2224	2.2224	2.2224	2.2224	2.2224	2.2224	2.2224	2.2224	2.2224	2.2224	2.2224	2.2224	2.2224	2.2224	2.2224	2.2224	2.2224	2.2224	2.2224	2.2224	2.2224	2.2224	2.2224	2.2224	2.2224	2.2224	2.2224
5.7000	1.9515	1.9258	1.8642	1.8692	1.9053	2.1113	1.8377	1.9028	1.9491	1.8395	1.7656	1.9237	2.1933	1.9876	1.7790	2.2224	2.2224	2.2224	2.2224	2.2224	2.2224	2.2224	2.2224	2.2224	2.2224	2.2224	2.2224	2.2224	2.2224	2.2224	2.2224	2.2224	2.2224	2.2224	2.2224	2.2224	2.2224	2.2224	2.2224	2.2224	2.2224	2.2224	2.2224	2.2224	2.2224	2.2224	2.2224	2.2224	2.2224
5.7100	1.9799	1.9539	1.8913	1.8964	1.9331	2.1422	1.8644	1.9306	1.9775	1.8663	1.7912	1.9518	2.2255	2.0167	1.8048	2.2550	2.2550	2.2550	2.2550	2.2550	2.2550	2.2550	2.2550	2.2550	2.2550	2.2550	2.2550	2.2550	2.2550	2.2550	2.2550	2.2550	2.2550	2.2550	2.2550	2.2550	2.2550	2.2550	2.2550	2.2550	2.2550	2.2550	2.2550	2.2550	2.2550	2.2550	2.2550	2.2550	2.2550
5.7200	1.9799	1.9539	1.8913	1.8964	1.9331	2.1422	1.8644	1.9306	1.9775	1.8663	1.7912	1.9518	2.2255	2.0167	1.8048	2.2550	2.2550	2.2550	2.2550	2.2550	2.2550	2.2550	2.2550	2.2550	2.2550	2.2550	2.2550	2.2550	2.2550	2.2550	2.2550	2.2550	2.2550	2.2550	2.2550	2.2550	2.2550	2.2550	2.2550	2.2550	2.2550	2.2550	2.2550	2.2550	2.2550	2.2550	2.2550	2.2550	2.2550
5.7300	1.9799	1.9539	1.8913	1.8964	1.9331	2.1422	1.8644	1.9306	1.9775	1.8663	1.7912	1.9518	2.2255	2.0167	1.8048	2.2550	2.2550	2.2550	2.2550	2.2550	2.2550	2.2550	2.2550	2.2550	2.2550	2.2550	2.2550	2.2550	2.2550	2.2550	2.2550	2.2550	2.2550	2.2550	2.2550	2.2550	2.2550	2.2550	2.2550	2.2550	2.2550	2.2550	2.2550	2.2550	2.2550	2.2550	2.2550	2.2550	2.2550
5.7400	1.9799	1.9539	1.8913	1.8964	1.9331	2.1422	1.8644	1.9306	1.9775	1.8663	1.7912	1.9518	2.2255	2.0167	1.8048	2.2550	2.2550	2.2550	2.2550	2.2550	2.2550	2.2550	2.2550	2.2550	2.2550	2.2550	2.2550	2.2550	2.2550	2.2550	2.2550	2.2550	2.2550	2.2550	2.2550	2.2550	2.2550	2.2550	2.2550	2.2550	2.2550	2.2550	2.2550	2.2550	2.2550	2.2550	2.2550	2.2550	2.2550
5.7500	1.9799	1.9539	1.8913	1.8964	1.9331	2.1422	1.8644	1.9306	1.9775	1.8663	1.7912	1.9518	2.2255	2.0167	1.8048	2.2550	2.2550	2.2550	2.2550	2.2550	2.2550	2.2550	2.2550	2.2550	2.2550	2.2550	2.2550	2.2550	2.2550	2.2550	2.2550	2.2550	2.2550	2.2550	2.2550	2.2550	2.2550	2.2550	2.2550	2.2550	2.2550	2.2550	2.2550	2.2550	2.2550	2.2550	2.2550	2.2550	2.2550
5.7600	1.9799	1.9539	1.8913	1.8964	1.9331	2.1422	1.8644	1.9306	1.9775	1.8663	1.7912	1.9518	2.2255	2.0167	1.8048	2.2550	2.2550	2.2550	2.2550	2.2550	2.2550	2.2550	2.2550	2.2550	2.2550	2.2550	2.2550	2.2550	2.2550	2.2550	2.2550	2.2550	2.2550	2.2550	2.2550	2.2550	2.2550	2.2550	2.2550	2.2550	2.2550	2.2550	2.2550	2.2550	2.2550	2.2550	2.2550	2.2550	2.2550
5.7700	1.9799	1.9539	1.8913	1.8964	1.9331	2.1422	1.8644	1.9306	1.9775	1.8663	1.7912	1.9518	2.2255	2.0167	1.8048	2.2550	2.2550	2.2550	2.2550	2.2550	2.2550	2.2550	2.2550	2.2550	2.2550	2.2550	2.2550	2.2550	2.2550	2.2550	2.2550	2.2550	2.2550	2.2550	2.2550	2.2550	2.2550	2.2550	2.2550	2.2550	2.2550	2.2550	2.2550	2.2550	2.2550	2.2550	2.2550	2.2550	2.2550
5.7800	1.9799	1.9539	1.8913	1.8964	1.9331	2.1422	1.8644	1.9306	1.9775	1.8663	1.7912	1.9518	2.2255	2.0167	1.8048	2.2550	2.2550	2.2550	2.2550	2.2550	2.2550	2.2550	2.2550	2.2550	2.2550	2.2550	2.2550	2.2550	2.2550	2.2550	2.2550	2.2550	2.2550	2.2550	2.2550	2.2550	2.2550	2.2550	2.2550	2.2550	2.2550	2.2550	2.2550	2.2550	2.2550	2.2550	2.2550	2.2550	2.2550
5.7900	1.9799	1.9539	1.8913	1.8964	1.9331	2.1422	1.8644	1.9306	1.9775	1.8663	1.7912	1.9518	2.2255	2.0167	1.8048	2.2550	2.2550	2.2550	2.2550	2.2550	2.2550	2.2550	2.2550	2.2550	2.2550	2.2550	2.2550	2.2550	2.2550	2.2550	2.2550	2.2550	2.2550	2.2550	2.2550	2.2550	2.2550	2.2550	2.2550	2.2550	2.2550	2.2550	2.2550	2.2550	2.2550	2.2550	2.2550	2.2550	2.2550
5.8000	1.9799	1.9539	1.8913	1.8964	1.9331	2.1422	1.8644	1.9306	1.9775	1.8663	1.7912	1.9518	2.2255	2.0167	1.8048	2.2550	2.2550	2.2550	2.2550	2.2550	2.2550	2.2550	2.2550	2.2550	2.2550	2.2550	2.2550	2.2550	2.2550	2.2550	2.2550	2.2550	2.2550	2.2550	2.2550	2.2550	2.2550	2.2550	2.2550	2.2550	2.2550	2.2550	2.2550	2.2550	2.2550	2.2550	2.2550	2.2550	2.2550
5.8100	1.9799	1.9539	1.8913	1.8964	1.9331	2.1422	1.8644	1.9306	1.9775	1.8663	1.7912	1.9518	2.2255	2.0167	1.8048	2.2550	2.2550	2.2550	2.2550	2.2550	2.2550	2.2550	2.2550	2.2550	2.2550	2.2550	2.2550	2.2550	2.2550	2.2550	2.2550	2.2550	2.2550	2.2550	2.2550	2.2550	2.2550	2.2550	2.2550	2.2550	2.2550	2.2550	2.2550	2.2550	2.2550	2.2550	2.2550	2.2550	2.2550
5.8200	1.9799	1.9539	1.8913	1.8964	1.9331	2.1422	1.8644	1.9306	1.9775	1.8663	1.7912	1.9518	2.2255	2.0167	1.8048	2.2550	2.2550	2.2550	2.2550	2.2550	2.2550	2.2550	2.2550	2.2550	2.2550	2.2550	2.2550	2.2550	2.2550	2.2550	2.2550	2.2550	2.2550	2.2550	2.2550	2.2550	2.2550	2.2550	2.2550	2.2550	2.2550	2.2550	2.2550	2.2550	2.2550	2.2550	2.2550	2.2550	2.2550
5.8300	1.9799	1.9539	1.8913	1.8964	1.9331	2.1422	1.8644	1.9306	1.9775	1.8663	1.7912	1.9518	2.2255	2.0167	1.8048	2.2550	2.2550	2.2550	2.2550	2.2550	2.2550	2.2550	2.2550	2.2550	2.2550	2.2550	2.2550	2.2550	2.2550	2.2550	2.2550	2.2550	2.2550	2.2550	2.2550	2.2550	2.2550	2.2550	2.2550	2.2550	2.2550	2.2550	2.2550	2.2550	2.2550	2.2550	2.2550	2.2550	2.2550
5.8400	1.9799	1.9539	1.8913	1.8964	1.9331	2.1422	1.8644	1.9306	1.9775	1.8663	1.7912	1.9518	2.2255	2.0167	1.8048	2.2550	2.2550	2.2550	2.2550	2.2550	2.2550	2.2550	2.2550	2.2550	2.2550	2.2550	2.2550	2.2550	2.2550	2.2550	2.2550	2.2550	2.2550	2.2550	2.2550	2.2550	2.2550	2.2550	2.2550	2.2550	2.2550	2.2550	2.2550	2.2550	2.2550	2.2550	2.2550	2.2550	2.2550
5.8500	1.9799	1.9539	1.8913	1.8964	1.9331	2.1422	1.8644	1.9306	1.9775	1.8663	1.7912	1.9518	2.2255	2.0167	1.8048	2.2550	2.2550	2.2550	2.2550	2.2550	2.2550	2.2550	2.2550	2.2550	2.2550	2.2550	2.2550	2.2550	2.2550	2.2550	2.2550	2.2550	2.2550	2.2550	2.2550	2.2550	2.2550	2.2550	2.2550	2.2550	2.2550	2.2550	2.2550	2.2550	2.2550	2.2550	2.2550	2.2550	2.2550
5.8600	1.9799	1.9539	1.8913	1.8964	1.9331	2.1422	1.8644	1.9306	1.9775	1.8663	1.7912	1.9518	2.2255	2.0167	1.8048	2.2550	2.2550	2.2550	2.2550	2.2550	2.2550	2.2550	2.2550	2.2550	2.2550	2.2550	2.2550	2.2550	2.2550	2.2550	2.2550	2.2550	2.2550	2.2550	2.2550	2.2550	2.2550	2.2550	2.2550	2.2550	2.2550	2.2550	2.2550	2.2550	2.2550	2.2550	2.2550	2.2550	2.2550
5.8700	1.9799	1.9539	1.8913	1.8964	1.9331	2.1422	1.8644	1.9306	1.9775	1.8663	1.7912	1.9518	2.2255	2.0167	1.8048	2.2550	2.2550	2.2550	2.2550	2.2550	2.2550	2.2550	2.2550	2.2550	2.2550	2.2550	2.2550	2.2550	2.2550	2.2550	2.2550	2.2550	2.2550	2.2550	2.2550	2.2550	2.2550	2.2550	2.2550	2.2550	2.2550	2.2550	2.2550	2.2550	2.2550	2.2550	2.2550	2.2550	2.2550
5.8800	1.9799	1.9539	1.8913	1.8964	1.9331	2.1422	1.8644	1.9306	1.9775	1.8663	1.7912	1.9518	2.2255	2.0167	1.8048	2.2550	2.2550	2.2550	2.2550	2.2550	2.2550	2.2550	2.2550	2.2550	2.2550	2.2550	2.2550	2.2550	2.2550	2.2550	2.2550	2.2550	2.2550	2.2550	2.2550	2.2550	2.2550	2.2550	2.2550	2.2550	2.2550	2.2550	2.2550	2.2550	2.2550	2.2550	2.2550	2.2550	2.2550
5.8900	1.9799	1.9539	1.8913	1.8964	1.9331	2.1422	1.8644	1.9306	1.9775	1.8663	1.7912	1.9518	2.2255	2.0167	1.8048	2.2550	2.2550	2.2550	2.2550	2.2550	2.2550	2.2550	2.2550	2.2550	2.2550	2.2550	2.2550	2.2550	2.2550	2.2550	2.2550	2.2550	2.2550	2.2550	2.2550	2.2550	2.2550	2.2550	2.2550	2.2550	2.2550	2.2550	2.2550	2.2550	2.2550	2.2550	2.2550	2.2550	2.2550
5.9000	1.9799	1.9539	1.8913	1.8964	1.9331	2.1422	1.8644	1.9306	1.9775	1.8663	1.7912	1.9518	2.2255	2.0167	1.8048	2.2550	2.2550	2.2550	2.2550	2.2550	2.2550	2.2550	2.2550	2.2550	2.2550	2.2550	2.2550	2.2550	2.2550	2.2550	2.2550	2.2550	2.2550	2.2550	2.2550	2.2550	2.2550	2.2550	2.2550	2.2550	2.2550	2.2550	2.2550	2.2550	2.2550	2.2550	2.2550	2.2550	2.2550
5.9100	2.0016	1.9753	1.9119	1.9171	1.9542	2.1657	1.8847	1.9516	1.9992	1.8866	1.8107	1.9731	2.2501	2.0388	1.8245	2.2799	2.2799	2.2799	2.2799	2.2799	2.2799	2.2799	2.2799	2.2799	2.2799	2.2799	2.2799	2.2799	2.2799	2.2799	2.2799	2.2799	2.2799	2.2799	2.2799	2.2799	2.2799	2.2799	2.2799	2.2799	2.2799	2.2799	2.2799	2.2799	2.2799	2.2799	2.2799	2.2799	2.2799
5.9200	2.0016	1.9753	1.9119	1.9171	1.9542	2.1657	1.8847	1.9516	1.9992	1.8866	1.8107	1.9731	2.2501	2.0388	1.8245	2.2799	2.2799	2.2799	2.2799	2.2799	2.2799	2.2799	2.2799	2.2799	2.2799	2.2799	2.2799	2.2799	2.2799	2.2799	2.2799	2.2799	2.2799	2.2799	2.2799	2.2799	2.2799	2.2799	2.2799	2.2799	2.2799	2.2799	2.2799	2.2799	2.2799	2.2799	2.2799	2.2799	2.2799
5.9300	2.0016	1.9753	1.9119	1.9171	1.9542	2.1657	1.8847	1.9516	1.9992	1.8866	1.8107	1.9731	2.2501	2.0388	1.8245	2.2799	2.2799	2.2799	2.2799	2.2799	2.2799	2.2799	2.2799	2.2799	2.2799	2.2799	2.2799	2.2799	2.2799	2.2799	2.2799	2.2799	2.2799	2.2799	2.2799	2.2799	2.2799	2.2799	2.2799	2.2799	2.2799	2.2799	2.2799	2.2799	2.2799	2.2799	2.2799	2.2799	2.2799
5.9400	2.0016	1.9753	1.9119	1.9171	1.9542	2.1657	1.8847	1.9516	1.9992	1.8866	1.8107	1.9731	2.2501	2.0388	1.8245	2.2799	2.2799	2.2799	2.2799	2.2799	2.2799	2.2799	2.2799	2.2799	2.2799	2.2799	2.2799	2.2799	2.2799	2.2799	2.2799	2.2799	2.2799	2.2799	2.2799	2.2799	2.2799	2.2799	2.2799	2.2799	2.2799	2.2799	2.2799	2.2799	2.2799	2.2799	2.2799	2.2799	2.2799
5.9500	2.0016	1.9753	1.9119	1.9171	1.9542	2.1657	1.8847	1.9516	1.9992	1.8866	1.8107	1.9731	2.2501	2.0388	1.8245	2.2799	2.2799	2.2799	2.2799	2.2799	2.2799	2.2799	2.2799	2.2799	2.2799	2.2799	2.2799	2.2799	2.2799	2.2799	2.2799	2.2799	2.2799	2.2799	2.2799	2.2799	2.2799	2.2799	2.2799	2.2799	2.2799	2.2799	2.2799	2.2799	2.2799	2.2799	2.2799	2.2799	2.2799
5.9600	2.0016	1.9753	1.9119	1.9171	1.9542	2.1657	1.8847	1.9516	1.9992	1.8866	1.8107	1.9731	2.2501	2.0388	1.8245	2.2799	2.2799	2.2799	2.2799	2.2799	2.2799	2.2799	2.2799	2.2799	2.2799	2.2799	2.2799	2.2799	2.2799	2.2799	2.2799	2.2799	2.2799	2.2799	2.2799	2.2799	2.2799	2.2799	2.2799	2.2799	2.2799	2.2799	2.2799	2.2799	2.2799	2.2799	2.2799	2.2799	2.2799
5.9700	2.0016	1.9753	1.9119	1.9171	1.9542	2.1657	1.8847	1.9516	1.9992	1.8866	1.8107	1.9731	2.2501	2.0388	1.8245	2.2799	2.2799	2.2799	2.2799	2.2799	2.2799	2.2799	2.2799	2.2799	2.2799	2.2799	2.2799	2.2799	2.2799	2.2799	2.2799	2.2799	2.2799	2.2799	2.2799	2.2799	2.2799	2.2799	2.2799	2.2799	2.2799	2.2799	2.2799	2.2799	2.2799	2.2799	2.2799	2.2799	2.2799
5.9800	2.0016	1.9753	1.9119	1.9171	1.9542	2.1657	1.8847	1.9516	1.9992	1.8866	1.8107	1.9731	2.2501	2.0388	1.8245	2.2799	2.2799	2.2799	2.2799	2.2799	2.2799	2.2799	2.2799	2.2799	2.2799	2.2799	2.2799	2.2799	2.2799	2.2799	2.2799	2.2799	2.2799	2.2799	2.2799	2.2799	2.2799	2.2799	2.2799	2.2799	2.2799	2.2799	2.2799	2.2799	2.2799	2.2799	2.2799	2.2799	2.2799
5.9900	2.0016	1.9753	1.9119	1.9171	1.9542	2.1657	1.8847	1.9516	1.9992	1.8866	1.8107	1.9731	2.2501	2.0388	1.8245	2.2799	2.2799	2.2799	2.2799	2.2799	2.2799	2.2799	2.2799	2.2799	2.2799	2.2799	2.2799	2.2799	2.2799	2.2799	2.2799	2.2799	2.2799	2.2799	2.2799	2.2799	2.2799	2.2799	2.2799	2.2799	2.2799	2.2799	2.2799	2.2799	2.2799	2.2799	2.2799	2.2799	2.2799
6.0000	2.0016	1.9753	1.9119	1.9171	1.9542	2.1657	1.8847	1.9516	1.9992	1.8866	1.8107	1.9731	2.2501	2.0388	1.8245	2.2799	2.2799	2.2799	2.2799	2.2799	2.2799	2.2799	2.2799	2.2799	2.2799	2.2799	2.2799	2.2799	2.2799	2.2799	2.2799	2.2799	2.2799	2.2799	2.2799	2.2799	2.2799	2.2799	2.2799	2.2799	2.2799	2.2799	2.2799	2.2799	2.2799	2.2799	2.2799	2.2799	2.2799
6.0100	2.0016	1.9753	1.9119	1.9171	1.9542	2.1657	1.8847	1.9516	1.9992	1.8866	1.8107	1.9731	2.2501	2.0388	1.8245	2.2799	2.2799	2.2799	2.2799	2.2799	2.2799	2.2799	2.2799	2.2799	2.2799	2.2799	2.2799	2.2799	2.2799	2.2799	2.2799	2.2799	2.2799	2.2799	2.2799	2.2799	2.2799	2.2799	2.2799	2.2799	2.2799	2.2799	2.2799	2.2799	2.2799	2.2799	2.2799	2.2799	2.2799
6.0200	2.0016	1.9753	1.9119	1.9171	1.9542	2.1657	1.8847	1.9516	1.9992	1.8866	1.8107	1.9731	2.2501	2.0388	1.8245	2.2799	2.2799	2.2799	2.2799	2.2799	2.2799	2.2799	2.2799	2.2799	2.2799	2.2799	2.2799	2.2799	2.2799	2.2799	2.2799	2.2799	2.2799	2.2799	2.2799	2.2799	2.2799	2.2799	2.2799	2.2799	2.2799	2.2799	2.2799	2.2799	2.2799	2.2799	2.2799	2.2799	2.2799
6.0300	2.0016	1.9753	1.9119	1.9171	1.9542	2.1657	1.8847	1.9516	1.9992	1.8866	1.8107	1.9731	2.2501	2.0388	1.8245	2.2799	2.2799	2.2799	2.2799	2.2799	2.2799	2.2799	2.2799	2.2799	2.2799	2.2799	2.2799	2.2799	2.2799	2.2799	2.2799	2.2799	2.2799	2.2799	2.2799	2.2799	2.2799	2.2799	2.2799	2.2799	2.2799	2.2799	2.2799	2.2799	2.2799	2.2799	2.2799	2.2799	2.2799
6.0400	2.0016	1.9753	1.9119	1.9171	1.9542	2.1657	1.8847	1.9516	1.9992	1.8866	1.8107	1.9731	2.2501	2.0388	1.8245	2.2799	2.2799	2.2799	2.2799	2.2799	2.2799	2.2799	2.2799	2.2799	2.2799	2.2799	2.2799	2.2799	2.2799	2.2799	2.2799	2.2799	2.2799	2.2799	2.2799	2.2799	2.2799	2.2799	2.2799	2.2799	2.2799	2.2799	2.2799	2.2799	2.2799	2.2799	2.2799	2.2799	2.2799
6.0500	2.0016	1.9753	1.9119	1.9171	1.9542	2.1657	1.8847	1.9516	1.9992	1.8866	1.8107	1.9731	2.2501	2.0388	1.8245	2.2799	2.2799	2.2799	2.2799	2.2799	2.2799	2.2799	2.2799	2.2799	2.2799	2.2799	2.2799	2.2799	2.2799	2.2799	2.2799	2.2799	2.2799	2.2799	2.2799	2.2799	2.2799	2.2799	2.2799	2.2799	2.2799	2.2799	2.2799	2.2799	2.2799	2.2799	2.2799	2.2799	2.2799
6.0600	2.0016	1.9753	1.9119	1.9171	1.9542	2.1657	1.8847	1.9516	1.9992	1.8866	1.8107	1.9731	2.2501	2.0388	1.8245	2.2799	2.2799	2.2799	2.2799	2.2799	2.2799	2.2799	2.2799	2.2799	2.2799	2.2799	2.2799	2.2799	2.2799	2.2799	2.2799	2.2799	2.2799	2.2799	2.2799	2.2799	2.2799	2.2799	2.2799	2.2799	2.2799	2.2799	2.2799	2.2799	2.2799	2.2799	2.2799	2.2799	2.2799
6.0700	2.0016	1.9753	1.9119	1.9171	1.9542	2.1657	1.8847	1.9516	1.9992	1.8866	1.8107	1.9731	2.2501	2.0388	1.8245	2.2799	2.2799	2.2799	2.2799	2.2799	2.2799	2.2799	2.2799	2.2799	2.2799	2.2799	2.2799	2.2799	2.2799	2.2799	2.2799	2.2799	2.2799	2.2799	2.2799	2.2799	2.2799	2.2799	2.2799	2.2799	2.2799	2.2799	2.2799	2.2799	2.2799	2.2799	2.2799	2.2799	2.2799
6.0800	2.0016	1.9753	1.9119	1.9171	1.9542	2.1657	1.8847	1.9516	1.9992	1.8866	1.8107	1.9731	2.2501	2.0388	1.8245	2.2799	2.2799	2.2799	2.2799	2.2799	2.2799	2.2799	2.2799	2.2799	2.2799	2.2799	2.2799	2.2799	2.2799	2.2799	2.2799	2.2799	2.2799	2.2799	2.2799	2.2799	2.2799	2.2799	2.2799	2.2799	2.2799	2.2799	2.2799	2.2799	2.2799	2.2799	2.2799	2.2799	2.2799
6.0900	2.0016	1.9753	1.9119	1.9171	1.9542	2.1657	1.8847	1.9516	1.9992	1.8866	1.8107	1.9731	2.2501	2.0388	1.8245	2.2799	2.2799	2.2799	2.2799	2.2799	2.2799	2.2799	2.2799	2.2799	2.2799	2.2799	2.2799	2.2799	2.2799	2.2799	2.2799	2.2799	2.2799	2.2799	2.2799	2.2799	2.2799	2.2799	2.2799	2.2799	2.2799	2.2799	2.2799	2.2799	2.2799	2.2799	2.2799	2.2799	2.2799
6.1000	2.0016	1.9753	1.9119	1.9171	1.9542	2.1657	1.8847	1.9516	1.9992	1.8866	1.8107	1.9731	2.2501	2.0388	1.8245	2.2799	2.2799	2.2799	2.2799	2.2799	2.2799	2.2799	2.2799	2.2799	2.2799	2.2799	2.2799	2.2799	2.2799	2.2799	2.2799	2.2799	2.2799	2.2799	2.2799	2.2799	2.2799	2.2799	2.2799	2.2799	2.2799	2.2799	2.2799	2.2799	2.2799	2.2799	2.2799	2.2799	2.2799
6.1100	2.0113	1.9848	1.9212	1.9264	1.9636	2.1764	1.8938	1.9611	2.0089	1.8957	1.8194	1.9827	2.2612	2.0487	1.8332	2.2911	2.2911	2.2911	2.2911	2.2911	2.2911	2.2911	2.2911	2.2911	2.2911	2.2911	2.2911	2.2911	2.2911	2.2911	2.2911	2.2911	2.2911	2.2911	2.2911	2.2911	2.2911	2.2911	2.2911	2.2911	2.2911	2.2911	2.2911	2.2911	2.2911	2.2911	2.2911	2.2911	2.2911
6.1200	2.0113	1.9848	1.9212	1.9264	1.9636	2.1764	1.8938	1.9611	2.0089	1.8957	1.8194	1.9827	2.2612	2.0487	1.8332	2.2911	2.2911	2.2911	2.2911	2.2911	2.2911	2.2911	2.2911	2.2911	2.2911	2.2911	2.2911	2.2911	2.2911	2.2911	2.2911	2.2911	2.2911	2.2911	2.2911	2.2911	2.2911	2.2911	2.2911	2.2911	2.2911	2.2911	2.2911	2.2911	2.2911	2.2911	2.2911	2.2911	2.2911
6.1300	2.0113	1.9848	1.9212	1.9264	1.9636	2.1764	1.8938	1.9611	2.0089	1.8957	1.8194	1.9827	2.2612	2.0487	1.8332	2.2911	2.2911	2.2911	2.2911	2.2911	2.2911	2.2911	2.2911	2.2911	2.2911	2.2911	2.2911	2.2911	2.2911	2.2911	2.2911	2.2911	2.2911	2.2911	2.2911	2.2911	2.2911	2.2911	2.2911	2.2911	2.2911	2.2911	2.2911	2.2911	2.2911	2.2911	2.2911	2.2911	2.2911
6.1400	2.0113	1.9848	1.9212	1.9264	1.9636	2.1764	1.8938	1.9611	2.0089	1.8957	1.8194	1.9827	2.2612	2.0487	1.8332	2.2911	2.2911	2.2911	2.2911	2.2911	2.2911	2.2911	2.2911	2.2911	2.2911	2.2911	2.2911	2.2911	2.2911	2.2911	2.2911	2.2911	2.2911	2.2911	2.2911	2.2911	2.2911	2.2911	2.2911	2.2911	2.2911	2.2911	2.2911	2.2911	2.2911	2.2911	2.2911	2.2911	2.2911
6.1500	2.0113	1.9848	1.9212	1.9264	1.9636	2.1764	1.8938	1.9611	2.0089	1.8957	1.8194	1.9827	2.2612	2.0487	1.8332	2.2911	2.2911	2.2911	2.2911	2.2911	2.2911	2.2911	2.2911	2.2911	2.2911	2.2911	2.2911	2.2911	2.2911	2.2911	2.2911	2.2911	2.2911	2.2911	2.2911	2.2911	2.2911	2.2911	2.2911	2.2911	2.2911	2.2911	2.2911	2.2911	2.2911	2.2911	2.2911	2.2911	2.2911
6.1600	2.0113	1.9848	1.9212	1.9264	1.9636	2.1764	1.8938	1.9611	2.0089	1.8957	1.8194	1.9827	2.2612	2.0487	1.8332	2.2911	2.2911	2.2911	2.2911	2.2911	2.2911	2.2911	2.2911	2.2911	2.2911	2.2911	2.2911	2.2911	2.2911	2.2911	2.2911	2.2911	2.2911	2.2911	2.2911	2.2911	2.2911	2.2911	2.2911	2.2911	2.2911	2.2911	2.2911	2.2911	2.2911	2.2911	2.2911	2.2911	2.2911
6.1700	2.0113	1.9848	1.9212	1.9264	1.9636	2.1764	1.8938	1.9611	2.0089	1.8957	1.8194	1.9827	2.2612	2.0487	1.8332	2.2911	2.2911	2.2911	2.2911	2.2911	2.2911	2.2911	2.2911	2.2911	2.2911	2.2911	2.2911	2.2911	2.2911	2.2911	2.2911	2.2911	2.2911	2.2911	2.2911	2.2911	2.2911	2.2911	2.2911	2.2911	2.2911	2.2911	2.2911	2.2911	2.2911	2.2911	2.2911	2.2911	2.2911
6.1800	2.0113	1.9848	1.9212	1.9264	1.9636	2.1764	1.8938	1.9611	2.0089	1.8957	1.8194	1.9827	2.2612	2.0487	1.8332	2.2911	2.2911	2.2911	2.2911	2.2911	2.2911	2.2911	2.2911	2.2911	2.2911	2.2911	2.2911	2.2911	2.2911	2.2911	2.2911	2.2911	2.2911	2.2911	2.2911	2.2911	2.2911	2.2911	2.2911	2.2911	2.2911	2.2911	2.2911	2.2911	2.2911	2.2911	2.2911	2.2911	2.2911
6.1900	2.0113	1.9848	1.9212	1.9264	1.9636	2.1764	1.8938	1.9611	2.0089	1.8957	1.8194	1.9827	2.2612	2.0487	1.8332	2.2911	2.2911	2.2911	2.2911	2.2911	2.2911	2.2911	2.2911	2.2911	2.2911	2.2911	2.2911	2.2911	2.2911	2.2911	2.2911	2.2911	2.2911	2.2911	2.2911	2.2911	2.2911	2.2911	2.2911	2.2911	2.2911	2.2911	2.2911	2.2911	2.2911	2.2911	2.2911	2.2911	2.2911
6.2000	2.0113	1.9848	1.9212	1.9264	1.9636	2.1764	1.8938	1.9611	2.0089	1.8957	1.8194	1.9827	2.2612	2.0487	1.8332	2.2911	2.2911	2.2911	2.2911	2.2911	2.2911	2.2911	2.2911	2.2911	2.2911	2.2911	2.2911	2.2911	2.2911	2.2911	2.2911	2.2911	2.2911	2.2911	2.2911	2.2911	2.2911	2.2911	2.2911	2.2911	2.2911	2.2911	2.2911	2.2911	2.2911	2.2911	2.2911	2.2911	2.2911
6.2100	2.0113	1.9848	1.9212	1.9264	1.9636	2.1764	1.8938	1.9611	2.0089	1.8957	1.8194	1.9827	2.2612	2.0487	1.8332	2.2911	2.2911	2.2911	2.2911	2.2911	2.2911	2.2911	2.2911	2.2911	2.2911	2.2911	2.2911	2.2911	2.2911	2.2911	2.2911	2.2911	2.2911	2.2911	2.2911	2.2911	2.2911	2.2911	2.2911	2.2911	2.2911	2.2911	2.2911	2.2911	2.2911	2.2911	2.2911	2.2911	2.2911
6.2200	2.0113	1.9848	1.9212	1.9264	1.9636	2.1764	1.8938	1.9611	2.0089	1.8957	1.8194	1.9827	2.2612	2.0487	1.8332	2.2911	2.2911	2.2911	2.2911	2.2911	2.2911	2.2911	2.2911	2.2911	2.2911	2.2911	2.2911	2.2911	2.2911	2.2911	2.2911	2.2911	2.2911	2.2911	2.2911	2.2911	2.2911	2.2911	2.2911	2.2911	2.2911	2.2911	2.2911	2.2911	2.2911	2.2911	2.2911	2.2911	2.2911
6.2300	2.0113	1.9848	1.9212	1.9264	1.9636	2.1764	1.8938	1.9611	2.0089	1.8957	1.8194	1.9827	2.2612	2.0487	1.8332	2.2911	2.2911	2.2911	2.2911	2.2911	2.2911	2.2911	2.2911	2.2911	2.2911	2.2911	2.2911	2.2911	2.2911	2.2911	2.2911	2.2911	2.2911	2.2911	2.2911	2.2911	2.2911	2.2911	2.2911	2.2911	2.2911	2.2911	2.2911	2.2911	2.2911	2.2911	2.2911	2.2911	2.2911
6.2400	2.0113	1.9848	1.9212	1.9264	1.9636	2.1764	1.8938	1.9611	2.0089	1.8957	1.8194	1.9827	2.2612	2.0487	1.8332	2.2911	2.2911	2.2911	2.2911	2.2911	2.2911	2.2911	2.2911	2.2911	2.2911	2.2911	2.2911	2.2911	2.2911	2.2911	2.2911	2.2911	2.2911	2.2911	2.2911	2.2911	2.2911	2.2911	2.2911	2.2911	2.2911	2.2911	2.2911	2.2911	2.2911	2.2911	2.2911	2.2911	2.2911
6.2500	2.0113	1.9848	1.9212	1.9264	1.9636	2.1764	1.8938	1.9611	2.0089	1.8957	1.8194	1.9827	2.2612	2.0487	1.8332	2.2911	2.2911	2.2911	2.2911	2.2911	2.2911	2.2911	2.2911	2.2911	2.2911	2.2911	2.2911	2.2911	2.2911	2.2911	2.2911	2.2911	2.2911	2.2911	2.2911	2.2911	2.2911	2.2911	2.2911	2.2911	2.2911	2.2911	2.2911	2.2911	2.2911	2.2911	2.2911	2.2911	2.2911
6.2600	2.0113	1.9848	1.9212	1.9264	1.9636	2.1764	1.8938	1.9611	2.0089	1.8957	1.8194	1.9827	2.2612	2.0487	1.8332	2.2911	2.2911	2.2911	2.2911	2.2911	2.2911	2.2911	2.2911	2.2911	2.2911	2.2911	2.2911	2.2911	2.2911	2.2911	2.2911	2.2911	2.2911	2.2911	2.2911	2.2911	2.2911	2.2911	2.2911	2.2911	2.2911	2.2911	2.2911	2.2911	2.2911	2.2911	2.2911	2.2911	2.2911
6.2700	2.0113	1.9848	1.9212	1.9264	1.9636	2.1764	1.8938	1.9611	2.0089	1.8957	1.8194	1.9827	2.2612	2.0487	1.8332	2.2911	2.2911	2.2911	2.2911	2.2911	2.2911	2.2911	2.2911	2.2911	2.2911	2.2911	2.2911	2.2911	2.2911	2.2911	2.2911	2.2911	2.2911	2.2911	2.2911	2.2911	2.2911	2.2911	2.2911	2.2911	2.2911	2.2911	2.2911	2.2911	2.2911	2.2911	2.2911	2.2911	2.2911
6.2800	2.0113	1.9848	1.9212	1.9264	1.9636	2.1764	1.8938	1.9611	2.0089	1.8957	1.8194	1.9827	2.2612	2.0487	1.8332	2.2911	2.2911	2.2911	2.2911	2.2911	2.2911	2.2911	2.2911	2.2911	2.2911	2.2911	2.2911	2.2911	2.2911	2.2911	2.2911	2.2911	2.2911	2.2911	2.2911	2.2911	2.2911	2.2911	2.2911	2.2911	2.2911	2.2911	2.2911	2.2911	2.2911	2.2911	2.2911	2.2911	2.2911
6.2900	2.0113	1.9848	1.9212	1.9264	1.9636	2.1764	1.8938	1.9611	2.0089	1.8957	1.8194	1.9827	2.2612	2.0487	1.8332	2.2911	2.2911	2.2911	2.2911	2.2911	2.2911	2.2911	2.2911	2.2911	2.2911	2.2911	2.2911	2.2911	2.2911	2.2911	2.2911	2.2911	2.2911	2.2911	2.2911	2.2911	2.2911	2.2911	2.2911	2.2911	2.2911	2.2911	2.2911	2.2911	2.2911	2.2911	2.2911	2.2911	2.2911
6.3000	2.0113	1.9848	1.9212	1.9264	1.9636	2.1764	1.8938	1.9611	2.0089	1.8957	1.8194	1.9827	2.2612	2.0487	1.8332	2.2911	2.2911	2.2911	2.2911	2.2911	2.2911	2.2911	2.2911	2.2911	2.2911	2.2911	2.2911	2.2911	2.2911	2.2911	2.2911	2.2911	2.2911	2.2911	2.2911	2.2911	2.2911	2.2911	2.2911	2.2911	2.2911	2.2911	2.2911	2.2911	2.2911	2.2911	2.2911	2.2911	2.2911
6.3100	2.0210	1.9944	1.9304	1.9356	1.9731	2.1870	1.9029	1.9705	2.0186	1.9048	1.8280	1.9923	2.2723	2.0587	1.8420	2.3024	2.3024	2.3024	2.3024	2.3024	2.3024	2.3024	2.3024	2.3024	2.3024	2.3024	2.3024	2.3024	2.3024	2.3024	2.3024	2.3024	2.3024	2.3024	2.3024	2.3024	2.3024	2.3024	2.3024	2.3024	2.3024	2.3024	2.3024	2.3024	2.3024	2.3024	2.3024	2.3024	2.3024
6.3200	2.0210	1.9944	1.9304	1.9356	1.9731	2.1870	1.9029	1.9705	2.0186	1.9048	1.8280	1.9923	2.2723	2.0587	1.8420	2.3024	2.3024	2.3024	2.3024	2.3024	2.3024	2.3024	2.3024	2.3024	2.3024	2.3024	2.3024	2.3024	2.3024	2.3024	2.3024	2.3024	2.3024	2.3024	2.3024	2.3024	2.3024	2.3024	2.3024	2.3024	2.3024	2.3024	2.3024	2.3024	2.3024	2.3024	2.3024	2.3024	2.3024
6.3300	2.0210	1.9944	1.9304	1.9356	1.9731	2.1870	1.9029	1.9705	2.0186	1.9048	1.8280	1.9923	2.2723	2.0587	1.8420	2.3024	2.3024	2.3024	2.3024	2.3024	2.3024	2.3024	2.3024	2.3024	2.3024	2.3024	2.3024	2.3024	2.3024	2.3024	2.3024	2.3024	2.3024	2.3024	2.3024	2.3024	2.3024	2.3024	2.3024	2.3024	2.3024	2.3024	2.3024	2.3024	2.3024	2.3024	2.3024	2.3024	2.3024
6.3400	2.0210	1.9944	1.9304	1.9356	1.9731	2.1870	1.9029	1.9705	2.0186	1.9048	1.8280	1.9923	2.2723	2.0587	1.8420	2.3024	2.3024	2.3024	2.3024	2.3024	2.3024	2.3024	2.3024	2.3024	2.3024	2.3024	2.3024	2.3024	2.3024	2.3024	2.3024	2.3024	2.3024	2.3024	2.3024	2.3024	2.3024	2.3024	2.3024	2.3024	2.3024	2.3024	2.3024	2.3024	2.3024	2.3024	2.3024	2.3024	2.3024
6.3500	2.0210	1.9944	1.9304	1.9356	1.9731	2.1870	1.9029	1.9705	2.0186	1.9048	1.8280	1.9923	2.2723	2.0587	1.8420	2.3024	2.3024	2.3024	2.3024	2.3024	2.3024	2.3024	2.3024	2.3024	2.3024	2.3024	2.3024	2.3024	2.3024	2.3024	2.3024	2.3024	2.3024	2.3024	2.3024	2.3024	2.3024	2.3024	2.3024	2.3024	2.3024	2.3024	2.3024	2.3024	2.3024	2.3024	2.3024	2.3024	2.3024
6.3600	2.0210	1.9944	1.9304	1.9356	1.9731	2.1870	1.9029	1.9705	2.0186	1.9048	1.8280	1.9923	2.2723	2.0587	1.8420	2.3024	2.3024	2.3024	2.3024	2.3024	2.3024	2.3024	2.3024	2.3024	2.3024	2.3024	2.3024	2.3024	2.3024	2.3024	2.3024	2.3024	2.3024	2.3024	2.3024	2.3024	2.3024	2.3024	2.3024	2.3024	2.3024	2.3024	2.3024	2.3024	2.3024	2.3024	2.3024	2.3024	2.3024
6.3700	2.0210	1.9944	1.9304	1.9356	1.9731	2.1870	1.9029	1.9705	2.0186	1.9048	1.8280	1.9923	2.2723	2.0587	1.8420	2.3024	2.3024	2.3024	2.3024	2.3024	2.3024	2.3024	2.3024	2.3024	2.3024	2.3024	2.3024	2.3024	2.3024	2.3024	2.3024	2.3024	2.3024	2.3024	2.3024	2.3024	2.3024	2.3024	2.3024	2.3024	2.3024	2.3024	2.3024	2.3024	2.3024	2.3024	2.3024	2.3024	2.3024
6.3800	2.0210	1.9944	1.9304	1.9356	1.9731	2.1870	1.9029	1.9705	2.0186	1.9048	1.8280	1.9923	2.2723	2.0587	1.8420	2.3024	2.3024	2.3024	2.3024	2.3024	2.3024	2.3024	2.3024	2.3024	2.3024	2.3024	2.3024	2.3024	2.3024	2.3024	2.3024	2.3024	2.3024	2.3024	2.3024	2.3024	2.3024	2.3024	2.3024	2.3024	2.3024	2.3024	2.3024	2.3024	2.3024	2.3024	2.3024	2.3024	2.3024
6.3900	2.0210	1.9944	1.9304	1.9356	1.9731	2.1870	1.9029	1.9705	2.0186	1.9048	1.8280	1.9923	2.2723	2.0587	1.8420	2.3024	2.3024	2.3024	2.3024	2.3024	2.3024	2.3024	2.3024	2.3024	2.3024	2.3024	2.3024	2.3024	2.3024	2.3024	2.3024	2.3024	2.3024	2.3024	2.3024	2.3024	2.3024	2.3024	2.3024	2.3024	2.3024	2.3024	2.3024	2.3024	2.3024	2.3024	2.3024	2.3024	2.3024
6.4000	2.0210	1.9944	1.9304	1.9356	1.9731	2.1870	1.9029	1.9705	2.0186	1.9048	1.8280	1.9923	2.2723	2.0587	1.8420	2.3024	2.3024	2.3024	2.3024	2.3024	2.3024	2.3024	2.3024	2.3024	2.3024	2.3024	2.3024	2.3024	2.3024	2.3024	2.3024	2.3024	2.3024	2.3024	2.3024	2.3024	2.3024	2.3024	2.3024	2.3024	2.3024	2.3024	2.3024	2.3024	2.3024	2.3024	2.3024	2.3024	2.3024
6.4100	2.0210	1.9944	1.9304	1.9356	1.9731	2.1870	1.9029	1.9705	2.0186	1.9048	1.8280	1.9923	2.2723	2.0587	1.8420	2.3024	2.3024	2.3024	2.3024	2.3024	2.3024	2.3024	2.3024	2.3024	2.3024	2.3024	2.3024	2.3024	2.3024	2.3024	2.3024	2.3024	2.3024	2.3024	2.3024	2.3024	2.3024	2.3024	2.3024	2.3024	2.3024	2.3024	2.3024	2.3024	2.3024	2.3024	2.3024	2.3024	2.3024
6.4200	2.0210	1.9944	1.9304	1.9356	1.9731	2.1870	1.9029	1.9705	2.0186	1.9048	1.8280	1.9923	2.2723	2.0587	1.8420	2.3024	2.3024	2.3024	2.3024	2.3024	2.3024	2.3024	2.3024	2.3024	2.3024	2.3024	2.3024	2.3024	2.3024	2.3024	2.3024	2.3024	2.3024	2.3024	2.3024	2.3024	2.3024	2.3024	2.3024	2.3024	2.3024	2.3024	2.3024	2.3024	2.3024	2.3024	2.3024	2.3024	2.3024
6.4300	2.0210	1.9944	1.9304	1.9356	1.9731	2.1870	1.9029	1.9705	2.0186	1.9048	1.8280	1.9923	2.2723	2.0587	1.8420	2.3024	2.3024	2.3024	2.3024	2.3024	2.3024	2.3024	2.3024	2.3024	2.3024	2.3024	2.3024	2.3024	2.3024	2.3024	2.3024	2.3024	2.3024	2.3024	2.3024	2.3024	2.3024	2.3024	2.3024	2.3024	2.3024	2.3024	2.3024	2.3024	2.3024	2.3024	2.3024	2.3024	2.3024
6.4400	2.0210	1.9944	1.9304	1.9356	1.9731	2.1870	1.9029	1.9705	2.0186	1.9048	1.8280	1.9923	2.2723	2.0587	1.8420	2.3024	2.3024	2.3024	2.3024	2.3024	2.3024	2.3024	2.3024	2.3024	2.3024	2.3024	2.3024	2.3024	2.3024	2.3024	2.3024	2.3024	2.3024	2.3024	2.3024	2.3024	2.3024	2.3024	2.3024	2.3024	2.3024	2.3024	2.3024	2.3024	2.3024	2.3024	2.3024	2.3024	2.3024
6.4500	2.0210	1.9944	1.9304	1.9356	1.9731	2.1870	1.9029	1.9705	2.0186	1.9048	1.8280	1.9923	2.2723	2.0587	1.8420	2.3024	2.3024	2.3024	2.3024	2.3024	2.3024	2.3024	2.3024	2.3024	2.3024	2.3024	2.3024	2.3024	2.3024	2.3024	2.3024	2.3024	2.3024	2.3024	2.3024	2.3024	2.3024	2.3024	2.3024	2.3024	2.3024	2.3024	2.3024	2.3024	2.3024	2.3024	2.3024	2.3024	2.3024
6.4600	2.0210	1.9944	1.9304	1.9356	1.9731	2.1870	1.9029	1.9705	2.0186	1.9048	1.8280	1.9923	2.2723	2.0587	1.8420	2.3024	2.3024	2.3024	2.3024	2.3024	2.3024	2.3024	2.3024	2.3024	2.3024	2.3024	2.3024	2.3024	2.3024	2.3024	2.3024	2.3024	2.3024	2.3024	2.3024	2.3024	2.3024	2.3024	2.3024	2.3024	2.3024	2.3024	2.3024	2.3024	2.3024	2.3024	2.3024	2.3024	2.3024
6.4700	2.0210	1.9944	1.9304	1.9356	1.9731	2.1870	1.9029	1.9705	2.0186	1.9048	1.8280	1.9923	2.2723	2.0587	1.8420	2.3024	2.3024	2.3024	2.3024	2.3024	2.3024	2.3024	2.3024	2.3024	2.3024	2.3024	2.3024	2.3024	2.3024	2.3024	2.3024	2.3024	2.3024	2.3024	2.3024	2.3024	2.3024	2.3024	2.3024	2.3024	2.3024	2.3024	2.3024	2.3024	2.3024	2.3024	2.3024	2.3024	2.3024
6.4800	2.0210	1.9944	1.9304	1.9356	1.9731	2.1870	1.9029	1.9705	2.0186	1.9048	1.8280	1.9923	2.2723	2.0587	1.8420	2.3024	2.3024	2.3024	2.3024	2.3024	2.3024	2.3024	2.3024	2.3024	2.3024	2.3024	2.3024	2.3024	2.3024	2.3024	2.3024	2.3024	2.3024	2.3024	2.3024	2.3024	2.3024	2.3024	2.3024	2.3024	2.3024	2.3024	2.3024	2.3024	2.3024	2.3024	2.3024	2.3024	2.3024
6.4900	2.0210	1.9944	1.9304	1.9356	1.9731	2.1870	1.9029	1.9705	2.0186	1.9048	1.8280	1.9923	2.2723	2.0587	1.8420	2.3024	2.3024	2.3024	2.3024	2.3024	2.3024	2.3024	2.3024	2.3024	2.3024	2.3024	2.3024	2.3024	2.3024	2.3024	2.3024	2.3024	2.3024	2.3024	2.3024	2.3024	2.3024	2.3024	2.3024	2.3024	2.3024	2.3024	2.3024	2.3024	2.3024	2.3024	2.3024	2.3024	2.3024
6.5000	2.0210	1.9944	1.9304	1.9356	1.9731	2.1870	1.9029	1.9705	2.0186	1.9048	1.8280	1.9923	2.2723	2.0587	1.8420	2.3024	2.3024	2.3024	2.3024	2.3024	2.3024	2.3024	2.3024	2.3024	2.3024	2.3024	2.3024	2.3024	2.3024	2.3024	2.3024	2.3024	2.3024	2.3024	2.3024	2.3024	2.3024	2.3024	2.3024	2.3024	2.3024	2.3024	2.3024	2.3024	2.3024	2.3024	2.3024	2.3024	2.3024
6.5100	2.0308	2.0040	1.9396	1.9449	1.9826	2.1976	1.9119	1.9800	2.0283	1.9139	1.8367	2.0019	2.2834	2.0686	1.8508	2.3136	2.3136	2.3136	2.3136	2.3136	2.3136	2.3136	2.3136	2.3136	2.3136	2.3136	2.3136	2.3136	2.3136	2.3136	2.3136	2.3136	2.3136	2.3136	2.3136	2.3136	2.3136	2.3136	2.3136	2.3136	2.3136	2.3136	2.3136	2.3136	2.3136	2.3136	2.3136	2.3136	2.3136
6.5200	2.0308	2.0040	1.9396	1.9449	1.9826	2.1976	1.9119	1.9800	2.0283	1.9139	1.8367	2.0019	2.2834	2.0686	1.8508	2.3136	2.3136	2.3136	2.3136	2.3136	2.3136	2.3136	2.3136	2.3136	2.3136	2.3136	2.3136	2.3136	2.3136	2.3136	2.3136	2.3136	2.3136	2.3136	2.3136	2.3136	2.3136	2.3136	2.3136	2.3136	2.3136	2.3136	2.3136	2.3136	2.3136	2.3136	2.3136	2.3136	2.3136
6.5300	2.0308	2.0040	1.9396	1.9449	1.9826	2.1976	1.9119	1.9800	2.0283	1.9139	1.8367	2.0019	2.2834	2.0686	1.8508	2.3136	2.3136	2.3136	2.3136	2.3136	2.3136	2.3136	2.3136	2.3136	2.3136	2.3136	2.3136	2.3136	2.3136	2.3136	2.3136	2.3136	2.3136	2.3136	2.3136	2.3136	2.3136	2.3136	2.3136	2.3136	2.3136	2.3136	2.3136	2.3136	2.3136	2.3136	2.3136	2.3136	2.3136
6.5400	2.0308	2.0040	1.9396	1.9449	1.9826	2.1976	1.9119	1.9800	2.0283	1.9139	1.8367	2.0019	2.2834	2.0686	1.8508	2.3136	2.3136	2.3136	2.3136	2.3136	2.3136	2.3136	2.3136	2.3136	2.3136	2.3136	2.3136	2.3136	2.3136	2.3136	2.3136	2.3136	2.3136	2.3136	2.3136	2.3136	2.3136	2.3136	2.3136	2.3136	2.3136	2.3136	2.3136	2.3136	2.3136	2.3136	2.3136	2.3136	2.3136
6.5500	2.0308	2.0040	1.9396	1.9449	1.9826	2.1976	1.9119	1.9800	2.0283	1.9139	1.8367	2.0019	2.2834	2.0686	1.8508	2.3136	2.3136	2.3136	2.3136	2.3136	2.3136	2.3136	2.3136	2.3136	2.3136	2.3136	2.3136	2.3136	2.3136	2.3136	2.3136	2.3136	2.3136	2.3136	2.3136	2.3136	2.3136	2.3136	2.3136	2.3136	2.3136	2.3136	2.3136	2.3136	2.3136	2.3136	2.3136	2.3136	2.3136
6.5600	2.0308	2.0040	1.9396	1.9449	1.9826	2.1976	1.9119	1.9800	2.0283	1.9139	1.8367	2.0019	2.2834	2.0686	1.8508	2.3136	2.3136	2.3136	2.3136	2.3136	2.3136	2.3136	2.3136	2.3136	2.3136	2.3136	2.3136	2.3136	2.3136	2.3136	2.3136	2.3136	2.3136	2.3136	2.3136	2.3136	2.3136	2.3136	2.3136	2.3136	2.3136	2.3136	2.3136	2.3136	2.3136	2.3136	2.3136	2.3136	2.3136
6.5700	2.0308	2.0040	1.9396	1.9449	1.9826	2.1976	1.9119	1.9800	2.0283	1.9139	1.8367	2.0019	2.2834	2.0686	1.8508	2.3136	2.3136	2.3136	2.3136	2.3136	2.3136	2.3136	2.3136	2.3136	2.3136	2.3136	2.3136	2.3136	2.3136	2.3136	2.3136	2.3136	2.3136	2.3136	2.3136	2.3136	2.3136	2.3136	2.3136	2.3136	2.3136	2.3136	2.3136	2.3136	2.3136	2.3136	2.3136	2.3136	2.3136
6.5800	2.0308	2.0040	1.9396	1.9449	1.9826	2.1976	1.9119	1.9800	2.0283	1.9139	1.8367	2.0019	2.2834	2.0686	1.8508	2.3136	2.3136	2.3136	2.3136	2.3136	2.3136	2.3136	2.3136	2.3136	2.3136	2.3136	2.3136	2.3136	2.3136	2.3136	2.3136	2.3136	2.3136	2.3136	2.3136	2.3136	2.3136	2.3136	2.3136	2.3136	2.3136	2.3136	2.3136	2.3136	2.3136	2.3136	2.3136	2.3136	2.3136
6.5900	2.0308	2.0040	1.9396	1.9449	1.9826	2.1976	1.9119	1.9800	2.0283	1.9139	1.8367	2.0019	2.2834	2.0686	1.8508	2.3136	2.3136	2.3136	2.3136	2.3136	2.3136	2.3136	2.3136	2.3136	2.3136	2.3136	2.3136	2.3136	2.3136	2.3136	2.3136	2.3136	2.3136	2.3136	2.3136	2.3136	2.3136	2.3136	2.3136	2.3136	2.3136	2.3136	2.3136	2.3136	2.3136	2.3136	2.3136	2.3136	2.3136
6.6000	2.0308	2.0040	1.9396	1.9449	1.9826	2.1976	1.9119	1.9800	2.0283	1.9139	1.8367	2.0019	2.2834	2.0686	1.8508	2.3136	2.3136	2.3136	2.3136	2.3136	2.3136	2.3136	2.3136	2.3136	2.3136	2.3136	2.3136	2.3136	2.3136	2.3136	2.3136	2.3136	2.3136	2.3136	2.3136	2.3136	2.3136	2.3136	2.3136	2.3136	2.3136	2.3136	2.3136	2.3136	2.3136	2.3136	2.3136	2.3136	2.3136
6.6100	2.0308	2.0040	1.9396	1.9449	1.9826	2.1976	1.9119	1.9800	2.0283	1.9139	1.8367	2.0019	2.2834	2.0686	1.8508	2.3136	2.3136	2.3136	2.3136	2.3136	2.3136	2.3136	2.3136	2.3136	2.3136	2.3136	2.3136	2.3136	2.3136	2.3136	2.3136	2.3136	2.3136	2.3136	2.3136	2.3136	2.3136	2.3136	2.3136	2.3136	2.3136	2.3136	2.3136	2.3136	2.3136	2.3136	2.3136	2.3136	2.3136
6.6200	2.0308	2.0040	1.9396	1.9449	1.9826	2.1976	1.9119	1.9800	2.0283	1.9139	1.8367	2.0019	2.2834	2.0686	1.8508	2.3136	2.3136	2.3136	2.3136	2.3136	2.3136	2.3136	2.3136	2.3136	2.3136	2.3136	2.3136	2.3136	2.3136	2.3136	2.3136	2.3136	2.3136	2.3136	2.3136	2.3136	2.3136	2.3136	2.3136	2.3136	2.3136	2.3136	2.3136	2.3136	2.3136	2.3136	2.3136	2.3136	2.3136
6.6300	2.0308	2.0040	1.9396	1.9449	1.9826	2.1976	1.9119	1.9800	2.0283	1.9139	1.8367	2.0019	2.2834	2.0686	1.8508	2.3136	2.3136	2.3136	2.3136	2.3136	2.3136	2.3136	2.3136	2.3136	2.3136	2.3136	2.3136	2.3136	2.3136	2.3136	2.3136	2.3136	2.3136	2.3136	2.3136	2.3136	2.3136	2.3136	2.3136	2.3136	2.3136	2.3136	2.3136	2.3136	2.3136	2.3136	2.3136	2.3136	2.3136
6.6400	2.0308	2.0040	1.9396	1.9449	1.9826	2.1976	1.9119	1.9800	2.0283	1.9139	1.8367	2.0019	2.2834	2.0686	1.8508	2.3136	2.3136	2.3136	2.3136	2.3136	2.3136	2.3136	2.3136	2.3136	2.3136	2.3136	2.3136	2.3136	2.3136	2.3136	2.3136	2.3136	2.3136	2.3136	2.3136	2.3136	2.3136	2.3136	2.3136	2.3136	2.3136	2.3136	2.3136	2.3136	2.3136	2.3136	2.3136	2.3136	2.3136
6.6500	2.0308	2.0040	1.9396	1.9449	1.9826	2.1976	1.9119	1.9800	2.0283	1.9139	1.8367	2.0019	2.2834	2.0686	1.8508	2.3136	2.3136	2.3136	2.3136	2.3136	2.3136	2.3136	2.3136	2.3136	2.3136	2.3136	2.3136	2.3136	2.3136	2.3136	2.3136	2.3136	2.3136	2.3136	2.3136	2.3136	2.3136	2.3136	2.3136	2.3136	2.3136	2.3136	2.3136	2.3136	2.3136	2.3136	2.3136	2.3136	2.3136
6.6600	2.0308	2.0040	1.9396	1.9449	1.9826	2.1976	1.9119	1.9800	2.0283	1.9139	1.8367	2.0019	2.2834	2.0686	1.8508	2.3136	2.3136	2.3136	2.3136	2.3136	2.3136	2.3136	2.3136	2.3136	2.3136	2.3136	2.3136	2.3136	2.3136	2.3136	2.3136	2.3136	2.3136	2.3136	2.3136	2.3136	2.3136	2.3136	2.3136	2.3136	2.3136	2.3136	2.3136	2.3136	2.3136	2.3136	2.3136	2.3136	2.3136
6.6700	2.0308	2.0040	1.9396	1.9449	1.9826	2.1976	1.9119	1.9800	2.0283	1.9139	1.8367	2.0019	2.2834	2.0686	1.8508	2.3136	2.3136	2.3136	2.3136	2.3136	2.3136	2.3136	2.3136	2.3136	2.3136	2.3136	2.3136	2.3136	2.3136	2.3136	2.3136	2.3136	2.3136	2.3136	2.3136	2.3136	2.3136	2.3136	2.3136	2.3136	2.3136	2.3136	2.3136	2.3136	2.3136	2.3136	2.3136	2.3136	2.3136
6.6800	2.0308	2.0040	1.9396	1.9449	1.9826	2.1976	1.9119	1.9800	2.0283	1.9139	1.8367	2.0019	2.2834	2.0686	1.8508	2.3136	2.3136	2.3136	2.3136	2.3136	2.3136	2.3136	2.3136	2.3136	2.3136	2.3136	2.3136	2.3136	2.3136	2.3136	2.3136	2.3136	2.3136	2.3136	2.3136	2.3136	2.3136	2.3136	2.3136	2.3136	2.3136	2.3136	2.3136	2.3136	2.3136	2.3136	2.3136	2.3136	2.3136
6.6900	2.0308	2.0040	1.9396	1.9449	1.9826	2.1976	1.9119	1.9800	2.0283	1.9139	1.8367	2.0019	2.2834	2.0686	1.8508	2.3136	2.3136	2.3136	2.3136	2.3136	2.3136	2.3136	2.3136	2.3136	2.3136	2.3136	2.3136	2.3136	2.3136	2.3136	2.3136	2.3136	2.3136	2.3136	2.3136	2.3136	2.3136	2.3136	2.3136	2.3136	2.3136	2.3136	2.3136	2.3136	2.3136	2.3136	2.3136	2.3136	2.3136
6.7000	2.0308	2.0040	1.9396	1.9449	1.9826	2.1976	1.9119	1.9800	2.0283	1.9139	1.8367	2.0019	2.2834	2.0686	1.8508	2.3136	2.3136	2.3136	2.3136	2.3136	2.3136	2.3136	2.3136	2.3136	2.3136	2.3136	2.3136	2.3136	2.3136	2.3136	2.3136	2.3136	2.3136	2.3136	2.3136	2.3136	2.3136	2.3136	2.3136	2.3136	2.3136	2.3136	2.3136	2.3136	2.3136	2.3136	2.3136	2.3136	2.3136
6.7100	2.0405	2.0136	1.9488	1.9542	1.9920	2.2082	1.9210	1.9894	2.0380	1.9230	1.8454	2.0115	2.2945	2.0785	1.8595	2.3249	2.3249	2.3249	2.3249	2.3249	2.3249	2.3249	2.3249	2.3249	2.3249	2.3249	2.3249	2.3249	2.3249	2.3249	2.3249	2.3249	2.3249	2.3249	2.3249	2.3249	2.3249	2.3249	2.3249	2.3249	2.3249	2.3249	2.3249	2.3249	2.3249	2.3249	2.3249	2.3249	2.3249
6.7200	2.0405	2.0136	1.9488	1.9542	1.9920	2.2082	1.9210	1.9894	2.0380	1.9230	1.8454	2.0115	2.2945	2.0785	1.8595	2.3249	2.3249	2.3249	2.3249	2.3249	2.3249	2.3249	2.3249	2.3249	2.3249	2.3249	2.3249	2.3249	2.3249	2.3249	2.3249	2.3249	2.3249	2.3249	2.3249	2.3249	2.3249	2.3249	2.3249	2.3249	2.3249	2.3249	2.3249	2.3249	2.3249	2.3249	2.3249	2.3249	2.3249
6.7300	2.0405	2.0136	1.9488	1.9542	1.9920	2.2082	1.9210	1.9894	2.0380	1.9230	1.8454	2.0115	2.2945	2.0785	1.8595	2.3249	2.3249	2.3249	2.3249	2.3249	2.3249	2.3249	2.3249	2.3249	2.3249	2.3249	2.3249	2.3249	2.3249	2.3249	2.3249	2.3249	2.3249	2.3249	2.3249	2.3249	2.3249	2.3249	2.3249	2.3249	2.3249	2.3249	2.3249	2.3249	2.3249	2.3249	2.3249	2.3249	2.3249
6.7400	2.0405	2.0136	1.9488	1.9542	1.9920	2.2082	1.9210	1.9894	2.0380	1.9230	1.8454	2.0115	2.2945	2.0785	1.8595	2.3249	2.3249	2.3249	2.3249	2.3249	2.3249	2.3249	2.3249	2.3249	2.3249	2.3249	2.3249	2.3249	2.3249	2.3249	2.3249	2.3249	2.3249	2.3249	2.3249	2.3249	2.3249	2.3249	2.3249	2.3249	2.3249	2.3249	2.3249	2.3249	2.3249	2.3249	2.3249	2.3249	2.3249
6.7500	2.0405	2.0136	1.9488	1.9542	1.9920	2.2082	1.9210	1.9894	2.0380	1.9230	1.8454	2.0115	2.2945	2.0785	1.8595	2.3249	2.3249	2.3249	2.3249	2.3249	2.3249	2.3249	2.3249	2.3249	2.3249	2.3249	2.3249	2.3249	2.3249	2.3249	2.3249	2.3249	2.3249	2.3249	2.3249	2.3249	2.3249	2.3249	2.3249	2.3249	2.3249	2.3249	2.3249	2.3249	2.3249	2.3249	2.3249	2.3249	2.3249
6.7600	2.0405	2.0136	1.9488	1.9542	1.9920	2.2082	1.9210	1.9894	2.0380	1.9230	1.8454	2.0115	2.2945	2.0785	1.8595	2.3249	2.3249	2.3249	2.3249	2.3249	2.3249	2.3249	2.3249	2.3249	2.3249	2.3249	2.3249	2.3249	2.3249	2.3249	2.3249	2.3249	2.3249	2.3249	2.3249	2.3249	2.3249	2.3249	2.3249	2.3249	2.3249	2.3249	2.3249	2.3249	2.3249	2.3249	2.3249	2.3249	2.3249
6.7700	2.0405	2.0136	1.9488	1.9542	1.9920	2.2082	1.9210	1.9894	2.0380	1.9230	1.8454	2.0115	2.2945	2.0785	1.8595	2.3249	2.3249	2.3249	2.3249	2.3249	2.3249	2.3249	2.3249	2.3249	2.3249	2.3249	2.3249	2.3249	2.3249	2.3249	2.3249	2.3249	2.3249	2.3249	2.3249	2.3249	2.3249	2.3249	2.3249	2.3249	2.3249	2.3249	2.3249	2.3249	2.3249	2.3249	2.3249	2.3249	2.3249
6.7800	2.0405	2.0136	1.9488	1.9542	1.9920	2.2082	1.9210	1.9894	2.0380	1.9230	1.8454	2.0115	2.2945	2.0785	1.8595	2.3249	2.3249	2.3249	2.3249	2.3249	2.3249	2.3249	2.3249	2.3249	2.3249	2.3249	2.3249	2.3249	2.3249	2.3249	2.3249	2.3249	2.3249	2.3249	2.3249	2.3249	2.3249	2.3249	2.3249	2.3249	2.3249	2.3249	2.3249	2.3249	2.3249	2.3249	2.3249	2.3249	2.3249
6.7900	2.0405	2.0136	1.9488	1.9542	1.9920	2.2082	1.9210	1.9894	2.0380	1.9230	1.8454	2.0115	2.2945	2.0785	1.8595	2.3249	2.3249	2.3249	2.3249	2.3249	2.3249	2.3249	2.3249	2.3249	2.3249	2.3249	2.3249	2.3249	2.3249	2.3249	2.3249	2.3249	2.3249	2.3249	2.3249	2.3249	2.3249	2.3249	2.3249	2.3249	2.3249	2.3249	2.3249	2.3249	2.3249	2.3249	2.3249	2.3249	2.3249
6.8000	2.0405	2.0136	1.9488	1.9542	1.9920	2.2082	1.9210	1.9894	2.0380	1.9230	1.8454	2.0115	2.2945	2.0785	1.8595	2.3249	2.3249	2.3249	2.3249	2.3249	2.3249	2.3249	2.3249	2.3249	2.3249	2.3249	2.3249	2.3249	2.3249	2.3249	2.3249	2.3249	2.3249	2.3249	2.3249	2.3249	2.3249	2.3249	2.3249	2.3249	2.3249	2.3249	2.3249	2.3249	2.3249	2.3249	2.3249	2.3249	2.3249
6.8100	2.0405	2.0136	1.9488	1.9542	1.9920	2.2082	1.9210	1.9894	2.0380	1.9230	1.8454	2.0115	2.2945	2.0785	1.8595	2.3249	2.3249	2.3249	2.3249	2.3249	2.3249	2.3249	2.3249	2.3249	2.3249	2.3249	2.3249	2.3249	2.3249	2.3249	2.3249	2.3249	2.3249	2.3249	2.3249	2.3249	2.3249	2.3249	2.3249	2.3249	2.3249	2.3249	2.3249	2.3249	2.3249	2.3249	2.3249	2.3249	2.3249
6.8200	2.0405	2.0136	1.9488	1.9542	1.9920	2.2082	1.9210	1.9894	2.0380	1.9230	1.8454	2.0115	2.2945	2.0785	1.8595	2.3249	2.3249	2.3249	2.3249	2.3249	2.3249	2.3249	2.3249	2.3249	2.3249	2.3249	2.3249	2.3249	2.3249	2.3249	2.3249	2.3249	2.3249	2.3249	2.3249	2.3249	2.3249	2.3249	2.3249	2.3249	2.3249	2.3249	2.3249	2.3249	2.3249	2.3249	2.3249	2.3249	2.3249
6.8300	2.0405	2.0136	1.9488	1.9542	1.9920	2.2082	1.9210	1.9894	2.0380	1.9230	1.8454	2.0115	2.2945	2.0785	1.8595	2.3249	2.3249	2.3249	2.3249	2.3249	2.3249	2.3249	2.3249	2.3249	2.3249	2.3249	2.3249	2.3249	2.3249	2.3249	2.3249	2.3249	2.3249	2.3249	2.3249	2.3249	2.3249	2.3249	2.3249	2.3249	2.3249	2.3249	2.3249	2.3249	2.3249	2.3249	2.3249	2.3249	2.3249
6.8400	2.0405	2.0136	1.9488	1.9542	1.9920	2.2082	1.9210	1.9894	2.0380	1.9230	1.8454	2.0115	2.2945	2.0785	1.8595	2.3249	2.3249	2.3249	2.3249	2.3249	2.3249	2.3249	2.3249	2.3249	2.3249	2.3249	2.3249	2.3249	2.3249	2.3249	2.3249	2.3249	2.3249	2.3249	2.3249	2.3249	2.3249	2.3249	2.3249	2.3249	2.3249	2.3249	2.3249	2.3249	2.3249	2.3249	2.3249	2.3249	2.3249
6.8500	2.0405	2.0136	1.9488	1.9542	1.9920	2.2082	1.9210	1.9894	2.0380	1.9230	1.8454	2.0115	2.2945	2.0785	1.8595	2.3249	2.3249	2.3249	2.3249	2.3249	2.3249	2.3249	2.3249	2.3249	2.3249	2.3249	2.3249	2.3249	2.3249	2.3249	2.3249	2.3249	2.3249	2.3249	2.3249	2.3249	2.3249	2.3249	2.3249	2.3249	2.3249	2.3249	2.3249	2.3249	2.3249	2.3249	2.3249	2.3249	2.3249
6.8600	2.0405	2.0136	1.9488	1.9542	1.9920	2.2082	1.9210	1.9894	2.0380	1.9230	1.8454	2.0115	2.2945	2.0785	1.8595	2.3249	2.3249	2.3249	2.3249	2.3249	2.3249	2.3249	2.3249	2.3249	2.3249	2.3249	2.3249	2.3249	2.3249	2.3249	2.3249	2.3249	2.3249	2.3249	2.3249	2.3249	2.3249	2.3249	2.3249	2.3249	2.3249	2.3249	2.3249	2.3249	2.3249	2.3249	2.3249	2.3249	2.3249
6.8700	2.0405	2.0136	1.9488	1.9542	1.9920	2.2082	1.9210	1.9894	2.0380	1.9230	1.8454	2.0115	2.2945	2.0785	1.8595	2.3249	2.3249	2.3249	2.3249	2.3249	2.3249	2.3249	2.3249	2.3249	2.3249	2.3249	2.3249	2.3249	2.3249	2.3249	2.3249	2.3249	2.3249	2.3249	2.3249	2.3249	2.3249	2.3249	2.3249	2.3249	2.3249	2.3249	2.3249	2.3249	2.3249	2.3249	2.3249	2.3249	2.3249
6.8800	2.0405	2.0136	1.9488	1.9542	1.9920	2.2082	1.9210	1.9894	2.0380	1.9230	1.8454	2.0115	2.2945	2.0785	1.8595	2.3249	2.3249	2.3249	2.3249	2.3249	2.3249	2.3249	2.3249	2.3249	2.3249	2.3249	2.3249	2.3249	2.3249	2.3249	2.3249	2.3249	2.3249	2.3249	2.3249	2.3249	2.3249	2.3249	2.3249	2.3249	2.3249	2.3249	2.3249	2.3249	2.3249	2.3249	2.3249	2.3249	2.3249
6.8900	2.0405	2.0136	1.9488	1.9542	1.9920	2.2082	1.9210	1.9894	2.0380	1.9230	1.8454	2.0115	2.2945	2.0785	1.8595	2.3249	2.3249	2.3249	2.3249	2.3249	2.3249	2.3249	2.3249	2.3249	2.3249	2.3249	2.3249	2.3249	2.3249	2.3249	2.3249	2.3249	2.3249	2.3249	2.3249	2.3249	2.3249	2.3249	2.3249	2.3249	2.3249	2.3249	2.3249	2.3249	2.3249	2.3249	2.3249	2.3249	2.3249
6.9000	2.0405	2.0136	1.9488	1.9542	1.9920	2.2082	1.9210	1.9894	2.0380	1.9230	1.8454	2.0115	2.2945	2.0785	1.8595	2.3249	2.3249	2.3249	2.3249	2.3249	2.3249	2.3249	2.3249	2.3249	2.3249	2.3249	2.3249	2.3249	2.3249	2.3249	2.3249	2.3249	2.3249	2.3249	2.3249	2.3249	2.3249	2.3249	2.3249	2.3249	2.3249	2.3249	2.3249	2.3249	2.3249	2.3249	2.3249	2.3249	2.3249
6.9100	2.0502	2.0232	1.9581	1.9634	2.0015	2.2189	1.9301	1.9989	2.0477	1.9321	1.8541	2.0211	2.3056	2.0885	1.8683	2.3361	2.3361	2.3361	2.3361	2.3361	2.3361	2.3361	2.3361	2.3361	2.3361	2.3361	2.3361	2.3361	2.3361	2.3361	2.3361	2.3361	2.3361	2.3361	2.3361	2.3361	2.3361	2.3361	2.3361	2.3361	2.3361	2.3361	2.3361	2.3361	2.3361	2.3361	2.3361	2.3361	2.3361
6.9200	2.0502	2.0232	1.9581	1.9634	2.0015	2.2189	1.9301	1.9989	2.0477	1.9321	1.8541	2.0211	2.3056	2.0885	1.8683	2.3361	2.3361	2.3361	2.3361	2.3361	2.3361	2.3361	2.3361	2.3361	2.3361	2.3361	2.3361	2.3361	2.3361	2.3361	2.3361	2.3361	2.3361	2.3361	2.3361	2.3361	2.3361	2.3361	2.3361	2.3361	2.3361	2.3361	2.3361	2.3361	2.3361	2.3361	2.3361	2.3361	2.3361
6.9300	2.0502	2.0232	1.9581	1.9634	2.0015	2.2189	1.9301	1.9989	2.0477	1.9321	1.8541	2.0211	2.3056	2.0885	1.8683	2.3361	2.3361	2.3361	2.3361	2.3361	2.3361	2.3361	2.3361	2.3361	2.3361	2.3361	2.3361	2.3361	2.3361	2.3361	2.3361	2.3361	2.3361	2.3361	2.3361	2.3361	2.3361	2.3361	2.3361	2.3361	2.3361	2.3361	2.3361	2.3361	2.3361	2.3361	2.3361	2.3361	2.3361
6.9400	2.0502	2.0232	1.9581	1.9634	2.0015	2.2189	1.9301	1.9989	2.0477	1.9321	1.8541	2.0211	2.3056	2.0885	1.8683	2.3361	2.3361	2.3361	2.3361	2.3361	2.3361	2.3361	2.3361	2.3361	2.3361	2.3361	2.3361	2.3361	2.3361	2.3361	2.3361	2.3361	2.3361	2.3361	2.3361	2.3361	2.3361	2.3361	2.3361	2.3361	2.3361	2.3361	2.3361	2.3361	2.3361	2.3361	2.3361	2.3361	2.3361
6.9500	2.0502	2.0232	1.9581	1.9634	2.0015	2.2189	1.9301	1.9989	2.0477	1.9321	1.8541	2.0211	2.3056	2.0885	1.8683	2.3361	2.3361	2.3361	2.3361	2.3361	2.3361	2.3361	2.3361	2.3361	2.3361	2.3361	2.3361	2.3361	2.3361	2.3361	2.3361	2.3361	2.3361	2.3361	2.3361	2.3361	2.3361	2.3361	2.3361	2.3361	2.3361	2.3361	2.3361	2.3361	2.3361	2.3361	2.3361	2.3361	2.3361
6.9600	2.0502	2.0232	1.9581	1.9634	2.0015	2.2189	1.9301	1.9989	2.0477	1.9321	1.8541	2.0211	2.3056	2.0885	1.8683	2.3361	2.3361	2.3361	2.3361	2.3361	2.3361	2.3361	2.3361	2.3361	2.3361	2.3361	2.3361	2.3361	2.3361	2.3361	2.3361	2.3361	2.3361	2.3361	2.3361	2.3361	2.3361	2.3361	2.3361	2.3361	2.3361	2.3361	2.3361	2.3361	2.3361	2.3361	2.3361	2.3361	2.3361
6.9700	2.0502	2.0232	1.9581	1.9634	2.0015	2.2189	1.9301	1.9989	2.0477	1.9321	1.8541	2.0211	2.3056	2.0885	1.8683	2.3361	2.3361	2.3361	2.3361	2.3361	2.3361	2.3361	2.3361	2.3361	2.3361	2.3361	2.3361	2.3361	2.3361	2.3361	2.3361	2.3361	2.3361	2.3361	2.3361	2.3361	2.3361	2.3361	2.3361	2.3361	2.3361	2.3361	2.3361	2.3361	2.3361	2.3361	2.3361	2.3361	2.3361
6.9800	2.0502	2.0232	1.9581	1.9634	2.0015	2.2189	1.9301	1.9989	2.0477	1.9321	1.8541	2.0211	2.3056	2.0885	1.8683	2.3361	2.3361	2.3361	2.3361	2.3361	2.3361	2.3361	2.3361	2.3361	2.3361	2.3361	2.3361	2.3361	2.3361	2.3361	2.3361	2.3361	2.3361	2.3361	2.3361	2.3361	2.3361	2.3361	2.3361	2.3361	2.3361	2.3361	2.3361	2.3361	2.3361	2.3361	2.3361	2.3361	2.3361
6.9900	2.0502	2.0232	1.9581	1.9634	2.0015	2.2189	1.9301	1.9989	2.0477	1.9321	1.8541	2.0211	2.3056	2.0885	1.8683	2.3361	2.3361	2.3361	2.3361	2.3361	2.3361	2.3361	2.3361	2.3361	2.3361	2.3361	2.3361	2.3361	2.3361	2.3361	2.3361	2.3361	2.3361	2.3361	2.3361	2.3361	2.3361	2.3361	2.3361	2.3361	2.3361	2.3361	2.3361	2.3361	2.3361	2.3361	2.3361	2.3361	2.3361
7.0000	2.0502	2.0232	1.9581	1.9634	2.0015	2.2189	1.9301	1.9989	2.0477	1.9321	1.8541	2.0211	2.3056	2.0885	1.8683	2.3361	2.3361	2.3361	2.3361	2.3361	2.3361	2.3361	2.3361	2.3361	2.3361	2.3361	2.3361	2.3361	2.3361	2.3361	2.3361	2.3361	2.3361	2.3361	2.3361	2.3361	2.3361	2.3361	2.3361	2.3361	2.3361	2.3361	2.3361	2.3361	2.3361	2.3361	2.3361	2.3361	2.3361
7.0100	2.0502	2.0232	1.9581	1.9634	2.0015	2.2189	1.9301	1.9989	2.0477	1.9321	1.8541	2.0211	2.3056	2.0885	1.8683	2.3361	2.3361	2.3361	2.3361	2.3361	2.3361	2.3361	2.3361	2.3361	2.3361	2.3361	2.3361	2.3361	2.3361	2.3361	2.3361	2.3361	2.3361	2.3361	2.3361	2.3361	2.3361	2.3361	2.3361	2.3361	2.3361	2.3361	2.3361	2.3361	2.3361	2.3361	2.3361	2.3361	2.3361
7.0200	2.0502	2.0232	1.9581	1.9634	2.0015	2.2189	1.9301	1.9989	2.0477	1.9321	1.8541	2.0211	2.3056	2.0885	1.8683	2.3361	2.3361	2.3361	2.3361	2.3361	2.3361	2.3361	2.3361	2.3361	2.3361	2.3361	2.3361	2.3361	2.3361	2.3361	2.3361	2.3361	2.3361	2.3361	2.3361	2.3361	2.3361	2.3361	2.3361	2.3361	2.3361	2.3361	2.3361	2.3361	2.3361	2.3361	2.3361	2.3361	2.3361
7.0300	2.0502	2.0232	1.9581	1.9634	2.0015	2.2189	1.9301	1.9989	2.0477	1.9321	1.8541	2.0211	2.3056	2.0885	1.8683	2.3361	2.3361	2.3361	2.3361	2.3361	2.3361	2.3361	2.3361	2.3361	2.3361	2.3361	2.3361	2.3361	2.3361	2.3361	2.3361	2.3361	2.3361	2.3361	2.3361	2.3361	2.3361	2.3361	2.3361	2.3361	2.3361	2.3361	2.3361	2.3361	2.3361	2.3361	2.3361	2.3361	2.3361
7.0400	2.0502	2.0232	1.9581	1.9634	2.0015	2.2189	1.9301	1.9989	2.0477	1.9321	1.8541	2.0211	2.3056	2.0885	1.8683	2.3361	2.3361	2.3361	2.3361	2.3361	2.3361	2.3361	2.3361	2.3361	2.3361	2.3361	2.3361	2.3361	2.3361	2.3361	2.3361	2.3361	2.3361	2.3361	2.3361	2.3361	2.3361	2.3361	2.3361	2.3361	2.3361	2.3361	2.3361	2.3361	2.3361	2.3361	2.3361	2.3361	2.3361
7.0500	2.0502	2.0232	1.9581	1.9634	2.0015	2.2189	1.9301	1.9989	2.0477	1.9321	1.8541	2.0211	2.3056	2.0885	1.8683	2.3361	2.3361	2.3361	2.3361	2.3361	2.3361	2.3361	2.3361	2.3361	2.3361	2.3361	2.3361	2.3361	2.3361	2.3361	2.3361	2.3361	2.3361	2.3361	2.3361	2.3361	2.3361	2.3361	2.3361	2.3361	2.3361	2.3361	2.3361	2.3361	2.3361	2.3361	2.3361	2.3361	2.3361
7.0600	2.0502	2.0232	1.9581	1.9634	2.0015	2.2189	1.9301	1.9989	2.0477	1.9321	1.8541	2.0211	2.3056	2.0885	1.8683	2.3361	2.3361	2.3361	2.3361	2.3361	2.3361	2.3361	2.3361	2.3361	2.3361	2.3361	2.3361	2.3361	2.3361	2.3361	2.3361	2.3361	2.3361	2.3361	2.3361	2.3361	2.3361	2.3361	2.3361	2.3361	2.3361	2.3361	2.3361	2.3361	2.3361	2.3361	2.3361	2.3361	2.3361
7.0700	2.0502	2.0232	1.9581	1.9634	2.0015	2.2189	1.9301	1.9989	2.0477	1.9321	1.8541	2.0211	2.3056	2.0885	1.8683	2.3361	2.3361	2.3361	2.3361	2.3361	2.3361	2.3361	2.3361	2.3361	2.3361	2.3361	2.3361	2.3361	2.3361	2.3361	2.3361	2.3361	2.3361	2.3361	2.3361	2.3361	2.3361	2.3361	2.3361	2.3361	2.3361	2.3361	2.3361	2.3361	2.3361	2.3361	2.3361	2.3361	2.3361
7.0800	2.0502	2.0232	1.9581	1.9634	2.0015	2.2189	1.9301	1.9989	2.0477	1.9321	1.8541	2.0211	2.3056	2.0885	1.8683	2.3361	2.3361	2.3361	2.3361	2.3361	2.3361	2.3361	2.3361	2.3361	2.3361	2.3361	2.3361	2.3361	2.3361	2.3361	2.3361	2.3361	2.3361	2.3361	2.3361	2.3361	2.3361	2.3361	2.3361	2.3361	2.3361	2.3361	2.3361	2.3361	2.3361	2.3361	2.3361	2.3361	2.3361
7.0900	2.0502	2.0232	1.9581	1.9634	2.0015	2.2189	1.9301	1.9989	2.0477	1.9321	1.8541	2.0211	2.3056	2.0885	1.8683	2.3361	2.3361	2.3361	2.3361	2.3361	2.3361	2.3361	2.3361	2.3361	2.3361	2.3361	2.3361	2.3361	2.3361	2.3361	2.3361	2.3361	2.3361	2.3361	2.3361	2.3361	2.3361	2.3361	2.3361	2.3361	2.3361	2.3361	2.3361	2.3361	2.3361	2.3361	2.3361	2.3361	2.3361
7.1000	2.0502	2.0232	1.9581	1.9634	2.0015	2.2189	1.9301	1.9989	2.0477	1.9321	1.8541	2.0211	2.3056	2.0885	1.8683	2.3361	2.3361	2.3361	2.3361	2.3361	2.3361	2.3361	2.3361	2.3361	2.3361	2.3361	2.3361	2.3361	2.3361	2.3361	2.3361	2.3361	2.3361	2.3361	2.3361	2.3361	2.3361	2.3361	2.3361	2.3361	2.3361	2.3361	2.3361	2.3361	2.3361	2.3361	2.3361	2.3361	2.3361
7.1100	2.0599	2.0327	1.9673	1.9727	2.0110	2.2295	1.9392	2.0083	2.0574	1.9412	1.8628	2.0307	2.3167	2.0984	1.8771	2.3474	2.3474	2.3474	2.3474	2.3474	2.3474	2.3474	2.3474	2.3474	2.3474	2.3474	2.3474	2.3474	2.3474	2.3474	2.3474	2.3474	2.3474	2.3474	2.3474	2.3474	2.3474	2.3474	2.3474	2.3474	2.3474	2.3474	2.3474	2.3474	2.3474	2.3474	2.3474	2.3474	2.3474
7.1200	2.0599	2.0327	1.9673	1.9727	2.0110	2.2295	1.9392	2.0083	2.0574	1.9412	1.8628	2.0307	2.3167	2.0984	1.8771	2.3474	2.3474	2.3474	2.3474	2.3474	2.3474	2.3474	2.3474	2.3474	2.3474	2.3474	2.3474	2.3474	2.3474	2.3474	2.3474	2.3474	2.3474	2.3474	2.3474	2.3474	2.3474	2.3474	2.3474	2.3474	2.3474	2.3474	2.3474	2.3474	2.3474	2.3474	2.3474	2.3474	2.3474
7.1300	2.0599	2.0327	1.9673	1.9727	2.0110	2.2295	1.9392	2.0083	2.0574	1.9412	1.8628	2.0307	2.3167	2.0984	1.8771	2.3474	2.3474	2.3474	2.3474	2.3474	2.3474	2.3474	2.3474	2.3474	2.3474	2.3474	2.3474	2.3474	2.3474	2.3474	2.3474	2.3474	2.3474	2.3474	2.3474	2.3474	2.3474	2.3474	2.3474	2.3474	2.3474	2.3474	2.3474	2.3474	2.3474	2.3474	2.3474	2.3474	2.3474
7.1400	2.0599	2.0327	1.9673	1.9727	2.0110	2.2295	1.9392	2.0083	2.0574	1.9412	1.8628	2.0307	2.3167	2.0984	1.8771	2.3474	2.3474	2.3474	2.3474	2.3474	2.3474	2.3474	2.3474	2.3474	2.3474	2.3474	2.3474	2.3474	2.3474	2.3474	2.3474	2.3474	2.3474	2.3474	2.3474	2.3474	2.3474	2.3474	2.3474	2.3474	2.3474	2.3474	2.3474	2.3474	2.3474	2.3474	2.3474	2.3474	2.3474
7.1500	2.0599	2.0327	1.9673	1.9727	2.0110	2.2295	1.9392	2.0083	2.0574	1.9412	1.8628	2.0307	2.3167	2.0984	1.8771	2.3474	2.3474	2.3474	2.3474	2.3474	2.3474	2.3474	2.3474	2.3474	2.3474	2.3474	2.3474	2.3474	2.3474	2.3474	2.3474	2.3474	2.3474	2.3474	2.3474	2.3474	2.3474	2.3474	2.3474	2.3474	2.3474	2.3474	2.3474	2.3474	2.3474	2.3474	2.3474	2.3474	2.3474
7.1600	2.0599	2.0327	1.9673	1.9727	2.0110	2.2295	1.9392	2.0083	2.0574	1.9412	1.8628	2.0307	2.3167	2.0984	1.8771	2.3474	2.3474	2.3474	2.3474	2.3474	2.3474	2.3474	2.3474	2.3474	2.3474	2.3474	2.3474	2.3474	2.3474	2.3474	2.3474	2.3474	2.3474	2.3474	2.3474	2.3474	2.3474	2.3474	2.3474	2.3474	2.3474	2.3474	2.3474	2.3474	2.3474	2.3474	2.3474	2.3474	2.3474
7.1700	2.0599	2.0327	1.9673	1.9727	2.0110	2.2295	1.9392	2.0083	2.0574	1.9412	1.8628	2.0307	2.3167	2.0984	1.8771	2.3474	2.3474	2.3474	2.3474	2.3474	2.3474	2.3474	2.3474	2.3474	2.3474	2.3474	2.3474	2.3474	2.3474	2.3474	2.3474	2.3474	2.3474	2.3474	2.3474	2.3474	2.3474	2.3474	2.3474	2.3474	2.3474	2.3474	2.3474	2.3474	2.3474	2.3474	2.3474	2.3474	2.3474
7.1800	2.0599	2.0327	1.9673	1.9727	2.0110	2.2295	1.9392	2.0083	2.0574	1.9412	1.8628	2.0307	2.3167	2.0984	1.8771	2.3474	2.3474	2.3474	2.3474	2.3474	2.3474	2.3474	2.3474	2.3474	2.3474	2.3474	2.3474	2.3474	2.3474	2.3474	2.3474	2.3474	2.3474	2.3474	2.3474	2.3474	2.3474	2.3474	2.3474	2.3474	2.3474	2.3474	2.3474	2.3474	2.3474	2.3474	2.3474	2.3474	2.3474
7.1900	2.0599	2.0327	1.9673	1.9727	2.0110	2.2295	1.9392	2.0083	2.0574	1.9412	1.8628	2.0307	2.3167	2.0984	1.8771	2.3474	2.3474	2.3474	2.3474	2.3474	2.3474	2.3474	2.3474	2.3474	2.3474	2.3474	2.3474	2.3474	2.3474	2.3474	2.3474	2.3474	2.3474	2.3474	2.3474	2.3474	2.3474	2.3474	2.3474	2.3474	2.3474	2.3474	2.3474	2.3474	2.3474	2.3474	2.3474	2.3474	2.3474
7.2000	2.0599	2.0327	1.9673	1.9727	2.0110	2.2295	1.9392	2.0083	2.0574	1.9412	1.8628	2.0307	2.3167	2.0984	1.8771	2.3474	2.3474	2.3474	2.3474	2.3474	2.3474	2.3474	2.3474	2.3474	2.3474	2.3474	2.3474	2.3474	2.3474	2.3474	2.3474	2.3474	2.3474	2.3474	2.3474	2.3474	2.3474	2.3474	2.3474	2.3474	2.3474	2.3474	2.3474	2.3474	2.3474	2.3474	2.3474	2.3474	2.3474
7.2100	2.0599	2.0327	1.9673	1.9727	2.0110	2.2295	1.9392	2.0083	2.0574	1.9412	1.8628	2.0307	2.3167	2.0984	1.8771	2.3474	2.3474	2.3474	2.3474	2.3474	2.3474	2.3474	2.3474	2.3474	2.3474	2.3474	2.3474	2.3474	2.3474	2.3474	2.3474	2.3474	2.3474	2.3474	2.3474	2.3474	2.3474	2.3474	2.3474	2.3474	2.3474	2.3474	2.3474	2.3474	2.3474	2.3474	2.3474	2.3474	2.3474
7.2200	2.0599	2.0327	1.9673	1.9727	2.0110	2.2295	1.9392	2.0083	2.0574	1.9412	1.8628	2.0307	2.3167	2.0984	1.8771	2.3474	2.3474	2.3474	2.3474	2.3474	2.3474	2.3474	2.3474	2.3474	2.3474	2.3474	2.3474	2.3474	2.3474	2.3474	2.3474	2.3474	2.3474	2.3474	2.3474	2.3474	2.3474	2.3474	2.3474	2.3474	2.3474	2.3474	2.3474	2.3474	2.3474	2.3474	2.3474	2.3474	2.3474
7.2300	2.0599	2.0327	1.9673	1.9727	2.0110	2.2295	1.9392	2.0083	2.0574	1.9412	1.8628	2.0307	2.3167	2.0984	1.8771	2.3474	2.3474	2.3474	2.3474	2.3474	2.3474	2.3474	2.3474	2.3474	2.3474	2.3474	2.3474	2.3474	2.3474	2.3474	2.3474	2.3474	2.3474	2.3474	2.3474	2.3474	2.3474	2.3474	2.3474	2.3474	2.3474	2.3474	2.3474	2.3474	2.3474	2.3474	2.3474	2.3474	2.3474
7.2400	2.0599	2.0327	1.9673	1.9727	2.0110	2.2295	1.9392	2.0083	2.0574	1.9412	1.8628	2.0307	2.3167	2.0984	1.8771	2.3474	2.3474	2.3474	2.3474	2.3474	2.3474	2.3474	2.3474	2.3474	2.3474	2.3474	2.3474	2.3474	2.3474	2.3474	2.3474	2.3474	2.3474	2.3474	2.3474	2.3474	2.3474	2.3474	2.3474	2.3474	2.3474	2.3474	2.3474	2.3474	2.3474	2.3474	2.3474	2.3474	2.3474
7.2500	2.0599	2.0327	1.9673	1.9727	2.0110	2.2295	1.9392	2.0083	2.0574	1.9412	1.8628	2.0307	2.3167	2.0984	1.8771	2.3474	2.3474	2.3474	2.3474	2.3474	2.3474	2.3474	2.3474	2.3474	2.3474	2.3474	2.3474	2.3474	2.3474	2.3474	2.3474	2.3474	2.3474	2.3474	2.3474	2.3474	2.3474	2.3474	2.3474	2.3474	2.3474	2.3474	2.3474	2.3474	2.3474	2.3474	2.3474	2.3474	2.3474
7.2600	2.0599	2.0327	1.9673	1.9727	2.0110	2.2295	1.9392	2.0083	2.0574	1.9412	1.8628	2.0307	2.3167	2.0984	1.8771	2.3474	2.3474	2.3474	2.3474	2.3474	2.3474	2.3474	2.3474	2.3474	2.3474	2.3474	2.3474	2.3474	2.3474	2.3474	2.3474	2.3474	2.3474	2.3474	2.3474	2.3474	2.3474	2.3474	2.3474	2.3474	2.3474	2.3474	2.3474	2.3474	2.3474	2.3474	2.3474	2.3474	2.3474
7.2700	2.0599	2.0327	1.9673	1.9727	2.0110	2.2295	1.9392	2.0083	2.0574	1.9412	1.8628	2.0307	2.3167	2.0984	1.8771	2.3474	2.3474	2.3474	2.3474	2.3474	2.3474	2.3474	2.3474	2.3474	2.3474	2.3474	2.3474	2.3474	2.3474	2.3474	2.3474	2.3474	2.3474	2.3474	2.3474	2.3474	2.3474	2.3474	2.3474	2.3474	2.3474	2.3474	2.3474	2.3474	2.3474	2.3474	2.3474	2.3474	2.3474
7.2800	2.0599	2.0327	1.9673	1.9727	2.0110	2.2295	1.9392	2.0083	2.0574	1.9412	1.8628	2.0307	2.3167	2.0984	1.8771	2.3474	2.3474	2.3474	2.3474	2.3474	2.3474	2.3474	2.3474	2.3474	2.3474	2.3474	2.3474	2.3474	2.3474	2.3474	2.3474	2.3474	2.3474	2.3474	2.3474	2.3474	2.3474	2.3474	2.3474	2.3474	2.3474	2.3474	2.3474	2.3474	2.3474	2.3474	2.3474	2.3474	2.3474
7.2900	2.0599	2.0327	1.9673	1.9727	2.0110	2.2295	1.9392	2.0083	2.0574	1.9412	1.8628	2.0307	2.3167	2.0984	1.8771	2.3474	2.3474	2.3474	2.3474	2.3474	2.3474	2.3474	2.3474	2.3474	2.3474	2.3474	2.3474	2.3474	2.3474	2.3474	2.3474	2.3474	2.3474	2.3474	2.3474	2.3474	2.3474	2.3474	2.3474	2.3474	2.3474	2.3474	2.3474	2.3474	2.3474	2.3474	2.3474	2.3474	2.3474
7.3000	2.0599	2.0327	1.9673	1.9727	2.0110	2.2295	1.9392	2.0083	2.0574	1.9412	1.8628	2.0307	2.3167	2.0984	1.8771	2.3474	2.3474	2.3474	2.3474	2.3474	2.3474	2.3474	2.3474	2.3474	2.3474	2.3474	2.3474	2.3474	2.3474	2.3474	2.3474	2.3474	2.3474	2.3474	2.3474	2.3474	2.3474	2.3474	2.3474	2.3474	2.3474	2.3474	2.3474	2.3474	2.3474	2.3474	2.3474	2.3474	2.3474
7.3100	2.0555	2.0283	1.9630	1.9684	2.0066	2.2247	1.9349	2.0039	2.0530	1.9369	1.8587	2.0263	2.3118	2.0939	1.8729	2.3425	2.3425	2.3425	2.3425	2.3425	2.3425	2.3425	2.3425	2.3425	2.3425	2.3425	2.3425	2.3425	2.3425	2.3425	2.3425	2.3425	2.3425	2.3425	2.3425	2.3425	2.3425	2.3425	2.3425	2.3425	2.3425	2.3425	2.3425	2.3425	2.3425	2.3425	2.3425	2.3425	2.3425
7.3200	2.0555	2.0283	1.9630	1.9684	2.0066	2.2247	1.9349	2.0039	2.0530	1.9369	1.8587	2.0263	2.3118	2.0939	1.8729	2.3425	2.3425	2.3425	2.3425	2.3425	2.3425	2.3425	2.3425	2.3425	2.3425	2.3425	2.3425	2.3425	2.3425	2.3425	2.3425	2.3425	2.3425	2.3425	2.3425	2.3425	2.3425	2.3425	2.3425	2.3425	2.3425	2.3425	2.3425	2.3425	2.3425	2.3425	2.3425	2.3425	2.3425
7.3300	2.0555	2.0283	1.9630	1.9684	2.0066	2.2247	1.9349	2.0039	2.0530	1.9369	1.8587	2.0263	2.3118	2.0939	1.8729	2.3425	2.3425	2.3425	2.3425	2.3425	2.3425	2.3425	2.3425	2.3425	2.3425	2.3425	2.3425	2.3425	2.3425	2.3425	2.3425	2.3425	2.3425	2.3425	2.3425	2.3425	2.3425	2.3425	2.3425	2.3425	2.3425	2.3425	2.3425	2.3425	2.3425	2.3425	2.3425	2.3425	2.3425
7.3400	2.0555	2.0283	1.9630	1.9684	2.0066	2.2247	1.9349	2.0039	2.0530	1.9369	1.8587	2.0263	2.3118	2.0939	1.8729	2.3425	2.3425	2.3425	2.3425	2.3425	2.3425	2.3425	2.3425	2.3425	2.3425	2.3425	2.3425	2.3425	2.3425	2.3425	2.3425	2.3425	2.3425	2.3425	2.3425	2.3425	2.3425	2.3425	2.3425	2.3425	2.3425	2.3425	2.3425	2.3425	2.3425	2.3425	2.3425	2.3425	2.3425
7.3500	2.0555	2.0283	1.9630	1.9684	2.0066	2.2247	1.9349	2.0039	2.0530	1.9369	1.8587	2.0263	2.3118	2.0939	1.8729	2.3425	2.3425	2.3425	2.3425	2.3425	2.3425	2.3425	2.3425	2.3425	2.3425	2.3425	2.3425	2.3425	2.3425	2.3425	2.3425	2.3425	2.3425	2.3425	2.3425	2.3425	2.3425	2.3425	2.3425	2.3425	2.3425	2.3425	2.3425	2.3425	2.3425	2.3425	2.3425	2.3425	2.3425
7.3600	2.0555	2.0283	1.9630	1.9684	2.0066	2.2247	1.9349	2.0039	2.0530	1.9369	1.8587	2.0263	2.3118	2.0939	1.8729	2.3425	2.3425	2.3425	2.3425	2.3425	2.3425	2.3425	2.3425	2.3425	2.3425	2.3425	2.3425	2.3425	2.3425	2.3425	2.3425	2.3425	2.3425	2.3425	2.3425	2.3425	2.3425	2.3425	2.3425	2.3425	2.3425	2.3425	2.3425	2.3425	2.3425	2.3425	2.3425	2.3425	2.3425
7.3700	2.0555	2.0283	1.9630	1.9684	2.0066	2.2247	1.9349	2.0039	2.0530	1.9369	1.8587	2.0263	2.3118	2.0939	1.8729	2.3425	2.3425	2.3425	2.3425	2.3425	2.3425	2.3425	2.3425	2.3425	2.3425	2.3425	2.3425	2.3425	2.3425	2.3425	2.3425	2.3425	2.3425	2.3425	2.3425	2.3425	2.3425	2.3425	2.3425	2.3425	2.3425	2.3425	2.3425	2.3425	2.3425	2.3425	2.3425	2.3425	2.3425
7.3800	2.0555	2.0283	1.9630	1.9684	2.0066	2.2247	1.9349	2.0039	2.0530	1.9369	1.8587	2.0263	2.3118	2.0939	1.8729	2.3425	2.3425	2.3425	2.3425	2.3425	2.3425	2.3425	2.3425	2.3425	2.3425	2.3425	2.3425	2.3425	2.3425	2.3425	2.3425	2.3425	2.3425	2.3425	2.3425	2.3425	2.3425	2.3425	2.3425	2.3425	2.3425	2.3425	2.3425	2.3425	2.3425	2.3425	2.3425	2.3425	2.3425
7.3900	2.0555	2.0283	1.9630	1.9684	2.0066	2.2247	1.9349	2.0039	2.0530	1.9369	1.8587	2.0263	2.3118	2.0939	1.8729	2.3425	2.3425	2.3425	2.3425	2.3425	2.3425	2.3425	2.3425	2.3425	2.3425	2.3425	2.3425	2.3425	2.3425	2.3425	2.3425	2.3425	2.3425	2.3425	2.3425	2.3425	2.3425	2.3425	2.3425	2.3425	2.3425	2.3425	2.3425	2.3425	2.3425	2.3425	2.3425	2.3425	2.3425
7.4000	2.0555	2.0283	1.9630	1.9684	2.0066	2.2247	1.9349	2.0039	2.0530	1.9369	1.8587	2.0263	2.3118	2.0939	1.8729	2.3425	2.3425	2.3425	2.3425	2.3425	2.3425	2.3425	2.3425	2.3425	2.3425	2.3425	2.3425	2.3425	2.3425	2.3425	2.3425	2.3425	2.3425	2.3425	2.3425	2.3425	2.3425	2.3425	2.3425	2.3425	2.3425	2.3425	2.3425	2.3425	2.3425	2.3425	2.3425	2.3425	2.3425
7.4100	2.0555	2.0283	1.9630	1.9684	2.0066	2.2247	1.9349	2.0039	2.0530	1.9369	1.8587	2.0263	2.3118	2.0939	1.8729	2.3425	2.3425	2.3425	2.3425	2.3425	2.3425	2.3425	2.3425	2.3425	2.3425	2.3425	2.3425	2.3425	2.3425	2.3425	2.3425	2.3425	2.3425	2.3425	2.3425	2.3425	2.3425	2.3425	2.3425	2.3425	2.3425	2.3425	2.3425	2.3425	2.3425	2.3425	2.3425	2.3425	2.3425
7.4200	2.0555	2.0283	1.9630	1.9684	2.0066	2.2247	1.9349	2.0039	2.0530	1.9369	1.8587	2.0263	2.3118	2.0939	1.8729	2.3425	2.3425	2.3425	2.3425	2.3425	2.3425	2.3425	2.3425	2.3425	2.3425	2.3425	2.3425	2.3425	2.3425	2.3425	2.3425	2.3425	2.3425	2.3425	2.3425	2.3425	2.3425	2.3425	2.3425	2.3425	2.3425	2.3425	2.3425	2.3425	2.3425	2.3425	2.3425	2.3425	2.3425
7.4300	2.0555	2.0283	1.9630	1.9684	2.0066	2.2247	1.9349	2.0039	2.0530	1.9369	1.8587	2.0263	2.3118	2.0939	1.8729	2.3425	2.3425	2.3425	2.3425	2.3425	2.3425	2.3425	2.3425	2.3425	2.3425	2.3425	2.3425	2.3425	2.3425	2.3425	2.3425	2.3425	2.3425	2.3425	2.3425	2.3425	2.3425	2.3425	2.3425	2.3425	2.3425	2.3425	2.3425	2.3425	2.3425	2.3425	2.3425	2.3425	2.3425
7.4400	2.0555	2.0283	1.9630	1.9684	2.0066	2.2247	1.9349	2.0039	2.0530	1.9369	1.8587	2.0263	2.3118	2.0939	1.8729	2.3425	2.3425	2.3425	2.3425	2.3425	2.3425	2.3425	2.3425	2.3425	2.3425	2.3425	2.3425	2.3425	2.3425	2.3425	2.3425	2.3425	2.3425	2.3425	2.3425	2.3425	2.3425	2.3425	2.3425	2.3425	2.3425	2.3425	2.3425	2.3425	2.3425	2.3425	2.3425	2.3425	2.3425
7.4500	2.0555	2.0283	1.9630	1.9684	2.0066	2.2247	1.9349	2.0039	2.0530	1.9369	1.8587	2.0263	2.3118	2.0939	1.8729	2.3425	2.3425	2.3425	2.3425	2.3425	2.3425	2.3425	2.3425	2.3425	2.3425	2.3425	2.3425	2.3425	2.3425	2.3425	2.3425	2.3425	2.3425	2.3425	2.3425	2.3425	2.3425	2.3425	2.3425	2.3425	2.3425	2.3425	2.3425	2.3425	2.3425	2.3425	2.3425	2.3425	2.3425
7.4600	2.0555	2.0283	1.9630	1.9684	2.0066	2.2247	1.9349	2.0039	2.0530	1.9369	1.8587	2.0263	2.3118	2.0939	1.8729	2.3425	2.3425	2.3425	2.3425	2.3425	2.3425	2.3425	2.3425	2.3425	2.3425	2.3425	2.3425	2.3425	2.3425	2.3425	2.3425	2.3425	2.3425	2.3425	2.3425	2.3425	2.3425	2.3425	2.3425	2.3425	2.3425	2.3425	2.3425	2.3425	2.3425	2.3425	2.3425	2.3425	2.3425
7.4700	2.0555	2.0283	1.9630	1.9684	2.0066	2.2247	1.9349	2.0039	2.0530	1.9369	1.8587	2.0263	2.3118	2.0939	1.8729	2.3425	2.3425	2.3425	2.3425	2.3425	2.3425	2.3425	2.3425	2.3425	2.3425	2.3425	2.3425	2.3425	2.3425	2.3425	2.3425	2.3425	2.3425	2.3425	2.3425	2.3425	2.3425	2.3425	2.3425	2.3425	2.3425	2.3425	2.3425	2.3425	2.3425	2.3425	2.3425	2.3425	2.3425
7.4800	2.0555	2.0283	1.9630	1.9684	2.0066	2.2247	1.9349	2.0039	2.0530	1.9369	1.8587	2.0263	2.3118	2.0939	1.8729	2.3425	2.3425	2.3425	2.3425	2.3425	2.3425	2.3425	2.3425	2.3425	2.3425	2.3425	2.3425	2.3425	2.3425	2.3425	2.3425	2.3425	2.3425	2.3425	2.3425	2.3425	2.3425	2.3425	2.3425	2.3425	2.3425	2.3425	2.3425	2.3425	2.3425	2.3425	2.3425	2.3425	2.3425
7.4900	2.0555	2.0283	1.9630	1.9684	2.0066	2.2247	1.9349	2.0039	2.0530	1.9369	1.8587	2.0263	2.3118	2.0939	1.8729	2.3425	2.3425	2.3425	2.3425	2.3425	2.3425	2.3425	2.3425	2.3425	2.3425	2.3425	2.3425	2.3425	2.3425	2.3425	2.3425	2.3425	2.3425	2.3425	2.3425	2.3425	2.3425	2.3425	2.3425	2.3425	2.3425	2.3425	2.3425	2.3425	2.3425	2.3425	2.3425	2.3425	2.3425
7.5000	2.0555	2.0283	1.9630	1.9684	2.0066	2.2247	1.9349	2.0039	2.0530	1.9369	1.8587	2.0263	2.3118	2.0939	1.8729	2.3425	2.3425	2.3425	2.3425	2.3425	2.3425	2.3425	2.3425	2.3425	2.3425	2.3425	2.3425	2.3425	2.3425	2.3425	2.3425	2.3425	2.3425	2.3425	2.3425	2.3425	2.3425	2.3425	2.3425	2.3425	2.3425	2.3425	2.3425	2.3425	2.3425	2.3425	2.3425	2.3425	2.3425
7.5100	2.0504	2.0233	1.9581	1.9635	2.0016	2.2193	1.9301	1.9990	2.0479	1.9321	1.8540	2.0213	2.3063	2.0888	1.8682	2.3368	2.3368	2.3368	2.3368	2.3368	2.3368	2.3368	2.3368	2.3368	2.3368	2.3368	2.3368	2.3368	2.3368	2.3368	2.3368	2.3368	2.3368	2.3368	2.3368	2.3368	2.3368	2.3368	2.3368	2.3368	2.3368	2.3368	2.3368	2.3368	2.3368	2.3368	2.3368	2.3368	2.3368
7.5200	2.0504	2.0233	1.9581	1.9635	2.0016	2.2193	1.9301	1.9990	2.0479	1.9321	1.8540	2.0213	2.3063	2.0888	1.8682	2.3368	2.3368	2.3368	2.3368	2.3368	2.3368	2.3368	2.3368	2.3368	2.3368	2.3368	2.3368	2.3368	2.3368	2.3368	2.3368	2.3368	2.3368	2.3368	2.3368	2.3368	2.3368	2.3368	2.3368	2.3368	2.3368	2.3368	2.3368	2.3368	2.3368	2.3368	2.3368	2.3368	2.3368
7.5300	2.0504	2.0233	1.9581	1.9635	2.0016	2.2193	1.9301	1.9990	2.0479	1.9321	1.8540	2.0213	2.3063	2.0888	1.8682	2.3368	2.3368	2.3368	2.3368	2.3368	2.3368	2.3368	2.3368	2.3368	2.3368	2.3368	2.3368	2.3368	2.3368	2.3368	2.3368	2.3368	2.3368	2.3368	2.3368	2.3368	2.3368	2.3368	2.3368	2.3368	2.3368	2.3368	2.3368	2.3368	2.3368	2.3368	2.3368	2.3368	2.3368
7.5400	2.0504	2.0233	1.9581	1.9635	2.0016	2.2193	1.9301	1.9990	2.0479	1.9321	1.8540	2.0213	2.3063	2.0888	1.8682	2.3368	2.3368	2.3368	2.3368	2.3368	2.3368	2.3368	2.3368	2.3368	2.3368	2.3368	2.3368	2.3368	2.3368	2.3368	2.3368	2.3368	2.3368	2.3368	2.3368	2.3368	2.3368	2.3368	2.3368	2.3368	2.3368	2.3368	2.3368	2.3368	2.3368	2.3368	2.3368	2.3368	2.3368
7.5500	2.0504	2.0233	1.9581	1.9635	2.0016	2.2193	1.9301	1.9990	2.0479	1.9321	1.8540	2.0213	2.3063	2.0888	1.8682	2.3368	2.3368	2.3368	2.3368	2.3368	2.3368	2.3368	2.3368	2.3368	2.3368	2.3368	2.3368	2.3368	2.3368	2.3368	2.3368	2.3368	2.3368	2.3368	2.3368	2.3368	2.3368	2.3368	2.3368	2.3368	2.3368	2.3368	2.3368	2.3368	2.3368	2.3368	2.3368	2.3368	2.3368
7.5600	2.0504	2.0233	1.9581	1.9635	2.0016	2.2193	1.9301	1.9990	2.0479	1.9321	1.8540	2.0213	2.3063	2.0888	1.8682	2.3368	2.3368	2.3368	2.3368	2.3368	2.3368	2.3368	2.3368	2.3368	2.3368	2.3368	2.3368	2.3368	2.3368	2.3368	2.3368	2.3368	2.3368	2.3368	2.3368	2.3368	2.3368	2.3368	2.3368	2.3368	2.3368	2.3368	2.3368	2.3368	2.3368	2.3368	2.3368	2.3368	2.3368
7.5700	2.0504	2.0233	1.9581	1.9635	2.0016	2.2193	1.9301	1.9990	2.0479	1.9321	1.8540	2.0213	2.3063	2.0888	1.8682	2.3368	2.3368	2.3368	2.3368	2.3368	2.3368	2.3368	2.3368	2.3368	2.3368	2.3368	2.3368	2.3368	2.3368	2.3368	2.3368	2.3368	2.3368	2.3368	2.3368	2.3368	2.3368	2.3368	2.3368	2.3368	2.3368	2.3368	2.3368	2.3368	2.3368	2.3368	2.3368	2.3368	2.3368
7.5800	2.0504	2.0233	1.9581	1.9635	2.0016	2.2193	1.9301	1.9990	2.0479	1.9321	1.8540	2.0213	2.3063	2.0888	1.8682	2.3368	2.3368	2.3368	2.3368	2.3368	2.3368	2.3368	2.3368	2.3368	2.3368	2.3368	2.3368	2.3368	2.3368	2.3368	2.3368	2.3368	2.3368	2.3368	2.3368	2.3368	2.3368	2.3368	2.3368	2.3368	2.3368	2.3368	2.3368	2.3368	2.3368	2.3368	2.3368	2.3368	2.3368
7.5900	2.0504	2.0233	1.9581	1.9635	2.0016	2.2193	1.9301	1.9990	2.0479	1.9321	1.8540	2.0213	2.3063	2.0888	1.8682	2.3368	2.3368	2.3368	2.3368	2.3368	2.3368	2.3368	2.3368	2.3368	2.3368	2.3368	2.3368	2.3368	2.3368	2.3368	2.3368	2.3368	2.3368	2.3368	2.3368	2.3368	2.3368	2.3368	2.3368	2.3368	2.3368	2.3368	2.3368	2.3368	2.3368	2.3368	2.3368	2.3368	2.3368
7.6000	2.0504	2.0233	1.9581	1.9635	2.0016	2.2193	1.9301	1.9990	2.0479	1.9321	1.8540	2.0213	2.3063	2.0888	1.8682	2.3368	2.3368	2.3368	2.3368	2.3368	2.3368	2.3368	2.3368	2.3368	2.3368	2.3368	2.3368	2.3368	2.3368	2.3368	2.3368	2.3368	2.3368	2.3368	2.3368	2.3368	2.3368	2.3368	2.3368	2.3368	2.3368	2.3368	2.3368	2.3368	2.3368	2.3368	2.3368	2.3368	2.3368
7.6100	2.0504	2.0233	1.9581	1.9635	2.0016	2.2193	1.9301	1.9990	2.0479	1.9321	1.8540	2.0213	2.3063	2.0888	1.8682	2.3368	2.3368	2.3368	2.3368	2.3368	2.3368	2.3368	2.3368	2.3368	2.3368	2.3368	2.3368	2.3368	2.3368	2.3368	2.3368	2.3368	2.3368	2.3368	2.3368	2.3368	2.3368	2.3368	2.3368	2.3368	2.3368	2.3368	2.3368	2.3368	2.3368	2.3368	2.3368	2.3368	2.3368
7.6200	2.0504	2.0233	1.9581	1.9635	2.0016	2.2193	1.9301	1.9990	2.0479	1.9321	1.8540	2.0213	2.3063	2.0888	1.8682	2.3368	2.3368	2.3368	2.3368	2.3368	2.3368	2.3368	2.3368	2.3368	2.3368	2.3368	2.3368	2.3368	2.3368	2.3368	2.3368	2.3368	2.3368	2.3368	2.3368	2.3368	2.3368	2.3368	2.3368	2.3368	2.3368	2.3368	2.3368	2.3368	2.3368	2.3368	2.3368	2.3368	2.3368
7.6300	2.0504	2.0233	1.9581	1.9635	2.0016	2.2193	1.9301	1.9990	2.0479	1.9321	1.8540	2.0213	2.3063	2.0888	1.8682	2.3368	2.3368	2.3368	2.3368	2.3368	2.3368	2.3368	2.3368	2.3368	2.3368	2.3368	2.3368	2.3368	2.3368	2.3368	2.3368	2.3368	2.3368	2.3368	2.3368	2.3368	2.3368	2.3368	2.3368	2.3368	2.3368	2.3368	2.3368	2.3368	2.3368	2.3368	2.3368	2.3368	2.3368
7.6400	2.0504	2.0233	1.9581	1.9635	2.0016	2.2193	1.9301	1.9990	2.0479	1.9321	1.8540	2.0213	2.3063	2.0888	1.8682	2.3368	2.3368	2.3368	2.3368	2.3368	2.3368	2.3368	2.3368	2.3368	2.3368	2.3368	2.3368	2.3368	2.3368	2.3368	2.3368	2.3368	2.3368	2.3368	2.3368	2.3368	2.3368	2.3368	2.3368	2.3368	2.3368	2.3368	2.3368	2.3368	2.3368	2.3368	2.3368	2.3368	2.3368
7.6500	2.0504	2.0233	1.9581	1.9635	2.0016	2.2193	1.9301	1.9990	2.0479	1.9321	1.8540	2.0213	2.3063	2.0888	1.8682	2.3368	2.3368	2.3368	2.3368	2.3368	2.3368	2.3368	2.3368	2.3368	2.3368	2.3368	2.3368	2.3368	2.3368	2.3368	2.3368	2.3368	2.3368	2.3368	2.3368	2.3368	2.3368	2.3368	2.3368	2.3368	2.3368	2.3368	2.3368	2.3368	2.3368	2.3368	2.3368	2.3368	2.3368
7.6600	2.0504	2.0233	1.9581	1.9635	2.0016	2.2193	1.9301	1.9990	2.0479	1.9321	1.8540	2.0213	2.3063	2.0888	1.8682	2.3368	2.3368	2.3368	2.3368	2.3368	2.3368	2.3368	2.3368	2.3368	2.3368	2.3368	2.3368	2.3368	2.3368	2.3368	2.3368	2.3368	2.3368	2.3368	2.3368	2.3368	2.3368	2.3368	2.3368	2.3368	2.3368	2.3368	2.3368	2.3368	2.3368	2.3368	2.3368	2.3368	2.3368
7.6700	2.0504	2.0233	1.9581	1.9635	2.0016	2.2193	1.9301	1.9990	2.0479	1.9321	1.8540	2.0213	2.3063	2.0888	1.8682	2.3368	2.3368	2.3368	2.3368	2.3368	2.3368	2.3368	2.3368	2.3368	2.3368	2.3368	2.3368	2.3368	2.3368	2.3368	2.3368	2.3368	2.3368	2.3368	2.3368	2.3368	2.3368	2.3368	2.3368	2.3368	2.3368	2.3368	2.3368	2.3368	2.3368	2.3368	2.3368	2.3368	2.3368
7.6800	2.0504	2.0233	1.9581	1.9635	2.0016	2.2193	1.9301	1.9990	2.0479	1.9321	1.8540	2.0213	2.3063	2.0888	1.8682	2.3368	2.3368	2.3368	2.3368	2.3368	2.3368	2.3368	2.3368	2.3368	2.3368	2.3368	2.3368	2.3368	2.3368	2.3368	2.3368	2.3368	2.3368	2.3368	2.3368	2.3368	2.3368	2.3368	2.3368	2.3368	2.3368	2.3368	2.3368	2.3368	2.3368	2.3368	2.3368	2.3368	2.3368
7.6900	2.0504	2.0233	1.9581	1.9635	2.0016	2.2193	1.9301	1.9990	2.0479	1.9321	1.8540	2.0213	2.3063	2.0888	1.8682	2.3368	2.3368	2.3368	2.3368	2.3368	2.3368	2.3368	2.3368	2.3368	2.3368	2.3368	2.3368	2.3368	2.3368	2.3368	2.3368	2.3368	2.3368	2.3368	2.3368	2.3368	2.3368	2.3368	2.3368	2.3368	2.3368	2.3368	2.3368	2.3368	2.3368	2.3368	2.3368	2.3368	2.3368
7.7000	2.0504	2.0233	1.9581	1.9635	2.0016	2.2193	1.9301	1.9990	2.0479	1.9321	1.8540	2.0213	2.3063	2.0888	1.8682	2.3368	2.3368	2.3368	2.3368	2.3368	2.3368	2.3368	2.3368	2.3368	2.3368	2.3368	2.3368	2.3368	2.3368	2.3368	2.3368	2.3368	2.3368	2.3368	2.3368	2.3368	2.3368	2.3368	2.3368	2.3368	2.3368	2.3368	2.3368	2.3368	2.3368	2.3368	2.3368	2.3368	2.3368
7.7100	2.0453	2.0183	1.9532	1.9586	1.9966	2.2139	1.9252	1.9940	2.0428	1.9272	1.8493	2.0163	2.3007	2.0836	1.8635	2.3312	2.3312	2.3312	2.3312	2.3312	2.3312	2.3312	2.3312	2.3312	2.3312	2.3312	2.3312	2.3312	2.3312	2.3312	2.3312	2.3312	2.3312	2.3312	2.3312	2.3312	2.3312	2.3312	2.3312	2.3312	2.3312	2.3312	2.3312	2.3312	2.3312	2.3312	2.3312	2.3312	2.3312
7.7200	2.0453	2.0183	1.9532	1.9586	1.9966	2.2139	1.9252	1.9940	2.0428	1.9272	1.8493	2.0163	2.3007	2.0836	1.8635	2.3312	2.3312	2.3312	2.3312	2.3312	2.3312	2.3312	2.3312	2.3312	2.3312	2.3312	2.3312	2.3312	2.3312	2.3312	2.3312	2.3312	2.3312	2.3312	2.3312	2.3312	2.3312	2.3312	2.3312	2.3312	2.3312	2.3312	2.3312	2.3312	2.3312	2.3312	2.3312	2.3312	2.3312
7.7300	2.0453	2.0183	1.9532	1.9586	1.9966	2.2139	1.9252	1.9940	2.0428	1.9272	1.8493	2.0163	2.3007	2.0836	1.8635	2.3312	2.3312	2.3312	2.3312	2.3312	2.3312	2.3312	2.3312	2.3312	2.3312	2.3312	2.3312	2.3312	2.3312	2.3312	2.3312	2.3312	2.3312	2.3312	2.3312	2.3312	2.3312	2.3312	2.3312	2.3312	2.3312	2.3312	2.3312	2.3312	2.3312	2.3312	2.3312	2.3312	2.3312
7.7400	2.0453	2.0183	1.9532	1.9586	1.9966	2.2139	1.9252	1.9940	2.0428	1.9272	1.8493	2.0163	2.3007	2.0836	1.8635	2.3312	2.3312	2.3312	2.3312	2.3312	2.3312	2.3312	2.3312	2.3312	2.3312	2.3312	2.3312	2.3312	2.3312	2.3312	2.3312	2.3312	2.3312	2.3312	2.3312	2.3312	2.3312	2.3312	2.3312	2.3312	2.3312	2.3312	2.3312	2.3312	2.3312	2.3312	2.3312	2.3312	2.3312
7.7500	2.0453	2.0183	1.9532	1.9586	1.9966	2.2139	1.9252	1.9940	2.0428	1.9272	1.8493	2.0163	2.3007	2.0836	1.8635	2.3312	2.3312	2.3312	2.3312	2.3312	2.3312	2.3312	2.3312	2.3312	2.3312	2.3312	2.3312	2.3312	2.3312	2.3312	2.3312	2.3312	2.3312	2.3312	2.3312	2.3312	2.3312	2.3312	2.3312	2.3312	2.3312	2.3312	2.3312	2.3312	2.3312	2.3312	2.3312	2.3312	2.3312
7.7600	2.0453	2.0183	1.9532	1.9586	1.9966	2.2139	1.9252	1.9940	2.0428	1.9272	1.8493	2.0163	2.3007	2.0836	1.8635	2.3312	2.3312	2.3312	2.3312	2.3312	2.3312	2.3312	2.3312	2.3312	2.3312	2.3312	2.3312	2.3312	2.3312	2.3312	2.3312	2.3312	2.3312	2.3312	2.3312	2.3312	2.3312	2.3312	2.3312	2.3312	2.3312	2.3312	2.3312	2.3312	2.3312	2.3312	2.3312	2.3312	2.3312
7.7700	2.0453	2.0183	1.9532	1.9586	1.9966	2.2139	1.9252	1.9940	2.0428	1.9272	1.8493	2.0163	2.3007	2.0836	1.8635	2.3312	2.3312	2.3312	2.3312	2.3312	2.3312	2.3312	2.3312	2.3312	2.3312	2.3312	2.3312	2.3312	2.3312	2.3312	2.3312	2.3312	2.3312	2.3312	2.3312	2.3312	2.3312	2.3312	2.3312	2.3312	2.3312	2.3312	2.3312	2.3312	2.3312	2.3312	2.3312	2.3312	2.3312
7.7800	2.0453	2.0183	1.9532	1.9586	1.9966	2.2139	1.9252	1.9940	2.0428	1.9272	1.8493	2.0163	2.3007	2.0836	1.8635	2.3312	2.3312	2.3312	2.3312	2.3312	2.3312	2.3312	2.3312	2.3312	2.3312	2.3312	2.3312	2.3312	2.3312	2.3312	2.3312	2.3312	2.3312	2.3312	2.3312	2.3312	2.3312	2.3312	2.3312	2.3312	2.3312	2.3312	2.3312	2.3312	2.3312	2.3312	2.3312	2.3312	2.3312
7.7900	2.0453	2.0183	1.9532	1.9586	1.9966	2.2139	1.9252	1.9940	2.0428	1.9272	1.8493	2.0163	2.3007	2.0836	1.8635	2.3312	2.3312	2.3312	2.3312	2.3312	2.3312	2.3312	2.3312	2.3312	2.3312	2.3312	2.3312	2.3312	2.3312	2.3312	2.3312	2.3312	2.3312	2.3312	2.3312	2.3312	2.3312	2.3312	2.3312	2.3312	2.3312	2.3312	2.3312	2.3312	2.3312	2.3312	2.3312	2.3312	2.3312
7.8000	2.0453	2.0183	1.9532	1.9586	1.9966	2.2139	1.9252	1.9940	2.0428	1.9272	1.8493	2.0163	2.3007	2.0836	1.8635	2.3312	2.3312	2.3312	2.3312	2.3312	2.3312	2.3312	2.3312	2.3312	2.3312	2.3312	2.3312	2.3312	2.3312	2.3312	2.3312	2.3312	2.3312	2.3312	2.3312	2.3312	2.3312	2.3312	2.3312	2.3312	2.3312	2.3312	2.3312	2.3312	2.3312	2.3312	2.3312	2.3312	2.3312
7.8100	2.0453	2.0183	1.9532	1.9586	1.9966	2.2139	1.9252	1.9940	2.0428	1.9272	1.8493	2.0163	2.3007	2.0836	1.8635	2.3312	2.3312	2.3312	2.3312	2.3312	2.3312	2.3312	2.3312	2.3312	2.3312	2.3312	2.3312	2.3312	2.3312	2.3312	2.3312	2.3312	2.3312	2.3312	2.3312	2.3312	2.3312	2.3312	2.3312	2.3312	2.3312	2.3312	2.3312	2.3312	2.3312	2.3312	2.3312	2.3312	2.3312
7.8200	2.0453	2.0183	1.9532	1.9586	1.9966	2.2139	1.9252	1.9940	2.0428	1.9272	1.8493	2.0163	2.3007	2.0836	1.8635	2.3312	2.3312	2.3312	2.3312	2.3312	2.3312	2.3312	2.3312	2.3312	2.3312	2.3312	2.3312	2.3312	2.3312	2.3312	2.3312	2.3312	2.3312	2.3312	2.3312	2.3312	2.3312	2.3312	2.3312	2.3312	2.3312	2.3312	2.3312	2.3312	2.3312	2.3312	2.3312	2.3312	2.3312
7.8300	2.0453	2.0183	1.9532	1.9586	1.9966	2.2139	1.9252	1.9940	2.0428	1.9272	1.8493	2.0163	2.3007	2.0836	1.8635	2.3312	2.3312	2.3312	2.3312	2.3312	2.3312	2.3312	2.3312	2.3312	2.3312	2.3312	2.3312	2.3312	2.3312	2.3312	2.3312	2.3312	2.3312	2.3312	2.3312	2.3312	2.3312	2.3312	2.3312	2.3312	2.3312	2.3312	2.3312	2.3312	2.3312	2.3312	2.3312	2.3312	2.3312
7.8400	2.0453	2.0183	1.9532	1.9586	1.9966	2.2139	1.9252	1.9940	2.0428	1.9272	1.8493	2.0163	2.3007	2.0836	1.8635	2.3312	2.3312	2.3312	2.3312	2.3312	2.3312	2.3312	2.3312	2.3312	2.3312	2.3312	2.3312	2.3312	2.3312	2.3312	2.3312	2.3312	2.3312	2.3312	2.3312	2.3312	2.3312	2.3312	2.3312	2.3312	2.3312	2.3312	2.3312	2.3312	2.3312	2.3312	2.3312	2.3312	2.3312
7.8500	2.0453	2.0183	1.9532	1.9586	1.9966	2.2139	1.9252	1.9940	2.0428	1.9272	1.8493	2.0163	2.3007	2.0836	1.8635	2.3312	2.3312	2.3312	2.3312	2.3312	2.3312	2.3312	2.3312	2.3312	2.3312	2.3312	2.3312	2.3312	2.3312	2.3312	2.3312	2.3312	2.3312	2.3312	2.3312	2.3312	2.3312	2.3312	2.3312	2.3312	2.3312	2.3312	2.3312	2.3312	2.3312	2.3312	2.3312	2.3312	2.3312
7.8600	2.0453	2.0183	1.9532	1.9586	1.9966	2.2139	1.9252	1.9940	2.0428	1.9272	1.8493	2.0163	2.3007	2.0836	1.8635	2.3312	2.3312	2.3312	2.3312	2.3312	2.3312	2.3312	2.3312	2.3312	2.3312	2.3312	2.3312	2.3312	2.3312	2.3312	2.3312	2.3312	2.3312	2.3312	2.3312	2.3312	2.3312	2.3312	2.3312	2.3312	2.3312	2.3312	2.3312	2.3312	2.3312	2.3312	2.3312	2.3312	2.3312
7.8700	2.0453	2.0183	1.9532	1.9586	1.9966	2.2139	1.9252	1.9940	2.0428	1.9272	1.8493	2.0163	2.3007	2.0836	1.8635	2.3312	2.3312	2.3312	2.3312	2.3312	2.3312	2.3312	2.3312	2.3312	2.3312	2.3312	2.3312	2.3312	2.3312	2.3312	2.3312	2.3312	2.3312	2.3312	2.3312	2.3312	2.3312	2.3312	2.3312	2.3312	2.3312	2.3312	2.3312	2.3312	2.3312	2.3312	2.3312	2.3312	2.3312
7.8800	2.0453	2.0183	1.9532	1.9586	1.9966	2.2139	1.9252	1.9940	2.0428	1.9272	1.8493	2.0163	2.3007	2.0836	1.8635	2.3312	2.3312	2.3312	2.3312	2.3312	2.3312	2.3312	2.3312	2.3312	2.3312	2.3312	2.3312	2.3312	2.3312	2.3312	2.3312	2.3312	2.3312	2.3312	2.3312	2.3312	2.3312	2.3312	2.3312	2.3312	2.3312	2.3312	2.3312	2.3312	2.3312	2.3312	2.3312	2.3312	2.3312
7.8900	2.0453	2.0183	1.9532	1.9586	1.9966	2.2139	1.9252	1.9940	2.0428	1.9272	1.8493	2.0163	2.3007	2.0836	1.8635	2.3312	2.3312	2.3312	2.3312	2.3312	2.3312	2.3312	2.3312	2.3312	2.3312	2.3312	2.3312	2.3312	2.3312	2.3312	2.3312	2.3312	2.3312	2.3312	2.3312	2.3312	2.3312	2.3312	2.3312	2.3312	2.3312	2.3312	2.3312	2.3312	2.3312	2.3312	2.3312	2.3312	2.3312
7.9000	2.0453	2.0183	1.9532	1.9586	1.9966	2.2139	1.9252	1.9940	2.0428	1.9272	1.8493	2.0163	2.3007	2.0836	1.8635	2.3312	2.3312	2.3312	2.3312	2.3312	2.3312	2.3312	2.3312	2.3312	2.3312	2.3312	2.3312	2.3312	2.3312	2.3312	2.3312	2.3312	2.3312	2.3312	2.3312	2.3312	2.3312	2.3312	2.3312	2.3312	2.3312	2.3312	2.3312	2.3312	2.3312	2.3312	2.3312	2.3312	2.3312
7.9100	2.0402	2.0133	1.9483	1.9537	1.9916	2.2085	1.9204	1.9890	2.0377	1.9224	1.8446	2.0113	2.2951	2.0785	1.8588	2.3256	2.3256	2.3256	2.3256	2.3256	2.3256	2.3256	2.3256	2.3256	2.3256	2.3256	2.3256	2.3256	2.3256	2.3256	2.3256	2.3256	2.3256	2.3256	2.3256	2.3256	2.3256	2.3256	2.3256	2.3256	2.3256	2.3256	2.3256	2.3256	2.3256	2.3256	2.3256	2.3256	2.3256
7.9200	2.0402	2.0133	1.9483	1.9537	1.9916	2.2085	1.9204	1.9890	2.0377	1.9224	1.8446	2.0113	2.2951	2.0785	1.8588	2.3256	2.3256	2.3256	2.3256	2.3256	2.3256	2.3256	2.3256	2.3256	2.3256	2.3256	2.3256	2.3256	2.3256	2.3256	2.3256	2.3256	2.3256	2.3256	2.3256	2.3256	2.3256	2.3256	2.3256	2.3256	2.3256	2.3256	2.3256	2.3256	2.3256	2.3256	2.3256	2.3256	2.3256
7.9300	2.0402	2.0133	1.9483	1.9537	1.9916	2.2085	1.9204	1.9890	2.0377	1.9224	1.8446	2.0113	2.2951	2.0785	1.8588	2.3256	2.3256	2.3256	2.3256	2.3256	2.3256	2.3256	2.3256	2.3256	2.3256	2.3256	2.3256	2.3256	2.3256	2.3256	2.3256	2.3256	2.3256	2.3256	2.3256	2.3256	2.3256	2.3256	2.3256	2.3256	2.3256	2.3256	2.3256	2.3256	2.3256	2.3256	2.3256	2.3256	2.3256
7.9400	2.0402	2.0133	1.9483	1.9537	1.9916	2.2085	1.9204	1.9890	2.0377	1.9224	1.8446	2.0113	2.2951	2.0785	1.8588	2.3256	2.3256	2.3256	2.3256	2.3256	2.3256	2.3256	2.3256	2.3256	2.3256	2.3256	2.3256	2.3256	2.3256	2.3256	2.3256	2.3256	2.3256	2.3256	2.3256	2.3256	2.3256	2.3256	2.3256	2.3256	2.3256	2.3256	2.3256	2.3256	2.3256	2.3256	2.3256	2.3256	2.3256
7.9500	2.0402	2.0133	1.9483	1.9537	1.9916	2.2085	1.9204	1.9890	2.0377	1.9224	1.8446	2.0113	2.2951	2.0785	1.8588	2.3256	2.3256	2.3256	2.3256	2.3256	2.3256	2.3256	2.3256	2.3256	2.3256	2.3256	2.3256	2.3256	2.3256	2.3256	2.3256	2.3256	2.3256	2.3256	2.3256	2.3256	2.3256	2.3256	2.3256	2.3256	2.3256	2.3256	2.3256	2.3256	2.3256	2.3256	2.3256	2.3256	2.3256
7.9600	2.0402	2.0133	1.9483	1.9537	1.9916	2.2085	1.9204	1.9890	2.0377	1.9224	1.8446	2.0113	2.2951	2.0785	1.8588	2.3256	2.3256	2.3256	2.3256	2.3256	2.3256	2.3256	2.3256	2.3256	2.3256	2.3256	2.3256	2.3256	2.3256	2.3256	2.3256	2.3256	2.3256	2.3256	2.3256	2.3256	2.3256	2.3256	2.3256	2.3256	2.3256	2.3256	2.3256	2.3256	2.3256	2.3256	2.3256	2.3256	2.3256
7.9700	2.0402	2.0133	1.9483	1.9537	1.9916	2.2085	1.9204	1.9890	2.0377	1.9224	1.8446	2.0113	2.2951	2.0785	1.8588	2.3256	2.3256	2.3256	2.3256	2.3256	2.3256	2.3256	2.3256	2.3256	2.3256	2.3256	2.3256	2.3256	2.3256	2.3256	2.3256	2.3256	2.3256	2.3256	2.3256	2.3256	2.3256	2.3256	2.3256	2.3256	2.3256	2.3256	2.3256	2.3256	2.3256	2.3256	2.3256	2.3256	2.3256
7.9800	2.0402	2.0133	1.9483	1.9537	1.9916	2.2085	1.9204	1.9890	2.0377	1.9224	1.8446	2.0113	2.2951	2.0785	1.8588	2.3256	2.3256	2.3256	2.3256	2.3256	2.3256	2.3256	2.3256	2.3256	2.3256	2.3256	2.3256	2.3256	2.3256	2.3256	2.3256	2.3256	2.3256	2.3256	2.3256	2.3256	2.3256	2.3256	2.3256	2.3256	2.3256	2.3256	2.3256	2.3256	2.3256	2.3256	2.3256	2.3256	2.3256
7.9900	2.0402	2.0133	1.9483	1.9537	1.9916	2.2085	1.9204	1.9890	2.0377	1.9224	1.8446	2.0113	2.2951	2.0785	1.8588	2.3256	2.3256	2.3256	2.3256	2.3256	2.3256	2.3256	2.3256	2.3256	2.3256	2.3256	2.3256	2.3256	2.3256	2.3256	2.3256	2.3256	2.3256	2.3256	2.3256	2.3256	2.3256	2.3256	2.3256	2.3256	2.3256	2.3256	2.3256	2.3256	2.3256	2.3256	2.3256	2.3256	2.3256
8.0000	2.0402	2.0133	1.9483	1.9537	1.9916	2.2085	1.9204	1.9890	2.0377	1.9224	1.8446	2.0113	2.2951	2.0785	1.8588	2.3256	2.3256	2.3256	2.3256	2.3256	2.3256	2.3256	2.3256	2.3256	2.3256	2.3256	2.3256	2.3256	2.3256	2.3256	2.3256	2.3256	2.3256	2.3256	2.3256	2.3256	2.3256	2.3256	2.3256	2.3256	2.3256	2.3256	2.3256	2.3256	2.3256	2.3256	2.3256	2.3256	2.3256
8.0100	2.0402	2.0133	1.9483	1.9537	1.9916	2.2085	1.9204	1.9890	2.0377	1.9224	1.8446	2.0113	2.2951	2.0785	1.8588	2.3256	2.3256	2.3256	2.3256	2.3256	2.3256	2.3256	2.3256	2.3256	2.3256	2.3256	2.3256	2.3256	2.3256	2.3256	2.3256	2.3256	2.3256	2.3256	2.3256	2.3256	2.3256	2.3256	2.3256	2.3256	2.3256	2.3256	2.3256	2.3256	2.3256	2.3256	2.3256	2.3256	2.3256
8.0200	2.0402	2.0133	1.9483	1.9537	1.9916	2.2085	1.9204	1.9890	2.0377	1.9224	1.8446	2.0113	2.2951	2.0785	1.8588	2.3256	2.3256	2.3256	2.3256	2.3256	2.3256	2.3256	2.3256	2.3256	2.3256	2.3256	2.3256	2.3256	2.3256	2.3256	2.3256	2.3256	2.3256	2.3256	2.3256	2.3256	2.3256	2.3256	2.3256	2.3256	2.3256	2.3256	2.3256	2.3256	2.3256	2.3256	2.3256	2.3256	2.3256
8.0300	2.0402	2.0133	1.9483	1.9537	1.9916	2.2085	1.9204	1.9890	2.0377	1.9224	1.8446	2.0113	2.2951	2.0785	1.8588	2.3256	2.3256	2.3256	2.3256	2.3256	2.3256	2.3256	2.3256	2.3256	2.3256	2.3256	2.3256	2.3256	2.3256	2.3256	2.3256	2.3256	2.3256	2.3256	2.3256	2.3256	2.3256	2.3256	2.3256	2.3256	2.3256	2.3256	2.3256	2.3256	2.3256	2.3256	2.3256	2.3256	2.3256
8.0400	2.0402	2.0133	1.9483	1.9537	1.9916	2.2085	1.9204	1.9890	2.0377	1.9224	1.8446	2.0113	2.2951	2.0785	1.8588	2.3256	2.3256	2.3256	2.3256	2.3256	2.3256	2.3256	2.3256	2.3256	2.3256	2.3256	2.3256	2.3256	2.3256	2.3256	2.3256	2.3256	2.3256	2.3256	2.3256	2.3256	2.3256	2.3256	2.3256	2.3256	2.3256	2.3256	2.3256	2.3256	2.3256	2.3256	2.3256	2.3256	2.3256
8.0500	2.0402	2.0133	1.9483	1.9537	1.9916	2.2085	1.9204	1.9890	2.0377	1.9224	1.8446	2.0113	2.2951	2.0785	1.8588	2.3256	2.3256	2.3256	2.3256	2.3256	2.3256	2.3256	2.3256	2.3256	2.3256	2.3256	2.3256	2.3256	2.3256	2.3256	2.3256	2.3256	2.3256	2.3256	2.3256	2.3256	2.3256	2.3256	2.3256	2.3256	2.3256	2.3256	2.3256	2.3256	2.3256	2.3256	2.3256	2.3256	2.3256
8.0600	2.0402	2.0133	1.9483	1.9537	1.9916	2.2085	1.9204	1.9890	2.0377	1.9224	1.8446	2.0113	2.2951	2.0785	1.8588	2.3256	2.3256	2.3256	2.3256	2.3256	2.3256	2.3256	2.3256	2.3256	2.3256	2.3256	2.3256	2.3256	2.3256	2.3256	2.3256	2.3256	2.3256	2.3256	2.3256	2.3256	2.3256	2.3256	2.3256	2.3256	2.3256	2.3256	2.3256	2.3256	2.3256	2.3256	2.3256	2.3256	2.3256
8.0700	2.0402	2.0133	1.9483	1.9537	1.9916	2.2085	1.9204	1.9890	2.0377	1.9224	1.8446	2.0113	2.2951	2.0785	1.8588	2.3256	2.3256	2.3256	2.3256	2.3256	2.3256	2.3256	2.3256	2.3256	2.3256	2.3256	2.3256	2.3256	2.3256	2.3256	2.3256	2.3256	2.3256	2.3256	2.3256	2.3256	2.3256	2.3256	2.3256	2.3256	2.3256	2.3256	2.3256	2.3256	2.3256	2.3256	2.3256	2.3256	2.3256
8.0800	2.0402	2.0133	1.9483	1.9537	1.9916	2.2085	1.9204	1.9890	2.0377	1.9224	1.8446	2.0113	2.2951	2.0785	1.8588	2.3256	2.3256	2.3256	2.3256	2.3256	2.3256	2.3256	2.3256	2.3256	2.3256	2.3256	2.3256	2.3256	2.3256	2.3256	2.3256	2.3256	2.3256	2.3256	2.3256	2.3256	2.3256	2.3256	2.3256	2.3256	2.3256	2.3256	2.3256	2.3256	2.3256	2.3256	2.3256	2.3256	2.3256
8.0900	2.0402	2.0133	1.9483	1.9537	1.9916	2.2085	1.9204	1.9890	2.0377	1.9224	1.8446	2.0113	2.2951	2.0785	1.8588	2.3256	2.3256	2.3256	2.3256	2.3256	2.3256	2.3256	2.3256	2.3256	2.3256	2.3256	2.3256	2.3256	2.3256	2.3256	2.3256	2.3256	2.3256	2.3256	2.3256	2.3256	2.3256	2.3256	2.3256	2.3256	2.3256	2.3256	2.3256	2.3256	2.3256	2.3256	2.3256	2.3256	2.3256
8.1000	2.0402	2.0133	1.9483	1.9537	1.9916	2.2085	1.9204	1.9890	2.0377	1.9224	1.8446	2.0113	2.2951	2.0785	1.8588	2.3256	2.3256	2.3256	2.3256	2.3256	2.3256	2.3256	2.3256	2.3256	2.3256	2.3256	2.3256	2.3256	2.3256	2.3256	2.3256	2.3256	2.3256	2.3256	2.3256	2.3256	2.3256	2.3256	2.3256	2.3256	2.3256	2.3256	2.3256	2.3256	2.3256	2.3256	2.3256	2.3256	2.3256
8.1100	2.0352	2.0082	1.9434	1.9488	1.9866	2.2031	1.9155	1.9840	2.0327	1.9175	1.8400	2.0063	2.2896	2.0733	1.8541	2.3199	2.3199	2.3199	2.3199	2.3199	2.3199	2.3199	2.3199	2.3199	2.3199	2.3199	2.3199	2.3199	2.3199	2.3199	2.3199	2.3199	2.3199	2.3199	2.3199	2.3199	2.3199	2.3199	2.3199	2.3199	2.3199	2.3199	2.3199	2.3199	2.3199	2.3199	2.3199	2.3199	2.3199
8.1200	2.0352	2.0082	1.9434	1.9488	1.9866	2.2031	1.9155	1.9840	2.0327	1.9175	1.8400	2.0063	2.2896	2.0733	1.8541	2.3199	2.3199	2.3199	2.3199	2.3199	2.3199	2.3199	2.3199	2.3199	2.3199	2.3199	2.3199	2.3199	2.3199	2.3199	2.3199	2.3199	2.3199	2.3199	2.3199	2.3199	2.3199	2.3199	2.3199	2.3199	2.3199	2.3199	2.3199	2.3199	2.3199	2.3199	2.3199	2.3199	2.3199
8.1300	2.0352	2.0082	1.9434	1.9488	1.9866	2.2031	1.9155	1.9840	2.0327	1.9175	1.8400	2.0063	2.2896	2.0733	1.8541	2.3199	2.3199	2.3199	2.3199	2.3199	2.3199	2.3199	2.3199	2.3199	2.3199	2.3199	2.3199	2.3199	2.3199	2.3199	2.3199	2.3199	2.3199	2.3199	2.3199	2.3199	2.3199	2.3199	2.3199	2.3199	2.3199	2.3199	2.3199	2.3199	2.3199	2.3199	2.3199	2.3199	2.3199
8.1400	2.0352	2.0082	1.9434	1.9488	1.9866	2.2031	1.9155	1.9840	2.0327	1.9175	1.8400	2.0063	2.2896	2.0733	1.8541	2.3199	2.3199	2.3199	2.3199	2.3199	2.3199	2.3199	2.3199	2.3199	2.3199	2.3199	2.3199	2.3199	2.3199	2.3199	2.3199	2.3199	2.3199	2.3199	2.3199	2.3199	2.3199	2.3199	2.3199	2.3199	2.3199	2.3199	2.3199	2.3199	2.3199	2.3199	2.3199	2.3199	2.3199
8.1500	2.0352	2.0082	1.9434	1.9488	1.9866	2.2031	1.9155	1.9840	2.0327	1.9175	1.8400	2.0063	2.2896	2.0733	1.8541	2.3199	2.3199	2.3199	2.3199	2.3199	2.3199	2.3199	2.3199	2.3199	2.3199	2.3199	2.3199	2.3199	2.3199	2.3199	2.3199	2.3199	2.3199	2.3199	2.3199	2.3199	2.3199	2.3199	2.3199	2.3199	2.3199	2.3199	2.3199	2.3199	2.3199	2.3199	2.3199	2.3199	2.3199
8.1600	2.0352	2.0082	1.9434	1.9488	1.9866	2.2031	1.9155	1.9840	2.0327	1.9175	1.8400	2.0063	2.2896	2.0733	1.8541	2.3199	2.3199	2.3199	2.3199	2.3199	2.3199	2.3199	2.3199	2.3199	2.3199	2.3199	2.3199	2.3199	2.3199	2.3199	2.3199	2.3199	2.3199	2.3199	2.3199	2.3199	2.3199	2.3199	2.3199	2.3199	2.3199	2.3199	2.3199	2.3199	2.3199	2.3199	2.3199	2.3199	2.3199
8.1700	2.0352	2.0082	1.9434	1.9488	1.9866	2.2031	1.9155	1.9840	2.0327	1.9175	1.8400	2.0063	2.2896	2.0733	1.8541	2.3199	2.3199	2.3199	2.3199	2.3199	2.3199	2.3199	2.3199	2.3199	2.3199	2.3199	2.3199	2.3199	2.3199	2.3199	2.3199	2.3199	2.3199	2.3199	2.3199	2.3199	2.3199	2.3199	2.3199	2.3199	2.3199	2.3199	2.3199	2.3199	2.3199	2.3199	2.3199	2.3199	2.3199
8.1800	2.0352	2.0082	1.9434	1.9488	1.9866	2.2031	1.9155	1.9840	2.0327	1.9175	1.8400	2.0063	2.2896	2.0733	1.8541	2.3199	2.3199	2.3199	2.3199	2.3199	2.3199	2.3199	2.3199	2.3199	2.3199	2.3199	2.3199	2.3199	2.3199	2.3199	2.3199	2.3199	2.3199	2.3199	2.3199	2.3199	2.3199	2.3199	2.3199	2.3199	2.3199	2.3199	2.3199	2.3199	2.3199	2.3199	2.3199	2.3199	2.3199
8.1900	2.0352	2.0082	1.9434	1.9488	1.9866	2.2031	1.9155	1.9840	2.0327	1.9175	1.8400	2.0063	2.2896	2.0733	1.8541	2.3199	2.3199	2.3199	2.3199	2.3199	2.3199	2.3199	2.3199	2.3199	2.3199	2.3199	2.3199	2.3199	2.3199	2.3199	2.3199	2.3199	2.3199	2.3199	2.3199	2.3199	2.3199	2.3199	2.3199	2.3199	2.3199	2.3199	2.3199	2.3199	2.3199	2.3199	2.3199	2.3199	2.3199
8.2000	2.0352	2.0082	1.9434	1.9488	1.9866	2.2031	1.9155	1.9840	2.0327	1.9175	1.8400	2.0063	2.2896	2.0733	1.8541	2.3199	2.3199	2.3199	2.3199	2.3199	2.3199	2.3199	2.3199	2.3199	2.3199	2.3199	2.3199	2.3199	2.3199	2.3199	2.3199	2.3199	2.3199	2.3199	2.3199	2.3199	2.3199	2.3199	2.3199	2.3199	2.3199	2.3199	2.3199	2.3199	2.3199	2.3199	2.3199	2.3199	2.3199
8.2100	2.0352	2.0082	1.9434	1.9488	1.9866	2.2031	1.9155	1.9840	2.0327	1.9175	1.8400	2.0063	2.2896	2.0733	1.8541	2.3199	2.3199	2.3199	2.3199	2.3199	2.3199	2.3199	2.3199	2.3199	2.3199	2.3199	2.3199	2.3199	2.3199	2.3199	2.3199	2.3199	2.3199	2.3199	2.3199	2.3199	2.3199	2.3199	2.3199	2.3199	2.3199	2.3199	2.3199	2.3199	2.3199	2.3199	2.3199	2.3199	2.3199
8.2200	2.0352	2.0082	1.9434	1.9488	1.9866	2.2031	1.9155	1.9840	2.0327	1.9175	1.8400	2.0063	2.2896	2.0733	1.8541	2.3199	2.3199	2.3199	2.3199	2.3199	2.3199	2.3199	2.3199	2.3199	2.3199	2.3199	2.3199	2.3199	2.3199	2.3199	2.3199	2.3199	2.3199	2.3199	2.3199	2.3199	2.3199	2.3199	2.3199	2.3199	2.3199	2.3199	2.3199	2.3199	2.3199	2.3199	2.3199	2.3199	2.3199
8.2300	2.0352	2.0082	1.9434	1.9488	1.9866	2.2031	1.9155	1.9840	2.0327	1.9175	1.8400	2.0063	2.2896	2.0733	1.8541	2.3199	2.3199	2.3199	2.3199	2.3199	2.3199	2.3199	2.3199	2.3199	2.3199	2.3199	2.3199	2.3199	2.3199	2.3199	2.3199	2.3199	2.3199	2.3199	2.3199	2.3199	2.3199	2.3199	2.3199	2.3199	2.3199	2.3199	2.3199	2.3199	2.3199	2.3199	2.3199	2.3199	2.3199
8.2400	2.0352	2.0082	1.9434	1.9488	1.9866	2.2031	1.9155	1.9840	2.0327	1.9175	1.8400	2.0063	2.2896	2.0733	1.8541	2.3199	2.3199	2.3199	2.3199	2.3199	2.3199	2.3199	2.3199	2.3199	2.3199	2.3199	2.3199	2.3199	2.3199	2.3199	2.3199	2.3199	2.3199	2.3199	2.3199	2.3199	2.3199	2.3199	2.3199	2.3199	2.3199	2.3199	2.3199	2.3199	2.3199	2.3199	2.3199	2.3199	2.3199
8.2500	2.0352	2.0082	1.9434	1.9488	1.9866	2.2031	1.9155	1.9840	2.0327	1.9175	1.8400	2.0063	2.2896	2.0733	1.8541	2.3199	2.3199	2.3199	2.3199	2.3199	2.3199	2.3199	2.3199	2.3199	2.3199	2.3199	2.3199	2.3199	2.3199	2.3199	2.3199	2.3199	2.3199	2.3199	2.3199	2.3199	2.3199	2.3199	2.3199	2.3199	2.3199	2.3199	2.3199	2.3199	2.3199	2.3199	2.3199	2.3199	2.3199
8.2600	2.0352	2.0082	1.9434	1.9488	1.9866	2.2031	1.9155	1.9840	2.0327	1.9175	1.8400	2.0063	2.2896	2.0733	1.8541	2.3199	2.3199	2.3199	2.3199	2.3199	2.3199	2.3199	2.3199	2.3199	2.3199	2.3199	2.3199	2.3199	2.3199	2.3199	2.3199	2.3199	2.3199	2.3199	2.3199	2.3199	2.3199	2.3199	2.3199	2.3199	2.3199	2.3199	2.3199	2.3199	2.3199	2.3199	2.3199	2.3199	2.3199
8.2700	2.0352	2.0082	1.9434	1.9488	1.9866	2.2031	1.9155	1.9840	2.0327	1.9175	1.8400	2.0063	2.2896	2.0733	1.8541	2.3199	2.3199	2.3199	2.3199	2.3199	2.3199	2.3199	2.3199	2.3199	2.3199	2.3199	2.3199	2.3199	2.3199	2.3199	2.3199	2.3199	2.3199	2.3199	2.3199	2.3199	2.3199	2.3199	2.3199	2.3199	2.3199	2.3199	2.3199	2.3199	2.3199	2.3199	2.3199	2.3199	2.3199
8.2800	2.0352	2.0082	1.9434	1.9488	1.9866	2.2031	1.9155	1.9840	2.0327	1.9175	1.8400	2.0063	2.2896	2.0733	1.8541	2.3199	2.3199	2.3199	2.3199	2.3199	2.3199	2.3199	2.3199	2.3199	2.3199	2.3199	2.3199	2.3199	2.3199	2.3199	2.3199	2.3199	2.3199	2.3199	2.3199	2.3199	2.3199	2.3199	2.3199	2.3199	2.3199	2.3199	2.3199	2.3199	2.3199	2.3199	2.3199	2.3199	2.3199
8.2900	2.0352	2.0082	1.9434	1.9488	1.9866	2.2031	1.9155	1.9840	2.0327	1.9175	1.8400	2.0063	2.2896	2.0733	1.8541	2.3199	2.3199	2.3199	2.3199	2.3199	2.3199	2.3199	2.3199	2.3199	2.3199	2.3199	2.3199	2.3199	2.3199	2.3199	2.3199	2.3199	2.3199	2.3199	2.3199	2.3199	2.3199	2.3199	2.3199	2.3199	2.3199	2.3199	2.3199	2.3199	2.3199	2.3199	2.3199	2.3199	2.3199
8.3000	2.0352	2.0082	1.9434	1.9488	1.9866	2.2031	1.9155	1.9840	2.0327	1.9175	1.8400	2.0063	2.2896	2.0733	1.8541	2.3199	2.3199	2.3199	2.3199	2.3199	2.3199	2.3199	2.3199	2.3199	2.3199	2.3199	2.3199	2.3199	2.3199	2.3199	2.3199	2.3199	2.3199	2.3199	2.3199	2.3199	2.3199	2.3199	2.3199	2.3199	2.3199	2.3199	2.3199	2.3199	2.3199	2.3199	2.3199	2.3199	2.3199
8.3100	2.0301	2.0032	1.9385	1.9439	1.9817	2.1977	1.9107	1.9790	2.0276	1.9127	1.8353	2.0013	2.2840	2.0682	1.8494	2.3143	2.3143	2.3143	2.3143	2.3143	2.3143	2.3143	2.3143	2.3143	2.3143	2.3143	2.3143	2.3143	2.3143	2.3143	2.3143	2.3143	2.3143	2.3143	2.3143	2.3143	2.3143	2.3143	2.3143	2.3143	2.3143	2.3143	2.3143	2.3143	2.3143	2.3143	2.3143	2.3143	2.3143
8.3200	2.0301	2.0032	1.9385	1.9439	1.9817	2.1977	1.9107	1.9790	2.0276	1.9127	1.8353	2.0013	2.2840	2.0682	1.8494	2.3143	2.3143	2.3143	2.3143	2.3143	2.3143	2.3143	2.3143	2.3143	2.3143	2.3143	2.3143	2.3143	2.3143	2.3143	2.3143	2.3143	2.3143	2.3143	2.3143	2.3143	2.3143	2.3143	2.3143	2.3143	2.3143	2.3143	2.3143	2.3143	2.3143	2.3143	2.3143	2.3143	2.3143
8.3300	2.0301	2.0032	1.9385	1.9439	1.9817	2.1977	1.9107	1.9790	2.0276	1.9127	1.8353	2.0013	2.2840	2.0682	1.8494	2.3143	2.3143	2.3143	2.3143	2.3143	2.3143	2.3143	2.3143	2.3143	2.3143	2.3143	2.3143	2.3143	2.3143	2.3143	2.3143	2.3143	2.3143	2.3143	2.3143	2.3143	2.3143	2.3143	2.3143	2.3143	2.3143	2.3143	2.3143	2.3143	2.3143	2.3143	2.3143	2.3143	2.3143
8.3400	2.0301	2.0032	1.9385	1.9439	1.9817	2.1977	1.9107	1.9790	2.0276	1.9127	1.8353	2.0013	2.2840	2.0682	1.8494	2.3143	2.3143	2.3143	2.3143	2.3143	2.3143	2.3143	2.3143	2.3143	2.3143	2.3143	2.3143	2.3143	2.3143	2.3143	2.3143	2.3143	2.3143	2.3143	2.3143	2.3143	2.3143	2.3143	2.3143	2.3143	2.3143	2.3143	2.3143	2.3143	2.3143	2.3143	2.3143	2.3143	2.3143
8.3500	2.0301	2.0032	1.9385	1.9439	1.9817	2.1977	1.9107	1.9790	2.0276	1.9127	1.8353	2.0013	2.2840	2.0682	1.8494	2.3143	2.3143	2.3143	2.3143	2.3143	2.3143	2.3143	2.3143	2.3143	2.3143	2.3143	2.3143	2.3143	2.3143	2.3143	2.3143	2.3143	2.3143	2.3143	2.3143	2.3143	2.3143	2.3143	2.3143	2.3143	2.3143	2.3143	2.3143	2.3143	2.3143	2.3143	2.3143	2.3143	2.3143
8.3600	2.0301	2.0032	1.9385	1.9439	1.9817	2.1977	1.9107	1.9790	2.0276	1.9127	1.8353	2.0013	2.2840	2.0682	1.8494	2.3143	2.3143	2.3143	2.3143	2.3143	2.3143	2.3143	2.3143	2.3143	2.3143	2.3143	2.3143	2.3143	2.3143	2.3143	2.3143	2.3143	2.3143	2.3143	2.3143	2.3143	2.3143	2.3143	2.3143	2.3143	2.3143	2.3143	2.3143	2.3143	2.3143	2.3143	2.3143	2.3143	2.3143
8.3700	2.0301	2.0032	1.9385	1.9439	1.9817	2.1977	1.9107	1.9790	2.0276	1.9127	1.8353	2.0013	2.2840	2.0682	1.8494	2.3143	2.3143	2.3143	2.3143	2.3143	2.3143	2.3143	2.3143	2.3143	2.3143	2.3143	2.3143	2.3143	2.3143	2.3143	2.3143	2.3143	2.3143	2.3143	2.3143	2.3143	2.3143	2.3143	2.3143	2.3143	2.3143	2.3143	2.3143	2.3143	2.3143	2.3143	2.3143	2.3143	2.3143
8.3800	2.0301	2.0032	1.9385	1.9439	1.9817	2.1977	1.9107	1.9790	2.0276	1.9127	1.8353	2.0013	2.2840	2.0682	1.8494	2.3143	2.3143	2.3143	2.3143	2.3143	2.3143	2.3143	2.3143	2.3143	2.3143	2.3143	2.3143	2.3143	2.3143	2.3143	2.3143	2.3143	2.3143	2.3143	2.3143	2.3143	2.3143	2.3143	2.3143	2.3143	2.3143	2.3143	2.3143	2.3143	2.3143	2.3143	2.3143	2.3143	2.3143
8.3900	2.0301	2.0032	1.9385	1.9439	1.9817	2.1977	1.9107	1.9790	2.0276	1.9127	1.8353	2.0013	2.2840	2.0682	1.8494	2.3143	2.3143	2.3143	2.3143	2.3143	2.3143	2.3143	2.3143	2.3143	2.3143	2.3143	2.3143	2.3143	2.3143	2.3143	2.3143	2.3143	2.3143	2.3143	2.3143	2.3143	2.3143	2.3143	2.3143	2.3143	2.3143	2.3143	2.3143	2.3143	2.3143	2.3143	2.3143	2.3143	2.3143
8.4000	2.0301	2.0032	1.9385	1.9439	1.9817	2.1977	1.9107	1.9790	2.0276	1.9127	1.8353	2.0013	2.2840	2.0682	1.8494	2.3143	2.3143	2.3143	2.3143	2.3143	2.3143	2.3143	2.3143	2.3143	2.3143	2.3143	2.3143	2.3143	2.3143	2.3143	2.3143	2.3143	2.3143	2.3143	2.3143	2.3143	2.3143	2.3143	2.3143	2.3143	2.3143	2.3143	2.3143	2.3143	2.3143	2.3143	2.3143	2.3143	2.3143
8.4100	2.0301	2.0032	1.9385	1.9439	1.9817	2.1977	1.9107	1.9790	2.0276	1.9127	1.8353	2.0013	2.2840	2.0682	1.8494	2.3143	2.3143	2.3143	2.3143	2.3143	2.3143	2.3143	2.3143	2.3143	2.3143	2.3143	2.3143	2.3143	2.3143	2.3143	2.3143	2.3143	2.3143	2.3143	2.3143	2.3143	2.3143	2.3143	2.3143	2.3143	2.3143	2.3143	2.3143	2.3143	2.3143	2.3143	2.3143	2.3143	2.3143
8.4200	2.0301	2.0032	1.9385	1.9439	1.9817	2.1977	1.9107	1.9790	2.0276	1.9127	1.8353	2.0013	2.2840	2.0682	1.8494	2.3143	2.3143	2.3143	2.3143	2.3143	2.3143	2.3143	2.3143	2.3143	2.3143	2.3143	2.3143	2.3143	2.3143	2.3143	2.3143	2.3143	2.3143	2.3143	2.3143	2.3143	2.3143	2.3143	2.3143	2.3143	2.3143	2.3143	2.3143	2.3143	2.3143	2.3143	2.3143	2.3143	2.3143
8.4300	2.0301	2.0032	1.9385	1.9439	1.9817	2.1977	1.9107	1.9790	2.0276	1.9127	1.8353	2.0013	2.2840	2.0682	1.8494	2.3143	2.3143	2.3143	2.3143	2.3143	2.3143	2.3143	2.3143	2.3143	2.3143	2.3143	2.3143	2.3143	2.3143	2.3143	2.3143	2.3143	2.3143	2.3143	2.3143	2.3143	2.3143	2.3143	2.3143	2.3143	2.3143	2.3143	2.3143	2.3143	2.3143	2.3143	2.3143	2.3143	2.3143
8.4400	2.0301	2.0032	1.9385	1.9439	1.9817	2.1977	1.9107	1.9790	2.0276	1.9127	1.8353	2.0013	2.2840	2.0682	1.8494	2.3143	2.3143	2.3143	2.3143	2.3143	2.3143	2.3143	2.3143	2.3143	2.3143	2.3143	2.3143	2.3143	2.3143	2.3143	2.3143	2.3143	2.3143	2.3143	2.3143	2.3143	2.3143	2.3143	2.3143	2.3143	2.3143	2.3143	2.3143	2.3143	2.3143	2.3143	2.3143	2.3143	2.3143
8.4500	2.0301	2.0032	1.9385	1.9439	1.9817	2.1977	1.9107	1.9790	2.0276	1.9127	1.8353	2.0013	2.2840	2.0682	1.8494	2.3143	2.3143	2.3143	2.3143	2.3143	2.3143	2.3143	2.3143	2.3143	2.3143	2.3143	2.3143	2.3143	2.3143	2.3143	2.3143	2.3143	2.3143	2.3143	2.3143	2.3143	2.3143	2.3143	2.3143	2.3143	2.3143	2.3143	2.3143	2.3143	2.3143	2.3143	2.3143	2.3143	2.3143
8.4600	2.0301	2.0032	1.9385	1.9439	1.9817	2.1977	1.9107	1.9790	2.0276	1.9127	1.8353	2.0013	2.2840	2.0682	1.8494	2.3143	2.3143	2.3143	2.3143	2.3143	2.3143	2.3143	2.3143	2.3143	2.3143	2.3143	2.3143	2.3143	2.3143	2.3143	2.3143	2.3143	2.3143	2.3143	2.3143	2.3143	2.3143	2.3143	2.3143	2.3143	2.3143	2.3143	2.3143	2.3143	2.3143	2.3143	2.3143	2.3143	2.3143
8.4700	2.0301	2.0032	1.9385	1.9439	1.9817	2.1977	1.9107	1.9790	2.0276	1.9127	1.8353	2.0013	2.2840	2.0682	1.8494	2.3143	2.3143	2.3143	2.3143	2.3143	2.3143	2.3143	2.3143	2.3143	2.3143	2.3143	2.3143	2.3143	2.3143	2.3143	2.3143	2.3143	2.3143	2.3143	2.3143	2.3143	2.3143	2.3143	2.3143	2.3143	2.3143	2.3143	2.3143	2.3143	2.3143	2.3143	2.3143	2.3143	2.3143
8.4800	2.0301	2.0032	1.9385	1.9439	1.9817	2.1977	1.9107	1.9790	2.0276	1.9127	1.8353	2.0013	2.2840	2.0682	1.8494	2.3143	2.3143	2.3143	2.3143	2.3143	2.3143	2.3143	2.3143	2.3143	2.3143	2.3143	2.3143	2.3143	2.3143	2.3143	2.3143	2.3143	2.3143	2.3143	2.3143	2.3143	2.3143	2.3143	2.3143	2.3143	2.3143	2.3143	2.3143	2.3143	2.3143	2.3143	2.3143	2.3143	2.3143
8.4900	2.0301	2.0032	1.9385	1.9439	1.9817	2.1977	1.9107	1.9790	2.0276	1.9127	1.8353	2.0013	2.2840	2.0682	1.8494	2.3143	2.3143	2.3143	2.3143	2.3143	2.3143	2.3143	2.3143	2.3143	2.3143	2.3143	2.3143	2.3143	2.3143	2.3143	2.3143	2.3143	2.3143	2.3143	2.3143	2.3143	2.3143	2.3143	2.3143	2.3143	2.3143	2.3143	2.3143	2.3143	2.3143	2.3143	2.3143	2.3143	2.3143
8.5000	2.0301	2.0032	1.9385	1.9439	1.9817	2.1977	1.9107	1.9790	2.0276	1.9127	1.8353	2.0013	2.2840	2.0682	1.8494	2.3143	2.3143	2.3143	2.3143	2.3143	2.3143	2.3143	2.3143	2.3143	2.3143	2.3143	2.3143	2.3143	2.3143	2.3143	2.3143	2.3143	2.3143	2.3143	2.3143	2.3143	2.3143	2.3143	2.3143	2.3143	2.3143	2.3143	2.3143	2.3143	2.3143	2.3143	2.3143	2.3143	2.3143
8.5100	2.0233	1.9965	1.9320	1.9373	1.9750	2.1904	1.9042	1.9724	2.0208	1.9062	1.8290	1.9946	2.2765	2.0613	1.8431	2.3067	2.3067	2.3067	2.3067	2.3067	2.3067	2.3067	2.3067	2.3067	2.3067	2.3067	2.3067	2.3067	2.3067	2.3067	2.3067	2.3067	2.3067	2.3067	2.3067	2.3067	2.3067	2.3067	2.3067	2.3067	2.3067	2.3067	2.3067	2.3067	2.3067	2.3067	2.3067	2.3067	2.3067
8.5200	2.0233	1.9965	1.9320	1.9373	1.9750	2.1904	1.9042	1.9724	2.0208	1.9062	1.8290	1.9946	2.2765	2.0613	1.8431	2.3067	2.3067	2.3067	2.3067	2.3067	2.3067	2.3067	2.3067	2.3067	2.3067	2.3067	2.3067	2.3067	2.3067	2.3067	2.3067	2.3067	2.3067	2.3067	2.3067	2.3067	2.3067	2.3067	2.3067	2.3067	2.3067	2.3067	2.3067	2.3067	2.3067	2.3067	2.3067	2.3067	2.3067
8.5300	2.0233	1.9965	1.9320	1.9373	1.9750	2.1904	1.9042	1.9724	2.0208	1.9062	1.8290	1.9946	2.2765	2.0613	1.8431	2.3067	2.3067	2.3067	2.3067	2.3067	2.3067	2.3067	2.3067	2.3067	2.3067	2.3067	2.3067	2.3067	2.3067	2.3067	2.3067	2.3067	2.3067	2.3067	2.3067	2.3067	2.3067	2.3067	2.3067	2.3067	2.3067	2.3067	2.3067	2.3067	2.3067	2.3067	2.3067	2.3067	2.3067
8.5400	2.0233	1.9965	1.9320	1.9373	1.9750	2.1904	1.9042	1.9724	2.0208	1.9062	1.8290	1.9946	2.2765	2.0613	1.8431	2.3067	2.3067	2.3067	2.3067	2.3067	2.3067	2.3067	2.3067	2.3067	2.3067	2.3067	2.3067	2.3067	2.3067	2.3067	2.3067	2.3067	2.3067	2.3067	2.3067	2.3067	2.3067	2.3067	2.3067	2.3067	2.3067	2.3067	2.3067	2.3067	2.3067	2.3067	2.3067	2.3067	2.3067
8.5500	2.0233	1.9965	1.9320	1.9373	1.9750	2.1904	1.9042	1.9724	2.0208	1.9062	1.8290	1.9946	2.2765	2.0613	1.8431	2.3067	2.3067	2.3067	2.3067	2.3067	2.3067	2.3067	2.3067	2.3067	2.3067	2.3067	2.3067	2.3067	2.3067	2.3067	2.3067	2.3067	2.3067	2.3067	2.3067	2.3067	2.3067	2.3067	2.3067	2.3067	2.3067	2.3067	2.3067	2.3067	2.3067	2.3067	2.3067	2.3067	2.3067
8.5600	2.0233	1.9965	1.9320	1.9373	1.9750	2.1904	1.9042	1.9724	2.0208	1.9062	1.8290	1.9946	2.2765	2.0613	1.8431	2.3067	2.3067	2.3067	2.3067	2.3067	2.3067	2.3067	2.3067	2.3067	2.3067	2.3067	2.3067	2.3067	2.3067	2.3067	2.3067	2.3067	2.3067	2.3067	2.3067	2.3067	2.3067	2.3067	2.3067	2.3067	2.3067	2.3067	2.3067	2.3067	2.3067	2.3067	2.3067	2.3067	2.3067
8.5700	2.0233	1.9965	1.9320	1.9373	1.9750	2.1904	1.9042	1.9724	2.0208	1.9062	1.8290	1.9946	2.2765	2.0613	1.8431	2.3067	2.3067	2.3067	2.3067	2.3067	2.3067	2.3067	2.3067	2.3067	2.3067	2.3067	2.3067	2.3067	2.3067	2.3067	2.3067	2.3067	2.3067	2.3067	2.3067	2.3067	2.3067	2.3067	2.3067	2.3067	2.3067	2.3067	2.3067	2.3067	2.3067	2.3067	2.3067	2.3067	2.3067
8.5800	2.0233	1.9965	1.9320	1.9373	1.9750	2.1904	1.9042	1.9724	2.0208	1.9062	1.8290	1.9946	2.2765	2.0613	1.8431	2.3067	2.3067	2.3067	2.3067	2.3067	2.3067	2.3067	2.3067	2.3067	2.3067	2.3067	2.3067	2.3067	2.3067	2.3067	2.3067	2.3067	2.3067	2.3067	2.3067	2.3067	2.3067	2.3067	2.3067	2.3067	2.3067	2.3067	2.3067	2.3067	2.3067	2.3067	2.3067	2.3067	2.3067
8.5900	2.0233	1.9965	1.9320	1.9373	1.9750	2.1904	1.9042	1.9724	2.0208	1.9062	1.8290	1.9946	2.2765	2.0613	1.8431	2.3067	2.3067	2.3067	2.3067	2.3067	2.3067	2.3067	2.3067	2.3067	2.3067	2.3067	2.3067	2.3067	2.3067	2.3067	2.3067	2.3067	2.3067	2.3067	2.3067	2.3067	2.3067	2.3067	2.3067	2.3067	2.3067	2.3067	2.3067	2.3067	2.3067	2.3067	2.3067	2.3067	2.3067
8.6000	2.0233	1.9965	1.9320	1.9373	1.9750	2.1904	1.9042	1.9724	2.0208	1.9062	1.8290	1.9946	2.2765	2.0613	1.8431	2.3067	2.3067	2.3067	2.3067	2.3067	2.3067	2.3067	2.3067	2.3067	2.3067	2.3067	2.3067	2.3067	2.3067	2.3067	2.3067	2.3067	2.3067	2.3067	2.3067	2.3067	2.3067	2.3067	2.3067	2.3067	2.3067	2.3067	2.3067	2.3067	2.3067	2.3067	2.3067	2.3067	2.3067
8.6100	2.0233	1.9965	1.9320	1.9373	1.9750	2.1904	1.9042	1.9724	2.0208	1.9062	1.8290	1.9946	2.2765	2.0613	1.8431	2.3067	2.3067	2.3067	2.3067	2.3067	2.3067	2.3067	2.3067	2.3067	2.3067	2.3067	2.3067	2.3067	2.3067	2.3067	2.3067	2.3067	2.3067	2.3067	2.3067	2.3067	2.3067	2.3067	2.3067	2.3067	2.3067	2.3067	2.3067	2.3067	2.3067	2.3067	2.3067	2.3067	2.3067
8.6200	2.0233	1.9965	1.9320	1.9373	1.9750	2.1904	1.9042	1.9724	2.0208	1.9062	1.8290	1.9946	2.2765	2.0613	1.8431	2.3067	2.3067	2.3067	2.3067	2.3067	2.3067	2.3067	2.3067	2.3067	2.3067	2.3067	2.3067	2.3067	2.3067	2.3067	2.3067	2.3067	2.3067	2.3067	2.3067	2.3067	2.3067	2.3067	2.3067	2.3067	2.3067	2.3067	2.3067	2.3067	2.3067	2.3067	2.3067	2.3067	2.3067
8.6300	2.0233	1.9965	1.9320	1.9373	1.9750	2.1904	1.9042	1.9724	2.0208	1.9062	1.8290	1.9946	2.2765	2.0613	1.8431	2.3067	2.3067	2.3067	2.3067	2.3067	2.3067	2.3067	2.3067	2.3067	2.3067	2.3067	2.3067	2.3067	2.3067	2.3067	2.3067	2.3067	2.3067	2.3067	2.3067	2.3067	2.3067	2.3067	2.3067	2.3067	2.3067	2.3067	2.3067	2.3067	2.3067	2.3067	2.3067	2.3067	2.3067
8.6400	2.0233	1.9965	1.9320	1.9373	1.9750	2.1904	1.9042	1.9724	2.0208	1.9062	1.8290	1.9946	2.2765	2.0613	1.8431	2.3067	2.3067	2.3067	2.3067	2.3067	2.3067	2.3067	2.3067	2.3067	2.3067	2.3067	2.3067	2.3067	2.3067	2.3067	2.3067	2.3067	2.3067	2.3067	2.3067	2.3067	2.3067	2.3067	2.3067	2.3067	2.3067	2.3067	2.3067	2.3067	2.3067	2.3067	2.3067	2.3067	2.3067
8.6500	2.0233	1.9965	1.9320	1.9373	1.9750	2.1904	1.9042	1.9724	2.0208	1.9062	1.8290	1.9946	2.2765	2.0613	1.8431	2.3067	2.3067	2.3067	2.3067	2.3067	2.3067	2.3067	2.3067	2.3067	2.3067	2.3067	2.3067	2.3067	2.3067	2.3067	2.3067	2.3067	2.3067	2.3067	2.3067	2.3067	2.3067	2.3067	2.3067	2.3067	2.3067	2.3067	2.3067	2.3067	2.3067	2.3067	2.3067	2.3067	2.3067
8.6600	2.0233	1.9965	1.9320	1.9373	1.9750	2.1904	1.9042	1.9724	2.0208	1.9062	1.8290	1.9946	2.2765	2.0613	1.8431	2.3067	2.3067	2.3067	2.3067	2.3067	2.3067	2.3067	2.3067	2.3067	2.3067	2.3067	2.3067	2.3067	2.3067	2.3067	2.3067	2.3067	2.3067	2.3067	2.3067	2.3067	2.3067	2.3067	2.3067	2.3067	2.3067	2.3067	2.3067	2.3067	2.3067	2.3067	2.3067	2.3067	2.3067
8.6700	2.0233	1.9965	1.9320	1.9373	1.9750	2.1904	1.9042	1.9724	2.0208	1.9062	1.8290	1.9946	2.2765	2.0613	1.8431	2.3067	2.3067	2.3067	2.3067	2.3067	2.3067	2.3067	2.3067	2.3067	2.3067	2.3067	2.3067	2.3067	2.3067	2.3067	2.3067	2.3067	2.3067	2.3067	2.3067	2.3067	2.3067	2.3067	2.3067	2.3067	2.3067	2.3067	2.3067	2.3067	2.3067	2.3067	2.3067	2.3067	2.3067
8.6800	2.0233	1.9965	1.9320	1.9373	1.9750	2.1904	1.9042	1.9724	2.0208	1.9062	1.8290	1.9946	2.2765	2.0613	1.8431	2.3067	2.3067	2.3067	2.3067	2.3067	2.3067	2.3067	2.3067	2.3067	2.3067	2.3067	2.3067	2.3067	2.3067	2.3067	2.3067	2.3067	2.3067	2.3067	2.3067	2.3067	2.3067	2.3067	2.3067	2.3067	2.3067	2.3067	2.3067	2.3067	2.3067	2.3067	2.3067	2.3067	2.3067
8.6900	2.0233	1.9965	1.9320	1.9373	1.9750	2.1904	1.9042	1.9724	2.0208	1.9062	1.8290	1.9946	2.2765	2.0613	1.8431	2.3067	2.3067	2.3067	2.3067	2.3067	2.3067	2.3067	2.3067	2.3067	2.3067	2.3067	2.3067	2.3067	2.3067	2.3067	2.3067	2.3067	2.3067	2.3067	2.3067	2.3067	2.3067	2.3067	2.3067	2.3067	2.3067	2.3067	2.3067	2.3067	2.3067	2.3067	2.3067	2.3067	2.3067
8.7000	2.0233	1.9965	1.9320	1.9373	1.9750	2.1904	1.9042	1.9724	2.0208	1.9062	1.8290	1.9946	2.2765	2.0613	1.8431	2.3067	2.3067	2.3067	2.3067	2.3067	2.3067	2.3067	2.3067	2.3067	2.3067	2.3067	2.3067	2.3067	2.3067	2.3067	2.3067	2.3067	2.3067	2.3067	2.3067	2.3067	2.3067	2.3067	2.3067	2.3067	2.3067	2.3067	2.3067	2.3067	2.3067	2.3067	2.3067	2.3067	2.3067
8.7100	2.0144	1.9877	1.9234	1.9288	1.9663	2.1808	1.8958	1.9637	2.0119	1.8978	1.8209	1.9858	2.2666	2.0523	1.8349	2.2966	2.2966	2.2966	2.2966	2.2966	2.2966	2.2966	2.2966	2.2966	2.2966	2.2966	2.2966	2.2966	2.2966	2.2966	2.2966	2.2966	2.2966	2.2966	2.2966	2.2966	2.2966	2.2966	2.2966	2.2966	2.2966	2.2966	2.2966	2.2966	2.2966	2.2966	2.2966	2.2966	2.2966
8.7200	2.0144	1.9877	1.9234	1.9288	1.9663	2.1808	1.8958	1.9637	2.0119	1.8978	1.8209	1.9858	2.2666	2.0523	1.8349	2.2966	2.2966	2.2966	2.2966	2.2966	2.2966	2.2966	2.2966	2.2966	2.2966	2.2966	2.2966	2.2966	2.2966	2.2966	2.2966	2.2966	2.2966	2.2966	2.2966	2.2966	2.2966	2.2966	2.2966	2.2966	2.2966	2.2966	2.2966	2.2966	2.2966	2.2966	2.2966	2.2966	2.2966
8.7300	2.0144	1.9877	1.9234	1.9288	1.9663	2.1808	1.8958	1.9637	2.0119	1.8978	1.8209	1.9858	2.2666	2.0523	1.8349	2.2966	2.2966	2.2966	2.2966	2.2966	2.2966	2.2966	2.2966	2.2966	2.2966	2.2966	2.2966	2.2966	2.2966	2.2966	2.2966	2.2966	2.2966	2.2966	2.2966	2.2966	2.2966	2.2966	2.2966	2.2966	2.2966	2.2966	2.2966	2.2966	2.2966	2.2966	2.2966	2.2966	2.2966
8.7400	2.0144	1.9877	1.9234	1.9288	1.9663	2.1808	1.8958	1.9637	2.0119	1.8978	1.8209	1.9858	2.2666	2.0523	1.8349	2.2966	2.2966	2.2966	2.2966	2.2966	2.2966	2.2966	2.2966	2.2966	2.2966	2.2966	2.2966	2.2966	2.2966	2.2966	2.2966	2.2966	2.2966	2.2966	2.2966	2.2966	2.2966	2.2966	2.2966	2.2966	2.2966	2.2966	2.2966	2.2966	2.2966	2.2966	2.2966	2.2966	2.2966
8.7500	2.0144	1.9877	1.9234	1.9288	1.9663	2.1808	1.8958	1.9637	2.0119	1.8978	1.8209	1.9858	2.2666	2.0523	1.8349	2.2966	2.2966	2.2966	2.2966	2.2966	2.2966	2.2966	2.2966	2.2966	2.2966	2.2966	2.2966	2.2966	2.2966	2.2966	2.2966	2.2966	2.2966	2.2966	2.2966	2.2966	2.2966	2.2966	2.2966	2.2966	2.2966	2.2966	2.2966	2.2966	2.2966	2.2966	2.2966	2.2966	2.2966
8.7600	2.0144	1.9877	1.9234	1.9288	1.9663	2.1808	1.8958	1.9637	2.0119	1.8978	1.8209	1.9858	2.2666	2.0523	1.8349	2.2966	2.2966	2.2966	2.2966	2.2966	2.2966	2.2966	2.2966	2.2966	2.2966	2.2966	2.2966	2.2966	2.2966	2.2966	2.2966	2.2966	2.2966	2.2966	2.2966	2.2966	2.2966	2.2966	2.2966	2.2966	2.2966	2.2966	2.2966	2.2966	2.2966	2.2966	2.2966	2.2966	2.2966
8.7700	2.0144	1.9877	1.9234	1.9288	1.9663	2.1808	1.8958	1.9637	2.0119	1.8978	1.8209	1.9858	2.2666	2.0523	1.8349	2.2966	2.2966	2.2966	2.2966	2.2966	2.2966	2.2966	2.2966	2.2966	2.2966	2.2966	2.2966	2.2966	2.2966	2.2966	2.2966	2.2966	2.2966	2.2966	2.2966	2.2966	2.2966	2.2966	2.2966	2.2966	2.2966	2.2966	2.2966	2.2966	2.2966	2.2966	2.2966	2.2966	2.2966
8.7800	2.0144	1.9877	1.9234	1.9288	1.9663	2.1808	1.8958	1.9637	2.0119	1.8978	1.8209	1.9858	2.2666	2.0523	1.8349	2.2966	2.2966	2.2966	2.2966	2.2966	2.2966	2.2966	2.2966	2.2966	2.2966	2.2966	2.2966	2.2966	2.2966	2.2966	2.2966	2.2966	2.2966	2.2966	2.2966	2.2966	2.2966	2.2966	2.2966	2.2966	2.2966	2.2966	2.2966	2.2966	2.2966	2.2966	2.2966	2.2966	2.2966
8.7900	2.0144	1.9877	1.9234	1.9288	1.9663	2.1808	1.8958	1.9637	2.0119	1.8978	1.8209	1.9858	2.2666	2.0523	1.8349	2.2966	2.2966	2.2966	2.2966	2.2966	2.2966	2.2966	2.2966	2.2966	2.2966	2.2966	2.2966	2.2966	2.2966	2.2966	2.2966	2.2966	2.2966	2.2966	2.2966	2.2966	2.2966	2.2966	2.2966	2.2966	2.2966	2.2966	2.2966	2.2966	2.2966	2.2966	2.2966	2.2966	2.2966
8.8000	2.0144	1.9877	1.9234	1.9288	1.9663	2.1808	1.8958	1.9637	2.0119	1.8978	1.8209	1.9858	2.2666	2.0523	1.8349	2.2966	2.2966	2.2966	2.2966	2.2966	2.2966	2.2966	2.2966	2.2966	2.2966	2.2966	2.2966	2.2966	2.2966	2.2966	2.2966	2.2966	2.2966	2.2966	2.2966	2.2966	2.2966	2.2966	2.2966	2.2966	2.2966	2.2966	2.2966	2.2966	2.2966	2.2966	2.2966	2.2966	2.2966
8.8100	2.0144	1.9877	1.9234	1.9288	1.9663	2.1808	1.8958	1.9637	2.0119	1.8978	1.8209	1.9858	2.2666	2.0523	1.8349	2.2966	2.2966	2.2966	2.2966	2.2966	2.2966	2.2966	2.2966	2.2966	2.2966	2.2966	2.2966	2.2966	2.2966	2.2966	2.2966	2.2966	2.2966	2.2966	2.2966	2.2966	2.2966	2.2966	2.2966	2.2966	2.2966	2.2966	2.2966	2.2966	2.2966	2.2966	2.2966	2.2966	2.2966
8.8200	2.0144	1.9877	1.9234	1.9288	1.9663	2.1808	1.8958	1.9637	2.0119	1.8978	1.8209	1.9858	2.2666	2.0523	1.8349	2.2966	2.2966	2.2966	2.2966	2.2966	2.2966	2.2966	2.2966	2.2966	2.2966	2.2966	2.2966	2.2966	2.2966	2.2966	2.2966	2.2966	2.2966	2.2966	2.2966	2.2966	2.2966	2.2966	2.2966	2.2966	2.2966	2.2966	2.2966	2.2966	2.2966	2.2966	2.2966	2.2966	2.2966
8.8300	2.0144	1.9877	1.9234	1.9288	1.9663	2.1808	1.8958	1.9637	2.0119	1.8978	1.8209	1.9858	2.2666	2.0523	1.8349	2.2966	2.2966	2.2966	2.2966	2.2966	2.2966	2.2966	2.2966	2.2966	2.2966	2.2966	2.2966	2.2966	2.2966	2.2966	2.2966	2.2966	2.2966	2.2966	2.2966	2.2966	2.2966	2.2966	2.2966	2.2966	2.2966	2.2966	2.2966	2.2966	2.2966	2.2966	2.2966	2.2966	2.2966
8.8400	2.0144	1.9877	1.9234	1.9288	1.9663	2.1808	1.8958	1.9637	2.0119	1.8978	1.8209	1.9858	2.2666	2.0523	1.8349	2.2966	2.2966	2.2966	2.2966	2.2966	2.2966	2.2966	2.2966	2.2966	2.2966	2.2966	2.2966	2.2966	2.2966	2.2966	2.2966	2.2966	2.2966	2.2966	2.2966	2.2966	2.2966	2.2966	2.2966	2.2966	2.2966	2.2966	2.2966	2.2966	2.2966	2.2966	2.2966	2.2966	2.2966
8.8500	2.0144	1.9877	1.9234	1.9288	1.9663	2.1808	1.8958	1.9637	2.0119	1.8978	1.8209	1.9858	2.2666	2.0523	1.8349	2.2966	2.2966	2.2966	2.2966	2.2966	2.2966	2.2966	2.2966	2.2966	2.2966	2.2966	2.2966	2.2966	2.2966	2.2966	2.2966	2.2966	2.2966	2.2966	2.2966	2.2966	2.2966	2.2966	2.2966	2.2966	2.2966	2.2966	2.2966	2.2966	2.2966	2.2966	2.2966	2.2966	2.2966
8.8600	2.0144	1.9877	1.9234	1.9288	1.9663	2.1808	1.8958	1.9637	2.0119	1.8978	1.8209	1.9858	2.2666	2.0523	1.8349	2.2966	2.2966	2.2966	2.2966	2.2966	2.2966	2.2966	2.2966	2.2966	2.2966	2.2966	2.2966	2.2966	2.2966	2.2966	2.2966	2.2966	2.2966	2.2966	2.2966	2.2966	2.2966	2.2966	2.2966	2.2966	2.2966	2.2966	2.2966	2.2966	2.2966	2.2966	2.2966	2.2966	2.2966
8.8700	2.0144	1.9877	1.9234	1.9288	1.9663	2.1808	1.8958	1.9637	2.0119	1.8978	1.8209	1.9858	2.2666	2.0523	1.8349	2.2966	2.2966	2.2966	2.2966	2.2966	2.2966	2.2966	2.2966	2.2966	2.2966	2.2966	2.2966	2.2966	2.2966	2.2966	2.2966	2.2966	2.2966	2.2966	2.2966	2.2966	2.2966	2.2966	2.2966	2.2966	2.2966	2.2966	2.2966	2.2966	2.2966	2.2966	2.2966	2.2966	2.2966
8.8800	2.0144	1.9877	1.9234	1.9288	1.9663	2.1808	1.8958	1.9637	2.0119	1.8978	1.8209	1.9858	2.2666	2.0523	1.8349	2.2966	2.2966	2.2966	2.2966	2.2966	2.2966	2.2966	2.2966	2.2966	2.2966	2.2966	2.2966	2.2966	2.2966	2.2966	2.2966	2.2966	2.2966	2.2966	2.2966	2.2966	2.2966	2.2966	2.2966	2.2966	2.2966	2.2966	2.2966	2.2966	2.2966	2.2966	2.2966	2.2966	2.2966
8.8900	2.0144	1.9877	1.9234	1.9288	1.9663	2.1808	1.8958	1.9637	2.0119	1.8978	1.8209	1.9858	2.2666	2.0523	1.8349	2.2966	2.2966	2.2966	2.2966	2.2966	2.2966	2.2966	2.2966	2.2966	2.2966	2.2966	2.2966	2.2966	2.2966	2.2966	2.2966	2.2966	2.2966	2.2966	2.2966	2.2966	2.2966	2.2966	2.2966	2.2966	2.2966	2.2966	2.2966	2.2966	2.2966	2.2966	2.2966	2.2966	2.2966
8.9000	2.0144	1.9877	1.9234	1.9288	1.9663	2.1808	1.8958	1.9637	2.0119	1.8978	1.8209	1.9858	2.2666	2.0523	1.8349	2.2966	2.2966	2.2966	2.2966	2.2966	2.2966	2.2966	2.2966	2.2966	2.2966	2.2966	2.2966	2.2966	2.2966	2.2966	2.2966	2.2966	2.2966	2.2966	2.2966	2.2966	2.2966	2.2966	2.2966	2.2966	2.2966	2.2966	2.2966	2.2966	2.2966	2.2966	2.2966	2.2966	2.2966
8.9100	2.0046	1.9780	1.9141	1.9193	1.9567	2.1703	1.8865	1.9541	2.0021	1.8885	1.8120	1.9762	2.2557	2.0423	1.8260	2.2856	2.2856	2.2856	2.2856	2.2856	2.2856	2.2856	2.2856	2.2856	2.2856	2.2856	2.2856	2.2856	2.2856	2.2856	2.2856	2.2856	2.2856	2.2856	2.2856	2.2856	2.2856	2.2856	2.2856	2.2856	2.2856	2.2856	2.2856	2.2856	2.2856	2.2856	2.2856	2.2856	2.2856
8.9200	2.0046	1.9780	1.9141	1.9193	1.9567	2.1703	1.8865	1.9541	2.0021	1.8885	1.8120	1.9762	2.2557	2.0423	1.8260	2.2856	2.2856	2.2856	2.2856	2.2856	2.2856	2.2856	2.2856	2.2856	2.2856	2.2856	2.2856	2.2856	2.2856	2.2856	2.2856	2.2856	2.2856	2.2856	2.2856	2.2856	2.2856	2.2856	2.2856	2.2856	2.2856	2.2856	2.2856	2.2856	2.2856	2.2856	2.2856	2.2856	2.2856
8.9300	2.0046	1.9780	1.9141	1.9193	1.9567	2.1703	1.8865	1.9541	2.0021	1.8885	1.8120	1.9762	2.2557	2.0423	1.8260	2.2856	2.2856	2.2856	2.2856	2.2856	2.2856	2.2856	2.2856	2.2856	2.2856	2.2856	2.2856	2.2856	2.2856	2.2856	2.2856	2.2856	2.2856	2.2856	2.2856	2.2856	2.2856	2.2856	2.2856	2.2856	2.2856	2.2856	2.2856	2.2856	2.2856	2.2856	2.2856	2.2856	2.2856
8.9400	2.0046	1.9780	1.9141	1.9193	1.9567	2.1703	1.8865	1.9541	2.0021	1.8885	1.8120	1.9762	2.2557	2.0423	1.8260	2.2856	2.2856	2.2856	2.2856	2.2856	2.2856	2.2856	2.2856	2.2856	2.2856	2.2856	2.2856	2.2856	2.2856	2.2856	2.2856	2.2856	2.2856	2.2856	2.2856	2.2856	2.2856	2.2856	2.2856	2.2856	2.2856	2.2856	2.2856	2.2856	2.2856	2.2856	2.2856	2.2856	2.2856
8.9500	2.0046	1.9780	1.9141	1.9193	1.9567	2.1703	1.8865	1.9541	2.0021	1.8885	1.8120	1.9762	2.2557	2.0423	1.8260	2.2856	2.2856	2.2856	2.2856	2.2856	2.2856	2.2856	2.2856	2.2856	2.2856	2.2856	2.2856	2.2856	2.2856	2.2856	2.2856	2.2856	2.2856	2.2856	2.2856	2.2856	2.2856	2.2856	2.2856	2.2856	2.2856	2.2856	2.2856	2.2856	2.2856	2.2856	2.2856	2.2856	2.2856
8.9600	2.0046	1.9780	1.9141	1.9193	1.9567	2.1703	1.8865	1.9541	2.0021	1.8885	1.8120	1.9762	2.2557	2.0423	1.8260	2.2856	2.2856	2.2856	2.2856	2.2856	2.2856	2.2856	2.2856	2.2856	2.2856	2.2856	2.2856	2.2856	2.2856	2.2856	2.2856	2.2856	2.2856	2.2856	2.2856	2.2856	2.2856	2.2856	2.2856	2.2856	2.2856	2.2856	2.2856	2.2856	2.2856	2.2856	2.2856	2.2856	2.2856
8.9700	2.0046	1.9780	1.9141	1.9193	1.9567	2.1703	1.8865	1.9541	2.0021	1.8885	1.8120	1.9762	2.2557	2.0423	1.8260	2.2856	2.2856	2.2856	2.2856	2.2856	2.2856	2.2856	2.2856	2.2856	2.2856	2.2856	2.2856	2.2856	2.2856	2.2856	2.2856	2.2856	2.2856	2.2856	2.2856	2.2856	2.2856	2.2856	2.2856	2.2856	2.2856	2.2856	2.2856	2.2856	2.2856	2.2856	2.2856	2.2856	2.2856
8.9800	2.0046	1.9780	1.9141	1.9193	1.9567	2.1703	1.8865	1.9541	2.0021	1.8885	1.8120	1.9762	2.2557	2.0423	1.8260	2.2856	2.2856	2.2856	2.2856	2.2856	2.2856	2.2856	2.2856	2.2856	2.2856	2.2856	2.2856	2.2856	2.2856	2.2856	2.2856	2.2856	2.2856	2.2856	2.2856	2.2856	2.2856	2.2856	2.2856	2.2856	2.2856	2.2856	2.2856	2.2856	2.2856	2.2856	2.2856	2.2856	2.2856
8.9900	2.0046	1.9780	1.9141	1.9193	1.9567	2.1703	1.8865	1.9541	2.0021	1.8885	1.8120	1.9762	2.2557	2.0423	1.8260	2.2856	2.2856	2.2856	2.2856	2.2856	2.2856	2.2856	2.2856	2.2856	2.2856	2.2856	2.2856	2.2856	2.2856	2.2856	2.2856	2.2856	2.2856	2.2856	2.2856	2.2856	2.2856	2.2856	2.2856	2.2856	2.2856	2.2856	2.2856	2.2856	2.2856	2.2856	2.2856	2.2856	2.2856
9.0000	2.0046	1.9780	1.9141	1.9193	1.9567	2.1703	1.8865	1.9541	2.0021	1.8885	1.8120	1.9762	2.2557	2.0423	1.8260	2.2856	2.2856	2.2856	2.2856	2.2856	2.2856	2.2856	2.2856	2.2856	2.2856	2.2856	2.2856	2.2856	2.2856	2.2856	2.2856	2.2856	2.2856	2.2856	2.2856	2.2856	2.2856	2.2856	2.2856	2.2856	2.2856	2.2856	2.2856	2.2856	2.2856	2.2856	2.2856	2.2856	2.2856
9.0100	2.0046	1.9780	1.9141	1.9193	1.9567	2.1703	1.8865	1.9541	2.0021	1.8885	1.8120	1.9762	2.2557	2.0423	1.8260	2.2856	2.2856	2.2856	2.2856	2.2856	2.2856	2.2856	2.2856	2.2856	2.2856	2.2856	2.2856	2.2856	2.2856	2.2856	2.2856	2.2856	2.2856	2.2856	2.2856	2.2856	2.2856	2.2856	2.2856	2.2856	2.2856	2.2856	2.2856	2.2856	2.2856	2.2856	2.2856	2.2856	2.2856
9.0200	2.0046	1.9780	1.9141	1.9193	1.9567	2.1703	1.8865	1.9541	2.0021	1.8885	1.8120	1.9762	2.2557	2.0423	1.8260	2.2856	2.2856	2.2856	2.2856	2.2856	2.2856	2.2856	2.2856	2.2856	2.2856	2.2856	2.2856	2.2856	2.2856	2.2856	2.2856	2.2856	2.2856	2.2856	2.2856	2.2856	2.2856	2.2856	2.2856	2.2856	2.2856	2.2856	2.2856	2.2856	2.2856	2.2856	2.2856	2.2856	2.2856
9.0300	2.0046	1.9780	1.9141	1.9193	1.9567	2.1703	1.8865	1.9541	2.0021	1.8885	1.8120	1.9762	2.2557	2.0423	1.8260	2.2856	2.2856	2.2856	2.2856	2.2856	2.2856	2.2856	2.2856	2.2856	2.2856	2.2856	2.2856	2.2856	2.2856	2.2856	2.2856	2.2856	2.2856	2.2856	2.2856	2.2856	2.2856	2.2856	2.2856	2.2856	2.2856	2.2856	2.2856	2.2856	2.2856	2.2856	2.2856	2.2856	2.2856
9.0400	2.0046	1.9780	1.9141	1.9193	1.9567	2.1703	1.8865	1.9541	2.0021	1.8885	1.8120	1.9762	2.2557	2.0423	1.8260	2.2856	2.2856	2.2856	2.2856	2.2856	2.2856	2.2856	2.2856	2.2856	2.2856	2.2856	2.2856	2.2856	2.2856	2.2856	2.2856	2.2856	2.2856	2.2856	2.2856	2.2856	2.2856	2.2856	2.2856	2.2856	2.2856	2.2856	2.2856	2.2856	2.2856	2.2856	2.2856	2.2856	2.2856
9.0500	2.0046	1.9780	1.9141	1.9193	1.9567	2.1703	1.8865	1.9541	2.0021	1.8885	1.8120	1.9762	2.2557	2.0423	1.8260	2.2856	2.2856	2.2856	2.2856	2.2856	2.2856	2.2856	2.2856	2.2856	2.2856	2.2856	2.2856	2.2856	2.2856	2.2856	2.2856	2.2856	2.2856	2.2856	2.2856	2.2856	2.2856	2.2856	2.2856	2.2856	2.2856	2.2856	2.2856	2.2856	2.2856	2.2856	2.2856	2.2856	2.2856
9.0600	2.0046	1.9780	1.9141	1.9193	1.9567	2.1703	1.8865	1.9541	2.0021	1.8885	1.8120	1.9762	2.2557	2.0423	1.8260	2.2856	2.2856	2.2856	2.2856	2.2856	2.2856	2.2856	2.2856	2.2856	2.2856	2.2856	2.2856	2.2856	2.2856	2.2856	2.2856	2.2856	2.2856	2.2856	2.2856	2.2856	2.2856	2.2856	2.2856	2.2856	2.2856	2.2856	2.2856	2.2856	2.2856	2.2856	2.2856	2.2856	2.2856
9.0700	2.0046	1.9780	1.9141	1.9193	1.9567	2.1703	1.8865	1.9541	2.0021	1.8885	1.8120	1.9762	2.2557	2.0423	1.8260	2.2856	2.2856	2.2856	2.2856	2.2856	2.2856	2.2856	2.2856	2.2856	2.2856	2.2856	2.2856	2.2856	2.2856	2.2856	2.2856	2.2856	2.2856	2.2856	2.2856	2.2856	2.2856	2.2856	2.2856	2.2856	2.2856	2.2856	2.2856	2.2856	2.2856	2.2856	2.2856	2.2856	2.2856
9.0800	2.0046	1.9780	1.9141	1.9193	1.9567	2.1703	1.8865	1.9541	2.0021	1.8885	1.8120	1.9762	2.2557	2.0423	1.8260	2.2856	2.2856	2.2856	2.2856	2.2856	2.2856	2.2856	2.2856	2.2856	2.2856	2.2856	2.2856	2.2856	2.2856	2.2856	2.2856	2.2856	2.2856	2.2856	2.2856	2.2856	2.2856	2.2856	2.2856	2.2856	2.2856	2.2856	2.2856	2.2856	2.2856	2.2856	2.2856	2.2856	2.2856
9.0900	2.0046	1.9780	1.9141	1.9193	1.9567	2.1703	1.8865	1.9541	2.0021	1.8885	1.8120	1.9762	2.2557	2.0423	1.8260	2.2856	2.2856	2.2856	2.2856	2.2856	2.2856	2.2856	2.2856	2.2856	2.2856	2.2856	2.2856	2.2856	2.2856	2.2856	2.2856	2.2856	2.2856	2.2856	2.2856	2.2856	2.2856	2.2856	2.2856	2.2856	2.2856	2.2856	2.2856	2.2856	2.2856	2.2856	2.2856	2.2856	2.2856
9.1000	2.0046	1.9780	1.9141	1.9193	1.9567	2.1703	1.8865	1.9541	2.0021	1.8885	1.8120	1.9762	2.2557	2.0423	1.8260	2.2856	2.2856	2.2856	2.2856	2.2856	2.2856	2.2856	2.2856	2.2856	2.2856	2.2856	2.2856	2.2856	2.2856	2.2856	2.2856	2.2856	2.2856	2.2856	2.2856	2.2856	2.2856	2.2856	2.2856	2.2856	2.2856	2.2856	2.2856	2.2856	2.2856	2.2856	2.2856	2.2856	2.2856
9.1100	1.9939	1.9675	1.9038	1.9091	1.9463	2.1588	1.8764	1.9437	1.9914	1.8784	1.8023	1.9656	2.2438	2.0314	1.8162	2.2735	2.2735	2.2735	2.2735	2.2735	2.2735	2.2735	2.2735	2.2735	2.2735	2.2735	2.2735	2.2735	2.2735	2.2735	2.2735	2.2735	2.2735	2.2735	2.2735	2.2735	2.2735	2.2735	2.2735	2.2735	2.2735	2.2735	2.2735	2.2735	2.2735	2.2735	2.2735	2.2735	2.2735
9.1200	1.9939	1.9675	1.9038	1.9091	1.9463	2.1588	1.8764	1.9437	1.9914	1.8784	1.8023	1.9656	2.2438	2.0314	1.8162	2.2735	2.2735	2.2735	2.2735	2.2735	2.2735	2.2735	2.2735	2.2735	2.2735	2.2735	2.2735	2.2735	2.2735	2.2735	2.2735	2.2735	2.2735	2.2735	2.2735	2.2735	2.2735	2.2735	2.2735	2.2735	2.2735	2.2735	2.2735	2.2735	2.2735	2.2735	2.2735	2.2735	2.2735
9.1300	1.9939	1.9675	1.9038	1.9091	1.9463	2.1588	1.8764	1.9437	1.9914	1.8784	1.8023	1.9656	2.2438	2.0314	1.8162	2.2735	2.2735	2.2735	2.2735	2.2735	2.2735	2.2735	2.2735	2.2735	2.2735	2.2735	2.2735	2.2735	2.2735	2.2735	2.2735	2.2735	2.2735	2.2735	2.2735	2.2735	2.2735	2.2735	2.2735	2.2735	2.2735	2.2735	2.2735	2.2735	2.2735	2.2735	2.2735	2.2735	2.2735
9.1400	1.9939	1.9675	1.9038	1.9091	1.9463	2.1588	1.8764	1.9437	1.9914	1.8784	1.8023	1.9656	2.2438	2.0314	1.8162	2.2735	2.2735	2.2735	2.2735	2.2735	2.2735	2.2735	2.2735	2.2735	2.2735	2.2735	2.2735	2.2735	2.2735	2.2735	2.2735	2.2735	2.2735	2.2735	2.2735	2.2735	2.2735	2.2735	2.2735	2.2735	2.2735	2.2735	2.2735	2.2735	2.2735	2.2735	2.2735	2.2735	2.2735
9.1500	1.9939	1.9675	1.9038	1.9091	1.9463	2.1588	1.8764	1.9437	1.9914	1.8784	1.8023	1.9656	2.2438	2.0314	1.8162	2.2735	2.2735	2.2735	2.2735	2.2735	2.2735	2.2735	2.2735	2.2735	2.2735	2.2735	2.2735	2.2735	2.2735	2.2735	2.2735	2.2735	2.2735	2.2735	2.2735	2.2735	2.2735	2.2735	2.2735	2.2735	2.2735	2.2735	2.2735	2.2735	2.2735	2.2735	2.2735	2.2735	2.2735
9.1600	1.9939	1.9675	1.9038	1.9091	1.9463	2.1588	1.8764	1.9437	1.9914	1.8784	1.8023	1.9656	2.2438	2.0314	1.8162	2.2735	2.2735	2.2735	2.2735	2.2735	2.2735	2.2735	2.2735	2.2735	2.2735	2.2735	2.2735	2.2735	2.2735	2.2735	2.2735	2.2735	2.2735	2.2735	2.2735	2.2735	2.2735	2.2735	2.2735	2.2735	2.2735	2.2735	2.2735	2.2735	2.2735	2.2735	2.2735	2.2735	2.2735
9.1700	1.9939	1.9675	1.9038	1.9091	1.9463	2.1588	1.8764	1.9437	1.9914	1.8784	1.8023	1.9656	2.2438	2.0314	1.8162	2.2735	2.2735	2.2735	2.2735	2.2735	2.2735	2.2735	2.2735	2.2735	2.2735	2.2735	2.2735	2.2735	2.2735	2.2735	2.2735	2.2735	2.2735	2.2735	2.2735	2.2735	2.2735	2.2735	2.2735	2.2735	2.2735	2.2735	2.2735	2.2735	2.2735	2.2735	2.2735	2.2735	2.2735
9.1800	1.9939	1.9675	1.9038	1.9091	1.9463	2.1588	1.8764	1.9437	1.9914	1.8784	1.8023	1.9656	2.2438	2.0314	1.8162	2.2735	2.2735	2.2735	2.2735	2.2735	2.2735	2.2735	2.2735	2.2735	2.2735	2.2735	2.2735	2.2735	2.2735	2.2735	2.2735	2.2735	2.2735	2.2735	2.2735	2.2735	2.2735	2.2735	2.2735	2.2735	2.2735	2.2735	2.2735	2.2735	2.2735	2.2735	2.2735	2.2735	2.2735
9.1900	1.9939	1.9675	1.9038	1.9091	1.9463	2.1588	1.8764	1.9437	1.9914	1.8784	1.8023	1.9656	2.2438	2.0314	1.8162	2.2735	2.2735	2.2735	2.2735	2.2735	2.2735	2.2735	2.2735	2.2735	2.2735	2.2735	2.2735	2.2735	2.2735	2.2735	2.2735	2.2735	2.2735	2.2735	2.2735	2.2735	2.2735	2.2735	2.2735	2.2735	2.2735	2.2735	2.2735	2.2735	2.2735	2.2735	2.2735	2.2735	2.2735
9.2000	1.9939	1.9675	1.9038	1.9091	1.9463	2.1588	1.8764	1.9437	1.9914	1.8784	1.8023	1.9656	2.2438	2.0314	1.8162	2.2735	2.2735	2.2735	2.2735	2.2735	2.2735	2.2735	2.2735	2.2735	2.2735	2.2735	2.2735	2.2735	2.2735	2.2735	2.2735	2.2735	2.2735	2.2735	2.2735	2.2735	2.2735	2.2735	2.2735	2.2735	2.2735	2.2735	2.2735	2.2735	2.2735	2.2735	2.2735	2.2735	2.2735
9.2100	1.9939	1.9675	1.9038	1.9091	1.9463	2.1588	1.8764	1.9437	1.9914	1.8784	1.8023	1.9656	2.2438	2.0314	1.8162	2.2735	2.2735	2.2735	2.2735	2.2735	2.2735	2.2735	2.2735	2.2735	2.2735	2.2735	2.2735	2.2735	2.2735	2.2735	2.2735	2.2735	2.2735	2.2735	2.2735	2.2735	2.2735	2.2735	2.2735	2.2735	2.2735	2.2735	2.2735	2.2735	2.2735	2.2735	2.2735	2.2735	2.2735
9.2200	1.9939	1.9675	1.9038	1.9091	1.9463	2.1588	1.8764	1.9437	1.9914	1.8784	1.8023	1.9656	2.2438	2.0314	1.8162	2.2735	2.2735	2.2735	2.2735	2.2735	2.2735	2.2735	2.2735	2.2735	2.2735	2.2735	2.2735	2.2735	2.2735	2.2735	2.2735	2.2735	2.2735	2.2735	2.2735	2.2735	2.2735	2.2735	2.2735	2.2735	2.2735	2.2735	2.2735	2.2735	2.2735	2.2735	2.2735	2.2735	2.2735
9.2300	1.9939	1.9675	1.9038	1.9091	1.9463	2.1588	1.8764	1.9437	1.9914	1.8784	1.8023	1.9656	2.2438	2.0314	1.8162	2.2735	2.2735	2.2735	2.2735	2.2735	2.2735	2.2735	2.2735	2.2735	2.2735	2.2735	2.2735	2.2735	2.2735	2.2735	2.2735	2.2735	2.2735	2.2735	2.2735	2.2735	2.2735	2.2735	2.2735	2.2735	2.2735	2.2735	2.2735	2.2735	2.2735	2.2735	2.2735	2.2735	2.2735
9.2400	1.9939	1.9675	1.9038	1.9091	1.9463	2.1588	1.8764	1.9437	1.9914	1.8784	1.8023	1.9656	2.2438	2.0314	1.8162	2.2735	2.2735	2.2735	2.2735	2.2735	2.2735	2.2735	2.2735	2.2735	2.2735	2.2735	2.2735	2.2735	2.2735	2.2735	2.2735	2.2735	2.2735	2.2735	2.2735	2.2735	2.2735	2.2735	2.2735	2.2735	2.2735	2.2735	2.2735	2.2735	2.2735	2.2735	2.2735	2.2735	2.2735
9.2500	1.9939	1.9675	1.9038	1.9091	1.9463	2.1588	1.8764	1.9437	1.9914	1.8784	1.8023	1.9656	2.2438	2.0314	1.8162	2.2735	2.2735	2.2735	2.2735	2.2735	2.2735	2.2735	2.2735	2.2735	2.2735	2.2735	2.2735	2.2735	2.2735	2.2735	2.2735	2.2735	2.2735	2.2735	2.2735	2.2735	2.2735	2.2735	2.2735	2.2735	2.2735	2.2735	2.2735	2.2735	2.2735	2.2735	2.2735	2.2735	2.2735
9.2600	1.9939	1.9675	1.9038	1.9091	1.9463	2.1588	1.8764	1.9437	1.9914	1.8784	1.8023	1.9656	2.2438	2.0314	1.8162	2.2735	2.2735	2.2735	2.2735	2.2735	2.2735	2.2735	2.2735	2.2735	2.2735	2.2735	2.2735	2.2735	2.2735	2.2735	2.2735	2.2735	2.2735	2.2735	2.2735	2.2735	2.2735	2.2735	2.2735	2.2735	2.2735	2.2735	2.2735	2.2735	2.2735	2.2735	2.2735	2.2735	2.2735
9.2700	1.9939	1.9675	1.9038	1.9091	1.9463	2.1588	1.8764	1.9437	1.9914	1.8784	1.8023	1.9656	2.2438	2.0314	1.8162	2.2735	2.2735	2.2735	2.2735	2.2735	2.2735	2.2735	2.2735	2.2735	2.2735	2.2735	2.2735	2.2735	2.2735	2.2735	2.2735	2.2735	2.2735	2.2735	2.2735	2.2735	2.2735	2.2735	2.2735	2.2735	2.2735	2.2735	2.2735	2.2735	2.2735	2.2735	2.2735	2.2735	2.2735
9.2800	1.9939	1.9675	1.9038	1.9091	1.9463	2.1588	1.8764	1.9437	1.9914	1.8784	1.8023	1.9656	2.2438	2.0314	1.8162	2.2735	2.2735	2.2735	2.2735	2.2735	2.2735	2.2735	2.2735	2.2735	2.2735	2.2735	2.2735	2.2735	2.2735	2.2735	2.2735	2.2735	2.2735	2.2735	2.2735	2.2735	2.2735	2.2735	2.2735	2.2735	2.2735	2.2735	2.2735	2.2735	2.2735	2.2735	2.2735	2.2735	2.2735
9.2900	1.9939	1.9675	1.9038	1.9091	1.9463	2.1588	1.8764	1.9437	1.9914	1.8784	1.8023	1.9656	2.2438	2.0314	1.8162	2.2735	2.2735	2.2735	2.2735	2.2735	2.2735	2.2735	2.2735	2.2735	2.2735	2.2735	2.2735	2.2735	2.2735	2.2735	2.2735	2.2735	2.2735	2.2735	2.2735	2.2735	2.2735	2.2735	2.2735	2.2735	2.2735	2.2735	2.2735	2.2735	2.2735	2.2735	2.2735	2.2735	2.2735
9.3000	1.9939	1.9675	1.9038	1.9091	1.9463	2.1588	1.8764	1.9437	1.9914	1.8784	1.8023	1.9656	2.2438	2.0314	1.8162	2.2735	2.2735	2.2735	2.2735	2.2735	2.2735	2.2735	2.2735	2.2735	2.2735	2.2735	2.2735	2.2735	2.2735	2.2735	2.2735	2.2735	2.2735	2.2735	2.2735	2.2735	2.2735	2.2735	2.2735	2.2735	2.2735	2.2735	2.2735	2.2735	2.2735	2.2735	2.2735	2.2735	2.2735
9.3100	1.9823	1.9560	1.8927	1.8979	1.9349	2.1463	1.8654	1.9323	1.9799	1.8674	1.7917	1.9542	2.2308	2.0196	1.8055	2.2604	2.2604	2.2604	2.2604	2.2604	2.2604	2.2604	2.2604	2.2604	2.2604	2.2604	2.2604	2.2604	2.2604	2.2604	2.2604	2.2604	2.2604	2.2604	2.2604	2.2604	2.2604	2.2604	2.2604	2.2604	2.2604	2.2604	2.2604	2.2604	2.2604	2.2604	2.2604	2.2604	2.2604
9.3200	1.9823	1.9560	1.8927	1.8979	1.9349	2.1463	1.8654	1.9323	1.9799	1.8674	1.7917	1.9542	2.2308	2.0196	1.8055	2.2604	2.2604	2.2604	2.2604	2.2604	2.2604	2.2604	2.2604	2.2604	2.2604	2.2604	2.2604	2.2604	2.2604	2.2604	2.2604	2.2604	2.2604	2.2604	2.2604	2.2604	2.2604	2.2604	2.2604	2.2604	2.2604	2.2604	2.2604	2.2604	2.2604	2.2604	2.2604	2.2604	2.2604
9.3300	1.9823	1.9560	1.8927	1.8979	1.9349	2.1463	1.8654	1.9323	1.9799	1.8674	1.7917	1.9542	2.2308	2.0196	1.8055	2.2604	2.2604	2.2604	2.2604	2.2604	2.2604	2.2604	2.2604	2.2604	2.2604	2.2604	2.2604	2.2604	2.2604	2.2604	2.2604	2.2604	2.2604	2.2604	2.2604	2.2604	2.2604	2.2604	2.2604	2.2604	2.2604	2.2604	2.2604	2.2604	2.2604	2.2604	2.2604	2.2604	2.2604
9.3400	1.9823	1.9560	1.8927	1.8979	1.9349	2.1463	1.8654	1.9323	1.9799	1.8674	1.7917	1.9542	2.2308	2.0196	1.8055	2.2604	2.2604	2.2604	2.2604	2.2604	2.2604	2.2604	2.2604	2.2604	2.2604	2.2604	2.2604	2.2604	2.2604	2.2604	2.2604	2.2604	2.2604	2.2604	2.2604	2.2604	2.2604	2.2604	2.2604	2.2604	2.2604	2.2604	2.2604	2.2604	2.2604	2.2604	2.2604	2.2604	2.2604
9.3500	1.9823	1.9560	1.8927	1.8979	1.9349	2.1463	1.8654	1.9323	1.9799	1.8674	1.7917	1.9542	2.2308	2.0196	1.8055	2.2604	2.2604	2.2604	2.2604	2.2604	2.2604	2.2604	2.2604	2.2604	2.2604	2.2604	2.2604	2.2604	2.2604	2.2604	2.2604	2.2604	2.2604	2.2604	2.2604	2.2604	2.2604	2.2604	2.2604	2.2604	2.2604	2.2604	2.2604	2.2604	2.2604	2.2604	2.2604	2.2604	2.2604
9.3600	1.9823	1.9560	1.8927	1.8979	1.9349	2.1463	1.8654	1.9323	1.9799	1.8674	1.7917	1.9542	2.2308	2.0196	1.8055	2.2604	2.2604	2.2604	2.2604	2.2604	2.2604	2.2604	2.2604	2.2604	2.2604	2.2604	2.2604	2.2604	2.2604	2.2604	2.2604	2.2604	2.2604	2.2604	2.2604	2.2604	2.2604	2.2604	2.2604	2.2604	2.2604	2.2604	2.2604	2.2604	2.2604	2.2604	2.2604	2.2604	2.2604
9.3700	1.9823	1.9560	1.8927	1.8979	1.9349	2.1463	1.8654	1.9323	1.9799	1.8674	1.7917	1.9542	2.2308	2.0196	1.8055	2.2604	2.2604	2.2604	2.2604	2.2604	2.2604	2.2604	2.2604	2.2604	2.2604	2.2604	2.2604	2.2604	2.2604	2.2604	2.2604	2.2604	2.2604	2.2604	2.2604	2.2604	2.2604	2.2604	2.2604	2.2604	2.2604	2.2604	2.2604	2.2604	2.2604	2.2604	2.2604	2.2604	2.2604
9.3800	1.9823	1.9560	1.8927	1.8979	1.9349	2.1463	1.8654	1.9323	1.9799	1.8674	1.7917	1.9542	2.2308	2.0196	1.8055	2.2604	2.2604	2.2604	2.2604	2.2604	2.2604	2.2604	2.2604	2.2604	2.2604	2.2604	2.2604	2.2604	2.2604	2.2604	2.2604	2.2604	2.2604	2.2604	2.2604	2.2604	2.2604	2.2604	2.2604	2.2604	2.2604	2.2604	2.2604	2.2604	2.2604	2.2604	2.2604	2.2604	2.2604
9.3900	1.9823	1.9560	1.8927	1.8979	1.9349	2.1463	1.8654	1.9323	1.9799	1.8674	1.7917	1.9542	2.2308	2.0196	1.8055	2.2604	2.2604	2.2604	2.2604	2.2604	2.2604	2.2604	2.2604	2.2604	2.2604	2.2604	2.2604	2.2604	2.2604	2.2604	2.2604	2.2604	2.2604	2.2604	2.2604	2.2604	2.2604	2.2604	2.2604	2.2604	2.2604	2.2604	2.2604	2.2604	2.2604	2.2604	2.2604	2.2604	2.2604
9.4000	1.9823	1.9560	1.8927	1.8979	1.9349	2.1463	1.8654	1.9323	1.9799	1.8674	1.7917	1.9542	2.2308	2.0196	1.8055	2.2604	2.2604	2.2604	2.2604	2.2604	2.2604	2.2604	2.2604	2.2604	2.2604	2.2604	2.2604	2.2604	2.2604	2.2604	2.2604	2.2604	2.2604	2.2604	2.2604	2.2604	2.2604	2.2604	2.2604	2.2604	2.2604	2.2604	2.2604	2.2604	2.2604	2.2604	2.2604	2.2604	2.2604
9.4100	1.9823	1.9560	1.8927	1.8979	1.9349	2.1463	1.8654	1.9323	1.9799	1.8674	1.7917	1.9542	2.2308	2.0196	1.8055	2.2604	2.2604	2.2604	2.2604	2.2604	2.2604	2.2604	2.2604	2.2604	2.2604	2.2604	2.2604	2.2604	2.2604	2.2604	2.2604	2.2604	2.2604	2.2604	2.2604	2.2604	2.2604	2.2604	2.2604	2.2604	2.2604	2.2604	2.2604	2.2604	2.2604	2.2604	2.2604	2.2604	2.2604
9.4200	1.9823	1.9560	1.8927	1.8979	1.9349	2.1463	1.8654	1.9323	1.9799	1.8674	1.7917	1.9542	2.2308	2.0196	1.8055	2.2604	2.2604	2.2604	2.2604	2.2604	2.2604	2.2604	2.2604	2.2604	2.2604	2.2604	2.2604	2.2604	2.2604	2.2604	2.2604	2.2604	2.2604	2.2604	2.2604	2.2604	2.2604	2.2604	2.2604	2.2604	2.2604	2.2604	2.2604	2.2604	2.2604	2.2604	2.2604	2.2604	2.2604
9.4300	1.9823	1.9560	1.8927	1.8979	1.9349	2.1463	1.8654	1.9323	1.9799	1.8674	1.7917	1.9542	2.2308	2.0196	1.8055	2.2604	2.2604	2.2604	2.2604	2.2604	2.2604	2.2604	2.2604	2.2604	2.2604	2.2604	2.2604	2.2604	2.2604	2.2604	2.2604	2.2604	2.2604	2.2604	2.2604	2.2604	2.2604	2.2604	2.2604	2.2604	2.2604	2.2604	2.2604	2.2604	2.2604	2.2604	2.2604	2.2604	2.2604
9.4400	1.9823	1.9560	1.8927	1.8979	1.9349	2.1463	1.8654	1.9323	1.9799	1.8674	1.7917	1.9542	2.2308	2.0196	1.8055	2.2604	2.2604	2.2604	2.2604	2.2604	2.2604	2.2604	2.2604	2.2604	2.2604	2.2604	2.2604	2.2604	2.2604	2.2604	2.2604	2.2604	2.2604	2.2604	2.2604	2.2604	2.2604	2.2604	2.2604	2.2604	2.2604	2.2604	2.2604	2.2604	2.2604	2.2604	2.2604	2.2604	2.2604
9.4500	1.9823	1.9560	1.8927	1.8979	1.9349	2.1463	1.8654	1.9323	1.9799	1.8674	1.7917	1.9542	2.2308	2.0196	1.8055	2.2604	2.2604	2.2604	2.2604	2.2604	2.2604	2.2604	2.2604	2.2604	2.2604	2.2604	2.2604	2.2604	2.2604	2.2604	2.2604	2.2604	2.2604	2.2604	2.2604	2.2604	2.2604	2.2604	2.2604	2.2604	2.2604	2.2604	2.2604	2.2604	2.2604	2.2604	2.2604	2.2604	2.2604
9.4600	1.9823	1.9560	1.8927	1.8979	1.9349	2.1463	1.8654	1.9323	1.9799	1.8674	1.7917	1.9542	2.2308	2.0196	1.8055	2.2604	2.2604	2.2604	2.2604	2.2604	2.2604	2.2604	2.2604	2.2604	2.2604	2.2604	2.2604	2.2604	2.2604	2.2604	2.2604	2.2604	2.2604	2.2604	2.2604	2.2604	2.2604	2.2604	2.2604	2.2604	2.2604	2.2604	2.2604	2.2604	2.2604	2.2604	2.2604	2.2604	2.2604
9.4700	1.9823	1.9560	1.8927	1.8979	1.9349	2.1463	1.8654	1.9323	1.9799	1.8674	1.7917	1.9542	2.2308	2.0196	1.8055	2.2604	2.2604	2.2604	2.2604	2.2604	2.2604	2.2604	2.2604	2.2604	2.2604	2.2604	2.2604	2.2604	2.2604	2.2604	2.2604	2.2604	2.2604	2.2604	2.2604	2.2604	2.2604	2.2604	2.2604	2.2604	2.2604	2.2604	2.2604	2.2604	2.2604	2.2604	2.2604	2.2604	2.2604
9.4800	1.9823	1.9560	1.8927	1.8979	1.9349	2.1463	1.8654	1.9323	1.9799	1.8674	1.7917	1.9542	2.2308	2.0196	1.8055	2.2604	2.2604	2.2604	2.2604	2.2604	2.2604	2.2604	2.2604	2.2604	2.2604	2.2604	2.2604	2.2604	2.2604	2.2604	2.2604	2.2604	2.2604	2.2604	2.2604	2.2604	2.2604	2.2604	2.2604	2.2604	2.2604	2.2604	2.2604	2.2604	2.2604	2.2604	2.2604	2.2604	2.2604
9.4900	1.9823	1.9560	1.8927	1.8979	1.9349	2.1463	1.8654	1.9323	1.9799	1.8674	1.7917	1.9542	2.2308	2.0196	1.8055	2.2604	2.2604	2.2604	2.2604	2.2604	2.2604	2.2604	2.2604	2.2604	2.2604	2.2604	2.2604	2.2604	2.2604	2.2604	2.2604	2.2604	2.2604	2.2604	2.2604	2.2604	2.2604	2.2604	2.2604	2.2604	2.2604	2.2604	2.2604	2.2604	2.2604	2.2604	2.2604	2.2604	2.2604
9.5000	1.9823	1.9560	1.8927	1.8979	1.9349	2.1463	1.8654	1.9323	1.9799	1.8674	1.7917	1.9542	2.2308	2.0196	1.8055	2.2604	2.2604	2.2604	2.2604	2.2604	2.2604	2.2604	2.2604	2.2604	2.2604	2.2604	2.2604	2.2604	2.2604	2.2604	2.2604	2.2604	2.2604	2.2604	2.2604	2.2604	2.2604	2.2604	2.2604	2.2604	2.2604	2.2604	2.2604	2.2604	2.2604	2.2604	2.2604	2.2604	2.2604
9.5100	1.9698	1.9437	1.8808	1.8860	1.9227	2.1328	1.8536	1.9201	1.9674	1.8556	1.7804	1.9419	2.2169	2.0069	1.7941	2.2463	2.2463	2.2463	2.2463	2.2463	2.2463	2.2463	2.2463	2.2463	2.2463	2.2463	2.2463	2.2463	2.2463	2.2463	2.2463	2.2463	2.2463	2.2463	2.2463	2.2463	2.2463	2.2463	2.2463	2.2463	2.2463	2.2463	2.2463	2.2463	2.2463	2.2463	2.2463	2.2463	2.2463
9.5200	1.9698	1.9437	1.8808	1.8860	1.9227	2.1328	1.8536	1.9201	1.9674	1.8556	1.7804	1.9419	2.2169	2.0069	1.7941	2.2463	2.2463	2.2463	2.2463	2.2463	2.2463	2.2463	2.2463	2.2463	2.2463	2.2463	2.2463	2.2463	2.2463	2.2463	2.2463	2.2463	2.2463	2.2463	2.2463	2.2463	2.2463	2.2463	2.2463	2.2463	2.2463	2.2463	2.2463	2.2463	2.2463	2.2463	2.2463	2.2463	2.2463
9.5300	1.9698	1.9437	1.8808	1.8860	1.9227	2.1328	1.8536	1.9201	1.9674	1.8556	1.7804	1.9419	2.2169	2.0069	1.7941	2.2463	2.2463	2.2463	2.2463	2.2463	2.2463	2.2463	2.2463	2.2463	2.2463	2.2463	2.2463	2.2463	2.2463	2.2463	2.2463	2.2463	2.2463	2.2463	2.2463	2.2463	2.2463	2.2463	2.2463	2.2463	2.2463	2.2463	2.2463	2.2463	2.2463	2.2463	2.2463	2.2463	2.2463
9.5400	1.9698	1.9437	1.8808	1.8860	1.9227	2.1328	1.8536	1.9201	1.9674	1.8556	1.7804	1.9419	2.2169	2.0069	1.7941	2.2463	2.2463	2.2463	2.2463	2.2463	2.2463	2.2463	2.2463	2.2463	2.2463	2.2463	2.2463	2.2463	2.2463	2.2463	2.2463	2.2463	2.2463	2.2463	2.2463	2.2463	2.2463	2.2463	2.2463	2.2463	2.2463	2.2463	2.2463	2.2463	2.2463	2.2463	2.2463	2.2463	2.2463
9.5500	1.9698	1.9437	1.8808	1.8860	1.9227	2.1328	1.8536	1.9201	1.9674	1.8556	1.7804	1.9419	2.2169	2.0069	1.7941	2.2463	2.2463	2.2463	2.2463	2.2463	2.2463	2.2463	2.2463	2.2463	2.2463	2.2463	2.2463	2.2463	2.2463	2.2463	2.2463	2.2463	2.2463	2.2463	2.2463	2.2463	2.2463	2.2463	2.2463	2.2463	2.2463	2.2463	2.2463	2.2463	2.2463	2.2463	2.2463	2.2463	2.2463
9.5600	1.9698	1.9437	1.8808	1.8860	1.9227	2.1328	1.8536	1.9201	1.9674	1.8556	1.7804	1.9419	2.2169	2.0069	1.7941	2.2463	2.2463	2.2463	2.2463	2.2463	2.2463	2.2463	2.2463	2.2463	2.2463	2.2463	2.2463	2.2463	2.2463	2.2463	2.2463	2.2463	2.2463	2.2463	2.2463	2.2463	2.2463	2.2463	2.2463	2.2463	2.2463	2.2463	2.2463	2.2463	2.2463	2.2463	2.2463	2.2463	2.2463
9.5700	1.9698	1.9437	1.8808	1.8860	1.9227	2.1328	1.8536	1.9201	1.9674	1.8556	1.7804	1.9419	2.2169	2.0069	1.7941	2.2463	2.2463	2.2463	2.2463	2.2463	2.2463	2.2463	2.2463	2.2463	2.2463	2.2463	2.2463	2.2463	2.2463	2.2463	2.2463	2.2463	2.2463	2.2463	2.2463	2.2463	2.2463	2.2463	2.2463	2.2463	2.2463	2.2463	2.2463	2.2463	2.2463	2.2463	2.2463	2.2463	2.2463
9.5800	1.9698	1.9437	1.8808	1.8860	1.9227	2.1328	1.8536	1.9201	1.9674	1.8556	1.7804	1.9419	2.2169	2.0069	1.7941	2.2463	2.2463	2.2463	2.2463	2.2463	2.2463	2.2463	2.2463	2.2463	2.2463	2.2463	2.2463	2.2463	2.2463	2.2463	2.2463	2.2463	2.2463	2.2463	2.2463	2.2463	2.2463	2.2463	2.2463	2.2463	2.2463	2.2463	2.2463	2.2463	2.2463	2.2463	2.2463	2.2463	2.2463
9.5900	1.9698	1.9437	1.8808	1.8860	1.9227	2.1328	1.8536	1.9201	1.9674	1.8556	1.7804	1.9419	2.2169	2.0069	1.7941	2.2463	2.2463	2.2463	2.2463	2.2463	2.2463	2.2463	2.2463	2.2463	2.2463	2.2463	2.2463	2.2463	2.2463	2.2463	2.2463	2.2463	2.2463	2.2463	2.2463	2.2463	2.2463	2.2463	2.2463	2.2463	2.2463	2.2463	2.2463	2.2463	2.2463	2.2463	2.2463	2.2463	2.2463
9.6000	1.9698	1.9437	1.8808	1.8860	1.9227	2.1328	1.8536	1.9201	1.9674	1.8556	1.7804	1.9419	2.2169	2.0069	1.7941	2.2463	2.2463	2.2463	2.2463	2.2463	2.2463	2.2463	2.2463	2.2463	2.2463	2.2463	2.2463	2.2463	2.2463	2.2463	2.2463	2.2463	2.2463	2.2463	2.2463	2.2463	2.2463	2.2463	2.2463	2.2463	2.2463	2.2463	2.2463	2.2463	2.2463	2.2463	2.2463	2.2463	2.2463
9.6100	1.9698	1.9437	1.8808	1.8860	1.9227	2.1328	1.8536	1.9201	1.9674	1.8556	1.7804	1.9419	2.2169	2.0069	1.7941	2.2463	2.2463	2.2463	2.2463	2.2463	2.2463	2.2463	2.2463	2.2463	2.2463	2.2463	2.2463	2.2463	2.2463	2.2463	2.2463	2.2463	2.2463	2.2463	2.2463	2.2463	2.2463	2.2463	2.2463	2.2463	2.2463	2.2463	2.2463	2.2463	2.2463	2.2463	2.2463	2.2463	2.2463
9.6200	1.9698	1.9437	1.8808	1.8860	1.9227	2.1328	1.8536	1.9201	1.9674	1.8556	1.7804	1.9419	2.2169	2.0069	1.7941	2.2463	2.2463	2.2463	2.2463	2.2463	2.2463	2.2463	2.2463	2.2463	2.2463	2.2463	2.2463	2.2463	2.2463	2.2463	2.2463	2.2463	2.2463	2.2463	2.2463	2.2463	2.2463	2.2463	2.2463	2.2463	2.2463	2.2463	2.2463	2.2463	2.2463	2.2463	2.2463	2.2463	2.2463
9.6300	1.9698	1.9437	1.8808	1.8860	1.9227	2.1328	1.8536	1.9201	1.9674	1.8556	1.7804	1.9419	2.2169	2.0069	1.7941	2.2463	2.2463	2.2463	2.2463	2.2463	2.2463	2.2463	2.2463	2.2463	2.2463	2.2463	2.2463	2.2463	2.2463	2.2463	2.2463	2.2463	2.2463	2.2463	2.2463	2.2463	2.2463	2.2463	2.2463	2.2463	2.2463	2.2463	2.2463	2.2463	2.2463	2.2463	2.2463	2.2463	2.2463
9.6400	1.9698	1.9437	1.8808	1.8860	1.9227	2.1328	1.8536	1.9201	1.9674	1.8556	1.7804	1.9419	2.2169	2.0069	1.7941	2.2463	2.2463	2.2463	2.2463	2.2463	2.2463	2.2463	2.2463	2.2463	2.2463	2.2463	2.2463	2.2463	2.2463	2.2463	2.2463	2.2463	2.2463	2.2463	2.2463	2.2463	2.2463	2.2463	2.2463	2.2463	2.2463	2.2463	2.2463	2.2463	2.2463	2.2463	2.2463	2.2463	2.2463
9.6500	1.9698	1.9437	1.8808	1.8860	1.9227	2.1328	1.8536	1.9201	1.9674	1.8556	1.7804	1.9419	2.2169	2.0069	1.7941	2.2463	2.2463	2.2463	2.2463	2.2463	2.2463	2.2463	2.2463	2.2463	2.2463	2.2463	2.2463	2.2463	2.2463	2.2463	2.2463	2.2463	2.2463	2.2463	2.2463	2.2463	2.2463	2.2463	2.2463	2.2463	2.2463	2.2463	2.2463	2.2463	2.2463	2.2463	2.2463	2.2463	2.2463
9.6600	1.9698	1.9437	1.8808	1.8860	1.9227	2.1328	1.8536	1.9201	1.9674	1.8556	1.7804	1.9419	2.2169	2.0069	1.7941	2.2463	2.2463	2.2463	2.2463	2.2463	2.2463	2.2463	2.2463	2.2463	2.2463	2.2463	2.2463	2.2463	2.2463	2.2463	2.2463	2.2463	2.2463	2.2463	2.2463	2.2463	2.2463	2.2463	2.2463	2.2463	2.2463	2.2463	2.2463	2.2463	2.2463	2.2463	2.2463	2.2463	2.2463
9.6700	1.9698	1.9437	1.8808	1.8860	1.9227	2.1328	1.8536	1.9201	1.9674	1.8556	1.7804	1.9419	2.2169	2.0069	1.7941	2.2463	2.2463	2.2463	2.2463	2.2463	2.2463	2.2463	2.2463	2.2463	2.2463	2.2463	2.2463	2.2463	2.2463	2.2463	2.2463	2.2463	2.2463	2.2463	2.2463	2.2463	2.2463	2.2463	2.2463	2.2463	2.2463	2.2463	2.2463	2.2463	2.2463	2.2463	2.2463	2.2463	2.2463
9.6800	1.9698	1.9437	1.8808	1.8860	1.9227	2.1328	1.8536	1.9201	1.9674	1.8556	1.7804	1.9419	2.2169	2.0069	1.7941	2.2463	2.2463	2.2463	2.2463	2.2463	2.2463	2.2463	2.2463	2.2463	2.2463	2.2463	2.2463	2.2463	2.2463	2.2463	2.2463	2.2463	2.2463	2.2463	2.2463	2.2463	2.2463	2.2463	2.2463	2.2463	2.2463	2.2463	2.2463	2.2463	2.2463	2.2463	2.2463	2.2463	2.2463
9.6900	1.9698	1.9437	1.8808	1.8860	1.9227	2.1328	1.8536	1.9201	1.9674	1.8556	1.7804	1.9419	2.2169	2.0069	1.7941	2.2463	2.2463	2.2463	2.2463	2.2463	2.2463	2.2463	2.2463	2.2463	2.2463	2.2463	2.2463	2.2463	2.2463	2.2463	2.2463	2.2463	2.2463	2.2463	2.2463	2.2463	2.2463	2.2463	2.2463	2.2463	2.2463	2.2463	2.2463	2.2463	2.2463	2.2463	2.2463	2.2463	2.2463
9.7000	1.9698	1.9437	1.8808	1.8860	1.9227	2.1328	1.8536	1.9201	1.9674	1.8556	1.7804	1.9419	2.2169	2.0069	1.7941	2.2463	2.2463	2.2463	2.2463	2.2463	2.2463	2.2463	2.2463	2.2463	2.2463	2.2463	2.2463	2.2463	2.2463	2.2463	2.2463	2.2463	2.2463	2.2463	2.2463	2.2463	2.2463	2.2463	2.2463	2.2463	2.2463	2.2463	2.2463	2.2463	2.2463	2.2463	2.2463	2.2463	2.2463
9.7100	1.9569	1.9310	1.8684	1.8736	1.9101	2.1189	1.8415	1.9076	1.9545	1.8434	1.7687	1.9292	2.2025	1.9938	1.7823	2.2317	2.2317	2.2317	2.2317	2.2317	2.2317	2.2317	2.2317	2.2317	2.2317	2.2317	2.2317	2.2317	2.2317	2.2317	2.2317	2.2317	2.2317	2.2317	2.2317	2.2317	2.2317	2.2317	2.2317	2.2317	2.2317	2.2317	2.2317	2.2317	2.2317	2.2317	2.2317	2.2317	2.2317
9.7200	1.9569	1.9310	1.8684	1.8736	1.9101	2.1189	1.8415	1.9076	1.9545	1.8434	1.7687	1.9292	2.2025	1.9938	1.7823	2.2317	2.2317	2.2317	2.2317	2.2317	2.2317	2.2317	2.2317	2.2317	2.2317	2.2317	2.2317	2.2317	2.2317	2.2317	2.2317	2.2317	2.2317	2.2317	2.2317	2.2317	2.2317	2.2317	2.2317	2.2317	2.2317	2.2317	2.2317	2.2317	2.2317	2.2317	2.2317	2.2317	2.2317
9.7300	1.9569	1.9310	1.8684	1.8736	1.9101	2.1189	1.8415	1.9076	1.9545	1.8434	1.7687	1.9292	2.2025	1.9938	1.7823	2.2317	2.2317	2.2317	2.2317	2.2317	2.2317	2.2317	2.2317	2.2317	2.2317	2.2317	2.2317	2.2317	2.2317	2.2317	2.2317	2.2317	2.2317	2.2317	2.2317	2.2317	2.2317	2.2317	2.2317	2.2317	2.2317	2.2317	2.2317	2.2317	2.2317	2.2317	2.2317	2.2317	2.2317
9.7400	1.9569	1.9310	1.8684	1.8736	1.9101	2.1189	1.8415	1.9076	1.9545	1.8434	1.7687	1.9292	2.2025	1.9938	1.7823	2.2317	2.2317	2.2317	2.2317	2.2317	2.2317	2.2317	2.2317	2.2317	2.2317	2.2317	2.2317	2.2317	2.2317	2.2317	2.2317	2.2317	2.2317	2.2317	2.2317	2.2317	2.2317	2.2317	2.2317	2.2317	2.2317	2.2317	2.2317	2.2317	2.2317	2.2317	2.2317	2.2317	2.2317
9.7500	1.9569	1.9310	1.8684	1.8736	1.9101	2.1189	1.8415	1.9076	1.9545	1.8434	1.7687	1.9292	2.2025	1.9938	1.7823	2.2317	2.2317	2.2317	2.2317	2.2317	2.2317	2.2317	2.2317	2.2317	2.2317	2.2317	2.2317	2.2317	2.2317	2.2317	2.2317	2.2317	2.2317	2.2317	2.2317	2.2317	2.2317	2.2317	2.2317	2.2317	2.2317	2.2317	2.2317	2.2317	2.2317	2.2317	2.2317	2.2317	2.2317
9.7600	1.9569	1.9310	1.8684	1.8736	1.9101	2.1189	1.8415	1.9076	1.9545	1.8434	1.7687	1.9292	2.2025	1.9938	1.7823	2.2317	2.2317	2.2317	2.2317	2.2317	2.2317	2.2317	2.2317	2.2317	2.2317	2.2317	2.2317	2.2317	2.2317	2.2317	2.2317	2.2317	2.2317	2.2317	2.2317	2.2317	2.2317	2.2317	2.2317	2.2317	2.2317	2.2317	2.2317	2.2317	2.2317	2.2317	2.2317	2.2317	2.2317
9.7700	1.9569	1.9310	1.8684	1.8736	1.9101	2.1189	1.8415	1.9076	1.9545	1.8434	1.7687	1.9292	2.2025	1.9938	1.7823	2.2317	2.2317	2.2317	2.2317	2.2317	2.2317	2.2317	2.2317	2.2317	2.2317	2.2317	2.2317	2.2317	2.2317	2.2317	2.2317	2.2317	2.2317	2.2317	2.2317	2.2317	2.2317	2.2317	2.2317	2.2317	2.2317	2.2317	2.2317	2.2317	2.2317	2.2317	2.2317	2.2317	2.2317
9.7800	1.9569	1.9310	1.8684	1.8736	1.9101	2.1189	1.8415	1.9076	1.9545	1.8434	1.7687	1.9292	2.2025	1.9938	1.7823	2.2317	2.2317	2.2317	2.2317	2.2317	2.2317	2.2317	2.2317	2.2317	2.2317	2.2317	2.2317	2.2317	2.2317	2.2317	2.2317	2.2317	2.2317	2.2317	2.2317	2.2317	2.2317	2.2317	2.2317	2.2317	2.2317	2.2317	2.2317	2.2317	2.2317	2.2317	2.2317	2.2317	2.2317
9.7900	1.9569	1.9310	1.8684	1.8736	1.9101	2.1189	1.8415	1.9076	1.9545	1.8434	1.7687	1.9292	2.2025	1.9938	1.7823	2.2317	2.2317	2.2317	2.2317	2.2317	2.2317	2.2317	2.2317	2.2317	2.2317	2.2317	2.2317	2.2317	2.2317	2.2317	2.2317	2.2317	2.2317	2.2317	2.2317	2.2317	2.2317	2.2317	2.2317	2.2317	2.2317	2.2317	2.2317	2.2317	2.2317	2.2317	2.2317	2.2317	2.2317
9.8000	1.9569	1.9310	1.8684	1.8736	1.9101	2.1189	1.8415	1.9076	1.9545	1.8434	1.7687	1.9292	2.2025	1.9938	1.7823	2.2317	2.2317	2.2317	2.2317	2.2317	2.2317	2.2317	2.2317	2.2317	2.2317	2.2317	2.2317	2.2317	2.2317	2.2317	2.2317	2.2317	2.2317	2.2317	2.2317	2.2317	2.2317	2.2317	2.2317	2.2317	2.2317	2.2317	2.2317	2.2317	2.2317	2.2317	2.2317	2.2317	2.2317
9.8100	1.9569	1.9310	1.8684	1.8736	1.9101	2.1189	1.8415	1.9076	1.9545	1.8434	1.7687	1.9292	2.2025	1.9938	1.7823	2.2317	2.2317	2.2317	2.2317	2.2317	2.2317	2.2317	2.2317	2.2317	2.2317	2.2317	2.2317	2.2317	2.2317	2.2317	2.2317	2.2317	2.2317	2.2317	2.2317	2.2317	2.2317	2.2317	2.2317	2.2317	2.2317	2.2317	2.2317	2.2317	2.2317	2.2317	2.2317	2.2317	2.2317
9.8200	1.9569	1.9310	1.8684	1.8736	1.9101	2.1189	1.8415	1.9076	1.9545	1.8434	1.7687	1.9292	2.2025	1.9938	1.7823	2.2317	2.2317	2.2317	2.2317	2.2317	2.2317	2.2317	2.2317	2.2317	2.2317	2.2317	2.2317	2.2317	2.2317	2.2317	2.2317	2.2317	2.2317	2.2317	2.2317	2.2317	2.2317	2.2317	2.2317	2.2317	2.2317	2.2317	2.2317	2.2317	2.2317	2.2317	2.2317	2.2317	2.2317
9.8300	1.9569	1.9310	1.8684	1.8736	1.9101	2.1189	1.8415	1.9076	1.9545	1.8434	1.7687	1.9292	2.2025	1.9938	1.7823	2.2317	2.2317	2.2317	2.2317	2.2317	2.2317	2.2317	2.2317	2.2317	2.2317	2.2317	2.2317	2.2317	2.2317	2.2317	2.2317	2.2317	2.2317	2.2317	2.2317	2.2317	2.2317	2.2317	2.2317	2.2317	2.2317	2.2317	2.2317	2.2317	2.2317	2.2317	2.2317	2.2317	2.2317
9.8400	1.9569	1.9310	1.8684	1.8736	1.9101	2.1189	1.8415	1.9076	1.9545	1.8434	1.7687	1.9292	2.2025	1.9938	1.7823	2.2317	2.2317	2.2317	2.2317	2.2317	2.2317	2.2317	2.2317	2.2317	2.2317	2.2317	2.2317	2.2317	2.2317	2.2317	2.2317	2.2317	2.2317	2.2317	2.2317	2.2317	2.2317	2.2317	2.2317	2.2317	2.2317	2.2317	2.2317	2.2317	2.2317	2.2317	2.2317	2.2317	2.2317
9.8500	1.9569	1.9310	1.8684	1.8736	1.9101	2.1189	1.8415	1.9076	1.9545	1.8434	1.7687	1.9292	2.2025	1.9938	1.7823	2.2317	2.2317	2.2317	2.2317	2.2317	2.2317	2.2317	2.2317	2.2317	2.2317	2.2317	2.2317	2.2317	2.2317	2.2317	2.2317	2.2317	2.2317	2.2317	2.2317	2.2317	2.2317	2.2317	2.2317	2.2317	2.2317	2.2317	2.2317	2.2317	2.2317	2.2317	2.2317	2.2317	2.2317
9.8600	1.9569	1.9310	1.8684	1.8736	1.9101	2.1189	1.8415	1.9076	1.9545	1.8434	1.7687	1.9292	2.2025	1.9938	1.7823	2.2317	2.2317	2.2317	2.2317	2.2317	2.2317	2.2317	2.2317	2.2317	2.2317	2.2317	2.2317	2.2317	2.2317	2.2317	2.2317	2.2317	2.2317	2.2317	2.2317	2.2317	2.2317	2.2317	2.2317	2.2317	2.2317	2.2317	2.2317	2.2317	2.2317	2.2317	2.2317	2.2317	2.2317
9.8700	1.9569	1.9310	1.8684	1.8736	1.9101	2.1189	1.8415	1.9076	1.9545	1.8434	1.7687	1.9292	2.2025	1.9938	1.7823	2.2317	2.2317	2.2317	2.2317	2.2317	2.2317	2.2317	2.2317	2.2317	2.2317	2.2317	2.2317	2.2317	2.2317	2.2317	2.2317	2.2317	2.2317	2.2317	2.2317	2.2317	2.2317	2.2317	2.2317	2.2317	2.2317	2.2317	2.2317	2.2317	2.2317	2.2317	2.2317	2.2317	2.2317
9.8800	1.9569	1.9310	1.8684	1.8736	1.9101	2.1189	1.8415	1.9076	1.9545	1.8434	1.7687	1.9292	2.2025	1.9938	1.7823	2.2317	2.2317	2.2317	2.2317	2.2317	2.2317	2.2317	2.2317	2.2317	2.2317	2.2317	2.2317	2.2317	2.2317	2.2317	2.2317	2.2317	2.2317	2.2317	2.2317	2.2317	2.2317	2.2317	2.2317	2.2317	2.2317	2.2317	2.2317	2.2317	2.2317	2.2317	2.2317	2.2317	2.2317
9.8900	1.9569	1.9310	1.8684	1.8736	1.9101	2.1189	1.8415	1.9076	1.9545	1.8434	1.7687	1.9292	2.2025	1.9938	1.7823	2.2317	2.2317	2.2317	2.2317	2.2317	2.2317	2.2317	2.2317	2.2317	2.2317	2.2317	2.2317	2.2317	2.2317	2.2317	2.2317	2.2317	2.2317	2.2317	2.2317	2.2317	2.2317	2.2317	2.2317	2.2317	2.2317	2.2317	2.2317	2.2317	2.2317	2.2317	2.2317	2.2317	2.2317
9.9000	1.9569	1.9310	1.8684	1.8736	1.9101	2.1189	1.8415	1.9076	1.9545	1.8434	1.7687	1.9292	2.2025	1.9938	1.7823	2.2317	2.2317	2.2317	2.2317	2.2317	2.2317	2.2317	2.2317	2.2317	2.2317	2.2317	2.2317	2.2317	2.2317	2.2317	2.2317	2.2317	2.2317	2.2317	2.2317	2.2317	2.2317	2.2317	2.2317	2.2317	2.2317	2.2317	2.2317	2.2317	2.2317	2.2317	2.2317	2.2317	2.2317
9.9100	1.9468	1.9210	1.8587	1.8639	1.9002	2.1079	1.8319	1.8977	1.9444	1.8339	1.7595	1.9192	2.1911	1.9835	1.7731	2.2201	2.2201	2.2201	2.2201	2.2201	2.2201	2.2201	2.2201	2.2201	2.2201	2.2201	2.2201	2.2201	2.2201	2.2201	2.2201	2.2201	2.2201	2.2201	2.2201	2.2201	2.2201	2.2201	2.2201	2.2201	2.2201	2.2201	2.2201	2.2201	2.2201	2.2201	2.2201	2.2201	2.2201
9.9200	1.9468	1.9210	1.8587	1.8639	1.9002	2.1079	1.8319	1.8977	1.9444	1.8339	1.7595	1.9192	2.1911	1.9835	1.7731	2.2201	2.2201	2.2201	2.2201	2.2201	2.2201	2.2201	2.2201	2.2201	2.2201	2.2201	2.2201	2.2201	2.2201	2.2201	2.2201	2.2201	2.2201	2.2201	2.2201	2.2201	2.2201	2.2201	2.2201	2.2201	2.2201	2.2201	2.2201	2.2201	2.2201	2.2201	2.2201	2.2201	2.2201
9.9300	1.9468	1.9210	1.8587	1.8639	1.9002	2.1079	1.8319	1.8977	1.9444	1.8339	1.7595	1.9192	2.1911	1.9835	1.7731	2.2201	2.2201	2.2201	2.2201	2.2201	2.2201	2.2201	2.2201	2.2201	2.2201	2.2201	2.2201	2.2201	2.2201	2.2201	2.2201	2.2201	2.2201	2.2201	2.2201	2.2201	2.2201	2.2201	2.2201	2.2201	2.2201	2.2201	2.2201	2.2201	2.2201	2.2201	2.2201	2.2201	2.2201
9.9400	1.9468	1.9210	1.8587	1.8639	1.9002	2.1079	1.8319	1.8977	1.9444	1.8339	1.7595	1.9192	2.1911	1.9835	1.7731	2.2201	2.2201	2.2201	2.2201	2.2201	2.2201	2.2201	2.2201	2.2201	2.2201	2.2201	2.2201	2.2201	2.2201	2.2201	2.2201	2.2201	2.2201	2.2201	2.2201	2.2201	2.2201	2.2201	2.2201	2.2201	2.2201	2.2201	2.2201	2.2201	2.2201	2.2201	2.2201	2.2201	2.2201
9.9500	1.9468	1.9210	1.8587	1.8639	1.9002	2.1079	1.8319	1.8977	1.9444	1.8339	1.7595	1.9192	2.1911	1.9835	1.7731	2.2201	2.2201	2.2201	2.2201	2.2201	2.2201	2.2201	2.2201	2.2201	2.2201	2.2201	2.2201	2.2201	2.2201	2.2201	2.2201	2.2201	2.2201	2.2201	2.2201	2.2201	2.2201	2.2201	2.2201	2.2201	2.2201	2.2201	2.2201	2.2201	2.2201	2.2201	2.2201	2.2201	2.2201
9.9600	1.9468	1.9210	1.8587	1.8639	1.9002	2.1079	1.8319	1.8977	1.9444	1.8339	1.7595	1.9192	2.1911	1.9835	1.7731	2.2201	2.2201	2.2201	2.2201	2.2201	2.2201	2.2201	2.2201	2.2201	2.2201	2.2201	2.2201	2.2201	2.2201	2.2201	2.2201	2.2201	2.2201	2.2201	2.2201	2.2201	2.2201	2.2201	2.2201	2.2201	2.2201	2.2201	2.2201	2.2201	2.2201	2.2201	2.2201	2.2201	2.2201
9.9700	1.9468	1.9210	1.8587	1.8639	1.9002	2.1079	1.8319	1.8977	1.9444	1.8339	1.7595	1.9192	2.1911	1.9835	1.7731	2.2201	2.2201	2.2201	2.2201	2.2201	2.2201	2.2201	2.2201	2.2201	2.2201	2.2201	2.2201	2.2201	2.2201	2.2201	2.2201	2.2201	2.2201	2.2201	2.2201	2.2201	2.2201	2.2201	2.2201	2.2201	2.2201	2.2201	2.2201	2.2201	2.2201	2.2201	2.2201	2.2201	2.2201
9.9800	1.9468	1.9210	1.8587	1.8639	1.9002	2.1079	1.8319	1.8977	1.9444	1.8339	1.7595	1.9192	2.1911	1.9835	1.7731	2.2201	2.2201	2.2201	2.2201	2.2201	2.2201	2.2201	2.2201	2.2201	2.2201	2.2201	2.2201	2.2201	2.2201	2.2201	2.2201	2.2201	2.2201	2.2201	2.2201	2.2201	2.2201	2.2201	2.2201	2.2201	2.2201	2.2201	2.2201	2.2201	2.2201	2.2201	2.2201	2.2201	2.2201
9.9900	1.9468	1.9210	1.8587	1.8639	1.9002	2.1079	1.8319	1.8977	1.9444	1.8339	1.7595	1.9192	2.1911	1.9835	1.7731	2.2201	2.2201	2.2201	2.2201	2.2201	2.2201	2.2201	2.2201	2.2201	2.2201	2.2201	2.2201	2.2201	2.2201	2.2201	2.2201	2.2201	2.2201	2.2201	2.2201	2.2201	2.2201	2.2201	2.2201	2.2201	2.2201	2.2201	2.2201	2.2201	2.2201	2.2201	2.2201	2.2201	2.2201
10.0000	1.9468	1.9210	1.8587	1.8639	1.9002	2.1079	1.8319	1.8977	1.9444	1.8339	1.7595	1.9192	2.1911	1.9835	1.7731	2.2201	2.2201	2.2201	2.2201	2.2201	2.2201	2.2201	2.2201	2.2201	2.2201	2.2201	2.2201	2.2201	2.2201	2.2201	2.2201	2.2201	2.2201	2.2201	2.2201	2.2201	2.2201	2.2201	2.2201	2.2201	2.2201	2.2201	2.2201	2.2201	2.2201	2.2201	2.2201	2.2201	2.2201
10.0100	1.9468	1.9210	1.8587	1.8639	1.9002	2.1079	1.8319	1.8977	1.9444	1.8339	1.7595	1.9192	2.1911	1.9835	1.7731	2.2201	2.2201	2.2201	2.2201	2.2201	2.2201	2.2201	2.2201	2.2201	2.2201	2.2201	2.2201	2.2201	2.2201	2.2201	2.2201	2.2201	2.2201	2.2201	2.2201	2.2201	2.2201	2.2201	2.2201	2.2201	2.2201	2.2201	2.2201	2.2201	2.2201	2.2201	2.2201	2.2201	2.2201
10.0200	1.9468	1.9210	1.8587	1.8639	1.9002	2.1079	1.8319	1.8977	1.9444	1.8339	1.7595	1.9192	2.1911	1.9835	1.7731	2.2201	2.2201	2.2201	2.2201	2.2201	2.2201	2.2201	2.2201	2.2201	2.2201	2.2201	2.2201	2.2201	2.2201	2.2201	2.2201	2.2201	2.2201	2.2201	2.2201	2.2201	2.2201	2.2201	2.2201	2.2201	2.2201	2.2201	2.2201	2.2201	2.2201	2.2201	2.2201	2.2201	2.2201
10.0300	1.9468	1.9210	1.8587	1.8639	1.9002	2.1079	1.8319	1.8977	1.9444	1.8339	1.7595	1.9192	2.1911	1.9835	1.7731	2.2201	2.2201	2.2201	2.2201	2.2201	2.2201	2.2201	2.2201	2.2201	2.2201	2.2201	2.2201	2.2201	2.2201	2.2201	2.2201	2.2201	2.2201	2.2201	2.2201	2.2201	2.2201	2.2201	2.2201	2.2201	2.2201	2.2201	2.2201	2.2201	2.2201	2.2201	2.2201	2.2201	2.2201
10.0400	1.9468	1.9210	1.8587	1.8639	1.9002	2.1079	1.8319	1.8977	1.9444	1.8339	1.7595	1.9192	2.1911	1.9835	1.7731	2.2201	2.2201	2.2201	2.2201	2.2201	2.2201	2.2201	2.2201	2.2201	2.2201	2.2201	2.2201	2.2201	2.2201	2.2201	2.2201	2.2201	2.2201	2.2201	2.2201	2.2201	2.2201	2.2201	2.2201	2.2201	2.2201	2.2201	2.2201	2.2201	2.2201	2.2201	2.2201	2.2201	2.2201
10.0500	1.9468	1.9210	1.8587	1.8639	1.9002	2.1079	1.8319	1.8977	1.9444	1.8339	1.7595	1.9192	2.1911	1.9835	1.7731	2.2201	2.2201	2.2201	2.2201	2.2201	2.2201	2.2201	2.2201	2.2201	2.2201	2.2201	2.2201	2.2201	2.2201	2.2201	2.2201	2.2201	2.2201	2.2201	2.2201	2.2201	2.2201	2.2201	2.2201	2.2201	2.2201	2.2201	2.2201	2.2201	2.2201	2.2201	2.2201	2.2201	2.2201
10.0600	1.9468	1.9210	1.8587	1.8639	1.9002	2.1079	1.8319	1.8977	1.9444	1.8339	1.7595	1.9192	2.1911	1.9835	1.7731	2.2201	2.2201	2.2201	2.2201	2.2201	2.2201	2.2201	2.2201	2.2201	2.2201	2.2201	2.2201	2.2201	2.2201	2.2201	2.2201	2.2201	2.2201	2.2201	2.2201	2.2201	2.2201	2.2201	2.2201	2.2201	2.2201	2.2201	2.2201	2.2201	2.2201	2.2201	2.2201	2.2201	2.2201
10.0700	1.9468	1.9210	1.8587	1.8639	1.9002	2.1079	1.8319	1.8977	1.9444	1.8339	1.7595	1.9192	2.1911	1.9835	1.7731	2.2201	2.2201	2.2201	2.2201	2.2201	2.2201	2.2201	2.2201	2.2201	2.2201	2.2201	2.2201	2.2201	2.2201	2.2201	2.2201	2.2201	2.2201	2.2201	2.2201	2.2201	2.2201	2.2201	2.2201	2.2201	2.2201	2.2201	2.2201	2.2201	2.2201	2.2201	2.2201	2.2201	2.2201
10.0800	1.9468	1.9210	1.8587	1.8639	1.9002	2.1079	1.8319	1.8977	1.9444	1.8339	1.7595	1.9192	2.1911	1.9835	1.7731	2.2201	2.2201	2.2201	2.2201	2.2201	2.2201	2.2201	2.2201	2.2201	2.2201	2.2201	2.2201	2.2201	2.2201	2.2201	2.2201	2.2201	2.2201	2.2201	2.2201	2.2201	2.2201	2.2201	2.2201	2.2201	2.2201	2.2201	2.2201	2.2201	2.2201	2.2201	2.2201	2.2201	2.2201
10.0900	1.9468	1.9210	1.8587	1.8639	1.9002	2.1079	1.8319	1.8977	1.9444	1.8339	1.7595	1.9192	2.1911	1.9835	1.7731	2.2201	2.2201	2.2201	2.2201	2.2201	2.2201	2.2201	2.2201	2.2201	2.2201	2.2201	2.2201	2.2201	2.2201	2.2201	2.2201	2.2201	2.2201	2.2201	2.2201	2.2201	2.2201	2.2201	2.2201	2.2201	2.2201	2.2201	2.2201	2.2201	2.2201	2.2201	2.2201	2.2201	2.2201
10.1000	1.9468	1.9210	1.8587	1.8639	1.9002	2.1079	1.8319	1.8977	1.9444	1.8339	1.7595	1.9192	2.1911	1.9835	1.7731	2.2201	2.2201	2.2201	2.2201	2.2201	2.2201	2.2201	2.2201	2.2201	2.2201	2.2201	2.2201	2.2201	2.2201	2.2201	2.2201	2.2201	2.2201	2.2201	2.2201	2.2201	2.2201	2.2201	2.2201	2.2201	2.2201	2.2201	2.2201	2.2201	2.2201	2.2201	2.2201	2.2201	2.2201
10.1100	1.9368	1.9111	1.8492	1.8543	1.8905	2.0972	1.8225	1.8880	1.9344	1.8245	1.7505	1.9094	2.1799	1.9733	1.7640	2.2088	2.2088	2.2088	2.2088	2.2088	2.2088	2.2088	2.2088	2.2088	2.2088	2.2088	2.2088	2.2088	2.2088	2.2088	2.2088	2.2088	2.2088	2.2088	2.2088	2.2088	2.2088	2.2088	2.2088	2.2088	2.2088	2.2088	2.2088	2.2088	2.2088	2.2088	2.2088	2.2088	2.2088
10.1200	1.9368	1.9111	1.8492	1.8543	1.8905	2.0972	1.8225	1.8880	1.9344	1.8245	1.7505	1.9094	2.1799	1.9733	1.7640	2.2088	2.2088	2.2088	2.2088	2.2088	2.2088	2.2088	2.2088	2.2088	2.2088	2.2088	2.2088	2.2088	2.2088	2.2088	2.2088	2.2088	2.2088	2.2088	2.2088	2.2088	2.2088	2.2088	2.2088	2.2088	2.2088	2.2088	2.2088	2.2088	2.2088	2.2088	2.2088	2.2088	2.2088
10.1300	1.9368	1.9111	1.8492	1.8543	1.8905	2.0972	1.8225	1.8880	1.9344	1.8245	1.7505	1.9094	2.1799	1.9733	1.7640	2.2088	2.2088	2.2088	2.2088	2.2088	2.2088	2.2088	2.2088	2.2088	2.2088	2.2088	2.2088	2.2088	2.2088	2.2088	2.2088	2.2088	2.2088	2.2088	2.2088	2.2088	2.2088	2.2088	2.2088	2.2088	2.2088	2.2088	2.2088	2.2088	2.2088	2.2088	2.2088	2.2088	2.2088
10.1400	1.9368	1.9111	1.8492	1.8543	1.8905	2.0972	1.8225	1.8880	1.9344	1.8245	1.7505	1.9094	2.1799	1.9733	1.7640	2.2088	2.2088	2.2088	2.2088	2.2088	2.2088	2.2088	2.2088	2.2088	2.2088	2.2088	2.2088	2.2088	2.2088	2.2088	2.2088	2.2088	2.2088	2.2088	2.2088	2.2088	2.2088	2.2088	2.2088	2.2088	2.2088	2.2088	2.2088	2.2088	2.2088	2.2088	2.2088	2.2088	2.2088
10.1500	1.9368	1.9111	1.8492	1.8543	1.8905	2.0972	1.8225	1.8880	1.9344	1.8245	1.7505	1.9094	2.1799	1.9733	1.7640	2.2088	2.2088	2.2088	2.2088	2.2088	2.2088	2.2088	2.2088	2.2088	2.2088	2.2088	2.2088	2.2088	2.2088	2.2088	2.2088	2.2088	2.2088	2.2088	2.2088	2.2088	2.2088	2.2088	2.2088	2.2088	2.2088	2.2088	2.2088	2.2088	2.2088	2.2088	2.2088	2.2088	2.2088
10.1600	1.9368	1.9111	1.8492	1.8543	1.8905	2.0972	1.8225	1.8880	1.9344	1.8245	1.7505	1.9094	2.1799	1.9733	1.7640	2.2088	2.2088	2.2088	2.2088	2.2088	2.2088	2.2088	2.2088	2.2088	2.2088	2.2088	2.2088	2.2088	2.2088	2.2088	2.2088	2.2088	2.2088	2.2088	2.2088	2.2088	2.2088	2.2088	2.2088	2.2088	2.2088	2.2088	2.2088	2.2088	2.2088	2.2088	2.2088	2.2088	2.2088
10.1700	1.9368	1.9111	1.8492	1.8543	1.8905	2.0972	1.8225	1.8880	1.9344	1.8245	1.7505	1.9094	2.1799	1.9733	1.7640	2.2088	2.2088	2.2088	2.2088	2.2088	2.2088	2.2088	2.2088	2.2088	2.2088	2.2088	2.2088	2.2088	2.2088	2.2088	2.2088	2.2088	2.2088	2.2088	2.2088	2.2088	2.2088	2.2088	2.2088	2.2088	2.2088	2.2088	2.2088	2.2088	2.2088	2.2088	2.2088	2.2088	2.2088
10.1800	1.9368	1.9111	1.8492	1.8543	1.8905	2.0972	1.8225	1.8880	1.9344	1.8245	1.7505	1.9094	2.1799	1.9733	1.7640	2.2088	2.2088	2.2088	2.2088	2.2088	2.2088	2.2088	2.2088	2.2088	2.2088	2.2088	2.2088	2.2088	2.2088	2.2088	2.2088	2.2088	2.2088	2.2088	2.2088	2.2088	2.2088	2.2088	2.2088	2.2088	2.2088	2.2088	2.2088	2.2088	2.2088	2.2088	2.2088	2.2088	2.2088
10.1900	1.9368	1.9111	1.8492	1.8543	1.8905	2.0972	1.8225	1.8880	1.9344	1.8245	1.7505	1.9094	2.1799	1.9733	1.7640	2.2088	2.2088	2.2088	2.2088	2.2088	2.2088	2.2088	2.2088	2.2088	2.2088	2.2088	2.2088	2.2088	2.2088	2.2088	2.2088	2.2088	2.2088	2.2088	2.2088	2.2088	2.2088	2.2088	2.2088	2.2088	2.2088	2.2088	2.2088	2.2088	2.2088	2.2088	2.2088	2.2088	2.2088
10.2000	1.9368	1.9111	1.8492	1.8543	1.8905	2.0972	1.8225	1.8880	1.9344	1.8245	1.7505	1.9094	2.1799	1.9733	1.7640	2.2088	2.2088	2.2088	2.2088	2.2088	2.2088	2.2088	2.2088	2.2088	2.2088	2.2088	2.2088	2.2088	2.2088	2.2088	2.2088	2.2088	2.2088	2.2088	2.2088	2.2088	2.2088	2.2088	2.2088	2.2088	2.2088	2.2088	2.2088	2.2088	2.2088	2.2088	2.2088	2.2088	2.2088
10.2100	1.9368	1.9111	1.8492	1.8543	1.8905	2.0972	1.8225	1.8880	1.9344	1.8245	1.7505	1.9094	2.1799	1.9733	1.7640	2.2088	2.2088	2.2088	2.2088	2.2088	2.2088	2.2088	2.2088	2.2088	2.2088	2.2088	2.2088	2.2088	2.2088	2.2088	2.2088	2.2088	2.2088	2.2088	2.2088	2.2088	2.2088	2.2088	2.2088	2.2088	2.2088	2.2088	2.2088	2.2088	2.2088	2.2088	2.2088	2.2088	2.2088
10.2200	1.9368	1.9111	1.8492	1.8543	1.8905	2.0972	1.8225	1.8880	1.9344	1.8245	1.7505	1.9094	2.1799	1.9733	1.7640	2.2088	2.2088	2.2088	2.2088	2.2088	2.2088	2.2088	2.2088	2.2088	2.2088	2.2088	2.2088	2.2088	2.2088	2.2088	2.2088	2.2088	2.2088	2.2088	2.2088	2.2088	2.2088	2.2088	2.2088	2.2088	2.2088	2.2088	2.2088	2.2088	2.2088	2.2088	2.2088	2.2088	2.2088
10.2300	1.9368	1.9111	1.8492	1.8543	1.8905	2.0972	1.8225	1.8880	1.9344	1.8245	1.7505	1.9094	2.1799	1.9733	1.7640	2.2088	2.2088	2.2088	2.2088	2.2088	2.2088	2.2088	2.2088	2.2088	2.2088	2.2088	2.2088	2.2088	2.2088	2.2088	2.2088	2.2088	2.2088	2.2088	2.2088	2.2088	2.2088	2.2088	2.2088	2.2088	2.2088	2.2088	2.2088	2.2088	2.2088	2.2088	2.2088	2.2088	2.2088
10.2400	1.9368	1.9111	1.8492	1.8543	1.8905	2.0972	1.8225	1.8880	1.9344	1.8245	1.7505	1.9094	2.1799	1.9733	1.7640	2.2088	2.2088	2.2088	2.2088	2.2088	2.2088	2.2088	2.2088	2.2088	2.2088	2.2088	2.2088	2.2088	2.2088	2.2088	2.2088	2.2088	2.2088	2.2088	2.2088	2.2088	2.2088	2.2088	2.2088	2.2088	2.2088	2.2088	2.2088	2.2088	2.2088	2.2088	2.2088	2.2088	2.2088
10.2500	1.9368	1.9111	1.8492	1.8543	1.8905	2.0972	1.8225	1.8880	1.9344	1.8245	1.7505	1.9094	2.1799	1.9733	1.7640	2.2088	2.2088	2.2088	2.2088	2.2088	2.2088	2.2088	2.2088	2.2088	2.2088	2.2088	2.2088	2.2088	2.2088	2.2088	2.2088	2.2088	2.2088	2.2088	2.2088	2.2088	2.2088	2.2088	2.2088	2.2088	2.2088	2.2088	2.2088	2.2088	2.2088	2.2088	2.2088	2.2088	2.2088
10.2600	1.9368	1.9111	1.8492	1.8543	1.8905	2.0972	1.8225	1.8880	1.9344	1.8245	1.7505	1.9094	2.1799	1.9733	1.7640	2.2088	2.2088	2.2088	2.2088	2.2088	2.2088	2.2088	2.2088	2.2088	2.2088	2.2088	2.2088	2.2088	2.2088	2.2088	2.2088	2.2088	2.2088	2.2088	2.2088	2.2088	2.2088	2.2088	2.2088	2.2088	2.2088	2.2088	2.2088	2.2088	2.2088	2.2088	2.2088	2.2088	2.2088
10.2700	1.9368	1.9111	1.8492	1.8543	1.8905	2.0972	1.8225	1.8880	1.9344	1.8245	1.7505	1.9094	2.1799	1.9733	1.7640	2.2088	2.2088	2.2088	2.2088	2.2088	2.2088	2.2088	2.2088	2.2088	2.2088	2.2088	2.2088	2.2088	2.2088	2.2088	2.2088	2.2088	2.2088	2.2088	2.2088	2.2088	2.2088	2.2088	2.2088	2.2088	2.2088	2.2088	2.2088	2.2088	2.2088	2.2088	2.2088	2.2088	2.2088
10.2800	1.9368	1.9111	1.8492	1.8543	1.8905	2.0972	1.8225	1.8880	1.9344	1.8245	1.7505	1.9094	2.1799	1.9733	1.7640	2.2088	2.2088	2.2088	2.2088	2.2088	2.2088	2.2088	2.2088	2.2088	2.2088	2.2088	2.2088	2.2088	2.2088	2.2088	2.2088	2.2088	2.2088	2.2088	2.2088	2.2088	2.2088	2.2088	2.2088	2.2088	2.2088	2.2088	2.2088	2.2088	2.2088	2.2088	2.2088	2.2088	2.2088
10.2900	1.9368	1.9111	1.8492	1.8543	1.8905	2.0972	1.8225	1.8880	1.9344	1.8245	1.7505	1.9094	2.1799	1.9733	1.7640	2.2088	2.2088	2.2088	2.2088	2.2088	2.2088	2.2088	2.2088	2.2088	2.2088	2.2088	2.2088	2.2088	2.2088	2.2088	2.2088	2.2088	2.2088	2.2088	2.2088	2.2088	2.2088	2.2088	2.2088	2.2088	2.2088	2.2088	2.2088	2.2088	2.2088	2.2088	2.2088	2.2088	2.2088
10.3000	1.9368	1.9111	1.8492	1.8543	1.8905	2.0972	1.8225	1.8880	1.9344	1.8245	1.7505	1.9094	2.1799	1.9733	1.7640	2.2088	2.2088	2.2088	2.2088	2.2088	2.2088	2.2088	2.2088	2.2088	2.2088	2.2088	2.2088	2.2088	2.2088	2.2088	2.2088	2.2088	2.2088	2.2088	2.2088	2.2088	2.2088	2.2088	2.2088	2.2088	2.2088	2.2088	2.2088	2.2088	2.2088	2.2088	2.2088	2.2088	2.2088
10.3100	1.9270	1.9014	1.8399	1.8450	1.8809	2.0865	1.8133	1.8784	1.9246	1.8153	1.7416	1.8997	2.1688	1.9634	1.7551	2.1976	2.1976	2.1976	2.1976	2.1976	2.1976	2.1976	2.1976	2.1976	2.1976	2.1976	2.1976	2.1976	2.1976	2.1976	2.1976	2.1976	2.1976	2.1976	2.1976	2.1976	2.1976	2.1976	2.1976	2.1976	2.1976	2.1976	2.1976	2.1976	2.1976	2.1976	2.1976	2.1976	2.1976
10.3200	1.9270	1.9014	1.8399	1.8450	1.8809	2.0865	1.8133	1.8784	1.9246	1.8153	1.7416	1.8997	2.1688	1.9634	1.7551	2.1976	2.1976	2.1976	2.1976	2.1976	2.1976	2.1976	2.1976	2.1976	2.1976	2.1976	2.1976	2.1976	2.1976	2.1976	2.1976	2.1976	2.1976	2.1976	2.1976	2.1976	2.1976	2.1976	2.1976	2.1976	2.1976	2.1976	2.1976	2.1976	2.1976	2.1976	2.1976	2.1976	2.1976
10.3300	1.9270	1.9014	1.8399	1.8450	1.8809	2.0865	1.8133	1.8784	1.9246	1.8153	1.7416	1.8997	2.1688	1.9634	1.7551	2.1976	2.1976	2.1976	2.1976	2.1976	2.1976	2.1976	2.1976	2.1976	2.1976	2.1976	2.1976	2.1976	2.1976	2.1976	2.1976	2.1976	2.1976	2.1976	2.1976	2.1976	2.1976	2.1976	2.1976	2.1976	2.1976	2.1976	2.1976	2.1976	2.1976	2.1976	2.1976	2.1976	2.1976
10.3400	1.9270	1.9014	1.8399	1.8450	1.8809	2.0865	1.8133	1.8784	1.9246	1.8153	1.7416	1.8997	2.1688	1.9634	1.7551	2.1976	2.1976	2.1976	2.1976	2.1976	2.1976	2.1976	2.1976	2.1976	2.1976	2.1976	2.1976	2.1976	2.1976	2.1976	2.1976	2.1976	2.1976	2.1976	2.1976	2.1976	2.1976	2.1976	2.1976	2.1976	2.1976	2.1976	2.1976	2.1976	2.1976	2.1976	2.1976	2.1976	2.1976
10.3500	1.9270	1.9014	1.8399	1.8450	1.8809	2.0865	1.8133	1.8784	1.9246	1.8153	1.7416	1.8997	2.1688	1.9634	1.7551	2.1976	2.1976	2.1976	2.1976	2.1976	2.1976	2.1976	2.1976	2.1976	2.1976	2.1976	2.1976	2.1976	2.1976	2.1976	2.1976	2.1976	2.1976	2.1976	2.1976	2.1976	2.1976	2.1976	2.1976	2.1976	2.1976	2.1976	2.1976	2.1976	2.1976	2.1976	2.1976	2.1976	2.1976
10.3600	1.9270	1.9014	1.8399	1.8450	1.8809	2.0865	1.8133	1.8784	1.9246	1.8153	1.7416	1.8997	2.1688	1.9634	1.7551	2.1976	2.1976	2.1976	2.1976	2.1976	2.1976	2.1976	2.1976	2.1976	2.1976	2.1976	2.1976	2.1976	2.1976	2.1976	2.1976	2.1976	2.1976	2.1976	2.1976	2.1976	2.1976	2.1976	2.1976	2.1976	2.1976	2.1976	2.1976	2.1976	2.1976	2.1976	2.1976	2.1976	2.1976
10.3700	1.9270	1.9014	1.8399	1.8450	1.8809	2.0865	1.8133	1.8784	1.9246	1.8153	1.7416	1.8997	2.1688	1.9634	1.7551	2.1976	2.1976	2.1976	2.1976	2.1976	2.1976	2.1976	2.1976	2.1976	2.1976	2.1976	2.1976	2.1976	2.1976	2.1976	2.1976	2.1976	2.1976	2.1976	2.1976	2.1976	2.1976	2.1976	2.1976	2.1976	2.1976	2.1976	2.1976	2.1976	2.1976	2.1976	2.1976	2.1976	2.1976
10.3800	1.9270	1.9014	1.8399	1.8450	1.8809	2.0865	1.8133	1.8784	1.9246	1.8153	1.7416	1.8997	2.1688	1.9634	1.7551	2.1976	2.1976	2.1976	2.1976	2.1976	2.1976	2.1976	2.1976	2.1976	2.1976	2.1976	2.1976	2.1976	2.1976	2.1976	2.1976	2.1976	2.1976	2.1976	2.1976	2.1976	2.1976	2.1976	2.1976	2.1976	2.1976	2.1976	2.1976	2.1976	2.1976	2.1976	2.1976	2.1976	2.1976
10.3900	1.9270	1.9014	1.8399	1.8450	1.8809	2.0865	1.8133	1.8784	1.9246	1.8153	1.7416	1.8997	2.1688	1.9634	1.7551	2.1976	2.1976	2.1976	2.1976	2.1976	2.1976	2.1976	2.1976	2.1976	2.1976	2.1976	2.1976	2.1976	2.1976	2.1976	2.1976	2.1976	2.1976	2.1976	2.1976	2.1976	2.1976	2.1976	2.1976	2.1976	2.1976	2.1976	2.1976	2.1976	2.1976	2.1976	2.1976	2.1976	2.1976
10.4000	1.9270	1.9014	1.8399	1.8450	1.8809	2.0865	1.8133	1.8784	1.9246	1.8153	1.7416	1.8997	2.1688	1.9634	1.7551	2.1976	2.1976	2.1976	2.1976	2.1976	2.1976	2.1976	2.1976	2.1976	2.1976	2.1976	2.1976	2.1976	2.1976	2.1976	2.1976	2.1976	2.1976	2.1976	2.1976	2.1976	2.1976	2.1976	2.1976	2.1976	2.1976	2.1976	2.1976	2.1976	2.1976	2.1976	2.1976	2.1976	2.1976
10.4100	1.9270	1.9014	1.8399	1.8450	1.8809	2.0865	1.8133	1.8784	1.9246	1.8153	1.7416	1.8997	2.1688	1.9634	1.7551	2.1976	2.1976	2.1976	2.1976	2.1976	2.1976	2.1976	2.1976	2.1976	2.1976	2.1976	2.1976	2.1976	2.1976	2.1976	2.1976	2.1976	2.1976	2.1976	2.1976	2.1976	2.1976	2.1976	2.1976	2.1976	2.1976	2.1976	2.1976	2.1976	2.1976	2.1976	2.1976	2.1976	2.1976
10.4200	1.9270	1.9014	1.8399	1.8450	1.8809	2.0865	1.8133	1.8784	1.9246	1.8153	1.7416	1.8997	2.1688	1.9634	1.7551	2.1976	2.1976	2.1976	2.1976	2.1976	2.1976	2.1976	2.1976	2.1976	2.1976	2.1976	2.1976	2.1976	2.1976	2.1976	2.1976	2.1976	2.1976	2.1976	2.1976	2.1976	2.1976	2.1976	2.1976	2.1976	2.1976	2.1976	2.1976	2.1976	2.1976	2.1976	2.1976	2.1976	2.1976
10.4300	1.9270	1.9014	1.8399	1.8450	1.8809	2.0865	1.8133	1.8784	1.9246	1.8153	1.7416	1.8997	2.1688	1.9634	1.7551	2.1976	2.1976	2.1976	2.1976	2.1976	2.1976	2.1976	2.1976	2.1976	2.1976	2.1976	2.1976	2.1976	2.1976	2.1976	2.1976	2.1976	2.1976	2.1976	2.1976	2.1976	2.1976	2.1976	2.1976	2.1976	2.1976	2.1976	2.1976	2.1976	2.1976	2.1976	2.1976	2.1976	2.1976
10.4400	1.9270	1.9014	1.8399	1.8450	1.8809	2.0865	1.8133	1.8784	1.9246	1.8153	1.7416	1.8997	2.1688	1.9634	1.7551	2.1976	2.1976	2.1976	2.1976	2.1976	2.1976	2.1976	2.1976	2.1976	2.1976	2.1976	2.1976	2.1976	2.1976	2.1976	2.1976	2.1976	2.1976	2.1976	2.1976	2.1976	2.1976	2.1976	2.1976	2.1976	2.1976	2.1976	2.1976	2.1976	2.1976	2.1976	2.1976	2.1976	2.1976
10.4500	1.9270	1.9014	1.8399	1.8450	1.8809	2.0865	1.8133	1.8784	1.9246	1.8153	1.7416	1.8997	2.1688	1.9634	1.7551	2.1976	2.1976	2.1976	2.1976	2.1976	2.1976	2.1976	2.1976	2.1976	2.1976	2.1976	2.1976	2.1976	2.1976	2.1976	2.1976	2.1976	2.1976	2.1976	2.1976	2.1976	2.1976	2.1976	2.1976	2.1976	2.1976	2.1976	2.1976	2.1976	2.1976	2.1976	2.1976	2.1976	2.1976
10.4600	1.9270	1.9014	1.8399	1.8450	1.8809	2.0865	1.8133	1.8784	1.9246	1.8153	1.7416	1.8997	2.1688	1.9634	1.7551	2.1976	2.1976	2.1976	2.1976	2.1976	2.1976	2.1976	2.1976	2.1976	2.1976	2.1976	2.1976	2.1976	2.1976	2.1976	2.1976	2.1976	2.1976	2.1976	2.1976	2.1976	2.1976	2.1976	2.1976	2.1976	2.1976	2.1976	2.1976	2.1976	2.1976	2.1976	2.1976	2.1976	2.1976
10.4700	1.9270	1.9014	1.8399	1.8450	1.8809	2.0865	1.8133	1.8784	1.9246	1.8153	1.7416	1.8997	2.1688	1.9634	1.7551	2.1976	2.1976	2.1976	2.1976	2.1976	2.1976	2.1976	2.1976	2.1976	2.1976	2.1976	2.1976	2.1976	2.1976	2.1976	2.1976	2.1976	2.1976	2.1976	2.1976	2.1976	2.1976	2.1976	2.1976	2.1976	2.1976	2.1976	2.1976	2.1976	2.1976	2.1976	2.1976	2.1976	2.1976
10.4800	1.9270	1.9014	1.8399	1.8450	1.8809	2.0865	1.8133	1.8784	1.9246	1.8153	1.7416	1.8997	2.1688	1.9634	1.7551	2.1976	2.1976	2.1976	2.1976	2.1976	2.1976	2.1976	2.1976	2.1976	2.1976	2.1976	2.1976	2.1976	2.1976	2.1976	2.1976	2.1976	2.1976	2.1976	2.1976	2.1976	2.1976	2.1976	2.1976	2.1976	2.1976	2.1976	2.1976	2.1976	2.1976	2.1976	2.1976	2.1976	2.1976
10.4900	1.9270	1.9014	1.8399	1.8450	1.8809	2.0865	1.8133	1.8784	1.9246	1.8153	1.7416	1.8997	2.1688	1.9634	1.7551	2.1976	2.1976	2.1976	2.1976	2.1976	2.1976	2.1976	2.1976	2.1976	2.1976	2.1976	2.1976	2.1976	2.1976	2.1976	2.1976	2.1976	2.1976	2.1976	2.1976	2.1976	2.1976	2.1976	2.1976	2.1976	2.1976	2.1976	2.1976	2.1976	2.1976	2.1976	2.1976	2.1976	2.1976
10.5000	1.9270	1.9014	1.8399	1.8450	1.8809	2.0865	1.8133	1.8784	1.9246	1.8153	1.7416	1.8997	2.1688	1.9634	1.7551	2.1976	2.1976	2.1976	2.1976	2.1976	2.1976	2.1976	2.1976	2.1976	2.1976	2.1976	2.1976	2.1976	2.1976	2.1976	2.1976	2.1976	2.1976	2.1976	2.1976	2.1976	2.1976	2.1976	2.1976	2.1976	2.1976	2.1976	2.1976	2.1976	2.1976	2.1976	2.1976	2.1976	2.1976
10.5100	1.9174	1.8920	1.8307	1.8358	1.8716	2.0761	1.8043	1.8690	1.9150	1.8062	1.7330	1.8902	2.1580	1.9536	1.7463	2.1866	2.1866	2.1866	2.1866	2.1866	2.1866	2.1866	2.1866	2.1866	2.1866	2.1866	2.1866	2.1866	2.1866	2.1866	2.1866	2.1866	2.1866	2.1866	2.1866	2.1866	2.1866	2.1866	2.1866	2.1866	2.1866	2.1866	2.1866	2.1866	2.1866	2.1866	2.1866	2.1866	2.1866
10.5200	1.9174	1.8920	1.8307	1.8358	1.8716	2.0761	1.8043	1.8690	1.9150	1.8062	1.7330	1.8902	2.1580	1.9536	1.7463	2.1866	2.1866	2.1866	2.1866	2.1866	2.1866	2.1866	2.1866	2.1866	2.1866	2.1866	2.1866	2.1866	2.1866	2.1866	2.1866	2.1866	2.1866	2.1866	2.1866	2.1866	2.1866	2.1866	2.1866	2.1866	2.1866	2.1866	2.1866	2.1866	2.1866	2.1866	2.1866	2.1866	2.1866
10.5300	1.9174	1.8920	1.8307	1.8358	1.8716	2.0761	1.8043	1.8690	1.9150	1.8062	1.7330	1.8902	2.1580	1.9536	1.7463	2.1866	2.1866	2.1866	2.1866	2.1866	2.1866	2.1866	2.1866	2.1866	2.1866	2.1866	2.1866	2.1866	2.1866	2.1866	2.1866	2.1866	2.1866	2.1866	2.1866	2.1866	2.1866	2.1866	2.1866	2.1866	2.1866	2.1866	2.1866	2.1866	2.1866	2.1866	2.1866	2.1866	2.1866
10.5400	1.9174	1.8920	1.8307	1.8358	1.8716	2.0761	1.8043	1.8690	1.9150	1.8062	1.7330	1.8902	2.1580	1.9536	1.7463	2.1866	2.1866	2.1866	2.1866	2.1866	2.1866	2.1866	2.1866	2.1866	2.1866	2.1866	2.1866	2.1866	2.1866	2.1866	2.1866	2.1866	2.1866	2.1866	2.1866	2.1866	2.1866	2.1866	2.1866	2.1866	2.1866	2.1866	2.1866	2.1866	2.1866	2.1866	2.1866	2.1866	2.1866
10.5500	1.9174	1.8920	1.8307	1.8358	1.8716	2.0761	1.8043	1.8690	1.9150	1.8062	1.7330	1.8902	2.1580	1.9536	1.7463	2.1866	2.1866	2.1866	2.1866	2.1866	2.1866	2.1866	2.1866	2.1866	2.1866	2.1866	2.1866	2.1866	2.1866	2.1866	2.1866	2.1866	2.1866	2.1866	2.1866	2.1866	2.1866	2.1866	2.1866	2.1866	2.1866	2.1866	2.1866	2.1866	2.1866	2.1866	2.1866	2.1866	2.1866
10.5600	1.9174	1.8920	1.8307	1.8358	1.8716	2.0761	1.8043	1.8690	1.9150	1.8062	1.7330	1.8902	2.1580	1.9536	1.7463	2.1866	2.1866	2.1866	2.1866	2.1866	2.1866	2.1866	2.1866	2.1866	2.1866	2.1866	2.1866	2.1866	2.1866	2.1866	2.1866	2.1866	2.1866	2.1866	2.1866	2.1866	2.1866	2.1866	2.1866	2.1866	2.1866	2.1866	2.1866	2.1866	2.1866	2.1866	2.1866	2.1866	2.1866
10.5700	1.9174	1.8920	1.8307	1.8358	1.8716	2.0761	1.8043	1.8690	1.9150	1.8062	1.7330	1.8902	2.1580	1.9536	1.7463	2.1866	2.1866	2.1866	2.1866	2.1866	2.1866	2.1866	2.1866	2.1866	2.1866	2.1866	2.1866	2.1866	2.1866	2.1866	2.1866	2.1866	2.1866	2.1866	2.1866	2.1866	2.1866	2.1866	2.1866	2.1866	2.1866	2.1866	2.1866	2.1866	2.1866	2.1866	2.1866	2.1866	2.1866
10.5800	1.9174	1.8920	1.8307	1.8358	1.8716	2.0761	1.8043	1.8690	1.9150	1.8062	1.7330	1.8902	2.1580	1.9536	1.7463	2.1866	2.1866	2.1866	2.1866	2.1866	2.1866	2.1866	2.1866	2.1866	2.1866	2.1866	2.1866	2.1866	2.1866	2.1866	2.1866	2.1866	2.1866	2.1866	2.1866	2.1866	2.1866	2.1866	2.1866	2.1866	2.1866	2.1866	2.1866	2.1866	2.1866	2.1866	2.1866	2.1866	2.1866
10.5900	1.9174	1.8920	1.8307	1.8358	1.8716	2.0761	1.8043	1.8690	1.9150	1.8062	1.7330	1.8902	2.1580	1.9536	1.7463	2.1866	2.1866	2.1866	2.1866	2.1866	2.1866	2.1866	2.1866	2.1866	2.1866	2.1866	2.1866	2.1866	2.1866	2.1866	2.1866	2.1866	2.1866	2.1866	2.1866	2.1866	2.1866	2.1866	2.1866	2.1866	2.1866	2.1866	2.1866	2.1866	2.1866	2.1866	2.1866	2.1866	2.1866
10.6000	1.9174	1.8920	1.8307	1.8358	1.8716	2.0761	1.8043	1.8690	1.9150	1.8062	1.7330	1.8902	2.1580	1.9536	1.7463	2.1866	2.1866	2.1866	2.1866	2.1866	2.1866	2.1866	2.1866	2.1866	2.1866	2.1866	2.1866	2.1866	2.1866	2.1866	2.1866	2.1866	2.1866	2.1866	2.1866	2.1866	2.1866	2.1866	2.1866	2.1866	2.1866	2.1866	2.1866	2.1866	2.1866	2.1866	2.1866	2.1866	2.1866
10.6100	1.9174	1.8920	1.8307	1.8358	1.8716	2.0761	1.8043	1.8690	1.9150	1.8062	1.7330	1.8902	2.1580	1.9536	1.7463	2.1866	2.1866	2.1866	2.1866	2.1866	2.1866	2.1866	2.1866	2.1866	2.1866	2.1866	2.1866	2.1866	2.1866	2.1866	2.1866	2.1866	2.1866	2.1866	2.1866	2.1866	2.1866	2.1866	2.1866	2.1866	2.1866	2.1866	2.1866	2.1866	2.1866	2.1866	2.1866	2.1866	2.1866
10.6200	1.9174	1.8920	1.8307	1.8358	1.8716	2.0761	1.8043	1.8690	1.9150	1.8062	1.7330	1.8902	2.1580	1.9536	1.7463	2.1866	2.1866	2.1866	2.1866	2.1866	2.1866	2.1866	2.1866	2.1866	2.1866	2.1866	2.1866	2.1866	2.1866	2.1866	2.1866	2.1866	2.1866	2.1866	2.1866	2.1866	2.1866	2.1866	2.1866	2.1866	2.1866	2.1866	2.1866	2.1866	2.1866	2.1866	2.1866	2.1866	2.1866
10.6300	1.9174	1.8920	1.8307	1.8358	1.8716	2.0761	1.8043	1.8690	1.9150	1.8062	1.7330	1.8902	2.1580	1.9536	1.7463	2.1866	2.1866	2.1866	2.1866	2.1866	2.1866	2.1866	2.1866	2.1866	2.1866	2.1866	2.1866	2.1866	2.1866	2.1866	2.1866	2.1866	2.1866	2.1866	2.1866	2.1866	2.1866	2.1866	2.1866	2.1866	2.1866	2.1866	2.1866	2.1866	2.1866	2.1866	2.1866	2.1866	2.1866
10.6400	1.9174	1.8920	1.8307	1.8358	1.8716	2.0761	1.8043	1.8690	1.9150	1.8062	1.7330	1.8902	2.1580	1.9536	1.7463	2.1866	2.1866	2.1866	2.1866	2.1866	2.1866	2.1866	2.1866	2.1866	2.1866	2.1866	2.1866	2.1866	2.1866	2.1866	2.1866	2.1866	2.1866	2.1866	2.1866	2.1866	2.1866	2.1866	2.1866	2.1866	2.1866	2.1866	2.1866	2.1866	2.1866	2.1866	2.1866	2.1866	2.1866
10.6500	1.9174	1.8920	1.8307	1.8358	1.8716	2.0761	1.8043	1.8690	1.9150	1.8062	1.7330	1.8902	2.1580	1.9536	1.7463	2.1866	2.1866	2.1866	2.1866	2.1866	2.1866	2.1866	2.1866	2.1866	2.1866	2.1866	2.1866	2.1866	2.1866	2.1866	2.1866	2.1866	2.1866	2.1866	2.1866	2.1866	2.1866	2.1866	2.1866	2.1866	2.1866	2.1866	2.1866	2.1866	2.1866	2.1866	2.1866	2.1866	2.1866
10.6600	1.9174	1.8920	1.8307	1.8358	1.8716	2.0761	1.8043	1.8690	1.9150	1.8062	1.7330	1.8902	2.1580	1.9536	1.7463	2.1866	2.1866	2.1866	2.1866	2.1866	2.1866	2.1866	2.1866	2.1866	2.1866	2.1866	2.1866	2.1866	2.1866	2.1866	2.1866	2.1866	2.1866	2.1866	2.1866	2.1866	2.1866	2.1866	2.1866	2.1866	2.1866	2.1866	2.1866	2.1866	2.1866	2.1866	2.1866	2.1866	2.1866
10.6700	1.9174	1.8920	1.8307	1.8358	1.8716	2.0761	1.8043	1.8690	1.9150	1.8062	1.7330	1.8902	2.1580	1.9536	1.7463	2.1866	2.1866	2.1866	2.1866	2.1866	2.1866	2.1866	2.1866	2.1866	2.1866	2.1866	2.1866	2.1866	2.1866	2.1866	2.1866	2.1866	2.1866	2.1866	2.1866	2.1866	2.1866	2.1866	2.1866	2.1866	2.1866	2.1866	2.1866	2.1866	2.1866	2.1866	2.1866	2.1866	2.1866
10.6800	1.9174	1.8920	1.8307	1.8358	1.8716	2.0761	1.8043	1.8690	1.9150	1.8062	1.7330	1.8902	2.1580	1.9536	1.7463	2.1866	2.1866	2.1866	2.1866	2.1866	2.1866	2.1866	2.1866	2.1866	2.1866	2.1866	2.1866	2.1866	2.1866	2.1866	2.1866	2.1866	2.1866	2.1866	2.1866	2.1866	2.1866	2.1866	2.1866	2.1866	2.1866	2.1866	2.1866	2.1866	2.1866	2.1866	2.1866	2.1866	2.1866
10.6900	1.9174	1.8920	1.8307	1.8358	1.8716	2.0761	1.8043	1.8690	1.9150	1.8062	1.7330	1.8902	2.1580	1.9536	1.7463	2.1866	2.1866	2.1866	2.1866	2.1866	2.1866	2.1866	2.1866	2.1866	2.1866	2.1866	2.1866	2.1866	2.1866	2.1866	2.1866	2.1866	2.1866	2.1866	2.1866	2.1866	2.1866	2.1866	2.1866	2.1866	2.1866	2.1866	2.1866	2.1866	2.1866	2.1866	2.1866	2.1866	2.1866
10.7000	1.9174	1.8920	1.8307	1.8358	1.8716	2.0761	1.8043	1.8690	1.9150	1.8062	1.7330	1.8902	2.1580	1.9536	1.7463	2.1866	2.1866	2.1866	2.1866	2.1866	2.1866	2.1866	2.1866	2.1866	2.1866	2.1866	2.1866	2.1866	2.1866	2.1866	2.1866	2.1866	2.1866	2.1866	2.1866	2.1866	2.1866	2.1866	2.1866	2.1866	2.1866	2.1866	2.1866	2.1866	2.1866	2.1866	2.1866	2.1866	2.1866
10.7100	1.9080	1.8826	1.8217	1.8267	1.8623	2.0659	1.7954	1.8598	1.9056	1.7973	1.7245	1.8809	2.1473	1.9439	1.7378	2.1758	2.1758	2.1758	2.1758	2.1758	2.1758	2.1758	2.1758	2.1758	2.1758	2.1758	2.1758	2.1758	2.1758	2.1758	2.1758	2.1758	2.1758	2.1758	2.1758	2.1758	2.1758	2.1758	2.1758	2.1758	2.1758	2.1758	2.1758	2.1758	2.1758	2.1758	2.1758	2.1758	2.1758
10.7200	1.9080	1.8826	1.8217	1.8267	1.8623	2.0659	1.7954	1.8598	1.9056	1.7973	1.7245	1.8809	2.1473	1.9439	1.7378	2.1758	2.1758	2.1758	2.1758	2.1758	2.1758	2.1758	2.1758	2.1758	2.1758	2.1758	2.1758	2.1758	2.1758	2.1758	2.1758	2.1758	2.1758	2.1758	2.1758	2.1758	2.1758	2.1758	2.1758	2.1758	2.1758	2.1758	2.1758	2.1758	2.1758	2.1758	2.1758	2.1758	2.1758
10.7300	1.9080	1.8826	1.8217	1.8267	1.8623	2.0659	1.7954	1.8598	1.9056	1.7973	1.7245	1.8809	2.1473	1.9439	1.7378	2.1758	2.1758	2.1758	2.1758	2.1758	2.1758	2.1758	2.1758	2.1758	2.1758	2.1758	2.1758	2.1758	2.1758	2.1758	2.1758	2.1758	2.1758	2.1758	2.1758	2.1758	2.1758	2.1758	2.1758	2.1758	2.1758	2.1758	2.1758	2.1758	2.1758	2.1758	2.1758	2.1758	2.1758
10.7400	1.9080	1.8826	1.8217	1.8267	1.8623	2.0659	1.7954	1.8598	1.9056	1.7973	1.7245	1.8809	2.1473	1.9439	1.7378	2.1758	2.1758	2.1758	2.1758	2.1758	2.1758	2.1758	2.1758	2.1758	2.1758	2.1758	2.1758	2.1758	2.1758	2.1758	2.1758	2.1758	2.1758	2.1758	2.1758	2.1758	2.1758	2.1758	2.1758	2.1758	2.1758	2.1758	2.1758	2.1758	2.1758	2.1758	2.1758	2.1758	2.1758
10.7500	1.9080	1.8826	1.8217	1.8267	1.8623	2.0659	1.7954	1.8598	1.9056	1.7973	1.7245	1.8809	2.1473	1.9439	1.7378	2.1758	2.1758	2.1758	2.1758	2.1758	2.1758	2.1758	2.1758	2.1758	2.1758	2.1758	2.1758	2.1758	2.1758	2.1758	2.1758	2.1758	2.1758	2.1758	2.1758	2.1758	2.1758	2.1758	2.1758	2.1758	2.1758	2.1758	2.1758	2.1758	2.1758	2.1758	2.1758	2.1758	2.1758
10.7600	1.9080	1.8826	1.8217	1.8267	1.8623	2.0659	1.7954	1.8598	1.9056	1.7973	1.7245	1.8809	2.1473	1.9439	1.7378	2.1758	2.1758	2.1758	2.1758	2.1758	2.1758	2.1758	2.1758	2.1758	2.1758	2.1758	2.1758	2.1758	2.1758	2.1758	2.1758	2.1758	2.1758	2.1758	2.1758	2.1758	2.1758	2.1758	2.1758	2.1758	2.1758	2.1758	2.1758	2.1758	2.1758	2.1758	2.1758	2.1758	2.1758
10.7700	1.9080	1.8826	1.8217	1.8267	1.8623	2.0659	1.7954	1.8598	1.9056	1.7973	1.7245	1.8809	2.1473	1.9439	1.7378	2.1758	2.1758	2.1758	2.1758	2.1758	2.1758	2.1758	2.1758	2.1758	2.1758	2.1758	2.1758	2.1758	2.1758	2.1758	2.1758	2.1758	2.1758	2.1758	2.1758	2.1758	2.1758	2.1758	2.1758	2.1758	2.1758	2.1758	2.1758	2.1758	2.1758	2.1758	2.1758	2.1758	2.1758
10.7800	1.9080	1.8826	1.8217	1.8267	1.8623	2.0659	1.7954	1.8598	1.9056	1.7973	1.7245	1.8809	2.1473	1.9439	1.7378	2.1758	2.1758	2.1758	2.1758	2.1758	2.1758	2.1758	2.1758	2.1758	2.1758	2.1758	2.1758	2.1758	2.1758	2.1758	2.1758	2.1758	2.1758	2.1758	2.1758	2.1758	2.1758	2.1758	2.1758	2.1758	2.1758	2.1758	2.1758	2.1758	2.1758	2.1758	2.1758	2.1758	2.1758
10.7900	1.9080	1.8826	1.8217	1.8267	1.8623	2.0659	1.7954	1.8598	1.9056	1.7973	1.7245	1.8809	2.1473	1.9439	1.7378	2.1758	2.1758	2.1758	2.1758	2.1758	2.1758	2.1758	2.1758	2.1758	2.1758	2.1758	2.1758	2.1758	2.1758	2.1758	2.1758	2.1758	2.1758	2.1758	2.1758	2.1758	2.1758	2.1758	2.1758	2.1758	2.1758	2.1758	2.1758	2.1758	2.1758	2.1758	2.1758	2.1758	2.1758
10.8000	1.9080	1.8826	1.8217	1.8267	1.8623	2.0659	1.7954	1.8598	1.9056	1.7973	1.7245	1.8809	2.1473	1.9439	1.7378	2.1758	2.1758	2.1758	2.1758	2.1758	2.1758	2.1758	2.1758	2.1758	2.1758	2.1758	2.1758	2.1758	2.1758	2.1758	2.1758	2.1758	2.1758	2.1758	2.1758	2.1758	2.1758	2.1758	2.1758	2.1758	2.1758	2.1758	2.1758	2.1758	2.1758	2.1758	2.1758	2.1758	2.1758
10.8100	1.9080	1.8826	1.8217	1.8267	1.8623	2.0659	1.7954	1.8598	1.9056	1.7973	1.7245	1.8809	2.1473	1.9439	1.7378	2.1758	2.1758	2.1758	2.1758	2.1758	2.1758	2.1758	2.1758	2.1758	2.1758	2.1758	2.1758	2.1758	2.1758	2.1758	2.1758	2.1758	2.1758	2.1758	2.1758	2.1758	2.1758	2.1758	2.1758	2.1758	2.1758	2.1758	2.1758	2.1758	2.1758	2.1758	2.1758	2.1758	2.1758
10.8200	1.9080	1.8826	1.8217	1.8267	1.8623	2.0659	1.7954	1.8598	1.9056	1.7973	1.7245	1.8809	2.1473	1.9439	1.7378	2.1758	2.1758	2.1758	2.1758	2.1758	2.1758	2.1758	2.1758	2.1758	2.1758	2.1758	2.1758	2.1758	2.1758	2.1758	2.1758	2.1758	2.1758	2.1758	2.1758	2.1758	2.1758	2.1758	2.1758	2.1758	2.1758	2.1758	2.1758	2.1758	2.1758	2.1758	2.1758	2.1758	2.1758
10.8300	1.9080	1.8826	1.8217	1.8267	1.8623	2.0659	1.7954	1.8598	1.9056	1.7973	1.7245	1.8809	2.1473	1.9439	1.7378	2.1758	2.1758	2.1758	2.1758	2.1758	2.1758	2.1758	2.1758	2.1758	2.1758	2.1758	2.1758	2.1758	2.1758	2.1758	2.1758	2.1758	2.1758	2.1758	2.1758	2.1758	2.1758	2.1758	2.1758	2.1758	2.1758	2.1758	2.1758	2.1758	2.1758	2.1758	2.1758	2.1758	2.1758
10.8400	1.9080	1.8826	1.8217	1.8267	1.8623	2.0659	1.7954	1.8598	1.9056	1.7973	1.7245	1.8809	2.1473	1.9439	1.7378	2.1758	2.1758	2.1758	2.1758	2.1758	2.1758	2.1758	2.1758	2.1758	2.1758	2.1758	2.1758	2.1758	2.1758	2.1758	2.1758	2.1758	2.1758	2.1758	2.1758	2.1758	2.1758	2.1758	2.1758	2.1758	2.1758	2.1758	2.1758	2.1758	2.1758	2.1758	2.1758	2.1758	2.1758
10.8500	1.9080	1.8826	1.8217	1.8267	1.8623	2.0659	1.7954	1.8598	1.9056	1.7973	1.7245	1.8809	2.1473	1.9439	1.7378	2.1758	2.1758	2.1758	2.1758	2.1758	2.1758	2.1758	2.1758	2.1758	2.1758	2.1758	2.1758	2.1758	2.1758	2.1758	2.1758	2.1758	2.1758	2.1758	2.1758	2.1758	2.1758	2.1758	2.1758	2.1758	2.1758	2.1758	2.1758	2.1758	2.1758	2.1758	2.1758	2.1758	2.1758
10.8600	1.9080	1.8826	1.8217	1.8267	1.8623	2.0659	1.7954	1.8598	1.9056	1.7973	1.7245	1.8809	2.1473	1.9439	1.7378	2.1758	2.1758	2.1758	2.1758	2.1758	2.1758	2.1758	2.1758	2.1758	2.1758	2.1758	2.1758	2.1758	2.1758	2.1758	2.1758	2.1758	2.1758	2.1758	2.1758	2.1758	2.1758	2.1758	2.1758	2.1758	2.1758	2.1758	2.1758	2.1758	2.1758	2.1758	2.1758	2.1758	2.1758
10.8700	1.9080	1.8826	1.8217	1.8267	1.8623	2.0659	1.7954	1.8598	1.9056	1.7973	1.7245	1.8809	2.1473	1.9439	1.7378	2.1758	2.1758	2.1758	2.1758	2.1758	2.1758	2.1758	2.1758	2.1758	2.1758	2.1758	2.1758	2.1758	2.1758	2.1758	2.1758	2.1758	2.1758	2.1758	2.1758	2.1758	2.1758	2.1758	2.1758	2.1758	2.1758	2.1758	2.1758	2.1758	2.1758	2.1758	2.1758	2.1758	2.1758
10.8800	1.9080	1.8826	1.8217	1.8267	1.8623	2.0659	1.7954	1.8598	1.9056	1.7973	1.7245	1.8809	2.1473	1.9439	1.7378	2.1758	2.1758	2.1758	2.1758	2.1758	2.1758	2.1758	2.1758	2.1758	2.1758	2.1758	2.1758	2.1758	2.1758	2.1758	2.1758	2.1758	2.1758	2.1758	2.1758	2.1758	2.1758	2.1758	2.1758	2.1758	2.1758	2.1758	2.1758	2.1758	2.1758	2.1758	2.1758	2.1758	2.1758
10.8900	1.9080	1.8826	1.8217	1.8267	1.8623	2.0659	1.7954	1.8598	1.9056	1.7973	1.7245	1.8809	2.1473	1.9439	1.7378	2.1758	2.1758	2.1758	2.1758	2.1758	2.1758	2.1758	2.1758	2.1758	2.1758	2.1758	2.1758	2.1758	2.1758	2.1758	2.1758	2.1758	2.1758	2.1758	2.1758	2.1758	2.1758	2.1758	2.1758	2.1758	2.1758	2.1758	2.1758	2.1758	2.1758	2.1758	2.1758	2.1758	2.1758
10.9000	1.9080	1.8826	1.8217	1.8267	1.8623	2.0659	1.7954	1.8598	1.9056	1.7973	1.7245	1.8809	2.1473	1.9439	1.7378	2.1758	2.1758	2.1758	2.1758	2.1758	2.1758	2.1758	2.1758	2.1758	2.1758	2.1758	2.1758	2.1758	2.1758	2.1758	2.1758	2.1758	2.1758	2.1758	2.1758	2.1758	2.1758	2.1758	2.1758	2.1758	2.1758	2.1758	2.1758	2.1758	2.1758	2.1758	2.1758	2.1758	2.1758
10.9100	1.8987	1.8735	1.8129	1.8179	1.8533	2.0558	1.7867	1.8508	1.8964	1.7886	1.7161	1.8718	2.1368	1.9345	1.7294	2.1651	2.1651	2.1651	2.1651	2.1651	2.1651	2.1651	2.1651	2.1651	2.1651	2.1651	2.1651	2.1651	2.1651	2.1651	2.1651	2.1651	2.1651	2.1651	2.1651	2.1651	2.1651	2.1651	2.1651	2.1651	2.1651	2.1651	2.1651	2.1651	2.1651	2.1651	2.1651	2.1651	2.1651
10.9200	1.8987	1.8735	1.8129	1.8179	1.8533	2.0558	1.7867	1.8508	1.8964	1.7886	1.7161	1.8718	2.1368	1.9345	1.7294	2.1651	2.1651	2.1651	2.1651	2.1651	2.1651	2.1651	2.1651	2.1651	2.1651	2.1651	2.1651	2.1651	2.1651	2.1651	2.1651	2.1651	2.1651	2.1651	2.1651	2.1651	2.1651	2.1651	2.1651	2.1651	2.1651	2.1651	2.1651	2.1651	2.1651	2.1651	2.1651	2.1651	2.1651
10.9300	1.8987	1.8735	1.8129	1.8179	1.8533	2.0558	1.7867	1.8508	1.8964	1.7886	1.7161	1.8718	2.1368	1.9345	1.7294	2.1651	2.1651	2.1651	2.1651	2.1651	2.1651	2.1651	2.1651	2.1651	2.1651	2.1651	2.1651	2.1651	2.1651	2.1651	2.1651	2.1651	2.1651	2.1651	2.1651	2.1651	2.1651	2.1651	2.1651	2.1651	2.1651	2.1651	2.1651	2.1651	2.1651	2.1651	2.1651	2.1651	2.1651
10.9400	1.8987	1.8735	1.8129	1.8179	1.8533	2.0558	1.7867	1.8508	1.8964	1.7886	1.7161	1.8718	2.1368	1.9345	1.7294	2.1651	2.1651	2.1651	2.1651	2.1651	2.1651	2.1651	2.1651	2.1651	2.1651	2.1651	2.1651	2.1651	2.1651	2.1651	2.1651	2.1651	2.1651	2.1651	2.1651	2.1651	2.1651	2.1651	2.1651	2.1651	2.1651	2.1651	2.1651	2.1651	2.1651	2.1651	2.1651	2.1651	2.1651
10.9500	1.8987	1.8735	1.8129	1.8179	1.8533	2.0558	1.7867	1.8508	1.8964	1.7886	1.7161	1.8718	2.1368	1.9345	1.7294	2.1651	2.1651	2.1651	2.1651	2.1651	2.1651	2.1651	2.1651	2.1651	2.1651	2.1651	2.1651	2.1651	2.1651	2.1651	2.1651	2.1651	2.1651	2.1651	2.1651	2.1651	2.1651	2.1651	2.1651	2.1651	2.1651	2.1651	2.1651	2.1651	2.1651	2.1651	2.1651	2.1651	2.1651
10.9600	1.8987	1.8735	1.8129	1.8179	1.8533	2.0558	1.7867	1.8508	1.8964	1.7886	1.7161	1.8718	2.1368	1.9345	1.7294	2.1651	2.1651	2.1651	2.1651	2.1651	2.1651	2.1651	2.1651	2.1651	2.1651	2.1651	2.1651	2.1651	2.1651	2.1651	2.1651	2.1651	2.1651	2.1651	2.1651	2.1651	2.1651	2.1651	2.1651	2.1651	2.1651	2.1651	2.1651	2.1651	2.1651	2.1651	2.1651	2.1651	2.1651
10.9700	1.8987	1.8735	1.8129	1.8179	1.8533	2.0558	1.7867	1.8508	1.8964	1.7886	1.7161	1.8718	2.1368	1.9345	1.7294	2.1651	2.1651	2.1651	2.1651	2.1651	2.1651	2.1651	2.1651	2.1651	2.1651	2.1651	2.1651	2.1651	2.1651	2.1651	2.1651	2.1651	2.1651	2.1651	2.1651	2.1651	2.1651	2.1651	2.1651	2.1651	2.1651	2.1651	2.1651	2.1651	2.1651	2.1651	2.1651	2.1651	2.1651
10.9800	1.8987	1.8735	1.8129	1.8179	1.8533	2.0558	1.7867	1.8508	1.8964	1.7886	1.7161	1.8718	2.1368	1.9345	1.7294	2.1651	2.1651	2.1651	2.1651	2.1651	2.1651	2.1651	2.1651	2.1651	2.1651	2.1651	2.1651	2.1651	2.1651	2.1651	2.1651	2.1651	2.1651	2.1651	2.1651	2.1651	2.1651	2.1651	2.1651	2.1651	2.1651	2.1651	2.1651	2.1651	2.1651	2.1651	2.1651	2.1651	2.1651
10.9900	1.8987	1.8735	1.8129	1.8179	1.8533	2.0558	1.7867	1.8508	1.8964	1.7886	1.7161	1.8718	2.1368	1.9345	1.7294	2.1651	2.1651	2.1651	2.1651	2.1651	2.1651	2.1651	2.1651	2.1651	2.1651	2.1651	2.1651	2.1651	2.1651	2.1651	2.1651	2.1651	2.1651	2.1651	2.1651	2.1651	2.1651	2.1651	2.1651	2.1651	2.1651	2.1651	2.1651	2.1651	2.1651	2.1651	2.1651	2.1651	2.1651
11.0000	1.8987	1.8735	1.8129	1.8179	1.8533	2.0558	1.7867	1.8508	1.8964	1.7886	1.7161	1.8718	2.1368	1.9345	1.7294	2.1651	2.1651	2.1651	2.1651	2.1651	2.1651	2.1651	2.1651	2.1651	2.1651	2.1651	2.1651	2.1651	2.1651	2.1651	2.1651	2.1651	2.1651	2.1651	2.1651	2.1651	2.1651	2.1651	2.1651	2.1651	2.1651	2.1651	2.1651	2.1651	2.1651	2.1651	2.1651	2.1651	2.1651
11.0100	1.8987	1.8735	1.8129	1.8179	1.8533	2.0558	1.7867	1.8508	1.8964	1.7886	1.7161	1.8718	2.1368	1.9345	1.7294	2.1651	2.1651	2.1651	2.1651	2.1651	2.1651	2.1651	2.1651	2.1651	2.1651	2.1651	2.1651	2.1651	2.1651	2.1651	2.1651	2.1651	2.1651	2.1651	2.1651	2.1651	2.1651	2.1651	2.1651	2.1651	2.1651	2.1651	2.1651	2.1651	2.1651	2.1651	2.1651	2.1651	2.1651
11.0200	1.8987	1.8735	1.8129	1.8179	1.8533	2.0558	1.7867	1.8508	1.8964	1.7886	1.7161	1.8718	2.1368	1.9345	1.7294	2.1651	2.1651	2.1651	2.1651	2.1651	2.1651	2.1651	2.1651	2.1651	2.1651	2.1651	2.1651	2.1651	2.1651	2.1651	2.1651	2.1651	2.1651	2.1651	2.1651	2.1651	2.1651	2.1651	2.1651	2.1651	2.1651	2.1651	2.1651	2.1651	2.1651	2.1651	2.1651	2.1651	2.1651
11.0300	1.8987	1.8735	1.8129	1.8179	1.8533	2.0558	1.7867	1.8508	1.8964	1.7886	1.7161	1.8718	2.1368	1.9345	1.7294	2.1651	2.1651	2.1651	2.1651	2.1651	2.1651	2.1651	2.1651	2.1651	2.1651	2.1651	2.1651	2.1651	2.1651	2.1651	2.1651	2.1651	2.1651	2.1651	2.1651	2.1651	2.1651	2.1651	2.1651	2.1651	2.1651	2.1651	2.1651	2.1651	2.1651	2.1651	2.1651	2.1651	2.1651
11.0400	1.8987	1.8735	1.8129	1.8179	1.8533	2.0558	1.7867	1.8508	1.8964	1.7886	1.7161	1.8718	2.1368	1.9345	1.7294	2.1651	2.1651	2.1651	2.1651	2.1651	2.1651	2.1651	2.1651	2.1651	2.1651	2.1651	2.1651	2.1651	2.1651	2.1651	2.1651	2.1651	2.1651	2.1651	2.1651	2.1651	2.1651	2.1651	2.1651	2.1651	2.1651	2.1651	2.1651	2.1651	2.1651	2.1651	2.1651	2.1651	2.1651
11.0500	1.8987	1.8735	1.8129	1.8179	1.8533	2.0558	1.7867	1.8508	1.8964	1.7886	1.7161	1.8718	2.1368	1.9345	1.7294	2.1651	2.1651	2.1651	2.1651	2.1651	2.1651	2.1651	2.1651	2.1651	2.1651	2.1651	2.1651	2.1651	2.1651	2.1651	2.1651	2.1651	2.1651	2.1651	2.1651	2.1651	2.1651	2.1651	2.1651	2.1651	2.1651	2.1651	2.1651	2.1651	2.1651	2.1651	2.1651	2.1651	2.1651
11.0600	1.8987	1.8735	1.8129	1.8179	1.8533	2.0558	1.7867	1.8508	1.8964	1.7886	1.7161	1.8718	2.1368	1.9345	1.7294	2.1651	2.1651	2.1651	2.1651	2.1651	2.1651	2.1651	2.1651	2.1651	2.1651	2.1651	2.1651	2.1651	2.1651	2.1651	2.1651	2.1651	2.1651	2.1651	2.1651	2.1651	2.1651	2.1651	2.1651	2.1651	2.1651	2.1651	2.1651	2.1651	2.1651	2.1651	2.1651	2.1651	2.1651
11.0700	1.8987	1.8735	1.8129	1.8179	1.8533	2.0558	1.7867	1.8508	1.8964	1.7886	1.7161	1.8718	2.1368	1.9345	1.7294	2.1651	2.1651	2.1651	2.1651	2.1651	2.1651	2.1651	2.1651	2.1651	2.1651	2.1651	2.1651	2.1651	2.1651	2.1651	2.1651	2.1651	2.1651	2.1651	2.1651	2.1651	2.1651	2.1651	2.1651	2.1651	2.1651	2.1651	2.1651	2.1651	2.1651	2.1651	2.1651	2.1651	2.1651
11.0800	1.8987	1.8735	1.8129	1.8179	1.8533	2.0558	1.7867	1.8508	1.8964	1.7886	1.7161	1.8718	2.1368	1.9345	1.7294	2.1651	2.1651	2.1651	2.1651	2.1651	2.1651	2.1651	2.1651	2.1651	2.1651	2.1651	2.1651	2.1651	2.1651	2.1651	2.1651	2.1651	2.1651	2.1651	2.1651	2.1651	2.1651	2.1651	2.1651	2.1651	2.1651	2.1651	2.1651	2.1651	2.1651	2.1651	2.1651	2.1651	2.1651
11.0900	1.8987	1.8735	1.8129	1.8179	1.8533	2.0558	1.7867	1.8508	1.8964	1.7886	1.7161	1.8718	2.1368	1.9345	1.7294	2.1651	2.1651	2.1651	2.1651	2.1651	2.1651	2.1651	2.1651	2.1651	2.1651	2.1651	2.1651	2.1651	2.1651	2.1651	2.1651	2.1651	2.1651	2.1651	2.1651	2.1651	2.1651	2.1651	2.1651	2.1651	2.1651	2.1651	2.1651	2.1651	2.1651	2.1651	2.1651	2.1651	2.1651
11.1000	1.8987	1.8735	1.8129	1.8179	1.8533	2.0558	1.7867	1.8508	1.8964	1.7886	1.7161	1.8718	2.1368	1.9345	1.7294	2.1651	2.1651	2.1651	2.1651	2.1651	2.1651	2.1651	2.1651	2.1651	2.1651	2.1651	2.1651	2.1651	2.1651	2.1651	2.1651	2.1651	2.1651	2.1651	2.1651	2.1651	2.1651	2.1651	2.1651	2.1651	2.1651	2.1651	2.1651	2.1651	2.1651	2.1651	2.1651	2.1651	2.1651
11.1100	1.8971	1.8719	1.8113	1.8164	1.8517	2.0540	1.7853	1.8493	1.8947	1.7871	1.7147	1.8702	2.1349	1.9328	1.7279	2.1632	2.1632	2.1632	2.1632	2.1632	2.1632	2.1632	2.1632	2.1632	2.1632	2.1632	2.1632	2.1632	2.1632	2.1632	2.1632	2.1632	2.1632	2.1632	2.1632	2.1632	2.1632	2.1632	2.1632	2.1632	2.1632	2.1632	2.1632	2.1632	2.1632	2.1632	2.1632	2.1632	2.1632
11.1200	1.8971	1.8719	1.8113	1.8164	1.8517	2.0540	1.7853	1.8493	1.8947	1.7871	1.7147	1.8702	2.1349	1.9328	1.7279	2.1632	2.1632	2.1632	2.1632	2.1632	2.1632	2.1632	2.1632	2.1632	2.1632	2.1632	2.1632	2.1632	2.1632	2.1632	2.1632	2.1632	2.1632	2.1632	2.1632	2.1632	2.1632	2.1632	2.1632	2.1632	2.1632	2.1632	2.1632	2.1632	2.1632	2.1632	2.1632	2.1632	2.1632
11.1300	1.8971	1.8719	1.8113	1.8164	1.8517	2.0540	1.7853	1.8493	1.8947	1.7871	1.7147	1.8702	2.1349	1.9328	1.7279	2.1632	2.1632	2.1632	2.1632	2.1632	2.1632	2.1632	2.1632	2.1632	2.1632	2.1632	2.1632	2.1632	2.1632	2.1632	2.1632	2.1632	2.1632	2.1632	2.1632	2.1632	2.1632	2.1632	2.1632	2.1632	2.1632	2.1632	2.1632	2.1632	2.1632	2.1632	2.1632	2.1632	2.1632
11.1400	1.8971	1.8719	1.8113	1.8164	1.8517	2.0540	1.7853	1.8493	1.8947	1.7871	1.7147	1.8702	2.1349	1.9328	1.7279	2.1632	2.1632	2.1632	2.1632	2.1632	2.1632	2.1632	2.1632	2.1632	2.1632	2.1632	2.1632	2.1632	2.1632	2.1632	2.1632	2.1632	2.1632	2.1632	2.1632	2.1632	2.1632	2.1632	2.1632	2.1632	2.1632	2.1632	2.1632	2.1632	2.1632	2.1632	2.1632	2.1632	2.1632
11.1500	1.8971	1.8719	1.8113	1.8164	1.8517	2.0540	1.7853	1.8493	1.8947	1.7871	1.7147	1.8702	2.1349	1.9328	1.7279	2.1632	2.1632	2.1632	2.1632	2.1632	2.1632	2.1632	2.1632	2.1632	2.1632	2.1632	2.1632	2.1632	2.1632	2.1632	2.1632	2.1632	2.1632	2.1632	2.1632	2.1632	2.1632	2.1632	2.1632	2.1632	2.1632	2.1632	2.1632	2.1632	2.1632	2.1632	2.1632	2.1632	2.1632
11.1600	1.8971	1.8719	1.8113	1.8164	1.8517	2.0540	1.7853	1.8493	1.8947	1.7871	1.7147	1.8702	2.1349	1.9328	1.7279	2.1632	2.1632	2.1632	2.1632	2.1632	2.1632	2.1632	2.1632	2.1632	2.1632	2.1632	2.1632	2.1632	2.1632	2.1632	2.1632	2.1632	2.1632	2.1632	2.1632	2.1632	2.1632	2.1632	2.1632	2.1632	2.1632	2.1632	2.1632	2.1632	2.1632	2.1632	2.1632	2.1632	2.1632
11.1700	1.8971	1.8719	1.8113	1.8164	1.8517	2.0540	1.7853	1.8493	1.8947	1.7871	1.7147	1.8702	2.1349	1.9328	1.7279	2.1632	2.1632	2.1632	2.1632	2.1632	2.1632	2.1632	2.1632	2.1632	2.1632	2.1632	2.1632	2.1632	2.1632	2.1632	2.1632	2.1632	2.1632	2.1632	2.1632	2.1632	2.1632	2.1632	2.1632	2.1632	2.1632	2.1632	2.1632	2.1632	2.1632	2.1632	2.1632	2.1632	2.1632
11.1800	1.8971	1.8719	1.8113	1.8164	1.8517	2.0540	1.7853	1.8493	1.8947	1.7871	1.7147	1.8702	2.1349	1.9328	1.7279	2.1632	2.1632	2.1632	2.1632	2.1632	2.1632	2.1632	2.1632	2.1632	2.1632	2.1632	2.1632	2.1632	2.1632	2.1632	2.1632	2.1632	2.1632	2.1632	2.1632	2.1632	2.1632	2.1632	2.1632	2.1632	2.1632	2.1632	2.1632	2.1632	2.1632	2.1632	2.1632	2.1632	2.1632
11.1900	1.8971	1.8719	1.8113	1.8164	1.8517	2.0540	1.7853	1.8493	1.8947	1.7871	1.7147	1.8702	2.1349	1.9328	1.7279	2.1632	2.1632	2.1632	2.1632	2.1632	2.1632	2.1632	2.1632	2.1632	2.1632	2.1632	2.1632	2.1632	2.1632	2.1632	2.1632	2.1632	2.1632	2.1632	2.1632	2.1632	2.1632	2.1632	2.1632	2.1632	2.1632	2.1632	2.1632	2.1632	2.1632	2.1632	2.1632	2.1632	2.1632
11.2000	1.8971	1.8719	1.8113	1.8164	1.8517	2.0540	1.7853	1.8493	1.8947	1.7871	1.7147	1.8702	2.1349	1.9328	1.7279	2.1632	2.1632	2.1632	2.1632	2.1632	2.1632	2.1632	2.1632	2.1632	2.1632	2.1632	2.1632	2.1632	2.1632	2.1632	2.1632	2.1632	2.1632	2.1632	2.1632	2.1632	2.1632	2.1632	2.1632	2.1632	2.1632	2.1632	2.1632	2.1632	2.1632	2.1632	2.1632	2.1632	2.1632
11.2100	1.8971	1.8719	1.8113	1.8164	1.8517	2.0540	1.7853	1.8493	1.8947	1.7871	1.7147	1.8702	2.1349	1.9328	1.7279	2.1632	2.1632	2.1632	2.1632	2.1632	2.1632	2.1632	2.1632	2.1632	2.1632	2.1632	2.1632	2.1632	2.1632	2.1632	2.1632	2.1632	2.1632	2.1632	2.1632	2.1632	2.1632	2.1632	2.1632	2.1632	2.1632	2.1632	2.1632	2.1632	2.1632	2.1632	2.1632	2.1632	2.1632
11.2200	1.8971	1.8719	1.8113	1.8164	1.8517	2.0540	1.7853	1.8493	1.8947	1.7871	1.7147	1.8702	2.1349	1.9328	1.7279	2.1632	2.1632	2.1632	2.1632	2.1632	2.1632	2.1632	2.1632	2.1632	2.1632	2.1632	2.1632	2.1632	2.1632	2.1632	2.1632	2.1632	2.1632	2.1632	2.1632	2.1632	2.1632	2.1632	2.1632	2.1632	2.1632	2.1632	2.1632	2.1632	2.1632	2.1632	2.1632	2.1632	2.1632
11.2300	1.8971	1.8719	1.8113	1.8164	1.8517	2.0540	1.7853	1.8493	1.8947	1.7871	1.7147	1.8702	2.1349	1.9328	1.7279	2.1632	2.1632	2.1632	2.1632	2.1632	2.1632	2.1632	2.1632	2.1632	2.1632	2.1632	2.1632	2.1632	2.1632	2.1632	2.1632	2.1632	2.1632	2.1632	2.1632	2.1632	2.1632	2.1632	2.1632	2.1632	2.1632	2.1632	2.1632	2.1632	2.1632	2.1632	2.1632	2.1632	2.1632
[truncated: 4,876 more rows]
[truncated: 47 more columns]
