# Supplementary material for: Bayesian inference for biophysical neuron models enables stimulus optimization for retinal neuroprosthetics
Source: eLife. 2020 Oct 27;9:e54997. doi: 10.7554/eLife.54997 (PMC7673784; doi:10.7554/eLife.54997)
Supplement: Figure 10—source data 1. [file elife-54997-fig10-data1.zip › OFF_Current1_ON_Release.csv]

Time/ms	ON cell1: Release/(ves/s)	ON cell2: Release/(ves/s)	ON cell3: Release/(ves/s)	ON cell4: Release/(ves/s)	ON cell5: Release/(ves/s)
0.0000	1.6116	1.9010	1.5502	2.2026	1.9333
0.0100	1.6134	1.9031	1.5517	2.2048	1.9353
0.0200	1.6152	1.9053	1.5531	2.2071	1.9373
0.0300	1.6171	1.9075	1.5546	2.2094	1.9393
0.0400	1.6189	1.9097	1.5561	2.2116	1.9413
0.0500	1.6207	1.9118	1.5575	2.2139	1.9433
0.0600	1.6225	1.9140	1.5590	2.2161	1.9453
0.0700	1.6243	1.9162	1.5605	2.2184	1.9472
0.0800	1.6261	1.9184	1.5619	2.2207	1.9492
0.0900	1.6278	1.9205	1.5634	2.2229	1.9512
0.1000	1.6296	1.9227	1.5648	2.2252	1.9532
0.1100	1.6314	1.9249	1.5663	2.2275	1.9552
0.1200	1.6335	1.9273	1.5680	2.2300	1.9575
0.1300	1.6355	1.9298	1.5696	2.2325	1.9597
0.1400	1.6376	1.9322	1.5713	2.2351	1.9619
0.1500	1.6396	1.9347	1.5729	2.2376	1.9641
0.1600	1.6417	1.9372	1.5746	2.2402	1.9664
0.1700	1.6437	1.9396	1.5762	2.2427	1.9686
0.1800	1.6458	1.9421	1.5779	2.2453	1.9709
0.1900	1.6478	1.9445	1.5795	2.2478	1.9731
0.2000	1.6498	1.9470	1.5812	2.2504	1.9753
0.2100	1.6519	1.9494	1.5828	2.2529	1.9776
0.2200	1.6539	1.9519	1.5845	2.2554	1.9798
0.2300	1.6559	1.9543	1.5861	2.2580	1.9820
0.2400	1.6579	1.9567	1.5877	2.2605	1.9843
0.2500	1.6599	1.9592	1.5894	2.2631	1.9865
0.2600	1.6619	1.9616	1.5910	2.2656	1.9887
0.2700	1.6639	1.9640	1.5927	2.2682	1.9910
0.2800	1.6659	1.9664	1.5943	2.2707	1.9932
0.2900	1.6679	1.9689	1.5959	2.2733	1.9954
0.3000	1.6698	1.9713	1.5976	2.2758	1.9977
0.3100	1.6718	1.9737	1.5992	2.2784	1.9999
0.3200	1.6741	1.9765	1.6011	2.2812	2.0024
0.3300	1.6763	1.9792	1.6029	2.2840	2.0049
0.3400	1.6786	1.9819	1.6047	2.2869	2.0074
0.3500	1.6809	1.9846	1.6066	2.2897	2.0098
0.3600	1.6831	1.9874	1.6084	2.2925	2.0123
0.3700	1.6854	1.9901	1.6102	2.2954	2.0148
0.3800	1.6876	1.9928	1.6121	2.2982	2.0173
0.3900	1.6898	1.9955	1.6139	2.3010	2.0198
0.4000	1.6921	1.9982	1.6157	2.3039	2.0223
0.4100	1.6943	2.0009	1.6175	2.3067	2.0247
0.4200	1.6965	2.0036	1.6194	2.3095	2.0272
0.4300	1.6987	2.0063	1.6212	2.3124	2.0297
0.4400	1.7009	2.0090	1.6230	2.3152	2.0322
0.4500	1.7031	2.0117	1.6248	2.3180	2.0347
0.4600	1.7053	2.0144	1.6266	2.3209	2.0372
0.4700	1.7075	2.0171	1.6284	2.3237	2.0396
0.4800	1.7097	2.0198	1.6303	2.3265	2.0421
0.4900	1.7119	2.0224	1.6321	2.3294	2.0446
0.5000	1.7141	2.0251	1.6339	2.3322	2.0471
0.5100	1.7163	2.0278	1.6357	2.3351	2.0496
0.5200	1.7188	2.0308	1.6377	2.3382	2.0523
0.5300	1.7212	2.0337	1.6397	2.3413	2.0550
0.5400	1.7237	2.0368	1.6417	2.3445	2.0578
0.5500	1.7261	2.0397	1.6437	2.3476	2.0605
0.5600	1.7286	2.0427	1.6458	2.3507	2.0633
0.5700	1.7310	2.0457	1.6478	2.3538	2.0660
0.5800	1.7335	2.0487	1.6498	2.3570	2.0688
0.5900	1.7359	2.0516	1.6518	2.3601	2.0715
0.6000	1.7384	2.0546	1.6538	2.3633	2.0742
0.6100	1.7408	2.0575	1.6558	2.3664	2.0770
0.6200	1.7432	2.0605	1.6578	2.3695	2.0797
0.6300	1.7456	2.0634	1.6598	2.3726	2.0824
0.6400	1.7480	2.0664	1.6618	2.3758	2.0852
0.6500	1.7504	2.0693	1.6637	2.3789	2.0879
0.6600	1.7528	2.0723	1.6657	2.3820	2.0906
0.6700	1.7552	2.0752	1.6677	2.3852	2.0934
0.6800	1.7576	2.0781	1.6697	2.3883	2.0961
0.6900	1.7600	2.0810	1.6717	2.3914	2.0989
0.7000	1.7624	2.0840	1.6737	2.3946	2.1016
0.7100	1.7648	2.0869	1.6757	2.3977	2.1043
0.7200	1.7675	2.0902	1.6779	2.4011	2.1074
0.7300	1.7701	2.0934	1.6800	2.4045	2.1103
0.7400	1.7728	2.0966	1.6823	2.4080	2.1133
0.7500	1.7754	2.0998	1.6844	2.4114	2.1163
0.7600	1.7781	2.1031	1.6866	2.4149	2.1193
0.7700	1.7808	2.1063	1.6888	2.4183	2.1223
0.7800	1.7834	2.1095	1.6910	2.4218	2.1254
0.7900	1.7861	2.1128	1.6932	2.4252	2.1283
0.8000	1.7887	2.1160	1.6954	2.4286	2.1314
0.8100	1.7913	2.1192	1.6975	2.4321	2.1343
0.8200	1.7939	2.1224	1.6997	2.4355	2.1374
0.8300	1.7965	2.1256	1.7019	2.4389	2.1403
0.8400	1.7992	2.1288	1.7040	2.4424	2.1433
0.8500	1.8018	2.1320	1.7062	2.4458	2.1463
0.8600	1.8043	2.1352	1.7084	2.4492	2.1493
0.8700	1.8069	2.1383	1.7105	2.4527	2.1523
0.8800	1.8095	2.1415	1.7127	2.4561	2.1553
0.8900	1.8121	2.1447	1.7149	2.4595	2.1583
0.9000	1.8147	2.1479	1.7170	2.4630	2.1613
0.9100	1.8173	2.1511	1.7192	2.4664	2.1643
0.9200	1.8201	2.1546	1.7216	2.4702	2.1676
0.9300	1.8230	2.1580	1.7239	2.4739	2.1709
0.9400	1.8259	2.1616	1.7263	2.4776	2.1742
0.9500	1.8287	2.1650	1.7287	2.4814	2.1774
0.9600	1.8316	2.1685	1.7311	2.4852	2.1807
0.9700	1.8344	2.1720	1.7334	2.4889	2.1840
0.9800	1.8373	2.1755	1.7358	2.4927	2.1872
0.9900	1.8401	2.1790	1.7382	2.4964	2.1905
1.0000	1.8429	2.1825	1.7405	2.5001	2.1938
1.0100	1.8458	2.1859	1.7429	2.5039	2.1970
1.0200	1.8486	2.1894	1.7452	2.5076	2.2003
1.0300	1.8514	2.1929	1.7476	2.5114	2.2036
1.0400	1.8542	2.1963	1.7500	2.5151	2.2068
1.0500	1.8570	2.1998	1.7523	2.5189	2.2101
1.0600	1.8598	2.2032	1.7547	2.5226	2.2134
1.0700	1.8625	2.2066	1.7570	2.5264	2.2166
1.0800	1.8653	2.2101	1.7593	2.5301	2.2199
1.0900	1.8681	2.2135	1.7617	2.5338	2.2232
1.1000	1.8708	2.2169	1.7640	2.5376	2.2264
1.1100	1.8736	2.2204	1.7664	2.5413	2.2297
1.1200	1.8767	2.2242	1.7690	2.5454	2.2333
1.1300	1.8797	2.2279	1.7715	2.5494	2.2368
1.1400	1.8828	2.2317	1.7741	2.5535	2.2404
1.1500	1.8859	2.2354	1.7766	2.5576	2.2439
1.1600	1.8889	2.2392	1.7792	2.5617	2.2475
1.1700	1.8920	2.2429	1.7817	2.5657	2.2510
1.1800	1.8950	2.2467	1.7843	2.5698	2.2546
1.1900	1.8981	2.2504	1.7868	2.5739	2.2581
1.2000	1.9011	2.2542	1.7894	2.5779	2.2617
1.2100	1.9041	2.2579	1.7919	2.5820	2.2652
1.2200	1.9071	2.2617	1.7945	2.5861	2.2687
1.2300	1.9101	2.2654	1.7970	2.5901	2.2723
1.2400	1.9131	2.2691	1.7996	2.5942	2.2758
1.2500	1.9161	2.2728	1.8021	2.5982	2.2794
1.2600	1.9191	2.2765	1.8046	2.6023	2.2829
1.2700	1.9220	2.2802	1.8072	2.6063	2.2864
1.2800	1.9250	2.2839	1.8097	2.6104	2.2900
1.2900	1.9280	2.2876	1.8122	2.6144	2.2935
1.3000	1.9309	2.2913	1.8148	2.6185	2.2971
1.3100	1.9339	2.2950	1.8173	2.6226	2.3006
1.3200	1.9372	2.2991	1.8201	2.6269	2.3045
1.3300	1.9404	2.3031	1.8228	2.6313	2.3083
1.3400	1.9437	2.3071	1.8256	2.6357	2.3121
1.3500	1.9470	2.3112	1.8283	2.6401	2.3160
1.3600	1.9503	2.3152	1.8311	2.6445	2.3198
1.3700	1.9535	2.3192	1.8338	2.6488	2.3236
1.3800	1.9568	2.3233	1.8366	2.6532	2.3275
1.3900	1.9600	2.3273	1.8393	2.6576	2.3313
1.4000	1.9632	2.3313	1.8421	2.6620	2.3351
1.4100	1.9665	2.3353	1.8448	2.6663	2.3390
1.4200	1.9697	2.3393	1.8475	2.6707	2.3428
1.4300	1.9729	2.3433	1.8503	2.6751	2.3466
1.4400	1.9761	2.3473	1.8530	2.6795	2.3505
1.4500	1.9793	2.3513	1.8557	2.6838	2.3543
1.4600	1.9825	2.3553	1.8585	2.6882	2.3581
1.4700	1.9856	2.3592	1.8612	2.6925	2.3619
1.4800	1.9888	2.3632	1.8639	2.6969	2.3657
1.4900	1.9919	2.3672	1.8666	2.7012	2.3696
1.5000	1.9951	2.3711	1.8694	2.7056	2.3734
1.5100	1.9983	2.3751	1.8721	2.7100	2.3772
1.5200	2.0018	2.3794	1.8751	2.7147	2.3814
1.5300	2.0052	2.3837	1.8780	2.7193	2.3854
1.5400	2.0088	2.3881	1.8810	2.7241	2.3896
1.5500	2.0122	2.3924	1.8839	2.7287	2.3937
1.5600	2.0157	2.3967	1.8869	2.7335	2.3978
1.5700	2.0192	2.4010	1.8898	2.7381	2.4019
1.5800	2.0227	2.4054	1.8928	2.7428	2.4061
1.5900	2.0261	2.4097	1.8957	2.7475	2.4102
1.6000	2.0296	2.4140	1.8986	2.7522	2.4143
1.6100	2.0330	2.4183	1.9016	2.7569	2.4184
1.6200	2.0364	2.4225	1.9045	2.7616	2.4225
1.6300	2.0398	2.4268	1.9075	2.7663	2.4266
1.6400	2.0433	2.4311	1.9104	2.7710	2.4307
1.6500	2.0467	2.4354	1.9133	2.7756	2.4348
1.6600	2.0501	2.4396	1.9162	2.7803	2.4390
1.6700	2.0534	2.4439	1.9192	2.7850	2.4430
1.6800	2.0568	2.4481	1.9221	2.7896	2.4471
1.6900	2.0602	2.4523	1.9250	2.7943	2.4512
1.7000	2.0635	2.4566	1.9279	2.7990	2.4553
1.7100	2.0669	2.4608	1.9308	2.8037	2.4595
1.7200	2.0707	2.4655	1.9340	2.8087	2.4639
1.7300	2.0743	2.4701	1.9371	2.8137	2.4682
1.7400	2.0781	2.4747	1.9403	2.8187	2.4727
1.7500	2.0818	2.4793	1.9435	2.8237	2.4771
1.7600	2.0855	2.4839	1.9467	2.8288	2.4815
1.7700	2.0892	2.4885	1.9498	2.8338	2.4859
1.7800	2.0929	2.4932	1.9530	2.8388	2.4903
1.7900	2.0966	2.4977	1.9561	2.8438	2.4947
1.8000	2.1002	2.5023	1.9593	2.8489	2.4991
1.8100	2.1039	2.5069	1.9624	2.8539	2.5035
1.8200	2.1075	2.5115	1.9655	2.8589	2.5079
1.8300	2.1112	2.5161	1.9687	2.8639	2.5123
1.8400	2.1148	2.5206	1.9718	2.8689	2.5167
1.8500	2.1184	2.5252	1.9749	2.8739	2.5211
1.8600	2.1220	2.5297	1.9781	2.8789	2.5254
1.8700	2.1256	2.5343	1.9812	2.8839	2.5298
1.8800	2.1292	2.5388	1.9843	2.8889	2.5342
1.8900	2.1328	2.5433	1.9874	2.8939	2.5386
1.9000	2.1364	2.5478	1.9906	2.8988	2.5429
1.9100	2.1400	2.5524	1.9937	2.9039	2.5473
1.9200	2.1440	2.5573	1.9971	2.9092	2.5521
1.9300	2.1479	2.5622	2.0004	2.9146	2.5567
1.9400	2.1519	2.5672	2.0038	2.9200	2.5615
1.9500	2.1558	2.5721	2.0072	2.9253	2.5661
1.9600	2.1598	2.5770	2.0106	2.9307	2.5709
1.9700	2.1637	2.5819	2.0139	2.9360	2.5756
1.9800	2.1676	2.5868	2.0173	2.9414	2.5803
1.9900	2.1715	2.5917	2.0207	2.9468	2.5850
2.0000	2.1754	2.5966	2.0240	2.9521	2.5897
2.0100	2.1793	2.6015	2.0274	2.9575	2.5943
2.0200	2.1832	2.6063	2.0307	2.9628	2.5990
2.0300	2.1870	2.6112	2.0341	2.9682	2.6037
2.0400	2.1909	2.6161	2.0374	2.9735	2.6084
2.0500	2.1947	2.6209	2.0407	2.9788	2.6131
2.0600	2.1986	2.6257	2.0441	2.9842	2.6178
2.0700	2.2024	2.6306	2.0474	2.9895	2.6224
2.0800	2.2062	2.6354	2.0507	2.9948	2.6271
2.0900	2.2100	2.6402	2.0541	3.0002	2.6318
2.1000	2.2138	2.6450	2.0574	3.0055	2.6364
2.1100	2.2177	2.6499	2.0607	3.0108	2.6411
2.1200	2.2219	2.6551	2.0643	3.0166	2.6462
2.1300	2.2260	2.6603	2.0679	3.0222	2.6511
2.1400	2.2303	2.6655	2.0715	3.0280	2.6562
2.1500	2.2344	2.6707	2.0750	3.0337	2.6612
2.1600	2.2386	2.6760	2.0786	3.0394	2.6662
2.1700	2.2428	2.6811	2.0822	3.0451	2.6712
2.1800	2.2470	2.6863	2.0858	3.0509	2.6762
2.1900	2.2511	2.6915	2.0893	3.0566	2.6812
2.2000	2.2553	2.6967	2.0929	3.0623	2.6862
2.2100	2.2594	2.7019	2.0965	3.0680	2.6912
2.2200	2.2635	2.7070	2.1000	3.0737	2.6962
2.2300	2.2676	2.7122	2.1036	3.0794	2.7012
2.2400	2.2717	2.7173	2.1071	3.0851	2.7062
2.2500	2.2758	2.7225	2.1106	3.0907	2.7112
2.2600	2.2799	2.7276	2.1142	3.0964	2.7161
2.2700	2.2839	2.7327	2.1177	3.1021	2.7211
2.2800	2.2880	2.7378	2.1213	3.1078	2.7261
2.2900	2.2920	2.7429	2.1248	3.1135	2.7311
2.3000	2.2961	2.7480	2.1283	3.1191	2.7360
2.3100	2.3001	2.7531	2.1318	3.1248	2.7411
2.3200	2.3046	2.7586	2.1356	3.1309	2.7464
2.3300	2.3090	2.7641	2.1394	3.1370	2.7517
2.3400	2.3135	2.7697	2.1432	3.1431	2.7571
2.3500	2.3179	2.7752	2.1470	3.1491	2.7624
2.3600	2.3223	2.7807	2.1508	3.1553	2.7677
2.3700	2.3267	2.7862	2.1546	3.1613	2.7730
2.3800	2.3311	2.7917	2.1584	3.1674	2.7784
2.3900	2.3355	2.7971	2.1621	3.1735	2.7837
2.4000	2.3399	2.8026	2.1659	3.1796	2.7890
2.4100	2.3442	2.8081	2.1697	3.1856	2.7943
2.4200	2.3486	2.8135	2.1735	3.1917	2.7997
2.4300	2.3529	2.8190	2.1772	3.1978	2.8050
2.4400	2.3573	2.8244	2.1810	3.2038	2.8103
2.4500	2.3616	2.8298	2.1847	3.2099	2.8156
2.4600	2.3659	2.8352	2.1885	3.2159	2.8209
2.4700	2.3702	2.8406	2.1922	3.2220	2.8262
2.4800	2.3745	2.8460	2.1960	3.2280	2.8315
2.4900	2.3788	2.8514	2.1997	3.2340	2.8368
2.5000	2.3830	2.8568	2.2034	3.2401	2.8420
2.5100	2.3873	2.8622	2.2072	3.2461	2.8474
2.5200	2.3920	2.8681	2.2112	3.2526	2.8530
2.5300	2.3967	2.8738	2.2152	3.2590	2.8587
2.5400	2.4014	2.8797	2.2192	3.2655	2.8644
2.5500	2.4060	2.8855	2.2232	3.2720	2.8700
2.5600	2.4107	2.8913	2.2272	3.2784	2.8757
2.5700	2.4153	2.8971	2.2312	3.2849	2.8814
2.5800	2.4200	2.9029	2.2352	3.2914	2.8870
2.5900	2.4246	2.9087	2.2392	3.2978	2.8927
2.6000	2.4292	2.9145	2.2432	3.3043	2.8983
2.6100	2.4338	2.9202	2.2472	3.3107	2.9040
2.6200	2.4384	2.9260	2.2512	3.3171	2.9096
2.6300	2.4429	2.9317	2.2552	3.3236	2.9153
2.6400	2.4475	2.9375	2.2592	3.3300	2.9209
2.6500	2.4520	2.9432	2.2631	3.3364	2.9265
2.6600	2.4566	2.9489	2.2671	3.3429	2.9322
2.6700	2.4611	2.9546	2.2710	3.3493	2.9378
2.6800	2.4656	2.9603	2.2750	3.3557	2.9434
2.6900	2.4701	2.9660	2.2790	3.3621	2.9490
2.7000	2.4746	2.9717	2.2829	3.3685	2.9546
2.7100	2.4791	2.9774	2.2869	3.3749	2.9603
2.7200	2.4840	2.9835	2.2911	3.3817	2.9663
2.7300	2.4888	2.9895	2.2952	3.3885	2.9722
2.7400	2.4937	2.9956	2.2995	3.3953	2.9782
2.7500	2.4985	3.0017	2.3037	3.4021	2.9841
2.7600	2.5034	3.0078	2.3079	3.4089	2.9901
2.7700	2.5082	3.0138	2.3121	3.4157	2.9960
2.7800	2.5130	3.0199	2.3162	3.4224	3.0020
2.7900	2.5178	3.0259	2.3204	3.4292	3.0079
2.8000	2.5226	3.0319	2.3246	3.4360	3.0139
2.8100	2.5274	3.0379	2.3288	3.4427	3.0198
2.8200	2.5321	3.0439	2.3329	3.4495	3.0257
2.8300	2.5369	3.0499	2.3371	3.4563	3.0317
2.8400	2.5416	3.0559	2.3413	3.4630	3.0376
2.8500	2.5463	3.0619	2.3454	3.4697	3.0435
2.8600	2.5510	3.0678	2.3496	3.4765	3.0494
2.8700	2.5557	3.0738	2.3537	3.4832	3.0553
2.8800	2.5604	3.0797	2.3579	3.4899	3.0612
2.8900	2.5651	3.0857	2.3620	3.4967	3.0671
2.9000	2.5698	3.0916	2.3661	3.5034	3.0730
2.9100	2.5745	3.0975	2.3703	3.5101	3.0790
2.9200	2.5795	3.1039	2.3747	3.5172	3.0852
2.9300	2.5845	3.1102	2.3790	3.5243	3.0914
2.9400	2.5896	3.1166	2.3835	3.5314	3.0977
2.9500	2.5946	3.1229	2.3878	3.5385	3.1040
2.9600	2.5997	3.1292	2.3922	3.5456	3.1102
2.9700	2.6047	3.1355	2.3966	3.5527	3.1165
2.9800	2.6097	3.1419	2.4010	3.5598	3.1227
2.9900	2.6147	3.1481	2.4054	3.5669	3.1290
3.0000	2.6197	3.1544	2.4097	3.5740	3.1352
3.0100	2.6246	3.1607	2.4141	3.5810	3.1414
3.0200	2.6296	3.1670	2.4185	3.5881	3.1477
3.0300	2.6345	3.1732	2.4228	3.5952	3.1539
3.0400	2.6394	3.1794	2.4272	3.6022	3.1601
3.0500	2.6444	3.1857	2.4315	3.6093	3.1663
3.0600	2.6492	3.1919	2.4359	3.6163	3.1725
3.0700	2.6541	3.1981	2.4402	3.6233	3.1787
3.0800	2.6590	3.2043	2.4445	3.6304	3.1849
3.0900	2.6639	3.2105	2.4488	3.6374	3.1911
3.1000	2.6687	3.2166	2.4532	3.6444	3.1973
3.1100	2.6736	3.2228	2.4575	3.6514	3.2035
3.1200	2.6789	3.2295	2.4621	3.6588	3.2100
3.1300	2.6841	3.2360	2.4667	3.6662	3.2165
3.1400	2.6894	3.2427	2.4713	3.6737	3.2231
3.1500	2.6946	3.2493	2.4759	3.6811	3.2297
3.1600	2.6999	3.2559	2.4805	3.6885	3.2362
3.1700	2.7051	3.2625	2.4850	3.6959	3.2427
3.1800	2.7103	3.2690	2.4896	3.7033	3.2493
3.1900	2.7154	3.2756	2.4942	3.7107	3.2558
3.2000	2.7206	3.2821	2.4988	3.7181	3.2623
3.2100	2.7258	3.2887	2.5033	3.7255	3.2688
3.2200	2.7309	3.2952	2.5079	3.7328	3.2753
3.2300	2.7361	3.3017	2.5124	3.7402	3.2818
3.2400	2.7412	3.3082	2.5170	3.7475	3.2883
3.2500	2.7463	3.3147	2.5215	3.7549	3.2948
3.2600	2.7514	3.3212	2.5261	3.7622	3.3013
3.2700	2.7565	3.3276	2.5306	3.7696	3.3078
3.2800	2.7616	3.3341	2.5351	3.7769	3.3143
3.2900	2.7666	3.3405	2.5396	3.7842	3.3207
3.3000	2.7716	3.3470	2.5441	3.7915	3.3272
3.3100	2.7767	3.3534	2.5487	3.7989	3.3337
3.3200	2.7822	3.3603	2.5535	3.8066	3.3405
3.3300	2.7876	3.3672	2.5582	3.8143	3.3473
3.3400	2.7932	3.3741	2.5631	3.8221	3.3542
3.3500	2.7986	3.3810	2.5679	3.8298	3.3610
3.3600	2.8041	3.3879	2.5727	3.8376	3.3678
3.3700	2.8095	3.3947	2.5774	3.8453	3.3746
3.3800	2.8149	3.4016	2.5822	3.8530	3.3815
3.3900	2.8203	3.4084	2.5870	3.8607	3.3883
3.4000	2.8257	3.4152	2.5918	3.8684	3.3951
3.4100	2.8311	3.4220	2.5966	3.8761	3.4019
3.4200	2.8364	3.4288	2.6013	3.8838	3.4087
3.4300	2.8418	3.4356	2.6061	3.8915	3.4154
3.4400	2.8471	3.4424	2.6108	3.8991	3.4222
3.4500	2.8524	3.4492	2.6156	3.9068	3.4290
3.4600	2.8577	3.4559	2.6203	3.9145	3.4357
3.4700	2.8630	3.4626	2.6250	3.9221	3.4425
3.4800	2.8683	3.4694	2.6298	3.9298	3.4492
3.4900	2.8735	3.4761	2.6345	3.9374	3.4560
3.5000	2.8788	3.4828	2.6392	3.9450	3.4627
3.5100	2.8841	3.4895	2.6439	3.9527	3.4695
3.5200	2.8898	3.4967	2.6489	3.9607	3.4766
3.5300	2.8954	3.5038	2.6539	3.9688	3.4837
3.5400	2.9012	3.5110	2.6590	3.9769	3.4909
3.5500	2.9068	3.5182	2.6640	3.9849	3.4980
3.5600	2.9125	3.5254	2.6690	3.9930	3.5051
3.5700	2.9182	3.5325	2.6740	4.0010	3.5122
3.5800	2.9238	3.5396	2.6790	4.0091	3.5194
3.5900	2.9294	3.5468	2.6839	4.0171	3.5264
3.6000	2.9350	3.5539	2.6889	4.0252	3.5335
3.6100	2.9406	3.5609	2.6939	4.0332	3.5406
3.6200	2.9462	3.5680	2.6989	4.0412	3.5477
3.6300	2.9518	3.5751	2.7038	4.0492	3.5548
3.6400	2.9573	3.5821	2.7088	4.0572	3.5619
3.6500	2.9629	3.5892	2.7137	4.0652	3.5689
3.6600	2.9684	3.5962	2.7187	4.0732	3.5760
3.6700	2.9739	3.6032	2.7236	4.0812	3.5830
3.6800	2.9794	3.6102	2.7285	4.0891	3.5900
3.6900	2.9848	3.6172	2.7334	4.0971	3.5971
3.7000	2.9903	3.6241	2.7383	4.1050	3.6041
3.7100	2.9958	3.6311	2.7433	4.1130	3.6112
3.7200	3.0018	3.6386	2.7485	4.1214	3.6186
3.7300	3.0077	3.6460	2.7537	4.1298	3.6260
3.7400	3.0136	3.6535	2.7590	4.1383	3.6335
3.7500	3.0195	3.6609	2.7641	4.1466	3.6409
3.7600	3.0255	3.6684	2.7694	4.1551	3.6483
3.7700	3.0313	3.6758	2.7746	4.1635	3.6557
3.7800	3.0372	3.6832	2.7798	4.1719	3.6632
3.7900	3.0431	3.6906	2.7850	4.1802	3.6706
3.8000	3.0489	3.6980	2.7901	4.1886	3.6780
3.8100	3.0547	3.7053	2.7953	4.1970	3.6854
3.8200	3.0605	3.7127	2.8005	4.2053	3.6927
3.8300	3.0663	3.7200	2.8056	4.2137	3.7001
3.8400	3.0721	3.7273	2.8108	4.2220	3.7075
3.8500	3.0779	3.7346	2.8159	4.2303	3.7148
3.8600	3.0836	3.7419	2.8211	4.2387	3.7222
3.8700	3.0894	3.7492	2.8262	4.2470	3.7295
3.8800	3.0951	3.7564	2.8313	4.2553	3.7369
3.8900	3.1008	3.7637	2.8365	4.2636	3.7442
3.9000	3.1065	3.7709	2.8416	4.2718	3.7515
3.9100	3.1122	3.7782	2.8467	4.2802	3.7589
3.9200	3.1184	3.7859	2.8521	4.2889	3.7667
3.9300	3.1245	3.7936	2.8575	4.2976	3.7744
3.9400	3.1307	3.8013	2.8630	4.3065	3.7822
3.9500	3.1369	3.8090	2.8684	4.3152	3.7899
3.9600	3.1430	3.8168	2.8738	4.3240	3.7977
3.9700	3.1491	3.8244	2.8792	4.3327	3.8054
3.9800	3.1553	3.8321	2.8846	4.3415	3.8131
3.9900	3.1613	3.8398	2.8900	4.3502	3.8209
4.0000	3.1674	3.8474	2.8954	4.3590	3.8286
4.0100	3.1735	3.8550	2.9008	4.3677	3.8363
4.0200	3.1795	3.8627	2.9062	4.3764	3.8440
4.0300	3.1855	3.8703	2.9115	4.3851	3.8517
4.0400	3.1915	3.8778	2.9169	4.3938	3.8594
4.0500	3.1975	3.8854	2.9222	4.4024	3.8670
4.0600	3.2035	3.8929	2.9276	4.4111	3.8747
4.0700	3.2095	3.9005	2.9329	4.4198	3.8824
4.0800	3.2154	3.9080	2.9382	4.4284	3.8900
4.0900	3.2213	3.9155	2.9435	4.4371	3.8977
4.1000	3.2272	3.9230	2.9489	4.4457	3.9053
4.1100	3.2332	3.9305	2.9542	4.4544	3.9130
4.1200	3.2396	3.9385	2.9599	4.4635	3.9211
4.1300	3.2460	3.9465	2.9655	4.4726	3.9291
4.1400	3.2524	3.9546	2.9711	4.4818	3.9372
4.1500	3.2588	3.9625	2.9768	4.4909	3.9453
4.1600	3.2652	3.9705	2.9824	4.5000	3.9534
4.1700	3.2715	3.9785	2.9880	4.5091	3.9615
4.1800	3.2778	3.9865	2.9936	4.5183	3.9695
4.1900	3.2842	3.9944	2.9992	4.5274	3.9776
4.2000	3.2905	4.0023	3.0049	4.5365	3.9856
4.2100	3.2967	4.0102	3.0104	4.5455	3.9937
4.2200	3.3030	4.0181	3.0160	4.5546	4.0017
4.2300	3.3092	4.0260	3.0216	4.5637	4.0097
4.2400	3.3155	4.0339	3.0272	4.5727	4.0177
4.2500	3.3217	4.0417	3.0327	4.5818	4.0257
4.2600	3.3279	4.0496	3.0383	4.5908	4.0337
4.2700	3.3340	4.0574	3.0438	4.5998	4.0417
4.2800	3.3402	4.0652	3.0494	4.6088	4.0497
4.2900	3.3463	4.0729	3.0549	4.6178	4.0577
4.3000	3.3525	4.0807	3.0604	4.6268	4.0656
4.3100	3.3586	4.0885	3.0660	4.6359	4.0736
4.3200	3.3653	4.0968	3.0719	4.6454	4.0821
4.3300	3.3719	4.1051	3.0777	4.6548	4.0904
4.3400	3.3786	4.1135	3.0836	4.6644	4.0989
4.3500	3.3852	4.1217	3.0894	4.6739	4.1073
4.3600	3.3918	4.1301	3.0953	4.6834	4.1158
4.3700	3.3984	4.1383	3.1012	4.6929	4.1242
4.3800	3.4049	4.1466	3.1070	4.7024	4.1326
4.3900	3.4115	4.1548	3.1129	4.7119	4.1410
4.4000	3.4180	4.1631	3.1187	4.7214	4.1494
4.4100	3.4245	4.1713	3.1245	4.7308	4.1577
4.4200	3.4310	4.1794	3.1303	4.7403	4.1661
4.4300	3.4375	4.1876	3.1361	4.7497	4.1745
4.4400	3.4440	4.1958	3.1419	4.7592	4.1828
4.4500	3.4504	4.2039	3.1477	4.7686	4.1912
4.4600	3.4568	4.2120	3.1535	4.7780	4.1995
4.4700	3.4632	4.2201	3.1593	4.7874	4.2078
4.4800	3.4696	4.2282	3.1650	4.7968	4.2161
4.4900	3.4760	4.2363	3.1708	4.8061	4.2245
4.5000	3.4823	4.2443	3.1765	4.8155	4.2327
4.5100	3.4887	4.2525	3.1823	4.8249	4.2411
4.5200	3.4957	4.2611	3.1884	4.8348	4.2499
4.5300	3.5025	4.2697	3.1945	4.8446	4.2586
4.5400	3.5094	4.2784	3.2006	4.8546	4.2675
4.5500	3.5163	4.2870	3.2067	4.8645	4.2762
4.5600	3.5232	4.2956	3.2128	4.8744	4.2850
4.5700	3.5300	4.3042	3.2189	4.8843	4.2938
4.5800	3.5368	4.3128	3.2250	4.8942	4.3026
4.5900	3.5436	4.3213	3.2311	4.9040	4.3113
4.6000	3.5504	4.3299	3.2371	4.9139	4.3201
4.6100	3.5572	4.3384	3.2432	4.9237	4.3288
4.6200	3.5639	4.3469	3.2492	4.9335	4.3375
4.6300	3.5707	4.3554	3.2553	4.9433	4.3462
4.6400	3.5774	4.3638	3.2613	4.9531	4.3550
4.6500	3.5841	4.3723	3.2673	4.9629	4.3636
4.6600	3.5907	4.3807	3.2734	4.9727	4.3723
4.6700	3.5974	4.3891	3.2794	4.9825	4.3810
4.6800	3.6040	4.3975	3.2854	4.9922	4.3897
4.6900	3.6106	4.4059	3.2913	5.0019	4.3983
4.7000	3.6172	4.4143	3.2973	5.0117	4.4070
4.7100	3.6239	4.4227	3.3033	5.0214	4.4157
4.7200	3.6308	4.4314	3.3096	5.0315	4.4246
4.7300	3.6377	4.4401	3.3157	5.0415	4.4336
4.7400	3.6447	4.4489	3.3220	5.0516	4.4426
4.7500	3.6516	4.4576	3.3282	5.0617	4.4515
4.7600	3.6586	4.4663	3.3344	5.0717	4.4605
4.7700	3.6654	4.4750	3.3406	5.0818	4.4694
4.7800	3.6723	4.4837	3.3468	5.0918	4.4783
4.7900	3.6791	4.4923	3.3529	5.1018	4.4873
4.8000	3.6860	4.5010	3.3591	5.1118	4.4962
4.8100	3.6928	4.5096	3.3653	5.1218	4.5051
4.8200	3.6996	4.5182	3.3714	5.1317	4.5139
4.8300	3.7064	4.5267	3.3776	5.1417	4.5228
4.8400	3.7131	4.5353	3.3837	5.1516	4.5317
4.8500	3.7198	4.5438	3.3898	5.1616	4.5405
4.8600	3.7266	4.5523	3.3959	5.1715	4.5494
4.8700	3.7332	4.5608	3.4020	5.1814	4.5582
4.8800	3.7399	4.5693	3.4081	5.1912	4.5670
4.8900	3.7466	4.5778	3.4142	5.2011	4.5758
4.9000	3.7532	4.5862	3.4203	5.2110	4.5846
4.9100	3.7599	4.5947	3.4264	5.2208	4.5934
4.9200	3.7668	4.6034	3.4327	5.2310	4.6025
4.9300	3.7737	4.6122	3.4389	5.2411	4.6115
4.9400	3.7807	4.6209	3.4452	5.2513	4.6206
4.9500	3.7876	4.6297	3.4515	5.2614	4.6296
4.9600	3.7945	4.6384	3.4577	5.2715	4.6387
4.9700	3.8014	4.6471	3.4640	5.2816	4.6477
4.9800	3.8082	4.6558	3.4702	5.2917	4.6567
4.9900	3.8150	4.6644	3.4764	5.3018	4.6657
5.0000	3.8219	4.6731	3.4827	5.3119	4.6747
5.0100	3.8287	4.6817	3.4889	5.3219	4.6837
5.0200	3.8354	4.6903	3.4951	5.3319	4.6926
5.0300	3.8422	4.6989	3.5013	5.3419	4.7016
5.0400	3.8489	4.7074	3.5074	5.3519	4.7105
5.0500	3.8556	4.7159	3.5136	5.3619	4.7194
5.0600	3.8623	4.7245	3.5198	5.3719	4.7283
5.0700	3.8690	4.7330	3.5259	5.3818	4.7372
5.0800	3.8756	4.7414	3.5320	5.3918	4.7461
5.0900	3.8823	4.7499	3.5382	5.4017	4.7549
5.1000	3.8889	4.7583	3.5443	5.4116	4.7638
5.1100	3.8955	4.7668	3.5504	5.4215	4.7726
5.1200	3.9025	4.7755	3.5568	5.4317	4.7818
5.1300	3.9093	4.7843	3.5631	5.4419	4.7909
5.1400	3.9163	4.7931	3.5694	5.4521	4.8000
5.1500	3.9232	4.8018	3.5757	5.4623	4.8091
5.1600	3.9301	4.8105	3.5820	5.4724	4.8182
5.1700	3.9369	4.8192	3.5883	5.4826	4.8273
5.1800	3.9437	4.8279	3.5946	5.4927	4.8363
5.1900	3.9506	4.8365	3.6009	5.5028	4.8454
5.2000	3.9573	4.8451	3.6071	5.5130	4.8544
5.2100	3.9641	4.8537	3.6134	5.5230	4.8634
5.2200	3.9709	4.8623	3.6196	5.5331	4.8724
5.2300	3.9776	4.8709	3.6259	5.5431	4.8814
5.2400	3.9843	4.8794	3.6321	5.5532	4.8904
5.2500	3.9910	4.8880	3.6383	5.5632	4.8994
5.2600	3.9977	4.8965	3.6445	5.5732	4.9083
5.2700	4.0043	4.9049	3.6507	5.5832	4.9172
5.2800	4.0109	4.9134	3.6568	5.5931	4.9261
5.2900	4.0175	4.9218	3.6630	5.6031	4.9350
5.3000	4.0241	4.9302	3.6692	5.6130	4.9439
5.3100	4.0307	4.9386	3.6753	5.6229	4.9528
5.3200	4.0376	4.9474	3.6817	5.6332	4.9620
5.3300	4.0445	4.9561	3.6880	5.6434	4.9711
5.3400	4.0514	4.9649	3.6944	5.6536	4.9803
5.3500	4.0583	4.9736	3.7008	5.6638	4.9895
5.3600	4.0652	4.9823	3.7071	5.6740	4.9986
5.3700	4.0720	4.9910	3.7134	5.6842	5.0077
5.3800	4.0788	4.9996	3.7198	5.6944	5.0168
5.3900	4.0856	5.0083	3.7261	5.7045	5.0259
5.4000	4.0924	5.0169	3.7324	5.7146	5.0350
5.4100	4.0991	5.0255	3.7386	5.7247	5.0440
5.4200	4.1059	5.0340	3.7449	5.7348	5.0530
5.4300	4.1126	5.0426	3.7512	5.7449	5.0621
5.4400	4.1192	5.0511	3.7574	5.7549	5.0711
5.4500	4.1259	5.0596	3.7637	5.7650	5.0801
5.4600	4.1325	5.0680	3.7699	5.7750	5.0890
5.4700	4.1391	5.0765	3.7761	5.7850	5.0980
5.4800	4.1457	5.0849	3.7823	5.7949	5.1069
5.4900	4.1523	5.0933	3.7885	5.8049	5.1158
5.5000	4.1589	5.1017	3.7946	5.8148	5.1247
5.5100	4.1654	5.1101	3.8008	5.8248	5.1337
5.5200	4.1724	5.1188	3.8072	5.8350	5.1429
5.5300	4.1792	5.1275	3.8136	5.8452	5.1520
5.5400	4.1861	5.1362	3.8200	5.8555	5.1613
5.5500	4.1930	5.1449	3.8264	5.8657	5.1704
5.5600	4.1998	5.1536	3.8327	5.8760	5.1796
5.5700	4.2066	5.1622	3.8391	5.8861	5.1887
5.5800	4.2134	5.1708	3.8454	5.8963	5.1978
5.5900	4.2202	5.1794	3.8518	5.9065	5.2069
5.6000	4.2270	5.1880	3.8581	5.9166	5.2160
5.6100	4.2337	5.1965	3.8644	5.9267	5.2251
5.6200	4.2404	5.2051	3.8707	5.9368	5.2342
5.6300	4.2471	5.2135	3.8769	5.9469	5.2432
5.6400	4.2537	5.2220	3.8832	5.9569	5.2522
5.6500	4.2604	5.2305	3.8894	5.9669	5.2612
5.6600	4.2670	5.2389	3.8957	5.9769	5.2702
5.6700	4.2736	5.2473	3.9019	5.9869	5.2792
5.6800	4.2801	5.2556	3.9081	5.9969	5.2881
5.6900	4.2867	5.2640	3.9143	6.0068	5.2971
5.7000	4.2932	5.2723	3.9205	6.0168	5.3060
5.7100	4.2998	5.2806	3.9267	6.0267	5.3149
5.7200	4.3067	5.2893	3.9331	6.0370	5.3242
5.7300	4.3135	5.2980	3.9395	6.0472	5.3333
5.7400	4.3204	5.3067	3.9459	6.0575	5.3426
5.7500	4.3272	5.3153	3.9522	6.0677	5.3517
5.7600	4.3341	5.3239	3.9586	6.0779	5.3609
5.7700	4.3408	5.3325	3.9650	6.0881	5.3701
5.7800	4.3476	5.3411	3.9713	6.0983	5.3792
5.7900	4.3544	5.3496	3.9777	6.1084	5.3883
5.8000	4.3611	5.3581	3.9840	6.1185	5.3975
5.8100	4.3678	5.3666	3.9903	6.1286	5.4065
5.8200	4.3745	5.3751	3.9966	6.1387	5.4156
5.8300	4.3812	5.3835	4.0028	6.1488	5.4246
5.8400	4.3878	5.3919	4.0091	6.1588	5.4337
5.8500	4.3944	5.4003	4.0153	6.1688	5.4427
5.8600	4.4010	5.4086	4.0216	6.1788	5.4517
5.8700	4.4076	5.4169	4.0278	6.1888	5.4607
5.8800	4.4141	5.4252	4.0340	6.1988	5.4696
5.8900	4.4206	5.4335	4.0402	6.2087	5.4785
5.9000	4.4271	5.4418	4.0464	6.2186	5.4875
5.9100	4.4336	5.4500	4.0526	6.2285	5.4964
5.9200	4.4404	5.4585	4.0589	6.2387	5.5056
5.9300	4.4471	5.4670	4.0652	6.2488	5.5147
5.9400	4.4539	5.4755	4.0716	6.2590	5.5238
5.9500	4.4606	5.4840	4.0779	6.2691	5.5329
5.9600	4.4673	5.4924	4.0842	6.2792	5.5420
5.9700	4.4740	5.5008	4.0905	6.2893	5.5511
5.9800	4.4806	5.5092	4.0968	6.2993	5.5601
5.9900	4.4872	5.5176	4.1030	6.3093	5.5692
6.0000	4.4938	5.5259	4.1093	6.3194	5.5782
6.0100	4.5004	5.5342	4.1155	6.3293	5.5872
6.0200	4.5070	5.5425	4.1217	6.3393	5.5962
6.0300	4.5135	5.5507	4.1279	6.3492	5.6051
6.0400	4.5200	5.5589	4.1341	6.3592	5.6141
6.0500	4.5265	5.5671	4.1403	6.3691	5.6230
6.0600	4.5329	5.5753	4.1464	6.3789	5.6319
6.0700	4.5394	5.5834	4.1526	6.3888	5.6408
6.0800	4.5458	5.5915	4.1587	6.3986	5.6496
6.0900	4.5522	5.5996	4.1648	6.4084	5.6585
6.1000	4.5585	5.6077	4.1709	6.4182	5.6673
6.1100	4.5649	5.6157	4.1770	6.4279	5.6761
6.1200	4.5713	5.6239	4.1832	6.4378	5.6850
6.1300	4.5777	5.6320	4.1893	6.4476	5.6939
6.1400	4.5842	5.6401	4.1955	6.4575	5.7028
6.1500	4.5906	5.6482	4.2016	6.4673	5.7116
6.1600	4.5969	5.6563	4.2077	6.4771	5.7205
6.1700	4.6033	5.6643	4.2138	6.4868	5.7293
6.1800	4.6096	5.6723	4.2199	6.4966	5.7381
6.1900	4.6159	5.6802	4.2260	6.5063	5.7468
6.2000	4.6222	5.6882	4.2320	6.5160	5.7556
6.2100	4.6284	5.6961	4.2381	6.5256	5.7643
6.2200	4.6346	5.7040	4.2441	6.5353	5.7730
6.2300	4.6408	5.7118	4.2501	6.5449	5.7817
6.2400	4.6470	5.7197	4.2561	6.5545	5.7904
6.2500	4.6532	5.7275	4.2621	6.5640	5.7990
6.2600	4.6593	5.7353	4.2680	6.5736	5.8076
6.2700	4.6654	5.7430	4.2740	6.5831	5.8163
6.2800	4.6715	5.7507	4.2799	6.5926	5.8248
6.2900	4.6775	5.7584	4.2858	6.6020	5.8334
6.3000	4.6836	5.7661	4.2917	6.6115	5.8419
6.3100	4.6896	5.7737	4.2976	6.6209	5.8505
6.3200	4.6957	5.7815	4.3036	6.6304	5.8591
6.3300	4.7018	5.7892	4.3095	6.6399	5.8677
6.3400	4.7079	5.7969	4.3154	6.6494	5.8763
6.3500	4.7140	5.8046	4.3213	6.6588	5.8848
6.3600	4.7200	5.8123	4.3273	6.6683	5.8934
6.3700	4.7260	5.8199	4.3331	6.6777	5.9019
6.3800	4.7320	5.8275	4.3390	6.6871	5.9104
6.3900	4.7380	5.8351	4.3449	6.6964	5.9189
6.4000	4.7439	5.8426	4.3507	6.7058	5.9273
6.4100	4.7498	5.8501	4.3565	6.7151	5.9358
6.4200	4.7557	5.8576	4.3624	6.7243	5.9442
6.4300	4.7616	5.8651	4.3681	6.7336	5.9526
6.4400	4.7674	5.8725	4.3739	6.7428	5.9609
6.4500	4.7733	5.8799	4.3797	6.7520	5.9693
6.4600	4.7791	5.8873	4.3854	6.7612	5.9776
6.4700	4.7848	5.8946	4.3912	6.7703	5.9859
6.4800	4.7906	5.9019	4.3969	6.7794	5.9942
6.4900	4.7963	5.9092	4.4026	6.7885	6.0024
6.5000	4.8020	5.9165	4.4083	6.7976	6.0107
6.5100	4.8077	5.9237	4.4139	6.8066	6.0189
6.5200	4.8135	5.9311	4.4197	6.8158	6.0272
6.5300	4.8193	5.9384	4.4254	6.8249	6.0355
6.5400	4.8250	5.9457	4.4311	6.8340	6.0438
6.5500	4.8308	5.9530	4.4368	6.8431	6.0520
6.5600	4.8365	5.9602	4.4425	6.8522	6.0603
6.5700	4.8422	5.9674	4.4482	6.8612	6.0685
6.5800	4.8478	5.9746	4.4538	6.8702	6.0766
6.5900	4.8535	5.9818	4.4595	6.8792	6.0848
6.6000	4.8591	5.9889	4.4651	6.8881	6.0929
6.6100	4.8647	5.9960	4.4707	6.8970	6.1010
6.6200	4.8702	6.0031	4.4763	6.9059	6.1091
6.6300	4.8758	6.0102	4.4819	6.9148	6.1172
6.6400	4.8813	6.0172	4.4874	6.9236	6.1252
6.6500	4.8868	6.0242	4.4930	6.9324	6.1333
6.6600	4.8923	6.0311	4.4985	6.9412	6.1413
6.6700	4.8977	6.0381	4.5040	6.9499	6.1492
6.6800	4.9031	6.0450	4.5095	6.9587	6.1572
6.6900	4.9085	6.0518	4.5149	6.9673	6.1651
6.7000	4.9139	6.0587	4.5204	6.9760	6.1730
6.7100	4.9193	6.0655	4.5259	6.9847	6.1809
6.7200	4.9247	6.0725	4.5314	6.9934	6.1889
6.7300	4.9302	6.0794	4.5369	7.0021	6.1968
6.7400	4.9356	6.0863	4.5424	7.0109	6.2048
6.7500	4.9410	6.0931	4.5478	7.0195	6.2127
6.7600	4.9464	6.1000	4.5533	7.0282	6.2206
6.7700	4.9518	6.1068	4.5588	7.0368	6.2284
6.7800	4.9571	6.1136	4.5642	7.0454	6.2363
6.7900	4.9625	6.1203	4.5696	7.0540	6.2441
6.8000	4.9678	6.1270	4.5750	7.0625	6.2519
6.8100	4.9730	6.1337	4.5804	7.0710	6.2597
6.8200	4.9783	6.1404	4.5857	7.0795	6.2674
6.8300	4.9835	6.1470	4.5911	7.0880	6.2752
6.8400	4.9887	6.1536	4.5964	7.0964	6.2829
6.8500	4.9939	6.1602	4.6017	7.1048	6.2905
6.8600	4.9990	6.1668	4.6070	7.1132	6.2982
6.8700	5.0042	6.1733	4.6123	7.1215	6.3058
6.8800	5.0093	6.1798	4.6175	7.1298	6.3134
6.8900	5.0143	6.1862	4.6228	7.1381	6.3210
6.9000	5.0194	6.1927	4.6280	7.1463	6.3285
6.9100	5.0244	6.1991	4.6332	7.1546	6.3361
6.9200	5.0296	6.2056	4.6385	7.1629	6.3437
6.9300	5.0348	6.2121	4.6438	7.1712	6.3513
6.9400	5.0399	6.2186	4.6490	7.1795	6.3589
6.9500	5.0450	6.2251	4.6543	7.1878	6.3665
6.9600	5.0501	6.2315	4.6595	7.1960	6.3741
6.9700	5.0551	6.2379	4.6647	7.2043	6.3816
6.9800	5.0602	6.2443	4.6699	7.2124	6.3891
6.9900	5.0652	6.2506	4.6751	7.2206	6.3965
7.0000	5.0702	6.2569	4.6803	7.2287	6.4040
7.0100	5.0751	6.2632	4.6854	7.2368	6.4114
7.0200	5.0801	6.2695	4.6905	7.2449	6.4188
7.0300	5.0850	6.2757	4.6956	7.2529	6.4262
7.0400	5.0899	6.2819	4.7007	7.2609	6.4335
7.0500	5.0948	6.2881	4.7058	7.2689	6.4409
7.0600	5.0996	6.2942	4.7109	7.2768	6.4482
7.0700	5.1044	6.3003	4.7159	7.2848	6.4554
7.0800	5.1092	6.3064	4.7209	7.2927	6.4627
7.0900	5.1140	6.3125	4.7260	7.3005	6.4699
7.1000	5.1188	6.3185	4.7309	7.3083	6.4771
7.1100	5.1235	6.3245	4.7359	7.3162	6.4843
7.1200	5.1284	6.3306	4.7410	7.3241	6.4916
7.1300	5.1332	6.3367	4.7460	7.3320	6.4988
7.1400	5.1381	6.3428	4.7511	7.3399	6.5061
7.1500	5.1429	6.3489	4.7561	7.3477	6.5133
7.1600	5.1477	6.3549	4.7611	7.3555	6.5205
7.1700	5.1524	6.3609	4.7661	7.3633	6.5276
7.1800	5.1572	6.3669	4.7710	7.3711	6.5348
7.1900	5.1619	6.3729	4.7760	7.3788	6.5419
7.2000	5.1666	6.3788	4.7809	7.3865	6.5490
7.2100	5.1713	6.3847	4.7858	7.3942	6.5561
7.2200	5.1759	6.3905	4.7907	7.4018	6.5631
7.2300	5.1805	6.3964	4.7956	7.4095	6.5701
7.2400	5.1851	6.4022	4.8005	7.4170	6.5771
7.2500	5.1897	6.4079	4.8053	7.4246	6.5841
7.2600	5.1943	6.4137	4.8101	7.4321	6.5910
7.2700	5.1988	6.4194	4.8150	7.4396	6.5979
7.2800	5.2033	6.4251	4.8197	7.4471	6.6048
7.2900	5.2078	6.4308	4.8245	7.4545	6.6117
7.3000	5.2123	6.4364	4.8293	7.4619	6.6185
7.3100	5.2167	6.4420	4.8340	7.4693	6.6253
7.3200	5.2211	6.4475	4.8387	7.4766	6.6321
7.3300	5.2254	6.4530	4.8434	7.4838	6.6388
7.3400	5.2297	6.4584	4.8480	7.4910	6.6454
7.3500	5.2340	6.4638	4.8526	7.4982	6.6521
7.3600	5.2382	6.4692	4.8572	7.5054	6.6587
7.3700	5.2425	6.4745	4.8618	7.5125	6.6653
7.3800	5.2467	6.4799	4.8664	7.5196	6.6718
7.3900	5.2509	6.4852	4.8709	7.5266	6.6784
7.4000	5.2551	6.4904	4.8755	7.5337	6.6849
7.4100	5.2592	6.4957	4.8800	7.5407	6.6914
7.4200	5.2633	6.5009	4.8845	7.5476	6.6978
7.4300	5.2674	6.5061	4.8890	7.5546	6.7043
7.4400	5.2715	6.5112	4.8935	7.5615	6.7107
7.4500	5.2756	6.5164	4.8979	7.5684	6.7171
7.4600	5.2796	6.5215	4.9023	7.5752	6.7234
7.4700	5.2837	6.5265	4.9068	7.5821	6.7297
7.4800	5.2877	6.5316	4.9112	7.5888	6.7361
7.4900	5.2916	6.5366	4.9156	7.5956	6.7423
7.5000	5.2956	6.5416	4.9199	7.6023	6.7486
7.5100	5.2995	6.5465	4.9243	7.6090	6.7548
7.5200	5.3033	6.5514	4.9285	7.6156	6.7609
7.5300	5.3072	6.5562	4.9328	7.6222	6.7670
7.5400	5.3109	6.5610	4.9370	7.6287	6.7731
7.5500	5.3147	6.5658	4.9413	7.6352	6.7792
7.5600	5.3184	6.5705	4.9455	7.6416	6.7852
7.5700	5.3221	6.5752	4.9496	7.6481	6.7912
7.5800	5.3258	6.5798	4.9538	7.6545	6.7971
7.5900	5.3295	6.5845	4.9580	7.6608	6.8031
7.6000	5.3332	6.5891	4.9621	7.6672	6.8090
7.6100	5.3368	6.5937	4.9662	7.6735	6.8149
7.6200	5.3404	6.5983	4.9703	7.6798	6.8207
7.6300	5.3440	6.6028	4.9744	7.6860	6.8266
7.6400	5.3476	6.6073	4.9785	7.6922	6.8324
7.6500	5.3511	6.6118	4.9825	7.6984	6.8381
7.6600	5.3547	6.6163	4.9866	7.7046	6.8439
7.6700	5.3582	6.6207	4.9906	7.7107	6.8496
7.6800	5.3617	6.6251	4.9946	7.7168	6.8553
7.6900	5.3652	6.6295	4.9985	7.7228	6.8610
7.7000	5.3686	6.6338	5.0025	7.7289	6.8667
7.7100	5.3720	6.6381	5.0064	7.7349	6.8723
7.7200	5.3753	6.6423	5.0103	7.7408	6.8778
7.7300	5.3787	6.6465	5.0142	7.7466	6.8833
7.7400	5.3819	6.6506	5.0180	7.7524	6.8887
7.7500	5.3852	6.6547	5.0218	7.7582	6.8942
7.7600	5.3884	6.6588	5.0256	7.7640	6.8996
7.7700	5.3916	6.6629	5.0294	7.7697	6.9050
7.7800	5.3948	6.6669	5.0332	7.7754	6.9103
7.7900	5.3980	6.6709	5.0369	7.7811	6.9157
7.8000	5.4012	6.6749	5.0407	7.7867	6.9210
7.8100	5.4043	6.6789	5.0444	7.7923	6.9263
7.8200	5.4074	6.6828	5.0481	7.7979	6.9315
7.8300	5.4105	6.6867	5.0517	7.8034	6.9367
7.8400	5.4136	6.6906	5.0554	7.8089	6.9419
7.8500	5.4167	6.6944	5.0591	7.8144	6.9471
7.8600	5.4197	6.6982	5.0627	7.8199	6.9523
7.8700	5.4228	6.7020	5.0663	7.8253	6.9574
7.8800	5.4258	6.7058	5.0699	7.8307	6.9625
7.8900	5.4288	6.7095	5.0735	7.8361	6.9675
7.9000	5.4317	6.7132	5.0770	7.8414	6.9726
7.9100	5.4347	6.7169	5.0806	7.8467	6.9776
7.9200	5.4375	6.7205	5.0840	7.8519	6.9825
7.9300	5.4403	6.7241	5.0875	7.8571	6.9874
7.9400	5.4431	6.7276	5.0909	7.8622	6.9922
7.9500	5.4459	6.7311	5.0943	7.8673	6.9971
7.9600	5.4487	6.7345	5.0977	7.8723	7.0019
7.9700	5.4514	6.7380	5.1011	7.8774	7.0067
7.9800	5.4541	6.7414	5.1045	7.8824	7.0114
7.9900	5.4569	6.7448	5.1078	7.8873	7.0161
8.0000	5.4595	6.7481	5.1112	7.8923	7.0208
8.0100	5.4622	6.7514	5.1145	7.8972	7.0255
8.0200	5.4649	6.7548	5.1178	7.9021	7.0301
8.0300	5.4675	6.7580	5.1211	7.9069	7.0348
8.0400	5.4701	6.7613	5.1243	7.9117	7.0394
8.0500	5.4727	6.7645	5.1276	7.9165	7.0439
8.0600	5.4753	6.7678	5.1308	7.9213	7.0485
8.0700	5.4779	6.7709	5.1340	7.9260	7.0530
8.0800	5.4804	6.7741	5.1372	7.9307	7.0575
8.0900	5.4829	6.7772	5.1404	7.9354	7.0620
8.1000	5.4855	6.7804	5.1436	7.9400	7.0664
8.1100	5.4879	6.7834	5.1467	7.9446	7.0708
8.1200	5.4903	6.7864	5.1498	7.9491	7.0751
8.1300	5.4927	6.7893	5.1529	7.9536	7.0794
8.1400	5.4950	6.7923	5.1559	7.9580	7.0836
8.1500	5.4974	6.7952	5.1589	7.9625	7.0879
8.1600	5.4997	6.7980	5.1619	7.9668	7.0921
8.1700	5.5020	6.8009	5.1649	7.9712	7.0963
8.1800	5.5042	6.8037	5.1679	7.9755	7.1004
8.1900	5.5065	6.8065	5.1709	7.9798	7.1045
8.2000	5.5088	6.8092	5.1738	7.9840	7.1086
8.2100	5.5110	6.8120	5.1767	7.9883	7.1127
8.2200	5.5132	6.8147	5.1796	7.9925	7.1168
8.2300	5.5154	6.8174	5.1825	7.9966	7.1208
8.2400	5.5176	6.8201	5.1854	8.0008	7.1248
8.2500	5.5197	6.8227	5.1883	8.0049	7.1288
8.2600	5.5219	6.8254	5.1911	8.0090	7.1327
8.2700	5.5240	6.8280	5.1940	8.0130	7.1366
8.2800	5.5261	6.8306	5.1968	8.0171	7.1405
8.2900	5.5282	6.8331	5.1996	8.0211	7.1444
8.3000	5.5303	6.8357	5.2024	8.0250	7.1483
8.3100	5.5324	6.8382	5.2051	8.0290	7.1521
8.3200	5.5343	6.8406	5.2078	8.0328	7.1558
8.3300	5.5363	6.8429	5.2105	8.0366	7.1595
8.3400	5.5382	6.8453	5.2131	8.0404	7.1632
8.3500	5.5401	6.8476	5.2158	8.0441	7.1668
8.3600	5.5420	6.8499	5.2184	8.0478	7.1704
8.3700	5.5439	6.8522	5.2210	8.0515	7.1740
8.3800	5.5457	6.8544	5.2236	8.0552	7.1776
8.3900	5.5476	6.8567	5.2262	8.0588	7.1812
8.4000	5.5494	6.8589	5.2288	8.0624	7.1847
8.4100	5.5512	6.8611	5.2313	8.0660	7.1882
8.4200	5.5530	6.8632	5.2338	8.0695	7.1916
8.4300	5.5548	6.8654	5.2364	8.0730	7.1951
8.4400	5.5566	6.8675	5.2389	8.0765	7.1985
8.4500	5.5583	6.8696	5.2414	8.0800	7.2019
8.4600	5.5601	6.8717	5.2438	8.0834	7.2053
8.4700	5.5618	6.8738	5.2463	8.0868	7.2086
8.4800	5.5635	6.8758	5.2487	8.0902	7.2120
8.4900	5.5652	6.8778	5.2512	8.0935	7.2153
8.5000	5.5669	6.8798	5.2536	8.0969	7.2186
8.5100	5.5686	6.8818	5.2560	8.1001	7.2218
8.5200	5.5701	6.8836	5.2583	8.1033	7.2249
8.5300	5.5716	6.8854	5.2606	8.1064	7.2280
8.5400	5.5731	6.8872	5.2628	8.1095	7.2311
8.5500	5.5746	6.8890	5.2651	8.1126	7.2342
8.5600	5.5760	6.8907	5.2673	8.1156	7.2372
8.5700	5.5775	6.8924	5.2696	8.1186	7.2402
8.5800	5.5789	6.8941	5.2718	8.1216	7.2432
8.5900	5.5804	6.8958	5.2740	8.1246	7.2461
8.6000	5.5818	6.8974	5.2761	8.1275	7.2491
8.6100	5.5832	6.8991	5.2783	8.1304	7.2520
8.6200	5.5846	6.9007	5.2805	8.1333	7.2549
8.6300	5.5860	6.9023	5.2826	8.1362	7.2577
8.6400	5.5873	6.9039	5.2847	8.1390	7.2606
8.6500	5.5887	6.9054	5.2868	8.1418	7.2634
8.6600	5.5900	6.9070	5.2889	8.1446	7.2662
8.6700	5.5913	6.9085	5.2910	8.1473	7.2689
8.6800	5.5926	6.9100	5.2931	8.1500	7.2717
8.6900	5.5939	6.9115	5.2951	8.1527	7.2744
8.7000	5.5952	6.9129	5.2972	8.1554	7.2771
8.7100	5.5965	6.9143	5.2992	8.1580	7.2798
8.7200	5.5976	6.9156	5.3011	8.1605	7.2823
8.7300	5.5987	6.9169	5.3030	8.1630	7.2848
8.7400	5.5997	6.9181	5.3049	8.1654	7.2873
8.7500	5.6008	6.9193	5.3067	8.1678	7.2897
8.7600	5.6018	6.9204	5.3086	8.1701	7.2922
8.7700	5.6029	6.9216	5.3104	8.1725	7.2946
8.7800	5.6039	6.9227	5.3122	8.1748	7.2969
8.7900	5.6049	6.9238	5.3140	8.1770	7.2993
8.8000	5.6059	6.9249	5.3158	8.1793	7.3016
8.8100	5.6069	6.9260	5.3176	8.1815	7.3039
8.8200	5.6078	6.9271	5.3194	8.1837	7.3062
8.8300	5.6088	6.9281	5.3211	8.1859	7.3085
8.8400	5.6098	6.9292	5.3229	8.1881	7.3108
8.8500	5.6107	6.9302	5.3246	8.1902	7.3130
8.8600	5.6116	6.9312	5.3263	8.1923	7.3152
8.8700	5.6125	6.9321	5.3280	8.1944	7.3174
8.8800	5.6134	6.9331	5.3297	8.1965	7.3195
8.8900	5.6143	6.9340	5.3314	8.1985	7.3217
8.9000	5.6152	6.9349	5.3330	8.2006	7.3238
8.9100	5.6161	6.9358	5.3346	8.2025	7.3259
8.9200	5.6167	6.9365	5.3362	8.2043	7.3278
8.9300	5.6174	6.9372	5.3377	8.2061	7.3297
8.9400	5.6181	6.9379	5.3392	8.2079	7.3316
8.9500	5.6187	6.9385	5.3406	8.2096	7.3334
8.9600	5.6193	6.9392	5.3421	8.2113	7.3353
8.9700	5.6200	6.9398	5.3435	8.2129	7.3371
8.9800	5.6206	6.9404	5.3450	8.2146	7.3389
8.9900	5.6212	6.9410	5.3464	8.2162	7.3406
9.0000	5.6218	6.9415	5.3478	8.2178	7.3424
9.0100	5.6224	6.9421	5.3492	8.2194	7.3441
9.0200	5.6229	6.9426	5.3506	8.2209	7.3458
9.0300	5.6235	6.9431	5.3519	8.2225	7.3475
9.0400	5.6240	6.9436	5.3533	8.2240	7.3492
9.0500	5.6246	6.9441	5.3547	8.2255	7.3508
9.0600	5.6251	6.9446	5.3560	8.2269	7.3525
9.0700	5.6256	6.9450	5.3573	8.2284	7.3541
9.0800	5.6262	6.9454	5.3586	8.2298	7.3557
9.0900	5.6267	6.9459	5.3599	8.2312	7.3572
9.1000	5.6272	6.9463	5.3612	8.2325	7.3588
9.1100	5.6276	6.9466	5.3625	8.2339	7.3603
9.1200	5.6279	6.9468	5.3636	8.2350	7.3616
9.1300	5.6282	6.9470	5.3647	8.2362	7.3630
9.1400	5.6284	6.9471	5.3658	8.2372	7.3642
9.1500	5.6287	6.9472	5.3669	8.2383	7.3655
9.1600	5.6289	6.9473	5.3680	8.2393	7.3668
9.1700	5.6292	6.9474	5.3691	8.2404	7.3680
9.1800	5.6294	6.9475	5.3701	8.2414	7.3692
9.1900	5.6296	6.9476	5.3712	8.2424	7.3704
9.2000	5.6298	6.9476	5.3722	8.2433	7.3716
9.2100	5.6300	6.9477	5.3732	8.2443	7.3728
9.2200	5.6302	6.9477	5.3742	8.2452	7.3739
9.2300	5.6304	6.9477	5.3752	8.2461	7.3750
9.2400	5.6305	6.9477	5.3762	8.2469	7.3761
9.2500	5.6307	6.9477	5.3772	8.2478	7.3772
9.2600	5.6309	6.9476	5.3782	8.2486	7.3783
9.2700	5.6310	6.9476	5.3791	8.2494	7.3793
9.2800	5.6312	6.9475	5.3801	8.2502	7.3803
9.2900	5.6313	6.9475	5.3810	8.2510	7.3814
9.3000	5.6314	6.9474	5.3819	8.2518	7.3823
9.3100	5.6315	6.9472	5.3828	8.2525	7.3833
9.3200	5.6314	6.9469	5.3836	8.2530	7.3841
9.3300	5.6313	6.9466	5.3843	8.2535	7.3848
9.3400	5.6312	6.9462	5.3851	8.2539	7.3855
9.3500	5.6311	6.9458	5.3858	8.2544	7.3863
9.3600	5.6309	6.9454	5.3865	8.2548	7.3870
9.3700	5.6308	6.9450	5.3872	8.2552	7.3876
9.3800	5.6306	6.9446	5.3879	8.2556	7.3883
9.3900	5.6305	6.9442	5.3886	8.2560	7.3889
9.4000	5.6303	6.9438	5.3892	8.2563	7.3896
9.4100	5.6301	6.9433	5.3899	8.2566	7.3902
9.4200	5.6300	6.9428	5.3905	8.2569	7.3907
9.4300	5.6298	6.9424	5.3912	8.2572	7.3913
9.4400	5.6296	6.9419	5.3918	8.2575	7.3919
9.4500	5.6294	6.9414	5.3924	8.2577	7.3924
9.4600	5.6292	6.9409	5.3930	8.2579	7.3929
9.4700	5.6290	6.9403	5.3936	8.2582	7.3934
9.4800	5.6288	6.9398	5.3942	8.2583	7.3939
9.4900	5.6285	6.9393	5.3948	8.2585	7.3944
9.5000	5.6283	6.9387	5.3954	8.2587	7.3948
9.5100	5.6281	6.9381	5.3959	8.2588	7.3952
9.5200	5.6276	6.9373	5.3963	8.2587	7.3955
9.5300	5.6271	6.9365	5.3967	8.2586	7.3957
9.5400	5.6266	6.9356	5.3971	8.2584	7.3959
9.5500	5.6262	6.9348	5.3975	8.2583	7.3960
9.5600	5.6257	6.9339	5.3978	8.2581	7.3962
9.5700	5.6252	6.9331	5.3982	8.2579	7.3963
9.5800	5.6247	6.9322	5.3985	8.2577	7.3964
9.5900	5.6241	6.9313	5.3988	8.2574	7.3965
9.6000	5.6236	6.9304	5.3991	8.2572	7.3966
9.6100	5.6231	6.9295	5.3994	8.2569	7.3967
9.6200	5.6226	6.9285	5.3997	8.2566	7.3967
9.6300	5.6221	6.9276	5.4000	8.2563	7.3968
9.6400	5.6215	6.9266	5.4003	8.2560	7.3968
9.6500	5.6210	6.9257	5.4006	8.2557	7.3968
9.6600	5.6204	6.9247	5.4008	8.2553	7.3968
9.6700	5.6199	6.9237	5.4011	8.2549	7.3968
9.6800	5.6193	6.9228	5.4013	8.2546	7.3967
9.6900	5.6188	6.9218	5.4016	8.2542	7.3967
9.7000	5.6182	6.9208	5.4018	8.2537	7.3966
9.7100	5.6176	6.9197	5.4020	8.2533	7.3965
9.7200	5.6168	6.9185	5.4020	8.2526	7.3962
9.7300	5.6160	6.9172	5.4021	8.2519	7.3959
9.7400	5.6152	6.9159	5.4021	8.2512	7.3956
9.7500	5.6144	6.9146	5.4022	8.2505	7.3952
9.7600	5.6136	6.9133	5.4022	8.2497	7.3949
9.7700	5.6127	6.9120	5.4022	8.2490	7.3945
9.7800	5.6119	6.9107	5.4022	8.2482	7.3941
9.7900	5.6111	6.9094	5.4022	8.2474	7.3937
9.8000	5.6102	6.9080	5.4022	8.2466	7.3933
9.8100	5.6094	6.9067	5.4021	8.2457	7.3928
9.8200	5.6085	6.9053	5.4021	8.2449	7.3924
9.8300	5.6077	6.9040	5.4021	8.2440	7.3919
9.8400	5.6068	6.9026	5.4020	8.2432	7.3914
9.8500	5.6060	6.9012	5.4019	8.2423	7.3909
9.8600	5.6051	6.8999	5.4019	8.2414	7.3904
9.8700	5.6043	6.8985	5.4018	8.2405	7.3899
9.8800	5.6034	6.8971	5.4017	8.2395	7.3894
9.8900	5.6025	6.8957	5.4016	8.2386	7.3888
9.9000	5.6017	6.8942	5.4015	8.2376	7.3883
9.9100	5.6008	6.8928	5.4014	8.2366	7.3877
9.9200	5.5997	6.8912	5.4012	8.2355	7.3869
9.9300	5.5987	6.8896	5.4010	8.2343	7.3862
9.9400	5.5976	6.8879	5.4007	8.2331	7.3854
9.9500	5.5965	6.8863	5.4004	8.2319	7.3846
9.9600	5.5955	6.8846	5.4002	8.2307	7.3838
9.9700	5.5944	6.8830	5.3999	8.2294	7.3830
9.9800	5.5933	6.8813	5.3996	8.2282	7.3822
9.9900	5.5922	6.8797	5.3993	8.2269	7.3814
10.0000	5.5911	6.8780	5.3990	8.2256	7.3805
10.0100	5.5901	6.8763	5.3987	8.2243	7.3796
10.0200	5.5890	6.8746	5.3984	8.2230	7.3788
10.0300	5.5879	6.8729	5.3981	8.2217	7.3779
10.0400	5.5868	6.8712	5.3978	8.2204	7.3770
10.0500	5.5857	6.8695	5.3974	8.2190	7.3761
10.0600	5.5846	6.8678	5.3971	8.2177	7.3751
10.0700	5.5835	6.8661	5.3968	8.2163	7.3742
10.0800	5.5824	6.8644	5.3964	8.2149	7.3733
10.0900	5.5813	6.8626	5.3960	8.2135	7.3723
10.1000	5.5802	6.8609	5.3957	8.2121	7.3713
10.1100	5.5791	6.8591	5.3953	8.2106	7.3703
10.1200	5.5778	6.8572	5.3948	8.2090	7.3692
10.1300	5.5766	6.8553	5.3943	8.2074	7.3680
10.1400	5.5752	6.8533	5.3938	8.2058	7.3668
10.1500	5.5740	6.8514	5.3933	8.2042	7.3657
10.1600	5.5727	6.8494	5.3928	8.2025	7.3645
10.1700	5.5714	6.8475	5.3922	8.2008	7.3633
10.1800	5.5701	6.8455	5.3917	8.1991	7.3620
10.1900	5.5688	6.8436	5.3911	8.1975	7.3608
10.2000	5.5675	6.8416	5.3906	8.1958	7.3596
10.2100	5.5662	6.8396	5.3900	8.1940	7.3583
10.2200	5.5649	6.8376	5.3895	8.1923	7.3571
10.2300	5.5636	6.8356	5.3889	8.1906	7.3558
10.2400	5.5623	6.8337	5.3883	8.1888	7.3545
10.2500	5.5610	6.8317	5.3878	8.1871	7.3532
10.2600	5.5597	6.8297	5.3872	8.1853	7.3519
10.2700	5.5584	6.8277	5.3866	8.1835	7.3506
10.2800	5.5571	6.8256	5.3860	8.1817	7.3493
10.2900	5.5558	6.8236	5.3854	8.1799	7.3479
10.3000	5.5545	6.8216	5.3848	8.1781	7.3466
10.3100	5.5532	6.8196	5.3842	8.1763	7.3452
10.3200	5.5517	6.8174	5.3834	8.1743	7.3437
10.3300	5.5503	6.8152	5.3827	8.1723	7.3422
10.3400	5.5488	6.8130	5.3819	8.1702	7.3407
10.3500	5.5473	6.8108	5.3812	8.1682	7.3391
10.3600	5.5458	6.8086	5.3804	8.1662	7.3376
10.3700	5.5443	6.8063	5.3797	8.1641	7.3360
10.3800	5.5429	6.8041	5.3789	8.1621	7.3344
10.3900	5.5414	6.8019	5.3781	8.1600	7.3329
10.4000	5.5399	6.7997	5.3774	8.1579	7.3313
10.4100	5.5384	6.7974	5.3766	8.1558	7.3297
10.4200	5.5370	6.7952	5.3758	8.1537	7.3281
10.4300	5.5355	6.7929	5.3750	8.1516	7.3264
10.4400	5.5340	6.7907	5.3742	8.1495	7.3248
10.4500	5.5325	6.7885	5.3734	8.1474	7.3232
10.4600	5.5311	6.7862	5.3726	8.1452	7.3215
10.4700	5.5296	6.7840	5.3718	8.1431	7.3199
10.4800	5.5281	6.7817	5.3710	8.1409	7.3182
10.4900	5.5266	6.7795	5.3701	8.1388	7.3166
10.5000	5.5252	6.7772	5.3693	8.1366	7.3149
10.5100	5.5237	6.7749	5.3685	8.1344	7.3132
10.5200	5.5220	6.7725	5.3675	8.1321	7.3113
10.5300	5.5204	6.7701	5.3666	8.1297	7.3095
10.5400	5.5187	6.7676	5.3656	8.1274	7.3076
10.5500	5.5171	6.7652	5.3647	8.1250	7.3058
10.5600	5.5155	6.7627	5.3637	8.1226	7.3039
10.5700	5.5138	6.7603	5.3627	8.1202	7.3020
10.5800	5.5122	6.7578	5.3618	8.1178	7.3001
10.5900	5.5106	6.7554	5.3608	8.1154	7.2982
10.6000	5.5089	6.7530	5.3598	8.1130	7.2963
10.6100	5.5073	6.7505	5.3588	8.1106	7.2944
10.6200	5.5057	6.7480	5.3578	8.1081	7.2925
10.6300	5.5040	6.7456	5.3568	8.1057	7.2906
10.6400	5.5024	6.7431	5.3558	8.1033	7.2886
10.6500	5.5008	6.7407	5.3548	8.1008	7.2867
10.6600	5.4991	6.7382	5.3538	8.0983	7.2848
10.6700	5.4975	6.7358	5.3528	8.0959	7.2828
10.6800	5.4959	6.7333	5.3518	8.0934	7.2808
10.6900	5.4943	6.7308	5.3508	8.0909	7.2789
10.7000	5.4927	6.7284	5.3498	8.0884	7.2769
10.7100	5.4910	6.7259	5.3487	8.0859	7.2749
10.7200	5.4892	6.7233	5.3476	8.0833	7.2728
10.7300	5.4875	6.7207	5.3465	8.0806	7.2707
10.7400	5.4857	6.7180	5.3453	8.0780	7.2685
10.7500	5.4839	6.7154	5.3442	8.0753	7.2664
10.7600	5.4821	6.7127	5.3430	8.0726	7.2642
10.7700	5.4804	6.7101	5.3419	8.0699	7.2620
10.7800	5.4786	6.7075	5.3407	8.0672	7.2599
10.7900	5.4768	6.7048	5.3396	8.0645	7.2577
10.8000	5.4751	6.7022	5.3384	8.0618	7.2555
10.8100	5.4733	6.6996	5.3372	8.0591	7.2533
10.8200	5.4715	6.6969	5.3361	8.0564	7.2511
10.8300	5.4698	6.6943	5.3349	8.0536	7.2489
10.8400	5.4680	6.6916	5.3337	8.0509	7.2467
10.8500	5.4662	6.6890	5.3325	8.0482	7.2445
10.8600	5.4645	6.6864	5.3314	8.0454	7.2423
10.8700	5.4627	6.6837	5.3302	8.0427	7.2401
10.8800	5.4610	6.6811	5.3290	8.0399	7.2379
10.8900	5.4592	6.6785	5.3278	8.0372	7.2356
10.9000	5.4575	6.6758	5.3266	8.0344	7.2334
10.9100	5.4557	6.6732	5.3254	8.0316	7.2311
10.9200	5.4538	6.6704	5.3241	8.0287	7.2288
10.9300	5.4520	6.6676	5.3228	8.0258	7.2264
10.9400	5.4501	6.6648	5.3215	8.0228	7.2240
10.9500	5.4482	6.6620	5.3202	8.0199	7.2216
10.9600	5.4463	6.6592	5.3189	8.0170	7.2192
10.9700	5.4444	6.6564	5.3176	8.0140	7.2168
10.9800	5.4425	6.6536	5.3162	8.0110	7.2143
10.9900	5.4406	6.6508	5.3149	8.0081	7.2119
11.0000	5.4387	6.6480	5.3136	8.0051	7.2095
11.0100	5.4369	6.6452	5.3123	8.0022	7.2071
11.0200	5.4350	6.6424	5.3109	7.9992	7.2046
11.0300	5.4331	6.6396	5.3096	7.9962	7.2022
11.0400	5.4313	6.6368	5.3083	7.9932	7.1998
11.0500	5.4294	6.6341	5.3069	7.9902	7.1973
11.0600	5.4275	6.6313	5.3056	7.9872	7.1949
11.0700	5.4257	6.6285	5.3043	7.9843	7.1924
11.0800	5.4238	6.6257	5.3029	7.9813	7.1900
11.0900	5.4220	6.6229	5.3016	7.9783	7.1875
11.1000	5.4201	6.6201	5.3002	7.9753	7.1850
11.1100	5.4183	6.6174	5.2989	7.9722	7.1826
11.1200	5.4164	6.6146	5.2975	7.9692	7.1801
11.1300	5.4146	6.6117	5.2962	7.9662	7.1776
11.1400	5.4127	6.6089	5.2948	7.9631	7.1751
11.1500	5.4108	6.6061	5.2934	7.9601	7.1725
11.1600	5.4090	6.6033	5.2920	7.9570	7.1700
11.1700	5.4071	6.6005	5.2907	7.9540	7.1675
11.1800	5.4053	6.5978	5.2893	7.9509	7.1650
11.1900	5.4034	6.5950	5.2879	7.9479	7.1625
11.2000	5.4016	6.5922	5.2865	7.9448	7.1600
11.2100	5.3997	6.5894	5.2851	7.9417	7.1574
11.2200	5.3979	6.5866	5.2838	7.9387	7.1549
11.2300	5.3961	6.5838	5.2824	7.9356	7.1524
11.2400	5.3942	6.5810	5.2810	7.9325	7.1498
11.2500	5.3924	6.5782	5.2796	7.9294	7.1473
11.2600	5.3906	6.5754	5.2782	7.9264	7.1447
11.2700	5.3887	6.5727	5.2768	7.9233	7.1422
11.2800	5.3869	6.5699	5.2754	7.9202	7.1396
11.2900	5.3851	6.5671	5.2741	7.9171	7.1371
11.3000	5.3833	6.5643	5.2727	7.9140	7.1345
11.3100	5.3815	6.5616	5.2713	7.9110	7.1320
11.3200	5.3797	6.5588	5.2699	7.9079	7.1294
11.3300	5.3779	6.5561	5.2685	7.9048	7.1269
11.3400	5.3761	6.5533	5.2671	7.9017	7.1243
11.3500	5.3743	6.5506	5.2657	7.8987	7.1218
11.3600	5.3726	6.5478	5.2643	7.8956	7.1192
11.3700	5.3708	6.5451	5.2630	7.8925	7.1167
11.3800	5.3690	6.5424	5.2616	7.8894	7.1141
11.3900	5.3673	6.5396	5.2602	7.8863	7.1116
11.4000	5.3655	6.5369	5.2588	7.8832	7.1090
11.4100	5.3637	6.5342	5.2574	7.8802	7.1065
11.4200	5.3620	6.5315	5.2560	7.8771	7.1039
11.4300	5.3602	6.5287	5.2546	7.8740	7.1013
11.4400	5.3585	6.5260	5.2532	7.8709	7.0988
11.4500	5.3567	6.5233	5.2518	7.8678	7.0962
11.4600	5.3550	6.5206	5.2504	7.8647	7.0936
11.4700	5.3533	6.5179	5.2490	7.8616	7.0910
11.4800	5.3515	6.5152	5.2476	7.8585	7.0885
11.4900	5.3498	6.5125	5.2462	7.8554	7.0859
11.5000	5.3481	6.5098	5.2448	7.8523	7.0833
11.5100	5.3463	6.5071	5.2434	7.8492	7.0807
11.5200	5.3446	6.5044	5.2421	7.8462	7.0782
11.5300	5.3429	6.5017	5.2407	7.8431	7.0756
11.5400	5.3412	6.4990	5.2393	7.8400	7.0730
11.5500	5.3395	6.4964	5.2379	7.8369	7.0705
11.5600	5.3378	6.4937	5.2365	7.8338	7.0679
11.5700	5.3362	6.4910	5.2351	7.8308	7.0653
11.5800	5.3345	6.4884	5.2337	7.8277	7.0628
11.5900	5.3328	6.4857	5.2324	7.8246	7.0602
11.6000	5.3311	6.4831	5.2310	7.8215	7.0576
11.6100	5.3294	6.4804	5.2296	7.8184	7.0551
11.6200	5.3278	6.4778	5.2282	7.8154	7.0525
11.6300	5.3261	6.4751	5.2268	7.8123	7.0499
11.6400	5.3244	6.4725	5.2254	7.8092	7.0473
11.6500	5.3228	6.4698	5.2240	7.8061	7.0448
11.6600	5.3211	6.4672	5.2226	7.8030	7.0422
11.6700	5.3195	6.4645	5.2213	7.8000	7.0396
11.6800	5.3178	6.4619	5.2199	7.7969	7.0370
11.6900	5.3162	6.4593	5.2185	7.7938	7.0345
11.7000	5.3145	6.4566	5.2171	7.7907	7.0319
11.7100	5.3129	6.4540	5.2157	7.7877	7.0293
11.7200	5.3113	6.4514	5.2143	7.7846	7.0268
11.7300	5.3097	6.4488	5.2129	7.7815	7.0242
11.7400	5.3080	6.4462	5.2116	7.7785	7.0216
11.7500	5.3064	6.4436	5.2102	7.7754	7.0191
11.7600	5.3048	6.4410	5.2088	7.7724	7.0165
11.7700	5.3032	6.4385	5.2074	7.7693	7.0139
11.7800	5.3016	6.4359	5.2061	7.7663	7.0114
11.7900	5.3000	6.4333	5.2047	7.7632	7.0088
11.8000	5.2984	6.4307	5.2033	7.7601	7.0063
11.8100	5.2969	6.4281	5.2020	7.7571	7.0037
11.8200	5.2953	6.4256	5.2006	7.7540	7.0011
11.8300	5.2937	6.4230	5.1992	7.7510	6.9986
11.8400	5.2921	6.4204	5.1978	7.7479	6.9960
11.8500	5.2905	6.4179	5.1965	7.7449	6.9935
11.8600	5.2890	6.4153	5.1951	7.7419	6.9909
11.8700	5.2874	6.4127	5.1937	7.7388	6.9883
11.8800	5.2858	6.4102	5.1924	7.7358	6.9858
11.8900	5.2843	6.4076	5.1910	7.7327	6.9832
11.9000	5.2827	6.4051	5.1896	7.7297	6.9807
11.9100	5.2812	6.4026	5.1882	7.7266	6.9781
11.9200	5.2796	6.4000	5.1869	7.7236	6.9756
11.9300	5.2781	6.3975	5.1855	7.7206	6.9730
11.9400	5.2766	6.3950	5.1842	7.7176	6.9705
11.9500	5.2751	6.3925	5.1828	7.7146	6.9680
11.9600	5.2735	6.3900	5.1815	7.7115	6.9654
11.9700	5.2720	6.3875	5.1801	7.7085	6.9629
11.9800	5.2705	6.3850	5.1788	7.7055	6.9603
11.9900	5.2690	6.3825	5.1774	7.7025	6.9578
12.0000	5.2675	6.3800	5.1761	7.6995	6.9553
12.0100	5.2660	6.3775	5.1747	7.6965	6.9527
12.0200	5.2645	6.3750	5.1734	7.6935	6.9502
12.0300	5.2630	6.3725	5.1720	7.6905	6.9477
12.0400	5.2615	6.3701	5.1707	7.6875	6.9451
12.0500	5.2600	6.3676	5.1693	7.6845	6.9426
12.0600	5.2585	6.3651	5.1680	7.6815	6.9401
12.0700	5.2570	6.3627	5.1666	7.6785	6.9375
12.0800	5.2556	6.3602	5.1653	7.6755	6.9350
12.0900	5.2541	6.3577	5.1639	7.6725	6.9325
12.1000	5.2526	6.3553	5.1626	7.6695	6.9300
12.1100	5.2512	6.3528	5.1612	7.6665	6.9275
12.1200	5.2498	6.3505	5.1600	7.6636	6.9250
12.1300	5.2484	6.3481	5.1587	7.6607	6.9225
12.1400	5.2470	6.3457	5.1574	7.6578	6.9201
12.1500	5.2456	6.3434	5.1561	7.6549	6.9176
12.1600	5.2443	6.3410	5.1548	7.6520	6.9152
12.1700	5.2429	6.3387	5.1535	7.6491	6.9128
12.1800	5.2415	6.3364	5.1523	7.6462	6.9103
12.1900	5.2402	6.3340	5.1510	7.6433	6.9079
12.2000	5.2388	6.3317	5.1497	7.6405	6.9054
12.2100	5.2375	6.3294	5.1484	7.6376	6.9030
12.2200	5.2361	6.3270	5.1471	7.6347	6.9006
12.2300	5.2347	6.3247	5.1459	7.6318	6.8981
12.2400	5.2334	6.3224	5.1446	7.6289	6.8957
12.2500	5.2321	6.3201	5.1433	7.6260	6.8933
12.2600	5.2307	6.3178	5.1420	7.6232	6.8908
12.2700	5.2294	6.3154	5.1408	7.6203	6.8884
12.2800	5.2280	6.3131	5.1395	7.6174	6.8860
12.2900	5.2267	6.3108	5.1382	7.6146	6.8835
12.3000	5.2254	6.3085	5.1370	7.6117	6.8811
12.3100	5.2241	6.3063	5.1357	7.6089	6.8787
12.3200	5.2230	6.3043	5.1346	7.6063	6.8765
12.3300	5.2220	6.3023	5.1335	7.6037	6.8743
12.3400	5.2210	6.3003	5.1325	7.6011	6.8722
12.3500	5.2200	6.2984	5.1314	7.5985	6.8700
12.3600	5.2190	6.2964	5.1304	7.5960	6.8679
12.3700	5.2180	6.2944	5.1293	7.5934	6.8657
12.3800	5.2170	6.2925	5.1283	7.5909	6.8636
12.3900	5.2159	6.2905	5.1272	7.5883	6.8614
12.4000	5.2149	6.2886	5.1261	7.5858	6.8593
12.4100	5.2139	6.2866	5.1251	7.5832	6.8571
12.4200	5.2129	6.2847	5.1240	7.5807	6.8550
12.4300	5.2119	6.2828	5.1230	7.5782	6.8528
12.4400	5.2109	6.2808	5.1219	7.5756	6.8507
12.4500	5.2099	6.2789	5.1209	7.5731	6.8486
12.4600	5.2089	6.2770	5.1198	7.5705	6.8464
12.4700	5.2079	6.2750	5.1188	7.5680	6.8443
12.4800	5.2069	6.2731	5.1177	7.5655	6.8422
12.4900	5.2060	6.2712	5.1167	7.5630	6.8400
12.5000	5.2050	6.2693	5.1156	7.5604	6.8379
12.5100	5.2040	6.2674	5.1146	7.5580	6.8358
12.5200	5.2033	6.2658	5.1138	7.5557	6.8339
12.5300	5.2026	6.2641	5.1129	7.5534	6.8320
12.5400	5.2020	6.2626	5.1121	7.5512	6.8302
12.5500	5.2013	6.2610	5.1112	7.5490	6.8283
12.5600	5.2006	6.2594	5.1104	7.5468	6.8265
12.5700	5.1999	6.2578	5.1095	7.5446	6.8246
12.5800	5.1993	6.2562	5.1087	7.5424	6.8228
12.5900	5.1986	6.2547	5.1079	7.5402	6.8209
12.6000	5.1979	6.2531	5.1071	7.5380	6.8191
12.6100	5.1972	6.2515	5.1062	7.5358	6.8172
12.6200	5.1966	6.2500	5.1054	7.5336	6.8154
12.6300	5.1959	6.2484	5.1046	7.5314	6.8135
12.6400	5.1952	6.2468	5.1037	7.5292	6.8117
12.6500	5.1946	6.2453	5.1029	7.5270	6.8099
12.6600	5.1939	6.2437	5.1021	7.5248	6.8080
12.6700	5.1932	6.2422	5.1012	7.5227	6.8062
12.6800	5.1926	6.2406	5.1004	7.5205	6.8044
12.6900	5.1919	6.2391	5.0996	7.5183	6.8025
12.7000	5.1912	6.2375	5.0988	7.5162	6.8007
12.7100	5.1906	6.2360	5.0980	7.5140	6.7989
12.7200	5.1902	6.2348	5.0974	7.5121	6.7973
12.7300	5.1898	6.2335	5.0967	7.5102	6.7958
12.7400	5.1895	6.2324	5.0961	7.5084	6.7942
12.7500	5.1891	6.2311	5.0955	7.5065	6.7927
12.7600	5.1888	6.2299	5.0949	7.5047	6.7911
12.7700	5.1884	6.2287	5.0943	7.5028	6.7896
12.7800	5.1881	6.2275	5.0937	7.5009	6.7880
12.7900	5.1877	6.2263	5.0931	7.4991	6.7865
12.8000	5.1874	6.2251	5.0925	7.4972	6.7849
12.8100	5.1870	6.2239	5.0918	7.4954	6.7834
12.8200	5.1867	6.2227	5.0912	7.4936	6.7819
12.8300	5.1863	6.2215	5.0906	7.4917	6.7803
12.8400	5.1860	6.2203	5.0900	7.4899	6.7788
12.8500	5.1856	6.2192	5.0894	7.4881	6.7773
12.8600	5.1852	6.2180	5.0888	7.4862	6.7757
12.8700	5.1849	6.2168	5.0882	7.4844	6.7742
12.8800	5.1845	6.2156	5.0876	7.4826	6.7727
12.8900	5.1842	6.2144	5.0870	7.4808	6.7712
12.9000	5.1838	6.2133	5.0864	7.4790	6.7697
12.9100	5.1835	6.2121	5.0858	7.4772	6.7682
12.9200	5.1834	6.2112	5.0854	7.4757	6.7669
12.9300	5.1834	6.2103	5.0850	7.4741	6.7656
12.9400	5.1833	6.2095	5.0847	7.4726	6.7644
12.9500	5.1833	6.2087	5.0843	7.4711	6.7631
12.9600	5.1832	6.2078	5.0839	7.4696	6.7619
12.9700	5.1832	6.2070	5.0835	7.4681	6.7607
12.9800	5.1831	6.2061	5.0831	7.4666	6.7594
12.9900	5.1831	6.2053	5.0827	7.4651	6.7582
13.0000	5.1830	6.2045	5.0823	7.4636	6.7570
13.0100	5.1829	6.2036	5.0819	7.4621	6.7557
13.0200	5.1829	6.2028	5.0816	7.4606	6.7545
13.0300	5.1828	6.2019	5.0812	7.4592	6.7533
13.0400	5.1828	6.2011	5.0808	7.4577	6.7521
13.0500	5.1827	6.2003	5.0804	7.4562	6.7508
13.0600	5.1826	6.1994	5.0800	7.4547	6.7496
13.0700	5.1826	6.1986	5.0797	7.4533	6.7484
13.0800	5.1825	6.1978	5.0793	7.4518	6.7472
13.0900	5.1824	6.1970	5.0789	7.4503	6.7460
13.1000	5.1824	6.1961	5.0785	7.4489	6.7448
13.1100	5.1823	6.1954	5.0782	7.4475	6.7436
13.1200	5.1826	6.1948	5.0780	7.4463	6.7426
13.1300	5.1827	6.1943	5.0778	7.4451	6.7417
13.1400	5.1830	6.1938	5.0776	7.4439	6.7407
13.1500	5.1832	6.1933	5.0775	7.4428	6.7398
13.1600	5.1835	6.1928	5.0773	7.4416	6.7389
13.1700	5.1837	6.1923	5.0771	7.4405	6.7379
13.1800	5.1839	6.1918	5.0770	7.4393	6.7370
13.1900	5.1841	6.1913	5.0768	7.4382	6.7361
13.2000	5.1844	6.1908	5.0766	7.4370	6.7351
13.2100	5.1846	6.1903	5.0765	7.4359	6.7342
13.2200	5.1848	6.1898	5.0763	7.4348	6.7333
13.2300	5.1850	6.1893	5.0761	7.4336	6.7323
13.2400	5.1852	6.1888	5.0760	7.4325	6.7314
13.2500	5.1854	6.1883	5.0758	7.4314	6.7305
13.2600	5.1856	6.1879	5.0756	7.4302	6.7296
13.2700	5.1859	6.1874	5.0755	7.4291	6.7287
13.2800	5.1861	6.1869	5.0753	7.4280	6.7278
13.2900	5.1863	6.1864	5.0751	7.4269	6.7269
13.3000	5.1865	6.1859	5.0750	7.4258	6.7259
13.3100	5.1867	6.1855	5.0749	7.4247	6.7251
13.3200	5.1875	6.1856	5.0751	7.4241	6.7247
13.3300	5.1882	6.1856	5.0752	7.4235	6.7242
13.3400	5.1890	6.1857	5.0755	7.4229	6.7238
13.3500	5.1897	6.1858	5.0757	7.4223	6.7234
13.3600	5.1905	6.1859	5.0759	7.4218	6.7230
13.3700	5.1912	6.1860	5.0761	7.4212	6.7225
13.3800	5.1920	6.1861	5.0764	7.4207	6.7221
13.3900	5.1927	6.1862	5.0766	7.4201	6.7217
13.4000	5.1935	6.1863	5.0768	7.4196	6.7213
13.4100	5.1942	6.1864	5.0770	7.4190	6.7209
13.4200	5.1950	6.1865	5.0772	7.4185	6.7205
13.4300	5.1957	6.1866	5.0774	7.4179	6.7201
13.4400	5.1964	6.1867	5.0777	7.4174	6.7197
13.4500	5.1971	6.1868	5.0779	7.4168	6.7193
13.4600	5.1978	6.1869	5.0781	7.4163	6.7189
13.4700	5.1985	6.1870	5.0783	7.4157	6.7185
13.4800	5.1993	6.1871	5.0785	7.4152	6.7181
13.4900	5.2000	6.1872	5.0788	7.4147	6.7177
13.5000	5.2007	6.1872	5.0790	7.4142	6.7173
13.5100	5.2014	6.1874	5.0793	7.4137	6.7170
13.5200	5.2028	6.1882	5.0799	7.4138	6.7172
13.5300	5.2041	6.1889	5.0805	7.4138	6.7173
13.5400	5.2055	6.1897	5.0812	7.4140	6.7175
13.5500	5.2068	6.1904	5.0819	7.4140	6.7177
13.5600	5.2082	6.1912	5.0826	7.4142	6.7179
13.5700	5.2095	6.1920	5.0832	7.4143	6.7181
13.5800	5.2109	6.1928	5.0839	7.4144	6.7183
13.5900	5.2122	6.1935	5.0846	7.4146	6.7185
13.6000	5.2136	6.1943	5.0852	7.4147	6.7187
13.6100	5.2149	6.1951	5.0859	7.4148	6.7189
13.6200	5.2162	6.1959	5.0866	7.4150	6.7191
13.6300	5.2175	6.1966	5.0873	7.4151	6.7193
13.6400	5.2189	6.1974	5.0879	7.4152	6.7195
13.6500	5.2202	6.1981	5.0886	7.4154	6.7197
13.6600	5.2215	6.1989	5.0893	7.4155	6.7199
13.6700	5.2227	6.1997	5.0899	7.4157	6.7201
13.6800	5.2240	6.2004	5.0906	7.4158	6.7203
13.6900	5.2253	6.2012	5.0913	7.4160	6.7205
13.7000	5.2266	6.2019	5.0919	7.4161	6.7208
13.7100	5.2279	6.2028	5.0926	7.4163	6.7210
13.7200	5.2299	6.2042	5.0937	7.4171	6.7218
13.7300	5.2317	6.2055	5.0948	7.4178	6.7225
13.7400	5.2337	6.2070	5.0960	7.4187	6.7234
13.7500	5.2357	6.2084	5.0971	7.4194	6.7242
13.7600	5.2376	6.2099	5.0982	7.4203	6.7250
13.7700	5.2395	6.2113	5.0993	7.4211	6.7258
13.7800	5.2415	6.2127	5.1005	7.4219	6.7266
13.7900	5.2434	6.2141	5.1016	7.4227	6.7274
13.8000	5.2453	6.2156	5.1027	7.4235	6.7282
13.8100	5.2472	6.2170	5.1038	7.4243	6.7290
13.8200	5.2491	6.2184	5.1049	7.4251	6.7298
13.8300	5.2509	6.2198	5.1060	7.4260	6.7306
13.8400	5.2528	6.2212	5.1072	7.4268	6.7315
13.8500	5.2547	6.2226	5.1083	7.4276	6.7323
13.8600	5.2565	6.2240	5.1094	7.4284	6.7331
13.8700	5.2584	6.2254	5.1105	7.4293	6.7339
13.8800	5.2602	6.2268	5.1116	7.4301	6.7347
13.8900	5.2621	6.2282	5.1127	7.4309	6.7355
13.9000	5.2639	6.2296	5.1138	7.4318	6.7364
13.9100	5.2658	6.2311	5.1150	7.4327	6.7372
13.9200	5.2683	6.2332	5.1166	7.4341	6.7386
13.9300	5.2707	6.2352	5.1181	7.4355	6.7400
13.9400	5.2733	6.2373	5.1197	7.4371	6.7414
13.9500	5.2757	6.2393	5.1212	7.4385	6.7428
13.9600	5.2783	6.2414	5.1228	7.4400	6.7443
13.9700	5.2807	6.2435	5.1244	7.4415	6.7457
13.9800	5.2832	6.2456	5.1259	7.4430	6.7471
13.9900	5.2857	6.2476	5.1275	7.4445	6.7485
14.0000	5.2881	6.2497	5.1291	7.4460	6.7499
14.0100	5.2906	6.2517	5.1306	7.4475	6.7513
14.0200	5.2930	6.2538	5.1322	7.4490	6.7528
14.0300	5.2954	6.2558	5.1338	7.4505	6.7542
14.0400	5.2978	6.2579	5.1353	7.4521	6.7556
14.0500	5.3002	6.2599	5.1369	7.4536	6.7570
14.0600	5.3026	6.2619	5.1384	7.4551	6.7584
14.0700	5.3050	6.2640	5.1400	7.4566	6.7599
14.0800	5.3074	6.2660	5.1415	7.4581	6.7613
14.0900	5.3098	6.2680	5.1431	7.4596	6.7627
14.1000	5.3121	6.2700	5.1447	7.4611	6.7641
14.1100	5.3146	6.2721	5.1463	7.4627	6.7656
14.1200	5.3176	6.2748	5.1483	7.4648	6.7676
14.1300	5.3206	6.2774	5.1502	7.4669	6.7696
14.1400	5.3237	6.2802	5.1523	7.4691	6.7717
14.1500	5.3267	6.2828	5.1543	7.4713	6.7736
14.1600	5.3297	6.2856	5.1563	7.4735	6.7757
14.1700	5.3327	6.2882	5.1583	7.4757	6.7777
14.1800	5.3357	6.2909	5.1603	7.4779	6.7797
14.1900	5.3387	6.2936	5.1623	7.4800	6.7818
14.2000	5.3417	6.2963	5.1643	7.4822	6.7838
14.2100	5.3447	6.2990	5.1663	7.4844	6.7858
14.2200	5.3476	6.3016	5.1683	7.4866	6.7878
14.2300	5.3506	6.3043	5.1703	7.4887	6.7899
14.2400	5.3535	6.3069	5.1723	7.4909	6.7919
14.2500	5.3564	6.3096	5.1743	7.4931	6.7939
14.2600	5.3594	6.3122	5.1763	7.4953	6.7959
14.2700	5.3623	6.3149	5.1783	7.4975	6.7980
14.2800	5.3652	6.3175	5.1803	7.4997	6.8000
14.2900	5.3680	6.3201	5.1823	7.5018	6.8020
14.3000	5.3709	6.3228	5.1843	7.5040	6.8040
14.3100	5.3739	6.3255	5.1863	7.5063	6.8061
14.3200	5.3775	6.3288	5.1888	7.5091	6.8087
14.3300	5.3809	6.3320	5.1912	7.5119	6.8113
14.3400	5.3846	6.3354	5.1937	7.5148	6.8140
14.3500	5.3881	6.3387	5.1961	7.5176	6.8166
14.3600	5.3917	6.3421	5.1986	7.5206	6.8193
14.3700	5.3952	6.3454	5.2011	7.5234	6.8219
14.3800	5.3988	6.3487	5.2035	7.5263	6.8246
14.3900	5.4023	6.3520	5.2060	7.5292	6.8272
14.4000	5.4058	6.3553	5.2085	7.5320	6.8299
14.4100	5.4093	6.3586	5.2109	7.5349	6.8325
14.4200	5.4128	6.3619	5.2134	7.5378	6.8351
14.4300	5.4163	6.3651	5.2158	7.5406	6.8378
14.4400	5.4197	6.3684	5.2182	7.5435	6.8404
14.4500	5.4232	6.3717	5.2207	7.5464	6.8430
14.4600	5.4266	6.3749	5.2231	7.5492	6.8457
14.4700	5.4300	6.3782	5.2256	7.5521	6.8483
14.4800	5.4335	6.3814	5.2280	7.5550	6.8509
14.4900	5.4369	6.3847	5.2304	7.5578	6.8536
14.5000	5.4402	6.3879	5.2328	7.5607	6.8562
14.5100	5.4437	6.3912	5.2353	7.5637	6.8589
14.5200	5.4479	6.3953	5.2383	7.5673	6.8623
14.5300	5.4520	6.3992	5.2412	7.5708	6.8655
14.5400	5.4563	6.4033	5.2443	7.5745	6.8689
14.5500	5.4605	6.4073	5.2472	7.5781	6.8722
14.5600	5.4647	6.4114	5.2502	7.5818	6.8756
14.5700	5.4689	6.4154	5.2532	7.5855	6.8789
14.5800	5.4730	6.4195	5.2562	7.5891	6.8823
14.5900	5.4772	6.4235	5.2592	7.5928	6.8856
14.6000	5.4813	6.4275	5.2621	7.5965	6.8890
14.6100	5.4854	6.4315	5.2651	7.6001	6.8923
14.6200	5.4895	6.4355	5.2681	7.6037	6.8957
14.6300	5.4936	6.4395	5.2710	7.6074	6.8990
14.6400	5.4977	6.4435	5.2740	7.6110	6.9023
14.6500	5.5017	6.4474	5.2769	7.6147	6.9057
14.6600	5.5058	6.4514	5.2799	7.6183	6.9090
14.6700	5.5098	6.4553	5.2828	7.6220	6.9123
14.6800	5.5138	6.4593	5.2858	7.6256	6.9157
14.6900	5.5178	6.4632	5.2887	7.6292	6.9190
14.7000	5.5218	6.4671	5.2916	7.6329	6.9223
14.7100	5.5259	6.4712	5.2946	7.6366	6.9257
14.7200	5.5308	6.4759	5.2981	7.6410	6.9298
14.7300	5.5355	6.4806	5.3016	7.6454	6.9338
14.7400	5.5405	6.4855	5.3052	7.6499	6.9379
14.7500	5.5453	6.4902	5.3087	7.6544	6.9420
14.7600	5.5501	6.4951	5.3122	7.6589	6.9461
14.7700	5.5549	6.4998	5.3157	7.6633	6.9501
14.7800	5.5598	6.5046	5.3193	7.6678	6.9542
14.7900	5.5645	6.5094	5.3228	7.6723	6.9583
14.8000	5.5693	6.5141	5.3263	7.6768	6.9624
14.8100	5.5741	6.5189	5.3298	7.6812	6.9664
14.8200	5.5788	6.5236	5.3333	7.6857	6.9705
14.8300	5.5835	6.5283	5.3368	7.6901	6.9746
14.8400	5.5882	6.5330	5.3403	7.6946	6.9787
14.8500	5.5929	6.5377	5.3437	7.6990	6.9827
14.8600	5.5976	6.5424	5.3472	7.7035	6.9868
14.8700	5.6022	6.5471	5.3507	7.7079	6.9908
14.8800	5.6069	6.5518	5.3542	7.7124	6.9949
14.8900	5.6115	6.5564	5.3576	7.7168	6.9989
14.9000	5.6162	6.5612	5.3612	7.7214	7.0031
14.9100	5.6218	6.5667	5.3653	7.7267	7.0079
14.9200	5.6273	6.5722	5.3693	7.7319	7.0127
14.9300	5.6329	6.5779	5.3734	7.7373	7.0176
14.9400	5.6384	6.5834	5.3775	7.7426	7.0224
14.9500	5.6440	6.5890	5.3816	7.7479	7.0273
14.9600	5.6495	6.5946	5.3857	7.7533	7.0321
14.9700	5.6550	6.6001	5.3898	7.7586	7.0370
14.9800	5.6604	6.6057	5.3939	7.7639	7.0418
14.9900	5.6659	6.6112	5.3980	7.7693	7.0467
15.0000	5.6713	6.6167	5.4020	7.7746	7.0515
15.0100	5.6768	6.6222	5.4061	7.7799	7.0564
15.0200	5.6822	6.6277	5.4102	7.7852	7.0612
15.0300	5.6875	6.6332	5.4142	7.7905	7.0660
15.0400	5.6929	6.6387	5.4183	7.7958	7.0709
15.0500	5.6983	6.6441	5.4223	7.8011	7.0757
15.0600	5.7036	6.6496	5.4264	7.8064	7.0805
15.0700	5.7089	6.6550	5.4304	7.8117	7.0853
15.0800	5.7142	6.6605	5.4344	7.8170	7.0902
15.0900	5.7195	6.6659	5.4385	7.8223	7.0950
15.1000	5.7249	6.6714	5.4426	7.8277	7.0999
15.1100	5.7312	6.6778	5.4473	7.8339	7.1055
15.1200	5.7373	6.6841	5.4519	7.8400	7.1111
15.1300	5.7437	6.6905	5.4566	7.8463	7.1168
15.1400	5.7499	6.6969	5.4613	7.8525	7.1225
15.1500	5.7562	6.7033	5.4660	7.8588	7.1282
15.1600	5.7624	6.7097	5.4707	7.8650	7.1338
15.1700	5.7686	6.7161	5.4754	7.8712	7.1395
15.1800	5.7748	6.7224	5.4800	7.8774	7.1451
15.1900	5.7809	6.7288	5.4847	7.8837	7.1508
15.2000	5.7871	6.7351	5.4894	7.8899	7.1564
15.2100	5.7932	6.7414	5.4941	7.8961	7.1621
15.2200	5.7993	6.7477	5.4987	7.9023	7.1677
15.2300	5.8054	6.7540	5.5034	7.9085	7.1734
15.2400	5.8114	6.7603	5.5080	7.9147	7.1790
15.2500	5.8175	6.7665	5.5126	7.9209	7.1846
15.2600	5.8235	6.7728	5.5173	7.9271	7.1903
15.2700	5.8295	6.7790	5.5219	7.9333	7.1959
15.2800	5.8355	6.7852	5.5265	7.9395	7.2015
15.2900	5.8415	6.7915	5.5311	7.9456	7.2071
15.3000	5.8475	6.7978	5.5358	7.9519	7.2128
15.3100	5.8546	6.8050	5.5411	7.9590	7.2193
15.3200	5.8615	6.8121	5.5464	7.9661	7.2257
15.3300	5.8686	6.8195	5.5517	7.9733	7.2324
15.3400	5.8756	6.8267	5.5570	7.9805	7.2388
15.3500	5.8826	6.8340	5.5624	7.9877	7.2454
15.3600	5.8895	6.8412	5.5677	7.9948	7.2519
15.3700	5.8965	6.8484	5.5730	8.0020	7.2584
15.3800	5.9034	6.8556	5.5783	8.0092	7.2649
15.3900	5.9104	6.8628	5.5836	8.0164	7.2714
15.4000	5.9172	6.8700	5.5889	8.0235	7.2779
15.4100	5.9241	6.8772	5.5942	8.0307	7.2844
15.4200	5.9309	6.8843	5.5995	8.0378	7.2909
15.4300	5.9378	6.8915	5.6047	8.0450	7.2974
15.4400	5.9445	6.8986	5.6100	8.0521	7.3039
15.4500	5.9513	6.9057	5.6153	8.0592	7.3103
15.4600	5.9581	6.9128	5.6205	8.0663	7.3168
15.4700	5.9648	6.9198	5.6258	8.0734	7.3233
15.4800	5.9715	6.9269	5.6310	8.0805	7.3297
15.4900	5.9782	6.9339	5.6362	8.0876	7.3362
15.5000	5.9850	6.9411	5.6415	8.0949	7.3427
15.5100	5.9928	6.9492	5.6475	8.1029	7.3501
15.5200	6.0004	6.9571	5.6533	8.1108	7.3573
15.5300	6.0082	6.9653	5.6593	8.1189	7.3647
15.5400	6.0158	6.9733	5.6652	8.1270	7.3720
15.5500	6.0236	6.9814	5.6712	8.1351	7.3794
15.5600	6.0312	6.9894	5.6771	8.1431	7.3867
15.5700	6.0389	6.9975	5.6830	8.1512	7.3940
15.5800	6.0465	7.0055	5.6889	8.1592	7.4013
15.5900	6.0542	7.0135	5.6948	8.1673	7.4087
15.6000	6.0617	7.0215	5.7007	8.1753	7.4160
15.6100	6.0693	7.0295	5.7066	8.1833	7.4233
15.6200	6.0768	7.0374	5.7124	8.1913	7.4305
15.6300	6.0843	7.0454	5.7183	8.1993	7.4378
15.6400	6.0918	7.0533	5.7242	8.2073	7.4451
15.6500	6.0993	7.0612	5.7300	8.2153	7.4524
15.6600	6.1067	7.0691	5.7359	8.2233	7.4597
15.6700	6.1141	7.0770	5.7417	8.2313	7.4669
15.6800	6.1215	7.0848	5.7475	8.2392	7.4742
15.6900	6.1289	7.0927	5.7534	8.2472	7.4814
15.7000	6.1364	7.1006	5.7593	8.2552	7.4888
15.7100	6.1448	7.1095	5.7658	8.2641	7.4969
15.7200	6.1531	7.1182	5.7722	8.2729	7.5049
15.7300	6.1616	7.1272	5.7788	8.2819	7.5131
15.7400	6.1699	7.1360	5.7852	8.2907	7.5211
15.7500	6.1784	7.1449	5.7918	8.2997	7.5293
15.7600	6.1867	7.1537	5.7983	8.3086	7.5373
15.7700	6.1951	7.1626	5.8048	8.3175	7.5455
15.7800	6.2033	7.1713	5.8112	8.3263	7.5535
15.7900	6.2116	7.1802	5.8177	8.3352	7.5616
15.8000	6.2199	7.1889	5.8242	8.3441	7.5697
15.8100	6.2281	7.1977	5.8306	8.3530	7.5778
15.8200	6.2363	7.2064	5.8371	8.3618	7.5858
15.8300	6.2445	7.2151	5.8435	8.3706	7.5939
15.8400	6.2526	7.2238	5.8499	8.3795	7.6019
15.8500	6.2607	7.2325	5.8564	8.3883	7.6099
15.8600	6.2688	7.2412	5.8628	8.3971	7.6179
15.8700	6.2769	7.2498	5.8692	8.4059	7.6260
15.8800	6.2849	7.2584	5.8756	8.4147	7.6340
15.8900	6.2930	7.2670	5.8819	8.4235	7.6420
15.9000	6.3011	7.2758	5.8884	8.4324	7.6501
15.9100	6.3102	7.2854	5.8955	8.4421	7.6590
15.9200	6.3192	7.2950	5.9025	8.4518	7.6677
15.9300	6.3284	7.3047	5.9096	8.4616	7.6767
15.9400	6.3374	7.3143	5.9166	8.4713	7.6855
15.9500	6.3465	7.3240	5.9238	8.4811	7.6945
15.9600	6.3554	7.3336	5.9308	8.4909	7.7033
15.9700	6.3645	7.3433	5.9379	8.5006	7.7122
15.9800	6.3734	7.3529	5.9449	8.5104	7.7211
15.9900	6.3823	7.3625	5.9519	8.5201	7.7299
16.0000	6.3912	7.3720	5.9590	8.5298	7.7388
16.0100	6.4001	7.3816	5.9660	8.5395	7.7476
16.0200	6.4090	7.3911	5.9730	8.5492	7.7564
16.0300	6.4178	7.4006	5.9800	8.5589	7.7653
16.0400	6.4266	7.4100	5.9870	8.5686	7.7741
16.0500	6.4353	7.4195	5.9939	8.5782	7.7829
16.0600	6.4440	7.4289	6.0009	8.5879	7.7917
16.0700	6.4528	7.4384	6.0078	8.5975	7.8004
16.0800	6.4614	7.4478	6.0148	8.6072	7.8092
16.0900	6.4701	7.4571	6.0217	8.6168	7.8180
16.1000	6.4788	7.4666	6.0287	8.6265	7.8268
16.1100	6.4886	7.4771	6.0364	8.6371	7.8365
16.1200	6.4982	7.4874	6.0439	8.6476	7.8461
16.1300	6.5080	7.4980	6.0517	8.6583	7.8559
16.1400	6.5177	7.5084	6.0593	8.6689	7.8655
16.1500	6.5274	7.5189	6.0670	8.6796	7.8752
16.1600	6.5371	7.5293	6.0746	8.6902	7.8848
16.1700	6.5467	7.5398	6.0822	8.7008	7.8945
16.1800	6.5563	7.5501	6.0898	8.7114	7.9042
16.1900	6.5659	7.5605	6.0974	8.7220	7.9138
16.2000	6.5754	7.5709	6.1050	8.7326	7.9234
16.2100	6.5849	7.5812	6.1126	8.7431	7.9331
16.2200	6.5943	7.5915	6.1202	8.7537	7.9427
16.2300	6.6038	7.6018	6.1277	8.7642	7.9523
16.2400	6.6132	7.6120	6.1353	8.7747	7.9619
16.2500	6.6226	7.6223	6.1428	8.7853	7.9715
16.2600	6.6319	7.6325	6.1503	8.7958	7.9810
16.2700	6.6412	7.6427	6.1579	8.8063	7.9906
16.2800	6.6505	7.6528	6.1654	8.8167	8.0001
16.2900	6.6598	7.6630	6.1729	8.8272	8.0097
16.3000	6.6691	7.6732	6.1804	8.8378	8.0193
16.3100	6.6796	7.6845	6.1887	8.8492	8.0298
16.3200	6.6898	7.6956	6.1968	8.8606	8.0402
16.3300	6.7003	7.7070	6.2051	8.8722	8.0508
16.3400	6.7106	7.7182	6.2133	8.8837	8.0612
16.3500	6.7210	7.7294	6.2216	8.8952	8.0717
16.3600	6.7312	7.7406	6.2298	8.9067	8.0822
16.3700	6.7415	7.7518	6.2380	8.9182	8.0927
16.3800	6.7517	7.7630	6.2462	8.9296	8.1031
16.3900	6.7620	7.7741	6.2544	8.9411	8.1136
16.4000	6.7721	7.7852	6.2626	8.9525	8.1240
16.4100	6.7822	7.7963	6.2707	8.9640	8.1344
16.4200	6.7923	7.8074	6.2789	8.9754	8.1448
16.4300	6.8024	7.8184	6.2870	8.9868	8.1552
16.4400	6.8124	7.8294	6.2951	8.9982	8.1656
16.4500	6.8225	7.8404	6.3033	9.0096	8.1760
16.4600	6.8324	7.8513	6.3114	9.0209	8.1863
16.4700	6.8424	7.8623	6.3195	9.0323	8.1967
16.4800	6.8523	7.8732	6.3275	9.0436	8.2070
16.4900	6.8622	7.8841	6.3356	9.0550	8.2174
16.5000	6.8721	7.8951	6.3437	9.0664	8.2278
16.5100	6.8831	7.9070	6.3525	9.0787	8.2390
16.5200	6.8940	7.9188	6.3612	9.0909	8.2502
16.5300	6.9051	7.9309	6.3701	9.1033	8.2615
16.5400	6.9159	7.9427	6.3788	9.1156	8.2727
16.5500	6.9269	7.9547	6.3877	9.1280	8.2840
16.5600	6.9378	7.9666	6.3964	9.1403	8.2952
16.5700	6.9486	7.9785	6.4052	9.1526	8.3064
16.5800	6.9594	7.9903	6.4139	9.1649	8.3176
16.5900	6.9702	8.0021	6.4227	9.1772	8.3289
16.6000	6.9810	8.0139	6.4314	9.1894	8.3400
16.6100	6.9917	8.0256	6.4401	9.2017	8.3512
16.6200	7.0024	8.0373	6.4488	9.2139	8.3624
16.6300	7.0130	8.0491	6.4575	9.2261	8.3735
16.6400	7.0236	8.0607	6.4661	9.2383	8.3846
16.6500	7.0342	8.0724	6.4748	9.2505	8.3958
16.6600	7.0447	8.0840	6.4834	9.2627	8.4069
16.6700	7.0552	8.0956	6.4921	9.2748	8.4180
16.6800	7.0657	8.1072	6.5007	9.2870	8.4291
16.6900	7.0762	8.1187	6.5093	9.2991	8.4401
16.7000	7.0867	8.1303	6.5179	9.3113	8.4513
16.7100	7.0980	8.1426	6.5271	9.3242	8.4631
16.7200	7.1091	8.1549	6.5361	9.3369	8.4747
16.7300	7.1204	8.1673	6.5453	9.3499	8.4865
16.7400	7.1316	8.1795	6.5544	9.3627	8.4983
16.7500	7.1428	8.1918	6.5636	9.3756	8.5100
16.7600	7.1539	8.2040	6.5727	9.3884	8.5217
16.7700	7.1651	8.2163	6.5818	9.4013	8.5335
16.7800	7.1761	8.2285	6.5909	9.4141	8.5452
16.7900	7.1872	8.2406	6.6000	9.4269	8.5569
16.8000	7.1982	8.2528	6.6090	9.4397	8.5685
16.8100	7.2092	8.2649	6.6180	9.4524	8.5802
16.8200	7.2201	8.2769	6.6271	9.4652	8.5918
16.8300	7.2310	8.2890	6.6361	9.4779	8.6035
16.8400	7.2419	8.3010	6.6451	9.4906	8.6151
16.8500	7.2527	8.3130	6.6541	9.5033	8.6267
16.8600	7.2635	8.3250	6.6630	9.5160	8.6383
16.8700	7.2743	8.3369	6.6720	9.5287	8.6498
16.8800	7.2850	8.3488	6.6809	9.5413	8.6614
16.8900	7.2957	8.3607	6.6899	9.5539	8.6729
16.9000	7.3064	8.3726	6.6988	9.5666	8.6846
16.9100	7.3180	8.3853	6.7083	9.5800	8.6968
16.9200	7.3294	8.3979	6.7177	9.5933	8.7090
16.9300	7.3410	8.4106	6.7273	9.6068	8.7213
16.9400	7.3525	8.4232	6.7367	9.6201	8.7335
16.9500	7.3640	8.4359	6.7462	9.6335	8.7457
16.9600	7.3753	8.4485	6.7556	9.6468	8.7579
16.9700	7.3868	8.4610	6.7651	9.6602	8.7701
16.9800	7.3981	8.4736	6.7745	9.6735	8.7823
16.9900	7.4094	8.4861	6.7839	9.6868	8.7944
17.0000	7.4207	8.4986	6.7933	9.7001	8.8066
17.0100	7.4319	8.5110	6.8026	9.7133	8.8187
17.0200	7.4431	8.5234	6.8120	9.7265	8.8308
17.0300	7.4543	8.5358	6.8213	9.7398	8.8429
17.0400	7.4654	8.5481	6.8306	9.7530	8.8550
17.0500	7.4765	8.5605	6.8399	9.7661	8.8671
17.0600	7.4875	8.5727	6.8492	9.7793	8.8791
17.0700	7.4985	8.5850	6.8585	9.7924	8.8911
17.0800	7.5095	8.5972	6.8678	9.8056	8.9031
17.0900	7.5205	8.6094	6.8770	9.8187	8.9151
17.1000	7.5315	8.6217	6.8863	9.8318	8.9272
17.1100	7.5433	8.6347	6.8961	9.8457	8.9399
17.1200	7.5550	8.6476	6.9058	9.8595	8.9525
17.1300	7.5669	8.6607	6.9157	9.8734	8.9653
17.1400	7.5786	8.6737	6.9255	9.8872	8.9779
17.1500	7.5904	8.6867	6.9353	9.9011	8.9906
17.1600	7.6020	8.6996	6.9450	9.9149	9.0033
17.1700	7.6137	8.7125	6.9548	9.9288	9.0159
17.1800	7.6253	8.7253	6.9645	9.9425	9.0285
17.1900	7.6369	8.7382	6.9742	9.9563	9.0412
17.2000	7.6484	8.7509	6.9839	9.9700	9.0537
17.2100	7.6599	8.7637	6.9936	9.9838	9.0663
17.2200	7.6714	8.7764	7.0033	9.9975	9.0789
17.2300	7.6828	8.7891	7.0129	10.0111	9.0914
17.2400	7.6942	8.8018	7.0226	10.0248	9.1039
17.2500	7.7055	8.8144	7.0322	10.0384	9.1164
17.2600	7.7168	8.8270	7.0418	10.0520	9.1289
17.2700	7.7281	8.8396	7.0514	10.0656	9.1413
17.2800	7.7393	8.8521	7.0609	10.0792	9.1538
17.2900	7.7505	8.8646	7.0705	10.0927	9.1662
17.3000	7.7618	8.8771	7.0800	10.1063	9.1786
17.3100	7.7735	8.8901	7.0899	10.1203	9.1915
17.3200	7.7851	8.9030	7.0997	10.1342	9.2042
17.3300	7.7968	8.9160	7.1096	10.1482	9.2171
17.3400	7.8084	8.9289	7.1195	10.1621	9.2299
17.3500	7.8200	8.9418	7.1293	10.1761	9.2427
17.3600	7.8315	8.9546	7.1391	10.1900	9.2554
17.3700	7.8430	8.9674	7.1489	10.2039	9.2682
17.3800	7.8545	8.9801	7.1587	10.2177	9.2809
17.3900	7.8659	8.9929	7.1684	10.2316	9.2936
17.4000	7.8773	9.0056	7.1782	10.2454	9.3063
17.4100	7.8887	9.0182	7.1879	10.2591	9.3189
17.4200	7.9000	9.0309	7.1976	10.2729	9.3315
17.4300	7.9112	9.0435	7.2073	10.2866	9.3442
17.4400	7.9224	9.0560	7.2169	10.3003	9.3568
17.4500	7.9336	9.0685	7.2266	10.3140	9.3693
17.4600	7.9448	9.0810	7.2362	10.3276	9.3819
17.4700	7.9559	9.0935	7.2458	10.3413	9.3944
17.4800	7.9670	9.1059	7.2554	10.3549	9.4069
17.4900	7.9780	9.1182	7.2650	10.3684	9.4194
17.5000	7.9890	9.1306	7.2745	10.3820	9.4319
17.5100	8.0003	9.1432	7.2842	10.3958	9.4445
17.5200	8.0115	9.1557	7.2939	10.4095	9.4572
17.5300	8.0227	9.1683	7.3036	10.4233	9.4698
17.5400	8.0338	9.1808	7.3133	10.4369	9.4824
17.5500	8.0450	9.1932	7.3229	10.4506	9.4950
17.5600	8.0560	9.2056	7.3326	10.4643	9.5076
17.5700	8.0671	9.2180	7.3422	10.4779	9.5201
17.5800	8.0781	9.2304	7.3518	10.4915	9.5327
17.5900	8.0890	9.2427	7.3613	10.5051	9.5452
17.6000	8.1000	9.2549	7.3709	10.5186	9.5576
17.6100	8.1108	9.2672	7.3804	10.5321	9.5701
17.6200	8.1217	9.2793	7.3899	10.5456	9.5825
17.6300	8.1325	9.2915	7.3994	10.5590	9.5949
17.6400	8.1432	9.3036	7.4089	10.5724	9.6073
17.6500	8.1539	9.3157	7.4183	10.5858	9.6196
17.6600	8.1646	9.3277	7.4277	10.5992	9.6319
17.6700	8.1752	9.3397	7.4371	10.6125	9.6442
17.6800	8.1858	9.3517	7.4465	10.6258	9.6565
17.6900	8.1964	9.3636	7.4559	10.6390	9.6687
17.7000	8.2069	9.3755	7.4652	10.6523	9.6809
17.7100	8.2177	9.3876	7.4748	10.6658	9.6934
17.7200	8.2284	9.3997	7.4842	10.6792	9.7058
17.7300	8.2392	9.4118	7.4937	10.6926	9.7182
17.7400	8.2498	9.4238	7.5032	10.7059	9.7305
17.7500	8.2605	9.4358	7.5126	10.7193	9.7429
17.7600	8.2711	9.4477	7.5220	10.7326	9.7552
17.7700	8.2817	9.4596	7.5314	10.7459	9.7674
17.7800	8.2922	9.4715	7.5408	10.7591	9.7797
17.7900	8.3026	9.4833	7.5501	10.7724	9.7919
17.8000	8.3131	9.4951	7.5594	10.7855	9.8041
17.8100	8.3235	9.5069	7.5687	10.7987	9.8163
17.8200	8.3338	9.5186	7.5780	10.8118	9.8284
17.8300	8.3441	9.5302	7.5873	10.8249	9.8405
17.8400	8.3544	9.5418	7.5965	10.8379	9.8526
17.8500	8.3646	9.5534	7.6057	10.8509	9.8646
17.8600	8.3748	9.5649	7.6149	10.8639	9.8766
17.8700	8.3849	9.5764	7.6240	10.8769	9.8886
17.8800	8.3950	9.5879	7.6332	10.8898	9.9006
17.8900	8.4051	9.5993	7.6423	10.9026	9.9125
17.9000	8.4151	9.6107	7.6514	10.9155	9.9245
17.9100	8.4254	9.6223	7.6606	10.9286	9.9366
17.9200	8.4356	9.6339	7.6699	10.9416	9.9487
17.9300	8.4459	9.6454	7.6791	10.9546	9.9607
17.9400	8.4561	9.6569	7.6883	10.9676	9.9728
17.9500	8.4662	9.6684	7.6975	10.9806	9.9848
17.9600	8.4763	9.6798	7.7066	10.9935	9.9968
17.9700	8.4864	9.6912	7.7158	11.0064	10.0087
17.9800	8.4964	9.7026	7.7249	11.0192	10.0206
17.9900	8.5064	9.7139	7.7340	11.0320	10.0325
18.0000	8.5163	9.7251	7.7430	11.0448	10.0444
18.0100	8.5262	9.7363	7.7521	11.0575	10.0562
18.0200	8.5361	9.7475	7.7611	11.0702	10.0680
18.0300	8.5459	9.7586	7.7701	11.0828	10.0798
18.0400	8.5556	9.7697	7.7790	11.0955	10.0915
18.0500	8.5654	9.7807	7.7879	11.1080	10.1032
18.0600	8.5750	9.7917	7.7968	11.1206	10.1148
18.0700	8.5847	9.8027	7.8057	11.1331	10.1265
18.0800	8.5943	9.8136	7.8146	11.1455	10.1381
18.0900	8.6038	9.8245	7.8234	11.1580	10.1496
18.1000	8.6132	9.8352	7.8322	11.1703	10.1611
18.1100	8.6220	9.8453	7.8405	11.1820	10.1720
18.1200	8.6308	9.8554	7.8488	11.1937	10.1829
18.1300	8.6393	9.8653	7.8570	11.2053	10.1937
18.1400	8.6479	9.8753	7.8653	11.2169	10.2045
18.1500	8.6564	9.8851	7.8734	11.2284	10.2153
18.1600	8.6649	9.8949	7.8816	11.2399	10.2260
18.1700	8.6734	9.9047	7.8897	11.2513	10.2367
18.1800	8.6818	9.9145	7.8979	11.2628	10.2473
18.1900	8.6902	9.9241	7.9059	11.2741	10.2579
18.2000	8.6985	9.9338	7.9140	11.2854	10.2685
18.2100	8.7068	9.9434	7.9220	11.2967	10.2790
18.2200	8.7151	9.9530	7.9300	11.3080	10.2895
18.2300	8.7233	9.9625	7.9380	11.3192	10.3000
18.2400	8.7315	9.9720	7.9460	11.3303	10.3104
18.2500	8.7396	9.9814	7.9539	11.3414	10.3208
18.2600	8.7477	9.9908	7.9618	11.3525	10.3312
18.2700	8.7557	10.0001	7.9696	11.3635	10.3415
18.2800	8.7637	10.0094	7.9775	11.3745	10.3518
18.2900	8.7717	10.0186	7.9853	11.3854	10.3620
18.3000	8.7795	10.0277	7.9930	11.3963	10.3722
18.3100	8.7867	10.0361	8.0003	11.4065	10.3817
18.3200	8.7938	10.0446	8.0076	11.4167	10.3913
18.3300	8.8008	10.0528	8.0148	11.4267	10.4008
18.3400	8.8078	10.0611	8.0219	11.4368	10.4102
18.3500	8.8147	10.0692	8.0291	11.4468	10.4196
18.3600	8.8216	10.0774	8.0362	11.4567	10.4290
18.3700	8.8284	10.0855	8.0432	11.4666	10.4383
18.3800	8.8352	10.0936	8.0503	11.4765	10.4475
18.3900	8.8420	10.1016	8.0573	11.4863	10.4567
18.4000	8.8487	10.1096	8.0643	11.4961	10.4659
18.4100	8.8554	10.1175	8.0713	11.5058	10.4751
18.4200	8.8621	10.1253	8.0782	11.5154	10.4842
18.4300	8.8687	10.1332	8.0851	11.5251	10.4933
18.4400	8.8753	10.1409	8.0920	11.5347	10.5023
18.4500	8.8818	10.1487	8.0988	11.5442	10.5113
18.4600	8.8883	10.1564	8.1057	11.5537	10.5202
18.4700	8.8948	10.1640	8.1124	11.5631	10.5291
18.4800	8.9012	10.1716	8.1192	11.5725	10.5380
18.4900	8.9076	10.1791	8.1259	11.5819	10.5468
18.5000	8.9139	10.1865	8.1326	11.5911	10.5555
18.5100	8.9194	10.1932	8.1388	11.5997	10.5637
18.5200	8.9250	10.2000	8.1450	11.6083	10.5718
18.5300	8.9303	10.2065	8.1510	11.6167	10.5798
18.5400	8.9358	10.2131	8.1571	11.6252	10.5878
18.5500	8.9411	10.2195	8.1631	11.6335	10.5958
18.5600	8.9464	10.2260	8.1692	11.6418	10.6037
18.5700	8.9516	10.2324	8.1751	11.6501	10.6115
18.5800	8.9569	10.2388	8.1811	11.6583	10.6194
18.5900	8.9621	10.2450	8.1870	11.6665	10.6271
18.6000	8.9672	10.2513	8.1929	11.6746	10.6349
18.6100	8.9724	10.2575	8.1988	11.6827	10.6426
18.6200	8.9775	10.2637	8.2046	11.6907	10.6502
18.6300	8.9825	10.2698	8.2104	11.6987	10.6578
18.6400	8.9875	10.2759	8.2162	11.7067	10.6654
18.6500	8.9925	10.2819	8.2219	11.7145	10.6729
18.6600	8.9975	10.2879	8.2276	11.7224	10.6804
18.6700	9.0024	10.2938	8.2333	11.7302	10.6878
18.6800	9.0072	10.2997	8.2389	11.7379	10.6952
18.6900	9.0121	10.3055	8.2445	11.7456	10.7025
18.7000	9.0168	10.3112	8.2500	11.7531	10.7097
18.7100	9.0205	10.3160	8.2550	11.7599	10.7162
18.7200	9.0243	10.3209	8.2599	11.7667	10.7227
18.7300	9.0279	10.3255	8.2647	11.7732	10.7290
18.7400	9.0316	10.3302	8.2696	11.7798	10.7354
18.7500	9.0351	10.3347	8.2743	11.7862	10.7416
18.7600	9.0387	10.3393	8.2791	11.7927	10.7478
18.7700	9.0422	10.3437	8.2838	11.7991	10.7540
18.7800	9.0457	10.3482	8.2884	11.8054	10.7601
18.7900	9.0491	10.3526	8.2931	11.8117	10.7662
18.8000	9.0526	10.3569	8.2977	11.8180	10.7723
18.8100	9.0559	10.3612	8.3023	11.8242	10.7783
18.8200	9.0593	10.3655	8.3069	11.8303	10.7842
18.8300	9.0626	10.3697	8.3114	11.8364	10.7901
18.8400	9.0659	10.3739	8.3159	11.8425	10.7960
18.8500	9.0692	10.3780	8.3204	11.8485	10.8018
18.8600	9.0724	10.3821	8.3248	11.8544	10.8076
18.8700	9.0756	10.3862	8.3292	11.8603	10.8134
18.8800	9.0788	10.3902	8.3336	11.8662	10.8191
18.8900	9.0819	10.3941	8.3380	11.8720	10.8247
18.9000	9.0848	10.3979	8.3422	11.8775	10.8302
18.9100	9.0863	10.4002	8.3455	11.8819	10.8345
18.9200	9.0879	10.4027	8.3488	11.8863	10.8389
18.9300	9.0891	10.4048	8.3519	11.8904	10.8430
18.9400	9.0905	10.4070	8.3551	11.8946	10.8472
18.9500	9.0917	10.4091	8.3582	11.8986	10.8512
18.9600	9.0930	10.4112	8.3613	11.9026	10.8553
18.9700	9.0942	10.4132	8.3643	11.9066	10.8592
18.9800	9.0954	10.4152	8.3673	11.9105	10.8632
18.9900	9.0966	10.4172	8.3703	11.9144	10.8671
19.0000	9.0978	10.4191	8.3733	11.9182	10.8710
19.0100	9.0989	10.4209	8.3762	11.9219	10.8748
19.0200	9.1000	10.4228	8.3791	11.9257	10.8786
19.0300	9.1011	10.4246	8.3820	11.9293	10.8823
19.0400	9.1022	10.4264	8.3849	11.9330	10.8860
19.0500	9.1032	10.4281	8.3877	11.9365	10.8897
19.0600	9.1042	10.4297	8.3905	11.9401	10.8933
19.0700	9.1052	10.4314	8.3932	11.9435	10.8968
19.0800	9.1062	10.4330	8.3960	11.9469	10.9004
19.0900	9.1071	10.4345	8.3987	11.9503	10.9038
19.1000	9.1078	10.4358	8.4012	11.9534	10.9071
19.1100	9.1068	10.4356	8.4027	11.9551	10.9090
19.1200	9.1059	10.4354	8.4042	11.9569	10.9110
19.1300	9.1046	10.4348	8.4055	11.9583	10.9126
19.1400	9.1036	10.4344	8.4068	11.9598	10.9144
19.1500	9.1023	10.4338	8.4081	11.9611	10.9160
19.1600	9.1012	10.4333	8.4093	11.9625	10.9177
19.1700	9.0999	10.4326	8.4105	11.9637	10.9192
19.1800	9.0988	10.4320	8.4118	11.9650	10.9208
19.1900	9.0975	10.4313	8.4129	11.9662	10.9223
19.2000	9.0963	10.4306	8.4141	11.9673	10.9238
19.2100	9.0950	10.4299	8.4152	11.9684	10.9252
19.2200	9.0937	10.4291	8.4163	11.9694	10.9266
19.2300	9.0924	10.4283	8.4173	11.9704	10.9279
19.2400	9.0911	10.4275	8.4184	11.9714	10.9292
19.2500	9.0898	10.4266	8.4194	11.9723	10.9304
19.2600	9.0885	10.4257	8.4203	11.9731	10.9316
19.2700	9.0871	10.4247	8.4213	11.9740	10.9328
19.2800	9.0857	10.4237	8.4222	11.9747	10.9339
19.2900	9.0843	10.4227	8.4231	11.9754	10.9350
19.3000	9.0826	10.4214	8.4238	11.9759	10.9358
19.3100	9.0790	10.4184	8.4233	11.9747	10.9351
19.3200	9.0756	10.4154	8.4229	11.9736	10.9346
19.3300	9.0718	10.4120	8.4222	11.9721	10.9336
19.3400	9.0682	10.4088	8.4216	11.9707	10.9328
19.3500	9.0643	10.4054	8.4208	11.9692	10.9318
19.3600	9.0607	10.4021	8.4201	11.9677	10.9308
19.3700	9.0569	10.3987	8.4193	11.9660	10.9298
19.3800	9.0532	10.3953	8.4186	11.9644	10.9288
19.3900	9.0494	10.3918	8.4178	11.9627	10.9277
19.4000	9.0457	10.3884	8.4170	11.9610	10.9266
19.4100	9.0419	10.3849	8.4162	11.9592	10.9254
19.4200	9.0381	10.3814	8.4153	11.9575	10.9242
19.4300	9.0344	10.3778	8.4144	11.9556	10.9229
19.4400	9.0306	10.3743	8.4135	11.9537	10.9216
19.4500	9.0268	10.3707	8.4126	11.9518	10.9203
19.4600	9.0230	10.3671	8.4116	11.9498	10.9190
19.4700	9.0192	10.3634	8.4106	11.9478	10.9176
19.4800	9.0154	10.3598	8.4097	11.9457	10.9161
19.4900	9.0116	10.3561	8.4086	11.9436	10.9147
19.5000	9.0075	10.3520	8.4074	11.9412	10.9129
19.5100	9.0010	10.3458	8.4046	11.9368	10.9092
19.5200	8.9948	10.3398	8.4020	11.9325	10.9058
19.5300	8.9879	10.3332	8.3990	11.9277	10.9018
19.5400	8.9815	10.3269	8.3961	11.9231	10.8981
19.5500	8.9748	10.3203	8.3931	11.9182	10.8941
19.5600	8.9683	10.3139	8.3902	11.9135	10.8902
19.5700	8.9616	10.3074	8.3872	11.9086	10.8862
19.5800	8.9551	10.3010	8.3842	11.9038	10.8822
19.5900	8.9485	10.2944	8.3812	11.8988	10.8782
19.6000	8.9419	10.2879	8.3782	11.8939	10.8742
19.6100	8.9354	10.2813	8.3751	11.8889	10.8701
19.6200	8.9289	10.2748	8.3720	11.8839	10.8660
19.6300	8.9223	10.2682	8.3690	11.8789	10.8618
19.6400	8.9158	10.2616	8.3659	11.8738	10.8576
19.6500	8.9093	10.2550	8.3627	11.8687	10.8534
19.6600	8.9028	10.2484	8.3596	11.8635	10.8491
19.6700	8.8962	10.2418	8.3564	11.8583	10.8449
19.6800	8.8898	10.2351	8.3533	11.8531	10.8405
19.6900	8.8833	10.2285	8.3500	11.8478	10.8362
19.7000	8.8764	10.2214	8.3466	11.8422	10.8315
19.7100	8.8668	10.2119	8.3414	11.8343	10.8246
19.7200	8.8576	10.2026	8.3364	11.8265	10.8180
19.7300	8.8477	10.1926	8.3309	11.8182	10.8108
19.7400	8.8382	10.1830	8.3257	11.8101	10.8039
19.7500	8.8284	10.1732	8.3202	11.8018	10.7967
19.7600	8.8189	10.1635	8.3149	11.7936	10.7897
19.7700	8.8093	10.1537	8.3094	11.7852	10.7825
19.7800	8.7998	10.1439	8.3041	11.7769	10.7754
19.7900	8.7902	10.1341	8.2986	11.7685	10.7682
19.8000	8.7807	10.1244	8.2932	11.7602	10.7610
19.8100	8.7712	10.1146	8.2878	11.7518	10.7538
19.8200	8.7618	10.1049	8.2824	11.7433	10.7466
19.8300	8.7524	10.0951	8.2769	11.7349	10.7393
19.8400	8.7430	10.0853	8.2714	11.7264	10.7320
19.8500	8.7336	10.0755	8.2660	11.7178	10.7247
19.8600	8.7243	10.0658	8.2605	11.7093	10.7173
19.8700	8.7149	10.0560	8.2550	11.7007	10.7099
19.8800	8.7056	10.0462	8.2495	11.6921	10.7025
19.8900	8.6963	10.0364	8.2439	11.6835	10.6951
19.9000	8.6866	10.0262	8.2381	11.6744	10.6873
19.9100	8.6739	10.0133	8.2304	11.6629	10.6772
19.9200	8.6617	10.0006	8.2229	11.6516	10.6673
19.9300	8.6488	9.9872	8.2149	11.6397	10.6568
19.9400	8.6363	9.9743	8.2072	11.6281	10.6466
19.9500	8.6235	9.9610	8.1993	11.6161	10.6362
19.9600	8.6110	9.9480	8.1915	11.6044	10.6259
19.9700	8.5984	9.9348	8.1836	11.5925	10.6155
19.9800	8.5860	9.9217	8.1758	11.5807	10.6052
[truncated: 4,001 more rows]
