# Supplementary material for: Bayesian inference for biophysical neuron models enables stimulus optimization for retinal neuroprosthetics
Source: eLife. 2020 Oct 27;9:e54997. doi: 10.7554/eLife.54997 (PMC7673784; doi:10.7554/eLife.54997)
Supplement: Figure 10—source data 1. [file elife-54997-fig10-data1.zip › OFF_Current1_ON_Vext_and_Vm.csv]

Time/ms	ON compartment1: Extracellular voltage/mV	ON compartment2: Extracellular voltage/mV	ON compartment3: Extracellular voltage/mV	ON compartment4: Extracellular voltage/mV	ON compartment5: Extracellular voltage/mV	ON compartment6: Extracellular voltage/mV	ON compartment7: Extracellular voltage/mV	ON compartment8: Extracellular voltage/mV	ON compartment9: Extracellular voltage/mV	ON compartment10: Extracellular voltage/mV	ON compartment11: Extracellular voltage/mV	ON compartment12: Extracellular voltage/mV	ON compartment13: Extracellular voltage/mV	ON compartment14: Extracellular voltage/mV	ON compartment15: Extracellular voltage/mV	ON compartment16: Extracellular voltage/mV	ON compartment17: Extracellular voltage/mV	ON compartment18: Extracellular voltage/mV	ON compartment19: Extracellular voltage/mV	ON compartment20: Extracellular voltage/mV	ON compartment21: Extracellular voltage/mV	ON compartment22: Extracellular voltage/mV	ON compartment23: Extracellular voltage/mV	ON compartment24: Extracellular voltage/mV	ON compartment25: Extracellular voltage/mV	ON compartment26: Extracellular voltage/mV	ON compartment27: Extracellular voltage/mV	ON compartment28: Extracellular voltage/mV	ON compartment29: Extracellular voltage/mV	ON compartment30: Extracellular voltage/mV	ON cell1 compartment1: Membrane voltage/mV	ON cell1 compartment2: Membrane voltage/mV	ON cell1 compartment3: Membrane voltage/mV	ON cell1 compartment4: Membrane voltage/mV	ON cell1 compartment5: Membrane voltage/mV	ON cell1 compartment6: Membrane voltage/mV	ON cell1 compartment7: Membrane voltage/mV	ON cell1 compartment8: Membrane voltage/mV	ON cell1 compartment9: Membrane voltage/mV	ON cell1 compartment10: Membrane voltage/mV	ON cell1 compartment11: Membrane voltage/mV	ON cell1 compartment12: Membrane voltage/mV	ON cell1 compartment13: Membrane voltage/mV	ON cell1 compartment14: Membrane voltage/mV	ON cell1 compartment15: Membrane voltage/mV	ON cell1 compartment16: Membrane voltage/mV	ON cell1 compartment17: Membrane voltage/mV	ON cell1 compartment18: Membrane voltage/mV	ON cell1 compartment19: Membrane voltage/mV
0.0000	0.4935	0.4706	0.4191	0.4355	0.4187	0.4230	0.4689	0.4689	0.4760	0.4391	0.4511	0.4964	0.5000	0.4329	0.4638	0.5012	0.4465	0.4873	0.4181	0.5076	0.4398	0.4701	0.4454	0.4810	0.4548	0.4394	0.4274	0.5071	0.4921	0.4842	0.4842	0.4842	0.4842	0.4842	0.4842	0.4842	0.4842	0.4842	0.4842	0.4842	0.4842	0.4842	0.4842	0.4842	0.4842	0.4842	0.4842	0.4842	0.4842
0.0100	0.4935	0.4706	0.4191	0.4356	0.4186	0.4230	0.4689	0.4689	0.4760	0.4391	0.4510	0.4964	0.5000	0.4330	0.4638	0.5012	0.4465	0.4873	0.4182	0.5076	0.4399	0.4701	0.4454	0.4811	0.4548	0.4395	0.4274	0.5071	0.4920	0.4841	0.4841	0.4841	0.4841	0.4841	0.4841	0.4841	0.4841	0.4841	0.4841	0.4841	0.4841	0.4841	0.4841	0.4841	0.4841	0.4841	0.4841	0.4841	0.4841
0.0200	0.4935	0.4706	0.4191	0.4356	0.4186	0.4230	0.4689	0.4689	0.4760	0.4391	0.4511	0.4964	0.5000	0.4330	0.4638	0.5012	0.4465	0.4872	0.4181	0.5076	0.4399	0.4702	0.4453	0.4811	0.4548	0.4394	0.4275	0.5070	0.4920	0.4841	0.4841	0.4841	0.4841	0.4841	0.4841	0.4841	0.4841	0.4841	0.4841	0.4841	0.4841	0.4841	0.4841	0.4841	0.4841	0.4841	0.4841	0.4841	0.4841
0.0300	0.4935	0.4706	0.4191	0.4356	0.4186	0.4230	0.4689	0.4689	0.4760	0.4391	0.4511	0.4965	0.5000	0.4329	0.4638	0.5013	0.4465	0.4872	0.4181	0.5076	0.4399	0.4702	0.4453	0.4811	0.4548	0.4394	0.4274	0.5071	0.4920	0.4841	0.4841	0.4841	0.4841	0.4841	0.4841	0.4841	0.4841	0.4841	0.4841	0.4841	0.4841	0.4841	0.4841	0.4841	0.4841	0.4841	0.4841	0.4841	0.4841
0.0400	0.4935	0.4706	0.4191	0.4355	0.4186	0.4231	0.4689	0.4689	0.4760	0.4391	0.4511	0.4964	0.5000	0.4329	0.4638	0.5012	0.4465	0.4873	0.4182	0.5076	0.4399	0.4702	0.4453	0.4811	0.4548	0.4394	0.4274	0.5071	0.4920	0.4842	0.4842	0.4842	0.4842	0.4842	0.4842	0.4842	0.4842	0.4842	0.4842	0.4842	0.4842	0.4842	0.4842	0.4842	0.4842	0.4842	0.4842	0.4842	0.4842
0.0500	0.4935	0.4706	0.4190	0.4356	0.4186	0.4231	0.4689	0.4689	0.4760	0.4391	0.4511	0.4965	0.5000	0.4330	0.4638	0.5012	0.4465	0.4873	0.4181	0.5076	0.4399	0.4702	0.4453	0.4810	0.4548	0.4394	0.4274	0.5070	0.4920	0.4841	0.4841	0.4841	0.4841	0.4841	0.4841	0.4841	0.4841	0.4841	0.4841	0.4841	0.4841	0.4841	0.4841	0.4841	0.4841	0.4841	0.4841	0.4841	0.4841
0.0600	0.4935	0.4706	0.4191	0.4356	0.4186	0.4230	0.4689	0.4689	0.4760	0.4390	0.4510	0.4964	0.5000	0.4330	0.4638	0.5013	0.4466	0.4872	0.4181	0.5076	0.4399	0.4702	0.4453	0.4810	0.4548	0.4394	0.4274	0.5071	0.4920	0.4841	0.4841	0.4841	0.4841	0.4841	0.4841	0.4841	0.4841	0.4841	0.4841	0.4841	0.4841	0.4841	0.4841	0.4841	0.4841	0.4841	0.4841	0.4841	0.4841
0.0700	0.4935	0.4706	0.4191	0.4355	0.4186	0.4231	0.4689	0.4689	0.4760	0.4390	0.4511	0.4964	0.5000	0.4329	0.4638	0.5012	0.4465	0.4872	0.4181	0.5076	0.4399	0.4702	0.4453	0.4810	0.4548	0.4395	0.4274	0.5071	0.4920	0.4841	0.4841	0.4841	0.4841	0.4841	0.4841	0.4841	0.4841	0.4841	0.4841	0.4841	0.4841	0.4841	0.4841	0.4841	0.4841	0.4841	0.4841	0.4841	0.4841
0.0800	0.4935	0.4706	0.4190	0.4356	0.4186	0.4230	0.4690	0.4690	0.4760	0.4391	0.4511	0.4964	0.5000	0.4329	0.4638	0.5012	0.4465	0.4872	0.4182	0.5076	0.4398	0.4702	0.4453	0.4811	0.4548	0.4394	0.4274	0.5070	0.4920	0.4841	0.4841	0.4841	0.4841	0.4841	0.4841	0.4841	0.4841	0.4841	0.4841	0.4841	0.4841	0.4841	0.4841	0.4841	0.4841	0.4841	0.4841	0.4841	0.4841
0.0900	0.4935	0.4706	0.4191	0.4356	0.4186	0.4230	0.4689	0.4689	0.4760	0.4390	0.4511	0.4964	0.5000	0.4329	0.4638	0.5012	0.4465	0.4873	0.4181	0.5076	0.4399	0.4702	0.4453	0.4811	0.4548	0.4395	0.4274	0.5071	0.4920	0.4841	0.4841	0.4841	0.4841	0.4841	0.4841	0.4841	0.4841	0.4841	0.4841	0.4841	0.4841	0.4841	0.4841	0.4841	0.4841	0.4841	0.4841	0.4841	0.4841
0.1000	0.4935	0.4706	0.4191	0.4355	0.4186	0.4230	0.4689	0.4689	0.4760	0.4390	0.4511	0.4964	0.5000	0.4329	0.4638	0.5012	0.4465	0.4873	0.4181	0.5076	0.4399	0.4701	0.4454	0.4811	0.4548	0.4394	0.4274	0.5071	0.4920	0.4841	0.4841	0.4841	0.4841	0.4841	0.4841	0.4841	0.4841	0.4841	0.4841	0.4841	0.4841	0.4841	0.4841	0.4841	0.4841	0.4841	0.4841	0.4841	0.4841
0.1100	0.5496	0.5240	0.4667	0.4850	0.4661	0.4711	0.5222	0.5222	0.5301	0.4890	0.5023	0.5528	0.5568	0.4822	0.5165	0.5582	0.4973	0.5426	0.4656	0.5653	0.4898	0.5236	0.4960	0.5357	0.5065	0.4894	0.4759	0.5646	0.5479	0.5391	0.5391	0.5391	0.5391	0.5391	0.5391	0.5391	0.5391	0.5391	0.5391	0.5391	0.5391	0.5391	0.5391	0.5391	0.5391	0.5391	0.5391	0.5391	0.5391
0.1200	0.5496	0.5241	0.4667	0.4850	0.4662	0.4711	0.5222	0.5222	0.5301	0.4890	0.5024	0.5529	0.5568	0.4822	0.5165	0.5582	0.4972	0.5426	0.4656	0.5653	0.4899	0.5236	0.4959	0.5357	0.5064	0.4893	0.4760	0.5646	0.5479	0.5391	0.5391	0.5391	0.5391	0.5391	0.5391	0.5391	0.5391	0.5391	0.5391	0.5391	0.5391	0.5391	0.5391	0.5391	0.5391	0.5391	0.5391	0.5391	0.5391
0.1300	0.5496	0.5240	0.4667	0.4851	0.4662	0.4711	0.5222	0.5222	0.5300	0.4889	0.5024	0.5528	0.5568	0.4821	0.5165	0.5582	0.4973	0.5427	0.4657	0.5653	0.4899	0.5236	0.4960	0.5358	0.5064	0.4894	0.4760	0.5647	0.5479	0.5392	0.5392	0.5392	0.5392	0.5392	0.5392	0.5392	0.5392	0.5392	0.5392	0.5392	0.5392	0.5392	0.5392	0.5392	0.5392	0.5392	0.5392	0.5392	0.5392
0.1400	0.5496	0.5240	0.4666	0.4850	0.4662	0.4711	0.5222	0.5222	0.5301	0.4889	0.5023	0.5529	0.5568	0.4822	0.5165	0.5582	0.4972	0.5426	0.4657	0.5653	0.4899	0.5236	0.4959	0.5358	0.5065	0.4893	0.4760	0.5647	0.5479	0.5392	0.5392	0.5392	0.5392	0.5392	0.5392	0.5392	0.5392	0.5392	0.5392	0.5392	0.5392	0.5392	0.5392	0.5392	0.5392	0.5392	0.5392	0.5392	0.5392
0.1500	0.5495	0.5241	0.4666	0.4850	0.4661	0.4711	0.5222	0.5222	0.5301	0.4889	0.5023	0.5528	0.5568	0.4821	0.5165	0.5582	0.4972	0.5427	0.4657	0.5653	0.4898	0.5236	0.4959	0.5357	0.5065	0.4893	0.4759	0.5646	0.5479	0.5391	0.5391	0.5391	0.5391	0.5391	0.5391	0.5391	0.5391	0.5391	0.5391	0.5391	0.5391	0.5391	0.5391	0.5391	0.5391	0.5391	0.5391	0.5391	0.5391
0.1600	0.5496	0.5241	0.4667	0.4850	0.4662	0.4711	0.5222	0.5222	0.5301	0.4890	0.5024	0.5529	0.5568	0.4822	0.5165	0.5582	0.4973	0.5426	0.4656	0.5653	0.4899	0.5236	0.4959	0.5357	0.5064	0.4894	0.4760	0.5647	0.5479	0.5392	0.5392	0.5392	0.5392	0.5392	0.5392	0.5392	0.5392	0.5392	0.5392	0.5392	0.5392	0.5392	0.5392	0.5392	0.5392	0.5392	0.5392	0.5392	0.5392
0.1700	0.5496	0.5241	0.4667	0.4851	0.4661	0.4712	0.5222	0.5222	0.5301	0.4889	0.5024	0.5529	0.5568	0.4822	0.5165	0.5582	0.4972	0.5426	0.4657	0.5652	0.4899	0.5236	0.4960	0.5358	0.5065	0.4893	0.4759	0.5647	0.5479	0.5391	0.5391	0.5391	0.5391	0.5391	0.5391	0.5391	0.5391	0.5391	0.5391	0.5391	0.5391	0.5391	0.5391	0.5391	0.5391	0.5391	0.5391	0.5391	0.5391
0.1800	0.5496	0.5241	0.4667	0.4851	0.4662	0.4711	0.5222	0.5222	0.5301	0.4889	0.5024	0.5529	0.5568	0.4821	0.5165	0.5582	0.4973	0.5426	0.4656	0.5652	0.4899	0.5236	0.4959	0.5357	0.5064	0.4894	0.4760	0.5647	0.5480	0.5392	0.5392	0.5392	0.5392	0.5392	0.5392	0.5392	0.5392	0.5392	0.5392	0.5392	0.5392	0.5392	0.5392	0.5392	0.5392	0.5392	0.5392	0.5392	0.5392
0.1900	0.5496	0.5241	0.4667	0.4850	0.4662	0.4711	0.5222	0.5222	0.5301	0.4890	0.5023	0.5528	0.5568	0.4821	0.5165	0.5582	0.4973	0.5427	0.4657	0.5653	0.4898	0.5236	0.4960	0.5358	0.5065	0.4894	0.4759	0.5647	0.5480	0.5391	0.5391	0.5391	0.5391	0.5391	0.5391	0.5391	0.5391	0.5391	0.5391	0.5391	0.5391	0.5391	0.5391	0.5391	0.5391	0.5391	0.5391	0.5391	0.5391
0.2000	0.5496	0.5241	0.4666	0.4850	0.4662	0.4711	0.5222	0.5222	0.5301	0.4889	0.5024	0.5529	0.5568	0.4821	0.5165	0.5581	0.4972	0.5426	0.4657	0.5652	0.4899	0.5236	0.4959	0.5357	0.5064	0.4894	0.4760	0.5647	0.5479	0.5392	0.5392	0.5392	0.5392	0.5392	0.5392	0.5392	0.5392	0.5392	0.5392	0.5392	0.5392	0.5392	0.5392	0.5392	0.5392	0.5392	0.5392	0.5392	0.5392
0.2100	0.5496	0.5241	0.4666	0.4851	0.4662	0.4711	0.5222	0.5222	0.5301	0.4889	0.5023	0.5529	0.5568	0.4821	0.5165	0.5582	0.4972	0.5426	0.4656	0.5653	0.4898	0.5236	0.4959	0.5357	0.5065	0.4894	0.4760	0.5647	0.5479	0.5391	0.5391	0.5391	0.5391	0.5391	0.5391	0.5391	0.5391	0.5391	0.5391	0.5391	0.5391	0.5391	0.5391	0.5391	0.5391	0.5391	0.5391	0.5391	0.5391
0.2200	0.5496	0.5241	0.4666	0.4851	0.4662	0.4711	0.5222	0.5222	0.5301	0.4890	0.5023	0.5529	0.5568	0.4821	0.5165	0.5581	0.4972	0.5426	0.4656	0.5653	0.4899	0.5236	0.4960	0.5357	0.5065	0.4894	0.4760	0.5647	0.5480	0.5391	0.5391	0.5391	0.5391	0.5391	0.5391	0.5391	0.5391	0.5391	0.5391	0.5391	0.5391	0.5391	0.5391	0.5391	0.5391	0.5391	0.5391	0.5391	0.5391
0.2300	0.5496	0.5241	0.4667	0.4851	0.4662	0.4711	0.5222	0.5222	0.5301	0.4890	0.5024	0.5528	0.5568	0.4822	0.5165	0.5582	0.4972	0.5426	0.4656	0.5653	0.4899	0.5236	0.4960	0.5358	0.5065	0.4893	0.4760	0.5646	0.5479	0.5391	0.5391	0.5391	0.5391	0.5391	0.5391	0.5391	0.5391	0.5391	0.5391	0.5391	0.5391	0.5391	0.5391	0.5391	0.5391	0.5391	0.5391	0.5391	0.5391
0.2400	0.5496	0.5241	0.4667	0.4850	0.4662	0.4712	0.5222	0.5222	0.5301	0.4890	0.5023	0.5528	0.5568	0.4822	0.5165	0.5582	0.4973	0.5426	0.4656	0.5653	0.4899	0.5237	0.4959	0.5357	0.5065	0.4894	0.4759	0.5646	0.5480	0.5391	0.5391	0.5391	0.5391	0.5391	0.5391	0.5391	0.5391	0.5391	0.5391	0.5391	0.5391	0.5391	0.5391	0.5391	0.5391	0.5391	0.5391	0.5391	0.5391
0.2500	0.5496	0.5241	0.4667	0.4850	0.4662	0.4711	0.5222	0.5222	0.5301	0.4890	0.5023	0.5529	0.5568	0.4822	0.5165	0.5582	0.4972	0.5426	0.4656	0.5653	0.4899	0.5236	0.4959	0.5357	0.5064	0.4894	0.4760	0.5647	0.5479	0.5391	0.5391	0.5391	0.5391	0.5391	0.5391	0.5391	0.5391	0.5391	0.5391	0.5391	0.5391	0.5391	0.5391	0.5391	0.5391	0.5391	0.5391	0.5391	0.5391
0.2600	0.5496	0.5240	0.4667	0.4851	0.4662	0.4711	0.5222	0.5222	0.5301	0.4890	0.5023	0.5529	0.5568	0.4822	0.5165	0.5582	0.4973	0.5426	0.4657	0.5653	0.4899	0.5236	0.4960	0.5358	0.5065	0.4894	0.4760	0.5646	0.5479	0.5391	0.5391	0.5391	0.5391	0.5391	0.5391	0.5391	0.5391	0.5391	0.5391	0.5391	0.5391	0.5391	0.5391	0.5391	0.5391	0.5391	0.5391	0.5391	0.5391
0.2700	0.5496	0.5241	0.4667	0.4851	0.4661	0.4711	0.5222	0.5222	0.5301	0.4890	0.5024	0.5528	0.5568	0.4821	0.5165	0.5582	0.4973	0.5426	0.4657	0.5652	0.4899	0.5237	0.4959	0.5357	0.5065	0.4893	0.4760	0.5646	0.5479	0.5391	0.5391	0.5391	0.5391	0.5391	0.5391	0.5391	0.5391	0.5391	0.5391	0.5391	0.5391	0.5391	0.5391	0.5391	0.5391	0.5391	0.5391	0.5391	0.5391
0.2800	0.5496	0.5241	0.4666	0.4850	0.4661	0.4711	0.5222	0.5222	0.5301	0.4890	0.5023	0.5528	0.5568	0.4821	0.5165	0.5582	0.4972	0.5426	0.4657	0.5652	0.4898	0.5236	0.4960	0.5358	0.5065	0.4893	0.4760	0.5647	0.5480	0.5392	0.5392	0.5392	0.5392	0.5392	0.5392	0.5392	0.5392	0.5392	0.5392	0.5392	0.5392	0.5392	0.5392	0.5392	0.5392	0.5392	0.5392	0.5392	0.5392
0.2900	0.5496	0.5241	0.4667	0.4850	0.4661	0.4711	0.5222	0.5222	0.5300	0.4889	0.5023	0.5529	0.5568	0.4822	0.5165	0.5582	0.4973	0.5426	0.4656	0.5653	0.4899	0.5236	0.4959	0.5357	0.5065	0.4893	0.4760	0.5646	0.5479	0.5391	0.5391	0.5391	0.5391	0.5391	0.5391	0.5391	0.5391	0.5391	0.5391	0.5391	0.5391	0.5391	0.5391	0.5391	0.5391	0.5391	0.5391	0.5391	0.5391
0.3000	0.5496	0.5241	0.4666	0.4851	0.4662	0.4711	0.5222	0.5222	0.5301	0.4889	0.5023	0.5529	0.5568	0.4822	0.5165	0.5582	0.4973	0.5426	0.4656	0.5652	0.4899	0.5236	0.4959	0.5357	0.5065	0.4894	0.4760	0.5647	0.5479	0.5391	0.5391	0.5391	0.5391	0.5391	0.5391	0.5391	0.5391	0.5391	0.5391	0.5391	0.5391	0.5391	0.5391	0.5391	0.5391	0.5391	0.5391	0.5391	0.5391
0.3100	0.6056	0.5775	0.5143	0.5345	0.5137	0.5192	0.5755	0.5755	0.5842	0.5388	0.5536	0.6093	0.6136	0.5314	0.5692	0.6151	0.5480	0.5980	0.5132	0.6230	0.5399	0.5770	0.5466	0.5904	0.5582	0.5393	0.5245	0.6223	0.6039	0.5941	0.5941	0.5941	0.5941	0.5941	0.5941	0.5941	0.5941	0.5941	0.5941	0.5941	0.5941	0.5941	0.5941	0.5941	0.5941	0.5941	0.5941	0.5941	0.5941
0.3200	0.6057	0.5775	0.5143	0.5345	0.5137	0.5192	0.5754	0.5754	0.5842	0.5388	0.5536	0.6092	0.6136	0.5313	0.5692	0.6151	0.5480	0.5979	0.5132	0.6229	0.5399	0.5771	0.5466	0.5904	0.5581	0.5393	0.5245	0.6223	0.6038	0.5942	0.5942	0.5942	0.5942	0.5942	0.5942	0.5942	0.5942	0.5942	0.5942	0.5942	0.5942	0.5942	0.5942	0.5942	0.5942	0.5942	0.5942	0.5942	0.5942
0.3300	0.6056	0.5775	0.5143	0.5345	0.5137	0.5192	0.5755	0.5755	0.5842	0.5388	0.5536	0.6093	0.6137	0.5314	0.5692	0.6151	0.5480	0.5979	0.5132	0.6230	0.5398	0.5770	0.5465	0.5904	0.5581	0.5393	0.5246	0.6223	0.6038	0.5941	0.5941	0.5941	0.5941	0.5941	0.5941	0.5941	0.5941	0.5941	0.5941	0.5941	0.5941	0.5941	0.5941	0.5941	0.5941	0.5941	0.5941	0.5941	0.5941
0.3400	0.6057	0.5775	0.5143	0.5346	0.5137	0.5191	0.5755	0.5755	0.5841	0.5388	0.5536	0.6093	0.6136	0.5314	0.5692	0.6152	0.5480	0.5980	0.5132	0.6229	0.5399	0.5770	0.5465	0.5903	0.5581	0.5393	0.5245	0.6223	0.6039	0.5941	0.5941	0.5941	0.5941	0.5941	0.5941	0.5941	0.5941	0.5941	0.5941	0.5941	0.5941	0.5941	0.5941	0.5941	0.5941	0.5941	0.5941	0.5941	0.5941
0.3500	0.6057	0.5776	0.5143	0.5345	0.5137	0.5192	0.5755	0.5755	0.5842	0.5388	0.5536	0.6093	0.6136	0.5314	0.5692	0.6152	0.5480	0.5979	0.5131	0.6229	0.5399	0.5771	0.5465	0.5904	0.5581	0.5393	0.5245	0.6223	0.6038	0.5941	0.5941	0.5941	0.5941	0.5941	0.5941	0.5941	0.5941	0.5941	0.5941	0.5941	0.5941	0.5941	0.5941	0.5941	0.5941	0.5941	0.5941	0.5941	0.5941
0.3600	0.6056	0.5776	0.5144	0.5345	0.5138	0.5192	0.5755	0.5755	0.5842	0.5388	0.5536	0.6092	0.6136	0.5313	0.5692	0.6152	0.5480	0.5980	0.5132	0.6230	0.5399	0.5771	0.5465	0.5904	0.5581	0.5393	0.5245	0.6223	0.6038	0.5941	0.5941	0.5941	0.5941	0.5941	0.5941	0.5941	0.5941	0.5941	0.5941	0.5941	0.5941	0.5941	0.5941	0.5941	0.5941	0.5941	0.5941	0.5941	0.5941
0.3700	0.6057	0.5775	0.5143	0.5346	0.5137	0.5192	0.5754	0.5754	0.5842	0.5388	0.5536	0.6093	0.6136	0.5314	0.5692	0.6152	0.5480	0.5980	0.5131	0.6230	0.5399	0.5770	0.5466	0.5904	0.5582	0.5393	0.5245	0.6223	0.6038	0.5941	0.5941	0.5941	0.5941	0.5941	0.5941	0.5941	0.5941	0.5941	0.5941	0.5941	0.5941	0.5941	0.5941	0.5941	0.5941	0.5941	0.5941	0.5941	0.5941
0.3800	0.6057	0.5775	0.5143	0.5345	0.5138	0.5192	0.5755	0.5755	0.5842	0.5389	0.5536	0.6093	0.6136	0.5314	0.5692	0.6151	0.5480	0.5979	0.5131	0.6230	0.5399	0.5770	0.5466	0.5904	0.5582	0.5393	0.5245	0.6223	0.6039	0.5941	0.5941	0.5941	0.5941	0.5941	0.5941	0.5941	0.5941	0.5941	0.5941	0.5941	0.5941	0.5941	0.5941	0.5941	0.5941	0.5941	0.5941	0.5941	0.5941
0.3900	0.6056	0.5776	0.5143	0.5346	0.5137	0.5192	0.5755	0.5755	0.5842	0.5388	0.5536	0.6093	0.6136	0.5314	0.5692	0.6152	0.5480	0.5980	0.5131	0.6230	0.5399	0.5770	0.5466	0.5904	0.5582	0.5393	0.5245	0.6223	0.6038	0.5942	0.5942	0.5942	0.5942	0.5942	0.5942	0.5942	0.5942	0.5942	0.5942	0.5942	0.5942	0.5942	0.5942	0.5942	0.5942	0.5942	0.5942	0.5942	0.5942
0.4000	0.6057	0.5776	0.5143	0.5346	0.5137	0.5192	0.5755	0.5755	0.5842	0.5388	0.5536	0.6092	0.6136	0.5313	0.5692	0.6151	0.5480	0.5980	0.5132	0.6230	0.5398	0.5770	0.5465	0.5904	0.5581	0.5393	0.5246	0.6223	0.6038	0.5941	0.5941	0.5941	0.5941	0.5941	0.5941	0.5941	0.5941	0.5941	0.5941	0.5941	0.5941	0.5941	0.5941	0.5941	0.5941	0.5941	0.5941	0.5941	0.5941
0.4100	0.6057	0.5776	0.5143	0.5345	0.5137	0.5192	0.5755	0.5755	0.5842	0.5389	0.5536	0.6093	0.6136	0.5314	0.5692	0.6152	0.5480	0.5980	0.5131	0.6229	0.5398	0.5770	0.5465	0.5904	0.5581	0.5393	0.5245	0.6223	0.6038	0.5941	0.5941	0.5941	0.5941	0.5941	0.5941	0.5941	0.5941	0.5941	0.5941	0.5941	0.5941	0.5941	0.5941	0.5941	0.5941	0.5941	0.5941	0.5941	0.5941
0.4200	0.6056	0.5775	0.5144	0.5345	0.5137	0.5192	0.5755	0.5755	0.5842	0.5388	0.5536	0.6093	0.6136	0.5313	0.5693	0.6152	0.5480	0.5980	0.5132	0.6229	0.5399	0.5770	0.5465	0.5903	0.5581	0.5393	0.5246	0.6223	0.6038	0.5941	0.5941	0.5941	0.5941	0.5941	0.5941	0.5941	0.5941	0.5941	0.5941	0.5941	0.5941	0.5941	0.5941	0.5941	0.5941	0.5941	0.5941	0.5941	0.5941
0.4300	0.6056	0.5775	0.5143	0.5345	0.5137	0.5191	0.5755	0.5755	0.5842	0.5389	0.5536	0.6092	0.6136	0.5314	0.5692	0.6152	0.5480	0.5980	0.5131	0.6230	0.5399	0.5770	0.5465	0.5904	0.5581	0.5393	0.5246	0.6223	0.6039	0.5942	0.5942	0.5942	0.5942	0.5942	0.5942	0.5942	0.5942	0.5942	0.5942	0.5942	0.5942	0.5942	0.5942	0.5942	0.5942	0.5942	0.5942	0.5942	0.5942
0.4400	0.6056	0.5776	0.5143	0.5345	0.5137	0.5191	0.5754	0.5754	0.5842	0.5388	0.5536	0.6093	0.6136	0.5314	0.5692	0.6152	0.5480	0.5979	0.5132	0.6229	0.5398	0.5771	0.5466	0.5904	0.5581	0.5393	0.5245	0.6223	0.6038	0.5941	0.5941	0.5941	0.5941	0.5941	0.5941	0.5941	0.5941	0.5941	0.5941	0.5941	0.5941	0.5941	0.5941	0.5941	0.5941	0.5941	0.5941	0.5941	0.5941
0.4500	0.6056	0.5776	0.5143	0.5345	0.5137	0.5192	0.5755	0.5755	0.5842	0.5388	0.5536	0.6093	0.6137	0.5313	0.5692	0.6152	0.5480	0.5980	0.5131	0.6230	0.5398	0.5771	0.5466	0.5904	0.5581	0.5393	0.5245	0.6223	0.6038	0.5942	0.5942	0.5942	0.5942	0.5942	0.5942	0.5942	0.5942	0.5942	0.5942	0.5942	0.5942	0.5942	0.5942	0.5942	0.5942	0.5942	0.5942	0.5942	0.5942
0.4600	0.6056	0.5775	0.5143	0.5345	0.5137	0.5192	0.5754	0.5754	0.5842	0.5389	0.5536	0.6093	0.6136	0.5314	0.5692	0.6151	0.5480	0.5980	0.5132	0.6230	0.5399	0.5771	0.5466	0.5904	0.5581	0.5393	0.5246	0.6223	0.6039	0.5941	0.5941	0.5941	0.5941	0.5941	0.5941	0.5941	0.5941	0.5941	0.5941	0.5941	0.5941	0.5941	0.5941	0.5941	0.5941	0.5941	0.5941	0.5941	0.5941
0.4700	0.6057	0.5776	0.5143	0.5345	0.5138	0.5192	0.5755	0.5755	0.5842	0.5388	0.5536	0.6092	0.6136	0.5314	0.5692	0.6151	0.5480	0.5980	0.5131	0.6230	0.5399	0.5771	0.5466	0.5904	0.5581	0.5393	0.5246	0.6223	0.6038	0.5941	0.5941	0.5941	0.5941	0.5941	0.5941	0.5941	0.5941	0.5941	0.5941	0.5941	0.5941	0.5941	0.5941	0.5941	0.5941	0.5941	0.5941	0.5941	0.5941
0.4800	0.6057	0.5775	0.5144	0.5346	0.5137	0.5192	0.5755	0.5755	0.5842	0.5388	0.5536	0.6093	0.6136	0.5313	0.5692	0.6151	0.5480	0.5979	0.5131	0.6229	0.5399	0.5771	0.5466	0.5904	0.5582	0.5393	0.5245	0.6223	0.6039	0.5941	0.5941	0.5941	0.5941	0.5941	0.5941	0.5941	0.5941	0.5941	0.5941	0.5941	0.5941	0.5941	0.5941	0.5941	0.5941	0.5941	0.5941	0.5941	0.5941
0.4900	0.6056	0.5776	0.5143	0.5346	0.5138	0.5192	0.5755	0.5755	0.5842	0.5388	0.5536	0.6092	0.6137	0.5314	0.5692	0.6151	0.5480	0.5979	0.5132	0.6229	0.5399	0.5770	0.5465	0.5903	0.5582	0.5393	0.5246	0.6223	0.6039	0.5941	0.5941	0.5941	0.5941	0.5941	0.5941	0.5941	0.5941	0.5941	0.5941	0.5941	0.5941	0.5941	0.5941	0.5941	0.5941	0.5941	0.5941	0.5941	0.5941
0.5000	0.6057	0.5776	0.5143	0.5345	0.5137	0.5192	0.5755	0.5755	0.5842	0.5389	0.5536	0.6093	0.6136	0.5314	0.5692	0.6152	0.5480	0.5980	0.5132	0.6230	0.5398	0.5770	0.5465	0.5904	0.5581	0.5393	0.5246	0.6223	0.6039	0.5941	0.5941	0.5941	0.5941	0.5941	0.5941	0.5941	0.5941	0.5941	0.5941	0.5941	0.5941	0.5941	0.5941	0.5941	0.5941	0.5941	0.5941	0.5941	0.5941
0.5100	0.6617	0.6310	0.5619	0.5841	0.5613	0.5673	0.6287	0.6287	0.6383	0.5887	0.6049	0.6656	0.6704	0.5805	0.6219	0.6721	0.5987	0.6533	0.5607	0.6807	0.5898	0.6305	0.5972	0.6451	0.6099	0.5892	0.5732	0.6799	0.6597	0.6492	0.6492	0.6492	0.6492	0.6492	0.6492	0.6492	0.6492	0.6492	0.6492	0.6492	0.6492	0.6492	0.6492	0.6492	0.6492	0.6492	0.6492	0.6492	0.6492
0.5200	0.6617	0.6311	0.5619	0.5840	0.5613	0.5673	0.6288	0.6288	0.6383	0.5887	0.6049	0.6656	0.6705	0.5805	0.6219	0.6721	0.5987	0.6534	0.5607	0.6807	0.5899	0.6305	0.5972	0.6451	0.6098	0.5892	0.5732	0.6800	0.6597	0.6492	0.6492	0.6492	0.6492	0.6492	0.6492	0.6492	0.6492	0.6492	0.6492	0.6492	0.6492	0.6492	0.6492	0.6492	0.6492	0.6492	0.6492	0.6492	0.6492
0.5300	0.6617	0.6310	0.5619	0.5840	0.5613	0.5673	0.6287	0.6287	0.6382	0.5887	0.6048	0.6657	0.6704	0.5806	0.6219	0.6721	0.5987	0.6533	0.5607	0.6807	0.5898	0.6305	0.5972	0.6451	0.6098	0.5893	0.5732	0.6799	0.6598	0.6492	0.6492	0.6492	0.6492	0.6492	0.6492	0.6492	0.6492	0.6492	0.6492	0.6492	0.6492	0.6492	0.6492	0.6492	0.6492	0.6492	0.6492	0.6492	0.6492
0.5400	0.6617	0.6310	0.5619	0.5840	0.5613	0.5672	0.6288	0.6288	0.6383	0.5887	0.6049	0.6657	0.6704	0.5806	0.6219	0.6721	0.5987	0.6533	0.5607	0.6806	0.5898	0.6305	0.5971	0.6450	0.6099	0.5892	0.5731	0.6799	0.6597	0.6492	0.6492	0.6492	0.6492	0.6492	0.6492	0.6492	0.6492	0.6492	0.6492	0.6492	0.6492	0.6492	0.6492	0.6492	0.6492	0.6492	0.6492	0.6492	0.6492
0.5500	0.6617	0.6310	0.5620	0.5840	0.5613	0.5673	0.6288	0.6288	0.6383	0.5887	0.6048	0.6656	0.6704	0.5805	0.6219	0.6721	0.5988	0.6533	0.5607	0.6807	0.5898	0.6305	0.5972	0.6451	0.6098	0.5892	0.5732	0.6799	0.6597	0.6491	0.6491	0.6491	0.6491	0.6491	0.6491	0.6491	0.6491	0.6491	0.6491	0.6491	0.6491	0.6491	0.6491	0.6491	0.6491	0.6491	0.6491	0.6491	0.6491
0.5600	0.6617	0.6310	0.5619	0.5841	0.5613	0.5673	0.6288	0.6288	0.6382	0.5887	0.6048	0.6656	0.6704	0.5806	0.6219	0.6721	0.5988	0.6533	0.5607	0.6806	0.5899	0.6305	0.5972	0.6451	0.6098	0.5893	0.5732	0.6799	0.6598	0.6491	0.6491	0.6491	0.6491	0.6491	0.6491	0.6491	0.6491	0.6491	0.6491	0.6491	0.6491	0.6491	0.6491	0.6491	0.6491	0.6491	0.6491	0.6491	0.6491
0.5700	0.6618	0.6310	0.5619	0.5841	0.5613	0.5673	0.6287	0.6287	0.6383	0.5887	0.6048	0.6657	0.6704	0.5806	0.6219	0.6721	0.5988	0.6533	0.5606	0.6806	0.5899	0.6305	0.5972	0.6451	0.6099	0.5893	0.5731	0.6799	0.6597	0.6492	0.6492	0.6492	0.6492	0.6492	0.6492	0.6492	0.6492	0.6492	0.6492	0.6492	0.6492	0.6492	0.6492	0.6492	0.6492	0.6492	0.6492	0.6492	0.6492
0.5800	0.6617	0.6311	0.5619	0.5841	0.5613	0.5672	0.6288	0.6288	0.6383	0.5887	0.6049	0.6657	0.6704	0.5806	0.6219	0.6722	0.5988	0.6534	0.5607	0.6806	0.5898	0.6305	0.5972	0.6451	0.6098	0.5893	0.5731	0.6799	0.6597	0.6492	0.6492	0.6492	0.6492	0.6492	0.6492	0.6492	0.6492	0.6492	0.6492	0.6492	0.6492	0.6492	0.6492	0.6492	0.6492	0.6492	0.6492	0.6492	0.6492
0.5900	0.6618	0.6310	0.5620	0.5841	0.5614	0.5673	0.6288	0.6288	0.6382	0.5887	0.6048	0.6657	0.6704	0.5806	0.6219	0.6721	0.5988	0.6533	0.5607	0.6806	0.5898	0.6305	0.5971	0.6450	0.6098	0.5893	0.5731	0.6799	0.6598	0.6492	0.6492	0.6492	0.6492	0.6492	0.6492	0.6492	0.6492	0.6492	0.6492	0.6492	0.6492	0.6492	0.6492	0.6492	0.6492	0.6492	0.6492	0.6492	0.6492
0.6000	0.6617	0.6311	0.5619	0.5840	0.5613	0.5673	0.6287	0.6287	0.6382	0.5887	0.6048	0.6657	0.6704	0.5805	0.6219	0.6721	0.5987	0.6533	0.5607	0.6807	0.5898	0.6304	0.5972	0.6451	0.6099	0.5892	0.5731	0.6799	0.6597	0.6491	0.6491	0.6491	0.6491	0.6491	0.6491	0.6491	0.6491	0.6491	0.6491	0.6491	0.6491	0.6491	0.6491	0.6491	0.6491	0.6491	0.6491	0.6491	0.6491
0.6100	0.6617	0.6310	0.5619	0.5841	0.5613	0.5672	0.6288	0.6288	0.6383	0.5888	0.6048	0.6657	0.6704	0.5805	0.6219	0.6721	0.5987	0.6534	0.5607	0.6806	0.5898	0.6305	0.5972	0.6450	0.6098	0.5893	0.5731	0.6799	0.6597	0.6492	0.6492	0.6492	0.6492	0.6492	0.6492	0.6492	0.6492	0.6492	0.6492	0.6492	0.6492	0.6492	0.6492	0.6492	0.6492	0.6492	0.6492	0.6492	0.6492
0.6200	0.6618	0.6310	0.5620	0.5841	0.5613	0.5673	0.6288	0.6288	0.6383	0.5888	0.6048	0.6657	0.6704	0.5805	0.6219	0.6721	0.5987	0.6533	0.5607	0.6807	0.5898	0.6305	0.5971	0.6451	0.6099	0.5892	0.5731	0.6799	0.6598	0.6491	0.6491	0.6491	0.6491	0.6491	0.6491	0.6491	0.6491	0.6491	0.6491	0.6491	0.6491	0.6491	0.6491	0.6491	0.6491	0.6491	0.6491	0.6491	0.6491
0.6300	0.6617	0.6310	0.5620	0.5840	0.5613	0.5672	0.6288	0.6288	0.6383	0.5888	0.6049	0.6657	0.6705	0.5805	0.6219	0.6721	0.5988	0.6533	0.5607	0.6806	0.5899	0.6304	0.5972	0.6451	0.6098	0.5893	0.5731	0.6800	0.6598	0.6491	0.6491	0.6491	0.6491	0.6491	0.6491	0.6491	0.6491	0.6491	0.6491	0.6491	0.6491	0.6491	0.6491	0.6491	0.6491	0.6491	0.6491	0.6491	0.6491
0.6400	0.6617	0.6311	0.5619	0.5841	0.5613	0.5673	0.6288	0.6288	0.6383	0.5888	0.6049	0.6657	0.6704	0.5805	0.6219	0.6721	0.5988	0.6534	0.5606	0.6806	0.5899	0.6305	0.5971	0.6450	0.6099	0.5892	0.5731	0.6799	0.6598	0.6492	0.6492	0.6492	0.6492	0.6492	0.6492	0.6492	0.6492	0.6492	0.6492	0.6492	0.6492	0.6492	0.6492	0.6492	0.6492	0.6492	0.6492	0.6492	0.6492
0.6500	0.6617	0.6311	0.5619	0.5840	0.5613	0.5673	0.6288	0.6288	0.6383	0.5888	0.6049	0.6657	0.6704	0.5805	0.6219	0.6721	0.5988	0.6533	0.5607	0.6807	0.5898	0.6305	0.5971	0.6451	0.6098	0.5892	0.5732	0.6799	0.6598	0.6491	0.6491	0.6491	0.6491	0.6491	0.6491	0.6491	0.6491	0.6491	0.6491	0.6491	0.6491	0.6491	0.6491	0.6491	0.6491	0.6491	0.6491	0.6491	0.6491
0.6600	0.6618	0.6311	0.5619	0.5840	0.5613	0.5673	0.6288	0.6288	0.6383	0.5887	0.6048	0.6657	0.6705	0.5806	0.6220	0.6721	0.5987	0.6534	0.5607	0.6806	0.5899	0.6304	0.5972	0.6451	0.6098	0.5892	0.5732	0.6799	0.6598	0.6492	0.6492	0.6492	0.6492	0.6492	0.6492	0.6492	0.6492	0.6492	0.6492	0.6492	0.6492	0.6492	0.6492	0.6492	0.6492	0.6492	0.6492	0.6492	0.6492
0.6700	0.6618	0.6311	0.5620	0.5841	0.5614	0.5672	0.6288	0.6288	0.6383	0.5887	0.6049	0.6657	0.6705	0.5806	0.6219	0.6721	0.5988	0.6533	0.5606	0.6806	0.5899	0.6305	0.5972	0.6450	0.6099	0.5893	0.5732	0.6800	0.6598	0.6491	0.6491	0.6491	0.6491	0.6491	0.6491	0.6491	0.6491	0.6491	0.6491	0.6491	0.6491	0.6491	0.6491	0.6491	0.6491	0.6491	0.6491	0.6491	0.6491
0.6800	0.6618	0.6310	0.5619	0.5840	0.5614	0.5673	0.6288	0.6288	0.6383	0.5887	0.6049	0.6657	0.6705	0.5805	0.6219	0.6721	0.5988	0.6534	0.5607	0.6807	0.5898	0.6305	0.5972	0.6450	0.6098	0.5892	0.5731	0.6800	0.6597	0.6491	0.6491	0.6491	0.6491	0.6491	0.6491	0.6491	0.6491	0.6491	0.6491	0.6491	0.6491	0.6491	0.6491	0.6491	0.6491	0.6491	0.6491	0.6491	0.6491
0.6900	0.6618	0.6310	0.5619	0.5840	0.5613	0.5672	0.6288	0.6288	0.6383	0.5887	0.6049	0.6657	0.6705	0.5806	0.6219	0.6721	0.5988	0.6533	0.5606	0.6806	0.5899	0.6305	0.5972	0.6450	0.6098	0.5893	0.5731	0.6799	0.6597	0.6492	0.6492	0.6492	0.6492	0.6492	0.6492	0.6492	0.6492	0.6492	0.6492	0.6492	0.6492	0.6492	0.6492	0.6492	0.6492	0.6492	0.6492	0.6492	0.6492
0.7000	0.6618	0.6310	0.5619	0.5841	0.5613	0.5673	0.6288	0.6288	0.6383	0.5887	0.6049	0.6656	0.6705	0.5805	0.6219	0.6721	0.5987	0.6533	0.5607	0.6806	0.5899	0.6304	0.5972	0.6451	0.6098	0.5892	0.5731	0.6800	0.6598	0.6492	0.6492	0.6492	0.6492	0.6492	0.6492	0.6492	0.6492	0.6492	0.6492	0.6492	0.6492	0.6492	0.6492	0.6492	0.6492	0.6492	0.6492	0.6492	0.6492
0.7100	0.7178	0.6845	0.6095	0.6335	0.6089	0.6154	0.6821	0.6821	0.6924	0.6386	0.6562	0.7221	0.7273	0.6297	0.6746	0.7291	0.6494	0.7087	0.6082	0.7383	0.6398	0.6839	0.6478	0.6997	0.6615	0.6392	0.6217	0.7375	0.7157	0.7042	0.7042	0.7042	0.7042	0.7042	0.7042	0.7042	0.7042	0.7042	0.7042	0.7042	0.7042	0.7042	0.7042	0.7042	0.7042	0.7042	0.7042	0.7042	0.7042
0.7200	0.7178	0.6845	0.6095	0.6335	0.6089	0.6154	0.6820	0.6820	0.6923	0.6386	0.6562	0.7221	0.7273	0.6298	0.6746	0.7290	0.6495	0.7087	0.6081	0.7383	0.6398	0.6839	0.6478	0.6997	0.6615	0.6392	0.6217	0.7376	0.7157	0.7042	0.7042	0.7042	0.7042	0.7042	0.7042	0.7042	0.7042	0.7042	0.7042	0.7042	0.7042	0.7042	0.7042	0.7042	0.7042	0.7042	0.7042	0.7042	0.7042
0.7300	0.7178	0.6845	0.6095	0.6335	0.6089	0.6153	0.6820	0.6820	0.6923	0.6386	0.6562	0.7221	0.7272	0.6297	0.6747	0.7290	0.6495	0.7088	0.6081	0.7383	0.6398	0.6839	0.6478	0.6997	0.6615	0.6392	0.6217	0.7376	0.7157	0.7042	0.7042	0.7042	0.7042	0.7042	0.7042	0.7042	0.7042	0.7042	0.7042	0.7042	0.7042	0.7042	0.7042	0.7042	0.7042	0.7042	0.7042	0.7042	0.7042
0.7400	0.7178	0.6846	0.6095	0.6336	0.6088	0.6153	0.6821	0.6821	0.6923	0.6386	0.6562	0.7221	0.7273	0.6297	0.6746	0.7290	0.6495	0.7087	0.6082	0.7383	0.6398	0.6839	0.6477	0.6997	0.6615	0.6392	0.6217	0.7375	0.7157	0.7042	0.7042	0.7042	0.7042	0.7042	0.7042	0.7042	0.7042	0.7042	0.7042	0.7042	0.7042	0.7042	0.7042	0.7042	0.7042	0.7042	0.7042	0.7042	0.7042
0.7500	0.7178	0.6845	0.6095	0.6335	0.6089	0.6153	0.6821	0.6821	0.6924	0.6386	0.6561	0.7221	0.7272	0.6297	0.6746	0.7291	0.6495	0.7088	0.6082	0.7383	0.6398	0.6839	0.6477	0.6997	0.6615	0.6392	0.6217	0.7375	0.7157	0.7042	0.7042	0.7042	0.7042	0.7042	0.7042	0.7042	0.7042	0.7042	0.7042	0.7042	0.7042	0.7042	0.7042	0.7042	0.7042	0.7042	0.7042	0.7042	0.7042
0.7600	0.7178	0.6846	0.6095	0.6335	0.6089	0.6153	0.6821	0.6821	0.6924	0.6386	0.6562	0.7221	0.7273	0.6298	0.6746	0.7291	0.6495	0.7087	0.6082	0.7383	0.6398	0.6839	0.6477	0.6997	0.6615	0.6392	0.6217	0.7376	0.7157	0.7042	0.7042	0.7042	0.7042	0.7042	0.7042	0.7042	0.7042	0.7042	0.7042	0.7042	0.7042	0.7042	0.7042	0.7042	0.7042	0.7042	0.7042	0.7042	0.7042
0.7700	0.7178	0.6845	0.6095	0.6336	0.6089	0.6153	0.6821	0.6821	0.6924	0.6386	0.6561	0.7221	0.7272	0.6298	0.6746	0.7290	0.6495	0.7087	0.6082	0.7383	0.6398	0.6839	0.6477	0.6998	0.6615	0.6392	0.6217	0.7375	0.7157	0.7041	0.7041	0.7041	0.7041	0.7041	0.7041	0.7041	0.7041	0.7041	0.7041	0.7041	0.7041	0.7041	0.7041	0.7041	0.7041	0.7041	0.7041	0.7041	0.7041
0.7800	0.7178	0.6845	0.6096	0.6335	0.6089	0.6153	0.6821	0.6821	0.6924	0.6387	0.6561	0.7221	0.7272	0.6297	0.6746	0.7291	0.6495	0.7087	0.6081	0.7383	0.6398	0.6839	0.6478	0.6997	0.6615	0.6392	0.6216	0.7376	0.7157	0.7042	0.7042	0.7042	0.7042	0.7042	0.7042	0.7042	0.7042	0.7042	0.7042	0.7042	0.7042	0.7042	0.7042	0.7042	0.7042	0.7042	0.7042	0.7042	0.7042
0.7900	0.7178	0.6845	0.6096	0.6335	0.6089	0.6153	0.6821	0.6821	0.6924	0.6387	0.6561	0.7220	0.7272	0.6297	0.6746	0.7290	0.6495	0.7088	0.6082	0.7384	0.6398	0.6839	0.6478	0.6997	0.6615	0.6392	0.6217	0.7375	0.7156	0.7042	0.7042	0.7042	0.7042	0.7042	0.7042	0.7042	0.7042	0.7042	0.7042	0.7042	0.7042	0.7042	0.7042	0.7042	0.7042	0.7042	0.7042	0.7042	0.7042
0.8000	0.7178	0.6845	0.6095	0.6335	0.6089	0.6153	0.6821	0.6821	0.6924	0.6386	0.6561	0.7221	0.7273	0.6298	0.6746	0.7290	0.6495	0.7087	0.6082	0.7383	0.6399	0.6839	0.6478	0.6997	0.6615	0.6392	0.6216	0.7376	0.7157	0.7041	0.7041	0.7041	0.7041	0.7041	0.7041	0.7041	0.7041	0.7041	0.7041	0.7041	0.7041	0.7041	0.7041	0.7041	0.7041	0.7041	0.7041	0.7041	0.7041
0.8100	0.7178	0.6845	0.6096	0.6336	0.6089	0.6153	0.6821	0.6821	0.6924	0.6386	0.6561	0.7221	0.7272	0.6298	0.6747	0.7291	0.6495	0.7087	0.6082	0.7384	0.6399	0.6839	0.6478	0.6997	0.6616	0.6391	0.6217	0.7375	0.7157	0.7042	0.7042	0.7042	0.7042	0.7042	0.7042	0.7042	0.7042	0.7042	0.7042	0.7042	0.7042	0.7042	0.7042	0.7042	0.7042	0.7042	0.7042	0.7042	0.7042
0.8200	0.7178	0.6845	0.6095	0.6335	0.6089	0.6154	0.6821	0.6821	0.6924	0.6386	0.6562	0.7221	0.7272	0.6298	0.6746	0.7290	0.6495	0.7087	0.6082	0.7383	0.6399	0.6839	0.6478	0.6997	0.6615	0.6392	0.6217	0.7375	0.7156	0.7041	0.7041	0.7041	0.7041	0.7041	0.7041	0.7041	0.7041	0.7041	0.7041	0.7041	0.7041	0.7041	0.7041	0.7041	0.7041	0.7041	0.7041	0.7041	0.7041
0.8300	0.7178	0.6845	0.6096	0.6335	0.6088	0.6153	0.6820	0.6820	0.6924	0.6386	0.6561	0.7221	0.7272	0.6298	0.6746	0.7290	0.6495	0.7088	0.6082	0.7383	0.6398	0.6839	0.6478	0.6997	0.6615	0.6391	0.6216	0.7375	0.7157	0.7041	0.7041	0.7041	0.7041	0.7041	0.7041	0.7041	0.7041	0.7041	0.7041	0.7041	0.7041	0.7041	0.7041	0.7041	0.7041	0.7041	0.7041	0.7041	0.7041
0.8400	0.7178	0.6845	0.6096	0.6336	0.6089	0.6153	0.6820	0.6820	0.6923	0.6387	0.6561	0.7221	0.7273	0.6298	0.6746	0.7290	0.6495	0.7087	0.6082	0.7384	0.6398	0.6839	0.6478	0.6997	0.6615	0.6392	0.6217	0.7375	0.7156	0.7042	0.7042	0.7042	0.7042	0.7042	0.7042	0.7042	0.7042	0.7042	0.7042	0.7042	0.7042	0.7042	0.7042	0.7042	0.7042	0.7042	0.7042	0.7042	0.7042
0.8500	0.7178	0.6845	0.6095	0.6335	0.6088	0.6154	0.6820	0.6820	0.6923	0.6386	0.6561	0.7221	0.7273	0.6298	0.6746	0.7290	0.6495	0.7087	0.6081	0.7383	0.6398	0.6839	0.6478	0.6997	0.6615	0.6392	0.6217	0.7376	0.7157	0.7042	0.7042	0.7042	0.7042	0.7042	0.7042	0.7042	0.7042	0.7042	0.7042	0.7042	0.7042	0.7042	0.7042	0.7042	0.7042	0.7042	0.7042	0.7042	0.7042
0.8600	0.7178	0.6845	0.6095	0.6335	0.6089	0.6154	0.6821	0.6821	0.6924	0.6386	0.6562	0.7221	0.7272	0.6298	0.6746	0.7291	0.6495	0.7088	0.6082	0.7383	0.6398	0.6839	0.6477	0.6997	0.6615	0.6392	0.6217	0.7376	0.7156	0.7042	0.7042	0.7042	0.7042	0.7042	0.7042	0.7042	0.7042	0.7042	0.7042	0.7042	0.7042	0.7042	0.7042	0.7042	0.7042	0.7042	0.7042	0.7042	0.7042
0.8700	0.7178	0.6845	0.6096	0.6336	0.6089	0.6154	0.6821	0.6821	0.6924	0.6386	0.6562	0.7221	0.7272	0.6298	0.6746	0.7290	0.6495	0.7087	0.6082	0.7383	0.6399	0.6839	0.6477	0.6998	0.6616	0.6391	0.6217	0.7375	0.7157	0.7042	0.7042	0.7042	0.7042	0.7042	0.7042	0.7042	0.7042	0.7042	0.7042	0.7042	0.7042	0.7042	0.7042	0.7042	0.7042	0.7042	0.7042	0.7042	0.7042
0.8800	0.7178	0.6845	0.6096	0.6335	0.6089	0.6153	0.6820	0.6820	0.6923	0.6386	0.6562	0.7221	0.7272	0.6298	0.6747	0.7290	0.6495	0.7087	0.6082	0.7384	0.6399	0.6839	0.6477	0.6997	0.6615	0.6392	0.6217	0.7376	0.7157	0.7042	0.7042	0.7042	0.7042	0.7042	0.7042	0.7042	0.7042	0.7042	0.7042	0.7042	0.7042	0.7042	0.7042	0.7042	0.7042	0.7042	0.7042	0.7042	0.7042
0.8900	0.7178	0.6845	0.6096	0.6336	0.6089	0.6154	0.6820	0.6820	0.6923	0.6386	0.6561	0.7221	0.7273	0.6298	0.6746	0.7291	0.6495	0.7087	0.6082	0.7383	0.6399	0.6839	0.6477	0.6997	0.6615	0.6391	0.6216	0.7376	0.7157	0.7041	0.7041	0.7041	0.7041	0.7041	0.7041	0.7041	0.7041	0.7041	0.7041	0.7041	0.7041	0.7041	0.7041	0.7041	0.7041	0.7041	0.7041	0.7041	0.7041
0.9000	0.7178	0.6845	0.6095	0.6335	0.6089	0.6153	0.6821	0.6821	0.6924	0.6386	0.6561	0.7221	0.7273	0.6298	0.6746	0.7290	0.6495	0.7087	0.6082	0.7383	0.6398	0.6839	0.6477	0.6997	0.6615	0.6392	0.6217	0.7375	0.7157	0.7041	0.7041	0.7041	0.7041	0.7041	0.7041	0.7041	0.7041	0.7041	0.7041	0.7041	0.7041	0.7041	0.7041	0.7041	0.7041	0.7041	0.7041	0.7041	0.7041
0.9100	0.7739	0.7380	0.6571	0.6830	0.6564	0.6634	0.7354	0.7354	0.7464	0.6885	0.7074	0.7785	0.7840	0.6790	0.7273	0.7860	0.7002	0.7640	0.6557	0.7960	0.6899	0.7374	0.6983	0.7543	0.7132	0.6891	0.6703	0.7951	0.7716	0.7592	0.7592	0.7592	0.7592	0.7592	0.7592	0.7592	0.7592	0.7592	0.7592	0.7592	0.7592	0.7592	0.7592	0.7592	0.7592	0.7592	0.7592	0.7592	0.7592
0.9200	0.7739	0.7380	0.6572	0.6830	0.6564	0.6634	0.7354	0.7354	0.7465	0.6885	0.7074	0.7785	0.7840	0.6789	0.7273	0.7860	0.7002	0.7641	0.6557	0.7960	0.6898	0.7374	0.6984	0.7543	0.7132	0.6891	0.6703	0.7951	0.7715	0.7592	0.7592	0.7592	0.7592	0.7592	0.7592	0.7592	0.7592	0.7592	0.7592	0.7592	0.7592	0.7592	0.7592	0.7592	0.7592	0.7592	0.7592	0.7592	0.7592
0.9300	0.7739	0.7380	0.6572	0.6831	0.6564	0.6634	0.7354	0.7354	0.7465	0.6885	0.7073	0.7785	0.7840	0.6789	0.7273	0.7860	0.7002	0.7641	0.6557	0.7960	0.6898	0.7373	0.6983	0.7544	0.7132	0.6892	0.6703	0.7951	0.7716	0.7591	0.7591	0.7591	0.7591	0.7591	0.7591	0.7591	0.7591	0.7591	0.7591	0.7591	0.7591	0.7591	0.7591	0.7591	0.7591	0.7591	0.7591	0.7591	0.7591
0.9400	0.7739	0.7379	0.6571	0.6830	0.6564	0.6634	0.7354	0.7354	0.7464	0.6885	0.7074	0.7785	0.7841	0.6790	0.7274	0.7860	0.7002	0.7641	0.6557	0.7960	0.6898	0.7373	0.6984	0.7543	0.7132	0.6892	0.6702	0.7951	0.7716	0.7591	0.7591	0.7591	0.7591	0.7591	0.7591	0.7591	0.7591	0.7591	0.7591	0.7591	0.7591	0.7591	0.7591	0.7591	0.7591	0.7591	0.7591	0.7591	0.7591
0.9500	0.7738	0.7380	0.6572	0.6830	0.6564	0.6634	0.7354	0.7354	0.7464	0.6885	0.7073	0.7785	0.7841	0.6789	0.7273	0.7860	0.7002	0.7641	0.6557	0.7960	0.6898	0.7373	0.6984	0.7544	0.7132	0.6891	0.6703	0.7951	0.7716	0.7592	0.7592	0.7592	0.7592	0.7592	0.7592	0.7592	0.7592	0.7592	0.7592	0.7592	0.7592	0.7592	0.7592	0.7592	0.7592	0.7592	0.7592	0.7592	0.7592
0.9600	0.7739	0.7380	0.6572	0.6830	0.6565	0.6634	0.7354	0.7354	0.7465	0.6885	0.7074	0.7785	0.7841	0.6789	0.7273	0.7860	0.7003	0.7641	0.6557	0.7960	0.6898	0.7374	0.6984	0.7544	0.7132	0.6892	0.6703	0.7952	0.7715	0.7591	0.7591	0.7591	0.7591	0.7591	0.7591	0.7591	0.7591	0.7591	0.7591	0.7591	0.7591	0.7591	0.7591	0.7591	0.7591	0.7591	0.7591	0.7591	0.7591
0.9700	0.7738	0.7380	0.6572	0.6831	0.6564	0.6634	0.7354	0.7354	0.7465	0.6885	0.7074	0.7785	0.7841	0.6789	0.7274	0.7861	0.7002	0.7641	0.6557	0.7960	0.6898	0.7374	0.6984	0.7544	0.7131	0.6891	0.6703	0.7951	0.7716	0.7592	0.7592	0.7592	0.7592	0.7592	0.7592	0.7592	0.7592	0.7592	0.7592	0.7592	0.7592	0.7592	0.7592	0.7592	0.7592	0.7592	0.7592	0.7592	0.7592
0.9800	0.7739	0.7380	0.6572	0.6830	0.6564	0.6634	0.7353	0.7353	0.7465	0.6885	0.7074	0.7785	0.7841	0.6790	0.7273	0.7860	0.7002	0.7641	0.6557	0.7960	0.6898	0.7374	0.6983	0.7543	0.7132	0.6892	0.6703	0.7951	0.7716	0.7592	0.7592	0.7592	0.7592	0.7592	0.7592	0.7592	0.7592	0.7592	0.7592	0.7592	0.7592	0.7592	0.7592	0.7592	0.7592	0.7592	0.7592	0.7592	0.7592
0.9900	0.7739	0.7380	0.6571	0.6831	0.6565	0.6634	0.7353	0.7353	0.7465	0.6885	0.7074	0.7785	0.7841	0.6790	0.7273	0.7860	0.7002	0.7641	0.6557	0.7960	0.6898	0.7373	0.6984	0.7544	0.7132	0.6891	0.6703	0.7952	0.7716	0.7591	0.7591	0.7591	0.7591	0.7591	0.7591	0.7591	0.7591	0.7591	0.7591	0.7591	0.7591	0.7591	0.7591	0.7591	0.7591	0.7591	0.7591	0.7591	0.7591
1.0000	0.7738	0.7380	0.6572	0.6831	0.6565	0.6634	0.7353	0.7353	0.7464	0.6885	0.7074	0.7785	0.7841	0.6790	0.7273	0.7860	0.7003	0.7640	0.6557	0.7960	0.6898	0.7373	0.6984	0.7544	0.7132	0.6891	0.6703	0.7952	0.7716	0.7592	0.7592	0.7592	0.7592	0.7592	0.7592	0.7592	0.7592	0.7592	0.7592	0.7592	0.7592	0.7592	0.7592	0.7592	0.7592	0.7592	0.7592	0.7592	0.7592
1.0100	0.7739	0.7379	0.6572	0.6830	0.6564	0.6634	0.7353	0.7353	0.7464	0.6885	0.7074	0.7785	0.7840	0.6790	0.7273	0.7860	0.7002	0.7641	0.6557	0.7960	0.6898	0.7374	0.6983	0.7544	0.7132	0.6891	0.6702	0.7952	0.7716	0.7591	0.7591	0.7591	0.7591	0.7591	0.7591	0.7591	0.7591	0.7591	0.7591	0.7591	0.7591	0.7591	0.7591	0.7591	0.7591	0.7591	0.7591	0.7591	0.7591
1.0200	0.7739	0.7380	0.6571	0.6830	0.6564	0.6634	0.7354	0.7354	0.7465	0.6885	0.7074	0.7785	0.7840	0.6789	0.7274	0.7860	0.7003	0.7641	0.6557	0.7960	0.6899	0.7373	0.6984	0.7544	0.7132	0.6891	0.6703	0.7952	0.7716	0.7592	0.7592	0.7592	0.7592	0.7592	0.7592	0.7592	0.7592	0.7592	0.7592	0.7592	0.7592	0.7592	0.7592	0.7592	0.7592	0.7592	0.7592	0.7592	0.7592
1.0300	0.7739	0.7380	0.6572	0.6830	0.6565	0.6634	0.7353	0.7353	0.7465	0.6885	0.7074	0.7785	0.7841	0.6790	0.7274	0.7860	0.7003	0.7641	0.6557	0.7960	0.6898	0.7373	0.6983	0.7544	0.7132	0.6891	0.6702	0.7951	0.7716	0.7591	0.7591	0.7591	0.7591	0.7591	0.7591	0.7591	0.7591	0.7591	0.7591	0.7591	0.7591	0.7591	0.7591	0.7591	0.7591	0.7591	0.7591	0.7591	0.7591
1.0400	0.7739	0.7380	0.6571	0.6831	0.6565	0.6634	0.7353	0.7353	0.7464	0.6885	0.7073	0.7785	0.7841	0.6790	0.7273	0.7860	0.7003	0.7641	0.6557	0.7960	0.6898	0.7374	0.6984	0.7544	0.7132	0.6892	0.6703	0.7951	0.7716	0.7592	0.7592	0.7592	0.7592	0.7592	0.7592	0.7592	0.7592	0.7592	0.7592	0.7592	0.7592	0.7592	0.7592	0.7592	0.7592	0.7592	0.7592	0.7592	0.7592
1.0500	0.7739	0.7380	0.6571	0.6831	0.6564	0.6634	0.7353	0.7353	0.7464	0.6885	0.7074	0.7785	0.7840	0.6790	0.7273	0.7860	0.7002	0.7641	0.6556	0.7960	0.6898	0.7373	0.6984	0.7544	0.7132	0.6892	0.6703	0.7952	0.7716	0.7592	0.7592	0.7592	0.7592	0.7592	0.7592	0.7592	0.7592	0.7592	0.7592	0.7592	0.7592	0.7592	0.7592	0.7592	0.7592	0.7592	0.7592	0.7592	0.7592
1.0600	0.7739	0.7380	0.6572	0.6830	0.6565	0.6634	0.7354	0.7354	0.7465	0.6885	0.7074	0.7785	0.7840	0.6790	0.7273	0.7860	0.7002	0.7640	0.6557	0.7960	0.6898	0.7373	0.6983	0.7543	0.7132	0.6891	0.6703	0.7951	0.7716	0.7592	0.7592	0.7592	0.7592	0.7592	0.7592	0.7592	0.7592	0.7592	0.7592	0.7592	0.7592	0.7592	0.7592	0.7592	0.7592	0.7592	0.7592	0.7592	0.7592
1.0700	0.7739	0.7380	0.6572	0.6830	0.6565	0.6634	0.7353	0.7353	0.7464	0.6885	0.7073	0.7785	0.7841	0.6790	0.7274	0.7860	0.7002	0.7641	0.6557	0.7960	0.6898	0.7373	0.6983	0.7544	0.7132	0.6891	0.6703	0.7951	0.7716	0.7592	0.7592	0.7592	0.7592	0.7592	0.7592	0.7592	0.7592	0.7592	0.7592	0.7592	0.7592	0.7592	0.7592	0.7592	0.7592	0.7592	0.7592	0.7592	0.7592
1.0800	0.7739	0.7380	0.6572	0.6831	0.6564	0.6634	0.7353	0.7353	0.7464	0.6885	0.7073	0.7785	0.7841	0.6789	0.7273	0.7860	0.7002	0.7640	0.6557	0.7960	0.6898	0.7373	0.6983	0.7544	0.7132	0.6891	0.6702	0.7952	0.7716	0.7592	0.7592	0.7592	0.7592	0.7592	0.7592	0.7592	0.7592	0.7592	0.7592	0.7592	0.7592	0.7592	0.7592	0.7592	0.7592	0.7592	0.7592	0.7592	0.7592
1.0900	0.7739	0.7379	0.6571	0.6830	0.6564	0.6634	0.7354	0.7354	0.7465	0.6885	0.7074	0.7785	0.7841	0.6790	0.7273	0.7860	0.7002	0.7641	0.6557	0.7960	0.6898	0.7373	0.6983	0.7543	0.7132	0.6891	0.6703	0.7951	0.7715	0.7592	0.7592	0.7592	0.7592	0.7592	0.7592	0.7592	0.7592	0.7592	0.7592	0.7592	0.7592	0.7592	0.7592	0.7592	0.7592	0.7592	0.7592	0.7592	0.7592
1.1000	0.7739	0.7380	0.6571	0.6831	0.6564	0.6634	0.7353	0.7353	0.7464	0.6885	0.7074	0.7785	0.7840	0.6790	0.7274	0.7860	0.7002	0.7641	0.6557	0.7960	0.6898	0.7373	0.6984	0.7544	0.7132	0.6891	0.6703	0.7951	0.7716	0.7592	0.7592	0.7592	0.7592	0.7592	0.7592	0.7592	0.7592	0.7592	0.7592	0.7592	0.7592	0.7592	0.7592	0.7592	0.7592	0.7592	0.7592	0.7592	0.7592
1.1100	0.8300	0.7915	0.7048	0.7326	0.7040	0.7115	0.7886	0.7886	0.8005	0.7384	0.7586	0.8350	0.8409	0.7282	0.7800	0.8430	0.7510	0.8195	0.7032	0.8537	0.7398	0.7908	0.7490	0.8091	0.7649	0.7390	0.7189	0.8528	0.8275	0.8142	0.8142	0.8142	0.8142	0.8142	0.8142	0.8142	0.8142	0.8142	0.8142	0.8142	0.8142	0.8142	0.8142	0.8142	0.8142	0.8142	0.8142	0.8142	0.8142
1.1200	0.8300	0.7915	0.7048	0.7325	0.7040	0.7115	0.7886	0.7886	0.8005	0.7384	0.7586	0.8349	0.8409	0.7282	0.7801	0.8429	0.7510	0.8194	0.7032	0.8537	0.7398	0.7908	0.7490	0.8091	0.7649	0.7390	0.7189	0.8528	0.8274	0.8142	0.8142	0.8142	0.8142	0.8142	0.8142	0.8142	0.8142	0.8142	0.8142	0.8142	0.8142	0.8142	0.8142	0.8142	0.8142	0.8142	0.8142	0.8142	0.8142
1.1300	0.8300	0.7915	0.7048	0.7325	0.7040	0.7115	0.7886	0.7886	0.8005	0.7384	0.7587	0.8349	0.8409	0.7282	0.7800	0.8429	0.7510	0.8194	0.7032	0.8537	0.7398	0.7908	0.7490	0.8091	0.7649	0.7390	0.7189	0.8528	0.8275	0.8142	0.8142	0.8142	0.8142	0.8142	0.8142	0.8142	0.8142	0.8142	0.8142	0.8142	0.8142	0.8142	0.8142	0.8142	0.8142	0.8142	0.8142	0.8142	0.8142
1.1400	0.8300	0.7914	0.7048	0.7325	0.7040	0.7115	0.7886	0.7886	0.8006	0.7384	0.7587	0.8349	0.8409	0.7282	0.7800	0.8430	0.7510	0.8194	0.7032	0.8536	0.7398	0.7908	0.7490	0.8091	0.7649	0.7390	0.7188	0.8528	0.8274	0.8142	0.8142	0.8142	0.8142	0.8142	0.8142	0.8142	0.8142	0.8142	0.8142	0.8142	0.8142	0.8142	0.8142	0.8142	0.8142	0.8142	0.8142	0.8142	0.8142
1.1500	0.8300	0.7914	0.7048	0.7325	0.7040	0.7114	0.7886	0.7886	0.8006	0.7384	0.7587	0.8349	0.8409	0.7282	0.7800	0.8430	0.7510	0.8195	0.7032	0.8537	0.7398	0.7908	0.7490	0.8090	0.7649	0.7391	0.7188	0.8528	0.8275	0.8142	0.8142	0.8142	0.8142	0.8142	0.8142	0.8142	0.8142	0.8142	0.8142	0.8142	0.8142	0.8142	0.8142	0.8142	0.8142	0.8142	0.8142	0.8142	0.8142
1.1600	0.8300	0.7915	0.7048	0.7325	0.7041	0.7114	0.7886	0.7886	0.8006	0.7384	0.7586	0.8350	0.8409	0.7282	0.7800	0.8430	0.7510	0.8195	0.7032	0.8537	0.7398	0.7907	0.7489	0.8091	0.7649	0.7391	0.7188	0.8527	0.8275	0.8142	0.8142	0.8142	0.8142	0.8142	0.8142	0.8142	0.8142	0.8142	0.8142	0.8142	0.8142	0.8142	0.8142	0.8142	0.8142	0.8142	0.8142	0.8142	0.8142
1.1700	0.8300	0.7915	0.7048	0.7325	0.7040	0.7115	0.7887	0.7887	0.8005	0.7384	0.7587	0.8349	0.8408	0.7282	0.7800	0.8430	0.7510	0.8194	0.7032	0.8536	0.7398	0.7908	0.7489	0.8091	0.7648	0.7391	0.7189	0.8528	0.8275	0.8142	0.8142	0.8142	0.8142	0.8142	0.8142	0.8142	0.8142	0.8142	0.8142	0.8142	0.8142	0.8142	0.8142	0.8142	0.8142	0.8142	0.8142	0.8142	0.8142
1.1800	0.8300	0.7914	0.7048	0.7325	0.7040	0.7115	0.7887	0.7887	0.8005	0.7384	0.7587	0.8349	0.8409	0.7282	0.7800	0.8430	0.7509	0.8195	0.7032	0.8537	0.7398	0.7908	0.7490	0.8090	0.7649	0.7390	0.7189	0.8528	0.8275	0.8142	0.8142	0.8142	0.8142	0.8142	0.8142	0.8142	0.8142	0.8142	0.8142	0.8142	0.8142	0.8142	0.8142	0.8142	0.8142	0.8142	0.8142	0.8142	0.8142
1.1900	0.8300	0.7914	0.7047	0.7326	0.7040	0.7115	0.7887	0.7887	0.8005	0.7384	0.7587	0.8349	0.8409	0.7282	0.7800	0.8429	0.7510	0.8194	0.7032	0.8537	0.7398	0.7908	0.7490	0.8090	0.7649	0.7390	0.7188	0.8528	0.8274	0.8142	0.8142	0.8142	0.8142	0.8142	0.8142	0.8142	0.8142	0.8142	0.8142	0.8142	0.8142	0.8142	0.8142	0.8142	0.8142	0.8142	0.8142	0.8142	0.8142
1.2000	0.8300	0.7915	0.7048	0.7325	0.7040	0.7114	0.7886	0.7886	0.8006	0.7384	0.7586	0.8350	0.8408	0.7282	0.7800	0.8430	0.7510	0.8195	0.7032	0.8537	0.7398	0.7908	0.7490	0.8090	0.7649	0.7390	0.7188	0.8528	0.8274	0.8142	0.8142	0.8142	0.8142	0.8142	0.8142	0.8142	0.8142	0.8142	0.8142	0.8142	0.8142	0.8142	0.8142	0.8142	0.8142	0.8142	0.8142	0.8142	0.8142
1.2100	0.8300	0.7915	0.7048	0.7325	0.7040	0.7115	0.7886	0.7886	0.8006	0.7384	0.7586	0.8349	0.8409	0.7282	0.7800	0.8430	0.7509	0.8194	0.7033	0.8537	0.7398	0.7907	0.7489	0.8091	0.7649	0.7391	0.7189	0.8528	0.8275	0.8141	0.8141	0.8141	0.8141	0.8141	0.8141	0.8141	0.8141	0.8141	0.8141	0.8141	0.8141	0.8141	0.8141	0.8141	0.8141	0.8141	0.8141	0.8141	0.8141
1.2200	0.8300	0.7914	0.7048	0.7325	0.7040	0.7115	0.7886	0.7886	0.8006	0.7384	0.7587	0.8350	0.8409	0.7282	0.7800	0.8430	0.7509	0.8195	0.7032	0.8537	0.7397	0.7908	0.7490	0.8090	0.7649	0.7390	0.7188	0.8528	0.8275	0.8142	0.8142	0.8142	0.8142	0.8142	0.8142	0.8142	0.8142	0.8142	0.8142	0.8142	0.8142	0.8142	0.8142	0.8142	0.8142	0.8142	0.8142	0.8142	0.8142
1.2300	0.8300	0.7915	0.7048	0.7325	0.7040	0.7115	0.7886	0.7886	0.8005	0.7384	0.7587	0.8349	0.8409	0.7282	0.7800	0.8430	0.7509	0.8194	0.7032	0.8536	0.7398	0.7908	0.7490	0.8090	0.7648	0.7390	0.7188	0.8527	0.8275	0.8142	0.8142	0.8142	0.8142	0.8142	0.8142	0.8142	0.8142	0.8142	0.8142	0.8142	0.8142	0.8142	0.8142	0.8142	0.8142	0.8142	0.8142	0.8142	0.8142
1.2400	0.8300	0.7914	0.7048	0.7326	0.7040	0.7115	0.7887	0.7887	0.8005	0.7384	0.7586	0.8349	0.8409	0.7282	0.7800	0.8430	0.7510	0.8195	0.7032	0.8537	0.7397	0.7908	0.7490	0.8090	0.7649	0.7390	0.7188	0.8528	0.8274	0.8142	0.8142	0.8142	0.8142	0.8142	0.8142	0.8142	0.8142	0.8142	0.8142	0.8142	0.8142	0.8142	0.8142	0.8142	0.8142	0.8142	0.8142	0.8142	0.8142
1.2500	0.8299	0.7915	0.7048	0.7325	0.7040	0.7115	0.7886	0.7886	0.8006	0.7384	0.7586	0.8349	0.8409	0.7282	0.7800	0.8430	0.7509	0.8194	0.7032	0.8537	0.7398	0.7908	0.7490	0.8090	0.7649	0.7391	0.7188	0.8528	0.8275	0.8142	0.8142	0.8142	0.8142	0.8142	0.8142	0.8142	0.8142	0.8142	0.8142	0.8142	0.8142	0.8142	0.8142	0.8142	0.8142	0.8142	0.8142	0.8142	0.8142
1.2600	0.8300	0.7914	0.7048	0.7325	0.7040	0.7115	0.7886	0.7886	0.8006	0.7384	0.7586	0.8349	0.8409	0.7282	0.7800	0.8430	0.7510	0.8195	0.7032	0.8537	0.7398	0.7908	0.7490	0.8090	0.7648	0.7390	0.7188	0.8528	0.8275	0.8142	0.8142	0.8142	0.8142	0.8142	0.8142	0.8142	0.8142	0.8142	0.8142	0.8142	0.8142	0.8142	0.8142	0.8142	0.8142	0.8142	0.8142	0.8142	0.8142
1.2700	0.8300	0.7915	0.7048	0.7325	0.7040	0.7114	0.7886	0.7886	0.8005	0.7384	0.7586	0.8349	0.8409	0.7282	0.7800	0.8430	0.7509	0.8194	0.7032	0.8537	0.7398	0.7908	0.7490	0.8090	0.7649	0.7391	0.7189	0.8527	0.8275	0.8141	0.8141	0.8141	0.8141	0.8141	0.8141	0.8141	0.8141	0.8141	0.8141	0.8141	0.8141	0.8141	0.8141	0.8141	0.8141	0.8141	0.8141	0.8141	0.8141
1.2800	0.8300	0.7915	0.7048	0.7325	0.7040	0.7115	0.7887	0.7887	0.8005	0.7384	0.7586	0.8349	0.8409	0.7281	0.7801	0.8430	0.7510	0.8194	0.7032	0.8537	0.7397	0.7908	0.7490	0.8090	0.7649	0.7390	0.7188	0.8528	0.8274	0.8142	0.8142	0.8142	0.8142	0.8142	0.8142	0.8142	0.8142	0.8142	0.8142	0.8142	0.8142	0.8142	0.8142	0.8142	0.8142	0.8142	0.8142	0.8142	0.8142
1.2900	0.8300	0.7914	0.7048	0.7325	0.7040	0.7115	0.7886	0.7886	0.8006	0.7384	0.7586	0.8349	0.8409	0.7282	0.7800	0.8430	0.7509	0.8194	0.7032	0.8537	0.7398	0.7907	0.7489	0.8091	0.7648	0.7390	0.7188	0.8527	0.8275	0.8141	0.8141	0.8141	0.8141	0.8141	0.8141	0.8141	0.8141	0.8141	0.8141	0.8141	0.8141	0.8141	0.8141	0.8141	0.8141	0.8141	0.8141	0.8141	0.8141
1.3000	0.8300	0.7915	0.7048	0.7325	0.7040	0.7115	0.7886	0.7886	0.8006	0.7384	0.7586	0.8349	0.8408	0.7282	0.7800	0.8430	0.7509	0.8194	0.7032	0.8536	0.7398	0.7908	0.7490	0.8090	0.7649	0.7391	0.7188	0.8528	0.8275	0.8142	0.8142	0.8142	0.8142	0.8142	0.8142	0.8142	0.8142	0.8142	0.8142	0.8142	0.8142	0.8142	0.8142	0.8142	0.8142	0.8142	0.8142	0.8142	0.8142
1.3100	0.8861	0.8449	0.7524	0.7820	0.7516	0.7596	0.8419	0.8419	0.8546	0.7883	0.8098	0.8913	0.8977	0.7774	0.8327	0.8999	0.8017	0.8748	0.7507	0.9114	0.7898	0.8442	0.7995	0.8637	0.8165	0.7890	0.7673	0.9104	0.8834	0.8692	0.8692	0.8692	0.8692	0.8692	0.8692	0.8692	0.8692	0.8692	0.8692	0.8692	0.8692	0.8692	0.8692	0.8692	0.8692	0.8692	0.8692	0.8692	0.8692
1.3200	0.8860	0.8450	0.7524	0.7820	0.7516	0.7595	0.8419	0.8419	0.8547	0.7883	0.8099	0.8913	0.8977	0.7774	0.8327	0.9000	0.8017	0.8749	0.7507	0.9114	0.7898	0.8442	0.7995	0.8637	0.8166	0.7890	0.7674	0.9104	0.8834	0.8692	0.8692	0.8692	0.8692	0.8692	0.8692	0.8692	0.8692	0.8692	0.8692	0.8692	0.8692	0.8692	0.8692	0.8692	0.8692	0.8692	0.8692	0.8692	0.8692
1.3300	0.8860	0.8449	0.7524	0.7821	0.7516	0.7596	0.8419	0.8419	0.8547	0.7883	0.8099	0.8913	0.8977	0.7774	0.8328	0.8999	0.8017	0.8748	0.7507	0.9114	0.7897	0.8442	0.7996	0.8637	0.8166	0.7889	0.7674	0.9104	0.8834	0.8692	0.8692	0.8692	0.8692	0.8692	0.8692	0.8692	0.8692	0.8692	0.8692	0.8692	0.8692	0.8692	0.8692	0.8692	0.8692	0.8692	0.8692	0.8692	0.8692
1.3400	0.8861	0.8449	0.7524	0.7820	0.7516	0.7595	0.8419	0.8419	0.8546	0.7882	0.8099	0.8913	0.8977	0.7774	0.8327	0.8999	0.8017	0.8748	0.7507	0.9114	0.7898	0.8442	0.7996	0.8637	0.8166	0.7890	0.7674	0.9104	0.8834	0.8692	0.8692	0.8692	0.8692	0.8692	0.8692	0.8692	0.8692	0.8692	0.8692	0.8692	0.8692	0.8692	0.8692	0.8692	0.8692	0.8692	0.8692	0.8692	0.8692
1.3500	0.8861	0.8450	0.7524	0.7820	0.7516	0.7595	0.8419	0.8419	0.8546	0.7883	0.8099	0.8914	0.8977	0.7773	0.8327	0.8999	0.8017	0.8748	0.7507	0.9114	0.7898	0.8442	0.7995	0.8637	0.8166	0.7890	0.7674	0.9104	0.8834	0.8692	0.8692	0.8692	0.8692	0.8692	0.8692	0.8692	0.8692	0.8692	0.8692	0.8692	0.8692	0.8692	0.8692	0.8692	0.8692	0.8692	0.8692	0.8692	0.8692
1.3600	0.8861	0.8450	0.7524	0.7820	0.7516	0.7595	0.8419	0.8419	0.8546	0.7883	0.8099	0.8913	0.8977	0.7774	0.8328	0.9000	0.8017	0.8748	0.7507	0.9113	0.7898	0.8442	0.7996	0.8637	0.8166	0.7890	0.7674	0.9104	0.8834	0.8692	0.8692	0.8692	0.8692	0.8692	0.8692	0.8692	0.8692	0.8692	0.8692	0.8692	0.8692	0.8692	0.8692	0.8692	0.8692	0.8692	0.8692	0.8692	0.8692
1.3700	0.8861	0.8450	0.7524	0.7820	0.7516	0.7595	0.8419	0.8419	0.8546	0.7883	0.8099	0.8913	0.8977	0.7774	0.8327	0.8999	0.8017	0.8748	0.7507	0.9114	0.7897	0.8442	0.7996	0.8637	0.8166	0.7890	0.7674	0.9104	0.8834	0.8692	0.8692	0.8692	0.8692	0.8692	0.8692	0.8692	0.8692	0.8692	0.8692	0.8692	0.8692	0.8692	0.8692	0.8692	0.8692	0.8692	0.8692	0.8692	0.8692
1.3800	0.8861	0.8450	0.7524	0.7821	0.7516	0.7595	0.8419	0.8419	0.8546	0.7883	0.8099	0.8913	0.8977	0.7774	0.8327	0.8999	0.8017	0.8748	0.7508	0.9113	0.7898	0.8442	0.7996	0.8637	0.8166	0.7890	0.7674	0.9104	0.8834	0.8692	0.8692	0.8692	0.8692	0.8692	0.8692	0.8692	0.8692	0.8692	0.8692	0.8692	0.8692	0.8692	0.8692	0.8692	0.8692	0.8692	0.8692	0.8692	0.8692
1.3900	0.8861	0.8450	0.7524	0.7820	0.7516	0.7596	0.8419	0.8419	0.8546	0.7883	0.8099	0.8913	0.8977	0.7774	0.8327	0.8999	0.8017	0.8748	0.7508	0.9113	0.7898	0.8441	0.7995	0.8637	0.8166	0.7889	0.7674	0.9104	0.8834	0.8692	0.8692	0.8692	0.8692	0.8692	0.8692	0.8692	0.8692	0.8692	0.8692	0.8692	0.8692	0.8692	0.8692	0.8692	0.8692	0.8692	0.8692	0.8692	0.8692
1.4000	0.8860	0.8450	0.7524	0.7820	0.7516	0.7595	0.8419	0.8419	0.8546	0.7883	0.8099	0.8913	0.8977	0.7774	0.8327	0.8999	0.8017	0.8748	0.7507	0.9113	0.7898	0.8442	0.7995	0.8637	0.8166	0.7890	0.7673	0.9104	0.8834	0.8692	0.8692	0.8692	0.8692	0.8692	0.8692	0.8692	0.8692	0.8692	0.8692	0.8692	0.8692	0.8692	0.8692	0.8692	0.8692	0.8692	0.8692	0.8692	0.8692
1.4100	0.8861	0.8449	0.7524	0.7820	0.7516	0.7596	0.8419	0.8419	0.8546	0.7883	0.8099	0.8914	0.8977	0.7773	0.8327	0.8999	0.8017	0.8748	0.7507	0.9113	0.7898	0.8442	0.7995	0.8637	0.8165	0.7890	0.7674	0.9104	0.8834	0.8692	0.8692	0.8692	0.8692	0.8692	0.8692	0.8692	0.8692	0.8692	0.8692	0.8692	0.8692	0.8692	0.8692	0.8692	0.8692	0.8692	0.8692	0.8692	0.8692
1.4200	0.8861	0.8449	0.7524	0.7820	0.7516	0.7596	0.8419	0.8419	0.8546	0.7883	0.8099	0.8913	0.8977	0.7773	0.8327	0.9000	0.8017	0.8748	0.7508	0.9113	0.7898	0.8442	0.7995	0.8637	0.8165	0.7890	0.7674	0.9104	0.8834	0.8692	0.8692	0.8692	0.8692	0.8692	0.8692	0.8692	0.8692	0.8692	0.8692	0.8692	0.8692	0.8692	0.8692	0.8692	0.8692	0.8692	0.8692	0.8692	0.8692
1.4300	0.8861	0.8450	0.7524	0.7820	0.7516	0.7596	0.8419	0.8419	0.8546	0.7883	0.8098	0.8914	0.8977	0.7774	0.8328	0.8999	0.8017	0.8748	0.7507	0.9113	0.7898	0.8442	0.7995	0.8637	0.8166	0.7890	0.7674	0.9104	0.8834	0.8692	0.8692	0.8692	0.8692	0.8692	0.8692	0.8692	0.8692	0.8692	0.8692	0.8692	0.8692	0.8692	0.8692	0.8692	0.8692	0.8692	0.8692	0.8692	0.8692
1.4400	0.8861	0.8449	0.7524	0.7820	0.7516	0.7596	0.8419	0.8419	0.8546	0.7883	0.8099	0.8913	0.8977	0.7774	0.8327	0.9000	0.8017	0.8748	0.7507	0.9114	0.7898	0.8442	0.7996	0.8638	0.8165	0.7890	0.7674	0.9104	0.8834	0.8692	0.8692	0.8692	0.8692	0.8692	0.8692	0.8692	0.8692	0.8692	0.8692	0.8692	0.8692	0.8692	0.8692	0.8692	0.8692	0.8692	0.8692	0.8692	0.8692
1.4500	0.8861	0.8450	0.7525	0.7820	0.7516	0.7595	0.8419	0.8419	0.8546	0.7882	0.8099	0.8913	0.8977	0.7774	0.8327	0.9000	0.8017	0.8748	0.7508	0.9114	0.7898	0.8442	0.7996	0.8637	0.8166	0.7889	0.7674	0.9104	0.8834	0.8692	0.8692	0.8692	0.8692	0.8692	0.8692	0.8692	0.8692	0.8692	0.8692	0.8692	0.8692	0.8692	0.8692	0.8692	0.8692	0.8692	0.8692	0.8692	0.8692
1.4600	0.8860	0.8449	0.7524	0.7821	0.7516	0.7596	0.8419	0.8419	0.8546	0.7883	0.8099	0.8914	0.8977	0.7774	0.8328	0.9000	0.8017	0.8748	0.7507	0.9114	0.7898	0.8442	0.7996	0.8637	0.8165	0.7890	0.7674	0.9104	0.8834	0.8692	0.8692	0.8692	0.8692	0.8692	0.8692	0.8692	0.8692	0.8692	0.8692	0.8692	0.8692	0.8692	0.8692	0.8692	0.8692	0.8692	0.8692	0.8692	0.8692
1.4700	0.8861	0.8450	0.7524	0.7820	0.7516	0.7595	0.8419	0.8419	0.8547	0.7883	0.8099	0.8914	0.8977	0.7774	0.8327	0.8999	0.8017	0.8748	0.7507	0.9113	0.7898	0.8442	0.7996	0.8638	0.8166	0.7890	0.7674	0.9104	0.8834	0.8692	0.8692	0.8692	0.8692	0.8692	0.8692	0.8692	0.8692	0.8692	0.8692	0.8692	0.8692	0.8692	0.8692	0.8692	0.8692	0.8692	0.8692	0.8692	0.8692
1.4800	0.8861	0.8449	0.7524	0.7820	0.7516	0.7595	0.8419	0.8419	0.8547	0.7883	0.8099	0.8914	0.8977	0.7774	0.8328	0.8999	0.8017	0.8748	0.7507	0.9113	0.7898	0.8441	0.7996	0.8637	0.8166	0.7890	0.7674	0.9104	0.8834	0.8692	0.8692	0.8692	0.8692	0.8692	0.8692	0.8692	0.8692	0.8692	0.8692	0.8692	0.8692	0.8692	0.8692	0.8692	0.8692	0.8692	0.8692	0.8692	0.8692
1.4900	0.8860	0.8450	0.7525	0.7820	0.7516	0.7595	0.8419	0.8419	0.8547	0.7883	0.8099	0.8913	0.8977	0.7773	0.8328	0.8999	0.8017	0.8748	0.7507	0.9114	0.7898	0.8442	0.7996	0.8637	0.8166	0.7890	0.7673	0.9104	0.8834	0.8692	0.8692	0.8692	0.8692	0.8692	0.8692	0.8692	0.8692	0.8692	0.8692	0.8692	0.8692	0.8692	0.8692	0.8692	0.8692	0.8692	0.8692	0.8692	0.8692
1.5000	0.8861	0.8449	0.7524	0.7820	0.7516	0.7595	0.8419	0.8419	0.8547	0.7883	0.8099	0.8913	0.8977	0.7773	0.8327	0.9000	0.8017	0.8749	0.7507	0.9113	0.7898	0.8442	0.7996	0.8637	0.8166	0.7890	0.7674	0.9104	0.8834	0.8692	0.8692	0.8692	0.8692	0.8692	0.8692	0.8692	0.8692	0.8692	0.8692	0.8692	0.8692	0.8692	0.8692	0.8692	0.8692	0.8692	0.8692	0.8692	0.8692
1.5100	0.9421	0.8984	0.8000	0.8315	0.7992	0.8077	0.8952	0.8952	0.9088	0.8382	0.8612	0.9477	0.9545	0.8266	0.8854	0.9569	0.8524	0.9302	0.7982	0.9690	0.8397	0.8976	0.8502	0.9184	0.8682	0.8390	0.8160	0.9681	0.9393	0.9242	0.9242	0.9242	0.9242	0.9242	0.9242	0.9242	0.9242	0.9242	0.9242	0.9242	0.9242	0.9242	0.9242	0.9242	0.9242	0.9242	0.9242	0.9242	0.9242
1.5200	0.9421	0.8985	0.8000	0.8315	0.7992	0.8076	0.8952	0.8952	0.9087	0.8382	0.8612	0.9478	0.9545	0.8266	0.8854	0.9569	0.8524	0.9302	0.7983	0.9691	0.8398	0.8977	0.8502	0.9184	0.8683	0.8389	0.8160	0.9680	0.9393	0.9242	0.9242	0.9242	0.9242	0.9242	0.9242	0.9242	0.9242	0.9242	0.9242	0.9242	0.9242	0.9242	0.9242	0.9242	0.9242	0.9242	0.9242	0.9242	0.9242
1.5300	0.9421	0.8984	0.8001	0.8315	0.7991	0.8076	0.8952	0.8952	0.9087	0.8382	0.8612	0.9477	0.9545	0.8265	0.8854	0.9569	0.8524	0.9302	0.7982	0.9690	0.8398	0.8976	0.8502	0.9183	0.8682	0.8389	0.8160	0.9680	0.9393	0.9242	0.9242	0.9242	0.9242	0.9242	0.9242	0.9242	0.9242	0.9242	0.9242	0.9242	0.9242	0.9242	0.9242	0.9242	0.9242	0.9242	0.9242	0.9242	0.9242
1.5400	0.9421	0.8985	0.8000	0.8315	0.7992	0.8076	0.8952	0.8952	0.9087	0.8382	0.8612	0.9478	0.9545	0.8266	0.8855	0.9569	0.8524	0.9302	0.7983	0.9690	0.8397	0.8976	0.8502	0.9184	0.8682	0.8389	0.8160	0.9680	0.9393	0.9242	0.9242	0.9242	0.9242	0.9242	0.9242	0.9242	0.9242	0.9242	0.9242	0.9242	0.9242	0.9242	0.9242	0.9242	0.9242	0.9242	0.9242	0.9242	0.9242
1.5500	0.9421	0.8984	0.8001	0.8315	0.7991	0.8076	0.8952	0.8952	0.9088	0.8382	0.8611	0.9477	0.9546	0.8265	0.8854	0.9569	0.8525	0.9302	0.7982	0.9690	0.8397	0.8977	0.8502	0.9183	0.8683	0.8389	0.8159	0.9681	0.9393	0.9242	0.9242	0.9242	0.9242	0.9242	0.9242	0.9242	0.9242	0.9242	0.9242	0.9242	0.9242	0.9242	0.9242	0.9242	0.9242	0.9242	0.9242	0.9242	0.9242
1.5600	0.9421	0.8984	0.8001	0.8315	0.7991	0.8076	0.8952	0.8952	0.9088	0.8382	0.8611	0.9477	0.9546	0.8266	0.8854	0.9569	0.8524	0.9302	0.7982	0.9691	0.8398	0.8976	0.8502	0.9183	0.8683	0.8390	0.8160	0.9680	0.9393	0.9243	0.9243	0.9243	0.9243	0.9243	0.9243	0.9243	0.9243	0.9243	0.9243	0.9243	0.9243	0.9243	0.9243	0.9243	0.9243	0.9243	0.9243	0.9243	0.9243
1.5700	0.9421	0.8985	0.8000	0.8316	0.7991	0.8076	0.8952	0.8952	0.9087	0.8382	0.8612	0.9478	0.9545	0.8266	0.8854	0.9569	0.8524	0.9302	0.7982	0.9690	0.8397	0.8976	0.8501	0.9184	0.8682	0.8389	0.8159	0.9681	0.9393	0.9242	0.9242	0.9242	0.9242	0.9242	0.9242	0.9242	0.9242	0.9242	0.9242	0.9242	0.9242	0.9242	0.9242	0.9242	0.9242	0.9242	0.9242	0.9242	0.9242
1.5800	0.9421	0.8985	0.8001	0.8315	0.7991	0.8076	0.8952	0.8952	0.9087	0.8381	0.8611	0.9477	0.9545	0.8266	0.8854	0.9569	0.8525	0.9302	0.7982	0.9690	0.8398	0.8976	0.8502	0.9183	0.8682	0.8389	0.8160	0.9680	0.9393	0.9243	0.9243	0.9243	0.9243	0.9243	0.9243	0.9243	0.9243	0.9243	0.9243	0.9243	0.9243	0.9243	0.9243	0.9243	0.9243	0.9243	0.9243	0.9243	0.9243
1.5900	0.9421	0.8984	0.8000	0.8315	0.7992	0.8077	0.8952	0.8952	0.9088	0.8382	0.8612	0.9477	0.9546	0.8265	0.8854	0.9569	0.8525	0.9302	0.7983	0.9691	0.8398	0.8976	0.8501	0.9184	0.8683	0.8389	0.8160	0.9680	0.9393	0.9242	0.9242	0.9242	0.9242	0.9242	0.9242	0.9242	0.9242	0.9242	0.9242	0.9242	0.9242	0.9242	0.9242	0.9242	0.9242	0.9242	0.9242	0.9242	0.9242
1.6000	0.9422	0.8984	0.8000	0.8315	0.7991	0.8076	0.8952	0.8952	0.9087	0.8382	0.8612	0.9478	0.9545	0.8266	0.8855	0.9569	0.8524	0.9302	0.7982	0.9690	0.8398	0.8976	0.8502	0.9183	0.8682	0.8390	0.8160	0.9680	0.9393	0.9243	0.9243	0.9243	0.9243	0.9243	0.9243	0.9243	0.9243	0.9243	0.9243	0.9243	0.9243	0.9243	0.9243	0.9243	0.9243	0.9243	0.9243	0.9243	0.9243
1.6100	0.9421	0.8985	0.8000	0.8315	0.7992	0.8076	0.8952	0.8952	0.9087	0.8382	0.8612	0.9477	0.9545	0.8265	0.8854	0.9569	0.8525	0.9302	0.7982	0.9690	0.8398	0.8976	0.8502	0.9184	0.8682	0.8389	0.8159	0.9681	0.9393	0.9242	0.9242	0.9242	0.9242	0.9242	0.9242	0.9242	0.9242	0.9242	0.9242	0.9242	0.9242	0.9242	0.9242	0.9242	0.9242	0.9242	0.9242	0.9242	0.9242
1.6200	0.9422	0.8985	0.8000	0.8315	0.7992	0.8077	0.8952	0.8952	0.9087	0.8381	0.8612	0.9477	0.9545	0.8266	0.8855	0.9569	0.8525	0.9301	0.7982	0.9691	0.8398	0.8976	0.8502	0.9184	0.8682	0.8389	0.8160	0.9680	0.9393	0.9242	0.9242	0.9242	0.9242	0.9242	0.9242	0.9242	0.9242	0.9242	0.9242	0.9242	0.9242	0.9242	0.9242	0.9242	0.9242	0.9242	0.9242	0.9242	0.9242
1.6300	0.9422	0.8984	0.8000	0.8316	0.7991	0.8076	0.8952	0.8952	0.9088	0.8382	0.8611	0.9477	0.9545	0.8265	0.8854	0.9569	0.8524	0.9301	0.7982	0.9690	0.8398	0.8976	0.8502	0.9184	0.8683	0.8389	0.8160	0.9681	0.9393	0.9242	0.9242	0.9242	0.9242	0.9242	0.9242	0.9242	0.9242	0.9242	0.9242	0.9242	0.9242	0.9242	0.9242	0.9242	0.9242	0.9242	0.9242	0.9242	0.9242
1.6400	0.9421	0.8984	0.8000	0.8315	0.7991	0.8076	0.8952	0.8952	0.9088	0.8382	0.8611	0.9478	0.9545	0.8266	0.8855	0.9569	0.8525	0.9302	0.7982	0.9690	0.8397	0.8976	0.8502	0.9184	0.8682	0.8389	0.8160	0.9680	0.9393	0.9242	0.9242	0.9242	0.9242	0.9242	0.9242	0.9242	0.9242	0.9242	0.9242	0.9242	0.9242	0.9242	0.9242	0.9242	0.9242	0.9242	0.9242	0.9242	0.9242
1.6500	0.9421	0.8984	0.8000	0.8315	0.7992	0.8076	0.8952	0.8952	0.9087	0.8382	0.8612	0.9477	0.9545	0.8266	0.8854	0.9569	0.8525	0.9302	0.7982	0.9691	0.8398	0.8976	0.8502	0.9184	0.8682	0.8389	0.8160	0.9681	0.9393	0.9242	0.9242	0.9242	0.9242	0.9242	0.9242	0.9242	0.9242	0.9242	0.9242	0.9242	0.9242	0.9242	0.9242	0.9242	0.9242	0.9242	0.9242	0.9242	0.9242
1.6600	0.9422	0.8984	0.8001	0.8316	0.7992	0.8076	0.8952	0.8952	0.9087	0.8382	0.8611	0.9478	0.9545	0.8265	0.8854	0.9569	0.8525	0.9302	0.7982	0.9690	0.8397	0.8976	0.8502	0.9183	0.8682	0.8389	0.8160	0.9681	0.9393	0.9242	0.9242	0.9242	0.9242	0.9242	0.9242	0.9242	0.9242	0.9242	0.9242	0.9242	0.9242	0.9242	0.9242	0.9242	0.9242	0.9242	0.9242	0.9242	0.9242
1.6700	0.9422	0.8985	0.8000	0.8315	0.7992	0.8076	0.8952	0.8952	0.9087	0.8381	0.8612	0.9477	0.9545	0.8266	0.8854	0.9569	0.8525	0.9302	0.7982	0.9691	0.8397	0.8977	0.8502	0.9183	0.8682	0.8389	0.8160	0.9680	0.9393	0.9242	0.9242	0.9242	0.9242	0.9242	0.9242	0.9242	0.9242	0.9242	0.9242	0.9242	0.9242	0.9242	0.9242	0.9242	0.9242	0.9242	0.9242	0.9242	0.9242
1.6800	0.9422	0.8984	0.8001	0.8315	0.7991	0.8076	0.8952	0.8952	0.9088	0.8382	0.8611	0.9478	0.9545	0.8266	0.8854	0.9569	0.8525	0.9302	0.7983	0.9690	0.8397	0.8977	0.8502	0.9183	0.8682	0.8389	0.8159	0.9680	0.9393	0.9243	0.9243	0.9243	0.9243	0.9243	0.9243	0.9243	0.9243	0.9243	0.9243	0.9243	0.9243	0.9243	0.9243	0.9243	0.9243	0.9243	0.9243	0.9243	0.9243
1.6900	0.9421	0.8984	0.8000	0.8315	0.7992	0.8076	0.8952	0.8952	0.9087	0.8382	0.8612	0.9477	0.9545	0.8265	0.8854	0.9569	0.8524	0.9302	0.7982	0.9690	0.8398	0.8976	0.8502	0.9183	0.8682	0.8389	0.8160	0.9680	0.9393	0.9242	0.9242	0.9242	0.9242	0.9242	0.9242	0.9242	0.9242	0.9242	0.9242	0.9242	0.9242	0.9242	0.9242	0.9242	0.9242	0.9242	0.9242	0.9242	0.9242
1.7000	0.9421	0.8984	0.8000	0.8315	0.7992	0.8077	0.8952	0.8952	0.9087	0.8382	0.8611	0.9477	0.9545	0.8265	0.8854	0.9569	0.8524	0.9302	0.7982	0.9690	0.8398	0.8976	0.8502	0.9184	0.8683	0.8389	0.8160	0.9681	0.9393	0.9242	0.9242	0.9242	0.9242	0.9242	0.9242	0.9242	0.9242	0.9242	0.9242	0.9242	0.9242	0.9242	0.9242	0.9242	0.9242	0.9242	0.9242	0.9242	0.9242
1.7100	0.9982	0.9519	0.8477	0.8810	0.8467	0.8557	0.9484	0.9484	0.9628	0.8880	0.9124	1.0042	1.0113	0.8757	0.9381	1.0139	0.9032	0.9855	0.8457	1.0267	0.8898	0.9511	0.9008	0.9731	0.9199	0.8889	0.8646	1.0256	0.9952	0.9792	0.9792	0.9792	0.9792	0.9792	0.9792	0.9792	0.9792	0.9792	0.9792	0.9792	0.9792	0.9792	0.9792	0.9792	0.9792	0.9792	0.9792	0.9792	0.9792
1.7200	0.9982	0.9519	0.8476	0.8810	0.8467	0.8557	0.9485	0.9485	0.9628	0.8880	0.9124	1.0042	1.0113	0.8758	0.9381	1.0139	0.9032	0.9856	0.8458	1.0267	0.8898	0.9511	0.9008	0.9731	0.9199	0.8889	0.8646	1.0256	0.9952	0.9792	0.9792	0.9792	0.9792	0.9792	0.9792	0.9792	0.9792	0.9792	0.9792	0.9792	0.9792	0.9792	0.9792	0.9792	0.9792	0.9792	0.9792	0.9792	0.9792
1.7300	0.9982	0.9519	0.8477	0.8810	0.8467	0.8557	0.9484	0.9484	0.9628	0.8881	0.9124	1.0042	1.0113	0.8758	0.9381	1.0139	0.9032	0.9856	0.8458	1.0267	0.8897	0.9511	0.9008	0.9731	0.9199	0.8888	0.8645	1.0256	0.9952	0.9792	0.9792	0.9792	0.9792	0.9792	0.9792	0.9792	0.9792	0.9792	0.9792	0.9792	0.9792	0.9792	0.9792	0.9792	0.9792	0.9792	0.9792	0.9792	0.9792
1.7400	0.9982	0.9519	0.8477	0.8810	0.8468	0.8557	0.9485	0.9485	0.9628	0.8880	0.9124	1.0042	1.0113	0.8758	0.9381	1.0139	0.9032	0.9856	0.8458	1.0267	0.8898	0.9510	0.9008	0.9730	0.9199	0.8888	0.8646	1.0256	0.9952	0.9792	0.9792	0.9792	0.9792	0.9792	0.9792	0.9792	0.9792	0.9792	0.9792	0.9792	0.9792	0.9792	0.9792	0.9792	0.9792	0.9792	0.9792	0.9792	0.9792
1.7500	0.9982	0.9519	0.8477	0.8810	0.8467	0.8557	0.9485	0.9485	0.9628	0.8881	0.9124	1.0042	1.0113	0.8758	0.9381	1.0139	0.9032	0.9855	0.8458	1.0267	0.8898	0.9511	0.9008	0.9731	0.9199	0.8888	0.8645	1.0256	0.9952	0.9792	0.9792	0.9792	0.9792	0.9792	0.9792	0.9792	0.9792	0.9792	0.9792	0.9792	0.9792	0.9792	0.9792	0.9792	0.9792	0.9792	0.9792	0.9792	0.9792
1.7600	0.9982	0.9519	0.8477	0.8810	0.8467	0.8557	0.9484	0.9484	0.9628	0.8881	0.9124	1.0042	1.0113	0.8758	0.9381	1.0139	0.9032	0.9855	0.8457	1.0267	0.8898	0.9510	0.9008	0.9730	0.9199	0.8888	0.8646	1.0256	0.9952	0.9792	0.9792	0.9792	0.9792	0.9792	0.9792	0.9792	0.9792	0.9792	0.9792	0.9792	0.9792	0.9792	0.9792	0.9792	0.9792	0.9792	0.9792	0.9792	0.9792
1.7700	0.9983	0.9519	0.8477	0.8810	0.8467	0.8557	0.9485	0.9485	0.9628	0.8881	0.9124	1.0042	1.0113	0.8758	0.9381	1.0139	0.9032	0.9856	0.8458	1.0267	0.8898	0.9511	0.9008	0.9730	0.9199	0.8888	0.8645	1.0256	0.9952	0.9792	0.9792	0.9792	0.9792	0.9792	0.9792	0.9792	0.9792	0.9792	0.9792	0.9792	0.9792	0.9792	0.9792	0.9792	0.9792	0.9792	0.9792	0.9792	0.9792
1.7800	0.9982	0.9519	0.8477	0.8810	0.8467	0.8557	0.9485	0.9485	0.9628	0.8880	0.9124	1.0042	1.0113	0.8757	0.9381	1.0139	0.9032	0.9855	0.8457	1.0267	0.8898	0.9511	0.9008	0.9730	0.9199	0.8889	0.8645	1.0256	0.9952	0.9792	0.9792	0.9792	0.9792	0.9792	0.9792	0.9792	0.9792	0.9792	0.9792	0.9792	0.9792	0.9792	0.9792	0.9792	0.9792	0.9792	0.9792	0.9792	0.9792
1.7900	0.9982	0.9519	0.8476	0.8810	0.8467	0.8556	0.9485	0.9485	0.9628	0.8881	0.9124	1.0042	1.0113	0.8758	0.9382	1.0139	0.9032	0.9856	0.8457	1.0267	0.8897	0.9511	0.9008	0.9730	0.9200	0.8888	0.8645	1.0256	0.9952	0.9792	0.9792	0.9792	0.9792	0.9792	0.9792	0.9792	0.9792	0.9792	0.9792	0.9792	0.9792	0.9792	0.9792	0.9792	0.9792	0.9792	0.9792	0.9792	0.9792
1.8000	0.9982	0.9519	0.8477	0.8810	0.8467	0.8557	0.9485	0.9485	0.9628	0.8880	0.9124	1.0042	1.0113	0.8758	0.9382	1.0139	0.9032	0.9855	0.8457	1.0267	0.8898	0.9511	0.9008	0.9730	0.9199	0.8888	0.8645	1.0256	0.9952	0.9792	0.9792	0.9792	0.9792	0.9792	0.9792	0.9792	0.9792	0.9792	0.9792	0.9792	0.9792	0.9792	0.9792	0.9792	0.9792	0.9792	0.9792	0.9792	0.9792
1.8100	0.9982	0.9519	0.8477	0.8810	0.8467	0.8557	0.9485	0.9485	0.9628	0.8881	0.9124	1.0042	1.0113	0.8758	0.9381	1.0139	0.9032	0.9855	0.8457	1.0267	0.8897	0.9511	0.9008	0.9731	0.9199	0.8889	0.8645	1.0256	0.9952	0.9792	0.9792	0.9792	0.9792	0.9792	0.9792	0.9792	0.9792	0.9792	0.9792	0.9792	0.9792	0.9792	0.9792	0.9792	0.9792	0.9792	0.9792	0.9792	0.9792
1.8200	0.9982	0.9519	0.8476	0.8810	0.8467	0.8557	0.9485	0.9485	0.9628	0.8881	0.9124	1.0042	1.0113	0.8758	0.9381	1.0139	0.9032	0.9856	0.8457	1.0267	0.8898	0.9511	0.9008	0.9731	0.9199	0.8889	0.8645	1.0256	0.9952	0.9792	0.9792	0.9792	0.9792	0.9792	0.9792	0.9792	0.9792	0.9792	0.9792	0.9792	0.9792	0.9792	0.9792	0.9792	0.9792	0.9792	0.9792	0.9792	0.9792
1.8300	0.9982	0.9519	0.8477	0.8810	0.8467	0.8557	0.9485	0.9485	0.9629	0.8880	0.9124	1.0042	1.0113	0.8758	0.9381	1.0139	0.9032	0.9855	0.8458	1.0267	0.8897	0.9511	0.9008	0.9731	0.9199	0.8888	0.8645	1.0256	0.9952	0.9792	0.9792	0.9792	0.9792	0.9792	0.9792	0.9792	0.9792	0.9792	0.9792	0.9792	0.9792	0.9792	0.9792	0.9792	0.9792	0.9792	0.9792	0.9792	0.9792
1.8400	0.9982	0.9519	0.8477	0.8810	0.8468	0.8557	0.9484	0.9484	0.9628	0.8881	0.9124	1.0042	1.0113	0.8758	0.9381	1.0139	0.9032	0.9856	0.8457	1.0267	0.8897	0.9511	0.9008	0.9731	0.9199	0.8888	0.8645	1.0256	0.9952	0.9792	0.9792	0.9792	0.9792	0.9792	0.9792	0.9792	0.9792	0.9792	0.9792	0.9792	0.9792	0.9792	0.9792	0.9792	0.9792	0.9792	0.9792	0.9792	0.9792
1.8500	0.9982	0.9519	0.8477	0.8810	0.8467	0.8557	0.9485	0.9485	0.9628	0.8880	0.9124	1.0042	1.0113	0.8758	0.9381	1.0139	0.9032	0.9856	0.8458	1.0267	0.8897	0.9511	0.9008	0.9731	0.9200	0.8889	0.8645	1.0256	0.9952	0.9792	0.9792	0.9792	0.9792	0.9792	0.9792	0.9792	0.9792	0.9792	0.9792	0.9792	0.9792	0.9792	0.9792	0.9792	0.9792	0.9792	0.9792	0.9792	0.9792
1.8600	0.9982	0.9519	0.8476	0.8810	0.8467	0.8557	0.9485	0.9485	0.9628	0.8881	0.9124	1.0042	1.0113	0.8758	0.9382	1.0139	0.9032	0.9855	0.8457	1.0267	0.8897	0.9510	0.9008	0.9730	0.9199	0.8889	0.8645	1.0256	0.9953	0.9792	0.9792	0.9792	0.9792	0.9792	0.9792	0.9792	0.9792	0.9792	0.9792	0.9792	0.9792	0.9792	0.9792	0.9792	0.9792	0.9792	0.9792	0.9792	0.9792
1.8700	0.9982	0.9519	0.8476	0.8810	0.8468	0.8557	0.9485	0.9485	0.9628	0.8881	0.9124	1.0042	1.0113	0.8757	0.9381	1.0139	0.9032	0.9855	0.8457	1.0267	0.8898	0.9511	0.9007	0.9730	0.9199	0.8888	0.8646	1.0256	0.9952	0.9792	0.9792	0.9792	0.9792	0.9792	0.9792	0.9792	0.9792	0.9792	0.9792	0.9792	0.9792	0.9792	0.9792	0.9792	0.9792	0.9792	0.9792	0.9792	0.9792
1.8800	0.9982	0.9519	0.8476	0.8810	0.8467	0.8556	0.9485	0.9485	0.9629	0.8880	0.9124	1.0042	1.0113	0.8758	0.9381	1.0139	0.9032	0.9855	0.8458	1.0267	0.8897	0.9511	0.9008	0.9730	0.9199	0.8889	0.8646	1.0256	0.9952	0.9792	0.9792	0.9792	0.9792	0.9792	0.9792	0.9792	0.9792	0.9792	0.9792	0.9792	0.9792	0.9792	0.9792	0.9792	0.9792	0.9792	0.9792	0.9792	0.9792
1.8900	0.9982	0.9519	0.8476	0.8810	0.8467	0.8557	0.9485	0.9485	0.9628	0.8881	0.9125	1.0042	1.0113	0.8757	0.9381	1.0139	0.9031	0.9855	0.8458	1.0267	0.8897	0.9511	0.9008	0.9731	0.9199	0.8889	0.8646	1.0256	0.9952	0.9792	0.9792	0.9792	0.9792	0.9792	0.9792	0.9792	0.9792	0.9792	0.9792	0.9792	0.9792	0.9792	0.9792	0.9792	0.9792	0.9792	0.9792	0.9792	0.9792
1.9000	0.9982	0.9519	0.8477	0.8811	0.8468	0.8557	0.9485	0.9485	0.9628	0.8881	0.9124	1.0042	1.0113	0.8758	0.9382	1.0139	0.9032	0.9856	0.8458	1.0267	0.8897	0.9510	0.9008	0.9730	0.9199	0.8888	0.8645	1.0256	0.9952	0.9792	0.9792	0.9792	0.9792	0.9792	0.9792	0.9792	0.9792	0.9792	0.9792	0.9792	0.9792	0.9792	0.9792	0.9792	0.9792	0.9792	0.9792	0.9792	0.9792
1.9100	1.0543	1.0054	0.8953	0.9305	0.8943	0.9038	1.0018	1.0018	1.0169	0.9379	0.9637	1.0606	1.0682	0.9249	0.9908	1.0708	0.9539	1.0409	0.8933	1.0844	0.9398	1.0045	0.9514	1.0277	0.9716	0.9388	0.9131	1.0833	1.0511	1.0342	1.0342	1.0342	1.0342	1.0342	1.0342	1.0342	1.0342	1.0342	1.0342	1.0342	1.0342	1.0342	1.0342	1.0342	1.0342	1.0342	1.0342	1.0342	1.0342
1.9200	1.0543	1.0054	0.8953	0.9305	0.8943	0.9037	1.0018	1.0018	1.0169	0.9380	0.9636	1.0606	1.0682	0.9249	0.9908	1.0708	0.9540	1.0409	0.8932	1.0844	0.9397	1.0045	0.9514	1.0277	0.9716	0.9388	0.9131	1.0833	1.0511	1.0342	1.0342	1.0342	1.0342	1.0342	1.0342	1.0342	1.0342	1.0342	1.0342	1.0342	1.0342	1.0342	1.0342	1.0342	1.0342	1.0342	1.0342	1.0342	1.0342
1.9300	1.0543	1.0054	0.8953	0.9305	0.8943	0.9038	1.0018	1.0018	1.0169	0.9380	0.9636	1.0606	1.0682	0.9250	0.9909	1.0708	0.9539	1.0409	0.8933	1.0844	0.9397	1.0045	0.9514	1.0277	0.9716	0.9388	0.9131	1.0833	1.0511	1.0342	1.0342	1.0342	1.0342	1.0342	1.0342	1.0342	1.0342	1.0342	1.0342	1.0342	1.0342	1.0342	1.0342	1.0342	1.0342	1.0342	1.0342	1.0342	1.0342
1.9400	1.0543	1.0054	0.8953	0.9305	0.8943	0.9037	1.0018	1.0018	1.0169	0.9380	0.9637	1.0606	1.0682	0.9250	0.9908	1.0708	0.9539	1.0409	0.8933	1.0844	0.9398	1.0045	0.9514	1.0277	0.9716	0.9388	0.9131	1.0833	1.0511	1.0342	1.0342	1.0342	1.0342	1.0342	1.0342	1.0342	1.0342	1.0342	1.0342	1.0342	1.0342	1.0342	1.0342	1.0342	1.0342	1.0342	1.0342	1.0342	1.0342
1.9500	1.0543	1.0054	0.8953	0.9305	0.8943	0.9038	1.0018	1.0018	1.0169	0.9379	0.9637	1.0606	1.0682	0.9249	0.9908	1.0708	0.9539	1.0409	0.8932	1.0844	0.9398	1.0045	0.9514	1.0277	0.9716	0.9388	0.9131	1.0833	1.0511	1.0342	1.0342	1.0342	1.0342	1.0342	1.0342	1.0342	1.0342	1.0342	1.0342	1.0342	1.0342	1.0342	1.0342	1.0342	1.0342	1.0342	1.0342	1.0342	1.0342
1.9600	1.0543	1.0054	0.8953	0.9305	0.8943	0.9038	1.0018	1.0018	1.0169	0.9380	0.9637	1.0606	1.0682	0.9250	0.9908	1.0708	0.9539	1.0409	0.8933	1.0844	0.9397	1.0045	0.9514	1.0277	0.9716	0.9388	0.9131	1.0833	1.0511	1.0342	1.0342	1.0342	1.0342	1.0342	1.0342	1.0342	1.0342	1.0342	1.0342	1.0342	1.0342	1.0342	1.0342	1.0342	1.0342	1.0342	1.0342	1.0342	1.0342
1.9700	1.0543	1.0054	0.8953	0.9305	0.8943	0.9038	1.0018	1.0018	1.0169	0.9379	0.9637	1.0606	1.0682	0.9249	0.9909	1.0708	0.9539	1.0409	0.8932	1.0844	0.9398	1.0045	0.9514	1.0277	0.9716	0.9388	0.9131	1.0833	1.0511	1.0342	1.0342	1.0342	1.0342	1.0342	1.0342	1.0342	1.0342	1.0342	1.0342	1.0342	1.0342	1.0342	1.0342	1.0342	1.0342	1.0342	1.0342	1.0342	1.0342
1.9800	1.0543	1.0054	0.8953	0.9305	0.8943	0.9037	1.0018	1.0018	1.0169	0.9379	0.9637	1.0606	1.0682	0.9250	0.9908	1.0708	0.9539	1.0409	0.8932	1.0844	0.9397	1.0045	0.9514	1.0277	0.9716	0.9388	0.9131	1.0833	1.0511	1.0342	1.0342	1.0342	1.0342	1.0342	1.0342	1.0342	1.0342	1.0342	1.0342	1.0342	1.0342	1.0342	1.0342	1.0342	1.0342	1.0342	1.0342	1.0342	1.0342
1.9900	1.0543	1.0054	0.8953	0.9305	0.8943	0.9038	1.0018	1.0018	1.0169	0.9379	0.9637	1.0606	1.0682	0.9250	0.9908	1.0708	0.9540	1.0409	0.8933	1.0844	0.9397	1.0045	0.9514	1.0277	0.9716	0.9388	0.9131	1.0833	1.0511	1.0342	1.0342	1.0342	1.0342	1.0342	1.0342	1.0342	1.0342	1.0342	1.0342	1.0342	1.0342	1.0342	1.0342	1.0342	1.0342	1.0342	1.0342	1.0342	1.0342
2.0000	1.0543	1.0054	0.8952	0.9305	0.8943	0.9038	1.0018	1.0018	1.0169	0.9379	0.9637	1.0606	1.0682	0.9249	0.9909	1.0708	0.9539	1.0409	0.8932	1.0844	0.9397	1.0045	0.9514	1.0277	0.9716	0.9388	0.9131	1.0833	1.0511	1.0342	1.0342	1.0342	1.0342	1.0342	1.0342	1.0342	1.0342	1.0342	1.0342	1.0342	1.0342	1.0342	1.0342	1.0342	1.0342	1.0342	1.0342	1.0342	1.0342
2.0100	1.0543	1.0054	0.8953	0.9305	0.8943	0.9038	1.0018	1.0018	1.0169	0.9380	0.9637	1.0606	1.0682	0.9250	0.9908	1.0708	0.9540	1.0409	0.8933	1.0844	0.9397	1.0045	0.9514	1.0277	0.9716	0.9388	0.9131	1.0833	1.0511	1.0342	1.0342	1.0342	1.0342	1.0342	1.0342	1.0342	1.0342	1.0342	1.0342	1.0342	1.0342	1.0342	1.0342	1.0342	1.0342	1.0342	1.0342	1.0342	1.0342
2.0200	1.0543	1.0054	0.8953	0.9305	0.8943	0.9038	1.0018	1.0018	1.0169	0.9380	0.9637	1.0606	1.0682	0.9250	0.9909	1.0708	0.9539	1.0409	0.8933	1.0844	0.9397	1.0045	0.9514	1.0277	0.9716	0.9388	0.9131	1.0833	1.0511	1.0342	1.0342	1.0342	1.0342	1.0342	1.0342	1.0342	1.0342	1.0342	1.0342	1.0342	1.0342	1.0342	1.0342	1.0342	1.0342	1.0342	1.0342	1.0342	1.0342
2.0300	1.0543	1.0054	0.8952	0.9305	0.8943	0.9037	1.0018	1.0018	1.0169	0.9380	0.9637	1.0606	1.0682	0.9250	0.9908	1.0708	0.9540	1.0409	0.8933	1.0844	0.9398	1.0045	0.9514	1.0277	0.9716	0.9388	0.9131	1.0833	1.0511	1.0342	1.0342	1.0342	1.0342	1.0342	1.0342	1.0342	1.0342	1.0342	1.0342	1.0342	1.0342	1.0342	1.0342	1.0342	1.0342	1.0342	1.0342	1.0342	1.0342
2.0400	1.0543	1.0054	0.8952	0.9305	0.8943	0.9038	1.0018	1.0018	1.0169	0.9380	0.9637	1.0606	1.0682	0.9250	0.9909	1.0708	0.9540	1.0409	0.8933	1.0844	0.9397	1.0045	0.9514	1.0277	0.9716	0.9388	0.9131	1.0833	1.0511	1.0342	1.0342	1.0342	1.0342	1.0342	1.0342	1.0342	1.0342	1.0342	1.0342	1.0342	1.0342	1.0342	1.0342	1.0342	1.0342	1.0342	1.0342	1.0342	1.0342
2.0500	1.0543	1.0054	0.8952	0.9305	0.8943	0.9038	1.0018	1.0018	1.0169	0.9380	0.9637	1.0606	1.0682	0.9250	0.9908	1.0708	0.9539	1.0409	0.8933	1.0844	0.9398	1.0045	0.9514	1.0277	0.9716	0.9388	0.9131	1.0833	1.0511	1.0342	1.0342	1.0342	1.0342	1.0342	1.0342	1.0342	1.0342	1.0342	1.0342	1.0342	1.0342	1.0342	1.0342	1.0342	1.0342	1.0342	1.0342	1.0342	1.0342
2.0600	1.0543	1.0054	0.8953	0.9305	0.8943	0.9038	1.0018	1.0018	1.0169	0.9380	0.9636	1.0606	1.0682	0.9249	0.9908	1.0708	0.9539	1.0409	0.8933	1.0844	0.9397	1.0045	0.9514	1.0277	0.9716	0.9388	0.9131	1.0833	1.0511	1.0342	1.0342	1.0342	1.0342	1.0342	1.0342	1.0342	1.0342	1.0342	1.0342	1.0342	1.0342	1.0342	1.0342	1.0342	1.0342	1.0342	1.0342	1.0342	1.0342
2.0700	1.0543	1.0054	0.8953	0.9305	0.8943	0.9038	1.0018	1.0018	1.0169	0.9380	0.9637	1.0606	1.0682	0.9249	0.9909	1.0708	0.9539	1.0409	0.8932	1.0844	0.9397	1.0045	0.9514	1.0277	0.9716	0.9388	0.9131	1.0833	1.0511	1.0342	1.0342	1.0342	1.0342	1.0342	1.0342	1.0342	1.0342	1.0342	1.0342	1.0342	1.0342	1.0342	1.0342	1.0342	1.0342	1.0342	1.0342	1.0342	1.0342
2.0800	1.0543	1.0054	0.8952	0.9305	0.8943	0.9038	1.0018	1.0018	1.0169	0.9379	0.9637	1.0606	1.0682	0.9250	0.9909	1.0708	0.9540	1.0409	0.8932	1.0844	0.9398	1.0045	0.9514	1.0277	0.9716	0.9388	0.9131	1.0833	1.0511	1.0342	1.0342	1.0342	1.0342	1.0342	1.0342	1.0342	1.0342	1.0342	1.0342	1.0342	1.0342	1.0342	1.0342	1.0342	1.0342	1.0342	1.0342	1.0342	1.0342
2.0900	1.0543	1.0054	0.8953	0.9305	0.8943	0.9038	1.0018	1.0018	1.0169	0.9379	0.9636	1.0606	1.0682	0.9249	0.9908	1.0708	0.9539	1.0409	0.8933	1.0844	0.9397	1.0045	0.9514	1.0277	0.9716	0.9388	0.9131	1.0833	1.0511	1.0342	1.0342	1.0342	1.0342	1.0342	1.0342	1.0342	1.0342	1.0342	1.0342	1.0342	1.0342	1.0342	1.0342	1.0342	1.0342	1.0342	1.0342	1.0342	1.0342
2.1000	1.0543	1.0054	0.8953	0.9305	0.8943	0.9037	1.0018	1.0018	1.0169	0.9380	0.9637	1.0606	1.0682	0.9250	0.9908	1.0708	0.9539	1.0409	0.8932	1.0844	0.9398	1.0045	0.9514	1.0277	0.9716	0.9388	0.9131	1.0833	1.0511	1.0342	1.0342	1.0342	1.0342	1.0342	1.0342	1.0342	1.0342	1.0342	1.0342	1.0342	1.0342	1.0342	1.0342	1.0342	1.0342	1.0342	1.0342	1.0342	1.0342
2.1100	1.1104	1.0589	0.9429	0.9800	0.9418	0.9518	1.0551	1.0551	1.0710	0.9879	1.0149	1.1170	1.1250	0.9742	1.0435	1.1278	1.0047	1.0963	0.9408	1.1421	0.9898	1.0579	1.0020	1.0824	1.0233	0.9887	0.9617	1.1409	1.1070	1.0892	1.0892	1.0892	1.0892	1.0892	1.0892	1.0892	1.0892	1.0892	1.0892	1.0892	1.0892	1.0892	1.0892	1.0892	1.0892	1.0892	1.0892	1.0892	1.0892
2.1200	1.1104	1.0589	0.9429	0.9800	0.9419	0.9518	1.0551	1.0551	1.0710	0.9879	1.0149	1.1170	1.1250	0.9742	1.0435	1.1278	1.0047	1.0963	0.9408	1.1421	0.9898	1.0579	1.0020	1.0824	1.0233	0.9887	0.9617	1.1409	1.1070	1.0892	1.0892	1.0892	1.0892	1.0892	1.0892	1.0892	1.0892	1.0892	1.0892	1.0892	1.0892	1.0892	1.0892	1.0892	1.0892	1.0892	1.0892	1.0892	1.0892
2.1300	1.1104	1.0589	0.9429	0.9800	0.9419	0.9518	1.0551	1.0551	1.0710	0.9878	1.0149	1.1170	1.1250	0.9742	1.0435	1.1278	1.0047	1.0963	0.9408	1.1421	0.9897	1.0579	1.0020	1.0824	1.0233	0.9887	0.9616	1.1409	1.1070	1.0892	1.0892	1.0892	1.0892	1.0892	1.0892	1.0892	1.0892	1.0892	1.0892	1.0892	1.0892	1.0892	1.0892	1.0892	1.0892	1.0892	1.0892	1.0892	1.0892
2.1400	1.1104	1.0589	0.9429	0.9800	0.9419	0.9518	1.0551	1.0551	1.0710	0.9879	1.0149	1.1170	1.1250	0.9742	1.0435	1.1278	1.0047	1.0963	0.9408	1.1421	0.9898	1.0579	1.0020	1.0824	1.0233	0.9887	0.9616	1.1409	1.1070	1.0892	1.0892	1.0892	1.0892	1.0892	1.0892	1.0892	1.0892	1.0892	1.0892	1.0892	1.0892	1.0892	1.0892	1.0892	1.0892	1.0892	1.0892	1.0892	1.0892
2.1500	1.1104	1.0589	0.9429	0.9800	0.9418	0.9519	1.0551	1.0551	1.0710	0.9879	1.0149	1.1170	1.1250	0.9742	1.0435	1.1278	1.0047	1.0963	0.9408	1.1421	0.9897	1.0579	1.0020	1.0824	1.0233	0.9887	0.9617	1.1409	1.1070	1.0892	1.0892	1.0892	1.0892	1.0892	1.0892	1.0892	1.0892	1.0892	1.0892	1.0892	1.0892	1.0892	1.0892	1.0892	1.0892	1.0892	1.0892	1.0892	1.0892
2.1600	1.1104	1.0589	0.9429	0.9800	0.9418	0.9518	1.0551	1.0551	1.0710	0.9878	1.0149	1.1170	1.1250	0.9742	1.0435	1.1278	1.0047	1.0963	0.9408	1.1421	0.9897	1.0579	1.0020	1.0824	1.0233	0.9887	0.9617	1.1409	1.1070	1.0892	1.0892	1.0892	1.0892	1.0892	1.0892	1.0892	1.0892	1.0892	1.0892	1.0892	1.0892	1.0892	1.0892	1.0892	1.0892	1.0892	1.0892	1.0892	1.0892
2.1700	1.1104	1.0589	0.9429	0.9800	0.9419	0.9519	1.0551	1.0551	1.0710	0.9879	1.0149	1.1170	1.1250	0.9742	1.0435	1.1278	1.0047	1.0963	0.9408	1.1421	0.9897	1.0579	1.0020	1.0824	1.0233	0.9888	0.9617	1.1409	1.1070	1.0892	1.0892	1.0892	1.0892	1.0892	1.0892	1.0892	1.0892	1.0892	1.0892	1.0892	1.0892	1.0892	1.0892	1.0892	1.0892	1.0892	1.0892	1.0892	1.0892
2.1800	1.1104	1.0589	0.9429	0.9800	0.9418	0.9519	1.0551	1.0551	1.0710	0.9878	1.0149	1.1170	1.1250	0.9742	1.0435	1.1278	1.0047	1.0963	0.9408	1.1421	0.9898	1.0579	1.0020	1.0824	1.0233	0.9887	0.9617	1.1409	1.1070	1.0892	1.0892	1.0892	1.0892	1.0892	1.0892	1.0892	1.0892	1.0892	1.0892	1.0892	1.0892	1.0892	1.0892	1.0892	1.0892	1.0892	1.0892	1.0892	1.0892
2.1900	1.1104	1.0589	0.9429	0.9800	0.9419	0.9518	1.0551	1.0551	1.0710	0.9878	1.0149	1.1170	1.1250	0.9742	1.0435	1.1278	1.0047	1.0963	0.9408	1.1421	0.9897	1.0579	1.0020	1.0824	1.0233	0.9887	0.9616	1.1409	1.1070	1.0892	1.0892	1.0892	1.0892	1.0892	1.0892	1.0892	1.0892	1.0892	1.0892	1.0892	1.0892	1.0892	1.0892	1.0892	1.0892	1.0892	1.0892	1.0892	1.0892
2.2000	1.1104	1.0589	0.9429	0.9800	0.9419	0.9518	1.0551	1.0551	1.0710	0.9879	1.0149	1.1170	1.1250	0.9741	1.0435	1.1278	1.0047	1.0963	0.9408	1.1421	0.9898	1.0579	1.0020	1.0824	1.0233	0.9887	0.9617	1.1409	1.1070	1.0892	1.0892	1.0892	1.0892	1.0892	1.0892	1.0892	1.0892	1.0892	1.0892	1.0892	1.0892	1.0892	1.0892	1.0892	1.0892	1.0892	1.0892	1.0892	1.0892
2.2100	1.1104	1.0589	0.9429	0.9800	0.9419	0.9518	1.0551	1.0551	1.0710	0.9878	1.0149	1.1170	1.1250	0.9741	1.0435	1.1278	1.0047	1.0963	0.9408	1.1421	0.9897	1.0579	1.0020	1.0824	1.0233	0.9887	0.9617	1.1409	1.1070	1.0892	1.0892	1.0892	1.0892	1.0892	1.0892	1.0892	1.0892	1.0892	1.0892	1.0892	1.0892	1.0892	1.0892	1.0892	1.0892	1.0892	1.0892	1.0892	1.0892
2.2200	1.1104	1.0589	0.9429	0.9800	0.9418	0.9519	1.0551	1.0551	1.0710	0.9879	1.0149	1.1170	1.1250	0.9741	1.0435	1.1278	1.0047	1.0963	0.9408	1.1421	0.9897	1.0579	1.0020	1.0824	1.0233	0.9887	0.9617	1.1409	1.1070	1.0892	1.0892	1.0892	1.0892	1.0892	1.0892	1.0892	1.0892	1.0892	1.0892	1.0892	1.0892	1.0892	1.0892	1.0892	1.0892	1.0892	1.0892	1.0892	1.0892
2.2300	1.1104	1.0589	0.9429	0.9800	0.9419	0.9519	1.0551	1.0551	1.0710	0.9878	1.0149	1.1170	1.1250	0.9741	1.0435	1.1278	1.0047	1.0963	0.9408	1.1421	0.9897	1.0579	1.0020	1.0824	1.0233	0.9888	0.9616	1.1409	1.1070	1.0892	1.0892	1.0892	1.0892	1.0892	1.0892	1.0892	1.0892	1.0892	1.0892	1.0892	1.0892	1.0892	1.0892	1.0892	1.0892	1.0892	1.0892	1.0892	1.0892
2.2400	1.1104	1.0589	0.9429	0.9800	0.9419	0.9518	1.0551	1.0551	1.0710	0.9878	1.0149	1.1170	1.1250	0.9742	1.0435	1.1278	1.0047	1.0963	0.9408	1.1421	0.9897	1.0579	1.0020	1.0824	1.0233	0.9887	0.9617	1.1409	1.1070	1.0892	1.0892	1.0892	1.0892	1.0892	1.0892	1.0892	1.0892	1.0892	1.0892	1.0892	1.0892	1.0892	1.0892	1.0892	1.0892	1.0892	1.0892	1.0892	1.0892
2.2500	1.1104	1.0589	0.9429	0.9800	0.9419	0.9518	1.0551	1.0551	1.0710	0.9879	1.0149	1.1170	1.1250	0.9742	1.0435	1.1278	1.0047	1.0963	0.9407	1.1421	0.9897	1.0579	1.0020	1.0824	1.0233	0.9887	0.9616	1.1409	1.1070	1.0892	1.0892	1.0892	1.0892	1.0892	1.0892	1.0892	1.0892	1.0892	1.0892	1.0892	1.0892	1.0892	1.0892	1.0892	1.0892	1.0892	1.0892	1.0892	1.0892
2.2600	1.1104	1.0589	0.9429	0.9800	0.9419	0.9519	1.0551	1.0551	1.0710	0.9878	1.0149	1.1170	1.1250	0.9742	1.0435	1.1278	1.0047	1.0963	0.9408	1.1421	0.9898	1.0579	1.0020	1.0824	1.0233	0.9887	0.9617	1.1409	1.1070	1.0892	1.0892	1.0892	1.0892	1.0892	1.0892	1.0892	1.0892	1.0892	1.0892	1.0892	1.0892	1.0892	1.0892	1.0892	1.0892	1.0892	1.0892	1.0892	1.0892
2.2700	1.1104	1.0589	0.9429	0.9800	0.9419	0.9518	1.0551	1.0551	1.0710	0.9878	1.0149	1.1170	1.1250	0.9741	1.0435	1.1278	1.0047	1.0963	0.9408	1.1421	0.9897	1.0579	1.0020	1.0824	1.0233	0.9887	0.9617	1.1409	1.1070	1.0892	1.0892	1.0892	1.0892	1.0892	1.0892	1.0892	1.0892	1.0892	1.0892	1.0892	1.0892	1.0892	1.0892	1.0892	1.0892	1.0892	1.0892	1.0892	1.0892
2.2800	1.1104	1.0589	0.9429	0.9800	0.9419	0.9518	1.0551	1.0551	1.0710	0.9879	1.0149	1.1170	1.1250	0.9742	1.0435	1.1278	1.0047	1.0963	0.9408	1.1421	0.9897	1.0579	1.0020	1.0824	1.0233	0.9887	0.9617	1.1409	1.1070	1.0892	1.0892	1.0892	1.0892	1.0892	1.0892	1.0892	1.0892	1.0892	1.0892	1.0892	1.0892	1.0892	1.0892	1.0892	1.0892	1.0892	1.0892	1.0892	1.0892
2.2900	1.1104	1.0589	0.9429	0.9800	0.9419	0.9519	1.0551	1.0551	1.0710	0.9879	1.0149	1.1170	1.1250	0.9742	1.0435	1.1278	1.0047	1.0963	0.9408	1.1421	0.9897	1.0579	1.0020	1.0824	1.0233	0.9887	0.9616	1.1409	1.1070	1.0892	1.0892	1.0892	1.0892	1.0892	1.0892	1.0892	1.0892	1.0892	1.0892	1.0892	1.0892	1.0892	1.0892	1.0892	1.0892	1.0892	1.0892	1.0892	1.0892
2.3000	1.1104	1.0589	0.9429	0.9800	0.9418	0.9518	1.0551	1.0551	1.0710	0.9878	1.0149	1.1170	1.1250	0.9742	1.0435	1.1278	1.0047	1.0963	0.9408	1.1421	0.9898	1.0579	1.0020	1.0824	1.0233	0.9887	0.9617	1.1409	1.1070	1.0892	1.0892	1.0892	1.0892	1.0892	1.0892	1.0892	1.0892	1.0892	1.0892	1.0892	1.0892	1.0892	1.0892	1.0892	1.0892	1.0892	1.0892	1.0892	1.0892
2.3100	1.1665	1.1123	0.9906	1.0295	0.9894	0.9999	1.1083	1.1083	1.1251	1.0377	1.0662	1.1734	1.1818	1.0234	1.0962	1.1847	1.0554	1.1517	0.9883	1.1998	1.0397	1.1113	1.0526	1.1370	1.0750	1.0387	1.0102	1.1985	1.1629	1.1443	1.1443	1.1443	1.1443	1.1443	1.1443	1.1443	1.1443	1.1443	1.1443	1.1443	1.1443	1.1443	1.1443	1.1443	1.1443	1.1443	1.1443	1.1443	1.1443
2.3200	1.1665	1.1123	0.9905	1.0295	0.9894	0.9999	1.1083	1.1083	1.1251	1.0377	1.0662	1.1734	1.1818	1.0234	1.0962	1.1847	1.0554	1.1517	0.9883	1.1998	1.0397	1.1113	1.0526	1.1370	1.0750	1.0387	1.0102	1.1985	1.1629	1.1443	1.1443	1.1443	1.1443	1.1443	1.1443	1.1443	1.1443	1.1443	1.1443	1.1443	1.1443	1.1443	1.1443	1.1443	1.1443	1.1443	1.1443	1.1443	1.1443
2.3300	1.1665	1.1123	0.9905	1.0295	0.9895	1.0000	1.1083	1.1083	1.1251	1.0377	1.0662	1.1734	1.1818	1.0234	1.0962	1.1847	1.0554	1.1517	0.9883	1.1998	1.0397	1.1113	1.0526	1.1370	1.0750	1.0387	1.0102	1.1985	1.1629	1.1443	1.1443	1.1443	1.1443	1.1443	1.1443	1.1443	1.1443	1.1443	1.1443	1.1443	1.1443	1.1443	1.1443	1.1443	1.1443	1.1443	1.1443	1.1443	1.1443
2.3400	1.1665	1.1123	0.9905	1.0295	0.9894	0.9999	1.1083	1.1083	1.1251	1.0377	1.0662	1.1734	1.1818	1.0234	1.0962	1.1847	1.0554	1.1517	0.9883	1.1998	1.0397	1.1113	1.0526	1.1370	1.0750	1.0387	1.0102	1.1985	1.1629	1.1443	1.1443	1.1443	1.1443	1.1443	1.1443	1.1443	1.1443	1.1443	1.1443	1.1443	1.1443	1.1443	1.1443	1.1443	1.1443	1.1443	1.1443	1.1443	1.1443
2.3500	1.1665	1.1123	0.9905	1.0295	0.9895	1.0000	1.1083	1.1083	1.1251	1.0377	1.0662	1.1734	1.1818	1.0234	1.0962	1.1847	1.0554	1.1517	0.9883	1.1998	1.0397	1.1113	1.0526	1.1370	1.0750	1.0387	1.0102	1.1985	1.1629	1.1443	1.1443	1.1443	1.1443	1.1443	1.1443	1.1443	1.1443	1.1443	1.1443	1.1443	1.1443	1.1443	1.1443	1.1443	1.1443	1.1443	1.1443	1.1443	1.1443
2.3600	1.1665	1.1123	0.9905	1.0295	0.9894	1.0000	1.1083	1.1083	1.1251	1.0377	1.0662	1.1734	1.1818	1.0234	1.0962	1.1847	1.0554	1.1517	0.9883	1.1998	1.0397	1.1113	1.0526	1.1370	1.0750	1.0387	1.0102	1.1985	1.1629	1.1443	1.1443	1.1443	1.1443	1.1443	1.1443	1.1443	1.1443	1.1443	1.1443	1.1443	1.1443	1.1443	1.1443	1.1443	1.1443	1.1443	1.1443	1.1443	1.1443
2.3700	1.1665	1.1123	0.9905	1.0295	0.9894	0.9999	1.1083	1.1083	1.1251	1.0377	1.0662	1.1734	1.1818	1.0234	1.0962	1.1847	1.0554	1.1517	0.9883	1.1998	1.0397	1.1113	1.0526	1.1370	1.0750	1.0387	1.0102	1.1985	1.1629	1.1443	1.1443	1.1443	1.1443	1.1443	1.1443	1.1443	1.1443	1.1443	1.1443	1.1443	1.1443	1.1443	1.1443	1.1443	1.1443	1.1443	1.1443	1.1443	1.1443
2.3800	1.1665	1.1123	0.9905	1.0295	0.9895	0.9999	1.1083	1.1083	1.1251	1.0377	1.0662	1.1734	1.1818	1.0234	1.0962	1.1847	1.0554	1.1517	0.9883	1.1998	1.0397	1.1113	1.0526	1.1370	1.0750	1.0387	1.0102	1.1985	1.1629	1.1443	1.1443	1.1443	1.1443	1.1443	1.1443	1.1443	1.1443	1.1443	1.1443	1.1443	1.1443	1.1443	1.1443	1.1443	1.1443	1.1443	1.1443	1.1443	1.1443
2.3900	1.1665	1.1123	0.9905	1.0295	0.9894	1.0000	1.1083	1.1083	1.1251	1.0377	1.0662	1.1734	1.1818	1.0234	1.0962	1.1847	1.0554	1.1517	0.9883	1.1998	1.0397	1.1113	1.0526	1.1370	1.0750	1.0387	1.0102	1.1985	1.1629	1.1443	1.1443	1.1443	1.1443	1.1443	1.1443	1.1443	1.1443	1.1443	1.1443	1.1443	1.1443	1.1443	1.1443	1.1443	1.1443	1.1443	1.1443	1.1443	1.1443
2.4000	1.1665	1.1123	0.9905	1.0295	0.9894	0.9999	1.1083	1.1083	1.1251	1.0377	1.0662	1.1734	1.1818	1.0234	1.0962	1.1847	1.0554	1.1517	0.9883	1.1998	1.0397	1.1113	1.0526	1.1370	1.0750	1.0387	1.0102	1.1985	1.1629	1.1443	1.1443	1.1443	1.1443	1.1443	1.1443	1.1443	1.1443	1.1443	1.1443	1.1443	1.1443	1.1443	1.1443	1.1443	1.1443	1.1443	1.1443	1.1443	1.1443
2.4100	1.1665	1.1123	0.9905	1.0295	0.9894	0.9999	1.1083	1.1083	1.1251	1.0377	1.0662	1.1734	1.1818	1.0234	1.0962	1.1847	1.0554	1.1517	0.9883	1.1998	1.0397	1.1113	1.0526	1.1370	1.0750	1.0387	1.0102	1.1985	1.1629	1.1443	1.1443	1.1443	1.1443	1.1443	1.1443	1.1443	1.1443	1.1443	1.1443	1.1443	1.1443	1.1443	1.1443	1.1443	1.1443	1.1443	1.1443	1.1443	1.1443
2.4200	1.1665	1.1123	0.9906	1.0295	0.9895	0.9999	1.1083	1.1083	1.1251	1.0377	1.0662	1.1734	1.1818	1.0234	1.0962	1.1847	1.0554	1.1517	0.9883	1.1998	1.0397	1.1113	1.0526	1.1370	1.0750	1.0387	1.0102	1.1985	1.1629	1.1443	1.1443	1.1443	1.1443	1.1443	1.1443	1.1443	1.1443	1.1443	1.1443	1.1443	1.1443	1.1443	1.1443	1.1443	1.1443	1.1443	1.1443	1.1443	1.1443
2.4300	1.1665	1.1123	0.9906	1.0295	0.9895	0.9999	1.1083	1.1083	1.1251	1.0377	1.0662	1.1734	1.1818	1.0234	1.0962	1.1847	1.0554	1.1517	0.9883	1.1998	1.0397	1.1113	1.0526	1.1370	1.0750	1.0387	1.0102	1.1985	1.1629	1.1443	1.1443	1.1443	1.1443	1.1443	1.1443	1.1443	1.1443	1.1443	1.1443	1.1443	1.1443	1.1443	1.1443	1.1443	1.1443	1.1443	1.1443	1.1443	1.1443
2.4400	1.1665	1.1123	0.9906	1.0295	0.9895	0.9999	1.1083	1.1083	1.1251	1.0377	1.0662	1.1734	1.1818	1.0234	1.0962	1.1847	1.0554	1.1517	0.9883	1.1998	1.0397	1.1113	1.0526	1.1370	1.0750	1.0387	1.0102	1.1985	1.1629	1.1443	1.1443	1.1443	1.1443	1.1443	1.1443	1.1443	1.1443	1.1443	1.1443	1.1443	1.1443	1.1443	1.1443	1.1443	1.1443	1.1443	1.1443	1.1443	1.1443
2.4500	1.1665	1.1123	0.9905	1.0295	0.9894	0.9999	1.1083	1.1083	1.1251	1.0377	1.0662	1.1734	1.1818	1.0234	1.0962	1.1847	1.0554	1.1517	0.9883	1.1998	1.0397	1.1113	1.0526	1.1370	1.0750	1.0387	1.0102	1.1985	1.1629	1.1443	1.1443	1.1443	1.1443	1.1443	1.1443	1.1443	1.1443	1.1443	1.1443	1.1443	1.1443	1.1443	1.1443	1.1443	1.1443	1.1443	1.1443	1.1443	1.1443
2.4600	1.1665	1.1123	0.9905	1.0295	0.9894	0.9999	1.1083	1.1083	1.1251	1.0377	1.0662	1.1734	1.1818	1.0234	1.0962	1.1847	1.0554	1.1517	0.9883	1.1998	1.0397	1.1113	1.0526	1.1370	1.0750	1.0387	1.0102	1.1985	1.1629	1.1443	1.1443	1.1443	1.1443	1.1443	1.1443	1.1443	1.1443	1.1443	1.1443	1.1443	1.1443	1.1443	1.1443	1.1443	1.1443	1.1443	1.1443	1.1443	1.1443
2.4700	1.1665	1.1123	0.9905	1.0295	0.9895	0.9999	1.1083	1.1083	1.1251	1.0377	1.0662	1.1734	1.1818	1.0234	1.0962	1.1847	1.0554	1.1517	0.9883	1.1998	1.0397	1.1113	1.0526	1.1370	1.0750	1.0387	1.0102	1.1985	1.1629	1.1443	1.1443	1.1443	1.1443	1.1443	1.1443	1.1443	1.1443	1.1443	1.1443	1.1443	1.1443	1.1443	1.1443	1.1443	1.1443	1.1443	1.1443	1.1443	1.1443
2.4800	1.1665	1.1123	0.9905	1.0295	0.9894	0.9999	1.1083	1.1083	1.1251	1.0377	1.0662	1.1734	1.1818	1.0234	1.0962	1.1847	1.0554	1.1517	0.9883	1.1998	1.0397	1.1113	1.0526	1.1370	1.0750	1.0387	1.0102	1.1985	1.1629	1.1443	1.1443	1.1443	1.1443	1.1443	1.1443	1.1443	1.1443	1.1443	1.1443	1.1443	1.1443	1.1443	1.1443	1.1443	1.1443	1.1443	1.1443	1.1443	1.1443
2.4900	1.1665	1.1123	0.9905	1.0295	0.9894	0.9999	1.1083	1.1083	1.1251	1.0377	1.0662	1.1734	1.1818	1.0234	1.0962	1.1847	1.0554	1.1517	0.9883	1.1998	1.0397	1.1113	1.0526	1.1370	1.0750	1.0387	1.0102	1.1985	1.1629	1.1443	1.1443	1.1443	1.1443	1.1443	1.1443	1.1443	1.1443	1.1443	1.1443	1.1443	1.1443	1.1443	1.1443	1.1443	1.1443	1.1443	1.1443	1.1443	1.1443
2.5000	1.1665	1.1123	0.9905	1.0295	0.9894	0.9999	1.1083	1.1083	1.1251	1.0377	1.0662	1.1734	1.1818	1.0234	1.0962	1.1847	1.0554	1.1517	0.9883	1.1998	1.0397	1.1113	1.0526	1.1370	1.0750	1.0387	1.0102	1.1985	1.1629	1.1443	1.1443	1.1443	1.1443	1.1443	1.1443	1.1443	1.1443	1.1443	1.1443	1.1443	1.1443	1.1443	1.1443	1.1443	1.1443	1.1443	1.1443	1.1443	1.1443
2.5100	1.2221	1.1654	1.0378	1.0786	1.0366	1.0476	1.1612	1.1612	1.1788	1.0872	1.1170	1.2294	1.2382	1.0722	1.1485	1.2412	1.1057	1.2066	1.0354	1.2570	1.0893	1.1643	1.1028	1.1913	1.1262	1.0882	1.0584	1.2557	1.2184	1.1988	1.1988	1.1988	1.1988	1.1988	1.1988	1.1988	1.1988	1.1988	1.1988	1.1988	1.1988	1.1988	1.1988	1.1988	1.1988	1.1988	1.1988	1.1988	1.1988
2.5200	1.2221	1.1654	1.0378	1.0786	1.0366	1.0476	1.1612	1.1612	1.1788	1.0872	1.1170	1.2294	1.2382	1.0722	1.1485	1.2412	1.1057	1.2066	1.0354	1.2570	1.0893	1.1643	1.1028	1.1913	1.1262	1.0882	1.0584	1.2557	1.2184	1.1988	1.1988	1.1988	1.1988	1.1988	1.1988	1.1988	1.1988	1.1988	1.1988	1.1988	1.1988	1.1988	1.1988	1.1988	1.1988	1.1988	1.1988	1.1988	1.1988
2.5300	1.2221	1.1654	1.0378	1.0786	1.0366	1.0476	1.1612	1.1612	1.1788	1.0872	1.1170	1.2294	1.2382	1.0722	1.1485	1.2412	1.1057	1.2066	1.0354	1.2570	1.0893	1.1643	1.1028	1.1913	1.1262	1.0882	1.0584	1.2557	1.2184	1.1988	1.1988	1.1988	1.1988	1.1988	1.1988	1.1988	1.1988	1.1988	1.1988	1.1988	1.1988	1.1988	1.1988	1.1988	1.1988	1.1988	1.1988	1.1988	1.1988
2.5400	1.2221	1.1654	1.0378	1.0786	1.0366	1.0476	1.1612	1.1612	1.1788	1.0872	1.1170	1.2294	1.2382	1.0722	1.1485	1.2412	1.1057	1.2066	1.0354	1.2570	1.0893	1.1643	1.1028	1.1913	1.1262	1.0882	1.0584	1.2557	1.2184	1.1988	1.1988	1.1988	1.1988	1.1988	1.1988	1.1988	1.1988	1.1988	1.1988	1.1988	1.1988	1.1988	1.1988	1.1988	1.1988	1.1988	1.1988	1.1988	1.1988
2.5500	1.2221	1.1654	1.0378	1.0786	1.0366	1.0476	1.1612	1.1612	1.1788	1.0872	1.1170	1.2294	1.2382	1.0722	1.1485	1.2412	1.1057	1.2066	1.0354	1.2570	1.0893	1.1643	1.1028	1.1913	1.1262	1.0882	1.0584	1.2557	1.2184	1.1988	1.1988	1.1988	1.1988	1.1988	1.1988	1.1988	1.1988	1.1988	1.1988	1.1988	1.1988	1.1988	1.1988	1.1988	1.1988	1.1988	1.1988	1.1988	1.1988
2.5600	1.2221	1.1654	1.0378	1.0786	1.0366	1.0476	1.1612	1.1612	1.1788	1.0872	1.1170	1.2294	1.2382	1.0722	1.1485	1.2412	1.1057	1.2066	1.0354	1.2570	1.0893	1.1643	1.1028	1.1913	1.1262	1.0882	1.0584	1.2557	1.2184	1.1988	1.1988	1.1988	1.1988	1.1988	1.1988	1.1988	1.1988	1.1988	1.1988	1.1988	1.1988	1.1988	1.1988	1.1988	1.1988	1.1988	1.1988	1.1988	1.1988
2.5700	1.2221	1.1654	1.0378	1.0786	1.0366	1.0476	1.1612	1.1612	1.1788	1.0872	1.1170	1.2294	1.2382	1.0722	1.1485	1.2412	1.1057	1.2066	1.0354	1.2570	1.0893	1.1643	1.1028	1.1913	1.1262	1.0882	1.0584	1.2557	1.2184	1.1988	1.1988	1.1988	1.1988	1.1988	1.1988	1.1988	1.1988	1.1988	1.1988	1.1988	1.1988	1.1988	1.1988	1.1988	1.1988	1.1988	1.1988	1.1988	1.1988
2.5800	1.2221	1.1654	1.0378	1.0786	1.0366	1.0476	1.1612	1.1612	1.1788	1.0872	1.1170	1.2294	1.2382	1.0722	1.1485	1.2412	1.1057	1.2066	1.0354	1.2570	1.0893	1.1643	1.1028	1.1913	1.1262	1.0882	1.0584	1.2557	1.2184	1.1988	1.1988	1.1988	1.1988	1.1988	1.1988	1.1988	1.1988	1.1988	1.1988	1.1988	1.1988	1.1988	1.1988	1.1988	1.1988	1.1988	1.1988	1.1988	1.1988
2.5900	1.2221	1.1654	1.0378	1.0786	1.0366	1.0476	1.1612	1.1612	1.1788	1.0872	1.1170	1.2294	1.2382	1.0722	1.1485	1.2412	1.1057	1.2066	1.0354	1.2570	1.0893	1.1643	1.1028	1.1913	1.1262	1.0882	1.0584	1.2557	1.2184	1.1988	1.1988	1.1988	1.1988	1.1988	1.1988	1.1988	1.1988	1.1988	1.1988	1.1988	1.1988	1.1988	1.1988	1.1988	1.1988	1.1988	1.1988	1.1988	1.1988
2.6000	1.2221	1.1654	1.0378	1.0786	1.0366	1.0476	1.1612	1.1612	1.1788	1.0872	1.1170	1.2294	1.2382	1.0722	1.1485	1.2412	1.1057	1.2066	1.0354	1.2570	1.0893	1.1643	1.1028	1.1913	1.1262	1.0882	1.0584	1.2557	1.2184	1.1988	1.1988	1.1988	1.1988	1.1988	1.1988	1.1988	1.1988	1.1988	1.1988	1.1988	1.1988	1.1988	1.1988	1.1988	1.1988	1.1988	1.1988	1.1988	1.1988
2.6100	1.2221	1.1654	1.0378	1.0786	1.0366	1.0476	1.1612	1.1612	1.1788	1.0872	1.1170	1.2294	1.2382	1.0722	1.1485	1.2412	1.1057	1.2066	1.0354	1.2570	1.0893	1.1643	1.1028	1.1913	1.1262	1.0882	1.0584	1.2557	1.2184	1.1988	1.1988	1.1988	1.1988	1.1988	1.1988	1.1988	1.1988	1.1988	1.1988	1.1988	1.1988	1.1988	1.1988	1.1988	1.1988	1.1988	1.1988	1.1988	1.1988
2.6200	1.2221	1.1654	1.0378	1.0786	1.0366	1.0476	1.1612	1.1612	1.1788	1.0872	1.1170	1.2294	1.2382	1.0722	1.1485	1.2412	1.1057	1.2066	1.0354	1.2570	1.0893	1.1643	1.1028	1.1913	1.1262	1.0882	1.0584	1.2557	1.2184	1.1988	1.1988	1.1988	1.1988	1.1988	1.1988	1.1988	1.1988	1.1988	1.1988	1.1988	1.1988	1.1988	1.1988	1.1988	1.1988	1.1988	1.1988	1.1988	1.1988
2.6300	1.2221	1.1654	1.0378	1.0786	1.0366	1.0476	1.1612	1.1612	1.1788	1.0872	1.1170	1.2294	1.2382	1.0722	1.1485	1.2412	1.1057	1.2066	1.0354	1.2570	1.0893	1.1643	1.1028	1.1913	1.1262	1.0882	1.0584	1.2557	1.2184	1.1988	1.1988	1.1988	1.1988	1.1988	1.1988	1.1988	1.1988	1.1988	1.1988	1.1988	1.1988	1.1988	1.1988	1.1988	1.1988	1.1988	1.1988	1.1988	1.1988
2.6400	1.2221	1.1654	1.0378	1.0786	1.0366	1.0476	1.1612	1.1612	1.1788	1.0872	1.1170	1.2294	1.2382	1.0722	1.1485	1.2412	1.1057	1.2066	1.0354	1.2570	1.0893	1.1643	1.1028	1.1913	1.1262	1.0882	1.0584	1.2557	1.2184	1.1988	1.1988	1.1988	1.1988	1.1988	1.1988	1.1988	1.1988	1.1988	1.1988	1.1988	1.1988	1.1988	1.1988	1.1988	1.1988	1.1988	1.1988	1.1988	1.1988
2.6500	1.2221	1.1654	1.0378	1.0786	1.0366	1.0476	1.1612	1.1612	1.1788	1.0872	1.1170	1.2294	1.2382	1.0722	1.1485	1.2412	1.1057	1.2066	1.0354	1.2570	1.0893	1.1643	1.1028	1.1913	1.1262	1.0882	1.0584	1.2557	1.2184	1.1988	1.1988	1.1988	1.1988	1.1988	1.1988	1.1988	1.1988	1.1988	1.1988	1.1988	1.1988	1.1988	1.1988	1.1988	1.1988	1.1988	1.1988	1.1988	1.1988
2.6600	1.2221	1.1654	1.0378	1.0786	1.0366	1.0476	1.1612	1.1612	1.1788	1.0872	1.1170	1.2294	1.2382	1.0722	1.1485	1.2412	1.1057	1.2066	1.0354	1.2570	1.0893	1.1643	1.1028	1.1913	1.1262	1.0882	1.0584	1.2557	1.2184	1.1988	1.1988	1.1988	1.1988	1.1988	1.1988	1.1988	1.1988	1.1988	1.1988	1.1988	1.1988	1.1988	1.1988	1.1988	1.1988	1.1988	1.1988	1.1988	1.1988
2.6700	1.2221	1.1654	1.0378	1.0786	1.0366	1.0476	1.1612	1.1612	1.1788	1.0872	1.1170	1.2294	1.2382	1.0722	1.1485	1.2412	1.1057	1.2066	1.0354	1.2570	1.0893	1.1643	1.1028	1.1913	1.1262	1.0882	1.0584	1.2557	1.2184	1.1988	1.1988	1.1988	1.1988	1.1988	1.1988	1.1988	1.1988	1.1988	1.1988	1.1988	1.1988	1.1988	1.1988	1.1988	1.1988	1.1988	1.1988	1.1988	1.1988
2.6800	1.2221	1.1654	1.0378	1.0786	1.0366	1.0476	1.1612	1.1612	1.1788	1.0872	1.1170	1.2294	1.2382	1.0722	1.1485	1.2412	1.1057	1.2066	1.0354	1.2570	1.0893	1.1643	1.1028	1.1913	1.1262	1.0882	1.0584	1.2557	1.2184	1.1988	1.1988	1.1988	1.1988	1.1988	1.1988	1.1988	1.1988	1.1988	1.1988	1.1988	1.1988	1.1988	1.1988	1.1988	1.1988	1.1988	1.1988	1.1988	1.1988
2.6900	1.2221	1.1654	1.0378	1.0786	1.0366	1.0476	1.1612	1.1612	1.1788	1.0872	1.1170	1.2294	1.2382	1.0722	1.1485	1.2412	1.1057	1.2066	1.0354	1.2570	1.0893	1.1643	1.1028	1.1913	1.1262	1.0882	1.0584	1.2557	1.2184	1.1988	1.1988	1.1988	1.1988	1.1988	1.1988	1.1988	1.1988	1.1988	1.1988	1.1988	1.1988	1.1988	1.1988	1.1988	1.1988	1.1988	1.1988	1.1988	1.1988
2.7000	1.2221	1.1654	1.0378	1.0786	1.0366	1.0476	1.1612	1.1612	1.1788	1.0872	1.1170	1.2294	1.2382	1.0722	1.1485	1.2412	1.1057	1.2066	1.0354	1.2570	1.0893	1.1643	1.1028	1.1913	1.1262	1.0882	1.0584	1.2557	1.2184	1.1988	1.1988	1.1988	1.1988	1.1988	1.1988	1.1988	1.1988	1.1988	1.1988	1.1988	1.1988	1.1988	1.1988	1.1988	1.1988	1.1988	1.1988	1.1988	1.1988
2.7100	1.2704	1.2114	1.0786	1.1211	1.0774	1.0889	1.2071	1.2071	1.2254	1.1301	1.1611	1.2780	1.2872	1.1144	1.1939	1.2904	1.1494	1.2543	1.0762	1.3068	1.1323	1.2104	1.1463	1.2384	1.1707	1.1311	1.1001	1.3054	1.2666	1.2462	1.2462	1.2462	1.2462	1.2462	1.2462	1.2462	1.2462	1.2462	1.2462	1.2462	1.2462	1.2462	1.2462	1.2462	1.2462	1.2462	1.2462	1.2462	1.2462
2.7200	1.2704	1.2114	1.0786	1.1211	1.0774	1.0889	1.2071	1.2071	1.2254	1.1301	1.1611	1.2780	1.2872	1.1144	1.1939	1.2904	1.1494	1.2543	1.0762	1.3068	1.1323	1.2104	1.1463	1.2384	1.1707	1.1311	1.1001	1.3054	1.2666	1.2462	1.2462	1.2462	1.2462	1.2462	1.2462	1.2462	1.2462	1.2462	1.2462	1.2462	1.2462	1.2462	1.2462	1.2462	1.2462	1.2462	1.2462	1.2462	1.2462
2.7300	1.2704	1.2114	1.0786	1.1211	1.0774	1.0889	1.2071	1.2071	1.2254	1.1301	1.1611	1.2780	1.2872	1.1144	1.1939	1.2904	1.1494	1.2543	1.0762	1.3068	1.1323	1.2104	1.1463	1.2384	1.1707	1.1311	1.1001	1.3054	1.2666	1.2462	1.2462	1.2462	1.2462	1.2462	1.2462	1.2462	1.2462	1.2462	1.2462	1.2462	1.2462	1.2462	1.2462	1.2462	1.2462	1.2462	1.2462	1.2462	1.2462
2.7400	1.2704	1.2114	1.0786	1.1211	1.0774	1.0889	1.2071	1.2071	1.2254	1.1301	1.1611	1.2780	1.2872	1.1144	1.1939	1.2904	1.1494	1.2543	1.0762	1.3068	1.1323	1.2104	1.1463	1.2384	1.1707	1.1311	1.1001	1.3054	1.2666	1.2462	1.2462	1.2462	1.2462	1.2462	1.2462	1.2462	1.2462	1.2462	1.2462	1.2462	1.2462	1.2462	1.2462	1.2462	1.2462	1.2462	1.2462	1.2462	1.2462
2.7500	1.2704	1.2114	1.0786	1.1211	1.0774	1.0889	1.2071	1.2071	1.2254	1.1301	1.1611	1.2780	1.2872	1.1144	1.1939	1.2904	1.1494	1.2543	1.0762	1.3068	1.1323	1.2104	1.1463	1.2384	1.1707	1.1311	1.1001	1.3054	1.2666	1.2462	1.2462	1.2462	1.2462	1.2462	1.2462	1.2462	1.2462	1.2462	1.2462	1.2462	1.2462	1.2462	1.2462	1.2462	1.2462	1.2462	1.2462	1.2462	1.2462
2.7600	1.2704	1.2114	1.0786	1.1211	1.0774	1.0889	1.2071	1.2071	1.2254	1.1301	1.1611	1.2780	1.2872	1.1144	1.1939	1.2904	1.1494	1.2543	1.0762	1.3068	1.1323	1.2104	1.1463	1.2384	1.1707	1.1311	1.1001	1.3054	1.2666	1.2462	1.2462	1.2462	1.2462	1.2462	1.2462	1.2462	1.2462	1.2462	1.2462	1.2462	1.2462	1.2462	1.2462	1.2462	1.2462	1.2462	1.2462	1.2462	1.2462
2.7700	1.2704	1.2114	1.0786	1.1211	1.0774	1.0889	1.2071	1.2071	1.2254	1.1301	1.1611	1.2780	1.2872	1.1144	1.1939	1.2904	1.1494	1.2543	1.0762	1.3068	1.1323	1.2104	1.1463	1.2384	1.1707	1.1311	1.1001	1.3054	1.2666	1.2462	1.2462	1.2462	1.2462	1.2462	1.2462	1.2462	1.2462	1.2462	1.2462	1.2462	1.2462	1.2462	1.2462	1.2462	1.2462	1.2462	1.2462	1.2462	1.2462
2.7800	1.2704	1.2114	1.0786	1.1211	1.0774	1.0889	1.2071	1.2071	1.2254	1.1301	1.1611	1.2780	1.2872	1.1144	1.1939	1.2904	1.1494	1.2543	1.0762	1.3068	1.1323	1.2104	1.1463	1.2384	1.1707	1.1311	1.1001	1.3054	1.2666	1.2462	1.2462	1.2462	1.2462	1.2462	1.2462	1.2462	1.2462	1.2462	1.2462	1.2462	1.2462	1.2462	1.2462	1.2462	1.2462	1.2462	1.2462	1.2462	1.2462
2.7900	1.2704	1.2114	1.0786	1.1211	1.0774	1.0889	1.2071	1.2071	1.2254	1.1301	1.1611	1.2780	1.2872	1.1144	1.1939	1.2904	1.1494	1.2543	1.0762	1.3068	1.1323	1.2104	1.1463	1.2384	1.1707	1.1311	1.1001	1.3054	1.2666	1.2462	1.2462	1.2462	1.2462	1.2462	1.2462	1.2462	1.2462	1.2462	1.2462	1.2462	1.2462	1.2462	1.2462	1.2462	1.2462	1.2462	1.2462	1.2462	1.2462
2.8000	1.2704	1.2114	1.0786	1.1211	1.0774	1.0889	1.2071	1.2071	1.2254	1.1301	1.1611	1.2780	1.2872	1.1144	1.1939	1.2904	1.1494	1.2543	1.0762	1.3068	1.1323	1.2104	1.1463	1.2384	1.1707	1.1311	1.1001	1.3054	1.2666	1.2462	1.2462	1.2462	1.2462	1.2462	1.2462	1.2462	1.2462	1.2462	1.2462	1.2462	1.2462	1.2462	1.2462	1.2462	1.2462	1.2462	1.2462	1.2462	1.2462
2.8100	1.2704	1.2114	1.0786	1.1211	1.0774	1.0889	1.2071	1.2071	1.2254	1.1301	1.1611	1.2780	1.2872	1.1144	1.1939	1.2904	1.1494	1.2543	1.0762	1.3068	1.1323	1.2104	1.1463	1.2384	1.1707	1.1311	1.1001	1.3054	1.2666	1.2462	1.2462	1.2462	1.2462	1.2462	1.2462	1.2462	1.2462	1.2462	1.2462	1.2462	1.2462	1.2462	1.2462	1.2462	1.2462	1.2462	1.2462	1.2462	1.2462
2.8200	1.2704	1.2114	1.0786	1.1211	1.0774	1.0889	1.2071	1.2071	1.2254	1.1301	1.1611	1.2780	1.2872	1.1144	1.1939	1.2904	1.1494	1.2543	1.0762	1.3068	1.1323	1.2104	1.1463	1.2384	1.1707	1.1311	1.1001	1.3054	1.2666	1.2462	1.2462	1.2462	1.2462	1.2462	1.2462	1.2462	1.2462	1.2462	1.2462	1.2462	1.2462	1.2462	1.2462	1.2462	1.2462	1.2462	1.2462	1.2462	1.2462
2.8300	1.2704	1.2114	1.0786	1.1211	1.0774	1.0889	1.2071	1.2071	1.2254	1.1301	1.1611	1.2780	1.2872	1.1144	1.1939	1.2904	1.1494	1.2543	1.0762	1.3068	1.1323	1.2104	1.1463	1.2384	1.1707	1.1311	1.1001	1.3054	1.2666	1.2462	1.2462	1.2462	1.2462	1.2462	1.2462	1.2462	1.2462	1.2462	1.2462	1.2462	1.2462	1.2462	1.2462	1.2462	1.2462	1.2462	1.2462	1.2462	1.2462
2.8400	1.2704	1.2114	1.0786	1.1211	1.0774	1.0889	1.2071	1.2071	1.2254	1.1301	1.1611	1.2780	1.2872	1.1144	1.1939	1.2904	1.1494	1.2543	1.0762	1.3068	1.1323	1.2104	1.1463	1.2384	1.1707	1.1311	1.1001	1.3054	1.2666	1.2462	1.2462	1.2462	1.2462	1.2462	1.2462	1.2462	1.2462	1.2462	1.2462	1.2462	1.2462	1.2462	1.2462	1.2462	1.2462	1.2462	1.2462	1.2462	1.2462
2.8500	1.2704	1.2114	1.0786	1.1211	1.0774	1.0889	1.2071	1.2071	1.2254	1.1301	1.1611	1.2780	1.2872	1.1144	1.1939	1.2904	1.1494	1.2543	1.0762	1.3068	1.1323	1.2104	1.1463	1.2384	1.1707	1.1311	1.1001	1.3054	1.2666	1.2462	1.2462	1.2462	1.2462	1.2462	1.2462	1.2462	1.2462	1.2462	1.2462	1.2462	1.2462	1.2462	1.2462	1.2462	1.2462	1.2462	1.2462	1.2462	1.2462
2.8600	1.2704	1.2114	1.0786	1.1211	1.0774	1.0889	1.2071	1.2071	1.2254	1.1301	1.1611	1.2780	1.2872	1.1144	1.1939	1.2904	1.1494	1.2543	1.0762	1.3068	1.1323	1.2104	1.1463	1.2384	1.1707	1.1311	1.1001	1.3054	1.2666	1.2462	1.2462	1.2462	1.2462	1.2462	1.2462	1.2462	1.2462	1.2462	1.2462	1.2462	1.2462	1.2462	1.2462	1.2462	1.2462	1.2462	1.2462	1.2462	1.2462
2.8700	1.2704	1.2114	1.0786	1.1211	1.0774	1.0889	1.2071	1.2071	1.2254	1.1301	1.1611	1.2780	1.2872	1.1144	1.1939	1.2904	1.1494	1.2543	1.0762	1.3068	1.1323	1.2104	1.1463	1.2384	1.1707	1.1311	1.1001	1.3054	1.2666	1.2462	1.2462	1.2462	1.2462	1.2462	1.2462	1.2462	1.2462	1.2462	1.2462	1.2462	1.2462	1.2462	1.2462	1.2462	1.2462	1.2462	1.2462	1.2462	1.2462
2.8800	1.2704	1.2114	1.0786	1.1211	1.0774	1.0889	1.2071	1.2071	1.2254	1.1301	1.1611	1.2780	1.2872	1.1144	1.1939	1.2904	1.1494	1.2543	1.0762	1.3068	1.1323	1.2104	1.1463	1.2384	1.1707	1.1311	1.1001	1.3054	1.2666	1.2462	1.2462	1.2462	1.2462	1.2462	1.2462	1.2462	1.2462	1.2462	1.2462	1.2462	1.2462	1.2462	1.2462	1.2462	1.2462	1.2462	1.2462	1.2462	1.2462
2.8900	1.2704	1.2114	1.0786	1.1211	1.0774	1.0889	1.2071	1.2071	1.2254	1.1301	1.1611	1.2780	1.2872	1.1144	1.1939	1.2904	1.1494	1.2543	1.0762	1.3068	1.1323	1.2104	1.1463	1.2384	1.1707	1.1311	1.1001	1.3054	1.2666	1.2462	1.2462	1.2462	1.2462	1.2462	1.2462	1.2462	1.2462	1.2462	1.2462	1.2462	1.2462	1.2462	1.2462	1.2462	1.2462	1.2462	1.2462	1.2462	1.2462
2.9000	1.2704	1.2114	1.0786	1.1211	1.0774	1.0889	1.2071	1.2071	1.2254	1.1301	1.1611	1.2780	1.2872	1.1144	1.1939	1.2904	1.1494	1.2543	1.0762	1.3068	1.1323	1.2104	1.1463	1.2384	1.1707	1.1311	1.1001	1.3054	1.2666	1.2462	1.2462	1.2462	1.2462	1.2462	1.2462	1.2462	1.2462	1.2462	1.2462	1.2462	1.2462	1.2462	1.2462	1.2462	1.2462	1.2462	1.2462	1.2462	1.2462
2.9100	1.3188	1.2575	1.1195	1.1637	1.1183	1.1301	1.2530	1.2530	1.2720	1.1730	1.2052	1.3267	1.3362	1.1567	1.2393	1.3395	1.1930	1.3020	1.1170	1.3565	1.1752	1.2564	1.1899	1.2855	1.2152	1.1740	1.1418	1.3551	1.3148	1.2937	1.2937	1.2937	1.2937	1.2937	1.2937	1.2937	1.2937	1.2937	1.2937	1.2937	1.2937	1.2937	1.2937	1.2937	1.2937	1.2937	1.2937	1.2937	1.2937
2.9200	1.3188	1.2575	1.1195	1.1637	1.1183	1.1301	1.2530	1.2530	1.2720	1.1730	1.2052	1.3267	1.3362	1.1567	1.2393	1.3395	1.1930	1.3020	1.1170	1.3565	1.1752	1.2564	1.1899	1.2855	1.2152	1.1740	1.1418	1.3551	1.3148	1.2937	1.2937	1.2937	1.2937	1.2937	1.2937	1.2937	1.2937	1.2937	1.2937	1.2937	1.2937	1.2937	1.2937	1.2937	1.2937	1.2937	1.2937	1.2937	1.2937
2.9300	1.3188	1.2575	1.1195	1.1637	1.1183	1.1301	1.2530	1.2530	1.2720	1.1730	1.2052	1.3267	1.3362	1.1567	1.2393	1.3395	1.1930	1.3020	1.1170	1.3565	1.1752	1.2564	1.1899	1.2855	1.2152	1.1740	1.1418	1.3551	1.3148	1.2937	1.2937	1.2937	1.2937	1.2937	1.2937	1.2937	1.2937	1.2937	1.2937	1.2937	1.2937	1.2937	1.2937	1.2937	1.2937	1.2937	1.2937	1.2937	1.2937
2.9400	1.3188	1.2575	1.1195	1.1637	1.1183	1.1301	1.2530	1.2530	1.2720	1.1730	1.2052	1.3267	1.3362	1.1567	1.2393	1.3395	1.1930	1.3020	1.1170	1.3565	1.1752	1.2564	1.1899	1.2855	1.2152	1.1740	1.1418	1.3551	1.3148	1.2937	1.2937	1.2937	1.2937	1.2937	1.2937	1.2937	1.2937	1.2937	1.2937	1.2937	1.2937	1.2937	1.2937	1.2937	1.2937	1.2937	1.2937	1.2937	1.2937
2.9500	1.3188	1.2575	1.1195	1.1637	1.1183	1.1301	1.2530	1.2530	1.2720	1.1730	1.2052	1.3267	1.3362	1.1567	1.2393	1.3395	1.1930	1.3020	1.1170	1.3565	1.1752	1.2564	1.1899	1.2855	1.2152	1.1740	1.1418	1.3551	1.3148	1.2937	1.2937	1.2937	1.2937	1.2937	1.2937	1.2937	1.2937	1.2937	1.2937	1.2937	1.2937	1.2937	1.2937	1.2937	1.2937	1.2937	1.2937	1.2937	1.2937
2.9600	1.3188	1.2575	1.1195	1.1637	1.1183	1.1301	1.2530	1.2530	1.2720	1.1730	1.2052	1.3267	1.3362	1.1567	1.2393	1.3395	1.1930	1.3020	1.1170	1.3565	1.1752	1.2564	1.1899	1.2855	1.2152	1.1740	1.1418	1.3551	1.3148	1.2937	1.2937	1.2937	1.2937	1.2937	1.2937	1.2937	1.2937	1.2937	1.2937	1.2937	1.2937	1.2937	1.2937	1.2937	1.2937	1.2937	1.2937	1.2937	1.2937
2.9700	1.3188	1.2575	1.1195	1.1637	1.1183	1.1301	1.2530	1.2530	1.2720	1.1730	1.2052	1.3267	1.3362	1.1567	1.2393	1.3395	1.1930	1.3020	1.1170	1.3565	1.1752	1.2564	1.1899	1.2855	1.2152	1.1740	1.1418	1.3551	1.3148	1.2937	1.2937	1.2937	1.2937	1.2937	1.2937	1.2937	1.2937	1.2937	1.2937	1.2937	1.2937	1.2937	1.2937	1.2937	1.2937	1.2937	1.2937	1.2937	1.2937
2.9800	1.3188	1.2575	1.1195	1.1637	1.1183	1.1301	1.2530	1.2530	1.2720	1.1730	1.2052	1.3267	1.3362	1.1567	1.2393	1.3395	1.1930	1.3020	1.1170	1.3565	1.1752	1.2564	1.1899	1.2855	1.2152	1.1740	1.1418	1.3551	1.3148	1.2937	1.2937	1.2937	1.2937	1.2937	1.2937	1.2937	1.2937	1.2937	1.2937	1.2937	1.2937	1.2937	1.2937	1.2937	1.2937	1.2937	1.2937	1.2937	1.2937
2.9900	1.3188	1.2575	1.1195	1.1637	1.1183	1.1301	1.2530	1.2530	1.2720	1.1730	1.2052	1.3267	1.3362	1.1567	1.2393	1.3395	1.1930	1.3020	1.1170	1.3565	1.1752	1.2564	1.1899	1.2855	1.2152	1.1740	1.1418	1.3551	1.3148	1.2937	1.2937	1.2937	1.2937	1.2937	1.2937	1.2937	1.2937	1.2937	1.2937	1.2937	1.2937	1.2937	1.2937	1.2937	1.2937	1.2937	1.2937	1.2937	1.2937
3.0000	1.3188	1.2575	1.1195	1.1637	1.1183	1.1301	1.2530	1.2530	1.2720	1.1730	1.2052	1.3267	1.3362	1.1567	1.2393	1.3395	1.1930	1.3020	1.1170	1.3565	1.1752	1.2564	1.1899	1.2855	1.2152	1.1740	1.1418	1.3551	1.3148	1.2937	1.2937	1.2937	1.2937	1.2937	1.2937	1.2937	1.2937	1.2937	1.2937	1.2937	1.2937	1.2937	1.2937	1.2937	1.2937	1.2937	1.2937	1.2937	1.2937
3.0100	1.3188	1.2575	1.1195	1.1637	1.1183	1.1301	1.2530	1.2530	1.2720	1.1730	1.2052	1.3267	1.3362	1.1567	1.2393	1.3395	1.1930	1.3020	1.1170	1.3565	1.1752	1.2564	1.1899	1.2855	1.2152	1.1740	1.1418	1.3551	1.3148	1.2937	1.2937	1.2937	1.2937	1.2937	1.2937	1.2937	1.2937	1.2937	1.2937	1.2937	1.2937	1.2937	1.2937	1.2937	1.2937	1.2937	1.2937	1.2937	1.2937
3.0200	1.3188	1.2575	1.1195	1.1637	1.1183	1.1301	1.2530	1.2530	1.2720	1.1730	1.2052	1.3267	1.3362	1.1567	1.2393	1.3395	1.1930	1.3020	1.1170	1.3565	1.1752	1.2564	1.1899	1.2855	1.2152	1.1740	1.1418	1.3551	1.3148	1.2937	1.2937	1.2937	1.2937	1.2937	1.2937	1.2937	1.2937	1.2937	1.2937	1.2937	1.2937	1.2937	1.2937	1.2937	1.2937	1.2937	1.2937	1.2937	1.2937
3.0300	1.3188	1.2575	1.1195	1.1637	1.1183	1.1301	1.2530	1.2530	1.2720	1.1730	1.2052	1.3267	1.3362	1.1567	1.2393	1.3395	1.1930	1.3020	1.1170	1.3565	1.1752	1.2564	1.1899	1.2855	1.2152	1.1740	1.1418	1.3551	1.3148	1.2937	1.2937	1.2937	1.2937	1.2937	1.2937	1.2937	1.2937	1.2937	1.2937	1.2937	1.2937	1.2937	1.2937	1.2937	1.2937	1.2937	1.2937	1.2937	1.2937
3.0400	1.3188	1.2575	1.1195	1.1637	1.1183	1.1301	1.2530	1.2530	1.2720	1.1730	1.2052	1.3267	1.3362	1.1567	1.2393	1.3395	1.1930	1.3020	1.1170	1.3565	1.1752	1.2564	1.1899	1.2855	1.2152	1.1740	1.1418	1.3551	1.3148	1.2937	1.2937	1.2937	1.2937	1.2937	1.2937	1.2937	1.2937	1.2937	1.2937	1.2937	1.2937	1.2937	1.2937	1.2937	1.2937	1.2937	1.2937	1.2937	1.2937
3.0500	1.3188	1.2575	1.1195	1.1637	1.1183	1.1301	1.2530	1.2530	1.2720	1.1730	1.2052	1.3267	1.3362	1.1567	1.2393	1.3395	1.1930	1.3020	1.1170	1.3565	1.1752	1.2564	1.1899	1.2855	1.2152	1.1740	1.1418	1.3551	1.3148	1.2937	1.2937	1.2937	1.2937	1.2937	1.2937	1.2937	1.2937	1.2937	1.2937	1.2937	1.2937	1.2937	1.2937	1.2937	1.2937	1.2937	1.2937	1.2937	1.2937
3.0600	1.3188	1.2575	1.1195	1.1637	1.1183	1.1301	1.2530	1.2530	1.2720	1.1730	1.2052	1.3267	1.3362	1.1567	1.2393	1.3395	1.1930	1.3020	1.1170	1.3565	1.1752	1.2564	1.1899	1.2855	1.2152	1.1740	1.1418	1.3551	1.3148	1.2937	1.2937	1.2937	1.2937	1.2937	1.2937	1.2937	1.2937	1.2937	1.2937	1.2937	1.2937	1.2937	1.2937	1.2937	1.2937	1.2937	1.2937	1.2937	1.2937
3.0700	1.3188	1.2575	1.1195	1.1637	1.1183	1.1301	1.2530	1.2530	1.2720	1.1730	1.2052	1.3267	1.3362	1.1567	1.2393	1.3395	1.1930	1.3020	1.1170	1.3565	1.1752	1.2564	1.1899	1.2855	1.2152	1.1740	1.1418	1.3551	1.3148	1.2937	1.2937	1.2937	1.2937	1.2937	1.2937	1.2937	1.2937	1.2937	1.2937	1.2937	1.2937	1.2937	1.2937	1.2937	1.2937	1.2937	1.2937	1.2937	1.2937
3.0800	1.3188	1.2575	1.1195	1.1637	1.1183	1.1301	1.2530	1.2530	1.2720	1.1730	1.2052	1.3267	1.3362	1.1567	1.2393	1.3395	1.1930	1.3020	1.1170	1.3565	1.1752	1.2564	1.1899	1.2855	1.2152	1.1740	1.1418	1.3551	1.3148	1.2937	1.2937	1.2937	1.2937	1.2937	1.2937	1.2937	1.2937	1.2937	1.2937	1.2937	1.2937	1.2937	1.2937	1.2937	1.2937	1.2937	1.2937	1.2937	1.2937
3.0900	1.3188	1.2575	1.1195	1.1637	1.1183	1.1301	1.2530	1.2530	1.2720	1.1730	1.2052	1.3267	1.3362	1.1567	1.2393	1.3395	1.1930	1.3020	1.1170	1.3565	1.1752	1.2564	1.1899	1.2855	1.2152	1.1740	1.1418	1.3551	1.3148	1.2937	1.2937	1.2937	1.2937	1.2937	1.2937	1.2937	1.2937	1.2937	1.2937	1.2937	1.2937	1.2937	1.2937	1.2937	1.2937	1.2937	1.2937	1.2937	1.2937
3.1000	1.3188	1.2575	1.1195	1.1637	1.1183	1.1301	1.2530	1.2530	1.2720	1.1730	1.2052	1.3267	1.3362	1.1567	1.2393	1.3395	1.1930	1.3020	1.1170	1.3565	1.1752	1.2564	1.1899	1.2855	1.2152	1.1740	1.1418	1.3551	1.3148	1.2937	1.2937	1.2937	1.2937	1.2937	1.2937	1.2937	1.2937	1.2937	1.2937	1.2937	1.2937	1.2937	1.2937	1.2937	1.2937	1.2937	1.2937	1.2937	1.2937
3.1100	1.3672	1.3035	1.1604	1.2062	1.1591	1.1714	1.2989	1.2989	1.3186	1.2159	1.2493	1.3753	1.3852	1.1990	1.2846	1.3886	1.2366	1.3498	1.1578	1.4063	1.2182	1.3024	1.2334	1.3326	1.2596	1.2170	1.1836	1.4048	1.3630	1.3411	1.3411	1.3411	1.3411	1.3411	1.3411	1.3411	1.3411	1.3411	1.3411	1.3411	1.3411	1.3411	1.3411	1.3411	1.3411	1.3411	1.3411	1.3411	1.3411
3.1200	1.3672	1.3035	1.1604	1.2062	1.1591	1.1714	1.2989	1.2989	1.3186	1.2159	1.2493	1.3753	1.3852	1.1990	1.2846	1.3886	1.2366	1.3498	1.1578	1.4063	1.2182	1.3024	1.2334	1.3326	1.2596	1.2170	1.1836	1.4048	1.3630	1.3411	1.3411	1.3411	1.3411	1.3411	1.3411	1.3411	1.3411	1.3411	1.3411	1.3411	1.3411	1.3411	1.3411	1.3411	1.3411	1.3411	1.3411	1.3411	1.3411
3.1300	1.3672	1.3035	1.1604	1.2062	1.1591	1.1714	1.2989	1.2989	1.3186	1.2159	1.2493	1.3753	1.3852	1.1990	1.2846	1.3886	1.2366	1.3498	1.1578	1.4063	1.2182	1.3024	1.2334	1.3326	1.2596	1.2170	1.1836	1.4048	1.3630	1.3411	1.3411	1.3411	1.3411	1.3411	1.3411	1.3411	1.3411	1.3411	1.3411	1.3411	1.3411	1.3411	1.3411	1.3411	1.3411	1.3411	1.3411	1.3411	1.3411
3.1400	1.3672	1.3035	1.1604	1.2062	1.1591	1.1714	1.2989	1.2989	1.3186	1.2159	1.2493	1.3753	1.3852	1.1990	1.2846	1.3886	1.2366	1.3498	1.1578	1.4063	1.2182	1.3024	1.2334	1.3326	1.2596	1.2170	1.1836	1.4048	1.3630	1.3411	1.3411	1.3411	1.3411	1.3411	1.3411	1.3411	1.3411	1.3411	1.3411	1.3411	1.3411	1.3411	1.3411	1.3411	1.3411	1.3411	1.3411	1.3411	1.3411
3.1500	1.3672	1.3035	1.1604	1.2062	1.1591	1.1714	1.2989	1.2989	1.3186	1.2159	1.2493	1.3753	1.3852	1.1990	1.2846	1.3886	1.2366	1.3498	1.1578	1.4063	1.2182	1.3024	1.2334	1.3326	1.2596	1.2170	1.1836	1.4048	1.3630	1.3411	1.3411	1.3411	1.3411	1.3411	1.3411	1.3411	1.3411	1.3411	1.3411	1.3411	1.3411	1.3411	1.3411	1.3411	1.3411	1.3411	1.3411	1.3411	1.3411
3.1600	1.3672	1.3035	1.1604	1.2062	1.1591	1.1714	1.2989	1.2989	1.3186	1.2159	1.2493	1.3753	1.3852	1.1990	1.2846	1.3886	1.2366	1.3498	1.1578	1.4063	1.2182	1.3024	1.2334	1.3326	1.2596	1.2170	1.1836	1.4048	1.3630	1.3411	1.3411	1.3411	1.3411	1.3411	1.3411	1.3411	1.3411	1.3411	1.3411	1.3411	1.3411	1.3411	1.3411	1.3411	1.3411	1.3411	1.3411	1.3411	1.3411
3.1700	1.3672	1.3035	1.1604	1.2062	1.1591	1.1714	1.2989	1.2989	1.3186	1.2159	1.2493	1.3753	1.3852	1.1990	1.2846	1.3886	1.2366	1.3498	1.1578	1.4063	1.2182	1.3024	1.2334	1.3326	1.2596	1.2170	1.1836	1.4048	1.3630	1.3411	1.3411	1.3411	1.3411	1.3411	1.3411	1.3411	1.3411	1.3411	1.3411	1.3411	1.3411	1.3411	1.3411	1.3411	1.3411	1.3411	1.3411	1.3411	1.3411
3.1800	1.3672	1.3035	1.1604	1.2062	1.1591	1.1714	1.2989	1.2989	1.3186	1.2159	1.2493	1.3753	1.3852	1.1990	1.2846	1.3886	1.2366	1.3498	1.1578	1.4063	1.2182	1.3024	1.2334	1.3326	1.2596	1.2170	1.1836	1.4048	1.3630	1.3411	1.3411	1.3411	1.3411	1.3411	1.3411	1.3411	1.3411	1.3411	1.3411	1.3411	1.3411	1.3411	1.3411	1.3411	1.3411	1.3411	1.3411	1.3411	1.3411
3.1900	1.3672	1.3035	1.1604	1.2062	1.1591	1.1714	1.2989	1.2989	1.3186	1.2159	1.2493	1.3753	1.3852	1.1990	1.2846	1.3886	1.2366	1.3498	1.1578	1.4063	1.2182	1.3024	1.2334	1.3326	1.2596	1.2170	1.1836	1.4048	1.3630	1.3411	1.3411	1.3411	1.3411	1.3411	1.3411	1.3411	1.3411	1.3411	1.3411	1.3411	1.3411	1.3411	1.3411	1.3411	1.3411	1.3411	1.3411	1.3411	1.3411
3.2000	1.3672	1.3035	1.1604	1.2062	1.1591	1.1714	1.2989	1.2989	1.3186	1.2159	1.2493	1.3753	1.3852	1.1990	1.2846	1.3886	1.2366	1.3498	1.1578	1.4063	1.2182	1.3024	1.2334	1.3326	1.2596	1.2170	1.1836	1.4048	1.3630	1.3411	1.3411	1.3411	1.3411	1.3411	1.3411	1.3411	1.3411	1.3411	1.3411	1.3411	1.3411	1.3411	1.3411	1.3411	1.3411	1.3411	1.3411	1.3411	1.3411
3.2100	1.3672	1.3035	1.1604	1.2062	1.1591	1.1714	1.2989	1.2989	1.3186	1.2159	1.2493	1.3753	1.3852	1.1990	1.2846	1.3886	1.2366	1.3498	1.1578	1.4063	1.2182	1.3024	1.2334	1.3326	1.2596	1.2170	1.1836	1.4048	1.3630	1.3411	1.3411	1.3411	1.3411	1.3411	1.3411	1.3411	1.3411	1.3411	1.3411	1.3411	1.3411	1.3411	1.3411	1.3411	1.3411	1.3411	1.3411	1.3411	1.3411
3.2200	1.3672	1.3035	1.1604	1.2062	1.1591	1.1714	1.2989	1.2989	1.3186	1.2159	1.2493	1.3753	1.3852	1.1990	1.2846	1.3886	1.2366	1.3498	1.1578	1.4063	1.2182	1.3024	1.2334	1.3326	1.2596	1.2170	1.1836	1.4048	1.3630	1.3411	1.3411	1.3411	1.3411	1.3411	1.3411	1.3411	1.3411	1.3411	1.3411	1.3411	1.3411	1.3411	1.3411	1.3411	1.3411	1.3411	1.3411	1.3411	1.3411
3.2300	1.3672	1.3035	1.1604	1.2062	1.1591	1.1714	1.2989	1.2989	1.3186	1.2159	1.2493	1.3753	1.3852	1.1990	1.2846	1.3886	1.2366	1.3498	1.1578	1.4063	1.2182	1.3024	1.2334	1.3326	1.2596	1.2170	1.1836	1.4048	1.3630	1.3411	1.3411	1.3411	1.3411	1.3411	1.3411	1.3411	1.3411	1.3411	1.3411	1.3411	1.3411	1.3411	1.3411	1.3411	1.3411	1.3411	1.3411	1.3411	1.3411
3.2400	1.3672	1.3035	1.1604	1.2062	1.1591	1.1714	1.2989	1.2989	1.3186	1.2159	1.2493	1.3753	1.3852	1.1990	1.2846	1.3886	1.2366	1.3498	1.1578	1.4063	1.2182	1.3024	1.2334	1.3326	1.2596	1.2170	1.1836	1.4048	1.3630	1.3411	1.3411	1.3411	1.3411	1.3411	1.3411	1.3411	1.3411	1.3411	1.3411	1.3411	1.3411	1.3411	1.3411	1.3411	1.3411	1.3411	1.3411	1.3411	1.3411
3.2500	1.3672	1.3035	1.1604	1.2062	1.1591	1.1714	1.2989	1.2989	1.3186	1.2159	1.2493	1.3753	1.3852	1.1990	1.2846	1.3886	1.2366	1.3498	1.1578	1.4063	1.2182	1.3024	1.2334	1.3326	1.2596	1.2170	1.1836	1.4048	1.3630	1.3411	1.3411	1.3411	1.3411	1.3411	1.3411	1.3411	1.3411	1.3411	1.3411	1.3411	1.3411	1.3411	1.3411	1.3411	1.3411	1.3411	1.3411	1.3411	1.3411
3.2600	1.3672	1.3035	1.1604	1.2062	1.1591	1.1714	1.2989	1.2989	1.3186	1.2159	1.2493	1.3753	1.3852	1.1990	1.2846	1.3886	1.2366	1.3498	1.1578	1.4063	1.2182	1.3024	1.2334	1.3326	1.2596	1.2170	1.1836	1.4048	1.3630	1.3411	1.3411	1.3411	1.3411	1.3411	1.3411	1.3411	1.3411	1.3411	1.3411	1.3411	1.3411	1.3411	1.3411	1.3411	1.3411	1.3411	1.3411	1.3411	1.3411
3.2700	1.3672	1.3035	1.1604	1.2062	1.1591	1.1714	1.2989	1.2989	1.3186	1.2159	1.2493	1.3753	1.3852	1.1990	1.2846	1.3886	1.2366	1.3498	1.1578	1.4063	1.2182	1.3024	1.2334	1.3326	1.2596	1.2170	1.1836	1.4048	1.3630	1.3411	1.3411	1.3411	1.3411	1.3411	1.3411	1.3411	1.3411	1.3411	1.3411	1.3411	1.3411	1.3411	1.3411	1.3411	1.3411	1.3411	1.3411	1.3411	1.3411
3.2800	1.3672	1.3035	1.1604	1.2062	1.1591	1.1714	1.2989	1.2989	1.3186	1.2159	1.2493	1.3753	1.3852	1.1990	1.2846	1.3886	1.2366	1.3498	1.1578	1.4063	1.2182	1.3024	1.2334	1.3326	1.2596	1.2170	1.1836	1.4048	1.3630	1.3411	1.3411	1.3411	1.3411	1.3411	1.3411	1.3411	1.3411	1.3411	1.3411	1.3411	1.3411	1.3411	1.3411	1.3411	1.3411	1.3411	1.3411	1.3411	1.3411
3.2900	1.3672	1.3035	1.1604	1.2062	1.1591	1.1714	1.2989	1.2989	1.3186	1.2159	1.2493	1.3753	1.3852	1.1990	1.2846	1.3886	1.2366	1.3498	1.1578	1.4063	1.2182	1.3024	1.2334	1.3326	1.2596	1.2170	1.1836	1.4048	1.3630	1.3411	1.3411	1.3411	1.3411	1.3411	1.3411	1.3411	1.3411	1.3411	1.3411	1.3411	1.3411	1.3411	1.3411	1.3411	1.3411	1.3411	1.3411	1.3411	1.3411
3.3000	1.3672	1.3035	1.1604	1.2062	1.1591	1.1714	1.2989	1.2989	1.3186	1.2159	1.2493	1.3753	1.3852	1.1990	1.2846	1.3886	1.2366	1.3498	1.1578	1.4063	1.2182	1.3024	1.2334	1.3326	1.2596	1.2170	1.1836	1.4048	1.3630	1.3411	1.3411	1.3411	1.3411	1.3411	1.3411	1.3411	1.3411	1.3411	1.3411	1.3411	1.3411	1.3411	1.3411	1.3411	1.3411	1.3411	1.3411	1.3411	1.3411
3.3100	1.4155	1.3496	1.2012	1.2488	1.1999	1.2127	1.3448	1.3448	1.3652	1.2587	1.2934	1.4240	1.4342	1.2412	1.3300	1.4378	1.2803	1.3975	1.1985	1.4561	1.2611	1.3484	1.2769	1.3797	1.3041	1.2599	1.2253	1.4545	1.4112	1.3885	1.3885	1.3885	1.3885	1.3885	1.3885	1.3885	1.3885	1.3885	1.3885	1.3885	1.3885	1.3885	1.3885	1.3885	1.3885	1.3885	1.3885	1.3885	1.3885
3.3200	1.4155	1.3496	1.2012	1.2488	1.1999	1.2127	1.3448	1.3448	1.3652	1.2587	1.2934	1.4240	1.4342	1.2412	1.3300	1.4378	1.2803	1.3975	1.1985	1.4561	1.2611	1.3484	1.2769	1.3797	1.3041	1.2599	1.2253	1.4545	1.4112	1.3885	1.3885	1.3885	1.3885	1.3885	1.3885	1.3885	1.3885	1.3885	1.3885	1.3885	1.3885	1.3885	1.3885	1.3885	1.3885	1.3885	1.3885	1.3885	1.3885
3.3300	1.4155	1.3496	1.2012	1.2488	1.1999	1.2127	1.3448	1.3448	1.3652	1.2587	1.2934	1.4240	1.4342	1.2412	1.3300	1.4378	1.2803	1.3975	1.1985	1.4561	1.2611	1.3484	1.2769	1.3797	1.3041	1.2599	1.2253	1.4545	1.4112	1.3885	1.3885	1.3885	1.3885	1.3885	1.3885	1.3885	1.3885	1.3885	1.3885	1.3885	1.3885	1.3885	1.3885	1.3885	1.3885	1.3885	1.3885	1.3885	1.3885
3.3400	1.4155	1.3496	1.2012	1.2488	1.1999	1.2127	1.3448	1.3448	1.3652	1.2587	1.2934	1.4240	1.4342	1.2412	1.3300	1.4378	1.2803	1.3975	1.1985	1.4561	1.2611	1.3484	1.2769	1.3797	1.3041	1.2599	1.2253	1.4545	1.4112	1.3885	1.3885	1.3885	1.3885	1.3885	1.3885	1.3885	1.3885	1.3885	1.3885	1.3885	1.3885	1.3885	1.3885	1.3885	1.3885	1.3885	1.3885	1.3885	1.3885
3.3500	1.4155	1.3496	1.2012	1.2488	1.1999	1.2127	1.3448	1.3448	1.3652	1.2587	1.2934	1.4240	1.4342	1.2412	1.3300	1.4378	1.2803	1.3975	1.1985	1.4561	1.2611	1.3484	1.2769	1.3797	1.3041	1.2599	1.2253	1.4545	1.4112	1.3885	1.3885	1.3885	1.3885	1.3885	1.3885	1.3885	1.3885	1.3885	1.3885	1.3885	1.3885	1.3885	1.3885	1.3885	1.3885	1.3885	1.3885	1.3885	1.3885
3.3600	1.4155	1.3496	1.2012	1.2488	1.1999	1.2127	1.3448	1.3448	1.3652	1.2587	1.2934	1.4240	1.4342	1.2412	1.3300	1.4378	1.2803	1.3975	1.1985	1.4561	1.2611	1.3484	1.2769	1.3797	1.3041	1.2599	1.2253	1.4545	1.4112	1.3885	1.3885	1.3885	1.3885	1.3885	1.3885	1.3885	1.3885	1.3885	1.3885	1.3885	1.3885	1.3885	1.3885	1.3885	1.3885	1.3885	1.3885	1.3885	1.3885
3.3700	1.4155	1.3496	1.2012	1.2488	1.1999	1.2127	1.3448	1.3448	1.3652	1.2587	1.2934	1.4240	1.4342	1.2412	1.3300	1.4378	1.2803	1.3975	1.1985	1.4561	1.2611	1.3484	1.2769	1.3797	1.3041	1.2599	1.2253	1.4545	1.4112	1.3885	1.3885	1.3885	1.3885	1.3885	1.3885	1.3885	1.3885	1.3885	1.3885	1.3885	1.3885	1.3885	1.3885	1.3885	1.3885	1.3885	1.3885	1.3885	1.3885
3.3800	1.4155	1.3496	1.2012	1.2488	1.1999	1.2127	1.3448	1.3448	1.3652	1.2587	1.2934	1.4240	1.4342	1.2412	1.3300	1.4378	1.2803	1.3975	1.1985	1.4561	1.2611	1.3484	1.2769	1.3797	1.3041	1.2599	1.2253	1.4545	1.4112	1.3885	1.3885	1.3885	1.3885	1.3885	1.3885	1.3885	1.3885	1.3885	1.3885	1.3885	1.3885	1.3885	1.3885	1.3885	1.3885	1.3885	1.3885	1.3885	1.3885
3.3900	1.4155	1.3496	1.2012	1.2488	1.1999	1.2127	1.3448	1.3448	1.3652	1.2587	1.2934	1.4240	1.4342	1.2412	1.3300	1.4378	1.2803	1.3975	1.1985	1.4561	1.2611	1.3484	1.2769	1.3797	1.3041	1.2599	1.2253	1.4545	1.4112	1.3885	1.3885	1.3885	1.3885	1.3885	1.3885	1.3885	1.3885	1.3885	1.3885	1.3885	1.3885	1.3885	1.3885	1.3885	1.3885	1.3885	1.3885	1.3885	1.3885
3.4000	1.4155	1.3496	1.2012	1.2488	1.1999	1.2127	1.3448	1.3448	1.3652	1.2587	1.2934	1.4240	1.4342	1.2412	1.3300	1.4378	1.2803	1.3975	1.1985	1.4561	1.2611	1.3484	1.2769	1.3797	1.3041	1.2599	1.2253	1.4545	1.4112	1.3885	1.3885	1.3885	1.3885	1.3885	1.3885	1.3885	1.3885	1.3885	1.3885	1.3885	1.3885	1.3885	1.3885	1.3885	1.3885	1.3885	1.3885	1.3885	1.3885
3.4100	1.4155	1.3496	1.2012	1.2488	1.1999	1.2127	1.3448	1.3448	1.3652	1.2587	1.2934	1.4240	1.4342	1.2412	1.3300	1.4378	1.2803	1.3975	1.1985	1.4561	1.2611	1.3484	1.2769	1.3797	1.3041	1.2599	1.2253	1.4545	1.4112	1.3885	1.3885	1.3885	1.3885	1.3885	1.3885	1.3885	1.3885	1.3885	1.3885	1.3885	1.3885	1.3885	1.3885	1.3885	1.3885	1.3885	1.3885	1.3885	1.3885
3.4200	1.4155	1.3496	1.2012	1.2488	1.1999	1.2127	1.3448	1.3448	1.3652	1.2587	1.2934	1.4240	1.4342	1.2412	1.3300	1.4378	1.2803	1.3975	1.1985	1.4561	1.2611	1.3484	1.2769	1.3797	1.3041	1.2599	1.2253	1.4545	1.4112	1.3885	1.3885	1.3885	1.3885	1.3885	1.3885	1.3885	1.3885	1.3885	1.3885	1.3885	1.3885	1.3885	1.3885	1.3885	1.3885	1.3885	1.3885	1.3885	1.3885
3.4300	1.4155	1.3496	1.2012	1.2488	1.1999	1.2127	1.3448	1.3448	1.3652	1.2587	1.2934	1.4240	1.4342	1.2412	1.3300	1.4378	1.2803	1.3975	1.1985	1.4561	1.2611	1.3484	1.2769	1.3797	1.3041	1.2599	1.2253	1.4545	1.4112	1.3885	1.3885	1.3885	1.3885	1.3885	1.3885	1.3885	1.3885	1.3885	1.3885	1.3885	1.3885	1.3885	1.3885	1.3885	1.3885	1.3885	1.3885	1.3885	1.3885
3.4400	1.4155	1.3496	1.2012	1.2488	1.1999	1.2127	1.3448	1.3448	1.3652	1.2587	1.2934	1.4240	1.4342	1.2412	1.3300	1.4378	1.2803	1.3975	1.1985	1.4561	1.2611	1.3484	1.2769	1.3797	1.3041	1.2599	1.2253	1.4545	1.4112	1.3885	1.3885	1.3885	1.3885	1.3885	1.3885	1.3885	1.3885	1.3885	1.3885	1.3885	1.3885	1.3885	1.3885	1.3885	1.3885	1.3885	1.3885	1.3885	1.3885
3.4500	1.4155	1.3496	1.2012	1.2488	1.1999	1.2127	1.3448	1.3448	1.3652	1.2587	1.2934	1.4240	1.4342	1.2412	1.3300	1.4378	1.2803	1.3975	1.1985	1.4561	1.2611	1.3484	1.2769	1.3797	1.3041	1.2599	1.2253	1.4545	1.4112	1.3885	1.3885	1.3885	1.3885	1.3885	1.3885	1.3885	1.3885	1.3885	1.3885	1.3885	1.3885	1.3885	1.3885	1.3885	1.3885	1.3885	1.3885	1.3885	1.3885
3.4600	1.4155	1.3496	1.2012	1.2488	1.1999	1.2127	1.3448	1.3448	1.3652	1.2587	1.2934	1.4240	1.4342	1.2412	1.3300	1.4378	1.2803	1.3975	1.1985	1.4561	1.2611	1.3484	1.2769	1.3797	1.3041	1.2599	1.2253	1.4545	1.4112	1.3885	1.3885	1.3885	1.3885	1.3885	1.3885	1.3885	1.3885	1.3885	1.3885	1.3885	1.3885	1.3885	1.3885	1.3885	1.3885	1.3885	1.3885	1.3885	1.3885
3.4700	1.4155	1.3496	1.2012	1.2488	1.1999	1.2127	1.3448	1.3448	1.3652	1.2587	1.2934	1.4240	1.4342	1.2412	1.3300	1.4378	1.2803	1.3975	1.1985	1.4561	1.2611	1.3484	1.2769	1.3797	1.3041	1.2599	1.2253	1.4545	1.4112	1.3885	1.3885	1.3885	1.3885	1.3885	1.3885	1.3885	1.3885	1.3885	1.3885	1.3885	1.3885	1.3885	1.3885	1.3885	1.3885	1.3885	1.3885	1.3885	1.3885
3.4800	1.4155	1.3496	1.2012	1.2488	1.1999	1.2127	1.3448	1.3448	1.3652	1.2587	1.2934	1.4240	1.4342	1.2412	1.3300	1.4378	1.2803	1.3975	1.1985	1.4561	1.2611	1.3484	1.2769	1.3797	1.3041	1.2599	1.2253	1.4545	1.4112	1.3885	1.3885	1.3885	1.3885	1.3885	1.3885	1.3885	1.3885	1.3885	1.3885	1.3885	1.3885	1.3885	1.3885	1.3885	1.3885	1.3885	1.3885	1.3885	1.3885
3.4900	1.4155	1.3496	1.2012	1.2488	1.1999	1.2127	1.3448	1.3448	1.3652	1.2587	1.2934	1.4240	1.4342	1.2412	1.3300	1.4378	1.2803	1.3975	1.1985	1.4561	1.2611	1.3484	1.2769	1.3797	1.3041	1.2599	1.2253	1.4545	1.4112	1.3885	1.3885	1.3885	1.3885	1.3885	1.3885	1.3885	1.3885	1.3885	1.3885	1.3885	1.3885	1.3885	1.3885	1.3885	1.3885	1.3885	1.3885	1.3885	1.3885
3.5000	1.4155	1.3496	1.2012	1.2488	1.1999	1.2127	1.3448	1.3448	1.3652	1.2587	1.2934	1.4240	1.4342	1.2412	1.3300	1.4378	1.2803	1.3975	1.1985	1.4561	1.2611	1.3484	1.2769	1.3797	1.3041	1.2599	1.2253	1.4545	1.4112	1.3885	1.3885	1.3885	1.3885	1.3885	1.3885	1.3885	1.3885	1.3885	1.3885	1.3885	1.3885	1.3885	1.3885	1.3885	1.3885	1.3885	1.3885	1.3885	1.3885
3.5100	1.4639	1.3956	1.2421	1.2913	1.2407	1.2539	1.3907	1.3907	1.4118	1.3016	1.3375	1.4726	1.4832	1.2835	1.3754	1.4869	1.3239	1.4452	1.2393	1.5059	1.3041	1.3945	1.3204	1.4268	1.3486	1.3028	1.2670	1.5042	1.4594	1.4359	1.4359	1.4359	1.4359	1.4359	1.4359	1.4359	1.4359	1.4359	1.4359	1.4359	1.4359	1.4359	1.4359	1.4359	1.4359	1.4359	1.4359	1.4359	1.4359
3.5200	1.4639	1.3956	1.2421	1.2913	1.2407	1.2539	1.3907	1.3907	1.4118	1.3016	1.3375	1.4726	1.4832	1.2835	1.3754	1.4869	1.3239	1.4452	1.2393	1.5059	1.3041	1.3945	1.3204	1.4268	1.3486	1.3028	1.2670	1.5042	1.4594	1.4359	1.4359	1.4359	1.4359	1.4359	1.4359	1.4359	1.4359	1.4359	1.4359	1.4359	1.4359	1.4359	1.4359	1.4359	1.4359	1.4359	1.4359	1.4359	1.4359
3.5300	1.4639	1.3956	1.2421	1.2913	1.2407	1.2539	1.3907	1.3907	1.4118	1.3016	1.3375	1.4726	1.4832	1.2835	1.3754	1.4869	1.3239	1.4452	1.2393	1.5059	1.3041	1.3945	1.3204	1.4268	1.3486	1.3028	1.2670	1.5042	1.4594	1.4359	1.4359	1.4359	1.4359	1.4359	1.4359	1.4359	1.4359	1.4359	1.4359	1.4359	1.4359	1.4359	1.4359	1.4359	1.4359	1.4359	1.4359	1.4359	1.4359
3.5400	1.4639	1.3956	1.2421	1.2913	1.2407	1.2539	1.3907	1.3907	1.4118	1.3016	1.3375	1.4726	1.4832	1.2835	1.3754	1.4869	1.3239	1.4452	1.2393	1.5059	1.3041	1.3945	1.3204	1.4268	1.3486	1.3028	1.2670	1.5042	1.4594	1.4359	1.4359	1.4359	1.4359	1.4359	1.4359	1.4359	1.4359	1.4359	1.4359	1.4359	1.4359	1.4359	1.4359	1.4359	1.4359	1.4359	1.4359	1.4359	1.4359
3.5500	1.4639	1.3956	1.2421	1.2913	1.2407	1.2539	1.3907	1.3907	1.4118	1.3016	1.3375	1.4726	1.4832	1.2835	1.3754	1.4869	1.3239	1.4452	1.2393	1.5059	1.3041	1.3945	1.3204	1.4268	1.3486	1.3028	1.2670	1.5042	1.4594	1.4359	1.4359	1.4359	1.4359	1.4359	1.4359	1.4359	1.4359	1.4359	1.4359	1.4359	1.4359	1.4359	1.4359	1.4359	1.4359	1.4359	1.4359	1.4359	1.4359
3.5600	1.4639	1.3956	1.2421	1.2913	1.2407	1.2539	1.3907	1.3907	1.4118	1.3016	1.3375	1.4726	1.4832	1.2835	1.3754	1.4869	1.3239	1.4452	1.2393	1.5059	1.3041	1.3945	1.3204	1.4268	1.3486	1.3028	1.2670	1.5042	1.4594	1.4359	1.4359	1.4359	1.4359	1.4359	1.4359	1.4359	1.4359	1.4359	1.4359	1.4359	1.4359	1.4359	1.4359	1.4359	1.4359	1.4359	1.4359	1.4359	1.4359
3.5700	1.4639	1.3956	1.2421	1.2913	1.2407	1.2539	1.3907	1.3907	1.4118	1.3016	1.3375	1.4726	1.4832	1.2835	1.3754	1.4869	1.3239	1.4452	1.2393	1.5059	1.3041	1.3945	1.3204	1.4268	1.3486	1.3028	1.2670	1.5042	1.4594	1.4359	1.4359	1.4359	1.4359	1.4359	1.4359	1.4359	1.4359	1.4359	1.4359	1.4359	1.4359	1.4359	1.4359	1.4359	1.4359	1.4359	1.4359	1.4359	1.4359
3.5800	1.4639	1.3956	1.2421	1.2913	1.2407	1.2539	1.3907	1.3907	1.4118	1.3016	1.3375	1.4726	1.4832	1.2835	1.3754	1.4869	1.3239	1.4452	1.2393	1.5059	1.3041	1.3945	1.3204	1.4268	1.3486	1.3028	1.2670	1.5042	1.4594	1.4359	1.4359	1.4359	1.4359	1.4359	1.4359	1.4359	1.4359	1.4359	1.4359	1.4359	1.4359	1.4359	1.4359	1.4359	1.4359	1.4359	1.4359	1.4359	1.4359
3.5900	1.4639	1.3956	1.2421	1.2913	1.2407	1.2539	1.3907	1.3907	1.4118	1.3016	1.3375	1.4726	1.4832	1.2835	1.3754	1.4869	1.3239	1.4452	1.2393	1.5059	1.3041	1.3945	1.3204	1.4268	1.3486	1.3028	1.2670	1.5042	1.4594	1.4359	1.4359	1.4359	1.4359	1.4359	1.4359	1.4359	1.4359	1.4359	1.4359	1.4359	1.4359	1.4359	1.4359	1.4359	1.4359	1.4359	1.4359	1.4359	1.4359
3.6000	1.4639	1.3956	1.2421	1.2913	1.2407	1.2539	1.3907	1.3907	1.4118	1.3016	1.3375	1.4726	1.4832	1.2835	1.3754	1.4869	1.3239	1.4452	1.2393	1.5059	1.3041	1.3945	1.3204	1.4268	1.3486	1.3028	1.2670	1.5042	1.4594	1.4359	1.4359	1.4359	1.4359	1.4359	1.4359	1.4359	1.4359	1.4359	1.4359	1.4359	1.4359	1.4359	1.4359	1.4359	1.4359	1.4359	1.4359	1.4359	1.4359
3.6100	1.4639	1.3956	1.2421	1.2913	1.2407	1.2539	1.3907	1.3907	1.4118	1.3016	1.3375	1.4726	1.4832	1.2835	1.3754	1.4869	1.3239	1.4452	1.2393	1.5059	1.3041	1.3945	1.3204	1.4268	1.3486	1.3028	1.2670	1.5042	1.4594	1.4359	1.4359	1.4359	1.4359	1.4359	1.4359	1.4359	1.4359	1.4359	1.4359	1.4359	1.4359	1.4359	1.4359	1.4359	1.4359	1.4359	1.4359	1.4359	1.4359
3.6200	1.4639	1.3956	1.2421	1.2913	1.2407	1.2539	1.3907	1.3907	1.4118	1.3016	1.3375	1.4726	1.4832	1.2835	1.3754	1.4869	1.3239	1.4452	1.2393	1.5059	1.3041	1.3945	1.3204	1.4268	1.3486	1.3028	1.2670	1.5042	1.4594	1.4359	1.4359	1.4359	1.4359	1.4359	1.4359	1.4359	1.4359	1.4359	1.4359	1.4359	1.4359	1.4359	1.4359	1.4359	1.4359	1.4359	1.4359	1.4359	1.4359
3.6300	1.4639	1.3956	1.2421	1.2913	1.2407	1.2539	1.3907	1.3907	1.4118	1.3016	1.3375	1.4726	1.4832	1.2835	1.3754	1.4869	1.3239	1.4452	1.2393	1.5059	1.3041	1.3945	1.3204	1.4268	1.3486	1.3028	1.2670	1.5042	1.4594	1.4359	1.4359	1.4359	1.4359	1.4359	1.4359	1.4359	1.4359	1.4359	1.4359	1.4359	1.4359	1.4359	1.4359	1.4359	1.4359	1.4359	1.4359	1.4359	1.4359
3.6400	1.4639	1.3956	1.2421	1.2913	1.2407	1.2539	1.3907	1.3907	1.4118	1.3016	1.3375	1.4726	1.4832	1.2835	1.3754	1.4869	1.3239	1.4452	1.2393	1.5059	1.3041	1.3945	1.3204	1.4268	1.3486	1.3028	1.2670	1.5042	1.4594	1.4359	1.4359	1.4359	1.4359	1.4359	1.4359	1.4359	1.4359	1.4359	1.4359	1.4359	1.4359	1.4359	1.4359	1.4359	1.4359	1.4359	1.4359	1.4359	1.4359
3.6500	1.4639	1.3956	1.2421	1.2913	1.2407	1.2539	1.3907	1.3907	1.4118	1.3016	1.3375	1.4726	1.4832	1.2835	1.3754	1.4869	1.3239	1.4452	1.2393	1.5059	1.3041	1.3945	1.3204	1.4268	1.3486	1.3028	1.2670	1.5042	1.4594	1.4359	1.4359	1.4359	1.4359	1.4359	1.4359	1.4359	1.4359	1.4359	1.4359	1.4359	1.4359	1.4359	1.4359	1.4359	1.4359	1.4359	1.4359	1.4359	1.4359
3.6600	1.4639	1.3956	1.2421	1.2913	1.2407	1.2539	1.3907	1.3907	1.4118	1.3016	1.3375	1.4726	1.4832	1.2835	1.3754	1.4869	1.3239	1.4452	1.2393	1.5059	1.3041	1.3945	1.3204	1.4268	1.3486	1.3028	1.2670	1.5042	1.4594	1.4359	1.4359	1.4359	1.4359	1.4359	1.4359	1.4359	1.4359	1.4359	1.4359	1.4359	1.4359	1.4359	1.4359	1.4359	1.4359	1.4359	1.4359	1.4359	1.4359
3.6700	1.4639	1.3956	1.2421	1.2913	1.2407	1.2539	1.3907	1.3907	1.4118	1.3016	1.3375	1.4726	1.4832	1.2835	1.3754	1.4869	1.3239	1.4452	1.2393	1.5059	1.3041	1.3945	1.3204	1.4268	1.3486	1.3028	1.2670	1.5042	1.4594	1.4359	1.4359	1.4359	1.4359	1.4359	1.4359	1.4359	1.4359	1.4359	1.4359	1.4359	1.4359	1.4359	1.4359	1.4359	1.4359	1.4359	1.4359	1.4359	1.4359
3.6800	1.4639	1.3956	1.2421	1.2913	1.2407	1.2539	1.3907	1.3907	1.4118	1.3016	1.3375	1.4726	1.4832	1.2835	1.3754	1.4869	1.3239	1.4452	1.2393	1.5059	1.3041	1.3945	1.3204	1.4268	1.3486	1.3028	1.2670	1.5042	1.4594	1.4359	1.4359	1.4359	1.4359	1.4359	1.4359	1.4359	1.4359	1.4359	1.4359	1.4359	1.4359	1.4359	1.4359	1.4359	1.4359	1.4359	1.4359	1.4359	1.4359
3.6900	1.4639	1.3956	1.2421	1.2913	1.2407	1.2539	1.3907	1.3907	1.4118	1.3016	1.3375	1.4726	1.4832	1.2835	1.3754	1.4869	1.3239	1.4452	1.2393	1.5059	1.3041	1.3945	1.3204	1.4268	1.3486	1.3028	1.2670	1.5042	1.4594	1.4359	1.4359	1.4359	1.4359	1.4359	1.4359	1.4359	1.4359	1.4359	1.4359	1.4359	1.4359	1.4359	1.4359	1.4359	1.4359	1.4359	1.4359	1.4359	1.4359
3.7000	1.4639	1.3956	1.2421	1.2913	1.2407	1.2539	1.3907	1.3907	1.4118	1.3016	1.3375	1.4726	1.4832	1.2835	1.3754	1.4869	1.3239	1.4452	1.2393	1.5059	1.3041	1.3945	1.3204	1.4268	1.3486	1.3028	1.2670	1.5042	1.4594	1.4359	1.4359	1.4359	1.4359	1.4359	1.4359	1.4359	1.4359	1.4359	1.4359	1.4359	1.4359	1.4359	1.4359	1.4359	1.4359	1.4359	1.4359	1.4359	1.4359
3.7100	1.5122	1.4417	1.2830	1.3338	1.2816	1.2952	1.4365	1.4365	1.4584	1.3445	1.3816	1.5213	1.5322	1.3258	1.4207	1.5360	1.3675	1.4930	1.2801	1.5556	1.3471	1.4405	1.3640	1.4739	1.3930	1.3457	1.3087	1.5540	1.5076	1.4833	1.4833	1.4833	1.4833	1.4833	1.4833	1.4833	1.4833	1.4833	1.4833	1.4833	1.4833	1.4833	1.4833	1.4833	1.4833	1.4833	1.4833	1.4833	1.4833
3.7200	1.5122	1.4417	1.2830	1.3338	1.2816	1.2952	1.4365	1.4365	1.4584	1.3445	1.3816	1.5213	1.5322	1.3258	1.4207	1.5360	1.3675	1.4930	1.2801	1.5556	1.3471	1.4405	1.3640	1.4739	1.3930	1.3457	1.3087	1.5540	1.5076	1.4833	1.4833	1.4833	1.4833	1.4833	1.4833	1.4833	1.4833	1.4833	1.4833	1.4833	1.4833	1.4833	1.4833	1.4833	1.4833	1.4833	1.4833	1.4833	1.4833
3.7300	1.5122	1.4417	1.2830	1.3338	1.2816	1.2952	1.4365	1.4365	1.4584	1.3445	1.3816	1.5213	1.5322	1.3258	1.4207	1.5360	1.3675	1.4930	1.2801	1.5556	1.3471	1.4405	1.3640	1.4739	1.3930	1.3457	1.3087	1.5540	1.5076	1.4833	1.4833	1.4833	1.4833	1.4833	1.4833	1.4833	1.4833	1.4833	1.4833	1.4833	1.4833	1.4833	1.4833	1.4833	1.4833	1.4833	1.4833	1.4833	1.4833
3.7400	1.5122	1.4417	1.2830	1.3338	1.2816	1.2952	1.4365	1.4365	1.4584	1.3445	1.3816	1.5213	1.5322	1.3258	1.4207	1.5360	1.3675	1.4930	1.2801	1.5556	1.3471	1.4405	1.3640	1.4739	1.3930	1.3457	1.3087	1.5540	1.5076	1.4833	1.4833	1.4833	1.4833	1.4833	1.4833	1.4833	1.4833	1.4833	1.4833	1.4833	1.4833	1.4833	1.4833	1.4833	1.4833	1.4833	1.4833	1.4833	1.4833
3.7500	1.5122	1.4417	1.2830	1.3338	1.2816	1.2952	1.4365	1.4365	1.4584	1.3445	1.3816	1.5213	1.5322	1.3258	1.4207	1.5360	1.3675	1.4930	1.2801	1.5556	1.3471	1.4405	1.3640	1.4739	1.3930	1.3457	1.3087	1.5540	1.5076	1.4833	1.4833	1.4833	1.4833	1.4833	1.4833	1.4833	1.4833	1.4833	1.4833	1.4833	1.4833	1.4833	1.4833	1.4833	1.4833	1.4833	1.4833	1.4833	1.4833
3.7600	1.5122	1.4417	1.2830	1.3338	1.2816	1.2952	1.4365	1.4365	1.4584	1.3445	1.3816	1.5213	1.5322	1.3258	1.4207	1.5360	1.3675	1.4930	1.2801	1.5556	1.3471	1.4405	1.3640	1.4739	1.3930	1.3457	1.3087	1.5540	1.5076	1.4833	1.4833	1.4833	1.4833	1.4833	1.4833	1.4833	1.4833	1.4833	1.4833	1.4833	1.4833	1.4833	1.4833	1.4833	1.4833	1.4833	1.4833	1.4833	1.4833
3.7700	1.5122	1.4417	1.2830	1.3338	1.2816	1.2952	1.4365	1.4365	1.4584	1.3445	1.3816	1.5213	1.5322	1.3258	1.4207	1.5360	1.3675	1.4930	1.2801	1.5556	1.3471	1.4405	1.3640	1.4739	1.3930	1.3457	1.3087	1.5540	1.5076	1.4833	1.4833	1.4833	1.4833	1.4833	1.4833	1.4833	1.4833	1.4833	1.4833	1.4833	1.4833	1.4833	1.4833	1.4833	1.4833	1.4833	1.4833	1.4833	1.4833
3.7800	1.5122	1.4417	1.2830	1.3338	1.2816	1.2952	1.4365	1.4365	1.4584	1.3445	1.3816	1.5213	1.5322	1.3258	1.4207	1.5360	1.3675	1.4930	1.2801	1.5556	1.3471	1.4405	1.3640	1.4739	1.3930	1.3457	1.3087	1.5540	1.5076	1.4833	1.4833	1.4833	1.4833	1.4833	1.4833	1.4833	1.4833	1.4833	1.4833	1.4833	1.4833	1.4833	1.4833	1.4833	1.4833	1.4833	1.4833	1.4833	1.4833
3.7900	1.5122	1.4417	1.2830	1.3338	1.2816	1.2952	1.4365	1.4365	1.4584	1.3445	1.3816	1.5213	1.5322	1.3258	1.4207	1.5360	1.3675	1.4930	1.2801	1.5556	1.3471	1.4405	1.3640	1.4739	1.3930	1.3457	1.3087	1.5540	1.5076	1.4833	1.4833	1.4833	1.4833	1.4833	1.4833	1.4833	1.4833	1.4833	1.4833	1.4833	1.4833	1.4833	1.4833	1.4833	1.4833	1.4833	1.4833	1.4833	1.4833
3.8000	1.5122	1.4417	1.2830	1.3338	1.2816	1.2952	1.4365	1.4365	1.4584	1.3445	1.3816	1.5213	1.5322	1.3258	1.4207	1.5360	1.3675	1.4930	1.2801	1.5556	1.3471	1.4405	1.3640	1.4739	1.3930	1.3457	1.3087	1.5540	1.5076	1.4833	1.4833	1.4833	1.4833	1.4833	1.4833	1.4833	1.4833	1.4833	1.4833	1.4833	1.4833	1.4833	1.4833	1.4833	1.4833	1.4833	1.4833	1.4833	1.4833
3.8100	1.5122	1.4417	1.2830	1.3338	1.2816	1.2952	1.4365	1.4365	1.4584	1.3445	1.3816	1.5213	1.5322	1.3258	1.4207	1.5360	1.3675	1.4930	1.2801	1.5556	1.3471	1.4405	1.3640	1.4739	1.3930	1.3457	1.3087	1.5540	1.5076	1.4833	1.4833	1.4833	1.4833	1.4833	1.4833	1.4833	1.4833	1.4833	1.4833	1.4833	1.4833	1.4833	1.4833	1.4833	1.4833	1.4833	1.4833	1.4833	1.4833
3.8200	1.5122	1.4417	1.2830	1.3338	1.2816	1.2952	1.4365	1.4365	1.4584	1.3445	1.3816	1.5213	1.5322	1.3258	1.4207	1.5360	1.3675	1.4930	1.2801	1.5556	1.3471	1.4405	1.3640	1.4739	1.3930	1.3457	1.3087	1.5540	1.5076	1.4833	1.4833	1.4833	1.4833	1.4833	1.4833	1.4833	1.4833	1.4833	1.4833	1.4833	1.4833	1.4833	1.4833	1.4833	1.4833	1.4833	1.4833	1.4833	1.4833
3.8300	1.5122	1.4417	1.2830	1.3338	1.2816	1.2952	1.4365	1.4365	1.4584	1.3445	1.3816	1.5213	1.5322	1.3258	1.4207	1.5360	1.3675	1.4930	1.2801	1.5556	1.3471	1.4405	1.3640	1.4739	1.3930	1.3457	1.3087	1.5540	1.5076	1.4833	1.4833	1.4833	1.4833	1.4833	1.4833	1.4833	1.4833	1.4833	1.4833	1.4833	1.4833	1.4833	1.4833	1.4833	1.4833	1.4833	1.4833	1.4833	1.4833
3.8400	1.5122	1.4417	1.2830	1.3338	1.2816	1.2952	1.4365	1.4365	1.4584	1.3445	1.3816	1.5213	1.5322	1.3258	1.4207	1.5360	1.3675	1.4930	1.2801	1.5556	1.3471	1.4405	1.3640	1.4739	1.3930	1.3457	1.3087	1.5540	1.5076	1.4833	1.4833	1.4833	1.4833	1.4833	1.4833	1.4833	1.4833	1.4833	1.4833	1.4833	1.4833	1.4833	1.4833	1.4833	1.4833	1.4833	1.4833	1.4833	1.4833
3.8500	1.5122	1.4417	1.2830	1.3338	1.2816	1.2952	1.4365	1.4365	1.4584	1.3445	1.3816	1.5213	1.5322	1.3258	1.4207	1.5360	1.3675	1.4930	1.2801	1.5556	1.3471	1.4405	1.3640	1.4739	1.3930	1.3457	1.3087	1.5540	1.5076	1.4833	1.4833	1.4833	1.4833	1.4833	1.4833	1.4833	1.4833	1.4833	1.4833	1.4833	1.4833	1.4833	1.4833	1.4833	1.4833	1.4833	1.4833	1.4833	1.4833
3.8600	1.5122	1.4417	1.2830	1.3338	1.2816	1.2952	1.4365	1.4365	1.4584	1.3445	1.3816	1.5213	1.5322	1.3258	1.4207	1.5360	1.3675	1.4930	1.2801	1.5556	1.3471	1.4405	1.3640	1.4739	1.3930	1.3457	1.3087	1.5540	1.5076	1.4833	1.4833	1.4833	1.4833	1.4833	1.4833	1.4833	1.4833	1.4833	1.4833	1.4833	1.4833	1.4833	1.4833	1.4833	1.4833	1.4833	1.4833	1.4833	1.4833
3.8700	1.5122	1.4417	1.2830	1.3338	1.2816	1.2952	1.4365	1.4365	1.4584	1.3445	1.3816	1.5213	1.5322	1.3258	1.4207	1.5360	1.3675	1.4930	1.2801	1.5556	1.3471	1.4405	1.3640	1.4739	1.3930	1.3457	1.3087	1.5540	1.5076	1.4833	1.4833	1.4833	1.4833	1.4833	1.4833	1.4833	1.4833	1.4833	1.4833	1.4833	1.4833	1.4833	1.4833	1.4833	1.4833	1.4833	1.4833	1.4833	1.4833
3.8800	1.5122	1.4417	1.2830	1.3338	1.2816	1.2952	1.4365	1.4365	1.4584	1.3445	1.3816	1.5213	1.5322	1.3258	1.4207	1.5360	1.3675	1.4930	1.2801	1.5556	1.3471	1.4405	1.3640	1.4739	1.3930	1.3457	1.3087	1.5540	1.5076	1.4833	1.4833	1.4833	1.4833	1.4833	1.4833	1.4833	1.4833	1.4833	1.4833	1.4833	1.4833	1.4833	1.4833	1.4833	1.4833	1.4833	1.4833	1.4833	1.4833
3.8900	1.5122	1.4417	1.2830	1.3338	1.2816	1.2952	1.4365	1.4365	1.4584	1.3445	1.3816	1.5213	1.5322	1.3258	1.4207	1.5360	1.3675	1.4930	1.2801	1.5556	1.3471	1.4405	1.3640	1.4739	1.3930	1.3457	1.3087	1.5540	1.5076	1.4833	1.4833	1.4833	1.4833	1.4833	1.4833	1.4833	1.4833	1.4833	1.4833	1.4833	1.4833	1.4833	1.4833	1.4833	1.4833	1.4833	1.4833	1.4833	1.4833
3.9000	1.5122	1.4417	1.2830	1.3338	1.2816	1.2952	1.4365	1.4365	1.4584	1.3445	1.3816	1.5213	1.5322	1.3258	1.4207	1.5360	1.3675	1.4930	1.2801	1.5556	1.3471	1.4405	1.3640	1.4739	1.3930	1.3457	1.3087	1.5540	1.5076	1.4833	1.4833	1.4833	1.4833	1.4833	1.4833	1.4833	1.4833	1.4833	1.4833	1.4833	1.4833	1.4833	1.4833	1.4833	1.4833	1.4833	1.4833	1.4833	1.4833
3.9100	1.5606	1.4877	1.3238	1.3764	1.3224	1.3365	1.4824	1.4824	1.5050	1.3874	1.4257	1.5699	1.5812	1.3680	1.4661	1.5852	1.4112	1.5407	1.3209	1.6054	1.3900	1.4865	1.4075	1.5210	1.4375	1.3886	1.3504	1.6037	1.5558	1.5307	1.5307	1.5307	1.5307	1.5307	1.5307	1.5307	1.5307	1.5307	1.5307	1.5307	1.5307	1.5307	1.5307	1.5307	1.5307	1.5307	1.5307	1.5307	1.5307
3.9200	1.5606	1.4877	1.3238	1.3764	1.3224	1.3365	1.4824	1.4824	1.5050	1.3874	1.4257	1.5699	1.5812	1.3680	1.4661	1.5852	1.4112	1.5407	1.3209	1.6054	1.3900	1.4865	1.4075	1.5210	1.4375	1.3886	1.3504	1.6037	1.5558	1.5307	1.5307	1.5307	1.5307	1.5307	1.5307	1.5307	1.5307	1.5307	1.5307	1.5307	1.5307	1.5307	1.5307	1.5307	1.5307	1.5307	1.5307	1.5307	1.5307
3.9300	1.5606	1.4877	1.3238	1.3764	1.3224	1.3365	1.4824	1.4824	1.5050	1.3874	1.4257	1.5699	1.5812	1.3680	1.4661	1.5852	1.4112	1.5407	1.3209	1.6054	1.3900	1.4865	1.4075	1.5210	1.4375	1.3886	1.3504	1.6037	1.5558	1.5307	1.5307	1.5307	1.5307	1.5307	1.5307	1.5307	1.5307	1.5307	1.5307	1.5307	1.5307	1.5307	1.5307	1.5307	1.5307	1.5307	1.5307	1.5307	1.5307
3.9400	1.5606	1.4877	1.3238	1.3764	1.3224	1.3365	1.4824	1.4824	1.5050	1.3874	1.4257	1.5699	1.5812	1.3680	1.4661	1.5852	1.4112	1.5407	1.3209	1.6054	1.3900	1.4865	1.4075	1.5210	1.4375	1.3886	1.3504	1.6037	1.5558	1.5307	1.5307	1.5307	1.5307	1.5307	1.5307	1.5307	1.5307	1.5307	1.5307	1.5307	1.5307	1.5307	1.5307	1.5307	1.5307	1.5307	1.5307	1.5307	1.5307
3.9500	1.5606	1.4877	1.3238	1.3764	1.3224	1.3365	1.4824	1.4824	1.5050	1.3874	1.4257	1.5699	1.5812	1.3680	1.4661	1.5852	1.4112	1.5407	1.3209	1.6054	1.3900	1.4865	1.4075	1.5210	1.4375	1.3886	1.3504	1.6037	1.5558	1.5307	1.5307	1.5307	1.5307	1.5307	1.5307	1.5307	1.5307	1.5307	1.5307	1.5307	1.5307	1.5307	1.5307	1.5307	1.5307	1.5307	1.5307	1.5307	1.5307
3.9600	1.5606	1.4877	1.3238	1.3764	1.3224	1.3365	1.4824	1.4824	1.5050	1.3874	1.4257	1.5699	1.5812	1.3680	1.4661	1.5852	1.4112	1.5407	1.3209	1.6054	1.3900	1.4865	1.4075	1.5210	1.4375	1.3886	1.3504	1.6037	1.5558	1.5307	1.5307	1.5307	1.5307	1.5307	1.5307	1.5307	1.5307	1.5307	1.5307	1.5307	1.5307	1.5307	1.5307	1.5307	1.5307	1.5307	1.5307	1.5307	1.5307
3.9700	1.5606	1.4877	1.3238	1.3764	1.3224	1.3365	1.4824	1.4824	1.5050	1.3874	1.4257	1.5699	1.5812	1.3680	1.4661	1.5852	1.4112	1.5407	1.3209	1.6054	1.3900	1.4865	1.4075	1.5210	1.4375	1.3886	1.3504	1.6037	1.5558	1.5307	1.5307	1.5307	1.5307	1.5307	1.5307	1.5307	1.5307	1.5307	1.5307	1.5307	1.5307	1.5307	1.5307	1.5307	1.5307	1.5307	1.5307	1.5307	1.5307
3.9800	1.5606	1.4877	1.3238	1.3764	1.3224	1.3365	1.4824	1.4824	1.5050	1.3874	1.4257	1.5699	1.5812	1.3680	1.4661	1.5852	1.4112	1.5407	1.3209	1.6054	1.3900	1.4865	1.4075	1.5210	1.4375	1.3886	1.3504	1.6037	1.5558	1.5307	1.5307	1.5307	1.5307	1.5307	1.5307	1.5307	1.5307	1.5307	1.5307	1.5307	1.5307	1.5307	1.5307	1.5307	1.5307	1.5307	1.5307	1.5307	1.5307
3.9900	1.5606	1.4877	1.3238	1.3764	1.3224	1.3365	1.4824	1.4824	1.5050	1.3874	1.4257	1.5699	1.5812	1.3680	1.4661	1.5852	1.4112	1.5407	1.3209	1.6054	1.3900	1.4865	1.4075	1.5210	1.4375	1.3886	1.3504	1.6037	1.5558	1.5307	1.5307	1.5307	1.5307	1.5307	1.5307	1.5307	1.5307	1.5307	1.5307	1.5307	1.5307	1.5307	1.5307	1.5307	1.5307	1.5307	1.5307	1.5307	1.5307
4.0000	1.5606	1.4877	1.3238	1.3764	1.3224	1.3365	1.4824	1.4824	1.5050	1.3874	1.4257	1.5699	1.5812	1.3680	1.4661	1.5852	1.4112	1.5407	1.3209	1.6054	1.3900	1.4865	1.4075	1.5210	1.4375	1.3886	1.3504	1.6037	1.5558	1.5307	1.5307	1.5307	1.5307	1.5307	1.5307	1.5307	1.5307	1.5307	1.5307	1.5307	1.5307	1.5307	1.5307	1.5307	1.5307	1.5307	1.5307	1.5307	1.5307
4.0100	1.5606	1.4877	1.3238	1.3764	1.3224	1.3365	1.4824	1.4824	1.5050	1.3874	1.4257	1.5699	1.5812	1.3680	1.4661	1.5852	1.4112	1.5407	1.3209	1.6054	1.3900	1.4865	1.4075	1.5210	1.4375	1.3886	1.3504	1.6037	1.5558	1.5307	1.5307	1.5307	1.5307	1.5307	1.5307	1.5307	1.5307	1.5307	1.5307	1.5307	1.5307	1.5307	1.5307	1.5307	1.5307	1.5307	1.5307	1.5307	1.5307
4.0200	1.5606	1.4877	1.3238	1.3764	1.3224	1.3365	1.4824	1.4824	1.5050	1.3874	1.4257	1.5699	1.5812	1.3680	1.4661	1.5852	1.4112	1.5407	1.3209	1.6054	1.3900	1.4865	1.4075	1.5210	1.4375	1.3886	1.3504	1.6037	1.5558	1.5307	1.5307	1.5307	1.5307	1.5307	1.5307	1.5307	1.5307	1.5307	1.5307	1.5307	1.5307	1.5307	1.5307	1.5307	1.5307	1.5307	1.5307	1.5307	1.5307
4.0300	1.5606	1.4877	1.3238	1.3764	1.3224	1.3365	1.4824	1.4824	1.5050	1.3874	1.4257	1.5699	1.5812	1.3680	1.4661	1.5852	1.4112	1.5407	1.3209	1.6054	1.3900	1.4865	1.4075	1.5210	1.4375	1.3886	1.3504	1.6037	1.5558	1.5307	1.5307	1.5307	1.5307	1.5307	1.5307	1.5307	1.5307	1.5307	1.5307	1.5307	1.5307	1.5307	1.5307	1.5307	1.5307	1.5307	1.5307	1.5307	1.5307
4.0400	1.5606	1.4877	1.3238	1.3764	1.3224	1.3365	1.4824	1.4824	1.5050	1.3874	1.4257	1.5699	1.5812	1.3680	1.4661	1.5852	1.4112	1.5407	1.3209	1.6054	1.3900	1.4865	1.4075	1.5210	1.4375	1.3886	1.3504	1.6037	1.5558	1.5307	1.5307	1.5307	1.5307	1.5307	1.5307	1.5307	1.5307	1.5307	1.5307	1.5307	1.5307	1.5307	1.5307	1.5307	1.5307	1.5307	1.5307	1.5307	1.5307
4.0500	1.5606	1.4877	1.3238	1.3764	1.3224	1.3365	1.4824	1.4824	1.5050	1.3874	1.4257	1.5699	1.5812	1.3680	1.4661	1.5852	1.4112	1.5407	1.3209	1.6054	1.3900	1.4865	1.4075	1.5210	1.4375	1.3886	1.3504	1.6037	1.5558	1.5307	1.5307	1.5307	1.5307	1.5307	1.5307	1.5307	1.5307	1.5307	1.5307	1.5307	1.5307	1.5307	1.5307	1.5307	1.5307	1.5307	1.5307	1.5307	1.5307
4.0600	1.5606	1.4877	1.3238	1.3764	1.3224	1.3365	1.4824	1.4824	1.5050	1.3874	1.4257	1.5699	1.5812	1.3680	1.4661	1.5852	1.4112	1.5407	1.3209	1.6054	1.3900	1.4865	1.4075	1.5210	1.4375	1.3886	1.3504	1.6037	1.5558	1.5307	1.5307	1.5307	1.5307	1.5307	1.5307	1.5307	1.5307	1.5307	1.5307	1.5307	1.5307	1.5307	1.5307	1.5307	1.5307	1.5307	1.5307	1.5307	1.5307
4.0700	1.5606	1.4877	1.3238	1.3764	1.3224	1.3365	1.4824	1.4824	1.5050	1.3874	1.4257	1.5699	1.5812	1.3680	1.4661	1.5852	1.4112	1.5407	1.3209	1.6054	1.3900	1.4865	1.4075	1.5210	1.4375	1.3886	1.3504	1.6037	1.5558	1.5307	1.5307	1.5307	1.5307	1.5307	1.5307	1.5307	1.5307	1.5307	1.5307	1.5307	1.5307	1.5307	1.5307	1.5307	1.5307	1.5307	1.5307	1.5307	1.5307
4.0800	1.5606	1.4877	1.3238	1.3764	1.3224	1.3365	1.4824	1.4824	1.5050	1.3874	1.4257	1.5699	1.5812	1.3680	1.4661	1.5852	1.4112	1.5407	1.3209	1.6054	1.3900	1.4865	1.4075	1.5210	1.4375	1.3886	1.3504	1.6037	1.5558	1.5307	1.5307	1.5307	1.5307	1.5307	1.5307	1.5307	1.5307	1.5307	1.5307	1.5307	1.5307	1.5307	1.5307	1.5307	1.5307	1.5307	1.5307	1.5307	1.5307
4.0900	1.5606	1.4877	1.3238	1.3764	1.3224	1.3365	1.4824	1.4824	1.5050	1.3874	1.4257	1.5699	1.5812	1.3680	1.4661	1.5852	1.4112	1.5407	1.3209	1.6054	1.3900	1.4865	1.4075	1.5210	1.4375	1.3886	1.3504	1.6037	1.5558	1.5307	1.5307	1.5307	1.5307	1.5307	1.5307	1.5307	1.5307	1.5307	1.5307	1.5307	1.5307	1.5307	1.5307	1.5307	1.5307	1.5307	1.5307	1.5307	1.5307
4.1000	1.5606	1.4877	1.3238	1.3764	1.3224	1.3365	1.4824	1.4824	1.5050	1.3874	1.4257	1.5699	1.5812	1.3680	1.4661	1.5852	1.4112	1.5407	1.3209	1.6054	1.3900	1.4865	1.4075	1.5210	1.4375	1.3886	1.3504	1.6037	1.5558	1.5307	1.5307	1.5307	1.5307	1.5307	1.5307	1.5307	1.5307	1.5307	1.5307	1.5307	1.5307	1.5307	1.5307	1.5307	1.5307	1.5307	1.5307	1.5307	1.5307
4.1100	1.6090	1.5338	1.3647	1.4189	1.3632	1.3777	1.5283	1.5283	1.5516	1.4303	1.4698	1.6186	1.6302	1.4103	1.5115	1.6343	1.4548	1.5884	1.3617	1.6552	1.4330	1.5325	1.4510	1.5681	1.4820	1.4316	1.3921	1.6534	1.6040	1.5782	1.5782	1.5782	1.5782	1.5782	1.5782	1.5782	1.5782	1.5782	1.5782	1.5782	1.5782	1.5782	1.5782	1.5782	1.5782	1.5782	1.5782	1.5782	1.5782
4.1200	1.6090	1.5338	1.3647	1.4189	1.3632	1.3777	1.5283	1.5283	1.5516	1.4303	1.4698	1.6186	1.6302	1.4103	1.5115	1.6343	1.4548	1.5884	1.3617	1.6552	1.4330	1.5325	1.4510	1.5681	1.4820	1.4316	1.3921	1.6534	1.6040	1.5782	1.5782	1.5782	1.5782	1.5782	1.5782	1.5782	1.5782	1.5782	1.5782	1.5782	1.5782	1.5782	1.5782	1.5782	1.5782	1.5782	1.5782	1.5782	1.5782
4.1300	1.6090	1.5338	1.3647	1.4189	1.3632	1.3777	1.5283	1.5283	1.5516	1.4303	1.4698	1.6186	1.6302	1.4103	1.5115	1.6343	1.4548	1.5884	1.3617	1.6552	1.4330	1.5325	1.4510	1.5681	1.4820	1.4316	1.3921	1.6534	1.6040	1.5782	1.5782	1.5782	1.5782	1.5782	1.5782	1.5782	1.5782	1.5782	1.5782	1.5782	1.5782	1.5782	1.5782	1.5782	1.5782	1.5782	1.5782	1.5782	1.5782
4.1400	1.6090	1.5338	1.3647	1.4189	1.3632	1.3777	1.5283	1.5283	1.5516	1.4303	1.4698	1.6186	1.6302	1.4103	1.5115	1.6343	1.4548	1.5884	1.3617	1.6552	1.4330	1.5325	1.4510	1.5681	1.4820	1.4316	1.3921	1.6534	1.6040	1.5782	1.5782	1.5782	1.5782	1.5782	1.5782	1.5782	1.5782	1.5782	1.5782	1.5782	1.5782	1.5782	1.5782	1.5782	1.5782	1.5782	1.5782	1.5782	1.5782
4.1500	1.6090	1.5338	1.3647	1.4189	1.3632	1.3777	1.5283	1.5283	1.5516	1.4303	1.4698	1.6186	1.6302	1.4103	1.5115	1.6343	1.4548	1.5884	1.3617	1.6552	1.4330	1.5325	1.4510	1.5681	1.4820	1.4316	1.3921	1.6534	1.6040	1.5782	1.5782	1.5782	1.5782	1.5782	1.5782	1.5782	1.5782	1.5782	1.5782	1.5782	1.5782	1.5782	1.5782	1.5782	1.5782	1.5782	1.5782	1.5782	1.5782
4.1600	1.6090	1.5338	1.3647	1.4189	1.3632	1.3777	1.5283	1.5283	1.5516	1.4303	1.4698	1.6186	1.6302	1.4103	1.5115	1.6343	1.4548	1.5884	1.3617	1.6552	1.4330	1.5325	1.4510	1.5681	1.4820	1.4316	1.3921	1.6534	1.6040	1.5782	1.5782	1.5782	1.5782	1.5782	1.5782	1.5782	1.5782	1.5782	1.5782	1.5782	1.5782	1.5782	1.5782	1.5782	1.5782	1.5782	1.5782	1.5782	1.5782
4.1700	1.6090	1.5338	1.3647	1.4189	1.3632	1.3777	1.5283	1.5283	1.5516	1.4303	1.4698	1.6186	1.6302	1.4103	1.5115	1.6343	1.4548	1.5884	1.3617	1.6552	1.4330	1.5325	1.4510	1.5681	1.4820	1.4316	1.3921	1.6534	1.6040	1.5782	1.5782	1.5782	1.5782	1.5782	1.5782	1.5782	1.5782	1.5782	1.5782	1.5782	1.5782	1.5782	1.5782	1.5782	1.5782	1.5782	1.5782	1.5782	1.5782
4.1800	1.6090	1.5338	1.3647	1.4189	1.3632	1.3777	1.5283	1.5283	1.5516	1.4303	1.4698	1.6186	1.6302	1.4103	1.5115	1.6343	1.4548	1.5884	1.3617	1.6552	1.4330	1.5325	1.4510	1.5681	1.4820	1.4316	1.3921	1.6534	1.6040	1.5782	1.5782	1.5782	1.5782	1.5782	1.5782	1.5782	1.5782	1.5782	1.5782	1.5782	1.5782	1.5782	1.5782	1.5782	1.5782	1.5782	1.5782	1.5782	1.5782
4.1900	1.6090	1.5338	1.3647	1.4189	1.3632	1.3777	1.5283	1.5283	1.5516	1.4303	1.4698	1.6186	1.6302	1.4103	1.5115	1.6343	1.4548	1.5884	1.3617	1.6552	1.4330	1.5325	1.4510	1.5681	1.4820	1.4316	1.3921	1.6534	1.6040	1.5782	1.5782	1.5782	1.5782	1.5782	1.5782	1.5782	1.5782	1.5782	1.5782	1.5782	1.5782	1.5782	1.5782	1.5782	1.5782	1.5782	1.5782	1.5782	1.5782
4.2000	1.6090	1.5338	1.3647	1.4189	1.3632	1.3777	1.5283	1.5283	1.5516	1.4303	1.4698	1.6186	1.6302	1.4103	1.5115	1.6343	1.4548	1.5884	1.3617	1.6552	1.4330	1.5325	1.4510	1.5681	1.4820	1.4316	1.3921	1.6534	1.6040	1.5782	1.5782	1.5782	1.5782	1.5782	1.5782	1.5782	1.5782	1.5782	1.5782	1.5782	1.5782	1.5782	1.5782	1.5782	1.5782	1.5782	1.5782	1.5782	1.5782
4.2100	1.6090	1.5338	1.3647	1.4189	1.3632	1.3777	1.5283	1.5283	1.5516	1.4303	1.4698	1.6186	1.6302	1.4103	1.5115	1.6343	1.4548	1.5884	1.3617	1.6552	1.4330	1.5325	1.4510	1.5681	1.4820	1.4316	1.3921	1.6534	1.6040	1.5782	1.5782	1.5782	1.5782	1.5782	1.5782	1.5782	1.5782	1.5782	1.5782	1.5782	1.5782	1.5782	1.5782	1.5782	1.5782	1.5782	1.5782	1.5782	1.5782
4.2200	1.6090	1.5338	1.3647	1.4189	1.3632	1.3777	1.5283	1.5283	1.5516	1.4303	1.4698	1.6186	1.6302	1.4103	1.5115	1.6343	1.4548	1.5884	1.3617	1.6552	1.4330	1.5325	1.4510	1.5681	1.4820	1.4316	1.3921	1.6534	1.6040	1.5782	1.5782	1.5782	1.5782	1.5782	1.5782	1.5782	1.5782	1.5782	1.5782	1.5782	1.5782	1.5782	1.5782	1.5782	1.5782	1.5782	1.5782	1.5782	1.5782
4.2300	1.6090	1.5338	1.3647	1.4189	1.3632	1.3777	1.5283	1.5283	1.5516	1.4303	1.4698	1.6186	1.6302	1.4103	1.5115	1.6343	1.4548	1.5884	1.3617	1.6552	1.4330	1.5325	1.4510	1.5681	1.4820	1.4316	1.3921	1.6534	1.6040	1.5782	1.5782	1.5782	1.5782	1.5782	1.5782	1.5782	1.5782	1.5782	1.5782	1.5782	1.5782	1.5782	1.5782	1.5782	1.5782	1.5782	1.5782	1.5782	1.5782
4.2400	1.6090	1.5338	1.3647	1.4189	1.3632	1.3777	1.5283	1.5283	1.5516	1.4303	1.4698	1.6186	1.6302	1.4103	1.5115	1.6343	1.4548	1.5884	1.3617	1.6552	1.4330	1.5325	1.4510	1.5681	1.4820	1.4316	1.3921	1.6534	1.6040	1.5782	1.5782	1.5782	1.5782	1.5782	1.5782	1.5782	1.5782	1.5782	1.5782	1.5782	1.5782	1.5782	1.5782	1.5782	1.5782	1.5782	1.5782	1.5782	1.5782
4.2500	1.6090	1.5338	1.3647	1.4189	1.3632	1.3777	1.5283	1.5283	1.5516	1.4303	1.4698	1.6186	1.6302	1.4103	1.5115	1.6343	1.4548	1.5884	1.3617	1.6552	1.4330	1.5325	1.4510	1.5681	1.4820	1.4316	1.3921	1.6534	1.6040	1.5782	1.5782	1.5782	1.5782	1.5782	1.5782	1.5782	1.5782	1.5782	1.5782	1.5782	1.5782	1.5782	1.5782	1.5782	1.5782	1.5782	1.5782	1.5782	1.5782
4.2600	1.6090	1.5338	1.3647	1.4189	1.3632	1.3777	1.5283	1.5283	1.5516	1.4303	1.4698	1.6186	1.6302	1.4103	1.5115	1.6343	1.4548	1.5884	1.3617	1.6552	1.4330	1.5325	1.4510	1.5681	1.4820	1.4316	1.3921	1.6534	1.6040	1.5782	1.5782	1.5782	1.5782	1.5782	1.5782	1.5782	1.5782	1.5782	1.5782	1.5782	1.5782	1.5782	1.5782	1.5782	1.5782	1.5782	1.5782	1.5782	1.5782
4.2700	1.6090	1.5338	1.3647	1.4189	1.3632	1.3777	1.5283	1.5283	1.5516	1.4303	1.4698	1.6186	1.6302	1.4103	1.5115	1.6343	1.4548	1.5884	1.3617	1.6552	1.4330	1.5325	1.4510	1.5681	1.4820	1.4316	1.3921	1.6534	1.6040	1.5782	1.5782	1.5782	1.5782	1.5782	1.5782	1.5782	1.5782	1.5782	1.5782	1.5782	1.5782	1.5782	1.5782	1.5782	1.5782	1.5782	1.5782	1.5782	1.5782
4.2800	1.6090	1.5338	1.3647	1.4189	1.3632	1.3777	1.5283	1.5283	1.5516	1.4303	1.4698	1.6186	1.6302	1.4103	1.5115	1.6343	1.4548	1.5884	1.3617	1.6552	1.4330	1.5325	1.4510	1.5681	1.4820	1.4316	1.3921	1.6534	1.6040	1.5782	1.5782	1.5782	1.5782	1.5782	1.5782	1.5782	1.5782	1.5782	1.5782	1.5782	1.5782	1.5782	1.5782	1.5782	1.5782	1.5782	1.5782	1.5782	1.5782
4.2900	1.6090	1.5338	1.3647	1.4189	1.3632	1.3777	1.5283	1.5283	1.5516	1.4303	1.4698	1.6186	1.6302	1.4103	1.5115	1.6343	1.4548	1.5884	1.3617	1.6552	1.4330	1.5325	1.4510	1.5681	1.4820	1.4316	1.3921	1.6534	1.6040	1.5782	1.5782	1.5782	1.5782	1.5782	1.5782	1.5782	1.5782	1.5782	1.5782	1.5782	1.5782	1.5782	1.5782	1.5782	1.5782	1.5782	1.5782	1.5782	1.5782
4.3000	1.6090	1.5338	1.3647	1.4189	1.3632	1.3777	1.5283	1.5283	1.5516	1.4303	1.4698	1.6186	1.6302	1.4103	1.5115	1.6343	1.4548	1.5884	1.3617	1.6552	1.4330	1.5325	1.4510	1.5681	1.4820	1.4316	1.3921	1.6534	1.6040	1.5782	1.5782	1.5782	1.5782	1.5782	1.5782	1.5782	1.5782	1.5782	1.5782	1.5782	1.5782	1.5782	1.5782	1.5782	1.5782	1.5782	1.5782	1.5782	1.5782
4.3100	1.6573	1.5798	1.4056	1.4615	1.4040	1.4190	1.5742	1.5742	1.5982	1.4731	1.5139	1.6672	1.6792	1.4526	1.5568	1.6834	1.4984	1.6362	1.4024	1.7049	1.4760	1.5786	1.4945	1.6153	1.5264	1.4745	1.4339	1.7031	1.6523	1.6256	1.6256	1.6256	1.6256	1.6256	1.6256	1.6256	1.6256	1.6256	1.6256	1.6256	1.6256	1.6256	1.6256	1.6256	1.6256	1.6256	1.6256	1.6256	1.6256
4.3200	1.6573	1.5798	1.4056	1.4615	1.4040	1.4190	1.5742	1.5742	1.5982	1.4731	1.5139	1.6672	1.6792	1.4526	1.5568	1.6834	1.4984	1.6362	1.4024	1.7049	1.4760	1.5786	1.4945	1.6153	1.5264	1.4745	1.4339	1.7031	1.6523	1.6256	1.6256	1.6256	1.6256	1.6256	1.6256	1.6256	1.6256	1.6256	1.6256	1.6256	1.6256	1.6256	1.6256	1.6256	1.6256	1.6256	1.6256	1.6256	1.6256
4.3300	1.6573	1.5798	1.4056	1.4615	1.4040	1.4190	1.5742	1.5742	1.5982	1.4731	1.5139	1.6672	1.6792	1.4526	1.5568	1.6834	1.4984	1.6362	1.4024	1.7049	1.4760	1.5786	1.4945	1.6153	1.5264	1.4745	1.4339	1.7031	1.6523	1.6256	1.6256	1.6256	1.6256	1.6256	1.6256	1.6256	1.6256	1.6256	1.6256	1.6256	1.6256	1.6256	1.6256	1.6256	1.6256	1.6256	1.6256	1.6256	1.6256
4.3400	1.6573	1.5798	1.4056	1.4615	1.4040	1.4190	1.5742	1.5742	1.5982	1.4731	1.5139	1.6672	1.6792	1.4526	1.5568	1.6834	1.4984	1.6362	1.4024	1.7049	1.4760	1.5786	1.4945	1.6153	1.5264	1.4745	1.4339	1.7031	1.6523	1.6256	1.6256	1.6256	1.6256	1.6256	1.6256	1.6256	1.6256	1.6256	1.6256	1.6256	1.6256	1.6256	1.6256	1.6256	1.6256	1.6256	1.6256	1.6256	1.6256
4.3500	1.6573	1.5798	1.4056	1.4615	1.4040	1.4190	1.5742	1.5742	1.5982	1.4731	1.5139	1.6672	1.6792	1.4526	1.5568	1.6834	1.4984	1.6362	1.4024	1.7049	1.4760	1.5786	1.4945	1.6153	1.5264	1.4745	1.4339	1.7031	1.6523	1.6256	1.6256	1.6256	1.6256	1.6256	1.6256	1.6256	1.6256	1.6256	1.6256	1.6256	1.6256	1.6256	1.6256	1.6256	1.6256	1.6256	1.6256	1.6256	1.6256
4.3600	1.6573	1.5798	1.4056	1.4615	1.4040	1.4190	1.5742	1.5742	1.5982	1.4731	1.5139	1.6672	1.6792	1.4526	1.5568	1.6834	1.4984	1.6362	1.4024	1.7049	1.4760	1.5786	1.4945	1.6153	1.5264	1.4745	1.4339	1.7031	1.6523	1.6256	1.6256	1.6256	1.6256	1.6256	1.6256	1.6256	1.6256	1.6256	1.6256	1.6256	1.6256	1.6256	1.6256	1.6256	1.6256	1.6256	1.6256	1.6256	1.6256
4.3700	1.6573	1.5798	1.4056	1.4615	1.4040	1.4190	1.5742	1.5742	1.5982	1.4731	1.5139	1.6672	1.6792	1.4526	1.5568	1.6834	1.4984	1.6362	1.4024	1.7049	1.4760	1.5786	1.4945	1.6153	1.5264	1.4745	1.4339	1.7031	1.6523	1.6256	1.6256	1.6256	1.6256	1.6256	1.6256	1.6256	1.6256	1.6256	1.6256	1.6256	1.6256	1.6256	1.6256	1.6256	1.6256	1.6256	1.6256	1.6256	1.6256
4.3800	1.6573	1.5798	1.4056	1.4615	1.4040	1.4190	1.5742	1.5742	1.5982	1.4731	1.5139	1.6672	1.6792	1.4526	1.5568	1.6834	1.4984	1.6362	1.4024	1.7049	1.4760	1.5786	1.4945	1.6153	1.5264	1.4745	1.4339	1.7031	1.6523	1.6256	1.6256	1.6256	1.6256	1.6256	1.6256	1.6256	1.6256	1.6256	1.6256	1.6256	1.6256	1.6256	1.6256	1.6256	1.6256	1.6256	1.6256	1.6256	1.6256
4.3900	1.6573	1.5798	1.4056	1.4615	1.4040	1.4190	1.5742	1.5742	1.5982	1.4731	1.5139	1.6672	1.6792	1.4526	1.5568	1.6834	1.4984	1.6362	1.4024	1.7049	1.4760	1.5786	1.4945	1.6153	1.5264	1.4745	1.4339	1.7031	1.6523	1.6256	1.6256	1.6256	1.6256	1.6256	1.6256	1.6256	1.6256	1.6256	1.6256	1.6256	1.6256	1.6256	1.6256	1.6256	1.6256	1.6256	1.6256	1.6256	1.6256
4.4000	1.6573	1.5798	1.4056	1.4615	1.4040	1.4190	1.5742	1.5742	1.5982	1.4731	1.5139	1.6672	1.6792	1.4526	1.5568	1.6834	1.4984	1.6362	1.4024	1.7049	1.4760	1.5786	1.4945	1.6153	1.5264	1.4745	1.4339	1.7031	1.6523	1.6256	1.6256	1.6256	1.6256	1.6256	1.6256	1.6256	1.6256	1.6256	1.6256	1.6256	1.6256	1.6256	1.6256	1.6256	1.6256	1.6256	1.6256	1.6256	1.6256
4.4100	1.6573	1.5798	1.4056	1.4615	1.4040	1.4190	1.5742	1.5742	1.5982	1.4731	1.5139	1.6672	1.6792	1.4526	1.5568	1.6834	1.4984	1.6362	1.4024	1.7049	1.4760	1.5786	1.4945	1.6153	1.5264	1.4745	1.4339	1.7031	1.6523	1.6256	1.6256	1.6256	1.6256	1.6256	1.6256	1.6256	1.6256	1.6256	1.6256	1.6256	1.6256	1.6256	1.6256	1.6256	1.6256	1.6256	1.6256	1.6256	1.6256
4.4200	1.6573	1.5798	1.4056	1.4615	1.4040	1.4190	1.5742	1.5742	1.5982	1.4731	1.5139	1.6672	1.6792	1.4526	1.5568	1.6834	1.4984	1.6362	1.4024	1.7049	1.4760	1.5786	1.4945	1.6153	1.5264	1.4745	1.4339	1.7031	1.6523	1.6256	1.6256	1.6256	1.6256	1.6256	1.6256	1.6256	1.6256	1.6256	1.6256	1.6256	1.6256	1.6256	1.6256	1.6256	1.6256	1.6256	1.6256	1.6256	1.6256
4.4300	1.6573	1.5798	1.4056	1.4615	1.4040	1.4190	1.5742	1.5742	1.5982	1.4731	1.5139	1.6672	1.6792	1.4526	1.5568	1.6834	1.4984	1.6362	1.4024	1.7049	1.4760	1.5786	1.4945	1.6153	1.5264	1.4745	1.4339	1.7031	1.6523	1.6256	1.6256	1.6256	1.6256	1.6256	1.6256	1.6256	1.6256	1.6256	1.6256	1.6256	1.6256	1.6256	1.6256	1.6256	1.6256	1.6256	1.6256	1.6256	1.6256
4.4400	1.6573	1.5798	1.4056	1.4615	1.4040	1.4190	1.5742	1.5742	1.5982	1.4731	1.5139	1.6672	1.6792	1.4526	1.5568	1.6834	1.4984	1.6362	1.4024	1.7049	1.4760	1.5786	1.4945	1.6153	1.5264	1.4745	1.4339	1.7031	1.6523	1.6256	1.6256	1.6256	1.6256	1.6256	1.6256	1.6256	1.6256	1.6256	1.6256	1.6256	1.6256	1.6256	1.6256	1.6256	1.6256	1.6256	1.6256	1.6256	1.6256
4.4500	1.6573	1.5798	1.4056	1.4615	1.4040	1.4190	1.5742	1.5742	1.5982	1.4731	1.5139	1.6672	1.6792	1.4526	1.5568	1.6834	1.4984	1.6362	1.4024	1.7049	1.4760	1.5786	1.4945	1.6153	1.5264	1.4745	1.4339	1.7031	1.6523	1.6256	1.6256	1.6256	1.6256	1.6256	1.6256	1.6256	1.6256	1.6256	1.6256	1.6256	1.6256	1.6256	1.6256	1.6256	1.6256	1.6256	1.6256	1.6256	1.6256
4.4600	1.6573	1.5798	1.4056	1.4615	1.4040	1.4190	1.5742	1.5742	1.5982	1.4731	1.5139	1.6672	1.6792	1.4526	1.5568	1.6834	1.4984	1.6362	1.4024	1.7049	1.4760	1.5786	1.4945	1.6153	1.5264	1.4745	1.4339	1.7031	1.6523	1.6256	1.6256	1.6256	1.6256	1.6256	1.6256	1.6256	1.6256	1.6256	1.6256	1.6256	1.6256	1.6256	1.6256	1.6256	1.6256	1.6256	1.6256	1.6256	1.6256
4.4700	1.6573	1.5798	1.4056	1.4615	1.4040	1.4190	1.5742	1.5742	1.5982	1.4731	1.5139	1.6672	1.6792	1.4526	1.5568	1.6834	1.4984	1.6362	1.4024	1.7049	1.4760	1.5786	1.4945	1.6153	1.5264	1.4745	1.4339	1.7031	1.6523	1.6256	1.6256	1.6256	1.6256	1.6256	1.6256	1.6256	1.6256	1.6256	1.6256	1.6256	1.6256	1.6256	1.6256	1.6256	1.6256	1.6256	1.6256	1.6256	1.6256
4.4800	1.6573	1.5798	1.4056	1.4615	1.4040	1.4190	1.5742	1.5742	1.5982	1.4731	1.5139	1.6672	1.6792	1.4526	1.5568	1.6834	1.4984	1.6362	1.4024	1.7049	1.4760	1.5786	1.4945	1.6153	1.5264	1.4745	1.4339	1.7031	1.6523	1.6256	1.6256	1.6256	1.6256	1.6256	1.6256	1.6256	1.6256	1.6256	1.6256	1.6256	1.6256	1.6256	1.6256	1.6256	1.6256	1.6256	1.6256	1.6256	1.6256
4.4900	1.6573	1.5798	1.4056	1.4615	1.4040	1.4190	1.5742	1.5742	1.5982	1.4731	1.5139	1.6672	1.6792	1.4526	1.5568	1.6834	1.4984	1.6362	1.4024	1.7049	1.4760	1.5786	1.4945	1.6153	1.5264	1.4745	1.4339	1.7031	1.6523	1.6256	1.6256	1.6256	1.6256	1.6256	1.6256	1.6256	1.6256	1.6256	1.6256	1.6256	1.6256	1.6256	1.6256	1.6256	1.6256	1.6256	1.6256	1.6256	1.6256
4.5000	1.6573	1.5798	1.4056	1.4615	1.4040	1.4190	1.5742	1.5742	1.5982	1.4731	1.5139	1.6672	1.6792	1.4526	1.5568	1.6834	1.4984	1.6362	1.4024	1.7049	1.4760	1.5786	1.4945	1.6153	1.5264	1.4745	1.4339	1.7031	1.6523	1.6256	1.6256	1.6256	1.6256	1.6256	1.6256	1.6256	1.6256	1.6256	1.6256	1.6256	1.6256	1.6256	1.6256	1.6256	1.6256	1.6256	1.6256	1.6256	1.6256
4.5100	1.7057	1.6259	1.4464	1.5040	1.4449	1.4603	1.6201	1.6201	1.6448	1.5160	1.5580	1.7159	1.7282	1.4948	1.6022	1.7326	1.5421	1.6839	1.4432	1.7547	1.5189	1.6246	1.5381	1.6624	1.5709	1.5174	1.4756	1.7528	1.7005	1.6730	1.6730	1.6730	1.6730	1.6730	1.6730	1.6730	1.6730	1.6730	1.6730	1.6730	1.6730	1.6730	1.6730	1.6730	1.6730	1.6730	1.6730	1.6730	1.6730
4.5200	1.7057	1.6259	1.4464	1.5040	1.4449	1.4603	1.6201	1.6201	1.6448	1.5160	1.5580	1.7159	1.7282	1.4948	1.6022	1.7326	1.5421	1.6839	1.4432	1.7547	1.5189	1.6246	1.5381	1.6624	1.5709	1.5174	1.4756	1.7528	1.7005	1.6730	1.6730	1.6730	1.6730	1.6730	1.6730	1.6730	1.6730	1.6730	1.6730	1.6730	1.6730	1.6730	1.6730	1.6730	1.6730	1.6730	1.6730	1.6730	1.6730
4.5300	1.7057	1.6259	1.4464	1.5040	1.4449	1.4603	1.6201	1.6201	1.6448	1.5160	1.5580	1.7159	1.7282	1.4948	1.6022	1.7326	1.5421	1.6839	1.4432	1.7547	1.5189	1.6246	1.5381	1.6624	1.5709	1.5174	1.4756	1.7528	1.7005	1.6730	1.6730	1.6730	1.6730	1.6730	1.6730	1.6730	1.6730	1.6730	1.6730	1.6730	1.6730	1.6730	1.6730	1.6730	1.6730	1.6730	1.6730	1.6730	1.6730
4.5400	1.7057	1.6259	1.4464	1.5040	1.4449	1.4603	1.6201	1.6201	1.6448	1.5160	1.5580	1.7159	1.7282	1.4948	1.6022	1.7326	1.5421	1.6839	1.4432	1.7547	1.5189	1.6246	1.5381	1.6624	1.5709	1.5174	1.4756	1.7528	1.7005	1.6730	1.6730	1.6730	1.6730	1.6730	1.6730	1.6730	1.6730	1.6730	1.6730	1.6730	1.6730	1.6730	1.6730	1.6730	1.6730	1.6730	1.6730	1.6730	1.6730
4.5500	1.7057	1.6259	1.4464	1.5040	1.4449	1.4603	1.6201	1.6201	1.6448	1.5160	1.5580	1.7159	1.7282	1.4948	1.6022	1.7326	1.5421	1.6839	1.4432	1.7547	1.5189	1.6246	1.5381	1.6624	1.5709	1.5174	1.4756	1.7528	1.7005	1.6730	1.6730	1.6730	1.6730	1.6730	1.6730	1.6730	1.6730	1.6730	1.6730	1.6730	1.6730	1.6730	1.6730	1.6730	1.6730	1.6730	1.6730	1.6730	1.6730
4.5600	1.7057	1.6259	1.4464	1.5040	1.4449	1.4603	1.6201	1.6201	1.6448	1.5160	1.5580	1.7159	1.7282	1.4948	1.6022	1.7326	1.5421	1.6839	1.4432	1.7547	1.5189	1.6246	1.5381	1.6624	1.5709	1.5174	1.4756	1.7528	1.7005	1.6730	1.6730	1.6730	1.6730	1.6730	1.6730	1.6730	1.6730	1.6730	1.6730	1.6730	1.6730	1.6730	1.6730	1.6730	1.6730	1.6730	1.6730	1.6730	1.6730
4.5700	1.7057	1.6259	1.4464	1.5040	1.4449	1.4603	1.6201	1.6201	1.6448	1.5160	1.5580	1.7159	1.7282	1.4948	1.6022	1.7326	1.5421	1.6839	1.4432	1.7547	1.5189	1.6246	1.5381	1.6624	1.5709	1.5174	1.4756	1.7528	1.7005	1.6730	1.6730	1.6730	1.6730	1.6730	1.6730	1.6730	1.6730	1.6730	1.6730	1.6730	1.6730	1.6730	1.6730	1.6730	1.6730	1.6730	1.6730	1.6730	1.6730
4.5800	1.7057	1.6259	1.4464	1.5040	1.4449	1.4603	1.6201	1.6201	1.6448	1.5160	1.5580	1.7159	1.7282	1.4948	1.6022	1.7326	1.5421	1.6839	1.4432	1.7547	1.5189	1.6246	1.5381	1.6624	1.5709	1.5174	1.4756	1.7528	1.7005	1.6730	1.6730	1.6730	1.6730	1.6730	1.6730	1.6730	1.6730	1.6730	1.6730	1.6730	1.6730	1.6730	1.6730	1.6730	1.6730	1.6730	1.6730	1.6730	1.6730
4.5900	1.7057	1.6259	1.4464	1.5040	1.4449	1.4603	1.6201	1.6201	1.6448	1.5160	1.5580	1.7159	1.7282	1.4948	1.6022	1.7326	1.5421	1.6839	1.4432	1.7547	1.5189	1.6246	1.5381	1.6624	1.5709	1.5174	1.4756	1.7528	1.7005	1.6730	1.6730	1.6730	1.6730	1.6730	1.6730	1.6730	1.6730	1.6730	1.6730	1.6730	1.6730	1.6730	1.6730	1.6730	1.6730	1.6730	1.6730	1.6730	1.6730
4.6000	1.7057	1.6259	1.4464	1.5040	1.4449	1.4603	1.6201	1.6201	1.6448	1.5160	1.5580	1.7159	1.7282	1.4948	1.6022	1.7326	1.5421	1.6839	1.4432	1.7547	1.5189	1.6246	1.5381	1.6624	1.5709	1.5174	1.4756	1.7528	1.7005	1.6730	1.6730	1.6730	1.6730	1.6730	1.6730	1.6730	1.6730	1.6730	1.6730	1.6730	1.6730	1.6730	1.6730	1.6730	1.6730	1.6730	1.6730	1.6730	1.6730
4.6100	1.7057	1.6259	1.4464	1.5040	1.4449	1.4603	1.6201	1.6201	1.6448	1.5160	1.5580	1.7159	1.7282	1.4948	1.6022	1.7326	1.5421	1.6839	1.4432	1.7547	1.5189	1.6246	1.5381	1.6624	1.5709	1.5174	1.4756	1.7528	1.7005	1.6730	1.6730	1.6730	1.6730	1.6730	1.6730	1.6730	1.6730	1.6730	1.6730	1.6730	1.6730	1.6730	1.6730	1.6730	1.6730	1.6730	1.6730	1.6730	1.6730
4.6200	1.7057	1.6259	1.4464	1.5040	1.4449	1.4603	1.6201	1.6201	1.6448	1.5160	1.5580	1.7159	1.7282	1.4948	1.6022	1.7326	1.5421	1.6839	1.4432	1.7547	1.5189	1.6246	1.5381	1.6624	1.5709	1.5174	1.4756	1.7528	1.7005	1.6730	1.6730	1.6730	1.6730	1.6730	1.6730	1.6730	1.6730	1.6730	1.6730	1.6730	1.6730	1.6730	1.6730	1.6730	1.6730	1.6730	1.6730	1.6730	1.6730
4.6300	1.7057	1.6259	1.4464	1.5040	1.4449	1.4603	1.6201	1.6201	1.6448	1.5160	1.5580	1.7159	1.7282	1.4948	1.6022	1.7326	1.5421	1.6839	1.4432	1.7547	1.5189	1.6246	1.5381	1.6624	1.5709	1.5174	1.4756	1.7528	1.7005	1.6730	1.6730	1.6730	1.6730	1.6730	1.6730	1.6730	1.6730	1.6730	1.6730	1.6730	1.6730	1.6730	1.6730	1.6730	1.6730	1.6730	1.6730	1.6730	1.6730
4.6400	1.7057	1.6259	1.4464	1.5040	1.4449	1.4603	1.6201	1.6201	1.6448	1.5160	1.5580	1.7159	1.7282	1.4948	1.6022	1.7326	1.5421	1.6839	1.4432	1.7547	1.5189	1.6246	1.5381	1.6624	1.5709	1.5174	1.4756	1.7528	1.7005	1.6730	1.6730	1.6730	1.6730	1.6730	1.6730	1.6730	1.6730	1.6730	1.6730	1.6730	1.6730	1.6730	1.6730	1.6730	1.6730	1.6730	1.6730	1.6730	1.6730
4.6500	1.7057	1.6259	1.4464	1.5040	1.4449	1.4603	1.6201	1.6201	1.6448	1.5160	1.5580	1.7159	1.7282	1.4948	1.6022	1.7326	1.5421	1.6839	1.4432	1.7547	1.5189	1.6246	1.5381	1.6624	1.5709	1.5174	1.4756	1.7528	1.7005	1.6730	1.6730	1.6730	1.6730	1.6730	1.6730	1.6730	1.6730	1.6730	1.6730	1.6730	1.6730	1.6730	1.6730	1.6730	1.6730	1.6730	1.6730	1.6730	1.6730
4.6600	1.7057	1.6259	1.4464	1.5040	1.4449	1.4603	1.6201	1.6201	1.6448	1.5160	1.5580	1.7159	1.7282	1.4948	1.6022	1.7326	1.5421	1.6839	1.4432	1.7547	1.5189	1.6246	1.5381	1.6624	1.5709	1.5174	1.4756	1.7528	1.7005	1.6730	1.6730	1.6730	1.6730	1.6730	1.6730	1.6730	1.6730	1.6730	1.6730	1.6730	1.6730	1.6730	1.6730	1.6730	1.6730	1.6730	1.6730	1.6730	1.6730
4.6700	1.7057	1.6259	1.4464	1.5040	1.4449	1.4603	1.6201	1.6201	1.6448	1.5160	1.5580	1.7159	1.7282	1.4948	1.6022	1.7326	1.5421	1.6839	1.4432	1.7547	1.5189	1.6246	1.5381	1.6624	1.5709	1.5174	1.4756	1.7528	1.7005	1.6730	1.6730	1.6730	1.6730	1.6730	1.6730	1.6730	1.6730	1.6730	1.6730	1.6730	1.6730	1.6730	1.6730	1.6730	1.6730	1.6730	1.6730	1.6730	1.6730
4.6800	1.7057	1.6259	1.4464	1.5040	1.4449	1.4603	1.6201	1.6201	1.6448	1.5160	1.5580	1.7159	1.7282	1.4948	1.6022	1.7326	1.5421	1.6839	1.4432	1.7547	1.5189	1.6246	1.5381	1.6624	1.5709	1.5174	1.4756	1.7528	1.7005	1.6730	1.6730	1.6730	1.6730	1.6730	1.6730	1.6730	1.6730	1.6730	1.6730	1.6730	1.6730	1.6730	1.6730	1.6730	1.6730	1.6730	1.6730	1.6730	1.6730
4.6900	1.7057	1.6259	1.4464	1.5040	1.4449	1.4603	1.6201	1.6201	1.6448	1.5160	1.5580	1.7159	1.7282	1.4948	1.6022	1.7326	1.5421	1.6839	1.4432	1.7547	1.5189	1.6246	1.5381	1.6624	1.5709	1.5174	1.4756	1.7528	1.7005	1.6730	1.6730	1.6730	1.6730	1.6730	1.6730	1.6730	1.6730	1.6730	1.6730	1.6730	1.6730	1.6730	1.6730	1.6730	1.6730	1.6730	1.6730	1.6730	1.6730
4.7000	1.7057	1.6259	1.4464	1.5040	1.4449	1.4603	1.6201	1.6201	1.6448	1.5160	1.5580	1.7159	1.7282	1.4948	1.6022	1.7326	1.5421	1.6839	1.4432	1.7547	1.5189	1.6246	1.5381	1.6624	1.5709	1.5174	1.4756	1.7528	1.7005	1.6730	1.6730	1.6730	1.6730	1.6730	1.6730	1.6730	1.6730	1.6730	1.6730	1.6730	1.6730	1.6730	1.6730	1.6730	1.6730	1.6730	1.6730	1.6730	1.6730
4.7100	1.7374	1.6561	1.4731	1.5319	1.4715	1.4872	1.6502	1.6502	1.6753	1.5441	1.5868	1.7478	1.7604	1.5225	1.6319	1.7648	1.5706	1.7152	1.4699	1.7874	1.5470	1.6548	1.5666	1.6933	1.6000	1.5455	1.5029	1.7855	1.7321	1.7041	1.7041	1.7041	1.7041	1.7041	1.7041	1.7041	1.7041	1.7041	1.7041	1.7041	1.7041	1.7041	1.7041	1.7041	1.7041	1.7041	1.7041	1.7041	1.7041
4.7200	1.7374	1.6561	1.4731	1.5319	1.4715	1.4872	1.6502	1.6502	1.6753	1.5441	1.5868	1.7478	1.7604	1.5225	1.6319	1.7648	1.5706	1.7152	1.4699	1.7874	1.5470	1.6548	1.5666	1.6933	1.6000	1.5455	1.5029	1.7855	1.7321	1.7041	1.7041	1.7041	1.7041	1.7041	1.7041	1.7041	1.7041	1.7041	1.7041	1.7041	1.7041	1.7041	1.7041	1.7041	1.7041	1.7041	1.7041	1.7041	1.7041
4.7300	1.7374	1.6561	1.4731	1.5319	1.4715	1.4872	1.6502	1.6502	1.6753	1.5441	1.5868	1.7478	1.7604	1.5225	1.6319	1.7648	1.5706	1.7152	1.4699	1.7874	1.5470	1.6548	1.5666	1.6933	1.6000	1.5455	1.5029	1.7855	1.7321	1.7041	1.7041	1.7041	1.7041	1.7041	1.7041	1.7041	1.7041	1.7041	1.7041	1.7041	1.7041	1.7041	1.7041	1.7041	1.7041	1.7041	1.7041	1.7041	1.7041
4.7400	1.7374	1.6561	1.4731	1.5319	1.4715	1.4872	1.6502	1.6502	1.6753	1.5441	1.5868	1.7478	1.7604	1.5225	1.6319	1.7648	1.5706	1.7152	1.4699	1.7874	1.5470	1.6548	1.5666	1.6933	1.6000	1.5455	1.5029	1.7855	1.7321	1.7041	1.7041	1.7041	1.7041	1.7041	1.7041	1.7041	1.7041	1.7041	1.7041	1.7041	1.7041	1.7041	1.7041	1.7041	1.7041	1.7041	1.7041	1.7041	1.7041
4.7500	1.7374	1.6561	1.4731	1.5319	1.4715	1.4872	1.6502	1.6502	1.6753	1.5441	1.5868	1.7478	1.7604	1.5225	1.6319	1.7648	1.5706	1.7152	1.4699	1.7874	1.5470	1.6548	1.5666	1.6933	1.6000	1.5455	1.5029	1.7855	1.7321	1.7041	1.7041	1.7041	1.7041	1.7041	1.7041	1.7041	1.7041	1.7041	1.7041	1.7041	1.7041	1.7041	1.7041	1.7041	1.7041	1.7041	1.7041	1.7041	1.7041
4.7600	1.7374	1.6561	1.4731	1.5319	1.4715	1.4872	1.6502	1.6502	1.6753	1.5441	1.5868	1.7478	1.7604	1.5225	1.6319	1.7648	1.5706	1.7152	1.4699	1.7874	1.5470	1.6548	1.5666	1.6933	1.6000	1.5455	1.5029	1.7855	1.7321	1.7041	1.7041	1.7041	1.7041	1.7041	1.7041	1.7041	1.7041	1.7041	1.7041	1.7041	1.7041	1.7041	1.7041	1.7041	1.7041	1.7041	1.7041	1.7041	1.7041
4.7700	1.7374	1.6561	1.4731	1.5319	1.4715	1.4872	1.6502	1.6502	1.6753	1.5441	1.5868	1.7478	1.7604	1.5225	1.6319	1.7648	1.5706	1.7152	1.4699	1.7874	1.5470	1.6548	1.5666	1.6933	1.6000	1.5455	1.5029	1.7855	1.7321	1.7041	1.7041	1.7041	1.7041	1.7041	1.7041	1.7041	1.7041	1.7041	1.7041	1.7041	1.7041	1.7041	1.7041	1.7041	1.7041	1.7041	1.7041	1.7041	1.7041
4.7800	1.7374	1.6561	1.4731	1.5319	1.4715	1.4872	1.6502	1.6502	1.6753	1.5441	1.5868	1.7478	1.7604	1.5225	1.6319	1.7648	1.5706	1.7152	1.4699	1.7874	1.5470	1.6548	1.5666	1.6933	1.6000	1.5455	1.5029	1.7855	1.7321	1.7041	1.7041	1.7041	1.7041	1.7041	1.7041	1.7041	1.7041	1.7041	1.7041	1.7041	1.7041	1.7041	1.7041	1.7041	1.7041	1.7041	1.7041	1.7041	1.7041
4.7900	1.7374	1.6561	1.4731	1.5319	1.4715	1.4872	1.6502	1.6502	1.6753	1.5441	1.5868	1.7478	1.7604	1.5225	1.6319	1.7648	1.5706	1.7152	1.4699	1.7874	1.5470	1.6548	1.5666	1.6933	1.6000	1.5455	1.5029	1.7855	1.7321	1.7041	1.7041	1.7041	1.7041	1.7041	1.7041	1.7041	1.7041	1.7041	1.7041	1.7041	1.7041	1.7041	1.7041	1.7041	1.7041	1.7041	1.7041	1.7041	1.7041
4.8000	1.7374	1.6561	1.4731	1.5319	1.4715	1.4872	1.6502	1.6502	1.6753	1.5441	1.5868	1.7478	1.7604	1.5225	1.6319	1.7648	1.5706	1.7152	1.4699	1.7874	1.5470	1.6548	1.5666	1.6933	1.6000	1.5455	1.5029	1.7855	1.7321	1.7041	1.7041	1.7041	1.7041	1.7041	1.7041	1.7041	1.7041	1.7041	1.7041	1.7041	1.7041	1.7041	1.7041	1.7041	1.7041	1.7041	1.7041	1.7041	1.7041
4.8100	1.7374	1.6561	1.4731	1.5319	1.4715	1.4872	1.6502	1.6502	1.6753	1.5441	1.5868	1.7478	1.7604	1.5225	1.6319	1.7648	1.5706	1.7152	1.4699	1.7874	1.5470	1.6548	1.5666	1.6933	1.6000	1.5455	1.5029	1.7855	1.7321	1.7041	1.7041	1.7041	1.7041	1.7041	1.7041	1.7041	1.7041	1.7041	1.7041	1.7041	1.7041	1.7041	1.7041	1.7041	1.7041	1.7041	1.7041	1.7041	1.7041
4.8200	1.7374	1.6561	1.4731	1.5319	1.4715	1.4872	1.6502	1.6502	1.6753	1.5441	1.5868	1.7478	1.7604	1.5225	1.6319	1.7648	1.5706	1.7152	1.4699	1.7874	1.5470	1.6548	1.5666	1.6933	1.6000	1.5455	1.5029	1.7855	1.7321	1.7041	1.7041	1.7041	1.7041	1.7041	1.7041	1.7041	1.7041	1.7041	1.7041	1.7041	1.7041	1.7041	1.7041	1.7041	1.7041	1.7041	1.7041	1.7041	1.7041
4.8300	1.7374	1.6561	1.4731	1.5319	1.4715	1.4872	1.6502	1.6502	1.6753	1.5441	1.5868	1.7478	1.7604	1.5225	1.6319	1.7648	1.5706	1.7152	1.4699	1.7874	1.5470	1.6548	1.5666	1.6933	1.6000	1.5455	1.5029	1.7855	1.7321	1.7041	1.7041	1.7041	1.7041	1.7041	1.7041	1.7041	1.7041	1.7041	1.7041	1.7041	1.7041	1.7041	1.7041	1.7041	1.7041	1.7041	1.7041	1.7041	1.7041
4.8400	1.7374	1.6561	1.4731	1.5319	1.4715	1.4872	1.6502	1.6502	1.6753	1.5441	1.5868	1.7478	1.7604	1.5225	1.6319	1.7648	1.5706	1.7152	1.4699	1.7874	1.5470	1.6548	1.5666	1.6933	1.6000	1.5455	1.5029	1.7855	1.7321	1.7041	1.7041	1.7041	1.7041	1.7041	1.7041	1.7041	1.7041	1.7041	1.7041	1.7041	1.7041	1.7041	1.7041	1.7041	1.7041	1.7041	1.7041	1.7041	1.7041
4.8500	1.7374	1.6561	1.4731	1.5319	1.4715	1.4872	1.6502	1.6502	1.6753	1.5441	1.5868	1.7478	1.7604	1.5225	1.6319	1.7648	1.5706	1.7152	1.4699	1.7874	1.5470	1.6548	1.5666	1.6933	1.6000	1.5455	1.5029	1.7855	1.7321	1.7041	1.7041	1.7041	1.7041	1.7041	1.7041	1.7041	1.7041	1.7041	1.7041	1.7041	1.7041	1.7041	1.7041	1.7041	1.7041	1.7041	1.7041	1.7041	1.7041
4.8600	1.7374	1.6561	1.4731	1.5319	1.4715	1.4872	1.6502	1.6502	1.6753	1.5441	1.5868	1.7478	1.7604	1.5225	1.6319	1.7648	1.5706	1.7152	1.4699	1.7874	1.5470	1.6548	1.5666	1.6933	1.6000	1.5455	1.5029	1.7855	1.7321	1.7041	1.7041	1.7041	1.7041	1.7041	1.7041	1.7041	1.7041	1.7041	1.7041	1.7041	1.7041	1.7041	1.7041	1.7041	1.7041	1.7041	1.7041	1.7041	1.7041
4.8700	1.7374	1.6561	1.4731	1.5319	1.4715	1.4872	1.6502	1.6502	1.6753	1.5441	1.5868	1.7478	1.7604	1.5225	1.6319	1.7648	1.5706	1.7152	1.4699	1.7874	1.5470	1.6548	1.5666	1.6933	1.6000	1.5455	1.5029	1.7855	1.7321	1.7041	1.7041	1.7041	1.7041	1.7041	1.7041	1.7041	1.7041	1.7041	1.7041	1.7041	1.7041	1.7041	1.7041	1.7041	1.7041	1.7041	1.7041	1.7041	1.7041
4.8800	1.7374	1.6561	1.4731	1.5319	1.4715	1.4872	1.6502	1.6502	1.6753	1.5441	1.5868	1.7478	1.7604	1.5225	1.6319	1.7648	1.5706	1.7152	1.4699	1.7874	1.5470	1.6548	1.5666	1.6933	1.6000	1.5455	1.5029	1.7855	1.7321	1.7041	1.7041	1.7041	1.7041	1.7041	1.7041	1.7041	1.7041	1.7041	1.7041	1.7041	1.7041	1.7041	1.7041	1.7041	1.7041	1.7041	1.7041	1.7041	1.7041
4.8900	1.7374	1.6561	1.4731	1.5319	1.4715	1.4872	1.6502	1.6502	1.6753	1.5441	1.5868	1.7478	1.7604	1.5225	1.6319	1.7648	1.5706	1.7152	1.4699	1.7874	1.5470	1.6548	1.5666	1.6933	1.6000	1.5455	1.5029	1.7855	1.7321	1.7041	1.7041	1.7041	1.7041	1.7041	1.7041	1.7041	1.7041	1.7041	1.7041	1.7041	1.7041	1.7041	1.7041	1.7041	1.7041	1.7041	1.7041	1.7041	1.7041
4.9000	1.7374	1.6561	1.4731	1.5319	1.4715	1.4872	1.6502	1.6502	1.6753	1.5441	1.5868	1.7478	1.7604	1.5225	1.6319	1.7648	1.5706	1.7152	1.4699	1.7874	1.5470	1.6548	1.5666	1.6933	1.6000	1.5455	1.5029	1.7855	1.7321	1.7041	1.7041	1.7041	1.7041	1.7041	1.7041	1.7041	1.7041	1.7041	1.7041	1.7041	1.7041	1.7041	1.7041	1.7041	1.7041	1.7041	1.7041	1.7041	1.7041
4.9100	1.7643	1.6816	1.4956	1.5553	1.4940	1.5100	1.6756	1.6756	1.7012	1.5677	1.6112	1.7748	1.7876	1.5458	1.6570	1.7921	1.5947	1.7417	1.4923	1.8151	1.5707	1.6803	1.5906	1.7194	1.6246	1.5692	1.5258	1.8131	1.7589	1.7304	1.7304	1.7304	1.7304	1.7304	1.7304	1.7304	1.7304	1.7304	1.7304	1.7304	1.7304	1.7304	1.7304	1.7304	1.7304	1.7304	1.7304	1.7304	1.7304
4.9200	1.7643	1.6816	1.4956	1.5553	1.4940	1.5100	1.6756	1.6756	1.7012	1.5677	1.6112	1.7748	1.7876	1.5458	1.6570	1.7921	1.5947	1.7417	1.4923	1.8151	1.5707	1.6803	1.5906	1.7194	1.6246	1.5692	1.5258	1.8131	1.7589	1.7304	1.7304	1.7304	1.7304	1.7304	1.7304	1.7304	1.7304	1.7304	1.7304	1.7304	1.7304	1.7304	1.7304	1.7304	1.7304	1.7304	1.7304	1.7304	1.7304
4.9300	1.7643	1.6816	1.4956	1.5553	1.4940	1.5100	1.6756	1.6756	1.7012	1.5677	1.6112	1.7748	1.7876	1.5458	1.6570	1.7921	1.5947	1.7417	1.4923	1.8151	1.5707	1.6803	1.5906	1.7194	1.6246	1.5692	1.5258	1.8131	1.7589	1.7304	1.7304	1.7304	1.7304	1.7304	1.7304	1.7304	1.7304	1.7304	1.7304	1.7304	1.7304	1.7304	1.7304	1.7304	1.7304	1.7304	1.7304	1.7304	1.7304
4.9400	1.7643	1.6816	1.4956	1.5553	1.4940	1.5100	1.6756	1.6756	1.7012	1.5677	1.6112	1.7748	1.7876	1.5458	1.6570	1.7921	1.5947	1.7417	1.4923	1.8151	1.5707	1.6803	1.5906	1.7194	1.6246	1.5692	1.5258	1.8131	1.7589	1.7304	1.7304	1.7304	1.7304	1.7304	1.7304	1.7304	1.7304	1.7304	1.7304	1.7304	1.7304	1.7304	1.7304	1.7304	1.7304	1.7304	1.7304	1.7304	1.7304
4.9500	1.7643	1.6816	1.4956	1.5553	1.4940	1.5100	1.6756	1.6756	1.7012	1.5677	1.6112	1.7748	1.7876	1.5458	1.6570	1.7921	1.5947	1.7417	1.4923	1.8151	1.5707	1.6803	1.5906	1.7194	1.6246	1.5692	1.5258	1.8131	1.7589	1.7304	1.7304	1.7304	1.7304	1.7304	1.7304	1.7304	1.7304	1.7304	1.7304	1.7304	1.7304	1.7304	1.7304	1.7304	1.7304	1.7304	1.7304	1.7304	1.7304
4.9600	1.7643	1.6816	1.4956	1.5553	1.4940	1.5100	1.6756	1.6756	1.7012	1.5677	1.6112	1.7748	1.7876	1.5458	1.6570	1.7921	1.5947	1.7417	1.4923	1.8151	1.5707	1.6803	1.5906	1.7194	1.6246	1.5692	1.5258	1.8131	1.7589	1.7304	1.7304	1.7304	1.7304	1.7304	1.7304	1.7304	1.7304	1.7304	1.7304	1.7304	1.7304	1.7304	1.7304	1.7304	1.7304	1.7304	1.7304	1.7304	1.7304
4.9700	1.7643	1.6816	1.4956	1.5553	1.4940	1.5100	1.6756	1.6756	1.7012	1.5677	1.6112	1.7748	1.7876	1.5458	1.6570	1.7921	1.5947	1.7417	1.4923	1.8151	1.5707	1.6803	1.5906	1.7194	1.6246	1.5692	1.5258	1.8131	1.7589	1.7304	1.7304	1.7304	1.7304	1.7304	1.7304	1.7304	1.7304	1.7304	1.7304	1.7304	1.7304	1.7304	1.7304	1.7304	1.7304	1.7304	1.7304	1.7304	1.7304
4.9800	1.7643	1.6816	1.4956	1.5553	1.4940	1.5100	1.6756	1.6756	1.7012	1.5677	1.6112	1.7748	1.7876	1.5458	1.6570	1.7921	1.5947	1.7417	1.4923	1.8151	1.5707	1.6803	1.5906	1.7194	1.6246	1.5692	1.5258	1.8131	1.7589	1.7304	1.7304	1.7304	1.7304	1.7304	1.7304	1.7304	1.7304	1.7304	1.7304	1.7304	1.7304	1.7304	1.7304	1.7304	1.7304	1.7304	1.7304	1.7304	1.7304
4.9900	1.7643	1.6816	1.4956	1.5553	1.4940	1.5100	1.6756	1.6756	1.7012	1.5677	1.6112	1.7748	1.7876	1.5458	1.6570	1.7921	1.5947	1.7417	1.4923	1.8151	1.5707	1.6803	1.5906	1.7194	1.6246	1.5692	1.5258	1.8131	1.7589	1.7304	1.7304	1.7304	1.7304	1.7304	1.7304	1.7304	1.7304	1.7304	1.7304	1.7304	1.7304	1.7304	1.7304	1.7304	1.7304	1.7304	1.7304	1.7304	1.7304
5.0000	1.7643	1.6816	1.4956	1.5553	1.4940	1.5100	1.6756	1.6756	1.7012	1.5677	1.6112	1.7748	1.7876	1.5458	1.6570	1.7921	1.5947	1.7417	1.4923	1.8151	1.5707	1.6803	1.5906	1.7194	1.6246	1.5692	1.5258	1.8131	1.7589	1.7304	1.7304	1.7304	1.7304	1.7304	1.7304	1.7304	1.7304	1.7304	1.7304	1.7304	1.7304	1.7304	1.7304	1.7304	1.7304	1.7304	1.7304	1.7304	1.7304
5.0100	1.7643	1.6816	1.4956	1.5553	1.4940	1.5100	1.6756	1.6756	1.7012	1.5677	1.6112	1.7748	1.7876	1.5458	1.6570	1.7921	1.5947	1.7417	1.4923	1.8151	1.5707	1.6803	1.5906	1.7194	1.6246	1.5692	1.5258	1.8131	1.7589	1.7304	1.7304	1.7304	1.7304	1.7304	1.7304	1.7304	1.7304	1.7304	1.7304	1.7304	1.7304	1.7304	1.7304	1.7304	1.7304	1.7304	1.7304	1.7304	1.7304
5.0200	1.7643	1.6816	1.4956	1.5553	1.4940	1.5100	1.6756	1.6756	1.7012	1.5677	1.6112	1.7748	1.7876	1.5458	1.6570	1.7921	1.5947	1.7417	1.4923	1.8151	1.5707	1.6803	1.5906	1.7194	1.6246	1.5692	1.5258	1.8131	1.7589	1.7304	1.7304	1.7304	1.7304	1.7304	1.7304	1.7304	1.7304	1.7304	1.7304	1.7304	1.7304	1.7304	1.7304	1.7304	1.7304	1.7304	1.7304	1.7304	1.7304
5.0300	1.7643	1.6816	1.4956	1.5553	1.4940	1.5100	1.6756	1.6756	1.7012	1.5677	1.6112	1.7748	1.7876	1.5458	1.6570	1.7921	1.5947	1.7417	1.4923	1.8151	1.5707	1.6803	1.5906	1.7194	1.6246	1.5692	1.5258	1.8131	1.7589	1.7304	1.7304	1.7304	1.7304	1.7304	1.7304	1.7304	1.7304	1.7304	1.7304	1.7304	1.7304	1.7304	1.7304	1.7304	1.7304	1.7304	1.7304	1.7304	1.7304
5.0400	1.7643	1.6816	1.4956	1.5553	1.4940	1.5100	1.6756	1.6756	1.7012	1.5677	1.6112	1.7748	1.7876	1.5458	1.6570	1.7921	1.5947	1.7417	1.4923	1.8151	1.5707	1.6803	1.5906	1.7194	1.6246	1.5692	1.5258	1.8131	1.7589	1.7304	1.7304	1.7304	1.7304	1.7304	1.7304	1.7304	1.7304	1.7304	1.7304	1.7304	1.7304	1.7304	1.7304	1.7304	1.7304	1.7304	1.7304	1.7304	1.7304
5.0500	1.7643	1.6816	1.4956	1.5553	1.4940	1.5100	1.6756	1.6756	1.7012	1.5677	1.6112	1.7748	1.7876	1.5458	1.6570	1.7921	1.5947	1.7417	1.4923	1.8151	1.5707	1.6803	1.5906	1.7194	1.6246	1.5692	1.5258	1.8131	1.7589	1.7304	1.7304	1.7304	1.7304	1.7304	1.7304	1.7304	1.7304	1.7304	1.7304	1.7304	1.7304	1.7304	1.7304	1.7304	1.7304	1.7304	1.7304	1.7304	1.7304
5.0600	1.7643	1.6816	1.4956	1.5553	1.4940	1.5100	1.6756	1.6756	1.7012	1.5677	1.6112	1.7748	1.7876	1.5458	1.6570	1.7921	1.5947	1.7417	1.4923	1.8151	1.5707	1.6803	1.5906	1.7194	1.6246	1.5692	1.5258	1.8131	1.7589	1.7304	1.7304	1.7304	1.7304	1.7304	1.7304	1.7304	1.7304	1.7304	1.7304	1.7304	1.7304	1.7304	1.7304	1.7304	1.7304	1.7304	1.7304	1.7304	1.7304
5.0700	1.7643	1.6816	1.4956	1.5553	1.4940	1.5100	1.6756	1.6756	1.7012	1.5677	1.6112	1.7748	1.7876	1.5458	1.6570	1.7921	1.5947	1.7417	1.4923	1.8151	1.5707	1.6803	1.5906	1.7194	1.6246	1.5692	1.5258	1.8131	1.7589	1.7304	1.7304	1.7304	1.7304	1.7304	1.7304	1.7304	1.7304	1.7304	1.7304	1.7304	1.7304	1.7304	1.7304	1.7304	1.7304	1.7304	1.7304	1.7304	1.7304
5.0800	1.7643	1.6816	1.4956	1.5553	1.4940	1.5100	1.6756	1.6756	1.7012	1.5677	1.6112	1.7748	1.7876	1.5458	1.6570	1.7921	1.5947	1.7417	1.4923	1.8151	1.5707	1.6803	1.5906	1.7194	1.6246	1.5692	1.5258	1.8131	1.7589	1.7304	1.7304	1.7304	1.7304	1.7304	1.7304	1.7304	1.7304	1.7304	1.7304	1.7304	1.7304	1.7304	1.7304	1.7304	1.7304	1.7304	1.7304	1.7304	1.7304
5.0900	1.7643	1.6816	1.4956	1.5553	1.4940	1.5100	1.6756	1.6756	1.7012	1.5677	1.6112	1.7748	1.7876	1.5458	1.6570	1.7921	1.5947	1.7417	1.4923	1.8151	1.5707	1.6803	1.5906	1.7194	1.6246	1.5692	1.5258	1.8131	1.7589	1.7304	1.7304	1.7304	1.7304	1.7304	1.7304	1.7304	1.7304	1.7304	1.7304	1.7304	1.7304	1.7304	1.7304	1.7304	1.7304	1.7304	1.7304	1.7304	1.7304
5.1000	1.7643	1.6816	1.4956	1.5553	1.4940	1.5100	1.6756	1.6756	1.7012	1.5677	1.6112	1.7748	1.7876	1.5458	1.6570	1.7921	1.5947	1.7417	1.4923	1.8151	1.5707	1.6803	1.5906	1.7194	1.6246	1.5692	1.5258	1.8131	1.7589	1.7304	1.7304	1.7304	1.7304	1.7304	1.7304	1.7304	1.7304	1.7304	1.7304	1.7304	1.7304	1.7304	1.7304	1.7304	1.7304	1.7304	1.7304	1.7304	1.7304
5.1100	1.7911	1.7071	1.5181	1.5788	1.5165	1.5327	1.7010	1.7010	1.7270	1.5914	1.6356	1.8019	1.8149	1.5691	1.6821	1.8194	1.6188	1.7682	1.5148	1.8428	1.5944	1.7058	1.6147	1.7455	1.6492	1.5929	1.5488	1.8408	1.7856	1.7567	1.7567	1.7567	1.7567	1.7567	1.7567	1.7567	1.7567	1.7567	1.7567	1.7567	1.7567	1.7567	1.7567	1.7567	1.7567	1.7567	1.7567	1.7567	1.7567
5.1200	1.7911	1.7071	1.5181	1.5788	1.5165	1.5327	1.7010	1.7010	1.7270	1.5914	1.6356	1.8019	1.8149	1.5691	1.6821	1.8194	1.6188	1.7682	1.5148	1.8428	1.5944	1.7058	1.6147	1.7455	1.6492	1.5929	1.5488	1.8408	1.7856	1.7567	1.7567	1.7567	1.7567	1.7567	1.7567	1.7567	1.7567	1.7567	1.7567	1.7567	1.7567	1.7567	1.7567	1.7567	1.7567	1.7567	1.7567	1.7567	1.7567
5.1300	1.7911	1.7071	1.5181	1.5788	1.5165	1.5327	1.7010	1.7010	1.7270	1.5914	1.6356	1.8019	1.8149	1.5691	1.6821	1.8194	1.6188	1.7682	1.5148	1.8428	1.5944	1.7058	1.6147	1.7455	1.6492	1.5929	1.5488	1.8408	1.7856	1.7567	1.7567	1.7567	1.7567	1.7567	1.7567	1.7567	1.7567	1.7567	1.7567	1.7567	1.7567	1.7567	1.7567	1.7567	1.7567	1.7567	1.7567	1.7567	1.7567
5.1400	1.7911	1.7071	1.5181	1.5788	1.5165	1.5327	1.7010	1.7010	1.7270	1.5914	1.6356	1.8019	1.8149	1.5691	1.6821	1.8194	1.6188	1.7682	1.5148	1.8428	1.5944	1.7058	1.6147	1.7455	1.6492	1.5929	1.5488	1.8408	1.7856	1.7567	1.7567	1.7567	1.7567	1.7567	1.7567	1.7567	1.7567	1.7567	1.7567	1.7567	1.7567	1.7567	1.7567	1.7567	1.7567	1.7567	1.7567	1.7567	1.7567
5.1500	1.7911	1.7071	1.5181	1.5788	1.5165	1.5327	1.7010	1.7010	1.7270	1.5914	1.6356	1.8019	1.8149	1.5691	1.6821	1.8194	1.6188	1.7682	1.5148	1.8428	1.5944	1.7058	1.6147	1.7455	1.6492	1.5929	1.5488	1.8408	1.7856	1.7567	1.7567	1.7567	1.7567	1.7567	1.7567	1.7567	1.7567	1.7567	1.7567	1.7567	1.7567	1.7567	1.7567	1.7567	1.7567	1.7567	1.7567	1.7567	1.7567
5.1600	1.7911	1.7071	1.5181	1.5788	1.5165	1.5327	1.7010	1.7010	1.7270	1.5914	1.6356	1.8019	1.8149	1.5691	1.6821	1.8194	1.6188	1.7682	1.5148	1.8428	1.5944	1.7058	1.6147	1.7455	1.6492	1.5929	1.5488	1.8408	1.7856	1.7567	1.7567	1.7567	1.7567	1.7567	1.7567	1.7567	1.7567	1.7567	1.7567	1.7567	1.7567	1.7567	1.7567	1.7567	1.7567	1.7567	1.7567	1.7567	1.7567
5.1700	1.7911	1.7071	1.5181	1.5788	1.5165	1.5327	1.7010	1.7010	1.7270	1.5914	1.6356	1.8019	1.8149	1.5691	1.6821	1.8194	1.6188	1.7682	1.5148	1.8428	1.5944	1.7058	1.6147	1.7455	1.6492	1.5929	1.5488	1.8408	1.7856	1.7567	1.7567	1.7567	1.7567	1.7567	1.7567	1.7567	1.7567	1.7567	1.7567	1.7567	1.7567	1.7567	1.7567	1.7567	1.7567	1.7567	1.7567	1.7567	1.7567
5.1800	1.7911	1.7071	1.5181	1.5788	1.5165	1.5327	1.7010	1.7010	1.7270	1.5914	1.6356	1.8019	1.8149	1.5691	1.6821	1.8194	1.6188	1.7682	1.5148	1.8428	1.5944	1.7058	1.6147	1.7455	1.6492	1.5929	1.5488	1.8408	1.7856	1.7567	1.7567	1.7567	1.7567	1.7567	1.7567	1.7567	1.7567	1.7567	1.7567	1.7567	1.7567	1.7567	1.7567	1.7567	1.7567	1.7567	1.7567	1.7567	1.7567
5.1900	1.7911	1.7071	1.5181	1.5788	1.5165	1.5327	1.7010	1.7010	1.7270	1.5914	1.6356	1.8019	1.8149	1.5691	1.6821	1.8194	1.6188	1.7682	1.5148	1.8428	1.5944	1.7058	1.6147	1.7455	1.6492	1.5929	1.5488	1.8408	1.7856	1.7567	1.7567	1.7567	1.7567	1.7567	1.7567	1.7567	1.7567	1.7567	1.7567	1.7567	1.7567	1.7567	1.7567	1.7567	1.7567	1.7567	1.7567	1.7567	1.7567
5.2000	1.7911	1.7071	1.5181	1.5788	1.5165	1.5327	1.7010	1.7010	1.7270	1.5914	1.6356	1.8019	1.8149	1.5691	1.6821	1.8194	1.6188	1.7682	1.5148	1.8428	1.5944	1.7058	1.6147	1.7455	1.6492	1.5929	1.5488	1.8408	1.7856	1.7567	1.7567	1.7567	1.7567	1.7567	1.7567	1.7567	1.7567	1.7567	1.7567	1.7567	1.7567	1.7567	1.7567	1.7567	1.7567	1.7567	1.7567	1.7567	1.7567
5.2100	1.7911	1.7071	1.5181	1.5788	1.5165	1.5327	1.7010	1.7010	1.7270	1.5914	1.6356	1.8019	1.8149	1.5691	1.6821	1.8194	1.6188	1.7682	1.5148	1.8428	1.5944	1.7058	1.6147	1.7455	1.6492	1.5929	1.5488	1.8408	1.7856	1.7567	1.7567	1.7567	1.7567	1.7567	1.7567	1.7567	1.7567	1.7567	1.7567	1.7567	1.7567	1.7567	1.7567	1.7567	1.7567	1.7567	1.7567	1.7567	1.7567
5.2200	1.7911	1.7071	1.5181	1.5788	1.5165	1.5327	1.7010	1.7010	1.7270	1.5914	1.6356	1.8019	1.8149	1.5691	1.6821	1.8194	1.6188	1.7682	1.5148	1.8428	1.5944	1.7058	1.6147	1.7455	1.6492	1.5929	1.5488	1.8408	1.7856	1.7567	1.7567	1.7567	1.7567	1.7567	1.7567	1.7567	1.7567	1.7567	1.7567	1.7567	1.7567	1.7567	1.7567	1.7567	1.7567	1.7567	1.7567	1.7567	1.7567
5.2300	1.7911	1.7071	1.5181	1.5788	1.5165	1.5327	1.7010	1.7010	1.7270	1.5914	1.6356	1.8019	1.8149	1.5691	1.6821	1.8194	1.6188	1.7682	1.5148	1.8428	1.5944	1.7058	1.6147	1.7455	1.6492	1.5929	1.5488	1.8408	1.7856	1.7567	1.7567	1.7567	1.7567	1.7567	1.7567	1.7567	1.7567	1.7567	1.7567	1.7567	1.7567	1.7567	1.7567	1.7567	1.7567	1.7567	1.7567	1.7567	1.7567
5.2400	1.7911	1.7071	1.5181	1.5788	1.5165	1.5327	1.7010	1.7010	1.7270	1.5914	1.6356	1.8019	1.8149	1.5691	1.6821	1.8194	1.6188	1.7682	1.5148	1.8428	1.5944	1.7058	1.6147	1.7455	1.6492	1.5929	1.5488	1.8408	1.7856	1.7567	1.7567	1.7567	1.7567	1.7567	1.7567	1.7567	1.7567	1.7567	1.7567	1.7567	1.7567	1.7567	1.7567	1.7567	1.7567	1.7567	1.7567	1.7567	1.7567
5.2500	1.7911	1.7071	1.5181	1.5788	1.5165	1.5327	1.7010	1.7010	1.7270	1.5914	1.6356	1.8019	1.8149	1.5691	1.6821	1.8194	1.6188	1.7682	1.5148	1.8428	1.5944	1.7058	1.6147	1.7455	1.6492	1.5929	1.5488	1.8408	1.7856	1.7567	1.7567	1.7567	1.7567	1.7567	1.7567	1.7567	1.7567	1.7567	1.7567	1.7567	1.7567	1.7567	1.7567	1.7567	1.7567	1.7567	1.7567	1.7567	1.7567
5.2600	1.7911	1.7071	1.5181	1.5788	1.5165	1.5327	1.7010	1.7010	1.7270	1.5914	1.6356	1.8019	1.8149	1.5691	1.6821	1.8194	1.6188	1.7682	1.5148	1.8428	1.5944	1.7058	1.6147	1.7455	1.6492	1.5929	1.5488	1.8408	1.7856	1.7567	1.7567	1.7567	1.7567	1.7567	1.7567	1.7567	1.7567	1.7567	1.7567	1.7567	1.7567	1.7567	1.7567	1.7567	1.7567	1.7567	1.7567	1.7567	1.7567
5.2700	1.7911	1.7071	1.5181	1.5788	1.5165	1.5327	1.7010	1.7010	1.7270	1.5914	1.6356	1.8019	1.8149	1.5691	1.6821	1.8194	1.6188	1.7682	1.5148	1.8428	1.5944	1.7058	1.6147	1.7455	1.6492	1.5929	1.5488	1.8408	1.7856	1.7567	1.7567	1.7567	1.7567	1.7567	1.7567	1.7567	1.7567	1.7567	1.7567	1.7567	1.7567	1.7567	1.7567	1.7567	1.7567	1.7567	1.7567	1.7567	1.7567
5.2800	1.7911	1.7071	1.5181	1.5788	1.5165	1.5327	1.7010	1.7010	1.7270	1.5914	1.6356	1.8019	1.8149	1.5691	1.6821	1.8194	1.6188	1.7682	1.5148	1.8428	1.5944	1.7058	1.6147	1.7455	1.6492	1.5929	1.5488	1.8408	1.7856	1.7567	1.7567	1.7567	1.7567	1.7567	1.7567	1.7567	1.7567	1.7567	1.7567	1.7567	1.7567	1.7567	1.7567	1.7567	1.7567	1.7567	1.7567	1.7567	1.7567
5.2900	1.7911	1.7071	1.5181	1.5788	1.5165	1.5327	1.7010	1.7010	1.7270	1.5914	1.6356	1.8019	1.8149	1.5691	1.6821	1.8194	1.6188	1.7682	1.5148	1.8428	1.5944	1.7058	1.6147	1.7455	1.6492	1.5929	1.5488	1.8408	1.7856	1.7567	1.7567	1.7567	1.7567	1.7567	1.7567	1.7567	1.7567	1.7567	1.7567	1.7567	1.7567	1.7567	1.7567	1.7567	1.7567	1.7567	1.7567	1.7567	1.7567
5.3000	1.7911	1.7071	1.5181	1.5788	1.5165	1.5327	1.7010	1.7010	1.7270	1.5914	1.6356	1.8019	1.8149	1.5691	1.6821	1.8194	1.6188	1.7682	1.5148	1.8428	1.5944	1.7058	1.6147	1.7455	1.6492	1.5929	1.5488	1.8408	1.7856	1.7567	1.7567	1.7567	1.7567	1.7567	1.7567	1.7567	1.7567	1.7567	1.7567	1.7567	1.7567	1.7567	1.7567	1.7567	1.7567	1.7567	1.7567	1.7567	1.7567
5.3100	1.8180	1.7326	1.5406	1.6023	1.5389	1.5554	1.7265	1.7265	1.7528	1.6150	1.6599	1.8289	1.8421	1.5924	1.7072	1.8467	1.6429	1.7947	1.5372	1.8704	1.6182	1.7313	1.6387	1.7717	1.6738	1.6166	1.5718	1.8684	1.8124	1.7830	1.7830	1.7830	1.7830	1.7830	1.7830	1.7830	1.7830	1.7830	1.7830	1.7830	1.7830	1.7830	1.7830	1.7830	1.7830	1.7830	1.7830	1.7830	1.7830
5.3200	1.8180	1.7326	1.5406	1.6023	1.5389	1.5554	1.7265	1.7265	1.7528	1.6150	1.6599	1.8289	1.8421	1.5924	1.7072	1.8467	1.6429	1.7947	1.5372	1.8704	1.6182	1.7313	1.6387	1.7717	1.6738	1.6166	1.5718	1.8684	1.8124	1.7830	1.7830	1.7830	1.7830	1.7830	1.7830	1.7830	1.7830	1.7830	1.7830	1.7830	1.7830	1.7830	1.7830	1.7830	1.7830	1.7830	1.7830	1.7830	1.7830
5.3300	1.8180	1.7326	1.5406	1.6023	1.5389	1.5554	1.7265	1.7265	1.7528	1.6150	1.6599	1.8289	1.8421	1.5924	1.7072	1.8467	1.6429	1.7947	1.5372	1.8704	1.6182	1.7313	1.6387	1.7717	1.6738	1.6166	1.5718	1.8684	1.8124	1.7830	1.7830	1.7830	1.7830	1.7830	1.7830	1.7830	1.7830	1.7830	1.7830	1.7830	1.7830	1.7830	1.7830	1.7830	1.7830	1.7830	1.7830	1.7830	1.7830
5.3400	1.8180	1.7326	1.5406	1.6023	1.5389	1.5554	1.7265	1.7265	1.7528	1.6150	1.6599	1.8289	1.8421	1.5924	1.7072	1.8467	1.6429	1.7947	1.5372	1.8704	1.6182	1.7313	1.6387	1.7717	1.6738	1.6166	1.5718	1.8684	1.8124	1.7830	1.7830	1.7830	1.7830	1.7830	1.7830	1.7830	1.7830	1.7830	1.7830	1.7830	1.7830	1.7830	1.7830	1.7830	1.7830	1.7830	1.7830	1.7830	1.7830
5.3500	1.8180	1.7326	1.5406	1.6023	1.5389	1.5554	1.7265	1.7265	1.7528	1.6150	1.6599	1.8289	1.8421	1.5924	1.7072	1.8467	1.6429	1.7947	1.5372	1.8704	1.6182	1.7313	1.6387	1.7717	1.6738	1.6166	1.5718	1.8684	1.8124	1.7830	1.7830	1.7830	1.7830	1.7830	1.7830	1.7830	1.7830	1.7830	1.7830	1.7830	1.7830	1.7830	1.7830	1.7830	1.7830	1.7830	1.7830	1.7830	1.7830
5.3600	1.8180	1.7326	1.5406	1.6023	1.5389	1.5554	1.7265	1.7265	1.7528	1.6150	1.6599	1.8289	1.8421	1.5924	1.7072	1.8467	1.6429	1.7947	1.5372	1.8704	1.6182	1.7313	1.6387	1.7717	1.6738	1.6166	1.5718	1.8684	1.8124	1.7830	1.7830	1.7830	1.7830	1.7830	1.7830	1.7830	1.7830	1.7830	1.7830	1.7830	1.7830	1.7830	1.7830	1.7830	1.7830	1.7830	1.7830	1.7830	1.7830
5.3700	1.8180	1.7326	1.5406	1.6023	1.5389	1.5554	1.7265	1.7265	1.7528	1.6150	1.6599	1.8289	1.8421	1.5924	1.7072	1.8467	1.6429	1.7947	1.5372	1.8704	1.6182	1.7313	1.6387	1.7717	1.6738	1.6166	1.5718	1.8684	1.8124	1.7830	1.7830	1.7830	1.7830	1.7830	1.7830	1.7830	1.7830	1.7830	1.7830	1.7830	1.7830	1.7830	1.7830	1.7830	1.7830	1.7830	1.7830	1.7830	1.7830
5.3800	1.8180	1.7326	1.5406	1.6023	1.5389	1.5554	1.7265	1.7265	1.7528	1.6150	1.6599	1.8289	1.8421	1.5924	1.7072	1.8467	1.6429	1.7947	1.5372	1.8704	1.6182	1.7313	1.6387	1.7717	1.6738	1.6166	1.5718	1.8684	1.8124	1.7830	1.7830	1.7830	1.7830	1.7830	1.7830	1.7830	1.7830	1.7830	1.7830	1.7830	1.7830	1.7830	1.7830	1.7830	1.7830	1.7830	1.7830	1.7830	1.7830
5.3900	1.8180	1.7326	1.5406	1.6023	1.5389	1.5554	1.7265	1.7265	1.7528	1.6150	1.6599	1.8289	1.8421	1.5924	1.7072	1.8467	1.6429	1.7947	1.5372	1.8704	1.6182	1.7313	1.6387	1.7717	1.6738	1.6166	1.5718	1.8684	1.8124	1.7830	1.7830	1.7830	1.7830	1.7830	1.7830	1.7830	1.7830	1.7830	1.7830	1.7830	1.7830	1.7830	1.7830	1.7830	1.7830	1.7830	1.7830	1.7830	1.7830
5.4000	1.8180	1.7326	1.5406	1.6023	1.5389	1.5554	1.7265	1.7265	1.7528	1.6150	1.6599	1.8289	1.8421	1.5924	1.7072	1.8467	1.6429	1.7947	1.5372	1.8704	1.6182	1.7313	1.6387	1.7717	1.6738	1.6166	1.5718	1.8684	1.8124	1.7830	1.7830	1.7830	1.7830	1.7830	1.7830	1.7830	1.7830	1.7830	1.7830	1.7830	1.7830	1.7830	1.7830	1.7830	1.7830	1.7830	1.7830	1.7830	1.7830
5.4100	1.8180	1.7326	1.5406	1.6023	1.5389	1.5554	1.7265	1.7265	1.7528	1.6150	1.6599	1.8289	1.8421	1.5924	1.7072	1.8467	1.6429	1.7947	1.5372	1.8704	1.6182	1.7313	1.6387	1.7717	1.6738	1.6166	1.5718	1.8684	1.8124	1.7830	1.7830	1.7830	1.7830	1.7830	1.7830	1.7830	1.7830	1.7830	1.7830	1.7830	1.7830	1.7830	1.7830	1.7830	1.7830	1.7830	1.7830	1.7830	1.7830
5.4200	1.8180	1.7326	1.5406	1.6023	1.5389	1.5554	1.7265	1.7265	1.7528	1.6150	1.6599	1.8289	1.8421	1.5924	1.7072	1.8467	1.6429	1.7947	1.5372	1.8704	1.6182	1.7313	1.6387	1.7717	1.6738	1.6166	1.5718	1.8684	1.8124	1.7830	1.7830	1.7830	1.7830	1.7830	1.7830	1.7830	1.7830	1.7830	1.7830	1.7830	1.7830	1.7830	1.7830	1.7830	1.7830	1.7830	1.7830	1.7830	1.7830
5.4300	1.8180	1.7326	1.5406	1.6023	1.5389	1.5554	1.7265	1.7265	1.7528	1.6150	1.6599	1.8289	1.8421	1.5924	1.7072	1.8467	1.6429	1.7947	1.5372	1.8704	1.6182	1.7313	1.6387	1.7717	1.6738	1.6166	1.5718	1.8684	1.8124	1.7830	1.7830	1.7830	1.7830	1.7830	1.7830	1.7830	1.7830	1.7830	1.7830	1.7830	1.7830	1.7830	1.7830	1.7830	1.7830	1.7830	1.7830	1.7830	1.7830
5.4400	1.8180	1.7326	1.5406	1.6023	1.5389	1.5554	1.7265	1.7265	1.7528	1.6150	1.6599	1.8289	1.8421	1.5924	1.7072	1.8467	1.6429	1.7947	1.5372	1.8704	1.6182	1.7313	1.6387	1.7717	1.6738	1.6166	1.5718	1.8684	1.8124	1.7830	1.7830	1.7830	1.7830	1.7830	1.7830	1.7830	1.7830	1.7830	1.7830	1.7830	1.7830	1.7830	1.7830	1.7830	1.7830	1.7830	1.7830	1.7830	1.7830
5.4500	1.8180	1.7326	1.5406	1.6023	1.5389	1.5554	1.7265	1.7265	1.7528	1.6150	1.6599	1.8289	1.8421	1.5924	1.7072	1.8467	1.6429	1.7947	1.5372	1.8704	1.6182	1.7313	1.6387	1.7717	1.6738	1.6166	1.5718	1.8684	1.8124	1.7830	1.7830	1.7830	1.7830	1.7830	1.7830	1.7830	1.7830	1.7830	1.7830	1.7830	1.7830	1.7830	1.7830	1.7830	1.7830	1.7830	1.7830	1.7830	1.7830
5.4600	1.8180	1.7326	1.5406	1.6023	1.5389	1.5554	1.7265	1.7265	1.7528	1.6150	1.6599	1.8289	1.8421	1.5924	1.7072	1.8467	1.6429	1.7947	1.5372	1.8704	1.6182	1.7313	1.6387	1.7717	1.6738	1.6166	1.5718	1.8684	1.8124	1.7830	1.7830	1.7830	1.7830	1.7830	1.7830	1.7830	1.7830	1.7830	1.7830	1.7830	1.7830	1.7830	1.7830	1.7830	1.7830	1.7830	1.7830	1.7830	1.7830
5.4700	1.8180	1.7326	1.5406	1.6023	1.5389	1.5554	1.7265	1.7265	1.7528	1.6150	1.6599	1.8289	1.8421	1.5924	1.7072	1.8467	1.6429	1.7947	1.5372	1.8704	1.6182	1.7313	1.6387	1.7717	1.6738	1.6166	1.5718	1.8684	1.8124	1.7830	1.7830	1.7830	1.7830	1.7830	1.7830	1.7830	1.7830	1.7830	1.7830	1.7830	1.7830	1.7830	1.7830	1.7830	1.7830	1.7830	1.7830	1.7830	1.7830
5.4800	1.8180	1.7326	1.5406	1.6023	1.5389	1.5554	1.7265	1.7265	1.7528	1.6150	1.6599	1.8289	1.8421	1.5924	1.7072	1.8467	1.6429	1.7947	1.5372	1.8704	1.6182	1.7313	1.6387	1.7717	1.6738	1.6166	1.5718	1.8684	1.8124	1.7830	1.7830	1.7830	1.7830	1.7830	1.7830	1.7830	1.7830	1.7830	1.7830	1.7830	1.7830	1.7830	1.7830	1.7830	1.7830	1.7830	1.7830	1.7830	1.7830
5.4900	1.8180	1.7326	1.5406	1.6023	1.5389	1.5554	1.7265	1.7265	1.7528	1.6150	1.6599	1.8289	1.8421	1.5924	1.7072	1.8467	1.6429	1.7947	1.5372	1.8704	1.6182	1.7313	1.6387	1.7717	1.6738	1.6166	1.5718	1.8684	1.8124	1.7830	1.7830	1.7830	1.7830	1.7830	1.7830	1.7830	1.7830	1.7830	1.7830	1.7830	1.7830	1.7830	1.7830	1.7830	1.7830	1.7830	1.7830	1.7830	1.7830
5.5000	1.8180	1.7326	1.5406	1.6023	1.5389	1.5554	1.7265	1.7265	1.7528	1.6150	1.6599	1.8289	1.8421	1.5924	1.7072	1.8467	1.6429	1.7947	1.5372	1.8704	1.6182	1.7313	1.6387	1.7717	1.6738	1.6166	1.5718	1.8684	1.8124	1.7830	1.7830	1.7830	1.7830	1.7830	1.7830	1.7830	1.7830	1.7830	1.7830	1.7830	1.7830	1.7830	1.7830	1.7830	1.7830	1.7830	1.7830	1.7830	1.7830
5.5100	1.8448	1.7581	1.5631	1.6258	1.5614	1.5781	1.7519	1.7519	1.7786	1.6387	1.6843	1.8559	1.8693	1.6157	1.7324	1.8740	1.6670	1.8212	1.5597	1.8981	1.6419	1.7568	1.6628	1.7978	1.6984	1.6403	1.5948	1.8960	1.8391	1.8093	1.8093	1.8093	1.8093	1.8093	1.8093	1.8093	1.8093	1.8093	1.8093	1.8093	1.8093	1.8093	1.8093	1.8093	1.8093	1.8093	1.8093	1.8093	1.8093
5.5200	1.8448	1.7581	1.5631	1.6258	1.5614	1.5781	1.7519	1.7519	1.7786	1.6387	1.6843	1.8559	1.8693	1.6157	1.7324	1.8740	1.6670	1.8212	1.5597	1.8981	1.6419	1.7568	1.6628	1.7978	1.6984	1.6403	1.5948	1.8960	1.8391	1.8093	1.8093	1.8093	1.8093	1.8093	1.8093	1.8093	1.8093	1.8093	1.8093	1.8093	1.8093	1.8093	1.8093	1.8093	1.8093	1.8093	1.8093	1.8093	1.8093
5.5300	1.8448	1.7581	1.5631	1.6258	1.5614	1.5781	1.7519	1.7519	1.7786	1.6387	1.6843	1.8559	1.8693	1.6157	1.7324	1.8740	1.6670	1.8212	1.5597	1.8981	1.6419	1.7568	1.6628	1.7978	1.6984	1.6403	1.5948	1.8960	1.8391	1.8093	1.8093	1.8093	1.8093	1.8093	1.8093	1.8093	1.8093	1.8093	1.8093	1.8093	1.8093	1.8093	1.8093	1.8093	1.8093	1.8093	1.8093	1.8093	1.8093
5.5400	1.8448	1.7581	1.5631	1.6258	1.5614	1.5781	1.7519	1.7519	1.7786	1.6387	1.6843	1.8559	1.8693	1.6157	1.7324	1.8740	1.6670	1.8212	1.5597	1.8981	1.6419	1.7568	1.6628	1.7978	1.6984	1.6403	1.5948	1.8960	1.8391	1.8093	1.8093	1.8093	1.8093	1.8093	1.8093	1.8093	1.8093	1.8093	1.8093	1.8093	1.8093	1.8093	1.8093	1.8093	1.8093	1.8093	1.8093	1.8093	1.8093
5.5500	1.8448	1.7581	1.5631	1.6258	1.5614	1.5781	1.7519	1.7519	1.7786	1.6387	1.6843	1.8559	1.8693	1.6157	1.7324	1.8740	1.6670	1.8212	1.5597	1.8981	1.6419	1.7568	1.6628	1.7978	1.6984	1.6403	1.5948	1.8960	1.8391	1.8093	1.8093	1.8093	1.8093	1.8093	1.8093	1.8093	1.8093	1.8093	1.8093	1.8093	1.8093	1.8093	1.8093	1.8093	1.8093	1.8093	1.8093	1.8093	1.8093
5.5600	1.8448	1.7581	1.5631	1.6258	1.5614	1.5781	1.7519	1.7519	1.7786	1.6387	1.6843	1.8559	1.8693	1.6157	1.7324	1.8740	1.6670	1.8212	1.5597	1.8981	1.6419	1.7568	1.6628	1.7978	1.6984	1.6403	1.5948	1.8960	1.8391	1.8093	1.8093	1.8093	1.8093	1.8093	1.8093	1.8093	1.8093	1.8093	1.8093	1.8093	1.8093	1.8093	1.8093	1.8093	1.8093	1.8093	1.8093	1.8093	1.8093
5.5700	1.8448	1.7581	1.5631	1.6258	1.5614	1.5781	1.7519	1.7519	1.7786	1.6387	1.6843	1.8559	1.8693	1.6157	1.7324	1.8740	1.6670	1.8212	1.5597	1.8981	1.6419	1.7568	1.6628	1.7978	1.6984	1.6403	1.5948	1.8960	1.8391	1.8093	1.8093	1.8093	1.8093	1.8093	1.8093	1.8093	1.8093	1.8093	1.8093	1.8093	1.8093	1.8093	1.8093	1.8093	1.8093	1.8093	1.8093	1.8093	1.8093
5.5800	1.8448	1.7581	1.5631	1.6258	1.5614	1.5781	1.7519	1.7519	1.7786	1.6387	1.6843	1.8559	1.8693	1.6157	1.7324	1.8740	1.6670	1.8212	1.5597	1.8981	1.6419	1.7568	1.6628	1.7978	1.6984	1.6403	1.5948	1.8960	1.8391	1.8093	1.8093	1.8093	1.8093	1.8093	1.8093	1.8093	1.8093	1.8093	1.8093	1.8093	1.8093	1.8093	1.8093	1.8093	1.8093	1.8093	1.8093	1.8093	1.8093
5.5900	1.8448	1.7581	1.5631	1.6258	1.5614	1.5781	1.7519	1.7519	1.7786	1.6387	1.6843	1.8559	1.8693	1.6157	1.7324	1.8740	1.6670	1.8212	1.5597	1.8981	1.6419	1.7568	1.6628	1.7978	1.6984	1.6403	1.5948	1.8960	1.8391	1.8093	1.8093	1.8093	1.8093	1.8093	1.8093	1.8093	1.8093	1.8093	1.8093	1.8093	1.8093	1.8093	1.8093	1.8093	1.8093	1.8093	1.8093	1.8093	1.8093
5.6000	1.8448	1.7581	1.5631	1.6258	1.5614	1.5781	1.7519	1.7519	1.7786	1.6387	1.6843	1.8559	1.8693	1.6157	1.7324	1.8740	1.6670	1.8212	1.5597	1.8981	1.6419	1.7568	1.6628	1.7978	1.6984	1.6403	1.5948	1.8960	1.8391	1.8093	1.8093	1.8093	1.8093	1.8093	1.8093	1.8093	1.8093	1.8093	1.8093	1.8093	1.8093	1.8093	1.8093	1.8093	1.8093	1.8093	1.8093	1.8093	1.8093
5.6100	1.8448	1.7581	1.5631	1.6258	1.5614	1.5781	1.7519	1.7519	1.7786	1.6387	1.6843	1.8559	1.8693	1.6157	1.7324	1.8740	1.6670	1.8212	1.5597	1.8981	1.6419	1.7568	1.6628	1.7978	1.6984	1.6403	1.5948	1.8960	1.8391	1.8093	1.8093	1.8093	1.8093	1.8093	1.8093	1.8093	1.8093	1.8093	1.8093	1.8093	1.8093	1.8093	1.8093	1.8093	1.8093	1.8093	1.8093	1.8093	1.8093
5.6200	1.8448	1.7581	1.5631	1.6258	1.5614	1.5781	1.7519	1.7519	1.7786	1.6387	1.6843	1.8559	1.8693	1.6157	1.7324	1.8740	1.6670	1.8212	1.5597	1.8981	1.6419	1.7568	1.6628	1.7978	1.6984	1.6403	1.5948	1.8960	1.8391	1.8093	1.8093	1.8093	1.8093	1.8093	1.8093	1.8093	1.8093	1.8093	1.8093	1.8093	1.8093	1.8093	1.8093	1.8093	1.8093	1.8093	1.8093	1.8093	1.8093
5.6300	1.8448	1.7581	1.5631	1.6258	1.5614	1.5781	1.7519	1.7519	1.7786	1.6387	1.6843	1.8559	1.8693	1.6157	1.7324	1.8740	1.6670	1.8212	1.5597	1.8981	1.6419	1.7568	1.6628	1.7978	1.6984	1.6403	1.5948	1.8960	1.8391	1.8093	1.8093	1.8093	1.8093	1.8093	1.8093	1.8093	1.8093	1.8093	1.8093	1.8093	1.8093	1.8093	1.8093	1.8093	1.8093	1.8093	1.8093	1.8093	1.8093
5.6400	1.8448	1.7581	1.5631	1.6258	1.5614	1.5781	1.7519	1.7519	1.7786	1.6387	1.6843	1.8559	1.8693	1.6157	1.7324	1.8740	1.6670	1.8212	1.5597	1.8981	1.6419	1.7568	1.6628	1.7978	1.6984	1.6403	1.5948	1.8960	1.8391	1.8093	1.8093	1.8093	1.8093	1.8093	1.8093	1.8093	1.8093	1.8093	1.8093	1.8093	1.8093	1.8093	1.8093	1.8093	1.8093	1.8093	1.8093	1.8093	1.8093
5.6500	1.8448	1.7581	1.5631	1.6258	1.5614	1.5781	1.7519	1.7519	1.7786	1.6387	1.6843	1.8559	1.8693	1.6157	1.7324	1.8740	1.6670	1.8212	1.5597	1.8981	1.6419	1.7568	1.6628	1.7978	1.6984	1.6403	1.5948	1.8960	1.8391	1.8093	1.8093	1.8093	1.8093	1.8093	1.8093	1.8093	1.8093	1.8093	1.8093	1.8093	1.8093	1.8093	1.8093	1.8093	1.8093	1.8093	1.8093	1.8093	1.8093
5.6600	1.8448	1.7581	1.5631	1.6258	1.5614	1.5781	1.7519	1.7519	1.7786	1.6387	1.6843	1.8559	1.8693	1.6157	1.7324	1.8740	1.6670	1.8212	1.5597	1.8981	1.6419	1.7568	1.6628	1.7978	1.6984	1.6403	1.5948	1.8960	1.8391	1.8093	1.8093	1.8093	1.8093	1.8093	1.8093	1.8093	1.8093	1.8093	1.8093	1.8093	1.8093	1.8093	1.8093	1.8093	1.8093	1.8093	1.8093	1.8093	1.8093
5.6700	1.8448	1.7581	1.5631	1.6258	1.5614	1.5781	1.7519	1.7519	1.7786	1.6387	1.6843	1.8559	1.8693	1.6157	1.7324	1.8740	1.6670	1.8212	1.5597	1.8981	1.6419	1.7568	1.6628	1.7978	1.6984	1.6403	1.5948	1.8960	1.8391	1.8093	1.8093	1.8093	1.8093	1.8093	1.8093	1.8093	1.8093	1.8093	1.8093	1.8093	1.8093	1.8093	1.8093	1.8093	1.8093	1.8093	1.8093	1.8093	1.8093
5.6800	1.8448	1.7581	1.5631	1.6258	1.5614	1.5781	1.7519	1.7519	1.7786	1.6387	1.6843	1.8559	1.8693	1.6157	1.7324	1.8740	1.6670	1.8212	1.5597	1.8981	1.6419	1.7568	1.6628	1.7978	1.6984	1.6403	1.5948	1.8960	1.8391	1.8093	1.8093	1.8093	1.8093	1.8093	1.8093	1.8093	1.8093	1.8093	1.8093	1.8093	1.8093	1.8093	1.8093	1.8093	1.8093	1.8093	1.8093	1.8093	1.8093
5.6900	1.8448	1.7581	1.5631	1.6258	1.5614	1.5781	1.7519	1.7519	1.7786	1.6387	1.6843	1.8559	1.8693	1.6157	1.7324	1.8740	1.6670	1.8212	1.5597	1.8981	1.6419	1.7568	1.6628	1.7978	1.6984	1.6403	1.5948	1.8960	1.8391	1.8093	1.8093	1.8093	1.8093	1.8093	1.8093	1.8093	1.8093	1.8093	1.8093	1.8093	1.8093	1.8093	1.8093	1.8093	1.8093	1.8093	1.8093	1.8093	1.8093
5.7000	1.8448	1.7581	1.5631	1.6258	1.5614	1.5781	1.7519	1.7519	1.7786	1.6387	1.6843	1.8559	1.8693	1.6157	1.7324	1.8740	1.6670	1.8212	1.5597	1.8981	1.6419	1.7568	1.6628	1.7978	1.6984	1.6403	1.5948	1.8960	1.8391	1.8093	1.8093	1.8093	1.8093	1.8093	1.8093	1.8093	1.8093	1.8093	1.8093	1.8093	1.8093	1.8093	1.8093	1.8093	1.8093	1.8093	1.8093	1.8093	1.8093
5.7100	1.8717	1.7836	1.5856	1.6493	1.5839	1.6009	1.7773	1.7773	1.8045	1.6624	1.7087	1.8829	1.8965	1.6390	1.7575	1.9013	1.6911	1.8477	1.5821	1.9258	1.6656	1.7823	1.6868	1.8239	1.7230	1.6640	1.6178	1.9237	1.8659	1.8356	1.8356	1.8356	1.8356	1.8356	1.8356	1.8356	1.8356	1.8356	1.8356	1.8356	1.8356	1.8356	1.8356	1.8356	1.8356	1.8356	1.8356	1.8356	1.8356
5.7200	1.8717	1.7836	1.5856	1.6493	1.5839	1.6009	1.7773	1.7773	1.8045	1.6624	1.7087	1.8829	1.8965	1.6390	1.7575	1.9013	1.6911	1.8477	1.5821	1.9258	1.6656	1.7823	1.6868	1.8239	1.7230	1.6640	1.6178	1.9237	1.8659	1.8356	1.8356	1.8356	1.8356	1.8356	1.8356	1.8356	1.8356	1.8356	1.8356	1.8356	1.8356	1.8356	1.8356	1.8356	1.8356	1.8356	1.8356	1.8356	1.8356
5.7300	1.8717	1.7836	1.5856	1.6493	1.5839	1.6009	1.7773	1.7773	1.8045	1.6624	1.7087	1.8829	1.8965	1.6390	1.7575	1.9013	1.6911	1.8477	1.5821	1.9258	1.6656	1.7823	1.6868	1.8239	1.7230	1.6640	1.6178	1.9237	1.8659	1.8356	1.8356	1.8356	1.8356	1.8356	1.8356	1.8356	1.8356	1.8356	1.8356	1.8356	1.8356	1.8356	1.8356	1.8356	1.8356	1.8356	1.8356	1.8356	1.8356
5.7400	1.8717	1.7836	1.5856	1.6493	1.5839	1.6009	1.7773	1.7773	1.8045	1.6624	1.7087	1.8829	1.8965	1.6390	1.7575	1.9013	1.6911	1.8477	1.5821	1.9258	1.6656	1.7823	1.6868	1.8239	1.7230	1.6640	1.6178	1.9237	1.8659	1.8356	1.8356	1.8356	1.8356	1.8356	1.8356	1.8356	1.8356	1.8356	1.8356	1.8356	1.8356	1.8356	1.8356	1.8356	1.8356	1.8356	1.8356	1.8356	1.8356
5.7500	1.8717	1.7836	1.5856	1.6493	1.5839	1.6009	1.7773	1.7773	1.8045	1.6624	1.7087	1.8829	1.8965	1.6390	1.7575	1.9013	1.6911	1.8477	1.5821	1.9258	1.6656	1.7823	1.6868	1.8239	1.7230	1.6640	1.6178	1.9237	1.8659	1.8356	1.8356	1.8356	1.8356	1.8356	1.8356	1.8356	1.8356	1.8356	1.8356	1.8356	1.8356	1.8356	1.8356	1.8356	1.8356	1.8356	1.8356	1.8356	1.8356
5.7600	1.8717	1.7836	1.5856	1.6493	1.5839	1.6009	1.7773	1.7773	1.8045	1.6624	1.7087	1.8829	1.8965	1.6390	1.7575	1.9013	1.6911	1.8477	1.5821	1.9258	1.6656	1.7823	1.6868	1.8239	1.7230	1.6640	1.6178	1.9237	1.8659	1.8356	1.8356	1.8356	1.8356	1.8356	1.8356	1.8356	1.8356	1.8356	1.8356	1.8356	1.8356	1.8356	1.8356	1.8356	1.8356	1.8356	1.8356	1.8356	1.8356
5.7700	1.8717	1.7836	1.5856	1.6493	1.5839	1.6009	1.7773	1.7773	1.8045	1.6624	1.7087	1.8829	1.8965	1.6390	1.7575	1.9013	1.6911	1.8477	1.5821	1.9258	1.6656	1.7823	1.6868	1.8239	1.7230	1.6640	1.6178	1.9237	1.8659	1.8356	1.8356	1.8356	1.8356	1.8356	1.8356	1.8356	1.8356	1.8356	1.8356	1.8356	1.8356	1.8356	1.8356	1.8356	1.8356	1.8356	1.8356	1.8356	1.8356
5.7800	1.8717	1.7836	1.5856	1.6493	1.5839	1.6009	1.7773	1.7773	1.8045	1.6624	1.7087	1.8829	1.8965	1.6390	1.7575	1.9013	1.6911	1.8477	1.5821	1.9258	1.6656	1.7823	1.6868	1.8239	1.7230	1.6640	1.6178	1.9237	1.8659	1.8356	1.8356	1.8356	1.8356	1.8356	1.8356	1.8356	1.8356	1.8356	1.8356	1.8356	1.8356	1.8356	1.8356	1.8356	1.8356	1.8356	1.8356	1.8356	1.8356
5.7900	1.8717	1.7836	1.5856	1.6493	1.5839	1.6009	1.7773	1.7773	1.8045	1.6624	1.7087	1.8829	1.8965	1.6390	1.7575	1.9013	1.6911	1.8477	1.5821	1.9258	1.6656	1.7823	1.6868	1.8239	1.7230	1.6640	1.6178	1.9237	1.8659	1.8356	1.8356	1.8356	1.8356	1.8356	1.8356	1.8356	1.8356	1.8356	1.8356	1.8356	1.8356	1.8356	1.8356	1.8356	1.8356	1.8356	1.8356	1.8356	1.8356
5.8000	1.8717	1.7836	1.5856	1.6493	1.5839	1.6009	1.7773	1.7773	1.8045	1.6624	1.7087	1.8829	1.8965	1.6390	1.7575	1.9013	1.6911	1.8477	1.5821	1.9258	1.6656	1.7823	1.6868	1.8239	1.7230	1.6640	1.6178	1.9237	1.8659	1.8356	1.8356	1.8356	1.8356	1.8356	1.8356	1.8356	1.8356	1.8356	1.8356	1.8356	1.8356	1.8356	1.8356	1.8356	1.8356	1.8356	1.8356	1.8356	1.8356
5.8100	1.8717	1.7836	1.5856	1.6493	1.5839	1.6009	1.7773	1.7773	1.8045	1.6624	1.7087	1.8829	1.8965	1.6390	1.7575	1.9013	1.6911	1.8477	1.5821	1.9258	1.6656	1.7823	1.6868	1.8239	1.7230	1.6640	1.6178	1.9237	1.8659	1.8356	1.8356	1.8356	1.8356	1.8356	1.8356	1.8356	1.8356	1.8356	1.8356	1.8356	1.8356	1.8356	1.8356	1.8356	1.8356	1.8356	1.8356	1.8356	1.8356
5.8200	1.8717	1.7836	1.5856	1.6493	1.5839	1.6009	1.7773	1.7773	1.8045	1.6624	1.7087	1.8829	1.8965	1.6390	1.7575	1.9013	1.6911	1.8477	1.5821	1.9258	1.6656	1.7823	1.6868	1.8239	1.7230	1.6640	1.6178	1.9237	1.8659	1.8356	1.8356	1.8356	1.8356	1.8356	1.8356	1.8356	1.8356	1.8356	1.8356	1.8356	1.8356	1.8356	1.8356	1.8356	1.8356	1.8356	1.8356	1.8356	1.8356
5.8300	1.8717	1.7836	1.5856	1.6493	1.5839	1.6009	1.7773	1.7773	1.8045	1.6624	1.7087	1.8829	1.8965	1.6390	1.7575	1.9013	1.6911	1.8477	1.5821	1.9258	1.6656	1.7823	1.6868	1.8239	1.7230	1.6640	1.6178	1.9237	1.8659	1.8356	1.8356	1.8356	1.8356	1.8356	1.8356	1.8356	1.8356	1.8356	1.8356	1.8356	1.8356	1.8356	1.8356	1.8356	1.8356	1.8356	1.8356	1.8356	1.8356
5.8400	1.8717	1.7836	1.5856	1.6493	1.5839	1.6009	1.7773	1.7773	1.8045	1.6624	1.7087	1.8829	1.8965	1.6390	1.7575	1.9013	1.6911	1.8477	1.5821	1.9258	1.6656	1.7823	1.6868	1.8239	1.7230	1.6640	1.6178	1.9237	1.8659	1.8356	1.8356	1.8356	1.8356	1.8356	1.8356	1.8356	1.8356	1.8356	1.8356	1.8356	1.8356	1.8356	1.8356	1.8356	1.8356	1.8356	1.8356	1.8356	1.8356
5.8500	1.8717	1.7836	1.5856	1.6493	1.5839	1.6009	1.7773	1.7773	1.8045	1.6624	1.7087	1.8829	1.8965	1.6390	1.7575	1.9013	1.6911	1.8477	1.5821	1.9258	1.6656	1.7823	1.6868	1.8239	1.7230	1.6640	1.6178	1.9237	1.8659	1.8356	1.8356	1.8356	1.8356	1.8356	1.8356	1.8356	1.8356	1.8356	1.8356	1.8356	1.8356	1.8356	1.8356	1.8356	1.8356	1.8356	1.8356	1.8356	1.8356
5.8600	1.8717	1.7836	1.5856	1.6493	1.5839	1.6009	1.7773	1.7773	1.8045	1.6624	1.7087	1.8829	1.8965	1.6390	1.7575	1.9013	1.6911	1.8477	1.5821	1.9258	1.6656	1.7823	1.6868	1.8239	1.7230	1.6640	1.6178	1.9237	1.8659	1.8356	1.8356	1.8356	1.8356	1.8356	1.8356	1.8356	1.8356	1.8356	1.8356	1.8356	1.8356	1.8356	1.8356	1.8356	1.8356	1.8356	1.8356	1.8356	1.8356
5.8700	1.8717	1.7836	1.5856	1.6493	1.5839	1.6009	1.7773	1.7773	1.8045	1.6624	1.7087	1.8829	1.8965	1.6390	1.7575	1.9013	1.6911	1.8477	1.5821	1.9258	1.6656	1.7823	1.6868	1.8239	1.7230	1.6640	1.6178	1.9237	1.8659	1.8356	1.8356	1.8356	1.8356	1.8356	1.8356	1.8356	1.8356	1.8356	1.8356	1.8356	1.8356	1.8356	1.8356	1.8356	1.8356	1.8356	1.8356	1.8356	1.8356
5.8800	1.8717	1.7836	1.5856	1.6493	1.5839	1.6009	1.7773	1.7773	1.8045	1.6624	1.7087	1.8829	1.8965	1.6390	1.7575	1.9013	1.6911	1.8477	1.5821	1.9258	1.6656	1.7823	1.6868	1.8239	1.7230	1.6640	1.6178	1.9237	1.8659	1.8356	1.8356	1.8356	1.8356	1.8356	1.8356	1.8356	1.8356	1.8356	1.8356	1.8356	1.8356	1.8356	1.8356	1.8356	1.8356	1.8356	1.8356	1.8356	1.8356
5.8900	1.8717	1.7836	1.5856	1.6493	1.5839	1.6009	1.7773	1.7773	1.8045	1.6624	1.7087	1.8829	1.8965	1.6390	1.7575	1.9013	1.6911	1.8477	1.5821	1.9258	1.6656	1.7823	1.6868	1.8239	1.7230	1.6640	1.6178	1.9237	1.8659	1.8356	1.8356	1.8356	1.8356	1.8356	1.8356	1.8356	1.8356	1.8356	1.8356	1.8356	1.8356	1.8356	1.8356	1.8356	1.8356	1.8356	1.8356	1.8356	1.8356
5.9000	1.8717	1.7836	1.5856	1.6493	1.5839	1.6009	1.7773	1.7773	1.8045	1.6624	1.7087	1.8829	1.8965	1.6390	1.7575	1.9013	1.6911	1.8477	1.5821	1.9258	1.6656	1.7823	1.6868	1.8239	1.7230	1.6640	1.6178	1.9237	1.8659	1.8356	1.8356	1.8356	1.8356	1.8356	1.8356	1.8356	1.8356	1.8356	1.8356	1.8356	1.8356	1.8356	1.8356	1.8356	1.8356	1.8356	1.8356	1.8356	1.8356
5.9100	1.8921	1.8029	1.6026	1.6671	1.6009	1.6181	1.7966	1.7966	1.8241	1.6803	1.7272	1.9034	1.9172	1.6566	1.7765	1.9220	1.7094	1.8678	1.5991	1.9468	1.6835	1.8016	1.7051	1.8437	1.7416	1.6819	1.6353	1.9447	1.8862	1.8556	1.8556	1.8556	1.8556	1.8556	1.8556	1.8556	1.8556	1.8556	1.8556	1.8556	1.8556	1.8556	1.8556	1.8556	1.8556	1.8556	1.8556	1.8556	1.8556
5.9200	1.8921	1.8029	1.6026	1.6671	1.6009	1.6181	1.7966	1.7966	1.8241	1.6803	1.7272	1.9034	1.9172	1.6566	1.7765	1.9220	1.7094	1.8678	1.5991	1.9468	1.6835	1.8016	1.7051	1.8437	1.7416	1.6819	1.6353	1.9447	1.8862	1.8556	1.8556	1.8556	1.8556	1.8556	1.8556	1.8556	1.8556	1.8556	1.8556	1.8556	1.8556	1.8556	1.8556	1.8556	1.8556	1.8556	1.8556	1.8556	1.8556
5.9300	1.8921	1.8029	1.6026	1.6671	1.6009	1.6181	1.7966	1.7966	1.8241	1.6803	1.7272	1.9034	1.9172	1.6566	1.7765	1.9220	1.7094	1.8678	1.5991	1.9468	1.6835	1.8016	1.7051	1.8437	1.7416	1.6819	1.6353	1.9447	1.8862	1.8556	1.8556	1.8556	1.8556	1.8556	1.8556	1.8556	1.8556	1.8556	1.8556	1.8556	1.8556	1.8556	1.8556	1.8556	1.8556	1.8556	1.8556	1.8556	1.8556
5.9400	1.8921	1.8029	1.6026	1.6671	1.6009	1.6181	1.7966	1.7966	1.8241	1.6803	1.7272	1.9034	1.9172	1.6566	1.7765	1.9220	1.7094	1.8678	1.5991	1.9468	1.6835	1.8016	1.7051	1.8437	1.7416	1.6819	1.6353	1.9447	1.8862	1.8556	1.8556	1.8556	1.8556	1.8556	1.8556	1.8556	1.8556	1.8556	1.8556	1.8556	1.8556	1.8556	1.8556	1.8556	1.8556	1.8556	1.8556	1.8556	1.8556
5.9500	1.8921	1.8029	1.6026	1.6671	1.6009	1.6181	1.7966	1.7966	1.8241	1.6803	1.7272	1.9034	1.9172	1.6566	1.7765	1.9220	1.7094	1.8678	1.5991	1.9468	1.6835	1.8016	1.7051	1.8437	1.7416	1.6819	1.6353	1.9447	1.8862	1.8556	1.8556	1.8556	1.8556	1.8556	1.8556	1.8556	1.8556	1.8556	1.8556	1.8556	1.8556	1.8556	1.8556	1.8556	1.8556	1.8556	1.8556	1.8556	1.8556
5.9600	1.8921	1.8029	1.6026	1.6671	1.6009	1.6181	1.7966	1.7966	1.8241	1.6803	1.7272	1.9034	1.9172	1.6566	1.7765	1.9220	1.7094	1.8678	1.5991	1.9468	1.6835	1.8016	1.7051	1.8437	1.7416	1.6819	1.6353	1.9447	1.8862	1.8556	1.8556	1.8556	1.8556	1.8556	1.8556	1.8556	1.8556	1.8556	1.8556	1.8556	1.8556	1.8556	1.8556	1.8556	1.8556	1.8556	1.8556	1.8556	1.8556
5.9700	1.8921	1.8029	1.6026	1.6671	1.6009	1.6181	1.7966	1.7966	1.8241	1.6803	1.7272	1.9034	1.9172	1.6566	1.7765	1.9220	1.7094	1.8678	1.5991	1.9468	1.6835	1.8016	1.7051	1.8437	1.7416	1.6819	1.6353	1.9447	1.8862	1.8556	1.8556	1.8556	1.8556	1.8556	1.8556	1.8556	1.8556	1.8556	1.8556	1.8556	1.8556	1.8556	1.8556	1.8556	1.8556	1.8556	1.8556	1.8556	1.8556
5.9800	1.8921	1.8029	1.6026	1.6671	1.6009	1.6181	1.7966	1.7966	1.8241	1.6803	1.7272	1.9034	1.9172	1.6566	1.7765	1.9220	1.7094	1.8678	1.5991	1.9468	1.6835	1.8016	1.7051	1.8437	1.7416	1.6819	1.6353	1.9447	1.8862	1.8556	1.8556	1.8556	1.8556	1.8556	1.8556	1.8556	1.8556	1.8556	1.8556	1.8556	1.8556	1.8556	1.8556	1.8556	1.8556	1.8556	1.8556	1.8556	1.8556
5.9900	1.8921	1.8029	1.6026	1.6671	1.6009	1.6181	1.7966	1.7966	1.8241	1.6803	1.7272	1.9034	1.9172	1.6566	1.7765	1.9220	1.7094	1.8678	1.5991	1.9468	1.6835	1.8016	1.7051	1.8437	1.7416	1.6819	1.6353	1.9447	1.8862	1.8556	1.8556	1.8556	1.8556	1.8556	1.8556	1.8556	1.8556	1.8556	1.8556	1.8556	1.8556	1.8556	1.8556	1.8556	1.8556	1.8556	1.8556	1.8556	1.8556
6.0000	1.8921	1.8029	1.6026	1.6671	1.6009	1.6181	1.7966	1.7966	1.8241	1.6803	1.7272	1.9034	1.9172	1.6566	1.7765	1.9220	1.7094	1.8678	1.5991	1.9468	1.6835	1.8016	1.7051	1.8437	1.7416	1.6819	1.6353	1.9447	1.8862	1.8556	1.8556	1.8556	1.8556	1.8556	1.8556	1.8556	1.8556	1.8556	1.8556	1.8556	1.8556	1.8556	1.8556	1.8556	1.8556	1.8556	1.8556	1.8556	1.8556
6.0100	1.8921	1.8029	1.6026	1.6671	1.6009	1.6181	1.7966	1.7966	1.8241	1.6803	1.7272	1.9034	1.9172	1.6566	1.7765	1.9220	1.7094	1.8678	1.5991	1.9468	1.6835	1.8016	1.7051	1.8437	1.7416	1.6819	1.6353	1.9447	1.8862	1.8556	1.8556	1.8556	1.8556	1.8556	1.8556	1.8556	1.8556	1.8556	1.8556	1.8556	1.8556	1.8556	1.8556	1.8556	1.8556	1.8556	1.8556	1.8556	1.8556
6.0200	1.8921	1.8029	1.6026	1.6671	1.6009	1.6181	1.7966	1.7966	1.8241	1.6803	1.7272	1.9034	1.9172	1.6566	1.7765	1.9220	1.7094	1.8678	1.5991	1.9468	1.6835	1.8016	1.7051	1.8437	1.7416	1.6819	1.6353	1.9447	1.8862	1.8556	1.8556	1.8556	1.8556	1.8556	1.8556	1.8556	1.8556	1.8556	1.8556	1.8556	1.8556	1.8556	1.8556	1.8556	1.8556	1.8556	1.8556	1.8556	1.8556
6.0300	1.8921	1.8029	1.6026	1.6671	1.6009	1.6181	1.7966	1.7966	1.8241	1.6803	1.7272	1.9034	1.9172	1.6566	1.7765	1.9220	1.7094	1.8678	1.5991	1.9468	1.6835	1.8016	1.7051	1.8437	1.7416	1.6819	1.6353	1.9447	1.8862	1.8556	1.8556	1.8556	1.8556	1.8556	1.8556	1.8556	1.8556	1.8556	1.8556	1.8556	1.8556	1.8556	1.8556	1.8556	1.8556	1.8556	1.8556	1.8556	1.8556
6.0400	1.8921	1.8029	1.6026	1.6671	1.6009	1.6181	1.7966	1.7966	1.8241	1.6803	1.7272	1.9034	1.9172	1.6566	1.7765	1.9220	1.7094	1.8678	1.5991	1.9468	1.6835	1.8016	1.7051	1.8437	1.7416	1.6819	1.6353	1.9447	1.8862	1.8556	1.8556	1.8556	1.8556	1.8556	1.8556	1.8556	1.8556	1.8556	1.8556	1.8556	1.8556	1.8556	1.8556	1.8556	1.8556	1.8556	1.8556	1.8556	1.8556
6.0500	1.8921	1.8029	1.6026	1.6671	1.6009	1.6181	1.7966	1.7966	1.8241	1.6803	1.7272	1.9034	1.9172	1.6566	1.7765	1.9220	1.7094	1.8678	1.5991	1.9468	1.6835	1.8016	1.7051	1.8437	1.7416	1.6819	1.6353	1.9447	1.8862	1.8556	1.8556	1.8556	1.8556	1.8556	1.8556	1.8556	1.8556	1.8556	1.8556	1.8556	1.8556	1.8556	1.8556	1.8556	1.8556	1.8556	1.8556	1.8556	1.8556
6.0600	1.8921	1.8029	1.6026	1.6671	1.6009	1.6181	1.7966	1.7966	1.8241	1.6803	1.7272	1.9034	1.9172	1.6566	1.7765	1.9220	1.7094	1.8678	1.5991	1.9468	1.6835	1.8016	1.7051	1.8437	1.7416	1.6819	1.6353	1.9447	1.8862	1.8556	1.8556	1.8556	1.8556	1.8556	1.8556	1.8556	1.8556	1.8556	1.8556	1.8556	1.8556	1.8556	1.8556	1.8556	1.8556	1.8556	1.8556	1.8556	1.8556
6.0700	1.8921	1.8029	1.6026	1.6671	1.6009	1.6181	1.7966	1.7966	1.8241	1.6803	1.7272	1.9034	1.9172	1.6566	1.7765	1.9220	1.7094	1.8678	1.5991	1.9468	1.6835	1.8016	1.7051	1.8437	1.7416	1.6819	1.6353	1.9447	1.8862	1.8556	1.8556	1.8556	1.8556	1.8556	1.8556	1.8556	1.8556	1.8556	1.8556	1.8556	1.8556	1.8556	1.8556	1.8556	1.8556	1.8556	1.8556	1.8556	1.8556
6.0800	1.8921	1.8029	1.6026	1.6671	1.6009	1.6181	1.7966	1.7966	1.8241	1.6803	1.7272	1.9034	1.9172	1.6566	1.7765	1.9220	1.7094	1.8678	1.5991	1.9468	1.6835	1.8016	1.7051	1.8437	1.7416	1.6819	1.6353	1.9447	1.8862	1.8556	1.8556	1.8556	1.8556	1.8556	1.8556	1.8556	1.8556	1.8556	1.8556	1.8556	1.8556	1.8556	1.8556	1.8556	1.8556	1.8556	1.8556	1.8556	1.8556
6.0900	1.8921	1.8029	1.6026	1.6671	1.6009	1.6181	1.7966	1.7966	1.8241	1.6803	1.7272	1.9034	1.9172	1.6566	1.7765	1.9220	1.7094	1.8678	1.5991	1.9468	1.6835	1.8016	1.7051	1.8437	1.7416	1.6819	1.6353	1.9447	1.8862	1.8556	1.8556	1.8556	1.8556	1.8556	1.8556	1.8556	1.8556	1.8556	1.8556	1.8556	1.8556	1.8556	1.8556	1.8556	1.8556	1.8556	1.8556	1.8556	1.8556
6.1000	1.8921	1.8029	1.6026	1.6671	1.6009	1.6181	1.7966	1.7966	1.8241	1.6803	1.7272	1.9034	1.9172	1.6566	1.7765	1.9220	1.7094	1.8678	1.5991	1.9468	1.6835	1.8016	1.7051	1.8437	1.7416	1.6819	1.6353	1.9447	1.8862	1.8556	1.8556	1.8556	1.8556	1.8556	1.8556	1.8556	1.8556	1.8556	1.8556	1.8556	1.8556	1.8556	1.8556	1.8556	1.8556	1.8556	1.8556	1.8556	1.8556
6.1100	1.9012	1.8116	1.6101	1.6749	1.6084	1.6257	1.8052	1.8052	1.8328	1.6882	1.7354	1.9126	1.9264	1.6645	1.7850	1.9313	1.7175	1.8767	1.6066	1.9562	1.6915	1.8103	1.7132	1.8526	1.7499	1.6899	1.6430	1.9541	1.8953	1.8645	1.8645	1.8645	1.8645	1.8645	1.8645	1.8645	1.8645	1.8645	1.8645	1.8645	1.8645	1.8645	1.8645	1.8645	1.8645	1.8645	1.8645	1.8645	1.8645
6.1200	1.9012	1.8116	1.6101	1.6749	1.6084	1.6257	1.8052	1.8052	1.8328	1.6882	1.7354	1.9126	1.9264	1.6645	1.7850	1.9313	1.7175	1.8767	1.6066	1.9562	1.6915	1.8103	1.7132	1.8526	1.7499	1.6899	1.6430	1.9541	1.8953	1.8645	1.8645	1.8645	1.8645	1.8645	1.8645	1.8645	1.8645	1.8645	1.8645	1.8645	1.8645	1.8645	1.8645	1.8645	1.8645	1.8645	1.8645	1.8645	1.8645
6.1300	1.9012	1.8116	1.6101	1.6749	1.6084	1.6257	1.8052	1.8052	1.8328	1.6882	1.7354	1.9126	1.9264	1.6645	1.7850	1.9313	1.7175	1.8767	1.6066	1.9562	1.6915	1.8103	1.7132	1.8526	1.7499	1.6899	1.6430	1.9541	1.8953	1.8645	1.8645	1.8645	1.8645	1.8645	1.8645	1.8645	1.8645	1.8645	1.8645	1.8645	1.8645	1.8645	1.8645	1.8645	1.8645	1.8645	1.8645	1.8645	1.8645
6.1400	1.9012	1.8116	1.6101	1.6749	1.6084	1.6257	1.8052	1.8052	1.8328	1.6882	1.7354	1.9126	1.9264	1.6645	1.7850	1.9313	1.7175	1.8767	1.6066	1.9562	1.6915	1.8103	1.7132	1.8526	1.7499	1.6899	1.6430	1.9541	1.8953	1.8645	1.8645	1.8645	1.8645	1.8645	1.8645	1.8645	1.8645	1.8645	1.8645	1.8645	1.8645	1.8645	1.8645	1.8645	1.8645	1.8645	1.8645	1.8645	1.8645
6.1500	1.9012	1.8116	1.6101	1.6749	1.6084	1.6257	1.8052	1.8052	1.8328	1.6882	1.7354	1.9126	1.9264	1.6645	1.7850	1.9313	1.7175	1.8767	1.6066	1.9562	1.6915	1.8103	1.7132	1.8526	1.7499	1.6899	1.6430	1.9541	1.8953	1.8645	1.8645	1.8645	1.8645	1.8645	1.8645	1.8645	1.8645	1.8645	1.8645	1.8645	1.8645	1.8645	1.8645	1.8645	1.8645	1.8645	1.8645	1.8645	1.8645
6.1600	1.9012	1.8116	1.6101	1.6749	1.6084	1.6257	1.8052	1.8052	1.8328	1.6882	1.7354	1.9126	1.9264	1.6645	1.7850	1.9313	1.7175	1.8767	1.6066	1.9562	1.6915	1.8103	1.7132	1.8526	1.7499	1.6899	1.6430	1.9541	1.8953	1.8645	1.8645	1.8645	1.8645	1.8645	1.8645	1.8645	1.8645	1.8645	1.8645	1.8645	1.8645	1.8645	1.8645	1.8645	1.8645	1.8645	1.8645	1.8645	1.8645
6.1700	1.9012	1.8116	1.6101	1.6749	1.6084	1.6257	1.8052	1.8052	1.8328	1.6882	1.7354	1.9126	1.9264	1.6645	1.7850	1.9313	1.7175	1.8767	1.6066	1.9562	1.6915	1.8103	1.7132	1.8526	1.7499	1.6899	1.6430	1.9541	1.8953	1.8645	1.8645	1.8645	1.8645	1.8645	1.8645	1.8645	1.8645	1.8645	1.8645	1.8645	1.8645	1.8645	1.8645	1.8645	1.8645	1.8645	1.8645	1.8645	1.8645
6.1800	1.9012	1.8116	1.6101	1.6749	1.6084	1.6257	1.8052	1.8052	1.8328	1.6882	1.7354	1.9126	1.9264	1.6645	1.7850	1.9313	1.7175	1.8767	1.6066	1.9562	1.6915	1.8103	1.7132	1.8526	1.7499	1.6899	1.6430	1.9541	1.8953	1.8645	1.8645	1.8645	1.8645	1.8645	1.8645	1.8645	1.8645	1.8645	1.8645	1.8645	1.8645	1.8645	1.8645	1.8645	1.8645	1.8645	1.8645	1.8645	1.8645
6.1900	1.9012	1.8116	1.6101	1.6749	1.6084	1.6257	1.8052	1.8052	1.8328	1.6882	1.7354	1.9126	1.9264	1.6645	1.7850	1.9313	1.7175	1.8767	1.6066	1.9562	1.6915	1.8103	1.7132	1.8526	1.7499	1.6899	1.6430	1.9541	1.8953	1.8645	1.8645	1.8645	1.8645	1.8645	1.8645	1.8645	1.8645	1.8645	1.8645	1.8645	1.8645	1.8645	1.8645	1.8645	1.8645	1.8645	1.8645	1.8645	1.8645
6.2000	1.9012	1.8116	1.6101	1.6749	1.6084	1.6257	1.8052	1.8052	1.8328	1.6882	1.7354	1.9126	1.9264	1.6645	1.7850	1.9313	1.7175	1.8767	1.6066	1.9562	1.6915	1.8103	1.7132	1.8526	1.7499	1.6899	1.6430	1.9541	1.8953	1.8645	1.8645	1.8645	1.8645	1.8645	1.8645	1.8645	1.8645	1.8645	1.8645	1.8645	1.8645	1.8645	1.8645	1.8645	1.8645	1.8645	1.8645	1.8645	1.8645
6.2100	1.9012	1.8116	1.6101	1.6749	1.6084	1.6257	1.8052	1.8052	1.8328	1.6882	1.7354	1.9126	1.9264	1.6645	1.7850	1.9313	1.7175	1.8767	1.6066	1.9562	1.6915	1.8103	1.7132	1.8526	1.7499	1.6899	1.6430	1.9541	1.8953	1.8645	1.8645	1.8645	1.8645	1.8645	1.8645	1.8645	1.8645	1.8645	1.8645	1.8645	1.8645	1.8645	1.8645	1.8645	1.8645	1.8645	1.8645	1.8645	1.8645
6.2200	1.9012	1.8116	1.6101	1.6749	1.6084	1.6257	1.8052	1.8052	1.8328	1.6882	1.7354	1.9126	1.9264	1.6645	1.7850	1.9313	1.7175	1.8767	1.6066	1.9562	1.6915	1.8103	1.7132	1.8526	1.7499	1.6899	1.6430	1.9541	1.8953	1.8645	1.8645	1.8645	1.8645	1.8645	1.8645	1.8645	1.8645	1.8645	1.8645	1.8645	1.8645	1.8645	1.8645	1.8645	1.8645	1.8645	1.8645	1.8645	1.8645
6.2300	1.9012	1.8116	1.6101	1.6749	1.6084	1.6257	1.8052	1.8052	1.8328	1.6882	1.7354	1.9126	1.9264	1.6645	1.7850	1.9313	1.7175	1.8767	1.6066	1.9562	1.6915	1.8103	1.7132	1.8526	1.7499	1.6899	1.6430	1.9541	1.8953	1.8645	1.8645	1.8645	1.8645	1.8645	1.8645	1.8645	1.8645	1.8645	1.8645	1.8645	1.8645	1.8645	1.8645	1.8645	1.8645	1.8645	1.8645	1.8645	1.8645
6.2400	1.9012	1.8116	1.6101	1.6749	1.6084	1.6257	1.8052	1.8052	1.8328	1.6882	1.7354	1.9126	1.9264	1.6645	1.7850	1.9313	1.7175	1.8767	1.6066	1.9562	1.6915	1.8103	1.7132	1.8526	1.7499	1.6899	1.6430	1.9541	1.8953	1.8645	1.8645	1.8645	1.8645	1.8645	1.8645	1.8645	1.8645	1.8645	1.8645	1.8645	1.8645	1.8645	1.8645	1.8645	1.8645	1.8645	1.8645	1.8645	1.8645
6.2500	1.9012	1.8116	1.6101	1.6749	1.6084	1.6257	1.8052	1.8052	1.8328	1.6882	1.7354	1.9126	1.9264	1.6645	1.7850	1.9313	1.7175	1.8767	1.6066	1.9562	1.6915	1.8103	1.7132	1.8526	1.7499	1.6899	1.6430	1.9541	1.8953	1.8645	1.8645	1.8645	1.8645	1.8645	1.8645	1.8645	1.8645	1.8645	1.8645	1.8645	1.8645	1.8645	1.8645	1.8645	1.8645	1.8645	1.8645	1.8645	1.8645
6.2600	1.9012	1.8116	1.6101	1.6749	1.6084	1.6257	1.8052	1.8052	1.8328	1.6882	1.7354	1.9126	1.9264	1.6645	1.7850	1.9313	1.7175	1.8767	1.6066	1.9562	1.6915	1.8103	1.7132	1.8526	1.7499	1.6899	1.6430	1.9541	1.8953	1.8645	1.8645	1.8645	1.8645	1.8645	1.8645	1.8645	1.8645	1.8645	1.8645	1.8645	1.8645	1.8645	1.8645	1.8645	1.8645	1.8645	1.8645	1.8645	1.8645
6.2700	1.9012	1.8116	1.6101	1.6749	1.6084	1.6257	1.8052	1.8052	1.8328	1.6882	1.7354	1.9126	1.9264	1.6645	1.7850	1.9313	1.7175	1.8767	1.6066	1.9562	1.6915	1.8103	1.7132	1.8526	1.7499	1.6899	1.6430	1.9541	1.8953	1.8645	1.8645	1.8645	1.8645	1.8645	1.8645	1.8645	1.8645	1.8645	1.8645	1.8645	1.8645	1.8645	1.8645	1.8645	1.8645	1.8645	1.8645	1.8645	1.8645
6.2800	1.9012	1.8116	1.6101	1.6749	1.6084	1.6257	1.8052	1.8052	1.8328	1.6882	1.7354	1.9126	1.9264	1.6645	1.7850	1.9313	1.7175	1.8767	1.6066	1.9562	1.6915	1.8103	1.7132	1.8526	1.7499	1.6899	1.6430	1.9541	1.8953	1.8645	1.8645	1.8645	1.8645	1.8645	1.8645	1.8645	1.8645	1.8645	1.8645	1.8645	1.8645	1.8645	1.8645	1.8645	1.8645	1.8645	1.8645	1.8645	1.8645
6.2900	1.9012	1.8116	1.6101	1.6749	1.6084	1.6257	1.8052	1.8052	1.8328	1.6882	1.7354	1.9126	1.9264	1.6645	1.7850	1.9313	1.7175	1.8767	1.6066	1.9562	1.6915	1.8103	1.7132	1.8526	1.7499	1.6899	1.6430	1.9541	1.8953	1.8645	1.8645	1.8645	1.8645	1.8645	1.8645	1.8645	1.8645	1.8645	1.8645	1.8645	1.8645	1.8645	1.8645	1.8645	1.8645	1.8645	1.8645	1.8645	1.8645
6.3000	1.9012	1.8116	1.6101	1.6749	1.6084	1.6257	1.8052	1.8052	1.8328	1.6882	1.7354	1.9126	1.9264	1.6645	1.7850	1.9313	1.7175	1.8767	1.6066	1.9562	1.6915	1.8103	1.7132	1.8526	1.7499	1.6899	1.6430	1.9541	1.8953	1.8645	1.8645	1.8645	1.8645	1.8645	1.8645	1.8645	1.8645	1.8645	1.8645	1.8645	1.8645	1.8645	1.8645	1.8645	1.8645	1.8645	1.8645	1.8645	1.8645
6.3100	1.9103	1.8202	1.6176	1.6828	1.6159	1.6333	1.8138	1.8138	1.8416	1.6962	1.7436	1.9218	1.9357	1.6723	1.7935	1.9406	1.7256	1.8857	1.6141	1.9656	1.6995	1.8189	1.7213	1.8615	1.7582	1.6978	1.6507	1.9635	1.9043	1.8734	1.8734	1.8734	1.8734	1.8734	1.8734	1.8734	1.8734	1.8734	1.8734	1.8734	1.8734	1.8734	1.8734	1.8734	1.8734	1.8734	1.8734	1.8734	1.8734
6.3200	1.9103	1.8202	1.6176	1.6828	1.6159	1.6333	1.8138	1.8138	1.8416	1.6962	1.7436	1.9218	1.9357	1.6723	1.7935	1.9406	1.7256	1.8857	1.6141	1.9656	1.6995	1.8189	1.7213	1.8615	1.7582	1.6978	1.6507	1.9635	1.9043	1.8734	1.8734	1.8734	1.8734	1.8734	1.8734	1.8734	1.8734	1.8734	1.8734	1.8734	1.8734	1.8734	1.8734	1.8734	1.8734	1.8734	1.8734	1.8734	1.8734
6.3300	1.9103	1.8202	1.6176	1.6828	1.6159	1.6333	1.8138	1.8138	1.8416	1.6962	1.7436	1.9218	1.9357	1.6723	1.7935	1.9406	1.7256	1.8857	1.6141	1.9656	1.6995	1.8189	1.7213	1.8615	1.7582	1.6978	1.6507	1.9635	1.9043	1.8734	1.8734	1.8734	1.8734	1.8734	1.8734	1.8734	1.8734	1.8734	1.8734	1.8734	1.8734	1.8734	1.8734	1.8734	1.8734	1.8734	1.8734	1.8734	1.8734
6.3400	1.9103	1.8202	1.6176	1.6828	1.6159	1.6333	1.8138	1.8138	1.8416	1.6962	1.7436	1.9218	1.9357	1.6723	1.7935	1.9406	1.7256	1.8857	1.6141	1.9656	1.6995	1.8189	1.7213	1.8615	1.7582	1.6978	1.6507	1.9635	1.9043	1.8734	1.8734	1.8734	1.8734	1.8734	1.8734	1.8734	1.8734	1.8734	1.8734	1.8734	1.8734	1.8734	1.8734	1.8734	1.8734	1.8734	1.8734	1.8734	1.8734
6.3500	1.9103	1.8202	1.6176	1.6828	1.6159	1.6333	1.8138	1.8138	1.8416	1.6962	1.7436	1.9218	1.9357	1.6723	1.7935	1.9406	1.7256	1.8857	1.6141	1.9656	1.6995	1.8189	1.7213	1.8615	1.7582	1.6978	1.6507	1.9635	1.9043	1.8734	1.8734	1.8734	1.8734	1.8734	1.8734	1.8734	1.8734	1.8734	1.8734	1.8734	1.8734	1.8734	1.8734	1.8734	1.8734	1.8734	1.8734	1.8734	1.8734
6.3600	1.9103	1.8202	1.6176	1.6828	1.6159	1.6333	1.8138	1.8138	1.8416	1.6962	1.7436	1.9218	1.9357	1.6723	1.7935	1.9406	1.7256	1.8857	1.6141	1.9656	1.6995	1.8189	1.7213	1.8615	1.7582	1.6978	1.6507	1.9635	1.9043	1.8734	1.8734	1.8734	1.8734	1.8734	1.8734	1.8734	1.8734	1.8734	1.8734	1.8734	1.8734	1.8734	1.8734	1.8734	1.8734	1.8734	1.8734	1.8734	1.8734
6.3700	1.9103	1.8202	1.6176	1.6828	1.6159	1.6333	1.8138	1.8138	1.8416	1.6962	1.7436	1.9218	1.9357	1.6723	1.7935	1.9406	1.7256	1.8857	1.6141	1.9656	1.6995	1.8189	1.7213	1.8615	1.7582	1.6978	1.6507	1.9635	1.9043	1.8734	1.8734	1.8734	1.8734	1.8734	1.8734	1.8734	1.8734	1.8734	1.8734	1.8734	1.8734	1.8734	1.8734	1.8734	1.8734	1.8734	1.8734	1.8734	1.8734
6.3800	1.9103	1.8202	1.6176	1.6828	1.6159	1.6333	1.8138	1.8138	1.8416	1.6962	1.7436	1.9218	1.9357	1.6723	1.7935	1.9406	1.7256	1.8857	1.6141	1.9656	1.6995	1.8189	1.7213	1.8615	1.7582	1.6978	1.6507	1.9635	1.9043	1.8734	1.8734	1.8734	1.8734	1.8734	1.8734	1.8734	1.8734	1.8734	1.8734	1.8734	1.8734	1.8734	1.8734	1.8734	1.8734	1.8734	1.8734	1.8734	1.8734
6.3900	1.9103	1.8202	1.6176	1.6828	1.6159	1.6333	1.8138	1.8138	1.8416	1.6962	1.7436	1.9218	1.9357	1.6723	1.7935	1.9406	1.7256	1.8857	1.6141	1.9656	1.6995	1.8189	1.7213	1.8615	1.7582	1.6978	1.6507	1.9635	1.9043	1.8734	1.8734	1.8734	1.8734	1.8734	1.8734	1.8734	1.8734	1.8734	1.8734	1.8734	1.8734	1.8734	1.8734	1.8734	1.8734	1.8734	1.8734	1.8734	1.8734
6.4000	1.9103	1.8202	1.6176	1.6828	1.6159	1.6333	1.8138	1.8138	1.8416	1.6962	1.7436	1.9218	1.9357	1.6723	1.7935	1.9406	1.7256	1.8857	1.6141	1.9656	1.6995	1.8189	1.7213	1.8615	1.7582	1.6978	1.6507	1.9635	1.9043	1.8734	1.8734	1.8734	1.8734	1.8734	1.8734	1.8734	1.8734	1.8734	1.8734	1.8734	1.8734	1.8734	1.8734	1.8734	1.8734	1.8734	1.8734	1.8734	1.8734
6.4100	1.9103	1.8202	1.6176	1.6828	1.6159	1.6333	1.8138	1.8138	1.8416	1.6962	1.7436	1.9218	1.9357	1.6723	1.7935	1.9406	1.7256	1.8857	1.6141	1.9656	1.6995	1.8189	1.7213	1.8615	1.7582	1.6978	1.6507	1.9635	1.9043	1.8734	1.8734	1.8734	1.8734	1.8734	1.8734	1.8734	1.8734	1.8734	1.8734	1.8734	1.8734	1.8734	1.8734	1.8734	1.8734	1.8734	1.8734	1.8734	1.8734
6.4200	1.9103	1.8202	1.6176	1.6828	1.6159	1.6333	1.8138	1.8138	1.8416	1.6962	1.7436	1.9218	1.9357	1.6723	1.7935	1.9406	1.7256	1.8857	1.6141	1.9656	1.6995	1.8189	1.7213	1.8615	1.7582	1.6978	1.6507	1.9635	1.9043	1.8734	1.8734	1.8734	1.8734	1.8734	1.8734	1.8734	1.8734	1.8734	1.8734	1.8734	1.8734	1.8734	1.8734	1.8734	1.8734	1.8734	1.8734	1.8734	1.8734
6.4300	1.9103	1.8202	1.6176	1.6828	1.6159	1.6333	1.8138	1.8138	1.8416	1.6962	1.7436	1.9218	1.9357	1.6723	1.7935	1.9406	1.7256	1.8857	1.6141	1.9656	1.6995	1.8189	1.7213	1.8615	1.7582	1.6978	1.6507	1.9635	1.9043	1.8734	1.8734	1.8734	1.8734	1.8734	1.8734	1.8734	1.8734	1.8734	1.8734	1.8734	1.8734	1.8734	1.8734	1.8734	1.8734	1.8734	1.8734	1.8734	1.8734
6.4400	1.9103	1.8202	1.6176	1.6828	1.6159	1.6333	1.8138	1.8138	1.8416	1.6962	1.7436	1.9218	1.9357	1.6723	1.7935	1.9406	1.7256	1.8857	1.6141	1.9656	1.6995	1.8189	1.7213	1.8615	1.7582	1.6978	1.6507	1.9635	1.9043	1.8734	1.8734	1.8734	1.8734	1.8734	1.8734	1.8734	1.8734	1.8734	1.8734	1.8734	1.8734	1.8734	1.8734	1.8734	1.8734	1.8734	1.8734	1.8734	1.8734
6.4500	1.9103	1.8202	1.6176	1.6828	1.6159	1.6333	1.8138	1.8138	1.8416	1.6962	1.7436	1.9218	1.9357	1.6723	1.7935	1.9406	1.7256	1.8857	1.6141	1.9656	1.6995	1.8189	1.7213	1.8615	1.7582	1.6978	1.6507	1.9635	1.9043	1.8734	1.8734	1.8734	1.8734	1.8734	1.8734	1.8734	1.8734	1.8734	1.8734	1.8734	1.8734	1.8734	1.8734	1.8734	1.8734	1.8734	1.8734	1.8734	1.8734
6.4600	1.9103	1.8202	1.6176	1.6828	1.6159	1.6333	1.8138	1.8138	1.8416	1.6962	1.7436	1.9218	1.9357	1.6723	1.7935	1.9406	1.7256	1.8857	1.6141	1.9656	1.6995	1.8189	1.7213	1.8615	1.7582	1.6978	1.6507	1.9635	1.9043	1.8734	1.8734	1.8734	1.8734	1.8734	1.8734	1.8734	1.8734	1.8734	1.8734	1.8734	1.8734	1.8734	1.8734	1.8734	1.8734	1.8734	1.8734	1.8734	1.8734
6.4700	1.9103	1.8202	1.6176	1.6828	1.6159	1.6333	1.8138	1.8138	1.8416	1.6962	1.7436	1.9218	1.9357	1.6723	1.7935	1.9406	1.7256	1.8857	1.6141	1.9656	1.6995	1.8189	1.7213	1.8615	1.7582	1.6978	1.6507	1.9635	1.9043	1.8734	1.8734	1.8734	1.8734	1.8734	1.8734	1.8734	1.8734	1.8734	1.8734	1.8734	1.8734	1.8734	1.8734	1.8734	1.8734	1.8734	1.8734	1.8734	1.8734
6.4800	1.9103	1.8202	1.6176	1.6828	1.6159	1.6333	1.8138	1.8138	1.8416	1.6962	1.7436	1.9218	1.9357	1.6723	1.7935	1.9406	1.7256	1.8857	1.6141	1.9656	1.6995	1.8189	1.7213	1.8615	1.7582	1.6978	1.6507	1.9635	1.9043	1.8734	1.8734	1.8734	1.8734	1.8734	1.8734	1.8734	1.8734	1.8734	1.8734	1.8734	1.8734	1.8734	1.8734	1.8734	1.8734	1.8734	1.8734	1.8734	1.8734
6.4900	1.9103	1.8202	1.6176	1.6828	1.6159	1.6333	1.8138	1.8138	1.8416	1.6962	1.7436	1.9218	1.9357	1.6723	1.7935	1.9406	1.7256	1.8857	1.6141	1.9656	1.6995	1.8189	1.7213	1.8615	1.7582	1.6978	1.6507	1.9635	1.9043	1.8734	1.8734	1.8734	1.8734	1.8734	1.8734	1.8734	1.8734	1.8734	1.8734	1.8734	1.8734	1.8734	1.8734	1.8734	1.8734	1.8734	1.8734	1.8734	1.8734
6.5000	1.9103	1.8202	1.6176	1.6828	1.6159	1.6333	1.8138	1.8138	1.8416	1.6962	1.7436	1.9218	1.9357	1.6723	1.7935	1.9406	1.7256	1.8857	1.6141	1.9656	1.6995	1.8189	1.7213	1.8615	1.7582	1.6978	1.6507	1.9635	1.9043	1.8734	1.8734	1.8734	1.8734	1.8734	1.8734	1.8734	1.8734	1.8734	1.8734	1.8734	1.8734	1.8734	1.8734	1.8734	1.8734	1.8734	1.8734	1.8734	1.8734
6.5100	1.9194	1.8288	1.6252	1.6907	1.6234	1.6409	1.8224	1.8224	1.8503	1.7041	1.7518	1.9310	1.9450	1.6801	1.8019	1.9499	1.7337	1.8947	1.6216	1.9750	1.7074	1.8275	1.7294	1.8703	1.7665	1.7058	1.6584	1.9729	1.9134	1.8823	1.8823	1.8823	1.8823	1.8823	1.8823	1.8823	1.8823	1.8823	1.8823	1.8823	1.8823	1.8823	1.8823	1.8823	1.8823	1.8823	1.8823	1.8823	1.8823
6.5200	1.9194	1.8288	1.6252	1.6907	1.6234	1.6409	1.8224	1.8224	1.8503	1.7041	1.7518	1.9310	1.9450	1.6801	1.8019	1.9499	1.7337	1.8947	1.6216	1.9750	1.7074	1.8275	1.7294	1.8703	1.7665	1.7058	1.6584	1.9729	1.9134	1.8823	1.8823	1.8823	1.8823	1.8823	1.8823	1.8823	1.8823	1.8823	1.8823	1.8823	1.8823	1.8823	1.8823	1.8823	1.8823	1.8823	1.8823	1.8823	1.8823
6.5300	1.9194	1.8288	1.6252	1.6907	1.6234	1.6409	1.8224	1.8224	1.8503	1.7041	1.7518	1.9310	1.9450	1.6801	1.8019	1.9499	1.7337	1.8947	1.6216	1.9750	1.7074	1.8275	1.7294	1.8703	1.7665	1.7058	1.6584	1.9729	1.9134	1.8823	1.8823	1.8823	1.8823	1.8823	1.8823	1.8823	1.8823	1.8823	1.8823	1.8823	1.8823	1.8823	1.8823	1.8823	1.8823	1.8823	1.8823	1.8823	1.8823
6.5400	1.9194	1.8288	1.6252	1.6907	1.6234	1.6409	1.8224	1.8224	1.8503	1.7041	1.7518	1.9310	1.9450	1.6801	1.8019	1.9499	1.7337	1.8947	1.6216	1.9750	1.7074	1.8275	1.7294	1.8703	1.7665	1.7058	1.6584	1.9729	1.9134	1.8823	1.8823	1.8823	1.8823	1.8823	1.8823	1.8823	1.8823	1.8823	1.8823	1.8823	1.8823	1.8823	1.8823	1.8823	1.8823	1.8823	1.8823	1.8823	1.8823
6.5500	1.9194	1.8288	1.6252	1.6907	1.6234	1.6409	1.8224	1.8224	1.8503	1.7041	1.7518	1.9310	1.9450	1.6801	1.8019	1.9499	1.7337	1.8947	1.6216	1.9750	1.7074	1.8275	1.7294	1.8703	1.7665	1.7058	1.6584	1.9729	1.9134	1.8823	1.8823	1.8823	1.8823	1.8823	1.8823	1.8823	1.8823	1.8823	1.8823	1.8823	1.8823	1.8823	1.8823	1.8823	1.8823	1.8823	1.8823	1.8823	1.8823
6.5600	1.9194	1.8288	1.6252	1.6907	1.6234	1.6409	1.8224	1.8224	1.8503	1.7041	1.7518	1.9310	1.9450	1.6801	1.8019	1.9499	1.7337	1.8947	1.6216	1.9750	1.7074	1.8275	1.7294	1.8703	1.7665	1.7058	1.6584	1.9729	1.9134	1.8823	1.8823	1.8823	1.8823	1.8823	1.8823	1.8823	1.8823	1.8823	1.8823	1.8823	1.8823	1.8823	1.8823	1.8823	1.8823	1.8823	1.8823	1.8823	1.8823
6.5700	1.9194	1.8288	1.6252	1.6907	1.6234	1.6409	1.8224	1.8224	1.8503	1.7041	1.7518	1.9310	1.9450	1.6801	1.8019	1.9499	1.7337	1.8947	1.6216	1.9750	1.7074	1.8275	1.7294	1.8703	1.7665	1.7058	1.6584	1.9729	1.9134	1.8823	1.8823	1.8823	1.8823	1.8823	1.8823	1.8823	1.8823	1.8823	1.8823	1.8823	1.8823	1.8823	1.8823	1.8823	1.8823	1.8823	1.8823	1.8823	1.8823
6.5800	1.9194	1.8288	1.6252	1.6907	1.6234	1.6409	1.8224	1.8224	1.8503	1.7041	1.7518	1.9310	1.9450	1.6801	1.8019	1.9499	1.7337	1.8947	1.6216	1.9750	1.7074	1.8275	1.7294	1.8703	1.7665	1.7058	1.6584	1.9729	1.9134	1.8823	1.8823	1.8823	1.8823	1.8823	1.8823	1.8823	1.8823	1.8823	1.8823	1.8823	1.8823	1.8823	1.8823	1.8823	1.8823	1.8823	1.8823	1.8823	1.8823
6.5900	1.9194	1.8288	1.6252	1.6907	1.6234	1.6409	1.8224	1.8224	1.8503	1.7041	1.7518	1.9310	1.9450	1.6801	1.8019	1.9499	1.7337	1.8947	1.6216	1.9750	1.7074	1.8275	1.7294	1.8703	1.7665	1.7058	1.6584	1.9729	1.9134	1.8823	1.8823	1.8823	1.8823	1.8823	1.8823	1.8823	1.8823	1.8823	1.8823	1.8823	1.8823	1.8823	1.8823	1.8823	1.8823	1.8823	1.8823	1.8823	1.8823
6.6000	1.9194	1.8288	1.6252	1.6907	1.6234	1.6409	1.8224	1.8224	1.8503	1.7041	1.7518	1.9310	1.9450	1.6801	1.8019	1.9499	1.7337	1.8947	1.6216	1.9750	1.7074	1.8275	1.7294	1.8703	1.7665	1.7058	1.6584	1.9729	1.9134	1.8823	1.8823	1.8823	1.8823	1.8823	1.8823	1.8823	1.8823	1.8823	1.8823	1.8823	1.8823	1.8823	1.8823	1.8823	1.8823	1.8823	1.8823	1.8823	1.8823
6.6100	1.9194	1.8288	1.6252	1.6907	1.6234	1.6409	1.8224	1.8224	1.8503	1.7041	1.7518	1.9310	1.9450	1.6801	1.8019	1.9499	1.7337	1.8947	1.6216	1.9750	1.7074	1.8275	1.7294	1.8703	1.7665	1.7058	1.6584	1.9729	1.9134	1.8823	1.8823	1.8823	1.8823	1.8823	1.8823	1.8823	1.8823	1.8823	1.8823	1.8823	1.8823	1.8823	1.8823	1.8823	1.8823	1.8823	1.8823	1.8823	1.8823
6.6200	1.9194	1.8288	1.6252	1.6907	1.6234	1.6409	1.8224	1.8224	1.8503	1.7041	1.7518	1.9310	1.9450	1.6801	1.8019	1.9499	1.7337	1.8947	1.6216	1.9750	1.7074	1.8275	1.7294	1.8703	1.7665	1.7058	1.6584	1.9729	1.9134	1.8823	1.8823	1.8823	1.8823	1.8823	1.8823	1.8823	1.8823	1.8823	1.8823	1.8823	1.8823	1.8823	1.8823	1.8823	1.8823	1.8823	1.8823	1.8823	1.8823
6.6300	1.9194	1.8288	1.6252	1.6907	1.6234	1.6409	1.8224	1.8224	1.8503	1.7041	1.7518	1.9310	1.9450	1.6801	1.8019	1.9499	1.7337	1.8947	1.6216	1.9750	1.7074	1.8275	1.7294	1.8703	1.7665	1.7058	1.6584	1.9729	1.9134	1.8823	1.8823	1.8823	1.8823	1.8823	1.8823	1.8823	1.8823	1.8823	1.8823	1.8823	1.8823	1.8823	1.8823	1.8823	1.8823	1.8823	1.8823	1.8823	1.8823
6.6400	1.9194	1.8288	1.6252	1.6907	1.6234	1.6409	1.8224	1.8224	1.8503	1.7041	1.7518	1.9310	1.9450	1.6801	1.8019	1.9499	1.7337	1.8947	1.6216	1.9750	1.7074	1.8275	1.7294	1.8703	1.7665	1.7058	1.6584	1.9729	1.9134	1.8823	1.8823	1.8823	1.8823	1.8823	1.8823	1.8823	1.8823	1.8823	1.8823	1.8823	1.8823	1.8823	1.8823	1.8823	1.8823	1.8823	1.8823	1.8823	1.8823
6.6500	1.9194	1.8288	1.6252	1.6907	1.6234	1.6409	1.8224	1.8224	1.8503	1.7041	1.7518	1.9310	1.9450	1.6801	1.8019	1.9499	1.7337	1.8947	1.6216	1.9750	1.7074	1.8275	1.7294	1.8703	1.7665	1.7058	1.6584	1.9729	1.9134	1.8823	1.8823	1.8823	1.8823	1.8823	1.8823	1.8823	1.8823	1.8823	1.8823	1.8823	1.8823	1.8823	1.8823	1.8823	1.8823	1.8823	1.8823	1.8823	1.8823
6.6600	1.9194	1.8288	1.6252	1.6907	1.6234	1.6409	1.8224	1.8224	1.8503	1.7041	1.7518	1.9310	1.9450	1.6801	1.8019	1.9499	1.7337	1.8947	1.6216	1.9750	1.7074	1.8275	1.7294	1.8703	1.7665	1.7058	1.6584	1.9729	1.9134	1.8823	1.8823	1.8823	1.8823	1.8823	1.8823	1.8823	1.8823	1.8823	1.8823	1.8823	1.8823	1.8823	1.8823	1.8823	1.8823	1.8823	1.8823	1.8823	1.8823
6.6700	1.9194	1.8288	1.6252	1.6907	1.6234	1.6409	1.8224	1.8224	1.8503	1.7041	1.7518	1.9310	1.9450	1.6801	1.8019	1.9499	1.7337	1.8947	1.6216	1.9750	1.7074	1.8275	1.7294	1.8703	1.7665	1.7058	1.6584	1.9729	1.9134	1.8823	1.8823	1.8823	1.8823	1.8823	1.8823	1.8823	1.8823	1.8823	1.8823	1.8823	1.8823	1.8823	1.8823	1.8823	1.8823	1.8823	1.8823	1.8823	1.8823
6.6800	1.9194	1.8288	1.6252	1.6907	1.6234	1.6409	1.8224	1.8224	1.8503	1.7041	1.7518	1.9310	1.9450	1.6801	1.8019	1.9499	1.7337	1.8947	1.6216	1.9750	1.7074	1.8275	1.7294	1.8703	1.7665	1.7058	1.6584	1.9729	1.9134	1.8823	1.8823	1.8823	1.8823	1.8823	1.8823	1.8823	1.8823	1.8823	1.8823	1.8823	1.8823	1.8823	1.8823	1.8823	1.8823	1.8823	1.8823	1.8823	1.8823
6.6900	1.9194	1.8288	1.6252	1.6907	1.6234	1.6409	1.8224	1.8224	1.8503	1.7041	1.7518	1.9310	1.9450	1.6801	1.8019	1.9499	1.7337	1.8947	1.6216	1.9750	1.7074	1.8275	1.7294	1.8703	1.7665	1.7058	1.6584	1.9729	1.9134	1.8823	1.8823	1.8823	1.8823	1.8823	1.8823	1.8823	1.8823	1.8823	1.8823	1.8823	1.8823	1.8823	1.8823	1.8823	1.8823	1.8823	1.8823	1.8823	1.8823
6.7000	1.9194	1.8288	1.6252	1.6907	1.6234	1.6409	1.8224	1.8224	1.8503	1.7041	1.7518	1.9310	1.9450	1.6801	1.8019	1.9499	1.7337	1.8947	1.6216	1.9750	1.7074	1.8275	1.7294	1.8703	1.7665	1.7058	1.6584	1.9729	1.9134	1.8823	1.8823	1.8823	1.8823	1.8823	1.8823	1.8823	1.8823	1.8823	1.8823	1.8823	1.8823	1.8823	1.8823	1.8823	1.8823	1.8823	1.8823	1.8823	1.8823
6.7100	1.9285	1.8374	1.6327	1.6986	1.6309	1.6485	1.8310	1.8310	1.8591	1.7121	1.7600	1.9401	1.9542	1.6879	1.8104	1.9592	1.7419	1.9037	1.6291	1.9844	1.7154	1.8362	1.7375	1.8792	1.7748	1.7138	1.6661	1.9823	1.9225	1.8913	1.8913	1.8913	1.8913	1.8913	1.8913	1.8913	1.8913	1.8913	1.8913	1.8913	1.8913	1.8913	1.8913	1.8913	1.8913	1.8913	1.8913	1.8913	1.8913
6.7200	1.9285	1.8374	1.6327	1.6986	1.6309	1.6485	1.8310	1.8310	1.8591	1.7121	1.7600	1.9401	1.9542	1.6879	1.8104	1.9592	1.7419	1.9037	1.6291	1.9844	1.7154	1.8362	1.7375	1.8792	1.7748	1.7138	1.6661	1.9823	1.9225	1.8913	1.8913	1.8913	1.8913	1.8913	1.8913	1.8913	1.8913	1.8913	1.8913	1.8913	1.8913	1.8913	1.8913	1.8913	1.8913	1.8913	1.8913	1.8913	1.8913
6.7300	1.9285	1.8374	1.6327	1.6986	1.6309	1.6485	1.8310	1.8310	1.8591	1.7121	1.7600	1.9401	1.9542	1.6879	1.8104	1.9592	1.7419	1.9037	1.6291	1.9844	1.7154	1.8362	1.7375	1.8792	1.7748	1.7138	1.6661	1.9823	1.9225	1.8913	1.8913	1.8913	1.8913	1.8913	1.8913	1.8913	1.8913	1.8913	1.8913	1.8913	1.8913	1.8913	1.8913	1.8913	1.8913	1.8913	1.8913	1.8913	1.8913
6.7400	1.9285	1.8374	1.6327	1.6986	1.6309	1.6485	1.8310	1.8310	1.8591	1.7121	1.7600	1.9401	1.9542	1.6879	1.8104	1.9592	1.7419	1.9037	1.6291	1.9844	1.7154	1.8362	1.7375	1.8792	1.7748	1.7138	1.6661	1.9823	1.9225	1.8913	1.8913	1.8913	1.8913	1.8913	1.8913	1.8913	1.8913	1.8913	1.8913	1.8913	1.8913	1.8913	1.8913	1.8913	1.8913	1.8913	1.8913	1.8913	1.8913
6.7500	1.9285	1.8374	1.6327	1.6986	1.6309	1.6485	1.8310	1.8310	1.8591	1.7121	1.7600	1.9401	1.9542	1.6879	1.8104	1.9592	1.7419	1.9037	1.6291	1.9844	1.7154	1.8362	1.7375	1.8792	1.7748	1.7138	1.6661	1.9823	1.9225	1.8913	1.8913	1.8913	1.8913	1.8913	1.8913	1.8913	1.8913	1.8913	1.8913	1.8913	1.8913	1.8913	1.8913	1.8913	1.8913	1.8913	1.8913	1.8913	1.8913
6.7600	1.9285	1.8374	1.6327	1.6986	1.6309	1.6485	1.8310	1.8310	1.8591	1.7121	1.7600	1.9401	1.9542	1.6879	1.8104	1.9592	1.7419	1.9037	1.6291	1.9844	1.7154	1.8362	1.7375	1.8792	1.7748	1.7138	1.6661	1.9823	1.9225	1.8913	1.8913	1.8913	1.8913	1.8913	1.8913	1.8913	1.8913	1.8913	1.8913	1.8913	1.8913	1.8913	1.8913	1.8913	1.8913	1.8913	1.8913	1.8913	1.8913
6.7700	1.9285	1.8374	1.6327	1.6986	1.6309	1.6485	1.8310	1.8310	1.8591	1.7121	1.7600	1.9401	1.9542	1.6879	1.8104	1.9592	1.7419	1.9037	1.6291	1.9844	1.7154	1.8362	1.7375	1.8792	1.7748	1.7138	1.6661	1.9823	1.9225	1.8913	1.8913	1.8913	1.8913	1.8913	1.8913	1.8913	1.8913	1.8913	1.8913	1.8913	1.8913	1.8913	1.8913	1.8913	1.8913	1.8913	1.8913	1.8913	1.8913
6.7800	1.9285	1.8374	1.6327	1.6986	1.6309	1.6485	1.8310	1.8310	1.8591	1.7121	1.7600	1.9401	1.9542	1.6879	1.8104	1.9592	1.7419	1.9037	1.6291	1.9844	1.7154	1.8362	1.7375	1.8792	1.7748	1.7138	1.6661	1.9823	1.9225	1.8913	1.8913	1.8913	1.8913	1.8913	1.8913	1.8913	1.8913	1.8913	1.8913	1.8913	1.8913	1.8913	1.8913	1.8913	1.8913	1.8913	1.8913	1.8913	1.8913
6.7900	1.9285	1.8374	1.6327	1.6986	1.6309	1.6485	1.8310	1.8310	1.8591	1.7121	1.7600	1.9401	1.9542	1.6879	1.8104	1.9592	1.7419	1.9037	1.6291	1.9844	1.7154	1.8362	1.7375	1.8792	1.7748	1.7138	1.6661	1.9823	1.9225	1.8913	1.8913	1.8913	1.8913	1.8913	1.8913	1.8913	1.8913	1.8913	1.8913	1.8913	1.8913	1.8913	1.8913	1.8913	1.8913	1.8913	1.8913	1.8913	1.8913
6.8000	1.9285	1.8374	1.6327	1.6986	1.6309	1.6485	1.8310	1.8310	1.8591	1.7121	1.7600	1.9401	1.9542	1.6879	1.8104	1.9592	1.7419	1.9037	1.6291	1.9844	1.7154	1.8362	1.7375	1.8792	1.7748	1.7138	1.6661	1.9823	1.9225	1.8913	1.8913	1.8913	1.8913	1.8913	1.8913	1.8913	1.8913	1.8913	1.8913	1.8913	1.8913	1.8913	1.8913	1.8913	1.8913	1.8913	1.8913	1.8913	1.8913
6.8100	1.9285	1.8374	1.6327	1.6986	1.6309	1.6485	1.8310	1.8310	1.8591	1.7121	1.7600	1.9401	1.9542	1.6879	1.8104	1.9592	1.7419	1.9037	1.6291	1.9844	1.7154	1.8362	1.7375	1.8792	1.7748	1.7138	1.6661	1.9823	1.9225	1.8913	1.8913	1.8913	1.8913	1.8913	1.8913	1.8913	1.8913	1.8913	1.8913	1.8913	1.8913	1.8913	1.8913	1.8913	1.8913	1.8913	1.8913	1.8913	1.8913
6.8200	1.9285	1.8374	1.6327	1.6986	1.6309	1.6485	1.8310	1.8310	1.8591	1.7121	1.7600	1.9401	1.9542	1.6879	1.8104	1.9592	1.7419	1.9037	1.6291	1.9844	1.7154	1.8362	1.7375	1.8792	1.7748	1.7138	1.6661	1.9823	1.9225	1.8913	1.8913	1.8913	1.8913	1.8913	1.8913	1.8913	1.8913	1.8913	1.8913	1.8913	1.8913	1.8913	1.8913	1.8913	1.8913	1.8913	1.8913	1.8913	1.8913
6.8300	1.9285	1.8374	1.6327	1.6986	1.6309	1.6485	1.8310	1.8310	1.8591	1.7121	1.7600	1.9401	1.9542	1.6879	1.8104	1.9592	1.7419	1.9037	1.6291	1.9844	1.7154	1.8362	1.7375	1.8792	1.7748	1.7138	1.6661	1.9823	1.9225	1.8913	1.8913	1.8913	1.8913	1.8913	1.8913	1.8913	1.8913	1.8913	1.8913	1.8913	1.8913	1.8913	1.8913	1.8913	1.8913	1.8913	1.8913	1.8913	1.8913
6.8400	1.9285	1.8374	1.6327	1.6986	1.6309	1.6485	1.8310	1.8310	1.8591	1.7121	1.7600	1.9401	1.9542	1.6879	1.8104	1.9592	1.7419	1.9037	1.6291	1.9844	1.7154	1.8362	1.7375	1.8792	1.7748	1.7138	1.6661	1.9823	1.9225	1.8913	1.8913	1.8913	1.8913	1.8913	1.8913	1.8913	1.8913	1.8913	1.8913	1.8913	1.8913	1.8913	1.8913	1.8913	1.8913	1.8913	1.8913	1.8913	1.8913
6.8500	1.9285	1.8374	1.6327	1.6986	1.6309	1.6485	1.8310	1.8310	1.8591	1.7121	1.7600	1.9401	1.9542	1.6879	1.8104	1.9592	1.7419	1.9037	1.6291	1.9844	1.7154	1.8362	1.7375	1.8792	1.7748	1.7138	1.6661	1.9823	1.9225	1.8913	1.8913	1.8913	1.8913	1.8913	1.8913	1.8913	1.8913	1.8913	1.8913	1.8913	1.8913	1.8913	1.8913	1.8913	1.8913	1.8913	1.8913	1.8913	1.8913
6.8600	1.9285	1.8374	1.6327	1.6986	1.6309	1.6485	1.8310	1.8310	1.8591	1.7121	1.7600	1.9401	1.9542	1.6879	1.8104	1.9592	1.7419	1.9037	1.6291	1.9844	1.7154	1.8362	1.7375	1.8792	1.7748	1.7138	1.6661	1.9823	1.9225	1.8913	1.8913	1.8913	1.8913	1.8913	1.8913	1.8913	1.8913	1.8913	1.8913	1.8913	1.8913	1.8913	1.8913	1.8913	1.8913	1.8913	1.8913	1.8913	1.8913
6.8700	1.9285	1.8374	1.6327	1.6986	1.6309	1.6485	1.8310	1.8310	1.8591	1.7121	1.7600	1.9401	1.9542	1.6879	1.8104	1.9592	1.7419	1.9037	1.6291	1.9844	1.7154	1.8362	1.7375	1.8792	1.7748	1.7138	1.6661	1.9823	1.9225	1.8913	1.8913	1.8913	1.8913	1.8913	1.8913	1.8913	1.8913	1.8913	1.8913	1.8913	1.8913	1.8913	1.8913	1.8913	1.8913	1.8913	1.8913	1.8913	1.8913
6.8800	1.9285	1.8374	1.6327	1.6986	1.6309	1.6485	1.8310	1.8310	1.8591	1.7121	1.7600	1.9401	1.9542	1.6879	1.8104	1.9592	1.7419	1.9037	1.6291	1.9844	1.7154	1.8362	1.7375	1.8792	1.7748	1.7138	1.6661	1.9823	1.9225	1.8913	1.8913	1.8913	1.8913	1.8913	1.8913	1.8913	1.8913	1.8913	1.8913	1.8913	1.8913	1.8913	1.8913	1.8913	1.8913	1.8913	1.8913	1.8913	1.8913
6.8900	1.9285	1.8374	1.6327	1.6986	1.6309	1.6485	1.8310	1.8310	1.8591	1.7121	1.7600	1.9401	1.9542	1.6879	1.8104	1.9592	1.7419	1.9037	1.6291	1.9844	1.7154	1.8362	1.7375	1.8792	1.7748	1.7138	1.6661	1.9823	1.9225	1.8913	1.8913	1.8913	1.8913	1.8913	1.8913	1.8913	1.8913	1.8913	1.8913	1.8913	1.8913	1.8913	1.8913	1.8913	1.8913	1.8913	1.8913	1.8913	1.8913
6.9000	1.9285	1.8374	1.6327	1.6986	1.6309	1.6485	1.8310	1.8310	1.8591	1.7121	1.7600	1.9401	1.9542	1.6879	1.8104	1.9592	1.7419	1.9037	1.6291	1.9844	1.7154	1.8362	1.7375	1.8792	1.7748	1.7138	1.6661	1.9823	1.9225	1.8913	1.8913	1.8913	1.8913	1.8913	1.8913	1.8913	1.8913	1.8913	1.8913	1.8913	1.8913	1.8913	1.8913	1.8913	1.8913	1.8913	1.8913	1.8913	1.8913
6.9100	1.9377	1.8461	1.6402	1.7065	1.6384	1.6561	1.8396	1.8396	1.8678	1.7200	1.7682	1.9493	1.9635	1.6957	1.8189	1.9685	1.7500	1.9127	1.6367	1.9939	1.7234	1.8448	1.7456	1.8880	1.7831	1.7217	1.6738	1.9917	1.9316	1.9002	1.9002	1.9002	1.9002	1.9002	1.9002	1.9002	1.9002	1.9002	1.9002	1.9002	1.9002	1.9002	1.9002	1.9002	1.9002	1.9002	1.9002	1.9002	1.9002
6.9200	1.9377	1.8461	1.6402	1.7065	1.6384	1.6561	1.8396	1.8396	1.8678	1.7200	1.7682	1.9493	1.9635	1.6957	1.8189	1.9685	1.7500	1.9127	1.6367	1.9939	1.7234	1.8448	1.7456	1.8880	1.7831	1.7217	1.6738	1.9917	1.9316	1.9002	1.9002	1.9002	1.9002	1.9002	1.9002	1.9002	1.9002	1.9002	1.9002	1.9002	1.9002	1.9002	1.9002	1.9002	1.9002	1.9002	1.9002	1.9002	1.9002
6.9300	1.9377	1.8461	1.6402	1.7065	1.6384	1.6561	1.8396	1.8396	1.8678	1.7200	1.7682	1.9493	1.9635	1.6957	1.8189	1.9685	1.7500	1.9127	1.6367	1.9939	1.7234	1.8448	1.7456	1.8880	1.7831	1.7217	1.6738	1.9917	1.9316	1.9002	1.9002	1.9002	1.9002	1.9002	1.9002	1.9002	1.9002	1.9002	1.9002	1.9002	1.9002	1.9002	1.9002	1.9002	1.9002	1.9002	1.9002	1.9002	1.9002
6.9400	1.9377	1.8461	1.6402	1.7065	1.6384	1.6561	1.8396	1.8396	1.8678	1.7200	1.7682	1.9493	1.9635	1.6957	1.8189	1.9685	1.7500	1.9127	1.6367	1.9939	1.7234	1.8448	1.7456	1.8880	1.7831	1.7217	1.6738	1.9917	1.9316	1.9002	1.9002	1.9002	1.9002	1.9002	1.9002	1.9002	1.9002	1.9002	1.9002	1.9002	1.9002	1.9002	1.9002	1.9002	1.9002	1.9002	1.9002	1.9002	1.9002
6.9500	1.9377	1.8461	1.6402	1.7065	1.6384	1.6561	1.8396	1.8396	1.8678	1.7200	1.7682	1.9493	1.9635	1.6957	1.8189	1.9685	1.7500	1.9127	1.6367	1.9939	1.7234	1.8448	1.7456	1.8880	1.7831	1.7217	1.6738	1.9917	1.9316	1.9002	1.9002	1.9002	1.9002	1.9002	1.9002	1.9002	1.9002	1.9002	1.9002	1.9002	1.9002	1.9002	1.9002	1.9002	1.9002	1.9002	1.9002	1.9002	1.9002
6.9600	1.9377	1.8461	1.6402	1.7065	1.6384	1.6561	1.8396	1.8396	1.8678	1.7200	1.7682	1.9493	1.9635	1.6957	1.8189	1.9685	1.7500	1.9127	1.6367	1.9939	1.7234	1.8448	1.7456	1.8880	1.7831	1.7217	1.6738	1.9917	1.9316	1.9002	1.9002	1.9002	1.9002	1.9002	1.9002	1.9002	1.9002	1.9002	1.9002	1.9002	1.9002	1.9002	1.9002	1.9002	1.9002	1.9002	1.9002	1.9002	1.9002
6.9700	1.9377	1.8461	1.6402	1.7065	1.6384	1.6561	1.8396	1.8396	1.8678	1.7200	1.7682	1.9493	1.9635	1.6957	1.8189	1.9685	1.7500	1.9127	1.6367	1.9939	1.7234	1.8448	1.7456	1.8880	1.7831	1.7217	1.6738	1.9917	1.9316	1.9002	1.9002	1.9002	1.9002	1.9002	1.9002	1.9002	1.9002	1.9002	1.9002	1.9002	1.9002	1.9002	1.9002	1.9002	1.9002	1.9002	1.9002	1.9002	1.9002
6.9800	1.9377	1.8461	1.6402	1.7065	1.6384	1.6561	1.8396	1.8396	1.8678	1.7200	1.7682	1.9493	1.9635	1.6957	1.8189	1.9685	1.7500	1.9127	1.6367	1.9939	1.7234	1.8448	1.7456	1.8880	1.7831	1.7217	1.6738	1.9917	1.9316	1.9002	1.9002	1.9002	1.9002	1.9002	1.9002	1.9002	1.9002	1.9002	1.9002	1.9002	1.9002	1.9002	1.9002	1.9002	1.9002	1.9002	1.9002	1.9002	1.9002
6.9900	1.9377	1.8461	1.6402	1.7065	1.6384	1.6561	1.8396	1.8396	1.8678	1.7200	1.7682	1.9493	1.9635	1.6957	1.8189	1.9685	1.7500	1.9127	1.6367	1.9939	1.7234	1.8448	1.7456	1.8880	1.7831	1.7217	1.6738	1.9917	1.9316	1.9002	1.9002	1.9002	1.9002	1.9002	1.9002	1.9002	1.9002	1.9002	1.9002	1.9002	1.9002	1.9002	1.9002	1.9002	1.9002	1.9002	1.9002	1.9002	1.9002
7.0000	1.9377	1.8461	1.6402	1.7065	1.6384	1.6561	1.8396	1.8396	1.8678	1.7200	1.7682	1.9493	1.9635	1.6957	1.8189	1.9685	1.7500	1.9127	1.6367	1.9939	1.7234	1.8448	1.7456	1.8880	1.7831	1.7217	1.6738	1.9917	1.9316	1.9002	1.9002	1.9002	1.9002	1.9002	1.9002	1.9002	1.9002	1.9002	1.9002	1.9002	1.9002	1.9002	1.9002	1.9002	1.9002	1.9002	1.9002	1.9002	1.9002
7.0100	1.9377	1.8461	1.6402	1.7065	1.6384	1.6561	1.8396	1.8396	1.8678	1.7200	1.7682	1.9493	1.9635	1.6957	1.8189	1.9685	1.7500	1.9127	1.6367	1.9939	1.7234	1.8448	1.7456	1.8880	1.7831	1.7217	1.6738	1.9917	1.9316	1.9002	1.9002	1.9002	1.9002	1.9002	1.9002	1.9002	1.9002	1.9002	1.9002	1.9002	1.9002	1.9002	1.9002	1.9002	1.9002	1.9002	1.9002	1.9002	1.9002
7.0200	1.9377	1.8461	1.6402	1.7065	1.6384	1.6561	1.8396	1.8396	1.8678	1.7200	1.7682	1.9493	1.9635	1.6957	1.8189	1.9685	1.7500	1.9127	1.6367	1.9939	1.7234	1.8448	1.7456	1.8880	1.7831	1.7217	1.6738	1.9917	1.9316	1.9002	1.9002	1.9002	1.9002	1.9002	1.9002	1.9002	1.9002	1.9002	1.9002	1.9002	1.9002	1.9002	1.9002	1.9002	1.9002	1.9002	1.9002	1.9002	1.9002
7.0300	1.9377	1.8461	1.6402	1.7065	1.6384	1.6561	1.8396	1.8396	1.8678	1.7200	1.7682	1.9493	1.9635	1.6957	1.8189	1.9685	1.7500	1.9127	1.6367	1.9939	1.7234	1.8448	1.7456	1.8880	1.7831	1.7217	1.6738	1.9917	1.9316	1.9002	1.9002	1.9002	1.9002	1.9002	1.9002	1.9002	1.9002	1.9002	1.9002	1.9002	1.9002	1.9002	1.9002	1.9002	1.9002	1.9002	1.9002	1.9002	1.9002
7.0400	1.9377	1.8461	1.6402	1.7065	1.6384	1.6561	1.8396	1.8396	1.8678	1.7200	1.7682	1.9493	1.9635	1.6957	1.8189	1.9685	1.7500	1.9127	1.6367	1.9939	1.7234	1.8448	1.7456	1.8880	1.7831	1.7217	1.6738	1.9917	1.9316	1.9002	1.9002	1.9002	1.9002	1.9002	1.9002	1.9002	1.9002	1.9002	1.9002	1.9002	1.9002	1.9002	1.9002	1.9002	1.9002	1.9002	1.9002	1.9002	1.9002
7.0500	1.9377	1.8461	1.6402	1.7065	1.6384	1.6561	1.8396	1.8396	1.8678	1.7200	1.7682	1.9493	1.9635	1.6957	1.8189	1.9685	1.7500	1.9127	1.6367	1.9939	1.7234	1.8448	1.7456	1.8880	1.7831	1.7217	1.6738	1.9917	1.9316	1.9002	1.9002	1.9002	1.9002	1.9002	1.9002	1.9002	1.9002	1.9002	1.9002	1.9002	1.9002	1.9002	1.9002	1.9002	1.9002	1.9002	1.9002	1.9002	1.9002
7.0600	1.9377	1.8461	1.6402	1.7065	1.6384	1.6561	1.8396	1.8396	1.8678	1.7200	1.7682	1.9493	1.9635	1.6957	1.8189	1.9685	1.7500	1.9127	1.6367	1.9939	1.7234	1.8448	1.7456	1.8880	1.7831	1.7217	1.6738	1.9917	1.9316	1.9002	1.9002	1.9002	1.9002	1.9002	1.9002	1.9002	1.9002	1.9002	1.9002	1.9002	1.9002	1.9002	1.9002	1.9002	1.9002	1.9002	1.9002	1.9002	1.9002
7.0700	1.9377	1.8461	1.6402	1.7065	1.6384	1.6561	1.8396	1.8396	1.8678	1.7200	1.7682	1.9493	1.9635	1.6957	1.8189	1.9685	1.7500	1.9127	1.6367	1.9939	1.7234	1.8448	1.7456	1.8880	1.7831	1.7217	1.6738	1.9917	1.9316	1.9002	1.9002	1.9002	1.9002	1.9002	1.9002	1.9002	1.9002	1.9002	1.9002	1.9002	1.9002	1.9002	1.9002	1.9002	1.9002	1.9002	1.9002	1.9002	1.9002
7.0800	1.9377	1.8461	1.6402	1.7065	1.6384	1.6561	1.8396	1.8396	1.8678	1.7200	1.7682	1.9493	1.9635	1.6957	1.8189	1.9685	1.7500	1.9127	1.6367	1.9939	1.7234	1.8448	1.7456	1.8880	1.7831	1.7217	1.6738	1.9917	1.9316	1.9002	1.9002	1.9002	1.9002	1.9002	1.9002	1.9002	1.9002	1.9002	1.9002	1.9002	1.9002	1.9002	1.9002	1.9002	1.9002	1.9002	1.9002	1.9002	1.9002
7.0900	1.9377	1.8461	1.6402	1.7065	1.6384	1.6561	1.8396	1.8396	1.8678	1.7200	1.7682	1.9493	1.9635	1.6957	1.8189	1.9685	1.7500	1.9127	1.6367	1.9939	1.7234	1.8448	1.7456	1.8880	1.7831	1.7217	1.6738	1.9917	1.9316	1.9002	1.9002	1.9002	1.9002	1.9002	1.9002	1.9002	1.9002	1.9002	1.9002	1.9002	1.9002	1.9002	1.9002	1.9002	1.9002	1.9002	1.9002	1.9002	1.9002
7.1000	1.9377	1.8461	1.6402	1.7065	1.6384	1.6561	1.8396	1.8396	1.8678	1.7200	1.7682	1.9493	1.9635	1.6957	1.8189	1.9685	1.7500	1.9127	1.6367	1.9939	1.7234	1.8448	1.7456	1.8880	1.7831	1.7217	1.6738	1.9917	1.9316	1.9002	1.9002	1.9002	1.9002	1.9002	1.9002	1.9002	1.9002	1.9002	1.9002	1.9002	1.9002	1.9002	1.9002	1.9002	1.9002	1.9002	1.9002	1.9002	1.9002
7.1100	1.9468	1.8547	1.6477	1.7144	1.6460	1.6637	1.8482	1.8482	1.8766	1.7280	1.7764	1.9585	1.9727	1.7035	1.8274	1.9777	1.7581	1.9217	1.6442	2.0033	1.7313	1.8534	1.7537	1.8969	1.7914	1.7297	1.6815	2.0011	1.9407	1.9091	1.9091	1.9091	1.9091	1.9091	1.9091	1.9091	1.9091	1.9091	1.9091	1.9091	1.9091	1.9091	1.9091	1.9091	1.9091	1.9091	1.9091	1.9091	1.9091
7.1200	1.9468	1.8547	1.6477	1.7144	1.6460	1.6637	1.8482	1.8482	1.8766	1.7280	1.7764	1.9585	1.9727	1.7035	1.8274	1.9777	1.7581	1.9217	1.6442	2.0033	1.7313	1.8534	1.7537	1.8969	1.7914	1.7297	1.6815	2.0011	1.9407	1.9091	1.9091	1.9091	1.9091	1.9091	1.9091	1.9091	1.9091	1.9091	1.9091	1.9091	1.9091	1.9091	1.9091	1.9091	1.9091	1.9091	1.9091	1.9091	1.9091
7.1300	1.9468	1.8547	1.6477	1.7144	1.6460	1.6637	1.8482	1.8482	1.8766	1.7280	1.7764	1.9585	1.9727	1.7035	1.8274	1.9777	1.7581	1.9217	1.6442	2.0033	1.7313	1.8534	1.7537	1.8969	1.7914	1.7297	1.6815	2.0011	1.9407	1.9091	1.9091	1.9091	1.9091	1.9091	1.9091	1.9091	1.9091	1.9091	1.9091	1.9091	1.9091	1.9091	1.9091	1.9091	1.9091	1.9091	1.9091	1.9091	1.9091
7.1400	1.9468	1.8547	1.6477	1.7144	1.6460	1.6637	1.8482	1.8482	1.8766	1.7280	1.7764	1.9585	1.9727	1.7035	1.8274	1.9777	1.7581	1.9217	1.6442	2.0033	1.7313	1.8534	1.7537	1.8969	1.7914	1.7297	1.6815	2.0011	1.9407	1.9091	1.9091	1.9091	1.9091	1.9091	1.9091	1.9091	1.9091	1.9091	1.9091	1.9091	1.9091	1.9091	1.9091	1.9091	1.9091	1.9091	1.9091	1.9091	1.9091
7.1500	1.9468	1.8547	1.6477	1.7144	1.6460	1.6637	1.8482	1.8482	1.8766	1.7280	1.7764	1.9585	1.9727	1.7035	1.8274	1.9777	1.7581	1.9217	1.6442	2.0033	1.7313	1.8534	1.7537	1.8969	1.7914	1.7297	1.6815	2.0011	1.9407	1.9091	1.9091	1.9091	1.9091	1.9091	1.9091	1.9091	1.9091	1.9091	1.9091	1.9091	1.9091	1.9091	1.9091	1.9091	1.9091	1.9091	1.9091	1.9091	1.9091
7.1600	1.9468	1.8547	1.6477	1.7144	1.6460	1.6637	1.8482	1.8482	1.8766	1.7280	1.7764	1.9585	1.9727	1.7035	1.8274	1.9777	1.7581	1.9217	1.6442	2.0033	1.7313	1.8534	1.7537	1.8969	1.7914	1.7297	1.6815	2.0011	1.9407	1.9091	1.9091	1.9091	1.9091	1.9091	1.9091	1.9091	1.9091	1.9091	1.9091	1.9091	1.9091	1.9091	1.9091	1.9091	1.9091	1.9091	1.9091	1.9091	1.9091
7.1700	1.9468	1.8547	1.6477	1.7144	1.6460	1.6637	1.8482	1.8482	1.8766	1.7280	1.7764	1.9585	1.9727	1.7035	1.8274	1.9777	1.7581	1.9217	1.6442	2.0033	1.7313	1.8534	1.7537	1.8969	1.7914	1.7297	1.6815	2.0011	1.9407	1.9091	1.9091	1.9091	1.9091	1.9091	1.9091	1.9091	1.9091	1.9091	1.9091	1.9091	1.9091	1.9091	1.9091	1.9091	1.9091	1.9091	1.9091	1.9091	1.9091
7.1800	1.9468	1.8547	1.6477	1.7144	1.6460	1.6637	1.8482	1.8482	1.8766	1.7280	1.7764	1.9585	1.9727	1.7035	1.8274	1.9777	1.7581	1.9217	1.6442	2.0033	1.7313	1.8534	1.7537	1.8969	1.7914	1.7297	1.6815	2.0011	1.9407	1.9091	1.9091	1.9091	1.9091	1.9091	1.9091	1.9091	1.9091	1.9091	1.9091	1.9091	1.9091	1.9091	1.9091	1.9091	1.9091	1.9091	1.9091	1.9091	1.9091
7.1900	1.9468	1.8547	1.6477	1.7144	1.6460	1.6637	1.8482	1.8482	1.8766	1.7280	1.7764	1.9585	1.9727	1.7035	1.8274	1.9777	1.7581	1.9217	1.6442	2.0033	1.7313	1.8534	1.7537	1.8969	1.7914	1.7297	1.6815	2.0011	1.9407	1.9091	1.9091	1.9091	1.9091	1.9091	1.9091	1.9091	1.9091	1.9091	1.9091	1.9091	1.9091	1.9091	1.9091	1.9091	1.9091	1.9091	1.9091	1.9091	1.9091
7.2000	1.9468	1.8547	1.6477	1.7144	1.6460	1.6637	1.8482	1.8482	1.8766	1.7280	1.7764	1.9585	1.9727	1.7035	1.8274	1.9777	1.7581	1.9217	1.6442	2.0033	1.7313	1.8534	1.7537	1.8969	1.7914	1.7297	1.6815	2.0011	1.9407	1.9091	1.9091	1.9091	1.9091	1.9091	1.9091	1.9091	1.9091	1.9091	1.9091	1.9091	1.9091	1.9091	1.9091	1.9091	1.9091	1.9091	1.9091	1.9091	1.9091
7.2100	1.9468	1.8547	1.6477	1.7144	1.6460	1.6637	1.8482	1.8482	1.8766	1.7280	1.7764	1.9585	1.9727	1.7035	1.8274	1.9777	1.7581	1.9217	1.6442	2.0033	1.7313	1.8534	1.7537	1.8969	1.7914	1.7297	1.6815	2.0011	1.9407	1.9091	1.9091	1.9091	1.9091	1.9091	1.9091	1.9091	1.9091	1.9091	1.9091	1.9091	1.9091	1.9091	1.9091	1.9091	1.9091	1.9091	1.9091	1.9091	1.9091
7.2200	1.9468	1.8547	1.6477	1.7144	1.6460	1.6637	1.8482	1.8482	1.8766	1.7280	1.7764	1.9585	1.9727	1.7035	1.8274	1.9777	1.7581	1.9217	1.6442	2.0033	1.7313	1.8534	1.7537	1.8969	1.7914	1.7297	1.6815	2.0011	1.9407	1.9091	1.9091	1.9091	1.9091	1.9091	1.9091	1.9091	1.9091	1.9091	1.9091	1.9091	1.9091	1.9091	1.9091	1.9091	1.9091	1.9091	1.9091	1.9091	1.9091
7.2300	1.9468	1.8547	1.6477	1.7144	1.6460	1.6637	1.8482	1.8482	1.8766	1.7280	1.7764	1.9585	1.9727	1.7035	1.8274	1.9777	1.7581	1.9217	1.6442	2.0033	1.7313	1.8534	1.7537	1.8969	1.7914	1.7297	1.6815	2.0011	1.9407	1.9091	1.9091	1.9091	1.9091	1.9091	1.9091	1.9091	1.9091	1.9091	1.9091	1.9091	1.9091	1.9091	1.9091	1.9091	1.9091	1.9091	1.9091	1.9091	1.9091
7.2400	1.9468	1.8547	1.6477	1.7144	1.6460	1.6637	1.8482	1.8482	1.8766	1.7280	1.7764	1.9585	1.9727	1.7035	1.8274	1.9777	1.7581	1.9217	1.6442	2.0033	1.7313	1.8534	1.7537	1.8969	1.7914	1.7297	1.6815	2.0011	1.9407	1.9091	1.9091	1.9091	1.9091	1.9091	1.9091	1.9091	1.9091	1.9091	1.9091	1.9091	1.9091	1.9091	1.9091	1.9091	1.9091	1.9091	1.9091	1.9091	1.9091
7.2500	1.9468	1.8547	1.6477	1.7144	1.6460	1.6637	1.8482	1.8482	1.8766	1.7280	1.7764	1.9585	1.9727	1.7035	1.8274	1.9777	1.7581	1.9217	1.6442	2.0033	1.7313	1.8534	1.7537	1.8969	1.7914	1.7297	1.6815	2.0011	1.9407	1.9091	1.9091	1.9091	1.9091	1.9091	1.9091	1.9091	1.9091	1.9091	1.9091	1.9091	1.9091	1.9091	1.9091	1.9091	1.9091	1.9091	1.9091	1.9091	1.9091
7.2600	1.9468	1.8547	1.6477	1.7144	1.6460	1.6637	1.8482	1.8482	1.8766	1.7280	1.7764	1.9585	1.9727	1.7035	1.8274	1.9777	1.7581	1.9217	1.6442	2.0033	1.7313	1.8534	1.7537	1.8969	1.7914	1.7297	1.6815	2.0011	1.9407	1.9091	1.9091	1.9091	1.9091	1.9091	1.9091	1.9091	1.9091	1.9091	1.9091	1.9091	1.9091	1.9091	1.9091	1.9091	1.9091	1.9091	1.9091	1.9091	1.9091
7.2700	1.9468	1.8547	1.6477	1.7144	1.6460	1.6637	1.8482	1.8482	1.8766	1.7280	1.7764	1.9585	1.9727	1.7035	1.8274	1.9777	1.7581	1.9217	1.6442	2.0033	1.7313	1.8534	1.7537	1.8969	1.7914	1.7297	1.6815	2.0011	1.9407	1.9091	1.9091	1.9091	1.9091	1.9091	1.9091	1.9091	1.9091	1.9091	1.9091	1.9091	1.9091	1.9091	1.9091	1.9091	1.9091	1.9091	1.9091	1.9091	1.9091
7.2800	1.9468	1.8547	1.6477	1.7144	1.6460	1.6637	1.8482	1.8482	1.8766	1.7280	1.7764	1.9585	1.9727	1.7035	1.8274	1.9777	1.7581	1.9217	1.6442	2.0033	1.7313	1.8534	1.7537	1.8969	1.7914	1.7297	1.6815	2.0011	1.9407	1.9091	1.9091	1.9091	1.9091	1.9091	1.9091	1.9091	1.9091	1.9091	1.9091	1.9091	1.9091	1.9091	1.9091	1.9091	1.9091	1.9091	1.9091	1.9091	1.9091
7.2900	1.9468	1.8547	1.6477	1.7144	1.6460	1.6637	1.8482	1.8482	1.8766	1.7280	1.7764	1.9585	1.9727	1.7035	1.8274	1.9777	1.7581	1.9217	1.6442	2.0033	1.7313	1.8534	1.7537	1.8969	1.7914	1.7297	1.6815	2.0011	1.9407	1.9091	1.9091	1.9091	1.9091	1.9091	1.9091	1.9091	1.9091	1.9091	1.9091	1.9091	1.9091	1.9091	1.9091	1.9091	1.9091	1.9091	1.9091	1.9091	1.9091
7.3000	1.9468	1.8547	1.6477	1.7144	1.6460	1.6637	1.8482	1.8482	1.8766	1.7280	1.7764	1.9585	1.9727	1.7035	1.8274	1.9777	1.7581	1.9217	1.6442	2.0033	1.7313	1.8534	1.7537	1.8969	1.7914	1.7297	1.6815	2.0011	1.9407	1.9091	1.9091	1.9091	1.9091	1.9091	1.9091	1.9091	1.9091	1.9091	1.9091	1.9091	1.9091	1.9091	1.9091	1.9091	1.9091	1.9091	1.9091	1.9091	1.9091
7.3100	1.9425	1.8506	1.6439	1.7105	1.6422	1.6599	1.8441	1.8441	1.8724	1.7241	1.7724	1.9542	1.9684	1.6997	1.8233	1.9734	1.7541	1.9175	1.6404	1.9989	1.7274	1.8493	1.7497	1.8927	1.7874	1.7258	1.6777	1.9967	1.9364	1.9049	1.9049	1.9049	1.9049	1.9049	1.9049	1.9049	1.9049	1.9049	1.9049	1.9049	1.9049	1.9049	1.9049	1.9049	1.9049	1.9049	1.9049	1.9049	1.9049
7.3200	1.9425	1.8506	1.6439	1.7105	1.6422	1.6599	1.8441	1.8441	1.8724	1.7241	1.7724	1.9542	1.9684	1.6997	1.8233	1.9734	1.7541	1.9175	1.6404	1.9989	1.7274	1.8493	1.7497	1.8927	1.7874	1.7258	1.6777	1.9967	1.9364	1.9049	1.9049	1.9049	1.9049	1.9049	1.9049	1.9049	1.9049	1.9049	1.9049	1.9049	1.9049	1.9049	1.9049	1.9049	1.9049	1.9049	1.9049	1.9049	1.9049
7.3300	1.9425	1.8506	1.6439	1.7105	1.6422	1.6599	1.8441	1.8441	1.8724	1.7241	1.7724	1.9542	1.9684	1.6997	1.8233	1.9734	1.7541	1.9175	1.6404	1.9989	1.7274	1.8493	1.7497	1.8927	1.7874	1.7258	1.6777	1.9967	1.9364	1.9049	1.9049	1.9049	1.9049	1.9049	1.9049	1.9049	1.9049	1.9049	1.9049	1.9049	1.9049	1.9049	1.9049	1.9049	1.9049	1.9049	1.9049	1.9049	1.9049
7.3400	1.9425	1.8506	1.6439	1.7105	1.6422	1.6599	1.8441	1.8441	1.8724	1.7241	1.7724	1.9542	1.9684	1.6997	1.8233	1.9734	1.7541	1.9175	1.6404	1.9989	1.7274	1.8493	1.7497	1.8927	1.7874	1.7258	1.6777	1.9967	1.9364	1.9049	1.9049	1.9049	1.9049	1.9049	1.9049	1.9049	1.9049	1.9049	1.9049	1.9049	1.9049	1.9049	1.9049	1.9049	1.9049	1.9049	1.9049	1.9049	1.9049
7.3500	1.9425	1.8506	1.6439	1.7105	1.6422	1.6599	1.8441	1.8441	1.8724	1.7241	1.7724	1.9542	1.9684	1.6997	1.8233	1.9734	1.7541	1.9175	1.6404	1.9989	1.7274	1.8493	1.7497	1.8927	1.7874	1.7258	1.6777	1.9967	1.9364	1.9049	1.9049	1.9049	1.9049	1.9049	1.9049	1.9049	1.9049	1.9049	1.9049	1.9049	1.9049	1.9049	1.9049	1.9049	1.9049	1.9049	1.9049	1.9049	1.9049
7.3600	1.9425	1.8506	1.6439	1.7105	1.6422	1.6599	1.8441	1.8441	1.8724	1.7241	1.7724	1.9542	1.9684	1.6997	1.8233	1.9734	1.7541	1.9175	1.6404	1.9989	1.7274	1.8493	1.7497	1.8927	1.7874	1.7258	1.6777	1.9967	1.9364	1.9049	1.9049	1.9049	1.9049	1.9049	1.9049	1.9049	1.9049	1.9049	1.9049	1.9049	1.9049	1.9049	1.9049	1.9049	1.9049	1.9049	1.9049	1.9049	1.9049
7.3700	1.9425	1.8506	1.6439	1.7105	1.6422	1.6599	1.8441	1.8441	1.8724	1.7241	1.7724	1.9542	1.9684	1.6997	1.8233	1.9734	1.7541	1.9175	1.6404	1.9989	1.7274	1.8493	1.7497	1.8927	1.7874	1.7258	1.6777	1.9967	1.9364	1.9049	1.9049	1.9049	1.9049	1.9049	1.9049	1.9049	1.9049	1.9049	1.9049	1.9049	1.9049	1.9049	1.9049	1.9049	1.9049	1.9049	1.9049	1.9049	1.9049
7.3800	1.9425	1.8506	1.6439	1.7105	1.6422	1.6599	1.8441	1.8441	1.8724	1.7241	1.7724	1.9542	1.9684	1.6997	1.8233	1.9734	1.7541	1.9175	1.6404	1.9989	1.7274	1.8493	1.7497	1.8927	1.7874	1.7258	1.6777	1.9967	1.9364	1.9049	1.9049	1.9049	1.9049	1.9049	1.9049	1.9049	1.9049	1.9049	1.9049	1.9049	1.9049	1.9049	1.9049	1.9049	1.9049	1.9049	1.9049	1.9049	1.9049
7.3900	1.9425	1.8506	1.6439	1.7105	1.6422	1.6599	1.8441	1.8441	1.8724	1.7241	1.7724	1.9542	1.9684	1.6997	1.8233	1.9734	1.7541	1.9175	1.6404	1.9989	1.7274	1.8493	1.7497	1.8927	1.7874	1.7258	1.6777	1.9967	1.9364	1.9049	1.9049	1.9049	1.9049	1.9049	1.9049	1.9049	1.9049	1.9049	1.9049	1.9049	1.9049	1.9049	1.9049	1.9049	1.9049	1.9049	1.9049	1.9049	1.9049
7.4000	1.9425	1.8506	1.6439	1.7105	1.6422	1.6599	1.8441	1.8441	1.8724	1.7241	1.7724	1.9542	1.9684	1.6997	1.8233	1.9734	1.7541	1.9175	1.6404	1.9989	1.7274	1.8493	1.7497	1.8927	1.7874	1.7258	1.6777	1.9967	1.9364	1.9049	1.9049	1.9049	1.9049	1.9049	1.9049	1.9049	1.9049	1.9049	1.9049	1.9049	1.9049	1.9049	1.9049	1.9049	1.9049	1.9049	1.9049	1.9049	1.9049
7.4100	1.9425	1.8506	1.6439	1.7105	1.6422	1.6599	1.8441	1.8441	1.8724	1.7241	1.7724	1.9542	1.9684	1.6997	1.8233	1.9734	1.7541	1.9175	1.6404	1.9989	1.7274	1.8493	1.7497	1.8927	1.7874	1.7258	1.6777	1.9967	1.9364	1.9049	1.9049	1.9049	1.9049	1.9049	1.9049	1.9049	1.9049	1.9049	1.9049	1.9049	1.9049	1.9049	1.9049	1.9049	1.9049	1.9049	1.9049	1.9049	1.9049
7.4200	1.9425	1.8506	1.6439	1.7105	1.6422	1.6599	1.8441	1.8441	1.8724	1.7241	1.7724	1.9542	1.9684	1.6997	1.8233	1.9734	1.7541	1.9175	1.6404	1.9989	1.7274	1.8493	1.7497	1.8927	1.7874	1.7258	1.6777	1.9967	1.9364	1.9049	1.9049	1.9049	1.9049	1.9049	1.9049	1.9049	1.9049	1.9049	1.9049	1.9049	1.9049	1.9049	1.9049	1.9049	1.9049	1.9049	1.9049	1.9049	1.9049
7.4300	1.9425	1.8506	1.6439	1.7105	1.6422	1.6599	1.8441	1.8441	1.8724	1.7241	1.7724	1.9542	1.9684	1.6997	1.8233	1.9734	1.7541	1.9175	1.6404	1.9989	1.7274	1.8493	1.7497	1.8927	1.7874	1.7258	1.6777	1.9967	1.9364	1.9049	1.9049	1.9049	1.9049	1.9049	1.9049	1.9049	1.9049	1.9049	1.9049	1.9049	1.9049	1.9049	1.9049	1.9049	1.9049	1.9049	1.9049	1.9049	1.9049
7.4400	1.9425	1.8506	1.6439	1.7105	1.6422	1.6599	1.8441	1.8441	1.8724	1.7241	1.7724	1.9542	1.9684	1.6997	1.8233	1.9734	1.7541	1.9175	1.6404	1.9989	1.7274	1.8493	1.7497	1.8927	1.7874	1.7258	1.6777	1.9967	1.9364	1.9049	1.9049	1.9049	1.9049	1.9049	1.9049	1.9049	1.9049	1.9049	1.9049	1.9049	1.9049	1.9049	1.9049	1.9049	1.9049	1.9049	1.9049	1.9049	1.9049
7.4500	1.9425	1.8506	1.6439	1.7105	1.6422	1.6599	1.8441	1.8441	1.8724	1.7241	1.7724	1.9542	1.9684	1.6997	1.8233	1.9734	1.7541	1.9175	1.6404	1.9989	1.7274	1.8493	1.7497	1.8927	1.7874	1.7258	1.6777	1.9967	1.9364	1.9049	1.9049	1.9049	1.9049	1.9049	1.9049	1.9049	1.9049	1.9049	1.9049	1.9049	1.9049	1.9049	1.9049	1.9049	1.9049	1.9049	1.9049	1.9049	1.9049
7.4600	1.9425	1.8506	1.6439	1.7105	1.6422	1.6599	1.8441	1.8441	1.8724	1.7241	1.7724	1.9542	1.9684	1.6997	1.8233	1.9734	1.7541	1.9175	1.6404	1.9989	1.7274	1.8493	1.7497	1.8927	1.7874	1.7258	1.6777	1.9967	1.9364	1.9049	1.9049	1.9049	1.9049	1.9049	1.9049	1.9049	1.9049	1.9049	1.9049	1.9049	1.9049	1.9049	1.9049	1.9049	1.9049	1.9049	1.9049	1.9049	1.9049
7.4700	1.9425	1.8506	1.6439	1.7105	1.6422	1.6599	1.8441	1.8441	1.8724	1.7241	1.7724	1.9542	1.9684	1.6997	1.8233	1.9734	1.7541	1.9175	1.6404	1.9989	1.7274	1.8493	1.7497	1.8927	1.7874	1.7258	1.6777	1.9967	1.9364	1.9049	1.9049	1.9049	1.9049	1.9049	1.9049	1.9049	1.9049	1.9049	1.9049	1.9049	1.9049	1.9049	1.9049	1.9049	1.9049	1.9049	1.9049	1.9049	1.9049
7.4800	1.9425	1.8506	1.6439	1.7105	1.6422	1.6599	1.8441	1.8441	1.8724	1.7241	1.7724	1.9542	1.9684	1.6997	1.8233	1.9734	1.7541	1.9175	1.6404	1.9989	1.7274	1.8493	1.7497	1.8927	1.7874	1.7258	1.6777	1.9967	1.9364	1.9049	1.9049	1.9049	1.9049	1.9049	1.9049	1.9049	1.9049	1.9049	1.9049	1.9049	1.9049	1.9049	1.9049	1.9049	1.9049	1.9049	1.9049	1.9049	1.9049
7.4900	1.9425	1.8506	1.6439	1.7105	1.6422	1.6599	1.8441	1.8441	1.8724	1.7241	1.7724	1.9542	1.9684	1.6997	1.8233	1.9734	1.7541	1.9175	1.6404	1.9989	1.7274	1.8493	1.7497	1.8927	1.7874	1.7258	1.6777	1.9967	1.9364	1.9049	1.9049	1.9049	1.9049	1.9049	1.9049	1.9049	1.9049	1.9049	1.9049	1.9049	1.9049	1.9049	1.9049	1.9049	1.9049	1.9049	1.9049	1.9049	1.9049
7.5000	1.9425	1.8506	1.6439	1.7105	1.6422	1.6599	1.8441	1.8441	1.8724	1.7241	1.7724	1.9542	1.9684	1.6997	1.8233	1.9734	1.7541	1.9175	1.6404	1.9989	1.7274	1.8493	1.7497	1.8927	1.7874	1.7258	1.6777	1.9967	1.9364	1.9049	1.9049	1.9049	1.9049	1.9049	1.9049	1.9049	1.9049	1.9049	1.9049	1.9049	1.9049	1.9049	1.9049	1.9049	1.9049	1.9049	1.9049	1.9049	1.9049
7.5100	1.9377	1.8459	1.6396	1.7061	1.6379	1.6556	1.8394	1.8394	1.8677	1.7196	1.7679	1.9493	1.9635	1.6953	1.8186	1.9685	1.7496	1.9127	1.6361	1.9939	1.7230	1.8447	1.7453	1.8879	1.7828	1.7213	1.6733	1.9918	1.9316	1.9001	1.9001	1.9001	1.9001	1.9001	1.9001	1.9001	1.9001	1.9001	1.9001	1.9001	1.9001	1.9001	1.9001	1.9001	1.9001	1.9001	1.9001	1.9001	1.9001
7.5200	1.9377	1.8459	1.6396	1.7061	1.6379	1.6556	1.8394	1.8394	1.8677	1.7196	1.7679	1.9493	1.9635	1.6953	1.8186	1.9685	1.7496	1.9127	1.6361	1.9939	1.7230	1.8447	1.7453	1.8879	1.7828	1.7213	1.6733	1.9918	1.9316	1.9001	1.9001	1.9001	1.9001	1.9001	1.9001	1.9001	1.9001	1.9001	1.9001	1.9001	1.9001	1.9001	1.9001	1.9001	1.9001	1.9001	1.9001	1.9001	1.9001
7.5300	1.9377	1.8459	1.6396	1.7061	1.6379	1.6556	1.8394	1.8394	1.8677	1.7196	1.7679	1.9493	1.9635	1.6953	1.8186	1.9685	1.7496	1.9127	1.6361	1.9939	1.7230	1.8447	1.7453	1.8879	1.7828	1.7213	1.6733	1.9918	1.9316	1.9001	1.9001	1.9001	1.9001	1.9001	1.9001	1.9001	1.9001	1.9001	1.9001	1.9001	1.9001	1.9001	1.9001	1.9001	1.9001	1.9001	1.9001	1.9001	1.9001
7.5400	1.9377	1.8459	1.6396	1.7061	1.6379	1.6556	1.8394	1.8394	1.8677	1.7196	1.7679	1.9493	1.9635	1.6953	1.8186	1.9685	1.7496	1.9127	1.6361	1.9939	1.7230	1.8447	1.7453	1.8879	1.7828	1.7213	1.6733	1.9918	1.9316	1.9001	1.9001	1.9001	1.9001	1.9001	1.9001	1.9001	1.9001	1.9001	1.9001	1.9001	1.9001	1.9001	1.9001	1.9001	1.9001	1.9001	1.9001	1.9001	1.9001
7.5500	1.9377	1.8459	1.6396	1.7061	1.6379	1.6556	1.8394	1.8394	1.8677	1.7196	1.7679	1.9493	1.9635	1.6953	1.8186	1.9685	1.7496	1.9127	1.6361	1.9939	1.7230	1.8447	1.7453	1.8879	1.7828	1.7213	1.6733	1.9918	1.9316	1.9001	1.9001	1.9001	1.9001	1.9001	1.9001	1.9001	1.9001	1.9001	1.9001	1.9001	1.9001	1.9001	1.9001	1.9001	1.9001	1.9001	1.9001	1.9001	1.9001
7.5600	1.9377	1.8459	1.6396	1.7061	1.6379	1.6556	1.8394	1.8394	1.8677	1.7196	1.7679	1.9493	1.9635	1.6953	1.8186	1.9685	1.7496	1.9127	1.6361	1.9939	1.7230	1.8447	1.7453	1.8879	1.7828	1.7213	1.6733	1.9918	1.9316	1.9001	1.9001	1.9001	1.9001	1.9001	1.9001	1.9001	1.9001	1.9001	1.9001	1.9001	1.9001	1.9001	1.9001	1.9001	1.9001	1.9001	1.9001	1.9001	1.9001
7.5700	1.9377	1.8459	1.6396	1.7061	1.6379	1.6556	1.8394	1.8394	1.8677	1.7196	1.7679	1.9493	1.9635	1.6953	1.8186	1.9685	1.7496	1.9127	1.6361	1.9939	1.7230	1.8447	1.7453	1.8879	1.7828	1.7213	1.6733	1.9918	1.9316	1.9001	1.9001	1.9001	1.9001	1.9001	1.9001	1.9001	1.9001	1.9001	1.9001	1.9001	1.9001	1.9001	1.9001	1.9001	1.9001	1.9001	1.9001	1.9001	1.9001
7.5800	1.9377	1.8459	1.6396	1.7061	1.6379	1.6556	1.8394	1.8394	1.8677	1.7196	1.7679	1.9493	1.9635	1.6953	1.8186	1.9685	1.7496	1.9127	1.6361	1.9939	1.7230	1.8447	1.7453	1.8879	1.7828	1.7213	1.6733	1.9918	1.9316	1.9001	1.9001	1.9001	1.9001	1.9001	1.9001	1.9001	1.9001	1.9001	1.9001	1.9001	1.9001	1.9001	1.9001	1.9001	1.9001	1.9001	1.9001	1.9001	1.9001
7.5900	1.9377	1.8459	1.6396	1.7061	1.6379	1.6556	1.8394	1.8394	1.8677	1.7196	1.7679	1.9493	1.9635	1.6953	1.8186	1.9685	1.7496	1.9127	1.6361	1.9939	1.7230	1.8447	1.7453	1.8879	1.7828	1.7213	1.6733	1.9918	1.9316	1.9001	1.9001	1.9001	1.9001	1.9001	1.9001	1.9001	1.9001	1.9001	1.9001	1.9001	1.9001	1.9001	1.9001	1.9001	1.9001	1.9001	1.9001	1.9001	1.9001
7.6000	1.9377	1.8459	1.6396	1.7061	1.6379	1.6556	1.8394	1.8394	1.8677	1.7196	1.7679	1.9493	1.9635	1.6953	1.8186	1.9685	1.7496	1.9127	1.6361	1.9939	1.7230	1.8447	1.7453	1.8879	1.7828	1.7213	1.6733	1.9918	1.9316	1.9001	1.9001	1.9001	1.9001	1.9001	1.9001	1.9001	1.9001	1.9001	1.9001	1.9001	1.9001	1.9001	1.9001	1.9001	1.9001	1.9001	1.9001	1.9001	1.9001
7.6100	1.9377	1.8459	1.6396	1.7061	1.6379	1.6556	1.8394	1.8394	1.8677	1.7196	1.7679	1.9493	1.9635	1.6953	1.8186	1.9685	1.7496	1.9127	1.6361	1.9939	1.7230	1.8447	1.7453	1.8879	1.7828	1.7213	1.6733	1.9918	1.9316	1.9001	1.9001	1.9001	1.9001	1.9001	1.9001	1.9001	1.9001	1.9001	1.9001	1.9001	1.9001	1.9001	1.9001	1.9001	1.9001	1.9001	1.9001	1.9001	1.9001
7.6200	1.9377	1.8459	1.6396	1.7061	1.6379	1.6556	1.8394	1.8394	1.8677	1.7196	1.7679	1.9493	1.9635	1.6953	1.8186	1.9685	1.7496	1.9127	1.6361	1.9939	1.7230	1.8447	1.7453	1.8879	1.7828	1.7213	1.6733	1.9918	1.9316	1.9001	1.9001	1.9001	1.9001	1.9001	1.9001	1.9001	1.9001	1.9001	1.9001	1.9001	1.9001	1.9001	1.9001	1.9001	1.9001	1.9001	1.9001	1.9001	1.9001
7.6300	1.9377	1.8459	1.6396	1.7061	1.6379	1.6556	1.8394	1.8394	1.8677	1.7196	1.7679	1.9493	1.9635	1.6953	1.8186	1.9685	1.7496	1.9127	1.6361	1.9939	1.7230	1.8447	1.7453	1.8879	1.7828	1.7213	1.6733	1.9918	1.9316	1.9001	1.9001	1.9001	1.9001	1.9001	1.9001	1.9001	1.9001	1.9001	1.9001	1.9001	1.9001	1.9001	1.9001	1.9001	1.9001	1.9001	1.9001	1.9001	1.9001
7.6400	1.9377	1.8459	1.6396	1.7061	1.6379	1.6556	1.8394	1.8394	1.8677	1.7196	1.7679	1.9493	1.9635	1.6953	1.8186	1.9685	1.7496	1.9127	1.6361	1.9939	1.7230	1.8447	1.7453	1.8879	1.7828	1.7213	1.6733	1.9918	1.9316	1.9001	1.9001	1.9001	1.9001	1.9001	1.9001	1.9001	1.9001	1.9001	1.9001	1.9001	1.9001	1.9001	1.9001	1.9001	1.9001	1.9001	1.9001	1.9001	1.9001
7.6500	1.9377	1.8459	1.6396	1.7061	1.6379	1.6556	1.8394	1.8394	1.8677	1.7196	1.7679	1.9493	1.9635	1.6953	1.8186	1.9685	1.7496	1.9127	1.6361	1.9939	1.7230	1.8447	1.7453	1.8879	1.7828	1.7213	1.6733	1.9918	1.9316	1.9001	1.9001	1.9001	1.9001	1.9001	1.9001	1.9001	1.9001	1.9001	1.9001	1.9001	1.9001	1.9001	1.9001	1.9001	1.9001	1.9001	1.9001	1.9001	1.9001
7.6600	1.9377	1.8459	1.6396	1.7061	1.6379	1.6556	1.8394	1.8394	1.8677	1.7196	1.7679	1.9493	1.9635	1.6953	1.8186	1.9685	1.7496	1.9127	1.6361	1.9939	1.7230	1.8447	1.7453	1.8879	1.7828	1.7213	1.6733	1.9918	1.9316	1.9001	1.9001	1.9001	1.9001	1.9001	1.9001	1.9001	1.9001	1.9001	1.9001	1.9001	1.9001	1.9001	1.9001	1.9001	1.9001	1.9001	1.9001	1.9001	1.9001
7.6700	1.9377	1.8459	1.6396	1.7061	1.6379	1.6556	1.8394	1.8394	1.8677	1.7196	1.7679	1.9493	1.9635	1.6953	1.8186	1.9685	1.7496	1.9127	1.6361	1.9939	1.7230	1.8447	1.7453	1.8879	1.7828	1.7213	1.6733	1.9918	1.9316	1.9001	1.9001	1.9001	1.9001	1.9001	1.9001	1.9001	1.9001	1.9001	1.9001	1.9001	1.9001	1.9001	1.9001	1.9001	1.9001	1.9001	1.9001	1.9001	1.9001
7.6800	1.9377	1.8459	1.6396	1.7061	1.6379	1.6556	1.8394	1.8394	1.8677	1.7196	1.7679	1.9493	1.9635	1.6953	1.8186	1.9685	1.7496	1.9127	1.6361	1.9939	1.7230	1.8447	1.7453	1.8879	1.7828	1.7213	1.6733	1.9918	1.9316	1.9001	1.9001	1.9001	1.9001	1.9001	1.9001	1.9001	1.9001	1.9001	1.9001	1.9001	1.9001	1.9001	1.9001	1.9001	1.9001	1.9001	1.9001	1.9001	1.9001
7.6900	1.9377	1.8459	1.6396	1.7061	1.6379	1.6556	1.8394	1.8394	1.8677	1.7196	1.7679	1.9493	1.9635	1.6953	1.8186	1.9685	1.7496	1.9127	1.6361	1.9939	1.7230	1.8447	1.7453	1.8879	1.7828	1.7213	1.6733	1.9918	1.9316	1.9001	1.9001	1.9001	1.9001	1.9001	1.9001	1.9001	1.9001	1.9001	1.9001	1.9001	1.9001	1.9001	1.9001	1.9001	1.9001	1.9001	1.9001	1.9001	1.9001
7.7000	1.9377	1.8459	1.6396	1.7061	1.6379	1.6556	1.8394	1.8394	1.8677	1.7196	1.7679	1.9493	1.9635	1.6953	1.8186	1.9685	1.7496	1.9127	1.6361	1.9939	1.7230	1.8447	1.7453	1.8879	1.7828	1.7213	1.6733	1.9918	1.9316	1.9001	1.9001	1.9001	1.9001	1.9001	1.9001	1.9001	1.9001	1.9001	1.9001	1.9001	1.9001	1.9001	1.9001	1.9001	1.9001	1.9001	1.9001	1.9001	1.9001
7.7100	1.9328	1.8412	1.6354	1.7017	1.6336	1.6512	1.8347	1.8347	1.8630	1.7152	1.7634	1.9444	1.9586	1.6909	1.8140	1.9636	1.7451	1.9078	1.6318	1.9890	1.7185	1.8400	1.7408	1.8832	1.7783	1.7169	1.6690	1.9868	1.9267	1.8953	1.8953	1.8953	1.8953	1.8953	1.8953	1.8953	1.8953	1.8953	1.8953	1.8953	1.8953	1.8953	1.8953	1.8953	1.8953	1.8953	1.8953	1.8953	1.8953
7.7200	1.9328	1.8412	1.6354	1.7017	1.6336	1.6512	1.8347	1.8347	1.8630	1.7152	1.7634	1.9444	1.9586	1.6909	1.8140	1.9636	1.7451	1.9078	1.6318	1.9890	1.7185	1.8400	1.7408	1.8832	1.7783	1.7169	1.6690	1.9868	1.9267	1.8953	1.8953	1.8953	1.8953	1.8953	1.8953	1.8953	1.8953	1.8953	1.8953	1.8953	1.8953	1.8953	1.8953	1.8953	1.8953	1.8953	1.8953	1.8953	1.8953
7.7300	1.9328	1.8412	1.6354	1.7017	1.6336	1.6512	1.8347	1.8347	1.8630	1.7152	1.7634	1.9444	1.9586	1.6909	1.8140	1.9636	1.7451	1.9078	1.6318	1.9890	1.7185	1.8400	1.7408	1.8832	1.7783	1.7169	1.6690	1.9868	1.9267	1.8953	1.8953	1.8953	1.8953	1.8953	1.8953	1.8953	1.8953	1.8953	1.8953	1.8953	1.8953	1.8953	1.8953	1.8953	1.8953	1.8953	1.8953	1.8953	1.8953
7.7400	1.9328	1.8412	1.6354	1.7017	1.6336	1.6512	1.8347	1.8347	1.8630	1.7152	1.7634	1.9444	1.9586	1.6909	1.8140	1.9636	1.7451	1.9078	1.6318	1.9890	1.7185	1.8400	1.7408	1.8832	1.7783	1.7169	1.6690	1.9868	1.9267	1.8953	1.8953	1.8953	1.8953	1.8953	1.8953	1.8953	1.8953	1.8953	1.8953	1.8953	1.8953	1.8953	1.8953	1.8953	1.8953	1.8953	1.8953	1.8953	1.8953
7.7500	1.9328	1.8412	1.6354	1.7017	1.6336	1.6512	1.8347	1.8347	1.8630	1.7152	1.7634	1.9444	1.9586	1.6909	1.8140	1.9636	1.7451	1.9078	1.6318	1.9890	1.7185	1.8400	1.7408	1.8832	1.7783	1.7169	1.6690	1.9868	1.9267	1.8953	1.8953	1.8953	1.8953	1.8953	1.8953	1.8953	1.8953	1.8953	1.8953	1.8953	1.8953	1.8953	1.8953	1.8953	1.8953	1.8953	1.8953	1.8953	1.8953
7.7600	1.9328	1.8412	1.6354	1.7017	1.6336	1.6512	1.8347	1.8347	1.8630	1.7152	1.7634	1.9444	1.9586	1.6909	1.8140	1.9636	1.7451	1.9078	1.6318	1.9890	1.7185	1.8400	1.7408	1.8832	1.7783	1.7169	1.6690	1.9868	1.9267	1.8953	1.8953	1.8953	1.8953	1.8953	1.8953	1.8953	1.8953	1.8953	1.8953	1.8953	1.8953	1.8953	1.8953	1.8953	1.8953	1.8953	1.8953	1.8953	1.8953
7.7700	1.9328	1.8412	1.6354	1.7017	1.6336	1.6512	1.8347	1.8347	1.8630	1.7152	1.7634	1.9444	1.9586	1.6909	1.8140	1.9636	1.7451	1.9078	1.6318	1.9890	1.7185	1.8400	1.7408	1.8832	1.7783	1.7169	1.6690	1.9868	1.9267	1.8953	1.8953	1.8953	1.8953	1.8953	1.8953	1.8953	1.8953	1.8953	1.8953	1.8953	1.8953	1.8953	1.8953	1.8953	1.8953	1.8953	1.8953	1.8953	1.8953
7.7800	1.9328	1.8412	1.6354	1.7017	1.6336	1.6512	1.8347	1.8347	1.8630	1.7152	1.7634	1.9444	1.9586	1.6909	1.8140	1.9636	1.7451	1.9078	1.6318	1.9890	1.7185	1.8400	1.7408	1.8832	1.7783	1.7169	1.6690	1.9868	1.9267	1.8953	1.8953	1.8953	1.8953	1.8953	1.8953	1.8953	1.8953	1.8953	1.8953	1.8953	1.8953	1.8953	1.8953	1.8953	1.8953	1.8953	1.8953	1.8953	1.8953
7.7900	1.9328	1.8412	1.6354	1.7017	1.6336	1.6512	1.8347	1.8347	1.8630	1.7152	1.7634	1.9444	1.9586	1.6909	1.8140	1.9636	1.7451	1.9078	1.6318	1.9890	1.7185	1.8400	1.7408	1.8832	1.7783	1.7169	1.6690	1.9868	1.9267	1.8953	1.8953	1.8953	1.8953	1.8953	1.8953	1.8953	1.8953	1.8953	1.8953	1.8953	1.8953	1.8953	1.8953	1.8953	1.8953	1.8953	1.8953	1.8953	1.8953
7.8000	1.9328	1.8412	1.6354	1.7017	1.6336	1.6512	1.8347	1.8347	1.8630	1.7152	1.7634	1.9444	1.9586	1.6909	1.8140	1.9636	1.7451	1.9078	1.6318	1.9890	1.7185	1.8400	1.7408	1.8832	1.7783	1.7169	1.6690	1.9868	1.9267	1.8953	1.8953	1.8953	1.8953	1.8953	1.8953	1.8953	1.8953	1.8953	1.8953	1.8953	1.8953	1.8953	1.8953	1.8953	1.8953	1.8953	1.8953	1.8953	1.8953
7.8100	1.9328	1.8412	1.6354	1.7017	1.6336	1.6512	1.8347	1.8347	1.8630	1.7152	1.7634	1.9444	1.9586	1.6909	1.8140	1.9636	1.7451	1.9078	1.6318	1.9890	1.7185	1.8400	1.7408	1.8832	1.7783	1.7169	1.6690	1.9868	1.9267	1.8953	1.8953	1.8953	1.8953	1.8953	1.8953	1.8953	1.8953	1.8953	1.8953	1.8953	1.8953	1.8953	1.8953	1.8953	1.8953	1.8953	1.8953	1.8953	1.8953
7.8200	1.9328	1.8412	1.6354	1.7017	1.6336	1.6512	1.8347	1.8347	1.8630	1.7152	1.7634	1.9444	1.9586	1.6909	1.8140	1.9636	1.7451	1.9078	1.6318	1.9890	1.7185	1.8400	1.7408	1.8832	1.7783	1.7169	1.6690	1.9868	1.9267	1.8953	1.8953	1.8953	1.8953	1.8953	1.8953	1.8953	1.8953	1.8953	1.8953	1.8953	1.8953	1.8953	1.8953	1.8953	1.8953	1.8953	1.8953	1.8953	1.8953
7.8300	1.9328	1.8412	1.6354	1.7017	1.6336	1.6512	1.8347	1.8347	1.8630	1.7152	1.7634	1.9444	1.9586	1.6909	1.8140	1.9636	1.7451	1.9078	1.6318	1.9890	1.7185	1.8400	1.7408	1.8832	1.7783	1.7169	1.6690	1.9868	1.9267	1.8953	1.8953	1.8953	1.8953	1.8953	1.8953	1.8953	1.8953	1.8953	1.8953	1.8953	1.8953	1.8953	1.8953	1.8953	1.8953	1.8953	1.8953	1.8953	1.8953
7.8400	1.9328	1.8412	1.6354	1.7017	1.6336	1.6512	1.8347	1.8347	1.8630	1.7152	1.7634	1.9444	1.9586	1.6909	1.8140	1.9636	1.7451	1.9078	1.6318	1.9890	1.7185	1.8400	1.7408	1.8832	1.7783	1.7169	1.6690	1.9868	1.9267	1.8953	1.8953	1.8953	1.8953	1.8953	1.8953	1.8953	1.8953	1.8953	1.8953	1.8953	1.8953	1.8953	1.8953	1.8953	1.8953	1.8953	1.8953	1.8953	1.8953
7.8500	1.9328	1.8412	1.6354	1.7017	1.6336	1.6512	1.8347	1.8347	1.8630	1.7152	1.7634	1.9444	1.9586	1.6909	1.8140	1.9636	1.7451	1.9078	1.6318	1.9890	1.7185	1.8400	1.7408	1.8832	1.7783	1.7169	1.6690	1.9868	1.9267	1.8953	1.8953	1.8953	1.8953	1.8953	1.8953	1.8953	1.8953	1.8953	1.8953	1.8953	1.8953	1.8953	1.8953	1.8953	1.8953	1.8953	1.8953	1.8953	1.8953
7.8600	1.9328	1.8412	1.6354	1.7017	1.6336	1.6512	1.8347	1.8347	1.8630	1.7152	1.7634	1.9444	1.9586	1.6909	1.8140	1.9636	1.7451	1.9078	1.6318	1.9890	1.7185	1.8400	1.7408	1.8832	1.7783	1.7169	1.6690	1.9868	1.9267	1.8953	1.8953	1.8953	1.8953	1.8953	1.8953	1.8953	1.8953	1.8953	1.8953	1.8953	1.8953	1.8953	1.8953	1.8953	1.8953	1.8953	1.8953	1.8953	1.8953
7.8700	1.9328	1.8412	1.6354	1.7017	1.6336	1.6512	1.8347	1.8347	1.8630	1.7152	1.7634	1.9444	1.9586	1.6909	1.8140	1.9636	1.7451	1.9078	1.6318	1.9890	1.7185	1.8400	1.7408	1.8832	1.7783	1.7169	1.6690	1.9868	1.9267	1.8953	1.8953	1.8953	1.8953	1.8953	1.8953	1.8953	1.8953	1.8953	1.8953	1.8953	1.8953	1.8953	1.8953	1.8953	1.8953	1.8953	1.8953	1.8953	1.8953
7.8800	1.9328	1.8412	1.6354	1.7017	1.6336	1.6512	1.8347	1.8347	1.8630	1.7152	1.7634	1.9444	1.9586	1.6909	1.8140	1.9636	1.7451	1.9078	1.6318	1.9890	1.7185	1.8400	1.7408	1.8832	1.7783	1.7169	1.6690	1.9868	1.9267	1.8953	1.8953	1.8953	1.8953	1.8953	1.8953	1.8953	1.8953	1.8953	1.8953	1.8953	1.8953	1.8953	1.8953	1.8953	1.8953	1.8953	1.8953	1.8953	1.8953
7.8900	1.9328	1.8412	1.6354	1.7017	1.6336	1.6512	1.8347	1.8347	1.8630	1.7152	1.7634	1.9444	1.9586	1.6909	1.8140	1.9636	1.7451	1.9078	1.6318	1.9890	1.7185	1.8400	1.7408	1.8832	1.7783	1.7169	1.6690	1.9868	1.9267	1.8953	1.8953	1.8953	1.8953	1.8953	1.8953	1.8953	1.8953	1.8953	1.8953	1.8953	1.8953	1.8953	1.8953	1.8953	1.8953	1.8953	1.8953	1.8953	1.8953
7.9000	1.9328	1.8412	1.6354	1.7017	1.6336	1.6512	1.8347	1.8347	1.8630	1.7152	1.7634	1.9444	1.9586	1.6909	1.8140	1.9636	1.7451	1.9078	1.6318	1.9890	1.7185	1.8400	1.7408	1.8832	1.7783	1.7169	1.6690	1.9868	1.9267	1.8953	1.8953	1.8953	1.8953	1.8953	1.8953	1.8953	1.8953	1.8953	1.8953	1.8953	1.8953	1.8953	1.8953	1.8953	1.8953	1.8953	1.8953	1.8953	1.8953
7.9100	1.9279	1.8365	1.6311	1.6973	1.6293	1.6469	1.8301	1.8301	1.8582	1.7107	1.7588	1.9396	1.9537	1.6865	1.8094	1.9586	1.7406	1.9030	1.6276	1.9840	1.7141	1.8353	1.7363	1.8784	1.7737	1.7125	1.6646	1.9818	1.9219	1.8905	1.8905	1.8905	1.8905	1.8905	1.8905	1.8905	1.8905	1.8905	1.8905	1.8905	1.8905	1.8905	1.8905	1.8905	1.8905	1.8905	1.8905	1.8905	1.8905
7.9200	1.9279	1.8365	1.6311	1.6973	1.6293	1.6469	1.8301	1.8301	1.8582	1.7107	1.7588	1.9396	1.9537	1.6865	1.8094	1.9586	1.7406	1.9030	1.6276	1.9840	1.7141	1.8353	1.7363	1.8784	1.7737	1.7125	1.6646	1.9818	1.9219	1.8905	1.8905	1.8905	1.8905	1.8905	1.8905	1.8905	1.8905	1.8905	1.8905	1.8905	1.8905	1.8905	1.8905	1.8905	1.8905	1.8905	1.8905	1.8905	1.8905
7.9300	1.9279	1.8365	1.6311	1.6973	1.6293	1.6469	1.8301	1.8301	1.8582	1.7107	1.7588	1.9396	1.9537	1.6865	1.8094	1.9586	1.7406	1.9030	1.6276	1.9840	1.7141	1.8353	1.7363	1.8784	1.7737	1.7125	1.6646	1.9818	1.9219	1.8905	1.8905	1.8905	1.8905	1.8905	1.8905	1.8905	1.8905	1.8905	1.8905	1.8905	1.8905	1.8905	1.8905	1.8905	1.8905	1.8905	1.8905	1.8905	1.8905
7.9400	1.9279	1.8365	1.6311	1.6973	1.6293	1.6469	1.8301	1.8301	1.8582	1.7107	1.7588	1.9396	1.9537	1.6865	1.8094	1.9586	1.7406	1.9030	1.6276	1.9840	1.7141	1.8353	1.7363	1.8784	1.7737	1.7125	1.6646	1.9818	1.9219	1.8905	1.8905	1.8905	1.8905	1.8905	1.8905	1.8905	1.8905	1.8905	1.8905	1.8905	1.8905	1.8905	1.8905	1.8905	1.8905	1.8905	1.8905	1.8905	1.8905
7.9500	1.9279	1.8365	1.6311	1.6973	1.6293	1.6469	1.8301	1.8301	1.8582	1.7107	1.7588	1.9396	1.9537	1.6865	1.8094	1.9586	1.7406	1.9030	1.6276	1.9840	1.7141	1.8353	1.7363	1.8784	1.7737	1.7125	1.6646	1.9818	1.9219	1.8905	1.8905	1.8905	1.8905	1.8905	1.8905	1.8905	1.8905	1.8905	1.8905	1.8905	1.8905	1.8905	1.8905	1.8905	1.8905	1.8905	1.8905	1.8905	1.8905
7.9600	1.9279	1.8365	1.6311	1.6973	1.6293	1.6469	1.8301	1.8301	1.8582	1.7107	1.7588	1.9396	1.9537	1.6865	1.8094	1.9586	1.7406	1.9030	1.6276	1.9840	1.7141	1.8353	1.7363	1.8784	1.7737	1.7125	1.6646	1.9818	1.9219	1.8905	1.8905	1.8905	1.8905	1.8905	1.8905	1.8905	1.8905	1.8905	1.8905	1.8905	1.8905	1.8905	1.8905	1.8905	1.8905	1.8905	1.8905	1.8905	1.8905
7.9700	1.9279	1.8365	1.6311	1.6973	1.6293	1.6469	1.8301	1.8301	1.8582	1.7107	1.7588	1.9396	1.9537	1.6865	1.8094	1.9586	1.7406	1.9030	1.6276	1.9840	1.7141	1.8353	1.7363	1.8784	1.7737	1.7125	1.6646	1.9818	1.9219	1.8905	1.8905	1.8905	1.8905	1.8905	1.8905	1.8905	1.8905	1.8905	1.8905	1.8905	1.8905	1.8905	1.8905	1.8905	1.8905	1.8905	1.8905	1.8905	1.8905
7.9800	1.9279	1.8365	1.6311	1.6973	1.6293	1.6469	1.8301	1.8301	1.8582	1.7107	1.7588	1.9396	1.9537	1.6865	1.8094	1.9586	1.7406	1.9030	1.6276	1.9840	1.7141	1.8353	1.7363	1.8784	1.7737	1.7125	1.6646	1.9818	1.9219	1.8905	1.8905	1.8905	1.8905	1.8905	1.8905	1.8905	1.8905	1.8905	1.8905	1.8905	1.8905	1.8905	1.8905	1.8905	1.8905	1.8905	1.8905	1.8905	1.8905
7.9900	1.9279	1.8365	1.6311	1.6973	1.6293	1.6469	1.8301	1.8301	1.8582	1.7107	1.7588	1.9396	1.9537	1.6865	1.8094	1.9586	1.7406	1.9030	1.6276	1.9840	1.7141	1.8353	1.7363	1.8784	1.7737	1.7125	1.6646	1.9818	1.9219	1.8905	1.8905	1.8905	1.8905	1.8905	1.8905	1.8905	1.8905	1.8905	1.8905	1.8905	1.8905	1.8905	1.8905	1.8905	1.8905	1.8905	1.8905	1.8905	1.8905
8.0000	1.9279	1.8365	1.6311	1.6973	1.6293	1.6469	1.8301	1.8301	1.8582	1.7107	1.7588	1.9396	1.9537	1.6865	1.8094	1.9586	1.7406	1.9030	1.6276	1.9840	1.7141	1.8353	1.7363	1.8784	1.7737	1.7125	1.6646	1.9818	1.9219	1.8905	1.8905	1.8905	1.8905	1.8905	1.8905	1.8905	1.8905	1.8905	1.8905	1.8905	1.8905	1.8905	1.8905	1.8905	1.8905	1.8905	1.8905	1.8905	1.8905
8.0100	1.9279	1.8365	1.6311	1.6973	1.6293	1.6469	1.8301	1.8301	1.8582	1.7107	1.7588	1.9396	1.9537	1.6865	1.8094	1.9586	1.7406	1.9030	1.6276	1.9840	1.7141	1.8353	1.7363	1.8784	1.7737	1.7125	1.6646	1.9818	1.9219	1.8905	1.8905	1.8905	1.8905	1.8905	1.8905	1.8905	1.8905	1.8905	1.8905	1.8905	1.8905	1.8905	1.8905	1.8905	1.8905	1.8905	1.8905	1.8905	1.8905
8.0200	1.9279	1.8365	1.6311	1.6973	1.6293	1.6469	1.8301	1.8301	1.8582	1.7107	1.7588	1.9396	1.9537	1.6865	1.8094	1.9586	1.7406	1.9030	1.6276	1.9840	1.7141	1.8353	1.7363	1.8784	1.7737	1.7125	1.6646	1.9818	1.9219	1.8905	1.8905	1.8905	1.8905	1.8905	1.8905	1.8905	1.8905	1.8905	1.8905	1.8905	1.8905	1.8905	1.8905	1.8905	1.8905	1.8905	1.8905	1.8905	1.8905
8.0300	1.9279	1.8365	1.6311	1.6973	1.6293	1.6469	1.8301	1.8301	1.8582	1.7107	1.7588	1.9396	1.9537	1.6865	1.8094	1.9586	1.7406	1.9030	1.6276	1.9840	1.7141	1.8353	1.7363	1.8784	1.7737	1.7125	1.6646	1.9818	1.9219	1.8905	1.8905	1.8905	1.8905	1.8905	1.8905	1.8905	1.8905	1.8905	1.8905	1.8905	1.8905	1.8905	1.8905	1.8905	1.8905	1.8905	1.8905	1.8905	1.8905
8.0400	1.9279	1.8365	1.6311	1.6973	1.6293	1.6469	1.8301	1.8301	1.8582	1.7107	1.7588	1.9396	1.9537	1.6865	1.8094	1.9586	1.7406	1.9030	1.6276	1.9840	1.7141	1.8353	1.7363	1.8784	1.7737	1.7125	1.6646	1.9818	1.9219	1.8905	1.8905	1.8905	1.8905	1.8905	1.8905	1.8905	1.8905	1.8905	1.8905	1.8905	1.8905	1.8905	1.8905	1.8905	1.8905	1.8905	1.8905	1.8905	1.8905
8.0500	1.9279	1.8365	1.6311	1.6973	1.6293	1.6469	1.8301	1.8301	1.8582	1.7107	1.7588	1.9396	1.9537	1.6865	1.8094	1.9586	1.7406	1.9030	1.6276	1.9840	1.7141	1.8353	1.7363	1.8784	1.7737	1.7125	1.6646	1.9818	1.9219	1.8905	1.8905	1.8905	1.8905	1.8905	1.8905	1.8905	1.8905	1.8905	1.8905	1.8905	1.8905	1.8905	1.8905	1.8905	1.8905	1.8905	1.8905	1.8905	1.8905
8.0600	1.9279	1.8365	1.6311	1.6973	1.6293	1.6469	1.8301	1.8301	1.8582	1.7107	1.7588	1.9396	1.9537	1.6865	1.8094	1.9586	1.7406	1.9030	1.6276	1.9840	1.7141	1.8353	1.7363	1.8784	1.7737	1.7125	1.6646	1.9818	1.9219	1.8905	1.8905	1.8905	1.8905	1.8905	1.8905	1.8905	1.8905	1.8905	1.8905	1.8905	1.8905	1.8905	1.8905	1.8905	1.8905	1.8905	1.8905	1.8905	1.8905
8.0700	1.9279	1.8365	1.6311	1.6973	1.6293	1.6469	1.8301	1.8301	1.8582	1.7107	1.7588	1.9396	1.9537	1.6865	1.8094	1.9586	1.7406	1.9030	1.6276	1.9840	1.7141	1.8353	1.7363	1.8784	1.7737	1.7125	1.6646	1.9818	1.9219	1.8905	1.8905	1.8905	1.8905	1.8905	1.8905	1.8905	1.8905	1.8905	1.8905	1.8905	1.8905	1.8905	1.8905	1.8905	1.8905	1.8905	1.8905	1.8905	1.8905
8.0800	1.9279	1.8365	1.6311	1.6973	1.6293	1.6469	1.8301	1.8301	1.8582	1.7107	1.7588	1.9396	1.9537	1.6865	1.8094	1.9586	1.7406	1.9030	1.6276	1.9840	1.7141	1.8353	1.7363	1.8784	1.7737	1.7125	1.6646	1.9818	1.9219	1.8905	1.8905	1.8905	1.8905	1.8905	1.8905	1.8905	1.8905	1.8905	1.8905	1.8905	1.8905	1.8905	1.8905	1.8905	1.8905	1.8905	1.8905	1.8905	1.8905
8.0900	1.9279	1.8365	1.6311	1.6973	1.6293	1.6469	1.8301	1.8301	1.8582	1.7107	1.7588	1.9396	1.9537	1.6865	1.8094	1.9586	1.7406	1.9030	1.6276	1.9840	1.7141	1.8353	1.7363	1.8784	1.7737	1.7125	1.6646	1.9818	1.9219	1.8905	1.8905	1.8905	1.8905	1.8905	1.8905	1.8905	1.8905	1.8905	1.8905	1.8905	1.8905	1.8905	1.8905	1.8905	1.8905	1.8905	1.8905	1.8905	1.8905
8.1000	1.9279	1.8365	1.6311	1.6973	1.6293	1.6469	1.8301	1.8301	1.8582	1.7107	1.7588	1.9396	1.9537	1.6865	1.8094	1.9586	1.7406	1.9030	1.6276	1.9840	1.7141	1.8353	1.7363	1.8784	1.7737	1.7125	1.6646	1.9818	1.9219	1.8905	1.8905	1.8905	1.8905	1.8905	1.8905	1.8905	1.8905	1.8905	1.8905	1.8905	1.8905	1.8905	1.8905	1.8905	1.8905	1.8905	1.8905	1.8905	1.8905
8.1100	1.9231	1.8318	1.6268	1.6929	1.6251	1.6426	1.8254	1.8254	1.8535	1.7063	1.7543	1.9347	1.9488	1.6821	1.8048	1.9537	1.7361	1.8982	1.6233	1.9790	1.7096	1.8307	1.7318	1.8737	1.7692	1.7080	1.6603	1.9769	1.9170	1.8857	1.8857	1.8857	1.8857	1.8857	1.8857	1.8857	1.8857	1.8857	1.8857	1.8857	1.8857	1.8857	1.8857	1.8857	1.8857	1.8857	1.8857	1.8857	1.8857
8.1200	1.9231	1.8318	1.6268	1.6929	1.6251	1.6426	1.8254	1.8254	1.8535	1.7063	1.7543	1.9347	1.9488	1.6821	1.8048	1.9537	1.7361	1.8982	1.6233	1.9790	1.7096	1.8307	1.7318	1.8737	1.7692	1.7080	1.6603	1.9769	1.9170	1.8857	1.8857	1.8857	1.8857	1.8857	1.8857	1.8857	1.8857	1.8857	1.8857	1.8857	1.8857	1.8857	1.8857	1.8857	1.8857	1.8857	1.8857	1.8857	1.8857
8.1300	1.9231	1.8318	1.6268	1.6929	1.6251	1.6426	1.8254	1.8254	1.8535	1.7063	1.7543	1.9347	1.9488	1.6821	1.8048	1.9537	1.7361	1.8982	1.6233	1.9790	1.7096	1.8307	1.7318	1.8737	1.7692	1.7080	1.6603	1.9769	1.9170	1.8857	1.8857	1.8857	1.8857	1.8857	1.8857	1.8857	1.8857	1.8857	1.8857	1.8857	1.8857	1.8857	1.8857	1.8857	1.8857	1.8857	1.8857	1.8857	1.8857
8.1400	1.9231	1.8318	1.6268	1.6929	1.6251	1.6426	1.8254	1.8254	1.8535	1.7063	1.7543	1.9347	1.9488	1.6821	1.8048	1.9537	1.7361	1.8982	1.6233	1.9790	1.7096	1.8307	1.7318	1.8737	1.7692	1.7080	1.6603	1.9769	1.9170	1.8857	1.8857	1.8857	1.8857	1.8857	1.8857	1.8857	1.8857	1.8857	1.8857	1.8857	1.8857	1.8857	1.8857	1.8857	1.8857	1.8857	1.8857	1.8857	1.8857
8.1500	1.9231	1.8318	1.6268	1.6929	1.6251	1.6426	1.8254	1.8254	1.8535	1.7063	1.7543	1.9347	1.9488	1.6821	1.8048	1.9537	1.7361	1.8982	1.6233	1.9790	1.7096	1.8307	1.7318	1.8737	1.7692	1.7080	1.6603	1.9769	1.9170	1.8857	1.8857	1.8857	1.8857	1.8857	1.8857	1.8857	1.8857	1.8857	1.8857	1.8857	1.8857	1.8857	1.8857	1.8857	1.8857	1.8857	1.8857	1.8857	1.8857
8.1600	1.9231	1.8318	1.6268	1.6929	1.6251	1.6426	1.8254	1.8254	1.8535	1.7063	1.7543	1.9347	1.9488	1.6821	1.8048	1.9537	1.7361	1.8982	1.6233	1.9790	1.7096	1.8307	1.7318	1.8737	1.7692	1.7080	1.6603	1.9769	1.9170	1.8857	1.8857	1.8857	1.8857	1.8857	1.8857	1.8857	1.8857	1.8857	1.8857	1.8857	1.8857	1.8857	1.8857	1.8857	1.8857	1.8857	1.8857	1.8857	1.8857
8.1700	1.9231	1.8318	1.6268	1.6929	1.6251	1.6426	1.8254	1.8254	1.8535	1.7063	1.7543	1.9347	1.9488	1.6821	1.8048	1.9537	1.7361	1.8982	1.6233	1.9790	1.7096	1.8307	1.7318	1.8737	1.7692	1.7080	1.6603	1.9769	1.9170	1.8857	1.8857	1.8857	1.8857	1.8857	1.8857	1.8857	1.8857	1.8857	1.8857	1.8857	1.8857	1.8857	1.8857	1.8857	1.8857	1.8857	1.8857	1.8857	1.8857
8.1800	1.9231	1.8318	1.6268	1.6929	1.6251	1.6426	1.8254	1.8254	1.8535	1.7063	1.7543	1.9347	1.9488	1.6821	1.8048	1.9537	1.7361	1.8982	1.6233	1.9790	1.7096	1.8307	1.7318	1.8737	1.7692	1.7080	1.6603	1.9769	1.9170	1.8857	1.8857	1.8857	1.8857	1.8857	1.8857	1.8857	1.8857	1.8857	1.8857	1.8857	1.8857	1.8857	1.8857	1.8857	1.8857	1.8857	1.8857	1.8857	1.8857
8.1900	1.9231	1.8318	1.6268	1.6929	1.6251	1.6426	1.8254	1.8254	1.8535	1.7063	1.7543	1.9347	1.9488	1.6821	1.8048	1.9537	1.7361	1.8982	1.6233	1.9790	1.7096	1.8307	1.7318	1.8737	1.7692	1.7080	1.6603	1.9769	1.9170	1.8857	1.8857	1.8857	1.8857	1.8857	1.8857	1.8857	1.8857	1.8857	1.8857	1.8857	1.8857	1.8857	1.8857	1.8857	1.8857	1.8857	1.8857	1.8857	1.8857
8.2000	1.9231	1.8318	1.6268	1.6929	1.6251	1.6426	1.8254	1.8254	1.8535	1.7063	1.7543	1.9347	1.9488	1.6821	1.8048	1.9537	1.7361	1.8982	1.6233	1.9790	1.7096	1.8307	1.7318	1.8737	1.7692	1.7080	1.6603	1.9769	1.9170	1.8857	1.8857	1.8857	1.8857	1.8857	1.8857	1.8857	1.8857	1.8857	1.8857	1.8857	1.8857	1.8857	1.8857	1.8857	1.8857	1.8857	1.8857	1.8857	1.8857
8.2100	1.9231	1.8318	1.6268	1.6929	1.6251	1.6426	1.8254	1.8254	1.8535	1.7063	1.7543	1.9347	1.9488	1.6821	1.8048	1.9537	1.7361	1.8982	1.6233	1.9790	1.7096	1.8307	1.7318	1.8737	1.7692	1.7080	1.6603	1.9769	1.9170	1.8857	1.8857	1.8857	1.8857	1.8857	1.8857	1.8857	1.8857	1.8857	1.8857	1.8857	1.8857	1.8857	1.8857	1.8857	1.8857	1.8857	1.8857	1.8857	1.8857
8.2200	1.9231	1.8318	1.6268	1.6929	1.6251	1.6426	1.8254	1.8254	1.8535	1.7063	1.7543	1.9347	1.9488	1.6821	1.8048	1.9537	1.7361	1.8982	1.6233	1.9790	1.7096	1.8307	1.7318	1.8737	1.7692	1.7080	1.6603	1.9769	1.9170	1.8857	1.8857	1.8857	1.8857	1.8857	1.8857	1.8857	1.8857	1.8857	1.8857	1.8857	1.8857	1.8857	1.8857	1.8857	1.8857	1.8857	1.8857	1.8857	1.8857
8.2300	1.9231	1.8318	1.6268	1.6929	1.6251	1.6426	1.8254	1.8254	1.8535	1.7063	1.7543	1.9347	1.9488	1.6821	1.8048	1.9537	1.7361	1.8982	1.6233	1.9790	1.7096	1.8307	1.7318	1.8737	1.7692	1.7080	1.6603	1.9769	1.9170	1.8857	1.8857	1.8857	1.8857	1.8857	1.8857	1.8857	1.8857	1.8857	1.8857	1.8857	1.8857	1.8857	1.8857	1.8857	1.8857	1.8857	1.8857	1.8857	1.8857
8.2400	1.9231	1.8318	1.6268	1.6929	1.6251	1.6426	1.8254	1.8254	1.8535	1.7063	1.7543	1.9347	1.9488	1.6821	1.8048	1.9537	1.7361	1.8982	1.6233	1.9790	1.7096	1.8307	1.7318	1.8737	1.7692	1.7080	1.6603	1.9769	1.9170	1.8857	1.8857	1.8857	1.8857	1.8857	1.8857	1.8857	1.8857	1.8857	1.8857	1.8857	1.8857	1.8857	1.8857	1.8857	1.8857	1.8857	1.8857	1.8857	1.8857
8.2500	1.9231	1.8318	1.6268	1.6929	1.6251	1.6426	1.8254	1.8254	1.8535	1.7063	1.7543	1.9347	1.9488	1.6821	1.8048	1.9537	1.7361	1.8982	1.6233	1.9790	1.7096	1.8307	1.7318	1.8737	1.7692	1.7080	1.6603	1.9769	1.9170	1.8857	1.8857	1.8857	1.8857	1.8857	1.8857	1.8857	1.8857	1.8857	1.8857	1.8857	1.8857	1.8857	1.8857	1.8857	1.8857	1.8857	1.8857	1.8857	1.8857
8.2600	1.9231	1.8318	1.6268	1.6929	1.6251	1.6426	1.8254	1.8254	1.8535	1.7063	1.7543	1.9347	1.9488	1.6821	1.8048	1.9537	1.7361	1.8982	1.6233	1.9790	1.7096	1.8307	1.7318	1.8737	1.7692	1.7080	1.6603	1.9769	1.9170	1.8857	1.8857	1.8857	1.8857	1.8857	1.8857	1.8857	1.8857	1.8857	1.8857	1.8857	1.8857	1.8857	1.8857	1.8857	1.8857	1.8857	1.8857	1.8857	1.8857
8.2700	1.9231	1.8318	1.6268	1.6929	1.6251	1.6426	1.8254	1.8254	1.8535	1.7063	1.7543	1.9347	1.9488	1.6821	1.8048	1.9537	1.7361	1.8982	1.6233	1.9790	1.7096	1.8307	1.7318	1.8737	1.7692	1.7080	1.6603	1.9769	1.9170	1.8857	1.8857	1.8857	1.8857	1.8857	1.8857	1.8857	1.8857	1.8857	1.8857	1.8857	1.8857	1.8857	1.8857	1.8857	1.8857	1.8857	1.8857	1.8857	1.8857
8.2800	1.9231	1.8318	1.6268	1.6929	1.6251	1.6426	1.8254	1.8254	1.8535	1.7063	1.7543	1.9347	1.9488	1.6821	1.8048	1.9537	1.7361	1.8982	1.6233	1.9790	1.7096	1.8307	1.7318	1.8737	1.7692	1.7080	1.6603	1.9769	1.9170	1.8857	1.8857	1.8857	1.8857	1.8857	1.8857	1.8857	1.8857	1.8857	1.8857	1.8857	1.8857	1.8857	1.8857	1.8857	1.8857	1.8857	1.8857	1.8857	1.8857
8.2900	1.9231	1.8318	1.6268	1.6929	1.6251	1.6426	1.8254	1.8254	1.8535	1.7063	1.7543	1.9347	1.9488	1.6821	1.8048	1.9537	1.7361	1.8982	1.6233	1.9790	1.7096	1.8307	1.7318	1.8737	1.7692	1.7080	1.6603	1.9769	1.9170	1.8857	1.8857	1.8857	1.8857	1.8857	1.8857	1.8857	1.8857	1.8857	1.8857	1.8857	1.8857	1.8857	1.8857	1.8857	1.8857	1.8857	1.8857	1.8857	1.8857
8.3000	1.9231	1.8318	1.6268	1.6929	1.6251	1.6426	1.8254	1.8254	1.8535	1.7063	1.7543	1.9347	1.9488	1.6821	1.8048	1.9537	1.7361	1.8982	1.6233	1.9790	1.7096	1.8307	1.7318	1.8737	1.7692	1.7080	1.6603	1.9769	1.9170	1.8857	1.8857	1.8857	1.8857	1.8857	1.8857	1.8857	1.8857	1.8857	1.8857	1.8857	1.8857	1.8857	1.8857	1.8857	1.8857	1.8857	1.8857	1.8857	1.8857
8.3100	1.9182	1.8271	1.6225	1.6885	1.6208	1.6383	1.8207	1.8207	1.8488	1.7019	1.7498	1.9298	1.9439	1.6777	1.8001	1.9488	1.7316	1.8934	1.6190	1.9741	1.7052	1.8260	1.7274	1.8689	1.7646	1.7036	1.6560	1.9719	1.9122	1.8810	1.8810	1.8810	1.8810	1.8810	1.8810	1.8810	1.8810	1.8810	1.8810	1.8810	1.8810	1.8810	1.8810	1.8810	1.8810	1.8810	1.8810	1.8810	1.8810
8.3200	1.9182	1.8271	1.6225	1.6885	1.6208	1.6383	1.8207	1.8207	1.8488	1.7019	1.7498	1.9298	1.9439	1.6777	1.8001	1.9488	1.7316	1.8934	1.6190	1.9741	1.7052	1.8260	1.7274	1.8689	1.7646	1.7036	1.6560	1.9719	1.9122	1.8810	1.8810	1.8810	1.8810	1.8810	1.8810	1.8810	1.8810	1.8810	1.8810	1.8810	1.8810	1.8810	1.8810	1.8810	1.8810	1.8810	1.8810	1.8810	1.8810
8.3300	1.9182	1.8271	1.6225	1.6885	1.6208	1.6383	1.8207	1.8207	1.8488	1.7019	1.7498	1.9298	1.9439	1.6777	1.8001	1.9488	1.7316	1.8934	1.6190	1.9741	1.7052	1.8260	1.7274	1.8689	1.7646	1.7036	1.6560	1.9719	1.9122	1.8810	1.8810	1.8810	1.8810	1.8810	1.8810	1.8810	1.8810	1.8810	1.8810	1.8810	1.8810	1.8810	1.8810	1.8810	1.8810	1.8810	1.8810	1.8810	1.8810
8.3400	1.9182	1.8271	1.6225	1.6885	1.6208	1.6383	1.8207	1.8207	1.8488	1.7019	1.7498	1.9298	1.9439	1.6777	1.8001	1.9488	1.7316	1.8934	1.6190	1.9741	1.7052	1.8260	1.7274	1.8689	1.7646	1.7036	1.6560	1.9719	1.9122	1.8810	1.8810	1.8810	1.8810	1.8810	1.8810	1.8810	1.8810	1.8810	1.8810	1.8810	1.8810	1.8810	1.8810	1.8810	1.8810	1.8810	1.8810	1.8810	1.8810
8.3500	1.9182	1.8271	1.6225	1.6885	1.6208	1.6383	1.8207	1.8207	1.8488	1.7019	1.7498	1.9298	1.9439	1.6777	1.8001	1.9488	1.7316	1.8934	1.6190	1.9741	1.7052	1.8260	1.7274	1.8689	1.7646	1.7036	1.6560	1.9719	1.9122	1.8810	1.8810	1.8810	1.8810	1.8810	1.8810	1.8810	1.8810	1.8810	1.8810	1.8810	1.8810	1.8810	1.8810	1.8810	1.8810	1.8810	1.8810	1.8810	1.8810
8.3600	1.9182	1.8271	1.6225	1.6885	1.6208	1.6383	1.8207	1.8207	1.8488	1.7019	1.7498	1.9298	1.9439	1.6777	1.8001	1.9488	1.7316	1.8934	1.6190	1.9741	1.7052	1.8260	1.7274	1.8689	1.7646	1.7036	1.6560	1.9719	1.9122	1.8810	1.8810	1.8810	1.8810	1.8810	1.8810	1.8810	1.8810	1.8810	1.8810	1.8810	1.8810	1.8810	1.8810	1.8810	1.8810	1.8810	1.8810	1.8810	1.8810
8.3700	1.9182	1.8271	1.6225	1.6885	1.6208	1.6383	1.8207	1.8207	1.8488	1.7019	1.7498	1.9298	1.9439	1.6777	1.8001	1.9488	1.7316	1.8934	1.6190	1.9741	1.7052	1.8260	1.7274	1.8689	1.7646	1.7036	1.6560	1.9719	1.9122	1.8810	1.8810	1.8810	1.8810	1.8810	1.8810	1.8810	1.8810	1.8810	1.8810	1.8810	1.8810	1.8810	1.8810	1.8810	1.8810	1.8810	1.8810	1.8810	1.8810
8.3800	1.9182	1.8271	1.6225	1.6885	1.6208	1.6383	1.8207	1.8207	1.8488	1.7019	1.7498	1.9298	1.9439	1.6777	1.8001	1.9488	1.7316	1.8934	1.6190	1.9741	1.7052	1.8260	1.7274	1.8689	1.7646	1.7036	1.6560	1.9719	1.9122	1.8810	1.8810	1.8810	1.8810	1.8810	1.8810	1.8810	1.8810	1.8810	1.8810	1.8810	1.8810	1.8810	1.8810	1.8810	1.8810	1.8810	1.8810	1.8810	1.8810
8.3900	1.9182	1.8271	1.6225	1.6885	1.6208	1.6383	1.8207	1.8207	1.8488	1.7019	1.7498	1.9298	1.9439	1.6777	1.8001	1.9488	1.7316	1.8934	1.6190	1.9741	1.7052	1.8260	1.7274	1.8689	1.7646	1.7036	1.6560	1.9719	1.9122	1.8810	1.8810	1.8810	1.8810	1.8810	1.8810	1.8810	1.8810	1.8810	1.8810	1.8810	1.8810	1.8810	1.8810	1.8810	1.8810	1.8810	1.8810	1.8810	1.8810
8.4000	1.9182	1.8271	1.6225	1.6885	1.6208	1.6383	1.8207	1.8207	1.8488	1.7019	1.7498	1.9298	1.9439	1.6777	1.8001	1.9488	1.7316	1.8934	1.6190	1.9741	1.7052	1.8260	1.7274	1.8689	1.7646	1.7036	1.6560	1.9719	1.9122	1.8810	1.8810	1.8810	1.8810	1.8810	1.8810	1.8810	1.8810	1.8810	1.8810	1.8810	1.8810	1.8810	1.8810	1.8810	1.8810	1.8810	1.8810	1.8810	1.8810
8.4100	1.9182	1.8271	1.6225	1.6885	1.6208	1.6383	1.8207	1.8207	1.8488	1.7019	1.7498	1.9298	1.9439	1.6777	1.8001	1.9488	1.7316	1.8934	1.6190	1.9741	1.7052	1.8260	1.7274	1.8689	1.7646	1.7036	1.6560	1.9719	1.9122	1.8810	1.8810	1.8810	1.8810	1.8810	1.8810	1.8810	1.8810	1.8810	1.8810	1.8810	1.8810	1.8810	1.8810	1.8810	1.8810	1.8810	1.8810	1.8810	1.8810
8.4200	1.9182	1.8271	1.6225	1.6885	1.6208	1.6383	1.8207	1.8207	1.8488	1.7019	1.7498	1.9298	1.9439	1.6777	1.8001	1.9488	1.7316	1.8934	1.6190	1.9741	1.7052	1.8260	1.7274	1.8689	1.7646	1.7036	1.6560	1.9719	1.9122	1.8810	1.8810	1.8810	1.8810	1.8810	1.8810	1.8810	1.8810	1.8810	1.8810	1.8810	1.8810	1.8810	1.8810	1.8810	1.8810	1.8810	1.8810	1.8810	1.8810
8.4300	1.9182	1.8271	1.6225	1.6885	1.6208	1.6383	1.8207	1.8207	1.8488	1.7019	1.7498	1.9298	1.9439	1.6777	1.8001	1.9488	1.7316	1.8934	1.6190	1.9741	1.7052	1.8260	1.7274	1.8689	1.7646	1.7036	1.6560	1.9719	1.9122	1.8810	1.8810	1.8810	1.8810	1.8810	1.8810	1.8810	1.8810	1.8810	1.8810	1.8810	1.8810	1.8810	1.8810	1.8810	1.8810	1.8810	1.8810	1.8810	1.8810
8.4400	1.9182	1.8271	1.6225	1.6885	1.6208	1.6383	1.8207	1.8207	1.8488	1.7019	1.7498	1.9298	1.9439	1.6777	1.8001	1.9488	1.7316	1.8934	1.6190	1.9741	1.7052	1.8260	1.7274	1.8689	1.7646	1.7036	1.6560	1.9719	1.9122	1.8810	1.8810	1.8810	1.8810	1.8810	1.8810	1.8810	1.8810	1.8810	1.8810	1.8810	1.8810	1.8810	1.8810	1.8810	1.8810	1.8810	1.8810	1.8810	1.8810
8.4500	1.9182	1.8271	1.6225	1.6885	1.6208	1.6383	1.8207	1.8207	1.8488	1.7019	1.7498	1.9298	1.9439	1.6777	1.8001	1.9488	1.7316	1.8934	1.6190	1.9741	1.7052	1.8260	1.7274	1.8689	1.7646	1.7036	1.6560	1.9719	1.9122	1.8810	1.8810	1.8810	1.8810	1.8810	1.8810	1.8810	1.8810	1.8810	1.8810	1.8810	1.8810	1.8810	1.8810	1.8810	1.8810	1.8810	1.8810	1.8810	1.8810
8.4600	1.9182	1.8271	1.6225	1.6885	1.6208	1.6383	1.8207	1.8207	1.8488	1.7019	1.7498	1.9298	1.9439	1.6777	1.8001	1.9488	1.7316	1.8934	1.6190	1.9741	1.7052	1.8260	1.7274	1.8689	1.7646	1.7036	1.6560	1.9719	1.9122	1.8810	1.8810	1.8810	1.8810	1.8810	1.8810	1.8810	1.8810	1.8810	1.8810	1.8810	1.8810	1.8810	1.8810	1.8810	1.8810	1.8810	1.8810	1.8810	1.8810
8.4700	1.9182	1.8271	1.6225	1.6885	1.6208	1.6383	1.8207	1.8207	1.8488	1.7019	1.7498	1.9298	1.9439	1.6777	1.8001	1.9488	1.7316	1.8934	1.6190	1.9741	1.7052	1.8260	1.7274	1.8689	1.7646	1.7036	1.6560	1.9719	1.9122	1.8810	1.8810	1.8810	1.8810	1.8810	1.8810	1.8810	1.8810	1.8810	1.8810	1.8810	1.8810	1.8810	1.8810	1.8810	1.8810	1.8810	1.8810	1.8810	1.8810
8.4800	1.9182	1.8271	1.6225	1.6885	1.6208	1.6383	1.8207	1.8207	1.8488	1.7019	1.7498	1.9298	1.9439	1.6777	1.8001	1.9488	1.7316	1.8934	1.6190	1.9741	1.7052	1.8260	1.7274	1.8689	1.7646	1.7036	1.6560	1.9719	1.9122	1.8810	1.8810	1.8810	1.8810	1.8810	1.8810	1.8810	1.8810	1.8810	1.8810	1.8810	1.8810	1.8810	1.8810	1.8810	1.8810	1.8810	1.8810	1.8810	1.8810
8.4900	1.9182	1.8271	1.6225	1.6885	1.6208	1.6383	1.8207	1.8207	1.8488	1.7019	1.7498	1.9298	1.9439	1.6777	1.8001	1.9488	1.7316	1.8934	1.6190	1.9741	1.7052	1.8260	1.7274	1.8689	1.7646	1.7036	1.6560	1.9719	1.9122	1.8810	1.8810	1.8810	1.8810	1.8810	1.8810	1.8810	1.8810	1.8810	1.8810	1.8810	1.8810	1.8810	1.8810	1.8810	1.8810	1.8810	1.8810	1.8810	1.8810
8.5000	1.9182	1.8271	1.6225	1.6885	1.6208	1.6383	1.8207	1.8207	1.8488	1.7019	1.7498	1.9298	1.9439	1.6777	1.8001	1.9488	1.7316	1.8934	1.6190	1.9741	1.7052	1.8260	1.7274	1.8689	1.7646	1.7036	1.6560	1.9719	1.9122	1.8810	1.8810	1.8810	1.8810	1.8810	1.8810	1.8810	1.8810	1.8810	1.8810	1.8810	1.8810	1.8810	1.8810	1.8810	1.8810	1.8810	1.8810	1.8810	1.8810
8.5100	1.9117	1.8209	1.6169	1.6827	1.6151	1.6326	1.8145	1.8145	1.8425	1.6960	1.7438	1.9233	1.9373	1.6719	1.7940	1.9422	1.7257	1.8870	1.6134	1.9674	1.6993	1.8198	1.7214	1.8626	1.7586	1.6977	1.6502	1.9653	1.9057	1.8746	1.8746	1.8746	1.8746	1.8746	1.8746	1.8746	1.8746	1.8746	1.8746	1.8746	1.8746	1.8746	1.8746	1.8746	1.8746	1.8746	1.8746	1.8746	1.8746
8.5200	1.9117	1.8209	1.6169	1.6827	1.6151	1.6326	1.8145	1.8145	1.8425	1.6960	1.7438	1.9233	1.9373	1.6719	1.7940	1.9422	1.7257	1.8870	1.6134	1.9674	1.6993	1.8198	1.7214	1.8626	1.7586	1.6977	1.6502	1.9653	1.9057	1.8746	1.8746	1.8746	1.8746	1.8746	1.8746	1.8746	1.8746	1.8746	1.8746	1.8746	1.8746	1.8746	1.8746	1.8746	1.8746	1.8746	1.8746	1.8746	1.8746
8.5300	1.9117	1.8209	1.6169	1.6827	1.6151	1.6326	1.8145	1.8145	1.8425	1.6960	1.7438	1.9233	1.9373	1.6719	1.7940	1.9422	1.7257	1.8870	1.6134	1.9674	1.6993	1.8198	1.7214	1.8626	1.7586	1.6977	1.6502	1.9653	1.9057	1.8746	1.8746	1.8746	1.8746	1.8746	1.8746	1.8746	1.8746	1.8746	1.8746	1.8746	1.8746	1.8746	1.8746	1.8746	1.8746	1.8746	1.8746	1.8746	1.8746
8.5400	1.9117	1.8209	1.6169	1.6827	1.6151	1.6326	1.8145	1.8145	1.8425	1.6960	1.7438	1.9233	1.9373	1.6719	1.7940	1.9422	1.7257	1.8870	1.6134	1.9674	1.6993	1.8198	1.7214	1.8626	1.7586	1.6977	1.6502	1.9653	1.9057	1.8746	1.8746	1.8746	1.8746	1.8746	1.8746	1.8746	1.8746	1.8746	1.8746	1.8746	1.8746	1.8746	1.8746	1.8746	1.8746	1.8746	1.8746	1.8746	1.8746
8.5500	1.9117	1.8209	1.6169	1.6827	1.6151	1.6326	1.8145	1.8145	1.8425	1.6960	1.7438	1.9233	1.9373	1.6719	1.7940	1.9422	1.7257	1.8870	1.6134	1.9674	1.6993	1.8198	1.7214	1.8626	1.7586	1.6977	1.6502	1.9653	1.9057	1.8746	1.8746	1.8746	1.8746	1.8746	1.8746	1.8746	1.8746	1.8746	1.8746	1.8746	1.8746	1.8746	1.8746	1.8746	1.8746	1.8746	1.8746	1.8746	1.8746
8.5600	1.9117	1.8209	1.6169	1.6827	1.6151	1.6326	1.8145	1.8145	1.8425	1.6960	1.7438	1.9233	1.9373	1.6719	1.7940	1.9422	1.7257	1.8870	1.6134	1.9674	1.6993	1.8198	1.7214	1.8626	1.7586	1.6977	1.6502	1.9653	1.9057	1.8746	1.8746	1.8746	1.8746	1.8746	1.8746	1.8746	1.8746	1.8746	1.8746	1.8746	1.8746	1.8746	1.8746	1.8746	1.8746	1.8746	1.8746	1.8746	1.8746
8.5700	1.9117	1.8209	1.6169	1.6827	1.6151	1.6326	1.8145	1.8145	1.8425	1.6960	1.7438	1.9233	1.9373	1.6719	1.7940	1.9422	1.7257	1.8870	1.6134	1.9674	1.6993	1.8198	1.7214	1.8626	1.7586	1.6977	1.6502	1.9653	1.9057	1.8746	1.8746	1.8746	1.8746	1.8746	1.8746	1.8746	1.8746	1.8746	1.8746	1.8746	1.8746	1.8746	1.8746	1.8746	1.8746	1.8746	1.8746	1.8746	1.8746
8.5800	1.9117	1.8209	1.6169	1.6827	1.6151	1.6326	1.8145	1.8145	1.8425	1.6960	1.7438	1.9233	1.9373	1.6719	1.7940	1.9422	1.7257	1.8870	1.6134	1.9674	1.6993	1.8198	1.7214	1.8626	1.7586	1.6977	1.6502	1.9653	1.9057	1.8746	1.8746	1.8746	1.8746	1.8746	1.8746	1.8746	1.8746	1.8746	1.8746	1.8746	1.8746	1.8746	1.8746	1.8746	1.8746	1.8746	1.8746	1.8746	1.8746
8.5900	1.9117	1.8209	1.6169	1.6827	1.6151	1.6326	1.8145	1.8145	1.8425	1.6960	1.7438	1.9233	1.9373	1.6719	1.7940	1.9422	1.7257	1.8870	1.6134	1.9674	1.6993	1.8198	1.7214	1.8626	1.7586	1.6977	1.6502	1.9653	1.9057	1.8746	1.8746	1.8746	1.8746	1.8746	1.8746	1.8746	1.8746	1.8746	1.8746	1.8746	1.8746	1.8746	1.8746	1.8746	1.8746	1.8746	1.8746	1.8746	1.8746
8.6000	1.9117	1.8209	1.6169	1.6827	1.6151	1.6326	1.8145	1.8145	1.8425	1.6960	1.7438	1.9233	1.9373	1.6719	1.7940	1.9422	1.7257	1.8870	1.6134	1.9674	1.6993	1.8198	1.7214	1.8626	1.7586	1.6977	1.6502	1.9653	1.9057	1.8746	1.8746	1.8746	1.8746	1.8746	1.8746	1.8746	1.8746	1.8746	1.8746	1.8746	1.8746	1.8746	1.8746	1.8746	1.8746	1.8746	1.8746	1.8746	1.8746
8.6100	1.9117	1.8209	1.6169	1.6827	1.6151	1.6326	1.8145	1.8145	1.8425	1.6960	1.7438	1.9233	1.9373	1.6719	1.7940	1.9422	1.7257	1.8870	1.6134	1.9674	1.6993	1.8198	1.7214	1.8626	1.7586	1.6977	1.6502	1.9653	1.9057	1.8746	1.8746	1.8746	1.8746	1.8746	1.8746	1.8746	1.8746	1.8746	1.8746	1.8746	1.8746	1.8746	1.8746	1.8746	1.8746	1.8746	1.8746	1.8746	1.8746
8.6200	1.9117	1.8209	1.6169	1.6827	1.6151	1.6326	1.8145	1.8145	1.8425	1.6960	1.7438	1.9233	1.9373	1.6719	1.7940	1.9422	1.7257	1.8870	1.6134	1.9674	1.6993	1.8198	1.7214	1.8626	1.7586	1.6977	1.6502	1.9653	1.9057	1.8746	1.8746	1.8746	1.8746	1.8746	1.8746	1.8746	1.8746	1.8746	1.8746	1.8746	1.8746	1.8746	1.8746	1.8746	1.8746	1.8746	1.8746	1.8746	1.8746
8.6300	1.9117	1.8209	1.6169	1.6827	1.6151	1.6326	1.8145	1.8145	1.8425	1.6960	1.7438	1.9233	1.9373	1.6719	1.7940	1.9422	1.7257	1.8870	1.6134	1.9674	1.6993	1.8198	1.7214	1.8626	1.7586	1.6977	1.6502	1.9653	1.9057	1.8746	1.8746	1.8746	1.8746	1.8746	1.8746	1.8746	1.8746	1.8746	1.8746	1.8746	1.8746	1.8746	1.8746	1.8746	1.8746	1.8746	1.8746	1.8746	1.8746
8.6400	1.9117	1.8209	1.6169	1.6827	1.6151	1.6326	1.8145	1.8145	1.8425	1.6960	1.7438	1.9233	1.9373	1.6719	1.7940	1.9422	1.7257	1.8870	1.6134	1.9674	1.6993	1.8198	1.7214	1.8626	1.7586	1.6977	1.6502	1.9653	1.9057	1.8746	1.8746	1.8746	1.8746	1.8746	1.8746	1.8746	1.8746	1.8746	1.8746	1.8746	1.8746	1.8746	1.8746	1.8746	1.8746	1.8746	1.8746	1.8746	1.8746
8.6500	1.9117	1.8209	1.6169	1.6827	1.6151	1.6326	1.8145	1.8145	1.8425	1.6960	1.7438	1.9233	1.9373	1.6719	1.7940	1.9422	1.7257	1.8870	1.6134	1.9674	1.6993	1.8198	1.7214	1.8626	1.7586	1.6977	1.6502	1.9653	1.9057	1.8746	1.8746	1.8746	1.8746	1.8746	1.8746	1.8746	1.8746	1.8746	1.8746	1.8746	1.8746	1.8746	1.8746	1.8746	1.8746	1.8746	1.8746	1.8746	1.8746
8.6600	1.9117	1.8209	1.6169	1.6827	1.6151	1.6326	1.8145	1.8145	1.8425	1.6960	1.7438	1.9233	1.9373	1.6719	1.7940	1.9422	1.7257	1.8870	1.6134	1.9674	1.6993	1.8198	1.7214	1.8626	1.7586	1.6977	1.6502	1.9653	1.9057	1.8746	1.8746	1.8746	1.8746	1.8746	1.8746	1.8746	1.8746	1.8746	1.8746	1.8746	1.8746	1.8746	1.8746	1.8746	1.8746	1.8746	1.8746	1.8746	1.8746
8.6700	1.9117	1.8209	1.6169	1.6827	1.6151	1.6326	1.8145	1.8145	1.8425	1.6960	1.7438	1.9233	1.9373	1.6719	1.7940	1.9422	1.7257	1.8870	1.6134	1.9674	1.6993	1.8198	1.7214	1.8626	1.7586	1.6977	1.6502	1.9653	1.9057	1.8746	1.8746	1.8746	1.8746	1.8746	1.8746	1.8746	1.8746	1.8746	1.8746	1.8746	1.8746	1.8746	1.8746	1.8746	1.8746	1.8746	1.8746	1.8746	1.8746
8.6800	1.9117	1.8209	1.6169	1.6827	1.6151	1.6326	1.8145	1.8145	1.8425	1.6960	1.7438	1.9233	1.9373	1.6719	1.7940	1.9422	1.7257	1.8870	1.6134	1.9674	1.6993	1.8198	1.7214	1.8626	1.7586	1.6977	1.6502	1.9653	1.9057	1.8746	1.8746	1.8746	1.8746	1.8746	1.8746	1.8746	1.8746	1.8746	1.8746	1.8746	1.8746	1.8746	1.8746	1.8746	1.8746	1.8746	1.8746	1.8746	1.8746
8.6900	1.9117	1.8209	1.6169	1.6827	1.6151	1.6326	1.8145	1.8145	1.8425	1.6960	1.7438	1.9233	1.9373	1.6719	1.7940	1.9422	1.7257	1.8870	1.6134	1.9674	1.6993	1.8198	1.7214	1.8626	1.7586	1.6977	1.6502	1.9653	1.9057	1.8746	1.8746	1.8746	1.8746	1.8746	1.8746	1.8746	1.8746	1.8746	1.8746	1.8746	1.8746	1.8746	1.8746	1.8746	1.8746	1.8746	1.8746	1.8746	1.8746
8.7000	1.9117	1.8209	1.6169	1.6827	1.6151	1.6326	1.8145	1.8145	1.8425	1.6960	1.7438	1.9233	1.9373	1.6719	1.7940	1.9422	1.7257	1.8870	1.6134	1.9674	1.6993	1.8198	1.7214	1.8626	1.7586	1.6977	1.6502	1.9653	1.9057	1.8746	1.8746	1.8746	1.8746	1.8746	1.8746	1.8746	1.8746	1.8746	1.8746	1.8746	1.8746	1.8746	1.8746	1.8746	1.8746	1.8746	1.8746	1.8746	1.8746
8.7100	1.9033	1.8128	1.6096	1.6752	1.6079	1.6252	1.8065	1.8065	1.8343	1.6884	1.7360	1.9148	1.9287	1.6644	1.7860	1.9337	1.7180	1.8787	1.6061	1.9587	1.6917	1.8117	1.7138	1.8543	1.7507	1.6901	1.6428	1.9566	1.8973	1.8663	1.8663	1.8663	1.8663	1.8663	1.8663	1.8663	1.8663	1.8663	1.8663	1.8663	1.8663	1.8663	1.8663	1.8663	1.8663	1.8663	1.8663	1.8663	1.8663
8.7200	1.9033	1.8128	1.6096	1.6752	1.6079	1.6252	1.8065	1.8065	1.8343	1.6884	1.7360	1.9148	1.9287	1.6644	1.7860	1.9337	1.7180	1.8787	1.6061	1.9587	1.6917	1.8117	1.7138	1.8543	1.7507	1.6901	1.6428	1.9566	1.8973	1.8663	1.8663	1.8663	1.8663	1.8663	1.8663	1.8663	1.8663	1.8663	1.8663	1.8663	1.8663	1.8663	1.8663	1.8663	1.8663	1.8663	1.8663	1.8663	1.8663
8.7300	1.9033	1.8128	1.6096	1.6752	1.6079	1.6252	1.8065	1.8065	1.8343	1.6884	1.7360	1.9148	1.9287	1.6644	1.7860	1.9337	1.7180	1.8787	1.6061	1.9587	1.6917	1.8117	1.7138	1.8543	1.7507	1.6901	1.6428	1.9566	1.8973	1.8663	1.8663	1.8663	1.8663	1.8663	1.8663	1.8663	1.8663	1.8663	1.8663	1.8663	1.8663	1.8663	1.8663	1.8663	1.8663	1.8663	1.8663	1.8663	1.8663
8.7400	1.9033	1.8128	1.6096	1.6752	1.6079	1.6252	1.8065	1.8065	1.8343	1.6884	1.7360	1.9148	1.9287	1.6644	1.7860	1.9337	1.7180	1.8787	1.6061	1.9587	1.6917	1.8117	1.7138	1.8543	1.7507	1.6901	1.6428	1.9566	1.8973	1.8663	1.8663	1.8663	1.8663	1.8663	1.8663	1.8663	1.8663	1.8663	1.8663	1.8663	1.8663	1.8663	1.8663	1.8663	1.8663	1.8663	1.8663	1.8663	1.8663
8.7500	1.9033	1.8128	1.6096	1.6752	1.6079	1.6252	1.8065	1.8065	1.8343	1.6884	1.7360	1.9148	1.9287	1.6644	1.7860	1.9337	1.7180	1.8787	1.6061	1.9587	1.6917	1.8117	1.7138	1.8543	1.7507	1.6901	1.6428	1.9566	1.8973	1.8663	1.8663	1.8663	1.8663	1.8663	1.8663	1.8663	1.8663	1.8663	1.8663	1.8663	1.8663	1.8663	1.8663	1.8663	1.8663	1.8663	1.8663	1.8663	1.8663
8.7600	1.9033	1.8128	1.6096	1.6752	1.6079	1.6252	1.8065	1.8065	1.8343	1.6884	1.7360	1.9148	1.9287	1.6644	1.7860	1.9337	1.7180	1.8787	1.6061	1.9587	1.6917	1.8117	1.7138	1.8543	1.7507	1.6901	1.6428	1.9566	1.8973	1.8663	1.8663	1.8663	1.8663	1.8663	1.8663	1.8663	1.8663	1.8663	1.8663	1.8663	1.8663	1.8663	1.8663	1.8663	1.8663	1.8663	1.8663	1.8663	1.8663
8.7700	1.9033	1.8128	1.6096	1.6752	1.6079	1.6252	1.8065	1.8065	1.8343	1.6884	1.7360	1.9148	1.9287	1.6644	1.7860	1.9337	1.7180	1.8787	1.6061	1.9587	1.6917	1.8117	1.7138	1.8543	1.7507	1.6901	1.6428	1.9566	1.8973	1.8663	1.8663	1.8663	1.8663	1.8663	1.8663	1.8663	1.8663	1.8663	1.8663	1.8663	1.8663	1.8663	1.8663	1.8663	1.8663	1.8663	1.8663	1.8663	1.8663
8.7800	1.9033	1.8128	1.6096	1.6752	1.6079	1.6252	1.8065	1.8065	1.8343	1.6884	1.7360	1.9148	1.9287	1.6644	1.7860	1.9337	1.7180	1.8787	1.6061	1.9587	1.6917	1.8117	1.7138	1.8543	1.7507	1.6901	1.6428	1.9566	1.8973	1.8663	1.8663	1.8663	1.8663	1.8663	1.8663	1.8663	1.8663	1.8663	1.8663	1.8663	1.8663	1.8663	1.8663	1.8663	1.8663	1.8663	1.8663	1.8663	1.8663
8.7900	1.9033	1.8128	1.6096	1.6752	1.6079	1.6252	1.8065	1.8065	1.8343	1.6884	1.7360	1.9148	1.9287	1.6644	1.7860	1.9337	1.7180	1.8787	1.6061	1.9587	1.6917	1.8117	1.7138	1.8543	1.7507	1.6901	1.6428	1.9566	1.8973	1.8663	1.8663	1.8663	1.8663	1.8663	1.8663	1.8663	1.8663	1.8663	1.8663	1.8663	1.8663	1.8663	1.8663	1.8663	1.8663	1.8663	1.8663	1.8663	1.8663
8.8000	1.9033	1.8128	1.6096	1.6752	1.6079	1.6252	1.8065	1.8065	1.8343	1.6884	1.7360	1.9148	1.9287	1.6644	1.7860	1.9337	1.7180	1.8787	1.6061	1.9587	1.6917	1.8117	1.7138	1.8543	1.7507	1.6901	1.6428	1.9566	1.8973	1.8663	1.8663	1.8663	1.8663	1.8663	1.8663	1.8663	1.8663	1.8663	1.8663	1.8663	1.8663	1.8663	1.8663	1.8663	1.8663	1.8663	1.8663	1.8663	1.8663
8.8100	1.9033	1.8128	1.6096	1.6752	1.6079	1.6252	1.8065	1.8065	1.8343	1.6884	1.7360	1.9148	1.9287	1.6644	1.7860	1.9337	1.7180	1.8787	1.6061	1.9587	1.6917	1.8117	1.7138	1.8543	1.7507	1.6901	1.6428	1.9566	1.8973	1.8663	1.8663	1.8663	1.8663	1.8663	1.8663	1.8663	1.8663	1.8663	1.8663	1.8663	1.8663	1.8663	1.8663	1.8663	1.8663	1.8663	1.8663	1.8663	1.8663
8.8200	1.9033	1.8128	1.6096	1.6752	1.6079	1.6252	1.8065	1.8065	1.8343	1.6884	1.7360	1.9148	1.9287	1.6644	1.7860	1.9337	1.7180	1.8787	1.6061	1.9587	1.6917	1.8117	1.7138	1.8543	1.7507	1.6901	1.6428	1.9566	1.8973	1.8663	1.8663	1.8663	1.8663	1.8663	1.8663	1.8663	1.8663	1.8663	1.8663	1.8663	1.8663	1.8663	1.8663	1.8663	1.8663	1.8663	1.8663	1.8663	1.8663
8.8300	1.9033	1.8128	1.6096	1.6752	1.6079	1.6252	1.8065	1.8065	1.8343	1.6884	1.7360	1.9148	1.9287	1.6644	1.7860	1.9337	1.7180	1.8787	1.6061	1.9587	1.6917	1.8117	1.7138	1.8543	1.7507	1.6901	1.6428	1.9566	1.8973	1.8663	1.8663	1.8663	1.8663	1.8663	1.8663	1.8663	1.8663	1.8663	1.8663	1.8663	1.8663	1.8663	1.8663	1.8663	1.8663	1.8663	1.8663	1.8663	1.8663
8.8400	1.9033	1.8128	1.6096	1.6752	1.6079	1.6252	1.8065	1.8065	1.8343	1.6884	1.7360	1.9148	1.9287	1.6644	1.7860	1.9337	1.7180	1.8787	1.6061	1.9587	1.6917	1.8117	1.7138	1.8543	1.7507	1.6901	1.6428	1.9566	1.8973	1.8663	1.8663	1.8663	1.8663	1.8663	1.8663	1.8663	1.8663	1.8663	1.8663	1.8663	1.8663	1.8663	1.8663	1.8663	1.8663	1.8663	1.8663	1.8663	1.8663
8.8500	1.9033	1.8128	1.6096	1.6752	1.6079	1.6252	1.8065	1.8065	1.8343	1.6884	1.7360	1.9148	1.9287	1.6644	1.7860	1.9337	1.7180	1.8787	1.6061	1.9587	1.6917	1.8117	1.7138	1.8543	1.7507	1.6901	1.6428	1.9566	1.8973	1.8663	1.8663	1.8663	1.8663	1.8663	1.8663	1.8663	1.8663	1.8663	1.8663	1.8663	1.8663	1.8663	1.8663	1.8663	1.8663	1.8663	1.8663	1.8663	1.8663
8.8600	1.9033	1.8128	1.6096	1.6752	1.6079	1.6252	1.8065	1.8065	1.8343	1.6884	1.7360	1.9148	1.9287	1.6644	1.7860	1.9337	1.7180	1.8787	1.6061	1.9587	1.6917	1.8117	1.7138	1.8543	1.7507	1.6901	1.6428	1.9566	1.8973	1.8663	1.8663	1.8663	1.8663	1.8663	1.8663	1.8663	1.8663	1.8663	1.8663	1.8663	1.8663	1.8663	1.8663	1.8663	1.8663	1.8663	1.8663	1.8663	1.8663
8.8700	1.9033	1.8128	1.6096	1.6752	1.6079	1.6252	1.8065	1.8065	1.8343	1.6884	1.7360	1.9148	1.9287	1.6644	1.7860	1.9337	1.7180	1.8787	1.6061	1.9587	1.6917	1.8117	1.7138	1.8543	1.7507	1.6901	1.6428	1.9566	1.8973	1.8663	1.8663	1.8663	1.8663	1.8663	1.8663	1.8663	1.8663	1.8663	1.8663	1.8663	1.8663	1.8663	1.8663	1.8663	1.8663	1.8663	1.8663	1.8663	1.8663
8.8800	1.9033	1.8128	1.6096	1.6752	1.6079	1.6252	1.8065	1.8065	1.8343	1.6884	1.7360	1.9148	1.9287	1.6644	1.7860	1.9337	1.7180	1.8787	1.6061	1.9587	1.6917	1.8117	1.7138	1.8543	1.7507	1.6901	1.6428	1.9566	1.8973	1.8663	1.8663	1.8663	1.8663	1.8663	1.8663	1.8663	1.8663	1.8663	1.8663	1.8663	1.8663	1.8663	1.8663	1.8663	1.8663	1.8663	1.8663	1.8663	1.8663
8.8900	1.9033	1.8128	1.6096	1.6752	1.6079	1.6252	1.8065	1.8065	1.8343	1.6884	1.7360	1.9148	1.9287	1.6644	1.7860	1.9337	1.7180	1.8787	1.6061	1.9587	1.6917	1.8117	1.7138	1.8543	1.7507	1.6901	1.6428	1.9566	1.8973	1.8663	1.8663	1.8663	1.8663	1.8663	1.8663	1.8663	1.8663	1.8663	1.8663	1.8663	1.8663	1.8663	1.8663	1.8663	1.8663	1.8663	1.8663	1.8663	1.8663
8.9000	1.9033	1.8128	1.6096	1.6752	1.6079	1.6252	1.8065	1.8065	1.8343	1.6884	1.7360	1.9148	1.9287	1.6644	1.7860	1.9337	1.7180	1.8787	1.6061	1.9587	1.6917	1.8117	1.7138	1.8543	1.7507	1.6901	1.6428	1.9566	1.8973	1.8663	1.8663	1.8663	1.8663	1.8663	1.8663	1.8663	1.8663	1.8663	1.8663	1.8663	1.8663	1.8663	1.8663	1.8663	1.8663	1.8663	1.8663	1.8663	1.8663
8.9100	1.8940	1.8039	1.6016	1.6669	1.5999	1.6172	1.7976	1.7976	1.8253	1.6800	1.7274	1.9054	1.9193	1.6561	1.7772	1.9242	1.7095	1.8695	1.5981	1.9492	1.6833	1.8028	1.7053	1.8452	1.7421	1.6817	1.6347	1.9471	1.8880	1.8571	1.8571	1.8571	1.8571	1.8571	1.8571	1.8571	1.8571	1.8571	1.8571	1.8571	1.8571	1.8571	1.8571	1.8571	1.8571	1.8571	1.8571	1.8571	1.8571
8.9200	1.8940	1.8039	1.6016	1.6669	1.5999	1.6172	1.7976	1.7976	1.8253	1.6800	1.7274	1.9054	1.9193	1.6561	1.7772	1.9242	1.7095	1.8695	1.5981	1.9492	1.6833	1.8028	1.7053	1.8452	1.7421	1.6817	1.6347	1.9471	1.8880	1.8571	1.8571	1.8571	1.8571	1.8571	1.8571	1.8571	1.8571	1.8571	1.8571	1.8571	1.8571	1.8571	1.8571	1.8571	1.8571	1.8571	1.8571	1.8571	1.8571
8.9300	1.8940	1.8039	1.6016	1.6669	1.5999	1.6172	1.7976	1.7976	1.8253	1.6800	1.7274	1.9054	1.9193	1.6561	1.7772	1.9242	1.7095	1.8695	1.5981	1.9492	1.6833	1.8028	1.7053	1.8452	1.7421	1.6817	1.6347	1.9471	1.8880	1.8571	1.8571	1.8571	1.8571	1.8571	1.8571	1.8571	1.8571	1.8571	1.8571	1.8571	1.8571	1.8571	1.8571	1.8571	1.8571	1.8571	1.8571	1.8571	1.8571
8.9400	1.8940	1.8039	1.6016	1.6669	1.5999	1.6172	1.7976	1.7976	1.8253	1.6800	1.7274	1.9054	1.9193	1.6561	1.7772	1.9242	1.7095	1.8695	1.5981	1.9492	1.6833	1.8028	1.7053	1.8452	1.7421	1.6817	1.6347	1.9471	1.8880	1.8571	1.8571	1.8571	1.8571	1.8571	1.8571	1.8571	1.8571	1.8571	1.8571	1.8571	1.8571	1.8571	1.8571	1.8571	1.8571	1.8571	1.8571	1.8571	1.8571
8.9500	1.8940	1.8039	1.6016	1.6669	1.5999	1.6172	1.7976	1.7976	1.8253	1.6800	1.7274	1.9054	1.9193	1.6561	1.7772	1.9242	1.7095	1.8695	1.5981	1.9492	1.6833	1.8028	1.7053	1.8452	1.7421	1.6817	1.6347	1.9471	1.8880	1.8571	1.8571	1.8571	1.8571	1.8571	1.8571	1.8571	1.8571	1.8571	1.8571	1.8571	1.8571	1.8571	1.8571	1.8571	1.8571	1.8571	1.8571	1.8571	1.8571
8.9600	1.8940	1.8039	1.6016	1.6669	1.5999	1.6172	1.7976	1.7976	1.8253	1.6800	1.7274	1.9054	1.9193	1.6561	1.7772	1.9242	1.7095	1.8695	1.5981	1.9492	1.6833	1.8028	1.7053	1.8452	1.7421	1.6817	1.6347	1.9471	1.8880	1.8571	1.8571	1.8571	1.8571	1.8571	1.8571	1.8571	1.8571	1.8571	1.8571	1.8571	1.8571	1.8571	1.8571	1.8571	1.8571	1.8571	1.8571	1.8571	1.8571
8.9700	1.8940	1.8039	1.6016	1.6669	1.5999	1.6172	1.7976	1.7976	1.8253	1.6800	1.7274	1.9054	1.9193	1.6561	1.7772	1.9242	1.7095	1.8695	1.5981	1.9492	1.6833	1.8028	1.7053	1.8452	1.7421	1.6817	1.6347	1.9471	1.8880	1.8571	1.8571	1.8571	1.8571	1.8571	1.8571	1.8571	1.8571	1.8571	1.8571	1.8571	1.8571	1.8571	1.8571	1.8571	1.8571	1.8571	1.8571	1.8571	1.8571
8.9800	1.8940	1.8039	1.6016	1.6669	1.5999	1.6172	1.7976	1.7976	1.8253	1.6800	1.7274	1.9054	1.9193	1.6561	1.7772	1.9242	1.7095	1.8695	1.5981	1.9492	1.6833	1.8028	1.7053	1.8452	1.7421	1.6817	1.6347	1.9471	1.8880	1.8571	1.8571	1.8571	1.8571	1.8571	1.8571	1.8571	1.8571	1.8571	1.8571	1.8571	1.8571	1.8571	1.8571	1.8571	1.8571	1.8571	1.8571	1.8571	1.8571
8.9900	1.8940	1.8039	1.6016	1.6669	1.5999	1.6172	1.7976	1.7976	1.8253	1.6800	1.7274	1.9054	1.9193	1.6561	1.7772	1.9242	1.7095	1.8695	1.5981	1.9492	1.6833	1.8028	1.7053	1.8452	1.7421	1.6817	1.6347	1.9471	1.8880	1.8571	1.8571	1.8571	1.8571	1.8571	1.8571	1.8571	1.8571	1.8571	1.8571	1.8571	1.8571	1.8571	1.8571	1.8571	1.8571	1.8571	1.8571	1.8571	1.8571
9.0000	1.8940	1.8039	1.6016	1.6669	1.5999	1.6172	1.7976	1.7976	1.8253	1.6800	1.7274	1.9054	1.9193	1.6561	1.7772	1.9242	1.7095	1.8695	1.5981	1.9492	1.6833	1.8028	1.7053	1.8452	1.7421	1.6817	1.6347	1.9471	1.8880	1.8571	1.8571	1.8571	1.8571	1.8571	1.8571	1.8571	1.8571	1.8571	1.8571	1.8571	1.8571	1.8571	1.8571	1.8571	1.8571	1.8571	1.8571	1.8571	1.8571
9.0100	1.8940	1.8039	1.6016	1.6669	1.5999	1.6172	1.7976	1.7976	1.8253	1.6800	1.7274	1.9054	1.9193	1.6561	1.7772	1.9242	1.7095	1.8695	1.5981	1.9492	1.6833	1.8028	1.7053	1.8452	1.7421	1.6817	1.6347	1.9471	1.8880	1.8571	1.8571	1.8571	1.8571	1.8571	1.8571	1.8571	1.8571	1.8571	1.8571	1.8571	1.8571	1.8571	1.8571	1.8571	1.8571	1.8571	1.8571	1.8571	1.8571
9.0200	1.8940	1.8039	1.6016	1.6669	1.5999	1.6172	1.7976	1.7976	1.8253	1.6800	1.7274	1.9054	1.9193	1.6561	1.7772	1.9242	1.7095	1.8695	1.5981	1.9492	1.6833	1.8028	1.7053	1.8452	1.7421	1.6817	1.6347	1.9471	1.8880	1.8571	1.8571	1.8571	1.8571	1.8571	1.8571	1.8571	1.8571	1.8571	1.8571	1.8571	1.8571	1.8571	1.8571	1.8571	1.8571	1.8571	1.8571	1.8571	1.8571
9.0300	1.8940	1.8039	1.6016	1.6669	1.5999	1.6172	1.7976	1.7976	1.8253	1.6800	1.7274	1.9054	1.9193	1.6561	1.7772	1.9242	1.7095	1.8695	1.5981	1.9492	1.6833	1.8028	1.7053	1.8452	1.7421	1.6817	1.6347	1.9471	1.8880	1.8571	1.8571	1.8571	1.8571	1.8571	1.8571	1.8571	1.8571	1.8571	1.8571	1.8571	1.8571	1.8571	1.8571	1.8571	1.8571	1.8571	1.8571	1.8571	1.8571
9.0400	1.8940	1.8039	1.6016	1.6669	1.5999	1.6172	1.7976	1.7976	1.8253	1.6800	1.7274	1.9054	1.9193	1.6561	1.7772	1.9242	1.7095	1.8695	1.5981	1.9492	1.6833	1.8028	1.7053	1.8452	1.7421	1.6817	1.6347	1.9471	1.8880	1.8571	1.8571	1.8571	1.8571	1.8571	1.8571	1.8571	1.8571	1.8571	1.8571	1.8571	1.8571	1.8571	1.8571	1.8571	1.8571	1.8571	1.8571	1.8571	1.8571
9.0500	1.8940	1.8039	1.6016	1.6669	1.5999	1.6172	1.7976	1.7976	1.8253	1.6800	1.7274	1.9054	1.9193	1.6561	1.7772	1.9242	1.7095	1.8695	1.5981	1.9492	1.6833	1.8028	1.7053	1.8452	1.7421	1.6817	1.6347	1.9471	1.8880	1.8571	1.8571	1.8571	1.8571	1.8571	1.8571	1.8571	1.8571	1.8571	1.8571	1.8571	1.8571	1.8571	1.8571	1.8571	1.8571	1.8571	1.8571	1.8571	1.8571
9.0600	1.8940	1.8039	1.6016	1.6669	1.5999	1.6172	1.7976	1.7976	1.8253	1.6800	1.7274	1.9054	1.9193	1.6561	1.7772	1.9242	1.7095	1.8695	1.5981	1.9492	1.6833	1.8028	1.7053	1.8452	1.7421	1.6817	1.6347	1.9471	1.8880	1.8571	1.8571	1.8571	1.8571	1.8571	1.8571	1.8571	1.8571	1.8571	1.8571	1.8571	1.8571	1.8571	1.8571	1.8571	1.8571	1.8571	1.8571	1.8571	1.8571
9.0700	1.8940	1.8039	1.6016	1.6669	1.5999	1.6172	1.7976	1.7976	1.8253	1.6800	1.7274	1.9054	1.9193	1.6561	1.7772	1.9242	1.7095	1.8695	1.5981	1.9492	1.6833	1.8028	1.7053	1.8452	1.7421	1.6817	1.6347	1.9471	1.8880	1.8571	1.8571	1.8571	1.8571	1.8571	1.8571	1.8571	1.8571	1.8571	1.8571	1.8571	1.8571	1.8571	1.8571	1.8571	1.8571	1.8571	1.8571	1.8571	1.8571
9.0800	1.8940	1.8039	1.6016	1.6669	1.5999	1.6172	1.7976	1.7976	1.8253	1.6800	1.7274	1.9054	1.9193	1.6561	1.7772	1.9242	1.7095	1.8695	1.5981	1.9492	1.6833	1.8028	1.7053	1.8452	1.7421	1.6817	1.6347	1.9471	1.8880	1.8571	1.8571	1.8571	1.8571	1.8571	1.8571	1.8571	1.8571	1.8571	1.8571	1.8571	1.8571	1.8571	1.8571	1.8571	1.8571	1.8571	1.8571	1.8571	1.8571
9.0900	1.8940	1.8039	1.6016	1.6669	1.5999	1.6172	1.7976	1.7976	1.8253	1.6800	1.7274	1.9054	1.9193	1.6561	1.7772	1.9242	1.7095	1.8695	1.5981	1.9492	1.6833	1.8028	1.7053	1.8452	1.7421	1.6817	1.6347	1.9471	1.8880	1.8571	1.8571	1.8571	1.8571	1.8571	1.8571	1.8571	1.8571	1.8571	1.8571	1.8571	1.8571	1.8571	1.8571	1.8571	1.8571	1.8571	1.8571	1.8571	1.8571
9.1000	1.8940	1.8039	1.6016	1.6669	1.5999	1.6172	1.7976	1.7976	1.8253	1.6800	1.7274	1.9054	1.9193	1.6561	1.7772	1.9242	1.7095	1.8695	1.5981	1.9492	1.6833	1.8028	1.7053	1.8452	1.7421	1.6817	1.6347	1.9471	1.8880	1.8571	1.8571	1.8571	1.8571	1.8571	1.8571	1.8571	1.8571	1.8571	1.8571	1.8571	1.8571	1.8571	1.8571	1.8571	1.8571	1.8571	1.8571	1.8571	1.8571
9.1100	1.8838	1.7942	1.5928	1.6579	1.5912	1.6084	1.7879	1.7879	1.8155	1.6709	1.7181	1.8952	1.9091	1.6472	1.7676	1.9139	1.7003	1.8594	1.5895	1.9388	1.6742	1.7931	1.6961	1.8353	1.7327	1.6726	1.6258	1.9366	1.8779	1.8472	1.8472	1.8472	1.8472	1.8472	1.8472	1.8472	1.8472	1.8472	1.8472	1.8472	1.8472	1.8472	1.8472	1.8472	1.8472	1.8472	1.8472	1.8472	1.8472
9.1200	1.8838	1.7942	1.5928	1.6579	1.5912	1.6084	1.7879	1.7879	1.8155	1.6709	1.7181	1.8952	1.9091	1.6472	1.7676	1.9139	1.7003	1.8594	1.5895	1.9388	1.6742	1.7931	1.6961	1.8353	1.7327	1.6726	1.6258	1.9366	1.8779	1.8472	1.8472	1.8472	1.8472	1.8472	1.8472	1.8472	1.8472	1.8472	1.8472	1.8472	1.8472	1.8472	1.8472	1.8472	1.8472	1.8472	1.8472	1.8472	1.8472
9.1300	1.8838	1.7942	1.5928	1.6579	1.5912	1.6084	1.7879	1.7879	1.8155	1.6709	1.7181	1.8952	1.9091	1.6472	1.7676	1.9139	1.7003	1.8594	1.5895	1.9388	1.6742	1.7931	1.6961	1.8353	1.7327	1.6726	1.6258	1.9366	1.8779	1.8472	1.8472	1.8472	1.8472	1.8472	1.8472	1.8472	1.8472	1.8472	1.8472	1.8472	1.8472	1.8472	1.8472	1.8472	1.8472	1.8472	1.8472	1.8472	1.8472
9.1400	1.8838	1.7942	1.5928	1.6579	1.5912	1.6084	1.7879	1.7879	1.8155	1.6709	1.7181	1.8952	1.9091	1.6472	1.7676	1.9139	1.7003	1.8594	1.5895	1.9388	1.6742	1.7931	1.6961	1.8353	1.7327	1.6726	1.6258	1.9366	1.8779	1.8472	1.8472	1.8472	1.8472	1.8472	1.8472	1.8472	1.8472	1.8472	1.8472	1.8472	1.8472	1.8472	1.8472	1.8472	1.8472	1.8472	1.8472	1.8472	1.8472
9.1500	1.8838	1.7942	1.5928	1.6579	1.5912	1.6084	1.7879	1.7879	1.8155	1.6709	1.7181	1.8952	1.9091	1.6472	1.7676	1.9139	1.7003	1.8594	1.5895	1.9388	1.6742	1.7931	1.6961	1.8353	1.7327	1.6726	1.6258	1.9366	1.8779	1.8472	1.8472	1.8472	1.8472	1.8472	1.8472	1.8472	1.8472	1.8472	1.8472	1.8472	1.8472	1.8472	1.8472	1.8472	1.8472	1.8472	1.8472	1.8472	1.8472
9.1600	1.8838	1.7942	1.5928	1.6579	1.5912	1.6084	1.7879	1.7879	1.8155	1.6709	1.7181	1.8952	1.9091	1.6472	1.7676	1.9139	1.7003	1.8594	1.5895	1.9388	1.6742	1.7931	1.6961	1.8353	1.7327	1.6726	1.6258	1.9366	1.8779	1.8472	1.8472	1.8472	1.8472	1.8472	1.8472	1.8472	1.8472	1.8472	1.8472	1.8472	1.8472	1.8472	1.8472	1.8472	1.8472	1.8472	1.8472	1.8472	1.8472
9.1700	1.8838	1.7942	1.5928	1.6579	1.5912	1.6084	1.7879	1.7879	1.8155	1.6709	1.7181	1.8952	1.9091	1.6472	1.7676	1.9139	1.7003	1.8594	1.5895	1.9388	1.6742	1.7931	1.6961	1.8353	1.7327	1.6726	1.6258	1.9366	1.8779	1.8472	1.8472	1.8472	1.8472	1.8472	1.8472	1.8472	1.8472	1.8472	1.8472	1.8472	1.8472	1.8472	1.8472	1.8472	1.8472	1.8472	1.8472	1.8472	1.8472
9.1800	1.8838	1.7942	1.5928	1.6579	1.5912	1.6084	1.7879	1.7879	1.8155	1.6709	1.7181	1.8952	1.9091	1.6472	1.7676	1.9139	1.7003	1.8594	1.5895	1.9388	1.6742	1.7931	1.6961	1.8353	1.7327	1.6726	1.6258	1.9366	1.8779	1.8472	1.8472	1.8472	1.8472	1.8472	1.8472	1.8472	1.8472	1.8472	1.8472	1.8472	1.8472	1.8472	1.8472	1.8472	1.8472	1.8472	1.8472	1.8472	1.8472
9.1900	1.8838	1.7942	1.5928	1.6579	1.5912	1.6084	1.7879	1.7879	1.8155	1.6709	1.7181	1.8952	1.9091	1.6472	1.7676	1.9139	1.7003	1.8594	1.5895	1.9388	1.6742	1.7931	1.6961	1.8353	1.7327	1.6726	1.6258	1.9366	1.8779	1.8472	1.8472	1.8472	1.8472	1.8472	1.8472	1.8472	1.8472	1.8472	1.8472	1.8472	1.8472	1.8472	1.8472	1.8472	1.8472	1.8472	1.8472	1.8472	1.8472
9.2000	1.8838	1.7942	1.5928	1.6579	1.5912	1.6084	1.7879	1.7879	1.8155	1.6709	1.7181	1.8952	1.9091	1.6472	1.7676	1.9139	1.7003	1.8594	1.5895	1.9388	1.6742	1.7931	1.6961	1.8353	1.7327	1.6726	1.6258	1.9366	1.8779	1.8472	1.8472	1.8472	1.8472	1.8472	1.8472	1.8472	1.8472	1.8472	1.8472	1.8472	1.8472	1.8472	1.8472	1.8472	1.8472	1.8472	1.8472	1.8472	1.8472
9.2100	1.8838	1.7942	1.5928	1.6579	1.5912	1.6084	1.7879	1.7879	1.8155	1.6709	1.7181	1.8952	1.9091	1.6472	1.7676	1.9139	1.7003	1.8594	1.5895	1.9388	1.6742	1.7931	1.6961	1.8353	1.7327	1.6726	1.6258	1.9366	1.8779	1.8472	1.8472	1.8472	1.8472	1.8472	1.8472	1.8472	1.8472	1.8472	1.8472	1.8472	1.8472	1.8472	1.8472	1.8472	1.8472	1.8472	1.8472	1.8472	1.8472
9.2200	1.8838	1.7942	1.5928	1.6579	1.5912	1.6084	1.7879	1.7879	1.8155	1.6709	1.7181	1.8952	1.9091	1.6472	1.7676	1.9139	1.7003	1.8594	1.5895	1.9388	1.6742	1.7931	1.6961	1.8353	1.7327	1.6726	1.6258	1.9366	1.8779	1.8472	1.8472	1.8472	1.8472	1.8472	1.8472	1.8472	1.8472	1.8472	1.8472	1.8472	1.8472	1.8472	1.8472	1.8472	1.8472	1.8472	1.8472	1.8472	1.8472
9.2300	1.8838	1.7942	1.5928	1.6579	1.5912	1.6084	1.7879	1.7879	1.8155	1.6709	1.7181	1.8952	1.9091	1.6472	1.7676	1.9139	1.7003	1.8594	1.5895	1.9388	1.6742	1.7931	1.6961	1.8353	1.7327	1.6726	1.6258	1.9366	1.8779	1.8472	1.8472	1.8472	1.8472	1.8472	1.8472	1.8472	1.8472	1.8472	1.8472	1.8472	1.8472	1.8472	1.8472	1.8472	1.8472	1.8472	1.8472	1.8472	1.8472
9.2400	1.8838	1.7942	1.5928	1.6579	1.5912	1.6084	1.7879	1.7879	1.8155	1.6709	1.7181	1.8952	1.9091	1.6472	1.7676	1.9139	1.7003	1.8594	1.5895	1.9388	1.6742	1.7931	1.6961	1.8353	1.7327	1.6726	1.6258	1.9366	1.8779	1.8472	1.8472	1.8472	1.8472	1.8472	1.8472	1.8472	1.8472	1.8472	1.8472	1.8472	1.8472	1.8472	1.8472	1.8472	1.8472	1.8472	1.8472	1.8472	1.8472
9.2500	1.8838	1.7942	1.5928	1.6579	1.5912	1.6084	1.7879	1.7879	1.8155	1.6709	1.7181	1.8952	1.9091	1.6472	1.7676	1.9139	1.7003	1.8594	1.5895	1.9388	1.6742	1.7931	1.6961	1.8353	1.7327	1.6726	1.6258	1.9366	1.8779	1.8472	1.8472	1.8472	1.8472	1.8472	1.8472	1.8472	1.8472	1.8472	1.8472	1.8472	1.8472	1.8472	1.8472	1.8472	1.8472	1.8472	1.8472	1.8472	1.8472
9.2600	1.8838	1.7942	1.5928	1.6579	1.5912	1.6084	1.7879	1.7879	1.8155	1.6709	1.7181	1.8952	1.9091	1.6472	1.7676	1.9139	1.7003	1.8594	1.5895	1.9388	1.6742	1.7931	1.6961	1.8353	1.7327	1.6726	1.6258	1.9366	1.8779	1.8472	1.8472	1.8472	1.8472	1.8472	1.8472	1.8472	1.8472	1.8472	1.8472	1.8472	1.8472	1.8472	1.8472	1.8472	1.8472	1.8472	1.8472	1.8472	1.8472
9.2700	1.8838	1.7942	1.5928	1.6579	1.5912	1.6084	1.7879	1.7879	1.8155	1.6709	1.7181	1.8952	1.9091	1.6472	1.7676	1.9139	1.7003	1.8594	1.5895	1.9388	1.6742	1.7931	1.6961	1.8353	1.7327	1.6726	1.6258	1.9366	1.8779	1.8472	1.8472	1.8472	1.8472	1.8472	1.8472	1.8472	1.8472	1.8472	1.8472	1.8472	1.8472	1.8472	1.8472	1.8472	1.8472	1.8472	1.8472	1.8472	1.8472
9.2800	1.8838	1.7942	1.5928	1.6579	1.5912	1.6084	1.7879	1.7879	1.8155	1.6709	1.7181	1.8952	1.9091	1.6472	1.7676	1.9139	1.7003	1.8594	1.5895	1.9388	1.6742	1.7931	1.6961	1.8353	1.7327	1.6726	1.6258	1.9366	1.8779	1.8472	1.8472	1.8472	1.8472	1.8472	1.8472	1.8472	1.8472	1.8472	1.8472	1.8472	1.8472	1.8472	1.8472	1.8472	1.8472	1.8472	1.8472	1.8472	1.8472
9.2900	1.8838	1.7942	1.5928	1.6579	1.5912	1.6084	1.7879	1.7879	1.8155	1.6709	1.7181	1.8952	1.9091	1.6472	1.7676	1.9139	1.7003	1.8594	1.5895	1.9388	1.6742	1.7931	1.6961	1.8353	1.7327	1.6726	1.6258	1.9366	1.8779	1.8472	1.8472	1.8472	1.8472	1.8472	1.8472	1.8472	1.8472	1.8472	1.8472	1.8472	1.8472	1.8472	1.8472	1.8472	1.8472	1.8472	1.8472	1.8472	1.8472
9.3000	1.8838	1.7942	1.5928	1.6579	1.5912	1.6084	1.7879	1.7879	1.8155	1.6709	1.7181	1.8952	1.9091	1.6472	1.7676	1.9139	1.7003	1.8594	1.5895	1.9388	1.6742	1.7931	1.6961	1.8353	1.7327	1.6726	1.6258	1.9366	1.8779	1.8472	1.8472	1.8472	1.8472	1.8472	1.8472	1.8472	1.8472	1.8472	1.8472	1.8472	1.8472	1.8472	1.8472	1.8472	1.8472	1.8472	1.8472	1.8472	1.8472
9.3100	1.8729	1.7837	1.5834	1.6481	1.5818	1.5989	1.7775	1.7775	1.8049	1.6611	1.7080	1.8842	1.8979	1.6374	1.7573	1.9028	1.6903	1.8486	1.5801	1.9275	1.6644	1.7826	1.6861	1.8246	1.7225	1.6628	1.6162	1.9254	1.8669	1.8364	1.8364	1.8364	1.8364	1.8364	1.8364	1.8364	1.8364	1.8364	1.8364	1.8364	1.8364	1.8364	1.8364	1.8364	1.8364	1.8364	1.8364	1.8364	1.8364
9.3200	1.8729	1.7837	1.5834	1.6481	1.5818	1.5989	1.7775	1.7775	1.8049	1.6611	1.7080	1.8842	1.8979	1.6374	1.7573	1.9028	1.6903	1.8486	1.5801	1.9275	1.6644	1.7826	1.6861	1.8246	1.7225	1.6628	1.6162	1.9254	1.8669	1.8364	1.8364	1.8364	1.8364	1.8364	1.8364	1.8364	1.8364	1.8364	1.8364	1.8364	1.8364	1.8364	1.8364	1.8364	1.8364	1.8364	1.8364	1.8364	1.8364
9.3300	1.8729	1.7837	1.5834	1.6481	1.5818	1.5989	1.7775	1.7775	1.8049	1.6611	1.7080	1.8842	1.8979	1.6374	1.7573	1.9028	1.6903	1.8486	1.5801	1.9275	1.6644	1.7826	1.6861	1.8246	1.7225	1.6628	1.6162	1.9254	1.8669	1.8364	1.8364	1.8364	1.8364	1.8364	1.8364	1.8364	1.8364	1.8364	1.8364	1.8364	1.8364	1.8364	1.8364	1.8364	1.8364	1.8364	1.8364	1.8364	1.8364
9.3400	1.8729	1.7837	1.5834	1.6481	1.5818	1.5989	1.7775	1.7775	1.8049	1.6611	1.7080	1.8842	1.8979	1.6374	1.7573	1.9028	1.6903	1.8486	1.5801	1.9275	1.6644	1.7826	1.6861	1.8246	1.7225	1.6628	1.6162	1.9254	1.8669	1.8364	1.8364	1.8364	1.8364	1.8364	1.8364	1.8364	1.8364	1.8364	1.8364	1.8364	1.8364	1.8364	1.8364	1.8364	1.8364	1.8364	1.8364	1.8364	1.8364
9.3500	1.8729	1.7837	1.5834	1.6481	1.5818	1.5989	1.7775	1.7775	1.8049	1.6611	1.7080	1.8842	1.8979	1.6374	1.7573	1.9028	1.6903	1.8486	1.5801	1.9275	1.6644	1.7826	1.6861	1.8246	1.7225	1.6628	1.6162	1.9254	1.8669	1.8364	1.8364	1.8364	1.8364	1.8364	1.8364	1.8364	1.8364	1.8364	1.8364	1.8364	1.8364	1.8364	1.8364	1.8364	1.8364	1.8364	1.8364	1.8364	1.8364
9.3600	1.8729	1.7837	1.5834	1.6481	1.5818	1.5989	1.7775	1.7775	1.8049	1.6611	1.7080	1.8842	1.8979	1.6374	1.7573	1.9028	1.6903	1.8486	1.5801	1.9275	1.6644	1.7826	1.6861	1.8246	1.7225	1.6628	1.6162	1.9254	1.8669	1.8364	1.8364	1.8364	1.8364	1.8364	1.8364	1.8364	1.8364	1.8364	1.8364	1.8364	1.8364	1.8364	1.8364	1.8364	1.8364	1.8364	1.8364	1.8364	1.8364
9.3700	1.8729	1.7837	1.5834	1.6481	1.5818	1.5989	1.7775	1.7775	1.8049	1.6611	1.7080	1.8842	1.8979	1.6374	1.7573	1.9028	1.6903	1.8486	1.5801	1.9275	1.6644	1.7826	1.6861	1.8246	1.7225	1.6628	1.6162	1.9254	1.8669	1.8364	1.8364	1.8364	1.8364	1.8364	1.8364	1.8364	1.8364	1.8364	1.8364	1.8364	1.8364	1.8364	1.8364	1.8364	1.8364	1.8364	1.8364	1.8364	1.8364
9.3800	1.8729	1.7837	1.5834	1.6481	1.5818	1.5989	1.7775	1.7775	1.8049	1.6611	1.7080	1.8842	1.8979	1.6374	1.7573	1.9028	1.6903	1.8486	1.5801	1.9275	1.6644	1.7826	1.6861	1.8246	1.7225	1.6628	1.6162	1.9254	1.8669	1.8364	1.8364	1.8364	1.8364	1.8364	1.8364	1.8364	1.8364	1.8364	1.8364	1.8364	1.8364	1.8364	1.8364	1.8364	1.8364	1.8364	1.8364	1.8364	1.8364
9.3900	1.8729	1.7837	1.5834	1.6481	1.5818	1.5989	1.7775	1.7775	1.8049	1.6611	1.7080	1.8842	1.8979	1.6374	1.7573	1.9028	1.6903	1.8486	1.5801	1.9275	1.6644	1.7826	1.6861	1.8246	1.7225	1.6628	1.6162	1.9254	1.8669	1.8364	1.8364	1.8364	1.8364	1.8364	1.8364	1.8364	1.8364	1.8364	1.8364	1.8364	1.8364	1.8364	1.8364	1.8364	1.8364	1.8364	1.8364	1.8364	1.8364
9.4000	1.8729	1.7837	1.5834	1.6481	1.5818	1.5989	1.7775	1.7775	1.8049	1.6611	1.7080	1.8842	1.8979	1.6374	1.7573	1.9028	1.6903	1.8486	1.5801	1.9275	1.6644	1.7826	1.6861	1.8246	1.7225	1.6628	1.6162	1.9254	1.8669	1.8364	1.8364	1.8364	1.8364	1.8364	1.8364	1.8364	1.8364	1.8364	1.8364	1.8364	1.8364	1.8364	1.8364	1.8364	1.8364	1.8364	1.8364	1.8364	1.8364
9.4100	1.8729	1.7837	1.5834	1.6481	1.5818	1.5989	1.7775	1.7775	1.8049	1.6611	1.7080	1.8842	1.8979	1.6374	1.7573	1.9028	1.6903	1.8486	1.5801	1.9275	1.6644	1.7826	1.6861	1.8246	1.7225	1.6628	1.6162	1.9254	1.8669	1.8364	1.8364	1.8364	1.8364	1.8364	1.8364	1.8364	1.8364	1.8364	1.8364	1.8364	1.8364	1.8364	1.8364	1.8364	1.8364	1.8364	1.8364	1.8364	1.8364
9.4200	1.8729	1.7837	1.5834	1.6481	1.5818	1.5989	1.7775	1.7775	1.8049	1.6611	1.7080	1.8842	1.8979	1.6374	1.7573	1.9028	1.6903	1.8486	1.5801	1.9275	1.6644	1.7826	1.6861	1.8246	1.7225	1.6628	1.6162	1.9254	1.8669	1.8364	1.8364	1.8364	1.8364	1.8364	1.8364	1.8364	1.8364	1.8364	1.8364	1.8364	1.8364	1.8364	1.8364	1.8364	1.8364	1.8364	1.8364	1.8364	1.8364
9.4300	1.8729	1.7837	1.5834	1.6481	1.5818	1.5989	1.7775	1.7775	1.8049	1.6611	1.7080	1.8842	1.8979	1.6374	1.7573	1.9028	1.6903	1.8486	1.5801	1.9275	1.6644	1.7826	1.6861	1.8246	1.7225	1.6628	1.6162	1.9254	1.8669	1.8364	1.8364	1.8364	1.8364	1.8364	1.8364	1.8364	1.8364	1.8364	1.8364	1.8364	1.8364	1.8364	1.8364	1.8364	1.8364	1.8364	1.8364	1.8364	1.8364
9.4400	1.8729	1.7837	1.5834	1.6481	1.5818	1.5989	1.7775	1.7775	1.8049	1.6611	1.7080	1.8842	1.8979	1.6374	1.7573	1.9028	1.6903	1.8486	1.5801	1.9275	1.6644	1.7826	1.6861	1.8246	1.7225	1.6628	1.6162	1.9254	1.8669	1.8364	1.8364	1.8364	1.8364	1.8364	1.8364	1.8364	1.8364	1.8364	1.8364	1.8364	1.8364	1.8364	1.8364	1.8364	1.8364	1.8364	1.8364	1.8364	1.8364
9.4500	1.8729	1.7837	1.5834	1.6481	1.5818	1.5989	1.7775	1.7775	1.8049	1.6611	1.7080	1.8842	1.8979	1.6374	1.7573	1.9028	1.6903	1.8486	1.5801	1.9275	1.6644	1.7826	1.6861	1.8246	1.7225	1.6628	1.6162	1.9254	1.8669	1.8364	1.8364	1.8364	1.8364	1.8364	1.8364	1.8364	1.8364	1.8364	1.8364	1.8364	1.8364	1.8364	1.8364	1.8364	1.8364	1.8364	1.8364	1.8364	1.8364
9.4600	1.8729	1.7837	1.5834	1.6481	1.5818	1.5989	1.7775	1.7775	1.8049	1.6611	1.7080	1.8842	1.8979	1.6374	1.7573	1.9028	1.6903	1.8486	1.5801	1.9275	1.6644	1.7826	1.6861	1.8246	1.7225	1.6628	1.6162	1.9254	1.8669	1.8364	1.8364	1.8364	1.8364	1.8364	1.8364	1.8364	1.8364	1.8364	1.8364	1.8364	1.8364	1.8364	1.8364	1.8364	1.8364	1.8364	1.8364	1.8364	1.8364
9.4700	1.8729	1.7837	1.5834	1.6481	1.5818	1.5989	1.7775	1.7775	1.8049	1.6611	1.7080	1.8842	1.8979	1.6374	1.7573	1.9028	1.6903	1.8486	1.5801	1.9275	1.6644	1.7826	1.6861	1.8246	1.7225	1.6628	1.6162	1.9254	1.8669	1.8364	1.8364	1.8364	1.8364	1.8364	1.8364	1.8364	1.8364	1.8364	1.8364	1.8364	1.8364	1.8364	1.8364	1.8364	1.8364	1.8364	1.8364	1.8364	1.8364
9.4800	1.8729	1.7837	1.5834	1.6481	1.5818	1.5989	1.7775	1.7775	1.8049	1.6611	1.7080	1.8842	1.8979	1.6374	1.7573	1.9028	1.6903	1.8486	1.5801	1.9275	1.6644	1.7826	1.6861	1.8246	1.7225	1.6628	1.6162	1.9254	1.8669	1.8364	1.8364	1.8364	1.8364	1.8364	1.8364	1.8364	1.8364	1.8364	1.8364	1.8364	1.8364	1.8364	1.8364	1.8364	1.8364	1.8364	1.8364	1.8364	1.8364
9.4900	1.8729	1.7837	1.5834	1.6481	1.5818	1.5989	1.7775	1.7775	1.8049	1.6611	1.7080	1.8842	1.8979	1.6374	1.7573	1.9028	1.6903	1.8486	1.5801	1.9275	1.6644	1.7826	1.6861	1.8246	1.7225	1.6628	1.6162	1.9254	1.8669	1.8364	1.8364	1.8364	1.8364	1.8364	1.8364	1.8364	1.8364	1.8364	1.8364	1.8364	1.8364	1.8364	1.8364	1.8364	1.8364	1.8364	1.8364	1.8364	1.8364
9.5000	1.8729	1.7837	1.5834	1.6481	1.5818	1.5989	1.7775	1.7775	1.8049	1.6611	1.7080	1.8842	1.8979	1.6374	1.7573	1.9028	1.6903	1.8486	1.5801	1.9275	1.6644	1.7826	1.6861	1.8246	1.7225	1.6628	1.6162	1.9254	1.8669	1.8364	1.8364	1.8364	1.8364	1.8364	1.8364	1.8364	1.8364	1.8364	1.8364	1.8364	1.8364	1.8364	1.8364	1.8364	1.8364	1.8364	1.8364	1.8364	1.8364
9.5100	1.8610	1.7724	1.5733	1.6376	1.5716	1.5887	1.7662	1.7662	1.7935	1.6505	1.6972	1.8723	1.8859	1.6270	1.7461	1.8908	1.6795	1.8369	1.5700	1.9153	1.6538	1.7713	1.6754	1.8131	1.7116	1.6522	1.6059	1.9132	1.8551	1.8248	1.8248	1.8248	1.8248	1.8248	1.8248	1.8248	1.8248	1.8248	1.8248	1.8248	1.8248	1.8248	1.8248	1.8248	1.8248	1.8248	1.8248	1.8248	1.8248
9.5200	1.8610	1.7724	1.5733	1.6376	1.5716	1.5887	1.7662	1.7662	1.7935	1.6505	1.6972	1.8723	1.8859	1.6270	1.7461	1.8908	1.6795	1.8369	1.5700	1.9153	1.6538	1.7713	1.6754	1.8131	1.7116	1.6522	1.6059	1.9132	1.8551	1.8248	1.8248	1.8248	1.8248	1.8248	1.8248	1.8248	1.8248	1.8248	1.8248	1.8248	1.8248	1.8248	1.8248	1.8248	1.8248	1.8248	1.8248	1.8248	1.8248
9.5300	1.8610	1.7724	1.5733	1.6376	1.5716	1.5887	1.7662	1.7662	1.7935	1.6505	1.6972	1.8723	1.8859	1.6270	1.7461	1.8908	1.6795	1.8369	1.5700	1.9153	1.6538	1.7713	1.6754	1.8131	1.7116	1.6522	1.6059	1.9132	1.8551	1.8248	1.8248	1.8248	1.8248	1.8248	1.8248	1.8248	1.8248	1.8248	1.8248	1.8248	1.8248	1.8248	1.8248	1.8248	1.8248	1.8248	1.8248	1.8248	1.8248
9.5400	1.8610	1.7724	1.5733	1.6376	1.5716	1.5887	1.7662	1.7662	1.7935	1.6505	1.6972	1.8723	1.8859	1.6270	1.7461	1.8908	1.6795	1.8369	1.5700	1.9153	1.6538	1.7713	1.6754	1.8131	1.7116	1.6522	1.6059	1.9132	1.8551	1.8248	1.8248	1.8248	1.8248	1.8248	1.8248	1.8248	1.8248	1.8248	1.8248	1.8248	1.8248	1.8248	1.8248	1.8248	1.8248	1.8248	1.8248	1.8248	1.8248
9.5500	1.8610	1.7724	1.5733	1.6376	1.5716	1.5887	1.7662	1.7662	1.7935	1.6505	1.6972	1.8723	1.8859	1.6270	1.7461	1.8908	1.6795	1.8369	1.5700	1.9153	1.6538	1.7713	1.6754	1.8131	1.7116	1.6522	1.6059	1.9132	1.8551	1.8248	1.8248	1.8248	1.8248	1.8248	1.8248	1.8248	1.8248	1.8248	1.8248	1.8248	1.8248	1.8248	1.8248	1.8248	1.8248	1.8248	1.8248	1.8248	1.8248
9.5600	1.8610	1.7724	1.5733	1.6376	1.5716	1.5887	1.7662	1.7662	1.7935	1.6505	1.6972	1.8723	1.8859	1.6270	1.7461	1.8908	1.6795	1.8369	1.5700	1.9153	1.6538	1.7713	1.6754	1.8131	1.7116	1.6522	1.6059	1.9132	1.8551	1.8248	1.8248	1.8248	1.8248	1.8248	1.8248	1.8248	1.8248	1.8248	1.8248	1.8248	1.8248	1.8248	1.8248	1.8248	1.8248	1.8248	1.8248	1.8248	1.8248
9.5700	1.8610	1.7724	1.5733	1.6376	1.5716	1.5887	1.7662	1.7662	1.7935	1.6505	1.6972	1.8723	1.8859	1.6270	1.7461	1.8908	1.6795	1.8369	1.5700	1.9153	1.6538	1.7713	1.6754	1.8131	1.7116	1.6522	1.6059	1.9132	1.8551	1.8248	1.8248	1.8248	1.8248	1.8248	1.8248	1.8248	1.8248	1.8248	1.8248	1.8248	1.8248	1.8248	1.8248	1.8248	1.8248	1.8248	1.8248	1.8248	1.8248
9.5800	1.8610	1.7724	1.5733	1.6376	1.5716	1.5887	1.7662	1.7662	1.7935	1.6505	1.6972	1.8723	1.8859	1.6270	1.7461	1.8908	1.6795	1.8369	1.5700	1.9153	1.6538	1.7713	1.6754	1.8131	1.7116	1.6522	1.6059	1.9132	1.8551	1.8248	1.8248	1.8248	1.8248	1.8248	1.8248	1.8248	1.8248	1.8248	1.8248	1.8248	1.8248	1.8248	1.8248	1.8248	1.8248	1.8248	1.8248	1.8248	1.8248
9.5900	1.8610	1.7724	1.5733	1.6376	1.5716	1.5887	1.7662	1.7662	1.7935	1.6505	1.6972	1.8723	1.8859	1.6270	1.7461	1.8908	1.6795	1.8369	1.5700	1.9153	1.6538	1.7713	1.6754	1.8131	1.7116	1.6522	1.6059	1.9132	1.8551	1.8248	1.8248	1.8248	1.8248	1.8248	1.8248	1.8248	1.8248	1.8248	1.8248	1.8248	1.8248	1.8248	1.8248	1.8248	1.8248	1.8248	1.8248	1.8248	1.8248
9.6000	1.8610	1.7724	1.5733	1.6376	1.5716	1.5887	1.7662	1.7662	1.7935	1.6505	1.6972	1.8723	1.8859	1.6270	1.7461	1.8908	1.6795	1.8369	1.5700	1.9153	1.6538	1.7713	1.6754	1.8131	1.7116	1.6522	1.6059	1.9132	1.8551	1.8248	1.8248	1.8248	1.8248	1.8248	1.8248	1.8248	1.8248	1.8248	1.8248	1.8248	1.8248	1.8248	1.8248	1.8248	1.8248	1.8248	1.8248	1.8248	1.8248
9.6100	1.8610	1.7724	1.5733	1.6376	1.5716	1.5887	1.7662	1.7662	1.7935	1.6505	1.6972	1.8723	1.8859	1.6270	1.7461	1.8908	1.6795	1.8369	1.5700	1.9153	1.6538	1.7713	1.6754	1.8131	1.7116	1.6522	1.6059	1.9132	1.8551	1.8248	1.8248	1.8248	1.8248	1.8248	1.8248	1.8248	1.8248	1.8248	1.8248	1.8248	1.8248	1.8248	1.8248	1.8248	1.8248	1.8248	1.8248	1.8248	1.8248
9.6200	1.8610	1.7724	1.5733	1.6376	1.5716	1.5887	1.7662	1.7662	1.7935	1.6505	1.6972	1.8723	1.8859	1.6270	1.7461	1.8908	1.6795	1.8369	1.5700	1.9153	1.6538	1.7713	1.6754	1.8131	1.7116	1.6522	1.6059	1.9132	1.8551	1.8248	1.8248	1.8248	1.8248	1.8248	1.8248	1.8248	1.8248	1.8248	1.8248	1.8248	1.8248	1.8248	1.8248	1.8248	1.8248	1.8248	1.8248	1.8248	1.8248
9.6300	1.8610	1.7724	1.5733	1.6376	1.5716	1.5887	1.7662	1.7662	1.7935	1.6505	1.6972	1.8723	1.8859	1.6270	1.7461	1.8908	1.6795	1.8369	1.5700	1.9153	1.6538	1.7713	1.6754	1.8131	1.7116	1.6522	1.6059	1.9132	1.8551	1.8248	1.8248	1.8248	1.8248	1.8248	1.8248	1.8248	1.8248	1.8248	1.8248	1.8248	1.8248	1.8248	1.8248	1.8248	1.8248	1.8248	1.8248	1.8248	1.8248
9.6400	1.8610	1.7724	1.5733	1.6376	1.5716	1.5887	1.7662	1.7662	1.7935	1.6505	1.6972	1.8723	1.8859	1.6270	1.7461	1.8908	1.6795	1.8369	1.5700	1.9153	1.6538	1.7713	1.6754	1.8131	1.7116	1.6522	1.6059	1.9132	1.8551	1.8248	1.8248	1.8248	1.8248	1.8248	1.8248	1.8248	1.8248	1.8248	1.8248	1.8248	1.8248	1.8248	1.8248	1.8248	1.8248	1.8248	1.8248	1.8248	1.8248
9.6500	1.8610	1.7724	1.5733	1.6376	1.5716	1.5887	1.7662	1.7662	1.7935	1.6505	1.6972	1.8723	1.8859	1.6270	1.7461	1.8908	1.6795	1.8369	1.5700	1.9153	1.6538	1.7713	1.6754	1.8131	1.7116	1.6522	1.6059	1.9132	1.8551	1.8248	1.8248	1.8248	1.8248	1.8248	1.8248	1.8248	1.8248	1.8248	1.8248	1.8248	1.8248	1.8248	1.8248	1.8248	1.8248	1.8248	1.8248	1.8248	1.8248
9.6600	1.8610	1.7724	1.5733	1.6376	1.5716	1.5887	1.7662	1.7662	1.7935	1.6505	1.6972	1.8723	1.8859	1.6270	1.7461	1.8908	1.6795	1.8369	1.5700	1.9153	1.6538	1.7713	1.6754	1.8131	1.7116	1.6522	1.6059	1.9132	1.8551	1.8248	1.8248	1.8248	1.8248	1.8248	1.8248	1.8248	1.8248	1.8248	1.8248	1.8248	1.8248	1.8248	1.8248	1.8248	1.8248	1.8248	1.8248	1.8248	1.8248
9.6700	1.8610	1.7724	1.5733	1.6376	1.5716	1.5887	1.7662	1.7662	1.7935	1.6505	1.6972	1.8723	1.8859	1.6270	1.7461	1.8908	1.6795	1.8369	1.5700	1.9153	1.6538	1.7713	1.6754	1.8131	1.7116	1.6522	1.6059	1.9132	1.8551	1.8248	1.8248	1.8248	1.8248	1.8248	1.8248	1.8248	1.8248	1.8248	1.8248	1.8248	1.8248	1.8248	1.8248	1.8248	1.8248	1.8248	1.8248	1.8248	1.8248
9.6800	1.8610	1.7724	1.5733	1.6376	1.5716	1.5887	1.7662	1.7662	1.7935	1.6505	1.6972	1.8723	1.8859	1.6270	1.7461	1.8908	1.6795	1.8369	1.5700	1.9153	1.6538	1.7713	1.6754	1.8131	1.7116	1.6522	1.6059	1.9132	1.8551	1.8248	1.8248	1.8248	1.8248	1.8248	1.8248	1.8248	1.8248	1.8248	1.8248	1.8248	1.8248	1.8248	1.8248	1.8248	1.8248	1.8248	1.8248	1.8248	1.8248
9.6900	1.8610	1.7724	1.5733	1.6376	1.5716	1.5887	1.7662	1.7662	1.7935	1.6505	1.6972	1.8723	1.8859	1.6270	1.7461	1.8908	1.6795	1.8369	1.5700	1.9153	1.6538	1.7713	1.6754	1.8131	1.7116	1.6522	1.6059	1.9132	1.8551	1.8248	1.8248	1.8248	1.8248	1.8248	1.8248	1.8248	1.8248	1.8248	1.8248	1.8248	1.8248	1.8248	1.8248	1.8248	1.8248	1.8248	1.8248	1.8248	1.8248
9.7000	1.8610	1.7724	1.5733	1.6376	1.5716	1.5887	1.7662	1.7662	1.7935	1.6505	1.6972	1.8723	1.8859	1.6270	1.7461	1.8908	1.6795	1.8369	1.5700	1.9153	1.6538	1.7713	1.6754	1.8131	1.7116	1.6522	1.6059	1.9132	1.8551	1.8248	1.8248	1.8248	1.8248	1.8248	1.8248	1.8248	1.8248	1.8248	1.8248	1.8248	1.8248	1.8248	1.8248	1.8248	1.8248	1.8248	1.8248	1.8248	1.8248
9.7100	1.8488	1.7607	1.5629	1.6268	1.5612	1.5782	1.7546	1.7546	1.7817	1.6396	1.6860	1.8600	1.8736	1.6162	1.7346	1.8784	1.6684	1.8248	1.5596	1.9028	1.6428	1.7597	1.6644	1.8012	1.7003	1.6413	1.5953	1.9007	1.8429	1.8128	1.8128	1.8128	1.8128	1.8128	1.8128	1.8128	1.8128	1.8128	1.8128	1.8128	1.8128	1.8128	1.8128	1.8128	1.8128	1.8128	1.8128	1.8128	1.8128
9.7200	1.8488	1.7607	1.5629	1.6268	1.5612	1.5782	1.7546	1.7546	1.7817	1.6396	1.6860	1.8600	1.8736	1.6162	1.7346	1.8784	1.6684	1.8248	1.5596	1.9028	1.6428	1.7597	1.6644	1.8012	1.7003	1.6413	1.5953	1.9007	1.8429	1.8128	1.8128	1.8128	1.8128	1.8128	1.8128	1.8128	1.8128	1.8128	1.8128	1.8128	1.8128	1.8128	1.8128	1.8128	1.8128	1.8128	1.8128	1.8128	1.8128
9.7300	1.8488	1.7607	1.5629	1.6268	1.5612	1.5782	1.7546	1.7546	1.7817	1.6396	1.6860	1.8600	1.8736	1.6162	1.7346	1.8784	1.6684	1.8248	1.5596	1.9028	1.6428	1.7597	1.6644	1.8012	1.7003	1.6413	1.5953	1.9007	1.8429	1.8128	1.8128	1.8128	1.8128	1.8128	1.8128	1.8128	1.8128	1.8128	1.8128	1.8128	1.8128	1.8128	1.8128	1.8128	1.8128	1.8128	1.8128	1.8128	1.8128
9.7400	1.8488	1.7607	1.5629	1.6268	1.5612	1.5782	1.7546	1.7546	1.7817	1.6396	1.6860	1.8600	1.8736	1.6162	1.7346	1.8784	1.6684	1.8248	1.5596	1.9028	1.6428	1.7597	1.6644	1.8012	1.7003	1.6413	1.5953	1.9007	1.8429	1.8128	1.8128	1.8128	1.8128	1.8128	1.8128	1.8128	1.8128	1.8128	1.8128	1.8128	1.8128	1.8128	1.8128	1.8128	1.8128	1.8128	1.8128	1.8128	1.8128
9.7500	1.8488	1.7607	1.5629	1.6268	1.5612	1.5782	1.7546	1.7546	1.7817	1.6396	1.6860	1.8600	1.8736	1.6162	1.7346	1.8784	1.6684	1.8248	1.5596	1.9028	1.6428	1.7597	1.6644	1.8012	1.7003	1.6413	1.5953	1.9007	1.8429	1.8128	1.8128	1.8128	1.8128	1.8128	1.8128	1.8128	1.8128	1.8128	1.8128	1.8128	1.8128	1.8128	1.8128	1.8128	1.8128	1.8128	1.8128	1.8128	1.8128
9.7600	1.8488	1.7607	1.5629	1.6268	1.5612	1.5782	1.7546	1.7546	1.7817	1.6396	1.6860	1.8600	1.8736	1.6162	1.7346	1.8784	1.6684	1.8248	1.5596	1.9028	1.6428	1.7597	1.6644	1.8012	1.7003	1.6413	1.5953	1.9007	1.8429	1.8128	1.8128	1.8128	1.8128	1.8128	1.8128	1.8128	1.8128	1.8128	1.8128	1.8128	1.8128	1.8128	1.8128	1.8128	1.8128	1.8128	1.8128	1.8128	1.8128
9.7700	1.8488	1.7607	1.5629	1.6268	1.5612	1.5782	1.7546	1.7546	1.7817	1.6396	1.6860	1.8600	1.8736	1.6162	1.7346	1.8784	1.6684	1.8248	1.5596	1.9028	1.6428	1.7597	1.6644	1.8012	1.7003	1.6413	1.5953	1.9007	1.8429	1.8128	1.8128	1.8128	1.8128	1.8128	1.8128	1.8128	1.8128	1.8128	1.8128	1.8128	1.8128	1.8128	1.8128	1.8128	1.8128	1.8128	1.8128	1.8128	1.8128
9.7800	1.8488	1.7607	1.5629	1.6268	1.5612	1.5782	1.7546	1.7546	1.7817	1.6396	1.6860	1.8600	1.8736	1.6162	1.7346	1.8784	1.6684	1.8248	1.5596	1.9028	1.6428	1.7597	1.6644	1.8012	1.7003	1.6413	1.5953	1.9007	1.8429	1.8128	1.8128	1.8128	1.8128	1.8128	1.8128	1.8128	1.8128	1.8128	1.8128	1.8128	1.8128	1.8128	1.8128	1.8128	1.8128	1.8128	1.8128	1.8128	1.8128
9.7900	1.8488	1.7607	1.5629	1.6268	1.5612	1.5782	1.7546	1.7546	1.7817	1.6396	1.6860	1.8600	1.8736	1.6162	1.7346	1.8784	1.6684	1.8248	1.5596	1.9028	1.6428	1.7597	1.6644	1.8012	1.7003	1.6413	1.5953	1.9007	1.8429	1.8128	1.8128	1.8128	1.8128	1.8128	1.8128	1.8128	1.8128	1.8128	1.8128	1.8128	1.8128	1.8128	1.8128	1.8128	1.8128	1.8128	1.8128	1.8128	1.8128
9.8000	1.8488	1.7607	1.5629	1.6268	1.5612	1.5782	1.7546	1.7546	1.7817	1.6396	1.6860	1.8600	1.8736	1.6162	1.7346	1.8784	1.6684	1.8248	1.5596	1.9028	1.6428	1.7597	1.6644	1.8012	1.7003	1.6413	1.5953	1.9007	1.8429	1.8128	1.8128	1.8128	1.8128	1.8128	1.8128	1.8128	1.8128	1.8128	1.8128	1.8128	1.8128	1.8128	1.8128	1.8128	1.8128	1.8128	1.8128	1.8128	1.8128
9.8100	1.8488	1.7607	1.5629	1.6268	1.5612	1.5782	1.7546	1.7546	1.7817	1.6396	1.6860	1.8600	1.8736	1.6162	1.7346	1.8784	1.6684	1.8248	1.5596	1.9028	1.6428	1.7597	1.6644	1.8012	1.7003	1.6413	1.5953	1.9007	1.8429	1.8128	1.8128	1.8128	1.8128	1.8128	1.8128	1.8128	1.8128	1.8128	1.8128	1.8128	1.8128	1.8128	1.8128	1.8128	1.8128	1.8128	1.8128	1.8128	1.8128
9.8200	1.8488	1.7607	1.5629	1.6268	1.5612	1.5782	1.7546	1.7546	1.7817	1.6396	1.6860	1.8600	1.8736	1.6162	1.7346	1.8784	1.6684	1.8248	1.5596	1.9028	1.6428	1.7597	1.6644	1.8012	1.7003	1.6413	1.5953	1.9007	1.8429	1.8128	1.8128	1.8128	1.8128	1.8128	1.8128	1.8128	1.8128	1.8128	1.8128	1.8128	1.8128	1.8128	1.8128	1.8128	1.8128	1.8128	1.8128	1.8128	1.8128
9.8300	1.8488	1.7607	1.5629	1.6268	1.5612	1.5782	1.7546	1.7546	1.7817	1.6396	1.6860	1.8600	1.8736	1.6162	1.7346	1.8784	1.6684	1.8248	1.5596	1.9028	1.6428	1.7597	1.6644	1.8012	1.7003	1.6413	1.5953	1.9007	1.8429	1.8128	1.8128	1.8128	1.8128	1.8128	1.8128	1.8128	1.8128	1.8128	1.8128	1.8128	1.8128	1.8128	1.8128	1.8128	1.8128	1.8128	1.8128	1.8128	1.8128
9.8400	1.8488	1.7607	1.5629	1.6268	1.5612	1.5782	1.7546	1.7546	1.7817	1.6396	1.6860	1.8600	1.8736	1.6162	1.7346	1.8784	1.6684	1.8248	1.5596	1.9028	1.6428	1.7597	1.6644	1.8012	1.7003	1.6413	1.5953	1.9007	1.8429	1.8128	1.8128	1.8128	1.8128	1.8128	1.8128	1.8128	1.8128	1.8128	1.8128	1.8128	1.8128	1.8128	1.8128	1.8128	1.8128	1.8128	1.8128	1.8128	1.8128
9.8500	1.8488	1.7607	1.5629	1.6268	1.5612	1.5782	1.7546	1.7546	1.7817	1.6396	1.6860	1.8600	1.8736	1.6162	1.7346	1.8784	1.6684	1.8248	1.5596	1.9028	1.6428	1.7597	1.6644	1.8012	1.7003	1.6413	1.5953	1.9007	1.8429	1.8128	1.8128	1.8128	1.8128	1.8128	1.8128	1.8128	1.8128	1.8128	1.8128	1.8128	1.8128	1.8128	1.8128	1.8128	1.8128	1.8128	1.8128	1.8128	1.8128
9.8600	1.8488	1.7607	1.5629	1.6268	1.5612	1.5782	1.7546	1.7546	1.7817	1.6396	1.6860	1.8600	1.8736	1.6162	1.7346	1.8784	1.6684	1.8248	1.5596	1.9028	1.6428	1.7597	1.6644	1.8012	1.7003	1.6413	1.5953	1.9007	1.8429	1.8128	1.8128	1.8128	1.8128	1.8128	1.8128	1.8128	1.8128	1.8128	1.8128	1.8128	1.8128	1.8128	1.8128	1.8128	1.8128	1.8128	1.8128	1.8128	1.8128
9.8700	1.8488	1.7607	1.5629	1.6268	1.5612	1.5782	1.7546	1.7546	1.7817	1.6396	1.6860	1.8600	1.8736	1.6162	1.7346	1.8784	1.6684	1.8248	1.5596	1.9028	1.6428	1.7597	1.6644	1.8012	1.7003	1.6413	1.5953	1.9007	1.8429	1.8128	1.8128	1.8128	1.8128	1.8128	1.8128	1.8128	1.8128	1.8128	1.8128	1.8128	1.8128	1.8128	1.8128	1.8128	1.8128	1.8128	1.8128	1.8128	1.8128
9.8800	1.8488	1.7607	1.5629	1.6268	1.5612	1.5782	1.7546	1.7546	1.7817	1.6396	1.6860	1.8600	1.8736	1.6162	1.7346	1.8784	1.6684	1.8248	1.5596	1.9028	1.6428	1.7597	1.6644	1.8012	1.7003	1.6413	1.5953	1.9007	1.8429	1.8128	1.8128	1.8128	1.8128	1.8128	1.8128	1.8128	1.8128	1.8128	1.8128	1.8128	1.8128	1.8128	1.8128	1.8128	1.8128	1.8128	1.8128	1.8128	1.8128
9.8900	1.8488	1.7607	1.5629	1.6268	1.5612	1.5782	1.7546	1.7546	1.7817	1.6396	1.6860	1.8600	1.8736	1.6162	1.7346	1.8784	1.6684	1.8248	1.5596	1.9028	1.6428	1.7597	1.6644	1.8012	1.7003	1.6413	1.5953	1.9007	1.8429	1.8128	1.8128	1.8128	1.8128	1.8128	1.8128	1.8128	1.8128	1.8128	1.8128	1.8128	1.8128	1.8128	1.8128	1.8128	1.8128	1.8128	1.8128	1.8128	1.8128
9.9000	1.8488	1.7607	1.5629	1.6268	1.5612	1.5782	1.7546	1.7546	1.7817	1.6396	1.6860	1.8600	1.8736	1.6162	1.7346	1.8784	1.6684	1.8248	1.5596	1.9028	1.6428	1.7597	1.6644	1.8012	1.7003	1.6413	1.5953	1.9007	1.8429	1.8128	1.8128	1.8128	1.8128	1.8128	1.8128	1.8128	1.8128	1.8128	1.8128	1.8128	1.8128	1.8128	1.8128	1.8128	1.8128	1.8128	1.8128	1.8128	1.8128
9.9100	1.8392	1.7516	1.5547	1.6183	1.5531	1.5699	1.7455	1.7455	1.7725	1.6311	1.6772	1.8503	1.8639	1.6078	1.7256	1.8686	1.6597	1.8154	1.5514	1.8929	1.6343	1.7505	1.6557	1.7918	1.6915	1.6328	1.5870	1.8908	1.8334	1.8034	1.8034	1.8034	1.8034	1.8034	1.8034	1.8034	1.8034	1.8034	1.8034	1.8034	1.8034	1.8034	1.8034	1.8034	1.8034	1.8034	1.8034	1.8034	1.8034
9.9200	1.8392	1.7516	1.5547	1.6183	1.5531	1.5699	1.7455	1.7455	1.7725	1.6311	1.6772	1.8503	1.8639	1.6078	1.7256	1.8686	1.6597	1.8154	1.5514	1.8929	1.6343	1.7505	1.6557	1.7918	1.6915	1.6328	1.5870	1.8908	1.8334	1.8034	1.8034	1.8034	1.8034	1.8034	1.8034	1.8034	1.8034	1.8034	1.8034	1.8034	1.8034	1.8034	1.8034	1.8034	1.8034	1.8034	1.8034	1.8034	1.8034
9.9300	1.8392	1.7516	1.5547	1.6183	1.5531	1.5699	1.7455	1.7455	1.7725	1.6311	1.6772	1.8503	1.8639	1.6078	1.7256	1.8686	1.6597	1.8154	1.5514	1.8929	1.6343	1.7505	1.6557	1.7918	1.6915	1.6328	1.5870	1.8908	1.8334	1.8034	1.8034	1.8034	1.8034	1.8034	1.8034	1.8034	1.8034	1.8034	1.8034	1.8034	1.8034	1.8034	1.8034	1.8034	1.8034	1.8034	1.8034	1.8034	1.8034
9.9400	1.8392	1.7516	1.5547	1.6183	1.5531	1.5699	1.7455	1.7455	1.7725	1.6311	1.6772	1.8503	1.8639	1.6078	1.7256	1.8686	1.6597	1.8154	1.5514	1.8929	1.6343	1.7505	1.6557	1.7918	1.6915	1.6328	1.5870	1.8908	1.8334	1.8034	1.8034	1.8034	1.8034	1.8034	1.8034	1.8034	1.8034	1.8034	1.8034	1.8034	1.8034	1.8034	1.8034	1.8034	1.8034	1.8034	1.8034	1.8034	1.8034
9.9500	1.8392	1.7516	1.5547	1.6183	1.5531	1.5699	1.7455	1.7455	1.7725	1.6311	1.6772	1.8503	1.8639	1.6078	1.7256	1.8686	1.6597	1.8154	1.5514	1.8929	1.6343	1.7505	1.6557	1.7918	1.6915	1.6328	1.5870	1.8908	1.8334	1.8034	1.8034	1.8034	1.8034	1.8034	1.8034	1.8034	1.8034	1.8034	1.8034	1.8034	1.8034	1.8034	1.8034	1.8034	1.8034	1.8034	1.8034	1.8034	1.8034
9.9600	1.8392	1.7516	1.5547	1.6183	1.5531	1.5699	1.7455	1.7455	1.7725	1.6311	1.6772	1.8503	1.8639	1.6078	1.7256	1.8686	1.6597	1.8154	1.5514	1.8929	1.6343	1.7505	1.6557	1.7918	1.6915	1.6328	1.5870	1.8908	1.8334	1.8034	1.8034	1.8034	1.8034	1.8034	1.8034	1.8034	1.8034	1.8034	1.8034	1.8034	1.8034	1.8034	1.8034	1.8034	1.8034	1.8034	1.8034	1.8034	1.8034
9.9700	1.8392	1.7516	1.5547	1.6183	1.5531	1.5699	1.7455	1.7455	1.7725	1.6311	1.6772	1.8503	1.8639	1.6078	1.7256	1.8686	1.6597	1.8154	1.5514	1.8929	1.6343	1.7505	1.6557	1.7918	1.6915	1.6328	1.5870	1.8908	1.8334	1.8034	1.8034	1.8034	1.8034	1.8034	1.8034	1.8034	1.8034	1.8034	1.8034	1.8034	1.8034	1.8034	1.8034	1.8034	1.8034	1.8034	1.8034	1.8034	1.8034
9.9800	1.8392	1.7516	1.5547	1.6183	1.5531	1.5699	1.7455	1.7455	1.7725	1.6311	1.6772	1.8503	1.8639	1.6078	1.7256	1.8686	1.6597	1.8154	1.5514	1.8929	1.6343	1.7505	1.6557	1.7918	1.6915	1.6328	1.5870	1.8908	1.8334	1.8034	1.8034	1.8034	1.8034	1.8034	1.8034	1.8034	1.8034	1.8034	1.8034	1.8034	1.8034	1.8034	1.8034	1.8034	1.8034	1.8034	1.8034	1.8034	1.8034
9.9900	1.8392	1.7516	1.5547	1.6183	1.5531	1.5699	1.7455	1.7455	1.7725	1.6311	1.6772	1.8503	1.8639	1.6078	1.7256	1.8686	1.6597	1.8154	1.5514	1.8929	1.6343	1.7505	1.6557	1.7918	1.6915	1.6328	1.5870	1.8908	1.8334	1.8034	1.8034	1.8034	1.8034	1.8034	1.8034	1.8034	1.8034	1.8034	1.8034	1.8034	1.8034	1.8034	1.8034	1.8034	1.8034	1.8034	1.8034	1.8034	1.8034
10.0000	1.8392	1.7516	1.5547	1.6183	1.5531	1.5699	1.7455	1.7455	1.7725	1.6311	1.6772	1.8503	1.8639	1.6078	1.7256	1.8686	1.6597	1.8154	1.5514	1.8929	1.6343	1.7505	1.6557	1.7918	1.6915	1.6328	1.5870	1.8908	1.8334	1.8034	1.8034	1.8034	1.8034	1.8034	1.8034	1.8034	1.8034	1.8034	1.8034	1.8034	1.8034	1.8034	1.8034	1.8034	1.8034	1.8034	1.8034	1.8034	1.8034
10.0100	1.8392	1.7516	1.5547	1.6183	1.5531	1.5699	1.7455	1.7455	1.7725	1.6311	1.6772	1.8503	1.8639	1.6078	1.7256	1.8686	1.6597	1.8154	1.5514	1.8929	1.6343	1.7505	1.6557	1.7918	1.6915	1.6328	1.5870	1.8908	1.8334	1.8034	1.8034	1.8034	1.8034	1.8034	1.8034	1.8034	1.8034	1.8034	1.8034	1.8034	1.8034	1.8034	1.8034	1.8034	1.8034	1.8034	1.8034	1.8034	1.8034
10.0200	1.8392	1.7516	1.5547	1.6183	1.5531	1.5699	1.7455	1.7455	1.7725	1.6311	1.6772	1.8503	1.8639	1.6078	1.7256	1.8686	1.6597	1.8154	1.5514	1.8929	1.6343	1.7505	1.6557	1.7918	1.6915	1.6328	1.5870	1.8908	1.8334	1.8034	1.8034	1.8034	1.8034	1.8034	1.8034	1.8034	1.8034	1.8034	1.8034	1.8034	1.8034	1.8034	1.8034	1.8034	1.8034	1.8034	1.8034	1.8034	1.8034
10.0300	1.8392	1.7516	1.5547	1.6183	1.5531	1.5699	1.7455	1.7455	1.7725	1.6311	1.6772	1.8503	1.8639	1.6078	1.7256	1.8686	1.6597	1.8154	1.5514	1.8929	1.6343	1.7505	1.6557	1.7918	1.6915	1.6328	1.5870	1.8908	1.8334	1.8034	1.8034	1.8034	1.8034	1.8034	1.8034	1.8034	1.8034	1.8034	1.8034	1.8034	1.8034	1.8034	1.8034	1.8034	1.8034	1.8034	1.8034	1.8034	1.8034
10.0400	1.8392	1.7516	1.5547	1.6183	1.5531	1.5699	1.7455	1.7455	1.7725	1.6311	1.6772	1.8503	1.8639	1.6078	1.7256	1.8686	1.6597	1.8154	1.5514	1.8929	1.6343	1.7505	1.6557	1.7918	1.6915	1.6328	1.5870	1.8908	1.8334	1.8034	1.8034	1.8034	1.8034	1.8034	1.8034	1.8034	1.8034	1.8034	1.8034	1.8034	1.8034	1.8034	1.8034	1.8034	1.8034	1.8034	1.8034	1.8034	1.8034
10.0500	1.8392	1.7516	1.5547	1.6183	1.5531	1.5699	1.7455	1.7455	1.7725	1.6311	1.6772	1.8503	1.8639	1.6078	1.7256	1.8686	1.6597	1.8154	1.5514	1.8929	1.6343	1.7505	1.6557	1.7918	1.6915	1.6328	1.5870	1.8908	1.8334	1.8034	1.8034	1.8034	1.8034	1.8034	1.8034	1.8034	1.8034	1.8034	1.8034	1.8034	1.8034	1.8034	1.8034	1.8034	1.8034	1.8034	1.8034	1.8034	1.8034
10.0600	1.8392	1.7516	1.5547	1.6183	1.5531	1.5699	1.7455	1.7455	1.7725	1.6311	1.6772	1.8503	1.8639	1.6078	1.7256	1.8686	1.6597	1.8154	1.5514	1.8929	1.6343	1.7505	1.6557	1.7918	1.6915	1.6328	1.5870	1.8908	1.8334	1.8034	1.8034	1.8034	1.8034	1.8034	1.8034	1.8034	1.8034	1.8034	1.8034	1.8034	1.8034	1.8034	1.8034	1.8034	1.8034	1.8034	1.8034	1.8034	1.8034
10.0700	1.8392	1.7516	1.5547	1.6183	1.5531	1.5699	1.7455	1.7455	1.7725	1.6311	1.6772	1.8503	1.8639	1.6078	1.7256	1.8686	1.6597	1.8154	1.5514	1.8929	1.6343	1.7505	1.6557	1.7918	1.6915	1.6328	1.5870	1.8908	1.8334	1.8034	1.8034	1.8034	1.8034	1.8034	1.8034	1.8034	1.8034	1.8034	1.8034	1.8034	1.8034	1.8034	1.8034	1.8034	1.8034	1.8034	1.8034	1.8034	1.8034
10.0800	1.8392	1.7516	1.5547	1.6183	1.5531	1.5699	1.7455	1.7455	1.7725	1.6311	1.6772	1.8503	1.8639	1.6078	1.7256	1.8686	1.6597	1.8154	1.5514	1.8929	1.6343	1.7505	1.6557	1.7918	1.6915	1.6328	1.5870	1.8908	1.8334	1.8034	1.8034	1.8034	1.8034	1.8034	1.8034	1.8034	1.8034	1.8034	1.8034	1.8034	1.8034	1.8034	1.8034	1.8034	1.8034	1.8034	1.8034	1.8034	1.8034
10.0900	1.8392	1.7516	1.5547	1.6183	1.5531	1.5699	1.7455	1.7455	1.7725	1.6311	1.6772	1.8503	1.8639	1.6078	1.7256	1.8686	1.6597	1.8154	1.5514	1.8929	1.6343	1.7505	1.6557	1.7918	1.6915	1.6328	1.5870	1.8908	1.8334	1.8034	1.8034	1.8034	1.8034	1.8034	1.8034	1.8034	1.8034	1.8034	1.8034	1.8034	1.8034	1.8034	1.8034	1.8034	1.8034	1.8034	1.8034	1.8034	1.8034
10.1000	1.8392	1.7516	1.5547	1.6183	1.5531	1.5699	1.7455	1.7455	1.7725	1.6311	1.6772	1.8503	1.8639	1.6078	1.7256	1.8686	1.6597	1.8154	1.5514	1.8929	1.6343	1.7505	1.6557	1.7918	1.6915	1.6328	1.5870	1.8908	1.8334	1.8034	1.8034	1.8034	1.8034	1.8034	1.8034	1.8034	1.8034	1.8034	1.8034	1.8034	1.8034	1.8034	1.8034	1.8034	1.8034	1.8034	1.8034	1.8034	1.8034
10.1100	1.8298	1.7426	1.5468	1.6100	1.5451	1.5619	1.7365	1.7365	1.7634	1.6227	1.6686	1.8408	1.8543	1.5996	1.7167	1.8590	1.6512	1.8061	1.5435	1.8832	1.6259	1.7416	1.6472	1.7826	1.6828	1.6244	1.5788	1.8811	1.8240	1.7941	1.7941	1.7941	1.7941	1.7941	1.7941	1.7941	1.7941	1.7941	1.7941	1.7941	1.7941	1.7941	1.7941	1.7941	1.7941	1.7941	1.7941	1.7941	1.7941
10.1200	1.8298	1.7426	1.5468	1.6100	1.5451	1.5619	1.7365	1.7365	1.7634	1.6227	1.6686	1.8408	1.8543	1.5996	1.7167	1.8590	1.6512	1.8061	1.5435	1.8832	1.6259	1.7416	1.6472	1.7826	1.6828	1.6244	1.5788	1.8811	1.8240	1.7941	1.7941	1.7941	1.7941	1.7941	1.7941	1.7941	1.7941	1.7941	1.7941	1.7941	1.7941	1.7941	1.7941	1.7941	1.7941	1.7941	1.7941	1.7941	1.7941
10.1300	1.8298	1.7426	1.5468	1.6100	1.5451	1.5619	1.7365	1.7365	1.7634	1.6227	1.6686	1.8408	1.8543	1.5996	1.7167	1.8590	1.6512	1.8061	1.5435	1.8832	1.6259	1.7416	1.6472	1.7826	1.6828	1.6244	1.5788	1.8811	1.8240	1.7941	1.7941	1.7941	1.7941	1.7941	1.7941	1.7941	1.7941	1.7941	1.7941	1.7941	1.7941	1.7941	1.7941	1.7941	1.7941	1.7941	1.7941	1.7941	1.7941
10.1400	1.8298	1.7426	1.5468	1.6100	1.5451	1.5619	1.7365	1.7365	1.7634	1.6227	1.6686	1.8408	1.8543	1.5996	1.7167	1.8590	1.6512	1.8061	1.5435	1.8832	1.6259	1.7416	1.6472	1.7826	1.6828	1.6244	1.5788	1.8811	1.8240	1.7941	1.7941	1.7941	1.7941	1.7941	1.7941	1.7941	1.7941	1.7941	1.7941	1.7941	1.7941	1.7941	1.7941	1.7941	1.7941	1.7941	1.7941	1.7941	1.7941
10.1500	1.8298	1.7426	1.5468	1.6100	1.5451	1.5619	1.7365	1.7365	1.7634	1.6227	1.6686	1.8408	1.8543	1.5996	1.7167	1.8590	1.6512	1.8061	1.5435	1.8832	1.6259	1.7416	1.6472	1.7826	1.6828	1.6244	1.5788	1.8811	1.8240	1.7941	1.7941	1.7941	1.7941	1.7941	1.7941	1.7941	1.7941	1.7941	1.7941	1.7941	1.7941	1.7941	1.7941	1.7941	1.7941	1.7941	1.7941	1.7941	1.7941
10.1600	1.8298	1.7426	1.5468	1.6100	1.5451	1.5619	1.7365	1.7365	1.7634	1.6227	1.6686	1.8408	1.8543	1.5996	1.7167	1.8590	1.6512	1.8061	1.5435	1.8832	1.6259	1.7416	1.6472	1.7826	1.6828	1.6244	1.5788	1.8811	1.8240	1.7941	1.7941	1.7941	1.7941	1.7941	1.7941	1.7941	1.7941	1.7941	1.7941	1.7941	1.7941	1.7941	1.7941	1.7941	1.7941	1.7941	1.7941	1.7941	1.7941
10.1700	1.8298	1.7426	1.5468	1.6100	1.5451	1.5619	1.7365	1.7365	1.7634	1.6227	1.6686	1.8408	1.8543	1.5996	1.7167	1.8590	1.6512	1.8061	1.5435	1.8832	1.6259	1.7416	1.6472	1.7826	1.6828	1.6244	1.5788	1.8811	1.8240	1.7941	1.7941	1.7941	1.7941	1.7941	1.7941	1.7941	1.7941	1.7941	1.7941	1.7941	1.7941	1.7941	1.7941	1.7941	1.7941	1.7941	1.7941	1.7941	1.7941
10.1800	1.8298	1.7426	1.5468	1.6100	1.5451	1.5619	1.7365	1.7365	1.7634	1.6227	1.6686	1.8408	1.8543	1.5996	1.7167	1.8590	1.6512	1.8061	1.5435	1.8832	1.6259	1.7416	1.6472	1.7826	1.6828	1.6244	1.5788	1.8811	1.8240	1.7941	1.7941	1.7941	1.7941	1.7941	1.7941	1.7941	1.7941	1.7941	1.7941	1.7941	1.7941	1.7941	1.7941	1.7941	1.7941	1.7941	1.7941	1.7941	1.7941
10.1900	1.8298	1.7426	1.5468	1.6100	1.5451	1.5619	1.7365	1.7365	1.7634	1.6227	1.6686	1.8408	1.8543	1.5996	1.7167	1.8590	1.6512	1.8061	1.5435	1.8832	1.6259	1.7416	1.6472	1.7826	1.6828	1.6244	1.5788	1.8811	1.8240	1.7941	1.7941	1.7941	1.7941	1.7941	1.7941	1.7941	1.7941	1.7941	1.7941	1.7941	1.7941	1.7941	1.7941	1.7941	1.7941	1.7941	1.7941	1.7941	1.7941
10.2000	1.8298	1.7426	1.5468	1.6100	1.5451	1.5619	1.7365	1.7365	1.7634	1.6227	1.6686	1.8408	1.8543	1.5996	1.7167	1.8590	1.6512	1.8061	1.5435	1.8832	1.6259	1.7416	1.6472	1.7826	1.6828	1.6244	1.5788	1.8811	1.8240	1.7941	1.7941	1.7941	1.7941	1.7941	1.7941	1.7941	1.7941	1.7941	1.7941	1.7941	1.7941	1.7941	1.7941	1.7941	1.7941	1.7941	1.7941	1.7941	1.7941
10.2100	1.8298	1.7426	1.5468	1.6100	1.5451	1.5619	1.7365	1.7365	1.7634	1.6227	1.6686	1.8408	1.8543	1.5996	1.7167	1.8590	1.6512	1.8061	1.5435	1.8832	1.6259	1.7416	1.6472	1.7826	1.6828	1.6244	1.5788	1.8811	1.8240	1.7941	1.7941	1.7941	1.7941	1.7941	1.7941	1.7941	1.7941	1.7941	1.7941	1.7941	1.7941	1.7941	1.7941	1.7941	1.7941	1.7941	1.7941	1.7941	1.7941
10.2200	1.8298	1.7426	1.5468	1.6100	1.5451	1.5619	1.7365	1.7365	1.7634	1.6227	1.6686	1.8408	1.8543	1.5996	1.7167	1.8590	1.6512	1.8061	1.5435	1.8832	1.6259	1.7416	1.6472	1.7826	1.6828	1.6244	1.5788	1.8811	1.8240	1.7941	1.7941	1.7941	1.7941	1.7941	1.7941	1.7941	1.7941	1.7941	1.7941	1.7941	1.7941	1.7941	1.7941	1.7941	1.7941	1.7941	1.7941	1.7941	1.7941
10.2300	1.8298	1.7426	1.5468	1.6100	1.5451	1.5619	1.7365	1.7365	1.7634	1.6227	1.6686	1.8408	1.8543	1.5996	1.7167	1.8590	1.6512	1.8061	1.5435	1.8832	1.6259	1.7416	1.6472	1.7826	1.6828	1.6244	1.5788	1.8811	1.8240	1.7941	1.7941	1.7941	1.7941	1.7941	1.7941	1.7941	1.7941	1.7941	1.7941	1.7941	1.7941	1.7941	1.7941	1.7941	1.7941	1.7941	1.7941	1.7941	1.7941
10.2400	1.8298	1.7426	1.5468	1.6100	1.5451	1.5619	1.7365	1.7365	1.7634	1.6227	1.6686	1.8408	1.8543	1.5996	1.7167	1.8590	1.6512	1.8061	1.5435	1.8832	1.6259	1.7416	1.6472	1.7826	1.6828	1.6244	1.5788	1.8811	1.8240	1.7941	1.7941	1.7941	1.7941	1.7941	1.7941	1.7941	1.7941	1.7941	1.7941	1.7941	1.7941	1.7941	1.7941	1.7941	1.7941	1.7941	1.7941	1.7941	1.7941
10.2500	1.8298	1.7426	1.5468	1.6100	1.5451	1.5619	1.7365	1.7365	1.7634	1.6227	1.6686	1.8408	1.8543	1.5996	1.7167	1.8590	1.6512	1.8061	1.5435	1.8832	1.6259	1.7416	1.6472	1.7826	1.6828	1.6244	1.5788	1.8811	1.8240	1.7941	1.7941	1.7941	1.7941	1.7941	1.7941	1.7941	1.7941	1.7941	1.7941	1.7941	1.7941	1.7941	1.7941	1.7941	1.7941	1.7941	1.7941	1.7941	1.7941
10.2600	1.8298	1.7426	1.5468	1.6100	1.5451	1.5619	1.7365	1.7365	1.7634	1.6227	1.6686	1.8408	1.8543	1.5996	1.7167	1.8590	1.6512	1.8061	1.5435	1.8832	1.6259	1.7416	1.6472	1.7826	1.6828	1.6244	1.5788	1.8811	1.8240	1.7941	1.7941	1.7941	1.7941	1.7941	1.7941	1.7941	1.7941	1.7941	1.7941	1.7941	1.7941	1.7941	1.7941	1.7941	1.7941	1.7941	1.7941	1.7941	1.7941
10.2700	1.8298	1.7426	1.5468	1.6100	1.5451	1.5619	1.7365	1.7365	1.7634	1.6227	1.6686	1.8408	1.8543	1.5996	1.7167	1.8590	1.6512	1.8061	1.5435	1.8832	1.6259	1.7416	1.6472	1.7826	1.6828	1.6244	1.5788	1.8811	1.8240	1.7941	1.7941	1.7941	1.7941	1.7941	1.7941	1.7941	1.7941	1.7941	1.7941	1.7941	1.7941	1.7941	1.7941	1.7941	1.7941	1.7941	1.7941	1.7941	1.7941
10.2800	1.8298	1.7426	1.5468	1.6100	1.5451	1.5619	1.7365	1.7365	1.7634	1.6227	1.6686	1.8408	1.8543	1.5996	1.7167	1.8590	1.6512	1.8061	1.5435	1.8832	1.6259	1.7416	1.6472	1.7826	1.6828	1.6244	1.5788	1.8811	1.8240	1.7941	1.7941	1.7941	1.7941	1.7941	1.7941	1.7941	1.7941	1.7941	1.7941	1.7941	1.7941	1.7941	1.7941	1.7941	1.7941	1.7941	1.7941	1.7941	1.7941
10.2900	1.8298	1.7426	1.5468	1.6100	1.5451	1.5619	1.7365	1.7365	1.7634	1.6227	1.6686	1.8408	1.8543	1.5996	1.7167	1.8590	1.6512	1.8061	1.5435	1.8832	1.6259	1.7416	1.6472	1.7826	1.6828	1.6244	1.5788	1.8811	1.8240	1.7941	1.7941	1.7941	1.7941	1.7941	1.7941	1.7941	1.7941	1.7941	1.7941	1.7941	1.7941	1.7941	1.7941	1.7941	1.7941	1.7941	1.7941	1.7941	1.7941
10.3000	1.8298	1.7426	1.5468	1.6100	1.5451	1.5619	1.7365	1.7365	1.7634	1.6227	1.6686	1.8408	1.8543	1.5996	1.7167	1.8590	1.6512	1.8061	1.5435	1.8832	1.6259	1.7416	1.6472	1.7826	1.6828	1.6244	1.5788	1.8811	1.8240	1.7941	1.7941	1.7941	1.7941	1.7941	1.7941	1.7941	1.7941	1.7941	1.7941	1.7941	1.7941	1.7941	1.7941	1.7941	1.7941	1.7941	1.7941	1.7941	1.7941
10.3100	1.8205	1.7338	1.5390	1.6019	1.5373	1.5540	1.7277	1.7277	1.7545	1.6145	1.6602	1.8315	1.8449	1.5915	1.7081	1.8496	1.6429	1.7969	1.5357	1.8737	1.6177	1.7328	1.6389	1.7736	1.6743	1.6162	1.5708	1.8716	1.8147	1.7851	1.7851	1.7851	1.7851	1.7851	1.7851	1.7851	1.7851	1.7851	1.7851	1.7851	1.7851	1.7851	1.7851	1.7851	1.7851	1.7851	1.7851	1.7851	1.7851
10.3200	1.8205	1.7338	1.5390	1.6019	1.5373	1.5540	1.7277	1.7277	1.7545	1.6145	1.6602	1.8315	1.8449	1.5915	1.7081	1.8496	1.6429	1.7969	1.5357	1.8737	1.6177	1.7328	1.6389	1.7736	1.6743	1.6162	1.5708	1.8716	1.8147	1.7851	1.7851	1.7851	1.7851	1.7851	1.7851	1.7851	1.7851	1.7851	1.7851	1.7851	1.7851	1.7851	1.7851	1.7851	1.7851	1.7851	1.7851	1.7851	1.7851
10.3300	1.8205	1.7338	1.5390	1.6019	1.5373	1.5540	1.7277	1.7277	1.7545	1.6145	1.6602	1.8315	1.8449	1.5915	1.7081	1.8496	1.6429	1.7969	1.5357	1.8737	1.6177	1.7328	1.6389	1.7736	1.6743	1.6162	1.5708	1.8716	1.8147	1.7851	1.7851	1.7851	1.7851	1.7851	1.7851	1.7851	1.7851	1.7851	1.7851	1.7851	1.7851	1.7851	1.7851	1.7851	1.7851	1.7851	1.7851	1.7851	1.7851
10.3400	1.8205	1.7338	1.5390	1.6019	1.5373	1.5540	1.7277	1.7277	1.7545	1.6145	1.6602	1.8315	1.8449	1.5915	1.7081	1.8496	1.6429	1.7969	1.5357	1.8737	1.6177	1.7328	1.6389	1.7736	1.6743	1.6162	1.5708	1.8716	1.8147	1.7851	1.7851	1.7851	1.7851	1.7851	1.7851	1.7851	1.7851	1.7851	1.7851	1.7851	1.7851	1.7851	1.7851	1.7851	1.7851	1.7851	1.7851	1.7851	1.7851
10.3500	1.8205	1.7338	1.5390	1.6019	1.5373	1.5540	1.7277	1.7277	1.7545	1.6145	1.6602	1.8315	1.8449	1.5915	1.7081	1.8496	1.6429	1.7969	1.5357	1.8737	1.6177	1.7328	1.6389	1.7736	1.6743	1.6162	1.5708	1.8716	1.8147	1.7851	1.7851	1.7851	1.7851	1.7851	1.7851	1.7851	1.7851	1.7851	1.7851	1.7851	1.7851	1.7851	1.7851	1.7851	1.7851	1.7851	1.7851	1.7851	1.7851
10.3600	1.8205	1.7338	1.5390	1.6019	1.5373	1.5540	1.7277	1.7277	1.7545	1.6145	1.6602	1.8315	1.8449	1.5915	1.7081	1.8496	1.6429	1.7969	1.5357	1.8737	1.6177	1.7328	1.6389	1.7736	1.6743	1.6162	1.5708	1.8716	1.8147	1.7851	1.7851	1.7851	1.7851	1.7851	1.7851	1.7851	1.7851	1.7851	1.7851	1.7851	1.7851	1.7851	1.7851	1.7851	1.7851	1.7851	1.7851	1.7851	1.7851
10.3700	1.8205	1.7338	1.5390	1.6019	1.5373	1.5540	1.7277	1.7277	1.7545	1.6145	1.6602	1.8315	1.8449	1.5915	1.7081	1.8496	1.6429	1.7969	1.5357	1.8737	1.6177	1.7328	1.6389	1.7736	1.6743	1.6162	1.5708	1.8716	1.8147	1.7851	1.7851	1.7851	1.7851	1.7851	1.7851	1.7851	1.7851	1.7851	1.7851	1.7851	1.7851	1.7851	1.7851	1.7851	1.7851	1.7851	1.7851	1.7851	1.7851
10.3800	1.8205	1.7338	1.5390	1.6019	1.5373	1.5540	1.7277	1.7277	1.7545	1.6145	1.6602	1.8315	1.8449	1.5915	1.7081	1.8496	1.6429	1.7969	1.5357	1.8737	1.6177	1.7328	1.6389	1.7736	1.6743	1.6162	1.5708	1.8716	1.8147	1.7851	1.7851	1.7851	1.7851	1.7851	1.7851	1.7851	1.7851	1.7851	1.7851	1.7851	1.7851	1.7851	1.7851	1.7851	1.7851	1.7851	1.7851	1.7851	1.7851
10.3900	1.8205	1.7338	1.5390	1.6019	1.5373	1.5540	1.7277	1.7277	1.7545	1.6145	1.6602	1.8315	1.8449	1.5915	1.7081	1.8496	1.6429	1.7969	1.5357	1.8737	1.6177	1.7328	1.6389	1.7736	1.6743	1.6162	1.5708	1.8716	1.8147	1.7851	1.7851	1.7851	1.7851	1.7851	1.7851	1.7851	1.7851	1.7851	1.7851	1.7851	1.7851	1.7851	1.7851	1.7851	1.7851	1.7851	1.7851	1.7851	1.7851
10.4000	1.8205	1.7338	1.5390	1.6019	1.5373	1.5540	1.7277	1.7277	1.7545	1.6145	1.6602	1.8315	1.8449	1.5915	1.7081	1.8496	1.6429	1.7969	1.5357	1.8737	1.6177	1.7328	1.6389	1.7736	1.6743	1.6162	1.5708	1.8716	1.8147	1.7851	1.7851	1.7851	1.7851	1.7851	1.7851	1.7851	1.7851	1.7851	1.7851	1.7851	1.7851	1.7851	1.7851	1.7851	1.7851	1.7851	1.7851	1.7851	1.7851
10.4100	1.8205	1.7338	1.5390	1.6019	1.5373	1.5540	1.7277	1.7277	1.7545	1.6145	1.6602	1.8315	1.8449	1.5915	1.7081	1.8496	1.6429	1.7969	1.5357	1.8737	1.6177	1.7328	1.6389	1.7736	1.6743	1.6162	1.5708	1.8716	1.8147	1.7851	1.7851	1.7851	1.7851	1.7851	1.7851	1.7851	1.7851	1.7851	1.7851	1.7851	1.7851	1.7851	1.7851	1.7851	1.7851	1.7851	1.7851	1.7851	1.7851
10.4200	1.8205	1.7338	1.5390	1.6019	1.5373	1.5540	1.7277	1.7277	1.7545	1.6145	1.6602	1.8315	1.8449	1.5915	1.7081	1.8496	1.6429	1.7969	1.5357	1.8737	1.6177	1.7328	1.6389	1.7736	1.6743	1.6162	1.5708	1.8716	1.8147	1.7851	1.7851	1.7851	1.7851	1.7851	1.7851	1.7851	1.7851	1.7851	1.7851	1.7851	1.7851	1.7851	1.7851	1.7851	1.7851	1.7851	1.7851	1.7851	1.7851
10.4300	1.8205	1.7338	1.5390	1.6019	1.5373	1.5540	1.7277	1.7277	1.7545	1.6145	1.6602	1.8315	1.8449	1.5915	1.7081	1.8496	1.6429	1.7969	1.5357	1.8737	1.6177	1.7328	1.6389	1.7736	1.6743	1.6162	1.5708	1.8716	1.8147	1.7851	1.7851	1.7851	1.7851	1.7851	1.7851	1.7851	1.7851	1.7851	1.7851	1.7851	1.7851	1.7851	1.7851	1.7851	1.7851	1.7851	1.7851	1.7851	1.7851
10.4400	1.8205	1.7338	1.5390	1.6019	1.5373	1.5540	1.7277	1.7277	1.7545	1.6145	1.6602	1.8315	1.8449	1.5915	1.7081	1.8496	1.6429	1.7969	1.5357	1.8737	1.6177	1.7328	1.6389	1.7736	1.6743	1.6162	1.5708	1.8716	1.8147	1.7851	1.7851	1.7851	1.7851	1.7851	1.7851	1.7851	1.7851	1.7851	1.7851	1.7851	1.7851	1.7851	1.7851	1.7851	1.7851	1.7851	1.7851	1.7851	1.7851
10.4500	1.8205	1.7338	1.5390	1.6019	1.5373	1.5540	1.7277	1.7277	1.7545	1.6145	1.6602	1.8315	1.8449	1.5915	1.7081	1.8496	1.6429	1.7969	1.5357	1.8737	1.6177	1.7328	1.6389	1.7736	1.6743	1.6162	1.5708	1.8716	1.8147	1.7851	1.7851	1.7851	1.7851	1.7851	1.7851	1.7851	1.7851	1.7851	1.7851	1.7851	1.7851	1.7851	1.7851	1.7851	1.7851	1.7851	1.7851	1.7851	1.7851
10.4600	1.8205	1.7338	1.5390	1.6019	1.5373	1.5540	1.7277	1.7277	1.7545	1.6145	1.6602	1.8315	1.8449	1.5915	1.7081	1.8496	1.6429	1.7969	1.5357	1.8737	1.6177	1.7328	1.6389	1.7736	1.6743	1.6162	1.5708	1.8716	1.8147	1.7851	1.7851	1.7851	1.7851	1.7851	1.7851	1.7851	1.7851	1.7851	1.7851	1.7851	1.7851	1.7851	1.7851	1.7851	1.7851	1.7851	1.7851	1.7851	1.7851
10.4700	1.8205	1.7338	1.5390	1.6019	1.5373	1.5540	1.7277	1.7277	1.7545	1.6145	1.6602	1.8315	1.8449	1.5915	1.7081	1.8496	1.6429	1.7969	1.5357	1.8737	1.6177	1.7328	1.6389	1.7736	1.6743	1.6162	1.5708	1.8716	1.8147	1.7851	1.7851	1.7851	1.7851	1.7851	1.7851	1.7851	1.7851	1.7851	1.7851	1.7851	1.7851	1.7851	1.7851	1.7851	1.7851	1.7851	1.7851	1.7851	1.7851
10.4800	1.8205	1.7338	1.5390	1.6019	1.5373	1.5540	1.7277	1.7277	1.7545	1.6145	1.6602	1.8315	1.8449	1.5915	1.7081	1.8496	1.6429	1.7969	1.5357	1.8737	1.6177	1.7328	1.6389	1.7736	1.6743	1.6162	1.5708	1.8716	1.8147	1.7851	1.7851	1.7851	1.7851	1.7851	1.7851	1.7851	1.7851	1.7851	1.7851	1.7851	1.7851	1.7851	1.7851	1.7851	1.7851	1.7851	1.7851	1.7851	1.7851
10.4900	1.8205	1.7338	1.5390	1.6019	1.5373	1.5540	1.7277	1.7277	1.7545	1.6145	1.6602	1.8315	1.8449	1.5915	1.7081	1.8496	1.6429	1.7969	1.5357	1.8737	1.6177	1.7328	1.6389	1.7736	1.6743	1.6162	1.5708	1.8716	1.8147	1.7851	1.7851	1.7851	1.7851	1.7851	1.7851	1.7851	1.7851	1.7851	1.7851	1.7851	1.7851	1.7851	1.7851	1.7851	1.7851	1.7851	1.7851	1.7851	1.7851
10.5000	1.8205	1.7338	1.5390	1.6019	1.5373	1.5540	1.7277	1.7277	1.7545	1.6145	1.6602	1.8315	1.8449	1.5915	1.7081	1.8496	1.6429	1.7969	1.5357	1.8737	1.6177	1.7328	1.6389	1.7736	1.6743	1.6162	1.5708	1.8716	1.8147	1.7851	1.7851	1.7851	1.7851	1.7851	1.7851	1.7851	1.7851	1.7851	1.7851	1.7851	1.7851	1.7851	1.7851	1.7851	1.7851	1.7851	1.7851	1.7851	1.7851
10.5100	1.8115	1.7252	1.5313	1.5939	1.5297	1.5463	1.7191	1.7191	1.7457	1.6065	1.6519	1.8224	1.8357	1.5836	1.6996	1.8404	1.6347	1.7880	1.5281	1.8643	1.6097	1.7241	1.6307	1.7648	1.6660	1.6082	1.5631	1.8623	1.8057	1.7762	1.7762	1.7762	1.7762	1.7762	1.7762	1.7762	1.7762	1.7762	1.7762	1.7762	1.7762	1.7762	1.7762	1.7762	1.7762	1.7762	1.7762	1.7762	1.7762
10.5200	1.8115	1.7252	1.5313	1.5939	1.5297	1.5463	1.7191	1.7191	1.7457	1.6065	1.6519	1.8224	1.8357	1.5836	1.6996	1.8404	1.6347	1.7880	1.5281	1.8643	1.6097	1.7241	1.6307	1.7648	1.6660	1.6082	1.5631	1.8623	1.8057	1.7762	1.7762	1.7762	1.7762	1.7762	1.7762	1.7762	1.7762	1.7762	1.7762	1.7762	1.7762	1.7762	1.7762	1.7762	1.7762	1.7762	1.7762	1.7762	1.7762
10.5300	1.8115	1.7252	1.5313	1.5939	1.5297	1.5463	1.7191	1.7191	1.7457	1.6065	1.6519	1.8224	1.8357	1.5836	1.6996	1.8404	1.6347	1.7880	1.5281	1.8643	1.6097	1.7241	1.6307	1.7648	1.6660	1.6082	1.5631	1.8623	1.8057	1.7762	1.7762	1.7762	1.7762	1.7762	1.7762	1.7762	1.7762	1.7762	1.7762	1.7762	1.7762	1.7762	1.7762	1.7762	1.7762	1.7762	1.7762	1.7762	1.7762
10.5400	1.8115	1.7252	1.5313	1.5939	1.5297	1.5463	1.7191	1.7191	1.7457	1.6065	1.6519	1.8224	1.8357	1.5836	1.6996	1.8404	1.6347	1.7880	1.5281	1.8643	1.6097	1.7241	1.6307	1.7648	1.6660	1.6082	1.5631	1.8623	1.8057	1.7762	1.7762	1.7762	1.7762	1.7762	1.7762	1.7762	1.7762	1.7762	1.7762	1.7762	1.7762	1.7762	1.7762	1.7762	1.7762	1.7762	1.7762	1.7762	1.7762
10.5500	1.8115	1.7252	1.5313	1.5939	1.5297	1.5463	1.7191	1.7191	1.7457	1.6065	1.6519	1.8224	1.8357	1.5836	1.6996	1.8404	1.6347	1.7880	1.5281	1.8643	1.6097	1.7241	1.6307	1.7648	1.6660	1.6082	1.5631	1.8623	1.8057	1.7762	1.7762	1.7762	1.7762	1.7762	1.7762	1.7762	1.7762	1.7762	1.7762	1.7762	1.7762	1.7762	1.7762	1.7762	1.7762	1.7762	1.7762	1.7762	1.7762
10.5600	1.8115	1.7252	1.5313	1.5939	1.5297	1.5463	1.7191	1.7191	1.7457	1.6065	1.6519	1.8224	1.8357	1.5836	1.6996	1.8404	1.6347	1.7880	1.5281	1.8643	1.6097	1.7241	1.6307	1.7648	1.6660	1.6082	1.5631	1.8623	1.8057	1.7762	1.7762	1.7762	1.7762	1.7762	1.7762	1.7762	1.7762	1.7762	1.7762	1.7762	1.7762	1.7762	1.7762	1.7762	1.7762	1.7762	1.7762	1.7762	1.7762
10.5700	1.8115	1.7252	1.5313	1.5939	1.5297	1.5463	1.7191	1.7191	1.7457	1.6065	1.6519	1.8224	1.8357	1.5836	1.6996	1.8404	1.6347	1.7880	1.5281	1.8643	1.6097	1.7241	1.6307	1.7648	1.6660	1.6082	1.5631	1.8623	1.8057	1.7762	1.7762	1.7762	1.7762	1.7762	1.7762	1.7762	1.7762	1.7762	1.7762	1.7762	1.7762	1.7762	1.7762	1.7762	1.7762	1.7762	1.7762	1.7762	1.7762
10.5800	1.8115	1.7252	1.5313	1.5939	1.5297	1.5463	1.7191	1.7191	1.7457	1.6065	1.6519	1.8224	1.8357	1.5836	1.6996	1.8404	1.6347	1.7880	1.5281	1.8643	1.6097	1.7241	1.6307	1.7648	1.6660	1.6082	1.5631	1.8623	1.8057	1.7762	1.7762	1.7762	1.7762	1.7762	1.7762	1.7762	1.7762	1.7762	1.7762	1.7762	1.7762	1.7762	1.7762	1.7762	1.7762	1.7762	1.7762	1.7762	1.7762
10.5900	1.8115	1.7252	1.5313	1.5939	1.5297	1.5463	1.7191	1.7191	1.7457	1.6065	1.6519	1.8224	1.8357	1.5836	1.6996	1.8404	1.6347	1.7880	1.5281	1.8643	1.6097	1.7241	1.6307	1.7648	1.6660	1.6082	1.5631	1.8623	1.8057	1.7762	1.7762	1.7762	1.7762	1.7762	1.7762	1.7762	1.7762	1.7762	1.7762	1.7762	1.7762	1.7762	1.7762	1.7762	1.7762	1.7762	1.7762	1.7762	1.7762
10.6000	1.8115	1.7252	1.5313	1.5939	1.5297	1.5463	1.7191	1.7191	1.7457	1.6065	1.6519	1.8224	1.8357	1.5836	1.6996	1.8404	1.6347	1.7880	1.5281	1.8643	1.6097	1.7241	1.6307	1.7648	1.6660	1.6082	1.5631	1.8623	1.8057	1.7762	1.7762	1.7762	1.7762	1.7762	1.7762	1.7762	1.7762	1.7762	1.7762	1.7762	1.7762	1.7762	1.7762	1.7762	1.7762	1.7762	1.7762	1.7762	1.7762
10.6100	1.8115	1.7252	1.5313	1.5939	1.5297	1.5463	1.7191	1.7191	1.7457	1.6065	1.6519	1.8224	1.8357	1.5836	1.6996	1.8404	1.6347	1.7880	1.5281	1.8643	1.6097	1.7241	1.6307	1.7648	1.6660	1.6082	1.5631	1.8623	1.8057	1.7762	1.7762	1.7762	1.7762	1.7762	1.7762	1.7762	1.7762	1.7762	1.7762	1.7762	1.7762	1.7762	1.7762	1.7762	1.7762	1.7762	1.7762	1.7762	1.7762
10.6200	1.8115	1.7252	1.5313	1.5939	1.5297	1.5463	1.7191	1.7191	1.7457	1.6065	1.6519	1.8224	1.8357	1.5836	1.6996	1.8404	1.6347	1.7880	1.5281	1.8643	1.6097	1.7241	1.6307	1.7648	1.6660	1.6082	1.5631	1.8623	1.8057	1.7762	1.7762	1.7762	1.7762	1.7762	1.7762	1.7762	1.7762	1.7762	1.7762	1.7762	1.7762	1.7762	1.7762	1.7762	1.7762	1.7762	1.7762	1.7762	1.7762
10.6300	1.8115	1.7252	1.5313	1.5939	1.5297	1.5463	1.7191	1.7191	1.7457	1.6065	1.6519	1.8224	1.8357	1.5836	1.6996	1.8404	1.6347	1.7880	1.5281	1.8643	1.6097	1.7241	1.6307	1.7648	1.6660	1.6082	1.5631	1.8623	1.8057	1.7762	1.7762	1.7762	1.7762	1.7762	1.7762	1.7762	1.7762	1.7762	1.7762	1.7762	1.7762	1.7762	1.7762	1.7762	1.7762	1.7762	1.7762	1.7762	1.7762
10.6400	1.8115	1.7252	1.5313	1.5939	1.5297	1.5463	1.7191	1.7191	1.7457	1.6065	1.6519	1.8224	1.8357	1.5836	1.6996	1.8404	1.6347	1.7880	1.5281	1.8643	1.6097	1.7241	1.6307	1.7648	1.6660	1.6082	1.5631	1.8623	1.8057	1.7762	1.7762	1.7762	1.7762	1.7762	1.7762	1.7762	1.7762	1.7762	1.7762	1.7762	1.7762	1.7762	1.7762	1.7762	1.7762	1.7762	1.7762	1.7762	1.7762
10.6500	1.8115	1.7252	1.5313	1.5939	1.5297	1.5463	1.7191	1.7191	1.7457	1.6065	1.6519	1.8224	1.8357	1.5836	1.6996	1.8404	1.6347	1.7880	1.5281	1.8643	1.6097	1.7241	1.6307	1.7648	1.6660	1.6082	1.5631	1.8623	1.8057	1.7762	1.7762	1.7762	1.7762	1.7762	1.7762	1.7762	1.7762	1.7762	1.7762	1.7762	1.7762	1.7762	1.7762	1.7762	1.7762	1.7762	1.7762	1.7762	1.7762
10.6600	1.8115	1.7252	1.5313	1.5939	1.5297	1.5463	1.7191	1.7191	1.7457	1.6065	1.6519	1.8224	1.8357	1.5836	1.6996	1.8404	1.6347	1.7880	1.5281	1.8643	1.6097	1.7241	1.6307	1.7648	1.6660	1.6082	1.5631	1.8623	1.8057	1.7762	1.7762	1.7762	1.7762	1.7762	1.7762	1.7762	1.7762	1.7762	1.7762	1.7762	1.7762	1.7762	1.7762	1.7762	1.7762	1.7762	1.7762	1.7762	1.7762
10.6700	1.8115	1.7252	1.5313	1.5939	1.5297	1.5463	1.7191	1.7191	1.7457	1.6065	1.6519	1.8224	1.8357	1.5836	1.6996	1.8404	1.6347	1.7880	1.5281	1.8643	1.6097	1.7241	1.6307	1.7648	1.6660	1.6082	1.5631	1.8623	1.8057	1.7762	1.7762	1.7762	1.7762	1.7762	1.7762	1.7762	1.7762	1.7762	1.7762	1.7762	1.7762	1.7762	1.7762	1.7762	1.7762	1.7762	1.7762	1.7762	1.7762
10.6800	1.8115	1.7252	1.5313	1.5939	1.5297	1.5463	1.7191	1.7191	1.7457	1.6065	1.6519	1.8224	1.8357	1.5836	1.6996	1.8404	1.6347	1.7880	1.5281	1.8643	1.6097	1.7241	1.6307	1.7648	1.6660	1.6082	1.5631	1.8623	1.8057	1.7762	1.7762	1.7762	1.7762	1.7762	1.7762	1.7762	1.7762	1.7762	1.7762	1.7762	1.7762	1.7762	1.7762	1.7762	1.7762	1.7762	1.7762	1.7762	1.7762
10.6900	1.8115	1.7252	1.5313	1.5939	1.5297	1.5463	1.7191	1.7191	1.7457	1.6065	1.6519	1.8224	1.8357	1.5836	1.6996	1.8404	1.6347	1.7880	1.5281	1.8643	1.6097	1.7241	1.6307	1.7648	1.6660	1.6082	1.5631	1.8623	1.8057	1.7762	1.7762	1.7762	1.7762	1.7762	1.7762	1.7762	1.7762	1.7762	1.7762	1.7762	1.7762	1.7762	1.7762	1.7762	1.7762	1.7762	1.7762	1.7762	1.7762
10.7000	1.8115	1.7252	1.5313	1.5939	1.5297	1.5463	1.7191	1.7191	1.7457	1.6065	1.6519	1.8224	1.8357	1.5836	1.6996	1.8404	1.6347	1.7880	1.5281	1.8643	1.6097	1.7241	1.6307	1.7648	1.6660	1.6082	1.5631	1.8623	1.8057	1.7762	1.7762	1.7762	1.7762	1.7762	1.7762	1.7762	1.7762	1.7762	1.7762	1.7762	1.7762	1.7762	1.7762	1.7762	1.7762	1.7762	1.7762	1.7762	1.7762
10.7100	1.8026	1.7167	1.5239	1.5862	1.5222	1.5387	1.7107	1.7107	1.7372	1.5987	1.6438	1.8135	1.8267	1.5759	1.6913	1.8314	1.6267	1.7792	1.5206	1.8552	1.6018	1.7157	1.6228	1.7561	1.6578	1.6003	1.5554	1.8531	1.7968	1.7675	1.7675	1.7675	1.7675	1.7675	1.7675	1.7675	1.7675	1.7675	1.7675	1.7675	1.7675	1.7675	1.7675	1.7675	1.7675	1.7675	1.7675	1.7675	1.7675
10.7200	1.8026	1.7167	1.5239	1.5862	1.5222	1.5387	1.7107	1.7107	1.7372	1.5987	1.6438	1.8135	1.8267	1.5759	1.6913	1.8314	1.6267	1.7792	1.5206	1.8552	1.6018	1.7157	1.6228	1.7561	1.6578	1.6003	1.5554	1.8531	1.7968	1.7675	1.7675	1.7675	1.7675	1.7675	1.7675	1.7675	1.7675	1.7675	1.7675	1.7675	1.7675	1.7675	1.7675	1.7675	1.7675	1.7675	1.7675	1.7675	1.7675
10.7300	1.8026	1.7167	1.5239	1.5862	1.5222	1.5387	1.7107	1.7107	1.7372	1.5987	1.6438	1.8135	1.8267	1.5759	1.6913	1.8314	1.6267	1.7792	1.5206	1.8552	1.6018	1.7157	1.6228	1.7561	1.6578	1.6003	1.5554	1.8531	1.7968	1.7675	1.7675	1.7675	1.7675	1.7675	1.7675	1.7675	1.7675	1.7675	1.7675	1.7675	1.7675	1.7675	1.7675	1.7675	1.7675	1.7675	1.7675	1.7675	1.7675
10.7400	1.8026	1.7167	1.5239	1.5862	1.5222	1.5387	1.7107	1.7107	1.7372	1.5987	1.6438	1.8135	1.8267	1.5759	1.6913	1.8314	1.6267	1.7792	1.5206	1.8552	1.6018	1.7157	1.6228	1.7561	1.6578	1.6003	1.5554	1.8531	1.7968	1.7675	1.7675	1.7675	1.7675	1.7675	1.7675	1.7675	1.7675	1.7675	1.7675	1.7675	1.7675	1.7675	1.7675	1.7675	1.7675	1.7675	1.7675	1.7675	1.7675
10.7500	1.8026	1.7167	1.5239	1.5862	1.5222	1.5387	1.7107	1.7107	1.7372	1.5987	1.6438	1.8135	1.8267	1.5759	1.6913	1.8314	1.6267	1.7792	1.5206	1.8552	1.6018	1.7157	1.6228	1.7561	1.6578	1.6003	1.5554	1.8531	1.7968	1.7675	1.7675	1.7675	1.7675	1.7675	1.7675	1.7675	1.7675	1.7675	1.7675	1.7675	1.7675	1.7675	1.7675	1.7675	1.7675	1.7675	1.7675	1.7675	1.7675
10.7600	1.8026	1.7167	1.5239	1.5862	1.5222	1.5387	1.7107	1.7107	1.7372	1.5987	1.6438	1.8135	1.8267	1.5759	1.6913	1.8314	1.6267	1.7792	1.5206	1.8552	1.6018	1.7157	1.6228	1.7561	1.6578	1.6003	1.5554	1.8531	1.7968	1.7675	1.7675	1.7675	1.7675	1.7675	1.7675	1.7675	1.7675	1.7675	1.7675	1.7675	1.7675	1.7675	1.7675	1.7675	1.7675	1.7675	1.7675	1.7675	1.7675
10.7700	1.8026	1.7167	1.5239	1.5862	1.5222	1.5387	1.7107	1.7107	1.7372	1.5987	1.6438	1.8135	1.8267	1.5759	1.6913	1.8314	1.6267	1.7792	1.5206	1.8552	1.6018	1.7157	1.6228	1.7561	1.6578	1.6003	1.5554	1.8531	1.7968	1.7675	1.7675	1.7675	1.7675	1.7675	1.7675	1.7675	1.7675	1.7675	1.7675	1.7675	1.7675	1.7675	1.7675	1.7675	1.7675	1.7675	1.7675	1.7675	1.7675
10.7800	1.8026	1.7167	1.5239	1.5862	1.5222	1.5387	1.7107	1.7107	1.7372	1.5987	1.6438	1.8135	1.8267	1.5759	1.6913	1.8314	1.6267	1.7792	1.5206	1.8552	1.6018	1.7157	1.6228	1.7561	1.6578	1.6003	1.5554	1.8531	1.7968	1.7675	1.7675	1.7675	1.7675	1.7675	1.7675	1.7675	1.7675	1.7675	1.7675	1.7675	1.7675	1.7675	1.7675	1.7675	1.7675	1.7675	1.7675	1.7675	1.7675
10.7900	1.8026	1.7167	1.5239	1.5862	1.5222	1.5387	1.7107	1.7107	1.7372	1.5987	1.6438	1.8135	1.8267	1.5759	1.6913	1.8314	1.6267	1.7792	1.5206	1.8552	1.6018	1.7157	1.6228	1.7561	1.6578	1.6003	1.5554	1.8531	1.7968	1.7675	1.7675	1.7675	1.7675	1.7675	1.7675	1.7675	1.7675	1.7675	1.7675	1.7675	1.7675	1.7675	1.7675	1.7675	1.7675	1.7675	1.7675	1.7675	1.7675
10.8000	1.8026	1.7167	1.5239	1.5862	1.5222	1.5387	1.7107	1.7107	1.7372	1.5987	1.6438	1.8135	1.8267	1.5759	1.6913	1.8314	1.6267	1.7792	1.5206	1.8552	1.6018	1.7157	1.6228	1.7561	1.6578	1.6003	1.5554	1.8531	1.7968	1.7675	1.7675	1.7675	1.7675	1.7675	1.7675	1.7675	1.7675	1.7675	1.7675	1.7675	1.7675	1.7675	1.7675	1.7675	1.7675	1.7675	1.7675	1.7675	1.7675
10.8100	1.8026	1.7167	1.5239	1.5862	1.5222	1.5387	1.7107	1.7107	1.7372	1.5987	1.6438	1.8135	1.8267	1.5759	1.6913	1.8314	1.6267	1.7792	1.5206	1.8552	1.6018	1.7157	1.6228	1.7561	1.6578	1.6003	1.5554	1.8531	1.7968	1.7675	1.7675	1.7675	1.7675	1.7675	1.7675	1.7675	1.7675	1.7675	1.7675	1.7675	1.7675	1.7675	1.7675	1.7675	1.7675	1.7675	1.7675	1.7675	1.7675
10.8200	1.8026	1.7167	1.5239	1.5862	1.5222	1.5387	1.7107	1.7107	1.7372	1.5987	1.6438	1.8135	1.8267	1.5759	1.6913	1.8314	1.6267	1.7792	1.5206	1.8552	1.6018	1.7157	1.6228	1.7561	1.6578	1.6003	1.5554	1.8531	1.7968	1.7675	1.7675	1.7675	1.7675	1.7675	1.7675	1.7675	1.7675	1.7675	1.7675	1.7675	1.7675	1.7675	1.7675	1.7675	1.7675	1.7675	1.7675	1.7675	1.7675
10.8300	1.8026	1.7167	1.5239	1.5862	1.5222	1.5387	1.7107	1.7107	1.7372	1.5987	1.6438	1.8135	1.8267	1.5759	1.6913	1.8314	1.6267	1.7792	1.5206	1.8552	1.6018	1.7157	1.6228	1.7561	1.6578	1.6003	1.5554	1.8531	1.7968	1.7675	1.7675	1.7675	1.7675	1.7675	1.7675	1.7675	1.7675	1.7675	1.7675	1.7675	1.7675	1.7675	1.7675	1.7675	1.7675	1.7675	1.7675	1.7675	1.7675
10.8400	1.8026	1.7167	1.5239	1.5862	1.5222	1.5387	1.7107	1.7107	1.7372	1.5987	1.6438	1.8135	1.8267	1.5759	1.6913	1.8314	1.6267	1.7792	1.5206	1.8552	1.6018	1.7157	1.6228	1.7561	1.6578	1.6003	1.5554	1.8531	1.7968	1.7675	1.7675	1.7675	1.7675	1.7675	1.7675	1.7675	1.7675	1.7675	1.7675	1.7675	1.7675	1.7675	1.7675	1.7675	1.7675	1.7675	1.7675	1.7675	1.7675
10.8500	1.8026	1.7167	1.5239	1.5862	1.5222	1.5387	1.7107	1.7107	1.7372	1.5987	1.6438	1.8135	1.8267	1.5759	1.6913	1.8314	1.6267	1.7792	1.5206	1.8552	1.6018	1.7157	1.6228	1.7561	1.6578	1.6003	1.5554	1.8531	1.7968	1.7675	1.7675	1.7675	1.7675	1.7675	1.7675	1.7675	1.7675	1.7675	1.7675	1.7675	1.7675	1.7675	1.7675	1.7675	1.7675	1.7675	1.7675	1.7675	1.7675
10.8600	1.8026	1.7167	1.5239	1.5862	1.5222	1.5387	1.7107	1.7107	1.7372	1.5987	1.6438	1.8135	1.8267	1.5759	1.6913	1.8314	1.6267	1.7792	1.5206	1.8552	1.6018	1.7157	1.6228	1.7561	1.6578	1.6003	1.5554	1.8531	1.7968	1.7675	1.7675	1.7675	1.7675	1.7675	1.7675	1.7675	1.7675	1.7675	1.7675	1.7675	1.7675	1.7675	1.7675	1.7675	1.7675	1.7675	1.7675	1.7675	1.7675
10.8700	1.8026	1.7167	1.5239	1.5862	1.5222	1.5387	1.7107	1.7107	1.7372	1.5987	1.6438	1.8135	1.8267	1.5759	1.6913	1.8314	1.6267	1.7792	1.5206	1.8552	1.6018	1.7157	1.6228	1.7561	1.6578	1.6003	1.5554	1.8531	1.7968	1.7675	1.7675	1.7675	1.7675	1.7675	1.7675	1.7675	1.7675	1.7675	1.7675	1.7675	1.7675	1.7675	1.7675	1.7675	1.7675	1.7675	1.7675	1.7675	1.7675
10.8800	1.8026	1.7167	1.5239	1.5862	1.5222	1.5387	1.7107	1.7107	1.7372	1.5987	1.6438	1.8135	1.8267	1.5759	1.6913	1.8314	1.6267	1.7792	1.5206	1.8552	1.6018	1.7157	1.6228	1.7561	1.6578	1.6003	1.5554	1.8531	1.7968	1.7675	1.7675	1.7675	1.7675	1.7675	1.7675	1.7675	1.7675	1.7675	1.7675	1.7675	1.7675	1.7675	1.7675	1.7675	1.7675	1.7675	1.7675	1.7675	1.7675
10.8900	1.8026	1.7167	1.5239	1.5862	1.5222	1.5387	1.7107	1.7107	1.7372	1.5987	1.6438	1.8135	1.8267	1.5759	1.6913	1.8314	1.6267	1.7792	1.5206	1.8552	1.6018	1.7157	1.6228	1.7561	1.6578	1.6003	1.5554	1.8531	1.7968	1.7675	1.7675	1.7675	1.7675	1.7675	1.7675	1.7675	1.7675	1.7675	1.7675	1.7675	1.7675	1.7675	1.7675	1.7675	1.7675	1.7675	1.7675	1.7675	1.7675
10.9000	1.8026	1.7167	1.5239	1.5862	1.5222	1.5387	1.7107	1.7107	1.7372	1.5987	1.6438	1.8135	1.8267	1.5759	1.6913	1.8314	1.6267	1.7792	1.5206	1.8552	1.6018	1.7157	1.6228	1.7561	1.6578	1.6003	1.5554	1.8531	1.7968	1.7675	1.7675	1.7675	1.7675	1.7675	1.7675	1.7675	1.7675	1.7675	1.7675	1.7675	1.7675	1.7675	1.7675	1.7675	1.7675	1.7675	1.7675	1.7675	1.7675
10.9100	1.7938	1.7084	1.5166	1.5785	1.5150	1.5314	1.7025	1.7025	1.7288	1.5910	1.6359	1.8047	1.8179	1.5683	1.6831	1.8225	1.6189	1.7706	1.5134	1.8462	1.5941	1.7074	1.6150	1.7476	1.6498	1.5926	1.5480	1.8441	1.7881	1.7589	1.7589	1.7589	1.7589	1.7589	1.7589	1.7589	1.7589	1.7589	1.7589	1.7589	1.7589	1.7589	1.7589	1.7589	1.7589	1.7589	1.7589	1.7589	1.7589
10.9200	1.7938	1.7084	1.5166	1.5785	1.5150	1.5314	1.7025	1.7025	1.7288	1.5910	1.6359	1.8047	1.8179	1.5683	1.6831	1.8225	1.6189	1.7706	1.5134	1.8462	1.5941	1.7074	1.6150	1.7476	1.6498	1.5926	1.5480	1.8441	1.7881	1.7589	1.7589	1.7589	1.7589	1.7589	1.7589	1.7589	1.7589	1.7589	1.7589	1.7589	1.7589	1.7589	1.7589	1.7589	1.7589	1.7589	1.7589	1.7589	1.7589
10.9300	1.7938	1.7084	1.5166	1.5785	1.5150	1.5314	1.7025	1.7025	1.7288	1.5910	1.6359	1.8047	1.8179	1.5683	1.6831	1.8225	1.6189	1.7706	1.5134	1.8462	1.5941	1.7074	1.6150	1.7476	1.6498	1.5926	1.5480	1.8441	1.7881	1.7589	1.7589	1.7589	1.7589	1.7589	1.7589	1.7589	1.7589	1.7589	1.7589	1.7589	1.7589	1.7589	1.7589	1.7589	1.7589	1.7589	1.7589	1.7589	1.7589
10.9400	1.7938	1.7084	1.5166	1.5785	1.5150	1.5314	1.7025	1.7025	1.7288	1.5910	1.6359	1.8047	1.8179	1.5683	1.6831	1.8225	1.6189	1.7706	1.5134	1.8462	1.5941	1.7074	1.6150	1.7476	1.6498	1.5926	1.5480	1.8441	1.7881	1.7589	1.7589	1.7589	1.7589	1.7589	1.7589	1.7589	1.7589	1.7589	1.7589	1.7589	1.7589	1.7589	1.7589	1.7589	1.7589	1.7589	1.7589	1.7589	1.7589
10.9500	1.7938	1.7084	1.5166	1.5785	1.5150	1.5314	1.7025	1.7025	1.7288	1.5910	1.6359	1.8047	1.8179	1.5683	1.6831	1.8225	1.6189	1.7706	1.5134	1.8462	1.5941	1.7074	1.6150	1.7476	1.6498	1.5926	1.5480	1.8441	1.7881	1.7589	1.7589	1.7589	1.7589	1.7589	1.7589	1.7589	1.7589	1.7589	1.7589	1.7589	1.7589	1.7589	1.7589	1.7589	1.7589	1.7589	1.7589	1.7589	1.7589
10.9600	1.7938	1.7084	1.5166	1.5785	1.5150	1.5314	1.7025	1.7025	1.7288	1.5910	1.6359	1.8047	1.8179	1.5683	1.6831	1.8225	1.6189	1.7706	1.5134	1.8462	1.5941	1.7074	1.6150	1.7476	1.6498	1.5926	1.5480	1.8441	1.7881	1.7589	1.7589	1.7589	1.7589	1.7589	1.7589	1.7589	1.7589	1.7589	1.7589	1.7589	1.7589	1.7589	1.7589	1.7589	1.7589	1.7589	1.7589	1.7589	1.7589
10.9700	1.7938	1.7084	1.5166	1.5785	1.5150	1.5314	1.7025	1.7025	1.7288	1.5910	1.6359	1.8047	1.8179	1.5683	1.6831	1.8225	1.6189	1.7706	1.5134	1.8462	1.5941	1.7074	1.6150	1.7476	1.6498	1.5926	1.5480	1.8441	1.7881	1.7589	1.7589	1.7589	1.7589	1.7589	1.7589	1.7589	1.7589	1.7589	1.7589	1.7589	1.7589	1.7589	1.7589	1.7589	1.7589	1.7589	1.7589	1.7589	1.7589
10.9800	1.7938	1.7084	1.5166	1.5785	1.5150	1.5314	1.7025	1.7025	1.7288	1.5910	1.6359	1.8047	1.8179	1.5683	1.6831	1.8225	1.6189	1.7706	1.5134	1.8462	1.5941	1.7074	1.6150	1.7476	1.6498	1.5926	1.5480	1.8441	1.7881	1.7589	1.7589	1.7589	1.7589	1.7589	1.7589	1.7589	1.7589	1.7589	1.7589	1.7589	1.7589	1.7589	1.7589	1.7589	1.7589	1.7589	1.7589	1.7589	1.7589
10.9900	1.7938	1.7084	1.5166	1.5785	1.5150	1.5314	1.7025	1.7025	1.7288	1.5910	1.6359	1.8047	1.8179	1.5683	1.6831	1.8225	1.6189	1.7706	1.5134	1.8462	1.5941	1.7074	1.6150	1.7476	1.6498	1.5926	1.5480	1.8441	1.7881	1.7589	1.7589	1.7589	1.7589	1.7589	1.7589	1.7589	1.7589	1.7589	1.7589	1.7589	1.7589	1.7589	1.7589	1.7589	1.7589	1.7589	1.7589	1.7589	1.7589
11.0000	1.7938	1.7084	1.5166	1.5785	1.5150	1.5314	1.7025	1.7025	1.7288	1.5910	1.6359	1.8047	1.8179	1.5683	1.6831	1.8225	1.6189	1.7706	1.5134	1.8462	1.5941	1.7074	1.6150	1.7476	1.6498	1.5926	1.5480	1.8441	1.7881	1.7589	1.7589	1.7589	1.7589	1.7589	1.7589	1.7589	1.7589	1.7589	1.7589	1.7589	1.7589	1.7589	1.7589	1.7589	1.7589	1.7589	1.7589	1.7589	1.7589
11.0100	1.7938	1.7084	1.5166	1.5785	1.5150	1.5314	1.7025	1.7025	1.7288	1.5910	1.6359	1.8047	1.8179	1.5683	1.6831	1.8225	1.6189	1.7706	1.5134	1.8462	1.5941	1.7074	1.6150	1.7476	1.6498	1.5926	1.5480	1.8441	1.7881	1.7589	1.7589	1.7589	1.7589	1.7589	1.7589	1.7589	1.7589	1.7589	1.7589	1.7589	1.7589	1.7589	1.7589	1.7589	1.7589	1.7589	1.7589	1.7589	1.7589
11.0200	1.7938	1.7084	1.5166	1.5785	1.5150	1.5314	1.7025	1.7025	1.7288	1.5910	1.6359	1.8047	1.8179	1.5683	1.6831	1.8225	1.6189	1.7706	1.5134	1.8462	1.5941	1.7074	1.6150	1.7476	1.6498	1.5926	1.5480	1.8441	1.7881	1.7589	1.7589	1.7589	1.7589	1.7589	1.7589	1.7589	1.7589	1.7589	1.7589	1.7589	1.7589	1.7589	1.7589	1.7589	1.7589	1.7589	1.7589	1.7589	1.7589
11.0300	1.7938	1.7084	1.5166	1.5785	1.5150	1.5314	1.7025	1.7025	1.7288	1.5910	1.6359	1.8047	1.8179	1.5683	1.6831	1.8225	1.6189	1.7706	1.5134	1.8462	1.5941	1.7074	1.6150	1.7476	1.6498	1.5926	1.5480	1.8441	1.7881	1.7589	1.7589	1.7589	1.7589	1.7589	1.7589	1.7589	1.7589	1.7589	1.7589	1.7589	1.7589	1.7589	1.7589	1.7589	1.7589	1.7589	1.7589	1.7589	1.7589
11.0400	1.7938	1.7084	1.5166	1.5785	1.5150	1.5314	1.7025	1.7025	1.7288	1.5910	1.6359	1.8047	1.8179	1.5683	1.6831	1.8225	1.6189	1.7706	1.5134	1.8462	1.5941	1.7074	1.6150	1.7476	1.6498	1.5926	1.5480	1.8441	1.7881	1.7589	1.7589	1.7589	1.7589	1.7589	1.7589	1.7589	1.7589	1.7589	1.7589	1.7589	1.7589	1.7589	1.7589	1.7589	1.7589	1.7589	1.7589	1.7589	1.7589
11.0500	1.7938	1.7084	1.5166	1.5785	1.5150	1.5314	1.7025	1.7025	1.7288	1.5910	1.6359	1.8047	1.8179	1.5683	1.6831	1.8225	1.6189	1.7706	1.5134	1.8462	1.5941	1.7074	1.6150	1.7476	1.6498	1.5926	1.5480	1.8441	1.7881	1.7589	1.7589	1.7589	1.7589	1.7589	1.7589	1.7589	1.7589	1.7589	1.7589	1.7589	1.7589	1.7589	1.7589	1.7589	1.7589	1.7589	1.7589	1.7589	1.7589
11.0600	1.7938	1.7084	1.5166	1.5785	1.5150	1.5314	1.7025	1.7025	1.7288	1.5910	1.6359	1.8047	1.8179	1.5683	1.6831	1.8225	1.6189	1.7706	1.5134	1.8462	1.5941	1.7074	1.6150	1.7476	1.6498	1.5926	1.5480	1.8441	1.7881	1.7589	1.7589	1.7589	1.7589	1.7589	1.7589	1.7589	1.7589	1.7589	1.7589	1.7589	1.7589	1.7589	1.7589	1.7589	1.7589	1.7589	1.7589	1.7589	1.7589
11.0700	1.7938	1.7084	1.5166	1.5785	1.5150	1.5314	1.7025	1.7025	1.7288	1.5910	1.6359	1.8047	1.8179	1.5683	1.6831	1.8225	1.6189	1.7706	1.5134	1.8462	1.5941	1.7074	1.6150	1.7476	1.6498	1.5926	1.5480	1.8441	1.7881	1.7589	1.7589	1.7589	1.7589	1.7589	1.7589	1.7589	1.7589	1.7589	1.7589	1.7589	1.7589	1.7589	1.7589	1.7589	1.7589	1.7589	1.7589	1.7589	1.7589
11.0800	1.7938	1.7084	1.5166	1.5785	1.5150	1.5314	1.7025	1.7025	1.7288	1.5910	1.6359	1.8047	1.8179	1.5683	1.6831	1.8225	1.6189	1.7706	1.5134	1.8462	1.5941	1.7074	1.6150	1.7476	1.6498	1.5926	1.5480	1.8441	1.7881	1.7589	1.7589	1.7589	1.7589	1.7589	1.7589	1.7589	1.7589	1.7589	1.7589	1.7589	1.7589	1.7589	1.7589	1.7589	1.7589	1.7589	1.7589	1.7589	1.7589
11.0900	1.7938	1.7084	1.5166	1.5785	1.5150	1.5314	1.7025	1.7025	1.7288	1.5910	1.6359	1.8047	1.8179	1.5683	1.6831	1.8225	1.6189	1.7706	1.5134	1.8462	1.5941	1.7074	1.6150	1.7476	1.6498	1.5926	1.5480	1.8441	1.7881	1.7589	1.7589	1.7589	1.7589	1.7589	1.7589	1.7589	1.7589	1.7589	1.7589	1.7589	1.7589	1.7589	1.7589	1.7589	1.7589	1.7589	1.7589	1.7589	1.7589
11.1000	1.7938	1.7084	1.5166	1.5785	1.5150	1.5314	1.7025	1.7025	1.7288	1.5910	1.6359	1.8047	1.8179	1.5683	1.6831	1.8225	1.6189	1.7706	1.5134	1.8462	1.5941	1.7074	1.6150	1.7476	1.6498	1.5926	1.5480	1.8441	1.7881	1.7589	1.7589	1.7589	1.7589	1.7589	1.7589	1.7589	1.7589	1.7589	1.7589	1.7589	1.7589	1.7589	1.7589	1.7589	1.7589	1.7589	1.7589	1.7589	1.7589
11.1100	1.7923	1.7071	1.5154	1.5773	1.5138	1.5302	1.7011	1.7011	1.7274	1.5898	1.6346	1.8032	1.8163	1.5671	1.6817	1.8210	1.6176	1.7691	1.5122	1.8446	1.5929	1.7060	1.6137	1.7462	1.6485	1.5914	1.5468	1.8426	1.7867	1.7575	1.7575	1.7575	1.7575	1.7575	1.7575	1.7575	1.7575	1.7575	1.7575	1.7575	1.7575	1.7575	1.7575	1.7575	1.7575	1.7575	1.7575	1.7575	1.7575
11.1200	1.7923	1.7071	1.5154	1.5773	1.5138	1.5302	1.7011	1.7011	1.7274	1.5898	1.6346	1.8032	1.8163	1.5671	1.6817	1.8210	1.6176	1.7691	1.5122	1.8446	1.5929	1.7060	1.6137	1.7462	1.6485	1.5914	1.5468	1.8426	1.7867	1.7575	1.7575	1.7575	1.7575	1.7575	1.7575	1.7575	1.7575	1.7575	1.7575	1.7575	1.7575	1.7575	1.7575	1.7575	1.7575	1.7575	1.7575	1.7575	1.7575
11.1300	1.7923	1.7071	1.5154	1.5773	1.5138	1.5302	1.7011	1.7011	1.7274	1.5898	1.6346	1.8032	1.8163	1.5671	1.6817	1.8210	1.6176	1.7691	1.5122	1.8446	1.5929	1.7060	1.6137	1.7462	1.6485	1.5914	1.5468	1.8426	1.7867	1.7575	1.7575	1.7575	1.7575	1.7575	1.7575	1.7575	1.7575	1.7575	1.7575	1.7575	1.7575	1.7575	1.7575	1.7575	1.7575	1.7575	1.7575	1.7575	1.7575
11.1400	1.7923	1.7071	1.5154	1.5773	1.5138	1.5302	1.7011	1.7011	1.7274	1.5898	1.6346	1.8032	1.8163	1.5671	1.6817	1.8210	1.6176	1.7691	1.5122	1.8446	1.5929	1.7060	1.6137	1.7462	1.6485	1.5914	1.5468	1.8426	1.7867	1.7575	1.7575	1.7575	1.7575	1.7575	1.7575	1.7575	1.7575	1.7575	1.7575	1.7575	1.7575	1.7575	1.7575	1.7575	1.7575	1.7575	1.7575	1.7575	1.7575
11.1500	1.7923	1.7071	1.5154	1.5773	1.5138	1.5302	1.7011	1.7011	1.7274	1.5898	1.6346	1.8032	1.8163	1.5671	1.6817	1.8210	1.6176	1.7691	1.5122	1.8446	1.5929	1.7060	1.6137	1.7462	1.6485	1.5914	1.5468	1.8426	1.7867	1.7575	1.7575	1.7575	1.7575	1.7575	1.7575	1.7575	1.7575	1.7575	1.7575	1.7575	1.7575	1.7575	1.7575	1.7575	1.7575	1.7575	1.7575	1.7575	1.7575
11.1600	1.7923	1.7071	1.5154	1.5773	1.5138	1.5302	1.7011	1.7011	1.7274	1.5898	1.6346	1.8032	1.8163	1.5671	1.6817	1.8210	1.6176	1.7691	1.5122	1.8446	1.5929	1.7060	1.6137	1.7462	1.6485	1.5914	1.5468	1.8426	1.7867	1.7575	1.7575	1.7575	1.7575	1.7575	1.7575	1.7575	1.7575	1.7575	1.7575	1.7575	1.7575	1.7575	1.7575	1.7575	1.7575	1.7575	1.7575	1.7575	1.7575
11.1700	1.7923	1.7071	1.5154	1.5773	1.5138	1.5302	1.7011	1.7011	1.7274	1.5898	1.6346	1.8032	1.8163	1.5671	1.6817	1.8210	1.6176	1.7691	1.5122	1.8446	1.5929	1.7060	1.6137	1.7462	1.6485	1.5914	1.5468	1.8426	1.7867	1.7575	1.7575	1.7575	1.7575	1.7575	1.7575	1.7575	1.7575	1.7575	1.7575	1.7575	1.7575	1.7575	1.7575	1.7575	1.7575	1.7575	1.7575	1.7575	1.7575
11.1800	1.7923	1.7071	1.5154	1.5773	1.5138	1.5302	1.7011	1.7011	1.7274	1.5898	1.6346	1.8032	1.8163	1.5671	1.6817	1.8210	1.6176	1.7691	1.5122	1.8446	1.5929	1.7060	1.6137	1.7462	1.6485	1.5914	1.5468	1.8426	1.7867	1.7575	1.7575	1.7575	1.7575	1.7575	1.7575	1.7575	1.7575	1.7575	1.7575	1.7575	1.7575	1.7575	1.7575	1.7575	1.7575	1.7575	1.7575	1.7575	1.7575
11.1900	1.7923	1.7071	1.5154	1.5773	1.5138	1.5302	1.7011	1.7011	1.7274	1.5898	1.6346	1.8032	1.8163	1.5671	1.6817	1.8210	1.6176	1.7691	1.5122	1.8446	1.5929	1.7060	1.6137	1.7462	1.6485	1.5914	1.5468	1.8426	1.7867	1.7575	1.7575	1.7575	1.7575	1.7575	1.7575	1.7575	1.7575	1.7575	1.7575	1.7575	1.7575	1.7575	1.7575	1.7575	1.7575	1.7575	1.7575	1.7575	1.7575
11.2000	1.7923	1.7071	1.5154	1.5773	1.5138	1.5302	1.7011	1.7011	1.7274	1.5898	1.6346	1.8032	1.8163	1.5671	1.6817	1.8210	1.6176	1.7691	1.5122	1.8446	1.5929	1.7060	1.6137	1.7462	1.6485	1.5914	1.5468	1.8426	1.7867	1.7575	1.7575	1.7575	1.7575	1.7575	1.7575	1.7575	1.7575	1.7575	1.7575	1.7575	1.7575	1.7575	1.7575	1.7575	1.7575	1.7575	1.7575	1.7575	1.7575
11.2100	1.7923	1.7071	1.5154	1.5773	1.5138	1.5302	1.7011	1.7011	1.7274	1.5898	1.6346	1.8032	1.8163	1.5671	1.6817	1.8210	1.6176	1.7691	1.5122	1.8446	1.5929	1.7060	1.6137	1.7462	1.6485	1.5914	1.5468	1.8426	1.7867	1.7575	1.7575	1.7575	1.7575	1.7575	1.7575	1.7575	1.7575	1.7575	1.7575	1.7575	1.7575	1.7575	1.7575	1.7575	1.7575	1.7575	1.7575	1.7575	1.7575
11.2200	1.7923	1.7071	1.5154	1.5773	1.5138	1.5302	1.7011	1.7011	1.7274	1.5898	1.6346	1.8032	1.8163	1.5671	1.6817	1.8210	1.6176	1.7691	1.5122	1.8446	1.5929	1.7060	1.6137	1.7462	1.6485	1.5914	1.5468	1.8426	1.7867	1.7575	1.7575	1.7575	1.7575	1.7575	1.7575	1.7575	1.7575	1.7575	1.7575	1.7575	1.7575	1.7575	1.7575	1.7575	1.7575	1.7575	1.7575	1.7575	1.7575
11.2300	1.7923	1.7071	1.5154	1.5773	1.5138	1.5302	1.7011	1.7011	1.7274	1.5898	1.6346	1.8032	1.8163	1.5671	1.6817	1.8210	1.6176	1.7691	1.5122	1.8446	1.5929	1.7060	1.6137	1.7462	1.6485	1.5914	1.5468	1.8426	1.7867	1.7575	1.7575	1.7575	1.7575	1.7575	1.7575	1.7575	1.7575	1.7575	1.7575	1.7575	1.7575	1.7575	1.7575	1.7575	1.7575	1.7575	1.7575	1.7575	1.7575
[truncated: 4,876 more rows]
[truncated: 131 more columns]
