# Supplementary material for: Bayesian inference for biophysical neuron models enables stimulus optimization for retinal neuroprosthetics
Source: eLife. 2020 Oct 27;9:e54997. doi: 10.7554/eLife.54997 (PMC7673784; doi:10.7554/eLife.54997)
Supplement: Figure 10—source data 1. [file elife-54997-fig10-data1.zip › OFF_Current2_OFF_Release.csv]

Time/ms	OFF cell1: Release/(ves/s)	OFF cell2: Release/(ves/s)	OFF cell3: Release/(ves/s)	OFF cell4: Release/(ves/s)	OFF cell5: Release/(ves/s)
0.0000	2.4375	3.7724	3.0940	2.7158	3.0307
0.0100	2.4380	3.7733	3.0950	2.7164	3.0315
0.0200	2.4386	3.7742	3.0960	2.7170	3.0324
0.0300	2.4391	3.7751	3.0971	2.7175	3.0333
0.0400	2.4397	3.7760	3.0982	2.7182	3.0342
0.0500	2.4402	3.7770	3.0993	2.7188	3.0352
0.0600	2.4408	3.7780	3.1004	2.7194	3.0361
0.0700	2.4414	3.7791	3.1015	2.7200	3.0371
0.0800	2.4420	3.7801	3.1027	2.7207	3.0381
0.0900	2.4426	3.7812	3.1039	2.7214	3.0391
0.1000	2.4433	3.7823	3.1051	2.7221	3.0402
0.1100	2.4440	3.7834	3.1064	2.7228	3.0413
0.1200	2.4447	3.7847	3.1078	2.7236	3.0425
0.1300	2.4454	3.7859	3.1092	2.7244	3.0437
0.1400	2.4462	3.7872	3.1106	2.7252	3.0449
0.1500	2.4469	3.7885	3.1121	2.7260	3.0461
0.1600	2.4477	3.7899	3.1136	2.7269	3.0474
0.1700	2.4485	3.7912	3.1151	2.7277	3.0487
0.1800	2.4493	3.7927	3.1167	2.7286	3.0501
0.1900	2.4502	3.7941	3.1183	2.7295	3.0514
0.2000	2.4510	3.7956	3.1199	2.7304	3.0528
0.2100	2.4519	3.7971	3.1216	2.7314	3.0542
0.2200	2.4528	3.7986	3.1232	2.7324	3.0557
0.2300	2.4537	3.8002	3.1249	2.7333	3.0572
0.2400	2.4546	3.8018	3.1267	2.7343	3.0587
0.2500	2.4555	3.8034	3.1284	2.7354	3.0602
0.2600	2.4565	3.8050	3.1302	2.7364	3.0617
0.2700	2.4575	3.8067	3.1320	2.7375	3.0633
0.2800	2.4585	3.8085	3.1339	2.7386	3.0649
0.2900	2.4595	3.8102	3.1357	2.7397	3.0665
0.3000	2.4605	3.8120	3.1377	2.7408	3.0682
0.3100	2.4616	3.8139	3.1396	2.7419	3.0699
0.3200	2.4627	3.8158	3.1417	2.7431	3.0717
0.3300	2.4638	3.8177	3.1438	2.7444	3.0736
0.3400	2.4650	3.8197	3.1460	2.7456	3.0754
0.3500	2.4661	3.8218	3.1482	2.7469	3.0773
0.3600	2.4673	3.8239	3.1504	2.7482	3.0793
0.3700	2.4686	3.8260	3.1527	2.7496	3.0813
0.3800	2.4698	3.8281	3.1550	2.7509	3.0833
0.3900	2.4710	3.8303	3.1573	2.7523	3.0853
0.4000	2.4723	3.8326	3.1597	2.7537	3.0873
0.4100	2.4736	3.8348	3.1621	2.7551	3.0894
0.4200	2.4749	3.8371	3.1645	2.7565	3.0916
0.4300	2.4763	3.8395	3.1670	2.7580	3.0937
0.4400	2.4776	3.8418	3.1695	2.7595	3.0959
0.4500	2.4790	3.8443	3.1720	2.7610	3.0982
0.4600	2.4804	3.8467	3.1746	2.7626	3.1004
0.4700	2.4818	3.8492	3.1772	2.7641	3.1027
0.4800	2.4833	3.8517	3.1798	2.7657	3.1050
0.4900	2.4848	3.8543	3.1825	2.7673	3.1074
0.5000	2.4862	3.8569	3.1852	2.7690	3.1098
0.5100	2.4878	3.8596	3.1880	2.7707	3.1122
0.5200	2.4894	3.8624	3.1909	2.7724	3.1148
0.5300	2.4910	3.8652	3.1938	2.7741	3.1173
0.5400	2.4926	3.8680	3.1968	2.7759	3.1200
0.5500	2.4942	3.8709	3.1998	2.7778	3.1226
0.5600	2.4959	3.8739	3.2029	2.7796	3.1253
0.5700	2.4976	3.8768	3.2060	2.7815	3.1281
0.5800	2.4993	3.8799	3.2091	2.7834	3.1308
0.5900	2.5011	3.8829	3.2123	2.7853	3.1336
0.6000	2.5029	3.8860	3.2155	2.7872	3.1365
0.6100	2.5046	3.8892	3.2188	2.7892	3.1394
0.6200	2.5065	3.8924	3.2221	2.7912	3.1423
0.6300	2.5083	3.8956	3.2254	2.7933	3.1452
0.6400	2.5102	3.8989	3.2288	2.7953	3.1482
0.6500	2.5121	3.9022	3.2322	2.7974	3.1513
0.6600	2.5140	3.9056	3.2357	2.7995	3.1543
0.6700	2.5159	3.9090	3.2392	2.8017	3.1574
0.6800	2.5179	3.9125	3.2427	2.8038	3.1606
0.6900	2.5199	3.9160	3.2462	2.8060	3.1637
0.7000	2.5219	3.9195	3.2498	2.8083	3.1669
0.7100	2.5239	3.9232	3.2536	2.8106	3.1703
0.7200	2.5261	3.9269	3.2574	2.8129	3.1737
0.7300	2.5282	3.9307	3.2614	2.8153	3.1771
0.7400	2.5304	3.9346	3.2653	2.8177	3.1807
0.7500	2.5326	3.9385	3.2693	2.8202	3.1842
0.7600	2.5349	3.9425	3.2734	2.8227	3.1878
0.7700	2.5372	3.9465	3.2775	2.8252	3.1915
0.7800	2.5395	3.9505	3.2817	2.8277	3.1952
0.7900	2.5418	3.9546	3.2859	2.8303	3.1989
0.8000	2.5442	3.9588	3.2901	2.8329	3.2027
0.8100	2.5466	3.9630	3.2944	2.8356	3.2065
0.8200	2.5490	3.9673	3.2988	2.8383	3.2104
0.8300	2.5514	3.9716	3.3032	2.8410	3.2143
0.8400	2.5539	3.9759	3.3076	2.8437	3.2182
0.8500	2.5564	3.9804	3.3121	2.8465	3.2222
0.8600	2.5589	3.9848	3.3166	2.8493	3.2262
0.8700	2.5615	3.9894	3.3212	2.8522	3.2303
0.8800	2.5641	3.9939	3.3258	2.8550	3.2344
0.8900	2.5667	3.9986	3.3304	2.8579	3.2386
0.9000	2.5693	4.0032	3.3351	2.8609	3.2428
0.9100	2.5721	4.0080	3.3400	2.8639	3.2472
0.9200	2.5749	4.0130	3.3450	2.8670	3.2516
0.9300	2.5777	4.0179	3.3501	2.8702	3.2562
0.9400	2.5806	4.0230	3.3553	2.8733	3.2607
0.9500	2.5835	4.0281	3.3605	2.8766	3.2654
0.9600	2.5864	4.0333	3.3657	2.8798	3.2701
0.9700	2.5894	4.0385	3.3710	2.8831	3.2748
0.9800	2.5924	4.0438	3.3764	2.8865	3.2796
0.9900	2.5955	4.0492	3.3819	2.8898	3.2844
1.0000	2.5986	4.0546	3.3873	2.8933	3.2893
1.0100	2.6017	4.0601	3.3929	2.8967	3.2943
1.0200	2.6048	4.0657	3.3985	2.9002	3.2993
1.0300	2.6080	4.0713	3.4042	2.9038	3.3044
1.0400	2.6112	4.0770	3.4099	2.9073	3.3095
1.0500	2.6145	4.0827	3.4156	2.9110	3.3147
1.0600	2.6178	4.0885	3.4215	2.9146	3.3199
1.0700	2.6211	4.0944	3.4274	2.9183	3.3251
1.0800	2.6245	4.1003	3.4333	2.9221	3.3305
1.0900	2.6279	4.1063	3.4393	2.9259	3.3359
1.1000	2.6313	4.1124	3.4453	2.9297	3.3413
1.1100	2.6348	4.1186	3.4515	2.9336	3.3469
1.1200	2.6384	4.1250	3.4580	2.9376	3.3526
1.1300	2.6421	4.1314	3.4645	2.9417	3.3584
1.1400	2.6458	4.1379	3.4710	2.9458	3.3643
1.1500	2.6495	4.1445	3.4777	2.9499	3.3702
1.1600	2.6533	4.1511	3.4844	2.9541	3.3762
1.1700	2.6571	4.1579	3.4911	2.9584	3.3822
1.1800	2.6610	4.1647	3.4980	2.9626	3.3884
1.1900	2.6649	4.1716	3.5049	2.9670	3.3945
1.2000	2.6688	4.1785	3.5119	2.9714	3.4008
1.2100	2.6728	4.1855	3.5189	2.9758	3.4071
1.2200	2.6768	4.1927	3.5260	2.9803	3.4135
1.2300	2.6809	4.1999	3.5332	2.9848	3.4199
1.2400	2.6850	4.2071	3.5404	2.9894	3.4264
1.2500	2.6892	4.2145	3.5478	2.9941	3.4330
1.2600	2.6934	4.2219	3.5551	2.9987	3.4397
1.2700	2.6976	4.2294	3.5626	3.0035	3.4464
1.2800	2.7019	4.2370	3.5701	3.0082	3.4531
1.2900	2.7062	4.2446	3.5777	3.0131	3.4600
1.3000	2.7106	4.2524	3.5854	3.0180	3.4669
1.3100	2.7151	4.2603	3.5932	3.0229	3.4739
1.3200	2.7196	4.2683	3.6013	3.0280	3.4811
1.3300	2.7243	4.2765	3.6094	3.0332	3.4885
1.3400	2.7289	4.2848	3.6177	3.0384	3.4959
1.3500	2.7337	4.2931	3.6261	3.0436	3.5034
1.3600	2.7384	4.3016	3.6345	3.0490	3.5109
1.3700	2.7433	4.3101	3.6430	3.0543	3.5186
1.3800	2.7481	4.3187	3.6516	3.0598	3.5263
1.3900	2.7531	4.3274	3.6603	3.0653	3.5341
1.4000	2.7580	4.3362	3.6690	3.0708	3.5419
1.4100	2.7631	4.3451	3.6779	3.0764	3.5499
1.4200	2.7681	4.3541	3.6868	3.0821	3.5579
1.4300	2.7733	4.3632	3.6958	3.0878	3.5660
1.4400	2.7784	4.3724	3.7049	3.0936	3.5742
1.4500	2.7837	4.3816	3.7140	3.0994	3.5824
1.4600	2.7889	4.3910	3.7233	3.1053	3.5908
1.4700	2.7943	4.4004	3.7326	3.1113	3.5992
1.4800	2.7996	4.4100	3.7420	3.1173	3.6076
1.4900	2.8051	4.4196	3.7515	3.1234	3.6162
1.5000	2.8105	4.4294	3.7610	3.1295	3.6248
1.5100	2.8161	4.4393	3.7708	3.1358	3.6337
1.5200	2.8218	4.4494	3.7809	3.1421	3.6427
1.5300	2.8276	4.4596	3.7910	3.1486	3.6518
1.5400	2.8334	4.4700	3.8013	3.1551	3.6611
1.5500	2.8393	4.4804	3.8117	3.1617	3.6704
1.5600	2.8453	4.4910	3.8221	3.1683	3.6798
1.5700	2.8513	4.5016	3.8327	3.1751	3.6893
1.5800	2.8574	4.5124	3.8433	3.1819	3.6989
1.5900	2.8635	4.5233	3.8541	3.1887	3.7085
1.6000	2.8697	4.5342	3.8649	3.1956	3.7183
1.6100	2.8760	4.5453	3.8759	3.2026	3.7282
1.6200	2.8823	4.5565	3.8869	3.2097	3.7381
1.6300	2.8886	4.5679	3.8981	3.2168	3.7482
1.6400	2.8951	4.5793	3.9093	3.2240	3.7583
1.6500	2.9016	4.5908	3.9206	3.2313	3.7685
1.6600	2.9081	4.6025	3.9321	3.2387	3.7788
1.6700	2.9147	4.6142	3.9436	3.2461	3.7893
1.6800	2.9214	4.6261	3.9552	3.2536	3.7998
1.6900	2.9281	4.6381	3.9669	3.2611	3.8104
1.7000	2.9349	4.6501	3.9787	3.2687	3.8211
1.7100	2.9418	4.6625	3.9908	3.2765	3.8319
1.7200	2.9489	4.6750	4.0031	3.2844	3.8431
1.7300	2.9560	4.6877	4.0156	3.2924	3.8543
1.7400	2.9632	4.7005	4.0283	3.3005	3.8657
1.7500	2.9705	4.7134	4.0410	3.3086	3.8772
1.7600	2.9779	4.7264	4.0538	3.3168	3.8888
1.7700	2.9853	4.7396	4.0668	3.3252	3.9004
1.7800	2.9928	4.7529	4.0799	3.3335	3.9122
1.7900	3.0003	4.7664	4.0931	3.3420	3.9241
1.8000	3.0079	4.7799	4.1064	3.3506	3.9361
1.8100	3.0156	4.7936	4.1198	3.3592	3.9483
1.8200	3.0234	4.8075	4.1333	3.3679	3.9605
1.8300	3.0312	4.8214	4.1470	3.3767	3.9728
1.8400	3.0391	4.8355	4.1607	3.3856	3.9853
1.8500	3.0471	4.8497	4.1746	3.3946	3.9978
1.8600	3.0552	4.8641	4.1886	3.4036	4.0105
1.8700	3.0633	4.8786	4.2027	3.4127	4.0232
1.8800	3.0715	4.8932	4.2169	3.4219	4.0361
1.8900	3.0797	4.9079	4.2313	3.4312	4.0491
1.9000	3.0881	4.9228	4.2457	3.4406	4.0622
1.9100	3.0965	4.9379	4.2604	3.4501	4.0755
1.9200	3.1052	4.9533	4.2755	3.4598	4.0891
1.9300	3.1139	4.9688	4.2907	3.4696	4.1029
1.9400	3.1227	4.9845	4.3061	3.4795	4.1167
1.9500	3.1315	5.0004	4.3215	3.4895	4.1307
1.9600	3.1405	5.0163	4.3372	3.4995	4.1448
1.9700	3.1495	5.0325	4.3529	3.5097	4.1590
1.9800	3.1586	5.0487	4.3688	3.5199	4.1734
1.9900	3.1678	5.0652	4.3848	3.5303	4.1879
2.0000	3.1771	5.0818	4.4009	3.5407	4.2025
2.0100	3.1865	5.0985	4.4172	3.5512	4.2172
2.0200	3.1959	5.1154	4.4336	3.5619	4.2321
2.0300	3.2054	5.1324	4.4502	3.5726	4.2470
2.0400	3.2150	5.1496	4.4669	3.5834	4.2621
2.0500	3.2247	5.1670	4.4837	3.5943	4.2774
2.0600	3.2345	5.1844	4.5006	3.6054	4.2927
2.0700	3.2443	5.2021	4.5177	3.6165	4.3082
2.0800	3.2542	5.2199	4.5349	3.6277	4.3238
2.0900	3.2642	5.2378	4.5522	3.6390	4.3395
2.1000	3.2743	5.2559	4.5697	3.6504	4.3554
2.1100	3.2846	5.2743	4.5874	3.6619	4.3715
2.1200	3.2950	5.2930	4.6056	3.6737	4.3879
2.1300	3.3055	5.3118	4.6239	3.6855	4.4045
2.1400	3.3161	5.3308	4.6423	3.6975	4.4212
2.1500	3.3268	5.3500	4.6609	3.7096	4.4380
2.1600	3.3376	5.3694	4.6797	3.7218	4.4550
2.1700	3.3485	5.3889	4.6986	3.7340	4.4721
2.1800	3.3595	5.4086	4.7177	3.7464	4.4894
2.1900	3.3706	5.4285	4.7369	3.7589	4.5068
2.2000	3.3818	5.4485	4.7563	3.7716	4.5244
2.2100	3.3930	5.4687	4.7758	3.7843	4.5421
2.2200	3.4044	5.4891	4.7955	3.7971	4.5599
2.2300	3.4158	5.5097	4.8153	3.8101	4.5779
2.2400	3.4274	5.5304	4.8353	3.8231	4.5960
2.2500	3.4390	5.5513	4.8554	3.8363	4.6143
2.2600	3.4507	5.5724	4.8757	3.8496	4.6327
2.2700	3.4626	5.5937	4.8961	3.8629	4.6513
2.2800	3.4745	5.6151	4.9167	3.8764	4.6700
2.2900	3.4865	5.6368	4.9374	3.8900	4.6888
2.3000	3.4986	5.6585	4.9583	3.9038	4.7078
2.3100	3.5109	5.6807	4.9795	3.9177	4.7271
2.3200	3.5234	5.7031	5.0011	3.9318	4.7467
2.3300	3.5360	5.7257	5.0230	3.9460	4.7665
2.3400	3.5487	5.7486	5.0450	3.9604	4.7864
2.3500	3.5615	5.7716	5.0672	3.9749	4.8065
2.3600	3.5744	5.7948	5.0896	3.9895	4.8268
2.3700	3.5874	5.8182	5.1121	4.0042	4.8473
2.3800	3.6005	5.8419	5.1348	4.0191	4.8679
2.3900	3.6137	5.8657	5.1577	4.0341	4.8886
2.4000	3.6271	5.8897	5.1807	4.0492	4.9096
2.4100	3.6405	5.9139	5.2039	4.0644	4.9306
2.4200	3.6540	5.9384	5.2273	4.0798	4.9519
2.4300	3.6677	5.9630	5.2509	4.0952	4.9733
2.4400	3.6815	5.9878	5.2746	4.1109	4.9949
2.4500	3.6953	6.0128	5.2985	4.1266	5.0166
2.4600	3.7093	6.0381	5.3226	4.1424	5.0385
2.4700	3.7234	6.0635	5.3469	4.1584	5.0606
2.4800	3.7375	6.0891	5.3713	4.1745	5.0828
2.4900	3.7518	6.1150	5.3959	4.1908	5.1052
2.5000	3.7662	6.1410	5.4206	4.2072	5.1278
2.5100	3.7808	6.1674	5.4457	4.2237	5.1506
2.5200	3.7956	6.1941	5.4713	4.2405	5.1738
2.5300	3.8105	6.2210	5.4971	4.2575	5.1973
2.5400	3.8255	6.2482	5.5231	4.2745	5.2209
2.5500	3.8407	6.2756	5.5492	4.2917	5.2446
2.5600	3.8559	6.3032	5.5756	4.3091	5.2686
2.5700	3.8713	6.3311	5.6021	4.3266	5.2927
2.5800	3.8868	6.3591	5.6289	4.3442	5.3170
2.5900	3.9024	6.3874	5.6558	4.3620	5.3415
2.6000	3.9182	6.4159	5.6829	4.3799	5.3662
2.6100	3.9340	6.4447	5.7102	4.3979	5.3910
2.6200	3.9500	6.4736	5.7377	4.4161	5.4161
2.6300	3.9661	6.5028	5.7654	4.4345	5.4413
2.6400	3.9823	6.5322	5.7933	4.4529	5.4667
2.6500	3.9986	6.5619	5.8214	4.4716	5.4923
2.6600	4.0151	6.5917	5.8496	4.4903	5.5180
2.6700	4.0316	6.6218	5.8781	4.5092	5.5439
2.6800	4.0483	6.6521	5.9067	4.5282	5.5701
2.6900	4.0651	6.6827	5.9355	4.5474	5.5963
2.7000	4.0820	6.7134	5.9645	4.5667	5.6228
2.7100	4.0991	6.7446	5.9939	4.5863	5.6496
2.7200	4.1165	6.7761	6.0237	4.6061	5.6768
2.7300	4.1340	6.8078	6.0538	4.6260	5.7042
2.7400	4.1516	6.8398	6.0841	4.6461	5.7317
2.7500	4.1693	6.8721	6.1146	4.6664	5.7595
2.7600	4.1872	6.9046	6.1453	4.6868	5.7875
2.7700	4.2052	6.9373	6.1763	4.7073	5.8157
2.7800	4.2233	6.9703	6.2074	4.7281	5.8441
2.7900	4.2416	7.0035	6.2387	4.7489	5.8726
2.8000	4.2600	7.0370	6.2703	4.7700	5.9014
2.8100	4.2785	7.0707	6.3020	4.7911	5.9304
2.8200	4.2972	7.1047	6.3340	4.8125	5.9595
2.8300	4.3159	7.1389	6.3661	4.8340	5.9889
2.8400	4.3348	7.1734	6.3985	4.8556	6.0184
2.8500	4.3539	7.2081	6.4311	4.8774	6.0481
2.8600	4.3731	7.2431	6.4638	4.8994	6.0781
2.8700	4.3924	7.2783	6.4968	4.9215	6.1082
2.8800	4.4118	7.3138	6.5300	4.9438	6.1385
2.8900	4.4314	7.3495	6.5634	4.9662	6.1691
2.9000	4.4510	7.3854	6.5969	4.9888	6.1998
2.9100	4.4710	7.4219	6.6309	5.0117	6.2309
2.9200	4.4911	7.4586	6.6654	5.0347	6.2623
2.9300	4.5114	7.4957	6.7002	5.0580	6.2941
2.9400	4.5319	7.5330	6.7352	5.0815	6.3260
2.9500	4.5525	7.5706	6.7705	5.1051	6.3582
2.9600	4.5733	7.6085	6.8059	5.1289	6.3905
2.9700	4.5941	7.6467	6.8416	5.1529	6.4231
2.9800	4.6152	7.6851	6.8775	5.1770	6.4559
2.9900	4.6363	7.7238	6.9136	5.2013	6.4889
3.0000	4.6576	7.7628	6.9500	5.2258	6.5222
3.0100	4.6791	7.8020	6.9866	5.2504	6.5556
3.0200	4.7007	7.8415	7.0234	5.2752	6.5892
3.0300	4.7224	7.8813	7.0604	5.3002	6.6231
3.0400	4.7443	7.9214	7.0976	5.3253	6.6572
3.0500	4.7663	7.9617	7.1351	5.3507	6.6914
3.0600	4.7885	8.0023	7.1728	5.3762	6.7259
3.0700	4.8108	8.0432	7.2107	5.4018	6.7606
3.0800	4.8332	8.0844	7.2488	5.4277	6.7956
3.0900	4.8558	8.1258	7.2871	5.4537	6.8307
3.1000	4.8785	8.1675	7.3256	5.4799	6.8660
3.1100	4.9015	8.2096	7.3646	5.5063	6.9017
3.1200	4.9246	8.2521	7.4041	5.5330	6.9378
3.1300	4.9480	8.2950	7.4438	5.5599	6.9741
3.1400	4.9715	8.3381	7.4838	5.5870	7.0107
3.1500	4.9951	8.3816	7.5240	5.6143	7.0475
3.1600	5.0189	8.4253	7.5644	5.6417	7.0846
3.1700	5.0429	8.4693	7.6051	5.6693	7.1218
3.1800	5.0670	8.5136	7.6460	5.6971	7.1593
3.1900	5.0912	8.5582	7.6872	5.7251	7.1970
3.2000	5.1156	8.6031	7.7285	5.7533	7.2349
3.2100	5.1402	8.6482	7.7701	5.7817	7.2730
3.2200	5.1649	8.6937	7.8120	5.8102	7.3114
3.2300	5.1897	8.7395	7.8541	5.8389	7.3500
3.2400	5.2147	8.7855	7.8963	5.8678	7.3888
3.2500	5.2399	8.8318	7.9389	5.8969	7.4278
3.2600	5.2652	8.8785	7.9816	5.9262	7.4671
3.2700	5.2906	8.9254	8.0246	5.9557	7.5065
3.2800	5.3162	8.9725	8.0678	5.9853	7.5462
3.2900	5.3420	9.0200	8.1112	6.0151	7.5861
3.3000	5.3679	9.0678	8.1548	6.0451	7.6262
3.3100	5.3940	9.1160	8.1989	6.0754	7.6667
3.3200	5.4204	9.1646	8.2434	6.1060	7.7075
3.3300	5.4469	9.2136	8.2883	6.1367	7.7487
3.3400	5.4736	9.2628	8.3333	6.1676	7.7900
3.3500	5.5005	9.3124	8.3786	6.1988	7.8316
3.3600	5.5275	9.3622	8.4242	6.2301	7.8735
3.3700	5.5547	9.4124	8.4700	6.2616	7.9155
3.3800	5.5820	9.4628	8.5160	6.2934	7.9578
3.3900	5.6095	9.5136	8.5622	6.3253	8.0003
3.4000	5.6371	9.5646	8.6087	6.3574	8.0430
3.4100	5.6649	9.6160	8.6554	6.3896	8.0860
3.4200	5.6929	9.6676	8.7024	6.4221	8.1291
3.4300	5.7210	9.7196	8.7495	6.4548	8.1725
3.4400	5.7492	9.7718	8.7969	6.4877	8.2162
3.4500	5.7777	9.8243	8.8445	6.5207	8.2600
3.4600	5.8062	9.8772	8.8924	6.5540	8.3041
3.4700	5.8350	9.9303	8.9404	6.5874	8.3484
3.4800	5.8638	9.9837	8.9887	6.6210	8.3929
3.4900	5.8929	10.0374	9.0372	6.6549	8.4376
3.5000	5.9220	10.0914	9.0859	6.6889	8.4825
3.5100	5.9515	10.1459	9.1350	6.7232	8.5278
3.5200	5.9812	10.2007	9.1847	6.7578	8.5736
3.5300	6.0110	10.2560	9.2347	6.7926	8.6196
3.5400	6.0411	10.3115	9.2849	6.8276	8.6658
3.5500	6.0713	10.3673	9.3353	6.8628	8.7123
3.5600	6.1016	10.4235	9.3860	6.8982	8.7589
3.5700	6.1322	10.4800	9.4369	6.9338	8.8059
3.5800	6.1628	10.5367	9.4880	6.9696	8.8530
3.5900	6.1937	10.5938	9.5394	7.0056	8.9004
3.6000	6.2247	10.6512	9.5909	7.0418	8.9480
3.6100	6.2558	10.7089	9.6427	7.0782	8.9958
3.6200	6.2872	10.7668	9.6948	7.1148	9.0438
3.6300	6.3186	10.8251	9.7470	7.1516	9.0921
3.6400	6.3503	10.8837	9.7995	7.1886	9.1405
3.6500	6.3821	10.9426	9.8522	7.2258	9.1892
3.6600	6.4140	11.0019	9.9050	7.2632	9.2381
3.6700	6.4461	11.0614	9.9581	7.3008	9.2873
3.6800	6.4784	11.1212	10.0115	7.3386	9.3366
3.6900	6.5108	11.1813	10.0650	7.3765	9.3862
3.7000	6.5434	11.2417	10.1187	7.4147	9.4359
3.7100	6.5762	11.3039	10.1729	7.4532	9.4861
3.7200	6.6093	11.3660	10.2276	7.4919	9.5366
3.7300	6.6425	11.4288	10.2825	7.5309	9.5874
3.7400	6.6760	11.4917	10.3376	7.5701	9.6384
3.7500	6.7095	11.5551	10.3930	7.6095	9.6896
3.7600	6.7433	11.6187	10.4486	7.6491	9.7411
3.7700	6.7772	11.6827	10.5044	7.6888	9.7928
3.7800	6.8113	11.7469	10.5604	7.7288	9.8446
3.7900	6.8455	11.8128	10.6167	7.7690	9.8967
3.8000	6.8799	11.8785	10.6731	7.8094	9.9491
3.8100	6.9144	11.9449	10.7298	7.8500	10.0016
3.8200	6.9491	12.0113	10.7867	7.8908	10.0543
3.8300	6.9840	12.0782	10.8438	7.9318	10.1072
3.8400	7.0190	12.1454	10.9011	7.9730	10.1604
3.8500	7.0542	12.2129	10.9586	8.0144	10.2138
3.8600	7.0895	12.2806	11.0163	8.0560	10.2673
3.8700	7.1250	12.3488	11.0742	8.0978	10.3211
3.8800	7.1606	12.4181	11.1324	8.1398	10.3751
3.8900	7.1964	12.4884	11.1907	8.1820	10.4292
3.9000	7.2323	12.5600	11.2492	8.2244	10.4836
3.9100	7.2685	12.6317	11.3081	8.2671	10.5383
3.9200	7.3049	12.7040	11.3675	8.3100	10.5934
3.9300	7.3415	12.7775	11.4271	8.3531	10.6487
3.9400	7.3782	12.8510	11.4869	8.3965	10.7042
3.9500	7.4151	12.9250	11.5469	8.4400	10.7599
3.9600	7.4522	12.9991	11.6071	8.4838	10.8158
3.9700	7.4894	13.0747	11.6676	8.5278	10.8720
3.9800	7.5268	13.1500	11.7282	8.5719	10.9283
3.9900	7.5643	13.2260	11.7890	8.6163	10.9848
4.0000	7.6020	13.3021	11.8500	8.6608	11.0416
4.0100	7.6398	13.3787	11.9113	8.7055	11.0985
4.0200	7.6778	13.4554	11.9727	8.7505	11.1556
4.0300	7.7159	13.5326	12.0343	8.7956	11.2130
4.0400	7.7542	13.6100	12.0961	8.8409	11.2705
4.0500	7.7926	13.6877	12.1580	8.8865	11.3282
4.0600	7.8312	13.7658	12.2202	8.9322	11.3861
4.0700	7.8699	13.8441	12.2825	8.9781	11.4442
4.0800	7.9088	13.9227	12.3451	9.0242	11.5024
4.0900	7.9478	14.0016	12.4077	9.0714	11.5609
4.1000	7.9870	14.0808	12.4706	9.1185	11.6195
4.1100	8.0263	14.1605	12.5338	9.1662	11.6785
4.1200	8.0659	14.2405	12.5974	9.2138	11.7377
4.1300	8.1057	14.3209	12.6612	9.2619	11.7972
4.1400	8.1456	14.4028	12.7252	9.3100	11.8568
4.1500	8.1856	14.4846	12.7894	9.3584	11.9167
4.1600	8.2258	14.5683	12.8537	9.4070	11.9767
4.1700	8.2662	14.6517	12.9183	9.4557	12.0369
4.1800	8.3067	14.7359	12.9830	9.5056	12.0973
4.1900	8.3473	14.8200	13.0478	9.5554	12.1578
4.2000	8.3881	14.9046	13.1128	9.6056	12.2185
4.2100	8.4290	14.9894	13.1780	9.6558	12.2794
4.2200	8.4700	15.0745	13.2433	9.7063	12.3405
4.2300	8.5112	15.1599	13.3088	9.7569	12.4017
4.2400	8.5526	15.2456	13.3744	9.8078	12.4631
4.2500	8.5940	15.3315	13.4403	9.8587	12.5247
4.2600	8.6356	15.4177	13.5062	9.9099	12.5864
4.2700	8.6773	15.5042	13.5723	9.9613	12.6482
4.2800	8.7192	15.5909	13.6385	10.0128	12.7103
4.2900	8.7612	15.6779	13.7049	10.0645	12.7724
4.3000	8.8033	15.7652	13.7714	10.1164	12.8347
4.3100	8.8456	15.8529	13.8382	10.1685	12.8973
4.3200	8.8881	15.9409	13.9053	10.2209	12.9601
4.3300	8.9308	16.0292	13.9725	10.2734	13.0232
4.3400	8.9735	16.1177	14.0400	10.3269	13.0863
4.3500	9.0164	16.2065	14.1075	10.3803	13.1496
4.3600	9.0595	16.2967	14.1752	10.4341	13.2131
4.3700	9.1026	16.3868	14.2430	10.4879	13.2767
4.3800	9.1459	16.4774	14.3109	10.5419	13.3404
4.3900	9.1894	16.5681	14.3790	10.5961	13.4043
4.4000	9.2329	16.6604	14.4472	10.6513	13.4683
4.4100	9.2766	16.7538	14.5155	10.7071	13.5324
4.4200	9.3204	16.8474	14.5840	10.7629	13.5967
4.4300	9.3643	16.9413	14.6525	10.8198	13.6611
4.4400	9.4083	17.0354	14.7212	10.8763	13.7256
4.4500	9.4525	17.1297	14.7899	10.9333	13.7902
4.4600	9.4967	17.2242	14.8588	10.9903	13.8550
4.4700	9.5411	17.3190	14.9277	11.0476	13.9199
4.4800	9.5855	17.4140	14.9968	11.1049	13.9849
4.4900	9.6301	17.5092	15.0660	11.1625	14.0500
4.5000	9.6748	17.6046	15.1352	11.2202	14.1152
4.5100	9.7197	17.7004	15.2047	11.2781	14.1806
4.5200	9.7647	17.7964	15.2744	11.3362	14.2462
4.5300	9.8098	17.8926	15.3441	11.3945	14.3120
4.5400	9.8550	17.9891	15.4140	11.4529	14.3778
4.5500	9.9004	18.0857	15.4840	11.5115	14.4438
4.5600	9.9458	18.1826	15.5541	11.5702	14.5098
4.5700	9.9913	18.2797	15.6242	11.6291	14.5760
4.5800	10.0369	18.3769	15.6944	11.6882	14.6422
4.5900	10.0827	18.4744	15.7648	11.7474	14.7086
4.6000	10.1285	18.5720	15.8351	11.8067	14.7750
4.6100	10.1744	18.6699	15.9056	11.8662	14.8415
4.6200	10.2204	18.7663	15.9761	11.9258	14.9081
4.6300	10.2665	18.8635	16.0467	11.9856	14.9748
4.6400	10.3127	18.9605	16.1173	12.0454	15.0415
4.6500	10.3590	19.0564	16.1880	12.1055	15.1084
4.6600	10.4054	19.1529	16.2587	12.1656	15.1753
4.6700	10.4519	19.2492	16.3295	12.2259	15.2423
4.6800	10.4984	19.3459	16.4004	12.2871	15.3094
4.6900	10.5451	19.4413	16.4713	12.3481	15.3765
4.7000	10.5918	19.5359	16.5422	12.4095	15.4437
4.7100	10.6386	19.6309	16.6132	12.4709	15.5110
4.7200	10.6855	19.7259	16.6844	12.5325	15.5784
4.7300	10.7326	19.8212	16.7556	12.5942	15.6458
4.7400	10.7797	19.9166	16.8269	12.6560	15.7134
4.7500	10.8268	20.0122	16.8981	12.7179	15.7810
4.7600	10.8741	20.1079	16.9694	12.7800	15.8486
4.7700	10.9215	20.2024	17.0408	12.8422	15.9164
4.7800	10.9689	20.2976	17.1122	12.9045	15.9841
4.7900	11.0164	20.3926	17.1835	12.9669	16.0519
4.8000	11.0639	20.4880	17.2549	13.0294	16.1197
4.8100	11.1116	20.5833	17.3263	13.0921	16.1876
4.8200	11.1593	20.6788	17.3978	13.1525	16.2555
4.8300	11.2071	20.7744	17.4692	13.2138	16.3234
4.8400	11.2549	20.8702	17.5406	13.2747	16.3913
4.8500	11.3028	20.9660	17.6120	13.3361	16.4593
4.8600	11.3508	21.0619	17.6835	13.3972	16.5273
4.8700	11.3988	21.1580	17.7549	13.4587	16.5953
4.8800	11.4468	21.2541	17.8263	13.5191	16.6634
4.8900	11.4950	21.3487	17.8977	13.5802	16.7314
4.9000	11.5432	21.4422	17.9690	13.6410	16.7994
4.9100	11.5914	21.5359	18.0404	13.7022	16.8675
4.9200	11.6398	21.6296	18.1118	13.7632	16.9356
4.9300	11.6881	21.7235	18.1831	13.8245	17.0037
4.9400	11.7365	21.8174	18.2545	13.8857	17.0718
4.9500	11.7850	21.9115	18.3258	13.9462	17.1399
4.9600	11.8335	22.0056	18.3970	14.0072	17.2080
4.9700	11.8821	22.0998	18.4683	14.0680	17.2761
4.9800	11.9307	22.1940	18.5394	14.1291	17.3442
4.9900	11.9793	22.2869	18.6106	14.1883	17.4122
5.0000	12.0280	22.3804	18.6817	14.2485	17.4802
5.0100	12.0766	22.4735	18.7527	14.3081	17.5482
5.0200	12.1254	22.5671	18.8237	14.3682	17.6162
5.0300	12.1741	22.6604	18.8946	14.4281	17.6842
5.0400	12.2230	22.7540	18.9655	14.4883	17.7521
5.0500	12.2718	22.8475	19.0363	14.5483	17.8200
5.0600	12.3206	22.9411	19.1070	14.6085	17.8878
5.0700	12.3695	23.0347	19.1777	14.6687	17.9556
5.0800	12.4184	23.1283	19.2483	14.7290	18.0234
5.0900	12.4673	23.2206	19.3188	14.7894	18.0911
5.1000	12.5163	23.3137	19.3892	14.8498	18.1588
5.1100	12.5652	23.4034	19.4595	14.9102	18.2264
5.1200	12.6142	23.4949	19.5297	14.9706	18.2939
5.1300	12.6631	23.5851	19.5998	15.0302	18.3613
5.1400	12.7121	23.6763	19.6698	15.0904	18.4287
5.1500	12.7611	23.7668	19.7397	15.1502	18.4960
5.1600	12.8101	23.8577	19.8095	15.2104	18.5633
5.1700	12.8591	23.9484	19.8792	15.2703	18.6304
5.1800	12.9081	24.0393	19.9488	15.3304	18.6975
5.1900	12.9571	24.1300	20.0183	15.3905	18.7645
5.2000	13.0061	24.2208	20.0876	15.4507	18.8315
5.2100	13.0551	24.3115	20.1568	15.5108	18.8983
5.2200	13.1041	24.4023	20.2259	15.5710	18.9651
5.2300	13.1531	24.4930	20.2949	15.6312	19.0317
5.2400	13.2021	24.5837	20.3638	15.6914	19.0983
5.2500	13.2510	24.6743	20.4325	15.7516	19.1648
5.2600	13.2999	24.7650	20.5011	15.8118	19.2311
5.2700	13.3489	24.8556	20.5695	15.8721	19.2974
5.2800	13.3978	24.9461	20.6378	15.9323	19.3636
5.2900	13.4467	25.0353	20.7060	15.9926	19.4296
5.3000	13.4956	25.1251	20.7740	16.0528	19.4956
5.3100	13.5444	25.2144	20.8418	16.1130	19.5613
5.3200	13.5931	25.3039	20.9093	16.1732	19.6269
5.3300	13.6419	25.3930	20.9767	16.2334	19.6923
5.3400	13.6905	25.4823	21.0438	16.2935	19.7576
5.3500	13.7392	25.5714	21.1108	16.3536	19.8227
5.3600	13.7878	25.6605	21.1776	16.4138	19.8878
5.3700	13.8364	25.7494	21.2443	16.4739	19.9526
5.3800	13.8850	25.8383	21.3108	16.5339	20.0174
5.3900	13.9334	25.9271	21.3771	16.5940	20.0819
5.4000	13.9819	26.0158	21.4431	16.6540	20.1464
5.4100	14.0303	26.1044	21.5091	16.7140	20.2107
5.4200	14.0787	26.1929	21.5748	16.7740	20.2748
5.4300	14.1270	26.2813	21.6403	16.8339	20.3388
5.4400	14.1753	26.3696	21.7056	16.8938	20.4026
5.4500	14.2235	26.4578	21.7708	16.9537	20.4663
5.4600	14.2717	26.5459	21.8357	17.0135	20.5298
5.4700	14.3198	26.6338	21.9004	17.0733	20.5931
5.4800	14.3679	26.7217	21.9650	17.1330	20.6563
5.4900	14.4158	26.8094	22.0293	17.1927	20.7193
5.5000	14.4638	26.8969	22.0934	17.2523	20.7820
5.5100	14.5116	26.9842	22.1571	17.3119	20.8445
5.5200	14.5593	27.0713	22.2204	17.3713	20.9068
5.5300	14.6069	27.1582	22.2835	17.4306	20.9688
5.5400	14.6544	27.2450	22.3463	17.4899	21.0306
5.5500	14.7018	27.3316	22.4089	17.5490	21.0921
5.5600	14.7492	27.4181	22.4712	17.6082	21.1535
5.5700	14.7965	27.5043	22.5333	17.6672	21.2147
5.5800	14.8436	27.5904	22.5952	17.7262	21.2757
5.5900	14.8908	27.6763	22.6568	17.7851	21.3364
5.6000	14.9378	27.7621	22.7181	17.8439	21.3970
5.6100	14.9847	27.8476	22.7792	17.9027	21.4573
5.6200	15.0316	27.9330	22.8401	17.9613	21.5174
5.6300	15.0783	28.0182	22.9006	18.0199	21.5773
5.6400	15.1250	28.1032	22.9609	18.0784	21.6370
5.6500	15.1715	28.1879	23.0210	18.1367	21.6964
5.6600	15.2180	28.2725	23.0808	18.1950	21.7557
5.6700	15.2644	28.3569	23.1403	18.2532	21.8146
5.6800	15.3107	28.4410	23.1995	18.3113	21.8734
5.6900	15.3568	28.5250	23.2585	18.3693	21.9319
5.7000	15.4029	28.6087	23.3172	18.4272	21.9902
5.7100	15.4487	28.6920	23.3753	18.4848	22.0480
5.7200	15.4944	28.7750	23.4330	18.5424	22.1055
5.7300	15.5400	28.8577	23.4903	18.5997	22.1626
5.7400	15.5854	28.9402	23.5473	18.6570	22.2195
5.7500	15.6307	29.0224	23.6040	18.7141	22.2762
5.7600	15.6758	29.1044	23.6604	18.7710	22.3325
5.7700	15.7209	29.1861	23.7165	18.8279	22.3886
5.7800	15.7658	29.2676	23.7723	18.8846	22.4444
5.7900	15.8106	29.3487	23.8277	18.9412	22.5000
5.8000	15.8552	29.4296	23.8829	18.9977	22.5553
5.8100	15.8998	29.5103	23.9377	19.0540	22.6103
5.8200	15.9442	29.5907	23.9922	19.1101	22.6650
5.8300	15.9884	29.6707	24.0464	19.1662	22.7194
5.8400	16.0325	29.7505	24.1002	19.2221	22.7736
5.8500	16.0765	29.8300	24.1538	19.2778	22.8274
5.8600	16.1204	29.9092	24.2069	19.3334	22.8810
5.8700	16.1641	29.9882	24.2598	19.3888	22.9343
5.8800	16.2076	30.0668	24.3124	19.4441	22.9873
5.8900	16.2510	30.1451	24.3645	19.4993	23.0400
5.9000	16.2943	30.2231	24.4164	19.5542	23.0924
5.9100	16.3373	30.3006	24.4676	19.6088	23.1442
5.9200	16.3800	30.3776	24.5183	19.6633	23.1956
5.9300	16.4225	30.4543	24.5684	19.7175	23.2466
5.9400	16.4649	30.5306	24.6182	19.7715	23.2973
5.9500	16.5071	30.6066	24.6677	19.8254	23.3476
5.9600	16.5492	30.6822	24.7168	19.8791	23.3977
5.9700	16.5911	30.7575	24.7655	19.9326	23.4474
5.9800	16.6328	30.8325	24.8138	19.9859	23.4967
5.9900	16.6743	30.9071	24.8618	20.0390	23.5458
6.0000	16.7157	30.9813	24.9094	20.0919	23.5945
6.0100	16.7569	31.0552	24.9566	20.1446	23.6429
6.0200	16.7979	31.1287	25.0034	20.1971	23.6909
6.0300	16.8388	31.2019	25.0499	20.2495	23.7386
6.0400	16.8794	31.2746	25.0959	20.3016	23.7859
6.0500	16.9199	31.3471	25.1417	20.3535	23.8330
6.0600	16.9602	31.4191	25.1870	20.4053	23.8796
6.0700	17.0003	31.4907	25.2319	20.4568	23.9259
6.0800	17.0402	31.5620	25.2765	20.5081	23.9719
6.0900	17.0800	31.6329	25.3207	20.5592	24.0176
6.1000	17.1195	31.7034	25.3645	20.6101	24.0629
6.1100	17.1587	31.7732	25.4075	20.6606	24.1075
6.1200	17.1977	31.8426	25.4499	20.7108	24.1517
6.1300	17.2364	31.9114	25.4918	20.7608	24.1953
6.1400	17.2749	31.9799	25.5332	20.8105	24.2387
6.1500	17.3132	32.0479	25.5743	20.8599	24.2816
6.1600	17.3512	32.1156	25.6149	20.9092	24.3242
6.1700	17.3891	32.1827	25.6551	20.9582	24.3663
6.1800	17.4267	32.2495	25.6949	21.0070	24.4081
6.1900	17.4642	32.3158	25.7343	21.0555	24.4496
6.2000	17.5014	32.3817	25.7733	21.1038	24.4906
6.2100	17.5384	32.4471	25.8118	21.1518	24.5313
6.2200	17.5753	32.5121	25.8499	21.1996	24.5716
6.2300	17.6118	32.5767	25.8877	21.2472	24.6115
6.2400	17.6482	32.6408	25.9249	21.2945	24.6510
6.2500	17.6844	32.7045	25.9618	21.3415	24.6901
6.2600	17.7203	32.7678	25.9983	21.3883	24.7289
6.2700	17.7561	32.8306	26.0343	21.4349	24.7672
6.2800	17.7916	32.8929	26.0699	21.4811	24.8052
6.2900	17.8268	32.9548	26.1051	21.5272	24.8428
6.3000	17.8619	33.0162	26.1399	21.5730	24.8800
6.3100	17.8965	33.0768	26.1738	21.6182	24.9165
6.3200	17.9309	33.1369	26.2070	21.6632	24.9524
6.3300	17.9649	33.1964	26.2397	21.7079	24.9878
6.3400	17.9987	33.2555	26.2719	21.7523	25.0228
6.3500	18.0323	33.3140	26.3036	21.7963	25.0574
6.3600	18.0656	33.3720	26.3349	21.8402	25.0916
6.3700	18.0987	33.4296	26.3657	21.8837	25.1254
6.3800	18.1315	33.4867	26.3961	21.9269	25.1587
6.3900	18.1641	33.5432	26.4261	21.9699	25.1916
6.4000	18.1964	33.5993	26.4556	22.0125	25.2241
6.4100	18.2286	33.6548	26.4846	22.0549	25.2562
6.4200	18.2604	33.7099	26.5132	22.0970	25.2879
6.4300	18.2920	33.7644	26.5414	22.1388	25.3191
6.4400	18.3234	33.8185	26.5691	22.1803	25.3500
6.4500	18.3545	33.8720	26.5963	22.2215	25.3804
6.4600	18.3853	33.9251	26.6231	22.2624	25.4104
6.4700	18.4160	33.9776	26.6495	22.3030	25.4400
6.4800	18.4463	34.0297	26.6754	22.3433	25.4692
6.4900	18.4764	34.0812	26.7009	22.3833	25.4980
6.5000	18.5063	34.1322	26.7259	22.4230	25.5263
6.5100	18.5357	34.1822	26.7501	22.4622	25.5538
6.5200	18.5647	34.2317	26.7734	22.5010	25.5808
6.5300	18.5934	34.2805	26.7961	22.5395	25.6072
6.5400	18.6219	34.3289	26.8184	22.5776	25.6331
6.5500	18.6500	34.3765	26.8401	22.6153	25.6586
6.5600	18.6779	34.4238	26.8614	22.6528	25.6836
6.5700	18.7056	34.4704	26.8822	22.6900	25.7082
6.5800	18.7329	34.5165	26.9026	22.7268	25.7324
6.5900	18.7600	34.5621	26.9225	22.7633	25.7561
6.6000	18.7868	34.6071	26.9419	22.7995	25.7794
6.6100	18.8133	34.6515	26.9608	22.8353	25.8023
6.6200	18.8396	34.6954	26.9793	22.8708	25.8246
6.6300	18.8656	34.7387	26.9973	22.9060	25.8466
6.6400	18.8914	34.7815	27.0148	22.9409	25.8681
6.6500	18.9168	34.8238	27.0319	22.9754	25.8892
6.6600	18.9420	34.8654	27.0485	23.0097	25.9099
6.6700	18.9669	34.9066	27.0647	23.0435	25.9301
6.6800	18.9915	34.9472	27.0804	23.0771	25.9499
6.6900	19.0159	34.9872	27.0956	23.1103	25.9692
6.7000	19.0399	35.0267	27.1104	23.1432	25.9881
6.7100	19.0635	35.0651	27.1242	23.1754	26.0061
6.7200	19.0867	35.1030	27.1372	23.2073	26.0235
6.7300	19.1095	35.1400	27.1495	23.2388	26.0403
6.7400	19.1321	35.1766	27.1614	23.2699	26.0567
6.7500	19.1543	35.2125	27.1727	23.3006	26.0726
6.7600	19.1763	35.2479	27.1836	23.3311	26.0881
6.7700	19.1979	35.2826	27.1940	23.3611	26.1030
6.7800	19.2193	35.3168	27.2039	23.3908	26.1176
6.7900	19.2404	35.3504	27.2134	23.4201	26.1317
6.8000	19.2611	35.3834	27.2223	23.4491	26.1453
6.8100	19.2816	35.4158	27.2308	23.4778	26.1585
6.8200	19.3018	35.4477	27.2388	23.5060	26.1712
6.8300	19.3217	35.4789	27.2464	23.5340	26.1834
6.8400	19.3413	35.5096	27.2535	23.5615	26.1953
6.8500	19.3607	35.5397	27.2601	23.5887	26.2066
6.8600	19.3797	35.5692	27.2662	23.6156	26.2175
6.8700	19.3984	35.5981	27.2719	23.6421	26.2280
6.8800	19.4169	35.6264	27.2771	23.6682	26.2381
6.8900	19.4350	35.6541	27.2819	23.6940	26.2477
6.9000	19.4529	35.6813	27.2862	23.7194	26.2568
6.9100	19.4702	35.7073	27.2895	23.7442	26.2650
6.9200	19.4871	35.7328	27.2919	23.7685	26.2726
6.9300	19.5036	35.7574	27.2937	23.7924	26.2796
6.9400	19.5198	35.7815	27.2950	23.8160	26.2862
6.9500	19.5357	35.8050	27.2959	23.8391	26.2922
6.9600	19.5513	35.8278	27.2962	23.8619	26.2979
6.9700	19.5666	35.8500	27.2961	23.8842	26.3030
6.9800	19.5815	35.8717	27.2955	23.9063	26.3077
6.9900	19.5962	35.8926	27.2944	23.9279	26.3119
7.0000	19.6106	35.9130	27.2928	23.9492	26.3157
7.0100	19.6246	35.9328	27.2908	23.9700	26.3191
7.0200	19.6384	35.9520	27.2884	23.9905	26.3219
7.0300	19.6519	35.9706	27.2854	24.0107	26.3243
7.0400	19.6650	35.9885	27.2820	24.0304	26.3263
7.0500	19.6778	36.0059	27.2782	24.0498	26.3278
7.0600	19.6904	36.0226	27.2739	24.0688	26.3289
7.0700	19.7026	36.0388	27.2691	24.0874	26.3296
7.0800	19.7145	36.0544	27.2639	24.1057	26.3298
7.0900	19.7262	36.0693	27.2582	24.1236	26.3295
7.1000	19.7375	36.0837	27.2521	24.1411	26.3289
7.1100	19.7483	36.0969	27.2450	24.1578	26.3273
7.1200	19.7586	36.1095	27.2370	24.1743	26.3250
7.1300	19.7685	36.1212	27.2284	24.1901	26.3222
7.1400	19.7782	36.1324	27.2193	24.2056	26.3189
7.1500	19.7875	36.1430	27.2097	24.2207	26.3152
7.1600	19.7965	36.1529	27.1997	24.2354	26.3110
7.1700	19.8052	36.1622	27.1892	24.2497	26.3063
7.1800	19.8135	36.1709	27.1782	24.2636	26.3012
7.1900	19.8216	36.1789	27.1668	24.2771	26.2956
7.2000	19.8293	36.1864	27.1550	24.2903	26.2896
7.2100	19.8368	36.1932	27.1427	24.3030	26.2832
7.2200	19.8439	36.1994	27.1299	24.3154	26.2763
7.2300	19.8507	36.2049	27.1167	24.3274	26.2690
7.2400	19.8572	36.2099	27.1031	24.3389	26.2612
7.2500	19.8634	36.2143	27.0890	24.3501	26.2531
7.2600	19.8693	36.2181	27.0745	24.3609	26.2444
7.2700	19.8749	36.2212	27.0596	24.3714	26.2354
7.2800	19.8802	36.2238	27.0442	24.3814	26.2259
7.2900	19.8852	36.2258	27.0284	24.3910	26.2160
7.3000	19.8899	36.2272	27.0123	24.4003	26.2057
7.3100	19.8940	36.2274	26.9951	24.4089	26.1945
7.3200	19.8977	36.2270	26.9771	24.4170	26.1827
7.3300	19.9010	36.2258	26.9586	24.4247	26.1704
7.3400	19.9040	36.2241	26.9396	24.4320	26.1576
7.3500	19.9067	36.2217	26.9201	24.4388	26.1443
7.3600	19.9091	36.2187	26.9003	24.4453	26.1307
7.3700	19.9111	36.2151	26.8800	24.4514	26.1166
7.3800	19.9129	36.2109	26.8592	24.4571	26.1020
7.3900	19.9143	36.2061	26.8381	24.4623	26.0871
7.4000	19.9155	36.2006	26.8165	24.4672	26.0717
7.4100	19.9163	36.1946	26.7945	24.4717	26.0559
7.4200	19.9169	36.1880	26.7721	24.4759	26.0397
7.4300	19.9171	36.1807	26.7493	24.4796	26.0231
7.4400	19.9170	36.1729	26.7261	24.4829	26.0061
7.4500	19.9166	36.1644	26.7025	24.4859	25.9887
7.4600	19.9159	36.1554	26.6785	24.4885	25.9709
7.4700	19.9149	36.1458	26.6541	24.4907	25.9526
7.4800	19.9137	36.1356	26.6293	24.4925	25.9340
7.4900	19.9121	36.1249	26.6042	24.4939	25.9150
7.5000	19.9102	36.1136	26.5786	24.4950	25.8956
7.5100	19.9077	36.1011	26.5521	24.4953	25.8753
7.5200	19.9049	36.0881	26.5249	24.4953	25.8545
7.5300	19.9017	36.0742	26.4971	24.4947	25.8331
7.5400	19.8982	36.0599	26.4689	24.4939	25.8113
7.5500	19.8944	36.0449	26.4403	24.4925	25.7891
7.5600	19.8903	36.0294	26.4113	24.4909	25.7666
7.5700	19.8859	36.0132	26.3819	24.4888	25.7436
7.5800	19.8812	35.9965	26.3522	24.4863	25.7202
7.5900	19.8761	35.9791	26.3220	24.4835	25.6964
7.6000	19.8708	35.9612	26.2915	24.4802	25.6723
7.6100	19.8652	35.9428	26.2606	24.4766	25.6478
7.6200	19.8593	35.9237	26.2293	24.4727	25.6228
7.6300	19.8531	35.9041	26.1977	24.4683	25.5975
7.6400	19.8466	35.8840	26.1657	24.4636	25.5719
7.6500	19.8398	35.8632	26.1333	24.4585	25.5459
7.6600	19.8328	35.8419	26.1006	24.4530	25.5194
7.6700	19.8254	35.8201	26.0676	24.4472	25.4927
7.6800	19.8178	35.7977	26.0342	24.4409	25.4656
7.6900	19.8099	35.7748	26.0004	24.4344	25.4381
7.7000	19.8017	35.7514	25.9664	24.4275	25.4103
7.7100	19.7930	35.7268	25.9314	24.4198	25.3817
7.7200	19.7839	35.7018	25.8957	24.4119	25.3525
7.7300	19.7744	35.6759	25.8596	24.4034	25.3228
7.7400	19.7646	35.6496	25.8231	24.3946	25.2928
7.7500	19.7545	35.6227	25.7862	24.3853	25.2624
7.7600	19.7442	35.5953	25.7490	24.3758	25.2317
7.7700	19.7336	35.5673	25.7114	24.3658	25.2006
7.7800	19.7227	35.5388	25.6735	24.3555	25.1692
7.7900	19.7115	35.5097	25.6353	24.3449	25.1373
7.8000	19.7000	35.4801	25.5968	24.3338	25.1052
7.8100	19.6882	35.4500	25.5579	24.3225	25.0727
7.8200	19.6762	35.4193	25.5187	24.3107	25.0399
7.8300	19.6639	35.3882	25.4792	24.2986	25.0068
7.8400	19.6514	35.3565	25.4394	24.2862	24.9733
7.8500	19.6385	35.3243	25.3993	24.2734	24.9395
7.8600	19.6254	35.2916	25.3588	24.2602	24.9054
7.8700	19.6120	35.2584	25.3181	24.2467	24.8710
7.8800	19.5984	35.2247	25.2771	24.2329	24.8362
7.8900	19.5845	35.1905	25.2358	24.2187	24.8011
7.9000	19.5703	35.1558	25.1942	24.2042	24.7658
7.9100	19.5556	35.1200	25.1519	24.1890	24.7297
7.9200	19.5406	35.0839	25.1088	24.1735	24.6931
7.9300	19.5252	35.0470	25.0653	24.1575	24.6560
7.9400	19.5096	35.0096	25.0216	24.1412	24.6187
7.9500	19.4937	34.9718	24.9775	24.1245	24.5810
7.9600	19.4775	34.9334	24.9331	24.1074	24.5430
7.9700	19.4611	34.8945	24.8885	24.0901	24.5047
7.9800	19.4444	34.8552	24.8435	24.0724	24.4661
7.9900	19.4274	34.8154	24.7983	24.0543	24.4272
8.0000	19.4102	34.7751	24.7529	24.0359	24.3880
8.0100	19.3927	34.7343	24.7071	24.0172	24.3486
8.0200	19.3750	34.6930	24.6611	23.9982	24.3088
8.0300	19.3570	34.6513	24.6148	23.9788	24.2687
8.0400	19.3389	34.6091	24.5683	23.9591	24.2284
8.0500	19.3204	34.5665	24.5215	23.9391	24.1878
8.0600	19.3017	34.5234	24.4745	23.9187	24.1470
8.0700	19.2828	34.4798	24.4273	23.8980	24.1058
8.0800	19.2636	34.4358	24.3798	23.8770	24.0644
8.0900	19.2442	34.3914	24.3320	23.8557	24.0227
8.1000	19.2246	34.3465	24.2841	23.8341	23.9808
8.1100	19.2044	34.3007	24.2354	23.8119	23.9382
8.1200	19.1839	34.2545	24.1861	23.7893	23.8952
8.1300	19.1632	34.2076	24.1365	23.7663	23.8517
8.1400	19.1422	34.1603	24.0866	23.7431	23.8081
8.1500	19.1209	34.1126	24.0365	23.7194	23.7641
8.1600	19.0994	34.0644	23.9861	23.6955	23.7199
8.1700	19.0777	34.0158	23.9355	23.6713	23.6754
8.1800	19.0558	33.9668	23.8847	23.6467	23.6307
8.1900	19.0336	33.9173	23.8337	23.6219	23.5858
8.2000	19.0112	33.8674	23.7824	23.5967	23.5406
8.2100	18.9885	33.8171	23.7310	23.5712	23.4951
8.2200	18.9657	33.7664	23.6793	23.5455	23.4494
8.2300	18.9426	33.7153	23.6275	23.5194	23.4035
8.2400	18.9193	33.6638	23.5754	23.4931	23.3574
8.2500	18.8958	33.6118	23.5231	23.4664	23.3110
8.2600	18.8720	33.5595	23.4707	23.4395	23.2644
8.2700	18.8481	33.5068	23.4181	23.4123	23.2176
8.2800	18.8239	33.4537	23.3653	23.3848	23.1705
8.2900	18.7995	33.4003	23.3123	23.3570	23.1233
8.3000	18.7750	33.3465	23.2591	23.3289	23.0759
8.3100	18.7499	33.2918	23.2053	23.3003	23.0278
8.3200	18.7246	33.2366	23.1509	23.2714	22.9794
8.3300	18.6990	33.1810	23.0963	23.2421	22.9306
8.3400	18.6732	33.1250	23.0414	23.2125	22.8816
8.3500	18.6472	33.0686	22.9863	23.1826	22.8324
8.3600	18.6210	33.0119	22.9311	23.1525	22.7830
8.3700	18.5945	32.9547	22.8757	23.1220	22.7334
8.3800	18.5679	32.8972	22.8201	23.0914	22.6836
8.3900	18.5411	32.8394	22.7644	23.0604	22.6335
8.4000	18.5140	32.7812	22.7085	23.0291	22.5833
8.4100	18.4868	32.7226	22.6525	22.9976	22.5329
8.4200	18.4594	32.6637	22.5963	22.9659	22.4824
8.4300	18.4317	32.6044	22.5399	22.9339	22.4316
8.4400	18.4039	32.5448	22.4834	22.9016	22.3806
8.4500	18.3759	32.4849	22.4268	22.8690	22.3295
8.4600	18.3477	32.4246	22.3700	22.8363	22.2782
8.4700	18.3194	32.3641	22.3131	22.8032	22.2268
8.4800	18.2908	32.3032	22.2561	22.7700	22.1752
8.4900	18.2621	32.2420	22.1989	22.7364	22.1234
8.5000	18.2332	32.1805	22.1416	22.7027	22.0715
8.5100	18.2039	32.1182	22.0838	22.6684	22.0190
8.5200	18.1743	32.0556	22.0256	22.6339	21.9662
8.5300	18.1445	31.9925	21.9670	22.5990	21.9132
8.5400	18.1145	31.9292	21.9084	22.5640	21.8600
8.5500	18.0843	31.8656	21.8496	22.5286	21.8067
8.5600	18.0540	31.8016	21.7908	22.4930	21.7532
8.5700	18.0235	31.7373	21.7318	22.4572	21.6995
8.5800	17.9928	31.6728	21.6726	22.4212	21.6457
8.5900	17.9619	31.6080	21.6134	22.3849	21.5917
8.6000	17.9309	31.5428	21.5541	22.3484	21.5376
8.6100	17.8997	31.4774	21.4947	22.3117	21.4834
8.6200	17.8684	31.4117	21.4351	22.2747	21.4291
8.6300	17.8369	31.3457	21.3755	22.2375	21.3746
8.6400	17.8052	31.2795	21.3158	22.2001	21.3200
8.6500	17.7734	31.2130	21.2560	22.1625	21.2652
8.6600	17.7414	31.1462	21.1961	22.1247	21.2104
8.6700	17.7093	31.0792	21.1362	22.0866	21.1554
8.6800	17.6770	31.0119	21.0762	22.0484	21.1003
8.6900	17.6446	30.9444	21.0161	22.0100	21.0451
8.7000	17.6121	30.8767	20.9560	21.9714	20.9899
8.7100	17.5791	30.8083	20.8954	21.9323	20.9341
8.7200	17.5460	30.7396	20.8344	21.8929	20.8782
8.7300	17.5127	30.6706	20.7733	21.8533	20.8220
8.7400	17.4792	30.6014	20.7121	21.8136	20.7657
8.7500	17.4456	30.5319	20.6508	21.7736	20.7093
8.7600	17.4119	30.4622	20.5894	21.7334	20.6528
8.7700	17.3780	30.3922	20.5280	21.6930	20.5962
8.7800	17.3439	30.3220	20.4665	21.6524	20.5396
8.7900	17.3098	30.2516	20.4050	21.6117	20.4828
8.8000	17.2754	30.1810	20.3435	21.5707	20.4259
8.8100	17.2410	30.1102	20.2819	21.5296	20.3690
8.8200	17.2065	30.0391	20.2202	21.4883	20.3120
8.8300	17.1718	29.9679	20.1585	21.4468	20.2549
8.8400	17.1370	29.8964	20.0968	21.4051	20.1977
8.8500	17.1020	29.8248	20.0350	21.3632	20.1404
8.8600	17.0670	29.7529	19.9733	21.3212	20.0831
8.8700	17.0318	29.6809	19.9114	21.2790	20.0258
8.8800	16.9965	29.6087	19.8496	21.2367	19.9683
8.8900	16.9612	29.5364	19.7878	21.1942	19.9108
8.9000	16.9257	29.4638	19.7259	21.1516	19.8533
8.9100	16.8899	29.3907	19.6637	21.1085	19.7954
8.9200	16.8539	29.3175	19.6012	21.0653	19.7373
8.9300	16.8177	29.2439	19.5386	21.0218	19.6790
8.9400	16.7815	29.1702	19.4759	20.9782	19.6207
8.9500	16.7451	29.0963	19.4132	20.9344	19.5624
8.9600	16.7087	29.0222	19.3505	20.8905	19.5040
8.9700	16.6721	28.9480	19.2878	20.8464	19.4455
8.9800	16.6354	28.8736	19.2251	20.8022	19.3870
8.9900	16.5987	28.7991	19.1624	20.7578	19.3285
9.0000	16.5618	28.7244	19.0997	20.7133	19.2699
9.0100	16.5248	28.6496	19.0370	20.6687	19.2112
9.0200	16.4877	28.5746	18.9743	20.6239	19.1526
9.0300	16.4506	28.4995	18.9116	20.5790	19.0939
9.0400	16.4133	28.4243	18.8489	20.5339	19.0352
9.0500	16.3760	28.3489	18.7863	20.4887	18.9764
9.0600	16.3386	28.2734	18.7236	20.4434	18.9177
9.0700	16.3011	28.1978	18.6610	20.3980	18.8589
9.0800	16.2635	28.1221	18.5984	20.3524	18.8001
9.0900	16.2258	28.0463	18.5359	20.3068	18.7413
9.1000	16.1881	27.9704	18.4733	20.2610	18.6825
9.1100	16.1501	27.8940	18.4105	20.2149	18.6235
9.1200	16.1119	27.8175	18.3475	20.1686	18.5642
9.1300	16.0737	27.7408	18.2844	20.1222	18.5049
9.1400	16.0354	27.6640	18.2213	20.0756	18.4456
9.1500	15.9969	27.5871	18.1582	20.0290	18.3862
9.1600	15.9584	27.5101	18.0952	19.9822	18.3269
9.1700	15.9199	27.4330	18.0322	19.9353	18.2676
9.1800	15.8812	27.3559	17.9693	19.8884	18.2082
9.1900	15.8425	27.2786	17.9064	19.8413	18.1489
9.2000	15.8038	27.2012	17.8435	19.7941	18.0896
9.2100	15.7649	27.1238	17.7807	19.7468	18.0302
9.2200	15.7260	27.0463	17.7180	19.6994	17.9709
9.2300	15.6871	26.9687	17.6552	19.6519	17.9116
9.2400	15.6480	26.8910	17.5926	19.6044	17.8523
9.2500	15.6090	26.8133	17.5300	19.5567	17.7931
9.2600	15.5698	26.7356	17.4675	19.5090	17.7338
9.2700	15.5307	26.6578	17.4050	19.4611	17.6746
9.2800	15.4914	26.5799	17.3426	19.4132	17.6154
9.2900	15.4521	26.5020	17.2803	19.3653	17.5563
9.3000	15.4129	26.4240	17.2180	19.3172	17.4971
9.3100	15.3733	26.3457	17.1556	19.2689	17.4378
9.3200	15.3337	26.2674	17.0929	19.2205	17.3784
9.3300	15.2940	26.1888	17.0303	19.1719	17.3189
9.3400	15.2542	26.1103	16.9677	19.1233	17.2595
9.3500	15.2144	26.0317	16.9053	19.0746	17.2001
9.3600	15.1745	25.9532	16.8428	19.0258	17.1408
9.3700	15.1347	25.8745	16.7805	18.9769	17.0814
9.3800	15.0947	25.7958	16.7182	18.9280	17.0222
9.3900	15.0548	25.7171	16.6560	18.8790	16.9629
9.4000	15.0148	25.6384	16.5939	18.8300	16.9038
9.4100	14.9747	25.5597	16.5319	18.7809	16.8446
9.4200	14.9346	25.4809	16.4700	18.7318	16.7855
9.4300	14.8946	25.4021	16.4082	18.6825	16.7265
9.4400	14.8544	25.3233	16.3464	18.6333	16.6675
9.4500	14.8142	25.2446	16.2848	18.5840	16.6086
9.4600	14.7741	25.1658	16.2232	18.5346	16.5497
9.4700	14.7339	25.0870	16.1618	18.4852	16.4909
9.4800	14.6937	25.0082	16.1004	18.4357	16.4322
9.4900	14.6534	24.9295	16.0392	18.3862	16.3735
9.5000	14.6132	24.8507	15.9781	18.3367	16.3149
9.5100	14.5728	24.7717	15.9168	18.2870	16.2562
9.5200	14.5323	24.6927	15.8554	18.2372	16.1974
9.5300	14.4917	24.6136	15.7941	18.1873	16.1386
9.5400	14.4512	24.5345	15.7329	18.1374	16.0799
9.5500	14.4106	24.4554	15.6717	18.0874	16.0213
9.5600	14.3700	24.3764	15.6107	18.0374	15.9627
9.5700	14.3294	24.2974	15.5498	17.9874	15.9042
9.5800	14.2888	24.2184	15.4890	17.9374	15.8458
9.5900	14.2482	24.1395	15.4283	17.8873	15.7874
9.6000	14.2076	24.0605	15.3677	17.8372	15.7292
9.6100	14.1670	23.9816	15.3072	17.7871	15.6709
9.6200	14.1263	23.9028	15.2469	17.7369	15.6128
9.6300	14.0857	23.8239	15.1867	17.6867	15.5548
9.6400	14.0450	23.7452	15.1266	17.6365	15.4969
9.6500	14.0044	23.6664	15.0666	17.5864	15.4390
9.6600	13.9638	23.5877	15.0067	17.5361	15.3813
9.6700	13.9231	23.5091	14.9470	17.4859	15.3236
9.6800	13.8825	23.4305	14.8874	17.4357	15.2661
9.6900	13.8419	23.3520	14.8280	17.3855	15.2086
9.7000	13.8013	23.2736	14.7687	17.3352	15.1513
9.7100	13.7606	23.1949	14.7093	17.2848	15.0938
9.7200	13.7198	23.1164	14.6498	17.2344	15.0363
9.7300	13.6790	23.0377	14.5904	17.1840	14.9789
9.7400	13.6382	22.9592	14.5312	17.1335	14.9216
9.7500	13.5975	22.8808	14.4720	17.0830	14.8644
9.7600	13.5567	22.8024	14.4130	17.0326	14.8073
9.7700	13.5160	22.7240	14.3542	16.9821	14.7502
9.7800	13.4753	22.6458	14.2954	16.9317	14.6933
9.7900	13.4345	22.5676	14.2369	16.8812	14.6365
9.8000	13.3938	22.4895	14.1784	16.8308	14.5798
9.8100	13.3531	22.4115	14.1201	16.7804	14.5232
9.8200	13.3125	22.3335	14.0620	16.7300	14.4668
9.8300	13.2719	22.2557	14.0040	16.6795	14.4104
9.8400	13.2312	22.1779	13.9461	16.6291	14.3541
9.8500	13.1906	22.1002	13.8884	16.5788	14.2980
9.8600	13.1501	22.0227	13.8308	16.5284	14.2420
9.8700	13.1095	21.9452	13.7734	16.4781	14.1861
9.8800	13.0690	21.8678	13.7162	16.4278	14.1303
9.8900	13.0285	21.7905	13.6590	16.3775	14.0746
9.9000	12.9881	21.7133	13.6021	16.3273	14.0191
9.9100	12.9476	21.6361	13.5451	16.2769	13.9635
9.9200	12.9071	21.5589	13.4882	16.2266	13.9080
9.9300	12.8665	21.4817	13.4313	16.1762	13.8525
9.9400	12.8260	21.4047	13.3745	16.1259	13.7972
9.9500	12.7855	21.3277	13.3179	16.0756	13.7420
9.9600	12.7451	21.2509	13.2615	16.0253	13.6869
9.9700	12.7047	21.1742	13.2052	15.9750	13.6319
9.9800	12.6643	21.0976	13.1491	15.9248	13.5771
9.9900	12.6240	21.0211	13.0932	15.8746	13.5223
10.0000	12.5837	20.9447	13.0374	15.8245	13.4678
10.0100	12.5435	20.8684	12.9818	15.7744	13.4133
10.0200	12.5033	20.7923	12.9263	15.7244	13.3590
10.0300	12.4631	20.7163	12.8710	15.6743	13.3048
10.0400	12.4230	20.6404	12.8159	15.6243	13.2508
10.0500	12.3830	20.5647	12.7609	15.5744	13.1968
10.0600	12.3429	20.4890	12.7061	15.5245	13.1431
10.0700	12.3030	20.4135	12.6514	15.4747	13.0894
10.0800	12.2630	20.3382	12.5970	15.4249	13.0359
10.0900	12.2232	20.2629	12.5427	15.3751	12.9826
10.1000	12.1834	20.1879	12.4886	15.3255	12.9294
10.1100	12.1435	20.1127	12.4345	15.2757	12.8762
10.1200	12.1036	20.0377	12.3804	15.2260	12.8230
10.1300	12.0638	19.9628	12.3264	15.1763	12.7700
10.1400	12.0240	19.8881	12.2726	15.1267	12.7171
10.1500	11.9843	19.8134	12.2190	15.0771	12.6643
10.1600	11.9446	19.7389	12.1656	15.0276	12.6117
10.1700	11.9050	19.6646	12.1123	14.9781	12.5592
10.1800	11.8655	19.5904	12.0592	14.9287	12.5069
10.1900	11.8260	19.5163	12.0062	14.8793	12.4547
10.2000	11.7865	19.4424	11.9535	14.8301	12.4027
10.2100	11.7471	19.3686	11.9009	14.7808	12.3508
10.2200	11.7078	19.2950	11.8485	14.7317	12.2991
10.2300	11.6685	19.2216	11.7963	14.6826	12.2475
10.2400	11.6293	19.1483	11.7442	14.6335	12.1960
10.2500	11.5902	19.0751	11.6923	14.5846	12.1447
10.2600	11.5511	19.0021	11.6406	14.5357	12.0936
10.2700	11.5121	18.9293	11.5891	14.4869	12.0426
10.2800	11.4731	18.8566	11.5378	14.4381	11.9918
10.2900	11.4343	18.7841	11.4867	14.3894	11.9411
10.3000	11.3955	18.7118	11.4357	14.3408	11.8906
10.3100	11.3567	18.6395	11.3848	14.2922	11.8401
10.3200	11.3179	18.5673	11.3340	14.2437	11.7897
10.3300	11.2791	18.4953	11.2833	14.1951	11.7394
10.3400	11.2405	18.4234	11.2327	14.1467	11.6893
10.3500	11.2019	18.3517	11.1824	14.0983	11.6393
10.3600	11.1634	18.2801	11.1322	14.0501	11.5895
10.3700	11.1249	18.2087	11.0822	14.0018	11.5399
10.3800	11.0865	18.1376	11.0324	13.9537	11.4904
10.3900	11.0482	18.0665	10.9827	13.9057	11.4411
10.4000	11.0100	17.9956	10.9333	13.8577	11.3919
10.4100	10.9718	17.9250	10.8840	13.8098	11.3429
10.4200	10.9338	17.8544	10.8349	13.7620	11.2940
10.4300	10.8958	17.7841	10.7860	13.7143	11.2453
10.4400	10.8578	17.7139	10.7373	13.6667	11.1968
10.4500	10.8200	17.6439	10.6887	13.6192	11.1484
10.4600	10.7822	17.5741	10.6404	13.5717	11.1002
10.4700	10.7445	17.5045	10.5922	13.5244	11.0522
10.4800	10.7069	17.4351	10.5443	13.4771	11.0043
10.4900	10.6694	17.3658	10.4965	13.4299	10.9566
10.5000	10.6319	17.2968	10.4489	13.3828	10.9090
10.5100	10.5945	17.2278	10.4014	13.3358	10.8615
10.5200	10.5571	17.1590	10.3540	13.2888	10.8141
10.5300	10.5198	17.0903	10.3067	13.2418	10.7669
10.5400	10.4826	17.0218	10.2596	13.1950	10.7198
10.5500	10.4454	16.9535	10.2127	13.1483	10.6729
10.5600	10.4083	16.8853	10.1659	13.1016	10.6262
10.5700	10.3713	16.8174	10.1194	13.0551	10.5796
10.5800	10.3344	16.7497	10.0730	13.0086	10.5332
10.5900	10.2976	16.6821	10.0269	12.9623	10.4869
10.6000	10.2609	16.6147	9.9809	12.9160	10.4408
10.6100	10.2242	16.5476	9.9351	12.8698	10.3949
10.6200	10.1877	16.4806	9.8895	12.8238	10.3491
10.6300	10.1512	16.4138	9.8440	12.7778	10.3035
10.6400	10.1148	16.3472	9.7988	12.7320	10.2581
10.6500	10.0785	16.2808	9.7538	12.6862	10.2129
10.6600	10.0423	16.2146	9.7089	12.6405	10.1678
10.6700	10.0062	16.1486	9.6642	12.5950	10.1229
10.6800	9.9702	16.0828	9.6197	12.5496	10.0782
10.6900	9.9342	16.0172	9.5754	12.5042	10.0336
10.7000	9.8984	15.9517	9.5313	12.4590	9.9892
10.7100	9.8625	15.8864	9.4873	12.4138	9.9449
10.7200	9.8268	15.8213	9.4434	12.3687	9.9007
10.7300	9.7911	15.7563	9.3996	12.3236	9.8566
10.7400	9.7555	15.6916	9.3560	12.2788	9.8128
10.7500	9.7200	15.6270	9.3126	12.2339	9.7690
10.7600	9.6846	15.5627	9.2694	12.1892	9.7255
10.7700	9.6493	15.4985	9.2264	12.1446	9.6821
10.7800	9.6141	15.4345	9.1835	12.1002	9.6389
10.7900	9.5789	15.3708	9.1409	12.0558	9.5958
10.8000	9.5439	15.3072	9.0984	12.0115	9.5529
10.8100	9.5090	15.2439	9.0561	11.9673	9.5102
10.8200	9.4741	15.1807	9.0140	11.9233	9.4677
10.8300	9.4394	15.1177	8.9721	11.8794	9.4253
10.8400	9.4048	15.0550	8.9304	11.8356	9.3831
10.8500	9.3702	14.9925	8.8888	11.7918	9.3410
10.8600	9.3357	14.9302	8.8475	11.7483	9.2992
10.8700	9.3014	14.8680	8.8063	11.7048	9.2575
10.8800	9.2671	14.8061	8.7653	11.6614	9.2160
10.8900	9.2329	14.7444	8.7246	11.6182	9.1746
10.9000	9.1989	14.6829	8.6840	11.5750	9.1334
10.9100	9.1648	14.6215	8.6435	11.5320	9.0923
10.9200	9.1309	14.5603	8.6030	11.4890	9.0513
10.9300	9.0970	14.4993	8.5628	11.4462	9.0105
10.9400	9.0632	14.4385	8.5227	11.4034	8.9699
10.9500	9.0296	14.3780	8.4829	11.3608	8.9294
10.9600	8.9960	14.3176	8.4431	11.3183	8.8891
10.9700	8.9625	14.2574	8.4036	11.2759	8.8489
10.9800	8.9291	14.1974	8.3643	11.2336	8.8090
10.9900	8.8959	14.1377	8.3251	11.1915	8.7691
11.0000	8.8627	14.0781	8.2861	11.1495	8.7295
11.0100	8.8296	14.0187	8.2473	11.1075	8.6900
11.0200	8.7966	13.9596	8.2087	11.0658	8.6507
11.0300	8.7638	13.9007	8.1702	11.0241	8.6116
11.0400	8.7310	13.8420	8.1320	10.9825	8.5726
11.0500	8.6983	13.7834	8.0939	10.9411	8.5338
11.0600	8.6657	13.7252	8.0560	10.8998	8.4951
11.0700	8.6332	13.6671	8.0182	10.8586	8.4566
11.0800	8.6008	13.6092	7.9807	10.8176	8.4183
11.0900	8.5685	13.5516	7.9433	10.7766	8.3802
11.1000	8.5363	13.4941	7.9061	10.7358	8.3422
11.1100	8.5042	13.4368	7.8691	10.6951	8.3043
11.1200	8.4722	13.3797	7.8321	10.6545	8.2665
11.1300	8.4402	13.3227	7.7953	10.6140	8.2289
11.1400	8.4083	13.2660	7.7586	10.5736	8.1915
11.1500	8.3766	13.2095	7.7222	10.5333	8.1542
11.1600	8.3449	13.1532	7.6859	10.4932	8.1171
11.1700	8.3133	13.0971	7.6498	10.4532	8.0801
11.1800	8.2819	13.0412	7.6138	10.4133	8.0433
11.1900	8.2505	12.9856	7.5781	10.3736	8.0067
11.2000	8.2192	12.9301	7.5425	10.3339	7.9702
11.2100	8.1881	12.8748	7.5070	10.2944	7.9339
11.2200	8.1570	12.8198	7.4718	10.2550	7.8978
11.2300	8.1260	12.7650	7.4367	10.2158	7.8618
11.2400	8.0952	12.7104	7.4018	10.1767	7.8260
11.2500	8.0644	12.6560	7.3671	10.1377	7.7903
11.2600	8.0338	12.6017	7.3325	10.0988	7.7548
11.2700	8.0032	12.5478	7.2981	10.0600	7.7195
11.2800	7.9728	12.4940	7.2639	10.0214	7.6843
11.2900	7.9424	12.4404	7.2299	9.9829	7.6493
11.3000	7.9122	12.3871	7.1960	9.9445	7.6145
11.3100	7.8820	12.3339	7.1623	9.9063	7.5798
11.3200	7.8519	12.2809	7.1286	9.8681	7.5451
11.3300	7.8219	12.2281	7.0951	9.8300	7.5107
11.3400	7.7920	12.1755	7.0618	9.7921	7.4764
11.3500	7.7622	12.1231	7.0286	9.7543	7.4422
11.3600	7.7325	12.0709	6.9956	9.7166	7.4082
11.3700	7.7029	12.0189	6.9628	9.6791	7.3744
11.3800	7.6734	11.9672	6.9301	9.6417	7.3407
11.3900	7.6440	11.9156	6.8976	9.6044	7.3072
11.4000	7.6147	11.8643	6.8653	9.5672	7.2738
11.4100	7.5855	11.8131	6.8331	9.5302	7.2406
11.4200	7.5564	11.7622	6.8011	9.4933	7.2076
11.4300	7.5275	11.7115	6.7693	9.4565	7.1747
11.4400	7.4986	11.6610	6.7376	9.4198	7.1420
11.4500	7.4698	11.6107	6.7061	9.3833	7.1094
11.4600	7.4411	11.5606	6.6748	9.3469	7.0769
11.4700	7.4125	11.5107	6.6436	9.3107	7.0447
11.4800	7.3840	11.4611	6.6126	9.2745	7.0126
11.4900	7.3557	11.4116	6.5817	9.2385	6.9806
11.5000	7.3274	11.3624	6.5510	9.2026	6.9488
11.5100	7.2992	11.3133	6.5204	9.1668	6.9171
11.5200	7.2711	11.2644	6.4900	9.1311	6.8855
11.5300	7.2431	11.2157	6.4596	9.0956	6.8541
11.5400	7.2151	11.1672	6.4295	9.0601	6.8228
11.5500	7.1873	11.1189	6.3995	9.0248	6.7917
11.5600	7.1596	11.0708	6.3696	8.9896	6.7607
11.5700	7.1320	11.0229	6.3399	8.9546	6.7299
11.5800	7.1045	10.9752	6.3104	8.9196	6.6992
11.5900	7.0771	10.9278	6.2810	8.8848	6.6687
11.6000	7.0498	10.8805	6.2518	8.8502	6.6383
11.6100	7.0226	10.8334	6.2228	8.8156	6.6081
11.6200	6.9955	10.7866	6.1938	8.7812	6.5781
11.6300	6.9684	10.7399	6.1651	8.7469	6.5481
11.6400	6.9415	10.6935	6.1365	8.7128	6.5184
11.6500	6.9147	10.6472	6.1080	8.6788	6.4887
11.6600	6.8880	10.6012	6.0797	8.6448	6.4592
11.6700	6.8614	10.5553	6.0516	8.6111	6.4299
11.6800	6.8349	10.5097	6.0236	8.5774	6.4007
11.6900	6.8085	10.4643	5.9958	8.5439	6.3717
11.7000	6.7822	10.4190	5.9681	8.5105	6.3428
11.7100	6.7560	10.3740	5.9405	8.4771	6.3140
11.7200	6.7299	10.3290	5.9131	8.4440	6.2854
11.7300	6.7039	10.2843	5.8858	8.4109	6.2568
11.7400	6.6779	10.2399	5.8586	8.3779	6.2285
11.7500	6.6521	10.1956	5.8316	8.3451	6.2002
11.7600	6.6264	10.1515	5.8047	8.3124	6.1722
11.7700	6.6007	10.1076	5.7780	8.2798	6.1442
11.7800	6.5752	10.0639	5.7514	8.2473	6.1164
11.7900	6.5497	10.0204	5.7250	8.2150	6.0887
11.8000	6.5244	9.9771	5.6987	8.1828	6.0612
11.8100	6.4992	9.9340	5.6726	8.1507	6.0338
11.8200	6.4740	9.8910	5.6466	8.1188	6.0066
11.8300	6.4490	9.8483	5.6207	8.0869	5.9795
11.8400	6.4240	9.8058	5.5950	8.0552	5.9526
11.8500	6.3992	9.7635	5.5695	8.0236	5.9257
11.8600	6.3745	9.7213	5.5440	7.9921	5.8991
11.8700	6.3498	9.6794	5.5188	7.9608	5.8725
11.8800	6.3253	9.6376	5.4936	7.9295	5.8461
11.8900	6.3008	9.5961	5.4686	7.8984	5.8198
11.9000	6.2765	9.5547	5.4438	7.8675	5.7937
11.9100	6.2522	9.5135	5.4191	7.8366	5.7677
11.9200	6.2280	9.4725	5.3944	7.8059	5.7418
11.9300	6.2039	9.4317	5.3699	7.7752	5.7161
11.9400	6.1800	9.3910	5.3456	7.7447	5.6904
11.9500	6.1561	9.3505	5.3214	7.7143	5.6649
11.9600	6.1323	9.3103	5.2973	7.6840	5.6396
11.9700	6.1086	9.2702	5.2733	7.6539	5.6143
11.9800	6.0850	9.2303	5.2495	7.6239	5.5893
11.9900	6.0615	9.1905	5.2259	7.5939	5.5643
12.0000	6.0381	9.1510	5.2023	7.5642	5.5395
12.0100	6.0148	9.1117	5.1789	7.5345	5.5148
12.0200	5.9915	9.0725	5.1556	7.5049	5.4902
12.0300	5.9684	9.0335	5.1325	7.4755	5.4658
12.0400	5.9454	8.9947	5.1095	7.4462	5.4415
12.0500	5.9225	8.9561	5.0866	7.4170	5.4173
12.0600	5.8997	8.9177	5.0639	7.3879	5.3933
12.0700	5.8769	8.8795	5.0413	7.3590	5.3693
12.0800	5.8543	8.8414	5.0188	7.3302	5.3456
12.0900	5.8317	8.8036	4.9965	7.3014	5.3219
12.1000	5.8093	8.7659	4.9742	7.2728	5.2984
12.1100	5.7869	8.7284	4.9521	7.2444	5.2750
12.1200	5.7646	8.6911	4.9301	7.2160	5.2517
12.1300	5.7425	8.6539	4.9083	7.1877	5.2285
12.1400	5.7204	8.6169	4.8865	7.1596	5.2054
12.1500	5.6984	8.5801	4.8649	7.1315	5.1825
12.1600	5.6765	8.5435	4.8434	7.1036	5.1597
12.1700	5.6547	8.5070	4.8220	7.0758	5.1370
12.1800	5.6329	8.4708	4.8008	7.0482	5.1145
12.1900	5.6113	8.4347	4.7797	7.0206	5.0920
12.2000	5.5898	8.3987	4.7587	6.9932	5.0697
12.2100	5.5683	8.3630	4.7378	6.9658	5.0475
12.2200	5.5470	8.3274	4.7171	6.9386	5.0255
12.2300	5.5257	8.2920	4.6964	6.9115	5.0035
12.2400	5.5046	8.2568	4.6759	6.8845	4.9817
12.2500	5.4835	8.2217	4.6556	6.8577	4.9600
12.2600	5.4625	8.1868	4.6353	6.8309	4.9384
12.2700	5.4416	8.1521	4.6152	6.8043	4.9170
12.2800	5.4208	8.1176	4.5951	6.7778	4.8956
12.2900	5.4001	8.0832	4.5752	6.7514	4.8744
12.3000	5.3795	8.0490	4.5555	6.7251	4.8533
12.3100	5.3590	8.0150	4.5358	6.6989	4.8323
12.3200	5.3385	7.9811	4.5162	6.6728	4.8114
12.3300	5.3182	7.9474	4.4968	6.6468	4.7906
12.3400	5.2979	7.9138	4.4774	6.6210	4.7700
12.3500	5.2777	7.8804	4.4582	6.5953	4.7494
12.3600	5.2576	7.8472	4.4391	6.5696	4.7290
12.3700	5.2376	7.8142	4.4201	6.5441	4.7087
12.3800	5.2177	7.7813	4.4012	6.5187	4.6885
12.3900	5.1979	7.7486	4.3825	6.4934	4.6684
12.4000	5.1782	7.7160	4.3638	6.4682	4.6485
12.4100	5.1585	7.6836	4.3453	6.4432	4.6286
12.4200	5.1390	7.6514	4.3269	6.4182	4.6089
12.4300	5.1195	7.6194	4.3085	6.3933	4.5892
12.4400	5.1001	7.5875	4.2903	6.3686	4.5697
12.4500	5.0808	7.5557	4.2723	6.3440	4.5503
12.4600	5.0616	7.5242	4.2543	6.3195	4.5310
12.4700	5.0425	7.4928	4.2364	6.2950	4.5118
12.4800	5.0235	7.4615	4.2187	6.2707	4.4928
12.4900	5.0045	7.4304	4.2010	6.2466	4.4738
12.5000	4.9857	7.3995	4.1835	6.2225	4.4550
12.5100	4.9669	7.3687	4.1660	6.1985	4.4362
12.5200	4.9482	7.3381	4.1487	6.1746	4.4176
12.5300	4.9296	7.3076	4.1315	6.1509	4.3990
12.5400	4.9111	7.2773	4.1143	6.1272	4.3806
12.5500	4.8926	7.2472	4.0973	6.1036	4.3623
12.5600	4.8743	7.2172	4.0804	6.0802	4.3440
12.5700	4.8560	7.1873	4.0636	6.0569	4.3259
12.5800	4.8378	7.1577	4.0469	6.0336	4.3079
12.5900	4.8197	7.1281	4.0303	6.0105	4.2900
12.6000	4.8017	7.0988	4.0138	5.9875	4.2722
12.6100	4.7838	7.0695	3.9974	5.9646	4.2545
12.6200	4.7659	7.0405	3.9811	5.9418	4.2369
12.6300	4.7482	7.0115	3.9649	5.9191	4.2194
12.6400	4.7305	6.9828	3.9489	5.8965	4.2021
12.6500	4.7129	6.9541	3.9329	5.8740	4.1848
12.6600	4.6954	6.9257	3.9170	5.8516	4.1676
12.6700	4.6779	6.8974	3.9012	5.8293	4.1505
12.6800	4.6606	6.8692	3.8855	5.8071	4.1335
12.6900	4.6433	6.8412	3.8699	5.7850	4.1167
12.7000	4.6261	6.8133	3.8545	5.7630	4.0999
12.7100	4.6090	6.7856	3.8391	5.7412	4.0832
12.7200	4.5920	6.7580	3.8238	5.7194	4.0666
12.7300	4.5750	6.7306	3.8086	5.6977	4.0502
12.7400	4.5582	6.7033	3.7935	5.6762	4.0338
12.7500	4.5414	6.6761	3.7785	5.6547	4.0175
12.7600	4.5247	6.6491	3.7636	5.6333	4.0013
12.7700	4.5080	6.6223	3.7488	5.6121	3.9852
12.7800	4.4915	6.5956	3.7341	5.5909	3.9692
12.7900	4.4750	6.5690	3.7195	5.5698	3.9533
12.8000	4.4587	6.5426	3.7050	5.5489	3.9376
12.8100	4.4423	6.5163	3.6905	5.5280	3.9219
12.8200	4.4261	6.4902	3.6762	5.5072	3.9062
12.8300	4.4100	6.4642	3.6620	5.4866	3.8907
12.8400	4.3939	6.4383	3.6478	5.4660	3.8753
12.8500	4.3779	6.4126	3.6338	5.4455	3.8600
12.8600	4.3620	6.3870	3.6198	5.4252	3.8448
12.8700	4.3461	6.3616	3.6059	5.4049	3.8296
12.8800	4.3304	6.3363	3.5922	5.3847	3.8146
12.8900	4.3147	6.3111	3.5785	5.3646	3.7996
12.9000	4.2991	6.2861	3.5649	5.3446	3.7848
12.9100	4.2836	6.2612	3.5514	5.3248	3.7700
12.9200	4.2681	6.2365	3.5380	5.3050	3.7553
12.9300	4.2527	6.2119	3.5246	5.2853	3.7407
12.9400	4.2375	6.1874	3.5114	5.2657	3.7263
12.9500	4.2222	6.1631	3.4983	5.2462	3.7119
12.9600	4.2071	6.1389	3.4852	5.2268	3.6975
12.9700	4.1920	6.1148	3.4722	5.2075	3.6833
12.9800	4.1770	6.0909	3.4594	5.1883	3.6692
12.9900	4.1621	6.0671	3.4466	5.1692	3.6552
13.0000	4.1473	6.0434	3.4339	5.1502	3.6412
13.0100	4.1325	6.0199	3.4212	5.1312	3.6273
13.0200	4.1178	5.9965	3.4087	5.1124	3.6136
13.0300	4.1032	5.9732	3.3962	5.0937	3.5999
13.0400	4.0886	5.9501	3.3839	5.0750	3.5863
13.0500	4.0742	5.9271	3.3716	5.0564	3.5727
13.0600	4.0598	5.9042	3.3594	5.0380	3.5593
13.0700	4.0454	5.8814	3.3472	5.0196	3.5459
13.0800	4.0312	5.8588	3.3352	5.0013	3.5327
13.0900	4.0170	5.8363	3.3232	4.9831	3.5195
13.1000	4.0029	5.8139	3.3114	4.9650	3.5064
13.1100	3.9888	5.7917	3.2996	4.9470	3.4934
13.1200	3.9749	5.7696	3.2879	4.9291	3.4805
13.1300	3.9610	5.7476	3.2763	4.9113	3.4676
13.1400	3.9472	5.7258	3.2648	4.8936	3.4549
13.1500	3.9334	5.7041	3.2533	4.8760	3.4422
13.1600	3.9198	5.6825	3.2420	4.8584	3.4296
13.1700	3.9062	5.6610	3.2307	4.8410	3.4171
13.1800	3.8926	5.6396	3.2195	4.8236	3.4047
13.1900	3.8792	5.6184	3.2083	4.8063	3.3924
13.2000	3.8658	5.5973	3.1973	4.7891	3.3801
13.2100	3.8525	5.5763	3.1863	4.7720	3.3679
13.2200	3.8392	5.5555	3.1754	4.7550	3.3558
13.2300	3.8260	5.5347	3.1646	4.7381	3.3438
13.2400	3.8129	5.5141	3.1538	4.7212	3.3319
13.2500	3.7999	5.4936	3.1432	4.7045	3.3200
13.2600	3.7869	5.4732	3.1326	4.6878	3.3082
13.2700	3.7740	5.4530	3.1221	4.6712	3.2965
13.2800	3.7611	5.4328	3.1116	4.6547	3.2849
13.2900	3.7484	5.4128	3.1013	4.6383	3.2734
13.3000	3.7357	5.3929	3.0910	4.6220	3.2619
13.3100	3.7230	5.3731	3.0808	4.6058	3.2505
13.3200	3.7105	5.3535	3.0707	4.5896	3.2392
13.3300	3.6980	5.3339	3.0606	4.5736	3.2280
13.3400	3.6856	5.3145	3.0507	4.5576	3.2168
13.3500	3.6732	5.2952	3.0408	4.5417	3.2058
13.3600	3.6609	5.2760	3.0310	4.5259	3.1948
13.3700	3.6487	5.2570	3.0212	4.5102	3.1839
13.3800	3.6366	5.2380	3.0116	4.4946	3.1730
13.3900	3.6245	5.2192	3.0020	4.4790	3.1622
13.4000	3.6124	5.2004	2.9924	4.4636	3.1515
13.4100	3.6005	5.1818	2.9830	4.4482	3.1409
13.4200	3.5886	5.1633	2.9736	4.4329	3.1304
13.4300	3.5768	5.1449	2.9643	4.4177	3.1199
13.4400	3.5650	5.1267	2.9550	4.4025	3.1095
13.4500	3.5533	5.1085	2.9458	4.3875	3.0992
13.4600	3.5417	5.0904	2.9367	4.3725	3.0889
13.4700	3.5301	5.0725	2.9277	4.3576	3.0787
13.4800	3.5186	5.0547	2.9187	4.3428	3.0686
13.4900	3.5072	5.0369	2.9098	4.3281	3.0585
13.5000	3.4958	5.0193	2.9010	4.3134	3.0486
13.5100	3.4845	5.0018	2.8922	4.2988	3.0387
13.5200	3.4732	4.9844	2.8836	4.2844	3.0289
13.5300	3.4621	4.9672	2.8750	4.2700	3.0191
13.5400	3.4510	4.9500	2.8665	4.2557	3.0095
13.5500	3.4399	4.9330	2.8580	4.2414	2.9999
13.5600	3.4289	4.9160	2.8497	4.2273	2.9904
13.5700	3.4180	4.8992	2.8413	4.2132	2.9809
13.5800	3.4072	4.8825	2.8331	4.1992	2.9715
13.5900	3.3964	4.8659	2.8249	4.1853	2.9622
13.6000	3.3856	4.8493	2.8168	4.1714	2.9530
13.6100	3.3750	4.8329	2.8087	4.1577	2.9438
13.6200	3.3644	4.8166	2.8008	4.1440	2.9347
13.6300	3.3538	4.8004	2.7928	4.1304	2.9256
13.6400	3.3433	4.7843	2.7850	4.1168	2.9166
13.6500	3.3329	4.7683	2.7772	4.1034	2.9077
13.6600	3.3225	4.7524	2.7694	4.0900	2.8989
13.6700	3.3122	4.7366	2.7618	4.0767	2.8901
13.6800	3.3020	4.7209	2.7542	4.0635	2.8814
13.6900	3.2918	4.7054	2.7466	4.0503	2.8727
13.7000	3.2816	4.6899	2.7391	4.0372	2.8641
13.7100	3.2716	4.6745	2.7317	4.0242	2.8556
13.7200	3.2616	4.6592	2.7244	4.0113	2.8472
13.7300	3.2517	4.6441	2.7172	3.9985	2.8388
13.7400	3.2418	4.6291	2.7100	3.9857	2.8306
13.7500	3.2320	4.6141	2.7029	3.9731	2.8223
13.7600	3.2222	4.5993	2.6959	3.9605	2.8142
13.7700	3.2126	4.5845	2.6889	3.9479	2.8061
13.7800	3.2029	4.5699	2.6820	3.9355	2.7981
13.7900	3.1933	4.5553	2.6751	3.9231	2.7901
13.8000	3.1838	4.5409	2.6683	3.9108	2.7822
13.8100	3.1744	4.5265	2.6615	3.8985	2.7744
13.8200	3.1650	4.5123	2.6549	3.8864	2.7666
13.8300	3.1556	4.4981	2.6482	3.8743	2.7589
13.8400	3.1463	4.4840	2.6417	3.8622	2.7512
13.8500	3.1371	4.4701	2.6352	3.8503	2.7436
13.8600	3.1279	4.4562	2.6287	3.8384	2.7361
13.8700	3.1188	4.4424	2.6223	3.8266	2.7286
13.8800	3.1098	4.4287	2.6160	3.8149	2.7212
13.8900	3.1007	4.4151	2.6097	3.8032	2.7138
13.9000	3.0918	4.4016	2.6035	3.7916	2.7066
13.9100	3.0829	4.3882	2.5974	3.7801	2.6993
13.9200	3.0741	4.3750	2.5913	3.7687	2.6922
13.9300	3.0654	4.3618	2.5854	3.7573	2.6852
13.9400	3.0567	4.3487	2.5795	3.7460	2.6782
13.9500	3.0480	4.3357	2.5736	3.7348	2.6712
13.9600	3.0394	4.3229	2.5678	3.7237	2.6644
13.9700	3.0309	4.3101	2.5621	3.7126	2.6576
13.9800	3.0224	4.2974	2.5564	3.7016	2.6508
13.9900	3.0140	4.2848	2.5508	3.6907	2.6441
14.0000	3.0057	4.2722	2.5452	3.6798	2.6375
14.0100	2.9974	4.2598	2.5397	3.6690	2.6309
14.0200	2.9891	4.2475	2.5342	3.6583	2.6244
14.0300	2.9809	4.2352	2.5288	3.6476	2.6179
14.0400	2.9728	4.2231	2.5235	3.6370	2.6115
14.0500	2.9647	4.2110	2.5182	3.6265	2.6052
14.0600	2.9566	4.1990	2.5130	3.6160	2.5989
14.0700	2.9486	4.1871	2.5078	3.6056	2.5926
14.0800	2.9407	4.1753	2.5027	3.5953	2.5865
14.0900	2.9328	4.1636	2.4976	3.5851	2.5803
14.1000	2.9250	4.1520	2.4926	3.5749	2.5743
14.1100	2.9172	4.1405	2.4876	3.5648	2.5683
14.1200	2.9096	4.1291	2.4828	3.5547	2.5624
14.1300	2.9019	4.1178	2.4781	3.5448	2.5566
14.1400	2.8944	4.1066	2.4734	3.5349	2.5508
14.1500	2.8868	4.0955	2.4687	3.5251	2.5451
14.1600	2.8794	4.0844	2.4641	3.5154	2.5394
14.1700	2.8720	4.0735	2.4596	3.5057	2.5338
14.1800	2.8646	4.0626	2.4551	3.4961	2.5283
14.1900	2.8573	4.0518	2.4506	3.4865	2.5228
14.2000	2.8500	4.0412	2.4463	3.4770	2.5173
14.2100	2.8428	4.0306	2.4419	3.4676	2.5120
14.2200	2.8357	4.0200	2.4377	3.4582	2.5066
14.2300	2.8286	4.0096	2.4334	3.4489	2.5014
14.2400	2.8215	3.9993	2.4293	3.4397	2.4962
14.2500	2.8145	3.9890	2.4251	3.4306	2.4910
14.2600	2.8076	3.9788	2.4211	3.4215	2.4859
14.2700	2.8007	3.9687	2.4171	3.4124	2.4808
14.2800	2.7938	3.9587	2.4131	3.4034	2.4758
14.2900	2.7870	3.9488	2.4092	3.3945	2.4709
14.3000	2.7803	3.9389	2.4053	3.3857	2.4660
14.3100	2.7736	3.9292	2.4015	3.3769	2.4612
14.3200	2.7670	3.9196	2.3979	3.3683	2.4565
14.3300	2.7604	3.9101	2.3943	3.3597	2.4518
14.3400	2.7540	3.9007	2.3908	3.3511	2.4472
14.3500	2.7475	3.8913	2.3873	3.3426	2.4427
14.3600	2.7411	3.8820	2.3839	3.3342	2.4382
14.3700	2.7348	3.8729	2.3805	3.3259	2.4337
14.3800	2.7285	3.8638	2.3772	3.3176	2.4294
14.3900	2.7223	3.8548	2.3739	3.3094	2.4250
14.4000	2.7161	3.8458	2.3707	3.3012	2.4208
14.4100	2.7099	3.8370	2.3675	3.2931	2.4166
14.4200	2.7038	3.8282	2.3644	3.2851	2.4124
14.4300	2.6978	3.8195	2.3613	3.2771	2.4083
14.4400	2.6918	3.8109	2.3583	3.2692	2.4042
14.4500	2.6859	3.8024	2.3553	3.2614	2.4002
14.4600	2.6800	3.7939	2.3524	3.2536	2.3962
14.4700	2.6741	3.7856	2.3495	3.2458	2.3923
14.4800	2.6683	3.7773	2.3467	3.2382	2.3885
14.4900	2.6626	3.7691	2.3440	3.2306	2.3847
14.5000	2.6569	3.7610	2.3412	3.2230	2.3809
14.5100	2.6513	3.7530	2.3386	3.2156	2.3773
14.5200	2.6457	3.7451	2.3361	3.2082	2.3737
14.5300	2.6402	3.7373	2.3337	3.2009	2.3702
14.5400	2.6348	3.7296	2.3313	3.1937	2.3668
14.5500	2.6294	3.7220	2.3290	3.1865	2.3634
14.5600	2.6240	3.7144	2.3267	3.1794	2.3600
14.5700	2.6188	3.7069	2.3245	3.1723	2.3568
14.5800	2.6135	3.6996	2.3223	3.1653	2.3535
14.5900	2.6083	3.6922	2.3202	3.1584	2.3503
14.6000	2.6032	3.6850	2.3182	3.1515	2.3472
14.6100	2.5981	3.6779	2.3161	3.1447	2.3441
14.6200	2.5930	3.6708	2.3142	3.1380	2.3411
14.6300	2.5880	3.6638	2.3123	3.1313	2.3381
14.6400	2.5831	3.6569	2.3104	3.1246	2.3352
14.6500	2.5782	3.6501	2.3086	3.1181	2.3324
14.6600	2.5733	3.6433	2.3068	3.1116	2.3295
14.6700	2.5685	3.6367	2.3051	3.1051	2.3268
14.6800	2.5637	3.6301	2.3035	3.0987	2.3241
14.6900	2.5590	3.6236	2.3019	3.0924	2.3214
14.7000	2.5543	3.6171	2.3003	3.0861	2.3188
14.7100	2.5497	3.6108	2.2988	3.0799	2.3163
14.7200	2.5452	3.6046	2.2975	3.0738	2.3139
14.7300	2.5408	3.5985	2.2963	3.0678	2.3115
14.7400	2.5364	3.5925	2.2951	3.0618	2.3092
14.7500	2.5320	3.5866	2.2939	3.0559	2.3070
14.7600	2.5277	3.5807	2.2928	3.0501	2.3048
14.7700	2.5234	3.5749	2.2918	3.0443	2.3027
14.7800	2.5192	3.5692	2.2908	3.0386	2.3006
14.7900	2.5151	3.5636	2.2899	3.0329	2.2986
14.8000	2.5110	3.5581	2.2890	3.0273	2.2966
14.8100	2.5069	3.5526	2.2882	3.0218	2.2947
14.8200	2.5029	3.5473	2.2874	3.0163	2.2928
14.8300	2.4989	3.5420	2.2867	3.0108	2.2910
14.8400	2.4950	3.5367	2.2860	3.0055	2.2892
14.8500	2.4911	3.5316	2.2854	3.0002	2.2875
14.8600	2.4873	3.5265	2.2848	2.9949	2.2859
14.8700	2.4835	3.5215	2.2843	2.9897	2.2843
14.8800	2.4797	3.5166	2.2838	2.9846	2.2827
14.8900	2.4760	3.5118	2.2834	2.9795	2.2812
14.9000	2.4724	3.5071	2.2831	2.9745	2.2798
14.9100	2.4689	3.5025	2.2830	2.9696	2.2785
14.9200	2.4655	3.4980	2.2829	2.9648	2.2773
14.9300	2.4620	3.4936	2.2829	2.9601	2.2761
14.9400	2.4587	3.4893	2.2829	2.9554	2.2750
14.9500	2.4554	3.4851	2.2830	2.9508	2.2740
14.9600	2.4521	3.4809	2.2831	2.9462	2.2730
14.9700	2.4489	3.4768	2.2833	2.9417	2.2721
14.9800	2.4457	3.4728	2.2836	2.9372	2.2712
14.9900	2.4426	3.4689	2.2839	2.9328	2.2703
15.0000	2.4395	3.4651	2.2843	2.9285	2.2696
15.0100	2.4365	3.4613	2.2847	2.9242	2.2688
15.0200	2.4335	3.4577	2.2852	2.9200	2.2682
15.0300	2.4306	3.4541	2.2857	2.9159	2.2676
15.0400	2.4277	3.4505	2.2863	2.9118	2.2670
15.0500	2.4249	3.4471	2.2869	2.9077	2.2665
15.0600	2.4221	3.4438	2.2876	2.9038	2.2661
15.0700	2.4194	3.4405	2.2884	2.8998	2.2657
15.0800	2.4167	3.4373	2.2892	2.8960	2.2653
15.0900	2.4140	3.4342	2.2901	2.8922	2.2650
15.1000	2.4115	3.4312	2.2910	2.8885	2.2648
15.1100	2.4090	3.4283	2.2922	2.8849	2.2648
15.1200	2.4066	3.4256	2.2934	2.8814	2.2648
15.1300	2.4043	3.4230	2.2947	2.8779	2.2649
15.1400	2.4020	3.4204	2.2961	2.8745	2.2651
15.1500	2.3998	3.4179	2.2975	2.8712	2.2653
15.1600	2.3976	3.4155	2.2990	2.8679	2.2655
15.1700	2.3954	3.4132	2.3006	2.8647	2.2659
15.1800	2.3933	3.4109	2.3022	2.8616	2.2662
15.1900	2.3913	3.4088	2.3038	2.8585	2.2667
15.2000	2.3893	3.4067	2.3056	2.8554	2.2672
15.2100	2.3874	3.4047	2.3073	2.8525	2.2677
15.2200	2.3855	3.4028	2.3092	2.8496	2.2683
15.2300	2.3836	3.4010	2.3111	2.8467	2.2690
15.2400	2.3818	3.3993	2.3130	2.8439	2.2697
15.2500	2.3801	3.3977	2.3151	2.8412	2.2705
15.2600	2.3784	3.3961	2.3172	2.8386	2.2714
15.2700	2.3768	3.3946	2.3193	2.8359	2.2723
15.2800	2.3752	3.3932	2.3215	2.8334	2.2732
15.2900	2.3736	3.3919	2.3237	2.8309	2.2742
15.3000	2.3722	3.3907	2.3261	2.8285	2.2754
15.3100	2.3708	3.3897	2.3287	2.8263	2.2767
15.3200	2.3695	3.3888	2.3314	2.8241	2.2780
15.3300	2.3683	3.3880	2.3342	2.8220	2.2795
15.3400	2.3671	3.3872	2.3370	2.8199	2.2810
15.3500	2.3660	3.3866	2.3399	2.8179	2.2825
15.3600	2.3649	3.3860	2.3428	2.8160	2.2842
15.3700	2.3639	3.3856	2.3459	2.8141	2.2859
15.3800	2.3630	3.3852	2.3490	2.8123	2.2876
15.3900	2.3620	3.3849	2.3521	2.8106	2.2894
15.4000	2.3612	3.3847	2.3553	2.8089	2.2913
15.4100	2.3604	3.3846	2.3586	2.8073	2.2932
15.4200	2.3596	3.3846	2.3620	2.8058	2.2953
15.4300	2.3589	3.3847	2.3654	2.8043	2.2973
15.4400	2.3583	3.3848	2.3689	2.8029	2.2995
15.4500	2.3577	3.3851	2.3724	2.8015	2.3017
15.4600	2.3571	3.3854	2.3760	2.8002	2.3039
15.4700	2.3566	3.3858	2.3797	2.7990	2.3062
15.4800	2.3562	3.3863	2.3835	2.7978	2.3086
15.4900	2.3558	3.3869	2.3873	2.7967	2.3111
15.5000	2.3555	3.3877	2.3912	2.7957	2.3136
15.5100	2.3553	3.3886	2.3955	2.7949	2.3164
15.5200	2.3552	3.3897	2.3997	2.7941	2.3192
15.5300	2.3552	3.3908	2.4041	2.7934	2.3222
15.5400	2.3552	3.3920	2.4086	2.7927	2.3252
15.5500	2.3552	3.3934	2.4131	2.7922	2.3282
15.5600	2.3554	3.3948	2.4177	2.7917	2.3313
15.5700	2.3556	3.3963	2.4224	2.7912	2.3345
15.5800	2.3558	3.3980	2.4272	2.7909	2.3378
15.5900	2.3561	3.3997	2.4320	2.7906	2.3411
15.6000	2.3564	3.4015	2.4369	2.7903	2.3446
15.6100	2.3568	3.4034	2.4419	2.7902	2.3480
15.6200	2.3573	3.4054	2.4469	2.7901	2.3516
15.6300	2.3578	3.4076	2.4521	2.7901	2.3552
15.6400	2.3584	3.4098	2.4573	2.7901	2.3589
15.6500	2.3590	3.4121	2.4626	2.7902	2.3627
15.6600	2.3597	3.4145	2.4679	2.7904	2.3665
15.6700	2.3605	3.4170	2.4734	2.7906	2.3704
15.6800	2.3613	3.4195	2.4789	2.7910	2.3744
15.6900	2.3621	3.4222	2.4845	2.7913	2.3785
15.7000	2.3631	3.4251	2.4902	2.7918	2.3827
15.7100	2.3642	3.4282	2.4963	2.7925	2.3871
15.7200	2.3654	3.4314	2.5024	2.7932	2.3916
15.7300	2.3666	3.4347	2.5087	2.7940	2.3962
15.7400	2.3679	3.4381	2.5150	2.7949	2.4008
15.7500	2.3693	3.4416	2.5214	2.7959	2.4056
15.7600	2.3707	3.4452	2.5279	2.7969	2.4104
15.7700	2.3722	3.4490	2.5345	2.7980	2.4153
15.7800	2.3738	3.4528	2.5412	2.7992	2.4203
15.7900	2.3754	3.4568	2.5480	2.8004	2.4254
15.8000	2.3771	3.4608	2.5548	2.8018	2.4306
15.8100	2.3788	3.4650	2.5618	2.8032	2.4358
15.8200	2.3806	3.4693	2.5688	2.8047	2.4411
15.8300	2.3825	3.4737	2.5759	2.8062	2.4465
15.8400	2.3844	3.4782	2.5831	2.8079	2.4520
15.8500	2.3864	3.4828	2.5904	2.8096	2.4576
15.8600	2.3884	3.4875	2.5978	2.8113	2.4632
15.8700	2.3906	3.4923	2.6053	2.8132	2.4689
15.8800	2.3927	3.4972	2.6128	2.8151	2.4747
15.8900	2.3950	3.5022	2.6205	2.8171	2.4806
15.9000	2.3973	3.5075	2.6283	2.8193	2.4867
15.9100	2.3998	3.5129	2.6365	2.8216	2.4930
15.9200	2.4024	3.5185	2.6448	2.8240	2.4994
15.9300	2.4051	3.5243	2.6532	2.8264	2.5059
15.9400	2.4078	3.5301	2.6617	2.8290	2.5125
15.9500	2.4106	3.5361	2.6703	2.8317	2.5192
15.9600	2.4135	3.5422	2.6790	2.8344	2.5260
15.9700	2.4165	3.5484	2.6879	2.8372	2.5329
15.9800	2.4195	3.5547	2.6968	2.8401	2.5398
15.9900	2.4226	3.5612	2.7058	2.8431	2.5469
16.0000	2.4257	3.5677	2.7149	2.8461	2.5541
16.0100	2.4289	3.5744	2.7241	2.8493	2.5613
16.0200	2.4322	3.5813	2.7335	2.8525	2.5687
16.0300	2.4356	3.5882	2.7429	2.8558	2.5761
16.0400	2.4390	3.5953	2.7524	2.8592	2.5837
16.0500	2.4425	3.6025	2.7621	2.8627	2.5913
16.0600	2.4461	3.6098	2.7718	2.8663	2.5990
16.0700	2.4497	3.6173	2.7817	2.8699	2.6069
16.0800	2.4535	3.6248	2.7916	2.8737	2.6148
16.0900	2.4572	3.6325	2.8017	2.8775	2.6228
16.1000	2.4612	3.6404	2.8120	2.8815	2.6310
16.1100	2.4653	3.6486	2.8227	2.8856	2.6395
16.1200	2.4695	3.6570	2.8335	2.8899	2.6482
16.1300	2.4737	3.6655	2.8445	2.8942	2.6569
16.1400	2.4781	3.6741	2.8556	2.8987	2.6658
16.1500	2.4825	3.6829	2.8668	2.9032	2.6747
16.1600	2.4870	3.6919	2.8781	2.9079	2.6838
16.1700	2.4916	3.7009	2.8896	2.9126	2.6930
16.1800	2.4963	3.7101	2.9011	2.9174	2.7023
16.1900	2.5011	3.7195	2.9129	2.9224	2.7117
16.2000	2.5059	3.7290	2.9247	2.9274	2.7212
16.2100	2.5108	3.7386	2.9366	2.9325	2.7309
16.2200	2.5158	3.7484	2.9487	2.9377	2.7406
16.2300	2.5209	3.7583	2.9609	2.9430	2.7505
16.2400	2.5260	3.7684	2.9732	2.9484	2.7605
16.2500	2.5312	3.7786	2.9857	2.9539	2.7706
16.2600	2.5366	3.7889	2.9982	2.9595	2.7808
16.2700	2.5419	3.7994	3.0109	2.9652	2.7911
16.2800	2.5474	3.8101	3.0237	2.9709	2.8015
16.2900	2.5530	3.8209	3.0367	2.9768	2.8120
16.3000	2.5587	3.8320	3.0499	2.9829	2.8228
16.3100	2.5646	3.8433	3.0636	2.9891	2.8339
16.3200	2.5706	3.8549	3.0774	2.9955	2.8452
16.3300	2.5767	3.8666	3.0914	3.0020	2.8566
16.3400	2.5829	3.8785	3.1056	3.0086	2.8681
16.3500	2.5892	3.8906	3.1199	3.0154	2.8798
16.3600	2.5956	3.9028	3.1343	3.0222	2.8915
16.3700	2.6021	3.9152	3.1489	3.0291	2.9035
16.3800	2.6087	3.9277	3.1637	3.0362	2.9155
16.3900	2.6154	3.9405	3.1786	3.0433	2.9277
16.4000	2.6221	3.9534	3.1936	3.0506	2.9400
16.4100	2.6290	3.9664	3.2088	3.0579	2.9525
16.4200	2.6359	3.9796	3.2241	3.0654	2.9650
16.4300	2.6430	3.9930	3.2396	3.0730	2.9778
16.4400	2.6501	4.0066	3.2553	3.0807	2.9906
16.4500	2.6573	4.0204	3.2710	3.0885	3.0036
16.4600	2.6647	4.0343	3.2870	3.0965	3.0167
16.4700	2.6721	4.0483	3.3031	3.1045	3.0300
16.4800	2.6796	4.0626	3.3193	3.1127	3.0434
16.4900	2.6872	4.0770	3.3357	3.1209	3.0569
16.5000	2.6950	4.0918	3.3524	3.1294	3.0707
16.5100	2.7030	4.1069	3.3697	3.1381	3.0849
16.5200	2.7111	4.1222	3.3871	3.1470	3.0993
16.5300	2.7194	4.1378	3.4048	3.1560	3.1139
16.5400	2.7278	4.1535	3.4226	3.1651	3.1286
16.5500	2.7363	4.1694	3.4407	3.1743	3.1434
16.5600	2.7448	4.1856	3.4589	3.1837	3.1585
16.5700	2.7535	4.2019	3.4773	3.1931	3.1737
16.5800	2.7623	4.2184	3.4958	3.2028	3.1890
16.5900	2.7712	4.2351	3.5146	3.2125	3.2045
16.6000	2.7802	4.2521	3.5335	3.2224	3.2202
16.6100	2.7894	4.2692	3.5526	3.2324	3.2360
16.6200	2.7986	4.2865	3.5719	3.2425	3.2520
16.6300	2.8079	4.3041	3.5913	3.2528	3.2681
16.6400	2.8174	4.3218	3.6110	3.2632	3.2844
16.6500	2.8270	4.3397	3.6308	3.2737	3.3009
16.6600	2.8366	4.3579	3.6508	3.2843	3.3175
16.6700	2.8464	4.3762	3.6710	3.2951	3.3343
16.6800	2.8563	4.3948	3.6913	3.3060	3.3513
16.6900	2.8663	4.4136	3.7119	3.3171	3.3684
16.7000	2.8765	4.4327	3.7328	3.3284	3.3859
16.7100	2.8870	4.4523	3.7544	3.3399	3.4038
16.7200	2.8976	4.4721	3.7762	3.3517	3.4219
16.7300	2.9084	4.4922	3.7983	3.3636	3.4403
16.7400	2.9193	4.5125	3.8206	3.3756	3.4588
16.7500	2.9303	4.5330	3.8431	3.3878	3.4775
16.7600	2.9415	4.5538	3.8657	3.4001	3.4964
16.7700	2.9527	4.5748	3.8887	3.4126	3.5155
16.7800	2.9641	4.5960	3.9118	3.4252	3.5348
16.7900	2.9757	4.6175	3.9352	3.4380	3.5542
16.8000	2.9873	4.6393	3.9587	3.4510	3.5739
16.8100	2.9991	4.6612	3.9825	3.4641	3.5938
16.8200	3.0110	4.6834	4.0065	3.4773	3.6138
16.8300	3.0231	4.7059	4.0307	3.4907	3.6341
16.8400	3.0353	4.7286	4.0552	3.5043	3.6545
16.8500	3.0476	4.7515	4.0798	3.5180	3.6751
16.8600	3.0600	4.7747	4.1047	3.5319	3.6960
16.8700	3.0726	4.7982	4.1298	3.5459	3.7170
16.8800	3.0853	4.8218	4.1551	3.5601	3.7382
16.8900	3.0981	4.8458	4.1807	3.5744	3.7597
16.9000	3.1112	4.8702	4.2067	3.5890	3.7815
16.9100	3.1246	4.8951	4.2335	3.6040	3.8039
16.9200	3.1382	4.9203	4.2605	3.6191	3.8265
16.9300	3.1519	4.9458	4.2879	3.6344	3.8493
16.9400	3.1658	4.9715	4.3155	3.6499	3.8724
16.9500	3.1798	4.9976	4.3434	3.6656	3.8958
16.9600	3.1940	5.0239	4.3715	3.6815	3.9193
16.9700	3.2083	5.0506	4.3999	3.6975	3.9431
16.9800	3.2228	5.0775	4.4286	3.7137	3.9671
16.9900	3.2374	5.1047	4.4575	3.7301	3.9913
17.0000	3.2522	5.1322	4.4867	3.7466	4.0158
17.0100	3.2672	5.1600	4.5161	3.7634	4.0405
17.0200	3.2823	5.1881	4.5458	3.7803	4.0655
17.0300	3.2975	5.2164	4.5758	3.7974	4.0907
17.0400	3.3129	5.2451	4.6060	3.8147	4.1161
17.0500	3.3285	5.2741	4.6365	3.8322	4.1417
17.0600	3.3442	5.3033	4.6673	3.8499	4.1676
17.0700	3.3600	5.3329	4.6983	3.8677	4.1938
17.0800	3.3760	5.3627	4.7296	3.8858	4.2201
17.0900	3.3922	5.3929	4.7612	3.9040	4.2467
17.1000	3.4087	5.4236	4.7933	3.9226	4.2738
17.1100	3.4255	5.4549	4.8263	3.9415	4.3015
17.1200	3.4426	5.4865	4.8596	3.9607	4.3295
17.1300	3.4598	5.5185	4.8934	3.9801	4.3578
17.1400	3.4772	5.5509	4.9273	3.9997	4.3863
17.1500	3.4948	5.5835	4.9617	4.0195	4.4152
17.1600	3.5125	5.6165	4.9963	4.0395	4.4443
17.1700	3.5305	5.6499	5.0312	4.0597	4.4737
17.1800	3.5486	5.6836	5.0664	4.0802	4.5033
17.1900	3.5669	5.7176	5.1020	4.1008	4.5333
17.2000	3.5854	5.7520	5.1379	4.1217	4.5635
17.2100	3.6040	5.7868	5.1740	4.1428	4.5940
17.2200	3.6229	5.8219	5.2105	4.1641	4.6248
17.2300	3.6419	5.8573	5.2474	4.1856	4.6558
17.2400	3.6611	5.8931	5.2845	4.2074	4.6872
17.2500	3.6805	5.9293	5.3219	4.2293	4.7188
17.2600	3.7001	5.9658	5.3597	4.2515	4.7507
17.2700	3.7199	6.0027	5.3978	4.2739	4.7829
17.2800	3.7398	6.0399	5.4362	4.2965	4.8153
17.2900	3.7599	6.0775	5.4749	4.3194	4.8481
17.3000	3.7804	6.1157	5.5143	4.3426	4.8814
17.3100	3.8013	6.1546	5.5547	4.3663	4.9154
17.3200	3.8225	6.1940	5.5955	4.3902	4.9498
17.3300	3.8439	6.2338	5.6368	4.4145	4.9846
17.3400	3.8654	6.2740	5.6784	4.4389	5.0197
17.3500	3.8872	6.3146	5.7204	4.4636	5.0551
17.3600	3.9092	6.3556	5.7628	4.4886	5.0908
17.3700	3.9314	6.3970	5.8055	4.5138	5.1269
17.3800	3.9538	6.4388	5.8486	4.5392	5.1633
17.3900	3.9765	6.4810	5.8921	4.5649	5.2000
17.4000	3.9993	6.5237	5.9360	4.5909	5.2370
17.4100	4.0224	6.5668	5.9802	4.6171	5.2744
17.4200	4.0457	6.6103	6.0257	4.6436	5.3121
17.4300	4.0691	6.6542	6.0713	4.6704	5.3502
17.4400	4.0928	6.6994	6.1175	4.6973	5.3886
17.4500	4.1168	6.7449	6.1639	4.7246	5.4281
17.4600	4.1409	6.7909	6.2108	4.7521	5.4677
17.4700	4.1653	6.8372	6.2580	4.7799	5.5078
17.4800	4.1898	6.8841	6.3056	4.8080	5.5482
17.4900	4.2146	6.9313	6.3545	4.8363	5.5889
17.5000	4.2398	6.9804	6.4040	4.8650	5.6303
17.5100	4.2655	7.0298	6.4563	4.8943	5.6734
17.5200	4.2915	7.0801	6.5092	4.9239	5.7166
17.5300	4.3177	7.1307	6.5628	4.9538	5.7611
17.5400	4.3442	7.1819	6.6167	4.9840	5.8062
17.5500	4.3709	7.2343	6.6719	5.0145	5.8518
17.5600	4.3978	7.2878	6.7278	5.0453	5.8977
17.5700	4.4250	7.3415	6.7842	5.0763	5.9448
17.5800	4.4525	7.3959	6.8410	5.1077	5.9919
17.5900	4.4802	7.4516	6.8991	5.1394	6.0397
17.6000	4.5082	7.5084	6.9583	5.1714	6.0877
17.6100	4.5364	7.5665	7.0180	5.2037	6.1369
17.6200	4.5649	7.6259	7.0781	5.2363	6.1869
17.6300	4.5936	7.6865	7.1396	5.2691	6.2388
17.6400	4.6225	7.7473	7.2014	5.3030	6.2905
17.6500	4.6518	7.8089	7.2637	5.3370	6.3438
17.6600	4.6813	7.8727	7.3265	5.3715	6.3971
17.6700	4.7110	7.9373	7.3915	5.4062	6.4511
17.6800	4.7410	8.0034	7.4563	5.4412	6.5053
17.6900	4.7712	8.0706	7.5229	5.4765	6.5608
17.7000	4.8020	8.1388	7.5909	5.5131	6.6184
17.7100	4.8332	8.2080	7.6607	5.5500	6.6776
17.7200	4.8648	8.2780	7.7309	5.5876	6.7373
17.7300	4.8967	8.3487	7.8019	5.6253	6.7976
17.7400	4.9289	8.4200	7.8734	5.6635	6.8583
17.7500	4.9614	8.4920	7.9455	5.7020	6.9197
17.7600	4.9942	8.5646	8.0181	5.7409	6.9814
17.7700	5.0272	8.6379	8.0913	5.7807	7.0438
17.7800	5.0606	8.7118	8.1663	5.8207	7.1065
17.7900	5.0942	8.7865	8.2416	5.8618	7.1699
17.8000	5.1288	8.8618	8.3177	5.9028	7.2337
17.8100	5.1635	8.9377	8.3942	5.9459	7.2980
17.8200	5.1987	9.0144	8.4714	5.9886	7.3628
17.8300	5.2340	9.0917	8.5490	6.0329	7.4282
17.8400	5.2697	9.1697	8.6274	6.0777	7.4952
17.8500	5.3057	9.2497	8.7061	6.1230	7.5624
17.8600	5.3427	9.3301	8.7855	6.1692	7.6304
17.8700	5.3798	9.4115	8.8654	6.2157	7.6987
17.8800	5.4173	9.4932	8.9459	6.2633	7.7677
17.8900	5.4551	9.5760	9.0269	6.3117	7.8370
17.9000	5.4934	9.6596	9.1092	6.3621	7.9076
17.9100	5.5324	9.7448	9.1931	6.4133	7.9791
17.9200	5.5724	9.8305	9.2792	6.4652	8.0516
17.9300	5.6125	9.9173	9.3655	6.5175	8.1245
17.9400	5.6537	10.0046	9.4529	6.5703	8.1981
17.9500	5.6948	10.0929	9.5406	6.6235	8.2722
17.9600	5.7372	10.1817	9.6293	6.6772	8.3481
17.9700	5.7802	10.2729	9.7182	6.7314	8.4242
17.9800	5.8236	10.3643	9.8082	6.7861	8.5012
17.9900	5.8674	10.4569	9.8984	6.8412	8.5785
18.0000	5.9122	10.5499	9.9896	6.8968	8.6567
18.0100	5.9578	10.6442	10.0811	6.9529	8.7351
18.0200	6.0044	10.7388	10.1735	7.0094	8.8144
18.0300	6.0511	10.8346	10.2663	7.0665	8.8941
18.0400	6.0983	10.9308	10.3600	7.1240	8.9746
18.0500	6.1463	11.0282	10.4541	7.1820	9.0554
18.0600	6.1959	11.1260	10.5490	7.2405	9.1370
18.0700	6.2456	11.2249	10.6443	7.2995	9.2190
18.0800	6.2966	11.3244	10.7405	7.3589	9.3019
18.0900	6.3476	11.4250	10.8371	7.4189	9.3850
18.1000	6.4002	11.5266	10.9352	7.4807	9.4695
18.1100	6.4531	11.6299	11.0351	7.5431	9.5552
18.1200	6.5069	11.7340	11.1360	7.6063	9.6419
18.1300	6.5610	11.8392	11.2376	7.6699	9.7291
18.1400	6.6156	11.9451	11.3400	7.7342	9.8171
18.1500	6.6705	12.0520	11.4431	7.7989	9.9056
18.1600	6.7260	12.1597	11.5469	7.8643	9.9949
18.1700	6.7818	12.2684	11.6513	7.9300	10.0847
18.1800	6.8381	12.3779	11.7566	7.9965	10.1752
18.1900	6.8949	12.4884	11.8625	8.0633	10.2663
18.2000	6.9520	12.5997	11.9691	8.1309	10.3581
18.2100	7.0096	12.7120	12.0764	8.1989	10.4505
18.2200	7.0677	12.8251	12.1844	8.2675	10.5436
18.2300	7.1262	12.9392	12.2931	8.3376	10.6372
18.2400	7.1851	13.0541	12.4025	8.4081	10.7316
18.2500	7.2445	13.1700	12.5126	8.4793	10.8265
18.2600	7.3043	13.2867	12.6234	8.5509	10.9222
18.2700	7.3645	13.4045	12.7348	8.6232	11.0184
18.2800	7.4252	13.5230	12.8470	8.6959	11.1153
18.2900	7.4873	13.6425	12.9598	8.7694	11.2128
18.3000	7.5500	13.7636	13.0741	8.8436	11.3116
18.3100	7.6138	13.8861	13.1904	8.9189	11.4118
18.3200	7.6779	14.0098	13.3077	8.9948	11.5130
18.3300	7.7428	14.1345	13.4258	9.0714	11.6149
18.3400	7.8079	14.2602	13.5447	9.1485	11.7175
18.3500	7.8738	14.3868	13.6644	9.2263	11.8207
18.3600	7.9399	14.5145	13.7848	9.3047	11.9247
18.3700	8.0067	14.6431	13.9060	9.3837	12.0293
18.3800	8.0738	14.7727	14.0279	9.4633	12.1347
18.3900	8.1415	14.9034	14.1505	9.5436	12.2407
18.4000	8.2096	15.0350	14.2739	9.6244	12.3475
18.4100	8.2784	15.1676	14.3980	9.7058	12.4549
18.4200	8.3474	15.3029	14.5229	9.7879	12.5630
18.4300	8.4171	15.4388	14.6484	9.8706	12.6718
18.4400	8.4882	15.5761	14.7748	9.9538	12.7813
18.4500	8.5596	15.7140	14.9018	10.0377	12.8914
18.4600	8.6317	15.8533	15.0295	10.1222	13.0022
18.4700	8.7041	15.9933	15.1580	10.2074	13.1137
18.4800	8.7771	16.1345	15.2872	10.2931	13.2259
18.4900	8.8505	16.2765	15.4170	10.3794	13.3387
18.5000	8.9248	16.4204	15.5484	10.4668	13.4529
18.5100	9.0000	16.5657	15.6820	10.5551	13.5685
18.5200	9.0760	16.7124	15.8165	10.6442	13.6851
18.5300	9.1524	16.8601	15.9520	10.7340	13.8025
18.5400	9.2294	17.0090	16.0882	10.8245	13.9205
18.5500	9.3068	17.1588	16.2252	10.9156	14.0394
18.5600	9.3849	17.3099	16.3629	11.0074	14.1589
18.5700	9.4634	17.4618	16.5015	11.0998	14.2792
18.5800	9.5425	17.6150	16.6408	11.1929	14.4002
18.5900	9.6221	17.7691	16.7809	11.2867	14.5219
18.6000	9.7022	17.9245	16.9217	11.3811	14.6459
18.6100	9.7829	18.0825	17.0633	11.4762	14.7702
18.6200	9.8640	18.2413	17.2056	11.5720	14.8956
18.6300	9.9457	18.4015	17.3486	11.6684	15.0214
18.6400	10.0279	18.5625	17.4924	11.7655	15.1483
18.6500	10.1106	18.7248	17.6370	11.8632	15.2755
18.6600	10.1938	18.8880	17.7822	11.9616	15.4037
18.6700	10.2775	19.0525	17.9302	12.0607	15.5323
18.6800	10.3618	19.2178	18.0783	12.1605	15.6618
18.6900	10.4465	19.3844	18.2276	12.2609	15.7918
18.7000	10.5322	19.5526	18.3780	12.3623	15.9234
18.7100	10.6188	19.7226	18.5310	12.4648	16.0563
18.7200	10.7060	19.8938	18.6846	12.5694	16.1903
18.7300	10.7938	20.0663	18.8395	12.6744	16.3249
18.7400	10.8822	20.2398	18.9948	12.7805	16.4605
18.7500	10.9710	20.4145	19.1512	12.8869	16.5966
18.7600	11.0605	20.5903	19.3081	12.9943	16.7336
18.7700	11.1505	20.7673	19.4660	13.1022	16.8712
18.7800	11.2410	20.9454	19.6244	13.2110	17.0096
18.7900	11.3321	21.1246	19.7838	13.3203	17.1487
18.8000	11.4237	21.3049	19.9437	13.4305	17.2885
18.8100	11.5158	21.4864	20.1045	13.5412	17.4290
18.8200	11.6085	21.6690	20.2659	13.6528	17.5702
18.8300	11.7017	21.8527	20.4281	13.7649	17.7120
18.8400	11.7955	22.0375	20.5909	13.8779	17.8547
18.8500	11.8897	22.2234	20.7546	13.9915	17.9979
18.8600	11.9846	22.4104	20.9187	14.1058	18.1419
18.8700	12.0799	22.5986	21.0837	14.2208	18.2865
18.8800	12.1757	22.7877	21.2493	14.3365	18.4318
18.8900	12.2721	22.9781	21.4156	14.4528	18.5777
18.9000	12.3693	23.1719	21.5832	14.5703	18.7249
18.9100	12.4675	23.3669	21.7530	14.6887	18.8736
18.9200	12.5663	23.5635	21.9235	14.8081	19.0249
18.9300	12.6657	23.7611	22.0951	14.9281	19.1765
18.9400	12.7656	23.9600	22.2671	15.0489	19.3292
18.9500	12.8662	24.1599	22.4400	15.1704	19.4823
18.9600	12.9672	24.3628	22.6136	15.2939	19.6364
18.9700	13.0687	24.5663	22.7878	15.4179	19.7908
18.9800	13.1709	24.7713	22.9627	15.5429	19.9462
18.9900	13.2735	24.9771	23.1383	15.6683	20.1019
19.0000	13.3767	25.1842	23.3145	15.7947	20.2586
19.0100	13.4804	25.3924	23.4914	15.9216	20.4157
19.0200	13.5846	25.6017	23.6689	16.0494	20.5737
19.0300	13.6894	25.8120	23.8471	16.1777	20.7321
19.0400	13.7946	26.0235	24.0258	16.3069	20.8895
19.0500	13.9004	26.2361	24.2052	16.4366	21.0478
19.0600	14.0068	26.4497	24.3852	16.5672	21.2083
19.0700	14.1136	26.6644	24.5658	16.6983	21.3691
19.0800	14.2209	26.8802	24.7469	16.8303	21.5289
19.0900	14.3287	27.0970	24.9286	16.9628	21.6896
19.1000	14.4374	27.3155	25.1116	17.0965	21.8530
19.1100	14.5469	27.5355	25.2963	17.2310	22.0174
19.1200	14.6570	27.7568	25.4840	17.3665	22.1829
19.1300	14.7677	27.9791	25.6719	17.5025	22.3488
19.1400	14.8789	28.2026	25.8586	17.6395	22.5156
19.1500	14.9906	28.4272	26.0461	17.7769	22.6827
19.1600	15.1029	28.6528	26.2340	17.9152	22.8506
19.1700	15.2156	28.8795	26.4225	18.0542	23.0189
19.1800	15.3289	29.1072	26.6116	18.1939	23.1879
19.1900	15.4426	29.3360	26.8012	18.3341	23.3574
19.2000	15.5569	29.5658	26.9914	18.4752	23.5256
19.2100	15.6716	29.7967	27.1796	18.6168	23.6947
19.2200	15.7869	30.0285	27.3690	18.7593	23.8641
19.2300	15.9026	30.2614	27.5583	18.9023	24.0343
19.2400	16.0188	30.4953	27.7486	19.0460	24.2046
19.2500	16.1355	30.7302	27.9389	19.1903	24.3758
19.2600	16.2527	30.9661	28.1301	19.3354	24.5472
19.2700	16.3703	31.2030	28.3214	19.4811	24.7194
19.2800	16.4884	31.4408	28.5135	19.6274	24.8918
19.2900	16.6069	31.6795	28.7057	19.7744	25.0649
19.3000	16.7262	31.9198	28.8992	19.9223	25.2387
19.3100	16.8462	32.1612	29.0936	20.0710	25.4137
19.3200	16.9667	32.4039	29.2889	20.2205	25.5911
19.3300	17.0893	32.6474	29.4845	20.3707	25.7687
19.3400	17.2119	32.8920	29.6808	20.5215	25.9450
19.3500	17.3354	33.1375	29.8772	20.6729	26.1221
19.3600	17.4590	33.3839	30.0743	20.8250	26.2993
19.3700	17.5818	33.6313	30.2716	20.9776	26.4772
19.3800	17.7051	33.8795	30.4695	21.1310	26.6553
19.3900	17.8304	34.1287	30.6675	21.2849	26.8341
19.4000	17.9558	34.3787	30.8661	21.4394	27.0130
19.4100	18.0803	34.6297	31.0648	21.5946	27.1926
19.4200	18.2053	34.8815	31.2641	21.7503	27.3723
19.4300	18.3306	35.1342	31.4636	21.9066	27.5526
19.4400	18.4565	35.3877	31.6635	22.0636	27.7332
19.4500	18.5826	35.6420	31.8635	22.2211	27.9118
19.4600	18.7093	35.8972	32.0640	22.3792	28.0913
19.4700	18.8362	36.1532	32.2646	22.5378	28.2707
19.4800	18.9636	36.4100	32.4656	22.6970	28.4509
19.4900	19.0914	36.6676	32.6667	22.8568	28.6310
19.5000	19.2197	36.9262	32.8685	23.0173	28.8119
19.5100	19.3501	37.1857	33.0708	23.1783	28.9931
19.5200	19.4806	37.4462	33.2735	23.3401	29.1750
19.5300	19.6101	37.7073	33.4765	23.5023	29.3569
19.5400	19.7401	37.9693	33.6797	23.6651	29.5394
19.5500	19.8704	38.2319	33.8831	23.8285	29.7219
19.5600	20.0011	38.4953	34.0867	23.9923	29.9049
19.5700	20.1320	38.7594	34.2904	24.1567	30.0879
19.5800	20.2634	39.0242	34.4943	24.3216	30.2714
19.5900	20.3950	39.2897	34.6984	24.4869	30.4549
19.6000	20.5271	39.5558	34.9026	24.6528	30.6389
19.6100	20.6594	39.8226	35.1069	24.8192	30.8228
19.6200	20.7921	40.0900	35.3113	24.9860	31.0071
19.6300	20.9249	40.3581	35.5158	25.1533	31.1914
19.6400	21.0582	40.6267	35.7204	25.3211	31.3761
19.6500	21.1917	40.8960	35.9251	25.4893	31.5608
19.6600	21.3256	41.1659	36.1298	25.6580	31.7458
19.6700	21.4597	41.4363	36.3345	25.8271	31.9307
19.6800	21.5941	41.7072	36.5393	25.9967	32.1159
19.6900	21.7287	41.9787	36.7441	26.1667	32.3011
19.7000	21.8636	42.2507	36.9488	26.3370	32.4866
19.7100	21.9987	42.5208	37.1535	26.5078	32.6719
19.7200	22.1341	42.7921	37.3581	26.6789	32.8574
19.7300	22.2697	43.0610	37.5627	26.8505	33.0429
19.7400	22.4055	43.3314	37.7672	27.0224	33.2285
19.7500	22.5416	43.6014	37.9716	27.1947	33.4141
19.7600	22.6779	43.8725	38.1760	27.3674	33.5998
19.7700	22.8143	44.1436	38.3802	27.5404	33.7854
19.7800	22.9510	44.4154	38.5844	27.7137	33.9712
19.7900	23.0879	44.6873	38.7884	27.8874	34.1568
19.8000	23.2250	44.9598	38.9923	28.0615	34.3425
19.8100	23.3622	45.2325	39.1960	28.2358	34.5281
19.8200	23.4997	45.5057	39.3996	28.4105	34.7137
19.8300	23.6373	45.7791	39.6030	28.5855	34.8992
19.8400	23.7750	46.0529	39.8062	28.7607	35.0847
19.8500	23.9129	46.3269	40.0091	28.9363	35.2701
19.8600	24.0510	46.6013	40.2119	29.1121	35.4554
19.8700	24.1892	46.8759	40.4144	29.2882	35.6406
19.8800	24.3275	47.1507	40.6167	29.4645	35.8257
19.8900	24.4659	47.4258	40.8187	29.6411	36.0107
19.9000	24.6043	47.7006	41.0200	29.8157	36.1951
19.9100	24.7425	47.9754	41.2202	29.9909	36.3790
19.9200	24.8808	48.2502	41.4201	30.1657	36.5627
19.9300	25.0191	48.5251	41.6195	30.3411	36.7460
19.9400	25.1575	48.8002	41.8185	30.5163	36.9292
19.9500	25.2959	49.0753	42.0172	30.6921	37.1121
19.9600	25.4344	49.3505	42.2155	30.8677	37.2948
19.9700	25.5730	49.6258	42.4133	31.0438	37.4772
19.9800	25.7116	49.9011	42.6108	31.2196	37.6594
[truncated: 4,001 more rows]
