# Supplementary material for: Bayesian inference for biophysical neuron models enables stimulus optimization for retinal neuroprosthetics
Source: eLife. 2020 Oct 27;9:e54997. doi: 10.7554/eLife.54997 (PMC7673784; doi:10.7554/eLife.54997)
Supplement: Figure 10—source data 1. [file elife-54997-fig10-data1.zip › OFF_Current2_ON_Release.csv]

Time/ms	ON cell1: Release/(ves/s)	ON cell2: Release/(ves/s)	ON cell3: Release/(ves/s)	ON cell4: Release/(ves/s)	ON cell5: Release/(ves/s)
0.0000	1.4762	1.7406	1.4446	2.0380	1.7920
0.0100	1.4771	1.7416	1.4452	2.0390	1.7929
0.0200	1.4780	1.7426	1.4459	2.0400	1.7938
0.0300	1.4789	1.7436	1.4465	2.0409	1.7946
0.0400	1.4798	1.7446	1.4472	2.0419	1.7955
0.0500	1.4807	1.7456	1.4478	2.0429	1.7964
0.0600	1.4816	1.7466	1.4485	2.0439	1.7973
0.0700	1.4825	1.7475	1.4492	2.0448	1.7981
0.0800	1.4834	1.7485	1.4498	2.0458	1.7990
0.0900	1.4842	1.7495	1.4505	2.0468	1.7999
0.1000	1.4851	1.7505	1.4511	2.0478	1.8008
0.1100	1.4861	1.7515	1.4518	2.0488	1.8017
0.1200	1.4873	1.7529	1.4527	2.0501	1.8029
0.1300	1.4885	1.7542	1.4535	2.0514	1.8040
0.1400	1.4897	1.7555	1.4545	2.0528	1.8052
0.1500	1.4909	1.7569	1.4553	2.0541	1.8064
0.1600	1.4921	1.7582	1.4562	2.0554	1.8076
0.1700	1.4933	1.7595	1.4571	2.0567	1.8087
0.1800	1.4945	1.7609	1.4580	2.0581	1.8099
0.1900	1.4957	1.7622	1.4589	2.0594	1.8111
0.2000	1.4969	1.7636	1.4598	2.0607	1.8123
0.2100	1.4981	1.7649	1.4607	2.0621	1.8135
0.2200	1.4993	1.7663	1.4615	2.0634	1.8147
0.2300	1.5005	1.7676	1.4624	2.0648	1.8158
0.2400	1.5017	1.7689	1.4633	2.0661	1.8170
0.2500	1.5029	1.7703	1.4642	2.0674	1.8182
0.2600	1.5041	1.7716	1.4651	2.0688	1.8194
0.2700	1.5052	1.7729	1.4660	2.0701	1.8206
0.2800	1.5064	1.7743	1.4669	2.0715	1.8218
0.2900	1.5076	1.7756	1.4678	2.0728	1.8230
0.3000	1.5088	1.7769	1.4686	2.0742	1.8242
0.3100	1.5100	1.7783	1.4696	2.0756	1.8254
0.3200	1.5115	1.7800	1.4707	2.0773	1.8269
0.3300	1.5129	1.7817	1.4718	2.0789	1.8284
0.3400	1.5145	1.7834	1.4729	2.0807	1.8299
0.3500	1.5160	1.7851	1.4740	2.0823	1.8314
0.3600	1.5175	1.7868	1.4752	2.0841	1.8329
0.3700	1.5190	1.7885	1.4763	2.0858	1.8344
0.3800	1.5205	1.7902	1.4774	2.0875	1.8359
0.3900	1.5220	1.7919	1.4785	2.0892	1.8374
0.4000	1.5235	1.7936	1.4797	2.0909	1.8389
0.4100	1.5249	1.7953	1.4808	2.0926	1.8404
0.4200	1.5264	1.7970	1.4819	2.0943	1.8419
0.4300	1.5279	1.7987	1.4830	2.0960	1.8434
0.4400	1.5294	1.8004	1.4842	2.0978	1.8450
0.4500	1.5308	1.8021	1.4853	2.0995	1.8465
0.4600	1.5323	1.8038	1.4864	2.1012	1.8480
0.4700	1.5338	1.8055	1.4875	2.1029	1.8495
0.4800	1.5352	1.8071	1.4887	2.1046	1.8510
0.4900	1.5367	1.8088	1.4898	2.1064	1.8525
0.5000	1.5381	1.8105	1.4909	2.1081	1.8541
0.5100	1.5396	1.8123	1.4921	2.1099	1.8556
0.5200	1.5415	1.8143	1.4934	2.1119	1.8575
0.5300	1.5432	1.8163	1.4948	2.1140	1.8593
0.5400	1.5450	1.8184	1.4962	2.1161	1.8611
0.5500	1.5468	1.8205	1.4975	2.1181	1.8629
0.5600	1.5486	1.8226	1.4989	2.1202	1.8648
0.5700	1.5504	1.8246	1.5003	2.1223	1.8666
0.5800	1.5522	1.8267	1.5017	2.1244	1.8685
0.5900	1.5540	1.8288	1.5030	2.1265	1.8703
0.6000	1.5558	1.8309	1.5044	2.1286	1.8722
0.6100	1.5575	1.8329	1.5058	2.1307	1.8740
0.6200	1.5593	1.8350	1.5071	2.1328	1.8759
0.6300	1.5611	1.8370	1.5085	2.1349	1.8777
0.6400	1.5629	1.8391	1.5099	2.1370	1.8796
0.6500	1.5646	1.8412	1.5112	2.1391	1.8814
0.6600	1.5664	1.8432	1.5126	2.1411	1.8833
0.6700	1.5681	1.8453	1.5140	2.1432	1.8851
0.6800	1.5699	1.8473	1.5154	2.1453	1.8870
0.6900	1.5716	1.8494	1.5167	2.1474	1.8888
0.7000	1.5733	1.8514	1.5181	2.1495	1.8907
0.7100	1.5751	1.8536	1.5195	2.1517	1.8926
0.7200	1.5774	1.8562	1.5212	2.1543	1.8949
0.7300	1.5796	1.8587	1.5229	2.1569	1.8971
0.7400	1.5819	1.8614	1.5247	2.1595	1.8995
0.7500	1.5841	1.8639	1.5264	2.1621	1.9018
0.7600	1.5864	1.8666	1.5281	2.1648	1.9041
0.7700	1.5886	1.8692	1.5298	2.1674	1.9064
0.7800	1.5909	1.8718	1.5316	2.1700	1.9087
0.7900	1.5931	1.8744	1.5333	2.1727	1.9110
0.8000	1.5953	1.8770	1.5350	2.1753	1.9133
0.8100	1.5975	1.8796	1.5368	2.1779	1.9157
0.8200	1.5998	1.8822	1.5385	2.1806	1.9180
0.8300	1.6020	1.8848	1.5402	2.1832	1.9203
0.8400	1.6042	1.8874	1.5419	2.1858	1.9226
0.8500	1.6064	1.8900	1.5437	2.1885	1.9249
0.8600	1.6086	1.8926	1.5454	2.1911	1.9273
0.8700	1.6108	1.8952	1.5471	2.1938	1.9296
0.8800	1.6130	1.8978	1.5488	2.1964	1.9319
0.8900	1.6151	1.9004	1.5506	2.1991	1.9342
0.9000	1.6173	1.9030	1.5523	2.2017	1.9365
0.9100	1.6196	1.9056	1.5541	2.2044	1.9389
0.9200	1.6224	1.9089	1.5562	2.2077	1.9418
0.9300	1.6251	1.9121	1.5583	2.2109	1.9446
0.9400	1.6280	1.9154	1.5605	2.2142	1.9475
0.9500	1.6308	1.9187	1.5627	2.2175	1.9504
0.9600	1.6336	1.9220	1.5648	2.2208	1.9533
0.9700	1.6364	1.9252	1.5670	2.2241	1.9561
0.9800	1.6392	1.9285	1.5692	2.2274	1.9590
0.9900	1.6419	1.9318	1.5713	2.2307	1.9619
1.0000	1.6447	1.9350	1.5735	2.2340	1.9648
1.0100	1.6475	1.9383	1.5756	2.2373	1.9677
1.0200	1.6503	1.9416	1.5778	2.2406	1.9706
1.0300	1.6530	1.9448	1.5799	2.2439	1.9735
1.0400	1.6558	1.9481	1.5821	2.2472	1.9764
1.0500	1.6585	1.9513	1.5843	2.2505	1.9792
1.0600	1.6613	1.9546	1.5864	2.2538	1.9821
1.0700	1.6640	1.9578	1.5886	2.2572	1.9850
1.0800	1.6667	1.9611	1.5907	2.2605	1.9879
1.0900	1.6695	1.9643	1.5929	2.2638	1.9908
1.1000	1.6722	1.9676	1.5950	2.2671	1.9937
1.1100	1.6750	1.9709	1.5972	2.2705	1.9967
1.1200	1.6784	1.9749	1.5998	2.2745	2.0002
1.1300	1.6817	1.9787	1.6024	2.2784	2.0036
1.1400	1.6851	1.9827	1.6050	2.2825	2.0072
1.1500	1.6885	1.9866	1.6076	2.2865	2.0106
1.1600	1.6919	1.9906	1.6102	2.2905	2.0141
1.1700	1.6953	1.9946	1.6128	2.2945	2.0176
1.1800	1.6986	1.9985	1.6155	2.2985	2.0211
1.1900	1.7020	2.0025	1.6181	2.3026	2.0246
1.2000	1.7054	2.0064	1.6207	2.3066	2.0282
1.2100	1.7087	2.0104	1.6233	2.3106	2.0317
1.2200	1.7121	2.0143	1.6259	2.3147	2.0352
1.2300	1.7154	2.0183	1.6285	2.3187	2.0387
1.2400	1.7187	2.0222	1.6311	2.3228	2.0422
1.2500	1.7220	2.0262	1.6337	2.3268	2.0457
1.2600	1.7254	2.0301	1.6363	2.3309	2.0493
1.2700	1.7287	2.0340	1.6389	2.3349	2.0528
1.2800	1.7320	2.0380	1.6415	2.3390	2.0563
1.2900	1.7353	2.0419	1.6441	2.3430	2.0599
1.3000	1.7386	2.0458	1.6467	2.3471	2.0634
1.3100	1.7419	2.0499	1.6494	2.3512	2.0670
1.3200	1.7460	2.0546	1.6525	2.3560	2.0712
1.3300	1.7499	2.0592	1.6556	2.3608	2.0753
1.3400	1.7540	2.0640	1.6587	2.3656	2.0796
1.3500	1.7580	2.0687	1.6618	2.3704	2.0837
1.3600	1.7620	2.0734	1.6649	2.3753	2.0880
1.3700	1.7660	2.0781	1.6680	2.3801	2.0921
1.3800	1.7700	2.0829	1.6712	2.3850	2.0964
1.3900	1.7740	2.0876	1.6743	2.3899	2.1006
1.4000	1.7780	2.0923	1.6774	2.3947	2.1048
1.4100	1.7820	2.0970	1.6805	2.3996	2.1090
1.4200	1.7859	2.1018	1.6836	2.4045	2.1133
1.4300	1.7899	2.1065	1.6867	2.4093	2.1175
1.4400	1.7939	2.1112	1.6899	2.4142	2.1217
1.4500	1.7978	2.1159	1.6930	2.4191	2.1260
1.4600	1.8018	2.1206	1.6961	2.4240	2.1302
1.4700	1.8057	2.1254	1.6992	2.4289	2.1345
1.4800	1.8096	2.1301	1.7024	2.4338	2.1387
1.4900	1.8135	2.1348	1.7055	2.4387	2.1430
1.5000	1.8175	2.1395	1.7086	2.4436	2.1473
1.5100	1.8215	2.1443	1.7118	2.4486	2.1516
1.5200	1.8262	2.1499	1.7155	2.4543	2.1566
1.5300	1.8308	2.1554	1.7191	2.4599	2.1615
1.5400	1.8356	2.1610	1.7228	2.4657	2.1665
1.5500	1.8403	2.1666	1.7264	2.4714	2.1715
1.5600	1.8451	2.1722	1.7301	2.4772	2.1765
1.5700	1.8497	2.1778	1.7338	2.4829	2.1815
1.5800	1.8545	2.1834	1.7375	2.4887	2.1865
1.5900	1.8591	2.1890	1.7412	2.4944	2.1915
1.6000	1.8638	2.1946	1.7449	2.5002	2.1966
1.6100	1.8685	2.2002	1.7486	2.5060	2.2016
1.6200	1.8732	2.2058	1.7523	2.5118	2.2066
1.6300	1.8778	2.2114	1.7559	2.5176	2.2117
1.6400	1.8825	2.2170	1.7596	2.5234	2.2167
1.6500	1.8872	2.2226	1.7633	2.5291	2.2217
1.6600	1.8918	2.2282	1.7670	2.5350	2.2268
1.6700	1.8964	2.2338	1.7707	2.5408	2.2319
1.6800	1.9011	2.2394	1.7744	2.5466	2.2369
1.6900	1.9057	2.2450	1.7781	2.5524	2.2420
1.7000	1.9103	2.2506	1.7818	2.5582	2.2471
1.7100	1.9150	2.2563	1.7856	2.5642	2.2522
1.7200	1.9205	2.2628	1.7899	2.5708	2.2581
1.7300	1.9259	2.2692	1.7941	2.5774	2.2638
1.7400	1.9315	2.2759	1.7984	2.5842	2.2697
1.7500	1.9369	2.2824	1.8027	2.5909	2.2755
1.7600	1.9425	2.2890	1.8071	2.5976	2.2814
1.7700	1.9479	2.2955	1.8113	2.6044	2.2872
1.7800	1.9534	2.3021	1.8157	2.6111	2.2931
1.7900	1.9589	2.3087	1.8200	2.6179	2.2990
1.8000	1.9643	2.3153	1.8243	2.6247	2.3049
1.8100	1.9698	2.3218	1.8286	2.6314	2.3108
1.8200	1.9752	2.3284	1.8330	2.6382	2.3167
1.8300	1.9807	2.3350	1.8373	2.6450	2.3226
1.8400	1.9861	2.3415	1.8416	2.6518	2.3285
1.8500	1.9915	2.3481	1.8459	2.6586	2.3344
1.8600	1.9970	2.3547	1.8503	2.6654	2.3403
1.8700	2.0024	2.3613	1.8546	2.6723	2.3463
1.8800	2.0078	2.3678	1.8589	2.6791	2.3522
1.8900	2.0132	2.3744	1.8633	2.6859	2.3581
1.9000	2.0186	2.3810	1.8676	2.6928	2.3641
1.9100	2.0241	2.3877	1.8720	2.6997	2.3701
1.9200	2.0304	2.3952	1.8769	2.7074	2.3769
1.9300	2.0366	2.4026	1.8818	2.7151	2.3835
1.9400	2.0429	2.4102	1.8868	2.7229	2.3903
1.9500	2.0492	2.4177	1.8917	2.7306	2.3970
1.9600	2.0555	2.4253	1.8967	2.7385	2.4038
1.9700	2.0618	2.4328	1.9016	2.7462	2.4106
1.9800	2.0681	2.4404	1.9066	2.7541	2.4174
1.9900	2.0743	2.4480	1.9115	2.7619	2.4241
2.0000	2.0806	2.4555	1.9165	2.7697	2.4309
2.0100	2.0869	2.4631	1.9215	2.7775	2.4377
2.0200	2.0931	2.4707	1.9264	2.7854	2.4446
2.0300	2.0993	2.4782	1.9314	2.7933	2.4514
2.0400	2.1056	2.4858	1.9364	2.8011	2.4582
2.0500	2.1118	2.4933	1.9413	2.8090	2.4650
2.0600	2.1180	2.5009	1.9463	2.8169	2.4719
2.0700	2.1243	2.5085	1.9513	2.8248	2.4787
2.0800	2.1305	2.5160	1.9563	2.8327	2.4856
2.0900	2.1367	2.5236	1.9612	2.8406	2.4925
2.1000	2.1429	2.5312	1.9662	2.8486	2.4994
2.1100	2.1492	2.5388	1.9713	2.8566	2.5063
2.1200	2.1563	2.5474	1.9769	2.8655	2.5140
2.1300	2.1633	2.5558	1.9824	2.8742	2.5216
2.1400	2.1705	2.5645	1.9881	2.8832	2.5294
2.1500	2.1776	2.5730	1.9937	2.8921	2.5371
2.1600	2.1848	2.5817	1.9993	2.9011	2.5449
2.1700	2.1919	2.5903	2.0049	2.9100	2.5526
2.1800	2.1990	2.5989	2.0106	2.9190	2.5604
2.1900	2.2061	2.6075	2.0162	2.9279	2.5682
2.2000	2.2132	2.6161	2.0219	2.9369	2.5760
2.2100	2.2203	2.6247	2.0275	2.9459	2.5838
2.2200	2.2274	2.6333	2.0332	2.9549	2.5916
2.2300	2.2344	2.6419	2.0388	2.9640	2.5994
2.2400	2.2415	2.6505	2.0445	2.9730	2.6073
2.2500	2.2486	2.6592	2.0501	2.9820	2.6151
2.2600	2.2556	2.6678	2.0558	2.9911	2.6230
2.2700	2.2627	2.6764	2.0615	3.0002	2.6308
2.2800	2.2697	2.6850	2.0671	3.0093	2.6387
2.2900	2.2767	2.6936	2.0728	3.0183	2.6466
2.3000	2.2838	2.7023	2.0785	3.0274	2.6545
2.3100	2.2909	2.7110	2.0842	3.0367	2.6625
2.3200	2.2990	2.7207	2.0906	3.0468	2.6713
2.3300	2.3069	2.7303	2.0968	3.0568	2.6800
2.3400	2.3150	2.7402	2.1033	3.0670	2.6889
2.3500	2.3230	2.7498	2.1096	3.0771	2.6977
2.3600	2.3311	2.7597	2.1160	3.0873	2.7066
2.3700	2.3390	2.7694	2.1224	3.0975	2.7154
2.3800	2.3471	2.7792	2.1288	3.1078	2.7243
2.3900	2.3551	2.7889	2.1352	3.1180	2.7332
2.4000	2.3631	2.7987	2.1416	3.1282	2.7421
2.4100	2.3711	2.8085	2.1480	3.1385	2.7510
2.4200	2.3791	2.8183	2.1544	3.1487	2.7599
2.4300	2.3871	2.8281	2.1608	3.1590	2.7688
2.4400	2.3951	2.8379	2.1672	3.1693	2.7778
2.4500	2.4030	2.8477	2.1736	3.1796	2.7867
2.4600	2.4110	2.8575	2.1801	3.1899	2.7957
2.4700	2.4190	2.8673	2.1865	3.2003	2.8047
2.4800	2.4269	2.8771	2.1929	3.2106	2.8137
2.4900	2.4349	2.8869	2.1994	3.2210	2.8227
2.5000	2.4428	2.8967	2.2058	3.2313	2.8317
2.5100	2.4509	2.9066	2.2123	3.2418	2.8408
2.5200	2.4598	2.9175	2.2194	3.2531	2.8506
2.5300	2.4685	2.9282	2.2264	3.2643	2.8604
2.5400	2.4776	2.9392	2.2336	3.2758	2.8703
2.5500	2.4864	2.9500	2.2407	3.2871	2.8802
2.5600	2.4954	2.9610	2.2478	3.2985	2.8901
2.5700	2.5042	2.9718	2.2549	3.3099	2.9000
2.5800	2.5131	2.9828	2.2621	3.3214	2.9100
2.5900	2.5220	2.9937	2.2692	3.3328	2.9199
2.6000	2.5309	3.0046	2.2764	3.3443	2.9299
2.6100	2.5398	3.0155	2.2835	3.3558	2.9399
2.6200	2.5486	3.0265	2.2907	3.3673	2.9499
2.6300	2.5575	3.0374	2.2978	3.3788	2.9599
2.6400	2.5664	3.0483	2.3050	3.3903	2.9699
2.6500	2.5752	3.0593	2.3121	3.4019	2.9799
2.6600	2.5840	3.0702	2.3193	3.4134	2.9900
2.6700	2.5929	3.0812	2.3265	3.4250	3.0000
2.6800	2.6017	3.0921	2.3337	3.4366	3.0101
2.6900	2.6105	3.1031	2.3409	3.4481	3.0201
2.7000	2.6193	3.1140	2.3481	3.4597	3.0302
2.7100	2.6283	3.1251	2.3553	3.4715	3.0404
2.7200	2.6381	3.1371	2.3632	3.4840	3.0514
2.7300	2.6478	3.1490	2.3709	3.4965	3.0622
2.7400	2.6577	3.1611	2.3788	3.5092	3.0733
2.7500	2.6674	3.1731	2.3867	3.5219	3.0842
2.7600	2.6773	3.1852	2.3946	3.5346	3.0953
2.7700	2.6870	3.1973	2.4024	3.5473	3.1063
2.7800	2.6969	3.2093	2.4103	3.5600	3.1174
2.7900	2.7066	3.2214	2.4182	3.5727	3.1284
2.8000	2.7164	3.2335	2.4261	3.5855	3.1395
2.8100	2.7262	3.2455	2.4340	3.5982	3.1506
2.8200	2.7360	3.2576	2.4419	3.6110	3.1617
2.8300	2.7457	3.2697	2.4498	3.6238	3.1728
2.8400	2.7555	3.2818	2.4578	3.6366	3.1839
2.8500	2.7652	3.2939	2.4657	3.6495	3.1951
2.8600	2.7750	3.3060	2.4736	3.6623	3.2062
2.8700	2.7847	3.3180	2.4815	3.6752	3.2174
2.8800	2.7944	3.3301	2.4895	3.6880	3.2286
2.8900	2.8041	3.3422	2.4974	3.7009	3.2398
2.9000	2.8138	3.3543	2.5053	3.7138	3.2510
2.9100	2.8236	3.3665	2.5134	3.7269	3.2623
2.9200	2.8344	3.3797	2.5220	3.7408	3.2745
2.9300	2.8450	3.3928	2.5305	3.7547	3.2865
2.9400	2.8559	3.4062	2.5393	3.7688	3.2988
2.9500	2.8666	3.4194	2.5479	3.7828	3.3110
2.9600	2.8775	3.4327	2.5566	3.7969	3.3232
2.9700	2.8882	3.4460	2.5653	3.8110	3.3355
2.9800	2.8990	3.4593	2.5740	3.8252	3.3477
2.9900	2.9097	3.4726	2.5826	3.8393	3.3600
3.0000	2.9204	3.4859	2.5913	3.8535	3.3723
3.0100	2.9311	3.4992	2.6000	3.8676	3.3846
3.0200	2.9419	3.5125	2.6088	3.8818	3.3969
3.0300	2.9526	3.5258	2.6175	3.8960	3.4093
3.0400	2.9633	3.5391	2.6262	3.9102	3.4216
3.0500	2.9739	3.5524	2.6349	3.9245	3.4340
3.0600	2.9846	3.5657	2.6436	3.9387	3.4464
3.0700	2.9953	3.5790	2.6524	3.9530	3.4588
3.0800	3.0059	3.5923	2.6611	3.9673	3.4712
3.0900	3.0166	3.6056	2.6698	3.9816	3.4836
3.1000	3.0272	3.6190	2.6786	3.9959	3.4961
3.1100	3.0380	3.6324	2.6874	4.0103	3.5086
3.1200	3.0495	3.6467	2.6968	4.0255	3.5219
3.1300	3.0610	3.6609	2.7060	4.0407	3.5351
3.1400	3.0726	3.6753	2.7155	4.0560	3.5484
3.1500	3.0841	3.6896	2.7248	4.0713	3.5617
3.1600	3.0957	3.7040	2.7342	4.0867	3.5751
3.1700	3.1072	3.7183	2.7436	4.1020	3.5885
3.1800	3.1187	3.7327	2.7530	4.1174	3.6019
3.1900	3.1302	3.7471	2.7624	4.1327	3.6152
3.2000	3.1418	3.7614	2.7718	4.1482	3.6287
3.2100	3.1533	3.7758	2.7812	4.1636	3.6421
3.2200	3.1647	3.7902	2.7907	4.1790	3.6555
3.2300	3.1762	3.8045	2.8001	4.1944	3.6690
3.2400	3.1877	3.8189	2.8095	4.2099	3.6824
3.2500	3.1991	3.8333	2.8190	4.2254	3.6959
3.2600	3.2106	3.8477	2.8284	4.2408	3.7094
3.2700	3.2220	3.8620	2.8379	4.2563	3.7229
3.2800	3.2334	3.8764	2.8473	4.2719	3.7364
3.2900	3.2448	3.8908	2.8568	4.2874	3.7499
3.3000	3.2563	3.9052	2.8662	4.3029	3.7635
3.3100	3.2678	3.9197	2.8758	4.3186	3.7771
3.3200	3.2801	3.9350	2.8858	4.3350	3.7915
3.3300	3.2923	3.9502	2.8958	4.3513	3.8057
3.3400	3.3046	3.9657	2.9059	4.3679	3.8202
3.3500	3.3169	3.9811	2.9160	4.3843	3.8345
3.3600	3.3292	3.9965	2.9261	4.4009	3.8490
3.3700	3.3415	4.0119	2.9362	4.4174	3.8634
3.3800	3.3538	4.0273	2.9463	4.4340	3.8779
3.3900	3.3660	4.0427	2.9564	4.4505	3.8923
3.4000	3.3783	4.0581	2.9665	4.4671	3.9068
3.4100	3.3905	4.0735	2.9766	4.4837	3.9213
3.4200	3.4028	4.0889	2.9868	4.5004	3.9358
3.4300	3.4150	4.1043	2.9969	4.5170	3.9503
3.4400	3.4272	4.1197	3.0070	4.5336	3.9648
3.4500	3.4394	4.1351	3.0172	4.5503	3.9793
3.4600	3.4515	4.1505	3.0273	4.5669	3.9939
3.4700	3.4637	4.1659	3.0374	4.5836	4.0084
3.4800	3.4759	4.1813	3.0476	4.6003	4.0230
3.4900	3.4880	4.1967	3.0577	4.6170	4.0376
3.5000	3.5001	4.2121	3.0679	4.6337	4.0521
3.5100	3.5124	4.2276	3.0781	4.6505	4.0668
3.5200	3.5255	4.2440	3.0889	4.6682	4.0823
3.5300	3.5385	4.2604	3.0996	4.6858	4.0976
3.5400	3.5517	4.2769	3.1105	4.7036	4.1132
3.5500	3.5647	4.2933	3.1213	4.7213	4.1286
3.5600	3.5779	4.3098	3.1321	4.7391	4.1442
3.5700	3.5909	4.3263	3.1429	4.7569	4.1597
3.5800	3.6040	4.3428	3.1538	4.7747	4.1753
3.5900	3.6171	4.3592	3.1646	4.7925	4.1908
3.6000	3.6302	4.3757	3.1755	4.8103	4.2064
3.6100	3.6432	4.3921	3.1863	4.8282	4.2220
3.6200	3.6562	4.4086	3.1972	4.8460	4.2375
3.6300	3.6692	4.4250	3.2080	4.8639	4.2531
3.6400	3.6822	4.4415	3.2188	4.8818	4.2688
3.6500	3.6952	4.4579	3.2297	4.8997	4.2844
3.6600	3.7082	4.4744	3.2406	4.9176	4.3000
3.6700	3.7211	4.4908	3.2514	4.9355	4.3157
3.6800	3.7341	4.5072	3.2623	4.9534	4.3313
3.6900	3.7470	4.5236	3.2731	4.9713	4.3470
3.7000	3.7599	4.5400	3.2840	4.9893	4.3627
3.7100	3.7729	4.5565	3.2949	5.0073	4.3784
3.7200	3.7867	4.5738	3.3063	5.0261	4.3949
3.7300	3.8003	4.5910	3.3177	5.0448	4.4112
3.7400	3.8142	4.6085	3.3292	5.0637	4.4278
3.7500	3.8279	4.6257	3.3406	5.0826	4.4442
3.7600	3.8417	4.6431	3.3521	5.1015	4.4608
3.7700	3.8553	4.6604	3.3635	5.1204	4.4773
3.7800	3.8691	4.6778	3.3750	5.1393	4.4938
3.7900	3.8828	4.6951	3.3864	5.1582	4.5103
3.8000	3.8965	4.7124	3.3979	5.1772	4.5269
3.8100	3.9101	4.7297	3.4093	5.1961	4.5435
3.8200	3.9238	4.7470	3.4208	5.2151	4.5600
3.8300	3.9374	4.7643	3.4322	5.2341	4.5766
3.8400	3.9510	4.7815	3.4437	5.2530	4.5932
3.8500	3.9646	4.7988	3.4551	5.2720	4.6098
3.8600	3.9782	4.8161	3.4666	5.2910	4.6264
3.8700	3.9917	4.8333	3.4780	5.3100	4.6430
3.8800	4.0053	4.8505	3.4895	5.3290	4.6597
3.8900	4.0188	4.8678	3.5009	5.3480	4.6763
3.9000	4.0323	4.8850	3.5124	5.3671	4.6930
3.9100	4.0459	4.9023	3.5239	5.3862	4.7097
3.9200	4.0601	4.9203	3.5358	5.4059	4.7270
3.9300	4.0742	4.9382	3.5477	5.4256	4.7442
3.9400	4.0885	4.9563	3.5597	5.4455	4.7616
3.9500	4.1026	4.9742	3.5716	5.4653	4.7789
3.9600	4.1169	4.9923	3.5836	5.4852	4.7963
3.9700	4.1310	5.0102	3.5955	5.5050	4.8137
3.9800	4.1452	5.0282	3.6075	5.5249	4.8311
3.9900	4.1593	5.0462	3.6194	5.5447	4.8485
4.0000	4.1734	5.0641	3.6314	5.5646	4.8659
4.0100	4.1875	5.0821	3.6433	5.5845	4.8833
4.0200	4.2015	5.1000	3.6553	5.6044	4.9007
4.0300	4.2156	5.1179	3.6672	5.6243	4.9181
4.0400	4.2296	5.1358	3.6792	5.6442	4.9355
4.0500	4.2436	5.1537	3.6911	5.6641	4.9530
4.0600	4.2575	5.1716	3.7030	5.6840	4.9704
4.0700	4.2715	5.1895	3.7150	5.7039	4.9878
4.0800	4.2854	5.2073	3.7269	5.7238	5.0053
4.0900	4.2993	5.2252	3.7388	5.7437	5.0227
4.1000	4.3132	5.2430	3.7508	5.7636	5.0402
4.1100	4.3272	5.2609	3.7628	5.7835	5.0577
4.1200	4.3417	5.2794	3.7751	5.8041	5.0758
4.1300	4.3561	5.2978	3.7874	5.8246	5.0937
4.1400	4.3707	5.3163	3.7998	5.8452	5.1118
4.1500	4.3851	5.3348	3.8121	5.8657	5.1299
4.1600	4.3996	5.3533	3.8245	5.8863	5.1480
4.1700	4.4140	5.3717	3.8368	5.9069	5.1660
4.1800	4.4284	5.3902	3.8492	5.9275	5.1841
4.1900	4.4428	5.4086	3.8615	5.9481	5.2022
4.2000	4.4572	5.4271	3.8739	5.9687	5.2203
4.2100	4.4715	5.4454	3.8862	5.9893	5.2384
4.2200	4.4858	5.4638	3.8985	6.0099	5.2565
4.2300	4.5001	5.4822	3.9109	6.0304	5.2746
4.2400	4.5144	5.5005	3.9232	6.0510	5.2927
4.2500	4.5286	5.5189	3.9355	6.0716	5.3108
4.2600	4.5428	5.5372	3.9478	6.0922	5.3289
4.2700	4.5570	5.5555	3.9601	6.1127	5.3470
4.2800	4.5712	5.5737	3.9724	6.1333	5.3651
4.2900	4.5853	5.5920	3.9847	6.1539	5.3832
4.3000	4.5995	5.6102	3.9970	6.1744	5.4013
4.3100	4.6136	5.6285	4.0094	6.1950	5.4194
4.3200	4.6283	5.6473	4.0220	6.2161	5.4380
4.3300	4.6428	5.6660	4.0346	6.2371	5.4565
4.3400	4.6574	5.6848	4.0473	6.2582	5.4751
4.3500	4.6720	5.7035	4.0599	6.2792	5.4936
4.3600	4.6866	5.7223	4.0725	6.3003	5.5122
4.3700	4.7011	5.7410	4.0851	6.3214	5.5308
4.3800	4.7156	5.7597	4.0978	6.3425	5.5494
4.3900	4.7300	5.7783	4.1104	6.3635	5.5679
4.4000	4.7445	5.7970	4.1230	6.3846	5.5865
4.4100	4.7589	5.8156	4.1356	6.4056	5.6051
4.4200	4.7733	5.8342	4.1482	6.4266	5.6236
4.4300	4.7877	5.8528	4.1608	6.4476	5.6422
4.4400	4.8020	5.8714	4.1734	6.4687	5.6607
4.4500	4.8163	5.8899	4.1859	6.4897	5.6792
4.4600	4.8306	5.9084	4.1985	6.5107	5.6978
4.4700	4.8448	5.9269	4.2110	6.5316	5.7163
4.4800	4.8591	5.9454	4.2236	6.5526	5.7348
4.4900	4.8733	5.9638	4.2361	6.5736	5.7533
4.5000	4.8875	5.9822	4.2487	6.5945	5.7718
4.5100	4.9016	6.0007	4.2612	6.6155	5.7904
4.5200	4.9162	6.0195	4.2740	6.6368	5.8092
4.5300	4.9307	6.0382	4.2868	6.6581	5.8280
4.5400	4.9452	6.0570	4.2996	6.6794	5.8469
4.5500	4.9596	6.0758	4.3123	6.7007	5.8657
4.5600	4.9741	6.0945	4.3251	6.7221	5.8846
4.5700	4.9885	6.1132	4.3378	6.7433	5.9034
4.5800	5.0029	6.1319	4.3506	6.7646	5.9222
4.5900	5.0173	6.1506	4.3633	6.7859	5.9410
4.6000	5.0316	6.1692	4.3761	6.8071	5.9598
4.6100	5.0459	6.1878	4.3888	6.8284	5.9786
4.6200	5.0602	6.2064	4.4015	6.8496	5.9973
4.6300	5.0744	6.2249	4.4142	6.8708	6.0161
4.6400	5.0886	6.2434	4.4269	6.8920	6.0348
4.6500	5.1028	6.2619	4.4395	6.9131	6.0536
4.6600	5.1169	6.2803	4.4522	6.9343	6.0723
4.6700	5.1310	6.2988	4.4649	6.9554	6.0910
4.6800	5.1451	6.3172	4.4775	6.9765	6.1097
4.6900	5.1592	6.3355	4.4901	6.9976	6.1284
4.7000	5.1732	6.3538	4.5028	7.0187	6.1471
4.7100	5.1872	6.3722	4.5154	7.0398	6.1658
4.7200	5.2015	6.3907	4.5281	7.0611	6.1847
4.7300	5.2156	6.4092	4.5409	7.0824	6.2035
4.7400	5.2298	6.4277	4.5536	7.1037	6.2224
4.7500	5.2440	6.4462	4.5664	7.1249	6.2412
4.7600	5.2581	6.4646	4.5791	7.1462	6.2601
4.7700	5.2722	6.4830	4.5918	7.1674	6.2789
4.7800	5.2863	6.5014	4.6045	7.1886	6.2977
4.7900	5.3003	6.5197	4.6172	7.2098	6.3165
4.8000	5.3143	6.5380	4.6299	7.2309	6.3352
4.8100	5.3282	6.5563	4.6425	7.2521	6.3540
4.8200	5.3421	6.5745	4.6552	7.2732	6.3727
4.8300	5.3560	6.5927	4.6678	7.2943	6.3914
4.8400	5.3699	6.6109	4.6804	7.3154	6.4102
4.8500	5.3837	6.6290	4.6930	7.3364	6.4288
4.8600	5.3975	6.6471	4.7056	7.3574	6.4475
4.8700	5.4113	6.6651	4.7182	7.3784	6.4662
4.8800	5.4250	6.6831	4.7307	7.3994	6.4848
4.8900	5.4387	6.7011	4.7433	7.4204	6.5034
4.9000	5.4523	6.7190	4.7558	7.4413	6.5220
4.9100	5.4659	6.7369	4.7683	7.4622	6.5406
4.9200	5.4796	6.7548	4.7808	7.4831	6.5592
4.9300	5.4932	6.7727	4.7933	7.5040	6.5778
4.9400	5.5068	6.7906	4.8058	7.5249	6.5964
4.9500	5.5204	6.8084	4.8183	7.5458	6.6149
4.9600	5.5339	6.8262	4.8308	7.5666	6.6335
4.9700	5.5474	6.8439	4.8433	7.5874	6.6520
4.9800	5.5608	6.8616	4.8557	7.6082	6.6705
4.9900	5.5743	6.8792	4.8681	7.6290	6.6890
5.0000	5.5876	6.8969	4.8805	7.6497	6.7074
5.0100	5.6010	6.9144	4.8929	7.6704	6.7259
5.0200	5.6143	6.9319	4.9053	7.6911	6.7443
5.0300	5.6276	6.9494	4.9176	7.7117	6.7626
5.0400	5.6408	6.9669	4.9299	7.7323	6.7810
5.0500	5.6540	6.9843	4.9422	7.7529	6.7993
5.0600	5.6672	7.0016	4.9545	7.7734	6.8177
5.0700	5.6803	7.0189	4.9668	7.7939	6.8359
5.0800	5.6934	7.0362	4.9790	7.8144	6.8542
5.0900	5.7065	7.0534	4.9913	7.8348	6.8724
5.1000	5.7195	7.0706	5.0035	7.8553	6.8906
5.1100	5.7324	7.0877	5.0157	7.8756	6.9088
5.1200	5.7452	7.1046	5.0278	7.8958	6.9269
5.1300	5.7580	7.1216	5.0398	7.9160	6.9449
5.1400	5.7707	7.1384	5.0519	7.9362	6.9629
5.1500	5.7834	7.1552	5.0639	7.9563	6.9808
5.1600	5.7961	7.1720	5.0759	7.9764	6.9988
5.1700	5.8087	7.1887	5.0879	7.9964	7.0167
5.1800	5.8213	7.2053	5.0998	8.0164	7.0346
5.1900	5.8338	7.2219	5.1118	8.0364	7.0524
5.2000	5.8463	7.2385	5.1237	8.0563	7.0702
5.2100	5.8588	7.2550	5.1356	8.0762	7.0880
5.2200	5.8712	7.2715	5.1474	8.0960	7.1058
5.2300	5.8836	7.2879	5.1593	8.1158	7.1235
5.2400	5.8959	7.3043	5.1711	8.1356	7.1412
5.2500	5.9082	7.3206	5.1829	8.1553	7.1589
5.2600	5.9205	7.3369	5.1947	8.1750	7.1765
5.2700	5.9327	7.3531	5.2064	8.1947	7.1941
5.2800	5.9449	7.3693	5.2181	8.2143	7.2117
5.2900	5.9570	7.3854	5.2298	8.2339	7.2292
5.3000	5.9691	7.4015	5.2415	8.2534	7.2467
5.3100	5.9811	7.4174	5.2531	8.2728	7.2642
5.3200	5.9928	7.4331	5.2646	8.2920	7.2813
5.3300	6.0045	7.4487	5.2760	8.3111	7.2985
5.3400	6.0160	7.4641	5.2873	8.3301	7.3155
5.3500	6.0276	7.4796	5.2987	8.3491	7.3326
5.3600	6.0391	7.4950	5.3100	8.3680	7.3496
5.3700	6.0505	7.5103	5.3212	8.3869	7.3665
5.3800	6.0620	7.5256	5.3325	8.4057	7.3835
5.3900	6.0733	7.5409	5.3437	8.4245	7.4004
5.4000	6.0847	7.5560	5.3549	8.4432	7.4172
5.4100	6.0960	7.5712	5.3661	8.4619	7.4340
5.4200	6.1072	7.5862	5.3773	8.4806	7.4508
5.4300	6.1184	7.6013	5.3884	8.4992	7.4676
5.4400	6.1296	7.6162	5.3995	8.5178	7.4843
5.4500	6.1408	7.6312	5.4106	8.5363	7.5009
5.4600	6.1518	7.6460	5.4216	8.5547	7.5176
5.4700	6.1629	7.6608	5.4326	8.5732	7.5342
5.4800	6.1739	7.6756	5.4436	8.5915	7.5507
5.4900	6.1849	7.6903	5.4546	8.6098	7.5672
5.5000	6.1958	7.7049	5.4655	8.6281	7.5837
5.5100	6.2066	7.7194	5.4764	8.6463	7.6001
5.5200	6.2169	7.7334	5.4869	8.6639	7.6160
5.5300	6.2272	7.7474	5.4975	8.6815	7.6320
5.5400	6.2373	7.7611	5.5079	8.6990	7.6477
5.5500	6.2475	7.7749	5.5183	8.7165	7.6635
5.5600	6.2575	7.7886	5.5287	8.7338	7.6792
5.5700	6.2676	7.8023	5.5391	8.7512	7.6950
5.5800	6.2776	7.8158	5.5495	8.7685	7.7106
5.5900	6.2876	7.8294	5.5598	8.7857	7.7262
5.6000	6.2975	7.8428	5.5701	8.8029	7.7418
5.6100	6.3074	7.8563	5.5803	8.8200	7.7573
5.6200	6.3172	7.8696	5.5905	8.8371	7.7728
5.6300	6.3270	7.8829	5.6007	8.8541	7.7882
5.6400	6.3368	7.8962	5.6109	8.8711	7.8036
5.6500	6.3465	7.9094	5.6210	8.8880	7.8189
5.6600	6.3562	7.9225	5.6312	8.9049	7.8342
5.6700	6.3658	7.9356	5.6412	8.9217	7.8495
5.6800	6.3754	7.9486	5.6513	8.9384	7.8647
5.6900	6.3850	7.9616	5.6613	8.9551	7.8799
5.7000	6.3945	7.9745	5.6713	8.9718	7.8950
5.7100	6.4038	7.9872	5.6812	8.9882	7.9100
5.7200	6.4125	7.9992	5.6906	9.0040	7.9243
5.7300	6.4211	8.0112	5.7001	9.0198	7.9387
5.7400	6.4296	8.0230	5.7094	9.0354	7.9529
5.7500	6.4381	8.0348	5.7187	9.0510	7.9671
5.7600	6.4465	8.0464	5.7280	9.0664	7.9812
5.7700	6.4550	8.0581	5.7373	9.0819	7.9953
5.7800	6.4633	8.0697	5.7465	9.0972	8.0094
5.7900	6.4716	8.0812	5.7557	9.1125	8.0234
5.8000	6.4799	8.0926	5.7648	9.1278	8.0373
5.8100	6.4881	8.1041	5.7740	9.1430	8.0512
5.8200	6.4963	8.1154	5.7831	9.1581	8.0650
5.8300	6.5045	8.1267	5.7921	9.1732	8.0789
5.8400	6.5126	8.1379	5.8012	9.1882	8.0926
5.8500	6.5207	8.1491	5.8102	9.2031	8.1063
5.8600	6.5287	8.1602	5.8191	9.2180	8.1199
5.8700	6.5367	8.1713	5.8281	9.2329	8.1335
5.8800	6.5447	8.1823	5.8370	9.2476	8.1471
5.8900	6.5526	8.1932	5.8458	9.2623	8.1606
5.9000	6.5604	8.2041	5.8547	9.2770	8.1740
5.9100	6.5681	8.2148	5.8634	9.2914	8.1873
5.9200	6.5749	8.2245	5.8715	9.3050	8.1998
5.9300	6.5818	8.2342	5.8797	9.3186	8.2123
5.9400	6.5883	8.2437	5.8877	9.3319	8.2246
5.9500	6.5950	8.2532	5.8958	9.3453	8.2369
5.9600	6.6016	8.2626	5.9037	9.3585	8.2491
5.9700	6.6081	8.2720	5.9117	9.3717	8.2613
5.9800	6.6146	8.2812	5.9196	9.3847	8.2734
5.9900	6.6211	8.2905	5.9274	9.3978	8.2855
6.0000	6.6275	8.2997	5.9353	9.4108	8.2975
6.0100	6.6339	8.3088	5.9431	9.4237	8.3095
6.0200	6.6403	8.3178	5.9509	9.4365	8.3214
6.0300	6.6466	8.3268	5.9586	9.4493	8.3332
6.0400	6.6529	8.3358	5.9663	9.4621	8.3450
6.0500	6.6591	8.3447	5.9740	9.4747	8.3568
6.0600	6.6653	8.3535	5.9816	9.4873	8.3685
6.0700	6.6715	8.3623	5.9892	9.4999	8.3801
6.0800	6.6776	8.3710	5.9968	9.5123	8.3917
6.0900	6.6837	8.3796	6.0043	9.5247	8.4032
6.1000	6.6897	8.3882	6.0118	9.5371	8.4147
6.1100	6.6956	8.3966	6.0192	9.5492	8.4260
6.1200	6.7004	8.4039	6.0259	9.5603	8.4364
6.1300	6.7054	8.4113	6.0327	9.5715	8.4468
6.1400	6.7100	8.4183	6.0393	9.5823	8.4570
6.1500	6.7148	8.4255	6.0459	9.5932	8.4672
6.1600	6.7194	8.4324	6.0524	9.6040	8.4773
6.1700	6.7240	8.4394	6.0590	9.6147	8.4874
6.1800	6.7286	8.4463	6.0654	9.6253	8.4974
6.1900	6.7332	8.4531	6.0719	9.6359	8.5074
6.2000	6.7377	8.4599	6.0783	9.6464	8.5173
6.2100	6.7422	8.4666	6.0847	9.6569	8.5271
6.2200	6.7466	8.4733	6.0910	9.6673	8.5369
6.2300	6.7511	8.4799	6.0974	9.6776	8.5467
6.2400	6.7554	8.4864	6.1036	9.6878	8.5564
6.2500	6.7598	8.4929	6.1099	9.6980	8.5660
6.2600	6.7641	8.4994	6.1161	9.7082	8.5755
6.2700	6.7684	8.5058	6.1223	9.7182	8.5851
6.2800	6.7726	8.5121	6.1284	9.7282	8.5945
6.2900	6.7769	8.5184	6.1345	9.7381	8.6039
6.3000	6.7810	8.5246	6.1406	9.7480	8.6132
6.3100	6.7850	8.5306	6.1465	9.7576	8.6224
6.3200	6.7878	8.5354	6.1517	9.7661	8.6305
6.3300	6.7908	8.5402	6.1570	9.7746	8.6387
6.3400	6.7934	8.5447	6.1620	9.7828	8.6465
6.3500	6.7961	8.5493	6.1671	9.7911	8.6545
6.3600	6.7987	8.5537	6.1721	9.7991	8.6622
6.3700	6.8014	8.5582	6.1771	9.8072	8.6701
6.3800	6.8039	8.5625	6.1820	9.8152	8.6777
6.3900	6.8065	8.5668	6.1869	9.8231	8.6854
6.4000	6.8090	8.5711	6.1918	9.8310	8.6930
6.4100	6.8115	8.5753	6.1967	9.8388	8.7006
6.4200	6.8140	8.5794	6.2015	9.8465	8.7081
6.4300	6.8165	8.5836	6.2062	9.8542	8.7155
6.4400	6.8189	8.5876	6.2110	9.8618	8.7229
6.4500	6.8213	8.5916	6.2157	9.8693	8.7302
6.4600	6.8236	8.5955	6.2204	9.8767	8.7375
6.4700	6.8260	8.5994	6.2250	9.8841	8.7447
6.4800	6.8283	8.6033	6.2296	9.8915	8.7518
6.4900	6.8305	8.6071	6.2342	9.8987	8.7589
6.5000	6.8328	8.6108	6.2387	9.9059	8.7660
6.5100	6.8348	8.6143	6.2431	9.9129	8.7728
6.5200	6.8355	8.6164	6.2467	9.9185	8.7784
6.5300	6.8364	8.6187	6.2503	9.9243	8.7842
6.5400	6.8368	8.6205	6.2537	9.9296	8.7896
6.5500	6.8375	8.6225	6.2572	9.9351	8.7951
6.5600	6.8380	8.6243	6.2605	9.9403	8.8004
6.5700	6.8386	8.6261	6.2639	9.9456	8.8057
6.5800	6.8390	8.6278	6.2671	9.9507	8.8110
6.5900	6.8396	8.6295	6.2704	9.9558	8.8162
6.6000	6.8400	8.6312	6.2737	9.9609	8.8214
6.6100	6.8405	8.6328	6.2769	9.9658	8.8265
6.6200	6.8409	8.6344	6.2801	9.9707	8.8315
6.6300	6.8413	8.6359	6.2832	9.9756	8.8365
6.6400	6.8417	8.6374	6.2864	9.9804	8.8414
6.6500	6.8420	8.6388	6.2895	9.9851	8.8463
6.6600	6.8424	8.6402	6.2925	9.9898	8.8511
6.6700	6.8427	8.6415	6.2955	9.9944	8.8559
6.6800	6.8430	8.6428	6.2985	9.9989	8.8606
6.6900	6.8433	8.6441	6.3015	10.0033	8.8653
6.7000	6.8435	8.6452	6.3044	10.0077	8.8699
6.7100	6.8435	8.6462	6.3072	10.0119	8.8743
6.7200	6.8421	8.6456	6.3090	10.0146	8.8773
6.7300	6.8408	8.6451	6.3110	10.0174	8.8805
6.7400	6.8391	8.6443	6.3126	10.0198	8.8833
6.7500	6.8377	8.6435	6.3144	10.0224	8.8863
6.7600	6.8360	8.6426	6.3160	10.0247	8.8890
6.7700	6.8345	8.6418	6.3177	10.0270	8.8918
6.7800	6.8329	8.6408	6.3192	10.0292	8.8945
6.7900	6.8313	8.6398	6.3209	10.0315	8.8972
6.8000	6.8296	8.6388	6.3224	10.0336	8.8998
6.8100	6.8280	8.6378	6.3239	10.0357	8.9023
6.8200	6.8264	8.6367	6.3254	10.0377	8.9048
6.8300	6.8247	8.6355	6.3269	10.0396	8.9073
6.8400	6.8230	8.6344	6.3283	10.0415	8.9097
6.8500	6.8214	8.6332	6.3297	10.0434	8.9120
6.8600	6.8196	8.6319	6.3311	10.0451	8.9143
6.8700	6.8179	8.6306	6.3325	10.0468	8.9166
6.8800	6.8162	8.6293	6.3338	10.0485	8.9187
6.8900	6.8145	8.6279	6.3351	10.0501	8.9209
6.9000	6.8127	8.6265	6.3363	10.0516	8.9230
6.9100	6.8107	8.6248	6.3374	10.0529	8.9248
6.9200	6.8071	8.6215	6.3375	10.0527	8.9252
6.9300	6.8038	8.6183	6.3376	10.0525	8.9258
6.9400	6.8000	8.6147	6.3375	10.0519	8.9260
6.9500	6.7964	8.6112	6.3375	10.0515	8.9263
6.9600	6.7927	8.6076	6.3373	10.0508	8.9264
6.9700	6.7891	8.6040	6.3372	10.0502	8.9266
6.9800	6.7853	8.6003	6.3370	10.0495	8.9267
6.9900	6.7817	8.5967	6.3369	10.0487	8.9268
7.0000	6.7780	8.5930	6.3367	10.0479	8.9267
7.0100	6.7743	8.5893	6.3364	10.0471	8.9267
7.0200	6.7706	8.5855	6.3362	10.0461	8.9266
7.0300	6.7670	8.5817	6.3359	10.0452	8.9265
7.0400	6.7633	8.5779	6.3356	10.0441	8.9263
7.0500	6.7596	8.5740	6.3352	10.0431	8.9261
7.0600	6.7559	8.5702	6.3349	10.0419	8.9258
7.0700	6.7522	8.5663	6.3345	10.0408	8.9255
7.0800	6.7485	8.5623	6.3341	10.0395	8.9251
7.0900	6.7448	8.5584	6.3336	10.0382	8.9247
7.1000	6.7410	8.5544	6.3332	10.0369	8.9242
7.1100	6.7371	8.5501	6.3325	10.0353	8.9235
7.1200	6.7314	8.5441	6.3308	10.0321	8.9213
7.1300	6.7260	8.5382	6.3291	10.0290	8.9192
7.1400	6.7202	8.5319	6.3272	10.0254	8.9168
7.1500	6.7146	8.5258	6.3254	10.0220	8.9145
7.1600	6.7088	8.5195	6.3234	10.0184	8.9120
7.1700	6.7032	8.5134	6.3216	10.0149	8.9096
7.1800	6.6975	8.5070	6.3196	10.0112	8.9070
7.1900	6.6919	8.5008	6.3177	10.0075	8.9045
7.2000	6.6862	8.4945	6.3157	10.0038	8.9019
7.2100	6.6806	8.4882	6.3137	10.0000	8.8993
7.2200	6.6749	8.4818	6.3116	9.9962	8.8966
7.2300	6.6693	8.4755	6.3096	9.9924	8.8939
7.2400	6.6637	8.4691	6.3075	9.9885	8.8911
7.2500	6.6581	8.4628	6.3055	9.9845	8.8883
7.2600	6.6525	8.4564	6.3034	9.9805	8.8855
7.2700	6.6469	8.4499	6.3012	9.9765	8.8827
7.2800	6.6413	8.4435	6.2991	9.9724	8.8797
7.2900	6.6357	8.4371	6.2969	9.9683	8.8768
7.3000	6.6301	8.4306	6.2947	9.9642	8.8738
7.3100	6.6243	8.4239	6.2924	9.9597	8.8706
7.3200	6.6169	8.4155	6.2890	9.9538	8.8659
7.3300	6.6097	8.4073	6.2857	9.9480	8.8614
7.3400	6.6022	8.3987	6.2821	9.9417	8.8565
7.3500	6.5949	8.3903	6.2787	9.9356	8.8518
7.3600	6.5874	8.3817	6.2751	9.9293	8.8469
7.3700	6.5801	8.3732	6.2716	9.9231	8.8421
7.3800	6.5727	8.3646	6.2681	9.9168	8.8371
7.3900	6.5654	8.3561	6.2645	9.9105	8.8322
7.4000	6.5580	8.3475	6.2609	9.9041	8.8272
7.4100	6.5507	8.3390	6.2573	9.8977	8.8222
7.4200	6.5434	8.3304	6.2537	9.8912	8.8171
7.4300	6.5362	8.3219	6.2501	9.8848	8.8120
7.4400	6.5289	8.3133	6.2465	9.8782	8.8069
7.4500	6.5217	8.3047	6.2428	9.8717	8.8017
7.4600	6.5145	8.2961	6.2391	9.8651	8.7965
7.4700	6.5073	8.2876	6.2355	9.8585	8.7913
7.4800	6.5001	8.2790	6.2318	9.8518	8.7861
7.4900	6.4929	8.2704	6.2281	9.8451	8.7808
7.5000	6.4858	8.2618	6.2243	9.8384	8.7755
7.5100	6.4784	8.2529	6.2204	9.8314	8.7699
7.5200	6.4695	8.2425	6.2155	9.8229	8.7629
7.5300	6.4608	8.2322	6.2107	9.8144	8.7560
7.5400	6.4517	8.2215	6.2056	9.8056	8.7488
7.5500	6.4429	8.2110	6.2006	9.7969	8.7417
7.5600	6.4339	8.2003	6.1956	9.7880	8.7345
7.5700	6.4251	8.1898	6.1906	9.7793	8.7274
7.5800	6.4162	8.1792	6.1855	9.7704	8.7201
7.5900	6.4074	8.1687	6.1804	9.7615	8.7129
7.6000	6.3986	8.1581	6.1754	9.7526	8.7056
7.6100	6.3899	8.1476	6.1703	9.7437	8.6983
7.6200	6.3811	8.1371	6.1652	9.7347	8.6910
7.6300	6.3724	8.1266	6.1601	9.7257	8.6836
7.6400	6.3637	8.1160	6.1550	9.7167	8.6763
7.6500	6.3551	8.1055	6.1499	9.7077	8.6689
7.6600	6.3465	8.0950	6.1448	9.6987	8.6615
7.6700	6.3379	8.0845	6.1397	9.6896	8.6540
7.6800	6.3293	8.0740	6.1346	9.6805	8.6466
7.6900	6.3208	8.0636	6.1294	9.6713	8.6391
7.7000	6.3123	8.0531	6.1243	9.6622	8.6316
7.7100	6.3035	8.0424	6.1190	9.6528	8.6239
7.7200	6.2932	8.0301	6.1127	9.6418	8.6147
7.7300	6.2832	8.0179	6.1064	9.6310	8.6057
7.7400	6.2728	8.0054	6.0999	9.6198	8.5963
7.7500	6.2626	7.9931	6.0936	9.6088	8.5871
7.7600	6.2524	7.9806	6.0871	9.5975	8.5777
7.7700	6.2423	7.9684	6.0807	9.5864	8.5685
7.7800	6.2321	7.9560	6.0743	9.5752	8.5591
7.7900	6.2220	7.9437	6.0679	9.5640	8.5498
7.8000	6.2119	7.9314	6.0614	9.5528	8.5404
7.8100	6.2020	7.9191	6.0550	9.5416	8.5310
7.8200	6.1920	7.9068	6.0486	9.5304	8.5216
7.8300	6.1820	7.8946	6.0422	9.5191	8.5123
7.8400	6.1721	7.8824	6.0357	9.5078	8.5028
7.8500	6.1623	7.8702	6.0293	9.4966	8.4934
7.8600	6.1524	7.8580	6.0229	9.4853	8.4840
7.8700	6.1426	7.8459	6.0165	9.4740	8.4745
7.8800	6.1329	7.8337	6.0100	9.4627	8.4651
7.8900	6.1232	7.8216	6.0036	9.4514	8.4556
7.9000	6.1135	7.8095	5.9972	9.4400	8.4461
7.9100	6.1036	7.7972	5.9906	9.4285	8.4364
7.9200	6.0921	7.7833	5.9830	9.4154	8.4253
7.9300	6.0809	7.7696	5.9755	9.4024	8.4143
7.9400	6.0694	7.7554	5.9677	9.3890	8.4030
7.9500	6.0581	7.7416	5.9601	9.3759	8.3919
7.9600	6.0467	7.7276	5.9524	9.3626	8.3806
7.9700	6.0355	7.7138	5.9448	9.3494	8.3694
7.9800	6.0243	7.6999	5.9371	9.3361	8.3582
7.9900	6.0131	7.6861	5.9295	9.3229	8.3470
8.0000	6.0020	7.6723	5.9218	9.3096	8.3358
8.0100	5.9909	7.6585	5.9142	9.2964	8.3245
8.0200	5.9799	7.6448	5.9065	9.2831	8.3133
8.0300	5.9689	7.6311	5.8989	9.2699	8.3021
8.0400	5.9579	7.6174	5.8913	9.2566	8.2908
8.0500	5.9471	7.6038	5.8837	9.2433	8.2796
8.0600	5.9362	7.5902	5.8761	9.2301	8.2684
8.0700	5.9254	7.5766	5.8685	9.2168	8.2571
8.0800	5.9146	7.5631	5.8609	9.2036	8.2459
8.0900	5.9039	7.5496	5.8533	9.1904	8.2347
8.1000	5.8932	7.5361	5.8457	9.1771	8.2234
8.1100	5.8823	7.5224	5.8380	9.1637	8.2120
8.1200	5.8698	7.5070	5.8292	9.1487	8.1991
8.1300	5.8577	7.4919	5.8206	9.1339	8.1864
8.1400	5.8451	7.4764	5.8117	9.1187	8.1734
8.1500	5.8329	7.4612	5.8030	9.1037	8.1606
8.1600	5.8205	7.4458	5.7942	9.0886	8.1477
8.1700	5.8083	7.4307	5.7855	9.0736	8.1348
8.1800	5.7960	7.4154	5.7767	9.0585	8.1219
8.1900	5.7839	7.4003	5.7680	9.0435	8.1091
8.2000	5.7718	7.3852	5.7593	9.0285	8.0962
8.2100	5.7598	7.3701	5.7506	9.0135	8.0834
8.2200	5.7478	7.3550	5.7419	8.9985	8.0705
8.2300	5.7359	7.3401	5.7332	8.9835	8.0577
8.2400	5.7240	7.3251	5.7245	8.9686	8.0449
8.2500	5.7122	7.3102	5.7159	8.9536	8.0321
8.2600	5.7004	7.2953	5.7072	8.9387	8.0193
8.2700	5.6887	7.2805	5.6986	8.9238	8.0065
8.2800	5.6770	7.2657	5.6900	8.9088	7.9937
8.2900	5.6654	7.2509	5.6814	8.8939	7.9809
8.3000	5.6539	7.2362	5.6728	8.8790	7.9682
8.3100	5.6421	7.2213	5.6641	8.8640	7.9552
8.3200	5.6288	7.2048	5.6543	8.8474	7.9409
8.3300	5.6158	7.1885	5.6446	8.8310	7.9267
8.3400	5.6025	7.1719	5.6347	8.8142	7.9123
8.3500	5.5894	7.1556	5.6250	8.7977	7.8980
8.3600	5.5762	7.1391	5.6152	8.7811	7.8836
8.3700	5.5633	7.1228	5.6055	8.7645	7.8694
8.3800	5.5503	7.1065	5.5957	8.7480	7.8550
8.3900	5.5374	7.0903	5.5860	8.7315	7.8408
8.4000	5.5246	7.0741	5.5763	8.7149	7.8265
8.4100	5.5118	7.0580	5.5666	8.6985	7.8123
8.4200	5.4991	7.0419	5.5570	8.6820	7.7981
8.4300	5.4865	7.0259	5.5473	8.6656	7.7839
8.4400	5.4739	7.0099	5.5377	8.6492	7.7697
8.4500	5.4613	6.9940	5.5281	8.6328	7.7556
8.4600	5.4489	6.9781	5.5185	8.6165	7.7414
8.4700	5.4365	6.9623	5.5089	8.6002	7.7273
8.4800	5.4241	6.9465	5.4994	8.5838	7.7132
8.4900	5.4118	6.9308	5.4899	8.5676	7.6991
8.5000	5.3996	6.9152	5.4804	8.5513	7.6850
8.5100	5.3872	6.8993	5.4707	8.5349	7.6708
8.5200	5.3735	6.8821	5.4601	8.5170	7.6553
8.5300	5.3600	6.8651	5.4497	8.4994	7.6399
8.5400	5.3461	6.8477	5.4390	8.4814	7.6243
8.5500	5.3326	6.8307	5.4285	8.4637	7.6089
8.5600	5.3190	6.8135	5.4179	8.4458	7.5933
8.5700	5.3056	6.7965	5.4075	8.4281	7.5779
8.5800	5.2922	6.7795	5.3969	8.4104	7.5625
8.5900	5.2789	6.7626	5.3865	8.3927	7.5471
8.6000	5.2656	6.7457	5.3761	8.3750	7.5317
8.6100	5.2524	6.7290	5.3657	8.3574	7.5164
8.6200	5.2393	6.7122	5.3553	8.3398	7.5011
8.6300	5.2263	6.6956	5.3449	8.3222	7.4858
8.6400	5.2133	6.6790	5.3346	8.3047	7.4705
8.6500	5.2004	6.6625	5.3243	8.2872	7.4553
8.6600	5.1875	6.6460	5.3140	8.2697	7.4401
8.6700	5.1747	6.6296	5.3037	8.2523	7.4249
8.6800	5.1620	6.6132	5.2935	8.2349	7.4097
8.6900	5.1494	6.5969	5.2833	8.2175	7.3946
8.7000	5.1368	6.5807	5.2731	8.2002	7.3795
8.7100	5.1241	6.5643	5.2628	8.1827	7.3643
8.7200	5.1100	6.5466	5.2516	8.1639	7.3478
8.7300	5.0963	6.5291	5.2406	8.1453	7.3316
8.7400	5.0823	6.5114	5.2293	8.1264	7.3150
8.7500	5.0685	6.4939	5.2183	8.1078	7.2987
8.7600	5.0547	6.4763	5.2071	8.0890	7.2823
8.7700	5.0411	6.4590	5.1961	8.0704	7.2661
8.7800	5.0275	6.4416	5.1850	8.0518	7.2497
8.7900	5.0140	6.4243	5.1740	8.0332	7.2335
8.8000	5.0005	6.4071	5.1630	8.0147	7.2173
8.8100	4.9871	6.3899	5.1521	7.9962	7.2011
8.8200	4.9738	6.3729	5.1412	7.9778	7.1850
8.8300	4.9606	6.3559	5.1303	7.9594	7.1689
8.8400	4.9474	6.3389	5.1195	7.9410	7.1529
8.8500	4.9344	6.3221	5.1086	7.9227	7.1368
8.8600	4.9213	6.3053	5.0978	7.9044	7.1209
8.8700	4.9084	6.2885	5.0871	7.8862	7.1049
8.8800	4.8955	6.2719	5.0764	7.8680	7.0890
8.8900	4.8827	6.2553	5.0657	7.8499	7.0731
8.9000	4.8700	6.2388	5.0550	7.8318	7.0573
8.9100	4.8572	6.2221	5.0443	7.8136	7.0413
8.9200	4.8431	6.2042	5.0327	7.7942	7.0242
8.9300	4.8293	6.1866	5.0212	7.7750	7.0074
8.9400	4.8152	6.1687	5.0096	7.7555	6.9902
8.9500	4.8015	6.1510	4.9981	7.7362	6.9733
8.9600	4.7876	6.1333	4.9866	7.7169	6.9563
8.9700	4.7740	6.1158	4.9752	7.6977	6.9395
8.9800	4.7603	6.0983	4.9638	7.6785	6.9226
8.9900	4.7468	6.0809	4.9524	7.6594	6.9059
9.0000	4.7334	6.0635	4.9411	7.6403	6.8891
9.0100	4.7200	6.0463	4.9298	7.6213	6.8724
9.0200	4.7067	6.0290	4.9185	7.6023	6.8557
9.0300	4.6934	6.0119	4.9073	7.5834	6.8391
9.0400	4.6803	5.9949	4.8961	7.5646	6.8225
9.0500	4.6672	5.9779	4.8850	7.5458	6.8060
9.0600	4.6542	5.9610	4.8738	7.5270	6.7895
9.0700	4.6412	5.9442	4.8628	7.5083	6.7731
9.0800	4.6284	5.9274	4.8517	7.4897	6.7567
9.0900	4.6156	5.9107	4.8407	7.4711	6.7404
9.1000	4.6028	5.8941	4.8297	7.4525	6.7240
9.1100	4.5900	5.8774	4.8187	7.4339	6.7077
9.1200	4.5760	5.8595	4.8069	7.4141	6.6902
9.1300	4.5623	5.8418	4.7952	7.3946	6.6730
9.1400	4.5483	5.8239	4.7833	7.3748	6.6555
9.1500	4.5347	5.8063	4.7717	7.3552	6.6383
9.1600	4.5209	5.7886	4.7599	7.3356	6.6210
9.1700	4.5074	5.7711	4.7483	7.3161	6.6038
9.1800	4.4938	5.7536	4.7367	7.2966	6.5866
9.1900	4.4804	5.7362	4.7251	7.2773	6.5696
9.2000	4.4670	5.7189	4.7135	7.2579	6.5525
9.2100	4.4537	5.7017	4.7021	7.2387	6.5355
9.2200	4.4405	5.6845	4.6906	7.2195	6.5186
9.2300	4.4274	5.6675	4.6792	7.2003	6.5017
9.2400	4.4143	5.6505	4.6678	7.1812	6.4849
9.2500	4.4014	5.6336	4.6565	7.1622	6.4681
9.2600	4.3885	5.6167	4.6452	7.1433	6.4514
9.2700	4.3756	5.6000	4.6339	7.1244	6.4347
9.2800	4.3629	5.5833	4.6227	7.1055	6.4181
9.2900	4.3502	5.5667	4.6115	7.0867	6.4015
9.3000	4.3376	5.5502	4.6003	7.0680	6.3850
9.3100	4.3249	5.5336	4.5891	7.0492	6.3683
9.3200	4.3112	5.5159	4.5772	7.0294	6.3508
9.3300	4.2977	5.4985	4.5654	7.0097	6.3334
9.3400	4.2840	5.4808	4.5534	6.9899	6.3158
9.3500	4.2706	5.4634	4.5416	6.9703	6.2985
9.3600	4.2571	5.4460	4.5298	6.9506	6.2811
9.3700	4.2438	5.4288	4.5181	6.9311	6.2638
9.3800	4.2305	5.4115	4.5063	6.9116	6.2465
9.3900	4.2173	5.3944	4.4947	6.8921	6.2293
9.4000	4.2042	5.3774	4.4830	6.8728	6.2122
9.4100	4.1912	5.3604	4.4715	6.8535	6.1951
9.4200	4.1783	5.3435	4.4599	6.8342	6.1781
9.4300	4.1654	5.3268	4.4484	6.8151	6.1611
9.4400	4.1526	5.3101	4.4370	6.7960	6.1442
9.4500	4.1399	5.2934	4.4256	6.7769	6.1273
9.4600	4.1273	5.2769	4.4142	6.7580	6.1105
9.4700	4.1148	5.2604	4.4029	6.7391	6.0938
9.4800	4.1023	5.2441	4.3916	6.7202	6.0771
9.4900	4.0899	5.2278	4.3804	6.7014	6.0605
9.5000	4.0776	5.2115	4.3692	6.6827	6.0439
9.5100	4.0652	5.1953	4.3579	6.6639	6.0272
9.5200	4.0518	5.1780	4.3460	6.6442	6.0097
9.5300	4.0387	5.1610	4.3342	6.6247	5.9924
9.5400	4.0255	5.1438	4.3223	6.6050	5.9749
9.5500	4.0124	5.1269	4.3105	6.5855	5.9576
9.5600	3.9994	5.1099	4.2988	6.5659	5.9402
9.5700	3.9865	5.0931	4.2871	6.5465	5.9230
9.5800	3.9736	5.0763	4.2754	6.5271	5.9058
9.5900	3.9608	5.0597	4.2638	6.5079	5.8887
9.6000	3.9481	5.0430	4.2522	6.4887	5.8717
9.6100	3.9355	5.0266	4.2407	6.4695	5.8547
9.6200	3.9230	5.0101	4.2292	6.4505	5.8378
9.6300	3.9105	4.9938	4.2178	6.4315	5.8209
9.6400	3.8982	4.9776	4.2064	6.4126	5.8041
9.6500	3.8859	4.9614	4.1951	6.3937	5.7874
9.6600	3.8736	4.9454	4.1838	6.3749	5.7707
9.6700	3.8615	4.9294	4.1726	6.3562	5.7541
9.6800	3.8494	4.9135	4.1614	6.3376	5.7375
9.6900	3.8374	4.8976	4.1502	6.3190	5.7210
9.7000	3.8255	4.8819	4.1391	6.3005	5.7045
9.7100	3.8136	4.8661	4.1280	6.2819	5.6881
9.7200	3.8007	4.8495	4.1162	6.2625	5.6708
9.7300	3.7882	4.8330	4.1046	6.2433	5.6537
9.7400	3.7754	4.8165	4.0929	6.2240	5.6365
9.7500	3.7629	4.8001	4.0813	6.2049	5.6195
9.7600	3.7504	4.7837	4.0697	6.1857	5.6024
9.7700	3.7380	4.7675	4.0582	6.1667	5.5855
9.7800	3.7257	4.7513	4.0468	6.1477	5.5686
9.7900	3.7134	4.7353	4.0354	6.1288	5.5518
9.8000	3.7012	4.7193	4.0240	6.1100	5.5350
9.8100	3.6892	4.7034	4.0127	6.0912	5.5183
9.8200	3.6771	4.6876	4.0014	6.0726	5.5017
9.8300	3.6652	4.6719	3.9902	6.0540	5.4852
9.8400	3.6534	4.6562	3.9790	6.0354	5.4687
9.8500	3.6416	4.6407	3.9679	6.0170	5.4522
9.8600	3.6299	4.6252	3.9568	5.9986	5.4359
9.8700	3.6182	4.6098	3.9458	5.9803	5.4196
9.8800	3.6067	4.5945	3.9348	5.9621	5.4033
9.8900	3.5952	4.5793	3.9238	5.9439	5.3872
9.9000	3.5838	4.5641	3.9129	5.9258	5.3711
9.9100	3.5723	4.5489	3.9020	5.9077	5.3549
9.9200	3.5601	4.5329	3.8906	5.8889	5.3381
9.9300	3.5481	4.5172	3.8793	5.8702	5.3215
9.9400	3.5359	4.5013	3.8678	5.8514	5.3047
9.9500	3.5240	4.4856	3.8566	5.8328	5.2881
9.9600	3.5120	4.4699	3.8453	5.8142	5.2715
9.9700	3.5002	4.4544	3.8341	5.7958	5.2550
9.9800	3.4884	4.4389	3.8229	5.7773	5.2386
9.9900	3.4768	4.4235	3.8118	5.7590	5.2223
10.0000	3.4651	4.4082	3.8007	5.7407	5.2060
10.0100	3.4536	4.3930	3.7897	5.7226	5.1897
10.0200	3.4422	4.3778	3.7787	5.7044	5.1736
10.0300	3.4308	4.3628	3.7678	5.6864	5.1575
10.0400	3.4195	4.3478	3.7570	5.6685	5.1415
10.0500	3.4082	4.3329	3.7461	5.6506	5.1255
10.0600	3.3971	4.3181	3.7354	5.6328	5.1096
10.0700	3.3860	4.3034	3.7246	5.6151	5.0938
10.0800	3.3750	4.2887	3.7140	5.5974	5.0781
10.0900	3.3640	4.2742	3.7033	5.5798	5.0624
10.1000	3.3531	4.2597	3.6927	5.5623	5.0467
10.1100	3.3422	4.2452	3.6821	5.5448	5.0311
10.1200	3.3306	4.2300	3.6710	5.5267	5.0148
10.1300	3.3192	4.2150	3.6601	5.5087	4.9987
10.1400	3.3077	4.1999	3.6490	5.4906	4.9825
10.1500	3.2964	4.1850	3.6381	5.4726	4.9665
10.1600	3.2851	4.1701	3.6272	5.4547	4.9505
10.1700	3.2739	4.1553	3.6163	5.4369	4.9346
10.1800	3.2628	4.1406	3.6055	5.4192	4.9187
10.1900	3.2517	4.1260	3.5948	5.4015	4.9030
10.2000	3.2407	4.1115	3.5841	5.3840	4.8872
10.2100	3.2298	4.0970	3.5734	5.3665	4.8716
10.2200	3.2190	4.0827	3.5628	5.3490	4.8560
10.2300	3.2082	4.0684	3.5523	5.3317	4.8405
10.2400	3.1975	4.0542	3.5417	5.3144	4.8250
10.2500	3.1869	4.0401	3.5313	5.2972	4.8096
10.2600	3.1763	4.0260	3.5209	5.2801	4.7943
10.2700	3.1659	4.0121	3.5105	5.2630	4.7791
10.2800	3.1554	3.9982	3.5002	5.2460	4.7639
10.2900	3.1451	3.9844	3.4899	5.2291	4.7487
10.3000	3.1348	3.9707	3.4797	5.2123	4.7337
10.3100	3.1245	3.9569	3.4694	5.1955	4.7186
10.3200	3.1136	3.9426	3.4588	5.1781	4.7030
10.3300	3.1029	3.9285	3.4482	5.1608	4.6875
10.3400	3.0921	3.9142	3.4376	5.1435	4.6720
10.3500	3.0815	3.9002	3.4271	5.1263	4.6566
10.3600	3.0709	3.8862	3.4166	5.1092	4.6413
10.3700	3.0604	3.8723	3.4062	5.0921	4.6260
10.3800	3.0499	3.8584	3.3959	5.0752	4.6108
10.3900	3.0395	3.8447	3.3855	5.0583	4.5957
10.4000	3.0292	3.8310	3.3753	5.0415	4.5806
10.4100	3.0190	3.8174	3.3651	5.0247	4.5656
10.4200	3.0088	3.8039	3.3549	5.0081	4.5507
10.4300	2.9987	3.7904	3.3447	4.9915	4.5358
10.4400	2.9887	3.7771	3.3347	4.9750	4.5210
10.4500	2.9787	3.7638	3.3246	4.9585	4.5063
10.4600	2.9688	3.7506	3.3147	4.9422	4.4916
10.4700	2.9590	3.7374	3.3047	4.9259	4.4770
10.4800	2.9493	3.7244	3.2948	4.9097	4.4625
10.4900	2.9396	3.7114	3.2850	4.8935	4.4480
10.5000	2.9299	3.6985	3.2752	4.8775	4.4336
10.5100	2.9203	3.6856	3.2654	4.8614	4.4192
10.5200	2.9101	3.6722	3.2552	4.8448	4.4043
10.5300	2.9001	3.6590	3.2452	4.8284	4.3896
10.5400	2.8901	3.6457	3.2351	4.8120	4.3748
10.5500	2.8802	3.6325	3.2251	4.7957	4.3602
10.5600	2.8703	3.6194	3.2151	4.7794	4.3456
10.5700	2.8605	3.6064	3.2052	4.7632	4.3311
10.5800	2.8507	3.5934	3.1953	4.7471	4.3166
10.5900	2.8411	3.5806	3.1855	4.7311	4.3022
10.6000	2.8315	3.5678	3.1757	4.7151	4.2879
10.6100	2.8219	3.5551	3.1660	4.6992	4.2736
10.6200	2.8125	3.5424	3.1563	4.6834	4.2594
10.6300	2.8031	3.5299	3.1467	4.6677	4.2453
10.6400	2.7937	3.5174	3.1371	4.6520	4.2312
10.6500	2.7844	3.5049	3.1275	4.6364	4.2172
10.6600	2.7752	3.4926	3.1181	4.6209	4.2033
10.6700	2.7661	3.4803	3.1086	4.6055	4.1894
10.6800	2.7570	3.4681	3.0992	4.5901	4.1756
10.6900	2.7480	3.4560	3.0899	4.5748	4.1619
10.7000	2.7390	3.4439	3.0805	4.5596	4.1482
10.7100	2.7300	3.4319	3.0712	4.5444	4.1346
10.7200	2.7206	3.4194	3.0616	4.5288	4.1205
10.7300	2.7113	3.4070	3.0521	4.5133	4.1066
10.7400	2.7020	3.3946	3.0426	4.4978	4.0926
10.7500	2.6928	3.3824	3.0331	4.4824	4.0788
10.7600	2.6836	3.3702	3.0237	4.4670	4.0650
10.7700	2.6746	3.3580	3.0143	4.4518	4.0513
10.7800	2.6655	3.3460	3.0049	4.4366	4.0376
10.7900	2.6565	3.3340	2.9957	4.4215	4.0241
10.8000	2.6476	3.3220	2.9864	4.4065	4.0105
10.8100	2.6388	3.3102	2.9772	4.3915	3.9971
10.8200	2.6300	3.2984	2.9681	4.3766	3.9837
10.8300	2.6213	3.2867	2.9590	4.3618	3.9704
10.8400	2.6126	3.2751	2.9499	4.3470	3.9571
10.8500	2.6040	3.2635	2.9409	4.3324	3.9439
10.8600	2.5954	3.2520	2.9319	4.3178	3.9308
10.8700	2.5869	3.2406	2.9230	4.3032	3.9177
10.8800	2.5785	3.2292	2.9142	4.2888	3.9047
10.8900	2.5701	3.2180	2.9053	4.2744	3.8918
10.9000	2.5618	3.2067	2.8965	4.2601	3.8789
10.9100	2.5535	3.1955	2.8878	4.2458	3.8660
10.9200	2.5447	3.1839	2.8787	4.2311	3.8528
10.9300	2.5362	3.1725	2.8697	4.2166	3.8397
10.9400	2.5275	3.1610	2.8608	4.2020	3.8266
10.9500	2.5191	3.1496	2.8519	4.1876	3.8136
10.9600	2.5106	3.1383	2.8430	4.1732	3.8007
10.9700	2.5022	3.1271	2.8342	4.1589	3.7878
10.9800	2.4938	3.1159	2.8254	4.1447	3.7750
10.9900	2.4855	3.1048	2.8166	4.1305	3.7622
11.0000	2.4773	3.0938	2.8079	4.1164	3.7495
11.0100	2.4691	3.0828	2.7993	4.1024	3.7369
11.0200	2.4610	3.0719	2.7907	4.0884	3.7243
11.0300	2.4529	3.0611	2.7821	4.0746	3.7118
11.0400	2.4449	3.0503	2.7736	4.0607	3.6994
11.0500	2.4370	3.0396	2.7651	4.0470	3.6870
11.0600	2.4291	3.0290	2.7567	4.0333	3.6747
11.0700	2.4212	3.0184	2.7483	4.0197	3.6624
11.0800	2.4134	3.0079	2.7400	4.0062	3.6502
11.0900	2.4057	2.9974	2.7316	3.9927	3.6380
11.1000	2.3980	2.9871	2.7234	3.9793	3.6260
11.1100	2.3903	2.9767	2.7151	3.9659	3.6139
11.1200	2.3823	2.9660	2.7066	3.9522	3.6015
11.1300	2.3745	2.9555	2.6983	3.9386	3.5893
11.1400	2.3665	2.9449	2.6898	3.9251	3.5771
11.1500	2.3587	2.9345	2.6815	3.9116	3.5649
11.1600	2.3509	2.9240	2.6732	3.8982	3.5528
11.1700	2.3432	2.9137	2.6649	3.8848	3.5408
11.1800	2.3356	2.9034	2.6567	3.8715	3.5288
11.1900	2.3280	2.8932	2.6485	3.8583	3.5169
11.2000	2.3204	2.8830	2.6404	3.8452	3.5050
11.2100	2.3129	2.8729	2.6323	3.8321	3.4932
11.2200	2.3054	2.8629	2.6242	3.8190	3.4814
11.2300	2.2981	2.8529	2.6162	3.8061	3.4698
11.2400	2.2907	2.8430	2.6082	3.7932	3.4581
11.2500	2.2834	2.8332	2.6003	3.7804	3.4466
11.2600	2.2762	2.8234	2.5924	3.7676	3.4350
11.2700	2.2690	2.8137	2.5846	3.7549	3.4236
11.2800	2.2618	2.8040	2.5767	3.7423	3.4122
11.2900	2.2547	2.7944	2.5690	3.7297	3.4009
11.3000	2.2477	2.7849	2.5612	3.7172	3.3896
11.3100	2.2406	2.7754	2.5535	3.7048	3.3783
11.3200	2.2333	2.7656	2.5456	3.6921	3.3668
11.3300	2.2261	2.7559	2.5378	3.6795	3.3555
11.3400	2.2189	2.7462	2.5300	3.6668	3.3441
11.3500	2.2118	2.7367	2.5222	3.6543	3.3328
11.3600	2.2047	2.7271	2.5145	3.6419	3.3215
11.3700	2.1976	2.7177	2.5068	3.6295	3.3103
11.3800	2.1906	2.7082	2.4991	3.6171	3.2992
11.3900	2.1837	2.6989	2.4915	3.6049	3.2881
11.4000	2.1768	2.6896	2.4839	3.5927	3.2771
11.4100	2.1700	2.6804	2.4764	3.5805	3.2661
11.4200	2.1632	2.6712	2.4689	3.5684	3.2552
11.4300	2.1564	2.6621	2.4615	3.5564	3.2444
11.4400	2.1497	2.6530	2.4540	3.5445	3.2336
11.4500	2.1430	2.6440	2.4467	3.5326	3.2228
11.4600	2.1364	2.6351	2.4393	3.5208	3.2121
11.4700	2.1299	2.6262	2.4320	3.5090	3.2015
11.4800	2.1233	2.6173	2.4248	3.4973	3.1909
11.4900	2.1169	2.6086	2.4175	3.4856	3.1804
11.5000	2.1104	2.5998	2.4104	3.4740	3.1699
11.5100	2.1040	2.5911	2.4032	3.4625	3.1595
11.5200	2.0974	2.5822	2.3959	3.4507	3.1488
11.5300	2.0909	2.5734	2.3886	3.4391	3.1383
11.5400	2.0843	2.5646	2.3814	3.4275	3.1278
11.5500	2.0778	2.5559	2.3742	3.4159	3.1174
11.5600	2.0714	2.5472	2.3670	3.4044	3.1069
11.5700	2.0650	2.5385	2.3599	3.3930	3.0966
11.5800	2.0587	2.5300	2.3528	3.3816	3.0863
11.5900	2.0524	2.5214	2.3458	3.3703	3.0761
11.6000	2.0461	2.5130	2.3388	3.3590	3.0659
11.6100	2.0399	2.5046	2.3318	3.3478	3.0558
11.6200	2.0337	2.4962	2.3249	3.3366	3.0457
11.6300	2.0276	2.4879	2.3180	3.3256	3.0357
11.6400	2.0215	2.4796	2.3111	3.3145	3.0257
11.6500	2.0155	2.4714	2.3043	3.3036	3.0158
11.6600	2.0095	2.4632	2.2975	3.2926	3.0059
11.6700	2.0035	2.4551	2.2908	3.2818	2.9961
11.6800	1.9976	2.4471	2.2840	3.2710	2.9863
11.6900	1.9917	2.4391	2.2774	3.2603	2.9766
11.7000	1.9859	2.4311	2.2707	3.2496	2.9669
11.7100	1.9800	2.4232	2.2641	3.2389	2.9573
11.7200	1.9741	2.4151	2.2574	3.2281	2.9475
11.7300	1.9681	2.4071	2.2507	3.2174	2.9378
11.7400	1.9622	2.3991	2.2440	3.2067	2.9282
11.7500	1.9564	2.3912	2.2374	3.1961	2.9186
11.7600	1.9505	2.3833	2.2308	3.1856	2.9090
11.7700	1.9448	2.3754	2.2243	3.1751	2.8995
11.7800	1.9390	2.3676	2.2177	3.1646	2.8900
11.7900	1.9333	2.3599	2.2113	3.1542	2.8806
11.8000	1.9277	2.3522	2.2048	3.1439	2.8713
11.8100	1.9220	2.3446	2.1984	3.1336	2.8619
11.8200	1.9164	2.3370	2.1920	3.1234	2.8527
11.8300	1.9109	2.3294	2.1857	3.1132	2.8435
11.8400	1.9054	2.3219	2.1794	3.1031	2.8343
11.8500	1.8999	2.3145	2.1731	3.0930	2.8252
11.8600	1.8945	2.3071	2.1668	3.0830	2.8161
11.8700	1.8891	2.2997	2.1606	3.0730	2.8071
11.8800	1.8837	2.2924	2.1545	3.0631	2.7981
11.8900	1.8784	2.2851	2.1483	3.0533	2.7892
11.9000	1.8731	2.2779	2.1422	3.0435	2.7803
11.9100	1.8679	2.2707	2.1361	3.0337	2.7715
11.9200	1.8625	2.2634	2.1300	3.0238	2.7626
11.9300	1.8571	2.2562	2.1238	3.0141	2.7537
11.9400	1.8518	2.2489	2.1177	3.0043	2.7448
11.9500	1.8465	2.2418	2.1117	2.9946	2.7361
11.9600	1.8413	2.2346	2.1056	2.9849	2.7273
11.9700	1.8361	2.2276	2.0996	2.9753	2.7186
11.9800	1.8309	2.2205	2.0936	2.9658	2.7099
11.9900	1.8258	2.2135	2.0877	2.9563	2.7013
12.0000	1.8207	2.2066	2.0818	2.9468	2.6928
12.0100	1.8156	2.1997	2.0759	2.9374	2.6843
12.0200	1.8106	2.1928	2.0701	2.9281	2.6758
12.0300	1.8056	2.1860	2.0643	2.9188	2.6674
12.0400	1.8007	2.1793	2.0585	2.9096	2.6590
12.0500	1.7957	2.1725	2.0527	2.9004	2.6506
12.0600	1.7908	2.1659	2.0470	2.8912	2.6423
12.0700	1.7860	2.1592	2.0413	2.8821	2.6341
12.0800	1.7812	2.1526	2.0357	2.8731	2.6259
12.0900	1.7764	2.1461	2.0301	2.8641	2.6177
12.1000	1.7716	2.1395	2.0245	2.8551	2.6096
12.1100	1.7669	2.1330	2.0189	2.8462	2.6015
12.1200	1.7621	2.1265	2.0132	2.8372	2.5934
12.1300	1.7573	2.1200	2.0077	2.8283	2.5853
12.1400	1.7525	2.1135	2.0021	2.8194	2.5772
12.1500	1.7478	2.1071	1.9966	2.8106	2.5692
12.1600	1.7431	2.1007	1.9910	2.8018	2.5612
12.1700	1.7385	2.0943	1.9856	2.7931	2.5533
12.1800	1.7338	2.0880	1.9801	2.7844	2.5454
12.1900	1.7293	2.0817	1.9747	2.7757	2.5376
12.2000	1.7247	2.0755	1.9693	2.7671	2.5298
12.2100	1.7202	2.0693	1.9640	2.7586	2.5220
12.2200	1.7157	2.0632	1.9586	2.7501	2.5143
12.2300	1.7112	2.0571	1.9533	2.7416	2.5066
12.2400	1.7068	2.0510	1.9480	2.7332	2.4990
12.2500	1.7024	2.0449	1.9428	2.7249	2.4914
12.2600	1.6980	2.0390	1.9376	2.7165	2.4838
12.2700	1.6937	2.0330	1.9324	2.7083	2.4763
12.2800	1.6894	2.0271	1.9272	2.7000	2.4688
12.2900	1.6851	2.0212	1.9221	2.6918	2.4614
12.3000	1.6808	2.0153	1.9170	2.6837	2.4540
12.3100	1.6766	2.0095	1.9119	2.6756	2.4467
12.3200	1.6723	2.0037	1.9068	2.6674	2.4393
12.3300	1.6681	1.9979	1.9017	2.6594	2.4319
12.3400	1.6639	1.9921	1.8967	2.6513	2.4246
12.3500	1.6597	1.9864	1.8917	2.6433	2.4174
12.3600	1.6555	1.9807	1.8867	2.6354	2.4101
12.3700	1.6514	1.9750	1.8817	2.6275	2.4029
12.3800	1.6473	1.9694	1.8768	2.6196	2.3958
12.3900	1.6432	1.9638	1.8719	2.6118	2.3887
12.4000	1.6392	1.9582	1.8670	2.6040	2.3816
12.4100	1.6352	1.9527	1.8621	2.5962	2.3746
12.4200	1.6312	1.9472	1.8573	2.5885	2.3676
12.4300	1.6272	1.9418	1.8525	2.5809	2.3606
12.4400	1.6233	1.9364	1.8477	2.5733	2.3537
12.4500	1.6194	1.9310	1.8429	2.5657	2.3468
12.4600	1.6155	1.9256	1.8382	2.5582	2.3400
12.4700	1.6116	1.9203	1.8335	2.5507	2.3332
12.4800	1.6078	1.9150	1.8288	2.5432	2.3264
12.4900	1.6040	1.9098	1.8242	2.5358	2.3197
12.5000	1.6002	1.9046	1.8195	2.5284	2.3130
12.5100	1.5965	1.8994	1.8149	2.5211	2.3063
12.5200	1.5927	1.8942	1.8103	2.5138	2.2997
12.5300	1.5890	1.8891	1.8058	2.5065	2.2930
12.5400	1.5853	1.8840	1.8012	2.4993	2.2865
12.5500	1.5816	1.8789	1.7967	2.4921	2.2799
12.5600	1.5779	1.8739	1.7922	2.4849	2.2734
12.5700	1.5743	1.8688	1.7877	2.4778	2.2669
12.5800	1.5707	1.8639	1.7833	2.4707	2.2605
12.5900	1.5671	1.8589	1.7788	2.4637	2.2541
12.6000	1.5636	1.8540	1.7744	2.4567	2.2477
12.6100	1.5600	1.8491	1.7701	2.4497	2.2414
12.6200	1.5565	1.8443	1.7657	2.4428	2.2351
12.6300	1.5531	1.8394	1.7614	2.4359	2.2288
12.6400	1.5496	1.8346	1.7571	2.4290	2.2226
12.6500	1.5462	1.8299	1.7528	2.4222	2.2164
12.6600	1.5427	1.8251	1.7485	2.4154	2.2102
12.6700	1.5394	1.8205	1.7443	2.4087	2.2041
12.6800	1.5360	1.8158	1.7401	2.4020	2.1980
12.6900	1.5326	1.8111	1.7359	2.3953	2.1919
12.7000	1.5293	1.8065	1.7317	2.3887	2.1859
12.7100	1.5260	1.8020	1.7276	2.3821	2.1799
12.7200	1.5228	1.7974	1.7235	2.3756	2.1739
12.7300	1.5195	1.7929	1.7194	2.3691	2.1680
12.7400	1.5163	1.7884	1.7153	2.3626	2.1621
12.7500	1.5131	1.7840	1.7113	2.3561	2.1563
12.7600	1.5099	1.7795	1.7073	2.3497	2.1504
12.7700	1.5068	1.7751	1.7033	2.3434	2.1447
12.7800	1.5036	1.7708	1.6993	2.3371	2.1389
12.7900	1.5005	1.7664	1.6953	2.3308	2.1332
12.8000	1.4974	1.7621	1.6914	2.3245	2.1275
12.8100	1.4944	1.7578	1.6875	2.3183	2.1218
12.8200	1.4913	1.7536	1.6836	2.3121	2.1162
12.8300	1.4883	1.7493	1.6797	2.3059	2.1106
12.8400	1.4853	1.7451	1.6759	2.2998	2.1050
12.8500	1.4823	1.7410	1.6721	2.2937	2.0994
12.8600	1.4793	1.7368	1.6682	2.2877	2.0939
12.8700	1.4764	1.7327	1.6645	2.2817	2.0884
12.8800	1.4734	1.7286	1.6607	2.2757	2.0830
12.8900	1.4705	1.7245	1.6570	2.2697	2.0776
12.9000	1.4676	1.7205	1.6532	2.2638	2.0722
12.9100	1.4648	1.7165	1.6495	2.2579	2.0668
12.9200	1.4620	1.7125	1.6459	2.2521	2.0615
12.9300	1.4592	1.7086	1.6423	2.2463	2.0563
12.9400	1.4564	1.7047	1.6387	2.2406	2.0511
12.9500	1.4537	1.7009	1.6351	2.2349	2.0459
12.9600	1.4510	1.6970	1.6315	2.2292	2.0407
12.9700	1.4483	1.6932	1.6280	2.2236	2.0355
12.9800	1.4456	1.6894	1.6245	2.2180	2.0304
12.9900	1.4429	1.6857	1.6210	2.2124	2.0253
13.0000	1.4402	1.6819	1.6175	2.2069	2.0203
13.0100	1.4376	1.6782	1.6140	2.2013	2.0153
13.0200	1.4350	1.6745	1.6106	2.1959	2.0103
13.0300	1.4324	1.6708	1.6072	2.1904	2.0053
13.0400	1.4298	1.6672	1.6037	2.1850	2.0003
13.0500	1.4273	1.6636	1.6004	2.1796	1.9954
13.0600	1.4247	1.6600	1.5970	2.1742	1.9905
13.0700	1.4222	1.6564	1.5936	2.1689	1.9857
13.0800	1.4197	1.6529	1.5903	2.1636	1.9809
13.0900	1.4172	1.6493	1.5870	2.1583	1.9760
13.1000	1.4147	1.6458	1.5837	2.1531	1.9713
13.1100	1.4123	1.6424	1.5804	2.1479	1.9665
13.1200	1.4099	1.6390	1.5773	2.1428	1.9619
13.1300	1.4076	1.6356	1.5741	2.1377	1.9572
13.1400	1.4052	1.6323	1.5709	2.1327	1.9527
13.1500	1.4029	1.6290	1.5678	2.1277	1.9481
13.1600	1.4007	1.6257	1.5647	2.1227	1.9435
13.1700	1.3984	1.6225	1.5616	2.1177	1.9390
13.1800	1.3961	1.6192	1.5585	2.1128	1.9345
13.1900	1.3939	1.6160	1.5554	2.1079	1.9301
13.2000	1.3916	1.6128	1.5524	2.1031	1.9256
13.2100	1.3894	1.6096	1.5493	2.0982	1.9212
13.2200	1.3872	1.6065	1.5463	2.0934	1.9168
13.2300	1.3851	1.6033	1.5433	2.0886	1.9125
13.2400	1.3829	1.6002	1.5404	2.0839	1.9081
13.2500	1.3807	1.5971	1.5374	2.0792	1.9038
13.2600	1.3786	1.5941	1.5344	2.0745	1.8995
13.2700	1.3765	1.5910	1.5315	2.0698	1.8952
13.2800	1.3744	1.5880	1.5286	2.0652	1.8910
13.2900	1.3723	1.5850	1.5257	2.0605	1.8868
13.3000	1.3702	1.5820	1.5228	2.0559	1.8826
13.3100	1.3681	1.5790	1.5200	2.0514	1.8784
13.3200	1.3662	1.5762	1.5172	2.0470	1.8744
13.3300	1.3643	1.5734	1.5145	2.0426	1.8704
13.3400	1.3624	1.5706	1.5118	2.0382	1.8664
13.3500	1.3605	1.5678	1.5090	2.0339	1.8624
13.3600	1.3586	1.5651	1.5063	2.0296	1.8585
13.3700	1.3568	1.5623	1.5037	2.0253	1.8545
13.3800	1.3549	1.5596	1.5010	2.0210	1.8507
13.3900	1.3531	1.5569	1.4984	2.0168	1.8468
13.4000	1.3513	1.5542	1.4957	2.0125	1.8429
13.4100	1.3494	1.5516	1.4931	2.0084	1.8391
13.4200	1.3476	1.5489	1.4905	2.0042	1.8353
13.4300	1.3459	1.5463	1.4879	2.0000	1.8315
13.4400	1.3441	1.5437	1.4854	1.9959	1.8277
13.4500	1.3423	1.5411	1.4828	1.9918	1.8240
13.4600	1.3406	1.5386	1.4803	1.9878	1.8203
13.4700	1.3388	1.5360	1.4777	1.9837	1.8166
13.4800	1.3371	1.5335	1.4752	1.9797	1.8129
13.4900	1.3354	1.5309	1.4727	1.9757	1.8092
13.5000	1.3337	1.5284	1.4703	1.9718	1.8056
13.5100	1.3320	1.5260	1.4678	1.9678	1.8020
13.5200	1.3305	1.5237	1.4655	1.9641	1.7986
13.5300	1.3290	1.5214	1.4631	1.9603	1.7951
13.5400	1.3275	1.5191	1.4608	1.9566	1.7917
13.5500	1.3260	1.5168	1.4585	1.9529	1.7883
13.5600	1.3246	1.5146	1.4563	1.9492	1.7850
13.5700	1.3231	1.5124	1.4540	1.9455	1.7816
13.5800	1.3217	1.5102	1.4518	1.9419	1.7783
13.5900	1.3202	1.5080	1.4495	1.9383	1.7750
13.6000	1.3188	1.5058	1.4473	1.9347	1.7717
13.6100	1.3174	1.5036	1.4451	1.9312	1.7684
13.6200	1.3160	1.5015	1.4429	1.9276	1.7652
13.6300	1.3146	1.4994	1.4407	1.9241	1.7619
13.6400	1.3132	1.4973	1.4385	1.9206	1.7587
13.6500	1.3118	1.4952	1.4364	1.9171	1.7555
13.6600	1.3104	1.4931	1.4342	1.9137	1.7524
13.6700	1.3091	1.4910	1.4321	1.9102	1.7492
13.6800	1.3077	1.4890	1.4300	1.9068	1.7461
13.6900	1.3064	1.4869	1.4279	1.9034	1.7430
13.7000	1.3051	1.4849	1.4258	1.9001	1.7399
13.7100	1.3038	1.4829	1.4237	1.8967	1.7368
13.7200	1.3027	1.4811	1.4218	1.8936	1.7340
13.7300	1.3015	1.4793	1.4199	1.8904	1.7311
13.7400	1.3005	1.4776	1.4180	1.8874	1.7282
13.7500	1.2994	1.4758	1.4161	1.8843	1.7254
13.7600	1.2983	1.4741	1.4142	1.8812	1.7226
13.7700	1.2973	1.4723	1.4124	1.8782	1.7198
13.7800	1.2962	1.4706	1.4105	1.8752	1.7170
13.7900	1.2952	1.4689	1.4087	1.8722	1.7143
13.8000	1.2941	1.4673	1.4069	1.8692	1.7116
13.8100	1.2931	1.4656	1.4050	1.8663	1.7088
13.8200	1.2921	1.4639	1.4032	1.8633	1.7061
13.8300	1.2911	1.4623	1.4014	1.8604	1.7034
13.8400	1.2900	1.4607	1.3997	1.8575	1.7008
13.8500	1.2890	1.4590	1.3979	1.8546	1.6981
13.8600	1.2881	1.4574	1.3961	1.8518	1.6955
13.8700	1.2871	1.4558	1.3944	1.8489	1.6929
13.8800	1.2861	1.4543	1.3927	1.8461	1.6903
13.8900	1.2851	1.4527	1.3909	1.8433	1.6877
13.9000	1.2842	1.4511	1.3892	1.8405	1.6851
13.9100	1.2832	1.4496	1.3876	1.8378	1.6826
13.9200	1.2826	1.4483	1.3860	1.8353	1.6803
13.9300	1.2818	1.4470	1.3845	1.8327	1.6780
13.9400	1.2812	1.4458	1.3830	1.8303	1.6757
13.9500	1.2805	1.4445	1.3816	1.8278	1.6734
13.9600	1.2798	1.4433	1.3801	1.8254	1.6712
13.9700	1.2792	1.4421	1.3786	1.8229	1.6689
13.9800	1.2785	1.4409	1.3772	1.8205	1.6667
13.9900	1.2779	1.4397	1.3757	1.8181	1.6645
14.0000	1.2772	1.4385	1.3743	1.8158	1.6623
14.0100	1.2766	1.4373	1.3729	1.8134	1.6601
14.0200	1.2759	1.4361	1.3715	1.8111	1.6580
14.0300	1.2753	1.4349	1.3701	1.8088	1.6558
14.0400	1.2747	1.4338	1.3687	1.8064	1.6537
14.0500	1.2741	1.4326	1.3673	1.8042	1.6516
14.0600	1.2735	1.4315	1.3660	1.8019	1.6495
14.0700	1.2729	1.4304	1.3646	1.7996	1.6474
14.0800	1.2723	1.4293	1.3633	1.7974	1.6453
14.0900	1.2717	1.4282	1.3619	1.7952	1.6432
14.1000	1.2711	1.4271	1.3606	1.7930	1.6412
14.1100	1.2705	1.4261	1.3593	1.7908	1.6392
14.1200	1.2703	1.4253	1.3582	1.7889	1.6374
14.1300	1.2700	1.4245	1.3571	1.7870	1.6357
14.1400	1.2697	1.4238	1.3560	1.7852	1.6339
14.1500	1.2695	1.4230	1.3549	1.7833	1.6322
14.1600	1.2692	1.4223	1.3539	1.7815	1.6305
14.1700	1.2690	1.4215	1.3528	1.7797	1.6288
14.1800	1.2687	1.4208	1.3518	1.7779	1.6272
14.1900	1.2685	1.4201	1.3507	1.7761	1.6255
14.2000	1.2682	1.4194	1.3497	1.7743	1.6238
14.2100	1.2680	1.4187	1.3487	1.7725	1.6222
14.2200	1.2678	1.4180	1.3477	1.7708	1.6206
14.2300	1.2675	1.4174	1.3467	1.7691	1.6190
14.2400	1.2673	1.4167	1.3457	1.7674	1.6174
14.2500	1.2671	1.4161	1.3447	1.7657	1.6158
14.2600	1.2669	1.4154	1.3437	1.7640	1.6142
14.2700	1.2667	1.4148	1.3428	1.7623	1.6126
14.2800	1.2664	1.4141	1.3418	1.7607	1.6111
14.2900	1.2662	1.4135	1.3409	1.7590	1.6096
14.3000	1.2660	1.4129	1.3399	1.7574	1.6081
14.3100	1.2659	1.4123	1.3390	1.7558	1.6066
14.3200	1.2661	1.4121	1.3383	1.7546	1.6054
14.3300	1.2662	1.4118	1.3376	1.7533	1.6042
14.3400	1.2664	1.4116	1.3370	1.7521	1.6030
14.3500	1.2665	1.4114	1.3363	1.7508	1.6018
14.3600	1.2667	1.4112	1.3357	1.7496	1.6007
14.3700	1.2669	1.4109	1.3350	1.7484	1.5996
14.3800	1.2671	1.4108	1.3344	1.7473	1.5985
14.3900	1.2673	1.4106	1.3338	1.7461	1.5973
14.4000	1.2674	1.4104	1.3332	1.7449	1.5962
14.4100	1.2676	1.4102	1.3326	1.7438	1.5951
14.4200	1.2678	1.4100	1.3320	1.7427	1.5941
14.4300	1.2680	1.4099	1.3314	1.7415	1.5930
14.4400	1.2682	1.4097	1.3308	1.7404	1.5920
14.4500	1.2684	1.4095	1.3302	1.7393	1.5909
14.4600	1.2686	1.4094	1.3296	1.7383	1.5899
14.4700	1.2688	1.4093	1.3291	1.7372	1.5889
14.4800	1.2690	1.4091	1.3285	1.7361	1.5879
14.4900	1.2692	1.4090	1.3279	1.7351	1.5869
14.5000	1.2694	1.4089	1.3274	1.7341	1.5859
14.5100	1.2697	1.4088	1.3269	1.7331	1.5850
14.5200	1.2703	1.4091	1.3266	1.7325	1.5843
14.5300	1.2708	1.4094	1.3264	1.7318	1.5837
14.5400	1.2715	1.4097	1.3261	1.7312	1.5831
14.5500	1.2721	1.4100	1.3259	1.7306	1.5825
14.5600	1.2727	1.4103	1.3257	1.7300	1.5819
14.5700	1.2733	1.4106	1.3255	1.7295	1.5813
14.5800	1.2740	1.4110	1.3253	1.7289	1.5808
14.5900	1.2746	1.4113	1.3250	1.7284	1.5802
14.6000	1.2752	1.4116	1.3249	1.7278	1.5797
14.6100	1.2758	1.4120	1.3247	1.7273	1.5792
14.6200	1.2765	1.4123	1.3245	1.7268	1.5786
14.6300	1.2771	1.4127	1.3243	1.7263	1.5781
14.6400	1.2777	1.4131	1.3241	1.7258	1.5776
14.6500	1.2783	1.4134	1.3240	1.7253	1.5771
14.6600	1.2790	1.4138	1.3238	1.7249	1.5767
14.6700	1.2796	1.4142	1.3236	1.7244	1.5762
14.6800	1.2802	1.4146	1.3235	1.7240	1.5757
14.6900	1.2809	1.4150	1.3233	1.7236	1.5753
14.7000	1.2815	1.4154	1.3232	1.7231	1.5748
14.7100	1.2822	1.4158	1.3231	1.7228	1.5745
14.7200	1.2833	1.4167	1.3233	1.7228	1.5744
14.7300	1.2843	1.4175	1.3235	1.7228	1.5744
14.7400	1.2855	1.4184	1.3237	1.7229	1.5744
14.7500	1.2865	1.4193	1.3239	1.7229	1.5743
14.7600	1.2877	1.4202	1.3241	1.7230	1.5744
14.7700	1.2887	1.4210	1.3243	1.7231	1.5744
14.7800	1.2899	1.4219	1.3246	1.7232	1.5744
14.7900	1.2909	1.4228	1.3248	1.7233	1.5744
14.8000	1.2920	1.4237	1.3251	1.7234	1.5745
14.8100	1.2931	1.4246	1.3253	1.7235	1.5745
14.8200	1.2942	1.4256	1.3256	1.7236	1.5746
14.8300	1.2953	1.4265	1.3258	1.7238	1.5747
14.8400	1.2964	1.4274	1.3261	1.7239	1.5747
14.8500	1.2975	1.4283	1.3263	1.7241	1.5748
14.8600	1.2986	1.4293	1.3266	1.7243	1.5749
14.8700	1.2997	1.4302	1.3269	1.7245	1.5750
14.8800	1.3008	1.4311	1.3272	1.7247	1.5752
14.8900	1.3019	1.4321	1.3275	1.7249	1.5753
14.9000	1.3031	1.4331	1.3278	1.7252	1.5755
14.9100	1.3047	1.4346	1.3285	1.7258	1.5760
14.9200	1.3062	1.4360	1.3291	1.7265	1.5766
14.9300	1.3079	1.4375	1.3298	1.7272	1.5772
14.9400	1.3095	1.4390	1.3304	1.7279	1.5778
14.9500	1.3112	1.4405	1.3311	1.7287	1.5784
14.9600	1.3128	1.4420	1.3318	1.7294	1.5790
14.9700	1.3144	1.4435	1.3325	1.7302	1.5796
14.9800	1.3160	1.4450	1.3332	1.7310	1.5803
14.9900	1.3176	1.4465	1.3339	1.7318	1.5809
15.0000	1.3192	1.4480	1.3346	1.7325	1.5816
15.0100	1.3209	1.4495	1.3353	1.7333	1.5822
15.0200	1.3225	1.4510	1.3360	1.7342	1.5829
15.0300	1.3241	1.4526	1.3368	1.7350	1.5836
15.0400	1.3257	1.4541	1.3375	1.7358	1.5842
15.0500	1.3273	1.4556	1.3382	1.7366	1.5849
15.0600	1.3289	1.4572	1.3390	1.7375	1.5856
15.0700	1.3305	1.4587	1.3397	1.7384	1.5864
15.0800	1.3321	1.4603	1.3404	1.7392	1.5871
15.0900	1.3337	1.4618	1.3412	1.7401	1.5878
15.1000	1.3354	1.4635	1.3420	1.7410	1.5886
15.1100	1.3376	1.4656	1.3431	1.7425	1.5898
15.1200	1.3398	1.4677	1.3443	1.7438	1.5910
15.1300	1.3420	1.4699	1.3455	1.7453	1.5923
15.1400	1.3442	1.4720	1.3466	1.7468	1.5935
15.1500	1.3464	1.4742	1.3478	1.7483	1.5948
15.1600	1.3486	1.4764	1.3490	1.7497	1.5960
15.1700	1.3508	1.4786	1.3502	1.7512	1.5973
15.1800	1.3530	1.4808	1.3514	1.7527	1.5986
15.1900	1.3552	1.4830	1.3526	1.7543	1.5999
15.2000	1.3574	1.4851	1.3538	1.7558	1.6012
15.2100	1.3596	1.4873	1.3550	1.7573	1.6025
15.2200	1.3617	1.4895	1.3562	1.7589	1.6039
15.2300	1.3639	1.4917	1.3574	1.7604	1.6052
15.2400	1.3661	1.4940	1.3586	1.7620	1.6065
15.2500	1.3683	1.4962	1.3598	1.7635	1.6079
15.2600	1.3705	1.4984	1.3611	1.7651	1.6092
15.2700	1.3726	1.5006	1.3623	1.7667	1.6106
15.2800	1.3748	1.5028	1.3635	1.7683	1.6120
15.2900	1.3770	1.5050	1.3648	1.7699	1.6133
15.3000	1.3792	1.5073	1.3660	1.7716	1.6148
15.3100	1.3821	1.5102	1.3678	1.7738	1.6167
15.3200	1.3848	1.5130	1.3694	1.7760	1.6186
15.3300	1.3877	1.5159	1.3711	1.7783	1.6206
15.3400	1.3905	1.5188	1.3728	1.7805	1.6225
15.3500	1.3933	1.5217	1.3746	1.7828	1.6245
15.3600	1.3961	1.5246	1.3763	1.7851	1.6265
15.3700	1.3990	1.5275	1.3780	1.7874	1.6285
15.3800	1.4018	1.5304	1.3797	1.7897	1.6305
15.3900	1.4046	1.5334	1.3815	1.7920	1.6325
15.4000	1.4074	1.5363	1.3832	1.7943	1.6345
15.4100	1.4102	1.5392	1.3850	1.7967	1.6366
15.4200	1.4130	1.5421	1.3867	1.7990	1.6386
15.4300	1.4158	1.5450	1.3885	1.8014	1.6406
15.4400	1.4186	1.5480	1.3902	1.8037	1.6427
15.4500	1.4214	1.5509	1.3920	1.8061	1.6447
15.4600	1.4242	1.5538	1.3937	1.8085	1.6468
15.4700	1.4269	1.5568	1.3955	1.8109	1.6489
15.4800	1.4297	1.5597	1.3973	1.8133	1.6510
15.4900	1.4325	1.5627	1.3991	1.8157	1.6531
15.5000	1.4354	1.5657	1.4009	1.8182	1.6552
15.5100	1.4389	1.5694	1.4032	1.8213	1.6580
15.5200	1.4423	1.5730	1.4054	1.8243	1.6606
15.5300	1.4459	1.5767	1.4078	1.8275	1.6634
15.5400	1.4494	1.5804	1.4100	1.8306	1.6661
15.5500	1.4530	1.5841	1.4124	1.8338	1.6689
15.5600	1.4565	1.5878	1.4147	1.8370	1.6717
15.5700	1.4600	1.5916	1.4170	1.8401	1.6745
15.5800	1.4635	1.5953	1.4193	1.8433	1.6772
15.5900	1.4670	1.5990	1.4217	1.8465	1.6800
15.6000	1.4705	1.6027	1.4240	1.8497	1.6828
15.6100	1.4740	1.6065	1.4263	1.8530	1.6857
15.6200	1.4775	1.6102	1.4287	1.8562	1.6885
15.6300	1.4810	1.6140	1.4310	1.8594	1.6913
15.6400	1.4845	1.6177	1.4334	1.8627	1.6942
15.6500	1.4880	1.6215	1.4357	1.8660	1.6970
15.6600	1.4915	1.6252	1.4381	1.8692	1.6999
15.6700	1.4950	1.6290	1.4405	1.8725	1.7028
15.6800	1.4985	1.6328	1.4428	1.8758	1.7056
15.6900	1.5020	1.6365	1.4452	1.8791	1.7085
15.7000	1.5055	1.6404	1.4477	1.8825	1.7115
15.7100	1.5099	1.6450	1.4506	1.8866	1.7151
15.7200	1.5141	1.6495	1.4535	1.8906	1.7186
15.7300	1.5185	1.6542	1.4565	1.8947	1.7222
15.7400	1.5228	1.6588	1.4594	1.8988	1.7258
15.7500	1.5272	1.6635	1.4624	1.9029	1.7295
15.7600	1.5314	1.6681	1.4654	1.9070	1.7331
15.7700	1.5358	1.6727	1.4684	1.9112	1.7367
15.7800	1.5401	1.6774	1.4714	1.9153	1.7404
15.7900	1.5444	1.6821	1.4744	1.9195	1.7441
15.8000	1.5487	1.6867	1.4773	1.9237	1.7477
15.8100	1.5530	1.6914	1.4804	1.9279	1.7514
15.8200	1.5573	1.6961	1.4834	1.9321	1.7551
15.8300	1.5616	1.7008	1.4864	1.9363	1.7588
15.8400	1.5659	1.7054	1.4894	1.9405	1.7625
15.8500	1.5702	1.7101	1.4924	1.9448	1.7662
15.8600	1.5745	1.7148	1.4954	1.9490	1.7700
15.8700	1.5788	1.7195	1.4985	1.9533	1.7737
15.8800	1.5831	1.7242	1.5015	1.9575	1.7775
15.8900	1.5874	1.7289	1.5045	1.9618	1.7812
15.9000	1.5918	1.7338	1.5076	1.9662	1.7851
15.9100	1.5970	1.7394	1.5113	1.9713	1.7896
15.9200	1.6021	1.7449	1.5149	1.9764	1.7941
15.9300	1.6074	1.7507	1.5186	1.9816	1.7987
15.9400	1.6126	1.7563	1.5223	1.9867	1.8032
15.9500	1.6179	1.7620	1.5260	1.9920	1.8078
15.9600	1.6231	1.7677	1.5297	1.9972	1.8124
15.9700	1.6283	1.7734	1.5334	2.0024	1.8170
15.9800	1.6335	1.7791	1.5371	2.0077	1.8216
15.9900	1.6388	1.7848	1.5408	2.0129	1.8263
16.0000	1.6440	1.7905	1.5446	2.0182	1.8309
16.0100	1.6492	1.7963	1.5483	2.0235	1.8356
16.0200	1.6544	1.8020	1.5520	2.0288	1.8402
16.0300	1.6596	1.8077	1.5558	2.0341	1.8449
16.0400	1.6648	1.8135	1.5595	2.0394	1.8496
16.0500	1.6700	1.8192	1.5633	2.0448	1.8543
16.0600	1.6752	1.8250	1.5670	2.0501	1.8590
16.0700	1.6804	1.8307	1.5708	2.0555	1.8638
16.0800	1.6855	1.8365	1.5745	2.0609	1.8685
16.0900	1.6907	1.8423	1.5783	2.0663	1.8732
16.1000	1.6960	1.8482	1.5822	2.0718	1.8781
16.1100	1.7023	1.8550	1.5866	2.0781	1.8837
16.1200	1.7084	1.8617	1.5910	2.0844	1.8892
16.1300	1.7147	1.8686	1.5956	2.0909	1.8950
16.1400	1.7209	1.8754	1.6001	2.0973	1.9006
16.1500	1.7272	1.8823	1.6046	2.1038	1.9063
16.1600	1.7334	1.8892	1.6091	2.1102	1.9120
16.1700	1.7397	1.8961	1.6137	2.1167	1.9177
16.1800	1.7459	1.9030	1.6182	2.1232	1.9234
16.1900	1.7522	1.9099	1.6227	2.1297	1.9292
16.2000	1.7584	1.9168	1.6273	2.1362	1.9349
16.2100	1.7647	1.9237	1.6318	2.1428	1.9407
16.2200	1.7709	1.9306	1.6364	2.1494	1.9465
16.2300	1.7771	1.9376	1.6410	2.1560	1.9523
16.2400	1.7834	1.9445	1.6456	2.1625	1.9581
16.2500	1.7896	1.9515	1.6501	2.1692	1.9640
16.2600	1.7958	1.9584	1.6547	2.1758	1.9698
16.2700	1.8020	1.9654	1.6593	2.1825	1.9757
16.2800	1.8083	1.9724	1.6639	2.1891	1.9816
16.2900	1.8145	1.9794	1.6686	2.1958	1.9875
16.3000	1.8208	1.9865	1.6733	2.2026	1.9935
16.3100	1.8283	1.9947	1.6787	2.2104	2.0003
16.3200	1.8355	2.0027	1.6840	2.2180	2.0071
16.3300	1.8431	2.0110	1.6895	2.2259	2.0141
16.3400	1.8505	2.0192	1.6949	2.2336	2.0209
16.3500	1.8580	2.0275	1.7004	2.2415	2.0279
16.3600	1.8654	2.0357	1.7058	2.2494	2.0348
16.3700	1.8728	2.0441	1.7113	2.2573	2.0418
16.3800	1.8802	2.0523	1.7168	2.2652	2.0488
16.3900	1.8877	2.0606	1.7223	2.2731	2.0558
16.4000	1.8951	2.0689	1.7278	2.2811	2.0628
16.4100	1.9026	2.0773	1.7333	2.2891	2.0699
16.4200	1.9100	2.0856	1.7388	2.2971	2.0769
16.4300	1.9175	2.0940	1.7443	2.3051	2.0840
16.4400	1.9249	2.1023	1.7499	2.3131	2.0911
16.4500	1.9323	2.1107	1.7554	2.3212	2.0982
16.4600	1.9398	2.1191	1.7610	2.3292	2.1054
16.4700	1.9472	2.1275	1.7665	2.3373	2.1125
16.4800	1.9546	2.1359	1.7721	2.3454	2.1197
16.4900	1.9621	2.1443	1.7777	2.3536	2.1269
16.5000	1.9697	2.1529	1.7833	2.3618	2.1342
16.5100	1.9785	2.1626	1.7898	2.3711	2.1424
16.5200	1.9871	2.1722	1.7961	2.3803	2.1506
16.5300	1.9960	2.1821	1.8027	2.3898	2.1590
16.5400	2.0047	2.1918	1.8091	2.3992	2.1672
16.5500	2.0136	2.2017	1.8157	2.4087	2.1756
16.5600	2.0223	2.2115	1.8221	2.4181	2.1840
16.5700	2.0312	2.2214	1.8287	2.4277	2.1924
16.5800	2.0399	2.2313	1.8352	2.4372	2.2008
16.5900	2.0488	2.2412	1.8418	2.4467	2.2093
16.6000	2.0576	2.2511	1.8483	2.4563	2.2177
16.6100	2.0664	2.2610	1.8549	2.4659	2.2262
16.6200	2.0752	2.2709	1.8615	2.4755	2.2347
16.6300	2.0840	2.2809	1.8681	2.4852	2.2433
16.6400	2.0928	2.2908	1.8747	2.4949	2.2518
16.6500	2.1016	2.3008	1.8813	2.5046	2.2604
16.6600	2.1104	2.3108	1.8879	2.5143	2.2690
16.6700	2.1192	2.3208	1.8945	2.5241	2.2776
16.6800	2.1280	2.3308	1.9012	2.5338	2.2862
16.6900	2.1368	2.3409	1.9078	2.5437	2.2949
16.7000	2.1458	2.3511	1.9146	2.5536	2.3037
16.7100	2.1561	2.3626	1.9222	2.5647	2.3136
16.7200	2.1662	2.3739	1.9297	2.5758	2.3233
16.7300	2.1767	2.3856	1.9375	2.5871	2.3334
16.7400	2.1869	2.3972	1.9451	2.5983	2.3433
16.7500	2.1974	2.4089	1.9528	2.6097	2.3533
16.7600	2.2077	2.4205	1.9605	2.6210	2.3633
16.7700	2.2181	2.4322	1.9683	2.6324	2.3734
16.7800	2.2284	2.4438	1.9760	2.6438	2.3834
16.7900	2.2388	2.4556	1.9837	2.6552	2.3936
16.8000	2.2491	2.4673	1.9915	2.6667	2.4037
16.8100	2.2595	2.4790	1.9993	2.6782	2.4139
16.8200	2.2698	2.4908	2.0071	2.6897	2.4241
16.8300	2.2802	2.5026	2.0149	2.7013	2.4343
16.8400	2.2906	2.5144	2.0227	2.7128	2.4445
16.8500	2.3009	2.5262	2.0306	2.7245	2.4548
16.8600	2.3113	2.5381	2.0384	2.7361	2.4651
16.8700	2.3217	2.5499	2.0463	2.7478	2.4754
16.8800	2.3321	2.5618	2.0542	2.7595	2.4858
16.8900	2.3425	2.5737	2.0621	2.7712	2.4962
16.9000	2.3531	2.5858	2.0701	2.7832	2.5067
16.9100	2.3651	2.5994	2.0791	2.7963	2.5184
16.9200	2.3770	2.6128	2.0879	2.8094	2.5300
16.9300	2.3893	2.6266	2.0970	2.8228	2.5419
16.9400	2.4013	2.6402	2.1060	2.8361	2.5537
16.9500	2.4135	2.6540	2.1151	2.8496	2.5656
16.9600	2.4256	2.6677	2.1242	2.8630	2.5775
16.9700	2.4378	2.6815	2.1333	2.8765	2.5894
16.9800	2.4499	2.6953	2.1424	2.8900	2.6014
16.9900	2.4621	2.7092	2.1516	2.9036	2.6134
17.0000	2.4743	2.7230	2.1607	2.9172	2.6254
17.0100	2.4865	2.7369	2.1699	2.9308	2.6375
17.0200	2.4986	2.7508	2.1791	2.9445	2.6496
17.0300	2.5108	2.7647	2.1883	2.9582	2.6617
17.0400	2.5230	2.7787	2.1975	2.9719	2.6739
17.0500	2.5352	2.7927	2.2068	2.9857	2.6861
17.0600	2.5474	2.8067	2.2160	2.9995	2.6983
17.0700	2.5597	2.8207	2.2253	3.0134	2.7106
17.0800	2.5719	2.8347	2.2346	3.0273	2.7229
17.0900	2.5841	2.8488	2.2439	3.0412	2.7352
17.1000	2.5965	2.8631	2.2534	3.0553	2.7477
17.1100	2.6106	2.8790	2.2638	3.0709	2.7615
17.1200	2.6245	2.8947	2.2742	3.0863	2.7752
17.1300	2.6388	2.9109	2.2848	3.1021	2.7892
17.1400	2.6528	2.9268	2.2953	3.1178	2.8031
17.1500	2.6671	2.9430	2.3060	3.1337	2.8172
17.1600	2.6812	2.9591	2.3166	3.1495	2.8311
17.1700	2.6954	2.9753	2.3272	3.1655	2.8453
17.1800	2.7095	2.9915	2.3379	3.1814	2.8594
17.1900	2.7238	3.0077	2.3486	3.1974	2.8735
17.2000	2.7379	3.0239	2.3593	3.2134	2.8877
17.2100	2.7522	3.0402	2.3700	3.2295	2.9020
17.2200	2.7664	3.0565	2.3807	3.2457	2.9163
17.2300	2.7806	3.0729	2.3915	3.2619	2.9306
17.2400	2.7948	3.0892	2.4023	3.2781	2.9450
17.2500	2.8091	3.1056	2.4131	3.2944	2.9594
17.2600	2.8233	3.1220	2.4239	3.3107	2.9738
17.2700	2.8376	3.1385	2.4348	3.3271	2.9883
17.2800	2.8518	3.1550	2.4457	3.3435	3.0028
17.2900	2.8661	3.1715	2.4566	3.3600	3.0174
17.3000	2.8806	3.1882	2.4676	3.3767	3.0322
17.3100	2.8969	3.2068	2.4798	3.3949	3.0484
17.3200	2.9130	3.2251	2.4918	3.4130	3.0645
17.3300	2.9296	3.2440	2.5042	3.4316	3.0810
17.3400	2.9459	3.2626	2.5164	3.4500	3.0973
17.3500	2.9624	3.2815	2.5288	3.4687	3.1138
17.3600	2.9788	3.3002	2.5411	3.4872	3.1302
17.3700	2.9953	3.3191	2.5536	3.5060	3.1468
17.3800	3.0117	3.3380	2.5660	3.5247	3.1634
17.3900	3.0282	3.3570	2.5784	3.5435	3.1801
17.4000	3.0447	3.3759	2.5909	3.5623	3.1967
17.4100	3.0612	3.3949	2.6034	3.5812	3.2135
17.4200	3.0778	3.4140	2.6159	3.6001	3.2303
17.4300	3.0943	3.4331	2.6285	3.6191	3.2471
17.4400	3.1108	3.4522	2.6410	3.6382	3.2640
17.4500	3.1274	3.4714	2.6536	3.6573	3.2809
17.4600	3.1440	3.4906	2.6662	3.6765	3.2979
17.4700	3.1606	3.5098	2.6789	3.6957	3.3149
17.4800	3.1772	3.5291	2.6916	3.7149	3.3320
17.4900	3.1938	3.5484	2.7043	3.7342	3.3491
17.5000	3.2107	3.5680	2.7172	3.7538	3.3665
17.5100	3.2295	3.5895	2.7312	3.7751	3.3854
17.5200	3.2482	3.6109	2.7452	3.7962	3.4042
17.5300	3.2673	3.6327	2.7595	3.8178	3.4234
17.5400	3.2862	3.6544	2.7737	3.8393	3.4424
17.5500	3.3053	3.6763	2.7880	3.8610	3.4616
17.5600	3.3242	3.6981	2.8023	3.8826	3.4808
17.5700	3.3433	3.7201	2.8167	3.9044	3.5002
17.5800	3.3623	3.7420	2.8310	3.9262	3.5195
17.5900	3.3815	3.7641	2.8455	3.9481	3.5389
17.6000	3.4005	3.7861	2.8599	3.9700	3.5584
17.6100	3.4196	3.8082	2.8743	3.9921	3.5779
17.6200	3.4387	3.8304	2.8888	4.0141	3.5975
17.6300	3.4579	3.8525	2.9034	4.0363	3.6171
17.6400	3.4770	3.8748	2.9179	4.0585	3.6368
17.6500	3.4962	3.8970	2.9325	4.0808	3.6565
17.6600	3.5154	3.9193	2.9471	4.1031	3.6763
17.6700	3.5346	3.9417	2.9617	4.1255	3.6962
17.6800	3.5538	3.9641	2.9764	4.1479	3.7161
17.6900	3.5730	3.9865	2.9911	4.1704	3.7361
17.7000	3.5925	4.0092	3.0060	4.1933	3.7563
17.7100	3.6142	4.0340	3.0222	4.2179	3.7782
17.7200	3.6356	4.0590	3.0382	4.2424	3.8000
17.7300	3.6575	4.0843	3.0547	4.2675	3.8223
17.7400	3.6791	4.1096	3.0710	4.2927	3.8443
17.7500	3.7011	4.1350	3.0874	4.3180	3.8667
17.7600	3.7228	4.1604	3.1038	4.3434	3.8889
17.7700	3.7447	4.1859	3.1203	4.3689	3.9114
17.7800	3.7665	4.2114	3.1368	4.3944	3.9338
17.7900	3.7884	4.2370	3.1534	4.4200	3.9564
17.8000	3.8103	4.2626	3.1700	4.4457	3.9789
17.8100	3.8323	4.2883	3.1866	4.4715	4.0016
17.8200	3.8542	4.3140	3.2032	4.4973	4.0243
17.8300	3.8761	4.3398	3.2199	4.5232	4.0472
17.8400	3.8981	4.3656	3.2367	4.5492	4.0700
17.8500	3.9201	4.3912	3.2534	4.5752	4.0929
17.8600	3.9421	4.4170	3.2702	4.6010	4.1159
17.8700	3.9641	4.4427	3.2871	4.6271	4.1390
17.8800	3.9862	4.4685	3.3039	4.6531	4.1621
17.8900	4.0083	4.4943	3.3209	4.6792	4.1853
17.9000	4.0306	4.5205	3.3380	4.7056	4.2088
17.9100	4.0553	4.5492	3.3565	4.7343	4.2341
17.9200	4.0797	4.5780	3.3749	4.7628	4.2595
17.9300	4.1047	4.6072	3.3936	4.7919	4.2853
17.9400	4.1294	4.6363	3.4123	4.8210	4.3111
17.9500	4.1544	4.6657	3.4311	4.8504	4.3370
17.9600	4.1792	4.6949	3.4498	4.8797	4.3629
17.9700	4.2042	4.7243	3.4687	4.9092	4.3890
17.9800	4.2291	4.7537	3.4876	4.9387	4.4151
17.9900	4.2541	4.7832	3.5065	4.9683	4.4413
18.0000	4.2791	4.8128	3.5255	4.9980	4.4676
18.0100	4.3041	4.8424	3.5445	5.0278	4.4939
18.0200	4.3291	4.8720	3.5636	5.0577	4.5203
18.0300	4.3542	4.9018	3.5827	5.0876	4.5468
18.0400	4.3793	4.9315	3.6018	5.1177	4.5734
18.0500	4.4044	4.9613	3.6210	5.1478	4.6000
18.0600	4.4295	4.9912	3.6402	5.1779	4.6267
18.0700	4.4547	5.0211	3.6595	5.2082	4.6535
18.0800	4.4799	5.0511	3.6787	5.2385	4.6803
18.0900	4.5051	5.0811	3.6981	5.2690	4.7072
18.1000	4.5306	5.1115	3.7176	5.2998	4.7345
18.1100	4.5585	5.1451	3.7386	5.3332	4.7636
18.1200	4.5862	5.1799	3.7595	5.3672	4.7928
18.1300	4.6145	5.2149	3.7808	5.4019	4.8225
18.1400	4.6424	5.2499	3.8019	5.4364	4.8520
18.1500	4.6707	5.2850	3.8233	5.4713	4.8818
18.1600	4.6988	5.3201	3.8445	5.5060	4.9116
18.1700	4.7271	5.3553	3.8659	5.5410	4.9415
18.1800	4.7552	5.3906	3.8873	5.5760	4.9715
18.1900	4.7835	5.4259	3.9088	5.6112	5.0016
18.2000	4.8118	5.4608	3.9303	5.6463	5.0317
18.2100	4.8401	5.4958	3.9519	5.6817	5.0620
18.2200	4.8684	5.5308	3.9734	5.7170	5.0923
18.2300	4.8968	5.5659	3.9951	5.7525	5.1227
18.2400	4.9251	5.6011	4.0167	5.7881	5.1531
18.2500	4.9535	5.6363	4.0385	5.8238	5.1837
18.2600	4.9819	5.6712	4.0602	5.8595	5.2143
18.2700	5.0103	5.7064	4.0820	5.8953	5.2451
18.2800	5.0388	5.7414	4.1039	5.9312	5.2759
18.2900	5.0672	5.7763	4.1258	5.9672	5.3068
18.3000	5.0960	5.8116	4.1479	6.0036	5.3380
18.3100	5.1273	5.8522	4.1715	6.0448	5.3724
18.3200	5.1582	5.8923	4.1950	6.0858	5.4073
18.3300	5.1899	5.9336	4.2189	6.1278	5.4427
18.3400	5.2212	5.9742	4.2426	6.1693	5.4779
18.3500	5.2528	6.0154	4.2666	6.2114	5.5135
18.3600	5.2842	6.0562	4.2905	6.2533	5.5485
18.3700	5.3158	6.0975	4.3145	6.2955	5.5838
18.3800	5.3473	6.1385	4.3385	6.3376	5.6191
18.3900	5.3789	6.1797	4.3626	6.3800	5.6546
18.4000	5.4105	6.2208	4.3868	6.4223	5.6900
18.4100	5.4421	6.2622	4.4110	6.4648	5.7257
18.4200	5.4738	6.3031	4.4352	6.5073	5.7613
18.4300	5.5055	6.3443	4.4595	6.5500	5.7971
18.4400	5.5371	6.3854	4.4838	6.5927	5.8330
18.4500	5.5689	6.4266	4.5082	6.6356	5.8690
18.4600	5.6006	6.4675	4.5327	6.6785	5.9050
18.4700	5.6324	6.5081	4.5572	6.7215	5.9411
18.4800	5.6642	6.5487	4.5817	6.7645	5.9773
18.4900	5.6960	6.5894	4.6063	6.8074	6.0136
18.5000	5.7281	6.6305	4.6311	6.8507	6.0505
18.5100	5.7627	6.6760	4.6574	6.8975	6.0916
18.5200	5.7971	6.7220	4.6836	6.9450	6.1328
18.5300	5.8321	6.7685	4.7102	6.9931	6.1747
18.5400	5.8668	6.8151	4.7366	7.0410	6.2163
18.5500	5.9018	6.8619	4.7633	7.0892	6.2583
18.5600	5.9366	6.9086	4.7899	7.1374	6.3001
18.5700	5.9716	6.9554	4.8167	7.1858	6.3423
18.5800	6.0064	7.0022	4.8434	7.2341	6.3843
18.5900	6.0415	7.0491	4.8703	7.2827	6.4266
18.6000	6.0764	7.0959	4.8972	7.3312	6.4689
18.6100	6.1115	7.1426	4.9241	7.3799	6.5113
18.6200	6.1465	7.1893	4.9511	7.4287	6.5538
18.6300	6.1816	7.2360	4.9781	7.4775	6.5964
18.6400	6.2166	7.2825	5.0052	7.5265	6.6386
18.6500	6.2518	7.3292	5.0323	7.5751	6.6812
18.6600	6.2869	7.3758	5.0595	7.6240	6.7237
18.6700	6.3220	7.4225	5.0867	7.6728	6.7664
18.6800	6.3572	7.4691	5.1140	7.7218	6.8090
18.6900	6.3924	7.5150	5.1413	7.7708	6.8516
18.7000	6.4279	7.5616	5.1689	7.8203	6.8945
18.7100	6.4658	7.6120	5.1978	7.8724	6.9404
18.7200	6.5034	7.6623	5.2267	7.9250	6.9868
18.7300	6.5416	7.7134	5.2560	7.9780	7.0336
18.7400	6.5795	7.7641	5.2851	8.0311	7.0803
18.7500	6.6177	7.8152	5.3145	8.0843	7.1273
18.7600	6.6558	7.8660	5.3437	8.1376	7.1743
18.7700	6.6940	7.9171	5.3732	8.1910	7.2214
18.7800	6.7320	7.9681	5.4026	8.2444	7.2685
18.7900	6.7703	8.0191	5.4321	8.2980	7.3158
18.8000	6.8084	8.0702	5.4616	8.3516	7.3631
18.8100	6.8466	8.1213	5.4912	8.4054	7.4105
18.8200	6.8848	8.1723	5.5208	8.4591	7.4580
18.8300	6.9231	8.2231	5.5505	8.5130	7.5056
18.8400	6.9613	8.2740	5.5802	8.5670	7.5533
18.8500	6.9996	8.3248	5.6100	8.6210	7.6010
18.8600	7.0378	8.3756	5.6398	8.6752	7.6485
18.8700	7.0761	8.4256	5.6697	8.7294	7.6962
18.8800	7.1144	8.4758	5.6996	8.7836	7.7439
18.8900	7.1527	8.5258	5.7295	8.8380	7.7917
18.9000	7.1913	8.5765	5.7597	8.8927	7.8398
18.9100	7.2320	8.6311	5.7911	8.9500	7.8909
18.9200	7.2725	8.6858	5.8225	9.0073	7.9418
18.9300	7.3135	8.7412	5.8542	9.0652	7.9934
18.9400	7.3542	8.7963	5.8858	9.1229	8.0448
18.9500	7.3952	8.8516	5.9176	9.1810	8.0965
18.9600	7.4360	8.9063	5.9493	9.2389	8.1481
18.9700	7.4770	8.9612	5.9812	9.2970	8.1999
18.9800	7.5178	9.0160	6.0130	9.3551	8.2517
18.9900	7.5588	9.0709	6.0450	9.4135	8.3036
19.0000	7.5997	9.1257	6.0769	9.4717	8.3556
19.0100	7.6406	9.1802	6.1090	9.5297	8.4077
19.0200	7.6815	9.2347	6.1410	9.5877	8.4598
19.0300	7.7225	9.2893	6.1731	9.6458	8.5121
19.0400	7.7634	9.3432	6.2053	9.7040	8.5643
19.0500	7.8044	9.3969	6.2375	9.7622	8.6167
19.0600	7.8453	9.4503	6.2697	9.8205	8.6691
19.0700	7.8863	9.5039	6.3020	9.8789	8.7216
19.0800	7.9272	9.5572	6.3344	9.9373	8.7738
19.0900	7.9682	9.6105	6.3667	9.9958	8.8256
19.1000	8.0094	9.6640	6.3993	10.0546	8.8777
19.1100	8.0524	9.7205	6.4329	10.1157	8.9324
19.1200	8.0955	9.7783	6.4665	10.1771	8.9876
19.1300	8.1390	9.8363	6.5004	10.2390	9.0430
19.1400	8.1823	9.8942	6.5342	10.3007	9.0985
19.1500	8.2257	9.9523	6.5682	10.3627	9.1541
19.1600	8.2691	10.0096	6.6021	10.4246	9.2096
19.1700	8.3125	10.0666	6.6361	10.4867	9.2654
19.1800	8.3558	10.1235	6.6702	10.5487	9.3211
19.1900	8.3992	10.1805	6.7043	10.6109	9.3769
19.2000	8.4422	10.2370	6.7384	10.6730	9.4327
19.2100	8.4854	10.2937	6.7726	10.7353	9.4887
19.2200	8.5284	10.3498	6.8068	10.7972	9.5446
19.2300	8.5715	10.4063	6.8411	10.8587	9.6001
19.2400	8.6146	10.4621	6.8754	10.9203	9.6557
19.2500	8.6577	10.5178	6.9097	10.9819	9.7113
19.2600	8.7007	10.5731	6.9441	11.0436	9.7666
19.2700	8.7438	10.6283	6.9785	11.1053	9.8220
19.2800	8.7869	10.6825	7.0129	11.1671	9.8774
19.2900	8.8299	10.7372	7.0474	11.2282	9.9329
19.3000	8.8731	10.7918	7.0821	11.2898	9.9886
19.3100	8.9176	10.8480	7.1175	11.3536	10.0461
19.3200	8.9620	10.9048	7.1529	11.4174	10.1039
19.3300	9.0067	10.9622	7.1885	11.4816	10.1620
19.3400	9.0511	11.0194	7.2240	11.5456	10.2200
19.3500	9.0958	11.0767	7.2597	11.6099	10.2781
19.3600	9.1403	11.1339	7.2954	11.6740	10.3362
19.3700	9.1848	11.1912	7.3311	11.7377	10.3938
19.3800	9.2293	11.2484	7.3668	11.8015	10.4516
19.3900	9.2738	11.3047	7.4026	11.8646	10.5092
19.4000	9.3183	11.3614	7.4384	11.9280	10.5666
19.4100	9.3628	11.4170	7.4742	11.9912	10.6241
19.4200	9.4072	11.4726	7.5101	12.0541	10.6812
19.4300	9.4516	11.5276	7.5460	12.1170	10.7381
19.4400	9.4960	11.5825	7.5819	12.1801	10.7951
19.4500	9.5404	11.6374	7.6179	12.2430	10.8520
19.4600	9.5847	11.6923	7.6538	12.3061	10.9091
19.4700	9.6290	11.7467	7.6898	12.3691	10.9661
19.4800	9.6733	11.8010	7.7258	12.4323	11.0232
19.4900	9.7176	11.8548	7.7619	12.4949	11.0800
19.5000	9.7619	11.9088	7.7980	12.5579	11.1371
19.5100	9.8068	11.9634	7.8345	12.6213	11.1946
19.5200	9.8516	12.0181	7.8710	12.6850	11.2523
19.5300	9.8966	12.0728	7.9077	12.7486	11.3099
19.5400	9.9414	12.1275	7.9443	12.8123	11.3677
19.5500	9.9863	12.1823	7.9809	12.8759	11.4250
19.5600	10.0310	12.2369	8.0176	12.9397	11.4826
19.5700	10.0758	12.2909	8.0543	13.0034	11.5396
19.5800	10.1205	12.3451	8.0909	13.0672	11.5970
19.5900	10.1652	12.3992	8.1277	13.1309	11.6537
19.6000	10.2099	12.4533	8.1644	13.1947	11.7108
19.6100	10.2545	12.5073	8.2012	13.2579	11.7667
19.6200	10.2990	12.5614	8.2379	13.3215	11.8233
19.6300	10.3436	12.6154	8.2747	13.3848	11.8790
19.6400	10.3880	12.6694	8.3115	13.4483	11.9348
19.6500	10.4325	12.7225	8.3483	13.5116	11.9904
19.6600	10.4768	12.7756	8.3851	13.5751	12.0462
19.6700	10.5212	12.8286	8.4219	13.6375	12.1015
19.6800	10.5655	12.8816	8.4587	13.7000	12.1571
19.6900	10.6097	12.9345	8.4955	13.7619	12.2125
19.7000	10.6538	12.9874	8.5324	13.8236	12.2681
19.7100	10.6978	13.0396	8.5691	13.8846	12.3227
19.7200	10.7417	13.0915	8.6058	13.9454	12.3770
19.7300	10.7855	13.1430	8.6426	14.0061	12.4313
19.7400	10.8293	13.1942	8.6793	14.0665	12.4852
19.7500	10.8730	13.2450	8.7160	14.1269	12.5392
19.7600	10.9166	13.2955	8.7528	14.1873	12.5932
19.7700	10.9602	13.3462	8.7895	14.2477	12.6472
19.7800	11.0037	13.3967	8.8262	14.3077	12.7012
19.7900	11.0471	13.4473	8.8629	14.3679	12.7553
19.8000	11.0905	13.4977	8.8996	14.4275	12.8093
19.8100	11.1338	13.5482	8.9364	14.4873	12.8634
19.8200	11.1771	13.5986	8.9731	14.5470	12.9174
19.8300	11.2203	13.6490	9.0098	14.6058	12.9711
19.8400	11.2634	13.6993	9.0465	14.6650	13.0250
19.8500	11.3064	13.7497	9.0832	14.7239	13.0788
19.8600	11.3494	13.7999	9.1198	14.7829	13.1317
19.8700	11.3923	13.8501	9.1565	14.8418	13.1851
19.8800	11.4351	13.9003	9.1932	14.9008	13.2381
19.8900	11.4779	13.9504	9.2298	14.9589	13.2914
19.9000	11.5204	14.0003	9.2663	15.0173	13.3444
19.9100	11.5617	14.0491	9.3022	15.0734	13.3951
19.9200	11.6031	14.0974	9.3381	15.1298	13.4452
19.9300	11.6441	14.1456	9.3738	15.1856	13.4954
19.9400	11.6851	14.1937	9.4096	15.2417	13.5455
19.9500	11.7260	14.2418	9.4453	15.2975	13.5955
19.9600	11.7669	14.2899	9.4811	15.3535	13.6456
19.9700	11.8076	14.3378	9.5167	15.4087	13.6957
19.9800	11.8483	14.3857	9.5524	15.4643	13.7458
[truncated: 4,001 more rows]
