# Supplementary material for: Bayesian inference for biophysical neuron models enables stimulus optimization for retinal neuroprosthetics
Source: eLife. 2020 Oct 27;9:e54997. doi: 10.7554/eLife.54997 (PMC7673784; doi:10.7554/eLife.54997)
Supplement: Figure 10—source data 1. [file elife-54997-fig10-data1.zip › ON_Current1_OFF_Release.csv]

Time/ms	OFF cell1: Release/(ves/s)	OFF cell2: Release/(ves/s)	OFF cell3: Release/(ves/s)	OFF cell4: Release/(ves/s)	OFF cell5: Release/(ves/s)
0.0000	2.5831	4.0289	3.3546	2.8763	3.2623
0.0100	2.5855	4.0333	3.3589	2.8790	3.2662
0.0200	2.5880	4.0376	3.3632	2.8818	3.2700
0.0300	2.5905	4.0420	3.3675	2.8846	3.2739
0.0400	2.5930	4.0464	3.3718	2.8874	3.2779
0.0500	2.5955	4.0509	3.3762	2.8902	3.2819
0.0600	2.5981	4.0554	3.3806	2.8931	3.2858
0.0700	2.6006	4.0600	3.3850	2.8960	3.2899
0.0800	2.6032	4.0645	3.3895	2.8989	3.2939
0.0900	2.6058	4.0692	3.3940	2.9018	3.2980
0.1000	2.6085	4.0738	3.3985	2.9048	3.3021
0.1100	2.6111	4.0785	3.4031	2.9078	3.3063
0.1200	2.6138	4.0833	3.4078	2.9108	3.3106
0.1300	2.6166	4.0882	3.4125	2.9139	3.3149
0.1400	2.6194	4.0930	3.4173	2.9170	3.3192
0.1500	2.6221	4.0979	3.4221	2.9201	3.3235
0.1600	2.6249	4.1029	3.4269	2.9233	3.3279
0.1700	2.6278	4.1079	3.4318	2.9264	3.3323
0.1800	2.6306	4.1129	3.4367	2.9296	3.3368
0.1900	2.6335	4.1180	3.4416	2.9329	3.3413
0.2000	2.6364	4.1231	3.4466	2.9361	3.3458
0.2100	2.6393	4.1282	3.4516	2.9394	3.3503
0.2200	2.6422	4.1334	3.4566	2.9427	3.3549
0.2300	2.6452	4.1386	3.4617	2.9460	3.3595
0.2400	2.6482	4.1439	3.4668	2.9494	3.3642
0.2500	2.6512	4.1492	3.4719	2.9527	3.3689
0.2600	2.6542	4.1545	3.4771	2.9561	3.3736
0.2700	2.6573	4.1599	3.4822	2.9596	3.3783
0.2800	2.6603	4.1653	3.4875	2.9630	3.3831
0.2900	2.6634	4.1708	3.4927	2.9665	3.3879
0.3000	2.6665	4.1763	3.4980	2.9700	3.3927
0.3100	2.6697	4.1819	3.5034	2.9736	3.3976
0.3200	2.6729	4.1875	3.5088	2.9771	3.4026
0.3300	2.6761	4.1932	3.5143	2.9808	3.4076
0.3400	2.6794	4.1989	3.5198	2.9844	3.4126
0.3500	2.6826	4.2047	3.5254	2.9881	3.4177
0.3600	2.6859	4.2105	3.5310	2.9918	3.4228
0.3700	2.6892	4.2163	3.5366	2.9955	3.4280
0.3800	2.6926	4.2222	3.5423	2.9993	3.4331
0.3900	2.6960	4.2282	3.5480	3.0031	3.4383
0.4000	2.6993	4.2341	3.5537	3.0069	3.4436
0.4100	2.7028	4.2401	3.5595	3.0107	3.4489
0.4200	2.7062	4.2462	3.5653	3.0146	3.4542
0.4300	2.7096	4.2523	3.5711	3.0185	3.4595
0.4400	2.7131	4.2584	3.5770	3.0224	3.4649
0.4500	2.7166	4.2646	3.5829	3.0264	3.4703
0.4600	2.7201	4.2708	3.5888	3.0303	3.4757
0.4700	2.7237	4.2771	3.5948	3.0343	3.4812
0.4800	2.7273	4.2834	3.6007	3.0383	3.4867
0.4900	2.7308	4.2897	3.6068	3.0424	3.4922
0.5000	2.7345	4.2961	3.6128	3.0465	3.4978
0.5100	2.7382	4.3026	3.6191	3.0507	3.5035
0.5200	2.7420	4.3093	3.6255	3.0549	3.5094
0.5300	2.7458	4.3160	3.6320	3.0592	3.5153
0.5400	2.7496	4.3228	3.6386	3.0635	3.5213
0.5500	2.7535	4.3296	3.6452	3.0679	3.5273
0.5600	2.7575	4.3365	3.6519	3.0723	3.5334
0.5700	2.7614	4.3434	3.6586	3.0767	3.5395
0.5800	2.7654	4.3504	3.6653	3.0812	3.5457
0.5900	2.7694	4.3575	3.6721	3.0857	3.5519
0.6000	2.7735	4.3646	3.6790	3.0903	3.5581
0.6100	2.7775	4.3717	3.6859	3.0949	3.5644
0.6200	2.7816	4.3790	3.6928	3.0995	3.5708
0.6300	2.7858	4.3862	3.6998	3.1041	3.5771
0.6400	2.7899	4.3936	3.7069	3.1088	3.5836
0.6500	2.7941	4.4010	3.7140	3.1135	3.5901
0.6600	2.7984	4.4084	3.7211	3.1183	3.5966
0.6700	2.8026	4.4159	3.7283	3.1231	3.6032
0.6800	2.8069	4.4235	3.7355	3.1279	3.6098
0.6900	2.8113	4.4311	3.7428	3.1328	3.6165
0.7000	2.8156	4.4388	3.7502	3.1377	3.6232
0.7100	2.8201	4.4467	3.7577	3.1428	3.6301
0.7200	2.8247	4.4547	3.7656	3.1479	3.6372
0.7300	2.8293	4.4628	3.7735	3.1531	3.6444
0.7400	2.8340	4.4711	3.7815	3.1583	3.6517
0.7500	2.8387	4.4793	3.7896	3.1636	3.6590
0.7600	2.8435	4.4877	3.7977	3.1690	3.6664
0.7700	2.8483	4.4962	3.8060	3.1744	3.6738
0.7800	2.8531	4.5047	3.8142	3.1798	3.6814
0.7900	2.8580	4.5133	3.8226	3.1853	3.6889
0.8000	2.8629	4.5220	3.8310	3.1908	3.6966
0.8100	2.8679	4.5307	3.8395	3.1964	3.7043
0.8200	2.8729	4.5396	3.8481	3.2021	3.7121
0.8300	2.8780	4.5485	3.8568	3.2078	3.7200
0.8400	2.8831	4.5575	3.8655	3.2135	3.7279
0.8500	2.8883	4.5666	3.8743	3.2193	3.7359
0.8600	2.8935	4.5758	3.8831	3.2251	3.7440
0.8700	2.8987	4.5850	3.8921	3.2310	3.7521
0.8800	2.9040	4.5944	3.9011	3.2370	3.7603
0.8900	2.9093	4.6038	3.9102	3.2430	3.7686
0.9000	2.9147	4.6133	3.9193	3.2491	3.7769
0.9100	2.9202	4.6231	3.9287	3.2553	3.7855
0.9200	2.9259	4.6330	3.9385	3.2616	3.7943
0.9300	2.9316	4.6431	3.9484	3.2680	3.8032
0.9400	2.9374	4.6533	3.9584	3.2745	3.8122
0.9500	2.9432	4.6636	3.9684	3.2811	3.8213
0.9600	2.9492	4.6739	3.9786	3.2877	3.8305
0.9700	2.9551	4.6844	3.9889	3.2944	3.8398
0.9800	2.9611	4.6950	3.9993	3.3011	3.8492
0.9900	2.9672	4.7058	4.0098	3.3079	3.8587
1.0000	2.9733	4.7166	4.0203	3.3148	3.8682
1.0100	2.9795	4.7275	4.0310	3.3218	3.8779
1.0200	2.9858	4.7386	4.0418	3.3288	3.8876
1.0300	2.9921	4.7497	4.0526	3.3359	3.8975
1.0400	2.9985	4.7610	4.0636	3.3431	3.9074
1.0500	3.0049	4.7724	4.0747	3.3503	3.9174
1.0600	3.0114	4.7839	4.0859	3.3576	3.9276
1.0700	3.0180	4.7955	4.0971	3.3650	3.9378
1.0800	3.0246	4.8072	4.1085	3.3725	3.9481
1.0900	3.0313	4.8191	4.1200	3.3800	3.9585
1.1000	3.0381	4.8310	4.1316	3.3876	3.9690
1.1100	3.0450	4.8433	4.1435	3.3954	3.9799
1.1200	3.0522	4.8559	4.1560	3.4034	3.9910
1.1300	3.0594	4.8687	4.1686	3.4115	4.0024
1.1400	3.0667	4.8816	4.1814	3.4197	4.0139
1.1500	3.0741	4.8947	4.1943	3.4280	4.0255
1.1600	3.0816	4.9079	4.2073	3.4363	4.0372
1.1700	3.0892	4.9212	4.2205	3.4448	4.0490
1.1800	3.0968	4.9347	4.2339	3.4534	4.0610
1.1900	3.1045	4.9484	4.2473	3.4620	4.0731
1.2000	3.1123	4.9622	4.2609	3.4708	4.0854
1.2100	3.1202	4.9762	4.2747	3.4796	4.0978
1.2200	3.1282	4.9903	4.2886	3.4886	4.1103
1.2300	3.1363	5.0046	4.3026	3.4976	4.1229
1.2400	3.1444	5.0190	4.3168	3.5067	4.1357
1.2500	3.1526	5.0336	4.3311	3.5160	4.1486
1.2600	3.1610	5.0484	4.3456	3.5253	4.1616
1.2700	3.1694	5.0633	4.3602	3.5348	4.1748
1.2800	3.1778	5.0784	4.3750	3.5443	4.1881
1.2900	3.1864	5.0937	4.3899	3.5539	4.2016
1.3000	3.1951	5.1091	4.4050	3.5637	4.2152
1.3100	3.2040	5.1249	4.4205	3.5737	4.2292
1.3200	3.2131	5.1411	4.4366	3.5839	4.2436
1.3300	3.2224	5.1576	4.4529	3.5943	4.2582
1.3400	3.2318	5.1742	4.4695	3.6048	4.2730
1.3500	3.2413	5.1910	4.4862	3.6154	4.2880
1.3600	3.2509	5.2081	4.5032	3.6262	4.3031
1.3700	3.2606	5.2253	4.5203	3.6370	4.3185
1.3800	3.2704	5.2427	4.5376	3.6480	4.3340
1.3900	3.2803	5.2604	4.5551	3.6592	4.3496
1.4000	3.2904	5.2783	4.5728	3.6704	4.3655
1.4100	3.3005	5.2963	4.5907	3.6818	4.3815
1.4200	3.3108	5.3146	4.6088	3.6933	4.3977
1.4300	3.3212	5.3331	4.6271	3.7050	4.4141
1.4400	3.3317	5.3519	4.6456	3.7168	4.4307
1.4500	3.3423	5.3708	4.6643	3.7287	4.4475
1.4600	3.3530	5.3900	4.6831	3.7408	4.4644
1.4700	3.3639	5.4094	4.7022	3.7530	4.4816
1.4800	3.3749	5.4290	4.7215	3.7653	4.4989
1.4900	3.3860	5.4488	4.7410	3.7778	4.5164
1.5000	3.3972	5.4688	4.7607	3.7904	4.5341
1.5100	3.4087	5.4894	4.7809	3.8033	4.5523
1.5200	3.4205	5.5105	4.8020	3.8165	4.5711
1.5300	3.4325	5.5319	4.8234	3.8300	4.5901
1.5400	3.4447	5.5536	4.8451	3.8436	4.6094
1.5500	3.4570	5.5755	4.8670	3.8573	4.6289
1.5600	3.4694	5.5977	4.8892	3.8713	4.6487
1.5700	3.4820	5.6202	4.9116	3.8854	4.6687
1.5800	3.4947	5.6430	4.9344	3.8996	4.6890
1.5900	3.5076	5.6661	4.9573	3.9141	4.7095
1.6000	3.5207	5.6894	4.9806	3.9287	4.7302
1.6100	3.5339	5.7130	5.0041	3.9435	4.7512
1.6200	3.5472	5.7369	5.0278	3.9585	4.7724
1.6300	3.5607	5.7612	5.0519	3.9736	4.7938
1.6400	3.5744	5.7857	5.0762	3.9890	4.8155
1.6500	3.5882	5.8105	5.1007	4.0045	4.8375
1.6600	3.6021	5.8356	5.1256	4.0202	4.8597
1.6700	3.6163	5.8610	5.1507	4.0361	4.8822
1.6800	3.6305	5.8867	5.1761	4.0521	4.9049
1.6900	3.6450	5.9127	5.2018	4.0684	4.9279
1.7000	3.6596	5.9390	5.2277	4.0848	4.9511
1.7100	3.6746	5.9660	5.2544	4.1017	4.9749
1.7200	3.6900	5.9936	5.2821	4.1189	4.9995
1.7300	3.7056	6.0216	5.3102	4.1364	5.0245
1.7400	3.7214	6.0500	5.3388	4.1541	5.0498
1.7500	3.7375	6.0788	5.3676	4.1721	5.0754
1.7600	3.7537	6.1079	5.3968	4.1903	5.1013
1.7700	3.7701	6.1375	5.4263	4.2087	5.1276
1.7800	3.7867	6.1673	5.4562	4.2273	5.1541
1.7900	3.8035	6.1976	5.4865	4.2462	5.1810
1.8000	3.8205	6.2283	5.5171	4.2653	5.2082
1.8100	3.8378	6.2593	5.5481	4.2846	5.2358
1.8200	3.8552	6.2908	5.5794	4.3042	5.2636
1.8300	3.8728	6.3226	5.6111	4.3240	5.2918
1.8400	3.8907	6.3548	5.6432	4.3440	5.3204
1.8500	3.9087	6.3875	5.6756	4.3643	5.3493
1.8600	3.9270	6.4205	5.7084	4.3849	5.3785
1.8700	3.9454	6.4539	5.7416	4.4056	5.4080
1.8800	3.9641	6.4878	5.7751	4.4267	5.4379
1.8900	3.9830	6.5220	5.8091	4.4479	5.4682
1.9000	4.0021	6.5567	5.8434	4.4695	5.4987
1.9100	4.0217	6.5922	5.8786	4.4915	5.5301
1.9200	4.0418	6.6286	5.9152	4.5141	5.5625
1.9300	4.0622	6.6655	5.9523	4.5370	5.5953
1.9400	4.0829	6.7029	5.9899	4.5602	5.6286
1.9500	4.1039	6.7409	6.0280	4.5837	5.6623
1.9600	4.1251	6.7793	6.0665	4.6075	5.6964
1.9700	4.1465	6.8182	6.1055	4.6316	5.7309
1.9800	4.1683	6.8576	6.1450	4.6560	5.7659
1.9900	4.1902	6.8975	6.1850	4.6807	5.8013
2.0000	4.2125	6.9379	6.2254	4.7058	5.8371
2.0100	4.2350	6.9789	6.2663	4.7311	5.8734
2.0200	4.2578	7.0204	6.3078	4.7568	5.9101
2.0300	4.2809	7.0624	6.3497	4.7827	5.9472
2.0400	4.3043	7.1049	6.3921	4.8090	5.9848
2.0500	4.3279	7.1480	6.4349	4.8356	6.0229
2.0600	4.3518	7.1916	6.4783	4.8626	6.0614
2.0700	4.3760	7.2357	6.5222	4.8899	6.1003
2.0800	4.4005	7.2804	6.5666	4.9174	6.1397
2.0900	4.4252	7.3257	6.6115	4.9454	6.1796
2.1000	4.4503	7.3715	6.6569	4.9736	6.2199
2.1100	4.4759	7.4184	6.7035	5.0026	6.2613
2.1200	4.5023	7.4674	6.7528	5.0322	6.3048
2.1300	4.5290	7.5169	6.8033	5.0623	6.3486
2.1400	4.5561	7.5673	6.8554	5.0927	6.3940
2.1500	4.5836	7.6182	6.9079	5.1236	6.4404
2.1600	4.6114	7.6709	6.9621	5.1548	6.4874
2.1700	4.6395	7.7246	7.0164	5.1865	6.5356
2.1800	4.6680	7.7790	7.0718	5.2185	6.5842
2.1900	4.6968	7.8350	7.1283	5.2510	6.6336
2.2000	4.7260	7.8914	7.1862	5.2839	6.6842
2.2100	4.7555	7.9487	7.2452	5.3172	6.7359
2.2200	4.7854	8.0075	7.3048	5.3509	6.7881
2.2300	4.8157	8.0676	7.3670	5.3857	6.8416
2.2400	4.8463	8.1292	7.4303	5.4208	6.8979
2.2500	4.8773	8.1941	7.4944	5.4565	6.9544
2.2600	4.9087	8.2589	7.5592	5.4925	7.0119
2.2700	4.9404	8.3252	7.6274	5.5290	7.0697
2.2800	4.9725	8.3938	7.6964	5.5659	7.1317
2.2900	5.0050	8.4647	7.7665	5.6040	7.1932
2.3000	5.0379	8.5360	7.8372	5.6429	7.2563
2.3100	5.0716	8.6094	7.9098	5.6833	7.3202
2.3200	5.1068	8.6842	7.9849	5.7243	7.3865
2.3300	5.1424	8.7604	8.0624	5.7668	7.4535
2.3400	5.1787	8.8374	8.1407	5.8100	7.5228
2.3500	5.2160	8.9156	8.2203	5.8559	7.5924
2.3600	5.2541	8.9961	8.3006	5.9022	7.6634
2.3700	5.2926	9.0773	8.3820	5.9494	7.7349
2.3800	5.3317	9.1599	8.4642	5.9977	7.8076
2.3900	5.3718	9.2433	8.5477	6.0484	7.8808
2.4000	5.4122	9.3281	8.6319	6.0992	7.9553
2.4100	5.4532	9.4137	8.7173	6.1511	8.0304
2.4200	5.4953	9.5006	8.8048	6.2034	8.1066
2.4300	5.5382	9.5885	8.8931	6.2565	8.1847
2.4400	5.5823	9.6777	8.9827	6.3101	8.2636
2.4500	5.6281	9.7691	9.0731	6.3645	8.3435
2.4600	5.6747	9.8615	9.1647	6.4195	8.4243
2.4700	5.7217	9.9553	9.2573	6.4753	8.5062
2.4800	5.7701	10.0500	9.3510	6.5317	8.5889
2.4900	5.8201	10.1461	9.4457	6.5888	8.6726
2.5000	5.8711	10.2433	9.5415	6.6476	8.7573
2.5100	5.9232	10.3429	9.6396	6.7075	8.8441
2.5200	5.9767	10.4445	9.7412	6.7689	8.9332
2.5300	6.0310	10.5480	9.8442	6.8311	9.0238
2.5400	6.0861	10.6527	9.9489	6.8943	9.1157
2.5500	6.1418	10.7589	10.0546	6.9582	9.2087
2.5600	6.1983	10.8664	10.1617	7.0231	9.3028
2.5700	6.2564	10.9755	10.2701	7.0897	9.3981
2.5800	6.3150	11.0859	10.3799	7.1570	9.4946
2.5900	6.3746	11.1979	10.4908	7.2252	9.5923
2.6000	6.4346	11.3112	10.6032	7.2943	9.6912
2.6100	6.4957	11.4261	10.7169	7.3643	9.7913
2.6200	6.5573	11.5425	10.8320	7.4351	9.8925
2.6300	6.6198	11.6604	10.9483	7.5069	9.9951
2.6400	6.6829	11.7799	11.0677	7.5796	10.0988
2.6500	6.7470	11.9024	11.1880	7.6532	10.2052
2.6600	6.8116	12.0261	11.3101	7.7278	10.3124
2.6700	6.8781	12.1518	11.4332	7.8033	10.4213
2.6800	6.9451	12.2788	11.5581	7.8797	10.5311
2.6900	7.0132	12.4077	11.6840	7.9571	10.6425
2.7000	7.0817	12.5378	11.8117	8.0354	10.7548
2.7100	7.1522	12.6715	11.9423	8.1155	10.8702
2.7200	7.2242	12.8076	12.0791	8.1973	10.9886
2.7300	7.2975	12.9479	12.2173	8.2805	11.1103
2.7400	7.3716	13.0908	12.3583	8.3648	11.2332
2.7500	7.4469	13.2358	12.5002	8.4503	11.3582
2.7600	7.5229	13.3825	12.6446	8.5368	11.4842
2.7700	7.6001	13.5314	12.7914	8.6256	11.6134
2.7800	7.6781	13.6820	12.9402	8.7153	11.7435
2.7900	7.7572	13.8350	13.0905	8.8064	11.8758
2.8000	7.8371	13.9909	13.2429	8.8984	12.0091
2.8100	7.9182	14.1490	13.3968	8.9918	12.1446
2.8200	8.0001	14.3090	13.5528	9.0863	12.2812
2.8300	8.0832	14.4712	13.7103	9.1821	12.4211
2.8400	8.1671	14.6354	13.8714	9.2790	12.5620
2.8500	8.2522	14.8019	14.0336	9.3773	12.7051
2.8600	8.3382	14.9703	14.1983	9.4767	12.8495
2.8700	8.4254	15.1411	14.3644	9.5785	12.9959
2.8800	8.5146	15.3152	14.5327	9.6822	13.1437
2.8900	8.6047	15.4914	14.7026	9.7873	13.2934
2.9000	8.6960	15.6698	14.8747	9.8935	13.4447
2.9100	8.7892	15.8538	15.0507	10.0023	13.5997
2.9200	8.8849	16.0424	15.2340	10.1141	13.7599
2.9300	8.9818	16.2380	15.4209	10.2276	13.9236
2.9400	9.0803	16.4350	15.6106	10.3426	14.0893
2.9500	9.1798	16.6357	15.8051	10.4593	14.2596
2.9600	9.2818	16.8415	16.0025	10.5773	14.4323
2.9700	9.3847	17.0496	16.2035	10.6970	14.6084
2.9800	9.4893	17.2608	16.4066	10.8181	14.7861
2.9900	9.5957	17.4746	16.6122	10.9409	14.9663
3.0000	9.7035	17.6926	16.8215	11.0660	15.1513
3.0100	9.8125	17.9127	17.0347	11.1927	15.3378
3.0200	9.9230	18.1374	17.2502	11.3211	15.5270
3.0300	10.0347	18.3640	17.4696	11.4520	15.7192
3.0400	10.1478	18.5942	17.6907	11.5842	15.9135
3.0500	10.2632	18.8281	17.9149	11.7184	16.1100
3.0600	10.3797	19.0648	18.1423	11.8550	16.3087
3.0700	10.4978	19.3046	18.3720	11.9951	16.5108
3.0800	10.6172	19.5493	18.6043	12.1374	16.7147
3.0900	10.7379	19.7977	18.8391	12.2814	16.9210
3.1000	10.8601	20.0491	19.0763	12.4271	17.1308
3.1100	10.9849	20.3062	19.3205	12.5786	17.3449
3.1200	11.1139	20.5686	19.5752	12.7323	17.5677
3.1300	11.2445	20.8352	19.8331	12.8901	17.7929
3.1400	11.3781	21.1056	20.0952	13.0490	18.0219
3.1500	11.5129	21.3805	20.3597	13.2108	18.2530
3.1600	11.6497	21.6586	20.6277	13.3749	18.4874
3.1700	11.7888	21.9405	20.8996	13.5412	18.7240
3.1800	11.9315	22.2259	21.1744	13.7104	18.9638
3.1900	12.0754	22.5150	21.4522	13.8815	19.2070
3.2000	12.2224	22.8079	21.7333	14.0549	19.4529
3.2100	12.3705	23.1044	22.0174	14.2318	19.7016
3.2200	12.5218	23.4048	22.3047	14.4105	19.9532
3.2300	12.6756	23.7088	22.5950	14.5927	20.2074
3.2400	12.8314	24.0168	22.8887	14.7764	20.4647
3.2500	12.9889	24.3285	23.1853	14.9630	20.7247
3.2600	13.1483	24.6442	23.4852	15.1514	20.9877
3.2700	13.3104	24.9636	23.7882	15.3424	21.2535
3.2800	13.4740	25.2871	24.0945	15.5355	21.5222
3.2900	13.6398	25.6143	24.4038	15.7312	21.7936
3.3000	13.8072	25.9456	24.7163	15.9289	22.0681
3.3100	13.9794	26.2844	25.0361	16.1312	22.3487
3.3200	14.1560	26.6297	25.3659	16.3382	22.6365
3.3300	14.3369	26.9807	25.7006	16.5484	22.9287
3.3400	14.5198	27.3387	26.0400	16.7613	23.2248
3.3500	14.7060	27.7008	26.3829	16.9770	23.5241
3.3600	14.8939	28.0679	26.7298	17.1953	23.8269
3.3700	15.0844	28.4392	27.0803	17.4165	24.1330
3.3800	15.2768	28.8156	27.4348	17.6403	24.4426
3.3900	15.4718	29.1962	27.7930	17.8670	24.7555
3.4000	15.6688	29.5819	28.1551	18.0963	25.0720
3.4100	15.8684	29.9720	28.5210	18.3285	25.3919
3.4200	16.0700	30.3672	28.8908	18.5635	25.7152
3.4300	16.2741	30.7668	29.2644	18.8013	26.0420
3.4400	16.4804	31.1717	29.6419	19.0420	26.3724
3.4500	16.6901	31.5811	30.0233	19.2856	26.7061
3.4600	16.9015	31.9956	30.4085	19.5320	27.0434
3.4700	17.1158	32.4148	30.7977	19.7814	27.3866
3.4800	17.3320	32.8417	31.1907	20.0336	27.7327
3.4900	17.5509	33.2728	31.5875	20.2888	28.0829
3.5000	17.7720	33.7095	31.9883	20.5469	28.4361
3.5100	17.9979	34.1555	32.4011	20.8125	28.7977
3.5200	18.2292	34.6105	32.8261	21.0827	29.1680
3.5300	18.4640	35.0723	33.2579	21.3578	29.5443
3.5400	18.7018	35.5403	33.6950	21.6358	29.9249
3.5500	18.9423	36.0138	34.1368	21.9178	30.3099
3.5600	19.1856	36.4957	34.5831	22.2027	30.6989
3.5700	19.4317	36.9824	35.0342	22.4915	31.0944
3.5800	19.6806	37.4756	35.4897	22.7833	31.4934
3.5900	19.9323	37.9741	35.9501	23.0790	31.8972
3.6000	20.1868	38.4790	36.4176	23.3778	32.3045
3.6100	20.4441	38.9894	36.8893	23.6804	32.7167
3.6200	20.7043	39.5084	37.3661	23.9881	33.1324
3.6300	20.9674	40.0325	37.8472	24.2992	33.5529
3.6400	21.2333	40.5634	38.3333	24.6140	33.9771
3.6500	21.5021	41.0998	38.8238	24.9324	34.4060
3.6600	21.7738	41.6427	39.3192	25.2544	34.8387
3.6700	22.0484	42.1914	39.8190	25.5800	35.2759
3.6800	22.3278	42.7465	40.3237	25.9094	35.7170
3.6900	22.6098	43.3076	40.8328	26.2423	36.1626
3.7000	22.8950	43.8750	41.3467	26.5790	36.6122
3.7100	23.1857	44.4567	41.8717	26.9226	37.0715
3.7200	23.4834	45.0485	42.4151	27.2742	37.5440
3.7300	23.7851	45.6498	42.9655	27.6307	38.0230
3.7400	24.0908	46.2580	43.5233	27.9919	38.5100
3.7500	24.3996	46.8737	44.0858	28.3571	39.0011
3.7600	24.7120	47.4962	44.6571	28.7267	39.4978
3.7700	25.0275	48.1282	45.2325	29.1020	39.9989
3.7800	25.3466	48.7666	45.8142	29.4812	40.5051
3.7900	25.6689	49.4127	46.4007	29.8650	41.0161
3.8000	25.9967	50.0679	46.9932	30.2528	41.5319
3.8100	26.3273	50.7300	47.5906	30.6451	42.0527
3.8200	26.6620	51.4055	48.1939	31.0416	42.5784
3.8300	26.9996	52.0867	48.8022	31.4426	43.1089
3.8400	27.3411	52.7765	49.4162	31.8479	43.6442
3.8500	27.6857	53.4727	50.0354	32.2575	44.1845
3.8600	28.0341	54.1771	50.6601	32.6716	44.7296
3.8700	28.3856	54.8905	51.2900	33.0901	45.2795
3.8800	28.7410	55.6114	51.9253	33.5147	45.8343
3.8900	29.0996	56.3396	52.5659	33.9433	46.3939
3.9000	29.4619	57.0754	53.2118	34.3767	46.9605
3.9100	29.8310	57.8259	53.8736	34.8184	47.5379
3.9200	30.2085	58.5919	54.5538	35.2680	48.1291
3.9300	30.5929	59.3682	55.2435	35.7242	48.7281
3.9400	30.9814	60.1538	55.9410	36.1872	49.3360
3.9500	31.3741	60.9476	56.6446	36.6550	49.9488
3.9600	31.7707	61.7537	57.3573	37.1281	50.5678
3.9700	32.1731	62.5672	58.0753	37.6077	51.1918
3.9800	32.5790	63.3901	58.8001	38.0946	51.8239
3.9900	32.9892	64.2231	59.5305	38.5879	52.4608
4.0000	33.4033	65.0646	60.2675	39.0863	53.1037
4.0100	33.8214	65.9146	61.0129	39.5898	53.7517
4.0200	34.2436	66.7734	61.7639	40.0986	54.4055
4.0300	34.6697	67.6405	62.5213	40.6124	55.0669
4.0400	35.0999	68.5165	63.2846	41.1316	55.7332
4.0500	35.5341	69.4008	64.0540	41.6575	56.4054
4.0600	35.9723	70.2942	64.8292	42.1883	57.0828
4.0700	36.4145	71.1958	65.6131	42.7245	57.7656
4.0800	36.8608	72.1063	66.4021	43.2659	58.4538
4.0900	37.3110	73.0252	67.1974	43.8125	59.1473
4.1000	37.7653	73.9529	67.9981	44.3644	59.8484
4.1100	38.2299	74.8986	68.8179	44.9286	60.5661
4.1200	38.7043	75.8625	69.6641	45.5018	61.3021
4.1300	39.1853	76.8412	70.5237	46.0836	62.0473
4.1400	39.6713	77.8298	71.3922	46.6739	62.8000
4.1500	40.1620	78.8286	72.2672	47.2700	63.5590
4.1600	40.6574	79.8367	73.1497	47.8723	64.3241
4.1700	41.1572	80.8547	74.0384	48.4802	65.0954
4.1800	41.6635	81.8823	74.9343	49.0944	65.8725
4.1900	42.1739	82.9197	75.8364	49.7141	66.6559
4.2000	42.6892	83.9666	76.7457	50.3420	67.4450
4.2100	43.2088	85.0233	77.6611	50.9748	68.2403
4.2200	43.7352	86.0896	78.5836	51.6143	69.0413
4.2300	44.2654	87.1657	79.5121	52.2592	69.8484
4.2400	44.8007	88.2514	80.4476	52.9105	70.6612
4.2500	45.3402	89.3468	81.3919	53.5674	71.4825
4.2600	45.8864	90.4518	82.3418	54.2305	72.3084
4.2700	46.4365	91.5664	83.2985	54.8993	73.1409
4.2800	46.9945	92.6907	84.2612	55.5743	73.9785
4.2900	47.5561	93.8246	85.2302	56.2550	74.8222
4.3000	48.1230	94.9678	86.2052	56.9418	75.6711
4.3100	48.6995	96.1331	87.1994	57.6413	76.5401
4.3200	49.2911	97.3196	88.2268	58.3540	77.4282
4.3300	49.8890	98.5208	89.2685	59.0757	78.3282
4.3400	50.4959	99.7342	90.3207	59.8069	79.2382
4.3500	51.1065	100.9583	91.3794	60.5441	80.1546
4.3600	51.7236	102.1930	92.4465	61.2885	81.0776
4.3700	52.3448	103.4385	93.5197	62.0392	82.0070
4.3800	52.9719	104.6944	94.6009	62.7968	82.9425
4.3900	53.6036	105.9637	95.6882	63.5609	83.8846
4.4000	54.2408	107.2424	96.7830	64.3317	84.8327
4.4100	54.8828	108.5326	97.8842	65.1091	85.7872
4.4200	55.5302	109.8326	98.9927	65.8932	86.7476
4.4300	56.1824	111.1433	100.1073	66.6839	87.7143
4.4400	56.8399	112.4646	101.2321	67.4812	88.6894
4.4500	57.5022	113.7964	102.3619	68.2851	89.6697
4.4600	58.1697	115.1383	103.4993	69.0956	90.6563
4.4700	58.8420	116.4910	104.6422	69.9126	91.6486
4.4800	59.5195	117.8536	105.7921	70.7363	92.6466
4.4900	60.2017	119.2264	106.9477	71.5664	93.6504
4.5000	60.8921	120.6097	108.1097	72.4030	94.6597
4.5100	61.5937	122.0237	109.2934	73.2546	95.6875
4.5200	62.3135	123.4581	110.5121	74.1195	96.7388
4.5300	63.0404	124.9121	111.7444	74.9958	97.8024
4.5400	63.7754	126.3770	112.9891	75.8798	98.8750
4.5500	64.5150	127.8552	114.2403	76.7715	99.9545
4.5600	65.2612	129.3437	115.4999	77.6703	101.0408
4.5700	66.0121	130.8446	116.7662	78.5765	102.1336
4.5800	66.7693	132.3559	118.0402	79.4898	103.2327
4.5900	67.5314	133.8794	119.3206	80.4102	104.3381
4.6000	68.2994	135.4134	120.6084	81.3398	105.4498
4.6100	69.0724	136.9590	121.9027	82.2757	106.5676
4.6200	69.8513	138.5151	123.2041	83.2192	107.6917
4.6300	70.6352	140.0830	124.5118	84.1694	108.8219
4.6400	71.4248	141.6639	125.8263	85.1270	109.9578
4.6500	72.2215	143.2549	127.1468	86.0913	111.0997
4.6600	73.0229	144.8573	128.4737	87.0628	112.2471
4.6700	73.8300	146.4702	129.8068	88.0413	113.4007
4.6800	74.6421	148.0937	131.1459	89.0267	114.5594
4.6900	75.4594	149.7278	132.4905	90.0209	115.7237
4.7000	76.2818	151.3722	133.8409	91.0211	116.8931
4.7100	77.1190	153.0430	135.2138	92.0378	118.0814
4.7200	77.9720	154.7362	136.6255	93.0686	119.2937
4.7300	78.8345	156.4487	138.0533	94.1159	120.5212
4.7400	79.7041	158.1792	139.4921	95.1704	121.7562
4.7500	80.5795	159.9208	140.9376	96.2340	122.9984
4.7600	81.4609	161.6748	142.3907	97.3041	124.2463
4.7700	82.3479	163.4391	143.8502	98.3826	125.5003
4.7800	83.2406	165.2156	145.3162	99.4677	126.7605
4.7900	84.1388	167.0021	146.7886	100.5609	128.0262
4.8000	85.0428	168.8005	148.2674	101.6607	129.2975
4.8100	85.9520	170.6092	149.7519	102.7685	130.5745
4.8200	86.8669	172.4291	151.2429	103.8829	131.8568
4.8300	87.7870	174.2593	152.7393	105.0050	133.1444
4.8400	88.7126	176.1005	154.2418	106.1338	134.4373
4.8500	89.6435	177.9517	155.7497	107.2699	135.7355
4.8600	90.5796	179.8137	157.2628	108.4126	137.0384
4.8700	91.5208	181.6854	158.7813	109.5627	138.3461
4.8800	92.4672	183.5676	160.3047	110.7192	139.6587
4.8900	93.4186	185.4594	161.8333	111.8830	140.9757
4.9000	94.3750	187.3614	163.3663	113.0530	142.2973
4.9100	95.3453	189.2918	164.9243	114.2410	143.6421
4.9200	96.3348	191.2489	166.5242	115.4451	145.0139
4.9300	97.3338	193.2259	168.1395	116.6645	146.4001
4.9400	98.3404	195.2151	169.7664	117.8914	147.7946
4.9500	99.3527	197.2160	171.3987	119.1270	149.1946
4.9600	100.3708	199.2276	173.0380	120.3693	150.6004
4.9700	101.3942	201.2498	174.6818	121.6196	152.0112
4.9800	102.4231	203.2823	176.3317	122.8767	153.4267
4.9900	103.4574	205.3248	177.9862	124.1412	154.8473
5.0000	104.4969	207.3774	179.6463	125.4126	156.2724
5.0100	105.5416	209.4399	181.3108	126.6914	157.7019
5.0200	106.5917	211.5121	182.9800	127.9769	159.1359
5.0300	107.6466	213.5938	184.6538	129.2692	160.5740
5.0400	108.7068	215.6849	186.3319	130.5684	162.0161
5.0500	109.7717	217.7852	188.0141	131.8744	163.4622
5.0600	110.8415	219.8946	189.7005	133.1869	164.9120
5.0700	111.9161	222.0127	191.3902	134.5061	166.3655
5.0800	112.9955	224.1398	193.0838	135.8317	167.8224
5.0900	114.0794	226.2751	194.7806	137.1637	169.2826
5.1000	115.1677	228.4188	196.4807	138.5021	170.7457
5.1100	116.2715	230.5939	198.2074	139.8595	172.2308
5.1200	117.4004	232.7973	199.9827	141.2404	173.7480
5.1300	118.5408	235.0216	201.7776	142.6341	175.2786
5.1400	119.6887	237.2570	203.5828	144.0372	176.8175
5.1500	120.8423	239.5034	205.3929	145.4473	178.3609
5.1600	122.0013	241.7587	207.2084	146.8649	179.9087
5.1700	123.1651	244.0234	209.0276	148.2887	181.4603
5.1800	124.3343	246.2965	210.8513	149.7198	183.0158
5.1900	125.5082	248.5788	212.6785	151.1569	184.5746
5.2000	126.6869	250.8692	214.5096	152.6010	186.1371
5.2100	127.8704	253.1682	216.3438	154.0509	187.7024
5.2200	129.0588	255.4750	218.1816	155.5077	189.2708
5.2300	130.2514	257.7900	220.0221	156.9701	190.8422
5.2400	131.4486	260.1125	221.8657	158.4390	192.4164
5.2500	132.6501	262.4425	223.7114	159.9139	193.9929
5.2600	133.8558	264.7798	225.5599	161.3945	195.5721
5.2700	135.0655	267.1242	227.4104	162.8808	197.1533
5.2800	136.2794	269.4754	229.2629	164.3730	198.7367
5.2900	137.4971	271.8333	231.1170	165.8703	200.3218
5.3000	138.7188	274.1973	232.9727	167.3736	201.9085
5.3100	139.9567	276.5945	234.8574	168.8971	203.5185
5.3200	141.2206	279.0232	236.7971	170.4418	205.1692
5.3300	142.4951	281.4726	238.7533	172.0011	206.8319
5.3400	143.7776	283.9323	240.7214	173.5684	208.5041
5.3500	145.0646	286.4007	242.6914	175.1431	210.1780
5.3600	146.3569	288.8760	244.6662	176.7239	211.8560
5.3700	147.6533	291.3586	246.6423	178.3106	213.5355
5.3800	148.9543	293.8476	248.6216	179.9032	215.2174
5.3900	150.2593	296.3431	250.6019	181.5014	216.9011
5.4000	151.5686	298.8448	252.5847	183.1054	218.5867
5.4100	152.8818	301.3524	254.5685	184.7149	220.2738
5.4200	154.1993	303.8658	256.5541	186.3296	221.9624
5.4300	155.5203	306.3846	258.5405	187.9497	223.6519
5.4400	156.8451	308.9087	260.5279	189.5749	225.3429
5.4500	158.1733	311.4379	262.5160	191.2052	227.0342
5.4600	159.5052	313.9717	264.5046	192.8399	228.7265
5.4700	160.8405	316.5101	266.4930	194.4797	230.4191
5.4800	162.1789	319.0527	268.4818	196.1241	232.1121
5.4900	163.5204	321.5991	270.4699	197.7726	233.8050
5.5000	164.8650	324.1492	272.4576	199.4257	235.4943
5.5100	166.2262	326.7318	274.4738	201.0994	237.2078
5.5200	167.6153	329.3473	276.5504	202.7946	238.9629
5.5300	169.0153	331.9820	278.6427	204.5039	240.7296
5.5400	170.4257	334.6316	280.7465	206.2207	242.5046
5.5500	171.8381	337.2859	282.8500	207.9432	244.2801
5.5600	173.2559	339.9454	284.9569	209.6707	246.0579
5.5700	174.6759	342.6088	287.0630	211.4029	247.8352
5.5800	176.1004	345.2700	289.1703	213.1397	249.6137
5.5900	177.5273	347.9361	291.2768	214.8808	251.3920
5.6000	178.9577	350.6046	293.3835	216.6262	253.1705
5.6100	180.3907	353.2769	295.4893	218.3757	254.9485
5.6200	181.8268	355.9514	297.5947	220.1289	256.7262
5.6300	183.2657	358.6289	299.6989	221.8859	258.5032
5.6400	184.7068	361.3085	301.8021	223.6467	260.2796
5.6500	186.1506	363.9900	303.9034	225.4109	262.0550
5.6600	187.5965	366.6733	306.0032	227.1784	263.8291
5.6700	189.0447	369.3579	308.1005	228.9490	265.6017
5.6800	190.4949	372.0437	310.1957	230.7227	267.3726
5.6900	191.9442	374.7301	312.2878	232.4992	269.1417
5.7000	193.3966	377.4171	314.3771	234.2786	270.9088
5.7100	194.8671	380.1344	316.4940	236.0777	272.6973
5.7200	196.3661	382.8837	318.6721	237.8996	274.5270
5.7300	197.8754	385.6503	320.8646	239.7351	276.3681
5.7400	199.3918	388.4217	323.0669	241.5769	278.2152
5.7500	200.9103	391.1964	325.2664	243.4232	280.0610
5.7600	202.4323	393.9717	327.4670	245.2726	281.9067
5.7700	203.9561	396.7481	329.6640	247.1254	283.7503
5.7800	205.4821	399.5246	331.8599	248.9808	285.5924
5.7900	207.0101	402.3013	334.0521	250.8391	287.4322
5.8000	208.5399	405.0774	336.2423	252.6996	289.2698
5.8100	210.0712	407.8532	338.4288	254.5626	291.1047
5.8200	211.6045	410.6279	340.6122	256.4278	292.9373
5.8300	213.1389	413.4017	342.7917	258.2950	294.7668
5.8400	214.6746	416.1736	344.9680	260.1641	296.5933
5.8500	216.2113	418.9440	347.1396	262.0349	298.4161
5.8600	217.7493	421.7125	349.3071	263.9005	300.2359
5.8700	219.2879	424.4783	351.4696	265.7692	302.0476
5.8800	220.8272	427.2415	353.6275	267.6374	303.8573
5.8900	222.3668	430.0018	355.7799	269.5079	305.6617
5.9000	223.9070	432.7585	357.9269	271.3780	307.4626
5.9100	225.4629	435.5438	360.1008	273.2685	309.2834
5.9200	227.0507	438.3631	362.3422	275.1875	311.1516
5.9300	228.6478	441.1970	364.5968	277.1180	313.0279
5.9400	230.2512	444.0337	366.8607	279.0541	314.9106
5.9500	231.8552	446.8693	369.1191	280.9919	316.7887
5.9600	233.4616	449.7026	371.3768	282.9316	318.6656
5.9700	235.0677	452.5328	373.6277	284.8719	320.5375
5.9800	236.6752	455.3594	375.8757	286.8134	322.4066
5.9900	238.2826	458.1825	378.1173	288.7485	324.2706
6.0000	239.8902	461.0013	380.3544	290.6857	326.1309
6.0100	241.4979	463.8159	382.5853	292.6216	327.9863
6.0200	243.1058	466.6257	384.8108	294.5592	329.8326
6.0300	244.7130	469.4206	387.0298	296.4953	331.6761
6.0400	246.3202	472.2124	389.2427	298.4322	333.5131
6.0500	247.9266	474.9966	391.4488	300.3676	335.3456
6.0600	249.5325	477.7767	393.6481	302.3033	337.1717
6.0700	251.1372	480.5491	395.8398	304.2373	338.9846
6.0800	252.7413	483.3163	398.0240	306.1712	340.7932
6.0900	254.3439	486.0752	400.2002	308.1031	342.5938
6.1000	255.9452	488.8281	402.3683	310.0344	344.3894
6.1100	257.5614	491.6057	404.5620	311.9829	346.2032
6.1200	259.2109	494.4171	406.8244	313.9566	348.0719
6.1300	260.8682	497.2393	409.0984	315.9408	349.9468
6.1400	262.5311	500.0616	411.3799	317.9287	351.8281
6.1500	264.1930	502.8779	413.6533	319.9165	353.7012
6.1600	265.8555	505.6888	415.9229	321.9044	355.5729
6.1700	267.5164	508.4918	418.1835	323.8908	357.4353
6.1800	269.1767	511.2878	420.4382	325.8761	359.2866
6.1900	270.8356	514.0756	422.6838	327.8598	361.1306
6.2000	272.4934	516.8555	424.9224	329.8419	362.9686
6.2100	274.1493	519.6266	427.1519	331.8218	364.7994
6.2200	275.8039	522.3895	429.3734	333.8002	366.6235
6.2300	277.4564	525.1429	431.5857	335.7758	368.4355
6.2400	279.1073	527.8872	433.7893	337.7491	370.2424
6.2500	280.7556	530.6219	435.9831	339.7197	372.0354
6.2600	282.4020	533.3465	438.1677	341.6877	373.8238
6.2700	284.0456	536.0497	440.3326	343.6447	375.6021
6.2800	285.6866	538.7454	442.4900	345.6005	377.3736
6.2900	287.3247	541.4274	444.6294	347.5513	379.1269
6.3000	288.9599	544.1007	446.7633	349.4998	380.8744
6.3100	290.6090	546.7945	448.9171	351.4637	382.6371
6.3200	292.2929	549.5349	451.1618	353.4524	384.4560
6.3300	293.9839	552.2794	453.4097	355.4573	386.2835
6.3400	295.6793	555.0246	455.6695	357.4625	388.1141
6.3500	297.3721	557.7571	457.9140	359.4668	389.9351
6.3600	299.0641	560.4717	460.1569	361.4676	391.7526
6.3700	300.7525	563.1753	462.3851	363.4575	393.5543
6.3800	302.4389	565.8679	464.6079	365.4452	395.3529
6.3900	304.1219	568.5489	466.8169	367.4279	397.1392
6.4000	305.8025	571.2183	469.0087	369.4076	398.9113
6.4100	307.4794	573.8757	471.1899	371.3822	400.6741
6.4200	309.1533	576.5207	473.3606	373.3533	402.4287
6.4300	310.8232	579.1530	475.5145	375.3191	404.1738
6.4400	312.4897	581.7726	477.6604	377.2808	405.9101
6.4500	314.1520	584.3789	479.7928	379.2370	407.6370
6.4600	315.8106	586.9719	481.9146	381.1886	409.3541
6.4700	317.4643	589.5507	484.0238	383.1344	411.0619
6.4800	319.1141	592.1159	486.1212	385.0753	412.7593
6.4900	320.7589	594.6667	488.2058	387.0099	414.4417
6.5000	322.3953	597.2027	490.2613	388.9393	416.1155
6.5100	324.0455	599.7567	492.3429	390.8820	417.8030
6.5200	325.7314	602.3423	494.5079	392.8482	419.5422
6.5300	327.4214	604.9324	496.6789	394.8211	421.2840
6.5400	329.1148	607.5158	498.8554	396.7941	423.0286
6.5500	330.8031	610.0864	501.0176	398.7625	424.7622
6.5600	332.4892	612.6437	503.1726	400.7265	426.4895
6.5700	334.1698	615.1859	505.3129	402.6847	428.2056
6.5800	335.8467	617.7136	507.4432	404.6372	429.9132
6.5900	337.5181	620.2256	509.5594	406.5834	431.6041
6.6000	339.1853	622.7226	511.6639	408.5238	433.2879
6.6100	340.8470	625.2036	513.7376	410.4579	434.9591
6.6200	342.5037	627.6686	515.8045	412.3854	436.6214
6.6300	344.1510	630.1174	517.8531	414.3061	438.2722
6.6400	345.7950	632.5498	519.8863	416.2200	439.9127
6.6500	347.4318	634.9653	521.9053	418.1268	441.5416
6.6600	349.0638	637.3640	523.9112	420.0264	443.1541
6.6700	350.6890	639.7454	525.9020	421.9185	444.7455
6.6800	352.3086	642.1091	527.8796	423.8031	446.3219
6.6900	353.9217	644.4551	529.8412	425.6796	447.8864
6.7000	355.5284	646.7831	531.7894	427.5485	449.4335
6.7100	357.1450	649.1248	533.7546	429.4288	450.9948
6.7200	358.7952	651.4958	535.7897	431.3418	452.6051
6.7300	360.4488	653.8676	537.8354	433.2502	454.2298
6.7400	362.1044	656.2301	539.8820	435.1611	455.8518
6.7500	363.7531	658.5764	541.9141	437.0615	457.4573
6.7600	365.3979	660.9065	543.9302	438.9574	459.0550
6.7700	367.0358	663.2188	545.9333	440.8436	460.6336
6.7800	368.6682	665.5133	547.9227	442.7236	462.2040
6.7900	370.2937	667.7894	549.8972	444.5944	463.7542
6.8000	371.9131	670.0474	551.8584	446.4579	465.2901
6.8100	373.5256	672.2867	553.8038	448.3123	466.8133
6.8200	375.1314	674.5075	555.7351	450.1583	468.3191
6.8300	376.7300	676.7088	557.6443	451.9953	469.8140
6.8400	378.3142	678.8912	559.5414	453.8236	471.2960
6.8500	379.8928	681.0541	561.4208	455.6421	472.7664
6.8600	381.4584	683.1973	563.2866	457.4517	474.2241
6.8700	383.0197	685.3208	565.1349	459.2513	475.6627
6.8800	384.5664	687.4241	566.9685	461.0413	477.0904
6.8900	386.1094	689.5071	568.7777	462.8213	478.5042
6.9000	387.6419	691.5583	570.5661	464.5913	479.8898
6.9100	389.1840	693.6217	572.3700	466.3699	481.2889
6.9200	390.7571	695.7227	574.2561	468.1970	482.7425
6.9300	392.3382	697.8208	576.1419	469.9996	484.2026
6.9400	393.9165	699.9085	578.0320	471.8041	485.6608
6.9500	395.4886	701.9766	579.9029	473.5913	487.0994
6.9600	397.0537	704.0152	581.7648	475.3742	488.5303
6.9700	398.6071	706.0361	583.6077	477.1431	489.9464
6.9800	400.1547	708.0349	585.4381	478.9050	491.3432
6.9900	401.6933	710.0151	587.2504	480.6546	492.7213
7.0000	403.2248	711.9736	589.0411	482.3954	494.0879
7.0100	404.7474	713.9127	590.8022	484.1248	495.4345
7.0200	406.2622	715.8298	592.5449	485.8443	496.7707
7.0300	407.7684	717.7269	594.2707	487.5526	498.0829
7.0400	409.2578	719.5899	595.9734	489.2421	499.3860
7.0500	410.7406	721.4357	597.6534	490.9223	500.6736
7.0600	412.2127	723.2566	599.3104	492.5899	501.9504
7.0700	413.6776	725.0592	600.9523	494.2477	503.2122
7.0800	415.1319	726.8369	602.5766	495.8930	504.4625
7.0900	416.5783	728.5956	604.1842	497.5278	505.6982
7.1000	418.0139	730.3298	605.7744	499.1454	506.9215
7.1100	419.4567	732.0722	607.3773	500.7724	508.1517
7.1200	420.9276	733.8376	609.0426	502.4479	509.4214
7.1300	422.3995	735.5999	610.7168	504.0976	510.6903
7.1400	423.8693	737.3474	612.3885	505.7474	511.9575
7.1500	425.3302	739.0757	614.0434	507.3784	513.2106
7.1600	426.7834	740.7825	615.6856	508.9989	514.4544
7.1700	428.2274	742.4621	617.3017	510.6068	515.6836
7.1800	429.6624	744.1226	618.9050	512.1953	516.9014
7.1900	431.0883	745.7598	620.4889	513.7735	518.1052
7.2000	432.5048	747.3689	622.0499	515.3388	519.2968
7.2100	433.9119	748.9520	623.5945	516.8937	520.4745
7.2200	435.3043	750.5139	625.1216	518.4261	521.6398
7.2300	436.6891	752.0534	626.6211	519.9519	522.7909
7.2400	438.0626	753.5702	628.1059	521.4618	523.9289
7.2500	439.4272	755.0648	629.5626	522.9623	525.0531
7.2600	440.7811	756.5366	631.0067	524.4486	526.1641
7.2700	442.1255	757.9859	632.4210	525.9241	527.2607
7.2800	443.4591	759.4121	633.8234	527.3858	528.3439
7.2900	444.7826	760.8084	635.1924	528.8358	529.4128
7.3000	446.0905	762.1839	636.5504	530.2723	530.4678
7.3100	447.4041	763.5604	637.9117	531.7129	531.5281
7.3200	448.7484	764.9592	639.3456	533.1962	532.6247
7.3300	450.0905	766.3575	640.7801	534.6542	533.7194
7.3400	451.4303	767.7392	642.2164	536.1104	534.8109
7.3500	452.7592	769.0937	643.6305	537.5471	535.8879
7.3600	454.0802	770.4290	645.0272	538.9764	536.9547
7.3700	455.3849	771.7324	646.4037	540.3902	538.0066
7.3800	456.6717	773.0172	647.7556	541.7937	539.0460
7.3900	457.9496	774.2769	649.0898	543.1826	540.0711
7.4000	459.2109	775.5083	650.4079	544.5603	541.0834
7.4100	460.4642	776.7111	651.7081	545.9242	542.0812
7.4200	461.7053	777.8699	652.9921	547.2707	543.0659
7.4300	462.9318	779.0127	654.2578	548.6054	544.0359
7.4400	464.1428	780.1094	655.5072	549.9263	544.9927
7.4500	465.3440	781.1923	656.7381	551.2345	545.9256
7.4600	466.5281	782.2464	657.9521	552.5291	546.8471
7.4700	467.7034	783.2837	659.1479	553.8046	547.7521
7.4800	468.8666	784.2861	660.3263	555.0626	548.6352
7.4900	470.0198	785.2602	661.4862	556.2969	549.5048
7.5000	471.1614	786.2021	662.6286	557.5213	550.3599
7.5100	472.3048	787.1471	663.7766	558.7442	551.2184
7.5200	473.4721	788.1174	664.9758	560.0068	552.1181
7.5300	474.6368	789.0901	666.1719	561.2543	553.0124
7.5400	475.7977	790.0350	667.3653	562.4899	553.9044
7.5500	476.9471	790.9639	668.5394	563.7041	554.7801
7.5600	478.0879	791.8601	669.7007	564.9091	555.6363
7.5700	479.2171	792.7410	670.8426	566.0858	556.4787
7.5800	480.3306	793.5873	671.9693	567.2556	557.3077
7.5900	481.4341	794.4193	673.0773	568.4012	558.1230
7.6000	482.5182	795.2243	674.1691	569.5387	558.9244
7.6100	483.5934	796.0131	675.2422	570.6596	559.7124
7.6200	484.6561	796.7767	676.2991	571.7609	560.4863
7.6300	485.7034	797.5225	677.3371	572.8491	561.2464
7.6400	486.7397	798.2438	678.3582	573.9174	561.9923
7.6500	487.7589	798.9466	679.3610	574.9743	562.7246
7.6600	488.7684	799.6259	680.3465	576.0005	563.4425
7.6700	489.7576	800.2856	681.3136	577.0191	564.1462
7.6800	490.7379	800.9222	682.2629	578.0195	564.8359
7.6900	491.7051	801.5389	683.1937	579.0104	565.5114
7.7000	492.6626	802.1329	684.1067	579.9782	566.1727
7.7100	493.6186	802.7256	685.0227	580.9497	566.8348
7.7200	494.5961	803.3328	685.9832	581.9549	567.5226
7.7300	495.5683	803.9315	686.9392	582.9381	568.2062
7.7400	496.5370	804.5154	687.8908	583.9088	568.8841
7.7500	497.4933	805.0798	688.8234	584.8639	569.5478
7.7600	498.4412	805.6243	689.7423	585.8077	570.1998
7.7700	499.3766	806.1483	690.6420	586.7376	570.8374
7.7800	500.3025	806.6517	691.5263	587.6548	571.4622
7.7900	501.2163	807.1346	692.3917	588.5588	572.0727
7.8000	502.1201	807.5969	693.2297	589.4497	572.6633
7.8100	503.0119	808.0386	694.0523	590.3275	573.2420
7.8200	503.8931	808.4597	694.8557	591.1919	573.8057
7.8300	504.7626	808.8602	695.6433	592.0434	574.3569
7.8400	505.6214	809.2287	696.4005	592.8812	574.8774
7.8500	506.4682	809.5800	697.1447	593.7061	575.3827
7.8600	507.3041	809.8966	697.8671	594.5171	575.8557
7.8700	508.1280	810.1982	698.5762	595.3149	576.3086
7.8800	508.9407	810.4748	699.2639	596.0994	576.7404
7.8900	509.7416	810.7359	699.9375	596.8702	577.1564
7.9000	510.5312	810.9723	700.5903	597.6274	577.5578
7.9100	511.3181	811.2084	701.2465	598.3820	577.9608
7.9200	512.1219	811.4527	701.9366	599.1620	578.3819
7.9300	512.9194	811.6902	702.6229	599.9199	578.8072
7.9400	513.7116	811.9111	703.3014	600.6721	579.2229
7.9500	514.4918	812.1156	703.9636	601.4059	579.6221
7.9600	515.2624	812.2993	704.6103	602.1306	580.0098
7.9700	516.0208	812.4658	705.2404	602.8392	580.3860
7.9800	516.7689	812.6112	705.8534	603.5368	580.7491
7.9900	517.5047	812.7391	706.4500	604.2196	581.0952
8.0000	518.2298	812.8463	707.0291	604.8905	581.4306
8.0100	518.9432	812.9356	707.5920	605.5471	581.7531
8.0200	519.6453	813.0042	708.1372	606.1826	582.0576
8.0300	520.3355	813.0554	708.6663	606.8066	582.3527
8.0400	521.0144	813.0860	709.1775	607.4159	582.6334
8.0500	521.6815	813.0990	709.6726	608.0045	582.9043
8.0600	522.3371	813.0914	710.1497	608.5811	583.1610
8.0700	522.9727	813.0664	710.6106	609.1437	583.4013
8.0800	523.5991	813.0211	711.0536	609.6937	583.6306
8.0900	524.2116	812.9579	711.4723	610.2303	583.8360
8.1000	524.8059	812.8750	711.8759	610.7539	584.0353
8.1100	525.3968	812.7870	712.2761	611.2729	584.2289
8.1200	526.0076	812.7062	712.7064	611.8129	584.4406
8.1300	526.6101	812.6156	713.1363	612.3316	584.6453
8.1400	527.2077	812.5112	713.5576	612.8446	584.8451
8.1500	527.7830	812.3891	713.9549	613.3398	585.0326
8.1600	528.3526	812.2388	714.3398	613.8263	585.2011
8.1700	528.9065	812.0626	714.7062	614.2971	585.3508
8.1800	529.4532	811.8612	715.0584	614.7574	585.4901
8.1900	529.9852	811.6446	715.3849	615.2033	585.6182
8.2000	530.5091	811.4092	715.6719	615.6379	585.7357
8.2100	531.0191	811.1578	715.9407	616.0586	585.8419
8.2200	531.5202	810.8804	716.1810	616.4674	585.9373
8.2300	532.0074	810.5814	716.3951	616.8629	586.0217
8.2400	532.4861	810.2497	716.5944	617.2462	586.0952
8.2500	532.9510	809.9066	716.7713	617.6163	586.1522
8.2600	533.4066	809.5361	716.9344	617.9742	586.2012
8.2700	533.8492	809.1391	717.0829	618.3188	586.2374
8.2800	534.2819	808.7274	717.2153	618.6513	586.2639
8.2900	534.7018	808.2991	717.3274	618.9706	586.2791
8.3000	535.1116	807.8557	717.4258	619.2775	586.2834
8.3100	535.5152	807.4062	717.5213	619.5786	586.2848
8.3200	535.9284	806.9623	717.6363	619.8958	586.2983
8.3300	536.3333	806.5086	717.7455	620.1936	586.3055
8.3400	536.7321	806.0443	717.8462	620.4852	586.3073
8.3500	537.1185	805.5647	717.9335	620.7519	586.2913
8.3600	537.4961	805.0713	717.9999	621.0028	586.2687
8.3700	537.8611	804.5625	718.0561	621.2337	586.2266
8.3800	538.2164	804.0396	718.0954	621.4561	586.1656
8.3900	538.5598	803.4733	718.1233	621.6641	586.0957
8.4000	538.8929	802.8950	718.1354	621.8621	586.0021
8.4100	539.2142	802.2976	718.1355	622.0408	585.9043
8.4200	539.5197	801.6916	718.1130	622.2044	585.7929
8.4300	539.8071	801.0667	718.0813	622.3501	585.6755
8.4400	540.0853	800.4331	718.0259	622.4800	585.5336
8.4500	540.3426	799.7813	717.9562	622.5928	585.3895
8.4600	540.5874	799.1202	717.8719	622.6964	585.2309
8.4700	540.8136	798.4348	717.7536	622.7750	585.0676
8.4800	541.0277	797.7429	717.6271	622.8475	584.8921
8.4900	541.2231	797.0315	717.4829	622.9054	584.7103
8.5000	541.4069	796.3059	717.3304	622.9549	584.5174
8.5100	541.5828	795.5666	717.1691	622.9966	584.3226
8.5200	541.7658	794.8346	717.0249	623.0493	584.1334
8.5300	541.9386	794.0895	716.8687	623.0853	583.9394
8.5400	542.1016	793.3389	716.7097	623.1157	583.7395
8.5500	542.2475	792.5724	716.5335	623.1318	583.5308
8.5600	542.3877	791.7976	716.3505	623.1398	583.3144
8.5700	542.5151	791.0072	716.1506	623.1356	583.0894
8.5800	542.6356	790.2076	715.9427	623.1168	582.8559
8.5900	542.7442	789.3934	715.7123	623.0713	582.6018
8.6000	542.8452	788.5699	715.4767	623.0146	582.3450
8.6100	542.9346	787.7317	715.2236	622.9458	582.0759
8.6200	543.0113	786.8843	714.9628	622.8699	581.8018
8.6300	543.0786	786.0158	714.6862	622.7806	581.5171
8.6400	543.1313	785.1328	714.4009	622.6846	581.2262
8.6500	543.1762	784.2226	714.1007	622.5756	580.9258
8.6600	543.2110	783.3019	713.7838	622.4599	580.6183
8.6700	543.2365	782.3539	713.4552	622.3254	580.2961
8.6800	543.2529	781.4032	713.0919	622.1869	579.9694
8.6900	543.2516	780.4359	712.7246	622.0287	579.6324
8.7000	543.2357	779.4639	712.3333	621.8625	579.2893
8.7100	543.2078	778.4815	711.9433	621.6867	578.9403
8.7200	543.1834	777.5029	711.5540	621.5183	578.5951
8.7300	543.1492	776.5132	711.1604	621.3337	578.2431
8.7400	543.1103	775.5049	710.7497	621.1456	577.8866
8.7500	543.0559	774.4899	710.3324	620.9435	577.5216
8.7600	542.9924	773.4645	709.9031	620.7362	577.1501
8.7700	542.9196	772.4310	709.4579	620.5163	576.7596
8.7800	542.8392	771.3882	708.9972	620.2901	576.3681
8.7900	542.7493	770.3365	708.5279	620.0521	575.9651
8.8000	542.6517	769.2762	708.0484	619.8076	575.5579
8.8100	542.5449	768.2068	707.5594	619.5514	575.1415
8.8200	542.4304	767.1291	707.0609	619.2885	574.7196
8.8300	542.3069	766.0422	706.5527	619.0087	574.2893
8.8400	542.1754	764.9475	706.0351	618.7191	573.8527
8.8500	542.0351	763.8434	705.5075	618.4078	573.4086
8.8600	541.8869	762.7319	704.9712	618.0876	572.9580
8.8700	541.7299	761.6112	704.4247	617.7562	572.5000
8.8800	541.5604	760.4764	703.8695	617.4134	572.0352
8.8900	541.3847	759.3293	703.2972	617.0561	571.5634
8.9000	541.1997	758.1758	702.7128	616.6934	571.0849
8.9100	541.0084	757.0152	702.1218	616.3221	570.6011
8.9200	540.8139	755.8529	701.5306	615.9517	570.1161
8.9300	540.6068	754.6832	700.9316	615.5699	569.6196
8.9400	540.3945	753.5077	700.3265	615.1837	569.1213
8.9500	540.1670	752.3242	699.7113	614.7758	568.6136
8.9600	539.9237	751.1342	699.0890	614.3670	568.1016
8.9700	539.6744	749.9364	698.4571	613.9455	567.5819
8.9800	539.4113	748.7320	697.8176	613.5211	567.0567
8.9900	539.1375	747.5137	697.1622	613.0857	566.5243
9.0000	538.8567	746.2918	696.5021	612.6463	565.9862
9.0100	538.5689	745.0606	695.8312	612.1972	565.4415
9.0200	538.2743	743.8247	695.1541	611.7427	564.8907
9.0300	537.9668	742.5804	694.4672	611.2796	564.3333
9.0400	537.6494	741.3308	693.7736	610.8108	563.7699
9.0500	537.3256	740.0737	693.0706	610.3334	563.2003
9.0600	536.9948	738.8107	692.3609	609.8502	562.6246
9.0700	536.6576	737.5409	691.6296	609.3591	562.0429
9.0800	536.3134	736.2536	690.8980	608.8618	561.4550
9.0900	535.9628	734.9659	690.1536	608.3569	560.8611
9.1000	535.6058	733.6685	689.4054	607.8350	560.2613
9.1100	535.2420	732.3679	688.6471	607.3109	559.6556
9.1200	534.8727	731.0605	687.8847	606.7785	559.0449
9.1300	534.4969	729.7488	687.1137	606.2409	558.4285
9.1400	534.1150	728.4309	686.3368	605.6958	557.8064
9.1500	533.7266	727.1077	685.5514	605.1451	557.1787
9.1600	533.3317	725.7787	684.7599	604.5873	556.5453
9.1700	532.9306	724.4446	683.9603	604.0236	555.9060
9.1800	532.5235	723.1050	683.1544	603.4533	555.2613
9.1900	532.0996	721.7602	682.3409	602.8767	554.6109
9.2000	531.6743	720.4101	681.5207	602.2889	553.9551
9.2100	531.2397	719.0548	680.6933	601.6972	553.2937
9.2200	530.8016	717.6946	679.8530	601.0979	552.6269
9.2300	530.3559	716.3289	679.0093	600.4935	551.9544
9.2400	529.9054	714.9587	678.1567	599.8824	551.2768
9.2500	529.4482	713.5833	677.2989	599.2660	550.5937
9.2600	528.9858	712.1979	676.4336	598.6433	549.9054
9.2700	528.5170	710.8107	675.5623	598.0147	549.2117
9.2800	528.0381	709.4171	674.6842	597.3803	548.5131
9.2900	527.5556	708.0203	673.7997	596.7401	547.8091
9.3000	527.0657	706.6180	672.9088	596.0847	547.0999
9.3100	526.5706	705.2108	672.0098	595.4277	546.3846
9.3200	526.0663	703.7960	671.0994	594.7577	545.6608
9.3300	525.5567	702.3763	670.1820	594.0860	544.9312
9.3400	525.0405	700.9518	669.2574	593.4060	544.1961
9.3500	524.5195	699.5234	668.3268	592.7226	543.4564
9.3600	523.9925	698.0907	667.3897	592.0324	542.7113
9.3700	523.4514	696.6541	666.4468	591.3380	541.9616
9.3800	522.9097	695.2136	665.4979	590.6376	541.2070
9.3900	522.3594	693.7692	664.5431	589.9324	540.4476
9.4000	521.8067	692.3211	663.5823	589.2218	539.6838
9.4100	521.2471	690.8692	662.6157	588.5062	538.9151
9.4200	520.6836	689.4138	661.6435	587.7853	538.1418
9.4300	520.1144	687.9547	660.6658	587.0596	537.3640
9.4400	519.5408	686.4921	659.6821	586.3288	536.5818
9.4500	518.9618	685.0261	658.6931	585.5931	535.7951
9.4600	518.3782	683.5568	657.6986	584.8522	535.0039
9.4700	517.7899	682.0841	656.6985	584.1020	534.2082
9.4800	517.1967	680.6082	655.6931	583.3499	533.4085
9.4900	516.5987	679.1291	654.6823	582.5909	532.6042
9.5000	515.9961	677.6467	653.6664	581.8287	531.7960
9.5100	515.3866	676.1591	652.6418	581.0588	530.9810
9.5200	514.7666	674.6621	651.6007	580.2764	530.1543
9.5300	514.1410	673.1608	650.5531	579.4919	529.3229
9.5400	513.5052	671.6551	649.4976	578.7007	528.4852
9.5500	512.8676	670.1471	648.4378	577.9064	527.6443
9.5600	512.2234	668.6357	647.3721	577.1066	526.7986
9.5700	511.5759	667.1220	646.3022	576.3030	525.9492
9.5800	510.9233	665.6054	645.2267	575.4947	525.0957
9.5900	510.2667	664.0866	644.1467	574.6824	524.2387
9.6000	509.6055	662.5650	643.0620	573.8655	523.3777
9.6100	508.9401	661.0409	641.9726	573.0448	522.5130
9.6200	508.2703	659.5146	640.8784	572.2194	521.6445
9.6300	507.5964	657.9864	639.7796	571.3902	520.7725
9.6400	506.9182	656.4554	638.6764	570.5567	519.8967
9.6500	506.2358	654.9226	637.5684	569.7194	519.0176
9.6600	505.5494	653.3874	636.4562	568.8777	518.1347
9.6700	504.8589	651.8505	635.3396	568.0324	517.2486
9.6800	504.1641	650.3115	634.2188	567.1829	516.3592
9.6900	503.4656	648.7705	633.0936	566.3299	515.4662
9.7000	502.7631	647.2279	631.9643	565.4727	514.5700
9.7100	502.0539	645.6796	630.8258	564.6089	513.6674
9.7200	501.3316	644.1203	629.6657	563.7284	512.7499
9.7300	500.6044	642.5574	628.4997	562.8485	511.8278
9.7400	499.8713	640.9907	627.3253	561.9613	510.8996
9.7500	499.1346	639.4229	626.1484	561.0729	509.9691
9.7600	498.3937	637.8528	624.9657	560.1789	509.0343
9.7700	497.6495	636.2817	623.7804	559.2830	508.0970
9.7800	496.9011	634.7086	622.5902	558.3825	507.1561
9.7900	496.1494	633.1343	621.3969	557.4790	506.2124
9.8000	495.3936	631.5585	620.1994	556.5716	505.2655
9.8100	494.6347	629.9819	618.9989	555.6614	504.3160
9.8200	493.8720	628.4034	617.7944	554.7474	503.3632
9.8300	493.1059	626.8243	616.5867	553.8304	502.4077
9.8400	492.3364	625.2441	615.3754	552.9098	501.4493
9.8500	491.5635	623.6624	614.1608	551.9862	500.4883
9.8600	490.7871	622.0801	612.9432	551.0593	499.5246
9.8700	490.0078	620.4970	611.7222	550.1294	498.5583
9.8800	489.2249	618.9129	610.4981	549.1963	497.5891
9.8900	488.4389	617.3281	609.2712	548.2605	496.6178
9.9000	487.6497	615.7424	608.0411	547.3212	495.6438
9.9100	486.8544	614.1517	606.8021	546.3761	494.6633
9.9200	486.0446	612.5486	605.5388	545.4119	493.6662
9.9300	485.2304	610.9431	604.2707	544.4502	492.6652
9.9400	484.4105	609.3342	602.9940	543.4811	491.6583
9.9500	483.5886	607.7256	601.7167	542.5127	490.6505
9.9600	482.7626	606.1154	600.4343	541.5389	489.6385
9.9700	481.9344	604.5056	599.1508	540.5642	488.6258
9.9800	481.1025	602.8949	597.8636	539.5853	487.6097
9.9900	480.2683	601.2844	596.5744	538.6049	486.5922
10.0000	479.4309	599.6733	595.2823	537.6211	485.5721
10.0100	478.5909	598.0624	593.9884	536.6356	484.5506
10.0200	477.7481	596.4510	592.6917	535.6467	483.5265
10.0300	476.9028	594.8400	591.3933	534.6558	482.5009
10.0400	476.0546	593.2289	590.0923	533.6622	481.4731
10.0500	475.2039	591.6179	588.7895	532.6667	480.4439
10.0600	474.3509	590.0069	587.4844	531.6684	479.4127
10.0700	473.4952	588.3963	586.1776	530.6682	478.3801
10.0800	472.6371	586.7860	584.8687	529.6656	477.3455
10.0900	471.7766	585.1758	583.5585	528.6610	476.3095
10.1000	470.9137	583.5664	582.2461	527.6540	475.2719
10.1100	470.0451	581.9524	580.9254	526.6413	474.2282
10.1200	469.1613	580.3256	579.5790	525.6084	473.1672
10.1300	468.2741	578.6971	578.2286	524.5798	472.1030
10.1400	467.3816	577.0663	576.8703	523.5439	471.0336
10.1500	466.4878	575.4369	575.5126	522.5096	469.9638
10.1600	465.5907	573.8068	574.1511	521.4708	468.8913
10.1700	464.6923	572.1782	572.7898	520.4321	467.8184
10.1800	463.7908	570.5498	571.4256	519.3898	466.7434
10.1900	462.8880	568.9227	570.0612	518.3470	465.6681
10.2000	461.9827	567.2960	568.6947	517.3012	464.5908
10.2100	461.0757	565.6704	567.3279	516.2545	463.5130
10.2200	460.1668	564.0456	565.9593	515.2053	462.4339
10.2300	459.2559	562.4220	564.5903	514.1551	461.3538
10.2400	458.3432	560.7995	563.2198	513.1026	460.2727
10.2500	457.4289	559.1779	561.8489	512.0492	459.1908
10.2600	456.5126	557.5577	560.4768	510.9934	458.1082
10.2700	455.5948	555.9388	559.1043	509.9366	457.0247
10.2800	454.6751	554.3209	557.7308	508.8782	455.9403
10.2900	453.7544	552.7045	556.3571	507.8183	454.8556
10.3000	452.8316	551.0894	554.9827	506.7569	453.7701
10.3100	451.9034	549.4704	553.6002	505.6901	452.6788
10.3200	450.9594	547.8380	552.1901	504.6005	451.5691
10.3300	450.0127	546.2049	550.7766	503.5169	450.4567
10.3400	449.0609	544.5698	549.3563	502.4261	449.3395
10.3500	448.1088	542.9372	547.9376	501.3383	448.2233
10.3600	447.1541	541.3049	546.5158	500.2459	447.1049
10.3700	446.1988	539.6749	545.0957	499.1551	445.9873
10.3800	445.2415	538.0462	543.6741	498.0607	444.8681
10.3900	444.2834	536.4196	542.2533	496.9671	443.7496
10.4000	443.3237	534.7941	540.8313	495.8711	442.6299
10.4100	442.3631	533.1711	539.4104	494.7752	441.5108
10.4200	441.4009	531.5495	537.9888	493.6773	440.3910
10.4300	440.4382	529.9301	536.5677	492.5793	439.2713
10.4400	439.4741	528.3126	535.1466	491.4796	438.1512
10.4500	438.5091	526.6971	533.7261	490.3799	437.0314
10.4600	437.5430	525.0836	532.3056	489.2788	435.9115
10.4700	436.5761	523.4721	530.8856	488.1773	434.7917
10.4800	435.6084	521.8630	529.4662	487.0748	433.6718
10.4900	434.6400	520.2561	528.0473	485.9722	432.5525
10.5000	433.6703	518.6513	526.6288	484.8684	431.4331
10.5100	432.6961	517.0431	525.2028	483.7596	430.3083
10.5200	431.7052	515.4210	523.7480	482.6271	429.1646
10.5300	430.7122	513.7991	522.2906	481.5018	428.0188
10.5400	429.7147	512.1756	520.8268	480.3696	426.8687
10.5500	428.7180	510.5557	519.3662	479.2420	425.7203
10.5600	427.7189	508.9366	517.9032	478.1098	424.5707
10.5700	426.7203	507.3210	516.4433	476.9804	423.4226
10.5800	425.7201	505.7070	514.9823	475.8479	422.2738
10.5900	424.7202	504.0962	513.5238	474.7173	421.1261
10.6000	423.7190	502.4873	512.0650	473.5847	419.9783
10.6100	422.7181	500.8816	510.6081	472.4531	418.8319
10.6200	421.7160	499.2780	509.1517	471.3202	417.6854
10.6300	420.7139	497.6774	507.6971	470.1879	416.5400
10.6400	419.7111	496.0794	506.2432	469.0547	415.3949
10.6500	418.7079	494.4842	504.7911	467.9222	414.2509
10.6600	417.7046	492.8918	503.3399	466.7890	413.1074
10.6700	416.7008	491.3024	501.8905	465.6563	411.9650
10.6800	415.6967	489.7156	500.4422	464.5233	410.8232
10.6900	414.6926	488.1320	498.9960	463.3907	409.6823
10.7000	413.6882	486.5511	497.5510	462.2578	408.5422
10.7100	412.6791	484.9673	496.0992	461.1203	407.3967
10.7200	411.6525	483.3697	494.6164	459.9583	406.2308
10.7300	410.6246	481.7727	493.1322	458.8053	405.0636
10.7400	409.5923	480.1749	491.6416	457.6453	403.8924
10.7500	408.5612	478.5812	490.1554	456.4908	402.7235
10.7600	407.5284	476.9891	488.6674	455.3325	401.5536
10.7700	406.4969	475.4011	487.1830	454.1776	400.3861
10.7800	405.4643	473.8151	485.6986	453.0203	399.2183
10.7900	404.4327	472.2330	484.2173	451.8656	398.0527
10.8000	403.4002	470.6536	482.7365	450.7094	396.8873
10.8100	402.3687	469.0776	481.2584	449.5551	395.7236
10.8200	401.3366	467.5043	479.7816	448.4001	394.5606
10.8300	400.3054	465.9345	478.3073	447.2465	393.3993
10.8400	399.2740	464.3678	476.8346	446.0927	392.2387
10.8500	398.2432	462.8046	475.3642	444.9402	391.0799
10.8600	397.2125	461.2444	473.8956	443.7874	389.9222
10.8700	396.1822	459.6878	472.4296	442.6359	388.7661
10.8800	395.1524	458.1345	470.9657	441.4849	387.6113
10.8900	394.1232	456.5847	469.5041	440.3349	386.4582
10.9000	393.0941	455.0382	468.0446	439.1851	385.3064
10.9100	392.0611	453.4891	466.5790	438.0314	384.1500
10.9200	391.0108	451.9253	465.0815	436.8529	382.9731
10.9300	389.9597	450.3628	463.5834	435.6843	381.7959
10.9400	388.9049	448.7998	462.0796	434.5093	380.6148
10.9500	387.8521	447.2412	460.5811	433.3404	379.4371
10.9600	386.7981	445.6848	459.0819	432.1682	378.2588
10.9700	385.7461	444.1327	457.5870	431.0004	377.0837
10.9800	384.6936	442.5834	456.0929	429.8305	375.9089
10.9900	383.6426	441.0386	454.6032	428.6639	374.7371
11.0000	382.5917	439.4968	453.1146	427.4964	373.5659
11.0100	381.5419	437.9589	451.6299	426.3314	372.3973
11.0200	380.4926	436.4247	450.1471	425.1660	371.2298
11.0300	379.4444	434.8943	448.6676	424.0029	370.0651
11.0400	378.3971	433.3674	447.1909	422.8397	368.9014
11.0500	377.3507	431.8448	445.7173	421.6786	367.7402
11.0600	376.3051	430.3255	444.2462	420.5181	366.5808
11.0700	375.2607	428.8104	442.7787	419.3598	365.4237
11.0800	374.2171	427.2989	441.3137	418.2026	364.2683
11.0900	373.1749	425.7917	439.8524	417.0471	363.1153
11.1000	372.1334	424.2882	438.3939	415.8926	361.9642
11.1100	371.0884	422.7827	436.9297	414.7344	360.8090
11.1200	370.0263	421.2627	435.4342	413.5617	359.6338
11.1300	368.9644	419.7446	433.9391	412.3882	358.4588
11.1400	367.8991	418.2264	432.4390	411.2119	357.2804
11.1500	366.8367	416.7132	430.9451	410.0383	356.1063
11.1600	365.7735	415.2025	429.4506	408.8642	354.9319
11.1700	364.7129	413.6971	427.9621	407.6923	353.7615
11.1800	363.6523	412.1944	426.4749	406.5210	352.5922
11.1900	362.5939	410.6968	424.9928	405.3520	351.4259
11.2000	361.5359	409.2024	423.5126	404.1834	350.2611
11.2100	360.4798	407.7128	422.0372	403.0171	349.0993
11.2200	359.4249	406.2267	420.5641	401.8518	347.9394
11.2300	358.3713	404.7452	419.0956	400.6883	346.7825
11.2400	357.3193	403.2677	417.6299	399.5258	345.6275
11.2500	356.2684	401.7947	416.1684	398.3655	344.4755
11.2600	355.2194	400.3255	414.7102	397.2064	343.3256
11.2700	354.1717	398.8607	413.2561	396.0493	342.1785
11.2800	353.1254	397.4002	411.8056	394.8935	341.0338
11.2900	352.0811	395.9440	410.3591	393.7396	339.8920
11.3000	351.0380	394.4921	408.9162	392.5873	338.7524
11.3100	349.9920	393.0385	407.4684	391.4316	337.6096
11.3200	348.9289	391.5711	405.9899	390.2624	336.4465
11.3300	347.8662	390.1061	404.5130	389.0926	335.2838
11.3400	346.8004	388.6411	403.0315	387.9209	334.1185
11.3500	345.7382	387.1819	401.5569	386.7520	332.9576
11.3600	344.6753	385.7255	400.0828	385.5833	331.7970
11.3700	343.6154	384.2742	398.6150	384.4174	330.6405
11.3800	342.5562	382.8264	397.1489	383.2526	329.4852
11.3900	341.4993	381.3839	395.6885	382.0903	328.3338
11.4000	340.4434	379.9450	394.2306	380.9294	327.1841
11.4100	339.3898	378.5111	392.7775	379.7707	326.0378
11.4200	338.3374	377.0812	391.3274	378.6137	324.8935
11.4300	337.2871	375.6561	389.8823	377.4590	323.7526
11.4400	336.2383	374.2349	388.4406	376.3059	322.6141
11.4500	335.1918	372.8188	387.0034	375.1553	321.4787
11.4600	334.1469	371.4068	385.5698	374.0064	320.3460
11.4700	333.1041	369.9996	384.1411	372.8598	319.2163
11.4800	332.0629	368.5968	382.7161	371.7151	318.0893
11.4900	331.0239	367.1986	381.2956	370.5727	316.9658
11.5000	329.9866	365.8045	379.8792	369.4324	315.8448
11.5100	328.9469	364.4092	378.4583	368.2892	314.7207
11.5200	327.8908	363.0000	377.0062	367.1329	313.5766
11.5300	326.8356	361.5934	375.5562	365.9771	312.4344
11.5400	325.7781	360.1868	374.1022	364.8196	311.2893
11.5500	324.7243	358.7864	372.6555	363.6653	310.1495
11.5600	323.6707	357.3888	371.2094	362.5119	309.0102
11.5700	322.6204	355.9965	369.7702	361.3614	307.8757
11.5800	321.5710	354.6078	368.3334	360.2127	306.7430
11.5900	320.5245	353.2247	366.9028	359.0666	305.6142
11.6000	319.4795	351.8453	365.4751	357.9222	304.4877
11.6100	318.4371	350.4709	364.0530	356.7809	303.3649
11.6200	317.3964	349.1006	362.6347	355.6413	302.2449
11.6300	316.3585	347.7354	361.2214	354.5042	301.1283
11.6400	315.3223	346.3742	359.8121	353.3694	300.0144
11.6500	314.2886	345.0183	358.4081	352.2370	298.9043
11.6600	313.2569	343.6664	357.0081	351.1068	297.7972
11.6700	312.2278	342.3196	355.6136	349.9792	296.6936
11.6800	311.2007	340.9772	354.2231	348.8539	295.5929
11.6900	310.1762	339.6396	352.8378	347.7311	294.4958
11.7000	309.1541	338.3066	351.4573	346.6106	293.4021
11.7100	308.1298	336.9726	350.0728	345.4877	292.3058
11.7200	307.0908	335.6264	348.6604	344.3524	291.1916
11.7300	306.0534	334.2829	347.2506	343.2178	290.0793
11.7400	305.0141	332.9404	345.8374	342.0819	288.9654
11.7500	303.9789	331.6037	344.4323	340.9494	287.8567
11.7600	302.9444	330.2702	343.0285	339.8183	286.7489
11.7700	301.9133	328.9425	341.6320	338.6905	285.6463
11.7800	300.8839	327.6183	340.2382	337.5643	284.5457
11.7900	299.8576	326.2999	338.8508	336.4414	283.4495
11.8000	298.8330	324.9852	337.4673	335.3204	282.3558
11.8100	297.8114	323.6759	336.0896	334.2025	281.2665
11.8200	296.7920	322.3707	334.7157	333.0867	280.1799
11.8300	295.7754	321.0707	333.3479	331.9739	279.0973
11.8400	294.7609	319.7751	331.9842	330.8636	278.0179
11.8500	293.7494	318.4844	330.6263	329.7563	276.9420
11.8600	292.7403	317.1983	329.2729	328.6511	275.8694
11.8700	291.7337	315.9172	327.9249	327.5489	274.8004
11.8800	290.7297	314.6407	326.5817	326.4494	273.7351
11.8900	289.7283	313.3691	325.2442	325.3529	272.6734
11.9000	288.7293	312.1022	323.9112	324.2587	271.6149
11.9100	287.7288	310.8347	322.5759	323.1630	270.5546
11.9200	286.7142	309.5561	321.2141	322.0561	269.4769
11.9300	285.7016	308.2810	319.8556	320.9500	268.4017
11.9400	284.6875	307.0069	318.4946	319.8435	267.3247
11.9500	283.6780	305.7387	317.1415	318.7407	266.2534
11.9600	282.6689	304.4740	315.7901	317.6394	265.1835
11.9700	281.6638	303.2149	314.4460	316.5419	264.1186
11.9800	280.6603	301.9596	313.1049	315.4462	263.0559
11.9900	279.6603	300.7098	311.7706	314.3540	261.9979
12.0000	278.6622	299.4642	310.4400	313.2643	260.9426
12.0100	277.6674	298.2236	309.1154	312.1779	259.8916
12.0200	276.6748	296.9874	307.7953	311.0938	258.8435
12.0300	275.6853	295.7562	306.4809	310.0129	257.7996
12.0400	274.6984	294.5293	305.1709	308.9345	256.7589
12.0500	273.7144	293.3073	303.8667	307.8596	255.7224
12.0600	272.7329	292.0901	302.5672	306.7873	254.6890
12.0700	271.7546	290.8776	301.2735	305.7182	253.6598
12.0800	270.7789	289.6695	299.9845	304.6516	252.6340
12.0900	269.8060	288.4664	298.7014	303.5884	251.6121
12.1000	268.8360	287.2680	297.4231	302.5281	250.5938
12.1100	267.8648	286.0693	296.1427	301.4664	249.5740
12.1200	266.8811	284.8601	294.8370	300.3943	248.5386
12.1300	265.8994	283.6540	293.5352	299.3234	247.5059
12.1400	264.9167	282.4491	292.2311	298.2527	246.4722
12.1500	263.9386	281.2502	290.9356	297.1856	245.4439
12.1600	262.9618	280.0546	289.6419	296.1202	244.4177
12.1700	261.9888	278.8646	288.3560	295.0588	243.3964
12.1800	261.0179	277.6786	287.0731	293.9993	242.3777
12.1900	260.0505	276.4977	285.7974	292.9432	241.3637
12.2000	259.0856	275.3210	284.5254	291.8901	240.3527
12.2100	258.1237	274.1495	283.2599	290.8399	239.3461
12.2200	257.1644	272.9822	281.9987	289.7927	238.3427
12.2300	256.2088	271.8201	280.7440	288.7486	237.3437
12.2400	255.2552	270.6624	279.4937	287.7073	236.3479
12.2500	254.3054	269.5094	278.2495	286.6693	235.3564
12.2600	253.3580	268.3610	277.0102	285.6342	234.3682
12.2700	252.4141	267.2176	275.7767	284.6023	233.3844
12.2800	251.4727	266.0788	274.5481	283.5733	232.4042
12.2900	250.5345	264.9446	273.3256	282.5476	231.4281
12.3000	249.5993	263.8152	272.1083	281.5248	230.4556
12.3100	248.6636	262.6858	270.8892	280.5010	229.4822
12.3200	247.7159	261.5469	269.6474	279.4674	228.4941
12.3300	246.7708	260.4114	268.4096	278.4356	227.5089
12.3400	245.8251	259.2775	267.1704	277.4040	226.5233
12.3500	244.8839	258.1492	265.9393	276.3761	225.5429
12.3600	243.9439	257.0242	264.7107	275.3504	224.5644
12.3700	243.0081	255.9048	263.4899	274.3285	223.5913
12.3800	242.0742	254.7895	262.2725	273.3089	222.6205
12.3900	241.1441	253.6790	261.0618	272.2932	221.6547
12.4000	240.2164	252.5730	259.8555	271.2798	220.6916
12.4100	239.2921	251.4720	258.6556	270.2703	219.7331
12.4200	238.3704	250.3752	257.4601	269.2634	218.7778
12.4300	237.4522	249.2836	256.2708	268.2599	217.8268
12.4400	236.5364	248.1959	255.0863	267.2594	216.8792
12.4500	235.6241	247.1132	253.9075	266.2623	215.9357
12.4600	234.7146	246.0350	252.7338	265.2683	214.9959
12.4700	233.8083	244.9616	251.5659	264.2777	214.0601
12.4800	232.9051	243.8925	250.4028	263.2898	213.1279
12.4900	232.0051	242.8283	249.2456	262.3055	212.1999
12.5000	231.1078	241.7687	248.0936	261.3243	211.2755
12.5100	230.2101	240.7092	246.9402	260.3422	210.3504
12.5200	229.3018	239.6408	245.7649	259.3518	209.4118
12.5300	228.3961	238.5759	244.5941	258.3632	208.4763
12.5400	227.4903	237.5121	243.4219	257.3751	207.5405
12.5500	226.5888	236.4542	242.2579	256.3911	206.6104
12.5600	225.6889	235.3994	241.0962	255.4091	205.6821
12.5700	224.7931	234.3501	239.9424	254.4310	204.7588
12.5800	223.8996	233.3044	238.7919	253.4556	203.8386
12.5900	223.0099	232.2639	237.6481	252.4837	202.9229
12.6000	222.1224	231.2272	236.5084	251.5147	202.0104
12.6100	221.2389	230.1955	235.3752	250.5490	201.1023
12.6200	220.3578	229.1679	234.2466	249.5863	200.1977
12.6300	219.4802	228.1449	233.1239	248.6270	199.2973
12.6400	218.6056	227.1264	232.0061	247.6707	198.4003
12.6500	217.7340	226.1125	230.8942	246.7177	197.5073
12.6600	216.8656	225.1026	229.7871	245.7679	196.6182
12.6700	216.0004	224.0976	228.6860	244.8214	195.7332
12.6800	215.1382	223.0968	227.5898	243.8777	194.8519
12.6900	214.2792	222.1007	226.4994	242.9376	193.9745
12.7000	213.4234	221.1087	225.4142	242.0007	193.1009
12.7100	212.5673	220.1174	224.3282	241.0633	192.2270
12.7200	211.7019	219.1179	223.2227	240.1178	191.3408
12.7300	210.8392	218.1221	222.1218	239.1741	190.4581
12.7400	209.9767	217.1277	221.0201	238.2315	189.5753
12.7500	209.1184	216.1389	219.9264	237.2926	188.6980
12.7600	208.2619	215.1532	218.8355	236.3560	187.8229
12.7700	207.4095	214.1726	217.7516	235.4233	186.9527
12.7800	206.5593	213.1958	216.6716	234.4930	186.0852
12.7900	205.7127	212.2239	215.5983	233.5666	185.2222
12.8000	204.8689	211.2558	214.5290	232.6429	184.3624
12.8100	204.0284	210.2924	213.4661	231.7228	183.5069
12.8200	203.1908	209.3332	212.4079	230.8054	182.6547
12.8300	202.3564	208.3783	211.3554	229.8918	181.8066
12.8400	201.5248	207.4277	210.3076	228.9810	180.9619
12.8500	200.6966	206.4816	209.2659	228.0738	180.1215
12.8600	199.8713	205.5396	208.2289	227.1695	179.2844
12.8700	199.0493	204.6021	207.1977	226.2686	178.4513
12.8800	198.2303	203.6687	206.1714	225.3710	177.6219
12.8900	197.4145	202.7396	205.1509	224.4766	176.7964
12.9000	196.6016	201.8150	204.1352	223.5855	175.9746
12.9100	195.7890	200.8907	203.1191	222.6941	175.1527
12.9200	194.9676	199.9594	202.0845	221.7957	174.3196
12.9300	194.1488	199.0316	201.0546	220.8996	173.4896
12.9400	193.3304	198.1051	200.0242	220.0043	172.6600
12.9500	192.5165	197.1839	199.0016	219.1129	171.8355
12.9600	191.7043	196.2658	197.9813	218.2241	171.0132
12.9700	190.8962	195.3526	196.9682	217.3388	170.1960
12.9800	190.0904	194.4428	195.9588	216.4563	169.3813
12.9900	189.2882	193.5380	194.9556	215.5776	168.5714
13.0000	188.4887	192.6365	193.9567	214.7015	167.7643
13.0100	187.6926	191.7396	192.9636	213.8291	166.9616
13.0200	186.8992	190.8465	191.9751	212.9594	166.1621
13.0300	186.1094	189.9577	190.9924	212.0932	165.3666
13.0400	185.3221	189.0728	190.0141	211.2299	164.5746
13.0500	184.5383	188.1924	189.0414	210.3702	163.7867
13.0600	183.7574	187.3158	188.0737	209.5133	163.0024
13.0700	182.9798	186.4435	187.1112	208.6600	162.2219
13.0800	182.2051	185.5751	186.1537	207.8094	161.4449
13.0900	181.4336	184.7108	185.2016	206.9624	160.6718
13.1000	180.6652	183.8506	184.2546	206.1182	159.9022
13.1100	179.8969	182.9911	183.3072	205.2741	159.1329
13.1200	179.1213	182.1250	182.3438	204.4236	158.3536
13.1300	178.3484	181.2625	181.3849	203.5753	157.5778
13.1400	177.5761	180.4015	180.4261	202.7283	156.8023
13.1500	176.8081	179.5454	179.4749	201.8849	156.0321
13.1600	176.0421	178.6925	178.5262	201.0439	155.2640
13.1700	175.2797	177.8443	177.5841	200.2065	154.5005
13.1800	174.5199	176.9991	176.6460	199.3719	153.7399
13.1900	173.7634	176.1586	175.7138	198.5408	152.9835
13.2000	173.0094	175.3218	174.7858	197.7126	152.2299
13.2100	172.2589	174.4892	173.8634	196.8875	151.4804
13.2200	171.5111	173.6601	172.9454	196.0655	150.7342
13.2300	170.7664	172.8352	172.0330	195.2467	149.9920
13.2400	170.0246	172.0141	171.1250	194.4312	149.2531
13.2500	169.2860	171.1971	170.2226	193.6186	148.5178
13.2600	168.5503	170.3838	169.3246	192.8094	147.7859
13.2700	167.8176	169.5744	168.4320	192.0032	147.0581
13.2800	167.0880	168.7689	167.5442	191.2000	146.3333
13.2900	166.3615	167.9675	166.6612	190.4002	145.6126
13.3000	165.6379	167.1698	165.7833	189.6034	144.8951
13.3100	164.9146	166.3729	164.9054	188.8070	144.1778
13.3200	164.1847	165.5704	164.0127	188.0051	143.4518
13.3300	163.4576	164.7711	163.1246	187.2052	142.7287
13.3400	162.7310	163.9734	162.2365	186.4068	142.0065
13.3500	162.0085	163.1804	161.3556	185.6121	141.2891
13.3600	161.2882	162.3902	160.4769	184.8199	140.5739
13.3700	160.5714	161.6044	159.6049	184.0311	139.8631
13.3800	159.8570	160.8218	158.7363	183.2449	139.1550
13.3900	159.1461	160.0434	157.8734	182.4622	138.4511
13.4000	158.4374	159.2683	157.0145	181.6824	137.7502
13.4100	157.7324	158.4973	156.1613	180.9056	137.0529
13.4200	157.0299	157.7296	155.3119	180.1321	136.3591
13.4300	156.3305	156.9660	154.4679	179.3614	135.6688
13.4400	155.6339	156.2059	153.6283	178.5939	134.9819
13.4500	154.9406	155.4494	152.7937	177.8291	134.2986
13.4600	154.2500	154.6966	151.9634	177.0676	133.6186
13.4700	153.5624	153.9476	151.1383	176.3092	132.9423
13.4800	152.8777	153.2020	150.3176	175.5539	132.2691
13.4900	152.1961	152.4603	149.5020	174.8012	131.5997
13.5000	151.5172	151.7222	148.6906	174.0520	130.9336
13.5100	150.8392	150.9849	147.8799	173.3032	130.2679
13.5200	150.1554	150.2429	147.0568	172.5495	129.5946
13.5300	149.4747	149.5041	146.2382	171.7980	128.9250
13.5400	148.7945	148.7669	145.4201	171.0481	128.2560
13.5500	148.1182	148.0344	144.6088	170.3017	127.5914
13.5600	147.4441	147.3042	143.8000	169.5576	126.9291
13.5700	146.7732	146.5785	142.9972	168.8170	126.2713
13.5800	146.1049	145.8556	142.1980	168.0788	125.6156
13.5900	145.4396	145.1368	141.4040	167.3442	124.9639
13.6000	144.7771	144.4210	140.6141	166.6120	124.3153
13.6100	144.1176	143.7092	139.8292	165.8831	123.6702
13.6200	143.4604	143.0007	139.0484	165.1570	123.0279
13.6300	142.8066	142.2957	138.2726	164.4340	122.3896
13.6400	142.1554	141.5941	137.5008	163.7141	121.7540
13.6500	141.5070	140.8961	136.7339	162.9969	121.1220
13.6600	140.8614	140.2016	135.9711	162.2827	120.4929
13.6700	140.2188	139.5104	135.2133	161.5714	119.8676
13.6800	139.5787	138.8226	134.4594	160.8631	119.2452
13.6900	138.9418	138.1385	133.7103	160.1579	118.6264
13.7000	138.3074	137.4577	132.9654	159.4557	118.0104
13.7100	137.6740	136.7780	132.2214	158.7538	117.3954
13.7200	137.0357	136.0940	131.4662	158.0483	116.7736
13.7300	136.4002	135.4132	130.7151	157.3451	116.1550
13.7400	135.7656	134.7340	129.9651	156.6434	115.5376
13.7500	135.1348	134.0589	129.2211	155.9451	114.9243
13.7600	134.5059	133.3865	128.4796	155.2490	114.3133
13.7700	133.8802	132.7178	127.7438	154.5564	113.7061
13.7800	133.2569	132.0521	127.0113	153.8661	113.1015
13.7900	132.6369	131.3899	126.2838	153.1789	112.5006
13.8000	132.0191	130.7308	125.5601	152.4946	111.9025
13.8100	131.4042	130.0751	124.8408	151.8131	111.3077
13.8200	130.7920	129.4228	124.1257	151.1343	110.7158
13.8300	130.1827	128.7736	123.4151	150.4584	110.1274
13.8400	129.5760	128.1273	122.7083	149.7855	109.5419
13.8500	128.9721	127.4849	122.0062	149.1153	108.9597
13.8600	128.3710	126.8454	121.3081	148.4479	108.3805
13.8700	127.7723	126.2092	120.6144	147.7833	107.8046
13.8800	127.1766	125.5762	119.9246	147.1216	107.2315
13.8900	126.5836	124.9466	119.2395	146.4627	106.6619
13.9000	125.9933	124.3199	118.5581	145.8068	106.0951
13.9100	125.4039	123.6943	117.8778	145.1514	105.5292
13.9200	124.8102	123.0653	117.1881	144.4925	104.9578
13.9300	124.2194	122.4394	116.5028	143.8361	104.3891
13.9400	123.6296	121.8152	115.8182	143.1813	103.8218
13.9500	123.0433	121.1946	115.1396	142.5298	103.2582
13.9600	122.4588	120.5766	114.4633	141.8805	102.6969
13.9700	121.8774	119.9622	113.7920	141.2342	102.1391
13.9800	121.2984	119.3504	113.1244	140.5904	101.5838
13.9900	120.7221	118.7421	112.4613	139.9494	101.0319
14.0000	120.1482	118.1366	111.8014	139.3114	100.4827
14.0100	119.5772	117.5345	111.1464	138.6759	99.9367
14.0200	119.0085	116.9352	110.4947	138.0431	99.3933
14.0300	118.4428	116.3391	109.8473	137.4132	98.8531
14.0400	117.8793	115.7457	109.2036	136.7858	98.3158
14.0500	117.3186	115.1557	108.5640	136.1613	97.7815
14.0600	116.7605	114.5686	107.9282	135.5394	97.2499
14.0700	116.2048	113.9846	107.2965	134.9203	96.7215
14.0800	115.6519	113.4035	106.6685	134.3039	96.1958
14.0900	115.1016	112.8253	106.0447	133.6903	95.6731
14.1000	114.5535	112.2503	105.4246	133.0791	95.1533
14.1100	114.0066	111.6763	104.8054	132.4690	94.6342
14.1200	113.4562	111.0992	104.1781	131.8561	94.1104
14.1300	112.9085	110.5250	103.5548	131.2454	93.5896
14.1400	112.3620	109.9526	102.9324	130.6366	93.0699
14.1500	111.8185	109.3833	102.3153	130.0304	92.5540
14.1600	111.2772	108.8167	101.7005	129.4266	92.0400
14.1700	110.7386	108.2533	101.0906	128.8257	91.5295
14.1800	110.2022	107.6923	100.4837	128.2271	91.0213
14.1900	109.6686	107.1347	99.8813	127.6314	90.5163
14.2000	109.1371	106.5794	99.2819	127.0380	90.0137
14.2100	108.6085	106.0273	98.6868	126.4473	89.5141
14.2200	108.0820	105.4779	98.0950	125.8592	89.0171
14.2300	107.5584	104.9315	97.5071	125.2736	88.5232
14.2400	107.0370	104.3876	96.9227	124.6908	88.0318
14.2500	106.5181	103.8469	96.3423	124.1103	87.5433
14.2600	106.0014	103.3088	95.7653	123.5326	87.0574
14.2700	105.4874	102.7735	95.1922	122.9574	86.5744
14.2800	104.9759	102.2411	94.6224	122.3846	86.0940
14.2900	104.4667	101.7113	94.0567	121.8146	85.6164
14.3000	103.9600	101.1843	93.4942	121.2469	85.1415
14.3100	103.4541	100.6584	92.9329	120.6801	84.6673
14.3200	102.9456	100.1304	92.3648	120.1112	84.1893
14.3300	102.4394	99.6048	91.8006	119.5447	83.7139
14.3400	101.9344	99.0809	91.2375	118.9795	83.2397
14.3500	101.4324	98.5603	90.6790	118.4173	82.7689
14.3600	100.9322	98.0418	90.1229	117.8573	82.2999
14.3700	100.4348	97.5265	89.5713	117.3000	81.8342
14.3800	99.9393	97.0134	89.0223	116.7447	81.3706
14.3900	99.4466	96.5032	88.4773	116.1923	80.9100
14.4000	98.9558	95.9956	87.9353	115.6421	80.4516
14.4100	98.4676	95.4906	87.3971	115.0946	79.9961
14.4200	97.9815	94.9883	86.8620	114.5491	79.5430
14.4300	97.4980	94.4886	86.3306	114.0066	79.0925
14.4400	97.0166	93.9915	85.8024	113.4663	78.6446
14.4500	96.5376	93.4969	85.2776	112.9287	78.1992
14.4600	96.0608	93.0049	84.7562	112.3930	77.7563
14.4700	95.5864	92.5156	84.2382	111.8601	77.3161
14.4800	95.1142	92.0287	83.7235	111.3296	76.8783
14.4900	94.6444	91.5446	83.2122	110.8015	76.4432
14.5000	94.1768	91.0629	82.7041	110.2759	76.0104
14.5100	93.7101	90.5822	82.1972	109.7510	75.5785
14.5200	93.2414	90.0997	81.6844	109.2244	75.1435
14.5300	92.7750	89.6196	81.1752	108.6999	74.7110
14.5400	92.3099	89.1411	80.6670	108.1770	74.2797
14.5500	91.8473	88.6656	80.1633	107.6569	73.8516
14.5600	91.3867	88.1921	79.6618	107.1385	73.4252
14.5700	90.9286	87.7213	79.1643	106.6229	73.0018
14.5800	90.4723	87.2528	78.6693	106.1092	72.5804
14.5900	90.0186	86.7869	78.1781	105.5982	72.1617
14.6000	89.5667	86.3234	77.6896	105.0894	71.7452
14.6100	89.1173	85.8624	77.2046	104.5829	71.3313
14.6200	88.6699	85.4037	76.7225	104.0787	70.9196
14.6300	88.2248	84.9476	76.2438	103.5769	70.5104
14.6400	87.7817	84.4937	75.7679	103.0771	70.1035
14.6500	87.3408	84.0423	75.2955	102.5799	69.6990
14.6600	86.9020	83.5933	74.8259	102.0848	69.2968
14.6700	86.4654	83.1468	74.3596	101.5921	68.8970
14.6800	86.0309	82.7025	73.8963	101.1016	68.4994
14.6900	85.5987	82.2607	73.4361	100.6135	68.1043
14.7000	85.1685	81.8212	72.9789	100.1276	67.7114
14.7100	84.7393	81.3827	72.5228	99.6425	67.3194
14.7200	84.3083	80.9428	72.0619	99.1563	66.9247
14.7300	83.8794	80.5053	71.6041	98.6721	66.5324
14.7400	83.4519	80.0692	71.1475	98.1894	66.1413
14.7500	83.0268	79.6358	70.6949	97.7091	65.7530
14.7600	82.6035	79.2043	70.2443	97.2309	65.3664
14.7700	82.1825	78.7754	69.7974	96.7550	64.9824
14.7800	81.7633	78.3485	69.3527	96.2812	64.6004
14.7900	81.3464	77.9240	68.9115	95.8097	64.2209
14.8000	80.9313	77.5016	68.4728	95.3402	63.8433
14.8100	80.5184	77.0816	68.0372	94.8729	63.4681
14.8200	80.1074	76.6637	67.6043	94.4077	63.0950
14.8300	79.6986	76.2482	67.1745	93.9448	62.7242
14.8400	79.2917	75.8347	66.7473	93.4841	62.3555
14.8500	78.8868	75.4236	66.3231	93.0253	61.9891
14.8600	78.4840	75.0146	65.9016	92.5689	61.6247
14.8700	78.0832	74.6078	65.4831	92.1145	61.2626
14.8800	77.6843	74.2032	65.0672	91.6622	60.9025
14.8900	77.2875	73.8008	64.6543	91.2122	60.5447
14.9000	76.8916	73.3992	64.2423	90.7628	60.1876
14.9100	76.4944	72.9968	63.8265	90.3126	59.8286
14.9200	76.0992	72.5963	63.4135	89.8643	59.4717
14.9300	75.7053	72.1974	63.0018	89.4175	59.1160
14.9400	75.3137	71.8009	62.5936	88.9731	58.7628
14.9500	74.9237	71.4062	62.1874	88.5304	58.4113
14.9600	74.5359	71.0138	61.7844	88.0901	58.0622
14.9700	74.1498	70.6234	61.3838	87.6515	57.7149
14.9800	73.7657	70.2351	60.9860	87.2152	57.3698
14.9900	73.3834	69.8489	60.5908	86.7808	57.0266
15.0000	73.0031	69.4648	60.1983	86.3485	56.6855
15.0100	72.6246	69.0827	59.8083	85.9182	56.3463
15.0200	72.2480	68.7026	59.4211	85.4899	56.0093
15.0300	71.8734	68.3247	59.0363	85.0637	55.6742
15.0400	71.5006	67.9487	58.6542	84.6394	55.3411
15.0500	71.1296	67.5748	58.2747	84.2172	55.0100
15.0600	70.7605	67.2029	57.8977	83.7969	54.6809
15.0700	70.3933	66.8331	57.5233	83.3787	54.3537
15.0800	70.0280	66.4652	57.1515	82.9625	54.0286
15.0900	69.6645	66.0993	56.7821	82.5482	53.7054
15.1000	69.3019	65.7344	56.4138	82.1349	53.3830
15.1100	68.9384	65.3687	56.0422	81.7210	53.0590
15.1200	68.5767	65.0049	55.6733	81.3088	52.7369
15.1300	68.2163	64.6425	55.3056	80.8981	52.4161
15.1400	67.8580	64.2824	54.9410	80.4896	52.0975
15.1500	67.5013	63.9239	54.5783	80.0828	51.7805
15.1600	67.1465	63.5675	54.2184	79.6780	51.4657
15.1700	66.7933	63.2129	53.8607	79.2750	51.1525
15.1800	66.4421	62.8604	53.5056	78.8740	50.8414
15.1900	66.0925	62.5096	53.1527	78.4749	50.5320
15.2000	65.7448	62.1608	52.8024	78.0777	50.2246
15.2100	65.3987	61.8138	52.4543	77.6823	49.9189
15.2200	65.0545	61.4688	52.1087	77.2888	49.6152
15.2300	64.7119	61.1256	51.7654	76.8972	49.3132
15.2400	64.3712	60.7843	51.4246	76.5075	49.0132
15.2500	64.0321	60.4448	51.0859	76.1197	48.7149
15.2600	63.6948	60.1072	50.7497	75.7337	48.4185
15.2700	63.3592	59.7714	50.4158	75.3496	48.1238
15.2800	63.0254	59.4375	50.0842	74.9673	47.8311
15.2900	62.6932	59.1055	49.7549	74.5869	47.5400
15.3000	62.3620	58.7742	49.4265	74.2073	47.2498
15.3100	62.0301	58.4426	49.0957	73.8275	46.9583
15.3200	61.6999	58.1128	48.7672	73.4493	46.6686
15.3300	61.3709	57.7843	48.4400	73.0725	46.3800
15.3400	61.0438	57.4577	48.1155	72.6978	46.0935
15.3500	60.7182	57.1328	47.7927	72.3246	45.8085
15.3600	60.3943	56.8097	47.4726	71.9534	45.5253
15.3700	60.0720	56.4884	47.1543	71.5838	45.2437
15.3800	59.7514	56.1688	46.8384	71.2161	44.9640
15.3900	59.4324	55.8509	46.5245	70.8501	44.6859
15.4000	59.1151	55.5348	46.2129	70.4859	44.4095
15.4100	58.7993	55.2204	45.9033	70.1234	44.1348
15.4200	58.4853	54.9077	45.5959	69.7627	43.8618
15.4300	58.1728	54.5967	45.2906	69.4037	43.5904
15.4400	57.8619	54.2875	44.9875	69.0465	43.3208
15.4500	57.5526	53.9799	44.6864	68.6910	43.0527
15.4600	57.2450	53.6740	44.3875	68.3373	42.7864
15.4700	56.9389	53.3698	44.0906	67.9853	42.5216
15.4800	56.6344	53.0674	43.7958	67.6350	42.2586
15.4900	56.3315	52.7665	43.5031	67.2864	41.9971
15.5000	56.0295	52.4665	43.2113	66.9387	41.7365
15.5100	55.7270	52.1663	42.9175	66.5908	41.4749
15.5200	55.4262	51.8677	42.6259	66.2446	41.2150
15.5300	55.1266	51.5703	42.3354	65.8996	40.9562
15.5400	54.8287	51.2748	42.0474	65.5565	40.6992
15.5500	54.5321	50.9807	41.7610	65.2149	40.4436
15.5600	54.2372	50.6884	41.4769	64.8751	40.1897
15.5700	53.9437	50.3975	41.1945	64.5368	39.9373
15.5800	53.6518	50.1083	40.9143	64.2002	39.6865
15.5900	53.3614	49.8207	40.6358	63.8652	39.4371
15.6000	53.0725	49.5347	40.3595	63.5319	39.1894
15.6100	52.7850	49.2502	40.0849	63.2002	38.9432
15.6200	52.4991	48.9674	39.8124	62.8702	38.6985
15.6300	52.2146	48.6860	39.5417	62.5417	38.4553
15.6400	51.9316	48.4063	39.2730	62.2149	38.2136
15.6500	51.6501	48.1281	39.0061	61.8897	37.9734
15.6600	51.3701	47.8515	38.7412	61.5661	37.7348
15.6700	51.0915	47.5764	38.4780	61.2440	37.4976
15.6800	50.8145	47.3028	38.2168	60.9237	37.2619
15.6900	50.5388	47.0308	37.9575	60.6048	37.0277
15.7000	50.2640	46.7596	37.6990	60.2869	36.7942
15.7100	49.9890	46.4883	37.4389	59.9690	36.5601
15.7200	49.7155	46.2185	37.1807	59.6525	36.3275
15.7300	49.4430	45.9498	36.9236	59.3374	36.0958
15.7400	49.1722	45.6828	36.6687	59.0239	35.8659
15.7500	48.9026	45.4172	36.4153	58.7119	35.6372
15.7600	48.6346	45.1531	36.1639	58.4014	35.4101
15.7700	48.3678	44.8904	35.9140	58.0924	35.1842
15.7800	48.1025	44.6292	35.6661	57.7850	34.9599
15.7900	47.8385	44.3694	35.4198	57.4791	34.7368
15.8000	47.5760	44.1111	35.1753	57.1747	34.5153
15.8100	47.3148	43.8542	34.9324	56.8718	34.2951
15.8200	47.0551	43.5987	34.6914	56.5704	34.0763
15.8300	46.7966	43.3447	34.4520	56.2705	33.8588
15.8400	46.5396	43.0921	34.2144	55.9721	33.6428
15.8500	46.2839	42.8409	33.9784	55.6751	33.4280
15.8600	46.0295	42.5912	33.7441	55.3797	33.2147
15.8700	45.7765	42.3428	33.5115	55.0857	33.0027
15.8800	45.5249	42.0959	33.2806	54.7932	32.7921
15.8900	45.2745	41.8503	33.0513	54.5022	32.5828
15.9000	45.0250	41.6055	32.8228	54.2120	32.3743
15.9100	44.7754	41.3608	32.5932	53.9220	32.1652
15.9200	44.5273	41.1174	32.3653	53.6334	31.9575
15.9300	44.2801	40.8751	32.1384	53.3459	31.7508
15.9400	44.0343	40.6343	31.9136	53.0601	31.5456
15.9500	43.7897	40.3948	31.6899	52.7755	31.3415
15.9600	43.5466	40.1567	31.4681	52.4924	31.1388
15.9700	43.3046	39.9198	31.2477	52.2107	30.9372
15.9800	43.0640	39.6843	31.0290	51.9305	30.7371
15.9900	42.8245	39.4501	30.8117	51.6516	30.5381
16.0000	42.5864	39.2173	30.5961	51.3741	30.3404
16.0100	42.3495	38.9857	30.3819	51.0980	30.1440
16.0200	42.1139	38.7555	30.1693	50.8233	29.9488
16.0300	41.8796	38.5266	29.9582	50.5500	29.7549
16.0400	41.6465	38.2989	29.7486	50.2781	29.5622
16.0500	41.4146	38.0725	29.5406	50.0075	29.3707
16.0600	41.1840	37.8475	29.3340	49.7383	29.1805
16.0700	40.9547	37.6236	29.1289	49.4705	28.9914
16.0800	40.7265	37.4011	28.9253	49.2040	28.8036
16.0900	40.4996	37.1798	28.7232	48.9389	28.6170
16.1000	40.2735	36.9593	28.5219	48.6746	28.4311
16.1100	40.0474	36.7389	28.3196	48.4106	28.2449
16.1200	39.8226	36.5198	28.1189	48.1478	28.0600
16.1300	39.5988	36.3017	27.9192	47.8862	27.8759
16.1400	39.3763	36.0849	27.7212	47.6260	27.6932
16.1500	39.1548	35.8693	27.5243	47.3670	27.5114
16.1600	38.9346	35.6549	27.3291	47.1094	27.3310
16.1700	38.7156	35.4417	27.1351	46.8530	27.1516
16.1800	38.4977	35.2298	26.9426	46.5980	26.9735
16.1900	38.2810	35.0190	26.7514	46.3442	26.7964
16.2000	38.0655	34.8095	26.5617	46.0918	26.6205
16.2100	37.8511	34.6011	26.3732	45.8406	26.4457
16.2200	37.6378	34.3939	26.1862	45.5906	26.2721
16.2300	37.4257	34.1879	26.0005	45.3420	26.0995
16.2400	37.2148	33.9831	25.8162	45.0947	25.9281
16.2500	37.0050	33.7794	25.6332	44.8486	25.7578
16.2600	36.7963	33.5770	25.4516	44.6037	25.5885
16.2700	36.5887	33.3757	25.2712	44.3601	25.4204
16.2800	36.3823	33.1755	25.0923	44.1178	25.2534
16.2900	36.1770	32.9765	24.9145	43.8767	25.0875
16.3000	35.9725	32.7782	24.7376	43.6364	24.9221
16.3100	35.7681	32.5801	24.5599	43.3965	24.7567
16.3200	35.5648	32.3832	24.3836	43.1578	24.5923
16.3300	35.3625	32.1872	24.2082	42.9201	24.4288
16.3400	35.1613	31.9924	24.0343	42.6837	24.2665
16.3500	34.9612	31.7986	23.8615	42.4484	24.1050
16.3600	34.7622	31.6060	23.6900	42.2144	23.9448
16.3700	34.5642	31.4145	23.5197	41.9816	23.7855
16.3800	34.3673	31.2241	23.3508	41.7500	23.6273
16.3900	34.1715	31.0348	23.1829	41.5195	23.4700
16.4000	33.9767	30.8465	23.0164	41.2903	23.3138
16.4100	33.7830	30.6594	22.8510	41.0621	23.1586
16.4200	33.5904	30.4733	22.6868	40.8353	23.0044
16.4300	33.3988	30.2883	22.5239	40.6095	22.8513
16.4400	33.2082	30.1044	22.3621	40.3849	22.6991
16.4500	33.0187	29.9215	22.2015	40.1615	22.5480
16.4600	32.8303	29.7397	22.0421	39.9393	22.3978
16.4700	32.6428	29.5589	21.8839	39.7182	22.2486
16.4800	32.4564	29.3792	21.7269	39.4982	22.1004
16.4900	32.2710	29.2006	21.5710	39.2794	21.9532
16.5000	32.0863	29.0226	21.4158	39.0614	21.8065
16.5100	31.9019	28.8449	21.2601	38.8438	21.6599
16.5200	31.7185	28.6682	21.1057	38.6272	21.5142
16.5300	31.5359	28.4924	20.9520	38.4117	21.3693
16.5400	31.3544	28.3177	20.7997	38.1973	21.2254
16.5500	31.1738	28.1440	20.6484	37.9840	21.0824
16.5600	30.9943	27.9713	20.4982	37.7719	20.9404
16.5700	30.8157	27.7995	20.3491	37.5608	20.7992
16.5800	30.6381	27.6288	20.2011	37.3508	20.6590
16.5900	30.4615	27.4591	20.0541	37.1419	20.5197
16.6000	30.2858	27.2903	19.9083	36.9341	20.3814
16.6100	30.1111	27.1225	19.7635	36.7274	20.2439
16.6200	29.9374	26.9558	19.6198	36.5218	20.1074
16.6300	29.7646	26.7899	19.4772	36.3173	19.9718
16.6400	29.5928	26.6251	19.3356	36.1138	19.8370
16.6500	29.4219	26.4612	19.1950	35.9113	19.7031
16.6600	29.2520	26.2982	19.0556	35.7100	19.5702
16.6700	29.0830	26.1363	18.9171	35.5097	19.4381
16.6800	28.9150	25.9752	18.7797	35.3105	19.3069
16.6900	28.7479	25.8152	18.6432	35.1123	19.1766
16.7000	28.5814	25.6557	18.5074	34.9148	19.0468
16.7100	28.4153	25.4966	18.3713	34.7178	18.9171
16.7200	28.2501	25.3384	18.2363	34.5218	18.7883
16.7300	28.0857	25.1810	18.1020	34.3267	18.6601
16.7400	27.9222	25.0247	17.9689	34.1327	18.5329
16.7500	27.7596	24.8691	17.8366	33.9397	18.4065
16.7600	27.5980	24.7145	17.7054	33.7477	18.2810
16.7700	27.4372	24.5609	17.5751	33.5566	18.1562
16.7800	27.2773	24.4081	17.4459	33.3667	18.0324
16.7900	27.1182	24.2562	17.3175	33.1777	17.9093
16.8000	26.9601	24.1052	17.1901	32.9897	17.7870
16.8100	26.8029	23.9550	17.0636	32.8027	17.6656
16.8200	26.6465	23.8058	16.9381	32.6167	17.5450
16.8300	26.4910	23.6575	16.8135	32.4317	17.4251
16.8400	26.3363	23.5100	16.6899	32.2477	17.3061
16.8500	26.1826	23.3634	16.5672	32.0646	17.1878
16.8600	26.0297	23.2177	16.4454	31.8825	17.0704
16.8700	25.8776	23.0728	16.3245	31.7014	16.9538
16.8800	25.7264	22.9289	16.2046	31.5213	16.8379
16.8900	25.5760	22.7857	16.0855	31.3421	16.7229
16.9000	25.4263	22.6432	15.9670	31.1636	16.6083
16.9100	25.2769	22.5010	15.8483	30.9856	16.4938
16.9200	25.1283	22.3596	15.7305	30.8085	16.3802
16.9300	24.9805	22.2190	15.6134	30.6323	16.2671
16.9400	24.8336	22.0793	15.4974	30.4571	16.1549
16.9500	24.6874	21.9403	15.3820	30.2827	16.0434
16.9600	24.5421	21.8023	15.2677	30.1093	15.9327
16.9700	24.3976	21.6650	15.1541	29.9368	15.8227
16.9800	24.2539	21.5285	15.0414	29.7653	15.7135
16.9900	24.1110	21.3929	14.9295	29.5946	15.6050
17.0000	23.9689	21.2580	14.8185	29.4249	15.4972
17.0100	23.8276	21.1240	14.7082	29.2561	15.3901
17.0200	23.6872	20.9908	14.5989	29.0882	15.2838
17.0300	23.5474	20.8583	14.4903	28.9212	15.1782
17.0400	23.4085	20.7267	14.3826	28.7550	15.0733
17.0500	23.2704	20.5958	14.2757	28.5898	14.9691
17.0600	23.1331	20.4657	14.1696	28.4255	14.8656
17.0700	22.9965	20.3364	14.0643	28.2621	14.7629
17.0800	22.8607	20.2079	13.9598	28.0995	14.6608
17.0900	22.7257	20.0802	13.8561	27.9378	14.5594
17.1000	22.5913	19.9530	13.7529	27.7768	14.4585
17.1100	22.4572	19.8263	13.6497	27.6163	14.3578
17.1200	22.3239	19.7002	13.5473	27.4567	14.2578
17.1300	22.1912	19.5749	13.4455	27.2978	14.1584
17.1400	22.0594	19.4503	13.3445	27.1398	14.0597
17.1500	21.9283	19.3265	13.2443	26.9827	13.9616
17.1600	21.7979	19.2034	13.1448	26.8264	13.8642
17.1700	21.6683	19.0811	13.0461	26.6710	13.7675
17.1800	21.5394	18.9595	12.9481	26.5164	13.6714
17.1900	21.4112	18.8386	12.8509	26.3626	13.5759
17.2000	21.2838	18.7185	12.7544	26.2097	13.4812
17.2100	21.1571	18.5991	12.6587	26.0576	13.3871
17.2200	21.0311	18.4804	12.5637	25.9064	13.2936
17.2300	20.9059	18.3624	12.4694	25.7559	13.2008
17.2400	20.7813	18.2451	12.3758	25.6063	13.1086
17.2500	20.6575	18.1286	12.2830	25.4575	13.0170
17.2600	20.5344	18.0128	12.1910	25.3095	12.9261
17.2700	20.4120	17.8977	12.0996	25.1624	12.8358
17.2800	20.2903	17.7832	12.0090	25.0160	12.7461
17.2900	20.1692	17.6695	11.9190	24.8705	12.6571
17.3000	20.0488	17.5563	11.8295	24.7255	12.5686
17.3100	19.9287	17.4435	11.7400	24.5811	12.4802
17.3200	19.8093	17.3314	11.6513	24.4374	12.3925
17.3300	19.6905	17.2199	11.5630	24.2945	12.3053
17.3400	19.5725	17.1091	11.4756	24.1524	12.2188
17.3500	19.4550	16.9989	11.3887	24.0110	12.1328
17.3600	19.3383	16.8895	11.3026	23.8705	12.0475
17.3700	19.2223	16.7807	11.2171	23.7307	11.9627
17.3800	19.1069	16.6726	11.1323	23.5916	11.8786
17.3900	18.9922	16.5651	11.0480	23.4534	11.7949
17.4000	18.8781	16.4583	10.9645	23.3159	11.7119
17.4100	18.7647	16.3522	10.8816	23.1791	11.6294
17.4200	18.6519	16.2467	10.7994	23.0432	11.5476
17.4300	18.5399	16.1418	10.7177	22.9079	11.4663
17.4400	18.4284	16.0376	10.6367	22.7735	11.3855
17.4500	18.3176	15.9341	10.5563	22.6397	11.3054
17.4600	18.2074	15.8312	10.4766	22.5067	11.2258
17.4700	18.0979	15.7289	10.3974	22.3745	11.1467
17.4800	17.9890	15.6272	10.3189	22.2430	11.0682
17.4900	17.8808	15.5262	10.2409	22.1122	10.9903
17.5000	17.7731	15.4257	10.1634	21.9820	10.9128
17.5100	17.6657	15.3255	10.0860	21.8523	10.8354
17.5200	17.5589	15.2260	10.0092	21.7233	10.7586
17.5300	17.4528	15.1270	9.9328	21.5950	10.6823
17.5400	17.3473	15.0287	9.8572	21.4674	10.6066
17.5500	17.2423	14.9309	9.7820	21.3405	10.5313
17.5600	17.1380	14.8338	9.7075	21.2143	10.4566
17.5700	17.0343	14.7373	9.6335	21.0889	10.3824
17.5800	16.9312	14.6413	9.5602	20.9641	10.3088
17.5900	16.8287	14.5460	9.4873	20.8400	10.2356
17.6000	16.7268	14.4513	9.4151	20.7166	10.1630
17.6100	16.6255	14.3571	9.3433	20.5939	10.0908
17.6200	16.5248	14.2635	9.2722	20.4719	10.0192
17.6300	16.4247	14.1706	9.2016	20.3506	9.9481
17.6400	16.3251	14.0782	9.1316	20.2300	9.8775
17.6500	16.2262	13.9863	9.0621	20.1100	9.8074
17.6600	16.1278	13.8951	8.9931	19.9908	9.7379
17.6700	16.0300	13.8045	8.9247	19.8722	9.6687
17.6800	15.9328	13.7145	8.8569	19.7543	9.6001
17.6900	15.8362	13.6250	8.7895	19.6370	9.5320
17.7000	15.7400	13.5359	8.7225	19.5203	9.4642
17.7100	15.6442	13.4472	8.6556	19.4040	9.3967
17.7200	15.5489	13.3591	8.5893	19.2884	9.3296
17.7300	15.4542	13.2716	8.5234	19.1734	9.2630
17.7400	15.3600	13.1846	8.4581	19.0591	9.1968
17.7500	15.2664	13.0981	8.3932	18.9455	9.1311
17.7600	15.1734	13.0122	8.3289	18.8324	9.0659
17.7700	15.0809	12.9268	8.2650	18.7200	9.0011
17.7800	14.9889	12.8420	8.2017	18.6083	8.9369
17.7900	14.8975	12.7577	8.1389	18.4972	8.8730
17.8000	14.8066	12.6739	8.0765	18.3867	8.8096
17.8100	14.7163	12.5907	8.0147	18.2768	8.7467
17.8200	14.6265	12.5080	7.9533	18.1676	8.6842
17.8300	14.5372	12.4258	7.8924	18.0590	8.6221
17.8400	14.4485	12.3442	7.8320	17.9510	8.5606
17.8500	14.3602	12.2631	7.7720	17.8436	8.4994
17.8600	14.2726	12.1826	7.7125	17.7369	8.4387
17.8700	14.1854	12.1025	7.6535	17.6307	8.3784
17.8800	14.0988	12.0230	7.5950	17.5252	8.3185
17.8900	14.0126	11.9440	7.5369	17.4203	8.2591
17.9000	13.9269	11.8654	7.4792	17.3158	8.2000
17.9100	13.8416	11.7872	7.4215	17.2119	8.1411
17.9200	13.7567	11.7094	7.3644	17.1085	8.0827
17.9300	13.6724	11.6321	7.3076	17.0056	8.0246
17.9400	13.5885	11.5553	7.2513	16.9034	7.9670
17.9500	13.5052	11.4790	7.1955	16.8018	7.9098
17.9600	13.4224	11.4032	7.1401	16.7007	7.8530
17.9700	13.3401	11.3279	7.0851	16.6003	7.7966
17.9800	13.2582	11.2531	7.0306	16.5004	7.7406
17.9900	13.1769	11.1787	6.9765	16.4010	7.6850
18.0000	13.0961	11.1048	6.9228	16.3023	7.6298
18.0100	13.0159	11.0315	6.8696	16.2041	7.5750
18.0200	12.9361	10.9586	6.8168	16.1065	7.5206
18.0300	12.8568	10.8861	6.7644	16.0095	7.4666
18.0400	12.7780	10.8141	6.7124	15.9130	7.4130
18.0500	12.6996	10.7426	6.6608	15.8170	7.3598
18.0600	12.6217	10.6715	6.6096	15.7217	7.3070
18.0700	12.5443	10.6009	6.5588	15.6269	7.2545
18.0800	12.4674	10.5308	6.5085	15.5326	7.2025
18.0900	12.3909	10.4610	6.4585	15.4389	7.1508
18.1000	12.3148	10.3917	6.4088	15.3457	7.0994
18.1100	12.2390	10.3227	6.3593	15.2529	7.0482
18.1200	12.1637	10.2541	6.3102	15.1606	6.9974
18.1300	12.0888	10.1860	6.2614	15.0688	6.9470
18.1400	12.0144	10.1183	6.2130	14.9776	6.8969
18.1500	11.9404	10.0511	6.1649	14.8869	6.8472
18.1600	11.8669	9.9843	6.1173	14.7967	6.7978
18.1700	11.7938	9.9179	6.0700	14.7070	6.7488
18.1800	11.7212	9.8520	6.0232	14.6179	6.7001
18.1900	11.6491	9.7864	5.9766	14.5293	6.6519
18.2000	11.5773	9.7213	5.9305	14.4412	6.6039
18.2100	11.5060	9.6566	5.8847	14.3537	6.5563
18.2200	11.4351	9.5924	5.8393	14.2666	6.5091
18.2300	11.3647	9.5285	5.7942	14.1801	6.4622
18.2400	11.2947	9.4651	5.7495	14.0940	6.4157
18.2500	11.2251	9.4021	5.7052	14.0085	6.3694
18.2600	11.1559	9.3396	5.6612	13.9234	6.3236
18.2700	11.0872	9.2775	5.6176	13.8389	6.2780
18.2800	11.0188	9.2157	5.5743	13.7549	6.2328
18.2900	10.9509	9.1544	5.5313	13.6714	6.1880
18.3000	10.8833	9.0934	5.4887	13.5883	6.1433
18.3100	10.8161	9.0327	5.4461	13.5056	6.0989
18.3200	10.7492	8.9724	5.4039	13.4235	6.0548
18.3300	10.6828	8.9124	5.3620	13.3418	6.0110
18.3400	10.6167	8.8529	5.3205	13.2606	5.9676
18.3500	10.5510	8.7937	5.2792	13.1799	5.9244
18.3600	10.4858	8.7350	5.2383	13.0997	5.8816
18.3700	10.4209	8.6766	5.1978	13.0200	5.8391
18.3800	10.3565	8.6186	5.1575	12.9408	5.7969
18.3900	10.2924	8.5609	5.1176	12.8620	5.7550
18.4000	10.2287	8.5037	5.0780	12.7837	5.7134
18.4100	10.1654	8.4468	5.0387	12.7058	5.6721
18.4200	10.1025	8.3903	4.9997	12.6285	5.6311
18.4300	10.0400	8.3342	4.9611	12.5515	5.5905
18.4400	9.9779	8.2784	4.9227	12.4751	5.5501
18.4500	9.9162	8.2231	4.8847	12.3991	5.5100
18.4600	9.8548	8.1680	4.8470	12.3235	5.4702
18.4700	9.7939	8.1134	4.8095	12.2484	5.4307
18.4800	9.7333	8.0591	4.7724	12.1737	5.3916
18.4900	9.6731	8.0052	4.7356	12.0995	5.3527
18.5000	9.6132	7.9516	4.6990	12.0257	5.3140
18.5100	9.5536	7.8982	4.6625	11.9522	5.2755
18.5200	9.4944	7.8453	4.6264	11.8792	5.2373
18.5300	9.4355	7.7927	4.5905	11.8066	5.1994
18.5400	9.3770	7.7404	4.5549	11.7345	5.1617
18.5500	9.3188	7.6885	4.5196	11.6628	5.1243
18.5600	9.2610	7.6369	4.4845	11.5915	5.0873
18.5700	9.2035	7.5856	4.4498	11.5207	5.0504
18.5800	9.1464	7.5347	4.4153	11.4502	5.0139
18.5900	9.0897	7.4841	4.3811	11.3802	4.9776
18.6000	9.0333	7.4339	4.3472	11.3106	4.9416
18.6100	8.9773	7.3840	4.3136	11.2415	4.9059
18.6200	8.9216	7.3344	4.2802	11.1727	4.8704
18.6300	8.8663	7.2852	4.2471	11.1044	4.8352
18.6400	8.8113	7.2363	4.2143	11.0364	4.8002
18.6500	8.7566	7.1877	4.1817	10.9689	4.7655
18.6600	8.7023	7.1395	4.1494	10.9018	4.7311
18.6700	8.6483	7.0916	4.1174	10.8351	4.6969
18.6800	8.5947	7.0439	4.0856	10.7687	4.6630
18.6900	8.5414	6.9967	4.0541	10.7028	4.6294
18.7000	8.4883	6.9496	4.0228	10.6372	4.5959
18.7100	8.4356	6.9029	3.9916	10.5720	4.5626
18.7200	8.3831	6.8564	3.9606	10.5072	4.5296
18.7300	8.3310	6.8103	3.9299	10.4427	4.4968
18.7400	8.2792	6.7644	3.8995	10.3786	4.4642
18.7500	8.2277	6.7189	3.8693	10.3149	4.4319
18.7600	8.1766	6.6738	3.8394	10.2516	4.3999
18.7700	8.1257	6.6289	3.8096	10.1887	4.3680
18.7800	8.0752	6.5843	3.7802	10.1261	4.3365
18.7900	8.0250	6.5401	3.7509	10.0640	4.3051
18.8000	7.9751	6.4961	3.7220	10.0022	4.2740
18.8100	7.9255	6.4524	3.6932	9.9408	4.2431
18.8200	7.8762	6.4090	3.6647	9.8798	4.2124
18.8300	7.8272	6.3659	3.6364	9.8192	4.1820
18.8400	7.7786	6.3231	3.6083	9.7589	4.1518
18.8500	7.7302	6.2806	3.5805	9.6991	4.1219
18.8600	7.6822	6.2384	3.5529	9.6395	4.0921
18.8700	7.6345	6.1964	3.5255	9.5803	4.0626
18.8800	7.5871	6.1547	3.4984	9.5215	4.0333
18.8900	7.5400	6.1133	3.4715	9.4631	4.0043
18.9000	7.4931	6.0722	3.4447	9.4050	3.9754
18.9100	7.4465	6.0312	3.4181	9.3471	3.9466
18.9200	7.4002	5.9906	3.3917	9.2897	3.9181
18.9300	7.3541	5.9502	3.3655	9.2325	3.8898
18.9400	7.3084	5.9101	3.3395	9.1757	3.8617
18.9500	7.2629	5.8702	3.3137	9.1193	3.8338
18.9600	7.2177	5.8307	3.2881	9.0632	3.8061
18.9700	7.1728	5.7914	3.2628	9.0075	3.7787
18.9800	7.1282	5.7523	3.2376	8.9521	3.7514
18.9900	7.0838	5.7135	3.2127	8.8970	3.7244
19.0000	7.0398	5.6750	3.1880	8.8423	3.6975
19.0100	6.9960	5.6367	3.1634	8.7879	3.6709
19.0200	6.9525	5.5987	3.1391	8.7339	3.6444
19.0300	6.9093	5.5610	3.1149	8.6801	3.6182
19.0400	6.8663	5.5235	3.0910	8.6268	3.5922
19.0500	6.8237	5.4862	3.0673	8.5737	3.5663
19.0600	6.7813	5.4493	3.0437	8.5210	3.5407
19.0700	6.7392	5.4125	3.0204	8.4685	3.5152
19.0800	6.6973	5.3760	2.9972	8.4164	3.4899
19.0900	6.6557	5.3398	2.9743	8.3647	3.4649
19.1000	6.6144	5.3038	2.9514	8.3132	3.4400
19.1100	6.5733	5.2679	2.9287	8.2620	3.4152
19.1200	6.5324	5.2324	2.9062	8.2111	3.3906
19.1300	6.4917	5.1970	2.8839	8.1605	3.3662
19.1400	6.4514	5.1619	2.8617	8.1102	3.3420
19.1500	6.4113	5.1271	2.8398	8.0602	3.3180
19.1600	6.3714	5.0925	2.8180	8.0106	3.2941
19.1700	6.3318	5.0581	2.7964	7.9612	3.2705
19.1800	6.2924	5.0239	2.7749	7.9122	3.2470
19.1900	6.2534	4.9900	2.7537	7.8634	3.2237
19.2000	6.2145	4.9563	2.7326	7.8150	3.2005
19.2100	6.1759	4.9228	2.7117	7.7668	3.1776
19.2200	6.1376	4.8896	2.6910	7.7189	3.1548
19.2300	6.0994	4.8566	2.6704	7.6714	3.1322
19.2400	6.0616	4.8238	2.6500	7.6242	3.1098
19.2500	6.0239	4.7913	2.6298	7.5772	3.0875
19.2600	5.9865	4.7589	2.6097	7.5306	3.0654
19.2700	5.9494	4.7268	2.5898	7.4843	3.0435
19.2800	5.9124	4.6949	2.5701	7.4382	3.0217
19.2900	5.8757	4.6633	2.5506	7.3924	3.0002
19.3000	5.8393	4.6318	2.5311	7.3469	2.9787
19.3100	5.8030	4.6005	2.5118	7.3016	2.9574
19.3200	5.7669	4.5694	2.4926	7.2567	2.9362
19.3300	5.7311	4.5385	2.4736	7.2119	2.9152
19.3400	5.6955	4.5079	2.4548	7.1675	2.8944
19.3500	5.6601	4.4774	2.4361	7.1234	2.8737
19.3600	5.6250	4.4472	2.4175	7.0795	2.8532
19.3700	5.5900	4.4171	2.3991	7.0359	2.8328
19.3800	5.5553	4.3873	2.3809	6.9925	2.8126
19.3900	5.5208	4.3577	2.3628	6.9494	2.7926
19.4000	5.4865	4.3283	2.3448	6.9066	2.7727
19.4100	5.4525	4.2991	2.3271	6.8641	2.7529
19.4200	5.4186	4.2701	2.3094	6.8219	2.7333
19.4300	5.3850	4.2412	2.2919	6.7799	2.7139
19.4400	5.3516	4.2126	2.2746	6.7382	2.6946
19.4500	5.3184	4.1842	2.2574	6.6967	2.6754
19.4600	5.2854	4.1560	2.2403	6.6555	2.6564
19.4700	5.2526	4.1280	2.2234	6.6146	2.6376
19.4800	5.2201	4.1001	2.2066	6.5739	2.6188
19.4900	5.1877	4.0725	2.1900	6.5335	2.6003
19.5000	5.1555	4.0450	2.1734	6.4933	2.5818
19.5100	5.1235	4.0177	2.1570	6.4534	2.5635
19.5200	5.0918	3.9906	2.1407	6.4136	2.5453
19.5300	5.0602	3.9637	2.1245	6.3742	2.5273
19.5400	5.0288	3.9369	2.1085	6.3349	2.5093
19.5500	4.9976	3.9104	2.0926	6.2959	2.4916
19.5600	4.9666	3.8840	2.0768	6.2572	2.4739
19.5700	4.9358	3.8578	2.0612	6.2187	2.4564
19.5800	4.9052	3.8318	2.0457	6.1805	2.4390
19.5900	4.8748	3.8059	2.0303	6.1425	2.4218
19.6000	4.8446	3.7803	2.0151	6.1048	2.4047
19.6100	4.8146	3.7548	1.9999	6.0672	2.3877
19.6200	4.7847	3.7295	1.9849	6.0299	2.3709
19.6300	4.7551	3.7044	1.9701	5.9929	2.3542
19.6400	4.7257	3.6795	1.9553	5.9561	2.3376
19.6500	4.6964	3.6547	1.9407	5.9195	2.3211
19.6600	4.6673	3.6301	1.9262	5.8831	2.3048
19.6700	4.6385	3.6056	1.9118	5.8470	2.2886
19.6800	4.6098	3.5814	1.8975	5.8111	2.2725
19.6900	4.5812	3.5573	1.8834	5.7754	2.2565
19.7000	4.5529	3.5334	1.8694	5.7399	2.2407
19.7100	4.5247	3.5096	1.8554	5.7046	2.2249
19.7200	4.4967	3.4859	1.8416	5.6696	2.2093
19.7300	4.4689	3.4625	1.8278	5.6347	2.1938
19.7400	4.4412	3.4392	1.8142	5.6001	2.1784
19.7500	4.4138	3.4160	1.8007	5.5657	2.1631
19.7600	4.3865	3.3931	1.7873	5.5315	2.1480
19.7700	4.3593	3.3702	1.7740	5.4976	2.1330
19.7800	4.3324	3.3476	1.7608	5.4638	2.1180
19.7900	4.3056	3.3251	1.7478	5.4303	2.1032
19.8000	4.2790	3.3027	1.7348	5.3969	2.0885
19.8100	4.2526	3.2806	1.7220	5.3638	2.0740
19.8200	4.2263	3.2585	1.7092	5.3309	2.0595
19.8300	4.2002	3.2366	1.6966	5.2982	2.0451
19.8400	4.1743	3.2149	1.6841	5.2657	2.0309
19.8500	4.1486	3.1933	1.6717	5.2334	2.0168
19.8600	4.1230	3.1719	1.6593	5.2013	2.0027
19.8700	4.0975	3.1507	1.6471	5.1694	1.9888
19.8800	4.0723	3.1295	1.6350	5.1377	1.9750
19.8900	4.0472	3.1086	1.6230	5.1062	1.9613
19.9000	4.0222	3.0877	1.6111	5.0749	1.9477
19.9100	3.9974	3.0670	1.5992	5.0438	1.9342
19.9200	3.9728	3.0464	1.5875	5.0128	1.9208
19.9300	3.9483	3.0260	1.5758	4.9821	1.9074
19.9400	3.9239	3.0057	1.5642	4.9516	1.8942
19.9500	3.8998	2.9856	1.5528	4.9212	1.8811
19.9600	3.8757	2.9656	1.5414	4.8910	1.8681
19.9700	3.8519	2.9458	1.5301	4.8611	1.8552
19.9800	3.8282	2.9260	1.5189	4.8313	1.8424
[truncated: 4,001 more rows]
