# Supplementary material for: Bayesian inference for biophysical neuron models enables stimulus optimization for retinal neuroprosthetics
Source: eLife. 2020 Oct 27;9:e54997. doi: 10.7554/eLife.54997 (PMC7673784; doi:10.7554/eLife.54997)
Supplement: Figure 10—source data 1. [file elife-54997-fig10-data1.zip › ON_Current1_OFF_Release_rm_Ca_L.csv]

Time/ms	OFF cell1: Release/(ves./s)	OFF cell2: Release/(ves./s)	OFF cell3: Release/(ves./s)	OFF cell4: Release/(ves./s)	OFF cell5: Release/(ves./s)
0.0000	1.9735	3.1933	2.3805	2.2429	2.4489
0.0100	1.9752	3.1964	2.3831	2.2448	2.4515
0.0200	1.9769	3.1996	2.3857	2.2468	2.4541
0.0300	1.9786	3.2028	2.3884	2.2488	2.4567
0.0400	1.9803	3.2061	2.3911	2.2508	2.4594
0.0500	1.9820	3.2093	2.3938	2.2528	2.4621
0.0600	1.9838	3.2127	2.3965	2.2548	2.4648
0.0700	1.9855	3.2160	2.3993	2.2569	2.4675
0.0800	1.9873	3.2194	2.4021	2.2590	2.4702
0.0900	1.9891	3.2228	2.4049	2.2611	2.4730
0.1000	1.9910	3.2262	2.4077	2.2632	2.4758
0.1100	1.9928	3.2297	2.4106	2.2654	2.4786
0.1200	1.9946	3.2332	2.4135	2.2675	2.4815
0.1300	1.9965	3.2367	2.4164	2.2697	2.4844
0.1400	1.9984	3.2403	2.4193	2.2719	2.4872
0.1500	2.0003	3.2439	2.4223	2.2741	2.4902
0.1600	2.0022	3.2475	2.4253	2.2764	2.4931
0.1700	2.0042	3.2512	2.4283	2.2786	2.4961
0.1800	2.0061	3.2548	2.4314	2.2809	2.4991
0.1900	2.0081	3.2586	2.4344	2.2832	2.5021
0.2000	2.0101	3.2623	2.4375	2.2856	2.5052
0.2100	2.0121	3.2661	2.4406	2.2879	2.5083
0.2200	2.0141	3.2700	2.4438	2.2903	2.5114
0.2300	2.0162	3.2738	2.4470	2.2927	2.5145
0.2400	2.0183	3.2777	2.4502	2.2951	2.5177
0.2500	2.0203	3.2816	2.4534	2.2975	2.5209
0.2600	2.0224	3.2856	2.4566	2.3000	2.5241
0.2700	2.0246	3.2896	2.4599	2.3025	2.5273
0.2800	2.0267	3.2936	2.4632	2.3050	2.5306
0.2900	2.0289	3.2977	2.4665	2.3075	2.5339
0.3000	2.0310	3.3017	2.4699	2.3100	2.5372
0.3100	2.0332	3.3059	2.4733	2.3126	2.5405
0.3200	2.0354	3.3100	2.4767	2.3152	2.5439
0.3300	2.0377	3.3142	2.4801	2.3178	2.5473
0.3400	2.0399	3.3185	2.4836	2.3204	2.5507
0.3500	2.0422	3.3227	2.4871	2.3230	2.5542
0.3600	2.0444	3.3270	2.4906	2.3257	2.5576
0.3700	2.0467	3.3313	2.4941	2.3284	2.5611
0.3800	2.0491	3.3357	2.4977	2.3311	2.5647
0.3900	2.0514	3.3401	2.5013	2.3338	2.5682
0.4000	2.0538	3.3445	2.5049	2.3366	2.5718
0.4100	2.0561	3.3490	2.5085	2.3394	2.5754
0.4200	2.0585	3.3535	2.5122	2.3422	2.5791
0.4300	2.0609	3.3580	2.5159	2.3450	2.5827
0.4400	2.0634	3.3626	2.5196	2.3478	2.5864
0.4500	2.0658	3.3672	2.5234	2.3507	2.5901
0.4600	2.0683	3.3718	2.5272	2.3536	2.5939
0.4700	2.0708	3.3765	2.5310	2.3565	2.5977
0.4800	2.0733	3.3812	2.5348	2.3594	2.6015
0.4900	2.0758	3.3860	2.5387	2.3624	2.6053
0.5000	2.0783	3.3907	2.5425	2.3653	2.6091
0.5100	2.0809	3.3956	2.5465	2.3684	2.6131
0.5200	2.0835	3.4004	2.5504	2.3714	2.6170
0.5300	2.0861	3.4053	2.5544	2.3744	2.6209
0.5400	2.0887	3.4102	2.5584	2.3775	2.6249
0.5500	2.0914	3.4152	2.5624	2.3806	2.6289
0.5600	2.0940	3.4202	2.5665	2.3837	2.6329
0.5700	2.0967	3.4253	2.5706	2.3869	2.6370
0.5800	2.0994	3.4304	2.5747	2.3900	2.6411
0.5900	2.1022	3.4355	2.5789	2.3933	2.6452
0.6000	2.1049	3.4407	2.5831	2.3965	2.6494
0.6100	2.1077	3.4460	2.5873	2.3998	2.6536
0.6200	2.1105	3.4513	2.5916	2.4030	2.6579
0.6300	2.1134	3.4566	2.5959	2.4064	2.6622
0.6400	2.1162	3.4620	2.6003	2.4097	2.6665
0.6500	2.1191	3.4674	2.6047	2.4131	2.6709
0.6600	2.1220	3.4729	2.6091	2.4165	2.6753
0.6700	2.1249	3.4784	2.6136	2.4200	2.6797
0.6800	2.1279	3.4840	2.6181	2.4234	2.6842
0.6900	2.1309	3.4896	2.6226	2.4269	2.6887
0.7000	2.1339	3.4952	2.6272	2.4304	2.6932
0.7100	2.1370	3.5011	2.6319	2.4341	2.6979
0.7200	2.1400	3.5068	2.6365	2.4376	2.7025
0.7300	2.1431	3.5126	2.6412	2.4413	2.7072
0.7400	2.1462	3.5185	2.6459	2.4449	2.7119
0.7500	2.1494	3.5245	2.6507	2.4486	2.7167
0.7600	2.1525	3.5304	2.6556	2.4524	2.7215
0.7700	2.1558	3.5365	2.6605	2.4562	2.7263
0.7800	2.1590	3.5426	2.6654	2.4600	2.7312
0.7900	2.1623	3.5488	2.6704	2.4638	2.7362
0.8000	2.1656	3.5551	2.6754	2.4677	2.7412
0.8100	2.1689	3.5614	2.6805	2.4716	2.7463
0.8200	2.1723	3.5678	2.6857	2.4756	2.7514
0.8300	2.1757	3.5742	2.6909	2.4796	2.7566
0.8400	2.1792	3.5807	2.6961	2.4837	2.7618
0.8500	2.1827	3.5873	2.7014	2.4878	2.7671
0.8600	2.1862	3.5940	2.7068	2.4919	2.7724
0.8700	2.1897	3.6007	2.7122	2.4961	2.7778
0.8800	2.1933	3.6075	2.7176	2.5003	2.7832
0.8900	2.1969	3.6143	2.7232	2.5046	2.7887
0.9000	2.2006	3.6212	2.7287	2.5089	2.7942
0.9100	2.2043	3.6283	2.7345	2.5133	2.7999
0.9200	2.2080	3.6354	2.7401	2.5177	2.8055
0.9300	2.2118	3.6425	2.7459	2.5221	2.8113
0.9400	2.2156	3.6497	2.7517	2.5266	2.8170
0.9500	2.2195	3.6570	2.7576	2.5311	2.8229
0.9600	2.2234	3.6644	2.7635	2.5357	2.8288
0.9700	2.2273	3.6719	2.7695	2.5404	2.8348
0.9800	2.2313	3.6794	2.7756	2.5450	2.8408
0.9900	2.2353	3.6871	2.7817	2.5498	2.8469
1.0000	2.2394	3.6948	2.7880	2.5546	2.8531
1.0100	2.2435	3.7026	2.7943	2.5594	2.8594
1.0200	2.2477	3.7105	2.8006	2.5643	2.8657
1.0300	2.2519	3.7185	2.8071	2.5693	2.8721
1.0400	2.2561	3.7266	2.8136	2.5743	2.8786
1.0500	2.2604	3.7348	2.8201	2.5794	2.8851
1.0600	2.2648	3.7431	2.8268	2.5845	2.8917
1.0700	2.2692	3.7514	2.8335	2.5897	2.8984
1.0800	2.2736	3.7599	2.8403	2.5950	2.9052
1.0900	2.2781	3.7684	2.8472	2.6003	2.9120
1.1000	2.2826	3.7771	2.8542	2.6056	2.9189
1.1100	2.2873	3.7860	2.8614	2.6111	2.9260
1.1200	2.2919	3.7948	2.8684	2.6166	2.9330
1.1300	2.2966	3.8038	2.8756	2.6221	2.9402
1.1400	2.3014	3.8128	2.8829	2.6277	2.9474
1.1500	2.3062	3.8219	2.8903	2.6334	2.9548
1.1600	2.3110	3.8312	2.8977	2.6391	2.9621
1.1700	2.3160	3.8406	2.9053	2.6449	2.9697
1.1800	2.3209	3.8501	2.9129	2.6508	2.9772
1.1900	2.3260	3.8598	2.9207	2.6568	2.9849
1.2000	2.3311	3.8695	2.9285	2.6628	2.9927
1.2100	2.3363	3.8794	2.9365	2.6689	3.0006
1.2200	2.3415	3.8894	2.9445	2.6751	3.0086
1.2300	2.3468	3.8995	2.9527	2.6813	3.0167
1.2400	2.3521	3.9097	2.9609	2.6877	3.0249
1.2500	2.3575	3.9201	2.9693	2.6941	3.0331
1.2600	2.3630	3.9306	2.9777	2.7006	3.0415
1.2700	2.3686	3.9413	2.9863	2.7071	3.0500
1.2800	2.3742	3.9520	2.9949	2.7138	3.0586
1.2900	2.3799	3.9629	3.0037	2.7205	3.0673
1.3000	2.3856	3.9739	3.0126	2.7273	3.0761
1.3100	2.3915	3.9853	3.0217	2.7343	3.0852
1.3200	2.3974	3.9965	3.0307	2.7412	3.0941
1.3300	2.4034	4.0080	3.0400	2.7483	3.1033
1.3400	2.4094	4.0195	3.0493	2.7554	3.1125
1.3500	2.4155	4.0313	3.0588	2.7626	3.1219
1.3600	2.4217	4.0432	3.0683	2.7699	3.1313
1.3700	2.4279	4.0553	3.0780	2.7774	3.1410
1.3800	2.4343	4.0675	3.0879	2.7849	3.1507
1.3900	2.4407	4.0798	3.0978	2.7925	3.1606
1.4000	2.4472	4.0924	3.1079	2.8002	3.1705
1.4100	2.4538	4.1051	3.1182	2.8080	3.1807
1.4200	2.4605	4.1180	3.1285	2.8159	3.1909
1.4300	2.4673	4.1310	3.1390	2.8239	3.2013
1.4400	2.4741	4.1442	3.1497	2.8321	3.2119
1.4500	2.4810	4.1576	3.1604	2.8403	3.2225
1.4600	2.4881	4.1712	3.1713	2.8486	3.2333
1.4700	2.4952	4.1849	3.1824	2.8570	3.2443
1.4800	2.5024	4.1988	3.1936	2.8656	3.2553
1.4900	2.5096	4.2129	3.2049	2.8742	3.2666
1.5000	2.5170	4.2272	3.2164	2.8829	3.2779
1.5100	2.5246	4.2418	3.2283	2.8919	3.2896
1.5200	2.5321	4.2564	3.2399	2.9008	3.3012
1.5300	2.5398	4.2713	3.2519	2.9100	3.3130
1.5400	2.5475	4.2862	3.2640	2.9191	3.3249
1.5500	2.5554	4.3015	3.2763	2.9285	3.3371
1.5600	2.5633	4.3169	3.2887	2.9379	3.3493
1.5700	2.5714	4.3326	3.3013	2.9475	3.3618
1.5800	2.5796	4.3484	3.3140	2.9572	3.3744
1.5900	2.5879	4.3645	3.3270	2.9670	3.3872
1.6000	2.5963	4.3808	3.3401	2.9770	3.4002
1.6100	2.6048	4.3973	3.3534	2.9871	3.4133
1.6200	2.6134	4.4141	3.3669	2.9973	3.4266
1.6300	2.6221	4.4311	3.3806	3.0077	3.4401
1.6400	2.6309	4.4483	3.3944	3.0182	3.4538
1.6500	2.6399	4.4657	3.4085	3.0288	3.4677
1.6600	2.6490	4.4834	3.4227	3.0396	3.4817
1.6700	2.6581	4.5013	3.4371	3.0505	3.4959
1.6800	2.6674	4.5194	3.4517	3.0616	3.5103
1.6900	2.6769	4.5378	3.4665	3.0728	3.5249
1.7000	2.6864	4.5564	3.4814	3.0841	3.5397
1.7100	2.6962	4.5755	3.4969	3.0958	3.5549
1.7200	2.7059	4.5945	3.5121	3.1074	3.5700
1.7300	2.7159	4.6140	3.5278	3.1192	3.5854
1.7400	2.7259	4.6335	3.5435	3.1311	3.6009
1.7500	2.7361	4.6535	3.5596	3.1433	3.6168
1.7600	2.7464	4.6736	3.5758	3.1555	3.6327
1.7700	2.7568	4.6941	3.5923	3.1680	3.6490
1.7800	2.7674	4.7149	3.6089	3.1806	3.6654
1.7900	2.7782	4.7359	3.6259	3.1934	3.6821
1.8000	2.7890	4.7572	3.6430	3.2063	3.6990
1.8100	2.8001	4.7789	3.6604	3.2195	3.7162
1.8200	2.8112	4.8008	3.6780	3.2328	3.7335
1.8300	2.8225	4.8231	3.6959	3.2463	3.7512
1.8400	2.8340	4.8456	3.7140	3.2599	3.7690
1.8500	2.8456	4.8684	3.7324	3.2738	3.7871
1.8600	2.8574	4.8916	3.7510	3.2878	3.8054
1.8700	2.8693	4.9151	3.7699	3.3021	3.8240
1.8800	2.8814	4.9389	3.7890	3.3165	3.8428
1.8900	2.8936	4.9630	3.8083	3.3311	3.8619
1.9000	2.9060	4.9874	3.8279	3.3459	3.8812
1.9100	2.9187	5.0125	3.8481	3.3611	3.9011
1.9200	2.9314	5.0374	3.8681	3.3761	3.9208
1.9300	2.9443	5.0629	3.8886	3.3916	3.9409
1.9400	2.9573	5.0886	3.9093	3.4071	3.9612
1.9500	2.9706	5.1148	3.9303	3.4230	3.9819
1.9600	2.9839	5.1413	3.9515	3.4390	4.0028
1.9700	2.9975	5.1682	3.9731	3.4552	4.0241
1.9800	3.0113	5.1955	3.9950	3.4717	4.0456
1.9900	3.0252	5.2231	4.0172	3.4884	4.0674
2.0000	3.0394	5.2511	4.0396	3.5053	4.0895
2.0100	3.0537	5.2796	4.0624	3.5224	4.1120
2.0200	3.0682	5.3084	4.0855	3.5398	4.1347
2.0300	3.0830	5.3377	4.1090	3.5575	4.1577
2.0400	3.0979	5.3673	4.1327	3.5753	4.1811
2.0500	3.1130	5.3973	4.1568	3.5934	4.2048
2.0600	3.1283	5.4278	4.1812	3.6117	4.2287
2.0700	3.1438	5.4587	4.2059	3.6303	4.2530
2.0800	3.1595	5.4899	4.2310	3.6492	4.2777
2.0900	3.1754	5.5217	4.2563	3.6682	4.3026
2.1000	3.1915	5.5538	4.2821	3.6876	4.3279
2.1100	3.2081	5.5868	4.3085	3.7074	4.3539
2.1200	3.2245	5.6196	4.3348	3.7271	4.3797
2.1300	3.2414	5.6532	4.3616	3.7473	4.4061
2.1400	3.2583	5.6870	4.3887	3.7676	4.4326
2.1500	3.2755	5.7215	4.4162	3.7883	4.4597
2.1600	3.2929	5.7563	4.4441	3.8093	4.4871
2.1700	3.3107	5.7918	4.4724	3.8305	4.5149
2.1800	3.3285	5.8276	4.5010	3.8520	4.5430
2.1900	3.3467	5.8641	4.5301	3.8739	4.5716
2.2000	3.3651	5.9010	4.5596	3.8960	4.6005
2.2100	3.3838	5.9384	4.5895	3.9184	4.6299
2.2200	3.4027	5.9764	4.6198	3.9412	4.6596
2.2300	3.4218	6.0149	4.6505	3.9642	4.6898
2.2400	3.4412	6.0539	4.6816	3.9876	4.7203
2.2500	3.4609	6.0935	4.7132	4.0113	4.7513
2.2600	3.4808	6.1336	4.7452	4.0352	4.7827
2.2700	3.5010	6.1743	4.7776	4.0596	4.8145
2.2800	3.5215	6.2155	4.8104	4.0842	4.8467
2.2900	3.5422	6.2573	4.8437	4.1092	4.8794
2.3000	3.5632	6.2996	4.8774	4.1345	4.9125
2.3100	3.5847	6.3431	4.9121	4.1604	4.9465
2.3200	3.6061	6.3864	4.9465	4.1862	4.9802
2.3300	3.6280	6.4306	4.9817	4.2127	5.0148
2.3400	3.6501	6.4762	5.0171	4.2393	5.0495
2.3500	3.6725	6.5223	5.0533	4.2664	5.0850
2.3600	3.6952	6.5691	5.0898	4.2937	5.1208
2.3700	3.7182	6.6165	5.1269	4.3216	5.1572
2.3800	3.7415	6.6663	5.1644	4.3497	5.1940
2.3900	3.7652	6.7162	5.2025	4.3783	5.2314
2.4000	3.7891	6.7672	5.2411	4.4073	5.2692
2.4100	3.8134	6.8194	5.2803	4.4367	5.3084
2.4200	3.8380	6.8723	5.3200	4.4664	5.3478
2.4300	3.8629	6.9259	5.3602	4.4966	5.3880
2.4400	3.8882	6.9818	5.4009	4.5272	5.4286
2.4500	3.9138	7.0379	5.4423	4.5582	5.4704
2.4600	3.9397	7.0976	5.4841	4.5896	5.5132
2.4700	3.9659	7.1578	5.5266	4.6221	5.5567
2.4800	3.9925	7.2195	5.5704	4.6548	5.6013
2.4900	4.0195	7.2824	5.6146	4.6881	5.6463
2.5000	4.0468	7.3488	5.6596	4.7217	5.6921
2.5100	4.0748	7.4160	5.7063	4.7570	5.7402
2.5200	4.1026	7.4836	5.7525	4.7923	5.7876
2.5300	4.1311	7.5522	5.8008	4.8284	5.8364
2.5400	4.1597	7.6217	5.8498	4.8654	5.8874
2.5500	4.1889	7.6923	5.8997	4.9028	5.9395
2.5600	4.2184	7.7638	5.9501	4.9407	5.9924
2.5700	4.2483	7.8363	6.0013	4.9792	6.0459
2.5800	4.2786	7.9098	6.0546	5.0188	6.1024
2.5900	4.3094	7.9857	6.1088	5.0592	6.1596
2.6000	4.3405	8.0622	6.1636	5.1020	6.2179
2.6100	4.3727	8.1402	6.2209	5.1453	6.2768
2.6200	4.4051	8.2189	6.2793	5.1894	6.3366
2.6300	4.4381	8.2990	6.3386	5.2352	6.3971
2.6400	4.4714	8.3800	6.3986	5.2826	6.4584
2.6500	4.5053	8.4623	6.4619	5.3304	6.5205
2.6600	4.5401	8.5455	6.5260	5.3790	6.5834
2.6700	4.5758	8.6314	6.5913	5.4281	6.6482
2.6800	4.6118	8.7178	6.6572	5.4779	6.7136
2.6900	4.6490	8.8059	6.7241	5.5284	6.7800
2.7000	4.6863	8.8947	6.7916	5.5795	6.8471
2.7100	4.7248	8.9862	6.8611	5.6319	6.9161
2.7200	4.7635	9.0770	6.9301	5.6842	6.9845
2.7300	4.8029	9.1702	7.0018	5.7375	7.0546
2.7400	4.8433	9.2638	7.0736	5.7923	7.1250
2.7500	4.8852	9.3595	7.1471	5.8477	7.1969
2.7600	4.9287	9.4559	7.2210	5.9039	7.2703
2.7700	4.9724	9.5542	7.2963	5.9609	7.3448
2.7800	5.0175	9.6534	7.3722	6.0187	7.4202
2.7900	5.0642	9.7543	7.4495	6.0772	7.4966
2.8000	5.1119	9.8563	7.5274	6.1366	7.5741
2.8100	5.1601	9.9601	7.6066	6.1967	7.6525
2.8200	5.2090	10.0650	7.6878	6.2578	7.7320
2.8300	5.2585	10.1716	7.7700	6.3204	7.8125
2.8400	5.3087	10.2794	7.8533	6.3837	7.8941
2.8500	5.3595	10.3890	7.9376	6.4481	7.9766
2.8600	5.4110	10.4998	8.0230	6.5131	8.0603
2.8700	5.4631	10.6123	8.1094	6.5792	8.1450
2.8800	5.5159	10.7262	8.1970	6.6460	8.2308
2.8900	5.5693	10.8432	8.2856	6.7138	8.3177
2.9000	5.6244	10.9612	8.3754	6.7824	8.4056
2.9100	5.6804	11.0827	8.4674	6.8527	8.4957
2.9200	5.7366	11.2035	8.5590	6.9229	8.5855
2.9300	5.7937	11.3272	8.6524	6.9945	8.6771
2.9400	5.8514	11.4516	8.7465	7.0667	8.7694
2.9500	5.9100	11.5786	8.8422	7.1402	8.8632
2.9600	5.9693	11.7066	8.9388	7.2144	8.9579
2.9700	6.0293	11.8370	9.0369	7.2899	9.0541
2.9800	6.0901	11.9701	9.1361	7.3662	9.1514
2.9900	6.1526	12.1052	9.2367	7.4436	9.2501
3.0000	6.2157	12.2420	9.3385	7.5220	9.3499
3.0100	6.2798	12.3821	9.4416	7.6016	9.4524
3.0200	6.3445	12.5237	9.5460	7.6821	9.5558
3.0300	6.4102	12.6676	9.6517	7.7638	9.6608
3.0400	6.4766	12.8132	9.7587	7.8465	9.7668
3.0500	6.5440	12.9608	9.8671	7.9314	9.8745
3.0600	6.6121	13.1117	9.9767	8.0171	9.9832
3.0700	6.6812	13.2644	10.0878	8.1043	10.0935
3.0800	6.7511	13.4192	10.2001	8.1923	10.2049
3.0900	6.8219	13.5760	10.3153	8.2817	10.3179
3.1000	6.8935	13.7349	10.4315	8.3720	10.4320
3.1100	6.9668	13.8975	10.5509	8.4646	10.5503
3.1200	7.0399	14.0600	10.6693	8.5569	10.6677
3.1300	7.1144	14.2257	10.7905	8.6513	10.7878
3.1400	7.1895	14.3929	10.9121	8.7462	10.9084
3.1500	7.2659	14.5642	11.0360	8.8440	11.0313
3.1600	7.3430	14.7371	11.1609	8.9423	11.1550
3.1700	7.4212	14.9128	11.2877	9.0436	11.2809
3.1800	7.5003	15.0919	11.4158	9.1454	11.4078
3.1900	7.5805	15.2733	11.5457	9.2491	11.5380
3.2000	7.6616	15.4584	11.6784	9.3538	11.6690
3.2100	7.7438	15.6482	11.8126	9.4602	11.8022
3.2200	7.8270	15.8413	11.9485	9.5686	11.9365
3.2300	7.9113	16.0369	12.0859	9.6785	12.0729
3.2400	7.9976	16.2351	12.2252	9.7896	12.2118
3.2500	8.0848	16.4390	12.3659	9.9024	12.3523
3.2600	8.1732	16.6448	12.5084	10.0165	12.4944
3.2700	8.2625	16.8539	12.6525	10.1321	12.6383
3.2800	8.3531	17.0663	12.7983	10.2491	12.7838
3.2900	8.4446	17.2816	12.9458	10.3677	12.9311
3.3000	8.5374	17.4994	13.0964	10.4876	13.0800
3.3100	8.6320	17.7237	13.2502	10.6113	13.2325
3.3200	8.7266	17.9469	13.4034	10.7345	13.3841
3.3300	8.8229	18.1749	13.5593	10.8604	13.5388
3.3400	8.9199	18.4057	13.7164	10.9870	13.6956
3.3500	9.0184	18.6402	13.8758	11.1169	13.8546
3.3600	9.1191	18.8772	14.0381	11.2476	14.0152
3.3700	9.2207	19.1197	14.2023	11.3816	14.1780
3.3800	9.3238	19.3656	14.3684	11.5175	14.3436
3.3900	9.4280	19.6150	14.5363	11.6563	14.5110
3.4000	9.5346	19.8672	14.7063	11.7973	14.6805
3.4100	9.6420	20.1231	14.8782	11.9402	14.8543
3.4200	9.7511	20.3819	15.0521	12.0857	15.0305
3.4300	9.8611	20.6443	15.2279	12.2343	15.2100
3.4400	9.9728	20.9097	15.4057	12.3844	15.3912
3.4500	10.0855	21.1789	15.5854	12.5367	15.5747
3.4600	10.2007	21.4522	15.7672	12.6907	15.7612
3.4700	10.3168	21.7287	15.9525	12.8477	15.9496
3.4800	10.4347	22.0087	16.1393	13.0060	16.1420
3.4900	10.5535	22.2922	16.3285	13.1667	16.3371
3.5000	10.6740	22.5791	16.5194	13.3290	16.5343
3.5100	10.7968	22.8727	16.7166	13.4970	16.7359
3.5200	10.9196	23.1655	16.9118	13.6637	16.9366
3.5300	11.0443	23.4640	17.1111	13.8342	17.1408
3.5400	11.1701	23.7647	17.3152	14.0056	17.3474
3.5500	11.2976	24.0702	17.5213	14.1814	17.5564
3.5600	11.4274	24.3788	17.7298	14.3583	17.7688
3.5700	11.5586	24.6918	17.9419	14.5391	17.9832
3.5800	11.6915	25.0082	18.1560	14.7211	18.2002
3.5900	11.8257	25.3290	18.3727	14.9061	18.4193
3.6000	11.9626	25.6534	18.5928	15.0928	18.6410
3.6100	12.1008	25.9821	18.8151	15.2822	18.8661
3.6200	12.2407	26.3145	19.0432	15.4735	19.0950
3.6300	12.3831	26.6512	19.2727	15.6675	19.3261
3.6400	12.5279	26.9917	19.5053	15.8635	19.5599
3.6500	12.6751	27.3365	19.7410	16.0621	19.7959
3.6600	12.8239	27.6853	19.9790	16.2637	20.0347
3.6700	12.9753	28.0384	20.2194	16.4675	20.2756
3.6800	13.1280	28.3955	20.4623	16.6737	20.5193
3.6900	13.2836	28.7569	20.7075	16.8823	20.7651
3.7000	13.4404	29.1223	20.9566	17.0933	21.0149
3.7100	13.6023	29.4985	21.2107	17.3089	21.2692
3.7200	13.7632	29.8732	21.4634	17.5241	21.5227
3.7300	13.9273	30.2551	21.7200	17.7431	21.7800
3.7400	14.0930	30.6393	21.9796	17.9637	22.0391
3.7500	14.2611	31.0298	22.2419	18.1876	22.3014
3.7600	14.4305	31.4234	22.5067	18.4135	22.5660
3.7700	14.6022	31.8229	22.7742	18.6426	22.8336
3.7800	14.7755	32.2261	23.0443	18.8739	23.1037
3.7900	14.9508	32.6347	23.3193	19.1083	23.3766
3.8000	15.1279	33.0474	23.5963	19.3450	23.6522
3.8100	15.3089	33.4654	23.8766	19.5848	23.9305
3.8200	15.4909	33.8877	24.1590	19.8271	24.2116
3.8300	15.6756	34.3153	24.4459	20.0722	24.4954
3.8400	15.8616	34.7472	24.7345	20.3200	24.7820
3.8500	16.0500	35.1844	25.0265	20.5707	25.0713
3.8600	16.2415	35.6261	25.3206	20.8241	25.3634
3.8700	16.4349	36.0757	25.6179	21.0804	25.6582
3.8800	16.6314	36.5293	25.9175	21.3395	25.9558
3.8900	16.8292	36.9886	26.2202	21.6014	26.2561
3.9000	17.0295	37.4522	26.5252	21.8661	26.5592
3.9100	17.2334	37.9261	26.8371	22.1363	26.8685
3.9200	17.4370	38.3980	27.1462	22.4058	27.1759
3.9300	17.6435	38.8784	27.4605	22.6798	27.4880
3.9400	17.8515	39.3616	27.7758	22.9577	27.8017
3.9500	18.0621	39.8519	28.0953	23.2389	28.1193
3.9600	18.2744	40.3461	28.4167	23.5230	28.4390
3.9700	18.4892	40.8468	28.7417	23.8102	28.7623
3.9800	18.7068	41.3519	29.0690	24.1005	29.0880
3.9900	18.9263	41.8632	29.3996	24.3940	29.4170
4.0000	19.1482	42.3794	29.7327	24.6906	29.7487
4.0100	19.3721	42.9040	30.0690	24.9903	30.0836
4.0200	19.5982	43.4329	30.4079	25.2933	30.4212
4.0300	19.8265	43.9683	30.7498	25.5993	30.7619
4.0400	20.0571	44.5085	31.0945	25.9086	31.1055
4.0500	20.2898	45.0549	31.4422	26.2210	31.4520
4.0600	20.5248	45.6063	31.7925	26.5367	31.8014
4.0700	20.7619	46.1637	32.1459	26.8556	32.1538
4.0800	21.0013	46.7288	32.5019	27.1777	32.5091
4.0900	21.2428	47.2992	32.8609	27.5030	32.8673
4.1000	21.4866	47.8754	33.2225	27.8317	33.2284
4.1100	21.7351	48.4631	33.5919	28.1686	33.5968
4.1200	21.9824	49.0484	33.9574	28.5042	33.9621
4.1300	22.2335	49.6429	34.3287	28.8453	34.3329
4.1400	22.4858	50.2409	34.7008	29.1881	34.7049
4.1500	22.7412	50.8465	35.0774	29.5356	35.0813
4.1600	22.9984	51.4568	35.4558	29.8856	35.4598
4.1700	23.2583	52.0741	35.8380	30.2399	35.8420
4.1800	23.5203	52.6966	36.2224	30.5970	36.2267
4.1900	23.7849	53.3258	36.6103	30.9581	36.6149
4.2000	24.0516	53.9630	37.0007	31.3224	37.0058
4.2100	24.3208	54.6062	37.3944	31.6905	37.3999
4.2200	24.5923	55.2555	37.7906	32.0618	37.7969
4.2300	24.8662	55.9109	38.1900	32.4370	38.1971
4.2400	25.1425	56.5723	38.5921	32.8154	38.6000
4.2500	25.4211	57.2399	38.9972	33.1976	39.0062
4.2600	25.7021	57.9135	39.4050	33.5831	39.4152
4.2700	25.9855	58.5933	39.8157	33.9724	39.8272
4.2800	26.2712	59.2792	40.2292	34.3652	40.2421
4.2900	26.5593	59.9711	40.6455	34.7616	40.6600
4.3000	26.8497	60.6691	41.0645	35.1614	41.0807
4.3100	27.1455	61.3834	41.4921	35.5708	41.5126
4.3200	27.4395	62.0929	41.9145	35.9778	41.9395
4.3300	27.7377	62.8135	42.3432	36.3912	42.3701
4.3400	28.0371	63.5369	42.7722	36.8064	42.8016
4.3500	28.3398	64.2693	43.2058	37.2267	43.2376
4.3600	28.6443	65.0062	43.6411	37.6497	43.6755
4.3700	28.9518	65.7536	44.0801	38.0792	44.1173
4.3800	29.2613	66.5057	44.5213	38.5114	44.5645
4.3900	29.5736	67.2655	44.9659	38.9482	45.0144
4.4000	29.8882	68.0309	45.4127	39.3882	45.4676
4.4100	30.2054	68.8035	45.8628	39.8325	45.9235
4.4200	30.5248	69.5846	46.3154	40.2802	46.3827
4.4300	30.8469	70.3720	46.7709	40.7321	46.8444
4.4400	31.1713	71.1660	47.2289	41.1875	47.3093
4.4500	31.4982	71.9664	47.6899	41.6469	47.7769
4.4600	31.8275	72.7732	48.1533	42.1099	48.2476
4.4700	32.1593	73.5864	48.6195	42.5769	48.7208
4.4800	32.4934	74.4131	49.0882	43.0476	49.1971
4.4900	32.8300	75.2444	49.5597	43.5221	49.6760
4.5000	33.1690	76.0834	50.0335	44.0003	50.1578
4.5100	33.5140	76.9370	50.5168	44.4893	50.6485
4.5200	33.8564	77.7854	50.9933	44.9749	51.1335
4.5300	34.2034	78.6447	51.4763	45.4675	51.6247
4.5400	34.5514	79.5076	51.9591	45.9617	52.1163
4.5500	34.9029	80.3792	52.4465	46.4616	52.6125
4.5600	35.2585	81.2560	52.9350	46.9641	53.1103
4.5700	35.6166	82.1433	53.4273	47.4715	53.6117
4.5800	35.9773	83.0357	53.9212	47.9822	54.1152
4.5900	36.3404	83.9358	54.4184	48.4974	54.6220
4.6000	36.7061	84.8418	54.9175	49.0161	55.1312
4.6100	37.0740	85.7548	55.4196	49.5390	55.6434
4.6200	37.4446	86.6741	55.9237	50.0656	56.1580
4.6300	37.8174	87.6002	56.4306	50.5964	56.6754
4.6400	38.1929	88.5326	56.9396	51.1309	57.1954
4.6500	38.5705	89.4716	57.4512	51.6694	57.7180
4.6600	38.9508	90.4171	57.9649	52.2117	58.2431
4.6700	39.3333	91.3690	58.4810	52.7580	58.7707
4.6800	39.7183	92.3271	58.9992	53.3080	59.3008
4.6900	40.1055	93.2917	59.5198	53.8620	59.8334
4.7000	40.4952	94.2625	60.0423	54.4196	60.3684
4.7100	40.8907	95.2492	60.5740	54.9863	60.9121
4.7200	41.2837	96.2292	61.0983	55.5498	61.4495
4.7300	41.6810	97.2209	61.6288	56.1201	61.9929
4.7400	42.0793	98.2151	62.1585	56.6922	62.5361
4.7500	42.4810	99.2185	62.6925	57.2697	63.0800
4.7600	42.8843	100.2263	63.2271	57.8521	63.6257
4.7700	43.2904	101.2419	63.7648	58.4387	64.1740
4.7800	43.6985	102.2627	64.3038	59.0311	64.7246
4.7900	44.1092	103.2937	64.8454	59.6269	65.2774
4.8000	44.5220	104.3293	65.3884	60.2269	65.8326
4.8100	44.9372	105.3723	65.9339	60.8306	66.3898
4.8200	45.3546	106.4205	66.4808	61.4382	66.9494
4.8300	45.7744	107.4757	67.0299	62.0495	67.5109
4.8400	46.1962	108.5361	67.5806	62.6646	68.0747
4.8500	46.6204	109.6032	68.1332	63.2836	68.6403
4.8600	47.0467	110.6760	68.6874	63.9061	69.2082
4.8700	47.4752	111.7547	69.2433	64.5325	69.7778
4.8800	47.9057	112.8390	69.8007	65.1624	70.3495
4.8900	48.3385	113.9293	70.3599	65.7961	70.9229
4.9000	48.7733	115.0252	70.9203	66.4333	71.4982
4.9100	49.2145	116.1382	71.4903	67.0825	72.0864
4.9200	49.6518	117.2412	72.0508	67.7264	72.6617
4.9300	50.0938	118.3564	72.6174	68.3777	73.2445
4.9400	50.5360	119.4728	73.1821	69.0300	73.8246
4.9500	50.9816	120.5982	73.7506	69.6879	74.4101
4.9600	51.4283	121.7266	74.3188	70.3479	74.9944
4.9700	51.8777	122.8626	74.8897	71.0126	75.5828
4.9800	52.3287	124.0028	75.4610	71.6801	76.1708
4.9900	52.7821	125.1496	76.0342	72.3518	76.7622
5.0000	53.2371	126.3007	76.6081	73.0265	77.3536
5.0100	53.6943	127.4581	77.1837	73.7051	77.9479
5.0200	54.1533	128.6201	77.7600	74.3868	78.5425
5.0300	54.6143	129.7879	78.3378	75.0723	79.1395
5.0400	55.0771	130.9602	78.9162	75.7608	79.7370
5.0500	55.5418	132.1382	79.4959	76.4530	80.3366
5.0600	56.0083	133.3207	80.0763	77.1482	80.9367
5.0700	56.4766	134.5085	80.6577	77.8469	81.5388
5.0800	56.9466	135.7008	81.2398	78.5487	82.1413
5.0900	57.4184	136.8979	81.8228	79.2538	82.7456
5.1000	57.8918	138.0996	82.4063	79.9619	83.3503
5.1100	58.3719	139.3244	82.9995	80.6827	83.9648
5.1200	58.8469	140.5294	83.5810	81.3963	84.5685
5.1300	59.3264	141.7483	84.1684	82.1174	85.1784
5.1400	59.8054	142.9645	84.7526	82.8385	85.7854
5.1500	60.2877	144.1911	85.3400	83.5650	86.3962
5.1600	60.7704	145.4173	85.9261	84.2929	87.0058
5.1700	61.2523	146.6519	86.5142	85.0251	87.6180
5.1800	61.7359	147.8876	87.1016	85.7595	88.2296
5.1900	62.2208	149.1304	87.6902	86.4975	88.8431
5.2000	62.7075	150.3749	88.2786	87.2379	89.4565
5.2100	63.1954	151.6256	88.8679	87.9816	90.0713
5.2200	63.6850	152.8785	89.4569	88.7278	90.6861
5.2300	64.1758	154.1369	90.0464	89.4772	91.3020
5.2400	64.6683	155.3976	90.6359	90.2291	91.9179
5.2500	65.1618	156.6633	91.2257	90.9839	92.5347
5.2600	65.6570	157.9316	91.8151	91.7412	93.1515
5.2700	66.1531	159.2042	92.4048	92.5012	93.7690
5.2800	66.6507	160.4794	92.9943	93.2638	94.3864
5.2900	67.1494	161.7587	93.5837	94.0288	95.0045
5.3000	67.6494	163.0403	94.1727	94.7963	95.6223
5.3100	68.1559	164.3411	94.7716	95.5745	96.2497
5.3200	68.6562	165.6234	95.3518	96.3439	96.8644
5.3300	69.1605	166.9180	95.9389	97.1175	97.4847
5.3400	69.6639	168.2091	96.5204	97.8911	98.1011
5.3500	70.1698	169.5078	97.1056	98.6662	98.7203
5.3600	70.6758	170.8061	97.6872	99.4430	99.3376
5.3700	71.1836	172.1097	98.2711	100.2225	99.9565
5.3800	71.6919	173.4142	98.8523	101.0040	100.5739
5.3900	72.2016	174.7165	99.4350	101.7879	101.1922
5.4000	72.7119	176.0214	100.0154	102.5738	101.8096
5.4100	73.2234	177.3284	100.5968	103.3620	102.4275
5.4200	73.7356	178.6383	101.1762	104.1519	103.0445
5.4300	74.2487	179.9501	101.7558	104.9441	103.6614
5.4400	74.7626	181.2643	102.3339	105.7382	104.2778
5.4500	75.2773	182.5804	102.9070	106.5342	104.8938
5.4600	75.7927	183.8985	103.4797	107.3318	105.5090
5.4700	76.3088	185.2183	104.0510	108.1315	106.1241
5.4800	76.8256	186.5400	104.6217	108.9326	106.7382
5.4900	77.3430	187.8628	105.1910	109.7355	107.3518
5.5000	77.8609	189.1834	105.7597	110.5398	107.9645
5.5100	78.3852	190.5224	106.3368	111.3542	108.5859
5.5200	78.9020	191.8406	106.8995	112.1587	109.1933
5.5300	79.4227	193.1689	107.4662	112.9663	109.8056
5.5400	79.9415	194.4924	108.0281	113.7729	110.4130
5.5500	80.4625	195.8218	108.5915	114.5799	111.0226
5.5600	80.9827	197.1486	109.1516	115.3876	111.6288
5.5700	81.5042	198.4789	109.7120	116.1970	112.2359
5.5800	82.0254	199.8086	110.2697	117.0076	112.8405
5.5900	82.5475	201.1404	110.8270	117.8196	113.4453
5.6000	83.0695	202.4719	111.3824	118.6326	114.0479
5.6100	83.5921	203.8047	111.9365	119.4471	114.6502
5.6200	84.1145	205.1374	112.4887	120.2623	115.2506
5.6300	84.6375	206.4711	113.0397	121.0788	115.8501
5.6400	85.1605	207.8044	113.5888	121.8960	116.4479
5.6500	85.6836	209.1383	114.1328	122.7144	117.0401
5.6600	86.2067	210.4674	114.6761	123.5332	117.6316
5.6700	86.7299	211.7980	115.2167	124.3534	118.2209
5.6800	87.2530	213.1270	115.7561	125.1737	118.8096
5.6900	87.7762	214.4568	116.2933	125.9948	119.3958
5.7000	88.2991	215.7854	116.8287	126.8166	119.9810
5.7100	88.8279	217.1298	117.3717	127.6474	120.5731
5.7200	89.3484	218.4467	117.8924	128.4672	121.1466
5.7300	89.8721	219.7689	118.4121	129.2920	121.7241
5.7400	90.3932	221.0841	118.9262	130.1138	122.2956
5.7500	90.9159	222.4032	119.4376	130.9385	122.8687
5.7600	91.4369	223.7180	119.9462	131.7618	123.4374
5.7700	91.9587	225.0345	120.4494	132.5868	124.0065
5.7800	92.4794	226.3479	120.9484	133.4075	124.5719
5.7900	93.0004	227.6566	121.4461	134.2300	125.1368
5.8000	93.5204	228.9644	121.9381	135.0516	125.6987
5.8100	94.0406	230.2659	122.4223	135.8741	126.2594
5.8200	94.5598	231.5671	122.9057	136.6958	126.8173
5.8300	95.0788	232.8659	123.3859	137.5180	127.3737
5.8400	95.5971	234.1636	123.8608	138.3397	127.9274
5.8500	96.1149	235.4591	124.3275	139.1579	128.4793
5.8600	96.6318	236.7527	124.7946	139.9765	129.0287
5.8700	97.1484	238.0444	125.2578	140.7944	129.5760
5.8800	97.6640	239.3337	125.7198	141.6122	130.1206
5.8900	98.1790	240.6208	126.1736	142.4294	130.6630
5.9000	98.6931	241.9053	126.6269	143.2423	131.2028
5.9100	99.2124	243.2038	127.0855	144.0647	131.7498
5.9200	99.7227	244.4774	127.5301	144.8736	132.2774
5.9300	100.2354	245.7521	127.9713	145.6872	132.8093
5.9400	100.7449	247.0189	128.4087	146.4966	133.3338
5.9500	101.2551	248.2868	128.8443	147.3079	133.8593
5.9600	101.7630	249.5493	129.2773	148.1163	134.3798
5.9700	102.2710	250.8107	129.7078	148.9257	134.8957
5.9800	102.7772	252.0678	130.1360	149.7329	135.4087
5.9900	103.2831	253.3228	130.5612	150.5401	135.9126
6.0000	103.7871	254.5679	130.9847	151.3457	136.4121
6.0100	104.2906	255.8121	131.4046	152.1460	136.9055
6.0200	104.7887	257.0511	131.8227	152.9459	137.3937
6.0300	105.2867	258.2822	132.2374	153.7441	137.8796
6.0400	105.7823	259.5102	132.6501	154.5418	138.3524
6.0500	106.2778	260.7342	133.0594	155.3373	138.8234
6.0600	106.7711	261.9544	133.4664	156.1324	139.2901
6.0700	107.2637	263.1707	133.8701	156.9255	139.7552
6.0800	107.7499	264.3758	134.2716	157.7176	140.2127
6.0900	108.2366	265.5786	134.6694	158.5076	140.6694
6.1000	108.7201	266.7753	135.0651	159.2965	141.1217
6.1100	109.2097	267.9856	135.4660	160.0924	141.5809
6.1200	109.6881	269.1678	135.8521	160.8747	142.0161
6.1300	110.1699	270.3483	136.2402	161.6548	142.4489
6.1400	110.6463	271.5182	136.6216	162.4310	142.8754
6.1500	111.1241	272.6882	137.0028	163.2066	143.3017
6.1600	111.5981	273.8504	137.3790	163.9800	143.7233
6.1700	112.0724	275.0102	137.7534	164.7517	144.1437
6.1800	112.5435	276.1636	138.1239	165.5217	144.5599
6.1900	113.0142	277.3136	138.4918	166.2894	144.9742
6.2000	113.4819	278.4577	138.8563	167.0554	145.3848
6.2100	113.9493	279.5977	139.2177	167.8189	145.7933
6.2200	114.4137	280.7319	139.5759	168.5808	146.1979
6.2300	114.8773	281.8611	139.9308	169.3401	146.6003
6.2400	115.3381	282.9850	140.2827	170.0974	146.9994
6.2500	115.7979	284.1036	140.6257	170.8522	147.3954
6.2600	116.2551	285.2167	140.9671	171.6049	147.7883
6.2700	116.7111	286.3243	141.2980	172.3550	148.1780
6.2800	117.1642	287.4260	141.6287	173.1027	148.5646
6.2900	117.6133	288.5221	141.9533	173.8477	148.9481
6.3000	118.0604	289.6121	142.2773	174.5906	149.3282
6.3100	118.5114	290.7122	142.6037	175.3390	149.7134
6.3200	118.9522	291.7846	142.9177	176.0732	150.0838
6.3300	119.3943	292.8598	143.2312	176.8093	150.4561
6.3400	119.8287	293.9226	143.5396	177.5392	150.8213
6.3500	120.2639	294.9838	143.8453	178.2690	151.1862
6.3600	120.6921	296.0356	144.1478	178.9941	151.5455
6.3700	121.1146	297.0834	144.4464	179.7178	151.9033
6.3800	121.5271	298.1233	144.7386	180.4374	152.2564
6.3900	121.9410	299.1580	145.0278	181.1551	152.6072
6.4000	122.3504	300.1851	145.3136	181.8689	152.9536
6.4100	122.7560	301.2066	145.5916	182.5802	153.2974
6.4200	123.1530	302.2206	145.8598	183.2881	153.6374
6.4300	123.5502	303.2285	146.1218	183.9931	153.9690
6.4400	123.9434	304.2292	146.3812	184.6947	154.2928
6.4500	124.3358	305.2234	146.6367	185.3932	154.6138
6.4600	124.7226	306.2103	146.8856	186.0884	154.9309
6.4700	125.1058	307.1904	147.1239	186.7802	155.2451
6.4800	125.4837	308.1630	147.3621	187.4686	155.5553
6.4900	125.8603	309.1287	147.5948	188.1534	155.8624
6.5000	126.2298	310.0869	147.8262	188.8349	156.1658
6.5100	126.6039	311.0527	148.0599	189.5211	156.4732
6.5200	126.9626	311.9831	148.2819	190.1924	156.7668
6.5300	127.3246	312.9082	148.5044	190.8594	157.0617
6.5400	127.6796	313.8201	148.7213	191.5209	157.3492
6.5500	128.0365	314.7290	148.9364	192.1799	157.6364
6.5600	128.3877	315.6274	149.1476	192.8346	157.9174
6.5700	128.7396	316.5208	149.3562	193.4861	158.1933
6.5800	129.0866	317.4047	149.5540	194.1279	158.4654
6.5900	129.4338	318.2827	149.7521	194.7676	158.7298
6.6000	129.7761	319.1521	149.9447	195.4021	158.9884
6.6100	130.1182	320.0146	150.1358	196.0339	159.2400
6.6200	130.4564	320.8688	150.3229	196.6611	159.4852
6.6300	130.7934	321.7157	150.5075	197.2851	159.7278
6.6400	131.1267	322.5543	150.6885	197.9046	159.9624
6.6500	131.4590	323.3856	150.8666	198.5206	160.1955
6.6600	131.7875	324.2084	151.0377	199.1321	160.4164
6.6700	132.1147	325.0236	151.2074	199.7402	160.6381
6.6800	132.4384	325.8303	151.3730	200.3436	160.8535
6.6900	132.7604	326.6296	151.5362	200.9433	161.0682
6.7000	133.0790	327.4201	151.6889	201.5386	161.2776
6.7100	133.4007	328.2164	151.8486	202.1376	161.4917
6.7200	133.7125	328.9858	151.9937	202.7216	161.6925
6.7300	134.0254	329.7546	152.1417	203.3061	161.8952
6.7400	134.3328	330.5094	152.2824	203.8829	162.0906
6.7500	134.6400	331.2546	152.4233	204.4579	162.2862
6.7600	134.9426	331.9901	152.5586	205.0268	162.4759
6.7700	135.2442	332.7183	152.6929	205.5927	162.6572
6.7800	135.5419	333.4376	152.8226	206.1531	162.8372
6.7900	135.8381	334.1434	152.9506	206.7102	163.0127
6.8000	136.1307	334.8421	153.0744	207.2621	163.1859
6.8100	136.4214	335.5177	153.1959	207.8063	163.3554
6.8200	136.7088	336.1690	153.3139	208.3468	163.5222
6.8300	136.9942	336.8088	153.4293	208.8822	163.6856
6.8400	137.2761	337.4353	153.5412	209.4097	163.8457
6.8500	137.5469	338.0557	153.6469	209.9336	163.9994
6.8600	137.8169	338.6606	153.7515	210.4480	164.1514
6.8700	138.0827	339.2607	153.8517	210.9514	164.2991
6.8800	138.3472	339.8503	153.9496	211.4461	164.4444
6.8900	138.6076	340.4339	154.0440	211.9296	164.5828
6.9000	138.8670	341.0029	154.1358	212.4100	164.7168
6.9100	139.1262	341.5789	154.2297	212.8923	164.8534
6.9200	139.3783	342.1229	154.3127	213.3509	164.9791
6.9300	139.6289	342.6701	154.3967	213.8088	165.1058
6.9400	139.8763	343.2014	154.4746	214.2580	165.2261
6.9500	140.1211	343.7306	154.5520	214.6996	165.3459
6.9600	140.3633	344.2427	154.6244	215.1337	165.4606
6.9700	140.6024	344.7477	154.6951	215.5659	165.5739
6.9800	140.8394	345.2379	154.7619	215.9916	165.6829
6.9900	141.0726	345.7239	154.8266	216.4152	165.7899
7.0000	141.3009	346.1994	154.8875	216.8323	165.8929
7.0100	141.5269	346.6692	154.9459	217.2437	165.9939
7.0200	141.7498	347.1293	155.0009	217.6503	166.0907
7.0300	141.9632	347.5830	155.0533	218.0534	166.1854
7.0400	142.1763	348.0278	155.1023	218.4511	166.2762
7.0500	142.3813	348.4569	155.1489	218.8454	166.3615
7.0600	142.5836	348.8673	155.1919	219.2346	166.4451
7.0700	142.7814	349.2730	155.2323	219.6172	166.5248
7.0800	142.9744	349.6691	155.2696	219.9958	166.6020
7.0900	143.1651	350.0586	155.3040	220.3702	166.6759
7.1000	143.3469	350.4396	155.3352	220.7398	166.7468
7.1100	143.5317	350.8238	155.3686	221.1114	166.8194
7.1200	143.7077	351.1855	155.3920	221.4696	166.8822
7.1300	143.8844	351.5462	155.4156	221.8278	166.9456
7.1400	144.0564	351.8943	155.4339	222.1781	167.0032
7.1500	144.2276	352.2384	155.4513	222.5211	167.0599
7.1600	144.3950	352.5719	155.4640	222.8530	167.1120
7.1700	144.5609	352.9000	155.4753	223.1829	167.1623
7.1800	144.7238	353.2188	155.4828	223.5066	167.2088
7.1900	144.8844	353.5310	155.4879	223.8272	167.2532
7.2000	145.0426	353.8346	155.4894	224.1426	167.2939
7.2100	145.1983	354.1314	155.4890	224.4544	167.3321
7.2200	145.3452	354.4199	155.4849	224.7612	167.3669
7.2300	145.4924	354.6889	155.4784	225.0644	167.3994
7.2400	145.6354	354.9543	155.4688	225.3620	167.4283
7.2500	145.7773	355.1976	155.4567	225.6564	167.4548
7.2600	145.9156	355.4394	155.4415	225.9456	167.4779
7.2700	146.0522	355.6696	155.4236	226.2311	167.4986
7.2800	146.1860	355.8842	155.4028	226.5113	167.5159
7.2900	146.3176	356.0930	155.3793	226.7877	167.5307
7.3000	146.4467	356.2937	155.3529	227.0592	167.5422
7.3100	146.5763	356.4968	155.3280	227.3321	167.5554
7.3200	146.6962	356.6688	155.2941	227.5924	167.5594
7.3300	146.8171	356.8446	155.2606	227.8524	167.5636
7.3400	146.9332	357.0058	155.2220	228.1007	167.5627
7.3500	147.0458	357.1662	155.1825	228.3443	167.5606
7.3600	147.1533	357.3153	155.1387	228.5819	167.5542
7.3700	147.2600	357.4614	155.0933	228.8082	167.5463
7.3800	147.3633	357.5978	155.0445	229.0323	167.5346
7.3900	147.4651	357.7299	154.9935	229.2463	167.5209
7.4000	147.5641	357.8537	154.9396	229.4545	167.5038
7.4100	147.6609	357.9720	154.8832	229.6584	167.4842
7.4200	147.7552	358.0826	154.8238	229.8584	167.4616
7.4300	147.8474	358.1876	154.7622	230.0544	167.4363
7.4400	147.9372	358.2796	154.6976	230.2463	167.4082
7.4500	148.0246	358.3680	154.6308	230.4264	167.3777
7.4600	148.1096	358.4426	154.5609	230.6054	167.3440
7.4700	148.1925	358.5146	154.4889	230.7784	167.3079
7.4800	148.2731	358.5773	154.4139	230.9490	167.2689
7.4900	148.3511	358.6359	154.3366	231.1147	167.2272
7.5000	148.4269	358.6863	154.2565	231.2769	167.1827
7.5100	148.5029	358.7387	154.1777	231.4391	167.1393
7.5200	148.5730	358.7736	154.0911	231.5918	167.0879
7.5300	148.6399	358.8026	154.0046	231.7431	167.0366
7.5400	148.7046	358.8236	153.9136	231.8886	166.9800
7.5500	148.7671	358.8397	153.8216	232.0316	166.9231
7.5600	148.8270	358.8486	153.7259	232.1659	166.8619
7.5700	148.8849	358.8521	153.6287	232.2989	166.7994
7.5800	148.9406	358.8487	153.5284	232.4223	166.7332
7.5900	148.9940	358.8401	153.4263	232.5454	166.6652
7.6000	149.0450	358.8149	153.3212	232.6623	166.5941
7.6100	149.0939	358.7894	153.2141	232.7772	166.5207
7.6200	149.1405	358.7541	153.1045	232.8866	166.4447
7.6300	149.1848	358.7157	152.9926	232.9939	166.3662
7.6400	149.2271	358.6692	152.8779	233.0961	166.2850
7.6500	149.2669	358.6186	152.7617	233.1956	166.2015
7.6600	149.3044	358.5607	152.6426	233.2869	166.1153
7.6700	149.3400	358.4982	152.5213	233.3768	166.0269
7.6800	149.3732	358.4289	152.3977	233.4613	165.9358
7.6900	149.4043	358.3546	152.2721	233.5433	165.8423
7.7000	149.4329	358.2741	152.1438	233.6174	165.7463
7.7100	149.4618	358.1937	152.0166	233.6938	165.6509
7.7200	149.4851	358.0991	151.8826	233.7566	165.5488
7.7300	149.5080	358.0031	151.7488	233.8211	165.4462
7.7400	149.5273	357.8984	151.6108	233.8782	165.3396
7.7500	149.5455	357.7856	151.4721	233.9346	165.2321
7.7600	149.5608	357.6680	151.3303	233.9853	165.1211
7.7700	149.5743	357.5446	151.1871	234.0345	165.0086
7.7800	149.5854	357.4158	151.0411	234.0784	164.8931
7.7900	149.5947	357.2816	150.8936	234.1199	164.7758
7.8000	149.6012	357.1419	150.7433	234.1572	164.6559
7.8100	149.6061	356.9968	150.5916	234.1919	164.5339
7.8200	149.6089	356.8461	150.4374	234.2221	164.4093
7.8300	149.6095	356.6901	150.2812	234.2497	164.2829
7.8400	149.6076	356.5287	150.1231	234.2734	164.1538
7.8500	149.6042	356.3623	149.9631	234.2937	164.0228
7.8600	149.5982	356.1902	149.8007	234.3106	163.8893
7.8700	149.5904	356.0131	149.6367	234.3240	163.7539
7.8800	149.5804	355.8302	149.4706	234.3339	163.6160
7.8900	149.5683	355.6428	149.3026	234.3373	163.4762
7.9000	149.5541	355.4496	149.1326	234.3390	163.3341
7.9100	149.5395	355.2561	148.9631	234.3389	163.1923
7.9200	149.5203	355.0507	148.7883	234.3326	163.0449
7.9300	149.5006	354.8436	148.6133	234.3239	162.8971
7.9400	149.4775	354.6289	148.4348	234.3108	162.7458
7.9500	149.4534	354.4109	148.2558	234.2957	162.5936
7.9600	149.4264	354.1863	148.0741	234.2763	162.4383
7.9700	149.3981	353.9581	147.8912	234.2543	162.2817
7.9800	149.3672	353.7237	147.7061	234.2283	162.1225
7.9900	149.3347	353.4853	147.5194	234.1997	161.9618
8.0000	149.2999	353.2415	147.3307	234.1674	161.7988
8.0100	149.2634	352.9931	147.1407	234.1321	161.6340
8.0200	149.2247	352.7393	146.9486	234.0934	161.4669
8.0300	149.1843	352.4811	146.7549	234.0516	161.2981
8.0400	149.1417	352.2179	146.5593	234.0067	161.1271
8.0500	149.0973	351.9501	146.3626	233.9586	160.9545
8.0600	149.0507	351.6773	146.1635	233.9071	160.7798
8.0700	149.0023	351.4001	145.9632	233.8526	160.6033
8.0800	148.9520	351.1178	145.7610	233.7946	160.4249
8.0900	148.8998	350.8312	145.5574	233.7338	160.2446
8.1000	148.8456	350.5397	145.3521	233.6696	160.0624
8.1100	148.7909	350.2473	145.1472	233.6047	159.8804
8.1200	148.7322	349.9451	144.9380	233.5335	159.6937
8.1300	148.6731	349.6411	144.7286	233.4609	159.5065
8.1400	148.6107	349.3305	144.5164	233.3836	159.3167
8.1500	148.5474	349.0166	144.3036	233.3045	159.1259
8.1600	148.4816	348.6974	144.0886	233.2215	158.9326
8.1700	148.4144	348.3746	143.8729	233.1361	158.7379
8.1800	148.3452	348.0469	143.6551	233.0472	158.5414
8.1900	148.2741	347.7152	143.4362	232.9557	158.3433
8.2000	148.2014	347.3786	143.2155	232.8609	158.1432
8.2100	148.1266	347.0384	142.9938	232.7631	157.9419
8.2200	148.0501	346.6933	142.7705	232.6624	157.7386
8.2300	147.9720	346.3446	142.5457	232.5588	157.5339
8.2400	147.8919	345.9911	142.3196	232.4521	157.3272
8.2500	147.8101	345.6340	142.0923	232.3427	157.1192
8.2600	147.7266	345.2724	141.8636	232.2304	156.9094
8.2700	147.6414	344.9067	141.6336	232.1151	156.6983
8.2800	147.5541	344.5369	141.4021	231.9969	156.4853
8.2900	147.4654	344.1633	141.1694	231.8758	156.2709
8.3000	147.3751	343.7854	140.9356	231.7519	156.0551
8.3100	147.2840	343.4066	140.7019	231.6271	155.8392
8.3200	147.1893	343.0196	140.4648	231.4966	155.6194
8.3300	147.0941	342.6308	140.2275	231.3647	155.3994
8.3400	146.9964	342.2363	139.9882	231.2290	155.1770
8.3500	146.8976	341.8397	139.7484	231.0914	154.9539
8.3600	146.7970	341.4378	139.5067	230.9504	154.7286
8.3700	146.6947	341.0331	139.2646	230.8070	154.5025
8.3800	146.5904	340.6239	139.0207	230.6606	154.2746
8.3900	146.4851	340.2117	138.7760	230.5118	154.0455
8.4000	146.3779	339.7952	138.5301	230.3599	153.8149
8.4100	146.2689	339.3756	138.2832	230.2058	153.5832
8.4200	146.1586	338.9519	138.0350	230.0487	153.3498
8.4300	146.0467	338.5251	137.7861	229.8892	153.1153
8.4400	145.9330	338.0942	137.5357	229.7268	152.8795
8.4500	145.8179	337.6602	137.2845	229.5619	152.6421
8.4600	145.7011	337.2225	137.0323	229.3944	152.4037
8.4700	145.5829	336.7814	136.7790	229.2243	152.1640
8.4800	145.4631	336.3369	136.5247	229.0516	151.9228
8.4900	145.3418	335.8890	136.2695	228.8764	151.6808
8.5000	145.2190	335.4376	136.0131	228.6989	151.4371
8.5100	145.0954	334.9852	135.7571	228.5197	151.1936
8.5200	144.9693	334.5263	135.4986	228.3366	150.9469
8.5300	144.8423	334.0657	135.2398	228.1516	150.7003
8.5400	144.7132	333.6004	134.9796	227.9635	150.4516
8.5500	144.5830	333.1333	134.7189	227.7735	150.2024
8.5600	144.4513	332.6621	134.4571	227.5807	149.9516
8.5700	144.3182	332.1883	134.1945	227.3858	149.6999
8.5800	144.1834	331.7109	133.9310	227.1882	149.4469
8.5900	144.0475	331.2309	133.6668	226.9884	149.1931
8.6000	143.9100	330.7474	133.4016	226.7859	148.9380
8.6100	143.7712	330.2614	133.1357	226.5815	148.6819
8.6200	143.6311	329.7721	132.8690	226.3746	148.4247
8.6300	143.4895	329.2800	132.6016	226.1653	148.1665
8.6400	143.3464	328.7847	132.3332	225.9535	147.9071
8.6500	143.2021	328.2869	132.0641	225.7399	147.6470
8.6600	143.0565	327.7861	131.7944	225.5238	147.3857
8.6700	142.9096	327.2826	131.5241	225.3053	147.1236
8.6800	142.7611	326.7761	131.2528	225.0848	146.8603
8.6900	142.6116	326.2671	130.9810	224.8619	146.5961
8.7000	142.4605	325.7551	130.7084	224.6369	146.3311
8.7100	142.3090	325.2420	130.4361	224.4105	146.0658
8.7200	142.1552	324.7240	130.1617	224.1808	145.7986
8.7300	142.0004	324.2046	129.8875	223.9494	145.5307
8.7400	141.8443	323.6816	129.6120	223.7154	145.2618
8.7500	141.6872	323.1568	129.3364	223.4799	144.9923
8.7600	141.5285	322.6290	129.0599	223.2419	144.7218
8.7700	141.3687	322.0990	128.7831	223.0019	144.4504
8.7800	141.2076	321.5663	128.5054	222.7599	144.1782
8.7900	141.0455	321.0313	128.2273	222.5156	143.9053
8.8000	140.8821	320.4937	127.9485	222.2695	143.6313
8.8100	140.7176	319.9541	127.6694	222.0213	143.3568
8.8200	140.5517	319.4118	127.3897	221.7711	143.0814
8.8300	140.3847	318.8674	127.1094	221.5188	142.8053
8.8400	140.2165	318.3204	126.8286	221.2647	142.5284
8.8500	140.0475	317.7713	126.5474	221.0085	142.2507
8.8600	139.8771	317.2201	126.2656	220.7506	141.9723
8.8700	139.7055	316.6666	125.9836	220.4907	141.6932
8.8800	139.5329	316.1109	125.7009	220.2286	141.4134
8.8900	139.3592	315.5529	125.4178	219.9651	141.1329
8.9000	139.1844	314.9930	125.1343	219.6994	140.8518
8.9100	139.0086	314.4317	124.8508	219.4324	140.5704
8.9200	138.8317	313.8673	124.5663	219.1627	140.2877
8.9300	138.6537	313.3014	124.2818	218.8919	140.0048
8.9400	138.4745	312.7332	123.9965	218.6188	139.7209
8.9500	138.2944	312.1630	123.7109	218.3441	139.4366
8.9600	138.1131	311.5908	123.4251	218.0676	139.1516
8.9700	137.9309	311.0170	123.1389	217.7892	138.8661
8.9800	137.7477	310.4411	122.8524	217.5091	138.5799
8.9900	137.5636	309.8635	122.5655	217.2275	138.2932
9.0000	137.3784	309.2839	122.2783	216.9441	138.0059
9.0100	137.1921	308.7025	121.9909	216.6590	137.7181
9.0200	137.0049	308.1194	121.7032	216.3722	137.4297
9.0300	136.8167	307.5346	121.4151	216.0838	137.1409
9.0400	136.6277	306.9481	121.1268	215.7937	136.8514
9.0500	136.4376	306.3599	120.8383	215.5019	136.5617
9.0600	136.2467	305.7699	120.5494	215.2086	136.2713
9.0700	136.0548	305.1784	120.2602	214.9137	135.9804
9.0800	135.8619	304.5853	119.9711	214.6172	135.6892
9.0900	135.6683	303.9906	119.6814	214.3192	135.3976
9.1000	135.4736	303.3942	119.3918	214.0196	135.1054
9.1100	135.2782	302.7965	119.1019	213.7185	134.8127
9.1200	135.0817	302.1971	118.8118	213.4160	134.5197
9.1300	134.8846	301.5966	118.5214	213.1119	134.2262
9.1400	134.6865	300.9943	118.2312	212.8062	133.9324
9.1500	134.4875	300.3905	117.9404	212.4991	133.6383
9.1600	134.2877	299.7856	117.6498	212.1906	133.3438
9.1700	134.0871	299.1793	117.3588	211.8806	133.0486
9.1800	133.8858	298.5715	117.0678	211.5693	132.7534
9.1900	133.6836	297.9624	116.7769	211.2564	132.4577
9.2000	133.4803	297.3521	116.4853	210.9424	132.1616
9.2100	133.2766	296.7405	116.1942	210.6269	131.8654
9.2200	133.0722	296.1275	115.9027	210.3101	131.5687
9.2300	132.8668	295.5135	115.6112	209.9916	131.2720
9.2400	132.6606	294.8982	115.3195	209.6721	130.9748
9.2500	132.4538	294.2819	115.0280	209.3513	130.6772
9.2600	132.2460	293.6644	114.7361	209.0291	130.3794
9.2700	132.0378	293.0455	114.4445	208.7057	130.0814
9.2800	131.8287	292.4259	114.1528	208.3810	129.7831
9.2900	131.6189	291.8050	113.8608	208.0551	129.4845
9.3000	131.4083	291.1832	113.5690	207.7279	129.1858
9.3100	131.1971	290.5600	113.2771	207.3991	128.8867
9.3200	130.9853	289.9362	112.9854	207.0698	128.5876
9.3300	130.7726	289.3114	112.6935	206.7388	128.2881
9.3400	130.5594	288.6856	112.4017	206.4068	127.9884
9.3500	130.3455	288.0587	112.1099	206.0736	127.6887
9.3600	130.1311	287.4312	111.8180	205.7394	127.3889
9.3700	129.9159	286.8028	111.5264	205.4041	127.0889
9.3800	129.7001	286.1733	111.2348	205.0675	126.7885
9.3900	129.4836	285.5430	110.9429	204.7299	126.4881
9.4000	129.2666	284.9121	110.6516	204.3913	126.1876
9.4100	129.0489	284.2803	110.3601	204.0513	125.8869
9.4200	128.8306	283.6479	110.0689	203.7106	125.5861
9.4300	128.6116	283.0146	109.7775	203.3685	125.2853
9.4400	128.3923	282.3804	109.4862	203.0258	124.9843
9.4500	128.1722	281.7457	109.1951	202.6817	124.6831
9.4600	127.9516	281.1103	108.9041	202.3368	124.3819
9.4700	127.7304	280.4744	108.6133	201.9909	124.0807
9.4800	127.5088	279.8376	108.3225	201.6441	123.7794
9.4900	127.2865	279.2002	108.0318	201.2962	123.4779
9.5000	127.0639	278.5624	107.7412	200.9473	123.1765
9.5100	126.8401	277.9231	107.4505	200.5969	122.8745
9.5200	126.6164	277.2843	107.1606	200.2466	122.5731
9.5300	126.3921	276.6445	106.8705	199.8949	122.2716
9.5400	126.1673	276.0047	106.5807	199.5426	121.9699
9.5500	125.9419	275.3641	106.2911	199.1891	121.6684
9.5600	125.7163	274.7233	106.0015	198.8351	121.3669
9.5700	125.4899	274.0817	105.7121	198.4798	121.0653
9.5800	125.2631	273.4399	105.4232	198.1241	120.7638
9.5900	125.0360	272.7974	105.1343	197.7672	120.4622
9.6000	124.8083	272.1549	104.8455	197.4097	120.1607
9.6100	124.5804	271.5118	104.5569	197.0513	119.8591
9.6200	124.3517	270.8683	104.2687	196.6923	119.5576
9.6300	124.1227	270.2246	103.9806	196.3323	119.2563
9.6400	123.8933	269.5805	103.6929	195.9718	118.9549
9.6500	123.6637	268.9362	103.4052	195.6104	118.6538
9.6600	123.4333	268.2915	103.1180	195.2482	118.3524
9.6700	123.2026	267.6465	102.8308	194.8853	118.0513
9.6800	122.9717	267.0014	102.5441	194.5217	117.7502
9.6900	122.7404	266.3561	102.2575	194.1575	117.4493
9.7000	122.5086	265.7105	101.9712	193.7924	117.1484
9.7100	122.2760	265.0635	101.6845	193.4260	116.8471
9.7200	122.0437	264.4181	101.3989	193.0601	116.5468
9.7300	121.8107	263.7717	101.1133	192.6929	116.2461
9.7400	121.5776	263.1258	100.8283	192.3256	115.9459
9.7500	121.3441	262.4793	100.5434	191.9572	115.6455
9.7600	121.1103	261.8330	100.2589	191.5885	115.3455
9.7700	120.8760	261.1864	99.9746	191.2190	115.0454
9.7800	120.6416	260.5399	99.6907	190.8491	114.7455
9.7900	120.4066	259.8934	99.4069	190.4786	114.4459
9.8000	120.1718	259.2467	99.1237	190.1074	114.1464
9.8100	119.9361	258.6001	98.8407	189.7356	113.8471
9.8200	119.7006	257.9535	98.5580	189.3633	113.5478
9.8300	119.4646	257.3070	98.2757	188.9905	113.2488
9.8400	119.2283	256.6604	97.9938	188.6174	112.9501
9.8500	118.9916	256.0138	97.7121	188.2434	112.6514
9.8600	118.7549	255.3673	97.4308	187.8691	112.3531
9.8700	118.5178	254.7209	97.1499	187.4945	112.0549
9.8800	118.2806	254.0746	96.8694	187.1192	111.7568
9.8900	118.0430	253.4284	96.5892	186.7433	111.4593
9.9000	117.8054	252.7824	96.3093	186.3673	111.1616
9.9100	117.5666	252.1350	96.0290	185.9897	110.8635
9.9200	117.3286	251.4899	95.7503	185.6132	110.5669
9.9300	117.0898	250.8439	95.4714	185.2354	110.2697
9.9400	116.8514	250.1988	95.1933	184.8578	109.9734
9.9500	116.6123	249.5534	94.9151	184.4793	109.6769
9.9600	116.3734	248.9086	94.6378	184.1009	109.3810
9.9700	116.1341	248.2637	94.3606	183.7217	109.0850
9.9800	115.8947	247.6194	94.0839	183.3424	108.7895
9.9900	115.6550	246.9750	93.8076	182.9625	108.4944
10.0000	115.4153	246.3311	93.5317	182.5826	108.1994
10.0100	115.1753	245.6874	93.2562	182.2022	107.9046
10.0200	114.9352	245.0441	92.9812	181.8214	107.6102
10.0300	114.6950	244.4009	92.7065	181.4403	107.3159
10.0400	114.4544	243.7583	92.4323	181.0588	107.0221
10.0500	114.2139	243.1157	92.1586	180.6773	106.7286
10.0600	113.9731	242.4738	91.8852	180.2952	106.4354
10.0700	113.7322	241.8319	91.6123	179.9131	106.1424
10.0800	113.4914	241.1907	91.3398	179.5306	105.8496
10.0900	113.2502	240.5498	91.0679	179.1477	105.5573
10.1000	113.0090	239.9093	90.7962	178.7647	105.2654
10.1100	112.7669	239.2675	90.5242	178.3805	104.9730
10.1200	112.5260	238.6284	90.2539	177.9975	104.6819
10.1300	112.2841	237.9889	89.9834	177.6134	104.3907
10.1400	112.0427	237.3505	89.7139	177.2300	104.1002
10.1500	111.8008	236.7117	89.4445	176.8456	103.8099
10.1600	111.5591	236.0744	89.1758	176.4614	103.5200
10.1700	111.3171	235.4366	88.9074	176.0770	103.2304
10.1800	111.0753	234.7999	88.6396	175.6923	102.9413
10.1900	110.8333	234.1636	88.3722	175.3076	102.6522
10.2000	110.5913	233.5278	88.1053	174.9227	102.3638
10.2100	110.3492	232.8924	87.8389	174.5376	102.0756
10.2200	110.1070	232.2578	87.5730	174.1524	101.7879
10.2300	109.8648	231.6236	87.3075	173.7669	101.5005
10.2400	109.6226	230.9899	87.0425	173.3815	101.2135
10.2500	109.3802	230.3566	86.7780	172.9959	100.9268
10.2600	109.1379	229.7244	86.5140	172.6104	100.6406
10.2700	108.8955	229.0924	86.2506	172.2246	100.3548
10.2800	108.6532	228.4611	85.9876	171.8388	100.0694
10.2900	108.4108	227.8303	85.7251	171.4527	99.7843
10.3000	108.1684	227.2004	85.4632	171.0669	99.4996
10.3100	107.9252	226.5691	85.2006	170.6796	99.2144
10.3200	107.6832	225.9413	84.9401	170.2939	98.9311
10.3300	107.4406	225.3124	84.6794	169.9075	98.6475
10.3400	107.1984	224.6856	84.4198	169.5218	98.3646
10.3500	106.9559	224.0586	84.1602	169.1354	98.0819
10.3600	106.7137	223.4327	83.9015	168.7494	97.7999
10.3700	106.4713	222.8072	83.6431	168.3631	97.5182
10.3800	106.2291	222.1827	83.3854	167.9769	97.2369
10.3900	105.9867	221.5587	83.1280	167.5906	96.9560
10.4000	105.7446	220.9353	82.8713	167.2046	96.6756
10.4100	105.5025	220.3129	82.6150	166.8184	96.3957
10.4200	105.2604	219.6913	82.3593	166.4323	96.1161
10.4300	105.0182	219.0703	82.1041	166.0461	95.8371
10.4400	104.7763	218.4500	81.8495	165.6603	95.5585
10.4500	104.5342	217.8304	81.5954	165.2741	95.2802
10.4600	104.2924	217.2117	81.3419	164.8882	95.0026
10.4700	104.0506	216.5938	81.0888	164.5023	94.7253
10.4800	103.8089	215.9766	80.8364	164.1166	94.4484
10.4900	103.5672	215.3602	80.5844	163.7308	94.1721
10.5000	103.3256	214.7446	80.3331	163.3452	93.8962
10.5100	103.0832	214.1278	80.0811	162.9582	93.6196
10.5200	102.8421	213.5149	79.8313	162.5735	93.3452
10.5300	102.6005	212.9011	79.5813	162.1878	93.0704
10.5400	102.3596	212.2895	79.3324	161.8029	92.7968
10.5500	102.1182	211.6777	79.0837	161.4177	92.5230
10.5600	101.8774	211.0674	78.8358	161.0329	92.2502
10.5700	101.6365	210.4577	78.5882	160.6481	91.9775
10.5800	101.3957	209.8491	78.3414	160.2636	91.7055
10.5900	101.1550	209.2411	78.0949	159.8790	91.4339
10.6000	100.9146	208.6342	77.8492	159.4947	91.1629
10.6100	100.6740	208.0277	77.6039	159.1104	90.8922
10.6200	100.4338	207.4226	77.3593	158.7266	90.6221
10.6300	100.1937	206.8182	77.1151	158.3426	90.3525
10.6400	99.9536	206.2147	76.8716	157.9591	90.0834
10.6500	99.7138	205.6122	76.6286	157.5756	89.8148
10.6600	99.4740	205.0106	76.3862	157.1925	89.5468
10.6700	99.2344	204.4098	76.1443	156.8092	89.2791
10.6800	98.9950	203.8101	75.9031	156.4264	89.0120
10.6900	98.7556	203.2111	75.6624	156.0438	88.7454
10.7000	98.5166	202.6134	75.4222	155.6615	88.4794
10.7100	98.2766	202.0141	75.1815	155.2778	88.2127
10.7200	98.0382	201.4192	74.9431	154.8964	87.9481
10.7300	97.7993	200.8235	74.7043	154.5143	87.6832
10.7400	97.5611	200.2300	74.4668	154.1332	87.4195
10.7500	97.3227	199.6366	74.2294	153.7518	87.1559
10.7600	97.0847	199.0450	73.9929	153.3711	86.8931
10.7700	96.8466	198.4536	73.7567	152.9903	86.6306
10.7800	96.6090	197.8636	73.5214	152.6100	86.3688
10.7900	96.3714	197.2746	73.2864	152.2298	86.1073
10.8000	96.1342	196.6866	73.0521	151.8499	85.8465
10.8100	95.8969	196.0994	72.8183	151.4703	85.5861
10.8200	95.6600	195.5134	72.5852	151.0911	85.3263
10.8300	95.4232	194.9283	72.3526	150.7121	85.0670
10.8400	95.1867	194.3443	72.1206	150.3334	84.8083
10.8500	94.9503	193.7612	71.8892	149.9549	84.5500
10.8600	94.7141	193.1792	71.6584	149.5769	84.2923
10.8700	94.4781	192.5984	71.4281	149.1989	84.0352
10.8800	94.2425	192.0183	71.1984	148.8217	83.7786
10.8900	94.0070	191.4396	70.9693	148.4443	83.5225
10.9000	93.7717	190.8615	70.7408	148.0676	83.2670
10.9100	93.5356	190.2826	70.5117	147.6896	83.0108
10.9200	93.3012	189.7079	70.2849	147.3140	82.7569
10.9300	93.0663	189.1327	70.0578	146.9376	82.5027
10.9400	92.8323	188.5597	69.8320	146.5628	82.2496
10.9500	92.5979	187.9868	69.6063	146.1874	81.9966
10.9600	92.3643	187.4158	69.3815	145.8131	81.7446
10.9700	92.1305	186.8453	69.1570	145.4385	81.4927
10.9800	91.8972	186.2763	68.9333	145.0645	81.2417
10.9900	91.6640	185.7079	68.7100	144.6909	80.9910
11.0000	91.4311	185.1411	68.4875	144.3176	80.7410
11.0100	91.1984	184.5750	68.2654	143.9447	80.4915
11.0200	90.9660	184.0103	68.0441	143.5722	80.2426
11.0300	90.7338	183.4463	67.8232	143.2001	79.9941
11.0400	90.5020	182.8838	67.6029	142.8285	79.7463
11.0500	90.2703	182.3222	67.3832	142.4569	79.4990
11.0600	90.0389	181.7617	67.1642	142.0861	79.2523
11.0700	89.8078	181.2024	66.9456	141.7156	79.0060
11.0800	89.5769	180.6444	66.7278	141.3452	78.7604
11.0900	89.3464	180.0870	66.5104	140.9758	78.5153
11.1000	89.1161	179.5312	66.2937	140.6066	78.2708
11.1100	88.8850	178.9738	66.0763	140.2361	78.0256
11.1200	88.6557	178.4213	65.8613	139.8682	77.7828
11.1300	88.4259	177.8680	65.6460	139.4998	77.5396
11.1400	88.1970	177.3172	65.4319	139.1326	77.2976
11.1500	87.9679	176.7666	65.2179	138.7652	77.0557
11.1600	87.7394	176.2176	65.0050	138.3987	76.8148
11.1700	87.5110	175.6693	64.7922	138.0321	76.5741
11.1800	87.2831	175.1228	64.5803	137.6666	76.3342
11.1900	87.0552	174.5769	64.3688	137.3012	76.0947
11.2000	86.8278	174.0324	64.1581	136.9364	75.8559
11.2100	86.6006	173.4889	63.9477	136.5717	75.6175
11.2200	86.3738	172.9469	63.7381	136.2077	75.3798
11.2300	86.1472	172.4055	63.5290	135.8441	75.1425
11.2400	85.9209	171.8657	63.3205	135.4812	74.9059
11.2500	85.6949	171.3268	63.1126	135.1184	74.6698
11.2600	85.4692	170.7892	62.9053	134.7564	74.4343
11.2700	85.2438	170.2526	62.6985	134.3946	74.1993
11.2800	85.0187	169.7173	62.4923	134.0335	73.9650
11.2900	84.7940	169.1829	62.2867	133.6727	73.7312
11.3000	84.5696	168.6501	62.0818	133.3125	73.4980
11.3100	84.3444	168.1159	61.8760	132.9512	73.2640
11.3200	84.1210	167.5864	61.6728	132.5927	73.0325
11.3300	83.8972	167.0562	61.4692	132.2335	72.8005
11.3400	83.6743	166.5285	61.2668	131.8757	72.5699
11.3500	83.4513	166.0011	61.0645	131.5176	72.3393
11.3600	83.2289	165.4755	60.8633	131.1607	72.1097
11.3700	83.0066	164.9506	60.6622	130.8037	71.8803
11.3800	82.7848	164.4272	60.4620	130.4478	71.6518
11.3900	82.5632	163.9047	60.2622	130.0919	71.4236
11.4000	82.3420	163.3836	60.0631	129.7367	71.1961
11.4100	82.1211	162.8635	59.8644	129.3821	70.9690
11.4200	81.9005	162.3447	59.6664	129.0281	70.7427
11.4300	81.6803	161.8271	59.4689	128.6744	70.5168
11.4400	81.4604	161.3106	59.2721	128.3211	70.2915
11.4500	81.2408	160.7953	59.0758	127.9686	70.0668
11.4600	81.0216	160.2813	58.8801	127.6166	69.8427
11.4700	80.8026	159.7682	58.6849	127.2651	69.6190
11.4800	80.5841	159.2566	58.4903	126.9141	69.3960
11.4900	80.3658	158.7460	58.2963	126.5634	69.1735
11.5000	80.1480	158.2369	58.1029	126.2136	68.9517
11.5100	79.9294	157.7262	57.9087	125.8628	68.7290
11.5200	79.7127	157.2204	57.7169	125.5145	68.5089
11.5300	79.4955	156.7141	57.5248	125.1657	68.2883
11.5400	79.2793	156.2100	57.3340	124.8185	68.0691
11.5500	79.0630	155.7063	57.1432	124.4712	67.8498
11.5600	78.8474	155.2047	56.9534	124.1247	67.6315
11.5700	78.6318	154.7034	56.7638	123.7784	67.4134
11.5800	78.4168	154.2041	56.5751	123.4331	67.1962
11.5900	78.2020	153.7054	56.3867	123.0881	66.9793
11.6000	77.9877	153.2082	56.1990	122.7439	66.7632
11.6100	77.7736	152.7120	56.0117	122.3999	66.5475
11.6200	77.5600	152.2171	55.8251	122.0568	66.3324
11.6300	77.3466	151.7233	55.6390	121.7139	66.1178
11.6400	77.1337	151.2307	55.4535	121.3719	65.9039
11.6500	76.9210	150.7394	55.2685	121.0302	65.6904
11.6600	76.7088	150.2493	55.0841	120.6893	65.4776
11.6700	76.4969	149.7604	54.9002	120.3489	65.2652
11.6800	76.2854	149.2727	54.7169	120.0090	65.0535
11.6900	76.0742	148.7861	54.5342	119.6696	64.8423
11.7000	75.8634	148.3008	54.3520	119.3310	64.6317
11.7100	75.6520	147.8144	54.1691	118.9914	64.4203
11.7200	75.4424	147.3325	53.9885	118.6544	64.2114
11.7300	75.2324	146.8499	53.8076	118.3170	64.0021
11.7400	75.0233	146.3702	53.6280	117.9811	63.7940
11.7500	74.8142	145.8906	53.4483	117.6451	63.5860
11.7600	74.6058	145.4127	53.2697	117.3101	63.3789
11.7700	74.3974	144.9357	53.0912	116.9754	63.1721
11.7800	74.1897	144.4602	52.9135	116.6417	62.9660
11.7900	73.9821	143.9854	52.7362	116.3080	62.7603
11.8000	73.7751	143.5122	52.5596	115.9753	62.5554
11.8100	73.5683	143.0401	52.3834	115.6431	62.3508
11.8200	73.3620	142.5693	52.2078	115.3116	62.1469
11.8300	73.1559	142.0995	52.0327	114.9804	61.9435
11.8400	72.9504	141.6308	51.8582	114.6499	61.7406
11.8500	72.7451	141.1636	51.6841	114.3200	61.5383
11.8600	72.5403	140.6974	51.5107	113.9909	61.3366
11.8700	72.3357	140.2324	51.3377	113.6623	61.1353
11.8800	72.1317	139.7688	51.1653	113.3343	60.9347
11.8900	71.9279	139.3061	50.9934	113.0068	60.7346
11.9000	71.7246	138.8448	50.8221	112.6799	60.5350
11.9100	71.5206	138.3823	50.6501	112.3521	60.3348
11.9200	71.3184	137.9242	50.4803	112.0273	60.1369
11.9300	71.1159	137.4659	50.3102	111.7019	59.9386
11.9400	70.9144	137.0099	50.1414	111.3778	59.7416
11.9500	70.7127	136.5542	49.9725	111.0538	59.5446
11.9600	70.5119	136.1004	49.8045	110.7308	59.3485
11.9700	70.3111	135.6470	49.6368	110.4083	59.1526
11.9800	70.1109	135.1954	49.4698	110.0865	58.9576
11.9900	69.9109	134.7446	49.3031	109.7651	58.7628
12.0000	69.7114	134.2951	49.1372	109.4445	58.5688
12.0100	69.5122	133.8468	48.9716	109.1243	58.3752
12.0200	69.3135	133.3997	48.8066	108.8050	58.1822
12.0300	69.1151	132.9537	48.6420	108.4860	57.9896
12.0400	68.9172	132.5091	48.4781	108.1678	57.7977
12.0500	68.7195	132.0653	48.3146	107.8502	57.6062
12.0600	68.5223	131.6231	48.1517	107.5332	57.4154
12.0700	68.3254	131.1818	47.9892	107.2169	57.2250
12.0800	68.1290	130.7417	47.8273	106.9012	57.0352
12.0900	67.9329	130.3029	47.6658	106.5859	56.8458
12.1000	67.7373	129.8652	47.5049	106.2716	56.6571
12.1100	67.5410	129.4266	47.3433	105.9562	56.4676
12.1200	67.3466	128.9920	47.1840	105.6437	56.2805
12.1300	67.1518	128.5573	47.0242	105.3305	56.0930
12.1400	66.9580	128.1249	46.8657	105.0190	55.9067
12.1500	66.7641	127.6929	46.7071	104.7074	55.7203
12.1600	66.5709	127.2625	46.5494	104.3970	55.5350
12.1700	66.3779	126.8327	46.3919	104.0867	55.3498
12.1800	66.1855	126.4046	46.2352	103.7775	55.1654
12.1900	65.9933	125.9772	46.0787	103.4684	54.9813
12.2000	65.8016	125.5514	45.9229	103.1604	54.7979
12.2100	65.6101	125.1264	45.7675	102.8527	54.6149
12.2200	65.4192	124.7029	45.6127	102.5459	54.4325
12.2300	65.2286	124.2803	45.4582	102.2394	54.2505
12.2400	65.0384	123.8591	45.3044	101.9339	54.0691
12.2500	64.8486	123.4387	45.1509	101.6287	53.8882
12.2600	64.6592	123.0196	44.9980	101.3244	53.7078
12.2700	64.4701	122.6019	44.8456	101.0205	53.5279
12.2800	64.2815	122.1851	44.6936	100.7175	53.3486
12.2900	64.0933	121.7694	44.5421	100.4149	53.1698
12.3000	63.9054	121.3550	44.3912	100.1130	52.9915
12.3100	63.7170	120.9394	44.2395	99.8103	52.8124
12.3200	63.5304	120.5282	44.0900	99.5103	52.6357
12.3300	63.3434	120.1166	43.9401	99.2099	52.4586
12.3400	63.1574	119.7074	43.7914	98.9109	52.2826
12.3500	62.9714	119.2982	43.6426	98.6120	52.1067
12.3600	62.7861	118.8908	43.4948	98.3141	51.9316
12.3700	62.6009	118.4841	43.3470	98.0165	51.7567
12.3800	62.4163	118.0791	43.2000	97.7200	51.5826
12.3900	62.2319	117.6748	43.0533	97.4235	51.4088
12.4000	62.0481	117.2718	42.9071	97.1282	51.2357
12.4100	61.8645	116.8698	42.7613	96.8332	51.0629
12.4200	61.6814	116.4690	42.6162	96.5390	50.8907
12.4300	61.4986	116.0693	42.4713	96.2454	50.7189
12.4400	61.3163	115.6708	42.3270	95.9523	50.5477
12.4500	61.1344	115.2733	42.1831	95.6600	50.3769
12.4600	60.9528	114.8771	42.0398	95.3682	50.2067
12.4700	60.7716	114.4818	41.8968	95.0771	50.0369
12.4800	60.5909	114.0876	41.7544	94.7868	49.8677
12.4900	60.4105	113.6946	41.6123	94.4969	49.6989
12.5000	60.2305	113.3028	41.4708	94.2077	49.5307
12.5100	60.0500	112.9098	41.3285	93.9177	49.3618
12.5200	59.8712	112.5212	41.1884	93.6304	49.1950
12.5300	59.6921	112.1320	41.0479	93.3427	49.0279
12.5400	59.5140	111.7452	40.9085	93.0565	48.8619
12.5500	59.3358	111.3586	40.7690	92.7703	48.6959
12.5600	59.1583	110.9738	40.6304	92.4851	48.5308
12.5700	58.9810	110.5893	40.4919	92.2003	48.3658
12.5800	58.8043	110.2066	40.3541	91.9164	48.2016
12.5900	58.6278	109.8243	40.2166	91.6329	48.0376
12.6000	58.4517	109.4437	40.0796	91.3501	47.8743
12.6100	58.2761	109.0639	39.9430	91.0678	47.7113
12.6200	58.1008	108.6853	39.8069	90.7863	47.5490
12.6300	57.9259	108.3077	39.6711	90.5054	47.3870
12.6400	57.7514	107.9312	39.5359	90.2251	47.2255
12.6500	57.5773	107.5557	39.4011	89.9454	47.0645
12.6600	57.4036	107.1815	39.2667	89.6664	46.9040
12.6700	57.2303	106.8081	39.1327	89.3880	46.7439
12.6800	57.0573	106.4359	38.9992	89.1103	46.5843
12.6900	56.8848	106.0648	38.8661	88.8332	46.4252
12.7000	56.7126	105.6950	38.7335	88.5567	46.2665
12.7100	56.5399	105.3239	38.6001	88.2794	46.1072
12.7200	56.3690	104.9569	38.4688	88.0048	45.9500
12.7300	56.1977	104.5896	38.3371	87.7298	45.7925
12.7400	56.0273	104.2243	38.2065	87.4563	45.6360
12.7500	55.8570	103.8594	38.0758	87.1827	45.4795
12.7600	55.6873	103.4961	37.9460	86.9102	45.3239
12.7700	55.5178	103.1334	37.8162	86.6380	45.1684
12.7800	55.3489	102.7720	37.6871	86.3667	45.0136
12.7900	55.1801	102.4115	37.5582	86.0958	44.8590
12.8000	55.0119	102.0523	37.4299	85.8257	44.7051
12.8100	54.8440	101.6937	37.3018	85.5560	44.5515
12.8200	54.6765	101.3365	37.1743	85.2871	44.3984
12.8300	54.5094	100.9801	37.0471	85.0188	44.2458
12.8400	54.3426	100.6250	36.9204	84.7512	44.0936
12.8500	54.1762	100.2708	36.7941	84.4840	43.9418
12.8600	54.0103	99.9177	36.6682	84.2176	43.7906
12.8700	53.8447	99.5656	36.5426	83.9518	43.6397
12.8800	53.6795	99.2144	36.4176	83.6866	43.4894
12.8900	53.5147	98.8644	36.2928	83.4220	43.3394
12.9000	53.3502	98.5154	36.1686	83.1581	43.1900
12.9100	53.1853	98.1654	36.0436	82.8934	43.0398
12.9200	53.0220	97.8194	35.9206	82.6313	42.8917
12.9300	52.8585	97.4729	35.7972	82.3688	42.7432
12.9400	52.6958	97.1285	35.6748	82.1078	42.5959
12.9500	52.5331	96.7844	35.5524	81.8467	42.4484
12.9600	52.3711	96.4417	35.4307	81.5868	42.3018
12.9700	52.2093	96.0998	35.3091	81.3271	42.1553
12.9800	52.0480	95.7591	35.1882	81.0682	42.0094
12.9900	51.8869	95.4191	35.0674	80.8097	41.8638
13.0000	51.7264	95.0804	34.9472	80.5521	41.7188
13.0100	51.5661	94.7425	34.8272	80.2949	41.5741
13.0200	51.4062	94.4056	34.7078	80.0385	41.4300
13.0300	51.2467	94.0698	34.5886	79.7825	41.2861
13.0400	51.0876	93.7350	34.4699	79.5273	41.1428
13.0500	50.9288	93.4011	34.3515	79.2726	40.9999
13.0600	50.7705	93.0683	34.2336	79.0185	40.8574
13.0700	50.6125	92.7363	34.1159	78.7651	40.7153
13.0800	50.4549	92.4055	33.9988	78.5123	40.5736
13.0900	50.2976	92.0756	33.8819	78.2600	40.4324
13.1000	50.1407	91.7467	33.7655	78.0084	40.2916
13.1100	49.9834	91.4169	33.6483	77.7561	40.1502
13.1200	49.8277	91.0908	33.5331	77.5063	40.0107
13.1300	49.6717	90.7643	33.4175	77.2562	39.8708
13.1400	49.5165	90.4398	33.3029	77.0073	39.7320
13.1500	49.3614	90.1155	33.1881	76.7585	39.5931
13.1600	49.2069	89.7927	33.0741	76.5108	39.4550
13.1700	49.0525	89.4705	32.9602	76.2633	39.3171
13.1800	48.8987	89.1496	32.8468	76.0167	39.1797
13.1900	48.7451	88.8293	32.7337	75.7705	39.0426
13.2000	48.5920	88.5103	32.6210	75.5250	38.9060
13.2100	48.4392	88.1919	32.5086	75.2800	38.7697
13.2200	48.2868	87.8747	32.3967	75.0357	38.6340
13.2300	48.1347	87.5583	32.2850	74.7919	38.4985
13.2400	47.9831	87.2429	32.1738	74.5488	38.3635
13.2500	47.8317	86.9284	32.0628	74.3062	38.2289
13.2600	47.6808	86.6150	31.9523	74.0642	38.0947
13.2700	47.5301	86.3023	31.8420	73.8228	37.9609
13.2800	47.3799	85.9907	31.7322	73.5821	37.8275
13.2900	47.2300	85.6800	31.6227	73.3419	37.6945
13.3000	47.0805	85.3704	31.5136	73.1023	37.5619
13.3100	46.9305	85.0597	31.4037	72.8620	37.4287
13.3200	46.7822	84.7526	31.2958	72.6242	37.2973
13.3300	46.6335	84.4452	31.1874	72.3861	37.1656
13.3400	46.4857	84.1397	31.0800	72.1492	37.0349
13.3500	46.3378	83.8343	30.9724	71.9124	36.9041
13.3600	46.1906	83.5304	30.8656	71.6766	36.7741
13.3700	46.0436	83.2269	30.7588	71.4410	36.6441
13.3800	45.8971	82.9248	30.6525	71.2063	36.5148
13.3900	45.7507	82.6232	30.5464	70.9719	36.3857
13.4000	45.6049	82.3229	30.4409	70.7383	36.2571
13.4100	45.4593	82.0231	30.3355	70.5051	36.1287
13.4200	45.3141	81.7245	30.2305	70.2727	36.0008
13.4300	45.1693	81.4266	30.1258	70.0407	35.8733
13.4400	45.0248	81.1298	30.0216	69.8093	35.7462
13.4500	44.8806	80.8337	29.9175	69.5785	35.6194
13.4600	44.7369	80.5387	29.8139	69.3483	35.4930
13.4700	44.5934	80.2444	29.7106	69.1187	35.3670
13.4800	44.4504	79.9511	29.6076	68.8896	35.2414
13.4900	44.3076	79.6586	29.5049	68.6611	35.1161
13.5000	44.1653	79.3671	29.4026	68.4333	34.9913
13.5100	44.0225	79.0747	29.2996	68.2047	34.8658
13.5200	43.8811	78.7857	29.1984	67.9785	34.7421
13.5300	43.7396	78.4964	29.0967	67.7520	34.6181
13.5400	43.5989	78.2088	28.9960	67.5268	34.4950
13.5500	43.4581	77.9214	28.8951	67.3015	34.3718
13.5600	43.3180	77.6354	28.7949	67.0773	34.2493
13.5700	43.1780	77.3498	28.6947	66.8533	34.1270
13.5800	43.0385	77.0655	28.5951	66.6301	34.0051
13.5900	42.8992	76.7817	28.4956	66.4072	33.8835
13.6000	42.7603	76.4990	28.3966	66.1851	33.7624
13.6100	42.6217	76.2170	28.2977	65.9634	33.6415
13.6200	42.4836	75.9360	28.1993	65.7424	33.5211
13.6300	42.3457	75.6557	28.1011	65.5218	33.4010
13.6400	42.2082	75.3764	28.0032	65.3019	33.2813
13.6500	42.0710	75.0978	27.9056	65.0825	33.1618
13.6600	41.9341	74.8201	27.8084	64.8637	33.0428
13.6700	41.7976	74.5433	27.7115	64.6453	32.9241
13.6800	41.6614	74.2673	27.6149	64.4277	32.8058
13.6900	41.5256	73.9922	27.5185	64.2105	32.6879
13.7000	41.3901	73.7179	27.4225	63.9939	32.5703
13.7100	41.2542	73.4429	27.3259	63.7767	32.4521
13.7200	41.1198	73.1709	27.2309	63.5617	32.3356
13.7300	40.9851	72.8987	27.1355	63.3465	32.2188
13.7400	40.8512	72.6282	27.0410	63.1324	32.1029
13.7500	40.7172	72.3578	26.9463	62.9184	31.9868
13.7600	40.5839	72.0887	26.8523	62.7053	31.8715
13.7700	40.4507	71.8201	26.7582	62.4924	31.7562
13.7800	40.3180	71.5526	26.6647	62.2804	31.6415
13.7900	40.1854	71.2856	26.5714	62.0686	31.5269
13.8000	40.0534	71.0198	26.4784	61.8576	31.4129
13.8100	39.9215	70.7544	26.3856	61.6470	31.2990
13.8200	39.7901	70.4901	26.2932	61.4370	31.1856
13.8300	39.6589	70.2265	26.2010	61.2275	31.0724
13.8400	39.5281	69.9637	26.1092	61.0186	30.9597
13.8500	39.3976	69.7017	26.0176	60.8102	30.8472
13.8600	39.2674	69.4405	25.9263	60.6024	30.7351
13.8700	39.1376	69.1801	25.8353	60.3950	30.6233
13.8800	39.0081	68.9206	25.7445	60.1883	30.5119
13.8900	38.8789	68.6618	25.6541	59.9820	30.4007
13.9000	38.7501	68.4038	25.5640	59.7763	30.2900
13.9100	38.6208	68.1452	25.4732	59.5701	30.1786
13.9200	38.4930	67.8894	25.3840	59.3660	30.0689
13.9300	38.3649	67.6334	25.2944	59.1616	29.9589
13.9400	38.2375	67.3790	25.2057	58.9583	29.8497
13.9500	38.1102	67.1247	25.1168	58.7551	29.7404
13.9600	37.9834	66.8717	25.0284	58.5528	29.6317
13.9700	37.8567	66.6191	24.9401	58.3507	29.5231
13.9800	37.7305	66.3676	24.8523	58.1493	29.4151
13.9900	37.6045	66.1165	24.7646	57.9483	29.3072
14.0000	37.4789	65.8665	24.6773	57.7480	29.1997
14.0100	37.3536	65.6170	24.5901	57.5480	29.0924
14.0200	37.2286	65.3685	24.5033	57.3487	28.9856
14.0300	37.1039	65.1205	24.4167	57.1499	28.8790
14.0400	36.9796	64.8735	24.3304	56.9516	28.7728
14.0500	36.8555	64.6271	24.2443	56.7537	28.6668
14.0600	36.7317	64.3816	24.1586	56.5565	28.5612
14.0700	36.6083	64.1367	24.0731	56.3597	28.4559
14.0800	36.4852	63.8927	23.9878	56.1635	28.3509
14.0900	36.3624	63.6494	23.9028	55.9677	28.2462
14.1000	36.2399	63.4069	23.8181	55.7725	28.1419
14.1100	36.1171	63.1637	23.7328	55.5769	28.0370
14.1200	35.9956	62.9233	23.6490	55.3831	27.9336
14.1300	35.8738	62.6825	23.5648	55.1892	27.8300
14.1400	35.7528	62.4434	23.4814	54.9963	27.7271
14.1500	35.6317	62.2043	23.3978	54.8035	27.6241
14.1600	35.5112	61.9665	23.3148	54.6115	27.5218
14.1700	35.3909	61.7290	23.2318	54.4198	27.4195
14.1800	35.2709	61.4925	23.1492	54.2288	27.3177
14.1900	35.1512	61.2566	23.0668	54.0381	27.2160
14.2000	35.0318	61.0215	22.9847	53.8481	27.1147
14.2100	34.9127	60.7870	22.9027	53.6584	27.0137
14.2200	34.7940	60.5533	22.8211	53.4693	26.9130
14.2300	34.6755	60.3203	22.7397	53.2807	26.8126
14.2400	34.5573	60.0881	22.6586	53.0926	26.7125
14.2500	34.4394	59.8565	22.5776	52.9050	26.6127
14.2600	34.3219	59.6257	22.4970	52.7179	26.5132
14.2700	34.2046	59.3955	22.4166	52.5313	26.4139
14.2800	34.0876	59.1662	22.3364	52.3452	26.3150
14.2900	33.9710	58.9375	22.2565	52.1595	26.2164
14.3000	33.8546	58.7096	22.1768	51.9744	26.1181
14.3100	33.7379	58.4810	22.0966	51.7889	26.0193
14.3200	33.6225	58.2551	22.0177	51.6052	25.9219
14.3300	33.5068	58.0288	21.9386	51.4213	25.8242
14.3400	33.3918	57.8040	21.8601	51.2384	25.7273
14.3500	33.2768	57.5794	21.7815	51.0556	25.6303
14.3600	33.1624	57.3559	21.7034	50.8736	25.5338
14.3700	33.0480	57.1327	21.6253	50.6918	25.4374
14.3800	32.9341	56.9105	21.5476	50.5107	25.3415
14.3900	32.8204	56.6887	21.4700	50.3299	25.2457
14.4000	32.7070	56.4678	21.3928	50.1498	25.1503
14.4100	32.5939	56.2474	21.3157	49.9700	25.0551
14.4200	32.4811	56.0279	21.2389	49.7908	24.9602
14.4300	32.3685	55.8089	21.1622	49.6119	24.8656
14.4400	32.2563	55.5907	21.0859	49.4337	24.7713
14.4500	32.1444	55.3731	21.0098	49.2558	24.6772
14.4600	32.0327	55.1562	20.9339	49.0785	24.5834
14.4700	31.9214	54.9399	20.8581	48.9016	24.4899
14.4800	31.8103	54.7244	20.7827	48.7252	24.3967
14.4900	31.6995	54.5095	20.7075	48.5493	24.3038
14.5000	31.5890	54.2954	20.6325	48.3739	24.2112
14.5100	31.4782	54.0806	20.5570	48.1981	24.1181
14.5200	31.3686	53.8683	20.4827	48.0240	24.0263
14.5300	31.2588	53.6558	20.4082	47.8498	23.9343
14.5400	31.1496	53.4446	20.3343	47.6765	23.8429
14.5500	31.0404	53.2335	20.2603	47.5033	23.7515
14.5600	30.9318	53.0235	20.1868	47.3308	23.6606
14.5700	30.8232	52.8139	20.1133	47.1586	23.5698
14.5800	30.7151	52.6051	20.0401	46.9870	23.4794
14.5900	30.6071	52.3967	19.9671	46.8158	23.3891
14.6000	30.4995	52.1892	19.8943	46.6451	23.2992
14.6100	30.3921	51.9822	19.8217	46.4748	23.2095
14.6200	30.2850	51.7760	19.7494	46.3050	23.1201
14.6300	30.1782	51.5702	19.6772	46.1356	23.0309
14.6400	30.0716	51.3653	19.6053	45.9667	22.9421
14.6500	29.9654	51.1608	19.5336	45.7983	22.8534
14.6600	29.8594	50.9571	19.4621	45.6303	22.7651
14.6700	29.7537	50.7540	19.3908	45.4628	22.6770
14.6800	29.6483	50.5516	19.3197	45.2958	22.5892
14.6900	29.5431	50.3498	19.2488	45.1292	22.5016
14.7000	29.4383	50.1486	19.1782	44.9631	22.4143
14.7100	29.3331	49.9470	19.1070	44.7966	22.3266
14.7200	29.2291	49.7475	19.0371	44.6317	22.2401
14.7300	29.1248	49.5479	18.9669	44.4667	22.1534
14.7400	29.0212	49.3496	18.8973	44.3026	22.0673
14.7500	28.9176	49.1514	18.8275	44.1386	21.9812
14.7600	28.8145	48.9541	18.7582	43.9754	21.8955
14.7700	28.7115	48.7572	18.6889	43.8123	21.8099
14.7800	28.6089	48.5612	18.6200	43.6499	21.7248
14.7900	28.5064	48.3655	18.5512	43.4877	21.6397
14.8000	28.4043	48.1706	18.4826	43.3262	21.5550
14.8100	28.3024	47.9762	18.4142	43.1649	21.4704
14.8200	28.2008	47.7825	18.3460	43.0042	21.3862
14.8300	28.0995	47.5894	18.2779	42.8439	21.3022
14.8400	27.9984	47.3969	18.2102	42.6840	21.2185
14.8500	27.8976	47.2050	18.1426	42.5246	21.1349
14.8600	27.7970	47.0137	18.0752	42.3657	21.0517
14.8700	27.6968	46.8230	18.0079	42.2071	20.9687
14.8800	27.5968	46.6329	17.9409	42.0490	20.8859
14.8900	27.4970	46.4434	17.8741	41.8914	20.8034
14.9000	27.3971	46.2535	17.8069	41.7334	20.7206
14.9100	27.2980	46.0657	17.7407	41.5770	20.6388
14.9200	27.1990	45.8777	17.6743	41.4204	20.5569
14.9300	27.1004	45.6909	17.6084	41.2647	20.4755
14.9400	27.0019	45.5042	17.5425	41.1091	20.3941
14.9500	26.9038	45.3184	17.4769	40.9542	20.3131
14.9600	26.8059	45.1330	17.4114	40.7995	20.2323
14.9700	26.7083	44.9483	17.3462	40.6454	20.1518
14.9800	26.6109	44.7641	17.2811	40.4916	20.0714
14.9900	26.5137	44.5806	17.2162	40.3383	19.9913
15.0000	26.4168	44.3975	17.1515	40.1853	19.9114
15.0100	26.3203	44.2151	17.0870	40.0329	19.8318
15.0200	26.2239	44.0332	17.0226	39.8808	19.7524
15.0300	26.1278	43.8519	16.9585	39.7292	19.6733
15.0400	26.0319	43.6712	16.8945	39.5779	19.5944
15.0500	25.9363	43.4911	16.8307	39.4271	19.5157
15.0600	25.8410	43.3115	16.7671	39.2768	19.4372
15.0700	25.7459	43.1325	16.7037	39.1268	19.3590
15.0800	25.6511	42.9541	16.6404	38.9773	19.2810
15.0900	25.5565	42.7762	16.5774	38.8282	19.2033
15.1000	25.4617	42.5980	16.5139	38.6789	19.1252
15.1100	25.3678	42.4217	16.4515	38.5309	19.0482
15.1200	25.2739	42.2453	16.3888	38.3829	18.9710
15.1300	25.1805	42.0699	16.3266	38.2356	18.8943
15.1400	25.0871	41.8948	16.2644	38.0885	18.8176
15.1500	24.9941	41.7204	16.2025	37.9420	18.7413
15.1600	24.9012	41.5464	16.1407	37.7957	18.6652
15.1700	24.8087	41.3731	16.0791	37.6500	18.5893
15.1800	24.7164	41.2002	16.0176	37.5046	18.5136
15.1900	24.6243	41.0280	15.9564	37.3597	18.4381
15.2000	24.5325	40.8562	15.8953	37.2151	18.3629
15.2100	24.4409	40.6851	15.8344	37.0710	18.2879
15.2200	24.3496	40.5144	15.7736	36.9272	18.2131
15.2300	24.2585	40.3443	15.7131	36.7839	18.1385
15.2400	24.1676	40.1748	15.6526	36.6410	18.0642
15.2500	24.0771	40.0058	15.5924	36.4985	17.9900
15.2600	23.9867	39.8373	15.5324	36.3563	17.9161
15.2700	23.8966	39.6694	15.4725	36.2146	17.8425
15.2800	23.8067	39.5020	15.4128	36.0733	17.7690
15.2900	23.7171	39.3352	15.3532	35.9325	17.6958
15.3000	23.6273	39.1681	15.2933	35.7913	17.6223
15.3100	23.5384	39.0027	15.2344	35.6515	17.5497
15.3200	23.4494	38.8372	15.1752	35.5117	17.4770
15.3300	23.3609	38.6727	15.1165	35.3726	17.4048
15.3400	23.2724	38.5084	15.0577	35.2336	17.3326
15.3500	23.1843	38.3449	14.9993	35.0952	17.2608
15.3600	23.0963	38.1817	14.9409	34.9570	17.1890
15.3700	23.0087	38.0192	14.8827	34.8194	17.1176
15.3800	22.9212	37.8571	14.8247	34.6820	17.0463
15.3900	22.8341	37.6956	14.7668	34.5451	16.9752
15.4000	22.7471	37.5345	14.7091	34.4086	16.9044
15.4100	22.6603	37.3740	14.6516	34.2725	16.8338
15.4200	22.5738	37.2140	14.5942	34.1367	16.7633
15.4300	22.4876	37.0546	14.5370	34.0014	16.6931
15.4400	22.4016	36.8956	14.4799	33.8664	16.6231
15.4500	22.3158	36.7372	14.4231	33.7319	16.5534
15.4600	22.2302	36.5792	14.3664	33.5977	16.4838
15.4700	22.1449	36.4218	14.3098	33.4639	16.4145
15.4800	22.0598	36.2649	14.2534	33.3305	16.3453
15.4900	21.9750	36.1086	14.1972	33.1975	16.2764
15.5000	21.8900	35.9519	14.1406	33.0644	16.2072
15.5100	21.8058	35.7969	14.0849	32.9324	16.1389
15.5200	21.7216	35.6419	14.0290	32.8004	16.0705
15.5300	21.6378	35.4877	13.9736	32.6691	16.0026
15.5400	21.5541	35.3338	13.9181	32.5380	15.9346
15.5500	21.4707	35.1805	13.8629	32.4074	15.8670
15.5600	21.3874	35.0276	13.8077	32.2770	15.7995
15.5700	21.3045	34.8754	13.7528	32.1471	15.7323
15.5800	21.2217	34.7235	13.6979	32.0175	15.6652
15.5900	21.1392	34.5722	13.6433	31.8884	15.5984
15.6000	21.0569	34.4213	13.5888	31.7596	15.5317
15.6100	20.9749	34.2709	13.5345	31.6312	15.4653
15.6200	20.8930	34.1211	13.4803	31.5031	15.3990
15.6300	20.8114	33.9717	13.4263	31.3755	15.3330
15.6400	20.7300	33.8228	13.3724	31.2482	15.2672
15.6500	20.6489	33.6744	13.3187	31.1213	15.2016
15.6600	20.5680	33.5265	13.2651	30.9948	15.1361
15.6700	20.4873	33.3791	13.2117	30.8686	15.0709
15.6800	20.4068	33.2322	13.1584	30.7428	15.0059
15.6900	20.3266	33.0858	13.1053	30.6174	14.9411
15.7000	20.2462	32.9392	13.0519	30.4919	14.8761
15.7100	20.1666	32.7941	12.9993	30.3675	14.8119
15.7200	20.0870	32.6489	12.9465	30.2431	14.7475
15.7300	20.0078	32.5046	12.8941	30.1193	14.6837
15.7400	19.9286	32.3605	12.8417	29.9957	14.6198
15.7500	19.8498	32.2171	12.7896	29.8726	14.5563
15.7600	19.7711	32.0740	12.7375	29.7498	14.4928
15.7700	19.6927	31.9315	12.6856	29.6274	14.4296
15.7800	19.6144	31.7893	12.6339	29.5053	14.3666
15.7900	19.5365	31.6477	12.5823	29.3836	14.3038
15.8000	19.4587	31.5065	12.5308	29.2622	14.2412
15.8100	19.3812	31.3659	12.4795	29.1413	14.1788
15.8200	19.3038	31.2257	12.4283	29.0206	14.1165
15.8300	19.2267	31.0859	12.3774	28.9004	14.0545
15.8400	19.1498	30.9466	12.3265	28.7805	13.9927
15.8500	19.0732	30.8079	12.2757	28.6610	13.9310
15.8600	18.9967	30.6695	12.2252	28.5419	13.8696
15.8700	18.9205	30.5317	12.1747	28.4231	13.8083
15.8800	18.8445	30.3942	12.1245	28.3046	13.7473
15.8900	18.7687	30.2573	12.0743	28.1866	13.6864
15.9000	18.6928	30.1203	12.0239	28.0684	13.6254
15.9100	18.6177	29.9845	11.9743	27.9513	13.5651
15.9200	18.5424	29.8488	11.9245	27.8342	13.5047
15.9300	18.4676	29.7139	11.8751	27.7177	13.4448
15.9400	18.3929	29.5792	11.8256	27.6014	13.3848
15.9500	18.3185	29.4452	11.7764	27.4855	13.3252
15.9600	18.2442	29.3114	11.7273	27.3699	13.2656
15.9700	18.1702	29.1782	11.6784	27.2548	13.2064
15.9800	18.0963	29.0454	11.6295	27.1399	13.1472
15.9900	18.0227	28.9130	11.5809	27.0254	13.0883
16.0000	17.9493	28.7811	11.5323	26.9113	13.0295
16.0100	17.8762	28.6497	11.4839	26.7975	12.9710
16.0200	17.8032	28.5187	11.4357	26.6841	12.9126
16.0300	17.7304	28.3882	11.3876	26.5710	12.8544
16.0400	17.6579	28.2581	11.3396	26.4582	12.7964
16.0500	17.5856	28.1284	11.2918	26.3459	12.7386
16.0600	17.5135	27.9992	11.2441	26.2338	12.6810
16.0700	17.4416	27.8705	11.1966	26.1222	12.6236
16.0800	17.3699	27.7422	11.1492	26.0108	12.5664
16.0900	17.2985	27.6143	11.1019	25.8999	12.5093
16.1000	17.2269	27.4864	11.0544	25.7888	12.4521
16.1100	17.1560	27.3597	11.0077	25.6787	12.3956
16.1200	17.0851	27.2330	10.9607	25.5687	12.3390
16.1300	17.0146	27.1071	10.9141	25.4592	12.2829
16.1400	16.9441	26.9814	10.8675	25.3499	12.2267
16.1500	16.8740	26.8562	10.8212	25.2411	12.1708
16.1600	16.8040	26.7314	10.7749	25.1325	12.1151
16.1700	16.7342	26.6071	10.7288	25.0243	12.0596
16.1800	16.6646	26.4832	10.6828	24.9164	12.0042
16.1900	16.5953	26.3598	10.6370	24.8089	11.9490
16.2000	16.5261	26.2367	10.5912	24.7017	11.8940
16.2100	16.4572	26.1141	10.5457	24.5949	11.8392
16.2200	16.3885	25.9919	10.5002	24.4884	11.7846
16.2300	16.3199	25.8702	10.4549	24.3822	11.7301
16.2400	16.2516	25.7489	10.4097	24.2764	11.6759
16.2500	16.1835	25.6280	10.3647	24.1709	11.6218
16.2600	16.1156	25.5076	10.3198	24.0658	11.5679
16.2700	16.0479	25.3876	10.2750	23.9610	11.5142
16.2800	15.9804	25.2680	10.2304	23.8565	11.4607
16.2900	15.9132	25.1488	10.1860	23.7524	11.4074
16.3000	15.8458	25.0296	10.1413	23.6483	11.3540
16.3100	15.7791	24.9115	10.0972	23.5450	11.3011
16.3200	15.7124	24.7935	10.0530	23.4418	11.2483
16.3300	15.6460	24.6762	10.0092	23.3391	11.1958
16.3400	15.5797	24.5591	9.9653	23.2366	11.1433
16.3500	15.5137	24.4425	9.9217	23.1345	11.0911
16.3600	15.4478	24.3263	9.8782	23.0327	11.0390
16.3700	15.3822	24.2105	9.8348	22.9313	10.9872
16.3800	15.3168	24.0951	9.7915	22.8302	10.9354
16.3900	15.2516	23.9802	9.7483	22.7294	10.8839
16.4000	15.1865	23.8656	9.7053	22.6289	10.8326
16.4100	15.1217	23.7515	9.6624	22.5288	10.7814
16.4200	15.0571	23.6378	9.6197	22.4290	10.7305
16.4300	14.9927	23.5245	9.5771	22.3296	10.6796
16.4400	14.9284	23.4116	9.5346	22.2304	10.6290
16.4500	14.8644	23.2992	9.4923	22.1316	10.5786
16.4600	14.8006	23.1871	9.4501	22.0331	10.5283
16.4700	14.7370	23.0754	9.4080	21.9350	10.4782
16.4800	14.6736	22.9642	9.3660	21.8372	10.4283
16.4900	14.6104	22.8534	9.3242	21.7397	10.3786
16.5000	14.5472	22.7425	9.2822	21.6422	10.3287
16.5100	14.4845	22.6327	9.2408	21.5455	10.2795
16.5200	14.4218	22.5230	9.1993	21.4489	10.2302
16.5300	14.3594	22.4139	9.1581	21.3528	10.1813
16.5400	14.2972	22.3051	9.1169	21.2569	10.1323
16.5500	14.2352	22.1967	9.0759	21.1614	10.0837
16.5600	14.1734	22.0887	9.0349	21.0662	10.0352
16.5700	14.1118	21.9812	8.9942	20.9713	9.9869
16.5800	14.0504	21.8739	8.9535	20.8767	9.9387
16.5900	13.9892	21.7672	8.9130	20.7825	9.8907
16.6000	13.9282	21.6607	8.8726	20.6885	9.8428
16.6100	13.8674	21.5548	8.8324	20.5949	9.7952
16.6200	13.8067	21.4491	8.7922	20.5016	9.7477
16.6300	13.7463	21.3440	8.7522	20.4086	9.7004
16.6400	13.6861	21.2391	8.7124	20.3159	9.6533
16.6500	13.6260	21.1347	8.6726	20.2236	9.6063
16.6600	13.5662	21.0307	8.6330	20.1316	9.5595
16.6700	13.5065	20.9271	8.5935	20.0399	9.5129
16.6800	13.4471	20.8238	8.5542	19.9485	9.4664
16.6900	13.3878	20.7210	8.5150	19.8574	9.4201
16.7000	13.3286	20.6182	8.4756	19.7664	9.3738
16.7100	13.2698	20.5163	8.4368	19.6761	9.3280
16.7200	13.2111	20.4145	8.3978	19.5859	9.2821
16.7300	13.1527	20.3134	8.3592	19.4961	9.2366
16.7400	13.0944	20.2124	8.3206	19.4066	9.1911
16.7500	13.0364	20.1120	8.2821	19.3175	9.1459
16.7600	12.9784	20.0118	8.2438	19.2285	9.1008
16.7700	12.9207	19.9121	8.2056	19.1400	9.0559
16.7800	12.8632	19.8128	8.1675	19.0517	9.0111
16.7900	12.8059	19.7138	8.1295	18.9638	8.9665
16.8000	12.7488	19.6152	8.0917	18.8762	8.9221
16.8100	12.6919	19.5170	8.0539	18.7889	8.8778
16.8200	12.6352	19.4192	8.0163	18.7018	8.8337
16.8300	12.5786	19.3217	7.9789	18.6151	8.7898
16.8400	12.5223	19.2247	7.9415	18.5287	8.7460
16.8500	12.4661	19.1280	7.9043	18.4426	8.7024
16.8600	12.4101	19.0317	7.8672	18.3568	8.6590
16.8700	12.3544	18.9358	7.8302	18.2714	8.6157
16.8800	12.2988	18.8402	7.7933	18.1862	8.5726
16.8900	12.2434	18.7450	7.7566	18.1013	8.5297
16.9000	12.1881	18.6499	7.7198	18.0165	8.4868
16.9100	12.1332	18.5557	7.6834	17.9324	8.4443
16.9200	12.0783	18.4615	7.6470	17.8484	8.4018
16.9300	12.0237	18.3680	7.6108	17.7648	8.3596
16.9400	11.9693	18.2746	7.5747	17.6814	8.3175
16.9500	11.9151	18.1817	7.5387	17.5984	8.2756
16.9600	11.8611	18.0891	7.5029	17.5156	8.2338
16.9700	11.8072	17.9970	7.4671	17.4332	8.1922
16.9800	11.7535	17.9051	7.4315	17.3511	8.1507
16.9900	11.7001	17.8137	7.3960	17.2692	8.1095
17.0000	11.6468	17.7226	7.3606	17.1877	8.0683
17.0100	11.5937	17.6318	7.3254	17.1065	8.0274
17.0200	11.5408	17.5415	7.2903	17.0255	7.9865
17.0300	11.4880	17.4515	7.2553	16.9449	7.9459
17.0400	11.4355	17.3618	7.2204	16.8645	7.9054
17.0500	11.3831	17.2726	7.1856	16.7845	7.8651
17.0600	11.3310	17.1836	7.1509	16.7047	7.8249
17.0700	11.2790	17.0951	7.1164	16.6252	7.7849
17.0800	11.2272	17.0069	7.0820	16.5461	7.7450
17.0900	11.1756	16.9191	7.0478	16.4672	7.7053
17.1000	11.1241	16.8314	7.0134	16.3885	7.6656
17.1100	11.0729	16.7444	6.9794	16.3103	7.6263
17.1200	11.0218	16.6576	6.9455	16.2323	7.5870
17.1300	10.9710	16.5713	6.9117	16.1546	7.5480
17.1400	10.9204	16.4852	6.8780	16.0772	7.5091
17.1500	10.8699	16.3996	6.8445	16.0001	7.4704
17.1600	10.8196	16.3142	6.8110	15.9233	7.4318
17.1700	10.7695	16.2293	6.7778	15.8468	7.3933
17.1800	10.7195	16.1446	6.7445	15.7705	7.3550
17.1900	10.6698	16.0604	6.7115	15.6946	7.3169
17.2000	10.6202	15.9764	6.6785	15.6189	7.2790
17.2100	10.5708	15.8929	6.6457	15.5436	7.2412
17.2200	10.5216	15.8097	6.6129	15.4685	7.2035
17.2300	10.4725	15.7268	6.5803	15.3937	7.1660
17.2400	10.4236	15.6442	6.5478	15.3192	7.1286
17.2500	10.3750	15.5621	6.5155	15.2450	7.0915
17.2600	10.3265	15.4803	6.4832	15.1710	7.0544
17.2700	10.2781	15.3988	6.4511	15.0974	7.0175
17.2800	10.2300	15.3177	6.4191	15.0240	6.9808
17.2900	10.1820	15.2369	6.3872	14.9510	6.9442
17.3000	10.1341	15.1562	6.3553	14.8780	6.9077
17.3100	10.0866	15.0762	6.3237	14.8056	6.8715
17.3200	10.0391	14.9964	6.2921	14.7333	6.8353
17.3300	9.9919	14.9170	6.2608	14.6614	6.7994
17.3400	9.9448	14.8379	6.2294	14.5898	6.7635
17.3500	9.8980	14.7592	6.1983	14.5184	6.7279
17.3600	9.8512	14.6808	6.1672	14.4473	6.6924
17.3700	9.8047	14.6028	6.1363	14.3765	6.6570
17.3800	9.7583	14.5251	6.1054	14.3059	6.6218
17.3900	9.7121	14.4477	6.0747	14.2357	6.5867
17.4000	9.6661	14.3706	6.0441	14.1657	6.5518
17.4100	9.6202	14.2939	6.0137	14.0960	6.5171
17.4200	9.5746	14.2175	5.9833	14.0266	6.4824
17.4300	9.5291	14.1415	5.9531	13.9574	6.4480
17.4400	9.4838	14.0657	5.9229	13.8885	6.4136
17.4500	9.4386	13.9904	5.8929	13.8199	6.3795
17.4600	9.3936	13.9153	5.8630	13.7516	6.3455
17.4700	9.3488	13.8406	5.8332	13.6836	6.3116
17.4800	9.3042	13.7662	5.8036	13.6158	6.2779
17.4900	9.2598	13.6921	5.7740	13.5483	6.2443
17.5000	9.2154	13.6182	5.7445	13.4810	6.2107
17.5100	9.1713	13.5449	5.7152	13.4141	6.1775
17.5200	9.1273	13.4718	5.6860	13.3473	6.1443
17.5300	9.0836	13.3991	5.6570	13.2810	6.1114
17.5400	9.0400	13.3266	5.6280	13.2148	6.0785
17.5500	8.9966	13.2546	5.5991	13.1490	6.0459
17.5600	8.9533	13.1827	5.5704	13.0834	6.0133
17.5700	8.9102	13.1113	5.5418	13.0181	5.9809
17.5800	8.8673	13.0402	5.5133	12.9530	5.9486
17.5900	8.8245	12.9693	5.4849	12.8882	5.9165
17.6000	8.7820	12.8988	5.4566	12.8237	5.8845
17.6100	8.7396	12.8287	5.4285	12.7595	5.8527
17.6200	8.6973	12.7588	5.4004	12.6955	5.8210
17.6300	8.6552	12.6893	5.3725	12.6317	5.7895
17.6400	8.6134	12.6200	5.3446	12.5683	5.7580
17.6500	8.5716	12.5512	5.3169	12.5052	5.7268
17.6600	8.5301	12.4826	5.2893	12.4423	5.6957
17.6700	8.4887	12.4143	5.2619	12.3796	5.6647
17.6800	8.4474	12.3464	5.2345	12.3172	5.6338
17.6900	8.4064	12.2788	5.2073	12.2552	5.6032
17.7000	8.3654	12.2113	5.1800	12.1932	5.5725
17.7100	8.3247	12.1444	5.1530	12.1317	5.5421
17.7200	8.2841	12.0777	5.1261	12.0703	5.5118
17.7300	8.2438	12.0114	5.0993	12.0093	5.4817
17.7400	8.2035	11.9453	5.0726	11.9485	5.4517
17.7500	8.1635	11.8796	5.0461	11.8880	5.4219
17.7600	8.1236	11.8142	5.0196	11.8277	5.3922
17.7700	8.0839	11.7491	4.9933	11.7677	5.3626
17.7800	8.0443	11.6842	4.9670	11.7079	5.3332
17.7900	8.0049	11.6197	4.9409	11.6484	5.3039
17.8000	7.9657	11.5555	4.9149	11.5891	5.2747
17.8100	7.9266	11.4916	4.8890	11.5302	5.2457
17.8200	7.8877	11.4281	4.8632	11.4714	5.2168
17.8300	7.8490	11.3648	4.8375	11.4130	5.1880
17.8400	7.8104	11.3018	4.8119	11.3548	5.1594
17.8500	7.7719	11.2391	4.7865	11.2968	5.1309
17.8600	7.7337	11.1768	4.7611	11.2391	5.1026
17.8700	7.6956	11.1147	4.7359	11.1817	5.0744
17.8800	7.6576	11.0529	4.7107	11.1245	5.0463
17.8900	7.6198	10.9914	4.6857	11.0675	5.0184
17.9000	7.5821	10.9301	4.6607	11.0107	4.9905
17.9100	7.5447	10.8692	4.6360	10.9543	4.9629
17.9200	7.5073	10.8086	4.6112	10.8981	4.9353
17.9300	7.4702	10.7483	4.5867	10.8422	4.9079
17.9400	7.4332	10.6883	4.5622	10.7864	4.8806
17.9500	7.3963	10.6285	4.5379	10.7310	4.8535
17.9600	7.3596	10.5691	4.5136	10.6757	4.8265
17.9700	7.3231	10.5099	4.4894	10.6207	4.7996
17.9800	7.2867	10.4510	4.4654	10.5660	4.7729
17.9900	7.2505	10.3924	4.4415	10.5115	4.7463
18.0000	7.2144	10.3341	4.4176	10.4572	4.7198
18.0100	7.1785	10.2761	4.3939	10.4032	4.6934
18.0200	7.1427	10.2183	4.3703	10.3494	4.6672
18.0300	7.1071	10.1608	4.3468	10.2959	4.6411
18.0400	7.0716	10.1037	4.3234	10.2426	4.6151
18.0500	7.0363	10.0468	4.3001	10.1895	4.5893
18.0600	7.0012	9.9902	4.2769	10.1367	4.5636
18.0700	6.9662	9.9338	4.2538	10.0841	4.5380
18.0800	6.9313	9.8778	4.2309	10.0318	4.5126
18.0900	6.8966	9.8220	4.2080	9.9797	4.4872
18.1000	6.8620	9.7664	4.1852	9.9278	4.4620
18.1100	6.8277	9.7113	4.1625	9.8762	4.4369
18.1200	6.7934	9.6563	4.1400	9.8248	4.4120
18.1300	6.7594	9.6017	4.1176	9.7736	4.3872
18.1400	6.7254	9.5473	4.0952	9.7227	4.3625
18.1500	6.6916	9.4931	4.0730	9.6720	4.3379
18.1600	6.6580	9.4393	4.0508	9.6215	4.3135
18.1700	6.6245	9.3857	4.0288	9.5713	4.2891
18.1800	6.5911	9.3324	4.0069	9.5213	4.2649
18.1900	6.5580	9.2794	3.9851	9.4716	4.2409
18.2000	6.5249	9.2266	3.9633	9.4220	4.2169
18.2100	6.4920	9.1740	3.9417	9.3727	4.1931
18.2200	6.4592	9.1218	3.9202	9.3236	4.1694
18.2300	6.4266	9.0698	3.8988	9.2748	4.1458
18.2400	6.3941	9.0181	3.8775	9.2261	4.1223
18.2500	6.3618	8.9666	3.8563	9.1777	4.0990
18.2600	6.3296	8.9154	3.8352	9.1295	4.0758
18.2700	6.2976	8.8645	3.8142	9.0816	4.0527
18.2800	6.2657	8.8139	3.7933	9.0338	4.0297
18.2900	6.2340	8.7635	3.7725	8.9863	4.0068
18.3000	6.2023	8.7132	3.7517	8.9390	3.9840
18.3100	6.1709	8.6634	3.7311	8.8919	3.9614
18.3200	6.1395	8.6137	3.7106	8.8451	3.9389
18.3300	6.1084	8.5644	3.6903	8.7985	3.9165
18.3400	6.0773	8.5153	3.6699	8.7521	3.8943
18.3500	6.0464	8.4664	3.6498	8.7059	3.8721
18.3600	6.0157	8.4178	3.6296	8.6599	3.8501
18.3700	5.9851	8.3694	3.6097	8.6142	3.8282
18.3800	5.9546	8.3213	3.5897	8.5687	3.8063
18.3900	5.9243	8.2734	3.5699	8.5234	3.7847
18.4000	5.8941	8.2258	3.5502	8.4783	3.7631
18.4100	5.8640	8.1784	3.5306	8.4334	3.7416
18.4200	5.8341	8.1313	3.5111	8.3887	3.7203
18.4300	5.8043	8.0845	3.4917	8.3443	3.6990
18.4400	5.7746	8.0379	3.4724	8.3000	3.6779
18.4500	5.7451	7.9916	3.4532	8.2560	3.6569
18.4600	5.7158	7.9455	3.4340	8.2122	3.6360
18.4700	5.6865	7.8996	3.4150	8.1685	3.6152
18.4800	5.6574	7.8540	3.3961	8.1251	3.5946
18.4900	5.6285	7.8086	3.3772	8.0820	3.5740
18.5000	5.5996	7.7634	3.3584	8.0390	3.5535
18.5100	5.5709	7.7185	3.3398	7.9962	3.5332
18.5200	5.5424	7.6739	3.3213	7.9537	3.5130
18.5300	5.5139	7.6295	3.3028	7.9114	3.4929
18.5400	5.4856	7.5853	3.2845	7.8693	3.4728
18.5500	5.4575	7.5414	3.2662	7.8273	3.4530
18.5600	5.4295	7.4977	3.2480	7.7856	3.4332
18.5700	5.4016	7.4542	3.2299	7.7441	3.4135
18.5800	5.3738	7.4110	3.2120	7.7028	3.3939
18.5900	5.3462	7.3680	3.1941	7.6617	3.3744
18.6000	5.3187	7.3252	3.1763	7.6208	3.3551
18.6100	5.2913	7.2826	3.1585	7.5801	3.3358
18.6200	5.2640	7.2403	3.1409	7.5396	3.3167
18.6300	5.2369	7.1982	3.1234	7.4993	3.2976
18.6400	5.2099	7.1563	3.1060	7.4592	3.2787
18.6500	5.1831	7.1147	3.0886	7.4193	3.2599
18.6600	5.1564	7.0733	3.0714	7.3796	3.2411
18.6700	5.1298	7.0321	3.0542	7.3401	3.2225
18.6800	5.1033	6.9911	3.0371	7.3007	3.2040
18.6900	5.0770	6.9504	3.0202	7.2616	3.1856
18.7000	5.0507	6.9098	3.0032	7.2226	3.1672
18.7100	5.0246	6.8695	2.9864	7.1839	3.1490
18.7200	4.9987	6.8294	2.9697	7.1454	3.1309
18.7300	4.9728	6.7896	2.9531	7.1070	3.1129
18.7400	4.9471	6.7499	2.9366	7.0689	3.0950
18.7500	4.9215	6.7105	2.9201	7.0309	3.0772
18.7600	4.8961	6.6713	2.9038	6.9931	3.0595
18.7700	4.8707	6.6323	2.8875	6.9555	3.0419
18.7800	4.8455	6.5936	2.8713	6.9181	3.0243
18.7900	4.8204	6.5550	2.8552	6.8809	3.0069
18.8000	4.7954	6.5166	2.8392	6.8439	2.9896
18.8100	4.7706	6.4785	2.8233	6.8070	2.9724
18.8200	4.7458	6.4406	2.8074	6.7704	2.9553
18.8300	4.7212	6.4029	2.7917	6.7339	2.9383
18.8400	4.6967	6.3654	2.7760	6.6976	2.9213
18.8500	4.6724	6.3281	2.7604	6.6615	2.9045
18.8600	4.6481	6.2910	2.7449	6.6256	2.8878
18.8700	4.6240	6.2541	2.7295	6.5899	2.8711
18.8800	4.6000	6.2174	2.7142	6.5543	2.8546
18.8900	4.5761	6.1809	2.6989	6.5190	2.8382
18.9000	4.5523	6.1446	2.6837	6.4838	2.8218
18.9100	4.5287	6.1086	2.6687	6.4488	2.8055
18.9200	4.5051	6.0727	2.6537	6.4139	2.7894
18.9300	4.4817	6.0370	2.6388	6.3793	2.7733
18.9400	4.4584	6.0015	2.6239	6.3448	2.7573
18.9500	4.4352	5.9663	2.6092	6.3105	2.7414
18.9600	4.4121	5.9312	2.5945	6.2764	2.7256
18.9700	4.3892	5.8963	2.5800	6.2424	2.7099
18.9800	4.3663	5.8617	2.5654	6.2087	2.6943
18.9900	4.3436	5.8272	2.5510	6.1751	2.6788
19.0000	4.3210	5.7929	2.5367	6.1416	2.6634
19.0100	4.2985	5.7588	2.5224	6.1084	2.6480
19.0200	4.2761	5.7249	2.5082	6.0753	2.6328
19.0300	4.2538	5.6912	2.4941	6.0424	2.6176
19.0400	4.2316	5.6577	2.4801	6.0096	2.6025
19.0500	4.2096	5.6243	2.4662	5.9771	2.5876
19.0600	4.1877	5.5912	2.4523	5.9447	2.5727
19.0700	4.1658	5.5582	2.4385	5.9124	2.5578
19.0800	4.1441	5.5255	2.4248	5.8804	2.5431
19.0900	4.1225	5.4929	2.4112	5.8485	2.5285
19.1000	4.1010	5.4605	2.3976	5.8167	2.5139
19.1100	4.0796	5.4283	2.3841	5.7851	2.4995
19.1200	4.0583	5.3963	2.3707	5.7537	2.4851
19.1300	4.0371	5.3645	2.3574	5.7225	2.4708
19.1400	4.0161	5.3328	2.3441	5.6914	2.4566
19.1500	3.9951	5.3013	2.3310	5.6605	2.4424
19.1600	3.9743	5.2701	2.3178	5.6298	2.4284
19.1700	3.9535	5.2389	2.3048	5.5992	2.4144
19.1800	3.9329	5.2080	2.2919	5.5687	2.4005
19.1900	3.9123	5.1773	2.2790	5.5385	2.3868
19.2000	3.8919	5.1467	2.2662	5.5083	2.3730
19.2100	3.8716	5.1163	2.2535	5.4784	2.3594
19.2200	3.8514	5.0861	2.2408	5.4486	2.3459
19.2300	3.8312	5.0560	2.2282	5.4190	2.3324
19.2400	3.8112	5.0262	2.2157	5.3895	2.3190
19.2500	3.7913	4.9965	2.2033	5.3602	2.3057
19.2600	3.7715	4.9669	2.1909	5.3310	2.2924
19.2700	3.7518	4.9376	2.1786	5.3020	2.2793
19.2800	3.7322	4.9084	2.1664	5.2731	2.2662
19.2900	3.7127	4.8794	2.1543	5.2444	2.2532
19.3000	3.6933	4.8505	2.1422	5.2158	2.2403
19.3100	3.6740	4.8219	2.1302	5.1874	2.2275
19.3200	3.6548	4.7934	2.1182	5.1592	2.2147
19.3300	3.6357	4.7650	2.1064	5.1311	2.2020
19.3400	3.6167	4.7369	2.0946	5.1031	2.1894
19.3500	3.5978	4.7089	2.0828	5.0753	2.1769
19.3600	3.5790	4.6810	2.0712	5.0477	2.1644
19.3700	3.5603	4.6533	2.0596	5.0202	2.1521
19.3800	3.5417	4.6258	2.0481	4.9928	2.1397
19.3900	3.5232	4.5985	2.0366	4.9656	2.1275
19.4000	3.5048	4.5713	2.0252	4.9385	2.1154
19.4100	3.4865	4.5442	2.0139	4.9116	2.1033
19.4200	3.4682	4.5174	2.0027	4.8848	2.0913
19.4300	3.4501	4.4907	1.9915	4.8582	2.0793
19.4400	3.4321	4.4641	1.9803	4.8317	2.0675
19.4500	3.4142	4.4377	1.9693	4.8054	2.0557
19.4600	3.3963	4.4115	1.9583	4.7792	2.0440
19.4700	3.3786	4.3854	1.9474	4.7531	2.0323
19.4800	3.3609	4.3594	1.9365	4.7272	2.0207
19.4900	3.3434	4.3337	1.9257	4.7014	2.0092
19.5000	3.3259	4.3080	1.9150	4.6758	1.9978
19.5100	3.3085	4.2826	1.9043	4.6503	1.9864
19.5200	3.2912	4.2572	1.8937	4.6249	1.9751
19.5300	3.2740	4.2321	1.8832	4.5997	1.9639
19.5400	3.2569	4.2071	1.8727	4.5746	1.9527
19.5500	3.2399	4.1822	1.8623	4.5497	1.9417
19.5600	3.2230	4.1575	1.8520	4.5248	1.9306
19.5700	3.2062	4.1329	1.8417	4.5002	1.9197
19.5800	3.1895	4.1085	1.8315	4.4756	1.9088
19.5900	3.1728	4.0842	1.8213	4.4512	1.8980
19.6000	3.1562	4.0601	1.8112	4.4269	1.8872
19.6100	3.1398	4.0361	1.8012	4.4028	1.8765
19.6200	3.1234	4.0122	1.7912	4.3788	1.8659
19.6300	3.1071	3.9885	1.7813	4.3549	1.8554
19.6400	3.0909	3.9650	1.7714	4.3311	1.8449
19.6500	3.0748	3.9416	1.7617	4.3075	1.8345
19.6600	3.0587	3.9183	1.7519	4.2840	1.8241
19.6700	3.0428	3.8952	1.7422	4.2607	1.8138
19.6800	3.0269	3.8722	1.7326	4.2374	1.8036
19.6900	3.0111	3.8493	1.7231	4.2143	1.7934
19.7000	2.9954	3.8266	1.7136	4.1913	1.7833
19.7100	2.9798	3.8040	1.7041	4.1685	1.7733
19.7200	2.9643	3.7816	1.6947	4.1458	1.7633
19.7300	2.9489	3.7593	1.6854	4.1232	1.7534
19.7400	2.9335	3.7371	1.6762	4.1007	1.7435
19.7500	2.9182	3.7151	1.6670	4.0784	1.7337
19.7600	2.9030	3.6932	1.6578	4.0561	1.7240
19.7700	2.8879	3.6714	1.6487	4.0340	1.7143
19.7800	2.8729	3.6498	1.6397	4.0120	1.7047
19.7900	2.8579	3.6283	1.6307	3.9902	1.6952
19.8000	2.8431	3.6069	1.6217	3.9685	1.6857
19.8100	2.8283	3.5856	1.6129	3.9468	1.6763
19.8200	2.8136	3.5645	1.6040	3.9253	1.6669
19.8300	2.7990	3.5436	1.5953	3.9040	1.6576
19.8400	2.7844	3.5227	1.5866	3.8827	1.6483
19.8500	2.7699	3.5020	1.5779	3.8616	1.6391
19.8600	2.7555	3.4814	1.5693	3.8405	1.6300
19.8700	2.7412	3.4609	1.5608	3.8196	1.6209
19.8800	2.7270	3.4405	1.5523	3.7988	1.6119
19.8900	2.7129	3.4203	1.5438	3.7782	1.6029
19.9000	2.6988	3.4002	1.5354	3.7576	1.5940
19.9100	2.6848	3.3802	1.5271	3.7372	1.5852
19.9200	2.6708	3.3604	1.5188	3.7168	1.5764
19.9300	2.6570	3.3406	1.5106	3.6966	1.5676
19.9400	2.6432	3.3210	1.5024	3.6765	1.5589
19.9500	2.6295	3.3015	1.4943	3.6566	1.5503
19.9600	2.6159	3.2822	1.4862	3.6367	1.5417
19.9700	2.6024	3.2629	1.4782	3.6169	1.5332
19.9800	2.5889	3.2438	1.4702	3.5973	1.5247
[truncated: 4,001 more rows]
