# Supplementary material for: Bayesian inference for biophysical neuron models enables stimulus optimization for retinal neuroprosthetics
Source: eLife. 2020 Oct 27;9:e54997. doi: 10.7554/eLife.54997 (PMC7673784; doi:10.7554/eLife.54997)
Supplement: Figure 10—source data 1. [file elife-54997-fig10-data1.zip › ON_Current1_OFF_Release_rm_Ca_T.csv]

Time/ms	OFF cell1: Release/(ves./s)	OFF cell2: Release/(ves./s)	OFF cell3: Release/(ves./s)	OFF cell4: Release/(ves./s)	OFF cell5: Release/(ves./s)
0.0000	0.3953	0.5079	0.6389	0.3644	0.5035
0.0100	0.3955	0.5082	0.6394	0.3646	0.5038
0.0200	0.3957	0.5084	0.6399	0.3648	0.5041
0.0300	0.3960	0.5087	0.6404	0.3650	0.5045
0.0400	0.3962	0.5090	0.6410	0.3651	0.5048
0.0500	0.3964	0.5093	0.6415	0.3653	0.5052
0.0600	0.3966	0.5095	0.6420	0.3655	0.5055
0.0700	0.3968	0.5098	0.6425	0.3657	0.5059
0.0800	0.3970	0.5101	0.6430	0.3659	0.5062
0.0900	0.3972	0.5104	0.6435	0.3660	0.5065
0.1000	0.3974	0.5106	0.6440	0.3662	0.5069
0.1100	0.3977	0.5109	0.6445	0.3664	0.5072
0.1200	0.3979	0.5112	0.6450	0.3666	0.5076
0.1300	0.3981	0.5115	0.6456	0.3668	0.5080
0.1400	0.3984	0.5118	0.6461	0.3670	0.5084
0.1500	0.3986	0.5121	0.6467	0.3672	0.5088
0.1600	0.3988	0.5124	0.6472	0.3674	0.5091
0.1700	0.3991	0.5127	0.6478	0.3676	0.5095
0.1800	0.3993	0.5130	0.6483	0.3678	0.5099
0.1900	0.3995	0.5134	0.6489	0.3680	0.5103
0.2000	0.3998	0.5137	0.6495	0.3682	0.5107
0.2100	0.4000	0.5140	0.6500	0.3684	0.5110
0.2200	0.4002	0.5143	0.6506	0.3686	0.5114
0.2300	0.4005	0.5146	0.6511	0.3688	0.5118
0.2400	0.4007	0.5149	0.6517	0.3690	0.5122
0.2500	0.4010	0.5152	0.6522	0.3692	0.5126
0.2600	0.4012	0.5155	0.6528	0.3694	0.5130
0.2700	0.4014	0.5158	0.6533	0.3696	0.5133
0.2800	0.4017	0.5161	0.6539	0.3698	0.5137
0.2900	0.4019	0.5164	0.6545	0.3700	0.5141
0.3000	0.4022	0.5167	0.6550	0.3702	0.5145
0.3100	0.4024	0.5171	0.6556	0.3704	0.5149
0.3200	0.4027	0.5174	0.6562	0.3707	0.5153
0.3300	0.4029	0.5177	0.6568	0.3709	0.5157
0.3400	0.4032	0.5181	0.6574	0.3711	0.5161
0.3500	0.4034	0.5184	0.6580	0.3713	0.5166
0.3600	0.4037	0.5187	0.6586	0.3716	0.5170
0.3700	0.4040	0.5191	0.6592	0.3718	0.5174
0.3800	0.4042	0.5194	0.6599	0.3720	0.5178
0.3900	0.4045	0.5198	0.6605	0.3722	0.5182
0.4000	0.4048	0.5201	0.6611	0.3724	0.5187
0.4100	0.4050	0.5204	0.6617	0.3727	0.5191
0.4200	0.4053	0.5208	0.6623	0.3729	0.5195
0.4300	0.4055	0.5211	0.6629	0.3731	0.5199
0.4400	0.4058	0.5215	0.6635	0.3734	0.5204
0.4500	0.4061	0.5218	0.6641	0.3736	0.5208
0.4600	0.4063	0.5222	0.6648	0.3738	0.5212
0.4700	0.4066	0.5225	0.6654	0.3740	0.5216
0.4800	0.4069	0.5228	0.6660	0.3743	0.5221
0.4900	0.4071	0.5232	0.6666	0.3745	0.5225
0.5000	0.4074	0.5235	0.6672	0.3747	0.5229
0.5100	0.4077	0.5239	0.6678	0.3750	0.5233
0.5200	0.4080	0.5243	0.6686	0.3752	0.5239
0.5300	0.4083	0.5247	0.6693	0.3755	0.5244
0.5400	0.4087	0.5251	0.6701	0.3758	0.5249
0.5500	0.4090	0.5256	0.6709	0.3761	0.5254
0.5600	0.4093	0.5260	0.6717	0.3763	0.5260
0.5700	0.4097	0.5264	0.6724	0.3766	0.5265
0.5800	0.4100	0.5268	0.6732	0.3769	0.5271
0.5900	0.4103	0.5273	0.6740	0.3772	0.5276
0.6000	0.4107	0.5277	0.6748	0.3775	0.5281
0.6100	0.4110	0.5281	0.6756	0.3778	0.5287
0.6200	0.4113	0.5286	0.6764	0.3781	0.5292
0.6300	0.4117	0.5290	0.6771	0.3783	0.5297
0.6400	0.4120	0.5294	0.6779	0.3786	0.5303
0.6500	0.4123	0.5299	0.6787	0.3789	0.5308
0.6600	0.4127	0.5303	0.6795	0.3792	0.5314
0.6700	0.4130	0.5307	0.6803	0.3795	0.5319
0.6800	0.4134	0.5312	0.6811	0.3798	0.5325
0.6900	0.4137	0.5316	0.6819	0.3801	0.5330
0.7000	0.4141	0.5321	0.6827	0.3804	0.5336
0.7100	0.4144	0.5325	0.6835	0.3807	0.5341
0.7200	0.4148	0.5331	0.6845	0.3810	0.5348
0.7300	0.4152	0.5336	0.6855	0.3814	0.5355
0.7400	0.4157	0.5341	0.6865	0.3817	0.5362
0.7500	0.4161	0.5347	0.6875	0.3821	0.5368
0.7600	0.4165	0.5352	0.6885	0.3825	0.5375
0.7700	0.4169	0.5358	0.6895	0.3828	0.5382
0.7800	0.4173	0.5363	0.6905	0.3832	0.5389
0.7900	0.4178	0.5369	0.6915	0.3835	0.5396
0.8000	0.4182	0.5374	0.6925	0.3839	0.5403
0.8100	0.4186	0.5380	0.6936	0.3843	0.5410
0.8200	0.4191	0.5385	0.6946	0.3846	0.5417
0.8300	0.4195	0.5391	0.6956	0.3850	0.5424
0.8400	0.4199	0.5397	0.6966	0.3854	0.5431
0.8500	0.4204	0.5402	0.6977	0.3857	0.5438
0.8600	0.4208	0.5408	0.6987	0.3861	0.5445
0.8700	0.4212	0.5414	0.6997	0.3865	0.5452
0.8800	0.4217	0.5419	0.7008	0.3869	0.5459
0.8900	0.4221	0.5425	0.7018	0.3872	0.5466
0.9000	0.4226	0.5431	0.7029	0.3876	0.5474
0.9100	0.4230	0.5437	0.7039	0.3880	0.5481
0.9200	0.4235	0.5443	0.7052	0.3884	0.5490
0.9300	0.4241	0.5450	0.7064	0.3889	0.5498
0.9400	0.4246	0.5457	0.7077	0.3893	0.5507
0.9500	0.4251	0.5464	0.7090	0.3898	0.5515
0.9600	0.4257	0.5471	0.7103	0.3902	0.5524
0.9700	0.4262	0.5478	0.7116	0.3907	0.5533
0.9800	0.4267	0.5485	0.7129	0.3911	0.5542
0.9900	0.4273	0.5492	0.7142	0.3916	0.5551
1.0000	0.4278	0.5499	0.7155	0.3921	0.5559
1.0100	0.4284	0.5506	0.7168	0.3925	0.5568
1.0200	0.4289	0.5513	0.7181	0.3930	0.5577
1.0300	0.4295	0.5520	0.7194	0.3935	0.5586
1.0400	0.4300	0.5527	0.7207	0.3939	0.5595
1.0500	0.4306	0.5534	0.7221	0.3944	0.5604
1.0600	0.4311	0.5542	0.7234	0.3949	0.5613
1.0700	0.4317	0.5549	0.7247	0.3954	0.5622
1.0800	0.4323	0.5556	0.7261	0.3958	0.5632
1.0900	0.4328	0.5563	0.7274	0.3963	0.5641
1.1000	0.4334	0.5571	0.7287	0.3968	0.5650
1.1100	0.4340	0.5578	0.7301	0.3973	0.5659
1.1200	0.4347	0.5587	0.7318	0.3979	0.5671
1.1300	0.4353	0.5596	0.7334	0.3984	0.5682
1.1400	0.4360	0.5605	0.7351	0.3990	0.5693
1.1500	0.4367	0.5614	0.7368	0.3996	0.5704
1.1600	0.4374	0.5623	0.7385	0.4002	0.5716
1.1700	0.4381	0.5632	0.7402	0.4008	0.5728
1.1800	0.4388	0.5641	0.7419	0.4014	0.5739
1.1900	0.4395	0.5650	0.7436	0.4020	0.5751
1.2000	0.4403	0.5659	0.7453	0.4026	0.5763
1.2100	0.4410	0.5669	0.7471	0.4032	0.5774
1.2200	0.4417	0.5678	0.7488	0.4038	0.5786
1.2300	0.4424	0.5687	0.7505	0.4044	0.5798
1.2400	0.4431	0.5697	0.7523	0.4050	0.5810
1.2500	0.4439	0.5706	0.7541	0.4057	0.5822
1.2600	0.4446	0.5716	0.7558	0.4063	0.5834
1.2700	0.4453	0.5725	0.7576	0.4069	0.5846
1.2800	0.4461	0.5735	0.7594	0.4075	0.5858
1.2900	0.4468	0.5744	0.7612	0.4082	0.5870
1.3000	0.4476	0.5754	0.7630	0.4088	0.5882
1.3100	0.4483	0.5764	0.7648	0.4094	0.5895
1.3200	0.4492	0.5775	0.7670	0.4102	0.5909
1.3300	0.4501	0.5786	0.7691	0.4109	0.5924
1.3400	0.4510	0.5798	0.7713	0.4117	0.5939
1.3500	0.4519	0.5810	0.7735	0.4124	0.5953
1.3600	0.4528	0.5821	0.7757	0.4132	0.5968
1.3700	0.4537	0.5833	0.7779	0.4139	0.5983
1.3800	0.4546	0.5845	0.7801	0.4147	0.5998
1.3900	0.4555	0.5857	0.7823	0.4155	0.6013
1.4000	0.4564	0.5869	0.7846	0.4163	0.6029
1.4100	0.4574	0.5880	0.7868	0.4170	0.6044
1.4200	0.4583	0.5893	0.7891	0.4178	0.6059
1.4300	0.4592	0.5905	0.7914	0.4186	0.6074
1.4400	0.4602	0.5917	0.7937	0.4194	0.6090
1.4500	0.4611	0.5929	0.7960	0.4202	0.6105
1.4600	0.4621	0.5941	0.7983	0.4210	0.6121
1.4700	0.4630	0.5953	0.8006	0.4218	0.6137
1.4800	0.4640	0.5966	0.8029	0.4226	0.6152
1.4900	0.4650	0.5978	0.8053	0.4234	0.6168
1.5000	0.4659	0.5991	0.8076	0.4243	0.6184
1.5100	0.4669	0.6003	0.8100	0.4251	0.6200
1.5200	0.4681	0.6018	0.8128	0.4260	0.6219
1.5300	0.4692	0.6033	0.8156	0.4270	0.6238
1.5400	0.4704	0.6048	0.8184	0.4280	0.6257
1.5500	0.4715	0.6063	0.8213	0.4289	0.6276
1.5600	0.4727	0.6078	0.8242	0.4299	0.6296
1.5700	0.4738	0.6093	0.8270	0.4309	0.6315
1.5800	0.4750	0.6108	0.8300	0.4319	0.6335
1.5900	0.4762	0.6123	0.8329	0.4329	0.6354
1.6000	0.4774	0.6139	0.8358	0.4339	0.6374
1.6100	0.4786	0.6154	0.8387	0.4349	0.6394
1.6200	0.4798	0.6170	0.8417	0.4359	0.6414
1.6300	0.4810	0.6186	0.8447	0.4369	0.6434
1.6400	0.4822	0.6201	0.8477	0.4380	0.6454
1.6500	0.4835	0.6217	0.8507	0.4390	0.6474
1.6600	0.4847	0.6233	0.8537	0.4400	0.6495
1.6700	0.4859	0.6249	0.8567	0.4411	0.6515
1.6800	0.4872	0.6265	0.8598	0.4421	0.6536
1.6900	0.4884	0.6281	0.8628	0.4432	0.6556
1.7000	0.4897	0.6297	0.8659	0.4442	0.6577
1.7100	0.4910	0.6314	0.8690	0.4453	0.6598
1.7200	0.4925	0.6333	0.8727	0.4465	0.6622
1.7300	0.4939	0.6351	0.8763	0.4477	0.6646
1.7400	0.4954	0.6371	0.8800	0.4490	0.6671
1.7500	0.4969	0.6390	0.8836	0.4502	0.6696
1.7600	0.4984	0.6409	0.8874	0.4515	0.6721
1.7700	0.4999	0.6429	0.8911	0.4528	0.6746
1.7800	0.5014	0.6448	0.8949	0.4540	0.6772
1.7900	0.5030	0.6468	0.8987	0.4553	0.6797
1.8000	0.5045	0.6488	0.9025	0.4566	0.6823
1.8100	0.5061	0.6508	0.9063	0.4579	0.6848
1.8200	0.5076	0.6528	0.9102	0.4592	0.6874
1.8300	0.5092	0.6548	0.9141	0.4605	0.6900
1.8400	0.5108	0.6568	0.9180	0.4619	0.6926
1.8500	0.5124	0.6589	0.9219	0.4632	0.6952
1.8600	0.5140	0.6609	0.9258	0.4645	0.6979
1.8700	0.5156	0.6630	0.9297	0.4659	0.7005
1.8800	0.5172	0.6650	0.9337	0.4672	0.7032
1.8900	0.5188	0.6671	0.9377	0.4686	0.7059
1.9000	0.5204	0.6692	0.9417	0.4699	0.7086
1.9100	0.5221	0.6713	0.9458	0.4713	0.7113
1.9200	0.5240	0.6738	0.9505	0.4729	0.7145
1.9300	0.5258	0.6762	0.9552	0.4744	0.7176
1.9400	0.5278	0.6786	0.9600	0.4761	0.7208
1.9500	0.5297	0.6811	0.9647	0.4776	0.7240
1.9600	0.5316	0.6836	0.9696	0.4793	0.7272
1.9700	0.5336	0.6861	0.9744	0.4809	0.7304
1.9800	0.5355	0.6886	0.9793	0.4825	0.7337
1.9900	0.5375	0.6911	0.9842	0.4842	0.7370
2.0000	0.5395	0.6937	0.9892	0.4858	0.7403
2.0100	0.5415	0.6963	0.9942	0.4875	0.7436
2.0200	0.5435	0.6988	0.9992	0.4892	0.7470
2.0300	0.5455	0.7014	1.0042	0.4909	0.7503
2.0400	0.5476	0.7040	1.0093	0.4926	0.7537
2.0500	0.5496	0.7067	1.0143	0.4943	0.7571
2.0600	0.5517	0.7093	1.0195	0.4960	0.7605
2.0700	0.5537	0.7120	1.0246	0.4977	0.7640
2.0800	0.5558	0.7146	1.0298	0.4995	0.7674
2.0900	0.5579	0.7173	1.0350	0.5012	0.7709
2.1000	0.5600	0.7200	1.0402	0.5030	0.7744
2.1100	0.5622	0.7227	1.0455	0.5047	0.7779
2.1200	0.5646	0.7258	1.0516	0.5067	0.7820
2.1300	0.5670	0.7289	1.0576	0.5087	0.7860
2.1400	0.5695	0.7321	1.0639	0.5108	0.7902
2.1500	0.5719	0.7352	1.0700	0.5128	0.7943
2.1600	0.5745	0.7385	1.0764	0.5149	0.7985
2.1700	0.5769	0.7417	1.0826	0.5170	0.8027
2.1800	0.5795	0.7449	1.0890	0.5191	0.8069
2.1900	0.5820	0.7482	1.0954	0.5212	0.8111
2.2000	0.5846	0.7515	1.1019	0.5234	0.8154
2.2100	0.5872	0.7548	1.1083	0.5255	0.8197
2.2200	0.5898	0.7581	1.1148	0.5277	0.8241
2.2300	0.5924	0.7614	1.1214	0.5298	0.8284
2.2400	0.5950	0.7648	1.1280	0.5320	0.8328
2.2500	0.5976	0.7682	1.1346	0.5342	0.8372
2.2600	0.6003	0.7716	1.1413	0.5364	0.8417
2.2700	0.6030	0.7750	1.1480	0.5386	0.8461
2.2800	0.6057	0.7784	1.1547	0.5409	0.8506
2.2900	0.6084	0.7819	1.1615	0.5431	0.8551
2.3000	0.6111	0.7853	1.1683	0.5454	0.8596
2.3100	0.6139	0.7889	1.1752	0.5477	0.8642
2.3200	0.6170	0.7928	1.1831	0.5502	0.8695
2.3300	0.6201	0.7968	1.1909	0.5528	0.8746
2.3400	0.6233	0.8009	1.1990	0.5554	0.8800
2.3500	0.6264	0.8049	1.2070	0.5581	0.8853
2.3600	0.6297	0.8090	1.2152	0.5607	0.8907
2.3700	0.6329	0.8131	1.2233	0.5634	0.8961
2.3800	0.6362	0.8173	1.2316	0.5661	0.9016
2.3900	0.6394	0.8215	1.2399	0.5688	0.9071
2.4000	0.6427	0.8257	1.2482	0.5715	0.9126
2.4100	0.6461	0.8299	1.2566	0.5743	0.9182
2.4200	0.6494	0.8342	1.2651	0.5771	0.9238
2.4300	0.6528	0.8385	1.2736	0.5798	0.9294
2.4400	0.6562	0.8428	1.2822	0.5826	0.9351
2.4500	0.6596	0.8471	1.2908	0.5855	0.9408
2.4600	0.6630	0.8515	1.2995	0.5883	0.9466
2.4700	0.6665	0.8559	1.3082	0.5912	0.9523
2.4800	0.6700	0.8603	1.3170	0.5940	0.9581
2.4900	0.6735	0.8648	1.3258	0.5969	0.9640
2.5000	0.6770	0.8692	1.3347	0.5998	0.9699
2.5100	0.6806	0.8738	1.3437	0.6028	0.9758
2.5200	0.6846	0.8789	1.3539	0.6061	0.9826
2.5300	0.6885	0.8839	1.3640	0.6093	0.9893
2.5400	0.6927	0.8892	1.3745	0.6127	0.9962
2.5500	0.6967	0.8944	1.3849	0.6161	1.0030
2.5600	0.7009	0.8996	1.3956	0.6195	1.0100
2.5700	0.7050	0.9049	1.4061	0.6229	1.0170
2.5800	0.7092	0.9103	1.4169	0.6264	1.0241
2.5900	0.7135	0.9156	1.4276	0.6299	1.0311
2.6000	0.7177	0.9210	1.4385	0.6334	1.0383
2.6100	0.7220	0.9265	1.4494	0.6369	1.0455
2.6200	0.7263	0.9319	1.4604	0.6405	1.0528
2.6300	0.7307	0.9374	1.4715	0.6440	1.0600
2.6400	0.7351	0.9430	1.4826	0.6476	1.0674
2.6500	0.7395	0.9486	1.4938	0.6513	1.0748
2.6600	0.7439	0.9542	1.5051	0.6549	1.0822
2.6700	0.7484	0.9599	1.5165	0.6586	1.0897
2.6800	0.7529	0.9655	1.5279	0.6623	1.0972
2.6900	0.7574	0.9713	1.5394	0.6660	1.1048
2.7000	0.7620	0.9770	1.5509	0.6698	1.1124
2.7100	0.7666	0.9829	1.5627	0.6736	1.1202
2.7200	0.7717	0.9894	1.5760	0.6778	1.1289
2.7300	0.7769	0.9959	1.5892	0.6820	1.1375
2.7400	0.7822	1.0026	1.6028	0.6863	1.1465
2.7500	0.7874	1.0093	1.6163	0.6906	1.1553
2.7600	0.7928	1.0161	1.6301	0.6950	1.1644
2.7700	0.7981	1.0229	1.6439	0.6994	1.1734
2.7800	0.8036	1.0297	1.6579	0.7039	1.1826
2.7900	0.8090	1.0366	1.6718	0.7083	1.1917
2.8000	0.8145	1.0436	1.6860	0.7128	1.2010
2.8100	0.8200	1.0506	1.7002	0.7173	1.2103
2.8200	0.8256	1.0576	1.7145	0.7219	1.2197
2.8300	0.8312	1.0647	1.7289	0.7265	1.2292
2.8400	0.8369	1.0719	1.7435	0.7312	1.2387
2.8500	0.8426	1.0791	1.7581	0.7358	1.2483
2.8600	0.8484	1.0863	1.7728	0.7405	1.2579
2.8700	0.8541	1.0936	1.7876	0.7452	1.2676
2.8800	0.8600	1.1009	1.8025	0.7500	1.2774
2.8900	0.8658	1.1083	1.8175	0.7548	1.2872
2.9000	0.8717	1.1157	1.8325	0.7596	1.2971
2.9100	0.8777	1.1233	1.8479	0.7645	1.3071
2.9200	0.8843	1.1316	1.8650	0.7699	1.3183
2.9300	0.8909	1.1399	1.8821	0.7753	1.3294
2.9400	0.8977	1.1485	1.8997	0.7808	1.3410
2.9500	0.9045	1.1570	1.9173	0.7863	1.3524
2.9600	0.9114	1.1657	1.9351	0.7920	1.3640
2.9700	0.9182	1.1744	1.9530	0.7976	1.3757
2.9800	0.9252	1.1832	1.9711	0.8033	1.3875
2.9900	0.9322	1.1920	1.9892	0.8090	1.3993
3.0000	0.9393	1.2010	2.0075	0.8147	1.4113
3.0100	0.9464	1.2099	2.0259	0.8205	1.4233
3.0200	0.9536	1.2190	2.0445	0.8264	1.4354
3.0300	0.9608	1.2281	2.0632	0.8323	1.4476
3.0400	0.9681	1.2372	2.0820	0.8382	1.4599
3.0500	0.9755	1.2464	2.1010	0.8442	1.4722
3.0600	0.9829	1.2557	2.1200	0.8502	1.4847
3.0700	0.9903	1.2651	2.1392	0.8563	1.4972
3.0800	0.9978	1.2745	2.1585	0.8624	1.5098
3.0900	1.0053	1.2839	2.1780	0.8685	1.5224
3.1000	1.0129	1.2935	2.1975	0.8747	1.5352
3.1100	1.0207	1.3031	2.2174	0.8810	1.5481
3.1200	1.0292	1.3138	2.2396	0.8879	1.5625
3.1300	1.0377	1.3245	2.2617	0.8947	1.5769
3.1400	1.0464	1.3354	2.2845	0.9018	1.5917
3.1500	1.0551	1.3464	2.3071	0.9089	1.6064
3.1600	1.0640	1.3575	2.3302	0.9161	1.6214
3.1700	1.0729	1.3686	2.3533	0.9233	1.6364
3.1800	1.0819	1.3799	2.3767	0.9306	1.6516
3.1900	1.0909	1.3912	2.4002	0.9379	1.6668
3.2000	1.1000	1.4026	2.4240	0.9453	1.6822
3.2100	1.1092	1.4141	2.4478	0.9527	1.6977
3.2200	1.1185	1.4257	2.4719	0.9603	1.7133
3.2300	1.1278	1.4373	2.4961	0.9678	1.7290
3.2400	1.1372	1.4491	2.5205	0.9754	1.7449
3.2500	1.1466	1.4609	2.5451	0.9831	1.7608
3.2600	1.1562	1.4728	2.5698	0.9908	1.7769
3.2700	1.1658	1.4848	2.5947	0.9986	1.7930
3.2800	1.1754	1.4969	2.6198	1.0064	1.8093
3.2900	1.1852	1.5090	2.6450	1.0143	1.8256
3.3000	1.1950	1.5213	2.6704	1.0222	1.8421
3.3100	1.2049	1.5337	2.6962	1.0303	1.8589
3.3200	1.2159	1.5474	2.7248	1.0391	1.8774
3.3300	1.2268	1.5610	2.7535	1.0479	1.8959
3.3400	1.2381	1.5751	2.7830	1.0570	1.9149
3.3500	1.2493	1.5891	2.8123	1.0661	1.9339
3.3600	1.2608	1.6034	2.8422	1.0753	1.9532
3.3700	1.2722	1.6176	2.8721	1.0845	1.9725
3.3800	1.2838	1.6321	2.9025	1.0939	1.9921
3.3900	1.2954	1.6466	2.9329	1.1033	2.0117
3.4000	1.3072	1.6612	2.9637	1.1128	2.0316
3.4100	1.3191	1.6760	2.9945	1.1223	2.0516
3.4200	1.3310	1.6908	3.0258	1.1320	2.0717
3.4300	1.3431	1.7058	3.0571	1.1417	2.0920
3.4400	1.3552	1.7209	3.0888	1.1515	2.1124
3.4500	1.3674	1.7361	3.1206	1.1613	2.1330
3.4600	1.3798	1.7514	3.1527	1.1713	2.1537
3.4700	1.3922	1.7668	3.1849	1.1813	2.1745
3.4800	1.4047	1.7823	3.2175	1.1913	2.1955
3.4900	1.4173	1.7979	3.2502	1.2015	2.2166
3.5000	1.4300	1.8136	3.2831	1.2117	2.2379
3.5100	1.4428	1.8296	3.3166	1.2221	2.2595
3.5200	1.4570	1.8472	3.3569	1.2334	2.2834
3.5300	1.4711	1.8648	3.3972	1.2448	2.3072
3.5400	1.4857	1.8828	3.4389	1.2564	2.3318
3.5500	1.5001	1.9009	3.4823	1.2681	2.3563
3.5600	1.5149	1.9192	3.5259	1.2799	2.3813
3.5700	1.5297	1.9375	3.5699	1.2918	2.4062
3.5800	1.5447	1.9561	3.6142	1.3038	2.4315
3.5900	1.5597	1.9748	3.6589	1.3159	2.4569
3.6000	1.5750	1.9937	3.7039	1.3281	2.4825
3.6100	1.5903	2.0126	3.7492	1.3404	2.5083
3.6200	1.6058	2.0318	3.7949	1.3528	2.5343
3.6300	1.6213	2.0511	3.8409	1.3653	2.5605
3.6400	1.6370	2.0705	3.8872	1.3779	2.5869
3.6500	1.6529	2.0900	3.9338	1.3906	2.6134
3.6600	1.6688	2.1098	3.9808	1.4034	2.6402
3.6700	1.6849	2.1296	4.0286	1.4163	2.6671
3.6800	1.7011	2.1496	4.0766	1.4293	2.6942
3.6900	1.7174	2.1697	4.1257	1.4423	2.7215
3.7000	1.7338	2.1900	4.1754	1.4555	2.7490
3.7100	1.7505	2.2105	4.2261	1.4689	2.7769
3.7200	1.7687	2.2330	4.2834	1.4834	2.8097
3.7300	1.7869	2.2555	4.3406	1.4980	2.8431
3.7400	1.8056	2.2786	4.3996	1.5129	2.8774
3.7500	1.8243	2.3017	4.4583	1.5278	2.9117
3.7600	1.8433	2.3251	4.5182	1.5430	2.9465
3.7700	1.8624	2.3486	4.5779	1.5582	2.9814
3.7800	1.8817	2.3725	4.6386	1.5736	3.0167
3.7900	1.9010	2.3964	4.6993	1.5891	3.0522
3.8000	1.9207	2.4205	4.7609	1.6048	3.0880
3.8100	1.9404	2.4448	4.8225	1.6205	3.1246
3.8200	1.9603	2.4694	4.8849	1.6364	3.1619
3.8300	1.9803	2.4941	4.9484	1.6524	3.1994
3.8400	2.0006	2.5190	5.0123	1.6685	3.2372
3.8500	2.0209	2.5440	5.0766	1.6848	3.2752
3.8600	2.0415	2.5693	5.1413	1.7012	3.3135
3.8700	2.0622	2.5947	5.2065	1.7177	3.3521
3.8800	2.0830	2.6203	5.2721	1.7343	3.3915
3.8900	2.1040	2.6461	5.3381	1.7511	3.4309
3.9000	2.1252	2.6721	5.4044	1.7679	3.4708
3.9100	2.1466	2.6984	5.4719	1.7851	3.5112
3.9200	2.1704	2.7270	5.5457	1.8036	3.5576
3.9300	2.1950	2.7557	5.6199	1.8222	3.6043
3.9400	2.2199	2.7851	5.6960	1.8412	3.6525
3.9500	2.2450	2.8145	5.7720	1.8603	3.7004
3.9600	2.2704	2.8443	5.8491	1.8797	3.7493
3.9700	2.2960	2.8749	5.9265	1.8991	3.7981
3.9800	2.3222	2.9056	6.0047	1.9188	3.8476
3.9900	2.3485	2.9366	6.0833	1.9385	3.8973
4.0000	2.3751	2.9679	6.1626	1.9585	3.9474
4.0100	2.4018	2.9994	6.2423	1.9786	3.9978
4.0200	2.4288	3.0311	6.3227	1.9988	4.0487
4.0300	2.4560	3.0631	6.4036	2.0192	4.0999
4.0400	2.4834	3.0953	6.4850	2.0398	4.1514
4.0500	2.5111	3.1278	6.5670	2.0606	4.2033
4.0600	2.5393	3.1605	6.6495	2.0815	4.2555
4.0700	2.5676	3.1934	6.7326	2.1025	4.3081
4.0800	2.5962	3.2265	6.8161	2.1237	4.3610
4.0900	2.6250	3.2599	6.9002	2.1450	4.4143
4.1000	2.6540	3.2935	6.9847	2.1666	4.4678
4.1100	2.6838	3.3277	7.0707	2.1884	4.5223
4.1200	2.7192	3.3671	7.1647	2.2129	4.5823
4.1300	2.7542	3.4086	7.2604	2.2380	4.6426
4.1400	2.7907	3.4507	7.3581	2.2636	4.7044
4.1500	2.8268	3.4932	7.4561	2.2893	4.7661
4.1600	2.8638	3.5360	7.5553	2.3154	4.8289
4.1700	2.9007	3.5791	7.6549	2.3416	4.8916
4.1800	2.9382	3.6227	7.7554	2.3685	4.9552
4.1900	2.9758	3.6671	7.8565	2.3953	5.0190
4.2000	3.0139	3.7118	7.9583	2.4226	5.0834
4.2100	3.0522	3.7569	8.0609	2.4503	5.1481
4.2200	3.0909	3.8035	8.1641	2.4781	5.2134
4.2300	3.1299	3.8501	8.2680	2.5063	5.2790
4.2400	3.1692	3.8972	8.3726	2.5346	5.3452
4.2500	3.2087	3.9446	8.4779	2.5635	5.4117
4.2600	3.2487	3.9924	8.5837	2.5924	5.4787
4.2700	3.2888	4.0411	8.6903	2.6217	5.5460
4.2800	3.3294	4.0900	8.7975	2.6511	5.6139
4.2900	3.3701	4.1393	8.9053	2.6817	5.6821
4.3000	3.4113	4.1890	9.0137	2.7123	5.7507
4.3100	3.4537	4.2394	9.1240	2.7440	5.8204
4.3200	3.4994	4.2949	9.2460	2.7796	5.8964
4.3300	3.5462	4.3505	9.3684	2.8152	5.9728
4.3400	3.5937	4.4077	9.4942	2.8518	6.0512
4.3500	3.6417	4.4648	9.6196	2.8884	6.1295
4.3600	3.6901	4.5228	9.7470	2.9256	6.2089
4.3700	3.7389	4.5809	9.8745	2.9629	6.2885
4.3800	3.7881	4.6398	10.0035	3.0006	6.3691
4.3900	3.8378	4.6989	10.1329	3.0386	6.4499
4.4000	3.8877	4.7587	10.2635	3.0770	6.5315
4.4100	3.9383	4.8188	10.3946	3.1156	6.6135
4.4200	3.9891	4.8795	10.5269	3.1546	6.6961
4.4300	4.0404	4.9404	10.6598	3.1944	6.7792
4.4400	4.0920	5.0020	10.7937	3.2345	6.8629
4.4500	4.1441	5.0638	10.9282	3.2750	6.9471
4.4600	4.1965	5.1263	11.0636	3.3157	7.0318
4.4700	4.2495	5.1890	11.1997	3.3568	7.1170
4.4800	4.3027	5.2523	11.3367	3.3981	7.2028
4.4900	4.3564	5.3168	11.4743	3.4398	7.2889
4.5000	4.4103	5.3816	11.6129	3.4818	7.3757
4.5100	4.4653	5.4475	11.7536	3.5244	7.4637
4.5200	4.5245	5.5187	11.9100	3.5709	7.5607
4.5300	4.5843	5.5904	12.0668	3.6176	7.6591
4.5400	4.6453	5.6637	12.2279	3.6655	7.7598
4.5500	4.7066	5.7372	12.3885	3.7135	7.8606
4.5600	4.7687	5.8116	12.5517	3.7621	7.9627
4.5700	4.8311	5.8864	12.7150	3.8110	8.0651
4.5800	4.8941	5.9619	12.8802	3.8604	8.1686
4.5900	4.9576	6.0379	13.0472	3.9101	8.2725
4.6000	5.0217	6.1146	13.2154	3.9603	8.3773
4.6100	5.0862	6.1918	13.3846	4.0109	8.4827
4.6200	5.1513	6.2696	13.5550	4.0619	8.5889
4.6300	5.2168	6.3480	13.7262	4.1132	8.6956
4.6400	5.2829	6.4270	13.8987	4.1650	8.8031
4.6500	5.3494	6.5065	14.0720	4.2171	8.9112
4.6600	5.4165	6.5866	14.2465	4.2697	9.0201
4.6700	5.4840	6.6672	14.4219	4.3226	9.1295
4.6800	5.5521	6.7484	14.5983	4.3759	9.2396
4.6900	5.6206	6.8302	14.7756	4.4296	9.3503
4.7000	5.6895	6.9125	14.9538	4.4837	9.4616
4.7100	5.7595	6.9959	15.1347	4.5385	9.5745
4.7200	5.8352	7.0852	15.3364	4.5970	9.6959
4.7300	5.9113	7.1752	15.5420	4.6559	9.8204
4.7400	5.9891	7.2669	15.7520	4.7160	9.9468
4.7500	6.0670	7.3589	15.9620	4.7763	10.0737
4.7600	6.1460	7.4520	16.1745	4.8374	10.2018
4.7700	6.2253	7.5455	16.3876	4.8988	10.3305
4.7800	6.3055	7.6400	16.6025	4.9608	10.4602
4.7900	6.3861	7.7349	16.8183	5.0232	10.5906
4.8000	6.4676	7.8307	17.0356	5.0862	10.7218
4.8100	6.5494	7.9270	17.2520	5.1496	10.8538
4.8200	6.6321	8.0241	17.4702	5.2135	10.9866
4.8300	6.7152	8.1217	17.6891	5.2779	11.1200
4.8400	6.7991	8.2201	17.9096	5.3428	11.2543
4.8500	6.8834	8.3191	18.1309	5.4081	11.3893
4.8600	6.9685	8.4188	18.3537	5.4739	11.5250
4.8700	7.0540	8.5191	18.5772	5.5401	11.6614
4.8800	7.1403	8.6201	18.8021	5.6069	11.7986
4.8900	7.2270	8.7230	19.0278	5.6740	11.9364
4.9000	7.3144	8.8262	19.2548	5.7417	12.0749
4.9100	7.4039	8.9311	19.4850	5.8102	12.2154
4.9200	7.4993	9.0431	19.7418	5.8841	12.3677
4.9300	7.5966	9.1574	19.9991	5.9584	12.5218
4.9400	7.6954	9.2735	20.2632	6.0344	12.6791
4.9500	7.7947	9.3904	20.5261	6.1104	12.8365
4.9600	7.8951	9.5082	20.7930	6.1875	12.9957
4.9700	7.9960	9.6268	21.0596	6.2648	13.1553
4.9800	8.0978	9.7462	21.3292	6.3430	13.3163
4.9900	8.2013	9.8666	21.5990	6.4216	13.4778
5.0000	8.3052	9.9876	21.8713	6.5009	13.6406
5.0100	8.4100	10.1097	22.1440	6.5806	13.8040
5.0200	8.5155	10.2323	22.4190	6.6611	13.9685
5.0300	8.6218	10.3559	22.6945	6.7419	14.1337
5.0400	8.7287	10.4802	22.9720	6.8235	14.3000
5.0500	8.8365	10.6054	23.2501	6.9055	14.4669
5.0600	8.9449	10.7312	23.5301	6.9882	14.6347
5.0700	9.0540	10.8580	23.8108	7.0713	14.8033
5.0800	9.1638	10.9853	24.0931	7.1551	14.9728
5.0900	9.2743	11.1135	24.3762	7.2393	15.1429
5.1000	9.3855	11.2423	24.6585	7.3242	15.3126
5.1100	9.4983	11.3730	24.9453	7.4101	15.4850
5.1200	9.6196	11.5139	25.2569	7.5027	15.6804
5.1300	9.7427	11.6569	25.5706	7.5966	15.8755
5.1400	9.8681	11.8025	25.8910	7.6925	16.0761
5.1500	9.9938	11.9485	26.2111	7.7885	16.2766
5.1600	10.1210	12.0961	26.5348	7.8858	16.4799
5.1700	10.2487	12.2443	26.8589	7.9834	16.6830
5.1800	10.3777	12.3938	27.1858	8.0821	16.8883
5.1900	10.5073	12.5441	27.5135	8.1811	17.0938
5.2000	10.6379	12.6955	27.8435	8.2812	17.3009
5.2100	10.7694	12.8477	28.1745	8.3817	17.5086
5.2200	10.9018	13.0010	28.5076	8.4831	17.7178
5.2300	11.0350	13.1551	28.8417	8.5850	17.9276
5.2400	11.1691	13.3103	29.1778	8.6878	18.1387
5.2500	11.3050	13.4663	29.5149	8.7910	18.3504
5.2600	11.4415	13.6233	29.8539	8.8951	18.5634
5.2700	11.5790	13.7812	30.1939	8.9996	18.7770
5.2800	11.7172	13.9399	30.5355	9.1050	18.9918
5.2900	11.8563	14.0996	30.8782	9.2108	19.2072
5.3000	11.9962	14.2601	31.2224	9.3175	19.4224
5.3100	12.1391	14.4229	31.5715	9.4264	19.6410
5.3200	12.2964	14.5984	31.9488	9.5420	19.8803
5.3300	12.4538	14.7776	32.3292	9.6598	20.1214
5.3400	12.6152	14.9598	32.7173	9.7795	20.3677
5.3500	12.7770	15.1427	33.1051	9.8997	20.6135
5.3600	12.9410	15.3274	33.4970	10.0212	20.8624
5.3700	13.1053	15.5141	33.8893	10.1432	21.1113
5.3800	13.2713	15.7021	34.2846	10.2664	21.3625
5.3900	13.4380	15.8912	34.6808	10.3901	21.6141
5.4000	13.6061	16.0814	35.0796	10.5149	21.8676
5.4100	13.7750	16.2728	35.4795	10.6403	22.1217
5.4200	13.9453	16.4654	35.8817	10.7666	22.3775
5.4300	14.1173	16.6590	36.2851	10.8937	22.6339
5.4400	14.2902	16.8538	36.6905	11.0217	22.8918
5.4500	14.4642	17.0496	37.0972	11.1503	23.1504
5.4600	14.6393	17.2466	37.5057	11.2799	23.4103
5.4700	14.8154	17.4445	37.9155	11.4101	23.6710
5.4800	14.9925	17.6436	38.3270	11.5412	23.9329
5.4900	15.1706	17.8436	38.7397	11.6730	24.1955
5.5000	15.3497	18.0447	39.1540	11.8056	24.4593
5.5100	15.5311	18.2497	39.5739	11.9409	24.7262
5.5200	15.7265	18.4735	40.0253	12.0878	25.0121
5.5300	15.9236	18.6990	40.4804	12.2385	25.3001
5.5400	16.1246	18.9291	40.9472	12.3915	25.5935
5.5500	16.3257	19.1603	41.4132	12.5452	25.8868
5.5600	16.5294	19.3940	41.8812	12.7004	26.1831
5.5700	16.7335	19.6283	42.3498	12.8564	26.4796
5.5800	16.9396	19.8648	42.8217	13.0136	26.7783
5.5900	17.1464	20.1020	43.2947	13.1717	27.0777
5.6000	17.3550	20.3411	43.7705	13.3308	27.3789
5.6100	17.5645	20.5812	44.2477	13.4909	27.6809
5.6200	17.7755	20.8230	44.7272	13.6519	27.9845
5.6300	17.9875	21.0657	45.2082	13.8139	28.2891
5.6400	18.2011	21.3101	45.6913	13.9769	28.5950
5.6500	18.4155	21.5554	46.1760	14.1408	28.9019
5.6600	18.6314	21.8024	46.6625	14.3057	29.2101
5.6700	18.8482	22.0503	47.1506	14.4714	29.5191
5.6800	19.0663	22.2997	47.6404	14.6381	29.8294
5.6900	19.2854	22.5501	48.1315	14.8057	30.1406
5.7000	19.5058	22.8019	48.6243	14.9741	30.4528
5.7100	19.7287	23.0566	49.1235	15.1447	30.7688
5.7200	19.9648	23.3304	49.6610	15.3264	31.1060
5.7300	20.2026	23.6064	50.2019	15.5114	31.4458
5.7400	20.4446	23.8876	50.7529	15.6992	31.7915
5.7500	20.6870	24.1688	51.3030	15.8879	32.1370
5.7600	20.9319	24.4531	51.8585	16.0781	32.4857
5.7700	21.1775	24.7378	52.4139	16.2693	32.8348
5.7800	21.4251	25.0251	52.9732	16.4618	33.1861
5.7900	21.6737	25.3131	53.5331	16.6554	33.5381
5.8000	21.9240	25.6033	54.0962	16.8501	33.8920
5.8100	22.1754	25.8943	54.6602	17.0460	34.2468
5.8200	22.4284	26.1874	55.2271	17.2430	34.6031
5.8300	22.6826	26.4814	55.7949	17.4411	34.9604
5.8400	22.9383	26.7773	56.3653	17.6402	35.3191
5.8500	23.1951	27.0742	56.9367	17.8405	35.6786
5.8600	23.4533	27.3728	57.5104	18.0417	36.0395
5.8700	23.7127	27.6724	58.0851	18.2441	36.4012
5.8800	23.9734	27.9736	58.6618	18.4474	36.7640
5.8900	24.2352	28.2759	59.2396	18.6519	37.1277
5.9000	24.4983	28.5796	59.8191	18.8572	37.4924
5.9100	24.7645	28.8868	60.4056	19.0651	37.8612
5.9200	25.0458	29.2117	61.0352	19.2847	38.2534
5.9300	25.3294	29.5391	61.6688	19.5061	38.6484
5.9400	25.6175	29.8718	62.3137	19.7311	39.0498
5.9500	25.9062	30.2049	62.9573	19.9567	39.4509
5.9600	26.1975	30.5412	63.6070	20.1843	39.8554
5.9700	26.4897	30.8782	64.2563	20.4128	40.2600
5.9800	26.7841	31.2176	64.9100	20.6429	40.6670
5.9900	27.0795	31.5581	65.5640	20.8739	41.0746
6.0000	27.3768	31.9007	66.2215	21.1064	41.4841
6.0100	27.6753	32.2445	66.8797	21.3399	41.8943
6.0200	27.9755	32.5903	67.5410	21.5747	42.3061
6.0300	28.2770	32.9373	68.2031	21.8106	42.7188
6.0400	28.5800	33.2861	68.8679	22.0477	43.1330
6.0500	28.8843	33.6361	69.5336	22.2859	43.5479
6.0600	29.1901	33.9879	70.2017	22.5252	43.9641
6.0700	29.4972	34.3409	70.8707	22.7657	44.3811
6.0800	29.8056	34.6955	71.5377	23.0072	44.7993
6.0900	30.1152	35.0514	72.2067	23.2498	45.2182
6.1000	30.4262	35.4087	72.8765	23.4934	45.6381
6.1100	30.7406	35.7699	73.5549	23.7398	46.0626
6.1200	31.0717	36.1514	74.2804	23.9983	46.5132
6.1300	31.4075	36.5357	75.0173	24.2592	46.9671
6.1400	31.7479	36.9260	75.7643	24.5239	47.4280
6.1500	32.0893	37.3166	76.5113	24.7892	47.8917
6.1600	32.4331	37.7107	77.2633	25.0568	48.3582
6.1700	32.7782	38.1055	78.0154	25.3252	48.8222
6.1800	33.1251	38.5029	78.7711	25.5954	49.2887
6.1900	33.4735	38.9014	79.5274	25.8665	49.7556
6.2000	33.8236	39.3021	80.2833	26.1393	50.2245
6.2100	34.1727	39.7041	81.0410	26.4131	50.6940
6.2200	34.5239	40.1080	81.8005	26.6883	51.1652
6.2300	34.8761	40.5132	82.5614	26.9647	51.6370
6.2400	35.2302	40.9202	83.3206	27.2424	52.1103
6.2500	35.5853	41.3285	84.0820	27.5212	52.5842
6.2600	35.9422	41.7385	84.8444	27.8013	53.0594
6.2700	36.3001	42.1497	85.6082	28.0825	53.5352
6.2800	36.6597	42.5626	86.3732	28.3649	54.0122
6.2900	37.0203	42.9766	87.1393	28.6484	54.4897
6.3000	37.3824	43.3921	87.9065	28.9330	54.9681
6.3100	37.7481	43.8119	88.6823	29.2206	55.4513
6.3200	38.1353	44.2535	89.5124	29.5219	55.9659
6.3300	38.5246	44.6983	90.3467	29.8257	56.4830
6.3400	38.9200	45.1493	91.1944	30.1338	57.0082
6.3500	39.3153	45.6008	92.0401	30.4426	57.5320
6.3600	39.7143	46.0557	92.8920	30.7537	58.0599
6.3700	40.1136	46.5114	93.7431	31.0657	58.5870
6.3800	40.5158	46.9698	94.5982	31.3796	59.1170
6.3900	40.9186	47.4292	95.4535	31.6944	59.6467
6.4000	41.3239	47.8909	96.3118	32.0110	60.1785
6.4100	41.7300	48.3539	97.1707	32.3286	60.7104
6.4200	42.1383	48.8188	98.0319	32.6477	61.2441
6.4300	42.5476	49.2851	98.8938	32.9680	61.7780
6.4400	42.9589	49.7532	99.7576	33.2897	62.3097
6.4500	43.3713	50.2227	100.6222	33.6124	62.8425
6.4600	43.7854	50.6938	101.4884	33.9365	63.3757
6.4700	44.2005	51.1662	102.3553	34.2617	63.9099
6.4800	44.6174	51.6402	103.2234	34.5881	64.4445
6.4900	45.0352	52.1155	104.0922	34.9155	64.9798
6.5000	45.4546	52.5922	104.9583	35.2441	65.5154
6.5100	45.8778	53.0734	105.8339	35.5758	66.0563
6.5200	46.3236	53.5781	106.7626	35.9216	66.6298
6.5300	46.7717	54.0861	107.7007	36.2702	67.2062
6.5400	47.2262	54.6008	108.6506	36.6231	67.7906
6.5500	47.6804	55.1159	109.5995	36.9766	68.3736
6.5600	48.1384	55.6345	110.5536	37.3325	68.9605
6.5700	48.5965	56.1538	111.5069	37.6893	69.5464
6.5800	49.0574	56.6758	112.4637	38.0479	70.1349
6.5900	49.5189	57.1989	113.4203	38.4075	70.7230
6.6000	49.9828	57.7242	114.3791	38.7687	71.3129
6.6100	50.4474	58.2507	115.3385	39.1309	71.9028
6.6200	50.9141	58.7792	116.2993	39.4947	72.4941
6.6300	51.3816	59.3089	117.2606	39.8595	73.0854
6.6400	51.8511	59.8404	118.2193	40.2256	73.6779
6.6500	52.3214	60.3732	119.1794	40.5929	74.2704
6.6600	52.7906	60.9075	120.1395	40.9614	74.8598
6.6700	53.2614	61.4431	121.1002	41.3309	75.4502
6.6800	53.7331	61.9802	122.0613	41.7017	76.0404
6.6900	54.2062	62.5184	123.0226	42.0734	76.6314
6.7000	54.6802	63.0580	123.9841	42.4463	77.2221
6.7100	55.1585	63.6023	124.9544	42.8224	77.8183
6.7200	55.6603	64.1747	125.9792	43.2163	78.4487
6.7300	56.1647	64.7497	127.0092	43.6125	79.0822
6.7400	56.6753	65.3323	128.0523	44.0139	79.7236
6.7500	57.1858	65.9142	129.0926	44.4153	80.3633
6.7600	57.6998	66.5004	130.1383	44.8197	81.0066
6.7700	58.2140	67.0863	131.1819	45.2244	81.6486
6.7800	58.7307	67.6753	132.2287	45.6314	82.2929
6.7900	59.2480	68.2647	133.2747	46.0389	82.9364
6.8000	59.7675	68.8566	134.3226	46.4483	83.5814
6.8100	60.2878	69.4490	135.3699	46.8584	84.2261
6.8200	60.8098	70.0436	136.4186	47.2702	84.8717
6.8300	61.3327	70.6389	137.4669	47.6828	85.5171
6.8400	61.8572	71.2319	138.5160	48.0941	86.1632
6.8500	62.3826	71.8267	139.5648	48.5068	86.8090
6.8600	62.9094	72.4223	140.6141	48.9203	87.4509
6.8700	63.4371	73.0195	141.6583	49.3351	88.0935
6.8800	63.9661	73.6173	142.7041	49.7508	88.7354
6.8900	64.4958	74.2165	143.7484	50.1676	89.3777
6.9000	65.0267	74.8165	144.7929	50.5853	90.0191
6.9100	65.5615	75.4215	145.8457	51.0065	90.6659
6.9200	66.1182	76.0556	146.9554	51.4527	91.3468
6.9300	66.6780	76.6927	148.0780	51.8957	92.0305
6.9400	67.2437	77.3372	149.2114	52.3450	92.7216
6.9500	67.8094	77.9810	150.3429	52.7927	93.4106
6.9600	68.3782	78.6287	151.4780	53.2441	94.1027
6.9700	68.9472	79.2762	152.6075	53.6949	94.7930
6.9800	69.5183	79.9264	153.7356	54.1484	95.4850
6.9900	70.0901	80.5769	154.8629	54.6019	96.1759
7.0000	70.6636	81.2296	155.9911	55.0575	96.8677
7.0100	71.2379	81.8827	157.1186	55.5133	97.5587
7.0200	71.8136	82.5377	158.2464	55.9709	98.2501
7.0300	72.3901	83.1933	159.3734	56.4289	98.9362
7.0400	72.9678	83.8505	160.5004	56.8883	99.6236
7.0500	73.5463	84.5081	161.6262	57.3482	100.3092
7.0600	74.1259	85.1672	162.7519	57.8094	100.9956
7.0700	74.7062	85.8223	163.8719	58.2711	101.6804
7.0800	75.2874	86.4797	164.9925	58.7339	102.3658
7.0900	75.8693	87.1366	166.1109	59.1972	103.0495
7.1000	76.4520	87.7954	167.2290	59.6583	103.7335
7.1100	77.0386	88.4579	168.3546	60.1231	104.4209
7.1200	77.6473	89.1517	169.5380	60.6156	105.1394
7.1300	78.2588	89.8471	170.7339	61.1019	105.8649
7.1400	78.8762	90.5510	171.9399	61.5948	106.5965
7.1500	79.4932	91.2529	173.1434	62.0847	107.3266
7.1600	80.1129	91.9593	174.3497	62.5787	108.0583
7.1700	80.7326	92.6645	175.5448	63.0714	108.7884
7.1800	81.3541	93.3729	176.7431	63.5668	109.5193
7.1900	81.9758	94.0804	177.9377	64.0618	110.2442
7.2000	82.5989	94.7906	179.1337	64.5587	110.9701
7.2100	83.2223	95.5002	180.3268	65.0557	111.6943
7.2200	83.8469	96.2120	181.5203	65.5542	112.4189
7.2300	84.4718	96.9235	182.7113	66.0528	113.1416
7.2400	85.0976	97.6366	183.9018	66.5527	113.8646
7.2500	85.7238	98.3496	185.0852	67.0529	114.5860
7.2600	86.3508	99.0592	186.2687	67.5541	115.3071
7.2700	86.9778	99.7697	187.4491	68.0557	116.0266
7.2800	87.6057	100.4803	188.6285	68.5547	116.7454
7.2900	88.2337	101.1920	189.8052	69.0548	117.4627
7.3000	88.8620	101.9034	190.9802	69.5549	118.1793
7.3100	89.4940	102.6196	192.1619	70.0585	118.8992
7.3200	90.1473	103.3656	193.3986	70.5902	119.6493
7.3300	90.8031	104.1141	194.6381	71.1154	120.4011
7.3400	91.4642	104.8692	195.8889	71.6471	121.1595
7.3500	92.1246	105.6231	197.1343	72.1754	121.9150
7.3600	92.7875	106.3802	198.3828	72.7077	122.6724
7.3700	93.4498	107.1361	199.6268	73.2384	123.4272
7.3800	94.1135	107.8940	200.8714	73.7715	124.1826
7.3900	94.7771	108.6513	202.1124	74.3040	124.9356
7.4000	95.4415	109.4103	203.3479	74.8382	125.6888
7.4100	96.1061	110.1686	204.5817	75.3721	126.4401
7.4200	96.7714	110.9280	205.8134	75.9073	127.1904
7.4300	97.4366	111.6872	207.0424	76.4424	127.9393
7.4400	98.1023	112.4420	208.2694	76.9785	128.6871
7.4500	98.7680	113.1978	209.4938	77.5109	129.4331
7.4600	99.4340	113.9530	210.7156	78.0451	130.1778
7.4700	100.0959	114.7089	211.9346	78.5784	130.9209
7.4800	100.7589	115.4641	213.1455	79.1131	131.6625
7.4900	101.4210	116.2199	214.3493	79.6472	132.4021
7.5000	102.0838	116.9749	215.5507	80.1823	133.1400
7.5100	102.7491	117.7346	216.7578	80.7194	133.8810
7.5200	103.4395	118.5174	218.0233	81.2854	134.6502
7.5300	104.1304	119.3089	219.2892	81.8436	135.4210
7.5400	104.8277	120.1042	220.5659	82.4089	136.1971
7.5500	105.5225	120.8998	221.8358	82.9698	136.9702
7.5600	106.2203	121.6960	223.1081	83.5350	137.7439
7.5700	106.9162	122.4871	224.3749	84.0976	138.5149
7.5800	107.6140	123.2796	225.6412	84.6592	139.2854
7.5900	108.3103	124.0712	226.9031	85.2201	140.0532
7.6000	109.0038	124.8634	228.1636	85.7822	140.8204
7.6100	109.6971	125.6552	229.4199	86.3437	141.5849
7.6200	110.3903	126.4474	230.6628	86.9062	142.3480
7.6300	111.0834	127.2386	231.9046	87.4684	143.1088
7.6400	111.7762	128.0301	233.1417	88.0312	143.8681
7.6500	112.4687	128.8211	234.3767	88.5937	144.6251
7.6600	113.1610	129.6121	235.6000	89.1567	145.3800
7.6700	113.8530	130.4021	236.8224	89.7193	146.1323
7.6800	114.5442	131.1921	238.0388	90.2822	146.8829
7.6900	115.2351	131.9811	239.2531	90.8449	147.6307
7.7000	115.9253	132.7697	240.4622	91.4076	148.3764
7.7100	116.6183	133.5616	241.6773	91.9725	149.1240
7.7200	117.3300	134.3757	242.9414	92.5603	149.8969
7.7300	118.0437	135.1921	244.2073	93.1418	150.6704
7.7400	118.7612	136.0132	245.4808	93.7286	151.4480
7.7500	119.4774	136.8327	246.7476	94.3119	152.2218
7.7600	120.1946	137.6538	248.0152	94.8979	152.9957
7.7700	120.9105	138.4729	249.2764	95.4820	153.7661
7.7800	121.6269	139.2930	250.5291	96.0676	154.5351
7.7900	122.3423	140.1118	251.7781	96.6520	155.3010
7.8000	123.0575	140.9303	253.0231	97.2372	156.0651
7.8100	123.7718	141.7481	254.2644	97.8216	156.8261
7.8200	124.4857	142.5654	255.5012	98.4064	157.5848
7.8300	125.1987	143.3817	256.7346	98.9905	158.3409
7.8400	125.9112	144.1975	257.9633	99.5748	159.0944
7.8500	126.6225	145.0119	259.1877	100.1584	159.8449
7.8600	127.3287	145.8259	260.4076	100.7420	160.5929
7.8700	128.0346	146.6387	261.6231	101.3249	161.3377
7.8800	128.7387	147.4505	262.8258	101.9076	162.0798
7.8900	129.4428	148.2611	264.0257	102.4896	162.8186
7.9000	130.1450	149.0704	265.2189	103.0714	163.5544
7.9100	130.8497	149.8824	266.4171	103.6544	164.2914
7.9200	131.5707	150.7144	267.6594	104.2579	165.0499
7.9300	132.2932	151.5476	268.9022	104.8554	165.8085
7.9400	133.0231	152.3849	270.1501	105.4570	166.5696
7.9500	133.7506	153.2198	271.3914	106.0552	167.3267
7.9600	134.4739	154.0554	272.6314	106.6552	168.0826
7.9700	135.1964	154.8889	273.8647	107.2531	168.8347
7.9800	135.9181	155.7225	275.0869	107.8519	169.5847
7.9900	136.6386	156.5542	276.3054	108.4491	170.3311
8.0000	137.3578	157.3852	277.5179	109.0468	171.0749
8.0100	138.0762	158.2146	278.7266	109.6430	171.8149
8.0200	138.7935	159.0427	279.9294	110.2392	172.5522
8.0300	139.5093	159.8696	281.1278	110.8345	173.2861
8.0400	140.2238	160.6950	282.3204	111.4291	174.0169
8.0500	140.9371	161.5189	283.5081	112.0233	174.7440
8.0600	141.6486	162.3415	284.6899	112.6164	175.4681
8.0700	142.3588	163.1622	285.8670	113.2087	176.1881
8.0800	143.0678	163.9814	287.0377	113.8002	176.8993
8.0900	143.7751	164.7987	288.2032	114.3908	177.6082
8.1000	144.4806	165.6143	289.3622	114.9807	178.3124
8.1100	145.1870	166.4313	290.5231	115.5713	179.0177
8.1200	145.9081	167.2659	291.7156	116.1798	179.7406
8.1300	146.6294	168.1011	292.9078	116.7826	180.4632
8.1400	147.3527	168.9391	294.1024	117.3885	181.1923
8.1500	148.0738	169.7742	295.2901	117.9909	181.9159
8.1600	148.7946	170.6091	296.4744	118.5946	182.6327
8.1700	149.5130	171.4417	297.6522	119.1959	183.3460
8.1800	150.2305	172.2731	298.8251	119.7974	184.0558
8.1900	150.9460	173.1023	299.9917	120.3970	184.7621
8.2000	151.6599	173.9301	301.1529	120.9964	185.4585
8.2100	152.3717	174.7556	302.3077	121.5941	186.1532
8.2200	153.0823	175.5794	303.4568	122.1914	186.8424
8.2300	153.7907	176.4011	304.5996	122.7871	187.5296
8.2400	154.4976	177.2209	305.7360	123.3822	188.2113
8.2500	155.2021	178.0383	306.8662	123.9755	188.8909
8.2600	155.9051	178.8537	307.9899	124.5682	189.5650
8.2700	156.6054	179.6667	309.1074	125.1592	190.2368
8.2800	157.3040	180.4778	310.2181	125.7492	190.9032
8.2900	158.0004	181.2860	311.3221	126.3378	191.5666
8.3000	158.6948	182.0923	312.4192	126.9251	192.2249
8.3100	159.3890	182.8986	313.5159	127.5127	192.8836
8.3200	160.0952	183.7197	314.6381	128.1157	193.5561
8.3300	160.8009	184.5406	315.7579	128.7131	194.2279
8.3400	161.5076	185.3630	316.8784	129.3127	194.8992
8.3500	162.2114	186.1822	317.9908	129.9085	195.5664
8.3600	162.9140	187.0004	319.0991	130.5052	196.2304
8.3700	163.6140	187.8156	320.1994	131.0988	196.8903
8.3800	164.3123	188.6289	321.2943	131.6924	197.5464
8.3900	165.0081	189.4391	322.3814	132.2837	198.1982
8.4000	165.7017	190.2475	323.4625	132.8742	198.8459
8.4100	166.3928	191.0528	324.5363	133.4627	199.4898
8.4200	167.0818	191.8561	325.6035	134.0502	200.1293
8.4300	167.7682	192.6562	326.6631	134.6359	200.7605
8.4400	168.4521	193.4538	327.7164	135.2203	201.3886
8.4500	169.1336	194.2485	328.7621	135.8028	202.0119
8.4600	169.8124	195.0406	329.8006	136.3837	202.6311
8.4700	170.4888	195.8296	330.8320	136.9632	203.2459
8.4800	171.1624	196.6157	331.8558	137.5408	203.8521
8.4900	171.8335	197.3991	332.8641	138.1167	204.4506
8.5000	172.5017	198.1792	333.8671	138.6909	205.0413
8.5100	173.1689	198.9524	334.8656	139.2646	205.6314
8.5200	173.8448	199.7377	335.8841	139.8501	206.2309
8.5300	174.5190	200.5261	336.9054	140.4303	206.8285
8.5400	175.1932	201.3147	337.9245	141.0119	207.4249
8.5500	175.8640	202.0997	338.9272	141.5895	208.0164
8.5600	176.5331	202.8763	339.9264	142.1671	208.5959
8.5700	177.1989	203.6511	340.9157	142.7416	209.1738
8.5800	177.8623	204.4218	341.9001	143.3152	209.7416
8.5900	178.5228	205.1905	342.8751	143.8822	210.3081
8.6000	179.1806	205.9551	343.8358	144.4486	210.8636
8.6100	179.8353	206.7176	344.7896	145.0117	211.4179
8.6200	180.4873	207.4689	345.7354	145.5745	211.9659
8.6300	181.1311	208.2201	346.6744	146.1339	212.5022
8.6400	181.7734	208.9654	347.6056	146.6926	213.0326
8.6500	182.4114	209.7099	348.5296	147.2434	213.5495
8.6600	183.0476	210.4487	349.4453	147.7943	214.0654
8.6700	183.6796	211.1864	350.3540	148.3414	214.5746
8.6800	184.3039	211.9189	351.2545	148.8881	215.0712
8.6900	184.9257	212.6497	352.1476	149.4311	215.5655
8.7000	185.5438	213.3753	353.0324	149.9736	216.0544
8.7100	186.1606	214.1007	353.9134	150.5135	216.5418
8.7200	186.7818	214.8306	354.8041	151.0622	217.0342
8.7300	187.4009	215.5596	355.6895	151.6050	217.5239
8.7400	188.0185	216.2859	356.5711	152.1490	218.0116
8.7500	188.6327	217.0096	357.4444	152.6884	218.4948
8.7600	189.2443	217.7294	358.3111	153.2280	218.9710
8.7700	189.8527	218.4464	359.1696	153.7635	219.4448
8.7800	190.4580	219.1592	360.0208	154.2985	219.9133
8.7900	191.0598	219.8693	360.8638	154.8299	220.3786
8.8000	191.6587	220.5751	361.6992	155.3602	220.8392
8.8100	192.2541	221.2777	362.5266	155.8874	221.2962
8.8200	192.8465	221.9764	363.3462	156.4132	221.7488
8.8300	193.4354	222.6718	364.1580	156.9358	222.1972
8.8400	194.0210	223.3631	364.9617	157.4569	222.6414
8.8500	194.6034	224.0510	365.7515	157.9753	223.0815
8.8600	195.1822	224.7349	366.5351	158.4916	223.5172
8.8700	195.7577	225.4105	367.3094	159.0051	223.9487
8.8800	196.3296	226.0833	368.0766	159.5167	224.3761
8.8900	196.8981	226.7518	368.8287	160.0254	224.7990
8.9000	197.4631	227.4167	369.5754	160.5288	225.2176
8.9100	198.0253	228.0786	370.3081	161.0309	225.6329
8.9200	198.5883	228.7417	371.0456	161.5355	226.0491
8.9300	199.1484	229.4017	371.7617	162.0364	226.4616
8.9400	199.7057	230.0541	372.4781	162.5359	226.8711
8.9500	200.2594	230.7038	373.1823	163.0323	227.2759
8.9600	200.8100	231.3395	373.8694	163.5267	227.6769
8.9700	201.3529	231.9749	374.5421	164.0186	228.0736
8.9800	201.8936	232.6040	375.2088	164.5045	228.4659
8.9900	202.4297	233.2215	375.8541	164.9853	228.8538
9.0000	202.9629	233.8321	376.4889	165.4609	229.2376
9.0100	203.4921	234.4394	377.1144	165.9344	229.6168
9.0200	204.0142	235.0429	377.7340	166.4016	229.9918
9.0300	204.5333	235.6427	378.3456	166.8609	230.3563
9.0400	205.0404	236.2333	378.9443	167.3191	230.7116
9.0500	205.5471	236.8215	379.5379	167.7739	231.0627
9.0600	206.0478	237.3961	380.1227	168.2268	231.4096
9.0700	206.5384	237.9621	380.7015	168.6766	231.7523
9.0800	207.0236	238.5244	381.2669	169.1176	232.0904
9.0900	207.5052	239.0830	381.8170	169.5521	232.4247
9.1000	207.9789	239.6310	382.3629	169.9854	232.7543
9.1100	208.4449	240.1772	382.8998	170.4113	233.0799
9.1200	208.9085	240.7143	383.4322	170.8374	233.4018
9.1300	209.3681	241.2438	383.9570	171.2596	233.7201
9.1400	209.8113	241.7691	384.4755	171.6756	234.0338
9.1500	210.2477	242.2913	384.9864	172.0863	234.3434
9.1600	210.6814	242.8056	385.4904	172.4951	234.6486
9.1700	211.1116	243.3181	385.9873	172.8936	234.9496
9.1800	211.5382	243.8257	386.4719	173.2921	235.2419
9.1900	211.9618	244.3304	386.9521	173.6864	235.5317
9.2000	212.3779	244.8309	387.4234	174.0796	235.8113
9.2100	212.7924	245.3277	387.8886	174.4691	236.0794
9.2200	213.2024	245.8209	388.3461	174.8572	236.3403
9.2300	213.6096	246.3101	388.7968	175.2420	236.5978
9.2400	214.0095	246.7957	389.2402	175.6250	236.8509
9.2500	214.4084	247.2772	389.6766	176.0050	237.0956
9.2600	214.8020	247.7552	390.1056	176.3827	237.3377
9.2700	215.1934	248.2293	390.5277	176.7577	237.5658
9.2800	215.5805	248.6993	390.9340	177.1305	237.7944
9.2900	215.9646	249.1654	391.3268	177.5003	238.0162
9.3000	216.3448	249.6281	391.7126	177.8679	238.2367
9.3100	216.7213	250.0857	392.0902	178.2321	238.4509
9.3200	217.0914	250.5362	392.4552	178.5907	238.6595
9.3300	217.4578	250.9824	392.8122	178.9475	238.8631
9.3400	217.8198	251.4237	393.1610	179.3011	239.0627
9.3500	218.1787	251.8616	393.5032	179.6521	239.2586
9.3600	218.5334	252.2951	393.8383	180.0006	239.4506
9.3700	218.8851	252.7247	394.1664	180.3464	239.6390
9.3800	219.2329	253.1504	394.4876	180.6895	239.8151
9.3900	219.5772	253.5719	394.8018	181.0301	239.9911
9.4000	219.9177	253.9894	395.1095	181.3679	240.1609
9.4100	220.2548	254.4031	395.4100	181.7031	240.3291
9.4200	220.5882	254.8127	395.7038	182.0357	240.4921
9.4300	220.9182	255.2183	395.9907	182.3655	240.6527
9.4400	221.2444	255.6199	396.2646	182.6926	240.8088
9.4500	221.5669	256.0173	396.5339	183.0168	240.9620
9.4600	221.8743	256.4108	396.7754	183.3387	241.1110
9.4700	222.1814	256.8003	397.0184	183.6575	241.2526
9.4800	222.4819	257.1788	397.2428	183.9739	241.3922
9.4900	222.7821	257.5481	397.4678	184.2876	241.5272
9.5000	223.0755	257.9134	397.6748	184.5984	241.6596
9.5100	223.3673	258.2733	397.8793	184.9056	241.7864
9.5200	223.6465	258.6221	398.0481	185.1922	241.8954
9.5300	223.9242	258.9659	398.2186	185.4811	242.0046
9.5400	224.1943	259.3043	398.3736	185.7627	242.1054
9.5500	224.4637	259.6389	398.5288	186.0459	242.2059
9.5600	224.7266	259.9692	398.6728	186.3226	242.3006
9.5700	224.9882	260.2956	398.8149	186.5998	242.3934
9.5800	225.2441	260.6177	398.9481	186.8714	242.4814
9.5900	225.4984	260.9361	399.0776	187.1429	242.5670
9.6000	225.7471	261.2504	399.1996	187.4092	242.6486
9.6100	225.9942	261.5608	399.3171	187.6752	242.7273
9.6200	226.2356	261.8669	399.4276	187.9361	242.8021
9.6300	226.4714	262.1641	399.5219	188.1965	242.8738
9.6400	226.7031	262.4591	399.6149	188.4522	242.9421
9.6500	226.9320	262.7490	399.6989	188.7071	243.0069
9.6600	227.1483	263.0309	399.7799	188.9574	243.0685
9.6700	227.3559	263.3046	399.8539	189.2067	243.1229
9.6800	227.5603	263.5648	399.9233	189.4517	243.1760
9.6900	227.7616	263.8241	399.9866	189.6918	243.2247
9.7000	227.9592	264.0777	400.0450	189.9291	243.2707
9.7100	228.1482	264.3274	400.0939	190.1629	243.3114
9.7200	228.3178	264.5508	400.1133	190.3669	243.3387
9.7300	228.4862	264.7694	400.1285	190.5733	243.3620
9.7400	228.6474	264.9803	400.1264	190.7716	243.3794
9.7500	228.8079	265.1896	400.1195	190.9718	243.3947
9.7600	228.9624	265.3936	400.1050	191.1619	243.4053
9.7700	229.1159	265.5952	400.0866	191.3506	243.4135
9.7800	229.2645	265.7919	400.0619	191.5343	243.4179
9.7900	229.4113	265.9861	400.0329	191.7179	243.4193
9.8000	229.5536	266.1761	399.9978	191.8973	243.4173
9.8100	229.6939	266.3629	399.9579	192.0756	243.4123
9.8200	229.8301	266.5458	399.9125	192.2502	243.4038
9.8300	229.9638	266.7255	399.8622	192.4236	243.3924
9.8400	230.0863	266.9015	399.8065	192.5934	243.3774
9.8500	230.2097	267.0647	399.7461	192.7619	243.3595
9.8600	230.3271	267.2284	399.6803	192.9270	243.3382
9.8700	230.4438	267.3858	399.6096	193.0906	243.3141
9.8800	230.5554	267.5420	399.5337	193.2511	243.2864
9.8900	230.6656	267.6933	399.4529	193.4098	243.2557
9.9000	230.7717	267.8424	399.3672	193.5656	243.2217
9.9100	230.8741	267.9848	399.2668	193.7111	243.1825
9.9200	230.9578	268.1111	399.1416	193.8436	243.1267
9.9300	231.0407	268.2279	399.0079	193.9763	243.0673
9.9400	231.1159	268.3406	398.8646	194.1044	243.0012
9.9500	231.1873	268.4493	398.7177	194.2318	242.9331
9.9600	231.2550	268.5501	398.5639	194.3552	242.8605
9.9700	231.3168	268.6498	398.4065	194.4743	242.7856
9.9800	231.3770	268.7400	398.2431	194.5914	242.7067
9.9900	231.4335	268.8306	398.0757	194.7059	242.6256
10.0000	231.4876	268.9154	397.9028	194.8181	242.5409
10.0100	231.5384	268.9987	397.7258	194.9283	242.4532
10.0200	231.5865	269.0775	397.5433	195.0357	242.3624
10.0300	231.6319	269.1539	397.3569	195.1380	242.2688
10.0400	231.6742	269.2265	397.1651	195.2394	242.1721
10.0500	231.7140	269.2964	396.9692	195.3346	242.0725
10.0600	231.7505	269.3628	396.7683	195.4297	241.9698
10.0700	231.7849	269.4264	396.5633	195.5213	241.8644
10.0800	231.8160	269.4865	396.3536	195.6114	241.7560
10.0900	231.8446	269.5437	396.1396	195.6989	241.6449
10.1000	231.8702	269.5978	395.9212	195.7844	241.5307
10.1100	231.8914	269.6461	395.6934	195.8661	241.4114
10.1200	231.8940	269.6757	395.4341	195.9303	241.2735
10.1300	231.8956	269.6974	395.1689	195.9976	241.1321
10.1400	231.8897	269.7145	394.8927	196.0580	240.9841
10.1500	231.8834	269.7282	394.6146	196.1196	240.8348
10.1600	231.8721	269.7382	394.3288	196.1761	240.6808
10.1700	231.8596	269.7454	394.0408	196.2327	240.5252
10.1800	231.8433	269.7490	393.7469	196.2852	240.3657
10.1900	231.8250	269.7499	393.4497	196.3336	240.2044
10.2000	231.8034	269.7474	393.1476	196.3804	240.0395
10.2100	231.7796	269.7423	392.8419	196.4248	239.8727
10.2200	231.7526	269.7336	392.5312	196.4671	239.7026
10.2300	231.7235	269.7224	392.2172	196.5071	239.5304
10.2400	231.6914	269.7079	391.8986	196.5448	239.3549
10.2500	231.6569	269.6904	391.5765	196.5805	239.1774
10.2600	231.6198	269.6701	391.2501	196.6138	238.9971
10.2700	231.5802	269.6470	390.9201	196.6452	238.8145
10.2800	231.5378	269.6207	390.5856	196.6743	238.6290
10.2900	231.4933	269.5917	390.2481	196.7016	238.4416
10.3000	231.4460	269.5597	389.9064	196.7264	238.2512
10.3100	231.3939	269.5220	389.5554	196.7474	238.0558
10.3200	231.3250	269.4634	389.1692	196.7476	237.8398
10.3300	231.2533	269.4011	388.7779	196.7525	237.6209
10.3400	231.1754	269.3311	388.3746	196.7496	237.3947
10.3500	231.0964	269.2602	387.9707	196.7487	237.1679
10.3600	231.0131	269.1841	387.5595	196.7424	236.9369
10.3700	230.9286	269.1066	387.1470	196.7364	236.7046
10.3800	230.8404	269.0252	386.7288	196.7263	236.4689
10.3900	230.7508	268.9414	386.3086	196.7158	236.2317
10.4000	230.6577	268.8543	385.8834	196.7016	235.9915
10.4100	230.5627	268.7651	385.4558	196.6866	235.7494
10.4200	230.4651	268.6720	385.0238	196.6683	235.5047
10.4300	230.3653	268.5773	384.5892	196.6489	235.2582
10.4400	230.2626	268.4791	384.1506	196.6266	235.0091
10.4500	230.1581	268.3786	383.7094	196.6032	234.7582
10.4600	230.0508	268.2749	383.2644	196.5771	234.5049
10.4700	229.9416	268.1691	382.8166	196.5493	234.2499
10.4800	229.8297	268.0602	382.3654	196.5192	233.9924
10.4900	229.7159	267.9492	381.9113	196.4873	233.7332
10.5000	229.5998	267.8352	381.4542	196.4534	233.4717
10.5100	229.4788	267.7154	380.9875	196.4155	233.2052
10.5200	229.3396	267.5726	380.4832	196.3550	232.9167
10.5300	229.1979	267.4266	379.9741	196.2996	232.6255
10.5400	229.0496	267.2724	379.4529	196.2361	232.3272
10.5500	228.9008	267.1179	378.9322	196.1753	232.0289
10.5600	228.7479	266.9585	378.4046	196.1090	231.7263
10.5700	228.5940	266.7980	377.8766	196.0431	231.4234
10.5800	228.4366	266.6334	377.3435	195.9736	231.1171
10.5900	228.2780	266.4674	376.8094	195.9033	230.8101
10.6000	228.1165	266.2978	376.2710	195.8300	230.5004
10.6100	227.9533	266.1264	375.7308	195.7558	230.1894
10.6200	227.7875	265.9521	375.1873	195.6786	229.8761
10.6300	227.6201	265.7758	374.6417	195.6003	229.5616
10.6400	227.4501	265.5965	374.0928	195.5196	229.2449
10.6500	227.2782	265.4152	373.5421	195.4376	228.9266
10.6600	227.1041	265.2312	372.9883	195.3531	228.6067
10.6700	226.9281	265.0452	372.4327	195.2675	228.2854
10.6800	226.7499	264.8566	371.8745	195.1795	227.9621
10.6900	226.5698	264.6661	371.3142	195.0901	227.6377
10.7000	226.3874	264.4731	370.7516	194.9986	227.3116
10.7100	226.2005	264.2743	370.1798	194.9033	226.9803
10.7200	225.9934	264.0509	369.5680	194.7834	226.6259
10.7300	225.7840	263.8246	368.9524	194.6699	226.2695
10.7400	225.5679	263.5902	368.3248	194.5478	225.9061
10.7500	225.3516	263.3558	367.6991	194.4290	225.5433
10.7600	225.1311	263.1165	367.0665	194.3044	225.1764
10.7700	224.9103	262.8769	366.4348	194.1812	224.8096
10.7800	224.6859	262.6334	365.7982	194.0538	224.4398
10.7900	224.4606	262.3886	365.1619	193.9264	224.0694
10.8000	224.2326	262.1410	364.5218	193.7957	223.6969
10.8100	224.0033	261.8917	363.8812	193.6646	223.3234
10.8200	223.7713	261.6400	363.2374	193.5307	222.9479
10.8300	223.5381	261.3865	362.5931	193.3961	222.5714
10.8400	223.3026	261.1306	361.9457	193.2591	222.1933
10.8500	223.0658	260.8729	361.2975	193.1211	221.8141
10.8600	222.8266	260.6129	360.6468	192.9807	221.4334
10.8700	222.5861	260.3513	359.9951	192.8393	221.0517
10.8800	222.3435	260.0874	359.3409	192.6961	220.6686
10.8900	222.0996	259.8219	358.6857	192.5516	220.2844
10.9000	221.8539	259.5544	358.0286	192.4051	219.8990
10.9100	221.6035	259.2810	357.3627	192.2550	219.5090
10.9200	221.3326	258.9811	356.6536	192.0789	219.0938
10.9300	221.0594	258.6785	355.9414	191.9102	218.6772
10.9400	220.7799	258.3674	355.2169	191.7328	218.2533
10.9500	220.5006	258.0571	354.4952	191.5589	217.8310
10.9600	220.2173	257.7416	353.7668	191.3796	217.4047
10.9700	219.9341	257.4264	353.0406	191.2019	216.9792
10.9800	219.6479	257.1074	352.3101	191.0198	216.5509
10.9900	219.3610	256.7879	351.5802	190.8386	216.1231
11.0000	219.0717	256.4652	350.8472	190.6542	215.6932
11.0100	218.7815	256.1416	350.1146	190.4695	215.2631
11.0200	218.4893	255.8155	349.3793	190.2823	214.8315
11.0300	218.1959	255.4883	348.6441	190.0946	214.3996
11.0400	217.9007	255.1588	347.9068	189.9045	213.9662
11.0500	217.6044	254.8281	347.1692	189.7141	213.5326
11.0600	217.3064	254.4953	346.4300	189.5214	213.0978
11.0700	217.0073	254.1611	345.6906	189.3279	212.6626
11.0800	216.7066	253.8250	344.9499	189.1326	212.2264
11.0900	216.4049	253.4878	344.2088	188.9363	211.7899
11.1000	216.1016	253.1489	343.4666	188.7384	211.3524
11.1100	215.7940	252.8044	342.7164	188.5369	210.9108
11.1200	215.4656	252.4324	341.9224	188.3183	210.4440
11.1300	215.1356	252.0586	341.1265	188.0978	209.9764
11.1400	214.7991	251.6764	340.3187	187.8715	209.5016
11.1500	214.4637	251.2956	339.5146	187.6456	209.0292
11.1600	214.1245	250.9102	338.7051	187.4162	208.5532
11.1700	213.7857	250.5252	337.8984	187.1870	208.0786
11.1800	213.4444	250.1371	337.0881	186.9551	207.6017
11.1900	213.1026	249.7488	336.2797	186.7231	207.1257
11.2000	212.7589	249.3581	335.4688	186.4886	206.6483
11.2100	212.4147	248.9667	334.6591	186.2537	206.1711
11.2200	212.0689	248.5734	333.8478	186.0169	205.6928
11.2300	211.7224	248.1792	333.0373	185.7795	205.2149
11.2400	211.3744	247.7831	332.2254	185.5403	204.7361
11.2500	211.0255	247.3866	331.4147	185.3002	204.2574
11.2600	210.6756	246.9882	330.6029	185.0589	203.7781
11.2700	210.3248	246.5892	329.7918	184.8167	203.2989
11.2800	209.9729	246.1886	328.9801	184.5730	202.8193
11.2900	209.6203	245.7873	328.1690	184.3287	202.3399
11.3000	209.2665	245.3846	327.3576	184.0828	201.8600
11.3100	208.9090	244.9769	326.5389	183.8336	201.3762
11.3200	208.5301	244.5418	325.6771	183.5662	200.8677
11.3300	208.1506	244.1049	324.8138	183.2974	200.3589
11.3400	207.7644	243.6603	323.9394	183.0229	199.8435
11.3500	207.3799	243.2176	323.0701	182.7491	199.3307
11.3600	206.9917	242.7706	322.1958	182.4721	198.8149
11.3700	206.6042	242.3249	321.3253	182.1955	198.3013
11.3800	206.2147	241.8761	320.4521	181.9168	197.7859
11.3900	205.8251	241.4278	319.5814	181.6377	197.2717
11.4000	205.4336	240.9773	318.7094	181.3571	196.7564
11.4100	205.0421	240.5271	317.8393	181.0761	196.2421
11.4200	204.6490	240.0751	316.9685	180.7936	195.7271
11.4300	204.2559	239.6229	316.0993	180.5107	195.2127
11.4400	203.8614	239.1691	315.2297	180.2263	194.6978
11.4500	203.4666	238.7154	314.3618	179.9418	194.1834
11.4600	203.0705	238.2603	313.4937	179.6556	193.6690
11.4700	202.6744	237.8049	312.6272	179.3692	193.1549
11.4800	202.2771	237.3487	311.7609	179.0817	192.6407
11.4900	201.8796	236.8923	310.8962	178.7936	192.1271
11.5000	201.4812	236.4347	310.0319	178.5046	191.6135
11.5100	201.0796	235.9726	309.1613	178.2123	191.0962
11.5200	200.6561	235.4833	308.2465	177.9024	190.5539
11.5300	200.2321	234.9930	307.3318	177.5909	190.0116
11.5400	199.8024	234.4951	306.4059	177.2744	189.4629
11.5500	199.3744	233.9996	305.4861	176.9586	188.9176
11.5600	198.9433	233.5001	304.5618	176.6403	188.3694
11.5700	198.5133	233.0021	303.6421	176.3225	187.8238
11.5800	198.0816	232.5016	302.7202	176.0029	187.2764
11.5900	197.6503	232.0022	301.8016	175.6835	186.7312
11.6000	197.2176	231.5006	300.8818	175.3628	186.1851
11.6100	196.7852	230.9996	299.9649	175.0418	185.6403
11.6200	196.3518	230.4973	299.0477	174.7197	185.0953
11.6300	195.9185	229.9952	298.1329	174.3976	184.5514
11.6400	195.4843	229.4921	297.2182	174.0743	184.0074
11.6500	195.0504	228.9891	296.3058	173.7509	183.4646
11.6600	194.6156	228.4852	295.3940	173.4267	182.9220
11.6700	194.1812	227.9816	294.4841	173.1022	182.3804
11.6800	193.7460	227.4771	293.5753	172.7771	181.8390
11.6900	193.3109	226.9729	292.6685	172.4516	181.2988
11.7000	192.8754	226.4682	291.7629	172.1256	180.7590
11.7100	192.4371	225.9594	290.8518	171.7966	180.2167
11.7200	191.9784	225.4236	289.8986	171.4499	179.6504
11.7300	191.5198	224.8877	288.9467	171.1023	179.0849
11.7400	191.0559	224.3446	287.9850	170.7497	178.5139
11.7500	190.5939	223.8042	287.0298	170.3984	177.9467
11.7600	190.1298	223.2606	286.0712	170.0447	177.3771
11.7700	189.6669	222.7191	285.1178	169.6917	176.8104
11.7800	189.2025	222.1754	284.1631	169.3371	176.2429
11.7900	188.7392	221.6332	283.2124	168.9831	175.6775
11.8000	188.2751	221.0896	282.2618	168.6276	175.1120
11.8100	187.8114	220.5470	281.3144	168.2727	174.5483
11.8200	187.3470	220.0034	280.3678	167.9167	173.9846
11.8300	186.8834	219.4608	279.4241	167.5608	173.4226
11.8400	186.4192	218.9176	278.4815	167.2043	172.8611
11.8500	185.9556	218.3749	277.5417	166.8476	172.3011
11.8600	185.4916	217.8319	276.6036	166.4906	171.7414
11.8700	185.0283	217.2896	275.6679	166.1335	171.1836
11.8800	184.5647	216.7471	274.7341	165.7760	170.6262
11.8900	184.1015	216.2052	273.8029	165.4187	170.0707
11.9000	183.6384	215.6631	272.8736	165.0606	169.5159
11.9100	183.1728	215.1177	271.9401	164.7001	168.9587
11.9200	182.6876	214.5471	270.9674	164.3232	168.3797
11.9300	182.2031	213.9769	269.9967	163.9456	167.8020
11.9400	181.7136	213.4002	269.0176	163.5634	167.2194
11.9500	181.2267	212.8266	268.0458	163.1830	166.6406
11.9600	180.7372	212.2504	267.0712	162.8006	166.0602
11.9700	180.2499	211.6766	266.1026	162.4192	165.4829
11.9800	179.7613	211.1016	265.1333	162.0367	164.9046
11.9900	179.2740	210.5281	264.1690	161.6549	164.3293
12.0000	178.7860	209.9538	263.2051	161.2721	163.7540
12.0100	178.2989	209.3812	262.2456	160.8900	163.1808
12.0200	177.8115	208.8079	261.2870	160.5073	162.6079
12.0300	177.3252	208.2359	260.3322	160.1250	162.0370
12.0400	176.8385	207.6640	259.3791	159.7424	161.4667
12.0500	176.3527	207.0931	258.4297	159.3601	160.8985
12.0600	175.8669	206.5222	257.4821	158.9776	160.3311
12.0700	175.3818	205.9524	256.5378	158.5954	159.7654
12.0800	174.8968	205.3829	255.5961	158.2129	159.2008
12.0900	174.4127	204.8144	254.6572	157.8309	158.6380
12.1000	173.9289	204.2465	253.7210	157.4490	158.0763
12.1100	173.4429	203.6756	252.7808	157.0647	157.5129
12.1200	172.9386	203.0802	251.8024	156.6647	156.9280
12.1300	172.4351	202.4855	250.8268	156.2647	156.3450
12.1400	171.9271	201.8851	249.8431	155.8606	155.7574
12.1500	171.4223	201.2881	248.8672	155.4584	155.1742
12.1600	170.9155	200.6889	247.8891	155.0545	154.5898
12.1700	170.4108	200.0926	246.9174	154.6519	154.0085
12.1800	169.9054	199.4949	245.9456	154.2486	153.4273
12.1900	169.4014	198.8994	244.9792	153.8463	152.8489
12.2000	168.8974	198.3034	244.0134	153.4434	152.2711
12.2100	168.3947	197.7092	243.0524	153.0411	151.6955
12.2200	167.8919	197.1151	242.0931	152.6386	151.1209
12.2300	167.3905	196.5224	241.1377	152.2368	150.5486
12.2400	166.8890	195.9300	240.1846	151.8348	149.9774
12.2500	166.3889	195.3389	239.2355	151.4334	149.4084
12.2600	165.8890	194.7483	238.2887	151.0320	148.8405
12.2700	165.3904	194.1593	237.3461	150.6312	148.2747
12.2800	164.8922	193.5706	236.4058	150.2304	147.7104
12.2900	164.3951	192.9832	235.4695	149.8301	147.1482
12.3000	163.8986	192.3966	234.5359	149.4301	146.5876
12.3100	163.4004	191.8078	233.5998	149.0282	146.0256
12.3200	162.8851	191.1956	232.6279	148.6109	145.4439
12.3300	162.3712	190.5849	231.6598	148.1940	144.8644
12.3400	161.8534	189.9688	230.6849	147.7732	144.2810
12.3500	161.3387	189.3566	229.7179	147.3546	143.7021
12.3600	160.8226	188.7427	228.7494	146.9345	143.1224
12.3700	160.3092	188.1318	227.7879	146.5161	142.5465
12.3800	159.7951	187.5205	226.8269	146.0969	141.9707
12.3900	159.2828	186.9114	225.8716	145.6792	141.3979
12.4000	158.7708	186.3024	224.9179	145.2609	140.8262
12.4100	158.2599	185.6956	223.9691	144.8438	140.2571
12.4200	157.7498	185.0891	223.0222	144.4267	139.6890
12.4300	157.2409	184.4845	222.0803	144.0106	139.1235
12.4400	156.7324	183.8804	221.1410	143.5945	138.5594
12.4500	156.2251	183.2784	220.2059	143.1794	137.9977
12.4600	155.7186	182.6770	219.2738	142.7644	137.4373
12.4700	155.2135	182.0774	218.3459	142.3504	136.8793
12.4800	154.7089	181.4787	217.4212	141.9366	136.3231
12.4900	154.2059	180.8818	216.5009	141.5238	135.7689
12.5000	153.7035	180.2860	215.5836	141.1114	135.2164
12.5100	153.1999	179.6886	214.6646	140.6976	134.6634
12.5200	152.6798	179.0695	213.7126	140.2695	134.0909
12.5300	152.1614	178.4519	212.7643	139.8419	133.5211
12.5400	151.6398	177.8302	211.8102	139.4111	132.9479
12.5500	151.1211	177.2126	210.8641	138.9828	132.3796
12.5600	150.6015	176.5933	209.9172	138.5532	131.8101
12.5700	150.0844	175.9777	208.9773	138.1253	131.2449
12.5800	149.5672	175.3617	208.0380	137.6973	130.6801
12.5900	149.0520	174.7486	207.1047	137.2707	130.1185
12.6000	148.5372	174.1357	206.1731	136.8442	129.5577
12.6100	148.0243	173.5252	205.2469	136.4191	128.9998
12.6200	147.5117	172.9152	204.3231	135.9940	128.4435
12.6300	147.0010	172.3075	203.4040	135.5701	127.8897
12.6400	146.4909	171.7005	202.4879	135.1466	127.3375
12.6500	145.9823	171.0957	201.5763	134.7243	126.7877
12.6600	145.4749	170.4919	200.6677	134.3024	126.2397
12.6700	144.9690	169.8901	199.7639	133.8816	125.6944
12.6800	144.4640	169.2894	198.8632	133.4614	125.1506
12.6900	143.9604	168.6910	197.9670	133.0422	124.6094
12.7000	143.4583	168.0933	197.0744	132.6236	124.0701
12.7100	142.9549	167.4949	196.1804	132.2039	123.5306
12.7200	142.4369	166.8755	195.2554	131.7708	122.9737
12.7300	141.9207	166.2582	194.3349	131.3382	122.4196
12.7400	141.4017	165.6369	193.4093	130.9029	121.8627
12.7500	140.8861	165.0203	192.4919	130.4701	121.3105
12.7600	140.3696	164.4021	191.5744	130.0362	120.7581
12.7700	139.8562	163.7879	190.6639	129.6046	120.2096
12.7800	139.3427	163.1734	189.7549	129.1726	119.6617
12.7900	138.8316	162.5621	188.8515	128.7423	119.1175
12.8000	138.3211	161.9515	187.9508	128.3123	118.5742
12.8100	137.8124	161.3433	187.0552	127.8837	118.0342
12.8200	137.3044	160.7361	186.1626	127.4553	117.4955
12.8300	136.7986	160.1316	185.2749	127.0285	116.9598
12.8400	136.2937	159.5279	184.3906	126.6021	116.4257
12.8500	135.7905	158.9265	183.5111	126.1771	115.8944
12.8600	135.2885	158.3269	182.6351	125.7526	115.3648
12.8700	134.7881	157.7291	181.7637	125.3296	114.8379
12.8800	134.2887	157.1330	180.8957	124.9071	114.3132
12.8900	133.7911	156.5390	180.0328	124.4861	113.7909
12.9000	133.2949	155.9467	179.1733	124.0657	113.2708
12.9100	132.7982	155.3535	178.3136	123.6443	112.7504
12.9200	132.2873	154.7416	177.4254	123.2110	112.2141
12.9300	131.7786	154.1322	176.5425	122.7786	111.6806
12.9400	131.2672	153.5194	175.6551	122.3438	111.1447
12.9500	130.7596	152.9111	174.7762	121.9117	110.6134
12.9600	130.2513	152.3021	173.8972	121.4786	110.0823
12.9700	129.7459	151.6971	173.0253	121.0481	109.5549
12.9800	129.2409	151.0923	172.1547	120.6175	109.0284
12.9900	128.7382	150.4905	171.2904	120.1889	108.5053
13.0000	128.2365	149.8897	170.4284	119.7605	107.9836
13.0100	127.7366	149.2918	169.5718	119.3339	107.4648
13.0200	127.2376	148.6950	168.7183	118.9079	106.9477
13.0300	126.7408	148.1008	167.8699	118.4834	106.4336
13.0400	126.2450	147.5082	167.0246	118.0596	105.9211
13.0500	125.7513	146.9177	166.1842	117.6371	105.4115
13.0600	125.2586	146.3291	165.3473	117.2158	104.9039
13.0700	124.7679	145.7428	164.5153	116.7955	104.3989
13.0800	124.2784	145.1580	163.6868	116.3763	103.8959
13.0900	123.7911	144.5758	162.8631	115.9586	103.3956
13.1000	123.3048	143.9952	162.0431	115.5419	102.8975
13.1100	122.8187	143.4140	161.2231	115.1246	102.3996
13.1200	122.3199	142.8154	160.3769	114.6958	101.8872
13.1300	121.8234	142.2195	159.5361	114.2683	101.3781
13.1400	121.3249	141.6205	158.6914	113.8388	100.8670
13.1500	120.8299	141.0263	157.8550	113.4118	100.3605
13.1600	120.3350	140.4315	157.0191	112.9844	99.8543
13.1700	119.8427	139.8406	156.1899	112.5596	99.3519
13.1800	119.3513	139.2502	155.3629	112.1348	98.8507
13.1900	118.8619	138.6629	154.5418	111.7120	98.3528
13.2000	118.3738	138.0771	153.7236	111.2896	97.8564
13.2100	117.8879	137.4939	152.9104	110.8689	97.3631
13.2200	117.4030	136.9122	152.1006	110.4491	96.8717
13.2300	116.9201	136.3329	151.2961	110.0308	96.3830
13.2400	116.4387	135.7556	150.4949	109.6135	95.8962
13.2500	115.9592	135.1807	149.6985	109.1977	95.4124
13.2600	115.4811	134.6077	148.9062	108.7828	94.9306
13.2700	115.0051	134.0369	148.1181	108.3694	94.4513
13.2800	114.5304	133.4682	147.3342	107.9571	93.9743
13.2900	114.0577	132.9019	146.5549	107.5463	93.5000
13.3000	113.5864	132.3375	145.7799	107.1366	93.0277
13.3100	113.1153	131.7732	145.0049	106.7267	92.5561
13.3200	112.6324	131.1931	144.2070	106.3064	92.0712
13.3300	112.1522	130.6161	143.4143	105.8877	91.5895
13.3400	111.6704	130.0366	142.6187	105.4672	91.1062
13.3500	111.1919	129.4618	141.8311	105.0495	90.6273
13.3600	110.7136	128.8868	141.0444	104.6317	90.1489
13.3700	110.2379	128.3158	140.2641	104.2162	89.6743
13.3800	109.7632	127.7454	139.4859	103.8010	89.2008
13.3900	109.2907	127.1786	138.7137	103.3879	88.7306
13.4000	108.8195	126.6129	137.9441	102.9755	88.2619
13.4100	108.3504	126.0501	137.1799	102.5651	87.7964
13.4200	107.8826	125.4888	136.4189	102.1554	87.3325
13.4300	107.4171	124.9306	135.6628	101.7476	86.8715
13.4400	106.9528	124.3740	134.9103	101.3406	86.4125
13.4500	106.4906	123.8200	134.1624	100.9353	85.9563
13.4600	106.0298	123.2678	133.4184	100.5311	85.5020
13.4700	105.5711	122.7184	132.6791	100.1286	85.0504
13.4800	105.1140	122.1707	131.9433	99.7273	84.6010
13.4900	104.6589	121.6258	131.2121	99.3275	84.1542
13.5000	104.2052	121.0828	130.4849	98.9290	83.7096
13.5100	103.7521	120.5400	129.7588	98.5304	83.2658
13.5200	103.2891	119.9830	129.0119	98.1227	82.8106
13.5300	102.8287	119.4294	128.2704	97.7167	82.3588
13.5400	102.3670	118.8739	127.5267	97.3091	81.9058
13.5500	101.9088	118.3226	126.7906	96.9045	81.4570
13.5600	101.4508	117.7717	126.0556	96.4998	81.0090
13.5700	100.9958	117.2244	125.3269	96.0975	80.5646
13.5800	100.5416	116.6782	124.6006	95.6956	80.1214
13.5900	100.0900	116.1352	123.8801	95.2960	79.6815
13.6000	99.6394	115.5938	123.1622	94.8970	79.2432
13.6100	99.1912	115.0552	122.4497	94.4999	78.8079
13.6200	98.7443	114.5184	121.7403	94.1038	78.3744
13.6300	98.2996	113.9843	121.0361	93.7095	77.9437
13.6400	97.8563	113.4519	120.3352	93.3162	77.5150
13.6500	97.4151	112.9224	119.6391	92.9246	77.0890
13.6600	96.9755	112.3947	118.9466	92.5344	76.6651
13.6700	96.5379	111.8698	118.2588	92.1455	76.2438
13.6800	96.1019	111.3468	117.5748	91.7581	75.8246
13.6900	95.6678	110.8265	116.8954	91.3722	75.4079
13.7000	95.2354	110.3082	116.2197	90.9876	74.9934
13.7100	94.8036	109.7906	115.5452	90.6034	74.5799
13.7200	94.3630	109.2609	114.8533	90.2111	74.1563
13.7300	93.9250	108.7345	114.1664	89.8206	73.7359
13.7400	93.4861	108.2065	113.4779	89.4292	73.3147
13.7500	93.0505	107.6831	112.7967	89.0404	72.8975
13.7600	92.6153	107.1601	112.1168	88.6518	72.4810
13.7700	92.1829	106.6408	111.4428	88.2657	72.0680
13.7800	91.7516	106.1224	110.7711	87.8802	71.6564
13.7900	91.3226	105.6075	110.1049	87.4968	71.2478
13.8000	90.8949	105.0940	109.4416	87.1143	70.8409
13.8100	90.4695	104.5835	108.7831	86.7336	70.4367
13.8200	90.0455	104.0748	108.1279	86.3542	70.0345
13.8300	89.6236	103.5688	107.4774	85.9764	69.6348
13.8400	89.2031	103.0648	106.8302	85.5998	69.2372
13.8500	88.7848	102.5632	106.1877	85.2250	68.8421
13.8600	88.3681	102.0638	105.5486	84.8514	68.4490
13.8700	87.9534	101.5670	104.9141	84.4795	68.0585
13.8800	87.5404	101.0722	104.2830	84.1090	67.6701
13.8900	87.1293	100.5800	103.6563	83.7400	67.2841
13.9000	86.7199	100.0899	103.0333	83.3724	66.9002
13.9100	86.3114	99.6005	102.4118	83.0053	66.5175
13.9200	85.8953	99.1004	101.7746	82.6310	66.1261
13.9300	85.4820	98.6035	101.1426	82.2585	65.7380
13.9400	85.0679	98.1056	100.5096	81.8853	65.3493
13.9500	84.6571	97.6119	99.8832	81.5147	64.9644
13.9600	84.2469	97.1188	99.2583	81.1445	64.5803
13.9700	83.8394	96.6290	98.6393	80.7766	64.1996
13.9800	83.4329	96.1407	98.0225	80.4094	63.8202
13.9900	83.0288	95.6555	97.4111	80.0443	63.4438
14.0000	82.6260	95.1718	96.8023	79.6801	63.0690
14.0100	82.2254	94.6911	96.1984	79.3179	62.6969
14.0200	81.8262	94.2121	95.5975	78.9567	62.3266
14.0300	81.4291	93.7359	95.0012	78.5974	61.9588
14.0400	81.0335	93.2616	94.4082	78.2392	61.5930
14.0500	80.6399	92.7899	93.8195	77.8828	61.2296
14.0600	80.2480	92.3203	93.2343	77.5277	60.8682
14.0700	79.8580	91.8532	92.6533	77.1742	60.5092
14.0800	79.4696	91.3883	92.0758	76.8220	60.1521
14.0900	79.0832	90.9259	91.5025	76.4716	59.7974
14.1000	78.6985	90.4655	90.9328	76.1225	59.4447
14.1100	78.3147	90.0062	90.3646	75.7740	59.0932
14.1200	77.9242	89.5377	89.7829	75.4193	58.7341
14.1300	77.5364	89.0724	89.2062	75.0666	58.3781
14.1400	77.1481	88.6065	88.6287	74.7135	58.0216
14.1500	76.7630	88.1445	88.0575	74.3629	57.6688
14.1600	76.3784	87.6833	87.4877	74.0128	57.3168
14.1700	75.9965	87.2254	86.9233	73.6649	56.9680
14.1800	75.6157	86.7689	86.3613	73.3179	56.6204
14.1900	75.2372	86.3154	85.8041	72.9728	56.2756
14.2000	74.8600	85.8635	85.2495	72.6288	55.9324
14.2100	74.4849	85.4144	84.6994	72.2867	55.5918
14.2200	74.1113	84.9670	84.1523	71.9457	55.2529
14.2300	73.7397	84.5223	83.6094	71.6065	54.9163
14.2400	73.3697	84.0795	83.0697	71.2685	54.5817
14.2500	73.0016	83.6392	82.5340	70.9322	54.2493
14.2600	72.6352	83.2009	82.0016	70.5972	53.9189
14.2700	72.2706	82.7651	81.4731	70.2638	53.5907
14.2800	71.9077	82.3314	80.9479	69.9317	53.2644
14.2900	71.5467	81.9000	80.4267	69.6013	52.9404
14.3000	71.1874	81.4708	79.9088	69.2722	52.6183
14.3100	70.8290	81.0426	79.3926	68.9439	52.2974
14.3200	70.4651	80.6064	78.8648	68.6101	51.9702
14.3300	70.1037	80.1733	78.3419	68.2783	51.6458
14.3400	69.7422	79.7399	77.8186	67.9462	51.3214
14.3500	69.3835	79.3101	77.3010	67.6165	51.0002
14.3600	69.0255	78.8812	76.7850	67.2874	50.6800
14.3700	68.6700	78.4556	76.2740	66.9604	50.3626
14.3800	68.3156	78.0313	75.7652	66.6343	50.0465
14.3900	67.9634	77.6099	75.2610	66.3101	49.7330
14.4000	67.6125	77.1901	74.7594	65.9870	49.4210
14.4100	67.2636	76.7730	74.2619	65.6657	49.1114
14.4200	66.9162	76.3577	73.7674	65.3456	48.8034
14.4300	66.5707	75.9449	73.2767	65.0272	48.4976
14.4400	66.2267	75.5340	72.7890	64.7100	48.1936
14.4500	65.8846	75.1256	72.3052	64.3945	47.8918
14.4600	65.5441	74.7191	71.8244	64.0803	47.5917
14.4700	65.2053	74.3150	71.3473	63.7677	47.2937
14.4800	64.8682	73.9130	70.8733	63.4564	46.9976
14.4900	64.5329	73.5132	70.4029	63.1467	46.7035
14.5000	64.1992	73.1156	69.9357	62.8383	46.4112
14.5100	63.8665	72.7191	69.4703	62.5308	46.1201
14.5200	63.5291	72.3158	68.9947	62.2188	45.8236
14.5300	63.1941	71.9155	68.5236	61.9086	45.5297
14.5400	62.8591	71.5150	68.0524	61.5984	45.2359
14.5500	62.5268	71.1180	67.5864	61.2904	44.9451
14.5600	62.1953	70.7219	67.1220	60.9832	44.6552
14.5700	61.8661	70.3288	66.6621	60.6779	44.3679
14.5800	61.5380	69.9372	66.2044	60.3735	44.0819
14.5900	61.2120	69.5481	65.7508	60.0710	43.7983
14.6000	60.8874	69.1608	65.2997	59.7696	43.5162
14.6100	60.5647	68.7759	64.8524	59.4698	43.2362
14.6200	60.2433	68.3928	64.4078	59.1712	42.9578
14.6300	59.9239	68.0120	63.9668	58.8742	42.6815
14.6400	59.6059	67.6331	63.5286	58.5785	42.4069
14.6500	59.2897	67.2565	63.0939	58.2844	42.1342
14.6600	58.9750	66.8818	62.6620	57.9915	41.8633
14.6700	58.6621	66.5093	62.2336	57.7002	41.5943
14.6800	58.3507	66.1388	61.8080	57.4101	41.3270
14.6900	58.0411	65.7705	61.3858	57.1216	41.0617
14.7000	57.7330	65.4041	60.9665	56.8345	40.7980
14.7100	57.4260	65.0391	60.5491	56.5481	40.5356
14.7200	57.1149	64.6682	60.1233	56.2579	40.2685
14.7300	56.8061	64.3001	59.7016	55.9695	40.0039
14.7400	56.4975	63.9321	59.2801	55.6812	39.7395
14.7500	56.1913	63.5674	58.8634	55.3950	39.4779
14.7600	55.8860	63.2036	58.4482	55.1095	39.2171
14.7700	55.5828	62.8427	58.0372	54.8260	38.9587
14.7800	55.2807	62.4831	57.6282	54.5433	38.7015
14.7900	54.9806	62.1261	57.2229	54.2625	38.4465
14.8000	54.6817	61.7706	56.8200	53.9827	38.1928
14.8100	54.3847	61.4175	56.4206	53.7045	37.9412
14.8200	54.0890	61.0661	56.0236	53.4275	37.6911
14.8300	53.7951	60.7170	55.6299	53.1521	37.4428
14.8400	53.5026	60.3697	55.2388	52.8778	37.1960
14.8500	53.2117	60.0245	54.8509	52.6051	36.9511
14.8600	52.9223	59.6811	54.4656	52.3337	36.7078
14.8700	52.6346	59.3399	54.0834	52.0637	36.4663
14.8800	52.3483	59.0005	53.7038	51.7950	36.2263
14.8900	52.0637	58.6632	53.3273	51.5277	35.9881
14.9000	51.7800	58.3270	52.9523	51.2612	35.7509
14.9100	51.4931	57.9860	52.5703	50.9914	35.5100
14.9200	51.2083	57.6475	52.1919	50.7234	35.2712
14.9300	50.9238	57.3093	51.8141	50.4556	35.0328
14.9400	50.6415	56.9739	51.4403	50.1897	34.7968
14.9500	50.3602	56.6397	51.0682	49.9247	34.5618
14.9600	50.0807	56.3080	50.6996	49.6613	34.3288
14.9700	49.8025	55.9777	50.3332	49.3989	34.0972
14.9800	49.5260	55.6497	49.9700	49.1381	33.8674
14.9900	49.2508	55.3233	49.6092	48.8785	33.6390
15.0000	48.9773	54.9990	49.2514	48.6203	33.4123
15.0100	48.7051	54.6764	48.8960	48.3633	33.1871
15.0200	48.4345	54.3558	48.5435	48.1077	32.9636
15.0300	48.1653	54.0370	48.1936	47.8533	32.7416
15.0400	47.8976	53.7202	47.8465	47.6003	32.5212
15.0500	47.6314	53.4052	47.5019	47.3486	32.3023
15.0600	47.3666	53.0921	47.1600	47.0982	32.0850
15.0700	47.1033	52.7808	46.8208	46.8491	31.8692
15.0800	46.8415	52.4714	46.4842	46.6013	31.6550
15.0900	46.5811	52.1638	46.1501	46.3548	31.4424
15.1000	46.3217	51.8575	45.8177	46.1091	31.2307
15.1100	46.0596	51.5471	45.4795	45.8608	31.0158
15.1200	45.7994	51.2392	45.1446	45.6141	30.8030
15.1300	45.5396	50.9317	44.8102	45.3677	30.5905
15.1400	45.2819	50.6269	44.4796	45.1232	30.3802
15.1500	45.0250	50.3231	44.1505	44.8794	30.1709
15.1600	44.7700	50.0217	43.8246	44.6373	29.9634
15.1700	44.5161	49.7216	43.5007	44.3961	29.7571
15.1800	44.2638	49.4237	43.1796	44.1565	29.5524
15.1900	44.0128	49.1273	42.8607	43.9179	29.3491
15.2000	43.7633	48.8328	42.5446	43.6807	29.1473
15.2100	43.5151	48.5400	42.2306	43.4446	28.9469
15.2200	43.2683	48.2490	41.9193	43.2099	28.7480
15.2300	43.0229	47.9596	41.6102	42.9763	28.5505
15.2400	42.7790	47.6722	41.3037	42.7441	28.3544
15.2500	42.5363	47.3863	40.9995	42.5130	28.1597
15.2600	42.2951	47.1023	40.6977	42.2832	27.9665
15.2700	42.0552	46.8200	40.3983	42.0546	27.7747
15.2800	41.8167	46.5394	40.1013	41.8273	27.5842
15.2900	41.5796	46.2605	39.8066	41.6011	27.3952
15.3000	41.3434	45.9828	39.5134	41.3758	27.2071
15.3100	41.1051	45.7017	39.2154	41.1483	27.0165
15.3200	40.8686	45.4230	38.9206	40.9223	26.8278
15.3300	40.6325	45.1447	38.6263	40.6967	26.6394
15.3400	40.3983	44.8688	38.3354	40.4728	26.4530
15.3500	40.1650	44.5940	38.0458	40.2496	26.2675
15.3600	39.9333	44.3213	37.7592	40.0280	26.0837
15.3700	39.7027	44.0499	37.4743	39.8072	25.9009
15.3800	39.4736	43.7805	37.1922	39.5879	25.7197
15.3900	39.2456	43.5125	36.9118	39.3696	25.5395
15.4000	39.0191	43.2463	36.6341	39.1526	25.3609
15.4100	38.7937	42.9816	36.3582	38.9367	25.1834
15.4200	38.5698	42.7187	36.0848	38.7221	25.0074
15.4300	38.3470	42.4573	35.8134	38.5085	24.8325
15.4400	38.1257	42.1976	35.5443	38.2962	24.6591
15.4500	37.9055	41.9395	35.2772	38.0850	24.4868
15.4600	37.6866	41.6831	35.0124	37.8750	24.3158
15.4700	37.4690	41.4282	34.7497	37.6661	24.1461
15.4800	37.2527	41.1749	34.4891	37.4584	23.9777
15.4900	37.0377	40.9232	34.2306	37.2518	23.8105
15.5000	36.8235	40.6727	33.9736	37.0461	23.6443
15.5100	36.6077	40.4195	33.7125	36.8386	23.4759
15.5200	36.3935	40.1684	33.4542	36.6326	23.3092
15.5300	36.1798	39.9177	33.1965	36.4269	23.1429
15.5400	35.9678	39.6693	32.9418	36.2228	22.9784
15.5500	35.7566	39.4218	32.6883	36.0195	22.8146
15.5600	35.5470	39.1763	32.4374	35.8175	22.6524
15.5700	35.3384	38.9320	32.1881	35.6164	22.4911
15.5800	35.1312	38.6896	31.9412	35.4167	22.3312
15.5900	34.9250	38.4484	31.6960	35.2178	22.1724
15.6000	34.7201	38.2089	31.4530	35.0202	22.0149
15.6100	34.5164	37.9708	31.2117	34.8236	21.8584
15.6200	34.3139	37.7343	30.9727	34.6282	21.7032
15.6300	34.1126	37.4992	30.7354	34.4338	21.5491
15.6400	33.9125	37.2657	30.5002	34.2405	21.3963
15.6500	33.7136	37.0336	30.2668	34.0483	21.2445
15.6600	33.5159	36.8030	30.0354	33.8572	21.0939
15.6700	33.3192	36.5739	29.8059	33.6671	20.9444
15.6800	33.1239	36.3463	29.5783	33.4782	20.7962
15.6900	32.9296	36.1201	29.3525	33.2903	20.6490
15.7000	32.7363	35.8950	29.1282	33.1032	20.5026
15.7100	32.5415	35.6677	28.9006	32.9147	20.3546
15.7200	32.3483	35.4424	28.6755	32.7275	20.2080
15.7300	32.1556	35.2176	28.4510	32.5408	20.0619
15.7400	31.9644	34.9949	28.2291	32.3555	19.9173
15.7500	31.7740	34.7730	28.0084	32.1709	19.7734
15.7600	31.5850	34.5530	27.7900	31.9875	19.6308
15.7700	31.3969	34.3340	27.5729	31.8051	19.4891
15.7800	31.2102	34.1167	27.3580	31.6238	19.3487
15.7900	31.0243	33.9006	27.1445	31.4434	19.2092
15.8000	30.8397	33.6861	26.9331	31.2642	19.0709
15.8100	30.6561	33.4728	26.7232	31.0859	18.9335
15.8200	30.4738	33.2610	26.5152	30.9087	18.7973
15.8300	30.2924	33.0505	26.3087	30.7324	18.6620
15.8400	30.1122	32.8414	26.1042	30.5572	18.5278
15.8500	29.9330	32.6336	25.9012	30.3830	18.3946
15.8600	29.7549	32.4273	25.7000	30.2098	18.2625
15.8700	29.5779	32.2222	25.5004	30.0376	18.1314
15.8800	29.4020	32.0185	25.3026	29.8664	18.0013
15.8900	29.2272	31.8161	25.1064	29.6961	17.8722
15.9000	29.0532	31.6148	24.9114	29.5267	17.7438
15.9100	28.8781	31.4117	24.7139	29.3561	17.6142
15.9200	28.7044	31.2103	24.5185	29.1867	17.4858
15.9300	28.5312	31.0095	24.3237	29.0177	17.3579
15.9400	28.3595	30.8104	24.1312	28.8501	17.2313
15.9500	28.1884	30.6123	23.9398	28.6831	17.1054
15.9600	28.0187	30.4157	23.7504	28.5174	16.9807
15.9700	27.8497	30.2202	23.5622	28.3524	16.8567
15.9800	27.6820	30.0262	23.3759	28.1885	16.7339
15.9900	27.5151	29.8333	23.1909	28.0254	16.6119
16.0000	27.3493	29.6418	23.0077	27.8634	16.4909
16.0100	27.1845	29.4514	22.8258	27.7022	16.3708
16.0200	27.0207	29.2624	22.6457	27.5421	16.2516
16.0300	26.8579	29.0745	22.4669	27.3828	16.1334
16.0400	26.6962	28.8880	22.2898	27.2245	16.0161
16.0500	26.5353	28.7027	22.1141	27.0671	15.8997
16.0600	26.3756	28.5186	21.9399	26.9106	15.7842
16.0700	26.2167	28.3357	21.7672	26.7550	15.6696
16.0800	26.0589	28.1541	21.5961	26.6004	15.5559
16.0900	25.9020	27.9737	21.4263	26.4467	15.4431
16.1000	25.7460	27.7942	21.2576	26.2937	15.3310
16.1100	25.5890	27.6133	21.0869	26.1399	15.2178
16.1200	25.4334	27.4341	20.9181	25.9871	15.1059
16.1300	25.2783	27.2553	20.7498	25.8348	14.9942
16.1400	25.1244	27.0782	20.5835	25.6838	14.8838
16.1500	24.9712	26.9019	20.4182	25.5333	14.7739
16.1600	24.8191	26.7270	20.2546	25.3839	14.6652
16.1700	24.6678	26.5531	20.0921	25.2352	14.5571
16.1800	24.5176	26.3805	19.9312	25.0875	14.4500
16.1900	24.3682	26.2089	19.7716	24.9406	14.3436
16.2000	24.2198	26.0386	19.6134	24.7947	14.2381
16.2100	24.0723	25.8693	19.4565	24.6495	14.1334
16.2200	23.9258	25.7013	19.3010	24.5053	14.0296
16.2300	23.7801	25.5343	19.1468	24.3618	13.9265
16.2400	23.6353	25.3684	18.9940	24.2193	13.8243
16.2500	23.4914	25.2037	18.8424	24.0776	13.7229
16.2600	23.3485	25.0401	18.6922	23.9367	13.6223
16.2700	23.2064	24.8775	18.5433	23.7967	13.5225
16.2800	23.0653	24.7162	18.3957	23.6575	13.4236
16.2900	22.9250	24.5558	18.2493	23.5191	13.3253
16.3000	22.7854	24.3964	18.1040	23.3815	13.2278
16.3100	22.6452	24.2359	17.9570	23.2431	13.1293
16.3200	22.5062	24.0768	17.8117	23.1058	13.0320
16.3300	22.3676	23.9183	17.6669	22.9690	12.9349
16.3400	22.2301	23.7612	17.5239	22.8332	12.8389
16.3500	22.0933	23.6048	17.3817	22.6980	12.7435
16.3600	21.9575	23.4498	17.2410	22.5637	12.6490
16.3700	21.8224	23.2956	17.1013	22.4302	12.5551
16.3800	21.6883	23.1426	16.9630	22.2975	12.4620
16.3900	21.5549	22.9905	16.8257	22.1656	12.3696
16.4000	21.4224	22.8395	16.6898	22.0345	12.2780
16.4100	21.2907	22.6895	16.5549	21.9042	12.1871
16.4200	21.1599	22.5406	16.4213	21.7746	12.0969
16.4300	21.0299	22.3926	16.2887	21.6459	12.0075
16.4400	20.9007	22.2457	16.1574	21.5179	11.9188
16.4500	20.7723	22.0997	16.0272	21.3907	11.8307
16.4600	20.6448	21.9548	15.8982	21.2643	11.7434
16.4700	20.5180	21.8109	15.7702	21.1386	11.6568
16.4800	20.3921	21.6680	15.6434	21.0138	11.5710
16.4900	20.2669	21.5260	15.5178	20.8896	11.4858
16.5000	20.1425	21.3848	15.3930	20.7661	11.4011
16.5100	20.0176	21.2428	15.2668	20.6421	11.3158
16.5200	19.8937	21.1021	15.1423	20.5190	11.2315
16.5300	19.7702	20.9619	15.0181	20.3964	11.1474
16.5400	19.6478	20.8229	14.8955	20.2747	11.0642
16.5500	19.5259	20.6847	14.7735	20.1535	10.9816
16.5600	19.4050	20.5476	14.6530	20.0333	10.8997
16.5700	19.2847	20.4113	14.5332	19.9136	10.8184
16.5800	19.1653	20.2760	14.4147	19.7948	10.7378
16.5900	19.0465	20.1416	14.2971	19.6766	10.6577
16.6000	18.9286	20.0082	14.1806	19.5592	10.5784
16.6100	18.8113	19.8756	14.0651	19.4425	10.4997
16.6200	18.6949	19.7440	13.9507	19.3265	10.4217
16.6300	18.5791	19.6133	13.8372	19.2112	10.3442
16.6400	18.4642	19.4835	13.7247	19.0967	10.2674
16.6500	18.3499	19.3545	13.6132	18.9828	10.1912
16.6600	18.2364	19.2265	13.5028	18.8696	10.1156
16.6700	18.1236	19.0994	13.3933	18.7571	10.0407
16.6800	18.0115	18.9732	13.2848	18.6454	9.9663
16.6900	17.9002	18.8478	13.1773	18.5343	9.8925
16.7000	17.7895	18.7232	13.0705	18.4238	9.8193
16.7100	17.6784	18.5980	12.9628	18.3129	9.7455
16.7200	17.5683	18.4739	12.8563	18.2029	9.6726
16.7300	17.4586	18.3502	12.7502	18.0933	9.5999
16.7400	17.3498	18.2277	12.6455	17.9845	9.5280
16.7500	17.2415	18.1058	12.5413	17.8762	9.4566
16.7600	17.1340	17.9850	12.4384	17.7688	9.3858
16.7700	17.0272	17.8648	12.3361	17.6619	9.3155
16.7800	16.9211	17.7456	12.2349	17.5557	9.2459
16.7900	16.8156	17.6271	12.1345	17.4501	9.1767
16.8000	16.7108	17.5095	12.0351	17.3453	9.1082
16.8100	16.6067	17.3927	11.9365	17.2410	9.0402
16.8200	16.5033	17.2767	11.8389	17.1374	8.9727
16.8300	16.4005	17.1615	11.7421	17.0344	8.9058
16.8400	16.2984	17.0472	11.6462	16.9321	8.8395
16.8500	16.1970	16.9336	11.5511	16.8305	8.7737
16.8600	16.0962	16.8208	11.4569	16.7294	8.7084
16.8700	15.9961	16.7089	11.3635	16.6290	8.6437
16.8800	15.8966	16.5977	11.2710	16.5292	8.5795
16.8900	15.7978	16.4873	11.1793	16.4300	8.5158
16.9000	15.6995	16.3776	11.0883	16.3314	8.4526
16.9100	15.6011	16.2674	10.9965	16.2325	8.3890
16.9200	15.5034	16.1582	10.9058	16.1344	8.3261
16.9300	15.4061	16.0495	10.8155	16.0366	8.2634
16.9400	15.3096	15.9417	10.7262	15.9397	8.2014
16.9500	15.2136	15.8346	10.6376	15.8432	8.1398
16.9600	15.1183	15.7283	10.5499	15.7474	8.0788
16.9700	15.0236	15.6226	10.4628	15.6521	8.0182
16.9800	14.9295	15.5178	10.3767	15.5575	7.9581
16.9900	14.8360	15.4137	10.2912	15.4634	7.8985
17.0000	14.7432	15.3103	10.2066	15.3699	7.8395
17.0100	14.6509	15.2076	10.1226	15.2770	7.7809
17.0200	14.5592	15.1057	10.0395	15.1847	7.7228
17.0300	14.4682	15.0045	9.9571	15.0930	7.6652
17.0400	14.3777	14.9040	9.8755	15.0019	7.6080
17.0500	14.2878	14.8042	9.7945	14.9113	7.5513
17.0600	14.1985	14.7051	9.7144	14.8213	7.4951
17.0700	14.1098	14.6068	9.6349	14.7318	7.4394
17.0800	14.0217	14.5091	9.5562	14.6429	7.3841
17.0900	13.9341	14.4121	9.4782	14.5546	7.3292
17.1000	13.8471	14.3157	9.4008	14.4668	7.2748
17.1100	13.7600	14.2191	9.3228	14.3788	7.2201
17.1200	13.6736	14.1233	9.2457	14.2915	7.1660
17.1300	13.5875	14.0279	9.1690	14.2046	7.1121
17.1400	13.5022	13.9334	9.0933	14.1183	7.0588
17.1500	13.4173	13.8394	9.0180	14.0325	7.0059
17.1600	13.3330	13.7462	8.9435	13.9473	6.9534
17.1700	13.2493	13.6535	8.8697	13.8625	6.9014
17.1800	13.1661	13.5616	8.7965	13.7784	6.8498
17.1900	13.0835	13.4703	8.7240	13.6947	6.7986
17.2000	13.0014	13.3797	8.6522	13.6117	6.7478
17.2100	12.9198	13.2897	8.5810	13.5291	6.6974
17.2200	12.8388	13.2004	8.5105	13.4470	6.6475
17.2300	12.7584	13.1117	8.4405	13.3655	6.5980
17.2400	12.6784	13.0237	8.3713	13.2845	6.5488
17.2500	12.5990	12.9363	8.3026	13.2040	6.5001
17.2600	12.5201	12.8495	8.2346	13.1240	6.4518
17.2700	12.4418	12.7633	8.1672	13.0446	6.4039
17.2800	12.3639	12.6778	8.1004	12.9657	6.3564
17.2900	12.2866	12.5929	8.0343	12.8872	6.3093
17.3000	12.2097	12.5085	7.9686	12.8092	6.2625
17.3100	12.1328	12.4239	7.9025	12.7312	6.2155
17.3200	12.0566	12.3401	7.8373	12.6537	6.1691
17.3300	11.9806	12.2567	7.7723	12.5765	6.1228
17.3400	11.9053	12.1740	7.7082	12.5000	6.0771
17.3500	11.8304	12.0918	7.6444	12.4239	6.0316
17.3600	11.7561	12.0103	7.5814	12.3483	5.9866
17.3700	11.6822	11.9293	7.5188	12.2731	5.9419
17.3800	11.6089	11.8489	7.4569	12.1985	5.8976
17.3900	11.5359	11.7691	7.3955	12.1243	5.8537
17.4000	11.4635	11.6899	7.3347	12.0506	5.8101
17.4100	11.3916	11.6112	7.2744	11.9774	5.7669
17.4200	11.3201	11.5331	7.2147	11.9046	5.7240
17.4300	11.2491	11.4556	7.1555	11.8324	5.6815
17.4400	11.1786	11.3786	7.0969	11.7606	5.6394
17.4500	11.1085	11.3022	7.0389	11.6892	5.5976
17.4600	11.0389	11.2263	6.9813	11.6183	5.5561
17.4700	10.9698	11.1510	6.9243	11.5478	5.5150
17.4800	10.9011	11.0762	6.8678	11.4779	5.4743
17.4900	10.8329	11.0019	6.8118	11.4083	5.4339
17.5000	10.7651	10.9281	6.7563	11.3392	5.3937
17.5100	10.6972	10.8543	6.7005	11.2700	5.3535
17.5200	10.6300	10.7811	6.6453	11.2014	5.3136
17.5300	10.5630	10.7082	6.5904	11.1330	5.2740
17.5400	10.4966	10.6360	6.5362	11.0652	5.2348
17.5500	10.4305	10.5642	6.4823	10.9978	5.1958
17.5600	10.3650	10.4930	6.4290	10.9308	5.1573
17.5700	10.2998	10.4222	6.3762	10.8643	5.1189
17.5800	10.2351	10.3520	6.3239	10.7982	5.0810
17.5900	10.1708	10.2823	6.2720	10.7324	5.0433
17.6000	10.1070	10.2131	6.2206	10.6672	5.0060
17.6100	10.0436	10.1444	6.1697	10.6023	4.9690
17.6200	9.9805	10.0762	6.1192	10.5379	4.9322
17.6300	9.9180	10.0084	6.0692	10.4738	4.8958
17.6400	9.8558	9.9412	6.0197	10.4102	4.8597
17.6500	9.7940	9.8745	5.9706	10.3470	4.8239
17.6600	9.7327	9.8082	5.9220	10.2842	4.7884
17.6700	9.6718	9.7425	5.8738	10.2218	4.7532
17.6800	9.6113	9.6772	5.8261	10.1598	4.7182
17.6900	9.5512	9.6124	5.7788	10.0982	4.6836
17.7000	9.4914	9.5480	5.7319	10.0370	4.6492
17.7100	9.4317	9.4835	5.6848	9.9757	4.6148
17.7200	9.3725	9.4197	5.6382	9.9150	4.5807
17.7300	9.3135	9.3561	5.5919	9.8545	4.5468
17.7400	9.2550	9.2931	5.5461	9.7945	4.5132
17.7500	9.1969	9.2305	5.5007	9.7348	4.4799
17.7600	9.1392	9.1684	5.4557	9.6756	4.4468
17.7700	9.0818	9.1067	5.4111	9.6167	4.4141
17.7800	9.0248	9.0454	5.3670	9.5582	4.3816
17.7900	8.9682	8.9846	5.3232	9.5001	4.3494
17.8000	8.9120	8.9243	5.2799	9.4423	4.3174
17.8100	8.8561	8.8644	5.2369	9.3850	4.2857
17.8200	8.8007	8.8049	5.1943	9.3280	4.2543
17.8300	8.7456	8.7459	5.1521	9.2713	4.2231
17.8400	8.6909	8.6873	5.1104	9.2151	4.1922
17.8500	8.6365	8.6291	5.0690	9.1591	4.1616
17.8600	8.5825	8.5713	5.0279	9.1036	4.1312
17.8700	8.5289	8.5140	4.9873	9.0484	4.1011
17.8800	8.4756	8.4571	4.9470	8.9936	4.0712
17.8900	8.4227	8.4006	4.9071	8.9391	4.0415
17.9000	8.3701	8.3444	4.8676	8.8849	4.0121
17.9100	8.3176	8.2883	4.8278	8.8308	3.9827
17.9200	8.2655	8.2326	4.7886	8.7771	3.9535
17.9300	8.2136	8.1773	4.7496	8.7237	3.9245
17.9400	8.1621	8.1224	4.7110	8.6707	3.8958
17.9500	8.1110	8.0678	4.6727	8.6179	3.8673
17.9600	8.0602	8.0137	4.6348	8.5656	3.8391
17.9700	8.0098	7.9600	4.5972	8.5135	3.8111
17.9800	7.9597	7.9066	4.5600	8.4619	3.7833
17.9900	7.9099	7.8537	4.5231	8.4105	3.7557
18.0000	7.8604	7.8011	4.4865	8.3595	3.7284
18.0100	7.8113	7.7489	4.4503	8.3088	3.7013
18.0200	7.7625	7.6972	4.4145	8.2584	3.6745
18.0300	7.7141	7.6457	4.3789	8.2083	3.6478
18.0400	7.6660	7.5947	4.3437	8.1586	3.6214
18.0500	7.6182	7.5440	4.3088	8.1092	3.5952
18.0600	7.5707	7.4938	4.2743	8.0601	3.5692
18.0700	7.5235	7.4438	4.2400	8.0114	3.5435
18.0800	7.4767	7.3943	4.2061	7.9629	3.5179
18.0900	7.4302	7.3451	4.1725	7.9148	3.4926
18.1000	7.3840	7.2962	4.1392	7.8670	3.4675
18.1100	7.3378	7.2474	4.1057	7.8192	3.4423
18.1200	7.2920	7.1990	4.0727	7.7718	3.4174
18.1300	7.2465	7.1508	4.0398	7.7246	3.3926
18.1400	7.2013	7.1031	4.0073	7.6778	3.3681
18.1500	7.1564	7.0557	3.9751	7.6312	3.3437
18.1600	7.1118	7.0086	3.9432	7.5850	3.3196
18.1700	7.0675	6.9619	3.9115	7.5391	3.2957
18.1800	7.0235	6.9155	3.8802	7.4935	3.2720
18.1900	6.9797	6.8695	3.8491	7.4482	3.2484
18.2000	6.9363	6.8238	3.8184	7.4032	3.2251
18.2100	6.8932	6.7784	3.7879	7.3584	3.2019
18.2200	6.8503	6.7333	3.7577	7.3140	3.1790
18.2300	6.8078	6.6886	3.7278	7.2698	3.1562
18.2400	6.7655	6.6442	3.6982	7.2260	3.1337
18.2500	6.7236	6.6002	3.6688	7.1824	3.1113
18.2600	6.6819	6.5564	3.6397	7.1391	3.0891
18.2700	6.6404	6.5130	3.6109	7.0961	3.0671
18.2800	6.5993	6.4699	3.5823	7.0533	3.0453
18.2900	6.5584	6.4271	3.5540	7.0109	3.0236
18.3000	6.5179	6.3846	3.5260	6.9687	3.0021
18.3100	6.4773	6.3421	3.4978	6.9265	2.9807
18.3200	6.4371	6.3000	3.4700	6.8847	2.9594
18.3300	6.3971	6.2582	3.4424	6.8431	2.9382
18.3400	6.3574	6.2167	3.4151	6.8019	2.9173
18.3500	6.3180	6.1754	3.3879	6.7608	2.8965
18.3600	6.2788	6.1345	3.3611	6.7201	2.8759
18.3700	6.2399	6.0939	3.3345	6.6796	2.8555
18.3800	6.2012	6.0536	3.3081	6.6393	2.8352
18.3900	6.1628	6.0136	3.2820	6.5994	2.8151
18.4000	6.1247	5.9738	3.2561	6.5597	2.7952
18.4100	6.0869	5.9344	3.2305	6.5202	2.7754
18.4200	6.0492	5.8952	3.2051	6.4810	2.7558
18.4300	6.0119	5.8564	3.1799	6.4421	2.7364
18.4400	5.9748	5.8178	3.1550	6.4034	2.7171
18.4500	5.9379	5.7795	3.1303	6.3649	2.6980
18.4600	5.9013	5.7414	3.1058	6.3267	2.6791
18.4700	5.8649	5.7037	3.0816	6.2888	2.6603
18.4800	5.8288	5.6662	3.0576	6.2511	2.6416
18.4900	5.7929	5.6290	3.0338	6.2137	2.6232
18.5000	5.7573	5.5921	3.0102	6.1765	2.6048
18.5100	5.7217	5.5552	2.9865	6.1393	2.5865
18.5200	5.6864	5.5186	2.9631	6.1025	2.5683
18.5300	5.6513	5.4822	2.9399	6.0658	2.5503
18.5400	5.6165	5.4461	2.9169	6.0294	2.5324
18.5500	5.5818	5.4103	2.8941	5.9933	2.5146
18.5600	5.5474	5.3748	2.8715	5.9573	2.4971
18.5700	5.5133	5.3394	2.8492	5.9216	2.4796
18.5800	5.4794	5.3044	2.8270	5.8862	2.4623
18.5900	5.4457	5.2696	2.8050	5.8509	2.4452
18.6000	5.4122	5.2351	2.7833	5.8159	2.4282
18.6100	5.3789	5.2008	2.7617	5.7811	2.4113
18.6200	5.3459	5.1668	2.7404	5.7466	2.3946
18.6300	5.3131	5.1330	2.7192	5.7123	2.3780
18.6400	5.2805	5.0994	2.6983	5.6782	2.3615
18.6500	5.2481	5.0661	2.6775	5.6443	2.3452
18.6600	5.2160	5.0331	2.6569	5.6106	2.3290
18.6700	5.1841	5.0003	2.6365	5.5772	2.3130
18.6800	5.1523	4.9677	2.6163	5.5439	2.2971
18.6900	5.1208	4.9354	2.5963	5.5109	2.2813
18.7000	5.0895	4.9033	2.5764	5.4781	2.2656
18.7100	5.0583	4.8712	2.5566	5.4454	2.2500
18.7200	5.0273	4.8394	2.5369	5.4129	2.2345
18.7300	4.9965	4.8078	2.5174	5.3806	2.2190
18.7400	4.9659	4.7765	2.4981	5.3485	2.2038
18.7500	4.9356	4.7454	2.4789	5.3167	2.1886
18.7600	4.9054	4.7145	2.4599	5.2850	2.1736
18.7700	4.8754	4.6838	2.4411	5.2535	2.1587
18.7800	4.8456	4.6534	2.4225	5.2223	2.1440
18.7900	4.8160	4.6232	2.4040	5.1912	2.1293
18.8000	4.7867	4.5932	2.3857	5.1604	2.1148
18.8100	4.7575	4.5634	2.3676	5.1297	2.1004
18.8200	4.7285	4.5338	2.3497	5.0993	2.0861
18.8300	4.6997	4.5045	2.3319	5.0690	2.0719
18.8400	4.6711	4.4753	2.3142	5.0390	2.0579
18.8500	4.6427	4.4464	2.2968	5.0091	2.0440
18.8600	4.6145	4.4177	2.2795	4.9794	2.0301
18.8700	4.5865	4.3892	2.2623	4.9500	2.0164
18.8800	4.5586	4.3609	2.2453	4.9207	2.0028
18.8900	4.5310	4.3328	2.2285	4.8916	1.9894
18.9000	4.5035	4.3049	2.2118	4.8627	1.9760
18.9100	4.4761	4.2771	2.1951	4.8338	1.9626
18.9200	4.4489	4.2495	2.1785	4.8052	1.9494
18.9300	4.4219	4.2220	2.1621	4.7768	1.9362
18.9400	4.3951	4.1948	2.1459	4.7485	1.9232
18.9500	4.3684	4.1678	2.1298	4.7204	1.9103
18.9600	4.3419	4.1410	2.1138	4.6925	1.8975
18.9700	4.3156	4.1143	2.0980	4.6648	1.8847
18.9800	4.2895	4.0879	2.0824	4.6373	1.8721
18.9900	4.2635	4.0616	2.0668	4.6099	1.8596
19.0000	4.2377	4.0356	2.0515	4.5827	1.8472
19.0100	4.2121	4.0097	2.0362	4.5557	1.8349
19.0200	4.1867	3.9841	2.0211	4.5289	1.8227
19.0300	4.1614	3.9586	2.0062	4.5023	1.8106
19.0400	4.1363	3.9333	1.9913	4.4758	1.7986
19.0500	4.1114	3.9081	1.9766	4.4495	1.7867
19.0600	4.0867	3.8832	1.9621	4.4233	1.7749
19.0700	4.0621	3.8584	1.9476	4.3974	1.7632
19.0800	4.0376	3.8339	1.9334	4.3716	1.7516
19.0900	4.0134	3.8095	1.9192	4.3459	1.7401
19.1000	3.9893	3.7852	1.9052	4.3205	1.7287
19.1100	3.9652	3.7611	1.8911	4.2951	1.7172
19.1200	3.9414	3.7371	1.8772	4.2699	1.7059
19.1300	3.9177	3.7133	1.8634	4.2448	1.6947
19.1400	3.8941	3.6897	1.8497	4.2199	1.6836
19.1500	3.8707	3.6662	1.8362	4.1952	1.6725
19.1600	3.8475	3.6429	1.8228	4.1706	1.6616
19.1700	3.8244	3.6198	1.8095	4.1462	1.6507
19.1800	3.8015	3.5968	1.7963	4.1220	1.6399
19.1900	3.7787	3.5740	1.7832	4.0979	1.6293
19.2000	3.7561	3.5514	1.7703	4.0739	1.6187
19.2100	3.7337	3.5289	1.7575	4.0501	1.6081
19.2200	3.7113	3.5066	1.7448	4.0265	1.5977
19.2300	3.6892	3.4845	1.7322	4.0030	1.5874
19.2400	3.6672	3.4625	1.7197	3.9797	1.5771
19.2500	3.6453	3.4407	1.7073	3.9565	1.5670
19.2600	3.6236	3.4190	1.6951	3.9335	1.5569
19.2700	3.6020	3.3975	1.6830	3.9107	1.5469
19.2800	3.5805	3.3762	1.6709	3.8879	1.5369
19.2900	3.5592	3.3550	1.6590	3.8654	1.5271
19.3000	3.5381	3.3340	1.6472	3.8429	1.5173
19.3100	3.5170	3.3130	1.6354	3.8206	1.5076
19.3200	3.4961	3.2922	1.6237	3.7984	1.4979
19.3300	3.4753	3.2715	1.6121	3.7763	1.4883
19.3400	3.4546	3.2510	1.6006	3.7544	1.4788
19.3500	3.4341	3.2306	1.5892	3.7326	1.4693
19.3600	3.4137	3.2104	1.5779	3.7110	1.4600
19.3700	3.3935	3.1903	1.5667	3.6895	1.4507
19.3800	3.3734	3.1704	1.5556	3.6681	1.4415
19.3900	3.3534	3.1506	1.5446	3.6469	1.4324
19.4000	3.3336	3.1309	1.5337	3.6258	1.4233
19.4100	3.3139	3.1114	1.5229	3.6049	1.4143
19.4200	3.2943	3.0920	1.5122	3.5841	1.4054
19.4300	3.2748	3.0728	1.5016	3.5634	1.3965
19.4400	3.2555	3.0537	1.4911	3.5428	1.3878
19.4500	3.2363	3.0348	1.4807	3.5224	1.3791
19.4600	3.2173	3.0160	1.4704	3.5022	1.3704
19.4700	3.1983	2.9973	1.4602	3.4820	1.3619
19.4800	3.1795	2.9788	1.4500	3.4620	1.3534
19.4900	3.1608	2.9604	1.4400	3.4421	1.3450
19.5000	3.1423	2.9421	1.4300	3.4224	1.3366
19.5100	3.1238	2.9239	1.4201	3.4027	1.3283
19.5200	3.1054	2.9058	1.4102	3.3831	1.3200
19.5300	3.0872	2.8878	1.4004	3.3637	1.3118
19.5400	3.0691	2.8700	1.3908	3.3444	1.3037
19.5500	3.0511	2.8523	1.3812	3.3252	1.2956
19.5600	3.0332	2.8348	1.3717	3.3062	1.2876
19.5700	3.0154	2.8173	1.3622	3.2872	1.2796
19.5800	2.9978	2.8000	1.3529	3.2684	1.2718
19.5900	2.9803	2.7828	1.3436	3.2497	1.2639
19.6000	2.9629	2.7657	1.3345	3.2312	1.2562
19.6100	2.9456	2.7488	1.3254	3.2127	1.2485
19.6200	2.9284	2.7320	1.3164	3.1944	1.2409
19.6300	2.9113	2.7153	1.3074	3.1762	1.2333
19.6400	2.8944	2.6987	1.2986	3.1581	1.2258
19.6500	2.8775	2.6822	1.2898	3.1401	1.2183
19.6600	2.8608	2.6659	1.2811	3.1223	1.2110
19.6700	2.8442	2.6497	1.2725	3.1045	1.2036
19.6800	2.8277	2.6336	1.2639	3.0869	1.1964
19.6900	2.8113	2.6176	1.2555	3.0694	1.1891
19.7000	2.7950	2.6017	1.2471	3.0520	1.1820
19.7100	2.7788	2.5859	1.2387	3.0346	1.1748
19.7200	2.7626	2.5702	1.2304	3.0174	1.1678
19.7300	2.7466	2.5546	1.2221	3.0003	1.1607
19.7400	2.7307	2.5391	1.2140	2.9833	1.1538
19.7500	2.7149	2.5237	1.2059	2.9664	1.1469
19.7600	2.6993	2.5085	1.1979	2.9496	1.1400
19.7700	2.6837	2.4933	1.1899	2.9330	1.1332
19.7800	2.6682	2.4783	1.1820	2.9164	1.1265
19.7900	2.6528	2.4633	1.1742	2.8999	1.1198
19.8000	2.6375	2.4485	1.1665	2.8836	1.1131
19.8100	2.6223	2.4338	1.1588	2.8673	1.1065
19.8200	2.6073	2.4192	1.1512	2.8512	1.1000
19.8300	2.5923	2.4046	1.1437	2.8352	1.0935
19.8400	2.5774	2.3902	1.1362	2.8192	1.0871
19.8500	2.5626	2.3759	1.1288	2.8034	1.0807
19.8600	2.5479	2.3617	1.1215	2.7876	1.0744
19.8700	2.5333	2.3476	1.1142	2.7720	1.0681
19.8800	2.5189	2.3336	1.1070	2.7565	1.0619
19.8900	2.5045	2.3197	1.0998	2.7411	1.0557
19.9000	2.4902	2.3059	1.0928	2.7257	1.0495
19.9100	2.4759	2.2922	1.0857	2.7105	1.0434
19.9200	2.4618	2.2785	1.0787	2.6953	1.0374
19.9300	2.4477	2.2650	1.0717	2.6802	1.0313
19.9400	2.4338	2.2515	1.0648	2.6652	1.0254
19.9500	2.4199	2.2381	1.0580	2.6504	1.0194
19.9600	2.4061	2.2249	1.0512	2.6356	1.0136
19.9700	2.3924	2.2117	1.0445	2.6209	1.0077
19.9800	2.3788	2.1986	1.0379	2.6063	1.0019
[truncated: 4,001 more rows]
