# Supplementary material for: Bayesian inference for biophysical neuron models enables stimulus optimization for retinal neuroprosthetics
Source: eLife. 2020 Oct 27;9:e54997. doi: 10.7554/eLife.54997 (PMC7673784; doi:10.7554/eLife.54997)
Supplement: Figure 10—source data 1. [file elife-54997-fig10-data1.zip › ON_Current1_OFF_Vext_and_Vm.csv]

Time/ms	OFF compartment1: Extracellular voltage/mV	OFF compartment2: Extracellular voltage/mV	OFF compartment3: Extracellular voltage/mV	OFF compartment4: Extracellular voltage/mV	OFF compartment5: Extracellular voltage/mV	OFF compartment6: Extracellular voltage/mV	OFF compartment7: Extracellular voltage/mV	OFF compartment8: Extracellular voltage/mV	OFF compartment9: Extracellular voltage/mV	OFF compartment10: Extracellular voltage/mV	OFF compartment11: Extracellular voltage/mV	OFF compartment12: Extracellular voltage/mV	OFF compartment13: Extracellular voltage/mV	OFF compartment14: Extracellular voltage/mV	OFF compartment15: Extracellular voltage/mV	OFF compartment16: Extracellular voltage/mV	OFF cell1 compartment1: Membrane voltage/mV	OFF cell1 compartment2: Membrane voltage/mV	OFF cell1 compartment3: Membrane voltage/mV	OFF cell1 compartment4: Membrane voltage/mV	OFF cell1 compartment5: Membrane voltage/mV	OFF cell1 compartment6: Membrane voltage/mV	OFF cell1 compartment7: Membrane voltage/mV	OFF cell1 compartment8: Membrane voltage/mV	OFF cell1 compartment9: Membrane voltage/mV	OFF cell1 compartment10: Membrane voltage/mV	OFF cell1 compartment11: Membrane voltage/mV	OFF cell1 compartment12: Membrane voltage/mV	OFF cell1 compartment13: Membrane voltage/mV	OFF cell1 compartment14: Membrane voltage/mV	OFF cell1 compartment15: Membrane voltage/mV	OFF cell1 compartment16: Membrane voltage/mV	OFF cell2 compartment1: Membrane voltage/mV	OFF cell2 compartment2: Membrane voltage/mV	OFF cell2 compartment3: Membrane voltage/mV	OFF cell2 compartment4: Membrane voltage/mV	OFF cell2 compartment5: Membrane voltage/mV	OFF cell2 compartment6: Membrane voltage/mV	OFF cell2 compartment7: Membrane voltage/mV	OFF cell2 compartment8: Membrane voltage/mV	OFF cell2 compartment9: Membrane voltage/mV	OFF cell2 compartment10: Membrane voltage/mV	OFF cell2 compartment11: Membrane voltage/mV	OFF cell2 compartment12: Membrane voltage/mV	OFF cell2 compartment13: Membrane voltage/mV	OFF cell2 compartment14: Membrane voltage/mV	OFF cell2 compartment15: Membrane voltage/mV	OFF cell2 compartment16: Membrane voltage/mV	OFF cell3 compartment1: Membrane voltage/mV
0.0000	0.5224	0.5157	0.4998	0.5010	0.5104	0.5640	0.4929	0.5099	0.5218	0.4933	0.4740	0.5150	0.5850	0.5317	0.4774	0.5928	0.5928	0.5928	0.5928	0.5928	0.5928	0.5928	0.5928	0.5928	0.5928	0.5928	0.5928	0.5928	0.5928	0.5928	0.5928	0.5928	0.5928	0.5928	0.5928	0.5928	0.5928	0.5928	0.5928	0.5928	0.5928	0.5928	0.5928	0.5928	0.5928	0.5928	0.5928	0.5928	0.5928
0.0100	0.5224	0.5157	0.4998	0.5010	0.5104	0.5640	0.4929	0.5098	0.5218	0.4934	0.4740	0.5149	0.5850	0.5317	0.4774	0.5927	0.5927	0.5927	0.5927	0.5927	0.5927	0.5927	0.5927	0.5927	0.5927	0.5927	0.5927	0.5927	0.5927	0.5927	0.5927	0.5927	0.5927	0.5927	0.5927	0.5927	0.5927	0.5927	0.5927	0.5927	0.5927	0.5927	0.5927	0.5927	0.5927	0.5927	0.5927	0.5927	0.5927
0.0200	0.5224	0.5157	0.4998	0.5010	0.5104	0.5641	0.4930	0.5099	0.5218	0.4933	0.4740	0.5150	0.5851	0.5317	0.4774	0.5928	0.5928	0.5928	0.5928	0.5928	0.5928	0.5928	0.5928	0.5928	0.5928	0.5928	0.5928	0.5928	0.5928	0.5928	0.5928	0.5928	0.5928	0.5928	0.5928	0.5928	0.5928	0.5928	0.5928	0.5928	0.5928	0.5928	0.5928	0.5928	0.5928	0.5928	0.5928	0.5928	0.5928
0.0300	0.5224	0.5158	0.4997	0.5010	0.5105	0.5640	0.4930	0.5099	0.5218	0.4933	0.4740	0.5150	0.5851	0.5317	0.4775	0.5928	0.5928	0.5928	0.5928	0.5928	0.5928	0.5928	0.5928	0.5928	0.5928	0.5928	0.5928	0.5928	0.5928	0.5928	0.5928	0.5928	0.5928	0.5928	0.5928	0.5928	0.5928	0.5928	0.5928	0.5928	0.5928	0.5928	0.5928	0.5928	0.5928	0.5928	0.5928	0.5928	0.5928
0.0400	0.5224	0.5157	0.4998	0.5010	0.5105	0.5640	0.4929	0.5098	0.5218	0.4934	0.4740	0.5149	0.5850	0.5317	0.4775	0.5928	0.5928	0.5928	0.5928	0.5928	0.5928	0.5928	0.5928	0.5928	0.5928	0.5928	0.5928	0.5928	0.5928	0.5928	0.5928	0.5928	0.5928	0.5928	0.5928	0.5928	0.5928	0.5928	0.5928	0.5928	0.5928	0.5928	0.5928	0.5928	0.5928	0.5928	0.5928	0.5928	0.5928
0.0500	0.5224	0.5158	0.4997	0.5010	0.5104	0.5641	0.4929	0.5098	0.5219	0.4934	0.4740	0.5150	0.5851	0.5317	0.4774	0.5928	0.5928	0.5928	0.5928	0.5928	0.5928	0.5928	0.5928	0.5928	0.5928	0.5928	0.5928	0.5928	0.5928	0.5928	0.5928	0.5928	0.5928	0.5928	0.5928	0.5928	0.5928	0.5928	0.5928	0.5928	0.5928	0.5928	0.5928	0.5928	0.5928	0.5928	0.5928	0.5928	0.5928
0.0600	0.5224	0.5158	0.4998	0.5010	0.5104	0.5640	0.4930	0.5099	0.5218	0.4934	0.4740	0.5149	0.5850	0.5317	0.4774	0.5928	0.5928	0.5928	0.5928	0.5928	0.5928	0.5928	0.5928	0.5928	0.5928	0.5928	0.5928	0.5928	0.5928	0.5928	0.5928	0.5928	0.5928	0.5928	0.5928	0.5928	0.5928	0.5928	0.5928	0.5928	0.5928	0.5928	0.5928	0.5928	0.5928	0.5928	0.5928	0.5928	0.5928
0.0700	0.5224	0.5158	0.4998	0.5010	0.5104	0.5640	0.4930	0.5098	0.5219	0.4934	0.4740	0.5150	0.5850	0.5317	0.4775	0.5928	0.5928	0.5928	0.5928	0.5928	0.5928	0.5928	0.5928	0.5928	0.5928	0.5928	0.5928	0.5928	0.5928	0.5928	0.5928	0.5928	0.5928	0.5928	0.5928	0.5928	0.5928	0.5928	0.5928	0.5928	0.5928	0.5928	0.5928	0.5928	0.5928	0.5928	0.5928	0.5928	0.5928
0.0800	0.5225	0.5157	0.4998	0.5010	0.5104	0.5640	0.4930	0.5099	0.5218	0.4934	0.4740	0.5149	0.5850	0.5317	0.4774	0.5927	0.5927	0.5927	0.5927	0.5927	0.5927	0.5927	0.5927	0.5927	0.5927	0.5927	0.5927	0.5927	0.5927	0.5927	0.5927	0.5927	0.5927	0.5927	0.5927	0.5927	0.5927	0.5927	0.5927	0.5927	0.5927	0.5927	0.5927	0.5927	0.5927	0.5927	0.5927	0.5927	0.5927
0.0900	0.5225	0.5158	0.4997	0.5010	0.5104	0.5640	0.4930	0.5098	0.5218	0.4933	0.4740	0.5150	0.5851	0.5317	0.4775	0.5928	0.5928	0.5928	0.5928	0.5928	0.5928	0.5928	0.5928	0.5928	0.5928	0.5928	0.5928	0.5928	0.5928	0.5928	0.5928	0.5928	0.5928	0.5928	0.5928	0.5928	0.5928	0.5928	0.5928	0.5928	0.5928	0.5928	0.5928	0.5928	0.5928	0.5928	0.5928	0.5928	0.5928
0.1000	0.5225	0.5157	0.4998	0.5010	0.5104	0.5640	0.4930	0.5098	0.5218	0.4934	0.4740	0.5150	0.5851	0.5317	0.4774	0.5928	0.5928	0.5928	0.5928	0.5928	0.5928	0.5928	0.5928	0.5928	0.5928	0.5928	0.5928	0.5928	0.5928	0.5928	0.5928	0.5928	0.5928	0.5928	0.5928	0.5928	0.5928	0.5928	0.5928	0.5928	0.5928	0.5928	0.5928	0.5928	0.5928	0.5928	0.5928	0.5928	0.5928
0.1100	0.5818	0.5743	0.5565	0.5580	0.5684	0.6281	0.5489	0.5678	0.5811	0.5495	0.5278	0.5735	0.6515	0.5921	0.5317	0.6602	0.6602	0.6602	0.6602	0.6602	0.6602	0.6602	0.6602	0.6602	0.6602	0.6602	0.6602	0.6602	0.6602	0.6602	0.6602	0.6602	0.6602	0.6602	0.6602	0.6602	0.6602	0.6602	0.6602	0.6602	0.6602	0.6602	0.6602	0.6602	0.6602	0.6602	0.6602	0.6602	0.6602
0.1200	0.5818	0.5744	0.5566	0.5579	0.5684	0.6281	0.5490	0.5678	0.5811	0.5494	0.5278	0.5735	0.6515	0.5921	0.5317	0.6602	0.6602	0.6602	0.6602	0.6602	0.6602	0.6602	0.6602	0.6602	0.6602	0.6602	0.6602	0.6602	0.6602	0.6602	0.6602	0.6602	0.6602	0.6602	0.6602	0.6602	0.6602	0.6602	0.6602	0.6602	0.6602	0.6602	0.6602	0.6602	0.6602	0.6602	0.6602	0.6602	0.6602
0.1300	0.5818	0.5744	0.5565	0.5580	0.5684	0.6281	0.5489	0.5678	0.5811	0.5494	0.5278	0.5734	0.6516	0.5921	0.5317	0.6601	0.6601	0.6601	0.6601	0.6601	0.6601	0.6601	0.6601	0.6601	0.6601	0.6601	0.6601	0.6601	0.6601	0.6601	0.6601	0.6601	0.6601	0.6601	0.6601	0.6601	0.6601	0.6601	0.6601	0.6601	0.6601	0.6601	0.6601	0.6601	0.6601	0.6601	0.6601	0.6601	0.6601
0.1400	0.5818	0.5743	0.5566	0.5580	0.5684	0.6281	0.5490	0.5678	0.5811	0.5494	0.5279	0.5735	0.6516	0.5921	0.5317	0.6601	0.6601	0.6601	0.6601	0.6601	0.6601	0.6601	0.6601	0.6601	0.6601	0.6601	0.6601	0.6601	0.6601	0.6601	0.6601	0.6601	0.6601	0.6601	0.6601	0.6601	0.6601	0.6601	0.6601	0.6601	0.6601	0.6601	0.6601	0.6601	0.6601	0.6601	0.6601	0.6601	0.6601
0.1500	0.5818	0.5744	0.5565	0.5580	0.5684	0.6281	0.5490	0.5678	0.5811	0.5494	0.5278	0.5734	0.6515	0.5921	0.5317	0.6602	0.6602	0.6602	0.6602	0.6602	0.6602	0.6602	0.6602	0.6602	0.6602	0.6602	0.6602	0.6602	0.6602	0.6602	0.6602	0.6602	0.6602	0.6602	0.6602	0.6602	0.6602	0.6602	0.6602	0.6602	0.6602	0.6602	0.6602	0.6602	0.6602	0.6602	0.6602	0.6602	0.6602
0.1600	0.5818	0.5744	0.5565	0.5580	0.5684	0.6281	0.5489	0.5678	0.5811	0.5494	0.5278	0.5734	0.6515	0.5921	0.5317	0.6601	0.6601	0.6601	0.6601	0.6601	0.6601	0.6601	0.6601	0.6601	0.6601	0.6601	0.6601	0.6601	0.6601	0.6601	0.6601	0.6601	0.6601	0.6601	0.6601	0.6601	0.6601	0.6601	0.6601	0.6601	0.6601	0.6601	0.6601	0.6601	0.6601	0.6601	0.6601	0.6601	0.6601
0.1700	0.5818	0.5744	0.5566	0.5580	0.5684	0.6281	0.5489	0.5678	0.5811	0.5494	0.5278	0.5735	0.6515	0.5921	0.5317	0.6601	0.6601	0.6601	0.6601	0.6601	0.6601	0.6601	0.6601	0.6601	0.6601	0.6601	0.6601	0.6601	0.6601	0.6601	0.6601	0.6601	0.6601	0.6601	0.6601	0.6601	0.6601	0.6601	0.6601	0.6601	0.6601	0.6601	0.6601	0.6601	0.6601	0.6601	0.6601	0.6601	0.6601
0.1800	0.5818	0.5743	0.5565	0.5579	0.5685	0.6281	0.5490	0.5678	0.5811	0.5495	0.5278	0.5735	0.6515	0.5921	0.5317	0.6602	0.6602	0.6602	0.6602	0.6602	0.6602	0.6602	0.6602	0.6602	0.6602	0.6602	0.6602	0.6602	0.6602	0.6602	0.6602	0.6602	0.6602	0.6602	0.6602	0.6602	0.6602	0.6602	0.6602	0.6602	0.6602	0.6602	0.6602	0.6602	0.6602	0.6602	0.6602	0.6602	0.6602
0.1900	0.5818	0.5744	0.5565	0.5580	0.5684	0.6281	0.5490	0.5678	0.5811	0.5495	0.5279	0.5735	0.6515	0.5921	0.5317	0.6602	0.6602	0.6602	0.6602	0.6602	0.6602	0.6602	0.6602	0.6602	0.6602	0.6602	0.6602	0.6602	0.6602	0.6602	0.6602	0.6602	0.6602	0.6602	0.6602	0.6602	0.6602	0.6602	0.6602	0.6602	0.6602	0.6602	0.6602	0.6602	0.6602	0.6602	0.6602	0.6602	0.6602
0.2000	0.5818	0.5744	0.5565	0.5580	0.5684	0.6281	0.5490	0.5678	0.5812	0.5494	0.5278	0.5735	0.6515	0.5921	0.5316	0.6602	0.6602	0.6602	0.6602	0.6602	0.6602	0.6602	0.6602	0.6602	0.6602	0.6602	0.6602	0.6602	0.6602	0.6602	0.6602	0.6602	0.6602	0.6602	0.6602	0.6602	0.6602	0.6602	0.6602	0.6602	0.6602	0.6602	0.6602	0.6602	0.6602	0.6602	0.6602	0.6602	0.6602
0.2100	0.5818	0.5744	0.5565	0.5580	0.5685	0.6281	0.5489	0.5678	0.5812	0.5495	0.5278	0.5734	0.6515	0.5921	0.5317	0.6601	0.6601	0.6601	0.6601	0.6601	0.6601	0.6601	0.6601	0.6601	0.6601	0.6601	0.6601	0.6601	0.6601	0.6601	0.6601	0.6601	0.6601	0.6601	0.6601	0.6601	0.6601	0.6601	0.6601	0.6601	0.6601	0.6601	0.6601	0.6601	0.6601	0.6601	0.6601	0.6601	0.6601
0.2200	0.5818	0.5744	0.5566	0.5580	0.5684	0.6281	0.5490	0.5678	0.5811	0.5495	0.5279	0.5735	0.6515	0.5921	0.5317	0.6601	0.6601	0.6601	0.6601	0.6601	0.6601	0.6601	0.6601	0.6601	0.6601	0.6601	0.6601	0.6601	0.6601	0.6601	0.6601	0.6601	0.6601	0.6601	0.6601	0.6601	0.6601	0.6601	0.6601	0.6601	0.6601	0.6601	0.6601	0.6601	0.6601	0.6601	0.6601	0.6601	0.6601
0.2300	0.5818	0.5743	0.5565	0.5579	0.5685	0.6281	0.5490	0.5678	0.5811	0.5494	0.5278	0.5734	0.6515	0.5921	0.5317	0.6601	0.6601	0.6601	0.6601	0.6601	0.6601	0.6601	0.6601	0.6601	0.6601	0.6601	0.6601	0.6601	0.6601	0.6601	0.6601	0.6601	0.6601	0.6601	0.6601	0.6601	0.6601	0.6601	0.6601	0.6601	0.6601	0.6601	0.6601	0.6601	0.6601	0.6601	0.6601	0.6601	0.6601
0.2400	0.5818	0.5744	0.5565	0.5579	0.5684	0.6281	0.5490	0.5678	0.5811	0.5494	0.5279	0.5734	0.6515	0.5921	0.5317	0.6601	0.6601	0.6601	0.6601	0.6601	0.6601	0.6601	0.6601	0.6601	0.6601	0.6601	0.6601	0.6601	0.6601	0.6601	0.6601	0.6601	0.6601	0.6601	0.6601	0.6601	0.6601	0.6601	0.6601	0.6601	0.6601	0.6601	0.6601	0.6601	0.6601	0.6601	0.6601	0.6601	0.6601
0.2500	0.5818	0.5744	0.5565	0.5580	0.5684	0.6281	0.5490	0.5678	0.5811	0.5495	0.5278	0.5735	0.6515	0.5922	0.5317	0.6602	0.6602	0.6602	0.6602	0.6602	0.6602	0.6602	0.6602	0.6602	0.6602	0.6602	0.6602	0.6602	0.6602	0.6602	0.6602	0.6602	0.6602	0.6602	0.6602	0.6602	0.6602	0.6602	0.6602	0.6602	0.6602	0.6602	0.6602	0.6602	0.6602	0.6602	0.6602	0.6602	0.6602
0.2600	0.5818	0.5743	0.5565	0.5579	0.5685	0.6281	0.5490	0.5678	0.5811	0.5494	0.5279	0.5734	0.6515	0.5921	0.5317	0.6601	0.6601	0.6601	0.6601	0.6601	0.6601	0.6601	0.6601	0.6601	0.6601	0.6601	0.6601	0.6601	0.6601	0.6601	0.6601	0.6601	0.6601	0.6601	0.6601	0.6601	0.6601	0.6601	0.6601	0.6601	0.6601	0.6601	0.6601	0.6601	0.6601	0.6601	0.6601	0.6601	0.6601
0.2700	0.5818	0.5744	0.5565	0.5579	0.5685	0.6281	0.5490	0.5678	0.5811	0.5494	0.5279	0.5735	0.6515	0.5921	0.5316	0.6601	0.6601	0.6601	0.6601	0.6601	0.6601	0.6601	0.6601	0.6601	0.6601	0.6601	0.6601	0.6601	0.6601	0.6601	0.6601	0.6601	0.6601	0.6601	0.6601	0.6601	0.6601	0.6601	0.6601	0.6601	0.6601	0.6601	0.6601	0.6601	0.6601	0.6601	0.6601	0.6601	0.6601
0.2800	0.5818	0.5744	0.5566	0.5580	0.5684	0.6281	0.5490	0.5678	0.5811	0.5494	0.5278	0.5734	0.6515	0.5921	0.5317	0.6601	0.6601	0.6601	0.6601	0.6601	0.6601	0.6601	0.6601	0.6601	0.6601	0.6601	0.6601	0.6601	0.6601	0.6601	0.6601	0.6601	0.6601	0.6601	0.6601	0.6601	0.6601	0.6601	0.6601	0.6601	0.6601	0.6601	0.6601	0.6601	0.6601	0.6601	0.6601	0.6601	0.6601
0.2900	0.5818	0.5744	0.5565	0.5579	0.5685	0.6281	0.5490	0.5678	0.5811	0.5495	0.5278	0.5734	0.6515	0.5921	0.5317	0.6602	0.6602	0.6602	0.6602	0.6602	0.6602	0.6602	0.6602	0.6602	0.6602	0.6602	0.6602	0.6602	0.6602	0.6602	0.6602	0.6602	0.6602	0.6602	0.6602	0.6602	0.6602	0.6602	0.6602	0.6602	0.6602	0.6602	0.6602	0.6602	0.6602	0.6602	0.6602	0.6602	0.6602
0.3000	0.5818	0.5744	0.5565	0.5580	0.5684	0.6281	0.5490	0.5678	0.5811	0.5495	0.5279	0.5735	0.6516	0.5921	0.5317	0.6602	0.6602	0.6602	0.6602	0.6602	0.6602	0.6602	0.6602	0.6602	0.6602	0.6602	0.6602	0.6602	0.6602	0.6602	0.6602	0.6602	0.6602	0.6602	0.6602	0.6602	0.6602	0.6602	0.6602	0.6602	0.6602	0.6602	0.6602	0.6602	0.6602	0.6602	0.6602	0.6602	0.6602
0.3100	0.6412	0.6330	0.6134	0.6149	0.6264	0.6921	0.6050	0.6257	0.6404	0.6055	0.5817	0.6319	0.7180	0.6525	0.5859	0.7275	0.7275	0.7275	0.7275	0.7275	0.7275	0.7275	0.7275	0.7275	0.7275	0.7275	0.7275	0.7275	0.7275	0.7275	0.7275	0.7275	0.7275	0.7275	0.7275	0.7275	0.7275	0.7275	0.7275	0.7275	0.7275	0.7275	0.7275	0.7275	0.7275	0.7275	0.7275	0.7275	0.7275
0.3200	0.6411	0.6330	0.6133	0.6149	0.6264	0.6922	0.6050	0.6258	0.6404	0.6055	0.5817	0.6320	0.7180	0.6525	0.5859	0.7275	0.7275	0.7275	0.7275	0.7275	0.7275	0.7275	0.7275	0.7275	0.7275	0.7275	0.7275	0.7275	0.7275	0.7275	0.7275	0.7275	0.7275	0.7275	0.7275	0.7275	0.7275	0.7275	0.7275	0.7275	0.7275	0.7275	0.7275	0.7275	0.7275	0.7275	0.7275	0.7275	0.7275
0.3300	0.6411	0.6330	0.6133	0.6149	0.6264	0.6922	0.6050	0.6257	0.6404	0.6055	0.5817	0.6320	0.7180	0.6525	0.5860	0.7275	0.7275	0.7275	0.7275	0.7275	0.7275	0.7275	0.7275	0.7275	0.7275	0.7275	0.7275	0.7275	0.7275	0.7275	0.7275	0.7275	0.7275	0.7275	0.7275	0.7275	0.7275	0.7275	0.7275	0.7275	0.7275	0.7275	0.7275	0.7275	0.7275	0.7275	0.7275	0.7275	0.7275
0.3400	0.6412	0.6330	0.6133	0.6149	0.6264	0.6922	0.6050	0.6257	0.6404	0.6055	0.5817	0.6320	0.7180	0.6526	0.5860	0.7275	0.7275	0.7275	0.7275	0.7275	0.7275	0.7275	0.7275	0.7275	0.7275	0.7275	0.7275	0.7275	0.7275	0.7275	0.7275	0.7275	0.7275	0.7275	0.7275	0.7275	0.7275	0.7275	0.7275	0.7275	0.7275	0.7275	0.7275	0.7275	0.7275	0.7275	0.7275	0.7275	0.7275
0.3500	0.6411	0.6330	0.6133	0.6148	0.6265	0.6922	0.6050	0.6257	0.6404	0.6055	0.5817	0.6320	0.7180	0.6526	0.5860	0.7275	0.7275	0.7275	0.7275	0.7275	0.7275	0.7275	0.7275	0.7275	0.7275	0.7275	0.7275	0.7275	0.7275	0.7275	0.7275	0.7275	0.7275	0.7275	0.7275	0.7275	0.7275	0.7275	0.7275	0.7275	0.7275	0.7275	0.7275	0.7275	0.7275	0.7275	0.7275	0.7275	0.7275
0.3600	0.6412	0.6330	0.6134	0.6149	0.6265	0.6921	0.6050	0.6258	0.6404	0.6055	0.5817	0.6320	0.7180	0.6525	0.5859	0.7275	0.7275	0.7275	0.7275	0.7275	0.7275	0.7275	0.7275	0.7275	0.7275	0.7275	0.7275	0.7275	0.7275	0.7275	0.7275	0.7275	0.7275	0.7275	0.7275	0.7275	0.7275	0.7275	0.7275	0.7275	0.7275	0.7275	0.7275	0.7275	0.7275	0.7275	0.7275	0.7275	0.7275
0.3700	0.6412	0.6330	0.6133	0.6149	0.6264	0.6922	0.6050	0.6257	0.6405	0.6055	0.5817	0.6320	0.7180	0.6525	0.5859	0.7275	0.7275	0.7275	0.7275	0.7275	0.7275	0.7275	0.7275	0.7275	0.7275	0.7275	0.7275	0.7275	0.7275	0.7275	0.7275	0.7275	0.7275	0.7275	0.7275	0.7275	0.7275	0.7275	0.7275	0.7275	0.7275	0.7275	0.7275	0.7275	0.7275	0.7275	0.7275	0.7275	0.7275
0.3800	0.6412	0.6330	0.6133	0.6149	0.6265	0.6922	0.6050	0.6258	0.6404	0.6055	0.5817	0.6320	0.7180	0.6526	0.5859	0.7275	0.7275	0.7275	0.7275	0.7275	0.7275	0.7275	0.7275	0.7275	0.7275	0.7275	0.7275	0.7275	0.7275	0.7275	0.7275	0.7275	0.7275	0.7275	0.7275	0.7275	0.7275	0.7275	0.7275	0.7275	0.7275	0.7275	0.7275	0.7275	0.7275	0.7275	0.7275	0.7275	0.7275
0.3900	0.6411	0.6330	0.6133	0.6149	0.6264	0.6922	0.6050	0.6257	0.6404	0.6055	0.5817	0.6320	0.7180	0.6525	0.5860	0.7275	0.7275	0.7275	0.7275	0.7275	0.7275	0.7275	0.7275	0.7275	0.7275	0.7275	0.7275	0.7275	0.7275	0.7275	0.7275	0.7275	0.7275	0.7275	0.7275	0.7275	0.7275	0.7275	0.7275	0.7275	0.7275	0.7275	0.7275	0.7275	0.7275	0.7275	0.7275	0.7275	0.7275
0.4000	0.6411	0.6329	0.6133	0.6149	0.6265	0.6921	0.6050	0.6257	0.6404	0.6055	0.5817	0.6320	0.7180	0.6525	0.5860	0.7275	0.7275	0.7275	0.7275	0.7275	0.7275	0.7275	0.7275	0.7275	0.7275	0.7275	0.7275	0.7275	0.7275	0.7275	0.7275	0.7275	0.7275	0.7275	0.7275	0.7275	0.7275	0.7275	0.7275	0.7275	0.7275	0.7275	0.7275	0.7275	0.7275	0.7275	0.7275	0.7275	0.7275
0.4100	0.6411	0.6330	0.6133	0.6149	0.6265	0.6922	0.6050	0.6257	0.6404	0.6055	0.5816	0.6320	0.7180	0.6525	0.5860	0.7275	0.7275	0.7275	0.7275	0.7275	0.7275	0.7275	0.7275	0.7275	0.7275	0.7275	0.7275	0.7275	0.7275	0.7275	0.7275	0.7275	0.7275	0.7275	0.7275	0.7275	0.7275	0.7275	0.7275	0.7275	0.7275	0.7275	0.7275	0.7275	0.7275	0.7275	0.7275	0.7275	0.7275
0.4200	0.6411	0.6330	0.6133	0.6148	0.6264	0.6922	0.6050	0.6257	0.6405	0.6055	0.5817	0.6320	0.7180	0.6525	0.5859	0.7275	0.7275	0.7275	0.7275	0.7275	0.7275	0.7275	0.7275	0.7275	0.7275	0.7275	0.7275	0.7275	0.7275	0.7275	0.7275	0.7275	0.7275	0.7275	0.7275	0.7275	0.7275	0.7275	0.7275	0.7275	0.7275	0.7275	0.7275	0.7275	0.7275	0.7275	0.7275	0.7275	0.7275
0.4300	0.6412	0.6329	0.6133	0.6149	0.6264	0.6921	0.6050	0.6258	0.6405	0.6055	0.5817	0.6320	0.7180	0.6525	0.5860	0.7275	0.7275	0.7275	0.7275	0.7275	0.7275	0.7275	0.7275	0.7275	0.7275	0.7275	0.7275	0.7275	0.7275	0.7275	0.7275	0.7275	0.7275	0.7275	0.7275	0.7275	0.7275	0.7275	0.7275	0.7275	0.7275	0.7275	0.7275	0.7275	0.7275	0.7275	0.7275	0.7275	0.7275
0.4400	0.6411	0.6329	0.6133	0.6148	0.6265	0.6922	0.6049	0.6258	0.6404	0.6055	0.5817	0.6320	0.7180	0.6525	0.5859	0.7275	0.7275	0.7275	0.7275	0.7275	0.7275	0.7275	0.7275	0.7275	0.7275	0.7275	0.7275	0.7275	0.7275	0.7275	0.7275	0.7275	0.7275	0.7275	0.7275	0.7275	0.7275	0.7275	0.7275	0.7275	0.7275	0.7275	0.7275	0.7275	0.7275	0.7275	0.7275	0.7275	0.7275
0.4500	0.6412	0.6330	0.6133	0.6149	0.6264	0.6922	0.6050	0.6257	0.6404	0.6055	0.5817	0.6319	0.7180	0.6526	0.5860	0.7275	0.7275	0.7275	0.7275	0.7275	0.7275	0.7275	0.7275	0.7275	0.7275	0.7275	0.7275	0.7275	0.7275	0.7275	0.7275	0.7275	0.7275	0.7275	0.7275	0.7275	0.7275	0.7275	0.7275	0.7275	0.7275	0.7275	0.7275	0.7275	0.7275	0.7275	0.7275	0.7275	0.7275
0.4600	0.6412	0.6330	0.6133	0.6149	0.6265	0.6922	0.6050	0.6257	0.6405	0.6055	0.5817	0.6319	0.7180	0.6525	0.5860	0.7275	0.7275	0.7275	0.7275	0.7275	0.7275	0.7275	0.7275	0.7275	0.7275	0.7275	0.7275	0.7275	0.7275	0.7275	0.7275	0.7275	0.7275	0.7275	0.7275	0.7275	0.7275	0.7275	0.7275	0.7275	0.7275	0.7275	0.7275	0.7275	0.7275	0.7275	0.7275	0.7275	0.7275
0.4700	0.6412	0.6329	0.6133	0.6149	0.6265	0.6922	0.6050	0.6258	0.6404	0.6055	0.5817	0.6320	0.7180	0.6525	0.5859	0.7275	0.7275	0.7275	0.7275	0.7275	0.7275	0.7275	0.7275	0.7275	0.7275	0.7275	0.7275	0.7275	0.7275	0.7275	0.7275	0.7275	0.7275	0.7275	0.7275	0.7275	0.7275	0.7275	0.7275	0.7275	0.7275	0.7275	0.7275	0.7275	0.7275	0.7275	0.7275	0.7275	0.7275
0.4800	0.6412	0.6330	0.6133	0.6148	0.6264	0.6922	0.6050	0.6258	0.6405	0.6055	0.5817	0.6320	0.7181	0.6526	0.5859	0.7275	0.7275	0.7275	0.7275	0.7275	0.7275	0.7275	0.7275	0.7275	0.7275	0.7275	0.7275	0.7275	0.7275	0.7275	0.7275	0.7275	0.7275	0.7275	0.7275	0.7275	0.7275	0.7275	0.7275	0.7275	0.7275	0.7275	0.7275	0.7275	0.7275	0.7275	0.7275	0.7275	0.7275
0.4900	0.6412	0.6330	0.6134	0.6149	0.6264	0.6922	0.6050	0.6258	0.6404	0.6055	0.5817	0.6320	0.7180	0.6526	0.5860	0.7275	0.7275	0.7275	0.7275	0.7275	0.7275	0.7275	0.7275	0.7275	0.7275	0.7275	0.7275	0.7275	0.7275	0.7275	0.7275	0.7275	0.7275	0.7275	0.7275	0.7275	0.7275	0.7275	0.7275	0.7275	0.7275	0.7275	0.7275	0.7275	0.7275	0.7275	0.7275	0.7275	0.7275
0.5000	0.6411	0.6330	0.6133	0.6149	0.6265	0.6922	0.6050	0.6257	0.6404	0.6055	0.5817	0.6320	0.7180	0.6525	0.5860	0.7275	0.7275	0.7275	0.7275	0.7275	0.7275	0.7275	0.7275	0.7275	0.7275	0.7275	0.7275	0.7275	0.7275	0.7275	0.7275	0.7275	0.7275	0.7275	0.7275	0.7275	0.7275	0.7275	0.7275	0.7275	0.7275	0.7275	0.7275	0.7275	0.7275	0.7275	0.7275	0.7275	0.7275
0.5100	0.8097	0.7994	0.7749	0.7769	0.7913	0.8735	0.7646	0.7904	0.8087	0.7651	0.7353	0.7980	0.9055	0.8238	0.7406	0.9175	0.9175	0.9175	0.9175	0.9175	0.9175	0.9175	0.9175	0.9175	0.9175	0.9175	0.9175	0.9175	0.9175	0.9175	0.9175	0.9175	0.9175	0.9175	0.9175	0.9175	0.9175	0.9175	0.9175	0.9175	0.9175	0.9175	0.9175	0.9175	0.9175	0.9175	0.9175	0.9175	0.9175
0.5200	0.8097	0.7994	0.7750	0.7769	0.7913	0.8735	0.7645	0.7905	0.8088	0.7652	0.7353	0.7981	0.9055	0.8238	0.7406	0.9174	0.9174	0.9174	0.9174	0.9174	0.9174	0.9174	0.9174	0.9174	0.9174	0.9174	0.9174	0.9174	0.9174	0.9174	0.9174	0.9174	0.9174	0.9174	0.9174	0.9174	0.9174	0.9174	0.9174	0.9174	0.9174	0.9174	0.9174	0.9174	0.9174	0.9174	0.9174	0.9174	0.9174
0.5300	0.8097	0.7994	0.7750	0.7768	0.7913	0.8734	0.7645	0.7905	0.8088	0.7652	0.7353	0.7981	0.9055	0.8238	0.7406	0.9175	0.9175	0.9175	0.9175	0.9175	0.9175	0.9175	0.9175	0.9175	0.9175	0.9175	0.9175	0.9175	0.9175	0.9175	0.9175	0.9175	0.9175	0.9175	0.9175	0.9175	0.9175	0.9175	0.9175	0.9175	0.9175	0.9175	0.9175	0.9175	0.9175	0.9175	0.9175	0.9175	0.9175
0.5400	0.8097	0.7994	0.7749	0.7769	0.7913	0.8735	0.7645	0.7905	0.8087	0.7651	0.7353	0.7980	0.9056	0.8238	0.7407	0.9175	0.9175	0.9175	0.9175	0.9175	0.9175	0.9175	0.9175	0.9175	0.9175	0.9175	0.9175	0.9175	0.9175	0.9175	0.9175	0.9175	0.9175	0.9175	0.9175	0.9175	0.9175	0.9175	0.9175	0.9175	0.9175	0.9175	0.9175	0.9175	0.9175	0.9175	0.9175	0.9175	0.9175
0.5500	0.8097	0.7995	0.7750	0.7769	0.7913	0.8734	0.7645	0.7904	0.8087	0.7651	0.7353	0.7980	0.9055	0.8238	0.7406	0.9175	0.9175	0.9175	0.9175	0.9175	0.9175	0.9175	0.9175	0.9175	0.9175	0.9175	0.9175	0.9175	0.9175	0.9175	0.9175	0.9175	0.9175	0.9175	0.9175	0.9175	0.9175	0.9175	0.9175	0.9175	0.9175	0.9175	0.9175	0.9175	0.9175	0.9175	0.9175	0.9175	0.9175
0.5600	0.8097	0.7995	0.7749	0.7769	0.7913	0.8735	0.7646	0.7904	0.8087	0.7652	0.7353	0.7980	0.9055	0.8238	0.7407	0.9175	0.9175	0.9175	0.9175	0.9175	0.9175	0.9175	0.9175	0.9175	0.9175	0.9175	0.9175	0.9175	0.9175	0.9175	0.9175	0.9175	0.9175	0.9175	0.9175	0.9175	0.9175	0.9175	0.9175	0.9175	0.9175	0.9175	0.9175	0.9175	0.9175	0.9175	0.9175	0.9175	0.9175
0.5700	0.8097	0.7995	0.7749	0.7768	0.7913	0.8735	0.7646	0.7904	0.8088	0.7651	0.7353	0.7981	0.9055	0.8238	0.7406	0.9175	0.9175	0.9175	0.9175	0.9175	0.9175	0.9175	0.9175	0.9175	0.9175	0.9175	0.9175	0.9175	0.9175	0.9175	0.9175	0.9175	0.9175	0.9175	0.9175	0.9175	0.9175	0.9175	0.9175	0.9175	0.9175	0.9175	0.9175	0.9175	0.9175	0.9175	0.9175	0.9175	0.9175
0.5800	0.8097	0.7994	0.7750	0.7768	0.7913	0.8735	0.7645	0.7905	0.8088	0.7651	0.7353	0.7980	0.9056	0.8238	0.7406	0.9175	0.9175	0.9175	0.9175	0.9175	0.9175	0.9175	0.9175	0.9175	0.9175	0.9175	0.9175	0.9175	0.9175	0.9175	0.9175	0.9175	0.9175	0.9175	0.9175	0.9175	0.9175	0.9175	0.9175	0.9175	0.9175	0.9175	0.9175	0.9175	0.9175	0.9175	0.9175	0.9175	0.9175
0.5900	0.8097	0.7994	0.7749	0.7769	0.7913	0.8735	0.7645	0.7905	0.8087	0.7651	0.7353	0.7981	0.9056	0.8238	0.7406	0.9175	0.9175	0.9175	0.9175	0.9175	0.9175	0.9175	0.9175	0.9175	0.9175	0.9175	0.9175	0.9175	0.9175	0.9175	0.9175	0.9175	0.9175	0.9175	0.9175	0.9175	0.9175	0.9175	0.9175	0.9175	0.9175	0.9175	0.9175	0.9175	0.9175	0.9175	0.9175	0.9175	0.9175
0.6000	0.8097	0.7994	0.7750	0.7769	0.7913	0.8734	0.7646	0.7904	0.8088	0.7651	0.7353	0.7980	0.9055	0.8238	0.7407	0.9175	0.9175	0.9175	0.9175	0.9175	0.9175	0.9175	0.9175	0.9175	0.9175	0.9175	0.9175	0.9175	0.9175	0.9175	0.9175	0.9175	0.9175	0.9175	0.9175	0.9175	0.9175	0.9175	0.9175	0.9175	0.9175	0.9175	0.9175	0.9175	0.9175	0.9175	0.9175	0.9175	0.9175
0.6100	0.8097	0.7994	0.7749	0.7769	0.7913	0.8734	0.7646	0.7904	0.8087	0.7651	0.7353	0.7981	0.9055	0.8238	0.7406	0.9175	0.9175	0.9175	0.9175	0.9175	0.9175	0.9175	0.9175	0.9175	0.9175	0.9175	0.9175	0.9175	0.9175	0.9175	0.9175	0.9175	0.9175	0.9175	0.9175	0.9175	0.9175	0.9175	0.9175	0.9175	0.9175	0.9175	0.9175	0.9175	0.9175	0.9175	0.9175	0.9175	0.9175
0.6200	0.8097	0.7994	0.7749	0.7769	0.7913	0.8735	0.7645	0.7905	0.8088	0.7652	0.7353	0.7980	0.9055	0.8238	0.7406	0.9175	0.9175	0.9175	0.9175	0.9175	0.9175	0.9175	0.9175	0.9175	0.9175	0.9175	0.9175	0.9175	0.9175	0.9175	0.9175	0.9175	0.9175	0.9175	0.9175	0.9175	0.9175	0.9175	0.9175	0.9175	0.9175	0.9175	0.9175	0.9175	0.9175	0.9175	0.9175	0.9175	0.9175
0.6300	0.8097	0.7994	0.7749	0.7769	0.7913	0.8734	0.7646	0.7904	0.8088	0.7651	0.7353	0.7981	0.9055	0.8238	0.7406	0.9174	0.9174	0.9174	0.9174	0.9174	0.9174	0.9174	0.9174	0.9174	0.9174	0.9174	0.9174	0.9174	0.9174	0.9174	0.9174	0.9174	0.9174	0.9174	0.9174	0.9174	0.9174	0.9174	0.9174	0.9174	0.9174	0.9174	0.9174	0.9174	0.9174	0.9174	0.9174	0.9174	0.9174
0.6400	0.8097	0.7995	0.7750	0.7769	0.7913	0.8735	0.7646	0.7904	0.8088	0.7652	0.7353	0.7981	0.9055	0.8238	0.7407	0.9175	0.9175	0.9175	0.9175	0.9175	0.9175	0.9175	0.9175	0.9175	0.9175	0.9175	0.9175	0.9175	0.9175	0.9175	0.9175	0.9175	0.9175	0.9175	0.9175	0.9175	0.9175	0.9175	0.9175	0.9175	0.9175	0.9175	0.9175	0.9175	0.9175	0.9175	0.9175	0.9175	0.9175
0.6500	0.8097	0.7994	0.7749	0.7769	0.7913	0.8734	0.7645	0.7905	0.8088	0.7651	0.7353	0.7980	0.9055	0.8238	0.7406	0.9175	0.9175	0.9175	0.9175	0.9175	0.9175	0.9175	0.9175	0.9175	0.9175	0.9175	0.9175	0.9175	0.9175	0.9175	0.9175	0.9175	0.9175	0.9175	0.9175	0.9175	0.9175	0.9175	0.9175	0.9175	0.9175	0.9175	0.9175	0.9175	0.9175	0.9175	0.9175	0.9175	0.9175
0.6600	0.8097	0.7994	0.7749	0.7769	0.7913	0.8734	0.7645	0.7905	0.8087	0.7652	0.7353	0.7980	0.9055	0.8238	0.7406	0.9175	0.9175	0.9175	0.9175	0.9175	0.9175	0.9175	0.9175	0.9175	0.9175	0.9175	0.9175	0.9175	0.9175	0.9175	0.9175	0.9175	0.9175	0.9175	0.9175	0.9175	0.9175	0.9175	0.9175	0.9175	0.9175	0.9175	0.9175	0.9175	0.9175	0.9175	0.9175	0.9175	0.9175
0.6700	0.8097	0.7995	0.7749	0.7769	0.7913	0.8734	0.7646	0.7904	0.8088	0.7651	0.7353	0.7981	0.9056	0.8238	0.7407	0.9175	0.9175	0.9175	0.9175	0.9175	0.9175	0.9175	0.9175	0.9175	0.9175	0.9175	0.9175	0.9175	0.9175	0.9175	0.9175	0.9175	0.9175	0.9175	0.9175	0.9175	0.9175	0.9175	0.9175	0.9175	0.9175	0.9175	0.9175	0.9175	0.9175	0.9175	0.9175	0.9175	0.9175
0.6800	0.8097	0.7994	0.7749	0.7769	0.7913	0.8734	0.7646	0.7905	0.8088	0.7652	0.7353	0.7980	0.9055	0.8238	0.7407	0.9175	0.9175	0.9175	0.9175	0.9175	0.9175	0.9175	0.9175	0.9175	0.9175	0.9175	0.9175	0.9175	0.9175	0.9175	0.9175	0.9175	0.9175	0.9175	0.9175	0.9175	0.9175	0.9175	0.9175	0.9175	0.9175	0.9175	0.9175	0.9175	0.9175	0.9175	0.9175	0.9175	0.9175
0.6900	0.8097	0.7995	0.7749	0.7769	0.7913	0.8735	0.7646	0.7905	0.8088	0.7652	0.7353	0.7980	0.9055	0.8238	0.7406	0.9175	0.9175	0.9175	0.9175	0.9175	0.9175	0.9175	0.9175	0.9175	0.9175	0.9175	0.9175	0.9175	0.9175	0.9175	0.9175	0.9175	0.9175	0.9175	0.9175	0.9175	0.9175	0.9175	0.9175	0.9175	0.9175	0.9175	0.9175	0.9175	0.9175	0.9175	0.9175	0.9175	0.9175
0.7000	0.8097	0.7994	0.7749	0.7769	0.7913	0.8734	0.7645	0.7904	0.8087	0.7652	0.7353	0.7981	0.9056	0.8238	0.7406	0.9175	0.9175	0.9175	0.9175	0.9175	0.9175	0.9175	0.9175	0.9175	0.9175	0.9175	0.9175	0.9175	0.9175	0.9175	0.9175	0.9175	0.9175	0.9175	0.9175	0.9175	0.9175	0.9175	0.9175	0.9175	0.9175	0.9175	0.9175	0.9175	0.9175	0.9175	0.9175	0.9175	0.9175
0.7100	0.9974	0.9849	0.9549	0.9573	0.9749	1.0753	0.9423	0.9739	0.9963	0.9430	0.9064	0.9831	1.1144	1.0146	0.9130	1.1291	1.1291	1.1291	1.1291	1.1291	1.1291	1.1291	1.1291	1.1291	1.1291	1.1291	1.1291	1.1291	1.1291	1.1291	1.1291	1.1291	1.1291	1.1291	1.1291	1.1291	1.1291	1.1291	1.1291	1.1291	1.1291	1.1291	1.1291	1.1291	1.1291	1.1291	1.1291	1.1291	1.1291
0.7200	0.9974	0.9849	0.9550	0.9573	0.9750	1.0753	0.9424	0.9740	0.9963	0.9431	0.9065	0.9830	1.1144	1.0146	0.9130	1.1291	1.1291	1.1291	1.1291	1.1291	1.1291	1.1291	1.1291	1.1291	1.1291	1.1291	1.1291	1.1291	1.1291	1.1291	1.1291	1.1291	1.1291	1.1291	1.1291	1.1291	1.1291	1.1291	1.1291	1.1291	1.1291	1.1291	1.1291	1.1291	1.1291	1.1291	1.1291	1.1291	1.1291
0.7300	0.9975	0.9849	0.9550	0.9573	0.9750	1.0753	0.9423	0.9740	0.9963	0.9431	0.9065	0.9831	1.1144	1.0146	0.9130	1.1291	1.1291	1.1291	1.1291	1.1291	1.1291	1.1291	1.1291	1.1291	1.1291	1.1291	1.1291	1.1291	1.1291	1.1291	1.1291	1.1291	1.1291	1.1291	1.1291	1.1291	1.1291	1.1291	1.1291	1.1291	1.1291	1.1291	1.1291	1.1291	1.1291	1.1291	1.1291	1.1291	1.1291
0.7400	0.9975	0.9849	0.9550	0.9573	0.9750	1.0753	0.9423	0.9740	0.9963	0.9431	0.9065	0.9831	1.1144	1.0146	0.9130	1.1291	1.1291	1.1291	1.1291	1.1291	1.1291	1.1291	1.1291	1.1291	1.1291	1.1291	1.1291	1.1291	1.1291	1.1291	1.1291	1.1291	1.1291	1.1291	1.1291	1.1291	1.1291	1.1291	1.1291	1.1291	1.1291	1.1291	1.1291	1.1291	1.1291	1.1291	1.1291	1.1291	1.1291
0.7500	0.9974	0.9849	0.9550	0.9573	0.9749	1.0753	0.9424	0.9740	0.9963	0.9431	0.9065	0.9831	1.1144	1.0146	0.9130	1.1291	1.1291	1.1291	1.1291	1.1291	1.1291	1.1291	1.1291	1.1291	1.1291	1.1291	1.1291	1.1291	1.1291	1.1291	1.1291	1.1291	1.1291	1.1291	1.1291	1.1291	1.1291	1.1291	1.1291	1.1291	1.1291	1.1291	1.1291	1.1291	1.1291	1.1291	1.1291	1.1291	1.1291
0.7600	0.9975	0.9850	0.9550	0.9573	0.9750	1.0753	0.9423	0.9740	0.9963	0.9430	0.9065	0.9831	1.1144	1.0146	0.9130	1.1291	1.1291	1.1291	1.1291	1.1291	1.1291	1.1291	1.1291	1.1291	1.1291	1.1291	1.1291	1.1291	1.1291	1.1291	1.1291	1.1291	1.1291	1.1291	1.1291	1.1291	1.1291	1.1291	1.1291	1.1291	1.1291	1.1291	1.1291	1.1291	1.1291	1.1291	1.1291	1.1291	1.1291
0.7700	0.9975	0.9849	0.9550	0.9573	0.9749	1.0753	0.9423	0.9740	0.9963	0.9431	0.9064	0.9831	1.1144	1.0146	0.9130	1.1291	1.1291	1.1291	1.1291	1.1291	1.1291	1.1291	1.1291	1.1291	1.1291	1.1291	1.1291	1.1291	1.1291	1.1291	1.1291	1.1291	1.1291	1.1291	1.1291	1.1291	1.1291	1.1291	1.1291	1.1291	1.1291	1.1291	1.1291	1.1291	1.1291	1.1291	1.1291	1.1291	1.1291
0.7800	0.9975	0.9850	0.9550	0.9573	0.9750	1.0753	0.9423	0.9740	0.9963	0.9431	0.9065	0.9831	1.1144	1.0146	0.9130	1.1291	1.1291	1.1291	1.1291	1.1291	1.1291	1.1291	1.1291	1.1291	1.1291	1.1291	1.1291	1.1291	1.1291	1.1291	1.1291	1.1291	1.1291	1.1291	1.1291	1.1291	1.1291	1.1291	1.1291	1.1291	1.1291	1.1291	1.1291	1.1291	1.1291	1.1291	1.1291	1.1291	1.1291
0.7900	0.9974	0.9849	0.9550	0.9573	0.9749	1.0753	0.9423	0.9740	0.9963	0.9430	0.9064	0.9830	1.1144	1.0146	0.9130	1.1291	1.1291	1.1291	1.1291	1.1291	1.1291	1.1291	1.1291	1.1291	1.1291	1.1291	1.1291	1.1291	1.1291	1.1291	1.1291	1.1291	1.1291	1.1291	1.1291	1.1291	1.1291	1.1291	1.1291	1.1291	1.1291	1.1291	1.1291	1.1291	1.1291	1.1291	1.1291	1.1291	1.1291
0.8000	0.9975	0.9849	0.9549	0.9573	0.9750	1.0753	0.9423	0.9740	0.9963	0.9430	0.9064	0.9830	1.1144	1.0146	0.9130	1.1291	1.1291	1.1291	1.1291	1.1291	1.1291	1.1291	1.1291	1.1291	1.1291	1.1291	1.1291	1.1291	1.1291	1.1291	1.1291	1.1291	1.1291	1.1291	1.1291	1.1291	1.1291	1.1291	1.1291	1.1291	1.1291	1.1291	1.1291	1.1291	1.1291	1.1291	1.1291	1.1291	1.1291
0.8100	0.9974	0.9849	0.9550	0.9573	0.9750	1.0753	0.9423	0.9740	0.9963	0.9431	0.9065	0.9831	1.1144	1.0146	0.9130	1.1291	1.1291	1.1291	1.1291	1.1291	1.1291	1.1291	1.1291	1.1291	1.1291	1.1291	1.1291	1.1291	1.1291	1.1291	1.1291	1.1291	1.1291	1.1291	1.1291	1.1291	1.1291	1.1291	1.1291	1.1291	1.1291	1.1291	1.1291	1.1291	1.1291	1.1291	1.1291	1.1291	1.1291
0.8200	0.9974	0.9849	0.9550	0.9573	0.9749	1.0753	0.9423	0.9740	0.9963	0.9430	0.9065	0.9831	1.1144	1.0146	0.9130	1.1291	1.1291	1.1291	1.1291	1.1291	1.1291	1.1291	1.1291	1.1291	1.1291	1.1291	1.1291	1.1291	1.1291	1.1291	1.1291	1.1291	1.1291	1.1291	1.1291	1.1291	1.1291	1.1291	1.1291	1.1291	1.1291	1.1291	1.1291	1.1291	1.1291	1.1291	1.1291	1.1291	1.1291
0.8300	0.9974	0.9849	0.9550	0.9573	0.9750	1.0753	0.9424	0.9739	0.9963	0.9431	0.9065	0.9831	1.1144	1.0146	0.9130	1.1291	1.1291	1.1291	1.1291	1.1291	1.1291	1.1291	1.1291	1.1291	1.1291	1.1291	1.1291	1.1291	1.1291	1.1291	1.1291	1.1291	1.1291	1.1291	1.1291	1.1291	1.1291	1.1291	1.1291	1.1291	1.1291	1.1291	1.1291	1.1291	1.1291	1.1291	1.1291	1.1291	1.1291
0.8400	0.9975	0.9849	0.9549	0.9573	0.9750	1.0753	0.9423	0.9740	0.9963	0.9431	0.9064	0.9831	1.1144	1.0146	0.9130	1.1291	1.1291	1.1291	1.1291	1.1291	1.1291	1.1291	1.1291	1.1291	1.1291	1.1291	1.1291	1.1291	1.1291	1.1291	1.1291	1.1291	1.1291	1.1291	1.1291	1.1291	1.1291	1.1291	1.1291	1.1291	1.1291	1.1291	1.1291	1.1291	1.1291	1.1291	1.1291	1.1291	1.1291
0.8500	0.9974	0.9850	0.9550	0.9573	0.9749	1.0753	0.9423	0.9740	0.9963	0.9431	0.9065	0.9831	1.1144	1.0146	0.9130	1.1291	1.1291	1.1291	1.1291	1.1291	1.1291	1.1291	1.1291	1.1291	1.1291	1.1291	1.1291	1.1291	1.1291	1.1291	1.1291	1.1291	1.1291	1.1291	1.1291	1.1291	1.1291	1.1291	1.1291	1.1291	1.1291	1.1291	1.1291	1.1291	1.1291	1.1291	1.1291	1.1291	1.1291
0.8600	0.9975	0.9849	0.9550	0.9574	0.9749	1.0753	0.9424	0.9740	0.9963	0.9430	0.9065	0.9831	1.1144	1.0146	0.9130	1.1291	1.1291	1.1291	1.1291	1.1291	1.1291	1.1291	1.1291	1.1291	1.1291	1.1291	1.1291	1.1291	1.1291	1.1291	1.1291	1.1291	1.1291	1.1291	1.1291	1.1291	1.1291	1.1291	1.1291	1.1291	1.1291	1.1291	1.1291	1.1291	1.1291	1.1291	1.1291	1.1291	1.1291
0.8700	0.9975	0.9849	0.9550	0.9573	0.9750	1.0753	0.9423	0.9739	0.9963	0.9430	0.9064	0.9831	1.1144	1.0146	0.9130	1.1291	1.1291	1.1291	1.1291	1.1291	1.1291	1.1291	1.1291	1.1291	1.1291	1.1291	1.1291	1.1291	1.1291	1.1291	1.1291	1.1291	1.1291	1.1291	1.1291	1.1291	1.1291	1.1291	1.1291	1.1291	1.1291	1.1291	1.1291	1.1291	1.1291	1.1291	1.1291	1.1291	1.1291
0.8800	0.9975	0.9849	0.9550	0.9574	0.9750	1.0753	0.9424	0.9740	0.9963	0.9430	0.9065	0.9831	1.1144	1.0146	0.9130	1.1291	1.1291	1.1291	1.1291	1.1291	1.1291	1.1291	1.1291	1.1291	1.1291	1.1291	1.1291	1.1291	1.1291	1.1291	1.1291	1.1291	1.1291	1.1291	1.1291	1.1291	1.1291	1.1291	1.1291	1.1291	1.1291	1.1291	1.1291	1.1291	1.1291	1.1291	1.1291	1.1291	1.1291
0.8900	0.9975	0.9849	0.9550	0.9573	0.9750	1.0753	0.9423	0.9739	0.9963	0.9431	0.9065	0.9831	1.1144	1.0146	0.9130	1.1291	1.1291	1.1291	1.1291	1.1291	1.1291	1.1291	1.1291	1.1291	1.1291	1.1291	1.1291	1.1291	1.1291	1.1291	1.1291	1.1291	1.1291	1.1291	1.1291	1.1291	1.1291	1.1291	1.1291	1.1291	1.1291	1.1291	1.1291	1.1291	1.1291	1.1291	1.1291	1.1291	1.1291
0.9000	0.9974	0.9849	0.9550	0.9573	0.9750	1.0753	0.9423	0.9740	0.9963	0.9430	0.9064	0.9831	1.1144	1.0146	0.9130	1.1291	1.1291	1.1291	1.1291	1.1291	1.1291	1.1291	1.1291	1.1291	1.1291	1.1291	1.1291	1.1291	1.1291	1.1291	1.1291	1.1291	1.1291	1.1291	1.1291	1.1291	1.1291	1.1291	1.1291	1.1291	1.1291	1.1291	1.1291	1.1291	1.1291	1.1291	1.1291	1.1291	1.1291
0.9100	1.1918	1.1769	1.1413	1.1441	1.1651	1.2844	1.1263	1.1639	1.1905	1.1271	1.0836	1.1746	1.3307	1.2121	1.0913	1.3483	1.3483	1.3483	1.3483	1.3483	1.3483	1.3483	1.3483	1.3483	1.3483	1.3483	1.3483	1.3483	1.3483	1.3483	1.3483	1.3483	1.3483	1.3483	1.3483	1.3483	1.3483	1.3483	1.3483	1.3483	1.3483	1.3483	1.3483	1.3483	1.3483	1.3483	1.3483	1.3483	1.3483
0.9200	1.1918	1.1769	1.1413	1.1441	1.1651	1.2844	1.1263	1.1639	1.1905	1.1271	1.0836	1.1746	1.3307	1.2121	1.0913	1.3483	1.3483	1.3483	1.3483	1.3483	1.3483	1.3483	1.3483	1.3483	1.3483	1.3483	1.3483	1.3483	1.3483	1.3483	1.3483	1.3483	1.3483	1.3483	1.3483	1.3483	1.3483	1.3483	1.3483	1.3483	1.3483	1.3483	1.3483	1.3483	1.3483	1.3483	1.3483	1.3483	1.3483
0.9300	1.1918	1.1769	1.1413	1.1441	1.1651	1.2844	1.1263	1.1639	1.1905	1.1271	1.0836	1.1746	1.3307	1.2121	1.0913	1.3483	1.3483	1.3483	1.3483	1.3483	1.3483	1.3483	1.3483	1.3483	1.3483	1.3483	1.3483	1.3483	1.3483	1.3483	1.3483	1.3483	1.3483	1.3483	1.3483	1.3483	1.3483	1.3483	1.3483	1.3483	1.3483	1.3483	1.3483	1.3483	1.3483	1.3483	1.3483	1.3483	1.3483
0.9400	1.1918	1.1769	1.1413	1.1441	1.1651	1.2844	1.1263	1.1639	1.1905	1.1271	1.0836	1.1746	1.3307	1.2121	1.0913	1.3483	1.3483	1.3483	1.3483	1.3483	1.3483	1.3483	1.3483	1.3483	1.3483	1.3483	1.3483	1.3483	1.3483	1.3483	1.3483	1.3483	1.3483	1.3483	1.3483	1.3483	1.3483	1.3483	1.3483	1.3483	1.3483	1.3483	1.3483	1.3483	1.3483	1.3483	1.3483	1.3483	1.3483
0.9500	1.1918	1.1769	1.1413	1.1441	1.1651	1.2844	1.1263	1.1639	1.1905	1.1271	1.0836	1.1746	1.3307	1.2121	1.0913	1.3483	1.3483	1.3483	1.3483	1.3483	1.3483	1.3483	1.3483	1.3483	1.3483	1.3483	1.3483	1.3483	1.3483	1.3483	1.3483	1.3483	1.3483	1.3483	1.3483	1.3483	1.3483	1.3483	1.3483	1.3483	1.3483	1.3483	1.3483	1.3483	1.3483	1.3483	1.3483	1.3483	1.3483
0.9600	1.1918	1.1769	1.1413	1.1441	1.1651	1.2844	1.1263	1.1639	1.1905	1.1271	1.0836	1.1746	1.3307	1.2121	1.0913	1.3483	1.3483	1.3483	1.3483	1.3483	1.3483	1.3483	1.3483	1.3483	1.3483	1.3483	1.3483	1.3483	1.3483	1.3483	1.3483	1.3483	1.3483	1.3483	1.3483	1.3483	1.3483	1.3483	1.3483	1.3483	1.3483	1.3483	1.3483	1.3483	1.3483	1.3483	1.3483	1.3483	1.3483
0.9700	1.1918	1.1769	1.1413	1.1441	1.1651	1.2844	1.1263	1.1639	1.1905	1.1271	1.0836	1.1746	1.3307	1.2121	1.0913	1.3483	1.3483	1.3483	1.3483	1.3483	1.3483	1.3483	1.3483	1.3483	1.3483	1.3483	1.3483	1.3483	1.3483	1.3483	1.3483	1.3483	1.3483	1.3483	1.3483	1.3483	1.3483	1.3483	1.3483	1.3483	1.3483	1.3483	1.3483	1.3483	1.3483	1.3483	1.3483	1.3483	1.3483
0.9800	1.1918	1.1769	1.1413	1.1441	1.1651	1.2844	1.1263	1.1639	1.1905	1.1271	1.0836	1.1746	1.3307	1.2121	1.0913	1.3483	1.3483	1.3483	1.3483	1.3483	1.3483	1.3483	1.3483	1.3483	1.3483	1.3483	1.3483	1.3483	1.3483	1.3483	1.3483	1.3483	1.3483	1.3483	1.3483	1.3483	1.3483	1.3483	1.3483	1.3483	1.3483	1.3483	1.3483	1.3483	1.3483	1.3483	1.3483	1.3483	1.3483
0.9900	1.1918	1.1769	1.1413	1.1441	1.1651	1.2844	1.1263	1.1639	1.1905	1.1271	1.0836	1.1746	1.3307	1.2121	1.0913	1.3483	1.3483	1.3483	1.3483	1.3483	1.3483	1.3483	1.3483	1.3483	1.3483	1.3483	1.3483	1.3483	1.3483	1.3483	1.3483	1.3483	1.3483	1.3483	1.3483	1.3483	1.3483	1.3483	1.3483	1.3483	1.3483	1.3483	1.3483	1.3483	1.3483	1.3483	1.3483	1.3483	1.3483
1.0000	1.1918	1.1769	1.1413	1.1441	1.1651	1.2844	1.1263	1.1639	1.1905	1.1271	1.0836	1.1746	1.3307	1.2121	1.0913	1.3483	1.3483	1.3483	1.3483	1.3483	1.3483	1.3483	1.3483	1.3483	1.3483	1.3483	1.3483	1.3483	1.3483	1.3483	1.3483	1.3483	1.3483	1.3483	1.3483	1.3483	1.3483	1.3483	1.3483	1.3483	1.3483	1.3483	1.3483	1.3483	1.3483	1.3483	1.3483	1.3483	1.3483
1.0100	1.1918	1.1769	1.1413	1.1441	1.1651	1.2844	1.1263	1.1639	1.1905	1.1271	1.0836	1.1746	1.3307	1.2121	1.0913	1.3483	1.3483	1.3483	1.3483	1.3483	1.3483	1.3483	1.3483	1.3483	1.3483	1.3483	1.3483	1.3483	1.3483	1.3483	1.3483	1.3483	1.3483	1.3483	1.3483	1.3483	1.3483	1.3483	1.3483	1.3483	1.3483	1.3483	1.3483	1.3483	1.3483	1.3483	1.3483	1.3483	1.3483
1.0200	1.1918	1.1769	1.1413	1.1441	1.1651	1.2844	1.1263	1.1639	1.1905	1.1271	1.0836	1.1746	1.3307	1.2121	1.0913	1.3483	1.3483	1.3483	1.3483	1.3483	1.3483	1.3483	1.3483	1.3483	1.3483	1.3483	1.3483	1.3483	1.3483	1.3483	1.3483	1.3483	1.3483	1.3483	1.3483	1.3483	1.3483	1.3483	1.3483	1.3483	1.3483	1.3483	1.3483	1.3483	1.3483	1.3483	1.3483	1.3483	1.3483
1.0300	1.1918	1.1769	1.1413	1.1441	1.1651	1.2844	1.1263	1.1639	1.1905	1.1271	1.0836	1.1746	1.3307	1.2121	1.0913	1.3483	1.3483	1.3483	1.3483	1.3483	1.3483	1.3483	1.3483	1.3483	1.3483	1.3483	1.3483	1.3483	1.3483	1.3483	1.3483	1.3483	1.3483	1.3483	1.3483	1.3483	1.3483	1.3483	1.3483	1.3483	1.3483	1.3483	1.3483	1.3483	1.3483	1.3483	1.3483	1.3483	1.3483
1.0400	1.1918	1.1769	1.1413	1.1441	1.1651	1.2844	1.1263	1.1639	1.1905	1.1271	1.0836	1.1746	1.3307	1.2121	1.0913	1.3483	1.3483	1.3483	1.3483	1.3483	1.3483	1.3483	1.3483	1.3483	1.3483	1.3483	1.3483	1.3483	1.3483	1.3483	1.3483	1.3483	1.3483	1.3483	1.3483	1.3483	1.3483	1.3483	1.3483	1.3483	1.3483	1.3483	1.3483	1.3483	1.3483	1.3483	1.3483	1.3483	1.3483
1.0500	1.1918	1.1769	1.1413	1.1441	1.1651	1.2844	1.1263	1.1639	1.1905	1.1271	1.0836	1.1746	1.3307	1.2121	1.0913	1.3483	1.3483	1.3483	1.3483	1.3483	1.3483	1.3483	1.3483	1.3483	1.3483	1.3483	1.3483	1.3483	1.3483	1.3483	1.3483	1.3483	1.3483	1.3483	1.3483	1.3483	1.3483	1.3483	1.3483	1.3483	1.3483	1.3483	1.3483	1.3483	1.3483	1.3483	1.3483	1.3483	1.3483
1.0600	1.1918	1.1769	1.1413	1.1441	1.1651	1.2844	1.1263	1.1639	1.1905	1.1271	1.0836	1.1746	1.3307	1.2121	1.0913	1.3483	1.3483	1.3483	1.3483	1.3483	1.3483	1.3483	1.3483	1.3483	1.3483	1.3483	1.3483	1.3483	1.3483	1.3483	1.3483	1.3483	1.3483	1.3483	1.3483	1.3483	1.3483	1.3483	1.3483	1.3483	1.3483	1.3483	1.3483	1.3483	1.3483	1.3483	1.3483	1.3483	1.3483
1.0700	1.1918	1.1769	1.1413	1.1441	1.1651	1.2844	1.1263	1.1639	1.1905	1.1271	1.0836	1.1746	1.3307	1.2121	1.0913	1.3483	1.3483	1.3483	1.3483	1.3483	1.3483	1.3483	1.3483	1.3483	1.3483	1.3483	1.3483	1.3483	1.3483	1.3483	1.3483	1.3483	1.3483	1.3483	1.3483	1.3483	1.3483	1.3483	1.3483	1.3483	1.3483	1.3483	1.3483	1.3483	1.3483	1.3483	1.3483	1.3483	1.3483
1.0800	1.1918	1.1769	1.1413	1.1441	1.1651	1.2844	1.1263	1.1639	1.1905	1.1271	1.0836	1.1746	1.3307	1.2121	1.0913	1.3483	1.3483	1.3483	1.3483	1.3483	1.3483	1.3483	1.3483	1.3483	1.3483	1.3483	1.3483	1.3483	1.3483	1.3483	1.3483	1.3483	1.3483	1.3483	1.3483	1.3483	1.3483	1.3483	1.3483	1.3483	1.3483	1.3483	1.3483	1.3483	1.3483	1.3483	1.3483	1.3483	1.3483
1.0900	1.1918	1.1769	1.1413	1.1441	1.1651	1.2844	1.1263	1.1639	1.1905	1.1271	1.0836	1.1746	1.3307	1.2121	1.0913	1.3483	1.3483	1.3483	1.3483	1.3483	1.3483	1.3483	1.3483	1.3483	1.3483	1.3483	1.3483	1.3483	1.3483	1.3483	1.3483	1.3483	1.3483	1.3483	1.3483	1.3483	1.3483	1.3483	1.3483	1.3483	1.3483	1.3483	1.3483	1.3483	1.3483	1.3483	1.3483	1.3483	1.3483
1.1000	1.1918	1.1769	1.1413	1.1441	1.1651	1.2844	1.1263	1.1639	1.1905	1.1271	1.0836	1.1746	1.3307	1.2121	1.0913	1.3483	1.3483	1.3483	1.3483	1.3483	1.3483	1.3483	1.3483	1.3483	1.3483	1.3483	1.3483	1.3483	1.3483	1.3483	1.3483	1.3483	1.3483	1.3483	1.3483	1.3483	1.3483	1.3483	1.3483	1.3483	1.3483	1.3483	1.3483	1.3483	1.3483	1.3483	1.3483	1.3483	1.3483
1.1100	1.4381	1.4201	1.3771	1.3804	1.4058	1.5502	1.3589	1.4044	1.4365	1.3599	1.3073	1.4174	1.6063	1.4628	1.3166	1.6275	1.6275	1.6275	1.6275	1.6275	1.6275	1.6275	1.6275	1.6275	1.6275	1.6275	1.6275	1.6275	1.6275	1.6275	1.6275	1.6275	1.6275	1.6275	1.6275	1.6275	1.6275	1.6275	1.6275	1.6275	1.6275	1.6275	1.6275	1.6275	1.6275	1.6275	1.6275	1.6275	1.6275
1.1200	1.4381	1.4201	1.3771	1.3804	1.4058	1.5502	1.3589	1.4044	1.4365	1.3599	1.3073	1.4174	1.6063	1.4628	1.3166	1.6275	1.6275	1.6275	1.6275	1.6275	1.6275	1.6275	1.6275	1.6275	1.6275	1.6275	1.6275	1.6275	1.6275	1.6275	1.6275	1.6275	1.6275	1.6275	1.6275	1.6275	1.6275	1.6275	1.6275	1.6275	1.6275	1.6275	1.6275	1.6275	1.6275	1.6275	1.6275	1.6275	1.6275
1.1300	1.4381	1.4201	1.3771	1.3804	1.4058	1.5502	1.3589	1.4044	1.4365	1.3599	1.3073	1.4174	1.6063	1.4628	1.3166	1.6275	1.6275	1.6275	1.6275	1.6275	1.6275	1.6275	1.6275	1.6275	1.6275	1.6275	1.6275	1.6275	1.6275	1.6275	1.6275	1.6275	1.6275	1.6275	1.6275	1.6275	1.6275	1.6275	1.6275	1.6275	1.6275	1.6275	1.6275	1.6275	1.6275	1.6275	1.6275	1.6275	1.6275
1.1400	1.4381	1.4201	1.3771	1.3804	1.4058	1.5502	1.3589	1.4044	1.4365	1.3599	1.3073	1.4174	1.6063	1.4628	1.3166	1.6275	1.6275	1.6275	1.6275	1.6275	1.6275	1.6275	1.6275	1.6275	1.6275	1.6275	1.6275	1.6275	1.6275	1.6275	1.6275	1.6275	1.6275	1.6275	1.6275	1.6275	1.6275	1.6275	1.6275	1.6275	1.6275	1.6275	1.6275	1.6275	1.6275	1.6275	1.6275	1.6275	1.6275
1.1500	1.4381	1.4201	1.3771	1.3804	1.4058	1.5502	1.3589	1.4044	1.4365	1.3599	1.3073	1.4174	1.6063	1.4628	1.3166	1.6275	1.6275	1.6275	1.6275	1.6275	1.6275	1.6275	1.6275	1.6275	1.6275	1.6275	1.6275	1.6275	1.6275	1.6275	1.6275	1.6275	1.6275	1.6275	1.6275	1.6275	1.6275	1.6275	1.6275	1.6275	1.6275	1.6275	1.6275	1.6275	1.6275	1.6275	1.6275	1.6275	1.6275
1.1600	1.4381	1.4201	1.3771	1.3804	1.4058	1.5502	1.3589	1.4044	1.4365	1.3599	1.3073	1.4174	1.6063	1.4628	1.3166	1.6275	1.6275	1.6275	1.6275	1.6275	1.6275	1.6275	1.6275	1.6275	1.6275	1.6275	1.6275	1.6275	1.6275	1.6275	1.6275	1.6275	1.6275	1.6275	1.6275	1.6275	1.6275	1.6275	1.6275	1.6275	1.6275	1.6275	1.6275	1.6275	1.6275	1.6275	1.6275	1.6275	1.6275
1.1700	1.4381	1.4201	1.3771	1.3804	1.4058	1.5502	1.3589	1.4044	1.4365	1.3599	1.3073	1.4174	1.6063	1.4628	1.3166	1.6275	1.6275	1.6275	1.6275	1.6275	1.6275	1.6275	1.6275	1.6275	1.6275	1.6275	1.6275	1.6275	1.6275	1.6275	1.6275	1.6275	1.6275	1.6275	1.6275	1.6275	1.6275	1.6275	1.6275	1.6275	1.6275	1.6275	1.6275	1.6275	1.6275	1.6275	1.6275	1.6275	1.6275
1.1800	1.4381	1.4201	1.3771	1.3804	1.4058	1.5502	1.3589	1.4044	1.4365	1.3599	1.3073	1.4174	1.6063	1.4628	1.3166	1.6275	1.6275	1.6275	1.6275	1.6275	1.6275	1.6275	1.6275	1.6275	1.6275	1.6275	1.6275	1.6275	1.6275	1.6275	1.6275	1.6275	1.6275	1.6275	1.6275	1.6275	1.6275	1.6275	1.6275	1.6275	1.6275	1.6275	1.6275	1.6275	1.6275	1.6275	1.6275	1.6275	1.6275
1.1900	1.4381	1.4201	1.3771	1.3804	1.4058	1.5502	1.3589	1.4044	1.4365	1.3599	1.3073	1.4174	1.6063	1.4628	1.3166	1.6275	1.6275	1.6275	1.6275	1.6275	1.6275	1.6275	1.6275	1.6275	1.6275	1.6275	1.6275	1.6275	1.6275	1.6275	1.6275	1.6275	1.6275	1.6275	1.6275	1.6275	1.6275	1.6275	1.6275	1.6275	1.6275	1.6275	1.6275	1.6275	1.6275	1.6275	1.6275	1.6275	1.6275
1.2000	1.4381	1.4201	1.3771	1.3804	1.4058	1.5502	1.3589	1.4044	1.4365	1.3599	1.3073	1.4174	1.6063	1.4628	1.3166	1.6275	1.6275	1.6275	1.6275	1.6275	1.6275	1.6275	1.6275	1.6275	1.6275	1.6275	1.6275	1.6275	1.6275	1.6275	1.6275	1.6275	1.6275	1.6275	1.6275	1.6275	1.6275	1.6275	1.6275	1.6275	1.6275	1.6275	1.6275	1.6275	1.6275	1.6275	1.6275	1.6275	1.6275
1.2100	1.4381	1.4201	1.3771	1.3804	1.4058	1.5502	1.3589	1.4044	1.4365	1.3599	1.3073	1.4174	1.6063	1.4628	1.3166	1.6275	1.6275	1.6275	1.6275	1.6275	1.6275	1.6275	1.6275	1.6275	1.6275	1.6275	1.6275	1.6275	1.6275	1.6275	1.6275	1.6275	1.6275	1.6275	1.6275	1.6275	1.6275	1.6275	1.6275	1.6275	1.6275	1.6275	1.6275	1.6275	1.6275	1.6275	1.6275	1.6275	1.6275
1.2200	1.4381	1.4201	1.3771	1.3804	1.4058	1.5502	1.3589	1.4044	1.4365	1.3599	1.3073	1.4174	1.6063	1.4628	1.3166	1.6275	1.6275	1.6275	1.6275	1.6275	1.6275	1.6275	1.6275	1.6275	1.6275	1.6275	1.6275	1.6275	1.6275	1.6275	1.6275	1.6275	1.6275	1.6275	1.6275	1.6275	1.6275	1.6275	1.6275	1.6275	1.6275	1.6275	1.6275	1.6275	1.6275	1.6275	1.6275	1.6275	1.6275
1.2300	1.4381	1.4201	1.3771	1.3804	1.4058	1.5502	1.3589	1.4044	1.4365	1.3599	1.3073	1.4174	1.6063	1.4628	1.3166	1.6275	1.6275	1.6275	1.6275	1.6275	1.6275	1.6275	1.6275	1.6275	1.6275	1.6275	1.6275	1.6275	1.6275	1.6275	1.6275	1.6275	1.6275	1.6275	1.6275	1.6275	1.6275	1.6275	1.6275	1.6275	1.6275	1.6275	1.6275	1.6275	1.6275	1.6275	1.6275	1.6275	1.6275
1.2400	1.4381	1.4201	1.3771	1.3804	1.4058	1.5502	1.3589	1.4044	1.4365	1.3599	1.3073	1.4174	1.6063	1.4628	1.3166	1.6275	1.6275	1.6275	1.6275	1.6275	1.6275	1.6275	1.6275	1.6275	1.6275	1.6275	1.6275	1.6275	1.6275	1.6275	1.6275	1.6275	1.6275	1.6275	1.6275	1.6275	1.6275	1.6275	1.6275	1.6275	1.6275	1.6275	1.6275	1.6275	1.6275	1.6275	1.6275	1.6275	1.6275
1.2500	1.4381	1.4201	1.3771	1.3804	1.4058	1.5502	1.3589	1.4044	1.4365	1.3599	1.3073	1.4174	1.6063	1.4628	1.3166	1.6275	1.6275	1.6275	1.6275	1.6275	1.6275	1.6275	1.6275	1.6275	1.6275	1.6275	1.6275	1.6275	1.6275	1.6275	1.6275	1.6275	1.6275	1.6275	1.6275	1.6275	1.6275	1.6275	1.6275	1.6275	1.6275	1.6275	1.6275	1.6275	1.6275	1.6275	1.6275	1.6275	1.6275
1.2600	1.4381	1.4201	1.3771	1.3804	1.4058	1.5502	1.3589	1.4044	1.4365	1.3599	1.3073	1.4174	1.6063	1.4628	1.3166	1.6275	1.6275	1.6275	1.6275	1.6275	1.6275	1.6275	1.6275	1.6275	1.6275	1.6275	1.6275	1.6275	1.6275	1.6275	1.6275	1.6275	1.6275	1.6275	1.6275	1.6275	1.6275	1.6275	1.6275	1.6275	1.6275	1.6275	1.6275	1.6275	1.6275	1.6275	1.6275	1.6275	1.6275
1.2700	1.4381	1.4201	1.3771	1.3804	1.4058	1.5502	1.3589	1.4044	1.4365	1.3599	1.3073	1.4174	1.6063	1.4628	1.3166	1.6275	1.6275	1.6275	1.6275	1.6275	1.6275	1.6275	1.6275	1.6275	1.6275	1.6275	1.6275	1.6275	1.6275	1.6275	1.6275	1.6275	1.6275	1.6275	1.6275	1.6275	1.6275	1.6275	1.6275	1.6275	1.6275	1.6275	1.6275	1.6275	1.6275	1.6275	1.6275	1.6275	1.6275
1.2800	1.4381	1.4201	1.3771	1.3804	1.4058	1.5502	1.3589	1.4044	1.4365	1.3599	1.3073	1.4174	1.6063	1.4628	1.3166	1.6275	1.6275	1.6275	1.6275	1.6275	1.6275	1.6275	1.6275	1.6275	1.6275	1.6275	1.6275	1.6275	1.6275	1.6275	1.6275	1.6275	1.6275	1.6275	1.6275	1.6275	1.6275	1.6275	1.6275	1.6275	1.6275	1.6275	1.6275	1.6275	1.6275	1.6275	1.6275	1.6275	1.6275
1.2900	1.4381	1.4201	1.3771	1.3804	1.4058	1.5502	1.3589	1.4044	1.4365	1.3599	1.3073	1.4174	1.6063	1.4628	1.3166	1.6275	1.6275	1.6275	1.6275	1.6275	1.6275	1.6275	1.6275	1.6275	1.6275	1.6275	1.6275	1.6275	1.6275	1.6275	1.6275	1.6275	1.6275	1.6275	1.6275	1.6275	1.6275	1.6275	1.6275	1.6275	1.6275	1.6275	1.6275	1.6275	1.6275	1.6275	1.6275	1.6275	1.6275
1.3000	1.4381	1.4201	1.3771	1.3804	1.4058	1.5502	1.3589	1.4044	1.4365	1.3599	1.3073	1.4174	1.6063	1.4628	1.3166	1.6275	1.6275	1.6275	1.6275	1.6275	1.6275	1.6275	1.6275	1.6275	1.6275	1.6275	1.6275	1.6275	1.6275	1.6275	1.6275	1.6275	1.6275	1.6275	1.6275	1.6275	1.6275	1.6275	1.6275	1.6275	1.6275	1.6275	1.6275	1.6275	1.6275	1.6275	1.6275	1.6275	1.6275
1.3100	1.6845	1.6634	1.6128	1.6167	1.6466	1.8160	1.5915	1.6449	1.6826	1.5927	1.5310	1.6602	1.8818	1.7134	1.5419	1.9066	1.9066	1.9066	1.9066	1.9066	1.9066	1.9066	1.9066	1.9066	1.9066	1.9066	1.9066	1.9066	1.9066	1.9066	1.9066	1.9066	1.9066	1.9066	1.9066	1.9066	1.9066	1.9066	1.9066	1.9066	1.9066	1.9066	1.9066	1.9066	1.9066	1.9066	1.9066	1.9066	1.9066
1.3200	1.6845	1.6634	1.6128	1.6167	1.6466	1.8160	1.5915	1.6449	1.6826	1.5927	1.5310	1.6602	1.8818	1.7134	1.5419	1.9066	1.9066	1.9066	1.9066	1.9066	1.9066	1.9066	1.9066	1.9066	1.9066	1.9066	1.9066	1.9066	1.9066	1.9066	1.9066	1.9066	1.9066	1.9066	1.9066	1.9066	1.9066	1.9066	1.9066	1.9066	1.9066	1.9066	1.9066	1.9066	1.9066	1.9066	1.9066	1.9066	1.9066
1.3300	1.6845	1.6634	1.6128	1.6167	1.6466	1.8160	1.5915	1.6449	1.6826	1.5927	1.5310	1.6602	1.8818	1.7134	1.5419	1.9066	1.9066	1.9066	1.9066	1.9066	1.9066	1.9066	1.9066	1.9066	1.9066	1.9066	1.9066	1.9066	1.9066	1.9066	1.9066	1.9066	1.9066	1.9066	1.9066	1.9066	1.9066	1.9066	1.9066	1.9066	1.9066	1.9066	1.9066	1.9066	1.9066	1.9066	1.9066	1.9066	1.9066
1.3400	1.6845	1.6634	1.6128	1.6167	1.6466	1.8160	1.5915	1.6449	1.6826	1.5927	1.5310	1.6602	1.8818	1.7134	1.5419	1.9066	1.9066	1.9066	1.9066	1.9066	1.9066	1.9066	1.9066	1.9066	1.9066	1.9066	1.9066	1.9066	1.9066	1.9066	1.9066	1.9066	1.9066	1.9066	1.9066	1.9066	1.9066	1.9066	1.9066	1.9066	1.9066	1.9066	1.9066	1.9066	1.9066	1.9066	1.9066	1.9066	1.9066
1.3500	1.6845	1.6634	1.6128	1.6167	1.6466	1.8160	1.5915	1.6449	1.6826	1.5927	1.5310	1.6602	1.8818	1.7134	1.5419	1.9066	1.9066	1.9066	1.9066	1.9066	1.9066	1.9066	1.9066	1.9066	1.9066	1.9066	1.9066	1.9066	1.9066	1.9066	1.9066	1.9066	1.9066	1.9066	1.9066	1.9066	1.9066	1.9066	1.9066	1.9066	1.9066	1.9066	1.9066	1.9066	1.9066	1.9066	1.9066	1.9066	1.9066
1.3600	1.6845	1.6634	1.6128	1.6167	1.6466	1.8160	1.5915	1.6449	1.6826	1.5927	1.5310	1.6602	1.8818	1.7134	1.5419	1.9066	1.9066	1.9066	1.9066	1.9066	1.9066	1.9066	1.9066	1.9066	1.9066	1.9066	1.9066	1.9066	1.9066	1.9066	1.9066	1.9066	1.9066	1.9066	1.9066	1.9066	1.9066	1.9066	1.9066	1.9066	1.9066	1.9066	1.9066	1.9066	1.9066	1.9066	1.9066	1.9066	1.9066
1.3700	1.6845	1.6634	1.6128	1.6167	1.6466	1.8160	1.5915	1.6449	1.6826	1.5927	1.5310	1.6602	1.8818	1.7134	1.5419	1.9066	1.9066	1.9066	1.9066	1.9066	1.9066	1.9066	1.9066	1.9066	1.9066	1.9066	1.9066	1.9066	1.9066	1.9066	1.9066	1.9066	1.9066	1.9066	1.9066	1.9066	1.9066	1.9066	1.9066	1.9066	1.9066	1.9066	1.9066	1.9066	1.9066	1.9066	1.9066	1.9066	1.9066
1.3800	1.6845	1.6634	1.6128	1.6167	1.6466	1.8160	1.5915	1.6449	1.6826	1.5927	1.5310	1.6602	1.8818	1.7134	1.5419	1.9066	1.9066	1.9066	1.9066	1.9066	1.9066	1.9066	1.9066	1.9066	1.9066	1.9066	1.9066	1.9066	1.9066	1.9066	1.9066	1.9066	1.9066	1.9066	1.9066	1.9066	1.9066	1.9066	1.9066	1.9066	1.9066	1.9066	1.9066	1.9066	1.9066	1.9066	1.9066	1.9066	1.9066
1.3900	1.6845	1.6634	1.6128	1.6167	1.6466	1.8160	1.5915	1.6449	1.6826	1.5927	1.5310	1.6602	1.8818	1.7134	1.5419	1.9066	1.9066	1.9066	1.9066	1.9066	1.9066	1.9066	1.9066	1.9066	1.9066	1.9066	1.9066	1.9066	1.9066	1.9066	1.9066	1.9066	1.9066	1.9066	1.9066	1.9066	1.9066	1.9066	1.9066	1.9066	1.9066	1.9066	1.9066	1.9066	1.9066	1.9066	1.9066	1.9066	1.9066
1.4000	1.6845	1.6634	1.6128	1.6167	1.6466	1.8160	1.5915	1.6449	1.6826	1.5927	1.5310	1.6602	1.8818	1.7134	1.5419	1.9066	1.9066	1.9066	1.9066	1.9066	1.9066	1.9066	1.9066	1.9066	1.9066	1.9066	1.9066	1.9066	1.9066	1.9066	1.9066	1.9066	1.9066	1.9066	1.9066	1.9066	1.9066	1.9066	1.9066	1.9066	1.9066	1.9066	1.9066	1.9066	1.9066	1.9066	1.9066	1.9066	1.9066
1.4100	1.6845	1.6634	1.6128	1.6167	1.6466	1.8160	1.5915	1.6449	1.6826	1.5927	1.5310	1.6602	1.8818	1.7134	1.5419	1.9066	1.9066	1.9066	1.9066	1.9066	1.9066	1.9066	1.9066	1.9066	1.9066	1.9066	1.9066	1.9066	1.9066	1.9066	1.9066	1.9066	1.9066	1.9066	1.9066	1.9066	1.9066	1.9066	1.9066	1.9066	1.9066	1.9066	1.9066	1.9066	1.9066	1.9066	1.9066	1.9066	1.9066
1.4200	1.6845	1.6634	1.6128	1.6167	1.6466	1.8160	1.5915	1.6449	1.6826	1.5927	1.5310	1.6602	1.8818	1.7134	1.5419	1.9066	1.9066	1.9066	1.9066	1.9066	1.9066	1.9066	1.9066	1.9066	1.9066	1.9066	1.9066	1.9066	1.9066	1.9066	1.9066	1.9066	1.9066	1.9066	1.9066	1.9066	1.9066	1.9066	1.9066	1.9066	1.9066	1.9066	1.9066	1.9066	1.9066	1.9066	1.9066	1.9066	1.9066
1.4300	1.6845	1.6634	1.6128	1.6167	1.6466	1.8160	1.5915	1.6449	1.6826	1.5927	1.5310	1.6602	1.8818	1.7134	1.5419	1.9066	1.9066	1.9066	1.9066	1.9066	1.9066	1.9066	1.9066	1.9066	1.9066	1.9066	1.9066	1.9066	1.9066	1.9066	1.9066	1.9066	1.9066	1.9066	1.9066	1.9066	1.9066	1.9066	1.9066	1.9066	1.9066	1.9066	1.9066	1.9066	1.9066	1.9066	1.9066	1.9066	1.9066
1.4400	1.6845	1.6634	1.6128	1.6167	1.6466	1.8160	1.5915	1.6449	1.6826	1.5927	1.5310	1.6602	1.8818	1.7134	1.5419	1.9066	1.9066	1.9066	1.9066	1.9066	1.9066	1.9066	1.9066	1.9066	1.9066	1.9066	1.9066	1.9066	1.9066	1.9066	1.9066	1.9066	1.9066	1.9066	1.9066	1.9066	1.9066	1.9066	1.9066	1.9066	1.9066	1.9066	1.9066	1.9066	1.9066	1.9066	1.9066	1.9066	1.9066
1.4500	1.6845	1.6634	1.6128	1.6167	1.6466	1.8160	1.5915	1.6449	1.6826	1.5927	1.5310	1.6602	1.8818	1.7134	1.5419	1.9066	1.9066	1.9066	1.9066	1.9066	1.9066	1.9066	1.9066	1.9066	1.9066	1.9066	1.9066	1.9066	1.9066	1.9066	1.9066	1.9066	1.9066	1.9066	1.9066	1.9066	1.9066	1.9066	1.9066	1.9066	1.9066	1.9066	1.9066	1.9066	1.9066	1.9066	1.9066	1.9066	1.9066
1.4600	1.6845	1.6634	1.6128	1.6167	1.6466	1.8160	1.5915	1.6449	1.6826	1.5927	1.5310	1.6602	1.8818	1.7134	1.5419	1.9066	1.9066	1.9066	1.9066	1.9066	1.9066	1.9066	1.9066	1.9066	1.9066	1.9066	1.9066	1.9066	1.9066	1.9066	1.9066	1.9066	1.9066	1.9066	1.9066	1.9066	1.9066	1.9066	1.9066	1.9066	1.9066	1.9066	1.9066	1.9066	1.9066	1.9066	1.9066	1.9066	1.9066
1.4700	1.6845	1.6634	1.6128	1.6167	1.6466	1.8160	1.5915	1.6449	1.6826	1.5927	1.5310	1.6602	1.8818	1.7134	1.5419	1.9066	1.9066	1.9066	1.9066	1.9066	1.9066	1.9066	1.9066	1.9066	1.9066	1.9066	1.9066	1.9066	1.9066	1.9066	1.9066	1.9066	1.9066	1.9066	1.9066	1.9066	1.9066	1.9066	1.9066	1.9066	1.9066	1.9066	1.9066	1.9066	1.9066	1.9066	1.9066	1.9066	1.9066
1.4800	1.6845	1.6634	1.6128	1.6167	1.6466	1.8160	1.5915	1.6449	1.6826	1.5927	1.5310	1.6602	1.8818	1.7134	1.5419	1.9066	1.9066	1.9066	1.9066	1.9066	1.9066	1.9066	1.9066	1.9066	1.9066	1.9066	1.9066	1.9066	1.9066	1.9066	1.9066	1.9066	1.9066	1.9066	1.9066	1.9066	1.9066	1.9066	1.9066	1.9066	1.9066	1.9066	1.9066	1.9066	1.9066	1.9066	1.9066	1.9066	1.9066
1.4900	1.6845	1.6634	1.6128	1.6167	1.6466	1.8160	1.5915	1.6449	1.6826	1.5927	1.5310	1.6602	1.8818	1.7134	1.5419	1.9066	1.9066	1.9066	1.9066	1.9066	1.9066	1.9066	1.9066	1.9066	1.9066	1.9066	1.9066	1.9066	1.9066	1.9066	1.9066	1.9066	1.9066	1.9066	1.9066	1.9066	1.9066	1.9066	1.9066	1.9066	1.9066	1.9066	1.9066	1.9066	1.9066	1.9066	1.9066	1.9066	1.9066
1.5000	1.6845	1.6634	1.6128	1.6167	1.6466	1.8160	1.5915	1.6449	1.6826	1.5927	1.5310	1.6602	1.8818	1.7134	1.5419	1.9066	1.9066	1.9066	1.9066	1.9066	1.9066	1.9066	1.9066	1.9066	1.9066	1.9066	1.9066	1.9066	1.9066	1.9066	1.9066	1.9066	1.9066	1.9066	1.9066	1.9066	1.9066	1.9066	1.9066	1.9066	1.9066	1.9066	1.9066	1.9066	1.9066	1.9066	1.9066	1.9066	1.9066
1.5100	1.9500	1.9255	1.8668	1.8713	1.9060	2.1027	1.8420	1.9040	1.9478	1.8434	1.7717	1.9219	2.1794	1.9837	1.7845	2.2081	2.2081	2.2081	2.2081	2.2081	2.2081	2.2081	2.2081	2.2081	2.2081	2.2081	2.2081	2.2081	2.2081	2.2081	2.2081	2.2081	2.2081	2.2081	2.2081	2.2081	2.2081	2.2081	2.2081	2.2081	2.2081	2.2081	2.2081	2.2081	2.2081	2.2081	2.2081	2.2081	2.2081
1.5200	1.9500	1.9255	1.8668	1.8713	1.9060	2.1027	1.8420	1.9040	1.9478	1.8434	1.7717	1.9219	2.1794	1.9837	1.7845	2.2081	2.2081	2.2081	2.2081	2.2081	2.2081	2.2081	2.2081	2.2081	2.2081	2.2081	2.2081	2.2081	2.2081	2.2081	2.2081	2.2081	2.2081	2.2081	2.2081	2.2081	2.2081	2.2081	2.2081	2.2081	2.2081	2.2081	2.2081	2.2081	2.2081	2.2081	2.2081	2.2081	2.2081
1.5300	1.9500	1.9255	1.8668	1.8713	1.9060	2.1027	1.8420	1.9040	1.9478	1.8434	1.7717	1.9219	2.1794	1.9837	1.7845	2.2081	2.2081	2.2081	2.2081	2.2081	2.2081	2.2081	2.2081	2.2081	2.2081	2.2081	2.2081	2.2081	2.2081	2.2081	2.2081	2.2081	2.2081	2.2081	2.2081	2.2081	2.2081	2.2081	2.2081	2.2081	2.2081	2.2081	2.2081	2.2081	2.2081	2.2081	2.2081	2.2081	2.2081
1.5400	1.9500	1.9255	1.8668	1.8713	1.9060	2.1027	1.8420	1.9040	1.9478	1.8434	1.7717	1.9219	2.1794	1.9837	1.7845	2.2081	2.2081	2.2081	2.2081	2.2081	2.2081	2.2081	2.2081	2.2081	2.2081	2.2081	2.2081	2.2081	2.2081	2.2081	2.2081	2.2081	2.2081	2.2081	2.2081	2.2081	2.2081	2.2081	2.2081	2.2081	2.2081	2.2081	2.2081	2.2081	2.2081	2.2081	2.2081	2.2081	2.2081
1.5500	1.9500	1.9255	1.8668	1.8713	1.9060	2.1027	1.8420	1.9040	1.9478	1.8434	1.7717	1.9219	2.1794	1.9837	1.7845	2.2081	2.2081	2.2081	2.2081	2.2081	2.2081	2.2081	2.2081	2.2081	2.2081	2.2081	2.2081	2.2081	2.2081	2.2081	2.2081	2.2081	2.2081	2.2081	2.2081	2.2081	2.2081	2.2081	2.2081	2.2081	2.2081	2.2081	2.2081	2.2081	2.2081	2.2081	2.2081	2.2081	2.2081
1.5600	1.9500	1.9255	1.8668	1.8713	1.9060	2.1027	1.8420	1.9040	1.9478	1.8434	1.7717	1.9219	2.1794	1.9837	1.7845	2.2081	2.2081	2.2081	2.2081	2.2081	2.2081	2.2081	2.2081	2.2081	2.2081	2.2081	2.2081	2.2081	2.2081	2.2081	2.2081	2.2081	2.2081	2.2081	2.2081	2.2081	2.2081	2.2081	2.2081	2.2081	2.2081	2.2081	2.2081	2.2081	2.2081	2.2081	2.2081	2.2081	2.2081
1.5700	1.9500	1.9255	1.8668	1.8713	1.9060	2.1027	1.8420	1.9040	1.9478	1.8434	1.7717	1.9219	2.1794	1.9837	1.7845	2.2081	2.2081	2.2081	2.2081	2.2081	2.2081	2.2081	2.2081	2.2081	2.2081	2.2081	2.2081	2.2081	2.2081	2.2081	2.2081	2.2081	2.2081	2.2081	2.2081	2.2081	2.2081	2.2081	2.2081	2.2081	2.2081	2.2081	2.2081	2.2081	2.2081	2.2081	2.2081	2.2081	2.2081
1.5800	1.9500	1.9255	1.8668	1.8713	1.9060	2.1027	1.8420	1.9040	1.9478	1.8434	1.7717	1.9219	2.1794	1.9837	1.7845	2.2081	2.2081	2.2081	2.2081	2.2081	2.2081	2.2081	2.2081	2.2081	2.2081	2.2081	2.2081	2.2081	2.2081	2.2081	2.2081	2.2081	2.2081	2.2081	2.2081	2.2081	2.2081	2.2081	2.2081	2.2081	2.2081	2.2081	2.2081	2.2081	2.2081	2.2081	2.2081	2.2081	2.2081
1.5900	1.9500	1.9255	1.8668	1.8713	1.9060	2.1027	1.8420	1.9040	1.9478	1.8434	1.7717	1.9219	2.1794	1.9837	1.7845	2.2081	2.2081	2.2081	2.2081	2.2081	2.2081	2.2081	2.2081	2.2081	2.2081	2.2081	2.2081	2.2081	2.2081	2.2081	2.2081	2.2081	2.2081	2.2081	2.2081	2.2081	2.2081	2.2081	2.2081	2.2081	2.2081	2.2081	2.2081	2.2081	2.2081	2.2081	2.2081	2.2081	2.2081
1.6000	1.9500	1.9255	1.8668	1.8713	1.9060	2.1027	1.8420	1.9040	1.9478	1.8434	1.7717	1.9219	2.1794	1.9837	1.7845	2.2081	2.2081	2.2081	2.2081	2.2081	2.2081	2.2081	2.2081	2.2081	2.2081	2.2081	2.2081	2.2081	2.2081	2.2081	2.2081	2.2081	2.2081	2.2081	2.2081	2.2081	2.2081	2.2081	2.2081	2.2081	2.2081	2.2081	2.2081	2.2081	2.2081	2.2081	2.2081	2.2081	2.2081
1.6100	1.9500	1.9255	1.8668	1.8713	1.9060	2.1027	1.8420	1.9040	1.9478	1.8434	1.7717	1.9219	2.1794	1.9837	1.7845	2.2081	2.2081	2.2081	2.2081	2.2081	2.2081	2.2081	2.2081	2.2081	2.2081	2.2081	2.2081	2.2081	2.2081	2.2081	2.2081	2.2081	2.2081	2.2081	2.2081	2.2081	2.2081	2.2081	2.2081	2.2081	2.2081	2.2081	2.2081	2.2081	2.2081	2.2081	2.2081	2.2081	2.2081
1.6200	1.9500	1.9255	1.8668	1.8713	1.9060	2.1027	1.8420	1.9040	1.9478	1.8434	1.7717	1.9219	2.1794	1.9837	1.7845	2.2081	2.2081	2.2081	2.2081	2.2081	2.2081	2.2081	2.2081	2.2081	2.2081	2.2081	2.2081	2.2081	2.2081	2.2081	2.2081	2.2081	2.2081	2.2081	2.2081	2.2081	2.2081	2.2081	2.2081	2.2081	2.2081	2.2081	2.2081	2.2081	2.2081	2.2081	2.2081	2.2081	2.2081
1.6300	1.9500	1.9255	1.8668	1.8713	1.9060	2.1027	1.8420	1.9040	1.9478	1.8434	1.7717	1.9219	2.1794	1.9837	1.7845	2.2081	2.2081	2.2081	2.2081	2.2081	2.2081	2.2081	2.2081	2.2081	2.2081	2.2081	2.2081	2.2081	2.2081	2.2081	2.2081	2.2081	2.2081	2.2081	2.2081	2.2081	2.2081	2.2081	2.2081	2.2081	2.2081	2.2081	2.2081	2.2081	2.2081	2.2081	2.2081	2.2081	2.2081
1.6400	1.9500	1.9255	1.8668	1.8713	1.9060	2.1027	1.8420	1.9040	1.9478	1.8434	1.7717	1.9219	2.1794	1.9837	1.7845	2.2081	2.2081	2.2081	2.2081	2.2081	2.2081	2.2081	2.2081	2.2081	2.2081	2.2081	2.2081	2.2081	2.2081	2.2081	2.2081	2.2081	2.2081	2.2081	2.2081	2.2081	2.2081	2.2081	2.2081	2.2081	2.2081	2.2081	2.2081	2.2081	2.2081	2.2081	2.2081	2.2081	2.2081
1.6500	1.9500	1.9255	1.8668	1.8713	1.9060	2.1027	1.8420	1.9040	1.9478	1.8434	1.7717	1.9219	2.1794	1.9837	1.7845	2.2081	2.2081	2.2081	2.2081	2.2081	2.2081	2.2081	2.2081	2.2081	2.2081	2.2081	2.2081	2.2081	2.2081	2.2081	2.2081	2.2081	2.2081	2.2081	2.2081	2.2081	2.2081	2.2081	2.2081	2.2081	2.2081	2.2081	2.2081	2.2081	2.2081	2.2081	2.2081	2.2081	2.2081
1.6600	1.9500	1.9255	1.8668	1.8713	1.9060	2.1027	1.8420	1.9040	1.9478	1.8434	1.7717	1.9219	2.1794	1.9837	1.7845	2.2081	2.2081	2.2081	2.2081	2.2081	2.2081	2.2081	2.2081	2.2081	2.2081	2.2081	2.2081	2.2081	2.2081	2.2081	2.2081	2.2081	2.2081	2.2081	2.2081	2.2081	2.2081	2.2081	2.2081	2.2081	2.2081	2.2081	2.2081	2.2081	2.2081	2.2081	2.2081	2.2081	2.2081
1.6700	1.9500	1.9255	1.8668	1.8713	1.9060	2.1027	1.8420	1.9040	1.9478	1.8434	1.7717	1.9219	2.1794	1.9837	1.7845	2.2081	2.2081	2.2081	2.2081	2.2081	2.2081	2.2081	2.2081	2.2081	2.2081	2.2081	2.2081	2.2081	2.2081	2.2081	2.2081	2.2081	2.2081	2.2081	2.2081	2.2081	2.2081	2.2081	2.2081	2.2081	2.2081	2.2081	2.2081	2.2081	2.2081	2.2081	2.2081	2.2081	2.2081
1.6800	1.9500	1.9255	1.8668	1.8713	1.9060	2.1027	1.8420	1.9040	1.9478	1.8434	1.7717	1.9219	2.1794	1.9837	1.7845	2.2081	2.2081	2.2081	2.2081	2.2081	2.2081	2.2081	2.2081	2.2081	2.2081	2.2081	2.2081	2.2081	2.2081	2.2081	2.2081	2.2081	2.2081	2.2081	2.2081	2.2081	2.2081	2.2081	2.2081	2.2081	2.2081	2.2081	2.2081	2.2081	2.2081	2.2081	2.2081	2.2081	2.2081
1.6900	1.9500	1.9255	1.8668	1.8713	1.9060	2.1027	1.8420	1.9040	1.9478	1.8434	1.7717	1.9219	2.1794	1.9837	1.7845	2.2081	2.2081	2.2081	2.2081	2.2081	2.2081	2.2081	2.2081	2.2081	2.2081	2.2081	2.2081	2.2081	2.2081	2.2081	2.2081	2.2081	2.2081	2.2081	2.2081	2.2081	2.2081	2.2081	2.2081	2.2081	2.2081	2.2081	2.2081	2.2081	2.2081	2.2081	2.2081	2.2081	2.2081
1.7000	1.9500	1.9255	1.8668	1.8713	1.9060	2.1027	1.8420	1.9040	1.9478	1.8434	1.7717	1.9219	2.1794	1.9837	1.7845	2.2081	2.2081	2.2081	2.2081	2.2081	2.2081	2.2081	2.2081	2.2081	2.2081	2.2081	2.2081	2.2081	2.2081	2.2081	2.2081	2.2081	2.2081	2.2081	2.2081	2.2081	2.2081	2.2081	2.2081	2.2081	2.2081	2.2081	2.2081	2.2081	2.2081	2.2081	2.2081	2.2081	2.2081
1.7100	2.2259	2.1978	2.1305	2.1358	2.1754	2.4009	2.1021	2.1731	2.2234	2.1037	2.0217	2.1939	2.4888	2.2646	2.0364	2.5217	2.5217	2.5217	2.5217	2.5217	2.5217	2.5217	2.5217	2.5217	2.5217	2.5217	2.5217	2.5217	2.5217	2.5217	2.5217	2.5217	2.5217	2.5217	2.5217	2.5217	2.5217	2.5217	2.5217	2.5217	2.5217	2.5217	2.5217	2.5217	2.5217	2.5217	2.5217	2.5217	2.5217
1.7200	2.2259	2.1978	2.1305	2.1358	2.1754	2.4009	2.1021	2.1731	2.2234	2.1037	2.0217	2.1939	2.4888	2.2646	2.0364	2.5217	2.5217	2.5217	2.5217	2.5217	2.5217	2.5217	2.5217	2.5217	2.5217	2.5217	2.5217	2.5217	2.5217	2.5217	2.5217	2.5217	2.5217	2.5217	2.5217	2.5217	2.5217	2.5217	2.5217	2.5217	2.5217	2.5217	2.5217	2.5217	2.5217	2.5217	2.5217	2.5217	2.5217
1.7300	2.2259	2.1978	2.1305	2.1358	2.1754	2.4009	2.1021	2.1731	2.2234	2.1037	2.0217	2.1939	2.4888	2.2646	2.0364	2.5217	2.5217	2.5217	2.5217	2.5217	2.5217	2.5217	2.5217	2.5217	2.5217	2.5217	2.5217	2.5217	2.5217	2.5217	2.5217	2.5217	2.5217	2.5217	2.5217	2.5217	2.5217	2.5217	2.5217	2.5217	2.5217	2.5217	2.5217	2.5217	2.5217	2.5217	2.5217	2.5217	2.5217
1.7400	2.2259	2.1978	2.1305	2.1358	2.1754	2.4009	2.1021	2.1731	2.2234	2.1037	2.0217	2.1939	2.4888	2.2646	2.0364	2.5217	2.5217	2.5217	2.5217	2.5217	2.5217	2.5217	2.5217	2.5217	2.5217	2.5217	2.5217	2.5217	2.5217	2.5217	2.5217	2.5217	2.5217	2.5217	2.5217	2.5217	2.5217	2.5217	2.5217	2.5217	2.5217	2.5217	2.5217	2.5217	2.5217	2.5217	2.5217	2.5217	2.5217
1.7500	2.2259	2.1978	2.1305	2.1358	2.1754	2.4009	2.1021	2.1731	2.2234	2.1037	2.0217	2.1939	2.4888	2.2646	2.0364	2.5217	2.5217	2.5217	2.5217	2.5217	2.5217	2.5217	2.5217	2.5217	2.5217	2.5217	2.5217	2.5217	2.5217	2.5217	2.5217	2.5217	2.5217	2.5217	2.5217	2.5217	2.5217	2.5217	2.5217	2.5217	2.5217	2.5217	2.5217	2.5217	2.5217	2.5217	2.5217	2.5217	2.5217
1.7600	2.2259	2.1978	2.1305	2.1358	2.1754	2.4009	2.1021	2.1731	2.2234	2.1037	2.0217	2.1939	2.4888	2.2646	2.0364	2.5217	2.5217	2.5217	2.5217	2.5217	2.5217	2.5217	2.5217	2.5217	2.5217	2.5217	2.5217	2.5217	2.5217	2.5217	2.5217	2.5217	2.5217	2.5217	2.5217	2.5217	2.5217	2.5217	2.5217	2.5217	2.5217	2.5217	2.5217	2.5217	2.5217	2.5217	2.5217	2.5217	2.5217
1.7700	2.2259	2.1978	2.1305	2.1358	2.1754	2.4009	2.1021	2.1731	2.2234	2.1037	2.0217	2.1939	2.4888	2.2646	2.0364	2.5217	2.5217	2.5217	2.5217	2.5217	2.5217	2.5217	2.5217	2.5217	2.5217	2.5217	2.5217	2.5217	2.5217	2.5217	2.5217	2.5217	2.5217	2.5217	2.5217	2.5217	2.5217	2.5217	2.5217	2.5217	2.5217	2.5217	2.5217	2.5217	2.5217	2.5217	2.5217	2.5217	2.5217
1.7800	2.2259	2.1978	2.1305	2.1358	2.1754	2.4009	2.1021	2.1731	2.2234	2.1037	2.0217	2.1939	2.4888	2.2646	2.0364	2.5217	2.5217	2.5217	2.5217	2.5217	2.5217	2.5217	2.5217	2.5217	2.5217	2.5217	2.5217	2.5217	2.5217	2.5217	2.5217	2.5217	2.5217	2.5217	2.5217	2.5217	2.5217	2.5217	2.5217	2.5217	2.5217	2.5217	2.5217	2.5217	2.5217	2.5217	2.5217	2.5217	2.5217
1.7900	2.2259	2.1978	2.1305	2.1358	2.1754	2.4009	2.1021	2.1731	2.2234	2.1037	2.0217	2.1939	2.4888	2.2646	2.0364	2.5217	2.5217	2.5217	2.5217	2.5217	2.5217	2.5217	2.5217	2.5217	2.5217	2.5217	2.5217	2.5217	2.5217	2.5217	2.5217	2.5217	2.5217	2.5217	2.5217	2.5217	2.5217	2.5217	2.5217	2.5217	2.5217	2.5217	2.5217	2.5217	2.5217	2.5217	2.5217	2.5217	2.5217
1.8000	2.2259	2.1978	2.1305	2.1358	2.1754	2.4009	2.1021	2.1731	2.2234	2.1037	2.0217	2.1939	2.4888	2.2646	2.0364	2.5217	2.5217	2.5217	2.5217	2.5217	2.5217	2.5217	2.5217	2.5217	2.5217	2.5217	2.5217	2.5217	2.5217	2.5217	2.5217	2.5217	2.5217	2.5217	2.5217	2.5217	2.5217	2.5217	2.5217	2.5217	2.5217	2.5217	2.5217	2.5217	2.5217	2.5217	2.5217	2.5217	2.5217
1.8100	2.2259	2.1978	2.1305	2.1358	2.1754	2.4009	2.1021	2.1731	2.2234	2.1037	2.0217	2.1939	2.4888	2.2646	2.0364	2.5217	2.5217	2.5217	2.5217	2.5217	2.5217	2.5217	2.5217	2.5217	2.5217	2.5217	2.5217	2.5217	2.5217	2.5217	2.5217	2.5217	2.5217	2.5217	2.5217	2.5217	2.5217	2.5217	2.5217	2.5217	2.5217	2.5217	2.5217	2.5217	2.5217	2.5217	2.5217	2.5217	2.5217
1.8200	2.2259	2.1978	2.1305	2.1358	2.1754	2.4009	2.1021	2.1731	2.2234	2.1037	2.0217	2.1939	2.4888	2.2646	2.0364	2.5217	2.5217	2.5217	2.5217	2.5217	2.5217	2.5217	2.5217	2.5217	2.5217	2.5217	2.5217	2.5217	2.5217	2.5217	2.5217	2.5217	2.5217	2.5217	2.5217	2.5217	2.5217	2.5217	2.5217	2.5217	2.5217	2.5217	2.5217	2.5217	2.5217	2.5217	2.5217	2.5217	2.5217
1.8300	2.2259	2.1978	2.1305	2.1358	2.1754	2.4009	2.1021	2.1731	2.2234	2.1037	2.0217	2.1939	2.4888	2.2646	2.0364	2.5217	2.5217	2.5217	2.5217	2.5217	2.5217	2.5217	2.5217	2.5217	2.5217	2.5217	2.5217	2.5217	2.5217	2.5217	2.5217	2.5217	2.5217	2.5217	2.5217	2.5217	2.5217	2.5217	2.5217	2.5217	2.5217	2.5217	2.5217	2.5217	2.5217	2.5217	2.5217	2.5217	2.5217
1.8400	2.2259	2.1978	2.1305	2.1358	2.1754	2.4009	2.1021	2.1731	2.2234	2.1037	2.0217	2.1939	2.4888	2.2646	2.0364	2.5217	2.5217	2.5217	2.5217	2.5217	2.5217	2.5217	2.5217	2.5217	2.5217	2.5217	2.5217	2.5217	2.5217	2.5217	2.5217	2.5217	2.5217	2.5217	2.5217	2.5217	2.5217	2.5217	2.5217	2.5217	2.5217	2.5217	2.5217	2.5217	2.5217	2.5217	2.5217	2.5217	2.5217
1.8500	2.2259	2.1978	2.1305	2.1358	2.1754	2.4009	2.1021	2.1731	2.2234	2.1037	2.0217	2.1939	2.4888	2.2646	2.0364	2.5217	2.5217	2.5217	2.5217	2.5217	2.5217	2.5217	2.5217	2.5217	2.5217	2.5217	2.5217	2.5217	2.5217	2.5217	2.5217	2.5217	2.5217	2.5217	2.5217	2.5217	2.5217	2.5217	2.5217	2.5217	2.5217	2.5217	2.5217	2.5217	2.5217	2.5217	2.5217	2.5217	2.5217
1.8600	2.2259	2.1978	2.1305	2.1358	2.1754	2.4009	2.1021	2.1731	2.2234	2.1037	2.0217	2.1939	2.4888	2.2646	2.0364	2.5217	2.5217	2.5217	2.5217	2.5217	2.5217	2.5217	2.5217	2.5217	2.5217	2.5217	2.5217	2.5217	2.5217	2.5217	2.5217	2.5217	2.5217	2.5217	2.5217	2.5217	2.5217	2.5217	2.5217	2.5217	2.5217	2.5217	2.5217	2.5217	2.5217	2.5217	2.5217	2.5217	2.5217
1.8700	2.2259	2.1978	2.1305	2.1358	2.1754	2.4009	2.1021	2.1731	2.2234	2.1037	2.0217	2.1939	2.4888	2.2646	2.0364	2.5217	2.5217	2.5217	2.5217	2.5217	2.5217	2.5217	2.5217	2.5217	2.5217	2.5217	2.5217	2.5217	2.5217	2.5217	2.5217	2.5217	2.5217	2.5217	2.5217	2.5217	2.5217	2.5217	2.5217	2.5217	2.5217	2.5217	2.5217	2.5217	2.5217	2.5217	2.5217	2.5217	2.5217
1.8800	2.2259	2.1978	2.1305	2.1358	2.1754	2.4009	2.1021	2.1731	2.2234	2.1037	2.0217	2.1939	2.4888	2.2646	2.0364	2.5217	2.5217	2.5217	2.5217	2.5217	2.5217	2.5217	2.5217	2.5217	2.5217	2.5217	2.5217	2.5217	2.5217	2.5217	2.5217	2.5217	2.5217	2.5217	2.5217	2.5217	2.5217	2.5217	2.5217	2.5217	2.5217	2.5217	2.5217	2.5217	2.5217	2.5217	2.5217	2.5217	2.5217
1.8900	2.2259	2.1978	2.1305	2.1358	2.1754	2.4009	2.1021	2.1731	2.2234	2.1037	2.0217	2.1939	2.4888	2.2646	2.0364	2.5217	2.5217	2.5217	2.5217	2.5217	2.5217	2.5217	2.5217	2.5217	2.5217	2.5217	2.5217	2.5217	2.5217	2.5217	2.5217	2.5217	2.5217	2.5217	2.5217	2.5217	2.5217	2.5217	2.5217	2.5217	2.5217	2.5217	2.5217	2.5217	2.5217	2.5217	2.5217	2.5217	2.5217
1.9000	2.2259	2.1978	2.1305	2.1358	2.1754	2.4009	2.1021	2.1731	2.2234	2.1037	2.0217	2.1939	2.4888	2.2646	2.0364	2.5217	2.5217	2.5217	2.5217	2.5217	2.5217	2.5217	2.5217	2.5217	2.5217	2.5217	2.5217	2.5217	2.5217	2.5217	2.5217	2.5217	2.5217	2.5217	2.5217	2.5217	2.5217	2.5217	2.5217	2.5217	2.5217	2.5217	2.5217	2.5217	2.5217	2.5217	2.5217	2.5217	2.5217
1.9100	2.5082	2.4764	2.4003	2.4063	2.4511	2.7060	2.3681	2.4485	2.5053	2.3700	2.2774	2.4721	2.8056	2.5520	2.2939	2.8427	2.8427	2.8427	2.8427	2.8427	2.8427	2.8427	2.8427	2.8427	2.8427	2.8427	2.8427	2.8427	2.8427	2.8427	2.8427	2.8427	2.8427	2.8427	2.8427	2.8427	2.8427	2.8427	2.8427	2.8427	2.8427	2.8427	2.8427	2.8427	2.8427	2.8427	2.8427	2.8427	2.8427
1.9200	2.5082	2.4764	2.4003	2.4063	2.4511	2.7060	2.3681	2.4485	2.5053	2.3700	2.2774	2.4721	2.8056	2.5520	2.2939	2.8427	2.8427	2.8427	2.8427	2.8427	2.8427	2.8427	2.8427	2.8427	2.8427	2.8427	2.8427	2.8427	2.8427	2.8427	2.8427	2.8427	2.8427	2.8427	2.8427	2.8427	2.8427	2.8427	2.8427	2.8427	2.8427	2.8427	2.8427	2.8427	2.8427	2.8427	2.8427	2.8427	2.8427
1.9300	2.5082	2.4764	2.4003	2.4063	2.4511	2.7060	2.3681	2.4485	2.5053	2.3700	2.2774	2.4721	2.8056	2.5520	2.2939	2.8427	2.8427	2.8427	2.8427	2.8427	2.8427	2.8427	2.8427	2.8427	2.8427	2.8427	2.8427	2.8427	2.8427	2.8427	2.8427	2.8427	2.8427	2.8427	2.8427	2.8427	2.8427	2.8427	2.8427	2.8427	2.8427	2.8427	2.8427	2.8427	2.8427	2.8427	2.8427	2.8427	2.8427
1.9400	2.5082	2.4764	2.4003	2.4063	2.4511	2.7060	2.3681	2.4485	2.5053	2.3700	2.2774	2.4721	2.8056	2.5520	2.2939	2.8427	2.8427	2.8427	2.8427	2.8427	2.8427	2.8427	2.8427	2.8427	2.8427	2.8427	2.8427	2.8427	2.8427	2.8427	2.8427	2.8427	2.8427	2.8427	2.8427	2.8427	2.8427	2.8427	2.8427	2.8427	2.8427	2.8427	2.8427	2.8427	2.8427	2.8427	2.8427	2.8427	2.8427
1.9500	2.5082	2.4764	2.4003	2.4063	2.4511	2.7060	2.3681	2.4485	2.5053	2.3700	2.2774	2.4721	2.8056	2.5520	2.2939	2.8427	2.8427	2.8427	2.8427	2.8427	2.8427	2.8427	2.8427	2.8427	2.8427	2.8427	2.8427	2.8427	2.8427	2.8427	2.8427	2.8427	2.8427	2.8427	2.8427	2.8427	2.8427	2.8427	2.8427	2.8427	2.8427	2.8427	2.8427	2.8427	2.8427	2.8427	2.8427	2.8427	2.8427
1.9600	2.5082	2.4764	2.4003	2.4063	2.4511	2.7060	2.3681	2.4485	2.5053	2.3700	2.2774	2.4721	2.8056	2.5520	2.2939	2.8427	2.8427	2.8427	2.8427	2.8427	2.8427	2.8427	2.8427	2.8427	2.8427	2.8427	2.8427	2.8427	2.8427	2.8427	2.8427	2.8427	2.8427	2.8427	2.8427	2.8427	2.8427	2.8427	2.8427	2.8427	2.8427	2.8427	2.8427	2.8427	2.8427	2.8427	2.8427	2.8427	2.8427
1.9700	2.5082	2.4764	2.4003	2.4063	2.4511	2.7060	2.3681	2.4485	2.5053	2.3700	2.2774	2.4721	2.8056	2.5520	2.2939	2.8427	2.8427	2.8427	2.8427	2.8427	2.8427	2.8427	2.8427	2.8427	2.8427	2.8427	2.8427	2.8427	2.8427	2.8427	2.8427	2.8427	2.8427	2.8427	2.8427	2.8427	2.8427	2.8427	2.8427	2.8427	2.8427	2.8427	2.8427	2.8427	2.8427	2.8427	2.8427	2.8427	2.8427
1.9800	2.5082	2.4764	2.4003	2.4063	2.4511	2.7060	2.3681	2.4485	2.5053	2.3700	2.2774	2.4721	2.8056	2.5520	2.2939	2.8427	2.8427	2.8427	2.8427	2.8427	2.8427	2.8427	2.8427	2.8427	2.8427	2.8427	2.8427	2.8427	2.8427	2.8427	2.8427	2.8427	2.8427	2.8427	2.8427	2.8427	2.8427	2.8427	2.8427	2.8427	2.8427	2.8427	2.8427	2.8427	2.8427	2.8427	2.8427	2.8427	2.8427
1.9900	2.5082	2.4764	2.4003	2.4063	2.4511	2.7060	2.3681	2.4485	2.5053	2.3700	2.2774	2.4721	2.8056	2.5520	2.2939	2.8427	2.8427	2.8427	2.8427	2.8427	2.8427	2.8427	2.8427	2.8427	2.8427	2.8427	2.8427	2.8427	2.8427	2.8427	2.8427	2.8427	2.8427	2.8427	2.8427	2.8427	2.8427	2.8427	2.8427	2.8427	2.8427	2.8427	2.8427	2.8427	2.8427	2.8427	2.8427	2.8427	2.8427
2.0000	2.5082	2.4764	2.4003	2.4063	2.4511	2.7060	2.3681	2.4485	2.5053	2.3700	2.2774	2.4721	2.8056	2.5520	2.2939	2.8427	2.8427	2.8427	2.8427	2.8427	2.8427	2.8427	2.8427	2.8427	2.8427	2.8427	2.8427	2.8427	2.8427	2.8427	2.8427	2.8427	2.8427	2.8427	2.8427	2.8427	2.8427	2.8427	2.8427	2.8427	2.8427	2.8427	2.8427	2.8427	2.8427	2.8427	2.8427	2.8427	2.8427
2.0100	2.5082	2.4764	2.4003	2.4063	2.4511	2.7060	2.3681	2.4485	2.5053	2.3700	2.2774	2.4721	2.8056	2.5520	2.2939	2.8427	2.8427	2.8427	2.8427	2.8427	2.8427	2.8427	2.8427	2.8427	2.8427	2.8427	2.8427	2.8427	2.8427	2.8427	2.8427	2.8427	2.8427	2.8427	2.8427	2.8427	2.8427	2.8427	2.8427	2.8427	2.8427	2.8427	2.8427	2.8427	2.8427	2.8427	2.8427	2.8427	2.8427
2.0200	2.5082	2.4764	2.4003	2.4063	2.4511	2.7060	2.3681	2.4485	2.5053	2.3700	2.2774	2.4721	2.8056	2.5520	2.2939	2.8427	2.8427	2.8427	2.8427	2.8427	2.8427	2.8427	2.8427	2.8427	2.8427	2.8427	2.8427	2.8427	2.8427	2.8427	2.8427	2.8427	2.8427	2.8427	2.8427	2.8427	2.8427	2.8427	2.8427	2.8427	2.8427	2.8427	2.8427	2.8427	2.8427	2.8427	2.8427	2.8427	2.8427
2.0300	2.5082	2.4764	2.4003	2.4063	2.4511	2.7060	2.3681	2.4485	2.5053	2.3700	2.2774	2.4721	2.8056	2.5520	2.2939	2.8427	2.8427	2.8427	2.8427	2.8427	2.8427	2.8427	2.8427	2.8427	2.8427	2.8427	2.8427	2.8427	2.8427	2.8427	2.8427	2.8427	2.8427	2.8427	2.8427	2.8427	2.8427	2.8427	2.8427	2.8427	2.8427	2.8427	2.8427	2.8427	2.8427	2.8427	2.8427	2.8427	2.8427
2.0400	2.5082	2.4764	2.4003	2.4063	2.4511	2.7060	2.3681	2.4485	2.5053	2.3700	2.2774	2.4721	2.8056	2.5520	2.2939	2.8427	2.8427	2.8427	2.8427	2.8427	2.8427	2.8427	2.8427	2.8427	2.8427	2.8427	2.8427	2.8427	2.8427	2.8427	2.8427	2.8427	2.8427	2.8427	2.8427	2.8427	2.8427	2.8427	2.8427	2.8427	2.8427	2.8427	2.8427	2.8427	2.8427	2.8427	2.8427	2.8427	2.8427
2.0500	2.5082	2.4764	2.4003	2.4063	2.4511	2.7060	2.3681	2.4485	2.5053	2.3700	2.2774	2.4721	2.8056	2.5520	2.2939	2.8427	2.8427	2.8427	2.8427	2.8427	2.8427	2.8427	2.8427	2.8427	2.8427	2.8427	2.8427	2.8427	2.8427	2.8427	2.8427	2.8427	2.8427	2.8427	2.8427	2.8427	2.8427	2.8427	2.8427	2.8427	2.8427	2.8427	2.8427	2.8427	2.8427	2.8427	2.8427	2.8427	2.8427
2.0600	2.5082	2.4764	2.4003	2.4063	2.4511	2.7060	2.3681	2.4485	2.5053	2.3700	2.2774	2.4721	2.8056	2.5520	2.2939	2.8427	2.8427	2.8427	2.8427	2.8427	2.8427	2.8427	2.8427	2.8427	2.8427	2.8427	2.8427	2.8427	2.8427	2.8427	2.8427	2.8427	2.8427	2.8427	2.8427	2.8427	2.8427	2.8427	2.8427	2.8427	2.8427	2.8427	2.8427	2.8427	2.8427	2.8427	2.8427	2.8427	2.8427
2.0700	2.5082	2.4764	2.4003	2.4063	2.4511	2.7060	2.3681	2.4485	2.5053	2.3700	2.2774	2.4721	2.8056	2.5520	2.2939	2.8427	2.8427	2.8427	2.8427	2.8427	2.8427	2.8427	2.8427	2.8427	2.8427	2.8427	2.8427	2.8427	2.8427	2.8427	2.8427	2.8427	2.8427	2.8427	2.8427	2.8427	2.8427	2.8427	2.8427	2.8427	2.8427	2.8427	2.8427	2.8427	2.8427	2.8427	2.8427	2.8427	2.8427
2.0800	2.5082	2.4764	2.4003	2.4063	2.4511	2.7060	2.3681	2.4485	2.5053	2.3700	2.2774	2.4721	2.8056	2.5520	2.2939	2.8427	2.8427	2.8427	2.8427	2.8427	2.8427	2.8427	2.8427	2.8427	2.8427	2.8427	2.8427	2.8427	2.8427	2.8427	2.8427	2.8427	2.8427	2.8427	2.8427	2.8427	2.8427	2.8427	2.8427	2.8427	2.8427	2.8427	2.8427	2.8427	2.8427	2.8427	2.8427	2.8427	2.8427
2.0900	2.5082	2.4764	2.4003	2.4063	2.4511	2.7060	2.3681	2.4485	2.5053	2.3700	2.2774	2.4721	2.8056	2.5520	2.2939	2.8427	2.8427	2.8427	2.8427	2.8427	2.8427	2.8427	2.8427	2.8427	2.8427	2.8427	2.8427	2.8427	2.8427	2.8427	2.8427	2.8427	2.8427	2.8427	2.8427	2.8427	2.8427	2.8427	2.8427	2.8427	2.8427	2.8427	2.8427	2.8427	2.8427	2.8427	2.8427	2.8427	2.8427
2.1000	2.5082	2.4764	2.4003	2.4063	2.4511	2.7060	2.3681	2.4485	2.5053	2.3700	2.2774	2.4721	2.8056	2.5520	2.2939	2.8427	2.8427	2.8427	2.8427	2.8427	2.8427	2.8427	2.8427	2.8427	2.8427	2.8427	2.8427	2.8427	2.8427	2.8427	2.8427	2.8427	2.8427	2.8427	2.8427	2.8427	2.8427	2.8427	2.8427	2.8427	2.8427	2.8427	2.8427	2.8427	2.8427	2.8427	2.8427	2.8427	2.8427
2.1100	2.7988	2.7632	2.6780	2.6847	2.7349	3.0203	2.6418	2.7319	2.7956	2.6440	2.5404	2.7586	3.1321	2.8479	2.5589	3.1734	3.1734	3.1734	3.1734	3.1734	3.1734	3.1734	3.1734	3.1734	3.1734	3.1734	3.1734	3.1734	3.1734	3.1734	3.1734	3.1734	3.1734	3.1734	3.1734	3.1734	3.1734	3.1734	3.1734	3.1734	3.1734	3.1734	3.1734	3.1734	3.1734	3.1734	3.1734	3.1734	3.1734
2.1200	2.7988	2.7632	2.6780	2.6847	2.7349	3.0203	2.6418	2.7319	2.7956	2.6440	2.5404	2.7586	3.1321	2.8479	2.5589	3.1734	3.1734	3.1734	3.1734	3.1734	3.1734	3.1734	3.1734	3.1734	3.1734	3.1734	3.1734	3.1734	3.1734	3.1734	3.1734	3.1734	3.1734	3.1734	3.1734	3.1734	3.1734	3.1734	3.1734	3.1734	3.1734	3.1734	3.1734	3.1734	3.1734	3.1734	3.1734	3.1734	3.1734
2.1300	2.7988	2.7632	2.6780	2.6847	2.7349	3.0203	2.6418	2.7319	2.7956	2.6440	2.5404	2.7586	3.1321	2.8479	2.5589	3.1734	3.1734	3.1734	3.1734	3.1734	3.1734	3.1734	3.1734	3.1734	3.1734	3.1734	3.1734	3.1734	3.1734	3.1734	3.1734	3.1734	3.1734	3.1734	3.1734	3.1734	3.1734	3.1734	3.1734	3.1734	3.1734	3.1734	3.1734	3.1734	3.1734	3.1734	3.1734	3.1734	3.1734
2.1400	2.7988	2.7632	2.6780	2.6847	2.7349	3.0203	2.6418	2.7319	2.7956	2.6440	2.5404	2.7586	3.1321	2.8479	2.5589	3.1734	3.1734	3.1734	3.1734	3.1734	3.1734	3.1734	3.1734	3.1734	3.1734	3.1734	3.1734	3.1734	3.1734	3.1734	3.1734	3.1734	3.1734	3.1734	3.1734	3.1734	3.1734	3.1734	3.1734	3.1734	3.1734	3.1734	3.1734	3.1734	3.1734	3.1734	3.1734	3.1734	3.1734
2.1500	2.7988	2.7632	2.6780	2.6847	2.7349	3.0203	2.6418	2.7319	2.7956	2.6440	2.5404	2.7586	3.1321	2.8479	2.5589	3.1734	3.1734	3.1734	3.1734	3.1734	3.1734	3.1734	3.1734	3.1734	3.1734	3.1734	3.1734	3.1734	3.1734	3.1734	3.1734	3.1734	3.1734	3.1734	3.1734	3.1734	3.1734	3.1734	3.1734	3.1734	3.1734	3.1734	3.1734	3.1734	3.1734	3.1734	3.1734	3.1734	3.1734
2.1600	2.7988	2.7632	2.6780	2.6847	2.7349	3.0203	2.6418	2.7319	2.7956	2.6440	2.5404	2.7586	3.1321	2.8479	2.5589	3.1734	3.1734	3.1734	3.1734	3.1734	3.1734	3.1734	3.1734	3.1734	3.1734	3.1734	3.1734	3.1734	3.1734	3.1734	3.1734	3.1734	3.1734	3.1734	3.1734	3.1734	3.1734	3.1734	3.1734	3.1734	3.1734	3.1734	3.1734	3.1734	3.1734	3.1734	3.1734	3.1734	3.1734
2.1700	2.7988	2.7632	2.6780	2.6847	2.7349	3.0203	2.6418	2.7319	2.7956	2.6440	2.5404	2.7586	3.1321	2.8479	2.5589	3.1734	3.1734	3.1734	3.1734	3.1734	3.1734	3.1734	3.1734	3.1734	3.1734	3.1734	3.1734	3.1734	3.1734	3.1734	3.1734	3.1734	3.1734	3.1734	3.1734	3.1734	3.1734	3.1734	3.1734	3.1734	3.1734	3.1734	3.1734	3.1734	3.1734	3.1734	3.1734	3.1734	3.1734
2.1800	2.7988	2.7632	2.6780	2.6847	2.7349	3.0203	2.6418	2.7319	2.7956	2.6440	2.5404	2.7586	3.1321	2.8479	2.5589	3.1734	3.1734	3.1734	3.1734	3.1734	3.1734	3.1734	3.1734	3.1734	3.1734	3.1734	3.1734	3.1734	3.1734	3.1734	3.1734	3.1734	3.1734	3.1734	3.1734	3.1734	3.1734	3.1734	3.1734	3.1734	3.1734	3.1734	3.1734	3.1734	3.1734	3.1734	3.1734	3.1734	3.1734
2.1900	2.7988	2.7632	2.6780	2.6847	2.7349	3.0203	2.6418	2.7319	2.7956	2.6440	2.5404	2.7586	3.1321	2.8479	2.5589	3.1734	3.1734	3.1734	3.1734	3.1734	3.1734	3.1734	3.1734	3.1734	3.1734	3.1734	3.1734	3.1734	3.1734	3.1734	3.1734	3.1734	3.1734	3.1734	3.1734	3.1734	3.1734	3.1734	3.1734	3.1734	3.1734	3.1734	3.1734	3.1734	3.1734	3.1734	3.1734	3.1734	3.1734
2.2000	2.7988	2.7632	2.6780	2.6847	2.7349	3.0203	2.6418	2.7319	2.7956	2.6440	2.5404	2.7586	3.1321	2.8479	2.5589	3.1734	3.1734	3.1734	3.1734	3.1734	3.1734	3.1734	3.1734	3.1734	3.1734	3.1734	3.1734	3.1734	3.1734	3.1734	3.1734	3.1734	3.1734	3.1734	3.1734	3.1734	3.1734	3.1734	3.1734	3.1734	3.1734	3.1734	3.1734	3.1734	3.1734	3.1734	3.1734	3.1734	3.1734
2.2100	2.7988	2.7632	2.6780	2.6847	2.7349	3.0203	2.6418	2.7319	2.7956	2.6440	2.5404	2.7586	3.1321	2.8479	2.5589	3.1734	3.1734	3.1734	3.1734	3.1734	3.1734	3.1734	3.1734	3.1734	3.1734	3.1734	3.1734	3.1734	3.1734	3.1734	3.1734	3.1734	3.1734	3.1734	3.1734	3.1734	3.1734	3.1734	3.1734	3.1734	3.1734	3.1734	3.1734	3.1734	3.1734	3.1734	3.1734	3.1734	3.1734
2.2200	2.7988	2.7632	2.6780	2.6847	2.7349	3.0203	2.6418	2.7319	2.7956	2.6440	2.5404	2.7586	3.1321	2.8479	2.5589	3.1734	3.1734	3.1734	3.1734	3.1734	3.1734	3.1734	3.1734	3.1734	3.1734	3.1734	3.1734	3.1734	3.1734	3.1734	3.1734	3.1734	3.1734	3.1734	3.1734	3.1734	3.1734	3.1734	3.1734	3.1734	3.1734	3.1734	3.1734	3.1734	3.1734	3.1734	3.1734	3.1734	3.1734
2.2300	2.7988	2.7632	2.6780	2.6847	2.7349	3.0203	2.6418	2.7319	2.7956	2.6440	2.5404	2.7586	3.1321	2.8479	2.5589	3.1734	3.1734	3.1734	3.1734	3.1734	3.1734	3.1734	3.1734	3.1734	3.1734	3.1734	3.1734	3.1734	3.1734	3.1734	3.1734	3.1734	3.1734	3.1734	3.1734	3.1734	3.1734	3.1734	3.1734	3.1734	3.1734	3.1734	3.1734	3.1734	3.1734	3.1734	3.1734	3.1734	3.1734
2.2400	2.7988	2.7632	2.6780	2.6847	2.7349	3.0203	2.6418	2.7319	2.7956	2.6440	2.5404	2.7586	3.1321	2.8479	2.5589	3.1734	3.1734	3.1734	3.1734	3.1734	3.1734	3.1734	3.1734	3.1734	3.1734	3.1734	3.1734	3.1734	3.1734	3.1734	3.1734	3.1734	3.1734	3.1734	3.1734	3.1734	3.1734	3.1734	3.1734	3.1734	3.1734	3.1734	3.1734	3.1734	3.1734	3.1734	3.1734	3.1734	3.1734
2.2500	2.7988	2.7632	2.6780	2.6847	2.7349	3.0203	2.6418	2.7319	2.7956	2.6440	2.5404	2.7586	3.1321	2.8479	2.5589	3.1734	3.1734	3.1734	3.1734	3.1734	3.1734	3.1734	3.1734	3.1734	3.1734	3.1734	3.1734	3.1734	3.1734	3.1734	3.1734	3.1734	3.1734	3.1734	3.1734	3.1734	3.1734	3.1734	3.1734	3.1734	3.1734	3.1734	3.1734	3.1734	3.1734	3.1734	3.1734	3.1734	3.1734
2.2600	2.7988	2.7632	2.6780	2.6847	2.7349	3.0203	2.6418	2.7319	2.7956	2.6440	2.5404	2.7586	3.1321	2.8479	2.5589	3.1734	3.1734	3.1734	3.1734	3.1734	3.1734	3.1734	3.1734	3.1734	3.1734	3.1734	3.1734	3.1734	3.1734	3.1734	3.1734	3.1734	3.1734	3.1734	3.1734	3.1734	3.1734	3.1734	3.1734	3.1734	3.1734	3.1734	3.1734	3.1734	3.1734	3.1734	3.1734	3.1734	3.1734
2.2700	2.7988	2.7632	2.6780	2.6847	2.7349	3.0203	2.6418	2.7319	2.7956	2.6440	2.5404	2.7586	3.1321	2.8479	2.5589	3.1734	3.1734	3.1734	3.1734	3.1734	3.1734	3.1734	3.1734	3.1734	3.1734	3.1734	3.1734	3.1734	3.1734	3.1734	3.1734	3.1734	3.1734	3.1734	3.1734	3.1734	3.1734	3.1734	3.1734	3.1734	3.1734	3.1734	3.1734	3.1734	3.1734	3.1734	3.1734	3.1734	3.1734
2.2800	2.7988	2.7632	2.6780	2.6847	2.7349	3.0203	2.6418	2.7319	2.7956	2.6440	2.5404	2.7586	3.1321	2.8479	2.5589	3.1734	3.1734	3.1734	3.1734	3.1734	3.1734	3.1734	3.1734	3.1734	3.1734	3.1734	3.1734	3.1734	3.1734	3.1734	3.1734	3.1734	3.1734	3.1734	3.1734	3.1734	3.1734	3.1734	3.1734	3.1734	3.1734	3.1734	3.1734	3.1734	3.1734	3.1734	3.1734	3.1734	3.1734
2.2900	2.7988	2.7632	2.6780	2.6847	2.7349	3.0203	2.6418	2.7319	2.7956	2.6440	2.5404	2.7586	3.1321	2.8479	2.5589	3.1734	3.1734	3.1734	3.1734	3.1734	3.1734	3.1734	3.1734	3.1734	3.1734	3.1734	3.1734	3.1734	3.1734	3.1734	3.1734	3.1734	3.1734	3.1734	3.1734	3.1734	3.1734	3.1734	3.1734	3.1734	3.1734	3.1734	3.1734	3.1734	3.1734	3.1734	3.1734	3.1734	3.1734
2.3000	2.7988	2.7632	2.6780	2.6847	2.7349	3.0203	2.6418	2.7319	2.7956	2.6440	2.5404	2.7586	3.1321	2.8479	2.5589	3.1734	3.1734	3.1734	3.1734	3.1734	3.1734	3.1734	3.1734	3.1734	3.1734	3.1734	3.1734	3.1734	3.1734	3.1734	3.1734	3.1734	3.1734	3.1734	3.1734	3.1734	3.1734	3.1734	3.1734	3.1734	3.1734	3.1734	3.1734	3.1734	3.1734	3.1734	3.1734	3.1734	3.1734
2.3100	3.0898	3.0504	2.9560	2.9634	3.0190	3.3350	2.9159	3.0156	3.0862	2.9183	2.8037	3.0454	3.4590	3.1443	2.8242	3.5047	3.5047	3.5047	3.5047	3.5047	3.5047	3.5047	3.5047	3.5047	3.5047	3.5047	3.5047	3.5047	3.5047	3.5047	3.5047	3.5047	3.5047	3.5047	3.5047	3.5047	3.5047	3.5047	3.5047	3.5047	3.5047	3.5047	3.5047	3.5047	3.5047	3.5047	3.5047	3.5047	3.5047
2.3200	3.0898	3.0504	2.9560	2.9634	3.0190	3.3350	2.9159	3.0156	3.0862	2.9183	2.8037	3.0454	3.4590	3.1443	2.8242	3.5047	3.5047	3.5047	3.5047	3.5047	3.5047	3.5047	3.5047	3.5047	3.5047	3.5047	3.5047	3.5047	3.5047	3.5047	3.5047	3.5047	3.5047	3.5047	3.5047	3.5047	3.5047	3.5047	3.5047	3.5047	3.5047	3.5047	3.5047	3.5047	3.5047	3.5047	3.5047	3.5047	3.5047
2.3300	3.0898	3.0504	2.9560	2.9634	3.0190	3.3350	2.9159	3.0156	3.0862	2.9183	2.8037	3.0454	3.4590	3.1443	2.8242	3.5047	3.5047	3.5047	3.5047	3.5047	3.5047	3.5047	3.5047	3.5047	3.5047	3.5047	3.5047	3.5047	3.5047	3.5047	3.5047	3.5047	3.5047	3.5047	3.5047	3.5047	3.5047	3.5047	3.5047	3.5047	3.5047	3.5047	3.5047	3.5047	3.5047	3.5047	3.5047	3.5047	3.5047
2.3400	3.0898	3.0504	2.9560	2.9634	3.0190	3.3350	2.9159	3.0156	3.0862	2.9183	2.8037	3.0454	3.4590	3.1443	2.8242	3.5047	3.5047	3.5047	3.5047	3.5047	3.5047	3.5047	3.5047	3.5047	3.5047	3.5047	3.5047	3.5047	3.5047	3.5047	3.5047	3.5047	3.5047	3.5047	3.5047	3.5047	3.5047	3.5047	3.5047	3.5047	3.5047	3.5047	3.5047	3.5047	3.5047	3.5047	3.5047	3.5047	3.5047
2.3500	3.0898	3.0504	2.9560	2.9634	3.0190	3.3350	2.9159	3.0156	3.0862	2.9183	2.8037	3.0454	3.4590	3.1443	2.8242	3.5047	3.5047	3.5047	3.5047	3.5047	3.5047	3.5047	3.5047	3.5047	3.5047	3.5047	3.5047	3.5047	3.5047	3.5047	3.5047	3.5047	3.5047	3.5047	3.5047	3.5047	3.5047	3.5047	3.5047	3.5047	3.5047	3.5047	3.5047	3.5047	3.5047	3.5047	3.5047	3.5047	3.5047
2.3600	3.0898	3.0504	2.9560	2.9634	3.0190	3.3350	2.9159	3.0156	3.0862	2.9183	2.8037	3.0454	3.4590	3.1443	2.8242	3.5047	3.5047	3.5047	3.5047	3.5047	3.5047	3.5047	3.5047	3.5047	3.5047	3.5047	3.5047	3.5047	3.5047	3.5047	3.5047	3.5047	3.5047	3.5047	3.5047	3.5047	3.5047	3.5047	3.5047	3.5047	3.5047	3.5047	3.5047	3.5047	3.5047	3.5047	3.5047	3.5047	3.5047
2.3700	3.0898	3.0504	2.9560	2.9634	3.0190	3.3350	2.9159	3.0156	3.0862	2.9183	2.8037	3.0454	3.4590	3.1443	2.8242	3.5047	3.5047	3.5047	3.5047	3.5047	3.5047	3.5047	3.5047	3.5047	3.5047	3.5047	3.5047	3.5047	3.5047	3.5047	3.5047	3.5047	3.5047	3.5047	3.5047	3.5047	3.5047	3.5047	3.5047	3.5047	3.5047	3.5047	3.5047	3.5047	3.5047	3.5047	3.5047	3.5047	3.5047
2.3800	3.0898	3.0504	2.9560	2.9634	3.0190	3.3350	2.9159	3.0156	3.0862	2.9183	2.8037	3.0454	3.4590	3.1443	2.8242	3.5047	3.5047	3.5047	3.5047	3.5047	3.5047	3.5047	3.5047	3.5047	3.5047	3.5047	3.5047	3.5047	3.5047	3.5047	3.5047	3.5047	3.5047	3.5047	3.5047	3.5047	3.5047	3.5047	3.5047	3.5047	3.5047	3.5047	3.5047	3.5047	3.5047	3.5047	3.5047	3.5047	3.5047
2.3900	3.0898	3.0504	2.9560	2.9634	3.0190	3.3350	2.9159	3.0156	3.0862	2.9183	2.8037	3.0454	3.4590	3.1443	2.8242	3.5047	3.5047	3.5047	3.5047	3.5047	3.5047	3.5047	3.5047	3.5047	3.5047	3.5047	3.5047	3.5047	3.5047	3.5047	3.5047	3.5047	3.5047	3.5047	3.5047	3.5047	3.5047	3.5047	3.5047	3.5047	3.5047	3.5047	3.5047	3.5047	3.5047	3.5047	3.5047	3.5047	3.5047
2.4000	3.0898	3.0504	2.9560	2.9634	3.0190	3.3350	2.9159	3.0156	3.0862	2.9183	2.8037	3.0454	3.4590	3.1443	2.8242	3.5047	3.5047	3.5047	3.5047	3.5047	3.5047	3.5047	3.5047	3.5047	3.5047	3.5047	3.5047	3.5047	3.5047	3.5047	3.5047	3.5047	3.5047	3.5047	3.5047	3.5047	3.5047	3.5047	3.5047	3.5047	3.5047	3.5047	3.5047	3.5047	3.5047	3.5047	3.5047	3.5047	3.5047
2.4100	3.0898	3.0504	2.9560	2.9634	3.0190	3.3350	2.9159	3.0156	3.0862	2.9183	2.8037	3.0454	3.4590	3.1443	2.8242	3.5047	3.5047	3.5047	3.5047	3.5047	3.5047	3.5047	3.5047	3.5047	3.5047	3.5047	3.5047	3.5047	3.5047	3.5047	3.5047	3.5047	3.5047	3.5047	3.5047	3.5047	3.5047	3.5047	3.5047	3.5047	3.5047	3.5047	3.5047	3.5047	3.5047	3.5047	3.5047	3.5047	3.5047
2.4200	3.0898	3.0504	2.9560	2.9634	3.0190	3.3350	2.9159	3.0156	3.0862	2.9183	2.8037	3.0454	3.4590	3.1443	2.8242	3.5047	3.5047	3.5047	3.5047	3.5047	3.5047	3.5047	3.5047	3.5047	3.5047	3.5047	3.5047	3.5047	3.5047	3.5047	3.5047	3.5047	3.5047	3.5047	3.5047	3.5047	3.5047	3.5047	3.5047	3.5047	3.5047	3.5047	3.5047	3.5047	3.5047	3.5047	3.5047	3.5047	3.5047
2.4300	3.0898	3.0504	2.9560	2.9634	3.0190	3.3350	2.9159	3.0156	3.0862	2.9183	2.8037	3.0454	3.4590	3.1443	2.8242	3.5047	3.5047	3.5047	3.5047	3.5047	3.5047	3.5047	3.5047	3.5047	3.5047	3.5047	3.5047	3.5047	3.5047	3.5047	3.5047	3.5047	3.5047	3.5047	3.5047	3.5047	3.5047	3.5047	3.5047	3.5047	3.5047	3.5047	3.5047	3.5047	3.5047	3.5047	3.5047	3.5047	3.5047
2.4400	3.0898	3.0504	2.9560	2.9634	3.0190	3.3350	2.9159	3.0156	3.0862	2.9183	2.8037	3.0454	3.4590	3.1443	2.8242	3.5047	3.5047	3.5047	3.5047	3.5047	3.5047	3.5047	3.5047	3.5047	3.5047	3.5047	3.5047	3.5047	3.5047	3.5047	3.5047	3.5047	3.5047	3.5047	3.5047	3.5047	3.5047	3.5047	3.5047	3.5047	3.5047	3.5047	3.5047	3.5047	3.5047	3.5047	3.5047	3.5047	3.5047
2.4500	3.0898	3.0504	2.9560	2.9634	3.0190	3.3350	2.9159	3.0156	3.0862	2.9183	2.8037	3.0454	3.4590	3.1443	2.8242	3.5047	3.5047	3.5047	3.5047	3.5047	3.5047	3.5047	3.5047	3.5047	3.5047	3.5047	3.5047	3.5047	3.5047	3.5047	3.5047	3.5047	3.5047	3.5047	3.5047	3.5047	3.5047	3.5047	3.5047	3.5047	3.5047	3.5047	3.5047	3.5047	3.5047	3.5047	3.5047	3.5047	3.5047
2.4600	3.0898	3.0504	2.9560	2.9634	3.0190	3.3350	2.9159	3.0156	3.0862	2.9183	2.8037	3.0454	3.4590	3.1443	2.8242	3.5047	3.5047	3.5047	3.5047	3.5047	3.5047	3.5047	3.5047	3.5047	3.5047	3.5047	3.5047	3.5047	3.5047	3.5047	3.5047	3.5047	3.5047	3.5047	3.5047	3.5047	3.5047	3.5047	3.5047	3.5047	3.5047	3.5047	3.5047	3.5047	3.5047	3.5047	3.5047	3.5047	3.5047
2.4700	3.0898	3.0504	2.9560	2.9634	3.0190	3.3350	2.9159	3.0156	3.0862	2.9183	2.8037	3.0454	3.4590	3.1443	2.8242	3.5047	3.5047	3.5047	3.5047	3.5047	3.5047	3.5047	3.5047	3.5047	3.5047	3.5047	3.5047	3.5047	3.5047	3.5047	3.5047	3.5047	3.5047	3.5047	3.5047	3.5047	3.5047	3.5047	3.5047	3.5047	3.5047	3.5047	3.5047	3.5047	3.5047	3.5047	3.5047	3.5047	3.5047
2.4800	3.0898	3.0504	2.9560	2.9634	3.0190	3.3350	2.9159	3.0156	3.0862	2.9183	2.8037	3.0454	3.4590	3.1443	2.8242	3.5047	3.5047	3.5047	3.5047	3.5047	3.5047	3.5047	3.5047	3.5047	3.5047	3.5047	3.5047	3.5047	3.5047	3.5047	3.5047	3.5047	3.5047	3.5047	3.5047	3.5047	3.5047	3.5047	3.5047	3.5047	3.5047	3.5047	3.5047	3.5047	3.5047	3.5047	3.5047	3.5047	3.5047
2.4900	3.0898	3.0504	2.9560	2.9634	3.0190	3.3350	2.9159	3.0156	3.0862	2.9183	2.8037	3.0454	3.4590	3.1443	2.8242	3.5047	3.5047	3.5047	3.5047	3.5047	3.5047	3.5047	3.5047	3.5047	3.5047	3.5047	3.5047	3.5047	3.5047	3.5047	3.5047	3.5047	3.5047	3.5047	3.5047	3.5047	3.5047	3.5047	3.5047	3.5047	3.5047	3.5047	3.5047	3.5047	3.5047	3.5047	3.5047	3.5047	3.5047
2.5000	3.0898	3.0504	2.9560	2.9634	3.0190	3.3350	2.9159	3.0156	3.0862	2.9183	2.8037	3.0454	3.4590	3.1443	2.8242	3.5047	3.5047	3.5047	3.5047	3.5047	3.5047	3.5047	3.5047	3.5047	3.5047	3.5047	3.5047	3.5047	3.5047	3.5047	3.5047	3.5047	3.5047	3.5047	3.5047	3.5047	3.5047	3.5047	3.5047	3.5047	3.5047	3.5047	3.5047	3.5047	3.5047	3.5047	3.5047	3.5047	3.5047
2.5100	3.3820	3.3388	3.2351	3.2433	3.3043	3.6513	3.1910	3.3005	3.3780	3.1937	3.0680	3.3335	3.7876	3.4420	3.0906	3.8377	3.8377	3.8377	3.8377	3.8377	3.8377	3.8377	3.8377	3.8377	3.8377	3.8377	3.8377	3.8377	3.8377	3.8377	3.8377	3.8377	3.8377	3.8377	3.8377	3.8377	3.8377	3.8377	3.8377	3.8377	3.8377	3.8377	3.8377	3.8377	3.8377	3.8377	3.8377	3.8377	3.8377
2.5200	3.3820	3.3388	3.2351	3.2433	3.3043	3.6513	3.1910	3.3005	3.3780	3.1937	3.0680	3.3335	3.7876	3.4420	3.0906	3.8377	3.8377	3.8377	3.8377	3.8377	3.8377	3.8377	3.8377	3.8377	3.8377	3.8377	3.8377	3.8377	3.8377	3.8377	3.8377	3.8377	3.8377	3.8377	3.8377	3.8377	3.8377	3.8377	3.8377	3.8377	3.8377	3.8377	3.8377	3.8377	3.8377	3.8377	3.8377	3.8377	3.8377
2.5300	3.3820	3.3388	3.2351	3.2433	3.3043	3.6513	3.1910	3.3005	3.3780	3.1937	3.0680	3.3335	3.7876	3.4420	3.0906	3.8377	3.8377	3.8377	3.8377	3.8377	3.8377	3.8377	3.8377	3.8377	3.8377	3.8377	3.8377	3.8377	3.8377	3.8377	3.8377	3.8377	3.8377	3.8377	3.8377	3.8377	3.8377	3.8377	3.8377	3.8377	3.8377	3.8377	3.8377	3.8377	3.8377	3.8377	3.8377	3.8377	3.8377
2.5400	3.3820	3.3388	3.2351	3.2433	3.3043	3.6513	3.1910	3.3005	3.3780	3.1937	3.0680	3.3335	3.7876	3.4420	3.0906	3.8377	3.8377	3.8377	3.8377	3.8377	3.8377	3.8377	3.8377	3.8377	3.8377	3.8377	3.8377	3.8377	3.8377	3.8377	3.8377	3.8377	3.8377	3.8377	3.8377	3.8377	3.8377	3.8377	3.8377	3.8377	3.8377	3.8377	3.8377	3.8377	3.8377	3.8377	3.8377	3.8377	3.8377
2.5500	3.3820	3.3388	3.2351	3.2433	3.3043	3.6513	3.1910	3.3005	3.3780	3.1937	3.0680	3.3335	3.7876	3.4420	3.0906	3.8377	3.8377	3.8377	3.8377	3.8377	3.8377	3.8377	3.8377	3.8377	3.8377	3.8377	3.8377	3.8377	3.8377	3.8377	3.8377	3.8377	3.8377	3.8377	3.8377	3.8377	3.8377	3.8377	3.8377	3.8377	3.8377	3.8377	3.8377	3.8377	3.8377	3.8377	3.8377	3.8377	3.8377
2.5600	3.3820	3.3388	3.2351	3.2433	3.3043	3.6513	3.1910	3.3005	3.3780	3.1937	3.0680	3.3335	3.7876	3.4420	3.0906	3.8377	3.8377	3.8377	3.8377	3.8377	3.8377	3.8377	3.8377	3.8377	3.8377	3.8377	3.8377	3.8377	3.8377	3.8377	3.8377	3.8377	3.8377	3.8377	3.8377	3.8377	3.8377	3.8377	3.8377	3.8377	3.8377	3.8377	3.8377	3.8377	3.8377	3.8377	3.8377	3.8377	3.8377
2.5700	3.3820	3.3388	3.2351	3.2433	3.3043	3.6513	3.1910	3.3005	3.3780	3.1937	3.0680	3.3335	3.7876	3.4420	3.0906	3.8377	3.8377	3.8377	3.8377	3.8377	3.8377	3.8377	3.8377	3.8377	3.8377	3.8377	3.8377	3.8377	3.8377	3.8377	3.8377	3.8377	3.8377	3.8377	3.8377	3.8377	3.8377	3.8377	3.8377	3.8377	3.8377	3.8377	3.8377	3.8377	3.8377	3.8377	3.8377	3.8377	3.8377
2.5800	3.3820	3.3388	3.2351	3.2433	3.3043	3.6513	3.1910	3.3005	3.3780	3.1937	3.0680	3.3335	3.7876	3.4420	3.0906	3.8377	3.8377	3.8377	3.8377	3.8377	3.8377	3.8377	3.8377	3.8377	3.8377	3.8377	3.8377	3.8377	3.8377	3.8377	3.8377	3.8377	3.8377	3.8377	3.8377	3.8377	3.8377	3.8377	3.8377	3.8377	3.8377	3.8377	3.8377	3.8377	3.8377	3.8377	3.8377	3.8377	3.8377
2.5900	3.3820	3.3388	3.2351	3.2433	3.3043	3.6513	3.1910	3.3005	3.3780	3.1937	3.0680	3.3335	3.7876	3.4420	3.0906	3.8377	3.8377	3.8377	3.8377	3.8377	3.8377	3.8377	3.8377	3.8377	3.8377	3.8377	3.8377	3.8377	3.8377	3.8377	3.8377	3.8377	3.8377	3.8377	3.8377	3.8377	3.8377	3.8377	3.8377	3.8377	3.8377	3.8377	3.8377	3.8377	3.8377	3.8377	3.8377	3.8377	3.8377
2.6000	3.3820	3.3388	3.2351	3.2433	3.3043	3.6513	3.1910	3.3005	3.3780	3.1937	3.0680	3.3335	3.7876	3.4420	3.0906	3.8377	3.8377	3.8377	3.8377	3.8377	3.8377	3.8377	3.8377	3.8377	3.8377	3.8377	3.8377	3.8377	3.8377	3.8377	3.8377	3.8377	3.8377	3.8377	3.8377	3.8377	3.8377	3.8377	3.8377	3.8377	3.8377	3.8377	3.8377	3.8377	3.8377	3.8377	3.8377	3.8377	3.8377
2.6100	3.3820	3.3388	3.2351	3.2433	3.3043	3.6513	3.1910	3.3005	3.3780	3.1937	3.0680	3.3335	3.7876	3.4420	3.0906	3.8377	3.8377	3.8377	3.8377	3.8377	3.8377	3.8377	3.8377	3.8377	3.8377	3.8377	3.8377	3.8377	3.8377	3.8377	3.8377	3.8377	3.8377	3.8377	3.8377	3.8377	3.8377	3.8377	3.8377	3.8377	3.8377	3.8377	3.8377	3.8377	3.8377	3.8377	3.8377	3.8377	3.8377
2.6200	3.3820	3.3388	3.2351	3.2433	3.3043	3.6513	3.1910	3.3005	3.3780	3.1937	3.0680	3.3335	3.7876	3.4420	3.0906	3.8377	3.8377	3.8377	3.8377	3.8377	3.8377	3.8377	3.8377	3.8377	3.8377	3.8377	3.8377	3.8377	3.8377	3.8377	3.8377	3.8377	3.8377	3.8377	3.8377	3.8377	3.8377	3.8377	3.8377	3.8377	3.8377	3.8377	3.8377	3.8377	3.8377	3.8377	3.8377	3.8377	3.8377
2.6300	3.3820	3.3388	3.2351	3.2433	3.3043	3.6513	3.1910	3.3005	3.3780	3.1937	3.0680	3.3335	3.7876	3.4420	3.0906	3.8377	3.8377	3.8377	3.8377	3.8377	3.8377	3.8377	3.8377	3.8377	3.8377	3.8377	3.8377	3.8377	3.8377	3.8377	3.8377	3.8377	3.8377	3.8377	3.8377	3.8377	3.8377	3.8377	3.8377	3.8377	3.8377	3.8377	3.8377	3.8377	3.8377	3.8377	3.8377	3.8377	3.8377
2.6400	3.3820	3.3388	3.2351	3.2433	3.3043	3.6513	3.1910	3.3005	3.3780	3.1937	3.0680	3.3335	3.7876	3.4420	3.0906	3.8377	3.8377	3.8377	3.8377	3.8377	3.8377	3.8377	3.8377	3.8377	3.8377	3.8377	3.8377	3.8377	3.8377	3.8377	3.8377	3.8377	3.8377	3.8377	3.8377	3.8377	3.8377	3.8377	3.8377	3.8377	3.8377	3.8377	3.8377	3.8377	3.8377	3.8377	3.8377	3.8377	3.8377
2.6500	3.3820	3.3388	3.2351	3.2433	3.3043	3.6513	3.1910	3.3005	3.3780	3.1937	3.0680	3.3335	3.7876	3.4420	3.0906	3.8377	3.8377	3.8377	3.8377	3.8377	3.8377	3.8377	3.8377	3.8377	3.8377	3.8377	3.8377	3.8377	3.8377	3.8377	3.8377	3.8377	3.8377	3.8377	3.8377	3.8377	3.8377	3.8377	3.8377	3.8377	3.8377	3.8377	3.8377	3.8377	3.8377	3.8377	3.8377	3.8377	3.8377
2.6600	3.3820	3.3388	3.2351	3.2433	3.3043	3.6513	3.1910	3.3005	3.3780	3.1937	3.0680	3.3335	3.7876	3.4420	3.0906	3.8377	3.8377	3.8377	3.8377	3.8377	3.8377	3.8377	3.8377	3.8377	3.8377	3.8377	3.8377	3.8377	3.8377	3.8377	3.8377	3.8377	3.8377	3.8377	3.8377	3.8377	3.8377	3.8377	3.8377	3.8377	3.8377	3.8377	3.8377	3.8377	3.8377	3.8377	3.8377	3.8377	3.8377
2.6700	3.3820	3.3388	3.2351	3.2433	3.3043	3.6513	3.1910	3.3005	3.3780	3.1937	3.0680	3.3335	3.7876	3.4420	3.0906	3.8377	3.8377	3.8377	3.8377	3.8377	3.8377	3.8377	3.8377	3.8377	3.8377	3.8377	3.8377	3.8377	3.8377	3.8377	3.8377	3.8377	3.8377	3.8377	3.8377	3.8377	3.8377	3.8377	3.8377	3.8377	3.8377	3.8377	3.8377	3.8377	3.8377	3.8377	3.8377	3.8377	3.8377
2.6800	3.3820	3.3388	3.2351	3.2433	3.3043	3.6513	3.1910	3.3005	3.3780	3.1937	3.0680	3.3335	3.7876	3.4420	3.0906	3.8377	3.8377	3.8377	3.8377	3.8377	3.8377	3.8377	3.8377	3.8377	3.8377	3.8377	3.8377	3.8377	3.8377	3.8377	3.8377	3.8377	3.8377	3.8377	3.8377	3.8377	3.8377	3.8377	3.8377	3.8377	3.8377	3.8377	3.8377	3.8377	3.8377	3.8377	3.8377	3.8377	3.8377
2.6900	3.3820	3.3388	3.2351	3.2433	3.3043	3.6513	3.1910	3.3005	3.3780	3.1937	3.0680	3.3335	3.7876	3.4420	3.0906	3.8377	3.8377	3.8377	3.8377	3.8377	3.8377	3.8377	3.8377	3.8377	3.8377	3.8377	3.8377	3.8377	3.8377	3.8377	3.8377	3.8377	3.8377	3.8377	3.8377	3.8377	3.8377	3.8377	3.8377	3.8377	3.8377	3.8377	3.8377	3.8377	3.8377	3.8377	3.8377	3.8377	3.8377
2.7000	3.3820	3.3388	3.2351	3.2433	3.3043	3.6513	3.1910	3.3005	3.3780	3.1937	3.0680	3.3335	3.7876	3.4420	3.0906	3.8377	3.8377	3.8377	3.8377	3.8377	3.8377	3.8377	3.8377	3.8377	3.8377	3.8377	3.8377	3.8377	3.8377	3.8377	3.8377	3.8377	3.8377	3.8377	3.8377	3.8377	3.8377	3.8377	3.8377	3.8377	3.8377	3.8377	3.8377	3.8377	3.8377	3.8377	3.8377	3.8377	3.8377
2.7100	3.6742	3.6271	3.5142	3.5232	3.5896	3.9676	3.4661	3.5854	3.6699	3.4691	3.3323	3.6216	4.1162	3.7396	3.3569	4.1707	4.1707	4.1707	4.1707	4.1707	4.1707	4.1707	4.1707	4.1707	4.1707	4.1707	4.1707	4.1707	4.1707	4.1707	4.1707	4.1707	4.1707	4.1707	4.1707	4.1707	4.1707	4.1707	4.1707	4.1707	4.1707	4.1707	4.1707	4.1707	4.1707	4.1707	4.1707	4.1707	4.1707
2.7200	3.6742	3.6271	3.5142	3.5232	3.5896	3.9676	3.4661	3.5854	3.6699	3.4691	3.3323	3.6216	4.1162	3.7396	3.3569	4.1707	4.1707	4.1707	4.1707	4.1707	4.1707	4.1707	4.1707	4.1707	4.1707	4.1707	4.1707	4.1707	4.1707	4.1707	4.1707	4.1707	4.1707	4.1707	4.1707	4.1707	4.1707	4.1707	4.1707	4.1707	4.1707	4.1707	4.1707	4.1707	4.1707	4.1707	4.1707	4.1707	4.1707
2.7300	3.6742	3.6271	3.5142	3.5232	3.5896	3.9676	3.4661	3.5854	3.6699	3.4691	3.3323	3.6216	4.1162	3.7396	3.3569	4.1707	4.1707	4.1707	4.1707	4.1707	4.1707	4.1707	4.1707	4.1707	4.1707	4.1707	4.1707	4.1707	4.1707	4.1707	4.1707	4.1707	4.1707	4.1707	4.1707	4.1707	4.1707	4.1707	4.1707	4.1707	4.1707	4.1707	4.1707	4.1707	4.1707	4.1707	4.1707	4.1707	4.1707
2.7400	3.6742	3.6271	3.5142	3.5232	3.5896	3.9676	3.4661	3.5854	3.6699	3.4691	3.3323	3.6216	4.1162	3.7396	3.3569	4.1707	4.1707	4.1707	4.1707	4.1707	4.1707	4.1707	4.1707	4.1707	4.1707	4.1707	4.1707	4.1707	4.1707	4.1707	4.1707	4.1707	4.1707	4.1707	4.1707	4.1707	4.1707	4.1707	4.1707	4.1707	4.1707	4.1707	4.1707	4.1707	4.1707	4.1707	4.1707	4.1707	4.1707
2.7500	3.6742	3.6271	3.5142	3.5232	3.5896	3.9676	3.4661	3.5854	3.6699	3.4691	3.3323	3.6216	4.1162	3.7396	3.3569	4.1707	4.1707	4.1707	4.1707	4.1707	4.1707	4.1707	4.1707	4.1707	4.1707	4.1707	4.1707	4.1707	4.1707	4.1707	4.1707	4.1707	4.1707	4.1707	4.1707	4.1707	4.1707	4.1707	4.1707	4.1707	4.1707	4.1707	4.1707	4.1707	4.1707	4.1707	4.1707	4.1707	4.1707
2.7600	3.6742	3.6271	3.5142	3.5232	3.5896	3.9676	3.4661	3.5854	3.6699	3.4691	3.3323	3.6216	4.1162	3.7396	3.3569	4.1707	4.1707	4.1707	4.1707	4.1707	4.1707	4.1707	4.1707	4.1707	4.1707	4.1707	4.1707	4.1707	4.1707	4.1707	4.1707	4.1707	4.1707	4.1707	4.1707	4.1707	4.1707	4.1707	4.1707	4.1707	4.1707	4.1707	4.1707	4.1707	4.1707	4.1707	4.1707	4.1707	4.1707
2.7700	3.6742	3.6271	3.5142	3.5232	3.5896	3.9676	3.4661	3.5854	3.6699	3.4691	3.3323	3.6216	4.1162	3.7396	3.3569	4.1707	4.1707	4.1707	4.1707	4.1707	4.1707	4.1707	4.1707	4.1707	4.1707	4.1707	4.1707	4.1707	4.1707	4.1707	4.1707	4.1707	4.1707	4.1707	4.1707	4.1707	4.1707	4.1707	4.1707	4.1707	4.1707	4.1707	4.1707	4.1707	4.1707	4.1707	4.1707	4.1707	4.1707
2.7800	3.6742	3.6271	3.5142	3.5232	3.5896	3.9676	3.4661	3.5854	3.6699	3.4691	3.3323	3.6216	4.1162	3.7396	3.3569	4.1707	4.1707	4.1707	4.1707	4.1707	4.1707	4.1707	4.1707	4.1707	4.1707	4.1707	4.1707	4.1707	4.1707	4.1707	4.1707	4.1707	4.1707	4.1707	4.1707	4.1707	4.1707	4.1707	4.1707	4.1707	4.1707	4.1707	4.1707	4.1707	4.1707	4.1707	4.1707	4.1707	4.1707
2.7900	3.6742	3.6271	3.5142	3.5232	3.5896	3.9676	3.4661	3.5854	3.6699	3.4691	3.3323	3.6216	4.1162	3.7396	3.3569	4.1707	4.1707	4.1707	4.1707	4.1707	4.1707	4.1707	4.1707	4.1707	4.1707	4.1707	4.1707	4.1707	4.1707	4.1707	4.1707	4.1707	4.1707	4.1707	4.1707	4.1707	4.1707	4.1707	4.1707	4.1707	4.1707	4.1707	4.1707	4.1707	4.1707	4.1707	4.1707	4.1707	4.1707
2.8000	3.6742	3.6271	3.5142	3.5232	3.5896	3.9676	3.4661	3.5854	3.6699	3.4691	3.3323	3.6216	4.1162	3.7396	3.3569	4.1707	4.1707	4.1707	4.1707	4.1707	4.1707	4.1707	4.1707	4.1707	4.1707	4.1707	4.1707	4.1707	4.1707	4.1707	4.1707	4.1707	4.1707	4.1707	4.1707	4.1707	4.1707	4.1707	4.1707	4.1707	4.1707	4.1707	4.1707	4.1707	4.1707	4.1707	4.1707	4.1707	4.1707
2.8100	3.6742	3.6271	3.5142	3.5232	3.5896	3.9676	3.4661	3.5854	3.6699	3.4691	3.3323	3.6216	4.1162	3.7396	3.3569	4.1707	4.1707	4.1707	4.1707	4.1707	4.1707	4.1707	4.1707	4.1707	4.1707	4.1707	4.1707	4.1707	4.1707	4.1707	4.1707	4.1707	4.1707	4.1707	4.1707	4.1707	4.1707	4.1707	4.1707	4.1707	4.1707	4.1707	4.1707	4.1707	4.1707	4.1707	4.1707	4.1707	4.1707
2.8200	3.6742	3.6271	3.5142	3.5232	3.5896	3.9676	3.4661	3.5854	3.6699	3.4691	3.3323	3.6216	4.1162	3.7396	3.3569	4.1707	4.1707	4.1707	4.1707	4.1707	4.1707	4.1707	4.1707	4.1707	4.1707	4.1707	4.1707	4.1707	4.1707	4.1707	4.1707	4.1707	4.1707	4.1707	4.1707	4.1707	4.1707	4.1707	4.1707	4.1707	4.1707	4.1707	4.1707	4.1707	4.1707	4.1707	4.1707	4.1707	4.1707
2.8300	3.6742	3.6271	3.5142	3.5232	3.5896	3.9676	3.4661	3.5854	3.6699	3.4691	3.3323	3.6216	4.1162	3.7396	3.3569	4.1707	4.1707	4.1707	4.1707	4.1707	4.1707	4.1707	4.1707	4.1707	4.1707	4.1707	4.1707	4.1707	4.1707	4.1707	4.1707	4.1707	4.1707	4.1707	4.1707	4.1707	4.1707	4.1707	4.1707	4.1707	4.1707	4.1707	4.1707	4.1707	4.1707	4.1707	4.1707	4.1707	4.1707
2.8400	3.6742	3.6271	3.5142	3.5232	3.5896	3.9676	3.4661	3.5854	3.6699	3.4691	3.3323	3.6216	4.1162	3.7396	3.3569	4.1707	4.1707	4.1707	4.1707	4.1707	4.1707	4.1707	4.1707	4.1707	4.1707	4.1707	4.1707	4.1707	4.1707	4.1707	4.1707	4.1707	4.1707	4.1707	4.1707	4.1707	4.1707	4.1707	4.1707	4.1707	4.1707	4.1707	4.1707	4.1707	4.1707	4.1707	4.1707	4.1707	4.1707
2.8500	3.6742	3.6271	3.5142	3.5232	3.5896	3.9676	3.4661	3.5854	3.6699	3.4691	3.3323	3.6216	4.1162	3.7396	3.3569	4.1707	4.1707	4.1707	4.1707	4.1707	4.1707	4.1707	4.1707	4.1707	4.1707	4.1707	4.1707	4.1707	4.1707	4.1707	4.1707	4.1707	4.1707	4.1707	4.1707	4.1707	4.1707	4.1707	4.1707	4.1707	4.1707	4.1707	4.1707	4.1707	4.1707	4.1707	4.1707	4.1707	4.1707
2.8600	3.6742	3.6271	3.5142	3.5232	3.5896	3.9676	3.4661	3.5854	3.6699	3.4691	3.3323	3.6216	4.1162	3.7396	3.3569	4.1707	4.1707	4.1707	4.1707	4.1707	4.1707	4.1707	4.1707	4.1707	4.1707	4.1707	4.1707	4.1707	4.1707	4.1707	4.1707	4.1707	4.1707	4.1707	4.1707	4.1707	4.1707	4.1707	4.1707	4.1707	4.1707	4.1707	4.1707	4.1707	4.1707	4.1707	4.1707	4.1707	4.1707
2.8700	3.6742	3.6271	3.5142	3.5232	3.5896	3.9676	3.4661	3.5854	3.6699	3.4691	3.3323	3.6216	4.1162	3.7396	3.3569	4.1707	4.1707	4.1707	4.1707	4.1707	4.1707	4.1707	4.1707	4.1707	4.1707	4.1707	4.1707	4.1707	4.1707	4.1707	4.1707	4.1707	4.1707	4.1707	4.1707	4.1707	4.1707	4.1707	4.1707	4.1707	4.1707	4.1707	4.1707	4.1707	4.1707	4.1707	4.1707	4.1707	4.1707
2.8800	3.6742	3.6271	3.5142	3.5232	3.5896	3.9676	3.4661	3.5854	3.6699	3.4691	3.3323	3.6216	4.1162	3.7396	3.3569	4.1707	4.1707	4.1707	4.1707	4.1707	4.1707	4.1707	4.1707	4.1707	4.1707	4.1707	4.1707	4.1707	4.1707	4.1707	4.1707	4.1707	4.1707	4.1707	4.1707	4.1707	4.1707	4.1707	4.1707	4.1707	4.1707	4.1707	4.1707	4.1707	4.1707	4.1707	4.1707	4.1707	4.1707
2.8900	3.6742	3.6271	3.5142	3.5232	3.5896	3.9676	3.4661	3.5854	3.6699	3.4691	3.3323	3.6216	4.1162	3.7396	3.3569	4.1707	4.1707	4.1707	4.1707	4.1707	4.1707	4.1707	4.1707	4.1707	4.1707	4.1707	4.1707	4.1707	4.1707	4.1707	4.1707	4.1707	4.1707	4.1707	4.1707	4.1707	4.1707	4.1707	4.1707	4.1707	4.1707	4.1707	4.1707	4.1707	4.1707	4.1707	4.1707	4.1707	4.1707
2.9000	3.6742	3.6271	3.5142	3.5232	3.5896	3.9676	3.4661	3.5854	3.6699	3.4691	3.3323	3.6216	4.1162	3.7396	3.3569	4.1707	4.1707	4.1707	4.1707	4.1707	4.1707	4.1707	4.1707	4.1707	4.1707	4.1707	4.1707	4.1707	4.1707	4.1707	4.1707	4.1707	4.1707	4.1707	4.1707	4.1707	4.1707	4.1707	4.1707	4.1707	4.1707	4.1707	4.1707	4.1707	4.1707	4.1707	4.1707	4.1707	4.1707
2.9100	3.9519	3.9011	3.7792	3.7890	3.8605	4.2682	3.7274	3.8561	3.9472	3.7306	3.5832	3.8953	4.4288	4.0225	3.6097	4.4873	4.4873	4.4873	4.4873	4.4873	4.4873	4.4873	4.4873	4.4873	4.4873	4.4873	4.4873	4.4873	4.4873	4.4873	4.4873	4.4873	4.4873	4.4873	4.4873	4.4873	4.4873	4.4873	4.4873	4.4873	4.4873	4.4873	4.4873	4.4873	4.4873	4.4873	4.4873	4.4873	4.4873
2.9200	3.9519	3.9011	3.7792	3.7890	3.8605	4.2682	3.7274	3.8561	3.9472	3.7306	3.5832	3.8953	4.4288	4.0225	3.6097	4.4873	4.4873	4.4873	4.4873	4.4873	4.4873	4.4873	4.4873	4.4873	4.4873	4.4873	4.4873	4.4873	4.4873	4.4873	4.4873	4.4873	4.4873	4.4873	4.4873	4.4873	4.4873	4.4873	4.4873	4.4873	4.4873	4.4873	4.4873	4.4873	4.4873	4.4873	4.4873	4.4873	4.4873
2.9300	3.9519	3.9011	3.7792	3.7890	3.8605	4.2682	3.7274	3.8561	3.9472	3.7306	3.5832	3.8953	4.4288	4.0225	3.6097	4.4873	4.4873	4.4873	4.4873	4.4873	4.4873	4.4873	4.4873	4.4873	4.4873	4.4873	4.4873	4.4873	4.4873	4.4873	4.4873	4.4873	4.4873	4.4873	4.4873	4.4873	4.4873	4.4873	4.4873	4.4873	4.4873	4.4873	4.4873	4.4873	4.4873	4.4873	4.4873	4.4873	4.4873
2.9400	3.9519	3.9011	3.7792	3.7890	3.8605	4.2682	3.7274	3.8561	3.9472	3.7306	3.5832	3.8953	4.4288	4.0225	3.6097	4.4873	4.4873	4.4873	4.4873	4.4873	4.4873	4.4873	4.4873	4.4873	4.4873	4.4873	4.4873	4.4873	4.4873	4.4873	4.4873	4.4873	4.4873	4.4873	4.4873	4.4873	4.4873	4.4873	4.4873	4.4873	4.4873	4.4873	4.4873	4.4873	4.4873	4.4873	4.4873	4.4873	4.4873
2.9500	3.9519	3.9011	3.7792	3.7890	3.8605	4.2682	3.7274	3.8561	3.9472	3.7306	3.5832	3.8953	4.4288	4.0225	3.6097	4.4873	4.4873	4.4873	4.4873	4.4873	4.4873	4.4873	4.4873	4.4873	4.4873	4.4873	4.4873	4.4873	4.4873	4.4873	4.4873	4.4873	4.4873	4.4873	4.4873	4.4873	4.4873	4.4873	4.4873	4.4873	4.4873	4.4873	4.4873	4.4873	4.4873	4.4873	4.4873	4.4873	4.4873
2.9600	3.9519	3.9011	3.7792	3.7890	3.8605	4.2682	3.7274	3.8561	3.9472	3.7306	3.5832	3.8953	4.4288	4.0225	3.6097	4.4873	4.4873	4.4873	4.4873	4.4873	4.4873	4.4873	4.4873	4.4873	4.4873	4.4873	4.4873	4.4873	4.4873	4.4873	4.4873	4.4873	4.4873	4.4873	4.4873	4.4873	4.4873	4.4873	4.4873	4.4873	4.4873	4.4873	4.4873	4.4873	4.4873	4.4873	4.4873	4.4873	4.4873
2.9700	3.9519	3.9011	3.7792	3.7890	3.8605	4.2682	3.7274	3.8561	3.9472	3.7306	3.5832	3.8953	4.4288	4.0225	3.6097	4.4873	4.4873	4.4873	4.4873	4.4873	4.4873	4.4873	4.4873	4.4873	4.4873	4.4873	4.4873	4.4873	4.4873	4.4873	4.4873	4.4873	4.4873	4.4873	4.4873	4.4873	4.4873	4.4873	4.4873	4.4873	4.4873	4.4873	4.4873	4.4873	4.4873	4.4873	4.4873	4.4873	4.4873
2.9800	3.9519	3.9011	3.7792	3.7890	3.8605	4.2682	3.7274	3.8561	3.9472	3.7306	3.5832	3.8953	4.4288	4.0225	3.6097	4.4873	4.4873	4.4873	4.4873	4.4873	4.4873	4.4873	4.4873	4.4873	4.4873	4.4873	4.4873	4.4873	4.4873	4.4873	4.4873	4.4873	4.4873	4.4873	4.4873	4.4873	4.4873	4.4873	4.4873	4.4873	4.4873	4.4873	4.4873	4.4873	4.4873	4.4873	4.4873	4.4873	4.4873
2.9900	3.9519	3.9011	3.7792	3.7890	3.8605	4.2682	3.7274	3.8561	3.9472	3.7306	3.5832	3.8953	4.4288	4.0225	3.6097	4.4873	4.4873	4.4873	4.4873	4.4873	4.4873	4.4873	4.4873	4.4873	4.4873	4.4873	4.4873	4.4873	4.4873	4.4873	4.4873	4.4873	4.4873	4.4873	4.4873	4.4873	4.4873	4.4873	4.4873	4.4873	4.4873	4.4873	4.4873	4.4873	4.4873	4.4873	4.4873	4.4873	4.4873
3.0000	3.9519	3.9011	3.7792	3.7890	3.8605	4.2682	3.7274	3.8561	3.9472	3.7306	3.5832	3.8953	4.4288	4.0225	3.6097	4.4873	4.4873	4.4873	4.4873	4.4873	4.4873	4.4873	4.4873	4.4873	4.4873	4.4873	4.4873	4.4873	4.4873	4.4873	4.4873	4.4873	4.4873	4.4873	4.4873	4.4873	4.4873	4.4873	4.4873	4.4873	4.4873	4.4873	4.4873	4.4873	4.4873	4.4873	4.4873	4.4873	4.4873
3.0100	3.9519	3.9011	3.7792	3.7890	3.8605	4.2682	3.7274	3.8561	3.9472	3.7306	3.5832	3.8953	4.4288	4.0225	3.6097	4.4873	4.4873	4.4873	4.4873	4.4873	4.4873	4.4873	4.4873	4.4873	4.4873	4.4873	4.4873	4.4873	4.4873	4.4873	4.4873	4.4873	4.4873	4.4873	4.4873	4.4873	4.4873	4.4873	4.4873	4.4873	4.4873	4.4873	4.4873	4.4873	4.4873	4.4873	4.4873	4.4873	4.4873
3.0200	3.9519	3.9011	3.7792	3.7890	3.8605	4.2682	3.7274	3.8561	3.9472	3.7306	3.5832	3.8953	4.4288	4.0225	3.6097	4.4873	4.4873	4.4873	4.4873	4.4873	4.4873	4.4873	4.4873	4.4873	4.4873	4.4873	4.4873	4.4873	4.4873	4.4873	4.4873	4.4873	4.4873	4.4873	4.4873	4.4873	4.4873	4.4873	4.4873	4.4873	4.4873	4.4873	4.4873	4.4873	4.4873	4.4873	4.4873	4.4873	4.4873
3.0300	3.9519	3.9011	3.7792	3.7890	3.8605	4.2682	3.7274	3.8561	3.9472	3.7306	3.5832	3.8953	4.4288	4.0225	3.6097	4.4873	4.4873	4.4873	4.4873	4.4873	4.4873	4.4873	4.4873	4.4873	4.4873	4.4873	4.4873	4.4873	4.4873	4.4873	4.4873	4.4873	4.4873	4.4873	4.4873	4.4873	4.4873	4.4873	4.4873	4.4873	4.4873	4.4873	4.4873	4.4873	4.4873	4.4873	4.4873	4.4873	4.4873
3.0400	3.9519	3.9011	3.7792	3.7890	3.8605	4.2682	3.7274	3.8561	3.9472	3.7306	3.5832	3.8953	4.4288	4.0225	3.6097	4.4873	4.4873	4.4873	4.4873	4.4873	4.4873	4.4873	4.4873	4.4873	4.4873	4.4873	4.4873	4.4873	4.4873	4.4873	4.4873	4.4873	4.4873	4.4873	4.4873	4.4873	4.4873	4.4873	4.4873	4.4873	4.4873	4.4873	4.4873	4.4873	4.4873	4.4873	4.4873	4.4873	4.4873
3.0500	3.9519	3.9011	3.7792	3.7890	3.8605	4.2682	3.7274	3.8561	3.9472	3.7306	3.5832	3.8953	4.4288	4.0225	3.6097	4.4873	4.4873	4.4873	4.4873	4.4873	4.4873	4.4873	4.4873	4.4873	4.4873	4.4873	4.4873	4.4873	4.4873	4.4873	4.4873	4.4873	4.4873	4.4873	4.4873	4.4873	4.4873	4.4873	4.4873	4.4873	4.4873	4.4873	4.4873	4.4873	4.4873	4.4873	4.4873	4.4873	4.4873
3.0600	3.9519	3.9011	3.7792	3.7890	3.8605	4.2682	3.7274	3.8561	3.9472	3.7306	3.5832	3.8953	4.4288	4.0225	3.6097	4.4873	4.4873	4.4873	4.4873	4.4873	4.4873	4.4873	4.4873	4.4873	4.4873	4.4873	4.4873	4.4873	4.4873	4.4873	4.4873	4.4873	4.4873	4.4873	4.4873	4.4873	4.4873	4.4873	4.4873	4.4873	4.4873	4.4873	4.4873	4.4873	4.4873	4.4873	4.4873	4.4873	4.4873
3.0700	3.9519	3.9011	3.7792	3.7890	3.8605	4.2682	3.7274	3.8561	3.9472	3.7306	3.5832	3.8953	4.4288	4.0225	3.6097	4.4873	4.4873	4.4873	4.4873	4.4873	4.4873	4.4873	4.4873	4.4873	4.4873	4.4873	4.4873	4.4873	4.4873	4.4873	4.4873	4.4873	4.4873	4.4873	4.4873	4.4873	4.4873	4.4873	4.4873	4.4873	4.4873	4.4873	4.4873	4.4873	4.4873	4.4873	4.4873	4.4873	4.4873
3.0800	3.9519	3.9011	3.7792	3.7890	3.8605	4.2682	3.7274	3.8561	3.9472	3.7306	3.5832	3.8953	4.4288	4.0225	3.6097	4.4873	4.4873	4.4873	4.4873	4.4873	4.4873	4.4873	4.4873	4.4873	4.4873	4.4873	4.4873	4.4873	4.4873	4.4873	4.4873	4.4873	4.4873	4.4873	4.4873	4.4873	4.4873	4.4873	4.4873	4.4873	4.4873	4.4873	4.4873	4.4873	4.4873	4.4873	4.4873	4.4873	4.4873
3.0900	3.9519	3.9011	3.7792	3.7890	3.8605	4.2682	3.7274	3.8561	3.9472	3.7306	3.5832	3.8953	4.4288	4.0225	3.6097	4.4873	4.4873	4.4873	4.4873	4.4873	4.4873	4.4873	4.4873	4.4873	4.4873	4.4873	4.4873	4.4873	4.4873	4.4873	4.4873	4.4873	4.4873	4.4873	4.4873	4.4873	4.4873	4.4873	4.4873	4.4873	4.4873	4.4873	4.4873	4.4873	4.4873	4.4873	4.4873	4.4873	4.4873
3.1000	3.9519	3.9011	3.7792	3.7890	3.8605	4.2682	3.7274	3.8561	3.9472	3.7306	3.5832	3.8953	4.4288	4.0225	3.6097	4.4873	4.4873	4.4873	4.4873	4.4873	4.4873	4.4873	4.4873	4.4873	4.4873	4.4873	4.4873	4.4873	4.4873	4.4873	4.4873	4.4873	4.4873	4.4873	4.4873	4.4873	4.4873	4.4873	4.4873	4.4873	4.4873	4.4873	4.4873	4.4873	4.4873	4.4873	4.4873	4.4873	4.4873
3.1100	4.2295	4.1750	4.0443	4.0547	4.1315	4.5688	3.9886	4.1267	4.2245	3.9921	3.8341	4.1690	4.7412	4.3054	3.8625	4.8039	4.8039	4.8039	4.8039	4.8039	4.8039	4.8039	4.8039	4.8039	4.8039	4.8039	4.8039	4.8039	4.8039	4.8039	4.8039	4.8039	4.8039	4.8039	4.8039	4.8039	4.8039	4.8039	4.8039	4.8039	4.8039	4.8039	4.8039	4.8039	4.8039	4.8039	4.8039	4.8039	4.8039
3.1200	4.2295	4.1750	4.0443	4.0547	4.1315	4.5688	3.9886	4.1267	4.2245	3.9921	3.8341	4.1690	4.7412	4.3054	3.8625	4.8039	4.8039	4.8039	4.8039	4.8039	4.8039	4.8039	4.8039	4.8039	4.8039	4.8039	4.8039	4.8039	4.8039	4.8039	4.8039	4.8039	4.8039	4.8039	4.8039	4.8039	4.8039	4.8039	4.8039	4.8039	4.8039	4.8039	4.8039	4.8039	4.8039	4.8039	4.8039	4.8039	4.8039
3.1300	4.2295	4.1750	4.0443	4.0547	4.1315	4.5688	3.9886	4.1267	4.2245	3.9921	3.8341	4.1690	4.7412	4.3054	3.8625	4.8039	4.8039	4.8039	4.8039	4.8039	4.8039	4.8039	4.8039	4.8039	4.8039	4.8039	4.8039	4.8039	4.8039	4.8039	4.8039	4.8039	4.8039	4.8039	4.8039	4.8039	4.8039	4.8039	4.8039	4.8039	4.8039	4.8039	4.8039	4.8039	4.8039	4.8039	4.8039	4.8039	4.8039
3.1400	4.2295	4.1750	4.0443	4.0547	4.1315	4.5688	3.9886	4.1267	4.2245	3.9921	3.8341	4.1690	4.7412	4.3054	3.8625	4.8039	4.8039	4.8039	4.8039	4.8039	4.8039	4.8039	4.8039	4.8039	4.8039	4.8039	4.8039	4.8039	4.8039	4.8039	4.8039	4.8039	4.8039	4.8039	4.8039	4.8039	4.8039	4.8039	4.8039	4.8039	4.8039	4.8039	4.8039	4.8039	4.8039	4.8039	4.8039	4.8039	4.8039
3.1500	4.2295	4.1750	4.0443	4.0547	4.1315	4.5688	3.9886	4.1267	4.2245	3.9921	3.8341	4.1690	4.7412	4.3054	3.8625	4.8039	4.8039	4.8039	4.8039	4.8039	4.8039	4.8039	4.8039	4.8039	4.8039	4.8039	4.8039	4.8039	4.8039	4.8039	4.8039	4.8039	4.8039	4.8039	4.8039	4.8039	4.8039	4.8039	4.8039	4.8039	4.8039	4.8039	4.8039	4.8039	4.8039	4.8039	4.8039	4.8039	4.8039
3.1600	4.2295	4.1750	4.0443	4.0547	4.1315	4.5688	3.9886	4.1267	4.2245	3.9921	3.8341	4.1690	4.7412	4.3054	3.8625	4.8039	4.8039	4.8039	4.8039	4.8039	4.8039	4.8039	4.8039	4.8039	4.8039	4.8039	4.8039	4.8039	4.8039	4.8039	4.8039	4.8039	4.8039	4.8039	4.8039	4.8039	4.8039	4.8039	4.8039	4.8039	4.8039	4.8039	4.8039	4.8039	4.8039	4.8039	4.8039	4.8039	4.8039
3.1700	4.2295	4.1750	4.0443	4.0547	4.1315	4.5688	3.9886	4.1267	4.2245	3.9921	3.8341	4.1690	4.7412	4.3054	3.8625	4.8039	4.8039	4.8039	4.8039	4.8039	4.8039	4.8039	4.8039	4.8039	4.8039	4.8039	4.8039	4.8039	4.8039	4.8039	4.8039	4.8039	4.8039	4.8039	4.8039	4.8039	4.8039	4.8039	4.8039	4.8039	4.8039	4.8039	4.8039	4.8039	4.8039	4.8039	4.8039	4.8039	4.8039
3.1800	4.2295	4.1750	4.0443	4.0547	4.1315	4.5688	3.9886	4.1267	4.2245	3.9921	3.8341	4.1690	4.7412	4.3054	3.8625	4.8039	4.8039	4.8039	4.8039	4.8039	4.8039	4.8039	4.8039	4.8039	4.8039	4.8039	4.8039	4.8039	4.8039	4.8039	4.8039	4.8039	4.8039	4.8039	4.8039	4.8039	4.8039	4.8039	4.8039	4.8039	4.8039	4.8039	4.8039	4.8039	4.8039	4.8039	4.8039	4.8039	4.8039
3.1900	4.2295	4.1750	4.0443	4.0547	4.1315	4.5688	3.9886	4.1267	4.2245	3.9921	3.8341	4.1690	4.7412	4.3054	3.8625	4.8039	4.8039	4.8039	4.8039	4.8039	4.8039	4.8039	4.8039	4.8039	4.8039	4.8039	4.8039	4.8039	4.8039	4.8039	4.8039	4.8039	4.8039	4.8039	4.8039	4.8039	4.8039	4.8039	4.8039	4.8039	4.8039	4.8039	4.8039	4.8039	4.8039	4.8039	4.8039	4.8039	4.8039
3.2000	4.2295	4.1750	4.0443	4.0547	4.1315	4.5688	3.9886	4.1267	4.2245	3.9921	3.8341	4.1690	4.7412	4.3054	3.8625	4.8039	4.8039	4.8039	4.8039	4.8039	4.8039	4.8039	4.8039	4.8039	4.8039	4.8039	4.8039	4.8039	4.8039	4.8039	4.8039	4.8039	4.8039	4.8039	4.8039	4.8039	4.8039	4.8039	4.8039	4.8039	4.8039	4.8039	4.8039	4.8039	4.8039	4.8039	4.8039	4.8039	4.8039
3.2100	4.2295	4.1750	4.0443	4.0547	4.1315	4.5688	3.9886	4.1267	4.2245	3.9921	3.8341	4.1690	4.7412	4.3054	3.8625	4.8039	4.8039	4.8039	4.8039	4.8039	4.8039	4.8039	4.8039	4.8039	4.8039	4.8039	4.8039	4.8039	4.8039	4.8039	4.8039	4.8039	4.8039	4.8039	4.8039	4.8039	4.8039	4.8039	4.8039	4.8039	4.8039	4.8039	4.8039	4.8039	4.8039	4.8039	4.8039	4.8039	4.8039
3.2200	4.2295	4.1750	4.0443	4.0547	4.1315	4.5688	3.9886	4.1267	4.2245	3.9921	3.8341	4.1690	4.7412	4.3054	3.8625	4.8039	4.8039	4.8039	4.8039	4.8039	4.8039	4.8039	4.8039	4.8039	4.8039	4.8039	4.8039	4.8039	4.8039	4.8039	4.8039	4.8039	4.8039	4.8039	4.8039	4.8039	4.8039	4.8039	4.8039	4.8039	4.8039	4.8039	4.8039	4.8039	4.8039	4.8039	4.8039	4.8039	4.8039
3.2300	4.2295	4.1750	4.0443	4.0547	4.1315	4.5688	3.9886	4.1267	4.2245	3.9921	3.8341	4.1690	4.7412	4.3054	3.8625	4.8039	4.8039	4.8039	4.8039	4.8039	4.8039	4.8039	4.8039	4.8039	4.8039	4.8039	4.8039	4.8039	4.8039	4.8039	4.8039	4.8039	4.8039	4.8039	4.8039	4.8039	4.8039	4.8039	4.8039	4.8039	4.8039	4.8039	4.8039	4.8039	4.8039	4.8039	4.8039	4.8039	4.8039
3.2400	4.2295	4.1750	4.0443	4.0547	4.1315	4.5688	3.9886	4.1267	4.2245	3.9921	3.8341	4.1690	4.7412	4.3054	3.8625	4.8039	4.8039	4.8039	4.8039	4.8039	4.8039	4.8039	4.8039	4.8039	4.8039	4.8039	4.8039	4.8039	4.8039	4.8039	4.8039	4.8039	4.8039	4.8039	4.8039	4.8039	4.8039	4.8039	4.8039	4.8039	4.8039	4.8039	4.8039	4.8039	4.8039	4.8039	4.8039	4.8039	4.8039
3.2500	4.2295	4.1750	4.0443	4.0547	4.1315	4.5688	3.9886	4.1267	4.2245	3.9921	3.8341	4.1690	4.7412	4.3054	3.8625	4.8039	4.8039	4.8039	4.8039	4.8039	4.8039	4.8039	4.8039	4.8039	4.8039	4.8039	4.8039	4.8039	4.8039	4.8039	4.8039	4.8039	4.8039	4.8039	4.8039	4.8039	4.8039	4.8039	4.8039	4.8039	4.8039	4.8039	4.8039	4.8039	4.8039	4.8039	4.8039	4.8039	4.8039
3.2600	4.2295	4.1750	4.0443	4.0547	4.1315	4.5688	3.9886	4.1267	4.2245	3.9921	3.8341	4.1690	4.7412	4.3054	3.8625	4.8039	4.8039	4.8039	4.8039	4.8039	4.8039	4.8039	4.8039	4.8039	4.8039	4.8039	4.8039	4.8039	4.8039	4.8039	4.8039	4.8039	4.8039	4.8039	4.8039	4.8039	4.8039	4.8039	4.8039	4.8039	4.8039	4.8039	4.8039	4.8039	4.8039	4.8039	4.8039	4.8039	4.8039
3.2700	4.2295	4.1750	4.0443	4.0547	4.1315	4.5688	3.9886	4.1267	4.2245	3.9921	3.8341	4.1690	4.7412	4.3054	3.8625	4.8039	4.8039	4.8039	4.8039	4.8039	4.8039	4.8039	4.8039	4.8039	4.8039	4.8039	4.8039	4.8039	4.8039	4.8039	4.8039	4.8039	4.8039	4.8039	4.8039	4.8039	4.8039	4.8039	4.8039	4.8039	4.8039	4.8039	4.8039	4.8039	4.8039	4.8039	4.8039	4.8039	4.8039
3.2800	4.2295	4.1750	4.0443	4.0547	4.1315	4.5688	3.9886	4.1267	4.2245	3.9921	3.8341	4.1690	4.7412	4.3054	3.8625	4.8039	4.8039	4.8039	4.8039	4.8039	4.8039	4.8039	4.8039	4.8039	4.8039	4.8039	4.8039	4.8039	4.8039	4.8039	4.8039	4.8039	4.8039	4.8039	4.8039	4.8039	4.8039	4.8039	4.8039	4.8039	4.8039	4.8039	4.8039	4.8039	4.8039	4.8039	4.8039	4.8039	4.8039
3.2900	4.2295	4.1750	4.0443	4.0547	4.1315	4.5688	3.9886	4.1267	4.2245	3.9921	3.8341	4.1690	4.7412	4.3054	3.8625	4.8039	4.8039	4.8039	4.8039	4.8039	4.8039	4.8039	4.8039	4.8039	4.8039	4.8039	4.8039	4.8039	4.8039	4.8039	4.8039	4.8039	4.8039	4.8039	4.8039	4.8039	4.8039	4.8039	4.8039	4.8039	4.8039	4.8039	4.8039	4.8039	4.8039	4.8039	4.8039	4.8039	4.8039
3.3000	4.2295	4.1750	4.0443	4.0547	4.1315	4.5688	3.9886	4.1267	4.2245	3.9921	3.8341	4.1690	4.7412	4.3054	3.8625	4.8039	4.8039	4.8039	4.8039	4.8039	4.8039	4.8039	4.8039	4.8039	4.8039	4.8039	4.8039	4.8039	4.8039	4.8039	4.8039	4.8039	4.8039	4.8039	4.8039	4.8039	4.8039	4.8039	4.8039	4.8039	4.8039	4.8039	4.8039	4.8039	4.8039	4.8039	4.8039	4.8039	4.8039
3.3100	4.5071	4.4489	4.3093	4.3205	4.4025	4.8694	4.2498	4.3973	4.5017	4.2536	4.0849	4.4426	5.0537	4.5882	4.1153	5.1206	5.1206	5.1206	5.1206	5.1206	5.1206	5.1206	5.1206	5.1206	5.1206	5.1206	5.1206	5.1206	5.1206	5.1206	5.1206	5.1206	5.1206	5.1206	5.1206	5.1206	5.1206	5.1206	5.1206	5.1206	5.1206	5.1206	5.1206	5.1206	5.1206	5.1206	5.1206	5.1206	5.1206
3.3200	4.5071	4.4489	4.3093	4.3205	4.4025	4.8694	4.2498	4.3973	4.5017	4.2536	4.0849	4.4426	5.0537	4.5882	4.1153	5.1206	5.1206	5.1206	5.1206	5.1206	5.1206	5.1206	5.1206	5.1206	5.1206	5.1206	5.1206	5.1206	5.1206	5.1206	5.1206	5.1206	5.1206	5.1206	5.1206	5.1206	5.1206	5.1206	5.1206	5.1206	5.1206	5.1206	5.1206	5.1206	5.1206	5.1206	5.1206	5.1206	5.1206
3.3300	4.5071	4.4489	4.3093	4.3205	4.4025	4.8694	4.2498	4.3973	4.5017	4.2536	4.0849	4.4426	5.0537	4.5882	4.1153	5.1206	5.1206	5.1206	5.1206	5.1206	5.1206	5.1206	5.1206	5.1206	5.1206	5.1206	5.1206	5.1206	5.1206	5.1206	5.1206	5.1206	5.1206	5.1206	5.1206	5.1206	5.1206	5.1206	5.1206	5.1206	5.1206	5.1206	5.1206	5.1206	5.1206	5.1206	5.1206	5.1206	5.1206
3.3400	4.5071	4.4489	4.3093	4.3205	4.4025	4.8694	4.2498	4.3973	4.5017	4.2536	4.0849	4.4426	5.0537	4.5882	4.1153	5.1206	5.1206	5.1206	5.1206	5.1206	5.1206	5.1206	5.1206	5.1206	5.1206	5.1206	5.1206	5.1206	5.1206	5.1206	5.1206	5.1206	5.1206	5.1206	5.1206	5.1206	5.1206	5.1206	5.1206	5.1206	5.1206	5.1206	5.1206	5.1206	5.1206	5.1206	5.1206	5.1206	5.1206
3.3500	4.5071	4.4489	4.3093	4.3205	4.4025	4.8694	4.2498	4.3973	4.5017	4.2536	4.0849	4.4426	5.0537	4.5882	4.1153	5.1206	5.1206	5.1206	5.1206	5.1206	5.1206	5.1206	5.1206	5.1206	5.1206	5.1206	5.1206	5.1206	5.1206	5.1206	5.1206	5.1206	5.1206	5.1206	5.1206	5.1206	5.1206	5.1206	5.1206	5.1206	5.1206	5.1206	5.1206	5.1206	5.1206	5.1206	5.1206	5.1206	5.1206
3.3600	4.5071	4.4489	4.3093	4.3205	4.4025	4.8694	4.2498	4.3973	4.5017	4.2536	4.0849	4.4426	5.0537	4.5882	4.1153	5.1206	5.1206	5.1206	5.1206	5.1206	5.1206	5.1206	5.1206	5.1206	5.1206	5.1206	5.1206	5.1206	5.1206	5.1206	5.1206	5.1206	5.1206	5.1206	5.1206	5.1206	5.1206	5.1206	5.1206	5.1206	5.1206	5.1206	5.1206	5.1206	5.1206	5.1206	5.1206	5.1206	5.1206
3.3700	4.5071	4.4489	4.3093	4.3205	4.4025	4.8694	4.2498	4.3973	4.5017	4.2536	4.0849	4.4426	5.0537	4.5882	4.1153	5.1206	5.1206	5.1206	5.1206	5.1206	5.1206	5.1206	5.1206	5.1206	5.1206	5.1206	5.1206	5.1206	5.1206	5.1206	5.1206	5.1206	5.1206	5.1206	5.1206	5.1206	5.1206	5.1206	5.1206	5.1206	5.1206	5.1206	5.1206	5.1206	5.1206	5.1206	5.1206	5.1206	5.1206
3.3800	4.5071	4.4489	4.3093	4.3205	4.4025	4.8694	4.2498	4.3973	4.5017	4.2536	4.0849	4.4426	5.0537	4.5882	4.1153	5.1206	5.1206	5.1206	5.1206	5.1206	5.1206	5.1206	5.1206	5.1206	5.1206	5.1206	5.1206	5.1206	5.1206	5.1206	5.1206	5.1206	5.1206	5.1206	5.1206	5.1206	5.1206	5.1206	5.1206	5.1206	5.1206	5.1206	5.1206	5.1206	5.1206	5.1206	5.1206	5.1206	5.1206
3.3900	4.5071	4.4489	4.3093	4.3205	4.4025	4.8694	4.2498	4.3973	4.5017	4.2536	4.0849	4.4426	5.0537	4.5882	4.1153	5.1206	5.1206	5.1206	5.1206	5.1206	5.1206	5.1206	5.1206	5.1206	5.1206	5.1206	5.1206	5.1206	5.1206	5.1206	5.1206	5.1206	5.1206	5.1206	5.1206	5.1206	5.1206	5.1206	5.1206	5.1206	5.1206	5.1206	5.1206	5.1206	5.1206	5.1206	5.1206	5.1206	5.1206
3.4000	4.5071	4.4489	4.3093	4.3205	4.4025	4.8694	4.2498	4.3973	4.5017	4.2536	4.0849	4.4426	5.0537	4.5882	4.1153	5.1206	5.1206	5.1206	5.1206	5.1206	5.1206	5.1206	5.1206	5.1206	5.1206	5.1206	5.1206	5.1206	5.1206	5.1206	5.1206	5.1206	5.1206	5.1206	5.1206	5.1206	5.1206	5.1206	5.1206	5.1206	5.1206	5.1206	5.1206	5.1206	5.1206	5.1206	5.1206	5.1206	5.1206
3.4100	4.5071	4.4489	4.3093	4.3205	4.4025	4.8694	4.2498	4.3973	4.5017	4.2536	4.0849	4.4426	5.0537	4.5882	4.1153	5.1206	5.1206	5.1206	5.1206	5.1206	5.1206	5.1206	5.1206	5.1206	5.1206	5.1206	5.1206	5.1206	5.1206	5.1206	5.1206	5.1206	5.1206	5.1206	5.1206	5.1206	5.1206	5.1206	5.1206	5.1206	5.1206	5.1206	5.1206	5.1206	5.1206	5.1206	5.1206	5.1206	5.1206
3.4200	4.5071	4.4489	4.3093	4.3205	4.4025	4.8694	4.2498	4.3973	4.5017	4.2536	4.0849	4.4426	5.0537	4.5882	4.1153	5.1206	5.1206	5.1206	5.1206	5.1206	5.1206	5.1206	5.1206	5.1206	5.1206	5.1206	5.1206	5.1206	5.1206	5.1206	5.1206	5.1206	5.1206	5.1206	5.1206	5.1206	5.1206	5.1206	5.1206	5.1206	5.1206	5.1206	5.1206	5.1206	5.1206	5.1206	5.1206	5.1206	5.1206
3.4300	4.5071	4.4489	4.3093	4.3205	4.4025	4.8694	4.2498	4.3973	4.5017	4.2536	4.0849	4.4426	5.0537	4.5882	4.1153	5.1206	5.1206	5.1206	5.1206	5.1206	5.1206	5.1206	5.1206	5.1206	5.1206	5.1206	5.1206	5.1206	5.1206	5.1206	5.1206	5.1206	5.1206	5.1206	5.1206	5.1206	5.1206	5.1206	5.1206	5.1206	5.1206	5.1206	5.1206	5.1206	5.1206	5.1206	5.1206	5.1206	5.1206
3.4400	4.5071	4.4489	4.3093	4.3205	4.4025	4.8694	4.2498	4.3973	4.5017	4.2536	4.0849	4.4426	5.0537	4.5882	4.1153	5.1206	5.1206	5.1206	5.1206	5.1206	5.1206	5.1206	5.1206	5.1206	5.1206	5.1206	5.1206	5.1206	5.1206	5.1206	5.1206	5.1206	5.1206	5.1206	5.1206	5.1206	5.1206	5.1206	5.1206	5.1206	5.1206	5.1206	5.1206	5.1206	5.1206	5.1206	5.1206	5.1206	5.1206
3.4500	4.5071	4.4489	4.3093	4.3205	4.4025	4.8694	4.2498	4.3973	4.5017	4.2536	4.0849	4.4426	5.0537	4.5882	4.1153	5.1206	5.1206	5.1206	5.1206	5.1206	5.1206	5.1206	5.1206	5.1206	5.1206	5.1206	5.1206	5.1206	5.1206	5.1206	5.1206	5.1206	5.1206	5.1206	5.1206	5.1206	5.1206	5.1206	5.1206	5.1206	5.1206	5.1206	5.1206	5.1206	5.1206	5.1206	5.1206	5.1206	5.1206
3.4600	4.5071	4.4489	4.3093	4.3205	4.4025	4.8694	4.2498	4.3973	4.5017	4.2536	4.0849	4.4426	5.0537	4.5882	4.1153	5.1206	5.1206	5.1206	5.1206	5.1206	5.1206	5.1206	5.1206	5.1206	5.1206	5.1206	5.1206	5.1206	5.1206	5.1206	5.1206	5.1206	5.1206	5.1206	5.1206	5.1206	5.1206	5.1206	5.1206	5.1206	5.1206	5.1206	5.1206	5.1206	5.1206	5.1206	5.1206	5.1206	5.1206
3.4700	4.5071	4.4489	4.3093	4.3205	4.4025	4.8694	4.2498	4.3973	4.5017	4.2536	4.0849	4.4426	5.0537	4.5882	4.1153	5.1206	5.1206	5.1206	5.1206	5.1206	5.1206	5.1206	5.1206	5.1206	5.1206	5.1206	5.1206	5.1206	5.1206	5.1206	5.1206	5.1206	5.1206	5.1206	5.1206	5.1206	5.1206	5.1206	5.1206	5.1206	5.1206	5.1206	5.1206	5.1206	5.1206	5.1206	5.1206	5.1206	5.1206
3.4800	4.5071	4.4489	4.3093	4.3205	4.4025	4.8694	4.2498	4.3973	4.5017	4.2536	4.0849	4.4426	5.0537	4.5882	4.1153	5.1206	5.1206	5.1206	5.1206	5.1206	5.1206	5.1206	5.1206	5.1206	5.1206	5.1206	5.1206	5.1206	5.1206	5.1206	5.1206	5.1206	5.1206	5.1206	5.1206	5.1206	5.1206	5.1206	5.1206	5.1206	5.1206	5.1206	5.1206	5.1206	5.1206	5.1206	5.1206	5.1206	5.1206
3.4900	4.5071	4.4489	4.3093	4.3205	4.4025	4.8694	4.2498	4.3973	4.5017	4.2536	4.0849	4.4426	5.0537	4.5882	4.1153	5.1206	5.1206	5.1206	5.1206	5.1206	5.1206	5.1206	5.1206	5.1206	5.1206	5.1206	5.1206	5.1206	5.1206	5.1206	5.1206	5.1206	5.1206	5.1206	5.1206	5.1206	5.1206	5.1206	5.1206	5.1206	5.1206	5.1206	5.1206	5.1206	5.1206	5.1206	5.1206	5.1206	5.1206
3.5000	4.5071	4.4489	4.3093	4.3205	4.4025	4.8694	4.2498	4.3973	4.5017	4.2536	4.0849	4.4426	5.0537	4.5882	4.1153	5.1206	5.1206	5.1206	5.1206	5.1206	5.1206	5.1206	5.1206	5.1206	5.1206	5.1206	5.1206	5.1206	5.1206	5.1206	5.1206	5.1206	5.1206	5.1206	5.1206	5.1206	5.1206	5.1206	5.1206	5.1206	5.1206	5.1206	5.1206	5.1206	5.1206	5.1206	5.1206	5.1206	5.1206
3.5100	4.7847	4.7228	4.5743	4.5863	4.6734	5.1700	4.5110	4.6678	4.7790	4.5151	4.3358	4.7163	5.3662	4.8711	4.3681	5.4372	5.4372	5.4372	5.4372	5.4372	5.4372	5.4372	5.4372	5.4372	5.4372	5.4372	5.4372	5.4372	5.4372	5.4372	5.4372	5.4372	5.4372	5.4372	5.4372	5.4372	5.4372	5.4372	5.4372	5.4372	5.4372	5.4372	5.4372	5.4372	5.4372	5.4372	5.4372	5.4372	5.4372
3.5200	4.7847	4.7228	4.5743	4.5863	4.6734	5.1700	4.5110	4.6678	4.7790	4.5151	4.3358	4.7163	5.3662	4.8711	4.3681	5.4372	5.4372	5.4372	5.4372	5.4372	5.4372	5.4372	5.4372	5.4372	5.4372	5.4372	5.4372	5.4372	5.4372	5.4372	5.4372	5.4372	5.4372	5.4372	5.4372	5.4372	5.4372	5.4372	5.4372	5.4372	5.4372	5.4372	5.4372	5.4372	5.4372	5.4372	5.4372	5.4372	5.4372
3.5300	4.7847	4.7228	4.5743	4.5863	4.6734	5.1700	4.5110	4.6678	4.7790	4.5151	4.3358	4.7163	5.3662	4.8711	4.3681	5.4372	5.4372	5.4372	5.4372	5.4372	5.4372	5.4372	5.4372	5.4372	5.4372	5.4372	5.4372	5.4372	5.4372	5.4372	5.4372	5.4372	5.4372	5.4372	5.4372	5.4372	5.4372	5.4372	5.4372	5.4372	5.4372	5.4372	5.4372	5.4372	5.4372	5.4372	5.4372	5.4372	5.4372
3.5400	4.7847	4.7228	4.5743	4.5863	4.6734	5.1700	4.5110	4.6678	4.7790	4.5151	4.3358	4.7163	5.3662	4.8711	4.3681	5.4372	5.4372	5.4372	5.4372	5.4372	5.4372	5.4372	5.4372	5.4372	5.4372	5.4372	5.4372	5.4372	5.4372	5.4372	5.4372	5.4372	5.4372	5.4372	5.4372	5.4372	5.4372	5.4372	5.4372	5.4372	5.4372	5.4372	5.4372	5.4372	5.4372	5.4372	5.4372	5.4372	5.4372
3.5500	4.7847	4.7228	4.5743	4.5863	4.6734	5.1700	4.5110	4.6678	4.7790	4.5151	4.3358	4.7163	5.3662	4.8711	4.3681	5.4372	5.4372	5.4372	5.4372	5.4372	5.4372	5.4372	5.4372	5.4372	5.4372	5.4372	5.4372	5.4372	5.4372	5.4372	5.4372	5.4372	5.4372	5.4372	5.4372	5.4372	5.4372	5.4372	5.4372	5.4372	5.4372	5.4372	5.4372	5.4372	5.4372	5.4372	5.4372	5.4372	5.4372
3.5600	4.7847	4.7228	4.5743	4.5863	4.6734	5.1700	4.5110	4.6678	4.7790	4.5151	4.3358	4.7163	5.3662	4.8711	4.3681	5.4372	5.4372	5.4372	5.4372	5.4372	5.4372	5.4372	5.4372	5.4372	5.4372	5.4372	5.4372	5.4372	5.4372	5.4372	5.4372	5.4372	5.4372	5.4372	5.4372	5.4372	5.4372	5.4372	5.4372	5.4372	5.4372	5.4372	5.4372	5.4372	5.4372	5.4372	5.4372	5.4372	5.4372
3.5700	4.7847	4.7228	4.5743	4.5863	4.6734	5.1700	4.5110	4.6678	4.7790	4.5151	4.3358	4.7163	5.3662	4.8711	4.3681	5.4372	5.4372	5.4372	5.4372	5.4372	5.4372	5.4372	5.4372	5.4372	5.4372	5.4372	5.4372	5.4372	5.4372	5.4372	5.4372	5.4372	5.4372	5.4372	5.4372	5.4372	5.4372	5.4372	5.4372	5.4372	5.4372	5.4372	5.4372	5.4372	5.4372	5.4372	5.4372	5.4372	5.4372
3.5800	4.7847	4.7228	4.5743	4.5863	4.6734	5.1700	4.5110	4.6678	4.7790	4.5151	4.3358	4.7163	5.3662	4.8711	4.3681	5.4372	5.4372	5.4372	5.4372	5.4372	5.4372	5.4372	5.4372	5.4372	5.4372	5.4372	5.4372	5.4372	5.4372	5.4372	5.4372	5.4372	5.4372	5.4372	5.4372	5.4372	5.4372	5.4372	5.4372	5.4372	5.4372	5.4372	5.4372	5.4372	5.4372	5.4372	5.4372	5.4372	5.4372
3.5900	4.7847	4.7228	4.5743	4.5863	4.6734	5.1700	4.5110	4.6678	4.7790	4.5151	4.3358	4.7163	5.3662	4.8711	4.3681	5.4372	5.4372	5.4372	5.4372	5.4372	5.4372	5.4372	5.4372	5.4372	5.4372	5.4372	5.4372	5.4372	5.4372	5.4372	5.4372	5.4372	5.4372	5.4372	5.4372	5.4372	5.4372	5.4372	5.4372	5.4372	5.4372	5.4372	5.4372	5.4372	5.4372	5.4372	5.4372	5.4372	5.4372
3.6000	4.7847	4.7228	4.5743	4.5863	4.6734	5.1700	4.5110	4.6678	4.7790	4.5151	4.3358	4.7163	5.3662	4.8711	4.3681	5.4372	5.4372	5.4372	5.4372	5.4372	5.4372	5.4372	5.4372	5.4372	5.4372	5.4372	5.4372	5.4372	5.4372	5.4372	5.4372	5.4372	5.4372	5.4372	5.4372	5.4372	5.4372	5.4372	5.4372	5.4372	5.4372	5.4372	5.4372	5.4372	5.4372	5.4372	5.4372	5.4372	5.4372
3.6100	4.7847	4.7228	4.5743	4.5863	4.6734	5.1700	4.5110	4.6678	4.7790	4.5151	4.3358	4.7163	5.3662	4.8711	4.3681	5.4372	5.4372	5.4372	5.4372	5.4372	5.4372	5.4372	5.4372	5.4372	5.4372	5.4372	5.4372	5.4372	5.4372	5.4372	5.4372	5.4372	5.4372	5.4372	5.4372	5.4372	5.4372	5.4372	5.4372	5.4372	5.4372	5.4372	5.4372	5.4372	5.4372	5.4372	5.4372	5.4372	5.4372
3.6200	4.7847	4.7228	4.5743	4.5863	4.6734	5.1700	4.5110	4.6678	4.7790	4.5151	4.3358	4.7163	5.3662	4.8711	4.3681	5.4372	5.4372	5.4372	5.4372	5.4372	5.4372	5.4372	5.4372	5.4372	5.4372	5.4372	5.4372	5.4372	5.4372	5.4372	5.4372	5.4372	5.4372	5.4372	5.4372	5.4372	5.4372	5.4372	5.4372	5.4372	5.4372	5.4372	5.4372	5.4372	5.4372	5.4372	5.4372	5.4372	5.4372
3.6300	4.7847	4.7228	4.5743	4.5863	4.6734	5.1700	4.5110	4.6678	4.7790	4.5151	4.3358	4.7163	5.3662	4.8711	4.3681	5.4372	5.4372	5.4372	5.4372	5.4372	5.4372	5.4372	5.4372	5.4372	5.4372	5.4372	5.4372	5.4372	5.4372	5.4372	5.4372	5.4372	5.4372	5.4372	5.4372	5.4372	5.4372	5.4372	5.4372	5.4372	5.4372	5.4372	5.4372	5.4372	5.4372	5.4372	5.4372	5.4372	5.4372
3.6400	4.7847	4.7228	4.5743	4.5863	4.6734	5.1700	4.5110	4.6678	4.7790	4.5151	4.3358	4.7163	5.3662	4.8711	4.3681	5.4372	5.4372	5.4372	5.4372	5.4372	5.4372	5.4372	5.4372	5.4372	5.4372	5.4372	5.4372	5.4372	5.4372	5.4372	5.4372	5.4372	5.4372	5.4372	5.4372	5.4372	5.4372	5.4372	5.4372	5.4372	5.4372	5.4372	5.4372	5.4372	5.4372	5.4372	5.4372	5.4372	5.4372
3.6500	4.7847	4.7228	4.5743	4.5863	4.6734	5.1700	4.5110	4.6678	4.7790	4.5151	4.3358	4.7163	5.3662	4.8711	4.3681	5.4372	5.4372	5.4372	5.4372	5.4372	5.4372	5.4372	5.4372	5.4372	5.4372	5.4372	5.4372	5.4372	5.4372	5.4372	5.4372	5.4372	5.4372	5.4372	5.4372	5.4372	5.4372	5.4372	5.4372	5.4372	5.4372	5.4372	5.4372	5.4372	5.4372	5.4372	5.4372	5.4372	5.4372
3.6600	4.7847	4.7228	4.5743	4.5863	4.6734	5.1700	4.5110	4.6678	4.7790	4.5151	4.3358	4.7163	5.3662	4.8711	4.3681	5.4372	5.4372	5.4372	5.4372	5.4372	5.4372	5.4372	5.4372	5.4372	5.4372	5.4372	5.4372	5.4372	5.4372	5.4372	5.4372	5.4372	5.4372	5.4372	5.4372	5.4372	5.4372	5.4372	5.4372	5.4372	5.4372	5.4372	5.4372	5.4372	5.4372	5.4372	5.4372	5.4372	5.4372
3.6700	4.7847	4.7228	4.5743	4.5863	4.6734	5.1700	4.5110	4.6678	4.7790	4.5151	4.3358	4.7163	5.3662	4.8711	4.3681	5.4372	5.4372	5.4372	5.4372	5.4372	5.4372	5.4372	5.4372	5.4372	5.4372	5.4372	5.4372	5.4372	5.4372	5.4372	5.4372	5.4372	5.4372	5.4372	5.4372	5.4372	5.4372	5.4372	5.4372	5.4372	5.4372	5.4372	5.4372	5.4372	5.4372	5.4372	5.4372	5.4372	5.4372
3.6800	4.7847	4.7228	4.5743	4.5863	4.6734	5.1700	4.5110	4.6678	4.7790	4.5151	4.3358	4.7163	5.3662	4.8711	4.3681	5.4372	5.4372	5.4372	5.4372	5.4372	5.4372	5.4372	5.4372	5.4372	5.4372	5.4372	5.4372	5.4372	5.4372	5.4372	5.4372	5.4372	5.4372	5.4372	5.4372	5.4372	5.4372	5.4372	5.4372	5.4372	5.4372	5.4372	5.4372	5.4372	5.4372	5.4372	5.4372	5.4372	5.4372
3.6900	4.7847	4.7228	4.5743	4.5863	4.6734	5.1700	4.5110	4.6678	4.7790	4.5151	4.3358	4.7163	5.3662	4.8711	4.3681	5.4372	5.4372	5.4372	5.4372	5.4372	5.4372	5.4372	5.4372	5.4372	5.4372	5.4372	5.4372	5.4372	5.4372	5.4372	5.4372	5.4372	5.4372	5.4372	5.4372	5.4372	5.4372	5.4372	5.4372	5.4372	5.4372	5.4372	5.4372	5.4372	5.4372	5.4372	5.4372	5.4372	5.4372
3.7000	4.7847	4.7228	4.5743	4.5863	4.6734	5.1700	4.5110	4.6678	4.7790	4.5151	4.3358	4.7163	5.3662	4.8711	4.3681	5.4372	5.4372	5.4372	5.4372	5.4372	5.4372	5.4372	5.4372	5.4372	5.4372	5.4372	5.4372	5.4372	5.4372	5.4372	5.4372	5.4372	5.4372	5.4372	5.4372	5.4372	5.4372	5.4372	5.4372	5.4372	5.4372	5.4372	5.4372	5.4372	5.4372	5.4372	5.4372	5.4372	5.4372
3.7100	5.0452	4.9799	4.8230	4.8356	4.9276	5.4523	4.7560	4.9217	5.0392	4.7604	4.5711	4.9731	5.6597	5.1365	4.6052	5.7346	5.7346	5.7346	5.7346	5.7346	5.7346	5.7346	5.7346	5.7346	5.7346	5.7346	5.7346	5.7346	5.7346	5.7346	5.7346	5.7346	5.7346	5.7346	5.7346	5.7346	5.7346	5.7346	5.7346	5.7346	5.7346	5.7346	5.7346	5.7346	5.7346	5.7346	5.7346	5.7346	5.7346
3.7200	5.0452	4.9799	4.8230	4.8356	4.9276	5.4523	4.7560	4.9217	5.0392	4.7604	4.5711	4.9731	5.6597	5.1365	4.6052	5.7346	5.7346	5.7346	5.7346	5.7346	5.7346	5.7346	5.7346	5.7346	5.7346	5.7346	5.7346	5.7346	5.7346	5.7346	5.7346	5.7346	5.7346	5.7346	5.7346	5.7346	5.7346	5.7346	5.7346	5.7346	5.7346	5.7346	5.7346	5.7346	5.7346	5.7346	5.7346	5.7346	5.7346
3.7300	5.0452	4.9799	4.8230	4.8356	4.9276	5.4523	4.7560	4.9217	5.0392	4.7604	4.5711	4.9731	5.6597	5.1365	4.6052	5.7346	5.7346	5.7346	5.7346	5.7346	5.7346	5.7346	5.7346	5.7346	5.7346	5.7346	5.7346	5.7346	5.7346	5.7346	5.7346	5.7346	5.7346	5.7346	5.7346	5.7346	5.7346	5.7346	5.7346	5.7346	5.7346	5.7346	5.7346	5.7346	5.7346	5.7346	5.7346	5.7346	5.7346
3.7400	5.0452	4.9799	4.8230	4.8356	4.9276	5.4523	4.7560	4.9217	5.0392	4.7604	4.5711	4.9731	5.6597	5.1365	4.6052	5.7346	5.7346	5.7346	5.7346	5.7346	5.7346	5.7346	5.7346	5.7346	5.7346	5.7346	5.7346	5.7346	5.7346	5.7346	5.7346	5.7346	5.7346	5.7346	5.7346	5.7346	5.7346	5.7346	5.7346	5.7346	5.7346	5.7346	5.7346	5.7346	5.7346	5.7346	5.7346	5.7346	5.7346
3.7500	5.0452	4.9799	4.8230	4.8356	4.9276	5.4523	4.7560	4.9217	5.0392	4.7604	4.5711	4.9731	5.6597	5.1365	4.6052	5.7346	5.7346	5.7346	5.7346	5.7346	5.7346	5.7346	5.7346	5.7346	5.7346	5.7346	5.7346	5.7346	5.7346	5.7346	5.7346	5.7346	5.7346	5.7346	5.7346	5.7346	5.7346	5.7346	5.7346	5.7346	5.7346	5.7346	5.7346	5.7346	5.7346	5.7346	5.7346	5.7346	5.7346
3.7600	5.0452	4.9799	4.8230	4.8356	4.9276	5.4523	4.7560	4.9217	5.0392	4.7604	4.5711	4.9731	5.6597	5.1365	4.6052	5.7346	5.7346	5.7346	5.7346	5.7346	5.7346	5.7346	5.7346	5.7346	5.7346	5.7346	5.7346	5.7346	5.7346	5.7346	5.7346	5.7346	5.7346	5.7346	5.7346	5.7346	5.7346	5.7346	5.7346	5.7346	5.7346	5.7346	5.7346	5.7346	5.7346	5.7346	5.7346	5.7346	5.7346
3.7700	5.0452	4.9799	4.8230	4.8356	4.9276	5.4523	4.7560	4.9217	5.0392	4.7604	4.5711	4.9731	5.6597	5.1365	4.6052	5.7346	5.7346	5.7346	5.7346	5.7346	5.7346	5.7346	5.7346	5.7346	5.7346	5.7346	5.7346	5.7346	5.7346	5.7346	5.7346	5.7346	5.7346	5.7346	5.7346	5.7346	5.7346	5.7346	5.7346	5.7346	5.7346	5.7346	5.7346	5.7346	5.7346	5.7346	5.7346	5.7346	5.7346
3.7800	5.0452	4.9799	4.8230	4.8356	4.9276	5.4523	4.7560	4.9217	5.0392	4.7604	4.5711	4.9731	5.6597	5.1365	4.6052	5.7346	5.7346	5.7346	5.7346	5.7346	5.7346	5.7346	5.7346	5.7346	5.7346	5.7346	5.7346	5.7346	5.7346	5.7346	5.7346	5.7346	5.7346	5.7346	5.7346	5.7346	5.7346	5.7346	5.7346	5.7346	5.7346	5.7346	5.7346	5.7346	5.7346	5.7346	5.7346	5.7346	5.7346
3.7900	5.0452	4.9799	4.8230	4.8356	4.9276	5.4523	4.7560	4.9217	5.0392	4.7604	4.5711	4.9731	5.6597	5.1365	4.6052	5.7346	5.7346	5.7346	5.7346	5.7346	5.7346	5.7346	5.7346	5.7346	5.7346	5.7346	5.7346	5.7346	5.7346	5.7346	5.7346	5.7346	5.7346	5.7346	5.7346	5.7346	5.7346	5.7346	5.7346	5.7346	5.7346	5.7346	5.7346	5.7346	5.7346	5.7346	5.7346	5.7346	5.7346
3.8000	5.0452	4.9799	4.8230	4.8356	4.9276	5.4523	4.7560	4.9217	5.0392	4.7604	4.5711	4.9731	5.6597	5.1365	4.6052	5.7346	5.7346	5.7346	5.7346	5.7346	5.7346	5.7346	5.7346	5.7346	5.7346	5.7346	5.7346	5.7346	5.7346	5.7346	5.7346	5.7346	5.7346	5.7346	5.7346	5.7346	5.7346	5.7346	5.7346	5.7346	5.7346	5.7346	5.7346	5.7346	5.7346	5.7346	5.7346	5.7346	5.7346
3.8100	5.0452	4.9799	4.8230	4.8356	4.9276	5.4523	4.7560	4.9217	5.0392	4.7604	4.5711	4.9731	5.6597	5.1365	4.6052	5.7346	5.7346	5.7346	5.7346	5.7346	5.7346	5.7346	5.7346	5.7346	5.7346	5.7346	5.7346	5.7346	5.7346	5.7346	5.7346	5.7346	5.7346	5.7346	5.7346	5.7346	5.7346	5.7346	5.7346	5.7346	5.7346	5.7346	5.7346	5.7346	5.7346	5.7346	5.7346	5.7346	5.7346
3.8200	5.0452	4.9799	4.8230	4.8356	4.9276	5.4523	4.7560	4.9217	5.0392	4.7604	4.5711	4.9731	5.6597	5.1365	4.6052	5.7346	5.7346	5.7346	5.7346	5.7346	5.7346	5.7346	5.7346	5.7346	5.7346	5.7346	5.7346	5.7346	5.7346	5.7346	5.7346	5.7346	5.7346	5.7346	5.7346	5.7346	5.7346	5.7346	5.7346	5.7346	5.7346	5.7346	5.7346	5.7346	5.7346	5.7346	5.7346	5.7346	5.7346
3.8300	5.0452	4.9799	4.8230	4.8356	4.9276	5.4523	4.7560	4.9217	5.0392	4.7604	4.5711	4.9731	5.6597	5.1365	4.6052	5.7346	5.7346	5.7346	5.7346	5.7346	5.7346	5.7346	5.7346	5.7346	5.7346	5.7346	5.7346	5.7346	5.7346	5.7346	5.7346	5.7346	5.7346	5.7346	5.7346	5.7346	5.7346	5.7346	5.7346	5.7346	5.7346	5.7346	5.7346	5.7346	5.7346	5.7346	5.7346	5.7346	5.7346
3.8400	5.0452	4.9799	4.8230	4.8356	4.9276	5.4523	4.7560	4.9217	5.0392	4.7604	4.5711	4.9731	5.6597	5.1365	4.6052	5.7346	5.7346	5.7346	5.7346	5.7346	5.7346	5.7346	5.7346	5.7346	5.7346	5.7346	5.7346	5.7346	5.7346	5.7346	5.7346	5.7346	5.7346	5.7346	5.7346	5.7346	5.7346	5.7346	5.7346	5.7346	5.7346	5.7346	5.7346	5.7346	5.7346	5.7346	5.7346	5.7346	5.7346
3.8500	5.0452	4.9799	4.8230	4.8356	4.9276	5.4523	4.7560	4.9217	5.0392	4.7604	4.5711	4.9731	5.6597	5.1365	4.6052	5.7346	5.7346	5.7346	5.7346	5.7346	5.7346	5.7346	5.7346	5.7346	5.7346	5.7346	5.7346	5.7346	5.7346	5.7346	5.7346	5.7346	5.7346	5.7346	5.7346	5.7346	5.7346	5.7346	5.7346	5.7346	5.7346	5.7346	5.7346	5.7346	5.7346	5.7346	5.7346	5.7346	5.7346
3.8600	5.0452	4.9799	4.8230	4.8356	4.9276	5.4523	4.7560	4.9217	5.0392	4.7604	4.5711	4.9731	5.6597	5.1365	4.6052	5.7346	5.7346	5.7346	5.7346	5.7346	5.7346	5.7346	5.7346	5.7346	5.7346	5.7346	5.7346	5.7346	5.7346	5.7346	5.7346	5.7346	5.7346	5.7346	5.7346	5.7346	5.7346	5.7346	5.7346	5.7346	5.7346	5.7346	5.7346	5.7346	5.7346	5.7346	5.7346	5.7346	5.7346
3.8700	5.0452	4.9799	4.8230	4.8356	4.9276	5.4523	4.7560	4.9217	5.0392	4.7604	4.5711	4.9731	5.6597	5.1365	4.6052	5.7346	5.7346	5.7346	5.7346	5.7346	5.7346	5.7346	5.7346	5.7346	5.7346	5.7346	5.7346	5.7346	5.7346	5.7346	5.7346	5.7346	5.7346	5.7346	5.7346	5.7346	5.7346	5.7346	5.7346	5.7346	5.7346	5.7346	5.7346	5.7346	5.7346	5.7346	5.7346	5.7346	5.7346
3.8800	5.0452	4.9799	4.8230	4.8356	4.9276	5.4523	4.7560	4.9217	5.0392	4.7604	4.5711	4.9731	5.6597	5.1365	4.6052	5.7346	5.7346	5.7346	5.7346	5.7346	5.7346	5.7346	5.7346	5.7346	5.7346	5.7346	5.7346	5.7346	5.7346	5.7346	5.7346	5.7346	5.7346	5.7346	5.7346	5.7346	5.7346	5.7346	5.7346	5.7346	5.7346	5.7346	5.7346	5.7346	5.7346	5.7346	5.7346	5.7346	5.7346
3.8900	5.0452	4.9799	4.8230	4.8356	4.9276	5.4523	4.7560	4.9217	5.0392	4.7604	4.5711	4.9731	5.6597	5.1365	4.6052	5.7346	5.7346	5.7346	5.7346	5.7346	5.7346	5.7346	5.7346	5.7346	5.7346	5.7346	5.7346	5.7346	5.7346	5.7346	5.7346	5.7346	5.7346	5.7346	5.7346	5.7346	5.7346	5.7346	5.7346	5.7346	5.7346	5.7346	5.7346	5.7346	5.7346	5.7346	5.7346	5.7346	5.7346
3.9000	5.0452	4.9799	4.8230	4.8356	4.9276	5.4523	4.7560	4.9217	5.0392	4.7604	4.5711	4.9731	5.6597	5.1365	4.6052	5.7346	5.7346	5.7346	5.7346	5.7346	5.7346	5.7346	5.7346	5.7346	5.7346	5.7346	5.7346	5.7346	5.7346	5.7346	5.7346	5.7346	5.7346	5.7346	5.7346	5.7346	5.7346	5.7346	5.7346	5.7346	5.7346	5.7346	5.7346	5.7346	5.7346	5.7346	5.7346	5.7346	5.7346
3.9100	5.2924	5.2237	5.0588	5.0722	5.1689	5.7202	4.9884	5.1626	5.2861	4.9930	4.7942	5.2168	5.9384	5.3885	4.8301	6.0170	6.0170	6.0170	6.0170	6.0170	6.0170	6.0170	6.0170	6.0170	6.0170	6.0170	6.0170	6.0170	6.0170	6.0170	6.0170	6.0170	6.0170	6.0170	6.0170	6.0170	6.0170	6.0170	6.0170	6.0170	6.0170	6.0170	6.0170	6.0170	6.0170	6.0170	6.0170	6.0170	6.0170
3.9200	5.2924	5.2237	5.0588	5.0722	5.1689	5.7202	4.9884	5.1626	5.2861	4.9930	4.7942	5.2168	5.9384	5.3885	4.8301	6.0170	6.0170	6.0170	6.0170	6.0170	6.0170	6.0170	6.0170	6.0170	6.0170	6.0170	6.0170	6.0170	6.0170	6.0170	6.0170	6.0170	6.0170	6.0170	6.0170	6.0170	6.0170	6.0170	6.0170	6.0170	6.0170	6.0170	6.0170	6.0170	6.0170	6.0170	6.0170	6.0170	6.0170
3.9300	5.2924	5.2237	5.0588	5.0722	5.1689	5.7202	4.9884	5.1626	5.2861	4.9930	4.7942	5.2168	5.9384	5.3885	4.8301	6.0170	6.0170	6.0170	6.0170	6.0170	6.0170	6.0170	6.0170	6.0170	6.0170	6.0170	6.0170	6.0170	6.0170	6.0170	6.0170	6.0170	6.0170	6.0170	6.0170	6.0170	6.0170	6.0170	6.0170	6.0170	6.0170	6.0170	6.0170	6.0170	6.0170	6.0170	6.0170	6.0170	6.0170
3.9400	5.2924	5.2237	5.0588	5.0722	5.1689	5.7202	4.9884	5.1626	5.2861	4.9930	4.7942	5.2168	5.9384	5.3885	4.8301	6.0170	6.0170	6.0170	6.0170	6.0170	6.0170	6.0170	6.0170	6.0170	6.0170	6.0170	6.0170	6.0170	6.0170	6.0170	6.0170	6.0170	6.0170	6.0170	6.0170	6.0170	6.0170	6.0170	6.0170	6.0170	6.0170	6.0170	6.0170	6.0170	6.0170	6.0170	6.0170	6.0170	6.0170
3.9500	5.2924	5.2237	5.0588	5.0722	5.1689	5.7202	4.9884	5.1626	5.2861	4.9930	4.7942	5.2168	5.9384	5.3885	4.8301	6.0170	6.0170	6.0170	6.0170	6.0170	6.0170	6.0170	6.0170	6.0170	6.0170	6.0170	6.0170	6.0170	6.0170	6.0170	6.0170	6.0170	6.0170	6.0170	6.0170	6.0170	6.0170	6.0170	6.0170	6.0170	6.0170	6.0170	6.0170	6.0170	6.0170	6.0170	6.0170	6.0170	6.0170
3.9600	5.2924	5.2237	5.0588	5.0722	5.1689	5.7202	4.9884	5.1626	5.2861	4.9930	4.7942	5.2168	5.9384	5.3885	4.8301	6.0170	6.0170	6.0170	6.0170	6.0170	6.0170	6.0170	6.0170	6.0170	6.0170	6.0170	6.0170	6.0170	6.0170	6.0170	6.0170	6.0170	6.0170	6.0170	6.0170	6.0170	6.0170	6.0170	6.0170	6.0170	6.0170	6.0170	6.0170	6.0170	6.0170	6.0170	6.0170	6.0170	6.0170
3.9700	5.2924	5.2237	5.0588	5.0722	5.1689	5.7202	4.9884	5.1626	5.2861	4.9930	4.7942	5.2168	5.9384	5.3885	4.8301	6.0170	6.0170	6.0170	6.0170	6.0170	6.0170	6.0170	6.0170	6.0170	6.0170	6.0170	6.0170	6.0170	6.0170	6.0170	6.0170	6.0170	6.0170	6.0170	6.0170	6.0170	6.0170	6.0170	6.0170	6.0170	6.0170	6.0170	6.0170	6.0170	6.0170	6.0170	6.0170	6.0170	6.0170
3.9800	5.2924	5.2237	5.0588	5.0722	5.1689	5.7202	4.9884	5.1626	5.2861	4.9930	4.7942	5.2168	5.9384	5.3885	4.8301	6.0170	6.0170	6.0170	6.0170	6.0170	6.0170	6.0170	6.0170	6.0170	6.0170	6.0170	6.0170	6.0170	6.0170	6.0170	6.0170	6.0170	6.0170	6.0170	6.0170	6.0170	6.0170	6.0170	6.0170	6.0170	6.0170	6.0170	6.0170	6.0170	6.0170	6.0170	6.0170	6.0170	6.0170
3.9900	5.2924	5.2237	5.0588	5.0722	5.1689	5.7202	4.9884	5.1626	5.2861	4.9930	4.7942	5.2168	5.9384	5.3885	4.8301	6.0170	6.0170	6.0170	6.0170	6.0170	6.0170	6.0170	6.0170	6.0170	6.0170	6.0170	6.0170	6.0170	6.0170	6.0170	6.0170	6.0170	6.0170	6.0170	6.0170	6.0170	6.0170	6.0170	6.0170	6.0170	6.0170	6.0170	6.0170	6.0170	6.0170	6.0170	6.0170	6.0170	6.0170
4.0000	5.2924	5.2237	5.0588	5.0722	5.1689	5.7202	4.9884	5.1626	5.2861	4.9930	4.7942	5.2168	5.9384	5.3885	4.8301	6.0170	6.0170	6.0170	6.0170	6.0170	6.0170	6.0170	6.0170	6.0170	6.0170	6.0170	6.0170	6.0170	6.0170	6.0170	6.0170	6.0170	6.0170	6.0170	6.0170	6.0170	6.0170	6.0170	6.0170	6.0170	6.0170	6.0170	6.0170	6.0170	6.0170	6.0170	6.0170	6.0170	6.0170
4.0100	5.2924	5.2237	5.0588	5.0722	5.1689	5.7202	4.9884	5.1626	5.2861	4.9930	4.7942	5.2168	5.9384	5.3885	4.8301	6.0170	6.0170	6.0170	6.0170	6.0170	6.0170	6.0170	6.0170	6.0170	6.0170	6.0170	6.0170	6.0170	6.0170	6.0170	6.0170	6.0170	6.0170	6.0170	6.0170	6.0170	6.0170	6.0170	6.0170	6.0170	6.0170	6.0170	6.0170	6.0170	6.0170	6.0170	6.0170	6.0170	6.0170
4.0200	5.2924	5.2237	5.0588	5.0722	5.1689	5.7202	4.9884	5.1626	5.2861	4.9930	4.7942	5.2168	5.9384	5.3885	4.8301	6.0170	6.0170	6.0170	6.0170	6.0170	6.0170	6.0170	6.0170	6.0170	6.0170	6.0170	6.0170	6.0170	6.0170	6.0170	6.0170	6.0170	6.0170	6.0170	6.0170	6.0170	6.0170	6.0170	6.0170	6.0170	6.0170	6.0170	6.0170	6.0170	6.0170	6.0170	6.0170	6.0170	6.0170
4.0300	5.2924	5.2237	5.0588	5.0722	5.1689	5.7202	4.9884	5.1626	5.2861	4.9930	4.7942	5.2168	5.9384	5.3885	4.8301	6.0170	6.0170	6.0170	6.0170	6.0170	6.0170	6.0170	6.0170	6.0170	6.0170	6.0170	6.0170	6.0170	6.0170	6.0170	6.0170	6.0170	6.0170	6.0170	6.0170	6.0170	6.0170	6.0170	6.0170	6.0170	6.0170	6.0170	6.0170	6.0170	6.0170	6.0170	6.0170	6.0170	6.0170
4.0400	5.2924	5.2237	5.0588	5.0722	5.1689	5.7202	4.9884	5.1626	5.2861	4.9930	4.7942	5.2168	5.9384	5.3885	4.8301	6.0170	6.0170	6.0170	6.0170	6.0170	6.0170	6.0170	6.0170	6.0170	6.0170	6.0170	6.0170	6.0170	6.0170	6.0170	6.0170	6.0170	6.0170	6.0170	6.0170	6.0170	6.0170	6.0170	6.0170	6.0170	6.0170	6.0170	6.0170	6.0170	6.0170	6.0170	6.0170	6.0170	6.0170
4.0500	5.2924	5.2237	5.0588	5.0722	5.1689	5.7202	4.9884	5.1626	5.2861	4.9930	4.7942	5.2168	5.9384	5.3885	4.8301	6.0170	6.0170	6.0170	6.0170	6.0170	6.0170	6.0170	6.0170	6.0170	6.0170	6.0170	6.0170	6.0170	6.0170	6.0170	6.0170	6.0170	6.0170	6.0170	6.0170	6.0170	6.0170	6.0170	6.0170	6.0170	6.0170	6.0170	6.0170	6.0170	6.0170	6.0170	6.0170	6.0170	6.0170
4.0600	5.2924	5.2237	5.0588	5.0722	5.1689	5.7202	4.9884	5.1626	5.2861	4.9930	4.7942	5.2168	5.9384	5.3885	4.8301	6.0170	6.0170	6.0170	6.0170	6.0170	6.0170	6.0170	6.0170	6.0170	6.0170	6.0170	6.0170	6.0170	6.0170	6.0170	6.0170	6.0170	6.0170	6.0170	6.0170	6.0170	6.0170	6.0170	6.0170	6.0170	6.0170	6.0170	6.0170	6.0170	6.0170	6.0170	6.0170	6.0170	6.0170
4.0700	5.2924	5.2237	5.0588	5.0722	5.1689	5.7202	4.9884	5.1626	5.2861	4.9930	4.7942	5.2168	5.9384	5.3885	4.8301	6.0170	6.0170	6.0170	6.0170	6.0170	6.0170	6.0170	6.0170	6.0170	6.0170	6.0170	6.0170	6.0170	6.0170	6.0170	6.0170	6.0170	6.0170	6.0170	6.0170	6.0170	6.0170	6.0170	6.0170	6.0170	6.0170	6.0170	6.0170	6.0170	6.0170	6.0170	6.0170	6.0170	6.0170
4.0800	5.2924	5.2237	5.0588	5.0722	5.1689	5.7202	4.9884	5.1626	5.2861	4.9930	4.7942	5.2168	5.9384	5.3885	4.8301	6.0170	6.0170	6.0170	6.0170	6.0170	6.0170	6.0170	6.0170	6.0170	6.0170	6.0170	6.0170	6.0170	6.0170	6.0170	6.0170	6.0170	6.0170	6.0170	6.0170	6.0170	6.0170	6.0170	6.0170	6.0170	6.0170	6.0170	6.0170	6.0170	6.0170	6.0170	6.0170	6.0170	6.0170
4.0900	5.2924	5.2237	5.0588	5.0722	5.1689	5.7202	4.9884	5.1626	5.2861	4.9930	4.7942	5.2168	5.9384	5.3885	4.8301	6.0170	6.0170	6.0170	6.0170	6.0170	6.0170	6.0170	6.0170	6.0170	6.0170	6.0170	6.0170	6.0170	6.0170	6.0170	6.0170	6.0170	6.0170	6.0170	6.0170	6.0170	6.0170	6.0170	6.0170	6.0170	6.0170	6.0170	6.0170	6.0170	6.0170	6.0170	6.0170	6.0170	6.0170
4.1000	5.2924	5.2237	5.0588	5.0722	5.1689	5.7202	4.9884	5.1626	5.2861	4.9930	4.7942	5.2168	5.9384	5.3885	4.8301	6.0170	6.0170	6.0170	6.0170	6.0170	6.0170	6.0170	6.0170	6.0170	6.0170	6.0170	6.0170	6.0170	6.0170	6.0170	6.0170	6.0170	6.0170	6.0170	6.0170	6.0170	6.0170	6.0170	6.0170	6.0170	6.0170	6.0170	6.0170	6.0170	6.0170	6.0170	6.0170	6.0170	6.0170
4.1100	5.5396	5.4676	5.2947	5.3087	5.4101	5.9881	5.2208	5.4035	5.5330	5.2257	5.0174	5.4606	6.2171	5.6405	5.0550	6.2993	6.2993	6.2993	6.2993	6.2993	6.2993	6.2993	6.2993	6.2993	6.2993	6.2993	6.2993	6.2993	6.2993	6.2993	6.2993	6.2993	6.2993	6.2993	6.2993	6.2993	6.2993	6.2993	6.2993	6.2993	6.2993	6.2993	6.2993	6.2993	6.2993	6.2993	6.2993	6.2993	6.2993
4.1200	5.5396	5.4676	5.2947	5.3087	5.4101	5.9881	5.2208	5.4035	5.5330	5.2257	5.0174	5.4606	6.2171	5.6405	5.0550	6.2993	6.2993	6.2993	6.2993	6.2993	6.2993	6.2993	6.2993	6.2993	6.2993	6.2993	6.2993	6.2993	6.2993	6.2993	6.2993	6.2993	6.2993	6.2993	6.2993	6.2993	6.2993	6.2993	6.2993	6.2993	6.2993	6.2993	6.2993	6.2993	6.2993	6.2993	6.2993	6.2993	6.2993
4.1300	5.5396	5.4676	5.2947	5.3087	5.4101	5.9881	5.2208	5.4035	5.5330	5.2257	5.0174	5.4606	6.2171	5.6405	5.0550	6.2993	6.2993	6.2993	6.2993	6.2993	6.2993	6.2993	6.2993	6.2993	6.2993	6.2993	6.2993	6.2993	6.2993	6.2993	6.2993	6.2993	6.2993	6.2993	6.2993	6.2993	6.2993	6.2993	6.2993	6.2993	6.2993	6.2993	6.2993	6.2993	6.2993	6.2993	6.2993	6.2993	6.2993
4.1400	5.5396	5.4676	5.2947	5.3087	5.4101	5.9881	5.2208	5.4035	5.5330	5.2257	5.0174	5.4606	6.2171	5.6405	5.0550	6.2993	6.2993	6.2993	6.2993	6.2993	6.2993	6.2993	6.2993	6.2993	6.2993	6.2993	6.2993	6.2993	6.2993	6.2993	6.2993	6.2993	6.2993	6.2993	6.2993	6.2993	6.2993	6.2993	6.2993	6.2993	6.2993	6.2993	6.2993	6.2993	6.2993	6.2993	6.2993	6.2993	6.2993
4.1500	5.5396	5.4676	5.2947	5.3087	5.4101	5.9881	5.2208	5.4035	5.5330	5.2257	5.0174	5.4606	6.2171	5.6405	5.0550	6.2993	6.2993	6.2993	6.2993	6.2993	6.2993	6.2993	6.2993	6.2993	6.2993	6.2993	6.2993	6.2993	6.2993	6.2993	6.2993	6.2993	6.2993	6.2993	6.2993	6.2993	6.2993	6.2993	6.2993	6.2993	6.2993	6.2993	6.2993	6.2993	6.2993	6.2993	6.2993	6.2993	6.2993
4.1600	5.5396	5.4676	5.2947	5.3087	5.4101	5.9881	5.2208	5.4035	5.5330	5.2257	5.0174	5.4606	6.2171	5.6405	5.0550	6.2993	6.2993	6.2993	6.2993	6.2993	6.2993	6.2993	6.2993	6.2993	6.2993	6.2993	6.2993	6.2993	6.2993	6.2993	6.2993	6.2993	6.2993	6.2993	6.2993	6.2993	6.2993	6.2993	6.2993	6.2993	6.2993	6.2993	6.2993	6.2993	6.2993	6.2993	6.2993	6.2993	6.2993
4.1700	5.5396	5.4676	5.2947	5.3087	5.4101	5.9881	5.2208	5.4035	5.5330	5.2257	5.0174	5.4606	6.2171	5.6405	5.0550	6.2993	6.2993	6.2993	6.2993	6.2993	6.2993	6.2993	6.2993	6.2993	6.2993	6.2993	6.2993	6.2993	6.2993	6.2993	6.2993	6.2993	6.2993	6.2993	6.2993	6.2993	6.2993	6.2993	6.2993	6.2993	6.2993	6.2993	6.2993	6.2993	6.2993	6.2993	6.2993	6.2993	6.2993
4.1800	5.5396	5.4676	5.2947	5.3087	5.4101	5.9881	5.2208	5.4035	5.5330	5.2257	5.0174	5.4606	6.2171	5.6405	5.0550	6.2993	6.2993	6.2993	6.2993	6.2993	6.2993	6.2993	6.2993	6.2993	6.2993	6.2993	6.2993	6.2993	6.2993	6.2993	6.2993	6.2993	6.2993	6.2993	6.2993	6.2993	6.2993	6.2993	6.2993	6.2993	6.2993	6.2993	6.2993	6.2993	6.2993	6.2993	6.2993	6.2993	6.2993
4.1900	5.5396	5.4676	5.2947	5.3087	5.4101	5.9881	5.2208	5.4035	5.5330	5.2257	5.0174	5.4606	6.2171	5.6405	5.0550	6.2993	6.2993	6.2993	6.2993	6.2993	6.2993	6.2993	6.2993	6.2993	6.2993	6.2993	6.2993	6.2993	6.2993	6.2993	6.2993	6.2993	6.2993	6.2993	6.2993	6.2993	6.2993	6.2993	6.2993	6.2993	6.2993	6.2993	6.2993	6.2993	6.2993	6.2993	6.2993	6.2993	6.2993
4.2000	5.5396	5.4676	5.2947	5.3087	5.4101	5.9881	5.2208	5.4035	5.5330	5.2257	5.0174	5.4606	6.2171	5.6405	5.0550	6.2993	6.2993	6.2993	6.2993	6.2993	6.2993	6.2993	6.2993	6.2993	6.2993	6.2993	6.2993	6.2993	6.2993	6.2993	6.2993	6.2993	6.2993	6.2993	6.2993	6.2993	6.2993	6.2993	6.2993	6.2993	6.2993	6.2993	6.2993	6.2993	6.2993	6.2993	6.2993	6.2993	6.2993
4.2100	5.5396	5.4676	5.2947	5.3087	5.4101	5.9881	5.2208	5.4035	5.5330	5.2257	5.0174	5.4606	6.2171	5.6405	5.0550	6.2993	6.2993	6.2993	6.2993	6.2993	6.2993	6.2993	6.2993	6.2993	6.2993	6.2993	6.2993	6.2993	6.2993	6.2993	6.2993	6.2993	6.2993	6.2993	6.2993	6.2993	6.2993	6.2993	6.2993	6.2993	6.2993	6.2993	6.2993	6.2993	6.2993	6.2993	6.2993	6.2993	6.2993
4.2200	5.5396	5.4676	5.2947	5.3087	5.4101	5.9881	5.2208	5.4035	5.5330	5.2257	5.0174	5.4606	6.2171	5.6405	5.0550	6.2993	6.2993	6.2993	6.2993	6.2993	6.2993	6.2993	6.2993	6.2993	6.2993	6.2993	6.2993	6.2993	6.2993	6.2993	6.2993	6.2993	6.2993	6.2993	6.2993	6.2993	6.2993	6.2993	6.2993	6.2993	6.2993	6.2993	6.2993	6.2993	6.2993	6.2993	6.2993	6.2993	6.2993
4.2300	5.5396	5.4676	5.2947	5.3087	5.4101	5.9881	5.2208	5.4035	5.5330	5.2257	5.0174	5.4606	6.2171	5.6405	5.0550	6.2993	6.2993	6.2993	6.2993	6.2993	6.2993	6.2993	6.2993	6.2993	6.2993	6.2993	6.2993	6.2993	6.2993	6.2993	6.2993	6.2993	6.2993	6.2993	6.2993	6.2993	6.2993	6.2993	6.2993	6.2993	6.2993	6.2993	6.2993	6.2993	6.2993	6.2993	6.2993	6.2993	6.2993
4.2400	5.5396	5.4676	5.2947	5.3087	5.4101	5.9881	5.2208	5.4035	5.5330	5.2257	5.0174	5.4606	6.2171	5.6405	5.0550	6.2993	6.2993	6.2993	6.2993	6.2993	6.2993	6.2993	6.2993	6.2993	6.2993	6.2993	6.2993	6.2993	6.2993	6.2993	6.2993	6.2993	6.2993	6.2993	6.2993	6.2993	6.2993	6.2993	6.2993	6.2993	6.2993	6.2993	6.2993	6.2993	6.2993	6.2993	6.2993	6.2993	6.2993
4.2500	5.5396	5.4676	5.2947	5.3087	5.4101	5.9881	5.2208	5.4035	5.5330	5.2257	5.0174	5.4606	6.2171	5.6405	5.0550	6.2993	6.2993	6.2993	6.2993	6.2993	6.2993	6.2993	6.2993	6.2993	6.2993	6.2993	6.2993	6.2993	6.2993	6.2993	6.2993	6.2993	6.2993	6.2993	6.2993	6.2993	6.2993	6.2993	6.2993	6.2993	6.2993	6.2993	6.2993	6.2993	6.2993	6.2993	6.2993	6.2993	6.2993
4.2600	5.5396	5.4676	5.2947	5.3087	5.4101	5.9881	5.2208	5.4035	5.5330	5.2257	5.0174	5.4606	6.2171	5.6405	5.0550	6.2993	6.2993	6.2993	6.2993	6.2993	6.2993	6.2993	6.2993	6.2993	6.2993	6.2993	6.2993	6.2993	6.2993	6.2993	6.2993	6.2993	6.2993	6.2993	6.2993	6.2993	6.2993	6.2993	6.2993	6.2993	6.2993	6.2993	6.2993	6.2993	6.2993	6.2993	6.2993	6.2993	6.2993
4.2700	5.5396	5.4676	5.2947	5.3087	5.4101	5.9881	5.2208	5.4035	5.5330	5.2257	5.0174	5.4606	6.2171	5.6405	5.0550	6.2993	6.2993	6.2993	6.2993	6.2993	6.2993	6.2993	6.2993	6.2993	6.2993	6.2993	6.2993	6.2993	6.2993	6.2993	6.2993	6.2993	6.2993	6.2993	6.2993	6.2993	6.2993	6.2993	6.2993	6.2993	6.2993	6.2993	6.2993	6.2993	6.2993	6.2993	6.2993	6.2993	6.2993
4.2800	5.5396	5.4676	5.2947	5.3087	5.4101	5.9881	5.2208	5.4035	5.5330	5.2257	5.0174	5.4606	6.2171	5.6405	5.0550	6.2993	6.2993	6.2993	6.2993	6.2993	6.2993	6.2993	6.2993	6.2993	6.2993	6.2993	6.2993	6.2993	6.2993	6.2993	6.2993	6.2993	6.2993	6.2993	6.2993	6.2993	6.2993	6.2993	6.2993	6.2993	6.2993	6.2993	6.2993	6.2993	6.2993	6.2993	6.2993	6.2993	6.2993
4.2900	5.5396	5.4676	5.2947	5.3087	5.4101	5.9881	5.2208	5.4035	5.5330	5.2257	5.0174	5.4606	6.2171	5.6405	5.0550	6.2993	6.2993	6.2993	6.2993	6.2993	6.2993	6.2993	6.2993	6.2993	6.2993	6.2993	6.2993	6.2993	6.2993	6.2993	6.2993	6.2993	6.2993	6.2993	6.2993	6.2993	6.2993	6.2993	6.2993	6.2993	6.2993	6.2993	6.2993	6.2993	6.2993	6.2993	6.2993	6.2993	6.2993
4.3000	5.5396	5.4676	5.2947	5.3087	5.4101	5.9881	5.2208	5.4035	5.5330	5.2257	5.0174	5.4606	6.2171	5.6405	5.0550	6.2993	6.2993	6.2993	6.2993	6.2993	6.2993	6.2993	6.2993	6.2993	6.2993	6.2993	6.2993	6.2993	6.2993	6.2993	6.2993	6.2993	6.2993	6.2993	6.2993	6.2993	6.2993	6.2993	6.2993	6.2993	6.2993	6.2993	6.2993	6.2993	6.2993	6.2993	6.2993	6.2993	6.2993
4.3100	5.7868	5.7115	5.5306	5.5452	5.6513	6.2561	5.4532	5.6443	5.7799	5.4584	5.2405	5.7043	6.4958	5.8924	5.2799	6.5817	6.5817	6.5817	6.5817	6.5817	6.5817	6.5817	6.5817	6.5817	6.5817	6.5817	6.5817	6.5817	6.5817	6.5817	6.5817	6.5817	6.5817	6.5817	6.5817	6.5817	6.5817	6.5817	6.5817	6.5817	6.5817	6.5817	6.5817	6.5817	6.5817	6.5817	6.5817	6.5817	6.5817
4.3200	5.7868	5.7115	5.5306	5.5452	5.6513	6.2561	5.4532	5.6443	5.7799	5.4584	5.2405	5.7043	6.4958	5.8924	5.2799	6.5817	6.5817	6.5817	6.5817	6.5817	6.5817	6.5817	6.5817	6.5817	6.5817	6.5817	6.5817	6.5817	6.5817	6.5817	6.5817	6.5817	6.5817	6.5817	6.5817	6.5817	6.5817	6.5817	6.5817	6.5817	6.5817	6.5817	6.5817	6.5817	6.5817	6.5817	6.5817	6.5817	6.5817
4.3300	5.7868	5.7115	5.5306	5.5452	5.6513	6.2561	5.4532	5.6443	5.7799	5.4584	5.2405	5.7043	6.4958	5.8924	5.2799	6.5817	6.5817	6.5817	6.5817	6.5817	6.5817	6.5817	6.5817	6.5817	6.5817	6.5817	6.5817	6.5817	6.5817	6.5817	6.5817	6.5817	6.5817	6.5817	6.5817	6.5817	6.5817	6.5817	6.5817	6.5817	6.5817	6.5817	6.5817	6.5817	6.5817	6.5817	6.5817	6.5817	6.5817
4.3400	5.7868	5.7115	5.5306	5.5452	5.6513	6.2561	5.4532	5.6443	5.7799	5.4584	5.2405	5.7043	6.4958	5.8924	5.2799	6.5817	6.5817	6.5817	6.5817	6.5817	6.5817	6.5817	6.5817	6.5817	6.5817	6.5817	6.5817	6.5817	6.5817	6.5817	6.5817	6.5817	6.5817	6.5817	6.5817	6.5817	6.5817	6.5817	6.5817	6.5817	6.5817	6.5817	6.5817	6.5817	6.5817	6.5817	6.5817	6.5817	6.5817
4.3500	5.7868	5.7115	5.5306	5.5452	5.6513	6.2561	5.4532	5.6443	5.7799	5.4584	5.2405	5.7043	6.4958	5.8924	5.2799	6.5817	6.5817	6.5817	6.5817	6.5817	6.5817	6.5817	6.5817	6.5817	6.5817	6.5817	6.5817	6.5817	6.5817	6.5817	6.5817	6.5817	6.5817	6.5817	6.5817	6.5817	6.5817	6.5817	6.5817	6.5817	6.5817	6.5817	6.5817	6.5817	6.5817	6.5817	6.5817	6.5817	6.5817
4.3600	5.7868	5.7115	5.5306	5.5452	5.6513	6.2561	5.4532	5.6443	5.7799	5.4584	5.2405	5.7043	6.4958	5.8924	5.2799	6.5817	6.5817	6.5817	6.5817	6.5817	6.5817	6.5817	6.5817	6.5817	6.5817	6.5817	6.5817	6.5817	6.5817	6.5817	6.5817	6.5817	6.5817	6.5817	6.5817	6.5817	6.5817	6.5817	6.5817	6.5817	6.5817	6.5817	6.5817	6.5817	6.5817	6.5817	6.5817	6.5817	6.5817
4.3700	5.7868	5.7115	5.5306	5.5452	5.6513	6.2561	5.4532	5.6443	5.7799	5.4584	5.2405	5.7043	6.4958	5.8924	5.2799	6.5817	6.5817	6.5817	6.5817	6.5817	6.5817	6.5817	6.5817	6.5817	6.5817	6.5817	6.5817	6.5817	6.5817	6.5817	6.5817	6.5817	6.5817	6.5817	6.5817	6.5817	6.5817	6.5817	6.5817	6.5817	6.5817	6.5817	6.5817	6.5817	6.5817	6.5817	6.5817	6.5817	6.5817
4.3800	5.7868	5.7115	5.5306	5.5452	5.6513	6.2561	5.4532	5.6443	5.7799	5.4584	5.2405	5.7043	6.4958	5.8924	5.2799	6.5817	6.5817	6.5817	6.5817	6.5817	6.5817	6.5817	6.5817	6.5817	6.5817	6.5817	6.5817	6.5817	6.5817	6.5817	6.5817	6.5817	6.5817	6.5817	6.5817	6.5817	6.5817	6.5817	6.5817	6.5817	6.5817	6.5817	6.5817	6.5817	6.5817	6.5817	6.5817	6.5817	6.5817
4.3900	5.7868	5.7115	5.5306	5.5452	5.6513	6.2561	5.4532	5.6443	5.7799	5.4584	5.2405	5.7043	6.4958	5.8924	5.2799	6.5817	6.5817	6.5817	6.5817	6.5817	6.5817	6.5817	6.5817	6.5817	6.5817	6.5817	6.5817	6.5817	6.5817	6.5817	6.5817	6.5817	6.5817	6.5817	6.5817	6.5817	6.5817	6.5817	6.5817	6.5817	6.5817	6.5817	6.5817	6.5817	6.5817	6.5817	6.5817	6.5817	6.5817
4.4000	5.7868	5.7115	5.5306	5.5452	5.6513	6.2561	5.4532	5.6443	5.7799	5.4584	5.2405	5.7043	6.4958	5.8924	5.2799	6.5817	6.5817	6.5817	6.5817	6.5817	6.5817	6.5817	6.5817	6.5817	6.5817	6.5817	6.5817	6.5817	6.5817	6.5817	6.5817	6.5817	6.5817	6.5817	6.5817	6.5817	6.5817	6.5817	6.5817	6.5817	6.5817	6.5817	6.5817	6.5817	6.5817	6.5817	6.5817	6.5817	6.5817
4.4100	5.7868	5.7115	5.5306	5.5452	5.6513	6.2561	5.4532	5.6443	5.7799	5.4584	5.2405	5.7043	6.4958	5.8924	5.2799	6.5817	6.5817	6.5817	6.5817	6.5817	6.5817	6.5817	6.5817	6.5817	6.5817	6.5817	6.5817	6.5817	6.5817	6.5817	6.5817	6.5817	6.5817	6.5817	6.5817	6.5817	6.5817	6.5817	6.5817	6.5817	6.5817	6.5817	6.5817	6.5817	6.5817	6.5817	6.5817	6.5817	6.5817
4.4200	5.7868	5.7115	5.5306	5.5452	5.6513	6.2561	5.4532	5.6443	5.7799	5.4584	5.2405	5.7043	6.4958	5.8924	5.2799	6.5817	6.5817	6.5817	6.5817	6.5817	6.5817	6.5817	6.5817	6.5817	6.5817	6.5817	6.5817	6.5817	6.5817	6.5817	6.5817	6.5817	6.5817	6.5817	6.5817	6.5817	6.5817	6.5817	6.5817	6.5817	6.5817	6.5817	6.5817	6.5817	6.5817	6.5817	6.5817	6.5817	6.5817
4.4300	5.7868	5.7115	5.5306	5.5452	5.6513	6.2561	5.4532	5.6443	5.7799	5.4584	5.2405	5.7043	6.4958	5.8924	5.2799	6.5817	6.5817	6.5817	6.5817	6.5817	6.5817	6.5817	6.5817	6.5817	6.5817	6.5817	6.5817	6.5817	6.5817	6.5817	6.5817	6.5817	6.5817	6.5817	6.5817	6.5817	6.5817	6.5817	6.5817	6.5817	6.5817	6.5817	6.5817	6.5817	6.5817	6.5817	6.5817	6.5817	6.5817
4.4400	5.7868	5.7115	5.5306	5.5452	5.6513	6.2561	5.4532	5.6443	5.7799	5.4584	5.2405	5.7043	6.4958	5.8924	5.2799	6.5817	6.5817	6.5817	6.5817	6.5817	6.5817	6.5817	6.5817	6.5817	6.5817	6.5817	6.5817	6.5817	6.5817	6.5817	6.5817	6.5817	6.5817	6.5817	6.5817	6.5817	6.5817	6.5817	6.5817	6.5817	6.5817	6.5817	6.5817	6.5817	6.5817	6.5817	6.5817	6.5817	6.5817
4.4500	5.7868	5.7115	5.5306	5.5452	5.6513	6.2561	5.4532	5.6443	5.7799	5.4584	5.2405	5.7043	6.4958	5.8924	5.2799	6.5817	6.5817	6.5817	6.5817	6.5817	6.5817	6.5817	6.5817	6.5817	6.5817	6.5817	6.5817	6.5817	6.5817	6.5817	6.5817	6.5817	6.5817	6.5817	6.5817	6.5817	6.5817	6.5817	6.5817	6.5817	6.5817	6.5817	6.5817	6.5817	6.5817	6.5817	6.5817	6.5817	6.5817
4.4600	5.7868	5.7115	5.5306	5.5452	5.6513	6.2561	5.4532	5.6443	5.7799	5.4584	5.2405	5.7043	6.4958	5.8924	5.2799	6.5817	6.5817	6.5817	6.5817	6.5817	6.5817	6.5817	6.5817	6.5817	6.5817	6.5817	6.5817	6.5817	6.5817	6.5817	6.5817	6.5817	6.5817	6.5817	6.5817	6.5817	6.5817	6.5817	6.5817	6.5817	6.5817	6.5817	6.5817	6.5817	6.5817	6.5817	6.5817	6.5817	6.5817
4.4700	5.7868	5.7115	5.5306	5.5452	5.6513	6.2561	5.4532	5.6443	5.7799	5.4584	5.2405	5.7043	6.4958	5.8924	5.2799	6.5817	6.5817	6.5817	6.5817	6.5817	6.5817	6.5817	6.5817	6.5817	6.5817	6.5817	6.5817	6.5817	6.5817	6.5817	6.5817	6.5817	6.5817	6.5817	6.5817	6.5817	6.5817	6.5817	6.5817	6.5817	6.5817	6.5817	6.5817	6.5817	6.5817	6.5817	6.5817	6.5817	6.5817
4.4800	5.7868	5.7115	5.5306	5.5452	5.6513	6.2561	5.4532	5.6443	5.7799	5.4584	5.2405	5.7043	6.4958	5.8924	5.2799	6.5817	6.5817	6.5817	6.5817	6.5817	6.5817	6.5817	6.5817	6.5817	6.5817	6.5817	6.5817	6.5817	6.5817	6.5817	6.5817	6.5817	6.5817	6.5817	6.5817	6.5817	6.5817	6.5817	6.5817	6.5817	6.5817	6.5817	6.5817	6.5817	6.5817	6.5817	6.5817	6.5817	6.5817
4.4900	5.7868	5.7115	5.5306	5.5452	5.6513	6.2561	5.4532	5.6443	5.7799	5.4584	5.2405	5.7043	6.4958	5.8924	5.2799	6.5817	6.5817	6.5817	6.5817	6.5817	6.5817	6.5817	6.5817	6.5817	6.5817	6.5817	6.5817	6.5817	6.5817	6.5817	6.5817	6.5817	6.5817	6.5817	6.5817	6.5817	6.5817	6.5817	6.5817	6.5817	6.5817	6.5817	6.5817	6.5817	6.5817	6.5817	6.5817	6.5817	6.5817
4.5000	5.7868	5.7115	5.5306	5.5452	5.6513	6.2561	5.4532	5.6443	5.7799	5.4584	5.2405	5.7043	6.4958	5.8924	5.2799	6.5817	6.5817	6.5817	6.5817	6.5817	6.5817	6.5817	6.5817	6.5817	6.5817	6.5817	6.5817	6.5817	6.5817	6.5817	6.5817	6.5817	6.5817	6.5817	6.5817	6.5817	6.5817	6.5817	6.5817	6.5817	6.5817	6.5817	6.5817	6.5817	6.5817	6.5817	6.5817	6.5817	6.5817
4.5100	6.0290	5.9504	5.7617	5.7770	5.8876	6.5186	5.6809	5.8803	6.0217	5.6863	5.4591	5.9430	6.7688	6.1393	5.5002	6.8584	6.8584	6.8584	6.8584	6.8584	6.8584	6.8584	6.8584	6.8584	6.8584	6.8584	6.8584	6.8584	6.8584	6.8584	6.8584	6.8584	6.8584	6.8584	6.8584	6.8584	6.8584	6.8584	6.8584	6.8584	6.8584	6.8584	6.8584	6.8584	6.8584	6.8584	6.8584	6.8584	6.8584
4.5200	6.0290	5.9504	5.7617	5.7770	5.8876	6.5186	5.6809	5.8803	6.0217	5.6863	5.4591	5.9430	6.7688	6.1393	5.5002	6.8584	6.8584	6.8584	6.8584	6.8584	6.8584	6.8584	6.8584	6.8584	6.8584	6.8584	6.8584	6.8584	6.8584	6.8584	6.8584	6.8584	6.8584	6.8584	6.8584	6.8584	6.8584	6.8584	6.8584	6.8584	6.8584	6.8584	6.8584	6.8584	6.8584	6.8584	6.8584	6.8584	6.8584
4.5300	6.0290	5.9504	5.7617	5.7770	5.8876	6.5186	5.6809	5.8803	6.0217	5.6863	5.4591	5.9430	6.7688	6.1393	5.5002	6.8584	6.8584	6.8584	6.8584	6.8584	6.8584	6.8584	6.8584	6.8584	6.8584	6.8584	6.8584	6.8584	6.8584	6.8584	6.8584	6.8584	6.8584	6.8584	6.8584	6.8584	6.8584	6.8584	6.8584	6.8584	6.8584	6.8584	6.8584	6.8584	6.8584	6.8584	6.8584	6.8584	6.8584
4.5400	6.0290	5.9504	5.7617	5.7770	5.8876	6.5186	5.6809	5.8803	6.0217	5.6863	5.4591	5.9430	6.7688	6.1393	5.5002	6.8584	6.8584	6.8584	6.8584	6.8584	6.8584	6.8584	6.8584	6.8584	6.8584	6.8584	6.8584	6.8584	6.8584	6.8584	6.8584	6.8584	6.8584	6.8584	6.8584	6.8584	6.8584	6.8584	6.8584	6.8584	6.8584	6.8584	6.8584	6.8584	6.8584	6.8584	6.8584	6.8584	6.8584
4.5500	6.0290	5.9504	5.7617	5.7770	5.8876	6.5186	5.6809	5.8803	6.0217	5.6863	5.4591	5.9430	6.7688	6.1393	5.5002	6.8584	6.8584	6.8584	6.8584	6.8584	6.8584	6.8584	6.8584	6.8584	6.8584	6.8584	6.8584	6.8584	6.8584	6.8584	6.8584	6.8584	6.8584	6.8584	6.8584	6.8584	6.8584	6.8584	6.8584	6.8584	6.8584	6.8584	6.8584	6.8584	6.8584	6.8584	6.8584	6.8584	6.8584
4.5600	6.0290	5.9504	5.7617	5.7770	5.8876	6.5186	5.6809	5.8803	6.0217	5.6863	5.4591	5.9430	6.7688	6.1393	5.5002	6.8584	6.8584	6.8584	6.8584	6.8584	6.8584	6.8584	6.8584	6.8584	6.8584	6.8584	6.8584	6.8584	6.8584	6.8584	6.8584	6.8584	6.8584	6.8584	6.8584	6.8584	6.8584	6.8584	6.8584	6.8584	6.8584	6.8584	6.8584	6.8584	6.8584	6.8584	6.8584	6.8584	6.8584
4.5700	6.0290	5.9504	5.7617	5.7770	5.8876	6.5186	5.6809	5.8803	6.0217	5.6863	5.4591	5.9430	6.7688	6.1393	5.5002	6.8584	6.8584	6.8584	6.8584	6.8584	6.8584	6.8584	6.8584	6.8584	6.8584	6.8584	6.8584	6.8584	6.8584	6.8584	6.8584	6.8584	6.8584	6.8584	6.8584	6.8584	6.8584	6.8584	6.8584	6.8584	6.8584	6.8584	6.8584	6.8584	6.8584	6.8584	6.8584	6.8584	6.8584
4.5800	6.0290	5.9504	5.7617	5.7770	5.8876	6.5186	5.6809	5.8803	6.0217	5.6863	5.4591	5.9430	6.7688	6.1393	5.5002	6.8584	6.8584	6.8584	6.8584	6.8584	6.8584	6.8584	6.8584	6.8584	6.8584	6.8584	6.8584	6.8584	6.8584	6.8584	6.8584	6.8584	6.8584	6.8584	6.8584	6.8584	6.8584	6.8584	6.8584	6.8584	6.8584	6.8584	6.8584	6.8584	6.8584	6.8584	6.8584	6.8584	6.8584
4.5900	6.0290	5.9504	5.7617	5.7770	5.8876	6.5186	5.6809	5.8803	6.0217	5.6863	5.4591	5.9430	6.7688	6.1393	5.5002	6.8584	6.8584	6.8584	6.8584	6.8584	6.8584	6.8584	6.8584	6.8584	6.8584	6.8584	6.8584	6.8584	6.8584	6.8584	6.8584	6.8584	6.8584	6.8584	6.8584	6.8584	6.8584	6.8584	6.8584	6.8584	6.8584	6.8584	6.8584	6.8584	6.8584	6.8584	6.8584	6.8584	6.8584
4.6000	6.0290	5.9504	5.7617	5.7770	5.8876	6.5186	5.6809	5.8803	6.0217	5.6863	5.4591	5.9430	6.7688	6.1393	5.5002	6.8584	6.8584	6.8584	6.8584	6.8584	6.8584	6.8584	6.8584	6.8584	6.8584	6.8584	6.8584	6.8584	6.8584	6.8584	6.8584	6.8584	6.8584	6.8584	6.8584	6.8584	6.8584	6.8584	6.8584	6.8584	6.8584	6.8584	6.8584	6.8584	6.8584	6.8584	6.8584	6.8584	6.8584
4.6100	6.0290	5.9504	5.7617	5.7770	5.8876	6.5186	5.6809	5.8803	6.0217	5.6863	5.4591	5.9430	6.7688	6.1393	5.5002	6.8584	6.8584	6.8584	6.8584	6.8584	6.8584	6.8584	6.8584	6.8584	6.8584	6.8584	6.8584	6.8584	6.8584	6.8584	6.8584	6.8584	6.8584	6.8584	6.8584	6.8584	6.8584	6.8584	6.8584	6.8584	6.8584	6.8584	6.8584	6.8584	6.8584	6.8584	6.8584	6.8584	6.8584
4.6200	6.0290	5.9504	5.7617	5.7770	5.8876	6.5186	5.6809	5.8803	6.0217	5.6863	5.4591	5.9430	6.7688	6.1393	5.5002	6.8584	6.8584	6.8584	6.8584	6.8584	6.8584	6.8584	6.8584	6.8584	6.8584	6.8584	6.8584	6.8584	6.8584	6.8584	6.8584	6.8584	6.8584	6.8584	6.8584	6.8584	6.8584	6.8584	6.8584	6.8584	6.8584	6.8584	6.8584	6.8584	6.8584	6.8584	6.8584	6.8584	6.8584
4.6300	6.0290	5.9504	5.7617	5.7770	5.8876	6.5186	5.6809	5.8803	6.0217	5.6863	5.4591	5.9430	6.7688	6.1393	5.5002	6.8584	6.8584	6.8584	6.8584	6.8584	6.8584	6.8584	6.8584	6.8584	6.8584	6.8584	6.8584	6.8584	6.8584	6.8584	6.8584	6.8584	6.8584	6.8584	6.8584	6.8584	6.8584	6.8584	6.8584	6.8584	6.8584	6.8584	6.8584	6.8584	6.8584	6.8584	6.8584	6.8584	6.8584
4.6400	6.0290	5.9504	5.7617	5.7770	5.8876	6.5186	5.6809	5.8803	6.0217	5.6863	5.4591	5.9430	6.7688	6.1393	5.5002	6.8584	6.8584	6.8584	6.8584	6.8584	6.8584	6.8584	6.8584	6.8584	6.8584	6.8584	6.8584	6.8584	6.8584	6.8584	6.8584	6.8584	6.8584	6.8584	6.8584	6.8584	6.8584	6.8584	6.8584	6.8584	6.8584	6.8584	6.8584	6.8584	6.8584	6.8584	6.8584	6.8584	6.8584
4.6500	6.0290	5.9504	5.7617	5.7770	5.8876	6.5186	5.6809	5.8803	6.0217	5.6863	5.4591	5.9430	6.7688	6.1393	5.5002	6.8584	6.8584	6.8584	6.8584	6.8584	6.8584	6.8584	6.8584	6.8584	6.8584	6.8584	6.8584	6.8584	6.8584	6.8584	6.8584	6.8584	6.8584	6.8584	6.8584	6.8584	6.8584	6.8584	6.8584	6.8584	6.8584	6.8584	6.8584	6.8584	6.8584	6.8584	6.8584	6.8584	6.8584
4.6600	6.0290	5.9504	5.7617	5.7770	5.8876	6.5186	5.6809	5.8803	6.0217	5.6863	5.4591	5.9430	6.7688	6.1393	5.5002	6.8584	6.8584	6.8584	6.8584	6.8584	6.8584	6.8584	6.8584	6.8584	6.8584	6.8584	6.8584	6.8584	6.8584	6.8584	6.8584	6.8584	6.8584	6.8584	6.8584	6.8584	6.8584	6.8584	6.8584	6.8584	6.8584	6.8584	6.8584	6.8584	6.8584	6.8584	6.8584	6.8584	6.8584
4.6700	6.0290	5.9504	5.7617	5.7770	5.8876	6.5186	5.6809	5.8803	6.0217	5.6863	5.4591	5.9430	6.7688	6.1393	5.5002	6.8584	6.8584	6.8584	6.8584	6.8584	6.8584	6.8584	6.8584	6.8584	6.8584	6.8584	6.8584	6.8584	6.8584	6.8584	6.8584	6.8584	6.8584	6.8584	6.8584	6.8584	6.8584	6.8584	6.8584	6.8584	6.8584	6.8584	6.8584	6.8584	6.8584	6.8584	6.8584	6.8584	6.8584
4.6800	6.0290	5.9504	5.7617	5.7770	5.8876	6.5186	5.6809	5.8803	6.0217	5.6863	5.4591	5.9430	6.7688	6.1393	5.5002	6.8584	6.8584	6.8584	6.8584	6.8584	6.8584	6.8584	6.8584	6.8584	6.8584	6.8584	6.8584	6.8584	6.8584	6.8584	6.8584	6.8584	6.8584	6.8584	6.8584	6.8584	6.8584	6.8584	6.8584	6.8584	6.8584	6.8584	6.8584	6.8584	6.8584	6.8584	6.8584	6.8584	6.8584
4.6900	6.0290	5.9504	5.7617	5.7770	5.8876	6.5186	5.6809	5.8803	6.0217	5.6863	5.4591	5.9430	6.7688	6.1393	5.5002	6.8584	6.8584	6.8584	6.8584	6.8584	6.8584	6.8584	6.8584	6.8584	6.8584	6.8584	6.8584	6.8584	6.8584	6.8584	6.8584	6.8584	6.8584	6.8584	6.8584	6.8584	6.8584	6.8584	6.8584	6.8584	6.8584	6.8584	6.8584	6.8584	6.8584	6.8584	6.8584	6.8584	6.8584
4.7000	6.0290	5.9504	5.7617	5.7770	5.8876	6.5186	5.6809	5.8803	6.0217	5.6863	5.4591	5.9430	6.7688	6.1393	5.5002	6.8584	6.8584	6.8584	6.8584	6.8584	6.8584	6.8584	6.8584	6.8584	6.8584	6.8584	6.8584	6.8584	6.8584	6.8584	6.8584	6.8584	6.8584	6.8584	6.8584	6.8584	6.8584	6.8584	6.8584	6.8584	6.8584	6.8584	6.8584	6.8584	6.8584	6.8584	6.8584	6.8584	6.8584
4.7100	6.2369	6.1555	5.9600	5.9759	6.0905	6.7439	5.8763	6.0829	6.2294	5.8820	5.6468	6.1480	7.0032	6.3512	5.6894	7.0959	7.0959	7.0959	7.0959	7.0959	7.0959	7.0959	7.0959	7.0959	7.0959	7.0959	7.0959	7.0959	7.0959	7.0959	7.0959	7.0959	7.0959	7.0959	7.0959	7.0959	7.0959	7.0959	7.0959	7.0959	7.0959	7.0959	7.0959	7.0959	7.0959	7.0959	7.0959	7.0959	7.0959
4.7200	6.2369	6.1555	5.9600	5.9759	6.0905	6.7439	5.8763	6.0829	6.2294	5.8820	5.6468	6.1480	7.0032	6.3512	5.6894	7.0959	7.0959	7.0959	7.0959	7.0959	7.0959	7.0959	7.0959	7.0959	7.0959	7.0959	7.0959	7.0959	7.0959	7.0959	7.0959	7.0959	7.0959	7.0959	7.0959	7.0959	7.0959	7.0959	7.0959	7.0959	7.0959	7.0959	7.0959	7.0959	7.0959	7.0959	7.0959	7.0959	7.0959
4.7300	6.2369	6.1555	5.9600	5.9759	6.0905	6.7439	5.8763	6.0829	6.2294	5.8820	5.6468	6.1480	7.0032	6.3512	5.6894	7.0959	7.0959	7.0959	7.0959	7.0959	7.0959	7.0959	7.0959	7.0959	7.0959	7.0959	7.0959	7.0959	7.0959	7.0959	7.0959	7.0959	7.0959	7.0959	7.0959	7.0959	7.0959	7.0959	7.0959	7.0959	7.0959	7.0959	7.0959	7.0959	7.0959	7.0959	7.0959	7.0959	7.0959
4.7400	6.2369	6.1555	5.9600	5.9759	6.0905	6.7439	5.8763	6.0829	6.2294	5.8820	5.6468	6.1480	7.0032	6.3512	5.6894	7.0959	7.0959	7.0959	7.0959	7.0959	7.0959	7.0959	7.0959	7.0959	7.0959	7.0959	7.0959	7.0959	7.0959	7.0959	7.0959	7.0959	7.0959	7.0959	7.0959	7.0959	7.0959	7.0959	7.0959	7.0959	7.0959	7.0959	7.0959	7.0959	7.0959	7.0959	7.0959	7.0959	7.0959
4.7500	6.2369	6.1555	5.9600	5.9759	6.0905	6.7439	5.8763	6.0829	6.2294	5.8820	5.6468	6.1480	7.0032	6.3512	5.6894	7.0959	7.0959	7.0959	7.0959	7.0959	7.0959	7.0959	7.0959	7.0959	7.0959	7.0959	7.0959	7.0959	7.0959	7.0959	7.0959	7.0959	7.0959	7.0959	7.0959	7.0959	7.0959	7.0959	7.0959	7.0959	7.0959	7.0959	7.0959	7.0959	7.0959	7.0959	7.0959	7.0959	7.0959
4.7600	6.2369	6.1555	5.9600	5.9759	6.0905	6.7439	5.8763	6.0829	6.2294	5.8820	5.6468	6.1480	7.0032	6.3512	5.6894	7.0959	7.0959	7.0959	7.0959	7.0959	7.0959	7.0959	7.0959	7.0959	7.0959	7.0959	7.0959	7.0959	7.0959	7.0959	7.0959	7.0959	7.0959	7.0959	7.0959	7.0959	7.0959	7.0959	7.0959	7.0959	7.0959	7.0959	7.0959	7.0959	7.0959	7.0959	7.0959	7.0959	7.0959
4.7700	6.2369	6.1555	5.9600	5.9759	6.0905	6.7439	5.8763	6.0829	6.2294	5.8820	5.6468	6.1480	7.0032	6.3512	5.6894	7.0959	7.0959	7.0959	7.0959	7.0959	7.0959	7.0959	7.0959	7.0959	7.0959	7.0959	7.0959	7.0959	7.0959	7.0959	7.0959	7.0959	7.0959	7.0959	7.0959	7.0959	7.0959	7.0959	7.0959	7.0959	7.0959	7.0959	7.0959	7.0959	7.0959	7.0959	7.0959	7.0959	7.0959
4.7800	6.2369	6.1555	5.9600	5.9759	6.0905	6.7439	5.8763	6.0829	6.2294	5.8820	5.6468	6.1480	7.0032	6.3512	5.6894	7.0959	7.0959	7.0959	7.0959	7.0959	7.0959	7.0959	7.0959	7.0959	7.0959	7.0959	7.0959	7.0959	7.0959	7.0959	7.0959	7.0959	7.0959	7.0959	7.0959	7.0959	7.0959	7.0959	7.0959	7.0959	7.0959	7.0959	7.0959	7.0959	7.0959	7.0959	7.0959	7.0959	7.0959
4.7900	6.2369	6.1555	5.9600	5.9759	6.0905	6.7439	5.8763	6.0829	6.2294	5.8820	5.6468	6.1480	7.0032	6.3512	5.6894	7.0959	7.0959	7.0959	7.0959	7.0959	7.0959	7.0959	7.0959	7.0959	7.0959	7.0959	7.0959	7.0959	7.0959	7.0959	7.0959	7.0959	7.0959	7.0959	7.0959	7.0959	7.0959	7.0959	7.0959	7.0959	7.0959	7.0959	7.0959	7.0959	7.0959	7.0959	7.0959	7.0959	7.0959
4.8000	6.2369	6.1555	5.9600	5.9759	6.0905	6.7439	5.8763	6.0829	6.2294	5.8820	5.6468	6.1480	7.0032	6.3512	5.6894	7.0959	7.0959	7.0959	7.0959	7.0959	7.0959	7.0959	7.0959	7.0959	7.0959	7.0959	7.0959	7.0959	7.0959	7.0959	7.0959	7.0959	7.0959	7.0959	7.0959	7.0959	7.0959	7.0959	7.0959	7.0959	7.0959	7.0959	7.0959	7.0959	7.0959	7.0959	7.0959	7.0959	7.0959
4.8100	6.2369	6.1555	5.9600	5.9759	6.0905	6.7439	5.8763	6.0829	6.2294	5.8820	5.6468	6.1480	7.0032	6.3512	5.6894	7.0959	7.0959	7.0959	7.0959	7.0959	7.0959	7.0959	7.0959	7.0959	7.0959	7.0959	7.0959	7.0959	7.0959	7.0959	7.0959	7.0959	7.0959	7.0959	7.0959	7.0959	7.0959	7.0959	7.0959	7.0959	7.0959	7.0959	7.0959	7.0959	7.0959	7.0959	7.0959	7.0959	7.0959
4.8200	6.2369	6.1555	5.9600	5.9759	6.0905	6.7439	5.8763	6.0829	6.2294	5.8820	5.6468	6.1480	7.0032	6.3512	5.6894	7.0959	7.0959	7.0959	7.0959	7.0959	7.0959	7.0959	7.0959	7.0959	7.0959	7.0959	7.0959	7.0959	7.0959	7.0959	7.0959	7.0959	7.0959	7.0959	7.0959	7.0959	7.0959	7.0959	7.0959	7.0959	7.0959	7.0959	7.0959	7.0959	7.0959	7.0959	7.0959	7.0959	7.0959
4.8300	6.2369	6.1555	5.9600	5.9759	6.0905	6.7439	5.8763	6.0829	6.2294	5.8820	5.6468	6.1480	7.0032	6.3512	5.6894	7.0959	7.0959	7.0959	7.0959	7.0959	7.0959	7.0959	7.0959	7.0959	7.0959	7.0959	7.0959	7.0959	7.0959	7.0959	7.0959	7.0959	7.0959	7.0959	7.0959	7.0959	7.0959	7.0959	7.0959	7.0959	7.0959	7.0959	7.0959	7.0959	7.0959	7.0959	7.0959	7.0959	7.0959
4.8400	6.2369	6.1555	5.9600	5.9759	6.0905	6.7439	5.8763	6.0829	6.2294	5.8820	5.6468	6.1480	7.0032	6.3512	5.6894	7.0959	7.0959	7.0959	7.0959	7.0959	7.0959	7.0959	7.0959	7.0959	7.0959	7.0959	7.0959	7.0959	7.0959	7.0959	7.0959	7.0959	7.0959	7.0959	7.0959	7.0959	7.0959	7.0959	7.0959	7.0959	7.0959	7.0959	7.0959	7.0959	7.0959	7.0959	7.0959	7.0959	7.0959
4.8500	6.2369	6.1555	5.9600	5.9759	6.0905	6.7439	5.8763	6.0829	6.2294	5.8820	5.6468	6.1480	7.0032	6.3512	5.6894	7.0959	7.0959	7.0959	7.0959	7.0959	7.0959	7.0959	7.0959	7.0959	7.0959	7.0959	7.0959	7.0959	7.0959	7.0959	7.0959	7.0959	7.0959	7.0959	7.0959	7.0959	7.0959	7.0959	7.0959	7.0959	7.0959	7.0959	7.0959	7.0959	7.0959	7.0959	7.0959	7.0959	7.0959
4.8600	6.2369	6.1555	5.9600	5.9759	6.0905	6.7439	5.8763	6.0829	6.2294	5.8820	5.6468	6.1480	7.0032	6.3512	5.6894	7.0959	7.0959	7.0959	7.0959	7.0959	7.0959	7.0959	7.0959	7.0959	7.0959	7.0959	7.0959	7.0959	7.0959	7.0959	7.0959	7.0959	7.0959	7.0959	7.0959	7.0959	7.0959	7.0959	7.0959	7.0959	7.0959	7.0959	7.0959	7.0959	7.0959	7.0959	7.0959	7.0959	7.0959
4.8700	6.2369	6.1555	5.9600	5.9759	6.0905	6.7439	5.8763	6.0829	6.2294	5.8820	5.6468	6.1480	7.0032	6.3512	5.6894	7.0959	7.0959	7.0959	7.0959	7.0959	7.0959	7.0959	7.0959	7.0959	7.0959	7.0959	7.0959	7.0959	7.0959	7.0959	7.0959	7.0959	7.0959	7.0959	7.0959	7.0959	7.0959	7.0959	7.0959	7.0959	7.0959	7.0959	7.0959	7.0959	7.0959	7.0959	7.0959	7.0959	7.0959
4.8800	6.2369	6.1555	5.9600	5.9759	6.0905	6.7439	5.8763	6.0829	6.2294	5.8820	5.6468	6.1480	7.0032	6.3512	5.6894	7.0959	7.0959	7.0959	7.0959	7.0959	7.0959	7.0959	7.0959	7.0959	7.0959	7.0959	7.0959	7.0959	7.0959	7.0959	7.0959	7.0959	7.0959	7.0959	7.0959	7.0959	7.0959	7.0959	7.0959	7.0959	7.0959	7.0959	7.0959	7.0959	7.0959	7.0959	7.0959	7.0959	7.0959
4.8900	6.2369	6.1555	5.9600	5.9759	6.0905	6.7439	5.8763	6.0829	6.2294	5.8820	5.6468	6.1480	7.0032	6.3512	5.6894	7.0959	7.0959	7.0959	7.0959	7.0959	7.0959	7.0959	7.0959	7.0959	7.0959	7.0959	7.0959	7.0959	7.0959	7.0959	7.0959	7.0959	7.0959	7.0959	7.0959	7.0959	7.0959	7.0959	7.0959	7.0959	7.0959	7.0959	7.0959	7.0959	7.0959	7.0959	7.0959	7.0959	7.0959
4.9000	6.2369	6.1555	5.9600	5.9759	6.0905	6.7439	5.8763	6.0829	6.2294	5.8820	5.6468	6.1480	7.0032	6.3512	5.6894	7.0959	7.0959	7.0959	7.0959	7.0959	7.0959	7.0959	7.0959	7.0959	7.0959	7.0959	7.0959	7.0959	7.0959	7.0959	7.0959	7.0959	7.0959	7.0959	7.0959	7.0959	7.0959	7.0959	7.0959	7.0959	7.0959	7.0959	7.0959	7.0959	7.0959	7.0959	7.0959	7.0959	7.0959
4.9100	6.4448	6.3607	6.1584	6.1749	6.2933	6.9693	6.0718	6.2855	6.4370	6.0777	5.8344	6.3530	7.2376	6.5631	5.8785	7.3334	7.3334	7.3334	7.3334	7.3334	7.3334	7.3334	7.3334	7.3334	7.3334	7.3334	7.3334	7.3334	7.3334	7.3334	7.3334	7.3334	7.3334	7.3334	7.3334	7.3334	7.3334	7.3334	7.3334	7.3334	7.3334	7.3334	7.3334	7.3334	7.3334	7.3334	7.3334	7.3334	7.3334
4.9200	6.4448	6.3607	6.1584	6.1749	6.2933	6.9693	6.0718	6.2855	6.4370	6.0777	5.8344	6.3530	7.2376	6.5631	5.8785	7.3334	7.3334	7.3334	7.3334	7.3334	7.3334	7.3334	7.3334	7.3334	7.3334	7.3334	7.3334	7.3334	7.3334	7.3334	7.3334	7.3334	7.3334	7.3334	7.3334	7.3334	7.3334	7.3334	7.3334	7.3334	7.3334	7.3334	7.3334	7.3334	7.3334	7.3334	7.3334	7.3334	7.3334
4.9300	6.4448	6.3607	6.1584	6.1749	6.2933	6.9693	6.0718	6.2855	6.4370	6.0777	5.8344	6.3530	7.2376	6.5631	5.8785	7.3334	7.3334	7.3334	7.3334	7.3334	7.3334	7.3334	7.3334	7.3334	7.3334	7.3334	7.3334	7.3334	7.3334	7.3334	7.3334	7.3334	7.3334	7.3334	7.3334	7.3334	7.3334	7.3334	7.3334	7.3334	7.3334	7.3334	7.3334	7.3334	7.3334	7.3334	7.3334	7.3334	7.3334
4.9400	6.4448	6.3607	6.1584	6.1749	6.2933	6.9693	6.0718	6.2855	6.4370	6.0777	5.8344	6.3530	7.2376	6.5631	5.8785	7.3334	7.3334	7.3334	7.3334	7.3334	7.3334	7.3334	7.3334	7.3334	7.3334	7.3334	7.3334	7.3334	7.3334	7.3334	7.3334	7.3334	7.3334	7.3334	7.3334	7.3334	7.3334	7.3334	7.3334	7.3334	7.3334	7.3334	7.3334	7.3334	7.3334	7.3334	7.3334	7.3334	7.3334
4.9500	6.4448	6.3607	6.1584	6.1749	6.2933	6.9693	6.0718	6.2855	6.4370	6.0777	5.8344	6.3530	7.2376	6.5631	5.8785	7.3334	7.3334	7.3334	7.3334	7.3334	7.3334	7.3334	7.3334	7.3334	7.3334	7.3334	7.3334	7.3334	7.3334	7.3334	7.3334	7.3334	7.3334	7.3334	7.3334	7.3334	7.3334	7.3334	7.3334	7.3334	7.3334	7.3334	7.3334	7.3334	7.3334	7.3334	7.3334	7.3334	7.3334
4.9600	6.4448	6.3607	6.1584	6.1749	6.2933	6.9693	6.0718	6.2855	6.4370	6.0777	5.8344	6.3530	7.2376	6.5631	5.8785	7.3334	7.3334	7.3334	7.3334	7.3334	7.3334	7.3334	7.3334	7.3334	7.3334	7.3334	7.3334	7.3334	7.3334	7.3334	7.3334	7.3334	7.3334	7.3334	7.3334	7.3334	7.3334	7.3334	7.3334	7.3334	7.3334	7.3334	7.3334	7.3334	7.3334	7.3334	7.3334	7.3334	7.3334
4.9700	6.4448	6.3607	6.1584	6.1749	6.2933	6.9693	6.0718	6.2855	6.4370	6.0777	5.8344	6.3530	7.2376	6.5631	5.8785	7.3334	7.3334	7.3334	7.3334	7.3334	7.3334	7.3334	7.3334	7.3334	7.3334	7.3334	7.3334	7.3334	7.3334	7.3334	7.3334	7.3334	7.3334	7.3334	7.3334	7.3334	7.3334	7.3334	7.3334	7.3334	7.3334	7.3334	7.3334	7.3334	7.3334	7.3334	7.3334	7.3334	7.3334
4.9800	6.4448	6.3607	6.1584	6.1749	6.2933	6.9693	6.0718	6.2855	6.4370	6.0777	5.8344	6.3530	7.2376	6.5631	5.8785	7.3334	7.3334	7.3334	7.3334	7.3334	7.3334	7.3334	7.3334	7.3334	7.3334	7.3334	7.3334	7.3334	7.3334	7.3334	7.3334	7.3334	7.3334	7.3334	7.3334	7.3334	7.3334	7.3334	7.3334	7.3334	7.3334	7.3334	7.3334	7.3334	7.3334	7.3334	7.3334	7.3334	7.3334
4.9900	6.4448	6.3607	6.1584	6.1749	6.2933	6.9693	6.0718	6.2855	6.4370	6.0777	5.8344	6.3530	7.2376	6.5631	5.8785	7.3334	7.3334	7.3334	7.3334	7.3334	7.3334	7.3334	7.3334	7.3334	7.3334	7.3334	7.3334	7.3334	7.3334	7.3334	7.3334	7.3334	7.3334	7.3334	7.3334	7.3334	7.3334	7.3334	7.3334	7.3334	7.3334	7.3334	7.3334	7.3334	7.3334	7.3334	7.3334	7.3334	7.3334
5.0000	6.4448	6.3607	6.1584	6.1749	6.2933	6.9693	6.0718	6.2855	6.4370	6.0777	5.8344	6.3530	7.2376	6.5631	5.8785	7.3334	7.3334	7.3334	7.3334	7.3334	7.3334	7.3334	7.3334	7.3334	7.3334	7.3334	7.3334	7.3334	7.3334	7.3334	7.3334	7.3334	7.3334	7.3334	7.3334	7.3334	7.3334	7.3334	7.3334	7.3334	7.3334	7.3334	7.3334	7.3334	7.3334	7.3334	7.3334	7.3334	7.3334
5.0100	6.4448	6.3607	6.1584	6.1749	6.2933	6.9693	6.0718	6.2855	6.4370	6.0777	5.8344	6.3530	7.2376	6.5631	5.8785	7.3334	7.3334	7.3334	7.3334	7.3334	7.3334	7.3334	7.3334	7.3334	7.3334	7.3334	7.3334	7.3334	7.3334	7.3334	7.3334	7.3334	7.3334	7.3334	7.3334	7.3334	7.3334	7.3334	7.3334	7.3334	7.3334	7.3334	7.3334	7.3334	7.3334	7.3334	7.3334	7.3334	7.3334
5.0200	6.4448	6.3607	6.1584	6.1749	6.2933	6.9693	6.0718	6.2855	6.4370	6.0777	5.8344	6.3530	7.2376	6.5631	5.8785	7.3334	7.3334	7.3334	7.3334	7.3334	7.3334	7.3334	7.3334	7.3334	7.3334	7.3334	7.3334	7.3334	7.3334	7.3334	7.3334	7.3334	7.3334	7.3334	7.3334	7.3334	7.3334	7.3334	7.3334	7.3334	7.3334	7.3334	7.3334	7.3334	7.3334	7.3334	7.3334	7.3334	7.3334
5.0300	6.4448	6.3607	6.1584	6.1749	6.2933	6.9693	6.0718	6.2855	6.4370	6.0777	5.8344	6.3530	7.2376	6.5631	5.8785	7.3334	7.3334	7.3334	7.3334	7.3334	7.3334	7.3334	7.3334	7.3334	7.3334	7.3334	7.3334	7.3334	7.3334	7.3334	7.3334	7.3334	7.3334	7.3334	7.3334	7.3334	7.3334	7.3334	7.3334	7.3334	7.3334	7.3334	7.3334	7.3334	7.3334	7.3334	7.3334	7.3334	7.3334
5.0400	6.4448	6.3607	6.1584	6.1749	6.2933	6.9693	6.0718	6.2855	6.4370	6.0777	5.8344	6.3530	7.2376	6.5631	5.8785	7.3334	7.3334	7.3334	7.3334	7.3334	7.3334	7.3334	7.3334	7.3334	7.3334	7.3334	7.3334	7.3334	7.3334	7.3334	7.3334	7.3334	7.3334	7.3334	7.3334	7.3334	7.3334	7.3334	7.3334	7.3334	7.3334	7.3334	7.3334	7.3334	7.3334	7.3334	7.3334	7.3334	7.3334
5.0500	6.4448	6.3607	6.1584	6.1749	6.2933	6.9693	6.0718	6.2855	6.4370	6.0777	5.8344	6.3530	7.2376	6.5631	5.8785	7.3334	7.3334	7.3334	7.3334	7.3334	7.3334	7.3334	7.3334	7.3334	7.3334	7.3334	7.3334	7.3334	7.3334	7.3334	7.3334	7.3334	7.3334	7.3334	7.3334	7.3334	7.3334	7.3334	7.3334	7.3334	7.3334	7.3334	7.3334	7.3334	7.3334	7.3334	7.3334	7.3334	7.3334
5.0600	6.4448	6.3607	6.1584	6.1749	6.2933	6.9693	6.0718	6.2855	6.4370	6.0777	5.8344	6.3530	7.2376	6.5631	5.8785	7.3334	7.3334	7.3334	7.3334	7.3334	7.3334	7.3334	7.3334	7.3334	7.3334	7.3334	7.3334	7.3334	7.3334	7.3334	7.3334	7.3334	7.3334	7.3334	7.3334	7.3334	7.3334	7.3334	7.3334	7.3334	7.3334	7.3334	7.3334	7.3334	7.3334	7.3334	7.3334	7.3334	7.3334
5.0700	6.4448	6.3607	6.1584	6.1749	6.2933	6.9693	6.0718	6.2855	6.4370	6.0777	5.8344	6.3530	7.2376	6.5631	5.8785	7.3334	7.3334	7.3334	7.3334	7.3334	7.3334	7.3334	7.3334	7.3334	7.3334	7.3334	7.3334	7.3334	7.3334	7.3334	7.3334	7.3334	7.3334	7.3334	7.3334	7.3334	7.3334	7.3334	7.3334	7.3334	7.3334	7.3334	7.3334	7.3334	7.3334	7.3334	7.3334	7.3334	7.3334
5.0800	6.4448	6.3607	6.1584	6.1749	6.2933	6.9693	6.0718	6.2855	6.4370	6.0777	5.8344	6.3530	7.2376	6.5631	5.8785	7.3334	7.3334	7.3334	7.3334	7.3334	7.3334	7.3334	7.3334	7.3334	7.3334	7.3334	7.3334	7.3334	7.3334	7.3334	7.3334	7.3334	7.3334	7.3334	7.3334	7.3334	7.3334	7.3334	7.3334	7.3334	7.3334	7.3334	7.3334	7.3334	7.3334	7.3334	7.3334	7.3334	7.3334
5.0900	6.4448	6.3607	6.1584	6.1749	6.2933	6.9693	6.0718	6.2855	6.4370	6.0777	5.8344	6.3530	7.2376	6.5631	5.8785	7.3334	7.3334	7.3334	7.3334	7.3334	7.3334	7.3334	7.3334	7.3334	7.3334	7.3334	7.3334	7.3334	7.3334	7.3334	7.3334	7.3334	7.3334	7.3334	7.3334	7.3334	7.3334	7.3334	7.3334	7.3334	7.3334	7.3334	7.3334	7.3334	7.3334	7.3334	7.3334	7.3334	7.3334
5.1000	6.4448	6.3607	6.1584	6.1749	6.2933	6.9693	6.0718	6.2855	6.4370	6.0777	5.8344	6.3530	7.2376	6.5631	5.8785	7.3334	7.3334	7.3334	7.3334	7.3334	7.3334	7.3334	7.3334	7.3334	7.3334	7.3334	7.3334	7.3334	7.3334	7.3334	7.3334	7.3334	7.3334	7.3334	7.3334	7.3334	7.3334	7.3334	7.3334	7.3334	7.3334	7.3334	7.3334	7.3334	7.3334	7.3334	7.3334	7.3334	7.3334
5.1100	6.6527	6.5658	6.3568	6.3738	6.4962	7.1946	6.2672	6.4880	6.6447	6.2733	6.0221	6.5580	7.4720	6.7750	6.0676	7.5710	7.5710	7.5710	7.5710	7.5710	7.5710	7.5710	7.5710	7.5710	7.5710	7.5710	7.5710	7.5710	7.5710	7.5710	7.5710	7.5710	7.5710	7.5710	7.5710	7.5710	7.5710	7.5710	7.5710	7.5710	7.5710	7.5710	7.5710	7.5710	7.5710	7.5710	7.5710	7.5710	7.5710
5.1200	6.6527	6.5658	6.3568	6.3738	6.4962	7.1946	6.2672	6.4880	6.6447	6.2733	6.0221	6.5580	7.4720	6.7750	6.0676	7.5710	7.5710	7.5710	7.5710	7.5710	7.5710	7.5710	7.5710	7.5710	7.5710	7.5710	7.5710	7.5710	7.5710	7.5710	7.5710	7.5710	7.5710	7.5710	7.5710	7.5710	7.5710	7.5710	7.5710	7.5710	7.5710	7.5710	7.5710	7.5710	7.5710	7.5710	7.5710	7.5710	7.5710
5.1300	6.6527	6.5658	6.3568	6.3738	6.4962	7.1946	6.2672	6.4880	6.6447	6.2733	6.0221	6.5580	7.4720	6.7750	6.0676	7.5710	7.5710	7.5710	7.5710	7.5710	7.5710	7.5710	7.5710	7.5710	7.5710	7.5710	7.5710	7.5710	7.5710	7.5710	7.5710	7.5710	7.5710	7.5710	7.5710	7.5710	7.5710	7.5710	7.5710	7.5710	7.5710	7.5710	7.5710	7.5710	7.5710	7.5710	7.5710	7.5710	7.5710
5.1400	6.6527	6.5658	6.3568	6.3738	6.4962	7.1946	6.2672	6.4880	6.6447	6.2733	6.0221	6.5580	7.4720	6.7750	6.0676	7.5710	7.5710	7.5710	7.5710	7.5710	7.5710	7.5710	7.5710	7.5710	7.5710	7.5710	7.5710	7.5710	7.5710	7.5710	7.5710	7.5710	7.5710	7.5710	7.5710	7.5710	7.5710	7.5710	7.5710	7.5710	7.5710	7.5710	7.5710	7.5710	7.5710	7.5710	7.5710	7.5710	7.5710
5.1500	6.6527	6.5658	6.3568	6.3738	6.4962	7.1946	6.2672	6.4880	6.6447	6.2733	6.0221	6.5580	7.4720	6.7750	6.0676	7.5710	7.5710	7.5710	7.5710	7.5710	7.5710	7.5710	7.5710	7.5710	7.5710	7.5710	7.5710	7.5710	7.5710	7.5710	7.5710	7.5710	7.5710	7.5710	7.5710	7.5710	7.5710	7.5710	7.5710	7.5710	7.5710	7.5710	7.5710	7.5710	7.5710	7.5710	7.5710	7.5710	7.5710
5.1600	6.6527	6.5658	6.3568	6.3738	6.4962	7.1946	6.2672	6.4880	6.6447	6.2733	6.0221	6.5580	7.4720	6.7750	6.0676	7.5710	7.5710	7.5710	7.5710	7.5710	7.5710	7.5710	7.5710	7.5710	7.5710	7.5710	7.5710	7.5710	7.5710	7.5710	7.5710	7.5710	7.5710	7.5710	7.5710	7.5710	7.5710	7.5710	7.5710	7.5710	7.5710	7.5710	7.5710	7.5710	7.5710	7.5710	7.5710	7.5710	7.5710
5.1700	6.6527	6.5658	6.3568	6.3738	6.4962	7.1946	6.2672	6.4880	6.6447	6.2733	6.0221	6.5580	7.4720	6.7750	6.0676	7.5710	7.5710	7.5710	7.5710	7.5710	7.5710	7.5710	7.5710	7.5710	7.5710	7.5710	7.5710	7.5710	7.5710	7.5710	7.5710	7.5710	7.5710	7.5710	7.5710	7.5710	7.5710	7.5710	7.5710	7.5710	7.5710	7.5710	7.5710	7.5710	7.5710	7.5710	7.5710	7.5710	7.5710
5.1800	6.6527	6.5658	6.3568	6.3738	6.4962	7.1946	6.2672	6.4880	6.6447	6.2733	6.0221	6.5580	7.4720	6.7750	6.0676	7.5710	7.5710	7.5710	7.5710	7.5710	7.5710	7.5710	7.5710	7.5710	7.5710	7.5710	7.5710	7.5710	7.5710	7.5710	7.5710	7.5710	7.5710	7.5710	7.5710	7.5710	7.5710	7.5710	7.5710	7.5710	7.5710	7.5710	7.5710	7.5710	7.5710	7.5710	7.5710	7.5710	7.5710
5.1900	6.6527	6.5658	6.3568	6.3738	6.4962	7.1946	6.2672	6.4880	6.6447	6.2733	6.0221	6.5580	7.4720	6.7750	6.0676	7.5710	7.5710	7.5710	7.5710	7.5710	7.5710	7.5710	7.5710	7.5710	7.5710	7.5710	7.5710	7.5710	7.5710	7.5710	7.5710	7.5710	7.5710	7.5710	7.5710	7.5710	7.5710	7.5710	7.5710	7.5710	7.5710	7.5710	7.5710	7.5710	7.5710	7.5710	7.5710	7.5710	7.5710
5.2000	6.6527	6.5658	6.3568	6.3738	6.4962	7.1946	6.2672	6.4880	6.6447	6.2733	6.0221	6.5580	7.4720	6.7750	6.0676	7.5710	7.5710	7.5710	7.5710	7.5710	7.5710	7.5710	7.5710	7.5710	7.5710	7.5710	7.5710	7.5710	7.5710	7.5710	7.5710	7.5710	7.5710	7.5710	7.5710	7.5710	7.5710	7.5710	7.5710	7.5710	7.5710	7.5710	7.5710	7.5710	7.5710	7.5710	7.5710	7.5710	7.5710
5.2100	6.6527	6.5658	6.3568	6.3738	6.4962	7.1946	6.2672	6.4880	6.6447	6.2733	6.0221	6.5580	7.4720	6.7750	6.0676	7.5710	7.5710	7.5710	7.5710	7.5710	7.5710	7.5710	7.5710	7.5710	7.5710	7.5710	7.5710	7.5710	7.5710	7.5710	7.5710	7.5710	7.5710	7.5710	7.5710	7.5710	7.5710	7.5710	7.5710	7.5710	7.5710	7.5710	7.5710	7.5710	7.5710	7.5710	7.5710	7.5710	7.5710
5.2200	6.6527	6.5658	6.3568	6.3738	6.4962	7.1946	6.2672	6.4880	6.6447	6.2733	6.0221	6.5580	7.4720	6.7750	6.0676	7.5710	7.5710	7.5710	7.5710	7.5710	7.5710	7.5710	7.5710	7.5710	7.5710	7.5710	7.5710	7.5710	7.5710	7.5710	7.5710	7.5710	7.5710	7.5710	7.5710	7.5710	7.5710	7.5710	7.5710	7.5710	7.5710	7.5710	7.5710	7.5710	7.5710	7.5710	7.5710	7.5710	7.5710
5.2300	6.6527	6.5658	6.3568	6.3738	6.4962	7.1946	6.2672	6.4880	6.6447	6.2733	6.0221	6.5580	7.4720	6.7750	6.0676	7.5710	7.5710	7.5710	7.5710	7.5710	7.5710	7.5710	7.5710	7.5710	7.5710	7.5710	7.5710	7.5710	7.5710	7.5710	7.5710	7.5710	7.5710	7.5710	7.5710	7.5710	7.5710	7.5710	7.5710	7.5710	7.5710	7.5710	7.5710	7.5710	7.5710	7.5710	7.5710	7.5710	7.5710
5.2400	6.6527	6.5658	6.3568	6.3738	6.4962	7.1946	6.2672	6.4880	6.6447	6.2733	6.0221	6.5580	7.4720	6.7750	6.0676	7.5710	7.5710	7.5710	7.5710	7.5710	7.5710	7.5710	7.5710	7.5710	7.5710	7.5710	7.5710	7.5710	7.5710	7.5710	7.5710	7.5710	7.5710	7.5710	7.5710	7.5710	7.5710	7.5710	7.5710	7.5710	7.5710	7.5710	7.5710	7.5710	7.5710	7.5710	7.5710	7.5710	7.5710
5.2500	6.6527	6.5658	6.3568	6.3738	6.4962	7.1946	6.2672	6.4880	6.6447	6.2733	6.0221	6.5580	7.4720	6.7750	6.0676	7.5710	7.5710	7.5710	7.5710	7.5710	7.5710	7.5710	7.5710	7.5710	7.5710	7.5710	7.5710	7.5710	7.5710	7.5710	7.5710	7.5710	7.5710	7.5710	7.5710	7.5710	7.5710	7.5710	7.5710	7.5710	7.5710	7.5710	7.5710	7.5710	7.5710	7.5710	7.5710	7.5710	7.5710
5.2600	6.6527	6.5658	6.3568	6.3738	6.4962	7.1946	6.2672	6.4880	6.6447	6.2733	6.0221	6.5580	7.4720	6.7750	6.0676	7.5710	7.5710	7.5710	7.5710	7.5710	7.5710	7.5710	7.5710	7.5710	7.5710	7.5710	7.5710	7.5710	7.5710	7.5710	7.5710	7.5710	7.5710	7.5710	7.5710	7.5710	7.5710	7.5710	7.5710	7.5710	7.5710	7.5710	7.5710	7.5710	7.5710	7.5710	7.5710	7.5710	7.5710
5.2700	6.6527	6.5658	6.3568	6.3738	6.4962	7.1946	6.2672	6.4880	6.6447	6.2733	6.0221	6.5580	7.4720	6.7750	6.0676	7.5710	7.5710	7.5710	7.5710	7.5710	7.5710	7.5710	7.5710	7.5710	7.5710	7.5710	7.5710	7.5710	7.5710	7.5710	7.5710	7.5710	7.5710	7.5710	7.5710	7.5710	7.5710	7.5710	7.5710	7.5710	7.5710	7.5710	7.5710	7.5710	7.5710	7.5710	7.5710	7.5710	7.5710
5.2800	6.6527	6.5658	6.3568	6.3738	6.4962	7.1946	6.2672	6.4880	6.6447	6.2733	6.0221	6.5580	7.4720	6.7750	6.0676	7.5710	7.5710	7.5710	7.5710	7.5710	7.5710	7.5710	7.5710	7.5710	7.5710	7.5710	7.5710	7.5710	7.5710	7.5710	7.5710	7.5710	7.5710	7.5710	7.5710	7.5710	7.5710	7.5710	7.5710	7.5710	7.5710	7.5710	7.5710	7.5710	7.5710	7.5710	7.5710	7.5710	7.5710
5.2900	6.6527	6.5658	6.3568	6.3738	6.4962	7.1946	6.2672	6.4880	6.6447	6.2733	6.0221	6.5580	7.4720	6.7750	6.0676	7.5710	7.5710	7.5710	7.5710	7.5710	7.5710	7.5710	7.5710	7.5710	7.5710	7.5710	7.5710	7.5710	7.5710	7.5710	7.5710	7.5710	7.5710	7.5710	7.5710	7.5710	7.5710	7.5710	7.5710	7.5710	7.5710	7.5710	7.5710	7.5710	7.5710	7.5710	7.5710	7.5710	7.5710
5.3000	6.6527	6.5658	6.3568	6.3738	6.4962	7.1946	6.2672	6.4880	6.6447	6.2733	6.0221	6.5580	7.4720	6.7750	6.0676	7.5710	7.5710	7.5710	7.5710	7.5710	7.5710	7.5710	7.5710	7.5710	7.5710	7.5710	7.5710	7.5710	7.5710	7.5710	7.5710	7.5710	7.5710	7.5710	7.5710	7.5710	7.5710	7.5710	7.5710	7.5710	7.5710	7.5710	7.5710	7.5710	7.5710	7.5710	7.5710	7.5710	7.5710
5.3100	6.8606	6.7709	6.5551	6.5727	6.6991	7.4200	6.4627	6.6906	6.8523	6.4690	6.2097	6.7629	7.7065	6.9869	6.2567	7.8085	7.8085	7.8085	7.8085	7.8085	7.8085	7.8085	7.8085	7.8085	7.8085	7.8085	7.8085	7.8085	7.8085	7.8085	7.8085	7.8085	7.8085	7.8085	7.8085	7.8085	7.8085	7.8085	7.8085	7.8085	7.8085	7.8085	7.8085	7.8085	7.8085	7.8085	7.8085	7.8085	7.8085
5.3200	6.8606	6.7709	6.5551	6.5727	6.6991	7.4200	6.4627	6.6906	6.8523	6.4690	6.2097	6.7629	7.7065	6.9869	6.2567	7.8085	7.8085	7.8085	7.8085	7.8085	7.8085	7.8085	7.8085	7.8085	7.8085	7.8085	7.8085	7.8085	7.8085	7.8085	7.8085	7.8085	7.8085	7.8085	7.8085	7.8085	7.8085	7.8085	7.8085	7.8085	7.8085	7.8085	7.8085	7.8085	7.8085	7.8085	7.8085	7.8085	7.8085
5.3300	6.8606	6.7709	6.5551	6.5727	6.6991	7.4200	6.4627	6.6906	6.8523	6.4690	6.2097	6.7629	7.7065	6.9869	6.2567	7.8085	7.8085	7.8085	7.8085	7.8085	7.8085	7.8085	7.8085	7.8085	7.8085	7.8085	7.8085	7.8085	7.8085	7.8085	7.8085	7.8085	7.8085	7.8085	7.8085	7.8085	7.8085	7.8085	7.8085	7.8085	7.8085	7.8085	7.8085	7.8085	7.8085	7.8085	7.8085	7.8085	7.8085
5.3400	6.8606	6.7709	6.5551	6.5727	6.6991	7.4200	6.4627	6.6906	6.8523	6.4690	6.2097	6.7629	7.7065	6.9869	6.2567	7.8085	7.8085	7.8085	7.8085	7.8085	7.8085	7.8085	7.8085	7.8085	7.8085	7.8085	7.8085	7.8085	7.8085	7.8085	7.8085	7.8085	7.8085	7.8085	7.8085	7.8085	7.8085	7.8085	7.8085	7.8085	7.8085	7.8085	7.8085	7.8085	7.8085	7.8085	7.8085	7.8085	7.8085
5.3500	6.8606	6.7709	6.5551	6.5727	6.6991	7.4200	6.4627	6.6906	6.8523	6.4690	6.2097	6.7629	7.7065	6.9869	6.2567	7.8085	7.8085	7.8085	7.8085	7.8085	7.8085	7.8085	7.8085	7.8085	7.8085	7.8085	7.8085	7.8085	7.8085	7.8085	7.8085	7.8085	7.8085	7.8085	7.8085	7.8085	7.8085	7.8085	7.8085	7.8085	7.8085	7.8085	7.8085	7.8085	7.8085	7.8085	7.8085	7.8085	7.8085
5.3600	6.8606	6.7709	6.5551	6.5727	6.6991	7.4200	6.4627	6.6906	6.8523	6.4690	6.2097	6.7629	7.7065	6.9869	6.2567	7.8085	7.8085	7.8085	7.8085	7.8085	7.8085	7.8085	7.8085	7.8085	7.8085	7.8085	7.8085	7.8085	7.8085	7.8085	7.8085	7.8085	7.8085	7.8085	7.8085	7.8085	7.8085	7.8085	7.8085	7.8085	7.8085	7.8085	7.8085	7.8085	7.8085	7.8085	7.8085	7.8085	7.8085
5.3700	6.8606	6.7709	6.5551	6.5727	6.6991	7.4200	6.4627	6.6906	6.8523	6.4690	6.2097	6.7629	7.7065	6.9869	6.2567	7.8085	7.8085	7.8085	7.8085	7.8085	7.8085	7.8085	7.8085	7.8085	7.8085	7.8085	7.8085	7.8085	7.8085	7.8085	7.8085	7.8085	7.8085	7.8085	7.8085	7.8085	7.8085	7.8085	7.8085	7.8085	7.8085	7.8085	7.8085	7.8085	7.8085	7.8085	7.8085	7.8085	7.8085
5.3800	6.8606	6.7709	6.5551	6.5727	6.6991	7.4200	6.4627	6.6906	6.8523	6.4690	6.2097	6.7629	7.7065	6.9869	6.2567	7.8085	7.8085	7.8085	7.8085	7.8085	7.8085	7.8085	7.8085	7.8085	7.8085	7.8085	7.8085	7.8085	7.8085	7.8085	7.8085	7.8085	7.8085	7.8085	7.8085	7.8085	7.8085	7.8085	7.8085	7.8085	7.8085	7.8085	7.8085	7.8085	7.8085	7.8085	7.8085	7.8085	7.8085
5.3900	6.8606	6.7709	6.5551	6.5727	6.6991	7.4200	6.4627	6.6906	6.8523	6.4690	6.2097	6.7629	7.7065	6.9869	6.2567	7.8085	7.8085	7.8085	7.8085	7.8085	7.8085	7.8085	7.8085	7.8085	7.8085	7.8085	7.8085	7.8085	7.8085	7.8085	7.8085	7.8085	7.8085	7.8085	7.8085	7.8085	7.8085	7.8085	7.8085	7.8085	7.8085	7.8085	7.8085	7.8085	7.8085	7.8085	7.8085	7.8085	7.8085
5.4000	6.8606	6.7709	6.5551	6.5727	6.6991	7.4200	6.4627	6.6906	6.8523	6.4690	6.2097	6.7629	7.7065	6.9869	6.2567	7.8085	7.8085	7.8085	7.8085	7.8085	7.8085	7.8085	7.8085	7.8085	7.8085	7.8085	7.8085	7.8085	7.8085	7.8085	7.8085	7.8085	7.8085	7.8085	7.8085	7.8085	7.8085	7.8085	7.8085	7.8085	7.8085	7.8085	7.8085	7.8085	7.8085	7.8085	7.8085	7.8085	7.8085
5.4100	6.8606	6.7709	6.5551	6.5727	6.6991	7.4200	6.4627	6.6906	6.8523	6.4690	6.2097	6.7629	7.7065	6.9869	6.2567	7.8085	7.8085	7.8085	7.8085	7.8085	7.8085	7.8085	7.8085	7.8085	7.8085	7.8085	7.8085	7.8085	7.8085	7.8085	7.8085	7.8085	7.8085	7.8085	7.8085	7.8085	7.8085	7.8085	7.8085	7.8085	7.8085	7.8085	7.8085	7.8085	7.8085	7.8085	7.8085	7.8085	7.8085
5.4200	6.8606	6.7709	6.5551	6.5727	6.6991	7.4200	6.4627	6.6906	6.8523	6.4690	6.2097	6.7629	7.7065	6.9869	6.2567	7.8085	7.8085	7.8085	7.8085	7.8085	7.8085	7.8085	7.8085	7.8085	7.8085	7.8085	7.8085	7.8085	7.8085	7.8085	7.8085	7.8085	7.8085	7.8085	7.8085	7.8085	7.8085	7.8085	7.8085	7.8085	7.8085	7.8085	7.8085	7.8085	7.8085	7.8085	7.8085	7.8085	7.8085
5.4300	6.8606	6.7709	6.5551	6.5727	6.6991	7.4200	6.4627	6.6906	6.8523	6.4690	6.2097	6.7629	7.7065	6.9869	6.2567	7.8085	7.8085	7.8085	7.8085	7.8085	7.8085	7.8085	7.8085	7.8085	7.8085	7.8085	7.8085	7.8085	7.8085	7.8085	7.8085	7.8085	7.8085	7.8085	7.8085	7.8085	7.8085	7.8085	7.8085	7.8085	7.8085	7.8085	7.8085	7.8085	7.8085	7.8085	7.8085	7.8085	7.8085
5.4400	6.8606	6.7709	6.5551	6.5727	6.6991	7.4200	6.4627	6.6906	6.8523	6.4690	6.2097	6.7629	7.7065	6.9869	6.2567	7.8085	7.8085	7.8085	7.8085	7.8085	7.8085	7.8085	7.8085	7.8085	7.8085	7.8085	7.8085	7.8085	7.8085	7.8085	7.8085	7.8085	7.8085	7.8085	7.8085	7.8085	7.8085	7.8085	7.8085	7.8085	7.8085	7.8085	7.8085	7.8085	7.8085	7.8085	7.8085	7.8085	7.8085
5.4500	6.8606	6.7709	6.5551	6.5727	6.6991	7.4200	6.4627	6.6906	6.8523	6.4690	6.2097	6.7629	7.7065	6.9869	6.2567	7.8085	7.8085	7.8085	7.8085	7.8085	7.8085	7.8085	7.8085	7.8085	7.8085	7.8085	7.8085	7.8085	7.8085	7.8085	7.8085	7.8085	7.8085	7.8085	7.8085	7.8085	7.8085	7.8085	7.8085	7.8085	7.8085	7.8085	7.8085	7.8085	7.8085	7.8085	7.8085	7.8085	7.8085
5.4600	6.8606	6.7709	6.5551	6.5727	6.6991	7.4200	6.4627	6.6906	6.8523	6.4690	6.2097	6.7629	7.7065	6.9869	6.2567	7.8085	7.8085	7.8085	7.8085	7.8085	7.8085	7.8085	7.8085	7.8085	7.8085	7.8085	7.8085	7.8085	7.8085	7.8085	7.8085	7.8085	7.8085	7.8085	7.8085	7.8085	7.8085	7.8085	7.8085	7.8085	7.8085	7.8085	7.8085	7.8085	7.8085	7.8085	7.8085	7.8085	7.8085
5.4700	6.8606	6.7709	6.5551	6.5727	6.6991	7.4200	6.4627	6.6906	6.8523	6.4690	6.2097	6.7629	7.7065	6.9869	6.2567	7.8085	7.8085	7.8085	7.8085	7.8085	7.8085	7.8085	7.8085	7.8085	7.8085	7.8085	7.8085	7.8085	7.8085	7.8085	7.8085	7.8085	7.8085	7.8085	7.8085	7.8085	7.8085	7.8085	7.8085	7.8085	7.8085	7.8085	7.8085	7.8085	7.8085	7.8085	7.8085	7.8085	7.8085
5.4800	6.8606	6.7709	6.5551	6.5727	6.6991	7.4200	6.4627	6.6906	6.8523	6.4690	6.2097	6.7629	7.7065	6.9869	6.2567	7.8085	7.8085	7.8085	7.8085	7.8085	7.8085	7.8085	7.8085	7.8085	7.8085	7.8085	7.8085	7.8085	7.8085	7.8085	7.8085	7.8085	7.8085	7.8085	7.8085	7.8085	7.8085	7.8085	7.8085	7.8085	7.8085	7.8085	7.8085	7.8085	7.8085	7.8085	7.8085	7.8085	7.8085
5.4900	6.8606	6.7709	6.5551	6.5727	6.6991	7.4200	6.4627	6.6906	6.8523	6.4690	6.2097	6.7629	7.7065	6.9869	6.2567	7.8085	7.8085	7.8085	7.8085	7.8085	7.8085	7.8085	7.8085	7.8085	7.8085	7.8085	7.8085	7.8085	7.8085	7.8085	7.8085	7.8085	7.8085	7.8085	7.8085	7.8085	7.8085	7.8085	7.8085	7.8085	7.8085	7.8085	7.8085	7.8085	7.8085	7.8085	7.8085	7.8085	7.8085
5.5000	6.8606	6.7709	6.5551	6.5727	6.6991	7.4200	6.4627	6.6906	6.8523	6.4690	6.2097	6.7629	7.7065	6.9869	6.2567	7.8085	7.8085	7.8085	7.8085	7.8085	7.8085	7.8085	7.8085	7.8085	7.8085	7.8085	7.8085	7.8085	7.8085	7.8085	7.8085	7.8085	7.8085	7.8085	7.8085	7.8085	7.8085	7.8085	7.8085	7.8085	7.8085	7.8085	7.8085	7.8085	7.8085	7.8085	7.8085	7.8085	7.8085
5.5100	7.0529	6.9606	6.7386	6.7567	6.8867	7.6285	6.6434	6.8780	7.0444	6.6500	6.3833	6.9525	7.9234	7.1829	6.4316	8.0283	8.0283	8.0283	8.0283	8.0283	8.0283	8.0283	8.0283	8.0283	8.0283	8.0283	8.0283	8.0283	8.0283	8.0283	8.0283	8.0283	8.0283	8.0283	8.0283	8.0283	8.0283	8.0283	8.0283	8.0283	8.0283	8.0283	8.0283	8.0283	8.0283	8.0283	8.0283	8.0283	8.0283
5.5200	7.0529	6.9606	6.7386	6.7567	6.8867	7.6285	6.6434	6.8780	7.0444	6.6500	6.3833	6.9525	7.9234	7.1829	6.4316	8.0283	8.0283	8.0283	8.0283	8.0283	8.0283	8.0283	8.0283	8.0283	8.0283	8.0283	8.0283	8.0283	8.0283	8.0283	8.0283	8.0283	8.0283	8.0283	8.0283	8.0283	8.0283	8.0283	8.0283	8.0283	8.0283	8.0283	8.0283	8.0283	8.0283	8.0283	8.0283	8.0283	8.0283
5.5300	7.0529	6.9606	6.7386	6.7567	6.8867	7.6285	6.6434	6.8780	7.0444	6.6500	6.3833	6.9525	7.9234	7.1829	6.4316	8.0283	8.0283	8.0283	8.0283	8.0283	8.0283	8.0283	8.0283	8.0283	8.0283	8.0283	8.0283	8.0283	8.0283	8.0283	8.0283	8.0283	8.0283	8.0283	8.0283	8.0283	8.0283	8.0283	8.0283	8.0283	8.0283	8.0283	8.0283	8.0283	8.0283	8.0283	8.0283	8.0283	8.0283
5.5400	7.0529	6.9606	6.7386	6.7567	6.8867	7.6285	6.6434	6.8780	7.0444	6.6500	6.3833	6.9525	7.9234	7.1829	6.4316	8.0283	8.0283	8.0283	8.0283	8.0283	8.0283	8.0283	8.0283	8.0283	8.0283	8.0283	8.0283	8.0283	8.0283	8.0283	8.0283	8.0283	8.0283	8.0283	8.0283	8.0283	8.0283	8.0283	8.0283	8.0283	8.0283	8.0283	8.0283	8.0283	8.0283	8.0283	8.0283	8.0283	8.0283
5.5500	7.0529	6.9606	6.7386	6.7567	6.8867	7.6285	6.6434	6.8780	7.0444	6.6500	6.3833	6.9525	7.9234	7.1829	6.4316	8.0283	8.0283	8.0283	8.0283	8.0283	8.0283	8.0283	8.0283	8.0283	8.0283	8.0283	8.0283	8.0283	8.0283	8.0283	8.0283	8.0283	8.0283	8.0283	8.0283	8.0283	8.0283	8.0283	8.0283	8.0283	8.0283	8.0283	8.0283	8.0283	8.0283	8.0283	8.0283	8.0283	8.0283
5.5600	7.0529	6.9606	6.7386	6.7567	6.8867	7.6285	6.6434	6.8780	7.0444	6.6500	6.3833	6.9525	7.9234	7.1829	6.4316	8.0283	8.0283	8.0283	8.0283	8.0283	8.0283	8.0283	8.0283	8.0283	8.0283	8.0283	8.0283	8.0283	8.0283	8.0283	8.0283	8.0283	8.0283	8.0283	8.0283	8.0283	8.0283	8.0283	8.0283	8.0283	8.0283	8.0283	8.0283	8.0283	8.0283	8.0283	8.0283	8.0283	8.0283
5.5700	7.0529	6.9606	6.7386	6.7567	6.8867	7.6285	6.6434	6.8780	7.0444	6.6500	6.3833	6.9525	7.9234	7.1829	6.4316	8.0283	8.0283	8.0283	8.0283	8.0283	8.0283	8.0283	8.0283	8.0283	8.0283	8.0283	8.0283	8.0283	8.0283	8.0283	8.0283	8.0283	8.0283	8.0283	8.0283	8.0283	8.0283	8.0283	8.0283	8.0283	8.0283	8.0283	8.0283	8.0283	8.0283	8.0283	8.0283	8.0283	8.0283
5.5800	7.0529	6.9606	6.7386	6.7567	6.8867	7.6285	6.6434	6.8780	7.0444	6.6500	6.3833	6.9525	7.9234	7.1829	6.4316	8.0283	8.0283	8.0283	8.0283	8.0283	8.0283	8.0283	8.0283	8.0283	8.0283	8.0283	8.0283	8.0283	8.0283	8.0283	8.0283	8.0283	8.0283	8.0283	8.0283	8.0283	8.0283	8.0283	8.0283	8.0283	8.0283	8.0283	8.0283	8.0283	8.0283	8.0283	8.0283	8.0283	8.0283
5.5900	7.0529	6.9606	6.7386	6.7567	6.8867	7.6285	6.6434	6.8780	7.0444	6.6500	6.3833	6.9525	7.9234	7.1829	6.4316	8.0283	8.0283	8.0283	8.0283	8.0283	8.0283	8.0283	8.0283	8.0283	8.0283	8.0283	8.0283	8.0283	8.0283	8.0283	8.0283	8.0283	8.0283	8.0283	8.0283	8.0283	8.0283	8.0283	8.0283	8.0283	8.0283	8.0283	8.0283	8.0283	8.0283	8.0283	8.0283	8.0283	8.0283
5.6000	7.0529	6.9606	6.7386	6.7567	6.8867	7.6285	6.6434	6.8780	7.0444	6.6500	6.3833	6.9525	7.9234	7.1829	6.4316	8.0283	8.0283	8.0283	8.0283	8.0283	8.0283	8.0283	8.0283	8.0283	8.0283	8.0283	8.0283	8.0283	8.0283	8.0283	8.0283	8.0283	8.0283	8.0283	8.0283	8.0283	8.0283	8.0283	8.0283	8.0283	8.0283	8.0283	8.0283	8.0283	8.0283	8.0283	8.0283	8.0283	8.0283
5.6100	7.0529	6.9606	6.7386	6.7567	6.8867	7.6285	6.6434	6.8780	7.0444	6.6500	6.3833	6.9525	7.9234	7.1829	6.4316	8.0283	8.0283	8.0283	8.0283	8.0283	8.0283	8.0283	8.0283	8.0283	8.0283	8.0283	8.0283	8.0283	8.0283	8.0283	8.0283	8.0283	8.0283	8.0283	8.0283	8.0283	8.0283	8.0283	8.0283	8.0283	8.0283	8.0283	8.0283	8.0283	8.0283	8.0283	8.0283	8.0283	8.0283
5.6200	7.0529	6.9606	6.7386	6.7567	6.8867	7.6285	6.6434	6.8780	7.0444	6.6500	6.3833	6.9525	7.9234	7.1829	6.4316	8.0283	8.0283	8.0283	8.0283	8.0283	8.0283	8.0283	8.0283	8.0283	8.0283	8.0283	8.0283	8.0283	8.0283	8.0283	8.0283	8.0283	8.0283	8.0283	8.0283	8.0283	8.0283	8.0283	8.0283	8.0283	8.0283	8.0283	8.0283	8.0283	8.0283	8.0283	8.0283	8.0283	8.0283
5.6300	7.0529	6.9606	6.7386	6.7567	6.8867	7.6285	6.6434	6.8780	7.0444	6.6500	6.3833	6.9525	7.9234	7.1829	6.4316	8.0283	8.0283	8.0283	8.0283	8.0283	8.0283	8.0283	8.0283	8.0283	8.0283	8.0283	8.0283	8.0283	8.0283	8.0283	8.0283	8.0283	8.0283	8.0283	8.0283	8.0283	8.0283	8.0283	8.0283	8.0283	8.0283	8.0283	8.0283	8.0283	8.0283	8.0283	8.0283	8.0283	8.0283
5.6400	7.0529	6.9606	6.7386	6.7567	6.8867	7.6285	6.6434	6.8780	7.0444	6.6500	6.3833	6.9525	7.9234	7.1829	6.4316	8.0283	8.0283	8.0283	8.0283	8.0283	8.0283	8.0283	8.0283	8.0283	8.0283	8.0283	8.0283	8.0283	8.0283	8.0283	8.0283	8.0283	8.0283	8.0283	8.0283	8.0283	8.0283	8.0283	8.0283	8.0283	8.0283	8.0283	8.0283	8.0283	8.0283	8.0283	8.0283	8.0283	8.0283
5.6500	7.0529	6.9606	6.7386	6.7567	6.8867	7.6285	6.6434	6.8780	7.0444	6.6500	6.3833	6.9525	7.9234	7.1829	6.4316	8.0283	8.0283	8.0283	8.0283	8.0283	8.0283	8.0283	8.0283	8.0283	8.0283	8.0283	8.0283	8.0283	8.0283	8.0283	8.0283	8.0283	8.0283	8.0283	8.0283	8.0283	8.0283	8.0283	8.0283	8.0283	8.0283	8.0283	8.0283	8.0283	8.0283	8.0283	8.0283	8.0283	8.0283
5.6600	7.0529	6.9606	6.7386	6.7567	6.8867	7.6285	6.6434	6.8780	7.0444	6.6500	6.3833	6.9525	7.9234	7.1829	6.4316	8.0283	8.0283	8.0283	8.0283	8.0283	8.0283	8.0283	8.0283	8.0283	8.0283	8.0283	8.0283	8.0283	8.0283	8.0283	8.0283	8.0283	8.0283	8.0283	8.0283	8.0283	8.0283	8.0283	8.0283	8.0283	8.0283	8.0283	8.0283	8.0283	8.0283	8.0283	8.0283	8.0283	8.0283
5.6700	7.0529	6.9606	6.7386	6.7567	6.8867	7.6285	6.6434	6.8780	7.0444	6.6500	6.3833	6.9525	7.9234	7.1829	6.4316	8.0283	8.0283	8.0283	8.0283	8.0283	8.0283	8.0283	8.0283	8.0283	8.0283	8.0283	8.0283	8.0283	8.0283	8.0283	8.0283	8.0283	8.0283	8.0283	8.0283	8.0283	8.0283	8.0283	8.0283	8.0283	8.0283	8.0283	8.0283	8.0283	8.0283	8.0283	8.0283	8.0283	8.0283
5.6800	7.0529	6.9606	6.7386	6.7567	6.8867	7.6285	6.6434	6.8780	7.0444	6.6500	6.3833	6.9525	7.9234	7.1829	6.4316	8.0283	8.0283	8.0283	8.0283	8.0283	8.0283	8.0283	8.0283	8.0283	8.0283	8.0283	8.0283	8.0283	8.0283	8.0283	8.0283	8.0283	8.0283	8.0283	8.0283	8.0283	8.0283	8.0283	8.0283	8.0283	8.0283	8.0283	8.0283	8.0283	8.0283	8.0283	8.0283	8.0283	8.0283
5.6900	7.0529	6.9606	6.7386	6.7567	6.8867	7.6285	6.6434	6.8780	7.0444	6.6500	6.3833	6.9525	7.9234	7.1829	6.4316	8.0283	8.0283	8.0283	8.0283	8.0283	8.0283	8.0283	8.0283	8.0283	8.0283	8.0283	8.0283	8.0283	8.0283	8.0283	8.0283	8.0283	8.0283	8.0283	8.0283	8.0283	8.0283	8.0283	8.0283	8.0283	8.0283	8.0283	8.0283	8.0283	8.0283	8.0283	8.0283	8.0283	8.0283
5.7000	7.0529	6.9606	6.7386	6.7567	6.8867	7.6285	6.6434	6.8780	7.0444	6.6500	6.3833	6.9525	7.9234	7.1829	6.4316	8.0283	8.0283	8.0283	8.0283	8.0283	8.0283	8.0283	8.0283	8.0283	8.0283	8.0283	8.0283	8.0283	8.0283	8.0283	8.0283	8.0283	8.0283	8.0283	8.0283	8.0283	8.0283	8.0283	8.0283	8.0283	8.0283	8.0283	8.0283	8.0283	8.0283	8.0283	8.0283	8.0283	8.0283
5.7100	7.2309	7.1362	6.9084	6.9270	7.0603	7.8215	6.8107	7.0514	7.2221	6.8174	6.5438	7.1280	8.1242	7.3644	6.5934	8.2318	8.2318	8.2318	8.2318	8.2318	8.2318	8.2318	8.2318	8.2318	8.2318	8.2318	8.2318	8.2318	8.2318	8.2318	8.2318	8.2318	8.2318	8.2318	8.2318	8.2318	8.2318	8.2318	8.2318	8.2318	8.2318	8.2318	8.2318	8.2318	8.2318	8.2318	8.2318	8.2318	8.2318
5.7200	7.2309	7.1362	6.9084	6.9270	7.0603	7.8215	6.8107	7.0514	7.2221	6.8174	6.5438	7.1280	8.1242	7.3644	6.5934	8.2318	8.2318	8.2318	8.2318	8.2318	8.2318	8.2318	8.2318	8.2318	8.2318	8.2318	8.2318	8.2318	8.2318	8.2318	8.2318	8.2318	8.2318	8.2318	8.2318	8.2318	8.2318	8.2318	8.2318	8.2318	8.2318	8.2318	8.2318	8.2318	8.2318	8.2318	8.2318	8.2318	8.2318
5.7300	7.2309	7.1362	6.9084	6.9270	7.0603	7.8215	6.8107	7.0514	7.2221	6.8174	6.5438	7.1280	8.1242	7.3644	6.5934	8.2318	8.2318	8.2318	8.2318	8.2318	8.2318	8.2318	8.2318	8.2318	8.2318	8.2318	8.2318	8.2318	8.2318	8.2318	8.2318	8.2318	8.2318	8.2318	8.2318	8.2318	8.2318	8.2318	8.2318	8.2318	8.2318	8.2318	8.2318	8.2318	8.2318	8.2318	8.2318	8.2318	8.2318
5.7400	7.2309	7.1362	6.9084	6.9270	7.0603	7.8215	6.8107	7.0514	7.2221	6.8174	6.5438	7.1280	8.1242	7.3644	6.5934	8.2318	8.2318	8.2318	8.2318	8.2318	8.2318	8.2318	8.2318	8.2318	8.2318	8.2318	8.2318	8.2318	8.2318	8.2318	8.2318	8.2318	8.2318	8.2318	8.2318	8.2318	8.2318	8.2318	8.2318	8.2318	8.2318	8.2318	8.2318	8.2318	8.2318	8.2318	8.2318	8.2318	8.2318
5.7500	7.2309	7.1362	6.9084	6.9270	7.0603	7.8215	6.8107	7.0514	7.2221	6.8174	6.5438	7.1280	8.1242	7.3644	6.5934	8.2318	8.2318	8.2318	8.2318	8.2318	8.2318	8.2318	8.2318	8.2318	8.2318	8.2318	8.2318	8.2318	8.2318	8.2318	8.2318	8.2318	8.2318	8.2318	8.2318	8.2318	8.2318	8.2318	8.2318	8.2318	8.2318	8.2318	8.2318	8.2318	8.2318	8.2318	8.2318	8.2318	8.2318
5.7600	7.2309	7.1362	6.9084	6.9270	7.0603	7.8215	6.8107	7.0514	7.2221	6.8174	6.5438	7.1280	8.1242	7.3644	6.5934	8.2318	8.2318	8.2318	8.2318	8.2318	8.2318	8.2318	8.2318	8.2318	8.2318	8.2318	8.2318	8.2318	8.2318	8.2318	8.2318	8.2318	8.2318	8.2318	8.2318	8.2318	8.2318	8.2318	8.2318	8.2318	8.2318	8.2318	8.2318	8.2318	8.2318	8.2318	8.2318	8.2318	8.2318
5.7700	7.2309	7.1362	6.9084	6.9270	7.0603	7.8215	6.8107	7.0514	7.2221	6.8174	6.5438	7.1280	8.1242	7.3644	6.5934	8.2318	8.2318	8.2318	8.2318	8.2318	8.2318	8.2318	8.2318	8.2318	8.2318	8.2318	8.2318	8.2318	8.2318	8.2318	8.2318	8.2318	8.2318	8.2318	8.2318	8.2318	8.2318	8.2318	8.2318	8.2318	8.2318	8.2318	8.2318	8.2318	8.2318	8.2318	8.2318	8.2318	8.2318
5.7800	7.2309	7.1362	6.9084	6.9270	7.0603	7.8215	6.8107	7.0514	7.2221	6.8174	6.5438	7.1280	8.1242	7.3644	6.5934	8.2318	8.2318	8.2318	8.2318	8.2318	8.2318	8.2318	8.2318	8.2318	8.2318	8.2318	8.2318	8.2318	8.2318	8.2318	8.2318	8.2318	8.2318	8.2318	8.2318	8.2318	8.2318	8.2318	8.2318	8.2318	8.2318	8.2318	8.2318	8.2318	8.2318	8.2318	8.2318	8.2318	8.2318
5.7900	7.2309	7.1362	6.9084	6.9270	7.0603	7.8215	6.8107	7.0514	7.2221	6.8174	6.5438	7.1280	8.1242	7.3644	6.5934	8.2318	8.2318	8.2318	8.2318	8.2318	8.2318	8.2318	8.2318	8.2318	8.2318	8.2318	8.2318	8.2318	8.2318	8.2318	8.2318	8.2318	8.2318	8.2318	8.2318	8.2318	8.2318	8.2318	8.2318	8.2318	8.2318	8.2318	8.2318	8.2318	8.2318	8.2318	8.2318	8.2318	8.2318
5.8000	7.2309	7.1362	6.9084	6.9270	7.0603	7.8215	6.8107	7.0514	7.2221	6.8174	6.5438	7.1280	8.1242	7.3644	6.5934	8.2318	8.2318	8.2318	8.2318	8.2318	8.2318	8.2318	8.2318	8.2318	8.2318	8.2318	8.2318	8.2318	8.2318	8.2318	8.2318	8.2318	8.2318	8.2318	8.2318	8.2318	8.2318	8.2318	8.2318	8.2318	8.2318	8.2318	8.2318	8.2318	8.2318	8.2318	8.2318	8.2318	8.2318
5.8100	7.2309	7.1362	6.9084	6.9270	7.0603	7.8215	6.8107	7.0514	7.2221	6.8174	6.5438	7.1280	8.1242	7.3644	6.5934	8.2318	8.2318	8.2318	8.2318	8.2318	8.2318	8.2318	8.2318	8.2318	8.2318	8.2318	8.2318	8.2318	8.2318	8.2318	8.2318	8.2318	8.2318	8.2318	8.2318	8.2318	8.2318	8.2318	8.2318	8.2318	8.2318	8.2318	8.2318	8.2318	8.2318	8.2318	8.2318	8.2318	8.2318
5.8200	7.2309	7.1362	6.9084	6.9270	7.0603	7.8215	6.8107	7.0514	7.2221	6.8174	6.5438	7.1280	8.1242	7.3644	6.5934	8.2318	8.2318	8.2318	8.2318	8.2318	8.2318	8.2318	8.2318	8.2318	8.2318	8.2318	8.2318	8.2318	8.2318	8.2318	8.2318	8.2318	8.2318	8.2318	8.2318	8.2318	8.2318	8.2318	8.2318	8.2318	8.2318	8.2318	8.2318	8.2318	8.2318	8.2318	8.2318	8.2318	8.2318
5.8300	7.2309	7.1362	6.9084	6.9270	7.0603	7.8215	6.8107	7.0514	7.2221	6.8174	6.5438	7.1280	8.1242	7.3644	6.5934	8.2318	8.2318	8.2318	8.2318	8.2318	8.2318	8.2318	8.2318	8.2318	8.2318	8.2318	8.2318	8.2318	8.2318	8.2318	8.2318	8.2318	8.2318	8.2318	8.2318	8.2318	8.2318	8.2318	8.2318	8.2318	8.2318	8.2318	8.2318	8.2318	8.2318	8.2318	8.2318	8.2318	8.2318
5.8400	7.2309	7.1362	6.9084	6.9270	7.0603	7.8215	6.8107	7.0514	7.2221	6.8174	6.5438	7.1280	8.1242	7.3644	6.5934	8.2318	8.2318	8.2318	8.2318	8.2318	8.2318	8.2318	8.2318	8.2318	8.2318	8.2318	8.2318	8.2318	8.2318	8.2318	8.2318	8.2318	8.2318	8.2318	8.2318	8.2318	8.2318	8.2318	8.2318	8.2318	8.2318	8.2318	8.2318	8.2318	8.2318	8.2318	8.2318	8.2318	8.2318
5.8500	7.2309	7.1362	6.9084	6.9270	7.0603	7.8215	6.8107	7.0514	7.2221	6.8174	6.5438	7.1280	8.1242	7.3644	6.5934	8.2318	8.2318	8.2318	8.2318	8.2318	8.2318	8.2318	8.2318	8.2318	8.2318	8.2318	8.2318	8.2318	8.2318	8.2318	8.2318	8.2318	8.2318	8.2318	8.2318	8.2318	8.2318	8.2318	8.2318	8.2318	8.2318	8.2318	8.2318	8.2318	8.2318	8.2318	8.2318	8.2318	8.2318
5.8600	7.2309	7.1362	6.9084	6.9270	7.0603	7.8215	6.8107	7.0514	7.2221	6.8174	6.5438	7.1280	8.1242	7.3644	6.5934	8.2318	8.2318	8.2318	8.2318	8.2318	8.2318	8.2318	8.2318	8.2318	8.2318	8.2318	8.2318	8.2318	8.2318	8.2318	8.2318	8.2318	8.2318	8.2318	8.2318	8.2318	8.2318	8.2318	8.2318	8.2318	8.2318	8.2318	8.2318	8.2318	8.2318	8.2318	8.2318	8.2318	8.2318
5.8700	7.2309	7.1362	6.9084	6.9270	7.0603	7.8215	6.8107	7.0514	7.2221	6.8174	6.5438	7.1280	8.1242	7.3644	6.5934	8.2318	8.2318	8.2318	8.2318	8.2318	8.2318	8.2318	8.2318	8.2318	8.2318	8.2318	8.2318	8.2318	8.2318	8.2318	8.2318	8.2318	8.2318	8.2318	8.2318	8.2318	8.2318	8.2318	8.2318	8.2318	8.2318	8.2318	8.2318	8.2318	8.2318	8.2318	8.2318	8.2318	8.2318
5.8800	7.2309	7.1362	6.9084	6.9270	7.0603	7.8215	6.8107	7.0514	7.2221	6.8174	6.5438	7.1280	8.1242	7.3644	6.5934	8.2318	8.2318	8.2318	8.2318	8.2318	8.2318	8.2318	8.2318	8.2318	8.2318	8.2318	8.2318	8.2318	8.2318	8.2318	8.2318	8.2318	8.2318	8.2318	8.2318	8.2318	8.2318	8.2318	8.2318	8.2318	8.2318	8.2318	8.2318	8.2318	8.2318	8.2318	8.2318	8.2318	8.2318
5.8900	7.2309	7.1362	6.9084	6.9270	7.0603	7.8215	6.8107	7.0514	7.2221	6.8174	6.5438	7.1280	8.1242	7.3644	6.5934	8.2318	8.2318	8.2318	8.2318	8.2318	8.2318	8.2318	8.2318	8.2318	8.2318	8.2318	8.2318	8.2318	8.2318	8.2318	8.2318	8.2318	8.2318	8.2318	8.2318	8.2318	8.2318	8.2318	8.2318	8.2318	8.2318	8.2318	8.2318	8.2318	8.2318	8.2318	8.2318	8.2318	8.2318
5.9000	7.2309	7.1362	6.9084	6.9270	7.0603	7.8215	6.8107	7.0514	7.2221	6.8174	6.5438	7.1280	8.1242	7.3644	6.5934	8.2318	8.2318	8.2318	8.2318	8.2318	8.2318	8.2318	8.2318	8.2318	8.2318	8.2318	8.2318	8.2318	8.2318	8.2318	8.2318	8.2318	8.2318	8.2318	8.2318	8.2318	8.2318	8.2318	8.2318	8.2318	8.2318	8.2318	8.2318	8.2318	8.2318	8.2318	8.2318	8.2318	8.2318
5.9100	7.4001	7.3031	7.0697	7.0888	7.2254	8.0050	6.9696	7.2162	7.3911	6.9765	6.6964	7.2948	8.3152	7.5369	6.7472	8.4253	8.4253	8.4253	8.4253	8.4253	8.4253	8.4253	8.4253	8.4253	8.4253	8.4253	8.4253	8.4253	8.4253	8.4253	8.4253	8.4253	8.4253	8.4253	8.4253	8.4253	8.4253	8.4253	8.4253	8.4253	8.4253	8.4253	8.4253	8.4253	8.4253	8.4253	8.4253	8.4253	8.4253
5.9200	7.4001	7.3031	7.0697	7.0888	7.2254	8.0050	6.9696	7.2162	7.3911	6.9765	6.6964	7.2948	8.3152	7.5369	6.7472	8.4253	8.4253	8.4253	8.4253	8.4253	8.4253	8.4253	8.4253	8.4253	8.4253	8.4253	8.4253	8.4253	8.4253	8.4253	8.4253	8.4253	8.4253	8.4253	8.4253	8.4253	8.4253	8.4253	8.4253	8.4253	8.4253	8.4253	8.4253	8.4253	8.4253	8.4253	8.4253	8.4253	8.4253
5.9300	7.4001	7.3031	7.0697	7.0888	7.2254	8.0050	6.9696	7.2162	7.3911	6.9765	6.6964	7.2948	8.3152	7.5369	6.7472	8.4253	8.4253	8.4253	8.4253	8.4253	8.4253	8.4253	8.4253	8.4253	8.4253	8.4253	8.4253	8.4253	8.4253	8.4253	8.4253	8.4253	8.4253	8.4253	8.4253	8.4253	8.4253	8.4253	8.4253	8.4253	8.4253	8.4253	8.4253	8.4253	8.4253	8.4253	8.4253	8.4253	8.4253
5.9400	7.4001	7.3031	7.0697	7.0888	7.2254	8.0050	6.9696	7.2162	7.3911	6.9765	6.6964	7.2948	8.3152	7.5369	6.7472	8.4253	8.4253	8.4253	8.4253	8.4253	8.4253	8.4253	8.4253	8.4253	8.4253	8.4253	8.4253	8.4253	8.4253	8.4253	8.4253	8.4253	8.4253	8.4253	8.4253	8.4253	8.4253	8.4253	8.4253	8.4253	8.4253	8.4253	8.4253	8.4253	8.4253	8.4253	8.4253	8.4253	8.4253
5.9500	7.4001	7.3031	7.0697	7.0888	7.2254	8.0050	6.9696	7.2162	7.3911	6.9765	6.6964	7.2948	8.3152	7.5369	6.7472	8.4253	8.4253	8.4253	8.4253	8.4253	8.4253	8.4253	8.4253	8.4253	8.4253	8.4253	8.4253	8.4253	8.4253	8.4253	8.4253	8.4253	8.4253	8.4253	8.4253	8.4253	8.4253	8.4253	8.4253	8.4253	8.4253	8.4253	8.4253	8.4253	8.4253	8.4253	8.4253	8.4253	8.4253
5.9600	7.4001	7.3031	7.0697	7.0888	7.2254	8.0050	6.9696	7.2162	7.3911	6.9765	6.6964	7.2948	8.3152	7.5369	6.7472	8.4253	8.4253	8.4253	8.4253	8.4253	8.4253	8.4253	8.4253	8.4253	8.4253	8.4253	8.4253	8.4253	8.4253	8.4253	8.4253	8.4253	8.4253	8.4253	8.4253	8.4253	8.4253	8.4253	8.4253	8.4253	8.4253	8.4253	8.4253	8.4253	8.4253	8.4253	8.4253	8.4253	8.4253
5.9700	7.4001	7.3031	7.0697	7.0888	7.2254	8.0050	6.9696	7.2162	7.3911	6.9765	6.6964	7.2948	8.3152	7.5369	6.7472	8.4253	8.4253	8.4253	8.4253	8.4253	8.4253	8.4253	8.4253	8.4253	8.4253	8.4253	8.4253	8.4253	8.4253	8.4253	8.4253	8.4253	8.4253	8.4253	8.4253	8.4253	8.4253	8.4253	8.4253	8.4253	8.4253	8.4253	8.4253	8.4253	8.4253	8.4253	8.4253	8.4253	8.4253
5.9800	7.4001	7.3031	7.0697	7.0888	7.2254	8.0050	6.9696	7.2162	7.3911	6.9765	6.6964	7.2948	8.3152	7.5369	6.7472	8.4253	8.4253	8.4253	8.4253	8.4253	8.4253	8.4253	8.4253	8.4253	8.4253	8.4253	8.4253	8.4253	8.4253	8.4253	8.4253	8.4253	8.4253	8.4253	8.4253	8.4253	8.4253	8.4253	8.4253	8.4253	8.4253	8.4253	8.4253	8.4253	8.4253	8.4253	8.4253	8.4253	8.4253
5.9900	7.4001	7.3031	7.0697	7.0888	7.2254	8.0050	6.9696	7.2162	7.3911	6.9765	6.6964	7.2948	8.3152	7.5369	6.7472	8.4253	8.4253	8.4253	8.4253	8.4253	8.4253	8.4253	8.4253	8.4253	8.4253	8.4253	8.4253	8.4253	8.4253	8.4253	8.4253	8.4253	8.4253	8.4253	8.4253	8.4253	8.4253	8.4253	8.4253	8.4253	8.4253	8.4253	8.4253	8.4253	8.4253	8.4253	8.4253	8.4253	8.4253
6.0000	7.4001	7.3031	7.0697	7.0888	7.2254	8.0050	6.9696	7.2162	7.3911	6.9765	6.6964	7.2948	8.3152	7.5369	6.7472	8.4253	8.4253	8.4253	8.4253	8.4253	8.4253	8.4253	8.4253	8.4253	8.4253	8.4253	8.4253	8.4253	8.4253	8.4253	8.4253	8.4253	8.4253	8.4253	8.4253	8.4253	8.4253	8.4253	8.4253	8.4253	8.4253	8.4253	8.4253	8.4253	8.4253	8.4253	8.4253	8.4253	8.4253
6.0100	7.4001	7.3031	7.0697	7.0888	7.2254	8.0050	6.9696	7.2162	7.3911	6.9765	6.6964	7.2948	8.3152	7.5369	6.7472	8.4253	8.4253	8.4253	8.4253	8.4253	8.4253	8.4253	8.4253	8.4253	8.4253	8.4253	8.4253	8.4253	8.4253	8.4253	8.4253	8.4253	8.4253	8.4253	8.4253	8.4253	8.4253	8.4253	8.4253	8.4253	8.4253	8.4253	8.4253	8.4253	8.4253	8.4253	8.4253	8.4253	8.4253
6.0200	7.4001	7.3031	7.0697	7.0888	7.2254	8.0050	6.9696	7.2162	7.3911	6.9765	6.6964	7.2948	8.3152	7.5369	6.7472	8.4253	8.4253	8.4253	8.4253	8.4253	8.4253	8.4253	8.4253	8.4253	8.4253	8.4253	8.4253	8.4253	8.4253	8.4253	8.4253	8.4253	8.4253	8.4253	8.4253	8.4253	8.4253	8.4253	8.4253	8.4253	8.4253	8.4253	8.4253	8.4253	8.4253	8.4253	8.4253	8.4253	8.4253
6.0300	7.4001	7.3031	7.0697	7.0888	7.2254	8.0050	6.9696	7.2162	7.3911	6.9765	6.6964	7.2948	8.3152	7.5369	6.7472	8.4253	8.4253	8.4253	8.4253	8.4253	8.4253	8.4253	8.4253	8.4253	8.4253	8.4253	8.4253	8.4253	8.4253	8.4253	8.4253	8.4253	8.4253	8.4253	8.4253	8.4253	8.4253	8.4253	8.4253	8.4253	8.4253	8.4253	8.4253	8.4253	8.4253	8.4253	8.4253	8.4253	8.4253
6.0400	7.4001	7.3031	7.0697	7.0888	7.2254	8.0050	6.9696	7.2162	7.3911	6.9765	6.6964	7.2948	8.3152	7.5369	6.7472	8.4253	8.4253	8.4253	8.4253	8.4253	8.4253	8.4253	8.4253	8.4253	8.4253	8.4253	8.4253	8.4253	8.4253	8.4253	8.4253	8.4253	8.4253	8.4253	8.4253	8.4253	8.4253	8.4253	8.4253	8.4253	8.4253	8.4253	8.4253	8.4253	8.4253	8.4253	8.4253	8.4253	8.4253
6.0500	7.4001	7.3031	7.0697	7.0888	7.2254	8.0050	6.9696	7.2162	7.3911	6.9765	6.6964	7.2948	8.3152	7.5369	6.7472	8.4253	8.4253	8.4253	8.4253	8.4253	8.4253	8.4253	8.4253	8.4253	8.4253	8.4253	8.4253	8.4253	8.4253	8.4253	8.4253	8.4253	8.4253	8.4253	8.4253	8.4253	8.4253	8.4253	8.4253	8.4253	8.4253	8.4253	8.4253	8.4253	8.4253	8.4253	8.4253	8.4253	8.4253
6.0600	7.4001	7.3031	7.0697	7.0888	7.2254	8.0050	6.9696	7.2162	7.3911	6.9765	6.6964	7.2948	8.3152	7.5369	6.7472	8.4253	8.4253	8.4253	8.4253	8.4253	8.4253	8.4253	8.4253	8.4253	8.4253	8.4253	8.4253	8.4253	8.4253	8.4253	8.4253	8.4253	8.4253	8.4253	8.4253	8.4253	8.4253	8.4253	8.4253	8.4253	8.4253	8.4253	8.4253	8.4253	8.4253	8.4253	8.4253	8.4253	8.4253
6.0700	7.4001	7.3031	7.0697	7.0888	7.2254	8.0050	6.9696	7.2162	7.3911	6.9765	6.6964	7.2948	8.3152	7.5369	6.7472	8.4253	8.4253	8.4253	8.4253	8.4253	8.4253	8.4253	8.4253	8.4253	8.4253	8.4253	8.4253	8.4253	8.4253	8.4253	8.4253	8.4253	8.4253	8.4253	8.4253	8.4253	8.4253	8.4253	8.4253	8.4253	8.4253	8.4253	8.4253	8.4253	8.4253	8.4253	8.4253	8.4253	8.4253
6.0800	7.4001	7.3031	7.0697	7.0888	7.2254	8.0050	6.9696	7.2162	7.3911	6.9765	6.6964	7.2948	8.3152	7.5369	6.7472	8.4253	8.4253	8.4253	8.4253	8.4253	8.4253	8.4253	8.4253	8.4253	8.4253	8.4253	8.4253	8.4253	8.4253	8.4253	8.4253	8.4253	8.4253	8.4253	8.4253	8.4253	8.4253	8.4253	8.4253	8.4253	8.4253	8.4253	8.4253	8.4253	8.4253	8.4253	8.4253	8.4253	8.4253
6.0900	7.4001	7.3031	7.0697	7.0888	7.2254	8.0050	6.9696	7.2162	7.3911	6.9765	6.6964	7.2948	8.3152	7.5369	6.7472	8.4253	8.4253	8.4253	8.4253	8.4253	8.4253	8.4253	8.4253	8.4253	8.4253	8.4253	8.4253	8.4253	8.4253	8.4253	8.4253	8.4253	8.4253	8.4253	8.4253	8.4253	8.4253	8.4253	8.4253	8.4253	8.4253	8.4253	8.4253	8.4253	8.4253	8.4253	8.4253	8.4253	8.4253
6.1000	7.4001	7.3031	7.0697	7.0888	7.2254	8.0050	6.9696	7.2162	7.3911	6.9765	6.6964	7.2948	8.3152	7.5369	6.7472	8.4253	8.4253	8.4253	8.4253	8.4253	8.4253	8.4253	8.4253	8.4253	8.4253	8.4253	8.4253	8.4253	8.4253	8.4253	8.4253	8.4253	8.4253	8.4253	8.4253	8.4253	8.4253	8.4253	8.4253	8.4253	8.4253	8.4253	8.4253	8.4253	8.4253	8.4253	8.4253	8.4253	8.4253
6.1100	7.5605	7.4613	7.2227	7.2422	7.3819	8.1790	7.1203	7.3724	7.5513	7.1274	6.8410	7.4530	8.4963	7.7004	6.8930	8.6088	8.6088	8.6088	8.6088	8.6088	8.6088	8.6088	8.6088	8.6088	8.6088	8.6088	8.6088	8.6088	8.6088	8.6088	8.6088	8.6088	8.6088	8.6088	8.6088	8.6088	8.6088	8.6088	8.6088	8.6088	8.6088	8.6088	8.6088	8.6088	8.6088	8.6088	8.6088	8.6088	8.6088
6.1200	7.5605	7.4613	7.2227	7.2422	7.3819	8.1790	7.1203	7.3724	7.5513	7.1274	6.8410	7.4530	8.4963	7.7004	6.8930	8.6088	8.6088	8.6088	8.6088	8.6088	8.6088	8.6088	8.6088	8.6088	8.6088	8.6088	8.6088	8.6088	8.6088	8.6088	8.6088	8.6088	8.6088	8.6088	8.6088	8.6088	8.6088	8.6088	8.6088	8.6088	8.6088	8.6088	8.6088	8.6088	8.6088	8.6088	8.6088	8.6088	8.6088
6.1300	7.5605	7.4613	7.2227	7.2422	7.3819	8.1790	7.1203	7.3724	7.5513	7.1274	6.8410	7.4530	8.4963	7.7004	6.8930	8.6088	8.6088	8.6088	8.6088	8.6088	8.6088	8.6088	8.6088	8.6088	8.6088	8.6088	8.6088	8.6088	8.6088	8.6088	8.6088	8.6088	8.6088	8.6088	8.6088	8.6088	8.6088	8.6088	8.6088	8.6088	8.6088	8.6088	8.6088	8.6088	8.6088	8.6088	8.6088	8.6088	8.6088
6.1400	7.5605	7.4613	7.2227	7.2422	7.3819	8.1790	7.1203	7.3724	7.5513	7.1274	6.8410	7.4530	8.4963	7.7004	6.8930	8.6088	8.6088	8.6088	8.6088	8.6088	8.6088	8.6088	8.6088	8.6088	8.6088	8.6088	8.6088	8.6088	8.6088	8.6088	8.6088	8.6088	8.6088	8.6088	8.6088	8.6088	8.6088	8.6088	8.6088	8.6088	8.6088	8.6088	8.6088	8.6088	8.6088	8.6088	8.6088	8.6088	8.6088
6.1500	7.5605	7.4613	7.2227	7.2422	7.3819	8.1790	7.1203	7.3724	7.5513	7.1274	6.8410	7.4530	8.4963	7.7004	6.8930	8.6088	8.6088	8.6088	8.6088	8.6088	8.6088	8.6088	8.6088	8.6088	8.6088	8.6088	8.6088	8.6088	8.6088	8.6088	8.6088	8.6088	8.6088	8.6088	8.6088	8.6088	8.6088	8.6088	8.6088	8.6088	8.6088	8.6088	8.6088	8.6088	8.6088	8.6088	8.6088	8.6088	8.6088
6.1600	7.5605	7.4613	7.2227	7.2422	7.3819	8.1790	7.1203	7.3724	7.5513	7.1274	6.8410	7.4530	8.4963	7.7004	6.8930	8.6088	8.6088	8.6088	8.6088	8.6088	8.6088	8.6088	8.6088	8.6088	8.6088	8.6088	8.6088	8.6088	8.6088	8.6088	8.6088	8.6088	8.6088	8.6088	8.6088	8.6088	8.6088	8.6088	8.6088	8.6088	8.6088	8.6088	8.6088	8.6088	8.6088	8.6088	8.6088	8.6088	8.6088
6.1700	7.5605	7.4613	7.2227	7.2422	7.3819	8.1790	7.1203	7.3724	7.5513	7.1274	6.8410	7.4530	8.4963	7.7004	6.8930	8.6088	8.6088	8.6088	8.6088	8.6088	8.6088	8.6088	8.6088	8.6088	8.6088	8.6088	8.6088	8.6088	8.6088	8.6088	8.6088	8.6088	8.6088	8.6088	8.6088	8.6088	8.6088	8.6088	8.6088	8.6088	8.6088	8.6088	8.6088	8.6088	8.6088	8.6088	8.6088	8.6088	8.6088
6.1800	7.5605	7.4613	7.2227	7.2422	7.3819	8.1790	7.1203	7.3724	7.5513	7.1274	6.8410	7.4530	8.4963	7.7004	6.8930	8.6088	8.6088	8.6088	8.6088	8.6088	8.6088	8.6088	8.6088	8.6088	8.6088	8.6088	8.6088	8.6088	8.6088	8.6088	8.6088	8.6088	8.6088	8.6088	8.6088	8.6088	8.6088	8.6088	8.6088	8.6088	8.6088	8.6088	8.6088	8.6088	8.6088	8.6088	8.6088	8.6088	8.6088
6.1900	7.5605	7.4613	7.2227	7.2422	7.3819	8.1790	7.1203	7.3724	7.5513	7.1274	6.8410	7.4530	8.4963	7.7004	6.8930	8.6088	8.6088	8.6088	8.6088	8.6088	8.6088	8.6088	8.6088	8.6088	8.6088	8.6088	8.6088	8.6088	8.6088	8.6088	8.6088	8.6088	8.6088	8.6088	8.6088	8.6088	8.6088	8.6088	8.6088	8.6088	8.6088	8.6088	8.6088	8.6088	8.6088	8.6088	8.6088	8.6088	8.6088
6.2000	7.5605	7.4613	7.2227	7.2422	7.3819	8.1790	7.1203	7.3724	7.5513	7.1274	6.8410	7.4530	8.4963	7.7004	6.8930	8.6088	8.6088	8.6088	8.6088	8.6088	8.6088	8.6088	8.6088	8.6088	8.6088	8.6088	8.6088	8.6088	8.6088	8.6088	8.6088	8.6088	8.6088	8.6088	8.6088	8.6088	8.6088	8.6088	8.6088	8.6088	8.6088	8.6088	8.6088	8.6088	8.6088	8.6088	8.6088	8.6088	8.6088
6.2100	7.5605	7.4613	7.2227	7.2422	7.3819	8.1790	7.1203	7.3724	7.5513	7.1274	6.8410	7.4530	8.4963	7.7004	6.8930	8.6088	8.6088	8.6088	8.6088	8.6088	8.6088	8.6088	8.6088	8.6088	8.6088	8.6088	8.6088	8.6088	8.6088	8.6088	8.6088	8.6088	8.6088	8.6088	8.6088	8.6088	8.6088	8.6088	8.6088	8.6088	8.6088	8.6088	8.6088	8.6088	8.6088	8.6088	8.6088	8.6088	8.6088
6.2200	7.5605	7.4613	7.2227	7.2422	7.3819	8.1790	7.1203	7.3724	7.5513	7.1274	6.8410	7.4530	8.4963	7.7004	6.8930	8.6088	8.6088	8.6088	8.6088	8.6088	8.6088	8.6088	8.6088	8.6088	8.6088	8.6088	8.6088	8.6088	8.6088	8.6088	8.6088	8.6088	8.6088	8.6088	8.6088	8.6088	8.6088	8.6088	8.6088	8.6088	8.6088	8.6088	8.6088	8.6088	8.6088	8.6088	8.6088	8.6088	8.6088
6.2300	7.5605	7.4613	7.2227	7.2422	7.3819	8.1790	7.1203	7.3724	7.5513	7.1274	6.8410	7.4530	8.4963	7.7004	6.8930	8.6088	8.6088	8.6088	8.6088	8.6088	8.6088	8.6088	8.6088	8.6088	8.6088	8.6088	8.6088	8.6088	8.6088	8.6088	8.6088	8.6088	8.6088	8.6088	8.6088	8.6088	8.6088	8.6088	8.6088	8.6088	8.6088	8.6088	8.6088	8.6088	8.6088	8.6088	8.6088	8.6088	8.6088
6.2400	7.5605	7.4613	7.2227	7.2422	7.3819	8.1790	7.1203	7.3724	7.5513	7.1274	6.8410	7.4530	8.4963	7.7004	6.8930	8.6088	8.6088	8.6088	8.6088	8.6088	8.6088	8.6088	8.6088	8.6088	8.6088	8.6088	8.6088	8.6088	8.6088	8.6088	8.6088	8.6088	8.6088	8.6088	8.6088	8.6088	8.6088	8.6088	8.6088	8.6088	8.6088	8.6088	8.6088	8.6088	8.6088	8.6088	8.6088	8.6088	8.6088
6.2500	7.5605	7.4613	7.2227	7.2422	7.3819	8.1790	7.1203	7.3724	7.5513	7.1274	6.8410	7.4530	8.4963	7.7004	6.8930	8.6088	8.6088	8.6088	8.6088	8.6088	8.6088	8.6088	8.6088	8.6088	8.6088	8.6088	8.6088	8.6088	8.6088	8.6088	8.6088	8.6088	8.6088	8.6088	8.6088	8.6088	8.6088	8.6088	8.6088	8.6088	8.6088	8.6088	8.6088	8.6088	8.6088	8.6088	8.6088	8.6088	8.6088
6.2600	7.5605	7.4613	7.2227	7.2422	7.3819	8.1790	7.1203	7.3724	7.5513	7.1274	6.8410	7.4530	8.4963	7.7004	6.8930	8.6088	8.6088	8.6088	8.6088	8.6088	8.6088	8.6088	8.6088	8.6088	8.6088	8.6088	8.6088	8.6088	8.6088	8.6088	8.6088	8.6088	8.6088	8.6088	8.6088	8.6088	8.6088	8.6088	8.6088	8.6088	8.6088	8.6088	8.6088	8.6088	8.6088	8.6088	8.6088	8.6088	8.6088
6.2700	7.5605	7.4613	7.2227	7.2422	7.3819	8.1790	7.1203	7.3724	7.5513	7.1274	6.8410	7.4530	8.4963	7.7004	6.8930	8.6088	8.6088	8.6088	8.6088	8.6088	8.6088	8.6088	8.6088	8.6088	8.6088	8.6088	8.6088	8.6088	8.6088	8.6088	8.6088	8.6088	8.6088	8.6088	8.6088	8.6088	8.6088	8.6088	8.6088	8.6088	8.6088	8.6088	8.6088	8.6088	8.6088	8.6088	8.6088	8.6088	8.6088
6.2800	7.5605	7.4613	7.2227	7.2422	7.3819	8.1790	7.1203	7.3724	7.5513	7.1274	6.8410	7.4530	8.4963	7.7004	6.8930	8.6088	8.6088	8.6088	8.6088	8.6088	8.6088	8.6088	8.6088	8.6088	8.6088	8.6088	8.6088	8.6088	8.6088	8.6088	8.6088	8.6088	8.6088	8.6088	8.6088	8.6088	8.6088	8.6088	8.6088	8.6088	8.6088	8.6088	8.6088	8.6088	8.6088	8.6088	8.6088	8.6088	8.6088
6.2900	7.5605	7.4613	7.2227	7.2422	7.3819	8.1790	7.1203	7.3724	7.5513	7.1274	6.8410	7.4530	8.4963	7.7004	6.8930	8.6088	8.6088	8.6088	8.6088	8.6088	8.6088	8.6088	8.6088	8.6088	8.6088	8.6088	8.6088	8.6088	8.6088	8.6088	8.6088	8.6088	8.6088	8.6088	8.6088	8.6088	8.6088	8.6088	8.6088	8.6088	8.6088	8.6088	8.6088	8.6088	8.6088	8.6088	8.6088	8.6088	8.6088
6.3000	7.5605	7.4613	7.2227	7.2422	7.3819	8.1790	7.1203	7.3724	7.5513	7.1274	6.8410	7.4530	8.4963	7.7004	6.8930	8.6088	8.6088	8.6088	8.6088	8.6088	8.6088	8.6088	8.6088	8.6088	8.6088	8.6088	8.6088	8.6088	8.6088	8.6088	8.6088	8.6088	8.6088	8.6088	8.6088	8.6088	8.6088	8.6088	8.6088	8.6088	8.6088	8.6088	8.6088	8.6088	8.6088	8.6088	8.6088	8.6088	8.6088
6.3100	7.7109	7.6096	7.3661	7.3860	7.5286	8.3422	7.2616	7.5189	7.7015	7.2688	6.9766	7.6013	8.6661	7.8538	7.0297	8.7809	8.7809	8.7809	8.7809	8.7809	8.7809	8.7809	8.7809	8.7809	8.7809	8.7809	8.7809	8.7809	8.7809	8.7809	8.7809	8.7809	8.7809	8.7809	8.7809	8.7809	8.7809	8.7809	8.7809	8.7809	8.7809	8.7809	8.7809	8.7809	8.7809	8.7809	8.7809	8.7809	8.7809
6.3200	7.7109	7.6096	7.3661	7.3860	7.5286	8.3422	7.2616	7.5189	7.7015	7.2688	6.9766	7.6013	8.6661	7.8538	7.0297	8.7809	8.7809	8.7809	8.7809	8.7809	8.7809	8.7809	8.7809	8.7809	8.7809	8.7809	8.7809	8.7809	8.7809	8.7809	8.7809	8.7809	8.7809	8.7809	8.7809	8.7809	8.7809	8.7809	8.7809	8.7809	8.7809	8.7809	8.7809	8.7809	8.7809	8.7809	8.7809	8.7809	8.7809
6.3300	7.7109	7.6096	7.3661	7.3860	7.5286	8.3422	7.2616	7.5189	7.7015	7.2688	6.9766	7.6013	8.6661	7.8538	7.0297	8.7809	8.7809	8.7809	8.7809	8.7809	8.7809	8.7809	8.7809	8.7809	8.7809	8.7809	8.7809	8.7809	8.7809	8.7809	8.7809	8.7809	8.7809	8.7809	8.7809	8.7809	8.7809	8.7809	8.7809	8.7809	8.7809	8.7809	8.7809	8.7809	8.7809	8.7809	8.7809	8.7809	8.7809
6.3400	7.7109	7.6096	7.3661	7.3860	7.5286	8.3422	7.2616	7.5189	7.7015	7.2688	6.9766	7.6013	8.6661	7.8538	7.0297	8.7809	8.7809	8.7809	8.7809	8.7809	8.7809	8.7809	8.7809	8.7809	8.7809	8.7809	8.7809	8.7809	8.7809	8.7809	8.7809	8.7809	8.7809	8.7809	8.7809	8.7809	8.7809	8.7809	8.7809	8.7809	8.7809	8.7809	8.7809	8.7809	8.7809	8.7809	8.7809	8.7809	8.7809
6.3500	7.7109	7.6096	7.3661	7.3860	7.5286	8.3422	7.2616	7.5189	7.7015	7.2688	6.9766	7.6013	8.6661	7.8538	7.0297	8.7809	8.7809	8.7809	8.7809	8.7809	8.7809	8.7809	8.7809	8.7809	8.7809	8.7809	8.7809	8.7809	8.7809	8.7809	8.7809	8.7809	8.7809	8.7809	8.7809	8.7809	8.7809	8.7809	8.7809	8.7809	8.7809	8.7809	8.7809	8.7809	8.7809	8.7809	8.7809	8.7809	8.7809
6.3600	7.7109	7.6096	7.3661	7.3860	7.5286	8.3422	7.2616	7.5189	7.7015	7.2688	6.9766	7.6013	8.6661	7.8538	7.0297	8.7809	8.7809	8.7809	8.7809	8.7809	8.7809	8.7809	8.7809	8.7809	8.7809	8.7809	8.7809	8.7809	8.7809	8.7809	8.7809	8.7809	8.7809	8.7809	8.7809	8.7809	8.7809	8.7809	8.7809	8.7809	8.7809	8.7809	8.7809	8.7809	8.7809	8.7809	8.7809	8.7809	8.7809
6.3700	7.7109	7.6096	7.3661	7.3860	7.5286	8.3422	7.2616	7.5189	7.7015	7.2688	6.9766	7.6013	8.6661	7.8538	7.0297	8.7809	8.7809	8.7809	8.7809	8.7809	8.7809	8.7809	8.7809	8.7809	8.7809	8.7809	8.7809	8.7809	8.7809	8.7809	8.7809	8.7809	8.7809	8.7809	8.7809	8.7809	8.7809	8.7809	8.7809	8.7809	8.7809	8.7809	8.7809	8.7809	8.7809	8.7809	8.7809	8.7809	8.7809
6.3800	7.7109	7.6096	7.3661	7.3860	7.5286	8.3422	7.2616	7.5189	7.7015	7.2688	6.9766	7.6013	8.6661	7.8538	7.0297	8.7809	8.7809	8.7809	8.7809	8.7809	8.7809	8.7809	8.7809	8.7809	8.7809	8.7809	8.7809	8.7809	8.7809	8.7809	8.7809	8.7809	8.7809	8.7809	8.7809	8.7809	8.7809	8.7809	8.7809	8.7809	8.7809	8.7809	8.7809	8.7809	8.7809	8.7809	8.7809	8.7809	8.7809
6.3900	7.7109	7.6096	7.3661	7.3860	7.5286	8.3422	7.2616	7.5189	7.7015	7.2688	6.9766	7.6013	8.6661	7.8538	7.0297	8.7809	8.7809	8.7809	8.7809	8.7809	8.7809	8.7809	8.7809	8.7809	8.7809	8.7809	8.7809	8.7809	8.7809	8.7809	8.7809	8.7809	8.7809	8.7809	8.7809	8.7809	8.7809	8.7809	8.7809	8.7809	8.7809	8.7809	8.7809	8.7809	8.7809	8.7809	8.7809	8.7809	8.7809
6.4000	7.7109	7.6096	7.3661	7.3860	7.5286	8.3422	7.2616	7.5189	7.7015	7.2688	6.9766	7.6013	8.6661	7.8538	7.0297	8.7809	8.7809	8.7809	8.7809	8.7809	8.7809	8.7809	8.7809	8.7809	8.7809	8.7809	8.7809	8.7809	8.7809	8.7809	8.7809	8.7809	8.7809	8.7809	8.7809	8.7809	8.7809	8.7809	8.7809	8.7809	8.7809	8.7809	8.7809	8.7809	8.7809	8.7809	8.7809	8.7809	8.7809
6.4100	7.7109	7.6096	7.3661	7.3860	7.5286	8.3422	7.2616	7.5189	7.7015	7.2688	6.9766	7.6013	8.6661	7.8538	7.0297	8.7809	8.7809	8.7809	8.7809	8.7809	8.7809	8.7809	8.7809	8.7809	8.7809	8.7809	8.7809	8.7809	8.7809	8.7809	8.7809	8.7809	8.7809	8.7809	8.7809	8.7809	8.7809	8.7809	8.7809	8.7809	8.7809	8.7809	8.7809	8.7809	8.7809	8.7809	8.7809	8.7809	8.7809
6.4200	7.7109	7.6096	7.3661	7.3860	7.5286	8.3422	7.2616	7.5189	7.7015	7.2688	6.9766	7.6013	8.6661	7.8538	7.0297	8.7809	8.7809	8.7809	8.7809	8.7809	8.7809	8.7809	8.7809	8.7809	8.7809	8.7809	8.7809	8.7809	8.7809	8.7809	8.7809	8.7809	8.7809	8.7809	8.7809	8.7809	8.7809	8.7809	8.7809	8.7809	8.7809	8.7809	8.7809	8.7809	8.7809	8.7809	8.7809	8.7809	8.7809
6.4300	7.7109	7.6096	7.3661	7.3860	7.5286	8.3422	7.2616	7.5189	7.7015	7.2688	6.9766	7.6013	8.6661	7.8538	7.0297	8.7809	8.7809	8.7809	8.7809	8.7809	8.7809	8.7809	8.7809	8.7809	8.7809	8.7809	8.7809	8.7809	8.7809	8.7809	8.7809	8.7809	8.7809	8.7809	8.7809	8.7809	8.7809	8.7809	8.7809	8.7809	8.7809	8.7809	8.7809	8.7809	8.7809	8.7809	8.7809	8.7809	8.7809
6.4400	7.7109	7.6096	7.3661	7.3860	7.5286	8.3422	7.2616	7.5189	7.7015	7.2688	6.9766	7.6013	8.6661	7.8538	7.0297	8.7809	8.7809	8.7809	8.7809	8.7809	8.7809	8.7809	8.7809	8.7809	8.7809	8.7809	8.7809	8.7809	8.7809	8.7809	8.7809	8.7809	8.7809	8.7809	8.7809	8.7809	8.7809	8.7809	8.7809	8.7809	8.7809	8.7809	8.7809	8.7809	8.7809	8.7809	8.7809	8.7809	8.7809
6.4500	7.7109	7.6096	7.3661	7.3860	7.5286	8.3422	7.2616	7.5189	7.7015	7.2688	6.9766	7.6013	8.6661	7.8538	7.0297	8.7809	8.7809	8.7809	8.7809	8.7809	8.7809	8.7809	8.7809	8.7809	8.7809	8.7809	8.7809	8.7809	8.7809	8.7809	8.7809	8.7809	8.7809	8.7809	8.7809	8.7809	8.7809	8.7809	8.7809	8.7809	8.7809	8.7809	8.7809	8.7809	8.7809	8.7809	8.7809	8.7809	8.7809
6.4600	7.7109	7.6096	7.3661	7.3860	7.5286	8.3422	7.2616	7.5189	7.7015	7.2688	6.9766	7.6013	8.6661	7.8538	7.0297	8.7809	8.7809	8.7809	8.7809	8.7809	8.7809	8.7809	8.7809	8.7809	8.7809	8.7809	8.7809	8.7809	8.7809	8.7809	8.7809	8.7809	8.7809	8.7809	8.7809	8.7809	8.7809	8.7809	8.7809	8.7809	8.7809	8.7809	8.7809	8.7809	8.7809	8.7809	8.7809	8.7809	8.7809
6.4700	7.7109	7.6096	7.3661	7.3860	7.5286	8.3422	7.2616	7.5189	7.7015	7.2688	6.9766	7.6013	8.6661	7.8538	7.0297	8.7809	8.7809	8.7809	8.7809	8.7809	8.7809	8.7809	8.7809	8.7809	8.7809	8.7809	8.7809	8.7809	8.7809	8.7809	8.7809	8.7809	8.7809	8.7809	8.7809	8.7809	8.7809	8.7809	8.7809	8.7809	8.7809	8.7809	8.7809	8.7809	8.7809	8.7809	8.7809	8.7809	8.7809
6.4800	7.7109	7.6096	7.3661	7.3860	7.5286	8.3422	7.2616	7.5189	7.7015	7.2688	6.9766	7.6013	8.6661	7.8538	7.0297	8.7809	8.7809	8.7809	8.7809	8.7809	8.7809	8.7809	8.7809	8.7809	8.7809	8.7809	8.7809	8.7809	8.7809	8.7809	8.7809	8.7809	8.7809	8.7809	8.7809	8.7809	8.7809	8.7809	8.7809	8.7809	8.7809	8.7809	8.7809	8.7809	8.7809	8.7809	8.7809	8.7809	8.7809
6.4900	7.7109	7.6096	7.3661	7.3860	7.5286	8.3422	7.2616	7.5189	7.7015	7.2688	6.9766	7.6013	8.6661	7.8538	7.0297	8.7809	8.7809	8.7809	8.7809	8.7809	8.7809	8.7809	8.7809	8.7809	8.7809	8.7809	8.7809	8.7809	8.7809	8.7809	8.7809	8.7809	8.7809	8.7809	8.7809	8.7809	8.7809	8.7809	8.7809	8.7809	8.7809	8.7809	8.7809	8.7809	8.7809	8.7809	8.7809	8.7809	8.7809
6.5000	7.7109	7.6096	7.3661	7.3860	7.5286	8.3422	7.2616	7.5189	7.7015	7.2688	6.9766	7.6013	8.6661	7.8538	7.0297	8.7809	8.7809	8.7809	8.7809	8.7809	8.7809	8.7809	8.7809	8.7809	8.7809	8.7809	8.7809	8.7809	8.7809	8.7809	8.7809	8.7809	8.7809	8.7809	8.7809	8.7809	8.7809	8.7809	8.7809	8.7809	8.7809	8.7809	8.7809	8.7809	8.7809	8.7809	8.7809	8.7809	8.7809
6.5100	7.8475	7.7444	7.4964	7.5167	7.6618	8.4905	7.3899	7.6520	7.8380	7.3973	7.0997	7.7360	8.8205	7.9931	7.1538	8.9373	8.9373	8.9373	8.9373	8.9373	8.9373	8.9373	8.9373	8.9373	8.9373	8.9373	8.9373	8.9373	8.9373	8.9373	8.9373	8.9373	8.9373	8.9373	8.9373	8.9373	8.9373	8.9373	8.9373	8.9373	8.9373	8.9373	8.9373	8.9373	8.9373	8.9373	8.9373	8.9373	8.9373
6.5200	7.8475	7.7444	7.4964	7.5167	7.6618	8.4905	7.3899	7.6520	7.8380	7.3973	7.0997	7.7360	8.8205	7.9931	7.1538	8.9373	8.9373	8.9373	8.9373	8.9373	8.9373	8.9373	8.9373	8.9373	8.9373	8.9373	8.9373	8.9373	8.9373	8.9373	8.9373	8.9373	8.9373	8.9373	8.9373	8.9373	8.9373	8.9373	8.9373	8.9373	8.9373	8.9373	8.9373	8.9373	8.9373	8.9373	8.9373	8.9373	8.9373
6.5300	7.8475	7.7444	7.4964	7.5167	7.6618	8.4905	7.3899	7.6520	7.8380	7.3973	7.0997	7.7360	8.8205	7.9931	7.1538	8.9373	8.9373	8.9373	8.9373	8.9373	8.9373	8.9373	8.9373	8.9373	8.9373	8.9373	8.9373	8.9373	8.9373	8.9373	8.9373	8.9373	8.9373	8.9373	8.9373	8.9373	8.9373	8.9373	8.9373	8.9373	8.9373	8.9373	8.9373	8.9373	8.9373	8.9373	8.9373	8.9373	8.9373
6.5400	7.8475	7.7444	7.4964	7.5167	7.6618	8.4905	7.3899	7.6520	7.8380	7.3973	7.0997	7.7360	8.8205	7.9931	7.1538	8.9373	8.9373	8.9373	8.9373	8.9373	8.9373	8.9373	8.9373	8.9373	8.9373	8.9373	8.9373	8.9373	8.9373	8.9373	8.9373	8.9373	8.9373	8.9373	8.9373	8.9373	8.9373	8.9373	8.9373	8.9373	8.9373	8.9373	8.9373	8.9373	8.9373	8.9373	8.9373	8.9373	8.9373
6.5500	7.8475	7.7444	7.4964	7.5167	7.6618	8.4905	7.3899	7.6520	7.8380	7.3973	7.0997	7.7360	8.8205	7.9931	7.1538	8.9373	8.9373	8.9373	8.9373	8.9373	8.9373	8.9373	8.9373	8.9373	8.9373	8.9373	8.9373	8.9373	8.9373	8.9373	8.9373	8.9373	8.9373	8.9373	8.9373	8.9373	8.9373	8.9373	8.9373	8.9373	8.9373	8.9373	8.9373	8.9373	8.9373	8.9373	8.9373	8.9373	8.9373
6.5600	7.8475	7.7444	7.4964	7.5167	7.6618	8.4905	7.3899	7.6520	7.8380	7.3973	7.0997	7.7360	8.8205	7.9931	7.1538	8.9373	8.9373	8.9373	8.9373	8.9373	8.9373	8.9373	8.9373	8.9373	8.9373	8.9373	8.9373	8.9373	8.9373	8.9373	8.9373	8.9373	8.9373	8.9373	8.9373	8.9373	8.9373	8.9373	8.9373	8.9373	8.9373	8.9373	8.9373	8.9373	8.9373	8.9373	8.9373	8.9373	8.9373
6.5700	7.8475	7.7444	7.4964	7.5167	7.6618	8.4905	7.3899	7.6520	7.8380	7.3973	7.0997	7.7360	8.8205	7.9931	7.1538	8.9373	8.9373	8.9373	8.9373	8.9373	8.9373	8.9373	8.9373	8.9373	8.9373	8.9373	8.9373	8.9373	8.9373	8.9373	8.9373	8.9373	8.9373	8.9373	8.9373	8.9373	8.9373	8.9373	8.9373	8.9373	8.9373	8.9373	8.9373	8.9373	8.9373	8.9373	8.9373	8.9373	8.9373
6.5800	7.8475	7.7444	7.4964	7.5167	7.6618	8.4905	7.3899	7.6520	7.8380	7.3973	7.0997	7.7360	8.8205	7.9931	7.1538	8.9373	8.9373	8.9373	8.9373	8.9373	8.9373	8.9373	8.9373	8.9373	8.9373	8.9373	8.9373	8.9373	8.9373	8.9373	8.9373	8.9373	8.9373	8.9373	8.9373	8.9373	8.9373	8.9373	8.9373	8.9373	8.9373	8.9373	8.9373	8.9373	8.9373	8.9373	8.9373	8.9373	8.9373
6.5900	7.8475	7.7444	7.4964	7.5167	7.6618	8.4905	7.3899	7.6520	7.8380	7.3973	7.0997	7.7360	8.8205	7.9931	7.1538	8.9373	8.9373	8.9373	8.9373	8.9373	8.9373	8.9373	8.9373	8.9373	8.9373	8.9373	8.9373	8.9373	8.9373	8.9373	8.9373	8.9373	8.9373	8.9373	8.9373	8.9373	8.9373	8.9373	8.9373	8.9373	8.9373	8.9373	8.9373	8.9373	8.9373	8.9373	8.9373	8.9373	8.9373
6.6000	7.8475	7.7444	7.4964	7.5167	7.6618	8.4905	7.3899	7.6520	7.8380	7.3973	7.0997	7.7360	8.8205	7.9931	7.1538	8.9373	8.9373	8.9373	8.9373	8.9373	8.9373	8.9373	8.9373	8.9373	8.9373	8.9373	8.9373	8.9373	8.9373	8.9373	8.9373	8.9373	8.9373	8.9373	8.9373	8.9373	8.9373	8.9373	8.9373	8.9373	8.9373	8.9373	8.9373	8.9373	8.9373	8.9373	8.9373	8.9373	8.9373
6.6100	7.8475	7.7444	7.4964	7.5167	7.6618	8.4905	7.3899	7.6520	7.8380	7.3973	7.0997	7.7360	8.8205	7.9931	7.1538	8.9373	8.9373	8.9373	8.9373	8.9373	8.9373	8.9373	8.9373	8.9373	8.9373	8.9373	8.9373	8.9373	8.9373	8.9373	8.9373	8.9373	8.9373	8.9373	8.9373	8.9373	8.9373	8.9373	8.9373	8.9373	8.9373	8.9373	8.9373	8.9373	8.9373	8.9373	8.9373	8.9373	8.9373
6.6200	7.8475	7.7444	7.4964	7.5167	7.6618	8.4905	7.3899	7.6520	7.8380	7.3973	7.0997	7.7360	8.8205	7.9931	7.1538	8.9373	8.9373	8.9373	8.9373	8.9373	8.9373	8.9373	8.9373	8.9373	8.9373	8.9373	8.9373	8.9373	8.9373	8.9373	8.9373	8.9373	8.9373	8.9373	8.9373	8.9373	8.9373	8.9373	8.9373	8.9373	8.9373	8.9373	8.9373	8.9373	8.9373	8.9373	8.9373	8.9373	8.9373
6.6300	7.8475	7.7444	7.4964	7.5167	7.6618	8.4905	7.3899	7.6520	7.8380	7.3973	7.0997	7.7360	8.8205	7.9931	7.1538	8.9373	8.9373	8.9373	8.9373	8.9373	8.9373	8.9373	8.9373	8.9373	8.9373	8.9373	8.9373	8.9373	8.9373	8.9373	8.9373	8.9373	8.9373	8.9373	8.9373	8.9373	8.9373	8.9373	8.9373	8.9373	8.9373	8.9373	8.9373	8.9373	8.9373	8.9373	8.9373	8.9373	8.9373
6.6400	7.8475	7.7444	7.4964	7.5167	7.6618	8.4905	7.3899	7.6520	7.8380	7.3973	7.0997	7.7360	8.8205	7.9931	7.1538	8.9373	8.9373	8.9373	8.9373	8.9373	8.9373	8.9373	8.9373	8.9373	8.9373	8.9373	8.9373	8.9373	8.9373	8.9373	8.9373	8.9373	8.9373	8.9373	8.9373	8.9373	8.9373	8.9373	8.9373	8.9373	8.9373	8.9373	8.9373	8.9373	8.9373	8.9373	8.9373	8.9373	8.9373
6.6500	7.8475	7.7444	7.4964	7.5167	7.6618	8.4905	7.3899	7.6520	7.8380	7.3973	7.0997	7.7360	8.8205	7.9931	7.1538	8.9373	8.9373	8.9373	8.9373	8.9373	8.9373	8.9373	8.9373	8.9373	8.9373	8.9373	8.9373	8.9373	8.9373	8.9373	8.9373	8.9373	8.9373	8.9373	8.9373	8.9373	8.9373	8.9373	8.9373	8.9373	8.9373	8.9373	8.9373	8.9373	8.9373	8.9373	8.9373	8.9373	8.9373
6.6600	7.8475	7.7444	7.4964	7.5167	7.6618	8.4905	7.3899	7.6520	7.8380	7.3973	7.0997	7.7360	8.8205	7.9931	7.1538	8.9373	8.9373	8.9373	8.9373	8.9373	8.9373	8.9373	8.9373	8.9373	8.9373	8.9373	8.9373	8.9373	8.9373	8.9373	8.9373	8.9373	8.9373	8.9373	8.9373	8.9373	8.9373	8.9373	8.9373	8.9373	8.9373	8.9373	8.9373	8.9373	8.9373	8.9373	8.9373	8.9373	8.9373
6.6700	7.8475	7.7444	7.4964	7.5167	7.6618	8.4905	7.3899	7.6520	7.8380	7.3973	7.0997	7.7360	8.8205	7.9931	7.1538	8.9373	8.9373	8.9373	8.9373	8.9373	8.9373	8.9373	8.9373	8.9373	8.9373	8.9373	8.9373	8.9373	8.9373	8.9373	8.9373	8.9373	8.9373	8.9373	8.9373	8.9373	8.9373	8.9373	8.9373	8.9373	8.9373	8.9373	8.9373	8.9373	8.9373	8.9373	8.9373	8.9373	8.9373
6.6800	7.8475	7.7444	7.4964	7.5167	7.6618	8.4905	7.3899	7.6520	7.8380	7.3973	7.0997	7.7360	8.8205	7.9931	7.1538	8.9373	8.9373	8.9373	8.9373	8.9373	8.9373	8.9373	8.9373	8.9373	8.9373	8.9373	8.9373	8.9373	8.9373	8.9373	8.9373	8.9373	8.9373	8.9373	8.9373	8.9373	8.9373	8.9373	8.9373	8.9373	8.9373	8.9373	8.9373	8.9373	8.9373	8.9373	8.9373	8.9373	8.9373
6.6900	7.8475	7.7444	7.4964	7.5167	7.6618	8.4905	7.3899	7.6520	7.8380	7.3973	7.0997	7.7360	8.8205	7.9931	7.1538	8.9373	8.9373	8.9373	8.9373	8.9373	8.9373	8.9373	8.9373	8.9373	8.9373	8.9373	8.9373	8.9373	8.9373	8.9373	8.9373	8.9373	8.9373	8.9373	8.9373	8.9373	8.9373	8.9373	8.9373	8.9373	8.9373	8.9373	8.9373	8.9373	8.9373	8.9373	8.9373	8.9373	8.9373
6.7000	7.8475	7.7444	7.4964	7.5167	7.6618	8.4905	7.3899	7.6520	7.8380	7.3973	7.0997	7.7360	8.8205	7.9931	7.1538	8.9373	8.9373	8.9373	8.9373	8.9373	8.9373	8.9373	8.9373	8.9373	8.9373	8.9373	8.9373	8.9373	8.9373	8.9373	8.9373	8.9373	8.9373	8.9373	8.9373	8.9373	8.9373	8.9373	8.9373	8.9373	8.9373	8.9373	8.9373	8.9373	8.9373	8.9373	8.9373	8.9373	8.9373
6.7100	7.9733	7.8685	7.6163	7.6369	7.7845	8.6270	7.5080	7.7745	7.9636	7.5155	7.2131	7.8600	8.9627	8.1214	7.2680	9.0814	9.0814	9.0814	9.0814	9.0814	9.0814	9.0814	9.0814	9.0814	9.0814	9.0814	9.0814	9.0814	9.0814	9.0814	9.0814	9.0814	9.0814	9.0814	9.0814	9.0814	9.0814	9.0814	9.0814	9.0814	9.0814	9.0814	9.0814	9.0814	9.0814	9.0814	9.0814	9.0814	9.0814
6.7200	7.9733	7.8685	7.6163	7.6369	7.7845	8.6270	7.5080	7.7745	7.9636	7.5155	7.2131	7.8600	8.9627	8.1214	7.2680	9.0814	9.0814	9.0814	9.0814	9.0814	9.0814	9.0814	9.0814	9.0814	9.0814	9.0814	9.0814	9.0814	9.0814	9.0814	9.0814	9.0814	9.0814	9.0814	9.0814	9.0814	9.0814	9.0814	9.0814	9.0814	9.0814	9.0814	9.0814	9.0814	9.0814	9.0814	9.0814	9.0814	9.0814
6.7300	7.9733	7.8685	7.6163	7.6369	7.7845	8.6270	7.5080	7.7745	7.9636	7.5155	7.2131	7.8600	8.9627	8.1214	7.2680	9.0814	9.0814	9.0814	9.0814	9.0814	9.0814	9.0814	9.0814	9.0814	9.0814	9.0814	9.0814	9.0814	9.0814	9.0814	9.0814	9.0814	9.0814	9.0814	9.0814	9.0814	9.0814	9.0814	9.0814	9.0814	9.0814	9.0814	9.0814	9.0814	9.0814	9.0814	9.0814	9.0814	9.0814
6.7400	7.9733	7.8685	7.6163	7.6369	7.7845	8.6270	7.5080	7.7745	7.9636	7.5155	7.2131	7.8600	8.9627	8.1214	7.2680	9.0814	9.0814	9.0814	9.0814	9.0814	9.0814	9.0814	9.0814	9.0814	9.0814	9.0814	9.0814	9.0814	9.0814	9.0814	9.0814	9.0814	9.0814	9.0814	9.0814	9.0814	9.0814	9.0814	9.0814	9.0814	9.0814	9.0814	9.0814	9.0814	9.0814	9.0814	9.0814	9.0814	9.0814
6.7500	7.9733	7.8685	7.6163	7.6369	7.7845	8.6270	7.5080	7.7745	7.9636	7.5155	7.2131	7.8600	8.9627	8.1214	7.2680	9.0814	9.0814	9.0814	9.0814	9.0814	9.0814	9.0814	9.0814	9.0814	9.0814	9.0814	9.0814	9.0814	9.0814	9.0814	9.0814	9.0814	9.0814	9.0814	9.0814	9.0814	9.0814	9.0814	9.0814	9.0814	9.0814	9.0814	9.0814	9.0814	9.0814	9.0814	9.0814	9.0814	9.0814
6.7600	7.9733	7.8685	7.6163	7.6369	7.7845	8.6270	7.5080	7.7745	7.9636	7.5155	7.2131	7.8600	8.9627	8.1214	7.2680	9.0814	9.0814	9.0814	9.0814	9.0814	9.0814	9.0814	9.0814	9.0814	9.0814	9.0814	9.0814	9.0814	9.0814	9.0814	9.0814	9.0814	9.0814	9.0814	9.0814	9.0814	9.0814	9.0814	9.0814	9.0814	9.0814	9.0814	9.0814	9.0814	9.0814	9.0814	9.0814	9.0814	9.0814
6.7700	7.9733	7.8685	7.6163	7.6369	7.7845	8.6270	7.5080	7.7745	7.9636	7.5155	7.2131	7.8600	8.9627	8.1214	7.2680	9.0814	9.0814	9.0814	9.0814	9.0814	9.0814	9.0814	9.0814	9.0814	9.0814	9.0814	9.0814	9.0814	9.0814	9.0814	9.0814	9.0814	9.0814	9.0814	9.0814	9.0814	9.0814	9.0814	9.0814	9.0814	9.0814	9.0814	9.0814	9.0814	9.0814	9.0814	9.0814	9.0814	9.0814
6.7800	7.9733	7.8685	7.6163	7.6369	7.7845	8.6270	7.5080	7.7745	7.9636	7.5155	7.2131	7.8600	8.9627	8.1214	7.2680	9.0814	9.0814	9.0814	9.0814	9.0814	9.0814	9.0814	9.0814	9.0814	9.0814	9.0814	9.0814	9.0814	9.0814	9.0814	9.0814	9.0814	9.0814	9.0814	9.0814	9.0814	9.0814	9.0814	9.0814	9.0814	9.0814	9.0814	9.0814	9.0814	9.0814	9.0814	9.0814	9.0814	9.0814
6.7900	7.9733	7.8685	7.6163	7.6369	7.7845	8.6270	7.5080	7.7745	7.9636	7.5155	7.2131	7.8600	8.9627	8.1214	7.2680	9.0814	9.0814	9.0814	9.0814	9.0814	9.0814	9.0814	9.0814	9.0814	9.0814	9.0814	9.0814	9.0814	9.0814	9.0814	9.0814	9.0814	9.0814	9.0814	9.0814	9.0814	9.0814	9.0814	9.0814	9.0814	9.0814	9.0814	9.0814	9.0814	9.0814	9.0814	9.0814	9.0814	9.0814
6.8000	7.9733	7.8685	7.6163	7.6369	7.7845	8.6270	7.5080	7.7745	7.9636	7.5155	7.2131	7.8600	8.9627	8.1214	7.2680	9.0814	9.0814	9.0814	9.0814	9.0814	9.0814	9.0814	9.0814	9.0814	9.0814	9.0814	9.0814	9.0814	9.0814	9.0814	9.0814	9.0814	9.0814	9.0814	9.0814	9.0814	9.0814	9.0814	9.0814	9.0814	9.0814	9.0814	9.0814	9.0814	9.0814	9.0814	9.0814	9.0814	9.0814
6.8100	7.9733	7.8685	7.6163	7.6369	7.7845	8.6270	7.5080	7.7745	7.9636	7.5155	7.2131	7.8600	8.9627	8.1214	7.2680	9.0814	9.0814	9.0814	9.0814	9.0814	9.0814	9.0814	9.0814	9.0814	9.0814	9.0814	9.0814	9.0814	9.0814	9.0814	9.0814	9.0814	9.0814	9.0814	9.0814	9.0814	9.0814	9.0814	9.0814	9.0814	9.0814	9.0814	9.0814	9.0814	9.0814	9.0814	9.0814	9.0814	9.0814
6.8200	7.9733	7.8685	7.6163	7.6369	7.7845	8.6270	7.5080	7.7745	7.9636	7.5155	7.2131	7.8600	8.9627	8.1214	7.2680	9.0814	9.0814	9.0814	9.0814	9.0814	9.0814	9.0814	9.0814	9.0814	9.0814	9.0814	9.0814	9.0814	9.0814	9.0814	9.0814	9.0814	9.0814	9.0814	9.0814	9.0814	9.0814	9.0814	9.0814	9.0814	9.0814	9.0814	9.0814	9.0814	9.0814	9.0814	9.0814	9.0814	9.0814
6.8300	7.9733	7.8685	7.6163	7.6369	7.7845	8.6270	7.5080	7.7745	7.9636	7.5155	7.2131	7.8600	8.9627	8.1214	7.2680	9.0814	9.0814	9.0814	9.0814	9.0814	9.0814	9.0814	9.0814	9.0814	9.0814	9.0814	9.0814	9.0814	9.0814	9.0814	9.0814	9.0814	9.0814	9.0814	9.0814	9.0814	9.0814	9.0814	9.0814	9.0814	9.0814	9.0814	9.0814	9.0814	9.0814	9.0814	9.0814	9.0814	9.0814
6.8400	7.9733	7.8685	7.6163	7.6369	7.7845	8.6270	7.5080	7.7745	7.9636	7.5155	7.2131	7.8600	8.9627	8.1214	7.2680	9.0814	9.0814	9.0814	9.0814	9.0814	9.0814	9.0814	9.0814	9.0814	9.0814	9.0814	9.0814	9.0814	9.0814	9.0814	9.0814	9.0814	9.0814	9.0814	9.0814	9.0814	9.0814	9.0814	9.0814	9.0814	9.0814	9.0814	9.0814	9.0814	9.0814	9.0814	9.0814	9.0814	9.0814
6.8500	7.9733	7.8685	7.6163	7.6369	7.7845	8.6270	7.5080	7.7745	7.9636	7.5155	7.2131	7.8600	8.9627	8.1214	7.2680	9.0814	9.0814	9.0814	9.0814	9.0814	9.0814	9.0814	9.0814	9.0814	9.0814	9.0814	9.0814	9.0814	9.0814	9.0814	9.0814	9.0814	9.0814	9.0814	9.0814	9.0814	9.0814	9.0814	9.0814	9.0814	9.0814	9.0814	9.0814	9.0814	9.0814	9.0814	9.0814	9.0814	9.0814
6.8600	7.9733	7.8685	7.6163	7.6369	7.7845	8.6270	7.5080	7.7745	7.9636	7.5155	7.2131	7.8600	8.9627	8.1214	7.2680	9.0814	9.0814	9.0814	9.0814	9.0814	9.0814	9.0814	9.0814	9.0814	9.0814	9.0814	9.0814	9.0814	9.0814	9.0814	9.0814	9.0814	9.0814	9.0814	9.0814	9.0814	9.0814	9.0814	9.0814	9.0814	9.0814	9.0814	9.0814	9.0814	9.0814	9.0814	9.0814	9.0814	9.0814
6.8700	7.9733	7.8685	7.6163	7.6369	7.7845	8.6270	7.5080	7.7745	7.9636	7.5155	7.2131	7.8600	8.9627	8.1214	7.2680	9.0814	9.0814	9.0814	9.0814	9.0814	9.0814	9.0814	9.0814	9.0814	9.0814	9.0814	9.0814	9.0814	9.0814	9.0814	9.0814	9.0814	9.0814	9.0814	9.0814	9.0814	9.0814	9.0814	9.0814	9.0814	9.0814	9.0814	9.0814	9.0814	9.0814	9.0814	9.0814	9.0814	9.0814
6.8800	7.9733	7.8685	7.6163	7.6369	7.7845	8.6270	7.5080	7.7745	7.9636	7.5155	7.2131	7.8600	8.9627	8.1214	7.2680	9.0814	9.0814	9.0814	9.0814	9.0814	9.0814	9.0814	9.0814	9.0814	9.0814	9.0814	9.0814	9.0814	9.0814	9.0814	9.0814	9.0814	9.0814	9.0814	9.0814	9.0814	9.0814	9.0814	9.0814	9.0814	9.0814	9.0814	9.0814	9.0814	9.0814	9.0814	9.0814	9.0814	9.0814
6.8900	7.9733	7.8685	7.6163	7.6369	7.7845	8.6270	7.5080	7.7745	7.9636	7.5155	7.2131	7.8600	8.9627	8.1214	7.2680	9.0814	9.0814	9.0814	9.0814	9.0814	9.0814	9.0814	9.0814	9.0814	9.0814	9.0814	9.0814	9.0814	9.0814	9.0814	9.0814	9.0814	9.0814	9.0814	9.0814	9.0814	9.0814	9.0814	9.0814	9.0814	9.0814	9.0814	9.0814	9.0814	9.0814	9.0814	9.0814	9.0814	9.0814
6.9000	7.9733	7.8685	7.6163	7.6369	7.7845	8.6270	7.5080	7.7745	7.9636	7.5155	7.2131	7.8600	8.9627	8.1214	7.2680	9.0814	9.0814	9.0814	9.0814	9.0814	9.0814	9.0814	9.0814	9.0814	9.0814	9.0814	9.0814	9.0814	9.0814	9.0814	9.0814	9.0814	9.0814	9.0814	9.0814	9.0814	9.0814	9.0814	9.0814	9.0814	9.0814	9.0814	9.0814	9.0814	9.0814	9.0814	9.0814	9.0814	9.0814
6.9100	8.0882	7.9818	7.7258	7.7468	7.8966	8.7518	7.6158	7.8864	8.0784	7.6235	7.3165	7.9733	9.0926	8.2386	7.3723	9.2131	9.2131	9.2131	9.2131	9.2131	9.2131	9.2131	9.2131	9.2131	9.2131	9.2131	9.2131	9.2131	9.2131	9.2131	9.2131	9.2131	9.2131	9.2131	9.2131	9.2131	9.2131	9.2131	9.2131	9.2131	9.2131	9.2131	9.2131	9.2131	9.2131	9.2131	9.2131	9.2131	9.2131
6.9200	8.0882	7.9818	7.7258	7.7468	7.8966	8.7518	7.6158	7.8864	8.0784	7.6235	7.3165	7.9733	9.0926	8.2386	7.3723	9.2131	9.2131	9.2131	9.2131	9.2131	9.2131	9.2131	9.2131	9.2131	9.2131	9.2131	9.2131	9.2131	9.2131	9.2131	9.2131	9.2131	9.2131	9.2131	9.2131	9.2131	9.2131	9.2131	9.2131	9.2131	9.2131	9.2131	9.2131	9.2131	9.2131	9.2131	9.2131	9.2131	9.2131
6.9300	8.0882	7.9818	7.7258	7.7468	7.8966	8.7518	7.6158	7.8864	8.0784	7.6235	7.3165	7.9733	9.0926	8.2386	7.3723	9.2131	9.2131	9.2131	9.2131	9.2131	9.2131	9.2131	9.2131	9.2131	9.2131	9.2131	9.2131	9.2131	9.2131	9.2131	9.2131	9.2131	9.2131	9.2131	9.2131	9.2131	9.2131	9.2131	9.2131	9.2131	9.2131	9.2131	9.2131	9.2131	9.2131	9.2131	9.2131	9.2131	9.2131
6.9400	8.0882	7.9818	7.7258	7.7468	7.8966	8.7518	7.6158	7.8864	8.0784	7.6235	7.3165	7.9733	9.0926	8.2386	7.3723	9.2131	9.2131	9.2131	9.2131	9.2131	9.2131	9.2131	9.2131	9.2131	9.2131	9.2131	9.2131	9.2131	9.2131	9.2131	9.2131	9.2131	9.2131	9.2131	9.2131	9.2131	9.2131	9.2131	9.2131	9.2131	9.2131	9.2131	9.2131	9.2131	9.2131	9.2131	9.2131	9.2131	9.2131
6.9500	8.0882	7.9818	7.7258	7.7468	7.8966	8.7518	7.6158	7.8864	8.0784	7.6235	7.3165	7.9733	9.0926	8.2386	7.3723	9.2131	9.2131	9.2131	9.2131	9.2131	9.2131	9.2131	9.2131	9.2131	9.2131	9.2131	9.2131	9.2131	9.2131	9.2131	9.2131	9.2131	9.2131	9.2131	9.2131	9.2131	9.2131	9.2131	9.2131	9.2131	9.2131	9.2131	9.2131	9.2131	9.2131	9.2131	9.2131	9.2131	9.2131
6.9600	8.0882	7.9818	7.7258	7.7468	7.8966	8.7518	7.6158	7.8864	8.0784	7.6235	7.3165	7.9733	9.0926	8.2386	7.3723	9.2131	9.2131	9.2131	9.2131	9.2131	9.2131	9.2131	9.2131	9.2131	9.2131	9.2131	9.2131	9.2131	9.2131	9.2131	9.2131	9.2131	9.2131	9.2131	9.2131	9.2131	9.2131	9.2131	9.2131	9.2131	9.2131	9.2131	9.2131	9.2131	9.2131	9.2131	9.2131	9.2131	9.2131
6.9700	8.0882	7.9818	7.7258	7.7468	7.8966	8.7518	7.6158	7.8864	8.0784	7.6235	7.3165	7.9733	9.0926	8.2386	7.3723	9.2131	9.2131	9.2131	9.2131	9.2131	9.2131	9.2131	9.2131	9.2131	9.2131	9.2131	9.2131	9.2131	9.2131	9.2131	9.2131	9.2131	9.2131	9.2131	9.2131	9.2131	9.2131	9.2131	9.2131	9.2131	9.2131	9.2131	9.2131	9.2131	9.2131	9.2131	9.2131	9.2131	9.2131
6.9800	8.0882	7.9818	7.7258	7.7468	7.8966	8.7518	7.6158	7.8864	8.0784	7.6235	7.3165	7.9733	9.0926	8.2386	7.3723	9.2131	9.2131	9.2131	9.2131	9.2131	9.2131	9.2131	9.2131	9.2131	9.2131	9.2131	9.2131	9.2131	9.2131	9.2131	9.2131	9.2131	9.2131	9.2131	9.2131	9.2131	9.2131	9.2131	9.2131	9.2131	9.2131	9.2131	9.2131	9.2131	9.2131	9.2131	9.2131	9.2131	9.2131
6.9900	8.0882	7.9818	7.7258	7.7468	7.8966	8.7518	7.6158	7.8864	8.0784	7.6235	7.3165	7.9733	9.0926	8.2386	7.3723	9.2131	9.2131	9.2131	9.2131	9.2131	9.2131	9.2131	9.2131	9.2131	9.2131	9.2131	9.2131	9.2131	9.2131	9.2131	9.2131	9.2131	9.2131	9.2131	9.2131	9.2131	9.2131	9.2131	9.2131	9.2131	9.2131	9.2131	9.2131	9.2131	9.2131	9.2131	9.2131	9.2131	9.2131
7.0000	8.0882	7.9818	7.7258	7.7468	7.8966	8.7518	7.6158	7.8864	8.0784	7.6235	7.3165	7.9733	9.0926	8.2386	7.3723	9.2131	9.2131	9.2131	9.2131	9.2131	9.2131	9.2131	9.2131	9.2131	9.2131	9.2131	9.2131	9.2131	9.2131	9.2131	9.2131	9.2131	9.2131	9.2131	9.2131	9.2131	9.2131	9.2131	9.2131	9.2131	9.2131	9.2131	9.2131	9.2131	9.2131	9.2131	9.2131	9.2131	9.2131
7.0100	8.0882	7.9818	7.7258	7.7468	7.8966	8.7518	7.6158	7.8864	8.0784	7.6235	7.3165	7.9733	9.0926	8.2386	7.3723	9.2131	9.2131	9.2131	9.2131	9.2131	9.2131	9.2131	9.2131	9.2131	9.2131	9.2131	9.2131	9.2131	9.2131	9.2131	9.2131	9.2131	9.2131	9.2131	9.2131	9.2131	9.2131	9.2131	9.2131	9.2131	9.2131	9.2131	9.2131	9.2131	9.2131	9.2131	9.2131	9.2131	9.2131
7.0200	8.0882	7.9818	7.7258	7.7468	7.8966	8.7518	7.6158	7.8864	8.0784	7.6235	7.3165	7.9733	9.0926	8.2386	7.3723	9.2131	9.2131	9.2131	9.2131	9.2131	9.2131	9.2131	9.2131	9.2131	9.2131	9.2131	9.2131	9.2131	9.2131	9.2131	9.2131	9.2131	9.2131	9.2131	9.2131	9.2131	9.2131	9.2131	9.2131	9.2131	9.2131	9.2131	9.2131	9.2131	9.2131	9.2131	9.2131	9.2131	9.2131
7.0300	8.0882	7.9818	7.7258	7.7468	7.8966	8.7518	7.6158	7.8864	8.0784	7.6235	7.3165	7.9733	9.0926	8.2386	7.3723	9.2131	9.2131	9.2131	9.2131	9.2131	9.2131	9.2131	9.2131	9.2131	9.2131	9.2131	9.2131	9.2131	9.2131	9.2131	9.2131	9.2131	9.2131	9.2131	9.2131	9.2131	9.2131	9.2131	9.2131	9.2131	9.2131	9.2131	9.2131	9.2131	9.2131	9.2131	9.2131	9.2131	9.2131
7.0400	8.0882	7.9818	7.7258	7.7468	7.8966	8.7518	7.6158	7.8864	8.0784	7.6235	7.3165	7.9733	9.0926	8.2386	7.3723	9.2131	9.2131	9.2131	9.2131	9.2131	9.2131	9.2131	9.2131	9.2131	9.2131	9.2131	9.2131	9.2131	9.2131	9.2131	9.2131	9.2131	9.2131	9.2131	9.2131	9.2131	9.2131	9.2131	9.2131	9.2131	9.2131	9.2131	9.2131	9.2131	9.2131	9.2131	9.2131	9.2131	9.2131
7.0500	8.0882	7.9818	7.7258	7.7468	7.8966	8.7518	7.6158	7.8864	8.0784	7.6235	7.3165	7.9733	9.0926	8.2386	7.3723	9.2131	9.2131	9.2131	9.2131	9.2131	9.2131	9.2131	9.2131	9.2131	9.2131	9.2131	9.2131	9.2131	9.2131	9.2131	9.2131	9.2131	9.2131	9.2131	9.2131	9.2131	9.2131	9.2131	9.2131	9.2131	9.2131	9.2131	9.2131	9.2131	9.2131	9.2131	9.2131	9.2131	9.2131
7.0600	8.0882	7.9818	7.7258	7.7468	7.8966	8.7518	7.6158	7.8864	8.0784	7.6235	7.3165	7.9733	9.0926	8.2386	7.3723	9.2131	9.2131	9.2131	9.2131	9.2131	9.2131	9.2131	9.2131	9.2131	9.2131	9.2131	9.2131	9.2131	9.2131	9.2131	9.2131	9.2131	9.2131	9.2131	9.2131	9.2131	9.2131	9.2131	9.2131	9.2131	9.2131	9.2131	9.2131	9.2131	9.2131	9.2131	9.2131	9.2131	9.2131
7.0700	8.0882	7.9818	7.7258	7.7468	7.8966	8.7518	7.6158	7.8864	8.0784	7.6235	7.3165	7.9733	9.0926	8.2386	7.3723	9.2131	9.2131	9.2131	9.2131	9.2131	9.2131	9.2131	9.2131	9.2131	9.2131	9.2131	9.2131	9.2131	9.2131	9.2131	9.2131	9.2131	9.2131	9.2131	9.2131	9.2131	9.2131	9.2131	9.2131	9.2131	9.2131	9.2131	9.2131	9.2131	9.2131	9.2131	9.2131	9.2131	9.2131
7.0800	8.0882	7.9818	7.7258	7.7468	7.8966	8.7518	7.6158	7.8864	8.0784	7.6235	7.3165	7.9733	9.0926	8.2386	7.3723	9.2131	9.2131	9.2131	9.2131	9.2131	9.2131	9.2131	9.2131	9.2131	9.2131	9.2131	9.2131	9.2131	9.2131	9.2131	9.2131	9.2131	9.2131	9.2131	9.2131	9.2131	9.2131	9.2131	9.2131	9.2131	9.2131	9.2131	9.2131	9.2131	9.2131	9.2131	9.2131	9.2131	9.2131
7.0900	8.0882	7.9818	7.7258	7.7468	7.8966	8.7518	7.6158	7.8864	8.0784	7.6235	7.3165	7.9733	9.0926	8.2386	7.3723	9.2131	9.2131	9.2131	9.2131	9.2131	9.2131	9.2131	9.2131	9.2131	9.2131	9.2131	9.2131	9.2131	9.2131	9.2131	9.2131	9.2131	9.2131	9.2131	9.2131	9.2131	9.2131	9.2131	9.2131	9.2131	9.2131	9.2131	9.2131	9.2131	9.2131	9.2131	9.2131	9.2131	9.2131
7.1000	8.0882	7.9818	7.7258	7.7468	7.8966	8.7518	7.6158	7.8864	8.0784	7.6235	7.3165	7.9733	9.0926	8.2386	7.3723	9.2131	9.2131	9.2131	9.2131	9.2131	9.2131	9.2131	9.2131	9.2131	9.2131	9.2131	9.2131	9.2131	9.2131	9.2131	9.2131	9.2131	9.2131	9.2131	9.2131	9.2131	9.2131	9.2131	9.2131	9.2131	9.2131	9.2131	9.2131	9.2131	9.2131	9.2131	9.2131	9.2131	9.2131
7.1100	8.1923	8.0844	7.8249	7.8462	7.9980	8.8648	7.7135	7.9877	8.1823	7.7213	7.4102	8.0759	9.2103	8.3447	7.4668	9.3323	9.3323	9.3323	9.3323	9.3323	9.3323	9.3323	9.3323	9.3323	9.3323	9.3323	9.3323	9.3323	9.3323	9.3323	9.3323	9.3323	9.3323	9.3323	9.3323	9.3323	9.3323	9.3323	9.3323	9.3323	9.3323	9.3323	9.3323	9.3323	9.3323	9.3323	9.3323	9.3323	9.3323
7.1200	8.1923	8.0844	7.8249	7.8462	7.9980	8.8648	7.7135	7.9877	8.1823	7.7213	7.4102	8.0759	9.2103	8.3447	7.4668	9.3323	9.3323	9.3323	9.3323	9.3323	9.3323	9.3323	9.3323	9.3323	9.3323	9.3323	9.3323	9.3323	9.3323	9.3323	9.3323	9.3323	9.3323	9.3323	9.3323	9.3323	9.3323	9.3323	9.3323	9.3323	9.3323	9.3323	9.3323	9.3323	9.3323	9.3323	9.3323	9.3323	9.3323
7.1300	8.1923	8.0844	7.8249	7.8462	7.9980	8.8648	7.7135	7.9877	8.1823	7.7213	7.4102	8.0759	9.2103	8.3447	7.4668	9.3323	9.3323	9.3323	9.3323	9.3323	9.3323	9.3323	9.3323	9.3323	9.3323	9.3323	9.3323	9.3323	9.3323	9.3323	9.3323	9.3323	9.3323	9.3323	9.3323	9.3323	9.3323	9.3323	9.3323	9.3323	9.3323	9.3323	9.3323	9.3323	9.3323	9.3323	9.3323	9.3323	9.3323
7.1400	8.1923	8.0844	7.8249	7.8462	7.9980	8.8648	7.7135	7.9877	8.1823	7.7213	7.4102	8.0759	9.2103	8.3447	7.4668	9.3323	9.3323	9.3323	9.3323	9.3323	9.3323	9.3323	9.3323	9.3323	9.3323	9.3323	9.3323	9.3323	9.3323	9.3323	9.3323	9.3323	9.3323	9.3323	9.3323	9.3323	9.3323	9.3323	9.3323	9.3323	9.3323	9.3323	9.3323	9.3323	9.3323	9.3323	9.3323	9.3323	9.3323
7.1500	8.1923	8.0844	7.8249	7.8462	7.9980	8.8648	7.7135	7.9877	8.1823	7.7213	7.4102	8.0759	9.2103	8.3447	7.4668	9.3323	9.3323	9.3323	9.3323	9.3323	9.3323	9.3323	9.3323	9.3323	9.3323	9.3323	9.3323	9.3323	9.3323	9.3323	9.3323	9.3323	9.3323	9.3323	9.3323	9.3323	9.3323	9.3323	9.3323	9.3323	9.3323	9.3323	9.3323	9.3323	9.3323	9.3323	9.3323	9.3323	9.3323
7.1600	8.1923	8.0844	7.8249	7.8462	7.9980	8.8648	7.7135	7.9877	8.1823	7.7213	7.4102	8.0759	9.2103	8.3447	7.4668	9.3323	9.3323	9.3323	9.3323	9.3323	9.3323	9.3323	9.3323	9.3323	9.3323	9.3323	9.3323	9.3323	9.3323	9.3323	9.3323	9.3323	9.3323	9.3323	9.3323	9.3323	9.3323	9.3323	9.3323	9.3323	9.3323	9.3323	9.3323	9.3323	9.3323	9.3323	9.3323	9.3323	9.3323
7.1700	8.1923	8.0844	7.8249	7.8462	7.9980	8.8648	7.7135	7.9877	8.1823	7.7213	7.4102	8.0759	9.2103	8.3447	7.4668	9.3323	9.3323	9.3323	9.3323	9.3323	9.3323	9.3323	9.3323	9.3323	9.3323	9.3323	9.3323	9.3323	9.3323	9.3323	9.3323	9.3323	9.3323	9.3323	9.3323	9.3323	9.3323	9.3323	9.3323	9.3323	9.3323	9.3323	9.3323	9.3323	9.3323	9.3323	9.3323	9.3323	9.3323
7.1800	8.1923	8.0844	7.8249	7.8462	7.9980	8.8648	7.7135	7.9877	8.1823	7.7213	7.4102	8.0759	9.2103	8.3447	7.4668	9.3323	9.3323	9.3323	9.3323	9.3323	9.3323	9.3323	9.3323	9.3323	9.3323	9.3323	9.3323	9.3323	9.3323	9.3323	9.3323	9.3323	9.3323	9.3323	9.3323	9.3323	9.3323	9.3323	9.3323	9.3323	9.3323	9.3323	9.3323	9.3323	9.3323	9.3323	9.3323	9.3323	9.3323
7.1900	8.1923	8.0844	7.8249	7.8462	7.9980	8.8648	7.7135	7.9877	8.1823	7.7213	7.4102	8.0759	9.2103	8.3447	7.4668	9.3323	9.3323	9.3323	9.3323	9.3323	9.3323	9.3323	9.3323	9.3323	9.3323	9.3323	9.3323	9.3323	9.3323	9.3323	9.3323	9.3323	9.3323	9.3323	9.3323	9.3323	9.3323	9.3323	9.3323	9.3323	9.3323	9.3323	9.3323	9.3323	9.3323	9.3323	9.3323	9.3323	9.3323
7.2000	8.1923	8.0844	7.8249	7.8462	7.9980	8.8648	7.7135	7.9877	8.1823	7.7213	7.4102	8.0759	9.2103	8.3447	7.4668	9.3323	9.3323	9.3323	9.3323	9.3323	9.3323	9.3323	9.3323	9.3323	9.3323	9.3323	9.3323	9.3323	9.3323	9.3323	9.3323	9.3323	9.3323	9.3323	9.3323	9.3323	9.3323	9.3323	9.3323	9.3323	9.3323	9.3323	9.3323	9.3323	9.3323	9.3323	9.3323	9.3323	9.3323
7.2100	8.1923	8.0844	7.8249	7.8462	7.9980	8.8648	7.7135	7.9877	8.1823	7.7213	7.4102	8.0759	9.2103	8.3447	7.4668	9.3323	9.3323	9.3323	9.3323	9.3323	9.3323	9.3323	9.3323	9.3323	9.3323	9.3323	9.3323	9.3323	9.3323	9.3323	9.3323	9.3323	9.3323	9.3323	9.3323	9.3323	9.3323	9.3323	9.3323	9.3323	9.3323	9.3323	9.3323	9.3323	9.3323	9.3323	9.3323	9.3323	9.3323
7.2200	8.1923	8.0844	7.8249	7.8462	7.9980	8.8648	7.7135	7.9877	8.1823	7.7213	7.4102	8.0759	9.2103	8.3447	7.4668	9.3323	9.3323	9.3323	9.3323	9.3323	9.3323	9.3323	9.3323	9.3323	9.3323	9.3323	9.3323	9.3323	9.3323	9.3323	9.3323	9.3323	9.3323	9.3323	9.3323	9.3323	9.3323	9.3323	9.3323	9.3323	9.3323	9.3323	9.3323	9.3323	9.3323	9.3323	9.3323	9.3323	9.3323
7.2300	8.1923	8.0844	7.8249	7.8462	7.9980	8.8648	7.7135	7.9877	8.1823	7.7213	7.4102	8.0759	9.2103	8.3447	7.4668	9.3323	9.3323	9.3323	9.3323	9.3323	9.3323	9.3323	9.3323	9.3323	9.3323	9.3323	9.3323	9.3323	9.3323	9.3323	9.3323	9.3323	9.3323	9.3323	9.3323	9.3323	9.3323	9.3323	9.3323	9.3323	9.3323	9.3323	9.3323	9.3323	9.3323	9.3323	9.3323	9.3323	9.3323
7.2400	8.1923	8.0844	7.8249	7.8462	7.9980	8.8648	7.7135	7.9877	8.1823	7.7213	7.4102	8.0759	9.2103	8.3447	7.4668	9.3323	9.3323	9.3323	9.3323	9.3323	9.3323	9.3323	9.3323	9.3323	9.3323	9.3323	9.3323	9.3323	9.3323	9.3323	9.3323	9.3323	9.3323	9.3323	9.3323	9.3323	9.3323	9.3323	9.3323	9.3323	9.3323	9.3323	9.3323	9.3323	9.3323	9.3323	9.3323	9.3323	9.3323
7.2500	8.1923	8.0844	7.8249	7.8462	7.9980	8.8648	7.7135	7.9877	8.1823	7.7213	7.4102	8.0759	9.2103	8.3447	7.4668	9.3323	9.3323	9.3323	9.3323	9.3323	9.3323	9.3323	9.3323	9.3323	9.3323	9.3323	9.3323	9.3323	9.3323	9.3323	9.3323	9.3323	9.3323	9.3323	9.3323	9.3323	9.3323	9.3323	9.3323	9.3323	9.3323	9.3323	9.3323	9.3323	9.3323	9.3323	9.3323	9.3323	9.3323
7.2600	8.1923	8.0844	7.8249	7.8462	7.9980	8.8648	7.7135	7.9877	8.1823	7.7213	7.4102	8.0759	9.2103	8.3447	7.4668	9.3323	9.3323	9.3323	9.3323	9.3323	9.3323	9.3323	9.3323	9.3323	9.3323	9.3323	9.3323	9.3323	9.3323	9.3323	9.3323	9.3323	9.3323	9.3323	9.3323	9.3323	9.3323	9.3323	9.3323	9.3323	9.3323	9.3323	9.3323	9.3323	9.3323	9.3323	9.3323	9.3323	9.3323
7.2700	8.1923	8.0844	7.8249	7.8462	7.9980	8.8648	7.7135	7.9877	8.1823	7.7213	7.4102	8.0759	9.2103	8.3447	7.4668	9.3323	9.3323	9.3323	9.3323	9.3323	9.3323	9.3323	9.3323	9.3323	9.3323	9.3323	9.3323	9.3323	9.3323	9.3323	9.3323	9.3323	9.3323	9.3323	9.3323	9.3323	9.3323	9.3323	9.3323	9.3323	9.3323	9.3323	9.3323	9.3323	9.3323	9.3323	9.3323	9.3323	9.3323
7.2800	8.1923	8.0844	7.8249	7.8462	7.9980	8.8648	7.7135	7.9877	8.1823	7.7213	7.4102	8.0759	9.2103	8.3447	7.4668	9.3323	9.3323	9.3323	9.3323	9.3323	9.3323	9.3323	9.3323	9.3323	9.3323	9.3323	9.3323	9.3323	9.3323	9.3323	9.3323	9.3323	9.3323	9.3323	9.3323	9.3323	9.3323	9.3323	9.3323	9.3323	9.3323	9.3323	9.3323	9.3323	9.3323	9.3323	9.3323	9.3323	9.3323
7.2900	8.1923	8.0844	7.8249	7.8462	7.9980	8.8648	7.7135	7.9877	8.1823	7.7213	7.4102	8.0759	9.2103	8.3447	7.4668	9.3323	9.3323	9.3323	9.3323	9.3323	9.3323	9.3323	9.3323	9.3323	9.3323	9.3323	9.3323	9.3323	9.3323	9.3323	9.3323	9.3323	9.3323	9.3323	9.3323	9.3323	9.3323	9.3323	9.3323	9.3323	9.3323	9.3323	9.3323	9.3323	9.3323	9.3323	9.3323	9.3323	9.3323
7.3000	8.1923	8.0844	7.8249	7.8462	7.9980	8.8648	7.7135	7.9877	8.1823	7.7213	7.4102	8.0759	9.2103	8.3447	7.4668	9.3323	9.3323	9.3323	9.3323	9.3323	9.3323	9.3323	9.3323	9.3323	9.3323	9.3323	9.3323	9.3323	9.3323	9.3323	9.3323	9.3323	9.3323	9.3323	9.3323	9.3323	9.3323	9.3323	9.3323	9.3323	9.3323	9.3323	9.3323	9.3323	9.3323	9.3323	9.3323	9.3323	9.3323
7.3100	8.2855	8.1763	7.9137	7.9353	8.0889	8.9660	7.8009	8.0784	8.2754	7.8088	7.4940	8.1678	9.3158	8.4398	7.5513	9.4392	9.4392	9.4392	9.4392	9.4392	9.4392	9.4392	9.4392	9.4392	9.4392	9.4392	9.4392	9.4392	9.4392	9.4392	9.4392	9.4392	9.4392	9.4392	9.4392	9.4392	9.4392	9.4392	9.4392	9.4392	9.4392	9.4392	9.4392	9.4392	9.4392	9.4392	9.4392	9.4392	9.4392
7.3200	8.2855	8.1763	7.9137	7.9353	8.0889	8.9660	7.8009	8.0784	8.2754	7.8088	7.4940	8.1678	9.3158	8.4398	7.5513	9.4392	9.4392	9.4392	9.4392	9.4392	9.4392	9.4392	9.4392	9.4392	9.4392	9.4392	9.4392	9.4392	9.4392	9.4392	9.4392	9.4392	9.4392	9.4392	9.4392	9.4392	9.4392	9.4392	9.4392	9.4392	9.4392	9.4392	9.4392	9.4392	9.4392	9.4392	9.4392	9.4392	9.4392
7.3300	8.2855	8.1763	7.9137	7.9353	8.0889	8.9660	7.8009	8.0784	8.2754	7.8088	7.4940	8.1678	9.3158	8.4398	7.5513	9.4392	9.4392	9.4392	9.4392	9.4392	9.4392	9.4392	9.4392	9.4392	9.4392	9.4392	9.4392	9.4392	9.4392	9.4392	9.4392	9.4392	9.4392	9.4392	9.4392	9.4392	9.4392	9.4392	9.4392	9.4392	9.4392	9.4392	9.4392	9.4392	9.4392	9.4392	9.4392	9.4392	9.4392
7.3400	8.2855	8.1763	7.9137	7.9353	8.0889	8.9660	7.8009	8.0784	8.2754	7.8088	7.4940	8.1678	9.3158	8.4398	7.5513	9.4392	9.4392	9.4392	9.4392	9.4392	9.4392	9.4392	9.4392	9.4392	9.4392	9.4392	9.4392	9.4392	9.4392	9.4392	9.4392	9.4392	9.4392	9.4392	9.4392	9.4392	9.4392	9.4392	9.4392	9.4392	9.4392	9.4392	9.4392	9.4392	9.4392	9.4392	9.4392	9.4392	9.4392
7.3500	8.2855	8.1763	7.9137	7.9353	8.0889	8.9660	7.8009	8.0784	8.2754	7.8088	7.4940	8.1678	9.3158	8.4398	7.5513	9.4392	9.4392	9.4392	9.4392	9.4392	9.4392	9.4392	9.4392	9.4392	9.4392	9.4392	9.4392	9.4392	9.4392	9.4392	9.4392	9.4392	9.4392	9.4392	9.4392	9.4392	9.4392	9.4392	9.4392	9.4392	9.4392	9.4392	9.4392	9.4392	9.4392	9.4392	9.4392	9.4392	9.4392
7.3600	8.2855	8.1763	7.9137	7.9353	8.0889	8.9660	7.8009	8.0784	8.2754	7.8088	7.4940	8.1678	9.3158	8.4398	7.5513	9.4392	9.4392	9.4392	9.4392	9.4392	9.4392	9.4392	9.4392	9.4392	9.4392	9.4392	9.4392	9.4392	9.4392	9.4392	9.4392	9.4392	9.4392	9.4392	9.4392	9.4392	9.4392	9.4392	9.4392	9.4392	9.4392	9.4392	9.4392	9.4392	9.4392	9.4392	9.4392	9.4392	9.4392
7.3700	8.2855	8.1763	7.9137	7.9353	8.0889	8.9660	7.8009	8.0784	8.2754	7.8088	7.4940	8.1678	9.3158	8.4398	7.5513	9.4392	9.4392	9.4392	9.4392	9.4392	9.4392	9.4392	9.4392	9.4392	9.4392	9.4392	9.4392	9.4392	9.4392	9.4392	9.4392	9.4392	9.4392	9.4392	9.4392	9.4392	9.4392	9.4392	9.4392	9.4392	9.4392	9.4392	9.4392	9.4392	9.4392	9.4392	9.4392	9.4392	9.4392
7.3800	8.2855	8.1763	7.9137	7.9353	8.0889	8.9660	7.8009	8.0784	8.2754	7.8088	7.4940	8.1678	9.3158	8.4398	7.5513	9.4392	9.4392	9.4392	9.4392	9.4392	9.4392	9.4392	9.4392	9.4392	9.4392	9.4392	9.4392	9.4392	9.4392	9.4392	9.4392	9.4392	9.4392	9.4392	9.4392	9.4392	9.4392	9.4392	9.4392	9.4392	9.4392	9.4392	9.4392	9.4392	9.4392	9.4392	9.4392	9.4392	9.4392
7.3900	8.2855	8.1763	7.9137	7.9353	8.0889	8.9660	7.8009	8.0784	8.2754	7.8088	7.4940	8.1678	9.3158	8.4398	7.5513	9.4392	9.4392	9.4392	9.4392	9.4392	9.4392	9.4392	9.4392	9.4392	9.4392	9.4392	9.4392	9.4392	9.4392	9.4392	9.4392	9.4392	9.4392	9.4392	9.4392	9.4392	9.4392	9.4392	9.4392	9.4392	9.4392	9.4392	9.4392	9.4392	9.4392	9.4392	9.4392	9.4392	9.4392
7.4000	8.2855	8.1763	7.9137	7.9353	8.0889	8.9660	7.8009	8.0784	8.2754	7.8088	7.4940	8.1678	9.3158	8.4398	7.5513	9.4392	9.4392	9.4392	9.4392	9.4392	9.4392	9.4392	9.4392	9.4392	9.4392	9.4392	9.4392	9.4392	9.4392	9.4392	9.4392	9.4392	9.4392	9.4392	9.4392	9.4392	9.4392	9.4392	9.4392	9.4392	9.4392	9.4392	9.4392	9.4392	9.4392	9.4392	9.4392	9.4392	9.4392
7.4100	8.2855	8.1763	7.9137	7.9353	8.0889	8.9660	7.8009	8.0784	8.2754	7.8088	7.4940	8.1678	9.3158	8.4398	7.5513	9.4392	9.4392	9.4392	9.4392	9.4392	9.4392	9.4392	9.4392	9.4392	9.4392	9.4392	9.4392	9.4392	9.4392	9.4392	9.4392	9.4392	9.4392	9.4392	9.4392	9.4392	9.4392	9.4392	9.4392	9.4392	9.4392	9.4392	9.4392	9.4392	9.4392	9.4392	9.4392	9.4392	9.4392
7.4200	8.2855	8.1763	7.9137	7.9353	8.0889	8.9660	7.8009	8.0784	8.2754	7.8088	7.4940	8.1678	9.3158	8.4398	7.5513	9.4392	9.4392	9.4392	9.4392	9.4392	9.4392	9.4392	9.4392	9.4392	9.4392	9.4392	9.4392	9.4392	9.4392	9.4392	9.4392	9.4392	9.4392	9.4392	9.4392	9.4392	9.4392	9.4392	9.4392	9.4392	9.4392	9.4392	9.4392	9.4392	9.4392	9.4392	9.4392	9.4392	9.4392
7.4300	8.2855	8.1763	7.9137	7.9353	8.0889	8.9660	7.8009	8.0784	8.2754	7.8088	7.4940	8.1678	9.3158	8.4398	7.5513	9.4392	9.4392	9.4392	9.4392	9.4392	9.4392	9.4392	9.4392	9.4392	9.4392	9.4392	9.4392	9.4392	9.4392	9.4392	9.4392	9.4392	9.4392	9.4392	9.4392	9.4392	9.4392	9.4392	9.4392	9.4392	9.4392	9.4392	9.4392	9.4392	9.4392	9.4392	9.4392	9.4392	9.4392
7.4400	8.2855	8.1763	7.9137	7.9353	8.0889	8.9660	7.8009	8.0784	8.2754	7.8088	7.4940	8.1678	9.3158	8.4398	7.5513	9.4392	9.4392	9.4392	9.4392	9.4392	9.4392	9.4392	9.4392	9.4392	9.4392	9.4392	9.4392	9.4392	9.4392	9.4392	9.4392	9.4392	9.4392	9.4392	9.4392	9.4392	9.4392	9.4392	9.4392	9.4392	9.4392	9.4392	9.4392	9.4392	9.4392	9.4392	9.4392	9.4392	9.4392
7.4500	8.2855	8.1763	7.9137	7.9353	8.0889	8.9660	7.8009	8.0784	8.2754	7.8088	7.4940	8.1678	9.3158	8.4398	7.5513	9.4392	9.4392	9.4392	9.4392	9.4392	9.4392	9.4392	9.4392	9.4392	9.4392	9.4392	9.4392	9.4392	9.4392	9.4392	9.4392	9.4392	9.4392	9.4392	9.4392	9.4392	9.4392	9.4392	9.4392	9.4392	9.4392	9.4392	9.4392	9.4392	9.4392	9.4392	9.4392	9.4392	9.4392
7.4600	8.2855	8.1763	7.9137	7.9353	8.0889	8.9660	7.8009	8.0784	8.2754	7.8088	7.4940	8.1678	9.3158	8.4398	7.5513	9.4392	9.4392	9.4392	9.4392	9.4392	9.4392	9.4392	9.4392	9.4392	9.4392	9.4392	9.4392	9.4392	9.4392	9.4392	9.4392	9.4392	9.4392	9.4392	9.4392	9.4392	9.4392	9.4392	9.4392	9.4392	9.4392	9.4392	9.4392	9.4392	9.4392	9.4392	9.4392	9.4392	9.4392
7.4700	8.2855	8.1763	7.9137	7.9353	8.0889	8.9660	7.8009	8.0784	8.2754	7.8088	7.4940	8.1678	9.3158	8.4398	7.5513	9.4392	9.4392	9.4392	9.4392	9.4392	9.4392	9.4392	9.4392	9.4392	9.4392	9.4392	9.4392	9.4392	9.4392	9.4392	9.4392	9.4392	9.4392	9.4392	9.4392	9.4392	9.4392	9.4392	9.4392	9.4392	9.4392	9.4392	9.4392	9.4392	9.4392	9.4392	9.4392	9.4392	9.4392
7.4800	8.2855	8.1763	7.9137	7.9353	8.0889	8.9660	7.8009	8.0784	8.2754	7.8088	7.4940	8.1678	9.3158	8.4398	7.5513	9.4392	9.4392	9.4392	9.4392	9.4392	9.4392	9.4392	9.4392	9.4392	9.4392	9.4392	9.4392	9.4392	9.4392	9.4392	9.4392	9.4392	9.4392	9.4392	9.4392	9.4392	9.4392	9.4392	9.4392	9.4392	9.4392	9.4392	9.4392	9.4392	9.4392	9.4392	9.4392	9.4392	9.4392
7.4900	8.2855	8.1763	7.9137	7.9353	8.0889	8.9660	7.8009	8.0784	8.2754	7.8088	7.4940	8.1678	9.3158	8.4398	7.5513	9.4392	9.4392	9.4392	9.4392	9.4392	9.4392	9.4392	9.4392	9.4392	9.4392	9.4392	9.4392	9.4392	9.4392	9.4392	9.4392	9.4392	9.4392	9.4392	9.4392	9.4392	9.4392	9.4392	9.4392	9.4392	9.4392	9.4392	9.4392	9.4392	9.4392	9.4392	9.4392	9.4392	9.4392
7.5000	8.2855	8.1763	7.9137	7.9353	8.0889	8.9660	7.8009	8.0784	8.2754	7.8088	7.4940	8.1678	9.3158	8.4398	7.5513	9.4392	9.4392	9.4392	9.4392	9.4392	9.4392	9.4392	9.4392	9.4392	9.4392	9.4392	9.4392	9.4392	9.4392	9.4392	9.4392	9.4392	9.4392	9.4392	9.4392	9.4392	9.4392	9.4392	9.4392	9.4392	9.4392	9.4392	9.4392	9.4392	9.4392	9.4392	9.4392	9.4392	9.4392
7.5100	8.3678	8.2575	7.9921	8.0139	8.1691	9.0555	7.8780	8.1585	8.3576	7.8861	7.5680	8.2489	9.4091	8.5238	7.6259	9.5338	9.5338	9.5338	9.5338	9.5338	9.5338	9.5338	9.5338	9.5338	9.5338	9.5338	9.5338	9.5338	9.5338	9.5338	9.5338	9.5338	9.5338	9.5338	9.5338	9.5338	9.5338	9.5338	9.5338	9.5338	9.5338	9.5338	9.5338	9.5338	9.5338	9.5338	9.5338	9.5338	9.5338
7.5200	8.3678	8.2575	7.9921	8.0139	8.1691	9.0555	7.8780	8.1585	8.3576	7.8861	7.5680	8.2489	9.4091	8.5238	7.6259	9.5338	9.5338	9.5338	9.5338	9.5338	9.5338	9.5338	9.5338	9.5338	9.5338	9.5338	9.5338	9.5338	9.5338	9.5338	9.5338	9.5338	9.5338	9.5338	9.5338	9.5338	9.5338	9.5338	9.5338	9.5338	9.5338	9.5338	9.5338	9.5338	9.5338	9.5338	9.5338	9.5338	9.5338
7.5300	8.3678	8.2575	7.9921	8.0139	8.1691	9.0555	7.8780	8.1585	8.3576	7.8861	7.5680	8.2489	9.4091	8.5238	7.6259	9.5338	9.5338	9.5338	9.5338	9.5338	9.5338	9.5338	9.5338	9.5338	9.5338	9.5338	9.5338	9.5338	9.5338	9.5338	9.5338	9.5338	9.5338	9.5338	9.5338	9.5338	9.5338	9.5338	9.5338	9.5338	9.5338	9.5338	9.5338	9.5338	9.5338	9.5338	9.5338	9.5338	9.5338
7.5400	8.3678	8.2575	7.9921	8.0139	8.1691	9.0555	7.8780	8.1585	8.3576	7.8861	7.5680	8.2489	9.4091	8.5238	7.6259	9.5338	9.5338	9.5338	9.5338	9.5338	9.5338	9.5338	9.5338	9.5338	9.5338	9.5338	9.5338	9.5338	9.5338	9.5338	9.5338	9.5338	9.5338	9.5338	9.5338	9.5338	9.5338	9.5338	9.5338	9.5338	9.5338	9.5338	9.5338	9.5338	9.5338	9.5338	9.5338	9.5338	9.5338
7.5500	8.3678	8.2575	7.9921	8.0139	8.1691	9.0555	7.8780	8.1585	8.3576	7.8861	7.5680	8.2489	9.4091	8.5238	7.6259	9.5338	9.5338	9.5338	9.5338	9.5338	9.5338	9.5338	9.5338	9.5338	9.5338	9.5338	9.5338	9.5338	9.5338	9.5338	9.5338	9.5338	9.5338	9.5338	9.5338	9.5338	9.5338	9.5338	9.5338	9.5338	9.5338	9.5338	9.5338	9.5338	9.5338	9.5338	9.5338	9.5338	9.5338
7.5600	8.3678	8.2575	7.9921	8.0139	8.1691	9.0555	7.8780	8.1585	8.3576	7.8861	7.5680	8.2489	9.4091	8.5238	7.6259	9.5338	9.5338	9.5338	9.5338	9.5338	9.5338	9.5338	9.5338	9.5338	9.5338	9.5338	9.5338	9.5338	9.5338	9.5338	9.5338	9.5338	9.5338	9.5338	9.5338	9.5338	9.5338	9.5338	9.5338	9.5338	9.5338	9.5338	9.5338	9.5338	9.5338	9.5338	9.5338	9.5338	9.5338
7.5700	8.3678	8.2575	7.9921	8.0139	8.1691	9.0555	7.8780	8.1585	8.3576	7.8861	7.5680	8.2489	9.4091	8.5238	7.6259	9.5338	9.5338	9.5338	9.5338	9.5338	9.5338	9.5338	9.5338	9.5338	9.5338	9.5338	9.5338	9.5338	9.5338	9.5338	9.5338	9.5338	9.5338	9.5338	9.5338	9.5338	9.5338	9.5338	9.5338	9.5338	9.5338	9.5338	9.5338	9.5338	9.5338	9.5338	9.5338	9.5338	9.5338
7.5800	8.3678	8.2575	7.9921	8.0139	8.1691	9.0555	7.8780	8.1585	8.3576	7.8861	7.5680	8.2489	9.4091	8.5238	7.6259	9.5338	9.5338	9.5338	9.5338	9.5338	9.5338	9.5338	9.5338	9.5338	9.5338	9.5338	9.5338	9.5338	9.5338	9.5338	9.5338	9.5338	9.5338	9.5338	9.5338	9.5338	9.5338	9.5338	9.5338	9.5338	9.5338	9.5338	9.5338	9.5338	9.5338	9.5338	9.5338	9.5338	9.5338
7.5900	8.3678	8.2575	7.9921	8.0139	8.1691	9.0555	7.8780	8.1585	8.3576	7.8861	7.5680	8.2489	9.4091	8.5238	7.6259	9.5338	9.5338	9.5338	9.5338	9.5338	9.5338	9.5338	9.5338	9.5338	9.5338	9.5338	9.5338	9.5338	9.5338	9.5338	9.5338	9.5338	9.5338	9.5338	9.5338	9.5338	9.5338	9.5338	9.5338	9.5338	9.5338	9.5338	9.5338	9.5338	9.5338	9.5338	9.5338	9.5338	9.5338
7.6000	8.3678	8.2575	7.9921	8.0139	8.1691	9.0555	7.8780	8.1585	8.3576	7.8861	7.5680	8.2489	9.4091	8.5238	7.6259	9.5338	9.5338	9.5338	9.5338	9.5338	9.5338	9.5338	9.5338	9.5338	9.5338	9.5338	9.5338	9.5338	9.5338	9.5338	9.5338	9.5338	9.5338	9.5338	9.5338	9.5338	9.5338	9.5338	9.5338	9.5338	9.5338	9.5338	9.5338	9.5338	9.5338	9.5338	9.5338	9.5338	9.5338
7.6100	8.3678	8.2575	7.9921	8.0139	8.1691	9.0555	7.8780	8.1585	8.3576	7.8861	7.5680	8.2489	9.4091	8.5238	7.6259	9.5338	9.5338	9.5338	9.5338	9.5338	9.5338	9.5338	9.5338	9.5338	9.5338	9.5338	9.5338	9.5338	9.5338	9.5338	9.5338	9.5338	9.5338	9.5338	9.5338	9.5338	9.5338	9.5338	9.5338	9.5338	9.5338	9.5338	9.5338	9.5338	9.5338	9.5338	9.5338	9.5338	9.5338
7.6200	8.3678	8.2575	7.9921	8.0139	8.1691	9.0555	7.8780	8.1585	8.3576	7.8861	7.5680	8.2489	9.4091	8.5238	7.6259	9.5338	9.5338	9.5338	9.5338	9.5338	9.5338	9.5338	9.5338	9.5338	9.5338	9.5338	9.5338	9.5338	9.5338	9.5338	9.5338	9.5338	9.5338	9.5338	9.5338	9.5338	9.5338	9.5338	9.5338	9.5338	9.5338	9.5338	9.5338	9.5338	9.5338	9.5338	9.5338	9.5338	9.5338
7.6300	8.3678	8.2575	7.9921	8.0139	8.1691	9.0555	7.8780	8.1585	8.3576	7.8861	7.5680	8.2489	9.4091	8.5238	7.6259	9.5338	9.5338	9.5338	9.5338	9.5338	9.5338	9.5338	9.5338	9.5338	9.5338	9.5338	9.5338	9.5338	9.5338	9.5338	9.5338	9.5338	9.5338	9.5338	9.5338	9.5338	9.5338	9.5338	9.5338	9.5338	9.5338	9.5338	9.5338	9.5338	9.5338	9.5338	9.5338	9.5338	9.5338
7.6400	8.3678	8.2575	7.9921	8.0139	8.1691	9.0555	7.8780	8.1585	8.3576	7.8861	7.5680	8.2489	9.4091	8.5238	7.6259	9.5338	9.5338	9.5338	9.5338	9.5338	9.5338	9.5338	9.5338	9.5338	9.5338	9.5338	9.5338	9.5338	9.5338	9.5338	9.5338	9.5338	9.5338	9.5338	9.5338	9.5338	9.5338	9.5338	9.5338	9.5338	9.5338	9.5338	9.5338	9.5338	9.5338	9.5338	9.5338	9.5338	9.5338
7.6500	8.3678	8.2575	7.9921	8.0139	8.1691	9.0555	7.8780	8.1585	8.3576	7.8861	7.5680	8.2489	9.4091	8.5238	7.6259	9.5338	9.5338	9.5338	9.5338	9.5338	9.5338	9.5338	9.5338	9.5338	9.5338	9.5338	9.5338	9.5338	9.5338	9.5338	9.5338	9.5338	9.5338	9.5338	9.5338	9.5338	9.5338	9.5338	9.5338	9.5338	9.5338	9.5338	9.5338	9.5338	9.5338	9.5338	9.5338	9.5338	9.5338
7.6600	8.3678	8.2575	7.9921	8.0139	8.1691	9.0555	7.8780	8.1585	8.3576	7.8861	7.5680	8.2489	9.4091	8.5238	7.6259	9.5338	9.5338	9.5338	9.5338	9.5338	9.5338	9.5338	9.5338	9.5338	9.5338	9.5338	9.5338	9.5338	9.5338	9.5338	9.5338	9.5338	9.5338	9.5338	9.5338	9.5338	9.5338	9.5338	9.5338	9.5338	9.5338	9.5338	9.5338	9.5338	9.5338	9.5338	9.5338	9.5338	9.5338
7.6700	8.3678	8.2575	7.9921	8.0139	8.1691	9.0555	7.8780	8.1585	8.3576	7.8861	7.5680	8.2489	9.4091	8.5238	7.6259	9.5338	9.5338	9.5338	9.5338	9.5338	9.5338	9.5338	9.5338	9.5338	9.5338	9.5338	9.5338	9.5338	9.5338	9.5338	9.5338	9.5338	9.5338	9.5338	9.5338	9.5338	9.5338	9.5338	9.5338	9.5338	9.5338	9.5338	9.5338	9.5338	9.5338	9.5338	9.5338	9.5338	9.5338
7.6800	8.3678	8.2575	7.9921	8.0139	8.1691	9.0555	7.8780	8.1585	8.3576	7.8861	7.5680	8.2489	9.4091	8.5238	7.6259	9.5338	9.5338	9.5338	9.5338	9.5338	9.5338	9.5338	9.5338	9.5338	9.5338	9.5338	9.5338	9.5338	9.5338	9.5338	9.5338	9.5338	9.5338	9.5338	9.5338	9.5338	9.5338	9.5338	9.5338	9.5338	9.5338	9.5338	9.5338	9.5338	9.5338	9.5338	9.5338	9.5338	9.5338
7.6900	8.3678	8.2575	7.9921	8.0139	8.1691	9.0555	7.8780	8.1585	8.3576	7.8861	7.5680	8.2489	9.4091	8.5238	7.6259	9.5338	9.5338	9.5338	9.5338	9.5338	9.5338	9.5338	9.5338	9.5338	9.5338	9.5338	9.5338	9.5338	9.5338	9.5338	9.5338	9.5338	9.5338	9.5338	9.5338	9.5338	9.5338	9.5338	9.5338	9.5338	9.5338	9.5338	9.5338	9.5338	9.5338	9.5338	9.5338	9.5338	9.5338
7.7000	8.3678	8.2575	7.9921	8.0139	8.1691	9.0555	7.8780	8.1585	8.3576	7.8861	7.5680	8.2489	9.4091	8.5238	7.6259	9.5338	9.5338	9.5338	9.5338	9.5338	9.5338	9.5338	9.5338	9.5338	9.5338	9.5338	9.5338	9.5338	9.5338	9.5338	9.5338	9.5338	9.5338	9.5338	9.5338	9.5338	9.5338	9.5338	9.5338	9.5338	9.5338	9.5338	9.5338	9.5338	9.5338	9.5338	9.5338	9.5338	9.5338
7.7100	8.4392	8.3279	8.0601	8.0821	8.2387	9.1332	7.9450	8.2280	8.4289	7.9531	7.6322	8.3194	9.4902	8.5967	7.6906	9.6159	9.6159	9.6159	9.6159	9.6159	9.6159	9.6159	9.6159	9.6159	9.6159	9.6159	9.6159	9.6159	9.6159	9.6159	9.6159	9.6159	9.6159	9.6159	9.6159	9.6159	9.6159	9.6159	9.6159	9.6159	9.6159	9.6159	9.6159	9.6159	9.6159	9.6159	9.6159	9.6159	9.6159
7.7200	8.4392	8.3279	8.0601	8.0821	8.2387	9.1332	7.9450	8.2280	8.4289	7.9531	7.6322	8.3194	9.4902	8.5967	7.6906	9.6159	9.6159	9.6159	9.6159	9.6159	9.6159	9.6159	9.6159	9.6159	9.6159	9.6159	9.6159	9.6159	9.6159	9.6159	9.6159	9.6159	9.6159	9.6159	9.6159	9.6159	9.6159	9.6159	9.6159	9.6159	9.6159	9.6159	9.6159	9.6159	9.6159	9.6159	9.6159	9.6159	9.6159
7.7300	8.4392	8.3279	8.0601	8.0821	8.2387	9.1332	7.9450	8.2280	8.4289	7.9531	7.6322	8.3194	9.4902	8.5967	7.6906	9.6159	9.6159	9.6159	9.6159	9.6159	9.6159	9.6159	9.6159	9.6159	9.6159	9.6159	9.6159	9.6159	9.6159	9.6159	9.6159	9.6159	9.6159	9.6159	9.6159	9.6159	9.6159	9.6159	9.6159	9.6159	9.6159	9.6159	9.6159	9.6159	9.6159	9.6159	9.6159	9.6159	9.6159
7.7400	8.4392	8.3279	8.0601	8.0821	8.2387	9.1332	7.9450	8.2280	8.4289	7.9531	7.6322	8.3194	9.4902	8.5967	7.6906	9.6159	9.6159	9.6159	9.6159	9.6159	9.6159	9.6159	9.6159	9.6159	9.6159	9.6159	9.6159	9.6159	9.6159	9.6159	9.6159	9.6159	9.6159	9.6159	9.6159	9.6159	9.6159	9.6159	9.6159	9.6159	9.6159	9.6159	9.6159	9.6159	9.6159	9.6159	9.6159	9.6159	9.6159
7.7500	8.4392	8.3279	8.0601	8.0821	8.2387	9.1332	7.9450	8.2280	8.4289	7.9531	7.6322	8.3194	9.4902	8.5967	7.6906	9.6159	9.6159	9.6159	9.6159	9.6159	9.6159	9.6159	9.6159	9.6159	9.6159	9.6159	9.6159	9.6159	9.6159	9.6159	9.6159	9.6159	9.6159	9.6159	9.6159	9.6159	9.6159	9.6159	9.6159	9.6159	9.6159	9.6159	9.6159	9.6159	9.6159	9.6159	9.6159	9.6159	9.6159
7.7600	8.4392	8.3279	8.0601	8.0821	8.2387	9.1332	7.9450	8.2280	8.4289	7.9531	7.6322	8.3194	9.4902	8.5967	7.6906	9.6159	9.6159	9.6159	9.6159	9.6159	9.6159	9.6159	9.6159	9.6159	9.6159	9.6159	9.6159	9.6159	9.6159	9.6159	9.6159	9.6159	9.6159	9.6159	9.6159	9.6159	9.6159	9.6159	9.6159	9.6159	9.6159	9.6159	9.6159	9.6159	9.6159	9.6159	9.6159	9.6159	9.6159
7.7700	8.4392	8.3279	8.0601	8.0821	8.2387	9.1332	7.9450	8.2280	8.4289	7.9531	7.6322	8.3194	9.4902	8.5967	7.6906	9.6159	9.6159	9.6159	9.6159	9.6159	9.6159	9.6159	9.6159	9.6159	9.6159	9.6159	9.6159	9.6159	9.6159	9.6159	9.6159	9.6159	9.6159	9.6159	9.6159	9.6159	9.6159	9.6159	9.6159	9.6159	9.6159	9.6159	9.6159	9.6159	9.6159	9.6159	9.6159	9.6159	9.6159
7.7800	8.4392	8.3279	8.0601	8.0821	8.2387	9.1332	7.9450	8.2280	8.4289	7.9531	7.6322	8.3194	9.4902	8.5967	7.6906	9.6159	9.6159	9.6159	9.6159	9.6159	9.6159	9.6159	9.6159	9.6159	9.6159	9.6159	9.6159	9.6159	9.6159	9.6159	9.6159	9.6159	9.6159	9.6159	9.6159	9.6159	9.6159	9.6159	9.6159	9.6159	9.6159	9.6159	9.6159	9.6159	9.6159	9.6159	9.6159	9.6159	9.6159
7.7900	8.4392	8.3279	8.0601	8.0821	8.2387	9.1332	7.9450	8.2280	8.4289	7.9531	7.6322	8.3194	9.4902	8.5967	7.6906	9.6159	9.6159	9.6159	9.6159	9.6159	9.6159	9.6159	9.6159	9.6159	9.6159	9.6159	9.6159	9.6159	9.6159	9.6159	9.6159	9.6159	9.6159	9.6159	9.6159	9.6159	9.6159	9.6159	9.6159	9.6159	9.6159	9.6159	9.6159	9.6159	9.6159	9.6159	9.6159	9.6159	9.6159
7.8000	8.4392	8.3279	8.0601	8.0821	8.2387	9.1332	7.9450	8.2280	8.4289	7.9531	7.6322	8.3194	9.4902	8.5967	7.6906	9.6159	9.6159	9.6159	9.6159	9.6159	9.6159	9.6159	9.6159	9.6159	9.6159	9.6159	9.6159	9.6159	9.6159	9.6159	9.6159	9.6159	9.6159	9.6159	9.6159	9.6159	9.6159	9.6159	9.6159	9.6159	9.6159	9.6159	9.6159	9.6159	9.6159	9.6159	9.6159	9.6159	9.6159
7.8100	8.4392	8.3279	8.0601	8.0821	8.2387	9.1332	7.9450	8.2280	8.4289	7.9531	7.6322	8.3194	9.4902	8.5967	7.6906	9.6159	9.6159	9.6159	9.6159	9.6159	9.6159	9.6159	9.6159	9.6159	9.6159	9.6159	9.6159	9.6159	9.6159	9.6159	9.6159	9.6159	9.6159	9.6159	9.6159	9.6159	9.6159	9.6159	9.6159	9.6159	9.6159	9.6159	9.6159	9.6159	9.6159	9.6159	9.6159	9.6159	9.6159
7.8200	8.4392	8.3279	8.0601	8.0821	8.2387	9.1332	7.9450	8.2280	8.4289	7.9531	7.6322	8.3194	9.4902	8.5967	7.6906	9.6159	9.6159	9.6159	9.6159	9.6159	9.6159	9.6159	9.6159	9.6159	9.6159	9.6159	9.6159	9.6159	9.6159	9.6159	9.6159	9.6159	9.6159	9.6159	9.6159	9.6159	9.6159	9.6159	9.6159	9.6159	9.6159	9.6159	9.6159	9.6159	9.6159	9.6159	9.6159	9.6159	9.6159
7.8300	8.4392	8.3279	8.0601	8.0821	8.2387	9.1332	7.9450	8.2280	8.4289	7.9531	7.6322	8.3194	9.4902	8.5967	7.6906	9.6159	9.6159	9.6159	9.6159	9.6159	9.6159	9.6159	9.6159	9.6159	9.6159	9.6159	9.6159	9.6159	9.6159	9.6159	9.6159	9.6159	9.6159	9.6159	9.6159	9.6159	9.6159	9.6159	9.6159	9.6159	9.6159	9.6159	9.6159	9.6159	9.6159	9.6159	9.6159	9.6159	9.6159
7.8400	8.4392	8.3279	8.0601	8.0821	8.2387	9.1332	7.9450	8.2280	8.4289	7.9531	7.6322	8.3194	9.4902	8.5967	7.6906	9.6159	9.6159	9.6159	9.6159	9.6159	9.6159	9.6159	9.6159	9.6159	9.6159	9.6159	9.6159	9.6159	9.6159	9.6159	9.6159	9.6159	9.6159	9.6159	9.6159	9.6159	9.6159	9.6159	9.6159	9.6159	9.6159	9.6159	9.6159	9.6159	9.6159	9.6159	9.6159	9.6159	9.6159
7.8500	8.4392	8.3279	8.0601	8.0821	8.2387	9.1332	7.9450	8.2280	8.4289	7.9531	7.6322	8.3194	9.4902	8.5967	7.6906	9.6159	9.6159	9.6159	9.6159	9.6159	9.6159	9.6159	9.6159	9.6159	9.6159	9.6159	9.6159	9.6159	9.6159	9.6159	9.6159	9.6159	9.6159	9.6159	9.6159	9.6159	9.6159	9.6159	9.6159	9.6159	9.6159	9.6159	9.6159	9.6159	9.6159	9.6159	9.6159	9.6159	9.6159
7.8600	8.4392	8.3279	8.0601	8.0821	8.2387	9.1332	7.9450	8.2280	8.4289	7.9531	7.6322	8.3194	9.4902	8.5967	7.6906	9.6159	9.6159	9.6159	9.6159	9.6159	9.6159	9.6159	9.6159	9.6159	9.6159	9.6159	9.6159	9.6159	9.6159	9.6159	9.6159	9.6159	9.6159	9.6159	9.6159	9.6159	9.6159	9.6159	9.6159	9.6159	9.6159	9.6159	9.6159	9.6159	9.6159	9.6159	9.6159	9.6159	9.6159
7.8700	8.4392	8.3279	8.0601	8.0821	8.2387	9.1332	7.9450	8.2280	8.4289	7.9531	7.6322	8.3194	9.4902	8.5967	7.6906	9.6159	9.6159	9.6159	9.6159	9.6159	9.6159	9.6159	9.6159	9.6159	9.6159	9.6159	9.6159	9.6159	9.6159	9.6159	9.6159	9.6159	9.6159	9.6159	9.6159	9.6159	9.6159	9.6159	9.6159	9.6159	9.6159	9.6159	9.6159	9.6159	9.6159	9.6159	9.6159	9.6159	9.6159
7.8800	8.4392	8.3279	8.0601	8.0821	8.2387	9.1332	7.9450	8.2280	8.4289	7.9531	7.6322	8.3194	9.4902	8.5967	7.6906	9.6159	9.6159	9.6159	9.6159	9.6159	9.6159	9.6159	9.6159	9.6159	9.6159	9.6159	9.6159	9.6159	9.6159	9.6159	9.6159	9.6159	9.6159	9.6159	9.6159	9.6159	9.6159	9.6159	9.6159	9.6159	9.6159	9.6159	9.6159	9.6159	9.6159	9.6159	9.6159	9.6159	9.6159
7.8900	8.4392	8.3279	8.0601	8.0821	8.2387	9.1332	7.9450	8.2280	8.4289	7.9531	7.6322	8.3194	9.4902	8.5967	7.6906	9.6159	9.6159	9.6159	9.6159	9.6159	9.6159	9.6159	9.6159	9.6159	9.6159	9.6159	9.6159	9.6159	9.6159	9.6159	9.6159	9.6159	9.6159	9.6159	9.6159	9.6159	9.6159	9.6159	9.6159	9.6159	9.6159	9.6159	9.6159	9.6159	9.6159	9.6159	9.6159	9.6159	9.6159
7.9000	8.4392	8.3279	8.0601	8.0821	8.2387	9.1332	7.9450	8.2280	8.4289	7.9531	7.6322	8.3194	9.4902	8.5967	7.6906	9.6159	9.6159	9.6159	9.6159	9.6159	9.6159	9.6159	9.6159	9.6159	9.6159	9.6159	9.6159	9.6159	9.6159	9.6159	9.6159	9.6159	9.6159	9.6159	9.6159	9.6159	9.6159	9.6159	9.6159	9.6159	9.6159	9.6159	9.6159	9.6159	9.6159	9.6159	9.6159	9.6159	9.6159
7.9100	8.4998	8.3876	8.1177	8.1399	8.2977	9.1992	8.0016	8.2869	8.4894	8.0099	7.6866	8.3791	9.5590	8.6586	7.7454	9.6857	9.6857	9.6857	9.6857	9.6857	9.6857	9.6857	9.6857	9.6857	9.6857	9.6857	9.6857	9.6857	9.6857	9.6857	9.6857	9.6857	9.6857	9.6857	9.6857	9.6857	9.6857	9.6857	9.6857	9.6857	9.6857	9.6857	9.6857	9.6857	9.6857	9.6857	9.6857	9.6857	9.6857
7.9200	8.4998	8.3876	8.1177	8.1399	8.2977	9.1992	8.0016	8.2869	8.4894	8.0099	7.6866	8.3791	9.5590	8.6586	7.7454	9.6857	9.6857	9.6857	9.6857	9.6857	9.6857	9.6857	9.6857	9.6857	9.6857	9.6857	9.6857	9.6857	9.6857	9.6857	9.6857	9.6857	9.6857	9.6857	9.6857	9.6857	9.6857	9.6857	9.6857	9.6857	9.6857	9.6857	9.6857	9.6857	9.6857	9.6857	9.6857	9.6857	9.6857
7.9300	8.4998	8.3876	8.1177	8.1399	8.2977	9.1992	8.0016	8.2869	8.4894	8.0099	7.6866	8.3791	9.5590	8.6586	7.7454	9.6857	9.6857	9.6857	9.6857	9.6857	9.6857	9.6857	9.6857	9.6857	9.6857	9.6857	9.6857	9.6857	9.6857	9.6857	9.6857	9.6857	9.6857	9.6857	9.6857	9.6857	9.6857	9.6857	9.6857	9.6857	9.6857	9.6857	9.6857	9.6857	9.6857	9.6857	9.6857	9.6857	9.6857
7.9400	8.4998	8.3876	8.1177	8.1399	8.2977	9.1992	8.0016	8.2869	8.4894	8.0099	7.6866	8.3791	9.5590	8.6586	7.7454	9.6857	9.6857	9.6857	9.6857	9.6857	9.6857	9.6857	9.6857	9.6857	9.6857	9.6857	9.6857	9.6857	9.6857	9.6857	9.6857	9.6857	9.6857	9.6857	9.6857	9.6857	9.6857	9.6857	9.6857	9.6857	9.6857	9.6857	9.6857	9.6857	9.6857	9.6857	9.6857	9.6857	9.6857
7.9500	8.4998	8.3876	8.1177	8.1399	8.2977	9.1992	8.0016	8.2869	8.4894	8.0099	7.6866	8.3791	9.5590	8.6586	7.7454	9.6857	9.6857	9.6857	9.6857	9.6857	9.6857	9.6857	9.6857	9.6857	9.6857	9.6857	9.6857	9.6857	9.6857	9.6857	9.6857	9.6857	9.6857	9.6857	9.6857	9.6857	9.6857	9.6857	9.6857	9.6857	9.6857	9.6857	9.6857	9.6857	9.6857	9.6857	9.6857	9.6857	9.6857
7.9600	8.4998	8.3876	8.1177	8.1399	8.2977	9.1992	8.0016	8.2869	8.4894	8.0099	7.6866	8.3791	9.5590	8.6586	7.7454	9.6857	9.6857	9.6857	9.6857	9.6857	9.6857	9.6857	9.6857	9.6857	9.6857	9.6857	9.6857	9.6857	9.6857	9.6857	9.6857	9.6857	9.6857	9.6857	9.6857	9.6857	9.6857	9.6857	9.6857	9.6857	9.6857	9.6857	9.6857	9.6857	9.6857	9.6857	9.6857	9.6857	9.6857
7.9700	8.4998	8.3876	8.1177	8.1399	8.2977	9.1992	8.0016	8.2869	8.4894	8.0099	7.6866	8.3791	9.5590	8.6586	7.7454	9.6857	9.6857	9.6857	9.6857	9.6857	9.6857	9.6857	9.6857	9.6857	9.6857	9.6857	9.6857	9.6857	9.6857	9.6857	9.6857	9.6857	9.6857	9.6857	9.6857	9.6857	9.6857	9.6857	9.6857	9.6857	9.6857	9.6857	9.6857	9.6857	9.6857	9.6857	9.6857	9.6857	9.6857
7.9800	8.4998	8.3876	8.1177	8.1399	8.2977	9.1992	8.0016	8.2869	8.4894	8.0099	7.6866	8.3791	9.5590	8.6586	7.7454	9.6857	9.6857	9.6857	9.6857	9.6857	9.6857	9.6857	9.6857	9.6857	9.6857	9.6857	9.6857	9.6857	9.6857	9.6857	9.6857	9.6857	9.6857	9.6857	9.6857	9.6857	9.6857	9.6857	9.6857	9.6857	9.6857	9.6857	9.6857	9.6857	9.6857	9.6857	9.6857	9.6857	9.6857
7.9900	8.4998	8.3876	8.1177	8.1399	8.2977	9.1992	8.0016	8.2869	8.4894	8.0099	7.6866	8.3791	9.5590	8.6586	7.7454	9.6857	9.6857	9.6857	9.6857	9.6857	9.6857	9.6857	9.6857	9.6857	9.6857	9.6857	9.6857	9.6857	9.6857	9.6857	9.6857	9.6857	9.6857	9.6857	9.6857	9.6857	9.6857	9.6857	9.6857	9.6857	9.6857	9.6857	9.6857	9.6857	9.6857	9.6857	9.6857	9.6857	9.6857
8.0000	8.4998	8.3876	8.1177	8.1399	8.2977	9.1992	8.0016	8.2869	8.4894	8.0099	7.6866	8.3791	9.5590	8.6586	7.7454	9.6857	9.6857	9.6857	9.6857	9.6857	9.6857	9.6857	9.6857	9.6857	9.6857	9.6857	9.6857	9.6857	9.6857	9.6857	9.6857	9.6857	9.6857	9.6857	9.6857	9.6857	9.6857	9.6857	9.6857	9.6857	9.6857	9.6857	9.6857	9.6857	9.6857	9.6857	9.6857	9.6857	9.6857
8.0100	8.4998	8.3876	8.1177	8.1399	8.2977	9.1992	8.0016	8.2869	8.4894	8.0099	7.6866	8.3791	9.5590	8.6586	7.7454	9.6857	9.6857	9.6857	9.6857	9.6857	9.6857	9.6857	9.6857	9.6857	9.6857	9.6857	9.6857	9.6857	9.6857	9.6857	9.6857	9.6857	9.6857	9.6857	9.6857	9.6857	9.6857	9.6857	9.6857	9.6857	9.6857	9.6857	9.6857	9.6857	9.6857	9.6857	9.6857	9.6857	9.6857
8.0200	8.4998	8.3876	8.1177	8.1399	8.2977	9.1992	8.0016	8.2869	8.4894	8.0099	7.6866	8.3791	9.5590	8.6586	7.7454	9.6857	9.6857	9.6857	9.6857	9.6857	9.6857	9.6857	9.6857	9.6857	9.6857	9.6857	9.6857	9.6857	9.6857	9.6857	9.6857	9.6857	9.6857	9.6857	9.6857	9.6857	9.6857	9.6857	9.6857	9.6857	9.6857	9.6857	9.6857	9.6857	9.6857	9.6857	9.6857	9.6857	9.6857
8.0300	8.4998	8.3876	8.1177	8.1399	8.2977	9.1992	8.0016	8.2869	8.4894	8.0099	7.6866	8.3791	9.5590	8.6586	7.7454	9.6857	9.6857	9.6857	9.6857	9.6857	9.6857	9.6857	9.6857	9.6857	9.6857	9.6857	9.6857	9.6857	9.6857	9.6857	9.6857	9.6857	9.6857	9.6857	9.6857	9.6857	9.6857	9.6857	9.6857	9.6857	9.6857	9.6857	9.6857	9.6857	9.6857	9.6857	9.6857	9.6857	9.6857
8.0400	8.4998	8.3876	8.1177	8.1399	8.2977	9.1992	8.0016	8.2869	8.4894	8.0099	7.6866	8.3791	9.5590	8.6586	7.7454	9.6857	9.6857	9.6857	9.6857	9.6857	9.6857	9.6857	9.6857	9.6857	9.6857	9.6857	9.6857	9.6857	9.6857	9.6857	9.6857	9.6857	9.6857	9.6857	9.6857	9.6857	9.6857	9.6857	9.6857	9.6857	9.6857	9.6857	9.6857	9.6857	9.6857	9.6857	9.6857	9.6857	9.6857
8.0500	8.4998	8.3876	8.1177	8.1399	8.2977	9.1992	8.0016	8.2869	8.4894	8.0099	7.6866	8.3791	9.5590	8.6586	7.7454	9.6857	9.6857	9.6857	9.6857	9.6857	9.6857	9.6857	9.6857	9.6857	9.6857	9.6857	9.6857	9.6857	9.6857	9.6857	9.6857	9.6857	9.6857	9.6857	9.6857	9.6857	9.6857	9.6857	9.6857	9.6857	9.6857	9.6857	9.6857	9.6857	9.6857	9.6857	9.6857	9.6857	9.6857
8.0600	8.4998	8.3876	8.1177	8.1399	8.2977	9.1992	8.0016	8.2869	8.4894	8.0099	7.6866	8.3791	9.5590	8.6586	7.7454	9.6857	9.6857	9.6857	9.6857	9.6857	9.6857	9.6857	9.6857	9.6857	9.6857	9.6857	9.6857	9.6857	9.6857	9.6857	9.6857	9.6857	9.6857	9.6857	9.6857	9.6857	9.6857	9.6857	9.6857	9.6857	9.6857	9.6857	9.6857	9.6857	9.6857	9.6857	9.6857	9.6857	9.6857
8.0700	8.4998	8.3876	8.1177	8.1399	8.2977	9.1992	8.0016	8.2869	8.4894	8.0099	7.6866	8.3791	9.5590	8.6586	7.7454	9.6857	9.6857	9.6857	9.6857	9.6857	9.6857	9.6857	9.6857	9.6857	9.6857	9.6857	9.6857	9.6857	9.6857	9.6857	9.6857	9.6857	9.6857	9.6857	9.6857	9.6857	9.6857	9.6857	9.6857	9.6857	9.6857	9.6857	9.6857	9.6857	9.6857	9.6857	9.6857	9.6857	9.6857
8.0800	8.4998	8.3876	8.1177	8.1399	8.2977	9.1992	8.0016	8.2869	8.4894	8.0099	7.6866	8.3791	9.5590	8.6586	7.7454	9.6857	9.6857	9.6857	9.6857	9.6857	9.6857	9.6857	9.6857	9.6857	9.6857	9.6857	9.6857	9.6857	9.6857	9.6857	9.6857	9.6857	9.6857	9.6857	9.6857	9.6857	9.6857	9.6857	9.6857	9.6857	9.6857	9.6857	9.6857	9.6857	9.6857	9.6857	9.6857	9.6857	9.6857
8.0900	8.4998	8.3876	8.1177	8.1399	8.2977	9.1992	8.0016	8.2869	8.4894	8.0099	7.6866	8.3791	9.5590	8.6586	7.7454	9.6857	9.6857	9.6857	9.6857	9.6857	9.6857	9.6857	9.6857	9.6857	9.6857	9.6857	9.6857	9.6857	9.6857	9.6857	9.6857	9.6857	9.6857	9.6857	9.6857	9.6857	9.6857	9.6857	9.6857	9.6857	9.6857	9.6857	9.6857	9.6857	9.6857	9.6857	9.6857	9.6857	9.6857
8.1000	8.4998	8.3876	8.1177	8.1399	8.2977	9.1992	8.0016	8.2869	8.4894	8.0099	7.6866	8.3791	9.5590	8.6586	7.7454	9.6857	9.6857	9.6857	9.6857	9.6857	9.6857	9.6857	9.6857	9.6857	9.6857	9.6857	9.6857	9.6857	9.6857	9.6857	9.6857	9.6857	9.6857	9.6857	9.6857	9.6857	9.6857	9.6857	9.6857	9.6857	9.6857	9.6857	9.6857	9.6857	9.6857	9.6857	9.6857	9.6857	9.6857
8.1100	8.5507	8.4378	8.1661	8.1885	8.3473	9.2547	8.0493	8.3364	8.5403	8.0576	7.7322	8.4294	9.6170	8.7106	7.7914	9.7444	9.7444	9.7444	9.7444	9.7444	9.7444	9.7444	9.7444	9.7444	9.7444	9.7444	9.7444	9.7444	9.7444	9.7444	9.7444	9.7444	9.7444	9.7444	9.7444	9.7444	9.7444	9.7444	9.7444	9.7444	9.7444	9.7444	9.7444	9.7444	9.7444	9.7444	9.7444	9.7444	9.7444
8.1200	8.5507	8.4378	8.1661	8.1885	8.3473	9.2547	8.0493	8.3364	8.5403	8.0576	7.7322	8.4294	9.6170	8.7106	7.7914	9.7444	9.7444	9.7444	9.7444	9.7444	9.7444	9.7444	9.7444	9.7444	9.7444	9.7444	9.7444	9.7444	9.7444	9.7444	9.7444	9.7444	9.7444	9.7444	9.7444	9.7444	9.7444	9.7444	9.7444	9.7444	9.7444	9.7444	9.7444	9.7444	9.7444	9.7444	9.7444	9.7444	9.7444
8.1300	8.5507	8.4378	8.1661	8.1885	8.3473	9.2547	8.0493	8.3364	8.5403	8.0576	7.7322	8.4294	9.6170	8.7106	7.7914	9.7444	9.7444	9.7444	9.7444	9.7444	9.7444	9.7444	9.7444	9.7444	9.7444	9.7444	9.7444	9.7444	9.7444	9.7444	9.7444	9.7444	9.7444	9.7444	9.7444	9.7444	9.7444	9.7444	9.7444	9.7444	9.7444	9.7444	9.7444	9.7444	9.7444	9.7444	9.7444	9.7444	9.7444
8.1400	8.5507	8.4378	8.1661	8.1885	8.3473	9.2547	8.0493	8.3364	8.5403	8.0576	7.7322	8.4294	9.6170	8.7106	7.7914	9.7444	9.7444	9.7444	9.7444	9.7444	9.7444	9.7444	9.7444	9.7444	9.7444	9.7444	9.7444	9.7444	9.7444	9.7444	9.7444	9.7444	9.7444	9.7444	9.7444	9.7444	9.7444	9.7444	9.7444	9.7444	9.7444	9.7444	9.7444	9.7444	9.7444	9.7444	9.7444	9.7444	9.7444
8.1500	8.5507	8.4378	8.1661	8.1885	8.3473	9.2547	8.0493	8.3364	8.5403	8.0576	7.7322	8.4294	9.6170	8.7106	7.7914	9.7444	9.7444	9.7444	9.7444	9.7444	9.7444	9.7444	9.7444	9.7444	9.7444	9.7444	9.7444	9.7444	9.7444	9.7444	9.7444	9.7444	9.7444	9.7444	9.7444	9.7444	9.7444	9.7444	9.7444	9.7444	9.7444	9.7444	9.7444	9.7444	9.7444	9.7444	9.7444	9.7444	9.7444
8.1600	8.5507	8.4378	8.1661	8.1885	8.3473	9.2547	8.0493	8.3364	8.5403	8.0576	7.7322	8.4294	9.6170	8.7106	7.7914	9.7444	9.7444	9.7444	9.7444	9.7444	9.7444	9.7444	9.7444	9.7444	9.7444	9.7444	9.7444	9.7444	9.7444	9.7444	9.7444	9.7444	9.7444	9.7444	9.7444	9.7444	9.7444	9.7444	9.7444	9.7444	9.7444	9.7444	9.7444	9.7444	9.7444	9.7444	9.7444	9.7444	9.7444
8.1700	8.5507	8.4378	8.1661	8.1885	8.3473	9.2547	8.0493	8.3364	8.5403	8.0576	7.7322	8.4294	9.6170	8.7106	7.7914	9.7444	9.7444	9.7444	9.7444	9.7444	9.7444	9.7444	9.7444	9.7444	9.7444	9.7444	9.7444	9.7444	9.7444	9.7444	9.7444	9.7444	9.7444	9.7444	9.7444	9.7444	9.7444	9.7444	9.7444	9.7444	9.7444	9.7444	9.7444	9.7444	9.7444	9.7444	9.7444	9.7444	9.7444
8.1800	8.5507	8.4378	8.1661	8.1885	8.3473	9.2547	8.0493	8.3364	8.5403	8.0576	7.7322	8.4294	9.6170	8.7106	7.7914	9.7444	9.7444	9.7444	9.7444	9.7444	9.7444	9.7444	9.7444	9.7444	9.7444	9.7444	9.7444	9.7444	9.7444	9.7444	9.7444	9.7444	9.7444	9.7444	9.7444	9.7444	9.7444	9.7444	9.7444	9.7444	9.7444	9.7444	9.7444	9.7444	9.7444	9.7444	9.7444	9.7444	9.7444
8.1900	8.5507	8.4378	8.1661	8.1885	8.3473	9.2547	8.0493	8.3364	8.5403	8.0576	7.7322	8.4294	9.6170	8.7106	7.7914	9.7444	9.7444	9.7444	9.7444	9.7444	9.7444	9.7444	9.7444	9.7444	9.7444	9.7444	9.7444	9.7444	9.7444	9.7444	9.7444	9.7444	9.7444	9.7444	9.7444	9.7444	9.7444	9.7444	9.7444	9.7444	9.7444	9.7444	9.7444	9.7444	9.7444	9.7444	9.7444	9.7444	9.7444
8.2000	8.5507	8.4378	8.1661	8.1885	8.3473	9.2547	8.0493	8.3364	8.5403	8.0576	7.7322	8.4294	9.6170	8.7106	7.7914	9.7444	9.7444	9.7444	9.7444	9.7444	9.7444	9.7444	9.7444	9.7444	9.7444	9.7444	9.7444	9.7444	9.7444	9.7444	9.7444	9.7444	9.7444	9.7444	9.7444	9.7444	9.7444	9.7444	9.7444	9.7444	9.7444	9.7444	9.7444	9.7444	9.7444	9.7444	9.7444	9.7444	9.7444
8.2100	8.5507	8.4378	8.1661	8.1885	8.3473	9.2547	8.0493	8.3364	8.5403	8.0576	7.7322	8.4294	9.6170	8.7106	7.7914	9.7444	9.7444	9.7444	9.7444	9.7444	9.7444	9.7444	9.7444	9.7444	9.7444	9.7444	9.7444	9.7444	9.7444	9.7444	9.7444	9.7444	9.7444	9.7444	9.7444	9.7444	9.7444	9.7444	9.7444	9.7444	9.7444	9.7444	9.7444	9.7444	9.7444	9.7444	9.7444	9.7444	9.7444
8.2200	8.5507	8.4378	8.1661	8.1885	8.3473	9.2547	8.0493	8.3364	8.5403	8.0576	7.7322	8.4294	9.6170	8.7106	7.7914	9.7444	9.7444	9.7444	9.7444	9.7444	9.7444	9.7444	9.7444	9.7444	9.7444	9.7444	9.7444	9.7444	9.7444	9.7444	9.7444	9.7444	9.7444	9.7444	9.7444	9.7444	9.7444	9.7444	9.7444	9.7444	9.7444	9.7444	9.7444	9.7444	9.7444	9.7444	9.7444	9.7444	9.7444
8.2300	8.5507	8.4378	8.1661	8.1885	8.3473	9.2547	8.0493	8.3364	8.5403	8.0576	7.7322	8.4294	9.6170	8.7106	7.7914	9.7444	9.7444	9.7444	9.7444	9.7444	9.7444	9.7444	9.7444	9.7444	9.7444	9.7444	9.7444	9.7444	9.7444	9.7444	9.7444	9.7444	9.7444	9.7444	9.7444	9.7444	9.7444	9.7444	9.7444	9.7444	9.7444	9.7444	9.7444	9.7444	9.7444	9.7444	9.7444	9.7444	9.7444
8.2400	8.5507	8.4378	8.1661	8.1885	8.3473	9.2547	8.0493	8.3364	8.5403	8.0576	7.7322	8.4294	9.6170	8.7106	7.7914	9.7444	9.7444	9.7444	9.7444	9.7444	9.7444	9.7444	9.7444	9.7444	9.7444	9.7444	9.7444	9.7444	9.7444	9.7444	9.7444	9.7444	9.7444	9.7444	9.7444	9.7444	9.7444	9.7444	9.7444	9.7444	9.7444	9.7444	9.7444	9.7444	9.7444	9.7444	9.7444	9.7444	9.7444
8.2500	8.5507	8.4378	8.1661	8.1885	8.3473	9.2547	8.0493	8.3364	8.5403	8.0576	7.7322	8.4294	9.6170	8.7106	7.7914	9.7444	9.7444	9.7444	9.7444	9.7444	9.7444	9.7444	9.7444	9.7444	9.7444	9.7444	9.7444	9.7444	9.7444	9.7444	9.7444	9.7444	9.7444	9.7444	9.7444	9.7444	9.7444	9.7444	9.7444	9.7444	9.7444	9.7444	9.7444	9.7444	9.7444	9.7444	9.7444	9.7444	9.7444
8.2600	8.5507	8.4378	8.1661	8.1885	8.3473	9.2547	8.0493	8.3364	8.5403	8.0576	7.7322	8.4294	9.6170	8.7106	7.7914	9.7444	9.7444	9.7444	9.7444	9.7444	9.7444	9.7444	9.7444	9.7444	9.7444	9.7444	9.7444	9.7444	9.7444	9.7444	9.7444	9.7444	9.7444	9.7444	9.7444	9.7444	9.7444	9.7444	9.7444	9.7444	9.7444	9.7444	9.7444	9.7444	9.7444	9.7444	9.7444	9.7444	9.7444
8.2700	8.5507	8.4378	8.1661	8.1885	8.3473	9.2547	8.0493	8.3364	8.5403	8.0576	7.7322	8.4294	9.6170	8.7106	7.7914	9.7444	9.7444	9.7444	9.7444	9.7444	9.7444	9.7444	9.7444	9.7444	9.7444	9.7444	9.7444	9.7444	9.7444	9.7444	9.7444	9.7444	9.7444	9.7444	9.7444	9.7444	9.7444	9.7444	9.7444	9.7444	9.7444	9.7444	9.7444	9.7444	9.7444	9.7444	9.7444	9.7444	9.7444
8.2800	8.5507	8.4378	8.1661	8.1885	8.3473	9.2547	8.0493	8.3364	8.5403	8.0576	7.7322	8.4294	9.6170	8.7106	7.7914	9.7444	9.7444	9.7444	9.7444	9.7444	9.7444	9.7444	9.7444	9.7444	9.7444	9.7444	9.7444	9.7444	9.7444	9.7444	9.7444	9.7444	9.7444	9.7444	9.7444	9.7444	9.7444	9.7444	9.7444	9.7444	9.7444	9.7444	9.7444	9.7444	9.7444	9.7444	9.7444	9.7444	9.7444
8.2900	8.5507	8.4378	8.1661	8.1885	8.3473	9.2547	8.0493	8.3364	8.5403	8.0576	7.7322	8.4294	9.6170	8.7106	7.7914	9.7444	9.7444	9.7444	9.7444	9.7444	9.7444	9.7444	9.7444	9.7444	9.7444	9.7444	9.7444	9.7444	9.7444	9.7444	9.7444	9.7444	9.7444	9.7444	9.7444	9.7444	9.7444	9.7444	9.7444	9.7444	9.7444	9.7444	9.7444	9.7444	9.7444	9.7444	9.7444	9.7444	9.7444
8.3000	8.5507	8.4378	8.1661	8.1885	8.3473	9.2547	8.0493	8.3364	8.5403	8.0576	7.7322	8.4294	9.6170	8.7106	7.7914	9.7444	9.7444	9.7444	9.7444	9.7444	9.7444	9.7444	9.7444	9.7444	9.7444	9.7444	9.7444	9.7444	9.7444	9.7444	9.7444	9.7444	9.7444	9.7444	9.7444	9.7444	9.7444	9.7444	9.7444	9.7444	9.7444	9.7444	9.7444	9.7444	9.7444	9.7444	9.7444	9.7444	9.7444
8.3100	8.5932	8.4797	8.2065	8.2290	8.3887	9.3010	8.0889	8.3776	8.5827	8.0973	7.7702	8.4712	9.6654	8.7540	7.8298	9.7935	9.7935	9.7935	9.7935	9.7935	9.7935	9.7935	9.7935	9.7935	9.7935	9.7935	9.7935	9.7935	9.7935	9.7935	9.7935	9.7935	9.7935	9.7935	9.7935	9.7935	9.7935	9.7935	9.7935	9.7935	9.7935	9.7935	9.7935	9.7935	9.7935	9.7935	9.7935	9.7935	9.7935
8.3200	8.5932	8.4797	8.2065	8.2290	8.3887	9.3010	8.0889	8.3776	8.5827	8.0973	7.7702	8.4712	9.6654	8.7540	7.8298	9.7935	9.7935	9.7935	9.7935	9.7935	9.7935	9.7935	9.7935	9.7935	9.7935	9.7935	9.7935	9.7935	9.7935	9.7935	9.7935	9.7935	9.7935	9.7935	9.7935	9.7935	9.7935	9.7935	9.7935	9.7935	9.7935	9.7935	9.7935	9.7935	9.7935	9.7935	9.7935	9.7935	9.7935
8.3300	8.5932	8.4797	8.2065	8.2290	8.3887	9.3010	8.0889	8.3776	8.5827	8.0973	7.7702	8.4712	9.6654	8.7540	7.8298	9.7935	9.7935	9.7935	9.7935	9.7935	9.7935	9.7935	9.7935	9.7935	9.7935	9.7935	9.7935	9.7935	9.7935	9.7935	9.7935	9.7935	9.7935	9.7935	9.7935	9.7935	9.7935	9.7935	9.7935	9.7935	9.7935	9.7935	9.7935	9.7935	9.7935	9.7935	9.7935	9.7935	9.7935
8.3400	8.5932	8.4797	8.2065	8.2290	8.3887	9.3010	8.0889	8.3776	8.5827	8.0973	7.7702	8.4712	9.6654	8.7540	7.8298	9.7935	9.7935	9.7935	9.7935	9.7935	9.7935	9.7935	9.7935	9.7935	9.7935	9.7935	9.7935	9.7935	9.7935	9.7935	9.7935	9.7935	9.7935	9.7935	9.7935	9.7935	9.7935	9.7935	9.7935	9.7935	9.7935	9.7935	9.7935	9.7935	9.7935	9.7935	9.7935	9.7935	9.7935
8.3500	8.5932	8.4797	8.2065	8.2290	8.3887	9.3010	8.0889	8.3776	8.5827	8.0973	7.7702	8.4712	9.6654	8.7540	7.8298	9.7935	9.7935	9.7935	9.7935	9.7935	9.7935	9.7935	9.7935	9.7935	9.7935	9.7935	9.7935	9.7935	9.7935	9.7935	9.7935	9.7935	9.7935	9.7935	9.7935	9.7935	9.7935	9.7935	9.7935	9.7935	9.7935	9.7935	9.7935	9.7935	9.7935	9.7935	9.7935	9.7935	9.7935
8.3600	8.5932	8.4797	8.2065	8.2290	8.3887	9.3010	8.0889	8.3776	8.5827	8.0973	7.7702	8.4712	9.6654	8.7540	7.8298	9.7935	9.7935	9.7935	9.7935	9.7935	9.7935	9.7935	9.7935	9.7935	9.7935	9.7935	9.7935	9.7935	9.7935	9.7935	9.7935	9.7935	9.7935	9.7935	9.7935	9.7935	9.7935	9.7935	9.7935	9.7935	9.7935	9.7935	9.7935	9.7935	9.7935	9.7935	9.7935	9.7935	9.7935
8.3700	8.5932	8.4797	8.2065	8.2290	8.3887	9.3010	8.0889	8.3776	8.5827	8.0973	7.7702	8.4712	9.6654	8.7540	7.8298	9.7935	9.7935	9.7935	9.7935	9.7935	9.7935	9.7935	9.7935	9.7935	9.7935	9.7935	9.7935	9.7935	9.7935	9.7935	9.7935	9.7935	9.7935	9.7935	9.7935	9.7935	9.7935	9.7935	9.7935	9.7935	9.7935	9.7935	9.7935	9.7935	9.7935	9.7935	9.7935	9.7935	9.7935
8.3800	8.5932	8.4797	8.2065	8.2290	8.3887	9.3010	8.0889	8.3776	8.5827	8.0973	7.7702	8.4712	9.6654	8.7540	7.8298	9.7935	9.7935	9.7935	9.7935	9.7935	9.7935	9.7935	9.7935	9.7935	9.7935	9.7935	9.7935	9.7935	9.7935	9.7935	9.7935	9.7935	9.7935	9.7935	9.7935	9.7935	9.7935	9.7935	9.7935	9.7935	9.7935	9.7935	9.7935	9.7935	9.7935	9.7935	9.7935	9.7935	9.7935
8.3900	8.5932	8.4797	8.2065	8.2290	8.3887	9.3010	8.0889	8.3776	8.5827	8.0973	7.7702	8.4712	9.6654	8.7540	7.8298	9.7935	9.7935	9.7935	9.7935	9.7935	9.7935	9.7935	9.7935	9.7935	9.7935	9.7935	9.7935	9.7935	9.7935	9.7935	9.7935	9.7935	9.7935	9.7935	9.7935	9.7935	9.7935	9.7935	9.7935	9.7935	9.7935	9.7935	9.7935	9.7935	9.7935	9.7935	9.7935	9.7935	9.7935
8.4000	8.5932	8.4797	8.2065	8.2290	8.3887	9.3010	8.0889	8.3776	8.5827	8.0973	7.7702	8.4712	9.6654	8.7540	7.8298	9.7935	9.7935	9.7935	9.7935	9.7935	9.7935	9.7935	9.7935	9.7935	9.7935	9.7935	9.7935	9.7935	9.7935	9.7935	9.7935	9.7935	9.7935	9.7935	9.7935	9.7935	9.7935	9.7935	9.7935	9.7935	9.7935	9.7935	9.7935	9.7935	9.7935	9.7935	9.7935	9.7935	9.7935
8.4100	8.5932	8.4797	8.2065	8.2290	8.3887	9.3010	8.0889	8.3776	8.5827	8.0973	7.7702	8.4712	9.6654	8.7540	7.8298	9.7935	9.7935	9.7935	9.7935	9.7935	9.7935	9.7935	9.7935	9.7935	9.7935	9.7935	9.7935	9.7935	9.7935	9.7935	9.7935	9.7935	9.7935	9.7935	9.7935	9.7935	9.7935	9.7935	9.7935	9.7935	9.7935	9.7935	9.7935	9.7935	9.7935	9.7935	9.7935	9.7935	9.7935
8.4200	8.5932	8.4797	8.2065	8.2290	8.3887	9.3010	8.0889	8.3776	8.5827	8.0973	7.7702	8.4712	9.6654	8.7540	7.8298	9.7935	9.7935	9.7935	9.7935	9.7935	9.7935	9.7935	9.7935	9.7935	9.7935	9.7935	9.7935	9.7935	9.7935	9.7935	9.7935	9.7935	9.7935	9.7935	9.7935	9.7935	9.7935	9.7935	9.7935	9.7935	9.7935	9.7935	9.7935	9.7935	9.7935	9.7935	9.7935	9.7935	9.7935
8.4300	8.5932	8.4797	8.2065	8.2290	8.3887	9.3010	8.0889	8.3776	8.5827	8.0973	7.7702	8.4712	9.6654	8.7540	7.8298	9.7935	9.7935	9.7935	9.7935	9.7935	9.7935	9.7935	9.7935	9.7935	9.7935	9.7935	9.7935	9.7935	9.7935	9.7935	9.7935	9.7935	9.7935	9.7935	9.7935	9.7935	9.7935	9.7935	9.7935	9.7935	9.7935	9.7935	9.7935	9.7935	9.7935	9.7935	9.7935	9.7935	9.7935
8.4400	8.5932	8.4797	8.2065	8.2290	8.3887	9.3010	8.0889	8.3776	8.5827	8.0973	7.7702	8.4712	9.6654	8.7540	7.8298	9.7935	9.7935	9.7935	9.7935	9.7935	9.7935	9.7935	9.7935	9.7935	9.7935	9.7935	9.7935	9.7935	9.7935	9.7935	9.7935	9.7935	9.7935	9.7935	9.7935	9.7935	9.7935	9.7935	9.7935	9.7935	9.7935	9.7935	9.7935	9.7935	9.7935	9.7935	9.7935	9.7935	9.7935
8.4500	8.5932	8.4797	8.2065	8.2290	8.3887	9.3010	8.0889	8.3776	8.5827	8.0973	7.7702	8.4712	9.6654	8.7540	7.8298	9.7935	9.7935	9.7935	9.7935	9.7935	9.7935	9.7935	9.7935	9.7935	9.7935	9.7935	9.7935	9.7935	9.7935	9.7935	9.7935	9.7935	9.7935	9.7935	9.7935	9.7935	9.7935	9.7935	9.7935	9.7935	9.7935	9.7935	9.7935	9.7935	9.7935	9.7935	9.7935	9.7935	9.7935
8.4600	8.5932	8.4797	8.2065	8.2290	8.3887	9.3010	8.0889	8.3776	8.5827	8.0973	7.7702	8.4712	9.6654	8.7540	7.8298	9.7935	9.7935	9.7935	9.7935	9.7935	9.7935	9.7935	9.7935	9.7935	9.7935	9.7935	9.7935	9.7935	9.7935	9.7935	9.7935	9.7935	9.7935	9.7935	9.7935	9.7935	9.7935	9.7935	9.7935	9.7935	9.7935	9.7935	9.7935	9.7935	9.7935	9.7935	9.7935	9.7935	9.7935
8.4700	8.5932	8.4797	8.2065	8.2290	8.3887	9.3010	8.0889	8.3776	8.5827	8.0973	7.7702	8.4712	9.6654	8.7540	7.8298	9.7935	9.7935	9.7935	9.7935	9.7935	9.7935	9.7935	9.7935	9.7935	9.7935	9.7935	9.7935	9.7935	9.7935	9.7935	9.7935	9.7935	9.7935	9.7935	9.7935	9.7935	9.7935	9.7935	9.7935	9.7935	9.7935	9.7935	9.7935	9.7935	9.7935	9.7935	9.7935	9.7935	9.7935
8.4800	8.5932	8.4797	8.2065	8.2290	8.3887	9.3010	8.0889	8.3776	8.5827	8.0973	7.7702	8.4712	9.6654	8.7540	7.8298	9.7935	9.7935	9.7935	9.7935	9.7935	9.7935	9.7935	9.7935	9.7935	9.7935	9.7935	9.7935	9.7935	9.7935	9.7935	9.7935	9.7935	9.7935	9.7935	9.7935	9.7935	9.7935	9.7935	9.7935	9.7935	9.7935	9.7935	9.7935	9.7935	9.7935	9.7935	9.7935	9.7935	9.7935
8.4900	8.5932	8.4797	8.2065	8.2290	8.3887	9.3010	8.0889	8.3776	8.5827	8.0973	7.7702	8.4712	9.6654	8.7540	7.8298	9.7935	9.7935	9.7935	9.7935	9.7935	9.7935	9.7935	9.7935	9.7935	9.7935	9.7935	9.7935	9.7935	9.7935	9.7935	9.7935	9.7935	9.7935	9.7935	9.7935	9.7935	9.7935	9.7935	9.7935	9.7935	9.7935	9.7935	9.7935	9.7935	9.7935	9.7935	9.7935	9.7935	9.7935
8.5000	8.5932	8.4797	8.2065	8.2290	8.3887	9.3010	8.0889	8.3776	8.5827	8.0973	7.7702	8.4712	9.6654	8.7540	7.8298	9.7935	9.7935	9.7935	9.7935	9.7935	9.7935	9.7935	9.7935	9.7935	9.7935	9.7935	9.7935	9.7935	9.7935	9.7935	9.7935	9.7935	9.7935	9.7935	9.7935	9.7935	9.7935	9.7935	9.7935	9.7935	9.7935	9.7935	9.7935	9.7935	9.7935	9.7935	9.7935	9.7935	9.7935
8.5100	8.6255	8.5115	8.2371	8.2597	8.4201	9.3363	8.1190	8.4090	8.6149	8.1275	7.7990	8.5031	9.7024	8.7870	7.8588	9.8309	9.8309	9.8309	9.8309	9.8309	9.8309	9.8309	9.8309	9.8309	9.8309	9.8309	9.8309	9.8309	9.8309	9.8309	9.8309	9.8309	9.8309	9.8309	9.8309	9.8309	9.8309	9.8309	9.8309	9.8309	9.8309	9.8309	9.8309	9.8309	9.8309	9.8309	9.8309	9.8309	9.8309
8.5200	8.6255	8.5115	8.2371	8.2597	8.4201	9.3363	8.1190	8.4090	8.6149	8.1275	7.7990	8.5031	9.7024	8.7870	7.8588	9.8309	9.8309	9.8309	9.8309	9.8309	9.8309	9.8309	9.8309	9.8309	9.8309	9.8309	9.8309	9.8309	9.8309	9.8309	9.8309	9.8309	9.8309	9.8309	9.8309	9.8309	9.8309	9.8309	9.8309	9.8309	9.8309	9.8309	9.8309	9.8309	9.8309	9.8309	9.8309	9.8309	9.8309
8.5300	8.6255	8.5115	8.2371	8.2597	8.4201	9.3363	8.1190	8.4090	8.6149	8.1275	7.7990	8.5031	9.7024	8.7870	7.8588	9.8309	9.8309	9.8309	9.8309	9.8309	9.8309	9.8309	9.8309	9.8309	9.8309	9.8309	9.8309	9.8309	9.8309	9.8309	9.8309	9.8309	9.8309	9.8309	9.8309	9.8309	9.8309	9.8309	9.8309	9.8309	9.8309	9.8309	9.8309	9.8309	9.8309	9.8309	9.8309	9.8309	9.8309
8.5400	8.6255	8.5115	8.2371	8.2597	8.4201	9.3363	8.1190	8.4090	8.6149	8.1275	7.7990	8.5031	9.7024	8.7870	7.8588	9.8309	9.8309	9.8309	9.8309	9.8309	9.8309	9.8309	9.8309	9.8309	9.8309	9.8309	9.8309	9.8309	9.8309	9.8309	9.8309	9.8309	9.8309	9.8309	9.8309	9.8309	9.8309	9.8309	9.8309	9.8309	9.8309	9.8309	9.8309	9.8309	9.8309	9.8309	9.8309	9.8309	9.8309
8.5500	8.6255	8.5115	8.2371	8.2597	8.4201	9.3363	8.1190	8.4090	8.6149	8.1275	7.7990	8.5031	9.7024	8.7870	7.8588	9.8309	9.8309	9.8309	9.8309	9.8309	9.8309	9.8309	9.8309	9.8309	9.8309	9.8309	9.8309	9.8309	9.8309	9.8309	9.8309	9.8309	9.8309	9.8309	9.8309	9.8309	9.8309	9.8309	9.8309	9.8309	9.8309	9.8309	9.8309	9.8309	9.8309	9.8309	9.8309	9.8309	9.8309
8.5600	8.6255	8.5115	8.2371	8.2597	8.4201	9.3363	8.1190	8.4090	8.6149	8.1275	7.7990	8.5031	9.7024	8.7870	7.8588	9.8309	9.8309	9.8309	9.8309	9.8309	9.8309	9.8309	9.8309	9.8309	9.8309	9.8309	9.8309	9.8309	9.8309	9.8309	9.8309	9.8309	9.8309	9.8309	9.8309	9.8309	9.8309	9.8309	9.8309	9.8309	9.8309	9.8309	9.8309	9.8309	9.8309	9.8309	9.8309	9.8309	9.8309
8.5700	8.6255	8.5115	8.2371	8.2597	8.4201	9.3363	8.1190	8.4090	8.6149	8.1275	7.7990	8.5031	9.7024	8.7870	7.8588	9.8309	9.8309	9.8309	9.8309	9.8309	9.8309	9.8309	9.8309	9.8309	9.8309	9.8309	9.8309	9.8309	9.8309	9.8309	9.8309	9.8309	9.8309	9.8309	9.8309	9.8309	9.8309	9.8309	9.8309	9.8309	9.8309	9.8309	9.8309	9.8309	9.8309	9.8309	9.8309	9.8309	9.8309
8.5800	8.6255	8.5115	8.2371	8.2597	8.4201	9.3363	8.1190	8.4090	8.6149	8.1275	7.7990	8.5031	9.7024	8.7870	7.8588	9.8309	9.8309	9.8309	9.8309	9.8309	9.8309	9.8309	9.8309	9.8309	9.8309	9.8309	9.8309	9.8309	9.8309	9.8309	9.8309	9.8309	9.8309	9.8309	9.8309	9.8309	9.8309	9.8309	9.8309	9.8309	9.8309	9.8309	9.8309	9.8309	9.8309	9.8309	9.8309	9.8309	9.8309
8.5900	8.6255	8.5115	8.2371	8.2597	8.4201	9.3363	8.1190	8.4090	8.6149	8.1275	7.7990	8.5031	9.7024	8.7870	7.8588	9.8309	9.8309	9.8309	9.8309	9.8309	9.8309	9.8309	9.8309	9.8309	9.8309	9.8309	9.8309	9.8309	9.8309	9.8309	9.8309	9.8309	9.8309	9.8309	9.8309	9.8309	9.8309	9.8309	9.8309	9.8309	9.8309	9.8309	9.8309	9.8309	9.8309	9.8309	9.8309	9.8309	9.8309
8.6000	8.6255	8.5115	8.2371	8.2597	8.4201	9.3363	8.1190	8.4090	8.6149	8.1275	7.7990	8.5031	9.7024	8.7870	7.8588	9.8309	9.8309	9.8309	9.8309	9.8309	9.8309	9.8309	9.8309	9.8309	9.8309	9.8309	9.8309	9.8309	9.8309	9.8309	9.8309	9.8309	9.8309	9.8309	9.8309	9.8309	9.8309	9.8309	9.8309	9.8309	9.8309	9.8309	9.8309	9.8309	9.8309	9.8309	9.8309	9.8309	9.8309
8.6100	8.6255	8.5115	8.2371	8.2597	8.4201	9.3363	8.1190	8.4090	8.6149	8.1275	7.7990	8.5031	9.7024	8.7870	7.8588	9.8309	9.8309	9.8309	9.8309	9.8309	9.8309	9.8309	9.8309	9.8309	9.8309	9.8309	9.8309	9.8309	9.8309	9.8309	9.8309	9.8309	9.8309	9.8309	9.8309	9.8309	9.8309	9.8309	9.8309	9.8309	9.8309	9.8309	9.8309	9.8309	9.8309	9.8309	9.8309	9.8309	9.8309
8.6200	8.6255	8.5115	8.2371	8.2597	8.4201	9.3363	8.1190	8.4090	8.6149	8.1275	7.7990	8.5031	9.7024	8.7870	7.8588	9.8309	9.8309	9.8309	9.8309	9.8309	9.8309	9.8309	9.8309	9.8309	9.8309	9.8309	9.8309	9.8309	9.8309	9.8309	9.8309	9.8309	9.8309	9.8309	9.8309	9.8309	9.8309	9.8309	9.8309	9.8309	9.8309	9.8309	9.8309	9.8309	9.8309	9.8309	9.8309	9.8309	9.8309
8.6300	8.6255	8.5115	8.2371	8.2597	8.4201	9.3363	8.1190	8.4090	8.6149	8.1275	7.7990	8.5031	9.7024	8.7870	7.8588	9.8309	9.8309	9.8309	9.8309	9.8309	9.8309	9.8309	9.8309	9.8309	9.8309	9.8309	9.8309	9.8309	9.8309	9.8309	9.8309	9.8309	9.8309	9.8309	9.8309	9.8309	9.8309	9.8309	9.8309	9.8309	9.8309	9.8309	9.8309	9.8309	9.8309	9.8309	9.8309	9.8309	9.8309
8.6400	8.6255	8.5115	8.2371	8.2597	8.4201	9.3363	8.1190	8.4090	8.6149	8.1275	7.7990	8.5031	9.7024	8.7870	7.8588	9.8309	9.8309	9.8309	9.8309	9.8309	9.8309	9.8309	9.8309	9.8309	9.8309	9.8309	9.8309	9.8309	9.8309	9.8309	9.8309	9.8309	9.8309	9.8309	9.8309	9.8309	9.8309	9.8309	9.8309	9.8309	9.8309	9.8309	9.8309	9.8309	9.8309	9.8309	9.8309	9.8309	9.8309
8.6500	8.6255	8.5115	8.2371	8.2597	8.4201	9.3363	8.1190	8.4090	8.6149	8.1275	7.7990	8.5031	9.7024	8.7870	7.8588	9.8309	9.8309	9.8309	9.8309	9.8309	9.8309	9.8309	9.8309	9.8309	9.8309	9.8309	9.8309	9.8309	9.8309	9.8309	9.8309	9.8309	9.8309	9.8309	9.8309	9.8309	9.8309	9.8309	9.8309	9.8309	9.8309	9.8309	9.8309	9.8309	9.8309	9.8309	9.8309	9.8309	9.8309
8.6600	8.6255	8.5115	8.2371	8.2597	8.4201	9.3363	8.1190	8.4090	8.6149	8.1275	7.7990	8.5031	9.7024	8.7870	7.8588	9.8309	9.8309	9.8309	9.8309	9.8309	9.8309	9.8309	9.8309	9.8309	9.8309	9.8309	9.8309	9.8309	9.8309	9.8309	9.8309	9.8309	9.8309	9.8309	9.8309	9.8309	9.8309	9.8309	9.8309	9.8309	9.8309	9.8309	9.8309	9.8309	9.8309	9.8309	9.8309	9.8309	9.8309
8.6700	8.6255	8.5115	8.2371	8.2597	8.4201	9.3363	8.1190	8.4090	8.6149	8.1275	7.7990	8.5031	9.7024	8.7870	7.8588	9.8309	9.8309	9.8309	9.8309	9.8309	9.8309	9.8309	9.8309	9.8309	9.8309	9.8309	9.8309	9.8309	9.8309	9.8309	9.8309	9.8309	9.8309	9.8309	9.8309	9.8309	9.8309	9.8309	9.8309	9.8309	9.8309	9.8309	9.8309	9.8309	9.8309	9.8309	9.8309	9.8309	9.8309
8.6800	8.6255	8.5115	8.2371	8.2597	8.4201	9.3363	8.1190	8.4090	8.6149	8.1275	7.7990	8.5031	9.7024	8.7870	7.8588	9.8309	9.8309	9.8309	9.8309	9.8309	9.8309	9.8309	9.8309	9.8309	9.8309	9.8309	9.8309	9.8309	9.8309	9.8309	9.8309	9.8309	9.8309	9.8309	9.8309	9.8309	9.8309	9.8309	9.8309	9.8309	9.8309	9.8309	9.8309	9.8309	9.8309	9.8309	9.8309	9.8309	9.8309
8.6900	8.6255	8.5115	8.2371	8.2597	8.4201	9.3363	8.1190	8.4090	8.6149	8.1275	7.7990	8.5031	9.7024	8.7870	7.8588	9.8309	9.8309	9.8309	9.8309	9.8309	9.8309	9.8309	9.8309	9.8309	9.8309	9.8309	9.8309	9.8309	9.8309	9.8309	9.8309	9.8309	9.8309	9.8309	9.8309	9.8309	9.8309	9.8309	9.8309	9.8309	9.8309	9.8309	9.8309	9.8309	9.8309	9.8309	9.8309	9.8309	9.8309
8.7000	8.6255	8.5115	8.2371	8.2597	8.4201	9.3363	8.1190	8.4090	8.6149	8.1275	7.7990	8.5031	9.7024	8.7870	7.8588	9.8309	9.8309	9.8309	9.8309	9.8309	9.8309	9.8309	9.8309	9.8309	9.8309	9.8309	9.8309	9.8309	9.8309	9.8309	9.8309	9.8309	9.8309	9.8309	9.8309	9.8309	9.8309	9.8309	9.8309	9.8309	9.8309	9.8309	9.8309	9.8309	9.8309	9.8309	9.8309	9.8309	9.8309
8.7100	8.6475	8.5332	8.2580	8.2806	8.4415	9.3606	8.1395	8.4304	8.6369	8.1480	7.8186	8.5249	9.7278	8.8096	7.8786	9.8567	9.8567	9.8567	9.8567	9.8567	9.8567	9.8567	9.8567	9.8567	9.8567	9.8567	9.8567	9.8567	9.8567	9.8567	9.8567	9.8567	9.8567	9.8567	9.8567	9.8567	9.8567	9.8567	9.8567	9.8567	9.8567	9.8567	9.8567	9.8567	9.8567	9.8567	9.8567	9.8567	9.8567
8.7200	8.6475	8.5332	8.2580	8.2806	8.4415	9.3606	8.1395	8.4304	8.6369	8.1480	7.8186	8.5249	9.7278	8.8096	7.8786	9.8567	9.8567	9.8567	9.8567	9.8567	9.8567	9.8567	9.8567	9.8567	9.8567	9.8567	9.8567	9.8567	9.8567	9.8567	9.8567	9.8567	9.8567	9.8567	9.8567	9.8567	9.8567	9.8567	9.8567	9.8567	9.8567	9.8567	9.8567	9.8567	9.8567	9.8567	9.8567	9.8567	9.8567
8.7300	8.6475	8.5332	8.2580	8.2806	8.4415	9.3606	8.1395	8.4304	8.6369	8.1480	7.8186	8.5249	9.7278	8.8096	7.8786	9.8567	9.8567	9.8567	9.8567	9.8567	9.8567	9.8567	9.8567	9.8567	9.8567	9.8567	9.8567	9.8567	9.8567	9.8567	9.8567	9.8567	9.8567	9.8567	9.8567	9.8567	9.8567	9.8567	9.8567	9.8567	9.8567	9.8567	9.8567	9.8567	9.8567	9.8567	9.8567	9.8567	9.8567
8.7400	8.6475	8.5332	8.2580	8.2806	8.4415	9.3606	8.1395	8.4304	8.6369	8.1480	7.8186	8.5249	9.7278	8.8096	7.8786	9.8567	9.8567	9.8567	9.8567	9.8567	9.8567	9.8567	9.8567	9.8567	9.8567	9.8567	9.8567	9.8567	9.8567	9.8567	9.8567	9.8567	9.8567	9.8567	9.8567	9.8567	9.8567	9.8567	9.8567	9.8567	9.8567	9.8567	9.8567	9.8567	9.8567	9.8567	9.8567	9.8567	9.8567
8.7500	8.6475	8.5332	8.2580	8.2806	8.4415	9.3606	8.1395	8.4304	8.6369	8.1480	7.8186	8.5249	9.7278	8.8096	7.8786	9.8567	9.8567	9.8567	9.8567	9.8567	9.8567	9.8567	9.8567	9.8567	9.8567	9.8567	9.8567	9.8567	9.8567	9.8567	9.8567	9.8567	9.8567	9.8567	9.8567	9.8567	9.8567	9.8567	9.8567	9.8567	9.8567	9.8567	9.8567	9.8567	9.8567	9.8567	9.8567	9.8567	9.8567
8.7600	8.6475	8.5332	8.2580	8.2806	8.4415	9.3606	8.1395	8.4304	8.6369	8.1480	7.8186	8.5249	9.7278	8.8096	7.8786	9.8567	9.8567	9.8567	9.8567	9.8567	9.8567	9.8567	9.8567	9.8567	9.8567	9.8567	9.8567	9.8567	9.8567	9.8567	9.8567	9.8567	9.8567	9.8567	9.8567	9.8567	9.8567	9.8567	9.8567	9.8567	9.8567	9.8567	9.8567	9.8567	9.8567	9.8567	9.8567	9.8567	9.8567
8.7700	8.6475	8.5332	8.2580	8.2806	8.4415	9.3606	8.1395	8.4304	8.6369	8.1480	7.8186	8.5249	9.7278	8.8096	7.8786	9.8567	9.8567	9.8567	9.8567	9.8567	9.8567	9.8567	9.8567	9.8567	9.8567	9.8567	9.8567	9.8567	9.8567	9.8567	9.8567	9.8567	9.8567	9.8567	9.8567	9.8567	9.8567	9.8567	9.8567	9.8567	9.8567	9.8567	9.8567	9.8567	9.8567	9.8567	9.8567	9.8567	9.8567
8.7800	8.6475	8.5332	8.2580	8.2806	8.4415	9.3606	8.1395	8.4304	8.6369	8.1480	7.8186	8.5249	9.7278	8.8096	7.8786	9.8567	9.8567	9.8567	9.8567	9.8567	9.8567	9.8567	9.8567	9.8567	9.8567	9.8567	9.8567	9.8567	9.8567	9.8567	9.8567	9.8567	9.8567	9.8567	9.8567	9.8567	9.8567	9.8567	9.8567	9.8567	9.8567	9.8567	9.8567	9.8567	9.8567	9.8567	9.8567	9.8567	9.8567
8.7900	8.6475	8.5332	8.2580	8.2806	8.4415	9.3606	8.1395	8.4304	8.6369	8.1480	7.8186	8.5249	9.7278	8.8096	7.8786	9.8567	9.8567	9.8567	9.8567	9.8567	9.8567	9.8567	9.8567	9.8567	9.8567	9.8567	9.8567	9.8567	9.8567	9.8567	9.8567	9.8567	9.8567	9.8567	9.8567	9.8567	9.8567	9.8567	9.8567	9.8567	9.8567	9.8567	9.8567	9.8567	9.8567	9.8567	9.8567	9.8567	9.8567
8.8000	8.6475	8.5332	8.2580	8.2806	8.4415	9.3606	8.1395	8.4304	8.6369	8.1480	7.8186	8.5249	9.7278	8.8096	7.8786	9.8567	9.8567	9.8567	9.8567	9.8567	9.8567	9.8567	9.8567	9.8567	9.8567	9.8567	9.8567	9.8567	9.8567	9.8567	9.8567	9.8567	9.8567	9.8567	9.8567	9.8567	9.8567	9.8567	9.8567	9.8567	9.8567	9.8567	9.8567	9.8567	9.8567	9.8567	9.8567	9.8567	9.8567
8.8100	8.6475	8.5332	8.2580	8.2806	8.4415	9.3606	8.1395	8.4304	8.6369	8.1480	7.8186	8.5249	9.7278	8.8096	7.8786	9.8567	9.8567	9.8567	9.8567	9.8567	9.8567	9.8567	9.8567	9.8567	9.8567	9.8567	9.8567	9.8567	9.8567	9.8567	9.8567	9.8567	9.8567	9.8567	9.8567	9.8567	9.8567	9.8567	9.8567	9.8567	9.8567	9.8567	9.8567	9.8567	9.8567	9.8567	9.8567	9.8567	9.8567
8.8200	8.6475	8.5332	8.2580	8.2806	8.4415	9.3606	8.1395	8.4304	8.6369	8.1480	7.8186	8.5249	9.7278	8.8096	7.8786	9.8567	9.8567	9.8567	9.8567	9.8567	9.8567	9.8567	9.8567	9.8567	9.8567	9.8567	9.8567	9.8567	9.8567	9.8567	9.8567	9.8567	9.8567	9.8567	9.8567	9.8567	9.8567	9.8567	9.8567	9.8567	9.8567	9.8567	9.8567	9.8567	9.8567	9.8567	9.8567	9.8567	9.8567
8.8300	8.6475	8.5332	8.2580	8.2806	8.4415	9.3606	8.1395	8.4304	8.6369	8.1480	7.8186	8.5249	9.7278	8.8096	7.8786	9.8567	9.8567	9.8567	9.8567	9.8567	9.8567	9.8567	9.8567	9.8567	9.8567	9.8567	9.8567	9.8567	9.8567	9.8567	9.8567	9.8567	9.8567	9.8567	9.8567	9.8567	9.8567	9.8567	9.8567	9.8567	9.8567	9.8567	9.8567	9.8567	9.8567	9.8567	9.8567	9.8567	9.8567
8.8400	8.6475	8.5332	8.2580	8.2806	8.4415	9.3606	8.1395	8.4304	8.6369	8.1480	7.8186	8.5249	9.7278	8.8096	7.8786	9.8567	9.8567	9.8567	9.8567	9.8567	9.8567	9.8567	9.8567	9.8567	9.8567	9.8567	9.8567	9.8567	9.8567	9.8567	9.8567	9.8567	9.8567	9.8567	9.8567	9.8567	9.8567	9.8567	9.8567	9.8567	9.8567	9.8567	9.8567	9.8567	9.8567	9.8567	9.8567	9.8567	9.8567
8.8500	8.6475	8.5332	8.2580	8.2806	8.4415	9.3606	8.1395	8.4304	8.6369	8.1480	7.8186	8.5249	9.7278	8.8096	7.8786	9.8567	9.8567	9.8567	9.8567	9.8567	9.8567	9.8567	9.8567	9.8567	9.8567	9.8567	9.8567	9.8567	9.8567	9.8567	9.8567	9.8567	9.8567	9.8567	9.8567	9.8567	9.8567	9.8567	9.8567	9.8567	9.8567	9.8567	9.8567	9.8567	9.8567	9.8567	9.8567	9.8567	9.8567
8.8600	8.6475	8.5332	8.2580	8.2806	8.4415	9.3606	8.1395	8.4304	8.6369	8.1480	7.8186	8.5249	9.7278	8.8096	7.8786	9.8567	9.8567	9.8567	9.8567	9.8567	9.8567	9.8567	9.8567	9.8567	9.8567	9.8567	9.8567	9.8567	9.8567	9.8567	9.8567	9.8567	9.8567	9.8567	9.8567	9.8567	9.8567	9.8567	9.8567	9.8567	9.8567	9.8567	9.8567	9.8567	9.8567	9.8567	9.8567	9.8567	9.8567
8.8700	8.6475	8.5332	8.2580	8.2806	8.4415	9.3606	8.1395	8.4304	8.6369	8.1480	7.8186	8.5249	9.7278	8.8096	7.8786	9.8567	9.8567	9.8567	9.8567	9.8567	9.8567	9.8567	9.8567	9.8567	9.8567	9.8567	9.8567	9.8567	9.8567	9.8567	9.8567	9.8567	9.8567	9.8567	9.8567	9.8567	9.8567	9.8567	9.8567	9.8567	9.8567	9.8567	9.8567	9.8567	9.8567	9.8567	9.8567	9.8567	9.8567
8.8800	8.6475	8.5332	8.2580	8.2806	8.4415	9.3606	8.1395	8.4304	8.6369	8.1480	7.8186	8.5249	9.7278	8.8096	7.8786	9.8567	9.8567	9.8567	9.8567	9.8567	9.8567	9.8567	9.8567	9.8567	9.8567	9.8567	9.8567	9.8567	9.8567	9.8567	9.8567	9.8567	9.8567	9.8567	9.8567	9.8567	9.8567	9.8567	9.8567	9.8567	9.8567	9.8567	9.8567	9.8567	9.8567	9.8567	9.8567	9.8567	9.8567
8.8900	8.6475	8.5332	8.2580	8.2806	8.4415	9.3606	8.1395	8.4304	8.6369	8.1480	7.8186	8.5249	9.7278	8.8096	7.8786	9.8567	9.8567	9.8567	9.8567	9.8567	9.8567	9.8567	9.8567	9.8567	9.8567	9.8567	9.8567	9.8567	9.8567	9.8567	9.8567	9.8567	9.8567	9.8567	9.8567	9.8567	9.8567	9.8567	9.8567	9.8567	9.8567	9.8567	9.8567	9.8567	9.8567	9.8567	9.8567	9.8567	9.8567
8.9000	8.6475	8.5332	8.2580	8.2806	8.4415	9.3606	8.1395	8.4304	8.6369	8.1480	7.8186	8.5249	9.7278	8.8096	7.8786	9.8567	9.8567	9.8567	9.8567	9.8567	9.8567	9.8567	9.8567	9.8567	9.8567	9.8567	9.8567	9.8567	9.8567	9.8567	9.8567	9.8567	9.8567	9.8567	9.8567	9.8567	9.8567	9.8567	9.8567	9.8567	9.8567	9.8567	9.8567	9.8567	9.8567	9.8567	9.8567	9.8567	9.8567
8.9100	8.6594	8.5449	8.2691	8.2919	8.4530	9.3738	8.1504	8.4418	8.6488	8.1589	7.8290	8.5366	9.7418	8.8218	7.8891	9.8709	9.8709	9.8709	9.8709	9.8709	9.8709	9.8709	9.8709	9.8709	9.8709	9.8709	9.8709	9.8709	9.8709	9.8709	9.8709	9.8709	9.8709	9.8709	9.8709	9.8709	9.8709	9.8709	9.8709	9.8709	9.8709	9.8709	9.8709	9.8709	9.8709	9.8709	9.8709	9.8709	9.8709
8.9200	8.6594	8.5449	8.2691	8.2919	8.4530	9.3738	8.1504	8.4418	8.6488	8.1589	7.8290	8.5366	9.7418	8.8218	7.8891	9.8709	9.8709	9.8709	9.8709	9.8709	9.8709	9.8709	9.8709	9.8709	9.8709	9.8709	9.8709	9.8709	9.8709	9.8709	9.8709	9.8709	9.8709	9.8709	9.8709	9.8709	9.8709	9.8709	9.8709	9.8709	9.8709	9.8709	9.8709	9.8709	9.8709	9.8709	9.8709	9.8709	9.8709
8.9300	8.6594	8.5449	8.2691	8.2919	8.4530	9.3738	8.1504	8.4418	8.6488	8.1589	7.8290	8.5366	9.7418	8.8218	7.8891	9.8709	9.8709	9.8709	9.8709	9.8709	9.8709	9.8709	9.8709	9.8709	9.8709	9.8709	9.8709	9.8709	9.8709	9.8709	9.8709	9.8709	9.8709	9.8709	9.8709	9.8709	9.8709	9.8709	9.8709	9.8709	9.8709	9.8709	9.8709	9.8709	9.8709	9.8709	9.8709	9.8709	9.8709
8.9400	8.6594	8.5449	8.2691	8.2919	8.4530	9.3738	8.1504	8.4418	8.6488	8.1589	7.8290	8.5366	9.7418	8.8218	7.8891	9.8709	9.8709	9.8709	9.8709	9.8709	9.8709	9.8709	9.8709	9.8709	9.8709	9.8709	9.8709	9.8709	9.8709	9.8709	9.8709	9.8709	9.8709	9.8709	9.8709	9.8709	9.8709	9.8709	9.8709	9.8709	9.8709	9.8709	9.8709	9.8709	9.8709	9.8709	9.8709	9.8709	9.8709
8.9500	8.6594	8.5449	8.2691	8.2919	8.4530	9.3738	8.1504	8.4418	8.6488	8.1589	7.8290	8.5366	9.7418	8.8218	7.8891	9.8709	9.8709	9.8709	9.8709	9.8709	9.8709	9.8709	9.8709	9.8709	9.8709	9.8709	9.8709	9.8709	9.8709	9.8709	9.8709	9.8709	9.8709	9.8709	9.8709	9.8709	9.8709	9.8709	9.8709	9.8709	9.8709	9.8709	9.8709	9.8709	9.8709	9.8709	9.8709	9.8709	9.8709
8.9600	8.6594	8.5449	8.2691	8.2919	8.4530	9.3738	8.1504	8.4418	8.6488	8.1589	7.8290	8.5366	9.7418	8.8218	7.8891	9.8709	9.8709	9.8709	9.8709	9.8709	9.8709	9.8709	9.8709	9.8709	9.8709	9.8709	9.8709	9.8709	9.8709	9.8709	9.8709	9.8709	9.8709	9.8709	9.8709	9.8709	9.8709	9.8709	9.8709	9.8709	9.8709	9.8709	9.8709	9.8709	9.8709	9.8709	9.8709	9.8709	9.8709
8.9700	8.6594	8.5449	8.2691	8.2919	8.4530	9.3738	8.1504	8.4418	8.6488	8.1589	7.8290	8.5366	9.7418	8.8218	7.8891	9.8709	9.8709	9.8709	9.8709	9.8709	9.8709	9.8709	9.8709	9.8709	9.8709	9.8709	9.8709	9.8709	9.8709	9.8709	9.8709	9.8709	9.8709	9.8709	9.8709	9.8709	9.8709	9.8709	9.8709	9.8709	9.8709	9.8709	9.8709	9.8709	9.8709	9.8709	9.8709	9.8709	9.8709
8.9800	8.6594	8.5449	8.2691	8.2919	8.4530	9.3738	8.1504	8.4418	8.6488	8.1589	7.8290	8.5366	9.7418	8.8218	7.8891	9.8709	9.8709	9.8709	9.8709	9.8709	9.8709	9.8709	9.8709	9.8709	9.8709	9.8709	9.8709	9.8709	9.8709	9.8709	9.8709	9.8709	9.8709	9.8709	9.8709	9.8709	9.8709	9.8709	9.8709	9.8709	9.8709	9.8709	9.8709	9.8709	9.8709	9.8709	9.8709	9.8709	9.8709
8.9900	8.6594	8.5449	8.2691	8.2919	8.4530	9.3738	8.1504	8.4418	8.6488	8.1589	7.8290	8.5366	9.7418	8.8218	7.8891	9.8709	9.8709	9.8709	9.8709	9.8709	9.8709	9.8709	9.8709	9.8709	9.8709	9.8709	9.8709	9.8709	9.8709	9.8709	9.8709	9.8709	9.8709	9.8709	9.8709	9.8709	9.8709	9.8709	9.8709	9.8709	9.8709	9.8709	9.8709	9.8709	9.8709	9.8709	9.8709	9.8709	9.8709
9.0000	8.6594	8.5449	8.2691	8.2919	8.4530	9.3738	8.1504	8.4418	8.6488	8.1589	7.8290	8.5366	9.7418	8.8218	7.8891	9.8709	9.8709	9.8709	9.8709	9.8709	9.8709	9.8709	9.8709	9.8709	9.8709	9.8709	9.8709	9.8709	9.8709	9.8709	9.8709	9.8709	9.8709	9.8709	9.8709	9.8709	9.8709	9.8709	9.8709	9.8709	9.8709	9.8709	9.8709	9.8709	9.8709	9.8709	9.8709	9.8709	9.8709
9.0100	8.6594	8.5449	8.2691	8.2919	8.4530	9.3738	8.1504	8.4418	8.6488	8.1589	7.8290	8.5366	9.7418	8.8218	7.8891	9.8709	9.8709	9.8709	9.8709	9.8709	9.8709	9.8709	9.8709	9.8709	9.8709	9.8709	9.8709	9.8709	9.8709	9.8709	9.8709	9.8709	9.8709	9.8709	9.8709	9.8709	9.8709	9.8709	9.8709	9.8709	9.8709	9.8709	9.8709	9.8709	9.8709	9.8709	9.8709	9.8709	9.8709
9.0200	8.6594	8.5449	8.2691	8.2919	8.4530	9.3738	8.1504	8.4418	8.6488	8.1589	7.8290	8.5366	9.7418	8.8218	7.8891	9.8709	9.8709	9.8709	9.8709	9.8709	9.8709	9.8709	9.8709	9.8709	9.8709	9.8709	9.8709	9.8709	9.8709	9.8709	9.8709	9.8709	9.8709	9.8709	9.8709	9.8709	9.8709	9.8709	9.8709	9.8709	9.8709	9.8709	9.8709	9.8709	9.8709	9.8709	9.8709	9.8709	9.8709
9.0300	8.6594	8.5449	8.2691	8.2919	8.4530	9.3738	8.1504	8.4418	8.6488	8.1589	7.8290	8.5366	9.7418	8.8218	7.8891	9.8709	9.8709	9.8709	9.8709	9.8709	9.8709	9.8709	9.8709	9.8709	9.8709	9.8709	9.8709	9.8709	9.8709	9.8709	9.8709	9.8709	9.8709	9.8709	9.8709	9.8709	9.8709	9.8709	9.8709	9.8709	9.8709	9.8709	9.8709	9.8709	9.8709	9.8709	9.8709	9.8709	9.8709
9.0400	8.6594	8.5449	8.2691	8.2919	8.4530	9.3738	8.1504	8.4418	8.6488	8.1589	7.8290	8.5366	9.7418	8.8218	7.8891	9.8709	9.8709	9.8709	9.8709	9.8709	9.8709	9.8709	9.8709	9.8709	9.8709	9.8709	9.8709	9.8709	9.8709	9.8709	9.8709	9.8709	9.8709	9.8709	9.8709	9.8709	9.8709	9.8709	9.8709	9.8709	9.8709	9.8709	9.8709	9.8709	9.8709	9.8709	9.8709	9.8709	9.8709
9.0500	8.6594	8.5449	8.2691	8.2919	8.4530	9.3738	8.1504	8.4418	8.6488	8.1589	7.8290	8.5366	9.7418	8.8218	7.8891	9.8709	9.8709	9.8709	9.8709	9.8709	9.8709	9.8709	9.8709	9.8709	9.8709	9.8709	9.8709	9.8709	9.8709	9.8709	9.8709	9.8709	9.8709	9.8709	9.8709	9.8709	9.8709	9.8709	9.8709	9.8709	9.8709	9.8709	9.8709	9.8709	9.8709	9.8709	9.8709	9.8709	9.8709
9.0600	8.6594	8.5449	8.2691	8.2919	8.4530	9.3738	8.1504	8.4418	8.6488	8.1589	7.8290	8.5366	9.7418	8.8218	7.8891	9.8709	9.8709	9.8709	9.8709	9.8709	9.8709	9.8709	9.8709	9.8709	9.8709	9.8709	9.8709	9.8709	9.8709	9.8709	9.8709	9.8709	9.8709	9.8709	9.8709	9.8709	9.8709	9.8709	9.8709	9.8709	9.8709	9.8709	9.8709	9.8709	9.8709	9.8709	9.8709	9.8709	9.8709
9.0700	8.6594	8.5449	8.2691	8.2919	8.4530	9.3738	8.1504	8.4418	8.6488	8.1589	7.8290	8.5366	9.7418	8.8218	7.8891	9.8709	9.8709	9.8709	9.8709	9.8709	9.8709	9.8709	9.8709	9.8709	9.8709	9.8709	9.8709	9.8709	9.8709	9.8709	9.8709	9.8709	9.8709	9.8709	9.8709	9.8709	9.8709	9.8709	9.8709	9.8709	9.8709	9.8709	9.8709	9.8709	9.8709	9.8709	9.8709	9.8709	9.8709
9.0800	8.6594	8.5449	8.2691	8.2919	8.4530	9.3738	8.1504	8.4418	8.6488	8.1589	7.8290	8.5366	9.7418	8.8218	7.8891	9.8709	9.8709	9.8709	9.8709	9.8709	9.8709	9.8709	9.8709	9.8709	9.8709	9.8709	9.8709	9.8709	9.8709	9.8709	9.8709	9.8709	9.8709	9.8709	9.8709	9.8709	9.8709	9.8709	9.8709	9.8709	9.8709	9.8709	9.8709	9.8709	9.8709	9.8709	9.8709	9.8709	9.8709
9.0900	8.6594	8.5449	8.2691	8.2919	8.4530	9.3738	8.1504	8.4418	8.6488	8.1589	7.8290	8.5366	9.7418	8.8218	7.8891	9.8709	9.8709	9.8709	9.8709	9.8709	9.8709	9.8709	9.8709	9.8709	9.8709	9.8709	9.8709	9.8709	9.8709	9.8709	9.8709	9.8709	9.8709	9.8709	9.8709	9.8709	9.8709	9.8709	9.8709	9.8709	9.8709	9.8709	9.8709	9.8709	9.8709	9.8709	9.8709	9.8709	9.8709
9.1000	8.6594	8.5449	8.2691	8.2919	8.4530	9.3738	8.1504	8.4418	8.6488	8.1589	7.8290	8.5366	9.7418	8.8218	7.8891	9.8709	9.8709	9.8709	9.8709	9.8709	9.8709	9.8709	9.8709	9.8709	9.8709	9.8709	9.8709	9.8709	9.8709	9.8709	9.8709	9.8709	9.8709	9.8709	9.8709	9.8709	9.8709	9.8709	9.8709	9.8709	9.8709	9.8709	9.8709	9.8709	9.8709	9.8709	9.8709	9.8709	9.8709
9.1100	8.6611	8.5465	8.2705	8.2933	8.4546	9.3760	8.1518	8.4434	8.6505	8.1603	7.8301	8.5383	9.7444	8.8237	7.8903	9.8735	9.8735	9.8735	9.8735	9.8735	9.8735	9.8735	9.8735	9.8735	9.8735	9.8735	9.8735	9.8735	9.8735	9.8735	9.8735	9.8735	9.8735	9.8735	9.8735	9.8735	9.8735	9.8735	9.8735	9.8735	9.8735	9.8735	9.8735	9.8735	9.8735	9.8735	9.8735	9.8735	9.8735
9.1200	8.6611	8.5465	8.2705	8.2933	8.4546	9.3760	8.1518	8.4434	8.6505	8.1603	7.8301	8.5383	9.7444	8.8237	7.8903	9.8735	9.8735	9.8735	9.8735	9.8735	9.8735	9.8735	9.8735	9.8735	9.8735	9.8735	9.8735	9.8735	9.8735	9.8735	9.8735	9.8735	9.8735	9.8735	9.8735	9.8735	9.8735	9.8735	9.8735	9.8735	9.8735	9.8735	9.8735	9.8735	9.8735	9.8735	9.8735	9.8735	9.8735
9.1300	8.6611	8.5465	8.2705	8.2933	8.4546	9.3760	8.1518	8.4434	8.6505	8.1603	7.8301	8.5383	9.7444	8.8237	7.8903	9.8735	9.8735	9.8735	9.8735	9.8735	9.8735	9.8735	9.8735	9.8735	9.8735	9.8735	9.8735	9.8735	9.8735	9.8735	9.8735	9.8735	9.8735	9.8735	9.8735	9.8735	9.8735	9.8735	9.8735	9.8735	9.8735	9.8735	9.8735	9.8735	9.8735	9.8735	9.8735	9.8735	9.8735
9.1400	8.6611	8.5465	8.2705	8.2933	8.4546	9.3760	8.1518	8.4434	8.6505	8.1603	7.8301	8.5383	9.7444	8.8237	7.8903	9.8735	9.8735	9.8735	9.8735	9.8735	9.8735	9.8735	9.8735	9.8735	9.8735	9.8735	9.8735	9.8735	9.8735	9.8735	9.8735	9.8735	9.8735	9.8735	9.8735	9.8735	9.8735	9.8735	9.8735	9.8735	9.8735	9.8735	9.8735	9.8735	9.8735	9.8735	9.8735	9.8735	9.8735
9.1500	8.6611	8.5465	8.2705	8.2933	8.4546	9.3760	8.1518	8.4434	8.6505	8.1603	7.8301	8.5383	9.7444	8.8237	7.8903	9.8735	9.8735	9.8735	9.8735	9.8735	9.8735	9.8735	9.8735	9.8735	9.8735	9.8735	9.8735	9.8735	9.8735	9.8735	9.8735	9.8735	9.8735	9.8735	9.8735	9.8735	9.8735	9.8735	9.8735	9.8735	9.8735	9.8735	9.8735	9.8735	9.8735	9.8735	9.8735	9.8735	9.8735
9.1600	8.6611	8.5465	8.2705	8.2933	8.4546	9.3760	8.1518	8.4434	8.6505	8.1603	7.8301	8.5383	9.7444	8.8237	7.8903	9.8735	9.8735	9.8735	9.8735	9.8735	9.8735	9.8735	9.8735	9.8735	9.8735	9.8735	9.8735	9.8735	9.8735	9.8735	9.8735	9.8735	9.8735	9.8735	9.8735	9.8735	9.8735	9.8735	9.8735	9.8735	9.8735	9.8735	9.8735	9.8735	9.8735	9.8735	9.8735	9.8735	9.8735
9.1700	8.6611	8.5465	8.2705	8.2933	8.4546	9.3760	8.1518	8.4434	8.6505	8.1603	7.8301	8.5383	9.7444	8.8237	7.8903	9.8735	9.8735	9.8735	9.8735	9.8735	9.8735	9.8735	9.8735	9.8735	9.8735	9.8735	9.8735	9.8735	9.8735	9.8735	9.8735	9.8735	9.8735	9.8735	9.8735	9.8735	9.8735	9.8735	9.8735	9.8735	9.8735	9.8735	9.8735	9.8735	9.8735	9.8735	9.8735	9.8735	9.8735
9.1800	8.6611	8.5465	8.2705	8.2933	8.4546	9.3760	8.1518	8.4434	8.6505	8.1603	7.8301	8.5383	9.7444	8.8237	7.8903	9.8735	9.8735	9.8735	9.8735	9.8735	9.8735	9.8735	9.8735	9.8735	9.8735	9.8735	9.8735	9.8735	9.8735	9.8735	9.8735	9.8735	9.8735	9.8735	9.8735	9.8735	9.8735	9.8735	9.8735	9.8735	9.8735	9.8735	9.8735	9.8735	9.8735	9.8735	9.8735	9.8735	9.8735
9.1900	8.6611	8.5465	8.2705	8.2933	8.4546	9.3760	8.1518	8.4434	8.6505	8.1603	7.8301	8.5383	9.7444	8.8237	7.8903	9.8735	9.8735	9.8735	9.8735	9.8735	9.8735	9.8735	9.8735	9.8735	9.8735	9.8735	9.8735	9.8735	9.8735	9.8735	9.8735	9.8735	9.8735	9.8735	9.8735	9.8735	9.8735	9.8735	9.8735	9.8735	9.8735	9.8735	9.8735	9.8735	9.8735	9.8735	9.8735	9.8735	9.8735
9.2000	8.6611	8.5465	8.2705	8.2933	8.4546	9.3760	8.1518	8.4434	8.6505	8.1603	7.8301	8.5383	9.7444	8.8237	7.8903	9.8735	9.8735	9.8735	9.8735	9.8735	9.8735	9.8735	9.8735	9.8735	9.8735	9.8735	9.8735	9.8735	9.8735	9.8735	9.8735	9.8735	9.8735	9.8735	9.8735	9.8735	9.8735	9.8735	9.8735	9.8735	9.8735	9.8735	9.8735	9.8735	9.8735	9.8735	9.8735	9.8735	9.8735
9.2100	8.6611	8.5465	8.2705	8.2933	8.4546	9.3760	8.1518	8.4434	8.6505	8.1603	7.8301	8.5383	9.7444	8.8237	7.8903	9.8735	9.8735	9.8735	9.8735	9.8735	9.8735	9.8735	9.8735	9.8735	9.8735	9.8735	9.8735	9.8735	9.8735	9.8735	9.8735	9.8735	9.8735	9.8735	9.8735	9.8735	9.8735	9.8735	9.8735	9.8735	9.8735	9.8735	9.8735	9.8735	9.8735	9.8735	9.8735	9.8735	9.8735
9.2200	8.6611	8.5465	8.2705	8.2933	8.4546	9.3760	8.1518	8.4434	8.6505	8.1603	7.8301	8.5383	9.7444	8.8237	7.8903	9.8735	9.8735	9.8735	9.8735	9.8735	9.8735	9.8735	9.8735	9.8735	9.8735	9.8735	9.8735	9.8735	9.8735	9.8735	9.8735	9.8735	9.8735	9.8735	9.8735	9.8735	9.8735	9.8735	9.8735	9.8735	9.8735	9.8735	9.8735	9.8735	9.8735	9.8735	9.8735	9.8735	9.8735
9.2300	8.6611	8.5465	8.2705	8.2933	8.4546	9.3760	8.1518	8.4434	8.6505	8.1603	7.8301	8.5383	9.7444	8.8237	7.8903	9.8735	9.8735	9.8735	9.8735	9.8735	9.8735	9.8735	9.8735	9.8735	9.8735	9.8735	9.8735	9.8735	9.8735	9.8735	9.8735	9.8735	9.8735	9.8735	9.8735	9.8735	9.8735	9.8735	9.8735	9.8735	9.8735	9.8735	9.8735	9.8735	9.8735	9.8735	9.8735	9.8735	9.8735
9.2400	8.6611	8.5465	8.2705	8.2933	8.4546	9.3760	8.1518	8.4434	8.6505	8.1603	7.8301	8.5383	9.7444	8.8237	7.8903	9.8735	9.8735	9.8735	9.8735	9.8735	9.8735	9.8735	9.8735	9.8735	9.8735	9.8735	9.8735	9.8735	9.8735	9.8735	9.8735	9.8735	9.8735	9.8735	9.8735	9.8735	9.8735	9.8735	9.8735	9.8735	9.8735	9.8735	9.8735	9.8735	9.8735	9.8735	9.8735	9.8735	9.8735
9.2500	8.6611	8.5465	8.2705	8.2933	8.4546	9.3760	8.1518	8.4434	8.6505	8.1603	7.8301	8.5383	9.7444	8.8237	7.8903	9.8735	9.8735	9.8735	9.8735	9.8735	9.8735	9.8735	9.8735	9.8735	9.8735	9.8735	9.8735	9.8735	9.8735	9.8735	9.8735	9.8735	9.8735	9.8735	9.8735	9.8735	9.8735	9.8735	9.8735	9.8735	9.8735	9.8735	9.8735	9.8735	9.8735	9.8735	9.8735	9.8735	9.8735
9.2600	8.6611	8.5465	8.2705	8.2933	8.4546	9.3760	8.1518	8.4434	8.6505	8.1603	7.8301	8.5383	9.7444	8.8237	7.8903	9.8735	9.8735	9.8735	9.8735	9.8735	9.8735	9.8735	9.8735	9.8735	9.8735	9.8735	9.8735	9.8735	9.8735	9.8735	9.8735	9.8735	9.8735	9.8735	9.8735	9.8735	9.8735	9.8735	9.8735	9.8735	9.8735	9.8735	9.8735	9.8735	9.8735	9.8735	9.8735	9.8735	9.8735
9.2700	8.6611	8.5465	8.2705	8.2933	8.4546	9.3760	8.1518	8.4434	8.6505	8.1603	7.8301	8.5383	9.7444	8.8237	7.8903	9.8735	9.8735	9.8735	9.8735	9.8735	9.8735	9.8735	9.8735	9.8735	9.8735	9.8735	9.8735	9.8735	9.8735	9.8735	9.8735	9.8735	9.8735	9.8735	9.8735	9.8735	9.8735	9.8735	9.8735	9.8735	9.8735	9.8735	9.8735	9.8735	9.8735	9.8735	9.8735	9.8735	9.8735
9.2800	8.6611	8.5465	8.2705	8.2933	8.4546	9.3760	8.1518	8.4434	8.6505	8.1603	7.8301	8.5383	9.7444	8.8237	7.8903	9.8735	9.8735	9.8735	9.8735	9.8735	9.8735	9.8735	9.8735	9.8735	9.8735	9.8735	9.8735	9.8735	9.8735	9.8735	9.8735	9.8735	9.8735	9.8735	9.8735	9.8735	9.8735	9.8735	9.8735	9.8735	9.8735	9.8735	9.8735	9.8735	9.8735	9.8735	9.8735	9.8735	9.8735
9.2900	8.6611	8.5465	8.2705	8.2933	8.4546	9.3760	8.1518	8.4434	8.6505	8.1603	7.8301	8.5383	9.7444	8.8237	7.8903	9.8735	9.8735	9.8735	9.8735	9.8735	9.8735	9.8735	9.8735	9.8735	9.8735	9.8735	9.8735	9.8735	9.8735	9.8735	9.8735	9.8735	9.8735	9.8735	9.8735	9.8735	9.8735	9.8735	9.8735	9.8735	9.8735	9.8735	9.8735	9.8735	9.8735	9.8735	9.8735	9.8735	9.8735
9.3000	8.6611	8.5465	8.2705	8.2933	8.4546	9.3760	8.1518	8.4434	8.6505	8.1603	7.8301	8.5383	9.7444	8.8237	7.8903	9.8735	9.8735	9.8735	9.8735	9.8735	9.8735	9.8735	9.8735	9.8735	9.8735	9.8735	9.8735	9.8735	9.8735	9.8735	9.8735	9.8735	9.8735	9.8735	9.8735	9.8735	9.8735	9.8735	9.8735	9.8735	9.8735	9.8735	9.8735	9.8735	9.8735	9.8735	9.8735	9.8735	9.8735
9.3100	8.6527	8.5381	8.2622	8.2850	8.4462	9.3672	8.1435	8.4350	8.6420	8.1520	7.8221	8.5300	9.7354	8.8152	7.8822	9.8644	9.8644	9.8644	9.8644	9.8644	9.8644	9.8644	9.8644	9.8644	9.8644	9.8644	9.8644	9.8644	9.8644	9.8644	9.8644	9.8644	9.8644	9.8644	9.8644	9.8644	9.8644	9.8644	9.8644	9.8644	9.8644	9.8644	9.8644	9.8644	9.8644	9.8644	9.8644	9.8644	9.8644
9.3200	8.6527	8.5381	8.2622	8.2850	8.4462	9.3672	8.1435	8.4350	8.6420	8.1520	7.8221	8.5300	9.7354	8.8152	7.8822	9.8644	9.8644	9.8644	9.8644	9.8644	9.8644	9.8644	9.8644	9.8644	9.8644	9.8644	9.8644	9.8644	9.8644	9.8644	9.8644	9.8644	9.8644	9.8644	9.8644	9.8644	9.8644	9.8644	9.8644	9.8644	9.8644	9.8644	9.8644	9.8644	9.8644	9.8644	9.8644	9.8644	9.8644
9.3300	8.6527	8.5381	8.2622	8.2850	8.4462	9.3672	8.1435	8.4350	8.6420	8.1520	7.8221	8.5300	9.7354	8.8152	7.8822	9.8644	9.8644	9.8644	9.8644	9.8644	9.8644	9.8644	9.8644	9.8644	9.8644	9.8644	9.8644	9.8644	9.8644	9.8644	9.8644	9.8644	9.8644	9.8644	9.8644	9.8644	9.8644	9.8644	9.8644	9.8644	9.8644	9.8644	9.8644	9.8644	9.8644	9.8644	9.8644	9.8644	9.8644
9.3400	8.6527	8.5381	8.2622	8.2850	8.4462	9.3672	8.1435	8.4350	8.6420	8.1520	7.8221	8.5300	9.7354	8.8152	7.8822	9.8644	9.8644	9.8644	9.8644	9.8644	9.8644	9.8644	9.8644	9.8644	9.8644	9.8644	9.8644	9.8644	9.8644	9.8644	9.8644	9.8644	9.8644	9.8644	9.8644	9.8644	9.8644	9.8644	9.8644	9.8644	9.8644	9.8644	9.8644	9.8644	9.8644	9.8644	9.8644	9.8644	9.8644
9.3500	8.6527	8.5381	8.2622	8.2850	8.4462	9.3672	8.1435	8.4350	8.6420	8.1520	7.8221	8.5300	9.7354	8.8152	7.8822	9.8644	9.8644	9.8644	9.8644	9.8644	9.8644	9.8644	9.8644	9.8644	9.8644	9.8644	9.8644	9.8644	9.8644	9.8644	9.8644	9.8644	9.8644	9.8644	9.8644	9.8644	9.8644	9.8644	9.8644	9.8644	9.8644	9.8644	9.8644	9.8644	9.8644	9.8644	9.8644	9.8644	9.8644
9.3600	8.6527	8.5381	8.2622	8.2850	8.4462	9.3672	8.1435	8.4350	8.6420	8.1520	7.8221	8.5300	9.7354	8.8152	7.8822	9.8644	9.8644	9.8644	9.8644	9.8644	9.8644	9.8644	9.8644	9.8644	9.8644	9.8644	9.8644	9.8644	9.8644	9.8644	9.8644	9.8644	9.8644	9.8644	9.8644	9.8644	9.8644	9.8644	9.8644	9.8644	9.8644	9.8644	9.8644	9.8644	9.8644	9.8644	9.8644	9.8644	9.8644
9.3700	8.6527	8.5381	8.2622	8.2850	8.4462	9.3672	8.1435	8.4350	8.6420	8.1520	7.8221	8.5300	9.7354	8.8152	7.8822	9.8644	9.8644	9.8644	9.8644	9.8644	9.8644	9.8644	9.8644	9.8644	9.8644	9.8644	9.8644	9.8644	9.8644	9.8644	9.8644	9.8644	9.8644	9.8644	9.8644	9.8644	9.8644	9.8644	9.8644	9.8644	9.8644	9.8644	9.8644	9.8644	9.8644	9.8644	9.8644	9.8644	9.8644
9.3800	8.6527	8.5381	8.2622	8.2850	8.4462	9.3672	8.1435	8.4350	8.6420	8.1520	7.8221	8.5300	9.7354	8.8152	7.8822	9.8644	9.8644	9.8644	9.8644	9.8644	9.8644	9.8644	9.8644	9.8644	9.8644	9.8644	9.8644	9.8644	9.8644	9.8644	9.8644	9.8644	9.8644	9.8644	9.8644	9.8644	9.8644	9.8644	9.8644	9.8644	9.8644	9.8644	9.8644	9.8644	9.8644	9.8644	9.8644	9.8644	9.8644
9.3900	8.6527	8.5381	8.2622	8.2850	8.4462	9.3672	8.1435	8.4350	8.6420	8.1520	7.8221	8.5300	9.7354	8.8152	7.8822	9.8644	9.8644	9.8644	9.8644	9.8644	9.8644	9.8644	9.8644	9.8644	9.8644	9.8644	9.8644	9.8644	9.8644	9.8644	9.8644	9.8644	9.8644	9.8644	9.8644	9.8644	9.8644	9.8644	9.8644	9.8644	9.8644	9.8644	9.8644	9.8644	9.8644	9.8644	9.8644	9.8644	9.8644
9.4000	8.6527	8.5381	8.2622	8.2850	8.4462	9.3672	8.1435	8.4350	8.6420	8.1520	7.8221	8.5300	9.7354	8.8152	7.8822	9.8644	9.8644	9.8644	9.8644	9.8644	9.8644	9.8644	9.8644	9.8644	9.8644	9.8644	9.8644	9.8644	9.8644	9.8644	9.8644	9.8644	9.8644	9.8644	9.8644	9.8644	9.8644	9.8644	9.8644	9.8644	9.8644	9.8644	9.8644	9.8644	9.8644	9.8644	9.8644	9.8644	9.8644
9.4100	8.6527	8.5381	8.2622	8.2850	8.4462	9.3672	8.1435	8.4350	8.6420	8.1520	7.8221	8.5300	9.7354	8.8152	7.8822	9.8644	9.8644	9.8644	9.8644	9.8644	9.8644	9.8644	9.8644	9.8644	9.8644	9.8644	9.8644	9.8644	9.8644	9.8644	9.8644	9.8644	9.8644	9.8644	9.8644	9.8644	9.8644	9.8644	9.8644	9.8644	9.8644	9.8644	9.8644	9.8644	9.8644	9.8644	9.8644	9.8644	9.8644
9.4200	8.6527	8.5381	8.2622	8.2850	8.4462	9.3672	8.1435	8.4350	8.6420	8.1520	7.8221	8.5300	9.7354	8.8152	7.8822	9.8644	9.8644	9.8644	9.8644	9.8644	9.8644	9.8644	9.8644	9.8644	9.8644	9.8644	9.8644	9.8644	9.8644	9.8644	9.8644	9.8644	9.8644	9.8644	9.8644	9.8644	9.8644	9.8644	9.8644	9.8644	9.8644	9.8644	9.8644	9.8644	9.8644	9.8644	9.8644	9.8644	9.8644
9.4300	8.6527	8.5381	8.2622	8.2850	8.4462	9.3672	8.1435	8.4350	8.6420	8.1520	7.8221	8.5300	9.7354	8.8152	7.8822	9.8644	9.8644	9.8644	9.8644	9.8644	9.8644	9.8644	9.8644	9.8644	9.8644	9.8644	9.8644	9.8644	9.8644	9.8644	9.8644	9.8644	9.8644	9.8644	9.8644	9.8644	9.8644	9.8644	9.8644	9.8644	9.8644	9.8644	9.8644	9.8644	9.8644	9.8644	9.8644	9.8644	9.8644
9.4400	8.6527	8.5381	8.2622	8.2850	8.4462	9.3672	8.1435	8.4350	8.6420	8.1520	7.8221	8.5300	9.7354	8.8152	7.8822	9.8644	9.8644	9.8644	9.8644	9.8644	9.8644	9.8644	9.8644	9.8644	9.8644	9.8644	9.8644	9.8644	9.8644	9.8644	9.8644	9.8644	9.8644	9.8644	9.8644	9.8644	9.8644	9.8644	9.8644	9.8644	9.8644	9.8644	9.8644	9.8644	9.8644	9.8644	9.8644	9.8644	9.8644
9.4500	8.6527	8.5381	8.2622	8.2850	8.4462	9.3672	8.1435	8.4350	8.6420	8.1520	7.8221	8.5300	9.7354	8.8152	7.8822	9.8644	9.8644	9.8644	9.8644	9.8644	9.8644	9.8644	9.8644	9.8644	9.8644	9.8644	9.8644	9.8644	9.8644	9.8644	9.8644	9.8644	9.8644	9.8644	9.8644	9.8644	9.8644	9.8644	9.8644	9.8644	9.8644	9.8644	9.8644	9.8644	9.8644	9.8644	9.8644	9.8644	9.8644
9.4600	8.6527	8.5381	8.2622	8.2850	8.4462	9.3672	8.1435	8.4350	8.6420	8.1520	7.8221	8.5300	9.7354	8.8152	7.8822	9.8644	9.8644	9.8644	9.8644	9.8644	9.8644	9.8644	9.8644	9.8644	9.8644	9.8644	9.8644	9.8644	9.8644	9.8644	9.8644	9.8644	9.8644	9.8644	9.8644	9.8644	9.8644	9.8644	9.8644	9.8644	9.8644	9.8644	9.8644	9.8644	9.8644	9.8644	9.8644	9.8644	9.8644
9.4700	8.6527	8.5381	8.2622	8.2850	8.4462	9.3672	8.1435	8.4350	8.6420	8.1520	7.8221	8.5300	9.7354	8.8152	7.8822	9.8644	9.8644	9.8644	9.8644	9.8644	9.8644	9.8644	9.8644	9.8644	9.8644	9.8644	9.8644	9.8644	9.8644	9.8644	9.8644	9.8644	9.8644	9.8644	9.8644	9.8644	9.8644	9.8644	9.8644	9.8644	9.8644	9.8644	9.8644	9.8644	9.8644	9.8644	9.8644	9.8644	9.8644
9.4800	8.6527	8.5381	8.2622	8.2850	8.4462	9.3672	8.1435	8.4350	8.6420	8.1520	7.8221	8.5300	9.7354	8.8152	7.8822	9.8644	9.8644	9.8644	9.8644	9.8644	9.8644	9.8644	9.8644	9.8644	9.8644	9.8644	9.8644	9.8644	9.8644	9.8644	9.8644	9.8644	9.8644	9.8644	9.8644	9.8644	9.8644	9.8644	9.8644	9.8644	9.8644	9.8644	9.8644	9.8644	9.8644	9.8644	9.8644	9.8644	9.8644
9.4900	8.6527	8.5381	8.2622	8.2850	8.4462	9.3672	8.1435	8.4350	8.6420	8.1520	7.8221	8.5300	9.7354	8.8152	7.8822	9.8644	9.8644	9.8644	9.8644	9.8644	9.8644	9.8644	9.8644	9.8644	9.8644	9.8644	9.8644	9.8644	9.8644	9.8644	9.8644	9.8644	9.8644	9.8644	9.8644	9.8644	9.8644	9.8644	9.8644	9.8644	9.8644	9.8644	9.8644	9.8644	9.8644	9.8644	9.8644	9.8644	9.8644
9.5000	8.6527	8.5381	8.2622	8.2850	8.4462	9.3672	8.1435	8.4350	8.6420	8.1520	7.8221	8.5300	9.7354	8.8152	7.8822	9.8644	9.8644	9.8644	9.8644	9.8644	9.8644	9.8644	9.8644	9.8644	9.8644	9.8644	9.8644	9.8644	9.8644	9.8644	9.8644	9.8644	9.8644	9.8644	9.8644	9.8644	9.8644	9.8644	9.8644	9.8644	9.8644	9.8644	9.8644	9.8644	9.8644	9.8644	9.8644	9.8644	9.8644
9.5100	8.6340	8.5196	8.2442	8.2670	8.4279	9.3473	8.1257	8.4167	8.6234	8.1342	7.8049	8.5116	9.7150	8.7963	7.8649	9.8437	9.8437	9.8437	9.8437	9.8437	9.8437	9.8437	9.8437	9.8437	9.8437	9.8437	9.8437	9.8437	9.8437	9.8437	9.8437	9.8437	9.8437	9.8437	9.8437	9.8437	9.8437	9.8437	9.8437	9.8437	9.8437	9.8437	9.8437	9.8437	9.8437	9.8437	9.8437	9.8437	9.8437
9.5200	8.6340	8.5196	8.2442	8.2670	8.4279	9.3473	8.1257	8.4167	8.6234	8.1342	7.8049	8.5116	9.7150	8.7963	7.8649	9.8437	9.8437	9.8437	9.8437	9.8437	9.8437	9.8437	9.8437	9.8437	9.8437	9.8437	9.8437	9.8437	9.8437	9.8437	9.8437	9.8437	9.8437	9.8437	9.8437	9.8437	9.8437	9.8437	9.8437	9.8437	9.8437	9.8437	9.8437	9.8437	9.8437	9.8437	9.8437	9.8437	9.8437
9.5300	8.6340	8.5196	8.2442	8.2670	8.4279	9.3473	8.1257	8.4167	8.6234	8.1342	7.8049	8.5116	9.7150	8.7963	7.8649	9.8437	9.8437	9.8437	9.8437	9.8437	9.8437	9.8437	9.8437	9.8437	9.8437	9.8437	9.8437	9.8437	9.8437	9.8437	9.8437	9.8437	9.8437	9.8437	9.8437	9.8437	9.8437	9.8437	9.8437	9.8437	9.8437	9.8437	9.8437	9.8437	9.8437	9.8437	9.8437	9.8437	9.8437
9.5400	8.6340	8.5196	8.2442	8.2670	8.4279	9.3473	8.1257	8.4167	8.6234	8.1342	7.8049	8.5116	9.7150	8.7963	7.8649	9.8437	9.8437	9.8437	9.8437	9.8437	9.8437	9.8437	9.8437	9.8437	9.8437	9.8437	9.8437	9.8437	9.8437	9.8437	9.8437	9.8437	9.8437	9.8437	9.8437	9.8437	9.8437	9.8437	9.8437	9.8437	9.8437	9.8437	9.8437	9.8437	9.8437	9.8437	9.8437	9.8437	9.8437
9.5500	8.6340	8.5196	8.2442	8.2670	8.4279	9.3473	8.1257	8.4167	8.6234	8.1342	7.8049	8.5116	9.7150	8.7963	7.8649	9.8437	9.8437	9.8437	9.8437	9.8437	9.8437	9.8437	9.8437	9.8437	9.8437	9.8437	9.8437	9.8437	9.8437	9.8437	9.8437	9.8437	9.8437	9.8437	9.8437	9.8437	9.8437	9.8437	9.8437	9.8437	9.8437	9.8437	9.8437	9.8437	9.8437	9.8437	9.8437	9.8437	9.8437
9.5600	8.6340	8.5196	8.2442	8.2670	8.4279	9.3473	8.1257	8.4167	8.6234	8.1342	7.8049	8.5116	9.7150	8.7963	7.8649	9.8437	9.8437	9.8437	9.8437	9.8437	9.8437	9.8437	9.8437	9.8437	9.8437	9.8437	9.8437	9.8437	9.8437	9.8437	9.8437	9.8437	9.8437	9.8437	9.8437	9.8437	9.8437	9.8437	9.8437	9.8437	9.8437	9.8437	9.8437	9.8437	9.8437	9.8437	9.8437	9.8437	9.8437
9.5700	8.6340	8.5196	8.2442	8.2670	8.4279	9.3473	8.1257	8.4167	8.6234	8.1342	7.8049	8.5116	9.7150	8.7963	7.8649	9.8437	9.8437	9.8437	9.8437	9.8437	9.8437	9.8437	9.8437	9.8437	9.8437	9.8437	9.8437	9.8437	9.8437	9.8437	9.8437	9.8437	9.8437	9.8437	9.8437	9.8437	9.8437	9.8437	9.8437	9.8437	9.8437	9.8437	9.8437	9.8437	9.8437	9.8437	9.8437	9.8437	9.8437
9.5800	8.6340	8.5196	8.2442	8.2670	8.4279	9.3473	8.1257	8.4167	8.6234	8.1342	7.8049	8.5116	9.7150	8.7963	7.8649	9.8437	9.8437	9.8437	9.8437	9.8437	9.8437	9.8437	9.8437	9.8437	9.8437	9.8437	9.8437	9.8437	9.8437	9.8437	9.8437	9.8437	9.8437	9.8437	9.8437	9.8437	9.8437	9.8437	9.8437	9.8437	9.8437	9.8437	9.8437	9.8437	9.8437	9.8437	9.8437	9.8437	9.8437
9.5900	8.6340	8.5196	8.2442	8.2670	8.4279	9.3473	8.1257	8.4167	8.6234	8.1342	7.8049	8.5116	9.7150	8.7963	7.8649	9.8437	9.8437	9.8437	9.8437	9.8437	9.8437	9.8437	9.8437	9.8437	9.8437	9.8437	9.8437	9.8437	9.8437	9.8437	9.8437	9.8437	9.8437	9.8437	9.8437	9.8437	9.8437	9.8437	9.8437	9.8437	9.8437	9.8437	9.8437	9.8437	9.8437	9.8437	9.8437	9.8437	9.8437
9.6000	8.6340	8.5196	8.2442	8.2670	8.4279	9.3473	8.1257	8.4167	8.6234	8.1342	7.8049	8.5116	9.7150	8.7963	7.8649	9.8437	9.8437	9.8437	9.8437	9.8437	9.8437	9.8437	9.8437	9.8437	9.8437	9.8437	9.8437	9.8437	9.8437	9.8437	9.8437	9.8437	9.8437	9.8437	9.8437	9.8437	9.8437	9.8437	9.8437	9.8437	9.8437	9.8437	9.8437	9.8437	9.8437	9.8437	9.8437	9.8437	9.8437
9.6100	8.6340	8.5196	8.2442	8.2670	8.4279	9.3473	8.1257	8.4167	8.6234	8.1342	7.8049	8.5116	9.7150	8.7963	7.8649	9.8437	9.8437	9.8437	9.8437	9.8437	9.8437	9.8437	9.8437	9.8437	9.8437	9.8437	9.8437	9.8437	9.8437	9.8437	9.8437	9.8437	9.8437	9.8437	9.8437	9.8437	9.8437	9.8437	9.8437	9.8437	9.8437	9.8437	9.8437	9.8437	9.8437	9.8437	9.8437	9.8437	9.8437
9.6200	8.6340	8.5196	8.2442	8.2670	8.4279	9.3473	8.1257	8.4167	8.6234	8.1342	7.8049	8.5116	9.7150	8.7963	7.8649	9.8437	9.8437	9.8437	9.8437	9.8437	9.8437	9.8437	9.8437	9.8437	9.8437	9.8437	9.8437	9.8437	9.8437	9.8437	9.8437	9.8437	9.8437	9.8437	9.8437	9.8437	9.8437	9.8437	9.8437	9.8437	9.8437	9.8437	9.8437	9.8437	9.8437	9.8437	9.8437	9.8437	9.8437
9.6300	8.6340	8.5196	8.2442	8.2670	8.4279	9.3473	8.1257	8.4167	8.6234	8.1342	7.8049	8.5116	9.7150	8.7963	7.8649	9.8437	9.8437	9.8437	9.8437	9.8437	9.8437	9.8437	9.8437	9.8437	9.8437	9.8437	9.8437	9.8437	9.8437	9.8437	9.8437	9.8437	9.8437	9.8437	9.8437	9.8437	9.8437	9.8437	9.8437	9.8437	9.8437	9.8437	9.8437	9.8437	9.8437	9.8437	9.8437	9.8437	9.8437
9.6400	8.6340	8.5196	8.2442	8.2670	8.4279	9.3473	8.1257	8.4167	8.6234	8.1342	7.8049	8.5116	9.7150	8.7963	7.8649	9.8437	9.8437	9.8437	9.8437	9.8437	9.8437	9.8437	9.8437	9.8437	9.8437	9.8437	9.8437	9.8437	9.8437	9.8437	9.8437	9.8437	9.8437	9.8437	9.8437	9.8437	9.8437	9.8437	9.8437	9.8437	9.8437	9.8437	9.8437	9.8437	9.8437	9.8437	9.8437	9.8437	9.8437
9.6500	8.6340	8.5196	8.2442	8.2670	8.4279	9.3473	8.1257	8.4167	8.6234	8.1342	7.8049	8.5116	9.7150	8.7963	7.8649	9.8437	9.8437	9.8437	9.8437	9.8437	9.8437	9.8437	9.8437	9.8437	9.8437	9.8437	9.8437	9.8437	9.8437	9.8437	9.8437	9.8437	9.8437	9.8437	9.8437	9.8437	9.8437	9.8437	9.8437	9.8437	9.8437	9.8437	9.8437	9.8437	9.8437	9.8437	9.8437	9.8437	9.8437
9.6600	8.6340	8.5196	8.2442	8.2670	8.4279	9.3473	8.1257	8.4167	8.6234	8.1342	7.8049	8.5116	9.7150	8.7963	7.8649	9.8437	9.8437	9.8437	9.8437	9.8437	9.8437	9.8437	9.8437	9.8437	9.8437	9.8437	9.8437	9.8437	9.8437	9.8437	9.8437	9.8437	9.8437	9.8437	9.8437	9.8437	9.8437	9.8437	9.8437	9.8437	9.8437	9.8437	9.8437	9.8437	9.8437	9.8437	9.8437	9.8437	9.8437
9.6700	8.6340	8.5196	8.2442	8.2670	8.4279	9.3473	8.1257	8.4167	8.6234	8.1342	7.8049	8.5116	9.7150	8.7963	7.8649	9.8437	9.8437	9.8437	9.8437	9.8437	9.8437	9.8437	9.8437	9.8437	9.8437	9.8437	9.8437	9.8437	9.8437	9.8437	9.8437	9.8437	9.8437	9.8437	9.8437	9.8437	9.8437	9.8437	9.8437	9.8437	9.8437	9.8437	9.8437	9.8437	9.8437	9.8437	9.8437	9.8437	9.8437
9.6800	8.6340	8.5196	8.2442	8.2670	8.4279	9.3473	8.1257	8.4167	8.6234	8.1342	7.8049	8.5116	9.7150	8.7963	7.8649	9.8437	9.8437	9.8437	9.8437	9.8437	9.8437	9.8437	9.8437	9.8437	9.8437	9.8437	9.8437	9.8437	9.8437	9.8437	9.8437	9.8437	9.8437	9.8437	9.8437	9.8437	9.8437	9.8437	9.8437	9.8437	9.8437	9.8437	9.8437	9.8437	9.8437	9.8437	9.8437	9.8437	9.8437
9.6900	8.6340	8.5196	8.2442	8.2670	8.4279	9.3473	8.1257	8.4167	8.6234	8.1342	7.8049	8.5116	9.7150	8.7963	7.8649	9.8437	9.8437	9.8437	9.8437	9.8437	9.8437	9.8437	9.8437	9.8437	9.8437	9.8437	9.8437	9.8437	9.8437	9.8437	9.8437	9.8437	9.8437	9.8437	9.8437	9.8437	9.8437	9.8437	9.8437	9.8437	9.8437	9.8437	9.8437	9.8437	9.8437	9.8437	9.8437	9.8437	9.8437
9.7000	8.6340	8.5196	8.2442	8.2670	8.4279	9.3473	8.1257	8.4167	8.6234	8.1342	7.8049	8.5116	9.7150	8.7963	7.8649	9.8437	9.8437	9.8437	9.8437	9.8437	9.8437	9.8437	9.8437	9.8437	9.8437	9.8437	9.8437	9.8437	9.8437	9.8437	9.8437	9.8437	9.8437	9.8437	9.8437	9.8437	9.8437	9.8437	9.8437	9.8437	9.8437	9.8437	9.8437	9.8437	9.8437	9.8437	9.8437	9.8437	9.8437
9.7100	8.6051	8.4911	8.2165	8.2392	8.3996	9.3164	8.0982	8.3884	8.5945	8.1068	7.7784	8.4831	9.6831	8.7670	7.8383	9.8115	9.8115	9.8115	9.8115	9.8115	9.8115	9.8115	9.8115	9.8115	9.8115	9.8115	9.8115	9.8115	9.8115	9.8115	9.8115	9.8115	9.8115	9.8115	9.8115	9.8115	9.8115	9.8115	9.8115	9.8115	9.8115	9.8115	9.8115	9.8115	9.8115	9.8115	9.8115	9.8115	9.8115
9.7200	8.6051	8.4911	8.2165	8.2392	8.3996	9.3164	8.0982	8.3884	8.5945	8.1068	7.7784	8.4831	9.6831	8.7670	7.8383	9.8115	9.8115	9.8115	9.8115	9.8115	9.8115	9.8115	9.8115	9.8115	9.8115	9.8115	9.8115	9.8115	9.8115	9.8115	9.8115	9.8115	9.8115	9.8115	9.8115	9.8115	9.8115	9.8115	9.8115	9.8115	9.8115	9.8115	9.8115	9.8115	9.8115	9.8115	9.8115	9.8115	9.8115
9.7300	8.6051	8.4911	8.2165	8.2392	8.3996	9.3164	8.0982	8.3884	8.5945	8.1068	7.7784	8.4831	9.6831	8.7670	7.8383	9.8115	9.8115	9.8115	9.8115	9.8115	9.8115	9.8115	9.8115	9.8115	9.8115	9.8115	9.8115	9.8115	9.8115	9.8115	9.8115	9.8115	9.8115	9.8115	9.8115	9.8115	9.8115	9.8115	9.8115	9.8115	9.8115	9.8115	9.8115	9.8115	9.8115	9.8115	9.8115	9.8115	9.8115
9.7400	8.6051	8.4911	8.2165	8.2392	8.3996	9.3164	8.0982	8.3884	8.5945	8.1068	7.7784	8.4831	9.6831	8.7670	7.8383	9.8115	9.8115	9.8115	9.8115	9.8115	9.8115	9.8115	9.8115	9.8115	9.8115	9.8115	9.8115	9.8115	9.8115	9.8115	9.8115	9.8115	9.8115	9.8115	9.8115	9.8115	9.8115	9.8115	9.8115	9.8115	9.8115	9.8115	9.8115	9.8115	9.8115	9.8115	9.8115	9.8115	9.8115
9.7500	8.6051	8.4911	8.2165	8.2392	8.3996	9.3164	8.0982	8.3884	8.5945	8.1068	7.7784	8.4831	9.6831	8.7670	7.8383	9.8115	9.8115	9.8115	9.8115	9.8115	9.8115	9.8115	9.8115	9.8115	9.8115	9.8115	9.8115	9.8115	9.8115	9.8115	9.8115	9.8115	9.8115	9.8115	9.8115	9.8115	9.8115	9.8115	9.8115	9.8115	9.8115	9.8115	9.8115	9.8115	9.8115	9.8115	9.8115	9.8115	9.8115
9.7600	8.6051	8.4911	8.2165	8.2392	8.3996	9.3164	8.0982	8.3884	8.5945	8.1068	7.7784	8.4831	9.6831	8.7670	7.8383	9.8115	9.8115	9.8115	9.8115	9.8115	9.8115	9.8115	9.8115	9.8115	9.8115	9.8115	9.8115	9.8115	9.8115	9.8115	9.8115	9.8115	9.8115	9.8115	9.8115	9.8115	9.8115	9.8115	9.8115	9.8115	9.8115	9.8115	9.8115	9.8115	9.8115	9.8115	9.8115	9.8115	9.8115
9.7700	8.6051	8.4911	8.2165	8.2392	8.3996	9.3164	8.0982	8.3884	8.5945	8.1068	7.7784	8.4831	9.6831	8.7670	7.8383	9.8115	9.8115	9.8115	9.8115	9.8115	9.8115	9.8115	9.8115	9.8115	9.8115	9.8115	9.8115	9.8115	9.8115	9.8115	9.8115	9.8115	9.8115	9.8115	9.8115	9.8115	9.8115	9.8115	9.8115	9.8115	9.8115	9.8115	9.8115	9.8115	9.8115	9.8115	9.8115	9.8115	9.8115
9.7800	8.6051	8.4911	8.2165	8.2392	8.3996	9.3164	8.0982	8.3884	8.5945	8.1068	7.7784	8.4831	9.6831	8.7670	7.8383	9.8115	9.8115	9.8115	9.8115	9.8115	9.8115	9.8115	9.8115	9.8115	9.8115	9.8115	9.8115	9.8115	9.8115	9.8115	9.8115	9.8115	9.8115	9.8115	9.8115	9.8115	9.8115	9.8115	9.8115	9.8115	9.8115	9.8115	9.8115	9.8115	9.8115	9.8115	9.8115	9.8115	9.8115
9.7900	8.6051	8.4911	8.2165	8.2392	8.3996	9.3164	8.0982	8.3884	8.5945	8.1068	7.7784	8.4831	9.6831	8.7670	7.8383	9.8115	9.8115	9.8115	9.8115	9.8115	9.8115	9.8115	9.8115	9.8115	9.8115	9.8115	9.8115	9.8115	9.8115	9.8115	9.8115	9.8115	9.8115	9.8115	9.8115	9.8115	9.8115	9.8115	9.8115	9.8115	9.8115	9.8115	9.8115	9.8115	9.8115	9.8115	9.8115	9.8115	9.8115
9.8000	8.6051	8.4911	8.2165	8.2392	8.3996	9.3164	8.0982	8.3884	8.5945	8.1068	7.7784	8.4831	9.6831	8.7670	7.8383	9.8115	9.8115	9.8115	9.8115	9.8115	9.8115	9.8115	9.8115	9.8115	9.8115	9.8115	9.8115	9.8115	9.8115	9.8115	9.8115	9.8115	9.8115	9.8115	9.8115	9.8115	9.8115	9.8115	9.8115	9.8115	9.8115	9.8115	9.8115	9.8115	9.8115	9.8115	9.8115	9.8115	9.8115
9.8100	8.6051	8.4911	8.2165	8.2392	8.3996	9.3164	8.0982	8.3884	8.5945	8.1068	7.7784	8.4831	9.6831	8.7670	7.8383	9.8115	9.8115	9.8115	9.8115	9.8115	9.8115	9.8115	9.8115	9.8115	9.8115	9.8115	9.8115	9.8115	9.8115	9.8115	9.8115	9.8115	9.8115	9.8115	9.8115	9.8115	9.8115	9.8115	9.8115	9.8115	9.8115	9.8115	9.8115	9.8115	9.8115	9.8115	9.8115	9.8115	9.8115
9.8200	8.6051	8.4911	8.2165	8.2392	8.3996	9.3164	8.0982	8.3884	8.5945	8.1068	7.7784	8.4831	9.6831	8.7670	7.8383	9.8115	9.8115	9.8115	9.8115	9.8115	9.8115	9.8115	9.8115	9.8115	9.8115	9.8115	9.8115	9.8115	9.8115	9.8115	9.8115	9.8115	9.8115	9.8115	9.8115	9.8115	9.8115	9.8115	9.8115	9.8115	9.8115	9.8115	9.8115	9.8115	9.8115	9.8115	9.8115	9.8115	9.8115
9.8300	8.6051	8.4911	8.2165	8.2392	8.3996	9.3164	8.0982	8.3884	8.5945	8.1068	7.7784	8.4831	9.6831	8.7670	7.8383	9.8115	9.8115	9.8115	9.8115	9.8115	9.8115	9.8115	9.8115	9.8115	9.8115	9.8115	9.8115	9.8115	9.8115	9.8115	9.8115	9.8115	9.8115	9.8115	9.8115	9.8115	9.8115	9.8115	9.8115	9.8115	9.8115	9.8115	9.8115	9.8115	9.8115	9.8115	9.8115	9.8115	9.8115
9.8400	8.6051	8.4911	8.2165	8.2392	8.3996	9.3164	8.0982	8.3884	8.5945	8.1068	7.7784	8.4831	9.6831	8.7670	7.8383	9.8115	9.8115	9.8115	9.8115	9.8115	9.8115	9.8115	9.8115	9.8115	9.8115	9.8115	9.8115	9.8115	9.8115	9.8115	9.8115	9.8115	9.8115	9.8115	9.8115	9.8115	9.8115	9.8115	9.8115	9.8115	9.8115	9.8115	9.8115	9.8115	9.8115	9.8115	9.8115	9.8115	9.8115
9.8500	8.6051	8.4911	8.2165	8.2392	8.3996	9.3164	8.0982	8.3884	8.5945	8.1068	7.7784	8.4831	9.6831	8.7670	7.8383	9.8115	9.8115	9.8115	9.8115	9.8115	9.8115	9.8115	9.8115	9.8115	9.8115	9.8115	9.8115	9.8115	9.8115	9.8115	9.8115	9.8115	9.8115	9.8115	9.8115	9.8115	9.8115	9.8115	9.8115	9.8115	9.8115	9.8115	9.8115	9.8115	9.8115	9.8115	9.8115	9.8115	9.8115
9.8600	8.6051	8.4911	8.2165	8.2392	8.3996	9.3164	8.0982	8.3884	8.5945	8.1068	7.7784	8.4831	9.6831	8.7670	7.8383	9.8115	9.8115	9.8115	9.8115	9.8115	9.8115	9.8115	9.8115	9.8115	9.8115	9.8115	9.8115	9.8115	9.8115	9.8115	9.8115	9.8115	9.8115	9.8115	9.8115	9.8115	9.8115	9.8115	9.8115	9.8115	9.8115	9.8115	9.8115	9.8115	9.8115	9.8115	9.8115	9.8115	9.8115
9.8700	8.6051	8.4911	8.2165	8.2392	8.3996	9.3164	8.0982	8.3884	8.5945	8.1068	7.7784	8.4831	9.6831	8.7670	7.8383	9.8115	9.8115	9.8115	9.8115	9.8115	9.8115	9.8115	9.8115	9.8115	9.8115	9.8115	9.8115	9.8115	9.8115	9.8115	9.8115	9.8115	9.8115	9.8115	9.8115	9.8115	9.8115	9.8115	9.8115	9.8115	9.8115	9.8115	9.8115	9.8115	9.8115	9.8115	9.8115	9.8115	9.8115
9.8800	8.6051	8.4911	8.2165	8.2392	8.3996	9.3164	8.0982	8.3884	8.5945	8.1068	7.7784	8.4831	9.6831	8.7670	7.8383	9.8115	9.8115	9.8115	9.8115	9.8115	9.8115	9.8115	9.8115	9.8115	9.8115	9.8115	9.8115	9.8115	9.8115	9.8115	9.8115	9.8115	9.8115	9.8115	9.8115	9.8115	9.8115	9.8115	9.8115	9.8115	9.8115	9.8115	9.8115	9.8115	9.8115	9.8115	9.8115	9.8115	9.8115
9.8900	8.6051	8.4911	8.2165	8.2392	8.3996	9.3164	8.0982	8.3884	8.5945	8.1068	7.7784	8.4831	9.6831	8.7670	7.8383	9.8115	9.8115	9.8115	9.8115	9.8115	9.8115	9.8115	9.8115	9.8115	9.8115	9.8115	9.8115	9.8115	9.8115	9.8115	9.8115	9.8115	9.8115	9.8115	9.8115	9.8115	9.8115	9.8115	9.8115	9.8115	9.8115	9.8115	9.8115	9.8115	9.8115	9.8115	9.8115	9.8115	9.8115
9.9000	8.6051	8.4911	8.2165	8.2392	8.3996	9.3164	8.0982	8.3884	8.5945	8.1068	7.7784	8.4831	9.6831	8.7670	7.8383	9.8115	9.8115	9.8115	9.8115	9.8115	9.8115	9.8115	9.8115	9.8115	9.8115	9.8115	9.8115	9.8115	9.8115	9.8115	9.8115	9.8115	9.8115	9.8115	9.8115	9.8115	9.8115	9.8115	9.8115	9.8115	9.8115	9.8115	9.8115	9.8115	9.8115	9.8115	9.8115	9.8115	9.8115
9.9100	8.5683	8.4547	8.1811	8.2037	8.3635	9.2768	8.0633	8.3524	8.5577	8.0718	7.7447	8.4468	9.6423	8.7296	7.8044	9.7700	9.7700	9.7700	9.7700	9.7700	9.7700	9.7700	9.7700	9.7700	9.7700	9.7700	9.7700	9.7700	9.7700	9.7700	9.7700	9.7700	9.7700	9.7700	9.7700	9.7700	9.7700	9.7700	9.7700	9.7700	9.7700	9.7700	9.7700	9.7700	9.7700	9.7700	9.7700	9.7700	9.7700
9.9200	8.5683	8.4547	8.1811	8.2037	8.3635	9.2768	8.0633	8.3524	8.5577	8.0718	7.7447	8.4468	9.6423	8.7296	7.8044	9.7700	9.7700	9.7700	9.7700	9.7700	9.7700	9.7700	9.7700	9.7700	9.7700	9.7700	9.7700	9.7700	9.7700	9.7700	9.7700	9.7700	9.7700	9.7700	9.7700	9.7700	9.7700	9.7700	9.7700	9.7700	9.7700	9.7700	9.7700	9.7700	9.7700	9.7700	9.7700	9.7700	9.7700
9.9300	8.5683	8.4547	8.1811	8.2037	8.3635	9.2768	8.0633	8.3524	8.5577	8.0718	7.7447	8.4468	9.6423	8.7296	7.8044	9.7700	9.7700	9.7700	9.7700	9.7700	9.7700	9.7700	9.7700	9.7700	9.7700	9.7700	9.7700	9.7700	9.7700	9.7700	9.7700	9.7700	9.7700	9.7700	9.7700	9.7700	9.7700	9.7700	9.7700	9.7700	9.7700	9.7700	9.7700	9.7700	9.7700	9.7700	9.7700	9.7700	9.7700
9.9400	8.5683	8.4547	8.1811	8.2037	8.3635	9.2768	8.0633	8.3524	8.5577	8.0718	7.7447	8.4468	9.6423	8.7296	7.8044	9.7700	9.7700	9.7700	9.7700	9.7700	9.7700	9.7700	9.7700	9.7700	9.7700	9.7700	9.7700	9.7700	9.7700	9.7700	9.7700	9.7700	9.7700	9.7700	9.7700	9.7700	9.7700	9.7700	9.7700	9.7700	9.7700	9.7700	9.7700	9.7700	9.7700	9.7700	9.7700	9.7700	9.7700
9.9500	8.5683	8.4547	8.1811	8.2037	8.3635	9.2768	8.0633	8.3524	8.5577	8.0718	7.7447	8.4468	9.6423	8.7296	7.8044	9.7700	9.7700	9.7700	9.7700	9.7700	9.7700	9.7700	9.7700	9.7700	9.7700	9.7700	9.7700	9.7700	9.7700	9.7700	9.7700	9.7700	9.7700	9.7700	9.7700	9.7700	9.7700	9.7700	9.7700	9.7700	9.7700	9.7700	9.7700	9.7700	9.7700	9.7700	9.7700	9.7700	9.7700
9.9600	8.5683	8.4547	8.1811	8.2037	8.3635	9.2768	8.0633	8.3524	8.5577	8.0718	7.7447	8.4468	9.6423	8.7296	7.8044	9.7700	9.7700	9.7700	9.7700	9.7700	9.7700	9.7700	9.7700	9.7700	9.7700	9.7700	9.7700	9.7700	9.7700	9.7700	9.7700	9.7700	9.7700	9.7700	9.7700	9.7700	9.7700	9.7700	9.7700	9.7700	9.7700	9.7700	9.7700	9.7700	9.7700	9.7700	9.7700	9.7700	9.7700
9.9700	8.5683	8.4547	8.1811	8.2037	8.3635	9.2768	8.0633	8.3524	8.5577	8.0718	7.7447	8.4468	9.6423	8.7296	7.8044	9.7700	9.7700	9.7700	9.7700	9.7700	9.7700	9.7700	9.7700	9.7700	9.7700	9.7700	9.7700	9.7700	9.7700	9.7700	9.7700	9.7700	9.7700	9.7700	9.7700	9.7700	9.7700	9.7700	9.7700	9.7700	9.7700	9.7700	9.7700	9.7700	9.7700	9.7700	9.7700	9.7700	9.7700
9.9800	8.5683	8.4547	8.1811	8.2037	8.3635	9.2768	8.0633	8.3524	8.5577	8.0718	7.7447	8.4468	9.6423	8.7296	7.8044	9.7700	9.7700	9.7700	9.7700	9.7700	9.7700	9.7700	9.7700	9.7700	9.7700	9.7700	9.7700	9.7700	9.7700	9.7700	9.7700	9.7700	9.7700	9.7700	9.7700	9.7700	9.7700	9.7700	9.7700	9.7700	9.7700	9.7700	9.7700	9.7700	9.7700	9.7700	9.7700	9.7700	9.7700
9.9900	8.5683	8.4547	8.1811	8.2037	8.3635	9.2768	8.0633	8.3524	8.5577	8.0718	7.7447	8.4468	9.6423	8.7296	7.8044	9.7700	9.7700	9.7700	9.7700	9.7700	9.7700	9.7700	9.7700	9.7700	9.7700	9.7700	9.7700	9.7700	9.7700	9.7700	9.7700	9.7700	9.7700	9.7700	9.7700	9.7700	9.7700	9.7700	9.7700	9.7700	9.7700	9.7700	9.7700	9.7700	9.7700	9.7700	9.7700	9.7700	9.7700
10.0000	8.5683	8.4547	8.1811	8.2037	8.3635	9.2768	8.0633	8.3524	8.5577	8.0718	7.7447	8.4468	9.6423	8.7296	7.8044	9.7700	9.7700	9.7700	9.7700	9.7700	9.7700	9.7700	9.7700	9.7700	9.7700	9.7700	9.7700	9.7700	9.7700	9.7700	9.7700	9.7700	9.7700	9.7700	9.7700	9.7700	9.7700	9.7700	9.7700	9.7700	9.7700	9.7700	9.7700	9.7700	9.7700	9.7700	9.7700	9.7700	9.7700
10.0100	8.5683	8.4547	8.1811	8.2037	8.3635	9.2768	8.0633	8.3524	8.5577	8.0718	7.7447	8.4468	9.6423	8.7296	7.8044	9.7700	9.7700	9.7700	9.7700	9.7700	9.7700	9.7700	9.7700	9.7700	9.7700	9.7700	9.7700	9.7700	9.7700	9.7700	9.7700	9.7700	9.7700	9.7700	9.7700	9.7700	9.7700	9.7700	9.7700	9.7700	9.7700	9.7700	9.7700	9.7700	9.7700	9.7700	9.7700	9.7700	9.7700
10.0200	8.5683	8.4547	8.1811	8.2037	8.3635	9.2768	8.0633	8.3524	8.5577	8.0718	7.7447	8.4468	9.6423	8.7296	7.8044	9.7700	9.7700	9.7700	9.7700	9.7700	9.7700	9.7700	9.7700	9.7700	9.7700	9.7700	9.7700	9.7700	9.7700	9.7700	9.7700	9.7700	9.7700	9.7700	9.7700	9.7700	9.7700	9.7700	9.7700	9.7700	9.7700	9.7700	9.7700	9.7700	9.7700	9.7700	9.7700	9.7700	9.7700
10.0300	8.5683	8.4547	8.1811	8.2037	8.3635	9.2768	8.0633	8.3524	8.5577	8.0718	7.7447	8.4468	9.6423	8.7296	7.8044	9.7700	9.7700	9.7700	9.7700	9.7700	9.7700	9.7700	9.7700	9.7700	9.7700	9.7700	9.7700	9.7700	9.7700	9.7700	9.7700	9.7700	9.7700	9.7700	9.7700	9.7700	9.7700	9.7700	9.7700	9.7700	9.7700	9.7700	9.7700	9.7700	9.7700	9.7700	9.7700	9.7700	9.7700
10.0400	8.5683	8.4547	8.1811	8.2037	8.3635	9.2768	8.0633	8.3524	8.5577	8.0718	7.7447	8.4468	9.6423	8.7296	7.8044	9.7700	9.7700	9.7700	9.7700	9.7700	9.7700	9.7700	9.7700	9.7700	9.7700	9.7700	9.7700	9.7700	9.7700	9.7700	9.7700	9.7700	9.7700	9.7700	9.7700	9.7700	9.7700	9.7700	9.7700	9.7700	9.7700	9.7700	9.7700	9.7700	9.7700	9.7700	9.7700	9.7700	9.7700
10.0500	8.5683	8.4547	8.1811	8.2037	8.3635	9.2768	8.0633	8.3524	8.5577	8.0718	7.7447	8.4468	9.6423	8.7296	7.8044	9.7700	9.7700	9.7700	9.7700	9.7700	9.7700	9.7700	9.7700	9.7700	9.7700	9.7700	9.7700	9.7700	9.7700	9.7700	9.7700	9.7700	9.7700	9.7700	9.7700	9.7700	9.7700	9.7700	9.7700	9.7700	9.7700	9.7700	9.7700	9.7700	9.7700	9.7700	9.7700	9.7700	9.7700
10.0600	8.5683	8.4547	8.1811	8.2037	8.3635	9.2768	8.0633	8.3524	8.5577	8.0718	7.7447	8.4468	9.6423	8.7296	7.8044	9.7700	9.7700	9.7700	9.7700	9.7700	9.7700	9.7700	9.7700	9.7700	9.7700	9.7700	9.7700	9.7700	9.7700	9.7700	9.7700	9.7700	9.7700	9.7700	9.7700	9.7700	9.7700	9.7700	9.7700	9.7700	9.7700	9.7700	9.7700	9.7700	9.7700	9.7700	9.7700	9.7700	9.7700
10.0700	8.5683	8.4547	8.1811	8.2037	8.3635	9.2768	8.0633	8.3524	8.5577	8.0718	7.7447	8.4468	9.6423	8.7296	7.8044	9.7700	9.7700	9.7700	9.7700	9.7700	9.7700	9.7700	9.7700	9.7700	9.7700	9.7700	9.7700	9.7700	9.7700	9.7700	9.7700	9.7700	9.7700	9.7700	9.7700	9.7700	9.7700	9.7700	9.7700	9.7700	9.7700	9.7700	9.7700	9.7700	9.7700	9.7700	9.7700	9.7700	9.7700
10.0800	8.5683	8.4547	8.1811	8.2037	8.3635	9.2768	8.0633	8.3524	8.5577	8.0718	7.7447	8.4468	9.6423	8.7296	7.8044	9.7700	9.7700	9.7700	9.7700	9.7700	9.7700	9.7700	9.7700	9.7700	9.7700	9.7700	9.7700	9.7700	9.7700	9.7700	9.7700	9.7700	9.7700	9.7700	9.7700	9.7700	9.7700	9.7700	9.7700	9.7700	9.7700	9.7700	9.7700	9.7700	9.7700	9.7700	9.7700	9.7700	9.7700
10.0900	8.5683	8.4547	8.1811	8.2037	8.3635	9.2768	8.0633	8.3524	8.5577	8.0718	7.7447	8.4468	9.6423	8.7296	7.8044	9.7700	9.7700	9.7700	9.7700	9.7700	9.7700	9.7700	9.7700	9.7700	9.7700	9.7700	9.7700	9.7700	9.7700	9.7700	9.7700	9.7700	9.7700	9.7700	9.7700	9.7700	9.7700	9.7700	9.7700	9.7700	9.7700	9.7700	9.7700	9.7700	9.7700	9.7700	9.7700	9.7700	9.7700
10.1000	8.5683	8.4547	8.1811	8.2037	8.3635	9.2768	8.0633	8.3524	8.5577	8.0718	7.7447	8.4468	9.6423	8.7296	7.8044	9.7700	9.7700	9.7700	9.7700	9.7700	9.7700	9.7700	9.7700	9.7700	9.7700	9.7700	9.7700	9.7700	9.7700	9.7700	9.7700	9.7700	9.7700	9.7700	9.7700	9.7700	9.7700	9.7700	9.7700	9.7700	9.7700	9.7700	9.7700	9.7700	9.7700	9.7700	9.7700	9.7700	9.7700
10.1100	8.5239	8.4109	8.1386	8.1611	8.3202	9.2292	8.0213	8.3090	8.5134	8.0298	7.7043	8.4031	9.5930	8.6845	7.7637	9.7201	9.7201	9.7201	9.7201	9.7201	9.7201	9.7201	9.7201	9.7201	9.7201	9.7201	9.7201	9.7201	9.7201	9.7201	9.7201	9.7201	9.7201	9.7201	9.7201	9.7201	9.7201	9.7201	9.7201	9.7201	9.7201	9.7201	9.7201	9.7201	9.7201	9.7201	9.7201	9.7201	9.7201
10.1200	8.5239	8.4109	8.1386	8.1611	8.3202	9.2292	8.0213	8.3090	8.5134	8.0298	7.7043	8.4031	9.5930	8.6845	7.7637	9.7201	9.7201	9.7201	9.7201	9.7201	9.7201	9.7201	9.7201	9.7201	9.7201	9.7201	9.7201	9.7201	9.7201	9.7201	9.7201	9.7201	9.7201	9.7201	9.7201	9.7201	9.7201	9.7201	9.7201	9.7201	9.7201	9.7201	9.7201	9.7201	9.7201	9.7201	9.7201	9.7201	9.7201
10.1300	8.5239	8.4109	8.1386	8.1611	8.3202	9.2292	8.0213	8.3090	8.5134	8.0298	7.7043	8.4031	9.5930	8.6845	7.7637	9.7201	9.7201	9.7201	9.7201	9.7201	9.7201	9.7201	9.7201	9.7201	9.7201	9.7201	9.7201	9.7201	9.7201	9.7201	9.7201	9.7201	9.7201	9.7201	9.7201	9.7201	9.7201	9.7201	9.7201	9.7201	9.7201	9.7201	9.7201	9.7201	9.7201	9.7201	9.7201	9.7201	9.7201
10.1400	8.5239	8.4109	8.1386	8.1611	8.3202	9.2292	8.0213	8.3090	8.5134	8.0298	7.7043	8.4031	9.5930	8.6845	7.7637	9.7201	9.7201	9.7201	9.7201	9.7201	9.7201	9.7201	9.7201	9.7201	9.7201	9.7201	9.7201	9.7201	9.7201	9.7201	9.7201	9.7201	9.7201	9.7201	9.7201	9.7201	9.7201	9.7201	9.7201	9.7201	9.7201	9.7201	9.7201	9.7201	9.7201	9.7201	9.7201	9.7201	9.7201
10.1500	8.5239	8.4109	8.1386	8.1611	8.3202	9.2292	8.0213	8.3090	8.5134	8.0298	7.7043	8.4031	9.5930	8.6845	7.7637	9.7201	9.7201	9.7201	9.7201	9.7201	9.7201	9.7201	9.7201	9.7201	9.7201	9.7201	9.7201	9.7201	9.7201	9.7201	9.7201	9.7201	9.7201	9.7201	9.7201	9.7201	9.7201	9.7201	9.7201	9.7201	9.7201	9.7201	9.7201	9.7201	9.7201	9.7201	9.7201	9.7201	9.7201
10.1600	8.5239	8.4109	8.1386	8.1611	8.3202	9.2292	8.0213	8.3090	8.5134	8.0298	7.7043	8.4031	9.5930	8.6845	7.7637	9.7201	9.7201	9.7201	9.7201	9.7201	9.7201	9.7201	9.7201	9.7201	9.7201	9.7201	9.7201	9.7201	9.7201	9.7201	9.7201	9.7201	9.7201	9.7201	9.7201	9.7201	9.7201	9.7201	9.7201	9.7201	9.7201	9.7201	9.7201	9.7201	9.7201	9.7201	9.7201	9.7201	9.7201
10.1700	8.5239	8.4109	8.1386	8.1611	8.3202	9.2292	8.0213	8.3090	8.5134	8.0298	7.7043	8.4031	9.5930	8.6845	7.7637	9.7201	9.7201	9.7201	9.7201	9.7201	9.7201	9.7201	9.7201	9.7201	9.7201	9.7201	9.7201	9.7201	9.7201	9.7201	9.7201	9.7201	9.7201	9.7201	9.7201	9.7201	9.7201	9.7201	9.7201	9.7201	9.7201	9.7201	9.7201	9.7201	9.7201	9.7201	9.7201	9.7201	9.7201
10.1800	8.5239	8.4109	8.1386	8.1611	8.3202	9.2292	8.0213	8.3090	8.5134	8.0298	7.7043	8.4031	9.5930	8.6845	7.7637	9.7201	9.7201	9.7201	9.7201	9.7201	9.7201	9.7201	9.7201	9.7201	9.7201	9.7201	9.7201	9.7201	9.7201	9.7201	9.7201	9.7201	9.7201	9.7201	9.7201	9.7201	9.7201	9.7201	9.7201	9.7201	9.7201	9.7201	9.7201	9.7201	9.7201	9.7201	9.7201	9.7201	9.7201
10.1900	8.5239	8.4109	8.1386	8.1611	8.3202	9.2292	8.0213	8.3090	8.5134	8.0298	7.7043	8.4031	9.5930	8.6845	7.7637	9.7201	9.7201	9.7201	9.7201	9.7201	9.7201	9.7201	9.7201	9.7201	9.7201	9.7201	9.7201	9.7201	9.7201	9.7201	9.7201	9.7201	9.7201	9.7201	9.7201	9.7201	9.7201	9.7201	9.7201	9.7201	9.7201	9.7201	9.7201	9.7201	9.7201	9.7201	9.7201	9.7201	9.7201
10.2000	8.5239	8.4109	8.1386	8.1611	8.3202	9.2292	8.0213	8.3090	8.5134	8.0298	7.7043	8.4031	9.5930	8.6845	7.7637	9.7201	9.7201	9.7201	9.7201	9.7201	9.7201	9.7201	9.7201	9.7201	9.7201	9.7201	9.7201	9.7201	9.7201	9.7201	9.7201	9.7201	9.7201	9.7201	9.7201	9.7201	9.7201	9.7201	9.7201	9.7201	9.7201	9.7201	9.7201	9.7201	9.7201	9.7201	9.7201	9.7201	9.7201
10.2100	8.5239	8.4109	8.1386	8.1611	8.3202	9.2292	8.0213	8.3090	8.5134	8.0298	7.7043	8.4031	9.5930	8.6845	7.7637	9.7201	9.7201	9.7201	9.7201	9.7201	9.7201	9.7201	9.7201	9.7201	9.7201	9.7201	9.7201	9.7201	9.7201	9.7201	9.7201	9.7201	9.7201	9.7201	9.7201	9.7201	9.7201	9.7201	9.7201	9.7201	9.7201	9.7201	9.7201	9.7201	9.7201	9.7201	9.7201	9.7201	9.7201
10.2200	8.5239	8.4109	8.1386	8.1611	8.3202	9.2292	8.0213	8.3090	8.5134	8.0298	7.7043	8.4031	9.5930	8.6845	7.7637	9.7201	9.7201	9.7201	9.7201	9.7201	9.7201	9.7201	9.7201	9.7201	9.7201	9.7201	9.7201	9.7201	9.7201	9.7201	9.7201	9.7201	9.7201	9.7201	9.7201	9.7201	9.7201	9.7201	9.7201	9.7201	9.7201	9.7201	9.7201	9.7201	9.7201	9.7201	9.7201	9.7201	9.7201
10.2300	8.5239	8.4109	8.1386	8.1611	8.3202	9.2292	8.0213	8.3090	8.5134	8.0298	7.7043	8.4031	9.5930	8.6845	7.7637	9.7201	9.7201	9.7201	9.7201	9.7201	9.7201	9.7201	9.7201	9.7201	9.7201	9.7201	9.7201	9.7201	9.7201	9.7201	9.7201	9.7201	9.7201	9.7201	9.7201	9.7201	9.7201	9.7201	9.7201	9.7201	9.7201	9.7201	9.7201	9.7201	9.7201	9.7201	9.7201	9.7201	9.7201
10.2400	8.5239	8.4109	8.1386	8.1611	8.3202	9.2292	8.0213	8.3090	8.5134	8.0298	7.7043	8.4031	9.5930	8.6845	7.7637	9.7201	9.7201	9.7201	9.7201	9.7201	9.7201	9.7201	9.7201	9.7201	9.7201	9.7201	9.7201	9.7201	9.7201	9.7201	9.7201	9.7201	9.7201	9.7201	9.7201	9.7201	9.7201	9.7201	9.7201	9.7201	9.7201	9.7201	9.7201	9.7201	9.7201	9.7201	9.7201	9.7201	9.7201
10.2500	8.5239	8.4109	8.1386	8.1611	8.3202	9.2292	8.0213	8.3090	8.5134	8.0298	7.7043	8.4031	9.5930	8.6845	7.7637	9.7201	9.7201	9.7201	9.7201	9.7201	9.7201	9.7201	9.7201	9.7201	9.7201	9.7201	9.7201	9.7201	9.7201	9.7201	9.7201	9.7201	9.7201	9.7201	9.7201	9.7201	9.7201	9.7201	9.7201	9.7201	9.7201	9.7201	9.7201	9.7201	9.7201	9.7201	9.7201	9.7201	9.7201
10.2600	8.5239	8.4109	8.1386	8.1611	8.3202	9.2292	8.0213	8.3090	8.5134	8.0298	7.7043	8.4031	9.5930	8.6845	7.7637	9.7201	9.7201	9.7201	9.7201	9.7201	9.7201	9.7201	9.7201	9.7201	9.7201	9.7201	9.7201	9.7201	9.7201	9.7201	9.7201	9.7201	9.7201	9.7201	9.7201	9.7201	9.7201	9.7201	9.7201	9.7201	9.7201	9.7201	9.7201	9.7201	9.7201	9.7201	9.7201	9.7201	9.7201
10.2700	8.5239	8.4109	8.1386	8.1611	8.3202	9.2292	8.0213	8.3090	8.5134	8.0298	7.7043	8.4031	9.5930	8.6845	7.7637	9.7201	9.7201	9.7201	9.7201	9.7201	9.7201	9.7201	9.7201	9.7201	9.7201	9.7201	9.7201	9.7201	9.7201	9.7201	9.7201	9.7201	9.7201	9.7201	9.7201	9.7201	9.7201	9.7201	9.7201	9.7201	9.7201	9.7201	9.7201	9.7201	9.7201	9.7201	9.7201	9.7201	9.7201
10.2800	8.5239	8.4109	8.1386	8.1611	8.3202	9.2292	8.0213	8.3090	8.5134	8.0298	7.7043	8.4031	9.5930	8.6845	7.7637	9.7201	9.7201	9.7201	9.7201	9.7201	9.7201	9.7201	9.7201	9.7201	9.7201	9.7201	9.7201	9.7201	9.7201	9.7201	9.7201	9.7201	9.7201	9.7201	9.7201	9.7201	9.7201	9.7201	9.7201	9.7201	9.7201	9.7201	9.7201	9.7201	9.7201	9.7201	9.7201	9.7201	9.7201
10.2900	8.5239	8.4109	8.1386	8.1611	8.3202	9.2292	8.0213	8.3090	8.5134	8.0298	7.7043	8.4031	9.5930	8.6845	7.7637	9.7201	9.7201	9.7201	9.7201	9.7201	9.7201	9.7201	9.7201	9.7201	9.7201	9.7201	9.7201	9.7201	9.7201	9.7201	9.7201	9.7201	9.7201	9.7201	9.7201	9.7201	9.7201	9.7201	9.7201	9.7201	9.7201	9.7201	9.7201	9.7201	9.7201	9.7201	9.7201	9.7201	9.7201
10.3000	8.5239	8.4109	8.1386	8.1611	8.3202	9.2292	8.0213	8.3090	8.5134	8.0298	7.7043	8.4031	9.5930	8.6845	7.7637	9.7201	9.7201	9.7201	9.7201	9.7201	9.7201	9.7201	9.7201	9.7201	9.7201	9.7201	9.7201	9.7201	9.7201	9.7201	9.7201	9.7201	9.7201	9.7201	9.7201	9.7201	9.7201	9.7201	9.7201	9.7201	9.7201	9.7201	9.7201	9.7201	9.7201	9.7201	9.7201	9.7201	9.7201
10.3100	8.4703	8.3579	8.0872	8.1096	8.2677	9.1714	7.9706	8.2566	8.4599	7.9790	7.6555	8.3503	9.5332	8.6300	7.7145	9.6595	9.6595	9.6595	9.6595	9.6595	9.6595	9.6595	9.6595	9.6595	9.6595	9.6595	9.6595	9.6595	9.6595	9.6595	9.6595	9.6595	9.6595	9.6595	9.6595	9.6595	9.6595	9.6595	9.6595	9.6595	9.6595	9.6595	9.6595	9.6595	9.6595	9.6595	9.6595	9.6595	9.6595
10.3200	8.4703	8.3579	8.0872	8.1096	8.2677	9.1714	7.9706	8.2566	8.4599	7.9790	7.6555	8.3503	9.5332	8.6300	7.7145	9.6595	9.6595	9.6595	9.6595	9.6595	9.6595	9.6595	9.6595	9.6595	9.6595	9.6595	9.6595	9.6595	9.6595	9.6595	9.6595	9.6595	9.6595	9.6595	9.6595	9.6595	9.6595	9.6595	9.6595	9.6595	9.6595	9.6595	9.6595	9.6595	9.6595	9.6595	9.6595	9.6595	9.6595
10.3300	8.4703	8.3579	8.0872	8.1096	8.2677	9.1714	7.9706	8.2566	8.4599	7.9790	7.6555	8.3503	9.5332	8.6300	7.7145	9.6595	9.6595	9.6595	9.6595	9.6595	9.6595	9.6595	9.6595	9.6595	9.6595	9.6595	9.6595	9.6595	9.6595	9.6595	9.6595	9.6595	9.6595	9.6595	9.6595	9.6595	9.6595	9.6595	9.6595	9.6595	9.6595	9.6595	9.6595	9.6595	9.6595	9.6595	9.6595	9.6595	9.6595
10.3400	8.4703	8.3579	8.0872	8.1096	8.2677	9.1714	7.9706	8.2566	8.4599	7.9790	7.6555	8.3503	9.5332	8.6300	7.7145	9.6595	9.6595	9.6595	9.6595	9.6595	9.6595	9.6595	9.6595	9.6595	9.6595	9.6595	9.6595	9.6595	9.6595	9.6595	9.6595	9.6595	9.6595	9.6595	9.6595	9.6595	9.6595	9.6595	9.6595	9.6595	9.6595	9.6595	9.6595	9.6595	9.6595	9.6595	9.6595	9.6595	9.6595
10.3500	8.4703	8.3579	8.0872	8.1096	8.2677	9.1714	7.9706	8.2566	8.4599	7.9790	7.6555	8.3503	9.5332	8.6300	7.7145	9.6595	9.6595	9.6595	9.6595	9.6595	9.6595	9.6595	9.6595	9.6595	9.6595	9.6595	9.6595	9.6595	9.6595	9.6595	9.6595	9.6595	9.6595	9.6595	9.6595	9.6595	9.6595	9.6595	9.6595	9.6595	9.6595	9.6595	9.6595	9.6595	9.6595	9.6595	9.6595	9.6595	9.6595
10.3600	8.4703	8.3579	8.0872	8.1096	8.2677	9.1714	7.9706	8.2566	8.4599	7.9790	7.6555	8.3503	9.5332	8.6300	7.7145	9.6595	9.6595	9.6595	9.6595	9.6595	9.6595	9.6595	9.6595	9.6595	9.6595	9.6595	9.6595	9.6595	9.6595	9.6595	9.6595	9.6595	9.6595	9.6595	9.6595	9.6595	9.6595	9.6595	9.6595	9.6595	9.6595	9.6595	9.6595	9.6595	9.6595	9.6595	9.6595	9.6595	9.6595
10.3700	8.4703	8.3579	8.0872	8.1096	8.2677	9.1714	7.9706	8.2566	8.4599	7.9790	7.6555	8.3503	9.5332	8.6300	7.7145	9.6595	9.6595	9.6595	9.6595	9.6595	9.6595	9.6595	9.6595	9.6595	9.6595	9.6595	9.6595	9.6595	9.6595	9.6595	9.6595	9.6595	9.6595	9.6595	9.6595	9.6595	9.6595	9.6595	9.6595	9.6595	9.6595	9.6595	9.6595	9.6595	9.6595	9.6595	9.6595	9.6595	9.6595
10.3800	8.4703	8.3579	8.0872	8.1096	8.2677	9.1714	7.9706	8.2566	8.4599	7.9790	7.6555	8.3503	9.5332	8.6300	7.7145	9.6595	9.6595	9.6595	9.6595	9.6595	9.6595	9.6595	9.6595	9.6595	9.6595	9.6595	9.6595	9.6595	9.6595	9.6595	9.6595	9.6595	9.6595	9.6595	9.6595	9.6595	9.6595	9.6595	9.6595	9.6595	9.6595	9.6595	9.6595	9.6595	9.6595	9.6595	9.6595	9.6595	9.6595
10.3900	8.4703	8.3579	8.0872	8.1096	8.2677	9.1714	7.9706	8.2566	8.4599	7.9790	7.6555	8.3503	9.5332	8.6300	7.7145	9.6595	9.6595	9.6595	9.6595	9.6595	9.6595	9.6595	9.6595	9.6595	9.6595	9.6595	9.6595	9.6595	9.6595	9.6595	9.6595	9.6595	9.6595	9.6595	9.6595	9.6595	9.6595	9.6595	9.6595	9.6595	9.6595	9.6595	9.6595	9.6595	9.6595	9.6595	9.6595	9.6595	9.6595
10.4000	8.4703	8.3579	8.0872	8.1096	8.2677	9.1714	7.9706	8.2566	8.4599	7.9790	7.6555	8.3503	9.5332	8.6300	7.7145	9.6595	9.6595	9.6595	9.6595	9.6595	9.6595	9.6595	9.6595	9.6595	9.6595	9.6595	9.6595	9.6595	9.6595	9.6595	9.6595	9.6595	9.6595	9.6595	9.6595	9.6595	9.6595	9.6595	9.6595	9.6595	9.6595	9.6595	9.6595	9.6595	9.6595	9.6595	9.6595	9.6595	9.6595
10.4100	8.4703	8.3579	8.0872	8.1096	8.2677	9.1714	7.9706	8.2566	8.4599	7.9790	7.6555	8.3503	9.5332	8.6300	7.7145	9.6595	9.6595	9.6595	9.6595	9.6595	9.6595	9.6595	9.6595	9.6595	9.6595	9.6595	9.6595	9.6595	9.6595	9.6595	9.6595	9.6595	9.6595	9.6595	9.6595	9.6595	9.6595	9.6595	9.6595	9.6595	9.6595	9.6595	9.6595	9.6595	9.6595	9.6595	9.6595	9.6595	9.6595
10.4200	8.4703	8.3579	8.0872	8.1096	8.2677	9.1714	7.9706	8.2566	8.4599	7.9790	7.6555	8.3503	9.5332	8.6300	7.7145	9.6595	9.6595	9.6595	9.6595	9.6595	9.6595	9.6595	9.6595	9.6595	9.6595	9.6595	9.6595	9.6595	9.6595	9.6595	9.6595	9.6595	9.6595	9.6595	9.6595	9.6595	9.6595	9.6595	9.6595	9.6595	9.6595	9.6595	9.6595	9.6595	9.6595	9.6595	9.6595	9.6595	9.6595
10.4300	8.4703	8.3579	8.0872	8.1096	8.2677	9.1714	7.9706	8.2566	8.4599	7.9790	7.6555	8.3503	9.5332	8.6300	7.7145	9.6595	9.6595	9.6595	9.6595	9.6595	9.6595	9.6595	9.6595	9.6595	9.6595	9.6595	9.6595	9.6595	9.6595	9.6595	9.6595	9.6595	9.6595	9.6595	9.6595	9.6595	9.6595	9.6595	9.6595	9.6595	9.6595	9.6595	9.6595	9.6595	9.6595	9.6595	9.6595	9.6595	9.6595
10.4400	8.4703	8.3579	8.0872	8.1096	8.2677	9.1714	7.9706	8.2566	8.4599	7.9790	7.6555	8.3503	9.5332	8.6300	7.7145	9.6595	9.6595	9.6595	9.6595	9.6595	9.6595	9.6595	9.6595	9.6595	9.6595	9.6595	9.6595	9.6595	9.6595	9.6595	9.6595	9.6595	9.6595	9.6595	9.6595	9.6595	9.6595	9.6595	9.6595	9.6595	9.6595	9.6595	9.6595	9.6595	9.6595	9.6595	9.6595	9.6595	9.6595
10.4500	8.4703	8.3579	8.0872	8.1096	8.2677	9.1714	7.9706	8.2566	8.4599	7.9790	7.6555	8.3503	9.5332	8.6300	7.7145	9.6595	9.6595	9.6595	9.6595	9.6595	9.6595	9.6595	9.6595	9.6595	9.6595	9.6595	9.6595	9.6595	9.6595	9.6595	9.6595	9.6595	9.6595	9.6595	9.6595	9.6595	9.6595	9.6595	9.6595	9.6595	9.6595	9.6595	9.6595	9.6595	9.6595	9.6595	9.6595	9.6595	9.6595
10.4600	8.4703	8.3579	8.0872	8.1096	8.2677	9.1714	7.9706	8.2566	8.4599	7.9790	7.6555	8.3503	9.5332	8.6300	7.7145	9.6595	9.6595	9.6595	9.6595	9.6595	9.6595	9.6595	9.6595	9.6595	9.6595	9.6595	9.6595	9.6595	9.6595	9.6595	9.6595	9.6595	9.6595	9.6595	9.6595	9.6595	9.6595	9.6595	9.6595	9.6595	9.6595	9.6595	9.6595	9.6595	9.6595	9.6595	9.6595	9.6595	9.6595
10.4700	8.4703	8.3579	8.0872	8.1096	8.2677	9.1714	7.9706	8.2566	8.4599	7.9790	7.6555	8.3503	9.5332	8.6300	7.7145	9.6595	9.6595	9.6595	9.6595	9.6595	9.6595	9.6595	9.6595	9.6595	9.6595	9.6595	9.6595	9.6595	9.6595	9.6595	9.6595	9.6595	9.6595	9.6595	9.6595	9.6595	9.6595	9.6595	9.6595	9.6595	9.6595	9.6595	9.6595	9.6595	9.6595	9.6595	9.6595	9.6595	9.6595
10.4800	8.4703	8.3579	8.0872	8.1096	8.2677	9.1714	7.9706	8.2566	8.4599	7.9790	7.6555	8.3503	9.5332	8.6300	7.7145	9.6595	9.6595	9.6595	9.6595	9.6595	9.6595	9.6595	9.6595	9.6595	9.6595	9.6595	9.6595	9.6595	9.6595	9.6595	9.6595	9.6595	9.6595	9.6595	9.6595	9.6595	9.6595	9.6595	9.6595	9.6595	9.6595	9.6595	9.6595	9.6595	9.6595	9.6595	9.6595	9.6595	9.6595
10.4900	8.4703	8.3579	8.0872	8.1096	8.2677	9.1714	7.9706	8.2566	8.4599	7.9790	7.6555	8.3503	9.5332	8.6300	7.7145	9.6595	9.6595	9.6595	9.6595	9.6595	9.6595	9.6595	9.6595	9.6595	9.6595	9.6595	9.6595	9.6595	9.6595	9.6595	9.6595	9.6595	9.6595	9.6595	9.6595	9.6595	9.6595	9.6595	9.6595	9.6595	9.6595	9.6595	9.6595	9.6595	9.6595	9.6595	9.6595	9.6595	9.6595
10.5000	8.4703	8.3579	8.0872	8.1096	8.2677	9.1714	7.9706	8.2566	8.4599	7.9790	7.6555	8.3503	9.5332	8.6300	7.7145	9.6595	9.6595	9.6595	9.6595	9.6595	9.6595	9.6595	9.6595	9.6595	9.6595	9.6595	9.6595	9.6595	9.6595	9.6595	9.6595	9.6595	9.6595	9.6595	9.6595	9.6595	9.6595	9.6595	9.6595	9.6595	9.6595	9.6595	9.6595	9.6595	9.6595	9.6595	9.6595	9.6595	9.6595
10.5100	8.4074	8.2958	8.0269	8.0492	8.2062	9.1036	7.9111	8.1952	8.3970	7.9195	7.5983	8.2883	9.4630	8.5660	7.6569	9.5884	9.5884	9.5884	9.5884	9.5884	9.5884	9.5884	9.5884	9.5884	9.5884	9.5884	9.5884	9.5884	9.5884	9.5884	9.5884	9.5884	9.5884	9.5884	9.5884	9.5884	9.5884	9.5884	9.5884	9.5884	9.5884	9.5884	9.5884	9.5884	9.5884	9.5884	9.5884	9.5884	9.5884
10.5200	8.4074	8.2958	8.0269	8.0492	8.2062	9.1036	7.9111	8.1952	8.3970	7.9195	7.5983	8.2883	9.4630	8.5660	7.6569	9.5884	9.5884	9.5884	9.5884	9.5884	9.5884	9.5884	9.5884	9.5884	9.5884	9.5884	9.5884	9.5884	9.5884	9.5884	9.5884	9.5884	9.5884	9.5884	9.5884	9.5884	9.5884	9.5884	9.5884	9.5884	9.5884	9.5884	9.5884	9.5884	9.5884	9.5884	9.5884	9.5884	9.5884
10.5300	8.4074	8.2958	8.0269	8.0492	8.2062	9.1036	7.9111	8.1952	8.3970	7.9195	7.5983	8.2883	9.4630	8.5660	7.6569	9.5884	9.5884	9.5884	9.5884	9.5884	9.5884	9.5884	9.5884	9.5884	9.5884	9.5884	9.5884	9.5884	9.5884	9.5884	9.5884	9.5884	9.5884	9.5884	9.5884	9.5884	9.5884	9.5884	9.5884	9.5884	9.5884	9.5884	9.5884	9.5884	9.5884	9.5884	9.5884	9.5884	9.5884
10.5400	8.4074	8.2958	8.0269	8.0492	8.2062	9.1036	7.9111	8.1952	8.3970	7.9195	7.5983	8.2883	9.4630	8.5660	7.6569	9.5884	9.5884	9.5884	9.5884	9.5884	9.5884	9.5884	9.5884	9.5884	9.5884	9.5884	9.5884	9.5884	9.5884	9.5884	9.5884	9.5884	9.5884	9.5884	9.5884	9.5884	9.5884	9.5884	9.5884	9.5884	9.5884	9.5884	9.5884	9.5884	9.5884	9.5884	9.5884	9.5884	9.5884
10.5500	8.4074	8.2958	8.0269	8.0492	8.2062	9.1036	7.9111	8.1952	8.3970	7.9195	7.5983	8.2883	9.4630	8.5660	7.6569	9.5884	9.5884	9.5884	9.5884	9.5884	9.5884	9.5884	9.5884	9.5884	9.5884	9.5884	9.5884	9.5884	9.5884	9.5884	9.5884	9.5884	9.5884	9.5884	9.5884	9.5884	9.5884	9.5884	9.5884	9.5884	9.5884	9.5884	9.5884	9.5884	9.5884	9.5884	9.5884	9.5884	9.5884
10.5600	8.4074	8.2958	8.0269	8.0492	8.2062	9.1036	7.9111	8.1952	8.3970	7.9195	7.5983	8.2883	9.4630	8.5660	7.6569	9.5884	9.5884	9.5884	9.5884	9.5884	9.5884	9.5884	9.5884	9.5884	9.5884	9.5884	9.5884	9.5884	9.5884	9.5884	9.5884	9.5884	9.5884	9.5884	9.5884	9.5884	9.5884	9.5884	9.5884	9.5884	9.5884	9.5884	9.5884	9.5884	9.5884	9.5884	9.5884	9.5884	9.5884
10.5700	8.4074	8.2958	8.0269	8.0492	8.2062	9.1036	7.9111	8.1952	8.3970	7.9195	7.5983	8.2883	9.4630	8.5660	7.6569	9.5884	9.5884	9.5884	9.5884	9.5884	9.5884	9.5884	9.5884	9.5884	9.5884	9.5884	9.5884	9.5884	9.5884	9.5884	9.5884	9.5884	9.5884	9.5884	9.5884	9.5884	9.5884	9.5884	9.5884	9.5884	9.5884	9.5884	9.5884	9.5884	9.5884	9.5884	9.5884	9.5884	9.5884
10.5800	8.4074	8.2958	8.0269	8.0492	8.2062	9.1036	7.9111	8.1952	8.3970	7.9195	7.5983	8.2883	9.4630	8.5660	7.6569	9.5884	9.5884	9.5884	9.5884	9.5884	9.5884	9.5884	9.5884	9.5884	9.5884	9.5884	9.5884	9.5884	9.5884	9.5884	9.5884	9.5884	9.5884	9.5884	9.5884	9.5884	9.5884	9.5884	9.5884	9.5884	9.5884	9.5884	9.5884	9.5884	9.5884	9.5884	9.5884	9.5884	9.5884
10.5900	8.4074	8.2958	8.0269	8.0492	8.2062	9.1036	7.9111	8.1952	8.3970	7.9195	7.5983	8.2883	9.4630	8.5660	7.6569	9.5884	9.5884	9.5884	9.5884	9.5884	9.5884	9.5884	9.5884	9.5884	9.5884	9.5884	9.5884	9.5884	9.5884	9.5884	9.5884	9.5884	9.5884	9.5884	9.5884	9.5884	9.5884	9.5884	9.5884	9.5884	9.5884	9.5884	9.5884	9.5884	9.5884	9.5884	9.5884	9.5884	9.5884
10.6000	8.4074	8.2958	8.0269	8.0492	8.2062	9.1036	7.9111	8.1952	8.3970	7.9195	7.5983	8.2883	9.4630	8.5660	7.6569	9.5884	9.5884	9.5884	9.5884	9.5884	9.5884	9.5884	9.5884	9.5884	9.5884	9.5884	9.5884	9.5884	9.5884	9.5884	9.5884	9.5884	9.5884	9.5884	9.5884	9.5884	9.5884	9.5884	9.5884	9.5884	9.5884	9.5884	9.5884	9.5884	9.5884	9.5884	9.5884	9.5884	9.5884
10.6100	8.4074	8.2958	8.0269	8.0492	8.2062	9.1036	7.9111	8.1952	8.3970	7.9195	7.5983	8.2883	9.4630	8.5660	7.6569	9.5884	9.5884	9.5884	9.5884	9.5884	9.5884	9.5884	9.5884	9.5884	9.5884	9.5884	9.5884	9.5884	9.5884	9.5884	9.5884	9.5884	9.5884	9.5884	9.5884	9.5884	9.5884	9.5884	9.5884	9.5884	9.5884	9.5884	9.5884	9.5884	9.5884	9.5884	9.5884	9.5884	9.5884
10.6200	8.4074	8.2958	8.0269	8.0492	8.2062	9.1036	7.9111	8.1952	8.3970	7.9195	7.5983	8.2883	9.4630	8.5660	7.6569	9.5884	9.5884	9.5884	9.5884	9.5884	9.5884	9.5884	9.5884	9.5884	9.5884	9.5884	9.5884	9.5884	9.5884	9.5884	9.5884	9.5884	9.5884	9.5884	9.5884	9.5884	9.5884	9.5884	9.5884	9.5884	9.5884	9.5884	9.5884	9.5884	9.5884	9.5884	9.5884	9.5884	9.5884
10.6300	8.4074	8.2958	8.0269	8.0492	8.2062	9.1036	7.9111	8.1952	8.3970	7.9195	7.5983	8.2883	9.4630	8.5660	7.6569	9.5884	9.5884	9.5884	9.5884	9.5884	9.5884	9.5884	9.5884	9.5884	9.5884	9.5884	9.5884	9.5884	9.5884	9.5884	9.5884	9.5884	9.5884	9.5884	9.5884	9.5884	9.5884	9.5884	9.5884	9.5884	9.5884	9.5884	9.5884	9.5884	9.5884	9.5884	9.5884	9.5884	9.5884
10.6400	8.4074	8.2958	8.0269	8.0492	8.2062	9.1036	7.9111	8.1952	8.3970	7.9195	7.5983	8.2883	9.4630	8.5660	7.6569	9.5884	9.5884	9.5884	9.5884	9.5884	9.5884	9.5884	9.5884	9.5884	9.5884	9.5884	9.5884	9.5884	9.5884	9.5884	9.5884	9.5884	9.5884	9.5884	9.5884	9.5884	9.5884	9.5884	9.5884	9.5884	9.5884	9.5884	9.5884	9.5884	9.5884	9.5884	9.5884	9.5884	9.5884
10.6500	8.4074	8.2958	8.0269	8.0492	8.2062	9.1036	7.9111	8.1952	8.3970	7.9195	7.5983	8.2883	9.4630	8.5660	7.6569	9.5884	9.5884	9.5884	9.5884	9.5884	9.5884	9.5884	9.5884	9.5884	9.5884	9.5884	9.5884	9.5884	9.5884	9.5884	9.5884	9.5884	9.5884	9.5884	9.5884	9.5884	9.5884	9.5884	9.5884	9.5884	9.5884	9.5884	9.5884	9.5884	9.5884	9.5884	9.5884	9.5884	9.5884
10.6600	8.4074	8.2958	8.0269	8.0492	8.2062	9.1036	7.9111	8.1952	8.3970	7.9195	7.5983	8.2883	9.4630	8.5660	7.6569	9.5884	9.5884	9.5884	9.5884	9.5884	9.5884	9.5884	9.5884	9.5884	9.5884	9.5884	9.5884	9.5884	9.5884	9.5884	9.5884	9.5884	9.5884	9.5884	9.5884	9.5884	9.5884	9.5884	9.5884	9.5884	9.5884	9.5884	9.5884	9.5884	9.5884	9.5884	9.5884	9.5884	9.5884
10.6700	8.4074	8.2958	8.0269	8.0492	8.2062	9.1036	7.9111	8.1952	8.3970	7.9195	7.5983	8.2883	9.4630	8.5660	7.6569	9.5884	9.5884	9.5884	9.5884	9.5884	9.5884	9.5884	9.5884	9.5884	9.5884	9.5884	9.5884	9.5884	9.5884	9.5884	9.5884	9.5884	9.5884	9.5884	9.5884	9.5884	9.5884	9.5884	9.5884	9.5884	9.5884	9.5884	9.5884	9.5884	9.5884	9.5884	9.5884	9.5884	9.5884
10.6800	8.4074	8.2958	8.0269	8.0492	8.2062	9.1036	7.9111	8.1952	8.3970	7.9195	7.5983	8.2883	9.4630	8.5660	7.6569	9.5884	9.5884	9.5884	9.5884	9.5884	9.5884	9.5884	9.5884	9.5884	9.5884	9.5884	9.5884	9.5884	9.5884	9.5884	9.5884	9.5884	9.5884	9.5884	9.5884	9.5884	9.5884	9.5884	9.5884	9.5884	9.5884	9.5884	9.5884	9.5884	9.5884	9.5884	9.5884	9.5884	9.5884
10.6900	8.4074	8.2958	8.0269	8.0492	8.2062	9.1036	7.9111	8.1952	8.3970	7.9195	7.5983	8.2883	9.4630	8.5660	7.6569	9.5884	9.5884	9.5884	9.5884	9.5884	9.5884	9.5884	9.5884	9.5884	9.5884	9.5884	9.5884	9.5884	9.5884	9.5884	9.5884	9.5884	9.5884	9.5884	9.5884	9.5884	9.5884	9.5884	9.5884	9.5884	9.5884	9.5884	9.5884	9.5884	9.5884	9.5884	9.5884	9.5884	9.5884
10.7000	8.4074	8.2958	8.0269	8.0492	8.2062	9.1036	7.9111	8.1952	8.3970	7.9195	7.5983	8.2883	9.4630	8.5660	7.6569	9.5884	9.5884	9.5884	9.5884	9.5884	9.5884	9.5884	9.5884	9.5884	9.5884	9.5884	9.5884	9.5884	9.5884	9.5884	9.5884	9.5884	9.5884	9.5884	9.5884	9.5884	9.5884	9.5884	9.5884	9.5884	9.5884	9.5884	9.5884	9.5884	9.5884	9.5884	9.5884	9.5884	9.5884
10.7100	8.3352	8.2245	7.9578	7.9799	8.1357	9.0258	7.8429	8.1247	8.3249	7.8513	7.5327	8.2171	9.3823	8.4926	7.5908	9.5066	9.5066	9.5066	9.5066	9.5066	9.5066	9.5066	9.5066	9.5066	9.5066	9.5066	9.5066	9.5066	9.5066	9.5066	9.5066	9.5066	9.5066	9.5066	9.5066	9.5066	9.5066	9.5066	9.5066	9.5066	9.5066	9.5066	9.5066	9.5066	9.5066	9.5066	9.5066	9.5066	9.5066
10.7200	8.3352	8.2245	7.9578	7.9799	8.1357	9.0258	7.8429	8.1247	8.3249	7.8513	7.5327	8.2171	9.3823	8.4926	7.5908	9.5066	9.5066	9.5066	9.5066	9.5066	9.5066	9.5066	9.5066	9.5066	9.5066	9.5066	9.5066	9.5066	9.5066	9.5066	9.5066	9.5066	9.5066	9.5066	9.5066	9.5066	9.5066	9.5066	9.5066	9.5066	9.5066	9.5066	9.5066	9.5066	9.5066	9.5066	9.5066	9.5066	9.5066
10.7300	8.3352	8.2245	7.9578	7.9799	8.1357	9.0258	7.8429	8.1247	8.3249	7.8513	7.5327	8.2171	9.3823	8.4926	7.5908	9.5066	9.5066	9.5066	9.5066	9.5066	9.5066	9.5066	9.5066	9.5066	9.5066	9.5066	9.5066	9.5066	9.5066	9.5066	9.5066	9.5066	9.5066	9.5066	9.5066	9.5066	9.5066	9.5066	9.5066	9.5066	9.5066	9.5066	9.5066	9.5066	9.5066	9.5066	9.5066	9.5066	9.5066
10.7400	8.3352	8.2245	7.9578	7.9799	8.1357	9.0258	7.8429	8.1247	8.3249	7.8513	7.5327	8.2171	9.3823	8.4926	7.5908	9.5066	9.5066	9.5066	9.5066	9.5066	9.5066	9.5066	9.5066	9.5066	9.5066	9.5066	9.5066	9.5066	9.5066	9.5066	9.5066	9.5066	9.5066	9.5066	9.5066	9.5066	9.5066	9.5066	9.5066	9.5066	9.5066	9.5066	9.5066	9.5066	9.5066	9.5066	9.5066	9.5066	9.5066
10.7500	8.3352	8.2245	7.9578	7.9799	8.1357	9.0258	7.8429	8.1247	8.3249	7.8513	7.5327	8.2171	9.3823	8.4926	7.5908	9.5066	9.5066	9.5066	9.5066	9.5066	9.5066	9.5066	9.5066	9.5066	9.5066	9.5066	9.5066	9.5066	9.5066	9.5066	9.5066	9.5066	9.5066	9.5066	9.5066	9.5066	9.5066	9.5066	9.5066	9.5066	9.5066	9.5066	9.5066	9.5066	9.5066	9.5066	9.5066	9.5066	9.5066
10.7600	8.3352	8.2245	7.9578	7.9799	8.1357	9.0258	7.8429	8.1247	8.3249	7.8513	7.5327	8.2171	9.3823	8.4926	7.5908	9.5066	9.5066	9.5066	9.5066	9.5066	9.5066	9.5066	9.5066	9.5066	9.5066	9.5066	9.5066	9.5066	9.5066	9.5066	9.5066	9.5066	9.5066	9.5066	9.5066	9.5066	9.5066	9.5066	9.5066	9.5066	9.5066	9.5066	9.5066	9.5066	9.5066	9.5066	9.5066	9.5066	9.5066
10.7700	8.3352	8.2245	7.9578	7.9799	8.1357	9.0258	7.8429	8.1247	8.3249	7.8513	7.5327	8.2171	9.3823	8.4926	7.5908	9.5066	9.5066	9.5066	9.5066	9.5066	9.5066	9.5066	9.5066	9.5066	9.5066	9.5066	9.5066	9.5066	9.5066	9.5066	9.5066	9.5066	9.5066	9.5066	9.5066	9.5066	9.5066	9.5066	9.5066	9.5066	9.5066	9.5066	9.5066	9.5066	9.5066	9.5066	9.5066	9.5066	9.5066
10.7800	8.3352	8.2245	7.9578	7.9799	8.1357	9.0258	7.8429	8.1247	8.3249	7.8513	7.5327	8.2171	9.3823	8.4926	7.5908	9.5066	9.5066	9.5066	9.5066	9.5066	9.5066	9.5066	9.5066	9.5066	9.5066	9.5066	9.5066	9.5066	9.5066	9.5066	9.5066	9.5066	9.5066	9.5066	9.5066	9.5066	9.5066	9.5066	9.5066	9.5066	9.5066	9.5066	9.5066	9.5066	9.5066	9.5066	9.5066	9.5066	9.5066
10.7900	8.3352	8.2245	7.9578	7.9799	8.1357	9.0258	7.8429	8.1247	8.3249	7.8513	7.5327	8.2171	9.3823	8.4926	7.5908	9.5066	9.5066	9.5066	9.5066	9.5066	9.5066	9.5066	9.5066	9.5066	9.5066	9.5066	9.5066	9.5066	9.5066	9.5066	9.5066	9.5066	9.5066	9.5066	9.5066	9.5066	9.5066	9.5066	9.5066	9.5066	9.5066	9.5066	9.5066	9.5066	9.5066	9.5066	9.5066	9.5066	9.5066
10.8000	8.3352	8.2245	7.9578	7.9799	8.1357	9.0258	7.8429	8.1247	8.3249	7.8513	7.5327	8.2171	9.3823	8.4926	7.5908	9.5066	9.5066	9.5066	9.5066	9.5066	9.5066	9.5066	9.5066	9.5066	9.5066	9.5066	9.5066	9.5066	9.5066	9.5066	9.5066	9.5066	9.5066	9.5066	9.5066	9.5066	9.5066	9.5066	9.5066	9.5066	9.5066	9.5066	9.5066	9.5066	9.5066	9.5066	9.5066	9.5066	9.5066
10.8100	8.3352	8.2245	7.9578	7.9799	8.1357	9.0258	7.8429	8.1247	8.3249	7.8513	7.5327	8.2171	9.3823	8.4926	7.5908	9.5066	9.5066	9.5066	9.5066	9.5066	9.5066	9.5066	9.5066	9.5066	9.5066	9.5066	9.5066	9.5066	9.5066	9.5066	9.5066	9.5066	9.5066	9.5066	9.5066	9.5066	9.5066	9.5066	9.5066	9.5066	9.5066	9.5066	9.5066	9.5066	9.5066	9.5066	9.5066	9.5066	9.5066
10.8200	8.3352	8.2245	7.9578	7.9799	8.1357	9.0258	7.8429	8.1247	8.3249	7.8513	7.5327	8.2171	9.3823	8.4926	7.5908	9.5066	9.5066	9.5066	9.5066	9.5066	9.5066	9.5066	9.5066	9.5066	9.5066	9.5066	9.5066	9.5066	9.5066	9.5066	9.5066	9.5066	9.5066	9.5066	9.5066	9.5066	9.5066	9.5066	9.5066	9.5066	9.5066	9.5066	9.5066	9.5066	9.5066	9.5066	9.5066	9.5066	9.5066
10.8300	8.3352	8.2245	7.9578	7.9799	8.1357	9.0258	7.8429	8.1247	8.3249	7.8513	7.5327	8.2171	9.3823	8.4926	7.5908	9.5066	9.5066	9.5066	9.5066	9.5066	9.5066	9.5066	9.5066	9.5066	9.5066	9.5066	9.5066	9.5066	9.5066	9.5066	9.5066	9.5066	9.5066	9.5066	9.5066	9.5066	9.5066	9.5066	9.5066	9.5066	9.5066	9.5066	9.5066	9.5066	9.5066	9.5066	9.5066	9.5066	9.5066
10.8400	8.3352	8.2245	7.9578	7.9799	8.1357	9.0258	7.8429	8.1247	8.3249	7.8513	7.5327	8.2171	9.3823	8.4926	7.5908	9.5066	9.5066	9.5066	9.5066	9.5066	9.5066	9.5066	9.5066	9.5066	9.5066	9.5066	9.5066	9.5066	9.5066	9.5066	9.5066	9.5066	9.5066	9.5066	9.5066	9.5066	9.5066	9.5066	9.5066	9.5066	9.5066	9.5066	9.5066	9.5066	9.5066	9.5066	9.5066	9.5066	9.5066
10.8500	8.3352	8.2245	7.9578	7.9799	8.1357	9.0258	7.8429	8.1247	8.3249	7.8513	7.5327	8.2171	9.3823	8.4926	7.5908	9.5066	9.5066	9.5066	9.5066	9.5066	9.5066	9.5066	9.5066	9.5066	9.5066	9.5066	9.5066	9.5066	9.5066	9.5066	9.5066	9.5066	9.5066	9.5066	9.5066	9.5066	9.5066	9.5066	9.5066	9.5066	9.5066	9.5066	9.5066	9.5066	9.5066	9.5066	9.5066	9.5066	9.5066
10.8600	8.3352	8.2245	7.9578	7.9799	8.1357	9.0258	7.8429	8.1247	8.3249	7.8513	7.5327	8.2171	9.3823	8.4926	7.5908	9.5066	9.5066	9.5066	9.5066	9.5066	9.5066	9.5066	9.5066	9.5066	9.5066	9.5066	9.5066	9.5066	9.5066	9.5066	9.5066	9.5066	9.5066	9.5066	9.5066	9.5066	9.5066	9.5066	9.5066	9.5066	9.5066	9.5066	9.5066	9.5066	9.5066	9.5066	9.5066	9.5066	9.5066
10.8700	8.3352	8.2245	7.9578	7.9799	8.1357	9.0258	7.8429	8.1247	8.3249	7.8513	7.5327	8.2171	9.3823	8.4926	7.5908	9.5066	9.5066	9.5066	9.5066	9.5066	9.5066	9.5066	9.5066	9.5066	9.5066	9.5066	9.5066	9.5066	9.5066	9.5066	9.5066	9.5066	9.5066	9.5066	9.5066	9.5066	9.5066	9.5066	9.5066	9.5066	9.5066	9.5066	9.5066	9.5066	9.5066	9.5066	9.5066	9.5066	9.5066
10.8800	8.3352	8.2245	7.9578	7.9799	8.1357	9.0258	7.8429	8.1247	8.3249	7.8513	7.5327	8.2171	9.3823	8.4926	7.5908	9.5066	9.5066	9.5066	9.5066	9.5066	9.5066	9.5066	9.5066	9.5066	9.5066	9.5066	9.5066	9.5066	9.5066	9.5066	9.5066	9.5066	9.5066	9.5066	9.5066	9.5066	9.5066	9.5066	9.5066	9.5066	9.5066	9.5066	9.5066	9.5066	9.5066	9.5066	9.5066	9.5066	9.5066
10.8900	8.3352	8.2245	7.9578	7.9799	8.1357	9.0258	7.8429	8.1247	8.3249	7.8513	7.5327	8.2171	9.3823	8.4926	7.5908	9.5066	9.5066	9.5066	9.5066	9.5066	9.5066	9.5066	9.5066	9.5066	9.5066	9.5066	9.5066	9.5066	9.5066	9.5066	9.5066	9.5066	9.5066	9.5066	9.5066	9.5066	9.5066	9.5066	9.5066	9.5066	9.5066	9.5066	9.5066	9.5066	9.5066	9.5066	9.5066	9.5066	9.5066
10.9000	8.3352	8.2245	7.9578	7.9799	8.1357	9.0258	7.8429	8.1247	8.3249	7.8513	7.5327	8.2171	9.3823	8.4926	7.5908	9.5066	9.5066	9.5066	9.5066	9.5066	9.5066	9.5066	9.5066	9.5066	9.5066	9.5066	9.5066	9.5066	9.5066	9.5066	9.5066	9.5066	9.5066	9.5066	9.5066	9.5066	9.5066	9.5066	9.5066	9.5066	9.5066	9.5066	9.5066	9.5066	9.5066	9.5066	9.5066	9.5066	9.5066
10.9100	8.2537	8.1440	7.8799	7.9017	8.0560	8.9379	7.7660	8.0452	8.2435	7.7743	7.4587	8.1368	9.2911	8.4097	7.5163	9.4143	9.4143	9.4143	9.4143	9.4143	9.4143	9.4143	9.4143	9.4143	9.4143	9.4143	9.4143	9.4143	9.4143	9.4143	9.4143	9.4143	9.4143	9.4143	9.4143	9.4143	9.4143	9.4143	9.4143	9.4143	9.4143	9.4143	9.4143	9.4143	9.4143	9.4143	9.4143	9.4143	9.4143
10.9200	8.2537	8.1440	7.8799	7.9017	8.0560	8.9379	7.7660	8.0452	8.2435	7.7743	7.4587	8.1368	9.2911	8.4097	7.5163	9.4143	9.4143	9.4143	9.4143	9.4143	9.4143	9.4143	9.4143	9.4143	9.4143	9.4143	9.4143	9.4143	9.4143	9.4143	9.4143	9.4143	9.4143	9.4143	9.4143	9.4143	9.4143	9.4143	9.4143	9.4143	9.4143	9.4143	9.4143	9.4143	9.4143	9.4143	9.4143	9.4143	9.4143
10.9300	8.2537	8.1440	7.8799	7.9017	8.0560	8.9379	7.7660	8.0452	8.2435	7.7743	7.4587	8.1368	9.2911	8.4097	7.5163	9.4143	9.4143	9.4143	9.4143	9.4143	9.4143	9.4143	9.4143	9.4143	9.4143	9.4143	9.4143	9.4143	9.4143	9.4143	9.4143	9.4143	9.4143	9.4143	9.4143	9.4143	9.4143	9.4143	9.4143	9.4143	9.4143	9.4143	9.4143	9.4143	9.4143	9.4143	9.4143	9.4143	9.4143
10.9400	8.2537	8.1440	7.8799	7.9017	8.0560	8.9379	7.7660	8.0452	8.2435	7.7743	7.4587	8.1368	9.2911	8.4097	7.5163	9.4143	9.4143	9.4143	9.4143	9.4143	9.4143	9.4143	9.4143	9.4143	9.4143	9.4143	9.4143	9.4143	9.4143	9.4143	9.4143	9.4143	9.4143	9.4143	9.4143	9.4143	9.4143	9.4143	9.4143	9.4143	9.4143	9.4143	9.4143	9.4143	9.4143	9.4143	9.4143	9.4143	9.4143
10.9500	8.2537	8.1440	7.8799	7.9017	8.0560	8.9379	7.7660	8.0452	8.2435	7.7743	7.4587	8.1368	9.2911	8.4097	7.5163	9.4143	9.4143	9.4143	9.4143	9.4143	9.4143	9.4143	9.4143	9.4143	9.4143	9.4143	9.4143	9.4143	9.4143	9.4143	9.4143	9.4143	9.4143	9.4143	9.4143	9.4143	9.4143	9.4143	9.4143	9.4143	9.4143	9.4143	9.4143	9.4143	9.4143	9.4143	9.4143	9.4143	9.4143
10.9600	8.2537	8.1440	7.8799	7.9017	8.0560	8.9379	7.7660	8.0452	8.2435	7.7743	7.4587	8.1368	9.2911	8.4097	7.5163	9.4143	9.4143	9.4143	9.4143	9.4143	9.4143	9.4143	9.4143	9.4143	9.4143	9.4143	9.4143	9.4143	9.4143	9.4143	9.4143	9.4143	9.4143	9.4143	9.4143	9.4143	9.4143	9.4143	9.4143	9.4143	9.4143	9.4143	9.4143	9.4143	9.4143	9.4143	9.4143	9.4143	9.4143
10.9700	8.2537	8.1440	7.8799	7.9017	8.0560	8.9379	7.7660	8.0452	8.2435	7.7743	7.4587	8.1368	9.2911	8.4097	7.5163	9.4143	9.4143	9.4143	9.4143	9.4143	9.4143	9.4143	9.4143	9.4143	9.4143	9.4143	9.4143	9.4143	9.4143	9.4143	9.4143	9.4143	9.4143	9.4143	9.4143	9.4143	9.4143	9.4143	9.4143	9.4143	9.4143	9.4143	9.4143	9.4143	9.4143	9.4143	9.4143	9.4143	9.4143
10.9800	8.2537	8.1440	7.8799	7.9017	8.0560	8.9379	7.7660	8.0452	8.2435	7.7743	7.4587	8.1368	9.2911	8.4097	7.5163	9.4143	9.4143	9.4143	9.4143	9.4143	9.4143	9.4143	9.4143	9.4143	9.4143	9.4143	9.4143	9.4143	9.4143	9.4143	9.4143	9.4143	9.4143	9.4143	9.4143	9.4143	9.4143	9.4143	9.4143	9.4143	9.4143	9.4143	9.4143	9.4143	9.4143	9.4143	9.4143	9.4143	9.4143
10.9900	8.2537	8.1440	7.8799	7.9017	8.0560	8.9379	7.7660	8.0452	8.2435	7.7743	7.4587	8.1368	9.2911	8.4097	7.5163	9.4143	9.4143	9.4143	9.4143	9.4143	9.4143	9.4143	9.4143	9.4143	9.4143	9.4143	9.4143	9.4143	9.4143	9.4143	9.4143	9.4143	9.4143	9.4143	9.4143	9.4143	9.4143	9.4143	9.4143	9.4143	9.4143	9.4143	9.4143	9.4143	9.4143	9.4143	9.4143	9.4143	9.4143
11.0000	8.2537	8.1440	7.8799	7.9017	8.0560	8.9379	7.7660	8.0452	8.2435	7.7743	7.4587	8.1368	9.2911	8.4097	7.5163	9.4143	9.4143	9.4143	9.4143	9.4143	9.4143	9.4143	9.4143	9.4143	9.4143	9.4143	9.4143	9.4143	9.4143	9.4143	9.4143	9.4143	9.4143	9.4143	9.4143	9.4143	9.4143	9.4143	9.4143	9.4143	9.4143	9.4143	9.4143	9.4143	9.4143	9.4143	9.4143	9.4143	9.4143
11.0100	8.2537	8.1440	7.8799	7.9017	8.0560	8.9379	7.7660	8.0452	8.2435	7.7743	7.4587	8.1368	9.2911	8.4097	7.5163	9.4143	9.4143	9.4143	9.4143	9.4143	9.4143	9.4143	9.4143	9.4143	9.4143	9.4143	9.4143	9.4143	9.4143	9.4143	9.4143	9.4143	9.4143	9.4143	9.4143	9.4143	9.4143	9.4143	9.4143	9.4143	9.4143	9.4143	9.4143	9.4143	9.4143	9.4143	9.4143	9.4143	9.4143
11.0200	8.2537	8.1440	7.8799	7.9017	8.0560	8.9379	7.7660	8.0452	8.2435	7.7743	7.4587	8.1368	9.2911	8.4097	7.5163	9.4143	9.4143	9.4143	9.4143	9.4143	9.4143	9.4143	9.4143	9.4143	9.4143	9.4143	9.4143	9.4143	9.4143	9.4143	9.4143	9.4143	9.4143	9.4143	9.4143	9.4143	9.4143	9.4143	9.4143	9.4143	9.4143	9.4143	9.4143	9.4143	9.4143	9.4143	9.4143	9.4143	9.4143
11.0300	8.2537	8.1440	7.8799	7.9017	8.0560	8.9379	7.7660	8.0452	8.2435	7.7743	7.4587	8.1368	9.2911	8.4097	7.5163	9.4143	9.4143	9.4143	9.4143	9.4143	9.4143	9.4143	9.4143	9.4143	9.4143	9.4143	9.4143	9.4143	9.4143	9.4143	9.4143	9.4143	9.4143	9.4143	9.4143	9.4143	9.4143	9.4143	9.4143	9.4143	9.4143	9.4143	9.4143	9.4143	9.4143	9.4143	9.4143	9.4143	9.4143
11.0400	8.2537	8.1440	7.8799	7.9017	8.0560	8.9379	7.7660	8.0452	8.2435	7.7743	7.4587	8.1368	9.2911	8.4097	7.5163	9.4143	9.4143	9.4143	9.4143	9.4143	9.4143	9.4143	9.4143	9.4143	9.4143	9.4143	9.4143	9.4143	9.4143	9.4143	9.4143	9.4143	9.4143	9.4143	9.4143	9.4143	9.4143	9.4143	9.4143	9.4143	9.4143	9.4143	9.4143	9.4143	9.4143	9.4143	9.4143	9.4143	9.4143
11.0500	8.2537	8.1440	7.8799	7.9017	8.0560	8.9379	7.7660	8.0452	8.2435	7.7743	7.4587	8.1368	9.2911	8.4097	7.5163	9.4143	9.4143	9.4143	9.4143	9.4143	9.4143	9.4143	9.4143	9.4143	9.4143	9.4143	9.4143	9.4143	9.4143	9.4143	9.4143	9.4143	9.4143	9.4143	9.4143	9.4143	9.4143	9.4143	9.4143	9.4143	9.4143	9.4143	9.4143	9.4143	9.4143	9.4143	9.4143	9.4143	9.4143
11.0600	8.2537	8.1440	7.8799	7.9017	8.0560	8.9379	7.7660	8.0452	8.2435	7.7743	7.4587	8.1368	9.2911	8.4097	7.5163	9.4143	9.4143	9.4143	9.4143	9.4143	9.4143	9.4143	9.4143	9.4143	9.4143	9.4143	9.4143	9.4143	9.4143	9.4143	9.4143	9.4143	9.4143	9.4143	9.4143	9.4143	9.4143	9.4143	9.4143	9.4143	9.4143	9.4143	9.4143	9.4143	9.4143	9.4143	9.4143	9.4143	9.4143
11.0700	8.2537	8.1440	7.8799	7.9017	8.0560	8.9379	7.7660	8.0452	8.2435	7.7743	7.4587	8.1368	9.2911	8.4097	7.5163	9.4143	9.4143	9.4143	9.4143	9.4143	9.4143	9.4143	9.4143	9.4143	9.4143	9.4143	9.4143	9.4143	9.4143	9.4143	9.4143	9.4143	9.4143	9.4143	9.4143	9.4143	9.4143	9.4143	9.4143	9.4143	9.4143	9.4143	9.4143	9.4143	9.4143	9.4143	9.4143	9.4143	9.4143
11.0800	8.2537	8.1440	7.8799	7.9017	8.0560	8.9379	7.7660	8.0452	8.2435	7.7743	7.4587	8.1368	9.2911	8.4097	7.5163	9.4143	9.4143	9.4143	9.4143	9.4143	9.4143	9.4143	9.4143	9.4143	9.4143	9.4143	9.4143	9.4143	9.4143	9.4143	9.4143	9.4143	9.4143	9.4143	9.4143	9.4143	9.4143	9.4143	9.4143	9.4143	9.4143	9.4143	9.4143	9.4143	9.4143	9.4143	9.4143	9.4143	9.4143
11.0900	8.2537	8.1440	7.8799	7.9017	8.0560	8.9379	7.7660	8.0452	8.2435	7.7743	7.4587	8.1368	9.2911	8.4097	7.5163	9.4143	9.4143	9.4143	9.4143	9.4143	9.4143	9.4143	9.4143	9.4143	9.4143	9.4143	9.4143	9.4143	9.4143	9.4143	9.4143	9.4143	9.4143	9.4143	9.4143	9.4143	9.4143	9.4143	9.4143	9.4143	9.4143	9.4143	9.4143	9.4143	9.4143	9.4143	9.4143	9.4143	9.4143
11.1000	8.2537	8.1440	7.8799	7.9017	8.0560	8.9379	7.7660	8.0452	8.2435	7.7743	7.4587	8.1368	9.2911	8.4097	7.5163	9.4143	9.4143	9.4143	9.4143	9.4143	9.4143	9.4143	9.4143	9.4143	9.4143	9.4143	9.4143	9.4143	9.4143	9.4143	9.4143	9.4143	9.4143	9.4143	9.4143	9.4143	9.4143	9.4143	9.4143	9.4143	9.4143	9.4143	9.4143	9.4143	9.4143	9.4143	9.4143	9.4143	9.4143
11.1100	8.1630	8.0544	7.7930	7.8147	7.9673	8.8399	7.6803	7.9566	8.1528	7.6885	7.3763	8.0474	9.1895	8.3173	7.4333	9.3113	9.3113	9.3113	9.3113	9.3113	9.3113	9.3113	9.3113	9.3113	9.3113	9.3113	9.3113	9.3113	9.3113	9.3113	9.3113	9.3113	9.3113	9.3113	9.3113	9.3113	9.3113	9.3113	9.3113	9.3113	9.3113	9.3113	9.3113	9.3113	9.3113	9.3113	9.3113	9.3113	9.3113
11.1200	8.1630	8.0544	7.7930	7.8147	7.9673	8.8399	7.6803	7.9566	8.1528	7.6885	7.3763	8.0474	9.1895	8.3173	7.4333	9.3113	9.3113	9.3113	9.3113	9.3113	9.3113	9.3113	9.3113	9.3113	9.3113	9.3113	9.3113	9.3113	9.3113	9.3113	9.3113	9.3113	9.3113	9.3113	9.3113	9.3113	9.3113	9.3113	9.3113	9.3113	9.3113	9.3113	9.3113	9.3113	9.3113	9.3113	9.3113	9.3113	9.3113
11.1300	8.1630	8.0544	7.7930	7.8147	7.9673	8.8399	7.6803	7.9566	8.1528	7.6885	7.3763	8.0474	9.1895	8.3173	7.4333	9.3113	9.3113	9.3113	9.3113	9.3113	9.3113	9.3113	9.3113	9.3113	9.3113	9.3113	9.3113	9.3113	9.3113	9.3113	9.3113	9.3113	9.3113	9.3113	9.3113	9.3113	9.3113	9.3113	9.3113	9.3113	9.3113	9.3113	9.3113	9.3113	9.3113	9.3113	9.3113	9.3113	9.3113
11.1400	8.1630	8.0544	7.7930	7.8147	7.9673	8.8399	7.6803	7.9566	8.1528	7.6885	7.3763	8.0474	9.1895	8.3173	7.4333	9.3113	9.3113	9.3113	9.3113	9.3113	9.3113	9.3113	9.3113	9.3113	9.3113	9.3113	9.3113	9.3113	9.3113	9.3113	9.3113	9.3113	9.3113	9.3113	9.3113	9.3113	9.3113	9.3113	9.3113	9.3113	9.3113	9.3113	9.3113	9.3113	9.3113	9.3113	9.3113	9.3113	9.3113
11.1500	8.1630	8.0544	7.7930	7.8147	7.9673	8.8399	7.6803	7.9566	8.1528	7.6885	7.3763	8.0474	9.1895	8.3173	7.4333	9.3113	9.3113	9.3113	9.3113	9.3113	9.3113	9.3113	9.3113	9.3113	9.3113	9.3113	9.3113	9.3113	9.3113	9.3113	9.3113	9.3113	9.3113	9.3113	9.3113	9.3113	9.3113	9.3113	9.3113	9.3113	9.3113	9.3113	9.3113	9.3113	9.3113	9.3113	9.3113	9.3113	9.3113
11.1600	8.1630	8.0544	7.7930	7.8147	7.9673	8.8399	7.6803	7.9566	8.1528	7.6885	7.3763	8.0474	9.1895	8.3173	7.4333	9.3113	9.3113	9.3113	9.3113	9.3113	9.3113	9.3113	9.3113	9.3113	9.3113	9.3113	9.3113	9.3113	9.3113	9.3113	9.3113	9.3113	9.3113	9.3113	9.3113	9.3113	9.3113	9.3113	9.3113	9.3113	9.3113	9.3113	9.3113	9.3113	9.3113	9.3113	9.3113	9.3113	9.3113
11.1700	8.1630	8.0544	7.7930	7.8147	7.9673	8.8399	7.6803	7.9566	8.1528	7.6885	7.3763	8.0474	9.1895	8.3173	7.4333	9.3113	9.3113	9.3113	9.3113	9.3113	9.3113	9.3113	9.3113	9.3113	9.3113	9.3113	9.3113	9.3113	9.3113	9.3113	9.3113	9.3113	9.3113	9.3113	9.3113	9.3113	9.3113	9.3113	9.3113	9.3113	9.3113	9.3113	9.3113	9.3113	9.3113	9.3113	9.3113	9.3113	9.3113
11.1800	8.1630	8.0544	7.7930	7.8147	7.9673	8.8399	7.6803	7.9566	8.1528	7.6885	7.3763	8.0474	9.1895	8.3173	7.4333	9.3113	9.3113	9.3113	9.3113	9.3113	9.3113	9.3113	9.3113	9.3113	9.3113	9.3113	9.3113	9.3113	9.3113	9.3113	9.3113	9.3113	9.3113	9.3113	9.3113	9.3113	9.3113	9.3113	9.3113	9.3113	9.3113	9.3113	9.3113	9.3113	9.3113	9.3113	9.3113	9.3113	9.3113
11.1900	8.1630	8.0544	7.7930	7.8147	7.9673	8.8399	7.6803	7.9566	8.1528	7.6885	7.3763	8.0474	9.1895	8.3173	7.4333	9.3113	9.3113	9.3113	9.3113	9.3113	9.3113	9.3113	9.3113	9.3113	9.3113	9.3113	9.3113	9.3113	9.3113	9.3113	9.3113	9.3113	9.3113	9.3113	9.3113	9.3113	9.3113	9.3113	9.3113	9.3113	9.3113	9.3113	9.3113	9.3113	9.3113	9.3113	9.3113	9.3113	9.3113
11.2000	8.1630	8.0544	7.7930	7.8147	7.9673	8.8399	7.6803	7.9566	8.1528	7.6885	7.3763	8.0474	9.1895	8.3173	7.4333	9.3113	9.3113	9.3113	9.3113	9.3113	9.3113	9.3113	9.3113	9.3113	9.3113	9.3113	9.3113	9.3113	9.3113	9.3113	9.3113	9.3113	9.3113	9.3113	9.3113	9.3113	9.3113	9.3113	9.3113	9.3113	9.3113	9.3113	9.3113	9.3113	9.3113	9.3113	9.3113	9.3113	9.3113
11.2100	8.1630	8.0544	7.7930	7.8147	7.9673	8.8399	7.6803	7.9566	8.1528	7.6885	7.3763	8.0474	9.1895	8.3173	7.4333	9.3113	9.3113	9.3113	9.3113	9.3113	9.3113	9.3113	9.3113	9.3113	9.3113	9.3113	9.3113	9.3113	9.3113	9.3113	9.3113	9.3113	9.3113	9.3113	9.3113	9.3113	9.3113	9.3113	9.3113	9.3113	9.3113	9.3113	9.3113	9.3113	9.3113	9.3113	9.3113	9.3113	9.3113
11.2200	8.1630	8.0544	7.7930	7.8147	7.9673	8.8399	7.6803	7.9566	8.1528	7.6885	7.3763	8.0474	9.1895	8.3173	7.4333	9.3113	9.3113	9.3113	9.3113	9.3113	9.3113	9.3113	9.3113	9.3113	9.3113	9.3113	9.3113	9.3113	9.3113	9.3113	9.3113	9.3113	9.3113	9.3113	9.3113	9.3113	9.3113	9.3113	9.3113	9.3113	9.3113	9.3113	9.3113	9.3113	9.3113	9.3113	9.3113	9.3113	9.3113
11.2300	8.1630	8.0544	7.7930	7.8147	7.9673	8.8399	7.6803	7.9566	8.1528	7.6885	7.3763	8.0474	9.1895	8.3173	7.4333	9.3113	9.3113	9.3113	9.3113	9.3113	9.3113	9.3113	9.3113	9.3113	9.3113	9.3113	9.3113	9.3113	9.3113	9.3113	9.3113	9.3113	9.3113	9.3113	9.3113	9.3113	9.3113	9.3113	9.3113	9.3113	9.3113	9.3113	9.3113	9.3113	9.3113	9.3113	9.3113	9.3113	9.3113
[truncated: 4,876 more rows]
[truncated: 47 more columns]
