# Supplementary material for: Bayesian inference for biophysical neuron models enables stimulus optimization for retinal neuroprosthetics
Source: eLife. 2020 Oct 27;9:e54997. doi: 10.7554/eLife.54997 (PMC7673784; doi:10.7554/eLife.54997)
Supplement: Figure 10—source data 1. [file elife-54997-fig10-data1.zip › ON_Current1_ON_Release.csv]

Time/ms	ON cell1: Release/(ves/s)	ON cell2: Release/(ves/s)	ON cell3: Release/(ves/s)	ON cell4: Release/(ves/s)	ON cell5: Release/(ves/s)
0.0000	1.6112	1.9005	1.5500	2.2021	1.9329
0.0100	1.6130	1.9026	1.5514	2.2044	1.9349
0.0200	1.6149	1.9048	1.5529	2.2066	1.9369
0.0300	1.6167	1.9070	1.5543	2.2089	1.9389
0.0400	1.6185	1.9091	1.5558	2.2111	1.9409
0.0500	1.6202	1.9113	1.5573	2.2134	1.9428
0.0600	1.6220	1.9135	1.5587	2.2156	1.9448
0.0700	1.6238	1.9156	1.5602	2.2179	1.9468
0.0800	1.6256	1.9178	1.5616	2.2201	1.9488
0.0900	1.6274	1.9199	1.5631	2.2224	1.9508
0.1000	1.6292	1.9221	1.5645	2.2246	1.9527
0.1100	1.6310	1.9243	1.5660	2.2269	1.9548
0.1200	1.6330	1.9267	1.5676	2.2294	1.9570
0.1300	1.6350	1.9291	1.5693	2.2319	1.9592
0.1400	1.6371	1.9316	1.5709	2.2345	1.9614
0.1500	1.6391	1.9340	1.5726	2.2370	1.9636
0.1600	1.6412	1.9365	1.5742	2.2395	1.9659
0.1700	1.6432	1.9389	1.5758	2.2421	1.9681
0.1800	1.6452	1.9414	1.5775	2.2446	1.9703
0.1900	1.6472	1.9438	1.5791	2.2471	1.9725
0.2000	1.6493	1.9462	1.5808	2.2497	1.9748
0.2100	1.6513	1.9487	1.5824	2.2522	1.9770
0.2200	1.6533	1.9511	1.5840	2.2547	1.9792
0.2300	1.6553	1.9535	1.5857	2.2573	1.9814
0.2400	1.6573	1.9559	1.5873	2.2598	1.9836
0.2500	1.6593	1.9584	1.5890	2.2623	1.9859
0.2600	1.6613	1.9608	1.5906	2.2649	1.9881
0.2700	1.6632	1.9632	1.5922	2.2674	1.9903
0.2800	1.6652	1.9656	1.5939	2.2699	1.9925
0.2900	1.6672	1.9680	1.5955	2.2724	1.9948
0.3000	1.6692	1.9704	1.5971	2.2750	1.9970
0.3100	1.6711	1.9729	1.5988	2.2775	1.9992
0.3200	1.6734	1.9756	1.6006	2.2804	2.0017
0.3300	1.6756	1.9782	1.6024	2.2831	2.0041
0.3400	1.6779	1.9810	1.6042	2.2860	2.0066
0.3500	1.6801	1.9837	1.6060	2.2888	2.0091
0.3600	1.6824	1.9864	1.6079	2.2916	2.0116
0.3700	1.6846	1.9891	1.6097	2.2944	2.0140
0.3800	1.6868	1.9918	1.6115	2.2973	2.0165
0.3900	1.6890	1.9945	1.6133	2.3001	2.0190
0.4000	1.6913	1.9972	1.6151	2.3029	2.0214
0.4100	1.6935	1.9999	1.6170	2.3057	2.0239
0.4200	1.6957	2.0026	1.6188	2.3085	2.0264
0.4300	1.6979	2.0052	1.6206	2.3113	2.0288
0.4400	1.7001	2.0079	1.6224	2.3142	2.0313
0.4500	1.7023	2.0106	1.6242	2.3170	2.0338
0.4600	1.7044	2.0133	1.6260	2.3198	2.0363
0.4700	1.7066	2.0159	1.6278	2.3226	2.0387
0.4800	1.7088	2.0186	1.6296	2.3254	2.0412
0.4900	1.7110	2.0213	1.6314	2.3282	2.0436
0.5000	1.7131	2.0239	1.6332	2.3311	2.0461
0.5100	1.7154	2.0267	1.6351	2.3340	2.0487
0.5200	1.7184	2.0302	1.6375	2.3376	2.0519
0.5300	1.7214	2.0337	1.6398	2.3412	2.0550
0.5400	1.7245	2.0374	1.6422	2.3450	2.0583
0.5500	1.7275	2.0409	1.6446	2.3486	2.0615
0.5600	1.7306	2.0445	1.6470	2.3524	2.0647
0.5700	1.7336	2.0481	1.6493	2.3560	2.0679
0.5800	1.7366	2.0517	1.6517	2.3597	2.0712
0.5900	1.7396	2.0552	1.6541	2.3634	2.0744
0.6000	1.7426	2.0588	1.6565	2.3671	2.0776
0.6100	1.7456	2.0623	1.6589	2.3708	2.0808
0.6200	1.7486	2.0659	1.6613	2.3745	2.0841
0.6300	1.7515	2.0694	1.6636	2.3782	2.0873
0.6400	1.7545	2.0730	1.6660	2.3819	2.0905
0.6500	1.7575	2.0765	1.6684	2.3856	2.0938
0.6600	1.7604	2.0801	1.6707	2.3893	2.0970
0.6700	1.7634	2.0836	1.6731	2.3930	2.1002
0.6800	1.7663	2.0871	1.6755	2.3967	2.1034
0.6900	1.7692	2.0906	1.6778	2.4005	2.1067
0.7000	1.7722	2.0942	1.6802	2.4042	2.1099
0.7100	1.7752	2.0978	1.6827	2.4080	2.1132
0.7200	1.7792	2.1024	1.6857	2.4127	2.1174
0.7300	1.7830	2.1069	1.6887	2.4173	2.1214
0.7400	1.7871	2.1116	1.6918	2.4222	2.1256
0.7500	1.7910	2.1162	1.6948	2.4269	2.1297
0.7600	1.7950	2.1209	1.6980	2.4317	2.1339
0.7700	1.7989	2.1255	1.7010	2.4364	2.1380
0.7800	1.8028	2.1302	1.7041	2.4413	2.1422
0.7900	1.8067	2.1348	1.7071	2.4460	2.1464
0.8000	1.8107	2.1394	1.7102	2.4508	2.1505
0.8100	1.8145	2.1440	1.7133	2.4556	2.1547
0.8200	1.8184	2.1487	1.7164	2.4604	2.1589
0.8300	1.8223	2.1533	1.7194	2.4652	2.1630
0.8400	1.8262	2.1579	1.7225	2.4700	2.1672
0.8500	1.8301	2.1625	1.7255	2.4748	2.1714
0.8600	1.8339	2.1671	1.7286	2.4796	2.1755
0.8700	1.8378	2.1717	1.7317	2.4844	2.1797
0.8800	1.8416	2.1763	1.7347	2.4892	2.1839
0.8900	1.8455	2.1809	1.7378	2.4940	2.1881
0.9000	1.8493	2.1855	1.7409	2.4988	2.1923
0.9100	1.8533	2.1903	1.7440	2.5038	2.1966
0.9200	1.8583	2.1961	1.7479	2.5097	2.2018
0.9300	1.8631	2.2018	1.7516	2.5155	2.2069
0.9400	1.8682	2.2078	1.7555	2.5216	2.2122
0.9500	1.8731	2.2136	1.7593	2.5275	2.2173
0.9600	1.8782	2.2195	1.7632	2.5336	2.2226
0.9700	1.8831	2.2253	1.7671	2.5395	2.2278
0.9800	1.8881	2.2312	1.7710	2.5456	2.2331
0.9900	1.8931	2.2371	1.7748	2.5516	2.2383
1.0000	1.8980	2.2429	1.7787	2.5576	2.2435
1.0100	1.9030	2.2488	1.7826	2.5636	2.2488
1.0200	1.9079	2.2547	1.7864	2.5697	2.2540
1.0300	1.9128	2.2605	1.7903	2.5757	2.2593
1.0400	1.9178	2.2664	1.7942	2.5817	2.2646
1.0500	1.9227	2.2723	1.7980	2.5878	2.2698
1.0600	1.9276	2.2781	1.8019	2.5938	2.2751
1.0700	1.9325	2.2840	1.8058	2.5999	2.2804
1.0800	1.9374	2.2899	1.8097	2.6060	2.2857
1.0900	1.9423	2.2957	1.8135	2.6120	2.2910
1.1000	1.9471	2.3016	1.8174	2.6181	2.2962
1.1100	1.9522	2.3076	1.8214	2.6244	2.3017
1.1200	1.9587	2.3152	1.8264	2.6320	2.3084
1.1300	1.9650	2.3226	1.8312	2.6395	2.3149
1.1400	1.9717	2.3303	1.8362	2.6473	2.3217
1.1500	1.9781	2.3379	1.8412	2.6549	2.3283
1.1600	1.9847	2.3456	1.8462	2.6628	2.3351
1.1700	1.9911	2.3532	1.8512	2.6705	2.3418
1.1800	1.9977	2.3609	1.8562	2.6783	2.3486
1.1900	2.0041	2.3685	1.8611	2.6860	2.3553
1.2000	2.0106	2.3762	1.8662	2.6938	2.3621
1.2100	2.0171	2.3838	1.8712	2.7016	2.3688
1.2200	2.0235	2.3915	1.8762	2.7094	2.3756
1.2300	2.0300	2.3991	1.8812	2.7172	2.3824
1.2400	2.0364	2.4068	1.8862	2.7251	2.3892
1.2500	2.0429	2.4145	1.8912	2.7329	2.3960
1.2600	2.0493	2.4221	1.8962	2.7408	2.4028
1.2700	2.0558	2.4298	1.9012	2.7486	2.4096
1.2800	2.0622	2.4375	1.9063	2.7565	2.4165
1.2900	2.0686	2.4451	1.9113	2.7644	2.4233
1.3000	2.0750	2.4528	1.9163	2.7723	2.4302
1.3100	2.0816	2.4607	1.9215	2.7804	2.4372
1.3200	2.0899	2.4703	1.9277	2.7901	2.4457
1.3300	2.0979	2.4796	1.9337	2.7996	2.4539
1.3400	2.1062	2.4894	1.9401	2.8095	2.4625
1.3500	2.1144	2.4990	1.9463	2.8191	2.4708
1.3600	2.1227	2.5087	1.9526	2.8290	2.4794
1.3700	2.1309	2.5183	1.9588	2.8388	2.4879
1.3800	2.1391	2.5280	1.9651	2.8487	2.4964
1.3900	2.1473	2.5377	1.9714	2.8585	2.5050
1.4000	2.1555	2.5474	1.9777	2.8685	2.5135
1.4100	2.1637	2.5571	1.9840	2.8783	2.5221
1.4200	2.1719	2.5668	1.9903	2.8883	2.5307
1.4300	2.1801	2.5765	1.9966	2.8982	2.5393
1.4400	2.1883	2.5863	2.0029	2.9082	2.5479
1.4500	2.1965	2.5960	2.0092	2.9182	2.5566
1.4600	2.2047	2.6058	2.0156	2.9282	2.5653
1.4700	2.2128	2.6155	2.0219	2.9382	2.5739
1.4800	2.2210	2.6253	2.0283	2.9482	2.5826
1.4900	2.2292	2.6351	2.0346	2.9583	2.5913
1.5000	2.2374	2.6449	2.0410	2.9684	2.6001
1.5100	2.2458	2.6549	2.0475	2.9787	2.6090
1.5200	2.2561	2.6670	2.0553	2.9909	2.6196
1.5300	2.2662	2.6788	2.0629	3.0028	2.6300
1.5400	2.2768	2.6912	2.0709	3.0153	2.6409
1.5500	2.2870	2.7033	2.0787	3.0275	2.6514
1.5600	2.2975	2.7157	2.0866	3.0400	2.6623
1.5700	2.3078	2.7279	2.0945	3.0523	2.6730
1.5800	2.3183	2.7402	2.1024	3.0648	2.6838
1.5900	2.3287	2.7525	2.1103	3.0773	2.6946
1.6000	2.3391	2.7649	2.1183	3.0898	2.7054
1.6100	2.3494	2.7772	2.1262	3.1023	2.7163
1.6200	2.3599	2.7896	2.1342	3.1149	2.7272
1.6300	2.3702	2.8019	2.1421	3.1275	2.7380
1.6400	2.3807	2.8144	2.1501	3.1401	2.7490
1.6500	2.3910	2.8268	2.1581	3.1527	2.7599
1.6600	2.4015	2.8392	2.1661	3.1654	2.7709
1.6700	2.4118	2.8517	2.1741	3.1781	2.7819
1.6800	2.4223	2.8642	2.1822	3.1909	2.7930
1.6900	2.4326	2.8766	2.1902	3.2036	2.8040
1.7000	2.4431	2.8892	2.1983	3.2164	2.8151
1.7100	2.4538	2.9020	2.2066	3.2296	2.8265
1.7200	2.4668	2.9172	2.2163	3.2448	2.8398
1.7300	2.4795	2.9322	2.2258	3.2599	2.8528
1.7400	2.4928	2.9477	2.2358	3.2756	2.8664
1.7500	2.5057	2.9630	2.2455	3.2910	2.8797
1.7600	2.5190	2.9786	2.2555	3.3067	2.8933
1.7700	2.5320	2.9940	2.2653	3.3222	2.9067
1.7800	2.5452	3.0096	2.2752	3.3380	2.9204
1.7900	2.5583	3.0251	2.2851	3.3537	2.9339
1.8000	2.5714	3.0407	2.2951	3.3695	2.9476
1.8100	2.5845	3.0562	2.3050	3.3853	2.9613
1.8200	2.5977	3.0719	2.3150	3.4012	2.9750
1.8300	2.6108	3.0875	2.3250	3.4171	2.9887
1.8400	2.6240	3.1032	2.3351	3.4331	3.0026
1.8500	2.6372	3.1190	2.3451	3.4491	3.0164
1.8600	2.6504	3.1347	2.3552	3.4652	3.0303
1.8700	2.6635	3.1505	2.3652	3.4813	3.0442
1.8800	2.6767	3.1663	2.3753	3.4974	3.0581
1.8900	2.6899	3.1821	2.3855	3.5136	3.0721
1.9000	2.7031	3.1980	2.3956	3.5299	3.0862
1.9100	2.7167	3.2143	2.4060	3.5465	3.1005
1.9200	2.7329	3.2333	2.4181	3.5656	3.1172
1.9300	2.7488	3.2521	2.4300	3.5846	3.1336
1.9400	2.7654	3.2717	2.4423	3.6042	3.1506
1.9500	2.7816	3.2909	2.4545	3.6236	3.1673
1.9600	2.7982	3.3105	2.4669	3.6433	3.1844
1.9700	2.8145	3.3298	2.4791	3.6628	3.2013
1.9800	2.8311	3.3494	2.4916	3.6826	3.2184
1.9900	2.8474	3.3690	2.5039	3.7023	3.2355
2.0000	2.8640	3.3886	2.5164	3.7222	3.2527
2.0100	2.8804	3.4083	2.5288	3.7421	3.2699
2.0200	2.8970	3.4280	2.5413	3.7621	3.2872
2.0300	2.9135	3.4478	2.5538	3.7821	3.3045
2.0400	2.9300	3.4676	2.5663	3.8022	3.3219
2.0500	2.9466	3.4875	2.5789	3.8224	3.3393
2.0600	2.9632	3.5074	2.5915	3.8426	3.3568
2.0700	2.9798	3.5273	2.6042	3.8629	3.3744
2.0800	2.9964	3.5474	2.6168	3.8833	3.3920
2.0900	3.0131	3.5674	2.6295	3.9037	3.4096
2.1000	3.0297	3.5875	2.6423	3.9242	3.4274
2.1100	3.0468	3.6081	2.6553	3.9452	3.4455
2.1200	3.0672	3.6323	2.6704	3.9694	3.4663
2.1300	3.0871	3.6562	2.6852	3.9933	3.4871
2.1400	3.1080	3.6810	2.7006	4.0182	3.5086
2.1500	3.1283	3.7053	2.7158	4.0427	3.5298
2.1600	3.1491	3.7302	2.7312	4.0677	3.5513
2.1700	3.1697	3.7548	2.7465	4.0925	3.5727
2.1800	3.1904	3.7797	2.7620	4.1176	3.5944
2.1900	3.2111	3.8045	2.7774	4.1426	3.6160
2.2000	3.2319	3.8295	2.7930	4.1678	3.6378
2.2100	3.2526	3.8545	2.8085	4.1931	3.6596
2.2200	3.2735	3.8796	2.8242	4.2185	3.6816
2.2300	3.2943	3.9047	2.8398	4.2439	3.7035
2.2400	3.3152	3.9300	2.8555	4.2695	3.7256
2.2500	3.3360	3.9553	2.8712	4.2952	3.7478
2.2600	3.3570	3.9806	2.8870	4.3210	3.7700
2.2700	3.3780	4.0060	2.9028	4.3468	3.7923
2.2800	3.3990	4.0316	2.9187	4.3728	3.8148
2.2900	3.4200	4.0571	2.9346	4.3988	3.8372
2.3000	3.4411	4.0828	2.9506	4.4250	3.8598
2.3100	3.4627	4.1090	2.9669	4.4517	3.8829
2.3200	3.4880	4.1407	2.9855	4.4831	3.9092
2.3300	3.5133	4.1736	3.0040	4.5153	3.9354
2.3400	3.5395	4.2072	3.0231	4.5484	3.9624
2.3500	3.5653	4.2412	3.0420	4.5814	3.9894
2.3600	3.5915	4.2753	3.0612	4.6148	4.0167
2.3700	3.6174	4.3094	3.0802	4.6481	4.0444
2.3800	3.6437	4.3437	3.0995	4.6817	4.0722
2.3900	3.6697	4.3780	3.1187	4.7156	4.1001
2.4000	3.6960	4.4125	3.1381	4.7496	4.1281
2.4100	3.7223	4.4469	3.1575	4.7837	4.1562
2.4200	3.7487	4.4816	3.1770	4.8180	4.1844
2.4300	3.7750	4.5163	3.1965	4.8523	4.2128
2.4400	3.8015	4.5511	3.2161	4.8872	4.2412
2.4500	3.8279	4.5860	3.2357	4.9219	4.2694
2.4600	3.8545	4.6210	3.2554	4.9570	4.2978
2.4700	3.8811	4.6561	3.2752	4.9921	4.3266
2.4800	3.9077	4.6913	3.2951	5.0273	4.3554
2.4900	3.9344	4.7265	3.3150	5.0627	4.3841
2.5000	3.9612	4.7619	3.3350	5.0985	4.4129
2.5100	3.9886	4.7984	3.3554	5.1352	4.4432
2.5200	4.0206	4.8419	3.3785	5.1784	4.4798
2.5300	4.0532	4.8851	3.4018	5.2219	4.5164
2.5400	4.0866	4.9299	3.4257	5.2667	4.5542
2.5500	4.1198	4.9741	3.4495	5.3111	4.5916
2.5600	4.1534	5.0190	3.4735	5.3561	4.6296
2.5700	4.1868	5.0636	3.4975	5.4011	4.6674
2.5800	4.2204	5.1087	3.5217	5.4464	4.7057
2.5900	4.2540	5.1536	3.5459	5.4918	4.7439
2.6000	4.2877	5.1989	3.5702	5.5374	4.7824
2.6100	4.3215	5.2441	3.5946	5.5832	4.8209
2.6200	4.3550	5.2896	3.6191	5.6292	4.8597
2.6300	4.3883	5.3350	3.6436	5.6753	4.8986
2.6400	4.4216	5.3808	3.6683	5.7217	4.9377
2.6500	4.4550	5.4265	3.6930	5.7682	4.9769
2.6600	4.4885	5.4725	3.7179	5.8149	5.0163
2.6700	4.5221	5.5182	3.7428	5.8618	5.0559
2.6800	4.5557	5.5643	3.7678	5.9089	5.0956
2.6900	4.5894	5.6107	3.7929	5.9561	5.1355
2.7000	4.6232	5.6572	3.8181	6.0038	5.1755
2.7100	4.6583	5.7049	3.8438	6.0524	5.2166
2.7200	4.7028	5.7603	3.8728	6.1084	5.2644
2.7300	4.7470	5.8154	3.9016	6.1639	5.3128
2.7400	4.7930	5.8724	3.9321	6.2214	5.3625
2.7500	4.8382	5.9286	3.9620	6.2782	5.4120
2.7600	4.8842	5.9858	3.9926	6.3361	5.4620
2.7700	4.9298	6.0427	4.0229	6.3936	5.5121
2.7800	4.9758	6.1001	4.0536	6.4519	5.5624
2.7900	5.0213	6.1574	4.0842	6.5100	5.6130
2.8000	5.0672	6.2151	4.1151	6.5686	5.6637
2.8100	5.1130	6.2728	4.1460	6.6273	5.7147
2.8200	5.1590	6.3308	4.1767	6.6864	5.7658
2.8300	5.2050	6.3889	4.2075	6.7456	5.8173
2.8400	5.2512	6.4472	4.2384	6.8052	5.8688
2.8500	5.2974	6.5057	4.2694	6.8649	5.9202
2.8600	5.3437	6.5644	4.3011	6.9250	5.9718
2.8700	5.3901	6.6232	4.3327	6.9852	6.0236
2.8800	5.4366	6.6822	4.3641	7.0458	6.0757
2.8900	5.4829	6.7414	4.3956	7.1065	6.1279
2.9000	5.5293	6.8007	4.4272	7.1675	6.1804
2.9100	5.5768	6.8614	4.4603	7.2298	6.2344
2.9200	5.6338	6.9295	4.4993	7.2987	6.2945
2.9300	5.6906	6.9977	4.5389	7.3679	6.3545
2.9400	5.7494	7.0678	4.5795	7.4389	6.4161
2.9500	5.8074	7.1373	4.6202	7.5096	6.4773
2.9600	5.8662	7.2078	4.6612	7.5813	6.5394
2.9700	5.9246	7.2781	4.7023	7.6528	6.6014
2.9800	5.9835	7.3490	4.7436	7.7250	6.6639
2.9900	6.0423	7.4198	4.7850	7.7972	6.7265
3.0000	6.1013	7.4911	4.8266	7.8700	6.7896
3.0100	6.1604	7.5625	4.8684	7.9430	6.8528
3.0200	6.2196	7.6342	4.9103	8.0164	6.9164
3.0300	6.2781	7.7061	4.9524	8.0900	6.9803
3.0400	6.3370	7.7783	4.9946	8.1641	7.0444
3.0500	6.3957	7.8506	5.0370	8.2384	7.1088
3.0600	6.4545	7.9233	5.0795	8.3131	7.1736
3.0700	6.5133	7.9962	5.1223	8.3881	7.2386
3.0800	6.5722	8.0693	5.1651	8.4634	7.3038
3.0900	6.6313	8.1427	5.2082	8.5390	7.3694
3.1000	6.6905	8.2163	5.2513	8.6150	7.4353
3.1100	6.7515	8.2915	5.2957	8.6925	7.5025
3.1200	6.8229	8.3768	5.3469	8.7790	7.5770
3.1300	6.8936	8.4626	5.3974	8.8663	7.6520
3.1400	6.9668	8.5509	5.4498	8.9558	7.7293
3.1500	7.0389	8.6386	5.5018	9.0451	7.8061
3.1600	7.1121	8.7274	5.5546	9.1354	7.8840
3.1700	7.1848	8.8160	5.6072	9.2257	7.9618
3.1800	7.2583	8.9053	5.6603	9.3168	8.0398
3.1900	7.3314	8.9939	5.7134	9.4081	8.1181
3.2000	7.4050	9.0833	5.7669	9.5000	8.1968
3.2100	7.4786	9.1727	5.8204	9.5921	8.2759
3.2200	7.5525	9.2626	5.8743	9.6848	8.3553
3.2300	7.6264	9.3527	5.9283	9.7772	8.4351
3.2400	7.7005	9.4432	5.9825	9.8703	8.5153
3.2500	7.7748	9.5339	6.0374	9.9635	8.5959
3.2600	7.8492	9.6250	6.0924	10.0574	8.6768
3.2700	7.9238	9.7163	6.1472	10.1515	8.7581
3.2800	7.9985	9.8081	6.2023	10.2462	8.8398
3.2900	8.0734	9.9000	6.2580	10.3412	8.9218
3.3000	8.1477	9.9923	6.3139	10.4367	9.0042
3.3100	8.2246	10.0865	6.3709	10.5341	9.0889
3.3200	8.3119	10.1932	6.4353	10.6427	9.1832
3.3300	8.3993	10.3003	6.4995	10.7519	9.2779
3.3400	8.4890	10.4104	6.5656	10.8641	9.3751
3.3500	8.5780	10.5198	6.6312	10.9758	9.4719
3.3600	8.6680	10.6307	6.6977	11.0891	9.5699
3.3700	8.7578	10.7412	6.7640	11.2022	9.6678
3.3800	8.8481	10.8528	6.8310	11.3164	9.7666
3.3900	8.9384	10.9642	6.8980	11.4307	9.8657
3.4000	9.0290	11.0765	6.9654	11.5460	9.9654
3.4100	9.1198	11.1889	7.0330	11.6615	10.0654
3.4200	9.2108	11.3020	7.1009	11.7778	10.1661
3.4300	9.3020	11.4152	7.1690	11.8944	10.2671
3.4400	9.3934	11.5290	7.2375	12.0117	10.3687
3.4500	9.4851	11.6431	7.3062	12.1294	10.4707
3.4600	9.5769	11.7577	7.3752	12.2478	10.5733
3.4700	9.6690	11.8726	7.4445	12.3666	10.6763
3.4800	9.7613	11.9880	7.5140	12.4861	10.7798
3.4900	9.8538	12.1037	7.5838	12.6060	10.8837
3.5000	9.9464	12.2199	7.6539	12.7265	10.9882
3.5100	10.0413	12.3385	7.7253	12.8494	11.0947
3.5200	10.1505	12.4759	7.8044	12.9901	11.2134
3.5300	10.2592	12.6139	7.8837	13.1317	11.3341
3.5400	10.3715	12.7561	7.9650	13.2775	11.4577
3.5500	10.4825	12.8973	8.0459	13.4231	11.5820
3.5600	10.5951	13.0404	8.1279	13.5706	11.7073
3.5700	10.7071	13.1831	8.2098	13.7181	11.8330
3.5800	10.8200	13.3269	8.2923	13.8668	11.9596
3.5900	10.9327	13.4708	8.3750	14.0158	12.0866
3.6000	11.0461	13.6156	8.4582	14.1659	12.2143
3.6100	11.1594	13.7605	8.5416	14.3165	12.3426
3.6200	11.2733	13.9063	8.6254	14.4679	12.4716
3.6300	11.3872	14.0523	8.7096	14.6193	12.6012
3.6400	11.5016	14.1990	8.7941	14.7716	12.7315
3.6500	11.6161	14.3456	8.8790	14.9245	12.8618
3.6600	11.7310	14.4930	8.9642	15.0782	12.9931
3.6700	11.8461	14.6406	9.0497	15.2325	13.1248
3.6800	11.9609	14.7890	9.1357	15.3872	13.2572
3.6900	12.0760	14.9376	9.2219	15.5425	13.3902
3.7000	12.1913	15.0869	9.3085	15.6986	13.5239
3.7100	12.3092	15.2393	9.3967	15.8576	13.6609
3.7200	12.4438	15.4114	9.4947	16.0361	13.8144
3.7300	12.5787	15.5855	9.5928	16.2152	13.9684
3.7400	12.7175	15.7640	9.6935	16.3989	14.1263
3.7500	12.8550	15.9417	9.7937	16.5817	14.2836
3.7600	12.9944	16.1215	9.8952	16.7671	14.4430
3.7700	13.1330	16.3010	9.9965	16.9522	14.6027
3.7800	13.2729	16.4818	10.0987	17.1392	14.7636
3.7900	13.4124	16.6619	10.2011	17.3262	14.9250
3.8000	13.5528	16.8432	10.3041	17.5149	15.0874
3.8100	13.6932	17.0246	10.4073	17.7038	15.2504
3.8200	13.8342	17.2071	10.5113	17.8941	15.4145
3.8300	13.9747	17.3898	10.6154	18.0849	15.5791
3.8400	14.1160	17.5735	10.7202	18.2769	15.7451
3.8500	14.2572	17.7575	10.8252	18.4694	15.9116
3.8600	14.3982	17.9424	10.9308	18.6632	16.0791
3.8700	14.5394	18.1272	11.0368	18.8575	16.2472
3.8800	14.6811	18.3131	11.1432	19.0530	16.4162
3.8900	14.8231	18.4992	11.2500	19.2495	16.5858
3.9000	14.9654	18.6862	11.3574	19.4459	16.7564
3.9100	15.1108	18.8768	11.4666	19.6461	16.9300
3.9200	15.2766	19.0889	11.5868	19.8660	17.1218
3.9300	15.4459	19.3017	11.7078	20.0866	17.3144
3.9400	15.6186	19.5200	11.8317	20.3126	17.5116
3.9500	15.7913	19.7374	11.9552	20.5379	17.7083
3.9600	15.9653	19.9573	12.0802	20.7660	17.9073
3.9700	16.1385	20.1768	12.2050	20.9940	18.1064
3.9800	16.3128	20.3980	12.3309	21.2240	18.3072
3.9900	16.4870	20.6192	12.4569	21.4545	18.5084
4.0000	16.6620	20.8418	12.5838	21.6866	18.7111
4.0100	16.8365	21.0647	12.7110	21.9194	18.9144
4.0200	17.0114	21.2887	12.8389	22.1537	19.1191
4.0300	17.1864	21.5132	12.9671	22.3888	19.3244
4.0400	17.3621	21.7387	13.0961	22.6252	19.5309
4.0500	17.5368	21.9647	13.2254	22.8626	19.7383
4.0600	17.7125	22.1917	13.3554	23.1013	19.9468
4.0700	17.8881	22.4191	13.4857	23.3409	20.1560
4.0800	18.0632	22.6476	13.6162	23.5817	20.3664
4.0900	18.2391	22.8765	13.7472	23.8234	20.5777
4.1000	18.4145	23.1063	13.8787	24.0664	20.7900
4.1100	18.5941	23.3408	14.0127	24.3138	21.0062
4.1200	18.8042	23.6003	14.1601	24.5920	21.2418
4.1300	19.0149	23.8603	14.3096	24.8640	21.4788
4.1400	19.2319	24.1268	14.4627	25.1444	21.7210
4.1500	19.4469	24.3919	14.6160	25.4214	21.9628
4.1600	19.6636	24.6601	14.7707	25.7022	22.2073
4.1700	19.8796	24.9278	14.9255	25.9822	22.4520
4.1800	20.0968	25.1975	15.0815	26.2652	22.6986
4.1900	20.3135	25.4674	15.2378	26.5482	22.9459
4.2000	20.5310	25.7388	15.3950	26.8335	23.1949
4.2100	20.7488	26.0105	15.5526	27.1194	23.4446
4.2200	20.9672	26.2837	15.7111	27.4071	23.6959
4.2300	21.1859	26.5573	15.8700	27.6958	23.9481
4.2400	21.4047	26.8322	16.0298	27.9861	24.2017
4.2500	21.6241	27.1077	16.1900	28.2774	24.4563
4.2600	21.8432	27.3844	16.3510	28.5703	24.7123
4.2700	22.0632	27.6617	16.5126	28.8642	24.9693
4.2800	22.2833	27.9400	16.6749	29.1597	25.2276
4.2900	22.5041	28.2191	16.8377	29.4563	25.4870
4.3000	22.7245	28.4991	17.0012	29.7542	25.7476
4.3100	22.9502	28.7850	17.1677	30.0578	26.0131
4.3200	23.2085	29.1030	17.3551	30.4042	26.3023
4.3300	23.4669	29.4204	17.5433	30.7390	26.5943
4.3400	23.7328	29.7463	17.7366	31.0852	26.8924
4.3500	23.9963	30.0700	17.9288	31.4261	27.1904
4.3600	24.2630	30.3980	18.1234	31.7735	27.4915
4.3700	24.5286	30.7251	18.3178	32.1189	27.7930
4.3800	24.7959	31.0549	18.5137	32.4685	28.0968
4.3900	25.0628	31.3846	18.7091	32.8177	28.4015
4.4000	25.3310	31.7164	18.9057	33.1687	28.7080
4.4100	25.5992	32.0489	19.1028	33.5203	29.0158
4.4200	25.8683	32.3830	19.3010	33.8743	29.3251
4.4300	26.1370	32.7178	19.4996	34.2284	29.6358
4.4400	26.4067	33.0531	19.6993	34.5848	29.9481
4.4500	26.6765	33.3893	19.8996	34.9422	30.2617
4.4600	26.9472	33.7267	20.1002	35.3016	30.5768
4.4700	27.2181	34.0652	20.3016	35.6621	30.8933
4.4800	27.4898	34.4048	20.5037	36.0245	31.2112
4.4900	27.7617	34.7453	20.7066	36.3882	31.5305
4.5000	28.0331	35.0869	20.9103	36.7536	31.8503
4.5100	28.3118	35.4357	21.1183	37.1257	32.1773
4.5200	28.6245	35.8401	21.3501	37.5488	32.5342
4.5300	28.9387	36.2290	21.5829	37.9578	32.8934
4.5400	29.2607	36.6326	21.8211	38.3803	33.2603
4.5500	29.5807	37.0285	22.0587	38.7966	33.6269
4.5600	29.9040	37.4312	22.2991	39.2206	33.9973
4.5700	30.2263	37.8309	22.5391	39.6423	34.3682
4.5800	30.5505	38.2351	22.7812	40.0690	34.7418
4.5900	30.8744	38.6381	23.0233	40.4953	35.1165
4.6000	31.1995	39.0444	23.2670	40.9252	35.4934
4.6100	31.5248	39.4504	23.5111	41.3557	35.8718
4.6200	31.8511	39.8588	23.7554	41.7891	36.2521
4.6300	32.1777	40.2675	24.0005	42.2236	36.6341
4.6400	32.5050	40.6769	24.2466	42.6607	37.0179
4.6500	32.8328	41.0870	24.4935	43.0990	37.4034
4.6600	33.1598	41.4988	24.7415	43.5396	37.7907
4.6700	33.4876	41.9114	24.9903	43.9817	38.1796
4.6800	33.8157	42.3255	25.2401	44.4260	38.5703
4.6900	34.1446	42.7406	25.4907	44.8717	38.9627
4.7000	34.4738	43.1569	25.7422	45.3195	39.3568
4.7100	34.8097	43.5809	25.9980	45.7747	39.7575
4.7200	35.1804	44.0630	26.2765	46.2815	40.1888
4.7300	35.5528	44.5281	26.5552	46.7783	40.6228
4.7400	35.9335	45.0082	26.8397	47.2877	41.0652
4.7500	36.3122	45.4802	27.1232	47.7921	41.5073
4.7600	36.6943	45.9604	27.4098	48.3028	41.9538
4.7700	37.0753	46.4363	27.6961	48.8123	42.4009
4.7800	37.4584	46.9174	27.9846	49.3255	42.8511
4.7900	37.8411	47.3971	28.2733	49.8394	43.3026
4.8000	38.2252	47.8804	28.5639	50.3556	43.7566
4.8100	38.6094	48.3635	28.8550	50.8734	44.2122
4.8200	38.9947	48.8492	29.1477	51.3938	44.6702
4.8300	39.3803	49.3353	29.4409	51.9159	45.1299
4.8400	39.7668	49.8236	29.7356	52.4405	45.5918
4.8500	40.1537	50.3126	30.0313	52.9667	46.0556
4.8600	40.5414	50.8035	30.3283	53.4954	46.5214
4.8700	40.9296	51.2951	30.6261	54.0257	46.9891
4.8800	41.3185	51.7885	30.9251	54.5583	47.4588
4.8900	41.7078	52.2826	31.2251	55.0926	47.9304
4.9000	42.0978	52.7784	31.5262	55.6282	48.4040
4.9100	42.4954	53.2832	31.8323	56.1729	48.8856
4.9200	42.9346	53.8597	32.1701	56.7876	49.4042
4.9300	43.3748	54.4155	32.5016	57.3843	49.9297
4.9400	43.8250	54.9893	32.8419	57.9989	50.4640
4.9500	44.2726	55.5532	33.1789	58.6053	50.9989
4.9600	44.7242	56.1257	33.5206	59.2215	51.5382
4.9700	45.1744	56.6943	33.8611	59.8349	52.0786
4.9800	45.6270	57.2683	34.2047	60.4545	52.6223
4.9900	46.0790	57.8409	34.5483	61.0737	53.1676
5.0000	46.5326	58.4171	34.8943	61.6974	53.7158
5.0100	46.9862	58.9932	35.2405	62.3219	54.2658
5.0200	47.4410	59.5719	35.5888	62.9501	54.8185
5.0300	47.8959	60.1510	35.9377	63.5796	55.3732
5.0400	48.3519	60.7324	36.2883	64.2122	55.9304
5.0500	48.8082	61.3144	36.6396	64.8465	56.4897
5.0600	49.2653	61.8974	36.9924	65.4822	57.0514
5.0700	49.7228	62.4796	37.3461	66.1200	57.6151
5.0800	50.1811	63.0640	37.7012	66.7601	58.1812
5.0900	50.6398	63.6490	38.0572	67.4024	58.7494
5.1000	51.0991	64.2359	38.4146	68.0469	59.3199
5.1100	51.5677	64.8334	38.7777	68.7024	59.9000
5.1200	52.0882	65.5211	39.1857	69.4371	60.5311
5.1300	52.6085	66.1863	39.5800	70.1527	61.1645
5.1400	53.1410	66.8712	39.9851	70.8879	61.8110
5.1500	53.6695	67.5449	40.3843	71.6142	62.4570
5.1600	54.2032	68.2291	40.7899	72.3493	63.1092
5.1700	54.7345	68.9086	41.1933	73.0816	63.7617
5.1800	55.2689	69.5924	41.6007	73.8206	64.4186
5.1900	55.8021	70.2750	42.0075	74.5593	65.0768
5.2000	56.3374	70.9598	42.4171	75.3027	65.7386
5.2100	56.8722	71.6447	42.8269	76.0472	66.4022
5.2200	57.4086	72.3323	43.2390	76.7956	67.0690
5.2300	57.9432	73.0206	43.6516	77.5455	67.7378
5.2400	58.4795	73.7099	44.0662	78.2987	68.4096
5.2500	59.0153	74.4006	44.4816	79.0537	69.0836
5.2600	59.5528	75.0919	44.8987	79.8118	69.7604
5.2700	60.0899	75.7847	45.3167	80.5718	70.4395
5.2800	60.6284	76.4788	45.7364	81.3347	71.1212
5.2900	61.1667	77.1742	46.1570	82.0995	71.8051
5.3000	61.7062	77.8709	46.5791	82.8671	72.4916
5.3100	62.2562	78.5809	47.0082	83.6474	73.1897
5.3200	62.8742	79.3903	47.4901	84.5156	73.9469
5.3300	63.4882	80.1749	47.9564	85.3637	74.7055
5.3400	64.1164	80.9803	48.4366	86.2333	75.4795
5.3500	64.7420	81.7733	48.9097	87.0933	76.2512
5.3600	65.3714	82.5775	49.3903	87.9651	77.0308
5.3700	65.9975	83.3767	49.8681	88.8336	77.8101
5.3800	66.6268	84.1820	50.3506	89.7096	78.5950
5.3900	67.2549	84.9857	50.8322	90.5851	79.3808
5.4000	67.8850	85.7933	51.3171	91.4662	80.1711
5.4100	68.5146	86.5996	51.8021	92.3481	80.9630
5.4200	69.1460	87.4094	52.2896	93.2345	81.7590
5.4300	69.7761	88.2192	52.7777	94.1225	82.5568
5.4400	70.4078	89.0316	53.2681	95.0143	83.3584
5.4500	71.0391	89.8446	53.7592	95.9082	84.1620
5.4600	71.6720	90.6596	54.2523	96.8055	84.9691
5.4700	72.3047	91.4756	54.7463	97.7048	85.7785
5.4800	72.9383	92.2933	55.2422	98.6074	86.5888
5.4900	73.5721	93.1119	55.7390	99.5120	87.4019
5.5000	74.2066	93.9321	56.2376	100.4175	88.2177
5.5100	74.8530	94.7669	56.7440	101.3400	89.0479
5.5200	75.5901	95.7066	57.3092	102.3578	89.9413
5.5300	76.3049	96.6201	57.8588	103.3550	90.8372
5.5400	77.0424	97.5555	58.4221	104.3749	91.7490
5.5500	77.7674	98.4782	58.9782	105.3851	92.6590
5.5600	78.5033	99.4126	59.5422	106.4071	93.5773
5.5700	79.2324	100.3416	60.1032	107.4263	94.4954
5.5800	79.9675	101.2773	60.6672	108.4527	95.4194
5.5900	80.6992	102.2107	61.2307	109.4793	96.3447
5.6000	81.4319	103.1487	61.7973	110.5112	97.2749
5.6100	82.1631	104.0859	62.3645	111.5445	98.2071
5.6200	82.8963	105.0241	62.9341	112.5818	99.1435
5.6300	83.6287	105.9629	63.5045	113.6213	100.0820
5.6400	84.3624	106.9038	64.0771	114.6645	101.0246
5.6500	85.0958	107.8456	64.6508	115.7099	101.9703
5.6600	85.8301	108.7892	65.2264	116.7584	102.9193
5.6700	86.5642	109.7336	65.8032	117.8094	103.8711
5.6800	87.2990	110.6797	66.3804	118.8634	104.8264
5.6900	88.0337	111.6267	66.9593	119.9197	105.7841
5.7000	88.7659	112.5751	67.5396	120.9790	106.7451
5.7100	89.5122	113.5394	68.1287	122.0540	107.7205
5.7200	90.3763	114.6190	68.7830	123.2289	108.7845
5.7300	91.2034	115.6682	69.4207	124.3833	109.8320
5.7400	92.0580	116.7440	70.0732	125.5616	110.9031
5.7500	92.8938	117.8043	70.7177	126.7293	111.9669
5.7600	93.7403	118.8778	71.3708	127.9099	113.0426
5.7700	94.5784	119.9443	72.0207	129.0868	114.1162
5.7800	95.4229	121.0183	72.6758	130.2718	115.1976
5.7900	96.2630	122.0891	73.3298	131.4566	116.2798
5.8000	97.1052	123.1645	73.9876	132.6470	117.3679
5.8100	97.9454	124.2386	74.6454	133.8385	118.4575
5.8200	98.7873	125.3160	75.3060	135.0347	119.5521
5.8300	99.6281	126.3931	75.9673	136.2328	120.6486
5.8400	100.4658	127.4726	76.6310	137.4348	121.7496
5.8500	101.3022	128.5519	77.2954	138.6388	122.8528
5.8600	102.1378	129.6308	77.9598	139.8465	123.9577
5.8700	102.9732	130.7105	78.6256	141.0564	125.0663
5.8800	103.8088	131.7914	79.2930	142.2696	126.1778
5.8900	104.6443	132.8730	79.9618	143.4849	127.2924
5.9000	105.4799	133.9557	80.6321	144.7036	128.4100
5.9100	106.3299	135.0561	81.3124	145.9396	129.5440
5.9200	107.3102	136.2790	82.0647	147.2858	130.7902
5.9300	108.2541	137.4710	82.7992	148.6106	132.0031
5.9400	109.2232	138.6902	83.5509	149.9609	133.2453
5.9500	110.1735	139.8933	84.2936	151.2995	134.4732
5.9600	111.1320	141.1097	85.0454	152.6517	135.7171
5.9700	112.0825	142.3186	85.7936	153.9997	136.9555
5.9800	113.0370	143.5348	86.5460	155.3560	138.2015
5.9900	113.9874	144.7480	87.2977	156.7114	139.4470
6.0000	114.9403	145.9653	88.0528	158.0729	140.6988
6.0100	115.8907	147.1812	88.8081	159.4349	141.9517
6.0200	116.8428	148.4001	89.5662	160.8016	143.2098
6.0300	117.7896	149.6184	90.3234	162.1698	144.4696
6.0400	118.7387	150.8388	91.0823	163.5420	145.7340
6.0500	119.6855	152.0592	91.8421	164.9160	147.0007
6.0600	120.6304	153.2810	92.6039	166.2910	148.2711
6.0700	121.5743	154.5030	93.3668	167.6685	149.5441
6.0800	122.5168	155.7262	94.1316	169.0486	150.8205
6.0900	123.4589	156.9465	94.8974	170.4310	152.0997
6.1000	124.4004	158.1686	95.6624	171.8160	153.3820
6.1100	125.3580	159.4117	96.4411	173.2200	154.6822
6.1200	126.4630	160.7815	97.2985	174.7423	156.1011
6.1300	127.5242	162.1204	98.1370	176.2422	157.4858
6.1400	128.6156	163.4869	98.9937	177.7688	158.9009
6.1500	129.6846	164.8362	99.8409	179.2826	160.3008
6.1600	130.7634	166.1987	100.6974	180.8102	161.7170
6.1700	131.8325	167.5530	101.5504	182.3329	163.1276
6.1800	132.9075	168.9142	102.4084	183.8641	164.5481
6.1900	133.9770	170.2714	103.2642	185.3938	165.9671
6.2000	135.0494	171.6327	104.1237	186.9293	167.3932
6.2100	136.1181	172.9920	104.9831	188.4653	168.8196
6.2200	137.1835	174.3536	105.8452	190.0055	170.2515
6.2300	138.2447	175.7141	106.7079	191.5469	171.6848
6.2400	139.3049	177.0761	107.5728	193.0920	173.1227
6.2500	140.3634	178.4373	108.4385	194.6383	174.5624
6.2600	141.4202	179.7997	109.3061	196.1881	176.0062
6.2700	142.4729	181.1612	110.1746	197.7394	177.4522
6.2800	143.5255	182.5234	111.0434	199.2934	178.9016
6.2900	144.5763	183.8848	111.9122	200.8492	180.3534
6.3000	145.6234	185.2468	112.7826	202.4073	181.8060
6.3100	146.6877	186.6286	113.6645	203.9856	183.2805
6.3200	147.9149	188.1439	114.6354	205.6886	184.8801
6.3300	149.0887	189.6297	115.5857	207.3687	186.4448
6.3400	150.2992	191.1405	116.5559	209.0764	188.0405
6.3500	151.4820	192.6338	117.5139	210.7707	189.6208
6.3600	152.6793	194.1391	118.4822	212.4787	191.2173
6.3700	153.8624	195.6365	119.4455	214.1812	192.8082
6.3800	155.0533	197.1393	120.4148	215.8919	194.4084
6.3900	156.2342	198.6384	121.3821	217.6009	196.0074
6.4000	157.4196	200.1399	122.3517	219.3153	197.6128
6.4100	158.5989	201.6395	123.3214	221.0294	199.2189
6.4200	159.7786	203.1403	124.2933	222.7477	200.8297
6.4300	160.9545	204.6400	125.2657	224.4665	202.4421
6.4400	162.1271	206.1401	126.2370	226.1884	204.0584
6.4500	163.2979	207.6393	127.2099	227.9113	205.6767
6.4600	164.4654	209.1385	128.1839	229.6368	207.2982
6.4700	165.6296	210.6368	129.1560	231.3634	208.9220
6.4800	166.7840	212.1350	130.1301	233.0922	210.5488
6.4900	167.9385	213.6323	131.1032	234.8217	212.1775
6.5000	169.0882	215.1290	132.0785	236.5534	213.8091
6.5100	170.2563	216.6463	133.0649	238.3055	215.4603
6.5200	171.5851	218.3030	134.1476	240.1840	217.2404
6.5300	172.8639	219.9268	135.2067	242.0395	218.9878
6.5400	174.1748	221.5788	136.2875	243.9220	220.7624
6.5500	175.4592	223.2107	137.3554	245.7902	222.5218
6.5600	176.7557	224.8528	138.4342	247.6713	224.2960
6.5700	178.0386	226.4850	139.5074	249.5461	226.0647
6.5800	179.3276	228.1226	140.5842	251.4282	227.8419
6.5900	180.6082	229.7549	141.6574	253.3076	229.6176
6.6000	181.8911	231.3895	142.7347	255.1914	231.3986
6.6100	183.1686	233.0205	143.8110	257.0744	233.1800
6.6200	184.4461	234.6524	144.8899	258.9604	234.9654
6.6300	185.7175	236.2816	145.9687	260.8460	236.7520
6.6400	186.9872	237.9108	147.0476	262.7339	238.5417
6.6500	188.2533	239.5377	148.1276	264.6220	240.3329
6.6600	189.5145	241.1641	149.2068	266.5118	242.1267
6.6700	190.7732	242.7882	150.2875	268.4016	243.9222
6.6800	192.0237	244.4114	151.3687	270.2928	245.7199
6.6900	193.2722	246.0324	152.4491	272.1840	247.5193
6.7000	194.5111	247.6521	153.5310	274.0761	249.3207
6.7100	195.7704	249.2921	154.6248	275.9889	251.1420
6.7200	197.1936	251.0735	155.8103	278.0300	253.0956
6.7300	198.5686	252.8210	156.9726	280.0480	255.0161
6.7400	199.9758	254.5960	158.1555	282.0924	256.9633
6.7500	201.3556	256.3497	159.3259	284.1214	258.8944
6.7600	202.7446	258.1120	160.5063	286.1627	260.8400
6.7700	204.1180	259.8634	161.6809	288.1966	262.7795
6.7800	205.4971	261.6191	162.8608	290.2370	264.7267
6.7900	206.8669	263.3682	164.0378	292.2738	266.6719
6.8000	208.2381	265.1184	165.2184	294.3143	268.6218
6.8100	209.6027	266.8639	166.3972	296.3528	270.5716
6.8200	210.9668	268.6093	167.5756	298.3934	272.5246
6.8300	212.3235	270.3506	168.7538	300.4330	274.4784
6.8400	213.6756	272.0908	169.9332	302.4738	276.4346
6.8500	215.0215	273.8274	171.1127	304.5138	278.3917
6.8600	216.3655	275.5624	172.2909	306.5545	280.3507
6.8700	217.7049	277.2941	173.4702	308.5945	282.3107
6.8800	219.0398	279.0235	174.6496	310.6348	284.2723
6.8900	220.3694	280.7459	175.8293	312.6742	286.2349
6.9000	221.6898	282.4667	177.0092	314.7136	288.1986
6.9100	223.0290	284.2065	178.2016	316.7733	290.1825
6.9200	224.5317	286.0920	179.4810	318.9634	292.3016
6.9300	225.9837	287.9419	180.7409	321.1320	294.3869
6.9400	227.4677	289.8196	182.0172	323.3260	296.4982
6.9500	228.9227	291.6736	183.2823	325.5011	298.5924
6.9600	230.3858	293.5363	184.5555	327.6879	300.7002
6.9700	231.8340	295.3859	185.8233	329.8658	302.8008
6.9800	233.2836	297.2395	187.0953	332.0489	304.9081
6.9900	234.7244	299.0845	188.3644	334.2272	307.0124
7.0000	236.1646	300.9304	189.6359	336.4079	309.1205
7.0100	237.5976	302.7699	190.9056	338.5852	311.2274
7.0200	239.0223	304.6085	192.1738	340.7634	313.3364
7.0300	240.4427	306.4414	193.4414	342.9391	315.4451
7.0400	241.8567	308.2727	194.7093	345.1147	317.5550
7.0500	243.2671	310.0987	195.9769	347.2881	319.6647
7.0600	244.6704	311.9185	197.2443	349.4606	321.7752
7.0700	246.0703	313.7343	198.5116	351.6311	323.8859
7.0800	247.4563	315.5465	199.7786	353.8005	325.9965
7.0900	248.8389	317.3546	201.0451	355.9676	328.1072
7.1000	250.2134	319.1587	202.3096	358.1330	330.2179
7.1100	251.6060	320.9821	203.5868	360.3178	332.3480
7.1200	253.1608	322.9458	204.9530	362.6299	334.6135
7.1300	254.6645	324.8784	206.2992	364.9201	336.8407
7.1400	256.1966	326.8318	207.6629	367.2335	339.0973
7.1500	257.7002	328.7635	209.0142	369.5293	341.3339
7.1600	259.2126	330.7026	210.3736	371.8340	343.5841
7.1700	260.7092	332.6288	211.7265	374.1261	345.8245
7.1800	262.2042	334.5563	213.0817	376.4224	348.0689
7.1900	263.6869	336.4750	214.4321	378.7114	350.3086
7.2000	265.1688	338.3917	215.7817	381.0014	352.5510
7.2100	266.6400	340.3016	217.1294	383.2864	354.7904
7.2200	268.1091	342.2041	218.4776	385.5705	357.0312
7.2300	269.5683	344.1016	219.8243	387.8503	359.2697
7.2400	271.0247	345.9939	221.1710	390.1285	361.5084
7.2500	272.4669	347.8813	222.5164	392.4025	363.7454
7.2600	273.9025	349.7635	223.8615	394.6742	365.9820
7.2700	275.3276	351.6404	225.2054	396.9421	368.2168
7.2800	276.7470	353.5117	226.5488	399.2071	370.4508
7.2900	278.1554	355.3778	227.8910	401.4679	372.6829
7.3000	279.5612	357.2381	229.2286	403.7256	374.9139
7.3100	280.9799	359.1160	230.5784	406.0005	377.1628
7.3200	282.5624	361.1273	232.0193	408.3970	379.5428
7.3300	284.0983	363.1049	233.4377	410.7715	381.8847
7.3400	285.6562	365.1044	234.8739	413.1665	384.2536
7.3500	287.1862	367.0798	236.2961	415.5402	386.6019
7.3600	288.7199	369.0617	237.7264	417.9214	388.9594
7.3700	290.2397	371.0285	239.1488	420.2906	391.3065
7.3800	291.7584	372.9914	240.5695	422.6612	393.6583
7.3900	293.2650	374.9441	241.9871	425.0241	396.0037
7.4000	294.7687	376.8933	243.4048	427.3855	398.3505
7.4100	296.2536	378.8338	244.8182	429.7404	400.6928
7.4200	297.7351	380.7695	246.2319	432.0927	403.0351
7.4300	299.2004	382.6974	247.6428	434.4391	405.3737
7.4400	300.6590	384.6195	249.0532	436.7819	407.7112
7.4500	302.1103	386.5342	250.4613	439.1189	410.0454
7.4600	303.5563	388.4425	251.8644	441.4520	412.3778
7.4700	304.9927	390.3434	253.2643	443.7792	414.7070
7.4800	306.4247	392.2377	254.6629	446.1019	417.0341
7.4900	307.8490	394.1244	256.0596	448.4189	419.3577
7.5000	309.2678	396.0045	257.4545	450.7309	421.6789
7.5100	310.6992	397.8992	258.8600	453.0577	424.0158
7.5200	312.2782	399.9141	260.3498	455.4995	426.4761
7.5300	313.8116	401.8963	261.8229	457.9167	428.9018
7.5400	315.3668	403.8968	263.3101	460.3517	431.3510
7.5500	316.8912	405.8730	264.7794	462.7670	433.7767
7.5600	318.4162	407.8530	266.2555	465.1866	436.2122
7.5700	319.9258	409.8174	267.7233	467.5934	438.6353
7.5800	321.4237	411.7793	269.1933	469.9993	441.0617
7.5900	322.9110	413.7296	270.6578	472.3958	443.4799
7.6000	324.3928	415.6749	272.1164	474.7890	445.8981
7.6100	325.8661	417.6100	273.5728	477.1738	448.3101
7.6200	327.3304	419.5388	275.0269	479.5540	450.7204
7.6300	328.7877	421.4581	276.4765	481.9265	453.1254
7.6400	330.2378	423.3702	277.9247	484.2935	455.5276
7.6500	331.6801	425.2731	279.3697	486.6532	457.9246
7.6600	333.1154	427.1685	280.8104	489.0066	460.3185
7.6700	334.5399	429.0547	282.2492	491.3526	462.7071
7.6800	335.9531	430.9331	283.6850	493.6921	465.0920
7.6900	337.3592	432.8023	285.1185	496.0241	467.4717
7.7000	338.7576	434.6631	286.5468	498.3451	469.8473
7.7100	340.1667	436.5358	287.9848	500.6790	472.2357
7.7200	341.6971	438.5187	289.4965	503.1210	474.7368
7.7300	343.1867	440.4697	290.9926	505.5380	477.2015
7.7400	344.6953	442.4353	292.4995	507.9697	479.6864
7.7500	346.1742	444.3768	293.9925	510.3801	482.1495
7.7600	347.6589	446.3196	295.4898	512.7924	484.6192
7.7700	349.1251	448.2456	296.9769	515.1903	487.0754
7.7800	350.5902	450.1677	298.4654	517.5850	489.5322
7.7900	352.0386	452.0766	299.9454	519.9680	491.9793
7.8000	353.4836	453.9789	301.4254	522.3454	494.4240
7.8100	354.9109	455.8696	302.9002	524.7128	496.8608
7.8200	356.3343	457.7525	304.3710	527.0689	499.2935
7.8300	357.7457	459.6245	305.8383	529.4164	501.7190
7.8400	359.1485	461.4880	307.3027	531.7555	504.1397
7.8500	360.5416	463.3407	308.7635	534.0856	506.5535
7.8600	361.9225	465.1843	310.2160	536.4022	508.9619
7.8700	363.2927	467.0174	311.6599	538.7108	511.3632
7.8800	364.6551	468.8412	313.1018	541.0097	513.7587
7.8900	366.0046	470.6544	314.5392	543.3001	516.1470
7.9000	367.3469	472.4578	315.9668	545.5804	518.5292
7.9100	368.6961	474.2698	317.4033	547.8699	520.9208
7.9200	370.1587	476.1788	318.9177	550.2535	523.4111
7.9300	371.5789	478.0570	320.4121	552.6122	525.8667
7.9400	373.0138	479.9462	321.9187	554.9810	528.3377
7.9500	374.4217	481.8111	323.4083	557.3279	530.7864
7.9600	375.8331	483.6748	324.9024	559.6688	533.2383
7.9700	377.2213	485.5213	326.3868	561.9948	535.6756
7.9800	378.6055	487.3615	327.8643	564.3142	538.1107
7.9900	379.9752	489.1874	329.3349	566.6214	540.5344
8.0000	381.3363	491.0053	330.8033	568.9197	542.9533
8.0100	382.6853	492.8103	332.2640	571.2068	545.3624
8.0200	384.0277	494.5991	333.7178	573.4842	547.7612
8.0300	385.3589	496.3779	335.1629	575.7506	550.1515
8.0400	386.6827	498.1412	336.6059	578.0065	552.5341
8.0500	387.9957	499.8951	338.0435	580.2514	554.9087
8.0600	389.3011	501.6364	339.4780	582.4857	557.2749
8.0700	390.5958	503.3678	340.9076	584.7087	559.6326
8.0800	391.8826	505.0848	342.3312	586.9207	561.9771
8.0900	393.1588	506.7923	343.7512	589.1212	564.3142
8.1000	394.4267	508.4871	345.1665	591.3105	566.6417
8.1100	395.6990	510.1886	346.5873	593.5041	568.9763
8.1200	397.0563	511.9728	348.0649	595.7730	571.3991
8.1300	398.3783	513.7319	349.5244	598.0176	573.7889
8.1400	399.7116	515.4925	350.9923	600.2672	576.1894
8.1500	401.0204	517.2315	352.4473	602.4951	578.5677
8.1600	402.3296	518.9627	353.9035	604.7181	580.9459
8.1700	403.6217	520.6790	355.3512	606.9243	583.3037
8.1800	404.9092	522.3850	356.7945	609.1218	585.6576
8.1900	406.1828	524.0781	358.2323	611.3047	587.9980
8.2000	407.4495	525.7569	359.6659	613.4772	590.3323
8.2100	408.7039	527.4250	361.0940	615.6359	592.6545
8.2200	409.9501	529.0798	362.5183	617.7834	594.9691
8.2300	411.1851	530.7233	363.9369	619.9174	597.2722
8.2400	412.4113	532.3538	365.3512	622.0396	599.5670
8.2500	413.6264	533.9657	366.7601	624.1484	601.8505
8.2600	414.8325	535.5650	368.1615	626.2450	604.1250
8.2700	416.0276	537.1515	369.5560	628.3283	606.3884
8.2800	417.2136	538.7258	370.9432	630.3989	608.6425
8.2900	418.3887	540.2877	372.3255	632.4562	610.8853
8.3000	419.5496	541.8345	373.6980	634.5005	613.1185
8.3100	420.7139	543.3849	375.0750	636.5452	615.3536
8.3200	421.9538	545.0039	376.5068	638.6524	617.6601
8.3300	423.1610	546.5954	377.9206	640.7351	619.9347
8.3400	424.3761	548.1899	379.3407	642.8191	622.2160
8.3500	425.5681	549.7615	380.7476	644.8808	624.4746
8.3600	426.7583	551.3271	382.1489	646.9350	626.7304
8.3700	427.9316	552.8725	383.5423	648.9710	628.9694
8.3800	429.0989	554.4042	384.9274	650.9965	631.2014
8.3900	430.2475	555.9194	386.3068	653.0058	633.4193
8.4000	431.3895	557.4208	387.6807	655.0028	635.6281
8.4100	432.5178	558.9065	389.0460	656.9846	637.8236
8.4200	433.6385	560.3775	390.4065	658.9534	640.0092
8.4300	434.7462	561.8303	391.7611	660.9021	642.1821
8.4400	435.8455	563.2648	393.1100	662.8386	644.3442
8.4500	436.9327	564.6846	394.4504	664.7593	646.4939
8.4600	438.0109	566.0895	395.7860	666.6672	648.6323
8.4700	439.0771	567.4824	397.1111	668.5592	650.7584
8.4800	440.1341	568.8561	398.4318	670.4379	652.8729
8.4900	441.1794	570.2171	399.7455	672.3012	654.9747
8.5000	442.2111	571.5645	401.0543	674.1463	657.0648
8.5100	443.2422	572.9109	402.3631	675.9877	659.1527
8.5200	444.3306	574.3044	403.7064	677.8781	661.2931
8.5300	445.3906	575.6795	405.0388	679.7443	663.4044
8.5400	446.4546	577.0484	406.3689	681.6078	665.5169
8.5500	447.4972	578.3966	407.6888	683.4488	667.6076
8.5600	448.5362	579.7358	409.0049	685.2757	669.6921
8.5700	449.5592	581.0589	410.3135	687.0847	671.7594
8.5800	450.5708	582.3709	411.6165	688.8805	673.8171
8.5900	451.5697	583.6610	412.9131	690.6599	675.8595
8.6000	452.5592	584.9351	414.2032	692.4251	677.8907
8.6100	453.5370	586.1901	415.4871	694.1720	679.9074
8.6200	454.5014	587.4345	416.7643	695.9052	681.9123
8.6300	455.4559	588.6639	418.0356	697.6219	683.9030
8.6400	456.3992	589.8821	419.2998	699.3241	685.8761
8.6500	457.3321	591.0857	420.5578	701.0103	687.8365
8.6600	458.2542	592.2775	421.8090	702.6815	689.7831
8.6700	459.1609	593.4552	423.0537	704.3367	691.7168
8.6800	460.0581	594.6176	424.2916	705.9734	693.6367
8.6900	460.9436	595.7674	425.5231	707.5954	695.5432
8.7000	461.8197	596.9039	426.7476	709.1985	697.4359
8.7100	462.6910	598.0352	427.9703	710.7951	699.3225
8.7200	463.5965	599.1950	429.2139	712.4158	701.2402
8.7300	464.4786	600.3335	430.4448	714.0157	703.1329
8.7400	465.3604	601.4674	431.6745	715.6071	705.0209
8.7500	466.2240	602.5824	432.8937	717.1755	706.8890
8.7600	467.0822	603.6881	434.1085	718.7324	708.7422
8.7700	467.9256	604.7729	435.3144	720.2701	710.5799
8.7800	468.7611	605.8476	436.5147	721.7941	712.4044
8.7900	469.5835	606.9068	437.7070	723.2955	714.2144
8.8000	470.3940	607.9546	438.8929	724.7831	716.0101
8.8100	471.1931	608.9875	440.0713	726.2528	717.7919
8.8200	471.9822	610.0086	441.2381	727.7055	719.5564
8.8300	472.7602	611.0152	442.3989	729.1364	721.3083
8.8400	473.5280	612.0098	443.5516	730.5513	723.0446
8.8500	474.2845	612.9899	444.6980	731.9398	724.7671
8.8600	475.0311	613.9579	445.8365	733.3167	726.4745
8.8700	475.7633	614.9116	446.9683	734.6745	728.1679
8.8800	476.4778	615.8531	448.0923	736.0153	729.8461
8.8900	477.1840	616.7803	449.2098	737.3247	731.5068
8.9000	477.8708	617.6949	450.3194	738.6247	733.1533
8.9100	478.5511	618.5957	451.4248	739.9081	734.7863
8.9200	479.2475	619.5068	452.5373	741.2005	736.4301
8.9300	479.9270	620.4033	453.6398	742.4713	738.0519
8.9400	480.5924	621.2870	454.7374	743.7319	739.6644
8.9500	481.2371	622.1553	455.8262	744.9650	741.2582
8.9600	481.8757	623.0119	456.9084	746.1870	742.8369
8.9700	482.4991	623.8542	457.9825	747.3834	744.4002
8.9800	483.1153	624.6791	459.0495	748.5692	745.9486
8.9900	483.7175	625.4920	460.1089	749.7319	747.4767
9.0000	484.3064	626.2906	461.1607	750.8764	748.9911
9.0100	484.8782	627.0771	462.2049	752.0040	750.4892
9.0200	485.4396	627.8467	463.2373	753.1167	751.9733
9.0300	485.9890	628.6053	464.2632	754.2011	753.4382
9.0400	486.5297	629.3491	465.2806	755.2741	754.8848
9.0500	487.0606	630.0814	466.2912	756.3247	756.3170
9.0600	487.5742	630.7994	467.2934	757.3602	757.7276
9.0700	488.0825	631.5056	468.2889	758.3783	759.1217
9.0800	488.5725	632.1978	469.2758	759.3822	760.4979
9.0900	489.0582	632.8780	470.2557	760.3690	761.8598
9.1000	489.5251	633.5444	471.2274	761.3413	763.2000
9.1100	489.9859	634.1990	472.1892	762.2971	764.5279
9.1200	490.4369	634.8421	473.1452	763.2403	765.8322
9.1300	490.8778	635.4725	474.0886	764.1630	767.1220
9.1400	491.3101	636.0901	475.0256	765.0726	768.3958
9.1500	491.7334	636.6875	475.9538	765.9645	769.6504
9.1600	492.1477	637.2741	476.8755	766.8424	770.8875
9.1700	492.5533	637.8422	477.7884	767.7029	772.1096
9.1800	492.9500	638.4002	478.6945	768.5491	773.3168
9.1900	493.3336	638.9434	479.5922	769.3786	774.5024
9.2000	493.7093	639.4761	480.4827	770.1931	775.6728
9.2100	494.0757	639.9945	481.3650	770.9862	776.8269
9.2200	494.4339	640.5022	482.2401	771.7612	777.9602
9.2300	494.7827	640.9870	483.1068	772.5198	779.0750
9.2400	495.1235	641.4639	483.9662	773.2637	780.1753
9.2500	495.4550	641.9195	484.8174	773.9913	781.2596
9.2600	495.7784	642.3682	485.6612	774.7039	782.3233
9.2700	496.0927	642.7947	486.4968	775.4005	783.3698
9.2800	496.3988	643.2118	487.3248	776.0822	784.4021
9.2900	496.6958	643.6113	488.1448	776.7478	785.4154
9.3000	496.9847	644.0023	488.9542	777.3984	786.4160
9.3100	497.2617	644.3757	489.7541	778.0301	787.3966
9.3200	497.5102	644.7141	490.5336	778.6265	788.3445
9.3300	497.7559	645.0432	491.3081	779.2113	789.2813
9.3400	497.9889	645.3515	492.0721	779.7719	790.2000
9.3500	498.2164	645.6532	492.8253	780.3212	791.1057
9.3600	498.4307	645.9365	493.5708	780.8524	791.9920
9.3700	498.6298	646.2120	494.3008	781.3707	792.8651
9.3800	498.8227	646.4689	495.0233	781.8721	793.7221
9.3900	499.0063	646.7144	495.7365	782.3599	794.5650
9.4000	499.1801	646.9482	496.4348	782.8313	795.3876
9.4100	499.3435	647.1664	497.1271	783.2888	796.1966
9.4200	499.4974	647.3676	497.8111	783.7257	796.9851
9.4300	499.6439	647.5609	498.4848	784.1497	797.7608
9.4400	499.7795	647.7388	499.1494	784.5569	798.5197
9.4500	499.9060	647.9090	499.8030	784.9511	799.2657
9.4600	500.0253	648.0643	500.4483	785.3256	799.9953
9.4700	500.1367	648.2091	501.0853	785.6877	800.7115
9.4800	500.2349	648.3430	501.7158	786.0330	801.4115
9.4900	500.3252	648.4671	502.3352	786.3655	802.0982
9.5000	500.4079	648.5805	502.9495	786.6815	802.7689
9.5100	500.4722	648.6777	503.5500	786.9780	803.4192
9.5200	500.4978	648.7276	504.1048	787.2202	804.0104
9.5300	500.5223	648.7761	504.6579	787.4497	804.5951
9.5400	500.5338	648.8032	505.1979	787.6585	805.1563
9.5500	500.5429	648.8274	505.7321	787.8480	805.7089
9.5600	500.5366	648.8306	506.2548	788.0193	806.2432
9.5700	500.5264	648.8277	506.7726	788.1781	806.7658
9.5800	500.5076	648.8118	507.2819	788.3184	807.2722
9.5900	500.4781	648.7894	507.7775	788.4418	807.7654
9.6000	500.4438	648.7552	508.2662	788.5486	808.2433
9.6100	500.3997	648.7107	508.7471	788.6436	808.7075
9.6200	500.3483	648.6539	509.2187	788.7236	809.1522
9.6300	500.2831	648.5866	509.6841	788.7916	809.5843
9.6400	500.2159	648.5074	510.1323	788.8417	810.0008
9.6500	500.1396	648.4177	510.5777	788.8752	810.4039
9.6600	500.0565	648.3192	511.0135	788.8958	810.7921
9.6700	499.9676	648.2089	511.4419	788.8975	811.1637
9.6800	499.8725	648.0910	511.8631	788.8881	811.5213
9.6900	499.7718	647.9605	512.2781	788.8651	811.8651
9.7000	499.6650	647.8234	512.6859	788.8293	812.1943
9.7100	499.5446	647.6590	513.0808	788.7718	812.4999
9.7200	499.3699	647.4412	513.4312	788.6374	812.7317
9.7300	499.2056	647.2243	513.7845	788.4983	812.9568
9.7400	499.0222	646.9897	514.1220	788.3262	813.1579
9.7500	498.8432	646.7537	514.4591	788.1543	813.3478
9.7600	498.6512	646.5022	514.7852	787.9620	813.5146
9.7700	498.4594	646.2453	515.1082	787.7640	813.6696
9.7800	498.2578	645.9780	515.4189	787.5470	813.8093
9.7900	498.0539	645.7025	515.7261	787.3173	813.9310
9.8000	497.8421	645.4167	516.0244	787.0746	814.0381
9.8100	497.6267	645.1250	516.3180	786.8215	814.1322
9.8200	497.4044	644.8194	516.6036	786.5562	814.2106
9.8300	497.1779	644.5078	516.8839	786.2770	814.2771
9.8400	496.9450	644.1799	517.1565	785.9811	814.3302
9.8500	496.7075	643.8501	517.4236	785.6764	814.3709
9.8600	496.4639	643.5069	517.6833	785.3588	814.3922
9.8700	496.2156	643.1606	517.9341	785.0318	814.4003
9.8800	495.9614	642.8046	518.1758	784.6925	814.3957
9.8900	495.7023	642.4437	518.4059	784.3407	814.3758
9.9000	495.4376	642.0744	518.6316	783.9756	814.3413
9.9100	495.1583	641.6889	518.8415	783.5841	814.2833
9.9200	494.8136	641.2404	518.9923	783.1211	814.1338
9.9300	494.4839	640.7999	519.1458	782.6551	813.9855
9.9400	494.1325	640.3381	519.2828	782.1675	813.8110
9.9500	493.7888	639.8804	519.4182	781.6723	813.6263
9.9600	493.4310	639.4082	519.5439	781.1647	813.4273
9.9700	493.0754	638.9355	519.6635	780.6499	813.2160
9.9800	492.7099	638.4519	519.7769	780.1239	812.9933
9.9900	492.3438	637.9652	519.8823	779.5870	812.7596
10.0000	491.9698	637.4695	519.9829	779.0409	812.5143
10.0100	491.5936	636.9694	520.0717	778.4856	812.2492
10.0200	491.2109	636.4615	520.1577	777.9208	811.9766
10.0300	490.8251	635.9484	520.2361	777.3475	811.6909
10.0400	490.4334	635.4280	520.3104	776.7645	811.3923
10.0500	490.0382	634.9021	520.3783	776.1729	811.0771
10.0600	489.6374	634.3696	520.4413	775.5690	810.7536
10.0700	489.2329	633.8311	520.4983	774.9553	810.4179
10.0800	488.8234	633.2861	520.5502	774.3326	810.0728
10.0900	488.4099	632.7354	520.5931	773.7016	809.7165
10.1000	487.9914	632.1781	520.6323	773.0562	809.3502
10.1100	487.5578	631.6030	520.6559	772.3941	808.9545
10.1200	487.0497	630.9560	520.6137	771.6415	808.4627
10.1300	486.5612	630.3203	520.5773	770.9066	807.9821
10.1400	486.0488	629.6616	520.5235	770.1404	807.4730
10.1500	485.5474	629.0097	520.4659	769.3832	806.9682
10.1600	485.0313	628.3428	520.4012	768.6063	806.4383
10.1700	484.5195	627.6773	520.3336	767.8308	805.9097
10.1800	483.9979	627.0012	520.2570	767.0412	805.3645
10.1900	483.4772	626.3234	520.1786	766.2494	804.8159
10.2000	482.9493	625.6370	520.0930	765.4463	804.2540
10.2100	482.4205	624.9477	520.0048	764.6389	803.6865
10.2200	481.8858	624.2509	519.9102	763.8220	803.1043
10.2300	481.3493	623.5504	519.8123	762.9996	802.5168
10.2400	480.8075	622.8429	519.7089	762.1686	801.9180
10.2500	480.2635	622.1316	519.6015	761.3318	801.3123
10.2600	479.7148	621.4139	519.4889	760.4869	800.6964
10.2700	479.1636	620.6916	519.3721	759.6357	800.0733
10.2800	478.6080	619.9637	519.2502	758.7769	799.4405
10.2900	478.0496	619.2312	519.1242	757.9118	798.8002
10.3000	477.4872	618.4931	518.9930	757.0393	798.1476
10.3100	476.9090	617.7363	518.8478	756.1475	797.4693
10.3200	476.2458	616.8972	518.6406	755.1786	796.6845
10.3300	475.6075	616.0741	518.4451	754.2194	795.9229
10.3400	474.9431	615.2261	518.2298	753.2355	795.1279
10.3500	474.2931	614.3882	518.0213	752.2578	794.3447
10.3600	473.6279	613.5351	517.8004	751.2644	793.5405
10.3700	472.9697	612.6859	517.5813	750.2719	792.7394
10.3800	472.3015	611.8262	517.3533	749.2677	791.9233
10.3900	471.6362	610.9669	517.1244	748.2613	791.1062
10.4000	470.9640	610.0997	516.8887	747.2455	790.2774
10.4100	470.2927	609.2312	516.6507	746.2259	789.4453
10.4200	469.6161	608.3563	516.4067	745.1981	788.6033
10.4300	468.9392	607.4789	516.1599	744.1659	787.7566
10.4400	468.2580	606.5959	515.9076	743.1262	786.9012
10.4500	467.5758	605.7103	515.6521	742.0815	786.0406
10.4600	466.8899	604.8194	515.3914	741.0298	785.1717
10.4700	466.2026	603.9254	515.1274	739.9730	784.2972
10.4800	465.5121	603.0269	514.8583	738.9096	783.4154
10.4900	464.8199	602.1251	514.5858	737.8410	782.5274
10.5000	464.1248	601.2188	514.3084	736.7660	781.6322
10.5100	463.4135	600.2937	514.0161	735.6713	780.7159
10.5200	462.6086	599.2783	513.6520	734.4896	779.7013
10.5300	461.8333	598.2830	513.3031	733.3218	778.7118
10.5400	461.0303	597.2618	512.9322	732.1278	777.6904
10.5500	460.2451	596.2539	512.5705	730.9436	776.6820
10.5600	459.4443	595.2306	512.1952	729.7432	775.6537
10.5700	458.6529	594.2138	511.8233	728.5462	774.6302
10.5800	457.8517	593.1871	511.4422	727.3379	773.5926
10.5900	457.0555	592.1627	511.0615	726.1297	772.5555
10.6000	456.2531	591.1312	510.6735	724.9130	771.5079
10.6100	455.4531	590.1005	510.2844	723.6945	770.4583
10.6200	454.6488	589.0641	509.8895	722.4687	769.4001
10.6300	453.8455	588.0272	509.4925	721.2403	768.3387
10.6400	453.0389	586.9857	509.0902	720.0058	767.2696
10.6500	452.2327	585.9432	508.6855	718.7681	766.1968
10.6600	451.4240	584.8966	508.2761	717.5247	765.1170
10.6700	450.6151	583.8487	507.8638	716.2778	764.0329
10.6800	449.8039	582.7971	507.4470	715.0258	762.9425
10.6900	448.9924	581.7440	507.0272	713.7703	761.8477
10.7000	448.1791	580.6876	506.6034	712.5099	760.7468
10.7100	447.3497	579.6127	506.1636	711.2303	759.6250
10.7200	446.4195	578.4413	505.6451	709.8585	758.3981
10.7300	445.5235	577.2940	505.1451	708.5044	757.2011
10.7400	444.5986	576.1201	504.6216	707.1241	755.9709
10.7500	443.6948	574.9626	504.1095	705.7563	754.7573
10.7600	442.7748	573.7901	503.5834	704.3731	753.5235
10.7700	441.8666	572.6263	503.0624	702.9957	752.2971
10.7800	440.9493	571.4533	502.5319	701.6083	751.0574
10.7900	440.0385	570.2849	502.0033	700.2229	749.8202
10.8000	439.1220	569.1104	501.4678	698.8302	748.5732
10.8100	438.2094	567.9382	500.9321	697.4377	747.3259
10.8200	437.2929	566.7618	500.3912	696.0395	746.0711
10.8300	436.3786	565.5863	499.8490	694.6405	744.8146
10.8400	435.4619	564.4077	499.3022	693.2366	743.5515
10.8500	434.5465	563.2296	498.7537	691.8314	742.2860
10.8600	433.6292	562.0487	498.2012	690.4222	741.0146
10.8700	432.7131	560.8679	497.6467	689.0111	739.7402
10.8800	431.7952	559.6850	497.0883	687.5966	738.4605
10.8900	430.8782	558.5021	496.5278	686.1801	737.1775
10.9000	429.9600	557.3171	495.9638	684.7602	735.8896
10.9100	429.0256	556.1142	495.3840	683.3223	734.5811
10.9200	427.9807	554.8104	494.7200	681.7887	733.1576
10.9300	426.9752	553.5343	494.0775	680.2763	731.7698
10.9400	425.9389	552.2315	493.4106	678.7379	730.3468
10.9500	424.9268	550.9478	492.7572	677.2149	728.9437
10.9600	423.8978	549.6495	492.0896	675.6775	727.5204
10.9700	422.8833	548.3623	491.4288	674.1480	726.1067
10.9800	421.8595	547.0668	490.7589	672.6097	724.6800
10.9900	420.8441	545.7777	490.0919	671.0755	723.2579
11.0000	419.8238	544.4838	489.4186	669.5354	721.8268
11.0100	418.8089	543.1938	488.7463	667.9974	720.3973
11.0200	417.7912	541.9008	488.0692	666.4552	718.9610
11.0300	416.7775	540.6105	487.3919	664.9138	717.5249
11.0400	415.7621	539.3183	486.7108	663.3695	716.0835
11.0500	414.7498	538.0280	486.0290	661.8254	714.6413
11.0600	413.7365	536.7365	485.3438	660.2788	713.1944
11.0700	412.7259	535.4464	484.6576	658.7321	711.7465
11.0800	411.7148	534.1557	483.9683	657.1834	710.2946
11.0900	410.7060	532.8663	483.2779	655.6347	708.8413
11.1000	409.6971	531.5763	482.5846	654.0840	707.3845
11.1100	408.6729	530.2689	481.8757	652.5164	705.9078
11.1200	407.5344	528.8547	481.0786	650.8517	704.3137
11.1300	406.4392	527.4720	480.3057	649.2112	702.7588
11.1400	405.3126	526.0615	479.5079	647.5452	701.1690
11.1500	404.2130	524.6730	478.7258	645.8973	699.6023
11.1600	403.0971	523.2698	477.9294	644.2357	698.0155
11.1700	401.9973	521.8795	477.1414	642.5845	696.4411
11.1800	400.8891	520.4814	476.3446	640.9256	694.8547
11.1900	399.7912	519.0911	475.5522	639.2728	693.2751
11.2000	398.6892	517.6969	474.7541	637.6157	691.6877
11.2100	397.5942	516.3078	473.9580	635.9622	690.1038
11.2200	396.4975	514.9167	473.1578	634.3061	688.5148
11.2300	395.4060	513.5293	472.3588	632.6525	686.9275
11.2400	394.3142	512.1411	471.5565	630.9975	685.3365
11.2500	393.2267	510.7558	470.7544	629.3442	683.7464
11.2600	392.1394	509.3704	469.9498	627.6902	682.1534
11.2700	391.0561	507.9877	469.1451	626.0376	680.5610
11.2800	389.9735	506.6050	468.3383	624.3844	678.9660
11.2900	388.8943	505.2247	467.5313	622.7323	677.3714
11.3000	387.8162	503.8452	466.7223	621.0798	675.7749
11.3100	386.7236	502.4489	465.8980	619.4109	674.1600
11.3200	385.5151	500.9430	464.9829	617.6402	672.4261
11.3300	384.3528	499.4724	464.0946	615.8973	670.7353
11.3400	383.1593	497.9739	463.1810	614.1286	669.0098
11.3500	381.9949	496.4998	462.2849	612.3803	667.3099
11.3600	380.8147	495.0120	461.3751	610.6188	665.5912
11.3700	379.6524	493.5391	460.4750	608.8695	663.8870
11.3800	378.4824	492.0594	459.5666	607.1132	662.1720
11.3900	377.3242	490.5894	458.6639	605.3647	660.4656
11.4000	376.1628	489.1164	457.7561	603.6126	658.7530
11.4100	375.0101	487.6505	456.8515	601.8659	657.0457
11.4200	373.8563	486.1835	455.9437	600.1175	655.3347
11.4300	372.7091	484.7222	455.0378	598.3729	653.6272
11.4400	371.5626	483.2611	454.1299	596.6280	651.9174
11.4500	370.4218	481.8046	453.2231	594.8864	650.2104
11.4600	369.2822	480.3491	452.3145	593.1448	648.5019
11.4700	368.1477	478.8979	451.4069	591.4062	646.7957
11.4800	367.0149	477.4481	450.4980	589.6683	645.0884
11.4900	365.8868	476.0021	449.5899	587.9331	643.3831
11.5000	364.7607	474.5581	448.6806	586.1988	641.6774
11.5100	363.6212	473.0987	447.7567	584.4500	639.9548
11.5200	362.3655	471.5302	446.7371	582.6007	638.1140
11.5300	361.1584	469.9994	445.7472	580.7817	636.3187
11.5400	359.9204	468.4417	444.7313	578.9383	634.4900
11.5500	358.7132	466.9102	443.7349	577.1171	632.6890
11.5600	357.4908	465.3659	442.7245	575.2842	630.8702
11.5700	356.2879	463.8381	441.7250	573.4651	629.0678
11.5800	355.0777	462.3048	440.7178	571.6406	627.2559
11.5900	353.8809	460.7824	439.7171	569.8253	625.4544
11.6000	352.6816	459.2585	438.7120	568.0080	623.6477
11.6100	351.4918	457.7429	437.7108	566.1977	621.8478
11.6200	350.3020	456.2276	436.7071	564.3870	620.0451
11.6300	349.1196	454.7191	435.7062	562.5821	618.2474
11.6400	347.9387	453.2122	434.7036	560.7780	616.4483
11.6500	346.7640	451.7112	433.7031	558.9786	614.6532
11.6600	345.5911	450.2124	432.7015	557.1810	612.8577
11.6700	344.4241	448.7191	431.7018	555.3878	611.0655
11.6800	343.2595	447.2285	430.7012	553.5965	609.2737
11.6900	342.1002	445.7430	429.7024	551.8094	607.4848
11.7000	340.9438	444.2605	428.7029	550.0248	605.6965
11.7100	339.7750	442.7647	427.6900	548.2280	603.8934
11.7200	338.4898	441.1649	426.5833	546.3360	601.9723
11.7300	337.2553	439.6036	425.5079	544.4757	600.0994
11.7400	335.9899	438.0173	424.4075	542.5931	598.1937
11.7500	334.7564	436.4579	423.3275	540.7336	596.3173
11.7600	333.5082	434.8873	422.2344	538.8642	594.4240
11.7700	332.2801	433.3340	421.1535	537.0096	592.5483
11.7800	331.0457	431.7764	420.0657	535.1511	590.6643
11.7900	329.8251	430.2306	418.9854	533.3033	588.7919
11.8000	328.6027	428.6837	417.9016	531.4548	586.9156
11.8100	327.3907	427.1459	416.8229	529.6143	585.0476
11.8200	326.1795	425.6095	415.7425	527.7751	583.1784
11.8300	324.9766	424.0802	414.6660	525.9427	581.3156
11.8400	323.7758	422.5533	413.5886	524.1126	579.4530
11.8500	322.5824	421.0330	412.5146	522.2884	577.5959
11.8600	321.3917	419.5156	411.4402	520.4672	575.7397
11.8700	320.2079	418.0045	410.3685	518.6516	573.8886
11.8800	319.0273	416.4967	409.2973	516.8394	572.0391
11.8900	317.8531	414.9947	408.2283	515.0324	570.1941
11.9000	316.6823	413.4963	407.1600	513.2291	568.3512
11.9100	315.5012	411.9864	406.0794	511.4156	566.4957
11.9200	314.2087	410.3725	404.9082	509.5089	564.5283
11.9300	312.9670	408.7990	403.7690	507.6355	562.6097
11.9400	311.6965	407.2008	402.6061	505.7406	560.6605
11.9500	310.4579	405.6307	401.4644	503.8697	558.7415
11.9600	309.2059	404.0496	400.3108	501.9896	556.8073
11.9700	307.9746	402.4869	399.1700	500.1255	554.8920
11.9800	306.7380	400.9206	398.0235	498.2581	552.9701
11.9900	305.5160	399.3671	396.8853	496.4022	551.0606
12.0000	304.2930	397.8137	395.7445	494.5465	549.1491
12.0100	303.0812	396.2706	394.6098	492.6996	547.2470
12.0200	301.8710	394.7295	393.4742	490.8550	545.3451
12.0300	300.6699	393.1970	392.3434	489.0177	543.4508
12.0400	299.4717	391.6677	391.2128	487.1836	541.5582
12.0500	298.2816	390.1462	390.0861	485.3563	539.6723
12.0600	297.0952	388.6285	388.9601	483.5329	537.7889
12.0700	295.9161	387.1180	387.8379	481.7159	535.9114
12.0800	294.7411	385.6120	386.7166	479.9029	534.0371
12.0900	293.5732	384.1127	385.5989	478.0961	532.1685
12.1000	292.4095	382.6182	384.4825	476.2936	530.3033
12.1100	291.2367	381.1134	383.3549	474.4827	528.4273
12.1200	289.9568	379.5095	382.1387	472.5822	526.4444
12.1300	288.7277	377.9463	380.9557	470.7162	524.5109
12.1400	287.4712	376.3605	379.7501	468.8306	522.5490
12.1500	286.2469	374.8029	378.5666	466.9698	520.6176
12.1600	285.0102	373.2358	377.3715	465.1011	518.6730
12.1700	283.7945	371.6877	376.1903	463.2491	516.7478
12.1800	282.5744	370.1367	375.0038	461.3953	514.8173
12.1900	281.3691	368.5998	373.8266	459.5537	512.9005
12.2000	280.1637	367.0637	372.6475	457.7134	510.9825
12.2100	278.9700	365.5386	371.4749	455.8830	509.0747
12.2200	277.7785	364.0164	370.3022	454.0559	507.1684
12.2300	276.5968	362.5036	369.1345	452.2372	505.2703
12.2400	275.4184	360.9949	367.9679	450.4228	503.3749
12.2500	274.2487	359.4948	366.8057	448.6160	501.4869
12.2600	273.0832	357.9992	365.6449	446.8140	499.6020
12.2700	271.9253	356.5118	364.4883	445.0194	497.7240
12.2800	270.7723	355.0294	363.3331	443.2299	495.8498
12.2900	269.6263	353.5548	362.1820	441.4474	493.9823
12.3000	268.4853	352.0854	361.0328	439.6704	492.1187
12.3100	267.3361	350.6074	359.8737	437.8862	490.2460
12.3200	266.0804	349.0351	358.6252	436.0183	488.2675
12.3300	264.8769	347.5039	357.4120	434.1848	486.3401
12.3400	263.6456	345.9512	356.1757	432.3336	484.3848
12.3500	262.4471	344.4268	354.9628	430.5074	482.4611
12.3600	261.2363	342.8939	353.7389	428.6748	480.5246
12.3700	260.0468	341.3797	352.5295	426.8593	478.6085
12.3800	258.8532	339.8634	351.3157	425.0429	476.6879
12.3900	257.6747	338.3611	350.1115	423.2395	474.7817
12.4000	256.4964	336.8602	348.9063	421.4382	472.8752
12.4100	255.3299	335.3703	347.7084	419.6475	470.9800
12.4200	254.1659	333.8841	346.5112	417.8608	469.0870
12.4300	253.0119	332.4072	345.3200	416.0833	467.2033
12.4400	251.8615	330.9350	344.1303	414.3105	465.3231
12.4500	250.7200	329.4714	342.9460	412.5460	463.4515
12.4600	249.5829	328.0129	341.7638	410.7870	461.5840
12.4700	248.4540	326.5626	340.5864	409.0358	459.7245
12.4800	247.3300	325.1179	339.4116	407.2903	457.8696
12.4900	246.2137	323.6809	338.2413	405.5523	456.0224
12.5000	245.1024	322.2496	337.0739	403.8201	454.1802
12.5100	243.9843	320.8108	335.8977	402.0820	452.3307
12.5200	242.7654	319.2793	334.6362	400.2620	450.3822
12.5300	241.5980	317.7898	333.4103	398.4777	448.4843
12.5400	240.4044	316.2795	332.1630	396.6761	446.5608
12.5500	239.2431	314.7978	330.9391	394.8998	444.6687
12.5600	238.0706	313.3079	329.7053	393.1174	442.7655
12.5700	236.9196	311.8376	328.4866	391.3525	440.8830
12.5800	235.7649	310.3658	327.2641	389.5875	438.9973
12.5900	234.6256	308.9085	326.0523	387.8355	437.1264
12.6000	233.4870	307.4532	324.8398	386.0861	435.2565
12.6100	232.3604	306.0095	323.6354	384.3476	433.3985
12.6200	231.2370	304.5699	322.4322	382.6136	431.5435
12.6300	230.1236	303.1404	321.2357	380.8892	429.6987
12.6400	229.0145	301.7158	320.0416	379.1701	427.8582
12.6500	227.9144	300.3005	318.8534	377.4599	426.0268
12.6600	226.8191	298.8909	317.6679	375.7553	424.2006
12.6700	225.7323	297.4899	316.4878	374.0592	422.3830
12.6800	224.6508	296.0948	315.3109	372.3693	420.5708
12.6900	223.5771	294.7081	314.1394	370.6875	418.7669
12.7000	222.5089	293.3278	312.9711	369.0119	416.9689
12.7100	221.4350	291.9413	311.7954	367.3323	415.1651
12.7200	220.2666	290.4682	310.5385	365.5768	413.2678
12.7300	219.1481	289.0366	309.3170	363.8568	411.4206
12.7400	218.0054	287.5858	308.0757	362.1211	409.5490
12.7500	216.8940	286.1631	306.8574	360.4103	407.7087
12.7600	215.7724	284.7335	305.6303	358.6949	405.8582
12.7700	214.6717	283.3231	304.4183	356.9968	404.0285
12.7800	213.5682	281.9119	303.2031	355.2992	402.1959
12.7900	212.4798	280.5153	301.9988	353.6151	400.3786
12.8000	211.3923	279.1213	300.7944	351.9344	398.5626
12.8100	210.3168	277.7390	299.5983	350.2647	396.7587
12.8200	209.2446	276.3613	298.4039	348.6000	394.9586
12.8300	208.1823	274.9938	297.2167	346.9452	393.1687
12.8400	207.1246	273.6319	296.0319	345.2963	391.3835
12.8500	206.0759	272.2792	294.8533	343.6566	389.6078
12.8600	205.0321	270.9327	293.6780	342.0230	387.8379
12.8700	203.9966	269.5949	292.5084	340.3984	386.0766
12.8800	202.9663	268.2635	291.3424	338.7802	384.3212
12.8900	201.9440	266.9405	290.1819	337.1706	382.5744
12.9000	200.9273	265.6239	289.0250	335.5676	380.8338
12.9100	199.9054	264.3024	287.8617	333.9618	379.0889
12.9200	198.7918	262.8972	286.6191	332.2849	377.2574
12.9300	197.7281	261.5335	285.4129	330.6429	375.4738
12.9400	196.6404	260.1509	284.1871	328.9864	373.6679
12.9500	195.5837	258.7961	282.9849	327.3545	371.8923
12.9600	194.5170	257.4348	281.7743	325.7182	370.1082
12.9700	193.4708	256.0923	280.5792	324.0992	368.3442
12.9800	192.4220	254.7492	279.3815	322.4808	366.5791
12.9900	191.3881	253.4204	278.1949	320.8758	364.8289
13.0000	190.3553	252.0944	277.0089	319.2745	363.0811
13.0100	189.3345	250.7802	275.8318	317.6841	361.3457
13.0200	188.3169	249.4704	274.6568	316.0987	359.6148
13.0300	187.3093	248.1707	273.4891	314.5235	357.8945
13.0400	186.3063	246.8766	272.3246	312.9541	356.1801
13.0500	185.3122	245.5917	271.1670	311.3938	354.4760
13.0600	184.3233	244.3130	270.0129	309.8400	352.7781
13.0700	183.3428	243.0430	268.8650	308.2949	351.0897
13.0800	182.3677	241.7794	267.7212	306.7565	349.4080
13.0900	181.4004	240.5243	266.5833	305.2266	347.7350
13.1000	180.4388	239.2755	265.4495	303.7034	346.0689
13.1100	179.4732	238.0230	264.3105	302.1781	344.3999
13.1200	178.4252	236.6934	263.0977	300.5866	342.6858
13.1300	177.4229	235.4040	261.9205	299.0295	340.9799
13.1400	176.3990	234.0975	260.7255	297.4592	339.2685
13.1500	175.4039	232.8177	259.5534	295.9129	337.5712
13.1600	174.4003	231.5322	258.3739	294.3629	335.8762
13.1700	173.4162	230.2652	257.2100	292.8299	334.1934
13.1800	172.4305	228.9983	256.0441	291.2983	332.5154
13.1900	171.4589	227.7454	254.8895	289.7798	330.8482
13.2000	170.4891	226.4954	253.7359	288.2654	329.1868
13.2100	169.5307	225.2572	252.5914	286.7620	327.5353
13.2200	168.5763	224.0236	251.4494	285.2640	325.8901
13.2300	167.6316	222.8003	250.3152	283.7760	324.2541
13.2400	166.6921	221.5825	249.1845	282.2942	322.6250
13.2500	165.7614	220.3742	248.0608	280.8215	321.0046
13.2600	164.8361	219.1719	246.9411	279.3555	319.3911
13.2700	163.9187	217.9785	245.8278	277.8984	317.7860
13.2800	163.0073	216.7914	244.7189	276.4479	316.1881
13.2900	162.1034	215.6126	243.6161	275.0060	314.5985
13.3000	161.2052	214.4406	242.5178	273.5712	313.0163
13.3100	160.3039	213.2657	241.4152	272.1353	311.4314
13.3200	159.3580	212.0198	240.2421	270.6392	309.8031
13.3300	158.4200	210.8124	239.1043	269.1759	308.1837
13.3400	157.4755	209.5892	237.9492	267.7011	306.5590
13.3500	156.5439	208.3916	236.8172	266.2491	304.9486
13.3600	155.6137	207.1885	235.6779	264.7940	303.3406
13.3700	154.6946	206.0032	234.5541	263.3554	301.7451
13.3800	153.7791	204.8182	233.4287	261.9185	300.1544
13.3900	152.8732	203.6466	232.3144	260.4943	298.5743
13.4000	151.9719	202.4780	231.2015	259.0742	297.0006
13.4100	151.0791	201.3206	230.0976	257.6648	295.4365
13.4200	150.1917	200.1678	228.9965	256.2608	293.8792
13.4300	149.3120	199.0249	227.9031	254.8666	292.3309
13.4400	148.4381	197.8874	226.8134	253.4782	290.7899
13.4500	147.5715	196.7590	225.7308	252.0990	289.2575
13.4600	146.7107	195.6363	224.6522	250.7262	287.7326
13.4700	145.8568	194.5224	223.5803	249.3621	286.2160
13.4800	145.0091	193.4146	222.5129	248.0046	284.7069
13.4900	144.1681	192.3150	221.4518	246.6555	283.2062
13.5000	143.3328	191.2215	220.3952	245.3130	281.7128
13.5100	142.4950	190.1265	219.3355	243.9705	280.2184
13.5200	141.6162	188.9667	218.2124	242.5731	278.6866
13.5300	140.7452	187.8435	217.1229	241.2075	277.1635
13.5400	139.8688	186.7058	216.0179	239.8310	275.6373
13.5500	139.0046	185.5925	214.9349	238.4763	274.1244
13.5600	138.1424	184.4748	213.8461	237.1196	272.6148
13.5700	137.2905	183.3740	212.7719	235.7782	271.1171
13.5800	136.4425	182.2737	211.6967	234.4390	269.6249
13.5900	135.6036	181.1864	210.6327	233.1118	268.1429
13.6000	134.7694	180.1023	209.5703	231.7891	266.6675
13.6100	133.9435	179.0291	208.5171	230.4767	265.2014
13.6200	133.1228	177.9605	207.4668	229.1699	263.7423
13.6300	132.3096	176.9015	206.4243	227.8726	262.2920
13.6400	131.5021	175.8479	205.3858	226.5812	260.8489
13.6500	130.7014	174.8032	204.3544	225.2988	259.4145
13.6600	129.9068	173.7642	203.3274	224.0227	257.9873
13.6700	129.1189	172.7335	202.3069	222.7551	256.5685
13.6800	128.3366	171.7091	201.2911	221.4943	255.1569
13.6900	127.5610	170.6925	200.2818	220.2413	253.7536
13.7000	126.7910	169.6822	199.2770	218.9953	252.3577
13.7100	126.0193	168.6709	198.2706	217.7499	250.9614
13.7200	125.2114	167.6022	197.2060	216.4562	249.5308
13.7300	124.4112	166.5675	196.1736	215.1920	248.1094
13.7400	123.6065	165.5202	195.1275	213.9189	246.6853
13.7500	122.8133	164.4954	194.1019	212.6660	245.2743
13.7600	122.0221	163.4668	193.0712	211.4114	243.8667
13.7700	121.2406	162.4540	192.0546	210.1715	242.4703
13.7800	120.4631	161.4421	191.0377	208.9338	241.0795
13.7900	119.6938	160.4422	190.0311	207.7078	239.6985
13.8000	118.9294	159.4457	189.0265	206.4860	238.3241
13.8100	118.1725	158.4592	188.0306	205.2742	236.9587
13.8200	117.4207	157.4774	187.0380	204.0678	235.6003
13.8300	116.6759	156.5044	186.0529	202.8703	234.2504
13.8400	115.9366	155.5367	185.0718	201.6788	232.9078
13.8500	115.2036	154.5772	184.0975	200.4956	231.5732
13.8600	114.4764	153.6232	183.1277	199.3186	230.2462
13.8700	113.7553	152.6772	182.1642	198.1496	228.9273
13.8800	113.0397	151.7369	181.2056	196.9870	227.6155
13.8900	112.3303	150.8041	180.2531	195.8323	226.3117
13.9000	111.6262	149.8772	179.3052	194.6839	225.0153
13.9100	110.9206	148.9500	178.3560	193.5366	223.7192
13.9200	110.1820	147.9695	177.3537	192.3451	222.3935
13.9300	109.4508	147.0217	176.3819	191.1818	221.0770
13.9400	108.7156	146.0622	175.3977	190.0100	219.7587
13.9500	107.9914	145.1237	174.4331	188.8575	218.4529
13.9600	107.2690	144.1819	173.4639	187.7036	217.1509
13.9700	106.5558	143.2549	172.5086	186.5635	215.8597
13.9800	105.8463	142.3289	171.5529	185.4257	214.5739
13.9900	105.1448	141.4143	170.6076	184.2989	213.2978
14.0000	104.4478	140.5029	169.6645	183.1763	212.0281
14.0100	103.7577	139.6013	168.7297	182.0632	210.7670
14.0200	103.0727	138.7039	167.7984	180.9553	209.5129
14.0300	102.3943	137.8153	166.8746	179.8561	208.2670
14.0400	101.7209	136.9316	165.9547	178.7625	207.0280
14.0500	101.0539	136.0557	165.0417	177.6769	205.7971
14.0600	100.3920	135.1853	164.1332	176.5974	204.5733
14.0700	99.7361	134.3222	163.2309	175.5254	203.3571
14.0800	99.0853	133.4649	162.3333	174.4598	202.1480
14.0900	98.4404	132.6145	161.4420	173.4016	200.9467
14.1000	97.8006	131.7698	160.5554	172.3496	199.7522
14.1100	97.1601	130.9256	159.6680	171.2992	198.5589
14.1200	96.4904	130.0356	158.7342	170.2101	197.3386
14.1300	95.8279	129.1745	157.8283	169.1470	196.1275
14.1400	95.1623	128.3034	156.9113	168.0769	194.9150
14.1500	94.5069	127.4512	156.0123	167.0243	193.7143
14.1600	93.8533	126.5965	155.1099	165.9707	192.5174
14.1700	93.2083	125.7551	154.2200	164.9302	191.3306
14.1800	92.5668	124.9152	153.3304	163.8919	190.1492
14.1900	91.9327	124.0857	152.4505	162.8641	188.9769
14.2000	91.3029	123.2594	151.5728	161.8401	187.8107
14.2100	90.6796	122.4417	150.7034	160.8251	186.6528
14.2200	90.0609	121.6289	149.8374	159.8153	185.5013
14.2300	89.4483	120.8235	148.9784	158.8132	184.3579
14.2400	88.8406	120.0232	148.1236	157.8167	183.2211
14.2500	88.2385	119.2300	147.2752	156.8277	182.0918
14.2600	87.6414	118.4420	146.4310	155.8443	180.9696
14.2700	87.0498	117.6611	145.5932	154.8682	179.8547
14.2800	86.4630	116.8857	144.7601	153.8979	178.7463
14.2900	85.8816	116.1168	143.9328	152.9345	177.6455
14.3000	85.3050	115.3533	143.1103	151.9770	176.5514
14.3100	84.7278	114.5902	142.2876	151.0212	175.4588
14.3200	84.1242	113.8041	141.4395	150.0314	174.3431
14.3300	83.5276	113.0248	140.5988	149.0652	173.2362
14.3400	82.9281	112.2438	139.7554	148.0926	172.1289
14.3500	82.3380	111.4723	138.9215	147.1362	171.0326
14.3600	81.7496	110.7037	138.0892	146.1792	169.9400
14.3700	81.1692	109.9434	137.2651	145.2341	168.8571
14.3800	80.5920	109.1875	136.4444	144.2914	167.7795
14.3900	80.0216	108.4389	135.6304	143.3583	166.7103
14.4000	79.4551	107.6951	134.8205	142.4289	165.6471
14.4100	78.8947	106.9581	134.0170	141.5079	164.5918
14.4200	78.3386	106.2262	133.2180	140.5917	163.5426
14.4300	77.7881	105.5006	132.4247	139.6829	162.5009
14.4400	77.2421	104.7804	131.6361	138.7793	161.4656
14.4500	76.7014	104.0662	130.8532	137.8827	160.4374
14.4600	76.1652	103.3574	130.0750	136.9917	159.4158
14.4700	75.6341	102.6546	129.3023	136.1073	158.4011
14.4800	75.1075	101.9568	128.5342	135.2283	157.3927
14.4900	74.5859	101.2649	127.7715	134.3560	156.3913
14.5000	74.0687	100.5784	127.0134	133.4892	155.3963
14.5100	73.5513	99.8923	126.2556	132.6245	154.4033
14.5200	73.0111	99.1859	125.4764	131.7378	153.3894
14.5300	72.4775	98.4859	124.7029	130.8649	152.3841
14.5400	71.9416	97.7848	123.9278	129.9895	151.3785
14.5500	71.4143	97.0924	123.1610	129.1260	150.3833
14.5600	70.8888	96.4027	122.3965	128.2643	149.3917
14.5700	70.3705	95.7208	121.6391	127.4118	148.4089
14.5800	69.8553	95.0429	120.8852	126.5630	147.4313
14.5900	69.3462	94.3716	120.1379	125.7218	146.4615
14.6000	68.8409	93.7048	119.3945	124.8853	145.4973
14.6100	68.3411	93.0443	118.6569	124.0558	144.5405
14.6200	67.8452	92.3885	117.9237	123.2311	143.5895
14.6300	67.3545	91.7387	117.1960	122.4130	142.6454
14.6400	66.8679	91.0935	116.4727	121.6002	141.7074
14.6500	66.3862	90.4541	115.7549	120.7933	140.7762
14.6600	65.9085	89.8194	115.0414	119.9919	139.8509
14.6700	65.4356	89.1902	114.3331	119.1964	138.9323
14.6800	64.9667	88.5659	113.6295	118.4061	138.0197
14.6900	64.5024	87.9468	112.9306	117.6216	137.1135
14.7000	64.0421	87.3325	112.2362	116.8424	136.2133
14.7100	63.5820	86.7190	111.5424	116.0651	135.3153
14.7200	63.1013	86.0873	110.8293	115.2735	134.3998
14.7300	62.6268	85.4616	110.1218	114.4881	133.4924
14.7400	62.1503	84.8350	109.4131	113.7030	132.5853
14.7500	61.6817	84.2164	108.7122	112.9260	131.6875
14.7600	61.2146	83.6004	108.0135	112.1524	130.7935
14.7700	60.7541	82.9915	107.3216	111.3858	129.9078
14.7800	60.2964	82.3862	106.6330	110.6237	129.0265
14.7900	59.8443	81.7871	105.9505	109.8679	128.1529
14.8000	59.3955	81.1922	105.2718	109.1169	127.2844
14.8100	58.9517	80.6030	104.5987	108.3718	126.4225
14.8200	58.5116	80.0182	103.9297	107.6318	125.5664
14.8300	58.0761	79.4387	103.2659	106.8974	124.7166
14.8400	57.6444	78.8637	102.6062	106.1680	123.8725
14.8500	57.2170	78.2938	101.9517	105.4442	123.0346
14.8600	56.7934	77.7284	101.3015	104.7254	122.2023
14.8700	56.3741	77.1681	100.6560	104.0120	121.3761
14.8800	55.9585	76.6122	100.0149	103.3037	120.5555
14.8900	55.5470	76.0612	99.3785	102.6005	119.7408
14.9000	55.1355	75.5108	98.7426	101.8993	118.9282
14.9100	54.7067	74.9452	98.0903	101.1861	118.1003
14.9200	54.2832	74.3849	97.4433	100.4785	117.2798
14.9300	53.8586	73.8244	96.7957	99.7718	116.4599
14.9400	53.4409	73.2709	96.1552	99.0722	115.6485
14.9500	53.0249	72.7202	95.5170	98.3759	114.8408
14.9600	52.6146	72.1756	94.8851	97.6861	114.0405
14.9700	52.2072	71.6347	94.2566	97.0005	113.2448
14.9800	51.8047	71.0992	93.6335	96.3207	112.4557
14.9900	51.4054	70.5677	93.0142	95.6453	111.6716
15.0000	51.0106	70.0412	92.4001	94.9754	110.8938
15.0100	50.6192	69.5189	91.7899	94.3100	110.1213
15.0200	50.2319	69.0014	91.1844	93.6499	109.3545
15.0300	49.8481	68.4881	90.5832	92.9944	108.5931
15.0400	49.4682	67.9793	89.9864	92.3440	107.8373
15.0500	49.0919	67.4747	89.3938	91.6982	107.0870
15.0600	48.7193	66.9746	88.8056	91.0573	106.3422
15.0700	48.3503	66.4786	88.2216	90.4211	105.6027
15.0800	47.9848	65.9870	87.6418	89.7897	104.8687
15.0900	47.6228	65.4995	87.0662	89.1629	104.1400
15.1000	47.2612	65.0130	86.4914	88.5380	103.4134
15.1100	46.8841	64.5128	85.9021	87.9027	102.6742
15.1200	46.5121	64.0177	85.3178	87.2727	101.9419
15.1300	46.1390	63.5225	84.7331	86.6435	101.2104
15.1400	45.7722	63.0337	84.1550	86.0209	100.4867
15.1500	45.4068	62.5474	83.5792	85.4015	99.7665
15.1600	45.0466	62.0667	83.0091	84.7878	99.0530
15.1700	44.6889	61.5892	82.4422	84.1780	98.3437
15.1800	44.3356	61.1167	81.8804	83.5735	97.6405
15.1900	43.9852	60.6478	81.3221	82.9730	96.9419
15.2000	43.6388	60.1835	80.7686	82.3776	96.2491
15.2100	43.2954	59.7229	80.2187	81.7864	95.5609
15.2200	42.9557	59.2667	79.6733	81.1999	94.8783
15.2300	42.6191	58.8142	79.1317	80.6177	94.2004
15.2400	42.2861	58.3660	78.5945	80.0401	93.5278
15.2500	41.9562	57.9215	78.0610	79.4668	92.8600
15.2600	41.6297	57.4811	77.5316	78.8979	92.1974
15.2700	41.3064	57.0445	77.0062	78.3334	91.5395
15.2800	40.9863	56.6118	76.4847	77.7732	90.8867
15.2900	40.6692	56.1829	75.9671	77.2172	90.2386
15.3000	40.3527	55.7551	75.4506	76.6632	89.5928
15.3100	40.0230	55.3156	74.9216	76.1004	88.9359
15.3200	39.6981	54.8810	74.3976	75.5426	88.2855
15.3300	39.3723	54.4463	73.8733	74.9856	87.6358
15.3400	39.0521	54.0174	73.3551	74.4347	86.9934
15.3500	38.7332	53.5908	72.8391	73.8865	86.3540
15.3600	38.4190	53.1692	72.3284	73.3437	85.7208
15.3700	38.1070	52.7504	71.8205	72.8043	85.0915
15.3800	37.7990	52.3362	71.3174	72.2696	84.4678
15.3900	37.4934	51.9251	70.8175	71.7387	83.8482
15.4000	37.1915	51.5182	70.3220	71.2122	83.2339
15.4100	36.8922	51.1146	69.8299	70.6895	82.6239
15.4200	36.5963	50.7149	69.3418	70.1712	82.0189
15.4300	36.3032	50.3185	68.8573	69.6567	81.4182
15.4400	36.0132	49.9259	68.3766	69.1463	80.8224
15.4500	35.7259	49.5366	67.8995	68.6398	80.2309
15.4600	35.4417	49.1510	67.4262	68.1373	79.6442
15.4700	35.1603	48.7687	66.9564	67.6386	79.0619
15.4800	34.8818	48.3900	66.4903	67.1439	78.4841
15.4900	34.6060	48.0145	66.0277	66.6530	77.9107
15.5000	34.3307	47.6402	65.5662	66.1641	77.3395
15.5100	34.0440	47.2559	65.0939	65.6675	76.7591
15.5200	33.7615	46.8759	64.6262	65.1756	76.1846
15.5300	33.4783	46.4960	64.1585	64.6847	75.6111
15.5400	33.2001	46.1213	63.6963	64.1991	75.0440
15.5500	32.9231	45.7486	63.2361	63.7161	74.4797
15.5600	32.6501	45.3804	62.7808	63.2378	73.9210
15.5700	32.3791	45.0147	62.3281	62.7627	73.3658
15.5800	32.1116	44.6531	61.8797	62.2919	72.8157
15.5900	31.8464	44.2944	61.4344	61.8244	72.2693
15.6000	31.5843	43.9393	60.9929	61.3610	71.7276
15.6100	31.3245	43.5873	60.5547	60.9011	71.1898
15.6200	31.0678	43.2387	60.1202	60.4450	70.6565
15.6300	30.8135	42.8931	59.6889	59.9924	70.1271
15.6400	30.5620	42.5509	59.2612	59.5436	69.6021
15.6500	30.3129	42.2117	58.8367	59.0982	69.0810
15.6600	30.0665	41.8758	58.4157	58.6565	68.5642
15.6700	29.8225	41.5429	57.9979	58.2182	68.0513
15.6800	29.5811	41.2131	57.5836	57.7835	67.5425
15.6900	29.3422	40.8863	57.1724	57.3521	67.0376
15.7000	29.1038	40.5606	56.7625	56.9227	66.5349
15.7100	28.8558	40.2264	56.3434	56.4869	66.0244
15.7200	28.6117	39.8962	55.9286	56.0553	65.5192
15.7300	28.3670	39.5661	55.5139	55.6246	65.0150
15.7400	28.1267	39.2407	55.1042	55.1987	64.5166
15.7500	27.8875	38.9169	54.6964	54.7751	64.0208
15.7600	27.6518	38.5972	54.2930	54.3558	63.5300
15.7700	27.4179	38.2798	53.8920	53.9392	63.0424
15.7800	27.1870	37.9659	53.4949	53.5265	62.5593
15.7900	26.9582	37.6545	53.1005	53.1168	62.0796
15.8000	26.7321	37.3463	52.7096	52.7107	61.6041
15.8100	26.5081	37.0408	52.3216	52.3077	61.1322
15.8200	26.2866	36.7384	51.9370	51.9082	60.6643
15.8300	26.0674	36.4386	51.5553	51.5117	60.2000
15.8400	25.8505	36.1418	51.1768	51.1186	59.7396
15.8500	25.6358	35.8476	50.8013	50.7285	59.2827
15.8600	25.4235	35.5564	50.4289	50.3418	58.8297
15.8700	25.2133	35.2677	50.0594	49.9581	58.3801
15.8800	25.0054	34.9818	49.6930	49.5775	57.9344
15.8900	24.7995	34.6985	49.3295	49.2001	57.4921
15.9000	24.5943	34.4163	48.9672	48.8244	57.0518
15.9100	24.3807	34.1270	48.5970	48.4434	56.6051
15.9200	24.1706	33.8412	48.2309	48.0662	56.1631
15.9300	23.9600	33.5556	47.8649	47.6900	55.7222
15.9400	23.7533	33.2741	47.5034	47.3180	55.2864
15.9500	23.5475	32.9942	47.1437	46.9481	54.8529
15.9600	23.3448	32.7178	46.7879	46.5820	54.4239
15.9700	23.1437	32.4434	46.4344	46.2185	53.9977
15.9800	22.9452	32.1722	46.0843	45.8583	53.5755
15.9900	22.7484	31.9032	45.7367	45.5008	53.1564
16.0000	22.5541	31.6371	45.3924	45.1466	52.7410
16.0100	22.3617	31.3732	45.0506	44.7950	52.3288
16.0200	22.1714	31.1122	44.7119	44.4466	51.9202
16.0300	21.9831	30.8534	44.3758	44.1009	51.5147
16.0400	21.7969	30.5973	44.0427	43.7582	51.1127
16.0500	21.6126	30.3435	43.7122	43.4182	50.7139
16.0600	21.4303	30.0922	43.3845	43.0811	50.3184
16.0700	21.2499	29.8433	43.0595	42.7468	49.9262
16.0800	21.0715	29.5968	42.7372	42.4153	49.5372
16.0900	20.8949	29.3526	42.4176	42.0865	49.1513
16.1000	20.7190	29.1094	42.0991	41.7593	48.7674
16.1100	20.5361	28.8602	41.7741	41.4277	48.3781
16.1200	20.3562	28.6141	41.4526	41.0994	47.9932
16.1300	20.1760	28.3682	41.1314	40.7721	47.6092
16.1400	19.9991	28.1259	40.8143	40.4485	47.2298
16.1500	19.8231	27.8850	40.4987	40.1268	46.8525
16.1600	19.6498	27.6472	40.1866	39.8085	46.4792
16.1700	19.4778	27.4111	39.8765	39.4923	46.1084
16.1800	19.3082	27.1778	39.5695	39.1792	45.7411
16.1900	19.1400	26.9464	39.2648	38.8684	45.3766
16.2000	18.9739	26.7175	38.9629	38.5605	45.0154
16.2100	18.8095	26.4907	38.6633	38.2550	44.6570
16.2200	18.6469	26.2662	38.3665	37.9523	44.3018
16.2300	18.4860	26.0437	38.0720	37.6519	43.9494
16.2400	18.3270	25.8236	37.7801	37.3542	43.6001
16.2500	18.1696	25.6055	37.4906	37.0590	43.2536
16.2600	18.0139	25.3896	37.2036	36.7663	42.9101
16.2700	17.8599	25.1757	36.9189	36.4760	42.5694
16.2800	17.7075	24.9640	36.6368	36.1882	42.2316
16.2900	17.5568	24.7542	36.3569	35.9028	41.8966
16.3000	17.4066	24.5455	36.0783	35.6189	41.5635
16.3100	17.2505	24.3317	35.7941	35.3315	41.2257
16.3200	17.0971	24.1208	35.5132	35.0470	40.8919
16.3300	16.9435	23.9101	35.2326	34.7634	40.5590
16.3400	16.7927	23.7025	34.9556	34.4832	40.2300
16.3500	16.6427	23.4961	34.6801	34.2046	39.9030
16.3600	16.4951	23.2925	34.4076	33.9289	39.5794
16.3700	16.3485	23.0903	34.1370	33.6552	39.2580
16.3800	16.2040	22.8906	33.8691	33.3841	38.9398
16.3900	16.0608	22.6925	33.6032	33.1151	38.6240
16.4000	15.9194	22.4966	33.3399	32.8487	38.3112
16.4100	15.7794	22.3025	33.0786	32.5844	38.0008
16.4200	15.6410	22.1105	32.8198	32.3224	37.6932
16.4300	15.5041	21.9202	32.5630	32.0626	37.3882
16.4400	15.3688	21.7320	32.3086	31.8051	37.0858
16.4500	15.2349	21.5455	32.0563	31.5498	36.7859
16.4600	15.1025	21.3609	31.8062	31.2967	36.4887
16.4700	14.9715	21.1781	31.5582	31.0457	36.1939
16.4800	14.8421	20.9971	31.3124	30.7969	35.9018
16.4900	14.7139	20.8179	31.0687	30.5502	35.6120
16.5000	14.5864	20.6396	30.8261	30.3049	35.3240
16.5100	14.4539	20.4569	30.5789	30.0566	35.0322
16.5200	14.3238	20.2768	30.3345	29.8110	34.7439
16.5300	14.1935	20.0970	30.0906	29.5661	34.4566
16.5400	14.0656	19.9198	29.8497	29.3242	34.1726
16.5500	13.9384	19.7437	29.6102	29.0837	33.8904
16.5600	13.8132	19.5699	29.3734	28.8458	33.6112
16.5700	13.6889	19.3975	29.1382	28.6096	33.3339
16.5800	13.5664	19.2271	28.9054	28.3758	33.0595
16.5900	13.4450	19.0582	28.6744	28.1438	32.7871
16.6000	13.3251	18.8911	28.4457	27.9140	32.5173
16.6100	13.2065	18.7256	28.2187	27.6860	32.2497
16.6200	13.0893	18.5619	27.9940	27.4602	31.9846
16.6300	12.9732	18.3998	27.7710	27.2362	31.7216
16.6400	12.8586	18.2393	27.5502	27.0143	31.4610
16.6500	12.7452	18.0804	27.3312	26.7942	31.2026
16.6600	12.6330	17.9232	27.1142	26.5761	30.9465
16.6700	12.5221	17.7675	26.8990	26.3599	30.6926
16.6800	12.4124	17.6134	26.6858	26.1456	30.4409
16.6900	12.3039	17.4608	26.4744	25.9331	30.1914
16.7000	12.1959	17.3090	26.2641	25.7219	29.9433
16.7100	12.0839	17.1538	26.0499	25.5083	29.6923
16.7200	11.9738	17.0007	25.8383	25.2970	29.4442
16.7300	11.8637	16.8479	25.6272	25.0865	29.1970
16.7400	11.7556	16.6973	25.4188	24.8784	28.9528
16.7500	11.6481	16.5478	25.2115	24.6717	28.7101
16.7600	11.5424	16.4002	25.0067	24.4672	28.4701
16.7700	11.4375	16.2538	24.8033	24.2642	28.2318
16.7800	11.3340	16.1091	24.6019	24.0632	27.9959
16.7900	11.2315	15.9657	24.4022	23.8639	27.7618
16.8000	11.1304	15.8239	24.2044	23.6664	27.5300
16.8100	11.0302	15.6835	24.0083	23.4706	27.3001
16.8200	10.9314	15.5445	23.8140	23.2765	27.0724
16.8300	10.8335	15.4070	23.6214	23.0842	26.8465
16.8400	10.7368	15.2708	23.4306	22.8936	26.6228
16.8500	10.6412	15.1360	23.2414	22.7046	26.4009
16.8600	10.5466	15.0027	23.0539	22.5173	26.1811
16.8700	10.4531	14.8706	22.8681	22.3316	25.9632
16.8800	10.3607	14.7399	22.6840	22.1477	25.7472
16.8900	10.2693	14.6105	22.5015	21.9653	25.5331
16.9000	10.1783	14.4819	22.3199	21.7840	25.3203
16.9100	10.0840	14.3503	22.1352	21.6008	25.1052
16.9200	9.9914	14.2207	21.9527	21.4197	24.8926
16.9300	9.8987	14.0913	21.7707	21.2392	24.6809
16.9400	9.8077	13.9638	21.5910	21.0609	24.4717
16.9500	9.7173	13.8372	21.4124	20.8838	24.2638
16.9600	9.6283	13.7123	21.2358	20.7086	24.0583
16.9700	9.5401	13.5884	21.0605	20.5347	23.8542
16.9800	9.4531	13.4660	20.8871	20.3625	23.6522
16.9900	9.3669	13.3447	20.7151	20.1918	23.4519
17.0000	9.2818	13.2248	20.5448	20.0227	23.2534
17.0100	9.1976	13.1060	20.3759	19.8550	23.0567
17.0200	9.1144	12.9886	20.2086	19.6890	22.8618
17.0300	9.0322	12.8723	20.0428	19.5243	22.6685
17.0400	8.9509	12.7572	19.8786	19.3612	22.4771
17.0500	8.8705	12.6433	19.7157	19.1995	22.2873
17.0600	8.7910	12.5306	19.5544	19.0392	22.0993
17.0700	8.7125	12.4190	19.3946	18.8804	21.9129
17.0800	8.6348	12.3087	19.2362	18.7230	21.7282
17.0900	8.5580	12.1994	19.0793	18.5671	21.5452
17.1000	8.4817	12.0908	18.9232	18.4121	21.3633
17.1100	8.4026	11.9799	18.7647	18.2556	21.1797
17.1200	8.3251	11.8706	18.6081	18.1009	20.9982
17.1300	8.2475	11.7616	18.4520	17.9468	20.8176
17.1400	8.1714	11.6543	18.2979	17.7946	20.6391
17.1500	8.0958	11.5477	18.1447	17.6434	20.4618
17.1600	8.0213	11.4425	17.9933	17.4939	20.2865
17.1700	7.9475	11.3381	17.8431	17.3455	20.1125
17.1800	7.8747	11.2351	17.6944	17.1986	19.9403
17.1900	7.8026	11.1330	17.5470	17.0529	19.7695
17.2000	7.7314	11.0321	17.4010	16.9086	19.6004
17.2100	7.6610	10.9321	17.2563	16.7656	19.4327
17.2200	7.5915	10.8333	17.1130	16.6239	19.2666
17.2300	7.5227	10.7354	16.9709	16.4835	19.1019
17.2400	7.4547	10.6387	16.8302	16.3444	18.9389
17.2500	7.3875	10.5428	16.6907	16.2065	18.7772
17.2600	7.3210	10.4481	16.5526	16.0699	18.6170
17.2700	7.2553	10.3542	16.4157	15.9345	18.4583
17.2800	7.1904	10.2614	16.2801	15.8003	18.3011
17.2900	7.1262	10.1696	16.1457	15.6674	18.1452
17.3000	7.0624	10.0783	16.0121	15.5354	17.9904
17.3100	6.9963	9.9852	15.8765	15.4021	17.8342
17.3200	6.9315	9.8934	15.7427	15.2705	17.6799
17.3300	6.8667	9.8020	15.6092	15.1394	17.5262
17.3400	6.8032	9.7119	15.4776	15.0098	17.3745
17.3500	6.7400	9.6224	15.3467	14.8812	17.2238
17.3600	6.6778	9.5342	15.2174	14.7540	17.0747
17.3700	6.6161	9.4467	15.0890	14.6278	16.9268
17.3800	6.5554	9.3602	14.9621	14.5029	16.7804
17.3900	6.4952	9.2746	14.8361	14.3790	16.6353
17.4000	6.4358	9.1900	14.7115	14.2563	16.4916
17.4100	6.3770	9.1062	14.5880	14.1347	16.3491
17.4200	6.3190	9.0233	14.4656	14.0143	16.2080
17.4300	6.2615	8.9413	14.3444	13.8949	16.0682
17.4400	6.2048	8.8601	14.2243	13.7767	15.9296
17.4500	6.1487	8.7798	14.1053	13.6595	15.7924
17.4600	6.0933	8.7004	13.9875	13.5434	15.6564
17.4700	6.0385	8.6218	13.8707	13.4284	15.5216
17.4800	5.9844	8.5440	13.7550	13.3144	15.3881
17.4900	5.9308	8.4671	13.6404	13.2015	15.2559
17.5000	5.8776	8.3906	13.5265	13.0893	15.1245
17.5100	5.8226	8.3127	13.4110	12.9762	14.9921
17.5200	5.7687	8.2359	13.2970	12.8644	14.8612
17.5300	5.7147	8.1594	13.1833	12.7532	14.7310
17.5400	5.6618	8.0840	13.0712	12.6433	14.6024
17.5500	5.6092	8.0092	12.9598	12.5342	14.4747
17.5600	5.5575	7.9353	12.8496	12.4262	14.3484
17.5700	5.5062	7.8621	12.7404	12.3192	14.2232
17.5800	5.4556	7.7899	12.6323	12.2132	14.0992
17.5900	5.4055	7.7182	12.5251	12.1081	13.9762
17.6000	5.3561	7.6475	12.4190	12.0041	13.8545
17.6100	5.3072	7.5774	12.3139	11.9010	13.7339
17.6200	5.2589	7.5081	12.2098	11.7989	13.6144
17.6300	5.2111	7.4395	12.1066	11.6977	13.4960
17.6400	5.1639	7.3717	12.0045	11.5975	13.3788
17.6500	5.1173	7.3046	11.9032	11.4982	13.2626
17.6600	5.0712	7.2382	11.8030	11.3999	13.1475
17.6700	5.0256	7.1725	11.7037	11.3024	13.0334
17.6800	4.9806	7.1075	11.6054	11.2059	12.9205
17.6900	4.9360	7.0431	11.5079	11.1102	12.8085
17.7000	4.8918	6.9793	11.4112	11.0153	12.6974
17.7100	4.8461	6.9142	11.3131	10.9195	12.5854
17.7200	4.8012	6.8501	11.2163	10.8250	12.4748
17.7300	4.7564	6.7862	11.1198	10.7309	12.3648
17.7400	4.7125	6.7233	11.0247	10.6380	12.2561
17.7500	4.6688	6.6609	10.9301	10.5457	12.1482
17.7600	4.6259	6.5993	10.8367	10.4544	12.0415
17.7700	4.5833	6.5382	10.7441	10.3638	11.9356
17.7800	4.5413	6.4779	10.6524	10.2742	11.8309
17.7900	4.4997	6.4182	10.5615	10.1854	11.7271
17.8000	4.4587	6.3591	10.4715	10.0975	11.6243
17.8100	4.4181	6.3007	10.3824	10.0103	11.5224
17.8200	4.3780	6.2429	10.2942	9.9240	11.4216
17.8300	4.3384	6.1857	10.2067	9.8385	11.3217
17.8400	4.2992	6.1291	10.1201	9.7538	11.2227
17.8500	4.2605	6.0731	10.0343	9.6699	11.1247
17.8600	4.2223	6.0178	9.9494	9.5867	11.0276
17.8700	4.1845	5.9630	9.8652	9.5044	10.9313
17.8800	4.1471	5.9088	9.7819	9.4228	10.8361
17.8900	4.1102	5.8552	9.6993	9.3420	10.7417
17.9000	4.0735	5.8019	9.6173	9.2617	10.6479
17.9100	4.0356	5.7477	9.5343	9.1809	10.5535
17.9200	3.9984	5.6943	9.4523	9.1011	10.4604
17.9300	3.9613	5.6411	9.3707	9.0216	10.3676
17.9400	3.9249	5.5888	9.2901	8.9432	10.2761
17.9500	3.8887	5.5368	9.2102	8.8653	10.1852
17.9600	3.8532	5.4855	9.1311	8.7883	10.0953
17.9700	3.8179	5.4347	9.0527	8.7119	10.0061
17.9800	3.7831	5.3845	8.9751	8.6363	9.9180
17.9900	3.7486	5.3347	8.8982	8.5613	9.8305
18.0000	3.7147	5.2856	8.8221	8.4871	9.7440
18.0100	3.6810	5.2370	8.7467	8.4136	9.6582
18.0200	3.6478	5.1889	8.6721	8.3408	9.5733
18.0300	3.6150	5.1413	8.5982	8.2687	9.4891
18.0400	3.5826	5.0942	8.5250	8.1973	9.4058
18.0500	3.5505	5.0477	8.4524	8.1265	9.3233
18.0600	3.5189	5.0016	8.3806	8.0564	9.2415
18.0700	3.4875	4.9561	8.3095	7.9870	9.1605
18.0800	3.4566	4.9110	8.2391	7.9182	9.0803
18.0900	3.4260	4.8664	8.1693	7.8501	9.0008
18.1000	3.3956	4.8221	8.1001	7.7825	8.9220
18.1100	3.3643	4.7771	8.0300	7.7144	8.8426
18.1200	3.3336	4.7328	7.9608	7.6472	8.7642
18.1300	3.3029	4.6886	7.8919	7.5803	8.6863
18.1400	3.2728	4.6451	7.8240	7.5142	8.6093
18.1500	3.2429	4.6019	7.7565	7.4486	8.5329
18.1600	3.2135	4.5593	7.6898	7.3838	8.4574
18.1700	3.1843	4.5171	7.6236	7.3194	8.3824
18.1800	3.1556	4.4754	7.5582	7.2558	8.3083
18.1900	3.1271	4.4341	7.4933	7.1927	8.2348
18.2000	3.0990	4.3933	7.4291	7.1302	8.1621
18.2100	3.0712	4.3530	7.3655	7.0684	8.0900
18.2200	3.0438	4.3130	7.3026	7.0071	8.0187
18.2300	3.0167	4.2735	7.2402	6.9464	7.9480
18.2400	2.9899	4.2345	7.1785	6.8862	7.8781
18.2500	2.9634	4.1958	7.1173	6.8267	7.8087
18.2600	2.9372	4.1576	7.0567	6.7677	7.7401
18.2700	2.9113	4.1198	6.9967	6.7092	7.6721
18.2800	2.8858	4.0824	6.9373	6.6513	7.6048
18.2900	2.8605	4.0454	6.8785	6.5940	7.5380
18.3000	2.8354	4.0086	6.8201	6.5371	7.4719
18.3100	2.8095	3.9713	6.7610	6.4798	7.4053
18.3200	2.7841	3.9345	6.7028	6.4233	7.3395
18.3300	2.7588	3.8979	6.6448	6.3670	7.2741
18.3400	2.7339	3.8619	6.5875	6.3115	7.2096
18.3500	2.7092	3.8261	6.5307	6.2563	7.1455
18.3600	2.6850	3.7908	6.4745	6.2018	7.0821
18.3700	2.6609	3.7558	6.4188	6.1477	7.0193
18.3800	2.6371	3.7213	6.3637	6.0942	6.9571
18.3900	2.6136	3.6871	6.3091	6.0412	6.8955
18.4000	2.5904	3.6533	6.2550	5.9887	6.8345
18.4100	2.5675	3.6198	6.2015	5.9367	6.7741
18.4200	2.5448	3.5867	6.1485	5.8851	6.7143
18.4300	2.5224	3.5540	6.0960	5.8341	6.6550
18.4400	2.5003	3.5217	6.0440	5.7836	6.5963
18.4500	2.4784	3.4896	5.9925	5.7335	6.5382
18.4600	2.4568	3.4580	5.9415	5.6839	6.4806
18.4700	2.4355	3.4267	5.8911	5.6348	6.4236
18.4800	2.4144	3.3957	5.8411	5.5861	6.3671
18.4900	2.3935	3.3651	5.7916	5.5380	6.3112
18.5000	2.3728	3.3346	5.7424	5.4901	6.2557
18.5100	2.3514	3.3037	5.6928	5.4421	6.1999
18.5200	2.3305	3.2733	5.6438	5.3946	6.1449
18.5300	2.3096	3.2430	5.5950	5.3473	6.0901
18.5400	2.2892	3.2132	5.5469	5.3007	6.0360
18.5500	2.2688	3.1836	5.4991	5.2544	5.9823
18.5600	2.2488	3.1544	5.4519	5.2086	5.9293
18.5700	2.2289	3.1254	5.4050	5.1632	5.8766
18.5800	2.2093	3.0969	5.3587	5.1183	5.8246
18.5900	2.1900	3.0686	5.3128	5.0738	5.7730
18.6000	2.1708	3.0406	5.2674	5.0297	5.7219
18.6100	2.1519	3.0129	5.2224	4.9861	5.6713
18.6200	2.1332	2.9856	5.1779	4.9428	5.6212
18.6300	2.1148	2.9585	5.1338	4.9000	5.5716
18.6400	2.0965	2.9317	5.0901	4.8576	5.5225
18.6500	2.0785	2.9053	5.0469	4.8156	5.4738
18.6600	2.0607	2.8791	5.0040	4.7740	5.4256
18.6700	2.0430	2.8532	4.9616	4.7328	5.3779
18.6800	2.0256	2.8276	4.9196	4.6920	5.3306
18.6900	2.0084	2.8022	4.8781	4.6515	5.2838
18.7000	1.9913	2.7771	4.8368	4.6114	5.2373
18.7100	1.9737	2.7515	4.7951	4.5711	5.1907
18.7200	1.9565	2.7264	4.7540	4.5313	5.1446
18.7300	1.9393	2.7014	4.7131	4.4917	5.0988
18.7400	1.9224	2.6767	4.6727	4.4526	5.0536
18.7500	1.9056	2.6523	4.6326	4.4139	5.0087
18.7600	1.8891	2.6281	4.5930	4.3755	4.9643
18.7700	1.8728	2.6042	4.5537	4.3374	4.9203
18.7800	1.8566	2.5806	4.5149	4.2998	4.8768
18.7900	1.8407	2.5573	4.4764	4.2625	4.8337
18.8000	1.8249	2.5342	4.4383	4.2256	4.7910
18.8100	1.8093	2.5113	4.4006	4.1890	4.7487
18.8200	1.7939	2.4887	4.3632	4.1528	4.7068
18.8300	1.7787	2.4663	4.3262	4.1169	4.6653
18.8400	1.7637	2.4442	4.2896	4.0813	4.6242
18.8500	1.7488	2.4224	4.2533	4.0461	4.5836
18.8600	1.7341	2.4007	4.2174	4.0113	4.5433
18.8700	1.7196	2.3793	4.1818	3.9768	4.5034
18.8800	1.7052	2.3582	4.1466	3.9426	4.4639
18.8900	1.6911	2.3372	4.1118	3.9087	4.4248
18.9000	1.6770	2.3165	4.0772	3.8751	4.3860
18.9100	1.6625	2.2954	4.0422	3.8414	4.3470
18.9200	1.6483	2.2746	4.0078	3.8080	4.3085
18.9300	1.6341	2.2540	3.9735	3.7749	4.2703
18.9400	1.6202	2.2337	3.9397	3.7422	4.2325
18.9500	1.6064	2.2135	3.9061	3.7097	4.1950
18.9600	1.5928	2.1936	3.8729	3.6776	4.1580
18.9700	1.5793	2.1738	3.8400	3.6458	4.1213
18.9800	1.5660	2.1544	3.8075	3.6143	4.0849
18.9900	1.5529	2.1351	3.7752	3.5830	4.0489
19.0000	1.5399	2.1160	3.7433	3.5521	4.0133
19.0100	1.5270	2.0971	3.7117	3.5215	3.9779
19.0200	1.5143	2.0785	3.6805	3.4912	3.9430
19.0300	1.5018	2.0600	3.6495	3.4612	3.9084
19.0400	1.4894	2.0418	3.6188	3.4314	3.8741
19.0500	1.4771	2.0238	3.5884	3.4020	3.8401
19.0600	1.4650	2.0059	3.5583	3.3728	3.8065
19.0700	1.4531	1.9882	3.5286	3.3439	3.7732
19.0800	1.4413	1.9708	3.4991	3.3153	3.7403
19.0900	1.4296	1.9535	3.4699	3.2870	3.7076
19.1000	1.4180	1.9364	3.4409	3.2589	3.6752
19.1100	1.4060	1.9190	3.4117	3.2307	3.6427
19.1200	1.3943	1.9019	3.3829	3.2028	3.6106
19.1300	1.3826	1.8848	3.3542	3.1751	3.5788
19.1400	1.3712	1.8681	3.3259	3.1477	3.5473
19.1500	1.3598	1.8514	3.2978	3.1206	3.5160
19.1600	1.3486	1.8350	3.2700	3.0938	3.4851
19.1700	1.3375	1.8187	3.2425	3.0671	3.4545
19.1800	1.3266	1.8027	3.2153	3.0408	3.4242
19.1900	1.3157	1.7868	3.1883	3.0147	3.3942
19.2000	1.3050	1.7711	3.1616	2.9889	3.3644
19.2100	1.2944	1.7555	3.1352	2.9633	3.3350
19.2200	1.2840	1.7401	3.1090	2.9379	3.3059
19.2300	1.2736	1.7249	3.0831	2.9128	3.2770
19.2400	1.2634	1.7098	3.0574	2.8880	3.2484
19.2500	1.2533	1.6950	3.0320	2.8633	3.2201
19.2600	1.2434	1.6802	3.0069	2.8390	3.1921
19.2700	1.2335	1.6657	2.9819	2.8148	3.1643
19.2800	1.2237	1.6513	2.9573	2.7909	3.1369
19.2900	1.2141	1.6370	2.9328	2.7672	3.1096
19.3000	1.2045	1.6229	2.9086	2.7437	3.0827
19.3100	1.1947	1.6086	2.8842	2.7202	3.0556
19.3200	1.1851	1.5945	2.8601	2.6969	3.0289
19.3300	1.1755	1.5804	2.8361	2.6738	3.0023
19.3400	1.1660	1.5666	2.8125	2.6509	2.9761
19.3500	1.1567	1.5529	2.7890	2.6282	2.9500
19.3600	1.1474	1.5394	2.7658	2.6058	2.9243
19.3700	1.1383	1.5260	2.7428	2.5836	2.8988
19.3800	1.1293	1.5127	2.7201	2.5616	2.8736
19.3900	1.1203	1.4996	2.6975	2.5398	2.8485
19.4000	1.1115	1.4867	2.6752	2.5182	2.8238
19.4100	1.1028	1.4738	2.6531	2.4968	2.7993
19.4200	1.0942	1.4612	2.6313	2.4757	2.7750
19.4300	1.0857	1.4486	2.6096	2.4547	2.7510
19.4400	1.0772	1.4362	2.5882	2.4340	2.7272
19.4500	1.0689	1.4240	2.5669	2.4134	2.7036
19.4600	1.0607	1.4118	2.5459	2.3930	2.6803
19.4700	1.0526	1.3998	2.5251	2.3729	2.6572
19.4800	1.0445	1.3880	2.5045	2.3529	2.6343
19.4900	1.0366	1.3762	2.4841	2.3331	2.6116
19.5000	1.0287	1.3646	2.4638	2.3135	2.5891
19.5100	1.0206	1.3528	2.4434	2.2938	2.5666
19.5200	1.0127	1.3411	2.4233	2.2744	2.5444
19.5300	1.0047	1.3296	2.4033	2.2551	2.5223
19.5400	0.9970	1.3182	2.3836	2.2360	2.5004
19.5500	0.9892	1.3069	2.3640	2.2171	2.4788
19.5600	0.9816	1.2958	2.3446	2.1984	2.4574
19.5700	0.9741	1.2847	2.3254	2.1798	2.4361
19.5800	0.9667	1.2738	2.3064	2.1615	2.4151
19.5900	0.9593	1.2630	2.2876	2.1433	2.3943
19.6000	0.9520	1.2523	2.2689	2.1253	2.3737
19.6100	0.9448	1.2418	2.2505	2.1074	2.3533
19.6200	0.9377	1.2313	2.2322	2.0898	2.3331
19.6300	0.9307	1.2210	2.2141	2.0723	2.3131
19.6400	0.9238	1.2108	2.1962	2.0550	2.2933
19.6500	0.9169	1.2007	2.1785	2.0378	2.2737
19.6600	0.9101	1.1907	2.1609	2.0208	2.2543
19.6700	0.9034	1.1808	2.1436	2.0040	2.2350
19.6800	0.8968	1.1710	2.1263	1.9873	2.2160
19.6900	0.8902	1.1613	2.1093	1.9708	2.1971
19.7000	0.8837	1.1517	2.0924	1.9544	2.1784
19.7100	0.8770	1.1420	2.0754	1.9380	2.1597
19.7200	0.8705	1.1324	2.0586	1.9218	2.1412
19.7300	0.8639	1.1229	2.0419	1.9057	2.1228
19.7400	0.8575	1.1135	2.0254	1.8898	2.1046
19.7500	0.8512	1.1042	2.0090	1.8740	2.0866
19.7600	0.8449	1.0950	1.9929	1.8584	2.0688
19.7700	0.8387	1.0859	1.9768	1.8429	2.0512
19.7800	0.8325	1.0769	1.9610	1.8276	2.0337
19.7900	0.8264	1.0680	1.9453	1.8124	2.0164
19.8000	0.8204	1.0592	1.9297	1.7974	1.9992
19.8100	0.8145	1.0505	1.9143	1.7825	1.9823
19.8200	0.8086	1.0419	1.8991	1.7678	1.9655
19.8300	0.8028	1.0334	1.8840	1.7532	1.9488
19.8400	0.7971	1.0249	1.8690	1.7387	1.9324
19.8500	0.7914	1.0166	1.8542	1.7244	1.9160
19.8600	0.7858	1.0084	1.8396	1.7102	1.8999
19.8700	0.7803	1.0002	1.8250	1.6962	1.8839
19.8800	0.7748	0.9921	1.8107	1.6822	1.8680
19.8900	0.7694	0.9841	1.7964	1.6685	1.8523
19.9000	0.7640	0.9762	1.7823	1.6548	1.8368
19.9100	0.7585	0.9682	1.7681	1.6411	1.8212
19.9200	0.7531	0.9603	1.7541	1.6276	1.8058
19.9300	0.7477	0.9525	1.7402	1.6142	1.7905
19.9400	0.7424	0.9447	1.7264	1.6009	1.7754
19.9500	0.7371	0.9371	1.7127	1.5877	1.7604
19.9600	0.7319	0.9295	1.6992	1.5747	1.7456
19.9700	0.7268	0.9220	1.6859	1.5618	1.7310
19.9800	0.7217	0.9146	1.6726	1.5490	1.7164
[truncated: 4,001 more rows]
