# Supplementary material for: Bayesian inference for biophysical neuron models enables stimulus optimization for retinal neuroprosthetics
Source: eLife. 2020 Oct 27;9:e54997. doi: 10.7554/eLife.54997 (PMC7673784; doi:10.7554/eLife.54997)
Supplement: Figure 10—source data 1. [file elife-54997-fig10-data1.zip › ON_Current1_ON_Vext_and_Vm.csv]

Time/ms	ON compartment1: Extracellular voltage/mV	ON compartment2: Extracellular voltage/mV	ON compartment3: Extracellular voltage/mV	ON compartment4: Extracellular voltage/mV	ON compartment5: Extracellular voltage/mV	ON compartment6: Extracellular voltage/mV	ON compartment7: Extracellular voltage/mV	ON compartment8: Extracellular voltage/mV	ON compartment9: Extracellular voltage/mV	ON compartment10: Extracellular voltage/mV	ON compartment11: Extracellular voltage/mV	ON compartment12: Extracellular voltage/mV	ON compartment13: Extracellular voltage/mV	ON compartment14: Extracellular voltage/mV	ON compartment15: Extracellular voltage/mV	ON compartment16: Extracellular voltage/mV	ON compartment17: Extracellular voltage/mV	ON compartment18: Extracellular voltage/mV	ON compartment19: Extracellular voltage/mV	ON compartment20: Extracellular voltage/mV	ON compartment21: Extracellular voltage/mV	ON compartment22: Extracellular voltage/mV	ON compartment23: Extracellular voltage/mV	ON compartment24: Extracellular voltage/mV	ON compartment25: Extracellular voltage/mV	ON compartment26: Extracellular voltage/mV	ON compartment27: Extracellular voltage/mV	ON compartment28: Extracellular voltage/mV	ON compartment29: Extracellular voltage/mV	ON compartment30: Extracellular voltage/mV	ON cell1 compartment1: Membrane voltage/mV	ON cell1 compartment2: Membrane voltage/mV	ON cell1 compartment3: Membrane voltage/mV	ON cell1 compartment4: Membrane voltage/mV	ON cell1 compartment5: Membrane voltage/mV	ON cell1 compartment6: Membrane voltage/mV	ON cell1 compartment7: Membrane voltage/mV	ON cell1 compartment8: Membrane voltage/mV	ON cell1 compartment9: Membrane voltage/mV	ON cell1 compartment10: Membrane voltage/mV	ON cell1 compartment11: Membrane voltage/mV	ON cell1 compartment12: Membrane voltage/mV	ON cell1 compartment13: Membrane voltage/mV	ON cell1 compartment14: Membrane voltage/mV	ON cell1 compartment15: Membrane voltage/mV	ON cell1 compartment16: Membrane voltage/mV	ON cell1 compartment17: Membrane voltage/mV	ON cell1 compartment18: Membrane voltage/mV	ON cell1 compartment19: Membrane voltage/mV
0.0000	0.4947	0.4723	0.4217	0.4378	0.4213	0.4256	0.4706	0.4706	0.4775	0.4413	0.4531	0.4976	0.5011	0.4354	0.4656	0.5024	0.4487	0.4886	0.4207	0.5086	0.4421	0.4718	0.4473	0.4825	0.4568	0.4416	0.4298	0.5081	0.4933	0.4855	0.4855	0.4855	0.4855	0.4855	0.4855	0.4855	0.4855	0.4855	0.4855	0.4855	0.4855	0.4855	0.4855	0.4855	0.4855	0.4855	0.4855	0.4855	0.4855
0.0100	0.4947	0.4723	0.4217	0.4378	0.4212	0.4256	0.4706	0.4706	0.4775	0.4413	0.4531	0.4977	0.5011	0.4354	0.4656	0.5024	0.4487	0.4885	0.4207	0.5086	0.4422	0.4718	0.4474	0.4825	0.4568	0.4416	0.4298	0.5081	0.4933	0.4855	0.4855	0.4855	0.4855	0.4855	0.4855	0.4855	0.4855	0.4855	0.4855	0.4855	0.4855	0.4855	0.4855	0.4855	0.4855	0.4855	0.4855	0.4855	0.4855
0.0200	0.4947	0.4723	0.4217	0.4377	0.4212	0.4256	0.4706	0.4706	0.4776	0.4413	0.4531	0.4977	0.5011	0.4353	0.4657	0.5024	0.4487	0.4886	0.4207	0.5086	0.4421	0.4717	0.4473	0.4825	0.4568	0.4416	0.4298	0.5080	0.4933	0.4856	0.4856	0.4856	0.4856	0.4856	0.4856	0.4856	0.4856	0.4856	0.4856	0.4856	0.4856	0.4856	0.4856	0.4856	0.4856	0.4856	0.4856	0.4856	0.4856
0.0300	0.4948	0.4723	0.4217	0.4377	0.4212	0.4256	0.4705	0.4705	0.4775	0.4414	0.4531	0.4976	0.5011	0.4353	0.4656	0.5023	0.4487	0.4886	0.4207	0.5086	0.4421	0.4718	0.4473	0.4825	0.4568	0.4417	0.4298	0.5081	0.4933	0.4855	0.4855	0.4855	0.4855	0.4855	0.4855	0.4855	0.4855	0.4855	0.4855	0.4855	0.4855	0.4855	0.4855	0.4855	0.4855	0.4855	0.4855	0.4855	0.4855
0.0400	0.4947	0.4723	0.4218	0.4378	0.4212	0.4256	0.4706	0.4706	0.4775	0.4413	0.4531	0.4976	0.5012	0.4353	0.4656	0.5023	0.4486	0.4886	0.4207	0.5086	0.4421	0.4717	0.4474	0.4824	0.4568	0.4417	0.4298	0.5081	0.4933	0.4855	0.4855	0.4855	0.4855	0.4855	0.4855	0.4855	0.4855	0.4855	0.4855	0.4855	0.4855	0.4855	0.4855	0.4855	0.4855	0.4855	0.4855	0.4855	0.4855
0.0500	0.4947	0.4723	0.4217	0.4378	0.4212	0.4256	0.4705	0.4705	0.4775	0.4413	0.4531	0.4977	0.5011	0.4354	0.4656	0.5024	0.4487	0.4885	0.4208	0.5086	0.4421	0.4718	0.4473	0.4825	0.4568	0.4416	0.4299	0.5081	0.4934	0.4855	0.4855	0.4855	0.4855	0.4855	0.4855	0.4855	0.4855	0.4855	0.4855	0.4855	0.4855	0.4855	0.4855	0.4855	0.4855	0.4855	0.4855	0.4855	0.4855
0.0600	0.4947	0.4723	0.4217	0.4378	0.4212	0.4257	0.4706	0.4706	0.4776	0.4413	0.4531	0.4976	0.5011	0.4354	0.4656	0.5024	0.4486	0.4885	0.4207	0.5086	0.4421	0.4718	0.4474	0.4825	0.4568	0.4416	0.4298	0.5081	0.4933	0.4855	0.4855	0.4855	0.4855	0.4855	0.4855	0.4855	0.4855	0.4855	0.4855	0.4855	0.4855	0.4855	0.4855	0.4855	0.4855	0.4855	0.4855	0.4855	0.4855
0.0700	0.4948	0.4723	0.4217	0.4378	0.4213	0.4257	0.4706	0.4706	0.4775	0.4414	0.4531	0.4976	0.5011	0.4353	0.4657	0.5024	0.4486	0.4886	0.4207	0.5086	0.4421	0.4717	0.4473	0.4825	0.4568	0.4417	0.4298	0.5081	0.4934	0.4855	0.4855	0.4855	0.4855	0.4855	0.4855	0.4855	0.4855	0.4855	0.4855	0.4855	0.4855	0.4855	0.4855	0.4855	0.4855	0.4855	0.4855	0.4855	0.4855
0.0800	0.4947	0.4723	0.4217	0.4378	0.4213	0.4256	0.4705	0.4705	0.4775	0.4413	0.4531	0.4976	0.5012	0.4353	0.4656	0.5024	0.4486	0.4886	0.4207	0.5086	0.4422	0.4718	0.4474	0.4825	0.4567	0.4417	0.4299	0.5080	0.4933	0.4855	0.4855	0.4855	0.4855	0.4855	0.4855	0.4855	0.4855	0.4855	0.4855	0.4855	0.4855	0.4855	0.4855	0.4855	0.4855	0.4855	0.4855	0.4855	0.4855
0.0900	0.4947	0.4723	0.4217	0.4377	0.4212	0.4256	0.4706	0.4706	0.4775	0.4413	0.4531	0.4977	0.5011	0.4354	0.4656	0.5023	0.4486	0.4885	0.4207	0.5086	0.4421	0.4718	0.4473	0.4825	0.4567	0.4417	0.4298	0.5081	0.4933	0.4855	0.4855	0.4855	0.4855	0.4855	0.4855	0.4855	0.4855	0.4855	0.4855	0.4855	0.4855	0.4855	0.4855	0.4855	0.4855	0.4855	0.4855	0.4855	0.4855
0.1000	0.4947	0.4723	0.4217	0.4377	0.4212	0.4256	0.4706	0.4706	0.4776	0.4413	0.4531	0.4976	0.5011	0.4353	0.4656	0.5024	0.4487	0.4886	0.4207	0.5086	0.4421	0.4717	0.4473	0.4825	0.4567	0.4417	0.4299	0.5080	0.4933	0.4856	0.4856	0.4856	0.4856	0.4856	0.4856	0.4856	0.4856	0.4856	0.4856	0.4856	0.4856	0.4856	0.4856	0.4856	0.4856	0.4856	0.4856	0.4856	0.4856
0.1100	0.5509	0.5260	0.4696	0.4875	0.4691	0.4740	0.5240	0.5240	0.5318	0.4914	0.5046	0.5542	0.5581	0.4849	0.5185	0.5595	0.4996	0.5441	0.4686	0.5664	0.4924	0.5254	0.4982	0.5374	0.5086	0.4918	0.4787	0.5659	0.5494	0.5407	0.5407	0.5407	0.5407	0.5407	0.5407	0.5407	0.5407	0.5407	0.5407	0.5407	0.5407	0.5407	0.5407	0.5407	0.5407	0.5407	0.5407	0.5407	0.5407
0.1200	0.5509	0.5259	0.4696	0.4875	0.4691	0.4740	0.5240	0.5240	0.5318	0.4915	0.5046	0.5542	0.5581	0.4849	0.5186	0.5595	0.4996	0.5441	0.4685	0.5664	0.4923	0.5253	0.4982	0.5373	0.5086	0.4918	0.4786	0.5658	0.5494	0.5407	0.5407	0.5407	0.5407	0.5407	0.5407	0.5407	0.5407	0.5407	0.5407	0.5407	0.5407	0.5407	0.5407	0.5407	0.5407	0.5407	0.5407	0.5407	0.5407
0.1300	0.5510	0.5260	0.4697	0.4875	0.4691	0.4740	0.5241	0.5241	0.5318	0.4914	0.5046	0.5541	0.5580	0.4848	0.5186	0.5595	0.4996	0.5440	0.4685	0.5664	0.4924	0.5254	0.4982	0.5373	0.5086	0.4918	0.4787	0.5658	0.5494	0.5407	0.5407	0.5407	0.5407	0.5407	0.5407	0.5407	0.5407	0.5407	0.5407	0.5407	0.5407	0.5407	0.5407	0.5407	0.5407	0.5407	0.5407	0.5407	0.5407
0.1400	0.5510	0.5260	0.4697	0.4875	0.4691	0.4739	0.5240	0.5240	0.5318	0.4914	0.5046	0.5542	0.5581	0.4848	0.5185	0.5595	0.4996	0.5441	0.4686	0.5664	0.4923	0.5254	0.4982	0.5373	0.5086	0.4918	0.4787	0.5658	0.5493	0.5407	0.5407	0.5407	0.5407	0.5407	0.5407	0.5407	0.5407	0.5407	0.5407	0.5407	0.5407	0.5407	0.5407	0.5407	0.5407	0.5407	0.5407	0.5407	0.5407
0.1500	0.5509	0.5260	0.4696	0.4875	0.4691	0.4740	0.5240	0.5240	0.5318	0.4915	0.5046	0.5542	0.5581	0.4848	0.5185	0.5595	0.4996	0.5440	0.4685	0.5664	0.4924	0.5253	0.4982	0.5374	0.5087	0.4919	0.4786	0.5658	0.5494	0.5407	0.5407	0.5407	0.5407	0.5407	0.5407	0.5407	0.5407	0.5407	0.5407	0.5407	0.5407	0.5407	0.5407	0.5407	0.5407	0.5407	0.5407	0.5407	0.5407
0.1600	0.5509	0.5260	0.4696	0.4875	0.4691	0.4740	0.5240	0.5240	0.5318	0.4915	0.5046	0.5542	0.5580	0.4848	0.5186	0.5595	0.4996	0.5441	0.4685	0.5664	0.4923	0.5254	0.4982	0.5373	0.5086	0.4919	0.4787	0.5658	0.5494	0.5407	0.5407	0.5407	0.5407	0.5407	0.5407	0.5407	0.5407	0.5407	0.5407	0.5407	0.5407	0.5407	0.5407	0.5407	0.5407	0.5407	0.5407	0.5407	0.5407
0.1700	0.5510	0.5260	0.4697	0.4875	0.4691	0.4740	0.5241	0.5241	0.5319	0.4915	0.5046	0.5542	0.5581	0.4848	0.5185	0.5594	0.4996	0.5441	0.4685	0.5664	0.4924	0.5254	0.4982	0.5373	0.5086	0.4919	0.4786	0.5658	0.5494	0.5407	0.5407	0.5407	0.5407	0.5407	0.5407	0.5407	0.5407	0.5407	0.5407	0.5407	0.5407	0.5407	0.5407	0.5407	0.5407	0.5407	0.5407	0.5407	0.5407
0.1800	0.5509	0.5259	0.4696	0.4875	0.4691	0.4740	0.5241	0.5241	0.5319	0.4915	0.5046	0.5542	0.5581	0.4849	0.5185	0.5595	0.4996	0.5441	0.4685	0.5664	0.4923	0.5254	0.4982	0.5373	0.5086	0.4918	0.4786	0.5658	0.5494	0.5407	0.5407	0.5407	0.5407	0.5407	0.5407	0.5407	0.5407	0.5407	0.5407	0.5407	0.5407	0.5407	0.5407	0.5407	0.5407	0.5407	0.5407	0.5407	0.5407
0.1900	0.5510	0.5260	0.4697	0.4875	0.4692	0.4740	0.5241	0.5241	0.5318	0.4914	0.5046	0.5542	0.5581	0.4848	0.5186	0.5594	0.4996	0.5441	0.4685	0.5664	0.4923	0.5254	0.4982	0.5373	0.5086	0.4918	0.4787	0.5658	0.5494	0.5407	0.5407	0.5407	0.5407	0.5407	0.5407	0.5407	0.5407	0.5407	0.5407	0.5407	0.5407	0.5407	0.5407	0.5407	0.5407	0.5407	0.5407	0.5407	0.5407
0.2000	0.5509	0.5259	0.4697	0.4875	0.4692	0.4740	0.5241	0.5241	0.5318	0.4914	0.5046	0.5542	0.5581	0.4849	0.5185	0.5595	0.4996	0.5441	0.4686	0.5664	0.4923	0.5254	0.4982	0.5373	0.5086	0.4918	0.4787	0.5658	0.5494	0.5407	0.5407	0.5407	0.5407	0.5407	0.5407	0.5407	0.5407	0.5407	0.5407	0.5407	0.5407	0.5407	0.5407	0.5407	0.5407	0.5407	0.5407	0.5407	0.5407
0.2100	0.5510	0.5260	0.4696	0.4875	0.4692	0.4740	0.5240	0.5240	0.5318	0.4915	0.5046	0.5542	0.5580	0.4848	0.5185	0.5594	0.4996	0.5441	0.4685	0.5664	0.4924	0.5254	0.4982	0.5373	0.5086	0.4918	0.4786	0.5658	0.5493	0.5407	0.5407	0.5407	0.5407	0.5407	0.5407	0.5407	0.5407	0.5407	0.5407	0.5407	0.5407	0.5407	0.5407	0.5407	0.5407	0.5407	0.5407	0.5407	0.5407
0.2200	0.5510	0.5260	0.4697	0.4875	0.4692	0.4740	0.5240	0.5240	0.5318	0.4915	0.5046	0.5541	0.5581	0.4848	0.5185	0.5595	0.4996	0.5441	0.4685	0.5664	0.4924	0.5253	0.4982	0.5373	0.5086	0.4918	0.4787	0.5658	0.5493	0.5406	0.5406	0.5406	0.5406	0.5406	0.5406	0.5406	0.5406	0.5406	0.5406	0.5406	0.5406	0.5406	0.5406	0.5406	0.5406	0.5406	0.5406	0.5406	0.5406
0.2300	0.5509	0.5260	0.4696	0.4875	0.4691	0.4739	0.5240	0.5240	0.5318	0.4915	0.5046	0.5542	0.5581	0.4848	0.5185	0.5594	0.4996	0.5441	0.4685	0.5664	0.4924	0.5253	0.4982	0.5373	0.5086	0.4919	0.4786	0.5658	0.5493	0.5407	0.5407	0.5407	0.5407	0.5407	0.5407	0.5407	0.5407	0.5407	0.5407	0.5407	0.5407	0.5407	0.5407	0.5407	0.5407	0.5407	0.5407	0.5407	0.5407
0.2400	0.5510	0.5260	0.4696	0.4875	0.4691	0.4739	0.5241	0.5241	0.5318	0.4915	0.5046	0.5542	0.5580	0.4848	0.5186	0.5594	0.4996	0.5441	0.4685	0.5664	0.4923	0.5254	0.4982	0.5373	0.5086	0.4919	0.4787	0.5659	0.5493	0.5407	0.5407	0.5407	0.5407	0.5407	0.5407	0.5407	0.5407	0.5407	0.5407	0.5407	0.5407	0.5407	0.5407	0.5407	0.5407	0.5407	0.5407	0.5407	0.5407
0.2500	0.5510	0.5260	0.4696	0.4875	0.4691	0.4739	0.5240	0.5240	0.5318	0.4915	0.5046	0.5542	0.5581	0.4849	0.5185	0.5594	0.4996	0.5441	0.4685	0.5664	0.4924	0.5254	0.4982	0.5373	0.5086	0.4919	0.4787	0.5659	0.5494	0.5407	0.5407	0.5407	0.5407	0.5407	0.5407	0.5407	0.5407	0.5407	0.5407	0.5407	0.5407	0.5407	0.5407	0.5407	0.5407	0.5407	0.5407	0.5407	0.5407
0.2600	0.5510	0.5259	0.4697	0.4875	0.4691	0.4740	0.5241	0.5241	0.5318	0.4915	0.5046	0.5542	0.5581	0.4848	0.5186	0.5594	0.4996	0.5441	0.4686	0.5664	0.4923	0.5254	0.4982	0.5374	0.5087	0.4919	0.4787	0.5659	0.5494	0.5407	0.5407	0.5407	0.5407	0.5407	0.5407	0.5407	0.5407	0.5407	0.5407	0.5407	0.5407	0.5407	0.5407	0.5407	0.5407	0.5407	0.5407	0.5407	0.5407
0.2700	0.5510	0.5260	0.4697	0.4875	0.4691	0.4740	0.5240	0.5240	0.5318	0.4915	0.5046	0.5542	0.5580	0.4848	0.5185	0.5594	0.4996	0.5441	0.4685	0.5664	0.4924	0.5254	0.4982	0.5374	0.5086	0.4919	0.4787	0.5658	0.5494	0.5407	0.5407	0.5407	0.5407	0.5407	0.5407	0.5407	0.5407	0.5407	0.5407	0.5407	0.5407	0.5407	0.5407	0.5407	0.5407	0.5407	0.5407	0.5407	0.5407
0.2800	0.5510	0.5260	0.4697	0.4875	0.4691	0.4740	0.5241	0.5241	0.5318	0.4915	0.5045	0.5542	0.5581	0.4848	0.5185	0.5595	0.4996	0.5441	0.4686	0.5664	0.4924	0.5254	0.4982	0.5374	0.5086	0.4918	0.4786	0.5658	0.5494	0.5407	0.5407	0.5407	0.5407	0.5407	0.5407	0.5407	0.5407	0.5407	0.5407	0.5407	0.5407	0.5407	0.5407	0.5407	0.5407	0.5407	0.5407	0.5407	0.5407
0.2900	0.5510	0.5259	0.4697	0.4875	0.4691	0.4740	0.5240	0.5240	0.5318	0.4915	0.5046	0.5542	0.5580	0.4848	0.5186	0.5595	0.4996	0.5441	0.4685	0.5664	0.4924	0.5254	0.4982	0.5374	0.5086	0.4919	0.4787	0.5658	0.5494	0.5407	0.5407	0.5407	0.5407	0.5407	0.5407	0.5407	0.5407	0.5407	0.5407	0.5407	0.5407	0.5407	0.5407	0.5407	0.5407	0.5407	0.5407	0.5407	0.5407
0.3000	0.5509	0.5260	0.4697	0.4876	0.4691	0.4740	0.5241	0.5241	0.5318	0.4915	0.5046	0.5542	0.5581	0.4848	0.5185	0.5594	0.4996	0.5441	0.4685	0.5664	0.4924	0.5254	0.4982	0.5373	0.5086	0.4919	0.4786	0.5658	0.5494	0.5407	0.5407	0.5407	0.5407	0.5407	0.5407	0.5407	0.5407	0.5407	0.5407	0.5407	0.5407	0.5407	0.5407	0.5407	0.5407	0.5407	0.5407	0.5407	0.5407
0.3100	0.6072	0.5796	0.5176	0.5372	0.5170	0.5223	0.5775	0.5775	0.5861	0.5416	0.5561	0.6108	0.6150	0.5343	0.5715	0.6165	0.5506	0.5996	0.5163	0.6242	0.5426	0.5790	0.5490	0.5921	0.5605	0.5420	0.5275	0.6235	0.6055	0.5958	0.5958	0.5958	0.5958	0.5958	0.5958	0.5958	0.5958	0.5958	0.5958	0.5958	0.5958	0.5958	0.5958	0.5958	0.5958	0.5958	0.5958	0.5958	0.5958
0.3200	0.6072	0.5797	0.5176	0.5372	0.5169	0.5224	0.5775	0.5775	0.5861	0.5416	0.5561	0.6108	0.6150	0.5343	0.5714	0.6165	0.5506	0.5996	0.5163	0.6242	0.5426	0.5790	0.5490	0.5921	0.5605	0.5420	0.5275	0.6236	0.6054	0.5959	0.5959	0.5959	0.5959	0.5959	0.5959	0.5959	0.5959	0.5959	0.5959	0.5959	0.5959	0.5959	0.5959	0.5959	0.5959	0.5959	0.5959	0.5959	0.5959
0.3300	0.6072	0.5796	0.5176	0.5372	0.5170	0.5224	0.5775	0.5775	0.5860	0.5416	0.5561	0.6107	0.6150	0.5343	0.5714	0.6165	0.5506	0.5997	0.5164	0.6242	0.5426	0.5790	0.5491	0.5922	0.5605	0.5420	0.5275	0.6236	0.6054	0.5959	0.5959	0.5959	0.5959	0.5959	0.5959	0.5959	0.5959	0.5959	0.5959	0.5959	0.5959	0.5959	0.5959	0.5959	0.5959	0.5959	0.5959	0.5959	0.5959
0.3400	0.6072	0.5797	0.5176	0.5372	0.5170	0.5224	0.5775	0.5775	0.5861	0.5416	0.5560	0.6108	0.6150	0.5343	0.5715	0.6165	0.5506	0.5996	0.5164	0.6242	0.5426	0.5789	0.5490	0.5921	0.5605	0.5420	0.5276	0.6236	0.6054	0.5958	0.5958	0.5958	0.5958	0.5958	0.5958	0.5958	0.5958	0.5958	0.5958	0.5958	0.5958	0.5958	0.5958	0.5958	0.5958	0.5958	0.5958	0.5958	0.5958
0.3500	0.6072	0.5797	0.5176	0.5373	0.5170	0.5223	0.5775	0.5775	0.5861	0.5416	0.5561	0.6107	0.6151	0.5343	0.5714	0.6165	0.5506	0.5997	0.5164	0.6242	0.5427	0.5789	0.5490	0.5921	0.5606	0.5420	0.5275	0.6236	0.6054	0.5959	0.5959	0.5959	0.5959	0.5959	0.5959	0.5959	0.5959	0.5959	0.5959	0.5959	0.5959	0.5959	0.5959	0.5959	0.5959	0.5959	0.5959	0.5959	0.5959
0.3600	0.6072	0.5797	0.5176	0.5372	0.5170	0.5223	0.5775	0.5775	0.5860	0.5416	0.5561	0.6107	0.6151	0.5343	0.5715	0.6165	0.5506	0.5996	0.5163	0.6242	0.5426	0.5790	0.5490	0.5921	0.5605	0.5421	0.5275	0.6236	0.6054	0.5958	0.5958	0.5958	0.5958	0.5958	0.5958	0.5958	0.5958	0.5958	0.5958	0.5958	0.5958	0.5958	0.5958	0.5958	0.5958	0.5958	0.5958	0.5958	0.5958
0.3700	0.6072	0.5797	0.5176	0.5373	0.5170	0.5224	0.5775	0.5775	0.5861	0.5416	0.5561	0.6107	0.6150	0.5343	0.5715	0.6165	0.5506	0.5996	0.5163	0.6242	0.5426	0.5790	0.5490	0.5921	0.5605	0.5420	0.5275	0.6235	0.6055	0.5959	0.5959	0.5959	0.5959	0.5959	0.5959	0.5959	0.5959	0.5959	0.5959	0.5959	0.5959	0.5959	0.5959	0.5959	0.5959	0.5959	0.5959	0.5959	0.5959
0.3800	0.6072	0.5796	0.5176	0.5373	0.5170	0.5224	0.5775	0.5775	0.5861	0.5416	0.5561	0.6108	0.6151	0.5343	0.5715	0.6165	0.5506	0.5996	0.5163	0.6242	0.5426	0.5790	0.5490	0.5922	0.5606	0.5420	0.5276	0.6236	0.6055	0.5959	0.5959	0.5959	0.5959	0.5959	0.5959	0.5959	0.5959	0.5959	0.5959	0.5959	0.5959	0.5959	0.5959	0.5959	0.5959	0.5959	0.5959	0.5959	0.5959
0.3900	0.6072	0.5796	0.5176	0.5373	0.5169	0.5224	0.5775	0.5775	0.5860	0.5416	0.5561	0.6107	0.6151	0.5343	0.5715	0.6165	0.5506	0.5996	0.5164	0.6242	0.5426	0.5790	0.5490	0.5921	0.5605	0.5420	0.5275	0.6235	0.6055	0.5958	0.5958	0.5958	0.5958	0.5958	0.5958	0.5958	0.5958	0.5958	0.5958	0.5958	0.5958	0.5958	0.5958	0.5958	0.5958	0.5958	0.5958	0.5958	0.5958
0.4000	0.6071	0.5797	0.5176	0.5372	0.5170	0.5224	0.5775	0.5775	0.5860	0.5416	0.5561	0.6107	0.6150	0.5343	0.5715	0.6165	0.5506	0.5996	0.5163	0.6242	0.5426	0.5790	0.5490	0.5922	0.5605	0.5420	0.5275	0.6236	0.6054	0.5959	0.5959	0.5959	0.5959	0.5959	0.5959	0.5959	0.5959	0.5959	0.5959	0.5959	0.5959	0.5959	0.5959	0.5959	0.5959	0.5959	0.5959	0.5959	0.5959
0.4100	0.6071	0.5796	0.5175	0.5373	0.5170	0.5224	0.5775	0.5775	0.5861	0.5416	0.5561	0.6107	0.6150	0.5343	0.5714	0.6165	0.5506	0.5996	0.5163	0.6242	0.5426	0.5790	0.5491	0.5922	0.5605	0.5420	0.5275	0.6235	0.6055	0.5959	0.5959	0.5959	0.5959	0.5959	0.5959	0.5959	0.5959	0.5959	0.5959	0.5959	0.5959	0.5959	0.5959	0.5959	0.5959	0.5959	0.5959	0.5959	0.5959
0.4200	0.6071	0.5797	0.5175	0.5373	0.5169	0.5223	0.5775	0.5775	0.5861	0.5416	0.5561	0.6108	0.6151	0.5343	0.5714	0.6165	0.5506	0.5996	0.5163	0.6242	0.5426	0.5789	0.5490	0.5921	0.5605	0.5421	0.5275	0.6236	0.6054	0.5958	0.5958	0.5958	0.5958	0.5958	0.5958	0.5958	0.5958	0.5958	0.5958	0.5958	0.5958	0.5958	0.5958	0.5958	0.5958	0.5958	0.5958	0.5958	0.5958
0.4300	0.6072	0.5797	0.5175	0.5372	0.5170	0.5224	0.5776	0.5776	0.5861	0.5416	0.5561	0.6107	0.6150	0.5343	0.5714	0.6165	0.5506	0.5996	0.5163	0.6242	0.5426	0.5790	0.5490	0.5922	0.5606	0.5420	0.5275	0.6235	0.6054	0.5958	0.5958	0.5958	0.5958	0.5958	0.5958	0.5958	0.5958	0.5958	0.5958	0.5958	0.5958	0.5958	0.5958	0.5958	0.5958	0.5958	0.5958	0.5958	0.5958
0.4400	0.6072	0.5796	0.5175	0.5373	0.5170	0.5223	0.5776	0.5776	0.5861	0.5416	0.5561	0.6108	0.6150	0.5343	0.5714	0.6165	0.5506	0.5996	0.5163	0.6242	0.5426	0.5790	0.5491	0.5922	0.5605	0.5421	0.5275	0.6236	0.6055	0.5958	0.5958	0.5958	0.5958	0.5958	0.5958	0.5958	0.5958	0.5958	0.5958	0.5958	0.5958	0.5958	0.5958	0.5958	0.5958	0.5958	0.5958	0.5958	0.5958
0.4500	0.6072	0.5796	0.5175	0.5372	0.5170	0.5224	0.5776	0.5776	0.5861	0.5416	0.5560	0.6107	0.6150	0.5343	0.5714	0.6165	0.5506	0.5996	0.5164	0.6242	0.5426	0.5790	0.5490	0.5921	0.5606	0.5420	0.5276	0.6235	0.6055	0.5958	0.5958	0.5958	0.5958	0.5958	0.5958	0.5958	0.5958	0.5958	0.5958	0.5958	0.5958	0.5958	0.5958	0.5958	0.5958	0.5958	0.5958	0.5958	0.5958
0.4600	0.6071	0.5796	0.5176	0.5373	0.5170	0.5224	0.5775	0.5775	0.5861	0.5417	0.5561	0.6107	0.6150	0.5343	0.5714	0.6165	0.5506	0.5996	0.5164	0.6242	0.5426	0.5790	0.5491	0.5922	0.5605	0.5420	0.5275	0.6236	0.6055	0.5959	0.5959	0.5959	0.5959	0.5959	0.5959	0.5959	0.5959	0.5959	0.5959	0.5959	0.5959	0.5959	0.5959	0.5959	0.5959	0.5959	0.5959	0.5959	0.5959
0.4700	0.6072	0.5796	0.5176	0.5373	0.5170	0.5224	0.5775	0.5775	0.5860	0.5416	0.5561	0.6107	0.6150	0.5343	0.5714	0.6165	0.5506	0.5996	0.5164	0.6242	0.5427	0.5790	0.5490	0.5921	0.5605	0.5420	0.5275	0.6236	0.6055	0.5959	0.5959	0.5959	0.5959	0.5959	0.5959	0.5959	0.5959	0.5959	0.5959	0.5959	0.5959	0.5959	0.5959	0.5959	0.5959	0.5959	0.5959	0.5959	0.5959
0.4800	0.6072	0.5796	0.5175	0.5372	0.5170	0.5224	0.5775	0.5775	0.5860	0.5416	0.5561	0.6107	0.6150	0.5343	0.5714	0.6165	0.5506	0.5996	0.5163	0.6242	0.5426	0.5789	0.5490	0.5921	0.5606	0.5420	0.5275	0.6236	0.6055	0.5958	0.5958	0.5958	0.5958	0.5958	0.5958	0.5958	0.5958	0.5958	0.5958	0.5958	0.5958	0.5958	0.5958	0.5958	0.5958	0.5958	0.5958	0.5958	0.5958
0.4900	0.6072	0.5796	0.5176	0.5373	0.5170	0.5223	0.5775	0.5775	0.5861	0.5416	0.5561	0.6107	0.6150	0.5343	0.5715	0.6165	0.5505	0.5996	0.5163	0.6242	0.5426	0.5790	0.5491	0.5922	0.5605	0.5420	0.5275	0.6236	0.6054	0.5959	0.5959	0.5959	0.5959	0.5959	0.5959	0.5959	0.5959	0.5959	0.5959	0.5959	0.5959	0.5959	0.5959	0.5959	0.5959	0.5959	0.5959	0.5959	0.5959
0.5000	0.6072	0.5797	0.5176	0.5373	0.5170	0.5223	0.5775	0.5775	0.5861	0.5417	0.5561	0.6107	0.6150	0.5343	0.5714	0.6165	0.5506	0.5996	0.5164	0.6242	0.5426	0.5790	0.5491	0.5922	0.5605	0.5421	0.5275	0.6235	0.6055	0.5958	0.5958	0.5958	0.5958	0.5958	0.5958	0.5958	0.5958	0.5958	0.5958	0.5958	0.5958	0.5958	0.5958	0.5958	0.5958	0.5958	0.5958	0.5958	0.5958
0.5100	0.7672	0.7329	0.6554	0.6799	0.6547	0.6614	0.7302	0.7302	0.7409	0.6855	0.7035	0.7718	0.7771	0.6763	0.7227	0.7789	0.6966	0.7578	0.6538	0.7885	0.6867	0.7319	0.6946	0.7485	0.7090	0.6860	0.6677	0.7877	0.7651	0.7531	0.7531	0.7531	0.7531	0.7531	0.7531	0.7531	0.7531	0.7531	0.7531	0.7531	0.7531	0.7531	0.7531	0.7531	0.7531	0.7531	0.7531	0.7531	0.7531
0.5200	0.7672	0.7329	0.6554	0.6799	0.6546	0.6614	0.7302	0.7302	0.7409	0.6855	0.7035	0.7718	0.7771	0.6763	0.7227	0.7790	0.6967	0.7578	0.6538	0.7885	0.6867	0.7319	0.6945	0.7485	0.7090	0.6859	0.6677	0.7877	0.7651	0.7531	0.7531	0.7531	0.7531	0.7531	0.7531	0.7531	0.7531	0.7531	0.7531	0.7531	0.7531	0.7531	0.7531	0.7531	0.7531	0.7531	0.7531	0.7531	0.7531
0.5300	0.7672	0.7329	0.6554	0.6799	0.6547	0.6614	0.7302	0.7302	0.7409	0.6854	0.7034	0.7717	0.7771	0.6764	0.7226	0.7789	0.6966	0.7578	0.6539	0.7885	0.6867	0.7320	0.6946	0.7485	0.7090	0.6859	0.6678	0.7877	0.7651	0.7531	0.7531	0.7531	0.7531	0.7531	0.7531	0.7531	0.7531	0.7531	0.7531	0.7531	0.7531	0.7531	0.7531	0.7531	0.7531	0.7531	0.7531	0.7531	0.7531
0.5400	0.7673	0.7329	0.6555	0.6799	0.6547	0.6614	0.7302	0.7302	0.7409	0.6854	0.7035	0.7718	0.7771	0.6763	0.7226	0.7789	0.6966	0.7578	0.6539	0.7885	0.6867	0.7320	0.6946	0.7485	0.7090	0.6859	0.6678	0.7877	0.7651	0.7531	0.7531	0.7531	0.7531	0.7531	0.7531	0.7531	0.7531	0.7531	0.7531	0.7531	0.7531	0.7531	0.7531	0.7531	0.7531	0.7531	0.7531	0.7531	0.7531
0.5500	0.7673	0.7329	0.6554	0.6799	0.6546	0.6614	0.7302	0.7302	0.7409	0.6854	0.7035	0.7717	0.7771	0.6764	0.7227	0.7789	0.6966	0.7578	0.6538	0.7885	0.6867	0.7320	0.6946	0.7484	0.7090	0.6859	0.6678	0.7877	0.7651	0.7531	0.7531	0.7531	0.7531	0.7531	0.7531	0.7531	0.7531	0.7531	0.7531	0.7531	0.7531	0.7531	0.7531	0.7531	0.7531	0.7531	0.7531	0.7531	0.7531
0.5600	0.7673	0.7329	0.6554	0.6799	0.6547	0.6614	0.7302	0.7302	0.7409	0.6855	0.7035	0.7717	0.7770	0.6763	0.7227	0.7789	0.6966	0.7578	0.6539	0.7885	0.6867	0.7320	0.6946	0.7484	0.7090	0.6859	0.6678	0.7877	0.7651	0.7531	0.7531	0.7531	0.7531	0.7531	0.7531	0.7531	0.7531	0.7531	0.7531	0.7531	0.7531	0.7531	0.7531	0.7531	0.7531	0.7531	0.7531	0.7531	0.7531
0.5700	0.7672	0.7329	0.6555	0.6799	0.6547	0.6614	0.7302	0.7302	0.7409	0.6854	0.7035	0.7718	0.7771	0.6764	0.7227	0.7790	0.6966	0.7578	0.6538	0.7885	0.6867	0.7319	0.6946	0.7484	0.7090	0.6859	0.6678	0.7877	0.7651	0.7531	0.7531	0.7531	0.7531	0.7531	0.7531	0.7531	0.7531	0.7531	0.7531	0.7531	0.7531	0.7531	0.7531	0.7531	0.7531	0.7531	0.7531	0.7531	0.7531
0.5800	0.7672	0.7329	0.6554	0.6798	0.6547	0.6614	0.7302	0.7302	0.7409	0.6855	0.7034	0.7717	0.7770	0.6763	0.7227	0.7790	0.6966	0.7578	0.6538	0.7885	0.6867	0.7319	0.6946	0.7484	0.7090	0.6860	0.6678	0.7877	0.7651	0.7531	0.7531	0.7531	0.7531	0.7531	0.7531	0.7531	0.7531	0.7531	0.7531	0.7531	0.7531	0.7531	0.7531	0.7531	0.7531	0.7531	0.7531	0.7531	0.7531
0.5900	0.7673	0.7329	0.6555	0.6799	0.6547	0.6614	0.7302	0.7302	0.7409	0.6854	0.7035	0.7717	0.7771	0.6764	0.7227	0.7790	0.6966	0.7578	0.6538	0.7885	0.6867	0.7319	0.6946	0.7485	0.7090	0.6859	0.6678	0.7877	0.7651	0.7531	0.7531	0.7531	0.7531	0.7531	0.7531	0.7531	0.7531	0.7531	0.7531	0.7531	0.7531	0.7531	0.7531	0.7531	0.7531	0.7531	0.7531	0.7531	0.7531
0.6000	0.7672	0.7329	0.6555	0.6799	0.6547	0.6614	0.7302	0.7302	0.7409	0.6854	0.7035	0.7717	0.7771	0.6763	0.7227	0.7789	0.6967	0.7578	0.6539	0.7885	0.6867	0.7320	0.6946	0.7484	0.7090	0.6859	0.6677	0.7877	0.7651	0.7531	0.7531	0.7531	0.7531	0.7531	0.7531	0.7531	0.7531	0.7531	0.7531	0.7531	0.7531	0.7531	0.7531	0.7531	0.7531	0.7531	0.7531	0.7531	0.7531
0.6100	0.7672	0.7329	0.6555	0.6799	0.6547	0.6614	0.7302	0.7302	0.7409	0.6854	0.7035	0.7717	0.7771	0.6763	0.7227	0.7790	0.6966	0.7578	0.6538	0.7885	0.6867	0.7320	0.6945	0.7485	0.7090	0.6860	0.6678	0.7877	0.7651	0.7531	0.7531	0.7531	0.7531	0.7531	0.7531	0.7531	0.7531	0.7531	0.7531	0.7531	0.7531	0.7531	0.7531	0.7531	0.7531	0.7531	0.7531	0.7531	0.7531
0.6200	0.7672	0.7329	0.6554	0.6799	0.6547	0.6614	0.7302	0.7302	0.7409	0.6855	0.7035	0.7717	0.7771	0.6763	0.7227	0.7789	0.6966	0.7578	0.6539	0.7885	0.6867	0.7320	0.6946	0.7485	0.7090	0.6859	0.6678	0.7877	0.7651	0.7531	0.7531	0.7531	0.7531	0.7531	0.7531	0.7531	0.7531	0.7531	0.7531	0.7531	0.7531	0.7531	0.7531	0.7531	0.7531	0.7531	0.7531	0.7531	0.7531
0.6300	0.7672	0.7329	0.6555	0.6799	0.6547	0.6614	0.7302	0.7302	0.7409	0.6854	0.7034	0.7717	0.7771	0.6764	0.7226	0.7789	0.6966	0.7578	0.6538	0.7886	0.6867	0.7319	0.6946	0.7485	0.7090	0.6859	0.6678	0.7877	0.7651	0.7531	0.7531	0.7531	0.7531	0.7531	0.7531	0.7531	0.7531	0.7531	0.7531	0.7531	0.7531	0.7531	0.7531	0.7531	0.7531	0.7531	0.7531	0.7531	0.7531
0.6400	0.7672	0.7329	0.6554	0.6799	0.6547	0.6614	0.7302	0.7302	0.7409	0.6855	0.7035	0.7718	0.7771	0.6763	0.7227	0.7790	0.6966	0.7578	0.6538	0.7885	0.6867	0.7320	0.6946	0.7485	0.7090	0.6859	0.6677	0.7877	0.7652	0.7531	0.7531	0.7531	0.7531	0.7531	0.7531	0.7531	0.7531	0.7531	0.7531	0.7531	0.7531	0.7531	0.7531	0.7531	0.7531	0.7531	0.7531	0.7531	0.7531
0.6500	0.7673	0.7329	0.6555	0.6799	0.6547	0.6614	0.7302	0.7302	0.7409	0.6855	0.7034	0.7717	0.7771	0.6764	0.7227	0.7789	0.6966	0.7578	0.6538	0.7885	0.6867	0.7319	0.6946	0.7485	0.7090	0.6859	0.6678	0.7877	0.7652	0.7531	0.7531	0.7531	0.7531	0.7531	0.7531	0.7531	0.7531	0.7531	0.7531	0.7531	0.7531	0.7531	0.7531	0.7531	0.7531	0.7531	0.7531	0.7531	0.7531
0.6600	0.7672	0.7329	0.6554	0.6799	0.6547	0.6614	0.7302	0.7302	0.7409	0.6854	0.7034	0.7718	0.7771	0.6763	0.7226	0.7789	0.6966	0.7578	0.6539	0.7885	0.6867	0.7320	0.6946	0.7485	0.7090	0.6859	0.6678	0.7878	0.7651	0.7531	0.7531	0.7531	0.7531	0.7531	0.7531	0.7531	0.7531	0.7531	0.7531	0.7531	0.7531	0.7531	0.7531	0.7531	0.7531	0.7531	0.7531	0.7531	0.7531
0.6700	0.7672	0.7329	0.6554	0.6799	0.6547	0.6614	0.7302	0.7302	0.7409	0.6854	0.7035	0.7717	0.7771	0.6763	0.7227	0.7789	0.6966	0.7578	0.6538	0.7885	0.6867	0.7320	0.6946	0.7485	0.7090	0.6860	0.6677	0.7877	0.7651	0.7531	0.7531	0.7531	0.7531	0.7531	0.7531	0.7531	0.7531	0.7531	0.7531	0.7531	0.7531	0.7531	0.7531	0.7531	0.7531	0.7531	0.7531	0.7531	0.7531
0.6800	0.7672	0.7329	0.6555	0.6799	0.6547	0.6614	0.7302	0.7302	0.7409	0.6854	0.7034	0.7717	0.7771	0.6763	0.7227	0.7789	0.6967	0.7578	0.6539	0.7885	0.6867	0.7320	0.6946	0.7485	0.7090	0.6859	0.6678	0.7877	0.7651	0.7531	0.7531	0.7531	0.7531	0.7531	0.7531	0.7531	0.7531	0.7531	0.7531	0.7531	0.7531	0.7531	0.7531	0.7531	0.7531	0.7531	0.7531	0.7531	0.7531
0.6900	0.7673	0.7329	0.6554	0.6799	0.6547	0.6614	0.7302	0.7302	0.7409	0.6855	0.7035	0.7717	0.7771	0.6763	0.7227	0.7789	0.6966	0.7578	0.6539	0.7886	0.6867	0.7320	0.6946	0.7485	0.7090	0.6860	0.6678	0.7877	0.7651	0.7531	0.7531	0.7531	0.7531	0.7531	0.7531	0.7531	0.7531	0.7531	0.7531	0.7531	0.7531	0.7531	0.7531	0.7531	0.7531	0.7531	0.7531	0.7531	0.7531
0.7000	0.7672	0.7329	0.6554	0.6799	0.6547	0.6614	0.7302	0.7302	0.7409	0.6855	0.7035	0.7717	0.7771	0.6764	0.7227	0.7789	0.6966	0.7578	0.6539	0.7886	0.6867	0.7320	0.6946	0.7485	0.7090	0.6859	0.6678	0.7877	0.7651	0.7531	0.7531	0.7531	0.7531	0.7531	0.7531	0.7531	0.7531	0.7531	0.7531	0.7531	0.7531	0.7531	0.7531	0.7531	0.7531	0.7531	0.7531	0.7531	0.7531
0.7100	0.9456	0.9037	0.8092	0.8389	0.8082	0.8164	0.9003	0.9003	0.9134	0.8458	0.8677	0.9511	0.9576	0.8346	0.8912	0.9599	0.8594	0.9341	0.8072	0.9716	0.8473	0.9025	0.8568	0.9226	0.8744	0.8464	0.8242	0.9707	0.9430	0.9283	0.9283	0.9283	0.9283	0.9283	0.9283	0.9283	0.9283	0.9283	0.9283	0.9283	0.9283	0.9283	0.9283	0.9283	0.9283	0.9283	0.9283	0.9283	0.9283
0.7200	0.9456	0.9037	0.8091	0.8389	0.8082	0.8164	0.9003	0.9003	0.9135	0.8458	0.8678	0.9511	0.9576	0.8346	0.8913	0.9599	0.8594	0.9341	0.8071	0.9716	0.8473	0.9024	0.8568	0.9226	0.8745	0.8463	0.8241	0.9706	0.9431	0.9284	0.9284	0.9284	0.9284	0.9284	0.9284	0.9284	0.9284	0.9284	0.9284	0.9284	0.9284	0.9284	0.9284	0.9284	0.9284	0.9284	0.9284	0.9284	0.9284
0.7300	0.9456	0.9038	0.8092	0.8389	0.8082	0.8164	0.9004	0.9004	0.9134	0.8458	0.8677	0.9511	0.9576	0.8346	0.8913	0.9599	0.8594	0.9341	0.8072	0.9716	0.8473	0.9025	0.8568	0.9226	0.8745	0.8463	0.8242	0.9706	0.9430	0.9283	0.9283	0.9283	0.9283	0.9283	0.9283	0.9283	0.9283	0.9283	0.9283	0.9283	0.9283	0.9283	0.9283	0.9283	0.9283	0.9283	0.9283	0.9283	0.9283
0.7400	0.9456	0.9038	0.8091	0.8388	0.8082	0.8164	0.9003	0.9003	0.9134	0.8457	0.8678	0.9511	0.9576	0.8347	0.8912	0.9599	0.8594	0.9340	0.8072	0.9716	0.8473	0.9024	0.8568	0.9226	0.8745	0.8463	0.8241	0.9706	0.9430	0.9283	0.9283	0.9283	0.9283	0.9283	0.9283	0.9283	0.9283	0.9283	0.9283	0.9283	0.9283	0.9283	0.9283	0.9283	0.9283	0.9283	0.9283	0.9283	0.9283
0.7500	0.9456	0.9038	0.8091	0.8389	0.8083	0.8165	0.9003	0.9003	0.9134	0.8458	0.8678	0.9511	0.9576	0.8346	0.8913	0.9599	0.8594	0.9341	0.8072	0.9716	0.8473	0.9024	0.8568	0.9226	0.8745	0.8463	0.8241	0.9707	0.9431	0.9284	0.9284	0.9284	0.9284	0.9284	0.9284	0.9284	0.9284	0.9284	0.9284	0.9284	0.9284	0.9284	0.9284	0.9284	0.9284	0.9284	0.9284	0.9284	0.9284
0.7600	0.9456	0.9037	0.8091	0.8389	0.8082	0.8165	0.9003	0.9003	0.9134	0.8458	0.8677	0.9511	0.9576	0.8346	0.8913	0.9599	0.8594	0.9340	0.8071	0.9716	0.8473	0.9025	0.8568	0.9226	0.8745	0.8463	0.8241	0.9707	0.9430	0.9283	0.9283	0.9283	0.9283	0.9283	0.9283	0.9283	0.9283	0.9283	0.9283	0.9283	0.9283	0.9283	0.9283	0.9283	0.9283	0.9283	0.9283	0.9283	0.9283
0.7700	0.9456	0.9037	0.8092	0.8389	0.8082	0.8165	0.9003	0.9003	0.9134	0.8458	0.8678	0.9511	0.9576	0.8347	0.8913	0.9599	0.8594	0.9341	0.8071	0.9716	0.8473	0.9025	0.8568	0.9227	0.8745	0.8464	0.8241	0.9706	0.9430	0.9284	0.9284	0.9284	0.9284	0.9284	0.9284	0.9284	0.9284	0.9284	0.9284	0.9284	0.9284	0.9284	0.9284	0.9284	0.9284	0.9284	0.9284	0.9284	0.9284
0.7800	0.9456	0.9037	0.8091	0.8389	0.8082	0.8164	0.9003	0.9003	0.9134	0.8458	0.8677	0.9511	0.9576	0.8347	0.8913	0.9599	0.8594	0.9340	0.8071	0.9716	0.8473	0.9025	0.8568	0.9226	0.8744	0.8463	0.8242	0.9707	0.9430	0.9284	0.9284	0.9284	0.9284	0.9284	0.9284	0.9284	0.9284	0.9284	0.9284	0.9284	0.9284	0.9284	0.9284	0.9284	0.9284	0.9284	0.9284	0.9284	0.9284
0.7900	0.9456	0.9037	0.8091	0.8389	0.8082	0.8164	0.9003	0.9003	0.9135	0.8458	0.8678	0.9511	0.9576	0.8346	0.8912	0.9599	0.8594	0.9340	0.8071	0.9716	0.8473	0.9025	0.8568	0.9226	0.8745	0.8463	0.8242	0.9706	0.9430	0.9283	0.9283	0.9283	0.9283	0.9283	0.9283	0.9283	0.9283	0.9283	0.9283	0.9283	0.9283	0.9283	0.9283	0.9283	0.9283	0.9283	0.9283	0.9283	0.9283
0.8000	0.9456	0.9038	0.8091	0.8389	0.8082	0.8165	0.9003	0.9003	0.9134	0.8458	0.8678	0.9511	0.9576	0.8346	0.8913	0.9599	0.8594	0.9341	0.8072	0.9716	0.8473	0.9025	0.8568	0.9227	0.8745	0.8463	0.8241	0.9707	0.9430	0.9283	0.9283	0.9283	0.9283	0.9283	0.9283	0.9283	0.9283	0.9283	0.9283	0.9283	0.9283	0.9283	0.9283	0.9283	0.9283	0.9283	0.9283	0.9283	0.9283
0.8100	0.9456	0.9038	0.8091	0.8389	0.8082	0.8164	0.9003	0.9003	0.9134	0.8458	0.8678	0.9511	0.9576	0.8347	0.8912	0.9599	0.8594	0.9341	0.8072	0.9716	0.8473	0.9024	0.8568	0.9227	0.8744	0.8463	0.8242	0.9707	0.9430	0.9283	0.9283	0.9283	0.9283	0.9283	0.9283	0.9283	0.9283	0.9283	0.9283	0.9283	0.9283	0.9283	0.9283	0.9283	0.9283	0.9283	0.9283	0.9283	0.9283
0.8200	0.9456	0.9037	0.8091	0.8389	0.8082	0.8164	0.9003	0.9003	0.9134	0.8458	0.8678	0.9511	0.9576	0.8346	0.8913	0.9599	0.8594	0.9340	0.8072	0.9716	0.8473	0.9025	0.8568	0.9226	0.8745	0.8463	0.8242	0.9706	0.9431	0.9283	0.9283	0.9283	0.9283	0.9283	0.9283	0.9283	0.9283	0.9283	0.9283	0.9283	0.9283	0.9283	0.9283	0.9283	0.9283	0.9283	0.9283	0.9283	0.9283
0.8300	0.9456	0.9038	0.8091	0.8389	0.8082	0.8164	0.9003	0.9003	0.9134	0.8458	0.8677	0.9511	0.9576	0.8346	0.8913	0.9599	0.8594	0.9340	0.8071	0.9716	0.8473	0.9024	0.8568	0.9227	0.8745	0.8463	0.8241	0.9706	0.9430	0.9283	0.9283	0.9283	0.9283	0.9283	0.9283	0.9283	0.9283	0.9283	0.9283	0.9283	0.9283	0.9283	0.9283	0.9283	0.9283	0.9283	0.9283	0.9283	0.9283
0.8400	0.9456	0.9038	0.8091	0.8389	0.8083	0.8164	0.9004	0.9004	0.9135	0.8458	0.8677	0.9511	0.9577	0.8346	0.8913	0.9599	0.8594	0.9340	0.8071	0.9716	0.8473	0.9024	0.8568	0.9226	0.8745	0.8463	0.8242	0.9706	0.9431	0.9283	0.9283	0.9283	0.9283	0.9283	0.9283	0.9283	0.9283	0.9283	0.9283	0.9283	0.9283	0.9283	0.9283	0.9283	0.9283	0.9283	0.9283	0.9283	0.9283
0.8500	0.9456	0.9037	0.8091	0.8389	0.8082	0.8164	0.9003	0.9003	0.9135	0.8458	0.8678	0.9511	0.9576	0.8347	0.8912	0.9599	0.8594	0.9341	0.8071	0.9716	0.8473	0.9024	0.8568	0.9226	0.8744	0.8463	0.8241	0.9706	0.9430	0.9283	0.9283	0.9283	0.9283	0.9283	0.9283	0.9283	0.9283	0.9283	0.9283	0.9283	0.9283	0.9283	0.9283	0.9283	0.9283	0.9283	0.9283	0.9283	0.9283
0.8600	0.9456	0.9037	0.8091	0.8389	0.8082	0.8164	0.9004	0.9004	0.9134	0.8458	0.8678	0.9511	0.9576	0.8346	0.8913	0.9599	0.8594	0.9340	0.8071	0.9716	0.8473	0.9025	0.8569	0.9227	0.8745	0.8463	0.8241	0.9706	0.9430	0.9283	0.9283	0.9283	0.9283	0.9283	0.9283	0.9283	0.9283	0.9283	0.9283	0.9283	0.9283	0.9283	0.9283	0.9283	0.9283	0.9283	0.9283	0.9283	0.9283
0.8700	0.9456	0.9037	0.8091	0.8389	0.8082	0.8165	0.9003	0.9003	0.9134	0.8458	0.8678	0.9511	0.9577	0.8346	0.8912	0.9599	0.8594	0.9340	0.8071	0.9716	0.8473	0.9024	0.8568	0.9227	0.8745	0.8464	0.8242	0.9706	0.9431	0.9284	0.9284	0.9284	0.9284	0.9284	0.9284	0.9284	0.9284	0.9284	0.9284	0.9284	0.9284	0.9284	0.9284	0.9284	0.9284	0.9284	0.9284	0.9284	0.9284
0.8800	0.9456	0.9037	0.8091	0.8389	0.8082	0.8164	0.9003	0.9003	0.9134	0.8457	0.8678	0.9511	0.9576	0.8347	0.8913	0.9599	0.8594	0.9341	0.8072	0.9716	0.8473	0.9025	0.8568	0.9226	0.8745	0.8464	0.8242	0.9706	0.9431	0.9283	0.9283	0.9283	0.9283	0.9283	0.9283	0.9283	0.9283	0.9283	0.9283	0.9283	0.9283	0.9283	0.9283	0.9283	0.9283	0.9283	0.9283	0.9283	0.9283
0.8900	0.9456	0.9038	0.8091	0.8389	0.8082	0.8164	0.9003	0.9003	0.9134	0.8457	0.8677	0.9511	0.9577	0.8346	0.8912	0.9599	0.8594	0.9341	0.8071	0.9716	0.8473	0.9025	0.8569	0.9227	0.8745	0.8463	0.8242	0.9706	0.9431	0.9283	0.9283	0.9283	0.9283	0.9283	0.9283	0.9283	0.9283	0.9283	0.9283	0.9283	0.9283	0.9283	0.9283	0.9283	0.9283	0.9283	0.9283	0.9283	0.9283
0.9000	0.9456	0.9038	0.8091	0.8389	0.8082	0.8164	0.9004	0.9004	0.9134	0.8458	0.8677	0.9511	0.9576	0.8347	0.8912	0.9599	0.8594	0.9341	0.8072	0.9716	0.8473	0.9024	0.8568	0.9227	0.8745	0.8463	0.8241	0.9706	0.9430	0.9283	0.9283	0.9283	0.9283	0.9283	0.9283	0.9283	0.9283	0.9283	0.9283	0.9283	0.9283	0.9283	0.9283	0.9283	0.9283	0.9283	0.9283	0.9283	0.9283
0.9100	1.1302	1.0804	0.9680	1.0033	0.9668	0.9767	1.0764	1.0764	1.0919	1.0116	1.0376	1.1367	1.1445	0.9983	1.0656	1.1472	1.0277	1.1164	0.9656	1.1611	1.0133	1.0789	1.0246	1.1029	1.0456	1.0122	0.9858	1.1599	1.1271	1.1096	1.1096	1.1096	1.1096	1.1096	1.1096	1.1096	1.1096	1.1096	1.1096	1.1096	1.1096	1.1096	1.1096	1.1096	1.1096	1.1096	1.1096	1.1096	1.1096
0.9200	1.1302	1.0804	0.9680	1.0033	0.9669	0.9767	1.0764	1.0764	1.0919	1.0116	1.0376	1.1367	1.1445	0.9984	1.0656	1.1472	1.0277	1.1164	0.9656	1.1611	1.0133	1.0789	1.0246	1.1029	1.0456	1.0122	0.9858	1.1599	1.1271	1.1096	1.1096	1.1096	1.1096	1.1096	1.1096	1.1096	1.1096	1.1096	1.1096	1.1096	1.1096	1.1096	1.1096	1.1096	1.1096	1.1096	1.1096	1.1096	1.1096
0.9300	1.1302	1.0804	0.9680	1.0033	0.9669	0.9767	1.0764	1.0764	1.0919	1.0116	1.0376	1.1367	1.1445	0.9983	1.0656	1.1472	1.0277	1.1164	0.9656	1.1611	1.0133	1.0789	1.0246	1.1029	1.0456	1.0122	0.9858	1.1599	1.1271	1.1096	1.1096	1.1096	1.1096	1.1096	1.1096	1.1096	1.1096	1.1096	1.1096	1.1096	1.1096	1.1096	1.1096	1.1096	1.1096	1.1096	1.1096	1.1096	1.1096
0.9400	1.1302	1.0804	0.9680	1.0033	0.9669	0.9767	1.0764	1.0764	1.0919	1.0116	1.0376	1.1367	1.1445	0.9983	1.0656	1.1472	1.0277	1.1164	0.9656	1.1611	1.0133	1.0789	1.0246	1.1029	1.0456	1.0122	0.9858	1.1599	1.1271	1.1096	1.1096	1.1096	1.1096	1.1096	1.1096	1.1096	1.1096	1.1096	1.1096	1.1096	1.1096	1.1096	1.1096	1.1096	1.1096	1.1096	1.1096	1.1096	1.1096
0.9500	1.1302	1.0804	0.9680	1.0033	0.9669	0.9767	1.0764	1.0764	1.0919	1.0116	1.0376	1.1367	1.1445	0.9983	1.0656	1.1472	1.0277	1.1164	0.9656	1.1611	1.0133	1.0789	1.0246	1.1029	1.0456	1.0122	0.9858	1.1599	1.1271	1.1096	1.1096	1.1096	1.1096	1.1096	1.1096	1.1096	1.1096	1.1096	1.1096	1.1096	1.1096	1.1096	1.1096	1.1096	1.1096	1.1096	1.1096	1.1096	1.1096
0.9600	1.1302	1.0804	0.9680	1.0033	0.9669	0.9767	1.0764	1.0764	1.0919	1.0116	1.0376	1.1367	1.1445	0.9983	1.0656	1.1472	1.0277	1.1164	0.9656	1.1611	1.0133	1.0789	1.0246	1.1029	1.0456	1.0122	0.9858	1.1599	1.1271	1.1096	1.1096	1.1096	1.1096	1.1096	1.1096	1.1096	1.1096	1.1096	1.1096	1.1096	1.1096	1.1096	1.1096	1.1096	1.1096	1.1096	1.1096	1.1096	1.1096
0.9700	1.1302	1.0804	0.9680	1.0033	0.9669	0.9767	1.0764	1.0764	1.0919	1.0116	1.0376	1.1367	1.1445	0.9983	1.0656	1.1472	1.0277	1.1164	0.9656	1.1611	1.0133	1.0789	1.0246	1.1029	1.0456	1.0122	0.9858	1.1599	1.1271	1.1096	1.1096	1.1096	1.1096	1.1096	1.1096	1.1096	1.1096	1.1096	1.1096	1.1096	1.1096	1.1096	1.1096	1.1096	1.1096	1.1096	1.1096	1.1096	1.1096
0.9800	1.1302	1.0804	0.9680	1.0033	0.9669	0.9766	1.0764	1.0764	1.0919	1.0116	1.0376	1.1367	1.1445	0.9983	1.0656	1.1472	1.0277	1.1164	0.9656	1.1611	1.0133	1.0789	1.0246	1.1029	1.0456	1.0122	0.9858	1.1599	1.1271	1.1096	1.1096	1.1096	1.1096	1.1096	1.1096	1.1096	1.1096	1.1096	1.1096	1.1096	1.1096	1.1096	1.1096	1.1096	1.1096	1.1096	1.1096	1.1096	1.1096
0.9900	1.1302	1.0804	0.9680	1.0033	0.9668	0.9767	1.0764	1.0764	1.0919	1.0116	1.0376	1.1367	1.1445	0.9983	1.0656	1.1472	1.0277	1.1164	0.9656	1.1611	1.0133	1.0789	1.0246	1.1029	1.0456	1.0122	0.9858	1.1599	1.1271	1.1096	1.1096	1.1096	1.1096	1.1096	1.1096	1.1096	1.1096	1.1096	1.1096	1.1096	1.1096	1.1096	1.1096	1.1096	1.1096	1.1096	1.1096	1.1096	1.1096
1.0000	1.1302	1.0804	0.9680	1.0033	0.9669	0.9766	1.0764	1.0764	1.0919	1.0116	1.0376	1.1367	1.1445	0.9983	1.0656	1.1472	1.0277	1.1164	0.9656	1.1611	1.0133	1.0789	1.0246	1.1029	1.0456	1.0122	0.9858	1.1599	1.1271	1.1096	1.1096	1.1096	1.1096	1.1096	1.1096	1.1096	1.1096	1.1096	1.1096	1.1096	1.1096	1.1096	1.1096	1.1096	1.1096	1.1096	1.1096	1.1096	1.1096
1.0100	1.1302	1.0804	0.9680	1.0033	0.9669	0.9766	1.0764	1.0764	1.0919	1.0116	1.0376	1.1367	1.1445	0.9983	1.0656	1.1472	1.0277	1.1164	0.9656	1.1611	1.0133	1.0789	1.0246	1.1029	1.0456	1.0122	0.9858	1.1599	1.1271	1.1096	1.1096	1.1096	1.1096	1.1096	1.1096	1.1096	1.1096	1.1096	1.1096	1.1096	1.1096	1.1096	1.1096	1.1096	1.1096	1.1096	1.1096	1.1096	1.1096
1.0200	1.1302	1.0804	0.9680	1.0033	0.9668	0.9766	1.0764	1.0764	1.0919	1.0116	1.0376	1.1367	1.1445	0.9983	1.0656	1.1472	1.0277	1.1164	0.9656	1.1611	1.0133	1.0789	1.0246	1.1029	1.0456	1.0122	0.9858	1.1599	1.1271	1.1096	1.1096	1.1096	1.1096	1.1096	1.1096	1.1096	1.1096	1.1096	1.1096	1.1096	1.1096	1.1096	1.1096	1.1096	1.1096	1.1096	1.1096	1.1096	1.1096
1.0300	1.1302	1.0804	0.9680	1.0033	0.9669	0.9766	1.0764	1.0764	1.0919	1.0116	1.0376	1.1367	1.1445	0.9983	1.0656	1.1472	1.0277	1.1164	0.9656	1.1611	1.0133	1.0789	1.0246	1.1029	1.0456	1.0122	0.9858	1.1599	1.1271	1.1096	1.1096	1.1096	1.1096	1.1096	1.1096	1.1096	1.1096	1.1096	1.1096	1.1096	1.1096	1.1096	1.1096	1.1096	1.1096	1.1096	1.1096	1.1096	1.1096
1.0400	1.1302	1.0804	0.9680	1.0033	0.9669	0.9767	1.0764	1.0764	1.0919	1.0116	1.0376	1.1367	1.1445	0.9983	1.0656	1.1472	1.0277	1.1164	0.9656	1.1611	1.0133	1.0789	1.0246	1.1029	1.0456	1.0122	0.9858	1.1599	1.1271	1.1096	1.1096	1.1096	1.1096	1.1096	1.1096	1.1096	1.1096	1.1096	1.1096	1.1096	1.1096	1.1096	1.1096	1.1096	1.1096	1.1096	1.1096	1.1096	1.1096
1.0500	1.1302	1.0804	0.9680	1.0033	0.9669	0.9767	1.0764	1.0764	1.0919	1.0116	1.0376	1.1367	1.1445	0.9983	1.0656	1.1472	1.0277	1.1164	0.9656	1.1611	1.0133	1.0789	1.0246	1.1029	1.0456	1.0122	0.9858	1.1599	1.1271	1.1096	1.1096	1.1096	1.1096	1.1096	1.1096	1.1096	1.1096	1.1096	1.1096	1.1096	1.1096	1.1096	1.1096	1.1096	1.1096	1.1096	1.1096	1.1096	1.1096
1.0600	1.1302	1.0804	0.9680	1.0033	0.9668	0.9767	1.0764	1.0764	1.0919	1.0116	1.0376	1.1367	1.1445	0.9983	1.0656	1.1472	1.0277	1.1164	0.9656	1.1611	1.0133	1.0789	1.0246	1.1029	1.0456	1.0122	0.9858	1.1599	1.1271	1.1096	1.1096	1.1096	1.1096	1.1096	1.1096	1.1096	1.1096	1.1096	1.1096	1.1096	1.1096	1.1096	1.1096	1.1096	1.1096	1.1096	1.1096	1.1096	1.1096
1.0700	1.1302	1.0804	0.9680	1.0033	0.9669	0.9766	1.0764	1.0764	1.0919	1.0116	1.0376	1.1367	1.1445	0.9983	1.0656	1.1472	1.0277	1.1164	0.9656	1.1611	1.0133	1.0789	1.0246	1.1029	1.0456	1.0122	0.9858	1.1599	1.1271	1.1096	1.1096	1.1096	1.1096	1.1096	1.1096	1.1096	1.1096	1.1096	1.1096	1.1096	1.1096	1.1096	1.1096	1.1096	1.1096	1.1096	1.1096	1.1096	1.1096
1.0800	1.1302	1.0804	0.9680	1.0033	0.9669	0.9766	1.0764	1.0764	1.0919	1.0116	1.0376	1.1367	1.1445	0.9983	1.0656	1.1472	1.0277	1.1164	0.9656	1.1611	1.0133	1.0789	1.0246	1.1029	1.0456	1.0122	0.9858	1.1599	1.1271	1.1096	1.1096	1.1096	1.1096	1.1096	1.1096	1.1096	1.1096	1.1096	1.1096	1.1096	1.1096	1.1096	1.1096	1.1096	1.1096	1.1096	1.1096	1.1096	1.1096
1.0900	1.1302	1.0804	0.9680	1.0033	0.9669	0.9767	1.0764	1.0764	1.0919	1.0116	1.0376	1.1367	1.1445	0.9983	1.0656	1.1472	1.0277	1.1164	0.9656	1.1611	1.0133	1.0789	1.0246	1.1029	1.0456	1.0122	0.9858	1.1599	1.1271	1.1096	1.1096	1.1096	1.1096	1.1096	1.1096	1.1096	1.1096	1.1096	1.1096	1.1096	1.1096	1.1096	1.1096	1.1096	1.1096	1.1096	1.1096	1.1096	1.1096
1.1000	1.1302	1.0804	0.9680	1.0033	0.9669	0.9767	1.0764	1.0764	1.0919	1.0116	1.0376	1.1367	1.1445	0.9983	1.0656	1.1472	1.0277	1.1164	0.9656	1.1611	1.0133	1.0789	1.0246	1.1029	1.0456	1.0122	0.9858	1.1599	1.1271	1.1096	1.1096	1.1096	1.1096	1.1096	1.1096	1.1096	1.1096	1.1096	1.1096	1.1096	1.1096	1.1096	1.1096	1.1096	1.1096	1.1096	1.1096	1.1096	1.1096
1.1100	1.3636	1.3034	1.1673	1.2101	1.1660	1.1778	1.2985	1.2985	1.3173	1.2200	1.2516	1.3715	1.3809	1.2040	1.2854	1.3842	1.2396	1.3470	1.1645	1.4010	1.2222	1.3015	1.2358	1.3306	1.2613	1.2208	1.1889	1.3996	1.3599	1.3387	1.3387	1.3387	1.3387	1.3387	1.3387	1.3387	1.3387	1.3387	1.3387	1.3387	1.3387	1.3387	1.3387	1.3387	1.3387	1.3387	1.3387	1.3387	1.3387
1.1200	1.3636	1.3034	1.1673	1.2101	1.1660	1.1778	1.2985	1.2985	1.3173	1.2200	1.2516	1.3715	1.3809	1.2040	1.2854	1.3842	1.2396	1.3470	1.1645	1.4010	1.2222	1.3015	1.2358	1.3306	1.2613	1.2208	1.1889	1.3996	1.3599	1.3387	1.3387	1.3387	1.3387	1.3387	1.3387	1.3387	1.3387	1.3387	1.3387	1.3387	1.3387	1.3387	1.3387	1.3387	1.3387	1.3387	1.3387	1.3387	1.3387
1.1300	1.3636	1.3034	1.1673	1.2101	1.1660	1.1778	1.2985	1.2985	1.3173	1.2200	1.2516	1.3715	1.3809	1.2040	1.2854	1.3842	1.2396	1.3470	1.1645	1.4010	1.2222	1.3015	1.2358	1.3306	1.2613	1.2208	1.1889	1.3996	1.3599	1.3387	1.3387	1.3387	1.3387	1.3387	1.3387	1.3387	1.3387	1.3387	1.3387	1.3387	1.3387	1.3387	1.3387	1.3387	1.3387	1.3387	1.3387	1.3387	1.3387
1.1400	1.3636	1.3034	1.1673	1.2101	1.1660	1.1778	1.2985	1.2985	1.3173	1.2200	1.2516	1.3715	1.3809	1.2040	1.2854	1.3842	1.2396	1.3470	1.1645	1.4010	1.2222	1.3015	1.2358	1.3306	1.2613	1.2208	1.1889	1.3996	1.3599	1.3387	1.3387	1.3387	1.3387	1.3387	1.3387	1.3387	1.3387	1.3387	1.3387	1.3387	1.3387	1.3387	1.3387	1.3387	1.3387	1.3387	1.3387	1.3387	1.3387
1.1500	1.3636	1.3034	1.1673	1.2101	1.1660	1.1778	1.2985	1.2985	1.3173	1.2200	1.2516	1.3715	1.3809	1.2040	1.2854	1.3842	1.2396	1.3470	1.1645	1.4010	1.2222	1.3015	1.2358	1.3306	1.2613	1.2208	1.1889	1.3996	1.3599	1.3387	1.3387	1.3387	1.3387	1.3387	1.3387	1.3387	1.3387	1.3387	1.3387	1.3387	1.3387	1.3387	1.3387	1.3387	1.3387	1.3387	1.3387	1.3387	1.3387
1.1600	1.3636	1.3034	1.1673	1.2101	1.1660	1.1778	1.2985	1.2985	1.3173	1.2200	1.2516	1.3715	1.3809	1.2040	1.2854	1.3842	1.2396	1.3470	1.1645	1.4010	1.2222	1.3015	1.2358	1.3306	1.2613	1.2208	1.1889	1.3996	1.3599	1.3387	1.3387	1.3387	1.3387	1.3387	1.3387	1.3387	1.3387	1.3387	1.3387	1.3387	1.3387	1.3387	1.3387	1.3387	1.3387	1.3387	1.3387	1.3387	1.3387
1.1700	1.3636	1.3034	1.1673	1.2101	1.1660	1.1778	1.2985	1.2985	1.3173	1.2200	1.2516	1.3715	1.3809	1.2040	1.2854	1.3842	1.2396	1.3470	1.1645	1.4010	1.2222	1.3015	1.2358	1.3306	1.2613	1.2208	1.1889	1.3996	1.3599	1.3387	1.3387	1.3387	1.3387	1.3387	1.3387	1.3387	1.3387	1.3387	1.3387	1.3387	1.3387	1.3387	1.3387	1.3387	1.3387	1.3387	1.3387	1.3387	1.3387
1.1800	1.3636	1.3034	1.1673	1.2101	1.1660	1.1778	1.2985	1.2985	1.3173	1.2200	1.2516	1.3715	1.3809	1.2040	1.2854	1.3842	1.2396	1.3470	1.1645	1.4010	1.2222	1.3015	1.2358	1.3306	1.2613	1.2208	1.1889	1.3996	1.3599	1.3387	1.3387	1.3387	1.3387	1.3387	1.3387	1.3387	1.3387	1.3387	1.3387	1.3387	1.3387	1.3387	1.3387	1.3387	1.3387	1.3387	1.3387	1.3387	1.3387
1.1900	1.3636	1.3034	1.1673	1.2101	1.1660	1.1778	1.2985	1.2985	1.3173	1.2200	1.2516	1.3715	1.3809	1.2040	1.2854	1.3842	1.2396	1.3470	1.1645	1.4010	1.2222	1.3015	1.2358	1.3306	1.2613	1.2208	1.1889	1.3996	1.3599	1.3387	1.3387	1.3387	1.3387	1.3387	1.3387	1.3387	1.3387	1.3387	1.3387	1.3387	1.3387	1.3387	1.3387	1.3387	1.3387	1.3387	1.3387	1.3387	1.3387
1.2000	1.3636	1.3034	1.1673	1.2101	1.1660	1.1778	1.2985	1.2985	1.3173	1.2200	1.2516	1.3715	1.3809	1.2040	1.2854	1.3842	1.2396	1.3470	1.1645	1.4010	1.2222	1.3015	1.2358	1.3306	1.2613	1.2208	1.1889	1.3996	1.3599	1.3387	1.3387	1.3387	1.3387	1.3387	1.3387	1.3387	1.3387	1.3387	1.3387	1.3387	1.3387	1.3387	1.3387	1.3387	1.3387	1.3387	1.3387	1.3387	1.3387
1.2100	1.3636	1.3034	1.1673	1.2101	1.1660	1.1778	1.2985	1.2985	1.3173	1.2200	1.2516	1.3715	1.3809	1.2040	1.2854	1.3842	1.2396	1.3470	1.1645	1.4010	1.2222	1.3015	1.2358	1.3306	1.2613	1.2208	1.1889	1.3996	1.3599	1.3387	1.3387	1.3387	1.3387	1.3387	1.3387	1.3387	1.3387	1.3387	1.3387	1.3387	1.3387	1.3387	1.3387	1.3387	1.3387	1.3387	1.3387	1.3387	1.3387
1.2200	1.3636	1.3034	1.1673	1.2101	1.1660	1.1778	1.2985	1.2985	1.3173	1.2200	1.2516	1.3715	1.3809	1.2040	1.2854	1.3842	1.2396	1.3470	1.1645	1.4010	1.2222	1.3015	1.2358	1.3306	1.2613	1.2208	1.1889	1.3996	1.3599	1.3387	1.3387	1.3387	1.3387	1.3387	1.3387	1.3387	1.3387	1.3387	1.3387	1.3387	1.3387	1.3387	1.3387	1.3387	1.3387	1.3387	1.3387	1.3387	1.3387
1.2300	1.3636	1.3034	1.1673	1.2101	1.1660	1.1778	1.2985	1.2985	1.3173	1.2200	1.2516	1.3715	1.3809	1.2040	1.2854	1.3842	1.2396	1.3470	1.1645	1.4010	1.2222	1.3015	1.2358	1.3306	1.2613	1.2208	1.1889	1.3996	1.3599	1.3387	1.3387	1.3387	1.3387	1.3387	1.3387	1.3387	1.3387	1.3387	1.3387	1.3387	1.3387	1.3387	1.3387	1.3387	1.3387	1.3387	1.3387	1.3387	1.3387
1.2400	1.3636	1.3034	1.1673	1.2101	1.1660	1.1778	1.2985	1.2985	1.3173	1.2200	1.2516	1.3715	1.3809	1.2040	1.2854	1.3842	1.2396	1.3470	1.1645	1.4010	1.2222	1.3015	1.2358	1.3306	1.2613	1.2208	1.1889	1.3996	1.3599	1.3387	1.3387	1.3387	1.3387	1.3387	1.3387	1.3387	1.3387	1.3387	1.3387	1.3387	1.3387	1.3387	1.3387	1.3387	1.3387	1.3387	1.3387	1.3387	1.3387
1.2500	1.3636	1.3034	1.1673	1.2101	1.1660	1.1778	1.2985	1.2985	1.3173	1.2200	1.2516	1.3715	1.3809	1.2040	1.2854	1.3842	1.2396	1.3470	1.1645	1.4010	1.2222	1.3015	1.2358	1.3306	1.2613	1.2208	1.1889	1.3996	1.3599	1.3387	1.3387	1.3387	1.3387	1.3387	1.3387	1.3387	1.3387	1.3387	1.3387	1.3387	1.3387	1.3387	1.3387	1.3387	1.3387	1.3387	1.3387	1.3387	1.3387
1.2600	1.3636	1.3034	1.1673	1.2101	1.1660	1.1778	1.2985	1.2985	1.3173	1.2200	1.2516	1.3715	1.3809	1.2040	1.2854	1.3842	1.2396	1.3470	1.1645	1.4010	1.2222	1.3015	1.2358	1.3306	1.2613	1.2208	1.1889	1.3996	1.3599	1.3387	1.3387	1.3387	1.3387	1.3387	1.3387	1.3387	1.3387	1.3387	1.3387	1.3387	1.3387	1.3387	1.3387	1.3387	1.3387	1.3387	1.3387	1.3387	1.3387
1.2700	1.3636	1.3034	1.1673	1.2101	1.1660	1.1778	1.2985	1.2985	1.3173	1.2200	1.2516	1.3715	1.3809	1.2040	1.2854	1.3842	1.2396	1.3470	1.1645	1.4010	1.2222	1.3015	1.2358	1.3306	1.2613	1.2208	1.1889	1.3996	1.3599	1.3387	1.3387	1.3387	1.3387	1.3387	1.3387	1.3387	1.3387	1.3387	1.3387	1.3387	1.3387	1.3387	1.3387	1.3387	1.3387	1.3387	1.3387	1.3387	1.3387
1.2800	1.3636	1.3034	1.1673	1.2101	1.1660	1.1778	1.2985	1.2985	1.3173	1.2200	1.2516	1.3715	1.3809	1.2040	1.2854	1.3842	1.2396	1.3470	1.1645	1.4010	1.2222	1.3015	1.2358	1.3306	1.2613	1.2208	1.1889	1.3996	1.3599	1.3387	1.3387	1.3387	1.3387	1.3387	1.3387	1.3387	1.3387	1.3387	1.3387	1.3387	1.3387	1.3387	1.3387	1.3387	1.3387	1.3387	1.3387	1.3387	1.3387
1.2900	1.3636	1.3034	1.1673	1.2101	1.1660	1.1778	1.2985	1.2985	1.3173	1.2200	1.2516	1.3715	1.3809	1.2040	1.2854	1.3842	1.2396	1.3470	1.1645	1.4010	1.2222	1.3015	1.2358	1.3306	1.2613	1.2208	1.1889	1.3996	1.3599	1.3387	1.3387	1.3387	1.3387	1.3387	1.3387	1.3387	1.3387	1.3387	1.3387	1.3387	1.3387	1.3387	1.3387	1.3387	1.3387	1.3387	1.3387	1.3387	1.3387
1.3000	1.3636	1.3034	1.1673	1.2101	1.1660	1.1778	1.2985	1.2985	1.3173	1.2200	1.2516	1.3715	1.3809	1.2040	1.2854	1.3842	1.2396	1.3470	1.1645	1.4010	1.2222	1.3015	1.2358	1.3306	1.2613	1.2208	1.1889	1.3996	1.3599	1.3387	1.3387	1.3387	1.3387	1.3387	1.3387	1.3387	1.3387	1.3387	1.3387	1.3387	1.3387	1.3387	1.3387	1.3387	1.3387	1.3387	1.3387	1.3387	1.3387
1.3100	1.5970	1.5263	1.3667	1.4169	1.3651	1.3790	1.5206	1.5206	1.5427	1.4285	1.4656	1.6063	1.6173	1.4097	1.5052	1.6211	1.4515	1.5775	1.3633	1.6409	1.4311	1.5242	1.4471	1.5582	1.4769	1.4294	1.3920	1.6392	1.5927	1.5678	1.5678	1.5678	1.5678	1.5678	1.5678	1.5678	1.5678	1.5678	1.5678	1.5678	1.5678	1.5678	1.5678	1.5678	1.5678	1.5678	1.5678	1.5678	1.5678
1.3200	1.5970	1.5263	1.3667	1.4169	1.3651	1.3790	1.5206	1.5206	1.5427	1.4285	1.4656	1.6063	1.6173	1.4097	1.5052	1.6211	1.4515	1.5775	1.3633	1.6409	1.4311	1.5242	1.4471	1.5582	1.4769	1.4294	1.3920	1.6392	1.5927	1.5678	1.5678	1.5678	1.5678	1.5678	1.5678	1.5678	1.5678	1.5678	1.5678	1.5678	1.5678	1.5678	1.5678	1.5678	1.5678	1.5678	1.5678	1.5678	1.5678
1.3300	1.5970	1.5263	1.3667	1.4169	1.3651	1.3790	1.5206	1.5206	1.5427	1.4285	1.4656	1.6063	1.6173	1.4097	1.5052	1.6211	1.4515	1.5775	1.3633	1.6409	1.4311	1.5242	1.4471	1.5582	1.4769	1.4294	1.3920	1.6392	1.5927	1.5678	1.5678	1.5678	1.5678	1.5678	1.5678	1.5678	1.5678	1.5678	1.5678	1.5678	1.5678	1.5678	1.5678	1.5678	1.5678	1.5678	1.5678	1.5678	1.5678
1.3400	1.5970	1.5263	1.3667	1.4169	1.3651	1.3790	1.5206	1.5206	1.5427	1.4285	1.4656	1.6063	1.6173	1.4097	1.5052	1.6211	1.4515	1.5775	1.3633	1.6409	1.4311	1.5242	1.4471	1.5582	1.4769	1.4294	1.3920	1.6392	1.5927	1.5678	1.5678	1.5678	1.5678	1.5678	1.5678	1.5678	1.5678	1.5678	1.5678	1.5678	1.5678	1.5678	1.5678	1.5678	1.5678	1.5678	1.5678	1.5678	1.5678
1.3500	1.5970	1.5263	1.3667	1.4169	1.3651	1.3790	1.5206	1.5206	1.5427	1.4285	1.4656	1.6063	1.6173	1.4097	1.5052	1.6211	1.4515	1.5775	1.3633	1.6409	1.4311	1.5242	1.4471	1.5582	1.4769	1.4294	1.3920	1.6392	1.5927	1.5678	1.5678	1.5678	1.5678	1.5678	1.5678	1.5678	1.5678	1.5678	1.5678	1.5678	1.5678	1.5678	1.5678	1.5678	1.5678	1.5678	1.5678	1.5678	1.5678
1.3600	1.5970	1.5263	1.3667	1.4169	1.3651	1.3790	1.5206	1.5206	1.5427	1.4285	1.4656	1.6063	1.6173	1.4097	1.5052	1.6211	1.4515	1.5775	1.3633	1.6409	1.4311	1.5242	1.4471	1.5582	1.4769	1.4294	1.3920	1.6392	1.5927	1.5678	1.5678	1.5678	1.5678	1.5678	1.5678	1.5678	1.5678	1.5678	1.5678	1.5678	1.5678	1.5678	1.5678	1.5678	1.5678	1.5678	1.5678	1.5678	1.5678
1.3700	1.5970	1.5263	1.3667	1.4169	1.3651	1.3790	1.5206	1.5206	1.5427	1.4285	1.4656	1.6063	1.6173	1.4097	1.5052	1.6211	1.4515	1.5775	1.3633	1.6409	1.4311	1.5242	1.4471	1.5582	1.4769	1.4294	1.3920	1.6392	1.5927	1.5678	1.5678	1.5678	1.5678	1.5678	1.5678	1.5678	1.5678	1.5678	1.5678	1.5678	1.5678	1.5678	1.5678	1.5678	1.5678	1.5678	1.5678	1.5678	1.5678
1.3800	1.5970	1.5263	1.3667	1.4169	1.3651	1.3790	1.5206	1.5206	1.5427	1.4285	1.4656	1.6063	1.6173	1.4097	1.5052	1.6211	1.4515	1.5775	1.3633	1.6409	1.4311	1.5242	1.4471	1.5582	1.4769	1.4294	1.3920	1.6392	1.5927	1.5678	1.5678	1.5678	1.5678	1.5678	1.5678	1.5678	1.5678	1.5678	1.5678	1.5678	1.5678	1.5678	1.5678	1.5678	1.5678	1.5678	1.5678	1.5678	1.5678
1.3900	1.5970	1.5263	1.3667	1.4169	1.3651	1.3790	1.5206	1.5206	1.5427	1.4285	1.4656	1.6063	1.6173	1.4097	1.5052	1.6211	1.4515	1.5775	1.3633	1.6409	1.4311	1.5242	1.4471	1.5582	1.4769	1.4294	1.3920	1.6392	1.5927	1.5678	1.5678	1.5678	1.5678	1.5678	1.5678	1.5678	1.5678	1.5678	1.5678	1.5678	1.5678	1.5678	1.5678	1.5678	1.5678	1.5678	1.5678	1.5678	1.5678
1.4000	1.5970	1.5263	1.3667	1.4169	1.3651	1.3790	1.5206	1.5206	1.5427	1.4285	1.4656	1.6063	1.6173	1.4097	1.5052	1.6211	1.4515	1.5775	1.3633	1.6409	1.4311	1.5242	1.4471	1.5582	1.4769	1.4294	1.3920	1.6392	1.5927	1.5678	1.5678	1.5678	1.5678	1.5678	1.5678	1.5678	1.5678	1.5678	1.5678	1.5678	1.5678	1.5678	1.5678	1.5678	1.5678	1.5678	1.5678	1.5678	1.5678
1.4100	1.5970	1.5263	1.3667	1.4169	1.3651	1.3790	1.5206	1.5206	1.5427	1.4285	1.4656	1.6063	1.6173	1.4097	1.5052	1.6211	1.4515	1.5775	1.3633	1.6409	1.4311	1.5242	1.4471	1.5582	1.4769	1.4294	1.3920	1.6392	1.5927	1.5678	1.5678	1.5678	1.5678	1.5678	1.5678	1.5678	1.5678	1.5678	1.5678	1.5678	1.5678	1.5678	1.5678	1.5678	1.5678	1.5678	1.5678	1.5678	1.5678
1.4200	1.5970	1.5263	1.3667	1.4169	1.3651	1.3790	1.5206	1.5206	1.5427	1.4285	1.4656	1.6063	1.6173	1.4097	1.5052	1.6211	1.4515	1.5775	1.3633	1.6409	1.4311	1.5242	1.4471	1.5582	1.4769	1.4294	1.3920	1.6392	1.5927	1.5678	1.5678	1.5678	1.5678	1.5678	1.5678	1.5678	1.5678	1.5678	1.5678	1.5678	1.5678	1.5678	1.5678	1.5678	1.5678	1.5678	1.5678	1.5678	1.5678
1.4300	1.5970	1.5263	1.3667	1.4169	1.3651	1.3790	1.5206	1.5206	1.5427	1.4285	1.4656	1.6063	1.6173	1.4097	1.5052	1.6211	1.4515	1.5775	1.3633	1.6409	1.4311	1.5242	1.4471	1.5582	1.4769	1.4294	1.3920	1.6392	1.5927	1.5678	1.5678	1.5678	1.5678	1.5678	1.5678	1.5678	1.5678	1.5678	1.5678	1.5678	1.5678	1.5678	1.5678	1.5678	1.5678	1.5678	1.5678	1.5678	1.5678
1.4400	1.5970	1.5263	1.3667	1.4169	1.3651	1.3790	1.5206	1.5206	1.5427	1.4285	1.4656	1.6063	1.6173	1.4097	1.5052	1.6211	1.4515	1.5775	1.3633	1.6409	1.4311	1.5242	1.4471	1.5582	1.4769	1.4294	1.3920	1.6392	1.5927	1.5678	1.5678	1.5678	1.5678	1.5678	1.5678	1.5678	1.5678	1.5678	1.5678	1.5678	1.5678	1.5678	1.5678	1.5678	1.5678	1.5678	1.5678	1.5678	1.5678
1.4500	1.5970	1.5263	1.3667	1.4169	1.3651	1.3790	1.5206	1.5206	1.5427	1.4285	1.4656	1.6063	1.6173	1.4097	1.5052	1.6211	1.4515	1.5775	1.3633	1.6409	1.4311	1.5242	1.4471	1.5582	1.4769	1.4294	1.3920	1.6392	1.5927	1.5678	1.5678	1.5678	1.5678	1.5678	1.5678	1.5678	1.5678	1.5678	1.5678	1.5678	1.5678	1.5678	1.5678	1.5678	1.5678	1.5678	1.5678	1.5678	1.5678
1.4600	1.5970	1.5263	1.3667	1.4169	1.3651	1.3790	1.5206	1.5206	1.5427	1.4285	1.4656	1.6063	1.6173	1.4097	1.5052	1.6211	1.4515	1.5775	1.3633	1.6409	1.4311	1.5242	1.4471	1.5582	1.4769	1.4294	1.3920	1.6392	1.5927	1.5678	1.5678	1.5678	1.5678	1.5678	1.5678	1.5678	1.5678	1.5678	1.5678	1.5678	1.5678	1.5678	1.5678	1.5678	1.5678	1.5678	1.5678	1.5678	1.5678
1.4700	1.5970	1.5263	1.3667	1.4169	1.3651	1.3790	1.5206	1.5206	1.5427	1.4285	1.4656	1.6063	1.6173	1.4097	1.5052	1.6211	1.4515	1.5775	1.3633	1.6409	1.4311	1.5242	1.4471	1.5582	1.4769	1.4294	1.3920	1.6392	1.5927	1.5678	1.5678	1.5678	1.5678	1.5678	1.5678	1.5678	1.5678	1.5678	1.5678	1.5678	1.5678	1.5678	1.5678	1.5678	1.5678	1.5678	1.5678	1.5678	1.5678
1.4800	1.5970	1.5263	1.3667	1.4169	1.3651	1.3790	1.5206	1.5206	1.5427	1.4285	1.4656	1.6063	1.6173	1.4097	1.5052	1.6211	1.4515	1.5775	1.3633	1.6409	1.4311	1.5242	1.4471	1.5582	1.4769	1.4294	1.3920	1.6392	1.5927	1.5678	1.5678	1.5678	1.5678	1.5678	1.5678	1.5678	1.5678	1.5678	1.5678	1.5678	1.5678	1.5678	1.5678	1.5678	1.5678	1.5678	1.5678	1.5678	1.5678
1.4900	1.5970	1.5263	1.3667	1.4169	1.3651	1.3790	1.5206	1.5206	1.5427	1.4285	1.4656	1.6063	1.6173	1.4097	1.5052	1.6211	1.4515	1.5775	1.3633	1.6409	1.4311	1.5242	1.4471	1.5582	1.4769	1.4294	1.3920	1.6392	1.5927	1.5678	1.5678	1.5678	1.5678	1.5678	1.5678	1.5678	1.5678	1.5678	1.5678	1.5678	1.5678	1.5678	1.5678	1.5678	1.5678	1.5678	1.5678	1.5678	1.5678
1.5000	1.5970	1.5263	1.3667	1.4169	1.3651	1.3790	1.5206	1.5206	1.5427	1.4285	1.4656	1.6063	1.6173	1.4097	1.5052	1.6211	1.4515	1.5775	1.3633	1.6409	1.4311	1.5242	1.4471	1.5582	1.4769	1.4294	1.3920	1.6392	1.5927	1.5678	1.5678	1.5678	1.5678	1.5678	1.5678	1.5678	1.5678	1.5678	1.5678	1.5678	1.5678	1.5678	1.5678	1.5678	1.5678	1.5678	1.5678	1.5678	1.5678
1.5100	1.8484	1.7662	1.5807	1.6391	1.5789	1.5950	1.7596	1.7596	1.7853	1.6526	1.6957	1.8591	1.8719	1.6307	1.7417	1.8764	1.6793	1.8257	1.5769	1.8993	1.6556	1.7638	1.6743	1.8034	1.7089	1.6537	1.6102	1.8974	1.8433	1.8145	1.8145	1.8145	1.8145	1.8145	1.8145	1.8145	1.8145	1.8145	1.8145	1.8145	1.8145	1.8145	1.8145	1.8145	1.8145	1.8145	1.8145	1.8145	1.8145
1.5200	1.8484	1.7662	1.5807	1.6391	1.5789	1.5950	1.7596	1.7596	1.7853	1.6526	1.6957	1.8591	1.8719	1.6307	1.7417	1.8764	1.6793	1.8257	1.5769	1.8993	1.6556	1.7638	1.6743	1.8034	1.7089	1.6537	1.6102	1.8974	1.8433	1.8145	1.8145	1.8145	1.8145	1.8145	1.8145	1.8145	1.8145	1.8145	1.8145	1.8145	1.8145	1.8145	1.8145	1.8145	1.8145	1.8145	1.8145	1.8145	1.8145
1.5300	1.8484	1.7662	1.5807	1.6391	1.5789	1.5950	1.7596	1.7596	1.7853	1.6526	1.6957	1.8591	1.8719	1.6307	1.7417	1.8764	1.6793	1.8257	1.5769	1.8993	1.6556	1.7638	1.6743	1.8034	1.7089	1.6537	1.6102	1.8974	1.8433	1.8145	1.8145	1.8145	1.8145	1.8145	1.8145	1.8145	1.8145	1.8145	1.8145	1.8145	1.8145	1.8145	1.8145	1.8145	1.8145	1.8145	1.8145	1.8145	1.8145
1.5400	1.8484	1.7662	1.5807	1.6391	1.5789	1.5950	1.7596	1.7596	1.7853	1.6526	1.6957	1.8591	1.8719	1.6307	1.7417	1.8764	1.6793	1.8257	1.5769	1.8993	1.6556	1.7638	1.6743	1.8034	1.7089	1.6537	1.6102	1.8974	1.8433	1.8145	1.8145	1.8145	1.8145	1.8145	1.8145	1.8145	1.8145	1.8145	1.8145	1.8145	1.8145	1.8145	1.8145	1.8145	1.8145	1.8145	1.8145	1.8145	1.8145
1.5500	1.8484	1.7662	1.5807	1.6391	1.5789	1.5950	1.7596	1.7596	1.7853	1.6526	1.6957	1.8591	1.8719	1.6307	1.7417	1.8764	1.6793	1.8257	1.5769	1.8993	1.6556	1.7638	1.6743	1.8034	1.7089	1.6537	1.6102	1.8974	1.8433	1.8145	1.8145	1.8145	1.8145	1.8145	1.8145	1.8145	1.8145	1.8145	1.8145	1.8145	1.8145	1.8145	1.8145	1.8145	1.8145	1.8145	1.8145	1.8145	1.8145
1.5600	1.8484	1.7662	1.5807	1.6391	1.5789	1.5950	1.7596	1.7596	1.7853	1.6526	1.6957	1.8591	1.8719	1.6307	1.7417	1.8764	1.6793	1.8257	1.5769	1.8993	1.6556	1.7638	1.6743	1.8034	1.7089	1.6537	1.6102	1.8974	1.8433	1.8145	1.8145	1.8145	1.8145	1.8145	1.8145	1.8145	1.8145	1.8145	1.8145	1.8145	1.8145	1.8145	1.8145	1.8145	1.8145	1.8145	1.8145	1.8145	1.8145
1.5700	1.8484	1.7662	1.5807	1.6391	1.5789	1.5950	1.7596	1.7596	1.7853	1.6526	1.6957	1.8591	1.8719	1.6307	1.7417	1.8764	1.6793	1.8257	1.5769	1.8993	1.6556	1.7638	1.6743	1.8034	1.7089	1.6537	1.6102	1.8974	1.8433	1.8145	1.8145	1.8145	1.8145	1.8145	1.8145	1.8145	1.8145	1.8145	1.8145	1.8145	1.8145	1.8145	1.8145	1.8145	1.8145	1.8145	1.8145	1.8145	1.8145
1.5800	1.8484	1.7662	1.5807	1.6391	1.5789	1.5950	1.7596	1.7596	1.7853	1.6526	1.6957	1.8591	1.8719	1.6307	1.7417	1.8764	1.6793	1.8257	1.5769	1.8993	1.6556	1.7638	1.6743	1.8034	1.7089	1.6537	1.6102	1.8974	1.8433	1.8145	1.8145	1.8145	1.8145	1.8145	1.8145	1.8145	1.8145	1.8145	1.8145	1.8145	1.8145	1.8145	1.8145	1.8145	1.8145	1.8145	1.8145	1.8145	1.8145
1.5900	1.8484	1.7662	1.5807	1.6391	1.5789	1.5950	1.7596	1.7596	1.7853	1.6526	1.6957	1.8591	1.8719	1.6307	1.7417	1.8764	1.6793	1.8257	1.5769	1.8993	1.6556	1.7638	1.6743	1.8034	1.7089	1.6537	1.6102	1.8974	1.8433	1.8145	1.8145	1.8145	1.8145	1.8145	1.8145	1.8145	1.8145	1.8145	1.8145	1.8145	1.8145	1.8145	1.8145	1.8145	1.8145	1.8145	1.8145	1.8145	1.8145
1.6000	1.8484	1.7662	1.5807	1.6391	1.5789	1.5950	1.7596	1.7596	1.7853	1.6526	1.6957	1.8591	1.8719	1.6307	1.7417	1.8764	1.6793	1.8257	1.5769	1.8993	1.6556	1.7638	1.6743	1.8034	1.7089	1.6537	1.6102	1.8974	1.8433	1.8145	1.8145	1.8145	1.8145	1.8145	1.8145	1.8145	1.8145	1.8145	1.8145	1.8145	1.8145	1.8145	1.8145	1.8145	1.8145	1.8145	1.8145	1.8145	1.8145
1.6100	1.8484	1.7662	1.5807	1.6391	1.5789	1.5950	1.7596	1.7596	1.7853	1.6526	1.6957	1.8591	1.8719	1.6307	1.7417	1.8764	1.6793	1.8257	1.5769	1.8993	1.6556	1.7638	1.6743	1.8034	1.7089	1.6537	1.6102	1.8974	1.8433	1.8145	1.8145	1.8145	1.8145	1.8145	1.8145	1.8145	1.8145	1.8145	1.8145	1.8145	1.8145	1.8145	1.8145	1.8145	1.8145	1.8145	1.8145	1.8145	1.8145
1.6200	1.8484	1.7662	1.5807	1.6391	1.5789	1.5950	1.7596	1.7596	1.7853	1.6526	1.6957	1.8591	1.8719	1.6307	1.7417	1.8764	1.6793	1.8257	1.5769	1.8993	1.6556	1.7638	1.6743	1.8034	1.7089	1.6537	1.6102	1.8974	1.8433	1.8145	1.8145	1.8145	1.8145	1.8145	1.8145	1.8145	1.8145	1.8145	1.8145	1.8145	1.8145	1.8145	1.8145	1.8145	1.8145	1.8145	1.8145	1.8145	1.8145
1.6300	1.8484	1.7662	1.5807	1.6391	1.5789	1.5950	1.7596	1.7596	1.7853	1.6526	1.6957	1.8591	1.8719	1.6307	1.7417	1.8764	1.6793	1.8257	1.5769	1.8993	1.6556	1.7638	1.6743	1.8034	1.7089	1.6537	1.6102	1.8974	1.8433	1.8145	1.8145	1.8145	1.8145	1.8145	1.8145	1.8145	1.8145	1.8145	1.8145	1.8145	1.8145	1.8145	1.8145	1.8145	1.8145	1.8145	1.8145	1.8145	1.8145
1.6400	1.8484	1.7662	1.5807	1.6391	1.5789	1.5950	1.7596	1.7596	1.7853	1.6526	1.6957	1.8591	1.8719	1.6307	1.7417	1.8764	1.6793	1.8257	1.5769	1.8993	1.6556	1.7638	1.6743	1.8034	1.7089	1.6537	1.6102	1.8974	1.8433	1.8145	1.8145	1.8145	1.8145	1.8145	1.8145	1.8145	1.8145	1.8145	1.8145	1.8145	1.8145	1.8145	1.8145	1.8145	1.8145	1.8145	1.8145	1.8145	1.8145
1.6500	1.8484	1.7662	1.5807	1.6391	1.5789	1.5950	1.7596	1.7596	1.7853	1.6526	1.6957	1.8591	1.8719	1.6307	1.7417	1.8764	1.6793	1.8257	1.5769	1.8993	1.6556	1.7638	1.6743	1.8034	1.7089	1.6537	1.6102	1.8974	1.8433	1.8145	1.8145	1.8145	1.8145	1.8145	1.8145	1.8145	1.8145	1.8145	1.8145	1.8145	1.8145	1.8145	1.8145	1.8145	1.8145	1.8145	1.8145	1.8145	1.8145
1.6600	1.8484	1.7662	1.5807	1.6391	1.5789	1.5950	1.7596	1.7596	1.7853	1.6526	1.6957	1.8591	1.8719	1.6307	1.7417	1.8764	1.6793	1.8257	1.5769	1.8993	1.6556	1.7638	1.6743	1.8034	1.7089	1.6537	1.6102	1.8974	1.8433	1.8145	1.8145	1.8145	1.8145	1.8145	1.8145	1.8145	1.8145	1.8145	1.8145	1.8145	1.8145	1.8145	1.8145	1.8145	1.8145	1.8145	1.8145	1.8145	1.8145
1.6700	1.8484	1.7662	1.5807	1.6391	1.5789	1.5950	1.7596	1.7596	1.7853	1.6526	1.6957	1.8591	1.8719	1.6307	1.7417	1.8764	1.6793	1.8257	1.5769	1.8993	1.6556	1.7638	1.6743	1.8034	1.7089	1.6537	1.6102	1.8974	1.8433	1.8145	1.8145	1.8145	1.8145	1.8145	1.8145	1.8145	1.8145	1.8145	1.8145	1.8145	1.8145	1.8145	1.8145	1.8145	1.8145	1.8145	1.8145	1.8145	1.8145
1.6800	1.8484	1.7662	1.5807	1.6391	1.5789	1.5950	1.7596	1.7596	1.7853	1.6526	1.6957	1.8591	1.8719	1.6307	1.7417	1.8764	1.6793	1.8257	1.5769	1.8993	1.6556	1.7638	1.6743	1.8034	1.7089	1.6537	1.6102	1.8974	1.8433	1.8145	1.8145	1.8145	1.8145	1.8145	1.8145	1.8145	1.8145	1.8145	1.8145	1.8145	1.8145	1.8145	1.8145	1.8145	1.8145	1.8145	1.8145	1.8145	1.8145
1.6900	1.8484	1.7662	1.5807	1.6391	1.5789	1.5950	1.7596	1.7596	1.7853	1.6526	1.6957	1.8591	1.8719	1.6307	1.7417	1.8764	1.6793	1.8257	1.5769	1.8993	1.6556	1.7638	1.6743	1.8034	1.7089	1.6537	1.6102	1.8974	1.8433	1.8145	1.8145	1.8145	1.8145	1.8145	1.8145	1.8145	1.8145	1.8145	1.8145	1.8145	1.8145	1.8145	1.8145	1.8145	1.8145	1.8145	1.8145	1.8145	1.8145
1.7000	1.8484	1.7662	1.5807	1.6391	1.5789	1.5950	1.7596	1.7596	1.7853	1.6526	1.6957	1.8591	1.8719	1.6307	1.7417	1.8764	1.6793	1.8257	1.5769	1.8993	1.6556	1.7638	1.6743	1.8034	1.7089	1.6537	1.6102	1.8974	1.8433	1.8145	1.8145	1.8145	1.8145	1.8145	1.8145	1.8145	1.8145	1.8145	1.8145	1.8145	1.8145	1.8145	1.8145	1.8145	1.8145	1.8145	1.8145	1.8145	1.8145
1.7100	2.1094	2.0153	1.8027	1.8697	1.8006	1.8191	2.0078	2.0078	2.0371	1.8851	1.9345	2.1218	2.1364	1.8600	1.9872	2.1416	1.9157	2.0835	1.7983	2.1678	1.8885	2.0126	1.9100	2.0579	1.9496	1.8863	1.8366	2.1657	2.1036	2.0706	2.0706	2.0706	2.0706	2.0706	2.0706	2.0706	2.0706	2.0706	2.0706	2.0706	2.0706	2.0706	2.0706	2.0706	2.0706	2.0706	2.0706	2.0706	2.0706
1.7200	2.1094	2.0153	1.8027	1.8697	1.8006	1.8191	2.0078	2.0078	2.0371	1.8851	1.9345	2.1218	2.1364	1.8600	1.9872	2.1416	1.9157	2.0835	1.7983	2.1678	1.8885	2.0126	1.9100	2.0579	1.9496	1.8863	1.8366	2.1657	2.1036	2.0706	2.0706	2.0706	2.0706	2.0706	2.0706	2.0706	2.0706	2.0706	2.0706	2.0706	2.0706	2.0706	2.0706	2.0706	2.0706	2.0706	2.0706	2.0706	2.0706
1.7300	2.1094	2.0153	1.8027	1.8697	1.8006	1.8191	2.0078	2.0078	2.0371	1.8851	1.9345	2.1218	2.1364	1.8600	1.9872	2.1416	1.9157	2.0835	1.7983	2.1678	1.8885	2.0126	1.9100	2.0579	1.9496	1.8863	1.8366	2.1657	2.1036	2.0706	2.0706	2.0706	2.0706	2.0706	2.0706	2.0706	2.0706	2.0706	2.0706	2.0706	2.0706	2.0706	2.0706	2.0706	2.0706	2.0706	2.0706	2.0706	2.0706
1.7400	2.1094	2.0153	1.8027	1.8697	1.8006	1.8191	2.0078	2.0078	2.0371	1.8851	1.9345	2.1218	2.1364	1.8600	1.9872	2.1416	1.9157	2.0835	1.7983	2.1678	1.8885	2.0126	1.9100	2.0579	1.9496	1.8863	1.8366	2.1657	2.1036	2.0706	2.0706	2.0706	2.0706	2.0706	2.0706	2.0706	2.0706	2.0706	2.0706	2.0706	2.0706	2.0706	2.0706	2.0706	2.0706	2.0706	2.0706	2.0706	2.0706
1.7500	2.1094	2.0153	1.8027	1.8697	1.8006	1.8191	2.0078	2.0078	2.0371	1.8851	1.9345	2.1218	2.1364	1.8600	1.9872	2.1416	1.9157	2.0835	1.7983	2.1678	1.8885	2.0126	1.9100	2.0579	1.9496	1.8863	1.8366	2.1657	2.1036	2.0706	2.0706	2.0706	2.0706	2.0706	2.0706	2.0706	2.0706	2.0706	2.0706	2.0706	2.0706	2.0706	2.0706	2.0706	2.0706	2.0706	2.0706	2.0706	2.0706
1.7600	2.1094	2.0153	1.8027	1.8697	1.8006	1.8191	2.0078	2.0078	2.0371	1.8851	1.9345	2.1218	2.1364	1.8600	1.9872	2.1416	1.9157	2.0835	1.7983	2.1678	1.8885	2.0126	1.9100	2.0579	1.9496	1.8863	1.8366	2.1657	2.1036	2.0706	2.0706	2.0706	2.0706	2.0706	2.0706	2.0706	2.0706	2.0706	2.0706	2.0706	2.0706	2.0706	2.0706	2.0706	2.0706	2.0706	2.0706	2.0706	2.0706
1.7700	2.1094	2.0153	1.8027	1.8697	1.8006	1.8191	2.0078	2.0078	2.0371	1.8851	1.9345	2.1218	2.1364	1.8600	1.9872	2.1416	1.9157	2.0835	1.7983	2.1678	1.8885	2.0126	1.9100	2.0579	1.9496	1.8863	1.8366	2.1657	2.1036	2.0706	2.0706	2.0706	2.0706	2.0706	2.0706	2.0706	2.0706	2.0706	2.0706	2.0706	2.0706	2.0706	2.0706	2.0706	2.0706	2.0706	2.0706	2.0706	2.0706
1.7800	2.1094	2.0153	1.8027	1.8697	1.8006	1.8191	2.0078	2.0078	2.0371	1.8851	1.9345	2.1218	2.1364	1.8600	1.9872	2.1416	1.9157	2.0835	1.7983	2.1678	1.8885	2.0126	1.9100	2.0579	1.9496	1.8863	1.8366	2.1657	2.1036	2.0706	2.0706	2.0706	2.0706	2.0706	2.0706	2.0706	2.0706	2.0706	2.0706	2.0706	2.0706	2.0706	2.0706	2.0706	2.0706	2.0706	2.0706	2.0706	2.0706
1.7900	2.1094	2.0153	1.8027	1.8697	1.8006	1.8191	2.0078	2.0078	2.0371	1.8851	1.9345	2.1218	2.1364	1.8600	1.9872	2.1416	1.9157	2.0835	1.7983	2.1678	1.8885	2.0126	1.9100	2.0579	1.9496	1.8863	1.8366	2.1657	2.1036	2.0706	2.0706	2.0706	2.0706	2.0706	2.0706	2.0706	2.0706	2.0706	2.0706	2.0706	2.0706	2.0706	2.0706	2.0706	2.0706	2.0706	2.0706	2.0706	2.0706
1.8000	2.1094	2.0153	1.8027	1.8697	1.8006	1.8191	2.0078	2.0078	2.0371	1.8851	1.9345	2.1218	2.1364	1.8600	1.9872	2.1416	1.9157	2.0835	1.7983	2.1678	1.8885	2.0126	1.9100	2.0579	1.9496	1.8863	1.8366	2.1657	2.1036	2.0706	2.0706	2.0706	2.0706	2.0706	2.0706	2.0706	2.0706	2.0706	2.0706	2.0706	2.0706	2.0706	2.0706	2.0706	2.0706	2.0706	2.0706	2.0706	2.0706
1.8100	2.1094	2.0153	1.8027	1.8697	1.8006	1.8191	2.0078	2.0078	2.0371	1.8851	1.9345	2.1218	2.1364	1.8600	1.9872	2.1416	1.9157	2.0835	1.7983	2.1678	1.8885	2.0126	1.9100	2.0579	1.9496	1.8863	1.8366	2.1657	2.1036	2.0706	2.0706	2.0706	2.0706	2.0706	2.0706	2.0706	2.0706	2.0706	2.0706	2.0706	2.0706	2.0706	2.0706	2.0706	2.0706	2.0706	2.0706	2.0706	2.0706
1.8200	2.1094	2.0153	1.8027	1.8697	1.8006	1.8191	2.0078	2.0078	2.0371	1.8851	1.9345	2.1218	2.1364	1.8600	1.9872	2.1416	1.9157	2.0835	1.7983	2.1678	1.8885	2.0126	1.9100	2.0579	1.9496	1.8863	1.8366	2.1657	2.1036	2.0706	2.0706	2.0706	2.0706	2.0706	2.0706	2.0706	2.0706	2.0706	2.0706	2.0706	2.0706	2.0706	2.0706	2.0706	2.0706	2.0706	2.0706	2.0706	2.0706
1.8300	2.1094	2.0153	1.8027	1.8697	1.8006	1.8191	2.0078	2.0078	2.0371	1.8851	1.9345	2.1218	2.1364	1.8600	1.9872	2.1416	1.9157	2.0835	1.7983	2.1678	1.8885	2.0126	1.9100	2.0579	1.9496	1.8863	1.8366	2.1657	2.1036	2.0706	2.0706	2.0706	2.0706	2.0706	2.0706	2.0706	2.0706	2.0706	2.0706	2.0706	2.0706	2.0706	2.0706	2.0706	2.0706	2.0706	2.0706	2.0706	2.0706
1.8400	2.1094	2.0153	1.8027	1.8697	1.8006	1.8191	2.0078	2.0078	2.0371	1.8851	1.9345	2.1218	2.1364	1.8600	1.9872	2.1416	1.9157	2.0835	1.7983	2.1678	1.8885	2.0126	1.9100	2.0579	1.9496	1.8863	1.8366	2.1657	2.1036	2.0706	2.0706	2.0706	2.0706	2.0706	2.0706	2.0706	2.0706	2.0706	2.0706	2.0706	2.0706	2.0706	2.0706	2.0706	2.0706	2.0706	2.0706	2.0706	2.0706
1.8500	2.1094	2.0153	1.8027	1.8697	1.8006	1.8191	2.0078	2.0078	2.0371	1.8851	1.9345	2.1218	2.1364	1.8600	1.9872	2.1416	1.9157	2.0835	1.7983	2.1678	1.8885	2.0126	1.9100	2.0579	1.9496	1.8863	1.8366	2.1657	2.1036	2.0706	2.0706	2.0706	2.0706	2.0706	2.0706	2.0706	2.0706	2.0706	2.0706	2.0706	2.0706	2.0706	2.0706	2.0706	2.0706	2.0706	2.0706	2.0706	2.0706
1.8600	2.1094	2.0153	1.8027	1.8697	1.8006	1.8191	2.0078	2.0078	2.0371	1.8851	1.9345	2.1218	2.1364	1.8600	1.9872	2.1416	1.9157	2.0835	1.7983	2.1678	1.8885	2.0126	1.9100	2.0579	1.9496	1.8863	1.8366	2.1657	2.1036	2.0706	2.0706	2.0706	2.0706	2.0706	2.0706	2.0706	2.0706	2.0706	2.0706	2.0706	2.0706	2.0706	2.0706	2.0706	2.0706	2.0706	2.0706	2.0706	2.0706
1.8700	2.1094	2.0153	1.8027	1.8697	1.8006	1.8191	2.0078	2.0078	2.0371	1.8851	1.9345	2.1218	2.1364	1.8600	1.9872	2.1416	1.9157	2.0835	1.7983	2.1678	1.8885	2.0126	1.9100	2.0579	1.9496	1.8863	1.8366	2.1657	2.1036	2.0706	2.0706	2.0706	2.0706	2.0706	2.0706	2.0706	2.0706	2.0706	2.0706	2.0706	2.0706	2.0706	2.0706	2.0706	2.0706	2.0706	2.0706	2.0706	2.0706
1.8800	2.1094	2.0153	1.8027	1.8697	1.8006	1.8191	2.0078	2.0078	2.0371	1.8851	1.9345	2.1218	2.1364	1.8600	1.9872	2.1416	1.9157	2.0835	1.7983	2.1678	1.8885	2.0126	1.9100	2.0579	1.9496	1.8863	1.8366	2.1657	2.1036	2.0706	2.0706	2.0706	2.0706	2.0706	2.0706	2.0706	2.0706	2.0706	2.0706	2.0706	2.0706	2.0706	2.0706	2.0706	2.0706	2.0706	2.0706	2.0706	2.0706
1.8900	2.1094	2.0153	1.8027	1.8697	1.8006	1.8191	2.0078	2.0078	2.0371	1.8851	1.9345	2.1218	2.1364	1.8600	1.9872	2.1416	1.9157	2.0835	1.7983	2.1678	1.8885	2.0126	1.9100	2.0579	1.9496	1.8863	1.8366	2.1657	2.1036	2.0706	2.0706	2.0706	2.0706	2.0706	2.0706	2.0706	2.0706	2.0706	2.0706	2.0706	2.0706	2.0706	2.0706	2.0706	2.0706	2.0706	2.0706	2.0706	2.0706
1.9000	2.1094	2.0153	1.8027	1.8697	1.8006	1.8191	2.0078	2.0078	2.0371	1.8851	1.9345	2.1218	2.1364	1.8600	1.9872	2.1416	1.9157	2.0835	1.7983	2.1678	1.8885	2.0126	1.9100	2.0579	1.9496	1.8863	1.8366	2.1657	2.1036	2.0706	2.0706	2.0706	2.0706	2.0706	2.0706	2.0706	2.0706	2.0706	2.0706	2.0706	2.0706	2.0706	2.0706	2.0706	2.0706	2.0706	2.0706	2.0706	2.0706
1.9100	2.3764	2.2699	2.0295	2.1054	2.0272	2.0480	2.2615	2.2615	2.2947	2.1226	2.1786	2.3904	2.4069	2.0943	2.2382	2.4127	2.1573	2.3471	2.0246	2.4425	2.1265	2.2670	2.1510	2.3182	2.1957	2.1241	2.0678	2.4400	2.3698	2.3326	2.3326	2.3326	2.3326	2.3326	2.3326	2.3326	2.3326	2.3326	2.3326	2.3326	2.3326	2.3326	2.3326	2.3326	2.3326	2.3326	2.3326	2.3326	2.3326
1.9200	2.3764	2.2699	2.0295	2.1054	2.0272	2.0480	2.2615	2.2615	2.2947	2.1226	2.1786	2.3904	2.4069	2.0943	2.2382	2.4127	2.1573	2.3471	2.0246	2.4425	2.1265	2.2670	2.1510	2.3182	2.1957	2.1241	2.0678	2.4400	2.3698	2.3326	2.3326	2.3326	2.3326	2.3326	2.3326	2.3326	2.3326	2.3326	2.3326	2.3326	2.3326	2.3326	2.3326	2.3326	2.3326	2.3326	2.3326	2.3326	2.3326
1.9300	2.3764	2.2699	2.0295	2.1054	2.0272	2.0480	2.2615	2.2615	2.2947	2.1226	2.1786	2.3904	2.4069	2.0943	2.2382	2.4127	2.1573	2.3471	2.0246	2.4425	2.1265	2.2670	2.1510	2.3182	2.1957	2.1241	2.0678	2.4400	2.3698	2.3326	2.3326	2.3326	2.3326	2.3326	2.3326	2.3326	2.3326	2.3326	2.3326	2.3326	2.3326	2.3326	2.3326	2.3326	2.3326	2.3326	2.3326	2.3326	2.3326
1.9400	2.3764	2.2699	2.0295	2.1054	2.0272	2.0480	2.2615	2.2615	2.2947	2.1226	2.1786	2.3904	2.4069	2.0943	2.2382	2.4127	2.1573	2.3471	2.0246	2.4425	2.1265	2.2670	2.1510	2.3182	2.1957	2.1241	2.0678	2.4400	2.3698	2.3326	2.3326	2.3326	2.3326	2.3326	2.3326	2.3326	2.3326	2.3326	2.3326	2.3326	2.3326	2.3326	2.3326	2.3326	2.3326	2.3326	2.3326	2.3326	2.3326
1.9500	2.3764	2.2699	2.0295	2.1054	2.0272	2.0480	2.2615	2.2615	2.2947	2.1226	2.1786	2.3904	2.4069	2.0943	2.2382	2.4127	2.1573	2.3471	2.0246	2.4425	2.1265	2.2670	2.1510	2.3182	2.1957	2.1241	2.0678	2.4400	2.3698	2.3326	2.3326	2.3326	2.3326	2.3326	2.3326	2.3326	2.3326	2.3326	2.3326	2.3326	2.3326	2.3326	2.3326	2.3326	2.3326	2.3326	2.3326	2.3326	2.3326
1.9600	2.3764	2.2699	2.0295	2.1054	2.0272	2.0480	2.2615	2.2615	2.2947	2.1226	2.1786	2.3904	2.4069	2.0943	2.2382	2.4127	2.1573	2.3471	2.0246	2.4425	2.1265	2.2670	2.1510	2.3182	2.1957	2.1241	2.0678	2.4400	2.3698	2.3326	2.3326	2.3326	2.3326	2.3326	2.3326	2.3326	2.3326	2.3326	2.3326	2.3326	2.3326	2.3326	2.3326	2.3326	2.3326	2.3326	2.3326	2.3326	2.3326
1.9700	2.3764	2.2699	2.0295	2.1054	2.0272	2.0480	2.2615	2.2615	2.2947	2.1226	2.1786	2.3904	2.4069	2.0943	2.2382	2.4127	2.1573	2.3471	2.0246	2.4425	2.1265	2.2670	2.1510	2.3182	2.1957	2.1241	2.0678	2.4400	2.3698	2.3326	2.3326	2.3326	2.3326	2.3326	2.3326	2.3326	2.3326	2.3326	2.3326	2.3326	2.3326	2.3326	2.3326	2.3326	2.3326	2.3326	2.3326	2.3326	2.3326
1.9800	2.3764	2.2699	2.0295	2.1054	2.0272	2.0480	2.2615	2.2615	2.2947	2.1226	2.1786	2.3904	2.4069	2.0943	2.2382	2.4127	2.1573	2.3471	2.0246	2.4425	2.1265	2.2670	2.1510	2.3182	2.1957	2.1241	2.0678	2.4400	2.3698	2.3326	2.3326	2.3326	2.3326	2.3326	2.3326	2.3326	2.3326	2.3326	2.3326	2.3326	2.3326	2.3326	2.3326	2.3326	2.3326	2.3326	2.3326	2.3326	2.3326
1.9900	2.3764	2.2699	2.0295	2.1054	2.0272	2.0480	2.2615	2.2615	2.2947	2.1226	2.1786	2.3904	2.4069	2.0943	2.2382	2.4127	2.1573	2.3471	2.0246	2.4425	2.1265	2.2670	2.1510	2.3182	2.1957	2.1241	2.0678	2.4400	2.3698	2.3326	2.3326	2.3326	2.3326	2.3326	2.3326	2.3326	2.3326	2.3326	2.3326	2.3326	2.3326	2.3326	2.3326	2.3326	2.3326	2.3326	2.3326	2.3326	2.3326
2.0000	2.3764	2.2699	2.0295	2.1054	2.0272	2.0480	2.2615	2.2615	2.2947	2.1226	2.1786	2.3904	2.4069	2.0943	2.2382	2.4127	2.1573	2.3471	2.0246	2.4425	2.1265	2.2670	2.1510	2.3182	2.1957	2.1241	2.0678	2.4400	2.3698	2.3326	2.3326	2.3326	2.3326	2.3326	2.3326	2.3326	2.3326	2.3326	2.3326	2.3326	2.3326	2.3326	2.3326	2.3326	2.3326	2.3326	2.3326	2.3326	2.3326
2.0100	2.3764	2.2699	2.0295	2.1054	2.0272	2.0480	2.2615	2.2615	2.2947	2.1226	2.1786	2.3904	2.4069	2.0943	2.2382	2.4127	2.1573	2.3471	2.0246	2.4425	2.1265	2.2670	2.1510	2.3182	2.1957	2.1241	2.0678	2.4400	2.3698	2.3326	2.3326	2.3326	2.3326	2.3326	2.3326	2.3326	2.3326	2.3326	2.3326	2.3326	2.3326	2.3326	2.3326	2.3326	2.3326	2.3326	2.3326	2.3326	2.3326
2.0200	2.3764	2.2699	2.0295	2.1054	2.0272	2.0480	2.2615	2.2615	2.2947	2.1226	2.1786	2.3904	2.4069	2.0943	2.2382	2.4127	2.1573	2.3471	2.0246	2.4425	2.1265	2.2670	2.1510	2.3182	2.1957	2.1241	2.0678	2.4400	2.3698	2.3326	2.3326	2.3326	2.3326	2.3326	2.3326	2.3326	2.3326	2.3326	2.3326	2.3326	2.3326	2.3326	2.3326	2.3326	2.3326	2.3326	2.3326	2.3326	2.3326
2.0300	2.3764	2.2699	2.0295	2.1054	2.0272	2.0480	2.2615	2.2615	2.2947	2.1226	2.1786	2.3904	2.4069	2.0943	2.2382	2.4127	2.1573	2.3471	2.0246	2.4425	2.1265	2.2670	2.1510	2.3182	2.1957	2.1241	2.0678	2.4400	2.3698	2.3326	2.3326	2.3326	2.3326	2.3326	2.3326	2.3326	2.3326	2.3326	2.3326	2.3326	2.3326	2.3326	2.3326	2.3326	2.3326	2.3326	2.3326	2.3326	2.3326
2.0400	2.3764	2.2699	2.0295	2.1054	2.0272	2.0480	2.2615	2.2615	2.2947	2.1226	2.1786	2.3904	2.4069	2.0943	2.2382	2.4127	2.1573	2.3471	2.0246	2.4425	2.1265	2.2670	2.1510	2.3182	2.1957	2.1241	2.0678	2.4400	2.3698	2.3326	2.3326	2.3326	2.3326	2.3326	2.3326	2.3326	2.3326	2.3326	2.3326	2.3326	2.3326	2.3326	2.3326	2.3326	2.3326	2.3326	2.3326	2.3326	2.3326
2.0500	2.3764	2.2699	2.0295	2.1054	2.0272	2.0480	2.2615	2.2615	2.2947	2.1226	2.1786	2.3904	2.4069	2.0943	2.2382	2.4127	2.1573	2.3471	2.0246	2.4425	2.1265	2.2670	2.1510	2.3182	2.1957	2.1241	2.0678	2.4400	2.3698	2.3326	2.3326	2.3326	2.3326	2.3326	2.3326	2.3326	2.3326	2.3326	2.3326	2.3326	2.3326	2.3326	2.3326	2.3326	2.3326	2.3326	2.3326	2.3326	2.3326
2.0600	2.3764	2.2699	2.0295	2.1054	2.0272	2.0480	2.2615	2.2615	2.2947	2.1226	2.1786	2.3904	2.4069	2.0943	2.2382	2.4127	2.1573	2.3471	2.0246	2.4425	2.1265	2.2670	2.1510	2.3182	2.1957	2.1241	2.0678	2.4400	2.3698	2.3326	2.3326	2.3326	2.3326	2.3326	2.3326	2.3326	2.3326	2.3326	2.3326	2.3326	2.3326	2.3326	2.3326	2.3326	2.3326	2.3326	2.3326	2.3326	2.3326
2.0700	2.3764	2.2699	2.0295	2.1054	2.0272	2.0480	2.2615	2.2615	2.2947	2.1226	2.1786	2.3904	2.4069	2.0943	2.2382	2.4127	2.1573	2.3471	2.0246	2.4425	2.1265	2.2670	2.1510	2.3182	2.1957	2.1241	2.0678	2.4400	2.3698	2.3326	2.3326	2.3326	2.3326	2.3326	2.3326	2.3326	2.3326	2.3326	2.3326	2.3326	2.3326	2.3326	2.3326	2.3326	2.3326	2.3326	2.3326	2.3326	2.3326
2.0800	2.3764	2.2699	2.0295	2.1054	2.0272	2.0480	2.2615	2.2615	2.2947	2.1226	2.1786	2.3904	2.4069	2.0943	2.2382	2.4127	2.1573	2.3471	2.0246	2.4425	2.1265	2.2670	2.1510	2.3182	2.1957	2.1241	2.0678	2.4400	2.3698	2.3326	2.3326	2.3326	2.3326	2.3326	2.3326	2.3326	2.3326	2.3326	2.3326	2.3326	2.3326	2.3326	2.3326	2.3326	2.3326	2.3326	2.3326	2.3326	2.3326
2.0900	2.3764	2.2699	2.0295	2.1054	2.0272	2.0480	2.2615	2.2615	2.2947	2.1226	2.1786	2.3904	2.4069	2.0943	2.2382	2.4127	2.1573	2.3471	2.0246	2.4425	2.1265	2.2670	2.1510	2.3182	2.1957	2.1241	2.0678	2.4400	2.3698	2.3326	2.3326	2.3326	2.3326	2.3326	2.3326	2.3326	2.3326	2.3326	2.3326	2.3326	2.3326	2.3326	2.3326	2.3326	2.3326	2.3326	2.3326	2.3326	2.3326
2.1000	2.3764	2.2699	2.0295	2.1054	2.0272	2.0480	2.2615	2.2615	2.2947	2.1226	2.1786	2.3904	2.4069	2.0943	2.2382	2.4127	2.1573	2.3471	2.0246	2.4425	2.1265	2.2670	2.1510	2.3182	2.1957	2.1241	2.0678	2.4400	2.3698	2.3326	2.3326	2.3326	2.3326	2.3326	2.3326	2.3326	2.3326	2.3326	2.3326	2.3326	2.3326	2.3326	2.3326	2.3326	2.3326	2.3326	2.3326	2.3326	2.3326
2.1100	2.6513	2.5319	2.2625	2.3477	2.2600	2.2833	2.5225	2.5225	2.5597	2.3669	2.4296	2.6668	2.6854	2.3352	2.4963	2.6919	2.4058	2.6184	2.2571	2.7252	2.3712	2.5288	2.3988	2.5860	2.4488	2.3686	2.3056	2.7224	2.6438	2.6021	2.6021	2.6021	2.6021	2.6021	2.6021	2.6021	2.6021	2.6021	2.6021	2.6021	2.6021	2.6021	2.6021	2.6021	2.6021	2.6021	2.6021	2.6021	2.6021
2.1200	2.6513	2.5319	2.2625	2.3477	2.2600	2.2833	2.5225	2.5225	2.5597	2.3669	2.4296	2.6668	2.6854	2.3352	2.4963	2.6919	2.4058	2.6184	2.2571	2.7252	2.3712	2.5288	2.3988	2.5860	2.4488	2.3686	2.3056	2.7224	2.6438	2.6021	2.6021	2.6021	2.6021	2.6021	2.6021	2.6021	2.6021	2.6021	2.6021	2.6021	2.6021	2.6021	2.6021	2.6021	2.6021	2.6021	2.6021	2.6021	2.6021
2.1300	2.6513	2.5319	2.2625	2.3477	2.2600	2.2833	2.5225	2.5225	2.5597	2.3669	2.4296	2.6668	2.6854	2.3352	2.4963	2.6919	2.4058	2.6184	2.2571	2.7252	2.3712	2.5288	2.3988	2.5860	2.4488	2.3686	2.3056	2.7224	2.6438	2.6021	2.6021	2.6021	2.6021	2.6021	2.6021	2.6021	2.6021	2.6021	2.6021	2.6021	2.6021	2.6021	2.6021	2.6021	2.6021	2.6021	2.6021	2.6021	2.6021
2.1400	2.6513	2.5319	2.2625	2.3477	2.2600	2.2833	2.5225	2.5225	2.5597	2.3669	2.4296	2.6668	2.6854	2.3352	2.4963	2.6919	2.4058	2.6184	2.2571	2.7252	2.3712	2.5288	2.3988	2.5860	2.4488	2.3686	2.3056	2.7224	2.6438	2.6021	2.6021	2.6021	2.6021	2.6021	2.6021	2.6021	2.6021	2.6021	2.6021	2.6021	2.6021	2.6021	2.6021	2.6021	2.6021	2.6021	2.6021	2.6021	2.6021
2.1500	2.6513	2.5319	2.2625	2.3477	2.2600	2.2833	2.5225	2.5225	2.5597	2.3669	2.4296	2.6668	2.6854	2.3352	2.4963	2.6919	2.4058	2.6184	2.2571	2.7252	2.3712	2.5288	2.3988	2.5860	2.4488	2.3686	2.3056	2.7224	2.6438	2.6021	2.6021	2.6021	2.6021	2.6021	2.6021	2.6021	2.6021	2.6021	2.6021	2.6021	2.6021	2.6021	2.6021	2.6021	2.6021	2.6021	2.6021	2.6021	2.6021
2.1600	2.6513	2.5319	2.2625	2.3477	2.2600	2.2833	2.5225	2.5225	2.5597	2.3669	2.4296	2.6668	2.6854	2.3352	2.4963	2.6919	2.4058	2.6184	2.2571	2.7252	2.3712	2.5288	2.3988	2.5860	2.4488	2.3686	2.3056	2.7224	2.6438	2.6021	2.6021	2.6021	2.6021	2.6021	2.6021	2.6021	2.6021	2.6021	2.6021	2.6021	2.6021	2.6021	2.6021	2.6021	2.6021	2.6021	2.6021	2.6021	2.6021
2.1700	2.6513	2.5319	2.2625	2.3477	2.2600	2.2833	2.5225	2.5225	2.5597	2.3669	2.4296	2.6668	2.6854	2.3352	2.4963	2.6919	2.4058	2.6184	2.2571	2.7252	2.3712	2.5288	2.3988	2.5860	2.4488	2.3686	2.3056	2.7224	2.6438	2.6021	2.6021	2.6021	2.6021	2.6021	2.6021	2.6021	2.6021	2.6021	2.6021	2.6021	2.6021	2.6021	2.6021	2.6021	2.6021	2.6021	2.6021	2.6021	2.6021
2.1800	2.6513	2.5319	2.2625	2.3477	2.2600	2.2833	2.5225	2.5225	2.5597	2.3669	2.4296	2.6668	2.6854	2.3352	2.4963	2.6919	2.4058	2.6184	2.2571	2.7252	2.3712	2.5288	2.3988	2.5860	2.4488	2.3686	2.3056	2.7224	2.6438	2.6021	2.6021	2.6021	2.6021	2.6021	2.6021	2.6021	2.6021	2.6021	2.6021	2.6021	2.6021	2.6021	2.6021	2.6021	2.6021	2.6021	2.6021	2.6021	2.6021
2.1900	2.6513	2.5319	2.2625	2.3477	2.2600	2.2833	2.5225	2.5225	2.5597	2.3669	2.4296	2.6668	2.6854	2.3352	2.4963	2.6919	2.4058	2.6184	2.2571	2.7252	2.3712	2.5288	2.3988	2.5860	2.4488	2.3686	2.3056	2.7224	2.6438	2.6021	2.6021	2.6021	2.6021	2.6021	2.6021	2.6021	2.6021	2.6021	2.6021	2.6021	2.6021	2.6021	2.6021	2.6021	2.6021	2.6021	2.6021	2.6021	2.6021
2.2000	2.6513	2.5319	2.2625	2.3477	2.2600	2.2833	2.5225	2.5225	2.5597	2.3669	2.4296	2.6668	2.6854	2.3352	2.4963	2.6919	2.4058	2.6184	2.2571	2.7252	2.3712	2.5288	2.3988	2.5860	2.4488	2.3686	2.3056	2.7224	2.6438	2.6021	2.6021	2.6021	2.6021	2.6021	2.6021	2.6021	2.6021	2.6021	2.6021	2.6021	2.6021	2.6021	2.6021	2.6021	2.6021	2.6021	2.6021	2.6021	2.6021
2.2100	2.6513	2.5319	2.2625	2.3477	2.2600	2.2833	2.5225	2.5225	2.5597	2.3669	2.4296	2.6668	2.6854	2.3352	2.4963	2.6919	2.4058	2.6184	2.2571	2.7252	2.3712	2.5288	2.3988	2.5860	2.4488	2.3686	2.3056	2.7224	2.6438	2.6021	2.6021	2.6021	2.6021	2.6021	2.6021	2.6021	2.6021	2.6021	2.6021	2.6021	2.6021	2.6021	2.6021	2.6021	2.6021	2.6021	2.6021	2.6021	2.6021
2.2200	2.6513	2.5319	2.2625	2.3477	2.2600	2.2833	2.5225	2.5225	2.5597	2.3669	2.4296	2.6668	2.6854	2.3352	2.4963	2.6919	2.4058	2.6184	2.2571	2.7252	2.3712	2.5288	2.3988	2.5860	2.4488	2.3686	2.3056	2.7224	2.6438	2.6021	2.6021	2.6021	2.6021	2.6021	2.6021	2.6021	2.6021	2.6021	2.6021	2.6021	2.6021	2.6021	2.6021	2.6021	2.6021	2.6021	2.6021	2.6021	2.6021
2.2300	2.6513	2.5319	2.2625	2.3477	2.2600	2.2833	2.5225	2.5225	2.5597	2.3669	2.4296	2.6668	2.6854	2.3352	2.4963	2.6919	2.4058	2.6184	2.2571	2.7252	2.3712	2.5288	2.3988	2.5860	2.4488	2.3686	2.3056	2.7224	2.6438	2.6021	2.6021	2.6021	2.6021	2.6021	2.6021	2.6021	2.6021	2.6021	2.6021	2.6021	2.6021	2.6021	2.6021	2.6021	2.6021	2.6021	2.6021	2.6021	2.6021
2.2400	2.6513	2.5319	2.2625	2.3477	2.2600	2.2833	2.5225	2.5225	2.5597	2.3669	2.4296	2.6668	2.6854	2.3352	2.4963	2.6919	2.4058	2.6184	2.2571	2.7252	2.3712	2.5288	2.3988	2.5860	2.4488	2.3686	2.3056	2.7224	2.6438	2.6021	2.6021	2.6021	2.6021	2.6021	2.6021	2.6021	2.6021	2.6021	2.6021	2.6021	2.6021	2.6021	2.6021	2.6021	2.6021	2.6021	2.6021	2.6021	2.6021
2.2500	2.6513	2.5319	2.2625	2.3477	2.2600	2.2833	2.5225	2.5225	2.5597	2.3669	2.4296	2.6668	2.6854	2.3352	2.4963	2.6919	2.4058	2.6184	2.2571	2.7252	2.3712	2.5288	2.3988	2.5860	2.4488	2.3686	2.3056	2.7224	2.6438	2.6021	2.6021	2.6021	2.6021	2.6021	2.6021	2.6021	2.6021	2.6021	2.6021	2.6021	2.6021	2.6021	2.6021	2.6021	2.6021	2.6021	2.6021	2.6021	2.6021
2.2600	2.6513	2.5319	2.2625	2.3477	2.2600	2.2833	2.5225	2.5225	2.5597	2.3669	2.4296	2.6668	2.6854	2.3352	2.4963	2.6919	2.4058	2.6184	2.2571	2.7252	2.3712	2.5288	2.3988	2.5860	2.4488	2.3686	2.3056	2.7224	2.6438	2.6021	2.6021	2.6021	2.6021	2.6021	2.6021	2.6021	2.6021	2.6021	2.6021	2.6021	2.6021	2.6021	2.6021	2.6021	2.6021	2.6021	2.6021	2.6021	2.6021
2.2700	2.6513	2.5319	2.2625	2.3477	2.2600	2.2833	2.5225	2.5225	2.5597	2.3669	2.4296	2.6668	2.6854	2.3352	2.4963	2.6919	2.4058	2.6184	2.2571	2.7252	2.3712	2.5288	2.3988	2.5860	2.4488	2.3686	2.3056	2.7224	2.6438	2.6021	2.6021	2.6021	2.6021	2.6021	2.6021	2.6021	2.6021	2.6021	2.6021	2.6021	2.6021	2.6021	2.6021	2.6021	2.6021	2.6021	2.6021	2.6021	2.6021
2.2800	2.6513	2.5319	2.2625	2.3477	2.2600	2.2833	2.5225	2.5225	2.5597	2.3669	2.4296	2.6668	2.6854	2.3352	2.4963	2.6919	2.4058	2.6184	2.2571	2.7252	2.3712	2.5288	2.3988	2.5860	2.4488	2.3686	2.3056	2.7224	2.6438	2.6021	2.6021	2.6021	2.6021	2.6021	2.6021	2.6021	2.6021	2.6021	2.6021	2.6021	2.6021	2.6021	2.6021	2.6021	2.6021	2.6021	2.6021	2.6021	2.6021
2.2900	2.6513	2.5319	2.2625	2.3477	2.2600	2.2833	2.5225	2.5225	2.5597	2.3669	2.4296	2.6668	2.6854	2.3352	2.4963	2.6919	2.4058	2.6184	2.2571	2.7252	2.3712	2.5288	2.3988	2.5860	2.4488	2.3686	2.3056	2.7224	2.6438	2.6021	2.6021	2.6021	2.6021	2.6021	2.6021	2.6021	2.6021	2.6021	2.6021	2.6021	2.6021	2.6021	2.6021	2.6021	2.6021	2.6021	2.6021	2.6021	2.6021
2.3000	2.6513	2.5319	2.2625	2.3477	2.2600	2.2833	2.5225	2.5225	2.5597	2.3669	2.4296	2.6668	2.6854	2.3352	2.4963	2.6919	2.4058	2.6184	2.2571	2.7252	2.3712	2.5288	2.3988	2.5860	2.4488	2.3686	2.3056	2.7224	2.6438	2.6021	2.6021	2.6021	2.6021	2.6021	2.6021	2.6021	2.6021	2.6021	2.6021	2.6021	2.6021	2.6021	2.6021	2.6021	2.6021	2.6021	2.6021	2.6021	2.6021
2.3100	2.9264	2.7941	2.4957	2.5903	2.4929	2.5187	2.7838	2.7838	2.8250	2.6114	2.6808	2.9436	2.9641	2.5762	2.7547	2.9713	2.6544	2.8900	2.4898	3.0082	2.6161	2.7908	2.6468	2.8541	2.7021	2.6133	2.5435	3.0051	2.9180	2.8719	2.8719	2.8719	2.8719	2.8719	2.8719	2.8719	2.8719	2.8719	2.8719	2.8719	2.8719	2.8719	2.8719	2.8719	2.8719	2.8719	2.8719	2.8719	2.8719
2.3200	2.9264	2.7941	2.4957	2.5903	2.4929	2.5187	2.7838	2.7838	2.8250	2.6114	2.6808	2.9436	2.9641	2.5762	2.7547	2.9713	2.6544	2.8900	2.4898	3.0082	2.6161	2.7908	2.6468	2.8541	2.7021	2.6133	2.5435	3.0051	2.9180	2.8719	2.8719	2.8719	2.8719	2.8719	2.8719	2.8719	2.8719	2.8719	2.8719	2.8719	2.8719	2.8719	2.8719	2.8719	2.8719	2.8719	2.8719	2.8719	2.8719
2.3300	2.9264	2.7941	2.4957	2.5903	2.4929	2.5187	2.7838	2.7838	2.8250	2.6114	2.6808	2.9436	2.9641	2.5762	2.7547	2.9713	2.6544	2.8900	2.4898	3.0082	2.6161	2.7908	2.6468	2.8541	2.7021	2.6133	2.5435	3.0051	2.9180	2.8719	2.8719	2.8719	2.8719	2.8719	2.8719	2.8719	2.8719	2.8719	2.8719	2.8719	2.8719	2.8719	2.8719	2.8719	2.8719	2.8719	2.8719	2.8719	2.8719
2.3400	2.9264	2.7941	2.4957	2.5903	2.4929	2.5187	2.7838	2.7838	2.8250	2.6114	2.6808	2.9436	2.9641	2.5762	2.7547	2.9713	2.6544	2.8900	2.4898	3.0082	2.6161	2.7908	2.6468	2.8541	2.7021	2.6133	2.5435	3.0051	2.9180	2.8719	2.8719	2.8719	2.8719	2.8719	2.8719	2.8719	2.8719	2.8719	2.8719	2.8719	2.8719	2.8719	2.8719	2.8719	2.8719	2.8719	2.8719	2.8719	2.8719
2.3500	2.9264	2.7941	2.4957	2.5903	2.4929	2.5187	2.7838	2.7838	2.8250	2.6114	2.6808	2.9436	2.9641	2.5762	2.7547	2.9713	2.6544	2.8900	2.4898	3.0082	2.6161	2.7908	2.6468	2.8541	2.7021	2.6133	2.5435	3.0051	2.9180	2.8719	2.8719	2.8719	2.8719	2.8719	2.8719	2.8719	2.8719	2.8719	2.8719	2.8719	2.8719	2.8719	2.8719	2.8719	2.8719	2.8719	2.8719	2.8719	2.8719
2.3600	2.9264	2.7941	2.4957	2.5903	2.4929	2.5187	2.7838	2.7838	2.8250	2.6114	2.6808	2.9436	2.9641	2.5762	2.7547	2.9713	2.6544	2.8900	2.4898	3.0082	2.6161	2.7908	2.6468	2.8541	2.7021	2.6133	2.5435	3.0051	2.9180	2.8719	2.8719	2.8719	2.8719	2.8719	2.8719	2.8719	2.8719	2.8719	2.8719	2.8719	2.8719	2.8719	2.8719	2.8719	2.8719	2.8719	2.8719	2.8719	2.8719
2.3700	2.9264	2.7941	2.4957	2.5903	2.4929	2.5187	2.7838	2.7838	2.8250	2.6114	2.6808	2.9436	2.9641	2.5762	2.7547	2.9713	2.6544	2.8900	2.4898	3.0082	2.6161	2.7908	2.6468	2.8541	2.7021	2.6133	2.5435	3.0051	2.9180	2.8719	2.8719	2.8719	2.8719	2.8719	2.8719	2.8719	2.8719	2.8719	2.8719	2.8719	2.8719	2.8719	2.8719	2.8719	2.8719	2.8719	2.8719	2.8719	2.8719
2.3800	2.9264	2.7941	2.4957	2.5903	2.4929	2.5187	2.7838	2.7838	2.8250	2.6114	2.6808	2.9436	2.9641	2.5762	2.7547	2.9713	2.6544	2.8900	2.4898	3.0082	2.6161	2.7908	2.6468	2.8541	2.7021	2.6133	2.5435	3.0051	2.9180	2.8719	2.8719	2.8719	2.8719	2.8719	2.8719	2.8719	2.8719	2.8719	2.8719	2.8719	2.8719	2.8719	2.8719	2.8719	2.8719	2.8719	2.8719	2.8719	2.8719
2.3900	2.9264	2.7941	2.4957	2.5903	2.4929	2.5187	2.7838	2.7838	2.8250	2.6114	2.6808	2.9436	2.9641	2.5762	2.7547	2.9713	2.6544	2.8900	2.4898	3.0082	2.6161	2.7908	2.6468	2.8541	2.7021	2.6133	2.5435	3.0051	2.9180	2.8719	2.8719	2.8719	2.8719	2.8719	2.8719	2.8719	2.8719	2.8719	2.8719	2.8719	2.8719	2.8719	2.8719	2.8719	2.8719	2.8719	2.8719	2.8719	2.8719
2.4000	2.9264	2.7941	2.4957	2.5903	2.4929	2.5187	2.7838	2.7838	2.8250	2.6114	2.6808	2.9436	2.9641	2.5762	2.7547	2.9713	2.6544	2.8900	2.4898	3.0082	2.6161	2.7908	2.6468	2.8541	2.7021	2.6133	2.5435	3.0051	2.9180	2.8719	2.8719	2.8719	2.8719	2.8719	2.8719	2.8719	2.8719	2.8719	2.8719	2.8719	2.8719	2.8719	2.8719	2.8719	2.8719	2.8719	2.8719	2.8719	2.8719
2.4100	2.9264	2.7941	2.4957	2.5903	2.4929	2.5187	2.7838	2.7838	2.8250	2.6114	2.6808	2.9436	2.9641	2.5762	2.7547	2.9713	2.6544	2.8900	2.4898	3.0082	2.6161	2.7908	2.6468	2.8541	2.7021	2.6133	2.5435	3.0051	2.9180	2.8719	2.8719	2.8719	2.8719	2.8719	2.8719	2.8719	2.8719	2.8719	2.8719	2.8719	2.8719	2.8719	2.8719	2.8719	2.8719	2.8719	2.8719	2.8719	2.8719
2.4200	2.9264	2.7941	2.4957	2.5903	2.4929	2.5187	2.7838	2.7838	2.8250	2.6114	2.6808	2.9436	2.9641	2.5762	2.7547	2.9713	2.6544	2.8900	2.4898	3.0082	2.6161	2.7908	2.6468	2.8541	2.7021	2.6133	2.5435	3.0051	2.9180	2.8719	2.8719	2.8719	2.8719	2.8719	2.8719	2.8719	2.8719	2.8719	2.8719	2.8719	2.8719	2.8719	2.8719	2.8719	2.8719	2.8719	2.8719	2.8719	2.8719
2.4300	2.9264	2.7941	2.4957	2.5903	2.4929	2.5187	2.7838	2.7838	2.8250	2.6114	2.6808	2.9436	2.9641	2.5762	2.7547	2.9713	2.6544	2.8900	2.4898	3.0082	2.6161	2.7908	2.6468	2.8541	2.7021	2.6133	2.5435	3.0051	2.9180	2.8719	2.8719	2.8719	2.8719	2.8719	2.8719	2.8719	2.8719	2.8719	2.8719	2.8719	2.8719	2.8719	2.8719	2.8719	2.8719	2.8719	2.8719	2.8719	2.8719
2.4400	2.9264	2.7941	2.4957	2.5903	2.4929	2.5187	2.7838	2.7838	2.8250	2.6114	2.6808	2.9436	2.9641	2.5762	2.7547	2.9713	2.6544	2.8900	2.4898	3.0082	2.6161	2.7908	2.6468	2.8541	2.7021	2.6133	2.5435	3.0051	2.9180	2.8719	2.8719	2.8719	2.8719	2.8719	2.8719	2.8719	2.8719	2.8719	2.8719	2.8719	2.8719	2.8719	2.8719	2.8719	2.8719	2.8719	2.8719	2.8719	2.8719
2.4500	2.9264	2.7941	2.4957	2.5903	2.4929	2.5187	2.7838	2.7838	2.8250	2.6114	2.6808	2.9436	2.9641	2.5762	2.7547	2.9713	2.6544	2.8900	2.4898	3.0082	2.6161	2.7908	2.6468	2.8541	2.7021	2.6133	2.5435	3.0051	2.9180	2.8719	2.8719	2.8719	2.8719	2.8719	2.8719	2.8719	2.8719	2.8719	2.8719	2.8719	2.8719	2.8719	2.8719	2.8719	2.8719	2.8719	2.8719	2.8719	2.8719
2.4600	2.9264	2.7941	2.4957	2.5903	2.4929	2.5187	2.7838	2.7838	2.8250	2.6114	2.6808	2.9436	2.9641	2.5762	2.7547	2.9713	2.6544	2.8900	2.4898	3.0082	2.6161	2.7908	2.6468	2.8541	2.7021	2.6133	2.5435	3.0051	2.9180	2.8719	2.8719	2.8719	2.8719	2.8719	2.8719	2.8719	2.8719	2.8719	2.8719	2.8719	2.8719	2.8719	2.8719	2.8719	2.8719	2.8719	2.8719	2.8719	2.8719
2.4700	2.9264	2.7941	2.4957	2.5903	2.4929	2.5187	2.7838	2.7838	2.8250	2.6114	2.6808	2.9436	2.9641	2.5762	2.7547	2.9713	2.6544	2.8900	2.4898	3.0082	2.6161	2.7908	2.6468	2.8541	2.7021	2.6133	2.5435	3.0051	2.9180	2.8719	2.8719	2.8719	2.8719	2.8719	2.8719	2.8719	2.8719	2.8719	2.8719	2.8719	2.8719	2.8719	2.8719	2.8719	2.8719	2.8719	2.8719	2.8719	2.8719
2.4800	2.9264	2.7941	2.4957	2.5903	2.4929	2.5187	2.7838	2.7838	2.8250	2.6114	2.6808	2.9436	2.9641	2.5762	2.7547	2.9713	2.6544	2.8900	2.4898	3.0082	2.6161	2.7908	2.6468	2.8541	2.7021	2.6133	2.5435	3.0051	2.9180	2.8719	2.8719	2.8719	2.8719	2.8719	2.8719	2.8719	2.8719	2.8719	2.8719	2.8719	2.8719	2.8719	2.8719	2.8719	2.8719	2.8719	2.8719	2.8719	2.8719
2.4900	2.9264	2.7941	2.4957	2.5903	2.4929	2.5187	2.7838	2.7838	2.8250	2.6114	2.6808	2.9436	2.9641	2.5762	2.7547	2.9713	2.6544	2.8900	2.4898	3.0082	2.6161	2.7908	2.6468	2.8541	2.7021	2.6133	2.5435	3.0051	2.9180	2.8719	2.8719	2.8719	2.8719	2.8719	2.8719	2.8719	2.8719	2.8719	2.8719	2.8719	2.8719	2.8719	2.8719	2.8719	2.8719	2.8719	2.8719	2.8719	2.8719
2.5000	2.9264	2.7941	2.4957	2.5903	2.4929	2.5187	2.7838	2.7838	2.8250	2.6114	2.6808	2.9436	2.9641	2.5762	2.7547	2.9713	2.6544	2.8900	2.4898	3.0082	2.6161	2.7908	2.6468	2.8541	2.7021	2.6133	2.5435	3.0051	2.9180	2.8719	2.8719	2.8719	2.8719	2.8719	2.8719	2.8719	2.8719	2.8719	2.8719	2.8719	2.8719	2.8719	2.8719	2.8719	2.8719	2.8719	2.8719	2.8719	2.8719
2.5100	3.2026	3.0572	2.7295	2.8335	2.7265	2.7548	3.0460	3.0460	3.0912	2.8565	2.9329	3.2214	3.2440	2.8179	3.0140	3.2519	2.9039	3.1627	2.7231	3.2924	2.8618	3.0537	2.8957	3.1232	2.9563	2.8587	2.7821	3.2890	3.1934	3.1428	3.1428	3.1428	3.1428	3.1428	3.1428	3.1428	3.1428	3.1428	3.1428	3.1428	3.1428	3.1428	3.1428	3.1428	3.1428	3.1428	3.1428	3.1428	3.1428
2.5200	3.2026	3.0572	2.7295	2.8335	2.7265	2.7548	3.0460	3.0460	3.0912	2.8565	2.9329	3.2214	3.2440	2.8179	3.0140	3.2519	2.9039	3.1627	2.7231	3.2924	2.8618	3.0537	2.8957	3.1232	2.9563	2.8587	2.7821	3.2890	3.1934	3.1428	3.1428	3.1428	3.1428	3.1428	3.1428	3.1428	3.1428	3.1428	3.1428	3.1428	3.1428	3.1428	3.1428	3.1428	3.1428	3.1428	3.1428	3.1428	3.1428
2.5300	3.2026	3.0572	2.7295	2.8335	2.7265	2.7548	3.0460	3.0460	3.0912	2.8565	2.9329	3.2214	3.2440	2.8179	3.0140	3.2519	2.9039	3.1627	2.7231	3.2924	2.8618	3.0537	2.8957	3.1232	2.9563	2.8587	2.7821	3.2890	3.1934	3.1428	3.1428	3.1428	3.1428	3.1428	3.1428	3.1428	3.1428	3.1428	3.1428	3.1428	3.1428	3.1428	3.1428	3.1428	3.1428	3.1428	3.1428	3.1428	3.1428
2.5400	3.2026	3.0572	2.7295	2.8335	2.7265	2.7548	3.0460	3.0460	3.0912	2.8565	2.9329	3.2214	3.2440	2.8179	3.0140	3.2519	2.9039	3.1627	2.7231	3.2924	2.8618	3.0537	2.8957	3.1232	2.9563	2.8587	2.7821	3.2890	3.1934	3.1428	3.1428	3.1428	3.1428	3.1428	3.1428	3.1428	3.1428	3.1428	3.1428	3.1428	3.1428	3.1428	3.1428	3.1428	3.1428	3.1428	3.1428	3.1428	3.1428
2.5500	3.2026	3.0572	2.7295	2.8335	2.7265	2.7548	3.0460	3.0460	3.0912	2.8565	2.9329	3.2214	3.2440	2.8179	3.0140	3.2519	2.9039	3.1627	2.7231	3.2924	2.8618	3.0537	2.8957	3.1232	2.9563	2.8587	2.7821	3.2890	3.1934	3.1428	3.1428	3.1428	3.1428	3.1428	3.1428	3.1428	3.1428	3.1428	3.1428	3.1428	3.1428	3.1428	3.1428	3.1428	3.1428	3.1428	3.1428	3.1428	3.1428
2.5600	3.2026	3.0572	2.7295	2.8335	2.7265	2.7548	3.0460	3.0460	3.0912	2.8565	2.9329	3.2214	3.2440	2.8179	3.0140	3.2519	2.9039	3.1627	2.7231	3.2924	2.8618	3.0537	2.8957	3.1232	2.9563	2.8587	2.7821	3.2890	3.1934	3.1428	3.1428	3.1428	3.1428	3.1428	3.1428	3.1428	3.1428	3.1428	3.1428	3.1428	3.1428	3.1428	3.1428	3.1428	3.1428	3.1428	3.1428	3.1428	3.1428
2.5700	3.2026	3.0572	2.7295	2.8335	2.7265	2.7548	3.0460	3.0460	3.0912	2.8565	2.9329	3.2214	3.2440	2.8179	3.0140	3.2519	2.9039	3.1627	2.7231	3.2924	2.8618	3.0537	2.8957	3.1232	2.9563	2.8587	2.7821	3.2890	3.1934	3.1428	3.1428	3.1428	3.1428	3.1428	3.1428	3.1428	3.1428	3.1428	3.1428	3.1428	3.1428	3.1428	3.1428	3.1428	3.1428	3.1428	3.1428	3.1428	3.1428
2.5800	3.2026	3.0572	2.7295	2.8335	2.7265	2.7548	3.0460	3.0460	3.0912	2.8565	2.9329	3.2214	3.2440	2.8179	3.0140	3.2519	2.9039	3.1627	2.7231	3.2924	2.8618	3.0537	2.8957	3.1232	2.9563	2.8587	2.7821	3.2890	3.1934	3.1428	3.1428	3.1428	3.1428	3.1428	3.1428	3.1428	3.1428	3.1428	3.1428	3.1428	3.1428	3.1428	3.1428	3.1428	3.1428	3.1428	3.1428	3.1428	3.1428
2.5900	3.2026	3.0572	2.7295	2.8335	2.7265	2.7548	3.0460	3.0460	3.0912	2.8565	2.9329	3.2214	3.2440	2.8179	3.0140	3.2519	2.9039	3.1627	2.7231	3.2924	2.8618	3.0537	2.8957	3.1232	2.9563	2.8587	2.7821	3.2890	3.1934	3.1428	3.1428	3.1428	3.1428	3.1428	3.1428	3.1428	3.1428	3.1428	3.1428	3.1428	3.1428	3.1428	3.1428	3.1428	3.1428	3.1428	3.1428	3.1428	3.1428
2.6000	3.2026	3.0572	2.7295	2.8335	2.7265	2.7548	3.0460	3.0460	3.0912	2.8565	2.9329	3.2214	3.2440	2.8179	3.0140	3.2519	2.9039	3.1627	2.7231	3.2924	2.8618	3.0537	2.8957	3.1232	2.9563	2.8587	2.7821	3.2890	3.1934	3.1428	3.1428	3.1428	3.1428	3.1428	3.1428	3.1428	3.1428	3.1428	3.1428	3.1428	3.1428	3.1428	3.1428	3.1428	3.1428	3.1428	3.1428	3.1428	3.1428
2.6100	3.2026	3.0572	2.7295	2.8335	2.7265	2.7548	3.0460	3.0460	3.0912	2.8565	2.9329	3.2214	3.2440	2.8179	3.0140	3.2519	2.9039	3.1627	2.7231	3.2924	2.8618	3.0537	2.8957	3.1232	2.9563	2.8587	2.7821	3.2890	3.1934	3.1428	3.1428	3.1428	3.1428	3.1428	3.1428	3.1428	3.1428	3.1428	3.1428	3.1428	3.1428	3.1428	3.1428	3.1428	3.1428	3.1428	3.1428	3.1428	3.1428
2.6200	3.2026	3.0572	2.7295	2.8335	2.7265	2.7548	3.0460	3.0460	3.0912	2.8565	2.9329	3.2214	3.2440	2.8179	3.0140	3.2519	2.9039	3.1627	2.7231	3.2924	2.8618	3.0537	2.8957	3.1232	2.9563	2.8587	2.7821	3.2890	3.1934	3.1428	3.1428	3.1428	3.1428	3.1428	3.1428	3.1428	3.1428	3.1428	3.1428	3.1428	3.1428	3.1428	3.1428	3.1428	3.1428	3.1428	3.1428	3.1428	3.1428
2.6300	3.2026	3.0572	2.7295	2.8335	2.7265	2.7548	3.0460	3.0460	3.0912	2.8565	2.9329	3.2214	3.2440	2.8179	3.0140	3.2519	2.9039	3.1627	2.7231	3.2924	2.8618	3.0537	2.8957	3.1232	2.9563	2.8587	2.7821	3.2890	3.1934	3.1428	3.1428	3.1428	3.1428	3.1428	3.1428	3.1428	3.1428	3.1428	3.1428	3.1428	3.1428	3.1428	3.1428	3.1428	3.1428	3.1428	3.1428	3.1428	3.1428
2.6400	3.2026	3.0572	2.7295	2.8335	2.7265	2.7548	3.0460	3.0460	3.0912	2.8565	2.9329	3.2214	3.2440	2.8179	3.0140	3.2519	2.9039	3.1627	2.7231	3.2924	2.8618	3.0537	2.8957	3.1232	2.9563	2.8587	2.7821	3.2890	3.1934	3.1428	3.1428	3.1428	3.1428	3.1428	3.1428	3.1428	3.1428	3.1428	3.1428	3.1428	3.1428	3.1428	3.1428	3.1428	3.1428	3.1428	3.1428	3.1428	3.1428
2.6500	3.2026	3.0572	2.7295	2.8335	2.7265	2.7548	3.0460	3.0460	3.0912	2.8565	2.9329	3.2214	3.2440	2.8179	3.0140	3.2519	2.9039	3.1627	2.7231	3.2924	2.8618	3.0537	2.8957	3.1232	2.9563	2.8587	2.7821	3.2890	3.1934	3.1428	3.1428	3.1428	3.1428	3.1428	3.1428	3.1428	3.1428	3.1428	3.1428	3.1428	3.1428	3.1428	3.1428	3.1428	3.1428	3.1428	3.1428	3.1428	3.1428
2.6600	3.2026	3.0572	2.7295	2.8335	2.7265	2.7548	3.0460	3.0460	3.0912	2.8565	2.9329	3.2214	3.2440	2.8179	3.0140	3.2519	2.9039	3.1627	2.7231	3.2924	2.8618	3.0537	2.8957	3.1232	2.9563	2.8587	2.7821	3.2890	3.1934	3.1428	3.1428	3.1428	3.1428	3.1428	3.1428	3.1428	3.1428	3.1428	3.1428	3.1428	3.1428	3.1428	3.1428	3.1428	3.1428	3.1428	3.1428	3.1428	3.1428
2.6700	3.2026	3.0572	2.7295	2.8335	2.7265	2.7548	3.0460	3.0460	3.0912	2.8565	2.9329	3.2214	3.2440	2.8179	3.0140	3.2519	2.9039	3.1627	2.7231	3.2924	2.8618	3.0537	2.8957	3.1232	2.9563	2.8587	2.7821	3.2890	3.1934	3.1428	3.1428	3.1428	3.1428	3.1428	3.1428	3.1428	3.1428	3.1428	3.1428	3.1428	3.1428	3.1428	3.1428	3.1428	3.1428	3.1428	3.1428	3.1428	3.1428
2.6800	3.2026	3.0572	2.7295	2.8335	2.7265	2.7548	3.0460	3.0460	3.0912	2.8565	2.9329	3.2214	3.2440	2.8179	3.0140	3.2519	2.9039	3.1627	2.7231	3.2924	2.8618	3.0537	2.8957	3.1232	2.9563	2.8587	2.7821	3.2890	3.1934	3.1428	3.1428	3.1428	3.1428	3.1428	3.1428	3.1428	3.1428	3.1428	3.1428	3.1428	3.1428	3.1428	3.1428	3.1428	3.1428	3.1428	3.1428	3.1428	3.1428
2.6900	3.2026	3.0572	2.7295	2.8335	2.7265	2.7548	3.0460	3.0460	3.0912	2.8565	2.9329	3.2214	3.2440	2.8179	3.0140	3.2519	2.9039	3.1627	2.7231	3.2924	2.8618	3.0537	2.8957	3.1232	2.9563	2.8587	2.7821	3.2890	3.1934	3.1428	3.1428	3.1428	3.1428	3.1428	3.1428	3.1428	3.1428	3.1428	3.1428	3.1428	3.1428	3.1428	3.1428	3.1428	3.1428	3.1428	3.1428	3.1428	3.1428
2.7000	3.2026	3.0572	2.7295	2.8335	2.7265	2.7548	3.0460	3.0460	3.0912	2.8565	2.9329	3.2214	3.2440	2.8179	3.0140	3.2519	2.9039	3.1627	2.7231	3.2924	2.8618	3.0537	2.8957	3.1232	2.9563	2.8587	2.7821	3.2890	3.1934	3.1428	3.1428	3.1428	3.1428	3.1428	3.1428	3.1428	3.1428	3.1428	3.1428	3.1428	3.1428	3.1428	3.1428	3.1428	3.1428	3.1428	3.1428	3.1428	3.1428
2.7100	3.4788	3.3203	2.9633	3.0768	2.9600	2.9909	3.3082	3.3082	3.3574	3.1017	3.1849	3.4993	3.5239	3.0596	3.2732	3.5325	3.1533	3.4353	2.9564	3.5766	3.1075	3.3167	3.1445	3.3924	3.2105	3.1041	3.0207	3.5729	3.4687	3.4137	3.4137	3.4137	3.4137	3.4137	3.4137	3.4137	3.4137	3.4137	3.4137	3.4137	3.4137	3.4137	3.4137	3.4137	3.4137	3.4137	3.4137	3.4137	3.4137
2.7200	3.4788	3.3203	2.9633	3.0768	2.9600	2.9909	3.3082	3.3082	3.3574	3.1017	3.1849	3.4993	3.5239	3.0596	3.2732	3.5325	3.1533	3.4353	2.9564	3.5766	3.1075	3.3167	3.1445	3.3924	3.2105	3.1041	3.0207	3.5729	3.4687	3.4137	3.4137	3.4137	3.4137	3.4137	3.4137	3.4137	3.4137	3.4137	3.4137	3.4137	3.4137	3.4137	3.4137	3.4137	3.4137	3.4137	3.4137	3.4137	3.4137
2.7300	3.4788	3.3203	2.9633	3.0768	2.9600	2.9909	3.3082	3.3082	3.3574	3.1017	3.1849	3.4993	3.5239	3.0596	3.2732	3.5325	3.1533	3.4353	2.9564	3.5766	3.1075	3.3167	3.1445	3.3924	3.2105	3.1041	3.0207	3.5729	3.4687	3.4137	3.4137	3.4137	3.4137	3.4137	3.4137	3.4137	3.4137	3.4137	3.4137	3.4137	3.4137	3.4137	3.4137	3.4137	3.4137	3.4137	3.4137	3.4137	3.4137
2.7400	3.4788	3.3203	2.9633	3.0768	2.9600	2.9909	3.3082	3.3082	3.3574	3.1017	3.1849	3.4993	3.5239	3.0596	3.2732	3.5325	3.1533	3.4353	2.9564	3.5766	3.1075	3.3167	3.1445	3.3924	3.2105	3.1041	3.0207	3.5729	3.4687	3.4137	3.4137	3.4137	3.4137	3.4137	3.4137	3.4137	3.4137	3.4137	3.4137	3.4137	3.4137	3.4137	3.4137	3.4137	3.4137	3.4137	3.4137	3.4137	3.4137
2.7500	3.4788	3.3203	2.9633	3.0768	2.9600	2.9909	3.3082	3.3082	3.3574	3.1017	3.1849	3.4993	3.5239	3.0596	3.2732	3.5325	3.1533	3.4353	2.9564	3.5766	3.1075	3.3167	3.1445	3.3924	3.2105	3.1041	3.0207	3.5729	3.4687	3.4137	3.4137	3.4137	3.4137	3.4137	3.4137	3.4137	3.4137	3.4137	3.4137	3.4137	3.4137	3.4137	3.4137	3.4137	3.4137	3.4137	3.4137	3.4137	3.4137
2.7600	3.4788	3.3203	2.9633	3.0768	2.9600	2.9909	3.3082	3.3082	3.3574	3.1017	3.1849	3.4993	3.5239	3.0596	3.2732	3.5325	3.1533	3.4353	2.9564	3.5766	3.1075	3.3167	3.1445	3.3924	3.2105	3.1041	3.0207	3.5729	3.4687	3.4137	3.4137	3.4137	3.4137	3.4137	3.4137	3.4137	3.4137	3.4137	3.4137	3.4137	3.4137	3.4137	3.4137	3.4137	3.4137	3.4137	3.4137	3.4137	3.4137
2.7700	3.4788	3.3203	2.9633	3.0768	2.9600	2.9909	3.3082	3.3082	3.3574	3.1017	3.1849	3.4993	3.5239	3.0596	3.2732	3.5325	3.1533	3.4353	2.9564	3.5766	3.1075	3.3167	3.1445	3.3924	3.2105	3.1041	3.0207	3.5729	3.4687	3.4137	3.4137	3.4137	3.4137	3.4137	3.4137	3.4137	3.4137	3.4137	3.4137	3.4137	3.4137	3.4137	3.4137	3.4137	3.4137	3.4137	3.4137	3.4137	3.4137
2.7800	3.4788	3.3203	2.9633	3.0768	2.9600	2.9909	3.3082	3.3082	3.3574	3.1017	3.1849	3.4993	3.5239	3.0596	3.2732	3.5325	3.1533	3.4353	2.9564	3.5766	3.1075	3.3167	3.1445	3.3924	3.2105	3.1041	3.0207	3.5729	3.4687	3.4137	3.4137	3.4137	3.4137	3.4137	3.4137	3.4137	3.4137	3.4137	3.4137	3.4137	3.4137	3.4137	3.4137	3.4137	3.4137	3.4137	3.4137	3.4137	3.4137
2.7900	3.4788	3.3203	2.9633	3.0768	2.9600	2.9909	3.3082	3.3082	3.3574	3.1017	3.1849	3.4993	3.5239	3.0596	3.2732	3.5325	3.1533	3.4353	2.9564	3.5766	3.1075	3.3167	3.1445	3.3924	3.2105	3.1041	3.0207	3.5729	3.4687	3.4137	3.4137	3.4137	3.4137	3.4137	3.4137	3.4137	3.4137	3.4137	3.4137	3.4137	3.4137	3.4137	3.4137	3.4137	3.4137	3.4137	3.4137	3.4137	3.4137
2.8000	3.4788	3.3203	2.9633	3.0768	2.9600	2.9909	3.3082	3.3082	3.3574	3.1017	3.1849	3.4993	3.5239	3.0596	3.2732	3.5325	3.1533	3.4353	2.9564	3.5766	3.1075	3.3167	3.1445	3.3924	3.2105	3.1041	3.0207	3.5729	3.4687	3.4137	3.4137	3.4137	3.4137	3.4137	3.4137	3.4137	3.4137	3.4137	3.4137	3.4137	3.4137	3.4137	3.4137	3.4137	3.4137	3.4137	3.4137	3.4137	3.4137
2.8100	3.4788	3.3203	2.9633	3.0768	2.9600	2.9909	3.3082	3.3082	3.3574	3.1017	3.1849	3.4993	3.5239	3.0596	3.2732	3.5325	3.1533	3.4353	2.9564	3.5766	3.1075	3.3167	3.1445	3.3924	3.2105	3.1041	3.0207	3.5729	3.4687	3.4137	3.4137	3.4137	3.4137	3.4137	3.4137	3.4137	3.4137	3.4137	3.4137	3.4137	3.4137	3.4137	3.4137	3.4137	3.4137	3.4137	3.4137	3.4137	3.4137
2.8200	3.4788	3.3203	2.9633	3.0768	2.9600	2.9909	3.3082	3.3082	3.3574	3.1017	3.1849	3.4993	3.5239	3.0596	3.2732	3.5325	3.1533	3.4353	2.9564	3.5766	3.1075	3.3167	3.1445	3.3924	3.2105	3.1041	3.0207	3.5729	3.4687	3.4137	3.4137	3.4137	3.4137	3.4137	3.4137	3.4137	3.4137	3.4137	3.4137	3.4137	3.4137	3.4137	3.4137	3.4137	3.4137	3.4137	3.4137	3.4137	3.4137
2.8300	3.4788	3.3203	2.9633	3.0768	2.9600	2.9909	3.3082	3.3082	3.3574	3.1017	3.1849	3.4993	3.5239	3.0596	3.2732	3.5325	3.1533	3.4353	2.9564	3.5766	3.1075	3.3167	3.1445	3.3924	3.2105	3.1041	3.0207	3.5729	3.4687	3.4137	3.4137	3.4137	3.4137	3.4137	3.4137	3.4137	3.4137	3.4137	3.4137	3.4137	3.4137	3.4137	3.4137	3.4137	3.4137	3.4137	3.4137	3.4137	3.4137
2.8400	3.4788	3.3203	2.9633	3.0768	2.9600	2.9909	3.3082	3.3082	3.3574	3.1017	3.1849	3.4993	3.5239	3.0596	3.2732	3.5325	3.1533	3.4353	2.9564	3.5766	3.1075	3.3167	3.1445	3.3924	3.2105	3.1041	3.0207	3.5729	3.4687	3.4137	3.4137	3.4137	3.4137	3.4137	3.4137	3.4137	3.4137	3.4137	3.4137	3.4137	3.4137	3.4137	3.4137	3.4137	3.4137	3.4137	3.4137	3.4137	3.4137
2.8500	3.4788	3.3203	2.9633	3.0768	2.9600	2.9909	3.3082	3.3082	3.3574	3.1017	3.1849	3.4993	3.5239	3.0596	3.2732	3.5325	3.1533	3.4353	2.9564	3.5766	3.1075	3.3167	3.1445	3.3924	3.2105	3.1041	3.0207	3.5729	3.4687	3.4137	3.4137	3.4137	3.4137	3.4137	3.4137	3.4137	3.4137	3.4137	3.4137	3.4137	3.4137	3.4137	3.4137	3.4137	3.4137	3.4137	3.4137	3.4137	3.4137
2.8600	3.4788	3.3203	2.9633	3.0768	2.9600	2.9909	3.3082	3.3082	3.3574	3.1017	3.1849	3.4993	3.5239	3.0596	3.2732	3.5325	3.1533	3.4353	2.9564	3.5766	3.1075	3.3167	3.1445	3.3924	3.2105	3.1041	3.0207	3.5729	3.4687	3.4137	3.4137	3.4137	3.4137	3.4137	3.4137	3.4137	3.4137	3.4137	3.4137	3.4137	3.4137	3.4137	3.4137	3.4137	3.4137	3.4137	3.4137	3.4137	3.4137
2.8700	3.4788	3.3203	2.9633	3.0768	2.9600	2.9909	3.3082	3.3082	3.3574	3.1017	3.1849	3.4993	3.5239	3.0596	3.2732	3.5325	3.1533	3.4353	2.9564	3.5766	3.1075	3.3167	3.1445	3.3924	3.2105	3.1041	3.0207	3.5729	3.4687	3.4137	3.4137	3.4137	3.4137	3.4137	3.4137	3.4137	3.4137	3.4137	3.4137	3.4137	3.4137	3.4137	3.4137	3.4137	3.4137	3.4137	3.4137	3.4137	3.4137
2.8800	3.4788	3.3203	2.9633	3.0768	2.9600	2.9909	3.3082	3.3082	3.3574	3.1017	3.1849	3.4993	3.5239	3.0596	3.2732	3.5325	3.1533	3.4353	2.9564	3.5766	3.1075	3.3167	3.1445	3.3924	3.2105	3.1041	3.0207	3.5729	3.4687	3.4137	3.4137	3.4137	3.4137	3.4137	3.4137	3.4137	3.4137	3.4137	3.4137	3.4137	3.4137	3.4137	3.4137	3.4137	3.4137	3.4137	3.4137	3.4137	3.4137
2.8900	3.4788	3.3203	2.9633	3.0768	2.9600	2.9909	3.3082	3.3082	3.3574	3.1017	3.1849	3.4993	3.5239	3.0596	3.2732	3.5325	3.1533	3.4353	2.9564	3.5766	3.1075	3.3167	3.1445	3.3924	3.2105	3.1041	3.0207	3.5729	3.4687	3.4137	3.4137	3.4137	3.4137	3.4137	3.4137	3.4137	3.4137	3.4137	3.4137	3.4137	3.4137	3.4137	3.4137	3.4137	3.4137	3.4137	3.4137	3.4137	3.4137
2.9000	3.4788	3.3203	2.9633	3.0768	2.9600	2.9909	3.3082	3.3082	3.3574	3.1017	3.1849	3.4993	3.5239	3.0596	3.2732	3.5325	3.1533	3.4353	2.9564	3.5766	3.1075	3.3167	3.1445	3.3924	3.2105	3.1041	3.0207	3.5729	3.4687	3.4137	3.4137	3.4137	3.4137	3.4137	3.4137	3.4137	3.4137	3.4137	3.4137	3.4137	3.4137	3.4137	3.4137	3.4137	3.4137	3.4137	3.4137	3.4137	3.4137
2.9100	3.7410	3.5701	3.1850	3.3075	3.1815	3.2147	3.5571	3.5571	3.6102	3.3343	3.4241	3.7631	3.7897	3.2889	3.5193	3.7990	3.3900	3.6942	3.1776	3.8466	3.3405	3.5663	3.3806	3.6479	3.4517	3.3369	3.2470	3.8426	3.7302	3.6708	3.6708	3.6708	3.6708	3.6708	3.6708	3.6708	3.6708	3.6708	3.6708	3.6708	3.6708	3.6708	3.6708	3.6708	3.6708	3.6708	3.6708	3.6708	3.6708
2.9200	3.7410	3.5701	3.1850	3.3075	3.1815	3.2147	3.5571	3.5571	3.6102	3.3343	3.4241	3.7631	3.7897	3.2889	3.5193	3.7990	3.3900	3.6942	3.1776	3.8466	3.3405	3.5663	3.3806	3.6479	3.4517	3.3369	3.2470	3.8426	3.7302	3.6708	3.6708	3.6708	3.6708	3.6708	3.6708	3.6708	3.6708	3.6708	3.6708	3.6708	3.6708	3.6708	3.6708	3.6708	3.6708	3.6708	3.6708	3.6708	3.6708
2.9300	3.7410	3.5701	3.1850	3.3075	3.1815	3.2147	3.5571	3.5571	3.6102	3.3343	3.4241	3.7631	3.7897	3.2889	3.5193	3.7990	3.3900	3.6942	3.1776	3.8466	3.3405	3.5663	3.3806	3.6479	3.4517	3.3369	3.2470	3.8426	3.7302	3.6708	3.6708	3.6708	3.6708	3.6708	3.6708	3.6708	3.6708	3.6708	3.6708	3.6708	3.6708	3.6708	3.6708	3.6708	3.6708	3.6708	3.6708	3.6708	3.6708
2.9400	3.7410	3.5701	3.1850	3.3075	3.1815	3.2147	3.5571	3.5571	3.6102	3.3343	3.4241	3.7631	3.7897	3.2889	3.5193	3.7990	3.3900	3.6942	3.1776	3.8466	3.3405	3.5663	3.3806	3.6479	3.4517	3.3369	3.2470	3.8426	3.7302	3.6708	3.6708	3.6708	3.6708	3.6708	3.6708	3.6708	3.6708	3.6708	3.6708	3.6708	3.6708	3.6708	3.6708	3.6708	3.6708	3.6708	3.6708	3.6708	3.6708
2.9500	3.7410	3.5701	3.1850	3.3075	3.1815	3.2147	3.5571	3.5571	3.6102	3.3343	3.4241	3.7631	3.7897	3.2889	3.5193	3.7990	3.3900	3.6942	3.1776	3.8466	3.3405	3.5663	3.3806	3.6479	3.4517	3.3369	3.2470	3.8426	3.7302	3.6708	3.6708	3.6708	3.6708	3.6708	3.6708	3.6708	3.6708	3.6708	3.6708	3.6708	3.6708	3.6708	3.6708	3.6708	3.6708	3.6708	3.6708	3.6708	3.6708
2.9600	3.7410	3.5701	3.1850	3.3075	3.1815	3.2147	3.5571	3.5571	3.6102	3.3343	3.4241	3.7631	3.7897	3.2889	3.5193	3.7990	3.3900	3.6942	3.1776	3.8466	3.3405	3.5663	3.3806	3.6479	3.4517	3.3369	3.2470	3.8426	3.7302	3.6708	3.6708	3.6708	3.6708	3.6708	3.6708	3.6708	3.6708	3.6708	3.6708	3.6708	3.6708	3.6708	3.6708	3.6708	3.6708	3.6708	3.6708	3.6708	3.6708
2.9700	3.7410	3.5701	3.1850	3.3075	3.1815	3.2147	3.5571	3.5571	3.6102	3.3343	3.4241	3.7631	3.7897	3.2889	3.5193	3.7990	3.3900	3.6942	3.1776	3.8466	3.3405	3.5663	3.3806	3.6479	3.4517	3.3369	3.2470	3.8426	3.7302	3.6708	3.6708	3.6708	3.6708	3.6708	3.6708	3.6708	3.6708	3.6708	3.6708	3.6708	3.6708	3.6708	3.6708	3.6708	3.6708	3.6708	3.6708	3.6708	3.6708
2.9800	3.7410	3.5701	3.1850	3.3075	3.1815	3.2147	3.5571	3.5571	3.6102	3.3343	3.4241	3.7631	3.7897	3.2889	3.5193	3.7990	3.3900	3.6942	3.1776	3.8466	3.3405	3.5663	3.3806	3.6479	3.4517	3.3369	3.2470	3.8426	3.7302	3.6708	3.6708	3.6708	3.6708	3.6708	3.6708	3.6708	3.6708	3.6708	3.6708	3.6708	3.6708	3.6708	3.6708	3.6708	3.6708	3.6708	3.6708	3.6708	3.6708
2.9900	3.7410	3.5701	3.1850	3.3075	3.1815	3.2147	3.5571	3.5571	3.6102	3.3343	3.4241	3.7631	3.7897	3.2889	3.5193	3.7990	3.3900	3.6942	3.1776	3.8466	3.3405	3.5663	3.3806	3.6479	3.4517	3.3369	3.2470	3.8426	3.7302	3.6708	3.6708	3.6708	3.6708	3.6708	3.6708	3.6708	3.6708	3.6708	3.6708	3.6708	3.6708	3.6708	3.6708	3.6708	3.6708	3.6708	3.6708	3.6708	3.6708
3.0000	3.7410	3.5701	3.1850	3.3075	3.1815	3.2147	3.5571	3.5571	3.6102	3.3343	3.4241	3.7631	3.7897	3.2889	3.5193	3.7990	3.3900	3.6942	3.1776	3.8466	3.3405	3.5663	3.3806	3.6479	3.4517	3.3369	3.2470	3.8426	3.7302	3.6708	3.6708	3.6708	3.6708	3.6708	3.6708	3.6708	3.6708	3.6708	3.6708	3.6708	3.6708	3.6708	3.6708	3.6708	3.6708	3.6708	3.6708	3.6708	3.6708
3.0100	3.7410	3.5701	3.1850	3.3075	3.1815	3.2147	3.5571	3.5571	3.6102	3.3343	3.4241	3.7631	3.7897	3.2889	3.5193	3.7990	3.3900	3.6942	3.1776	3.8466	3.3405	3.5663	3.3806	3.6479	3.4517	3.3369	3.2470	3.8426	3.7302	3.6708	3.6708	3.6708	3.6708	3.6708	3.6708	3.6708	3.6708	3.6708	3.6708	3.6708	3.6708	3.6708	3.6708	3.6708	3.6708	3.6708	3.6708	3.6708	3.6708
3.0200	3.7410	3.5701	3.1850	3.3075	3.1815	3.2147	3.5571	3.5571	3.6102	3.3343	3.4241	3.7631	3.7897	3.2889	3.5193	3.7990	3.3900	3.6942	3.1776	3.8466	3.3405	3.5663	3.3806	3.6479	3.4517	3.3369	3.2470	3.8426	3.7302	3.6708	3.6708	3.6708	3.6708	3.6708	3.6708	3.6708	3.6708	3.6708	3.6708	3.6708	3.6708	3.6708	3.6708	3.6708	3.6708	3.6708	3.6708	3.6708	3.6708
3.0300	3.7410	3.5701	3.1850	3.3075	3.1815	3.2147	3.5571	3.5571	3.6102	3.3343	3.4241	3.7631	3.7897	3.2889	3.5193	3.7990	3.3900	3.6942	3.1776	3.8466	3.3405	3.5663	3.3806	3.6479	3.4517	3.3369	3.2470	3.8426	3.7302	3.6708	3.6708	3.6708	3.6708	3.6708	3.6708	3.6708	3.6708	3.6708	3.6708	3.6708	3.6708	3.6708	3.6708	3.6708	3.6708	3.6708	3.6708	3.6708	3.6708
3.0400	3.7410	3.5701	3.1850	3.3075	3.1815	3.2147	3.5571	3.5571	3.6102	3.3343	3.4241	3.7631	3.7897	3.2889	3.5193	3.7990	3.3900	3.6942	3.1776	3.8466	3.3405	3.5663	3.3806	3.6479	3.4517	3.3369	3.2470	3.8426	3.7302	3.6708	3.6708	3.6708	3.6708	3.6708	3.6708	3.6708	3.6708	3.6708	3.6708	3.6708	3.6708	3.6708	3.6708	3.6708	3.6708	3.6708	3.6708	3.6708	3.6708
3.0500	3.7410	3.5701	3.1850	3.3075	3.1815	3.2147	3.5571	3.5571	3.6102	3.3343	3.4241	3.7631	3.7897	3.2889	3.5193	3.7990	3.3900	3.6942	3.1776	3.8466	3.3405	3.5663	3.3806	3.6479	3.4517	3.3369	3.2470	3.8426	3.7302	3.6708	3.6708	3.6708	3.6708	3.6708	3.6708	3.6708	3.6708	3.6708	3.6708	3.6708	3.6708	3.6708	3.6708	3.6708	3.6708	3.6708	3.6708	3.6708	3.6708
3.0600	3.7410	3.5701	3.1850	3.3075	3.1815	3.2147	3.5571	3.5571	3.6102	3.3343	3.4241	3.7631	3.7897	3.2889	3.5193	3.7990	3.3900	3.6942	3.1776	3.8466	3.3405	3.5663	3.3806	3.6479	3.4517	3.3369	3.2470	3.8426	3.7302	3.6708	3.6708	3.6708	3.6708	3.6708	3.6708	3.6708	3.6708	3.6708	3.6708	3.6708	3.6708	3.6708	3.6708	3.6708	3.6708	3.6708	3.6708	3.6708	3.6708
3.0700	3.7410	3.5701	3.1850	3.3075	3.1815	3.2147	3.5571	3.5571	3.6102	3.3343	3.4241	3.7631	3.7897	3.2889	3.5193	3.7990	3.3900	3.6942	3.1776	3.8466	3.3405	3.5663	3.3806	3.6479	3.4517	3.3369	3.2470	3.8426	3.7302	3.6708	3.6708	3.6708	3.6708	3.6708	3.6708	3.6708	3.6708	3.6708	3.6708	3.6708	3.6708	3.6708	3.6708	3.6708	3.6708	3.6708	3.6708	3.6708	3.6708
3.0800	3.7410	3.5701	3.1850	3.3075	3.1815	3.2147	3.5571	3.5571	3.6102	3.3343	3.4241	3.7631	3.7897	3.2889	3.5193	3.7990	3.3900	3.6942	3.1776	3.8466	3.3405	3.5663	3.3806	3.6479	3.4517	3.3369	3.2470	3.8426	3.7302	3.6708	3.6708	3.6708	3.6708	3.6708	3.6708	3.6708	3.6708	3.6708	3.6708	3.6708	3.6708	3.6708	3.6708	3.6708	3.6708	3.6708	3.6708	3.6708	3.6708
3.0900	3.7410	3.5701	3.1850	3.3075	3.1815	3.2147	3.5571	3.5571	3.6102	3.3343	3.4241	3.7631	3.7897	3.2889	3.5193	3.7990	3.3900	3.6942	3.1776	3.8466	3.3405	3.5663	3.3806	3.6479	3.4517	3.3369	3.2470	3.8426	3.7302	3.6708	3.6708	3.6708	3.6708	3.6708	3.6708	3.6708	3.6708	3.6708	3.6708	3.6708	3.6708	3.6708	3.6708	3.6708	3.6708	3.6708	3.6708	3.6708	3.6708
3.1000	3.7410	3.5701	3.1850	3.3075	3.1815	3.2147	3.5571	3.5571	3.6102	3.3343	3.4241	3.7631	3.7897	3.2889	3.5193	3.7990	3.3900	3.6942	3.1776	3.8466	3.3405	3.5663	3.3806	3.6479	3.4517	3.3369	3.2470	3.8426	3.7302	3.6708	3.6708	3.6708	3.6708	3.6708	3.6708	3.6708	3.6708	3.6708	3.6708	3.6708	3.6708	3.6708	3.6708	3.6708	3.6708	3.6708	3.6708	3.6708	3.6708
3.1100	4.0033	3.8199	3.4067	3.5382	3.4029	3.4385	3.8060	3.8060	3.8629	3.5668	3.6632	4.0270	4.0554	3.5181	3.7653	4.0654	3.6266	3.9530	3.3988	4.1165	3.5735	3.8159	3.6166	3.9034	3.6928	3.5697	3.4732	4.1122	3.9916	3.9280	3.9280	3.9280	3.9280	3.9280	3.9280	3.9280	3.9280	3.9280	3.9280	3.9280	3.9280	3.9280	3.9280	3.9280	3.9280	3.9280	3.9280	3.9280	3.9280
3.1200	4.0033	3.8199	3.4067	3.5382	3.4029	3.4385	3.8060	3.8060	3.8629	3.5668	3.6632	4.0270	4.0554	3.5181	3.7653	4.0654	3.6266	3.9530	3.3988	4.1165	3.5735	3.8159	3.6166	3.9034	3.6928	3.5697	3.4732	4.1122	3.9916	3.9280	3.9280	3.9280	3.9280	3.9280	3.9280	3.9280	3.9280	3.9280	3.9280	3.9280	3.9280	3.9280	3.9280	3.9280	3.9280	3.9280	3.9280	3.9280	3.9280
3.1300	4.0033	3.8199	3.4067	3.5382	3.4029	3.4385	3.8060	3.8060	3.8629	3.5668	3.6632	4.0270	4.0554	3.5181	3.7653	4.0654	3.6266	3.9530	3.3988	4.1165	3.5735	3.8159	3.6166	3.9034	3.6928	3.5697	3.4732	4.1122	3.9916	3.9280	3.9280	3.9280	3.9280	3.9280	3.9280	3.9280	3.9280	3.9280	3.9280	3.9280	3.9280	3.9280	3.9280	3.9280	3.9280	3.9280	3.9280	3.9280	3.9280
3.1400	4.0033	3.8199	3.4067	3.5382	3.4029	3.4385	3.8060	3.8060	3.8629	3.5668	3.6632	4.0270	4.0554	3.5181	3.7653	4.0654	3.6266	3.9530	3.3988	4.1165	3.5735	3.8159	3.6166	3.9034	3.6928	3.5697	3.4732	4.1122	3.9916	3.9280	3.9280	3.9280	3.9280	3.9280	3.9280	3.9280	3.9280	3.9280	3.9280	3.9280	3.9280	3.9280	3.9280	3.9280	3.9280	3.9280	3.9280	3.9280	3.9280
3.1500	4.0033	3.8199	3.4067	3.5382	3.4029	3.4385	3.8060	3.8060	3.8629	3.5668	3.6632	4.0270	4.0554	3.5181	3.7653	4.0654	3.6266	3.9530	3.3988	4.1165	3.5735	3.8159	3.6166	3.9034	3.6928	3.5697	3.4732	4.1122	3.9916	3.9280	3.9280	3.9280	3.9280	3.9280	3.9280	3.9280	3.9280	3.9280	3.9280	3.9280	3.9280	3.9280	3.9280	3.9280	3.9280	3.9280	3.9280	3.9280	3.9280
3.1600	4.0033	3.8199	3.4067	3.5382	3.4029	3.4385	3.8060	3.8060	3.8629	3.5668	3.6632	4.0270	4.0554	3.5181	3.7653	4.0654	3.6266	3.9530	3.3988	4.1165	3.5735	3.8159	3.6166	3.9034	3.6928	3.5697	3.4732	4.1122	3.9916	3.9280	3.9280	3.9280	3.9280	3.9280	3.9280	3.9280	3.9280	3.9280	3.9280	3.9280	3.9280	3.9280	3.9280	3.9280	3.9280	3.9280	3.9280	3.9280	3.9280
3.1700	4.0033	3.8199	3.4067	3.5382	3.4029	3.4385	3.8060	3.8060	3.8629	3.5668	3.6632	4.0270	4.0554	3.5181	3.7653	4.0654	3.6266	3.9530	3.3988	4.1165	3.5735	3.8159	3.6166	3.9034	3.6928	3.5697	3.4732	4.1122	3.9916	3.9280	3.9280	3.9280	3.9280	3.9280	3.9280	3.9280	3.9280	3.9280	3.9280	3.9280	3.9280	3.9280	3.9280	3.9280	3.9280	3.9280	3.9280	3.9280	3.9280
3.1800	4.0033	3.8199	3.4067	3.5382	3.4029	3.4385	3.8060	3.8060	3.8629	3.5668	3.6632	4.0270	4.0554	3.5181	3.7653	4.0654	3.6266	3.9530	3.3988	4.1165	3.5735	3.8159	3.6166	3.9034	3.6928	3.5697	3.4732	4.1122	3.9916	3.9280	3.9280	3.9280	3.9280	3.9280	3.9280	3.9280	3.9280	3.9280	3.9280	3.9280	3.9280	3.9280	3.9280	3.9280	3.9280	3.9280	3.9280	3.9280	3.9280
3.1900	4.0033	3.8199	3.4067	3.5382	3.4029	3.4385	3.8060	3.8060	3.8629	3.5668	3.6632	4.0270	4.0554	3.5181	3.7653	4.0654	3.6266	3.9530	3.3988	4.1165	3.5735	3.8159	3.6166	3.9034	3.6928	3.5697	3.4732	4.1122	3.9916	3.9280	3.9280	3.9280	3.9280	3.9280	3.9280	3.9280	3.9280	3.9280	3.9280	3.9280	3.9280	3.9280	3.9280	3.9280	3.9280	3.9280	3.9280	3.9280	3.9280
3.2000	4.0033	3.8199	3.4067	3.5382	3.4029	3.4385	3.8060	3.8060	3.8629	3.5668	3.6632	4.0270	4.0554	3.5181	3.7653	4.0654	3.6266	3.9530	3.3988	4.1165	3.5735	3.8159	3.6166	3.9034	3.6928	3.5697	3.4732	4.1122	3.9916	3.9280	3.9280	3.9280	3.9280	3.9280	3.9280	3.9280	3.9280	3.9280	3.9280	3.9280	3.9280	3.9280	3.9280	3.9280	3.9280	3.9280	3.9280	3.9280	3.9280
3.2100	4.0033	3.8199	3.4067	3.5382	3.4029	3.4385	3.8060	3.8060	3.8629	3.5668	3.6632	4.0270	4.0554	3.5181	3.7653	4.0654	3.6266	3.9530	3.3988	4.1165	3.5735	3.8159	3.6166	3.9034	3.6928	3.5697	3.4732	4.1122	3.9916	3.9280	3.9280	3.9280	3.9280	3.9280	3.9280	3.9280	3.9280	3.9280	3.9280	3.9280	3.9280	3.9280	3.9280	3.9280	3.9280	3.9280	3.9280	3.9280	3.9280
3.2200	4.0033	3.8199	3.4067	3.5382	3.4029	3.4385	3.8060	3.8060	3.8629	3.5668	3.6632	4.0270	4.0554	3.5181	3.7653	4.0654	3.6266	3.9530	3.3988	4.1165	3.5735	3.8159	3.6166	3.9034	3.6928	3.5697	3.4732	4.1122	3.9916	3.9280	3.9280	3.9280	3.9280	3.9280	3.9280	3.9280	3.9280	3.9280	3.9280	3.9280	3.9280	3.9280	3.9280	3.9280	3.9280	3.9280	3.9280	3.9280	3.9280
3.2300	4.0033	3.8199	3.4067	3.5382	3.4029	3.4385	3.8060	3.8060	3.8629	3.5668	3.6632	4.0270	4.0554	3.5181	3.7653	4.0654	3.6266	3.9530	3.3988	4.1165	3.5735	3.8159	3.6166	3.9034	3.6928	3.5697	3.4732	4.1122	3.9916	3.9280	3.9280	3.9280	3.9280	3.9280	3.9280	3.9280	3.9280	3.9280	3.9280	3.9280	3.9280	3.9280	3.9280	3.9280	3.9280	3.9280	3.9280	3.9280	3.9280
3.2400	4.0033	3.8199	3.4067	3.5382	3.4029	3.4385	3.8060	3.8060	3.8629	3.5668	3.6632	4.0270	4.0554	3.5181	3.7653	4.0654	3.6266	3.9530	3.3988	4.1165	3.5735	3.8159	3.6166	3.9034	3.6928	3.5697	3.4732	4.1122	3.9916	3.9280	3.9280	3.9280	3.9280	3.9280	3.9280	3.9280	3.9280	3.9280	3.9280	3.9280	3.9280	3.9280	3.9280	3.9280	3.9280	3.9280	3.9280	3.9280	3.9280
3.2500	4.0033	3.8199	3.4067	3.5382	3.4029	3.4385	3.8060	3.8060	3.8629	3.5668	3.6632	4.0270	4.0554	3.5181	3.7653	4.0654	3.6266	3.9530	3.3988	4.1165	3.5735	3.8159	3.6166	3.9034	3.6928	3.5697	3.4732	4.1122	3.9916	3.9280	3.9280	3.9280	3.9280	3.9280	3.9280	3.9280	3.9280	3.9280	3.9280	3.9280	3.9280	3.9280	3.9280	3.9280	3.9280	3.9280	3.9280	3.9280	3.9280
3.2600	4.0033	3.8199	3.4067	3.5382	3.4029	3.4385	3.8060	3.8060	3.8629	3.5668	3.6632	4.0270	4.0554	3.5181	3.7653	4.0654	3.6266	3.9530	3.3988	4.1165	3.5735	3.8159	3.6166	3.9034	3.6928	3.5697	3.4732	4.1122	3.9916	3.9280	3.9280	3.9280	3.9280	3.9280	3.9280	3.9280	3.9280	3.9280	3.9280	3.9280	3.9280	3.9280	3.9280	3.9280	3.9280	3.9280	3.9280	3.9280	3.9280
3.2700	4.0033	3.8199	3.4067	3.5382	3.4029	3.4385	3.8060	3.8060	3.8629	3.5668	3.6632	4.0270	4.0554	3.5181	3.7653	4.0654	3.6266	3.9530	3.3988	4.1165	3.5735	3.8159	3.6166	3.9034	3.6928	3.5697	3.4732	4.1122	3.9916	3.9280	3.9280	3.9280	3.9280	3.9280	3.9280	3.9280	3.9280	3.9280	3.9280	3.9280	3.9280	3.9280	3.9280	3.9280	3.9280	3.9280	3.9280	3.9280	3.9280
3.2800	4.0033	3.8199	3.4067	3.5382	3.4029	3.4385	3.8060	3.8060	3.8629	3.5668	3.6632	4.0270	4.0554	3.5181	3.7653	4.0654	3.6266	3.9530	3.3988	4.1165	3.5735	3.8159	3.6166	3.9034	3.6928	3.5697	3.4732	4.1122	3.9916	3.9280	3.9280	3.9280	3.9280	3.9280	3.9280	3.9280	3.9280	3.9280	3.9280	3.9280	3.9280	3.9280	3.9280	3.9280	3.9280	3.9280	3.9280	3.9280	3.9280
3.2900	4.0033	3.8199	3.4067	3.5382	3.4029	3.4385	3.8060	3.8060	3.8629	3.5668	3.6632	4.0270	4.0554	3.5181	3.7653	4.0654	3.6266	3.9530	3.3988	4.1165	3.5735	3.8159	3.6166	3.9034	3.6928	3.5697	3.4732	4.1122	3.9916	3.9280	3.9280	3.9280	3.9280	3.9280	3.9280	3.9280	3.9280	3.9280	3.9280	3.9280	3.9280	3.9280	3.9280	3.9280	3.9280	3.9280	3.9280	3.9280	3.9280
3.3000	4.0033	3.8199	3.4067	3.5382	3.4029	3.4385	3.8060	3.8060	3.8629	3.5668	3.6632	4.0270	4.0554	3.5181	3.7653	4.0654	3.6266	3.9530	3.3988	4.1165	3.5735	3.8159	3.6166	3.9034	3.6928	3.5697	3.4732	4.1122	3.9916	3.9280	3.9280	3.9280	3.9280	3.9280	3.9280	3.9280	3.9280	3.9280	3.9280	3.9280	3.9280	3.9280	3.9280	3.9280	3.9280	3.9280	3.9280	3.9280	3.9280
3.3100	4.2655	4.0696	3.6283	3.7690	3.6243	3.6623	4.0549	4.0549	4.1156	3.7994	3.9023	4.2908	4.3212	3.7473	4.0113	4.3319	3.8633	4.2119	3.6200	4.3864	3.8065	4.0655	3.8527	4.1588	3.9340	3.8025	3.6994	4.3818	4.2530	4.1851	4.1851	4.1851	4.1851	4.1851	4.1851	4.1851	4.1851	4.1851	4.1851	4.1851	4.1851	4.1851	4.1851	4.1851	4.1851	4.1851	4.1851	4.1851	4.1851
3.3200	4.2655	4.0696	3.6283	3.7690	3.6243	3.6623	4.0549	4.0549	4.1156	3.7994	3.9023	4.2908	4.3212	3.7473	4.0113	4.3319	3.8633	4.2119	3.6200	4.3864	3.8065	4.0655	3.8527	4.1588	3.9340	3.8025	3.6994	4.3818	4.2530	4.1851	4.1851	4.1851	4.1851	4.1851	4.1851	4.1851	4.1851	4.1851	4.1851	4.1851	4.1851	4.1851	4.1851	4.1851	4.1851	4.1851	4.1851	4.1851	4.1851
3.3300	4.2655	4.0696	3.6283	3.7690	3.6243	3.6623	4.0549	4.0549	4.1156	3.7994	3.9023	4.2908	4.3212	3.7473	4.0113	4.3319	3.8633	4.2119	3.6200	4.3864	3.8065	4.0655	3.8527	4.1588	3.9340	3.8025	3.6994	4.3818	4.2530	4.1851	4.1851	4.1851	4.1851	4.1851	4.1851	4.1851	4.1851	4.1851	4.1851	4.1851	4.1851	4.1851	4.1851	4.1851	4.1851	4.1851	4.1851	4.1851	4.1851
3.3400	4.2655	4.0696	3.6283	3.7690	3.6243	3.6623	4.0549	4.0549	4.1156	3.7994	3.9023	4.2908	4.3212	3.7473	4.0113	4.3319	3.8633	4.2119	3.6200	4.3864	3.8065	4.0655	3.8527	4.1588	3.9340	3.8025	3.6994	4.3818	4.2530	4.1851	4.1851	4.1851	4.1851	4.1851	4.1851	4.1851	4.1851	4.1851	4.1851	4.1851	4.1851	4.1851	4.1851	4.1851	4.1851	4.1851	4.1851	4.1851	4.1851
3.3500	4.2655	4.0696	3.6283	3.7690	3.6243	3.6623	4.0549	4.0549	4.1156	3.7994	3.9023	4.2908	4.3212	3.7473	4.0113	4.3319	3.8633	4.2119	3.6200	4.3864	3.8065	4.0655	3.8527	4.1588	3.9340	3.8025	3.6994	4.3818	4.2530	4.1851	4.1851	4.1851	4.1851	4.1851	4.1851	4.1851	4.1851	4.1851	4.1851	4.1851	4.1851	4.1851	4.1851	4.1851	4.1851	4.1851	4.1851	4.1851	4.1851
3.3600	4.2655	4.0696	3.6283	3.7690	3.6243	3.6623	4.0549	4.0549	4.1156	3.7994	3.9023	4.2908	4.3212	3.7473	4.0113	4.3319	3.8633	4.2119	3.6200	4.3864	3.8065	4.0655	3.8527	4.1588	3.9340	3.8025	3.6994	4.3818	4.2530	4.1851	4.1851	4.1851	4.1851	4.1851	4.1851	4.1851	4.1851	4.1851	4.1851	4.1851	4.1851	4.1851	4.1851	4.1851	4.1851	4.1851	4.1851	4.1851	4.1851
3.3700	4.2655	4.0696	3.6283	3.7690	3.6243	3.6623	4.0549	4.0549	4.1156	3.7994	3.9023	4.2908	4.3212	3.7473	4.0113	4.3319	3.8633	4.2119	3.6200	4.3864	3.8065	4.0655	3.8527	4.1588	3.9340	3.8025	3.6994	4.3818	4.2530	4.1851	4.1851	4.1851	4.1851	4.1851	4.1851	4.1851	4.1851	4.1851	4.1851	4.1851	4.1851	4.1851	4.1851	4.1851	4.1851	4.1851	4.1851	4.1851	4.1851
3.3800	4.2655	4.0696	3.6283	3.7690	3.6243	3.6623	4.0549	4.0549	4.1156	3.7994	3.9023	4.2908	4.3212	3.7473	4.0113	4.3319	3.8633	4.2119	3.6200	4.3864	3.8065	4.0655	3.8527	4.1588	3.9340	3.8025	3.6994	4.3818	4.2530	4.1851	4.1851	4.1851	4.1851	4.1851	4.1851	4.1851	4.1851	4.1851	4.1851	4.1851	4.1851	4.1851	4.1851	4.1851	4.1851	4.1851	4.1851	4.1851	4.1851
3.3900	4.2655	4.0696	3.6283	3.7690	3.6243	3.6623	4.0549	4.0549	4.1156	3.7994	3.9023	4.2908	4.3212	3.7473	4.0113	4.3319	3.8633	4.2119	3.6200	4.3864	3.8065	4.0655	3.8527	4.1588	3.9340	3.8025	3.6994	4.3818	4.2530	4.1851	4.1851	4.1851	4.1851	4.1851	4.1851	4.1851	4.1851	4.1851	4.1851	4.1851	4.1851	4.1851	4.1851	4.1851	4.1851	4.1851	4.1851	4.1851	4.1851
3.4000	4.2655	4.0696	3.6283	3.7690	3.6243	3.6623	4.0549	4.0549	4.1156	3.7994	3.9023	4.2908	4.3212	3.7473	4.0113	4.3319	3.8633	4.2119	3.6200	4.3864	3.8065	4.0655	3.8527	4.1588	3.9340	3.8025	3.6994	4.3818	4.2530	4.1851	4.1851	4.1851	4.1851	4.1851	4.1851	4.1851	4.1851	4.1851	4.1851	4.1851	4.1851	4.1851	4.1851	4.1851	4.1851	4.1851	4.1851	4.1851	4.1851
3.4100	4.2655	4.0696	3.6283	3.7690	3.6243	3.6623	4.0549	4.0549	4.1156	3.7994	3.9023	4.2908	4.3212	3.7473	4.0113	4.3319	3.8633	4.2119	3.6200	4.3864	3.8065	4.0655	3.8527	4.1588	3.9340	3.8025	3.6994	4.3818	4.2530	4.1851	4.1851	4.1851	4.1851	4.1851	4.1851	4.1851	4.1851	4.1851	4.1851	4.1851	4.1851	4.1851	4.1851	4.1851	4.1851	4.1851	4.1851	4.1851	4.1851
3.4200	4.2655	4.0696	3.6283	3.7690	3.6243	3.6623	4.0549	4.0549	4.1156	3.7994	3.9023	4.2908	4.3212	3.7473	4.0113	4.3319	3.8633	4.2119	3.6200	4.3864	3.8065	4.0655	3.8527	4.1588	3.9340	3.8025	3.6994	4.3818	4.2530	4.1851	4.1851	4.1851	4.1851	4.1851	4.1851	4.1851	4.1851	4.1851	4.1851	4.1851	4.1851	4.1851	4.1851	4.1851	4.1851	4.1851	4.1851	4.1851	4.1851
3.4300	4.2655	4.0696	3.6283	3.7690	3.6243	3.6623	4.0549	4.0549	4.1156	3.7994	3.9023	4.2908	4.3212	3.7473	4.0113	4.3319	3.8633	4.2119	3.6200	4.3864	3.8065	4.0655	3.8527	4.1588	3.9340	3.8025	3.6994	4.3818	4.2530	4.1851	4.1851	4.1851	4.1851	4.1851	4.1851	4.1851	4.1851	4.1851	4.1851	4.1851	4.1851	4.1851	4.1851	4.1851	4.1851	4.1851	4.1851	4.1851	4.1851
3.4400	4.2655	4.0696	3.6283	3.7690	3.6243	3.6623	4.0549	4.0549	4.1156	3.7994	3.9023	4.2908	4.3212	3.7473	4.0113	4.3319	3.8633	4.2119	3.6200	4.3864	3.8065	4.0655	3.8527	4.1588	3.9340	3.8025	3.6994	4.3818	4.2530	4.1851	4.1851	4.1851	4.1851	4.1851	4.1851	4.1851	4.1851	4.1851	4.1851	4.1851	4.1851	4.1851	4.1851	4.1851	4.1851	4.1851	4.1851	4.1851	4.1851
3.4500	4.2655	4.0696	3.6283	3.7690	3.6243	3.6623	4.0549	4.0549	4.1156	3.7994	3.9023	4.2908	4.3212	3.7473	4.0113	4.3319	3.8633	4.2119	3.6200	4.3864	3.8065	4.0655	3.8527	4.1588	3.9340	3.8025	3.6994	4.3818	4.2530	4.1851	4.1851	4.1851	4.1851	4.1851	4.1851	4.1851	4.1851	4.1851	4.1851	4.1851	4.1851	4.1851	4.1851	4.1851	4.1851	4.1851	4.1851	4.1851	4.1851
3.4600	4.2655	4.0696	3.6283	3.7690	3.6243	3.6623	4.0549	4.0549	4.1156	3.7994	3.9023	4.2908	4.3212	3.7473	4.0113	4.3319	3.8633	4.2119	3.6200	4.3864	3.8065	4.0655	3.8527	4.1588	3.9340	3.8025	3.6994	4.3818	4.2530	4.1851	4.1851	4.1851	4.1851	4.1851	4.1851	4.1851	4.1851	4.1851	4.1851	4.1851	4.1851	4.1851	4.1851	4.1851	4.1851	4.1851	4.1851	4.1851	4.1851
3.4700	4.2655	4.0696	3.6283	3.7690	3.6243	3.6623	4.0549	4.0549	4.1156	3.7994	3.9023	4.2908	4.3212	3.7473	4.0113	4.3319	3.8633	4.2119	3.6200	4.3864	3.8065	4.0655	3.8527	4.1588	3.9340	3.8025	3.6994	4.3818	4.2530	4.1851	4.1851	4.1851	4.1851	4.1851	4.1851	4.1851	4.1851	4.1851	4.1851	4.1851	4.1851	4.1851	4.1851	4.1851	4.1851	4.1851	4.1851	4.1851	4.1851
3.4800	4.2655	4.0696	3.6283	3.7690	3.6243	3.6623	4.0549	4.0549	4.1156	3.7994	3.9023	4.2908	4.3212	3.7473	4.0113	4.3319	3.8633	4.2119	3.6200	4.3864	3.8065	4.0655	3.8527	4.1588	3.9340	3.8025	3.6994	4.3818	4.2530	4.1851	4.1851	4.1851	4.1851	4.1851	4.1851	4.1851	4.1851	4.1851	4.1851	4.1851	4.1851	4.1851	4.1851	4.1851	4.1851	4.1851	4.1851	4.1851	4.1851
3.4900	4.2655	4.0696	3.6283	3.7690	3.6243	3.6623	4.0549	4.0549	4.1156	3.7994	3.9023	4.2908	4.3212	3.7473	4.0113	4.3319	3.8633	4.2119	3.6200	4.3864	3.8065	4.0655	3.8527	4.1588	3.9340	3.8025	3.6994	4.3818	4.2530	4.1851	4.1851	4.1851	4.1851	4.1851	4.1851	4.1851	4.1851	4.1851	4.1851	4.1851	4.1851	4.1851	4.1851	4.1851	4.1851	4.1851	4.1851	4.1851	4.1851
3.5000	4.2655	4.0696	3.6283	3.7690	3.6243	3.6623	4.0549	4.0549	4.1156	3.7994	3.9023	4.2908	4.3212	3.7473	4.0113	4.3319	3.8633	4.2119	3.6200	4.3864	3.8065	4.0655	3.8527	4.1588	3.9340	3.8025	3.6994	4.3818	4.2530	4.1851	4.1851	4.1851	4.1851	4.1851	4.1851	4.1851	4.1851	4.1851	4.1851	4.1851	4.1851	4.1851	4.1851	4.1851	4.1851	4.1851	4.1851	4.1851	4.1851
3.5100	4.5278	4.3193	3.8499	3.9997	3.8457	3.8861	4.3037	4.3037	4.3683	4.0319	4.1414	4.5546	4.5870	3.9765	4.2574	4.5983	4.0999	4.4707	3.8411	4.6563	4.0395	4.3151	4.0887	4.4143	4.1751	4.0353	3.9257	4.6514	4.5144	4.4422	4.4422	4.4422	4.4422	4.4422	4.4422	4.4422	4.4422	4.4422	4.4422	4.4422	4.4422	4.4422	4.4422	4.4422	4.4422	4.4422	4.4422	4.4422	4.4422
3.5200	4.5278	4.3193	3.8499	3.9997	3.8457	3.8861	4.3037	4.3037	4.3683	4.0319	4.1414	4.5546	4.5870	3.9765	4.2574	4.5983	4.0999	4.4707	3.8411	4.6563	4.0395	4.3151	4.0887	4.4143	4.1751	4.0353	3.9257	4.6514	4.5144	4.4422	4.4422	4.4422	4.4422	4.4422	4.4422	4.4422	4.4422	4.4422	4.4422	4.4422	4.4422	4.4422	4.4422	4.4422	4.4422	4.4422	4.4422	4.4422	4.4422
3.5300	4.5278	4.3193	3.8499	3.9997	3.8457	3.8861	4.3037	4.3037	4.3683	4.0319	4.1414	4.5546	4.5870	3.9765	4.2574	4.5983	4.0999	4.4707	3.8411	4.6563	4.0395	4.3151	4.0887	4.4143	4.1751	4.0353	3.9257	4.6514	4.5144	4.4422	4.4422	4.4422	4.4422	4.4422	4.4422	4.4422	4.4422	4.4422	4.4422	4.4422	4.4422	4.4422	4.4422	4.4422	4.4422	4.4422	4.4422	4.4422	4.4422
3.5400	4.5278	4.3193	3.8499	3.9997	3.8457	3.8861	4.3037	4.3037	4.3683	4.0319	4.1414	4.5546	4.5870	3.9765	4.2574	4.5983	4.0999	4.4707	3.8411	4.6563	4.0395	4.3151	4.0887	4.4143	4.1751	4.0353	3.9257	4.6514	4.5144	4.4422	4.4422	4.4422	4.4422	4.4422	4.4422	4.4422	4.4422	4.4422	4.4422	4.4422	4.4422	4.4422	4.4422	4.4422	4.4422	4.4422	4.4422	4.4422	4.4422
3.5500	4.5278	4.3193	3.8499	3.9997	3.8457	3.8861	4.3037	4.3037	4.3683	4.0319	4.1414	4.5546	4.5870	3.9765	4.2574	4.5983	4.0999	4.4707	3.8411	4.6563	4.0395	4.3151	4.0887	4.4143	4.1751	4.0353	3.9257	4.6514	4.5144	4.4422	4.4422	4.4422	4.4422	4.4422	4.4422	4.4422	4.4422	4.4422	4.4422	4.4422	4.4422	4.4422	4.4422	4.4422	4.4422	4.4422	4.4422	4.4422	4.4422
3.5600	4.5278	4.3193	3.8499	3.9997	3.8457	3.8861	4.3037	4.3037	4.3683	4.0319	4.1414	4.5546	4.5870	3.9765	4.2574	4.5983	4.0999	4.4707	3.8411	4.6563	4.0395	4.3151	4.0887	4.4143	4.1751	4.0353	3.9257	4.6514	4.5144	4.4422	4.4422	4.4422	4.4422	4.4422	4.4422	4.4422	4.4422	4.4422	4.4422	4.4422	4.4422	4.4422	4.4422	4.4422	4.4422	4.4422	4.4422	4.4422	4.4422
3.5700	4.5278	4.3193	3.8499	3.9997	3.8457	3.8861	4.3037	4.3037	4.3683	4.0319	4.1414	4.5546	4.5870	3.9765	4.2574	4.5983	4.0999	4.4707	3.8411	4.6563	4.0395	4.3151	4.0887	4.4143	4.1751	4.0353	3.9257	4.6514	4.5144	4.4422	4.4422	4.4422	4.4422	4.4422	4.4422	4.4422	4.4422	4.4422	4.4422	4.4422	4.4422	4.4422	4.4422	4.4422	4.4422	4.4422	4.4422	4.4422	4.4422
3.5800	4.5278	4.3193	3.8499	3.9997	3.8457	3.8861	4.3037	4.3037	4.3683	4.0319	4.1414	4.5546	4.5870	3.9765	4.2574	4.5983	4.0999	4.4707	3.8411	4.6563	4.0395	4.3151	4.0887	4.4143	4.1751	4.0353	3.9257	4.6514	4.5144	4.4422	4.4422	4.4422	4.4422	4.4422	4.4422	4.4422	4.4422	4.4422	4.4422	4.4422	4.4422	4.4422	4.4422	4.4422	4.4422	4.4422	4.4422	4.4422	4.4422
3.5900	4.5278	4.3193	3.8499	3.9997	3.8457	3.8861	4.3037	4.3037	4.3683	4.0319	4.1414	4.5546	4.5870	3.9765	4.2574	4.5983	4.0999	4.4707	3.8411	4.6563	4.0395	4.3151	4.0887	4.4143	4.1751	4.0353	3.9257	4.6514	4.5144	4.4422	4.4422	4.4422	4.4422	4.4422	4.4422	4.4422	4.4422	4.4422	4.4422	4.4422	4.4422	4.4422	4.4422	4.4422	4.4422	4.4422	4.4422	4.4422	4.4422
3.6000	4.5278	4.3193	3.8499	3.9997	3.8457	3.8861	4.3037	4.3037	4.3683	4.0319	4.1414	4.5546	4.5870	3.9765	4.2574	4.5983	4.0999	4.4707	3.8411	4.6563	4.0395	4.3151	4.0887	4.4143	4.1751	4.0353	3.9257	4.6514	4.5144	4.4422	4.4422	4.4422	4.4422	4.4422	4.4422	4.4422	4.4422	4.4422	4.4422	4.4422	4.4422	4.4422	4.4422	4.4422	4.4422	4.4422	4.4422	4.4422	4.4422
3.6100	4.5278	4.3193	3.8499	3.9997	3.8457	3.8861	4.3037	4.3037	4.3683	4.0319	4.1414	4.5546	4.5870	3.9765	4.2574	4.5983	4.0999	4.4707	3.8411	4.6563	4.0395	4.3151	4.0887	4.4143	4.1751	4.0353	3.9257	4.6514	4.5144	4.4422	4.4422	4.4422	4.4422	4.4422	4.4422	4.4422	4.4422	4.4422	4.4422	4.4422	4.4422	4.4422	4.4422	4.4422	4.4422	4.4422	4.4422	4.4422	4.4422
3.6200	4.5278	4.3193	3.8499	3.9997	3.8457	3.8861	4.3037	4.3037	4.3683	4.0319	4.1414	4.5546	4.5870	3.9765	4.2574	4.5983	4.0999	4.4707	3.8411	4.6563	4.0395	4.3151	4.0887	4.4143	4.1751	4.0353	3.9257	4.6514	4.5144	4.4422	4.4422	4.4422	4.4422	4.4422	4.4422	4.4422	4.4422	4.4422	4.4422	4.4422	4.4422	4.4422	4.4422	4.4422	4.4422	4.4422	4.4422	4.4422	4.4422
3.6300	4.5278	4.3193	3.8499	3.9997	3.8457	3.8861	4.3037	4.3037	4.3683	4.0319	4.1414	4.5546	4.5870	3.9765	4.2574	4.5983	4.0999	4.4707	3.8411	4.6563	4.0395	4.3151	4.0887	4.4143	4.1751	4.0353	3.9257	4.6514	4.5144	4.4422	4.4422	4.4422	4.4422	4.4422	4.4422	4.4422	4.4422	4.4422	4.4422	4.4422	4.4422	4.4422	4.4422	4.4422	4.4422	4.4422	4.4422	4.4422	4.4422
3.6400	4.5278	4.3193	3.8499	3.9997	3.8457	3.8861	4.3037	4.3037	4.3683	4.0319	4.1414	4.5546	4.5870	3.9765	4.2574	4.5983	4.0999	4.4707	3.8411	4.6563	4.0395	4.3151	4.0887	4.4143	4.1751	4.0353	3.9257	4.6514	4.5144	4.4422	4.4422	4.4422	4.4422	4.4422	4.4422	4.4422	4.4422	4.4422	4.4422	4.4422	4.4422	4.4422	4.4422	4.4422	4.4422	4.4422	4.4422	4.4422	4.4422
3.6500	4.5278	4.3193	3.8499	3.9997	3.8457	3.8861	4.3037	4.3037	4.3683	4.0319	4.1414	4.5546	4.5870	3.9765	4.2574	4.5983	4.0999	4.4707	3.8411	4.6563	4.0395	4.3151	4.0887	4.4143	4.1751	4.0353	3.9257	4.6514	4.5144	4.4422	4.4422	4.4422	4.4422	4.4422	4.4422	4.4422	4.4422	4.4422	4.4422	4.4422	4.4422	4.4422	4.4422	4.4422	4.4422	4.4422	4.4422	4.4422	4.4422
3.6600	4.5278	4.3193	3.8499	3.9997	3.8457	3.8861	4.3037	4.3037	4.3683	4.0319	4.1414	4.5546	4.5870	3.9765	4.2574	4.5983	4.0999	4.4707	3.8411	4.6563	4.0395	4.3151	4.0887	4.4143	4.1751	4.0353	3.9257	4.6514	4.5144	4.4422	4.4422	4.4422	4.4422	4.4422	4.4422	4.4422	4.4422	4.4422	4.4422	4.4422	4.4422	4.4422	4.4422	4.4422	4.4422	4.4422	4.4422	4.4422	4.4422
3.6700	4.5278	4.3193	3.8499	3.9997	3.8457	3.8861	4.3037	4.3037	4.3683	4.0319	4.1414	4.5546	4.5870	3.9765	4.2574	4.5983	4.0999	4.4707	3.8411	4.6563	4.0395	4.3151	4.0887	4.4143	4.1751	4.0353	3.9257	4.6514	4.5144	4.4422	4.4422	4.4422	4.4422	4.4422	4.4422	4.4422	4.4422	4.4422	4.4422	4.4422	4.4422	4.4422	4.4422	4.4422	4.4422	4.4422	4.4422	4.4422	4.4422
3.6800	4.5278	4.3193	3.8499	3.9997	3.8457	3.8861	4.3037	4.3037	4.3683	4.0319	4.1414	4.5546	4.5870	3.9765	4.2574	4.5983	4.0999	4.4707	3.8411	4.6563	4.0395	4.3151	4.0887	4.4143	4.1751	4.0353	3.9257	4.6514	4.5144	4.4422	4.4422	4.4422	4.4422	4.4422	4.4422	4.4422	4.4422	4.4422	4.4422	4.4422	4.4422	4.4422	4.4422	4.4422	4.4422	4.4422	4.4422	4.4422	4.4422
3.6900	4.5278	4.3193	3.8499	3.9997	3.8457	3.8861	4.3037	4.3037	4.3683	4.0319	4.1414	4.5546	4.5870	3.9765	4.2574	4.5983	4.0999	4.4707	3.8411	4.6563	4.0395	4.3151	4.0887	4.4143	4.1751	4.0353	3.9257	4.6514	4.5144	4.4422	4.4422	4.4422	4.4422	4.4422	4.4422	4.4422	4.4422	4.4422	4.4422	4.4422	4.4422	4.4422	4.4422	4.4422	4.4422	4.4422	4.4422	4.4422	4.4422
3.7000	4.5278	4.3193	3.8499	3.9997	3.8457	3.8861	4.3037	4.3037	4.3683	4.0319	4.1414	4.5546	4.5870	3.9765	4.2574	4.5983	4.0999	4.4707	3.8411	4.6563	4.0395	4.3151	4.0887	4.4143	4.1751	4.0353	3.9257	4.6514	4.5144	4.4422	4.4422	4.4422	4.4422	4.4422	4.4422	4.4422	4.4422	4.4422	4.4422	4.4422	4.4422	4.4422	4.4422	4.4422	4.4422	4.4422	4.4422	4.4422	4.4422
3.7100	4.7738	4.5535	4.0575	4.2159	4.0531	4.0958	4.5371	4.5371	4.6053	4.2498	4.3655	4.8021	4.8363	4.1913	4.4880	4.8483	4.3217	4.7135	4.0483	4.9095	4.2578	4.5492	4.3100	4.6539	4.4012	4.2534	4.1376	4.9043	4.7596	4.6834	4.6834	4.6834	4.6834	4.6834	4.6834	4.6834	4.6834	4.6834	4.6834	4.6834	4.6834	4.6834	4.6834	4.6834	4.6834	4.6834	4.6834	4.6834	4.6834
3.7200	4.7738	4.5535	4.0575	4.2159	4.0531	4.0958	4.5371	4.5371	4.6053	4.2498	4.3655	4.8021	4.8363	4.1913	4.4880	4.8483	4.3217	4.7135	4.0483	4.9095	4.2578	4.5492	4.3100	4.6539	4.4012	4.2534	4.1376	4.9043	4.7596	4.6834	4.6834	4.6834	4.6834	4.6834	4.6834	4.6834	4.6834	4.6834	4.6834	4.6834	4.6834	4.6834	4.6834	4.6834	4.6834	4.6834	4.6834	4.6834	4.6834
3.7300	4.7738	4.5535	4.0575	4.2159	4.0531	4.0958	4.5371	4.5371	4.6053	4.2498	4.3655	4.8021	4.8363	4.1913	4.4880	4.8483	4.3217	4.7135	4.0483	4.9095	4.2578	4.5492	4.3100	4.6539	4.4012	4.2534	4.1376	4.9043	4.7596	4.6834	4.6834	4.6834	4.6834	4.6834	4.6834	4.6834	4.6834	4.6834	4.6834	4.6834	4.6834	4.6834	4.6834	4.6834	4.6834	4.6834	4.6834	4.6834	4.6834
3.7400	4.7738	4.5535	4.0575	4.2159	4.0531	4.0958	4.5371	4.5371	4.6053	4.2498	4.3655	4.8021	4.8363	4.1913	4.4880	4.8483	4.3217	4.7135	4.0483	4.9095	4.2578	4.5492	4.3100	4.6539	4.4012	4.2534	4.1376	4.9043	4.7596	4.6834	4.6834	4.6834	4.6834	4.6834	4.6834	4.6834	4.6834	4.6834	4.6834	4.6834	4.6834	4.6834	4.6834	4.6834	4.6834	4.6834	4.6834	4.6834	4.6834
3.7500	4.7738	4.5535	4.0575	4.2159	4.0531	4.0958	4.5371	4.5371	4.6053	4.2498	4.3655	4.8021	4.8363	4.1913	4.4880	4.8483	4.3217	4.7135	4.0483	4.9095	4.2578	4.5492	4.3100	4.6539	4.4012	4.2534	4.1376	4.9043	4.7596	4.6834	4.6834	4.6834	4.6834	4.6834	4.6834	4.6834	4.6834	4.6834	4.6834	4.6834	4.6834	4.6834	4.6834	4.6834	4.6834	4.6834	4.6834	4.6834	4.6834
3.7600	4.7738	4.5535	4.0575	4.2159	4.0531	4.0958	4.5371	4.5371	4.6053	4.2498	4.3655	4.8021	4.8363	4.1913	4.4880	4.8483	4.3217	4.7135	4.0483	4.9095	4.2578	4.5492	4.3100	4.6539	4.4012	4.2534	4.1376	4.9043	4.7596	4.6834	4.6834	4.6834	4.6834	4.6834	4.6834	4.6834	4.6834	4.6834	4.6834	4.6834	4.6834	4.6834	4.6834	4.6834	4.6834	4.6834	4.6834	4.6834	4.6834
3.7700	4.7738	4.5535	4.0575	4.2159	4.0531	4.0958	4.5371	4.5371	4.6053	4.2498	4.3655	4.8021	4.8363	4.1913	4.4880	4.8483	4.3217	4.7135	4.0483	4.9095	4.2578	4.5492	4.3100	4.6539	4.4012	4.2534	4.1376	4.9043	4.7596	4.6834	4.6834	4.6834	4.6834	4.6834	4.6834	4.6834	4.6834	4.6834	4.6834	4.6834	4.6834	4.6834	4.6834	4.6834	4.6834	4.6834	4.6834	4.6834	4.6834
3.7800	4.7738	4.5535	4.0575	4.2159	4.0531	4.0958	4.5371	4.5371	4.6053	4.2498	4.3655	4.8021	4.8363	4.1913	4.4880	4.8483	4.3217	4.7135	4.0483	4.9095	4.2578	4.5492	4.3100	4.6539	4.4012	4.2534	4.1376	4.9043	4.7596	4.6834	4.6834	4.6834	4.6834	4.6834	4.6834	4.6834	4.6834	4.6834	4.6834	4.6834	4.6834	4.6834	4.6834	4.6834	4.6834	4.6834	4.6834	4.6834	4.6834
3.7900	4.7738	4.5535	4.0575	4.2159	4.0531	4.0958	4.5371	4.5371	4.6053	4.2498	4.3655	4.8021	4.8363	4.1913	4.4880	4.8483	4.3217	4.7135	4.0483	4.9095	4.2578	4.5492	4.3100	4.6539	4.4012	4.2534	4.1376	4.9043	4.7596	4.6834	4.6834	4.6834	4.6834	4.6834	4.6834	4.6834	4.6834	4.6834	4.6834	4.6834	4.6834	4.6834	4.6834	4.6834	4.6834	4.6834	4.6834	4.6834	4.6834
3.8000	4.7738	4.5535	4.0575	4.2159	4.0531	4.0958	4.5371	4.5371	4.6053	4.2498	4.3655	4.8021	4.8363	4.1913	4.4880	4.8483	4.3217	4.7135	4.0483	4.9095	4.2578	4.5492	4.3100	4.6539	4.4012	4.2534	4.1376	4.9043	4.7596	4.6834	4.6834	4.6834	4.6834	4.6834	4.6834	4.6834	4.6834	4.6834	4.6834	4.6834	4.6834	4.6834	4.6834	4.6834	4.6834	4.6834	4.6834	4.6834	4.6834
3.8100	4.7738	4.5535	4.0575	4.2159	4.0531	4.0958	4.5371	4.5371	4.6053	4.2498	4.3655	4.8021	4.8363	4.1913	4.4880	4.8483	4.3217	4.7135	4.0483	4.9095	4.2578	4.5492	4.3100	4.6539	4.4012	4.2534	4.1376	4.9043	4.7596	4.6834	4.6834	4.6834	4.6834	4.6834	4.6834	4.6834	4.6834	4.6834	4.6834	4.6834	4.6834	4.6834	4.6834	4.6834	4.6834	4.6834	4.6834	4.6834	4.6834
3.8200	4.7738	4.5535	4.0575	4.2159	4.0531	4.0958	4.5371	4.5371	4.6053	4.2498	4.3655	4.8021	4.8363	4.1913	4.4880	4.8483	4.3217	4.7135	4.0483	4.9095	4.2578	4.5492	4.3100	4.6539	4.4012	4.2534	4.1376	4.9043	4.7596	4.6834	4.6834	4.6834	4.6834	4.6834	4.6834	4.6834	4.6834	4.6834	4.6834	4.6834	4.6834	4.6834	4.6834	4.6834	4.6834	4.6834	4.6834	4.6834	4.6834
3.8300	4.7738	4.5535	4.0575	4.2159	4.0531	4.0958	4.5371	4.5371	4.6053	4.2498	4.3655	4.8021	4.8363	4.1913	4.4880	4.8483	4.3217	4.7135	4.0483	4.9095	4.2578	4.5492	4.3100	4.6539	4.4012	4.2534	4.1376	4.9043	4.7596	4.6834	4.6834	4.6834	4.6834	4.6834	4.6834	4.6834	4.6834	4.6834	4.6834	4.6834	4.6834	4.6834	4.6834	4.6834	4.6834	4.6834	4.6834	4.6834	4.6834
3.8400	4.7738	4.5535	4.0575	4.2159	4.0531	4.0958	4.5371	4.5371	4.6053	4.2498	4.3655	4.8021	4.8363	4.1913	4.4880	4.8483	4.3217	4.7135	4.0483	4.9095	4.2578	4.5492	4.3100	4.6539	4.4012	4.2534	4.1376	4.9043	4.7596	4.6834	4.6834	4.6834	4.6834	4.6834	4.6834	4.6834	4.6834	4.6834	4.6834	4.6834	4.6834	4.6834	4.6834	4.6834	4.6834	4.6834	4.6834	4.6834	4.6834
3.8500	4.7738	4.5535	4.0575	4.2159	4.0531	4.0958	4.5371	4.5371	4.6053	4.2498	4.3655	4.8021	4.8363	4.1913	4.4880	4.8483	4.3217	4.7135	4.0483	4.9095	4.2578	4.5492	4.3100	4.6539	4.4012	4.2534	4.1376	4.9043	4.7596	4.6834	4.6834	4.6834	4.6834	4.6834	4.6834	4.6834	4.6834	4.6834	4.6834	4.6834	4.6834	4.6834	4.6834	4.6834	4.6834	4.6834	4.6834	4.6834	4.6834
3.8600	4.7738	4.5535	4.0575	4.2159	4.0531	4.0958	4.5371	4.5371	4.6053	4.2498	4.3655	4.8021	4.8363	4.1913	4.4880	4.8483	4.3217	4.7135	4.0483	4.9095	4.2578	4.5492	4.3100	4.6539	4.4012	4.2534	4.1376	4.9043	4.7596	4.6834	4.6834	4.6834	4.6834	4.6834	4.6834	4.6834	4.6834	4.6834	4.6834	4.6834	4.6834	4.6834	4.6834	4.6834	4.6834	4.6834	4.6834	4.6834	4.6834
3.8700	4.7738	4.5535	4.0575	4.2159	4.0531	4.0958	4.5371	4.5371	4.6053	4.2498	4.3655	4.8021	4.8363	4.1913	4.4880	4.8483	4.3217	4.7135	4.0483	4.9095	4.2578	4.5492	4.3100	4.6539	4.4012	4.2534	4.1376	4.9043	4.7596	4.6834	4.6834	4.6834	4.6834	4.6834	4.6834	4.6834	4.6834	4.6834	4.6834	4.6834	4.6834	4.6834	4.6834	4.6834	4.6834	4.6834	4.6834	4.6834	4.6834
3.8800	4.7738	4.5535	4.0575	4.2159	4.0531	4.0958	4.5371	4.5371	4.6053	4.2498	4.3655	4.8021	4.8363	4.1913	4.4880	4.8483	4.3217	4.7135	4.0483	4.9095	4.2578	4.5492	4.3100	4.6539	4.4012	4.2534	4.1376	4.9043	4.7596	4.6834	4.6834	4.6834	4.6834	4.6834	4.6834	4.6834	4.6834	4.6834	4.6834	4.6834	4.6834	4.6834	4.6834	4.6834	4.6834	4.6834	4.6834	4.6834	4.6834
3.8900	4.7738	4.5535	4.0575	4.2159	4.0531	4.0958	4.5371	4.5371	4.6053	4.2498	4.3655	4.8021	4.8363	4.1913	4.4880	4.8483	4.3217	4.7135	4.0483	4.9095	4.2578	4.5492	4.3100	4.6539	4.4012	4.2534	4.1376	4.9043	4.7596	4.6834	4.6834	4.6834	4.6834	4.6834	4.6834	4.6834	4.6834	4.6834	4.6834	4.6834	4.6834	4.6834	4.6834	4.6834	4.6834	4.6834	4.6834	4.6834	4.6834
3.9000	4.7738	4.5535	4.0575	4.2159	4.0531	4.0958	4.5371	4.5371	4.6053	4.2498	4.3655	4.8021	4.8363	4.1913	4.4880	4.8483	4.3217	4.7135	4.0483	4.9095	4.2578	4.5492	4.3100	4.6539	4.4012	4.2534	4.1376	4.9043	4.7596	4.6834	4.6834	4.6834	4.6834	4.6834	4.6834	4.6834	4.6834	4.6834	4.6834	4.6834	4.6834	4.6834	4.6834	4.6834	4.6834	4.6834	4.6834	4.6834	4.6834
3.9100	5.0071	4.7756	4.2542	4.4208	4.2496	4.2945	4.7584	4.7584	4.8301	4.4564	4.5780	5.0369	5.0728	4.3948	4.7067	5.0854	4.5319	4.9438	4.2446	5.1498	4.4648	4.7711	4.5197	4.8812	4.6155	4.4602	4.3385	5.1443	4.9922	4.9121	4.9121	4.9121	4.9121	4.9121	4.9121	4.9121	4.9121	4.9121	4.9121	4.9121	4.9121	4.9121	4.9121	4.9121	4.9121	4.9121	4.9121	4.9121	4.9121
3.9200	5.0071	4.7756	4.2542	4.4208	4.2496	4.2945	4.7584	4.7584	4.8301	4.4564	4.5780	5.0369	5.0728	4.3948	4.7067	5.0854	4.5319	4.9438	4.2446	5.1498	4.4648	4.7711	4.5197	4.8812	4.6155	4.4602	4.3385	5.1443	4.9922	4.9121	4.9121	4.9121	4.9121	4.9121	4.9121	4.9121	4.9121	4.9121	4.9121	4.9121	4.9121	4.9121	4.9121	4.9121	4.9121	4.9121	4.9121	4.9121	4.9121
3.9300	5.0071	4.7756	4.2542	4.4208	4.2496	4.2945	4.7584	4.7584	4.8301	4.4564	4.5780	5.0369	5.0728	4.3948	4.7067	5.0854	4.5319	4.9438	4.2446	5.1498	4.4648	4.7711	4.5197	4.8812	4.6155	4.4602	4.3385	5.1443	4.9922	4.9121	4.9121	4.9121	4.9121	4.9121	4.9121	4.9121	4.9121	4.9121	4.9121	4.9121	4.9121	4.9121	4.9121	4.9121	4.9121	4.9121	4.9121	4.9121	4.9121
3.9400	5.0071	4.7756	4.2542	4.4208	4.2496	4.2945	4.7584	4.7584	4.8301	4.4564	4.5780	5.0369	5.0728	4.3948	4.7067	5.0854	4.5319	4.9438	4.2446	5.1498	4.4648	4.7711	4.5197	4.8812	4.6155	4.4602	4.3385	5.1443	4.9922	4.9121	4.9121	4.9121	4.9121	4.9121	4.9121	4.9121	4.9121	4.9121	4.9121	4.9121	4.9121	4.9121	4.9121	4.9121	4.9121	4.9121	4.9121	4.9121	4.9121
3.9500	5.0071	4.7756	4.2542	4.4208	4.2496	4.2945	4.7584	4.7584	4.8301	4.4564	4.5780	5.0369	5.0728	4.3948	4.7067	5.0854	4.5319	4.9438	4.2446	5.1498	4.4648	4.7711	4.5197	4.8812	4.6155	4.4602	4.3385	5.1443	4.9922	4.9121	4.9121	4.9121	4.9121	4.9121	4.9121	4.9121	4.9121	4.9121	4.9121	4.9121	4.9121	4.9121	4.9121	4.9121	4.9121	4.9121	4.9121	4.9121	4.9121
3.9600	5.0071	4.7756	4.2542	4.4208	4.2496	4.2945	4.7584	4.7584	4.8301	4.4564	4.5780	5.0369	5.0728	4.3948	4.7067	5.0854	4.5319	4.9438	4.2446	5.1498	4.4648	4.7711	4.5197	4.8812	4.6155	4.4602	4.3385	5.1443	4.9922	4.9121	4.9121	4.9121	4.9121	4.9121	4.9121	4.9121	4.9121	4.9121	4.9121	4.9121	4.9121	4.9121	4.9121	4.9121	4.9121	4.9121	4.9121	4.9121	4.9121
3.9700	5.0071	4.7756	4.2542	4.4208	4.2496	4.2945	4.7584	4.7584	4.8301	4.4564	4.5780	5.0369	5.0728	4.3948	4.7067	5.0854	4.5319	4.9438	4.2446	5.1498	4.4648	4.7711	4.5197	4.8812	4.6155	4.4602	4.3385	5.1443	4.9922	4.9121	4.9121	4.9121	4.9121	4.9121	4.9121	4.9121	4.9121	4.9121	4.9121	4.9121	4.9121	4.9121	4.9121	4.9121	4.9121	4.9121	4.9121	4.9121	4.9121
3.9800	5.0071	4.7756	4.2542	4.4208	4.2496	4.2945	4.7584	4.7584	4.8301	4.4564	4.5780	5.0369	5.0728	4.3948	4.7067	5.0854	4.5319	4.9438	4.2446	5.1498	4.4648	4.7711	4.5197	4.8812	4.6155	4.4602	4.3385	5.1443	4.9922	4.9121	4.9121	4.9121	4.9121	4.9121	4.9121	4.9121	4.9121	4.9121	4.9121	4.9121	4.9121	4.9121	4.9121	4.9121	4.9121	4.9121	4.9121	4.9121	4.9121
3.9900	5.0071	4.7756	4.2542	4.4208	4.2496	4.2945	4.7584	4.7584	4.8301	4.4564	4.5780	5.0369	5.0728	4.3948	4.7067	5.0854	4.5319	4.9438	4.2446	5.1498	4.4648	4.7711	4.5197	4.8812	4.6155	4.4602	4.3385	5.1443	4.9922	4.9121	4.9121	4.9121	4.9121	4.9121	4.9121	4.9121	4.9121	4.9121	4.9121	4.9121	4.9121	4.9121	4.9121	4.9121	4.9121	4.9121	4.9121	4.9121	4.9121
4.0000	5.0071	4.7756	4.2542	4.4208	4.2496	4.2945	4.7584	4.7584	4.8301	4.4564	4.5780	5.0369	5.0728	4.3948	4.7067	5.0854	4.5319	4.9438	4.2446	5.1498	4.4648	4.7711	4.5197	4.8812	4.6155	4.4602	4.3385	5.1443	4.9922	4.9121	4.9121	4.9121	4.9121	4.9121	4.9121	4.9121	4.9121	4.9121	4.9121	4.9121	4.9121	4.9121	4.9121	4.9121	4.9121	4.9121	4.9121	4.9121	4.9121
4.0100	5.0071	4.7756	4.2542	4.4208	4.2496	4.2945	4.7584	4.7584	4.8301	4.4564	4.5780	5.0369	5.0728	4.3948	4.7067	5.0854	4.5319	4.9438	4.2446	5.1498	4.4648	4.7711	4.5197	4.8812	4.6155	4.4602	4.3385	5.1443	4.9922	4.9121	4.9121	4.9121	4.9121	4.9121	4.9121	4.9121	4.9121	4.9121	4.9121	4.9121	4.9121	4.9121	4.9121	4.9121	4.9121	4.9121	4.9121	4.9121	4.9121
4.0200	5.0071	4.7756	4.2542	4.4208	4.2496	4.2945	4.7584	4.7584	4.8301	4.4564	4.5780	5.0369	5.0728	4.3948	4.7067	5.0854	4.5319	4.9438	4.2446	5.1498	4.4648	4.7711	4.5197	4.8812	4.6155	4.4602	4.3385	5.1443	4.9922	4.9121	4.9121	4.9121	4.9121	4.9121	4.9121	4.9121	4.9121	4.9121	4.9121	4.9121	4.9121	4.9121	4.9121	4.9121	4.9121	4.9121	4.9121	4.9121	4.9121
4.0300	5.0071	4.7756	4.2542	4.4208	4.2496	4.2945	4.7584	4.7584	4.8301	4.4564	4.5780	5.0369	5.0728	4.3948	4.7067	5.0854	4.5319	4.9438	4.2446	5.1498	4.4648	4.7711	4.5197	4.8812	4.6155	4.4602	4.3385	5.1443	4.9922	4.9121	4.9121	4.9121	4.9121	4.9121	4.9121	4.9121	4.9121	4.9121	4.9121	4.9121	4.9121	4.9121	4.9121	4.9121	4.9121	4.9121	4.9121	4.9121	4.9121
4.0400	5.0071	4.7756	4.2542	4.4208	4.2496	4.2945	4.7584	4.7584	4.8301	4.4564	4.5780	5.0369	5.0728	4.3948	4.7067	5.0854	4.5319	4.9438	4.2446	5.1498	4.4648	4.7711	4.5197	4.8812	4.6155	4.4602	4.3385	5.1443	4.9922	4.9121	4.9121	4.9121	4.9121	4.9121	4.9121	4.9121	4.9121	4.9121	4.9121	4.9121	4.9121	4.9121	4.9121	4.9121	4.9121	4.9121	4.9121	4.9121	4.9121
4.0500	5.0071	4.7756	4.2542	4.4208	4.2496	4.2945	4.7584	4.7584	4.8301	4.4564	4.5780	5.0369	5.0728	4.3948	4.7067	5.0854	4.5319	4.9438	4.2446	5.1498	4.4648	4.7711	4.5197	4.8812	4.6155	4.4602	4.3385	5.1443	4.9922	4.9121	4.9121	4.9121	4.9121	4.9121	4.9121	4.9121	4.9121	4.9121	4.9121	4.9121	4.9121	4.9121	4.9121	4.9121	4.9121	4.9121	4.9121	4.9121	4.9121
4.0600	5.0071	4.7756	4.2542	4.4208	4.2496	4.2945	4.7584	4.7584	4.8301	4.4564	4.5780	5.0369	5.0728	4.3948	4.7067	5.0854	4.5319	4.9438	4.2446	5.1498	4.4648	4.7711	4.5197	4.8812	4.6155	4.4602	4.3385	5.1443	4.9922	4.9121	4.9121	4.9121	4.9121	4.9121	4.9121	4.9121	4.9121	4.9121	4.9121	4.9121	4.9121	4.9121	4.9121	4.9121	4.9121	4.9121	4.9121	4.9121	4.9121
4.0700	5.0071	4.7756	4.2542	4.4208	4.2496	4.2945	4.7584	4.7584	4.8301	4.4564	4.5780	5.0369	5.0728	4.3948	4.7067	5.0854	4.5319	4.9438	4.2446	5.1498	4.4648	4.7711	4.5197	4.8812	4.6155	4.4602	4.3385	5.1443	4.9922	4.9121	4.9121	4.9121	4.9121	4.9121	4.9121	4.9121	4.9121	4.9121	4.9121	4.9121	4.9121	4.9121	4.9121	4.9121	4.9121	4.9121	4.9121	4.9121	4.9121
4.0800	5.0071	4.7756	4.2542	4.4208	4.2496	4.2945	4.7584	4.7584	4.8301	4.4564	4.5780	5.0369	5.0728	4.3948	4.7067	5.0854	4.5319	4.9438	4.2446	5.1498	4.4648	4.7711	4.5197	4.8812	4.6155	4.4602	4.3385	5.1443	4.9922	4.9121	4.9121	4.9121	4.9121	4.9121	4.9121	4.9121	4.9121	4.9121	4.9121	4.9121	4.9121	4.9121	4.9121	4.9121	4.9121	4.9121	4.9121	4.9121	4.9121
4.0900	5.0071	4.7756	4.2542	4.4208	4.2496	4.2945	4.7584	4.7584	4.8301	4.4564	4.5780	5.0369	5.0728	4.3948	4.7067	5.0854	4.5319	4.9438	4.2446	5.1498	4.4648	4.7711	4.5197	4.8812	4.6155	4.4602	4.3385	5.1443	4.9922	4.9121	4.9121	4.9121	4.9121	4.9121	4.9121	4.9121	4.9121	4.9121	4.9121	4.9121	4.9121	4.9121	4.9121	4.9121	4.9121	4.9121	4.9121	4.9121	4.9121
4.1000	5.0071	4.7756	4.2542	4.4208	4.2496	4.2945	4.7584	4.7584	4.8301	4.4564	4.5780	5.0369	5.0728	4.3948	4.7067	5.0854	4.5319	4.9438	4.2446	5.1498	4.4648	4.7711	4.5197	4.8812	4.6155	4.4602	4.3385	5.1443	4.9922	4.9121	4.9121	4.9121	4.9121	4.9121	4.9121	4.9121	4.9121	4.9121	4.9121	4.9121	4.9121	4.9121	4.9121	4.9121	4.9121	4.9121	4.9121	4.9121	4.9121
4.1100	5.2405	4.9976	4.4510	4.6258	4.4461	4.4931	4.9797	4.9797	5.0549	4.6629	4.7905	5.2717	5.3093	4.5984	4.9255	5.3225	4.7422	5.1741	4.4409	5.3900	4.6717	4.9931	4.7295	5.1085	4.8299	4.6670	4.5394	5.3843	5.2248	5.1409	5.1409	5.1409	5.1409	5.1409	5.1409	5.1409	5.1409	5.1409	5.1409	5.1409	5.1409	5.1409	5.1409	5.1409	5.1409	5.1409	5.1409	5.1409	5.1409
4.1200	5.2405	4.9976	4.4510	4.6258	4.4461	4.4931	4.9797	4.9797	5.0549	4.6629	4.7905	5.2717	5.3093	4.5984	4.9255	5.3225	4.7422	5.1741	4.4409	5.3900	4.6717	4.9931	4.7295	5.1085	4.8299	4.6670	4.5394	5.3843	5.2248	5.1409	5.1409	5.1409	5.1409	5.1409	5.1409	5.1409	5.1409	5.1409	5.1409	5.1409	5.1409	5.1409	5.1409	5.1409	5.1409	5.1409	5.1409	5.1409	5.1409
4.1300	5.2405	4.9976	4.4510	4.6258	4.4461	4.4931	4.9797	4.9797	5.0549	4.6629	4.7905	5.2717	5.3093	4.5984	4.9255	5.3225	4.7422	5.1741	4.4409	5.3900	4.6717	4.9931	4.7295	5.1085	4.8299	4.6670	4.5394	5.3843	5.2248	5.1409	5.1409	5.1409	5.1409	5.1409	5.1409	5.1409	5.1409	5.1409	5.1409	5.1409	5.1409	5.1409	5.1409	5.1409	5.1409	5.1409	5.1409	5.1409	5.1409
4.1400	5.2405	4.9976	4.4510	4.6258	4.4461	4.4931	4.9797	4.9797	5.0549	4.6629	4.7905	5.2717	5.3093	4.5984	4.9255	5.3225	4.7422	5.1741	4.4409	5.3900	4.6717	4.9931	4.7295	5.1085	4.8299	4.6670	4.5394	5.3843	5.2248	5.1409	5.1409	5.1409	5.1409	5.1409	5.1409	5.1409	5.1409	5.1409	5.1409	5.1409	5.1409	5.1409	5.1409	5.1409	5.1409	5.1409	5.1409	5.1409	5.1409
4.1500	5.2405	4.9976	4.4510	4.6258	4.4461	4.4931	4.9797	4.9797	5.0549	4.6629	4.7905	5.2717	5.3093	4.5984	4.9255	5.3225	4.7422	5.1741	4.4409	5.3900	4.6717	4.9931	4.7295	5.1085	4.8299	4.6670	4.5394	5.3843	5.2248	5.1409	5.1409	5.1409	5.1409	5.1409	5.1409	5.1409	5.1409	5.1409	5.1409	5.1409	5.1409	5.1409	5.1409	5.1409	5.1409	5.1409	5.1409	5.1409	5.1409
4.1600	5.2405	4.9976	4.4510	4.6258	4.4461	4.4931	4.9797	4.9797	5.0549	4.6629	4.7905	5.2717	5.3093	4.5984	4.9255	5.3225	4.7422	5.1741	4.4409	5.3900	4.6717	4.9931	4.7295	5.1085	4.8299	4.6670	4.5394	5.3843	5.2248	5.1409	5.1409	5.1409	5.1409	5.1409	5.1409	5.1409	5.1409	5.1409	5.1409	5.1409	5.1409	5.1409	5.1409	5.1409	5.1409	5.1409	5.1409	5.1409	5.1409
4.1700	5.2405	4.9976	4.4510	4.6258	4.4461	4.4931	4.9797	4.9797	5.0549	4.6629	4.7905	5.2717	5.3093	4.5984	4.9255	5.3225	4.7422	5.1741	4.4409	5.3900	4.6717	4.9931	4.7295	5.1085	4.8299	4.6670	4.5394	5.3843	5.2248	5.1409	5.1409	5.1409	5.1409	5.1409	5.1409	5.1409	5.1409	5.1409	5.1409	5.1409	5.1409	5.1409	5.1409	5.1409	5.1409	5.1409	5.1409	5.1409	5.1409
4.1800	5.2405	4.9976	4.4510	4.6258	4.4461	4.4931	4.9797	4.9797	5.0549	4.6629	4.7905	5.2717	5.3093	4.5984	4.9255	5.3225	4.7422	5.1741	4.4409	5.3900	4.6717	4.9931	4.7295	5.1085	4.8299	4.6670	4.5394	5.3843	5.2248	5.1409	5.1409	5.1409	5.1409	5.1409	5.1409	5.1409	5.1409	5.1409	5.1409	5.1409	5.1409	5.1409	5.1409	5.1409	5.1409	5.1409	5.1409	5.1409	5.1409
4.1900	5.2405	4.9976	4.4510	4.6258	4.4461	4.4931	4.9797	4.9797	5.0549	4.6629	4.7905	5.2717	5.3093	4.5984	4.9255	5.3225	4.7422	5.1741	4.4409	5.3900	4.6717	4.9931	4.7295	5.1085	4.8299	4.6670	4.5394	5.3843	5.2248	5.1409	5.1409	5.1409	5.1409	5.1409	5.1409	5.1409	5.1409	5.1409	5.1409	5.1409	5.1409	5.1409	5.1409	5.1409	5.1409	5.1409	5.1409	5.1409	5.1409
4.2000	5.2405	4.9976	4.4510	4.6258	4.4461	4.4931	4.9797	4.9797	5.0549	4.6629	4.7905	5.2717	5.3093	4.5984	4.9255	5.3225	4.7422	5.1741	4.4409	5.3900	4.6717	4.9931	4.7295	5.1085	4.8299	4.6670	4.5394	5.3843	5.2248	5.1409	5.1409	5.1409	5.1409	5.1409	5.1409	5.1409	5.1409	5.1409	5.1409	5.1409	5.1409	5.1409	5.1409	5.1409	5.1409	5.1409	5.1409	5.1409	5.1409
4.2100	5.2405	4.9976	4.4510	4.6258	4.4461	4.4931	4.9797	4.9797	5.0549	4.6629	4.7905	5.2717	5.3093	4.5984	4.9255	5.3225	4.7422	5.1741	4.4409	5.3900	4.6717	4.9931	4.7295	5.1085	4.8299	4.6670	4.5394	5.3843	5.2248	5.1409	5.1409	5.1409	5.1409	5.1409	5.1409	5.1409	5.1409	5.1409	5.1409	5.1409	5.1409	5.1409	5.1409	5.1409	5.1409	5.1409	5.1409	5.1409	5.1409
4.2200	5.2405	4.9976	4.4510	4.6258	4.4461	4.4931	4.9797	4.9797	5.0549	4.6629	4.7905	5.2717	5.3093	4.5984	4.9255	5.3225	4.7422	5.1741	4.4409	5.3900	4.6717	4.9931	4.7295	5.1085	4.8299	4.6670	4.5394	5.3843	5.2248	5.1409	5.1409	5.1409	5.1409	5.1409	5.1409	5.1409	5.1409	5.1409	5.1409	5.1409	5.1409	5.1409	5.1409	5.1409	5.1409	5.1409	5.1409	5.1409	5.1409
4.2300	5.2405	4.9976	4.4510	4.6258	4.4461	4.4931	4.9797	4.9797	5.0549	4.6629	4.7905	5.2717	5.3093	4.5984	4.9255	5.3225	4.7422	5.1741	4.4409	5.3900	4.6717	4.9931	4.7295	5.1085	4.8299	4.6670	4.5394	5.3843	5.2248	5.1409	5.1409	5.1409	5.1409	5.1409	5.1409	5.1409	5.1409	5.1409	5.1409	5.1409	5.1409	5.1409	5.1409	5.1409	5.1409	5.1409	5.1409	5.1409	5.1409
4.2400	5.2405	4.9976	4.4510	4.6258	4.4461	4.4931	4.9797	4.9797	5.0549	4.6629	4.7905	5.2717	5.3093	4.5984	4.9255	5.3225	4.7422	5.1741	4.4409	5.3900	4.6717	4.9931	4.7295	5.1085	4.8299	4.6670	4.5394	5.3843	5.2248	5.1409	5.1409	5.1409	5.1409	5.1409	5.1409	5.1409	5.1409	5.1409	5.1409	5.1409	5.1409	5.1409	5.1409	5.1409	5.1409	5.1409	5.1409	5.1409	5.1409
4.2500	5.2405	4.9976	4.4510	4.6258	4.4461	4.4931	4.9797	4.9797	5.0549	4.6629	4.7905	5.2717	5.3093	4.5984	4.9255	5.3225	4.7422	5.1741	4.4409	5.3900	4.6717	4.9931	4.7295	5.1085	4.8299	4.6670	4.5394	5.3843	5.2248	5.1409	5.1409	5.1409	5.1409	5.1409	5.1409	5.1409	5.1409	5.1409	5.1409	5.1409	5.1409	5.1409	5.1409	5.1409	5.1409	5.1409	5.1409	5.1409	5.1409
4.2600	5.2405	4.9976	4.4510	4.6258	4.4461	4.4931	4.9797	4.9797	5.0549	4.6629	4.7905	5.2717	5.3093	4.5984	4.9255	5.3225	4.7422	5.1741	4.4409	5.3900	4.6717	4.9931	4.7295	5.1085	4.8299	4.6670	4.5394	5.3843	5.2248	5.1409	5.1409	5.1409	5.1409	5.1409	5.1409	5.1409	5.1409	5.1409	5.1409	5.1409	5.1409	5.1409	5.1409	5.1409	5.1409	5.1409	5.1409	5.1409	5.1409
4.2700	5.2405	4.9976	4.4510	4.6258	4.4461	4.4931	4.9797	4.9797	5.0549	4.6629	4.7905	5.2717	5.3093	4.5984	4.9255	5.3225	4.7422	5.1741	4.4409	5.3900	4.6717	4.9931	4.7295	5.1085	4.8299	4.6670	4.5394	5.3843	5.2248	5.1409	5.1409	5.1409	5.1409	5.1409	5.1409	5.1409	5.1409	5.1409	5.1409	5.1409	5.1409	5.1409	5.1409	5.1409	5.1409	5.1409	5.1409	5.1409	5.1409
4.2800	5.2405	4.9976	4.4510	4.6258	4.4461	4.4931	4.9797	4.9797	5.0549	4.6629	4.7905	5.2717	5.3093	4.5984	4.9255	5.3225	4.7422	5.1741	4.4409	5.3900	4.6717	4.9931	4.7295	5.1085	4.8299	4.6670	4.5394	5.3843	5.2248	5.1409	5.1409	5.1409	5.1409	5.1409	5.1409	5.1409	5.1409	5.1409	5.1409	5.1409	5.1409	5.1409	5.1409	5.1409	5.1409	5.1409	5.1409	5.1409	5.1409
4.2900	5.2405	4.9976	4.4510	4.6258	4.4461	4.4931	4.9797	4.9797	5.0549	4.6629	4.7905	5.2717	5.3093	4.5984	4.9255	5.3225	4.7422	5.1741	4.4409	5.3900	4.6717	4.9931	4.7295	5.1085	4.8299	4.6670	4.5394	5.3843	5.2248	5.1409	5.1409	5.1409	5.1409	5.1409	5.1409	5.1409	5.1409	5.1409	5.1409	5.1409	5.1409	5.1409	5.1409	5.1409	5.1409	5.1409	5.1409	5.1409	5.1409
4.3000	5.2405	4.9976	4.4510	4.6258	4.4461	4.4931	4.9797	4.9797	5.0549	4.6629	4.7905	5.2717	5.3093	4.5984	4.9255	5.3225	4.7422	5.1741	4.4409	5.3900	4.6717	4.9931	4.7295	5.1085	4.8299	4.6670	4.5394	5.3843	5.2248	5.1409	5.1409	5.1409	5.1409	5.1409	5.1409	5.1409	5.1409	5.1409	5.1409	5.1409	5.1409	5.1409	5.1409	5.1409	5.1409	5.1409	5.1409	5.1409	5.1409
4.3100	5.4739	5.2197	4.6477	4.8307	4.6426	4.6918	5.2010	5.2010	5.2796	4.8695	5.0030	5.5065	5.5459	4.8019	5.1442	5.5597	4.9524	5.4044	4.6372	5.6303	4.8787	5.2151	4.9393	5.3357	5.0442	4.8737	4.7403	5.6243	5.4574	5.3696	5.3696	5.3696	5.3696	5.3696	5.3696	5.3696	5.3696	5.3696	5.3696	5.3696	5.3696	5.3696	5.3696	5.3696	5.3696	5.3696	5.3696	5.3696	5.3696
4.3200	5.4739	5.2197	4.6477	4.8307	4.6426	4.6918	5.2010	5.2010	5.2796	4.8695	5.0030	5.5065	5.5459	4.8019	5.1442	5.5597	4.9524	5.4044	4.6372	5.6303	4.8787	5.2151	4.9393	5.3357	5.0442	4.8737	4.7403	5.6243	5.4574	5.3696	5.3696	5.3696	5.3696	5.3696	5.3696	5.3696	5.3696	5.3696	5.3696	5.3696	5.3696	5.3696	5.3696	5.3696	5.3696	5.3696	5.3696	5.3696	5.3696
4.3300	5.4739	5.2197	4.6477	4.8307	4.6426	4.6918	5.2010	5.2010	5.2796	4.8695	5.0030	5.5065	5.5459	4.8019	5.1442	5.5597	4.9524	5.4044	4.6372	5.6303	4.8787	5.2151	4.9393	5.3357	5.0442	4.8737	4.7403	5.6243	5.4574	5.3696	5.3696	5.3696	5.3696	5.3696	5.3696	5.3696	5.3696	5.3696	5.3696	5.3696	5.3696	5.3696	5.3696	5.3696	5.3696	5.3696	5.3696	5.3696	5.3696
4.3400	5.4739	5.2197	4.6477	4.8307	4.6426	4.6918	5.2010	5.2010	5.2796	4.8695	5.0030	5.5065	5.5459	4.8019	5.1442	5.5597	4.9524	5.4044	4.6372	5.6303	4.8787	5.2151	4.9393	5.3357	5.0442	4.8737	4.7403	5.6243	5.4574	5.3696	5.3696	5.3696	5.3696	5.3696	5.3696	5.3696	5.3696	5.3696	5.3696	5.3696	5.3696	5.3696	5.3696	5.3696	5.3696	5.3696	5.3696	5.3696	5.3696
4.3500	5.4739	5.2197	4.6477	4.8307	4.6426	4.6918	5.2010	5.2010	5.2796	4.8695	5.0030	5.5065	5.5459	4.8019	5.1442	5.5597	4.9524	5.4044	4.6372	5.6303	4.8787	5.2151	4.9393	5.3357	5.0442	4.8737	4.7403	5.6243	5.4574	5.3696	5.3696	5.3696	5.3696	5.3696	5.3696	5.3696	5.3696	5.3696	5.3696	5.3696	5.3696	5.3696	5.3696	5.3696	5.3696	5.3696	5.3696	5.3696	5.3696
4.3600	5.4739	5.2197	4.6477	4.8307	4.6426	4.6918	5.2010	5.2010	5.2796	4.8695	5.0030	5.5065	5.5459	4.8019	5.1442	5.5597	4.9524	5.4044	4.6372	5.6303	4.8787	5.2151	4.9393	5.3357	5.0442	4.8737	4.7403	5.6243	5.4574	5.3696	5.3696	5.3696	5.3696	5.3696	5.3696	5.3696	5.3696	5.3696	5.3696	5.3696	5.3696	5.3696	5.3696	5.3696	5.3696	5.3696	5.3696	5.3696	5.3696
4.3700	5.4739	5.2197	4.6477	4.8307	4.6426	4.6918	5.2010	5.2010	5.2796	4.8695	5.0030	5.5065	5.5459	4.8019	5.1442	5.5597	4.9524	5.4044	4.6372	5.6303	4.8787	5.2151	4.9393	5.3357	5.0442	4.8737	4.7403	5.6243	5.4574	5.3696	5.3696	5.3696	5.3696	5.3696	5.3696	5.3696	5.3696	5.3696	5.3696	5.3696	5.3696	5.3696	5.3696	5.3696	5.3696	5.3696	5.3696	5.3696	5.3696
4.3800	5.4739	5.2197	4.6477	4.8307	4.6426	4.6918	5.2010	5.2010	5.2796	4.8695	5.0030	5.5065	5.5459	4.8019	5.1442	5.5597	4.9524	5.4044	4.6372	5.6303	4.8787	5.2151	4.9393	5.3357	5.0442	4.8737	4.7403	5.6243	5.4574	5.3696	5.3696	5.3696	5.3696	5.3696	5.3696	5.3696	5.3696	5.3696	5.3696	5.3696	5.3696	5.3696	5.3696	5.3696	5.3696	5.3696	5.3696	5.3696	5.3696
4.3900	5.4739	5.2197	4.6477	4.8307	4.6426	4.6918	5.2010	5.2010	5.2796	4.8695	5.0030	5.5065	5.5459	4.8019	5.1442	5.5597	4.9524	5.4044	4.6372	5.6303	4.8787	5.2151	4.9393	5.3357	5.0442	4.8737	4.7403	5.6243	5.4574	5.3696	5.3696	5.3696	5.3696	5.3696	5.3696	5.3696	5.3696	5.3696	5.3696	5.3696	5.3696	5.3696	5.3696	5.3696	5.3696	5.3696	5.3696	5.3696	5.3696
4.4000	5.4739	5.2197	4.6477	4.8307	4.6426	4.6918	5.2010	5.2010	5.2796	4.8695	5.0030	5.5065	5.5459	4.8019	5.1442	5.5597	4.9524	5.4044	4.6372	5.6303	4.8787	5.2151	4.9393	5.3357	5.0442	4.8737	4.7403	5.6243	5.4574	5.3696	5.3696	5.3696	5.3696	5.3696	5.3696	5.3696	5.3696	5.3696	5.3696	5.3696	5.3696	5.3696	5.3696	5.3696	5.3696	5.3696	5.3696	5.3696	5.3696
4.4100	5.4739	5.2197	4.6477	4.8307	4.6426	4.6918	5.2010	5.2010	5.2796	4.8695	5.0030	5.5065	5.5459	4.8019	5.1442	5.5597	4.9524	5.4044	4.6372	5.6303	4.8787	5.2151	4.9393	5.3357	5.0442	4.8737	4.7403	5.6243	5.4574	5.3696	5.3696	5.3696	5.3696	5.3696	5.3696	5.3696	5.3696	5.3696	5.3696	5.3696	5.3696	5.3696	5.3696	5.3696	5.3696	5.3696	5.3696	5.3696	5.3696
4.4200	5.4739	5.2197	4.6477	4.8307	4.6426	4.6918	5.2010	5.2010	5.2796	4.8695	5.0030	5.5065	5.5459	4.8019	5.1442	5.5597	4.9524	5.4044	4.6372	5.6303	4.8787	5.2151	4.9393	5.3357	5.0442	4.8737	4.7403	5.6243	5.4574	5.3696	5.3696	5.3696	5.3696	5.3696	5.3696	5.3696	5.3696	5.3696	5.3696	5.3696	5.3696	5.3696	5.3696	5.3696	5.3696	5.3696	5.3696	5.3696	5.3696
4.4300	5.4739	5.2197	4.6477	4.8307	4.6426	4.6918	5.2010	5.2010	5.2796	4.8695	5.0030	5.5065	5.5459	4.8019	5.1442	5.5597	4.9524	5.4044	4.6372	5.6303	4.8787	5.2151	4.9393	5.3357	5.0442	4.8737	4.7403	5.6243	5.4574	5.3696	5.3696	5.3696	5.3696	5.3696	5.3696	5.3696	5.3696	5.3696	5.3696	5.3696	5.3696	5.3696	5.3696	5.3696	5.3696	5.3696	5.3696	5.3696	5.3696
4.4400	5.4739	5.2197	4.6477	4.8307	4.6426	4.6918	5.2010	5.2010	5.2796	4.8695	5.0030	5.5065	5.5459	4.8019	5.1442	5.5597	4.9524	5.4044	4.6372	5.6303	4.8787	5.2151	4.9393	5.3357	5.0442	4.8737	4.7403	5.6243	5.4574	5.3696	5.3696	5.3696	5.3696	5.3696	5.3696	5.3696	5.3696	5.3696	5.3696	5.3696	5.3696	5.3696	5.3696	5.3696	5.3696	5.3696	5.3696	5.3696	5.3696
4.4500	5.4739	5.2197	4.6477	4.8307	4.6426	4.6918	5.2010	5.2010	5.2796	4.8695	5.0030	5.5065	5.5459	4.8019	5.1442	5.5597	4.9524	5.4044	4.6372	5.6303	4.8787	5.2151	4.9393	5.3357	5.0442	4.8737	4.7403	5.6243	5.4574	5.3696	5.3696	5.3696	5.3696	5.3696	5.3696	5.3696	5.3696	5.3696	5.3696	5.3696	5.3696	5.3696	5.3696	5.3696	5.3696	5.3696	5.3696	5.3696	5.3696
4.4600	5.4739	5.2197	4.6477	4.8307	4.6426	4.6918	5.2010	5.2010	5.2796	4.8695	5.0030	5.5065	5.5459	4.8019	5.1442	5.5597	4.9524	5.4044	4.6372	5.6303	4.8787	5.2151	4.9393	5.3357	5.0442	4.8737	4.7403	5.6243	5.4574	5.3696	5.3696	5.3696	5.3696	5.3696	5.3696	5.3696	5.3696	5.3696	5.3696	5.3696	5.3696	5.3696	5.3696	5.3696	5.3696	5.3696	5.3696	5.3696	5.3696
4.4700	5.4739	5.2197	4.6477	4.8307	4.6426	4.6918	5.2010	5.2010	5.2796	4.8695	5.0030	5.5065	5.5459	4.8019	5.1442	5.5597	4.9524	5.4044	4.6372	5.6303	4.8787	5.2151	4.9393	5.3357	5.0442	4.8737	4.7403	5.6243	5.4574	5.3696	5.3696	5.3696	5.3696	5.3696	5.3696	5.3696	5.3696	5.3696	5.3696	5.3696	5.3696	5.3696	5.3696	5.3696	5.3696	5.3696	5.3696	5.3696	5.3696
4.4800	5.4739	5.2197	4.6477	4.8307	4.6426	4.6918	5.2010	5.2010	5.2796	4.8695	5.0030	5.5065	5.5459	4.8019	5.1442	5.5597	4.9524	5.4044	4.6372	5.6303	4.8787	5.2151	4.9393	5.3357	5.0442	4.8737	4.7403	5.6243	5.4574	5.3696	5.3696	5.3696	5.3696	5.3696	5.3696	5.3696	5.3696	5.3696	5.3696	5.3696	5.3696	5.3696	5.3696	5.3696	5.3696	5.3696	5.3696	5.3696	5.3696
4.4900	5.4739	5.2197	4.6477	4.8307	4.6426	4.6918	5.2010	5.2010	5.2796	4.8695	5.0030	5.5065	5.5459	4.8019	5.1442	5.5597	4.9524	5.4044	4.6372	5.6303	4.8787	5.2151	4.9393	5.3357	5.0442	4.8737	4.7403	5.6243	5.4574	5.3696	5.3696	5.3696	5.3696	5.3696	5.3696	5.3696	5.3696	5.3696	5.3696	5.3696	5.3696	5.3696	5.3696	5.3696	5.3696	5.3696	5.3696	5.3696	5.3696
4.5000	5.4739	5.2197	4.6477	4.8307	4.6426	4.6918	5.2010	5.2010	5.2796	4.8695	5.0030	5.5065	5.5459	4.8019	5.1442	5.5597	4.9524	5.4044	4.6372	5.6303	4.8787	5.2151	4.9393	5.3357	5.0442	4.8737	4.7403	5.6243	5.4574	5.3696	5.3696	5.3696	5.3696	5.3696	5.3696	5.3696	5.3696	5.3696	5.3696	5.3696	5.3696	5.3696	5.3696	5.3696	5.3696	5.3696	5.3696	5.3696	5.3696
4.5100	5.7025	5.4372	4.8404	5.0315	4.8351	4.8864	5.4178	5.4178	5.4998	5.0718	5.2112	5.7365	5.7776	5.0013	5.3584	5.7920	5.1584	5.6300	4.8295	5.8657	5.0814	5.4325	5.1448	5.5584	5.2542	5.0763	4.9371	5.8594	5.6852	5.5937	5.5937	5.5937	5.5937	5.5937	5.5937	5.5937	5.5937	5.5937	5.5937	5.5937	5.5937	5.5937	5.5937	5.5937	5.5937	5.5937	5.5937	5.5937	5.5937
4.5200	5.7025	5.4372	4.8404	5.0315	4.8351	4.8864	5.4178	5.4178	5.4998	5.0718	5.2112	5.7365	5.7776	5.0013	5.3584	5.7920	5.1584	5.6300	4.8295	5.8657	5.0814	5.4325	5.1448	5.5584	5.2542	5.0763	4.9371	5.8594	5.6852	5.5937	5.5937	5.5937	5.5937	5.5937	5.5937	5.5937	5.5937	5.5937	5.5937	5.5937	5.5937	5.5937	5.5937	5.5937	5.5937	5.5937	5.5937	5.5937	5.5937
4.5300	5.7025	5.4372	4.8404	5.0315	4.8351	4.8864	5.4178	5.4178	5.4998	5.0718	5.2112	5.7365	5.7776	5.0013	5.3584	5.7920	5.1584	5.6300	4.8295	5.8657	5.0814	5.4325	5.1448	5.5584	5.2542	5.0763	4.9371	5.8594	5.6852	5.5937	5.5937	5.5937	5.5937	5.5937	5.5937	5.5937	5.5937	5.5937	5.5937	5.5937	5.5937	5.5937	5.5937	5.5937	5.5937	5.5937	5.5937	5.5937	5.5937
4.5400	5.7025	5.4372	4.8404	5.0315	4.8351	4.8864	5.4178	5.4178	5.4998	5.0718	5.2112	5.7365	5.7776	5.0013	5.3584	5.7920	5.1584	5.6300	4.8295	5.8657	5.0814	5.4325	5.1448	5.5584	5.2542	5.0763	4.9371	5.8594	5.6852	5.5937	5.5937	5.5937	5.5937	5.5937	5.5937	5.5937	5.5937	5.5937	5.5937	5.5937	5.5937	5.5937	5.5937	5.5937	5.5937	5.5937	5.5937	5.5937	5.5937
4.5500	5.7025	5.4372	4.8404	5.0315	4.8351	4.8864	5.4178	5.4178	5.4998	5.0718	5.2112	5.7365	5.7776	5.0013	5.3584	5.7920	5.1584	5.6300	4.8295	5.8657	5.0814	5.4325	5.1448	5.5584	5.2542	5.0763	4.9371	5.8594	5.6852	5.5937	5.5937	5.5937	5.5937	5.5937	5.5937	5.5937	5.5937	5.5937	5.5937	5.5937	5.5937	5.5937	5.5937	5.5937	5.5937	5.5937	5.5937	5.5937	5.5937
4.5600	5.7025	5.4372	4.8404	5.0315	4.8351	4.8864	5.4178	5.4178	5.4998	5.0718	5.2112	5.7365	5.7776	5.0013	5.3584	5.7920	5.1584	5.6300	4.8295	5.8657	5.0814	5.4325	5.1448	5.5584	5.2542	5.0763	4.9371	5.8594	5.6852	5.5937	5.5937	5.5937	5.5937	5.5937	5.5937	5.5937	5.5937	5.5937	5.5937	5.5937	5.5937	5.5937	5.5937	5.5937	5.5937	5.5937	5.5937	5.5937	5.5937
4.5700	5.7025	5.4372	4.8404	5.0315	4.8351	4.8864	5.4178	5.4178	5.4998	5.0718	5.2112	5.7365	5.7776	5.0013	5.3584	5.7920	5.1584	5.6300	4.8295	5.8657	5.0814	5.4325	5.1448	5.5584	5.2542	5.0763	4.9371	5.8594	5.6852	5.5937	5.5937	5.5937	5.5937	5.5937	5.5937	5.5937	5.5937	5.5937	5.5937	5.5937	5.5937	5.5937	5.5937	5.5937	5.5937	5.5937	5.5937	5.5937	5.5937
4.5800	5.7025	5.4372	4.8404	5.0315	4.8351	4.8864	5.4178	5.4178	5.4998	5.0718	5.2112	5.7365	5.7776	5.0013	5.3584	5.7920	5.1584	5.6300	4.8295	5.8657	5.0814	5.4325	5.1448	5.5584	5.2542	5.0763	4.9371	5.8594	5.6852	5.5937	5.5937	5.5937	5.5937	5.5937	5.5937	5.5937	5.5937	5.5937	5.5937	5.5937	5.5937	5.5937	5.5937	5.5937	5.5937	5.5937	5.5937	5.5937	5.5937
4.5900	5.7025	5.4372	4.8404	5.0315	4.8351	4.8864	5.4178	5.4178	5.4998	5.0718	5.2112	5.7365	5.7776	5.0013	5.3584	5.7920	5.1584	5.6300	4.8295	5.8657	5.0814	5.4325	5.1448	5.5584	5.2542	5.0763	4.9371	5.8594	5.6852	5.5937	5.5937	5.5937	5.5937	5.5937	5.5937	5.5937	5.5937	5.5937	5.5937	5.5937	5.5937	5.5937	5.5937	5.5937	5.5937	5.5937	5.5937	5.5937	5.5937
4.6000	5.7025	5.4372	4.8404	5.0315	4.8351	4.8864	5.4178	5.4178	5.4998	5.0718	5.2112	5.7365	5.7776	5.0013	5.3584	5.7920	5.1584	5.6300	4.8295	5.8657	5.0814	5.4325	5.1448	5.5584	5.2542	5.0763	4.9371	5.8594	5.6852	5.5937	5.5937	5.5937	5.5937	5.5937	5.5937	5.5937	5.5937	5.5937	5.5937	5.5937	5.5937	5.5937	5.5937	5.5937	5.5937	5.5937	5.5937	5.5937	5.5937
4.6100	5.7025	5.4372	4.8404	5.0315	4.8351	4.8864	5.4178	5.4178	5.4998	5.0718	5.2112	5.7365	5.7776	5.0013	5.3584	5.7920	5.1584	5.6300	4.8295	5.8657	5.0814	5.4325	5.1448	5.5584	5.2542	5.0763	4.9371	5.8594	5.6852	5.5937	5.5937	5.5937	5.5937	5.5937	5.5937	5.5937	5.5937	5.5937	5.5937	5.5937	5.5937	5.5937	5.5937	5.5937	5.5937	5.5937	5.5937	5.5937	5.5937
4.6200	5.7025	5.4372	4.8404	5.0315	4.8351	4.8864	5.4178	5.4178	5.4998	5.0718	5.2112	5.7365	5.7776	5.0013	5.3584	5.7920	5.1584	5.6300	4.8295	5.8657	5.0814	5.4325	5.1448	5.5584	5.2542	5.0763	4.9371	5.8594	5.6852	5.5937	5.5937	5.5937	5.5937	5.5937	5.5937	5.5937	5.5937	5.5937	5.5937	5.5937	5.5937	5.5937	5.5937	5.5937	5.5937	5.5937	5.5937	5.5937	5.5937
4.6300	5.7025	5.4372	4.8404	5.0315	4.8351	4.8864	5.4178	5.4178	5.4998	5.0718	5.2112	5.7365	5.7776	5.0013	5.3584	5.7920	5.1584	5.6300	4.8295	5.8657	5.0814	5.4325	5.1448	5.5584	5.2542	5.0763	4.9371	5.8594	5.6852	5.5937	5.5937	5.5937	5.5937	5.5937	5.5937	5.5937	5.5937	5.5937	5.5937	5.5937	5.5937	5.5937	5.5937	5.5937	5.5937	5.5937	5.5937	5.5937	5.5937
4.6400	5.7025	5.4372	4.8404	5.0315	4.8351	4.8864	5.4178	5.4178	5.4998	5.0718	5.2112	5.7365	5.7776	5.0013	5.3584	5.7920	5.1584	5.6300	4.8295	5.8657	5.0814	5.4325	5.1448	5.5584	5.2542	5.0763	4.9371	5.8594	5.6852	5.5937	5.5937	5.5937	5.5937	5.5937	5.5937	5.5937	5.5937	5.5937	5.5937	5.5937	5.5937	5.5937	5.5937	5.5937	5.5937	5.5937	5.5937	5.5937	5.5937
4.6500	5.7025	5.4372	4.8404	5.0315	4.8351	4.8864	5.4178	5.4178	5.4998	5.0718	5.2112	5.7365	5.7776	5.0013	5.3584	5.7920	5.1584	5.6300	4.8295	5.8657	5.0814	5.4325	5.1448	5.5584	5.2542	5.0763	4.9371	5.8594	5.6852	5.5937	5.5937	5.5937	5.5937	5.5937	5.5937	5.5937	5.5937	5.5937	5.5937	5.5937	5.5937	5.5937	5.5937	5.5937	5.5937	5.5937	5.5937	5.5937	5.5937
4.6600	5.7025	5.4372	4.8404	5.0315	4.8351	4.8864	5.4178	5.4178	5.4998	5.0718	5.2112	5.7365	5.7776	5.0013	5.3584	5.7920	5.1584	5.6300	4.8295	5.8657	5.0814	5.4325	5.1448	5.5584	5.2542	5.0763	4.9371	5.8594	5.6852	5.5937	5.5937	5.5937	5.5937	5.5937	5.5937	5.5937	5.5937	5.5937	5.5937	5.5937	5.5937	5.5937	5.5937	5.5937	5.5937	5.5937	5.5937	5.5937	5.5937
4.6700	5.7025	5.4372	4.8404	5.0315	4.8351	4.8864	5.4178	5.4178	5.4998	5.0718	5.2112	5.7365	5.7776	5.0013	5.3584	5.7920	5.1584	5.6300	4.8295	5.8657	5.0814	5.4325	5.1448	5.5584	5.2542	5.0763	4.9371	5.8594	5.6852	5.5937	5.5937	5.5937	5.5937	5.5937	5.5937	5.5937	5.5937	5.5937	5.5937	5.5937	5.5937	5.5937	5.5937	5.5937	5.5937	5.5937	5.5937	5.5937	5.5937
4.6800	5.7025	5.4372	4.8404	5.0315	4.8351	4.8864	5.4178	5.4178	5.4998	5.0718	5.2112	5.7365	5.7776	5.0013	5.3584	5.7920	5.1584	5.6300	4.8295	5.8657	5.0814	5.4325	5.1448	5.5584	5.2542	5.0763	4.9371	5.8594	5.6852	5.5937	5.5937	5.5937	5.5937	5.5937	5.5937	5.5937	5.5937	5.5937	5.5937	5.5937	5.5937	5.5937	5.5937	5.5937	5.5937	5.5937	5.5937	5.5937	5.5937
4.6900	5.7025	5.4372	4.8404	5.0315	4.8351	4.8864	5.4178	5.4178	5.4998	5.0718	5.2112	5.7365	5.7776	5.0013	5.3584	5.7920	5.1584	5.6300	4.8295	5.8657	5.0814	5.4325	5.1448	5.5584	5.2542	5.0763	4.9371	5.8594	5.6852	5.5937	5.5937	5.5937	5.5937	5.5937	5.5937	5.5937	5.5937	5.5937	5.5937	5.5937	5.5937	5.5937	5.5937	5.5937	5.5937	5.5937	5.5937	5.5937	5.5937
4.7000	5.7025	5.4372	4.8404	5.0315	4.8351	4.8864	5.4178	5.4178	5.4998	5.0718	5.2112	5.7365	5.7776	5.0013	5.3584	5.7920	5.1584	5.6300	4.8295	5.8657	5.0814	5.4325	5.1448	5.5584	5.2542	5.0763	4.9371	5.8594	5.6852	5.5937	5.5937	5.5937	5.5937	5.5937	5.5937	5.5937	5.5937	5.5937	5.5937	5.5937	5.5937	5.5937	5.5937	5.5937	5.5937	5.5937	5.5937	5.5937	5.5937
4.7100	5.8987	5.6240	5.0058	5.2038	5.0003	5.0535	5.6039	5.6039	5.6889	5.2455	5.3899	5.9339	5.9765	5.1725	5.5424	5.9914	5.3352	5.8237	4.9946	6.0677	5.2555	5.6192	5.3211	5.7495	5.4344	5.2502	5.1060	6.0613	5.8808	5.7861	5.7861	5.7861	5.7861	5.7861	5.7861	5.7861	5.7861	5.7861	5.7861	5.7861	5.7861	5.7861	5.7861	5.7861	5.7861	5.7861	5.7861	5.7861	5.7861
4.7200	5.8987	5.6240	5.0058	5.2038	5.0003	5.0535	5.6039	5.6039	5.6889	5.2455	5.3899	5.9339	5.9765	5.1725	5.5424	5.9914	5.3352	5.8237	4.9946	6.0677	5.2555	5.6192	5.3211	5.7495	5.4344	5.2502	5.1060	6.0613	5.8808	5.7861	5.7861	5.7861	5.7861	5.7861	5.7861	5.7861	5.7861	5.7861	5.7861	5.7861	5.7861	5.7861	5.7861	5.7861	5.7861	5.7861	5.7861	5.7861	5.7861
4.7300	5.8987	5.6240	5.0058	5.2038	5.0003	5.0535	5.6039	5.6039	5.6889	5.2455	5.3899	5.9339	5.9765	5.1725	5.5424	5.9914	5.3352	5.8237	4.9946	6.0677	5.2555	5.6192	5.3211	5.7495	5.4344	5.2502	5.1060	6.0613	5.8808	5.7861	5.7861	5.7861	5.7861	5.7861	5.7861	5.7861	5.7861	5.7861	5.7861	5.7861	5.7861	5.7861	5.7861	5.7861	5.7861	5.7861	5.7861	5.7861	5.7861
4.7400	5.8987	5.6240	5.0058	5.2038	5.0003	5.0535	5.6039	5.6039	5.6889	5.2455	5.3899	5.9339	5.9765	5.1725	5.5424	5.9914	5.3352	5.8237	4.9946	6.0677	5.2555	5.6192	5.3211	5.7495	5.4344	5.2502	5.1060	6.0613	5.8808	5.7861	5.7861	5.7861	5.7861	5.7861	5.7861	5.7861	5.7861	5.7861	5.7861	5.7861	5.7861	5.7861	5.7861	5.7861	5.7861	5.7861	5.7861	5.7861	5.7861
4.7500	5.8987	5.6240	5.0058	5.2038	5.0003	5.0535	5.6039	5.6039	5.6889	5.2455	5.3899	5.9339	5.9765	5.1725	5.5424	5.9914	5.3352	5.8237	4.9946	6.0677	5.2555	5.6192	5.3211	5.7495	5.4344	5.2502	5.1060	6.0613	5.8808	5.7861	5.7861	5.7861	5.7861	5.7861	5.7861	5.7861	5.7861	5.7861	5.7861	5.7861	5.7861	5.7861	5.7861	5.7861	5.7861	5.7861	5.7861	5.7861	5.7861
4.7600	5.8987	5.6240	5.0058	5.2038	5.0003	5.0535	5.6039	5.6039	5.6889	5.2455	5.3899	5.9339	5.9765	5.1725	5.5424	5.9914	5.3352	5.8237	4.9946	6.0677	5.2555	5.6192	5.3211	5.7495	5.4344	5.2502	5.1060	6.0613	5.8808	5.7861	5.7861	5.7861	5.7861	5.7861	5.7861	5.7861	5.7861	5.7861	5.7861	5.7861	5.7861	5.7861	5.7861	5.7861	5.7861	5.7861	5.7861	5.7861	5.7861
4.7700	5.8987	5.6240	5.0058	5.2038	5.0003	5.0535	5.6039	5.6039	5.6889	5.2455	5.3899	5.9339	5.9765	5.1725	5.5424	5.9914	5.3352	5.8237	4.9946	6.0677	5.2555	5.6192	5.3211	5.7495	5.4344	5.2502	5.1060	6.0613	5.8808	5.7861	5.7861	5.7861	5.7861	5.7861	5.7861	5.7861	5.7861	5.7861	5.7861	5.7861	5.7861	5.7861	5.7861	5.7861	5.7861	5.7861	5.7861	5.7861	5.7861
4.7800	5.8987	5.6240	5.0058	5.2038	5.0003	5.0535	5.6039	5.6039	5.6889	5.2455	5.3899	5.9339	5.9765	5.1725	5.5424	5.9914	5.3352	5.8237	4.9946	6.0677	5.2555	5.6192	5.3211	5.7495	5.4344	5.2502	5.1060	6.0613	5.8808	5.7861	5.7861	5.7861	5.7861	5.7861	5.7861	5.7861	5.7861	5.7861	5.7861	5.7861	5.7861	5.7861	5.7861	5.7861	5.7861	5.7861	5.7861	5.7861	5.7861
4.7900	5.8987	5.6240	5.0058	5.2038	5.0003	5.0535	5.6039	5.6039	5.6889	5.2455	5.3899	5.9339	5.9765	5.1725	5.5424	5.9914	5.3352	5.8237	4.9946	6.0677	5.2555	5.6192	5.3211	5.7495	5.4344	5.2502	5.1060	6.0613	5.8808	5.7861	5.7861	5.7861	5.7861	5.7861	5.7861	5.7861	5.7861	5.7861	5.7861	5.7861	5.7861	5.7861	5.7861	5.7861	5.7861	5.7861	5.7861	5.7861	5.7861
4.8000	5.8987	5.6240	5.0058	5.2038	5.0003	5.0535	5.6039	5.6039	5.6889	5.2455	5.3899	5.9339	5.9765	5.1725	5.5424	5.9914	5.3352	5.8237	4.9946	6.0677	5.2555	5.6192	5.3211	5.7495	5.4344	5.2502	5.1060	6.0613	5.8808	5.7861	5.7861	5.7861	5.7861	5.7861	5.7861	5.7861	5.7861	5.7861	5.7861	5.7861	5.7861	5.7861	5.7861	5.7861	5.7861	5.7861	5.7861	5.7861	5.7861
4.8100	5.8987	5.6240	5.0058	5.2038	5.0003	5.0535	5.6039	5.6039	5.6889	5.2455	5.3899	5.9339	5.9765	5.1725	5.5424	5.9914	5.3352	5.8237	4.9946	6.0677	5.2555	5.6192	5.3211	5.7495	5.4344	5.2502	5.1060	6.0613	5.8808	5.7861	5.7861	5.7861	5.7861	5.7861	5.7861	5.7861	5.7861	5.7861	5.7861	5.7861	5.7861	5.7861	5.7861	5.7861	5.7861	5.7861	5.7861	5.7861	5.7861
4.8200	5.8987	5.6240	5.0058	5.2038	5.0003	5.0535	5.6039	5.6039	5.6889	5.2455	5.3899	5.9339	5.9765	5.1725	5.5424	5.9914	5.3352	5.8237	4.9946	6.0677	5.2555	5.6192	5.3211	5.7495	5.4344	5.2502	5.1060	6.0613	5.8808	5.7861	5.7861	5.7861	5.7861	5.7861	5.7861	5.7861	5.7861	5.7861	5.7861	5.7861	5.7861	5.7861	5.7861	5.7861	5.7861	5.7861	5.7861	5.7861	5.7861
4.8300	5.8987	5.6240	5.0058	5.2038	5.0003	5.0535	5.6039	5.6039	5.6889	5.2455	5.3899	5.9339	5.9765	5.1725	5.5424	5.9914	5.3352	5.8237	4.9946	6.0677	5.2555	5.6192	5.3211	5.7495	5.4344	5.2502	5.1060	6.0613	5.8808	5.7861	5.7861	5.7861	5.7861	5.7861	5.7861	5.7861	5.7861	5.7861	5.7861	5.7861	5.7861	5.7861	5.7861	5.7861	5.7861	5.7861	5.7861	5.7861	5.7861
4.8400	5.8987	5.6240	5.0058	5.2038	5.0003	5.0535	5.6039	5.6039	5.6889	5.2455	5.3899	5.9339	5.9765	5.1725	5.5424	5.9914	5.3352	5.8237	4.9946	6.0677	5.2555	5.6192	5.3211	5.7495	5.4344	5.2502	5.1060	6.0613	5.8808	5.7861	5.7861	5.7861	5.7861	5.7861	5.7861	5.7861	5.7861	5.7861	5.7861	5.7861	5.7861	5.7861	5.7861	5.7861	5.7861	5.7861	5.7861	5.7861	5.7861
4.8500	5.8987	5.6240	5.0058	5.2038	5.0003	5.0535	5.6039	5.6039	5.6889	5.2455	5.3899	5.9339	5.9765	5.1725	5.5424	5.9914	5.3352	5.8237	4.9946	6.0677	5.2555	5.6192	5.3211	5.7495	5.4344	5.2502	5.1060	6.0613	5.8808	5.7861	5.7861	5.7861	5.7861	5.7861	5.7861	5.7861	5.7861	5.7861	5.7861	5.7861	5.7861	5.7861	5.7861	5.7861	5.7861	5.7861	5.7861	5.7861	5.7861
4.8600	5.8987	5.6240	5.0058	5.2038	5.0003	5.0535	5.6039	5.6039	5.6889	5.2455	5.3899	5.9339	5.9765	5.1725	5.5424	5.9914	5.3352	5.8237	4.9946	6.0677	5.2555	5.6192	5.3211	5.7495	5.4344	5.2502	5.1060	6.0613	5.8808	5.7861	5.7861	5.7861	5.7861	5.7861	5.7861	5.7861	5.7861	5.7861	5.7861	5.7861	5.7861	5.7861	5.7861	5.7861	5.7861	5.7861	5.7861	5.7861	5.7861
4.8700	5.8987	5.6240	5.0058	5.2038	5.0003	5.0535	5.6039	5.6039	5.6889	5.2455	5.3899	5.9339	5.9765	5.1725	5.5424	5.9914	5.3352	5.8237	4.9946	6.0677	5.2555	5.6192	5.3211	5.7495	5.4344	5.2502	5.1060	6.0613	5.8808	5.7861	5.7861	5.7861	5.7861	5.7861	5.7861	5.7861	5.7861	5.7861	5.7861	5.7861	5.7861	5.7861	5.7861	5.7861	5.7861	5.7861	5.7861	5.7861	5.7861
4.8800	5.8987	5.6240	5.0058	5.2038	5.0003	5.0535	5.6039	5.6039	5.6889	5.2455	5.3899	5.9339	5.9765	5.1725	5.5424	5.9914	5.3352	5.8237	4.9946	6.0677	5.2555	5.6192	5.3211	5.7495	5.4344	5.2502	5.1060	6.0613	5.8808	5.7861	5.7861	5.7861	5.7861	5.7861	5.7861	5.7861	5.7861	5.7861	5.7861	5.7861	5.7861	5.7861	5.7861	5.7861	5.7861	5.7861	5.7861	5.7861	5.7861
4.8900	5.8987	5.6240	5.0058	5.2038	5.0003	5.0535	5.6039	5.6039	5.6889	5.2455	5.3899	5.9339	5.9765	5.1725	5.5424	5.9914	5.3352	5.8237	4.9946	6.0677	5.2555	5.6192	5.3211	5.7495	5.4344	5.2502	5.1060	6.0613	5.8808	5.7861	5.7861	5.7861	5.7861	5.7861	5.7861	5.7861	5.7861	5.7861	5.7861	5.7861	5.7861	5.7861	5.7861	5.7861	5.7861	5.7861	5.7861	5.7861	5.7861
4.9000	5.8987	5.6240	5.0058	5.2038	5.0003	5.0535	5.6039	5.6039	5.6889	5.2455	5.3899	5.9339	5.9765	5.1725	5.5424	5.9914	5.3352	5.8237	4.9946	6.0677	5.2555	5.6192	5.3211	5.7495	5.4344	5.2502	5.1060	6.0613	5.8808	5.7861	5.7861	5.7861	5.7861	5.7861	5.7861	5.7861	5.7861	5.7861	5.7861	5.7861	5.7861	5.7861	5.7861	5.7861	5.7861	5.7861	5.7861	5.7861	5.7861
4.9100	6.0950	5.8107	5.1712	5.3762	5.1656	5.2205	5.7900	5.7900	5.8779	5.4192	5.5686	6.1314	6.1754	5.3437	5.7263	6.1909	5.5120	6.0173	5.1597	6.2698	5.4295	5.8059	5.4975	5.9406	5.6147	5.4241	5.2749	6.2631	6.0764	5.9785	5.9785	5.9785	5.9785	5.9785	5.9785	5.9785	5.9785	5.9785	5.9785	5.9785	5.9785	5.9785	5.9785	5.9785	5.9785	5.9785	5.9785	5.9785	5.9785
4.9200	6.0950	5.8107	5.1712	5.3762	5.1656	5.2205	5.7900	5.7900	5.8779	5.4192	5.5686	6.1314	6.1754	5.3437	5.7263	6.1909	5.5120	6.0173	5.1597	6.2698	5.4295	5.8059	5.4975	5.9406	5.6147	5.4241	5.2749	6.2631	6.0764	5.9785	5.9785	5.9785	5.9785	5.9785	5.9785	5.9785	5.9785	5.9785	5.9785	5.9785	5.9785	5.9785	5.9785	5.9785	5.9785	5.9785	5.9785	5.9785	5.9785
4.9300	6.0950	5.8107	5.1712	5.3762	5.1656	5.2205	5.7900	5.7900	5.8779	5.4192	5.5686	6.1314	6.1754	5.3437	5.7263	6.1909	5.5120	6.0173	5.1597	6.2698	5.4295	5.8059	5.4975	5.9406	5.6147	5.4241	5.2749	6.2631	6.0764	5.9785	5.9785	5.9785	5.9785	5.9785	5.9785	5.9785	5.9785	5.9785	5.9785	5.9785	5.9785	5.9785	5.9785	5.9785	5.9785	5.9785	5.9785	5.9785	5.9785
4.9400	6.0950	5.8107	5.1712	5.3762	5.1656	5.2205	5.7900	5.7900	5.8779	5.4192	5.5686	6.1314	6.1754	5.3437	5.7263	6.1909	5.5120	6.0173	5.1597	6.2698	5.4295	5.8059	5.4975	5.9406	5.6147	5.4241	5.2749	6.2631	6.0764	5.9785	5.9785	5.9785	5.9785	5.9785	5.9785	5.9785	5.9785	5.9785	5.9785	5.9785	5.9785	5.9785	5.9785	5.9785	5.9785	5.9785	5.9785	5.9785	5.9785
4.9500	6.0950	5.8107	5.1712	5.3762	5.1656	5.2205	5.7900	5.7900	5.8779	5.4192	5.5686	6.1314	6.1754	5.3437	5.7263	6.1909	5.5120	6.0173	5.1597	6.2698	5.4295	5.8059	5.4975	5.9406	5.6147	5.4241	5.2749	6.2631	6.0764	5.9785	5.9785	5.9785	5.9785	5.9785	5.9785	5.9785	5.9785	5.9785	5.9785	5.9785	5.9785	5.9785	5.9785	5.9785	5.9785	5.9785	5.9785	5.9785	5.9785
4.9600	6.0950	5.8107	5.1712	5.3762	5.1656	5.2205	5.7900	5.7900	5.8779	5.4192	5.5686	6.1314	6.1754	5.3437	5.7263	6.1909	5.5120	6.0173	5.1597	6.2698	5.4295	5.8059	5.4975	5.9406	5.6147	5.4241	5.2749	6.2631	6.0764	5.9785	5.9785	5.9785	5.9785	5.9785	5.9785	5.9785	5.9785	5.9785	5.9785	5.9785	5.9785	5.9785	5.9785	5.9785	5.9785	5.9785	5.9785	5.9785	5.9785
4.9700	6.0950	5.8107	5.1712	5.3762	5.1656	5.2205	5.7900	5.7900	5.8779	5.4192	5.5686	6.1314	6.1754	5.3437	5.7263	6.1909	5.5120	6.0173	5.1597	6.2698	5.4295	5.8059	5.4975	5.9406	5.6147	5.4241	5.2749	6.2631	6.0764	5.9785	5.9785	5.9785	5.9785	5.9785	5.9785	5.9785	5.9785	5.9785	5.9785	5.9785	5.9785	5.9785	5.9785	5.9785	5.9785	5.9785	5.9785	5.9785	5.9785
4.9800	6.0950	5.8107	5.1712	5.3762	5.1656	5.2205	5.7900	5.7900	5.8779	5.4192	5.5686	6.1314	6.1754	5.3437	5.7263	6.1909	5.5120	6.0173	5.1597	6.2698	5.4295	5.8059	5.4975	5.9406	5.6147	5.4241	5.2749	6.2631	6.0764	5.9785	5.9785	5.9785	5.9785	5.9785	5.9785	5.9785	5.9785	5.9785	5.9785	5.9785	5.9785	5.9785	5.9785	5.9785	5.9785	5.9785	5.9785	5.9785	5.9785
4.9900	6.0950	5.8107	5.1712	5.3762	5.1656	5.2205	5.7900	5.7900	5.8779	5.4192	5.5686	6.1314	6.1754	5.3437	5.7263	6.1909	5.5120	6.0173	5.1597	6.2698	5.4295	5.8059	5.4975	5.9406	5.6147	5.4241	5.2749	6.2631	6.0764	5.9785	5.9785	5.9785	5.9785	5.9785	5.9785	5.9785	5.9785	5.9785	5.9785	5.9785	5.9785	5.9785	5.9785	5.9785	5.9785	5.9785	5.9785	5.9785	5.9785
5.0000	6.0950	5.8107	5.1712	5.3762	5.1656	5.2205	5.7900	5.7900	5.8779	5.4192	5.5686	6.1314	6.1754	5.3437	5.7263	6.1909	5.5120	6.0173	5.1597	6.2698	5.4295	5.8059	5.4975	5.9406	5.6147	5.4241	5.2749	6.2631	6.0764	5.9785	5.9785	5.9785	5.9785	5.9785	5.9785	5.9785	5.9785	5.9785	5.9785	5.9785	5.9785	5.9785	5.9785	5.9785	5.9785	5.9785	5.9785	5.9785	5.9785
5.0100	6.0950	5.8107	5.1712	5.3762	5.1656	5.2205	5.7900	5.7900	5.8779	5.4192	5.5686	6.1314	6.1754	5.3437	5.7263	6.1909	5.5120	6.0173	5.1597	6.2698	5.4295	5.8059	5.4975	5.9406	5.6147	5.4241	5.2749	6.2631	6.0764	5.9785	5.9785	5.9785	5.9785	5.9785	5.9785	5.9785	5.9785	5.9785	5.9785	5.9785	5.9785	5.9785	5.9785	5.9785	5.9785	5.9785	5.9785	5.9785	5.9785
5.0200	6.0950	5.8107	5.1712	5.3762	5.1656	5.2205	5.7900	5.7900	5.8779	5.4192	5.5686	6.1314	6.1754	5.3437	5.7263	6.1909	5.5120	6.0173	5.1597	6.2698	5.4295	5.8059	5.4975	5.9406	5.6147	5.4241	5.2749	6.2631	6.0764	5.9785	5.9785	5.9785	5.9785	5.9785	5.9785	5.9785	5.9785	5.9785	5.9785	5.9785	5.9785	5.9785	5.9785	5.9785	5.9785	5.9785	5.9785	5.9785	5.9785
5.0300	6.0950	5.8107	5.1712	5.3762	5.1656	5.2205	5.7900	5.7900	5.8779	5.4192	5.5686	6.1314	6.1754	5.3437	5.7263	6.1909	5.5120	6.0173	5.1597	6.2698	5.4295	5.8059	5.4975	5.9406	5.6147	5.4241	5.2749	6.2631	6.0764	5.9785	5.9785	5.9785	5.9785	5.9785	5.9785	5.9785	5.9785	5.9785	5.9785	5.9785	5.9785	5.9785	5.9785	5.9785	5.9785	5.9785	5.9785	5.9785	5.9785
5.0400	6.0950	5.8107	5.1712	5.3762	5.1656	5.2205	5.7900	5.7900	5.8779	5.4192	5.5686	6.1314	6.1754	5.3437	5.7263	6.1909	5.5120	6.0173	5.1597	6.2698	5.4295	5.8059	5.4975	5.9406	5.6147	5.4241	5.2749	6.2631	6.0764	5.9785	5.9785	5.9785	5.9785	5.9785	5.9785	5.9785	5.9785	5.9785	5.9785	5.9785	5.9785	5.9785	5.9785	5.9785	5.9785	5.9785	5.9785	5.9785	5.9785
5.0500	6.0950	5.8107	5.1712	5.3762	5.1656	5.2205	5.7900	5.7900	5.8779	5.4192	5.5686	6.1314	6.1754	5.3437	5.7263	6.1909	5.5120	6.0173	5.1597	6.2698	5.4295	5.8059	5.4975	5.9406	5.6147	5.4241	5.2749	6.2631	6.0764	5.9785	5.9785	5.9785	5.9785	5.9785	5.9785	5.9785	5.9785	5.9785	5.9785	5.9785	5.9785	5.9785	5.9785	5.9785	5.9785	5.9785	5.9785	5.9785	5.9785
5.0600	6.0950	5.8107	5.1712	5.3762	5.1656	5.2205	5.7900	5.7900	5.8779	5.4192	5.5686	6.1314	6.1754	5.3437	5.7263	6.1909	5.5120	6.0173	5.1597	6.2698	5.4295	5.8059	5.4975	5.9406	5.6147	5.4241	5.2749	6.2631	6.0764	5.9785	5.9785	5.9785	5.9785	5.9785	5.9785	5.9785	5.9785	5.9785	5.9785	5.9785	5.9785	5.9785	5.9785	5.9785	5.9785	5.9785	5.9785	5.9785	5.9785
5.0700	6.0950	5.8107	5.1712	5.3762	5.1656	5.2205	5.7900	5.7900	5.8779	5.4192	5.5686	6.1314	6.1754	5.3437	5.7263	6.1909	5.5120	6.0173	5.1597	6.2698	5.4295	5.8059	5.4975	5.9406	5.6147	5.4241	5.2749	6.2631	6.0764	5.9785	5.9785	5.9785	5.9785	5.9785	5.9785	5.9785	5.9785	5.9785	5.9785	5.9785	5.9785	5.9785	5.9785	5.9785	5.9785	5.9785	5.9785	5.9785	5.9785
5.0800	6.0950	5.8107	5.1712	5.3762	5.1656	5.2205	5.7900	5.7900	5.8779	5.4192	5.5686	6.1314	6.1754	5.3437	5.7263	6.1909	5.5120	6.0173	5.1597	6.2698	5.4295	5.8059	5.4975	5.9406	5.6147	5.4241	5.2749	6.2631	6.0764	5.9785	5.9785	5.9785	5.9785	5.9785	5.9785	5.9785	5.9785	5.9785	5.9785	5.9785	5.9785	5.9785	5.9785	5.9785	5.9785	5.9785	5.9785	5.9785	5.9785
5.0900	6.0950	5.8107	5.1712	5.3762	5.1656	5.2205	5.7900	5.7900	5.8779	5.4192	5.5686	6.1314	6.1754	5.3437	5.7263	6.1909	5.5120	6.0173	5.1597	6.2698	5.4295	5.8059	5.4975	5.9406	5.6147	5.4241	5.2749	6.2631	6.0764	5.9785	5.9785	5.9785	5.9785	5.9785	5.9785	5.9785	5.9785	5.9785	5.9785	5.9785	5.9785	5.9785	5.9785	5.9785	5.9785	5.9785	5.9785	5.9785	5.9785
5.1000	6.0950	5.8107	5.1712	5.3762	5.1656	5.2205	5.7900	5.7900	5.8779	5.4192	5.5686	6.1314	6.1754	5.3437	5.7263	6.1909	5.5120	6.0173	5.1597	6.2698	5.4295	5.8059	5.4975	5.9406	5.6147	5.4241	5.2749	6.2631	6.0764	5.9785	5.9785	5.9785	5.9785	5.9785	5.9785	5.9785	5.9785	5.9785	5.9785	5.9785	5.9785	5.9785	5.9785	5.9785	5.9785	5.9785	5.9785	5.9785	5.9785
5.1100	6.2912	5.9975	5.3366	5.5485	5.3308	5.3876	5.9761	5.9761	6.0669	5.5928	5.7473	6.3288	6.3743	5.5148	5.9102	6.3903	5.6888	6.2110	5.3247	6.4719	5.6035	5.9925	5.6739	6.1317	5.7949	5.5979	5.4439	6.4649	6.2721	6.1708	6.1708	6.1708	6.1708	6.1708	6.1708	6.1708	6.1708	6.1708	6.1708	6.1708	6.1708	6.1708	6.1708	6.1708	6.1708	6.1708	6.1708	6.1708	6.1708
5.1200	6.2912	5.9975	5.3366	5.5485	5.3308	5.3876	5.9761	5.9761	6.0669	5.5928	5.7473	6.3288	6.3743	5.5148	5.9102	6.3903	5.6888	6.2110	5.3247	6.4719	5.6035	5.9925	5.6739	6.1317	5.7949	5.5979	5.4439	6.4649	6.2721	6.1708	6.1708	6.1708	6.1708	6.1708	6.1708	6.1708	6.1708	6.1708	6.1708	6.1708	6.1708	6.1708	6.1708	6.1708	6.1708	6.1708	6.1708	6.1708	6.1708
5.1300	6.2912	5.9975	5.3366	5.5485	5.3308	5.3876	5.9761	5.9761	6.0669	5.5928	5.7473	6.3288	6.3743	5.5148	5.9102	6.3903	5.6888	6.2110	5.3247	6.4719	5.6035	5.9925	5.6739	6.1317	5.7949	5.5979	5.4439	6.4649	6.2721	6.1708	6.1708	6.1708	6.1708	6.1708	6.1708	6.1708	6.1708	6.1708	6.1708	6.1708	6.1708	6.1708	6.1708	6.1708	6.1708	6.1708	6.1708	6.1708	6.1708
5.1400	6.2912	5.9975	5.3366	5.5485	5.3308	5.3876	5.9761	5.9761	6.0669	5.5928	5.7473	6.3288	6.3743	5.5148	5.9102	6.3903	5.6888	6.2110	5.3247	6.4719	5.6035	5.9925	5.6739	6.1317	5.7949	5.5979	5.4439	6.4649	6.2721	6.1708	6.1708	6.1708	6.1708	6.1708	6.1708	6.1708	6.1708	6.1708	6.1708	6.1708	6.1708	6.1708	6.1708	6.1708	6.1708	6.1708	6.1708	6.1708	6.1708
5.1500	6.2912	5.9975	5.3366	5.5485	5.3308	5.3876	5.9761	5.9761	6.0669	5.5928	5.7473	6.3288	6.3743	5.5148	5.9102	6.3903	5.6888	6.2110	5.3247	6.4719	5.6035	5.9925	5.6739	6.1317	5.7949	5.5979	5.4439	6.4649	6.2721	6.1708	6.1708	6.1708	6.1708	6.1708	6.1708	6.1708	6.1708	6.1708	6.1708	6.1708	6.1708	6.1708	6.1708	6.1708	6.1708	6.1708	6.1708	6.1708	6.1708
5.1600	6.2912	5.9975	5.3366	5.5485	5.3308	5.3876	5.9761	5.9761	6.0669	5.5928	5.7473	6.3288	6.3743	5.5148	5.9102	6.3903	5.6888	6.2110	5.3247	6.4719	5.6035	5.9925	5.6739	6.1317	5.7949	5.5979	5.4439	6.4649	6.2721	6.1708	6.1708	6.1708	6.1708	6.1708	6.1708	6.1708	6.1708	6.1708	6.1708	6.1708	6.1708	6.1708	6.1708	6.1708	6.1708	6.1708	6.1708	6.1708	6.1708
5.1700	6.2912	5.9975	5.3366	5.5485	5.3308	5.3876	5.9761	5.9761	6.0669	5.5928	5.7473	6.3288	6.3743	5.5148	5.9102	6.3903	5.6888	6.2110	5.3247	6.4719	5.6035	5.9925	5.6739	6.1317	5.7949	5.5979	5.4439	6.4649	6.2721	6.1708	6.1708	6.1708	6.1708	6.1708	6.1708	6.1708	6.1708	6.1708	6.1708	6.1708	6.1708	6.1708	6.1708	6.1708	6.1708	6.1708	6.1708	6.1708	6.1708
5.1800	6.2912	5.9975	5.3366	5.5485	5.3308	5.3876	5.9761	5.9761	6.0669	5.5928	5.7473	6.3288	6.3743	5.5148	5.9102	6.3903	5.6888	6.2110	5.3247	6.4719	5.6035	5.9925	5.6739	6.1317	5.7949	5.5979	5.4439	6.4649	6.2721	6.1708	6.1708	6.1708	6.1708	6.1708	6.1708	6.1708	6.1708	6.1708	6.1708	6.1708	6.1708	6.1708	6.1708	6.1708	6.1708	6.1708	6.1708	6.1708	6.1708
5.1900	6.2912	5.9975	5.3366	5.5485	5.3308	5.3876	5.9761	5.9761	6.0669	5.5928	5.7473	6.3288	6.3743	5.5148	5.9102	6.3903	5.6888	6.2110	5.3247	6.4719	5.6035	5.9925	5.6739	6.1317	5.7949	5.5979	5.4439	6.4649	6.2721	6.1708	6.1708	6.1708	6.1708	6.1708	6.1708	6.1708	6.1708	6.1708	6.1708	6.1708	6.1708	6.1708	6.1708	6.1708	6.1708	6.1708	6.1708	6.1708	6.1708
5.2000	6.2912	5.9975	5.3366	5.5485	5.3308	5.3876	5.9761	5.9761	6.0669	5.5928	5.7473	6.3288	6.3743	5.5148	5.9102	6.3903	5.6888	6.2110	5.3247	6.4719	5.6035	5.9925	5.6739	6.1317	5.7949	5.5979	5.4439	6.4649	6.2721	6.1708	6.1708	6.1708	6.1708	6.1708	6.1708	6.1708	6.1708	6.1708	6.1708	6.1708	6.1708	6.1708	6.1708	6.1708	6.1708	6.1708	6.1708	6.1708	6.1708
5.2100	6.2912	5.9975	5.3366	5.5485	5.3308	5.3876	5.9761	5.9761	6.0669	5.5928	5.7473	6.3288	6.3743	5.5148	5.9102	6.3903	5.6888	6.2110	5.3247	6.4719	5.6035	5.9925	5.6739	6.1317	5.7949	5.5979	5.4439	6.4649	6.2721	6.1708	6.1708	6.1708	6.1708	6.1708	6.1708	6.1708	6.1708	6.1708	6.1708	6.1708	6.1708	6.1708	6.1708	6.1708	6.1708	6.1708	6.1708	6.1708	6.1708
5.2200	6.2912	5.9975	5.3366	5.5485	5.3308	5.3876	5.9761	5.9761	6.0669	5.5928	5.7473	6.3288	6.3743	5.5148	5.9102	6.3903	5.6888	6.2110	5.3247	6.4719	5.6035	5.9925	5.6739	6.1317	5.7949	5.5979	5.4439	6.4649	6.2721	6.1708	6.1708	6.1708	6.1708	6.1708	6.1708	6.1708	6.1708	6.1708	6.1708	6.1708	6.1708	6.1708	6.1708	6.1708	6.1708	6.1708	6.1708	6.1708	6.1708
5.2300	6.2912	5.9975	5.3366	5.5485	5.3308	5.3876	5.9761	5.9761	6.0669	5.5928	5.7473	6.3288	6.3743	5.5148	5.9102	6.3903	5.6888	6.2110	5.3247	6.4719	5.6035	5.9925	5.6739	6.1317	5.7949	5.5979	5.4439	6.4649	6.2721	6.1708	6.1708	6.1708	6.1708	6.1708	6.1708	6.1708	6.1708	6.1708	6.1708	6.1708	6.1708	6.1708	6.1708	6.1708	6.1708	6.1708	6.1708	6.1708	6.1708
5.2400	6.2912	5.9975	5.3366	5.5485	5.3308	5.3876	5.9761	5.9761	6.0669	5.5928	5.7473	6.3288	6.3743	5.5148	5.9102	6.3903	5.6888	6.2110	5.3247	6.4719	5.6035	5.9925	5.6739	6.1317	5.7949	5.5979	5.4439	6.4649	6.2721	6.1708	6.1708	6.1708	6.1708	6.1708	6.1708	6.1708	6.1708	6.1708	6.1708	6.1708	6.1708	6.1708	6.1708	6.1708	6.1708	6.1708	6.1708	6.1708	6.1708
5.2500	6.2912	5.9975	5.3366	5.5485	5.3308	5.3876	5.9761	5.9761	6.0669	5.5928	5.7473	6.3288	6.3743	5.5148	5.9102	6.3903	5.6888	6.2110	5.3247	6.4719	5.6035	5.9925	5.6739	6.1317	5.7949	5.5979	5.4439	6.4649	6.2721	6.1708	6.1708	6.1708	6.1708	6.1708	6.1708	6.1708	6.1708	6.1708	6.1708	6.1708	6.1708	6.1708	6.1708	6.1708	6.1708	6.1708	6.1708	6.1708	6.1708
5.2600	6.2912	5.9975	5.3366	5.5485	5.3308	5.3876	5.9761	5.9761	6.0669	5.5928	5.7473	6.3288	6.3743	5.5148	5.9102	6.3903	5.6888	6.2110	5.3247	6.4719	5.6035	5.9925	5.6739	6.1317	5.7949	5.5979	5.4439	6.4649	6.2721	6.1708	6.1708	6.1708	6.1708	6.1708	6.1708	6.1708	6.1708	6.1708	6.1708	6.1708	6.1708	6.1708	6.1708	6.1708	6.1708	6.1708	6.1708	6.1708	6.1708
5.2700	6.2912	5.9975	5.3366	5.5485	5.3308	5.3876	5.9761	5.9761	6.0669	5.5928	5.7473	6.3288	6.3743	5.5148	5.9102	6.3903	5.6888	6.2110	5.3247	6.4719	5.6035	5.9925	5.6739	6.1317	5.7949	5.5979	5.4439	6.4649	6.2721	6.1708	6.1708	6.1708	6.1708	6.1708	6.1708	6.1708	6.1708	6.1708	6.1708	6.1708	6.1708	6.1708	6.1708	6.1708	6.1708	6.1708	6.1708	6.1708	6.1708
5.2800	6.2912	5.9975	5.3366	5.5485	5.3308	5.3876	5.9761	5.9761	6.0669	5.5928	5.7473	6.3288	6.3743	5.5148	5.9102	6.3903	5.6888	6.2110	5.3247	6.4719	5.6035	5.9925	5.6739	6.1317	5.7949	5.5979	5.4439	6.4649	6.2721	6.1708	6.1708	6.1708	6.1708	6.1708	6.1708	6.1708	6.1708	6.1708	6.1708	6.1708	6.1708	6.1708	6.1708	6.1708	6.1708	6.1708	6.1708	6.1708	6.1708
5.2900	6.2912	5.9975	5.3366	5.5485	5.3308	5.3876	5.9761	5.9761	6.0669	5.5928	5.7473	6.3288	6.3743	5.5148	5.9102	6.3903	5.6888	6.2110	5.3247	6.4719	5.6035	5.9925	5.6739	6.1317	5.7949	5.5979	5.4439	6.4649	6.2721	6.1708	6.1708	6.1708	6.1708	6.1708	6.1708	6.1708	6.1708	6.1708	6.1708	6.1708	6.1708	6.1708	6.1708	6.1708	6.1708	6.1708	6.1708	6.1708	6.1708
5.3000	6.2912	5.9975	5.3366	5.5485	5.3308	5.3876	5.9761	5.9761	6.0669	5.5928	5.7473	6.3288	6.3743	5.5148	5.9102	6.3903	5.6888	6.2110	5.3247	6.4719	5.6035	5.9925	5.6739	6.1317	5.7949	5.5979	5.4439	6.4649	6.2721	6.1708	6.1708	6.1708	6.1708	6.1708	6.1708	6.1708	6.1708	6.1708	6.1708	6.1708	6.1708	6.1708	6.1708	6.1708	6.1708	6.1708	6.1708	6.1708	6.1708
5.3100	6.4875	6.1842	5.5020	5.7209	5.4960	5.5546	6.1622	6.1622	6.2559	5.7665	5.9260	6.5263	6.5732	5.6860	6.0941	6.5897	5.8655	6.4047	5.4898	6.6739	5.7775	6.1792	5.8503	6.3228	5.9752	5.7718	5.6128	6.6668	6.4677	6.3632	6.3632	6.3632	6.3632	6.3632	6.3632	6.3632	6.3632	6.3632	6.3632	6.3632	6.3632	6.3632	6.3632	6.3632	6.3632	6.3632	6.3632	6.3632	6.3632
5.3200	6.4875	6.1842	5.5020	5.7209	5.4960	5.5546	6.1622	6.1622	6.2559	5.7665	5.9260	6.5263	6.5732	5.6860	6.0941	6.5897	5.8655	6.4047	5.4898	6.6739	5.7775	6.1792	5.8503	6.3228	5.9752	5.7718	5.6128	6.6668	6.4677	6.3632	6.3632	6.3632	6.3632	6.3632	6.3632	6.3632	6.3632	6.3632	6.3632	6.3632	6.3632	6.3632	6.3632	6.3632	6.3632	6.3632	6.3632	6.3632	6.3632
5.3300	6.4875	6.1842	5.5020	5.7209	5.4960	5.5546	6.1622	6.1622	6.2559	5.7665	5.9260	6.5263	6.5732	5.6860	6.0941	6.5897	5.8655	6.4047	5.4898	6.6739	5.7775	6.1792	5.8503	6.3228	5.9752	5.7718	5.6128	6.6668	6.4677	6.3632	6.3632	6.3632	6.3632	6.3632	6.3632	6.3632	6.3632	6.3632	6.3632	6.3632	6.3632	6.3632	6.3632	6.3632	6.3632	6.3632	6.3632	6.3632	6.3632
5.3400	6.4875	6.1842	5.5020	5.7209	5.4960	5.5546	6.1622	6.1622	6.2559	5.7665	5.9260	6.5263	6.5732	5.6860	6.0941	6.5897	5.8655	6.4047	5.4898	6.6739	5.7775	6.1792	5.8503	6.3228	5.9752	5.7718	5.6128	6.6668	6.4677	6.3632	6.3632	6.3632	6.3632	6.3632	6.3632	6.3632	6.3632	6.3632	6.3632	6.3632	6.3632	6.3632	6.3632	6.3632	6.3632	6.3632	6.3632	6.3632	6.3632
5.3500	6.4875	6.1842	5.5020	5.7209	5.4960	5.5546	6.1622	6.1622	6.2559	5.7665	5.9260	6.5263	6.5732	5.6860	6.0941	6.5897	5.8655	6.4047	5.4898	6.6739	5.7775	6.1792	5.8503	6.3228	5.9752	5.7718	5.6128	6.6668	6.4677	6.3632	6.3632	6.3632	6.3632	6.3632	6.3632	6.3632	6.3632	6.3632	6.3632	6.3632	6.3632	6.3632	6.3632	6.3632	6.3632	6.3632	6.3632	6.3632	6.3632
5.3600	6.4875	6.1842	5.5020	5.7209	5.4960	5.5546	6.1622	6.1622	6.2559	5.7665	5.9260	6.5263	6.5732	5.6860	6.0941	6.5897	5.8655	6.4047	5.4898	6.6739	5.7775	6.1792	5.8503	6.3228	5.9752	5.7718	5.6128	6.6668	6.4677	6.3632	6.3632	6.3632	6.3632	6.3632	6.3632	6.3632	6.3632	6.3632	6.3632	6.3632	6.3632	6.3632	6.3632	6.3632	6.3632	6.3632	6.3632	6.3632	6.3632
5.3700	6.4875	6.1842	5.5020	5.7209	5.4960	5.5546	6.1622	6.1622	6.2559	5.7665	5.9260	6.5263	6.5732	5.6860	6.0941	6.5897	5.8655	6.4047	5.4898	6.6739	5.7775	6.1792	5.8503	6.3228	5.9752	5.7718	5.6128	6.6668	6.4677	6.3632	6.3632	6.3632	6.3632	6.3632	6.3632	6.3632	6.3632	6.3632	6.3632	6.3632	6.3632	6.3632	6.3632	6.3632	6.3632	6.3632	6.3632	6.3632	6.3632
5.3800	6.4875	6.1842	5.5020	5.7209	5.4960	5.5546	6.1622	6.1622	6.2559	5.7665	5.9260	6.5263	6.5732	5.6860	6.0941	6.5897	5.8655	6.4047	5.4898	6.6739	5.7775	6.1792	5.8503	6.3228	5.9752	5.7718	5.6128	6.6668	6.4677	6.3632	6.3632	6.3632	6.3632	6.3632	6.3632	6.3632	6.3632	6.3632	6.3632	6.3632	6.3632	6.3632	6.3632	6.3632	6.3632	6.3632	6.3632	6.3632	6.3632
5.3900	6.4875	6.1842	5.5020	5.7209	5.4960	5.5546	6.1622	6.1622	6.2559	5.7665	5.9260	6.5263	6.5732	5.6860	6.0941	6.5897	5.8655	6.4047	5.4898	6.6739	5.7775	6.1792	5.8503	6.3228	5.9752	5.7718	5.6128	6.6668	6.4677	6.3632	6.3632	6.3632	6.3632	6.3632	6.3632	6.3632	6.3632	6.3632	6.3632	6.3632	6.3632	6.3632	6.3632	6.3632	6.3632	6.3632	6.3632	6.3632	6.3632
5.4000	6.4875	6.1842	5.5020	5.7209	5.4960	5.5546	6.1622	6.1622	6.2559	5.7665	5.9260	6.5263	6.5732	5.6860	6.0941	6.5897	5.8655	6.4047	5.4898	6.6739	5.7775	6.1792	5.8503	6.3228	5.9752	5.7718	5.6128	6.6668	6.4677	6.3632	6.3632	6.3632	6.3632	6.3632	6.3632	6.3632	6.3632	6.3632	6.3632	6.3632	6.3632	6.3632	6.3632	6.3632	6.3632	6.3632	6.3632	6.3632	6.3632
5.4100	6.4875	6.1842	5.5020	5.7209	5.4960	5.5546	6.1622	6.1622	6.2559	5.7665	5.9260	6.5263	6.5732	5.6860	6.0941	6.5897	5.8655	6.4047	5.4898	6.6739	5.7775	6.1792	5.8503	6.3228	5.9752	5.7718	5.6128	6.6668	6.4677	6.3632	6.3632	6.3632	6.3632	6.3632	6.3632	6.3632	6.3632	6.3632	6.3632	6.3632	6.3632	6.3632	6.3632	6.3632	6.3632	6.3632	6.3632	6.3632	6.3632
5.4200	6.4875	6.1842	5.5020	5.7209	5.4960	5.5546	6.1622	6.1622	6.2559	5.7665	5.9260	6.5263	6.5732	5.6860	6.0941	6.5897	5.8655	6.4047	5.4898	6.6739	5.7775	6.1792	5.8503	6.3228	5.9752	5.7718	5.6128	6.6668	6.4677	6.3632	6.3632	6.3632	6.3632	6.3632	6.3632	6.3632	6.3632	6.3632	6.3632	6.3632	6.3632	6.3632	6.3632	6.3632	6.3632	6.3632	6.3632	6.3632	6.3632
5.4300	6.4875	6.1842	5.5020	5.7209	5.4960	5.5546	6.1622	6.1622	6.2559	5.7665	5.9260	6.5263	6.5732	5.6860	6.0941	6.5897	5.8655	6.4047	5.4898	6.6739	5.7775	6.1792	5.8503	6.3228	5.9752	5.7718	5.6128	6.6668	6.4677	6.3632	6.3632	6.3632	6.3632	6.3632	6.3632	6.3632	6.3632	6.3632	6.3632	6.3632	6.3632	6.3632	6.3632	6.3632	6.3632	6.3632	6.3632	6.3632	6.3632
5.4400	6.4875	6.1842	5.5020	5.7209	5.4960	5.5546	6.1622	6.1622	6.2559	5.7665	5.9260	6.5263	6.5732	5.6860	6.0941	6.5897	5.8655	6.4047	5.4898	6.6739	5.7775	6.1792	5.8503	6.3228	5.9752	5.7718	5.6128	6.6668	6.4677	6.3632	6.3632	6.3632	6.3632	6.3632	6.3632	6.3632	6.3632	6.3632	6.3632	6.3632	6.3632	6.3632	6.3632	6.3632	6.3632	6.3632	6.3632	6.3632	6.3632
5.4500	6.4875	6.1842	5.5020	5.7209	5.4960	5.5546	6.1622	6.1622	6.2559	5.7665	5.9260	6.5263	6.5732	5.6860	6.0941	6.5897	5.8655	6.4047	5.4898	6.6739	5.7775	6.1792	5.8503	6.3228	5.9752	5.7718	5.6128	6.6668	6.4677	6.3632	6.3632	6.3632	6.3632	6.3632	6.3632	6.3632	6.3632	6.3632	6.3632	6.3632	6.3632	6.3632	6.3632	6.3632	6.3632	6.3632	6.3632	6.3632	6.3632
5.4600	6.4875	6.1842	5.5020	5.7209	5.4960	5.5546	6.1622	6.1622	6.2559	5.7665	5.9260	6.5263	6.5732	5.6860	6.0941	6.5897	5.8655	6.4047	5.4898	6.6739	5.7775	6.1792	5.8503	6.3228	5.9752	5.7718	5.6128	6.6668	6.4677	6.3632	6.3632	6.3632	6.3632	6.3632	6.3632	6.3632	6.3632	6.3632	6.3632	6.3632	6.3632	6.3632	6.3632	6.3632	6.3632	6.3632	6.3632	6.3632	6.3632
5.4700	6.4875	6.1842	5.5020	5.7209	5.4960	5.5546	6.1622	6.1622	6.2559	5.7665	5.9260	6.5263	6.5732	5.6860	6.0941	6.5897	5.8655	6.4047	5.4898	6.6739	5.7775	6.1792	5.8503	6.3228	5.9752	5.7718	5.6128	6.6668	6.4677	6.3632	6.3632	6.3632	6.3632	6.3632	6.3632	6.3632	6.3632	6.3632	6.3632	6.3632	6.3632	6.3632	6.3632	6.3632	6.3632	6.3632	6.3632	6.3632	6.3632
5.4800	6.4875	6.1842	5.5020	5.7209	5.4960	5.5546	6.1622	6.1622	6.2559	5.7665	5.9260	6.5263	6.5732	5.6860	6.0941	6.5897	5.8655	6.4047	5.4898	6.6739	5.7775	6.1792	5.8503	6.3228	5.9752	5.7718	5.6128	6.6668	6.4677	6.3632	6.3632	6.3632	6.3632	6.3632	6.3632	6.3632	6.3632	6.3632	6.3632	6.3632	6.3632	6.3632	6.3632	6.3632	6.3632	6.3632	6.3632	6.3632	6.3632
5.4900	6.4875	6.1842	5.5020	5.7209	5.4960	5.5546	6.1622	6.1622	6.2559	5.7665	5.9260	6.5263	6.5732	5.6860	6.0941	6.5897	5.8655	6.4047	5.4898	6.6739	5.7775	6.1792	5.8503	6.3228	5.9752	5.7718	5.6128	6.6668	6.4677	6.3632	6.3632	6.3632	6.3632	6.3632	6.3632	6.3632	6.3632	6.3632	6.3632	6.3632	6.3632	6.3632	6.3632	6.3632	6.3632	6.3632	6.3632	6.3632	6.3632
5.5000	6.4875	6.1842	5.5020	5.7209	5.4960	5.5546	6.1622	6.1622	6.2559	5.7665	5.9260	6.5263	6.5732	5.6860	6.0941	6.5897	5.8655	6.4047	5.4898	6.6739	5.7775	6.1792	5.8503	6.3228	5.9752	5.7718	5.6128	6.6668	6.4677	6.3632	6.3632	6.3632	6.3632	6.3632	6.3632	6.3632	6.3632	6.3632	6.3632	6.3632	6.3632	6.3632	6.3632	6.3632	6.3632	6.3632	6.3632	6.3632	6.3632
5.5100	6.6690	6.3569	5.6548	5.8802	5.6487	5.7090	6.3343	6.3343	6.4307	5.9271	6.0912	6.7089	6.7572	5.8442	6.2642	6.7742	6.0290	6.5838	5.6423	6.8608	5.9384	6.3518	6.0134	6.4996	6.1418	5.9325	5.7689	6.8534	6.6485	6.5411	6.5411	6.5411	6.5411	6.5411	6.5411	6.5411	6.5411	6.5411	6.5411	6.5411	6.5411	6.5411	6.5411	6.5411	6.5411	6.5411	6.5411	6.5411	6.5411
5.5200	6.6690	6.3569	5.6548	5.8802	5.6487	5.7090	6.3343	6.3343	6.4307	5.9271	6.0912	6.7089	6.7572	5.8442	6.2642	6.7742	6.0290	6.5838	5.6423	6.8608	5.9384	6.3518	6.0134	6.4996	6.1418	5.9325	5.7689	6.8534	6.6485	6.5411	6.5411	6.5411	6.5411	6.5411	6.5411	6.5411	6.5411	6.5411	6.5411	6.5411	6.5411	6.5411	6.5411	6.5411	6.5411	6.5411	6.5411	6.5411	6.5411
5.5300	6.6690	6.3569	5.6548	5.8802	5.6487	5.7090	6.3343	6.3343	6.4307	5.9271	6.0912	6.7089	6.7572	5.8442	6.2642	6.7742	6.0290	6.5838	5.6423	6.8608	5.9384	6.3518	6.0134	6.4996	6.1418	5.9325	5.7689	6.8534	6.6485	6.5411	6.5411	6.5411	6.5411	6.5411	6.5411	6.5411	6.5411	6.5411	6.5411	6.5411	6.5411	6.5411	6.5411	6.5411	6.5411	6.5411	6.5411	6.5411	6.5411
5.5400	6.6690	6.3569	5.6548	5.8802	5.6487	5.7090	6.3343	6.3343	6.4307	5.9271	6.0912	6.7089	6.7572	5.8442	6.2642	6.7742	6.0290	6.5838	5.6423	6.8608	5.9384	6.3518	6.0134	6.4996	6.1418	5.9325	5.7689	6.8534	6.6485	6.5411	6.5411	6.5411	6.5411	6.5411	6.5411	6.5411	6.5411	6.5411	6.5411	6.5411	6.5411	6.5411	6.5411	6.5411	6.5411	6.5411	6.5411	6.5411	6.5411
5.5500	6.6690	6.3569	5.6548	5.8802	5.6487	5.7090	6.3343	6.3343	6.4307	5.9271	6.0912	6.7089	6.7572	5.8442	6.2642	6.7742	6.0290	6.5838	5.6423	6.8608	5.9384	6.3518	6.0134	6.4996	6.1418	5.9325	5.7689	6.8534	6.6485	6.5411	6.5411	6.5411	6.5411	6.5411	6.5411	6.5411	6.5411	6.5411	6.5411	6.5411	6.5411	6.5411	6.5411	6.5411	6.5411	6.5411	6.5411	6.5411	6.5411
5.5600	6.6690	6.3569	5.6548	5.8802	5.6487	5.7090	6.3343	6.3343	6.4307	5.9271	6.0912	6.7089	6.7572	5.8442	6.2642	6.7742	6.0290	6.5838	5.6423	6.8608	5.9384	6.3518	6.0134	6.4996	6.1418	5.9325	5.7689	6.8534	6.6485	6.5411	6.5411	6.5411	6.5411	6.5411	6.5411	6.5411	6.5411	6.5411	6.5411	6.5411	6.5411	6.5411	6.5411	6.5411	6.5411	6.5411	6.5411	6.5411	6.5411
5.5700	6.6690	6.3569	5.6548	5.8802	5.6487	5.7090	6.3343	6.3343	6.4307	5.9271	6.0912	6.7089	6.7572	5.8442	6.2642	6.7742	6.0290	6.5838	5.6423	6.8608	5.9384	6.3518	6.0134	6.4996	6.1418	5.9325	5.7689	6.8534	6.6485	6.5411	6.5411	6.5411	6.5411	6.5411	6.5411	6.5411	6.5411	6.5411	6.5411	6.5411	6.5411	6.5411	6.5411	6.5411	6.5411	6.5411	6.5411	6.5411	6.5411
5.5800	6.6690	6.3569	5.6548	5.8802	5.6487	5.7090	6.3343	6.3343	6.4307	5.9271	6.0912	6.7089	6.7572	5.8442	6.2642	6.7742	6.0290	6.5838	5.6423	6.8608	5.9384	6.3518	6.0134	6.4996	6.1418	5.9325	5.7689	6.8534	6.6485	6.5411	6.5411	6.5411	6.5411	6.5411	6.5411	6.5411	6.5411	6.5411	6.5411	6.5411	6.5411	6.5411	6.5411	6.5411	6.5411	6.5411	6.5411	6.5411	6.5411
5.5900	6.6690	6.3569	5.6548	5.8802	5.6487	5.7090	6.3343	6.3343	6.4307	5.9271	6.0912	6.7089	6.7572	5.8442	6.2642	6.7742	6.0290	6.5838	5.6423	6.8608	5.9384	6.3518	6.0134	6.4996	6.1418	5.9325	5.7689	6.8534	6.6485	6.5411	6.5411	6.5411	6.5411	6.5411	6.5411	6.5411	6.5411	6.5411	6.5411	6.5411	6.5411	6.5411	6.5411	6.5411	6.5411	6.5411	6.5411	6.5411	6.5411
5.6000	6.6690	6.3569	5.6548	5.8802	5.6487	5.7090	6.3343	6.3343	6.4307	5.9271	6.0912	6.7089	6.7572	5.8442	6.2642	6.7742	6.0290	6.5838	5.6423	6.8608	5.9384	6.3518	6.0134	6.4996	6.1418	5.9325	5.7689	6.8534	6.6485	6.5411	6.5411	6.5411	6.5411	6.5411	6.5411	6.5411	6.5411	6.5411	6.5411	6.5411	6.5411	6.5411	6.5411	6.5411	6.5411	6.5411	6.5411	6.5411	6.5411
5.6100	6.6690	6.3569	5.6548	5.8802	5.6487	5.7090	6.3343	6.3343	6.4307	5.9271	6.0912	6.7089	6.7572	5.8442	6.2642	6.7742	6.0290	6.5838	5.6423	6.8608	5.9384	6.3518	6.0134	6.4996	6.1418	5.9325	5.7689	6.8534	6.6485	6.5411	6.5411	6.5411	6.5411	6.5411	6.5411	6.5411	6.5411	6.5411	6.5411	6.5411	6.5411	6.5411	6.5411	6.5411	6.5411	6.5411	6.5411	6.5411	6.5411
5.6200	6.6690	6.3569	5.6548	5.8802	5.6487	5.7090	6.3343	6.3343	6.4307	5.9271	6.0912	6.7089	6.7572	5.8442	6.2642	6.7742	6.0290	6.5838	5.6423	6.8608	5.9384	6.3518	6.0134	6.4996	6.1418	5.9325	5.7689	6.8534	6.6485	6.5411	6.5411	6.5411	6.5411	6.5411	6.5411	6.5411	6.5411	6.5411	6.5411	6.5411	6.5411	6.5411	6.5411	6.5411	6.5411	6.5411	6.5411	6.5411	6.5411
5.6300	6.6690	6.3569	5.6548	5.8802	5.6487	5.7090	6.3343	6.3343	6.4307	5.9271	6.0912	6.7089	6.7572	5.8442	6.2642	6.7742	6.0290	6.5838	5.6423	6.8608	5.9384	6.3518	6.0134	6.4996	6.1418	5.9325	5.7689	6.8534	6.6485	6.5411	6.5411	6.5411	6.5411	6.5411	6.5411	6.5411	6.5411	6.5411	6.5411	6.5411	6.5411	6.5411	6.5411	6.5411	6.5411	6.5411	6.5411	6.5411	6.5411
5.6400	6.6690	6.3569	5.6548	5.8802	5.6487	5.7090	6.3343	6.3343	6.4307	5.9271	6.0912	6.7089	6.7572	5.8442	6.2642	6.7742	6.0290	6.5838	5.6423	6.8608	5.9384	6.3518	6.0134	6.4996	6.1418	5.9325	5.7689	6.8534	6.6485	6.5411	6.5411	6.5411	6.5411	6.5411	6.5411	6.5411	6.5411	6.5411	6.5411	6.5411	6.5411	6.5411	6.5411	6.5411	6.5411	6.5411	6.5411	6.5411	6.5411
5.6500	6.6690	6.3569	5.6548	5.8802	5.6487	5.7090	6.3343	6.3343	6.4307	5.9271	6.0912	6.7089	6.7572	5.8442	6.2642	6.7742	6.0290	6.5838	5.6423	6.8608	5.9384	6.3518	6.0134	6.4996	6.1418	5.9325	5.7689	6.8534	6.6485	6.5411	6.5411	6.5411	6.5411	6.5411	6.5411	6.5411	6.5411	6.5411	6.5411	6.5411	6.5411	6.5411	6.5411	6.5411	6.5411	6.5411	6.5411	6.5411	6.5411
5.6600	6.6690	6.3569	5.6548	5.8802	5.6487	5.7090	6.3343	6.3343	6.4307	5.9271	6.0912	6.7089	6.7572	5.8442	6.2642	6.7742	6.0290	6.5838	5.6423	6.8608	5.9384	6.3518	6.0134	6.4996	6.1418	5.9325	5.7689	6.8534	6.6485	6.5411	6.5411	6.5411	6.5411	6.5411	6.5411	6.5411	6.5411	6.5411	6.5411	6.5411	6.5411	6.5411	6.5411	6.5411	6.5411	6.5411	6.5411	6.5411	6.5411
5.6700	6.6690	6.3569	5.6548	5.8802	5.6487	5.7090	6.3343	6.3343	6.4307	5.9271	6.0912	6.7089	6.7572	5.8442	6.2642	6.7742	6.0290	6.5838	5.6423	6.8608	5.9384	6.3518	6.0134	6.4996	6.1418	5.9325	5.7689	6.8534	6.6485	6.5411	6.5411	6.5411	6.5411	6.5411	6.5411	6.5411	6.5411	6.5411	6.5411	6.5411	6.5411	6.5411	6.5411	6.5411	6.5411	6.5411	6.5411	6.5411	6.5411
5.6800	6.6690	6.3569	5.6548	5.8802	5.6487	5.7090	6.3343	6.3343	6.4307	5.9271	6.0912	6.7089	6.7572	5.8442	6.2642	6.7742	6.0290	6.5838	5.6423	6.8608	5.9384	6.3518	6.0134	6.4996	6.1418	5.9325	5.7689	6.8534	6.6485	6.5411	6.5411	6.5411	6.5411	6.5411	6.5411	6.5411	6.5411	6.5411	6.5411	6.5411	6.5411	6.5411	6.5411	6.5411	6.5411	6.5411	6.5411	6.5411	6.5411
5.6900	6.6690	6.3569	5.6548	5.8802	5.6487	5.7090	6.3343	6.3343	6.4307	5.9271	6.0912	6.7089	6.7572	5.8442	6.2642	6.7742	6.0290	6.5838	5.6423	6.8608	5.9384	6.3518	6.0134	6.4996	6.1418	5.9325	5.7689	6.8534	6.6485	6.5411	6.5411	6.5411	6.5411	6.5411	6.5411	6.5411	6.5411	6.5411	6.5411	6.5411	6.5411	6.5411	6.5411	6.5411	6.5411	6.5411	6.5411	6.5411	6.5411
5.7000	6.6690	6.3569	5.6548	5.8802	5.6487	5.7090	6.3343	6.3343	6.4307	5.9271	6.0912	6.7089	6.7572	5.8442	6.2642	6.7742	6.0290	6.5838	5.6423	6.8608	5.9384	6.3518	6.0134	6.4996	6.1418	5.9325	5.7689	6.8534	6.6485	6.5411	6.5411	6.5411	6.5411	6.5411	6.5411	6.5411	6.5411	6.5411	6.5411	6.5411	6.5411	6.5411	6.5411	6.5411	6.5411	6.5411	6.5411	6.5411	6.5411
5.7100	6.8369	6.5166	5.7962	6.0275	5.7899	5.8518	6.4934	6.4934	6.5924	6.0755	6.2440	6.8778	6.9274	5.9905	6.4215	6.9448	6.1801	6.7495	5.7834	7.0337	6.0872	6.5115	6.1642	6.6631	6.2959	6.0812	5.9133	7.0262	6.8159	6.7057	6.7057	6.7057	6.7057	6.7057	6.7057	6.7057	6.7057	6.7057	6.7057	6.7057	6.7057	6.7057	6.7057	6.7057	6.7057	6.7057	6.7057	6.7057	6.7057
5.7200	6.8369	6.5166	5.7962	6.0275	5.7899	5.8518	6.4934	6.4934	6.5924	6.0755	6.2440	6.8778	6.9274	5.9905	6.4215	6.9448	6.1801	6.7495	5.7834	7.0337	6.0872	6.5115	6.1642	6.6631	6.2959	6.0812	5.9133	7.0262	6.8159	6.7057	6.7057	6.7057	6.7057	6.7057	6.7057	6.7057	6.7057	6.7057	6.7057	6.7057	6.7057	6.7057	6.7057	6.7057	6.7057	6.7057	6.7057	6.7057	6.7057
5.7300	6.8369	6.5166	5.7962	6.0275	5.7899	5.8518	6.4934	6.4934	6.5924	6.0755	6.2440	6.8778	6.9274	5.9905	6.4215	6.9448	6.1801	6.7495	5.7834	7.0337	6.0872	6.5115	6.1642	6.6631	6.2959	6.0812	5.9133	7.0262	6.8159	6.7057	6.7057	6.7057	6.7057	6.7057	6.7057	6.7057	6.7057	6.7057	6.7057	6.7057	6.7057	6.7057	6.7057	6.7057	6.7057	6.7057	6.7057	6.7057	6.7057
5.7400	6.8369	6.5166	5.7962	6.0275	5.7899	5.8518	6.4934	6.4934	6.5924	6.0755	6.2440	6.8778	6.9274	5.9905	6.4215	6.9448	6.1801	6.7495	5.7834	7.0337	6.0872	6.5115	6.1642	6.6631	6.2959	6.0812	5.9133	7.0262	6.8159	6.7057	6.7057	6.7057	6.7057	6.7057	6.7057	6.7057	6.7057	6.7057	6.7057	6.7057	6.7057	6.7057	6.7057	6.7057	6.7057	6.7057	6.7057	6.7057	6.7057
5.7500	6.8369	6.5166	5.7962	6.0275	5.7899	5.8518	6.4934	6.4934	6.5924	6.0755	6.2440	6.8778	6.9274	5.9905	6.4215	6.9448	6.1801	6.7495	5.7834	7.0337	6.0872	6.5115	6.1642	6.6631	6.2959	6.0812	5.9133	7.0262	6.8159	6.7057	6.7057	6.7057	6.7057	6.7057	6.7057	6.7057	6.7057	6.7057	6.7057	6.7057	6.7057	6.7057	6.7057	6.7057	6.7057	6.7057	6.7057	6.7057	6.7057
5.7600	6.8369	6.5166	5.7962	6.0275	5.7899	5.8518	6.4934	6.4934	6.5924	6.0755	6.2440	6.8778	6.9274	5.9905	6.4215	6.9448	6.1801	6.7495	5.7834	7.0337	6.0872	6.5115	6.1642	6.6631	6.2959	6.0812	5.9133	7.0262	6.8159	6.7057	6.7057	6.7057	6.7057	6.7057	6.7057	6.7057	6.7057	6.7057	6.7057	6.7057	6.7057	6.7057	6.7057	6.7057	6.7057	6.7057	6.7057	6.7057	6.7057
5.7700	6.8369	6.5166	5.7962	6.0275	5.7899	5.8518	6.4934	6.4934	6.5924	6.0755	6.2440	6.8778	6.9274	5.9905	6.4215	6.9448	6.1801	6.7495	5.7834	7.0337	6.0872	6.5115	6.1642	6.6631	6.2959	6.0812	5.9133	7.0262	6.8159	6.7057	6.7057	6.7057	6.7057	6.7057	6.7057	6.7057	6.7057	6.7057	6.7057	6.7057	6.7057	6.7057	6.7057	6.7057	6.7057	6.7057	6.7057	6.7057	6.7057
5.7800	6.8369	6.5166	5.7962	6.0275	5.7899	5.8518	6.4934	6.4934	6.5924	6.0755	6.2440	6.8778	6.9274	5.9905	6.4215	6.9448	6.1801	6.7495	5.7834	7.0337	6.0872	6.5115	6.1642	6.6631	6.2959	6.0812	5.9133	7.0262	6.8159	6.7057	6.7057	6.7057	6.7057	6.7057	6.7057	6.7057	6.7057	6.7057	6.7057	6.7057	6.7057	6.7057	6.7057	6.7057	6.7057	6.7057	6.7057	6.7057	6.7057
5.7900	6.8369	6.5166	5.7962	6.0275	5.7899	5.8518	6.4934	6.4934	6.5924	6.0755	6.2440	6.8778	6.9274	5.9905	6.4215	6.9448	6.1801	6.7495	5.7834	7.0337	6.0872	6.5115	6.1642	6.6631	6.2959	6.0812	5.9133	7.0262	6.8159	6.7057	6.7057	6.7057	6.7057	6.7057	6.7057	6.7057	6.7057	6.7057	6.7057	6.7057	6.7057	6.7057	6.7057	6.7057	6.7057	6.7057	6.7057	6.7057	6.7057
5.8000	6.8369	6.5166	5.7962	6.0275	5.7899	5.8518	6.4934	6.4934	6.5924	6.0755	6.2440	6.8778	6.9274	5.9905	6.4215	6.9448	6.1801	6.7495	5.7834	7.0337	6.0872	6.5115	6.1642	6.6631	6.2959	6.0812	5.9133	7.0262	6.8159	6.7057	6.7057	6.7057	6.7057	6.7057	6.7057	6.7057	6.7057	6.7057	6.7057	6.7057	6.7057	6.7057	6.7057	6.7057	6.7057	6.7057	6.7057	6.7057	6.7057
5.8100	6.8369	6.5166	5.7962	6.0275	5.7899	5.8518	6.4934	6.4934	6.5924	6.0755	6.2440	6.8778	6.9274	5.9905	6.4215	6.9448	6.1801	6.7495	5.7834	7.0337	6.0872	6.5115	6.1642	6.6631	6.2959	6.0812	5.9133	7.0262	6.8159	6.7057	6.7057	6.7057	6.7057	6.7057	6.7057	6.7057	6.7057	6.7057	6.7057	6.7057	6.7057	6.7057	6.7057	6.7057	6.7057	6.7057	6.7057	6.7057	6.7057
5.8200	6.8369	6.5166	5.7962	6.0275	5.7899	5.8518	6.4934	6.4934	6.5924	6.0755	6.2440	6.8778	6.9274	5.9905	6.4215	6.9448	6.1801	6.7495	5.7834	7.0337	6.0872	6.5115	6.1642	6.6631	6.2959	6.0812	5.9133	7.0262	6.8159	6.7057	6.7057	6.7057	6.7057	6.7057	6.7057	6.7057	6.7057	6.7057	6.7057	6.7057	6.7057	6.7057	6.7057	6.7057	6.7057	6.7057	6.7057	6.7057	6.7057
5.8300	6.8369	6.5166	5.7962	6.0275	5.7899	5.8518	6.4934	6.4934	6.5924	6.0755	6.2440	6.8778	6.9274	5.9905	6.4215	6.9448	6.1801	6.7495	5.7834	7.0337	6.0872	6.5115	6.1642	6.6631	6.2959	6.0812	5.9133	7.0262	6.8159	6.7057	6.7057	6.7057	6.7057	6.7057	6.7057	6.7057	6.7057	6.7057	6.7057	6.7057	6.7057	6.7057	6.7057	6.7057	6.7057	6.7057	6.7057	6.7057	6.7057
5.8400	6.8369	6.5166	5.7962	6.0275	5.7899	5.8518	6.4934	6.4934	6.5924	6.0755	6.2440	6.8778	6.9274	5.9905	6.4215	6.9448	6.1801	6.7495	5.7834	7.0337	6.0872	6.5115	6.1642	6.6631	6.2959	6.0812	5.9133	7.0262	6.8159	6.7057	6.7057	6.7057	6.7057	6.7057	6.7057	6.7057	6.7057	6.7057	6.7057	6.7057	6.7057	6.7057	6.7057	6.7057	6.7057	6.7057	6.7057	6.7057	6.7057
5.8500	6.8369	6.5166	5.7962	6.0275	5.7899	5.8518	6.4934	6.4934	6.5924	6.0755	6.2440	6.8778	6.9274	5.9905	6.4215	6.9448	6.1801	6.7495	5.7834	7.0337	6.0872	6.5115	6.1642	6.6631	6.2959	6.0812	5.9133	7.0262	6.8159	6.7057	6.7057	6.7057	6.7057	6.7057	6.7057	6.7057	6.7057	6.7057	6.7057	6.7057	6.7057	6.7057	6.7057	6.7057	6.7057	6.7057	6.7057	6.7057	6.7057
5.8600	6.8369	6.5166	5.7962	6.0275	5.7899	5.8518	6.4934	6.4934	6.5924	6.0755	6.2440	6.8778	6.9274	5.9905	6.4215	6.9448	6.1801	6.7495	5.7834	7.0337	6.0872	6.5115	6.1642	6.6631	6.2959	6.0812	5.9133	7.0262	6.8159	6.7057	6.7057	6.7057	6.7057	6.7057	6.7057	6.7057	6.7057	6.7057	6.7057	6.7057	6.7057	6.7057	6.7057	6.7057	6.7057	6.7057	6.7057	6.7057	6.7057
5.8700	6.8369	6.5166	5.7962	6.0275	5.7899	5.8518	6.4934	6.4934	6.5924	6.0755	6.2440	6.8778	6.9274	5.9905	6.4215	6.9448	6.1801	6.7495	5.7834	7.0337	6.0872	6.5115	6.1642	6.6631	6.2959	6.0812	5.9133	7.0262	6.8159	6.7057	6.7057	6.7057	6.7057	6.7057	6.7057	6.7057	6.7057	6.7057	6.7057	6.7057	6.7057	6.7057	6.7057	6.7057	6.7057	6.7057	6.7057	6.7057	6.7057
5.8800	6.8369	6.5166	5.7962	6.0275	5.7899	5.8518	6.4934	6.4934	6.5924	6.0755	6.2440	6.8778	6.9274	5.9905	6.4215	6.9448	6.1801	6.7495	5.7834	7.0337	6.0872	6.5115	6.1642	6.6631	6.2959	6.0812	5.9133	7.0262	6.8159	6.7057	6.7057	6.7057	6.7057	6.7057	6.7057	6.7057	6.7057	6.7057	6.7057	6.7057	6.7057	6.7057	6.7057	6.7057	6.7057	6.7057	6.7057	6.7057	6.7057
5.8900	6.8369	6.5166	5.7962	6.0275	5.7899	5.8518	6.4934	6.4934	6.5924	6.0755	6.2440	6.8778	6.9274	5.9905	6.4215	6.9448	6.1801	6.7495	5.7834	7.0337	6.0872	6.5115	6.1642	6.6631	6.2959	6.0812	5.9133	7.0262	6.8159	6.7057	6.7057	6.7057	6.7057	6.7057	6.7057	6.7057	6.7057	6.7057	6.7057	6.7057	6.7057	6.7057	6.7057	6.7057	6.7057	6.7057	6.7057	6.7057	6.7057
5.9000	6.8369	6.5166	5.7962	6.0275	5.7899	5.8518	6.4934	6.4934	6.5924	6.0755	6.2440	6.8778	6.9274	5.9905	6.4215	6.9448	6.1801	6.7495	5.7834	7.0337	6.0872	6.5115	6.1642	6.6631	6.2959	6.0812	5.9133	7.0262	6.8159	6.7057	6.7057	6.7057	6.7057	6.7057	6.7057	6.7057	6.7057	6.7057	6.7057	6.7057	6.7057	6.7057	6.7057	6.7057	6.7057	6.7057	6.7057	6.7057	6.7057
5.9100	6.9966	6.6684	5.9305	6.1675	5.9241	5.9874	6.6447	6.6447	6.7461	6.2166	6.3892	7.0385	7.0892	6.1295	6.5710	7.1071	6.3238	6.9070	5.9174	7.1981	6.2286	6.6633	6.3076	6.8185	6.4424	6.2225	6.0505	7.1904	6.9750	6.8621	6.8621	6.8621	6.8621	6.8621	6.8621	6.8621	6.8621	6.8621	6.8621	6.8621	6.8621	6.8621	6.8621	6.8621	6.8621	6.8621	6.8621	6.8621	6.8621
5.9200	6.9966	6.6684	5.9305	6.1675	5.9241	5.9874	6.6447	6.6447	6.7461	6.2166	6.3892	7.0385	7.0892	6.1295	6.5710	7.1071	6.3238	6.9070	5.9174	7.1981	6.2286	6.6633	6.3076	6.8185	6.4424	6.2225	6.0505	7.1904	6.9750	6.8621	6.8621	6.8621	6.8621	6.8621	6.8621	6.8621	6.8621	6.8621	6.8621	6.8621	6.8621	6.8621	6.8621	6.8621	6.8621	6.8621	6.8621	6.8621	6.8621
5.9300	6.9966	6.6684	5.9305	6.1675	5.9241	5.9874	6.6447	6.6447	6.7461	6.2166	6.3892	7.0385	7.0892	6.1295	6.5710	7.1071	6.3238	6.9070	5.9174	7.1981	6.2286	6.6633	6.3076	6.8185	6.4424	6.2225	6.0505	7.1904	6.9750	6.8621	6.8621	6.8621	6.8621	6.8621	6.8621	6.8621	6.8621	6.8621	6.8621	6.8621	6.8621	6.8621	6.8621	6.8621	6.8621	6.8621	6.8621	6.8621	6.8621
5.9400	6.9966	6.6684	5.9305	6.1675	5.9241	5.9874	6.6447	6.6447	6.7461	6.2166	6.3892	7.0385	7.0892	6.1295	6.5710	7.1071	6.3238	6.9070	5.9174	7.1981	6.2286	6.6633	6.3076	6.8185	6.4424	6.2225	6.0505	7.1904	6.9750	6.8621	6.8621	6.8621	6.8621	6.8621	6.8621	6.8621	6.8621	6.8621	6.8621	6.8621	6.8621	6.8621	6.8621	6.8621	6.8621	6.8621	6.8621	6.8621	6.8621
5.9500	6.9966	6.6684	5.9305	6.1675	5.9241	5.9874	6.6447	6.6447	6.7461	6.2166	6.3892	7.0385	7.0892	6.1295	6.5710	7.1071	6.3238	6.9070	5.9174	7.1981	6.2286	6.6633	6.3076	6.8185	6.4424	6.2225	6.0505	7.1904	6.9750	6.8621	6.8621	6.8621	6.8621	6.8621	6.8621	6.8621	6.8621	6.8621	6.8621	6.8621	6.8621	6.8621	6.8621	6.8621	6.8621	6.8621	6.8621	6.8621	6.8621
5.9600	6.9966	6.6684	5.9305	6.1675	5.9241	5.9874	6.6447	6.6447	6.7461	6.2166	6.3892	7.0385	7.0892	6.1295	6.5710	7.1071	6.3238	6.9070	5.9174	7.1981	6.2286	6.6633	6.3076	6.8185	6.4424	6.2225	6.0505	7.1904	6.9750	6.8621	6.8621	6.8621	6.8621	6.8621	6.8621	6.8621	6.8621	6.8621	6.8621	6.8621	6.8621	6.8621	6.8621	6.8621	6.8621	6.8621	6.8621	6.8621	6.8621
5.9700	6.9966	6.6684	5.9305	6.1675	5.9241	5.9874	6.6447	6.6447	6.7461	6.2166	6.3892	7.0385	7.0892	6.1295	6.5710	7.1071	6.3238	6.9070	5.9174	7.1981	6.2286	6.6633	6.3076	6.8185	6.4424	6.2225	6.0505	7.1904	6.9750	6.8621	6.8621	6.8621	6.8621	6.8621	6.8621	6.8621	6.8621	6.8621	6.8621	6.8621	6.8621	6.8621	6.8621	6.8621	6.8621	6.8621	6.8621	6.8621	6.8621
5.9800	6.9966	6.6684	5.9305	6.1675	5.9241	5.9874	6.6447	6.6447	6.7461	6.2166	6.3892	7.0385	7.0892	6.1295	6.5710	7.1071	6.3238	6.9070	5.9174	7.1981	6.2286	6.6633	6.3076	6.8185	6.4424	6.2225	6.0505	7.1904	6.9750	6.8621	6.8621	6.8621	6.8621	6.8621	6.8621	6.8621	6.8621	6.8621	6.8621	6.8621	6.8621	6.8621	6.8621	6.8621	6.8621	6.8621	6.8621	6.8621	6.8621
5.9900	6.9966	6.6684	5.9305	6.1675	5.9241	5.9874	6.6447	6.6447	6.7461	6.2166	6.3892	7.0385	7.0892	6.1295	6.5710	7.1071	6.3238	6.9070	5.9174	7.1981	6.2286	6.6633	6.3076	6.8185	6.4424	6.2225	6.0505	7.1904	6.9750	6.8621	6.8621	6.8621	6.8621	6.8621	6.8621	6.8621	6.8621	6.8621	6.8621	6.8621	6.8621	6.8621	6.8621	6.8621	6.8621	6.8621	6.8621	6.8621	6.8621
6.0000	6.9966	6.6684	5.9305	6.1675	5.9241	5.9874	6.6447	6.6447	6.7461	6.2166	6.3892	7.0385	7.0892	6.1295	6.5710	7.1071	6.3238	6.9070	5.9174	7.1981	6.2286	6.6633	6.3076	6.8185	6.4424	6.2225	6.0505	7.1904	6.9750	6.8621	6.8621	6.8621	6.8621	6.8621	6.8621	6.8621	6.8621	6.8621	6.8621	6.8621	6.8621	6.8621	6.8621	6.8621	6.8621	6.8621	6.8621	6.8621	6.8621
6.0100	6.9966	6.6684	5.9305	6.1675	5.9241	5.9874	6.6447	6.6447	6.7461	6.2166	6.3892	7.0385	7.0892	6.1295	6.5710	7.1071	6.3238	6.9070	5.9174	7.1981	6.2286	6.6633	6.3076	6.8185	6.4424	6.2225	6.0505	7.1904	6.9750	6.8621	6.8621	6.8621	6.8621	6.8621	6.8621	6.8621	6.8621	6.8621	6.8621	6.8621	6.8621	6.8621	6.8621	6.8621	6.8621	6.8621	6.8621	6.8621	6.8621
6.0200	6.9966	6.6684	5.9305	6.1675	5.9241	5.9874	6.6447	6.6447	6.7461	6.2166	6.3892	7.0385	7.0892	6.1295	6.5710	7.1071	6.3238	6.9070	5.9174	7.1981	6.2286	6.6633	6.3076	6.8185	6.4424	6.2225	6.0505	7.1904	6.9750	6.8621	6.8621	6.8621	6.8621	6.8621	6.8621	6.8621	6.8621	6.8621	6.8621	6.8621	6.8621	6.8621	6.8621	6.8621	6.8621	6.8621	6.8621	6.8621	6.8621
6.0300	6.9966	6.6684	5.9305	6.1675	5.9241	5.9874	6.6447	6.6447	6.7461	6.2166	6.3892	7.0385	7.0892	6.1295	6.5710	7.1071	6.3238	6.9070	5.9174	7.1981	6.2286	6.6633	6.3076	6.8185	6.4424	6.2225	6.0505	7.1904	6.9750	6.8621	6.8621	6.8621	6.8621	6.8621	6.8621	6.8621	6.8621	6.8621	6.8621	6.8621	6.8621	6.8621	6.8621	6.8621	6.8621	6.8621	6.8621	6.8621	6.8621
6.0400	6.9966	6.6684	5.9305	6.1675	5.9241	5.9874	6.6447	6.6447	6.7461	6.2166	6.3892	7.0385	7.0892	6.1295	6.5710	7.1071	6.3238	6.9070	5.9174	7.1981	6.2286	6.6633	6.3076	6.8185	6.4424	6.2225	6.0505	7.1904	6.9750	6.8621	6.8621	6.8621	6.8621	6.8621	6.8621	6.8621	6.8621	6.8621	6.8621	6.8621	6.8621	6.8621	6.8621	6.8621	6.8621	6.8621	6.8621	6.8621	6.8621
6.0500	6.9966	6.6684	5.9305	6.1675	5.9241	5.9874	6.6447	6.6447	6.7461	6.2166	6.3892	7.0385	7.0892	6.1295	6.5710	7.1071	6.3238	6.9070	5.9174	7.1981	6.2286	6.6633	6.3076	6.8185	6.4424	6.2225	6.0505	7.1904	6.9750	6.8621	6.8621	6.8621	6.8621	6.8621	6.8621	6.8621	6.8621	6.8621	6.8621	6.8621	6.8621	6.8621	6.8621	6.8621	6.8621	6.8621	6.8621	6.8621	6.8621
6.0600	6.9966	6.6684	5.9305	6.1675	5.9241	5.9874	6.6447	6.6447	6.7461	6.2166	6.3892	7.0385	7.0892	6.1295	6.5710	7.1071	6.3238	6.9070	5.9174	7.1981	6.2286	6.6633	6.3076	6.8185	6.4424	6.2225	6.0505	7.1904	6.9750	6.8621	6.8621	6.8621	6.8621	6.8621	6.8621	6.8621	6.8621	6.8621	6.8621	6.8621	6.8621	6.8621	6.8621	6.8621	6.8621	6.8621	6.8621	6.8621	6.8621
6.0700	6.9966	6.6684	5.9305	6.1675	5.9241	5.9874	6.6447	6.6447	6.7461	6.2166	6.3892	7.0385	7.0892	6.1295	6.5710	7.1071	6.3238	6.9070	5.9174	7.1981	6.2286	6.6633	6.3076	6.8185	6.4424	6.2225	6.0505	7.1904	6.9750	6.8621	6.8621	6.8621	6.8621	6.8621	6.8621	6.8621	6.8621	6.8621	6.8621	6.8621	6.8621	6.8621	6.8621	6.8621	6.8621	6.8621	6.8621	6.8621	6.8621
6.0800	6.9966	6.6684	5.9305	6.1675	5.9241	5.9874	6.6447	6.6447	6.7461	6.2166	6.3892	7.0385	7.0892	6.1295	6.5710	7.1071	6.3238	6.9070	5.9174	7.1981	6.2286	6.6633	6.3076	6.8185	6.4424	6.2225	6.0505	7.1904	6.9750	6.8621	6.8621	6.8621	6.8621	6.8621	6.8621	6.8621	6.8621	6.8621	6.8621	6.8621	6.8621	6.8621	6.8621	6.8621	6.8621	6.8621	6.8621	6.8621	6.8621
6.0900	6.9966	6.6684	5.9305	6.1675	5.9241	5.9874	6.6447	6.6447	6.7461	6.2166	6.3892	7.0385	7.0892	6.1295	6.5710	7.1071	6.3238	6.9070	5.9174	7.1981	6.2286	6.6633	6.3076	6.8185	6.4424	6.2225	6.0505	7.1904	6.9750	6.8621	6.8621	6.8621	6.8621	6.8621	6.8621	6.8621	6.8621	6.8621	6.8621	6.8621	6.8621	6.8621	6.8621	6.8621	6.8621	6.8621	6.8621	6.8621	6.8621
6.1000	6.9966	6.6684	5.9305	6.1675	5.9241	5.9874	6.6447	6.6447	6.7461	6.2166	6.3892	7.0385	7.0892	6.1295	6.5710	7.1071	6.3238	6.9070	5.9174	7.1981	6.2286	6.6633	6.3076	6.8185	6.4424	6.2225	6.0505	7.1904	6.9750	6.8621	6.8621	6.8621	6.8621	6.8621	6.8621	6.8621	6.8621	6.8621	6.8621	6.8621	6.8621	6.8621	6.8621	6.8621	6.8621	6.8621	6.8621	6.8621	6.8621
6.1100	7.1479	6.8123	6.0577	6.3002	6.0512	6.1159	6.7882	6.7882	6.8918	6.3503	6.5268	7.1907	7.2426	6.2612	6.7127	7.2609	6.4599	7.0563	6.0444	7.3540	6.3625	6.8071	6.4434	6.9658	6.5813	6.3563	6.1805	7.3461	7.1258	7.0104	7.0104	7.0104	7.0104	7.0104	7.0104	7.0104	7.0104	7.0104	7.0104	7.0104	7.0104	7.0104	7.0104	7.0104	7.0104	7.0104	7.0104	7.0104	7.0104
6.1200	7.1479	6.8123	6.0577	6.3002	6.0512	6.1159	6.7882	6.7882	6.8918	6.3503	6.5268	7.1907	7.2426	6.2612	6.7127	7.2609	6.4599	7.0563	6.0444	7.3540	6.3625	6.8071	6.4434	6.9658	6.5813	6.3563	6.1805	7.3461	7.1258	7.0104	7.0104	7.0104	7.0104	7.0104	7.0104	7.0104	7.0104	7.0104	7.0104	7.0104	7.0104	7.0104	7.0104	7.0104	7.0104	7.0104	7.0104	7.0104	7.0104
6.1300	7.1479	6.8123	6.0577	6.3002	6.0512	6.1159	6.7882	6.7882	6.8918	6.3503	6.5268	7.1907	7.2426	6.2612	6.7127	7.2609	6.4599	7.0563	6.0444	7.3540	6.3625	6.8071	6.4434	6.9658	6.5813	6.3563	6.1805	7.3461	7.1258	7.0104	7.0104	7.0104	7.0104	7.0104	7.0104	7.0104	7.0104	7.0104	7.0104	7.0104	7.0104	7.0104	7.0104	7.0104	7.0104	7.0104	7.0104	7.0104	7.0104
6.1400	7.1479	6.8123	6.0577	6.3002	6.0512	6.1159	6.7882	6.7882	6.8918	6.3503	6.5268	7.1907	7.2426	6.2612	6.7127	7.2609	6.4599	7.0563	6.0444	7.3540	6.3625	6.8071	6.4434	6.9658	6.5813	6.3563	6.1805	7.3461	7.1258	7.0104	7.0104	7.0104	7.0104	7.0104	7.0104	7.0104	7.0104	7.0104	7.0104	7.0104	7.0104	7.0104	7.0104	7.0104	7.0104	7.0104	7.0104	7.0104	7.0104
6.1500	7.1479	6.8123	6.0577	6.3002	6.0512	6.1159	6.7882	6.7882	6.8918	6.3503	6.5268	7.1907	7.2426	6.2612	6.7127	7.2609	6.4599	7.0563	6.0444	7.3540	6.3625	6.8071	6.4434	6.9658	6.5813	6.3563	6.1805	7.3461	7.1258	7.0104	7.0104	7.0104	7.0104	7.0104	7.0104	7.0104	7.0104	7.0104	7.0104	7.0104	7.0104	7.0104	7.0104	7.0104	7.0104	7.0104	7.0104	7.0104	7.0104
6.1600	7.1479	6.8123	6.0577	6.3002	6.0512	6.1159	6.7882	6.7882	6.8918	6.3503	6.5268	7.1907	7.2426	6.2612	6.7127	7.2609	6.4599	7.0563	6.0444	7.3540	6.3625	6.8071	6.4434	6.9658	6.5813	6.3563	6.1805	7.3461	7.1258	7.0104	7.0104	7.0104	7.0104	7.0104	7.0104	7.0104	7.0104	7.0104	7.0104	7.0104	7.0104	7.0104	7.0104	7.0104	7.0104	7.0104	7.0104	7.0104	7.0104
6.1700	7.1479	6.8123	6.0577	6.3002	6.0512	6.1159	6.7882	6.7882	6.8918	6.3503	6.5268	7.1907	7.2426	6.2612	6.7127	7.2609	6.4599	7.0563	6.0444	7.3540	6.3625	6.8071	6.4434	6.9658	6.5813	6.3563	6.1805	7.3461	7.1258	7.0104	7.0104	7.0104	7.0104	7.0104	7.0104	7.0104	7.0104	7.0104	7.0104	7.0104	7.0104	7.0104	7.0104	7.0104	7.0104	7.0104	7.0104	7.0104	7.0104
6.1800	7.1479	6.8123	6.0577	6.3002	6.0512	6.1159	6.7882	6.7882	6.8918	6.3503	6.5268	7.1907	7.2426	6.2612	6.7127	7.2609	6.4599	7.0563	6.0444	7.3540	6.3625	6.8071	6.4434	6.9658	6.5813	6.3563	6.1805	7.3461	7.1258	7.0104	7.0104	7.0104	7.0104	7.0104	7.0104	7.0104	7.0104	7.0104	7.0104	7.0104	7.0104	7.0104	7.0104	7.0104	7.0104	7.0104	7.0104	7.0104	7.0104
6.1900	7.1479	6.8123	6.0577	6.3002	6.0512	6.1159	6.7882	6.7882	6.8918	6.3503	6.5268	7.1907	7.2426	6.2612	6.7127	7.2609	6.4599	7.0563	6.0444	7.3540	6.3625	6.8071	6.4434	6.9658	6.5813	6.3563	6.1805	7.3461	7.1258	7.0104	7.0104	7.0104	7.0104	7.0104	7.0104	7.0104	7.0104	7.0104	7.0104	7.0104	7.0104	7.0104	7.0104	7.0104	7.0104	7.0104	7.0104	7.0104	7.0104
6.2000	7.1479	6.8123	6.0577	6.3002	6.0512	6.1159	6.7882	6.7882	6.8918	6.3503	6.5268	7.1907	7.2426	6.2612	6.7127	7.2609	6.4599	7.0563	6.0444	7.3540	6.3625	6.8071	6.4434	6.9658	6.5813	6.3563	6.1805	7.3461	7.1258	7.0104	7.0104	7.0104	7.0104	7.0104	7.0104	7.0104	7.0104	7.0104	7.0104	7.0104	7.0104	7.0104	7.0104	7.0104	7.0104	7.0104	7.0104	7.0104	7.0104
6.2100	7.1479	6.8123	6.0577	6.3002	6.0512	6.1159	6.7882	6.7882	6.8918	6.3503	6.5268	7.1907	7.2426	6.2612	6.7127	7.2609	6.4599	7.0563	6.0444	7.3540	6.3625	6.8071	6.4434	6.9658	6.5813	6.3563	6.1805	7.3461	7.1258	7.0104	7.0104	7.0104	7.0104	7.0104	7.0104	7.0104	7.0104	7.0104	7.0104	7.0104	7.0104	7.0104	7.0104	7.0104	7.0104	7.0104	7.0104	7.0104	7.0104
6.2200	7.1479	6.8123	6.0577	6.3002	6.0512	6.1159	6.7882	6.7882	6.8918	6.3503	6.5268	7.1907	7.2426	6.2612	6.7127	7.2609	6.4599	7.0563	6.0444	7.3540	6.3625	6.8071	6.4434	6.9658	6.5813	6.3563	6.1805	7.3461	7.1258	7.0104	7.0104	7.0104	7.0104	7.0104	7.0104	7.0104	7.0104	7.0104	7.0104	7.0104	7.0104	7.0104	7.0104	7.0104	7.0104	7.0104	7.0104	7.0104	7.0104
6.2300	7.1479	6.8123	6.0577	6.3002	6.0512	6.1159	6.7882	6.7882	6.8918	6.3503	6.5268	7.1907	7.2426	6.2612	6.7127	7.2609	6.4599	7.0563	6.0444	7.3540	6.3625	6.8071	6.4434	6.9658	6.5813	6.3563	6.1805	7.3461	7.1258	7.0104	7.0104	7.0104	7.0104	7.0104	7.0104	7.0104	7.0104	7.0104	7.0104	7.0104	7.0104	7.0104	7.0104	7.0104	7.0104	7.0104	7.0104	7.0104	7.0104
6.2400	7.1479	6.8123	6.0577	6.3002	6.0512	6.1159	6.7882	6.7882	6.8918	6.3503	6.5268	7.1907	7.2426	6.2612	6.7127	7.2609	6.4599	7.0563	6.0444	7.3540	6.3625	6.8071	6.4434	6.9658	6.5813	6.3563	6.1805	7.3461	7.1258	7.0104	7.0104	7.0104	7.0104	7.0104	7.0104	7.0104	7.0104	7.0104	7.0104	7.0104	7.0104	7.0104	7.0104	7.0104	7.0104	7.0104	7.0104	7.0104	7.0104
6.2500	7.1479	6.8123	6.0577	6.3002	6.0512	6.1159	6.7882	6.7882	6.8918	6.3503	6.5268	7.1907	7.2426	6.2612	6.7127	7.2609	6.4599	7.0563	6.0444	7.3540	6.3625	6.8071	6.4434	6.9658	6.5813	6.3563	6.1805	7.3461	7.1258	7.0104	7.0104	7.0104	7.0104	7.0104	7.0104	7.0104	7.0104	7.0104	7.0104	7.0104	7.0104	7.0104	7.0104	7.0104	7.0104	7.0104	7.0104	7.0104	7.0104
6.2600	7.1479	6.8123	6.0577	6.3002	6.0512	6.1159	6.7882	6.7882	6.8918	6.3503	6.5268	7.1907	7.2426	6.2612	6.7127	7.2609	6.4599	7.0563	6.0444	7.3540	6.3625	6.8071	6.4434	6.9658	6.5813	6.3563	6.1805	7.3461	7.1258	7.0104	7.0104	7.0104	7.0104	7.0104	7.0104	7.0104	7.0104	7.0104	7.0104	7.0104	7.0104	7.0104	7.0104	7.0104	7.0104	7.0104	7.0104	7.0104	7.0104
6.2700	7.1479	6.8123	6.0577	6.3002	6.0512	6.1159	6.7882	6.7882	6.8918	6.3503	6.5268	7.1907	7.2426	6.2612	6.7127	7.2609	6.4599	7.0563	6.0444	7.3540	6.3625	6.8071	6.4434	6.9658	6.5813	6.3563	6.1805	7.3461	7.1258	7.0104	7.0104	7.0104	7.0104	7.0104	7.0104	7.0104	7.0104	7.0104	7.0104	7.0104	7.0104	7.0104	7.0104	7.0104	7.0104	7.0104	7.0104	7.0104	7.0104
6.2800	7.1479	6.8123	6.0577	6.3002	6.0512	6.1159	6.7882	6.7882	6.8918	6.3503	6.5268	7.1907	7.2426	6.2612	6.7127	7.2609	6.4599	7.0563	6.0444	7.3540	6.3625	6.8071	6.4434	6.9658	6.5813	6.3563	6.1805	7.3461	7.1258	7.0104	7.0104	7.0104	7.0104	7.0104	7.0104	7.0104	7.0104	7.0104	7.0104	7.0104	7.0104	7.0104	7.0104	7.0104	7.0104	7.0104	7.0104	7.0104	7.0104
6.2900	7.1479	6.8123	6.0577	6.3002	6.0512	6.1159	6.7882	6.7882	6.8918	6.3503	6.5268	7.1907	7.2426	6.2612	6.7127	7.2609	6.4599	7.0563	6.0444	7.3540	6.3625	6.8071	6.4434	6.9658	6.5813	6.3563	6.1805	7.3461	7.1258	7.0104	7.0104	7.0104	7.0104	7.0104	7.0104	7.0104	7.0104	7.0104	7.0104	7.0104	7.0104	7.0104	7.0104	7.0104	7.0104	7.0104	7.0104	7.0104	7.0104
6.3000	7.1479	6.8123	6.0577	6.3002	6.0512	6.1159	6.7882	6.7882	6.8918	6.3503	6.5268	7.1907	7.2426	6.2612	6.7127	7.2609	6.4599	7.0563	6.0444	7.3540	6.3625	6.8071	6.4434	6.9658	6.5813	6.3563	6.1805	7.3461	7.1258	7.0104	7.0104	7.0104	7.0104	7.0104	7.0104	7.0104	7.0104	7.0104	7.0104	7.0104	7.0104	7.0104	7.0104	7.0104	7.0104	7.0104	7.0104	7.0104	7.0104
6.3100	7.2897	6.9472	6.1769	6.4245	6.1703	6.2363	6.9226	6.9226	7.0283	6.4756	6.6557	7.3334	7.3864	6.3846	6.8455	7.4050	6.5875	7.1963	6.1634	7.5001	6.4881	6.9419	6.5707	7.1039	6.7114	6.4817	6.3023	7.4920	7.2672	7.1494	7.1494	7.1494	7.1494	7.1494	7.1494	7.1494	7.1494	7.1494	7.1494	7.1494	7.1494	7.1494	7.1494	7.1494	7.1494	7.1494	7.1494	7.1494	7.1494
6.3200	7.2897	6.9472	6.1769	6.4245	6.1703	6.2363	6.9226	6.9226	7.0283	6.4756	6.6557	7.3334	7.3864	6.3846	6.8455	7.4050	6.5875	7.1963	6.1634	7.5001	6.4881	6.9419	6.5707	7.1039	6.7114	6.4817	6.3023	7.4920	7.2672	7.1494	7.1494	7.1494	7.1494	7.1494	7.1494	7.1494	7.1494	7.1494	7.1494	7.1494	7.1494	7.1494	7.1494	7.1494	7.1494	7.1494	7.1494	7.1494	7.1494
6.3300	7.2897	6.9472	6.1769	6.4245	6.1703	6.2363	6.9226	6.9226	7.0283	6.4756	6.6557	7.3334	7.3864	6.3846	6.8455	7.4050	6.5875	7.1963	6.1634	7.5001	6.4881	6.9419	6.5707	7.1039	6.7114	6.4817	6.3023	7.4920	7.2672	7.1494	7.1494	7.1494	7.1494	7.1494	7.1494	7.1494	7.1494	7.1494	7.1494	7.1494	7.1494	7.1494	7.1494	7.1494	7.1494	7.1494	7.1494	7.1494	7.1494
6.3400	7.2897	6.9472	6.1769	6.4245	6.1703	6.2363	6.9226	6.9226	7.0283	6.4756	6.6557	7.3334	7.3864	6.3846	6.8455	7.4050	6.5875	7.1963	6.1634	7.5001	6.4881	6.9419	6.5707	7.1039	6.7114	6.4817	6.3023	7.4920	7.2672	7.1494	7.1494	7.1494	7.1494	7.1494	7.1494	7.1494	7.1494	7.1494	7.1494	7.1494	7.1494	7.1494	7.1494	7.1494	7.1494	7.1494	7.1494	7.1494	7.1494
6.3500	7.2897	6.9472	6.1769	6.4245	6.1703	6.2363	6.9226	6.9226	7.0283	6.4756	6.6557	7.3334	7.3864	6.3846	6.8455	7.4050	6.5875	7.1963	6.1634	7.5001	6.4881	6.9419	6.5707	7.1039	6.7114	6.4817	6.3023	7.4920	7.2672	7.1494	7.1494	7.1494	7.1494	7.1494	7.1494	7.1494	7.1494	7.1494	7.1494	7.1494	7.1494	7.1494	7.1494	7.1494	7.1494	7.1494	7.1494	7.1494	7.1494
6.3600	7.2897	6.9472	6.1769	6.4245	6.1703	6.2363	6.9226	6.9226	7.0283	6.4756	6.6557	7.3334	7.3864	6.3846	6.8455	7.4050	6.5875	7.1963	6.1634	7.5001	6.4881	6.9419	6.5707	7.1039	6.7114	6.4817	6.3023	7.4920	7.2672	7.1494	7.1494	7.1494	7.1494	7.1494	7.1494	7.1494	7.1494	7.1494	7.1494	7.1494	7.1494	7.1494	7.1494	7.1494	7.1494	7.1494	7.1494	7.1494	7.1494
6.3700	7.2897	6.9472	6.1769	6.4245	6.1703	6.2363	6.9226	6.9226	7.0283	6.4756	6.6557	7.3334	7.3864	6.3846	6.8455	7.4050	6.5875	7.1963	6.1634	7.5001	6.4881	6.9419	6.5707	7.1039	6.7114	6.4817	6.3023	7.4920	7.2672	7.1494	7.1494	7.1494	7.1494	7.1494	7.1494	7.1494	7.1494	7.1494	7.1494	7.1494	7.1494	7.1494	7.1494	7.1494	7.1494	7.1494	7.1494	7.1494	7.1494
6.3800	7.2897	6.9472	6.1769	6.4245	6.1703	6.2363	6.9226	6.9226	7.0283	6.4756	6.6557	7.3334	7.3864	6.3846	6.8455	7.4050	6.5875	7.1963	6.1634	7.5001	6.4881	6.9419	6.5707	7.1039	6.7114	6.4817	6.3023	7.4920	7.2672	7.1494	7.1494	7.1494	7.1494	7.1494	7.1494	7.1494	7.1494	7.1494	7.1494	7.1494	7.1494	7.1494	7.1494	7.1494	7.1494	7.1494	7.1494	7.1494	7.1494
6.3900	7.2897	6.9472	6.1769	6.4245	6.1703	6.2363	6.9226	6.9226	7.0283	6.4756	6.6557	7.3334	7.3864	6.3846	6.8455	7.4050	6.5875	7.1963	6.1634	7.5001	6.4881	6.9419	6.5707	7.1039	6.7114	6.4817	6.3023	7.4920	7.2672	7.1494	7.1494	7.1494	7.1494	7.1494	7.1494	7.1494	7.1494	7.1494	7.1494	7.1494	7.1494	7.1494	7.1494	7.1494	7.1494	7.1494	7.1494	7.1494	7.1494
6.4000	7.2897	6.9472	6.1769	6.4245	6.1703	6.2363	6.9226	6.9226	7.0283	6.4756	6.6557	7.3334	7.3864	6.3846	6.8455	7.4050	6.5875	7.1963	6.1634	7.5001	6.4881	6.9419	6.5707	7.1039	6.7114	6.4817	6.3023	7.4920	7.2672	7.1494	7.1494	7.1494	7.1494	7.1494	7.1494	7.1494	7.1494	7.1494	7.1494	7.1494	7.1494	7.1494	7.1494	7.1494	7.1494	7.1494	7.1494	7.1494	7.1494
6.4100	7.2897	6.9472	6.1769	6.4245	6.1703	6.2363	6.9226	6.9226	7.0283	6.4756	6.6557	7.3334	7.3864	6.3846	6.8455	7.4050	6.5875	7.1963	6.1634	7.5001	6.4881	6.9419	6.5707	7.1039	6.7114	6.4817	6.3023	7.4920	7.2672	7.1494	7.1494	7.1494	7.1494	7.1494	7.1494	7.1494	7.1494	7.1494	7.1494	7.1494	7.1494	7.1494	7.1494	7.1494	7.1494	7.1494	7.1494	7.1494	7.1494
6.4200	7.2897	6.9472	6.1769	6.4245	6.1703	6.2363	6.9226	6.9226	7.0283	6.4756	6.6557	7.3334	7.3864	6.3846	6.8455	7.4050	6.5875	7.1963	6.1634	7.5001	6.4881	6.9419	6.5707	7.1039	6.7114	6.4817	6.3023	7.4920	7.2672	7.1494	7.1494	7.1494	7.1494	7.1494	7.1494	7.1494	7.1494	7.1494	7.1494	7.1494	7.1494	7.1494	7.1494	7.1494	7.1494	7.1494	7.1494	7.1494	7.1494
6.4300	7.2897	6.9472	6.1769	6.4245	6.1703	6.2363	6.9226	6.9226	7.0283	6.4756	6.6557	7.3334	7.3864	6.3846	6.8455	7.4050	6.5875	7.1963	6.1634	7.5001	6.4881	6.9419	6.5707	7.1039	6.7114	6.4817	6.3023	7.4920	7.2672	7.1494	7.1494	7.1494	7.1494	7.1494	7.1494	7.1494	7.1494	7.1494	7.1494	7.1494	7.1494	7.1494	7.1494	7.1494	7.1494	7.1494	7.1494	7.1494	7.1494
6.4400	7.2897	6.9472	6.1769	6.4245	6.1703	6.2363	6.9226	6.9226	7.0283	6.4756	6.6557	7.3334	7.3864	6.3846	6.8455	7.4050	6.5875	7.1963	6.1634	7.5001	6.4881	6.9419	6.5707	7.1039	6.7114	6.4817	6.3023	7.4920	7.2672	7.1494	7.1494	7.1494	7.1494	7.1494	7.1494	7.1494	7.1494	7.1494	7.1494	7.1494	7.1494	7.1494	7.1494	7.1494	7.1494	7.1494	7.1494	7.1494	7.1494
6.4500	7.2897	6.9472	6.1769	6.4245	6.1703	6.2363	6.9226	6.9226	7.0283	6.4756	6.6557	7.3334	7.3864	6.3846	6.8455	7.4050	6.5875	7.1963	6.1634	7.5001	6.4881	6.9419	6.5707	7.1039	6.7114	6.4817	6.3023	7.4920	7.2672	7.1494	7.1494	7.1494	7.1494	7.1494	7.1494	7.1494	7.1494	7.1494	7.1494	7.1494	7.1494	7.1494	7.1494	7.1494	7.1494	7.1494	7.1494	7.1494	7.1494
6.4600	7.2897	6.9472	6.1769	6.4245	6.1703	6.2363	6.9226	6.9226	7.0283	6.4756	6.6557	7.3334	7.3864	6.3846	6.8455	7.4050	6.5875	7.1963	6.1634	7.5001	6.4881	6.9419	6.5707	7.1039	6.7114	6.4817	6.3023	7.4920	7.2672	7.1494	7.1494	7.1494	7.1494	7.1494	7.1494	7.1494	7.1494	7.1494	7.1494	7.1494	7.1494	7.1494	7.1494	7.1494	7.1494	7.1494	7.1494	7.1494	7.1494
6.4700	7.2897	6.9472	6.1769	6.4245	6.1703	6.2363	6.9226	6.9226	7.0283	6.4756	6.6557	7.3334	7.3864	6.3846	6.8455	7.4050	6.5875	7.1963	6.1634	7.5001	6.4881	6.9419	6.5707	7.1039	6.7114	6.4817	6.3023	7.4920	7.2672	7.1494	7.1494	7.1494	7.1494	7.1494	7.1494	7.1494	7.1494	7.1494	7.1494	7.1494	7.1494	7.1494	7.1494	7.1494	7.1494	7.1494	7.1494	7.1494	7.1494
6.4800	7.2897	6.9472	6.1769	6.4245	6.1703	6.2363	6.9226	6.9226	7.0283	6.4756	6.6557	7.3334	7.3864	6.3846	6.8455	7.4050	6.5875	7.1963	6.1634	7.5001	6.4881	6.9419	6.5707	7.1039	6.7114	6.4817	6.3023	7.4920	7.2672	7.1494	7.1494	7.1494	7.1494	7.1494	7.1494	7.1494	7.1494	7.1494	7.1494	7.1494	7.1494	7.1494	7.1494	7.1494	7.1494	7.1494	7.1494	7.1494	7.1494
6.4900	7.2897	6.9472	6.1769	6.4245	6.1703	6.2363	6.9226	6.9226	7.0283	6.4756	6.6557	7.3334	7.3864	6.3846	6.8455	7.4050	6.5875	7.1963	6.1634	7.5001	6.4881	6.9419	6.5707	7.1039	6.7114	6.4817	6.3023	7.4920	7.2672	7.1494	7.1494	7.1494	7.1494	7.1494	7.1494	7.1494	7.1494	7.1494	7.1494	7.1494	7.1494	7.1494	7.1494	7.1494	7.1494	7.1494	7.1494	7.1494	7.1494
6.5000	7.2897	6.9472	6.1769	6.4245	6.1703	6.2363	6.9226	6.9226	7.0283	6.4756	6.6557	7.3334	7.3864	6.3846	6.8455	7.4050	6.5875	7.1963	6.1634	7.5001	6.4881	6.9419	6.5707	7.1039	6.7114	6.4817	6.3023	7.4920	7.2672	7.1494	7.1494	7.1494	7.1494	7.1494	7.1494	7.1494	7.1494	7.1494	7.1494	7.1494	7.1494	7.1494	7.1494	7.1494	7.1494	7.1494	7.1494	7.1494	7.1494
6.5100	7.4186	7.0697	6.2852	6.5374	6.2784	6.3457	7.0446	7.0446	7.1524	6.5894	6.7729	7.4631	7.5171	6.4967	6.9661	7.5360	6.7034	7.3234	6.2714	7.6328	6.6021	7.0644	6.6863	7.2294	6.8295	6.5957	6.4129	7.6246	7.3956	7.2757	7.2757	7.2757	7.2757	7.2757	7.2757	7.2757	7.2757	7.2757	7.2757	7.2757	7.2757	7.2757	7.2757	7.2757	7.2757	7.2757	7.2757	7.2757	7.2757
6.5200	7.4186	7.0697	6.2852	6.5374	6.2784	6.3457	7.0446	7.0446	7.1524	6.5894	6.7729	7.4631	7.5171	6.4967	6.9661	7.5360	6.7034	7.3234	6.2714	7.6328	6.6021	7.0644	6.6863	7.2294	6.8295	6.5957	6.4129	7.6246	7.3956	7.2757	7.2757	7.2757	7.2757	7.2757	7.2757	7.2757	7.2757	7.2757	7.2757	7.2757	7.2757	7.2757	7.2757	7.2757	7.2757	7.2757	7.2757	7.2757	7.2757
6.5300	7.4186	7.0697	6.2852	6.5374	6.2784	6.3457	7.0446	7.0446	7.1524	6.5894	6.7729	7.4631	7.5171	6.4967	6.9661	7.5360	6.7034	7.3234	6.2714	7.6328	6.6021	7.0644	6.6863	7.2294	6.8295	6.5957	6.4129	7.6246	7.3956	7.2757	7.2757	7.2757	7.2757	7.2757	7.2757	7.2757	7.2757	7.2757	7.2757	7.2757	7.2757	7.2757	7.2757	7.2757	7.2757	7.2757	7.2757	7.2757	7.2757
6.5400	7.4186	7.0697	6.2852	6.5374	6.2784	6.3457	7.0446	7.0446	7.1524	6.5894	6.7729	7.4631	7.5171	6.4967	6.9661	7.5360	6.7034	7.3234	6.2714	7.6328	6.6021	7.0644	6.6863	7.2294	6.8295	6.5957	6.4129	7.6246	7.3956	7.2757	7.2757	7.2757	7.2757	7.2757	7.2757	7.2757	7.2757	7.2757	7.2757	7.2757	7.2757	7.2757	7.2757	7.2757	7.2757	7.2757	7.2757	7.2757	7.2757
6.5500	7.4186	7.0697	6.2852	6.5374	6.2784	6.3457	7.0446	7.0446	7.1524	6.5894	6.7729	7.4631	7.5171	6.4967	6.9661	7.5360	6.7034	7.3234	6.2714	7.6328	6.6021	7.0644	6.6863	7.2294	6.8295	6.5957	6.4129	7.6246	7.3956	7.2757	7.2757	7.2757	7.2757	7.2757	7.2757	7.2757	7.2757	7.2757	7.2757	7.2757	7.2757	7.2757	7.2757	7.2757	7.2757	7.2757	7.2757	7.2757	7.2757
6.5600	7.4186	7.0697	6.2852	6.5374	6.2784	6.3457	7.0446	7.0446	7.1524	6.5894	6.7729	7.4631	7.5171	6.4967	6.9661	7.5360	6.7034	7.3234	6.2714	7.6328	6.6021	7.0644	6.6863	7.2294	6.8295	6.5957	6.4129	7.6246	7.3956	7.2757	7.2757	7.2757	7.2757	7.2757	7.2757	7.2757	7.2757	7.2757	7.2757	7.2757	7.2757	7.2757	7.2757	7.2757	7.2757	7.2757	7.2757	7.2757	7.2757
6.5700	7.4186	7.0697	6.2852	6.5374	6.2784	6.3457	7.0446	7.0446	7.1524	6.5894	6.7729	7.4631	7.5171	6.4967	6.9661	7.5360	6.7034	7.3234	6.2714	7.6328	6.6021	7.0644	6.6863	7.2294	6.8295	6.5957	6.4129	7.6246	7.3956	7.2757	7.2757	7.2757	7.2757	7.2757	7.2757	7.2757	7.2757	7.2757	7.2757	7.2757	7.2757	7.2757	7.2757	7.2757	7.2757	7.2757	7.2757	7.2757	7.2757
6.5800	7.4186	7.0697	6.2852	6.5374	6.2784	6.3457	7.0446	7.0446	7.1524	6.5894	6.7729	7.4631	7.5171	6.4967	6.9661	7.5360	6.7034	7.3234	6.2714	7.6328	6.6021	7.0644	6.6863	7.2294	6.8295	6.5957	6.4129	7.6246	7.3956	7.2757	7.2757	7.2757	7.2757	7.2757	7.2757	7.2757	7.2757	7.2757	7.2757	7.2757	7.2757	7.2757	7.2757	7.2757	7.2757	7.2757	7.2757	7.2757	7.2757
6.5900	7.4186	7.0697	6.2852	6.5374	6.2784	6.3457	7.0446	7.0446	7.1524	6.5894	6.7729	7.4631	7.5171	6.4967	6.9661	7.5360	6.7034	7.3234	6.2714	7.6328	6.6021	7.0644	6.6863	7.2294	6.8295	6.5957	6.4129	7.6246	7.3956	7.2757	7.2757	7.2757	7.2757	7.2757	7.2757	7.2757	7.2757	7.2757	7.2757	7.2757	7.2757	7.2757	7.2757	7.2757	7.2757	7.2757	7.2757	7.2757	7.2757
6.6000	7.4186	7.0697	6.2852	6.5374	6.2784	6.3457	7.0446	7.0446	7.1524	6.5894	6.7729	7.4631	7.5171	6.4967	6.9661	7.5360	6.7034	7.3234	6.2714	7.6328	6.6021	7.0644	6.6863	7.2294	6.8295	6.5957	6.4129	7.6246	7.3956	7.2757	7.2757	7.2757	7.2757	7.2757	7.2757	7.2757	7.2757	7.2757	7.2757	7.2757	7.2757	7.2757	7.2757	7.2757	7.2757	7.2757	7.2757	7.2757	7.2757
6.6100	7.4186	7.0697	6.2852	6.5374	6.2784	6.3457	7.0446	7.0446	7.1524	6.5894	6.7729	7.4631	7.5171	6.4967	6.9661	7.5360	6.7034	7.3234	6.2714	7.6328	6.6021	7.0644	6.6863	7.2294	6.8295	6.5957	6.4129	7.6246	7.3956	7.2757	7.2757	7.2757	7.2757	7.2757	7.2757	7.2757	7.2757	7.2757	7.2757	7.2757	7.2757	7.2757	7.2757	7.2757	7.2757	7.2757	7.2757	7.2757	7.2757
6.6200	7.4186	7.0697	6.2852	6.5374	6.2784	6.3457	7.0446	7.0446	7.1524	6.5894	6.7729	7.4631	7.5171	6.4967	6.9661	7.5360	6.7034	7.3234	6.2714	7.6328	6.6021	7.0644	6.6863	7.2294	6.8295	6.5957	6.4129	7.6246	7.3956	7.2757	7.2757	7.2757	7.2757	7.2757	7.2757	7.2757	7.2757	7.2757	7.2757	7.2757	7.2757	7.2757	7.2757	7.2757	7.2757	7.2757	7.2757	7.2757	7.2757
6.6300	7.4186	7.0697	6.2852	6.5374	6.2784	6.3457	7.0446	7.0446	7.1524	6.5894	6.7729	7.4631	7.5171	6.4967	6.9661	7.5360	6.7034	7.3234	6.2714	7.6328	6.6021	7.0644	6.6863	7.2294	6.8295	6.5957	6.4129	7.6246	7.3956	7.2757	7.2757	7.2757	7.2757	7.2757	7.2757	7.2757	7.2757	7.2757	7.2757	7.2757	7.2757	7.2757	7.2757	7.2757	7.2757	7.2757	7.2757	7.2757	7.2757
6.6400	7.4186	7.0697	6.2852	6.5374	6.2784	6.3457	7.0446	7.0446	7.1524	6.5894	6.7729	7.4631	7.5171	6.4967	6.9661	7.5360	6.7034	7.3234	6.2714	7.6328	6.6021	7.0644	6.6863	7.2294	6.8295	6.5957	6.4129	7.6246	7.3956	7.2757	7.2757	7.2757	7.2757	7.2757	7.2757	7.2757	7.2757	7.2757	7.2757	7.2757	7.2757	7.2757	7.2757	7.2757	7.2757	7.2757	7.2757	7.2757	7.2757
6.6500	7.4186	7.0697	6.2852	6.5374	6.2784	6.3457	7.0446	7.0446	7.1524	6.5894	6.7729	7.4631	7.5171	6.4967	6.9661	7.5360	6.7034	7.3234	6.2714	7.6328	6.6021	7.0644	6.6863	7.2294	6.8295	6.5957	6.4129	7.6246	7.3956	7.2757	7.2757	7.2757	7.2757	7.2757	7.2757	7.2757	7.2757	7.2757	7.2757	7.2757	7.2757	7.2757	7.2757	7.2757	7.2757	7.2757	7.2757	7.2757	7.2757
6.6600	7.4186	7.0697	6.2852	6.5374	6.2784	6.3457	7.0446	7.0446	7.1524	6.5894	6.7729	7.4631	7.5171	6.4967	6.9661	7.5360	6.7034	7.3234	6.2714	7.6328	6.6021	7.0644	6.6863	7.2294	6.8295	6.5957	6.4129	7.6246	7.3956	7.2757	7.2757	7.2757	7.2757	7.2757	7.2757	7.2757	7.2757	7.2757	7.2757	7.2757	7.2757	7.2757	7.2757	7.2757	7.2757	7.2757	7.2757	7.2757	7.2757
6.6700	7.4186	7.0697	6.2852	6.5374	6.2784	6.3457	7.0446	7.0446	7.1524	6.5894	6.7729	7.4631	7.5171	6.4967	6.9661	7.5360	6.7034	7.3234	6.2714	7.6328	6.6021	7.0644	6.6863	7.2294	6.8295	6.5957	6.4129	7.6246	7.3956	7.2757	7.2757	7.2757	7.2757	7.2757	7.2757	7.2757	7.2757	7.2757	7.2757	7.2757	7.2757	7.2757	7.2757	7.2757	7.2757	7.2757	7.2757	7.2757	7.2757
6.6800	7.4186	7.0697	6.2852	6.5374	6.2784	6.3457	7.0446	7.0446	7.1524	6.5894	6.7729	7.4631	7.5171	6.4967	6.9661	7.5360	6.7034	7.3234	6.2714	7.6328	6.6021	7.0644	6.6863	7.2294	6.8295	6.5957	6.4129	7.6246	7.3956	7.2757	7.2757	7.2757	7.2757	7.2757	7.2757	7.2757	7.2757	7.2757	7.2757	7.2757	7.2757	7.2757	7.2757	7.2757	7.2757	7.2757	7.2757	7.2757	7.2757
6.6900	7.4186	7.0697	6.2852	6.5374	6.2784	6.3457	7.0446	7.0446	7.1524	6.5894	6.7729	7.4631	7.5171	6.4967	6.9661	7.5360	6.7034	7.3234	6.2714	7.6328	6.6021	7.0644	6.6863	7.2294	6.8295	6.5957	6.4129	7.6246	7.3956	7.2757	7.2757	7.2757	7.2757	7.2757	7.2757	7.2757	7.2757	7.2757	7.2757	7.2757	7.2757	7.2757	7.2757	7.2757	7.2757	7.2757	7.2757	7.2757	7.2757
6.7000	7.4186	7.0697	6.2852	6.5374	6.2784	6.3457	7.0446	7.0446	7.1524	6.5894	6.7729	7.4631	7.5171	6.4967	6.9661	7.5360	6.7034	7.3234	6.2714	7.6328	6.6021	7.0644	6.6863	7.2294	6.8295	6.5957	6.4129	7.6246	7.3956	7.2757	7.2757	7.2757	7.2757	7.2757	7.2757	7.2757	7.2757	7.2757	7.2757	7.2757	7.2757	7.2757	7.2757	7.2757	7.2757	7.2757	7.2757	7.2757	7.2757
6.7100	7.5372	7.1824	6.3847	6.6413	6.3779	6.4462	7.1570	7.1570	7.2665	6.6940	6.8806	7.5824	7.6373	6.5998	7.0771	7.6566	6.8100	7.4404	6.3708	7.7550	6.7070	7.1771	6.7927	7.3448	6.9383	6.7004	6.5146	7.7466	7.5138	7.3919	7.3919	7.3919	7.3919	7.3919	7.3919	7.3919	7.3919	7.3919	7.3919	7.3919	7.3919	7.3919	7.3919	7.3919	7.3919	7.3919	7.3919	7.3919	7.3919
6.7200	7.5372	7.1824	6.3847	6.6413	6.3779	6.4462	7.1570	7.1570	7.2665	6.6940	6.8806	7.5824	7.6373	6.5998	7.0771	7.6566	6.8100	7.4404	6.3708	7.7550	6.7070	7.1771	6.7927	7.3448	6.9383	6.7004	6.5146	7.7466	7.5138	7.3919	7.3919	7.3919	7.3919	7.3919	7.3919	7.3919	7.3919	7.3919	7.3919	7.3919	7.3919	7.3919	7.3919	7.3919	7.3919	7.3919	7.3919	7.3919	7.3919
6.7300	7.5372	7.1824	6.3847	6.6413	6.3779	6.4462	7.1570	7.1570	7.2665	6.6940	6.8806	7.5824	7.6373	6.5998	7.0771	7.6566	6.8100	7.4404	6.3708	7.7550	6.7070	7.1771	6.7927	7.3448	6.9383	6.7004	6.5146	7.7466	7.5138	7.3919	7.3919	7.3919	7.3919	7.3919	7.3919	7.3919	7.3919	7.3919	7.3919	7.3919	7.3919	7.3919	7.3919	7.3919	7.3919	7.3919	7.3919	7.3919	7.3919
6.7400	7.5372	7.1824	6.3847	6.6413	6.3779	6.4462	7.1570	7.1570	7.2665	6.6940	6.8806	7.5824	7.6373	6.5998	7.0771	7.6566	6.8100	7.4404	6.3708	7.7550	6.7070	7.1771	6.7927	7.3448	6.9383	6.7004	6.5146	7.7466	7.5138	7.3919	7.3919	7.3919	7.3919	7.3919	7.3919	7.3919	7.3919	7.3919	7.3919	7.3919	7.3919	7.3919	7.3919	7.3919	7.3919	7.3919	7.3919	7.3919	7.3919
6.7500	7.5372	7.1824	6.3847	6.6413	6.3779	6.4462	7.1570	7.1570	7.2665	6.6940	6.8806	7.5824	7.6373	6.5998	7.0771	7.6566	6.8100	7.4404	6.3708	7.7550	6.7070	7.1771	6.7927	7.3448	6.9383	6.7004	6.5146	7.7466	7.5138	7.3919	7.3919	7.3919	7.3919	7.3919	7.3919	7.3919	7.3919	7.3919	7.3919	7.3919	7.3919	7.3919	7.3919	7.3919	7.3919	7.3919	7.3919	7.3919	7.3919
6.7600	7.5372	7.1824	6.3847	6.6413	6.3779	6.4462	7.1570	7.1570	7.2665	6.6940	6.8806	7.5824	7.6373	6.5998	7.0771	7.6566	6.8100	7.4404	6.3708	7.7550	6.7070	7.1771	6.7927	7.3448	6.9383	6.7004	6.5146	7.7466	7.5138	7.3919	7.3919	7.3919	7.3919	7.3919	7.3919	7.3919	7.3919	7.3919	7.3919	7.3919	7.3919	7.3919	7.3919	7.3919	7.3919	7.3919	7.3919	7.3919	7.3919
6.7700	7.5372	7.1824	6.3847	6.6413	6.3779	6.4462	7.1570	7.1570	7.2665	6.6940	6.8806	7.5824	7.6373	6.5998	7.0771	7.6566	6.8100	7.4404	6.3708	7.7550	6.7070	7.1771	6.7927	7.3448	6.9383	6.7004	6.5146	7.7466	7.5138	7.3919	7.3919	7.3919	7.3919	7.3919	7.3919	7.3919	7.3919	7.3919	7.3919	7.3919	7.3919	7.3919	7.3919	7.3919	7.3919	7.3919	7.3919	7.3919	7.3919
6.7800	7.5372	7.1824	6.3847	6.6413	6.3779	6.4462	7.1570	7.1570	7.2665	6.6940	6.8806	7.5824	7.6373	6.5998	7.0771	7.6566	6.8100	7.4404	6.3708	7.7550	6.7070	7.1771	6.7927	7.3448	6.9383	6.7004	6.5146	7.7466	7.5138	7.3919	7.3919	7.3919	7.3919	7.3919	7.3919	7.3919	7.3919	7.3919	7.3919	7.3919	7.3919	7.3919	7.3919	7.3919	7.3919	7.3919	7.3919	7.3919	7.3919
6.7900	7.5372	7.1824	6.3847	6.6413	6.3779	6.4462	7.1570	7.1570	7.2665	6.6940	6.8806	7.5824	7.6373	6.5998	7.0771	7.6566	6.8100	7.4404	6.3708	7.7550	6.7070	7.1771	6.7927	7.3448	6.9383	6.7004	6.5146	7.7466	7.5138	7.3919	7.3919	7.3919	7.3919	7.3919	7.3919	7.3919	7.3919	7.3919	7.3919	7.3919	7.3919	7.3919	7.3919	7.3919	7.3919	7.3919	7.3919	7.3919	7.3919
6.8000	7.5372	7.1824	6.3847	6.6413	6.3779	6.4462	7.1570	7.1570	7.2665	6.6940	6.8806	7.5824	7.6373	6.5998	7.0771	7.6566	6.8100	7.4404	6.3708	7.7550	6.7070	7.1771	6.7927	7.3448	6.9383	6.7004	6.5146	7.7466	7.5138	7.3919	7.3919	7.3919	7.3919	7.3919	7.3919	7.3919	7.3919	7.3919	7.3919	7.3919	7.3919	7.3919	7.3919	7.3919	7.3919	7.3919	7.3919	7.3919	7.3919
6.8100	7.5372	7.1824	6.3847	6.6413	6.3779	6.4462	7.1570	7.1570	7.2665	6.6940	6.8806	7.5824	7.6373	6.5998	7.0771	7.6566	6.8100	7.4404	6.3708	7.7550	6.7070	7.1771	6.7927	7.3448	6.9383	6.7004	6.5146	7.7466	7.5138	7.3919	7.3919	7.3919	7.3919	7.3919	7.3919	7.3919	7.3919	7.3919	7.3919	7.3919	7.3919	7.3919	7.3919	7.3919	7.3919	7.3919	7.3919	7.3919	7.3919
6.8200	7.5372	7.1824	6.3847	6.6413	6.3779	6.4462	7.1570	7.1570	7.2665	6.6940	6.8806	7.5824	7.6373	6.5998	7.0771	7.6566	6.8100	7.4404	6.3708	7.7550	6.7070	7.1771	6.7927	7.3448	6.9383	6.7004	6.5146	7.7466	7.5138	7.3919	7.3919	7.3919	7.3919	7.3919	7.3919	7.3919	7.3919	7.3919	7.3919	7.3919	7.3919	7.3919	7.3919	7.3919	7.3919	7.3919	7.3919	7.3919	7.3919
6.8300	7.5372	7.1824	6.3847	6.6413	6.3779	6.4462	7.1570	7.1570	7.2665	6.6940	6.8806	7.5824	7.6373	6.5998	7.0771	7.6566	6.8100	7.4404	6.3708	7.7550	6.7070	7.1771	6.7927	7.3448	6.9383	6.7004	6.5146	7.7466	7.5138	7.3919	7.3919	7.3919	7.3919	7.3919	7.3919	7.3919	7.3919	7.3919	7.3919	7.3919	7.3919	7.3919	7.3919	7.3919	7.3919	7.3919	7.3919	7.3919	7.3919
6.8400	7.5372	7.1824	6.3847	6.6413	6.3779	6.4462	7.1570	7.1570	7.2665	6.6940	6.8806	7.5824	7.6373	6.5998	7.0771	7.6566	6.8100	7.4404	6.3708	7.7550	6.7070	7.1771	6.7927	7.3448	6.9383	6.7004	6.5146	7.7466	7.5138	7.3919	7.3919	7.3919	7.3919	7.3919	7.3919	7.3919	7.3919	7.3919	7.3919	7.3919	7.3919	7.3919	7.3919	7.3919	7.3919	7.3919	7.3919	7.3919	7.3919
6.8500	7.5372	7.1824	6.3847	6.6413	6.3779	6.4462	7.1570	7.1570	7.2665	6.6940	6.8806	7.5824	7.6373	6.5998	7.0771	7.6566	6.8100	7.4404	6.3708	7.7550	6.7070	7.1771	6.7927	7.3448	6.9383	6.7004	6.5146	7.7466	7.5138	7.3919	7.3919	7.3919	7.3919	7.3919	7.3919	7.3919	7.3919	7.3919	7.3919	7.3919	7.3919	7.3919	7.3919	7.3919	7.3919	7.3919	7.3919	7.3919	7.3919
6.8600	7.5372	7.1824	6.3847	6.6413	6.3779	6.4462	7.1570	7.1570	7.2665	6.6940	6.8806	7.5824	7.6373	6.5998	7.0771	7.6566	6.8100	7.4404	6.3708	7.7550	6.7070	7.1771	6.7927	7.3448	6.9383	6.7004	6.5146	7.7466	7.5138	7.3919	7.3919	7.3919	7.3919	7.3919	7.3919	7.3919	7.3919	7.3919	7.3919	7.3919	7.3919	7.3919	7.3919	7.3919	7.3919	7.3919	7.3919	7.3919	7.3919
6.8700	7.5372	7.1824	6.3847	6.6413	6.3779	6.4462	7.1570	7.1570	7.2665	6.6940	6.8806	7.5824	7.6373	6.5998	7.0771	7.6566	6.8100	7.4404	6.3708	7.7550	6.7070	7.1771	6.7927	7.3448	6.9383	6.7004	6.5146	7.7466	7.5138	7.3919	7.3919	7.3919	7.3919	7.3919	7.3919	7.3919	7.3919	7.3919	7.3919	7.3919	7.3919	7.3919	7.3919	7.3919	7.3919	7.3919	7.3919	7.3919	7.3919
6.8800	7.5372	7.1824	6.3847	6.6413	6.3779	6.4462	7.1570	7.1570	7.2665	6.6940	6.8806	7.5824	7.6373	6.5998	7.0771	7.6566	6.8100	7.4404	6.3708	7.7550	6.7070	7.1771	6.7927	7.3448	6.9383	6.7004	6.5146	7.7466	7.5138	7.3919	7.3919	7.3919	7.3919	7.3919	7.3919	7.3919	7.3919	7.3919	7.3919	7.3919	7.3919	7.3919	7.3919	7.3919	7.3919	7.3919	7.3919	7.3919	7.3919
6.8900	7.5372	7.1824	6.3847	6.6413	6.3779	6.4462	7.1570	7.1570	7.2665	6.6940	6.8806	7.5824	7.6373	6.5998	7.0771	7.6566	6.8100	7.4404	6.3708	7.7550	6.7070	7.1771	6.7927	7.3448	6.9383	6.7004	6.5146	7.7466	7.5138	7.3919	7.3919	7.3919	7.3919	7.3919	7.3919	7.3919	7.3919	7.3919	7.3919	7.3919	7.3919	7.3919	7.3919	7.3919	7.3919	7.3919	7.3919	7.3919	7.3919
6.9000	7.5372	7.1824	6.3847	6.6413	6.3779	6.4462	7.1570	7.1570	7.2665	6.6940	6.8806	7.5824	7.6373	6.5998	7.0771	7.6566	6.8100	7.4404	6.3708	7.7550	6.7070	7.1771	6.7927	7.3448	6.9383	6.7004	6.5146	7.7466	7.5138	7.3919	7.3919	7.3919	7.3919	7.3919	7.3919	7.3919	7.3919	7.3919	7.3919	7.3919	7.3919	7.3919	7.3919	7.3919	7.3919	7.3919	7.3919	7.3919	7.3919
6.9100	7.6455	7.2853	6.4756	6.7361	6.4686	6.5380	7.2596	7.2596	7.3707	6.7896	6.9790	7.6914	7.7471	6.6939	7.1784	7.7667	6.9073	7.5473	6.4615	7.8666	6.8027	7.2800	6.8898	7.4502	7.0375	6.7961	6.6075	7.8581	7.6217	7.4980	7.4980	7.4980	7.4980	7.4980	7.4980	7.4980	7.4980	7.4980	7.4980	7.4980	7.4980	7.4980	7.4980	7.4980	7.4980	7.4980	7.4980	7.4980	7.4980
6.9200	7.6455	7.2853	6.4756	6.7361	6.4686	6.5380	7.2596	7.2596	7.3707	6.7896	6.9790	7.6914	7.7471	6.6939	7.1784	7.7667	6.9073	7.5473	6.4615	7.8666	6.8027	7.2800	6.8898	7.4502	7.0375	6.7961	6.6075	7.8581	7.6217	7.4980	7.4980	7.4980	7.4980	7.4980	7.4980	7.4980	7.4980	7.4980	7.4980	7.4980	7.4980	7.4980	7.4980	7.4980	7.4980	7.4980	7.4980	7.4980	7.4980
6.9300	7.6455	7.2853	6.4756	6.7361	6.4686	6.5380	7.2596	7.2596	7.3707	6.7896	6.9790	7.6914	7.7471	6.6939	7.1784	7.7667	6.9073	7.5473	6.4615	7.8666	6.8027	7.2800	6.8898	7.4502	7.0375	6.7961	6.6075	7.8581	7.6217	7.4980	7.4980	7.4980	7.4980	7.4980	7.4980	7.4980	7.4980	7.4980	7.4980	7.4980	7.4980	7.4980	7.4980	7.4980	7.4980	7.4980	7.4980	7.4980	7.4980
6.9400	7.6455	7.2853	6.4756	6.7361	6.4686	6.5380	7.2596	7.2596	7.3707	6.7896	6.9790	7.6914	7.7471	6.6939	7.1784	7.7667	6.9073	7.5473	6.4615	7.8666	6.8027	7.2800	6.8898	7.4502	7.0375	6.7961	6.6075	7.8581	7.6217	7.4980	7.4980	7.4980	7.4980	7.4980	7.4980	7.4980	7.4980	7.4980	7.4980	7.4980	7.4980	7.4980	7.4980	7.4980	7.4980	7.4980	7.4980	7.4980	7.4980
6.9500	7.6455	7.2853	6.4756	6.7361	6.4686	6.5380	7.2596	7.2596	7.3707	6.7896	6.9790	7.6914	7.7471	6.6939	7.1784	7.7667	6.9073	7.5473	6.4615	7.8666	6.8027	7.2800	6.8898	7.4502	7.0375	6.7961	6.6075	7.8581	7.6217	7.4980	7.4980	7.4980	7.4980	7.4980	7.4980	7.4980	7.4980	7.4980	7.4980	7.4980	7.4980	7.4980	7.4980	7.4980	7.4980	7.4980	7.4980	7.4980	7.4980
6.9600	7.6455	7.2853	6.4756	6.7361	6.4686	6.5380	7.2596	7.2596	7.3707	6.7896	6.9790	7.6914	7.7471	6.6939	7.1784	7.7667	6.9073	7.5473	6.4615	7.8666	6.8027	7.2800	6.8898	7.4502	7.0375	6.7961	6.6075	7.8581	7.6217	7.4980	7.4980	7.4980	7.4980	7.4980	7.4980	7.4980	7.4980	7.4980	7.4980	7.4980	7.4980	7.4980	7.4980	7.4980	7.4980	7.4980	7.4980	7.4980	7.4980
6.9700	7.6455	7.2853	6.4756	6.7361	6.4686	6.5380	7.2596	7.2596	7.3707	6.7896	6.9790	7.6914	7.7471	6.6939	7.1784	7.7667	6.9073	7.5473	6.4615	7.8666	6.8027	7.2800	6.8898	7.4502	7.0375	6.7961	6.6075	7.8581	7.6217	7.4980	7.4980	7.4980	7.4980	7.4980	7.4980	7.4980	7.4980	7.4980	7.4980	7.4980	7.4980	7.4980	7.4980	7.4980	7.4980	7.4980	7.4980	7.4980	7.4980
6.9800	7.6455	7.2853	6.4756	6.7361	6.4686	6.5380	7.2596	7.2596	7.3707	6.7896	6.9790	7.6914	7.7471	6.6939	7.1784	7.7667	6.9073	7.5473	6.4615	7.8666	6.8027	7.2800	6.8898	7.4502	7.0375	6.7961	6.6075	7.8581	7.6217	7.4980	7.4980	7.4980	7.4980	7.4980	7.4980	7.4980	7.4980	7.4980	7.4980	7.4980	7.4980	7.4980	7.4980	7.4980	7.4980	7.4980	7.4980	7.4980	7.4980
6.9900	7.6455	7.2853	6.4756	6.7361	6.4686	6.5380	7.2596	7.2596	7.3707	6.7896	6.9790	7.6914	7.7471	6.6939	7.1784	7.7667	6.9073	7.5473	6.4615	7.8666	6.8027	7.2800	6.8898	7.4502	7.0375	6.7961	6.6075	7.8581	7.6217	7.4980	7.4980	7.4980	7.4980	7.4980	7.4980	7.4980	7.4980	7.4980	7.4980	7.4980	7.4980	7.4980	7.4980	7.4980	7.4980	7.4980	7.4980	7.4980	7.4980
7.0000	7.6455	7.2853	6.4756	6.7361	6.4686	6.5380	7.2596	7.2596	7.3707	6.7896	6.9790	7.6914	7.7471	6.6939	7.1784	7.7667	6.9073	7.5473	6.4615	7.8666	6.8027	7.2800	6.8898	7.4502	7.0375	6.7961	6.6075	7.8581	7.6217	7.4980	7.4980	7.4980	7.4980	7.4980	7.4980	7.4980	7.4980	7.4980	7.4980	7.4980	7.4980	7.4980	7.4980	7.4980	7.4980	7.4980	7.4980	7.4980	7.4980
7.0100	7.6455	7.2853	6.4756	6.7361	6.4686	6.5380	7.2596	7.2596	7.3707	6.7896	6.9790	7.6914	7.7471	6.6939	7.1784	7.7667	6.9073	7.5473	6.4615	7.8666	6.8027	7.2800	6.8898	7.4502	7.0375	6.7961	6.6075	7.8581	7.6217	7.4980	7.4980	7.4980	7.4980	7.4980	7.4980	7.4980	7.4980	7.4980	7.4980	7.4980	7.4980	7.4980	7.4980	7.4980	7.4980	7.4980	7.4980	7.4980	7.4980
7.0200	7.6455	7.2853	6.4756	6.7361	6.4686	6.5380	7.2596	7.2596	7.3707	6.7896	6.9790	7.6914	7.7471	6.6939	7.1784	7.7667	6.9073	7.5473	6.4615	7.8666	6.8027	7.2800	6.8898	7.4502	7.0375	6.7961	6.6075	7.8581	7.6217	7.4980	7.4980	7.4980	7.4980	7.4980	7.4980	7.4980	7.4980	7.4980	7.4980	7.4980	7.4980	7.4980	7.4980	7.4980	7.4980	7.4980	7.4980	7.4980	7.4980
7.0300	7.6455	7.2853	6.4756	6.7361	6.4686	6.5380	7.2596	7.2596	7.3707	6.7896	6.9790	7.6914	7.7471	6.6939	7.1784	7.7667	6.9073	7.5473	6.4615	7.8666	6.8027	7.2800	6.8898	7.4502	7.0375	6.7961	6.6075	7.8581	7.6217	7.4980	7.4980	7.4980	7.4980	7.4980	7.4980	7.4980	7.4980	7.4980	7.4980	7.4980	7.4980	7.4980	7.4980	7.4980	7.4980	7.4980	7.4980	7.4980	7.4980
7.0400	7.6455	7.2853	6.4756	6.7361	6.4686	6.5380	7.2596	7.2596	7.3707	6.7896	6.9790	7.6914	7.7471	6.6939	7.1784	7.7667	6.9073	7.5473	6.4615	7.8666	6.8027	7.2800	6.8898	7.4502	7.0375	6.7961	6.6075	7.8581	7.6217	7.4980	7.4980	7.4980	7.4980	7.4980	7.4980	7.4980	7.4980	7.4980	7.4980	7.4980	7.4980	7.4980	7.4980	7.4980	7.4980	7.4980	7.4980	7.4980	7.4980
7.0500	7.6455	7.2853	6.4756	6.7361	6.4686	6.5380	7.2596	7.2596	7.3707	6.7896	6.9790	7.6914	7.7471	6.6939	7.1784	7.7667	6.9073	7.5473	6.4615	7.8666	6.8027	7.2800	6.8898	7.4502	7.0375	6.7961	6.6075	7.8581	7.6217	7.4980	7.4980	7.4980	7.4980	7.4980	7.4980	7.4980	7.4980	7.4980	7.4980	7.4980	7.4980	7.4980	7.4980	7.4980	7.4980	7.4980	7.4980	7.4980	7.4980
7.0600	7.6455	7.2853	6.4756	6.7361	6.4686	6.5380	7.2596	7.2596	7.3707	6.7896	6.9790	7.6914	7.7471	6.6939	7.1784	7.7667	6.9073	7.5473	6.4615	7.8666	6.8027	7.2800	6.8898	7.4502	7.0375	6.7961	6.6075	7.8581	7.6217	7.4980	7.4980	7.4980	7.4980	7.4980	7.4980	7.4980	7.4980	7.4980	7.4980	7.4980	7.4980	7.4980	7.4980	7.4980	7.4980	7.4980	7.4980	7.4980	7.4980
7.0700	7.6455	7.2853	6.4756	6.7361	6.4686	6.5380	7.2596	7.2596	7.3707	6.7896	6.9790	7.6914	7.7471	6.6939	7.1784	7.7667	6.9073	7.5473	6.4615	7.8666	6.8027	7.2800	6.8898	7.4502	7.0375	6.7961	6.6075	7.8581	7.6217	7.4980	7.4980	7.4980	7.4980	7.4980	7.4980	7.4980	7.4980	7.4980	7.4980	7.4980	7.4980	7.4980	7.4980	7.4980	7.4980	7.4980	7.4980	7.4980	7.4980
7.0800	7.6455	7.2853	6.4756	6.7361	6.4686	6.5380	7.2596	7.2596	7.3707	6.7896	6.9790	7.6914	7.7471	6.6939	7.1784	7.7667	6.9073	7.5473	6.4615	7.8666	6.8027	7.2800	6.8898	7.4502	7.0375	6.7961	6.6075	7.8581	7.6217	7.4980	7.4980	7.4980	7.4980	7.4980	7.4980	7.4980	7.4980	7.4980	7.4980	7.4980	7.4980	7.4980	7.4980	7.4980	7.4980	7.4980	7.4980	7.4980	7.4980
7.0900	7.6455	7.2853	6.4756	6.7361	6.4686	6.5380	7.2596	7.2596	7.3707	6.7896	6.9790	7.6914	7.7471	6.6939	7.1784	7.7667	6.9073	7.5473	6.4615	7.8666	6.8027	7.2800	6.8898	7.4502	7.0375	6.7961	6.6075	7.8581	7.6217	7.4980	7.4980	7.4980	7.4980	7.4980	7.4980	7.4980	7.4980	7.4980	7.4980	7.4980	7.4980	7.4980	7.4980	7.4980	7.4980	7.4980	7.4980	7.4980	7.4980
7.1000	7.6455	7.2853	6.4756	6.7361	6.4686	6.5380	7.2596	7.2596	7.3707	6.7896	6.9790	7.6914	7.7471	6.6939	7.1784	7.7667	6.9073	7.5473	6.4615	7.8666	6.8027	7.2800	6.8898	7.4502	7.0375	6.7961	6.6075	7.8581	7.6217	7.4980	7.4980	7.4980	7.4980	7.4980	7.4980	7.4980	7.4980	7.4980	7.4980	7.4980	7.4980	7.4980	7.4980	7.4980	7.4980	7.4980	7.4980	7.4980	7.4980
7.1100	7.7436	7.3785	6.5577	6.8218	6.5507	6.6210	7.3524	7.3524	7.4651	6.8760	7.0680	7.7901	7.8465	6.7791	7.2701	7.8664	6.9953	7.6440	6.5435	7.9676	6.8893	7.3732	6.9776	7.5456	7.1273	6.8826	6.6915	7.9590	7.7194	7.5941	7.5941	7.5941	7.5941	7.5941	7.5941	7.5941	7.5941	7.5941	7.5941	7.5941	7.5941	7.5941	7.5941	7.5941	7.5941	7.5941	7.5941	7.5941	7.5941
7.1200	7.7436	7.3785	6.5577	6.8218	6.5507	6.6210	7.3524	7.3524	7.4651	6.8760	7.0680	7.7901	7.8465	6.7791	7.2701	7.8664	6.9953	7.6440	6.5435	7.9676	6.8893	7.3732	6.9776	7.5456	7.1273	6.8826	6.6915	7.9590	7.7194	7.5941	7.5941	7.5941	7.5941	7.5941	7.5941	7.5941	7.5941	7.5941	7.5941	7.5941	7.5941	7.5941	7.5941	7.5941	7.5941	7.5941	7.5941	7.5941	7.5941
7.1300	7.7436	7.3785	6.5577	6.8218	6.5507	6.6210	7.3524	7.3524	7.4651	6.8760	7.0680	7.7901	7.8465	6.7791	7.2701	7.8664	6.9953	7.6440	6.5435	7.9676	6.8893	7.3732	6.9776	7.5456	7.1273	6.8826	6.6915	7.9590	7.7194	7.5941	7.5941	7.5941	7.5941	7.5941	7.5941	7.5941	7.5941	7.5941	7.5941	7.5941	7.5941	7.5941	7.5941	7.5941	7.5941	7.5941	7.5941	7.5941	7.5941
7.1400	7.7436	7.3785	6.5577	6.8218	6.5507	6.6210	7.3524	7.3524	7.4651	6.8760	7.0680	7.7901	7.8465	6.7791	7.2701	7.8664	6.9953	7.6440	6.5435	7.9676	6.8893	7.3732	6.9776	7.5456	7.1273	6.8826	6.6915	7.9590	7.7194	7.5941	7.5941	7.5941	7.5941	7.5941	7.5941	7.5941	7.5941	7.5941	7.5941	7.5941	7.5941	7.5941	7.5941	7.5941	7.5941	7.5941	7.5941	7.5941	7.5941
7.1500	7.7436	7.3785	6.5577	6.8218	6.5507	6.6210	7.3524	7.3524	7.4651	6.8760	7.0680	7.7901	7.8465	6.7791	7.2701	7.8664	6.9953	7.6440	6.5435	7.9676	6.8893	7.3732	6.9776	7.5456	7.1273	6.8826	6.6915	7.9590	7.7194	7.5941	7.5941	7.5941	7.5941	7.5941	7.5941	7.5941	7.5941	7.5941	7.5941	7.5941	7.5941	7.5941	7.5941	7.5941	7.5941	7.5941	7.5941	7.5941	7.5941
7.1600	7.7436	7.3785	6.5577	6.8218	6.5507	6.6210	7.3524	7.3524	7.4651	6.8760	7.0680	7.7901	7.8465	6.7791	7.2701	7.8664	6.9953	7.6440	6.5435	7.9676	6.8893	7.3732	6.9776	7.5456	7.1273	6.8826	6.6915	7.9590	7.7194	7.5941	7.5941	7.5941	7.5941	7.5941	7.5941	7.5941	7.5941	7.5941	7.5941	7.5941	7.5941	7.5941	7.5941	7.5941	7.5941	7.5941	7.5941	7.5941	7.5941
7.1700	7.7436	7.3785	6.5577	6.8218	6.5507	6.6210	7.3524	7.3524	7.4651	6.8760	7.0680	7.7901	7.8465	6.7791	7.2701	7.8664	6.9953	7.6440	6.5435	7.9676	6.8893	7.3732	6.9776	7.5456	7.1273	6.8826	6.6915	7.9590	7.7194	7.5941	7.5941	7.5941	7.5941	7.5941	7.5941	7.5941	7.5941	7.5941	7.5941	7.5941	7.5941	7.5941	7.5941	7.5941	7.5941	7.5941	7.5941	7.5941	7.5941
7.1800	7.7436	7.3785	6.5577	6.8218	6.5507	6.6210	7.3524	7.3524	7.4651	6.8760	7.0680	7.7901	7.8465	6.7791	7.2701	7.8664	6.9953	7.6440	6.5435	7.9676	6.8893	7.3732	6.9776	7.5456	7.1273	6.8826	6.6915	7.9590	7.7194	7.5941	7.5941	7.5941	7.5941	7.5941	7.5941	7.5941	7.5941	7.5941	7.5941	7.5941	7.5941	7.5941	7.5941	7.5941	7.5941	7.5941	7.5941	7.5941	7.5941
7.1900	7.7436	7.3785	6.5577	6.8218	6.5507	6.6210	7.3524	7.3524	7.4651	6.8760	7.0680	7.7901	7.8465	6.7791	7.2701	7.8664	6.9953	7.6440	6.5435	7.9676	6.8893	7.3732	6.9776	7.5456	7.1273	6.8826	6.6915	7.9590	7.7194	7.5941	7.5941	7.5941	7.5941	7.5941	7.5941	7.5941	7.5941	7.5941	7.5941	7.5941	7.5941	7.5941	7.5941	7.5941	7.5941	7.5941	7.5941	7.5941	7.5941
7.2000	7.7436	7.3785	6.5577	6.8218	6.5507	6.6210	7.3524	7.3524	7.4651	6.8760	7.0680	7.7901	7.8465	6.7791	7.2701	7.8664	6.9953	7.6440	6.5435	7.9676	6.8893	7.3732	6.9776	7.5456	7.1273	6.8826	6.6915	7.9590	7.7194	7.5941	7.5941	7.5941	7.5941	7.5941	7.5941	7.5941	7.5941	7.5941	7.5941	7.5941	7.5941	7.5941	7.5941	7.5941	7.5941	7.5941	7.5941	7.5941	7.5941
7.2100	7.7436	7.3785	6.5577	6.8218	6.5507	6.6210	7.3524	7.3524	7.4651	6.8760	7.0680	7.7901	7.8465	6.7791	7.2701	7.8664	6.9953	7.6440	6.5435	7.9676	6.8893	7.3732	6.9776	7.5456	7.1273	6.8826	6.6915	7.9590	7.7194	7.5941	7.5941	7.5941	7.5941	7.5941	7.5941	7.5941	7.5941	7.5941	7.5941	7.5941	7.5941	7.5941	7.5941	7.5941	7.5941	7.5941	7.5941	7.5941	7.5941
7.2200	7.7436	7.3785	6.5577	6.8218	6.5507	6.6210	7.3524	7.3524	7.4651	6.8760	7.0680	7.7901	7.8465	6.7791	7.2701	7.8664	6.9953	7.6440	6.5435	7.9676	6.8893	7.3732	6.9776	7.5456	7.1273	6.8826	6.6915	7.9590	7.7194	7.5941	7.5941	7.5941	7.5941	7.5941	7.5941	7.5941	7.5941	7.5941	7.5941	7.5941	7.5941	7.5941	7.5941	7.5941	7.5941	7.5941	7.5941	7.5941	7.5941
7.2300	7.7436	7.3785	6.5577	6.8218	6.5507	6.6210	7.3524	7.3524	7.4651	6.8760	7.0680	7.7901	7.8465	6.7791	7.2701	7.8664	6.9953	7.6440	6.5435	7.9676	6.8893	7.3732	6.9776	7.5456	7.1273	6.8826	6.6915	7.9590	7.7194	7.5941	7.5941	7.5941	7.5941	7.5941	7.5941	7.5941	7.5941	7.5941	7.5941	7.5941	7.5941	7.5941	7.5941	7.5941	7.5941	7.5941	7.5941	7.5941	7.5941
7.2400	7.7436	7.3785	6.5577	6.8218	6.5507	6.6210	7.3524	7.3524	7.4651	6.8760	7.0680	7.7901	7.8465	6.7791	7.2701	7.8664	6.9953	7.6440	6.5435	7.9676	6.8893	7.3732	6.9776	7.5456	7.1273	6.8826	6.6915	7.9590	7.7194	7.5941	7.5941	7.5941	7.5941	7.5941	7.5941	7.5941	7.5941	7.5941	7.5941	7.5941	7.5941	7.5941	7.5941	7.5941	7.5941	7.5941	7.5941	7.5941	7.5941
7.2500	7.7436	7.3785	6.5577	6.8218	6.5507	6.6210	7.3524	7.3524	7.4651	6.8760	7.0680	7.7901	7.8465	6.7791	7.2701	7.8664	6.9953	7.6440	6.5435	7.9676	6.8893	7.3732	6.9776	7.5456	7.1273	6.8826	6.6915	7.9590	7.7194	7.5941	7.5941	7.5941	7.5941	7.5941	7.5941	7.5941	7.5941	7.5941	7.5941	7.5941	7.5941	7.5941	7.5941	7.5941	7.5941	7.5941	7.5941	7.5941	7.5941
7.2600	7.7436	7.3785	6.5577	6.8218	6.5507	6.6210	7.3524	7.3524	7.4651	6.8760	7.0680	7.7901	7.8465	6.7791	7.2701	7.8664	6.9953	7.6440	6.5435	7.9676	6.8893	7.3732	6.9776	7.5456	7.1273	6.8826	6.6915	7.9590	7.7194	7.5941	7.5941	7.5941	7.5941	7.5941	7.5941	7.5941	7.5941	7.5941	7.5941	7.5941	7.5941	7.5941	7.5941	7.5941	7.5941	7.5941	7.5941	7.5941	7.5941
7.2700	7.7436	7.3785	6.5577	6.8218	6.5507	6.6210	7.3524	7.3524	7.4651	6.8760	7.0680	7.7901	7.8465	6.7791	7.2701	7.8664	6.9953	7.6440	6.5435	7.9676	6.8893	7.3732	6.9776	7.5456	7.1273	6.8826	6.6915	7.9590	7.7194	7.5941	7.5941	7.5941	7.5941	7.5941	7.5941	7.5941	7.5941	7.5941	7.5941	7.5941	7.5941	7.5941	7.5941	7.5941	7.5941	7.5941	7.5941	7.5941	7.5941
7.2800	7.7436	7.3785	6.5577	6.8218	6.5507	6.6210	7.3524	7.3524	7.4651	6.8760	7.0680	7.7901	7.8465	6.7791	7.2701	7.8664	6.9953	7.6440	6.5435	7.9676	6.8893	7.3732	6.9776	7.5456	7.1273	6.8826	6.6915	7.9590	7.7194	7.5941	7.5941	7.5941	7.5941	7.5941	7.5941	7.5941	7.5941	7.5941	7.5941	7.5941	7.5941	7.5941	7.5941	7.5941	7.5941	7.5941	7.5941	7.5941	7.5941
7.2900	7.7436	7.3785	6.5577	6.8218	6.5507	6.6210	7.3524	7.3524	7.4651	6.8760	7.0680	7.7901	7.8465	6.7791	7.2701	7.8664	6.9953	7.6440	6.5435	7.9676	6.8893	7.3732	6.9776	7.5456	7.1273	6.8826	6.6915	7.9590	7.7194	7.5941	7.5941	7.5941	7.5941	7.5941	7.5941	7.5941	7.5941	7.5941	7.5941	7.5941	7.5941	7.5941	7.5941	7.5941	7.5941	7.5941	7.5941	7.5941	7.5941
7.3000	7.7436	7.3785	6.5577	6.8218	6.5507	6.6210	7.3524	7.3524	7.4651	6.8760	7.0680	7.7901	7.8465	6.7791	7.2701	7.8664	6.9953	7.6440	6.5435	7.9676	6.8893	7.3732	6.9776	7.5456	7.1273	6.8826	6.6915	7.9590	7.7194	7.5941	7.5941	7.5941	7.5941	7.5941	7.5941	7.5941	7.5941	7.5941	7.5941	7.5941	7.5941	7.5941	7.5941	7.5941	7.5941	7.5941	7.5941	7.5941	7.5941
7.3100	7.8313	7.4618	6.6312	6.8986	6.6241	6.6952	7.4355	7.4355	7.5495	6.9533	7.1476	7.8784	7.9355	6.8552	7.3521	7.9556	7.0740	7.7306	6.6168	8.0581	6.9667	7.4565	7.0562	7.6310	7.2077	6.9600	6.7666	8.0494	7.8069	7.6801	7.6801	7.6801	7.6801	7.6801	7.6801	7.6801	7.6801	7.6801	7.6801	7.6801	7.6801	7.6801	7.6801	7.6801	7.6801	7.6801	7.6801	7.6801	7.6801
7.3200	7.8313	7.4618	6.6312	6.8986	6.6241	6.6952	7.4355	7.4355	7.5495	6.9533	7.1476	7.8784	7.9355	6.8552	7.3521	7.9556	7.0740	7.7306	6.6168	8.0581	6.9667	7.4565	7.0562	7.6310	7.2077	6.9600	6.7666	8.0494	7.8069	7.6801	7.6801	7.6801	7.6801	7.6801	7.6801	7.6801	7.6801	7.6801	7.6801	7.6801	7.6801	7.6801	7.6801	7.6801	7.6801	7.6801	7.6801	7.6801	7.6801
7.3300	7.8313	7.4618	6.6312	6.8986	6.6241	6.6952	7.4355	7.4355	7.5495	6.9533	7.1476	7.8784	7.9355	6.8552	7.3521	7.9556	7.0740	7.7306	6.6168	8.0581	6.9667	7.4565	7.0562	7.6310	7.2077	6.9600	6.7666	8.0494	7.8069	7.6801	7.6801	7.6801	7.6801	7.6801	7.6801	7.6801	7.6801	7.6801	7.6801	7.6801	7.6801	7.6801	7.6801	7.6801	7.6801	7.6801	7.6801	7.6801	7.6801
7.3400	7.8313	7.4618	6.6312	6.8986	6.6241	6.6952	7.4355	7.4355	7.5495	6.9533	7.1476	7.8784	7.9355	6.8552	7.3521	7.9556	7.0740	7.7306	6.6168	8.0581	6.9667	7.4565	7.0562	7.6310	7.2077	6.9600	6.7666	8.0494	7.8069	7.6801	7.6801	7.6801	7.6801	7.6801	7.6801	7.6801	7.6801	7.6801	7.6801	7.6801	7.6801	7.6801	7.6801	7.6801	7.6801	7.6801	7.6801	7.6801	7.6801
7.3500	7.8313	7.4618	6.6312	6.8986	6.6241	6.6952	7.4355	7.4355	7.5495	6.9533	7.1476	7.8784	7.9355	6.8552	7.3521	7.9556	7.0740	7.7306	6.6168	8.0581	6.9667	7.4565	7.0562	7.6310	7.2077	6.9600	6.7666	8.0494	7.8069	7.6801	7.6801	7.6801	7.6801	7.6801	7.6801	7.6801	7.6801	7.6801	7.6801	7.6801	7.6801	7.6801	7.6801	7.6801	7.6801	7.6801	7.6801	7.6801	7.6801
7.3600	7.8313	7.4618	6.6312	6.8986	6.6241	6.6952	7.4355	7.4355	7.5495	6.9533	7.1476	7.8784	7.9355	6.8552	7.3521	7.9556	7.0740	7.7306	6.6168	8.0581	6.9667	7.4565	7.0562	7.6310	7.2077	6.9600	6.7666	8.0494	7.8069	7.6801	7.6801	7.6801	7.6801	7.6801	7.6801	7.6801	7.6801	7.6801	7.6801	7.6801	7.6801	7.6801	7.6801	7.6801	7.6801	7.6801	7.6801	7.6801	7.6801
7.3700	7.8313	7.4618	6.6312	6.8986	6.6241	6.6952	7.4355	7.4355	7.5495	6.9533	7.1476	7.8784	7.9355	6.8552	7.3521	7.9556	7.0740	7.7306	6.6168	8.0581	6.9667	7.4565	7.0562	7.6310	7.2077	6.9600	6.7666	8.0494	7.8069	7.6801	7.6801	7.6801	7.6801	7.6801	7.6801	7.6801	7.6801	7.6801	7.6801	7.6801	7.6801	7.6801	7.6801	7.6801	7.6801	7.6801	7.6801	7.6801	7.6801
7.3800	7.8313	7.4618	6.6312	6.8986	6.6241	6.6952	7.4355	7.4355	7.5495	6.9533	7.1476	7.8784	7.9355	6.8552	7.3521	7.9556	7.0740	7.7306	6.6168	8.0581	6.9667	7.4565	7.0562	7.6310	7.2077	6.9600	6.7666	8.0494	7.8069	7.6801	7.6801	7.6801	7.6801	7.6801	7.6801	7.6801	7.6801	7.6801	7.6801	7.6801	7.6801	7.6801	7.6801	7.6801	7.6801	7.6801	7.6801	7.6801	7.6801
7.3900	7.8313	7.4618	6.6312	6.8986	6.6241	6.6952	7.4355	7.4355	7.5495	6.9533	7.1476	7.8784	7.9355	6.8552	7.3521	7.9556	7.0740	7.7306	6.6168	8.0581	6.9667	7.4565	7.0562	7.6310	7.2077	6.9600	6.7666	8.0494	7.8069	7.6801	7.6801	7.6801	7.6801	7.6801	7.6801	7.6801	7.6801	7.6801	7.6801	7.6801	7.6801	7.6801	7.6801	7.6801	7.6801	7.6801	7.6801	7.6801	7.6801
7.4000	7.8313	7.4618	6.6312	6.8986	6.6241	6.6952	7.4355	7.4355	7.5495	6.9533	7.1476	7.8784	7.9355	6.8552	7.3521	7.9556	7.0740	7.7306	6.6168	8.0581	6.9667	7.4565	7.0562	7.6310	7.2077	6.9600	6.7666	8.0494	7.8069	7.6801	7.6801	7.6801	7.6801	7.6801	7.6801	7.6801	7.6801	7.6801	7.6801	7.6801	7.6801	7.6801	7.6801	7.6801	7.6801	7.6801	7.6801	7.6801	7.6801
7.4100	7.8313	7.4618	6.6312	6.8986	6.6241	6.6952	7.4355	7.4355	7.5495	6.9533	7.1476	7.8784	7.9355	6.8552	7.3521	7.9556	7.0740	7.7306	6.6168	8.0581	6.9667	7.4565	7.0562	7.6310	7.2077	6.9600	6.7666	8.0494	7.8069	7.6801	7.6801	7.6801	7.6801	7.6801	7.6801	7.6801	7.6801	7.6801	7.6801	7.6801	7.6801	7.6801	7.6801	7.6801	7.6801	7.6801	7.6801	7.6801	7.6801
7.4200	7.8313	7.4618	6.6312	6.8986	6.6241	6.6952	7.4355	7.4355	7.5495	6.9533	7.1476	7.8784	7.9355	6.8552	7.3521	7.9556	7.0740	7.7306	6.6168	8.0581	6.9667	7.4565	7.0562	7.6310	7.2077	6.9600	6.7666	8.0494	7.8069	7.6801	7.6801	7.6801	7.6801	7.6801	7.6801	7.6801	7.6801	7.6801	7.6801	7.6801	7.6801	7.6801	7.6801	7.6801	7.6801	7.6801	7.6801	7.6801	7.6801
7.4300	7.8313	7.4618	6.6312	6.8986	6.6241	6.6952	7.4355	7.4355	7.5495	6.9533	7.1476	7.8784	7.9355	6.8552	7.3521	7.9556	7.0740	7.7306	6.6168	8.0581	6.9667	7.4565	7.0562	7.6310	7.2077	6.9600	6.7666	8.0494	7.8069	7.6801	7.6801	7.6801	7.6801	7.6801	7.6801	7.6801	7.6801	7.6801	7.6801	7.6801	7.6801	7.6801	7.6801	7.6801	7.6801	7.6801	7.6801	7.6801	7.6801
7.4400	7.8313	7.4618	6.6312	6.8986	6.6241	6.6952	7.4355	7.4355	7.5495	6.9533	7.1476	7.8784	7.9355	6.8552	7.3521	7.9556	7.0740	7.7306	6.6168	8.0581	6.9667	7.4565	7.0562	7.6310	7.2077	6.9600	6.7666	8.0494	7.8069	7.6801	7.6801	7.6801	7.6801	7.6801	7.6801	7.6801	7.6801	7.6801	7.6801	7.6801	7.6801	7.6801	7.6801	7.6801	7.6801	7.6801	7.6801	7.6801	7.6801
7.4500	7.8313	7.4618	6.6312	6.8986	6.6241	6.6952	7.4355	7.4355	7.5495	6.9533	7.1476	7.8784	7.9355	6.8552	7.3521	7.9556	7.0740	7.7306	6.6168	8.0581	6.9667	7.4565	7.0562	7.6310	7.2077	6.9600	6.7666	8.0494	7.8069	7.6801	7.6801	7.6801	7.6801	7.6801	7.6801	7.6801	7.6801	7.6801	7.6801	7.6801	7.6801	7.6801	7.6801	7.6801	7.6801	7.6801	7.6801	7.6801	7.6801
7.4600	7.8313	7.4618	6.6312	6.8986	6.6241	6.6952	7.4355	7.4355	7.5495	6.9533	7.1476	7.8784	7.9355	6.8552	7.3521	7.9556	7.0740	7.7306	6.6168	8.0581	6.9667	7.4565	7.0562	7.6310	7.2077	6.9600	6.7666	8.0494	7.8069	7.6801	7.6801	7.6801	7.6801	7.6801	7.6801	7.6801	7.6801	7.6801	7.6801	7.6801	7.6801	7.6801	7.6801	7.6801	7.6801	7.6801	7.6801	7.6801	7.6801
7.4700	7.8313	7.4618	6.6312	6.8986	6.6241	6.6952	7.4355	7.4355	7.5495	6.9533	7.1476	7.8784	7.9355	6.8552	7.3521	7.9556	7.0740	7.7306	6.6168	8.0581	6.9667	7.4565	7.0562	7.6310	7.2077	6.9600	6.7666	8.0494	7.8069	7.6801	7.6801	7.6801	7.6801	7.6801	7.6801	7.6801	7.6801	7.6801	7.6801	7.6801	7.6801	7.6801	7.6801	7.6801	7.6801	7.6801	7.6801	7.6801	7.6801
7.4800	7.8313	7.4618	6.6312	6.8986	6.6241	6.6952	7.4355	7.4355	7.5495	6.9533	7.1476	7.8784	7.9355	6.8552	7.3521	7.9556	7.0740	7.7306	6.6168	8.0581	6.9667	7.4565	7.0562	7.6310	7.2077	6.9600	6.7666	8.0494	7.8069	7.6801	7.6801	7.6801	7.6801	7.6801	7.6801	7.6801	7.6801	7.6801	7.6801	7.6801	7.6801	7.6801	7.6801	7.6801	7.6801	7.6801	7.6801	7.6801	7.6801
7.4900	7.8313	7.4618	6.6312	6.8986	6.6241	6.6952	7.4355	7.4355	7.5495	6.9533	7.1476	7.8784	7.9355	6.8552	7.3521	7.9556	7.0740	7.7306	6.6168	8.0581	6.9667	7.4565	7.0562	7.6310	7.2077	6.9600	6.7666	8.0494	7.8069	7.6801	7.6801	7.6801	7.6801	7.6801	7.6801	7.6801	7.6801	7.6801	7.6801	7.6801	7.6801	7.6801	7.6801	7.6801	7.6801	7.6801	7.6801	7.6801	7.6801
7.5000	7.8313	7.4618	6.6312	6.8986	6.6241	6.6952	7.4355	7.4355	7.5495	6.9533	7.1476	7.8784	7.9355	6.8552	7.3521	7.9556	7.0740	7.7306	6.6168	8.0581	6.9667	7.4565	7.0562	7.6310	7.2077	6.9600	6.7666	8.0494	7.8069	7.6801	7.6801	7.6801	7.6801	7.6801	7.6801	7.6801	7.6801	7.6801	7.6801	7.6801	7.6801	7.6801	7.6801	7.6801	7.6801	7.6801	7.6801	7.6801	7.6801
7.5100	7.9088	7.5354	6.6959	6.9662	6.6888	6.7607	7.5088	7.5088	7.6240	7.0215	7.2179	7.9564	8.0141	6.9223	7.4245	8.0344	7.1435	7.8070	6.6814	8.1380	7.0351	7.5301	7.1256	7.7064	7.2786	7.0283	6.8328	8.1292	7.8841	7.7560	7.7560	7.7560	7.7560	7.7560	7.7560	7.7560	7.7560	7.7560	7.7560	7.7560	7.7560	7.7560	7.7560	7.7560	7.7560	7.7560	7.7560	7.7560	7.7560
7.5200	7.9088	7.5354	6.6959	6.9662	6.6888	6.7607	7.5088	7.5088	7.6240	7.0215	7.2179	7.9564	8.0141	6.9223	7.4245	8.0344	7.1435	7.8070	6.6814	8.1380	7.0351	7.5301	7.1256	7.7064	7.2786	7.0283	6.8328	8.1292	7.8841	7.7560	7.7560	7.7560	7.7560	7.7560	7.7560	7.7560	7.7560	7.7560	7.7560	7.7560	7.7560	7.7560	7.7560	7.7560	7.7560	7.7560	7.7560	7.7560	7.7560
7.5300	7.9088	7.5354	6.6959	6.9662	6.6888	6.7607	7.5088	7.5088	7.6240	7.0215	7.2179	7.9564	8.0141	6.9223	7.4245	8.0344	7.1435	7.8070	6.6814	8.1380	7.0351	7.5301	7.1256	7.7064	7.2786	7.0283	6.8328	8.1292	7.8841	7.7560	7.7560	7.7560	7.7560	7.7560	7.7560	7.7560	7.7560	7.7560	7.7560	7.7560	7.7560	7.7560	7.7560	7.7560	7.7560	7.7560	7.7560	7.7560	7.7560
7.5400	7.9088	7.5354	6.6959	6.9662	6.6888	6.7607	7.5088	7.5088	7.6240	7.0215	7.2179	7.9564	8.0141	6.9223	7.4245	8.0344	7.1435	7.8070	6.6814	8.1380	7.0351	7.5301	7.1256	7.7064	7.2786	7.0283	6.8328	8.1292	7.8841	7.7560	7.7560	7.7560	7.7560	7.7560	7.7560	7.7560	7.7560	7.7560	7.7560	7.7560	7.7560	7.7560	7.7560	7.7560	7.7560	7.7560	7.7560	7.7560	7.7560
7.5500	7.9088	7.5354	6.6959	6.9662	6.6888	6.7607	7.5088	7.5088	7.6240	7.0215	7.2179	7.9564	8.0141	6.9223	7.4245	8.0344	7.1435	7.8070	6.6814	8.1380	7.0351	7.5301	7.1256	7.7064	7.2786	7.0283	6.8328	8.1292	7.8841	7.7560	7.7560	7.7560	7.7560	7.7560	7.7560	7.7560	7.7560	7.7560	7.7560	7.7560	7.7560	7.7560	7.7560	7.7560	7.7560	7.7560	7.7560	7.7560	7.7560
7.5600	7.9088	7.5354	6.6959	6.9662	6.6888	6.7607	7.5088	7.5088	7.6240	7.0215	7.2179	7.9564	8.0141	6.9223	7.4245	8.0344	7.1435	7.8070	6.6814	8.1380	7.0351	7.5301	7.1256	7.7064	7.2786	7.0283	6.8328	8.1292	7.8841	7.7560	7.7560	7.7560	7.7560	7.7560	7.7560	7.7560	7.7560	7.7560	7.7560	7.7560	7.7560	7.7560	7.7560	7.7560	7.7560	7.7560	7.7560	7.7560	7.7560
7.5700	7.9088	7.5354	6.6959	6.9662	6.6888	6.7607	7.5088	7.5088	7.6240	7.0215	7.2179	7.9564	8.0141	6.9223	7.4245	8.0344	7.1435	7.8070	6.6814	8.1380	7.0351	7.5301	7.1256	7.7064	7.2786	7.0283	6.8328	8.1292	7.8841	7.7560	7.7560	7.7560	7.7560	7.7560	7.7560	7.7560	7.7560	7.7560	7.7560	7.7560	7.7560	7.7560	7.7560	7.7560	7.7560	7.7560	7.7560	7.7560	7.7560
7.5800	7.9088	7.5354	6.6959	6.9662	6.6888	6.7607	7.5088	7.5088	7.6240	7.0215	7.2179	7.9564	8.0141	6.9223	7.4245	8.0344	7.1435	7.8070	6.6814	8.1380	7.0351	7.5301	7.1256	7.7064	7.2786	7.0283	6.8328	8.1292	7.8841	7.7560	7.7560	7.7560	7.7560	7.7560	7.7560	7.7560	7.7560	7.7560	7.7560	7.7560	7.7560	7.7560	7.7560	7.7560	7.7560	7.7560	7.7560	7.7560	7.7560
7.5900	7.9088	7.5354	6.6959	6.9662	6.6888	6.7607	7.5088	7.5088	7.6240	7.0215	7.2179	7.9564	8.0141	6.9223	7.4245	8.0344	7.1435	7.8070	6.6814	8.1380	7.0351	7.5301	7.1256	7.7064	7.2786	7.0283	6.8328	8.1292	7.8841	7.7560	7.7560	7.7560	7.7560	7.7560	7.7560	7.7560	7.7560	7.7560	7.7560	7.7560	7.7560	7.7560	7.7560	7.7560	7.7560	7.7560	7.7560	7.7560	7.7560
7.6000	7.9088	7.5354	6.6959	6.9662	6.6888	6.7607	7.5088	7.5088	7.6240	7.0215	7.2179	7.9564	8.0141	6.9223	7.4245	8.0344	7.1435	7.8070	6.6814	8.1380	7.0351	7.5301	7.1256	7.7064	7.2786	7.0283	6.8328	8.1292	7.8841	7.7560	7.7560	7.7560	7.7560	7.7560	7.7560	7.7560	7.7560	7.7560	7.7560	7.7560	7.7560	7.7560	7.7560	7.7560	7.7560	7.7560	7.7560	7.7560	7.7560
7.6100	7.9088	7.5354	6.6959	6.9662	6.6888	6.7607	7.5088	7.5088	7.6240	7.0215	7.2179	7.9564	8.0141	6.9223	7.4245	8.0344	7.1435	7.8070	6.6814	8.1380	7.0351	7.5301	7.1256	7.7064	7.2786	7.0283	6.8328	8.1292	7.8841	7.7560	7.7560	7.7560	7.7560	7.7560	7.7560	7.7560	7.7560	7.7560	7.7560	7.7560	7.7560	7.7560	7.7560	7.7560	7.7560	7.7560	7.7560	7.7560	7.7560
7.6200	7.9088	7.5354	6.6959	6.9662	6.6888	6.7607	7.5088	7.5088	7.6240	7.0215	7.2179	7.9564	8.0141	6.9223	7.4245	8.0344	7.1435	7.8070	6.6814	8.1380	7.0351	7.5301	7.1256	7.7064	7.2786	7.0283	6.8328	8.1292	7.8841	7.7560	7.7560	7.7560	7.7560	7.7560	7.7560	7.7560	7.7560	7.7560	7.7560	7.7560	7.7560	7.7560	7.7560	7.7560	7.7560	7.7560	7.7560	7.7560	7.7560
7.6300	7.9088	7.5354	6.6959	6.9662	6.6888	6.7607	7.5088	7.5088	7.6240	7.0215	7.2179	7.9564	8.0141	6.9223	7.4245	8.0344	7.1435	7.8070	6.6814	8.1380	7.0351	7.5301	7.1256	7.7064	7.2786	7.0283	6.8328	8.1292	7.8841	7.7560	7.7560	7.7560	7.7560	7.7560	7.7560	7.7560	7.7560	7.7560	7.7560	7.7560	7.7560	7.7560	7.7560	7.7560	7.7560	7.7560	7.7560	7.7560	7.7560
7.6400	7.9088	7.5354	6.6959	6.9662	6.6888	6.7607	7.5088	7.5088	7.6240	7.0215	7.2179	7.9564	8.0141	6.9223	7.4245	8.0344	7.1435	7.8070	6.6814	8.1380	7.0351	7.5301	7.1256	7.7064	7.2786	7.0283	6.8328	8.1292	7.8841	7.7560	7.7560	7.7560	7.7560	7.7560	7.7560	7.7560	7.7560	7.7560	7.7560	7.7560	7.7560	7.7560	7.7560	7.7560	7.7560	7.7560	7.7560	7.7560	7.7560
7.6500	7.9088	7.5354	6.6959	6.9662	6.6888	6.7607	7.5088	7.5088	7.6240	7.0215	7.2179	7.9564	8.0141	6.9223	7.4245	8.0344	7.1435	7.8070	6.6814	8.1380	7.0351	7.5301	7.1256	7.7064	7.2786	7.0283	6.8328	8.1292	7.8841	7.7560	7.7560	7.7560	7.7560	7.7560	7.7560	7.7560	7.7560	7.7560	7.7560	7.7560	7.7560	7.7560	7.7560	7.7560	7.7560	7.7560	7.7560	7.7560	7.7560
7.6600	7.9088	7.5354	6.6959	6.9662	6.6888	6.7607	7.5088	7.5088	7.6240	7.0215	7.2179	7.9564	8.0141	6.9223	7.4245	8.0344	7.1435	7.8070	6.6814	8.1380	7.0351	7.5301	7.1256	7.7064	7.2786	7.0283	6.8328	8.1292	7.8841	7.7560	7.7560	7.7560	7.7560	7.7560	7.7560	7.7560	7.7560	7.7560	7.7560	7.7560	7.7560	7.7560	7.7560	7.7560	7.7560	7.7560	7.7560	7.7560	7.7560
7.6700	7.9088	7.5354	6.6959	6.9662	6.6888	6.7607	7.5088	7.5088	7.6240	7.0215	7.2179	7.9564	8.0141	6.9223	7.4245	8.0344	7.1435	7.8070	6.6814	8.1380	7.0351	7.5301	7.1256	7.7064	7.2786	7.0283	6.8328	8.1292	7.8841	7.7560	7.7560	7.7560	7.7560	7.7560	7.7560	7.7560	7.7560	7.7560	7.7560	7.7560	7.7560	7.7560	7.7560	7.7560	7.7560	7.7560	7.7560	7.7560	7.7560
7.6800	7.9088	7.5354	6.6959	6.9662	6.6888	6.7607	7.5088	7.5088	7.6240	7.0215	7.2179	7.9564	8.0141	6.9223	7.4245	8.0344	7.1435	7.8070	6.6814	8.1380	7.0351	7.5301	7.1256	7.7064	7.2786	7.0283	6.8328	8.1292	7.8841	7.7560	7.7560	7.7560	7.7560	7.7560	7.7560	7.7560	7.7560	7.7560	7.7560	7.7560	7.7560	7.7560	7.7560	7.7560	7.7560	7.7560	7.7560	7.7560	7.7560
7.6900	7.9088	7.5354	6.6959	6.9662	6.6888	6.7607	7.5088	7.5088	7.6240	7.0215	7.2179	7.9564	8.0141	6.9223	7.4245	8.0344	7.1435	7.8070	6.6814	8.1380	7.0351	7.5301	7.1256	7.7064	7.2786	7.0283	6.8328	8.1292	7.8841	7.7560	7.7560	7.7560	7.7560	7.7560	7.7560	7.7560	7.7560	7.7560	7.7560	7.7560	7.7560	7.7560	7.7560	7.7560	7.7560	7.7560	7.7560	7.7560	7.7560
7.7000	7.9088	7.5354	6.6959	6.9662	6.6888	6.7607	7.5088	7.5088	7.6240	7.0215	7.2179	7.9564	8.0141	6.9223	7.4245	8.0344	7.1435	7.8070	6.6814	8.1380	7.0351	7.5301	7.1256	7.7064	7.2786	7.0283	6.8328	8.1292	7.8841	7.7560	7.7560	7.7560	7.7560	7.7560	7.7560	7.7560	7.7560	7.7560	7.7560	7.7560	7.7560	7.7560	7.7560	7.7560	7.7560	7.7560	7.7560	7.7560	7.7560
7.7100	7.9761	7.5992	6.7520	7.0248	6.7448	6.8173	7.5724	7.5724	7.6886	7.0805	7.2788	8.0240	8.0823	6.9805	7.4873	8.1028	7.2037	7.8733	6.7374	8.2073	7.0942	7.5939	7.1856	7.7718	7.3400	7.0875	6.8902	8.1984	7.9511	7.8218	7.8218	7.8218	7.8218	7.8218	7.8218	7.8218	7.8218	7.8218	7.8218	7.8218	7.8218	7.8218	7.8218	7.8218	7.8218	7.8218	7.8218	7.8218	7.8218
7.7200	7.9761	7.5992	6.7520	7.0248	6.7448	6.8173	7.5724	7.5724	7.6886	7.0805	7.2788	8.0240	8.0823	6.9805	7.4873	8.1028	7.2037	7.8733	6.7374	8.2073	7.0942	7.5939	7.1856	7.7718	7.3400	7.0875	6.8902	8.1984	7.9511	7.8218	7.8218	7.8218	7.8218	7.8218	7.8218	7.8218	7.8218	7.8218	7.8218	7.8218	7.8218	7.8218	7.8218	7.8218	7.8218	7.8218	7.8218	7.8218	7.8218
7.7300	7.9761	7.5992	6.7520	7.0248	6.7448	6.8173	7.5724	7.5724	7.6886	7.0805	7.2788	8.0240	8.0823	6.9805	7.4873	8.1028	7.2037	7.8733	6.7374	8.2073	7.0942	7.5939	7.1856	7.7718	7.3400	7.0875	6.8902	8.1984	7.9511	7.8218	7.8218	7.8218	7.8218	7.8218	7.8218	7.8218	7.8218	7.8218	7.8218	7.8218	7.8218	7.8218	7.8218	7.8218	7.8218	7.8218	7.8218	7.8218	7.8218
7.7400	7.9761	7.5992	6.7520	7.0248	6.7448	6.8173	7.5724	7.5724	7.6886	7.0805	7.2788	8.0240	8.0823	6.9805	7.4873	8.1028	7.2037	7.8733	6.7374	8.2073	7.0942	7.5939	7.1856	7.7718	7.3400	7.0875	6.8902	8.1984	7.9511	7.8218	7.8218	7.8218	7.8218	7.8218	7.8218	7.8218	7.8218	7.8218	7.8218	7.8218	7.8218	7.8218	7.8218	7.8218	7.8218	7.8218	7.8218	7.8218	7.8218
7.7500	7.9761	7.5992	6.7520	7.0248	6.7448	6.8173	7.5724	7.5724	7.6886	7.0805	7.2788	8.0240	8.0823	6.9805	7.4873	8.1028	7.2037	7.8733	6.7374	8.2073	7.0942	7.5939	7.1856	7.7718	7.3400	7.0875	6.8902	8.1984	7.9511	7.8218	7.8218	7.8218	7.8218	7.8218	7.8218	7.8218	7.8218	7.8218	7.8218	7.8218	7.8218	7.8218	7.8218	7.8218	7.8218	7.8218	7.8218	7.8218	7.8218
7.7600	7.9761	7.5992	6.7520	7.0248	6.7448	6.8173	7.5724	7.5724	7.6886	7.0805	7.2788	8.0240	8.0823	6.9805	7.4873	8.1028	7.2037	7.8733	6.7374	8.2073	7.0942	7.5939	7.1856	7.7718	7.3400	7.0875	6.8902	8.1984	7.9511	7.8218	7.8218	7.8218	7.8218	7.8218	7.8218	7.8218	7.8218	7.8218	7.8218	7.8218	7.8218	7.8218	7.8218	7.8218	7.8218	7.8218	7.8218	7.8218	7.8218
7.7700	7.9761	7.5992	6.7520	7.0248	6.7448	6.8173	7.5724	7.5724	7.6886	7.0805	7.2788	8.0240	8.0823	6.9805	7.4873	8.1028	7.2037	7.8733	6.7374	8.2073	7.0942	7.5939	7.1856	7.7718	7.3400	7.0875	6.8902	8.1984	7.9511	7.8218	7.8218	7.8218	7.8218	7.8218	7.8218	7.8218	7.8218	7.8218	7.8218	7.8218	7.8218	7.8218	7.8218	7.8218	7.8218	7.8218	7.8218	7.8218	7.8218
7.7800	7.9761	7.5992	6.7520	7.0248	6.7448	6.8173	7.5724	7.5724	7.6886	7.0805	7.2788	8.0240	8.0823	6.9805	7.4873	8.1028	7.2037	7.8733	6.7374	8.2073	7.0942	7.5939	7.1856	7.7718	7.3400	7.0875	6.8902	8.1984	7.9511	7.8218	7.8218	7.8218	7.8218	7.8218	7.8218	7.8218	7.8218	7.8218	7.8218	7.8218	7.8218	7.8218	7.8218	7.8218	7.8218	7.8218	7.8218	7.8218	7.8218
7.7900	7.9761	7.5992	6.7520	7.0248	6.7448	6.8173	7.5724	7.5724	7.6886	7.0805	7.2788	8.0240	8.0823	6.9805	7.4873	8.1028	7.2037	7.8733	6.7374	8.2073	7.0942	7.5939	7.1856	7.7718	7.3400	7.0875	6.8902	8.1984	7.9511	7.8218	7.8218	7.8218	7.8218	7.8218	7.8218	7.8218	7.8218	7.8218	7.8218	7.8218	7.8218	7.8218	7.8218	7.8218	7.8218	7.8218	7.8218	7.8218	7.8218
7.8000	7.9761	7.5992	6.7520	7.0248	6.7448	6.8173	7.5724	7.5724	7.6886	7.0805	7.2788	8.0240	8.0823	6.9805	7.4873	8.1028	7.2037	7.8733	6.7374	8.2073	7.0942	7.5939	7.1856	7.7718	7.3400	7.0875	6.8902	8.1984	7.9511	7.8218	7.8218	7.8218	7.8218	7.8218	7.8218	7.8218	7.8218	7.8218	7.8218	7.8218	7.8218	7.8218	7.8218	7.8218	7.8218	7.8218	7.8218	7.8218	7.8218
7.8100	7.9761	7.5992	6.7520	7.0248	6.7448	6.8173	7.5724	7.5724	7.6886	7.0805	7.2788	8.0240	8.0823	6.9805	7.4873	8.1028	7.2037	7.8733	6.7374	8.2073	7.0942	7.5939	7.1856	7.7718	7.3400	7.0875	6.8902	8.1984	7.9511	7.8218	7.8218	7.8218	7.8218	7.8218	7.8218	7.8218	7.8218	7.8218	7.8218	7.8218	7.8218	7.8218	7.8218	7.8218	7.8218	7.8218	7.8218	7.8218	7.8218
7.8200	7.9761	7.5992	6.7520	7.0248	6.7448	6.8173	7.5724	7.5724	7.6886	7.0805	7.2788	8.0240	8.0823	6.9805	7.4873	8.1028	7.2037	7.8733	6.7374	8.2073	7.0942	7.5939	7.1856	7.7718	7.3400	7.0875	6.8902	8.1984	7.9511	7.8218	7.8218	7.8218	7.8218	7.8218	7.8218	7.8218	7.8218	7.8218	7.8218	7.8218	7.8218	7.8218	7.8218	7.8218	7.8218	7.8218	7.8218	7.8218	7.8218
7.8300	7.9761	7.5992	6.7520	7.0248	6.7448	6.8173	7.5724	7.5724	7.6886	7.0805	7.2788	8.0240	8.0823	6.9805	7.4873	8.1028	7.2037	7.8733	6.7374	8.2073	7.0942	7.5939	7.1856	7.7718	7.3400	7.0875	6.8902	8.1984	7.9511	7.8218	7.8218	7.8218	7.8218	7.8218	7.8218	7.8218	7.8218	7.8218	7.8218	7.8218	7.8218	7.8218	7.8218	7.8218	7.8218	7.8218	7.8218	7.8218	7.8218
7.8400	7.9761	7.5992	6.7520	7.0248	6.7448	6.8173	7.5724	7.5724	7.6886	7.0805	7.2788	8.0240	8.0823	6.9805	7.4873	8.1028	7.2037	7.8733	6.7374	8.2073	7.0942	7.5939	7.1856	7.7718	7.3400	7.0875	6.8902	8.1984	7.9511	7.8218	7.8218	7.8218	7.8218	7.8218	7.8218	7.8218	7.8218	7.8218	7.8218	7.8218	7.8218	7.8218	7.8218	7.8218	7.8218	7.8218	7.8218	7.8218	7.8218
7.8500	7.9761	7.5992	6.7520	7.0248	6.7448	6.8173	7.5724	7.5724	7.6886	7.0805	7.2788	8.0240	8.0823	6.9805	7.4873	8.1028	7.2037	7.8733	6.7374	8.2073	7.0942	7.5939	7.1856	7.7718	7.3400	7.0875	6.8902	8.1984	7.9511	7.8218	7.8218	7.8218	7.8218	7.8218	7.8218	7.8218	7.8218	7.8218	7.8218	7.8218	7.8218	7.8218	7.8218	7.8218	7.8218	7.8218	7.8218	7.8218	7.8218
7.8600	7.9761	7.5992	6.7520	7.0248	6.7448	6.8173	7.5724	7.5724	7.6886	7.0805	7.2788	8.0240	8.0823	6.9805	7.4873	8.1028	7.2037	7.8733	6.7374	8.2073	7.0942	7.5939	7.1856	7.7718	7.3400	7.0875	6.8902	8.1984	7.9511	7.8218	7.8218	7.8218	7.8218	7.8218	7.8218	7.8218	7.8218	7.8218	7.8218	7.8218	7.8218	7.8218	7.8218	7.8218	7.8218	7.8218	7.8218	7.8218	7.8218
7.8700	7.9761	7.5992	6.7520	7.0248	6.7448	6.8173	7.5724	7.5724	7.6886	7.0805	7.2788	8.0240	8.0823	6.9805	7.4873	8.1028	7.2037	7.8733	6.7374	8.2073	7.0942	7.5939	7.1856	7.7718	7.3400	7.0875	6.8902	8.1984	7.9511	7.8218	7.8218	7.8218	7.8218	7.8218	7.8218	7.8218	7.8218	7.8218	7.8218	7.8218	7.8218	7.8218	7.8218	7.8218	7.8218	7.8218	7.8218	7.8218	7.8218
7.8800	7.9761	7.5992	6.7520	7.0248	6.7448	6.8173	7.5724	7.5724	7.6886	7.0805	7.2788	8.0240	8.0823	6.9805	7.4873	8.1028	7.2037	7.8733	6.7374	8.2073	7.0942	7.5939	7.1856	7.7718	7.3400	7.0875	6.8902	8.1984	7.9511	7.8218	7.8218	7.8218	7.8218	7.8218	7.8218	7.8218	7.8218	7.8218	7.8218	7.8218	7.8218	7.8218	7.8218	7.8218	7.8218	7.8218	7.8218	7.8218	7.8218
7.8900	7.9761	7.5992	6.7520	7.0248	6.7448	6.8173	7.5724	7.5724	7.6886	7.0805	7.2788	8.0240	8.0823	6.9805	7.4873	8.1028	7.2037	7.8733	6.7374	8.2073	7.0942	7.5939	7.1856	7.7718	7.3400	7.0875	6.8902	8.1984	7.9511	7.8218	7.8218	7.8218	7.8218	7.8218	7.8218	7.8218	7.8218	7.8218	7.8218	7.8218	7.8218	7.8218	7.8218	7.8218	7.8218	7.8218	7.8218	7.8218	7.8218
7.9000	7.9761	7.5992	6.7520	7.0248	6.7448	6.8173	7.5724	7.5724	7.6886	7.0805	7.2788	8.0240	8.0823	6.9805	7.4873	8.1028	7.2037	7.8733	6.7374	8.2073	7.0942	7.5939	7.1856	7.7718	7.3400	7.0875	6.8902	8.1984	7.9511	7.8218	7.8218	7.8218	7.8218	7.8218	7.8218	7.8218	7.8218	7.8218	7.8218	7.8218	7.8218	7.8218	7.8218	7.8218	7.8218	7.8218	7.8218	7.8218	7.8218
7.9100	8.0330	7.6531	6.7993	7.0744	6.7921	6.8652	7.6262	7.6262	7.7434	7.1305	7.3303	8.0814	8.1401	7.0296	7.5404	8.1607	7.2546	7.9295	6.7847	8.2661	7.1443	7.6479	7.2365	7.8272	7.3920	7.1375	6.9387	8.2571	8.0079	7.8776	7.8776	7.8776	7.8776	7.8776	7.8776	7.8776	7.8776	7.8776	7.8776	7.8776	7.8776	7.8776	7.8776	7.8776	7.8776	7.8776	7.8776	7.8776	7.8776
7.9200	8.0330	7.6531	6.7993	7.0744	6.7921	6.8652	7.6262	7.6262	7.7434	7.1305	7.3303	8.0814	8.1401	7.0296	7.5404	8.1607	7.2546	7.9295	6.7847	8.2661	7.1443	7.6479	7.2365	7.8272	7.3920	7.1375	6.9387	8.2571	8.0079	7.8776	7.8776	7.8776	7.8776	7.8776	7.8776	7.8776	7.8776	7.8776	7.8776	7.8776	7.8776	7.8776	7.8776	7.8776	7.8776	7.8776	7.8776	7.8776	7.8776
7.9300	8.0330	7.6531	6.7993	7.0744	6.7921	6.8652	7.6262	7.6262	7.7434	7.1305	7.3303	8.0814	8.1401	7.0296	7.5404	8.1607	7.2546	7.9295	6.7847	8.2661	7.1443	7.6479	7.2365	7.8272	7.3920	7.1375	6.9387	8.2571	8.0079	7.8776	7.8776	7.8776	7.8776	7.8776	7.8776	7.8776	7.8776	7.8776	7.8776	7.8776	7.8776	7.8776	7.8776	7.8776	7.8776	7.8776	7.8776	7.8776	7.8776
7.9400	8.0330	7.6531	6.7993	7.0744	6.7921	6.8652	7.6262	7.6262	7.7434	7.1305	7.3303	8.0814	8.1401	7.0296	7.5404	8.1607	7.2546	7.9295	6.7847	8.2661	7.1443	7.6479	7.2365	7.8272	7.3920	7.1375	6.9387	8.2571	8.0079	7.8776	7.8776	7.8776	7.8776	7.8776	7.8776	7.8776	7.8776	7.8776	7.8776	7.8776	7.8776	7.8776	7.8776	7.8776	7.8776	7.8776	7.8776	7.8776	7.8776
7.9500	8.0330	7.6531	6.7993	7.0744	6.7921	6.8652	7.6262	7.6262	7.7434	7.1305	7.3303	8.0814	8.1401	7.0296	7.5404	8.1607	7.2546	7.9295	6.7847	8.2661	7.1443	7.6479	7.2365	7.8272	7.3920	7.1375	6.9387	8.2571	8.0079	7.8776	7.8776	7.8776	7.8776	7.8776	7.8776	7.8776	7.8776	7.8776	7.8776	7.8776	7.8776	7.8776	7.8776	7.8776	7.8776	7.8776	7.8776	7.8776	7.8776
7.9600	8.0330	7.6531	6.7993	7.0744	6.7921	6.8652	7.6262	7.6262	7.7434	7.1305	7.3303	8.0814	8.1401	7.0296	7.5404	8.1607	7.2546	7.9295	6.7847	8.2661	7.1443	7.6479	7.2365	7.8272	7.3920	7.1375	6.9387	8.2571	8.0079	7.8776	7.8776	7.8776	7.8776	7.8776	7.8776	7.8776	7.8776	7.8776	7.8776	7.8776	7.8776	7.8776	7.8776	7.8776	7.8776	7.8776	7.8776	7.8776	7.8776
7.9700	8.0330	7.6531	6.7993	7.0744	6.7921	6.8652	7.6262	7.6262	7.7434	7.1305	7.3303	8.0814	8.1401	7.0296	7.5404	8.1607	7.2546	7.9295	6.7847	8.2661	7.1443	7.6479	7.2365	7.8272	7.3920	7.1375	6.9387	8.2571	8.0079	7.8776	7.8776	7.8776	7.8776	7.8776	7.8776	7.8776	7.8776	7.8776	7.8776	7.8776	7.8776	7.8776	7.8776	7.8776	7.8776	7.8776	7.8776	7.8776	7.8776
7.9800	8.0330	7.6531	6.7993	7.0744	6.7921	6.8652	7.6262	7.6262	7.7434	7.1305	7.3303	8.0814	8.1401	7.0296	7.5404	8.1607	7.2546	7.9295	6.7847	8.2661	7.1443	7.6479	7.2365	7.8272	7.3920	7.1375	6.9387	8.2571	8.0079	7.8776	7.8776	7.8776	7.8776	7.8776	7.8776	7.8776	7.8776	7.8776	7.8776	7.8776	7.8776	7.8776	7.8776	7.8776	7.8776	7.8776	7.8776	7.8776	7.8776
7.9900	8.0330	7.6531	6.7993	7.0744	6.7921	6.8652	7.6262	7.6262	7.7434	7.1305	7.3303	8.0814	8.1401	7.0296	7.5404	8.1607	7.2546	7.9295	6.7847	8.2661	7.1443	7.6479	7.2365	7.8272	7.3920	7.1375	6.9387	8.2571	8.0079	7.8776	7.8776	7.8776	7.8776	7.8776	7.8776	7.8776	7.8776	7.8776	7.8776	7.8776	7.8776	7.8776	7.8776	7.8776	7.8776	7.8776	7.8776	7.8776	7.8776
8.0000	8.0330	7.6531	6.7993	7.0744	6.7921	6.8652	7.6262	7.6262	7.7434	7.1305	7.3303	8.0814	8.1401	7.0296	7.5404	8.1607	7.2546	7.9295	6.7847	8.2661	7.1443	7.6479	7.2365	7.8272	7.3920	7.1375	6.9387	8.2571	8.0079	7.8776	7.8776	7.8776	7.8776	7.8776	7.8776	7.8776	7.8776	7.8776	7.8776	7.8776	7.8776	7.8776	7.8776	7.8776	7.8776	7.8776	7.8776	7.8776	7.8776
8.0100	8.0330	7.6531	6.7993	7.0744	6.7921	6.8652	7.6262	7.6262	7.7434	7.1305	7.3303	8.0814	8.1401	7.0296	7.5404	8.1607	7.2546	7.9295	6.7847	8.2661	7.1443	7.6479	7.2365	7.8272	7.3920	7.1375	6.9387	8.2571	8.0079	7.8776	7.8776	7.8776	7.8776	7.8776	7.8776	7.8776	7.8776	7.8776	7.8776	7.8776	7.8776	7.8776	7.8776	7.8776	7.8776	7.8776	7.8776	7.8776	7.8776
8.0200	8.0330	7.6531	6.7993	7.0744	6.7921	6.8652	7.6262	7.6262	7.7434	7.1305	7.3303	8.0814	8.1401	7.0296	7.5404	8.1607	7.2546	7.9295	6.7847	8.2661	7.1443	7.6479	7.2365	7.8272	7.3920	7.1375	6.9387	8.2571	8.0079	7.8776	7.8776	7.8776	7.8776	7.8776	7.8776	7.8776	7.8776	7.8776	7.8776	7.8776	7.8776	7.8776	7.8776	7.8776	7.8776	7.8776	7.8776	7.8776	7.8776
8.0300	8.0330	7.6531	6.7993	7.0744	6.7921	6.8652	7.6262	7.6262	7.7434	7.1305	7.3303	8.0814	8.1401	7.0296	7.5404	8.1607	7.2546	7.9295	6.7847	8.2661	7.1443	7.6479	7.2365	7.8272	7.3920	7.1375	6.9387	8.2571	8.0079	7.8776	7.8776	7.8776	7.8776	7.8776	7.8776	7.8776	7.8776	7.8776	7.8776	7.8776	7.8776	7.8776	7.8776	7.8776	7.8776	7.8776	7.8776	7.8776	7.8776
8.0400	8.0330	7.6531	6.7993	7.0744	6.7921	6.8652	7.6262	7.6262	7.7434	7.1305	7.3303	8.0814	8.1401	7.0296	7.5404	8.1607	7.2546	7.9295	6.7847	8.2661	7.1443	7.6479	7.2365	7.8272	7.3920	7.1375	6.9387	8.2571	8.0079	7.8776	7.8776	7.8776	7.8776	7.8776	7.8776	7.8776	7.8776	7.8776	7.8776	7.8776	7.8776	7.8776	7.8776	7.8776	7.8776	7.8776	7.8776	7.8776	7.8776
8.0500	8.0330	7.6531	6.7993	7.0744	6.7921	6.8652	7.6262	7.6262	7.7434	7.1305	7.3303	8.0814	8.1401	7.0296	7.5404	8.1607	7.2546	7.9295	6.7847	8.2661	7.1443	7.6479	7.2365	7.8272	7.3920	7.1375	6.9387	8.2571	8.0079	7.8776	7.8776	7.8776	7.8776	7.8776	7.8776	7.8776	7.8776	7.8776	7.8776	7.8776	7.8776	7.8776	7.8776	7.8776	7.8776	7.8776	7.8776	7.8776	7.8776
8.0600	8.0330	7.6531	6.7993	7.0744	6.7921	6.8652	7.6262	7.6262	7.7434	7.1305	7.3303	8.0814	8.1401	7.0296	7.5404	8.1607	7.2546	7.9295	6.7847	8.2661	7.1443	7.6479	7.2365	7.8272	7.3920	7.1375	6.9387	8.2571	8.0079	7.8776	7.8776	7.8776	7.8776	7.8776	7.8776	7.8776	7.8776	7.8776	7.8776	7.8776	7.8776	7.8776	7.8776	7.8776	7.8776	7.8776	7.8776	7.8776	7.8776
8.0700	8.0330	7.6531	6.7993	7.0744	6.7921	6.8652	7.6262	7.6262	7.7434	7.1305	7.3303	8.0814	8.1401	7.0296	7.5404	8.1607	7.2546	7.9295	6.7847	8.2661	7.1443	7.6479	7.2365	7.8272	7.3920	7.1375	6.9387	8.2571	8.0079	7.8776	7.8776	7.8776	7.8776	7.8776	7.8776	7.8776	7.8776	7.8776	7.8776	7.8776	7.8776	7.8776	7.8776	7.8776	7.8776	7.8776	7.8776	7.8776	7.8776
8.0800	8.0330	7.6531	6.7993	7.0744	6.7921	6.8652	7.6262	7.6262	7.7434	7.1305	7.3303	8.0814	8.1401	7.0296	7.5404	8.1607	7.2546	7.9295	6.7847	8.2661	7.1443	7.6479	7.2365	7.8272	7.3920	7.1375	6.9387	8.2571	8.0079	7.8776	7.8776	7.8776	7.8776	7.8776	7.8776	7.8776	7.8776	7.8776	7.8776	7.8776	7.8776	7.8776	7.8776	7.8776	7.8776	7.8776	7.8776	7.8776	7.8776
8.0900	8.0330	7.6531	6.7993	7.0744	6.7921	6.8652	7.6262	7.6262	7.7434	7.1305	7.3303	8.0814	8.1401	7.0296	7.5404	8.1607	7.2546	7.9295	6.7847	8.2661	7.1443	7.6479	7.2365	7.8272	7.3920	7.1375	6.9387	8.2571	8.0079	7.8776	7.8776	7.8776	7.8776	7.8776	7.8776	7.8776	7.8776	7.8776	7.8776	7.8776	7.8776	7.8776	7.8776	7.8776	7.8776	7.8776	7.8776	7.8776	7.8776
8.1000	8.0330	7.6531	6.7993	7.0744	6.7921	6.8652	7.6262	7.6262	7.7434	7.1305	7.3303	8.0814	8.1401	7.0296	7.5404	8.1607	7.2546	7.9295	6.7847	8.2661	7.1443	7.6479	7.2365	7.8272	7.3920	7.1375	6.9387	8.2571	8.0079	7.8776	7.8776	7.8776	7.8776	7.8776	7.8776	7.8776	7.8776	7.8776	7.8776	7.8776	7.8776	7.8776	7.8776	7.8776	7.8776	7.8776	7.8776	7.8776	7.8776
8.1100	8.0809	7.6985	6.8390	7.1160	6.8317	6.9053	7.6714	7.6714	7.7893	7.1723	7.3735	8.1295	8.1886	7.0708	7.5850	8.2094	7.2973	7.9767	6.8243	8.3155	7.1863	7.6933	7.2791	7.8737	7.4357	7.1794	6.9793	8.3064	8.0555	7.9244	7.9244	7.9244	7.9244	7.9244	7.9244	7.9244	7.9244	7.9244	7.9244	7.9244	7.9244	7.9244	7.9244	7.9244	7.9244	7.9244	7.9244	7.9244	7.9244
8.1200	8.0809	7.6985	6.8390	7.1160	6.8317	6.9053	7.6714	7.6714	7.7893	7.1723	7.3735	8.1295	8.1886	7.0708	7.5850	8.2094	7.2973	7.9767	6.8243	8.3155	7.1863	7.6933	7.2791	7.8737	7.4357	7.1794	6.9793	8.3064	8.0555	7.9244	7.9244	7.9244	7.9244	7.9244	7.9244	7.9244	7.9244	7.9244	7.9244	7.9244	7.9244	7.9244	7.9244	7.9244	7.9244	7.9244	7.9244	7.9244	7.9244
8.1300	8.0809	7.6985	6.8390	7.1160	6.8317	6.9053	7.6714	7.6714	7.7893	7.1723	7.3735	8.1295	8.1886	7.0708	7.5850	8.2094	7.2973	7.9767	6.8243	8.3155	7.1863	7.6933	7.2791	7.8737	7.4357	7.1794	6.9793	8.3064	8.0555	7.9244	7.9244	7.9244	7.9244	7.9244	7.9244	7.9244	7.9244	7.9244	7.9244	7.9244	7.9244	7.9244	7.9244	7.9244	7.9244	7.9244	7.9244	7.9244	7.9244
8.1400	8.0809	7.6985	6.8390	7.1160	6.8317	6.9053	7.6714	7.6714	7.7893	7.1723	7.3735	8.1295	8.1886	7.0708	7.5850	8.2094	7.2973	7.9767	6.8243	8.3155	7.1863	7.6933	7.2791	7.8737	7.4357	7.1794	6.9793	8.3064	8.0555	7.9244	7.9244	7.9244	7.9244	7.9244	7.9244	7.9244	7.9244	7.9244	7.9244	7.9244	7.9244	7.9244	7.9244	7.9244	7.9244	7.9244	7.9244	7.9244	7.9244
8.1500	8.0809	7.6985	6.8390	7.1160	6.8317	6.9053	7.6714	7.6714	7.7893	7.1723	7.3735	8.1295	8.1886	7.0708	7.5850	8.2094	7.2973	7.9767	6.8243	8.3155	7.1863	7.6933	7.2791	7.8737	7.4357	7.1794	6.9793	8.3064	8.0555	7.9244	7.9244	7.9244	7.9244	7.9244	7.9244	7.9244	7.9244	7.9244	7.9244	7.9244	7.9244	7.9244	7.9244	7.9244	7.9244	7.9244	7.9244	7.9244	7.9244
8.1600	8.0809	7.6985	6.8390	7.1160	6.8317	6.9053	7.6714	7.6714	7.7893	7.1723	7.3735	8.1295	8.1886	7.0708	7.5850	8.2094	7.2973	7.9767	6.8243	8.3155	7.1863	7.6933	7.2791	7.8737	7.4357	7.1794	6.9793	8.3064	8.0555	7.9244	7.9244	7.9244	7.9244	7.9244	7.9244	7.9244	7.9244	7.9244	7.9244	7.9244	7.9244	7.9244	7.9244	7.9244	7.9244	7.9244	7.9244	7.9244	7.9244
8.1700	8.0809	7.6985	6.8390	7.1160	6.8317	6.9053	7.6714	7.6714	7.7893	7.1723	7.3735	8.1295	8.1886	7.0708	7.5850	8.2094	7.2973	7.9767	6.8243	8.3155	7.1863	7.6933	7.2791	7.8737	7.4357	7.1794	6.9793	8.3064	8.0555	7.9244	7.9244	7.9244	7.9244	7.9244	7.9244	7.9244	7.9244	7.9244	7.9244	7.9244	7.9244	7.9244	7.9244	7.9244	7.9244	7.9244	7.9244	7.9244	7.9244
8.1800	8.0809	7.6985	6.8390	7.1160	6.8317	6.9053	7.6714	7.6714	7.7893	7.1723	7.3735	8.1295	8.1886	7.0708	7.5850	8.2094	7.2973	7.9767	6.8243	8.3155	7.1863	7.6933	7.2791	7.8737	7.4357	7.1794	6.9793	8.3064	8.0555	7.9244	7.9244	7.9244	7.9244	7.9244	7.9244	7.9244	7.9244	7.9244	7.9244	7.9244	7.9244	7.9244	7.9244	7.9244	7.9244	7.9244	7.9244	7.9244	7.9244
8.1900	8.0809	7.6985	6.8390	7.1160	6.8317	6.9053	7.6714	7.6714	7.7893	7.1723	7.3735	8.1295	8.1886	7.0708	7.5850	8.2094	7.2973	7.9767	6.8243	8.3155	7.1863	7.6933	7.2791	7.8737	7.4357	7.1794	6.9793	8.3064	8.0555	7.9244	7.9244	7.9244	7.9244	7.9244	7.9244	7.9244	7.9244	7.9244	7.9244	7.9244	7.9244	7.9244	7.9244	7.9244	7.9244	7.9244	7.9244	7.9244	7.9244
8.2000	8.0809	7.6985	6.8390	7.1160	6.8317	6.9053	7.6714	7.6714	7.7893	7.1723	7.3735	8.1295	8.1886	7.0708	7.5850	8.2094	7.2973	7.9767	6.8243	8.3155	7.1863	7.6933	7.2791	7.8737	7.4357	7.1794	6.9793	8.3064	8.0555	7.9244	7.9244	7.9244	7.9244	7.9244	7.9244	7.9244	7.9244	7.9244	7.9244	7.9244	7.9244	7.9244	7.9244	7.9244	7.9244	7.9244	7.9244	7.9244	7.9244
8.2100	8.0809	7.6985	6.8390	7.1160	6.8317	6.9053	7.6714	7.6714	7.7893	7.1723	7.3735	8.1295	8.1886	7.0708	7.5850	8.2094	7.2973	7.9767	6.8243	8.3155	7.1863	7.6933	7.2791	7.8737	7.4357	7.1794	6.9793	8.3064	8.0555	7.9244	7.9244	7.9244	7.9244	7.9244	7.9244	7.9244	7.9244	7.9244	7.9244	7.9244	7.9244	7.9244	7.9244	7.9244	7.9244	7.9244	7.9244	7.9244	7.9244
8.2200	8.0809	7.6985	6.8390	7.1160	6.8317	6.9053	7.6714	7.6714	7.7893	7.1723	7.3735	8.1295	8.1886	7.0708	7.5850	8.2094	7.2973	7.9767	6.8243	8.3155	7.1863	7.6933	7.2791	7.8737	7.4357	7.1794	6.9793	8.3064	8.0555	7.9244	7.9244	7.9244	7.9244	7.9244	7.9244	7.9244	7.9244	7.9244	7.9244	7.9244	7.9244	7.9244	7.9244	7.9244	7.9244	7.9244	7.9244	7.9244	7.9244
8.2300	8.0809	7.6985	6.8390	7.1160	6.8317	6.9053	7.6714	7.6714	7.7893	7.1723	7.3735	8.1295	8.1886	7.0708	7.5850	8.2094	7.2973	7.9767	6.8243	8.3155	7.1863	7.6933	7.2791	7.8737	7.4357	7.1794	6.9793	8.3064	8.0555	7.9244	7.9244	7.9244	7.9244	7.9244	7.9244	7.9244	7.9244	7.9244	7.9244	7.9244	7.9244	7.9244	7.9244	7.9244	7.9244	7.9244	7.9244	7.9244	7.9244
8.2400	8.0809	7.6985	6.8390	7.1160	6.8317	6.9053	7.6714	7.6714	7.7893	7.1723	7.3735	8.1295	8.1886	7.0708	7.5850	8.2094	7.2973	7.9767	6.8243	8.3155	7.1863	7.6933	7.2791	7.8737	7.4357	7.1794	6.9793	8.3064	8.0555	7.9244	7.9244	7.9244	7.9244	7.9244	7.9244	7.9244	7.9244	7.9244	7.9244	7.9244	7.9244	7.9244	7.9244	7.9244	7.9244	7.9244	7.9244	7.9244	7.9244
8.2500	8.0809	7.6985	6.8390	7.1160	6.8317	6.9053	7.6714	7.6714	7.7893	7.1723	7.3735	8.1295	8.1886	7.0708	7.5850	8.2094	7.2973	7.9767	6.8243	8.3155	7.1863	7.6933	7.2791	7.8737	7.4357	7.1794	6.9793	8.3064	8.0555	7.9244	7.9244	7.9244	7.9244	7.9244	7.9244	7.9244	7.9244	7.9244	7.9244	7.9244	7.9244	7.9244	7.9244	7.9244	7.9244	7.9244	7.9244	7.9244	7.9244
8.2600	8.0809	7.6985	6.8390	7.1160	6.8317	6.9053	7.6714	7.6714	7.7893	7.1723	7.3735	8.1295	8.1886	7.0708	7.5850	8.2094	7.2973	7.9767	6.8243	8.3155	7.1863	7.6933	7.2791	7.8737	7.4357	7.1794	6.9793	8.3064	8.0555	7.9244	7.9244	7.9244	7.9244	7.9244	7.9244	7.9244	7.9244	7.9244	7.9244	7.9244	7.9244	7.9244	7.9244	7.9244	7.9244	7.9244	7.9244	7.9244	7.9244
8.2700	8.0809	7.6985	6.8390	7.1160	6.8317	6.9053	7.6714	7.6714	7.7893	7.1723	7.3735	8.1295	8.1886	7.0708	7.5850	8.2094	7.2973	7.9767	6.8243	8.3155	7.1863	7.6933	7.2791	7.8737	7.4357	7.1794	6.9793	8.3064	8.0555	7.9244	7.9244	7.9244	7.9244	7.9244	7.9244	7.9244	7.9244	7.9244	7.9244	7.9244	7.9244	7.9244	7.9244	7.9244	7.9244	7.9244	7.9244	7.9244	7.9244
8.2800	8.0809	7.6985	6.8390	7.1160	6.8317	6.9053	7.6714	7.6714	7.7893	7.1723	7.3735	8.1295	8.1886	7.0708	7.5850	8.2094	7.2973	7.9767	6.8243	8.3155	7.1863	7.6933	7.2791	7.8737	7.4357	7.1794	6.9793	8.3064	8.0555	7.9244	7.9244	7.9244	7.9244	7.9244	7.9244	7.9244	7.9244	7.9244	7.9244	7.9244	7.9244	7.9244	7.9244	7.9244	7.9244	7.9244	7.9244	7.9244	7.9244
8.2900	8.0809	7.6985	6.8390	7.1160	6.8317	6.9053	7.6714	7.6714	7.7893	7.1723	7.3735	8.1295	8.1886	7.0708	7.5850	8.2094	7.2973	7.9767	6.8243	8.3155	7.1863	7.6933	7.2791	7.8737	7.4357	7.1794	6.9793	8.3064	8.0555	7.9244	7.9244	7.9244	7.9244	7.9244	7.9244	7.9244	7.9244	7.9244	7.9244	7.9244	7.9244	7.9244	7.9244	7.9244	7.9244	7.9244	7.9244	7.9244	7.9244
8.3000	8.0809	7.6985	6.8390	7.1160	6.8317	6.9053	7.6714	7.6714	7.7893	7.1723	7.3735	8.1295	8.1886	7.0708	7.5850	8.2094	7.2973	7.9767	6.8243	8.3155	7.1863	7.6933	7.2791	7.8737	7.4357	7.1794	6.9793	8.3064	8.0555	7.9244	7.9244	7.9244	7.9244	7.9244	7.9244	7.9244	7.9244	7.9244	7.9244	7.9244	7.9244	7.9244	7.9244	7.9244	7.9244	7.9244	7.9244	7.9244	7.9244
8.3100	8.1208	7.7362	6.8720	7.1505	6.8647	6.9387	7.7090	7.7090	7.8276	7.2071	7.4094	8.1697	8.2291	7.1051	7.6221	8.2500	7.3328	8.0160	6.8572	8.3566	7.2212	7.7311	7.3146	7.9124	7.4720	7.2143	7.0131	8.3475	8.0953	7.9634	7.9634	7.9634	7.9634	7.9634	7.9634	7.9634	7.9634	7.9634	7.9634	7.9634	7.9634	7.9634	7.9634	7.9634	7.9634	7.9634	7.9634	7.9634	7.9634
8.3200	8.1208	7.7362	6.8720	7.1505	6.8647	6.9387	7.7090	7.7090	7.8276	7.2071	7.4094	8.1697	8.2291	7.1051	7.6221	8.2500	7.3328	8.0160	6.8572	8.3566	7.2212	7.7311	7.3146	7.9124	7.4720	7.2143	7.0131	8.3475	8.0953	7.9634	7.9634	7.9634	7.9634	7.9634	7.9634	7.9634	7.9634	7.9634	7.9634	7.9634	7.9634	7.9634	7.9634	7.9634	7.9634	7.9634	7.9634	7.9634	7.9634
8.3300	8.1208	7.7362	6.8720	7.1505	6.8647	6.9387	7.7090	7.7090	7.8276	7.2071	7.4094	8.1697	8.2291	7.1051	7.6221	8.2500	7.3328	8.0160	6.8572	8.3566	7.2212	7.7311	7.3146	7.9124	7.4720	7.2143	7.0131	8.3475	8.0953	7.9634	7.9634	7.9634	7.9634	7.9634	7.9634	7.9634	7.9634	7.9634	7.9634	7.9634	7.9634	7.9634	7.9634	7.9634	7.9634	7.9634	7.9634	7.9634	7.9634
8.3400	8.1208	7.7362	6.8720	7.1505	6.8647	6.9387	7.7090	7.7090	7.8276	7.2071	7.4094	8.1697	8.2291	7.1051	7.6221	8.2500	7.3328	8.0160	6.8572	8.3566	7.2212	7.7311	7.3146	7.9124	7.4720	7.2143	7.0131	8.3475	8.0953	7.9634	7.9634	7.9634	7.9634	7.9634	7.9634	7.9634	7.9634	7.9634	7.9634	7.9634	7.9634	7.9634	7.9634	7.9634	7.9634	7.9634	7.9634	7.9634	7.9634
8.3500	8.1208	7.7362	6.8720	7.1505	6.8647	6.9387	7.7090	7.7090	7.8276	7.2071	7.4094	8.1697	8.2291	7.1051	7.6221	8.2500	7.3328	8.0160	6.8572	8.3566	7.2212	7.7311	7.3146	7.9124	7.4720	7.2143	7.0131	8.3475	8.0953	7.9634	7.9634	7.9634	7.9634	7.9634	7.9634	7.9634	7.9634	7.9634	7.9634	7.9634	7.9634	7.9634	7.9634	7.9634	7.9634	7.9634	7.9634	7.9634	7.9634
8.3600	8.1208	7.7362	6.8720	7.1505	6.8647	6.9387	7.7090	7.7090	7.8276	7.2071	7.4094	8.1697	8.2291	7.1051	7.6221	8.2500	7.3328	8.0160	6.8572	8.3566	7.2212	7.7311	7.3146	7.9124	7.4720	7.2143	7.0131	8.3475	8.0953	7.9634	7.9634	7.9634	7.9634	7.9634	7.9634	7.9634	7.9634	7.9634	7.9634	7.9634	7.9634	7.9634	7.9634	7.9634	7.9634	7.9634	7.9634	7.9634	7.9634
8.3700	8.1208	7.7362	6.8720	7.1505	6.8647	6.9387	7.7090	7.7090	7.8276	7.2071	7.4094	8.1697	8.2291	7.1051	7.6221	8.2500	7.3328	8.0160	6.8572	8.3566	7.2212	7.7311	7.3146	7.9124	7.4720	7.2143	7.0131	8.3475	8.0953	7.9634	7.9634	7.9634	7.9634	7.9634	7.9634	7.9634	7.9634	7.9634	7.9634	7.9634	7.9634	7.9634	7.9634	7.9634	7.9634	7.9634	7.9634	7.9634	7.9634
8.3800	8.1208	7.7362	6.8720	7.1505	6.8647	6.9387	7.7090	7.7090	7.8276	7.2071	7.4094	8.1697	8.2291	7.1051	7.6221	8.2500	7.3328	8.0160	6.8572	8.3566	7.2212	7.7311	7.3146	7.9124	7.4720	7.2143	7.0131	8.3475	8.0953	7.9634	7.9634	7.9634	7.9634	7.9634	7.9634	7.9634	7.9634	7.9634	7.9634	7.9634	7.9634	7.9634	7.9634	7.9634	7.9634	7.9634	7.9634	7.9634	7.9634
8.3900	8.1208	7.7362	6.8720	7.1505	6.8647	6.9387	7.7090	7.7090	7.8276	7.2071	7.4094	8.1697	8.2291	7.1051	7.6221	8.2500	7.3328	8.0160	6.8572	8.3566	7.2212	7.7311	7.3146	7.9124	7.4720	7.2143	7.0131	8.3475	8.0953	7.9634	7.9634	7.9634	7.9634	7.9634	7.9634	7.9634	7.9634	7.9634	7.9634	7.9634	7.9634	7.9634	7.9634	7.9634	7.9634	7.9634	7.9634	7.9634	7.9634
8.4000	8.1208	7.7362	6.8720	7.1505	6.8647	6.9387	7.7090	7.7090	7.8276	7.2071	7.4094	8.1697	8.2291	7.1051	7.6221	8.2500	7.3328	8.0160	6.8572	8.3566	7.2212	7.7311	7.3146	7.9124	7.4720	7.2143	7.0131	8.3475	8.0953	7.9634	7.9634	7.9634	7.9634	7.9634	7.9634	7.9634	7.9634	7.9634	7.9634	7.9634	7.9634	7.9634	7.9634	7.9634	7.9634	7.9634	7.9634	7.9634	7.9634
8.4100	8.1208	7.7362	6.8720	7.1505	6.8647	6.9387	7.7090	7.7090	7.8276	7.2071	7.4094	8.1697	8.2291	7.1051	7.6221	8.2500	7.3328	8.0160	6.8572	8.3566	7.2212	7.7311	7.3146	7.9124	7.4720	7.2143	7.0131	8.3475	8.0953	7.9634	7.9634	7.9634	7.9634	7.9634	7.9634	7.9634	7.9634	7.9634	7.9634	7.9634	7.9634	7.9634	7.9634	7.9634	7.9634	7.9634	7.9634	7.9634	7.9634
8.4200	8.1208	7.7362	6.8720	7.1505	6.8647	6.9387	7.7090	7.7090	7.8276	7.2071	7.4094	8.1697	8.2291	7.1051	7.6221	8.2500	7.3328	8.0160	6.8572	8.3566	7.2212	7.7311	7.3146	7.9124	7.4720	7.2143	7.0131	8.3475	8.0953	7.9634	7.9634	7.9634	7.9634	7.9634	7.9634	7.9634	7.9634	7.9634	7.9634	7.9634	7.9634	7.9634	7.9634	7.9634	7.9634	7.9634	7.9634	7.9634	7.9634
8.4300	8.1208	7.7362	6.8720	7.1505	6.8647	6.9387	7.7090	7.7090	7.8276	7.2071	7.4094	8.1697	8.2291	7.1051	7.6221	8.2500	7.3328	8.0160	6.8572	8.3566	7.2212	7.7311	7.3146	7.9124	7.4720	7.2143	7.0131	8.3475	8.0953	7.9634	7.9634	7.9634	7.9634	7.9634	7.9634	7.9634	7.9634	7.9634	7.9634	7.9634	7.9634	7.9634	7.9634	7.9634	7.9634	7.9634	7.9634	7.9634	7.9634
8.4400	8.1208	7.7362	6.8720	7.1505	6.8647	6.9387	7.7090	7.7090	7.8276	7.2071	7.4094	8.1697	8.2291	7.1051	7.6221	8.2500	7.3328	8.0160	6.8572	8.3566	7.2212	7.7311	7.3146	7.9124	7.4720	7.2143	7.0131	8.3475	8.0953	7.9634	7.9634	7.9634	7.9634	7.9634	7.9634	7.9634	7.9634	7.9634	7.9634	7.9634	7.9634	7.9634	7.9634	7.9634	7.9634	7.9634	7.9634	7.9634	7.9634
8.4500	8.1208	7.7362	6.8720	7.1505	6.8647	6.9387	7.7090	7.7090	7.8276	7.2071	7.4094	8.1697	8.2291	7.1051	7.6221	8.2500	7.3328	8.0160	6.8572	8.3566	7.2212	7.7311	7.3146	7.9124	7.4720	7.2143	7.0131	8.3475	8.0953	7.9634	7.9634	7.9634	7.9634	7.9634	7.9634	7.9634	7.9634	7.9634	7.9634	7.9634	7.9634	7.9634	7.9634	7.9634	7.9634	7.9634	7.9634	7.9634	7.9634
8.4600	8.1208	7.7362	6.8720	7.1505	6.8647	6.9387	7.7090	7.7090	7.8276	7.2071	7.4094	8.1697	8.2291	7.1051	7.6221	8.2500	7.3328	8.0160	6.8572	8.3566	7.2212	7.7311	7.3146	7.9124	7.4720	7.2143	7.0131	8.3475	8.0953	7.9634	7.9634	7.9634	7.9634	7.9634	7.9634	7.9634	7.9634	7.9634	7.9634	7.9634	7.9634	7.9634	7.9634	7.9634	7.9634	7.9634	7.9634	7.9634	7.9634
8.4700	8.1208	7.7362	6.8720	7.1505	6.8647	6.9387	7.7090	7.7090	7.8276	7.2071	7.4094	8.1697	8.2291	7.1051	7.6221	8.2500	7.3328	8.0160	6.8572	8.3566	7.2212	7.7311	7.3146	7.9124	7.4720	7.2143	7.0131	8.3475	8.0953	7.9634	7.9634	7.9634	7.9634	7.9634	7.9634	7.9634	7.9634	7.9634	7.9634	7.9634	7.9634	7.9634	7.9634	7.9634	7.9634	7.9634	7.9634	7.9634	7.9634
8.4800	8.1208	7.7362	6.8720	7.1505	6.8647	6.9387	7.7090	7.7090	7.8276	7.2071	7.4094	8.1697	8.2291	7.1051	7.6221	8.2500	7.3328	8.0160	6.8572	8.3566	7.2212	7.7311	7.3146	7.9124	7.4720	7.2143	7.0131	8.3475	8.0953	7.9634	7.9634	7.9634	7.9634	7.9634	7.9634	7.9634	7.9634	7.9634	7.9634	7.9634	7.9634	7.9634	7.9634	7.9634	7.9634	7.9634	7.9634	7.9634	7.9634
8.4900	8.1208	7.7362	6.8720	7.1505	6.8647	6.9387	7.7090	7.7090	7.8276	7.2071	7.4094	8.1697	8.2291	7.1051	7.6221	8.2500	7.3328	8.0160	6.8572	8.3566	7.2212	7.7311	7.3146	7.9124	7.4720	7.2143	7.0131	8.3475	8.0953	7.9634	7.9634	7.9634	7.9634	7.9634	7.9634	7.9634	7.9634	7.9634	7.9634	7.9634	7.9634	7.9634	7.9634	7.9634	7.9634	7.9634	7.9634	7.9634	7.9634
8.5000	8.1208	7.7362	6.8720	7.1505	6.8647	6.9387	7.7090	7.7090	7.8276	7.2071	7.4094	8.1697	8.2291	7.1051	7.6221	8.2500	7.3328	8.0160	6.8572	8.3566	7.2212	7.7311	7.3146	7.9124	7.4720	7.2143	7.0131	8.3475	8.0953	7.9634	7.9634	7.9634	7.9634	7.9634	7.9634	7.9634	7.9634	7.9634	7.9634	7.9634	7.9634	7.9634	7.9634	7.9634	7.9634	7.9634	7.9634	7.9634	7.9634
8.5100	8.1510	7.7648	6.8968	7.1766	6.8895	6.9638	7.7375	7.7375	7.8566	7.2334	7.4366	8.2001	8.2598	7.1309	7.6502	8.2808	7.3597	8.0458	6.8820	8.3878	7.2475	7.7597	7.3414	7.9418	7.4994	7.2406	7.0386	8.3787	8.1254	7.9930	7.9930	7.9930	7.9930	7.9930	7.9930	7.9930	7.9930	7.9930	7.9930	7.9930	7.9930	7.9930	7.9930	7.9930	7.9930	7.9930	7.9930	7.9930	7.9930
8.5200	8.1510	7.7648	6.8968	7.1766	6.8895	6.9638	7.7375	7.7375	7.8566	7.2334	7.4366	8.2001	8.2598	7.1309	7.6502	8.2808	7.3597	8.0458	6.8820	8.3878	7.2475	7.7597	7.3414	7.9418	7.4994	7.2406	7.0386	8.3787	8.1254	7.9930	7.9930	7.9930	7.9930	7.9930	7.9930	7.9930	7.9930	7.9930	7.9930	7.9930	7.9930	7.9930	7.9930	7.9930	7.9930	7.9930	7.9930	7.9930	7.9930
8.5300	8.1510	7.7648	6.8968	7.1766	6.8895	6.9638	7.7375	7.7375	7.8566	7.2334	7.4366	8.2001	8.2598	7.1309	7.6502	8.2808	7.3597	8.0458	6.8820	8.3878	7.2475	7.7597	7.3414	7.9418	7.4994	7.2406	7.0386	8.3787	8.1254	7.9930	7.9930	7.9930	7.9930	7.9930	7.9930	7.9930	7.9930	7.9930	7.9930	7.9930	7.9930	7.9930	7.9930	7.9930	7.9930	7.9930	7.9930	7.9930	7.9930
8.5400	8.1510	7.7648	6.8968	7.1766	6.8895	6.9638	7.7375	7.7375	7.8566	7.2334	7.4366	8.2001	8.2598	7.1309	7.6502	8.2808	7.3597	8.0458	6.8820	8.3878	7.2475	7.7597	7.3414	7.9418	7.4994	7.2406	7.0386	8.3787	8.1254	7.9930	7.9930	7.9930	7.9930	7.9930	7.9930	7.9930	7.9930	7.9930	7.9930	7.9930	7.9930	7.9930	7.9930	7.9930	7.9930	7.9930	7.9930	7.9930	7.9930
8.5500	8.1510	7.7648	6.8968	7.1766	6.8895	6.9638	7.7375	7.7375	7.8566	7.2334	7.4366	8.2001	8.2598	7.1309	7.6502	8.2808	7.3597	8.0458	6.8820	8.3878	7.2475	7.7597	7.3414	7.9418	7.4994	7.2406	7.0386	8.3787	8.1254	7.9930	7.9930	7.9930	7.9930	7.9930	7.9930	7.9930	7.9930	7.9930	7.9930	7.9930	7.9930	7.9930	7.9930	7.9930	7.9930	7.9930	7.9930	7.9930	7.9930
8.5600	8.1510	7.7648	6.8968	7.1766	6.8895	6.9638	7.7375	7.7375	7.8566	7.2334	7.4366	8.2001	8.2598	7.1309	7.6502	8.2808	7.3597	8.0458	6.8820	8.3878	7.2475	7.7597	7.3414	7.9418	7.4994	7.2406	7.0386	8.3787	8.1254	7.9930	7.9930	7.9930	7.9930	7.9930	7.9930	7.9930	7.9930	7.9930	7.9930	7.9930	7.9930	7.9930	7.9930	7.9930	7.9930	7.9930	7.9930	7.9930	7.9930
8.5700	8.1510	7.7648	6.8968	7.1766	6.8895	6.9638	7.7375	7.7375	7.8566	7.2334	7.4366	8.2001	8.2598	7.1309	7.6502	8.2808	7.3597	8.0458	6.8820	8.3878	7.2475	7.7597	7.3414	7.9418	7.4994	7.2406	7.0386	8.3787	8.1254	7.9930	7.9930	7.9930	7.9930	7.9930	7.9930	7.9930	7.9930	7.9930	7.9930	7.9930	7.9930	7.9930	7.9930	7.9930	7.9930	7.9930	7.9930	7.9930	7.9930
8.5800	8.1510	7.7648	6.8968	7.1766	6.8895	6.9638	7.7375	7.7375	7.8566	7.2334	7.4366	8.2001	8.2598	7.1309	7.6502	8.2808	7.3597	8.0458	6.8820	8.3878	7.2475	7.7597	7.3414	7.9418	7.4994	7.2406	7.0386	8.3787	8.1254	7.9930	7.9930	7.9930	7.9930	7.9930	7.9930	7.9930	7.9930	7.9930	7.9930	7.9930	7.9930	7.9930	7.9930	7.9930	7.9930	7.9930	7.9930	7.9930	7.9930
8.5900	8.1510	7.7648	6.8968	7.1766	6.8895	6.9638	7.7375	7.7375	7.8566	7.2334	7.4366	8.2001	8.2598	7.1309	7.6502	8.2808	7.3597	8.0458	6.8820	8.3878	7.2475	7.7597	7.3414	7.9418	7.4994	7.2406	7.0386	8.3787	8.1254	7.9930	7.9930	7.9930	7.9930	7.9930	7.9930	7.9930	7.9930	7.9930	7.9930	7.9930	7.9930	7.9930	7.9930	7.9930	7.9930	7.9930	7.9930	7.9930	7.9930
8.6000	8.1510	7.7648	6.8968	7.1766	6.8895	6.9638	7.7375	7.7375	7.8566	7.2334	7.4366	8.2001	8.2598	7.1309	7.6502	8.2808	7.3597	8.0458	6.8820	8.3878	7.2475	7.7597	7.3414	7.9418	7.4994	7.2406	7.0386	8.3787	8.1254	7.9930	7.9930	7.9930	7.9930	7.9930	7.9930	7.9930	7.9930	7.9930	7.9930	7.9930	7.9930	7.9930	7.9930	7.9930	7.9930	7.9930	7.9930	7.9930	7.9930
8.6100	8.1510	7.7648	6.8968	7.1766	6.8895	6.9638	7.7375	7.7375	7.8566	7.2334	7.4366	8.2001	8.2598	7.1309	7.6502	8.2808	7.3597	8.0458	6.8820	8.3878	7.2475	7.7597	7.3414	7.9418	7.4994	7.2406	7.0386	8.3787	8.1254	7.9930	7.9930	7.9930	7.9930	7.9930	7.9930	7.9930	7.9930	7.9930	7.9930	7.9930	7.9930	7.9930	7.9930	7.9930	7.9930	7.9930	7.9930	7.9930	7.9930
8.6200	8.1510	7.7648	6.8968	7.1766	6.8895	6.9638	7.7375	7.7375	7.8566	7.2334	7.4366	8.2001	8.2598	7.1309	7.6502	8.2808	7.3597	8.0458	6.8820	8.3878	7.2475	7.7597	7.3414	7.9418	7.4994	7.2406	7.0386	8.3787	8.1254	7.9930	7.9930	7.9930	7.9930	7.9930	7.9930	7.9930	7.9930	7.9930	7.9930	7.9930	7.9930	7.9930	7.9930	7.9930	7.9930	7.9930	7.9930	7.9930	7.9930
8.6300	8.1510	7.7648	6.8968	7.1766	6.8895	6.9638	7.7375	7.7375	7.8566	7.2334	7.4366	8.2001	8.2598	7.1309	7.6502	8.2808	7.3597	8.0458	6.8820	8.3878	7.2475	7.7597	7.3414	7.9418	7.4994	7.2406	7.0386	8.3787	8.1254	7.9930	7.9930	7.9930	7.9930	7.9930	7.9930	7.9930	7.9930	7.9930	7.9930	7.9930	7.9930	7.9930	7.9930	7.9930	7.9930	7.9930	7.9930	7.9930	7.9930
8.6400	8.1510	7.7648	6.8968	7.1766	6.8895	6.9638	7.7375	7.7375	7.8566	7.2334	7.4366	8.2001	8.2598	7.1309	7.6502	8.2808	7.3597	8.0458	6.8820	8.3878	7.2475	7.7597	7.3414	7.9418	7.4994	7.2406	7.0386	8.3787	8.1254	7.9930	7.9930	7.9930	7.9930	7.9930	7.9930	7.9930	7.9930	7.9930	7.9930	7.9930	7.9930	7.9930	7.9930	7.9930	7.9930	7.9930	7.9930	7.9930	7.9930
8.6500	8.1510	7.7648	6.8968	7.1766	6.8895	6.9638	7.7375	7.7375	7.8566	7.2334	7.4366	8.2001	8.2598	7.1309	7.6502	8.2808	7.3597	8.0458	6.8820	8.3878	7.2475	7.7597	7.3414	7.9418	7.4994	7.2406	7.0386	8.3787	8.1254	7.9930	7.9930	7.9930	7.9930	7.9930	7.9930	7.9930	7.9930	7.9930	7.9930	7.9930	7.9930	7.9930	7.9930	7.9930	7.9930	7.9930	7.9930	7.9930	7.9930
8.6600	8.1510	7.7648	6.8968	7.1766	6.8895	6.9638	7.7375	7.7375	7.8566	7.2334	7.4366	8.2001	8.2598	7.1309	7.6502	8.2808	7.3597	8.0458	6.8820	8.3878	7.2475	7.7597	7.3414	7.9418	7.4994	7.2406	7.0386	8.3787	8.1254	7.9930	7.9930	7.9930	7.9930	7.9930	7.9930	7.9930	7.9930	7.9930	7.9930	7.9930	7.9930	7.9930	7.9930	7.9930	7.9930	7.9930	7.9930	7.9930	7.9930
8.6700	8.1510	7.7648	6.8968	7.1766	6.8895	6.9638	7.7375	7.7375	7.8566	7.2334	7.4366	8.2001	8.2598	7.1309	7.6502	8.2808	7.3597	8.0458	6.8820	8.3878	7.2475	7.7597	7.3414	7.9418	7.4994	7.2406	7.0386	8.3787	8.1254	7.9930	7.9930	7.9930	7.9930	7.9930	7.9930	7.9930	7.9930	7.9930	7.9930	7.9930	7.9930	7.9930	7.9930	7.9930	7.9930	7.9930	7.9930	7.9930	7.9930
8.6800	8.1510	7.7648	6.8968	7.1766	6.8895	6.9638	7.7375	7.7375	7.8566	7.2334	7.4366	8.2001	8.2598	7.1309	7.6502	8.2808	7.3597	8.0458	6.8820	8.3878	7.2475	7.7597	7.3414	7.9418	7.4994	7.2406	7.0386	8.3787	8.1254	7.9930	7.9930	7.9930	7.9930	7.9930	7.9930	7.9930	7.9930	7.9930	7.9930	7.9930	7.9930	7.9930	7.9930	7.9930	7.9930	7.9930	7.9930	7.9930	7.9930
8.6900	8.1510	7.7648	6.8968	7.1766	6.8895	6.9638	7.7375	7.7375	7.8566	7.2334	7.4366	8.2001	8.2598	7.1309	7.6502	8.2808	7.3597	8.0458	6.8820	8.3878	7.2475	7.7597	7.3414	7.9418	7.4994	7.2406	7.0386	8.3787	8.1254	7.9930	7.9930	7.9930	7.9930	7.9930	7.9930	7.9930	7.9930	7.9930	7.9930	7.9930	7.9930	7.9930	7.9930	7.9930	7.9930	7.9930	7.9930	7.9930	7.9930
8.7000	8.1510	7.7648	6.8968	7.1766	6.8895	6.9638	7.7375	7.7375	7.8566	7.2334	7.4366	8.2001	8.2598	7.1309	7.6502	8.2808	7.3597	8.0458	6.8820	8.3878	7.2475	7.7597	7.3414	7.9418	7.4994	7.2406	7.0386	8.3787	8.1254	7.9930	7.9930	7.9930	7.9930	7.9930	7.9930	7.9930	7.9930	7.9930	7.9930	7.9930	7.9930	7.9930	7.9930	7.9930	7.9930	7.9930	7.9930	7.9930	7.9930
8.7100	8.1716	7.7842	6.9135	7.1943	6.9062	6.9807	7.7568	7.7568	7.8763	7.2512	7.4550	8.2209	8.2807	7.1483	7.6692	8.3018	7.3778	8.0661	6.8987	8.4092	7.2653	7.7791	7.3595	7.9618	7.5180	7.2584	7.0557	8.4000	8.1459	8.0131	8.0131	8.0131	8.0131	8.0131	8.0131	8.0131	8.0131	8.0131	8.0131	8.0131	8.0131	8.0131	8.0131	8.0131	8.0131	8.0131	8.0131	8.0131	8.0131
8.7200	8.1716	7.7842	6.9135	7.1943	6.9062	6.9807	7.7568	7.7568	7.8763	7.2512	7.4550	8.2209	8.2807	7.1483	7.6692	8.3018	7.3778	8.0661	6.8987	8.4092	7.2653	7.7791	7.3595	7.9618	7.5180	7.2584	7.0557	8.4000	8.1459	8.0131	8.0131	8.0131	8.0131	8.0131	8.0131	8.0131	8.0131	8.0131	8.0131	8.0131	8.0131	8.0131	8.0131	8.0131	8.0131	8.0131	8.0131	8.0131	8.0131
8.7300	8.1716	7.7842	6.9135	7.1943	6.9062	6.9807	7.7568	7.7568	7.8763	7.2512	7.4550	8.2209	8.2807	7.1483	7.6692	8.3018	7.3778	8.0661	6.8987	8.4092	7.2653	7.7791	7.3595	7.9618	7.5180	7.2584	7.0557	8.4000	8.1459	8.0131	8.0131	8.0131	8.0131	8.0131	8.0131	8.0131	8.0131	8.0131	8.0131	8.0131	8.0131	8.0131	8.0131	8.0131	8.0131	8.0131	8.0131	8.0131	8.0131
8.7400	8.1716	7.7842	6.9135	7.1943	6.9062	6.9807	7.7568	7.7568	7.8763	7.2512	7.4550	8.2209	8.2807	7.1483	7.6692	8.3018	7.3778	8.0661	6.8987	8.4092	7.2653	7.7791	7.3595	7.9618	7.5180	7.2584	7.0557	8.4000	8.1459	8.0131	8.0131	8.0131	8.0131	8.0131	8.0131	8.0131	8.0131	8.0131	8.0131	8.0131	8.0131	8.0131	8.0131	8.0131	8.0131	8.0131	8.0131	8.0131	8.0131
8.7500	8.1716	7.7842	6.9135	7.1943	6.9062	6.9807	7.7568	7.7568	7.8763	7.2512	7.4550	8.2209	8.2807	7.1483	7.6692	8.3018	7.3778	8.0661	6.8987	8.4092	7.2653	7.7791	7.3595	7.9618	7.5180	7.2584	7.0557	8.4000	8.1459	8.0131	8.0131	8.0131	8.0131	8.0131	8.0131	8.0131	8.0131	8.0131	8.0131	8.0131	8.0131	8.0131	8.0131	8.0131	8.0131	8.0131	8.0131	8.0131	8.0131
8.7600	8.1716	7.7842	6.9135	7.1943	6.9062	6.9807	7.7568	7.7568	7.8763	7.2512	7.4550	8.2209	8.2807	7.1483	7.6692	8.3018	7.3778	8.0661	6.8987	8.4092	7.2653	7.7791	7.3595	7.9618	7.5180	7.2584	7.0557	8.4000	8.1459	8.0131	8.0131	8.0131	8.0131	8.0131	8.0131	8.0131	8.0131	8.0131	8.0131	8.0131	8.0131	8.0131	8.0131	8.0131	8.0131	8.0131	8.0131	8.0131	8.0131
8.7700	8.1716	7.7842	6.9135	7.1943	6.9062	6.9807	7.7568	7.7568	7.8763	7.2512	7.4550	8.2209	8.2807	7.1483	7.6692	8.3018	7.3778	8.0661	6.8987	8.4092	7.2653	7.7791	7.3595	7.9618	7.5180	7.2584	7.0557	8.4000	8.1459	8.0131	8.0131	8.0131	8.0131	8.0131	8.0131	8.0131	8.0131	8.0131	8.0131	8.0131	8.0131	8.0131	8.0131	8.0131	8.0131	8.0131	8.0131	8.0131	8.0131
8.7800	8.1716	7.7842	6.9135	7.1943	6.9062	6.9807	7.7568	7.7568	7.8763	7.2512	7.4550	8.2209	8.2807	7.1483	7.6692	8.3018	7.3778	8.0661	6.8987	8.4092	7.2653	7.7791	7.3595	7.9618	7.5180	7.2584	7.0557	8.4000	8.1459	8.0131	8.0131	8.0131	8.0131	8.0131	8.0131	8.0131	8.0131	8.0131	8.0131	8.0131	8.0131	8.0131	8.0131	8.0131	8.0131	8.0131	8.0131	8.0131	8.0131
8.7900	8.1716	7.7842	6.9135	7.1943	6.9062	6.9807	7.7568	7.7568	7.8763	7.2512	7.4550	8.2209	8.2807	7.1483	7.6692	8.3018	7.3778	8.0661	6.8987	8.4092	7.2653	7.7791	7.3595	7.9618	7.5180	7.2584	7.0557	8.4000	8.1459	8.0131	8.0131	8.0131	8.0131	8.0131	8.0131	8.0131	8.0131	8.0131	8.0131	8.0131	8.0131	8.0131	8.0131	8.0131	8.0131	8.0131	8.0131	8.0131	8.0131
8.8000	8.1716	7.7842	6.9135	7.1943	6.9062	6.9807	7.7568	7.7568	7.8763	7.2512	7.4550	8.2209	8.2807	7.1483	7.6692	8.3018	7.3778	8.0661	6.8987	8.4092	7.2653	7.7791	7.3595	7.9618	7.5180	7.2584	7.0557	8.4000	8.1459	8.0131	8.0131	8.0131	8.0131	8.0131	8.0131	8.0131	8.0131	8.0131	8.0131	8.0131	8.0131	8.0131	8.0131	8.0131	8.0131	8.0131	8.0131	8.0131	8.0131
8.8100	8.1716	7.7842	6.9135	7.1943	6.9062	6.9807	7.7568	7.7568	7.8763	7.2512	7.4550	8.2209	8.2807	7.1483	7.6692	8.3018	7.3778	8.0661	6.8987	8.4092	7.2653	7.7791	7.3595	7.9618	7.5180	7.2584	7.0557	8.4000	8.1459	8.0131	8.0131	8.0131	8.0131	8.0131	8.0131	8.0131	8.0131	8.0131	8.0131	8.0131	8.0131	8.0131	8.0131	8.0131	8.0131	8.0131	8.0131	8.0131	8.0131
8.8200	8.1716	7.7842	6.9135	7.1943	6.9062	6.9807	7.7568	7.7568	7.8763	7.2512	7.4550	8.2209	8.2807	7.1483	7.6692	8.3018	7.3778	8.0661	6.8987	8.4092	7.2653	7.7791	7.3595	7.9618	7.5180	7.2584	7.0557	8.4000	8.1459	8.0131	8.0131	8.0131	8.0131	8.0131	8.0131	8.0131	8.0131	8.0131	8.0131	8.0131	8.0131	8.0131	8.0131	8.0131	8.0131	8.0131	8.0131	8.0131	8.0131
8.8300	8.1716	7.7842	6.9135	7.1943	6.9062	6.9807	7.7568	7.7568	7.8763	7.2512	7.4550	8.2209	8.2807	7.1483	7.6692	8.3018	7.3778	8.0661	6.8987	8.4092	7.2653	7.7791	7.3595	7.9618	7.5180	7.2584	7.0557	8.4000	8.1459	8.0131	8.0131	8.0131	8.0131	8.0131	8.0131	8.0131	8.0131	8.0131	8.0131	8.0131	8.0131	8.0131	8.0131	8.0131	8.0131	8.0131	8.0131	8.0131	8.0131
8.8400	8.1716	7.7842	6.9135	7.1943	6.9062	6.9807	7.7568	7.7568	7.8763	7.2512	7.4550	8.2209	8.2807	7.1483	7.6692	8.3018	7.3778	8.0661	6.8987	8.4092	7.2653	7.7791	7.3595	7.9618	7.5180	7.2584	7.0557	8.4000	8.1459	8.0131	8.0131	8.0131	8.0131	8.0131	8.0131	8.0131	8.0131	8.0131	8.0131	8.0131	8.0131	8.0131	8.0131	8.0131	8.0131	8.0131	8.0131	8.0131	8.0131
8.8500	8.1716	7.7842	6.9135	7.1943	6.9062	6.9807	7.7568	7.7568	7.8763	7.2512	7.4550	8.2209	8.2807	7.1483	7.6692	8.3018	7.3778	8.0661	6.8987	8.4092	7.2653	7.7791	7.3595	7.9618	7.5180	7.2584	7.0557	8.4000	8.1459	8.0131	8.0131	8.0131	8.0131	8.0131	8.0131	8.0131	8.0131	8.0131	8.0131	8.0131	8.0131	8.0131	8.0131	8.0131	8.0131	8.0131	8.0131	8.0131	8.0131
8.8600	8.1716	7.7842	6.9135	7.1943	6.9062	6.9807	7.7568	7.7568	7.8763	7.2512	7.4550	8.2209	8.2807	7.1483	7.6692	8.3018	7.3778	8.0661	6.8987	8.4092	7.2653	7.7791	7.3595	7.9618	7.5180	7.2584	7.0557	8.4000	8.1459	8.0131	8.0131	8.0131	8.0131	8.0131	8.0131	8.0131	8.0131	8.0131	8.0131	8.0131	8.0131	8.0131	8.0131	8.0131	8.0131	8.0131	8.0131	8.0131	8.0131
8.8700	8.1716	7.7842	6.9135	7.1943	6.9062	6.9807	7.7568	7.7568	7.8763	7.2512	7.4550	8.2209	8.2807	7.1483	7.6692	8.3018	7.3778	8.0661	6.8987	8.4092	7.2653	7.7791	7.3595	7.9618	7.5180	7.2584	7.0557	8.4000	8.1459	8.0131	8.0131	8.0131	8.0131	8.0131	8.0131	8.0131	8.0131	8.0131	8.0131	8.0131	8.0131	8.0131	8.0131	8.0131	8.0131	8.0131	8.0131	8.0131	8.0131
8.8800	8.1716	7.7842	6.9135	7.1943	6.9062	6.9807	7.7568	7.7568	7.8763	7.2512	7.4550	8.2209	8.2807	7.1483	7.6692	8.3018	7.3778	8.0661	6.8987	8.4092	7.2653	7.7791	7.3595	7.9618	7.5180	7.2584	7.0557	8.4000	8.1459	8.0131	8.0131	8.0131	8.0131	8.0131	8.0131	8.0131	8.0131	8.0131	8.0131	8.0131	8.0131	8.0131	8.0131	8.0131	8.0131	8.0131	8.0131	8.0131	8.0131
8.8900	8.1716	7.7842	6.9135	7.1943	6.9062	6.9807	7.7568	7.7568	7.8763	7.2512	7.4550	8.2209	8.2807	7.1483	7.6692	8.3018	7.3778	8.0661	6.8987	8.4092	7.2653	7.7791	7.3595	7.9618	7.5180	7.2584	7.0557	8.4000	8.1459	8.0131	8.0131	8.0131	8.0131	8.0131	8.0131	8.0131	8.0131	8.0131	8.0131	8.0131	8.0131	8.0131	8.0131	8.0131	8.0131	8.0131	8.0131	8.0131	8.0131
8.9000	8.1716	7.7842	6.9135	7.1943	6.9062	6.9807	7.7568	7.7568	7.8763	7.2512	7.4550	8.2209	8.2807	7.1483	7.6692	8.3018	7.3778	8.0661	6.8987	8.4092	7.2653	7.7791	7.3595	7.9618	7.5180	7.2584	7.0557	8.4000	8.1459	8.0131	8.0131	8.0131	8.0131	8.0131	8.0131	8.0131	8.0131	8.0131	8.0131	8.0131	8.0131	8.0131	8.0131	8.0131	8.0131	8.0131	8.0131	8.0131	8.0131
8.9100	8.1826	7.7944	6.9221	7.2034	6.9147	6.9894	7.7670	7.7670	7.8867	7.2604	7.4646	8.2319	8.2919	7.1573	7.6792	8.3130	7.3873	8.0769	6.9072	8.4206	7.2745	7.7894	7.3690	7.9724	7.5278	7.2677	7.0646	8.4114	8.1568	8.0238	8.0238	8.0238	8.0238	8.0238	8.0238	8.0238	8.0238	8.0238	8.0238	8.0238	8.0238	8.0238	8.0238	8.0238	8.0238	8.0238	8.0238	8.0238	8.0238
8.9200	8.1826	7.7944	6.9221	7.2034	6.9147	6.9894	7.7670	7.7670	7.8867	7.2604	7.4646	8.2319	8.2919	7.1573	7.6792	8.3130	7.3873	8.0769	6.9072	8.4206	7.2745	7.7894	7.3690	7.9724	7.5278	7.2677	7.0646	8.4114	8.1568	8.0238	8.0238	8.0238	8.0238	8.0238	8.0238	8.0238	8.0238	8.0238	8.0238	8.0238	8.0238	8.0238	8.0238	8.0238	8.0238	8.0238	8.0238	8.0238	8.0238
8.9300	8.1826	7.7944	6.9221	7.2034	6.9147	6.9894	7.7670	7.7670	7.8867	7.2604	7.4646	8.2319	8.2919	7.1573	7.6792	8.3130	7.3873	8.0769	6.9072	8.4206	7.2745	7.7894	7.3690	7.9724	7.5278	7.2677	7.0646	8.4114	8.1568	8.0238	8.0238	8.0238	8.0238	8.0238	8.0238	8.0238	8.0238	8.0238	8.0238	8.0238	8.0238	8.0238	8.0238	8.0238	8.0238	8.0238	8.0238	8.0238	8.0238
8.9400	8.1826	7.7944	6.9221	7.2034	6.9147	6.9894	7.7670	7.7670	7.8867	7.2604	7.4646	8.2319	8.2919	7.1573	7.6792	8.3130	7.3873	8.0769	6.9072	8.4206	7.2745	7.7894	7.3690	7.9724	7.5278	7.2677	7.0646	8.4114	8.1568	8.0238	8.0238	8.0238	8.0238	8.0238	8.0238	8.0238	8.0238	8.0238	8.0238	8.0238	8.0238	8.0238	8.0238	8.0238	8.0238	8.0238	8.0238	8.0238	8.0238
8.9500	8.1826	7.7944	6.9221	7.2034	6.9147	6.9894	7.7670	7.7670	7.8867	7.2604	7.4646	8.2319	8.2919	7.1573	7.6792	8.3130	7.3873	8.0769	6.9072	8.4206	7.2745	7.7894	7.3690	7.9724	7.5278	7.2677	7.0646	8.4114	8.1568	8.0238	8.0238	8.0238	8.0238	8.0238	8.0238	8.0238	8.0238	8.0238	8.0238	8.0238	8.0238	8.0238	8.0238	8.0238	8.0238	8.0238	8.0238	8.0238	8.0238
8.9600	8.1826	7.7944	6.9221	7.2034	6.9147	6.9894	7.7670	7.7670	7.8867	7.2604	7.4646	8.2319	8.2919	7.1573	7.6792	8.3130	7.3873	8.0769	6.9072	8.4206	7.2745	7.7894	7.3690	7.9724	7.5278	7.2677	7.0646	8.4114	8.1568	8.0238	8.0238	8.0238	8.0238	8.0238	8.0238	8.0238	8.0238	8.0238	8.0238	8.0238	8.0238	8.0238	8.0238	8.0238	8.0238	8.0238	8.0238	8.0238	8.0238
8.9700	8.1826	7.7944	6.9221	7.2034	6.9147	6.9894	7.7670	7.7670	7.8867	7.2604	7.4646	8.2319	8.2919	7.1573	7.6792	8.3130	7.3873	8.0769	6.9072	8.4206	7.2745	7.7894	7.3690	7.9724	7.5278	7.2677	7.0646	8.4114	8.1568	8.0238	8.0238	8.0238	8.0238	8.0238	8.0238	8.0238	8.0238	8.0238	8.0238	8.0238	8.0238	8.0238	8.0238	8.0238	8.0238	8.0238	8.0238	8.0238	8.0238
8.9800	8.1826	7.7944	6.9221	7.2034	6.9147	6.9894	7.7670	7.7670	7.8867	7.2604	7.4646	8.2319	8.2919	7.1573	7.6792	8.3130	7.3873	8.0769	6.9072	8.4206	7.2745	7.7894	7.3690	7.9724	7.5278	7.2677	7.0646	8.4114	8.1568	8.0238	8.0238	8.0238	8.0238	8.0238	8.0238	8.0238	8.0238	8.0238	8.0238	8.0238	8.0238	8.0238	8.0238	8.0238	8.0238	8.0238	8.0238	8.0238	8.0238
8.9900	8.1826	7.7944	6.9221	7.2034	6.9147	6.9894	7.7670	7.7670	7.8867	7.2604	7.4646	8.2319	8.2919	7.1573	7.6792	8.3130	7.3873	8.0769	6.9072	8.4206	7.2745	7.7894	7.3690	7.9724	7.5278	7.2677	7.0646	8.4114	8.1568	8.0238	8.0238	8.0238	8.0238	8.0238	8.0238	8.0238	8.0238	8.0238	8.0238	8.0238	8.0238	8.0238	8.0238	8.0238	8.0238	8.0238	8.0238	8.0238	8.0238
9.0000	8.1826	7.7944	6.9221	7.2034	6.9147	6.9894	7.7670	7.7670	7.8867	7.2604	7.4646	8.2319	8.2919	7.1573	7.6792	8.3130	7.3873	8.0769	6.9072	8.4206	7.2745	7.7894	7.3690	7.9724	7.5278	7.2677	7.0646	8.4114	8.1568	8.0238	8.0238	8.0238	8.0238	8.0238	8.0238	8.0238	8.0238	8.0238	8.0238	8.0238	8.0238	8.0238	8.0238	8.0238	8.0238	8.0238	8.0238	8.0238	8.0238
9.0100	8.1826	7.7944	6.9221	7.2034	6.9147	6.9894	7.7670	7.7670	7.8867	7.2604	7.4646	8.2319	8.2919	7.1573	7.6792	8.3130	7.3873	8.0769	6.9072	8.4206	7.2745	7.7894	7.3690	7.9724	7.5278	7.2677	7.0646	8.4114	8.1568	8.0238	8.0238	8.0238	8.0238	8.0238	8.0238	8.0238	8.0238	8.0238	8.0238	8.0238	8.0238	8.0238	8.0238	8.0238	8.0238	8.0238	8.0238	8.0238	8.0238
9.0200	8.1826	7.7944	6.9221	7.2034	6.9147	6.9894	7.7670	7.7670	7.8867	7.2604	7.4646	8.2319	8.2919	7.1573	7.6792	8.3130	7.3873	8.0769	6.9072	8.4206	7.2745	7.7894	7.3690	7.9724	7.5278	7.2677	7.0646	8.4114	8.1568	8.0238	8.0238	8.0238	8.0238	8.0238	8.0238	8.0238	8.0238	8.0238	8.0238	8.0238	8.0238	8.0238	8.0238	8.0238	8.0238	8.0238	8.0238	8.0238	8.0238
9.0300	8.1826	7.7944	6.9221	7.2034	6.9147	6.9894	7.7670	7.7670	7.8867	7.2604	7.4646	8.2319	8.2919	7.1573	7.6792	8.3130	7.3873	8.0769	6.9072	8.4206	7.2745	7.7894	7.3690	7.9724	7.5278	7.2677	7.0646	8.4114	8.1568	8.0238	8.0238	8.0238	8.0238	8.0238	8.0238	8.0238	8.0238	8.0238	8.0238	8.0238	8.0238	8.0238	8.0238	8.0238	8.0238	8.0238	8.0238	8.0238	8.0238
9.0400	8.1826	7.7944	6.9221	7.2034	6.9147	6.9894	7.7670	7.7670	7.8867	7.2604	7.4646	8.2319	8.2919	7.1573	7.6792	8.3130	7.3873	8.0769	6.9072	8.4206	7.2745	7.7894	7.3690	7.9724	7.5278	7.2677	7.0646	8.4114	8.1568	8.0238	8.0238	8.0238	8.0238	8.0238	8.0238	8.0238	8.0238	8.0238	8.0238	8.0238	8.0238	8.0238	8.0238	8.0238	8.0238	8.0238	8.0238	8.0238	8.0238
9.0500	8.1826	7.7944	6.9221	7.2034	6.9147	6.9894	7.7670	7.7670	7.8867	7.2604	7.4646	8.2319	8.2919	7.1573	7.6792	8.3130	7.3873	8.0769	6.9072	8.4206	7.2745	7.7894	7.3690	7.9724	7.5278	7.2677	7.0646	8.4114	8.1568	8.0238	8.0238	8.0238	8.0238	8.0238	8.0238	8.0238	8.0238	8.0238	8.0238	8.0238	8.0238	8.0238	8.0238	8.0238	8.0238	8.0238	8.0238	8.0238	8.0238
9.0600	8.1826	7.7944	6.9221	7.2034	6.9147	6.9894	7.7670	7.7670	7.8867	7.2604	7.4646	8.2319	8.2919	7.1573	7.6792	8.3130	7.3873	8.0769	6.9072	8.4206	7.2745	7.7894	7.3690	7.9724	7.5278	7.2677	7.0646	8.4114	8.1568	8.0238	8.0238	8.0238	8.0238	8.0238	8.0238	8.0238	8.0238	8.0238	8.0238	8.0238	8.0238	8.0238	8.0238	8.0238	8.0238	8.0238	8.0238	8.0238	8.0238
9.0700	8.1826	7.7944	6.9221	7.2034	6.9147	6.9894	7.7670	7.7670	7.8867	7.2604	7.4646	8.2319	8.2919	7.1573	7.6792	8.3130	7.3873	8.0769	6.9072	8.4206	7.2745	7.7894	7.3690	7.9724	7.5278	7.2677	7.0646	8.4114	8.1568	8.0238	8.0238	8.0238	8.0238	8.0238	8.0238	8.0238	8.0238	8.0238	8.0238	8.0238	8.0238	8.0238	8.0238	8.0238	8.0238	8.0238	8.0238	8.0238	8.0238
9.0800	8.1826	7.7944	6.9221	7.2034	6.9147	6.9894	7.7670	7.7670	7.8867	7.2604	7.4646	8.2319	8.2919	7.1573	7.6792	8.3130	7.3873	8.0769	6.9072	8.4206	7.2745	7.7894	7.3690	7.9724	7.5278	7.2677	7.0646	8.4114	8.1568	8.0238	8.0238	8.0238	8.0238	8.0238	8.0238	8.0238	8.0238	8.0238	8.0238	8.0238	8.0238	8.0238	8.0238	8.0238	8.0238	8.0238	8.0238	8.0238	8.0238
9.0900	8.1826	7.7944	6.9221	7.2034	6.9147	6.9894	7.7670	7.7670	7.8867	7.2604	7.4646	8.2319	8.2919	7.1573	7.6792	8.3130	7.3873	8.0769	6.9072	8.4206	7.2745	7.7894	7.3690	7.9724	7.5278	7.2677	7.0646	8.4114	8.1568	8.0238	8.0238	8.0238	8.0238	8.0238	8.0238	8.0238	8.0238	8.0238	8.0238	8.0238	8.0238	8.0238	8.0238	8.0238	8.0238	8.0238	8.0238	8.0238	8.0238
9.1000	8.1826	7.7944	6.9221	7.2034	6.9147	6.9894	7.7670	7.7670	7.8867	7.2604	7.4646	8.2319	8.2919	7.1573	7.6792	8.3130	7.3873	8.0769	6.9072	8.4206	7.2745	7.7894	7.3690	7.9724	7.5278	7.2677	7.0646	8.4114	8.1568	8.0238	8.0238	8.0238	8.0238	8.0238	8.0238	8.0238	8.0238	8.0238	8.0238	8.0238	8.0238	8.0238	8.0238	8.0238	8.0238	8.0238	8.0238	8.0238	8.0238
9.1100	8.1840	7.7955	6.9225	7.2041	6.9151	6.9898	7.7681	7.7681	7.8879	7.2611	7.4655	8.2333	8.2933	7.1579	7.6802	8.3145	7.3881	8.0782	6.9077	8.4221	7.2752	7.7905	7.3698	7.9736	7.5287	7.2684	7.0652	8.4129	8.1581	8.0250	8.0250	8.0250	8.0250	8.0250	8.0250	8.0250	8.0250	8.0250	8.0250	8.0250	8.0250	8.0250	8.0250	8.0250	8.0250	8.0250	8.0250	8.0250	8.0250
9.1200	8.1840	7.7955	6.9225	7.2041	6.9151	6.9898	7.7681	7.7681	7.8879	7.2611	7.4655	8.2333	8.2933	7.1579	7.6802	8.3145	7.3881	8.0782	6.9077	8.4221	7.2752	7.7905	7.3698	7.9736	7.5287	7.2684	7.0652	8.4129	8.1581	8.0250	8.0250	8.0250	8.0250	8.0250	8.0250	8.0250	8.0250	8.0250	8.0250	8.0250	8.0250	8.0250	8.0250	8.0250	8.0250	8.0250	8.0250	8.0250	8.0250
9.1300	8.1840	7.7955	6.9225	7.2041	6.9151	6.9898	7.7681	7.7681	7.8879	7.2611	7.4655	8.2333	8.2933	7.1579	7.6802	8.3145	7.3881	8.0782	6.9077	8.4221	7.2752	7.7905	7.3698	7.9736	7.5287	7.2684	7.0652	8.4129	8.1581	8.0250	8.0250	8.0250	8.0250	8.0250	8.0250	8.0250	8.0250	8.0250	8.0250	8.0250	8.0250	8.0250	8.0250	8.0250	8.0250	8.0250	8.0250	8.0250	8.0250
9.1400	8.1840	7.7955	6.9225	7.2041	6.9151	6.9898	7.7681	7.7681	7.8879	7.2611	7.4655	8.2333	8.2933	7.1579	7.6802	8.3145	7.3881	8.0782	6.9077	8.4221	7.2752	7.7905	7.3698	7.9736	7.5287	7.2684	7.0652	8.4129	8.1581	8.0250	8.0250	8.0250	8.0250	8.0250	8.0250	8.0250	8.0250	8.0250	8.0250	8.0250	8.0250	8.0250	8.0250	8.0250	8.0250	8.0250	8.0250	8.0250	8.0250
9.1500	8.1840	7.7955	6.9225	7.2041	6.9151	6.9898	7.7681	7.7681	7.8879	7.2611	7.4655	8.2333	8.2933	7.1579	7.6802	8.3145	7.3881	8.0782	6.9077	8.4221	7.2752	7.7905	7.3698	7.9736	7.5287	7.2684	7.0652	8.4129	8.1581	8.0250	8.0250	8.0250	8.0250	8.0250	8.0250	8.0250	8.0250	8.0250	8.0250	8.0250	8.0250	8.0250	8.0250	8.0250	8.0250	8.0250	8.0250	8.0250	8.0250
9.1600	8.1840	7.7955	6.9225	7.2041	6.9151	6.9898	7.7681	7.7681	7.8879	7.2611	7.4655	8.2333	8.2933	7.1579	7.6802	8.3145	7.3881	8.0782	6.9077	8.4221	7.2752	7.7905	7.3698	7.9736	7.5287	7.2684	7.0652	8.4129	8.1581	8.0250	8.0250	8.0250	8.0250	8.0250	8.0250	8.0250	8.0250	8.0250	8.0250	8.0250	8.0250	8.0250	8.0250	8.0250	8.0250	8.0250	8.0250	8.0250	8.0250
9.1700	8.1840	7.7955	6.9225	7.2041	6.9151	6.9898	7.7681	7.7681	7.8879	7.2611	7.4655	8.2333	8.2933	7.1579	7.6802	8.3145	7.3881	8.0782	6.9077	8.4221	7.2752	7.7905	7.3698	7.9736	7.5287	7.2684	7.0652	8.4129	8.1581	8.0250	8.0250	8.0250	8.0250	8.0250	8.0250	8.0250	8.0250	8.0250	8.0250	8.0250	8.0250	8.0250	8.0250	8.0250	8.0250	8.0250	8.0250	8.0250	8.0250
9.1800	8.1840	7.7955	6.9225	7.2041	6.9151	6.9898	7.7681	7.7681	7.8879	7.2611	7.4655	8.2333	8.2933	7.1579	7.6802	8.3145	7.3881	8.0782	6.9077	8.4221	7.2752	7.7905	7.3698	7.9736	7.5287	7.2684	7.0652	8.4129	8.1581	8.0250	8.0250	8.0250	8.0250	8.0250	8.0250	8.0250	8.0250	8.0250	8.0250	8.0250	8.0250	8.0250	8.0250	8.0250	8.0250	8.0250	8.0250	8.0250	8.0250
9.1900	8.1840	7.7955	6.9225	7.2041	6.9151	6.9898	7.7681	7.7681	7.8879	7.2611	7.4655	8.2333	8.2933	7.1579	7.6802	8.3145	7.3881	8.0782	6.9077	8.4221	7.2752	7.7905	7.3698	7.9736	7.5287	7.2684	7.0652	8.4129	8.1581	8.0250	8.0250	8.0250	8.0250	8.0250	8.0250	8.0250	8.0250	8.0250	8.0250	8.0250	8.0250	8.0250	8.0250	8.0250	8.0250	8.0250	8.0250	8.0250	8.0250
9.2000	8.1840	7.7955	6.9225	7.2041	6.9151	6.9898	7.7681	7.7681	7.8879	7.2611	7.4655	8.2333	8.2933	7.1579	7.6802	8.3145	7.3881	8.0782	6.9077	8.4221	7.2752	7.7905	7.3698	7.9736	7.5287	7.2684	7.0652	8.4129	8.1581	8.0250	8.0250	8.0250	8.0250	8.0250	8.0250	8.0250	8.0250	8.0250	8.0250	8.0250	8.0250	8.0250	8.0250	8.0250	8.0250	8.0250	8.0250	8.0250	8.0250
9.2100	8.1840	7.7955	6.9225	7.2041	6.9151	6.9898	7.7681	7.7681	7.8879	7.2611	7.4655	8.2333	8.2933	7.1579	7.6802	8.3145	7.3881	8.0782	6.9077	8.4221	7.2752	7.7905	7.3698	7.9736	7.5287	7.2684	7.0652	8.4129	8.1581	8.0250	8.0250	8.0250	8.0250	8.0250	8.0250	8.0250	8.0250	8.0250	8.0250	8.0250	8.0250	8.0250	8.0250	8.0250	8.0250	8.0250	8.0250	8.0250	8.0250
9.2200	8.1840	7.7955	6.9225	7.2041	6.9151	6.9898	7.7681	7.7681	7.8879	7.2611	7.4655	8.2333	8.2933	7.1579	7.6802	8.3145	7.3881	8.0782	6.9077	8.4221	7.2752	7.7905	7.3698	7.9736	7.5287	7.2684	7.0652	8.4129	8.1581	8.0250	8.0250	8.0250	8.0250	8.0250	8.0250	8.0250	8.0250	8.0250	8.0250	8.0250	8.0250	8.0250	8.0250	8.0250	8.0250	8.0250	8.0250	8.0250	8.0250
9.2300	8.1840	7.7955	6.9225	7.2041	6.9151	6.9898	7.7681	7.7681	7.8879	7.2611	7.4655	8.2333	8.2933	7.1579	7.6802	8.3145	7.3881	8.0782	6.9077	8.4221	7.2752	7.7905	7.3698	7.9736	7.5287	7.2684	7.0652	8.4129	8.1581	8.0250	8.0250	8.0250	8.0250	8.0250	8.0250	8.0250	8.0250	8.0250	8.0250	8.0250	8.0250	8.0250	8.0250	8.0250	8.0250	8.0250	8.0250	8.0250	8.0250
9.2400	8.1840	7.7955	6.9225	7.2041	6.9151	6.9898	7.7681	7.7681	7.8879	7.2611	7.4655	8.2333	8.2933	7.1579	7.6802	8.3145	7.3881	8.0782	6.9077	8.4221	7.2752	7.7905	7.3698	7.9736	7.5287	7.2684	7.0652	8.4129	8.1581	8.0250	8.0250	8.0250	8.0250	8.0250	8.0250	8.0250	8.0250	8.0250	8.0250	8.0250	8.0250	8.0250	8.0250	8.0250	8.0250	8.0250	8.0250	8.0250	8.0250
9.2500	8.1840	7.7955	6.9225	7.2041	6.9151	6.9898	7.7681	7.7681	7.8879	7.2611	7.4655	8.2333	8.2933	7.1579	7.6802	8.3145	7.3881	8.0782	6.9077	8.4221	7.2752	7.7905	7.3698	7.9736	7.5287	7.2684	7.0652	8.4129	8.1581	8.0250	8.0250	8.0250	8.0250	8.0250	8.0250	8.0250	8.0250	8.0250	8.0250	8.0250	8.0250	8.0250	8.0250	8.0250	8.0250	8.0250	8.0250	8.0250	8.0250
9.2600	8.1840	7.7955	6.9225	7.2041	6.9151	6.9898	7.7681	7.7681	7.8879	7.2611	7.4655	8.2333	8.2933	7.1579	7.6802	8.3145	7.3881	8.0782	6.9077	8.4221	7.2752	7.7905	7.3698	7.9736	7.5287	7.2684	7.0652	8.4129	8.1581	8.0250	8.0250	8.0250	8.0250	8.0250	8.0250	8.0250	8.0250	8.0250	8.0250	8.0250	8.0250	8.0250	8.0250	8.0250	8.0250	8.0250	8.0250	8.0250	8.0250
9.2700	8.1840	7.7955	6.9225	7.2041	6.9151	6.9898	7.7681	7.7681	7.8879	7.2611	7.4655	8.2333	8.2933	7.1579	7.6802	8.3145	7.3881	8.0782	6.9077	8.4221	7.2752	7.7905	7.3698	7.9736	7.5287	7.2684	7.0652	8.4129	8.1581	8.0250	8.0250	8.0250	8.0250	8.0250	8.0250	8.0250	8.0250	8.0250	8.0250	8.0250	8.0250	8.0250	8.0250	8.0250	8.0250	8.0250	8.0250	8.0250	8.0250
9.2800	8.1840	7.7955	6.9225	7.2041	6.9151	6.9898	7.7681	7.7681	7.8879	7.2611	7.4655	8.2333	8.2933	7.1579	7.6802	8.3145	7.3881	8.0782	6.9077	8.4221	7.2752	7.7905	7.3698	7.9736	7.5287	7.2684	7.0652	8.4129	8.1581	8.0250	8.0250	8.0250	8.0250	8.0250	8.0250	8.0250	8.0250	8.0250	8.0250	8.0250	8.0250	8.0250	8.0250	8.0250	8.0250	8.0250	8.0250	8.0250	8.0250
9.2900	8.1840	7.7955	6.9225	7.2041	6.9151	6.9898	7.7681	7.7681	7.8879	7.2611	7.4655	8.2333	8.2933	7.1579	7.6802	8.3145	7.3881	8.0782	6.9077	8.4221	7.2752	7.7905	7.3698	7.9736	7.5287	7.2684	7.0652	8.4129	8.1581	8.0250	8.0250	8.0250	8.0250	8.0250	8.0250	8.0250	8.0250	8.0250	8.0250	8.0250	8.0250	8.0250	8.0250	8.0250	8.0250	8.0250	8.0250	8.0250	8.0250
9.3000	8.1840	7.7955	6.9225	7.2041	6.9151	6.9898	7.7681	7.7681	7.8879	7.2611	7.4655	8.2333	8.2933	7.1579	7.6802	8.3145	7.3881	8.0782	6.9077	8.4221	7.2752	7.7905	7.3698	7.9736	7.5287	7.2684	7.0652	8.4129	8.1581	8.0250	8.0250	8.0250	8.0250	8.0250	8.0250	8.0250	8.0250	8.0250	8.0250	8.0250	8.0250	8.0250	8.0250	8.0250	8.0250	8.0250	8.0250	8.0250	8.0250
9.3100	8.1757	7.7874	6.9148	7.1964	6.9075	6.9821	7.7601	7.7601	7.8797	7.2532	7.4575	8.2250	8.2850	7.1501	7.6722	8.3061	7.3802	8.0700	6.9000	8.4138	7.2674	7.7825	7.3620	7.9655	7.5207	7.2605	7.0575	8.4046	8.1499	8.0169	8.0169	8.0169	8.0169	8.0169	8.0169	8.0169	8.0169	8.0169	8.0169	8.0169	8.0169	8.0169	8.0169	8.0169	8.0169	8.0169	8.0169	8.0169	8.0169
9.3200	8.1757	7.7874	6.9148	7.1964	6.9075	6.9821	7.7601	7.7601	7.8797	7.2532	7.4575	8.2250	8.2850	7.1501	7.6722	8.3061	7.3802	8.0700	6.9000	8.4138	7.2674	7.7825	7.3620	7.9655	7.5207	7.2605	7.0575	8.4046	8.1499	8.0169	8.0169	8.0169	8.0169	8.0169	8.0169	8.0169	8.0169	8.0169	8.0169	8.0169	8.0169	8.0169	8.0169	8.0169	8.0169	8.0169	8.0169	8.0169	8.0169
9.3300	8.1757	7.7874	6.9148	7.1964	6.9075	6.9821	7.7601	7.7601	7.8797	7.2532	7.4575	8.2250	8.2850	7.1501	7.6722	8.3061	7.3802	8.0700	6.9000	8.4138	7.2674	7.7825	7.3620	7.9655	7.5207	7.2605	7.0575	8.4046	8.1499	8.0169	8.0169	8.0169	8.0169	8.0169	8.0169	8.0169	8.0169	8.0169	8.0169	8.0169	8.0169	8.0169	8.0169	8.0169	8.0169	8.0169	8.0169	8.0169	8.0169
9.3400	8.1757	7.7874	6.9148	7.1964	6.9075	6.9821	7.7601	7.7601	7.8797	7.2532	7.4575	8.2250	8.2850	7.1501	7.6722	8.3061	7.3802	8.0700	6.9000	8.4138	7.2674	7.7825	7.3620	7.9655	7.5207	7.2605	7.0575	8.4046	8.1499	8.0169	8.0169	8.0169	8.0169	8.0169	8.0169	8.0169	8.0169	8.0169	8.0169	8.0169	8.0169	8.0169	8.0169	8.0169	8.0169	8.0169	8.0169	8.0169	8.0169
9.3500	8.1757	7.7874	6.9148	7.1964	6.9075	6.9821	7.7601	7.7601	7.8797	7.2532	7.4575	8.2250	8.2850	7.1501	7.6722	8.3061	7.3802	8.0700	6.9000	8.4138	7.2674	7.7825	7.3620	7.9655	7.5207	7.2605	7.0575	8.4046	8.1499	8.0169	8.0169	8.0169	8.0169	8.0169	8.0169	8.0169	8.0169	8.0169	8.0169	8.0169	8.0169	8.0169	8.0169	8.0169	8.0169	8.0169	8.0169	8.0169	8.0169
9.3600	8.1757	7.7874	6.9148	7.1964	6.9075	6.9821	7.7601	7.7601	7.8797	7.2532	7.4575	8.2250	8.2850	7.1501	7.6722	8.3061	7.3802	8.0700	6.9000	8.4138	7.2674	7.7825	7.3620	7.9655	7.5207	7.2605	7.0575	8.4046	8.1499	8.0169	8.0169	8.0169	8.0169	8.0169	8.0169	8.0169	8.0169	8.0169	8.0169	8.0169	8.0169	8.0169	8.0169	8.0169	8.0169	8.0169	8.0169	8.0169	8.0169
9.3700	8.1757	7.7874	6.9148	7.1964	6.9075	6.9821	7.7601	7.7601	7.8797	7.2532	7.4575	8.2250	8.2850	7.1501	7.6722	8.3061	7.3802	8.0700	6.9000	8.4138	7.2674	7.7825	7.3620	7.9655	7.5207	7.2605	7.0575	8.4046	8.1499	8.0169	8.0169	8.0169	8.0169	8.0169	8.0169	8.0169	8.0169	8.0169	8.0169	8.0169	8.0169	8.0169	8.0169	8.0169	8.0169	8.0169	8.0169	8.0169	8.0169
9.3800	8.1757	7.7874	6.9148	7.1964	6.9075	6.9821	7.7601	7.7601	7.8797	7.2532	7.4575	8.2250	8.2850	7.1501	7.6722	8.3061	7.3802	8.0700	6.9000	8.4138	7.2674	7.7825	7.3620	7.9655	7.5207	7.2605	7.0575	8.4046	8.1499	8.0169	8.0169	8.0169	8.0169	8.0169	8.0169	8.0169	8.0169	8.0169	8.0169	8.0169	8.0169	8.0169	8.0169	8.0169	8.0169	8.0169	8.0169	8.0169	8.0169
9.3900	8.1757	7.7874	6.9148	7.1964	6.9075	6.9821	7.7601	7.7601	7.8797	7.2532	7.4575	8.2250	8.2850	7.1501	7.6722	8.3061	7.3802	8.0700	6.9000	8.4138	7.2674	7.7825	7.3620	7.9655	7.5207	7.2605	7.0575	8.4046	8.1499	8.0169	8.0169	8.0169	8.0169	8.0169	8.0169	8.0169	8.0169	8.0169	8.0169	8.0169	8.0169	8.0169	8.0169	8.0169	8.0169	8.0169	8.0169	8.0169	8.0169
9.4000	8.1757	7.7874	6.9148	7.1964	6.9075	6.9821	7.7601	7.7601	7.8797	7.2532	7.4575	8.2250	8.2850	7.1501	7.6722	8.3061	7.3802	8.0700	6.9000	8.4138	7.2674	7.7825	7.3620	7.9655	7.5207	7.2605	7.0575	8.4046	8.1499	8.0169	8.0169	8.0169	8.0169	8.0169	8.0169	8.0169	8.0169	8.0169	8.0169	8.0169	8.0169	8.0169	8.0169	8.0169	8.0169	8.0169	8.0169	8.0169	8.0169
9.4100	8.1757	7.7874	6.9148	7.1964	6.9075	6.9821	7.7601	7.7601	7.8797	7.2532	7.4575	8.2250	8.2850	7.1501	7.6722	8.3061	7.3802	8.0700	6.9000	8.4138	7.2674	7.7825	7.3620	7.9655	7.5207	7.2605	7.0575	8.4046	8.1499	8.0169	8.0169	8.0169	8.0169	8.0169	8.0169	8.0169	8.0169	8.0169	8.0169	8.0169	8.0169	8.0169	8.0169	8.0169	8.0169	8.0169	8.0169	8.0169	8.0169
9.4200	8.1757	7.7874	6.9148	7.1964	6.9075	6.9821	7.7601	7.7601	7.8797	7.2532	7.4575	8.2250	8.2850	7.1501	7.6722	8.3061	7.3802	8.0700	6.9000	8.4138	7.2674	7.7825	7.3620	7.9655	7.5207	7.2605	7.0575	8.4046	8.1499	8.0169	8.0169	8.0169	8.0169	8.0169	8.0169	8.0169	8.0169	8.0169	8.0169	8.0169	8.0169	8.0169	8.0169	8.0169	8.0169	8.0169	8.0169	8.0169	8.0169
9.4300	8.1757	7.7874	6.9148	7.1964	6.9075	6.9821	7.7601	7.7601	7.8797	7.2532	7.4575	8.2250	8.2850	7.1501	7.6722	8.3061	7.3802	8.0700	6.9000	8.4138	7.2674	7.7825	7.3620	7.9655	7.5207	7.2605	7.0575	8.4046	8.1499	8.0169	8.0169	8.0169	8.0169	8.0169	8.0169	8.0169	8.0169	8.0169	8.0169	8.0169	8.0169	8.0169	8.0169	8.0169	8.0169	8.0169	8.0169	8.0169	8.0169
9.4400	8.1757	7.7874	6.9148	7.1964	6.9075	6.9821	7.7601	7.7601	7.8797	7.2532	7.4575	8.2250	8.2850	7.1501	7.6722	8.3061	7.3802	8.0700	6.9000	8.4138	7.2674	7.7825	7.3620	7.9655	7.5207	7.2605	7.0575	8.4046	8.1499	8.0169	8.0169	8.0169	8.0169	8.0169	8.0169	8.0169	8.0169	8.0169	8.0169	8.0169	8.0169	8.0169	8.0169	8.0169	8.0169	8.0169	8.0169	8.0169	8.0169
9.4500	8.1757	7.7874	6.9148	7.1964	6.9075	6.9821	7.7601	7.7601	7.8797	7.2532	7.4575	8.2250	8.2850	7.1501	7.6722	8.3061	7.3802	8.0700	6.9000	8.4138	7.2674	7.7825	7.3620	7.9655	7.5207	7.2605	7.0575	8.4046	8.1499	8.0169	8.0169	8.0169	8.0169	8.0169	8.0169	8.0169	8.0169	8.0169	8.0169	8.0169	8.0169	8.0169	8.0169	8.0169	8.0169	8.0169	8.0169	8.0169	8.0169
9.4600	8.1757	7.7874	6.9148	7.1964	6.9075	6.9821	7.7601	7.7601	7.8797	7.2532	7.4575	8.2250	8.2850	7.1501	7.6722	8.3061	7.3802	8.0700	6.9000	8.4138	7.2674	7.7825	7.3620	7.9655	7.5207	7.2605	7.0575	8.4046	8.1499	8.0169	8.0169	8.0169	8.0169	8.0169	8.0169	8.0169	8.0169	8.0169	8.0169	8.0169	8.0169	8.0169	8.0169	8.0169	8.0169	8.0169	8.0169	8.0169	8.0169
9.4700	8.1757	7.7874	6.9148	7.1964	6.9075	6.9821	7.7601	7.7601	7.8797	7.2532	7.4575	8.2250	8.2850	7.1501	7.6722	8.3061	7.3802	8.0700	6.9000	8.4138	7.2674	7.7825	7.3620	7.9655	7.5207	7.2605	7.0575	8.4046	8.1499	8.0169	8.0169	8.0169	8.0169	8.0169	8.0169	8.0169	8.0169	8.0169	8.0169	8.0169	8.0169	8.0169	8.0169	8.0169	8.0169	8.0169	8.0169	8.0169	8.0169
9.4800	8.1757	7.7874	6.9148	7.1964	6.9075	6.9821	7.7601	7.7601	7.8797	7.2532	7.4575	8.2250	8.2850	7.1501	7.6722	8.3061	7.3802	8.0700	6.9000	8.4138	7.2674	7.7825	7.3620	7.9655	7.5207	7.2605	7.0575	8.4046	8.1499	8.0169	8.0169	8.0169	8.0169	8.0169	8.0169	8.0169	8.0169	8.0169	8.0169	8.0169	8.0169	8.0169	8.0169	8.0169	8.0169	8.0169	8.0169	8.0169	8.0169
9.4900	8.1757	7.7874	6.9148	7.1964	6.9075	6.9821	7.7601	7.7601	7.8797	7.2532	7.4575	8.2250	8.2850	7.1501	7.6722	8.3061	7.3802	8.0700	6.9000	8.4138	7.2674	7.7825	7.3620	7.9655	7.5207	7.2605	7.0575	8.4046	8.1499	8.0169	8.0169	8.0169	8.0169	8.0169	8.0169	8.0169	8.0169	8.0169	8.0169	8.0169	8.0169	8.0169	8.0169	8.0169	8.0169	8.0169	8.0169	8.0169	8.0169
9.5000	8.1757	7.7874	6.9148	7.1964	6.9075	6.9821	7.7601	7.7601	7.8797	7.2532	7.4575	8.2250	8.2850	7.1501	7.6722	8.3061	7.3802	8.0700	6.9000	8.4138	7.2674	7.7825	7.3620	7.9655	7.5207	7.2605	7.0575	8.4046	8.1499	8.0169	8.0169	8.0169	8.0169	8.0169	8.0169	8.0169	8.0169	8.0169	8.0169	8.0169	8.0169	8.0169	8.0169	8.0169	8.0169	8.0169	8.0169	8.0169	8.0169
9.5100	8.1579	7.7701	6.8989	7.1801	6.8916	6.9662	7.7429	7.7429	7.8623	7.2368	7.4408	8.2071	8.2669	7.1339	7.6551	8.2880	7.3636	8.0523	6.8842	8.3955	7.2510	7.7653	7.3455	7.9479	7.5039	7.2441	7.0414	8.3863	8.1320	7.9992	7.9992	7.9992	7.9992	7.9992	7.9992	7.9992	7.9992	7.9992	7.9992	7.9992	7.9992	7.9992	7.9992	7.9992	7.9992	7.9992	7.9992	7.9992	7.9992
9.5200	8.1579	7.7701	6.8989	7.1801	6.8916	6.9662	7.7429	7.7429	7.8623	7.2368	7.4408	8.2071	8.2669	7.1339	7.6551	8.2880	7.3636	8.0523	6.8842	8.3955	7.2510	7.7653	7.3455	7.9479	7.5039	7.2441	7.0414	8.3863	8.1320	7.9992	7.9992	7.9992	7.9992	7.9992	7.9992	7.9992	7.9992	7.9992	7.9992	7.9992	7.9992	7.9992	7.9992	7.9992	7.9992	7.9992	7.9992	7.9992	7.9992
9.5300	8.1579	7.7701	6.8989	7.1801	6.8916	6.9662	7.7429	7.7429	7.8623	7.2368	7.4408	8.2071	8.2669	7.1339	7.6551	8.2880	7.3636	8.0523	6.8842	8.3955	7.2510	7.7653	7.3455	7.9479	7.5039	7.2441	7.0414	8.3863	8.1320	7.9992	7.9992	7.9992	7.9992	7.9992	7.9992	7.9992	7.9992	7.9992	7.9992	7.9992	7.9992	7.9992	7.9992	7.9992	7.9992	7.9992	7.9992	7.9992	7.9992
9.5400	8.1579	7.7701	6.8989	7.1801	6.8916	6.9662	7.7429	7.7429	7.8623	7.2368	7.4408	8.2071	8.2669	7.1339	7.6551	8.2880	7.3636	8.0523	6.8842	8.3955	7.2510	7.7653	7.3455	7.9479	7.5039	7.2441	7.0414	8.3863	8.1320	7.9992	7.9992	7.9992	7.9992	7.9992	7.9992	7.9992	7.9992	7.9992	7.9992	7.9992	7.9992	7.9992	7.9992	7.9992	7.9992	7.9992	7.9992	7.9992	7.9992
9.5500	8.1579	7.7701	6.8989	7.1801	6.8916	6.9662	7.7429	7.7429	7.8623	7.2368	7.4408	8.2071	8.2669	7.1339	7.6551	8.2880	7.3636	8.0523	6.8842	8.3955	7.2510	7.7653	7.3455	7.9479	7.5039	7.2441	7.0414	8.3863	8.1320	7.9992	7.9992	7.9992	7.9992	7.9992	7.9992	7.9992	7.9992	7.9992	7.9992	7.9992	7.9992	7.9992	7.9992	7.9992	7.9992	7.9992	7.9992	7.9992	7.9992
9.5600	8.1579	7.7701	6.8989	7.1801	6.8916	6.9662	7.7429	7.7429	7.8623	7.2368	7.4408	8.2071	8.2669	7.1339	7.6551	8.2880	7.3636	8.0523	6.8842	8.3955	7.2510	7.7653	7.3455	7.9479	7.5039	7.2441	7.0414	8.3863	8.1320	7.9992	7.9992	7.9992	7.9992	7.9992	7.9992	7.9992	7.9992	7.9992	7.9992	7.9992	7.9992	7.9992	7.9992	7.9992	7.9992	7.9992	7.9992	7.9992	7.9992
9.5700	8.1579	7.7701	6.8989	7.1801	6.8916	6.9662	7.7429	7.7429	7.8623	7.2368	7.4408	8.2071	8.2669	7.1339	7.6551	8.2880	7.3636	8.0523	6.8842	8.3955	7.2510	7.7653	7.3455	7.9479	7.5039	7.2441	7.0414	8.3863	8.1320	7.9992	7.9992	7.9992	7.9992	7.9992	7.9992	7.9992	7.9992	7.9992	7.9992	7.9992	7.9992	7.9992	7.9992	7.9992	7.9992	7.9992	7.9992	7.9992	7.9992
9.5800	8.1579	7.7701	6.8989	7.1801	6.8916	6.9662	7.7429	7.7429	7.8623	7.2368	7.4408	8.2071	8.2669	7.1339	7.6551	8.2880	7.3636	8.0523	6.8842	8.3955	7.2510	7.7653	7.3455	7.9479	7.5039	7.2441	7.0414	8.3863	8.1320	7.9992	7.9992	7.9992	7.9992	7.9992	7.9992	7.9992	7.9992	7.9992	7.9992	7.9992	7.9992	7.9992	7.9992	7.9992	7.9992	7.9992	7.9992	7.9992	7.9992
9.5900	8.1579	7.7701	6.8989	7.1801	6.8916	6.9662	7.7429	7.7429	7.8623	7.2368	7.4408	8.2071	8.2669	7.1339	7.6551	8.2880	7.3636	8.0523	6.8842	8.3955	7.2510	7.7653	7.3455	7.9479	7.5039	7.2441	7.0414	8.3863	8.1320	7.9992	7.9992	7.9992	7.9992	7.9992	7.9992	7.9992	7.9992	7.9992	7.9992	7.9992	7.9992	7.9992	7.9992	7.9992	7.9992	7.9992	7.9992	7.9992	7.9992
9.6000	8.1579	7.7701	6.8989	7.1801	6.8916	6.9662	7.7429	7.7429	7.8623	7.2368	7.4408	8.2071	8.2669	7.1339	7.6551	8.2880	7.3636	8.0523	6.8842	8.3955	7.2510	7.7653	7.3455	7.9479	7.5039	7.2441	7.0414	8.3863	8.1320	7.9992	7.9992	7.9992	7.9992	7.9992	7.9992	7.9992	7.9992	7.9992	7.9992	7.9992	7.9992	7.9992	7.9992	7.9992	7.9992	7.9992	7.9992	7.9992	7.9992
9.6100	8.1579	7.7701	6.8989	7.1801	6.8916	6.9662	7.7429	7.7429	7.8623	7.2368	7.4408	8.2071	8.2669	7.1339	7.6551	8.2880	7.3636	8.0523	6.8842	8.3955	7.2510	7.7653	7.3455	7.9479	7.5039	7.2441	7.0414	8.3863	8.1320	7.9992	7.9992	7.9992	7.9992	7.9992	7.9992	7.9992	7.9992	7.9992	7.9992	7.9992	7.9992	7.9992	7.9992	7.9992	7.9992	7.9992	7.9992	7.9992	7.9992
9.6200	8.1579	7.7701	6.8989	7.1801	6.8916	6.9662	7.7429	7.7429	7.8623	7.2368	7.4408	8.2071	8.2669	7.1339	7.6551	8.2880	7.3636	8.0523	6.8842	8.3955	7.2510	7.7653	7.3455	7.9479	7.5039	7.2441	7.0414	8.3863	8.1320	7.9992	7.9992	7.9992	7.9992	7.9992	7.9992	7.9992	7.9992	7.9992	7.9992	7.9992	7.9992	7.9992	7.9992	7.9992	7.9992	7.9992	7.9992	7.9992	7.9992
9.6300	8.1579	7.7701	6.8989	7.1801	6.8916	6.9662	7.7429	7.7429	7.8623	7.2368	7.4408	8.2071	8.2669	7.1339	7.6551	8.2880	7.3636	8.0523	6.8842	8.3955	7.2510	7.7653	7.3455	7.9479	7.5039	7.2441	7.0414	8.3863	8.1320	7.9992	7.9992	7.9992	7.9992	7.9992	7.9992	7.9992	7.9992	7.9992	7.9992	7.9992	7.9992	7.9992	7.9992	7.9992	7.9992	7.9992	7.9992	7.9992	7.9992
9.6400	8.1579	7.7701	6.8989	7.1801	6.8916	6.9662	7.7429	7.7429	7.8623	7.2368	7.4408	8.2071	8.2669	7.1339	7.6551	8.2880	7.3636	8.0523	6.8842	8.3955	7.2510	7.7653	7.3455	7.9479	7.5039	7.2441	7.0414	8.3863	8.1320	7.9992	7.9992	7.9992	7.9992	7.9992	7.9992	7.9992	7.9992	7.9992	7.9992	7.9992	7.9992	7.9992	7.9992	7.9992	7.9992	7.9992	7.9992	7.9992	7.9992
9.6500	8.1579	7.7701	6.8989	7.1801	6.8916	6.9662	7.7429	7.7429	7.8623	7.2368	7.4408	8.2071	8.2669	7.1339	7.6551	8.2880	7.3636	8.0523	6.8842	8.3955	7.2510	7.7653	7.3455	7.9479	7.5039	7.2441	7.0414	8.3863	8.1320	7.9992	7.9992	7.9992	7.9992	7.9992	7.9992	7.9992	7.9992	7.9992	7.9992	7.9992	7.9992	7.9992	7.9992	7.9992	7.9992	7.9992	7.9992	7.9992	7.9992
9.6600	8.1579	7.7701	6.8989	7.1801	6.8916	6.9662	7.7429	7.7429	7.8623	7.2368	7.4408	8.2071	8.2669	7.1339	7.6551	8.2880	7.3636	8.0523	6.8842	8.3955	7.2510	7.7653	7.3455	7.9479	7.5039	7.2441	7.0414	8.3863	8.1320	7.9992	7.9992	7.9992	7.9992	7.9992	7.9992	7.9992	7.9992	7.9992	7.9992	7.9992	7.9992	7.9992	7.9992	7.9992	7.9992	7.9992	7.9992	7.9992	7.9992
9.6700	8.1579	7.7701	6.8989	7.1801	6.8916	6.9662	7.7429	7.7429	7.8623	7.2368	7.4408	8.2071	8.2669	7.1339	7.6551	8.2880	7.3636	8.0523	6.8842	8.3955	7.2510	7.7653	7.3455	7.9479	7.5039	7.2441	7.0414	8.3863	8.1320	7.9992	7.9992	7.9992	7.9992	7.9992	7.9992	7.9992	7.9992	7.9992	7.9992	7.9992	7.9992	7.9992	7.9992	7.9992	7.9992	7.9992	7.9992	7.9992	7.9992
9.6800	8.1579	7.7701	6.8989	7.1801	6.8916	6.9662	7.7429	7.7429	7.8623	7.2368	7.4408	8.2071	8.2669	7.1339	7.6551	8.2880	7.3636	8.0523	6.8842	8.3955	7.2510	7.7653	7.3455	7.9479	7.5039	7.2441	7.0414	8.3863	8.1320	7.9992	7.9992	7.9992	7.9992	7.9992	7.9992	7.9992	7.9992	7.9992	7.9992	7.9992	7.9992	7.9992	7.9992	7.9992	7.9992	7.9992	7.9992	7.9992	7.9992
9.6900	8.1579	7.7701	6.8989	7.1801	6.8916	6.9662	7.7429	7.7429	7.8623	7.2368	7.4408	8.2071	8.2669	7.1339	7.6551	8.2880	7.3636	8.0523	6.8842	8.3955	7.2510	7.7653	7.3455	7.9479	7.5039	7.2441	7.0414	8.3863	8.1320	7.9992	7.9992	7.9992	7.9992	7.9992	7.9992	7.9992	7.9992	7.9992	7.9992	7.9992	7.9992	7.9992	7.9992	7.9992	7.9992	7.9992	7.9992	7.9992	7.9992
9.7000	8.1579	7.7701	6.8989	7.1801	6.8916	6.9662	7.7429	7.7429	7.8623	7.2368	7.4408	8.2071	8.2669	7.1339	7.6551	8.2880	7.3636	8.0523	6.8842	8.3955	7.2510	7.7653	7.3455	7.9479	7.5039	7.2441	7.0414	8.3863	8.1320	7.9992	7.9992	7.9992	7.9992	7.9992	7.9992	7.9992	7.9992	7.9992	7.9992	7.9992	7.9992	7.9992	7.9992	7.9992	7.9992	7.9992	7.9992	7.9992	7.9992
9.7100	8.1303	7.7437	6.8750	7.1554	6.8677	6.9420	7.7166	7.7166	7.8357	7.2119	7.4153	8.1794	8.2391	7.1093	7.6290	8.2601	7.3383	8.0251	6.8603	8.3673	7.2260	7.7389	7.3203	7.9210	7.4783	7.2192	7.0171	8.3581	8.1046	7.9722	7.9722	7.9722	7.9722	7.9722	7.9722	7.9722	7.9722	7.9722	7.9722	7.9722	7.9722	7.9722	7.9722	7.9722	7.9722	7.9722	7.9722	7.9722	7.9722
9.7200	8.1303	7.7437	6.8750	7.1554	6.8677	6.9420	7.7166	7.7166	7.8357	7.2119	7.4153	8.1794	8.2391	7.1093	7.6290	8.2601	7.3383	8.0251	6.8603	8.3673	7.2260	7.7389	7.3203	7.9210	7.4783	7.2192	7.0171	8.3581	8.1046	7.9722	7.9722	7.9722	7.9722	7.9722	7.9722	7.9722	7.9722	7.9722	7.9722	7.9722	7.9722	7.9722	7.9722	7.9722	7.9722	7.9722	7.9722	7.9722	7.9722
9.7300	8.1303	7.7437	6.8750	7.1554	6.8677	6.9420	7.7166	7.7166	7.8357	7.2119	7.4153	8.1794	8.2391	7.1093	7.6290	8.2601	7.3383	8.0251	6.8603	8.3673	7.2260	7.7389	7.3203	7.9210	7.4783	7.2192	7.0171	8.3581	8.1046	7.9722	7.9722	7.9722	7.9722	7.9722	7.9722	7.9722	7.9722	7.9722	7.9722	7.9722	7.9722	7.9722	7.9722	7.9722	7.9722	7.9722	7.9722	7.9722	7.9722
9.7400	8.1303	7.7437	6.8750	7.1554	6.8677	6.9420	7.7166	7.7166	7.8357	7.2119	7.4153	8.1794	8.2391	7.1093	7.6290	8.2601	7.3383	8.0251	6.8603	8.3673	7.2260	7.7389	7.3203	7.9210	7.4783	7.2192	7.0171	8.3581	8.1046	7.9722	7.9722	7.9722	7.9722	7.9722	7.9722	7.9722	7.9722	7.9722	7.9722	7.9722	7.9722	7.9722	7.9722	7.9722	7.9722	7.9722	7.9722	7.9722	7.9722
9.7500	8.1303	7.7437	6.8750	7.1554	6.8677	6.9420	7.7166	7.7166	7.8357	7.2119	7.4153	8.1794	8.2391	7.1093	7.6290	8.2601	7.3383	8.0251	6.8603	8.3673	7.2260	7.7389	7.3203	7.9210	7.4783	7.2192	7.0171	8.3581	8.1046	7.9722	7.9722	7.9722	7.9722	7.9722	7.9722	7.9722	7.9722	7.9722	7.9722	7.9722	7.9722	7.9722	7.9722	7.9722	7.9722	7.9722	7.9722	7.9722	7.9722
9.7600	8.1303	7.7437	6.8750	7.1554	6.8677	6.9420	7.7166	7.7166	7.8357	7.2119	7.4153	8.1794	8.2391	7.1093	7.6290	8.2601	7.3383	8.0251	6.8603	8.3673	7.2260	7.7389	7.3203	7.9210	7.4783	7.2192	7.0171	8.3581	8.1046	7.9722	7.9722	7.9722	7.9722	7.9722	7.9722	7.9722	7.9722	7.9722	7.9722	7.9722	7.9722	7.9722	7.9722	7.9722	7.9722	7.9722	7.9722	7.9722	7.9722
9.7700	8.1303	7.7437	6.8750	7.1554	6.8677	6.9420	7.7166	7.7166	7.8357	7.2119	7.4153	8.1794	8.2391	7.1093	7.6290	8.2601	7.3383	8.0251	6.8603	8.3673	7.2260	7.7389	7.3203	7.9210	7.4783	7.2192	7.0171	8.3581	8.1046	7.9722	7.9722	7.9722	7.9722	7.9722	7.9722	7.9722	7.9722	7.9722	7.9722	7.9722	7.9722	7.9722	7.9722	7.9722	7.9722	7.9722	7.9722	7.9722	7.9722
9.7800	8.1303	7.7437	6.8750	7.1554	6.8677	6.9420	7.7166	7.7166	7.8357	7.2119	7.4153	8.1794	8.2391	7.1093	7.6290	8.2601	7.3383	8.0251	6.8603	8.3673	7.2260	7.7389	7.3203	7.9210	7.4783	7.2192	7.0171	8.3581	8.1046	7.9722	7.9722	7.9722	7.9722	7.9722	7.9722	7.9722	7.9722	7.9722	7.9722	7.9722	7.9722	7.9722	7.9722	7.9722	7.9722	7.9722	7.9722	7.9722	7.9722
9.7900	8.1303	7.7437	6.8750	7.1554	6.8677	6.9420	7.7166	7.7166	7.8357	7.2119	7.4153	8.1794	8.2391	7.1093	7.6290	8.2601	7.3383	8.0251	6.8603	8.3673	7.2260	7.7389	7.3203	7.9210	7.4783	7.2192	7.0171	8.3581	8.1046	7.9722	7.9722	7.9722	7.9722	7.9722	7.9722	7.9722	7.9722	7.9722	7.9722	7.9722	7.9722	7.9722	7.9722	7.9722	7.9722	7.9722	7.9722	7.9722	7.9722
9.8000	8.1303	7.7437	6.8750	7.1554	6.8677	6.9420	7.7166	7.7166	7.8357	7.2119	7.4153	8.1794	8.2391	7.1093	7.6290	8.2601	7.3383	8.0251	6.8603	8.3673	7.2260	7.7389	7.3203	7.9210	7.4783	7.2192	7.0171	8.3581	8.1046	7.9722	7.9722	7.9722	7.9722	7.9722	7.9722	7.9722	7.9722	7.9722	7.9722	7.9722	7.9722	7.9722	7.9722	7.9722	7.9722	7.9722	7.9722	7.9722	7.9722
9.8100	8.1303	7.7437	6.8750	7.1554	6.8677	6.9420	7.7166	7.7166	7.8357	7.2119	7.4153	8.1794	8.2391	7.1093	7.6290	8.2601	7.3383	8.0251	6.8603	8.3673	7.2260	7.7389	7.3203	7.9210	7.4783	7.2192	7.0171	8.3581	8.1046	7.9722	7.9722	7.9722	7.9722	7.9722	7.9722	7.9722	7.9722	7.9722	7.9722	7.9722	7.9722	7.9722	7.9722	7.9722	7.9722	7.9722	7.9722	7.9722	7.9722
9.8200	8.1303	7.7437	6.8750	7.1554	6.8677	6.9420	7.7166	7.7166	7.8357	7.2119	7.4153	8.1794	8.2391	7.1093	7.6290	8.2601	7.3383	8.0251	6.8603	8.3673	7.2260	7.7389	7.3203	7.9210	7.4783	7.2192	7.0171	8.3581	8.1046	7.9722	7.9722	7.9722	7.9722	7.9722	7.9722	7.9722	7.9722	7.9722	7.9722	7.9722	7.9722	7.9722	7.9722	7.9722	7.9722	7.9722	7.9722	7.9722	7.9722
9.8300	8.1303	7.7437	6.8750	7.1554	6.8677	6.9420	7.7166	7.7166	7.8357	7.2119	7.4153	8.1794	8.2391	7.1093	7.6290	8.2601	7.3383	8.0251	6.8603	8.3673	7.2260	7.7389	7.3203	7.9210	7.4783	7.2192	7.0171	8.3581	8.1046	7.9722	7.9722	7.9722	7.9722	7.9722	7.9722	7.9722	7.9722	7.9722	7.9722	7.9722	7.9722	7.9722	7.9722	7.9722	7.9722	7.9722	7.9722	7.9722	7.9722
9.8400	8.1303	7.7437	6.8750	7.1554	6.8677	6.9420	7.7166	7.7166	7.8357	7.2119	7.4153	8.1794	8.2391	7.1093	7.6290	8.2601	7.3383	8.0251	6.8603	8.3673	7.2260	7.7389	7.3203	7.9210	7.4783	7.2192	7.0171	8.3581	8.1046	7.9722	7.9722	7.9722	7.9722	7.9722	7.9722	7.9722	7.9722	7.9722	7.9722	7.9722	7.9722	7.9722	7.9722	7.9722	7.9722	7.9722	7.9722	7.9722	7.9722
9.8500	8.1303	7.7437	6.8750	7.1554	6.8677	6.9420	7.7166	7.7166	7.8357	7.2119	7.4153	8.1794	8.2391	7.1093	7.6290	8.2601	7.3383	8.0251	6.8603	8.3673	7.2260	7.7389	7.3203	7.9210	7.4783	7.2192	7.0171	8.3581	8.1046	7.9722	7.9722	7.9722	7.9722	7.9722	7.9722	7.9722	7.9722	7.9722	7.9722	7.9722	7.9722	7.9722	7.9722	7.9722	7.9722	7.9722	7.9722	7.9722	7.9722
9.8600	8.1303	7.7437	6.8750	7.1554	6.8677	6.9420	7.7166	7.7166	7.8357	7.2119	7.4153	8.1794	8.2391	7.1093	7.6290	8.2601	7.3383	8.0251	6.8603	8.3673	7.2260	7.7389	7.3203	7.9210	7.4783	7.2192	7.0171	8.3581	8.1046	7.9722	7.9722	7.9722	7.9722	7.9722	7.9722	7.9722	7.9722	7.9722	7.9722	7.9722	7.9722	7.9722	7.9722	7.9722	7.9722	7.9722	7.9722	7.9722	7.9722
9.8700	8.1303	7.7437	6.8750	7.1554	6.8677	6.9420	7.7166	7.7166	7.8357	7.2119	7.4153	8.1794	8.2391	7.1093	7.6290	8.2601	7.3383	8.0251	6.8603	8.3673	7.2260	7.7389	7.3203	7.9210	7.4783	7.2192	7.0171	8.3581	8.1046	7.9722	7.9722	7.9722	7.9722	7.9722	7.9722	7.9722	7.9722	7.9722	7.9722	7.9722	7.9722	7.9722	7.9722	7.9722	7.9722	7.9722	7.9722	7.9722	7.9722
9.8800	8.1303	7.7437	6.8750	7.1554	6.8677	6.9420	7.7166	7.7166	7.8357	7.2119	7.4153	8.1794	8.2391	7.1093	7.6290	8.2601	7.3383	8.0251	6.8603	8.3673	7.2260	7.7389	7.3203	7.9210	7.4783	7.2192	7.0171	8.3581	8.1046	7.9722	7.9722	7.9722	7.9722	7.9722	7.9722	7.9722	7.9722	7.9722	7.9722	7.9722	7.9722	7.9722	7.9722	7.9722	7.9722	7.9722	7.9722	7.9722	7.9722
9.8900	8.1303	7.7437	6.8750	7.1554	6.8677	6.9420	7.7166	7.7166	7.8357	7.2119	7.4153	8.1794	8.2391	7.1093	7.6290	8.2601	7.3383	8.0251	6.8603	8.3673	7.2260	7.7389	7.3203	7.9210	7.4783	7.2192	7.0171	8.3581	8.1046	7.9722	7.9722	7.9722	7.9722	7.9722	7.9722	7.9722	7.9722	7.9722	7.9722	7.9722	7.9722	7.9722	7.9722	7.9722	7.9722	7.9722	7.9722	7.9722	7.9722
9.9000	8.1303	7.7437	6.8750	7.1554	6.8677	6.9420	7.7166	7.7166	7.8357	7.2119	7.4153	8.1794	8.2391	7.1093	7.6290	8.2601	7.3383	8.0251	6.8603	8.3673	7.2260	7.7389	7.3203	7.9210	7.4783	7.2192	7.0171	8.3581	8.1046	7.9722	7.9722	7.9722	7.9722	7.9722	7.9722	7.9722	7.9722	7.9722	7.9722	7.9722	7.9722	7.9722	7.9722	7.9722	7.9722	7.9722	7.9722	7.9722	7.9722
9.9100	8.0953	7.7101	6.8446	7.1241	6.8374	6.9114	7.6831	7.6831	7.8017	7.1803	7.3830	8.1442	8.2036	7.0780	7.5958	8.2246	7.3063	7.9904	6.8301	8.3313	7.1943	7.7054	7.2884	7.8868	7.4457	7.1876	6.9862	8.3222	8.0696	7.9377	7.9377	7.9377	7.9377	7.9377	7.9377	7.9377	7.9377	7.9377	7.9377	7.9377	7.9377	7.9377	7.9377	7.9377	7.9377	7.9377	7.9377	7.9377	7.9377
9.9200	8.0953	7.7101	6.8446	7.1241	6.8374	6.9114	7.6831	7.6831	7.8017	7.1803	7.3830	8.1442	8.2036	7.0780	7.5958	8.2246	7.3063	7.9904	6.8301	8.3313	7.1943	7.7054	7.2884	7.8868	7.4457	7.1876	6.9862	8.3222	8.0696	7.9377	7.9377	7.9377	7.9377	7.9377	7.9377	7.9377	7.9377	7.9377	7.9377	7.9377	7.9377	7.9377	7.9377	7.9377	7.9377	7.9377	7.9377	7.9377	7.9377
9.9300	8.0953	7.7101	6.8446	7.1241	6.8374	6.9114	7.6831	7.6831	7.8017	7.1803	7.3830	8.1442	8.2036	7.0780	7.5958	8.2246	7.3063	7.9904	6.8301	8.3313	7.1943	7.7054	7.2884	7.8868	7.4457	7.1876	6.9862	8.3222	8.0696	7.9377	7.9377	7.9377	7.9377	7.9377	7.9377	7.9377	7.9377	7.9377	7.9377	7.9377	7.9377	7.9377	7.9377	7.9377	7.9377	7.9377	7.9377	7.9377	7.9377
9.9400	8.0953	7.7101	6.8446	7.1241	6.8374	6.9114	7.6831	7.6831	7.8017	7.1803	7.3830	8.1442	8.2036	7.0780	7.5958	8.2246	7.3063	7.9904	6.8301	8.3313	7.1943	7.7054	7.2884	7.8868	7.4457	7.1876	6.9862	8.3222	8.0696	7.9377	7.9377	7.9377	7.9377	7.9377	7.9377	7.9377	7.9377	7.9377	7.9377	7.9377	7.9377	7.9377	7.9377	7.9377	7.9377	7.9377	7.9377	7.9377	7.9377
9.9500	8.0953	7.7101	6.8446	7.1241	6.8374	6.9114	7.6831	7.6831	7.8017	7.1803	7.3830	8.1442	8.2036	7.0780	7.5958	8.2246	7.3063	7.9904	6.8301	8.3313	7.1943	7.7054	7.2884	7.8868	7.4457	7.1876	6.9862	8.3222	8.0696	7.9377	7.9377	7.9377	7.9377	7.9377	7.9377	7.9377	7.9377	7.9377	7.9377	7.9377	7.9377	7.9377	7.9377	7.9377	7.9377	7.9377	7.9377	7.9377	7.9377
9.9600	8.0953	7.7101	6.8446	7.1241	6.8374	6.9114	7.6831	7.6831	7.8017	7.1803	7.3830	8.1442	8.2036	7.0780	7.5958	8.2246	7.3063	7.9904	6.8301	8.3313	7.1943	7.7054	7.2884	7.8868	7.4457	7.1876	6.9862	8.3222	8.0696	7.9377	7.9377	7.9377	7.9377	7.9377	7.9377	7.9377	7.9377	7.9377	7.9377	7.9377	7.9377	7.9377	7.9377	7.9377	7.9377	7.9377	7.9377	7.9377	7.9377
9.9700	8.0953	7.7101	6.8446	7.1241	6.8374	6.9114	7.6831	7.6831	7.8017	7.1803	7.3830	8.1442	8.2036	7.0780	7.5958	8.2246	7.3063	7.9904	6.8301	8.3313	7.1943	7.7054	7.2884	7.8868	7.4457	7.1876	6.9862	8.3222	8.0696	7.9377	7.9377	7.9377	7.9377	7.9377	7.9377	7.9377	7.9377	7.9377	7.9377	7.9377	7.9377	7.9377	7.9377	7.9377	7.9377	7.9377	7.9377	7.9377	7.9377
9.9800	8.0953	7.7101	6.8446	7.1241	6.8374	6.9114	7.6831	7.6831	7.8017	7.1803	7.3830	8.1442	8.2036	7.0780	7.5958	8.2246	7.3063	7.9904	6.8301	8.3313	7.1943	7.7054	7.2884	7.8868	7.4457	7.1876	6.9862	8.3222	8.0696	7.9377	7.9377	7.9377	7.9377	7.9377	7.9377	7.9377	7.9377	7.9377	7.9377	7.9377	7.9377	7.9377	7.9377	7.9377	7.9377	7.9377	7.9377	7.9377	7.9377
9.9900	8.0953	7.7101	6.8446	7.1241	6.8374	6.9114	7.6831	7.6831	7.8017	7.1803	7.3830	8.1442	8.2036	7.0780	7.5958	8.2246	7.3063	7.9904	6.8301	8.3313	7.1943	7.7054	7.2884	7.8868	7.4457	7.1876	6.9862	8.3222	8.0696	7.9377	7.9377	7.9377	7.9377	7.9377	7.9377	7.9377	7.9377	7.9377	7.9377	7.9377	7.9377	7.9377	7.9377	7.9377	7.9377	7.9377	7.9377	7.9377	7.9377
10.0000	8.0953	7.7101	6.8446	7.1241	6.8374	6.9114	7.6831	7.6831	7.8017	7.1803	7.3830	8.1442	8.2036	7.0780	7.5958	8.2246	7.3063	7.9904	6.8301	8.3313	7.1943	7.7054	7.2884	7.8868	7.4457	7.1876	6.9862	8.3222	8.0696	7.9377	7.9377	7.9377	7.9377	7.9377	7.9377	7.9377	7.9377	7.9377	7.9377	7.9377	7.9377	7.9377	7.9377	7.9377	7.9377	7.9377	7.9377	7.9377	7.9377
10.0100	8.0953	7.7101	6.8446	7.1241	6.8374	6.9114	7.6831	7.6831	7.8017	7.1803	7.3830	8.1442	8.2036	7.0780	7.5958	8.2246	7.3063	7.9904	6.8301	8.3313	7.1943	7.7054	7.2884	7.8868	7.4457	7.1876	6.9862	8.3222	8.0696	7.9377	7.9377	7.9377	7.9377	7.9377	7.9377	7.9377	7.9377	7.9377	7.9377	7.9377	7.9377	7.9377	7.9377	7.9377	7.9377	7.9377	7.9377	7.9377	7.9377
10.0200	8.0953	7.7101	6.8446	7.1241	6.8374	6.9114	7.6831	7.6831	7.8017	7.1803	7.3830	8.1442	8.2036	7.0780	7.5958	8.2246	7.3063	7.9904	6.8301	8.3313	7.1943	7.7054	7.2884	7.8868	7.4457	7.1876	6.9862	8.3222	8.0696	7.9377	7.9377	7.9377	7.9377	7.9377	7.9377	7.9377	7.9377	7.9377	7.9377	7.9377	7.9377	7.9377	7.9377	7.9377	7.9377	7.9377	7.9377	7.9377	7.9377
10.0300	8.0953	7.7101	6.8446	7.1241	6.8374	6.9114	7.6831	7.6831	7.8017	7.1803	7.3830	8.1442	8.2036	7.0780	7.5958	8.2246	7.3063	7.9904	6.8301	8.3313	7.1943	7.7054	7.2884	7.8868	7.4457	7.1876	6.9862	8.3222	8.0696	7.9377	7.9377	7.9377	7.9377	7.9377	7.9377	7.9377	7.9377	7.9377	7.9377	7.9377	7.9377	7.9377	7.9377	7.9377	7.9377	7.9377	7.9377	7.9377	7.9377
10.0400	8.0953	7.7101	6.8446	7.1241	6.8374	6.9114	7.6831	7.6831	7.8017	7.1803	7.3830	8.1442	8.2036	7.0780	7.5958	8.2246	7.3063	7.9904	6.8301	8.3313	7.1943	7.7054	7.2884	7.8868	7.4457	7.1876	6.9862	8.3222	8.0696	7.9377	7.9377	7.9377	7.9377	7.9377	7.9377	7.9377	7.9377	7.9377	7.9377	7.9377	7.9377	7.9377	7.9377	7.9377	7.9377	7.9377	7.9377	7.9377	7.9377
10.0500	8.0953	7.7101	6.8446	7.1241	6.8374	6.9114	7.6831	7.6831	7.8017	7.1803	7.3830	8.1442	8.2036	7.0780	7.5958	8.2246	7.3063	7.9904	6.8301	8.3313	7.1943	7.7054	7.2884	7.8868	7.4457	7.1876	6.9862	8.3222	8.0696	7.9377	7.9377	7.9377	7.9377	7.9377	7.9377	7.9377	7.9377	7.9377	7.9377	7.9377	7.9377	7.9377	7.9377	7.9377	7.9377	7.9377	7.9377	7.9377	7.9377
10.0600	8.0953	7.7101	6.8446	7.1241	6.8374	6.9114	7.6831	7.6831	7.8017	7.1803	7.3830	8.1442	8.2036	7.0780	7.5958	8.2246	7.3063	7.9904	6.8301	8.3313	7.1943	7.7054	7.2884	7.8868	7.4457	7.1876	6.9862	8.3222	8.0696	7.9377	7.9377	7.9377	7.9377	7.9377	7.9377	7.9377	7.9377	7.9377	7.9377	7.9377	7.9377	7.9377	7.9377	7.9377	7.9377	7.9377	7.9377	7.9377	7.9377
10.0700	8.0953	7.7101	6.8446	7.1241	6.8374	6.9114	7.6831	7.6831	7.8017	7.1803	7.3830	8.1442	8.2036	7.0780	7.5958	8.2246	7.3063	7.9904	6.8301	8.3313	7.1943	7.7054	7.2884	7.8868	7.4457	7.1876	6.9862	8.3222	8.0696	7.9377	7.9377	7.9377	7.9377	7.9377	7.9377	7.9377	7.9377	7.9377	7.9377	7.9377	7.9377	7.9377	7.9377	7.9377	7.9377	7.9377	7.9377	7.9377	7.9377
10.0800	8.0953	7.7101	6.8446	7.1241	6.8374	6.9114	7.6831	7.6831	7.8017	7.1803	7.3830	8.1442	8.2036	7.0780	7.5958	8.2246	7.3063	7.9904	6.8301	8.3313	7.1943	7.7054	7.2884	7.8868	7.4457	7.1876	6.9862	8.3222	8.0696	7.9377	7.9377	7.9377	7.9377	7.9377	7.9377	7.9377	7.9377	7.9377	7.9377	7.9377	7.9377	7.9377	7.9377	7.9377	7.9377	7.9377	7.9377	7.9377	7.9377
10.0900	8.0953	7.7101	6.8446	7.1241	6.8374	6.9114	7.6831	7.6831	7.8017	7.1803	7.3830	8.1442	8.2036	7.0780	7.5958	8.2246	7.3063	7.9904	6.8301	8.3313	7.1943	7.7054	7.2884	7.8868	7.4457	7.1876	6.9862	8.3222	8.0696	7.9377	7.9377	7.9377	7.9377	7.9377	7.9377	7.9377	7.9377	7.9377	7.9377	7.9377	7.9377	7.9377	7.9377	7.9377	7.9377	7.9377	7.9377	7.9377	7.9377
10.1000	8.0953	7.7101	6.8446	7.1241	6.8374	6.9114	7.6831	7.6831	7.8017	7.1803	7.3830	8.1442	8.2036	7.0780	7.5958	8.2246	7.3063	7.9904	6.8301	8.3313	7.1943	7.7054	7.2884	7.8868	7.4457	7.1876	6.9862	8.3222	8.0696	7.9377	7.9377	7.9377	7.9377	7.9377	7.9377	7.9377	7.9377	7.9377	7.9377	7.9377	7.9377	7.9377	7.9377	7.9377	7.9377	7.9377	7.9377	7.9377	7.9377
10.1100	8.0532	7.6697	6.8083	7.0865	6.8011	6.8748	7.6429	7.6429	7.7610	7.1424	7.3442	8.1018	8.1610	7.0407	7.5560	8.1819	7.2678	7.9488	6.7939	8.2881	7.1564	7.6651	7.2501	7.8457	7.4066	7.1497	6.9493	8.2790	8.0276	7.8964	7.8964	7.8964	7.8964	7.8964	7.8964	7.8964	7.8964	7.8964	7.8964	7.8964	7.8964	7.8964	7.8964	7.8964	7.8964	7.8964	7.8964	7.8964	7.8964
10.1200	8.0532	7.6697	6.8083	7.0865	6.8011	6.8748	7.6429	7.6429	7.7610	7.1424	7.3442	8.1018	8.1610	7.0407	7.5560	8.1819	7.2678	7.9488	6.7939	8.2881	7.1564	7.6651	7.2501	7.8457	7.4066	7.1497	6.9493	8.2790	8.0276	7.8964	7.8964	7.8964	7.8964	7.8964	7.8964	7.8964	7.8964	7.8964	7.8964	7.8964	7.8964	7.8964	7.8964	7.8964	7.8964	7.8964	7.8964	7.8964	7.8964
10.1300	8.0532	7.6697	6.8083	7.0865	6.8011	6.8748	7.6429	7.6429	7.7610	7.1424	7.3442	8.1018	8.1610	7.0407	7.5560	8.1819	7.2678	7.9488	6.7939	8.2881	7.1564	7.6651	7.2501	7.8457	7.4066	7.1497	6.9493	8.2790	8.0276	7.8964	7.8964	7.8964	7.8964	7.8964	7.8964	7.8964	7.8964	7.8964	7.8964	7.8964	7.8964	7.8964	7.8964	7.8964	7.8964	7.8964	7.8964	7.8964	7.8964
10.1400	8.0532	7.6697	6.8083	7.0865	6.8011	6.8748	7.6429	7.6429	7.7610	7.1424	7.3442	8.1018	8.1610	7.0407	7.5560	8.1819	7.2678	7.9488	6.7939	8.2881	7.1564	7.6651	7.2501	7.8457	7.4066	7.1497	6.9493	8.2790	8.0276	7.8964	7.8964	7.8964	7.8964	7.8964	7.8964	7.8964	7.8964	7.8964	7.8964	7.8964	7.8964	7.8964	7.8964	7.8964	7.8964	7.8964	7.8964	7.8964	7.8964
10.1500	8.0532	7.6697	6.8083	7.0865	6.8011	6.8748	7.6429	7.6429	7.7610	7.1424	7.3442	8.1018	8.1610	7.0407	7.5560	8.1819	7.2678	7.9488	6.7939	8.2881	7.1564	7.6651	7.2501	7.8457	7.4066	7.1497	6.9493	8.2790	8.0276	7.8964	7.8964	7.8964	7.8964	7.8964	7.8964	7.8964	7.8964	7.8964	7.8964	7.8964	7.8964	7.8964	7.8964	7.8964	7.8964	7.8964	7.8964	7.8964	7.8964
10.1600	8.0532	7.6697	6.8083	7.0865	6.8011	6.8748	7.6429	7.6429	7.7610	7.1424	7.3442	8.1018	8.1610	7.0407	7.5560	8.1819	7.2678	7.9488	6.7939	8.2881	7.1564	7.6651	7.2501	7.8457	7.4066	7.1497	6.9493	8.2790	8.0276	7.8964	7.8964	7.8964	7.8964	7.8964	7.8964	7.8964	7.8964	7.8964	7.8964	7.8964	7.8964	7.8964	7.8964	7.8964	7.8964	7.8964	7.8964	7.8964	7.8964
10.1700	8.0532	7.6697	6.8083	7.0865	6.8011	6.8748	7.6429	7.6429	7.7610	7.1424	7.3442	8.1018	8.1610	7.0407	7.5560	8.1819	7.2678	7.9488	6.7939	8.2881	7.1564	7.6651	7.2501	7.8457	7.4066	7.1497	6.9493	8.2790	8.0276	7.8964	7.8964	7.8964	7.8964	7.8964	7.8964	7.8964	7.8964	7.8964	7.8964	7.8964	7.8964	7.8964	7.8964	7.8964	7.8964	7.8964	7.8964	7.8964	7.8964
10.1800	8.0532	7.6697	6.8083	7.0865	6.8011	6.8748	7.6429	7.6429	7.7610	7.1424	7.3442	8.1018	8.1610	7.0407	7.5560	8.1819	7.2678	7.9488	6.7939	8.2881	7.1564	7.6651	7.2501	7.8457	7.4066	7.1497	6.9493	8.2790	8.0276	7.8964	7.8964	7.8964	7.8964	7.8964	7.8964	7.8964	7.8964	7.8964	7.8964	7.8964	7.8964	7.8964	7.8964	7.8964	7.8964	7.8964	7.8964	7.8964	7.8964
10.1900	8.0532	7.6697	6.8083	7.0865	6.8011	6.8748	7.6429	7.6429	7.7610	7.1424	7.3442	8.1018	8.1610	7.0407	7.5560	8.1819	7.2678	7.9488	6.7939	8.2881	7.1564	7.6651	7.2501	7.8457	7.4066	7.1497	6.9493	8.2790	8.0276	7.8964	7.8964	7.8964	7.8964	7.8964	7.8964	7.8964	7.8964	7.8964	7.8964	7.8964	7.8964	7.8964	7.8964	7.8964	7.8964	7.8964	7.8964	7.8964	7.8964
10.2000	8.0532	7.6697	6.8083	7.0865	6.8011	6.8748	7.6429	7.6429	7.7610	7.1424	7.3442	8.1018	8.1610	7.0407	7.5560	8.1819	7.2678	7.9488	6.7939	8.2881	7.1564	7.6651	7.2501	7.8457	7.4066	7.1497	6.9493	8.2790	8.0276	7.8964	7.8964	7.8964	7.8964	7.8964	7.8964	7.8964	7.8964	7.8964	7.8964	7.8964	7.8964	7.8964	7.8964	7.8964	7.8964	7.8964	7.8964	7.8964	7.8964
10.2100	8.0532	7.6697	6.8083	7.0865	6.8011	6.8748	7.6429	7.6429	7.7610	7.1424	7.3442	8.1018	8.1610	7.0407	7.5560	8.1819	7.2678	7.9488	6.7939	8.2881	7.1564	7.6651	7.2501	7.8457	7.4066	7.1497	6.9493	8.2790	8.0276	7.8964	7.8964	7.8964	7.8964	7.8964	7.8964	7.8964	7.8964	7.8964	7.8964	7.8964	7.8964	7.8964	7.8964	7.8964	7.8964	7.8964	7.8964	7.8964	7.8964
10.2200	8.0532	7.6697	6.8083	7.0865	6.8011	6.8748	7.6429	7.6429	7.7610	7.1424	7.3442	8.1018	8.1610	7.0407	7.5560	8.1819	7.2678	7.9488	6.7939	8.2881	7.1564	7.6651	7.2501	7.8457	7.4066	7.1497	6.9493	8.2790	8.0276	7.8964	7.8964	7.8964	7.8964	7.8964	7.8964	7.8964	7.8964	7.8964	7.8964	7.8964	7.8964	7.8964	7.8964	7.8964	7.8964	7.8964	7.8964	7.8964	7.8964
10.2300	8.0532	7.6697	6.8083	7.0865	6.8011	6.8748	7.6429	7.6429	7.7610	7.1424	7.3442	8.1018	8.1610	7.0407	7.5560	8.1819	7.2678	7.9488	6.7939	8.2881	7.1564	7.6651	7.2501	7.8457	7.4066	7.1497	6.9493	8.2790	8.0276	7.8964	7.8964	7.8964	7.8964	7.8964	7.8964	7.8964	7.8964	7.8964	7.8964	7.8964	7.8964	7.8964	7.8964	7.8964	7.8964	7.8964	7.8964	7.8964	7.8964
10.2400	8.0532	7.6697	6.8083	7.0865	6.8011	6.8748	7.6429	7.6429	7.7610	7.1424	7.3442	8.1018	8.1610	7.0407	7.5560	8.1819	7.2678	7.9488	6.7939	8.2881	7.1564	7.6651	7.2501	7.8457	7.4066	7.1497	6.9493	8.2790	8.0276	7.8964	7.8964	7.8964	7.8964	7.8964	7.8964	7.8964	7.8964	7.8964	7.8964	7.8964	7.8964	7.8964	7.8964	7.8964	7.8964	7.8964	7.8964	7.8964	7.8964
10.2500	8.0532	7.6697	6.8083	7.0865	6.8011	6.8748	7.6429	7.6429	7.7610	7.1424	7.3442	8.1018	8.1610	7.0407	7.5560	8.1819	7.2678	7.9488	6.7939	8.2881	7.1564	7.6651	7.2501	7.8457	7.4066	7.1497	6.9493	8.2790	8.0276	7.8964	7.8964	7.8964	7.8964	7.8964	7.8964	7.8964	7.8964	7.8964	7.8964	7.8964	7.8964	7.8964	7.8964	7.8964	7.8964	7.8964	7.8964	7.8964	7.8964
10.2600	8.0532	7.6697	6.8083	7.0865	6.8011	6.8748	7.6429	7.6429	7.7610	7.1424	7.3442	8.1018	8.1610	7.0407	7.5560	8.1819	7.2678	7.9488	6.7939	8.2881	7.1564	7.6651	7.2501	7.8457	7.4066	7.1497	6.9493	8.2790	8.0276	7.8964	7.8964	7.8964	7.8964	7.8964	7.8964	7.8964	7.8964	7.8964	7.8964	7.8964	7.8964	7.8964	7.8964	7.8964	7.8964	7.8964	7.8964	7.8964	7.8964
10.2700	8.0532	7.6697	6.8083	7.0865	6.8011	6.8748	7.6429	7.6429	7.7610	7.1424	7.3442	8.1018	8.1610	7.0407	7.5560	8.1819	7.2678	7.9488	6.7939	8.2881	7.1564	7.6651	7.2501	7.8457	7.4066	7.1497	6.9493	8.2790	8.0276	7.8964	7.8964	7.8964	7.8964	7.8964	7.8964	7.8964	7.8964	7.8964	7.8964	7.8964	7.8964	7.8964	7.8964	7.8964	7.8964	7.8964	7.8964	7.8964	7.8964
10.2800	8.0532	7.6697	6.8083	7.0865	6.8011	6.8748	7.6429	7.6429	7.7610	7.1424	7.3442	8.1018	8.1610	7.0407	7.5560	8.1819	7.2678	7.9488	6.7939	8.2881	7.1564	7.6651	7.2501	7.8457	7.4066	7.1497	6.9493	8.2790	8.0276	7.8964	7.8964	7.8964	7.8964	7.8964	7.8964	7.8964	7.8964	7.8964	7.8964	7.8964	7.8964	7.8964	7.8964	7.8964	7.8964	7.8964	7.8964	7.8964	7.8964
10.2900	8.0532	7.6697	6.8083	7.0865	6.8011	6.8748	7.6429	7.6429	7.7610	7.1424	7.3442	8.1018	8.1610	7.0407	7.5560	8.1819	7.2678	7.9488	6.7939	8.2881	7.1564	7.6651	7.2501	7.8457	7.4066	7.1497	6.9493	8.2790	8.0276	7.8964	7.8964	7.8964	7.8964	7.8964	7.8964	7.8964	7.8964	7.8964	7.8964	7.8964	7.8964	7.8964	7.8964	7.8964	7.8964	7.8964	7.8964	7.8964	7.8964
10.3000	8.0532	7.6697	6.8083	7.0865	6.8011	6.8748	7.6429	7.6429	7.7610	7.1424	7.3442	8.1018	8.1610	7.0407	7.5560	8.1819	7.2678	7.9488	6.7939	8.2881	7.1564	7.6651	7.2501	7.8457	7.4066	7.1497	6.9493	8.2790	8.0276	7.8964	7.8964	7.8964	7.8964	7.8964	7.8964	7.8964	7.8964	7.8964	7.8964	7.8964	7.8964	7.8964	7.8964	7.8964	7.8964	7.8964	7.8964	7.8964	7.8964
10.3100	8.0023	7.6210	6.7646	7.0413	6.7575	6.8307	7.5944	7.5944	7.7118	7.0968	7.2974	8.0506	8.1095	6.9956	7.5080	8.1302	7.2215	7.8985	6.7503	8.2358	7.1107	7.6165	7.2039	7.7960	7.3595	7.1041	6.9048	8.2268	7.9768	7.8464	7.8464	7.8464	7.8464	7.8464	7.8464	7.8464	7.8464	7.8464	7.8464	7.8464	7.8464	7.8464	7.8464	7.8464	7.8464	7.8464	7.8464	7.8464	7.8464
10.3200	8.0023	7.6210	6.7646	7.0413	6.7575	6.8307	7.5944	7.5944	7.7118	7.0968	7.2974	8.0506	8.1095	6.9956	7.5080	8.1302	7.2215	7.8985	6.7503	8.2358	7.1107	7.6165	7.2039	7.7960	7.3595	7.1041	6.9048	8.2268	7.9768	7.8464	7.8464	7.8464	7.8464	7.8464	7.8464	7.8464	7.8464	7.8464	7.8464	7.8464	7.8464	7.8464	7.8464	7.8464	7.8464	7.8464	7.8464	7.8464	7.8464
10.3300	8.0023	7.6210	6.7646	7.0413	6.7575	6.8307	7.5944	7.5944	7.7118	7.0968	7.2974	8.0506	8.1095	6.9956	7.5080	8.1302	7.2215	7.8985	6.7503	8.2358	7.1107	7.6165	7.2039	7.7960	7.3595	7.1041	6.9048	8.2268	7.9768	7.8464	7.8464	7.8464	7.8464	7.8464	7.8464	7.8464	7.8464	7.8464	7.8464	7.8464	7.8464	7.8464	7.8464	7.8464	7.8464	7.8464	7.8464	7.8464	7.8464
10.3400	8.0023	7.6210	6.7646	7.0413	6.7575	6.8307	7.5944	7.5944	7.7118	7.0968	7.2974	8.0506	8.1095	6.9956	7.5080	8.1302	7.2215	7.8985	6.7503	8.2358	7.1107	7.6165	7.2039	7.7960	7.3595	7.1041	6.9048	8.2268	7.9768	7.8464	7.8464	7.8464	7.8464	7.8464	7.8464	7.8464	7.8464	7.8464	7.8464	7.8464	7.8464	7.8464	7.8464	7.8464	7.8464	7.8464	7.8464	7.8464	7.8464
10.3500	8.0023	7.6210	6.7646	7.0413	6.7575	6.8307	7.5944	7.5944	7.7118	7.0968	7.2974	8.0506	8.1095	6.9956	7.5080	8.1302	7.2215	7.8985	6.7503	8.2358	7.1107	7.6165	7.2039	7.7960	7.3595	7.1041	6.9048	8.2268	7.9768	7.8464	7.8464	7.8464	7.8464	7.8464	7.8464	7.8464	7.8464	7.8464	7.8464	7.8464	7.8464	7.8464	7.8464	7.8464	7.8464	7.8464	7.8464	7.8464	7.8464
10.3600	8.0023	7.6210	6.7646	7.0413	6.7575	6.8307	7.5944	7.5944	7.7118	7.0968	7.2974	8.0506	8.1095	6.9956	7.5080	8.1302	7.2215	7.8985	6.7503	8.2358	7.1107	7.6165	7.2039	7.7960	7.3595	7.1041	6.9048	8.2268	7.9768	7.8464	7.8464	7.8464	7.8464	7.8464	7.8464	7.8464	7.8464	7.8464	7.8464	7.8464	7.8464	7.8464	7.8464	7.8464	7.8464	7.8464	7.8464	7.8464	7.8464
10.3700	8.0023	7.6210	6.7646	7.0413	6.7575	6.8307	7.5944	7.5944	7.7118	7.0968	7.2974	8.0506	8.1095	6.9956	7.5080	8.1302	7.2215	7.8985	6.7503	8.2358	7.1107	7.6165	7.2039	7.7960	7.3595	7.1041	6.9048	8.2268	7.9768	7.8464	7.8464	7.8464	7.8464	7.8464	7.8464	7.8464	7.8464	7.8464	7.8464	7.8464	7.8464	7.8464	7.8464	7.8464	7.8464	7.8464	7.8464	7.8464	7.8464
10.3800	8.0023	7.6210	6.7646	7.0413	6.7575	6.8307	7.5944	7.5944	7.7118	7.0968	7.2974	8.0506	8.1095	6.9956	7.5080	8.1302	7.2215	7.8985	6.7503	8.2358	7.1107	7.6165	7.2039	7.7960	7.3595	7.1041	6.9048	8.2268	7.9768	7.8464	7.8464	7.8464	7.8464	7.8464	7.8464	7.8464	7.8464	7.8464	7.8464	7.8464	7.8464	7.8464	7.8464	7.8464	7.8464	7.8464	7.8464	7.8464	7.8464
10.3900	8.0023	7.6210	6.7646	7.0413	6.7575	6.8307	7.5944	7.5944	7.7118	7.0968	7.2974	8.0506	8.1095	6.9956	7.5080	8.1302	7.2215	7.8985	6.7503	8.2358	7.1107	7.6165	7.2039	7.7960	7.3595	7.1041	6.9048	8.2268	7.9768	7.8464	7.8464	7.8464	7.8464	7.8464	7.8464	7.8464	7.8464	7.8464	7.8464	7.8464	7.8464	7.8464	7.8464	7.8464	7.8464	7.8464	7.8464	7.8464	7.8464
10.4000	8.0023	7.6210	6.7646	7.0413	6.7575	6.8307	7.5944	7.5944	7.7118	7.0968	7.2974	8.0506	8.1095	6.9956	7.5080	8.1302	7.2215	7.8985	6.7503	8.2358	7.1107	7.6165	7.2039	7.7960	7.3595	7.1041	6.9048	8.2268	7.9768	7.8464	7.8464	7.8464	7.8464	7.8464	7.8464	7.8464	7.8464	7.8464	7.8464	7.8464	7.8464	7.8464	7.8464	7.8464	7.8464	7.8464	7.8464	7.8464	7.8464
10.4100	8.0023	7.6210	6.7646	7.0413	6.7575	6.8307	7.5944	7.5944	7.7118	7.0968	7.2974	8.0506	8.1095	6.9956	7.5080	8.1302	7.2215	7.8985	6.7503	8.2358	7.1107	7.6165	7.2039	7.7960	7.3595	7.1041	6.9048	8.2268	7.9768	7.8464	7.8464	7.8464	7.8464	7.8464	7.8464	7.8464	7.8464	7.8464	7.8464	7.8464	7.8464	7.8464	7.8464	7.8464	7.8464	7.8464	7.8464	7.8464	7.8464
10.4200	8.0023	7.6210	6.7646	7.0413	6.7575	6.8307	7.5944	7.5944	7.7118	7.0968	7.2974	8.0506	8.1095	6.9956	7.5080	8.1302	7.2215	7.8985	6.7503	8.2358	7.1107	7.6165	7.2039	7.7960	7.3595	7.1041	6.9048	8.2268	7.9768	7.8464	7.8464	7.8464	7.8464	7.8464	7.8464	7.8464	7.8464	7.8464	7.8464	7.8464	7.8464	7.8464	7.8464	7.8464	7.8464	7.8464	7.8464	7.8464	7.8464
10.4300	8.0023	7.6210	6.7646	7.0413	6.7575	6.8307	7.5944	7.5944	7.7118	7.0968	7.2974	8.0506	8.1095	6.9956	7.5080	8.1302	7.2215	7.8985	6.7503	8.2358	7.1107	7.6165	7.2039	7.7960	7.3595	7.1041	6.9048	8.2268	7.9768	7.8464	7.8464	7.8464	7.8464	7.8464	7.8464	7.8464	7.8464	7.8464	7.8464	7.8464	7.8464	7.8464	7.8464	7.8464	7.8464	7.8464	7.8464	7.8464	7.8464
10.4400	8.0023	7.6210	6.7646	7.0413	6.7575	6.8307	7.5944	7.5944	7.7118	7.0968	7.2974	8.0506	8.1095	6.9956	7.5080	8.1302	7.2215	7.8985	6.7503	8.2358	7.1107	7.6165	7.2039	7.7960	7.3595	7.1041	6.9048	8.2268	7.9768	7.8464	7.8464	7.8464	7.8464	7.8464	7.8464	7.8464	7.8464	7.8464	7.8464	7.8464	7.8464	7.8464	7.8464	7.8464	7.8464	7.8464	7.8464	7.8464	7.8464
10.4500	8.0023	7.6210	6.7646	7.0413	6.7575	6.8307	7.5944	7.5944	7.7118	7.0968	7.2974	8.0506	8.1095	6.9956	7.5080	8.1302	7.2215	7.8985	6.7503	8.2358	7.1107	7.6165	7.2039	7.7960	7.3595	7.1041	6.9048	8.2268	7.9768	7.8464	7.8464	7.8464	7.8464	7.8464	7.8464	7.8464	7.8464	7.8464	7.8464	7.8464	7.8464	7.8464	7.8464	7.8464	7.8464	7.8464	7.8464	7.8464	7.8464
10.4600	8.0023	7.6210	6.7646	7.0413	6.7575	6.8307	7.5944	7.5944	7.7118	7.0968	7.2974	8.0506	8.1095	6.9956	7.5080	8.1302	7.2215	7.8985	6.7503	8.2358	7.1107	7.6165	7.2039	7.7960	7.3595	7.1041	6.9048	8.2268	7.9768	7.8464	7.8464	7.8464	7.8464	7.8464	7.8464	7.8464	7.8464	7.8464	7.8464	7.8464	7.8464	7.8464	7.8464	7.8464	7.8464	7.8464	7.8464	7.8464	7.8464
10.4700	8.0023	7.6210	6.7646	7.0413	6.7575	6.8307	7.5944	7.5944	7.7118	7.0968	7.2974	8.0506	8.1095	6.9956	7.5080	8.1302	7.2215	7.8985	6.7503	8.2358	7.1107	7.6165	7.2039	7.7960	7.3595	7.1041	6.9048	8.2268	7.9768	7.8464	7.8464	7.8464	7.8464	7.8464	7.8464	7.8464	7.8464	7.8464	7.8464	7.8464	7.8464	7.8464	7.8464	7.8464	7.8464	7.8464	7.8464	7.8464	7.8464
10.4800	8.0023	7.6210	6.7646	7.0413	6.7575	6.8307	7.5944	7.5944	7.7118	7.0968	7.2974	8.0506	8.1095	6.9956	7.5080	8.1302	7.2215	7.8985	6.7503	8.2358	7.1107	7.6165	7.2039	7.7960	7.3595	7.1041	6.9048	8.2268	7.9768	7.8464	7.8464	7.8464	7.8464	7.8464	7.8464	7.8464	7.8464	7.8464	7.8464	7.8464	7.8464	7.8464	7.8464	7.8464	7.8464	7.8464	7.8464	7.8464	7.8464
10.4900	8.0023	7.6210	6.7646	7.0413	6.7575	6.8307	7.5944	7.5944	7.7118	7.0968	7.2974	8.0506	8.1095	6.9956	7.5080	8.1302	7.2215	7.8985	6.7503	8.2358	7.1107	7.6165	7.2039	7.7960	7.3595	7.1041	6.9048	8.2268	7.9768	7.8464	7.8464	7.8464	7.8464	7.8464	7.8464	7.8464	7.8464	7.8464	7.8464	7.8464	7.8464	7.8464	7.8464	7.8464	7.8464	7.8464	7.8464	7.8464	7.8464
10.5000	8.0023	7.6210	6.7646	7.0413	6.7575	6.8307	7.5944	7.5944	7.7118	7.0968	7.2974	8.0506	8.1095	6.9956	7.5080	8.1302	7.2215	7.8985	6.7503	8.2358	7.1107	7.6165	7.2039	7.7960	7.3595	7.1041	6.9048	8.2268	7.9768	7.8464	7.8464	7.8464	7.8464	7.8464	7.8464	7.8464	7.8464	7.8464	7.8464	7.8464	7.8464	7.8464	7.8464	7.8464	7.8464	7.8464	7.8464	7.8464	7.8464
10.5100	7.9426	7.5640	6.7135	6.9883	6.7064	6.7791	7.5376	7.5376	7.6542	7.0434	7.2426	7.9906	8.0491	6.9429	7.4517	8.0696	7.1672	7.8396	6.6993	8.1745	7.0572	7.5595	7.1498	7.7378	7.3043	7.0506	6.8528	8.1656	7.9173	7.7878	7.7878	7.7878	7.7878	7.7878	7.7878	7.7878	7.7878	7.7878	7.7878	7.7878	7.7878	7.7878	7.7878	7.7878	7.7878	7.7878	7.7878	7.7878	7.7878
10.5200	7.9426	7.5640	6.7135	6.9883	6.7064	6.7791	7.5376	7.5376	7.6542	7.0434	7.2426	7.9906	8.0491	6.9429	7.4517	8.0696	7.1672	7.8396	6.6993	8.1745	7.0572	7.5595	7.1498	7.7378	7.3043	7.0506	6.8528	8.1656	7.9173	7.7878	7.7878	7.7878	7.7878	7.7878	7.7878	7.7878	7.7878	7.7878	7.7878	7.7878	7.7878	7.7878	7.7878	7.7878	7.7878	7.7878	7.7878	7.7878	7.7878
10.5300	7.9426	7.5640	6.7135	6.9883	6.7064	6.7791	7.5376	7.5376	7.6542	7.0434	7.2426	7.9906	8.0491	6.9429	7.4517	8.0696	7.1672	7.8396	6.6993	8.1745	7.0572	7.5595	7.1498	7.7378	7.3043	7.0506	6.8528	8.1656	7.9173	7.7878	7.7878	7.7878	7.7878	7.7878	7.7878	7.7878	7.7878	7.7878	7.7878	7.7878	7.7878	7.7878	7.7878	7.7878	7.7878	7.7878	7.7878	7.7878	7.7878
10.5400	7.9426	7.5640	6.7135	6.9883	6.7064	6.7791	7.5376	7.5376	7.6542	7.0434	7.2426	7.9906	8.0491	6.9429	7.4517	8.0696	7.1672	7.8396	6.6993	8.1745	7.0572	7.5595	7.1498	7.7378	7.3043	7.0506	6.8528	8.1656	7.9173	7.7878	7.7878	7.7878	7.7878	7.7878	7.7878	7.7878	7.7878	7.7878	7.7878	7.7878	7.7878	7.7878	7.7878	7.7878	7.7878	7.7878	7.7878	7.7878	7.7878
10.5500	7.9426	7.5640	6.7135	6.9883	6.7064	6.7791	7.5376	7.5376	7.6542	7.0434	7.2426	7.9906	8.0491	6.9429	7.4517	8.0696	7.1672	7.8396	6.6993	8.1745	7.0572	7.5595	7.1498	7.7378	7.3043	7.0506	6.8528	8.1656	7.9173	7.7878	7.7878	7.7878	7.7878	7.7878	7.7878	7.7878	7.7878	7.7878	7.7878	7.7878	7.7878	7.7878	7.7878	7.7878	7.7878	7.7878	7.7878	7.7878	7.7878
10.5600	7.9426	7.5640	6.7135	6.9883	6.7064	6.7791	7.5376	7.5376	7.6542	7.0434	7.2426	7.9906	8.0491	6.9429	7.4517	8.0696	7.1672	7.8396	6.6993	8.1745	7.0572	7.5595	7.1498	7.7378	7.3043	7.0506	6.8528	8.1656	7.9173	7.7878	7.7878	7.7878	7.7878	7.7878	7.7878	7.7878	7.7878	7.7878	7.7878	7.7878	7.7878	7.7878	7.7878	7.7878	7.7878	7.7878	7.7878	7.7878	7.7878
10.5700	7.9426	7.5640	6.7135	6.9883	6.7064	6.7791	7.5376	7.5376	7.6542	7.0434	7.2426	7.9906	8.0491	6.9429	7.4517	8.0696	7.1672	7.8396	6.6993	8.1745	7.0572	7.5595	7.1498	7.7378	7.3043	7.0506	6.8528	8.1656	7.9173	7.7878	7.7878	7.7878	7.7878	7.7878	7.7878	7.7878	7.7878	7.7878	7.7878	7.7878	7.7878	7.7878	7.7878	7.7878	7.7878	7.7878	7.7878	7.7878	7.7878
10.5800	7.9426	7.5640	6.7135	6.9883	6.7064	6.7791	7.5376	7.5376	7.6542	7.0434	7.2426	7.9906	8.0491	6.9429	7.4517	8.0696	7.1672	7.8396	6.6993	8.1745	7.0572	7.5595	7.1498	7.7378	7.3043	7.0506	6.8528	8.1656	7.9173	7.7878	7.7878	7.7878	7.7878	7.7878	7.7878	7.7878	7.7878	7.7878	7.7878	7.7878	7.7878	7.7878	7.7878	7.7878	7.7878	7.7878	7.7878	7.7878	7.7878
10.5900	7.9426	7.5640	6.7135	6.9883	6.7064	6.7791	7.5376	7.5376	7.6542	7.0434	7.2426	7.9906	8.0491	6.9429	7.4517	8.0696	7.1672	7.8396	6.6993	8.1745	7.0572	7.5595	7.1498	7.7378	7.3043	7.0506	6.8528	8.1656	7.9173	7.7878	7.7878	7.7878	7.7878	7.7878	7.7878	7.7878	7.7878	7.7878	7.7878	7.7878	7.7878	7.7878	7.7878	7.7878	7.7878	7.7878	7.7878	7.7878	7.7878
10.6000	7.9426	7.5640	6.7135	6.9883	6.7064	6.7791	7.5376	7.5376	7.6542	7.0434	7.2426	7.9906	8.0491	6.9429	7.4517	8.0696	7.1672	7.8396	6.6993	8.1745	7.0572	7.5595	7.1498	7.7378	7.3043	7.0506	6.8528	8.1656	7.9173	7.7878	7.7878	7.7878	7.7878	7.7878	7.7878	7.7878	7.7878	7.7878	7.7878	7.7878	7.7878	7.7878	7.7878	7.7878	7.7878	7.7878	7.7878	7.7878	7.7878
10.6100	7.9426	7.5640	6.7135	6.9883	6.7064	6.7791	7.5376	7.5376	7.6542	7.0434	7.2426	7.9906	8.0491	6.9429	7.4517	8.0696	7.1672	7.8396	6.6993	8.1745	7.0572	7.5595	7.1498	7.7378	7.3043	7.0506	6.8528	8.1656	7.9173	7.7878	7.7878	7.7878	7.7878	7.7878	7.7878	7.7878	7.7878	7.7878	7.7878	7.7878	7.7878	7.7878	7.7878	7.7878	7.7878	7.7878	7.7878	7.7878	7.7878
10.6200	7.9426	7.5640	6.7135	6.9883	6.7064	6.7791	7.5376	7.5376	7.6542	7.0434	7.2426	7.9906	8.0491	6.9429	7.4517	8.0696	7.1672	7.8396	6.6993	8.1745	7.0572	7.5595	7.1498	7.7378	7.3043	7.0506	6.8528	8.1656	7.9173	7.7878	7.7878	7.7878	7.7878	7.7878	7.7878	7.7878	7.7878	7.7878	7.7878	7.7878	7.7878	7.7878	7.7878	7.7878	7.7878	7.7878	7.7878	7.7878	7.7878
10.6300	7.9426	7.5640	6.7135	6.9883	6.7064	6.7791	7.5376	7.5376	7.6542	7.0434	7.2426	7.9906	8.0491	6.9429	7.4517	8.0696	7.1672	7.8396	6.6993	8.1745	7.0572	7.5595	7.1498	7.7378	7.3043	7.0506	6.8528	8.1656	7.9173	7.7878	7.7878	7.7878	7.7878	7.7878	7.7878	7.7878	7.7878	7.7878	7.7878	7.7878	7.7878	7.7878	7.7878	7.7878	7.7878	7.7878	7.7878	7.7878	7.7878
10.6400	7.9426	7.5640	6.7135	6.9883	6.7064	6.7791	7.5376	7.5376	7.6542	7.0434	7.2426	7.9906	8.0491	6.9429	7.4517	8.0696	7.1672	7.8396	6.6993	8.1745	7.0572	7.5595	7.1498	7.7378	7.3043	7.0506	6.8528	8.1656	7.9173	7.7878	7.7878	7.7878	7.7878	7.7878	7.7878	7.7878	7.7878	7.7878	7.7878	7.7878	7.7878	7.7878	7.7878	7.7878	7.7878	7.7878	7.7878	7.7878	7.7878
10.6500	7.9426	7.5640	6.7135	6.9883	6.7064	6.7791	7.5376	7.5376	7.6542	7.0434	7.2426	7.9906	8.0491	6.9429	7.4517	8.0696	7.1672	7.8396	6.6993	8.1745	7.0572	7.5595	7.1498	7.7378	7.3043	7.0506	6.8528	8.1656	7.9173	7.7878	7.7878	7.7878	7.7878	7.7878	7.7878	7.7878	7.7878	7.7878	7.7878	7.7878	7.7878	7.7878	7.7878	7.7878	7.7878	7.7878	7.7878	7.7878	7.7878
10.6600	7.9426	7.5640	6.7135	6.9883	6.7064	6.7791	7.5376	7.5376	7.6542	7.0434	7.2426	7.9906	8.0491	6.9429	7.4517	8.0696	7.1672	7.8396	6.6993	8.1745	7.0572	7.5595	7.1498	7.7378	7.3043	7.0506	6.8528	8.1656	7.9173	7.7878	7.7878	7.7878	7.7878	7.7878	7.7878	7.7878	7.7878	7.7878	7.7878	7.7878	7.7878	7.7878	7.7878	7.7878	7.7878	7.7878	7.7878	7.7878	7.7878
10.6700	7.9426	7.5640	6.7135	6.9883	6.7064	6.7791	7.5376	7.5376	7.6542	7.0434	7.2426	7.9906	8.0491	6.9429	7.4517	8.0696	7.1672	7.8396	6.6993	8.1745	7.0572	7.5595	7.1498	7.7378	7.3043	7.0506	6.8528	8.1656	7.9173	7.7878	7.7878	7.7878	7.7878	7.7878	7.7878	7.7878	7.7878	7.7878	7.7878	7.7878	7.7878	7.7878	7.7878	7.7878	7.7878	7.7878	7.7878	7.7878	7.7878
10.6800	7.9426	7.5640	6.7135	6.9883	6.7064	6.7791	7.5376	7.5376	7.6542	7.0434	7.2426	7.9906	8.0491	6.9429	7.4517	8.0696	7.1672	7.8396	6.6993	8.1745	7.0572	7.5595	7.1498	7.7378	7.3043	7.0506	6.8528	8.1656	7.9173	7.7878	7.7878	7.7878	7.7878	7.7878	7.7878	7.7878	7.7878	7.7878	7.7878	7.7878	7.7878	7.7878	7.7878	7.7878	7.7878	7.7878	7.7878	7.7878	7.7878
10.6900	7.9426	7.5640	6.7135	6.9883	6.7064	6.7791	7.5376	7.5376	7.6542	7.0434	7.2426	7.9906	8.0491	6.9429	7.4517	8.0696	7.1672	7.8396	6.6993	8.1745	7.0572	7.5595	7.1498	7.7378	7.3043	7.0506	6.8528	8.1656	7.9173	7.7878	7.7878	7.7878	7.7878	7.7878	7.7878	7.7878	7.7878	7.7878	7.7878	7.7878	7.7878	7.7878	7.7878	7.7878	7.7878	7.7878	7.7878	7.7878	7.7878
10.7000	7.9426	7.5640	6.7135	6.9883	6.7064	6.7791	7.5376	7.5376	7.6542	7.0434	7.2426	7.9906	8.0491	6.9429	7.4517	8.0696	7.1672	7.8396	6.6993	8.1745	7.0572	7.5595	7.1498	7.7378	7.3043	7.0506	6.8528	8.1656	7.9173	7.7878	7.7878	7.7878	7.7878	7.7878	7.7878	7.7878	7.7878	7.7878	7.7878	7.7878	7.7878	7.7878	7.7878	7.7878	7.7878	7.7878	7.7878	7.7878	7.7878
10.7100	7.8742	7.4986	6.6550	6.9276	6.6480	6.7201	7.4724	7.4724	7.5881	6.9822	7.1798	7.9218	7.9798	6.8825	7.3872	8.0002	7.1050	7.7720	6.6409	8.1042	6.9959	7.4942	7.0878	7.6710	7.2410	6.9894	6.7932	8.0953	7.8491	7.7206	7.7206	7.7206	7.7206	7.7206	7.7206	7.7206	7.7206	7.7206	7.7206	7.7206	7.7206	7.7206	7.7206	7.7206	7.7206	7.7206	7.7206	7.7206	7.7206
10.7200	7.8742	7.4986	6.6550	6.9276	6.6480	6.7201	7.4724	7.4724	7.5881	6.9822	7.1798	7.9218	7.9798	6.8825	7.3872	8.0002	7.1050	7.7720	6.6409	8.1042	6.9959	7.4942	7.0878	7.6710	7.2410	6.9894	6.7932	8.0953	7.8491	7.7206	7.7206	7.7206	7.7206	7.7206	7.7206	7.7206	7.7206	7.7206	7.7206	7.7206	7.7206	7.7206	7.7206	7.7206	7.7206	7.7206	7.7206	7.7206	7.7206
10.7300	7.8742	7.4986	6.6550	6.9276	6.6480	6.7201	7.4724	7.4724	7.5881	6.9822	7.1798	7.9218	7.9798	6.8825	7.3872	8.0002	7.1050	7.7720	6.6409	8.1042	6.9959	7.4942	7.0878	7.6710	7.2410	6.9894	6.7932	8.0953	7.8491	7.7206	7.7206	7.7206	7.7206	7.7206	7.7206	7.7206	7.7206	7.7206	7.7206	7.7206	7.7206	7.7206	7.7206	7.7206	7.7206	7.7206	7.7206	7.7206	7.7206
10.7400	7.8742	7.4986	6.6550	6.9276	6.6480	6.7201	7.4724	7.4724	7.5881	6.9822	7.1798	7.9218	7.9798	6.8825	7.3872	8.0002	7.1050	7.7720	6.6409	8.1042	6.9959	7.4942	7.0878	7.6710	7.2410	6.9894	6.7932	8.0953	7.8491	7.7206	7.7206	7.7206	7.7206	7.7206	7.7206	7.7206	7.7206	7.7206	7.7206	7.7206	7.7206	7.7206	7.7206	7.7206	7.7206	7.7206	7.7206	7.7206	7.7206
10.7500	7.8742	7.4986	6.6550	6.9276	6.6480	6.7201	7.4724	7.4724	7.5881	6.9822	7.1798	7.9218	7.9798	6.8825	7.3872	8.0002	7.1050	7.7720	6.6409	8.1042	6.9959	7.4942	7.0878	7.6710	7.2410	6.9894	6.7932	8.0953	7.8491	7.7206	7.7206	7.7206	7.7206	7.7206	7.7206	7.7206	7.7206	7.7206	7.7206	7.7206	7.7206	7.7206	7.7206	7.7206	7.7206	7.7206	7.7206	7.7206	7.7206
10.7600	7.8742	7.4986	6.6550	6.9276	6.6480	6.7201	7.4724	7.4724	7.5881	6.9822	7.1798	7.9218	7.9798	6.8825	7.3872	8.0002	7.1050	7.7720	6.6409	8.1042	6.9959	7.4942	7.0878	7.6710	7.2410	6.9894	6.7932	8.0953	7.8491	7.7206	7.7206	7.7206	7.7206	7.7206	7.7206	7.7206	7.7206	7.7206	7.7206	7.7206	7.7206	7.7206	7.7206	7.7206	7.7206	7.7206	7.7206	7.7206	7.7206
10.7700	7.8742	7.4986	6.6550	6.9276	6.6480	6.7201	7.4724	7.4724	7.5881	6.9822	7.1798	7.9218	7.9798	6.8825	7.3872	8.0002	7.1050	7.7720	6.6409	8.1042	6.9959	7.4942	7.0878	7.6710	7.2410	6.9894	6.7932	8.0953	7.8491	7.7206	7.7206	7.7206	7.7206	7.7206	7.7206	7.7206	7.7206	7.7206	7.7206	7.7206	7.7206	7.7206	7.7206	7.7206	7.7206	7.7206	7.7206	7.7206	7.7206
10.7800	7.8742	7.4986	6.6550	6.9276	6.6480	6.7201	7.4724	7.4724	7.5881	6.9822	7.1798	7.9218	7.9798	6.8825	7.3872	8.0002	7.1050	7.7720	6.6409	8.1042	6.9959	7.4942	7.0878	7.6710	7.2410	6.9894	6.7932	8.0953	7.8491	7.7206	7.7206	7.7206	7.7206	7.7206	7.7206	7.7206	7.7206	7.7206	7.7206	7.7206	7.7206	7.7206	7.7206	7.7206	7.7206	7.7206	7.7206	7.7206	7.7206
10.7900	7.8742	7.4986	6.6550	6.9276	6.6480	6.7201	7.4724	7.4724	7.5881	6.9822	7.1798	7.9218	7.9798	6.8825	7.3872	8.0002	7.1050	7.7720	6.6409	8.1042	6.9959	7.4942	7.0878	7.6710	7.2410	6.9894	6.7932	8.0953	7.8491	7.7206	7.7206	7.7206	7.7206	7.7206	7.7206	7.7206	7.7206	7.7206	7.7206	7.7206	7.7206	7.7206	7.7206	7.7206	7.7206	7.7206	7.7206	7.7206	7.7206
10.8000	7.8742	7.4986	6.6550	6.9276	6.6480	6.7201	7.4724	7.4724	7.5881	6.9822	7.1798	7.9218	7.9798	6.8825	7.3872	8.0002	7.1050	7.7720	6.6409	8.1042	6.9959	7.4942	7.0878	7.6710	7.2410	6.9894	6.7932	8.0953	7.8491	7.7206	7.7206	7.7206	7.7206	7.7206	7.7206	7.7206	7.7206	7.7206	7.7206	7.7206	7.7206	7.7206	7.7206	7.7206	7.7206	7.7206	7.7206	7.7206	7.7206
10.8100	7.8742	7.4986	6.6550	6.9276	6.6480	6.7201	7.4724	7.4724	7.5881	6.9822	7.1798	7.9218	7.9798	6.8825	7.3872	8.0002	7.1050	7.7720	6.6409	8.1042	6.9959	7.4942	7.0878	7.6710	7.2410	6.9894	6.7932	8.0953	7.8491	7.7206	7.7206	7.7206	7.7206	7.7206	7.7206	7.7206	7.7206	7.7206	7.7206	7.7206	7.7206	7.7206	7.7206	7.7206	7.7206	7.7206	7.7206	7.7206	7.7206
10.8200	7.8742	7.4986	6.6550	6.9276	6.6480	6.7201	7.4724	7.4724	7.5881	6.9822	7.1798	7.9218	7.9798	6.8825	7.3872	8.0002	7.1050	7.7720	6.6409	8.1042	6.9959	7.4942	7.0878	7.6710	7.2410	6.9894	6.7932	8.0953	7.8491	7.7206	7.7206	7.7206	7.7206	7.7206	7.7206	7.7206	7.7206	7.7206	7.7206	7.7206	7.7206	7.7206	7.7206	7.7206	7.7206	7.7206	7.7206	7.7206	7.7206
10.8300	7.8742	7.4986	6.6550	6.9276	6.6480	6.7201	7.4724	7.4724	7.5881	6.9822	7.1798	7.9218	7.9798	6.8825	7.3872	8.0002	7.1050	7.7720	6.6409	8.1042	6.9959	7.4942	7.0878	7.6710	7.2410	6.9894	6.7932	8.0953	7.8491	7.7206	7.7206	7.7206	7.7206	7.7206	7.7206	7.7206	7.7206	7.7206	7.7206	7.7206	7.7206	7.7206	7.7206	7.7206	7.7206	7.7206	7.7206	7.7206	7.7206
10.8400	7.8742	7.4986	6.6550	6.9276	6.6480	6.7201	7.4724	7.4724	7.5881	6.9822	7.1798	7.9218	7.9798	6.8825	7.3872	8.0002	7.1050	7.7720	6.6409	8.1042	6.9959	7.4942	7.0878	7.6710	7.2410	6.9894	6.7932	8.0953	7.8491	7.7206	7.7206	7.7206	7.7206	7.7206	7.7206	7.7206	7.7206	7.7206	7.7206	7.7206	7.7206	7.7206	7.7206	7.7206	7.7206	7.7206	7.7206	7.7206	7.7206
10.8500	7.8742	7.4986	6.6550	6.9276	6.6480	6.7201	7.4724	7.4724	7.5881	6.9822	7.1798	7.9218	7.9798	6.8825	7.3872	8.0002	7.1050	7.7720	6.6409	8.1042	6.9959	7.4942	7.0878	7.6710	7.2410	6.9894	6.7932	8.0953	7.8491	7.7206	7.7206	7.7206	7.7206	7.7206	7.7206	7.7206	7.7206	7.7206	7.7206	7.7206	7.7206	7.7206	7.7206	7.7206	7.7206	7.7206	7.7206	7.7206	7.7206
10.8600	7.8742	7.4986	6.6550	6.9276	6.6480	6.7201	7.4724	7.4724	7.5881	6.9822	7.1798	7.9218	7.9798	6.8825	7.3872	8.0002	7.1050	7.7720	6.6409	8.1042	6.9959	7.4942	7.0878	7.6710	7.2410	6.9894	6.7932	8.0953	7.8491	7.7206	7.7206	7.7206	7.7206	7.7206	7.7206	7.7206	7.7206	7.7206	7.7206	7.7206	7.7206	7.7206	7.7206	7.7206	7.7206	7.7206	7.7206	7.7206	7.7206
10.8700	7.8742	7.4986	6.6550	6.9276	6.6480	6.7201	7.4724	7.4724	7.5881	6.9822	7.1798	7.9218	7.9798	6.8825	7.3872	8.0002	7.1050	7.7720	6.6409	8.1042	6.9959	7.4942	7.0878	7.6710	7.2410	6.9894	6.7932	8.0953	7.8491	7.7206	7.7206	7.7206	7.7206	7.7206	7.7206	7.7206	7.7206	7.7206	7.7206	7.7206	7.7206	7.7206	7.7206	7.7206	7.7206	7.7206	7.7206	7.7206	7.7206
10.8800	7.8742	7.4986	6.6550	6.9276	6.6480	6.7201	7.4724	7.4724	7.5881	6.9822	7.1798	7.9218	7.9798	6.8825	7.3872	8.0002	7.1050	7.7720	6.6409	8.1042	6.9959	7.4942	7.0878	7.6710	7.2410	6.9894	6.7932	8.0953	7.8491	7.7206	7.7206	7.7206	7.7206	7.7206	7.7206	7.7206	7.7206	7.7206	7.7206	7.7206	7.7206	7.7206	7.7206	7.7206	7.7206	7.7206	7.7206	7.7206	7.7206
10.8900	7.8742	7.4986	6.6550	6.9276	6.6480	6.7201	7.4724	7.4724	7.5881	6.9822	7.1798	7.9218	7.9798	6.8825	7.3872	8.0002	7.1050	7.7720	6.6409	8.1042	6.9959	7.4942	7.0878	7.6710	7.2410	6.9894	6.7932	8.0953	7.8491	7.7206	7.7206	7.7206	7.7206	7.7206	7.7206	7.7206	7.7206	7.7206	7.7206	7.7206	7.7206	7.7206	7.7206	7.7206	7.7206	7.7206	7.7206	7.7206	7.7206
10.9000	7.8742	7.4986	6.6550	6.9276	6.6480	6.7201	7.4724	7.4724	7.5881	6.9822	7.1798	7.9218	7.9798	6.8825	7.3872	8.0002	7.1050	7.7720	6.6409	8.1042	6.9959	7.4942	7.0878	7.6710	7.2410	6.9894	6.7932	8.0953	7.8491	7.7206	7.7206	7.7206	7.7206	7.7206	7.7206	7.7206	7.7206	7.7206	7.7206	7.7206	7.7206	7.7206	7.7206	7.7206	7.7206	7.7206	7.7206	7.7206	7.7206
10.9100	7.7970	7.4249	6.5890	6.8592	6.5821	6.6535	7.3990	7.3990	7.5135	6.9132	7.1090	7.8441	7.9016	6.8145	7.3145	7.9218	7.0349	7.6957	6.5751	8.0249	6.9268	7.4206	7.0179	7.5957	7.1696	6.9204	6.7260	8.0160	7.7721	7.6448	7.6448	7.6448	7.6448	7.6448	7.6448	7.6448	7.6448	7.6448	7.6448	7.6448	7.6448	7.6448	7.6448	7.6448	7.6448	7.6448	7.6448	7.6448	7.6448
10.9200	7.7970	7.4249	6.5890	6.8592	6.5821	6.6535	7.3990	7.3990	7.5135	6.9132	7.1090	7.8441	7.9016	6.8145	7.3145	7.9218	7.0349	7.6957	6.5751	8.0249	6.9268	7.4206	7.0179	7.5957	7.1696	6.9204	6.7260	8.0160	7.7721	7.6448	7.6448	7.6448	7.6448	7.6448	7.6448	7.6448	7.6448	7.6448	7.6448	7.6448	7.6448	7.6448	7.6448	7.6448	7.6448	7.6448	7.6448	7.6448	7.6448
10.9300	7.7970	7.4249	6.5890	6.8592	6.5821	6.6535	7.3990	7.3990	7.5135	6.9132	7.1090	7.8441	7.9016	6.8145	7.3145	7.9218	7.0349	7.6957	6.5751	8.0249	6.9268	7.4206	7.0179	7.5957	7.1696	6.9204	6.7260	8.0160	7.7721	7.6448	7.6448	7.6448	7.6448	7.6448	7.6448	7.6448	7.6448	7.6448	7.6448	7.6448	7.6448	7.6448	7.6448	7.6448	7.6448	7.6448	7.6448	7.6448	7.6448
10.9400	7.7970	7.4249	6.5890	6.8592	6.5821	6.6535	7.3990	7.3990	7.5135	6.9132	7.1090	7.8441	7.9016	6.8145	7.3145	7.9218	7.0349	7.6957	6.5751	8.0249	6.9268	7.4206	7.0179	7.5957	7.1696	6.9204	6.7260	8.0160	7.7721	7.6448	7.6448	7.6448	7.6448	7.6448	7.6448	7.6448	7.6448	7.6448	7.6448	7.6448	7.6448	7.6448	7.6448	7.6448	7.6448	7.6448	7.6448	7.6448	7.6448
10.9500	7.7970	7.4249	6.5890	6.8592	6.5821	6.6535	7.3990	7.3990	7.5135	6.9132	7.1090	7.8441	7.9016	6.8145	7.3145	7.9218	7.0349	7.6957	6.5751	8.0249	6.9268	7.4206	7.0179	7.5957	7.1696	6.9204	6.7260	8.0160	7.7721	7.6448	7.6448	7.6448	7.6448	7.6448	7.6448	7.6448	7.6448	7.6448	7.6448	7.6448	7.6448	7.6448	7.6448	7.6448	7.6448	7.6448	7.6448	7.6448	7.6448
10.9600	7.7970	7.4249	6.5890	6.8592	6.5821	6.6535	7.3990	7.3990	7.5135	6.9132	7.1090	7.8441	7.9016	6.8145	7.3145	7.9218	7.0349	7.6957	6.5751	8.0249	6.9268	7.4206	7.0179	7.5957	7.1696	6.9204	6.7260	8.0160	7.7721	7.6448	7.6448	7.6448	7.6448	7.6448	7.6448	7.6448	7.6448	7.6448	7.6448	7.6448	7.6448	7.6448	7.6448	7.6448	7.6448	7.6448	7.6448	7.6448	7.6448
10.9700	7.7970	7.4249	6.5890	6.8592	6.5821	6.6535	7.3990	7.3990	7.5135	6.9132	7.1090	7.8441	7.9016	6.8145	7.3145	7.9218	7.0349	7.6957	6.5751	8.0249	6.9268	7.4206	7.0179	7.5957	7.1696	6.9204	6.7260	8.0160	7.7721	7.6448	7.6448	7.6448	7.6448	7.6448	7.6448	7.6448	7.6448	7.6448	7.6448	7.6448	7.6448	7.6448	7.6448	7.6448	7.6448	7.6448	7.6448	7.6448	7.6448
10.9800	7.7970	7.4249	6.5890	6.8592	6.5821	6.6535	7.3990	7.3990	7.5135	6.9132	7.1090	7.8441	7.9016	6.8145	7.3145	7.9218	7.0349	7.6957	6.5751	8.0249	6.9268	7.4206	7.0179	7.5957	7.1696	6.9204	6.7260	8.0160	7.7721	7.6448	7.6448	7.6448	7.6448	7.6448	7.6448	7.6448	7.6448	7.6448	7.6448	7.6448	7.6448	7.6448	7.6448	7.6448	7.6448	7.6448	7.6448	7.6448	7.6448
10.9900	7.7970	7.4249	6.5890	6.8592	6.5821	6.6535	7.3990	7.3990	7.5135	6.9132	7.1090	7.8441	7.9016	6.8145	7.3145	7.9218	7.0349	7.6957	6.5751	8.0249	6.9268	7.4206	7.0179	7.5957	7.1696	6.9204	6.7260	8.0160	7.7721	7.6448	7.6448	7.6448	7.6448	7.6448	7.6448	7.6448	7.6448	7.6448	7.6448	7.6448	7.6448	7.6448	7.6448	7.6448	7.6448	7.6448	7.6448	7.6448	7.6448
11.0000	7.7970	7.4249	6.5890	6.8592	6.5821	6.6535	7.3990	7.3990	7.5135	6.9132	7.1090	7.8441	7.9016	6.8145	7.3145	7.9218	7.0349	7.6957	6.5751	8.0249	6.9268	7.4206	7.0179	7.5957	7.1696	6.9204	6.7260	8.0160	7.7721	7.6448	7.6448	7.6448	7.6448	7.6448	7.6448	7.6448	7.6448	7.6448	7.6448	7.6448	7.6448	7.6448	7.6448	7.6448	7.6448	7.6448	7.6448	7.6448	7.6448
11.0100	7.7970	7.4249	6.5890	6.8592	6.5821	6.6535	7.3990	7.3990	7.5135	6.9132	7.1090	7.8441	7.9016	6.8145	7.3145	7.9218	7.0349	7.6957	6.5751	8.0249	6.9268	7.4206	7.0179	7.5957	7.1696	6.9204	6.7260	8.0160	7.7721	7.6448	7.6448	7.6448	7.6448	7.6448	7.6448	7.6448	7.6448	7.6448	7.6448	7.6448	7.6448	7.6448	7.6448	7.6448	7.6448	7.6448	7.6448	7.6448	7.6448
11.0200	7.7970	7.4249	6.5890	6.8592	6.5821	6.6535	7.3990	7.3990	7.5135	6.9132	7.1090	7.8441	7.9016	6.8145	7.3145	7.9218	7.0349	7.6957	6.5751	8.0249	6.9268	7.4206	7.0179	7.5957	7.1696	6.9204	6.7260	8.0160	7.7721	7.6448	7.6448	7.6448	7.6448	7.6448	7.6448	7.6448	7.6448	7.6448	7.6448	7.6448	7.6448	7.6448	7.6448	7.6448	7.6448	7.6448	7.6448	7.6448	7.6448
11.0300	7.7970	7.4249	6.5890	6.8592	6.5821	6.6535	7.3990	7.3990	7.5135	6.9132	7.1090	7.8441	7.9016	6.8145	7.3145	7.9218	7.0349	7.6957	6.5751	8.0249	6.9268	7.4206	7.0179	7.5957	7.1696	6.9204	6.7260	8.0160	7.7721	7.6448	7.6448	7.6448	7.6448	7.6448	7.6448	7.6448	7.6448	7.6448	7.6448	7.6448	7.6448	7.6448	7.6448	7.6448	7.6448	7.6448	7.6448	7.6448	7.6448
11.0400	7.7970	7.4249	6.5890	6.8592	6.5821	6.6535	7.3990	7.3990	7.5135	6.9132	7.1090	7.8441	7.9016	6.8145	7.3145	7.9218	7.0349	7.6957	6.5751	8.0249	6.9268	7.4206	7.0179	7.5957	7.1696	6.9204	6.7260	8.0160	7.7721	7.6448	7.6448	7.6448	7.6448	7.6448	7.6448	7.6448	7.6448	7.6448	7.6448	7.6448	7.6448	7.6448	7.6448	7.6448	7.6448	7.6448	7.6448	7.6448	7.6448
11.0500	7.7970	7.4249	6.5890	6.8592	6.5821	6.6535	7.3990	7.3990	7.5135	6.9132	7.1090	7.8441	7.9016	6.8145	7.3145	7.9218	7.0349	7.6957	6.5751	8.0249	6.9268	7.4206	7.0179	7.5957	7.1696	6.9204	6.7260	8.0160	7.7721	7.6448	7.6448	7.6448	7.6448	7.6448	7.6448	7.6448	7.6448	7.6448	7.6448	7.6448	7.6448	7.6448	7.6448	7.6448	7.6448	7.6448	7.6448	7.6448	7.6448
11.0600	7.7970	7.4249	6.5890	6.8592	6.5821	6.6535	7.3990	7.3990	7.5135	6.9132	7.1090	7.8441	7.9016	6.8145	7.3145	7.9218	7.0349	7.6957	6.5751	8.0249	6.9268	7.4206	7.0179	7.5957	7.1696	6.9204	6.7260	8.0160	7.7721	7.6448	7.6448	7.6448	7.6448	7.6448	7.6448	7.6448	7.6448	7.6448	7.6448	7.6448	7.6448	7.6448	7.6448	7.6448	7.6448	7.6448	7.6448	7.6448	7.6448
11.0700	7.7970	7.4249	6.5890	6.8592	6.5821	6.6535	7.3990	7.3990	7.5135	6.9132	7.1090	7.8441	7.9016	6.8145	7.3145	7.9218	7.0349	7.6957	6.5751	8.0249	6.9268	7.4206	7.0179	7.5957	7.1696	6.9204	6.7260	8.0160	7.7721	7.6448	7.6448	7.6448	7.6448	7.6448	7.6448	7.6448	7.6448	7.6448	7.6448	7.6448	7.6448	7.6448	7.6448	7.6448	7.6448	7.6448	7.6448	7.6448	7.6448
11.0800	7.7970	7.4249	6.5890	6.8592	6.5821	6.6535	7.3990	7.3990	7.5135	6.9132	7.1090	7.8441	7.9016	6.8145	7.3145	7.9218	7.0349	7.6957	6.5751	8.0249	6.9268	7.4206	7.0179	7.5957	7.1696	6.9204	6.7260	8.0160	7.7721	7.6448	7.6448	7.6448	7.6448	7.6448	7.6448	7.6448	7.6448	7.6448	7.6448	7.6448	7.6448	7.6448	7.6448	7.6448	7.6448	7.6448	7.6448	7.6448	7.6448
11.0900	7.7970	7.4249	6.5890	6.8592	6.5821	6.6535	7.3990	7.3990	7.5135	6.9132	7.1090	7.8441	7.9016	6.8145	7.3145	7.9218	7.0349	7.6957	6.5751	8.0249	6.9268	7.4206	7.0179	7.5957	7.1696	6.9204	6.7260	8.0160	7.7721	7.6448	7.6448	7.6448	7.6448	7.6448	7.6448	7.6448	7.6448	7.6448	7.6448	7.6448	7.6448	7.6448	7.6448	7.6448	7.6448	7.6448	7.6448	7.6448	7.6448
11.1000	7.7970	7.4249	6.5890	6.8592	6.5821	6.6535	7.3990	7.3990	7.5135	6.9132	7.1090	7.8441	7.9016	6.8145	7.3145	7.9218	7.0349	7.6957	6.5751	8.0249	6.9268	7.4206	7.0179	7.5957	7.1696	6.9204	6.7260	8.0160	7.7721	7.6448	7.6448	7.6448	7.6448	7.6448	7.6448	7.6448	7.6448	7.6448	7.6448	7.6448	7.6448	7.6448	7.6448	7.6448	7.6448	7.6448	7.6448	7.6448	7.6448
11.1100	7.7110	7.3428	6.5157	6.7831	6.5088	6.5795	7.3172	7.3172	7.4305	6.8365	7.0303	7.7576	7.8145	6.7388	7.2336	7.8345	6.9569	7.6108	6.5020	7.9365	6.8499	7.3386	6.9401	7.5118	7.0902	6.8436	6.6512	7.9278	7.6863	7.5605	7.5605	7.5605	7.5605	7.5605	7.5605	7.5605	7.5605	7.5605	7.5605	7.5605	7.5605	7.5605	7.5605	7.5605	7.5605	7.5605	7.5605	7.5605	7.5605
11.1200	7.7110	7.3428	6.5157	6.7831	6.5088	6.5795	7.3172	7.3172	7.4305	6.8365	7.0303	7.7576	7.8145	6.7388	7.2336	7.8345	6.9569	7.6108	6.5020	7.9365	6.8499	7.3386	6.9401	7.5118	7.0902	6.8436	6.6512	7.9278	7.6863	7.5605	7.5605	7.5605	7.5605	7.5605	7.5605	7.5605	7.5605	7.5605	7.5605	7.5605	7.5605	7.5605	7.5605	7.5605	7.5605	7.5605	7.5605	7.5605	7.5605
11.1300	7.7110	7.3428	6.5157	6.7831	6.5088	6.5795	7.3172	7.3172	7.4305	6.8365	7.0303	7.7576	7.8145	6.7388	7.2336	7.8345	6.9569	7.6108	6.5020	7.9365	6.8499	7.3386	6.9401	7.5118	7.0902	6.8436	6.6512	7.9278	7.6863	7.5605	7.5605	7.5605	7.5605	7.5605	7.5605	7.5605	7.5605	7.5605	7.5605	7.5605	7.5605	7.5605	7.5605	7.5605	7.5605	7.5605	7.5605	7.5605	7.5605
11.1400	7.7110	7.3428	6.5157	6.7831	6.5088	6.5795	7.3172	7.3172	7.4305	6.8365	7.0303	7.7576	7.8145	6.7388	7.2336	7.8345	6.9569	7.6108	6.5020	7.9365	6.8499	7.3386	6.9401	7.5118	7.0902	6.8436	6.6512	7.9278	7.6863	7.5605	7.5605	7.5605	7.5605	7.5605	7.5605	7.5605	7.5605	7.5605	7.5605	7.5605	7.5605	7.5605	7.5605	7.5605	7.5605	7.5605	7.5605	7.5605	7.5605
11.1500	7.7110	7.3428	6.5157	6.7831	6.5088	6.5795	7.3172	7.3172	7.4305	6.8365	7.0303	7.7576	7.8145	6.7388	7.2336	7.8345	6.9569	7.6108	6.5020	7.9365	6.8499	7.3386	6.9401	7.5118	7.0902	6.8436	6.6512	7.9278	7.6863	7.5605	7.5605	7.5605	7.5605	7.5605	7.5605	7.5605	7.5605	7.5605	7.5605	7.5605	7.5605	7.5605	7.5605	7.5605	7.5605	7.5605	7.5605	7.5605	7.5605
11.1600	7.7110	7.3428	6.5157	6.7831	6.5088	6.5795	7.3172	7.3172	7.4305	6.8365	7.0303	7.7576	7.8145	6.7388	7.2336	7.8345	6.9569	7.6108	6.5020	7.9365	6.8499	7.3386	6.9401	7.5118	7.0902	6.8436	6.6512	7.9278	7.6863	7.5605	7.5605	7.5605	7.5605	7.5605	7.5605	7.5605	7.5605	7.5605	7.5605	7.5605	7.5605	7.5605	7.5605	7.5605	7.5605	7.5605	7.5605	7.5605	7.5605
11.1700	7.7110	7.3428	6.5157	6.7831	6.5088	6.5795	7.3172	7.3172	7.4305	6.8365	7.0303	7.7576	7.8145	6.7388	7.2336	7.8345	6.9569	7.6108	6.5020	7.9365	6.8499	7.3386	6.9401	7.5118	7.0902	6.8436	6.6512	7.9278	7.6863	7.5605	7.5605	7.5605	7.5605	7.5605	7.5605	7.5605	7.5605	7.5605	7.5605	7.5605	7.5605	7.5605	7.5605	7.5605	7.5605	7.5605	7.5605	7.5605	7.5605
11.1800	7.7110	7.3428	6.5157	6.7831	6.5088	6.5795	7.3172	7.3172	7.4305	6.8365	7.0303	7.7576	7.8145	6.7388	7.2336	7.8345	6.9569	7.6108	6.5020	7.9365	6.8499	7.3386	6.9401	7.5118	7.0902	6.8436	6.6512	7.9278	7.6863	7.5605	7.5605	7.5605	7.5605	7.5605	7.5605	7.5605	7.5605	7.5605	7.5605	7.5605	7.5605	7.5605	7.5605	7.5605	7.5605	7.5605	7.5605	7.5605	7.5605
11.1900	7.7110	7.3428	6.5157	6.7831	6.5088	6.5795	7.3172	7.3172	7.4305	6.8365	7.0303	7.7576	7.8145	6.7388	7.2336	7.8345	6.9569	7.6108	6.5020	7.9365	6.8499	7.3386	6.9401	7.5118	7.0902	6.8436	6.6512	7.9278	7.6863	7.5605	7.5605	7.5605	7.5605	7.5605	7.5605	7.5605	7.5605	7.5605	7.5605	7.5605	7.5605	7.5605	7.5605	7.5605	7.5605	7.5605	7.5605	7.5605	7.5605
11.2000	7.7110	7.3428	6.5157	6.7831	6.5088	6.5795	7.3172	7.3172	7.4305	6.8365	7.0303	7.7576	7.8145	6.7388	7.2336	7.8345	6.9569	7.6108	6.5020	7.9365	6.8499	7.3386	6.9401	7.5118	7.0902	6.8436	6.6512	7.9278	7.6863	7.5605	7.5605	7.5605	7.5605	7.5605	7.5605	7.5605	7.5605	7.5605	7.5605	7.5605	7.5605	7.5605	7.5605	7.5605	7.5605	7.5605	7.5605	7.5605	7.5605
11.2100	7.7110	7.3428	6.5157	6.7831	6.5088	6.5795	7.3172	7.3172	7.4305	6.8365	7.0303	7.7576	7.8145	6.7388	7.2336	7.8345	6.9569	7.6108	6.5020	7.9365	6.8499	7.3386	6.9401	7.5118	7.0902	6.8436	6.6512	7.9278	7.6863	7.5605	7.5605	7.5605	7.5605	7.5605	7.5605	7.5605	7.5605	7.5605	7.5605	7.5605	7.5605	7.5605	7.5605	7.5605	7.5605	7.5605	7.5605	7.5605	7.5605
11.2200	7.7110	7.3428	6.5157	6.7831	6.5088	6.5795	7.3172	7.3172	7.4305	6.8365	7.0303	7.7576	7.8145	6.7388	7.2336	7.8345	6.9569	7.6108	6.5020	7.9365	6.8499	7.3386	6.9401	7.5118	7.0902	6.8436	6.6512	7.9278	7.6863	7.5605	7.5605	7.5605	7.5605	7.5605	7.5605	7.5605	7.5605	7.5605	7.5605	7.5605	7.5605	7.5605	7.5605	7.5605	7.5605	7.5605	7.5605	7.5605	7.5605
11.2300	7.7110	7.3428	6.5157	6.7831	6.5088	6.5795	7.3172	7.3172	7.4305	6.8365	7.0303	7.7576	7.8145	6.7388	7.2336	7.8345	6.9569	7.6108	6.5020	7.9365	6.8499	7.3386	6.9401	7.5118	7.0902	6.8436	6.6512	7.9278	7.6863	7.5605	7.5605	7.5605	7.5605	7.5605	7.5605	7.5605	7.5605	7.5605	7.5605	7.5605	7.5605	7.5605	7.5605	7.5605	7.5605	7.5605	7.5605	7.5605	7.5605
[truncated: 4,876 more rows]
[truncated: 131 more columns]
