# Supplementary material for: Bayesian inference for biophysical neuron models enables stimulus optimization for retinal neuroprosthetics
Source: eLife. 2020 Oct 27;9:e54997. doi: 10.7554/eLife.54997 (PMC7673784; doi:10.7554/eLife.54997)
Supplement: Figure 10—source data 1. [file elife-54997-fig10-data1.zip › ON_Current2_OFF_Release.csv]

Time/ms	OFF cell1: Release/(ves/s)	OFF cell2: Release/(ves/s)	OFF cell3: Release/(ves/s)	OFF cell4: Release/(ves/s)	OFF cell5: Release/(ves/s)
0.0000	2.3418	3.6051	2.9186	2.6107	2.8758
0.0100	2.3406	3.6030	2.9166	2.6093	2.8740
0.0200	2.3394	3.6008	2.9145	2.6080	2.8721
0.0300	2.3382	3.5987	2.9125	2.6066	2.8702
0.0400	2.3369	3.5965	2.9104	2.6052	2.8683
0.0500	2.3357	3.5943	2.9083	2.6038	2.8663
0.0600	2.3344	3.5921	2.9062	2.6024	2.8644
0.0700	2.3332	3.5899	2.9041	2.6010	2.8625
0.0800	2.3319	3.5877	2.9020	2.5996	2.8605
0.0900	2.3307	3.5854	2.8999	2.5982	2.8586
0.1000	2.3294	3.5832	2.8977	2.5968	2.8566
0.1100	2.3281	3.5809	2.8956	2.5953	2.8546
0.1200	2.3268	3.5786	2.8934	2.5938	2.8526
0.1300	2.3255	3.5763	2.8912	2.5924	2.8505
0.1400	2.3242	3.5740	2.8890	2.5909	2.8485
0.1500	2.3228	3.5716	2.8867	2.5894	2.8464
0.1600	2.3215	3.5693	2.8845	2.5879	2.8444
0.1700	2.3202	3.5669	2.8823	2.5864	2.8423
0.1800	2.3188	3.5645	2.8800	2.5849	2.8402
0.1900	2.3174	3.5621	2.8777	2.5833	2.8381
0.2000	2.3161	3.5597	2.8755	2.5818	2.8360
0.2100	2.3147	3.5573	2.8732	2.5802	2.8339
0.2200	2.3133	3.5549	2.8709	2.5787	2.8318
0.2300	2.3119	3.5524	2.8686	2.5771	2.8297
0.2400	2.3105	3.5500	2.8663	2.5756	2.8275
0.2500	2.3091	3.5475	2.8640	2.5740	2.8254
0.2600	2.3077	3.5450	2.8617	2.5724	2.8232
0.2700	2.3063	3.5425	2.8593	2.5708	2.8211
0.2800	2.3049	3.5400	2.8570	2.5692	2.8189
0.2900	2.3035	3.5375	2.8546	2.5676	2.8167
0.3000	2.3020	3.5350	2.8523	2.5659	2.8145
0.3100	2.3006	3.5324	2.8499	2.5643	2.8123
0.3200	2.2991	3.5298	2.8475	2.5627	2.8100
0.3300	2.2976	3.5273	2.8451	2.5610	2.8078
0.3400	2.2961	3.5247	2.8426	2.5593	2.8055
0.3500	2.2947	3.5220	2.8402	2.5577	2.8033
0.3600	2.2932	3.5194	2.8378	2.5560	2.8010
0.3700	2.2917	3.5168	2.8353	2.5543	2.7987
0.3800	2.2901	3.5141	2.8329	2.5526	2.7964
0.3900	2.2886	3.5115	2.8304	2.5509	2.7941
0.4000	2.2871	3.5088	2.8279	2.5492	2.7918
0.4100	2.2856	3.5061	2.8254	2.5474	2.7895
0.4200	2.2840	3.5035	2.8229	2.5457	2.7872
0.4300	2.2825	3.5007	2.8204	2.5440	2.7848
0.4400	2.2809	3.4980	2.8179	2.5422	2.7825
0.4500	2.2794	3.4953	2.8154	2.5405	2.7801
0.4600	2.2778	3.4926	2.8129	2.5387	2.7778
0.4700	2.2763	3.4898	2.8104	2.5369	2.7754
0.4800	2.2747	3.4871	2.8078	2.5351	2.7730
0.4900	2.2731	3.4843	2.8053	2.5334	2.7707
0.5000	2.2715	3.4815	2.8027	2.5316	2.7683
0.5100	2.2699	3.4787	2.8002	2.5298	2.7659
0.5200	2.2683	3.4759	2.7976	2.5279	2.7634
0.5300	2.2667	3.4731	2.7950	2.5261	2.7610
0.5400	2.2651	3.4703	2.7924	2.5243	2.7586
0.5500	2.2634	3.4674	2.7897	2.5224	2.7561
0.5600	2.2618	3.4646	2.7871	2.5206	2.7537
0.5700	2.2602	3.4617	2.7845	2.5187	2.7512
0.5800	2.2585	3.4588	2.7818	2.5169	2.7487
0.5900	2.2568	3.4559	2.7792	2.5150	2.7462
0.6000	2.2552	3.4530	2.7765	2.5131	2.7437
0.6100	2.2535	3.4501	2.7739	2.5112	2.7412
0.6200	2.2518	3.4472	2.7712	2.5093	2.7387
0.6300	2.2502	3.4443	2.7686	2.5074	2.7362
0.6400	2.2485	3.4413	2.7659	2.5055	2.7337
0.6500	2.2468	3.4384	2.7632	2.5036	2.7312
0.6600	2.2451	3.4354	2.7605	2.5017	2.7287
0.6700	2.2434	3.4325	2.7578	2.4998	2.7261
0.6800	2.2417	3.4295	2.7551	2.4978	2.7236
0.6900	2.2400	3.4265	2.7524	2.4959	2.7211
0.7000	2.2382	3.4235	2.7497	2.4940	2.7185
0.7100	2.2365	3.4205	2.7470	2.4920	2.7159
0.7200	2.2348	3.4175	2.7442	2.4900	2.7133
0.7300	2.2330	3.4144	2.7415	2.4881	2.7107
0.7400	2.2313	3.4114	2.7387	2.4861	2.7081
0.7500	2.2295	3.4083	2.7359	2.4841	2.7055
0.7600	2.2277	3.4053	2.7332	2.4821	2.7029
0.7700	2.2260	3.4022	2.7304	2.4801	2.7003
0.7800	2.2242	3.3991	2.7276	2.4781	2.6977
0.7900	2.2224	3.3960	2.7248	2.4761	2.6950
0.8000	2.2206	3.3929	2.7220	2.4741	2.6924
0.8100	2.2188	3.3898	2.7192	2.4720	2.6897
0.8200	2.2170	3.3867	2.7164	2.4700	2.6871
0.8300	2.2152	3.3836	2.7136	2.4680	2.6844
0.8400	2.2134	3.3805	2.7108	2.4659	2.6818
0.8500	2.2116	3.3773	2.7080	2.4639	2.6791
0.8600	2.2098	3.3742	2.7051	2.4618	2.6764
0.8700	2.2080	3.3710	2.7023	2.4597	2.6738
0.8800	2.2062	3.3679	2.6995	2.4577	2.6711
0.8900	2.2043	3.3647	2.6967	2.4556	2.6684
0.9000	2.2025	3.3615	2.6938	2.4535	2.6657
0.9100	2.2006	3.3583	2.6909	2.4514	2.6630
0.9200	2.1988	3.3551	2.6880	2.4493	2.6602
0.9300	2.1969	3.3519	2.6851	2.4472	2.6575
0.9400	2.1950	3.3486	2.6822	2.4451	2.6547
0.9500	2.1931	3.3454	2.6792	2.4429	2.6519
0.9600	2.1912	3.3421	2.6763	2.4408	2.6492
0.9700	2.1893	3.3388	2.6733	2.4387	2.6464
0.9800	2.1874	3.3355	2.6704	2.4365	2.6436
0.9900	2.1855	3.3322	2.6674	2.4343	2.6408
1.0000	2.1836	3.3289	2.6645	2.4322	2.6380
1.0100	2.1817	3.3256	2.6615	2.4300	2.6352
1.0200	2.1797	3.3223	2.6585	2.4278	2.6323
1.0300	2.1778	3.3190	2.6555	2.4256	2.6295
1.0400	2.1759	3.3156	2.6526	2.4234	2.6267
1.0500	2.1739	3.3123	2.6496	2.4212	2.6238
1.0600	2.1720	3.3089	2.6466	2.4190	2.6210
1.0700	2.1700	3.3056	2.6436	2.4168	2.6182
1.0800	2.1680	3.3022	2.6406	2.4146	2.6153
1.0900	2.1661	3.2988	2.6376	2.4124	2.6124
1.1000	2.1641	3.2954	2.6345	2.4101	2.6096
1.1100	2.1621	3.2920	2.6315	2.4079	2.6067
1.1200	2.1601	3.2886	2.6284	2.4056	2.6037
1.1300	2.1581	3.2851	2.6253	2.4033	2.6008
1.1400	2.1561	3.2816	2.6221	2.4011	2.5978
1.1500	2.1540	3.2781	2.6190	2.3988	2.5949
1.1600	2.1520	3.2746	2.6159	2.3964	2.5919
1.1700	2.1499	3.2711	2.6127	2.3941	2.5889
1.1800	2.1479	3.2676	2.6096	2.3918	2.5859
1.1900	2.1458	3.2641	2.6064	2.3895	2.5829
1.2000	2.1437	3.2605	2.6032	2.3871	2.5799
1.2100	2.1417	3.2570	2.6001	2.3848	2.5769
1.2200	2.1396	3.2534	2.5969	2.3824	2.5739
1.2300	2.1375	3.2499	2.5937	2.3801	2.5709
1.2400	2.1354	3.2463	2.5905	2.3777	2.5678
1.2500	2.1333	3.2427	2.5873	2.3753	2.5648
1.2600	2.1312	3.2391	2.5841	2.3730	2.5617
1.2700	2.1291	3.2355	2.5809	2.3706	2.5587
1.2800	2.1270	3.2318	2.5776	2.3682	2.5556
1.2900	2.1248	3.2282	2.5744	2.3658	2.5526
1.3000	2.1227	3.2246	2.5712	2.3634	2.5495
1.3100	2.1206	3.2209	2.5679	2.3609	2.5464
1.3200	2.1184	3.2172	2.5646	2.3585	2.5432
1.3300	2.1162	3.2134	2.5612	2.3560	2.5401
1.3400	2.1140	3.2097	2.5579	2.3535	2.5369
1.3500	2.1118	3.2060	2.5545	2.3510	2.5337
1.3600	2.1096	3.2022	2.5511	2.3485	2.5305
1.3700	2.1074	3.1984	2.5478	2.3460	2.5273
1.3800	2.1052	3.1946	2.5444	2.3435	2.5241
1.3900	2.1029	3.1908	2.5410	2.3410	2.5209
1.4000	2.1007	3.1870	2.5376	2.3385	2.5177
1.4100	2.0985	3.1832	2.5342	2.3359	2.5144
1.4200	2.0962	3.1794	2.5308	2.3334	2.5112
1.4300	2.0940	3.1755	2.5274	2.3308	2.5079
1.4400	2.0917	3.1717	2.5239	2.3283	2.5047
1.4500	2.0894	3.1678	2.5205	2.3257	2.5014
1.4600	2.0872	3.1639	2.5170	2.3231	2.4981
1.4700	2.0849	3.1600	2.5136	2.3205	2.4948
1.4800	2.0826	3.1561	2.5101	2.3180	2.4915
1.4900	2.0803	3.1522	2.5066	2.3153	2.4882
1.5000	2.0780	3.1483	2.5032	2.3127	2.4849
1.5100	2.0756	3.1443	2.4996	2.3101	2.4815
1.5200	2.0733	3.1403	2.4961	2.3074	2.4782
1.5300	2.0709	3.1363	2.4925	2.3048	2.4748
1.5400	2.0686	3.1322	2.4889	2.3021	2.4713
1.5500	2.0662	3.1282	2.4853	2.2994	2.4679
1.5600	2.0638	3.1241	2.4817	2.2967	2.4645
1.5700	2.0614	3.1201	2.4780	2.2940	2.4610
1.5800	2.0590	3.1160	2.4744	2.2913	2.4576
1.5900	2.0566	3.1119	2.4708	2.2885	2.4541
1.6000	2.0542	3.1078	2.4671	2.2858	2.4507
1.6100	2.0517	3.1037	2.4634	2.2831	2.4472
1.6200	2.0493	3.0995	2.4598	2.2803	2.4437
1.6300	2.0469	3.0954	2.4561	2.2775	2.4402
1.6400	2.0444	3.0912	2.4524	2.2748	2.4367
1.6500	2.0420	3.0870	2.4487	2.2720	2.4331
1.6600	2.0395	3.0828	2.4450	2.2692	2.4296
1.6700	2.0370	3.0786	2.4413	2.2664	2.4261
1.6800	2.0346	3.0744	2.4376	2.2636	2.4225
1.6900	2.0321	3.0702	2.4338	2.2608	2.4190
1.7000	2.0296	3.0660	2.4301	2.2579	2.4154
1.7100	2.0270	3.0617	2.4263	2.2551	2.4118
1.7200	2.0245	3.0574	2.4225	2.2522	2.4081
1.7300	2.0219	3.0530	2.4186	2.2493	2.4045
1.7400	2.0194	3.0487	2.4147	2.2464	2.4008
1.7500	2.0168	3.0443	2.4109	2.2435	2.3971
1.7600	2.0142	3.0399	2.4070	2.2406	2.3934
1.7700	2.0116	3.0355	2.4030	2.2376	2.3897
1.7800	2.0090	3.0311	2.3991	2.2347	2.3860
1.7900	2.0064	3.0267	2.3952	2.2317	2.3822
1.8000	2.0038	3.0223	2.3913	2.2288	2.3785
1.8100	2.0012	3.0178	2.3873	2.2258	2.3747
1.8200	1.9985	3.0134	2.3834	2.2228	2.3710
1.8300	1.9959	3.0089	2.3794	2.2198	2.3672
1.8400	1.9932	3.0044	2.3754	2.2168	2.3634
1.8500	1.9906	2.9999	2.3714	2.2138	2.3596
1.8600	1.9879	2.9953	2.3674	2.2108	2.3558
1.8700	1.9852	2.9908	2.3634	2.2077	2.3520
1.8800	1.9825	2.9863	2.3594	2.2047	2.3481
1.8900	1.9798	2.9817	2.3554	2.2016	2.3443
1.9000	1.9771	2.9771	2.3514	2.1986	2.3405
1.9100	1.9744	2.9725	2.3473	2.1955	2.3366
1.9200	1.9716	2.9678	2.3431	2.1924	2.3326
1.9300	1.9689	2.9632	2.3390	2.1893	2.3287
1.9400	1.9661	2.9585	2.3348	2.1861	2.3247
1.9500	1.9633	2.9538	2.3307	2.1830	2.3208
1.9600	1.9605	2.9491	2.3265	2.1798	2.3168
1.9700	1.9577	2.9443	2.3223	2.1767	2.3128
1.9800	1.9549	2.9396	2.3181	2.1735	2.3088
1.9900	1.9521	2.9348	2.3139	2.1703	2.3048
2.0000	1.9493	2.9300	2.3096	2.1671	2.3008
2.0100	1.9464	2.9253	2.3054	2.1639	2.2967
2.0200	1.9436	2.9205	2.3012	2.1607	2.2927
2.0300	1.9407	2.9156	2.2969	2.1574	2.2886
2.0400	1.9379	2.9108	2.2926	2.1542	2.2846
2.0500	1.9350	2.9060	2.2884	2.1509	2.2805
2.0600	1.9321	2.9011	2.2841	2.1477	2.2764
2.0700	1.9292	2.8962	2.2798	2.1444	2.2723
2.0800	1.9263	2.8913	2.2755	2.1411	2.2682
2.0900	1.9234	2.8864	2.2712	2.1378	2.2641
2.1000	1.9205	2.8815	2.2669	2.1345	2.2599
2.1100	1.9176	2.8766	2.2625	2.1312	2.2558
2.1200	1.9146	2.8716	2.2581	2.1279	2.2516
2.1300	1.9116	2.8666	2.2537	2.1245	2.2474
2.1400	1.9086	2.8616	2.2493	2.1211	2.2431
2.1500	1.9057	2.8565	2.2448	2.1178	2.2389
2.1600	1.9027	2.8515	2.2404	2.1144	2.2347
2.1700	1.8997	2.8464	2.2359	2.1110	2.2304
2.1800	1.8966	2.8414	2.2314	2.1076	2.2261
2.1900	1.8936	2.8363	2.2270	2.1041	2.2219
2.2000	1.8906	2.8312	2.2225	2.1007	2.2176
2.2100	1.8875	2.8261	2.2180	2.0973	2.2133
2.2200	1.8845	2.8209	2.2135	2.0938	2.2090
2.2300	1.8814	2.8158	2.2089	2.0903	2.2046
2.2400	1.8784	2.8106	2.2044	2.0869	2.2003
2.2500	1.8753	2.8055	2.1999	2.0834	2.1960
2.2600	1.8722	2.8003	2.1954	2.0799	2.1916
2.2700	1.8691	2.7951	2.1908	2.0764	2.1873
2.2800	1.8660	2.7899	2.1863	2.0729	2.1829
2.2900	1.8629	2.7847	2.1817	2.0694	2.1786
2.3000	1.8598	2.7795	2.1772	2.0659	2.1742
2.3100	1.8567	2.7742	2.1725	2.0623	2.1698
2.3200	1.8535	2.7689	2.1679	2.0588	2.1653
2.3300	1.8504	2.7636	2.1632	2.0552	2.1609
2.3400	1.8472	2.7583	2.1585	2.0516	2.1564
2.3500	1.8440	2.7529	2.1538	2.0480	2.1519
2.3600	1.8408	2.7476	2.1491	2.0444	2.1474
2.3700	1.8376	2.7422	2.1444	2.0407	2.1429
2.3800	1.8344	2.7368	2.1397	2.0371	2.1384
2.3900	1.8312	2.7314	2.1350	2.0335	2.1339
2.4000	1.8280	2.7260	2.1303	2.0298	2.1293
2.4100	1.8247	2.7206	2.1255	2.0262	2.1248
2.4200	1.8215	2.7152	2.1208	2.0225	2.1202
2.4300	1.8182	2.7098	2.1160	2.0188	2.1157
2.4400	1.8150	2.7043	2.1113	2.0151	2.1111
2.4500	1.8117	2.6988	2.1065	2.0115	2.1066
2.4600	1.8085	2.6934	2.1017	2.0078	2.1020
2.4700	1.8052	2.6879	2.0970	2.0041	2.0974
2.4800	1.8019	2.6824	2.0922	2.0003	2.0928
2.4900	1.7986	2.6769	2.0874	1.9966	2.0882
2.5000	1.7953	2.6714	2.0826	1.9929	2.0836
2.5100	1.7920	2.6658	2.0778	1.9891	2.0790
2.5200	1.7887	2.6603	2.0729	1.9854	2.0743
2.5300	1.7853	2.6547	2.0680	1.9816	2.0696
2.5400	1.7820	2.6491	2.0631	1.9778	2.0649
2.5500	1.7786	2.6435	2.0582	1.9740	2.0602
2.5600	1.7752	2.6378	2.0533	1.9702	2.0555
2.5700	1.7719	2.6322	2.0484	1.9663	2.0508
2.5800	1.7685	2.6265	2.0435	1.9625	2.0461
2.5900	1.7651	2.6209	2.0386	1.9587	2.0413
2.6000	1.7617	2.6152	2.0336	1.9548	2.0366
2.6100	1.7583	2.6096	2.0287	1.9510	2.0319
2.6200	1.7549	2.6039	2.0238	1.9471	2.0271
2.6300	1.7515	2.5982	2.0188	1.9433	2.0224
2.6400	1.7480	2.5925	2.0139	1.9394	2.0176
2.6500	1.7446	2.5868	2.0089	1.9355	2.0128
2.6600	1.7412	2.5810	2.0040	1.9316	2.0081
2.6700	1.7377	2.5753	1.9990	1.9277	2.0033
2.6800	1.7343	2.5696	1.9941	1.9238	1.9985
2.6900	1.7308	2.5638	1.9891	1.9199	1.9937
2.7000	1.7274	2.5581	1.9841	1.9160	1.9889
2.7100	1.7239	2.5523	1.9791	1.9121	1.9841
2.7200	1.7204	2.5465	1.9741	1.9081	1.9793
2.7300	1.7169	2.5407	1.9691	1.9042	1.9744
2.7400	1.7134	2.5349	1.9640	1.9002	1.9695
2.7500	1.7099	2.5290	1.9590	1.8962	1.9647
2.7600	1.7064	2.5232	1.9539	1.8923	1.9598
2.7700	1.7029	2.5173	1.9488	1.8883	1.9549
2.7800	1.6993	2.5115	1.9438	1.8843	1.9500
2.7900	1.6958	2.5056	1.9387	1.8803	1.9451
2.8000	1.6923	2.4997	1.9336	1.8763	1.9403
2.8100	1.6887	2.4938	1.9286	1.8723	1.9354
2.8200	1.6852	2.4880	1.9235	1.8683	1.9305
2.8300	1.6816	2.4821	1.9184	1.8642	1.9256
2.8400	1.6781	2.4762	1.9134	1.8602	1.9207
2.8500	1.6745	2.4703	1.9083	1.8562	1.9157
2.8600	1.6709	2.4644	1.9032	1.8521	1.9108
2.8700	1.6674	2.4584	1.8981	1.8481	1.9059
2.8800	1.6638	2.4525	1.8931	1.8441	1.9010
2.8900	1.6602	2.4466	1.8880	1.8400	1.8961
2.9000	1.6566	2.4407	1.8829	1.8360	1.8912
2.9100	1.6530	2.4347	1.8778	1.8319	1.8862
2.9200	1.6494	2.4287	1.8727	1.8278	1.8813
2.9300	1.6458	2.4228	1.8675	1.8237	1.8763
2.9400	1.6422	2.4168	1.8624	1.8196	1.8713
2.9500	1.6386	2.4108	1.8572	1.8155	1.8663
2.9600	1.6349	2.4048	1.8521	1.8114	1.8613
2.9700	1.6313	2.3988	1.8469	1.8073	1.8564
2.9800	1.6277	2.3928	1.8418	1.8032	1.8514
2.9900	1.6240	2.3867	1.8366	1.7990	1.8464
3.0000	1.6204	2.3807	1.8315	1.7949	1.8414
3.0100	1.6167	2.3747	1.8263	1.7908	1.8364
3.0200	1.6131	2.3687	1.8212	1.7866	1.8314
3.0300	1.6094	2.3626	1.8160	1.7825	1.8264
3.0400	1.6058	2.3566	1.8109	1.7784	1.8214
3.0500	1.6021	2.3506	1.8057	1.7742	1.8164
3.0600	1.5984	2.3445	1.8006	1.7701	1.8114
3.0700	1.5948	2.3385	1.7955	1.7659	1.8064
3.0800	1.5911	2.3325	1.7903	1.7618	1.8014
3.0900	1.5874	2.3264	1.7852	1.7576	1.7964
3.1000	1.5838	2.3204	1.7801	1.7535	1.7914
3.1100	1.5801	2.3143	1.7749	1.7493	1.7864
3.1200	1.5764	2.3082	1.7697	1.7451	1.7814
3.1300	1.5727	2.3021	1.7645	1.7409	1.7763
3.1400	1.5690	2.2960	1.7594	1.7367	1.7713
3.1500	1.5653	2.2900	1.7542	1.7325	1.7663
3.1600	1.5615	2.2839	1.7490	1.7283	1.7612
3.1700	1.5578	2.2778	1.7438	1.7241	1.7562
3.1800	1.5541	2.2717	1.7386	1.7199	1.7511
3.1900	1.5504	2.2656	1.7335	1.7157	1.7461
3.2000	1.5467	2.2595	1.7283	1.7115	1.7411
3.2100	1.5430	2.2534	1.7231	1.7073	1.7360
3.2200	1.5392	2.2473	1.7180	1.7031	1.7310
3.2300	1.5355	2.2412	1.7128	1.6989	1.7260
3.2400	1.5318	2.2351	1.7077	1.6947	1.7210
3.2500	1.5281	2.2290	1.7025	1.6905	1.7159
3.2600	1.5244	2.2229	1.6974	1.6863	1.7109
3.2700	1.5206	2.2168	1.6922	1.6820	1.7059
3.2800	1.5169	2.2107	1.6871	1.6778	1.7009
3.2900	1.5132	2.2046	1.6820	1.6736	1.6959
3.3000	1.5095	2.1985	1.6768	1.6694	1.6908
3.3100	1.5057	2.1924	1.6717	1.6652	1.6858
3.3200	1.5020	2.1863	1.6665	1.6609	1.6808
3.3300	1.4982	2.1801	1.6614	1.6567	1.6757
3.3400	1.4945	2.1740	1.6562	1.6525	1.6707
3.3500	1.4907	2.1679	1.6511	1.6482	1.6657
3.3600	1.4870	2.1618	1.6459	1.6440	1.6606
3.3700	1.4832	2.1557	1.6408	1.6397	1.6556
3.3800	1.4795	2.1496	1.6356	1.6355	1.6506
3.3900	1.4757	2.1434	1.6305	1.6312	1.6456
3.4000	1.4720	2.1373	1.6254	1.6270	1.6405
3.4100	1.4683	2.1312	1.6203	1.6228	1.6355
3.4200	1.4645	2.1251	1.6152	1.6185	1.6305
3.4300	1.4608	2.1190	1.6100	1.6143	1.6255
3.4400	1.4570	2.1129	1.6050	1.6100	1.6205
3.4500	1.4533	2.1068	1.5999	1.6058	1.6155
3.4600	1.4495	2.1007	1.5948	1.6016	1.6105
3.4700	1.4458	2.0946	1.5897	1.5973	1.6055
3.4800	1.4420	2.0886	1.5846	1.5931	1.6006
3.4900	1.4383	2.0825	1.5796	1.5889	1.5956
3.5000	1.4346	2.0764	1.5745	1.5846	1.5906
3.5100	1.4308	2.0703	1.5695	1.5804	1.5856
3.5200	1.4271	2.0642	1.5644	1.5762	1.5807
3.5300	1.4233	2.0582	1.5593	1.5719	1.5757
3.5400	1.4196	2.0521	1.5542	1.5677	1.5707
3.5500	1.4158	2.0460	1.5492	1.5634	1.5657
3.5600	1.4121	2.0399	1.5441	1.5592	1.5607
3.5700	1.4083	2.0338	1.5390	1.5549	1.5558
3.5800	1.4046	2.0278	1.5340	1.5507	1.5508
3.5900	1.4008	2.0217	1.5290	1.5465	1.5459
3.6000	1.3971	2.0156	1.5239	1.5422	1.5409
3.6100	1.3934	2.0096	1.5189	1.5380	1.5360
3.6200	1.3896	2.0036	1.5139	1.5338	1.5310
3.6300	1.3859	1.9975	1.5089	1.5296	1.5261
3.6400	1.3822	1.9915	1.5039	1.5253	1.5212
3.6500	1.3784	1.9855	1.4990	1.5211	1.5163
3.6600	1.3747	1.9794	1.4940	1.5169	1.5114
3.6700	1.3710	1.9734	1.4890	1.5127	1.5065
3.6800	1.3673	1.9674	1.4841	1.5085	1.5016
3.6900	1.3635	1.9614	1.4791	1.5043	1.4967
3.7000	1.3598	1.9554	1.4742	1.5001	1.4918
3.7100	1.3561	1.9494	1.4693	1.4959	1.4870
3.7200	1.3524	1.9434	1.4643	1.4917	1.4821
3.7300	1.3487	1.9374	1.4594	1.4874	1.4772
3.7400	1.3449	1.9315	1.4544	1.4832	1.4723
3.7500	1.3412	1.9255	1.4495	1.4790	1.4675
3.7600	1.3375	1.9195	1.4446	1.4748	1.4626
3.7700	1.3338	1.9135	1.4397	1.4706	1.4578
3.7800	1.3301	1.9076	1.4348	1.4664	1.4529
3.7900	1.3264	1.9016	1.4299	1.4623	1.4481
3.8000	1.3227	1.8957	1.4251	1.4581	1.4433
3.8100	1.3190	1.8898	1.4202	1.4539	1.4384
3.8200	1.3153	1.8838	1.4153	1.4497	1.4336
3.8300	1.3116	1.8779	1.4105	1.4455	1.4288
3.8400	1.3080	1.8720	1.4057	1.4414	1.4241
3.8500	1.3043	1.8661	1.4009	1.4372	1.4193
3.8600	1.3006	1.8602	1.3961	1.4331	1.4145
3.8700	1.2969	1.8543	1.3913	1.4289	1.4097
3.8800	1.2933	1.8485	1.3865	1.4248	1.4050
3.8900	1.2896	1.8426	1.3817	1.4206	1.4003
3.9000	1.2860	1.8368	1.3769	1.4165	1.3955
3.9100	1.2823	1.8309	1.3722	1.4124	1.3908
3.9200	1.2786	1.8250	1.3674	1.4082	1.3861
3.9300	1.2750	1.8192	1.3627	1.4041	1.3813
3.9400	1.2713	1.8134	1.3579	1.4000	1.3766
3.9500	1.2677	1.8075	1.3532	1.3958	1.3719
3.9600	1.2640	1.8017	1.3484	1.3917	1.3672
3.9700	1.2604	1.7959	1.3437	1.3876	1.3625
3.9800	1.2568	1.7901	1.3390	1.3835	1.3578
3.9900	1.2531	1.7843	1.3343	1.3794	1.3532
4.0000	1.2495	1.7786	1.3296	1.3753	1.3485
4.0100	1.2459	1.7728	1.3250	1.3712	1.3439
4.0200	1.2423	1.7670	1.3203	1.3671	1.3392
4.0300	1.2387	1.7613	1.3157	1.3630	1.3346
4.0400	1.2351	1.7556	1.3111	1.3590	1.3300
4.0500	1.2315	1.7498	1.3064	1.3549	1.3254
4.0600	1.2279	1.7441	1.3018	1.3508	1.3208
4.0700	1.2243	1.7384	1.2972	1.3468	1.3162
4.0800	1.2207	1.7328	1.2927	1.3428	1.3116
4.0900	1.2172	1.7271	1.2881	1.3387	1.3071
4.1000	1.2136	1.7214	1.2836	1.3347	1.3025
4.1100	1.2100	1.7158	1.2790	1.3307	1.2980
4.1200	1.2065	1.7101	1.2745	1.3266	1.2934
4.1300	1.2029	1.7045	1.2699	1.3226	1.2889
4.1400	1.1994	1.6988	1.2654	1.3186	1.2844
4.1500	1.1958	1.6932	1.2609	1.3146	1.2799
4.1600	1.1923	1.6876	1.2564	1.3106	1.2754
4.1700	1.1887	1.6820	1.2519	1.3066	1.2709
4.1800	1.1852	1.6764	1.2474	1.3026	1.2664
4.1900	1.1817	1.6708	1.2429	1.2986	1.2619
4.2000	1.1782	1.6653	1.2385	1.2946	1.2575
4.2100	1.1747	1.6597	1.2341	1.2906	1.2530
4.2200	1.1712	1.6542	1.2296	1.2867	1.2486
4.2300	1.1677	1.6487	1.2252	1.2827	1.2442
4.2400	1.1642	1.6431	1.2208	1.2788	1.2398
4.2500	1.1607	1.6376	1.2164	1.2748	1.2354
4.2600	1.1572	1.6322	1.2121	1.2709	1.2310
4.2700	1.1537	1.6267	1.2077	1.2670	1.2266
4.2800	1.1503	1.6212	1.2034	1.2631	1.2223
4.2900	1.1468	1.6158	1.1991	1.2592	1.2179
4.3000	1.1434	1.6104	1.1948	1.2553	1.2136
4.3100	1.1399	1.6049	1.1905	1.2514	1.2093
4.3200	1.1365	1.5995	1.1862	1.2475	1.2049
4.3300	1.1330	1.5941	1.1819	1.2436	1.2006
4.3400	1.1296	1.5887	1.1776	1.2397	1.1963
4.3500	1.1262	1.5833	1.1733	1.2358	1.1920
4.3600	1.1228	1.5779	1.1690	1.2320	1.1878
4.3700	1.1194	1.5726	1.1648	1.2281	1.1835
4.3800	1.1160	1.5673	1.1606	1.2243	1.1792
4.3900	1.1126	1.5619	1.1564	1.2204	1.1750
4.4000	1.1092	1.5566	1.1522	1.2166	1.1708
4.4100	1.1058	1.5513	1.1480	1.2128	1.1666
4.4200	1.1024	1.5460	1.1438	1.2090	1.1624
4.4300	1.0990	1.5407	1.1397	1.2052	1.1582
4.4400	1.0957	1.5355	1.1355	1.2014	1.1540
4.4500	1.0923	1.5302	1.1314	1.1976	1.1498
4.4600	1.0890	1.5250	1.1273	1.1938	1.1457
4.4700	1.0857	1.5198	1.1232	1.1900	1.1416
4.4800	1.0823	1.5146	1.1191	1.1863	1.1374
4.4900	1.0790	1.5094	1.1151	1.1825	1.1333
4.5000	1.0757	1.5042	1.1110	1.1788	1.1292
4.5100	1.0724	1.4991	1.1070	1.1751	1.1251
4.5200	1.0691	1.4939	1.1029	1.1713	1.1211
4.5300	1.0658	1.4888	1.0989	1.1676	1.1170
4.5400	1.0625	1.4837	1.0949	1.1639	1.1129
4.5500	1.0592	1.4785	1.0909	1.1602	1.1089
4.5600	1.0559	1.4734	1.0869	1.1565	1.1048
4.5700	1.0527	1.4684	1.0829	1.1528	1.1008
4.5800	1.0494	1.4633	1.0790	1.1491	1.0968
4.5900	1.0462	1.4582	1.0750	1.1454	1.0928
4.6000	1.0429	1.4532	1.0711	1.1418	1.0889
4.6100	1.0397	1.4482	1.0672	1.1381	1.0849
4.6200	1.0365	1.4432	1.0633	1.1345	1.0809
4.6300	1.0332	1.4382	1.0594	1.1308	1.0770
4.6400	1.0300	1.4332	1.0556	1.1272	1.0731
4.6500	1.0268	1.4282	1.0517	1.1236	1.0692
4.6600	1.0236	1.4233	1.0479	1.1200	1.0653
4.6700	1.0205	1.4183	1.0440	1.1164	1.0614
4.6800	1.0173	1.4134	1.0402	1.1128	1.0575
4.6900	1.0141	1.4085	1.0364	1.1092	1.0537
4.7000	1.0110	1.4036	1.0327	1.1057	1.0498
4.7100	1.0078	1.3987	1.0289	1.1021	1.0460
4.7200	1.0047	1.3939	1.0251	1.0985	1.0422
4.7300	1.0015	1.3890	1.0214	1.0950	1.0383
4.7400	0.9984	1.3842	1.0176	1.0915	1.0345
4.7500	0.9953	1.3793	1.0139	1.0879	1.0308
4.7600	0.9921	1.3745	1.0102	1.0844	1.0270
4.7700	0.9890	1.3697	1.0065	1.0809	1.0232
4.7800	0.9859	1.3650	1.0028	1.0774	1.0195
4.7900	0.9828	1.3602	0.9992	1.0739	1.0157
4.8000	0.9798	1.3554	0.9955	1.0704	1.0120
4.8100	0.9767	1.3507	0.9919	1.0670	1.0083
4.8200	0.9736	1.3460	0.9883	1.0635	1.0046
4.8300	0.9706	1.3413	0.9847	1.0601	1.0009
4.8400	0.9675	1.3366	0.9811	1.0566	0.9973
4.8500	0.9645	1.3319	0.9775	1.0532	0.9936
4.8600	0.9615	1.3273	0.9739	1.0498	0.9900
4.8700	0.9584	1.3226	0.9704	1.0464	0.9864
4.8800	0.9554	1.3180	0.9669	1.0430	0.9828
4.8900	0.9524	1.3134	0.9633	1.0396	0.9792
4.9000	0.9494	1.3088	0.9598	1.0362	0.9756
4.9100	0.9464	1.3042	0.9563	1.0328	0.9720
4.9200	0.9435	1.2996	0.9529	1.0294	0.9685
4.9300	0.9405	1.2951	0.9494	1.0261	0.9649
4.9400	0.9375	1.2905	0.9459	1.0227	0.9614
4.9500	0.9346	1.2860	0.9425	1.0194	0.9578
4.9600	0.9316	1.2815	0.9390	1.0161	0.9543
4.9700	0.9287	1.2770	0.9356	1.0128	0.9508
4.9800	0.9257	1.2725	0.9322	1.0094	0.9473
4.9900	0.9228	1.2681	0.9288	1.0061	0.9439
5.0000	0.9199	1.2636	0.9255	1.0029	0.9404
5.0100	0.9170	1.2592	0.9221	0.9996	0.9370
5.0200	0.9141	1.2548	0.9188	0.9963	0.9335
5.0300	0.9112	1.2504	0.9154	0.9931	0.9301
5.0400	0.9083	1.2460	0.9121	0.9898	0.9267
5.0500	0.9055	1.2416	0.9088	0.9866	0.9233
5.0600	0.9026	1.2372	0.9055	0.9833	0.9200
5.0700	0.8998	1.2329	0.9023	0.9801	0.9166
5.0800	0.8969	1.2286	0.8990	0.9769	0.9133
5.0900	0.8941	1.2243	0.8958	0.9737	0.9099
5.1000	0.8913	1.2200	0.8926	0.9705	0.9066
5.1100	0.8884	1.2157	0.8893	0.9674	0.9033
5.1200	0.8856	1.2114	0.8861	0.9642	0.9000
5.1300	0.8828	1.2072	0.8829	0.9610	0.8967
5.1400	0.8800	1.2029	0.8797	0.9579	0.8934
5.1500	0.8772	1.1987	0.8766	0.9547	0.8902
5.1600	0.8745	1.1945	0.8734	0.9516	0.8869
5.1700	0.8717	1.1903	0.8703	0.9485	0.8837
5.1800	0.8689	1.1861	0.8671	0.9454	0.8805
5.1900	0.8662	1.1820	0.8640	0.9423	0.8772
5.2000	0.8635	1.1778	0.8609	0.9392	0.8741
5.2100	0.8607	1.1737	0.8578	0.9361	0.8709
5.2200	0.8580	1.1696	0.8548	0.9330	0.8677
5.2300	0.8553	1.1655	0.8517	0.9300	0.8645
5.2400	0.8526	1.1614	0.8487	0.9269	0.8614
5.2500	0.8499	1.1573	0.8456	0.9239	0.8583
5.2600	0.8472	1.1533	0.8426	0.9209	0.8552
5.2700	0.8445	1.1492	0.8396	0.9178	0.8521
5.2800	0.8419	1.1452	0.8366	0.9148	0.8490
5.2900	0.8392	1.1412	0.8337	0.9118	0.8459
5.3000	0.8365	1.1372	0.8307	0.9088	0.8428
5.3100	0.8339	1.1332	0.8278	0.9059	0.8398
5.3200	0.8313	1.1293	0.8248	0.9029	0.8367
5.3300	0.8286	1.1253	0.8219	0.8999	0.8337
5.3400	0.8260	1.1214	0.8190	0.8970	0.8307
5.3500	0.8234	1.1174	0.8161	0.8940	0.8277
5.3600	0.8208	1.1135	0.8132	0.8911	0.8247
5.3700	0.8182	1.1096	0.8103	0.8882	0.8217
5.3800	0.8156	1.1058	0.8074	0.8853	0.8188
5.3900	0.8130	1.1019	0.8046	0.8824	0.8158
5.4000	0.8105	1.0981	0.8017	0.8795	0.8129
5.4100	0.8079	1.0942	0.7989	0.8766	0.8099
5.4200	0.8054	1.0904	0.7961	0.8737	0.8070
5.4300	0.8028	1.0866	0.7933	0.8709	0.8041
5.4400	0.8003	1.0828	0.7905	0.8680	0.8012
5.4500	0.7978	1.0790	0.7878	0.8652	0.7984
5.4600	0.7953	1.0753	0.7850	0.8623	0.7955
5.4700	0.7928	1.0715	0.7823	0.8595	0.7926
5.4800	0.7903	1.0678	0.7795	0.8567	0.7898
5.4900	0.7878	1.0641	0.7768	0.8539	0.7870
5.5000	0.7853	1.0604	0.7741	0.8511	0.7842
5.5100	0.7828	1.0567	0.7714	0.8483	0.7814
5.5200	0.7804	1.0530	0.7687	0.8455	0.7786
5.5300	0.7779	1.0494	0.7661	0.8428	0.7758
5.5400	0.7755	1.0457	0.7634	0.8400	0.7730
5.5500	0.7730	1.0421	0.7608	0.8373	0.7703
5.5600	0.7706	1.0385	0.7581	0.8345	0.7675
5.5700	0.7682	1.0349	0.7555	0.8318	0.7648
5.5800	0.7658	1.0313	0.7529	0.8291	0.7621
5.5900	0.7634	1.0277	0.7503	0.8264	0.7594
5.6000	0.7610	1.0242	0.7477	0.8237	0.7567
5.6100	0.7586	1.0206	0.7451	0.8210	0.7540
5.6200	0.7562	1.0171	0.7426	0.8183	0.7513
5.6300	0.7538	1.0136	0.7400	0.8157	0.7487
5.6400	0.7515	1.0101	0.7375	0.8130	0.7460
5.6500	0.7491	1.0066	0.7350	0.8104	0.7434
5.6600	0.7468	1.0031	0.7325	0.8077	0.7408
5.6700	0.7445	0.9997	0.7300	0.8051	0.7381
5.6800	0.7421	0.9963	0.7275	0.8025	0.7356
5.6900	0.7398	0.9928	0.7250	0.7999	0.7330
5.7000	0.7375	0.9894	0.7225	0.7973	0.7304
5.7100	0.7352	0.9860	0.7201	0.7947	0.7278
5.7200	0.7329	0.9826	0.7177	0.7921	0.7253
5.7300	0.7306	0.9793	0.7152	0.7895	0.7227
5.7400	0.7284	0.9759	0.7128	0.7870	0.7202
5.7500	0.7261	0.9725	0.7104	0.7844	0.7177
5.7600	0.7238	0.9692	0.7080	0.7819	0.7152
5.7700	0.7216	0.9659	0.7056	0.7793	0.7127
5.7800	0.7193	0.9626	0.7032	0.7768	0.7102
5.7900	0.7171	0.9593	0.7009	0.7743	0.7077
5.8000	0.7149	0.9560	0.6985	0.7718	0.7053
5.8100	0.7126	0.9528	0.6962	0.7693	0.7028
5.8200	0.7104	0.9495	0.6939	0.7668	0.7004
5.8300	0.7082	0.9463	0.6916	0.7643	0.6979
5.8400	0.7060	0.9431	0.6893	0.7618	0.6955
5.8500	0.7039	0.9398	0.6870	0.7594	0.6931
5.8600	0.7017	0.9366	0.6847	0.7569	0.6907
5.8700	0.6995	0.9335	0.6824	0.7545	0.6884
5.8800	0.6974	0.9303	0.6802	0.7521	0.6860
5.8900	0.6952	0.9272	0.6779	0.7497	0.6836
5.9000	0.6931	0.9240	0.6757	0.7472	0.6813
5.9100	0.6909	0.9209	0.6735	0.7448	0.6789
5.9200	0.6888	0.9178	0.6713	0.7424	0.6766
5.9300	0.6867	0.9147	0.6691	0.7401	0.6743
5.9400	0.6846	0.9116	0.6669	0.7377	0.6720
5.9500	0.6825	0.9085	0.6647	0.7353	0.6697
5.9600	0.6804	0.9054	0.6625	0.7330	0.6674
5.9700	0.6783	0.9024	0.6603	0.7306	0.6651
5.9800	0.6762	0.8993	0.6582	0.7283	0.6629
5.9900	0.6741	0.8963	0.6561	0.7259	0.6606
6.0000	0.6721	0.8933	0.6539	0.7236	0.6584
6.0100	0.6700	0.8903	0.6518	0.7213	0.6561
6.0200	0.6679	0.8873	0.6497	0.7190	0.6539
6.0300	0.6659	0.8844	0.6476	0.7167	0.6517
6.0400	0.6639	0.8814	0.6455	0.7144	0.6495
6.0500	0.6619	0.8785	0.6435	0.7121	0.6473
6.0600	0.6598	0.8755	0.6414	0.7099	0.6452
6.0700	0.6578	0.8726	0.6393	0.7076	0.6430
6.0800	0.6558	0.8697	0.6373	0.7054	0.6408
6.0900	0.6538	0.8668	0.6353	0.7031	0.6387
6.1000	0.6519	0.8639	0.6333	0.7009	0.6366
6.1100	0.6499	0.8611	0.6312	0.6987	0.6344
6.1200	0.6479	0.8582	0.6292	0.6965	0.6323
6.1300	0.6459	0.8554	0.6272	0.6942	0.6302
6.1400	0.6440	0.8525	0.6253	0.6920	0.6281
6.1500	0.6420	0.8497	0.6233	0.6899	0.6260
6.1600	0.6401	0.8469	0.6213	0.6877	0.6239
6.1700	0.6382	0.8441	0.6194	0.6855	0.6219
6.1800	0.6362	0.8413	0.6174	0.6833	0.6198
6.1900	0.6343	0.8385	0.6155	0.6812	0.6178
6.2000	0.6324	0.8358	0.6136	0.6790	0.6157
6.2100	0.6305	0.8330	0.6117	0.6769	0.6137
6.2200	0.6286	0.8303	0.6098	0.6748	0.6117
6.2300	0.6267	0.8276	0.6079	0.6727	0.6097
6.2400	0.6248	0.8249	0.6060	0.6705	0.6077
6.2500	0.6230	0.8222	0.6041	0.6684	0.6057
6.2600	0.6211	0.8195	0.6022	0.6663	0.6037
6.2700	0.6193	0.8168	0.6004	0.6643	0.6018
6.2800	0.6174	0.8142	0.5986	0.6622	0.5998
6.2900	0.6156	0.8115	0.5967	0.6601	0.5979
6.3000	0.6137	0.8089	0.5949	0.6581	0.5959
6.3100	0.6119	0.8063	0.5931	0.6560	0.5940
6.3200	0.6101	0.8036	0.5913	0.6540	0.5921
6.3300	0.6083	0.8010	0.5895	0.6519	0.5902
6.3400	0.6065	0.7984	0.5877	0.6499	0.5883
6.3500	0.6047	0.7959	0.5859	0.6479	0.5864
6.3600	0.6029	0.7933	0.5841	0.6459	0.5845
6.3700	0.6011	0.7907	0.5824	0.6439	0.5826
6.3800	0.5993	0.7882	0.5806	0.6419	0.5807
6.3900	0.5975	0.7857	0.5789	0.6399	0.5789
6.4000	0.5958	0.7831	0.5771	0.6379	0.5770
6.4100	0.5940	0.7806	0.5754	0.6359	0.5752
6.4200	0.5923	0.7781	0.5737	0.6340	0.5734
6.4300	0.5905	0.7756	0.5720	0.6320	0.5715
6.4400	0.5888	0.7732	0.5703	0.6301	0.5697
6.4500	0.5871	0.7707	0.5686	0.6281	0.5679
6.4600	0.5854	0.7682	0.5669	0.6262	0.5661
6.4700	0.5836	0.7658	0.5653	0.6243	0.5644
6.4800	0.5819	0.7634	0.5636	0.6223	0.5626
6.4900	0.5802	0.7609	0.5620	0.6204	0.5608
6.5000	0.5785	0.7585	0.5603	0.6185	0.5591
6.5100	0.5769	0.7561	0.5587	0.6167	0.5573
6.5200	0.5752	0.7537	0.5570	0.6148	0.5556
6.5300	0.5735	0.7514	0.5554	0.6129	0.5539
6.5400	0.5718	0.7490	0.5538	0.6110	0.5521
6.5500	0.5702	0.7466	0.5522	0.6092	0.5504
6.5600	0.5685	0.7443	0.5506	0.6073	0.5487
6.5700	0.5669	0.7420	0.5490	0.6055	0.5470
6.5800	0.5653	0.7396	0.5474	0.6036	0.5453
6.5900	0.5636	0.7373	0.5459	0.6018	0.5437
6.6000	0.5620	0.7350	0.5443	0.6000	0.5420
6.6100	0.5604	0.7327	0.5428	0.5982	0.5403
6.6200	0.5588	0.7304	0.5412	0.5964	0.5387
6.6300	0.5572	0.7282	0.5397	0.5946	0.5370
6.6400	0.5556	0.7259	0.5382	0.5928	0.5354
6.6500	0.5540	0.7237	0.5366	0.5910	0.5338
6.6600	0.5524	0.7214	0.5351	0.5892	0.5321
6.6700	0.5508	0.7192	0.5336	0.5874	0.5305
6.6800	0.5493	0.7170	0.5321	0.5857	0.5289
6.6900	0.5477	0.7148	0.5306	0.5839	0.5273
6.7000	0.5461	0.7126	0.5292	0.5822	0.5257
6.7100	0.5446	0.7104	0.5277	0.5804	0.5242
6.7200	0.5430	0.7082	0.5262	0.5787	0.5226
6.7300	0.5415	0.7060	0.5248	0.5770	0.5210
6.7400	0.5400	0.7039	0.5233	0.5753	0.5195
6.7500	0.5384	0.7017	0.5219	0.5735	0.5179
6.7600	0.5369	0.6996	0.5205	0.5718	0.5164
6.7700	0.5354	0.6975	0.5190	0.5701	0.5148
6.7800	0.5339	0.6953	0.5176	0.5685	0.5133
6.7900	0.5324	0.6932	0.5162	0.5668	0.5118
6.8000	0.5309	0.6911	0.5148	0.5651	0.5103
6.8100	0.5294	0.6890	0.5134	0.5634	0.5088
6.8200	0.5279	0.6870	0.5120	0.5618	0.5073
6.8300	0.5265	0.6849	0.5106	0.5601	0.5058
6.8400	0.5250	0.6828	0.5093	0.5585	0.5043
6.8500	0.5235	0.6808	0.5079	0.5568	0.5029
6.8600	0.5221	0.6787	0.5065	0.5552	0.5014
6.8700	0.5206	0.6767	0.5052	0.5536	0.5000
6.8800	0.5192	0.6747	0.5038	0.5520	0.4985
6.8900	0.5178	0.6727	0.5025	0.5503	0.4971
6.9000	0.5163	0.6707	0.5012	0.5487	0.4956
6.9100	0.5149	0.6687	0.4999	0.5471	0.4942
6.9200	0.5135	0.6667	0.4985	0.5455	0.4928
6.9300	0.5121	0.6647	0.4972	0.5440	0.4914
6.9400	0.5107	0.6628	0.4959	0.5424	0.4900
6.9500	0.5093	0.6608	0.4946	0.5408	0.4886
6.9600	0.5079	0.6589	0.4934	0.5392	0.4872
6.9700	0.5065	0.6569	0.4921	0.5377	0.4858
6.9800	0.5051	0.6550	0.4908	0.5361	0.4844
6.9900	0.5037	0.6531	0.4895	0.5346	0.4831
7.0000	0.5023	0.6512	0.4883	0.5331	0.4817
7.0100	0.5010	0.6493	0.4870	0.5315	0.4803
7.0200	0.4996	0.6474	0.4858	0.5300	0.4790
7.0300	0.4983	0.6455	0.4845	0.5285	0.4777
7.0400	0.4969	0.6436	0.4833	0.5270	0.4763
7.0500	0.4956	0.6417	0.4821	0.5255	0.4750
7.0600	0.4942	0.6399	0.4809	0.5240	0.4737
7.0700	0.4929	0.6380	0.4797	0.5225	0.4724
7.0800	0.4916	0.6362	0.4785	0.5210	0.4711
7.0900	0.4903	0.6344	0.4773	0.5195	0.4698
7.1000	0.4889	0.6325	0.4761	0.5180	0.4685
7.1100	0.4876	0.6307	0.4749	0.5166	0.4672
7.1200	0.4863	0.6289	0.4737	0.5151	0.4659
7.1300	0.4850	0.6271	0.4725	0.5137	0.4646
7.1400	0.4837	0.6253	0.4714	0.5122	0.4634
7.1500	0.4825	0.6236	0.4702	0.5108	0.4621
7.1600	0.4812	0.6218	0.4690	0.5093	0.4608
7.1700	0.4799	0.6200	0.4679	0.5079	0.4596
7.1800	0.4786	0.6183	0.4668	0.5065	0.4584
7.1900	0.4774	0.6165	0.4656	0.5051	0.4571
7.2000	0.4761	0.6148	0.4645	0.5037	0.4559
7.2100	0.4749	0.6131	0.4634	0.5023	0.4547
7.2200	0.4736	0.6113	0.4623	0.5009	0.4535
7.2300	0.4724	0.6096	0.4611	0.4995	0.4523
7.2400	0.4711	0.6079	0.4600	0.4981	0.4511
7.2500	0.4699	0.6062	0.4589	0.4967	0.4499
7.2600	0.4687	0.6045	0.4579	0.4953	0.4487
7.2700	0.4674	0.6029	0.4568	0.4940	0.4475
7.2800	0.4662	0.6012	0.4557	0.4926	0.4463
7.2900	0.4650	0.5995	0.4546	0.4913	0.4451
7.3000	0.4638	0.5979	0.4536	0.4899	0.4440
7.3100	0.4626	0.5962	0.4525	0.4886	0.4428
7.3200	0.4614	0.5946	0.4514	0.4872	0.4417
7.3300	0.4602	0.5929	0.4504	0.4859	0.4405
7.3400	0.4590	0.5913	0.4493	0.4846	0.4394
7.3500	0.4579	0.5897	0.4483	0.4832	0.4383
7.3600	0.4567	0.5881	0.4473	0.4819	0.4371
7.3700	0.4555	0.5865	0.4462	0.4806	0.4360
7.3800	0.4544	0.5849	0.4452	0.4793	0.4349
7.3900	0.4532	0.5833	0.4442	0.4780	0.4338
7.4000	0.4520	0.5817	0.4432	0.4767	0.4327
7.4100	0.4509	0.5802	0.4422	0.4754	0.4316
7.4200	0.4497	0.5786	0.4412	0.4742	0.4305
7.4300	0.4486	0.5770	0.4402	0.4729	0.4294
7.4400	0.4475	0.5755	0.4392	0.4716	0.4283
7.4500	0.4463	0.5740	0.4382	0.4703	0.4272
7.4600	0.4452	0.5724	0.4372	0.4691	0.4262
7.4700	0.4441	0.5709	0.4363	0.4678	0.4251
7.4800	0.4430	0.5694	0.4353	0.4666	0.4240
7.4900	0.4419	0.5679	0.4343	0.4653	0.4230
7.5000	0.4408	0.5664	0.4334	0.4641	0.4219
7.5100	0.4397	0.5649	0.4324	0.4629	0.4209
7.5200	0.4386	0.5634	0.4315	0.4617	0.4199
7.5300	0.4375	0.5619	0.4305	0.4604	0.4188
7.5400	0.4364	0.5604	0.4296	0.4592	0.4178
7.5500	0.4353	0.5589	0.4287	0.4580	0.4168
7.5600	0.4342	0.5575	0.4277	0.4568	0.4158
7.5700	0.4332	0.5560	0.4268	0.4556	0.4147
7.5800	0.4321	0.5546	0.4259	0.4544	0.4137
7.5900	0.4310	0.5531	0.4250	0.4532	0.4127
7.6000	0.4300	0.5517	0.4241	0.4520	0.4117
7.6100	0.4289	0.5503	0.4232	0.4509	0.4108
7.6200	0.4279	0.5488	0.4223	0.4497	0.4098
7.6300	0.4268	0.5474	0.4214	0.4485	0.4088
7.6400	0.4258	0.5460	0.4205	0.4474	0.4078
7.6500	0.4248	0.5446	0.4196	0.4462	0.4068
7.6600	0.4237	0.5432	0.4188	0.4450	0.4059
7.6700	0.4227	0.5418	0.4179	0.4439	0.4049
7.6800	0.4217	0.5405	0.4170	0.4428	0.4040
7.6900	0.4207	0.5391	0.4162	0.4416	0.4030
7.7000	0.4197	0.5377	0.4153	0.4405	0.4021
7.7100	0.4187	0.5364	0.4144	0.4394	0.4011
7.7200	0.4176	0.5350	0.4136	0.4382	0.4002
7.7300	0.4167	0.5337	0.4128	0.4371	0.3993
7.7400	0.4157	0.5323	0.4119	0.4360	0.3984
7.7500	0.4147	0.5310	0.4111	0.4349	0.3974
7.7600	0.4137	0.5297	0.4103	0.4338	0.3965
7.7700	0.4127	0.5283	0.4094	0.4327	0.3956
7.7800	0.4117	0.5270	0.4086	0.4316	0.3947
7.7900	0.4107	0.5257	0.4078	0.4305	0.3938
7.8000	0.4098	0.5244	0.4070	0.4294	0.3929
7.8100	0.4088	0.5231	0.4062	0.4284	0.3920
7.8200	0.4078	0.5218	0.4054	0.4273	0.3911
7.8300	0.4069	0.5205	0.4046	0.4262	0.3902
7.8400	0.4059	0.5193	0.4038	0.4251	0.3894
7.8500	0.4050	0.5180	0.4030	0.4241	0.3885
7.8600	0.4041	0.5167	0.4022	0.4230	0.3876
7.8700	0.4031	0.5155	0.4014	0.4220	0.3868
7.8800	0.4022	0.5142	0.4006	0.4209	0.3859
7.8900	0.4012	0.5130	0.3999	0.4199	0.3851
7.9000	0.4003	0.5117	0.3991	0.4189	0.3842
7.9100	0.3994	0.5105	0.3983	0.4178	0.3834
7.9200	0.3985	0.5093	0.3976	0.4168	0.3825
7.9300	0.3976	0.5080	0.3968	0.4158	0.3817
7.9400	0.3966	0.5068	0.3961	0.4148	0.3809
7.9500	0.3957	0.5056	0.3953	0.4137	0.3800
7.9600	0.3948	0.5044	0.3946	0.4127	0.3792
7.9700	0.3939	0.5032	0.3939	0.4117	0.3784
7.9800	0.3930	0.5020	0.3931	0.4107	0.3776
7.9900	0.3921	0.5008	0.3924	0.4097	0.3768
8.0000	0.3913	0.4996	0.3917	0.4087	0.3760
8.0100	0.3904	0.4985	0.3909	0.4077	0.3752
8.0200	0.3895	0.4973	0.3902	0.4068	0.3744
8.0300	0.3886	0.4961	0.3895	0.4058	0.3736
8.0400	0.3878	0.4950	0.3888	0.4048	0.3728
8.0500	0.3869	0.4938	0.3881	0.4038	0.3720
8.0600	0.3860	0.4927	0.3874	0.4029	0.3712
8.0700	0.3852	0.4915	0.3867	0.4019	0.3704
8.0800	0.3843	0.4904	0.3860	0.4010	0.3697
8.0900	0.3834	0.4892	0.3853	0.4000	0.3689
8.1000	0.3826	0.4881	0.3846	0.3991	0.3681
8.1100	0.3818	0.4870	0.3839	0.3981	0.3674
8.1200	0.3809	0.4859	0.3833	0.3972	0.3666
8.1300	0.3801	0.4848	0.3826	0.3962	0.3659
8.1400	0.3792	0.4837	0.3819	0.3953	0.3651
8.1500	0.3784	0.4826	0.3812	0.3944	0.3644
8.1600	0.3776	0.4815	0.3806	0.3934	0.3636
8.1700	0.3768	0.4804	0.3799	0.3925	0.3629
8.1800	0.3759	0.4793	0.3793	0.3916	0.3622
8.1900	0.3751	0.4782	0.3786	0.3907	0.3614
8.2000	0.3743	0.4771	0.3780	0.3898	0.3607
8.2100	0.3735	0.4761	0.3773	0.3889	0.3600
8.2200	0.3727	0.4750	0.3767	0.3880	0.3593
8.2300	0.3719	0.4739	0.3760	0.3871	0.3585
8.2400	0.3711	0.4729	0.3754	0.3862	0.3578
8.2500	0.3703	0.4718	0.3748	0.3853	0.3571
8.2600	0.3695	0.4708	0.3741	0.3844	0.3564
8.2700	0.3687	0.4698	0.3735	0.3835	0.3557
8.2800	0.3679	0.4687	0.3729	0.3827	0.3550
8.2900	0.3672	0.4677	0.3723	0.3818	0.3543
8.3000	0.3664	0.4667	0.3717	0.3809	0.3537
8.3100	0.3656	0.4657	0.3710	0.3801	0.3530
8.3200	0.3648	0.4646	0.3704	0.3792	0.3523
8.3300	0.3641	0.4636	0.3698	0.3783	0.3516
8.3400	0.3633	0.4626	0.3692	0.3775	0.3509
8.3500	0.3625	0.4616	0.3686	0.3766	0.3503
8.3600	0.3618	0.4606	0.3680	0.3758	0.3496
8.3700	0.3610	0.4596	0.3674	0.3750	0.3489
8.3800	0.3603	0.4587	0.3669	0.3741	0.3483
8.3900	0.3595	0.4577	0.3663	0.3733	0.3476
8.4000	0.3588	0.4567	0.3657	0.3725	0.3470
8.4100	0.3580	0.4557	0.3651	0.3716	0.3463
8.4200	0.3573	0.4548	0.3645	0.3708	0.3457
8.4300	0.3566	0.4538	0.3640	0.3700	0.3450
8.4400	0.3558	0.4528	0.3634	0.3692	0.3444
8.4500	0.3551	0.4519	0.3628	0.3684	0.3438
8.4600	0.3544	0.4509	0.3623	0.3675	0.3431
8.4700	0.3537	0.4500	0.3617	0.3667	0.3425
8.4800	0.3530	0.4491	0.3612	0.3659	0.3419
8.4900	0.3522	0.4481	0.3606	0.3651	0.3413
8.5000	0.3515	0.4472	0.3601	0.3643	0.3406
8.5100	0.3508	0.4463	0.3595	0.3636	0.3400
8.5200	0.3501	0.4454	0.3590	0.3628	0.3394
8.5300	0.3494	0.4444	0.3584	0.3620	0.3388
8.5400	0.3487	0.4435	0.3579	0.3612	0.3382
8.5500	0.3480	0.4426	0.3574	0.3604	0.3376
8.5600	0.3473	0.4417	0.3568	0.3596	0.3370
8.5700	0.3466	0.4408	0.3563	0.3589	0.3364
8.5800	0.3459	0.4399	0.3558	0.3581	0.3358
8.5900	0.3453	0.4390	0.3552	0.3573	0.3352
8.6000	0.3446	0.4382	0.3547	0.3566	0.3346
8.6100	0.3439	0.4373	0.3542	0.3558	0.3341
8.6200	0.3432	0.4364	0.3537	0.3551	0.3335
8.6300	0.3426	0.4355	0.3532	0.3543	0.3329
8.6400	0.3419	0.4347	0.3527	0.3536	0.3323
8.6500	0.3412	0.4338	0.3522	0.3528	0.3318
8.6600	0.3406	0.4329	0.3517	0.3521	0.3312
8.6700	0.3399	0.4321	0.3512	0.3514	0.3306
8.6800	0.3392	0.4312	0.3507	0.3506	0.3301
8.6900	0.3386	0.4304	0.3502	0.3499	0.3295
8.7000	0.3379	0.4295	0.3497	0.3492	0.3289
8.7100	0.3373	0.4287	0.3492	0.3484	0.3284
8.7200	0.3366	0.4279	0.3487	0.3477	0.3278
8.7300	0.3360	0.4270	0.3482	0.3470	0.3273
8.7400	0.3353	0.4262	0.3477	0.3463	0.3267
8.7500	0.3347	0.4254	0.3473	0.3456	0.3262
8.7600	0.3341	0.4246	0.3468	0.3449	0.3257
8.7700	0.3334	0.4237	0.3463	0.3442	0.3251
8.7800	0.3328	0.4229	0.3458	0.3435	0.3246
8.7900	0.3322	0.4221	0.3454	0.3428	0.3241
8.8000	0.3316	0.4213	0.3449	0.3421	0.3235
8.8100	0.3309	0.4205	0.3445	0.3414	0.3230
8.8200	0.3303	0.4197	0.3440	0.3407	0.3225
8.8300	0.3297	0.4189	0.3435	0.3400	0.3220
8.8400	0.3291	0.4181	0.3431	0.3393	0.3215
8.8500	0.3285	0.4174	0.3426	0.3386	0.3209
8.8600	0.3279	0.4166	0.3422	0.3379	0.3204
8.8700	0.3273	0.4158	0.3417	0.3373	0.3199
8.8800	0.3267	0.4150	0.3413	0.3366	0.3194
8.8900	0.3261	0.4142	0.3409	0.3359	0.3189
8.9000	0.3255	0.4135	0.3404	0.3353	0.3184
8.9100	0.3249	0.4127	0.3400	0.3346	0.3179
8.9200	0.3243	0.4120	0.3395	0.3339	0.3174
8.9300	0.3237	0.4112	0.3391	0.3333	0.3169
8.9400	0.3231	0.4105	0.3387	0.3326	0.3164
8.9500	0.3225	0.4097	0.3382	0.3320	0.3160
8.9600	0.3220	0.4090	0.3378	0.3313	0.3155
8.9700	0.3214	0.4082	0.3374	0.3307	0.3150
8.9800	0.3208	0.4075	0.3370	0.3300	0.3145
8.9900	0.3202	0.4067	0.3366	0.3294	0.3140
9.0000	0.3197	0.4060	0.3361	0.3288	0.3136
9.0100	0.3191	0.4053	0.3357	0.3281	0.3131
9.0200	0.3185	0.4046	0.3353	0.3275	0.3126
9.0300	0.3180	0.4038	0.3349	0.3269	0.3121
9.0400	0.3174	0.4031	0.3345	0.3262	0.3117
9.0500	0.3168	0.4024	0.3341	0.3256	0.3112
9.0600	0.3163	0.4017	0.3337	0.3250	0.3108
9.0700	0.3157	0.4010	0.3333	0.3244	0.3103
9.0800	0.3152	0.4003	0.3329	0.3238	0.3098
9.0900	0.3146	0.3996	0.3325	0.3232	0.3094
9.1000	0.3141	0.3989	0.3321	0.3225	0.3089
9.1100	0.3135	0.3982	0.3317	0.3219	0.3085
9.1200	0.3130	0.3975	0.3313	0.3213	0.3081
9.1300	0.3125	0.3968	0.3310	0.3207	0.3076
9.1400	0.3119	0.3962	0.3306	0.3201	0.3072
9.1500	0.3114	0.3955	0.3302	0.3195	0.3067
9.1600	0.3109	0.3948	0.3298	0.3189	0.3063
9.1700	0.3103	0.3941	0.3294	0.3183	0.3059
9.1800	0.3098	0.3935	0.3290	0.3178	0.3054
9.1900	0.3093	0.3928	0.3287	0.3172	0.3050
9.2000	0.3087	0.3921	0.3283	0.3166	0.3046
9.2100	0.3082	0.3915	0.3279	0.3160	0.3041
9.2200	0.3077	0.3908	0.3276	0.3154	0.3037
9.2300	0.3072	0.3901	0.3272	0.3149	0.3033
9.2400	0.3067	0.3895	0.3268	0.3143	0.3029
9.2500	0.3062	0.3888	0.3265	0.3137	0.3025
9.2600	0.3057	0.3882	0.3261	0.3131	0.3021
9.2700	0.3051	0.3876	0.3258	0.3126	0.3016
9.2800	0.3046	0.3869	0.3254	0.3120	0.3012
9.2900	0.3041	0.3863	0.3251	0.3114	0.3008
9.3000	0.3036	0.3857	0.3247	0.3109	0.3004
9.3100	0.3031	0.3850	0.3243	0.3103	0.3000
9.3200	0.3026	0.3844	0.3240	0.3098	0.2996
9.3300	0.3021	0.3838	0.3237	0.3092	0.2992
9.3400	0.3017	0.3832	0.3233	0.3087	0.2988
9.3500	0.3012	0.3825	0.3230	0.3081	0.2984
9.3600	0.3007	0.3819	0.3226	0.3076	0.2980
9.3700	0.3002	0.3813	0.3223	0.3070	0.2976
9.3800	0.2997	0.3807	0.3220	0.3065	0.2973
9.3900	0.2992	0.3801	0.3216	0.3060	0.2969
9.4000	0.2987	0.3795	0.3213	0.3054	0.2965
9.4100	0.2983	0.3789	0.3210	0.3049	0.2961
9.4200	0.2978	0.3783	0.3206	0.3044	0.2957
9.4300	0.2973	0.3777	0.3203	0.3038	0.2953
9.4400	0.2968	0.3771	0.3200	0.3033	0.2950
9.4500	0.2964	0.3765	0.3196	0.3028	0.2946
9.4600	0.2959	0.3759	0.3193	0.3023	0.2942
9.4700	0.2954	0.3753	0.3190	0.3018	0.2939
9.4800	0.2950	0.3748	0.3187	0.3012	0.2935
9.4900	0.2945	0.3742	0.3184	0.3007	0.2931
9.5000	0.2941	0.3736	0.3181	0.3002	0.2928
9.5100	0.2936	0.3730	0.3177	0.2997	0.2924
9.5200	0.2932	0.3725	0.3174	0.2992	0.2920
9.5300	0.2927	0.3719	0.3171	0.2987	0.2917
9.5400	0.2923	0.3713	0.3168	0.2982	0.2913
9.5500	0.2918	0.3708	0.3165	0.2977	0.2910
9.5600	0.2914	0.3702	0.3162	0.2972	0.2906
9.5700	0.2909	0.3697	0.3159	0.2967	0.2903
9.5800	0.2905	0.3691	0.3156	0.2962	0.2899
9.5900	0.2900	0.3685	0.3153	0.2957	0.2896
9.6000	0.2896	0.3680	0.3150	0.2952	0.2892
9.6100	0.2891	0.3675	0.3147	0.2947	0.2889
9.6200	0.2887	0.3669	0.3144	0.2942	0.2885
9.6300	0.2883	0.3664	0.3141	0.2937	0.2882
9.6400	0.2878	0.3658	0.3138	0.2933	0.2878
9.6500	0.2874	0.3653	0.3135	0.2928	0.2875
9.6600	0.2870	0.3648	0.3133	0.2923	0.2872
9.6700	0.2866	0.3642	0.3130	0.2918	0.2868
9.6800	0.2861	0.3637	0.3127	0.2914	0.2865
9.6900	0.2857	0.3632	0.3124	0.2909	0.2862
9.7000	0.2853	0.3627	0.3121	0.2904	0.2858
9.7100	0.2849	0.3621	0.3118	0.2900	0.2855
9.7200	0.2845	0.3616	0.3116	0.2895	0.2852
9.7300	0.2840	0.3611	0.3113	0.2890	0.2849
9.7400	0.2836	0.3606	0.3110	0.2886	0.2846
9.7500	0.2832	0.3601	0.3107	0.2881	0.2842
9.7600	0.2828	0.3596	0.3105	0.2876	0.2839
9.7700	0.2824	0.3591	0.3102	0.2872	0.2836
9.7800	0.2820	0.3586	0.3099	0.2867	0.2833
9.7900	0.2816	0.3581	0.3097	0.2863	0.2830
9.8000	0.2812	0.3576	0.3094	0.2858	0.2827
9.8100	0.2808	0.3571	0.3091	0.2854	0.2823
9.8200	0.2804	0.3566	0.3089	0.2849	0.2820
9.8300	0.2800	0.3561	0.3086	0.2845	0.2817
9.8400	0.2796	0.3556	0.3083	0.2841	0.2814
9.8500	0.2792	0.3551	0.3081	0.2836	0.2811
9.8600	0.2788	0.3546	0.3078	0.2832	0.2808
9.8700	0.2784	0.3541	0.3076	0.2827	0.2805
9.8800	0.2780	0.3536	0.3073	0.2823	0.2802
9.8900	0.2776	0.3532	0.3071	0.2819	0.2799
9.9000	0.2773	0.3527	0.3068	0.2814	0.2796
9.9100	0.2769	0.3522	0.3066	0.2810	0.2793
9.9200	0.2765	0.3517	0.3063	0.2806	0.2790
9.9300	0.2761	0.3513	0.3061	0.2802	0.2788
9.9400	0.2757	0.3508	0.3058	0.2797	0.2785
9.9500	0.2753	0.3503	0.3056	0.2793	0.2782
9.9600	0.2750	0.3499	0.3053	0.2789	0.2779
9.9700	0.2746	0.3494	0.3051	0.2785	0.2776
9.9800	0.2742	0.3490	0.3048	0.2781	0.2773
9.9900	0.2739	0.3485	0.3046	0.2777	0.2770
10.0000	0.2735	0.3480	0.3044	0.2772	0.2768
10.0100	0.2731	0.3476	0.3041	0.2768	0.2765
10.0200	0.2728	0.3471	0.3039	0.2764	0.2762
10.0300	0.2724	0.3467	0.3037	0.2760	0.2759
10.0400	0.2720	0.3463	0.3034	0.2756	0.2757
10.0500	0.2717	0.3458	0.3032	0.2752	0.2754
10.0600	0.2713	0.3454	0.3030	0.2748	0.2751
10.0700	0.2709	0.3449	0.3027	0.2744	0.2748
10.0800	0.2706	0.3445	0.3025	0.2740	0.2746
10.0900	0.2702	0.3441	0.3023	0.2736	0.2743
10.1000	0.2699	0.3436	0.3021	0.2732	0.2740
10.1100	0.2695	0.3432	0.3018	0.2728	0.2738
10.1200	0.2692	0.3428	0.3016	0.2724	0.2735
10.1300	0.2688	0.3423	0.3014	0.2720	0.2732
10.1400	0.2685	0.3419	0.3012	0.2716	0.2730
10.1500	0.2681	0.3415	0.3010	0.2713	0.2727
10.1600	0.2678	0.3411	0.3007	0.2709	0.2725
10.1700	0.2674	0.3407	0.3005	0.2705	0.2722
10.1800	0.2671	0.3402	0.3003	0.2701	0.2720
10.1900	0.2668	0.3398	0.3001	0.2697	0.2717
10.2000	0.2664	0.3394	0.2999	0.2694	0.2715
10.2100	0.2661	0.3390	0.2997	0.2690	0.2712
10.2200	0.2658	0.3386	0.2995	0.2686	0.2710
10.2300	0.2654	0.3382	0.2992	0.2682	0.2707
10.2400	0.2651	0.3378	0.2990	0.2679	0.2705
10.2500	0.2648	0.3374	0.2988	0.2675	0.2702
10.2600	0.2644	0.3370	0.2986	0.2671	0.2700
10.2700	0.2641	0.3366	0.2984	0.2668	0.2697
10.2800	0.2638	0.3362	0.2982	0.2664	0.2695
10.2900	0.2634	0.3358	0.2980	0.2660	0.2692
10.3000	0.2631	0.3354	0.2978	0.2657	0.2690
10.3100	0.2628	0.3350	0.2976	0.2653	0.2688
10.3200	0.2625	0.3346	0.2974	0.2649	0.2685
10.3300	0.2622	0.3342	0.2972	0.2646	0.2683
10.3400	0.2618	0.3338	0.2970	0.2642	0.2681
10.3500	0.2615	0.3334	0.2968	0.2639	0.2678
10.3600	0.2612	0.3331	0.2966	0.2635	0.2676
10.3700	0.2609	0.3327	0.2964	0.2632	0.2674
10.3800	0.2606	0.3323	0.2963	0.2628	0.2671
10.3900	0.2603	0.3319	0.2961	0.2625	0.2669
10.4000	0.2599	0.3315	0.2959	0.2621	0.2667
10.4100	0.2596	0.3312	0.2957	0.2618	0.2665
10.4200	0.2593	0.3308	0.2955	0.2614	0.2662
10.4300	0.2590	0.3304	0.2953	0.2611	0.2660
10.4400	0.2587	0.3301	0.2951	0.2607	0.2658
10.4500	0.2584	0.3297	0.2949	0.2604	0.2656
10.4600	0.2581	0.3293	0.2948	0.2601	0.2653
10.4700	0.2578	0.3290	0.2946	0.2597	0.2651
10.4800	0.2575	0.3286	0.2944	0.2594	0.2649
10.4900	0.2572	0.3282	0.2942	0.2591	0.2647
10.5000	0.2569	0.3279	0.2940	0.2587	0.2645
10.5100	0.2566	0.3275	0.2939	0.2584	0.2643
10.5200	0.2563	0.3272	0.2937	0.2581	0.2640
10.5300	0.2560	0.3268	0.2935	0.2577	0.2638
10.5400	0.2557	0.3265	0.2933	0.2574	0.2636
10.5500	0.2554	0.3261	0.2931	0.2571	0.2634
10.5600	0.2552	0.3258	0.2930	0.2568	0.2632
10.5700	0.2549	0.3254	0.2928	0.2564	0.2630
10.5800	0.2546	0.3251	0.2926	0.2561	0.2628
10.5900	0.2543	0.3247	0.2925	0.2558	0.2626
10.6000	0.2540	0.3244	0.2923	0.2555	0.2624
10.6100	0.2537	0.3240	0.2921	0.2552	0.2622
10.6200	0.2534	0.3237	0.2920	0.2548	0.2620
10.6300	0.2532	0.3234	0.2918	0.2545	0.2618
10.6400	0.2529	0.3230	0.2916	0.2542	0.2616
10.6500	0.2526	0.3227	0.2915	0.2539	0.2614
10.6600	0.2523	0.3224	0.2913	0.2536	0.2612
10.6700	0.2520	0.3220	0.2911	0.2533	0.2610
10.6800	0.2518	0.3217	0.2910	0.2530	0.2608
10.6900	0.2515	0.3214	0.2908	0.2527	0.2606
10.7000	0.2512	0.3210	0.2906	0.2524	0.2604
10.7100	0.2509	0.3207	0.2905	0.2521	0.2602
10.7200	0.2507	0.3204	0.2903	0.2518	0.2600
10.7300	0.2504	0.3201	0.2902	0.2515	0.2598
10.7400	0.2501	0.3197	0.2900	0.2512	0.2596
10.7500	0.2499	0.3194	0.2899	0.2509	0.2594
10.7600	0.2496	0.3191	0.2897	0.2506	0.2593
10.7700	0.2493	0.3188	0.2895	0.2503	0.2591
10.7800	0.2491	0.3185	0.2894	0.2500	0.2589
10.7900	0.2488	0.3182	0.2892	0.2497	0.2587
10.8000	0.2486	0.3179	0.2891	0.2494	0.2585
10.8100	0.2483	0.3175	0.2889	0.2491	0.2583
10.8200	0.2480	0.3172	0.2888	0.2488	0.2581
10.8300	0.2478	0.3169	0.2886	0.2485	0.2580
10.8400	0.2475	0.3166	0.2885	0.2482	0.2578
10.8500	0.2473	0.3163	0.2883	0.2479	0.2576
10.8600	0.2470	0.3160	0.2882	0.2476	0.2574
10.8700	0.2467	0.3157	0.2880	0.2474	0.2572
10.8800	0.2465	0.3154	0.2879	0.2471	0.2571
10.8900	0.2462	0.3151	0.2878	0.2468	0.2569
10.9000	0.2460	0.3148	0.2876	0.2465	0.2567
10.9100	0.2457	0.3145	0.2875	0.2462	0.2565
10.9200	0.2455	0.3142	0.2873	0.2460	0.2564
10.9300	0.2452	0.3139	0.2872	0.2457	0.2562
10.9400	0.2450	0.3136	0.2871	0.2454	0.2560
10.9500	0.2448	0.3133	0.2869	0.2451	0.2559
10.9600	0.2445	0.3131	0.2868	0.2449	0.2557
10.9700	0.2443	0.3128	0.2866	0.2446	0.2555
10.9800	0.2440	0.3125	0.2865	0.2443	0.2554
10.9900	0.2438	0.3122	0.2864	0.2440	0.2552
11.0000	0.2435	0.3119	0.2862	0.2438	0.2550
11.0100	0.2433	0.3116	0.2861	0.2435	0.2549
11.0200	0.2431	0.3113	0.2860	0.2432	0.2547
11.0300	0.2428	0.3111	0.2858	0.2430	0.2545
11.0400	0.2426	0.3108	0.2857	0.2427	0.2544
11.0500	0.2424	0.3105	0.2856	0.2424	0.2542
11.0600	0.2421	0.3102	0.2854	0.2422	0.2540
11.0700	0.2419	0.3100	0.2853	0.2419	0.2539
11.0800	0.2417	0.3097	0.2852	0.2417	0.2537
11.0900	0.2414	0.3094	0.2850	0.2414	0.2536
11.1000	0.2412	0.3091	0.2849	0.2411	0.2534
11.1100	0.2410	0.3089	0.2848	0.2409	0.2533
11.1200	0.2407	0.3086	0.2847	0.2406	0.2531
11.1300	0.2405	0.3083	0.2845	0.2404	0.2529
11.1400	0.2403	0.3081	0.2844	0.2401	0.2528
11.1500	0.2401	0.3078	0.2843	0.2399	0.2526
11.1600	0.2398	0.3075	0.2842	0.2396	0.2525
11.1700	0.2396	0.3073	0.2840	0.2394	0.2523
11.1800	0.2394	0.3070	0.2839	0.2391	0.2522
11.1900	0.2392	0.3067	0.2838	0.2389	0.2520
11.2000	0.2389	0.3065	0.2837	0.2386	0.2519
11.2100	0.2387	0.3062	0.2835	0.2384	0.2517
11.2200	0.2385	0.3060	0.2834	0.2381	0.2516
11.2300	0.2383	0.3057	0.2833	0.2379	0.2514
11.2400	0.2381	0.3055	0.2832	0.2376	0.2513
11.2500	0.2378	0.3052	0.2831	0.2374	0.2511
11.2600	0.2376	0.3050	0.2830	0.2372	0.2510
11.2700	0.2374	0.3047	0.2828	0.2369	0.2509
11.2800	0.2372	0.3045	0.2827	0.2367	0.2507
11.2900	0.2370	0.3042	0.2826	0.2364	0.2506
11.3000	0.2368	0.3040	0.2825	0.2362	0.2504
11.3100	0.2366	0.3037	0.2824	0.2360	0.2503
11.3200	0.2364	0.3035	0.2823	0.2357	0.2502
11.3300	0.2361	0.3032	0.2821	0.2355	0.2500
11.3400	0.2359	0.3030	0.2820	0.2353	0.2499
11.3500	0.2357	0.3027	0.2819	0.2350	0.2497
11.3600	0.2355	0.3025	0.2818	0.2348	0.2496
11.3700	0.2353	0.3023	0.2817	0.2346	0.2495
11.3800	0.2351	0.3020	0.2816	0.2343	0.2493
11.3900	0.2349	0.3018	0.2815	0.2341	0.2492
11.4000	0.2347	0.3015	0.2814	0.2339	0.2491
11.4100	0.2345	0.3013	0.2813	0.2337	0.2489
11.4200	0.2343	0.3011	0.2812	0.2334	0.2488
11.4300	0.2341	0.3008	0.2811	0.2332	0.2487
11.4400	0.2339	0.3006	0.2810	0.2330	0.2485
11.4500	0.2337	0.3004	0.2808	0.2328	0.2484
11.4600	0.2335	0.3001	0.2807	0.2325	0.2483
11.4700	0.2333	0.2999	0.2806	0.2323	0.2481
11.4800	0.2331	0.2997	0.2805	0.2321	0.2480
11.4900	0.2329	0.2995	0.2804	0.2319	0.2479
11.5000	0.2327	0.2992	0.2803	0.2317	0.2477
11.5100	0.2325	0.2990	0.2802	0.2314	0.2476
11.5200	0.2323	0.2988	0.2801	0.2312	0.2475
11.5300	0.2321	0.2986	0.2800	0.2310	0.2474
11.5400	0.2320	0.2983	0.2799	0.2308	0.2472
11.5500	0.2318	0.2981	0.2798	0.2306	0.2471
11.5600	0.2316	0.2979	0.2797	0.2304	0.2470
11.5700	0.2314	0.2977	0.2796	0.2301	0.2469
11.5800	0.2312	0.2975	0.2795	0.2299	0.2467
11.5900	0.2310	0.2973	0.2794	0.2297	0.2466
11.6000	0.2308	0.2970	0.2793	0.2295	0.2465
11.6100	0.2306	0.2968	0.2792	0.2293	0.2464
11.6200	0.2304	0.2966	0.2791	0.2291	0.2463
11.6300	0.2303	0.2964	0.2790	0.2289	0.2461
11.6400	0.2301	0.2962	0.2790	0.2287	0.2460
11.6500	0.2299	0.2960	0.2789	0.2285	0.2459
11.6600	0.2297	0.2958	0.2788	0.2283	0.2458
11.6700	0.2295	0.2956	0.2787	0.2281	0.2457
11.6800	0.2294	0.2954	0.2786	0.2279	0.2456
11.6900	0.2292	0.2951	0.2785	0.2277	0.2454
11.7000	0.2290	0.2949	0.2784	0.2275	0.2453
11.7100	0.2288	0.2947	0.2783	0.2273	0.2452
11.7200	0.2286	0.2945	0.2782	0.2271	0.2451
11.7300	0.2285	0.2943	0.2781	0.2269	0.2450
11.7400	0.2283	0.2941	0.2780	0.2267	0.2449
11.7500	0.2281	0.2939	0.2780	0.2265	0.2448
11.7600	0.2279	0.2937	0.2779	0.2263	0.2447
11.7700	0.2278	0.2935	0.2778	0.2261	0.2445
11.7800	0.2276	0.2933	0.2777	0.2259	0.2444
11.7900	0.2274	0.2931	0.2776	0.2257	0.2443
11.8000	0.2272	0.2929	0.2775	0.2255	0.2442
11.8100	0.2271	0.2927	0.2774	0.2253	0.2441
11.8200	0.2269	0.2925	0.2773	0.2251	0.2440
11.8300	0.2267	0.2923	0.2773	0.2249	0.2439
11.8400	0.2266	0.2922	0.2772	0.2247	0.2438
11.8500	0.2264	0.2920	0.2771	0.2246	0.2437
11.8600	0.2262	0.2918	0.2770	0.2244	0.2436
11.8700	0.2261	0.2916	0.2769	0.2242	0.2435
11.8800	0.2259	0.2914	0.2768	0.2240	0.2434
11.8900	0.2257	0.2912	0.2768	0.2238	0.2433
11.9000	0.2256	0.2910	0.2767	0.2236	0.2432
11.9100	0.2254	0.2908	0.2766	0.2234	0.2431
11.9200	0.2252	0.2906	0.2765	0.2233	0.2430
11.9300	0.2251	0.2905	0.2764	0.2231	0.2429
11.9400	0.2249	0.2903	0.2764	0.2229	0.2428
11.9500	0.2248	0.2901	0.2763	0.2227	0.2427
11.9600	0.2246	0.2899	0.2762	0.2225	0.2426
11.9700	0.2244	0.2897	0.2761	0.2224	0.2425
11.9800	0.2243	0.2895	0.2760	0.2222	0.2424
11.9900	0.2241	0.2894	0.2760	0.2220	0.2423
12.0000	0.2240	0.2892	0.2759	0.2218	0.2422
12.0100	0.2238	0.2890	0.2758	0.2216	0.2421
12.0200	0.2236	0.2888	0.2757	0.2215	0.2420
12.0300	0.2235	0.2887	0.2757	0.2213	0.2419
12.0400	0.2233	0.2885	0.2756	0.2211	0.2418
12.0500	0.2232	0.2883	0.2755	0.2209	0.2417
12.0600	0.2230	0.2881	0.2754	0.2208	0.2416
12.0700	0.2229	0.2880	0.2754	0.2206	0.2415
12.0800	0.2227	0.2878	0.2753	0.2204	0.2414
12.0900	0.2226	0.2876	0.2752	0.2203	0.2413
12.1000	0.2224	0.2874	0.2752	0.2201	0.2412
12.1100	0.2223	0.2873	0.2751	0.2199	0.2411
12.1200	0.2221	0.2871	0.2750	0.2197	0.2410
12.1300	0.2220	0.2869	0.2749	0.2196	0.2409
12.1400	0.2218	0.2868	0.2749	0.2194	0.2408
12.1500	0.2217	0.2866	0.2748	0.2192	0.2408
12.1600	0.2215	0.2864	0.2747	0.2191	0.2407
12.1700	0.2214	0.2863	0.2747	0.2189	0.2406
12.1800	0.2212	0.2861	0.2746	0.2187	0.2405
12.1900	0.2211	0.2859	0.2745	0.2186	0.2404
12.2000	0.2209	0.2858	0.2745	0.2184	0.2403
12.2100	0.2208	0.2856	0.2744	0.2183	0.2402
12.2200	0.2207	0.2855	0.2743	0.2181	0.2401
12.2300	0.2205	0.2853	0.2742	0.2179	0.2400
12.2400	0.2204	0.2851	0.2742	0.2178	0.2400
12.2500	0.2202	0.2850	0.2741	0.2176	0.2399
12.2600	0.2201	0.2848	0.2741	0.2175	0.2398
12.2700	0.2199	0.2847	0.2740	0.2173	0.2397
12.2800	0.2198	0.2845	0.2739	0.2171	0.2396
12.2900	0.2197	0.2843	0.2739	0.2170	0.2395
12.3000	0.2195	0.2842	0.2738	0.2168	0.2395
12.3100	0.2194	0.2840	0.2737	0.2167	0.2394
12.3200	0.2192	0.2839	0.2737	0.2165	0.2393
12.3300	0.2191	0.2837	0.2736	0.2164	0.2392
12.3400	0.2190	0.2836	0.2735	0.2162	0.2391
12.3500	0.2188	0.2834	0.2735	0.2161	0.2390
12.3600	0.2187	0.2833	0.2734	0.2159	0.2390
12.3700	0.2186	0.2831	0.2734	0.2157	0.2389
12.3800	0.2184	0.2830	0.2733	0.2156	0.2388
12.3900	0.2183	0.2828	0.2732	0.2154	0.2387
12.4000	0.2182	0.2827	0.2732	0.2153	0.2386
12.4100	0.2180	0.2825	0.2731	0.2151	0.2386
12.4200	0.2179	0.2824	0.2731	0.2150	0.2385
12.4300	0.2178	0.2822	0.2730	0.2148	0.2384
12.4400	0.2176	0.2821	0.2729	0.2147	0.2383
12.4500	0.2175	0.2819	0.2729	0.2146	0.2383
12.4600	0.2174	0.2818	0.2728	0.2144	0.2382
12.4700	0.2172	0.2817	0.2728	0.2143	0.2381
12.4800	0.2171	0.2815	0.2727	0.2141	0.2380
12.4900	0.2170	0.2814	0.2726	0.2140	0.2380
12.5000	0.2169	0.2812	0.2726	0.2138	0.2379
12.5100	0.2167	0.2811	0.2725	0.2137	0.2378
12.5200	0.2166	0.2809	0.2725	0.2135	0.2377
12.5300	0.2165	0.2808	0.2724	0.2134	0.2377
12.5400	0.2164	0.2807	0.2724	0.2133	0.2376
12.5500	0.2162	0.2805	0.2723	0.2131	0.2375
12.5600	0.2161	0.2804	0.2723	0.2130	0.2374
12.5700	0.2160	0.2803	0.2722	0.2128	0.2374
12.5800	0.2159	0.2801	0.2721	0.2127	0.2373
12.5900	0.2157	0.2800	0.2721	0.2126	0.2372
12.6000	0.2156	0.2799	0.2720	0.2124	0.2372
12.6100	0.2155	0.2797	0.2720	0.2123	0.2371
12.6200	0.2154	0.2796	0.2719	0.2121	0.2370
12.6300	0.2153	0.2794	0.2719	0.2120	0.2370
12.6400	0.2151	0.2793	0.2718	0.2119	0.2369
12.6500	0.2150	0.2792	0.2718	0.2117	0.2368
12.6600	0.2149	0.2791	0.2717	0.2116	0.2368
12.6700	0.2148	0.2789	0.2717	0.2115	0.2367
12.6800	0.2147	0.2788	0.2716	0.2113	0.2366
12.6900	0.2145	0.2787	0.2716	0.2112	0.2365
12.7000	0.2144	0.2785	0.2715	0.2111	0.2365
12.7100	0.2143	0.2784	0.2715	0.2109	0.2364
12.7200	0.2142	0.2783	0.2714	0.2108	0.2364
12.7300	0.2141	0.2782	0.2714	0.2107	0.2363
12.7400	0.2140	0.2780	0.2713	0.2105	0.2362
12.7500	0.2138	0.2779	0.2713	0.2104	0.2362
12.7600	0.2137	0.2778	0.2712	0.2103	0.2361
12.7700	0.2136	0.2777	0.2712	0.2102	0.2360
12.7800	0.2135	0.2775	0.2711	0.2100	0.2360
12.7900	0.2134	0.2774	0.2711	0.2099	0.2359
12.8000	0.2133	0.2773	0.2710	0.2098	0.2358
12.8100	0.2132	0.2772	0.2710	0.2096	0.2358
12.8200	0.2131	0.2770	0.2710	0.2095	0.2357
12.8300	0.2129	0.2769	0.2709	0.2094	0.2357
12.8400	0.2128	0.2768	0.2709	0.2093	0.2356
12.8500	0.2127	0.2767	0.2708	0.2091	0.2355
12.8600	0.2126	0.2766	0.2708	0.2090	0.2355
12.8700	0.2125	0.2764	0.2707	0.2089	0.2354
12.8800	0.2124	0.2763	0.2707	0.2088	0.2354
12.8900	0.2123	0.2762	0.2706	0.2087	0.2353
12.9000	0.2122	0.2761	0.2706	0.2085	0.2352
12.9100	0.2121	0.2760	0.2705	0.2084	0.2352
12.9200	0.2120	0.2759	0.2705	0.2083	0.2351
12.9300	0.2119	0.2757	0.2705	0.2082	0.2351
12.9400	0.2118	0.2756	0.2704	0.2080	0.2350
12.9500	0.2116	0.2755	0.2704	0.2079	0.2349
12.9600	0.2115	0.2754	0.2703	0.2078	0.2349
12.9700	0.2114	0.2753	0.2703	0.2077	0.2348
12.9800	0.2113	0.2752	0.2703	0.2076	0.2348
12.9900	0.2112	0.2751	0.2702	0.2075	0.2347
13.0000	0.2111	0.2750	0.2702	0.2073	0.2347
13.0100	0.2110	0.2748	0.2701	0.2072	0.2346
13.0200	0.2109	0.2747	0.2701	0.2071	0.2346
13.0300	0.2108	0.2746	0.2701	0.2070	0.2345
13.0400	0.2107	0.2745	0.2700	0.2069	0.2344
13.0500	0.2106	0.2744	0.2700	0.2068	0.2344
13.0600	0.2105	0.2743	0.2699	0.2066	0.2343
13.0700	0.2104	0.2742	0.2699	0.2065	0.2343
13.0800	0.2103	0.2741	0.2699	0.2064	0.2342
13.0900	0.2102	0.2740	0.2698	0.2063	0.2342
13.1000	0.2101	0.2739	0.2698	0.2062	0.2341
13.1100	0.2100	0.2738	0.2697	0.2061	0.2341
13.1200	0.2099	0.2737	0.2697	0.2060	0.2340
13.1300	0.2098	0.2736	0.2697	0.2059	0.2340
13.1400	0.2097	0.2735	0.2696	0.2058	0.2339
13.1500	0.2096	0.2733	0.2696	0.2056	0.2339
13.1600	0.2095	0.2732	0.2696	0.2055	0.2338
13.1700	0.2094	0.2731	0.2695	0.2054	0.2338
13.1800	0.2094	0.2730	0.2695	0.2053	0.2337
13.1900	0.2093	0.2729	0.2694	0.2052	0.2337
13.2000	0.2092	0.2728	0.2694	0.2051	0.2336
13.2100	0.2091	0.2727	0.2694	0.2050	0.2336
13.2200	0.2090	0.2726	0.2693	0.2049	0.2335
13.2300	0.2089	0.2725	0.2693	0.2048	0.2335
13.2400	0.2088	0.2724	0.2693	0.2047	0.2334
13.2500	0.2087	0.2723	0.2692	0.2046	0.2334
13.2600	0.2086	0.2722	0.2692	0.2045	0.2333
13.2700	0.2085	0.2722	0.2692	0.2044	0.2333
13.2800	0.2084	0.2721	0.2691	0.2043	0.2332
13.2900	0.2083	0.2720	0.2691	0.2042	0.2332
13.3000	0.2082	0.2719	0.2691	0.2041	0.2331
13.3100	0.2082	0.2718	0.2690	0.2039	0.2331
13.3200	0.2081	0.2717	0.2690	0.2038	0.2331
13.3300	0.2080	0.2716	0.2690	0.2037	0.2330
13.3400	0.2079	0.2715	0.2689	0.2036	0.2330
13.3500	0.2078	0.2714	0.2689	0.2035	0.2329
13.3600	0.2077	0.2713	0.2689	0.2034	0.2329
13.3700	0.2076	0.2712	0.2689	0.2033	0.2328
13.3800	0.2075	0.2711	0.2688	0.2032	0.2328
13.3900	0.2074	0.2710	0.2688	0.2031	0.2327
13.4000	0.2074	0.2709	0.2688	0.2030	0.2327
13.4100	0.2073	0.2708	0.2687	0.2030	0.2327
13.4200	0.2072	0.2708	0.2687	0.2029	0.2326
13.4300	0.2071	0.2707	0.2687	0.2028	0.2326
13.4400	0.2070	0.2706	0.2686	0.2027	0.2325
13.4500	0.2069	0.2705	0.2686	0.2026	0.2325
13.4600	0.2069	0.2704	0.2686	0.2025	0.2324
13.4700	0.2068	0.2703	0.2686	0.2024	0.2324
13.4800	0.2067	0.2702	0.2685	0.2023	0.2324
13.4900	0.2066	0.2701	0.2685	0.2022	0.2323
13.5000	0.2065	0.2701	0.2685	0.2021	0.2323
13.5100	0.2064	0.2700	0.2684	0.2020	0.2322
13.5200	0.2064	0.2699	0.2684	0.2019	0.2322
13.5300	0.2063	0.2698	0.2684	0.2018	0.2322
13.5400	0.2062	0.2697	0.2684	0.2017	0.2321
13.5500	0.2061	0.2696	0.2683	0.2016	0.2321
13.5600	0.2060	0.2695	0.2683	0.2015	0.2321
13.5700	0.2060	0.2695	0.2683	0.2014	0.2320
13.5800	0.2059	0.2694	0.2683	0.2013	0.2320
13.5900	0.2058	0.2693	0.2682	0.2013	0.2319
13.6000	0.2057	0.2692	0.2682	0.2012	0.2319
13.6100	0.2056	0.2691	0.2682	0.2011	0.2319
13.6200	0.2056	0.2691	0.2682	0.2010	0.2318
13.6300	0.2055	0.2690	0.2681	0.2009	0.2318
13.6400	0.2054	0.2689	0.2681	0.2008	0.2318
13.6500	0.2053	0.2688	0.2681	0.2007	0.2317
13.6600	0.2052	0.2687	0.2681	0.2006	0.2317
13.6700	0.2052	0.2687	0.2680	0.2005	0.2316
13.6800	0.2051	0.2686	0.2680	0.2005	0.2316
13.6900	0.2050	0.2685	0.2680	0.2004	0.2316
13.7000	0.2049	0.2684	0.2680	0.2003	0.2315
13.7100	0.2049	0.2684	0.2679	0.2002	0.2315
13.7200	0.2048	0.2683	0.2679	0.2001	0.2315
13.7300	0.2047	0.2682	0.2679	0.2000	0.2314
13.7400	0.2047	0.2681	0.2679	0.1999	0.2314
13.7500	0.2046	0.2681	0.2679	0.1999	0.2314
13.7600	0.2045	0.2680	0.2678	0.1998	0.2313
13.7700	0.2044	0.2679	0.2678	0.1997	0.2313
13.7800	0.2044	0.2678	0.2678	0.1996	0.2313
13.7900	0.2043	0.2678	0.2678	0.1995	0.2312
13.8000	0.2042	0.2677	0.2678	0.1994	0.2312
13.8100	0.2041	0.2676	0.2677	0.1994	0.2312
13.8200	0.2041	0.2675	0.2677	0.1993	0.2311
13.8300	0.2040	0.2675	0.2677	0.1992	0.2311
13.8400	0.2039	0.2674	0.2677	0.1991	0.2311
13.8500	0.2039	0.2673	0.2677	0.1990	0.2311
13.8600	0.2038	0.2673	0.2676	0.1990	0.2310
13.8700	0.2037	0.2672	0.2676	0.1989	0.2310
13.8800	0.2037	0.2671	0.2676	0.1988	0.2310
13.8900	0.2036	0.2670	0.2676	0.1987	0.2309
13.9000	0.2035	0.2670	0.2676	0.1986	0.2309
13.9100	0.2034	0.2669	0.2675	0.1986	0.2309
13.9200	0.2034	0.2668	0.2675	0.1985	0.2309
13.9300	0.2033	0.2668	0.2675	0.1984	0.2308
13.9400	0.2032	0.2667	0.2675	0.1983	0.2308
13.9500	0.2032	0.2666	0.2675	0.1983	0.2308
13.9600	0.2031	0.2666	0.2675	0.1982	0.2307
13.9700	0.2030	0.2665	0.2674	0.1981	0.2307
13.9800	0.2030	0.2664	0.2674	0.1980	0.2307
13.9900	0.2029	0.2664	0.2674	0.1979	0.2307
14.0000	0.2029	0.2663	0.2674	0.1979	0.2306
14.0100	0.2028	0.2663	0.2674	0.1978	0.2306
14.0200	0.2027	0.2662	0.2674	0.1977	0.2306
14.0300	0.2027	0.2661	0.2673	0.1976	0.2306
14.0400	0.2026	0.2661	0.2673	0.1976	0.2305
14.0500	0.2025	0.2660	0.2673	0.1975	0.2305
14.0600	0.2025	0.2659	0.2673	0.1974	0.2305
14.0700	0.2024	0.2659	0.2673	0.1974	0.2305
14.0800	0.2023	0.2658	0.2673	0.1973	0.2304
14.0900	0.2023	0.2658	0.2673	0.1972	0.2304
14.1000	0.2022	0.2657	0.2672	0.1971	0.2304
14.1100	0.2022	0.2656	0.2672	0.1971	0.2304
14.1200	0.2021	0.2656	0.2672	0.1970	0.2303
14.1300	0.2020	0.2655	0.2672	0.1969	0.2303
14.1400	0.2020	0.2655	0.2672	0.1969	0.2303
14.1500	0.2019	0.2654	0.2672	0.1968	0.2303
14.1600	0.2019	0.2653	0.2672	0.1967	0.2302
14.1700	0.2018	0.2653	0.2671	0.1966	0.2302
14.1800	0.2017	0.2652	0.2671	0.1966	0.2302
14.1900	0.2017	0.2652	0.2671	0.1965	0.2302
14.2000	0.2016	0.2651	0.2671	0.1964	0.2302
14.2100	0.2016	0.2651	0.2671	0.1964	0.2301
14.2200	0.2015	0.2650	0.2671	0.1963	0.2301
14.2300	0.2015	0.2650	0.2671	0.1962	0.2301
14.2400	0.2014	0.2649	0.2671	0.1962	0.2301
14.2500	0.2013	0.2648	0.2671	0.1961	0.2301
14.2600	0.2013	0.2648	0.2670	0.1960	0.2300
14.2700	0.2012	0.2647	0.2670	0.1960	0.2300
14.2800	0.2012	0.2647	0.2670	0.1959	0.2300
14.2900	0.2011	0.2646	0.2670	0.1958	0.2300
14.3000	0.2011	0.2646	0.2670	0.1958	0.2300
14.3100	0.2010	0.2645	0.2670	0.1957	0.2299
14.3200	0.2009	0.2645	0.2670	0.1957	0.2299
14.3300	0.2009	0.2644	0.2670	0.1956	0.2299
14.3400	0.2008	0.2644	0.2670	0.1955	0.2299
14.3500	0.2008	0.2643	0.2670	0.1955	0.2299
14.3600	0.2007	0.2643	0.2670	0.1954	0.2298
14.3700	0.2007	0.2642	0.2669	0.1953	0.2298
14.3800	0.2006	0.2642	0.2669	0.1953	0.2298
14.3900	0.2006	0.2641	0.2669	0.1952	0.2298
14.4000	0.2005	0.2641	0.2669	0.1951	0.2298
14.4100	0.2005	0.2640	0.2669	0.1951	0.2298
14.4200	0.2004	0.2640	0.2669	0.1950	0.2297
14.4300	0.2004	0.2639	0.2669	0.1950	0.2297
14.4400	0.2003	0.2639	0.2669	0.1949	0.2297
14.4500	0.2003	0.2638	0.2669	0.1948	0.2297
14.4600	0.2002	0.2638	0.2669	0.1948	0.2297
14.4700	0.2002	0.2638	0.2669	0.1947	0.2297
14.4800	0.2001	0.2637	0.2669	0.1947	0.2297
14.4900	0.2001	0.2637	0.2669	0.1946	0.2296
14.5000	0.2000	0.2636	0.2669	0.1946	0.2296
14.5100	0.2000	0.2636	0.2669	0.1945	0.2296
14.5200	0.1999	0.2635	0.2669	0.1944	0.2296
14.5300	0.1999	0.2635	0.2669	0.1944	0.2296
14.5400	0.1998	0.2634	0.2668	0.1943	0.2296
14.5500	0.1998	0.2634	0.2668	0.1943	0.2296
14.5600	0.1997	0.2634	0.2668	0.1942	0.2296
14.5700	0.1997	0.2633	0.2668	0.1942	0.2295
14.5800	0.1996	0.2633	0.2668	0.1941	0.2295
14.5900	0.1996	0.2632	0.2668	0.1940	0.2295
14.6000	0.1995	0.2632	0.2668	0.1940	0.2295
14.6100	0.1995	0.2632	0.2668	0.1939	0.2295
14.6200	0.1994	0.2631	0.2668	0.1939	0.2295
14.6300	0.1994	0.2631	0.2668	0.1938	0.2295
14.6400	0.1994	0.2630	0.2668	0.1938	0.2295
14.6500	0.1993	0.2630	0.2668	0.1937	0.2295
14.6600	0.1993	0.2630	0.2668	0.1937	0.2294
14.6700	0.1992	0.2629	0.2668	0.1936	0.2294
14.6800	0.1992	0.2629	0.2668	0.1936	0.2294
14.6900	0.1991	0.2628	0.2668	0.1935	0.2294
14.7000	0.1991	0.2628	0.2668	0.1934	0.2294
14.7100	0.1990	0.2628	0.2668	0.1934	0.2294
14.7200	0.1990	0.2627	0.2668	0.1933	0.2294
14.7300	0.1990	0.2627	0.2668	0.1933	0.2294
14.7400	0.1989	0.2627	0.2668	0.1932	0.2294
14.7500	0.1989	0.2626	0.2668	0.1932	0.2294
14.7600	0.1988	0.2626	0.2668	0.1931	0.2294
14.7700	0.1988	0.2626	0.2668	0.1931	0.2294
14.7800	0.1988	0.2625	0.2668	0.1930	0.2294
14.7900	0.1987	0.2625	0.2668	0.1930	0.2293
14.8000	0.1987	0.2625	0.2668	0.1929	0.2293
14.8100	0.1986	0.2624	0.2668	0.1929	0.2293
14.8200	0.1986	0.2624	0.2668	0.1928	0.2293
14.8300	0.1986	0.2624	0.2668	0.1928	0.2293
14.8400	0.1985	0.2623	0.2668	0.1928	0.2293
14.8500	0.1985	0.2623	0.2668	0.1927	0.2293
14.8600	0.1984	0.2623	0.2669	0.1927	0.2293
14.8700	0.1984	0.2622	0.2669	0.1926	0.2293
14.8800	0.1984	0.2622	0.2669	0.1926	0.2293
14.8900	0.1983	0.2622	0.2669	0.1925	0.2293
14.9000	0.1983	0.2622	0.2669	0.1925	0.2293
14.9100	0.1982	0.2621	0.2669	0.1924	0.2293
14.9200	0.1982	0.2621	0.2669	0.1924	0.2293
14.9300	0.1982	0.2621	0.2669	0.1923	0.2293
14.9400	0.1981	0.2621	0.2669	0.1923	0.2293
14.9500	0.1981	0.2620	0.2669	0.1922	0.2293
14.9600	0.1981	0.2620	0.2669	0.1922	0.2293
14.9700	0.1980	0.2620	0.2669	0.1922	0.2293
14.9800	0.1980	0.2619	0.2669	0.1921	0.2293
14.9900	0.1980	0.2619	0.2669	0.1921	0.2293
15.0000	0.1979	0.2619	0.2669	0.1920	0.2293
15.0100	0.1979	0.2619	0.2669	0.1920	0.2293
15.0200	0.1979	0.2619	0.2670	0.1919	0.2293
15.0300	0.1978	0.2618	0.2670	0.1919	0.2293
15.0400	0.1978	0.2618	0.2670	0.1919	0.2293
15.0500	0.1978	0.2618	0.2670	0.1918	0.2293
15.0600	0.1977	0.2618	0.2670	0.1918	0.2293
15.0700	0.1977	0.2617	0.2670	0.1917	0.2293
15.0800	0.1977	0.2617	0.2670	0.1917	0.2293
15.0900	0.1976	0.2617	0.2670	0.1917	0.2293
15.1000	0.1976	0.2617	0.2670	0.1916	0.2293
15.1100	0.1976	0.2617	0.2670	0.1916	0.2293
15.1200	0.1975	0.2616	0.2671	0.1915	0.2293
15.1300	0.1975	0.2616	0.2671	0.1915	0.2293
15.1400	0.1975	0.2616	0.2671	0.1915	0.2293
15.1500	0.1975	0.2616	0.2671	0.1914	0.2293
15.1600	0.1974	0.2616	0.2671	0.1914	0.2293
15.1700	0.1974	0.2615	0.2671	0.1914	0.2293
15.1800	0.1974	0.2615	0.2671	0.1913	0.2293
15.1900	0.1973	0.2615	0.2671	0.1913	0.2294
15.2000	0.1973	0.2615	0.2672	0.1912	0.2294
15.2100	0.1973	0.2615	0.2672	0.1912	0.2294
15.2200	0.1973	0.2615	0.2672	0.1912	0.2294
15.2300	0.1972	0.2615	0.2672	0.1911	0.2294
15.2400	0.1972	0.2614	0.2672	0.1911	0.2294
15.2500	0.1972	0.2614	0.2672	0.1911	0.2294
15.2600	0.1971	0.2614	0.2672	0.1910	0.2294
15.2700	0.1971	0.2614	0.2673	0.1910	0.2294
15.2800	0.1971	0.2614	0.2673	0.1910	0.2294
15.2900	0.1971	0.2614	0.2673	0.1909	0.2294
15.3000	0.1970	0.2614	0.2673	0.1909	0.2294
15.3100	0.1970	0.2614	0.2673	0.1909	0.2295
15.3200	0.1970	0.2613	0.2674	0.1908	0.2295
15.3300	0.1970	0.2613	0.2674	0.1908	0.2295
15.3400	0.1969	0.2613	0.2674	0.1908	0.2295
15.3500	0.1969	0.2613	0.2674	0.1907	0.2295
15.3600	0.1969	0.2613	0.2674	0.1907	0.2295
15.3700	0.1969	0.2613	0.2674	0.1907	0.2295
15.3800	0.1969	0.2613	0.2675	0.1906	0.2295
15.3900	0.1968	0.2613	0.2675	0.1906	0.2296
15.4000	0.1968	0.2613	0.2675	0.1906	0.2296
15.4100	0.1968	0.2613	0.2675	0.1906	0.2296
15.4200	0.1968	0.2613	0.2676	0.1905	0.2296
15.4300	0.1968	0.2613	0.2676	0.1905	0.2296
15.4400	0.1967	0.2613	0.2676	0.1905	0.2296
15.4500	0.1967	0.2613	0.2676	0.1904	0.2296
15.4600	0.1967	0.2613	0.2676	0.1904	0.2297
15.4700	0.1967	0.2613	0.2677	0.1904	0.2297
15.4800	0.1967	0.2613	0.2677	0.1904	0.2297
15.4900	0.1966	0.2612	0.2677	0.1903	0.2297
15.5000	0.1966	0.2612	0.2677	0.1903	0.2297
15.5100	0.1966	0.2612	0.2678	0.1903	0.2297
15.5200	0.1966	0.2612	0.2678	0.1903	0.2298
15.5300	0.1966	0.2612	0.2678	0.1902	0.2298
15.5400	0.1965	0.2612	0.2678	0.1902	0.2298
15.5500	0.1965	0.2613	0.2679	0.1902	0.2298
15.5600	0.1965	0.2613	0.2679	0.1902	0.2298
15.5700	0.1965	0.2613	0.2679	0.1901	0.2299
15.5800	0.1965	0.2613	0.2679	0.1901	0.2299
15.5900	0.1965	0.2613	0.2680	0.1901	0.2299
15.6000	0.1965	0.2613	0.2680	0.1901	0.2299
15.6100	0.1964	0.2613	0.2680	0.1900	0.2300
15.6200	0.1964	0.2613	0.2681	0.1900	0.2300
15.6300	0.1964	0.2613	0.2681	0.1900	0.2300
15.6400	0.1964	0.2613	0.2681	0.1900	0.2300
15.6500	0.1964	0.2613	0.2682	0.1900	0.2300
15.6600	0.1964	0.2613	0.2682	0.1899	0.2301
15.6700	0.1964	0.2613	0.2682	0.1899	0.2301
15.6800	0.1963	0.2613	0.2682	0.1899	0.2301
15.6900	0.1963	0.2613	0.2683	0.1899	0.2301
15.7000	0.1963	0.2613	0.2683	0.1898	0.2302
15.7100	0.1963	0.2613	0.2683	0.1898	0.2302
15.7200	0.1963	0.2614	0.2684	0.1898	0.2302
15.7300	0.1963	0.2614	0.2684	0.1898	0.2303
15.7400	0.1963	0.2614	0.2685	0.1898	0.2303
15.7500	0.1963	0.2614	0.2685	0.1898	0.2303
15.7600	0.1963	0.2614	0.2685	0.1897	0.2303
15.7700	0.1963	0.2614	0.2686	0.1897	0.2304
15.7800	0.1963	0.2614	0.2686	0.1897	0.2304
15.7900	0.1962	0.2615	0.2686	0.1897	0.2304
15.8000	0.1962	0.2615	0.2687	0.1897	0.2305
15.8100	0.1962	0.2615	0.2687	0.1897	0.2305
15.8200	0.1962	0.2615	0.2688	0.1896	0.2305
15.8300	0.1962	0.2615	0.2688	0.1896	0.2306
15.8400	0.1962	0.2615	0.2688	0.1896	0.2306
15.8500	0.1962	0.2616	0.2689	0.1896	0.2306
15.8600	0.1962	0.2616	0.2689	0.1896	0.2307
15.8700	0.1962	0.2616	0.2690	0.1896	0.2307
15.8800	0.1962	0.2616	0.2690	0.1896	0.2307
15.8900	0.1962	0.2616	0.2690	0.1896	0.2308
15.9000	0.1962	0.2617	0.2691	0.1895	0.2308
15.9100	0.1962	0.2617	0.2691	0.1895	0.2308
15.9200	0.1962	0.2617	0.2692	0.1895	0.2309
15.9300	0.1962	0.2617	0.2692	0.1895	0.2309
15.9400	0.1962	0.2618	0.2693	0.1895	0.2310
15.9500	0.1962	0.2618	0.2693	0.1895	0.2310
15.9600	0.1962	0.2618	0.2693	0.1895	0.2310
15.9700	0.1962	0.2618	0.2694	0.1895	0.2311
15.9800	0.1962	0.2619	0.2694	0.1895	0.2311
15.9900	0.1962	0.2619	0.2695	0.1895	0.2312
16.0000	0.1962	0.2619	0.2695	0.1894	0.2312
16.0100	0.1962	0.2619	0.2696	0.1894	0.2313
16.0200	0.1962	0.2620	0.2696	0.1894	0.2313
16.0300	0.1962	0.2620	0.2697	0.1894	0.2313
16.0400	0.1962	0.2620	0.2697	0.1894	0.2314
16.0500	0.1962	0.2621	0.2698	0.1894	0.2314
16.0600	0.1962	0.2621	0.2698	0.1894	0.2315
16.0700	0.1962	0.2621	0.2699	0.1894	0.2315
16.0800	0.1962	0.2622	0.2699	0.1894	0.2316
16.0900	0.1962	0.2622	0.2700	0.1894	0.2316
16.1000	0.1962	0.2622	0.2701	0.1894	0.2317
16.1100	0.1962	0.2623	0.2701	0.1894	0.2317
16.1200	0.1962	0.2623	0.2702	0.1894	0.2318
16.1300	0.1962	0.2624	0.2702	0.1894	0.2318
16.1400	0.1962	0.2624	0.2703	0.1894	0.2319
16.1500	0.1963	0.2624	0.2703	0.1894	0.2319
16.1600	0.1963	0.2625	0.2704	0.1894	0.2320
16.1700	0.1963	0.2625	0.2705	0.1894	0.2320
16.1800	0.1963	0.2626	0.2705	0.1894	0.2321
16.1900	0.1963	0.2626	0.2706	0.1894	0.2321
16.2000	0.1963	0.2627	0.2706	0.1894	0.2322
16.2100	0.1963	0.2627	0.2707	0.1894	0.2323
16.2200	0.1963	0.2628	0.2708	0.1894	0.2323
16.2300	0.1963	0.2628	0.2708	0.1894	0.2324
16.2400	0.1963	0.2628	0.2709	0.1894	0.2324
16.2500	0.1964	0.2629	0.2710	0.1894	0.2325
16.2600	0.1964	0.2629	0.2710	0.1894	0.2326
16.2700	0.1964	0.2630	0.2711	0.1894	0.2326
16.2800	0.1964	0.2630	0.2712	0.1894	0.2327
16.2900	0.1964	0.2631	0.2712	0.1894	0.2327
16.3000	0.1964	0.2632	0.2713	0.1894	0.2328
16.3100	0.1965	0.2632	0.2714	0.1894	0.2329
16.3200	0.1965	0.2633	0.2714	0.1894	0.2329
16.3300	0.1965	0.2633	0.2715	0.1895	0.2330
16.3400	0.1965	0.2634	0.2716	0.1895	0.2331
16.3500	0.1965	0.2634	0.2717	0.1895	0.2331
16.3600	0.1965	0.2635	0.2717	0.1895	0.2332
16.3700	0.1966	0.2636	0.2718	0.1895	0.2333
16.3800	0.1966	0.2636	0.2719	0.1895	0.2333
16.3900	0.1966	0.2637	0.2720	0.1895	0.2334
16.4000	0.1966	0.2638	0.2720	0.1895	0.2335
16.4100	0.1967	0.2638	0.2721	0.1895	0.2336
16.4200	0.1967	0.2639	0.2722	0.1896	0.2336
16.4300	0.1967	0.2639	0.2723	0.1896	0.2337
16.4400	0.1967	0.2640	0.2724	0.1896	0.2338
16.4500	0.1967	0.2641	0.2724	0.1896	0.2339
16.4600	0.1968	0.2642	0.2725	0.1896	0.2339
16.4700	0.1968	0.2642	0.2726	0.1896	0.2340
16.4800	0.1968	0.2643	0.2727	0.1896	0.2341
16.4900	0.1969	0.2644	0.2728	0.1897	0.2342
16.5000	0.1969	0.2644	0.2729	0.1897	0.2343
16.5100	0.1969	0.2645	0.2730	0.1897	0.2343
16.5200	0.1969	0.2646	0.2730	0.1897	0.2344
16.5300	0.1970	0.2647	0.2731	0.1897	0.2345
16.5400	0.1970	0.2648	0.2732	0.1898	0.2346
16.5500	0.1970	0.2648	0.2733	0.1898	0.2347
16.5600	0.1971	0.2649	0.2734	0.1898	0.2348
16.5700	0.1971	0.2650	0.2735	0.1898	0.2349
16.5800	0.1971	0.2651	0.2736	0.1898	0.2350
16.5900	0.1972	0.2652	0.2737	0.1899	0.2350
16.6000	0.1972	0.2653	0.2738	0.1899	0.2351
16.6100	0.1972	0.2653	0.2739	0.1899	0.2352
16.6200	0.1973	0.2654	0.2740	0.1899	0.2353
16.6300	0.1973	0.2655	0.2741	0.1900	0.2354
16.6400	0.1974	0.2656	0.2742	0.1900	0.2355
16.6500	0.1974	0.2657	0.2743	0.1900	0.2356
16.6600	0.1974	0.2658	0.2744	0.1900	0.2357
16.6700	0.1975	0.2659	0.2745	0.1901	0.2358
16.6800	0.1975	0.2660	0.2746	0.1901	0.2359
16.6900	0.1976	0.2661	0.2747	0.1901	0.2360
16.7000	0.1976	0.2662	0.2748	0.1902	0.2361
16.7100	0.1976	0.2663	0.2749	0.1902	0.2362
16.7200	0.1977	0.2664	0.2751	0.1902	0.2363
16.7300	0.1977	0.2665	0.2752	0.1903	0.2364
16.7400	0.1978	0.2666	0.2753	0.1903	0.2366
16.7500	0.1978	0.2667	0.2754	0.1903	0.2367
16.7600	0.1979	0.2668	0.2755	0.1904	0.2368
16.7700	0.1979	0.2669	0.2756	0.1904	0.2369
16.7800	0.1980	0.2670	0.2758	0.1904	0.2370
16.7900	0.1980	0.2672	0.2759	0.1905	0.2371
16.8000	0.1981	0.2673	0.2760	0.1905	0.2372
16.8100	0.1981	0.2674	0.2761	0.1906	0.2374
16.8200	0.1982	0.2675	0.2762	0.1906	0.2375
16.8300	0.1982	0.2676	0.2764	0.1906	0.2376
16.8400	0.1983	0.2677	0.2765	0.1907	0.2377
16.8500	0.1983	0.2679	0.2766	0.1907	0.2378
16.8600	0.1984	0.2680	0.2768	0.1908	0.2380
16.8700	0.1985	0.2681	0.2769	0.1908	0.2381
16.8800	0.1985	0.2682	0.2770	0.1909	0.2382
16.8900	0.1986	0.2684	0.2771	0.1909	0.2384
16.9000	0.1986	0.2685	0.2773	0.1910	0.2385
16.9100	0.1987	0.2686	0.2774	0.1910	0.2386
16.9200	0.1988	0.2688	0.2776	0.1911	0.2388
16.9300	0.1988	0.2689	0.2777	0.1911	0.2389
16.9400	0.1989	0.2690	0.2778	0.1912	0.2390
16.9500	0.1990	0.2692	0.2780	0.1912	0.2392
16.9600	0.1990	0.2693	0.2781	0.1913	0.2393
16.9700	0.1991	0.2695	0.2783	0.1913	0.2395
16.9800	0.1992	0.2696	0.2784	0.1914	0.2396
16.9900	0.1992	0.2698	0.2786	0.1914	0.2398
17.0000	0.1993	0.2699	0.2787	0.1915	0.2399
17.0100	0.1994	0.2701	0.2789	0.1916	0.2401
17.0200	0.1994	0.2702	0.2791	0.1916	0.2402
17.0300	0.1995	0.2704	0.2792	0.1917	0.2404
17.0400	0.1996	0.2705	0.2794	0.1917	0.2405
17.0500	0.1997	0.2707	0.2795	0.1918	0.2407
17.0600	0.1998	0.2709	0.2797	0.1919	0.2408
17.0700	0.1998	0.2710	0.2799	0.1919	0.2410
17.0800	0.1999	0.2712	0.2800	0.1920	0.2412
17.0900	0.2000	0.2714	0.2802	0.1921	0.2413
17.1000	0.2001	0.2715	0.2804	0.1921	0.2415
17.1100	0.2002	0.2717	0.2805	0.1922	0.2417
17.1200	0.2002	0.2719	0.2807	0.1923	0.2418
17.1300	0.2003	0.2721	0.2809	0.1923	0.2420
17.1400	0.2004	0.2722	0.2811	0.1924	0.2422
17.1500	0.2005	0.2724	0.2812	0.1925	0.2424
17.1600	0.2006	0.2726	0.2814	0.1926	0.2425
17.1700	0.2007	0.2728	0.2816	0.1926	0.2427
17.1800	0.2008	0.2730	0.2818	0.1927	0.2429
17.1900	0.2009	0.2732	0.2820	0.1928	0.2431
17.2000	0.2010	0.2734	0.2822	0.1929	0.2433
17.2100	0.2011	0.2736	0.2824	0.1929	0.2435
17.2200	0.2012	0.2738	0.2826	0.1930	0.2437
17.2300	0.2013	0.2740	0.2828	0.1931	0.2439
17.2400	0.2014	0.2742	0.2830	0.1932	0.2441
17.2500	0.2015	0.2744	0.2832	0.1933	0.2443
17.2600	0.2016	0.2746	0.2834	0.1934	0.2445
17.2700	0.2017	0.2748	0.2836	0.1935	0.2447
17.2800	0.2018	0.2750	0.2838	0.1935	0.2449
17.2900	0.2019	0.2752	0.2840	0.1936	0.2451
17.3000	0.2020	0.2754	0.2842	0.1937	0.2453
17.3100	0.2021	0.2757	0.2844	0.1938	0.2455
17.3200	0.2022	0.2759	0.2846	0.1939	0.2457
17.3300	0.2024	0.2761	0.2849	0.1940	0.2460
17.3400	0.2025	0.2763	0.2851	0.1941	0.2462
17.3500	0.2026	0.2766	0.2853	0.1942	0.2464
17.3600	0.2027	0.2768	0.2856	0.1943	0.2466
17.3700	0.2028	0.2771	0.2858	0.1944	0.2469
17.3800	0.2030	0.2773	0.2860	0.1945	0.2471
17.3900	0.2031	0.2776	0.2863	0.1946	0.2473
17.4000	0.2032	0.2778	0.2865	0.1947	0.2476
17.4100	0.2033	0.2781	0.2867	0.1948	0.2478
17.4200	0.2035	0.2783	0.2870	0.1950	0.2481
17.4300	0.2036	0.2786	0.2872	0.1951	0.2483
17.4400	0.2037	0.2788	0.2875	0.1952	0.2486
17.4500	0.2039	0.2791	0.2877	0.1953	0.2488
17.4600	0.2040	0.2794	0.2880	0.1954	0.2491
17.4700	0.2041	0.2796	0.2883	0.1955	0.2493
17.4800	0.2043	0.2799	0.2885	0.1956	0.2496
17.4900	0.2044	0.2802	0.2888	0.1958	0.2499
17.5000	0.2046	0.2805	0.2890	0.1959	0.2501
17.5100	0.2047	0.2808	0.2893	0.1960	0.2504
17.5200	0.2049	0.2810	0.2896	0.1961	0.2507
17.5300	0.2050	0.2813	0.2899	0.1963	0.2510
17.5400	0.2052	0.2816	0.2902	0.1964	0.2512
17.5500	0.2053	0.2819	0.2904	0.1965	0.2515
17.5600	0.2055	0.2822	0.2907	0.1967	0.2518
17.5700	0.2056	0.2826	0.2910	0.1968	0.2521
17.5800	0.2058	0.2829	0.2913	0.1969	0.2524
17.5900	0.2060	0.2832	0.2916	0.1971	0.2527
17.6000	0.2061	0.2835	0.2919	0.1972	0.2530
17.6100	0.2063	0.2838	0.2922	0.1974	0.2533
17.6200	0.2065	0.2842	0.2925	0.1975	0.2536
17.6300	0.2066	0.2845	0.2929	0.1977	0.2539
17.6400	0.2068	0.2848	0.2932	0.1978	0.2543
17.6500	0.2070	0.2852	0.2935	0.1980	0.2546
17.6600	0.2072	0.2855	0.2938	0.1981	0.2549
17.6700	0.2073	0.2859	0.2941	0.1983	0.2552
17.6800	0.2075	0.2862	0.2945	0.1984	0.2556
17.6900	0.2077	0.2866	0.2948	0.1986	0.2559
17.7000	0.2079	0.2869	0.2951	0.1988	0.2562
17.7100	0.2081	0.2873	0.2955	0.1989	0.2566
17.7200	0.2083	0.2877	0.2958	0.1991	0.2570
17.7300	0.2085	0.2880	0.2962	0.1993	0.2573
17.7400	0.2087	0.2884	0.2965	0.1994	0.2577
17.7500	0.2089	0.2888	0.2969	0.1996	0.2580
17.7600	0.2091	0.2892	0.2973	0.1998	0.2584
17.7700	0.2093	0.2896	0.2976	0.2000	0.2588
17.7800	0.2095	0.2900	0.2980	0.2002	0.2592
17.7900	0.2097	0.2904	0.2984	0.2003	0.2595
17.8000	0.2099	0.2908	0.2988	0.2005	0.2599
17.8100	0.2101	0.2912	0.2991	0.2007	0.2603
17.8200	0.2104	0.2917	0.2995	0.2009	0.2607
17.8300	0.2106	0.2921	0.2999	0.2011	0.2611
17.8400	0.2108	0.2925	0.3003	0.2013	0.2615
17.8500	0.2110	0.2930	0.3007	0.2015	0.2619
17.8600	0.2113	0.2934	0.3011	0.2017	0.2624
17.8700	0.2115	0.2938	0.3016	0.2019	0.2628
17.8800	0.2117	0.2943	0.3020	0.2021	0.2632
17.8900	0.2120	0.2948	0.3024	0.2023	0.2636
17.9000	0.2122	0.2952	0.3028	0.2025	0.2641
17.9100	0.2125	0.2957	0.3032	0.2027	0.2645
17.9200	0.2127	0.2962	0.3037	0.2030	0.2650
17.9300	0.2130	0.2967	0.3041	0.2032	0.2654
17.9400	0.2132	0.2972	0.3046	0.2034	0.2659
17.9500	0.2135	0.2977	0.3050	0.2036	0.2663
17.9600	0.2138	0.2982	0.3055	0.2039	0.2668
17.9700	0.2140	0.2987	0.3060	0.2041	0.2673
17.9800	0.2143	0.2992	0.3065	0.2044	0.2678
17.9900	0.2146	0.2997	0.3069	0.2046	0.2683
18.0000	0.2149	0.3002	0.3074	0.2048	0.2688
18.0100	0.2151	0.3008	0.3079	0.2051	0.2693
18.0200	0.2154	0.3013	0.3084	0.2053	0.2698
18.0300	0.2157	0.3019	0.3089	0.2056	0.2703
18.0400	0.2160	0.3024	0.3094	0.2058	0.2708
18.0500	0.2163	0.3030	0.3099	0.2061	0.2713
18.0600	0.2166	0.3036	0.3104	0.2064	0.2719
18.0700	0.2169	0.3041	0.3110	0.2066	0.2724
18.0800	0.2172	0.3047	0.3115	0.2069	0.2730
18.0900	0.2175	0.3053	0.3120	0.2072	0.2735
18.1000	0.2178	0.3059	0.3126	0.2075	0.2741
18.1100	0.2182	0.3065	0.3131	0.2077	0.2746
18.1200	0.2185	0.3071	0.3137	0.2080	0.2752
18.1300	0.2188	0.3078	0.3143	0.2083	0.2758
18.1400	0.2192	0.3084	0.3148	0.2086	0.2764
18.1500	0.2195	0.3090	0.3154	0.2089	0.2770
18.1600	0.2198	0.3097	0.3160	0.2092	0.2776
18.1700	0.2202	0.3103	0.3166	0.2095	0.2782
18.1800	0.2205	0.3110	0.3172	0.2098	0.2788
18.1900	0.2209	0.3117	0.3178	0.2102	0.2795
18.2000	0.2213	0.3124	0.3184	0.2105	0.2801
18.2100	0.2216	0.3131	0.3191	0.2108	0.2808
18.2200	0.2220	0.3138	0.3197	0.2111	0.2814
18.2300	0.2224	0.3145	0.3203	0.2115	0.2821
18.2400	0.2228	0.3152	0.3210	0.2118	0.2828
18.2500	0.2231	0.3159	0.3216	0.2121	0.2834
18.2600	0.2235	0.3167	0.3223	0.2125	0.2841
18.2700	0.2239	0.3174	0.3230	0.2128	0.2848
18.2800	0.2243	0.3182	0.3236	0.2132	0.2855
18.2900	0.2247	0.3189	0.3243	0.2135	0.2862
18.3000	0.2251	0.3197	0.3250	0.2139	0.2870
18.3100	0.2256	0.3205	0.3257	0.2143	0.2877
18.3200	0.2260	0.3213	0.3265	0.2146	0.2884
18.3300	0.2264	0.3221	0.3272	0.2150	0.2892
18.3400	0.2268	0.3229	0.3279	0.2154	0.2900
18.3500	0.2273	0.3238	0.3287	0.2158	0.2908
18.3600	0.2277	0.3246	0.3294	0.2162	0.2915
18.3700	0.2282	0.3255	0.3302	0.2166	0.2923
18.3800	0.2286	0.3264	0.3310	0.2170	0.2931
18.3900	0.2291	0.3272	0.3318	0.2174	0.2940
18.4000	0.2296	0.3281	0.3326	0.2178	0.2948
18.4100	0.2301	0.3290	0.3334	0.2183	0.2956
18.4200	0.2305	0.3299	0.3342	0.2187	0.2965
18.4300	0.2310	0.3309	0.3350	0.2191	0.2973
18.4400	0.2315	0.3318	0.3358	0.2196	0.2982
18.4500	0.2320	0.3328	0.3367	0.2200	0.2991
18.4600	0.2325	0.3337	0.3375	0.2205	0.3000
18.4700	0.2330	0.3347	0.3384	0.2209	0.3009
18.4800	0.2336	0.3357	0.3393	0.2214	0.3018
18.4900	0.2341	0.3367	0.3401	0.2218	0.3027
18.5000	0.2346	0.3377	0.3410	0.2223	0.3037
18.5100	0.2352	0.3387	0.3420	0.2228	0.3047
18.5200	0.2357	0.3398	0.3429	0.2233	0.3056
18.5300	0.2363	0.3408	0.3438	0.2238	0.3066
18.5400	0.2369	0.3419	0.3448	0.2243	0.3076
18.5500	0.2374	0.3430	0.3458	0.2248	0.3086
18.5600	0.2380	0.3441	0.3467	0.2253	0.3097
18.5700	0.2386	0.3452	0.3477	0.2259	0.3107
18.5800	0.2392	0.3464	0.3487	0.2264	0.3118
18.5900	0.2398	0.3475	0.3498	0.2269	0.3128
18.6000	0.2404	0.3487	0.3508	0.2275	0.3139
18.6100	0.2411	0.3499	0.3518	0.2280	0.3150
18.6200	0.2417	0.3511	0.3529	0.2286	0.3161
18.6300	0.2423	0.3523	0.3540	0.2292	0.3173
18.6400	0.2430	0.3535	0.3550	0.2297	0.3184
18.6500	0.2436	0.3548	0.3561	0.2303	0.3196
18.6600	0.2443	0.3560	0.3572	0.2309	0.3207
18.6700	0.2450	0.3573	0.3584	0.2315	0.3219
18.6800	0.2457	0.3586	0.3595	0.2321	0.3231
18.6900	0.2463	0.3599	0.3606	0.2327	0.3243
18.7000	0.2470	0.3612	0.3618	0.2334	0.3256
18.7100	0.2478	0.3626	0.3630	0.2340	0.3268
18.7200	0.2485	0.3640	0.3642	0.2347	0.3281
18.7300	0.2492	0.3654	0.3654	0.2353	0.3294
18.7400	0.2500	0.3668	0.3667	0.2360	0.3307
18.7500	0.2507	0.3682	0.3679	0.2367	0.3321
18.7600	0.2515	0.3697	0.3692	0.2373	0.3334
18.7700	0.2523	0.3711	0.3705	0.2380	0.3348
18.7800	0.2531	0.3726	0.3718	0.2387	0.3362
18.7900	0.2539	0.3742	0.3731	0.2395	0.3376
18.8000	0.2547	0.3757	0.3745	0.2402	0.3390
18.8100	0.2555	0.3773	0.3759	0.2409	0.3405
18.8200	0.2563	0.3788	0.3772	0.2416	0.3420
18.8300	0.2572	0.3804	0.3786	0.2424	0.3435
18.8400	0.2580	0.3821	0.3800	0.2432	0.3450
18.8500	0.2589	0.3837	0.3815	0.2439	0.3465
18.8600	0.2597	0.3854	0.3829	0.2447	0.3480
18.8700	0.2606	0.3871	0.3844	0.2455	0.3496
18.8800	0.2615	0.3888	0.3859	0.2463	0.3512
18.8900	0.2624	0.3905	0.3874	0.2471	0.3528
18.9000	0.2634	0.3923	0.3889	0.2480	0.3545
18.9100	0.2643	0.3941	0.3905	0.2488	0.3561
18.9200	0.2653	0.3959	0.3920	0.2497	0.3578
18.9300	0.2662	0.3978	0.3937	0.2505	0.3595
18.9400	0.2672	0.3996	0.3953	0.2514	0.3613
18.9500	0.2682	0.4015	0.3969	0.2523	0.3631
18.9600	0.2692	0.4035	0.3986	0.2532	0.3649
18.9700	0.2703	0.4054	0.4003	0.2541	0.3667
18.9800	0.2713	0.4074	0.4020	0.2551	0.3685
18.9900	0.2724	0.4094	0.4038	0.2560	0.3704
19.0000	0.2734	0.4115	0.4055	0.2570	0.3723
19.0100	0.2745	0.4136	0.4073	0.2579	0.3742
19.0200	0.2756	0.4157	0.4091	0.2589	0.3762
19.0300	0.2767	0.4178	0.4110	0.2599	0.3782
19.0400	0.2779	0.4200	0.4128	0.2609	0.3802
19.0500	0.2790	0.4221	0.4147	0.2619	0.3822
19.0600	0.2802	0.4244	0.4166	0.2630	0.3843
19.0700	0.2813	0.4266	0.4186	0.2640	0.3864
19.0800	0.2825	0.4289	0.4205	0.2651	0.3885
19.0900	0.2837	0.4312	0.4225	0.2662	0.3907
19.1000	0.2850	0.4336	0.4245	0.2673	0.3929
19.1100	0.2862	0.4360	0.4266	0.2684	0.3951
19.1200	0.2875	0.4384	0.4287	0.2696	0.3974
19.1300	0.2888	0.4409	0.4308	0.2707	0.3997
19.1400	0.2901	0.4434	0.4330	0.2719	0.4020
19.1500	0.2914	0.4460	0.4351	0.2731	0.4044
19.1600	0.2928	0.4485	0.4374	0.2743	0.4068
19.1700	0.2941	0.4512	0.4396	0.2755	0.4092
19.1800	0.2955	0.4538	0.4419	0.2767	0.4117
19.1900	0.2969	0.4565	0.4442	0.2780	0.4142
19.2000	0.2983	0.4593	0.4465	0.2793	0.4168
19.2100	0.2998	0.4621	0.4489	0.2806	0.4194
19.2200	0.3013	0.4649	0.4513	0.2819	0.4220
19.2300	0.3027	0.4678	0.4538	0.2832	0.4247
19.2400	0.3042	0.4707	0.4562	0.2846	0.4274
19.2500	0.3058	0.4736	0.4587	0.2860	0.4301
19.2600	0.3073	0.4766	0.4613	0.2873	0.4329
19.2700	0.3089	0.4796	0.4639	0.2888	0.4357
19.2800	0.3105	0.4827	0.4665	0.2902	0.4386
19.2900	0.3121	0.4858	0.4691	0.2916	0.4415
19.3000	0.3137	0.4890	0.4718	0.2931	0.4444
19.3100	0.3154	0.4922	0.4745	0.2946	0.4475
19.3200	0.3171	0.4955	0.4773	0.2962	0.4505
19.3300	0.3189	0.4989	0.4802	0.2977	0.4536
19.3400	0.3206	0.5023	0.4831	0.2993	0.4568
19.3500	0.3224	0.5057	0.4860	0.3009	0.4600
19.3600	0.3242	0.5092	0.4889	0.3025	0.4633
19.3700	0.3260	0.5128	0.4919	0.3041	0.4666
19.3800	0.3279	0.5164	0.4950	0.3058	0.4699
19.3900	0.3298	0.5200	0.4981	0.3075	0.4734
19.4000	0.3317	0.5238	0.5012	0.3092	0.4768
19.4100	0.3336	0.5275	0.5044	0.3110	0.4803
19.4200	0.3356	0.5314	0.5076	0.3127	0.4839
19.4300	0.3376	0.5352	0.5109	0.3145	0.4875
19.4400	0.3396	0.5392	0.5142	0.3164	0.4912
19.4500	0.3417	0.5432	0.5176	0.3182	0.4949
19.4600	0.3438	0.5473	0.5210	0.3201	0.4987
19.4700	0.3459	0.5514	0.5244	0.3220	0.5026
19.4800	0.3480	0.5556	0.5280	0.3239	0.5065
19.4900	0.3502	0.5598	0.5315	0.3259	0.5104
19.5000	0.3524	0.5642	0.5351	0.3279	0.5145
19.5100	0.3547	0.5686	0.5388	0.3299	0.5186
19.5200	0.3570	0.5731	0.5426	0.3320	0.5228
19.5300	0.3593	0.5776	0.5464	0.3341	0.5270
19.5400	0.3617	0.5823	0.5503	0.3362	0.5314
19.5500	0.3641	0.5870	0.5543	0.3384	0.5358
19.5600	0.3666	0.5918	0.5583	0.3406	0.5402
19.5700	0.3690	0.5966	0.5623	0.3428	0.5447
19.5800	0.3716	0.6016	0.5664	0.3451	0.5494
19.5900	0.3741	0.6066	0.5706	0.3474	0.5540
19.6000	0.3767	0.6117	0.5749	0.3498	0.5588
19.6100	0.3794	0.6168	0.5792	0.3521	0.5636
19.6200	0.3820	0.6221	0.5835	0.3545	0.5685
19.6300	0.3847	0.6274	0.5880	0.3570	0.5735
19.6400	0.3875	0.6329	0.5925	0.3595	0.5786
19.6500	0.3903	0.6384	0.5970	0.3620	0.5837
19.6600	0.3931	0.6440	0.6017	0.3646	0.5889
19.6700	0.3960	0.6496	0.6064	0.3672	0.5942
19.6800	0.3990	0.6554	0.6111	0.3698	0.5996
19.6900	0.4019	0.6613	0.6160	0.3725	0.6051
19.7000	0.4050	0.6673	0.6209	0.3752	0.6106
19.7100	0.4081	0.6733	0.6260	0.3780	0.6163
19.7200	0.4112	0.6795	0.6311	0.3809	0.6221
19.7300	0.4144	0.6858	0.6363	0.3837	0.6280
19.7400	0.4176	0.6922	0.6416	0.3866	0.6340
19.7500	0.4209	0.6987	0.6470	0.3896	0.6401
19.7600	0.4243	0.7054	0.6524	0.3926	0.6462
19.7700	0.4277	0.7121	0.6580	0.3957	0.6525
19.7800	0.4311	0.7189	0.6636	0.3988	0.6589
19.7900	0.4346	0.7259	0.6693	0.4020	0.6654
19.8000	0.4382	0.7329	0.6751	0.4052	0.6720
19.8100	0.4418	0.7401	0.6810	0.4085	0.6787
19.8200	0.4455	0.7474	0.6870	0.4118	0.6855
19.8300	0.4492	0.7548	0.6931	0.4152	0.6925
19.8400	0.4530	0.7624	0.6993	0.4186	0.6995
19.8500	0.4568	0.7700	0.7056	0.4221	0.7067
19.8600	0.4608	0.7778	0.7119	0.4256	0.7140
19.8700	0.4647	0.7857	0.7184	0.4292	0.7214
19.8800	0.4688	0.7938	0.7250	0.4328	0.7289
19.8900	0.4729	0.8019	0.7316	0.4365	0.7365
19.9000	0.4770	0.8103	0.7384	0.4403	0.7443
19.9100	0.4813	0.8188	0.7454	0.4442	0.7523
19.9200	0.4856	0.8275	0.7524	0.4481	0.7604
19.9300	0.4900	0.8362	0.7596	0.4521	0.7686
19.9400	0.4945	0.8452	0.7669	0.4561	0.7770
19.9500	0.4991	0.8543	0.7744	0.4602	0.7855
19.9600	0.5037	0.8636	0.7819	0.4644	0.7942
19.9700	0.5084	0.8730	0.7896	0.4687	0.8030
19.9800	0.5132	0.8826	0.7974	0.4730	0.8119
[truncated: 4,001 more rows]
