# Supplementary material for: Bayesian inference for biophysical neuron models enables stimulus optimization for retinal neuroprosthetics
Source: eLife. 2020 Oct 27;9:e54997. doi: 10.7554/eLife.54997 (PMC7673784; doi:10.7554/eLife.54997)
Supplement: Figure 10—source data 1. [file elife-54997-fig10-data1.zip › ON_Current2_OFF_Release_rm_Ca_L.csv]

Time/ms	OFF cell1: Release/(ves./s)	OFF cell2: Release/(ves./s)	OFF cell3: Release/(ves./s)	OFF cell4: Release/(ves./s)	OFF cell5: Release/(ves./s)
0.0000	1.8196	2.9002	2.1332	2.0639	2.2076
0.0100	1.8188	2.8986	2.1319	2.0629	2.2063
0.0200	1.8179	2.8970	2.1306	2.0619	2.2050
0.0300	1.8171	2.8954	2.1293	2.0609	2.2037
0.0400	1.8162	2.8938	2.1280	2.0599	2.2024
0.0500	1.8154	2.8922	2.1267	2.0589	2.2011
0.0600	1.8145	2.8905	2.1253	2.0579	2.1997
0.0700	1.8136	2.8889	2.1240	2.0568	2.1984
0.0800	1.8128	2.8872	2.1226	2.0558	2.1970
0.0900	1.8119	2.8855	2.1212	2.0548	2.1957
0.1000	1.8110	2.8838	2.1199	2.0537	2.1943
0.1100	1.8101	2.8821	2.1185	2.0526	2.1929
0.1200	1.8092	2.8804	2.1171	2.0516	2.1915
0.1300	1.8082	2.8787	2.1157	2.0505	2.1901
0.1400	1.8073	2.8770	2.1143	2.0494	2.1887
0.1500	1.8064	2.8752	2.1128	2.0483	2.1873
0.1600	1.8055	2.8735	2.1114	2.0472	2.1859
0.1700	1.8045	2.8717	2.1100	2.0461	2.1845
0.1800	1.8036	2.8699	2.1085	2.0450	2.1830
0.1900	1.8026	2.8681	2.1071	2.0439	2.1816
0.2000	1.8017	2.8663	2.1056	2.0427	2.1801
0.2100	1.8007	2.8645	2.1041	2.0416	2.1786
0.2200	1.7997	2.8627	2.1027	2.0405	2.1772
0.2300	1.7988	2.8609	2.1012	2.0393	2.1757
0.2400	1.7978	2.8590	2.0997	2.0382	2.1742
0.2500	1.7968	2.8571	2.0982	2.0370	2.1727
0.2600	1.7958	2.8553	2.0967	2.0358	2.1712
0.2700	1.7948	2.8534	2.0951	2.0346	2.1697
0.2800	1.7938	2.8515	2.0936	2.0334	2.1681
0.2900	1.7928	2.8496	2.0921	2.0322	2.1666
0.3000	1.7917	2.8477	2.0905	2.0310	2.1650
0.3100	1.7907	2.8458	2.0890	2.0298	2.1635
0.3200	1.7897	2.8438	2.0874	2.0286	2.1619
0.3300	1.7886	2.8419	2.0858	2.0274	2.1604
0.3400	1.7876	2.8399	2.0843	2.0262	2.1588
0.3500	1.7865	2.8380	2.0827	2.0249	2.1572
0.3600	1.7855	2.8360	2.0811	2.0237	2.1556
0.3700	1.7844	2.8340	2.0795	2.0224	2.1540
0.3800	1.7834	2.8320	2.0779	2.0212	2.1524
0.3900	1.7823	2.8300	2.0763	2.0199	2.1508
0.4000	1.7812	2.8280	2.0747	2.0186	2.1492
0.4100	1.7801	2.8260	2.0730	2.0174	2.1475
0.4200	1.7790	2.8239	2.0714	2.0161	2.1459
0.4300	1.7779	2.8219	2.0698	2.0148	2.1442
0.4400	1.7768	2.8198	2.0681	2.0135	2.1426
0.4500	1.7757	2.8177	2.0665	2.0122	2.1409
0.4600	1.7746	2.8157	2.0648	2.0109	2.1393
0.4700	1.7735	2.8136	2.0631	2.0095	2.1376
0.4800	1.7723	2.8115	2.0614	2.0082	2.1359
0.4900	1.7712	2.8094	2.0598	2.0069	2.1342
0.5000	1.7701	2.8073	2.0581	2.0056	2.1325
0.5100	1.7689	2.8051	2.0564	2.0042	2.1308
0.5200	1.7678	2.8030	2.0547	2.0029	2.1291
0.5300	1.7666	2.8009	2.0530	2.0015	2.1274
0.5400	1.7654	2.7987	2.0512	2.0001	2.1256
0.5500	1.7643	2.7965	2.0495	1.9988	2.1239
0.5600	1.7631	2.7944	2.0478	1.9974	2.1222
0.5700	1.7619	2.7922	2.0461	1.9960	2.1204
0.5800	1.7607	2.7900	2.0443	1.9946	2.1187
0.5900	1.7596	2.7878	2.0426	1.9932	2.1169
0.6000	1.7584	2.7856	2.0408	1.9918	2.1152
0.6100	1.7572	2.7834	2.0391	1.9904	2.1134
0.6200	1.7560	2.7812	2.0373	1.9890	2.1116
0.6300	1.7548	2.7789	2.0355	1.9876	2.1098
0.6400	1.7535	2.7767	2.0337	1.9861	2.1080
0.6500	1.7523	2.7744	2.0319	1.9847	2.1062
0.6600	1.7511	2.7722	2.0302	1.9833	2.1044
0.6700	1.7499	2.7699	2.0284	1.9818	2.1026
0.6800	1.7486	2.7676	2.0266	1.9804	2.1008
0.6900	1.7474	2.7653	2.0247	1.9789	2.0990
0.7000	1.7461	2.7630	2.0229	1.9775	2.0971
0.7100	1.7449	2.7607	2.0211	1.9760	2.0953
0.7200	1.7436	2.7584	2.0193	1.9745	2.0934
0.7300	1.7424	2.7561	2.0174	1.9731	2.0916
0.7400	1.7411	2.7538	2.0156	1.9716	2.0897
0.7500	1.7398	2.7515	2.0138	1.9701	2.0879
0.7600	1.7386	2.7491	2.0119	1.9686	2.0860
0.7700	1.7373	2.7468	2.0101	1.9671	2.0841
0.7800	1.7360	2.7444	2.0082	1.9656	2.0823
0.7900	1.7347	2.7420	2.0064	1.9641	2.0804
0.8000	1.7334	2.7397	2.0045	1.9626	2.0785
0.8100	1.7321	2.7373	2.0026	1.9610	2.0766
0.8200	1.7308	2.7349	2.0007	1.9595	2.0747
0.8300	1.7295	2.7325	1.9988	1.9580	2.0728
0.8400	1.7282	2.7301	1.9970	1.9564	2.0709
0.8500	1.7269	2.7277	1.9951	1.9549	2.0690
0.8600	1.7256	2.7253	1.9932	1.9533	2.0670
0.8700	1.7243	2.7229	1.9913	1.9518	2.0651
0.8800	1.7229	2.7204	1.9894	1.9502	2.0632
0.8900	1.7216	2.7180	1.9874	1.9487	2.0612
0.9000	1.7203	2.7155	1.9855	1.9471	2.0593
0.9100	1.7189	2.7131	1.9836	1.9455	2.0573
0.9200	1.7176	2.7106	1.9817	1.9439	2.0554
0.9300	1.7162	2.7081	1.9797	1.9424	2.0534
0.9400	1.7149	2.7057	1.9778	1.9408	2.0515
0.9500	1.7135	2.7032	1.9758	1.9392	2.0495
0.9600	1.7121	2.7007	1.9739	1.9376	2.0475
0.9700	1.7108	2.6982	1.9719	1.9360	2.0455
0.9800	1.7094	2.6957	1.9700	1.9344	2.0436
0.9900	1.7080	2.6932	1.9680	1.9327	2.0416
1.0000	1.7066	2.6907	1.9661	1.9311	2.0396
1.0100	1.7052	2.6881	1.9641	1.9295	2.0376
1.0200	1.7038	2.6856	1.9621	1.9278	2.0355
1.0300	1.7024	2.6830	1.9601	1.9262	2.0335
1.0400	1.7010	2.6805	1.9581	1.9246	2.0315
1.0500	1.6996	2.6779	1.9561	1.9229	2.0295
1.0600	1.6982	2.6754	1.9541	1.9213	2.0274
1.0700	1.6968	2.6728	1.9521	1.9196	2.0254
1.0800	1.6954	2.6702	1.9501	1.9179	2.0233
1.0900	1.6939	2.6676	1.9481	1.9162	2.0213
1.1000	1.6925	2.6650	1.9460	1.9146	2.0192
1.1100	1.6910	2.6624	1.9440	1.9129	2.0171
1.1200	1.6896	2.6598	1.9420	1.9112	2.0151
1.1300	1.6882	2.6571	1.9399	1.9095	2.0130
1.1400	1.6867	2.6545	1.9379	1.9078	2.0109
1.1500	1.6852	2.6518	1.9358	1.9061	2.0088
1.1600	1.6838	2.6492	1.9337	1.9044	2.0067
1.1700	1.6823	2.6465	1.9317	1.9026	2.0046
1.1800	1.6808	2.6439	1.9296	1.9009	2.0025
1.1900	1.6794	2.6412	1.9275	1.8992	2.0004
1.2000	1.6779	2.6385	1.9254	1.8974	1.9982
1.2100	1.6764	2.6358	1.9233	1.8957	1.9961
1.2200	1.6749	2.6331	1.9212	1.8939	1.9940
1.2300	1.6734	2.6303	1.9191	1.8921	1.9918
1.2400	1.6719	2.6276	1.9170	1.8904	1.9897
1.2500	1.6704	2.6249	1.9149	1.8886	1.9875
1.2600	1.6688	2.6221	1.9127	1.8868	1.9853
1.2700	1.6673	2.6193	1.9106	1.8850	1.9831
1.2800	1.6658	2.6166	1.9084	1.8832	1.9809
1.2900	1.6642	2.6138	1.9063	1.8814	1.9787
1.3000	1.6627	2.6110	1.9041	1.8796	1.9765
1.3100	1.6611	2.6082	1.9019	1.8778	1.9743
1.3200	1.6596	2.6054	1.8998	1.8760	1.9721
1.3300	1.6580	2.6026	1.8976	1.8741	1.9699
1.3400	1.6565	2.5997	1.8954	1.8723	1.9676
1.3500	1.6549	2.5969	1.8932	1.8704	1.9654
1.3600	1.6533	2.5940	1.8910	1.8686	1.9631
1.3700	1.6517	2.5912	1.8888	1.8667	1.9609
1.3800	1.6501	2.5883	1.8866	1.8649	1.9586
1.3900	1.6485	2.5854	1.8843	1.8630	1.9563
1.4000	1.6469	2.5825	1.8821	1.8611	1.9541
1.4100	1.6453	2.5796	1.8798	1.8592	1.9518
1.4200	1.6437	2.5767	1.8776	1.8573	1.9495
1.4300	1.6421	2.5738	1.8753	1.8554	1.9472
1.4400	1.6404	2.5708	1.8731	1.8535	1.9448
1.4500	1.6388	2.5679	1.8708	1.8516	1.9425
1.4600	1.6372	2.5649	1.8685	1.8496	1.9402
1.4700	1.6355	2.5619	1.8662	1.8477	1.9378
1.4800	1.6338	2.5589	1.8639	1.8458	1.9355
1.4900	1.6322	2.5559	1.8616	1.8438	1.9331
1.5000	1.6305	2.5529	1.8593	1.8419	1.9307
1.5100	1.6288	2.5499	1.8569	1.8399	1.9283
1.5200	1.6272	2.5469	1.8546	1.8379	1.9260
1.5300	1.6255	2.5438	1.8522	1.8359	1.9236
1.5400	1.6238	2.5408	1.8499	1.8339	1.9212
1.5500	1.6221	2.5377	1.8475	1.8319	1.9188
1.5600	1.6204	2.5347	1.8452	1.8299	1.9163
1.5700	1.6186	2.5316	1.8428	1.8279	1.9139
1.5800	1.6169	2.5285	1.8404	1.8259	1.9115
1.5900	1.6152	2.5254	1.8380	1.8239	1.9090
1.6000	1.6135	2.5222	1.8356	1.8218	1.9066
1.6100	1.6117	2.5191	1.8332	1.8198	1.9041
1.6200	1.6100	2.5159	1.8308	1.8177	1.9016
1.6300	1.6082	2.5128	1.8283	1.8157	1.8991
1.6400	1.6064	2.5096	1.8259	1.8136	1.8966
1.6500	1.6047	2.5064	1.8234	1.8115	1.8941
1.6600	1.6029	2.5032	1.8210	1.8094	1.8916
1.6700	1.6011	2.5000	1.8185	1.8073	1.8891
1.6800	1.5993	2.4968	1.8160	1.8052	1.8866
1.6900	1.5975	2.4936	1.8136	1.8031	1.8840
1.7000	1.5957	2.4903	1.8111	1.8010	1.8815
1.7100	1.5939	2.4870	1.8085	1.7988	1.8789
1.7200	1.5921	2.4838	1.8060	1.7967	1.8763
1.7300	1.5902	2.4805	1.8035	1.7946	1.8737
1.7400	1.5884	2.4772	1.8010	1.7924	1.8712
1.7500	1.5866	2.4739	1.7984	1.7903	1.8686
1.7600	1.5847	2.4706	1.7959	1.7881	1.8660
1.7700	1.5828	2.4673	1.7933	1.7859	1.8633
1.7800	1.5810	2.4639	1.7908	1.7837	1.8607
1.7900	1.5791	2.4606	1.7882	1.7815	1.8581
1.8000	1.5772	2.4572	1.7856	1.7793	1.8554
1.8100	1.5753	2.4538	1.7830	1.7771	1.8528
1.8200	1.5734	2.4504	1.7804	1.7749	1.8501
1.8300	1.5715	2.4470	1.7778	1.7727	1.8474
1.8400	1.5696	2.4436	1.7752	1.7704	1.8447
1.8500	1.5677	2.4401	1.7725	1.7682	1.8420
1.8600	1.5658	2.4367	1.7699	1.7659	1.8393
1.8700	1.5638	2.4332	1.7672	1.7636	1.8366
1.8800	1.5619	2.4298	1.7645	1.7614	1.8339
1.8900	1.5599	2.4263	1.7619	1.7591	1.8311
1.9000	1.5580	2.4228	1.7592	1.7568	1.8284
1.9100	1.5560	2.4192	1.7565	1.7545	1.8256
1.9200	1.5540	2.4157	1.7538	1.7522	1.8228
1.9300	1.5521	2.4122	1.7510	1.7498	1.8200
1.9400	1.5501	2.4086	1.7483	1.7475	1.8173
1.9500	1.5481	2.4051	1.7456	1.7452	1.8145
1.9600	1.5461	2.4015	1.7428	1.7428	1.8116
1.9700	1.5441	2.3979	1.7401	1.7405	1.8088
1.9800	1.5420	2.3943	1.7373	1.7381	1.8060
1.9900	1.5400	2.3907	1.7345	1.7357	1.8031
2.0000	1.5380	2.3870	1.7318	1.7333	1.8003
2.0100	1.5359	2.3834	1.7290	1.7309	1.7974
2.0200	1.5339	2.3797	1.7261	1.7285	1.7945
2.0300	1.5318	2.3760	1.7233	1.7261	1.7917
2.0400	1.5297	2.3724	1.7205	1.7237	1.7888
2.0500	1.5277	2.3687	1.7177	1.7213	1.7859
2.0600	1.5256	2.3649	1.7148	1.7188	1.7829
2.0700	1.5235	2.3612	1.7120	1.7164	1.7800
2.0800	1.5214	2.3575	1.7091	1.7139	1.7771
2.0900	1.5193	2.3537	1.7062	1.7114	1.7741
2.1000	1.5172	2.3500	1.7033	1.7090	1.7712
2.1100	1.5150	2.3462	1.7004	1.7065	1.7682
2.1200	1.5129	2.3424	1.6975	1.7040	1.7652
2.1300	1.5107	2.3386	1.6946	1.7015	1.7622
2.1400	1.5086	2.3348	1.6917	1.6990	1.7592
2.1500	1.5065	2.3309	1.6887	1.6965	1.7562
2.1600	1.5043	2.3271	1.6858	1.6939	1.7532
2.1700	1.5021	2.3232	1.6828	1.6914	1.7502
2.1800	1.4999	2.3194	1.6799	1.6888	1.7471
2.1900	1.4978	2.3155	1.6769	1.6863	1.7441
2.2000	1.4956	2.3116	1.6739	1.6837	1.7410
2.2100	1.4934	2.3077	1.6709	1.6811	1.7380
2.2200	1.4912	2.3037	1.6679	1.6786	1.7349
2.2300	1.4889	2.2998	1.6649	1.6760	1.7318
2.2400	1.4867	2.2959	1.6619	1.6734	1.7287
2.2500	1.4845	2.2919	1.6588	1.6707	1.7256
2.2600	1.4822	2.2879	1.6558	1.6681	1.7225
2.2700	1.4800	2.2839	1.6527	1.6655	1.7193
2.2800	1.4777	2.2800	1.6497	1.6629	1.7162
2.2900	1.4755	2.2759	1.6466	1.6602	1.7130
2.3000	1.4732	2.2719	1.6435	1.6576	1.7099
2.3100	1.4709	2.2679	1.6404	1.6549	1.7067
2.3200	1.4686	2.2638	1.6374	1.6522	1.7035
2.3300	1.4663	2.2598	1.6342	1.6495	1.7004
2.3400	1.4641	2.2557	1.6311	1.6469	1.6972
2.3500	1.4617	2.2516	1.6280	1.6442	1.6940
2.3600	1.4594	2.2476	1.6249	1.6415	1.6908
2.3700	1.4571	2.2434	1.6218	1.6388	1.6875
2.3800	1.4548	2.2393	1.6186	1.6360	1.6843
2.3900	1.4524	2.2352	1.6155	1.6333	1.6811
2.4000	1.4501	2.2311	1.6123	1.6306	1.6778
2.4100	1.4478	2.2269	1.6091	1.6278	1.6746
2.4200	1.4454	2.2227	1.6059	1.6251	1.6713
2.4300	1.4430	2.2186	1.6027	1.6223	1.6680
2.4400	1.4407	2.2144	1.5995	1.6195	1.6647
2.4500	1.4383	2.2102	1.5963	1.6168	1.6614
2.4600	1.4359	2.2060	1.5931	1.6140	1.6581
2.4700	1.4335	2.2017	1.5899	1.6112	1.6548
2.4800	1.4311	2.1975	1.5867	1.6084	1.6515
2.4900	1.4287	2.1933	1.5834	1.6056	1.6482
2.5000	1.4263	2.1890	1.5802	1.6027	1.6449
2.5100	1.4238	2.1847	1.5769	1.5999	1.6415
2.5200	1.4214	2.1805	1.5737	1.5971	1.6382
2.5300	1.4190	2.1762	1.5704	1.5942	1.6348
2.5400	1.4166	2.1719	1.5671	1.5914	1.6314
2.5500	1.4141	2.1676	1.5638	1.5885	1.6280
2.5600	1.4117	2.1633	1.5605	1.5857	1.6247
2.5700	1.4092	2.1590	1.5572	1.5828	1.6213
2.5800	1.4067	2.1546	1.5539	1.5799	1.6179
2.5900	1.4042	2.1503	1.5506	1.5770	1.6145
2.6000	1.4018	2.1459	1.5473	1.5741	1.6111
2.6100	1.3993	2.1415	1.5440	1.5712	1.6076
2.6200	1.3968	2.1372	1.5406	1.5683	1.6042
2.6300	1.3943	2.1328	1.5373	1.5654	1.6008
2.6400	1.3918	2.1284	1.5339	1.5625	1.5973
2.6500	1.3893	2.1240	1.5306	1.5596	1.5938
2.6600	1.3867	2.1195	1.5272	1.5566	1.5904
2.6700	1.3842	2.1151	1.5238	1.5537	1.5869
2.6800	1.3817	2.1107	1.5204	1.5507	1.5834
2.6900	1.3792	2.1062	1.5171	1.5478	1.5800
2.7000	1.3766	2.1018	1.5137	1.5448	1.5765
2.7100	1.3740	2.0973	1.5103	1.5418	1.5730
2.7200	1.3715	2.0928	1.5069	1.5388	1.5695
2.7300	1.3689	2.0883	1.5035	1.5359	1.5660
2.7400	1.3664	2.0839	1.5000	1.5329	1.5624
2.7500	1.3638	2.0794	1.4966	1.5299	1.5589
2.7600	1.3612	2.0749	1.4932	1.5269	1.5554
2.7700	1.3586	2.0704	1.4898	1.5239	1.5519
2.7800	1.3561	2.0658	1.4863	1.5208	1.5483
2.7900	1.3535	2.0613	1.4829	1.5178	1.5448
2.8000	1.3509	2.0568	1.4794	1.5148	1.5412
2.8100	1.3483	2.0522	1.4760	1.5118	1.5377
2.8200	1.3456	2.0477	1.4725	1.5087	1.5341
2.8300	1.3430	2.0431	1.4691	1.5057	1.5305
2.8400	1.3404	2.0385	1.4656	1.5026	1.5269
2.8500	1.3378	2.0339	1.4621	1.4996	1.5234
2.8600	1.3352	2.0294	1.4586	1.4965	1.5198
2.8700	1.3325	2.0248	1.4552	1.4934	1.5162
2.8800	1.3299	2.0202	1.4517	1.4904	1.5126
2.8900	1.3272	2.0156	1.4482	1.4873	1.5090
2.9000	1.3246	2.0110	1.4447	1.4842	1.5054
2.9100	1.3219	2.0063	1.4412	1.4811	1.5018
2.9200	1.3193	2.0017	1.4377	1.4780	1.4982
2.9300	1.3166	1.9971	1.4342	1.4749	1.4945
2.9400	1.3139	1.9924	1.4307	1.4718	1.4909
2.9500	1.3113	1.9878	1.4271	1.4687	1.4873
2.9600	1.3086	1.9831	1.4236	1.4656	1.4837
2.9700	1.3059	1.9785	1.4201	1.4625	1.4800
2.9800	1.3032	1.9738	1.4166	1.4593	1.4764
2.9900	1.3005	1.9692	1.4130	1.4562	1.4727
3.0000	1.2978	1.9645	1.4095	1.4531	1.4691
3.0100	1.2951	1.9598	1.4060	1.4499	1.4654
3.0200	1.2924	1.9551	1.4024	1.4468	1.4618
3.0300	1.2897	1.9504	1.3989	1.4436	1.4581
3.0400	1.2870	1.9457	1.3953	1.4405	1.4544
3.0500	1.2843	1.9411	1.3918	1.4373	1.4508
3.0600	1.2816	1.9364	1.3882	1.4342	1.4471
3.0700	1.2789	1.9316	1.3847	1.4310	1.4434
3.0800	1.2762	1.9269	1.3811	1.4278	1.4398
3.0900	1.2734	1.9222	1.3776	1.4247	1.4361
3.1000	1.2707	1.9175	1.3740	1.4215	1.4324
3.1100	1.2680	1.9128	1.3704	1.4183	1.4287
3.1200	1.2652	1.9080	1.3669	1.4151	1.4250
3.1300	1.2625	1.9033	1.3633	1.4119	1.4213
3.1400	1.2597	1.8986	1.3598	1.4088	1.4176
3.1500	1.2570	1.8938	1.3562	1.4056	1.4139
3.1600	1.2542	1.8891	1.3526	1.4024	1.4102
3.1700	1.2515	1.8844	1.3491	1.3992	1.4065
3.1800	1.2487	1.8796	1.3455	1.3960	1.4028
3.1900	1.2460	1.8749	1.3419	1.3928	1.3991
3.2000	1.2432	1.8701	1.3383	1.3896	1.3954
3.2100	1.2405	1.8653	1.3348	1.3863	1.3917
3.2200	1.2377	1.8606	1.3312	1.3831	1.3880
3.2300	1.2349	1.8558	1.3276	1.3799	1.3843
3.2400	1.2322	1.8511	1.3240	1.3767	1.3806
3.2500	1.2294	1.8463	1.3204	1.3735	1.3769
3.2600	1.2266	1.8415	1.3168	1.3702	1.3732
3.2700	1.2238	1.8368	1.3133	1.3670	1.3695
3.2800	1.2210	1.8320	1.3097	1.3638	1.3657
3.2900	1.2183	1.8272	1.3061	1.3606	1.3620
3.3000	1.2155	1.8224	1.3025	1.3573	1.3583
3.3100	1.2127	1.8176	1.2989	1.3541	1.3546
3.3200	1.2099	1.8129	1.2954	1.3509	1.3509
3.3300	1.2071	1.8081	1.2918	1.3476	1.3472
3.3400	1.2043	1.8033	1.2882	1.3444	1.3434
3.3500	1.2015	1.7985	1.2846	1.3411	1.3397
3.3600	1.1987	1.7938	1.2810	1.3379	1.3360
3.3700	1.1959	1.7890	1.2775	1.3347	1.3323
3.3800	1.1932	1.7842	1.2739	1.3314	1.3286
3.3900	1.1904	1.7794	1.2703	1.3282	1.3249
3.4000	1.1876	1.7746	1.2667	1.3249	1.3211
3.4100	1.1848	1.7698	1.2632	1.3217	1.3174
3.4200	1.1820	1.7651	1.2596	1.3184	1.3137
3.4300	1.1792	1.7603	1.2560	1.3152	1.3100
3.4400	1.1763	1.7555	1.2524	1.3119	1.3063
3.4500	1.1735	1.7507	1.2489	1.3087	1.3026
3.4600	1.1707	1.7459	1.2453	1.3054	1.2989
3.4700	1.1679	1.7411	1.2417	1.3022	1.2951
3.4800	1.1651	1.7364	1.2382	1.2989	1.2914
3.4900	1.1623	1.7316	1.2346	1.2957	1.2877
3.5000	1.1595	1.7268	1.2311	1.2924	1.2840
3.5100	1.1567	1.7220	1.2275	1.2891	1.2803
3.5200	1.1539	1.7172	1.2239	1.2859	1.2766
3.5300	1.1511	1.7125	1.2204	1.2826	1.2729
3.5400	1.1483	1.7077	1.2168	1.2794	1.2692
3.5500	1.1455	1.7029	1.2133	1.2761	1.2655
3.5600	1.1427	1.6982	1.2098	1.2729	1.2618
3.5700	1.1399	1.6934	1.2062	1.2696	1.2581
3.5800	1.1371	1.6886	1.2027	1.2664	1.2544
3.5900	1.1342	1.6839	1.1991	1.2631	1.2508
3.6000	1.1314	1.6791	1.1956	1.2599	1.2471
3.6100	1.1286	1.6744	1.1921	1.2566	1.2434
3.6200	1.1258	1.6696	1.1886	1.2533	1.2397
3.6300	1.1230	1.6648	1.1850	1.2501	1.2360
3.6400	1.1202	1.6601	1.1815	1.2468	1.2324
3.6500	1.1174	1.6553	1.1780	1.2436	1.2287
3.6600	1.1146	1.6506	1.1745	1.2403	1.2250
3.6700	1.1118	1.6459	1.1710	1.2371	1.2213
3.6800	1.1090	1.6411	1.1675	1.2339	1.2177
3.6900	1.1062	1.6364	1.1640	1.2306	1.2140
3.7000	1.1034	1.6317	1.1605	1.2274	1.2104
3.7100	1.1006	1.6269	1.1570	1.2241	1.2067
3.7200	1.0978	1.6222	1.1535	1.2209	1.2031
3.7300	1.0950	1.6175	1.1500	1.2176	1.1994
3.7400	1.0922	1.6128	1.1465	1.2144	1.1958
3.7500	1.0894	1.6081	1.1430	1.2112	1.1922
3.7600	1.0866	1.6034	1.1396	1.2079	1.1885
3.7700	1.0838	1.5987	1.1361	1.2047	1.1849
3.7800	1.0810	1.5940	1.1327	1.2015	1.1813
3.7900	1.0782	1.5893	1.1292	1.1982	1.1777
3.8000	1.0754	1.5846	1.1257	1.1950	1.1740
3.8100	1.0727	1.5799	1.1223	1.1918	1.1704
3.8200	1.0699	1.5752	1.1188	1.1886	1.1668
3.8300	1.0671	1.5706	1.1154	1.1853	1.1632
3.8400	1.0643	1.5659	1.1120	1.1821	1.1596
3.8500	1.0615	1.5612	1.1086	1.1789	1.1560
3.8600	1.0587	1.5566	1.1051	1.1757	1.1524
3.8700	1.0560	1.5519	1.1017	1.1725	1.1489
3.8800	1.0532	1.5473	1.0983	1.1693	1.1453
3.8900	1.0504	1.5426	1.0949	1.1661	1.1417
3.9000	1.0477	1.5380	1.0915	1.1629	1.1381
3.9100	1.0449	1.5334	1.0881	1.1597	1.1346
3.9200	1.0421	1.5287	1.0847	1.1565	1.1310
3.9300	1.0394	1.5241	1.0813	1.1533	1.1275
3.9400	1.0366	1.5195	1.0780	1.1501	1.1239
3.9500	1.0338	1.5149	1.0746	1.1469	1.1204
3.9600	1.0311	1.5103	1.0712	1.1437	1.1169
3.9700	1.0283	1.5057	1.0679	1.1405	1.1133
3.9800	1.0256	1.5011	1.0645	1.1374	1.1098
3.9900	1.0228	1.4966	1.0612	1.1342	1.1063
4.0000	1.0201	1.4920	1.0578	1.1310	1.1028
4.0100	1.0174	1.4874	1.0545	1.1278	1.0993
4.0200	1.0146	1.4829	1.0512	1.1247	1.0958
4.0300	1.0119	1.4783	1.0479	1.1215	1.0923
4.0400	1.0092	1.4738	1.0446	1.1184	1.0888
4.0500	1.0064	1.4692	1.0412	1.1152	1.0853
4.0600	1.0037	1.4647	1.0379	1.1121	1.0819
4.0700	1.0010	1.4602	1.0347	1.1089	1.0784
4.0800	0.9983	1.4556	1.0314	1.1058	1.0749
4.0900	0.9955	1.4511	1.0281	1.1026	1.0715
4.1000	0.9928	1.4466	1.0248	1.0995	1.0680
4.1100	0.9901	1.4421	1.0216	1.0964	1.0646
4.1200	0.9874	1.4377	1.0183	1.0933	1.0612
4.1300	0.9847	1.4332	1.0150	1.0901	1.0577
4.1400	0.9820	1.4287	1.0118	1.0870	1.0543
4.1500	0.9793	1.4243	1.0086	1.0839	1.0509
4.1600	0.9766	1.4198	1.0054	1.0808	1.0475
4.1700	0.9739	1.4154	1.0021	1.0777	1.0441
4.1800	0.9713	1.4109	0.9989	1.0746	1.0407
4.1900	0.9686	1.4065	0.9957	1.0715	1.0373
4.2000	0.9659	1.4021	0.9925	1.0684	1.0339
4.2100	0.9632	1.3977	0.9893	1.0653	1.0306
4.2200	0.9606	1.3933	0.9861	1.0623	1.0272
4.2300	0.9579	1.3889	0.9830	1.0592	1.0239
4.2400	0.9552	1.3845	0.9798	1.0561	1.0205
4.2500	0.9526	1.3801	0.9766	1.0531	1.0172
4.2600	0.9499	1.3757	0.9735	1.0500	1.0138
4.2700	0.9473	1.3714	0.9704	1.0469	1.0105
4.2800	0.9446	1.3670	0.9672	1.0439	1.0072
4.2900	0.9420	1.3627	0.9641	1.0409	1.0039
4.3000	0.9394	1.3584	0.9610	1.0378	1.0006
4.3100	0.9367	1.3540	0.9579	1.0348	0.9973
4.3200	0.9341	1.3497	0.9548	1.0318	0.9940
4.3300	0.9315	1.3454	0.9517	1.0287	0.9907
4.3400	0.9289	1.3411	0.9486	1.0257	0.9875
4.3500	0.9263	1.3368	0.9455	1.0227	0.9842
4.3600	0.9236	1.3326	0.9424	1.0197	0.9810
4.3700	0.9210	1.3283	0.9394	1.0167	0.9777
4.3800	0.9184	1.3241	0.9363	1.0137	0.9745
4.3900	0.9159	1.3198	0.9333	1.0107	0.9713
4.4000	0.9133	1.3156	0.9303	1.0077	0.9680
4.4100	0.9107	1.3113	0.9272	1.0048	0.9648
4.4200	0.9081	1.3071	0.9242	1.0018	0.9616
4.4300	0.9055	1.3029	0.9212	0.9988	0.9584
4.4400	0.9030	1.2987	0.9182	0.9959	0.9553
4.4500	0.9004	1.2945	0.9152	0.9929	0.9521
4.4600	0.8978	1.2904	0.9122	0.9899	0.9489
4.4700	0.8953	1.2862	0.9092	0.9870	0.9458
4.4800	0.8927	1.2820	0.9063	0.9841	0.9426
4.4900	0.8902	1.2779	0.9033	0.9811	0.9395
4.5000	0.8876	1.2738	0.9004	0.9782	0.9363
4.5100	0.8851	1.2696	0.8974	0.9753	0.9332
4.5200	0.8826	1.2655	0.8945	0.9724	0.9301
4.5300	0.8801	1.2614	0.8916	0.9695	0.9270
4.5400	0.8775	1.2573	0.8887	0.9666	0.9239
4.5500	0.8750	1.2532	0.8858	0.9637	0.9208
4.5600	0.8725	1.2492	0.8829	0.9608	0.9177
4.5700	0.8700	1.2451	0.8800	0.9579	0.9146
4.5800	0.8675	1.2410	0.8771	0.9550	0.9116
4.5900	0.8650	1.2370	0.8743	0.9522	0.9085
4.6000	0.8625	1.2330	0.8714	0.9493	0.9055
4.6100	0.8601	1.2290	0.8686	0.9465	0.9025
4.6200	0.8576	1.2250	0.8657	0.9436	0.8994
4.6300	0.8551	1.2210	0.8629	0.9408	0.8964
4.6400	0.8526	1.2170	0.8601	0.9379	0.8934
4.6500	0.8502	1.2130	0.8573	0.9351	0.8904
4.6600	0.8477	1.2090	0.8544	0.9323	0.8874
4.6700	0.8453	1.2051	0.8517	0.9295	0.8844
4.6800	0.8428	1.2011	0.8489	0.9267	0.8815
4.6900	0.8404	1.1972	0.8461	0.9239	0.8785
4.7000	0.8380	1.1933	0.8433	0.9211	0.8755
4.7100	0.8356	1.1894	0.8406	0.9183	0.8726
4.7200	0.8331	1.1855	0.8378	0.9155	0.8697
4.7300	0.8307	1.1816	0.8351	0.9127	0.8667
4.7400	0.8283	1.1777	0.8324	0.9099	0.8638
4.7500	0.8259	1.1738	0.8296	0.9072	0.8609
4.7600	0.8235	1.1700	0.8269	0.9044	0.8580
4.7700	0.8211	1.1661	0.8242	0.9017	0.8551
4.7800	0.8187	1.1623	0.8216	0.8989	0.8523
4.7900	0.8164	1.1585	0.8189	0.8962	0.8494
4.8000	0.8140	1.1547	0.8162	0.8935	0.8465
4.8100	0.8116	1.1509	0.8135	0.8908	0.8437
4.8200	0.8093	1.1471	0.8109	0.8881	0.8408
4.8300	0.8069	1.1433	0.8082	0.8853	0.8380
4.8400	0.8046	1.1396	0.8056	0.8827	0.8352
4.8500	0.8022	1.1358	0.8030	0.8800	0.8324
4.8600	0.7999	1.1321	0.8004	0.8773	0.8296
4.8700	0.7976	1.1283	0.7978	0.8746	0.8268
4.8800	0.7952	1.1246	0.7952	0.8719	0.8240
4.8900	0.7929	1.1209	0.7926	0.8693	0.8212
4.9000	0.7906	1.1172	0.7900	0.8666	0.8185
4.9100	0.7883	1.1135	0.7874	0.8640	0.8157
4.9200	0.7860	1.1099	0.7849	0.8613	0.8130
4.9300	0.7837	1.1062	0.7823	0.8587	0.8102
4.9400	0.7814	1.1026	0.7798	0.8561	0.8075
4.9500	0.7791	1.0989	0.7773	0.8534	0.8048
4.9600	0.7769	1.0953	0.7747	0.8508	0.8021
4.9700	0.7746	1.0917	0.7722	0.8482	0.7994
4.9800	0.7723	1.0881	0.7697	0.8456	0.7967
4.9900	0.7701	1.0845	0.7672	0.8430	0.7940
5.0000	0.7678	1.0809	0.7648	0.8405	0.7914
5.0100	0.7656	1.0774	0.7623	0.8379	0.7887
5.0200	0.7633	1.0738	0.7598	0.8353	0.7861
5.0300	0.7611	1.0703	0.7574	0.8328	0.7834
5.0400	0.7589	1.0667	0.7549	0.8302	0.7808
5.0500	0.7567	1.0632	0.7525	0.8277	0.7782
5.0600	0.7545	1.0597	0.7501	0.8251	0.7756
5.0700	0.7522	1.0562	0.7477	0.8226	0.7730
5.0800	0.7500	1.0527	0.7453	0.8201	0.7704
5.0900	0.7479	1.0493	0.7429	0.8175	0.7678
5.1000	0.7457	1.0458	0.7405	0.8150	0.7652
5.1100	0.7435	1.0424	0.7381	0.8125	0.7626
5.1200	0.7413	1.0389	0.7357	0.8100	0.7601
5.1300	0.7391	1.0355	0.7334	0.8076	0.7575
5.1400	0.7370	1.0321	0.7310	0.8051	0.7550
5.1500	0.7348	1.0287	0.7287	0.8026	0.7525
5.1600	0.7327	1.0253	0.7263	0.8001	0.7500
5.1700	0.7305	1.0219	0.7240	0.7977	0.7475
5.1800	0.7284	1.0186	0.7217	0.7952	0.7450
5.1900	0.7263	1.0152	0.7194	0.7928	0.7425
5.2000	0.7241	1.0119	0.7171	0.7904	0.7400
5.2100	0.7220	1.0085	0.7148	0.7879	0.7376
5.2200	0.7199	1.0052	0.7126	0.7855	0.7351
5.2300	0.7178	1.0019	0.7103	0.7831	0.7326
5.2400	0.7157	0.9986	0.7080	0.7807	0.7302
5.2500	0.7136	0.9953	0.7058	0.7783	0.7278
5.2600	0.7115	0.9920	0.7036	0.7759	0.7254
5.2700	0.7095	0.9888	0.7013	0.7735	0.7229
5.2800	0.7074	0.9855	0.6991	0.7712	0.7205
5.2900	0.7053	0.9823	0.6969	0.7688	0.7182
5.3000	0.7033	0.9791	0.6947	0.7664	0.7158
5.3100	0.7012	0.9759	0.6925	0.7641	0.7134
5.3200	0.6992	0.9727	0.6903	0.7617	0.7110
5.3300	0.6971	0.9695	0.6882	0.7594	0.7087
5.3400	0.6951	0.9663	0.6860	0.7571	0.7063
5.3500	0.6931	0.9631	0.6838	0.7548	0.7040
5.3600	0.6910	0.9600	0.6817	0.7524	0.7017
5.3700	0.6890	0.9568	0.6796	0.7501	0.6994
5.3800	0.6870	0.9537	0.6774	0.7478	0.6971
5.3900	0.6850	0.9506	0.6753	0.7455	0.6948
5.4000	0.6830	0.9475	0.6732	0.7433	0.6925
5.4100	0.6810	0.9444	0.6711	0.7410	0.6902
5.4200	0.6791	0.9413	0.6690	0.7387	0.6879
5.4300	0.6771	0.9382	0.6669	0.7365	0.6857
5.4400	0.6751	0.9351	0.6649	0.7342	0.6834
5.4500	0.6732	0.9321	0.6628	0.7320	0.6812
5.4600	0.6712	0.9290	0.6608	0.7297	0.6790
5.4700	0.6692	0.9260	0.6587	0.7275	0.6767
5.4800	0.6673	0.9230	0.6567	0.7253	0.6745
5.4900	0.6654	0.9200	0.6546	0.7231	0.6723
5.5000	0.6634	0.9170	0.6526	0.7208	0.6701
5.5100	0.6615	0.9140	0.6506	0.7186	0.6679
5.5200	0.6596	0.9110	0.6486	0.7164	0.6658
5.5300	0.6577	0.9081	0.6466	0.7143	0.6636
5.5400	0.6558	0.9051	0.6446	0.7121	0.6614
5.5500	0.6539	0.9022	0.6427	0.7099	0.6593
5.5600	0.6520	0.8993	0.6407	0.7077	0.6571
5.5700	0.6501	0.8963	0.6387	0.7056	0.6550
5.5800	0.6482	0.8934	0.6368	0.7034	0.6529
5.5900	0.6463	0.8905	0.6349	0.7013	0.6508
5.6000	0.6445	0.8877	0.6329	0.6992	0.6487
5.6100	0.6426	0.8848	0.6310	0.6970	0.6466
5.6200	0.6408	0.8819	0.6291	0.6949	0.6445
5.6300	0.6389	0.8791	0.6272	0.6928	0.6424
5.6400	0.6371	0.8763	0.6253	0.6907	0.6403
5.6500	0.6352	0.8734	0.6234	0.6886	0.6383
5.6600	0.6334	0.8706	0.6215	0.6865	0.6362
5.6700	0.6316	0.8678	0.6197	0.6844	0.6342
5.6800	0.6298	0.8650	0.6178	0.6824	0.6322
5.6900	0.6280	0.8622	0.6159	0.6803	0.6301
5.7000	0.6262	0.8595	0.6141	0.6782	0.6281
5.7100	0.6244	0.8567	0.6123	0.6762	0.6261
5.7200	0.6226	0.8540	0.6104	0.6741	0.6241
5.7300	0.6208	0.8512	0.6086	0.6721	0.6221
5.7400	0.6190	0.8485	0.6068	0.6701	0.6201
5.7500	0.6172	0.8458	0.6050	0.6680	0.6182
5.7600	0.6155	0.8431	0.6032	0.6660	0.6162
5.7700	0.6137	0.8404	0.6014	0.6640	0.6143
5.7800	0.6120	0.8377	0.5996	0.6620	0.6123
5.7900	0.6102	0.8350	0.5979	0.6600	0.6104
5.8000	0.6085	0.8324	0.5961	0.6580	0.6084
5.8100	0.6067	0.8297	0.5944	0.6561	0.6065
5.8200	0.6050	0.8271	0.5926	0.6541	0.6046
5.8300	0.6033	0.8245	0.5909	0.6521	0.6027
5.8400	0.6016	0.8218	0.5891	0.6502	0.6008
5.8500	0.5999	0.8192	0.5874	0.6482	0.5989
5.8600	0.5982	0.8166	0.5857	0.6463	0.5970
5.8700	0.5965	0.8141	0.5840	0.6443	0.5952
5.8800	0.5948	0.8115	0.5823	0.6424	0.5933
5.8900	0.5931	0.8089	0.5806	0.6405	0.5915
5.9000	0.5914	0.8064	0.5789	0.6386	0.5896
5.9100	0.5897	0.8038	0.5773	0.6366	0.5878
5.9200	0.5881	0.8013	0.5756	0.6347	0.5860
5.9300	0.5864	0.7988	0.5739	0.6328	0.5841
5.9400	0.5848	0.7962	0.5723	0.6310	0.5823
5.9500	0.5831	0.7937	0.5707	0.6291	0.5805
5.9600	0.5815	0.7913	0.5690	0.6272	0.5787
5.9700	0.5798	0.7888	0.5674	0.6253	0.5769
5.9800	0.5782	0.7863	0.5658	0.6235	0.5752
5.9900	0.5766	0.7838	0.5642	0.6216	0.5734
6.0000	0.5750	0.7814	0.5626	0.6198	0.5716
6.0100	0.5733	0.7790	0.5610	0.6179	0.5699
6.0200	0.5717	0.7765	0.5594	0.6161	0.5681
6.0300	0.5701	0.7741	0.5578	0.6143	0.5664
6.0400	0.5685	0.7717	0.5562	0.6125	0.5647
6.0500	0.5670	0.7693	0.5547	0.6107	0.5629
6.0600	0.5654	0.7669	0.5531	0.6089	0.5612
6.0700	0.5638	0.7645	0.5516	0.6071	0.5595
6.0800	0.5622	0.7622	0.5500	0.6053	0.5578
6.0900	0.5607	0.7598	0.5485	0.6035	0.5561
6.1000	0.5591	0.7575	0.5470	0.6017	0.5544
6.1100	0.5575	0.7551	0.5454	0.5999	0.5528
6.1200	0.5560	0.7528	0.5439	0.5982	0.5511
6.1300	0.5545	0.7505	0.5424	0.5964	0.5494
6.1400	0.5529	0.7482	0.5409	0.5947	0.5478
6.1500	0.5514	0.7459	0.5394	0.5929	0.5461
6.1600	0.5499	0.7436	0.5379	0.5912	0.5445
6.1700	0.5483	0.7413	0.5365	0.5895	0.5429
6.1800	0.5468	0.7390	0.5350	0.5877	0.5412
6.1900	0.5453	0.7368	0.5335	0.5860	0.5396
6.2000	0.5438	0.7345	0.5321	0.5843	0.5380
6.2100	0.5423	0.7323	0.5306	0.5826	0.5364
6.2200	0.5408	0.7300	0.5292	0.5809	0.5348
6.2300	0.5394	0.7278	0.5278	0.5792	0.5332
6.2400	0.5379	0.7256	0.5263	0.5775	0.5317
6.2500	0.5364	0.7234	0.5249	0.5759	0.5301
6.2600	0.5349	0.7212	0.5235	0.5742	0.5285
6.2700	0.5335	0.7190	0.5221	0.5725	0.5270
6.2800	0.5320	0.7169	0.5207	0.5709	0.5254
6.2900	0.5306	0.7147	0.5193	0.5692	0.5239
6.3000	0.5291	0.7125	0.5179	0.5676	0.5224
6.3100	0.5277	0.7104	0.5166	0.5659	0.5208
6.3200	0.5263	0.7083	0.5152	0.5643	0.5193
6.3300	0.5248	0.7061	0.5138	0.5627	0.5178
6.3400	0.5234	0.7040	0.5125	0.5611	0.5163
6.3500	0.5220	0.7019	0.5111	0.5594	0.5148
6.3600	0.5206	0.6998	0.5098	0.5578	0.5133
6.3700	0.5192	0.6977	0.5084	0.5562	0.5118
6.3800	0.5178	0.6956	0.5071	0.5547	0.5104
6.3900	0.5164	0.6936	0.5058	0.5531	0.5089
6.4000	0.5150	0.6915	0.5045	0.5515	0.5074
6.4100	0.5136	0.6895	0.5032	0.5499	0.5060
6.4200	0.5122	0.6874	0.5019	0.5483	0.5045
6.4300	0.5109	0.6854	0.5006	0.5468	0.5031
6.4400	0.5095	0.6834	0.4993	0.5452	0.5017
6.4500	0.5081	0.6813	0.4980	0.5437	0.5002
6.4600	0.5068	0.6793	0.4967	0.5421	0.4988
6.4700	0.5054	0.6773	0.4954	0.5406	0.4974
6.4800	0.5041	0.6753	0.4942	0.5391	0.4960
6.4900	0.5027	0.6734	0.4929	0.5375	0.4946
6.5000	0.5014	0.6714	0.4917	0.5360	0.4932
6.5100	0.5001	0.6694	0.4904	0.5345	0.4918
6.5200	0.4987	0.6675	0.4892	0.5330	0.4904
6.5300	0.4974	0.6655	0.4879	0.5315	0.4891
6.5400	0.4961	0.6636	0.4867	0.5300	0.4877
6.5500	0.4948	0.6616	0.4855	0.5285	0.4863
6.5600	0.4935	0.6597	0.4843	0.5270	0.4850
6.5700	0.4922	0.6578	0.4831	0.5256	0.4836
6.5800	0.4909	0.6559	0.4819	0.5241	0.4823
6.5900	0.4896	0.6540	0.4807	0.5226	0.4810
6.6000	0.4883	0.6521	0.4795	0.5212	0.4796
6.6100	0.4871	0.6503	0.4783	0.5197	0.4783
6.6200	0.4858	0.6484	0.4771	0.5183	0.4770
6.6300	0.4845	0.6465	0.4759	0.5168	0.4757
6.6400	0.4833	0.6447	0.4748	0.5154	0.4744
6.6500	0.4820	0.6428	0.4736	0.5140	0.4731
6.6600	0.4807	0.6410	0.4725	0.5125	0.4718
6.6700	0.4795	0.6392	0.4713	0.5111	0.4705
6.6800	0.4783	0.6373	0.4702	0.5097	0.4693
6.6900	0.4770	0.6355	0.4690	0.5083	0.4680
6.7000	0.4758	0.6337	0.4679	0.5069	0.4667
6.7100	0.4746	0.6319	0.4668	0.5055	0.4655
6.7200	0.4733	0.6301	0.4657	0.5041	0.4642
6.7300	0.4721	0.6284	0.4646	0.5027	0.4630
6.7400	0.4709	0.6266	0.4634	0.5014	0.4617
6.7500	0.4697	0.6248	0.4623	0.5000	0.4605
6.7600	0.4685	0.6231	0.4613	0.4986	0.4593
6.7700	0.4673	0.6213	0.4602	0.4973	0.4581
6.7800	0.4661	0.6196	0.4591	0.4959	0.4568
6.7900	0.4649	0.6179	0.4580	0.4946	0.4556
6.8000	0.4637	0.6161	0.4569	0.4932	0.4544
6.8100	0.4626	0.6144	0.4559	0.4919	0.4532
6.8200	0.4614	0.6127	0.4548	0.4906	0.4520
6.8300	0.4602	0.6110	0.4537	0.4892	0.4509
6.8400	0.4590	0.6093	0.4527	0.4879	0.4497
6.8500	0.4579	0.6076	0.4516	0.4866	0.4485
6.8600	0.4567	0.6060	0.4506	0.4853	0.4473
6.8700	0.4556	0.6043	0.4496	0.4840	0.4462
6.8800	0.4544	0.6026	0.4485	0.4827	0.4450
6.8900	0.4533	0.6010	0.4475	0.4814	0.4439
6.9000	0.4522	0.5993	0.4465	0.4801	0.4427
6.9100	0.4510	0.5977	0.4455	0.4788	0.4416
6.9200	0.4499	0.5961	0.4445	0.4775	0.4405
6.9300	0.4488	0.5944	0.4435	0.4763	0.4393
6.9400	0.4477	0.5928	0.4425	0.4750	0.4382
6.9500	0.4465	0.5912	0.4415	0.4737	0.4371
6.9600	0.4454	0.5896	0.4405	0.4725	0.4360
6.9700	0.4443	0.5880	0.4395	0.4712	0.4349
6.9800	0.4432	0.5864	0.4385	0.4700	0.4338
6.9900	0.4421	0.5848	0.4376	0.4687	0.4327
7.0000	0.4411	0.5833	0.4366	0.4675	0.4316
7.0100	0.4400	0.5817	0.4356	0.4663	0.4305
7.0200	0.4389	0.5802	0.4347	0.4651	0.4294
7.0300	0.4378	0.5786	0.4337	0.4638	0.4284
7.0400	0.4367	0.5771	0.4328	0.4626	0.4273
7.0500	0.4357	0.5755	0.4318	0.4614	0.4262
7.0600	0.4346	0.5740	0.4309	0.4602	0.4252
7.0700	0.4336	0.5725	0.4300	0.4590	0.4241
7.0800	0.4325	0.5710	0.4290	0.4578	0.4231
7.0900	0.4315	0.5695	0.4281	0.4566	0.4221
7.1000	0.4304	0.5680	0.4272	0.4554	0.4210
7.1100	0.4294	0.5665	0.4263	0.4543	0.4200
7.1200	0.4283	0.5650	0.4254	0.4531	0.4190
7.1300	0.4273	0.5635	0.4245	0.4519	0.4180
7.1400	0.4263	0.5620	0.4236	0.4507	0.4169
7.1500	0.4252	0.5606	0.4227	0.4496	0.4159
7.1600	0.4242	0.5591	0.4218	0.4484	0.4149
7.1700	0.4232	0.5576	0.4209	0.4473	0.4139
7.1800	0.4222	0.5562	0.4200	0.4461	0.4129
7.1900	0.4212	0.5548	0.4192	0.4450	0.4119
7.2000	0.4202	0.5533	0.4183	0.4439	0.4110
7.2100	0.4192	0.5519	0.4174	0.4427	0.4100
7.2200	0.4182	0.5505	0.4166	0.4416	0.4090
7.2300	0.4172	0.5491	0.4157	0.4405	0.4080
7.2400	0.4162	0.5477	0.4149	0.4394	0.4071
7.2500	0.4152	0.5463	0.4140	0.4383	0.4061
7.2600	0.4143	0.5449	0.4132	0.4371	0.4052
7.2700	0.4133	0.5435	0.4123	0.4360	0.4042
7.2800	0.4123	0.5421	0.4115	0.4349	0.4033
7.2900	0.4114	0.5407	0.4107	0.4339	0.4023
7.3000	0.4104	0.5394	0.4099	0.4328	0.4014
7.3100	0.4094	0.5380	0.4090	0.4317	0.4005
7.3200	0.4085	0.5366	0.4082	0.4306	0.3996
7.3300	0.4075	0.5353	0.4074	0.4295	0.3986
7.3400	0.4066	0.5340	0.4066	0.4285	0.3977
7.3500	0.4057	0.5326	0.4058	0.4274	0.3968
7.3600	0.4047	0.5313	0.4050	0.4263	0.3959
7.3700	0.4038	0.5300	0.4042	0.4253	0.3950
7.3800	0.4029	0.5287	0.4034	0.4242	0.3941
7.3900	0.4019	0.5273	0.4026	0.4232	0.3932
7.4000	0.4010	0.5260	0.4019	0.4221	0.3923
7.4100	0.4001	0.5247	0.4011	0.4211	0.3914
7.4200	0.3992	0.5235	0.4003	0.4201	0.3906
7.4300	0.3983	0.5222	0.3995	0.4190	0.3897
7.4400	0.3974	0.5209	0.3988	0.4180	0.3888
7.4500	0.3965	0.5196	0.3980	0.4170	0.3880
7.4600	0.3956	0.5183	0.3973	0.4160	0.3871
7.4700	0.3947	0.5171	0.3965	0.4150	0.3862
7.4800	0.3938	0.5158	0.3958	0.4140	0.3854
7.4900	0.3929	0.5146	0.3950	0.4130	0.3845
7.5000	0.3920	0.5133	0.3943	0.4120	0.3837
7.5100	0.3911	0.5121	0.3935	0.4110	0.3829
7.5200	0.3903	0.5109	0.3928	0.4100	0.3820
7.5300	0.3894	0.5096	0.3921	0.4090	0.3812
7.5400	0.3885	0.5084	0.3913	0.4080	0.3804
7.5500	0.3876	0.5072	0.3906	0.4070	0.3795
7.5600	0.3868	0.5060	0.3899	0.4060	0.3787
7.5700	0.3859	0.5048	0.3892	0.4051	0.3779
7.5800	0.3851	0.5036	0.3885	0.4041	0.3771
7.5900	0.3842	0.5024	0.3878	0.4032	0.3763
7.6000	0.3834	0.5012	0.3871	0.4022	0.3755
7.6100	0.3825	0.5000	0.3864	0.4012	0.3747
7.6200	0.3817	0.4988	0.3857	0.4003	0.3739
7.6300	0.3809	0.4977	0.3850	0.3994	0.3731
7.6400	0.3800	0.4965	0.3843	0.3984	0.3723
7.6500	0.3792	0.4954	0.3836	0.3975	0.3715
7.6600	0.3784	0.4942	0.3829	0.3965	0.3708
7.6700	0.3776	0.4931	0.3823	0.3956	0.3700
7.6800	0.3767	0.4919	0.3816	0.3947	0.3692
7.6900	0.3759	0.4908	0.3809	0.3938	0.3685
7.7000	0.3751	0.4896	0.3803	0.3929	0.3677
7.7100	0.3743	0.4885	0.3796	0.3919	0.3669
7.7200	0.3735	0.4874	0.3789	0.3910	0.3662
7.7300	0.3727	0.4863	0.3783	0.3901	0.3654
7.7400	0.3719	0.4852	0.3776	0.3892	0.3647
7.7500	0.3711	0.4841	0.3770	0.3883	0.3640
7.7600	0.3703	0.4830	0.3764	0.3874	0.3632
7.7700	0.3695	0.4819	0.3757	0.3865	0.3625
7.7800	0.3688	0.4808	0.3751	0.3857	0.3618
7.7900	0.3680	0.4797	0.3744	0.3848	0.3610
7.8000	0.3672	0.4786	0.3738	0.3839	0.3603
7.8100	0.3664	0.4775	0.3732	0.3830	0.3596
7.8200	0.3657	0.4765	0.3726	0.3822	0.3589
7.8300	0.3649	0.4754	0.3719	0.3813	0.3582
7.8400	0.3641	0.4743	0.3713	0.3804	0.3575
7.8500	0.3634	0.4733	0.3707	0.3796	0.3567
7.8600	0.3626	0.4722	0.3701	0.3787	0.3560
7.8700	0.3619	0.4712	0.3695	0.3779	0.3554
7.8800	0.3611	0.4701	0.3689	0.3770	0.3547
7.8900	0.3604	0.4691	0.3683	0.3762	0.3540
7.9000	0.3596	0.4681	0.3677	0.3753	0.3533
7.9100	0.3589	0.4671	0.3671	0.3745	0.3526
7.9200	0.3581	0.4660	0.3665	0.3737	0.3519
7.9300	0.3574	0.4650	0.3659	0.3728	0.3512
7.9400	0.3567	0.4640	0.3653	0.3720	0.3506
7.9500	0.3559	0.4630	0.3648	0.3712	0.3499
7.9600	0.3552	0.4620	0.3642	0.3704	0.3492
7.9700	0.3545	0.4610	0.3636	0.3695	0.3486
7.9800	0.3538	0.4600	0.3630	0.3687	0.3479
7.9900	0.3531	0.4590	0.3625	0.3679	0.3473
8.0000	0.3523	0.4580	0.3619	0.3671	0.3466
8.0100	0.3516	0.4571	0.3614	0.3663	0.3460
8.0200	0.3509	0.4561	0.3608	0.3655	0.3453
8.0300	0.3502	0.4551	0.3602	0.3647	0.3447
8.0400	0.3495	0.4542	0.3597	0.3639	0.3440
8.0500	0.3488	0.4532	0.3591	0.3631	0.3434
8.0600	0.3481	0.4522	0.3586	0.3624	0.3428
8.0700	0.3474	0.4513	0.3580	0.3616	0.3421
8.0800	0.3467	0.4504	0.3575	0.3608	0.3415
8.0900	0.3461	0.4494	0.3570	0.3600	0.3409
8.1000	0.3454	0.4485	0.3564	0.3593	0.3403
8.1100	0.3447	0.4475	0.3559	0.3585	0.3397
8.1200	0.3440	0.4466	0.3554	0.3577	0.3390
8.1300	0.3433	0.4457	0.3548	0.3570	0.3384
8.1400	0.3427	0.4448	0.3543	0.3562	0.3378
8.1500	0.3420	0.4439	0.3538	0.3555	0.3372
8.1600	0.3413	0.4429	0.3533	0.3547	0.3366
8.1700	0.3407	0.4420	0.3528	0.3540	0.3360
8.1800	0.3400	0.4411	0.3523	0.3532	0.3354
8.1900	0.3394	0.4402	0.3517	0.3525	0.3348
8.2000	0.3387	0.4393	0.3512	0.3517	0.3343
8.2100	0.3381	0.4385	0.3507	0.3510	0.3337
8.2200	0.3374	0.4376	0.3502	0.3503	0.3331
8.2300	0.3368	0.4367	0.3497	0.3495	0.3325
8.2400	0.3361	0.4358	0.3492	0.3488	0.3319
8.2500	0.3355	0.4349	0.3487	0.3481	0.3314
8.2600	0.3348	0.4341	0.3483	0.3474	0.3308
8.2700	0.3342	0.4332	0.3478	0.3466	0.3302
8.2800	0.3336	0.4323	0.3473	0.3459	0.3297
8.2900	0.3329	0.4315	0.3468	0.3452	0.3291
8.3000	0.3323	0.4306	0.3463	0.3445	0.3285
8.3100	0.3317	0.4298	0.3458	0.3438	0.3280
8.3200	0.3311	0.4289	0.3454	0.3431	0.3274
8.3300	0.3305	0.4281	0.3449	0.3424	0.3269
8.3400	0.3298	0.4273	0.3444	0.3417	0.3263
8.3500	0.3292	0.4264	0.3440	0.3410	0.3258
8.3600	0.3286	0.4256	0.3435	0.3403	0.3253
8.3700	0.3280	0.4248	0.3430	0.3397	0.3247
8.3800	0.3274	0.4240	0.3426	0.3390	0.3242
8.3900	0.3268	0.4231	0.3421	0.3383	0.3237
8.4000	0.3262	0.4223	0.3417	0.3376	0.3231
8.4100	0.3256	0.4215	0.3412	0.3369	0.3226
8.4200	0.3250	0.4207	0.3408	0.3363	0.3221
8.4300	0.3244	0.4199	0.3403	0.3356	0.3216
8.4400	0.3238	0.4191	0.3399	0.3349	0.3210
8.4500	0.3232	0.4183	0.3394	0.3343	0.3205
8.4600	0.3227	0.4175	0.3390	0.3336	0.3200
8.4700	0.3221	0.4168	0.3386	0.3330	0.3195
8.4800	0.3215	0.4160	0.3381	0.3323	0.3190
8.4900	0.3209	0.4152	0.3377	0.3317	0.3185
8.5000	0.3203	0.4144	0.3373	0.3310	0.3180
8.5100	0.3198	0.4136	0.3368	0.3304	0.3175
8.5200	0.3192	0.4129	0.3364	0.3297	0.3170
8.5300	0.3186	0.4121	0.3360	0.3291	0.3165
8.5400	0.3181	0.4114	0.3356	0.3284	0.3160
8.5500	0.3175	0.4106	0.3352	0.3278	0.3155
8.5600	0.3169	0.4098	0.3347	0.3272	0.3150
8.5700	0.3164	0.4091	0.3343	0.3265	0.3145
8.5800	0.3158	0.4083	0.3339	0.3259	0.3141
8.5900	0.3153	0.4076	0.3335	0.3253	0.3136
8.6000	0.3147	0.4069	0.3331	0.3247	0.3131
8.6100	0.3142	0.4061	0.3327	0.3241	0.3126
8.6200	0.3136	0.4054	0.3323	0.3234	0.3122
8.6300	0.3131	0.4047	0.3319	0.3228	0.3117
8.6400	0.3125	0.4039	0.3315	0.3222	0.3112
8.6500	0.3120	0.4032	0.3311	0.3216	0.3107
8.6600	0.3115	0.4025	0.3307	0.3210	0.3103
8.6700	0.3109	0.4018	0.3303	0.3204	0.3098
8.6800	0.3104	0.4011	0.3299	0.3198	0.3094
8.6900	0.3099	0.4004	0.3295	0.3192	0.3089
8.7000	0.3094	0.3997	0.3291	0.3186	0.3085
8.7100	0.3088	0.3990	0.3288	0.3180	0.3080
8.7200	0.3083	0.3983	0.3284	0.3174	0.3076
8.7300	0.3078	0.3976	0.3280	0.3168	0.3071
8.7400	0.3073	0.3969	0.3276	0.3163	0.3067
8.7500	0.3067	0.3962	0.3273	0.3157	0.3062
8.7600	0.3062	0.3955	0.3269	0.3151	0.3058
8.7700	0.3057	0.3948	0.3265	0.3145	0.3054
8.7800	0.3052	0.3942	0.3261	0.3140	0.3049
8.7900	0.3047	0.3935	0.3258	0.3134	0.3045
8.8000	0.3042	0.3928	0.3254	0.3128	0.3041
8.8100	0.3037	0.3921	0.3251	0.3122	0.3036
8.8200	0.3032	0.3915	0.3247	0.3117	0.3032
8.8300	0.3027	0.3908	0.3243	0.3111	0.3028
8.8400	0.3022	0.3901	0.3240	0.3106	0.3024
8.8500	0.3017	0.3895	0.3236	0.3100	0.3019
8.8600	0.3012	0.3888	0.3233	0.3094	0.3015
8.8700	0.3007	0.3882	0.3229	0.3089	0.3011
8.8800	0.3002	0.3875	0.3226	0.3083	0.3007
8.8900	0.2998	0.3869	0.3222	0.3078	0.3003
8.9000	0.2993	0.3863	0.3219	0.3073	0.2999
8.9100	0.2988	0.3856	0.3215	0.3067	0.2995
8.9200	0.2983	0.3850	0.3212	0.3062	0.2991
8.9300	0.2978	0.3844	0.3209	0.3056	0.2987
8.9400	0.2974	0.3837	0.3205	0.3051	0.2983
8.9500	0.2969	0.3831	0.3202	0.3046	0.2979
8.9600	0.2964	0.3825	0.3199	0.3040	0.2975
8.9700	0.2959	0.3819	0.3195	0.3035	0.2971
8.9800	0.2955	0.3812	0.3192	0.3030	0.2967
8.9900	0.2950	0.3806	0.3189	0.3025	0.2963
9.0000	0.2946	0.3800	0.3185	0.3019	0.2959
9.0100	0.2941	0.3794	0.3182	0.3014	0.2955
9.0200	0.2936	0.3788	0.3179	0.3009	0.2952
9.0300	0.2932	0.3782	0.3176	0.3004	0.2948
9.0400	0.2927	0.3776	0.3173	0.2999	0.2944
9.0500	0.2923	0.3770	0.3169	0.2994	0.2940
9.0600	0.2918	0.3764	0.3166	0.2988	0.2936
9.0700	0.2914	0.3758	0.3163	0.2983	0.2933
9.0800	0.2909	0.3752	0.3160	0.2978	0.2929
9.0900	0.2905	0.3746	0.3157	0.2973	0.2925
9.1000	0.2900	0.3741	0.3154	0.2968	0.2922
9.1100	0.2896	0.3735	0.3151	0.2963	0.2918
9.1200	0.2891	0.3729	0.3148	0.2958	0.2914
9.1300	0.2887	0.3723	0.3145	0.2953	0.2911
9.1400	0.2883	0.3718	0.3142	0.2949	0.2907
9.1500	0.2878	0.3712	0.3139	0.2944	0.2904
9.1600	0.2874	0.3706	0.3136	0.2939	0.2900
9.1700	0.2870	0.3701	0.3133	0.2934	0.2896
9.1800	0.2865	0.3695	0.3130	0.2929	0.2893
9.1900	0.2861	0.3689	0.3127	0.2924	0.2889
9.2000	0.2857	0.3684	0.3124	0.2920	0.2886
9.2100	0.2853	0.3678	0.3121	0.2915	0.2882
9.2200	0.2849	0.3673	0.3118	0.2910	0.2879
9.2300	0.2844	0.3667	0.3115	0.2905	0.2876
9.2400	0.2840	0.3662	0.3112	0.2901	0.2872
9.2500	0.2836	0.3656	0.3110	0.2896	0.2869
9.2600	0.2832	0.3651	0.3107	0.2891	0.2865
9.2700	0.2828	0.3646	0.3104	0.2887	0.2862
9.2800	0.2824	0.3640	0.3101	0.2882	0.2859
9.2900	0.2820	0.3635	0.3098	0.2877	0.2855
9.3000	0.2815	0.3630	0.3096	0.2873	0.2852
9.3100	0.2811	0.3624	0.3093	0.2868	0.2849
9.3200	0.2807	0.3619	0.3090	0.2864	0.2845
9.3300	0.2803	0.3614	0.3087	0.2859	0.2842
9.3400	0.2799	0.3609	0.3085	0.2855	0.2839
9.3500	0.2795	0.3603	0.3082	0.2850	0.2836
9.3600	0.2791	0.3598	0.3079	0.2846	0.2833
9.3700	0.2787	0.3593	0.3077	0.2841	0.2829
9.3800	0.2784	0.3588	0.3074	0.2837	0.2826
9.3900	0.2780	0.3583	0.3071	0.2832	0.2823
9.4000	0.2776	0.3578	0.3069	0.2828	0.2820
9.4100	0.2772	0.3573	0.3066	0.2824	0.2817
9.4200	0.2768	0.3568	0.3064	0.2819	0.2814
9.4300	0.2764	0.3563	0.3061	0.2815	0.2811
9.4400	0.2760	0.3558	0.3059	0.2811	0.2807
9.4500	0.2756	0.3553	0.3056	0.2806	0.2804
9.4600	0.2753	0.3548	0.3053	0.2802	0.2801
9.4700	0.2749	0.3543	0.3051	0.2798	0.2798
9.4800	0.2745	0.3538	0.3048	0.2794	0.2795
9.4900	0.2741	0.3533	0.3046	0.2789	0.2792
9.5000	0.2738	0.3529	0.3044	0.2785	0.2789
9.5100	0.2734	0.3524	0.3041	0.2781	0.2786
9.5200	0.2730	0.3519	0.3039	0.2777	0.2783
9.5300	0.2726	0.3514	0.3036	0.2773	0.2780
9.5400	0.2723	0.3509	0.3034	0.2768	0.2778
9.5500	0.2719	0.3505	0.3031	0.2764	0.2775
9.5600	0.2716	0.3500	0.3029	0.2760	0.2772
9.5700	0.2712	0.3495	0.3027	0.2756	0.2769
9.5800	0.2708	0.3491	0.3024	0.2752	0.2766
9.5900	0.2705	0.3486	0.3022	0.2748	0.2763
9.6000	0.2701	0.3481	0.3020	0.2744	0.2760
9.6100	0.2698	0.3477	0.3017	0.2740	0.2758
9.6200	0.2694	0.3472	0.3015	0.2736	0.2755
9.6300	0.2690	0.3468	0.3013	0.2732	0.2752
9.6400	0.2687	0.3463	0.3010	0.2728	0.2749
9.6500	0.2683	0.3459	0.3008	0.2724	0.2746
9.6600	0.2680	0.3454	0.3006	0.2720	0.2744
9.6700	0.2676	0.3450	0.3004	0.2716	0.2741
9.6800	0.2673	0.3445	0.3001	0.2712	0.2738
9.6900	0.2670	0.3441	0.2999	0.2708	0.2736
9.7000	0.2666	0.3437	0.2997	0.2705	0.2733
9.7100	0.2663	0.3432	0.2995	0.2701	0.2730
9.7200	0.2659	0.3428	0.2992	0.2697	0.2728
9.7300	0.2656	0.3423	0.2990	0.2693	0.2725
9.7400	0.2653	0.3419	0.2988	0.2689	0.2722
9.7500	0.2649	0.3415	0.2986	0.2685	0.2720
9.7600	0.2646	0.3411	0.2984	0.2682	0.2717
9.7700	0.2643	0.3406	0.2982	0.2678	0.2714
9.7800	0.2639	0.3402	0.2980	0.2674	0.2712
9.7900	0.2636	0.3398	0.2978	0.2671	0.2709
9.8000	0.2633	0.3394	0.2975	0.2667	0.2707
9.8100	0.2629	0.3390	0.2973	0.2663	0.2704
9.8200	0.2626	0.3385	0.2971	0.2659	0.2702
9.8300	0.2623	0.3381	0.2969	0.2656	0.2699
9.8400	0.2620	0.3377	0.2967	0.2652	0.2697
9.8500	0.2616	0.3373	0.2965	0.2649	0.2694
9.8600	0.2613	0.3369	0.2963	0.2645	0.2692
9.8700	0.2610	0.3365	0.2961	0.2641	0.2689
9.8800	0.2607	0.3361	0.2959	0.2638	0.2687
9.8900	0.2604	0.3357	0.2957	0.2634	0.2684
9.9000	0.2601	0.3353	0.2955	0.2631	0.2682
9.9100	0.2597	0.3349	0.2953	0.2627	0.2680
9.9200	0.2594	0.3345	0.2951	0.2624	0.2677
9.9300	0.2591	0.3341	0.2949	0.2620	0.2675
9.9400	0.2588	0.3337	0.2947	0.2617	0.2672
9.9500	0.2585	0.3333	0.2945	0.2613	0.2670
9.9600	0.2582	0.3329	0.2943	0.2610	0.2668
9.9700	0.2579	0.3325	0.2942	0.2606	0.2665
9.9800	0.2576	0.3321	0.2940	0.2603	0.2663
9.9900	0.2573	0.3318	0.2938	0.2599	0.2661
10.0000	0.2570	0.3314	0.2936	0.2596	0.2658
10.0100	0.2567	0.3310	0.2934	0.2593	0.2656
10.0200	0.2564	0.3306	0.2932	0.2589	0.2654
10.0300	0.2561	0.3302	0.2930	0.2586	0.2652
10.0400	0.2558	0.3299	0.2929	0.2582	0.2649
10.0500	0.2555	0.3295	0.2927	0.2579	0.2647
10.0600	0.2552	0.3291	0.2925	0.2576	0.2645
10.0700	0.2549	0.3288	0.2923	0.2573	0.2643
10.0800	0.2546	0.3284	0.2921	0.2569	0.2640
10.0900	0.2543	0.3280	0.2920	0.2566	0.2638
10.1000	0.2540	0.3277	0.2918	0.2563	0.2636
10.1100	0.2537	0.3273	0.2916	0.2559	0.2634
10.1200	0.2535	0.3269	0.2914	0.2556	0.2632
10.1300	0.2532	0.3266	0.2913	0.2553	0.2630
10.1400	0.2529	0.3262	0.2911	0.2550	0.2627
10.1500	0.2526	0.3259	0.2909	0.2547	0.2625
10.1600	0.2523	0.3255	0.2907	0.2543	0.2623
10.1700	0.2520	0.3251	0.2906	0.2540	0.2621
10.1800	0.2518	0.3248	0.2904	0.2537	0.2619
10.1900	0.2515	0.3244	0.2902	0.2534	0.2617
10.2000	0.2512	0.3241	0.2901	0.2531	0.2615
10.2100	0.2509	0.3238	0.2899	0.2528	0.2613
10.2200	0.2507	0.3234	0.2897	0.2525	0.2611
10.2300	0.2504	0.3231	0.2896	0.2522	0.2609
10.2400	0.2501	0.3227	0.2894	0.2519	0.2607
10.2500	0.2498	0.3224	0.2892	0.2515	0.2605
10.2600	0.2496	0.3220	0.2891	0.2512	0.2603
10.2700	0.2493	0.3217	0.2889	0.2509	0.2601
10.2800	0.2490	0.3214	0.2888	0.2506	0.2599
10.2900	0.2488	0.3210	0.2886	0.2503	0.2597
10.3000	0.2485	0.3207	0.2884	0.2500	0.2595
10.3100	0.2482	0.3204	0.2883	0.2497	0.2593
10.3200	0.2480	0.3200	0.2881	0.2494	0.2591
10.3300	0.2477	0.3197	0.2880	0.2491	0.2589
10.3400	0.2474	0.3194	0.2878	0.2489	0.2587
10.3500	0.2472	0.3191	0.2877	0.2486	0.2585
10.3600	0.2469	0.3187	0.2875	0.2483	0.2583
10.3700	0.2467	0.3184	0.2874	0.2480	0.2581
10.3800	0.2464	0.3181	0.2872	0.2477	0.2579
10.3900	0.2462	0.3178	0.2871	0.2474	0.2578
10.4000	0.2459	0.3175	0.2869	0.2471	0.2576
10.4100	0.2456	0.3172	0.2868	0.2468	0.2574
10.4200	0.2454	0.3168	0.2866	0.2465	0.2572
10.4300	0.2451	0.3165	0.2865	0.2463	0.2570
10.4400	0.2449	0.3162	0.2863	0.2460	0.2568
10.4500	0.2446	0.3159	0.2862	0.2457	0.2567
10.4600	0.2444	0.3156	0.2860	0.2454	0.2565
10.4700	0.2441	0.3153	0.2859	0.2451	0.2563
10.4800	0.2439	0.3150	0.2857	0.2449	0.2561
10.4900	0.2437	0.3147	0.2856	0.2446	0.2559
10.5000	0.2434	0.3144	0.2855	0.2443	0.2558
10.5100	0.2432	0.3141	0.2853	0.2440	0.2556
10.5200	0.2429	0.3138	0.2852	0.2438	0.2554
10.5300	0.2427	0.3135	0.2850	0.2435	0.2552
10.5400	0.2424	0.3132	0.2849	0.2432	0.2551
10.5500	0.2422	0.3129	0.2848	0.2429	0.2549
10.5600	0.2420	0.3126	0.2846	0.2427	0.2547
10.5700	0.2417	0.3123	0.2845	0.2424	0.2545
10.5800	0.2415	0.3120	0.2844	0.2421	0.2544
10.5900	0.2413	0.3117	0.2842	0.2419	0.2542
10.6000	0.2410	0.3114	0.2841	0.2416	0.2540
10.6100	0.2408	0.3111	0.2840	0.2414	0.2539
10.6200	0.2406	0.3109	0.2838	0.2411	0.2537
10.6300	0.2403	0.3106	0.2837	0.2408	0.2535
10.6400	0.2401	0.3103	0.2836	0.2406	0.2534
10.6500	0.2399	0.3100	0.2834	0.2403	0.2532
10.6600	0.2396	0.3097	0.2833	0.2401	0.2531
10.6700	0.2394	0.3094	0.2832	0.2398	0.2529
10.6800	0.2392	0.3092	0.2831	0.2395	0.2527
10.6900	0.2390	0.3089	0.2829	0.2393	0.2526
10.7000	0.2387	0.3086	0.2828	0.2390	0.2524
10.7100	0.2385	0.3083	0.2827	0.2388	0.2523
10.7200	0.2383	0.3081	0.2826	0.2385	0.2521
10.7300	0.2381	0.3078	0.2824	0.2383	0.2519
10.7400	0.2379	0.3075	0.2823	0.2380	0.2518
10.7500	0.2376	0.3073	0.2822	0.2378	0.2516
10.7600	0.2374	0.3070	0.2821	0.2375	0.2515
10.7700	0.2372	0.3067	0.2819	0.2373	0.2513
10.7800	0.2370	0.3065	0.2818	0.2370	0.2512
10.7900	0.2368	0.3062	0.2817	0.2368	0.2510
10.8000	0.2366	0.3059	0.2816	0.2366	0.2509
10.8100	0.2363	0.3057	0.2815	0.2363	0.2507
10.8200	0.2361	0.3054	0.2813	0.2361	0.2506
10.8300	0.2359	0.3051	0.2812	0.2358	0.2504
10.8400	0.2357	0.3049	0.2811	0.2356	0.2503
10.8500	0.2355	0.3046	0.2810	0.2354	0.2501
10.8600	0.2353	0.3044	0.2809	0.2351	0.2500
10.8700	0.2351	0.3041	0.2808	0.2349	0.2498
10.8800	0.2349	0.3039	0.2807	0.2347	0.2497
10.8900	0.2347	0.3036	0.2805	0.2344	0.2495
10.9000	0.2345	0.3034	0.2804	0.2342	0.2494
10.9100	0.2342	0.3031	0.2803	0.2340	0.2493
10.9200	0.2340	0.3029	0.2802	0.2337	0.2491
10.9300	0.2338	0.3026	0.2801	0.2335	0.2490
10.9400	0.2336	0.3024	0.2800	0.2333	0.2488
10.9500	0.2334	0.3021	0.2799	0.2330	0.2487
10.9600	0.2332	0.3019	0.2798	0.2328	0.2485
10.9700	0.2330	0.3016	0.2797	0.2326	0.2484
10.9800	0.2328	0.3014	0.2795	0.2324	0.2483
10.9900	0.2326	0.3011	0.2794	0.2321	0.2481
11.0000	0.2324	0.3009	0.2793	0.2319	0.2480
11.0100	0.2322	0.3007	0.2792	0.2317	0.2479
11.0200	0.2320	0.3004	0.2791	0.2315	0.2477
11.0300	0.2318	0.3002	0.2790	0.2313	0.2476
11.0400	0.2317	0.3000	0.2789	0.2310	0.2475
11.0500	0.2315	0.2997	0.2788	0.2308	0.2473
11.0600	0.2313	0.2995	0.2787	0.2306	0.2472
11.0700	0.2311	0.2993	0.2786	0.2304	0.2471
11.0800	0.2309	0.2990	0.2785	0.2302	0.2469
11.0900	0.2307	0.2988	0.2784	0.2299	0.2468
11.1000	0.2305	0.2986	0.2783	0.2297	0.2467
11.1100	0.2303	0.2983	0.2782	0.2295	0.2465
11.1200	0.2301	0.2981	0.2781	0.2293	0.2464
11.1300	0.2299	0.2979	0.2780	0.2291	0.2463
11.1400	0.2298	0.2977	0.2779	0.2289	0.2462
11.1500	0.2296	0.2974	0.2778	0.2287	0.2460
11.1600	0.2294	0.2972	0.2777	0.2285	0.2459
11.1700	0.2292	0.2970	0.2776	0.2283	0.2458
11.1800	0.2290	0.2968	0.2775	0.2281	0.2457
11.1900	0.2288	0.2965	0.2774	0.2278	0.2455
11.2000	0.2287	0.2963	0.2773	0.2276	0.2454
11.2100	0.2285	0.2961	0.2772	0.2274	0.2453
11.2200	0.2283	0.2959	0.2771	0.2272	0.2452
11.2300	0.2281	0.2957	0.2770	0.2270	0.2451
11.2400	0.2279	0.2955	0.2770	0.2268	0.2449
11.2500	0.2278	0.2952	0.2769	0.2266	0.2448
11.2600	0.2276	0.2950	0.2768	0.2264	0.2447
11.2700	0.2274	0.2948	0.2767	0.2262	0.2446
11.2800	0.2272	0.2946	0.2766	0.2260	0.2445
11.2900	0.2271	0.2944	0.2765	0.2258	0.2443
11.3000	0.2269	0.2942	0.2764	0.2256	0.2442
11.3100	0.2267	0.2940	0.2763	0.2254	0.2441
11.3200	0.2265	0.2938	0.2762	0.2252	0.2440
11.3300	0.2264	0.2936	0.2761	0.2250	0.2439
11.3400	0.2262	0.2934	0.2760	0.2248	0.2438
11.3500	0.2260	0.2932	0.2760	0.2247	0.2437
11.3600	0.2258	0.2930	0.2759	0.2245	0.2435
11.3700	0.2257	0.2927	0.2758	0.2243	0.2434
11.3800	0.2255	0.2925	0.2757	0.2241	0.2433
11.3900	0.2253	0.2923	0.2756	0.2239	0.2432
11.4000	0.2252	0.2921	0.2755	0.2237	0.2431
11.4100	0.2250	0.2919	0.2754	0.2235	0.2430
11.4200	0.2248	0.2917	0.2754	0.2233	0.2429
11.4300	0.2247	0.2916	0.2753	0.2231	0.2428
11.4400	0.2245	0.2914	0.2752	0.2230	0.2427
11.4500	0.2243	0.2912	0.2751	0.2228	0.2426
11.4600	0.2242	0.2910	0.2750	0.2226	0.2424
11.4700	0.2240	0.2908	0.2750	0.2224	0.2423
11.4800	0.2239	0.2906	0.2749	0.2222	0.2422
11.4900	0.2237	0.2904	0.2748	0.2220	0.2421
11.5000	0.2235	0.2902	0.2747	0.2219	0.2420
11.5100	0.2234	0.2900	0.2746	0.2217	0.2419
11.5200	0.2232	0.2898	0.2745	0.2215	0.2418
11.5300	0.2231	0.2896	0.2745	0.2213	0.2417
11.5400	0.2229	0.2894	0.2744	0.2211	0.2416
11.5500	0.2227	0.2893	0.2743	0.2210	0.2415
11.5600	0.2226	0.2891	0.2742	0.2208	0.2414
11.5700	0.2224	0.2889	0.2742	0.2206	0.2413
11.5800	0.2223	0.2887	0.2741	0.2204	0.2412
11.5900	0.2221	0.2885	0.2740	0.2202	0.2411
11.6000	0.2220	0.2883	0.2739	0.2201	0.2410
11.6100	0.2218	0.2882	0.2739	0.2199	0.2409
11.6200	0.2217	0.2880	0.2738	0.2197	0.2408
11.6300	0.2215	0.2878	0.2737	0.2196	0.2407
11.6400	0.2214	0.2876	0.2736	0.2194	0.2406
11.6500	0.2212	0.2874	0.2736	0.2192	0.2405
11.6600	0.2211	0.2873	0.2735	0.2190	0.2404
11.6700	0.2209	0.2871	0.2734	0.2189	0.2403
11.6800	0.2208	0.2869	0.2733	0.2187	0.2402
11.6900	0.2206	0.2867	0.2733	0.2185	0.2401
11.7000	0.2205	0.2866	0.2732	0.2184	0.2400
11.7100	0.2203	0.2864	0.2731	0.2182	0.2399
11.7200	0.2202	0.2862	0.2731	0.2180	0.2398
11.7300	0.2200	0.2860	0.2730	0.2179	0.2398
11.7400	0.2199	0.2859	0.2729	0.2177	0.2397
11.7500	0.2197	0.2857	0.2728	0.2175	0.2396
11.7600	0.2196	0.2855	0.2728	0.2174	0.2395
11.7700	0.2194	0.2854	0.2727	0.2172	0.2394
11.7800	0.2193	0.2852	0.2726	0.2171	0.2393
11.7900	0.2192	0.2850	0.2726	0.2169	0.2392
11.8000	0.2190	0.2849	0.2725	0.2167	0.2391
11.8100	0.2189	0.2847	0.2724	0.2166	0.2390
11.8200	0.2187	0.2845	0.2724	0.2164	0.2389
11.8300	0.2186	0.2844	0.2723	0.2163	0.2389
11.8400	0.2185	0.2842	0.2722	0.2161	0.2388
11.8500	0.2183	0.2840	0.2722	0.2159	0.2387
11.8600	0.2182	0.2839	0.2721	0.2158	0.2386
11.8700	0.2180	0.2837	0.2720	0.2156	0.2385
11.8800	0.2179	0.2836	0.2720	0.2155	0.2384
11.8900	0.2178	0.2834	0.2719	0.2153	0.2383
11.9000	0.2176	0.2832	0.2718	0.2152	0.2383
11.9100	0.2175	0.2831	0.2718	0.2150	0.2382
11.9200	0.2174	0.2829	0.2717	0.2149	0.2381
11.9300	0.2172	0.2828	0.2717	0.2147	0.2380
11.9400	0.2171	0.2826	0.2716	0.2146	0.2379
11.9500	0.2170	0.2825	0.2715	0.2144	0.2378
11.9600	0.2168	0.2823	0.2715	0.2143	0.2378
11.9700	0.2167	0.2821	0.2714	0.2141	0.2377
11.9800	0.2166	0.2820	0.2713	0.2140	0.2376
11.9900	0.2164	0.2818	0.2713	0.2138	0.2375
12.0000	0.2163	0.2817	0.2712	0.2137	0.2374
12.0100	0.2162	0.2815	0.2712	0.2135	0.2373
12.0200	0.2161	0.2814	0.2711	0.2134	0.2373
12.0300	0.2159	0.2812	0.2711	0.2132	0.2372
12.0400	0.2158	0.2811	0.2710	0.2131	0.2371
12.0500	0.2157	0.2809	0.2709	0.2129	0.2370
12.0600	0.2155	0.2808	0.2709	0.2128	0.2370
12.0700	0.2154	0.2806	0.2708	0.2126	0.2369
12.0800	0.2153	0.2805	0.2708	0.2125	0.2368
12.0900	0.2152	0.2804	0.2707	0.2124	0.2367
12.1000	0.2150	0.2802	0.2706	0.2122	0.2366
12.1100	0.2149	0.2801	0.2706	0.2121	0.2366
12.1200	0.2148	0.2799	0.2705	0.2119	0.2365
12.1300	0.2147	0.2798	0.2705	0.2118	0.2364
12.1400	0.2145	0.2796	0.2704	0.2117	0.2363
12.1500	0.2144	0.2795	0.2704	0.2115	0.2363
12.1600	0.2143	0.2794	0.2703	0.2114	0.2362
12.1700	0.2142	0.2792	0.2703	0.2112	0.2361
12.1800	0.2141	0.2791	0.2702	0.2111	0.2360
12.1900	0.2139	0.2789	0.2702	0.2110	0.2360
12.2000	0.2138	0.2788	0.2701	0.2108	0.2359
12.2100	0.2137	0.2787	0.2700	0.2107	0.2358
12.2200	0.2136	0.2785	0.2700	0.2106	0.2358
12.2300	0.2135	0.2784	0.2699	0.2104	0.2357
12.2400	0.2133	0.2782	0.2699	0.2103	0.2356
12.2500	0.2132	0.2781	0.2698	0.2102	0.2355
12.2600	0.2131	0.2780	0.2698	0.2100	0.2355
12.2700	0.2130	0.2778	0.2697	0.2099	0.2354
12.2800	0.2129	0.2777	0.2697	0.2098	0.2353
12.2900	0.2128	0.2776	0.2696	0.2096	0.2353
12.3000	0.2126	0.2774	0.2696	0.2095	0.2352
12.3100	0.2125	0.2773	0.2695	0.2094	0.2351
12.3200	0.2124	0.2772	0.2695	0.2092	0.2351
12.3300	0.2123	0.2771	0.2694	0.2091	0.2350
12.3400	0.2122	0.2769	0.2694	0.2090	0.2349
12.3500	0.2121	0.2768	0.2693	0.2089	0.2349
12.3600	0.2120	0.2767	0.2693	0.2087	0.2348
12.3700	0.2119	0.2765	0.2692	0.2086	0.2347
12.3800	0.2117	0.2764	0.2692	0.2085	0.2347
12.3900	0.2116	0.2763	0.2691	0.2083	0.2346
12.4000	0.2115	0.2762	0.2691	0.2082	0.2345
12.4100	0.2114	0.2760	0.2690	0.2081	0.2345
12.4200	0.2113	0.2759	0.2690	0.2080	0.2344
12.4300	0.2112	0.2758	0.2690	0.2078	0.2343
12.4400	0.2111	0.2757	0.2689	0.2077	0.2343
12.4500	0.2110	0.2755	0.2689	0.2076	0.2342
12.4600	0.2109	0.2754	0.2688	0.2075	0.2342
12.4700	0.2108	0.2753	0.2688	0.2074	0.2341
12.4800	0.2107	0.2752	0.2687	0.2072	0.2340
12.4900	0.2106	0.2751	0.2687	0.2071	0.2340
12.5000	0.2104	0.2749	0.2686	0.2070	0.2339
12.5100	0.2103	0.2748	0.2686	0.2069	0.2338
12.5200	0.2102	0.2747	0.2685	0.2068	0.2338
12.5300	0.2101	0.2746	0.2685	0.2066	0.2337
12.5400	0.2100	0.2745	0.2685	0.2065	0.2337
12.5500	0.2099	0.2743	0.2684	0.2064	0.2336
12.5600	0.2098	0.2742	0.2684	0.2063	0.2335
12.5700	0.2097	0.2741	0.2683	0.2062	0.2335
12.5800	0.2096	0.2740	0.2683	0.2060	0.2334
12.5900	0.2095	0.2739	0.2682	0.2059	0.2334
12.6000	0.2094	0.2738	0.2682	0.2058	0.2333
12.6100	0.2093	0.2736	0.2682	0.2057	0.2333
12.6200	0.2092	0.2735	0.2681	0.2056	0.2332
12.6300	0.2091	0.2734	0.2681	0.2055	0.2331
12.6400	0.2090	0.2733	0.2680	0.2054	0.2331
12.6500	0.2089	0.2732	0.2680	0.2052	0.2330
12.6600	0.2088	0.2731	0.2680	0.2051	0.2330
12.6700	0.2087	0.2730	0.2679	0.2050	0.2329
12.6800	0.2086	0.2729	0.2679	0.2049	0.2329
12.6900	0.2085	0.2727	0.2678	0.2048	0.2328
12.7000	0.2084	0.2726	0.2678	0.2047	0.2328
12.7100	0.2083	0.2725	0.2678	0.2046	0.2327
12.7200	0.2082	0.2724	0.2677	0.2045	0.2326
12.7300	0.2081	0.2723	0.2677	0.2044	0.2326
12.7400	0.2080	0.2722	0.2676	0.2042	0.2325
12.7500	0.2079	0.2721	0.2676	0.2041	0.2325
12.7600	0.2079	0.2720	0.2676	0.2040	0.2324
12.7700	0.2078	0.2719	0.2675	0.2039	0.2324
12.7800	0.2077	0.2718	0.2675	0.2038	0.2323
12.7900	0.2076	0.2717	0.2675	0.2037	0.2323
12.8000	0.2075	0.2716	0.2674	0.2036	0.2322
12.8100	0.2074	0.2715	0.2674	0.2035	0.2322
12.8200	0.2073	0.2714	0.2673	0.2034	0.2321
12.8300	0.2072	0.2713	0.2673	0.2033	0.2321
12.8400	0.2071	0.2712	0.2673	0.2032	0.2320
12.8500	0.2070	0.2711	0.2672	0.2031	0.2320
12.8600	0.2069	0.2710	0.2672	0.2030	0.2319
12.8700	0.2068	0.2709	0.2672	0.2029	0.2319
12.8800	0.2067	0.2708	0.2671	0.2028	0.2318
12.8900	0.2067	0.2707	0.2671	0.2027	0.2318
12.9000	0.2066	0.2706	0.2671	0.2026	0.2317
12.9100	0.2065	0.2705	0.2670	0.2025	0.2317
12.9200	0.2064	0.2704	0.2670	0.2024	0.2316
12.9300	0.2063	0.2703	0.2670	0.2023	0.2316
12.9400	0.2062	0.2702	0.2669	0.2022	0.2315
12.9500	0.2061	0.2701	0.2669	0.2021	0.2315
12.9600	0.2060	0.2700	0.2669	0.2020	0.2314
12.9700	0.2060	0.2699	0.2668	0.2019	0.2314
12.9800	0.2059	0.2698	0.2668	0.2018	0.2313
12.9900	0.2058	0.2697	0.2668	0.2017	0.2313
13.0000	0.2057	0.2696	0.2667	0.2016	0.2312
13.0100	0.2056	0.2695	0.2667	0.2015	0.2312
13.0200	0.2055	0.2694	0.2667	0.2014	0.2312
13.0300	0.2054	0.2693	0.2666	0.2013	0.2311
13.0400	0.2054	0.2692	0.2666	0.2012	0.2311
13.0500	0.2053	0.2691	0.2666	0.2011	0.2310
13.0600	0.2052	0.2690	0.2665	0.2010	0.2310
13.0700	0.2051	0.2689	0.2665	0.2009	0.2309
13.0800	0.2050	0.2688	0.2665	0.2008	0.2309
13.0900	0.2049	0.2688	0.2664	0.2007	0.2308
13.1000	0.2049	0.2687	0.2664	0.2006	0.2308
13.1100	0.2048	0.2686	0.2664	0.2005	0.2308
13.1200	0.2047	0.2685	0.2664	0.2004	0.2307
13.1300	0.2046	0.2684	0.2663	0.2003	0.2307
13.1400	0.2045	0.2683	0.2663	0.2002	0.2306
13.1500	0.2045	0.2682	0.2663	0.2001	0.2306
13.1600	0.2044	0.2681	0.2662	0.2000	0.2305
13.1700	0.2043	0.2680	0.2662	0.2000	0.2305
13.1800	0.2042	0.2680	0.2662	0.1999	0.2305
13.1900	0.2041	0.2679	0.2662	0.1998	0.2304
13.2000	0.2041	0.2678	0.2661	0.1997	0.2304
13.2100	0.2040	0.2677	0.2661	0.1996	0.2303
13.2200	0.2039	0.2676	0.2661	0.1995	0.2303
13.2300	0.2038	0.2675	0.2660	0.1994	0.2303
13.2400	0.2037	0.2674	0.2660	0.1993	0.2302
13.2500	0.2037	0.2674	0.2660	0.1992	0.2302
13.2600	0.2036	0.2673	0.2660	0.1992	0.2301
13.2700	0.2035	0.2672	0.2659	0.1991	0.2301
13.2800	0.2034	0.2671	0.2659	0.1990	0.2301
13.2900	0.2034	0.2670	0.2659	0.1989	0.2300
13.3000	0.2033	0.2670	0.2659	0.1988	0.2300
13.3100	0.2032	0.2669	0.2658	0.1987	0.2299
13.3200	0.2031	0.2668	0.2658	0.1986	0.2299
13.3300	0.2031	0.2667	0.2658	0.1985	0.2299
13.3400	0.2030	0.2666	0.2657	0.1985	0.2298
13.3500	0.2029	0.2665	0.2657	0.1984	0.2298
13.3600	0.2028	0.2665	0.2657	0.1983	0.2298
13.3700	0.2028	0.2664	0.2657	0.1982	0.2297
13.3800	0.2027	0.2663	0.2656	0.1981	0.2297
13.3900	0.2026	0.2662	0.2656	0.1980	0.2296
13.4000	0.2026	0.2662	0.2656	0.1980	0.2296
13.4100	0.2025	0.2661	0.2656	0.1979	0.2296
13.4200	0.2024	0.2660	0.2656	0.1978	0.2295
13.4300	0.2023	0.2659	0.2655	0.1977	0.2295
13.4400	0.2023	0.2658	0.2655	0.1976	0.2295
13.4500	0.2022	0.2658	0.2655	0.1976	0.2294
13.4600	0.2021	0.2657	0.2655	0.1975	0.2294
13.4700	0.2021	0.2656	0.2654	0.1974	0.2294
13.4800	0.2020	0.2655	0.2654	0.1973	0.2293
13.4900	0.2019	0.2655	0.2654	0.1972	0.2293
13.5000	0.2019	0.2654	0.2654	0.1972	0.2293
13.5100	0.2018	0.2653	0.2653	0.1971	0.2292
13.5200	0.2017	0.2653	0.2653	0.1970	0.2292
13.5300	0.2017	0.2652	0.2653	0.1969	0.2292
13.5400	0.2016	0.2651	0.2653	0.1968	0.2291
13.5500	0.2015	0.2650	0.2653	0.1968	0.2291
13.5600	0.2015	0.2650	0.2652	0.1967	0.2291
13.5700	0.2014	0.2649	0.2652	0.1966	0.2290
13.5800	0.2013	0.2648	0.2652	0.1965	0.2290
13.5900	0.2013	0.2648	0.2652	0.1965	0.2290
13.6000	0.2012	0.2647	0.2652	0.1964	0.2289
13.6100	0.2011	0.2646	0.2651	0.1963	0.2289
13.6200	0.2011	0.2645	0.2651	0.1962	0.2289
13.6300	0.2010	0.2645	0.2651	0.1962	0.2288
13.6400	0.2009	0.2644	0.2651	0.1961	0.2288
13.6500	0.2009	0.2643	0.2651	0.1960	0.2288
13.6600	0.2008	0.2643	0.2650	0.1959	0.2288
13.6700	0.2007	0.2642	0.2650	0.1959	0.2287
13.6800	0.2007	0.2641	0.2650	0.1958	0.2287
13.6900	0.2006	0.2641	0.2650	0.1957	0.2287
13.7000	0.2005	0.2640	0.2650	0.1956	0.2286
13.7100	0.2005	0.2639	0.2649	0.1956	0.2286
13.7200	0.2004	0.2639	0.2649	0.1955	0.2286
13.7300	0.2004	0.2638	0.2649	0.1954	0.2286
13.7400	0.2003	0.2637	0.2649	0.1953	0.2285
13.7500	0.2002	0.2637	0.2649	0.1953	0.2285
13.7600	0.2002	0.2636	0.2648	0.1952	0.2285
13.7700	0.2001	0.2636	0.2648	0.1951	0.2284
13.7800	0.2001	0.2635	0.2648	0.1951	0.2284
13.7900	0.2000	0.2634	0.2648	0.1950	0.2284
13.8000	0.1999	0.2634	0.2648	0.1949	0.2284
13.8100	0.1999	0.2633	0.2648	0.1949	0.2283
13.8200	0.1998	0.2632	0.2647	0.1948	0.2283
13.8300	0.1998	0.2632	0.2647	0.1947	0.2283
13.8400	0.1997	0.2631	0.2647	0.1947	0.2283
13.8500	0.1996	0.2631	0.2647	0.1946	0.2282
13.8600	0.1996	0.2630	0.2647	0.1945	0.2282
13.8700	0.1995	0.2629	0.2647	0.1944	0.2282
13.8800	0.1995	0.2629	0.2646	0.1944	0.2282
13.8900	0.1994	0.2628	0.2646	0.1943	0.2281
13.9000	0.1993	0.2628	0.2646	0.1942	0.2281
13.9100	0.1993	0.2627	0.2646	0.1942	0.2281
13.9200	0.1992	0.2626	0.2646	0.1941	0.2281
13.9300	0.1992	0.2626	0.2646	0.1940	0.2280
13.9400	0.1991	0.2625	0.2646	0.1940	0.2280
13.9500	0.1991	0.2625	0.2645	0.1939	0.2280
13.9600	0.1990	0.2624	0.2645	0.1939	0.2280
13.9700	0.1990	0.2624	0.2645	0.1938	0.2279
13.9800	0.1989	0.2623	0.2645	0.1937	0.2279
13.9900	0.1988	0.2622	0.2645	0.1937	0.2279
14.0000	0.1988	0.2622	0.2645	0.1936	0.2279
14.0100	0.1987	0.2621	0.2645	0.1935	0.2278
14.0200	0.1987	0.2621	0.2644	0.1935	0.2278
14.0300	0.1986	0.2620	0.2644	0.1934	0.2278
14.0400	0.1986	0.2620	0.2644	0.1933	0.2278
14.0500	0.1985	0.2619	0.2644	0.1933	0.2278
14.0600	0.1985	0.2619	0.2644	0.1932	0.2277
14.0700	0.1984	0.2618	0.2644	0.1932	0.2277
14.0800	0.1984	0.2618	0.2644	0.1931	0.2277
14.0900	0.1983	0.2617	0.2644	0.1930	0.2277
14.1000	0.1983	0.2616	0.2643	0.1930	0.2276
14.1100	0.1982	0.2616	0.2643	0.1929	0.2276
14.1200	0.1982	0.2615	0.2643	0.1929	0.2276
14.1300	0.1981	0.2615	0.2643	0.1928	0.2276
14.1400	0.1981	0.2614	0.2643	0.1927	0.2276
14.1500	0.1980	0.2614	0.2643	0.1927	0.2275
14.1600	0.1980	0.2613	0.2643	0.1926	0.2275
14.1700	0.1979	0.2613	0.2643	0.1926	0.2275
14.1800	0.1979	0.2612	0.2643	0.1925	0.2275
14.1900	0.1978	0.2612	0.2642	0.1924	0.2275
14.2000	0.1978	0.2611	0.2642	0.1924	0.2275
14.2100	0.1977	0.2611	0.2642	0.1923	0.2274
14.2200	0.1977	0.2610	0.2642	0.1923	0.2274
14.2300	0.1976	0.2610	0.2642	0.1922	0.2274
14.2400	0.1976	0.2609	0.2642	0.1922	0.2274
14.2500	0.1975	0.2609	0.2642	0.1921	0.2274
14.2600	0.1975	0.2609	0.2642	0.1920	0.2273
14.2700	0.1974	0.2608	0.2642	0.1920	0.2273
14.2800	0.1974	0.2608	0.2642	0.1919	0.2273
14.2900	0.1973	0.2607	0.2641	0.1919	0.2273
14.3000	0.1973	0.2607	0.2641	0.1918	0.2273
14.3100	0.1972	0.2606	0.2641	0.1918	0.2273
14.3200	0.1972	0.2606	0.2641	0.1917	0.2272
14.3300	0.1971	0.2605	0.2641	0.1917	0.2272
14.3400	0.1971	0.2605	0.2641	0.1916	0.2272
14.3500	0.1970	0.2604	0.2641	0.1915	0.2272
14.3600	0.1970	0.2604	0.2641	0.1915	0.2272
14.3700	0.1970	0.2604	0.2641	0.1914	0.2272
14.3800	0.1969	0.2603	0.2641	0.1914	0.2271
14.3900	0.1969	0.2603	0.2641	0.1913	0.2271
14.4000	0.1968	0.2602	0.2641	0.1913	0.2271
14.4100	0.1968	0.2602	0.2640	0.1912	0.2271
14.4200	0.1967	0.2601	0.2640	0.1912	0.2271
14.4300	0.1967	0.2601	0.2640	0.1911	0.2271
14.4400	0.1966	0.2601	0.2640	0.1911	0.2271
14.4500	0.1966	0.2600	0.2640	0.1910	0.2270
14.4600	0.1966	0.2600	0.2640	0.1910	0.2270
14.4700	0.1965	0.2599	0.2640	0.1909	0.2270
14.4800	0.1965	0.2599	0.2640	0.1909	0.2270
14.4900	0.1964	0.2599	0.2640	0.1908	0.2270
14.5000	0.1964	0.2598	0.2640	0.1908	0.2270
14.5100	0.1964	0.2598	0.2640	0.1907	0.2270
14.5200	0.1963	0.2597	0.2640	0.1907	0.2270
14.5300	0.1963	0.2597	0.2640	0.1906	0.2269
14.5400	0.1962	0.2597	0.2640	0.1906	0.2269
14.5500	0.1962	0.2596	0.2640	0.1905	0.2269
14.5600	0.1961	0.2596	0.2640	0.1905	0.2269
14.5700	0.1961	0.2596	0.2640	0.1904	0.2269
14.5800	0.1961	0.2595	0.2640	0.1904	0.2269
14.5900	0.1960	0.2595	0.2640	0.1903	0.2269
14.6000	0.1960	0.2594	0.2639	0.1903	0.2269
14.6100	0.1959	0.2594	0.2639	0.1902	0.2269
14.6200	0.1959	0.2594	0.2639	0.1902	0.2268
14.6300	0.1959	0.2593	0.2639	0.1901	0.2268
14.6400	0.1958	0.2593	0.2639	0.1901	0.2268
14.6500	0.1958	0.2593	0.2639	0.1901	0.2268
14.6600	0.1958	0.2592	0.2639	0.1900	0.2268
14.6700	0.1957	0.2592	0.2639	0.1900	0.2268
14.6800	0.1957	0.2592	0.2639	0.1899	0.2268
14.6900	0.1956	0.2591	0.2639	0.1899	0.2268
14.7000	0.1956	0.2591	0.2639	0.1898	0.2268
14.7100	0.1956	0.2591	0.2639	0.1898	0.2268
14.7200	0.1955	0.2590	0.2639	0.1897	0.2268
14.7300	0.1955	0.2590	0.2639	0.1897	0.2267
14.7400	0.1955	0.2590	0.2639	0.1897	0.2267
14.7500	0.1954	0.2589	0.2639	0.1896	0.2267
14.7600	0.1954	0.2589	0.2639	0.1896	0.2267
14.7700	0.1954	0.2589	0.2639	0.1895	0.2267
14.7800	0.1953	0.2588	0.2639	0.1895	0.2267
14.7900	0.1953	0.2588	0.2639	0.1894	0.2267
14.8000	0.1952	0.2588	0.2639	0.1894	0.2267
14.8100	0.1952	0.2588	0.2639	0.1894	0.2267
14.8200	0.1952	0.2587	0.2639	0.1893	0.2267
14.8300	0.1951	0.2587	0.2639	0.1893	0.2267
14.8400	0.1951	0.2587	0.2639	0.1892	0.2267
14.8500	0.1951	0.2586	0.2639	0.1892	0.2267
14.8600	0.1950	0.2586	0.2639	0.1891	0.2267
14.8700	0.1950	0.2586	0.2639	0.1891	0.2267
14.8800	0.1950	0.2586	0.2639	0.1891	0.2267
14.8900	0.1949	0.2585	0.2639	0.1890	0.2266
14.9000	0.1949	0.2585	0.2639	0.1890	0.2266
14.9100	0.1949	0.2585	0.2639	0.1889	0.2266
14.9200	0.1949	0.2585	0.2639	0.1889	0.2266
14.9300	0.1948	0.2584	0.2639	0.1889	0.2266
14.9400	0.1948	0.2584	0.2639	0.1888	0.2266
14.9500	0.1948	0.2584	0.2639	0.1888	0.2266
14.9600	0.1947	0.2584	0.2639	0.1888	0.2266
14.9700	0.1947	0.2583	0.2639	0.1887	0.2266
14.9800	0.1947	0.2583	0.2639	0.1887	0.2266
14.9900	0.1946	0.2583	0.2639	0.1886	0.2266
15.0000	0.1946	0.2583	0.2639	0.1886	0.2266
15.0100	0.1946	0.2582	0.2640	0.1886	0.2266
15.0200	0.1945	0.2582	0.2640	0.1885	0.2266
15.0300	0.1945	0.2582	0.2640	0.1885	0.2266
15.0400	0.1945	0.2582	0.2640	0.1885	0.2266
15.0500	0.1945	0.2582	0.2640	0.1884	0.2266
15.0600	0.1944	0.2581	0.2640	0.1884	0.2266
15.0700	0.1944	0.2581	0.2640	0.1884	0.2266
15.0800	0.1944	0.2581	0.2640	0.1883	0.2266
15.0900	0.1943	0.2581	0.2640	0.1883	0.2266
15.1000	0.1943	0.2580	0.2640	0.1882	0.2266
15.1100	0.1943	0.2580	0.2640	0.1882	0.2266
15.1200	0.1943	0.2580	0.2640	0.1882	0.2266
15.1300	0.1942	0.2580	0.2640	0.1881	0.2266
15.1400	0.1942	0.2580	0.2640	0.1881	0.2266
15.1500	0.1942	0.2580	0.2640	0.1881	0.2266
15.1600	0.1942	0.2579	0.2640	0.1880	0.2266
15.1700	0.1941	0.2579	0.2640	0.1880	0.2266
15.1800	0.1941	0.2579	0.2641	0.1880	0.2266
15.1900	0.1941	0.2579	0.2641	0.1879	0.2266
15.2000	0.1941	0.2579	0.2641	0.1879	0.2266
15.2100	0.1940	0.2579	0.2641	0.1879	0.2266
15.2200	0.1940	0.2578	0.2641	0.1879	0.2266
15.2300	0.1940	0.2578	0.2641	0.1878	0.2266
15.2400	0.1940	0.2578	0.2641	0.1878	0.2266
15.2500	0.1939	0.2578	0.2641	0.1878	0.2267
15.2600	0.1939	0.2578	0.2641	0.1877	0.2267
15.2700	0.1939	0.2578	0.2641	0.1877	0.2267
15.2800	0.1939	0.2578	0.2641	0.1877	0.2267
15.2900	0.1938	0.2577	0.2642	0.1876	0.2267
15.3000	0.1938	0.2577	0.2642	0.1876	0.2267
15.3100	0.1938	0.2577	0.2642	0.1876	0.2267
15.3200	0.1938	0.2577	0.2642	0.1876	0.2267
15.3300	0.1938	0.2577	0.2642	0.1875	0.2267
15.3400	0.1937	0.2577	0.2642	0.1875	0.2267
15.3500	0.1937	0.2577	0.2642	0.1875	0.2267
15.3600	0.1937	0.2577	0.2642	0.1874	0.2267
15.3700	0.1937	0.2577	0.2642	0.1874	0.2267
15.3800	0.1937	0.2576	0.2643	0.1874	0.2267
15.3900	0.1936	0.2576	0.2643	0.1874	0.2267
15.4000	0.1936	0.2576	0.2643	0.1873	0.2268
15.4100	0.1936	0.2576	0.2643	0.1873	0.2268
15.4200	0.1936	0.2576	0.2643	0.1873	0.2268
15.4300	0.1936	0.2576	0.2643	0.1873	0.2268
15.4400	0.1935	0.2576	0.2643	0.1872	0.2268
15.4500	0.1935	0.2576	0.2644	0.1872	0.2268
15.4600	0.1935	0.2576	0.2644	0.1872	0.2268
15.4700	0.1935	0.2576	0.2644	0.1871	0.2268
15.4800	0.1935	0.2576	0.2644	0.1871	0.2268
15.4900	0.1935	0.2576	0.2644	0.1871	0.2268
15.5000	0.1934	0.2576	0.2644	0.1871	0.2269
15.5100	0.1934	0.2576	0.2644	0.1871	0.2269
15.5200	0.1934	0.2576	0.2645	0.1870	0.2269
15.5300	0.1934	0.2576	0.2645	0.1870	0.2269
15.5400	0.1934	0.2576	0.2645	0.1870	0.2269
15.5500	0.1934	0.2576	0.2645	0.1870	0.2269
15.5600	0.1933	0.2576	0.2645	0.1869	0.2269
15.5700	0.1933	0.2576	0.2646	0.1869	0.2269
15.5800	0.1933	0.2576	0.2646	0.1869	0.2270
15.5900	0.1933	0.2576	0.2646	0.1869	0.2270
15.6000	0.1933	0.2576	0.2646	0.1869	0.2270
15.6100	0.1933	0.2576	0.2646	0.1868	0.2270
15.6200	0.1933	0.2576	0.2646	0.1868	0.2270
15.6300	0.1932	0.2576	0.2647	0.1868	0.2270
15.6400	0.1932	0.2576	0.2647	0.1868	0.2271
15.6500	0.1932	0.2576	0.2647	0.1867	0.2271
15.6600	0.1932	0.2576	0.2647	0.1867	0.2271
15.6700	0.1932	0.2576	0.2648	0.1867	0.2271
15.6800	0.1932	0.2576	0.2648	0.1867	0.2271
15.6900	0.1932	0.2576	0.2648	0.1867	0.2271
15.7000	0.1932	0.2576	0.2648	0.1867	0.2272
15.7100	0.1931	0.2576	0.2648	0.1866	0.2272
15.7200	0.1931	0.2576	0.2649	0.1866	0.2272
15.7300	0.1931	0.2576	0.2649	0.1866	0.2272
15.7400	0.1931	0.2576	0.2649	0.1866	0.2272
15.7500	0.1931	0.2576	0.2649	0.1866	0.2273
15.7600	0.1931	0.2576	0.2650	0.1865	0.2273
15.7700	0.1931	0.2576	0.2650	0.1865	0.2273
15.7800	0.1931	0.2576	0.2650	0.1865	0.2273
15.7900	0.1931	0.2576	0.2650	0.1865	0.2274
15.8000	0.1931	0.2577	0.2651	0.1865	0.2274
15.8100	0.1930	0.2577	0.2651	0.1865	0.2274
15.8200	0.1930	0.2577	0.2651	0.1865	0.2274
15.8300	0.1930	0.2577	0.2651	0.1864	0.2274
15.8400	0.1930	0.2577	0.2652	0.1864	0.2275
15.8500	0.1930	0.2577	0.2652	0.1864	0.2275
15.8600	0.1930	0.2577	0.2652	0.1864	0.2275
15.8700	0.1930	0.2577	0.2652	0.1864	0.2275
15.8800	0.1930	0.2577	0.2653	0.1864	0.2276
15.8900	0.1930	0.2578	0.2653	0.1864	0.2276
15.9000	0.1930	0.2578	0.2653	0.1863	0.2276
15.9100	0.1930	0.2578	0.2654	0.1863	0.2277
15.9200	0.1930	0.2578	0.2654	0.1863	0.2277
15.9300	0.1930	0.2578	0.2654	0.1863	0.2277
15.9400	0.1930	0.2578	0.2655	0.1863	0.2277
15.9500	0.1930	0.2579	0.2655	0.1863	0.2278
15.9600	0.1930	0.2579	0.2655	0.1863	0.2278
15.9700	0.1930	0.2579	0.2656	0.1863	0.2278
15.9800	0.1930	0.2579	0.2656	0.1863	0.2279
15.9900	0.1930	0.2579	0.2656	0.1863	0.2279
16.0000	0.1930	0.2580	0.2657	0.1862	0.2279
16.0100	0.1930	0.2580	0.2657	0.1862	0.2279
16.0200	0.1930	0.2580	0.2657	0.1862	0.2280
16.0300	0.1930	0.2580	0.2658	0.1862	0.2280
16.0400	0.1930	0.2580	0.2658	0.1862	0.2280
16.0500	0.1930	0.2581	0.2658	0.1862	0.2281
16.0600	0.1930	0.2581	0.2659	0.1862	0.2281
16.0700	0.1930	0.2581	0.2659	0.1862	0.2282
16.0800	0.1930	0.2581	0.2659	0.1862	0.2282
16.0900	0.1930	0.2582	0.2660	0.1862	0.2282
16.1000	0.1930	0.2582	0.2660	0.1862	0.2283
16.1100	0.1930	0.2582	0.2661	0.1862	0.2283
16.1200	0.1930	0.2583	0.2661	0.1862	0.2283
16.1300	0.1930	0.2583	0.2661	0.1862	0.2284
16.1400	0.1930	0.2583	0.2662	0.1862	0.2284
16.1500	0.1930	0.2583	0.2662	0.1862	0.2285
16.1600	0.1930	0.2584	0.2663	0.1862	0.2285
16.1700	0.1930	0.2584	0.2663	0.1861	0.2285
16.1800	0.1930	0.2584	0.2663	0.1861	0.2286
16.1900	0.1930	0.2585	0.2664	0.1861	0.2286
16.2000	0.1930	0.2585	0.2664	0.1861	0.2287
16.2100	0.1930	0.2585	0.2665	0.1861	0.2287
16.2200	0.1930	0.2586	0.2665	0.1861	0.2287
16.2300	0.1930	0.2586	0.2666	0.1861	0.2288
16.2400	0.1930	0.2586	0.2666	0.1861	0.2288
16.2500	0.1931	0.2587	0.2667	0.1861	0.2289
16.2600	0.1931	0.2587	0.2667	0.1861	0.2289
16.2700	0.1931	0.2588	0.2668	0.1861	0.2290
16.2800	0.1931	0.2588	0.2668	0.1861	0.2290
16.2900	0.1931	0.2588	0.2669	0.1861	0.2291
16.3000	0.1931	0.2589	0.2669	0.1862	0.2291
16.3100	0.1931	0.2589	0.2670	0.1862	0.2292
16.3200	0.1931	0.2590	0.2670	0.1862	0.2292
16.3300	0.1931	0.2590	0.2671	0.1862	0.2293
16.3400	0.1931	0.2590	0.2671	0.1862	0.2293
16.3500	0.1932	0.2591	0.2672	0.1862	0.2294
16.3600	0.1932	0.2591	0.2672	0.1862	0.2294
16.3700	0.1932	0.2592	0.2673	0.1862	0.2295
16.3800	0.1932	0.2592	0.2673	0.1862	0.2295
16.3900	0.1932	0.2593	0.2674	0.1862	0.2296
16.4000	0.1932	0.2593	0.2674	0.1862	0.2296
16.4100	0.1933	0.2594	0.2675	0.1862	0.2297
16.4200	0.1933	0.2594	0.2676	0.1862	0.2298
16.4300	0.1933	0.2595	0.2676	0.1862	0.2298
16.4400	0.1933	0.2595	0.2677	0.1862	0.2299
16.4500	0.1933	0.2596	0.2677	0.1862	0.2299
16.4600	0.1933	0.2596	0.2678	0.1863	0.2300
16.4700	0.1934	0.2597	0.2679	0.1863	0.2300
16.4800	0.1934	0.2598	0.2679	0.1863	0.2301
16.4900	0.1934	0.2598	0.2680	0.1863	0.2302
16.5000	0.1934	0.2599	0.2680	0.1863	0.2302
16.5100	0.1934	0.2599	0.2681	0.1863	0.2303
16.5200	0.1935	0.2600	0.2682	0.1863	0.2304
16.5300	0.1935	0.2601	0.2682	0.1863	0.2304
16.5400	0.1935	0.2601	0.2683	0.1863	0.2305
16.5500	0.1935	0.2602	0.2684	0.1864	0.2306
16.5600	0.1936	0.2602	0.2684	0.1864	0.2306
16.5700	0.1936	0.2603	0.2685	0.1864	0.2307
16.5800	0.1936	0.2604	0.2686	0.1864	0.2308
16.5900	0.1936	0.2604	0.2686	0.1864	0.2308
16.6000	0.1937	0.2605	0.2687	0.1864	0.2309
16.6100	0.1937	0.2606	0.2688	0.1865	0.2310
16.6200	0.1937	0.2607	0.2689	0.1865	0.2311
16.6300	0.1937	0.2607	0.2689	0.1865	0.2311
16.6400	0.1938	0.2608	0.2690	0.1865	0.2312
16.6500	0.1938	0.2609	0.2691	0.1865	0.2313
16.6600	0.1938	0.2609	0.2692	0.1866	0.2314
16.6700	0.1939	0.2610	0.2692	0.1866	0.2314
16.6800	0.1939	0.2611	0.2693	0.1866	0.2315
16.6900	0.1939	0.2612	0.2694	0.1866	0.2316
16.7000	0.1940	0.2613	0.2695	0.1866	0.2317
16.7100	0.1940	0.2613	0.2696	0.1867	0.2318
16.7200	0.1940	0.2614	0.2696	0.1867	0.2318
16.7300	0.1941	0.2615	0.2697	0.1867	0.2319
16.7400	0.1941	0.2616	0.2698	0.1867	0.2320
16.7500	0.1941	0.2617	0.2699	0.1868	0.2321
16.7600	0.1942	0.2618	0.2700	0.1868	0.2322
16.7700	0.1942	0.2618	0.2701	0.1868	0.2323
16.7800	0.1942	0.2619	0.2702	0.1869	0.2324
16.7900	0.1943	0.2620	0.2702	0.1869	0.2325
16.8000	0.1943	0.2621	0.2703	0.1869	0.2326
16.8100	0.1944	0.2622	0.2704	0.1869	0.2326
16.8200	0.1944	0.2623	0.2705	0.1870	0.2327
16.8300	0.1944	0.2624	0.2706	0.1870	0.2328
16.8400	0.1945	0.2625	0.2707	0.1870	0.2329
16.8500	0.1945	0.2626	0.2708	0.1871	0.2330
16.8600	0.1946	0.2627	0.2709	0.1871	0.2331
16.8700	0.1946	0.2628	0.2710	0.1871	0.2332
16.8800	0.1947	0.2629	0.2711	0.1872	0.2333
16.8900	0.1947	0.2630	0.2712	0.1872	0.2334
16.9000	0.1948	0.2631	0.2713	0.1872	0.2335
16.9100	0.1948	0.2632	0.2714	0.1873	0.2336
16.9200	0.1948	0.2633	0.2715	0.1873	0.2338
16.9300	0.1949	0.2634	0.2716	0.1874	0.2339
16.9400	0.1949	0.2635	0.2717	0.1874	0.2340
16.9500	0.1950	0.2637	0.2718	0.1874	0.2341
16.9600	0.1951	0.2638	0.2719	0.1875	0.2342
16.9700	0.1951	0.2639	0.2720	0.1875	0.2343
16.9800	0.1952	0.2640	0.2722	0.1876	0.2344
16.9900	0.1952	0.2641	0.2723	0.1876	0.2345
17.0000	0.1953	0.2643	0.2724	0.1876	0.2347
17.0100	0.1953	0.2644	0.2725	0.1877	0.2348
17.0200	0.1954	0.2645	0.2726	0.1877	0.2349
17.0300	0.1954	0.2646	0.2727	0.1878	0.2350
17.0400	0.1955	0.2648	0.2729	0.1878	0.2352
17.0500	0.1956	0.2649	0.2730	0.1879	0.2353
17.0600	0.1956	0.2650	0.2731	0.1879	0.2354
17.0700	0.1957	0.2652	0.2732	0.1880	0.2355
17.0800	0.1958	0.2653	0.2734	0.1880	0.2357
17.0900	0.1958	0.2654	0.2735	0.1881	0.2358
17.1000	0.1959	0.2656	0.2736	0.1881	0.2359
17.1100	0.1960	0.2657	0.2737	0.1882	0.2361
17.1200	0.1960	0.2659	0.2739	0.1882	0.2362
17.1300	0.1961	0.2660	0.2740	0.1883	0.2363
17.1400	0.1962	0.2661	0.2741	0.1884	0.2365
17.1500	0.1962	0.2663	0.2743	0.1884	0.2366
17.1600	0.1963	0.2664	0.2744	0.1885	0.2368
17.1700	0.1964	0.2666	0.2746	0.1885	0.2369
17.1800	0.1964	0.2667	0.2747	0.1886	0.2371
17.1900	0.1965	0.2669	0.2748	0.1887	0.2372
17.2000	0.1966	0.2671	0.2750	0.1887	0.2374
17.2100	0.1967	0.2672	0.2751	0.1888	0.2375
17.2200	0.1968	0.2674	0.2753	0.1888	0.2377
17.2300	0.1968	0.2676	0.2754	0.1889	0.2378
17.2400	0.1969	0.2677	0.2756	0.1890	0.2380
17.2500	0.1970	0.2679	0.2758	0.1890	0.2382
17.2600	0.1971	0.2681	0.2759	0.1891	0.2383
17.2700	0.1972	0.2682	0.2761	0.1892	0.2385
17.2800	0.1973	0.2684	0.2762	0.1893	0.2386
17.2900	0.1973	0.2686	0.2764	0.1893	0.2388
17.3000	0.1974	0.2688	0.2766	0.1894	0.2390
17.3100	0.1975	0.2690	0.2767	0.1895	0.2392
17.3200	0.1976	0.2691	0.2769	0.1896	0.2393
17.3300	0.1977	0.2693	0.2771	0.1896	0.2395
17.3400	0.1978	0.2695	0.2772	0.1897	0.2397
17.3500	0.1979	0.2697	0.2774	0.1898	0.2399
17.3600	0.1980	0.2699	0.2776	0.1899	0.2401
17.3700	0.1981	0.2701	0.2778	0.1900	0.2402
17.3800	0.1982	0.2703	0.2779	0.1900	0.2404
17.3900	0.1983	0.2705	0.2781	0.1901	0.2406
17.4000	0.1984	0.2707	0.2783	0.1902	0.2408
17.4100	0.1985	0.2709	0.2785	0.1903	0.2410
17.4200	0.1986	0.2712	0.2787	0.1904	0.2412
17.4300	0.1987	0.2714	0.2789	0.1905	0.2414
17.4400	0.1988	0.2716	0.2791	0.1906	0.2416
17.4500	0.1989	0.2718	0.2793	0.1907	0.2418
17.4600	0.1990	0.2720	0.2795	0.1908	0.2420
17.4700	0.1992	0.2723	0.2797	0.1908	0.2423
17.4800	0.1993	0.2725	0.2799	0.1909	0.2425
17.4900	0.1994	0.2727	0.2801	0.1910	0.2427
17.5000	0.1995	0.2730	0.2803	0.1911	0.2429
17.5100	0.1996	0.2732	0.2805	0.1912	0.2431
17.5200	0.1997	0.2734	0.2807	0.1913	0.2433
17.5300	0.1999	0.2737	0.2809	0.1915	0.2436
17.5400	0.2000	0.2739	0.2811	0.1916	0.2438
17.5500	0.2001	0.2742	0.2814	0.1917	0.2440
17.5600	0.2002	0.2744	0.2816	0.1918	0.2443
17.5700	0.2004	0.2747	0.2818	0.1919	0.2445
17.5800	0.2005	0.2749	0.2820	0.1920	0.2448
17.5900	0.2006	0.2752	0.2823	0.1921	0.2450
17.6000	0.2008	0.2755	0.2825	0.1922	0.2453
17.6100	0.2009	0.2758	0.2827	0.1923	0.2455
17.6200	0.2010	0.2760	0.2830	0.1925	0.2458
17.6300	0.2012	0.2763	0.2832	0.1926	0.2460
17.6400	0.2013	0.2766	0.2835	0.1927	0.2463
17.6500	0.2015	0.2769	0.2837	0.1928	0.2465
17.6600	0.2016	0.2772	0.2840	0.1930	0.2468
17.6700	0.2018	0.2775	0.2842	0.1931	0.2471
17.6800	0.2019	0.2778	0.2845	0.1932	0.2474
17.6900	0.2021	0.2781	0.2848	0.1933	0.2476
17.7000	0.2022	0.2784	0.2850	0.1935	0.2479
17.7100	0.2024	0.2787	0.2853	0.1936	0.2482
17.7200	0.2025	0.2790	0.2856	0.1938	0.2485
17.7300	0.2027	0.2793	0.2858	0.1939	0.2488
17.7400	0.2029	0.2796	0.2861	0.1940	0.2491
17.7500	0.2030	0.2799	0.2864	0.1942	0.2494
17.7600	0.2032	0.2803	0.2867	0.1943	0.2497
17.7700	0.2034	0.2806	0.2870	0.1945	0.2500
17.7800	0.2035	0.2809	0.2873	0.1946	0.2503
17.7900	0.2037	0.2813	0.2876	0.1948	0.2506
17.8000	0.2039	0.2816	0.2879	0.1949	0.2509
17.8100	0.2041	0.2820	0.2882	0.1951	0.2513
17.8200	0.2043	0.2823	0.2885	0.1952	0.2516
17.8300	0.2044	0.2827	0.2888	0.1954	0.2519
17.8400	0.2046	0.2831	0.2891	0.1956	0.2523
17.8500	0.2048	0.2834	0.2894	0.1957	0.2526
17.8600	0.2050	0.2838	0.2897	0.1959	0.2529
17.8700	0.2052	0.2842	0.2901	0.1961	0.2533
17.8800	0.2054	0.2846	0.2904	0.1962	0.2536
17.8900	0.2056	0.2850	0.2907	0.1964	0.2540
17.9000	0.2058	0.2854	0.2911	0.1966	0.2544
17.9100	0.2060	0.2857	0.2914	0.1968	0.2547
17.9200	0.2062	0.2862	0.2918	0.1969	0.2551
17.9300	0.2064	0.2866	0.2921	0.1971	0.2555
17.9400	0.2066	0.2870	0.2925	0.1973	0.2558
17.9500	0.2069	0.2874	0.2928	0.1975	0.2562
17.9600	0.2071	0.2878	0.2932	0.1977	0.2566
17.9700	0.2073	0.2883	0.2936	0.1979	0.2570
17.9800	0.2075	0.2887	0.2939	0.1981	0.2574
17.9900	0.2078	0.2891	0.2943	0.1983	0.2578
18.0000	0.2080	0.2896	0.2947	0.1985	0.2582
18.0100	0.2082	0.2900	0.2951	0.1987	0.2587
18.0200	0.2085	0.2905	0.2955	0.1989	0.2591
18.0300	0.2087	0.2910	0.2959	0.1991	0.2595
18.0400	0.2090	0.2914	0.2963	0.1993	0.2599
18.0500	0.2092	0.2919	0.2967	0.1995	0.2604
18.0600	0.2095	0.2924	0.2971	0.1998	0.2608
18.0700	0.2097	0.2929	0.2975	0.2000	0.2613
18.0800	0.2100	0.2934	0.2980	0.2002	0.2617
18.0900	0.2102	0.2939	0.2984	0.2004	0.2622
18.1000	0.2105	0.2944	0.2988	0.2007	0.2627
18.1100	0.2108	0.2949	0.2993	0.2009	0.2631
18.1200	0.2110	0.2955	0.2997	0.2011	0.2636
18.1300	0.2113	0.2960	0.3002	0.2014	0.2641
18.1400	0.2116	0.2965	0.3006	0.2016	0.2646
18.1500	0.2119	0.2971	0.3011	0.2019	0.2651
18.1600	0.2122	0.2976	0.3016	0.2021	0.2656
18.1700	0.2124	0.2982	0.3020	0.2024	0.2661
18.1800	0.2127	0.2988	0.3025	0.2026	0.2666
18.1900	0.2130	0.2993	0.3030	0.2029	0.2672
18.2000	0.2133	0.2999	0.3035	0.2032	0.2677
18.2100	0.2136	0.3005	0.3040	0.2034	0.2682
18.2200	0.2140	0.3011	0.3045	0.2037	0.2688
18.2300	0.2143	0.3017	0.3050	0.2040	0.2693
18.2400	0.2146	0.3023	0.3055	0.2043	0.2699
18.2500	0.2149	0.3030	0.3061	0.2046	0.2705
18.2600	0.2153	0.3036	0.3066	0.2048	0.2710
18.2700	0.2156	0.3042	0.3071	0.2051	0.2716
18.2800	0.2159	0.3049	0.3077	0.2054	0.2722
18.2900	0.2163	0.3055	0.3082	0.2057	0.2728
18.3000	0.2166	0.3062	0.3088	0.2060	0.2734
18.3100	0.2170	0.3069	0.3094	0.2064	0.2740
18.3200	0.2173	0.3076	0.3100	0.2067	0.2747
18.3300	0.2177	0.3083	0.3105	0.2070	0.2753
18.3400	0.2180	0.3090	0.3111	0.2073	0.2759
18.3500	0.2184	0.3097	0.3117	0.2076	0.2766
18.3600	0.2188	0.3104	0.3123	0.2080	0.2773
18.3700	0.2192	0.3111	0.3130	0.2083	0.2779
18.3800	0.2196	0.3119	0.3136	0.2086	0.2786
18.3900	0.2199	0.3126	0.3142	0.2090	0.2793
18.4000	0.2203	0.3134	0.3148	0.2093	0.2800
18.4100	0.2207	0.3142	0.3155	0.2097	0.2807
18.4200	0.2212	0.3149	0.3162	0.2101	0.2814
18.4300	0.2216	0.3157	0.3168	0.2104	0.2821
18.4400	0.2220	0.3165	0.3175	0.2108	0.2829
18.4500	0.2224	0.3174	0.3182	0.2112	0.2836
18.4600	0.2228	0.3182	0.3189	0.2116	0.2844
18.4700	0.2233	0.3190	0.3196	0.2119	0.2851
18.4800	0.2237	0.3199	0.3203	0.2123	0.2859
18.4900	0.2242	0.3207	0.3210	0.2127	0.2867
18.5000	0.2246	0.3216	0.3218	0.2131	0.2875
18.5100	0.2251	0.3225	0.3225	0.2135	0.2883
18.5200	0.2256	0.3234	0.3232	0.2140	0.2891
18.5300	0.2260	0.3243	0.3240	0.2144	0.2899
18.5400	0.2265	0.3252	0.3248	0.2148	0.2908
18.5500	0.2270	0.3262	0.3255	0.2152	0.2916
18.5600	0.2275	0.3271	0.3263	0.2157	0.2925
18.5700	0.2280	0.3281	0.3271	0.2161	0.2934
18.5800	0.2285	0.3290	0.3280	0.2166	0.2943
18.5900	0.2290	0.3300	0.3288	0.2170	0.2952
18.6000	0.2295	0.3310	0.3296	0.2175	0.2961
18.6100	0.2301	0.3321	0.3305	0.2179	0.2970
18.6200	0.2306	0.3331	0.3313	0.2184	0.2980
18.6300	0.2311	0.3341	0.3322	0.2189	0.2989
18.6400	0.2317	0.3352	0.3331	0.2194	0.2999
18.6500	0.2323	0.3363	0.3340	0.2199	0.3009
18.6600	0.2328	0.3374	0.3349	0.2204	0.3019
18.6700	0.2334	0.3385	0.3358	0.2209	0.3029
18.6800	0.2340	0.3396	0.3367	0.2214	0.3039
18.6900	0.2346	0.3407	0.3377	0.2220	0.3049
18.7000	0.2352	0.3419	0.3386	0.2225	0.3060
18.7100	0.2358	0.3431	0.3396	0.2230	0.3070
18.7200	0.2364	0.3442	0.3406	0.2236	0.3081
18.7300	0.2370	0.3454	0.3416	0.2241	0.3092
18.7400	0.2377	0.3467	0.3426	0.2247	0.3103
18.7500	0.2383	0.3479	0.3436	0.2253	0.3114
18.7600	0.2390	0.3492	0.3446	0.2258	0.3126
18.7700	0.2396	0.3504	0.3457	0.2264	0.3137
18.7800	0.2403	0.3517	0.3468	0.2270	0.3149
18.7900	0.2410	0.3530	0.3478	0.2276	0.3161
18.8000	0.2417	0.3544	0.3489	0.2282	0.3173
18.8100	0.2424	0.3557	0.3500	0.2289	0.3186
18.8200	0.2431	0.3571	0.3512	0.2295	0.3198
18.8300	0.2438	0.3585	0.3523	0.2301	0.3211
18.8400	0.2445	0.3599	0.3535	0.2308	0.3223
18.8500	0.2453	0.3613	0.3547	0.2314	0.3236
18.8600	0.2460	0.3627	0.3558	0.2321	0.3250
18.8700	0.2468	0.3642	0.3571	0.2328	0.3263
18.8800	0.2475	0.3657	0.3583	0.2335	0.3277
18.8900	0.2483	0.3672	0.3595	0.2342	0.3290
18.9000	0.2491	0.3688	0.3608	0.2349	0.3304
18.9100	0.2499	0.3703	0.3620	0.2356	0.3318
18.9200	0.2507	0.3719	0.3633	0.2363	0.3333
18.9300	0.2516	0.3735	0.3646	0.2371	0.3347
18.9400	0.2524	0.3751	0.3660	0.2378	0.3362
18.9500	0.2533	0.3767	0.3673	0.2386	0.3377
18.9600	0.2541	0.3784	0.3687	0.2393	0.3392
18.9700	0.2550	0.3801	0.3701	0.2401	0.3408
18.9800	0.2559	0.3818	0.3715	0.2409	0.3424
18.9900	0.2568	0.3836	0.3729	0.2417	0.3439
19.0000	0.2577	0.3853	0.3744	0.2425	0.3456
19.0100	0.2586	0.3871	0.3758	0.2434	0.3472
19.0200	0.2596	0.3890	0.3773	0.2442	0.3489
19.0300	0.2605	0.3908	0.3788	0.2451	0.3506
19.0400	0.2615	0.3927	0.3804	0.2459	0.3523
19.0500	0.2625	0.3946	0.3819	0.2468	0.3540
19.0600	0.2635	0.3965	0.3835	0.2477	0.3558
19.0700	0.2645	0.3985	0.3851	0.2486	0.3576
19.0800	0.2655	0.4005	0.3867	0.2495	0.3594
19.0900	0.2666	0.4025	0.3884	0.2504	0.3612
19.1000	0.2676	0.4046	0.3901	0.2514	0.3631
19.1100	0.2687	0.4066	0.3917	0.2524	0.3650
19.1200	0.2698	0.4088	0.3935	0.2533	0.3669
19.1300	0.2709	0.4109	0.3952	0.2543	0.3689
19.1400	0.2720	0.4131	0.3970	0.2553	0.3708
19.1500	0.2731	0.4153	0.3987	0.2563	0.3729
19.1600	0.2743	0.4175	0.4006	0.2573	0.3749
19.1700	0.2755	0.4198	0.4024	0.2584	0.3770
19.1800	0.2766	0.4221	0.4043	0.2595	0.3791
19.1900	0.2779	0.4245	0.4062	0.2605	0.3812
19.2000	0.2791	0.4268	0.4081	0.2616	0.3834
19.2100	0.2803	0.4293	0.4101	0.2627	0.3856
19.2200	0.2816	0.4317	0.4121	0.2639	0.3879
19.2300	0.2829	0.4342	0.4141	0.2650	0.3901
19.2400	0.2842	0.4367	0.4161	0.2662	0.3924
19.2500	0.2855	0.4393	0.4182	0.2674	0.3948
19.2600	0.2868	0.4419	0.4203	0.2686	0.3972
19.2700	0.2882	0.4446	0.4225	0.2698	0.3996
19.2800	0.2896	0.4473	0.4246	0.2710	0.4020
19.2900	0.2909	0.4500	0.4268	0.2722	0.4045
19.3000	0.2924	0.4528	0.4291	0.2735	0.4071
19.3100	0.2938	0.4556	0.4313	0.2748	0.4096
19.3200	0.2953	0.4584	0.4336	0.2761	0.4122
19.3300	0.2967	0.4613	0.4359	0.2774	0.4149
19.3400	0.2982	0.4643	0.4383	0.2788	0.4176
19.3500	0.2998	0.4672	0.4407	0.2801	0.4203
19.3600	0.3013	0.4703	0.4431	0.2815	0.4231
19.3700	0.3029	0.4734	0.4456	0.2829	0.4259
19.3800	0.3045	0.4765	0.4481	0.2844	0.4288
19.3900	0.3061	0.4797	0.4507	0.2858	0.4317
19.4000	0.3078	0.4829	0.4533	0.2873	0.4346
19.4100	0.3094	0.4862	0.4559	0.2888	0.4376
19.4200	0.3111	0.4896	0.4586	0.2903	0.4407
19.4300	0.3129	0.4930	0.4613	0.2919	0.4438
19.4400	0.3146	0.4964	0.4641	0.2934	0.4469
19.4500	0.3164	0.4999	0.4669	0.2950	0.4501
19.4600	0.3182	0.5035	0.4697	0.2967	0.4534
19.4700	0.3200	0.5071	0.4726	0.2983	0.4567
19.4800	0.3219	0.5107	0.4755	0.3000	0.4600
19.4900	0.3238	0.5144	0.4785	0.3017	0.4634
19.5000	0.3257	0.5182	0.4815	0.3034	0.4669
19.5100	0.3277	0.5221	0.4845	0.3051	0.4704
19.5200	0.3296	0.5260	0.4876	0.3069	0.4740
19.5300	0.3316	0.5299	0.4908	0.3087	0.4776
19.5400	0.3337	0.5340	0.4940	0.3105	0.4813
19.5500	0.3357	0.5380	0.4972	0.3124	0.4850
19.5600	0.3379	0.5422	0.5005	0.3143	0.4888
19.5700	0.3400	0.5464	0.5039	0.3162	0.4927
19.5800	0.3422	0.5507	0.5073	0.3181	0.4966
19.5900	0.3444	0.5551	0.5108	0.3201	0.5006
19.6000	0.3466	0.5595	0.5143	0.3221	0.5047
19.6100	0.3489	0.5641	0.5179	0.3242	0.5088
19.6200	0.3512	0.5686	0.5215	0.3263	0.5130
19.6300	0.3535	0.5733	0.5252	0.3284	0.5173
19.6400	0.3559	0.5780	0.5289	0.3305	0.5216
19.6500	0.3584	0.5829	0.5327	0.3327	0.5260
19.6600	0.3608	0.5878	0.5366	0.3349	0.5305
19.6700	0.3633	0.5927	0.5405	0.3371	0.5350
19.6800	0.3659	0.5978	0.5445	0.3394	0.5397
19.6900	0.3684	0.6029	0.5485	0.3417	0.5444
19.7000	0.3711	0.6082	0.5527	0.3441	0.5492
19.7100	0.3737	0.6134	0.5568	0.3465	0.5540
19.7200	0.3764	0.6188	0.5611	0.3489	0.5589
19.7300	0.3792	0.6243	0.5653	0.3514	0.5639
19.7400	0.3820	0.6299	0.5697	0.3539	0.5690
19.7500	0.3848	0.6355	0.5742	0.3564	0.5742
19.7600	0.3877	0.6413	0.5787	0.3590	0.5795
19.7700	0.3906	0.6472	0.5833	0.3617	0.5849
19.7800	0.3936	0.6531	0.5879	0.3643	0.5903
19.7900	0.3966	0.6592	0.5927	0.3671	0.5959
19.8000	0.3997	0.6653	0.5975	0.3698	0.6015
19.8100	0.4028	0.6716	0.6024	0.3726	0.6073
19.8200	0.4060	0.6780	0.6074	0.3755	0.6131
19.8300	0.4092	0.6845	0.6125	0.3784	0.6191
19.8400	0.4125	0.6911	0.6176	0.3814	0.6251
19.8500	0.4158	0.6978	0.6228	0.3844	0.6313
19.8600	0.4192	0.7046	0.6282	0.3874	0.6375
19.8700	0.4227	0.7115	0.6336	0.3905	0.6439
19.8800	0.4262	0.7186	0.6390	0.3937	0.6503
19.8900	0.4297	0.7257	0.6446	0.3969	0.6569
19.9000	0.4334	0.7331	0.6503	0.4002	0.6636
19.9100	0.4370	0.7404	0.6560	0.4035	0.6704
19.9200	0.4408	0.7480	0.6619	0.4068	0.6773
19.9300	0.4446	0.7556	0.6678	0.4102	0.6843
19.9400	0.4484	0.7634	0.6739	0.4137	0.6915
19.9500	0.4523	0.7714	0.6800	0.4173	0.6987
19.9600	0.4563	0.7794	0.6863	0.4209	0.7061
19.9700	0.4604	0.7877	0.6926	0.4245	0.7137
19.9800	0.4645	0.7960	0.6991	0.4282	0.7214
[truncated: 4,001 more rows]
