# Supplementary material for: Bayesian inference for biophysical neuron models enables stimulus optimization for retinal neuroprosthetics
Source: eLife. 2020 Oct 27;9:e54997. doi: 10.7554/eLife.54997 (PMC7673784; doi:10.7554/eLife.54997)
Supplement: Figure 10—source data 1. [file elife-54997-fig10-data1.zip › ON_Current2_OFF_Release_rm_Ca_T.csv]

Time/ms	OFF cell1: Release/(ves./s)	OFF cell2: Release/(ves./s)	OFF cell3: Release/(ves./s)	OFF cell4: Release/(ves./s)	OFF cell5: Release/(ves./s)
0.0000	0.3694	0.4738	0.5753	0.3424	0.4602
0.0100	0.3693	0.4737	0.5750	0.3423	0.4601
0.0200	0.3692	0.4735	0.5748	0.3423	0.4599
0.0300	0.3691	0.4734	0.5746	0.3422	0.4597
0.0400	0.3690	0.4733	0.5743	0.3421	0.4596
0.0500	0.3689	0.4731	0.5741	0.3420	0.4594
0.0600	0.3688	0.4730	0.5739	0.3419	0.4592
0.0700	0.3687	0.4728	0.5736	0.3418	0.4591
0.0800	0.3686	0.4727	0.5734	0.3417	0.4589
0.0900	0.3685	0.4726	0.5732	0.3416	0.4588
0.1000	0.3684	0.4724	0.5729	0.3416	0.4586
0.1100	0.3683	0.4723	0.5727	0.3415	0.4584
0.1200	0.3682	0.4722	0.5724	0.3414	0.4583
0.1300	0.3681	0.4720	0.5722	0.3413	0.4581
0.1400	0.3679	0.4719	0.5719	0.3412	0.4579
0.1500	0.3678	0.4717	0.5717	0.3411	0.4577
0.1600	0.3677	0.4716	0.5714	0.3410	0.4576
0.1700	0.3676	0.4715	0.5712	0.3409	0.4574
0.1800	0.3675	0.4713	0.5709	0.3408	0.4572
0.1900	0.3674	0.4712	0.5707	0.3407	0.4570
0.2000	0.3673	0.4710	0.5704	0.3406	0.4569
0.2100	0.3672	0.4709	0.5702	0.3405	0.4567
0.2200	0.3671	0.4707	0.5699	0.3404	0.4565
0.2300	0.3669	0.4706	0.5697	0.3403	0.4563
0.2400	0.3668	0.4704	0.5694	0.3402	0.4562
0.2500	0.3667	0.4703	0.5692	0.3401	0.4560
0.2600	0.3666	0.4702	0.5689	0.3400	0.4558
0.2700	0.3665	0.4700	0.5687	0.3399	0.4556
0.2800	0.3664	0.4699	0.5684	0.3398	0.4555
0.2900	0.3663	0.4697	0.5682	0.3397	0.4553
0.3000	0.3662	0.4696	0.5680	0.3396	0.4551
0.3100	0.3661	0.4694	0.5677	0.3396	0.4549
0.3200	0.3659	0.4693	0.5674	0.3394	0.4548
0.3300	0.3658	0.4691	0.5672	0.3393	0.4546
0.3400	0.3657	0.4690	0.5669	0.3392	0.4544
0.3500	0.3656	0.4688	0.5666	0.3391	0.4542
0.3600	0.3655	0.4687	0.5664	0.3390	0.4540
0.3700	0.3653	0.4685	0.5661	0.3389	0.4538
0.3800	0.3652	0.4684	0.5659	0.3388	0.4536
0.3900	0.3651	0.4682	0.5656	0.3387	0.4535
0.4000	0.3650	0.4681	0.5653	0.3386	0.4533
0.4100	0.3649	0.4679	0.5651	0.3385	0.4531
0.4200	0.3648	0.4678	0.5648	0.3384	0.4529
0.4300	0.3646	0.4676	0.5646	0.3383	0.4527
0.4400	0.3645	0.4675	0.5643	0.3382	0.4525
0.4500	0.3644	0.4673	0.5640	0.3381	0.4524
0.4600	0.3643	0.4672	0.5638	0.3380	0.4522
0.4700	0.3642	0.4670	0.5635	0.3379	0.4520
0.4800	0.3640	0.4668	0.5633	0.3378	0.4518
0.4900	0.3639	0.4667	0.5630	0.3377	0.4516
0.5000	0.3638	0.4665	0.5627	0.3376	0.4515
0.5100	0.3637	0.4664	0.5625	0.3375	0.4513
0.5200	0.3636	0.4662	0.5622	0.3374	0.4511
0.5300	0.3634	0.4661	0.5619	0.3373	0.4509
0.5400	0.3633	0.4659	0.5617	0.3372	0.4507
0.5500	0.3632	0.4657	0.5614	0.3371	0.4505
0.5600	0.3631	0.4656	0.5611	0.3370	0.4503
0.5700	0.3629	0.4654	0.5608	0.3369	0.4501
0.5800	0.3628	0.4653	0.5606	0.3368	0.4499
0.5900	0.3627	0.4651	0.5603	0.3367	0.4497
0.6000	0.3626	0.4649	0.5600	0.3365	0.4495
0.6100	0.3624	0.4648	0.5598	0.3364	0.4493
0.6200	0.3623	0.4646	0.5595	0.3363	0.4492
0.6300	0.3622	0.4645	0.5592	0.3362	0.4490
0.6400	0.3621	0.4643	0.5589	0.3361	0.4488
0.6500	0.3620	0.4641	0.5587	0.3360	0.4486
0.6600	0.3618	0.4640	0.5584	0.3359	0.4484
0.6700	0.3617	0.4638	0.5581	0.3358	0.4482
0.6800	0.3616	0.4637	0.5579	0.3357	0.4480
0.6900	0.3615	0.4635	0.5576	0.3356	0.4478
0.7000	0.3613	0.4634	0.5573	0.3355	0.4476
0.7100	0.3612	0.4632	0.5571	0.3354	0.4475
0.7200	0.3611	0.4630	0.5568	0.3353	0.4472
0.7300	0.3610	0.4629	0.5565	0.3351	0.4471
0.7400	0.3608	0.4627	0.5562	0.3350	0.4469
0.7500	0.3607	0.4625	0.5559	0.3349	0.4467
0.7600	0.3606	0.4624	0.5557	0.3348	0.4465
0.7700	0.3604	0.4622	0.5554	0.3347	0.4463
0.7800	0.3603	0.4620	0.5551	0.3346	0.4461
0.7900	0.3602	0.4619	0.5548	0.3345	0.4459
0.8000	0.3600	0.4617	0.5545	0.3344	0.4457
0.8100	0.3599	0.4615	0.5543	0.3342	0.4455
0.8200	0.3598	0.4614	0.5540	0.3341	0.4453
0.8300	0.3597	0.4612	0.5537	0.3340	0.4451
0.8400	0.3595	0.4610	0.5534	0.3339	0.4449
0.8500	0.3594	0.4609	0.5532	0.3338	0.4447
0.8600	0.3593	0.4607	0.5529	0.3337	0.4445
0.8700	0.3591	0.4605	0.5526	0.3336	0.4443
0.8800	0.3590	0.4604	0.5523	0.3335	0.4441
0.8900	0.3589	0.4602	0.5521	0.3333	0.4439
0.9000	0.3588	0.4600	0.5518	0.3332	0.4437
0.9100	0.3586	0.4599	0.5515	0.3331	0.4435
0.9200	0.3585	0.4597	0.5512	0.3330	0.4433
0.9300	0.3583	0.4595	0.5509	0.3329	0.4431
0.9400	0.3582	0.4593	0.5506	0.3328	0.4429
0.9500	0.3581	0.4591	0.5503	0.3326	0.4426
0.9600	0.3579	0.4590	0.5500	0.3325	0.4424
0.9700	0.3578	0.4588	0.5497	0.3324	0.4422
0.9800	0.3576	0.4586	0.5494	0.3323	0.4420
0.9900	0.3575	0.4584	0.5491	0.3321	0.4418
1.0000	0.3574	0.4582	0.5488	0.3320	0.4416
1.0100	0.3572	0.4580	0.5485	0.3319	0.4413
1.0200	0.3571	0.4579	0.5481	0.3318	0.4411
1.0300	0.3569	0.4577	0.5478	0.3317	0.4409
1.0400	0.3568	0.4575	0.5475	0.3315	0.4407
1.0500	0.3566	0.4573	0.5472	0.3314	0.4405
1.0600	0.3565	0.4571	0.5469	0.3313	0.4403
1.0700	0.3564	0.4570	0.5466	0.3312	0.4401
1.0800	0.3562	0.4568	0.5463	0.3310	0.4398
1.0900	0.3561	0.4566	0.5460	0.3309	0.4396
1.1000	0.3559	0.4564	0.5457	0.3308	0.4394
1.1100	0.3558	0.4562	0.5454	0.3307	0.4392
1.1200	0.3556	0.4560	0.5451	0.3305	0.4390
1.1300	0.3555	0.4558	0.5448	0.3304	0.4387
1.1400	0.3553	0.4556	0.5444	0.3303	0.4385
1.1500	0.3552	0.4554	0.5441	0.3301	0.4382
1.1600	0.3550	0.4552	0.5437	0.3300	0.4380
1.1700	0.3549	0.4550	0.5434	0.3299	0.4378
1.1800	0.3547	0.4548	0.5431	0.3297	0.4375
1.1900	0.3546	0.4546	0.5427	0.3296	0.4373
1.2000	0.3544	0.4544	0.5424	0.3295	0.4370
1.2100	0.3542	0.4542	0.5421	0.3293	0.4368
1.2200	0.3541	0.4540	0.5417	0.3292	0.4366
1.2300	0.3539	0.4538	0.5414	0.3290	0.4363
1.2400	0.3538	0.4536	0.5411	0.3289	0.4361
1.2500	0.3536	0.4534	0.5407	0.3288	0.4359
1.2600	0.3535	0.4532	0.5404	0.3286	0.4356
1.2700	0.3533	0.4530	0.5401	0.3285	0.4354
1.2800	0.3531	0.4528	0.5397	0.3284	0.4351
1.2900	0.3530	0.4526	0.5394	0.3282	0.4349
1.3000	0.3528	0.4524	0.5391	0.3281	0.4347
1.3100	0.3527	0.4522	0.5387	0.3280	0.4344
1.3200	0.3525	0.4520	0.5384	0.3278	0.4342
1.3300	0.3523	0.4518	0.5380	0.3277	0.4339
1.3400	0.3522	0.4515	0.5376	0.3275	0.4336
1.3500	0.3520	0.4513	0.5372	0.3274	0.4334
1.3600	0.3518	0.4511	0.5369	0.3272	0.4331
1.3700	0.3516	0.4509	0.5365	0.3271	0.4329
1.3800	0.3515	0.4507	0.5361	0.3269	0.4326
1.3900	0.3513	0.4504	0.5358	0.3268	0.4323
1.4000	0.3511	0.4502	0.5354	0.3266	0.4321
1.4100	0.3510	0.4500	0.5350	0.3265	0.4318
1.4200	0.3508	0.4498	0.5347	0.3263	0.4316
1.4300	0.3506	0.4496	0.5343	0.3262	0.4313
1.4400	0.3504	0.4493	0.5339	0.3260	0.4310
1.4500	0.3503	0.4491	0.5336	0.3259	0.4308
1.4600	0.3501	0.4489	0.5332	0.3257	0.4305
1.4700	0.3499	0.4487	0.5328	0.3256	0.4303
1.4800	0.3498	0.4485	0.5325	0.3254	0.4300
1.4900	0.3496	0.4482	0.5321	0.3253	0.4297
1.5000	0.3494	0.4480	0.5318	0.3251	0.4295
1.5100	0.3492	0.4478	0.5314	0.3250	0.4292
1.5200	0.3490	0.4476	0.5310	0.3248	0.4289
1.5300	0.3489	0.4473	0.5306	0.3247	0.4287
1.5400	0.3487	0.4471	0.5302	0.3245	0.4284
1.5500	0.3485	0.4468	0.5298	0.3243	0.4281
1.5600	0.3483	0.4466	0.5294	0.3242	0.4278
1.5700	0.3481	0.4464	0.5290	0.3240	0.4275
1.5800	0.3479	0.4461	0.5286	0.3238	0.4272
1.5900	0.3477	0.4459	0.5282	0.3237	0.4269
1.6000	0.3476	0.4456	0.5278	0.3235	0.4267
1.6100	0.3474	0.4454	0.5274	0.3234	0.4264
1.6200	0.3472	0.4452	0.5270	0.3232	0.4261
1.6300	0.3470	0.4449	0.5266	0.3230	0.4258
1.6400	0.3468	0.4447	0.5262	0.3229	0.4255
1.6500	0.3466	0.4444	0.5258	0.3227	0.4252
1.6600	0.3464	0.4442	0.5254	0.3225	0.4250
1.6700	0.3462	0.4440	0.5250	0.3224	0.4247
1.6800	0.3460	0.4437	0.5246	0.3222	0.4244
1.6900	0.3459	0.4435	0.5242	0.3220	0.4241
1.7000	0.3457	0.4432	0.5238	0.3219	0.4238
1.7100	0.3455	0.4430	0.5234	0.3217	0.4235
1.7200	0.3453	0.4427	0.5230	0.3215	0.4232
1.7300	0.3451	0.4425	0.5225	0.3214	0.4229
1.7400	0.3449	0.4422	0.5221	0.3212	0.4226
1.7500	0.3447	0.4419	0.5216	0.3210	0.4223
1.7600	0.3445	0.4417	0.5212	0.3208	0.4220
1.7700	0.3443	0.4414	0.5208	0.3207	0.4217
1.7800	0.3440	0.4411	0.5203	0.3205	0.4214
1.7900	0.3438	0.4409	0.5199	0.3203	0.4210
1.8000	0.3436	0.4406	0.5194	0.3201	0.4207
1.8100	0.3434	0.4404	0.5190	0.3199	0.4204
1.8200	0.3432	0.4401	0.5186	0.3198	0.4201
1.8300	0.3430	0.4398	0.5181	0.3196	0.4198
1.8400	0.3428	0.4396	0.5177	0.3194	0.4195
1.8500	0.3426	0.4393	0.5172	0.3192	0.4192
1.8600	0.3424	0.4390	0.5168	0.3190	0.4189
1.8700	0.3422	0.4388	0.5164	0.3189	0.4186
1.8800	0.3420	0.4385	0.5159	0.3187	0.4182
1.8900	0.3418	0.4382	0.5155	0.3185	0.4179
1.9000	0.3416	0.4380	0.5151	0.3183	0.4176
1.9100	0.3414	0.4377	0.5146	0.3181	0.4173
1.9200	0.3412	0.4374	0.5142	0.3180	0.4170
1.9300	0.3409	0.4371	0.5137	0.3178	0.4166
1.9400	0.3407	0.4369	0.5132	0.3176	0.4163
1.9500	0.3405	0.4366	0.5127	0.3174	0.4160
1.9600	0.3403	0.4363	0.5123	0.3172	0.4156
1.9700	0.3400	0.4360	0.5118	0.3170	0.4153
1.9800	0.3398	0.4357	0.5113	0.3168	0.4150
1.9900	0.3396	0.4354	0.5108	0.3166	0.4146
2.0000	0.3394	0.4351	0.5104	0.3164	0.4143
2.0100	0.3392	0.4349	0.5099	0.3162	0.4139
2.0200	0.3389	0.4346	0.5094	0.3160	0.4136
2.0300	0.3387	0.4343	0.5089	0.3158	0.4133
2.0400	0.3385	0.4340	0.5085	0.3156	0.4129
2.0500	0.3383	0.4337	0.5080	0.3154	0.4126
2.0600	0.3380	0.4334	0.5075	0.3152	0.4123
2.0700	0.3378	0.4331	0.5071	0.3151	0.4119
2.0800	0.3376	0.4329	0.5066	0.3149	0.4116
2.0900	0.3374	0.4326	0.5061	0.3147	0.4113
2.1000	0.3372	0.4323	0.5057	0.3145	0.4109
2.1100	0.3369	0.4320	0.5052	0.3143	0.4106
2.1200	0.3367	0.4317	0.5047	0.3141	0.4102
2.1300	0.3365	0.4314	0.5042	0.3139	0.4099
2.1400	0.3362	0.4311	0.5037	0.3137	0.4095
2.1500	0.3360	0.4308	0.5032	0.3135	0.4092
2.1600	0.3357	0.4305	0.5027	0.3132	0.4088
2.1700	0.3355	0.4302	0.5022	0.3130	0.4085
2.1800	0.3353	0.4299	0.5017	0.3128	0.4081
2.1900	0.3350	0.4296	0.5012	0.3126	0.4077
2.2000	0.3348	0.4293	0.5007	0.3124	0.4074
2.2100	0.3346	0.4290	0.5002	0.3122	0.4070
2.2200	0.3343	0.4287	0.4997	0.3120	0.4067
2.2300	0.3341	0.4284	0.4992	0.3118	0.4063
2.2400	0.3338	0.4281	0.4987	0.3116	0.4060
2.2500	0.3336	0.4278	0.4982	0.3114	0.4056
2.2600	0.3334	0.4275	0.4977	0.3112	0.4053
2.2700	0.3331	0.4271	0.4972	0.3110	0.4049
2.2800	0.3329	0.4268	0.4967	0.3108	0.4046
2.2900	0.3327	0.4265	0.4962	0.3106	0.4042
2.3000	0.3324	0.4262	0.4957	0.3104	0.4038
2.3100	0.3322	0.4259	0.4952	0.3102	0.4035
2.3200	0.3319	0.4256	0.4947	0.3099	0.4031
2.3300	0.3317	0.4253	0.4942	0.3097	0.4027
2.3400	0.3314	0.4250	0.4937	0.3095	0.4024
2.3500	0.3312	0.4247	0.4931	0.3093	0.4020
2.3600	0.3309	0.4243	0.4926	0.3091	0.4016
2.3700	0.3307	0.4240	0.4921	0.3088	0.4012
2.3800	0.3304	0.4237	0.4915	0.3086	0.4008
2.3900	0.3302	0.4234	0.4910	0.3084	0.4005
2.4000	0.3299	0.4230	0.4905	0.3082	0.4001
2.4100	0.3297	0.4227	0.4900	0.3080	0.3997
2.4200	0.3294	0.4224	0.4894	0.3077	0.3993
2.4300	0.3292	0.4221	0.4889	0.3075	0.3990
2.4400	0.3289	0.4218	0.4884	0.3073	0.3986
2.4500	0.3287	0.4214	0.4879	0.3071	0.3982
2.4600	0.3284	0.4211	0.4874	0.3069	0.3979
2.4700	0.3282	0.4208	0.4868	0.3066	0.3975
2.4800	0.3279	0.4205	0.4863	0.3064	0.3971
2.4900	0.3277	0.4202	0.4858	0.3062	0.3967
2.5000	0.3274	0.4198	0.4853	0.3060	0.3964
2.5100	0.3272	0.4195	0.4848	0.3058	0.3960
2.5200	0.3269	0.4192	0.4842	0.3055	0.3956
2.5300	0.3267	0.4188	0.4837	0.3053	0.3952
2.5400	0.3264	0.4185	0.4831	0.3051	0.3948
2.5500	0.3261	0.4182	0.4826	0.3049	0.3944
2.5600	0.3259	0.4178	0.4820	0.3046	0.3940
2.5700	0.3256	0.4175	0.4815	0.3044	0.3936
2.5800	0.3253	0.4172	0.4809	0.3042	0.3932
2.5900	0.3251	0.4168	0.4804	0.3039	0.3929
2.6000	0.3248	0.4165	0.4798	0.3037	0.3925
2.6100	0.3245	0.4161	0.4793	0.3035	0.3921
2.6200	0.3243	0.4158	0.4787	0.3032	0.3917
2.6300	0.3240	0.4155	0.4782	0.3030	0.3913
2.6400	0.3238	0.4151	0.4777	0.3028	0.3909
2.6500	0.3235	0.4148	0.4771	0.3026	0.3905
2.6600	0.3232	0.4145	0.4766	0.3023	0.3901
2.6700	0.3230	0.4141	0.4761	0.3021	0.3897
2.6800	0.3227	0.4138	0.4755	0.3019	0.3894
2.6900	0.3224	0.4135	0.4750	0.3016	0.3890
2.7000	0.3222	0.4131	0.4745	0.3014	0.3886
2.7100	0.3219	0.4128	0.4739	0.3012	0.3882
2.7200	0.3217	0.4125	0.4734	0.3009	0.3878
2.7300	0.3214	0.4121	0.4728	0.3007	0.3874
2.7400	0.3211	0.4118	0.4722	0.3005	0.3870
2.7500	0.3208	0.4114	0.4717	0.3002	0.3866
2.7600	0.3206	0.4111	0.4711	0.3000	0.3862
2.7700	0.3203	0.4107	0.4705	0.2998	0.3858
2.7800	0.3200	0.4104	0.4700	0.2995	0.3854
2.7900	0.3197	0.4100	0.4694	0.2993	0.3850
2.8000	0.3195	0.4097	0.4689	0.2990	0.3846
2.8100	0.3192	0.4093	0.4683	0.2988	0.3842
2.8200	0.3189	0.4090	0.4678	0.2986	0.3838
2.8300	0.3187	0.4086	0.4672	0.2983	0.3834
2.8400	0.3184	0.4083	0.4667	0.2981	0.3830
2.8500	0.3181	0.4079	0.4661	0.2979	0.3826
2.8600	0.3178	0.4076	0.4656	0.2976	0.3822
2.8700	0.3176	0.4073	0.4650	0.2974	0.3818
2.8800	0.3173	0.4069	0.4645	0.2971	0.3814
2.8900	0.3170	0.4066	0.4639	0.2969	0.3810
2.9000	0.3168	0.4062	0.4634	0.2967	0.3806
2.9100	0.3165	0.4059	0.4629	0.2964	0.3802
2.9200	0.3162	0.4055	0.4623	0.2962	0.3798
2.9300	0.3159	0.4052	0.4617	0.2959	0.3794
2.9400	0.3157	0.4048	0.4611	0.2957	0.3790
2.9500	0.3154	0.4044	0.4606	0.2954	0.3786
2.9600	0.3151	0.4041	0.4600	0.2952	0.3782
2.9700	0.3148	0.4037	0.4594	0.2950	0.3777
2.9800	0.3145	0.4034	0.4589	0.2947	0.3773
2.9900	0.3143	0.4030	0.4583	0.2945	0.3769
3.0000	0.3140	0.4027	0.4577	0.2942	0.3765
3.0100	0.3137	0.4023	0.4572	0.2940	0.3761
3.0200	0.3134	0.4020	0.4566	0.2937	0.3757
3.0300	0.3131	0.4016	0.4560	0.2935	0.3753
3.0400	0.3129	0.4012	0.4555	0.2932	0.3749
3.0500	0.3126	0.4009	0.4549	0.2930	0.3745
3.0600	0.3123	0.4005	0.4544	0.2928	0.3741
3.0700	0.3120	0.4002	0.4538	0.2925	0.3737
3.0800	0.3118	0.3998	0.4533	0.2923	0.3733
3.0900	0.3115	0.3995	0.4527	0.2920	0.3729
3.1000	0.3112	0.3991	0.4522	0.2918	0.3725
3.1100	0.3109	0.3988	0.4516	0.2915	0.3721
3.1200	0.3106	0.3984	0.4511	0.2913	0.3717
3.1300	0.3104	0.3981	0.4505	0.2910	0.3713
3.1400	0.3101	0.3977	0.4499	0.2908	0.3708
3.1500	0.3098	0.3973	0.4493	0.2905	0.3704
3.1600	0.3095	0.3970	0.4488	0.2903	0.3700
3.1700	0.3092	0.3966	0.4482	0.2900	0.3696
3.1800	0.3089	0.3962	0.4476	0.2898	0.3692
3.1900	0.3086	0.3959	0.4471	0.2895	0.3688
3.2000	0.3084	0.3955	0.4465	0.2893	0.3684
3.2100	0.3081	0.3952	0.4459	0.2890	0.3679
3.2200	0.3078	0.3948	0.4454	0.2888	0.3675
3.2300	0.3075	0.3944	0.4448	0.2885	0.3671
3.2400	0.3072	0.3941	0.4443	0.2883	0.3667
3.2500	0.3069	0.3937	0.4437	0.2880	0.3663
3.2600	0.3067	0.3934	0.4431	0.2878	0.3659
3.2700	0.3064	0.3930	0.4426	0.2876	0.3655
3.2800	0.3061	0.3927	0.4420	0.2873	0.3651
3.2900	0.3058	0.3923	0.4415	0.2871	0.3647
3.3000	0.3055	0.3919	0.4409	0.2868	0.3643
3.3100	0.3053	0.3916	0.4404	0.2866	0.3639
3.3200	0.3050	0.3912	0.4398	0.2863	0.3635
3.3300	0.3047	0.3909	0.4393	0.2861	0.3631
3.3400	0.3044	0.3905	0.4387	0.2858	0.3626
3.3500	0.3041	0.3901	0.4381	0.2856	0.3622
3.3600	0.3038	0.3898	0.4375	0.2853	0.3618
3.3700	0.3035	0.3894	0.4370	0.2850	0.3614
3.3800	0.3032	0.3890	0.4364	0.2848	0.3610
3.3900	0.3030	0.3887	0.4359	0.2845	0.3606
3.4000	0.3027	0.3883	0.4353	0.2843	0.3602
3.4100	0.3024	0.3879	0.4347	0.2840	0.3598
3.4200	0.3021	0.3876	0.4342	0.2838	0.3594
3.4300	0.3018	0.3872	0.4336	0.2835	0.3590
3.4400	0.3015	0.3869	0.4331	0.2833	0.3586
3.4500	0.3013	0.3865	0.4325	0.2830	0.3581
3.4600	0.3010	0.3862	0.4320	0.2828	0.3577
3.4700	0.3007	0.3858	0.4314	0.2825	0.3573
3.4800	0.3004	0.3854	0.4309	0.2823	0.3569
3.4900	0.3001	0.3851	0.4304	0.2820	0.3565
3.5000	0.2999	0.3847	0.4298	0.2818	0.3562
3.5100	0.2996	0.3844	0.4293	0.2816	0.3558
3.5200	0.2993	0.3840	0.4287	0.2813	0.3553
3.5300	0.2990	0.3836	0.4281	0.2810	0.3549
3.5400	0.2987	0.3833	0.4276	0.2808	0.3545
3.5500	0.2984	0.3829	0.4270	0.2805	0.3541
3.5600	0.2981	0.3825	0.4265	0.2803	0.3537
3.5700	0.2978	0.3822	0.4259	0.2800	0.3533
3.5800	0.2976	0.3818	0.4254	0.2798	0.3529
3.5900	0.2973	0.3815	0.4248	0.2795	0.3525
3.6000	0.2970	0.3811	0.4243	0.2793	0.3521
3.6100	0.2967	0.3807	0.4237	0.2790	0.3517
3.6200	0.2964	0.3804	0.4232	0.2788	0.3513
3.6300	0.2961	0.3800	0.4226	0.2785	0.3509
3.6400	0.2958	0.3797	0.4221	0.2783	0.3505
3.6500	0.2956	0.3793	0.4215	0.2780	0.3501
3.6600	0.2953	0.3789	0.4210	0.2778	0.3497
3.6700	0.2950	0.3786	0.4205	0.2775	0.3493
3.6800	0.2947	0.3782	0.4199	0.2773	0.3489
3.6900	0.2944	0.3779	0.4194	0.2770	0.3485
3.7000	0.2942	0.3775	0.4189	0.2768	0.3481
3.7100	0.2939	0.3772	0.4183	0.2765	0.3477
3.7200	0.2936	0.3768	0.4178	0.2763	0.3473
3.7300	0.2933	0.3764	0.4172	0.2760	0.3469
3.7400	0.2930	0.3761	0.4167	0.2758	0.3465
3.7500	0.2927	0.3757	0.4161	0.2755	0.3461
3.7600	0.2924	0.3754	0.4156	0.2753	0.3457
3.7700	0.2922	0.3750	0.4150	0.2750	0.3453
3.7800	0.2919	0.3746	0.4145	0.2748	0.3449
3.7900	0.2916	0.3743	0.4140	0.2745	0.3445
3.8000	0.2913	0.3739	0.4134	0.2743	0.3441
3.8100	0.2910	0.3736	0.4129	0.2740	0.3437
3.8200	0.2907	0.3732	0.4124	0.2738	0.3433
3.8300	0.2905	0.3729	0.4118	0.2735	0.3429
3.8400	0.2902	0.3725	0.4113	0.2733	0.3425
3.8500	0.2899	0.3722	0.4108	0.2730	0.3421
3.8600	0.2896	0.3718	0.4102	0.2728	0.3417
3.8700	0.2893	0.3714	0.4097	0.2725	0.3413
3.8800	0.2891	0.3711	0.4092	0.2723	0.3409
3.8900	0.2888	0.3707	0.4087	0.2720	0.3406
3.9000	0.2885	0.3704	0.4082	0.2718	0.3402
3.9100	0.2882	0.3701	0.4077	0.2715	0.3398
3.9200	0.2879	0.3697	0.4071	0.2713	0.3394
3.9300	0.2877	0.3693	0.4066	0.2710	0.3390
3.9400	0.2874	0.3690	0.4061	0.2708	0.3386
3.9500	0.2871	0.3686	0.4055	0.2705	0.3382
3.9600	0.2868	0.3683	0.4050	0.2703	0.3378
3.9700	0.2865	0.3679	0.4045	0.2700	0.3374
3.9800	0.2863	0.3676	0.4039	0.2698	0.3370
3.9900	0.2860	0.3672	0.4034	0.2695	0.3366
4.0000	0.2857	0.3669	0.4029	0.2693	0.3363
4.0100	0.2854	0.3665	0.4024	0.2690	0.3359
4.0200	0.2851	0.3662	0.4019	0.2688	0.3355
4.0300	0.2849	0.3658	0.4014	0.2685	0.3351
4.0400	0.2846	0.3655	0.4008	0.2683	0.3347
4.0500	0.2843	0.3651	0.4003	0.2681	0.3343
4.0600	0.2840	0.3648	0.3998	0.2678	0.3340
4.0700	0.2838	0.3644	0.3993	0.2676	0.3336
4.0800	0.2835	0.3641	0.3988	0.2673	0.3332
4.0900	0.2832	0.3637	0.3983	0.2671	0.3328
4.1000	0.2829	0.3634	0.3978	0.2668	0.3325
4.1100	0.2827	0.3631	0.3973	0.2666	0.3321
4.1200	0.2824	0.3627	0.3968	0.2663	0.3317
4.1300	0.2821	0.3624	0.3963	0.2661	0.3313
4.1400	0.2818	0.3620	0.3958	0.2659	0.3309
4.1500	0.2816	0.3617	0.3953	0.2656	0.3306
4.1600	0.2813	0.3613	0.3948	0.2654	0.3302
4.1700	0.2810	0.3610	0.3943	0.2651	0.3298
4.1800	0.2807	0.3606	0.3938	0.2649	0.3294
4.1900	0.2805	0.3603	0.3933	0.2646	0.3291
4.2000	0.2802	0.3599	0.3928	0.2644	0.3287
4.2100	0.2799	0.3596	0.3923	0.2641	0.3283
4.2200	0.2796	0.3593	0.3918	0.2639	0.3279
4.2300	0.2794	0.3589	0.3913	0.2637	0.3276
4.2400	0.2791	0.3586	0.3908	0.2634	0.3272
4.2500	0.2788	0.3582	0.3903	0.2632	0.3268
4.2600	0.2786	0.3579	0.3898	0.2629	0.3265
4.2700	0.2783	0.3576	0.3893	0.2627	0.3261
4.2800	0.2780	0.3572	0.3888	0.2625	0.3257
4.2900	0.2778	0.3569	0.3884	0.2622	0.3254
4.3000	0.2775	0.3566	0.3879	0.2620	0.3250
4.3100	0.2772	0.3562	0.3874	0.2618	0.3247
4.3200	0.2770	0.3559	0.3869	0.2615	0.3243
4.3300	0.2767	0.3556	0.3864	0.2613	0.3239
4.3400	0.2764	0.3552	0.3859	0.2610	0.3235
4.3500	0.2761	0.3549	0.3854	0.2608	0.3232
4.3600	0.2759	0.3545	0.3850	0.2606	0.3228
4.3700	0.2756	0.3542	0.3845	0.2603	0.3225
4.3800	0.2753	0.3539	0.3840	0.2601	0.3221
4.3900	0.2751	0.3535	0.3835	0.2598	0.3217
4.4000	0.2748	0.3532	0.3830	0.2596	0.3214
4.4100	0.2745	0.3529	0.3826	0.2594	0.3210
4.4200	0.2743	0.3525	0.3821	0.2591	0.3207
4.4300	0.2740	0.3522	0.3816	0.2589	0.3203
4.4400	0.2737	0.3519	0.3812	0.2587	0.3199
4.4500	0.2735	0.3516	0.3807	0.2584	0.3196
4.4600	0.2732	0.3512	0.3802	0.2582	0.3192
4.4700	0.2730	0.3509	0.3798	0.2580	0.3189
4.4800	0.2727	0.3506	0.3793	0.2577	0.3185
4.4900	0.2724	0.3503	0.3788	0.2575	0.3182
4.5000	0.2722	0.3499	0.3784	0.2573	0.3178
4.5100	0.2719	0.3496	0.3779	0.2570	0.3175
4.5200	0.2717	0.3493	0.3775	0.2568	0.3171
4.5300	0.2714	0.3490	0.3770	0.2566	0.3168
4.5400	0.2711	0.3486	0.3765	0.2563	0.3164
4.5500	0.2709	0.3483	0.3761	0.2561	0.3161
4.5600	0.2706	0.3480	0.3756	0.2559	0.3157
4.5700	0.2703	0.3476	0.3751	0.2556	0.3154
4.5800	0.2701	0.3473	0.3747	0.2554	0.3150
4.5900	0.2698	0.3470	0.3742	0.2552	0.3147
4.6000	0.2696	0.3467	0.3738	0.2549	0.3144
4.6100	0.2693	0.3464	0.3733	0.2547	0.3140
4.6200	0.2691	0.3460	0.3729	0.2545	0.3137
4.6300	0.2688	0.3457	0.3724	0.2542	0.3133
4.6400	0.2685	0.3454	0.3720	0.2540	0.3130
4.6500	0.2683	0.3451	0.3715	0.2538	0.3127
4.6600	0.2680	0.3448	0.3711	0.2536	0.3123
4.6700	0.2678	0.3445	0.3707	0.2533	0.3120
4.6800	0.2675	0.3441	0.3702	0.2531	0.3117
4.6900	0.2673	0.3438	0.3698	0.2529	0.3113
4.7000	0.2670	0.3435	0.3694	0.2527	0.3110
4.7100	0.2668	0.3432	0.3689	0.2524	0.3107
4.7200	0.2665	0.3429	0.3685	0.2522	0.3103
4.7300	0.2663	0.3426	0.3680	0.2520	0.3100
4.7400	0.2660	0.3423	0.3676	0.2518	0.3097
4.7500	0.2658	0.3420	0.3672	0.2515	0.3093
4.7600	0.2655	0.3416	0.3667	0.2513	0.3090
4.7700	0.2653	0.3413	0.3663	0.2511	0.3087
4.7800	0.2650	0.3410	0.3659	0.2509	0.3083
4.7900	0.2648	0.3407	0.3654	0.2506	0.3080
4.8000	0.2645	0.3404	0.3650	0.2504	0.3077
4.8100	0.2643	0.3401	0.3646	0.2502	0.3073
4.8200	0.2640	0.3398	0.3642	0.2500	0.3070
4.8300	0.2638	0.3395	0.3637	0.2498	0.3067
4.8400	0.2635	0.3392	0.3633	0.2495	0.3064
4.8500	0.2633	0.3389	0.3629	0.2493	0.3061
4.8600	0.2630	0.3386	0.3625	0.2491	0.3057
4.8700	0.2628	0.3383	0.3621	0.2489	0.3054
4.8800	0.2626	0.3380	0.3616	0.2487	0.3051
4.8900	0.2623	0.3377	0.3612	0.2484	0.3048
4.9000	0.2621	0.3374	0.3608	0.2482	0.3045
4.9100	0.2618	0.3371	0.3604	0.2480	0.3042
4.9200	0.2616	0.3368	0.3600	0.2478	0.3038
4.9300	0.2613	0.3365	0.3596	0.2476	0.3035
4.9400	0.2611	0.3362	0.3592	0.2474	0.3032
4.9500	0.2609	0.3359	0.3588	0.2471	0.3029
4.9600	0.2606	0.3356	0.3583	0.2469	0.3026
4.9700	0.2604	0.3353	0.3579	0.2467	0.3023
4.9800	0.2601	0.3350	0.3575	0.2465	0.3019
4.9900	0.2599	0.3347	0.3571	0.2463	0.3016
5.0000	0.2596	0.3344	0.3567	0.2461	0.3013
5.0100	0.2594	0.3341	0.3563	0.2458	0.3010
5.0200	0.2592	0.3338	0.3559	0.2456	0.3007
5.0300	0.2589	0.3335	0.3555	0.2454	0.3004
5.0400	0.2587	0.3332	0.3551	0.2452	0.3001
5.0500	0.2585	0.3329	0.3547	0.2450	0.2998
5.0600	0.2582	0.3326	0.3543	0.2448	0.2995
5.0700	0.2580	0.3323	0.3539	0.2446	0.2992
5.0800	0.2578	0.3320	0.3536	0.2444	0.2989
5.0900	0.2575	0.3317	0.3532	0.2442	0.2986
5.1000	0.2573	0.3315	0.3528	0.2439	0.2983
5.1100	0.2571	0.3312	0.3524	0.2437	0.2980
5.1200	0.2568	0.3309	0.3520	0.2435	0.2977
5.1300	0.2566	0.3306	0.3516	0.2433	0.2974
5.1400	0.2564	0.3303	0.3512	0.2431	0.2971
5.1500	0.2561	0.3300	0.3508	0.2429	0.2968
5.1600	0.2559	0.3297	0.3505	0.2427	0.2965
5.1700	0.2557	0.3295	0.3501	0.2425	0.2962
5.1800	0.2554	0.3292	0.3497	0.2423	0.2959
5.1900	0.2552	0.3289	0.3493	0.2421	0.2956
5.2000	0.2550	0.3286	0.3489	0.2419	0.2953
5.2100	0.2547	0.3283	0.3486	0.2417	0.2950
5.2200	0.2545	0.3280	0.3482	0.2414	0.2947
5.2300	0.2543	0.3278	0.3478	0.2412	0.2944
5.2400	0.2541	0.3275	0.3474	0.2410	0.2941
5.2500	0.2538	0.3272	0.3471	0.2408	0.2939
5.2600	0.2536	0.3269	0.3467	0.2406	0.2936
5.2700	0.2534	0.3267	0.3463	0.2404	0.2933
5.2800	0.2532	0.3264	0.3460	0.2402	0.2930
5.2900	0.2529	0.3261	0.3456	0.2400	0.2927
5.3000	0.2527	0.3258	0.3452	0.2398	0.2924
5.3100	0.2525	0.3256	0.3449	0.2396	0.2922
5.3200	0.2523	0.3253	0.3445	0.2394	0.2919
5.3300	0.2521	0.3250	0.3441	0.2392	0.2916
5.3400	0.2518	0.3247	0.3438	0.2390	0.2913
5.3500	0.2516	0.3245	0.3434	0.2388	0.2910
5.3600	0.2514	0.3242	0.3431	0.2386	0.2908
5.3700	0.2512	0.3239	0.3427	0.2384	0.2905
5.3800	0.2509	0.3236	0.3423	0.2382	0.2902
5.3900	0.2507	0.3234	0.3420	0.2380	0.2899
5.4000	0.2505	0.3231	0.3416	0.2378	0.2896
5.4100	0.2503	0.3228	0.3413	0.2376	0.2894
5.4200	0.2501	0.3226	0.3409	0.2374	0.2891
5.4300	0.2499	0.3223	0.3406	0.2373	0.2888
5.4400	0.2496	0.3220	0.3402	0.2371	0.2885
5.4500	0.2494	0.3218	0.3399	0.2369	0.2883
5.4600	0.2492	0.3215	0.3395	0.2367	0.2880
5.4700	0.2490	0.3213	0.3392	0.2365	0.2877
5.4800	0.2488	0.3210	0.3389	0.2363	0.2875
5.4900	0.2486	0.3207	0.3385	0.2361	0.2872
5.5000	0.2484	0.3205	0.3382	0.2359	0.2869
5.5100	0.2482	0.3202	0.3379	0.2357	0.2867
5.5200	0.2479	0.3200	0.3375	0.2355	0.2864
5.5300	0.2477	0.3197	0.3372	0.2353	0.2862
5.5400	0.2475	0.3194	0.3368	0.2351	0.2859
5.5500	0.2473	0.3192	0.3365	0.2349	0.2856
5.5600	0.2471	0.3189	0.3362	0.2348	0.2854
5.5700	0.2469	0.3187	0.3358	0.2346	0.2851
5.5800	0.2467	0.3184	0.3355	0.2344	0.2848
5.5900	0.2465	0.3181	0.3352	0.2342	0.2846
5.6000	0.2463	0.3179	0.3348	0.2340	0.2843
5.6100	0.2460	0.3176	0.3345	0.2338	0.2841
5.6200	0.2458	0.3174	0.3342	0.2336	0.2838
5.6300	0.2456	0.3171	0.3338	0.2334	0.2835
5.6400	0.2454	0.3169	0.3335	0.2333	0.2833
5.6500	0.2452	0.3166	0.3332	0.2331	0.2830
5.6600	0.2450	0.3164	0.3329	0.2329	0.2828
5.6700	0.2448	0.3161	0.3326	0.2327	0.2825
5.6800	0.2446	0.3159	0.3322	0.2325	0.2823
5.6900	0.2444	0.3156	0.3319	0.2323	0.2820
5.7000	0.2442	0.3154	0.3316	0.2321	0.2818
5.7100	0.2440	0.3152	0.3313	0.2320	0.2815
5.7200	0.2438	0.3149	0.3310	0.2318	0.2813
5.7300	0.2436	0.3147	0.3307	0.2316	0.2810
5.7400	0.2434	0.3144	0.3303	0.2314	0.2808
5.7500	0.2432	0.3142	0.3300	0.2312	0.2805
5.7600	0.2430	0.3139	0.3297	0.2311	0.2803
5.7700	0.2428	0.3137	0.3294	0.2309	0.2801
5.7800	0.2426	0.3134	0.3291	0.2307	0.2798
5.7900	0.2424	0.3132	0.3288	0.2305	0.2796
5.8000	0.2422	0.3130	0.3285	0.2303	0.2793
5.8100	0.2420	0.3127	0.3282	0.2302	0.2791
5.8200	0.2418	0.3125	0.3279	0.2300	0.2788
5.8300	0.2416	0.3122	0.3276	0.2298	0.2786
5.8400	0.2414	0.3120	0.3273	0.2296	0.2784
5.8500	0.2412	0.3118	0.3270	0.2294	0.2781
5.8600	0.2410	0.3115	0.3267	0.2293	0.2779
5.8700	0.2408	0.3113	0.3264	0.2291	0.2777
5.8800	0.2406	0.3111	0.3261	0.2289	0.2774
5.8900	0.2404	0.3108	0.3258	0.2288	0.2772
5.9000	0.2403	0.3106	0.3255	0.2286	0.2770
5.9100	0.2401	0.3104	0.3252	0.2284	0.2767
5.9200	0.2399	0.3101	0.3249	0.2282	0.2765
5.9300	0.2397	0.3099	0.3246	0.2281	0.2763
5.9400	0.2395	0.3097	0.3243	0.2279	0.2760
5.9500	0.2393	0.3094	0.3240	0.2277	0.2758
5.9600	0.2391	0.3092	0.3237	0.2275	0.2756
5.9700	0.2389	0.3090	0.3235	0.2274	0.2753
5.9800	0.2387	0.3087	0.3232	0.2272	0.2751
5.9900	0.2385	0.3085	0.3229	0.2270	0.2749
6.0000	0.2384	0.3083	0.3226	0.2269	0.2747
6.0100	0.2382	0.3081	0.3223	0.2267	0.2744
6.0200	0.2380	0.3078	0.3220	0.2265	0.2742
6.0300	0.2378	0.3076	0.3218	0.2263	0.2740
6.0400	0.2376	0.3074	0.3215	0.2262	0.2738
6.0500	0.2374	0.3072	0.3212	0.2260	0.2735
6.0600	0.2372	0.3069	0.3209	0.2258	0.2733
6.0700	0.2371	0.3067	0.3206	0.2257	0.2731
6.0800	0.2369	0.3065	0.3204	0.2255	0.2729
6.0900	0.2367	0.3063	0.3201	0.2254	0.2727
6.1000	0.2365	0.3061	0.3198	0.2252	0.2725
6.1100	0.2363	0.3058	0.3196	0.2250	0.2722
6.1200	0.2362	0.3056	0.3193	0.2249	0.2720
6.1300	0.2360	0.3054	0.3190	0.2247	0.2718
6.1400	0.2358	0.3052	0.3187	0.2245	0.2716
6.1500	0.2356	0.3050	0.3185	0.2244	0.2714
6.1600	0.2354	0.3048	0.3182	0.2242	0.2712
6.1700	0.2353	0.3045	0.3179	0.2240	0.2709
6.1800	0.2351	0.3043	0.3177	0.2239	0.2707
6.1900	0.2349	0.3041	0.3174	0.2237	0.2705
6.2000	0.2347	0.3039	0.3171	0.2236	0.2703
6.2100	0.2345	0.3037	0.3169	0.2234	0.2701
6.2200	0.2344	0.3035	0.3166	0.2232	0.2699
6.2300	0.2342	0.3033	0.3164	0.2231	0.2697
6.2400	0.2340	0.3030	0.3161	0.2229	0.2695
6.2500	0.2338	0.3028	0.3159	0.2228	0.2693
6.2600	0.2337	0.3026	0.3156	0.2226	0.2691
6.2700	0.2335	0.3024	0.3153	0.2224	0.2689
6.2800	0.2333	0.3022	0.3151	0.2223	0.2687
6.2900	0.2332	0.3020	0.3148	0.2221	0.2685
6.3000	0.2330	0.3018	0.3146	0.2220	0.2683
6.3100	0.2328	0.3016	0.3143	0.2218	0.2681
6.3200	0.2326	0.3014	0.3141	0.2217	0.2678
6.3300	0.2325	0.3012	0.3138	0.2215	0.2676
6.3400	0.2323	0.3010	0.3136	0.2214	0.2674
6.3500	0.2321	0.3008	0.3133	0.2212	0.2672
6.3600	0.2320	0.3006	0.3131	0.2210	0.2670
6.3700	0.2318	0.3004	0.3128	0.2209	0.2668
6.3800	0.2316	0.3002	0.3126	0.2207	0.2666
6.3900	0.2315	0.3000	0.3124	0.2206	0.2665
6.4000	0.2313	0.2998	0.3121	0.2204	0.2663
6.4100	0.2311	0.2996	0.3119	0.2203	0.2661
6.4200	0.2310	0.2994	0.3116	0.2201	0.2659
6.4300	0.2308	0.2992	0.3114	0.2200	0.2657
6.4400	0.2306	0.2990	0.3112	0.2198	0.2655
6.4500	0.2305	0.2988	0.3109	0.2197	0.2653
6.4600	0.2303	0.2986	0.3107	0.2195	0.2651
6.4700	0.2301	0.2984	0.3104	0.2194	0.2649
6.4800	0.2300	0.2982	0.3102	0.2192	0.2647
6.4900	0.2298	0.2980	0.3100	0.2191	0.2645
6.5000	0.2296	0.2978	0.3097	0.2189	0.2643
6.5100	0.2295	0.2976	0.3095	0.2188	0.2642
6.5200	0.2293	0.2974	0.3093	0.2186	0.2640
6.5300	0.2292	0.2972	0.3091	0.2185	0.2638
6.5400	0.2290	0.2970	0.3088	0.2183	0.2636
6.5500	0.2288	0.2968	0.3086	0.2182	0.2634
6.5600	0.2287	0.2966	0.3084	0.2181	0.2632
6.5700	0.2285	0.2964	0.3081	0.2179	0.2630
6.5800	0.2284	0.2963	0.3079	0.2178	0.2629
6.5900	0.2282	0.2961	0.3077	0.2176	0.2627
6.6000	0.2280	0.2959	0.3075	0.2175	0.2625
6.6100	0.2279	0.2957	0.3072	0.2173	0.2623
6.6200	0.2277	0.2955	0.3070	0.2172	0.2621
6.6300	0.2276	0.2953	0.3068	0.2171	0.2620
6.6400	0.2274	0.2951	0.3066	0.2169	0.2618
6.6500	0.2273	0.2949	0.3064	0.2168	0.2616
6.6600	0.2271	0.2948	0.3062	0.2166	0.2614
6.6700	0.2270	0.2946	0.3059	0.2165	0.2613
6.6800	0.2268	0.2944	0.3057	0.2163	0.2611
6.6900	0.2267	0.2942	0.3055	0.2162	0.2609
6.7000	0.2265	0.2940	0.3053	0.2161	0.2607
6.7100	0.2264	0.2939	0.3051	0.2159	0.2606
6.7200	0.2262	0.2937	0.3049	0.2158	0.2604
6.7300	0.2260	0.2935	0.3047	0.2157	0.2602
6.7400	0.2259	0.2933	0.3044	0.2155	0.2600
6.7500	0.2257	0.2931	0.3042	0.2154	0.2599
6.7600	0.2256	0.2929	0.3040	0.2152	0.2597
6.7700	0.2254	0.2928	0.3038	0.2151	0.2595
6.7800	0.2253	0.2926	0.3036	0.2150	0.2594
6.7900	0.2251	0.2924	0.3034	0.2148	0.2592
6.8000	0.2250	0.2922	0.3032	0.2147	0.2590
6.8100	0.2249	0.2921	0.3030	0.2146	0.2589
6.8200	0.2247	0.2919	0.3028	0.2144	0.2587
6.8300	0.2246	0.2917	0.3026	0.2143	0.2585
6.8400	0.2244	0.2915	0.3024	0.2142	0.2584
6.8500	0.2243	0.2914	0.3022	0.2140	0.2582
6.8600	0.2241	0.2912	0.3020	0.2139	0.2580
6.8700	0.2240	0.2910	0.3018	0.2138	0.2579
6.8800	0.2238	0.2909	0.3016	0.2136	0.2577
6.8900	0.2237	0.2907	0.3014	0.2135	0.2575
6.9000	0.2236	0.2905	0.3012	0.2134	0.2574
6.9100	0.2234	0.2904	0.3010	0.2132	0.2572
6.9200	0.2233	0.2902	0.3008	0.2131	0.2571
6.9300	0.2231	0.2900	0.3006	0.2130	0.2569
6.9400	0.2230	0.2898	0.3004	0.2128	0.2567
6.9500	0.2228	0.2897	0.3002	0.2127	0.2566
6.9600	0.2227	0.2895	0.3000	0.2126	0.2564
6.9700	0.2226	0.2893	0.2999	0.2125	0.2563
6.9800	0.2224	0.2892	0.2997	0.2123	0.2561
6.9900	0.2223	0.2890	0.2995	0.2122	0.2560
7.0000	0.2221	0.2888	0.2993	0.2121	0.2558
7.0100	0.2220	0.2887	0.2991	0.2120	0.2557
7.0200	0.2219	0.2885	0.2989	0.2118	0.2555
7.0300	0.2217	0.2884	0.2987	0.2117	0.2553
7.0400	0.2216	0.2882	0.2985	0.2116	0.2552
7.0500	0.2215	0.2880	0.2984	0.2114	0.2550
7.0600	0.2213	0.2879	0.2982	0.2113	0.2549
7.0700	0.2212	0.2877	0.2980	0.2112	0.2547
7.0800	0.2210	0.2876	0.2978	0.2111	0.2546
7.0900	0.2209	0.2874	0.2976	0.2110	0.2544
7.1000	0.2208	0.2872	0.2975	0.2108	0.2543
7.1100	0.2206	0.2871	0.2973	0.2107	0.2542
7.1200	0.2205	0.2869	0.2971	0.2106	0.2540
7.1300	0.2204	0.2868	0.2969	0.2105	0.2539
7.1400	0.2202	0.2866	0.2967	0.2103	0.2537
7.1500	0.2201	0.2865	0.2966	0.2102	0.2536
7.1600	0.2200	0.2863	0.2964	0.2101	0.2534
7.1700	0.2198	0.2861	0.2962	0.2100	0.2533
7.1800	0.2197	0.2860	0.2960	0.2099	0.2531
7.1900	0.2196	0.2858	0.2959	0.2097	0.2530
7.2000	0.2195	0.2857	0.2957	0.2096	0.2528
7.2100	0.2193	0.2855	0.2955	0.2095	0.2527
7.2200	0.2192	0.2854	0.2954	0.2094	0.2526
7.2300	0.2191	0.2852	0.2952	0.2093	0.2524
7.2400	0.2189	0.2851	0.2950	0.2091	0.2523
7.2500	0.2188	0.2849	0.2949	0.2090	0.2521
7.2600	0.2187	0.2848	0.2947	0.2089	0.2520
7.2700	0.2186	0.2846	0.2945	0.2088	0.2519
7.2800	0.2184	0.2845	0.2944	0.2087	0.2517
7.2900	0.2183	0.2843	0.2942	0.2086	0.2516
7.3000	0.2182	0.2842	0.2940	0.2084	0.2515
7.3100	0.2181	0.2840	0.2939	0.2083	0.2513
7.3200	0.2179	0.2839	0.2937	0.2082	0.2512
7.3300	0.2178	0.2837	0.2935	0.2081	0.2510
7.3400	0.2177	0.2836	0.2934	0.2080	0.2509
7.3500	0.2176	0.2834	0.2932	0.2079	0.2508
7.3600	0.2174	0.2833	0.2931	0.2078	0.2506
7.3700	0.2173	0.2832	0.2929	0.2076	0.2505
7.3800	0.2172	0.2830	0.2927	0.2075	0.2504
7.3900	0.2171	0.2829	0.2926	0.2074	0.2502
7.4000	0.2169	0.2827	0.2924	0.2073	0.2501
7.4100	0.2168	0.2826	0.2923	0.2072	0.2500
7.4200	0.2167	0.2824	0.2921	0.2071	0.2499
7.4300	0.2166	0.2823	0.2920	0.2070	0.2497
7.4400	0.2165	0.2822	0.2918	0.2069	0.2496
7.4500	0.2163	0.2820	0.2916	0.2068	0.2495
7.4600	0.2162	0.2819	0.2915	0.2066	0.2493
7.4700	0.2161	0.2817	0.2913	0.2065	0.2492
7.4800	0.2160	0.2816	0.2912	0.2064	0.2491
7.4900	0.2159	0.2815	0.2910	0.2063	0.2490
7.5000	0.2157	0.2813	0.2909	0.2062	0.2488
7.5100	0.2156	0.2812	0.2907	0.2061	0.2487
7.5200	0.2155	0.2811	0.2906	0.2060	0.2486
7.5300	0.2154	0.2809	0.2904	0.2059	0.2485
7.5400	0.2153	0.2808	0.2903	0.2058	0.2483
7.5500	0.2152	0.2806	0.2901	0.2057	0.2482
7.5600	0.2150	0.2805	0.2900	0.2056	0.2481
7.5700	0.2149	0.2804	0.2899	0.2055	0.2480
7.5800	0.2148	0.2802	0.2897	0.2053	0.2478
7.5900	0.2147	0.2801	0.2896	0.2052	0.2477
7.6000	0.2146	0.2800	0.2894	0.2051	0.2476
7.6100	0.2145	0.2798	0.2893	0.2050	0.2475
7.6200	0.2144	0.2797	0.2891	0.2049	0.2474
7.6300	0.2142	0.2796	0.2890	0.2048	0.2472
7.6400	0.2141	0.2794	0.2889	0.2047	0.2471
7.6500	0.2140	0.2793	0.2887	0.2046	0.2470
7.6600	0.2139	0.2792	0.2886	0.2045	0.2469
7.6700	0.2138	0.2791	0.2884	0.2044	0.2468
7.6800	0.2137	0.2789	0.2883	0.2043	0.2466
7.6900	0.2136	0.2788	0.2882	0.2042	0.2465
7.7000	0.2135	0.2787	0.2880	0.2041	0.2464
7.7100	0.2134	0.2785	0.2879	0.2040	0.2463
7.7200	0.2132	0.2784	0.2878	0.2039	0.2462
7.7300	0.2131	0.2783	0.2876	0.2038	0.2461
7.7400	0.2130	0.2782	0.2875	0.2037	0.2460
7.7500	0.2129	0.2780	0.2873	0.2036	0.2458
7.7600	0.2128	0.2779	0.2872	0.2035	0.2457
7.7700	0.2127	0.2778	0.2871	0.2034	0.2456
7.7800	0.2126	0.2777	0.2869	0.2033	0.2455
7.7900	0.2125	0.2775	0.2868	0.2032	0.2454
7.8000	0.2124	0.2774	0.2867	0.2031	0.2453
7.8100	0.2123	0.2773	0.2865	0.2030	0.2452
7.8200	0.2122	0.2772	0.2864	0.2029	0.2451
7.8300	0.2121	0.2770	0.2863	0.2028	0.2449
7.8400	0.2120	0.2769	0.2862	0.2027	0.2448
7.8500	0.2119	0.2768	0.2860	0.2026	0.2447
7.8600	0.2118	0.2767	0.2859	0.2025	0.2446
7.8700	0.2116	0.2766	0.2858	0.2024	0.2445
7.8800	0.2115	0.2764	0.2857	0.2023	0.2444
7.8900	0.2114	0.2763	0.2855	0.2022	0.2443
7.9000	0.2113	0.2762	0.2854	0.2021	0.2442
7.9100	0.2112	0.2761	0.2853	0.2020	0.2441
7.9200	0.2111	0.2760	0.2852	0.2020	0.2440
7.9300	0.2110	0.2758	0.2850	0.2019	0.2439
7.9400	0.2109	0.2757	0.2849	0.2018	0.2438
7.9500	0.2108	0.2756	0.2848	0.2017	0.2437
7.9600	0.2107	0.2755	0.2847	0.2016	0.2436
7.9700	0.2106	0.2754	0.2845	0.2015	0.2435
7.9800	0.2105	0.2753	0.2844	0.2014	0.2434
7.9900	0.2104	0.2751	0.2843	0.2013	0.2433
8.0000	0.2103	0.2750	0.2842	0.2012	0.2432
8.0100	0.2102	0.2749	0.2841	0.2011	0.2430
8.0200	0.2101	0.2748	0.2839	0.2010	0.2429
8.0300	0.2100	0.2747	0.2838	0.2009	0.2428
8.0400	0.2099	0.2746	0.2837	0.2008	0.2427
8.0500	0.2098	0.2745	0.2836	0.2007	0.2426
8.0600	0.2097	0.2743	0.2835	0.2007	0.2425
8.0700	0.2096	0.2742	0.2834	0.2006	0.2424
8.0800	0.2095	0.2741	0.2832	0.2005	0.2423
8.0900	0.2094	0.2740	0.2831	0.2004	0.2423
8.1000	0.2093	0.2739	0.2830	0.2003	0.2422
8.1100	0.2092	0.2738	0.2829	0.2002	0.2421
8.1200	0.2092	0.2737	0.2828	0.2001	0.2420
8.1300	0.2091	0.2736	0.2827	0.2000	0.2419
8.1400	0.2090	0.2735	0.2826	0.1999	0.2418
8.1500	0.2089	0.2734	0.2824	0.1999	0.2417
8.1600	0.2088	0.2732	0.2823	0.1998	0.2416
8.1700	0.2087	0.2731	0.2822	0.1997	0.2415
8.1800	0.2086	0.2730	0.2821	0.1996	0.2414
8.1900	0.2085	0.2729	0.2820	0.1995	0.2413
8.2000	0.2084	0.2728	0.2819	0.1994	0.2412
8.2100	0.2083	0.2727	0.2818	0.1993	0.2411
8.2200	0.2082	0.2726	0.2817	0.1993	0.2410
8.2300	0.2081	0.2725	0.2816	0.1992	0.2409
8.2400	0.2080	0.2724	0.2815	0.1991	0.2408
8.2500	0.2079	0.2723	0.2814	0.1990	0.2407
8.2600	0.2078	0.2722	0.2813	0.1989	0.2406
8.2700	0.2078	0.2721	0.2811	0.1988	0.2406
8.2800	0.2077	0.2720	0.2810	0.1987	0.2405
8.2900	0.2076	0.2719	0.2809	0.1987	0.2404
8.3000	0.2075	0.2718	0.2808	0.1986	0.2403
8.3100	0.2074	0.2717	0.2807	0.1985	0.2402
8.3200	0.2073	0.2716	0.2806	0.1984	0.2401
8.3300	0.2072	0.2715	0.2805	0.1983	0.2400
8.3400	0.2071	0.2714	0.2804	0.1982	0.2399
8.3500	0.2070	0.2713	0.2803	0.1982	0.2398
8.3600	0.2070	0.2712	0.2802	0.1981	0.2398
8.3700	0.2069	0.2711	0.2801	0.1980	0.2397
8.3800	0.2068	0.2710	0.2800	0.1979	0.2396
8.3900	0.2067	0.2709	0.2799	0.1978	0.2395
8.4000	0.2066	0.2708	0.2798	0.1978	0.2394
8.4100	0.2065	0.2707	0.2797	0.1977	0.2393
8.4200	0.2064	0.2706	0.2796	0.1976	0.2392
8.4300	0.2063	0.2705	0.2795	0.1975	0.2392
8.4400	0.2063	0.2704	0.2794	0.1974	0.2391
8.4500	0.2062	0.2703	0.2793	0.1974	0.2390
8.4600	0.2061	0.2702	0.2792	0.1973	0.2389
8.4700	0.2060	0.2701	0.2791	0.1972	0.2388
8.4800	0.2059	0.2700	0.2790	0.1971	0.2387
8.4900	0.2058	0.2699	0.2790	0.1970	0.2387
8.5000	0.2058	0.2698	0.2789	0.1970	0.2386
8.5100	0.2057	0.2697	0.2788	0.1969	0.2385
8.5200	0.2056	0.2696	0.2787	0.1968	0.2384
8.5300	0.2055	0.2695	0.2786	0.1967	0.2383
8.5400	0.2054	0.2694	0.2785	0.1967	0.2382
8.5500	0.2053	0.2693	0.2784	0.1966	0.2382
8.5600	0.2053	0.2692	0.2783	0.1965	0.2381
8.5700	0.2052	0.2691	0.2782	0.1964	0.2380
8.5800	0.2051	0.2690	0.2781	0.1964	0.2379
8.5900	0.2050	0.2690	0.2780	0.1963	0.2378
8.6000	0.2049	0.2689	0.2779	0.1962	0.2378
8.6100	0.2049	0.2688	0.2778	0.1961	0.2377
8.6200	0.2048	0.2687	0.2778	0.1961	0.2376
8.6300	0.2047	0.2686	0.2777	0.1960	0.2375
8.6400	0.2046	0.2685	0.2776	0.1959	0.2375
8.6500	0.2045	0.2684	0.2775	0.1958	0.2374
8.6600	0.2045	0.2683	0.2774	0.1958	0.2373
8.6700	0.2044	0.2682	0.2773	0.1957	0.2372
8.6800	0.2043	0.2681	0.2772	0.1956	0.2372
8.6900	0.2042	0.2681	0.2772	0.1955	0.2371
8.7000	0.2041	0.2680	0.2771	0.1955	0.2370
8.7100	0.2041	0.2679	0.2770	0.1954	0.2369
8.7200	0.2040	0.2678	0.2769	0.1953	0.2369
8.7300	0.2039	0.2677	0.2768	0.1952	0.2368
8.7400	0.2038	0.2676	0.2767	0.1952	0.2367
8.7500	0.2038	0.2675	0.2766	0.1951	0.2366
8.7600	0.2037	0.2674	0.2766	0.1950	0.2366
8.7700	0.2036	0.2674	0.2765	0.1950	0.2365
8.7800	0.2035	0.2673	0.2764	0.1949	0.2364
8.7900	0.2034	0.2672	0.2763	0.1948	0.2363
8.8000	0.2034	0.2671	0.2762	0.1948	0.2363
8.8100	0.2033	0.2670	0.2761	0.1947	0.2362
8.8200	0.2032	0.2669	0.2761	0.1946	0.2361
8.8300	0.2031	0.2668	0.2760	0.1945	0.2361
8.8400	0.2031	0.2668	0.2759	0.1945	0.2360
8.8500	0.2030	0.2667	0.2758	0.1944	0.2359
8.8600	0.2029	0.2666	0.2757	0.1943	0.2358
8.8700	0.2029	0.2665	0.2757	0.1943	0.2358
8.8800	0.2028	0.2664	0.2756	0.1942	0.2357
8.8900	0.2027	0.2663	0.2755	0.1941	0.2356
8.9000	0.2026	0.2663	0.2754	0.1941	0.2356
8.9100	0.2026	0.2662	0.2754	0.1940	0.2355
8.9200	0.2025	0.2661	0.2753	0.1939	0.2354
8.9300	0.2024	0.2660	0.2752	0.1939	0.2354
8.9400	0.2023	0.2659	0.2751	0.1938	0.2353
8.9500	0.2023	0.2659	0.2750	0.1937	0.2352
8.9600	0.2022	0.2658	0.2750	0.1937	0.2352
8.9700	0.2021	0.2657	0.2749	0.1936	0.2351
8.9800	0.2021	0.2656	0.2748	0.1935	0.2350
8.9900	0.2020	0.2655	0.2747	0.1935	0.2350
9.0000	0.2019	0.2655	0.2747	0.1934	0.2349
9.0100	0.2019	0.2654	0.2746	0.1933	0.2348
9.0200	0.2018	0.2653	0.2745	0.1933	0.2348
9.0300	0.2017	0.2652	0.2745	0.1932	0.2347
9.0400	0.2016	0.2652	0.2744	0.1931	0.2346
9.0500	0.2016	0.2651	0.2743	0.1931	0.2346
9.0600	0.2015	0.2650	0.2742	0.1930	0.2345
9.0700	0.2014	0.2649	0.2742	0.1929	0.2344
9.0800	0.2014	0.2648	0.2741	0.1929	0.2344
9.0900	0.2013	0.2648	0.2740	0.1928	0.2343
9.1000	0.2012	0.2647	0.2740	0.1928	0.2343
9.1100	0.2012	0.2646	0.2739	0.1927	0.2342
9.1200	0.2011	0.2645	0.2738	0.1926	0.2341
9.1300	0.2010	0.2645	0.2737	0.1926	0.2341
9.1400	0.2010	0.2644	0.2737	0.1925	0.2340
9.1500	0.2009	0.2643	0.2736	0.1924	0.2339
9.1600	0.2008	0.2642	0.2735	0.1924	0.2339
9.1700	0.2008	0.2642	0.2735	0.1923	0.2338
9.1800	0.2007	0.2641	0.2734	0.1923	0.2338
9.1900	0.2006	0.2640	0.2733	0.1922	0.2337
9.2000	0.2006	0.2640	0.2733	0.1921	0.2336
9.2100	0.2005	0.2639	0.2732	0.1921	0.2336
9.2200	0.2004	0.2638	0.2731	0.1920	0.2335
9.2300	0.2004	0.2637	0.2731	0.1920	0.2335
9.2400	0.2003	0.2637	0.2730	0.1919	0.2334
9.2500	0.2002	0.2636	0.2729	0.1918	0.2333
9.2600	0.2002	0.2635	0.2729	0.1918	0.2333
9.2700	0.2001	0.2635	0.2728	0.1917	0.2332
9.2800	0.2001	0.2634	0.2727	0.1917	0.2332
9.2900	0.2000	0.2633	0.2727	0.1916	0.2331
9.3000	0.1999	0.2632	0.2726	0.1915	0.2331
9.3100	0.1999	0.2632	0.2725	0.1915	0.2330
9.3200	0.1998	0.2631	0.2725	0.1914	0.2329
9.3300	0.1997	0.2630	0.2724	0.1914	0.2329
9.3400	0.1997	0.2630	0.2724	0.1913	0.2328
9.3500	0.1996	0.2629	0.2723	0.1912	0.2328
9.3600	0.1996	0.2628	0.2722	0.1912	0.2327
9.3700	0.1995	0.2628	0.2722	0.1911	0.2327
9.3800	0.1994	0.2627	0.2721	0.1911	0.2326
9.3900	0.1994	0.2626	0.2720	0.1910	0.2325
9.4000	0.1993	0.2626	0.2720	0.1910	0.2325
9.4100	0.1993	0.2625	0.2719	0.1909	0.2324
9.4200	0.1992	0.2624	0.2719	0.1908	0.2324
9.4300	0.1991	0.2624	0.2718	0.1908	0.2323
9.4400	0.1991	0.2623	0.2717	0.1907	0.2323
9.4500	0.1990	0.2622	0.2717	0.1907	0.2322
9.4600	0.1990	0.2622	0.2716	0.1906	0.2322
9.4700	0.1989	0.2621	0.2716	0.1906	0.2321
9.4800	0.1988	0.2620	0.2715	0.1905	0.2321
9.4900	0.1988	0.2620	0.2714	0.1904	0.2320
9.5000	0.1987	0.2619	0.2714	0.1904	0.2320
9.5100	0.1987	0.2618	0.2713	0.1903	0.2319
9.5200	0.1986	0.2618	0.2713	0.1903	0.2318
9.5300	0.1985	0.2617	0.2712	0.1902	0.2318
9.5400	0.1985	0.2616	0.2712	0.1902	0.2317
9.5500	0.1984	0.2616	0.2711	0.1901	0.2317
9.5600	0.1984	0.2615	0.2710	0.1901	0.2316
9.5700	0.1983	0.2614	0.2710	0.1900	0.2316
9.5800	0.1983	0.2614	0.2709	0.1900	0.2315
9.5900	0.1982	0.2613	0.2709	0.1899	0.2315
9.6000	0.1981	0.2613	0.2708	0.1899	0.2314
9.6100	0.1981	0.2612	0.2708	0.1898	0.2314
9.6200	0.1980	0.2611	0.2707	0.1897	0.2313
9.6300	0.1980	0.2611	0.2706	0.1897	0.2313
9.6400	0.1979	0.2610	0.2706	0.1896	0.2312
9.6500	0.1979	0.2610	0.2705	0.1896	0.2312
9.6600	0.1978	0.2609	0.2705	0.1895	0.2311
9.6700	0.1977	0.2608	0.2704	0.1895	0.2311
9.6800	0.1977	0.2608	0.2704	0.1894	0.2310
9.6900	0.1976	0.2607	0.2703	0.1894	0.2310
9.7000	0.1976	0.2607	0.2703	0.1893	0.2309
9.7100	0.1975	0.2606	0.2702	0.1893	0.2309
9.7200	0.1975	0.2605	0.2702	0.1892	0.2309
9.7300	0.1974	0.2605	0.2701	0.1892	0.2308
9.7400	0.1974	0.2604	0.2701	0.1891	0.2308
9.7500	0.1973	0.2604	0.2700	0.1891	0.2307
9.7600	0.1973	0.2603	0.2700	0.1890	0.2307
9.7700	0.1972	0.2602	0.2699	0.1890	0.2306
9.7800	0.1972	0.2602	0.2699	0.1889	0.2306
9.7900	0.1971	0.2601	0.2698	0.1889	0.2305
9.8000	0.1970	0.2601	0.2698	0.1888	0.2305
9.8100	0.1970	0.2600	0.2697	0.1888	0.2304
9.8200	0.1969	0.2600	0.2697	0.1887	0.2304
9.8300	0.1969	0.2599	0.2696	0.1887	0.2303
9.8400	0.1968	0.2598	0.2696	0.1886	0.2303
9.8500	0.1968	0.2598	0.2695	0.1886	0.2303
9.8600	0.1967	0.2597	0.2695	0.1885	0.2302
9.8700	0.1967	0.2597	0.2694	0.1885	0.2302
9.8800	0.1966	0.2596	0.2694	0.1884	0.2301
9.8900	0.1966	0.2596	0.2693	0.1884	0.2301
9.9000	0.1965	0.2595	0.2693	0.1883	0.2300
9.9100	0.1965	0.2594	0.2692	0.1883	0.2300
9.9200	0.1964	0.2594	0.2692	0.1882	0.2299
9.9300	0.1964	0.2593	0.2691	0.1882	0.2299
9.9400	0.1963	0.2593	0.2691	0.1882	0.2299
9.9500	0.1963	0.2592	0.2690	0.1881	0.2298
9.9600	0.1962	0.2592	0.2690	0.1881	0.2298
9.9700	0.1962	0.2591	0.2689	0.1880	0.2297
9.9800	0.1961	0.2591	0.2689	0.1880	0.2297
9.9900	0.1961	0.2590	0.2689	0.1879	0.2296
10.0000	0.1960	0.2590	0.2688	0.1879	0.2296
10.0100	0.1960	0.2589	0.2688	0.1878	0.2296
10.0200	0.1959	0.2589	0.2687	0.1878	0.2295
10.0300	0.1959	0.2588	0.2687	0.1877	0.2295
10.0400	0.1958	0.2588	0.2686	0.1877	0.2294
10.0500	0.1958	0.2587	0.2686	0.1876	0.2294
10.0600	0.1957	0.2587	0.2685	0.1876	0.2294
10.0700	0.1957	0.2586	0.2685	0.1876	0.2293
10.0800	0.1957	0.2585	0.2685	0.1875	0.2293
10.0900	0.1956	0.2585	0.2684	0.1875	0.2292
10.1000	0.1956	0.2584	0.2684	0.1874	0.2292
10.1100	0.1955	0.2584	0.2683	0.1874	0.2292
10.1200	0.1955	0.2583	0.2683	0.1873	0.2291
10.1300	0.1954	0.2583	0.2682	0.1873	0.2291
10.1400	0.1954	0.2582	0.2682	0.1872	0.2290
10.1500	0.1953	0.2582	0.2682	0.1872	0.2290
10.1600	0.1953	0.2581	0.2681	0.1872	0.2290
10.1700	0.1952	0.2581	0.2681	0.1871	0.2289
10.1800	0.1952	0.2580	0.2680	0.1871	0.2289
10.1900	0.1951	0.2580	0.2680	0.1870	0.2288
10.2000	0.1951	0.2579	0.2680	0.1870	0.2288
10.2100	0.1951	0.2579	0.2679	0.1869	0.2288
10.2200	0.1950	0.2578	0.2679	0.1869	0.2287
10.2300	0.1950	0.2578	0.2678	0.1869	0.2287
10.2400	0.1949	0.2578	0.2678	0.1868	0.2287
10.2500	0.1949	0.2577	0.2677	0.1868	0.2286
10.2600	0.1948	0.2577	0.2677	0.1867	0.2286
10.2700	0.1948	0.2576	0.2677	0.1867	0.2286
10.2800	0.1947	0.2576	0.2676	0.1867	0.2285
10.2900	0.1947	0.2575	0.2676	0.1866	0.2285
10.3000	0.1947	0.2575	0.2676	0.1866	0.2284
10.3100	0.1946	0.2574	0.2675	0.1865	0.2284
10.3200	0.1946	0.2574	0.2675	0.1865	0.2284
10.3300	0.1945	0.2573	0.2674	0.1864	0.2283
10.3400	0.1945	0.2573	0.2674	0.1864	0.2283
10.3500	0.1944	0.2572	0.2674	0.1864	0.2283
10.3600	0.1944	0.2572	0.2673	0.1863	0.2282
10.3700	0.1944	0.2571	0.2673	0.1863	0.2282
10.3800	0.1943	0.2571	0.2672	0.1862	0.2282
10.3900	0.1943	0.2571	0.2672	0.1862	0.2281
10.4000	0.1942	0.2570	0.2672	0.1862	0.2281
10.4100	0.1942	0.2570	0.2671	0.1861	0.2281
10.4200	0.1941	0.2569	0.2671	0.1861	0.2280
10.4300	0.1941	0.2569	0.2671	0.1860	0.2280
10.4400	0.1941	0.2568	0.2670	0.1860	0.2280
10.4500	0.1940	0.2568	0.2670	0.1860	0.2279
10.4600	0.1940	0.2567	0.2670	0.1859	0.2279
10.4700	0.1939	0.2567	0.2669	0.1859	0.2279
10.4800	0.1939	0.2567	0.2669	0.1858	0.2278
10.4900	0.1939	0.2566	0.2669	0.1858	0.2278
10.5000	0.1938	0.2566	0.2668	0.1858	0.2278
10.5100	0.1938	0.2565	0.2668	0.1857	0.2277
10.5200	0.1937	0.2565	0.2667	0.1857	0.2277
10.5300	0.1937	0.2564	0.2667	0.1857	0.2277
10.5400	0.1937	0.2564	0.2667	0.1856	0.2276
10.5500	0.1936	0.2564	0.2666	0.1856	0.2276
10.5600	0.1936	0.2563	0.2666	0.1855	0.2276
10.5700	0.1935	0.2563	0.2666	0.1855	0.2275
10.5800	0.1935	0.2562	0.2665	0.1855	0.2275
10.5900	0.1935	0.2562	0.2665	0.1854	0.2275
10.6000	0.1934	0.2561	0.2665	0.1854	0.2274
10.6100	0.1934	0.2561	0.2664	0.1854	0.2274
10.6200	0.1933	0.2561	0.2664	0.1853	0.2274
10.6300	0.1933	0.2560	0.2664	0.1853	0.2273
10.6400	0.1933	0.2560	0.2663	0.1852	0.2273
10.6500	0.1932	0.2559	0.2663	0.1852	0.2273
10.6600	0.1932	0.2559	0.2663	0.1852	0.2272
10.6700	0.1931	0.2559	0.2662	0.1851	0.2272
10.6800	0.1931	0.2558	0.2662	0.1851	0.2272
10.6900	0.1931	0.2558	0.2662	0.1851	0.2272
10.7000	0.1930	0.2557	0.2662	0.1850	0.2271
10.7100	0.1930	0.2557	0.2661	0.1850	0.2271
10.7200	0.1930	0.2557	0.2661	0.1850	0.2271
10.7300	0.1929	0.2556	0.2661	0.1849	0.2270
10.7400	0.1929	0.2556	0.2660	0.1849	0.2270
10.7500	0.1928	0.2555	0.2660	0.1849	0.2270
10.7600	0.1928	0.2555	0.2660	0.1848	0.2269
10.7700	0.1928	0.2555	0.2659	0.1848	0.2269
10.7800	0.1927	0.2554	0.2659	0.1848	0.2269
10.7900	0.1927	0.2554	0.2659	0.1847	0.2269
10.8000	0.1927	0.2553	0.2658	0.1847	0.2268
10.8100	0.1926	0.2553	0.2658	0.1846	0.2268
10.8200	0.1926	0.2553	0.2658	0.1846	0.2268
10.8300	0.1926	0.2552	0.2658	0.1846	0.2267
10.8400	0.1925	0.2552	0.2657	0.1845	0.2267
10.8500	0.1925	0.2552	0.2657	0.1845	0.2267
10.8600	0.1924	0.2551	0.2657	0.1845	0.2267
10.8700	0.1924	0.2551	0.2656	0.1844	0.2266
10.8800	0.1924	0.2550	0.2656	0.1844	0.2266
10.8900	0.1923	0.2550	0.2656	0.1844	0.2266
10.9000	0.1923	0.2550	0.2655	0.1843	0.2265
10.9100	0.1923	0.2549	0.2655	0.1843	0.2265
10.9200	0.1922	0.2549	0.2655	0.1843	0.2265
10.9300	0.1922	0.2549	0.2655	0.1842	0.2265
10.9400	0.1922	0.2548	0.2654	0.1842	0.2264
10.9500	0.1921	0.2548	0.2654	0.1842	0.2264
10.9600	0.1921	0.2548	0.2654	0.1841	0.2264
10.9700	0.1921	0.2547	0.2653	0.1841	0.2264
10.9800	0.1920	0.2547	0.2653	0.1841	0.2263
10.9900	0.1920	0.2546	0.2653	0.1840	0.2263
11.0000	0.1920	0.2546	0.2653	0.1840	0.2263
11.0100	0.1919	0.2546	0.2652	0.1840	0.2263
11.0200	0.1919	0.2545	0.2652	0.1840	0.2262
11.0300	0.1919	0.2545	0.2652	0.1839	0.2262
11.0400	0.1918	0.2545	0.2652	0.1839	0.2262
11.0500	0.1918	0.2544	0.2651	0.1839	0.2262
11.0600	0.1918	0.2544	0.2651	0.1838	0.2261
11.0700	0.1917	0.2544	0.2651	0.1838	0.2261
11.0800	0.1917	0.2543	0.2651	0.1838	0.2261
11.0900	0.1917	0.2543	0.2650	0.1837	0.2261
11.1000	0.1916	0.2543	0.2650	0.1837	0.2260
11.1100	0.1916	0.2542	0.2650	0.1837	0.2260
11.1200	0.1916	0.2542	0.2649	0.1836	0.2260
11.1300	0.1915	0.2542	0.2649	0.1836	0.2260
11.1400	0.1915	0.2541	0.2649	0.1836	0.2259
11.1500	0.1915	0.2541	0.2649	0.1835	0.2259
11.1600	0.1914	0.2541	0.2648	0.1835	0.2259
11.1700	0.1914	0.2540	0.2648	0.1835	0.2259
11.1800	0.1914	0.2540	0.2648	0.1835	0.2258
11.1900	0.1913	0.2540	0.2648	0.1834	0.2258
11.2000	0.1913	0.2539	0.2647	0.1834	0.2258
11.2100	0.1913	0.2539	0.2647	0.1834	0.2258
11.2200	0.1913	0.2539	0.2647	0.1833	0.2257
11.2300	0.1912	0.2538	0.2647	0.1833	0.2257
11.2400	0.1912	0.2538	0.2647	0.1833	0.2257
11.2500	0.1912	0.2538	0.2646	0.1832	0.2257
11.2600	0.1911	0.2537	0.2646	0.1832	0.2256
11.2700	0.1911	0.2537	0.2646	0.1832	0.2256
11.2800	0.1911	0.2537	0.2646	0.1832	0.2256
11.2900	0.1910	0.2536	0.2645	0.1831	0.2256
11.3000	0.1910	0.2536	0.2645	0.1831	0.2256
11.3100	0.1910	0.2536	0.2645	0.1831	0.2255
11.3200	0.1909	0.2535	0.2645	0.1830	0.2255
11.3300	0.1909	0.2535	0.2644	0.1830	0.2255
11.3400	0.1909	0.2535	0.2644	0.1830	0.2255
11.3500	0.1909	0.2535	0.2644	0.1830	0.2254
11.3600	0.1908	0.2534	0.2644	0.1829	0.2254
11.3700	0.1908	0.2534	0.2643	0.1829	0.2254
11.3800	0.1908	0.2534	0.2643	0.1829	0.2254
11.3900	0.1907	0.2533	0.2643	0.1829	0.2254
11.4000	0.1907	0.2533	0.2643	0.1828	0.2253
11.4100	0.1907	0.2533	0.2643	0.1828	0.2253
11.4200	0.1907	0.2532	0.2642	0.1828	0.2253
11.4300	0.1906	0.2532	0.2642	0.1827	0.2253
11.4400	0.1906	0.2532	0.2642	0.1827	0.2252
11.4500	0.1906	0.2532	0.2642	0.1827	0.2252
11.4600	0.1905	0.2531	0.2642	0.1827	0.2252
11.4700	0.1905	0.2531	0.2641	0.1826	0.2252
11.4800	0.1905	0.2531	0.2641	0.1826	0.2252
11.4900	0.1905	0.2530	0.2641	0.1826	0.2251
11.5000	0.1904	0.2530	0.2641	0.1826	0.2251
11.5100	0.1904	0.2530	0.2640	0.1825	0.2251
11.5200	0.1904	0.2530	0.2640	0.1825	0.2251
11.5300	0.1903	0.2529	0.2640	0.1825	0.2251
11.5400	0.1903	0.2529	0.2640	0.1824	0.2250
11.5500	0.1903	0.2529	0.2640	0.1824	0.2250
11.5600	0.1903	0.2528	0.2639	0.1824	0.2250
11.5700	0.1902	0.2528	0.2639	0.1824	0.2250
11.5800	0.1902	0.2528	0.2639	0.1823	0.2250
11.5900	0.1902	0.2528	0.2639	0.1823	0.2249
11.6000	0.1902	0.2527	0.2639	0.1823	0.2249
11.6100	0.1901	0.2527	0.2638	0.1823	0.2249
11.6200	0.1901	0.2527	0.2638	0.1822	0.2249
11.6300	0.1901	0.2526	0.2638	0.1822	0.2249
11.6400	0.1900	0.2526	0.2638	0.1822	0.2248
11.6500	0.1900	0.2526	0.2638	0.1822	0.2248
11.6600	0.1900	0.2526	0.2637	0.1821	0.2248
11.6700	0.1900	0.2525	0.2637	0.1821	0.2248
11.6800	0.1899	0.2525	0.2637	0.1821	0.2248
11.6900	0.1899	0.2525	0.2637	0.1821	0.2248
11.7000	0.1899	0.2525	0.2637	0.1820	0.2247
11.7100	0.1899	0.2524	0.2637	0.1820	0.2247
11.7200	0.1898	0.2524	0.2636	0.1820	0.2247
11.7300	0.1898	0.2524	0.2636	0.1820	0.2247
11.7400	0.1898	0.2524	0.2636	0.1819	0.2247
11.7500	0.1898	0.2523	0.2636	0.1819	0.2246
11.7600	0.1897	0.2523	0.2636	0.1819	0.2246
11.7700	0.1897	0.2523	0.2635	0.1819	0.2246
11.7800	0.1897	0.2523	0.2635	0.1818	0.2246
11.7900	0.1897	0.2522	0.2635	0.1818	0.2246
11.8000	0.1896	0.2522	0.2635	0.1818	0.2246
11.8100	0.1896	0.2522	0.2635	0.1818	0.2245
11.8200	0.1896	0.2522	0.2635	0.1817	0.2245
11.8300	0.1896	0.2521	0.2634	0.1817	0.2245
11.8400	0.1895	0.2521	0.2634	0.1817	0.2245
11.8500	0.1895	0.2521	0.2634	0.1817	0.2245
11.8600	0.1895	0.2521	0.2634	0.1817	0.2244
11.8700	0.1895	0.2520	0.2634	0.1816	0.2244
11.8800	0.1894	0.2520	0.2633	0.1816	0.2244
11.8900	0.1894	0.2520	0.2633	0.1816	0.2244
11.9000	0.1894	0.2520	0.2633	0.1816	0.2244
11.9100	0.1894	0.2519	0.2633	0.1815	0.2244
11.9200	0.1893	0.2519	0.2633	0.1815	0.2243
11.9300	0.1893	0.2519	0.2633	0.1815	0.2243
11.9400	0.1893	0.2519	0.2632	0.1815	0.2243
11.9500	0.1893	0.2518	0.2632	0.1814	0.2243
11.9600	0.1893	0.2518	0.2632	0.1814	0.2243
11.9700	0.1892	0.2518	0.2632	0.1814	0.2243
11.9800	0.1892	0.2518	0.2632	0.1814	0.2243
11.9900	0.1892	0.2517	0.2632	0.1814	0.2242
12.0000	0.1892	0.2517	0.2632	0.1813	0.2242
12.0100	0.1891	0.2517	0.2631	0.1813	0.2242
12.0200	0.1891	0.2517	0.2631	0.1813	0.2242
12.0300	0.1891	0.2517	0.2631	0.1813	0.2242
12.0400	0.1891	0.2516	0.2631	0.1812	0.2242
12.0500	0.1890	0.2516	0.2631	0.1812	0.2241
12.0600	0.1890	0.2516	0.2631	0.1812	0.2241
12.0700	0.1890	0.2516	0.2630	0.1812	0.2241
12.0800	0.1890	0.2515	0.2630	0.1812	0.2241
12.0900	0.1890	0.2515	0.2630	0.1811	0.2241
12.1000	0.1889	0.2515	0.2630	0.1811	0.2241
12.1100	0.1889	0.2515	0.2630	0.1811	0.2240
12.1200	0.1889	0.2515	0.2630	0.1811	0.2240
12.1300	0.1889	0.2514	0.2630	0.1811	0.2240
12.1400	0.1888	0.2514	0.2629	0.1810	0.2240
12.1500	0.1888	0.2514	0.2629	0.1810	0.2240
12.1600	0.1888	0.2514	0.2629	0.1810	0.2240
12.1700	0.1888	0.2513	0.2629	0.1810	0.2240
12.1800	0.1888	0.2513	0.2629	0.1809	0.2239
12.1900	0.1887	0.2513	0.2629	0.1809	0.2239
12.2000	0.1887	0.2513	0.2629	0.1809	0.2239
12.2100	0.1887	0.2513	0.2628	0.1809	0.2239
12.2200	0.1887	0.2512	0.2628	0.1809	0.2239
12.2300	0.1887	0.2512	0.2628	0.1808	0.2239
12.2400	0.1886	0.2512	0.2628	0.1808	0.2239
12.2500	0.1886	0.2512	0.2628	0.1808	0.2238
12.2600	0.1886	0.2512	0.2628	0.1808	0.2238
12.2700	0.1886	0.2511	0.2628	0.1808	0.2238
12.2800	0.1886	0.2511	0.2627	0.1807	0.2238
12.2900	0.1885	0.2511	0.2627	0.1807	0.2238
12.3000	0.1885	0.2511	0.2627	0.1807	0.2238
12.3100	0.1885	0.2511	0.2627	0.1807	0.2238
12.3200	0.1885	0.2510	0.2627	0.1807	0.2238
12.3300	0.1884	0.2510	0.2627	0.1806	0.2237
12.3400	0.1884	0.2510	0.2627	0.1806	0.2237
12.3500	0.1884	0.2510	0.2627	0.1806	0.2237
12.3600	0.1884	0.2510	0.2626	0.1806	0.2237
12.3700	0.1884	0.2509	0.2626	0.1806	0.2237
12.3800	0.1883	0.2509	0.2626	0.1806	0.2237
12.3900	0.1883	0.2509	0.2626	0.1805	0.2237
12.4000	0.1883	0.2509	0.2626	0.1805	0.2236
12.4100	0.1883	0.2509	0.2626	0.1805	0.2236
12.4200	0.1883	0.2508	0.2626	0.1805	0.2236
12.4300	0.1883	0.2508	0.2626	0.1805	0.2236
12.4400	0.1882	0.2508	0.2625	0.1804	0.2236
12.4500	0.1882	0.2508	0.2625	0.1804	0.2236
12.4600	0.1882	0.2508	0.2625	0.1804	0.2236
12.4700	0.1882	0.2507	0.2625	0.1804	0.2236
12.4800	0.1882	0.2507	0.2625	0.1804	0.2235
12.4900	0.1881	0.2507	0.2625	0.1803	0.2235
12.5000	0.1881	0.2507	0.2625	0.1803	0.2235
12.5100	0.1881	0.2507	0.2625	0.1803	0.2235
12.5200	0.1881	0.2506	0.2624	0.1803	0.2235
12.5300	0.1881	0.2506	0.2624	0.1803	0.2235
12.5400	0.1880	0.2506	0.2624	0.1803	0.2235
12.5500	0.1880	0.2506	0.2624	0.1802	0.2235
12.5600	0.1880	0.2506	0.2624	0.1802	0.2235
12.5700	0.1880	0.2506	0.2624	0.1802	0.2234
12.5800	0.1880	0.2505	0.2624	0.1802	0.2234
12.5900	0.1880	0.2505	0.2624	0.1802	0.2234
12.6000	0.1879	0.2505	0.2624	0.1801	0.2234
12.6100	0.1879	0.2505	0.2623	0.1801	0.2234
12.6200	0.1879	0.2505	0.2623	0.1801	0.2234
12.6300	0.1879	0.2504	0.2623	0.1801	0.2234
12.6400	0.1879	0.2504	0.2623	0.1801	0.2234
12.6500	0.1878	0.2504	0.2623	0.1801	0.2233
12.6600	0.1878	0.2504	0.2623	0.1800	0.2233
12.6700	0.1878	0.2504	0.2623	0.1800	0.2233
12.6800	0.1878	0.2504	0.2623	0.1800	0.2233
12.6900	0.1878	0.2503	0.2623	0.1800	0.2233
12.7000	0.1878	0.2503	0.2622	0.1800	0.2233
12.7100	0.1877	0.2503	0.2622	0.1800	0.2233
12.7200	0.1877	0.2503	0.2622	0.1799	0.2233
12.7300	0.1877	0.2503	0.2622	0.1799	0.2233
12.7400	0.1877	0.2503	0.2622	0.1799	0.2232
12.7500	0.1877	0.2502	0.2622	0.1799	0.2232
12.7600	0.1877	0.2502	0.2622	0.1799	0.2232
12.7700	0.1876	0.2502	0.2622	0.1799	0.2232
12.7800	0.1876	0.2502	0.2622	0.1798	0.2232
12.7900	0.1876	0.2502	0.2622	0.1798	0.2232
12.8000	0.1876	0.2502	0.2621	0.1798	0.2232
12.8100	0.1876	0.2501	0.2621	0.1798	0.2232
12.8200	0.1876	0.2501	0.2621	0.1798	0.2232
12.8300	0.1875	0.2501	0.2621	0.1798	0.2232
12.8400	0.1875	0.2501	0.2621	0.1797	0.2231
12.8500	0.1875	0.2501	0.2621	0.1797	0.2231
12.8600	0.1875	0.2501	0.2621	0.1797	0.2231
12.8700	0.1875	0.2501	0.2621	0.1797	0.2231
12.8800	0.1875	0.2500	0.2621	0.1797	0.2231
12.8900	0.1874	0.2500	0.2621	0.1797	0.2231
12.9000	0.1874	0.2500	0.2621	0.1797	0.2231
12.9100	0.1874	0.2500	0.2620	0.1796	0.2231
12.9200	0.1874	0.2500	0.2620	0.1796	0.2231
12.9300	0.1874	0.2500	0.2620	0.1796	0.2231
12.9400	0.1874	0.2499	0.2620	0.1796	0.2231
12.9500	0.1873	0.2499	0.2620	0.1796	0.2230
12.9600	0.1873	0.2499	0.2620	0.1796	0.2230
12.9700	0.1873	0.2499	0.2620	0.1795	0.2230
12.9800	0.1873	0.2499	0.2620	0.1795	0.2230
12.9900	0.1873	0.2499	0.2620	0.1795	0.2230
13.0000	0.1873	0.2499	0.2620	0.1795	0.2230
13.0100	0.1873	0.2498	0.2620	0.1795	0.2230
13.0200	0.1872	0.2498	0.2620	0.1795	0.2230
13.0300	0.1872	0.2498	0.2619	0.1795	0.2230
13.0400	0.1872	0.2498	0.2619	0.1794	0.2230
13.0500	0.1872	0.2498	0.2619	0.1794	0.2230
13.0600	0.1872	0.2498	0.2619	0.1794	0.2229
13.0700	0.1872	0.2498	0.2619	0.1794	0.2229
13.0800	0.1871	0.2497	0.2619	0.1794	0.2229
13.0900	0.1871	0.2497	0.2619	0.1794	0.2229
13.1000	0.1871	0.2497	0.2619	0.1794	0.2229
13.1100	0.1871	0.2497	0.2619	0.1793	0.2229
13.1200	0.1871	0.2497	0.2619	0.1793	0.2229
13.1300	0.1871	0.2497	0.2619	0.1793	0.2229
13.1400	0.1871	0.2497	0.2619	0.1793	0.2229
13.1500	0.1870	0.2497	0.2619	0.1793	0.2229
13.1600	0.1870	0.2496	0.2618	0.1793	0.2229
13.1700	0.1870	0.2496	0.2618	0.1793	0.2229
13.1800	0.1870	0.2496	0.2618	0.1792	0.2228
13.1900	0.1870	0.2496	0.2618	0.1792	0.2228
13.2000	0.1870	0.2496	0.2618	0.1792	0.2228
13.2100	0.1870	0.2496	0.2618	0.1792	0.2228
13.2200	0.1869	0.2496	0.2618	0.1792	0.2228
13.2300	0.1869	0.2495	0.2618	0.1792	0.2228
13.2400	0.1869	0.2495	0.2618	0.1792	0.2228
13.2500	0.1869	0.2495	0.2618	0.1791	0.2228
13.2600	0.1869	0.2495	0.2618	0.1791	0.2228
13.2700	0.1869	0.2495	0.2618	0.1791	0.2228
13.2800	0.1869	0.2495	0.2618	0.1791	0.2228
13.2900	0.1869	0.2495	0.2618	0.1791	0.2228
13.3000	0.1868	0.2495	0.2617	0.1791	0.2228
13.3100	0.1868	0.2494	0.2617	0.1791	0.2227
13.3200	0.1868	0.2494	0.2617	0.1791	0.2227
13.3300	0.1868	0.2494	0.2617	0.1790	0.2227
13.3400	0.1868	0.2494	0.2617	0.1790	0.2227
13.3500	0.1868	0.2494	0.2617	0.1790	0.2227
13.3600	0.1868	0.2494	0.2617	0.1790	0.2227
13.3700	0.1867	0.2494	0.2617	0.1790	0.2227
13.3800	0.1867	0.2494	0.2617	0.1790	0.2227
13.3900	0.1867	0.2494	0.2617	0.1790	0.2227
13.4000	0.1867	0.2493	0.2617	0.1790	0.2227
13.4100	0.1867	0.2493	0.2617	0.1789	0.2227
13.4200	0.1867	0.2493	0.2617	0.1789	0.2227
13.4300	0.1867	0.2493	0.2617	0.1789	0.2227
13.4400	0.1867	0.2493	0.2617	0.1789	0.2227
13.4500	0.1866	0.2493	0.2617	0.1789	0.2227
13.4600	0.1866	0.2493	0.2617	0.1789	0.2226
13.4700	0.1866	0.2493	0.2616	0.1789	0.2226
13.4800	0.1866	0.2493	0.2616	0.1789	0.2226
13.4900	0.1866	0.2492	0.2616	0.1788	0.2226
13.5000	0.1866	0.2492	0.2616	0.1788	0.2226
13.5100	0.1866	0.2492	0.2616	0.1788	0.2226
13.5200	0.1866	0.2492	0.2616	0.1788	0.2226
13.5300	0.1865	0.2492	0.2616	0.1788	0.2226
13.5400	0.1865	0.2492	0.2616	0.1788	0.2226
13.5500	0.1865	0.2492	0.2616	0.1788	0.2226
13.5600	0.1865	0.2492	0.2616	0.1788	0.2226
13.5700	0.1865	0.2492	0.2616	0.1787	0.2226
13.5800	0.1865	0.2491	0.2616	0.1787	0.2226
13.5900	0.1865	0.2491	0.2616	0.1787	0.2226
13.6000	0.1865	0.2491	0.2616	0.1787	0.2226
13.6100	0.1865	0.2491	0.2616	0.1787	0.2226
13.6200	0.1864	0.2491	0.2616	0.1787	0.2226
13.6300	0.1864	0.2491	0.2616	0.1787	0.2225
13.6400	0.1864	0.2491	0.2616	0.1787	0.2225
13.6500	0.1864	0.2491	0.2616	0.1787	0.2225
13.6600	0.1864	0.2491	0.2616	0.1786	0.2225
13.6700	0.1864	0.2491	0.2616	0.1786	0.2225
13.6800	0.1864	0.2490	0.2615	0.1786	0.2225
13.6900	0.1864	0.2490	0.2615	0.1786	0.2225
13.7000	0.1864	0.2490	0.2615	0.1786	0.2225
13.7100	0.1863	0.2490	0.2615	0.1786	0.2225
13.7200	0.1863	0.2490	0.2615	0.1786	0.2225
13.7300	0.1863	0.2490	0.2615	0.1786	0.2225
13.7400	0.1863	0.2490	0.2615	0.1786	0.2225
13.7500	0.1863	0.2490	0.2615	0.1785	0.2225
13.7600	0.1863	0.2490	0.2615	0.1785	0.2225
13.7700	0.1863	0.2490	0.2615	0.1785	0.2225
13.7800	0.1863	0.2489	0.2615	0.1785	0.2225
13.7900	0.1863	0.2489	0.2615	0.1785	0.2225
13.8000	0.1862	0.2489	0.2615	0.1785	0.2225
13.8100	0.1862	0.2489	0.2615	0.1785	0.2225
13.8200	0.1862	0.2489	0.2615	0.1785	0.2225
13.8300	0.1862	0.2489	0.2615	0.1785	0.2224
13.8400	0.1862	0.2489	0.2615	0.1785	0.2224
13.8500	0.1862	0.2489	0.2615	0.1784	0.2224
13.8600	0.1862	0.2489	0.2615	0.1784	0.2224
13.8700	0.1862	0.2489	0.2615	0.1784	0.2224
13.8800	0.1862	0.2489	0.2615	0.1784	0.2224
13.8900	0.1862	0.2489	0.2615	0.1784	0.2224
13.9000	0.1861	0.2488	0.2615	0.1784	0.2224
13.9100	0.1861	0.2488	0.2615	0.1784	0.2224
13.9200	0.1861	0.2488	0.2615	0.1784	0.2224
13.9300	0.1861	0.2488	0.2615	0.1784	0.2224
13.9400	0.1861	0.2488	0.2615	0.1784	0.2224
13.9500	0.1861	0.2488	0.2615	0.1783	0.2224
13.9600	0.1861	0.2488	0.2615	0.1783	0.2224
13.9700	0.1861	0.2488	0.2615	0.1783	0.2224
13.9800	0.1861	0.2488	0.2615	0.1783	0.2224
13.9900	0.1861	0.2488	0.2614	0.1783	0.2224
14.0000	0.1860	0.2488	0.2614	0.1783	0.2224
14.0100	0.1860	0.2488	0.2614	0.1783	0.2224
14.0200	0.1860	0.2487	0.2614	0.1783	0.2224
14.0300	0.1860	0.2487	0.2614	0.1783	0.2224
14.0400	0.1860	0.2487	0.2614	0.1783	0.2224
14.0500	0.1860	0.2487	0.2614	0.1782	0.2224
14.0600	0.1860	0.2487	0.2614	0.1782	0.2224
14.0700	0.1860	0.2487	0.2614	0.1782	0.2224
14.0800	0.1860	0.2487	0.2614	0.1782	0.2224
14.0900	0.1860	0.2487	0.2614	0.1782	0.2224
14.1000	0.1860	0.2487	0.2614	0.1782	0.2223
14.1100	0.1859	0.2487	0.2614	0.1782	0.2223
14.1200	0.1859	0.2487	0.2614	0.1782	0.2223
14.1300	0.1859	0.2487	0.2614	0.1782	0.2223
14.1400	0.1859	0.2487	0.2614	0.1782	0.2223
14.1500	0.1859	0.2487	0.2614	0.1782	0.2223
14.1600	0.1859	0.2486	0.2614	0.1782	0.2223
14.1700	0.1859	0.2486	0.2614	0.1781	0.2223
14.1800	0.1859	0.2486	0.2614	0.1781	0.2223
14.1900	0.1859	0.2486	0.2614	0.1781	0.2223
14.2000	0.1859	0.2486	0.2614	0.1781	0.2223
14.2100	0.1859	0.2486	0.2614	0.1781	0.2223
14.2200	0.1859	0.2486	0.2614	0.1781	0.2223
14.2300	0.1858	0.2486	0.2614	0.1781	0.2223
14.2400	0.1858	0.2486	0.2614	0.1781	0.2223
14.2500	0.1858	0.2486	0.2614	0.1781	0.2223
14.2600	0.1858	0.2486	0.2614	0.1781	0.2223
14.2700	0.1858	0.2486	0.2614	0.1781	0.2223
14.2800	0.1858	0.2486	0.2614	0.1781	0.2223
14.2900	0.1858	0.2486	0.2614	0.1780	0.2223
14.3000	0.1858	0.2486	0.2614	0.1780	0.2223
14.3100	0.1858	0.2486	0.2614	0.1780	0.2223
14.3200	0.1858	0.2486	0.2614	0.1780	0.2223
14.3300	0.1858	0.2485	0.2614	0.1780	0.2223
14.3400	0.1858	0.2485	0.2614	0.1780	0.2223
14.3500	0.1858	0.2485	0.2614	0.1780	0.2223
14.3600	0.1857	0.2485	0.2614	0.1780	0.2223
14.3700	0.1857	0.2485	0.2614	0.1780	0.2223
14.3800	0.1857	0.2485	0.2614	0.1780	0.2223
14.3900	0.1857	0.2485	0.2614	0.1780	0.2223
14.4000	0.1857	0.2485	0.2614	0.1780	0.2223
14.4100	0.1857	0.2485	0.2614	0.1780	0.2223
14.4200	0.1857	0.2485	0.2614	0.1779	0.2223
14.4300	0.1857	0.2485	0.2614	0.1779	0.2223
14.4400	0.1857	0.2485	0.2614	0.1779	0.2223
14.4500	0.1857	0.2485	0.2614	0.1779	0.2223
14.4600	0.1857	0.2485	0.2614	0.1779	0.2223
14.4700	0.1857	0.2485	0.2614	0.1779	0.2223
14.4800	0.1857	0.2485	0.2614	0.1779	0.2223
14.4900	0.1857	0.2485	0.2614	0.1779	0.2223
14.5000	0.1856	0.2485	0.2614	0.1779	0.2223
14.5100	0.1856	0.2485	0.2614	0.1779	0.2223
14.5200	0.1856	0.2485	0.2614	0.1779	0.2223
14.5300	0.1856	0.2484	0.2614	0.1779	0.2223
14.5400	0.1856	0.2484	0.2614	0.1779	0.2223
14.5500	0.1856	0.2484	0.2614	0.1779	0.2223
14.5600	0.1856	0.2484	0.2614	0.1778	0.2223
14.5700	0.1856	0.2484	0.2614	0.1778	0.2223
14.5800	0.1856	0.2484	0.2614	0.1778	0.2223
14.5900	0.1856	0.2484	0.2614	0.1778	0.2223
14.6000	0.1856	0.2484	0.2614	0.1778	0.2223
14.6100	0.1856	0.2484	0.2614	0.1778	0.2223
14.6200	0.1856	0.2484	0.2614	0.1778	0.2223
14.6300	0.1856	0.2484	0.2614	0.1778	0.2223
14.6400	0.1856	0.2484	0.2614	0.1778	0.2223
14.6500	0.1856	0.2484	0.2614	0.1778	0.2223
14.6600	0.1855	0.2484	0.2614	0.1778	0.2223
14.6700	0.1855	0.2484	0.2614	0.1778	0.2223
14.6800	0.1855	0.2484	0.2614	0.1778	0.2223
14.6900	0.1855	0.2484	0.2614	0.1778	0.2223
14.7000	0.1855	0.2484	0.2614	0.1778	0.2223
14.7100	0.1855	0.2484	0.2614	0.1778	0.2223
14.7200	0.1855	0.2484	0.2614	0.1777	0.2223
14.7300	0.1855	0.2484	0.2614	0.1777	0.2223
14.7400	0.1855	0.2484	0.2614	0.1777	0.2223
14.7500	0.1855	0.2484	0.2614	0.1777	0.2223
14.7600	0.1855	0.2484	0.2614	0.1777	0.2223
14.7700	0.1855	0.2484	0.2614	0.1777	0.2223
14.7800	0.1855	0.2484	0.2614	0.1777	0.2223
14.7900	0.1855	0.2484	0.2615	0.1777	0.2223
14.8000	0.1855	0.2484	0.2615	0.1777	0.2223
14.8100	0.1855	0.2484	0.2615	0.1777	0.2223
14.8200	0.1855	0.2484	0.2615	0.1777	0.2223
14.8300	0.1855	0.2483	0.2615	0.1777	0.2223
14.8400	0.1854	0.2483	0.2615	0.1777	0.2223
14.8500	0.1854	0.2483	0.2615	0.1777	0.2223
14.8600	0.1854	0.2483	0.2615	0.1777	0.2223
14.8700	0.1854	0.2483	0.2615	0.1777	0.2223
14.8800	0.1854	0.2483	0.2615	0.1777	0.2223
14.8900	0.1854	0.2483	0.2615	0.1777	0.2223
14.9000	0.1854	0.2483	0.2615	0.1776	0.2223
14.9100	0.1854	0.2483	0.2615	0.1776	0.2223
14.9200	0.1854	0.2483	0.2615	0.1776	0.2223
14.9300	0.1854	0.2483	0.2615	0.1776	0.2223
14.9400	0.1854	0.2483	0.2615	0.1776	0.2223
14.9500	0.1854	0.2483	0.2615	0.1776	0.2223
14.9600	0.1854	0.2483	0.2615	0.1776	0.2223
14.9700	0.1854	0.2483	0.2615	0.1776	0.2223
14.9800	0.1854	0.2483	0.2615	0.1776	0.2223
14.9900	0.1854	0.2483	0.2615	0.1776	0.2223
15.0000	0.1854	0.2483	0.2615	0.1776	0.2223
15.0100	0.1854	0.2483	0.2615	0.1776	0.2223
15.0200	0.1854	0.2483	0.2615	0.1776	0.2223
15.0300	0.1854	0.2483	0.2615	0.1776	0.2223
15.0400	0.1854	0.2483	0.2615	0.1776	0.2223
15.0500	0.1854	0.2483	0.2615	0.1776	0.2223
15.0600	0.1854	0.2483	0.2615	0.1776	0.2223
15.0700	0.1854	0.2483	0.2616	0.1776	0.2223
15.0800	0.1853	0.2483	0.2616	0.1776	0.2223
15.0900	0.1853	0.2483	0.2616	0.1776	0.2223
15.1000	0.1853	0.2483	0.2616	0.1776	0.2223
15.1100	0.1853	0.2483	0.2616	0.1776	0.2223
15.1200	0.1853	0.2483	0.2616	0.1775	0.2223
15.1300	0.1853	0.2483	0.2616	0.1775	0.2223
15.1400	0.1853	0.2483	0.2616	0.1775	0.2223
15.1500	0.1853	0.2483	0.2616	0.1775	0.2223
15.1600	0.1853	0.2483	0.2616	0.1775	0.2223
15.1700	0.1853	0.2483	0.2616	0.1775	0.2223
15.1800	0.1853	0.2483	0.2616	0.1775	0.2223
15.1900	0.1853	0.2483	0.2616	0.1775	0.2224
15.2000	0.1853	0.2483	0.2616	0.1775	0.2224
15.2100	0.1853	0.2483	0.2616	0.1775	0.2224
15.2200	0.1853	0.2483	0.2616	0.1775	0.2224
15.2300	0.1853	0.2483	0.2616	0.1775	0.2224
15.2400	0.1853	0.2483	0.2616	0.1775	0.2224
15.2500	0.1853	0.2483	0.2617	0.1775	0.2224
15.2600	0.1853	0.2483	0.2617	0.1775	0.2224
15.2700	0.1853	0.2483	0.2617	0.1775	0.2224
15.2800	0.1853	0.2483	0.2617	0.1775	0.2224
15.2900	0.1853	0.2483	0.2617	0.1775	0.2224
15.3000	0.1853	0.2483	0.2617	0.1775	0.2224
15.3100	0.1853	0.2483	0.2617	0.1775	0.2224
15.3200	0.1853	0.2483	0.2617	0.1775	0.2224
15.3300	0.1853	0.2483	0.2617	0.1775	0.2224
15.3400	0.1853	0.2483	0.2617	0.1775	0.2224
15.3500	0.1853	0.2483	0.2617	0.1775	0.2224
15.3600	0.1853	0.2483	0.2617	0.1775	0.2224
15.3700	0.1853	0.2483	0.2617	0.1775	0.2224
15.3800	0.1853	0.2483	0.2617	0.1775	0.2224
15.3900	0.1853	0.2483	0.2617	0.1775	0.2224
15.4000	0.1853	0.2483	0.2618	0.1775	0.2224
15.4100	0.1853	0.2483	0.2618	0.1775	0.2224
15.4200	0.1853	0.2483	0.2618	0.1775	0.2224
15.4300	0.1853	0.2483	0.2618	0.1775	0.2225
15.4400	0.1853	0.2483	0.2618	0.1775	0.2225
15.4500	0.1853	0.2484	0.2618	0.1775	0.2225
15.4600	0.1853	0.2484	0.2618	0.1774	0.2225
15.4700	0.1853	0.2484	0.2618	0.1774	0.2225
15.4800	0.1853	0.2484	0.2618	0.1774	0.2225
15.4900	0.1853	0.2484	0.2618	0.1774	0.2225
15.5000	0.1853	0.2484	0.2618	0.1774	0.2225
15.5100	0.1853	0.2484	0.2618	0.1774	0.2225
15.5200	0.1853	0.2484	0.2619	0.1774	0.2225
15.5300	0.1853	0.2484	0.2619	0.1774	0.2225
15.5400	0.1853	0.2484	0.2619	0.1774	0.2225
15.5500	0.1852	0.2484	0.2619	0.1774	0.2225
15.5600	0.1852	0.2484	0.2619	0.1774	0.2225
15.5700	0.1852	0.2484	0.2619	0.1774	0.2225
15.5800	0.1852	0.2484	0.2619	0.1774	0.2225
15.5900	0.1852	0.2484	0.2619	0.1774	0.2225
15.6000	0.1852	0.2484	0.2619	0.1774	0.2226
15.6100	0.1852	0.2484	0.2619	0.1774	0.2226
15.6200	0.1852	0.2484	0.2619	0.1774	0.2226
15.6300	0.1852	0.2484	0.2620	0.1774	0.2226
15.6400	0.1852	0.2484	0.2620	0.1774	0.2226
15.6500	0.1852	0.2484	0.2620	0.1774	0.2226
15.6600	0.1852	0.2484	0.2620	0.1774	0.2226
15.6700	0.1852	0.2484	0.2620	0.1774	0.2226
15.6800	0.1852	0.2484	0.2620	0.1774	0.2226
15.6900	0.1852	0.2484	0.2620	0.1774	0.2226
15.7000	0.1852	0.2484	0.2620	0.1774	0.2226
15.7100	0.1852	0.2484	0.2620	0.1774	0.2226
15.7200	0.1852	0.2485	0.2620	0.1774	0.2226
15.7300	0.1852	0.2485	0.2621	0.1774	0.2226
15.7400	0.1852	0.2485	0.2621	0.1774	0.2227
15.7500	0.1853	0.2485	0.2621	0.1774	0.2227
15.7600	0.1853	0.2485	0.2621	0.1774	0.2227
15.7700	0.1853	0.2485	0.2621	0.1774	0.2227
15.7800	0.1853	0.2485	0.2621	0.1774	0.2227
15.7900	0.1853	0.2485	0.2621	0.1774	0.2227
15.8000	0.1853	0.2485	0.2621	0.1774	0.2227
15.8100	0.1853	0.2485	0.2622	0.1774	0.2227
15.8200	0.1853	0.2485	0.2622	0.1774	0.2227
15.8300	0.1853	0.2485	0.2622	0.1774	0.2227
15.8400	0.1853	0.2485	0.2622	0.1774	0.2227
15.8500	0.1853	0.2485	0.2622	0.1774	0.2228
15.8600	0.1853	0.2485	0.2622	0.1774	0.2228
15.8700	0.1853	0.2485	0.2622	0.1774	0.2228
15.8800	0.1853	0.2485	0.2622	0.1774	0.2228
15.8900	0.1853	0.2486	0.2623	0.1774	0.2228
15.9000	0.1853	0.2486	0.2623	0.1774	0.2228
15.9100	0.1853	0.2486	0.2623	0.1774	0.2228
15.9200	0.1853	0.2486	0.2623	0.1774	0.2228
15.9300	0.1853	0.2486	0.2623	0.1774	0.2228
15.9400	0.1853	0.2486	0.2623	0.1774	0.2228
15.9500	0.1853	0.2486	0.2623	0.1774	0.2228
15.9600	0.1853	0.2486	0.2624	0.1774	0.2229
15.9700	0.1853	0.2486	0.2624	0.1774	0.2229
15.9800	0.1853	0.2486	0.2624	0.1774	0.2229
15.9900	0.1853	0.2486	0.2624	0.1774	0.2229
16.0000	0.1853	0.2486	0.2624	0.1774	0.2229
16.0100	0.1853	0.2486	0.2624	0.1774	0.2229
16.0200	0.1853	0.2487	0.2624	0.1774	0.2229
16.0300	0.1853	0.2487	0.2625	0.1774	0.2229
16.0400	0.1853	0.2487	0.2625	0.1774	0.2229
16.0500	0.1853	0.2487	0.2625	0.1774	0.2230
16.0600	0.1853	0.2487	0.2625	0.1774	0.2230
16.0700	0.1853	0.2487	0.2625	0.1774	0.2230
16.0800	0.1853	0.2487	0.2625	0.1774	0.2230
16.0900	0.1853	0.2487	0.2625	0.1774	0.2230
16.1000	0.1853	0.2487	0.2626	0.1774	0.2230
16.1100	0.1853	0.2487	0.2626	0.1774	0.2230
16.1200	0.1853	0.2487	0.2626	0.1774	0.2230
16.1300	0.1853	0.2488	0.2626	0.1774	0.2230
16.1400	0.1853	0.2488	0.2626	0.1775	0.2231
16.1500	0.1853	0.2488	0.2626	0.1775	0.2231
16.1600	0.1853	0.2488	0.2627	0.1775	0.2231
16.1700	0.1853	0.2488	0.2627	0.1775	0.2231
16.1800	0.1854	0.2488	0.2627	0.1775	0.2231
16.1900	0.1854	0.2488	0.2627	0.1775	0.2231
16.2000	0.1854	0.2488	0.2627	0.1775	0.2231
16.2100	0.1854	0.2488	0.2627	0.1775	0.2232
16.2200	0.1854	0.2488	0.2628	0.1775	0.2232
16.2300	0.1854	0.2489	0.2628	0.1775	0.2232
16.2400	0.1854	0.2489	0.2628	0.1775	0.2232
16.2500	0.1854	0.2489	0.2628	0.1775	0.2232
16.2600	0.1854	0.2489	0.2628	0.1775	0.2232
16.2700	0.1854	0.2489	0.2629	0.1775	0.2232
16.2800	0.1854	0.2489	0.2629	0.1775	0.2232
16.2900	0.1854	0.2489	0.2629	0.1775	0.2233
16.3000	0.1854	0.2489	0.2629	0.1775	0.2233
16.3100	0.1854	0.2490	0.2629	0.1775	0.2233
16.3200	0.1854	0.2490	0.2630	0.1775	0.2233
16.3300	0.1854	0.2490	0.2630	0.1775	0.2233
16.3400	0.1854	0.2490	0.2630	0.1775	0.2233
16.3500	0.1854	0.2490	0.2630	0.1775	0.2234
16.3600	0.1854	0.2490	0.2630	0.1775	0.2234
16.3700	0.1855	0.2490	0.2631	0.1775	0.2234
16.3800	0.1855	0.2490	0.2631	0.1775	0.2234
16.3900	0.1855	0.2491	0.2631	0.1775	0.2234
16.4000	0.1855	0.2491	0.2631	0.1775	0.2234
16.4100	0.1855	0.2491	0.2631	0.1775	0.2234
16.4200	0.1855	0.2491	0.2632	0.1775	0.2235
16.4300	0.1855	0.2491	0.2632	0.1776	0.2235
16.4400	0.1855	0.2491	0.2632	0.1776	0.2235
16.4500	0.1855	0.2491	0.2632	0.1776	0.2235
16.4600	0.1855	0.2492	0.2632	0.1776	0.2235
16.4700	0.1855	0.2492	0.2633	0.1776	0.2235
16.4800	0.1855	0.2492	0.2633	0.1776	0.2236
16.4900	0.1855	0.2492	0.2633	0.1776	0.2236
16.5000	0.1855	0.2492	0.2633	0.1776	0.2236
16.5100	0.1855	0.2492	0.2634	0.1776	0.2236
16.5200	0.1856	0.2492	0.2634	0.1776	0.2236
16.5300	0.1856	0.2493	0.2634	0.1776	0.2237
16.5400	0.1856	0.2493	0.2634	0.1776	0.2237
16.5500	0.1856	0.2493	0.2635	0.1776	0.2237
16.5600	0.1856	0.2493	0.2635	0.1776	0.2237
16.5700	0.1856	0.2493	0.2635	0.1776	0.2237
16.5800	0.1856	0.2493	0.2635	0.1776	0.2238
16.5900	0.1856	0.2494	0.2636	0.1776	0.2238
16.6000	0.1856	0.2494	0.2636	0.1776	0.2238
16.6100	0.1856	0.2494	0.2636	0.1777	0.2238
16.6200	0.1856	0.2494	0.2636	0.1777	0.2238
16.6300	0.1856	0.2494	0.2637	0.1777	0.2238
16.6400	0.1857	0.2494	0.2637	0.1777	0.2239
16.6500	0.1857	0.2495	0.2637	0.1777	0.2239
16.6600	0.1857	0.2495	0.2637	0.1777	0.2239
16.6700	0.1857	0.2495	0.2638	0.1777	0.2239
16.6800	0.1857	0.2495	0.2638	0.1777	0.2240
16.6900	0.1857	0.2495	0.2638	0.1777	0.2240
16.7000	0.1857	0.2496	0.2638	0.1777	0.2240
16.7100	0.1857	0.2496	0.2639	0.1777	0.2240
16.7200	0.1857	0.2496	0.2639	0.1777	0.2240
16.7300	0.1857	0.2496	0.2639	0.1777	0.2241
16.7400	0.1858	0.2496	0.2640	0.1777	0.2241
16.7500	0.1858	0.2497	0.2640	0.1778	0.2241
16.7600	0.1858	0.2497	0.2640	0.1778	0.2241
16.7700	0.1858	0.2497	0.2641	0.1778	0.2242
16.7800	0.1858	0.2497	0.2641	0.1778	0.2242
16.7900	0.1858	0.2497	0.2641	0.1778	0.2242
16.8000	0.1858	0.2498	0.2641	0.1778	0.2242
16.8100	0.1858	0.2498	0.2642	0.1778	0.2242
16.8200	0.1858	0.2498	0.2642	0.1778	0.2243
16.8300	0.1859	0.2498	0.2642	0.1778	0.2243
16.8400	0.1859	0.2498	0.2643	0.1778	0.2243
16.8500	0.1859	0.2499	0.2643	0.1778	0.2243
16.8600	0.1859	0.2499	0.2643	0.1779	0.2244
16.8700	0.1859	0.2499	0.2644	0.1779	0.2244
16.8800	0.1859	0.2499	0.2644	0.1779	0.2244
16.8900	0.1859	0.2500	0.2644	0.1779	0.2244
16.9000	0.1859	0.2500	0.2645	0.1779	0.2245
16.9100	0.1859	0.2500	0.2645	0.1779	0.2245
16.9200	0.1860	0.2500	0.2645	0.1779	0.2245
16.9300	0.1860	0.2500	0.2646	0.1779	0.2245
16.9400	0.1860	0.2501	0.2646	0.1779	0.2246
16.9500	0.1860	0.2501	0.2646	0.1779	0.2246
16.9600	0.1860	0.2501	0.2647	0.1780	0.2246
16.9700	0.1860	0.2502	0.2647	0.1780	0.2247
16.9800	0.1860	0.2502	0.2647	0.1780	0.2247
16.9900	0.1861	0.2502	0.2648	0.1780	0.2247
17.0000	0.1861	0.2502	0.2648	0.1780	0.2247
17.0100	0.1861	0.2503	0.2648	0.1780	0.2248
17.0200	0.1861	0.2503	0.2649	0.1780	0.2248
17.0300	0.1861	0.2503	0.2649	0.1780	0.2248
17.0400	0.1861	0.2503	0.2650	0.1780	0.2249
17.0500	0.1861	0.2504	0.2650	0.1781	0.2249
17.0600	0.1862	0.2504	0.2650	0.1781	0.2249
17.0700	0.1862	0.2504	0.2651	0.1781	0.2249
17.0800	0.1862	0.2504	0.2651	0.1781	0.2250
17.0900	0.1862	0.2505	0.2651	0.1781	0.2250
17.1000	0.1862	0.2505	0.2652	0.1781	0.2250
17.1100	0.1862	0.2505	0.2652	0.1781	0.2251
17.1200	0.1863	0.2506	0.2653	0.1781	0.2251
17.1300	0.1863	0.2506	0.2653	0.1782	0.2251
17.1400	0.1863	0.2506	0.2654	0.1782	0.2252
17.1500	0.1863	0.2506	0.2654	0.1782	0.2252
17.1600	0.1863	0.2507	0.2654	0.1782	0.2252
17.1700	0.1863	0.2507	0.2655	0.1782	0.2253
17.1800	0.1864	0.2507	0.2655	0.1782	0.2253
17.1900	0.1864	0.2508	0.2656	0.1782	0.2253
17.2000	0.1864	0.2508	0.2656	0.1783	0.2254
17.2100	0.1864	0.2508	0.2657	0.1783	0.2254
17.2200	0.1864	0.2509	0.2657	0.1783	0.2254
17.2300	0.1864	0.2509	0.2657	0.1783	0.2255
17.2400	0.1865	0.2509	0.2658	0.1783	0.2255
17.2500	0.1865	0.2510	0.2658	0.1783	0.2255
17.2600	0.1865	0.2510	0.2659	0.1783	0.2256
17.2700	0.1865	0.2510	0.2659	0.1784	0.2256
17.2800	0.1865	0.2511	0.2660	0.1784	0.2257
17.2900	0.1866	0.2511	0.2660	0.1784	0.2257
17.3000	0.1866	0.2511	0.2661	0.1784	0.2257
17.3100	0.1866	0.2512	0.2661	0.1784	0.2258
17.3200	0.1866	0.2512	0.2662	0.1784	0.2258
17.3300	0.1866	0.2512	0.2662	0.1784	0.2258
17.3400	0.1867	0.2513	0.2663	0.1785	0.2259
17.3500	0.1867	0.2513	0.2663	0.1785	0.2259
17.3600	0.1867	0.2513	0.2664	0.1785	0.2260
17.3700	0.1867	0.2514	0.2664	0.1785	0.2260
17.3800	0.1868	0.2514	0.2665	0.1785	0.2260
17.3900	0.1868	0.2515	0.2665	0.1786	0.2261
17.4000	0.1868	0.2515	0.2666	0.1786	0.2261
17.4100	0.1868	0.2515	0.2666	0.1786	0.2262
17.4200	0.1868	0.2516	0.2667	0.1786	0.2262
17.4300	0.1869	0.2516	0.2667	0.1786	0.2263
17.4400	0.1869	0.2516	0.2668	0.1786	0.2263
17.4500	0.1869	0.2517	0.2668	0.1787	0.2263
17.4600	0.1869	0.2517	0.2669	0.1787	0.2264
17.4700	0.1870	0.2518	0.2669	0.1787	0.2264
17.4800	0.1870	0.2518	0.2670	0.1787	0.2265
17.4900	0.1870	0.2518	0.2670	0.1787	0.2265
17.5000	0.1870	0.2519	0.2671	0.1788	0.2265
17.5100	0.1870	0.2519	0.2671	0.1788	0.2266
17.5200	0.1871	0.2520	0.2672	0.1788	0.2266
17.5300	0.1871	0.2520	0.2673	0.1788	0.2267
17.5400	0.1871	0.2521	0.2673	0.1788	0.2267
17.5500	0.1872	0.2521	0.2674	0.1789	0.2268
17.5600	0.1872	0.2521	0.2674	0.1789	0.2268
17.5700	0.1872	0.2522	0.2675	0.1789	0.2269
17.5800	0.1872	0.2522	0.2676	0.1789	0.2269
17.5900	0.1873	0.2523	0.2676	0.1789	0.2270
17.6000	0.1873	0.2523	0.2677	0.1790	0.2270
17.6100	0.1873	0.2524	0.2678	0.1790	0.2271
17.6200	0.1873	0.2524	0.2678	0.1790	0.2271
17.6300	0.1874	0.2525	0.2679	0.1790	0.2272
17.6400	0.1874	0.2525	0.2679	0.1791	0.2272
17.6500	0.1874	0.2526	0.2680	0.1791	0.2273
17.6600	0.1875	0.2526	0.2681	0.1791	0.2273
17.6700	0.1875	0.2526	0.2681	0.1791	0.2274
17.6800	0.1875	0.2527	0.2682	0.1791	0.2274
17.6900	0.1875	0.2527	0.2683	0.1792	0.2275
17.7000	0.1876	0.2528	0.2683	0.1792	0.2275
17.7100	0.1876	0.2528	0.2684	0.1792	0.2276
17.7200	0.1876	0.2529	0.2685	0.1792	0.2276
17.7300	0.1877	0.2529	0.2685	0.1793	0.2277
17.7400	0.1877	0.2530	0.2686	0.1793	0.2278
17.7500	0.1877	0.2531	0.2687	0.1793	0.2278
17.7600	0.1878	0.2531	0.2688	0.1793	0.2279
17.7700	0.1878	0.2532	0.2688	0.1794	0.2279
17.7800	0.1878	0.2532	0.2689	0.1794	0.2280
17.7900	0.1879	0.2533	0.2690	0.1794	0.2280
17.8000	0.1879	0.2533	0.2690	0.1795	0.2281
17.8100	0.1879	0.2534	0.2691	0.1795	0.2282
17.8200	0.1880	0.2534	0.2692	0.1795	0.2282
17.8300	0.1880	0.2535	0.2693	0.1795	0.2283
17.8400	0.1880	0.2535	0.2693	0.1796	0.2283
17.8500	0.1881	0.2536	0.2694	0.1796	0.2284
17.8600	0.1881	0.2537	0.2695	0.1796	0.2285
17.8700	0.1881	0.2537	0.2696	0.1796	0.2285
17.8800	0.1882	0.2538	0.2696	0.1797	0.2286
17.8900	0.1882	0.2538	0.2697	0.1797	0.2286
17.9000	0.1882	0.2539	0.2698	0.1797	0.2287
17.9100	0.1883	0.2539	0.2699	0.1798	0.2288
17.9200	0.1883	0.2540	0.2700	0.1798	0.2288
17.9300	0.1883	0.2541	0.2701	0.1798	0.2289
17.9400	0.1884	0.2541	0.2701	0.1799	0.2290
17.9500	0.1884	0.2542	0.2702	0.1799	0.2291
17.9600	0.1885	0.2543	0.2703	0.1799	0.2291
17.9700	0.1885	0.2543	0.2704	0.1799	0.2292
17.9800	0.1885	0.2544	0.2705	0.1800	0.2293
17.9900	0.1886	0.2545	0.2706	0.1800	0.2293
18.0000	0.1886	0.2545	0.2707	0.1800	0.2294
18.0100	0.1887	0.2546	0.2707	0.1801	0.2295
18.0200	0.1887	0.2547	0.2708	0.1801	0.2295
18.0300	0.1887	0.2547	0.2709	0.1801	0.2296
18.0400	0.1888	0.2548	0.2710	0.1802	0.2297
18.0500	0.1888	0.2549	0.2711	0.1802	0.2298
18.0600	0.1889	0.2549	0.2712	0.1802	0.2298
18.0700	0.1889	0.2550	0.2713	0.1803	0.2299
18.0800	0.1890	0.2551	0.2714	0.1803	0.2300
18.0900	0.1890	0.2551	0.2715	0.1803	0.2300
18.1000	0.1890	0.2552	0.2716	0.1804	0.2301
18.1100	0.1891	0.2553	0.2717	0.1804	0.2302
18.1200	0.1891	0.2554	0.2718	0.1805	0.2303
18.1300	0.1892	0.2554	0.2719	0.1805	0.2304
18.1400	0.1892	0.2555	0.2720	0.1805	0.2305
18.1500	0.1893	0.2556	0.2721	0.1806	0.2305
18.1600	0.1893	0.2557	0.2722	0.1806	0.2306
18.1700	0.1894	0.2557	0.2723	0.1807	0.2307
18.1800	0.1894	0.2558	0.2724	0.1807	0.2308
18.1900	0.1895	0.2559	0.2725	0.1807	0.2309
18.2000	0.1895	0.2560	0.2726	0.1808	0.2310
18.2100	0.1896	0.2561	0.2727	0.1808	0.2310
18.2200	0.1896	0.2561	0.2728	0.1809	0.2311
18.2300	0.1897	0.2562	0.2729	0.1809	0.2312
18.2400	0.1897	0.2563	0.2730	0.1809	0.2313
18.2500	0.1898	0.2564	0.2731	0.1810	0.2314
18.2600	0.1898	0.2565	0.2732	0.1810	0.2315
18.2700	0.1899	0.2565	0.2733	0.1811	0.2316
18.2800	0.1899	0.2566	0.2734	0.1811	0.2316
18.2900	0.1900	0.2567	0.2736	0.1811	0.2317
18.3000	0.1900	0.2568	0.2737	0.1812	0.2318
18.3100	0.1901	0.2569	0.2738	0.1812	0.2319
18.3200	0.1901	0.2570	0.2739	0.1813	0.2320
18.3300	0.1902	0.2571	0.2740	0.1813	0.2321
18.3400	0.1902	0.2572	0.2742	0.1814	0.2322
18.3500	0.1903	0.2573	0.2743	0.1814	0.2323
18.3600	0.1904	0.2574	0.2744	0.1815	0.2324
18.3700	0.1904	0.2575	0.2745	0.1815	0.2325
18.3800	0.1905	0.2575	0.2747	0.1816	0.2326
18.3900	0.1905	0.2576	0.2748	0.1816	0.2327
18.4000	0.1906	0.2577	0.2749	0.1817	0.2328
18.4100	0.1907	0.2578	0.2750	0.1817	0.2329
18.4200	0.1907	0.2579	0.2752	0.1818	0.2330
18.4300	0.1908	0.2580	0.2753	0.1818	0.2331
18.4400	0.1908	0.2581	0.2754	0.1819	0.2332
18.4500	0.1909	0.2582	0.2756	0.1819	0.2334
18.4600	0.1910	0.2583	0.2757	0.1820	0.2335
18.4700	0.1910	0.2584	0.2758	0.1820	0.2336
18.4800	0.1911	0.2585	0.2759	0.1821	0.2337
18.4900	0.1911	0.2586	0.2761	0.1821	0.2338
18.5000	0.1912	0.2587	0.2762	0.1822	0.2339
18.5100	0.1913	0.2588	0.2764	0.1822	0.2340
18.5200	0.1913	0.2589	0.2765	0.1823	0.2341
18.5300	0.1914	0.2591	0.2766	0.1823	0.2342
18.5400	0.1915	0.2592	0.2768	0.1824	0.2344
18.5500	0.1916	0.2593	0.2769	0.1824	0.2345
18.5600	0.1916	0.2594	0.2771	0.1825	0.2346
18.5700	0.1917	0.2595	0.2773	0.1826	0.2347
18.5800	0.1918	0.2596	0.2774	0.1826	0.2348
18.5900	0.1918	0.2597	0.2776	0.1827	0.2350
18.6000	0.1919	0.2599	0.2777	0.1827	0.2351
18.6100	0.1920	0.2600	0.2779	0.1828	0.2352
18.6200	0.1921	0.2601	0.2780	0.1829	0.2353
18.6300	0.1921	0.2602	0.2782	0.1829	0.2355
18.6400	0.1922	0.2603	0.2783	0.1830	0.2356
18.6500	0.1923	0.2604	0.2785	0.1830	0.2357
18.6600	0.1924	0.2606	0.2786	0.1831	0.2358
18.6700	0.1924	0.2607	0.2788	0.1832	0.2360
18.6800	0.1925	0.2608	0.2789	0.1832	0.2361
18.6900	0.1926	0.2609	0.2791	0.1833	0.2362
18.7000	0.1927	0.2610	0.2793	0.1833	0.2364
18.7100	0.1927	0.2612	0.2794	0.1834	0.2365
18.7200	0.1928	0.2613	0.2796	0.1835	0.2366
18.7300	0.1929	0.2614	0.2798	0.1836	0.2368
18.7400	0.1930	0.2616	0.2800	0.1836	0.2369
18.7500	0.1931	0.2617	0.2802	0.1837	0.2371
18.7600	0.1932	0.2618	0.2803	0.1838	0.2372
18.7700	0.1933	0.2620	0.2805	0.1838	0.2374
18.7800	0.1933	0.2621	0.2807	0.1839	0.2375
18.7900	0.1934	0.2623	0.2809	0.1840	0.2377
18.8000	0.1935	0.2624	0.2811	0.1840	0.2378
18.8100	0.1936	0.2625	0.2812	0.1841	0.2380
18.8200	0.1937	0.2627	0.2814	0.1842	0.2381
18.8300	0.1938	0.2628	0.2816	0.1843	0.2383
18.8400	0.1939	0.2630	0.2818	0.1843	0.2384
18.8500	0.1940	0.2631	0.2820	0.1844	0.2386
18.8600	0.1941	0.2632	0.2822	0.1845	0.2387
18.8700	0.1941	0.2634	0.2824	0.1846	0.2389
18.8800	0.1942	0.2635	0.2825	0.1846	0.2390
18.8900	0.1943	0.2637	0.2827	0.1847	0.2392
18.9000	0.1944	0.2638	0.2829	0.1848	0.2393
18.9100	0.1945	0.2640	0.2831	0.1849	0.2395
18.9200	0.1946	0.2641	0.2834	0.1850	0.2397
18.9300	0.1947	0.2643	0.2836	0.1850	0.2399
18.9400	0.1948	0.2645	0.2838	0.1851	0.2400
18.9500	0.1949	0.2646	0.2840	0.1852	0.2402
18.9600	0.1950	0.2648	0.2842	0.1853	0.2404
18.9700	0.1952	0.2650	0.2844	0.1854	0.2406
18.9800	0.1953	0.2651	0.2847	0.1855	0.2408
18.9900	0.1954	0.2653	0.2849	0.1856	0.2409
19.0000	0.1955	0.2655	0.2851	0.1856	0.2411
19.0100	0.1956	0.2656	0.2853	0.1857	0.2413
19.0200	0.1957	0.2658	0.2855	0.1858	0.2415
19.0300	0.1958	0.2660	0.2858	0.1859	0.2417
19.0400	0.1959	0.2661	0.2860	0.1860	0.2419
19.0500	0.1960	0.2663	0.2862	0.1861	0.2420
19.0600	0.1961	0.2665	0.2864	0.1862	0.2422
19.0700	0.1962	0.2667	0.2867	0.1863	0.2424
19.0800	0.1963	0.2668	0.2869	0.1863	0.2426
19.0900	0.1964	0.2670	0.2871	0.1864	0.2428
19.1000	0.1966	0.2672	0.2874	0.1865	0.2430
19.1100	0.1967	0.2674	0.2876	0.1866	0.2432
19.1200	0.1968	0.2676	0.2879	0.1867	0.2434
19.1300	0.1969	0.2678	0.2881	0.1868	0.2436
19.1400	0.1971	0.2680	0.2884	0.1869	0.2438
19.1500	0.1972	0.2682	0.2887	0.1870	0.2440
19.1600	0.1973	0.2684	0.2889	0.1871	0.2442
19.1700	0.1974	0.2686	0.2892	0.1873	0.2445
19.1800	0.1976	0.2688	0.2894	0.1874	0.2447
19.1900	0.1977	0.2690	0.2897	0.1875	0.2449
19.2000	0.1978	0.2692	0.2900	0.1876	0.2451
19.2100	0.1980	0.2694	0.2902	0.1877	0.2453
19.2200	0.1981	0.2696	0.2905	0.1878	0.2456
19.2300	0.1982	0.2698	0.2908	0.1879	0.2458
19.2400	0.1984	0.2700	0.2911	0.1880	0.2460
19.2500	0.1985	0.2702	0.2913	0.1881	0.2462
19.2600	0.1986	0.2704	0.2916	0.1882	0.2464
19.2700	0.1988	0.2706	0.2919	0.1883	0.2467
19.2800	0.1989	0.2708	0.2921	0.1884	0.2469
19.2900	0.1990	0.2710	0.2924	0.1885	0.2471
19.3000	0.1992	0.2713	0.2927	0.1887	0.2473
19.3100	0.1993	0.2715	0.2930	0.1888	0.2476
19.3200	0.1995	0.2717	0.2933	0.1889	0.2478
19.3300	0.1996	0.2720	0.2936	0.1890	0.2481
19.3400	0.1998	0.2722	0.2940	0.1891	0.2484
19.3500	0.1999	0.2724	0.2943	0.1893	0.2486
19.3600	0.2001	0.2727	0.2946	0.1894	0.2489
19.3700	0.2002	0.2729	0.2949	0.1895	0.2492
19.3800	0.2004	0.2732	0.2952	0.1897	0.2494
19.3900	0.2005	0.2734	0.2956	0.1898	0.2497
19.4000	0.2007	0.2737	0.2959	0.1899	0.2499
19.4100	0.2009	0.2739	0.2962	0.1900	0.2502
19.4200	0.2010	0.2742	0.2965	0.1902	0.2505
19.4300	0.2012	0.2744	0.2968	0.1903	0.2507
19.4400	0.2013	0.2747	0.2972	0.1904	0.2510
19.4500	0.2015	0.2749	0.2975	0.1906	0.2513
19.4600	0.2017	0.2752	0.2978	0.1907	0.2516
19.4700	0.2018	0.2754	0.2982	0.1908	0.2518
19.4800	0.2020	0.2757	0.2985	0.1910	0.2521
19.4900	0.2022	0.2759	0.2988	0.1911	0.2524
19.5000	0.2023	0.2762	0.2992	0.1912	0.2526
19.5100	0.2025	0.2765	0.2995	0.1914	0.2530
19.5200	0.2027	0.2767	0.2999	0.1915	0.2533
19.5300	0.2029	0.2770	0.3003	0.1917	0.2536
19.5400	0.2031	0.2773	0.3007	0.1918	0.2539
19.5500	0.2032	0.2776	0.3011	0.1920	0.2542
19.5600	0.2034	0.2779	0.3014	0.1921	0.2545
19.5700	0.2036	0.2782	0.3018	0.1923	0.2548
19.5800	0.2038	0.2785	0.3022	0.1925	0.2552
19.5900	0.2040	0.2788	0.3026	0.1926	0.2555
19.6000	0.2042	0.2791	0.3030	0.1928	0.2558
19.6100	0.2044	0.2794	0.3034	0.1929	0.2561
19.6200	0.2046	0.2797	0.3038	0.1931	0.2565
19.6300	0.2048	0.2800	0.3042	0.1932	0.2568
19.6400	0.2050	0.2803	0.3046	0.1934	0.2571
19.6500	0.2052	0.2806	0.3050	0.1936	0.2574
19.6600	0.2054	0.2809	0.3054	0.1937	0.2578
19.6700	0.2056	0.2812	0.3058	0.1939	0.2581
19.6800	0.2058	0.2815	0.3062	0.1940	0.2584
19.6900	0.2060	0.2818	0.3066	0.1942	0.2588
19.7000	0.2062	0.2821	0.3070	0.1944	0.2591
19.7100	0.2064	0.2825	0.3075	0.1946	0.2595
19.7200	0.2066	0.2828	0.3079	0.1947	0.2598
19.7300	0.2068	0.2832	0.3084	0.1949	0.2602
19.7400	0.2071	0.2835	0.3088	0.1951	0.2606
19.7500	0.2073	0.2839	0.3093	0.1953	0.2610
19.7600	0.2075	0.2842	0.3098	0.1955	0.2614
19.7700	0.2078	0.2846	0.3102	0.1957	0.2618
19.7800	0.2080	0.2849	0.3107	0.1959	0.2622
19.7900	0.2082	0.2853	0.3112	0.1960	0.2626
19.8000	0.2085	0.2857	0.3117	0.1962	0.2629
19.8100	0.2087	0.2860	0.3121	0.1964	0.2633
19.8200	0.2089	0.2864	0.3126	0.1966	0.2637
19.8300	0.2092	0.2868	0.3131	0.1968	0.2641
19.8400	0.2094	0.2871	0.3136	0.1970	0.2645
19.8500	0.2096	0.2875	0.3141	0.1972	0.2649
19.8600	0.2099	0.2879	0.3145	0.1974	0.2653
19.8700	0.2101	0.2882	0.3150	0.1976	0.2657
19.8800	0.2104	0.2886	0.3155	0.1978	0.2661
19.8900	0.2106	0.2890	0.3160	0.1980	0.2665
19.9000	0.2109	0.2894	0.3165	0.1982	0.2669
19.9100	0.2111	0.2898	0.3171	0.1984	0.2674
19.9200	0.2114	0.2902	0.3176	0.1986	0.2679
19.9300	0.2117	0.2906	0.3182	0.1989	0.2683
19.9400	0.2120	0.2911	0.3188	0.1991	0.2688
19.9500	0.2122	0.2915	0.3193	0.1993	0.2693
19.9600	0.2125	0.2919	0.3199	0.1995	0.2697
19.9700	0.2128	0.2923	0.3205	0.1998	0.2702
19.9800	0.2131	0.2928	0.3210	0.2000	0.2707
[truncated: 4,001 more rows]
