# Supplementary material for: Bayesian inference for biophysical neuron models enables stimulus optimization for retinal neuroprosthetics
Source: eLife. 2020 Oct 27;9:e54997. doi: 10.7554/eLife.54997 (PMC7673784; doi:10.7554/eLife.54997)
Supplement: Figure 10—source data 1. [file elife-54997-fig10-data1.zip › ON_Current2_OFF_Vext_and_Vm.csv]

Time/ms	OFF compartment1: Extracellular voltage/mV	OFF compartment2: Extracellular voltage/mV	OFF compartment3: Extracellular voltage/mV	OFF compartment4: Extracellular voltage/mV	OFF compartment5: Extracellular voltage/mV	OFF compartment6: Extracellular voltage/mV	OFF compartment7: Extracellular voltage/mV	OFF compartment8: Extracellular voltage/mV	OFF compartment9: Extracellular voltage/mV	OFF compartment10: Extracellular voltage/mV	OFF compartment11: Extracellular voltage/mV	OFF compartment12: Extracellular voltage/mV	OFF compartment13: Extracellular voltage/mV	OFF compartment14: Extracellular voltage/mV	OFF compartment15: Extracellular voltage/mV	OFF compartment16: Extracellular voltage/mV	OFF cell1 compartment1: Membrane voltage/mV	OFF cell1 compartment2: Membrane voltage/mV	OFF cell1 compartment3: Membrane voltage/mV	OFF cell1 compartment4: Membrane voltage/mV	OFF cell1 compartment5: Membrane voltage/mV	OFF cell1 compartment6: Membrane voltage/mV	OFF cell1 compartment7: Membrane voltage/mV	OFF cell1 compartment8: Membrane voltage/mV	OFF cell1 compartment9: Membrane voltage/mV	OFF cell1 compartment10: Membrane voltage/mV	OFF cell1 compartment11: Membrane voltage/mV	OFF cell1 compartment12: Membrane voltage/mV	OFF cell1 compartment13: Membrane voltage/mV	OFF cell1 compartment14: Membrane voltage/mV	OFF cell1 compartment15: Membrane voltage/mV	OFF cell1 compartment16: Membrane voltage/mV	OFF cell2 compartment1: Membrane voltage/mV	OFF cell2 compartment2: Membrane voltage/mV	OFF cell2 compartment3: Membrane voltage/mV	OFF cell2 compartment4: Membrane voltage/mV	OFF cell2 compartment5: Membrane voltage/mV	OFF cell2 compartment6: Membrane voltage/mV	OFF cell2 compartment7: Membrane voltage/mV	OFF cell2 compartment8: Membrane voltage/mV	OFF cell2 compartment9: Membrane voltage/mV	OFF cell2 compartment10: Membrane voltage/mV	OFF cell2 compartment11: Membrane voltage/mV	OFF cell2 compartment12: Membrane voltage/mV	OFF cell2 compartment13: Membrane voltage/mV	OFF cell2 compartment14: Membrane voltage/mV	OFF cell2 compartment15: Membrane voltage/mV	OFF cell2 compartment16: Membrane voltage/mV	OFF cell3 compartment1: Membrane voltage/mV
0.0000	-0.3226	-0.3184	-0.3085	-0.3092	-0.3151	-0.3484	-0.3042	-0.3147	-0.3221	-0.3045	-0.2924	-0.3179	-0.3615	-0.3283	-0.2946	-0.3662	-0.3662	-0.3662	-0.3662	-0.3662	-0.3662	-0.3662	-0.3662	-0.3662	-0.3662	-0.3662	-0.3662	-0.3662	-0.3662	-0.3662	-0.3662	-0.3662	-0.3662	-0.3662	-0.3662	-0.3662	-0.3662	-0.3662	-0.3662	-0.3662	-0.3662	-0.3662	-0.3662	-0.3662	-0.3662	-0.3662	-0.3662	-0.3662	-0.3662
0.0100	-0.3225	-0.3184	-0.3085	-0.3093	-0.3151	-0.3483	-0.3042	-0.3147	-0.3222	-0.3045	-0.2925	-0.3179	-0.3615	-0.3283	-0.2946	-0.3662	-0.3662	-0.3662	-0.3662	-0.3662	-0.3662	-0.3662	-0.3662	-0.3662	-0.3662	-0.3662	-0.3662	-0.3662	-0.3662	-0.3662	-0.3662	-0.3662	-0.3662	-0.3662	-0.3662	-0.3662	-0.3662	-0.3662	-0.3662	-0.3662	-0.3662	-0.3662	-0.3662	-0.3662	-0.3662	-0.3662	-0.3662	-0.3662	-0.3662
0.0200	-0.3225	-0.3184	-0.3085	-0.3092	-0.3151	-0.3484	-0.3042	-0.3148	-0.3222	-0.3045	-0.2924	-0.3179	-0.3615	-0.3283	-0.2946	-0.3663	-0.3663	-0.3663	-0.3663	-0.3663	-0.3663	-0.3663	-0.3663	-0.3663	-0.3663	-0.3663	-0.3663	-0.3663	-0.3663	-0.3663	-0.3663	-0.3663	-0.3663	-0.3663	-0.3663	-0.3663	-0.3663	-0.3663	-0.3663	-0.3663	-0.3663	-0.3663	-0.3663	-0.3663	-0.3663	-0.3663	-0.3663	-0.3663	-0.3663
0.0300	-0.3225	-0.3184	-0.3084	-0.3093	-0.3151	-0.3484	-0.3042	-0.3148	-0.3221	-0.3045	-0.2925	-0.3180	-0.3615	-0.3283	-0.2946	-0.3663	-0.3663	-0.3663	-0.3663	-0.3663	-0.3663	-0.3663	-0.3663	-0.3663	-0.3663	-0.3663	-0.3663	-0.3663	-0.3663	-0.3663	-0.3663	-0.3663	-0.3663	-0.3663	-0.3663	-0.3663	-0.3663	-0.3663	-0.3663	-0.3663	-0.3663	-0.3663	-0.3663	-0.3663	-0.3663	-0.3663	-0.3663	-0.3663	-0.3663
0.0400	-0.3225	-0.3184	-0.3084	-0.3093	-0.3151	-0.3484	-0.3042	-0.3147	-0.3222	-0.3045	-0.2925	-0.3179	-0.3615	-0.3283	-0.2947	-0.3663	-0.3663	-0.3663	-0.3663	-0.3663	-0.3663	-0.3663	-0.3663	-0.3663	-0.3663	-0.3663	-0.3663	-0.3663	-0.3663	-0.3663	-0.3663	-0.3663	-0.3663	-0.3663	-0.3663	-0.3663	-0.3663	-0.3663	-0.3663	-0.3663	-0.3663	-0.3663	-0.3663	-0.3663	-0.3663	-0.3663	-0.3663	-0.3663	-0.3663
0.0500	-0.3226	-0.3184	-0.3085	-0.3092	-0.3151	-0.3483	-0.3042	-0.3147	-0.3222	-0.3045	-0.2925	-0.3179	-0.3615	-0.3283	-0.2946	-0.3662	-0.3662	-0.3662	-0.3662	-0.3662	-0.3662	-0.3662	-0.3662	-0.3662	-0.3662	-0.3662	-0.3662	-0.3662	-0.3662	-0.3662	-0.3662	-0.3662	-0.3662	-0.3662	-0.3662	-0.3662	-0.3662	-0.3662	-0.3662	-0.3662	-0.3662	-0.3662	-0.3662	-0.3662	-0.3662	-0.3662	-0.3662	-0.3662	-0.3662
0.0600	-0.3226	-0.3184	-0.3085	-0.3092	-0.3151	-0.3484	-0.3042	-0.3147	-0.3221	-0.3045	-0.2924	-0.3180	-0.3615	-0.3283	-0.2946	-0.3663	-0.3663	-0.3663	-0.3663	-0.3663	-0.3663	-0.3663	-0.3663	-0.3663	-0.3663	-0.3663	-0.3663	-0.3663	-0.3663	-0.3663	-0.3663	-0.3663	-0.3663	-0.3663	-0.3663	-0.3663	-0.3663	-0.3663	-0.3663	-0.3663	-0.3663	-0.3663	-0.3663	-0.3663	-0.3663	-0.3663	-0.3663	-0.3663	-0.3663
0.0700	-0.3225	-0.3184	-0.3084	-0.3092	-0.3151	-0.3483	-0.3042	-0.3148	-0.3222	-0.3045	-0.2925	-0.3179	-0.3615	-0.3283	-0.2946	-0.3662	-0.3662	-0.3662	-0.3662	-0.3662	-0.3662	-0.3662	-0.3662	-0.3662	-0.3662	-0.3662	-0.3662	-0.3662	-0.3662	-0.3662	-0.3662	-0.3662	-0.3662	-0.3662	-0.3662	-0.3662	-0.3662	-0.3662	-0.3662	-0.3662	-0.3662	-0.3662	-0.3662	-0.3662	-0.3662	-0.3662	-0.3662	-0.3662	-0.3662
0.0800	-0.3225	-0.3184	-0.3084	-0.3092	-0.3151	-0.3484	-0.3043	-0.3147	-0.3222	-0.3045	-0.2924	-0.3180	-0.3615	-0.3283	-0.2946	-0.3662	-0.3662	-0.3662	-0.3662	-0.3662	-0.3662	-0.3662	-0.3662	-0.3662	-0.3662	-0.3662	-0.3662	-0.3662	-0.3662	-0.3662	-0.3662	-0.3662	-0.3662	-0.3662	-0.3662	-0.3662	-0.3662	-0.3662	-0.3662	-0.3662	-0.3662	-0.3662	-0.3662	-0.3662	-0.3662	-0.3662	-0.3662	-0.3662	-0.3662
0.0900	-0.3226	-0.3184	-0.3085	-0.3092	-0.3151	-0.3484	-0.3043	-0.3147	-0.3221	-0.3044	-0.2925	-0.3179	-0.3615	-0.3283	-0.2946	-0.3663	-0.3663	-0.3663	-0.3663	-0.3663	-0.3663	-0.3663	-0.3663	-0.3663	-0.3663	-0.3663	-0.3663	-0.3663	-0.3663	-0.3663	-0.3663	-0.3663	-0.3663	-0.3663	-0.3663	-0.3663	-0.3663	-0.3663	-0.3663	-0.3663	-0.3663	-0.3663	-0.3663	-0.3663	-0.3663	-0.3663	-0.3663	-0.3663	-0.3663
0.1000	-0.3226	-0.3184	-0.3085	-0.3092	-0.3151	-0.3484	-0.3042	-0.3147	-0.3221	-0.3044	-0.2925	-0.3179	-0.3615	-0.3283	-0.2946	-0.3663	-0.3663	-0.3663	-0.3663	-0.3663	-0.3663	-0.3663	-0.3663	-0.3663	-0.3663	-0.3663	-0.3663	-0.3663	-0.3663	-0.3663	-0.3663	-0.3663	-0.3663	-0.3663	-0.3663	-0.3663	-0.3663	-0.3663	-0.3663	-0.3663	-0.3663	-0.3663	-0.3663	-0.3663	-0.3663	-0.3663	-0.3663	-0.3663	-0.3663
0.1100	-0.3592	-0.3545	-0.3435	-0.3444	-0.3509	-0.3879	-0.3388	-0.3505	-0.3587	-0.3391	-0.3257	-0.3541	-0.4025	-0.3656	-0.3281	-0.4079	-0.4079	-0.4079	-0.4079	-0.4079	-0.4079	-0.4079	-0.4079	-0.4079	-0.4079	-0.4079	-0.4079	-0.4079	-0.4079	-0.4079	-0.4079	-0.4079	-0.4079	-0.4079	-0.4079	-0.4079	-0.4079	-0.4079	-0.4079	-0.4079	-0.4079	-0.4079	-0.4079	-0.4079	-0.4079	-0.4079	-0.4079	-0.4079	-0.4079
0.1200	-0.3592	-0.3545	-0.3435	-0.3443	-0.3509	-0.3879	-0.3388	-0.3505	-0.3588	-0.3391	-0.3257	-0.3540	-0.4025	-0.3656	-0.3281	-0.4078	-0.4078	-0.4078	-0.4078	-0.4078	-0.4078	-0.4078	-0.4078	-0.4078	-0.4078	-0.4078	-0.4078	-0.4078	-0.4078	-0.4078	-0.4078	-0.4078	-0.4078	-0.4078	-0.4078	-0.4078	-0.4078	-0.4078	-0.4078	-0.4078	-0.4078	-0.4078	-0.4078	-0.4078	-0.4078	-0.4078	-0.4078	-0.4078	-0.4078
0.1300	-0.3592	-0.3546	-0.3436	-0.3443	-0.3509	-0.3879	-0.3388	-0.3505	-0.3588	-0.3391	-0.3257	-0.3541	-0.4025	-0.3656	-0.3281	-0.4078	-0.4078	-0.4078	-0.4078	-0.4078	-0.4078	-0.4078	-0.4078	-0.4078	-0.4078	-0.4078	-0.4078	-0.4078	-0.4078	-0.4078	-0.4078	-0.4078	-0.4078	-0.4078	-0.4078	-0.4078	-0.4078	-0.4078	-0.4078	-0.4078	-0.4078	-0.4078	-0.4078	-0.4078	-0.4078	-0.4078	-0.4078	-0.4078	-0.4078
0.1400	-0.3592	-0.3546	-0.3435	-0.3444	-0.3509	-0.3880	-0.3388	-0.3505	-0.3588	-0.3391	-0.3257	-0.3541	-0.4026	-0.3656	-0.3281	-0.4078	-0.4078	-0.4078	-0.4078	-0.4078	-0.4078	-0.4078	-0.4078	-0.4078	-0.4078	-0.4078	-0.4078	-0.4078	-0.4078	-0.4078	-0.4078	-0.4078	-0.4078	-0.4078	-0.4078	-0.4078	-0.4078	-0.4078	-0.4078	-0.4078	-0.4078	-0.4078	-0.4078	-0.4078	-0.4078	-0.4078	-0.4078	-0.4078	-0.4078
0.1500	-0.3592	-0.3546	-0.3435	-0.3444	-0.3509	-0.3880	-0.3388	-0.3505	-0.3588	-0.3391	-0.3256	-0.3540	-0.4025	-0.3656	-0.3281	-0.4079	-0.4079	-0.4079	-0.4079	-0.4079	-0.4079	-0.4079	-0.4079	-0.4079	-0.4079	-0.4079	-0.4079	-0.4079	-0.4079	-0.4079	-0.4079	-0.4079	-0.4079	-0.4079	-0.4079	-0.4079	-0.4079	-0.4079	-0.4079	-0.4079	-0.4079	-0.4079	-0.4079	-0.4079	-0.4079	-0.4079	-0.4079	-0.4079	-0.4079
0.1600	-0.3592	-0.3546	-0.3435	-0.3444	-0.3509	-0.3880	-0.3388	-0.3505	-0.3588	-0.3391	-0.3257	-0.3541	-0.4025	-0.3656	-0.3281	-0.4079	-0.4079	-0.4079	-0.4079	-0.4079	-0.4079	-0.4079	-0.4079	-0.4079	-0.4079	-0.4079	-0.4079	-0.4079	-0.4079	-0.4079	-0.4079	-0.4079	-0.4079	-0.4079	-0.4079	-0.4079	-0.4079	-0.4079	-0.4079	-0.4079	-0.4079	-0.4079	-0.4079	-0.4079	-0.4079	-0.4079	-0.4079	-0.4079	-0.4079
0.1700	-0.3592	-0.3546	-0.3435	-0.3444	-0.3509	-0.3880	-0.3388	-0.3504	-0.3588	-0.3391	-0.3257	-0.3540	-0.4025	-0.3657	-0.3281	-0.4079	-0.4079	-0.4079	-0.4079	-0.4079	-0.4079	-0.4079	-0.4079	-0.4079	-0.4079	-0.4079	-0.4079	-0.4079	-0.4079	-0.4079	-0.4079	-0.4079	-0.4079	-0.4079	-0.4079	-0.4079	-0.4079	-0.4079	-0.4079	-0.4079	-0.4079	-0.4079	-0.4079	-0.4079	-0.4079	-0.4079	-0.4079	-0.4079	-0.4079
0.1800	-0.3592	-0.3546	-0.3435	-0.3443	-0.3509	-0.3879	-0.3388	-0.3505	-0.3588	-0.3391	-0.3257	-0.3541	-0.4026	-0.3656	-0.3281	-0.4079	-0.4079	-0.4079	-0.4079	-0.4079	-0.4079	-0.4079	-0.4079	-0.4079	-0.4079	-0.4079	-0.4079	-0.4079	-0.4079	-0.4079	-0.4079	-0.4079	-0.4079	-0.4079	-0.4079	-0.4079	-0.4079	-0.4079	-0.4079	-0.4079	-0.4079	-0.4079	-0.4079	-0.4079	-0.4079	-0.4079	-0.4079	-0.4079	-0.4079
0.1900	-0.3592	-0.3546	-0.3435	-0.3444	-0.3509	-0.3880	-0.3388	-0.3504	-0.3588	-0.3391	-0.3257	-0.3541	-0.4025	-0.3657	-0.3281	-0.4079	-0.4079	-0.4079	-0.4079	-0.4079	-0.4079	-0.4079	-0.4079	-0.4079	-0.4079	-0.4079	-0.4079	-0.4079	-0.4079	-0.4079	-0.4079	-0.4079	-0.4079	-0.4079	-0.4079	-0.4079	-0.4079	-0.4079	-0.4079	-0.4079	-0.4079	-0.4079	-0.4079	-0.4079	-0.4079	-0.4079	-0.4079	-0.4079	-0.4079
0.2000	-0.3592	-0.3546	-0.3435	-0.3444	-0.3509	-0.3879	-0.3388	-0.3505	-0.3588	-0.3391	-0.3257	-0.3541	-0.4025	-0.3656	-0.3281	-0.4079	-0.4079	-0.4079	-0.4079	-0.4079	-0.4079	-0.4079	-0.4079	-0.4079	-0.4079	-0.4079	-0.4079	-0.4079	-0.4079	-0.4079	-0.4079	-0.4079	-0.4079	-0.4079	-0.4079	-0.4079	-0.4079	-0.4079	-0.4079	-0.4079	-0.4079	-0.4079	-0.4079	-0.4079	-0.4079	-0.4079	-0.4079	-0.4079	-0.4079
0.2100	-0.3592	-0.3546	-0.3435	-0.3444	-0.3509	-0.3879	-0.3388	-0.3504	-0.3588	-0.3391	-0.3257	-0.3540	-0.4025	-0.3657	-0.3281	-0.4079	-0.4079	-0.4079	-0.4079	-0.4079	-0.4079	-0.4079	-0.4079	-0.4079	-0.4079	-0.4079	-0.4079	-0.4079	-0.4079	-0.4079	-0.4079	-0.4079	-0.4079	-0.4079	-0.4079	-0.4079	-0.4079	-0.4079	-0.4079	-0.4079	-0.4079	-0.4079	-0.4079	-0.4079	-0.4079	-0.4079	-0.4079	-0.4079	-0.4079
0.2200	-0.3592	-0.3545	-0.3435	-0.3444	-0.3509	-0.3880	-0.3388	-0.3505	-0.3588	-0.3390	-0.3257	-0.3540	-0.4026	-0.3656	-0.3281	-0.4078	-0.4078	-0.4078	-0.4078	-0.4078	-0.4078	-0.4078	-0.4078	-0.4078	-0.4078	-0.4078	-0.4078	-0.4078	-0.4078	-0.4078	-0.4078	-0.4078	-0.4078	-0.4078	-0.4078	-0.4078	-0.4078	-0.4078	-0.4078	-0.4078	-0.4078	-0.4078	-0.4078	-0.4078	-0.4078	-0.4078	-0.4078	-0.4078	-0.4078
0.2300	-0.3592	-0.3545	-0.3435	-0.3444	-0.3509	-0.3879	-0.3388	-0.3505	-0.3588	-0.3390	-0.3256	-0.3540	-0.4025	-0.3656	-0.3281	-0.4078	-0.4078	-0.4078	-0.4078	-0.4078	-0.4078	-0.4078	-0.4078	-0.4078	-0.4078	-0.4078	-0.4078	-0.4078	-0.4078	-0.4078	-0.4078	-0.4078	-0.4078	-0.4078	-0.4078	-0.4078	-0.4078	-0.4078	-0.4078	-0.4078	-0.4078	-0.4078	-0.4078	-0.4078	-0.4078	-0.4078	-0.4078	-0.4078	-0.4078
0.2400	-0.3592	-0.3546	-0.3435	-0.3444	-0.3509	-0.3879	-0.3388	-0.3505	-0.3587	-0.3391	-0.3257	-0.3541	-0.4025	-0.3656	-0.3281	-0.4079	-0.4079	-0.4079	-0.4079	-0.4079	-0.4079	-0.4079	-0.4079	-0.4079	-0.4079	-0.4079	-0.4079	-0.4079	-0.4079	-0.4079	-0.4079	-0.4079	-0.4079	-0.4079	-0.4079	-0.4079	-0.4079	-0.4079	-0.4079	-0.4079	-0.4079	-0.4079	-0.4079	-0.4079	-0.4079	-0.4079	-0.4079	-0.4079	-0.4079
0.2500	-0.3592	-0.3546	-0.3435	-0.3444	-0.3509	-0.3879	-0.3388	-0.3505	-0.3588	-0.3391	-0.3257	-0.3541	-0.4026	-0.3656	-0.3281	-0.4078	-0.4078	-0.4078	-0.4078	-0.4078	-0.4078	-0.4078	-0.4078	-0.4078	-0.4078	-0.4078	-0.4078	-0.4078	-0.4078	-0.4078	-0.4078	-0.4078	-0.4078	-0.4078	-0.4078	-0.4078	-0.4078	-0.4078	-0.4078	-0.4078	-0.4078	-0.4078	-0.4078	-0.4078	-0.4078	-0.4078	-0.4078	-0.4078	-0.4078
0.2600	-0.3592	-0.3546	-0.3436	-0.3444	-0.3509	-0.3880	-0.3388	-0.3505	-0.3588	-0.3391	-0.3257	-0.3541	-0.4025	-0.3656	-0.3281	-0.4079	-0.4079	-0.4079	-0.4079	-0.4079	-0.4079	-0.4079	-0.4079	-0.4079	-0.4079	-0.4079	-0.4079	-0.4079	-0.4079	-0.4079	-0.4079	-0.4079	-0.4079	-0.4079	-0.4079	-0.4079	-0.4079	-0.4079	-0.4079	-0.4079	-0.4079	-0.4079	-0.4079	-0.4079	-0.4079	-0.4079	-0.4079	-0.4079	-0.4079
0.2700	-0.3592	-0.3546	-0.3435	-0.3444	-0.3509	-0.3880	-0.3388	-0.3505	-0.3588	-0.3391	-0.3256	-0.3540	-0.4025	-0.3656	-0.3281	-0.4078	-0.4078	-0.4078	-0.4078	-0.4078	-0.4078	-0.4078	-0.4078	-0.4078	-0.4078	-0.4078	-0.4078	-0.4078	-0.4078	-0.4078	-0.4078	-0.4078	-0.4078	-0.4078	-0.4078	-0.4078	-0.4078	-0.4078	-0.4078	-0.4078	-0.4078	-0.4078	-0.4078	-0.4078	-0.4078	-0.4078	-0.4078	-0.4078	-0.4078
0.2800	-0.3592	-0.3546	-0.3435	-0.3444	-0.3509	-0.3879	-0.3388	-0.3505	-0.3588	-0.3391	-0.3257	-0.3541	-0.4026	-0.3657	-0.3281	-0.4078	-0.4078	-0.4078	-0.4078	-0.4078	-0.4078	-0.4078	-0.4078	-0.4078	-0.4078	-0.4078	-0.4078	-0.4078	-0.4078	-0.4078	-0.4078	-0.4078	-0.4078	-0.4078	-0.4078	-0.4078	-0.4078	-0.4078	-0.4078	-0.4078	-0.4078	-0.4078	-0.4078	-0.4078	-0.4078	-0.4078	-0.4078	-0.4078	-0.4078
0.2900	-0.3592	-0.3546	-0.3435	-0.3444	-0.3509	-0.3880	-0.3388	-0.3505	-0.3588	-0.3391	-0.3257	-0.3540	-0.4026	-0.3657	-0.3281	-0.4079	-0.4079	-0.4079	-0.4079	-0.4079	-0.4079	-0.4079	-0.4079	-0.4079	-0.4079	-0.4079	-0.4079	-0.4079	-0.4079	-0.4079	-0.4079	-0.4079	-0.4079	-0.4079	-0.4079	-0.4079	-0.4079	-0.4079	-0.4079	-0.4079	-0.4079	-0.4079	-0.4079	-0.4079	-0.4079	-0.4079	-0.4079	-0.4079	-0.4079
0.3000	-0.3592	-0.3545	-0.3435	-0.3443	-0.3509	-0.3880	-0.3388	-0.3505	-0.3587	-0.3391	-0.3257	-0.3541	-0.4025	-0.3656	-0.3281	-0.4078	-0.4078	-0.4078	-0.4078	-0.4078	-0.4078	-0.4078	-0.4078	-0.4078	-0.4078	-0.4078	-0.4078	-0.4078	-0.4078	-0.4078	-0.4078	-0.4078	-0.4078	-0.4078	-0.4078	-0.4078	-0.4078	-0.4078	-0.4078	-0.4078	-0.4078	-0.4078	-0.4078	-0.4078	-0.4078	-0.4078	-0.4078	-0.4078	-0.4078
0.3100	-0.3959	-0.3908	-0.3785	-0.3795	-0.3867	-0.4275	-0.3733	-0.3863	-0.3954	-0.3737	-0.3590	-0.3902	-0.4437	-0.4030	-0.3616	-0.4495	-0.4495	-0.4495	-0.4495	-0.4495	-0.4495	-0.4495	-0.4495	-0.4495	-0.4495	-0.4495	-0.4495	-0.4495	-0.4495	-0.4495	-0.4495	-0.4495	-0.4495	-0.4495	-0.4495	-0.4495	-0.4495	-0.4495	-0.4495	-0.4495	-0.4495	-0.4495	-0.4495	-0.4495	-0.4495	-0.4495	-0.4495	-0.4495	-0.4495
0.3200	-0.3959	-0.3907	-0.3785	-0.3796	-0.3867	-0.4276	-0.3733	-0.3862	-0.3953	-0.3737	-0.3589	-0.3902	-0.4437	-0.4029	-0.3615	-0.4495	-0.4495	-0.4495	-0.4495	-0.4495	-0.4495	-0.4495	-0.4495	-0.4495	-0.4495	-0.4495	-0.4495	-0.4495	-0.4495	-0.4495	-0.4495	-0.4495	-0.4495	-0.4495	-0.4495	-0.4495	-0.4495	-0.4495	-0.4495	-0.4495	-0.4495	-0.4495	-0.4495	-0.4495	-0.4495	-0.4495	-0.4495	-0.4495	-0.4495
0.3300	-0.3958	-0.3908	-0.3785	-0.3795	-0.3867	-0.4276	-0.3733	-0.3863	-0.3954	-0.3737	-0.3589	-0.3902	-0.4437	-0.4029	-0.3616	-0.4495	-0.4495	-0.4495	-0.4495	-0.4495	-0.4495	-0.4495	-0.4495	-0.4495	-0.4495	-0.4495	-0.4495	-0.4495	-0.4495	-0.4495	-0.4495	-0.4495	-0.4495	-0.4495	-0.4495	-0.4495	-0.4495	-0.4495	-0.4495	-0.4495	-0.4495	-0.4495	-0.4495	-0.4495	-0.4495	-0.4495	-0.4495	-0.4495	-0.4495
0.3400	-0.3958	-0.3908	-0.3786	-0.3795	-0.3867	-0.4275	-0.3734	-0.3862	-0.3954	-0.3737	-0.3590	-0.3902	-0.4436	-0.4029	-0.3616	-0.4495	-0.4495	-0.4495	-0.4495	-0.4495	-0.4495	-0.4495	-0.4495	-0.4495	-0.4495	-0.4495	-0.4495	-0.4495	-0.4495	-0.4495	-0.4495	-0.4495	-0.4495	-0.4495	-0.4495	-0.4495	-0.4495	-0.4495	-0.4495	-0.4495	-0.4495	-0.4495	-0.4495	-0.4495	-0.4495	-0.4495	-0.4495	-0.4495	-0.4495
0.3500	-0.3959	-0.3908	-0.3786	-0.3795	-0.3867	-0.4276	-0.3734	-0.3863	-0.3954	-0.3737	-0.3589	-0.3902	-0.4436	-0.4029	-0.3616	-0.4494	-0.4494	-0.4494	-0.4494	-0.4494	-0.4494	-0.4494	-0.4494	-0.4494	-0.4494	-0.4494	-0.4494	-0.4494	-0.4494	-0.4494	-0.4494	-0.4494	-0.4494	-0.4494	-0.4494	-0.4494	-0.4494	-0.4494	-0.4494	-0.4494	-0.4494	-0.4494	-0.4494	-0.4494	-0.4494	-0.4494	-0.4494	-0.4494	-0.4494
0.3600	-0.3958	-0.3908	-0.3785	-0.3796	-0.3867	-0.4276	-0.3734	-0.3863	-0.3954	-0.3737	-0.3589	-0.3901	-0.4436	-0.4029	-0.3616	-0.4495	-0.4495	-0.4495	-0.4495	-0.4495	-0.4495	-0.4495	-0.4495	-0.4495	-0.4495	-0.4495	-0.4495	-0.4495	-0.4495	-0.4495	-0.4495	-0.4495	-0.4495	-0.4495	-0.4495	-0.4495	-0.4495	-0.4495	-0.4495	-0.4495	-0.4495	-0.4495	-0.4495	-0.4495	-0.4495	-0.4495	-0.4495	-0.4495	-0.4495
0.3700	-0.3958	-0.3907	-0.3785	-0.3795	-0.3867	-0.4276	-0.3734	-0.3863	-0.3954	-0.3736	-0.3589	-0.3902	-0.4436	-0.4029	-0.3616	-0.4495	-0.4495	-0.4495	-0.4495	-0.4495	-0.4495	-0.4495	-0.4495	-0.4495	-0.4495	-0.4495	-0.4495	-0.4495	-0.4495	-0.4495	-0.4495	-0.4495	-0.4495	-0.4495	-0.4495	-0.4495	-0.4495	-0.4495	-0.4495	-0.4495	-0.4495	-0.4495	-0.4495	-0.4495	-0.4495	-0.4495	-0.4495	-0.4495	-0.4495
0.3800	-0.3959	-0.3907	-0.3786	-0.3796	-0.3867	-0.4276	-0.3734	-0.3863	-0.3954	-0.3736	-0.3590	-0.3902	-0.4436	-0.4029	-0.3616	-0.4495	-0.4495	-0.4495	-0.4495	-0.4495	-0.4495	-0.4495	-0.4495	-0.4495	-0.4495	-0.4495	-0.4495	-0.4495	-0.4495	-0.4495	-0.4495	-0.4495	-0.4495	-0.4495	-0.4495	-0.4495	-0.4495	-0.4495	-0.4495	-0.4495	-0.4495	-0.4495	-0.4495	-0.4495	-0.4495	-0.4495	-0.4495	-0.4495	-0.4495
0.3900	-0.3959	-0.3908	-0.3785	-0.3795	-0.3867	-0.4275	-0.3733	-0.3862	-0.3954	-0.3737	-0.3589	-0.3902	-0.4436	-0.4030	-0.3616	-0.4495	-0.4495	-0.4495	-0.4495	-0.4495	-0.4495	-0.4495	-0.4495	-0.4495	-0.4495	-0.4495	-0.4495	-0.4495	-0.4495	-0.4495	-0.4495	-0.4495	-0.4495	-0.4495	-0.4495	-0.4495	-0.4495	-0.4495	-0.4495	-0.4495	-0.4495	-0.4495	-0.4495	-0.4495	-0.4495	-0.4495	-0.4495	-0.4495	-0.4495
0.4000	-0.3958	-0.3907	-0.3786	-0.3795	-0.3867	-0.4276	-0.3734	-0.3862	-0.3954	-0.3737	-0.3589	-0.3902	-0.4436	-0.4029	-0.3616	-0.4495	-0.4495	-0.4495	-0.4495	-0.4495	-0.4495	-0.4495	-0.4495	-0.4495	-0.4495	-0.4495	-0.4495	-0.4495	-0.4495	-0.4495	-0.4495	-0.4495	-0.4495	-0.4495	-0.4495	-0.4495	-0.4495	-0.4495	-0.4495	-0.4495	-0.4495	-0.4495	-0.4495	-0.4495	-0.4495	-0.4495	-0.4495	-0.4495	-0.4495
0.4100	-0.3959	-0.3907	-0.3786	-0.3795	-0.3867	-0.4276	-0.3734	-0.3863	-0.3954	-0.3737	-0.3590	-0.3902	-0.4436	-0.4029	-0.3616	-0.4495	-0.4495	-0.4495	-0.4495	-0.4495	-0.4495	-0.4495	-0.4495	-0.4495	-0.4495	-0.4495	-0.4495	-0.4495	-0.4495	-0.4495	-0.4495	-0.4495	-0.4495	-0.4495	-0.4495	-0.4495	-0.4495	-0.4495	-0.4495	-0.4495	-0.4495	-0.4495	-0.4495	-0.4495	-0.4495	-0.4495	-0.4495	-0.4495	-0.4495
0.4200	-0.3958	-0.3908	-0.3786	-0.3795	-0.3867	-0.4276	-0.3733	-0.3862	-0.3954	-0.3737	-0.3589	-0.3901	-0.4436	-0.4030	-0.3616	-0.4494	-0.4494	-0.4494	-0.4494	-0.4494	-0.4494	-0.4494	-0.4494	-0.4494	-0.4494	-0.4494	-0.4494	-0.4494	-0.4494	-0.4494	-0.4494	-0.4494	-0.4494	-0.4494	-0.4494	-0.4494	-0.4494	-0.4494	-0.4494	-0.4494	-0.4494	-0.4494	-0.4494	-0.4494	-0.4494	-0.4494	-0.4494	-0.4494	-0.4494
0.4300	-0.3958	-0.3907	-0.3786	-0.3795	-0.3867	-0.4275	-0.3734	-0.3863	-0.3954	-0.3737	-0.3589	-0.3901	-0.4437	-0.4029	-0.3616	-0.4494	-0.4494	-0.4494	-0.4494	-0.4494	-0.4494	-0.4494	-0.4494	-0.4494	-0.4494	-0.4494	-0.4494	-0.4494	-0.4494	-0.4494	-0.4494	-0.4494	-0.4494	-0.4494	-0.4494	-0.4494	-0.4494	-0.4494	-0.4494	-0.4494	-0.4494	-0.4494	-0.4494	-0.4494	-0.4494	-0.4494	-0.4494	-0.4494	-0.4494
0.4400	-0.3958	-0.3908	-0.3785	-0.3795	-0.3867	-0.4275	-0.3734	-0.3863	-0.3954	-0.3736	-0.3589	-0.3902	-0.4436	-0.4029	-0.3616	-0.4495	-0.4495	-0.4495	-0.4495	-0.4495	-0.4495	-0.4495	-0.4495	-0.4495	-0.4495	-0.4495	-0.4495	-0.4495	-0.4495	-0.4495	-0.4495	-0.4495	-0.4495	-0.4495	-0.4495	-0.4495	-0.4495	-0.4495	-0.4495	-0.4495	-0.4495	-0.4495	-0.4495	-0.4495	-0.4495	-0.4495	-0.4495	-0.4495	-0.4495
0.4500	-0.3958	-0.3908	-0.3786	-0.3796	-0.3867	-0.4275	-0.3734	-0.3862	-0.3954	-0.3737	-0.3589	-0.3902	-0.4437	-0.4029	-0.3616	-0.4495	-0.4495	-0.4495	-0.4495	-0.4495	-0.4495	-0.4495	-0.4495	-0.4495	-0.4495	-0.4495	-0.4495	-0.4495	-0.4495	-0.4495	-0.4495	-0.4495	-0.4495	-0.4495	-0.4495	-0.4495	-0.4495	-0.4495	-0.4495	-0.4495	-0.4495	-0.4495	-0.4495	-0.4495	-0.4495	-0.4495	-0.4495	-0.4495	-0.4495
0.4600	-0.3959	-0.3908	-0.3785	-0.3796	-0.3867	-0.4276	-0.3733	-0.3863	-0.3954	-0.3737	-0.3590	-0.3902	-0.4436	-0.4029	-0.3616	-0.4495	-0.4495	-0.4495	-0.4495	-0.4495	-0.4495	-0.4495	-0.4495	-0.4495	-0.4495	-0.4495	-0.4495	-0.4495	-0.4495	-0.4495	-0.4495	-0.4495	-0.4495	-0.4495	-0.4495	-0.4495	-0.4495	-0.4495	-0.4495	-0.4495	-0.4495	-0.4495	-0.4495	-0.4495	-0.4495	-0.4495	-0.4495	-0.4495	-0.4495
0.4700	-0.3958	-0.3908	-0.3786	-0.3795	-0.3867	-0.4275	-0.3733	-0.3863	-0.3954	-0.3737	-0.3589	-0.3902	-0.4436	-0.4029	-0.3616	-0.4494	-0.4494	-0.4494	-0.4494	-0.4494	-0.4494	-0.4494	-0.4494	-0.4494	-0.4494	-0.4494	-0.4494	-0.4494	-0.4494	-0.4494	-0.4494	-0.4494	-0.4494	-0.4494	-0.4494	-0.4494	-0.4494	-0.4494	-0.4494	-0.4494	-0.4494	-0.4494	-0.4494	-0.4494	-0.4494	-0.4494	-0.4494	-0.4494	-0.4494
0.4800	-0.3958	-0.3908	-0.3786	-0.3796	-0.3867	-0.4276	-0.3734	-0.3862	-0.3954	-0.3736	-0.3590	-0.3902	-0.4436	-0.4029	-0.3616	-0.4495	-0.4495	-0.4495	-0.4495	-0.4495	-0.4495	-0.4495	-0.4495	-0.4495	-0.4495	-0.4495	-0.4495	-0.4495	-0.4495	-0.4495	-0.4495	-0.4495	-0.4495	-0.4495	-0.4495	-0.4495	-0.4495	-0.4495	-0.4495	-0.4495	-0.4495	-0.4495	-0.4495	-0.4495	-0.4495	-0.4495	-0.4495	-0.4495	-0.4495
0.4900	-0.3958	-0.3908	-0.3786	-0.3796	-0.3867	-0.4275	-0.3733	-0.3863	-0.3954	-0.3737	-0.3590	-0.3902	-0.4436	-0.4029	-0.3616	-0.4495	-0.4495	-0.4495	-0.4495	-0.4495	-0.4495	-0.4495	-0.4495	-0.4495	-0.4495	-0.4495	-0.4495	-0.4495	-0.4495	-0.4495	-0.4495	-0.4495	-0.4495	-0.4495	-0.4495	-0.4495	-0.4495	-0.4495	-0.4495	-0.4495	-0.4495	-0.4495	-0.4495	-0.4495	-0.4495	-0.4495	-0.4495	-0.4495	-0.4495
0.5000	-0.3958	-0.3908	-0.3786	-0.3795	-0.3867	-0.4275	-0.3733	-0.3863	-0.3954	-0.3736	-0.3589	-0.3902	-0.4436	-0.4029	-0.3616	-0.4494	-0.4494	-0.4494	-0.4494	-0.4494	-0.4494	-0.4494	-0.4494	-0.4494	-0.4494	-0.4494	-0.4494	-0.4494	-0.4494	-0.4494	-0.4494	-0.4494	-0.4494	-0.4494	-0.4494	-0.4494	-0.4494	-0.4494	-0.4494	-0.4494	-0.4494	-0.4494	-0.4494	-0.4494	-0.4494	-0.4494	-0.4494	-0.4494	-0.4494
0.5100	-0.4325	-0.4269	-0.4136	-0.4147	-0.4225	-0.4671	-0.4079	-0.4221	-0.4320	-0.4083	-0.3922	-0.4263	-0.4847	-0.4402	-0.3951	-0.4911	-0.4911	-0.4911	-0.4911	-0.4911	-0.4911	-0.4911	-0.4911	-0.4911	-0.4911	-0.4911	-0.4911	-0.4911	-0.4911	-0.4911	-0.4911	-0.4911	-0.4911	-0.4911	-0.4911	-0.4911	-0.4911	-0.4911	-0.4911	-0.4911	-0.4911	-0.4911	-0.4911	-0.4911	-0.4911	-0.4911	-0.4911	-0.4911	-0.4911
0.5200	-0.4325	-0.4270	-0.4136	-0.4147	-0.4225	-0.4672	-0.4079	-0.4221	-0.4320	-0.4083	-0.3921	-0.4264	-0.4847	-0.4403	-0.3951	-0.4911	-0.4911	-0.4911	-0.4911	-0.4911	-0.4911	-0.4911	-0.4911	-0.4911	-0.4911	-0.4911	-0.4911	-0.4911	-0.4911	-0.4911	-0.4911	-0.4911	-0.4911	-0.4911	-0.4911	-0.4911	-0.4911	-0.4911	-0.4911	-0.4911	-0.4911	-0.4911	-0.4911	-0.4911	-0.4911	-0.4911	-0.4911	-0.4911	-0.4911
0.5300	-0.4325	-0.4270	-0.4136	-0.4147	-0.4225	-0.4672	-0.4079	-0.4220	-0.4320	-0.4083	-0.3922	-0.4264	-0.4846	-0.4402	-0.3950	-0.4911	-0.4911	-0.4911	-0.4911	-0.4911	-0.4911	-0.4911	-0.4911	-0.4911	-0.4911	-0.4911	-0.4911	-0.4911	-0.4911	-0.4911	-0.4911	-0.4911	-0.4911	-0.4911	-0.4911	-0.4911	-0.4911	-0.4911	-0.4911	-0.4911	-0.4911	-0.4911	-0.4911	-0.4911	-0.4911	-0.4911	-0.4911	-0.4911	-0.4911
0.5400	-0.4325	-0.4269	-0.4136	-0.4146	-0.4225	-0.4671	-0.4079	-0.4220	-0.4320	-0.4083	-0.3922	-0.4263	-0.4847	-0.4402	-0.3951	-0.4911	-0.4911	-0.4911	-0.4911	-0.4911	-0.4911	-0.4911	-0.4911	-0.4911	-0.4911	-0.4911	-0.4911	-0.4911	-0.4911	-0.4911	-0.4911	-0.4911	-0.4911	-0.4911	-0.4911	-0.4911	-0.4911	-0.4911	-0.4911	-0.4911	-0.4911	-0.4911	-0.4911	-0.4911	-0.4911	-0.4911	-0.4911	-0.4911	-0.4911
0.5500	-0.4325	-0.4270	-0.4136	-0.4146	-0.4226	-0.4672	-0.4079	-0.4220	-0.4320	-0.4083	-0.3921	-0.4263	-0.4847	-0.4402	-0.3951	-0.4911	-0.4911	-0.4911	-0.4911	-0.4911	-0.4911	-0.4911	-0.4911	-0.4911	-0.4911	-0.4911	-0.4911	-0.4911	-0.4911	-0.4911	-0.4911	-0.4911	-0.4911	-0.4911	-0.4911	-0.4911	-0.4911	-0.4911	-0.4911	-0.4911	-0.4911	-0.4911	-0.4911	-0.4911	-0.4911	-0.4911	-0.4911	-0.4911	-0.4911
0.5600	-0.4325	-0.4270	-0.4136	-0.4147	-0.4225	-0.4671	-0.4079	-0.4220	-0.4320	-0.4083	-0.3922	-0.4263	-0.4847	-0.4403	-0.3950	-0.4911	-0.4911	-0.4911	-0.4911	-0.4911	-0.4911	-0.4911	-0.4911	-0.4911	-0.4911	-0.4911	-0.4911	-0.4911	-0.4911	-0.4911	-0.4911	-0.4911	-0.4911	-0.4911	-0.4911	-0.4911	-0.4911	-0.4911	-0.4911	-0.4911	-0.4911	-0.4911	-0.4911	-0.4911	-0.4911	-0.4911	-0.4911	-0.4911	-0.4911
0.5700	-0.4325	-0.4270	-0.4136	-0.4147	-0.4225	-0.4671	-0.4079	-0.4220	-0.4320	-0.4083	-0.3922	-0.4263	-0.4847	-0.4402	-0.3951	-0.4911	-0.4911	-0.4911	-0.4911	-0.4911	-0.4911	-0.4911	-0.4911	-0.4911	-0.4911	-0.4911	-0.4911	-0.4911	-0.4911	-0.4911	-0.4911	-0.4911	-0.4911	-0.4911	-0.4911	-0.4911	-0.4911	-0.4911	-0.4911	-0.4911	-0.4911	-0.4911	-0.4911	-0.4911	-0.4911	-0.4911	-0.4911	-0.4911	-0.4911
0.5800	-0.4325	-0.4270	-0.4136	-0.4147	-0.4225	-0.4671	-0.4079	-0.4220	-0.4320	-0.4083	-0.3922	-0.4263	-0.4847	-0.4402	-0.3950	-0.4911	-0.4911	-0.4911	-0.4911	-0.4911	-0.4911	-0.4911	-0.4911	-0.4911	-0.4911	-0.4911	-0.4911	-0.4911	-0.4911	-0.4911	-0.4911	-0.4911	-0.4911	-0.4911	-0.4911	-0.4911	-0.4911	-0.4911	-0.4911	-0.4911	-0.4911	-0.4911	-0.4911	-0.4911	-0.4911	-0.4911	-0.4911	-0.4911	-0.4911
0.5900	-0.4325	-0.4269	-0.4136	-0.4147	-0.4226	-0.4672	-0.4080	-0.4220	-0.4320	-0.4082	-0.3921	-0.4263	-0.4847	-0.4402	-0.3950	-0.4911	-0.4911	-0.4911	-0.4911	-0.4911	-0.4911	-0.4911	-0.4911	-0.4911	-0.4911	-0.4911	-0.4911	-0.4911	-0.4911	-0.4911	-0.4911	-0.4911	-0.4911	-0.4911	-0.4911	-0.4911	-0.4911	-0.4911	-0.4911	-0.4911	-0.4911	-0.4911	-0.4911	-0.4911	-0.4911	-0.4911	-0.4911	-0.4911	-0.4911
0.6000	-0.4325	-0.4270	-0.4136	-0.4147	-0.4225	-0.4671	-0.4079	-0.4220	-0.4320	-0.4083	-0.3921	-0.4264	-0.4847	-0.4402	-0.3951	-0.4911	-0.4911	-0.4911	-0.4911	-0.4911	-0.4911	-0.4911	-0.4911	-0.4911	-0.4911	-0.4911	-0.4911	-0.4911	-0.4911	-0.4911	-0.4911	-0.4911	-0.4911	-0.4911	-0.4911	-0.4911	-0.4911	-0.4911	-0.4911	-0.4911	-0.4911	-0.4911	-0.4911	-0.4911	-0.4911	-0.4911	-0.4911	-0.4911	-0.4911
0.6100	-0.4325	-0.4270	-0.4137	-0.4147	-0.4225	-0.4671	-0.4079	-0.4220	-0.4320	-0.4083	-0.3922	-0.4263	-0.4847	-0.4402	-0.3951	-0.4911	-0.4911	-0.4911	-0.4911	-0.4911	-0.4911	-0.4911	-0.4911	-0.4911	-0.4911	-0.4911	-0.4911	-0.4911	-0.4911	-0.4911	-0.4911	-0.4911	-0.4911	-0.4911	-0.4911	-0.4911	-0.4911	-0.4911	-0.4911	-0.4911	-0.4911	-0.4911	-0.4911	-0.4911	-0.4911	-0.4911	-0.4911	-0.4911	-0.4911
0.6200	-0.4325	-0.4270	-0.4136	-0.4147	-0.4225	-0.4671	-0.4079	-0.4220	-0.4320	-0.4083	-0.3921	-0.4263	-0.4846	-0.4402	-0.3951	-0.4911	-0.4911	-0.4911	-0.4911	-0.4911	-0.4911	-0.4911	-0.4911	-0.4911	-0.4911	-0.4911	-0.4911	-0.4911	-0.4911	-0.4911	-0.4911	-0.4911	-0.4911	-0.4911	-0.4911	-0.4911	-0.4911	-0.4911	-0.4911	-0.4911	-0.4911	-0.4911	-0.4911	-0.4911	-0.4911	-0.4911	-0.4911	-0.4911	-0.4911
0.6300	-0.4325	-0.4270	-0.4136	-0.4147	-0.4225	-0.4672	-0.4080	-0.4220	-0.4320	-0.4083	-0.3921	-0.4263	-0.4847	-0.4403	-0.3951	-0.4911	-0.4911	-0.4911	-0.4911	-0.4911	-0.4911	-0.4911	-0.4911	-0.4911	-0.4911	-0.4911	-0.4911	-0.4911	-0.4911	-0.4911	-0.4911	-0.4911	-0.4911	-0.4911	-0.4911	-0.4911	-0.4911	-0.4911	-0.4911	-0.4911	-0.4911	-0.4911	-0.4911	-0.4911	-0.4911	-0.4911	-0.4911	-0.4911	-0.4911
0.6400	-0.4325	-0.4269	-0.4136	-0.4147	-0.4225	-0.4671	-0.4080	-0.4220	-0.4320	-0.4083	-0.3922	-0.4263	-0.4847	-0.4403	-0.3951	-0.4911	-0.4911	-0.4911	-0.4911	-0.4911	-0.4911	-0.4911	-0.4911	-0.4911	-0.4911	-0.4911	-0.4911	-0.4911	-0.4911	-0.4911	-0.4911	-0.4911	-0.4911	-0.4911	-0.4911	-0.4911	-0.4911	-0.4911	-0.4911	-0.4911	-0.4911	-0.4911	-0.4911	-0.4911	-0.4911	-0.4911	-0.4911	-0.4911	-0.4911
0.6500	-0.4325	-0.4269	-0.4136	-0.4147	-0.4225	-0.4672	-0.4079	-0.4220	-0.4320	-0.4083	-0.3921	-0.4263	-0.4847	-0.4403	-0.3951	-0.4911	-0.4911	-0.4911	-0.4911	-0.4911	-0.4911	-0.4911	-0.4911	-0.4911	-0.4911	-0.4911	-0.4911	-0.4911	-0.4911	-0.4911	-0.4911	-0.4911	-0.4911	-0.4911	-0.4911	-0.4911	-0.4911	-0.4911	-0.4911	-0.4911	-0.4911	-0.4911	-0.4911	-0.4911	-0.4911	-0.4911	-0.4911	-0.4911	-0.4911
0.6600	-0.4325	-0.4269	-0.4136	-0.4147	-0.4225	-0.4671	-0.4080	-0.4220	-0.4320	-0.4083	-0.3921	-0.4263	-0.4847	-0.4402	-0.3950	-0.4911	-0.4911	-0.4911	-0.4911	-0.4911	-0.4911	-0.4911	-0.4911	-0.4911	-0.4911	-0.4911	-0.4911	-0.4911	-0.4911	-0.4911	-0.4911	-0.4911	-0.4911	-0.4911	-0.4911	-0.4911	-0.4911	-0.4911	-0.4911	-0.4911	-0.4911	-0.4911	-0.4911	-0.4911	-0.4911	-0.4911	-0.4911	-0.4911	-0.4911
0.6700	-0.4325	-0.4269	-0.4137	-0.4147	-0.4225	-0.4672	-0.4079	-0.4221	-0.4320	-0.4083	-0.3922	-0.4263	-0.4847	-0.4402	-0.3950	-0.4911	-0.4911	-0.4911	-0.4911	-0.4911	-0.4911	-0.4911	-0.4911	-0.4911	-0.4911	-0.4911	-0.4911	-0.4911	-0.4911	-0.4911	-0.4911	-0.4911	-0.4911	-0.4911	-0.4911	-0.4911	-0.4911	-0.4911	-0.4911	-0.4911	-0.4911	-0.4911	-0.4911	-0.4911	-0.4911	-0.4911	-0.4911	-0.4911	-0.4911
0.6800	-0.4325	-0.4270	-0.4136	-0.4147	-0.4225	-0.4671	-0.4080	-0.4220	-0.4320	-0.4083	-0.3921	-0.4263	-0.4847	-0.4403	-0.3950	-0.4911	-0.4911	-0.4911	-0.4911	-0.4911	-0.4911	-0.4911	-0.4911	-0.4911	-0.4911	-0.4911	-0.4911	-0.4911	-0.4911	-0.4911	-0.4911	-0.4911	-0.4911	-0.4911	-0.4911	-0.4911	-0.4911	-0.4911	-0.4911	-0.4911	-0.4911	-0.4911	-0.4911	-0.4911	-0.4911	-0.4911	-0.4911	-0.4911	-0.4911
0.6900	-0.4325	-0.4269	-0.4136	-0.4147	-0.4225	-0.4672	-0.4079	-0.4220	-0.4320	-0.4083	-0.3921	-0.4263	-0.4847	-0.4403	-0.3950	-0.4911	-0.4911	-0.4911	-0.4911	-0.4911	-0.4911	-0.4911	-0.4911	-0.4911	-0.4911	-0.4911	-0.4911	-0.4911	-0.4911	-0.4911	-0.4911	-0.4911	-0.4911	-0.4911	-0.4911	-0.4911	-0.4911	-0.4911	-0.4911	-0.4911	-0.4911	-0.4911	-0.4911	-0.4911	-0.4911	-0.4911	-0.4911	-0.4911	-0.4911
0.7000	-0.4325	-0.4270	-0.4136	-0.4147	-0.4225	-0.4671	-0.4080	-0.4220	-0.4320	-0.4083	-0.3922	-0.4263	-0.4847	-0.4403	-0.3950	-0.4911	-0.4911	-0.4911	-0.4911	-0.4911	-0.4911	-0.4911	-0.4911	-0.4911	-0.4911	-0.4911	-0.4911	-0.4911	-0.4911	-0.4911	-0.4911	-0.4911	-0.4911	-0.4911	-0.4911	-0.4911	-0.4911	-0.4911	-0.4911	-0.4911	-0.4911	-0.4911	-0.4911	-0.4911	-0.4911	-0.4911	-0.4911	-0.4911	-0.4911
0.7100	-0.4692	-0.4632	-0.4487	-0.4498	-0.4583	-0.5067	-0.4425	-0.4578	-0.4686	-0.4429	-0.4254	-0.4625	-0.5258	-0.4775	-0.4285	-0.5327	-0.5327	-0.5327	-0.5327	-0.5327	-0.5327	-0.5327	-0.5327	-0.5327	-0.5327	-0.5327	-0.5327	-0.5327	-0.5327	-0.5327	-0.5327	-0.5327	-0.5327	-0.5327	-0.5327	-0.5327	-0.5327	-0.5327	-0.5327	-0.5327	-0.5327	-0.5327	-0.5327	-0.5327	-0.5327	-0.5327	-0.5327	-0.5327	-0.5327
0.7200	-0.4692	-0.4632	-0.4487	-0.4498	-0.4583	-0.5067	-0.4425	-0.4578	-0.4687	-0.4429	-0.4254	-0.4624	-0.5258	-0.4776	-0.4286	-0.5328	-0.5328	-0.5328	-0.5328	-0.5328	-0.5328	-0.5328	-0.5328	-0.5328	-0.5328	-0.5328	-0.5328	-0.5328	-0.5328	-0.5328	-0.5328	-0.5328	-0.5328	-0.5328	-0.5328	-0.5328	-0.5328	-0.5328	-0.5328	-0.5328	-0.5328	-0.5328	-0.5328	-0.5328	-0.5328	-0.5328	-0.5328	-0.5328	-0.5328
0.7300	-0.4692	-0.4631	-0.4486	-0.4498	-0.4583	-0.5067	-0.4425	-0.4578	-0.4686	-0.4429	-0.4253	-0.4624	-0.5258	-0.4776	-0.4286	-0.5327	-0.5327	-0.5327	-0.5327	-0.5327	-0.5327	-0.5327	-0.5327	-0.5327	-0.5327	-0.5327	-0.5327	-0.5327	-0.5327	-0.5327	-0.5327	-0.5327	-0.5327	-0.5327	-0.5327	-0.5327	-0.5327	-0.5327	-0.5327	-0.5327	-0.5327	-0.5327	-0.5327	-0.5327	-0.5327	-0.5327	-0.5327	-0.5327	-0.5327
0.7400	-0.4692	-0.4631	-0.4487	-0.4498	-0.4584	-0.5068	-0.4425	-0.4578	-0.4686	-0.4429	-0.4254	-0.4625	-0.5258	-0.4775	-0.4286	-0.5328	-0.5328	-0.5328	-0.5328	-0.5328	-0.5328	-0.5328	-0.5328	-0.5328	-0.5328	-0.5328	-0.5328	-0.5328	-0.5328	-0.5328	-0.5328	-0.5328	-0.5328	-0.5328	-0.5328	-0.5328	-0.5328	-0.5328	-0.5328	-0.5328	-0.5328	-0.5328	-0.5328	-0.5328	-0.5328	-0.5328	-0.5328	-0.5328	-0.5328
0.7500	-0.4692	-0.4632	-0.4487	-0.4498	-0.4583	-0.5067	-0.4425	-0.4578	-0.4686	-0.4429	-0.4254	-0.4625	-0.5258	-0.4775	-0.4285	-0.5327	-0.5327	-0.5327	-0.5327	-0.5327	-0.5327	-0.5327	-0.5327	-0.5327	-0.5327	-0.5327	-0.5327	-0.5327	-0.5327	-0.5327	-0.5327	-0.5327	-0.5327	-0.5327	-0.5327	-0.5327	-0.5327	-0.5327	-0.5327	-0.5327	-0.5327	-0.5327	-0.5327	-0.5327	-0.5327	-0.5327	-0.5327	-0.5327	-0.5327
0.7600	-0.4691	-0.4632	-0.4486	-0.4498	-0.4583	-0.5067	-0.4425	-0.4578	-0.4686	-0.4429	-0.4254	-0.4624	-0.5258	-0.4775	-0.4286	-0.5327	-0.5327	-0.5327	-0.5327	-0.5327	-0.5327	-0.5327	-0.5327	-0.5327	-0.5327	-0.5327	-0.5327	-0.5327	-0.5327	-0.5327	-0.5327	-0.5327	-0.5327	-0.5327	-0.5327	-0.5327	-0.5327	-0.5327	-0.5327	-0.5327	-0.5327	-0.5327	-0.5327	-0.5327	-0.5327	-0.5327	-0.5327	-0.5327	-0.5327
0.7700	-0.4691	-0.4631	-0.4487	-0.4498	-0.4584	-0.5067	-0.4425	-0.4578	-0.4686	-0.4429	-0.4254	-0.4624	-0.5258	-0.4775	-0.4285	-0.5328	-0.5328	-0.5328	-0.5328	-0.5328	-0.5328	-0.5328	-0.5328	-0.5328	-0.5328	-0.5328	-0.5328	-0.5328	-0.5328	-0.5328	-0.5328	-0.5328	-0.5328	-0.5328	-0.5328	-0.5328	-0.5328	-0.5328	-0.5328	-0.5328	-0.5328	-0.5328	-0.5328	-0.5328	-0.5328	-0.5328	-0.5328	-0.5328	-0.5328
0.7800	-0.4692	-0.4632	-0.4486	-0.4498	-0.4583	-0.5067	-0.4425	-0.4578	-0.4686	-0.4429	-0.4254	-0.4625	-0.5257	-0.4775	-0.4286	-0.5328	-0.5328	-0.5328	-0.5328	-0.5328	-0.5328	-0.5328	-0.5328	-0.5328	-0.5328	-0.5328	-0.5328	-0.5328	-0.5328	-0.5328	-0.5328	-0.5328	-0.5328	-0.5328	-0.5328	-0.5328	-0.5328	-0.5328	-0.5328	-0.5328	-0.5328	-0.5328	-0.5328	-0.5328	-0.5328	-0.5328	-0.5328	-0.5328	-0.5328
0.7900	-0.4692	-0.4631	-0.4486	-0.4498	-0.4583	-0.5067	-0.4425	-0.4578	-0.4686	-0.4429	-0.4254	-0.4624	-0.5258	-0.4776	-0.4286	-0.5327	-0.5327	-0.5327	-0.5327	-0.5327	-0.5327	-0.5327	-0.5327	-0.5327	-0.5327	-0.5327	-0.5327	-0.5327	-0.5327	-0.5327	-0.5327	-0.5327	-0.5327	-0.5327	-0.5327	-0.5327	-0.5327	-0.5327	-0.5327	-0.5327	-0.5327	-0.5327	-0.5327	-0.5327	-0.5327	-0.5327	-0.5327	-0.5327	-0.5327
0.8000	-0.4692	-0.4631	-0.4487	-0.4498	-0.4583	-0.5067	-0.4426	-0.4578	-0.4686	-0.4429	-0.4254	-0.4624	-0.5258	-0.4775	-0.4285	-0.5328	-0.5328	-0.5328	-0.5328	-0.5328	-0.5328	-0.5328	-0.5328	-0.5328	-0.5328	-0.5328	-0.5328	-0.5328	-0.5328	-0.5328	-0.5328	-0.5328	-0.5328	-0.5328	-0.5328	-0.5328	-0.5328	-0.5328	-0.5328	-0.5328	-0.5328	-0.5328	-0.5328	-0.5328	-0.5328	-0.5328	-0.5328	-0.5328	-0.5328
0.8100	-0.4692	-0.4632	-0.4486	-0.4498	-0.4583	-0.5067	-0.4425	-0.4578	-0.4686	-0.4429	-0.4254	-0.4624	-0.5257	-0.4775	-0.4286	-0.5328	-0.5328	-0.5328	-0.5328	-0.5328	-0.5328	-0.5328	-0.5328	-0.5328	-0.5328	-0.5328	-0.5328	-0.5328	-0.5328	-0.5328	-0.5328	-0.5328	-0.5328	-0.5328	-0.5328	-0.5328	-0.5328	-0.5328	-0.5328	-0.5328	-0.5328	-0.5328	-0.5328	-0.5328	-0.5328	-0.5328	-0.5328	-0.5328	-0.5328
0.8200	-0.4692	-0.4631	-0.4487	-0.4498	-0.4584	-0.5067	-0.4425	-0.4578	-0.4686	-0.4429	-0.4254	-0.4624	-0.5258	-0.4776	-0.4285	-0.5327	-0.5327	-0.5327	-0.5327	-0.5327	-0.5327	-0.5327	-0.5327	-0.5327	-0.5327	-0.5327	-0.5327	-0.5327	-0.5327	-0.5327	-0.5327	-0.5327	-0.5327	-0.5327	-0.5327	-0.5327	-0.5327	-0.5327	-0.5327	-0.5327	-0.5327	-0.5327	-0.5327	-0.5327	-0.5327	-0.5327	-0.5327	-0.5327	-0.5327
0.8300	-0.4692	-0.4631	-0.4486	-0.4498	-0.4583	-0.5067	-0.4425	-0.4578	-0.4686	-0.4428	-0.4254	-0.4624	-0.5258	-0.4775	-0.4285	-0.5327	-0.5327	-0.5327	-0.5327	-0.5327	-0.5327	-0.5327	-0.5327	-0.5327	-0.5327	-0.5327	-0.5327	-0.5327	-0.5327	-0.5327	-0.5327	-0.5327	-0.5327	-0.5327	-0.5327	-0.5327	-0.5327	-0.5327	-0.5327	-0.5327	-0.5327	-0.5327	-0.5327	-0.5327	-0.5327	-0.5327	-0.5327	-0.5327	-0.5327
0.8400	-0.4692	-0.4631	-0.4487	-0.4498	-0.4583	-0.5067	-0.4425	-0.4578	-0.4687	-0.4429	-0.4254	-0.4624	-0.5258	-0.4775	-0.4286	-0.5327	-0.5327	-0.5327	-0.5327	-0.5327	-0.5327	-0.5327	-0.5327	-0.5327	-0.5327	-0.5327	-0.5327	-0.5327	-0.5327	-0.5327	-0.5327	-0.5327	-0.5327	-0.5327	-0.5327	-0.5327	-0.5327	-0.5327	-0.5327	-0.5327	-0.5327	-0.5327	-0.5327	-0.5327	-0.5327	-0.5327	-0.5327	-0.5327	-0.5327
0.8500	-0.4692	-0.4631	-0.4487	-0.4499	-0.4584	-0.5067	-0.4426	-0.4578	-0.4686	-0.4428	-0.4254	-0.4625	-0.5258	-0.4775	-0.4286	-0.5328	-0.5328	-0.5328	-0.5328	-0.5328	-0.5328	-0.5328	-0.5328	-0.5328	-0.5328	-0.5328	-0.5328	-0.5328	-0.5328	-0.5328	-0.5328	-0.5328	-0.5328	-0.5328	-0.5328	-0.5328	-0.5328	-0.5328	-0.5328	-0.5328	-0.5328	-0.5328	-0.5328	-0.5328	-0.5328	-0.5328	-0.5328	-0.5328	-0.5328
0.8600	-0.4692	-0.4631	-0.4486	-0.4498	-0.4583	-0.5067	-0.4425	-0.4578	-0.4686	-0.4429	-0.4254	-0.4625	-0.5258	-0.4775	-0.4285	-0.5327	-0.5327	-0.5327	-0.5327	-0.5327	-0.5327	-0.5327	-0.5327	-0.5327	-0.5327	-0.5327	-0.5327	-0.5327	-0.5327	-0.5327	-0.5327	-0.5327	-0.5327	-0.5327	-0.5327	-0.5327	-0.5327	-0.5327	-0.5327	-0.5327	-0.5327	-0.5327	-0.5327	-0.5327	-0.5327	-0.5327	-0.5327	-0.5327	-0.5327
0.8700	-0.4691	-0.4631	-0.4487	-0.4498	-0.4583	-0.5067	-0.4425	-0.4578	-0.4686	-0.4429	-0.4254	-0.4624	-0.5258	-0.4775	-0.4286	-0.5327	-0.5327	-0.5327	-0.5327	-0.5327	-0.5327	-0.5327	-0.5327	-0.5327	-0.5327	-0.5327	-0.5327	-0.5327	-0.5327	-0.5327	-0.5327	-0.5327	-0.5327	-0.5327	-0.5327	-0.5327	-0.5327	-0.5327	-0.5327	-0.5327	-0.5327	-0.5327	-0.5327	-0.5327	-0.5327	-0.5327	-0.5327	-0.5327	-0.5327
0.8800	-0.4691	-0.4632	-0.4487	-0.4498	-0.4584	-0.5067	-0.4425	-0.4578	-0.4686	-0.4429	-0.4254	-0.4625	-0.5258	-0.4775	-0.4285	-0.5327	-0.5327	-0.5327	-0.5327	-0.5327	-0.5327	-0.5327	-0.5327	-0.5327	-0.5327	-0.5327	-0.5327	-0.5327	-0.5327	-0.5327	-0.5327	-0.5327	-0.5327	-0.5327	-0.5327	-0.5327	-0.5327	-0.5327	-0.5327	-0.5327	-0.5327	-0.5327	-0.5327	-0.5327	-0.5327	-0.5327	-0.5327	-0.5327	-0.5327
0.8900	-0.4692	-0.4632	-0.4486	-0.4498	-0.4583	-0.5068	-0.4425	-0.4577	-0.4686	-0.4429	-0.4254	-0.4625	-0.5258	-0.4775	-0.4285	-0.5327	-0.5327	-0.5327	-0.5327	-0.5327	-0.5327	-0.5327	-0.5327	-0.5327	-0.5327	-0.5327	-0.5327	-0.5327	-0.5327	-0.5327	-0.5327	-0.5327	-0.5327	-0.5327	-0.5327	-0.5327	-0.5327	-0.5327	-0.5327	-0.5327	-0.5327	-0.5327	-0.5327	-0.5327	-0.5327	-0.5327	-0.5327	-0.5327	-0.5327
0.9000	-0.4692	-0.4631	-0.4486	-0.4498	-0.4584	-0.5068	-0.4425	-0.4578	-0.4686	-0.4429	-0.4254	-0.4624	-0.5258	-0.4776	-0.4285	-0.5327	-0.5327	-0.5327	-0.5327	-0.5327	-0.5327	-0.5327	-0.5327	-0.5327	-0.5327	-0.5327	-0.5327	-0.5327	-0.5327	-0.5327	-0.5327	-0.5327	-0.5327	-0.5327	-0.5327	-0.5327	-0.5327	-0.5327	-0.5327	-0.5327	-0.5327	-0.5327	-0.5327	-0.5327	-0.5327	-0.5327	-0.5327	-0.5327	-0.5327
0.9100	-0.5449	-0.5379	-0.5211	-0.5225	-0.5324	-0.5883	-0.5141	-0.5317	-0.5442	-0.5145	-0.4943	-0.5371	-0.6103	-0.5545	-0.4979	-0.6184	-0.6184	-0.6184	-0.6184	-0.6184	-0.6184	-0.6184	-0.6184	-0.6184	-0.6184	-0.6184	-0.6184	-0.6184	-0.6184	-0.6184	-0.6184	-0.6184	-0.6184	-0.6184	-0.6184	-0.6184	-0.6184	-0.6184	-0.6184	-0.6184	-0.6184	-0.6184	-0.6184	-0.6184	-0.6184	-0.6184	-0.6184	-0.6184	-0.6184
0.9200	-0.5448	-0.5379	-0.5212	-0.5225	-0.5324	-0.5883	-0.5140	-0.5317	-0.5442	-0.5145	-0.4942	-0.5371	-0.6102	-0.5545	-0.4979	-0.6183	-0.6183	-0.6183	-0.6183	-0.6183	-0.6183	-0.6183	-0.6183	-0.6183	-0.6183	-0.6183	-0.6183	-0.6183	-0.6183	-0.6183	-0.6183	-0.6183	-0.6183	-0.6183	-0.6183	-0.6183	-0.6183	-0.6183	-0.6183	-0.6183	-0.6183	-0.6183	-0.6183	-0.6183	-0.6183	-0.6183	-0.6183	-0.6183	-0.6183
0.9300	-0.5448	-0.5379	-0.5212	-0.5225	-0.5323	-0.5883	-0.5140	-0.5317	-0.5443	-0.5145	-0.4942	-0.5370	-0.6103	-0.5546	-0.4979	-0.6183	-0.6183	-0.6183	-0.6183	-0.6183	-0.6183	-0.6183	-0.6183	-0.6183	-0.6183	-0.6183	-0.6183	-0.6183	-0.6183	-0.6183	-0.6183	-0.6183	-0.6183	-0.6183	-0.6183	-0.6183	-0.6183	-0.6183	-0.6183	-0.6183	-0.6183	-0.6183	-0.6183	-0.6183	-0.6183	-0.6183	-0.6183	-0.6183	-0.6183
0.9400	-0.5449	-0.5379	-0.5212	-0.5225	-0.5323	-0.5883	-0.5140	-0.5317	-0.5442	-0.5145	-0.4943	-0.5371	-0.6102	-0.5545	-0.4979	-0.6183	-0.6183	-0.6183	-0.6183	-0.6183	-0.6183	-0.6183	-0.6183	-0.6183	-0.6183	-0.6183	-0.6183	-0.6183	-0.6183	-0.6183	-0.6183	-0.6183	-0.6183	-0.6183	-0.6183	-0.6183	-0.6183	-0.6183	-0.6183	-0.6183	-0.6183	-0.6183	-0.6183	-0.6183	-0.6183	-0.6183	-0.6183	-0.6183	-0.6183
0.9500	-0.5449	-0.5379	-0.5212	-0.5225	-0.5324	-0.5883	-0.5141	-0.5317	-0.5443	-0.5145	-0.4942	-0.5370	-0.6103	-0.5546	-0.4979	-0.6184	-0.6184	-0.6184	-0.6184	-0.6184	-0.6184	-0.6184	-0.6184	-0.6184	-0.6184	-0.6184	-0.6184	-0.6184	-0.6184	-0.6184	-0.6184	-0.6184	-0.6184	-0.6184	-0.6184	-0.6184	-0.6184	-0.6184	-0.6184	-0.6184	-0.6184	-0.6184	-0.6184	-0.6184	-0.6184	-0.6184	-0.6184	-0.6184	-0.6184
0.9600	-0.5449	-0.5379	-0.5212	-0.5225	-0.5324	-0.5883	-0.5141	-0.5317	-0.5443	-0.5145	-0.4943	-0.5371	-0.6103	-0.5545	-0.4979	-0.6183	-0.6183	-0.6183	-0.6183	-0.6183	-0.6183	-0.6183	-0.6183	-0.6183	-0.6183	-0.6183	-0.6183	-0.6183	-0.6183	-0.6183	-0.6183	-0.6183	-0.6183	-0.6183	-0.6183	-0.6183	-0.6183	-0.6183	-0.6183	-0.6183	-0.6183	-0.6183	-0.6183	-0.6183	-0.6183	-0.6183	-0.6183	-0.6183	-0.6183
0.9700	-0.5449	-0.5379	-0.5212	-0.5225	-0.5323	-0.5883	-0.5141	-0.5317	-0.5442	-0.5146	-0.4942	-0.5371	-0.6103	-0.5545	-0.4979	-0.6183	-0.6183	-0.6183	-0.6183	-0.6183	-0.6183	-0.6183	-0.6183	-0.6183	-0.6183	-0.6183	-0.6183	-0.6183	-0.6183	-0.6183	-0.6183	-0.6183	-0.6183	-0.6183	-0.6183	-0.6183	-0.6183	-0.6183	-0.6183	-0.6183	-0.6183	-0.6183	-0.6183	-0.6183	-0.6183	-0.6183	-0.6183	-0.6183	-0.6183
0.9800	-0.5449	-0.5379	-0.5212	-0.5225	-0.5323	-0.5883	-0.5141	-0.5317	-0.5442	-0.5145	-0.4942	-0.5371	-0.6103	-0.5546	-0.4979	-0.6184	-0.6184	-0.6184	-0.6184	-0.6184	-0.6184	-0.6184	-0.6184	-0.6184	-0.6184	-0.6184	-0.6184	-0.6184	-0.6184	-0.6184	-0.6184	-0.6184	-0.6184	-0.6184	-0.6184	-0.6184	-0.6184	-0.6184	-0.6184	-0.6184	-0.6184	-0.6184	-0.6184	-0.6184	-0.6184	-0.6184	-0.6184	-0.6184	-0.6184
0.9900	-0.5448	-0.5379	-0.5212	-0.5225	-0.5324	-0.5883	-0.5141	-0.5318	-0.5443	-0.5145	-0.4943	-0.5371	-0.6103	-0.5546	-0.4978	-0.6183	-0.6183	-0.6183	-0.6183	-0.6183	-0.6183	-0.6183	-0.6183	-0.6183	-0.6183	-0.6183	-0.6183	-0.6183	-0.6183	-0.6183	-0.6183	-0.6183	-0.6183	-0.6183	-0.6183	-0.6183	-0.6183	-0.6183	-0.6183	-0.6183	-0.6183	-0.6183	-0.6183	-0.6183	-0.6183	-0.6183	-0.6183	-0.6183	-0.6183
1.0000	-0.5449	-0.5379	-0.5212	-0.5225	-0.5324	-0.5883	-0.5141	-0.5317	-0.5442	-0.5145	-0.4942	-0.5371	-0.6103	-0.5546	-0.4979	-0.6184	-0.6184	-0.6184	-0.6184	-0.6184	-0.6184	-0.6184	-0.6184	-0.6184	-0.6184	-0.6184	-0.6184	-0.6184	-0.6184	-0.6184	-0.6184	-0.6184	-0.6184	-0.6184	-0.6184	-0.6184	-0.6184	-0.6184	-0.6184	-0.6184	-0.6184	-0.6184	-0.6184	-0.6184	-0.6184	-0.6184	-0.6184	-0.6184	-0.6184
1.0100	-0.5449	-0.5379	-0.5212	-0.5225	-0.5324	-0.5883	-0.5141	-0.5318	-0.5443	-0.5145	-0.4942	-0.5370	-0.6102	-0.5545	-0.4979	-0.6183	-0.6183	-0.6183	-0.6183	-0.6183	-0.6183	-0.6183	-0.6183	-0.6183	-0.6183	-0.6183	-0.6183	-0.6183	-0.6183	-0.6183	-0.6183	-0.6183	-0.6183	-0.6183	-0.6183	-0.6183	-0.6183	-0.6183	-0.6183	-0.6183	-0.6183	-0.6183	-0.6183	-0.6183	-0.6183	-0.6183	-0.6183	-0.6183	-0.6183
1.0200	-0.5449	-0.5379	-0.5211	-0.5225	-0.5324	-0.5883	-0.5141	-0.5318	-0.5443	-0.5145	-0.4942	-0.5371	-0.6103	-0.5546	-0.4978	-0.6183	-0.6183	-0.6183	-0.6183	-0.6183	-0.6183	-0.6183	-0.6183	-0.6183	-0.6183	-0.6183	-0.6183	-0.6183	-0.6183	-0.6183	-0.6183	-0.6183	-0.6183	-0.6183	-0.6183	-0.6183	-0.6183	-0.6183	-0.6183	-0.6183	-0.6183	-0.6183	-0.6183	-0.6183	-0.6183	-0.6183	-0.6183	-0.6183	-0.6183
1.0300	-0.5448	-0.5379	-0.5212	-0.5225	-0.5324	-0.5883	-0.5141	-0.5318	-0.5442	-0.5145	-0.4943	-0.5371	-0.6103	-0.5546	-0.4979	-0.6183	-0.6183	-0.6183	-0.6183	-0.6183	-0.6183	-0.6183	-0.6183	-0.6183	-0.6183	-0.6183	-0.6183	-0.6183	-0.6183	-0.6183	-0.6183	-0.6183	-0.6183	-0.6183	-0.6183	-0.6183	-0.6183	-0.6183	-0.6183	-0.6183	-0.6183	-0.6183	-0.6183	-0.6183	-0.6183	-0.6183	-0.6183	-0.6183	-0.6183
1.0400	-0.5449	-0.5379	-0.5212	-0.5225	-0.5323	-0.5883	-0.5140	-0.5317	-0.5442	-0.5145	-0.4942	-0.5371	-0.6103	-0.5545	-0.4979	-0.6183	-0.6183	-0.6183	-0.6183	-0.6183	-0.6183	-0.6183	-0.6183	-0.6183	-0.6183	-0.6183	-0.6183	-0.6183	-0.6183	-0.6183	-0.6183	-0.6183	-0.6183	-0.6183	-0.6183	-0.6183	-0.6183	-0.6183	-0.6183	-0.6183	-0.6183	-0.6183	-0.6183	-0.6183	-0.6183	-0.6183	-0.6183	-0.6183	-0.6183
1.0500	-0.5448	-0.5379	-0.5212	-0.5225	-0.5324	-0.5883	-0.5141	-0.5317	-0.5442	-0.5145	-0.4942	-0.5371	-0.6103	-0.5546	-0.4978	-0.6184	-0.6184	-0.6184	-0.6184	-0.6184	-0.6184	-0.6184	-0.6184	-0.6184	-0.6184	-0.6184	-0.6184	-0.6184	-0.6184	-0.6184	-0.6184	-0.6184	-0.6184	-0.6184	-0.6184	-0.6184	-0.6184	-0.6184	-0.6184	-0.6184	-0.6184	-0.6184	-0.6184	-0.6184	-0.6184	-0.6184	-0.6184	-0.6184	-0.6184
1.0600	-0.5449	-0.5379	-0.5211	-0.5225	-0.5324	-0.5883	-0.5141	-0.5317	-0.5442	-0.5145	-0.4942	-0.5370	-0.6103	-0.5546	-0.4978	-0.6183	-0.6183	-0.6183	-0.6183	-0.6183	-0.6183	-0.6183	-0.6183	-0.6183	-0.6183	-0.6183	-0.6183	-0.6183	-0.6183	-0.6183	-0.6183	-0.6183	-0.6183	-0.6183	-0.6183	-0.6183	-0.6183	-0.6183	-0.6183	-0.6183	-0.6183	-0.6183	-0.6183	-0.6183	-0.6183	-0.6183	-0.6183	-0.6183	-0.6183
1.0700	-0.5449	-0.5379	-0.5212	-0.5225	-0.5324	-0.5883	-0.5141	-0.5317	-0.5442	-0.5145	-0.4943	-0.5371	-0.6103	-0.5545	-0.4979	-0.6183	-0.6183	-0.6183	-0.6183	-0.6183	-0.6183	-0.6183	-0.6183	-0.6183	-0.6183	-0.6183	-0.6183	-0.6183	-0.6183	-0.6183	-0.6183	-0.6183	-0.6183	-0.6183	-0.6183	-0.6183	-0.6183	-0.6183	-0.6183	-0.6183	-0.6183	-0.6183	-0.6183	-0.6183	-0.6183	-0.6183	-0.6183	-0.6183	-0.6183
1.0800	-0.5449	-0.5379	-0.5212	-0.5226	-0.5323	-0.5883	-0.5140	-0.5317	-0.5442	-0.5145	-0.4942	-0.5371	-0.6103	-0.5545	-0.4978	-0.6183	-0.6183	-0.6183	-0.6183	-0.6183	-0.6183	-0.6183	-0.6183	-0.6183	-0.6183	-0.6183	-0.6183	-0.6183	-0.6183	-0.6183	-0.6183	-0.6183	-0.6183	-0.6183	-0.6183	-0.6183	-0.6183	-0.6183	-0.6183	-0.6183	-0.6183	-0.6183	-0.6183	-0.6183	-0.6183	-0.6183	-0.6183	-0.6183	-0.6183
1.0900	-0.5449	-0.5379	-0.5212	-0.5225	-0.5323	-0.5883	-0.5140	-0.5317	-0.5442	-0.5145	-0.4943	-0.5371	-0.6103	-0.5546	-0.4979	-0.6184	-0.6184	-0.6184	-0.6184	-0.6184	-0.6184	-0.6184	-0.6184	-0.6184	-0.6184	-0.6184	-0.6184	-0.6184	-0.6184	-0.6184	-0.6184	-0.6184	-0.6184	-0.6184	-0.6184	-0.6184	-0.6184	-0.6184	-0.6184	-0.6184	-0.6184	-0.6184	-0.6184	-0.6184	-0.6184	-0.6184	-0.6184	-0.6184	-0.6184
1.1000	-0.5449	-0.5379	-0.5211	-0.5226	-0.5323	-0.5883	-0.5141	-0.5317	-0.5442	-0.5146	-0.4943	-0.5371	-0.6103	-0.5545	-0.4979	-0.6184	-0.6184	-0.6184	-0.6184	-0.6184	-0.6184	-0.6184	-0.6184	-0.6184	-0.6184	-0.6184	-0.6184	-0.6184	-0.6184	-0.6184	-0.6184	-0.6184	-0.6184	-0.6184	-0.6184	-0.6184	-0.6184	-0.6184	-0.6184	-0.6184	-0.6184	-0.6184	-0.6184	-0.6184	-0.6184	-0.6184	-0.6184	-0.6184	-0.6184
1.1100	-0.6364	-0.6283	-0.6088	-0.6103	-0.6218	-0.6868	-0.6006	-0.6211	-0.6356	-0.6010	-0.5775	-0.6272	-0.7124	-0.6476	-0.5817	-0.7218	-0.7218	-0.7218	-0.7218	-0.7218	-0.7218	-0.7218	-0.7218	-0.7218	-0.7218	-0.7218	-0.7218	-0.7218	-0.7218	-0.7218	-0.7218	-0.7218	-0.7218	-0.7218	-0.7218	-0.7218	-0.7218	-0.7218	-0.7218	-0.7218	-0.7218	-0.7218	-0.7218	-0.7218	-0.7218	-0.7218	-0.7218	-0.7218	-0.7218
1.1200	-0.6363	-0.6283	-0.6088	-0.6103	-0.6218	-0.6868	-0.6006	-0.6211	-0.6356	-0.6010	-0.5775	-0.6273	-0.7123	-0.6476	-0.5817	-0.7218	-0.7218	-0.7218	-0.7218	-0.7218	-0.7218	-0.7218	-0.7218	-0.7218	-0.7218	-0.7218	-0.7218	-0.7218	-0.7218	-0.7218	-0.7218	-0.7218	-0.7218	-0.7218	-0.7218	-0.7218	-0.7218	-0.7218	-0.7218	-0.7218	-0.7218	-0.7218	-0.7218	-0.7218	-0.7218	-0.7218	-0.7218	-0.7218	-0.7218
1.1300	-0.6364	-0.6282	-0.6088	-0.6103	-0.6218	-0.6868	-0.6006	-0.6211	-0.6357	-0.6011	-0.5774	-0.6273	-0.7123	-0.6476	-0.5817	-0.7217	-0.7217	-0.7217	-0.7217	-0.7217	-0.7217	-0.7217	-0.7217	-0.7217	-0.7217	-0.7217	-0.7217	-0.7217	-0.7217	-0.7217	-0.7217	-0.7217	-0.7217	-0.7217	-0.7217	-0.7217	-0.7217	-0.7217	-0.7217	-0.7217	-0.7217	-0.7217	-0.7217	-0.7217	-0.7217	-0.7217	-0.7217	-0.7217	-0.7217
1.1400	-0.6363	-0.6282	-0.6088	-0.6104	-0.6218	-0.6868	-0.6006	-0.6211	-0.6356	-0.6011	-0.5775	-0.6272	-0.7124	-0.6476	-0.5817	-0.7218	-0.7218	-0.7218	-0.7218	-0.7218	-0.7218	-0.7218	-0.7218	-0.7218	-0.7218	-0.7218	-0.7218	-0.7218	-0.7218	-0.7218	-0.7218	-0.7218	-0.7218	-0.7218	-0.7218	-0.7218	-0.7218	-0.7218	-0.7218	-0.7218	-0.7218	-0.7218	-0.7218	-0.7218	-0.7218	-0.7218	-0.7218	-0.7218	-0.7218
1.1500	-0.6363	-0.6283	-0.6088	-0.6103	-0.6218	-0.6869	-0.6006	-0.6211	-0.6357	-0.6011	-0.5775	-0.6272	-0.7124	-0.6476	-0.5817	-0.7218	-0.7218	-0.7218	-0.7218	-0.7218	-0.7218	-0.7218	-0.7218	-0.7218	-0.7218	-0.7218	-0.7218	-0.7218	-0.7218	-0.7218	-0.7218	-0.7218	-0.7218	-0.7218	-0.7218	-0.7218	-0.7218	-0.7218	-0.7218	-0.7218	-0.7218	-0.7218	-0.7218	-0.7218	-0.7218	-0.7218	-0.7218	-0.7218	-0.7218
1.1600	-0.6363	-0.6282	-0.6088	-0.6103	-0.6218	-0.6869	-0.6006	-0.6211	-0.6356	-0.6011	-0.5775	-0.6273	-0.7123	-0.6475	-0.5817	-0.7218	-0.7218	-0.7218	-0.7218	-0.7218	-0.7218	-0.7218	-0.7218	-0.7218	-0.7218	-0.7218	-0.7218	-0.7218	-0.7218	-0.7218	-0.7218	-0.7218	-0.7218	-0.7218	-0.7218	-0.7218	-0.7218	-0.7218	-0.7218	-0.7218	-0.7218	-0.7218	-0.7218	-0.7218	-0.7218	-0.7218	-0.7218	-0.7218	-0.7218
1.1700	-0.6363	-0.6283	-0.6088	-0.6103	-0.6218	-0.6868	-0.6006	-0.6211	-0.6356	-0.6011	-0.5775	-0.6272	-0.7124	-0.6476	-0.5817	-0.7218	-0.7218	-0.7218	-0.7218	-0.7218	-0.7218	-0.7218	-0.7218	-0.7218	-0.7218	-0.7218	-0.7218	-0.7218	-0.7218	-0.7218	-0.7218	-0.7218	-0.7218	-0.7218	-0.7218	-0.7218	-0.7218	-0.7218	-0.7218	-0.7218	-0.7218	-0.7218	-0.7218	-0.7218	-0.7218	-0.7218	-0.7218	-0.7218	-0.7218
1.1800	-0.6364	-0.6283	-0.6088	-0.6103	-0.6218	-0.6869	-0.6006	-0.6211	-0.6357	-0.6011	-0.5775	-0.6272	-0.7124	-0.6476	-0.5817	-0.7218	-0.7218	-0.7218	-0.7218	-0.7218	-0.7218	-0.7218	-0.7218	-0.7218	-0.7218	-0.7218	-0.7218	-0.7218	-0.7218	-0.7218	-0.7218	-0.7218	-0.7218	-0.7218	-0.7218	-0.7218	-0.7218	-0.7218	-0.7218	-0.7218	-0.7218	-0.7218	-0.7218	-0.7218	-0.7218	-0.7218	-0.7218	-0.7218	-0.7218
1.1900	-0.6364	-0.6282	-0.6088	-0.6104	-0.6218	-0.6869	-0.6006	-0.6211	-0.6356	-0.6011	-0.5775	-0.6272	-0.7123	-0.6476	-0.5817	-0.7217	-0.7217	-0.7217	-0.7217	-0.7217	-0.7217	-0.7217	-0.7217	-0.7217	-0.7217	-0.7217	-0.7217	-0.7217	-0.7217	-0.7217	-0.7217	-0.7217	-0.7217	-0.7217	-0.7217	-0.7217	-0.7217	-0.7217	-0.7217	-0.7217	-0.7217	-0.7217	-0.7217	-0.7217	-0.7217	-0.7217	-0.7217	-0.7217	-0.7217
1.2000	-0.6364	-0.6283	-0.6088	-0.6104	-0.6218	-0.6869	-0.6006	-0.6211	-0.6356	-0.6011	-0.5775	-0.6273	-0.7123	-0.6476	-0.5817	-0.7218	-0.7218	-0.7218	-0.7218	-0.7218	-0.7218	-0.7218	-0.7218	-0.7218	-0.7218	-0.7218	-0.7218	-0.7218	-0.7218	-0.7218	-0.7218	-0.7218	-0.7218	-0.7218	-0.7218	-0.7218	-0.7218	-0.7218	-0.7218	-0.7218	-0.7218	-0.7218	-0.7218	-0.7218	-0.7218	-0.7218	-0.7218	-0.7218	-0.7218
1.2100	-0.6363	-0.6283	-0.6088	-0.6103	-0.6217	-0.6868	-0.6006	-0.6211	-0.6356	-0.6011	-0.5775	-0.6273	-0.7124	-0.6476	-0.5818	-0.7218	-0.7218	-0.7218	-0.7218	-0.7218	-0.7218	-0.7218	-0.7218	-0.7218	-0.7218	-0.7218	-0.7218	-0.7218	-0.7218	-0.7218	-0.7218	-0.7218	-0.7218	-0.7218	-0.7218	-0.7218	-0.7218	-0.7218	-0.7218	-0.7218	-0.7218	-0.7218	-0.7218	-0.7218	-0.7218	-0.7218	-0.7218	-0.7218	-0.7218
1.2200	-0.6363	-0.6282	-0.6088	-0.6103	-0.6218	-0.6868	-0.6006	-0.6211	-0.6356	-0.6010	-0.5774	-0.6272	-0.7124	-0.6476	-0.5817	-0.7218	-0.7218	-0.7218	-0.7218	-0.7218	-0.7218	-0.7218	-0.7218	-0.7218	-0.7218	-0.7218	-0.7218	-0.7218	-0.7218	-0.7218	-0.7218	-0.7218	-0.7218	-0.7218	-0.7218	-0.7218	-0.7218	-0.7218	-0.7218	-0.7218	-0.7218	-0.7218	-0.7218	-0.7218	-0.7218	-0.7218	-0.7218	-0.7218	-0.7218
1.2300	-0.6364	-0.6282	-0.6088	-0.6103	-0.6218	-0.6869	-0.6005	-0.6211	-0.6356	-0.6011	-0.5775	-0.6272	-0.7123	-0.6475	-0.5817	-0.7217	-0.7217	-0.7217	-0.7217	-0.7217	-0.7217	-0.7217	-0.7217	-0.7217	-0.7217	-0.7217	-0.7217	-0.7217	-0.7217	-0.7217	-0.7217	-0.7217	-0.7217	-0.7217	-0.7217	-0.7217	-0.7217	-0.7217	-0.7217	-0.7217	-0.7217	-0.7217	-0.7217	-0.7217	-0.7217	-0.7217	-0.7217	-0.7217	-0.7217
1.2400	-0.6364	-0.6283	-0.6088	-0.6104	-0.6218	-0.6868	-0.6006	-0.6211	-0.6356	-0.6010	-0.5774	-0.6272	-0.7123	-0.6475	-0.5817	-0.7218	-0.7218	-0.7218	-0.7218	-0.7218	-0.7218	-0.7218	-0.7218	-0.7218	-0.7218	-0.7218	-0.7218	-0.7218	-0.7218	-0.7218	-0.7218	-0.7218	-0.7218	-0.7218	-0.7218	-0.7218	-0.7218	-0.7218	-0.7218	-0.7218	-0.7218	-0.7218	-0.7218	-0.7218	-0.7218	-0.7218	-0.7218	-0.7218	-0.7218
1.2500	-0.6364	-0.6283	-0.6088	-0.6103	-0.6218	-0.6868	-0.6005	-0.6211	-0.6357	-0.6011	-0.5775	-0.6273	-0.7123	-0.6476	-0.5817	-0.7218	-0.7218	-0.7218	-0.7218	-0.7218	-0.7218	-0.7218	-0.7218	-0.7218	-0.7218	-0.7218	-0.7218	-0.7218	-0.7218	-0.7218	-0.7218	-0.7218	-0.7218	-0.7218	-0.7218	-0.7218	-0.7218	-0.7218	-0.7218	-0.7218	-0.7218	-0.7218	-0.7218	-0.7218	-0.7218	-0.7218	-0.7218	-0.7218	-0.7218
1.2600	-0.6363	-0.6282	-0.6088	-0.6104	-0.6218	-0.6869	-0.6006	-0.6211	-0.6356	-0.6010	-0.5775	-0.6273	-0.7124	-0.6475	-0.5817	-0.7217	-0.7217	-0.7217	-0.7217	-0.7217	-0.7217	-0.7217	-0.7217	-0.7217	-0.7217	-0.7217	-0.7217	-0.7217	-0.7217	-0.7217	-0.7217	-0.7217	-0.7217	-0.7217	-0.7217	-0.7217	-0.7217	-0.7217	-0.7217	-0.7217	-0.7217	-0.7217	-0.7217	-0.7217	-0.7217	-0.7217	-0.7217	-0.7217	-0.7217
1.2700	-0.6364	-0.6282	-0.6088	-0.6104	-0.6218	-0.6869	-0.6006	-0.6211	-0.6356	-0.6010	-0.5775	-0.6272	-0.7123	-0.6476	-0.5817	-0.7218	-0.7218	-0.7218	-0.7218	-0.7218	-0.7218	-0.7218	-0.7218	-0.7218	-0.7218	-0.7218	-0.7218	-0.7218	-0.7218	-0.7218	-0.7218	-0.7218	-0.7218	-0.7218	-0.7218	-0.7218	-0.7218	-0.7218	-0.7218	-0.7218	-0.7218	-0.7218	-0.7218	-0.7218	-0.7218	-0.7218	-0.7218	-0.7218	-0.7218
1.2800	-0.6364	-0.6283	-0.6088	-0.6104	-0.6218	-0.6868	-0.6006	-0.6211	-0.6356	-0.6011	-0.5775	-0.6272	-0.7124	-0.6476	-0.5817	-0.7217	-0.7217	-0.7217	-0.7217	-0.7217	-0.7217	-0.7217	-0.7217	-0.7217	-0.7217	-0.7217	-0.7217	-0.7217	-0.7217	-0.7217	-0.7217	-0.7217	-0.7217	-0.7217	-0.7217	-0.7217	-0.7217	-0.7217	-0.7217	-0.7217	-0.7217	-0.7217	-0.7217	-0.7217	-0.7217	-0.7217	-0.7217	-0.7217	-0.7217
1.2900	-0.6364	-0.6282	-0.6088	-0.6103	-0.6218	-0.6869	-0.6006	-0.6211	-0.6356	-0.6011	-0.5775	-0.6272	-0.7123	-0.6476	-0.5818	-0.7218	-0.7218	-0.7218	-0.7218	-0.7218	-0.7218	-0.7218	-0.7218	-0.7218	-0.7218	-0.7218	-0.7218	-0.7218	-0.7218	-0.7218	-0.7218	-0.7218	-0.7218	-0.7218	-0.7218	-0.7218	-0.7218	-0.7218	-0.7218	-0.7218	-0.7218	-0.7218	-0.7218	-0.7218	-0.7218	-0.7218	-0.7218	-0.7218	-0.7218
1.3000	-0.6363	-0.6282	-0.6088	-0.6104	-0.6218	-0.6868	-0.6006	-0.6211	-0.6356	-0.6010	-0.5775	-0.6272	-0.7123	-0.6476	-0.5817	-0.7218	-0.7218	-0.7218	-0.7218	-0.7218	-0.7218	-0.7218	-0.7218	-0.7218	-0.7218	-0.7218	-0.7218	-0.7218	-0.7218	-0.7218	-0.7218	-0.7218	-0.7218	-0.7218	-0.7218	-0.7218	-0.7218	-0.7218	-0.7218	-0.7218	-0.7218	-0.7218	-0.7218	-0.7218	-0.7218	-0.7218	-0.7218	-0.7218	-0.7218
1.3100	-0.7279	-0.7186	-0.6965	-0.6982	-0.7112	-0.7854	-0.6871	-0.7105	-0.7270	-0.6876	-0.6607	-0.7174	-0.8144	-0.7406	-0.6656	-0.8252	-0.8252	-0.8252	-0.8252	-0.8252	-0.8252	-0.8252	-0.8252	-0.8252	-0.8252	-0.8252	-0.8252	-0.8252	-0.8252	-0.8252	-0.8252	-0.8252	-0.8252	-0.8252	-0.8252	-0.8252	-0.8252	-0.8252	-0.8252	-0.8252	-0.8252	-0.8252	-0.8252	-0.8252	-0.8252	-0.8252	-0.8252	-0.8252	-0.8252
1.3200	-0.7279	-0.7186	-0.6964	-0.6982	-0.7112	-0.7854	-0.6871	-0.7105	-0.7270	-0.6876	-0.6607	-0.7174	-0.8144	-0.7406	-0.6655	-0.8252	-0.8252	-0.8252	-0.8252	-0.8252	-0.8252	-0.8252	-0.8252	-0.8252	-0.8252	-0.8252	-0.8252	-0.8252	-0.8252	-0.8252	-0.8252	-0.8252	-0.8252	-0.8252	-0.8252	-0.8252	-0.8252	-0.8252	-0.8252	-0.8252	-0.8252	-0.8252	-0.8252	-0.8252	-0.8252	-0.8252	-0.8252	-0.8252	-0.8252
1.3300	-0.7278	-0.7186	-0.6965	-0.6982	-0.7112	-0.7854	-0.6871	-0.7104	-0.7270	-0.6876	-0.6607	-0.7174	-0.8144	-0.7406	-0.6655	-0.8252	-0.8252	-0.8252	-0.8252	-0.8252	-0.8252	-0.8252	-0.8252	-0.8252	-0.8252	-0.8252	-0.8252	-0.8252	-0.8252	-0.8252	-0.8252	-0.8252	-0.8252	-0.8252	-0.8252	-0.8252	-0.8252	-0.8252	-0.8252	-0.8252	-0.8252	-0.8252	-0.8252	-0.8252	-0.8252	-0.8252	-0.8252	-0.8252	-0.8252
1.3400	-0.7278	-0.7186	-0.6964	-0.6982	-0.7112	-0.7854	-0.6871	-0.7105	-0.7270	-0.6876	-0.6607	-0.7174	-0.8145	-0.7406	-0.6655	-0.8252	-0.8252	-0.8252	-0.8252	-0.8252	-0.8252	-0.8252	-0.8252	-0.8252	-0.8252	-0.8252	-0.8252	-0.8252	-0.8252	-0.8252	-0.8252	-0.8252	-0.8252	-0.8252	-0.8252	-0.8252	-0.8252	-0.8252	-0.8252	-0.8252	-0.8252	-0.8252	-0.8252	-0.8252	-0.8252	-0.8252	-0.8252	-0.8252	-0.8252
1.3500	-0.7279	-0.7186	-0.6964	-0.6982	-0.7112	-0.7854	-0.6871	-0.7105	-0.7270	-0.6876	-0.6607	-0.7174	-0.8145	-0.7406	-0.6656	-0.8252	-0.8252	-0.8252	-0.8252	-0.8252	-0.8252	-0.8252	-0.8252	-0.8252	-0.8252	-0.8252	-0.8252	-0.8252	-0.8252	-0.8252	-0.8252	-0.8252	-0.8252	-0.8252	-0.8252	-0.8252	-0.8252	-0.8252	-0.8252	-0.8252	-0.8252	-0.8252	-0.8252	-0.8252	-0.8252	-0.8252	-0.8252	-0.8252	-0.8252
1.3600	-0.7279	-0.7186	-0.6964	-0.6982	-0.7112	-0.7854	-0.6871	-0.7105	-0.7270	-0.6876	-0.6607	-0.7174	-0.8144	-0.7406	-0.6655	-0.8252	-0.8252	-0.8252	-0.8252	-0.8252	-0.8252	-0.8252	-0.8252	-0.8252	-0.8252	-0.8252	-0.8252	-0.8252	-0.8252	-0.8252	-0.8252	-0.8252	-0.8252	-0.8252	-0.8252	-0.8252	-0.8252	-0.8252	-0.8252	-0.8252	-0.8252	-0.8252	-0.8252	-0.8252	-0.8252	-0.8252	-0.8252	-0.8252	-0.8252
1.3700	-0.7278	-0.7186	-0.6964	-0.6982	-0.7112	-0.7854	-0.6871	-0.7105	-0.7270	-0.6877	-0.6607	-0.7174	-0.8145	-0.7406	-0.6655	-0.8252	-0.8252	-0.8252	-0.8252	-0.8252	-0.8252	-0.8252	-0.8252	-0.8252	-0.8252	-0.8252	-0.8252	-0.8252	-0.8252	-0.8252	-0.8252	-0.8252	-0.8252	-0.8252	-0.8252	-0.8252	-0.8252	-0.8252	-0.8252	-0.8252	-0.8252	-0.8252	-0.8252	-0.8252	-0.8252	-0.8252	-0.8252	-0.8252	-0.8252
1.3800	-0.7278	-0.7186	-0.6965	-0.6982	-0.7112	-0.7854	-0.6871	-0.7105	-0.7270	-0.6876	-0.6607	-0.7174	-0.8145	-0.7407	-0.6655	-0.8251	-0.8251	-0.8251	-0.8251	-0.8251	-0.8251	-0.8251	-0.8251	-0.8251	-0.8251	-0.8251	-0.8251	-0.8251	-0.8251	-0.8251	-0.8251	-0.8251	-0.8251	-0.8251	-0.8251	-0.8251	-0.8251	-0.8251	-0.8251	-0.8251	-0.8251	-0.8251	-0.8251	-0.8251	-0.8251	-0.8251	-0.8251	-0.8251	-0.8251
1.3900	-0.7279	-0.7186	-0.6965	-0.6982	-0.7112	-0.7855	-0.6870	-0.7105	-0.7270	-0.6876	-0.6608	-0.7174	-0.8144	-0.7406	-0.6655	-0.8252	-0.8252	-0.8252	-0.8252	-0.8252	-0.8252	-0.8252	-0.8252	-0.8252	-0.8252	-0.8252	-0.8252	-0.8252	-0.8252	-0.8252	-0.8252	-0.8252	-0.8252	-0.8252	-0.8252	-0.8252	-0.8252	-0.8252	-0.8252	-0.8252	-0.8252	-0.8252	-0.8252	-0.8252	-0.8252	-0.8252	-0.8252	-0.8252	-0.8252
1.4000	-0.7279	-0.7186	-0.6965	-0.6982	-0.7113	-0.7854	-0.6871	-0.7104	-0.7270	-0.6876	-0.6608	-0.7174	-0.8144	-0.7406	-0.6655	-0.8252	-0.8252	-0.8252	-0.8252	-0.8252	-0.8252	-0.8252	-0.8252	-0.8252	-0.8252	-0.8252	-0.8252	-0.8252	-0.8252	-0.8252	-0.8252	-0.8252	-0.8252	-0.8252	-0.8252	-0.8252	-0.8252	-0.8252	-0.8252	-0.8252	-0.8252	-0.8252	-0.8252	-0.8252	-0.8252	-0.8252	-0.8252	-0.8252	-0.8252
1.4100	-0.7278	-0.7186	-0.6965	-0.6982	-0.7112	-0.7854	-0.6871	-0.7104	-0.7270	-0.6876	-0.6607	-0.7174	-0.8145	-0.7406	-0.6655	-0.8252	-0.8252	-0.8252	-0.8252	-0.8252	-0.8252	-0.8252	-0.8252	-0.8252	-0.8252	-0.8252	-0.8252	-0.8252	-0.8252	-0.8252	-0.8252	-0.8252	-0.8252	-0.8252	-0.8252	-0.8252	-0.8252	-0.8252	-0.8252	-0.8252	-0.8252	-0.8252	-0.8252	-0.8252	-0.8252	-0.8252	-0.8252	-0.8252	-0.8252
1.4200	-0.7279	-0.7186	-0.6965	-0.6982	-0.7113	-0.7855	-0.6871	-0.7105	-0.7270	-0.6876	-0.6607	-0.7174	-0.8144	-0.7406	-0.6655	-0.8252	-0.8252	-0.8252	-0.8252	-0.8252	-0.8252	-0.8252	-0.8252	-0.8252	-0.8252	-0.8252	-0.8252	-0.8252	-0.8252	-0.8252	-0.8252	-0.8252	-0.8252	-0.8252	-0.8252	-0.8252	-0.8252	-0.8252	-0.8252	-0.8252	-0.8252	-0.8252	-0.8252	-0.8252	-0.8252	-0.8252	-0.8252	-0.8252	-0.8252
1.4300	-0.7279	-0.7186	-0.6965	-0.6982	-0.7113	-0.7854	-0.6871	-0.7105	-0.7270	-0.6876	-0.6607	-0.7174	-0.8144	-0.7406	-0.6656	-0.8251	-0.8251	-0.8251	-0.8251	-0.8251	-0.8251	-0.8251	-0.8251	-0.8251	-0.8251	-0.8251	-0.8251	-0.8251	-0.8251	-0.8251	-0.8251	-0.8251	-0.8251	-0.8251	-0.8251	-0.8251	-0.8251	-0.8251	-0.8251	-0.8251	-0.8251	-0.8251	-0.8251	-0.8251	-0.8251	-0.8251	-0.8251	-0.8251	-0.8251
1.4400	-0.7278	-0.7186	-0.6965	-0.6982	-0.7113	-0.7854	-0.6871	-0.7104	-0.7270	-0.6876	-0.6607	-0.7174	-0.8144	-0.7406	-0.6656	-0.8252	-0.8252	-0.8252	-0.8252	-0.8252	-0.8252	-0.8252	-0.8252	-0.8252	-0.8252	-0.8252	-0.8252	-0.8252	-0.8252	-0.8252	-0.8252	-0.8252	-0.8252	-0.8252	-0.8252	-0.8252	-0.8252	-0.8252	-0.8252	-0.8252	-0.8252	-0.8252	-0.8252	-0.8252	-0.8252	-0.8252	-0.8252	-0.8252	-0.8252
1.4500	-0.7279	-0.7186	-0.6965	-0.6982	-0.7113	-0.7854	-0.6871	-0.7104	-0.7270	-0.6877	-0.6607	-0.7174	-0.8144	-0.7406	-0.6656	-0.8252	-0.8252	-0.8252	-0.8252	-0.8252	-0.8252	-0.8252	-0.8252	-0.8252	-0.8252	-0.8252	-0.8252	-0.8252	-0.8252	-0.8252	-0.8252	-0.8252	-0.8252	-0.8252	-0.8252	-0.8252	-0.8252	-0.8252	-0.8252	-0.8252	-0.8252	-0.8252	-0.8252	-0.8252	-0.8252	-0.8252	-0.8252	-0.8252	-0.8252
1.4600	-0.7279	-0.7186	-0.6964	-0.6983	-0.7113	-0.7854	-0.6870	-0.7105	-0.7270	-0.6877	-0.6607	-0.7174	-0.8145	-0.7406	-0.6656	-0.8252	-0.8252	-0.8252	-0.8252	-0.8252	-0.8252	-0.8252	-0.8252	-0.8252	-0.8252	-0.8252	-0.8252	-0.8252	-0.8252	-0.8252	-0.8252	-0.8252	-0.8252	-0.8252	-0.8252	-0.8252	-0.8252	-0.8252	-0.8252	-0.8252	-0.8252	-0.8252	-0.8252	-0.8252	-0.8252	-0.8252	-0.8252	-0.8252	-0.8252
1.4700	-0.7278	-0.7186	-0.6965	-0.6983	-0.7113	-0.7855	-0.6870	-0.7105	-0.7270	-0.6877	-0.6608	-0.7174	-0.8144	-0.7406	-0.6655	-0.8252	-0.8252	-0.8252	-0.8252	-0.8252	-0.8252	-0.8252	-0.8252	-0.8252	-0.8252	-0.8252	-0.8252	-0.8252	-0.8252	-0.8252	-0.8252	-0.8252	-0.8252	-0.8252	-0.8252	-0.8252	-0.8252	-0.8252	-0.8252	-0.8252	-0.8252	-0.8252	-0.8252	-0.8252	-0.8252	-0.8252	-0.8252	-0.8252	-0.8252
1.4800	-0.7279	-0.7186	-0.6964	-0.6982	-0.7113	-0.7854	-0.6871	-0.7105	-0.7270	-0.6876	-0.6608	-0.7174	-0.8144	-0.7407	-0.6656	-0.8251	-0.8251	-0.8251	-0.8251	-0.8251	-0.8251	-0.8251	-0.8251	-0.8251	-0.8251	-0.8251	-0.8251	-0.8251	-0.8251	-0.8251	-0.8251	-0.8251	-0.8251	-0.8251	-0.8251	-0.8251	-0.8251	-0.8251	-0.8251	-0.8251	-0.8251	-0.8251	-0.8251	-0.8251	-0.8251	-0.8251	-0.8251	-0.8251	-0.8251
1.4900	-0.7278	-0.7186	-0.6965	-0.6982	-0.7113	-0.7854	-0.6871	-0.7105	-0.7270	-0.6876	-0.6607	-0.7174	-0.8145	-0.7406	-0.6655	-0.8252	-0.8252	-0.8252	-0.8252	-0.8252	-0.8252	-0.8252	-0.8252	-0.8252	-0.8252	-0.8252	-0.8252	-0.8252	-0.8252	-0.8252	-0.8252	-0.8252	-0.8252	-0.8252	-0.8252	-0.8252	-0.8252	-0.8252	-0.8252	-0.8252	-0.8252	-0.8252	-0.8252	-0.8252	-0.8252	-0.8252	-0.8252	-0.8252	-0.8252
1.5000	-0.7278	-0.7186	-0.6965	-0.6983	-0.7112	-0.7854	-0.6871	-0.7105	-0.7270	-0.6876	-0.6608	-0.7174	-0.8144	-0.7406	-0.6655	-0.8252	-0.8252	-0.8252	-0.8252	-0.8252	-0.8252	-0.8252	-0.8252	-0.8252	-0.8252	-0.8252	-0.8252	-0.8252	-0.8252	-0.8252	-0.8252	-0.8252	-0.8252	-0.8252	-0.8252	-0.8252	-0.8252	-0.8252	-0.8252	-0.8252	-0.8252	-0.8252	-0.8252	-0.8252	-0.8252	-0.8252	-0.8252	-0.8252	-0.8252
1.5100	-0.8316	-0.8211	-0.7957	-0.7978	-0.8127	-0.8972	-0.7850	-0.8118	-0.8307	-0.7857	-0.7550	-0.8196	-0.9304	-0.8461	-0.7605	-0.9427	-0.9427	-0.9427	-0.9427	-0.9427	-0.9427	-0.9427	-0.9427	-0.9427	-0.9427	-0.9427	-0.9427	-0.9427	-0.9427	-0.9427	-0.9427	-0.9427	-0.9427	-0.9427	-0.9427	-0.9427	-0.9427	-0.9427	-0.9427	-0.9427	-0.9427	-0.9427	-0.9427	-0.9427	-0.9427	-0.9427	-0.9427	-0.9427	-0.9427
1.5200	-0.8316	-0.8210	-0.7958	-0.7977	-0.8126	-0.8973	-0.7851	-0.8118	-0.8306	-0.7857	-0.7550	-0.8197	-0.9303	-0.8461	-0.7605	-0.9426	-0.9426	-0.9426	-0.9426	-0.9426	-0.9426	-0.9426	-0.9426	-0.9426	-0.9426	-0.9426	-0.9426	-0.9426	-0.9426	-0.9426	-0.9426	-0.9426	-0.9426	-0.9426	-0.9426	-0.9426	-0.9426	-0.9426	-0.9426	-0.9426	-0.9426	-0.9426	-0.9426	-0.9426	-0.9426	-0.9426	-0.9426	-0.9426	-0.9426
1.5300	-0.8316	-0.8210	-0.7957	-0.7978	-0.8126	-0.8973	-0.7851	-0.8118	-0.8306	-0.7857	-0.7550	-0.8196	-0.9304	-0.8461	-0.7604	-0.9427	-0.9427	-0.9427	-0.9427	-0.9427	-0.9427	-0.9427	-0.9427	-0.9427	-0.9427	-0.9427	-0.9427	-0.9427	-0.9427	-0.9427	-0.9427	-0.9427	-0.9427	-0.9427	-0.9427	-0.9427	-0.9427	-0.9427	-0.9427	-0.9427	-0.9427	-0.9427	-0.9427	-0.9427	-0.9427	-0.9427	-0.9427	-0.9427	-0.9427
1.5400	-0.8316	-0.8211	-0.7958	-0.7977	-0.8126	-0.8973	-0.7851	-0.8117	-0.8306	-0.7857	-0.7550	-0.8197	-0.9304	-0.8462	-0.7605	-0.9427	-0.9427	-0.9427	-0.9427	-0.9427	-0.9427	-0.9427	-0.9427	-0.9427	-0.9427	-0.9427	-0.9427	-0.9427	-0.9427	-0.9427	-0.9427	-0.9427	-0.9427	-0.9427	-0.9427	-0.9427	-0.9427	-0.9427	-0.9427	-0.9427	-0.9427	-0.9427	-0.9427	-0.9427	-0.9427	-0.9427	-0.9427	-0.9427	-0.9427
1.5500	-0.8316	-0.8210	-0.7958	-0.7978	-0.8127	-0.8972	-0.7851	-0.8118	-0.8307	-0.7857	-0.7550	-0.8196	-0.9303	-0.8461	-0.7604	-0.9426	-0.9426	-0.9426	-0.9426	-0.9426	-0.9426	-0.9426	-0.9426	-0.9426	-0.9426	-0.9426	-0.9426	-0.9426	-0.9426	-0.9426	-0.9426	-0.9426	-0.9426	-0.9426	-0.9426	-0.9426	-0.9426	-0.9426	-0.9426	-0.9426	-0.9426	-0.9426	-0.9426	-0.9426	-0.9426	-0.9426	-0.9426	-0.9426	-0.9426
1.5600	-0.8316	-0.8210	-0.7958	-0.7977	-0.8126	-0.8973	-0.7851	-0.8117	-0.8306	-0.7857	-0.7550	-0.8196	-0.9304	-0.8461	-0.7605	-0.9426	-0.9426	-0.9426	-0.9426	-0.9426	-0.9426	-0.9426	-0.9426	-0.9426	-0.9426	-0.9426	-0.9426	-0.9426	-0.9426	-0.9426	-0.9426	-0.9426	-0.9426	-0.9426	-0.9426	-0.9426	-0.9426	-0.9426	-0.9426	-0.9426	-0.9426	-0.9426	-0.9426	-0.9426	-0.9426	-0.9426	-0.9426	-0.9426	-0.9426
1.5700	-0.8316	-0.8210	-0.7958	-0.7978	-0.8127	-0.8972	-0.7850	-0.8117	-0.8306	-0.7857	-0.7550	-0.8196	-0.9303	-0.8462	-0.7605	-0.9426	-0.9426	-0.9426	-0.9426	-0.9426	-0.9426	-0.9426	-0.9426	-0.9426	-0.9426	-0.9426	-0.9426	-0.9426	-0.9426	-0.9426	-0.9426	-0.9426	-0.9426	-0.9426	-0.9426	-0.9426	-0.9426	-0.9426	-0.9426	-0.9426	-0.9426	-0.9426	-0.9426	-0.9426	-0.9426	-0.9426	-0.9426	-0.9426	-0.9426
1.5800	-0.8315	-0.8210	-0.7958	-0.7978	-0.8126	-0.8972	-0.7850	-0.8117	-0.8306	-0.7857	-0.7550	-0.8197	-0.9304	-0.8461	-0.7605	-0.9426	-0.9426	-0.9426	-0.9426	-0.9426	-0.9426	-0.9426	-0.9426	-0.9426	-0.9426	-0.9426	-0.9426	-0.9426	-0.9426	-0.9426	-0.9426	-0.9426	-0.9426	-0.9426	-0.9426	-0.9426	-0.9426	-0.9426	-0.9426	-0.9426	-0.9426	-0.9426	-0.9426	-0.9426	-0.9426	-0.9426	-0.9426	-0.9426	-0.9426
1.5900	-0.8316	-0.8211	-0.7958	-0.7977	-0.8126	-0.8973	-0.7851	-0.8117	-0.8306	-0.7857	-0.7550	-0.8196	-0.9304	-0.8461	-0.7605	-0.9426	-0.9426	-0.9426	-0.9426	-0.9426	-0.9426	-0.9426	-0.9426	-0.9426	-0.9426	-0.9426	-0.9426	-0.9426	-0.9426	-0.9426	-0.9426	-0.9426	-0.9426	-0.9426	-0.9426	-0.9426	-0.9426	-0.9426	-0.9426	-0.9426	-0.9426	-0.9426	-0.9426	-0.9426	-0.9426	-0.9426	-0.9426	-0.9426	-0.9426
1.6000	-0.8316	-0.8210	-0.7958	-0.7978	-0.8127	-0.8973	-0.7851	-0.8118	-0.8307	-0.7857	-0.7550	-0.8197	-0.9303	-0.8461	-0.7605	-0.9427	-0.9427	-0.9427	-0.9427	-0.9427	-0.9427	-0.9427	-0.9427	-0.9427	-0.9427	-0.9427	-0.9427	-0.9427	-0.9427	-0.9427	-0.9427	-0.9427	-0.9427	-0.9427	-0.9427	-0.9427	-0.9427	-0.9427	-0.9427	-0.9427	-0.9427	-0.9427	-0.9427	-0.9427	-0.9427	-0.9427	-0.9427	-0.9427	-0.9427
1.6100	-0.8316	-0.8211	-0.7958	-0.7978	-0.8127	-0.8973	-0.7851	-0.8118	-0.8306	-0.7857	-0.7550	-0.8197	-0.9304	-0.8461	-0.7604	-0.9426	-0.9426	-0.9426	-0.9426	-0.9426	-0.9426	-0.9426	-0.9426	-0.9426	-0.9426	-0.9426	-0.9426	-0.9426	-0.9426	-0.9426	-0.9426	-0.9426	-0.9426	-0.9426	-0.9426	-0.9426	-0.9426	-0.9426	-0.9426	-0.9426	-0.9426	-0.9426	-0.9426	-0.9426	-0.9426	-0.9426	-0.9426	-0.9426	-0.9426
1.6200	-0.8316	-0.8210	-0.7958	-0.7977	-0.8126	-0.8973	-0.7850	-0.8117	-0.8306	-0.7857	-0.7550	-0.8196	-0.9303	-0.8462	-0.7605	-0.9426	-0.9426	-0.9426	-0.9426	-0.9426	-0.9426	-0.9426	-0.9426	-0.9426	-0.9426	-0.9426	-0.9426	-0.9426	-0.9426	-0.9426	-0.9426	-0.9426	-0.9426	-0.9426	-0.9426	-0.9426	-0.9426	-0.9426	-0.9426	-0.9426	-0.9426	-0.9426	-0.9426	-0.9426	-0.9426	-0.9426	-0.9426	-0.9426	-0.9426
1.6300	-0.8316	-0.8210	-0.7958	-0.7978	-0.8127	-0.8973	-0.7850	-0.8117	-0.8307	-0.7857	-0.7550	-0.8196	-0.9303	-0.8461	-0.7605	-0.9427	-0.9427	-0.9427	-0.9427	-0.9427	-0.9427	-0.9427	-0.9427	-0.9427	-0.9427	-0.9427	-0.9427	-0.9427	-0.9427	-0.9427	-0.9427	-0.9427	-0.9427	-0.9427	-0.9427	-0.9427	-0.9427	-0.9427	-0.9427	-0.9427	-0.9427	-0.9427	-0.9427	-0.9427	-0.9427	-0.9427	-0.9427	-0.9427	-0.9427
1.6400	-0.8316	-0.8211	-0.7958	-0.7978	-0.8126	-0.8972	-0.7851	-0.8118	-0.8307	-0.7857	-0.7550	-0.8196	-0.9303	-0.8461	-0.7605	-0.9427	-0.9427	-0.9427	-0.9427	-0.9427	-0.9427	-0.9427	-0.9427	-0.9427	-0.9427	-0.9427	-0.9427	-0.9427	-0.9427	-0.9427	-0.9427	-0.9427	-0.9427	-0.9427	-0.9427	-0.9427	-0.9427	-0.9427	-0.9427	-0.9427	-0.9427	-0.9427	-0.9427	-0.9427	-0.9427	-0.9427	-0.9427	-0.9427	-0.9427
1.6500	-0.8316	-0.8211	-0.7958	-0.7978	-0.8127	-0.8973	-0.7851	-0.8118	-0.8307	-0.7857	-0.7550	-0.8197	-0.9303	-0.8461	-0.7605	-0.9427	-0.9427	-0.9427	-0.9427	-0.9427	-0.9427	-0.9427	-0.9427	-0.9427	-0.9427	-0.9427	-0.9427	-0.9427	-0.9427	-0.9427	-0.9427	-0.9427	-0.9427	-0.9427	-0.9427	-0.9427	-0.9427	-0.9427	-0.9427	-0.9427	-0.9427	-0.9427	-0.9427	-0.9427	-0.9427	-0.9427	-0.9427	-0.9427	-0.9427
1.6600	-0.8316	-0.8210	-0.7958	-0.7977	-0.8127	-0.8973	-0.7851	-0.8118	-0.8306	-0.7857	-0.7550	-0.8196	-0.9303	-0.8462	-0.7605	-0.9426	-0.9426	-0.9426	-0.9426	-0.9426	-0.9426	-0.9426	-0.9426	-0.9426	-0.9426	-0.9426	-0.9426	-0.9426	-0.9426	-0.9426	-0.9426	-0.9426	-0.9426	-0.9426	-0.9426	-0.9426	-0.9426	-0.9426	-0.9426	-0.9426	-0.9426	-0.9426	-0.9426	-0.9426	-0.9426	-0.9426	-0.9426	-0.9426	-0.9426
1.6700	-0.8316	-0.8210	-0.7957	-0.7977	-0.8127	-0.8973	-0.7851	-0.8117	-0.8306	-0.7857	-0.7550	-0.8196	-0.9303	-0.8462	-0.7605	-0.9427	-0.9427	-0.9427	-0.9427	-0.9427	-0.9427	-0.9427	-0.9427	-0.9427	-0.9427	-0.9427	-0.9427	-0.9427	-0.9427	-0.9427	-0.9427	-0.9427	-0.9427	-0.9427	-0.9427	-0.9427	-0.9427	-0.9427	-0.9427	-0.9427	-0.9427	-0.9427	-0.9427	-0.9427	-0.9427	-0.9427	-0.9427	-0.9427	-0.9427
1.6800	-0.8316	-0.8211	-0.7958	-0.7978	-0.8126	-0.8973	-0.7851	-0.8118	-0.8306	-0.7858	-0.7549	-0.8196	-0.9304	-0.8461	-0.7605	-0.9426	-0.9426	-0.9426	-0.9426	-0.9426	-0.9426	-0.9426	-0.9426	-0.9426	-0.9426	-0.9426	-0.9426	-0.9426	-0.9426	-0.9426	-0.9426	-0.9426	-0.9426	-0.9426	-0.9426	-0.9426	-0.9426	-0.9426	-0.9426	-0.9426	-0.9426	-0.9426	-0.9426	-0.9426	-0.9426	-0.9426	-0.9426	-0.9426	-0.9426
1.6900	-0.8316	-0.8210	-0.7958	-0.7978	-0.8126	-0.8972	-0.7851	-0.8117	-0.8307	-0.7857	-0.7550	-0.8196	-0.9304	-0.8462	-0.7605	-0.9426	-0.9426	-0.9426	-0.9426	-0.9426	-0.9426	-0.9426	-0.9426	-0.9426	-0.9426	-0.9426	-0.9426	-0.9426	-0.9426	-0.9426	-0.9426	-0.9426	-0.9426	-0.9426	-0.9426	-0.9426	-0.9426	-0.9426	-0.9426	-0.9426	-0.9426	-0.9426	-0.9426	-0.9426	-0.9426	-0.9426	-0.9426	-0.9426	-0.9426
1.7000	-0.8316	-0.8210	-0.7958	-0.7978	-0.8127	-0.8973	-0.7850	-0.8118	-0.8306	-0.7858	-0.7550	-0.8196	-0.9304	-0.8462	-0.7604	-0.9426	-0.9426	-0.9426	-0.9426	-0.9426	-0.9426	-0.9426	-0.9426	-0.9426	-0.9426	-0.9426	-0.9426	-0.9426	-0.9426	-0.9426	-0.9426	-0.9426	-0.9426	-0.9426	-0.9426	-0.9426	-0.9426	-0.9426	-0.9426	-0.9426	-0.9426	-0.9426	-0.9426	-0.9426	-0.9426	-0.9426	-0.9426	-0.9426	-0.9426
1.7100	-0.9584	-0.9463	-0.9172	-0.9194	-0.9366	-1.0342	-0.9049	-0.9356	-0.9574	-0.9055	-0.8701	-0.9447	-1.0724	-0.9753	-0.8765	-1.0866	-1.0866	-1.0866	-1.0866	-1.0866	-1.0866	-1.0866	-1.0866	-1.0866	-1.0866	-1.0866	-1.0866	-1.0866	-1.0866	-1.0866	-1.0866	-1.0866	-1.0866	-1.0866	-1.0866	-1.0866	-1.0866	-1.0866	-1.0866	-1.0866	-1.0866	-1.0866	-1.0866	-1.0866	-1.0866	-1.0866	-1.0866	-1.0866	-1.0866
1.7200	-0.9584	-0.9464	-0.9171	-0.9195	-0.9366	-1.0342	-0.9049	-0.9355	-0.9573	-0.9056	-0.8701	-0.9447	-1.0724	-0.9753	-0.8765	-1.0866	-1.0866	-1.0866	-1.0866	-1.0866	-1.0866	-1.0866	-1.0866	-1.0866	-1.0866	-1.0866	-1.0866	-1.0866	-1.0866	-1.0866	-1.0866	-1.0866	-1.0866	-1.0866	-1.0866	-1.0866	-1.0866	-1.0866	-1.0866	-1.0866	-1.0866	-1.0866	-1.0866	-1.0866	-1.0866	-1.0866	-1.0866	-1.0866	-1.0866
1.7300	-0.9585	-0.9464	-0.9171	-0.9195	-0.9367	-1.0342	-0.9048	-0.9356	-0.9574	-0.9055	-0.8701	-0.9447	-1.0724	-0.9753	-0.8765	-1.0866	-1.0866	-1.0866	-1.0866	-1.0866	-1.0866	-1.0866	-1.0866	-1.0866	-1.0866	-1.0866	-1.0866	-1.0866	-1.0866	-1.0866	-1.0866	-1.0866	-1.0866	-1.0866	-1.0866	-1.0866	-1.0866	-1.0866	-1.0866	-1.0866	-1.0866	-1.0866	-1.0866	-1.0866	-1.0866	-1.0866	-1.0866	-1.0866	-1.0866
1.7400	-0.9585	-0.9463	-0.9172	-0.9194	-0.9366	-1.0342	-0.9048	-0.9356	-0.9574	-0.9056	-0.8701	-0.9447	-1.0724	-0.9753	-0.8764	-1.0866	-1.0866	-1.0866	-1.0866	-1.0866	-1.0866	-1.0866	-1.0866	-1.0866	-1.0866	-1.0866	-1.0866	-1.0866	-1.0866	-1.0866	-1.0866	-1.0866	-1.0866	-1.0866	-1.0866	-1.0866	-1.0866	-1.0866	-1.0866	-1.0866	-1.0866	-1.0866	-1.0866	-1.0866	-1.0866	-1.0866	-1.0866	-1.0866	-1.0866
1.7500	-0.9585	-0.9463	-0.9172	-0.9195	-0.9366	-1.0342	-0.9048	-0.9356	-0.9574	-0.9056	-0.8701	-0.9447	-1.0724	-0.9752	-0.8764	-1.0866	-1.0866	-1.0866	-1.0866	-1.0866	-1.0866	-1.0866	-1.0866	-1.0866	-1.0866	-1.0866	-1.0866	-1.0866	-1.0866	-1.0866	-1.0866	-1.0866	-1.0866	-1.0866	-1.0866	-1.0866	-1.0866	-1.0866	-1.0866	-1.0866	-1.0866	-1.0866	-1.0866	-1.0866	-1.0866	-1.0866	-1.0866	-1.0866	-1.0866
1.7600	-0.9585	-0.9463	-0.9172	-0.9195	-0.9366	-1.0342	-0.9048	-0.9356	-0.9573	-0.9055	-0.8701	-0.9448	-1.0724	-0.9753	-0.8764	-1.0866	-1.0866	-1.0866	-1.0866	-1.0866	-1.0866	-1.0866	-1.0866	-1.0866	-1.0866	-1.0866	-1.0866	-1.0866	-1.0866	-1.0866	-1.0866	-1.0866	-1.0866	-1.0866	-1.0866	-1.0866	-1.0866	-1.0866	-1.0866	-1.0866	-1.0866	-1.0866	-1.0866	-1.0866	-1.0866	-1.0866	-1.0866	-1.0866	-1.0866
1.7700	-0.9585	-0.9463	-0.9172	-0.9194	-0.9367	-1.0342	-0.9048	-0.9356	-0.9574	-0.9056	-0.8701	-0.9447	-1.0724	-0.9753	-0.8764	-1.0866	-1.0866	-1.0866	-1.0866	-1.0866	-1.0866	-1.0866	-1.0866	-1.0866	-1.0866	-1.0866	-1.0866	-1.0866	-1.0866	-1.0866	-1.0866	-1.0866	-1.0866	-1.0866	-1.0866	-1.0866	-1.0866	-1.0866	-1.0866	-1.0866	-1.0866	-1.0866	-1.0866	-1.0866	-1.0866	-1.0866	-1.0866	-1.0866	-1.0866
1.7800	-0.9585	-0.9463	-0.9171	-0.9195	-0.9366	-1.0342	-0.9048	-0.9356	-0.9574	-0.9055	-0.8701	-0.9447	-1.0724	-0.9753	-0.8765	-1.0866	-1.0866	-1.0866	-1.0866	-1.0866	-1.0866	-1.0866	-1.0866	-1.0866	-1.0866	-1.0866	-1.0866	-1.0866	-1.0866	-1.0866	-1.0866	-1.0866	-1.0866	-1.0866	-1.0866	-1.0866	-1.0866	-1.0866	-1.0866	-1.0866	-1.0866	-1.0866	-1.0866	-1.0866	-1.0866	-1.0866	-1.0866	-1.0866	-1.0866
1.7900	-0.9585	-0.9463	-0.9172	-0.9195	-0.9366	-1.0342	-0.9048	-0.9356	-0.9574	-0.9056	-0.8701	-0.9448	-1.0724	-0.9753	-0.8765	-1.0866	-1.0866	-1.0866	-1.0866	-1.0866	-1.0866	-1.0866	-1.0866	-1.0866	-1.0866	-1.0866	-1.0866	-1.0866	-1.0866	-1.0866	-1.0866	-1.0866	-1.0866	-1.0866	-1.0866	-1.0866	-1.0866	-1.0866	-1.0866	-1.0866	-1.0866	-1.0866	-1.0866	-1.0866	-1.0866	-1.0866	-1.0866	-1.0866	-1.0866
1.8000	-0.9585	-0.9463	-0.9172	-0.9195	-0.9367	-1.0342	-0.9048	-0.9356	-0.9574	-0.9055	-0.8701	-0.9447	-1.0724	-0.9753	-0.8764	-1.0866	-1.0866	-1.0866	-1.0866	-1.0866	-1.0866	-1.0866	-1.0866	-1.0866	-1.0866	-1.0866	-1.0866	-1.0866	-1.0866	-1.0866	-1.0866	-1.0866	-1.0866	-1.0866	-1.0866	-1.0866	-1.0866	-1.0866	-1.0866	-1.0866	-1.0866	-1.0866	-1.0866	-1.0866	-1.0866	-1.0866	-1.0866	-1.0866	-1.0866
1.8100	-0.9585	-0.9463	-0.9172	-0.9195	-0.9366	-1.0342	-0.9048	-0.9356	-0.9574	-0.9055	-0.8701	-0.9447	-1.0724	-0.9753	-0.8764	-1.0866	-1.0866	-1.0866	-1.0866	-1.0866	-1.0866	-1.0866	-1.0866	-1.0866	-1.0866	-1.0866	-1.0866	-1.0866	-1.0866	-1.0866	-1.0866	-1.0866	-1.0866	-1.0866	-1.0866	-1.0866	-1.0866	-1.0866	-1.0866	-1.0866	-1.0866	-1.0866	-1.0866	-1.0866	-1.0866	-1.0866	-1.0866	-1.0866	-1.0866
1.8200	-0.9585	-0.9463	-0.9172	-0.9194	-0.9366	-1.0342	-0.9048	-0.9356	-0.9574	-0.9056	-0.8701	-0.9447	-1.0724	-0.9753	-0.8765	-1.0866	-1.0866	-1.0866	-1.0866	-1.0866	-1.0866	-1.0866	-1.0866	-1.0866	-1.0866	-1.0866	-1.0866	-1.0866	-1.0866	-1.0866	-1.0866	-1.0866	-1.0866	-1.0866	-1.0866	-1.0866	-1.0866	-1.0866	-1.0866	-1.0866	-1.0866	-1.0866	-1.0866	-1.0866	-1.0866	-1.0866	-1.0866	-1.0866	-1.0866
1.8300	-0.9585	-0.9464	-0.9171	-0.9194	-0.9366	-1.0342	-0.9048	-0.9356	-0.9574	-0.9055	-0.8701	-0.9447	-1.0724	-0.9753	-0.8764	-1.0866	-1.0866	-1.0866	-1.0866	-1.0866	-1.0866	-1.0866	-1.0866	-1.0866	-1.0866	-1.0866	-1.0866	-1.0866	-1.0866	-1.0866	-1.0866	-1.0866	-1.0866	-1.0866	-1.0866	-1.0866	-1.0866	-1.0866	-1.0866	-1.0866	-1.0866	-1.0866	-1.0866	-1.0866	-1.0866	-1.0866	-1.0866	-1.0866	-1.0866
1.8400	-0.9585	-0.9463	-0.9171	-0.9195	-0.9366	-1.0342	-0.9048	-0.9355	-0.9573	-0.9056	-0.8701	-0.9447	-1.0724	-0.9753	-0.8765	-1.0866	-1.0866	-1.0866	-1.0866	-1.0866	-1.0866	-1.0866	-1.0866	-1.0866	-1.0866	-1.0866	-1.0866	-1.0866	-1.0866	-1.0866	-1.0866	-1.0866	-1.0866	-1.0866	-1.0866	-1.0866	-1.0866	-1.0866	-1.0866	-1.0866	-1.0866	-1.0866	-1.0866	-1.0866	-1.0866	-1.0866	-1.0866	-1.0866	-1.0866
1.8500	-0.9585	-0.9463	-0.9172	-0.9195	-0.9367	-1.0342	-0.9048	-0.9356	-0.9574	-0.9056	-0.8701	-0.9447	-1.0724	-0.9753	-0.8764	-1.0866	-1.0866	-1.0866	-1.0866	-1.0866	-1.0866	-1.0866	-1.0866	-1.0866	-1.0866	-1.0866	-1.0866	-1.0866	-1.0866	-1.0866	-1.0866	-1.0866	-1.0866	-1.0866	-1.0866	-1.0866	-1.0866	-1.0866	-1.0866	-1.0866	-1.0866	-1.0866	-1.0866	-1.0866	-1.0866	-1.0866	-1.0866	-1.0866	-1.0866
1.8600	-0.9584	-0.9463	-0.9172	-0.9194	-0.9367	-1.0342	-0.9048	-0.9356	-0.9574	-0.9056	-0.8701	-0.9447	-1.0724	-0.9753	-0.8764	-1.0866	-1.0866	-1.0866	-1.0866	-1.0866	-1.0866	-1.0866	-1.0866	-1.0866	-1.0866	-1.0866	-1.0866	-1.0866	-1.0866	-1.0866	-1.0866	-1.0866	-1.0866	-1.0866	-1.0866	-1.0866	-1.0866	-1.0866	-1.0866	-1.0866	-1.0866	-1.0866	-1.0866	-1.0866	-1.0866	-1.0866	-1.0866	-1.0866	-1.0866
1.8700	-0.9585	-0.9463	-0.9171	-0.9195	-0.9366	-1.0342	-0.9048	-0.9356	-0.9573	-0.9056	-0.8701	-0.9447	-1.0724	-0.9753	-0.8764	-1.0866	-1.0866	-1.0866	-1.0866	-1.0866	-1.0866	-1.0866	-1.0866	-1.0866	-1.0866	-1.0866	-1.0866	-1.0866	-1.0866	-1.0866	-1.0866	-1.0866	-1.0866	-1.0866	-1.0866	-1.0866	-1.0866	-1.0866	-1.0866	-1.0866	-1.0866	-1.0866	-1.0866	-1.0866	-1.0866	-1.0866	-1.0866	-1.0866	-1.0866
1.8800	-0.9585	-0.9463	-0.9172	-0.9194	-0.9366	-1.0342	-0.9048	-0.9356	-0.9574	-0.9055	-0.8701	-0.9447	-1.0724	-0.9753	-0.8764	-1.0866	-1.0866	-1.0866	-1.0866	-1.0866	-1.0866	-1.0866	-1.0866	-1.0866	-1.0866	-1.0866	-1.0866	-1.0866	-1.0866	-1.0866	-1.0866	-1.0866	-1.0866	-1.0866	-1.0866	-1.0866	-1.0866	-1.0866	-1.0866	-1.0866	-1.0866	-1.0866	-1.0866	-1.0866	-1.0866	-1.0866	-1.0866	-1.0866	-1.0866
1.8900	-0.9584	-0.9464	-0.9172	-0.9194	-0.9367	-1.0342	-0.9048	-0.9356	-0.9574	-0.9055	-0.8701	-0.9447	-1.0724	-0.9753	-0.8765	-1.0866	-1.0866	-1.0866	-1.0866	-1.0866	-1.0866	-1.0866	-1.0866	-1.0866	-1.0866	-1.0866	-1.0866	-1.0866	-1.0866	-1.0866	-1.0866	-1.0866	-1.0866	-1.0866	-1.0866	-1.0866	-1.0866	-1.0866	-1.0866	-1.0866	-1.0866	-1.0866	-1.0866	-1.0866	-1.0866	-1.0866	-1.0866	-1.0866	-1.0866
1.9000	-0.9585	-0.9463	-0.9172	-0.9195	-0.9366	-1.0342	-0.9049	-0.9355	-0.9574	-0.9055	-0.8701	-0.9447	-1.0724	-0.9753	-0.8764	-1.0866	-1.0866	-1.0866	-1.0866	-1.0866	-1.0866	-1.0866	-1.0866	-1.0866	-1.0866	-1.0866	-1.0866	-1.0866	-1.0866	-1.0866	-1.0866	-1.0866	-1.0866	-1.0866	-1.0866	-1.0866	-1.0866	-1.0866	-1.0866	-1.0866	-1.0866	-1.0866	-1.0866	-1.0866	-1.0866	-1.0866	-1.0866	-1.0866	-1.0866
1.9100	-1.0854	-1.0716	-1.0385	-1.0411	-1.0606	-1.1712	-1.0245	-1.0594	-1.0841	-1.0254	-0.9852	-1.0698	-1.2145	-1.1044	-0.9924	-1.2306	-1.2306	-1.2306	-1.2306	-1.2306	-1.2306	-1.2306	-1.2306	-1.2306	-1.2306	-1.2306	-1.2306	-1.2306	-1.2306	-1.2306	-1.2306	-1.2306	-1.2306	-1.2306	-1.2306	-1.2306	-1.2306	-1.2306	-1.2306	-1.2306	-1.2306	-1.2306	-1.2306	-1.2306	-1.2306	-1.2306	-1.2306	-1.2306	-1.2306
1.9200	-1.0854	-1.0716	-1.0385	-1.0411	-1.0606	-1.1712	-1.0245	-1.0594	-1.0841	-1.0254	-0.9852	-1.0698	-1.2145	-1.1044	-0.9924	-1.2306	-1.2306	-1.2306	-1.2306	-1.2306	-1.2306	-1.2306	-1.2306	-1.2306	-1.2306	-1.2306	-1.2306	-1.2306	-1.2306	-1.2306	-1.2306	-1.2306	-1.2306	-1.2306	-1.2306	-1.2306	-1.2306	-1.2306	-1.2306	-1.2306	-1.2306	-1.2306	-1.2306	-1.2306	-1.2306	-1.2306	-1.2306	-1.2306	-1.2306
1.9300	-1.0854	-1.0716	-1.0385	-1.0411	-1.0606	-1.1712	-1.0245	-1.0594	-1.0841	-1.0254	-0.9852	-1.0698	-1.2145	-1.1044	-0.9924	-1.2306	-1.2306	-1.2306	-1.2306	-1.2306	-1.2306	-1.2306	-1.2306	-1.2306	-1.2306	-1.2306	-1.2306	-1.2306	-1.2306	-1.2306	-1.2306	-1.2306	-1.2306	-1.2306	-1.2306	-1.2306	-1.2306	-1.2306	-1.2306	-1.2306	-1.2306	-1.2306	-1.2306	-1.2306	-1.2306	-1.2306	-1.2306	-1.2306	-1.2306
1.9400	-1.0854	-1.0716	-1.0385	-1.0411	-1.0606	-1.1712	-1.0245	-1.0594	-1.0841	-1.0254	-0.9852	-1.0698	-1.2145	-1.1044	-0.9924	-1.2306	-1.2306	-1.2306	-1.2306	-1.2306	-1.2306	-1.2306	-1.2306	-1.2306	-1.2306	-1.2306	-1.2306	-1.2306	-1.2306	-1.2306	-1.2306	-1.2306	-1.2306	-1.2306	-1.2306	-1.2306	-1.2306	-1.2306	-1.2306	-1.2306	-1.2306	-1.2306	-1.2306	-1.2306	-1.2306	-1.2306	-1.2306	-1.2306	-1.2306
1.9500	-1.0854	-1.0716	-1.0385	-1.0411	-1.0606	-1.1712	-1.0245	-1.0594	-1.0841	-1.0254	-0.9853	-1.0698	-1.2145	-1.1044	-0.9924	-1.2306	-1.2306	-1.2306	-1.2306	-1.2306	-1.2306	-1.2306	-1.2306	-1.2306	-1.2306	-1.2306	-1.2306	-1.2306	-1.2306	-1.2306	-1.2306	-1.2306	-1.2306	-1.2306	-1.2306	-1.2306	-1.2306	-1.2306	-1.2306	-1.2306	-1.2306	-1.2306	-1.2306	-1.2306	-1.2306	-1.2306	-1.2306	-1.2306	-1.2306
1.9600	-1.0854	-1.0716	-1.0385	-1.0411	-1.0606	-1.1712	-1.0245	-1.0594	-1.0841	-1.0254	-0.9852	-1.0698	-1.2145	-1.1044	-0.9924	-1.2306	-1.2306	-1.2306	-1.2306	-1.2306	-1.2306	-1.2306	-1.2306	-1.2306	-1.2306	-1.2306	-1.2306	-1.2306	-1.2306	-1.2306	-1.2306	-1.2306	-1.2306	-1.2306	-1.2306	-1.2306	-1.2306	-1.2306	-1.2306	-1.2306	-1.2306	-1.2306	-1.2306	-1.2306	-1.2306	-1.2306	-1.2306	-1.2306	-1.2306
1.9700	-1.0854	-1.0716	-1.0385	-1.0411	-1.0606	-1.1712	-1.0245	-1.0594	-1.0841	-1.0254	-0.9853	-1.0698	-1.2145	-1.1044	-0.9924	-1.2306	-1.2306	-1.2306	-1.2306	-1.2306	-1.2306	-1.2306	-1.2306	-1.2306	-1.2306	-1.2306	-1.2306	-1.2306	-1.2306	-1.2306	-1.2306	-1.2306	-1.2306	-1.2306	-1.2306	-1.2306	-1.2306	-1.2306	-1.2306	-1.2306	-1.2306	-1.2306	-1.2306	-1.2306	-1.2306	-1.2306	-1.2306	-1.2306	-1.2306
1.9800	-1.0854	-1.0716	-1.0385	-1.0411	-1.0606	-1.1712	-1.0245	-1.0594	-1.0841	-1.0254	-0.9852	-1.0698	-1.2145	-1.1044	-0.9924	-1.2306	-1.2306	-1.2306	-1.2306	-1.2306	-1.2306	-1.2306	-1.2306	-1.2306	-1.2306	-1.2306	-1.2306	-1.2306	-1.2306	-1.2306	-1.2306	-1.2306	-1.2306	-1.2306	-1.2306	-1.2306	-1.2306	-1.2306	-1.2306	-1.2306	-1.2306	-1.2306	-1.2306	-1.2306	-1.2306	-1.2306	-1.2306	-1.2306	-1.2306
1.9900	-1.0854	-1.0716	-1.0385	-1.0411	-1.0606	-1.1712	-1.0245	-1.0594	-1.0841	-1.0254	-0.9852	-1.0698	-1.2145	-1.1044	-0.9924	-1.2306	-1.2306	-1.2306	-1.2306	-1.2306	-1.2306	-1.2306	-1.2306	-1.2306	-1.2306	-1.2306	-1.2306	-1.2306	-1.2306	-1.2306	-1.2306	-1.2306	-1.2306	-1.2306	-1.2306	-1.2306	-1.2306	-1.2306	-1.2306	-1.2306	-1.2306	-1.2306	-1.2306	-1.2306	-1.2306	-1.2306	-1.2306	-1.2306	-1.2306
2.0000	-1.0854	-1.0716	-1.0385	-1.0411	-1.0606	-1.1712	-1.0245	-1.0594	-1.0841	-1.0254	-0.9852	-1.0698	-1.2145	-1.1044	-0.9924	-1.2306	-1.2306	-1.2306	-1.2306	-1.2306	-1.2306	-1.2306	-1.2306	-1.2306	-1.2306	-1.2306	-1.2306	-1.2306	-1.2306	-1.2306	-1.2306	-1.2306	-1.2306	-1.2306	-1.2306	-1.2306	-1.2306	-1.2306	-1.2306	-1.2306	-1.2306	-1.2306	-1.2306	-1.2306	-1.2306	-1.2306	-1.2306	-1.2306	-1.2306
2.0100	-1.0854	-1.0716	-1.0385	-1.0411	-1.0606	-1.1712	-1.0245	-1.0594	-1.0841	-1.0254	-0.9852	-1.0698	-1.2145	-1.1044	-0.9924	-1.2306	-1.2306	-1.2306	-1.2306	-1.2306	-1.2306	-1.2306	-1.2306	-1.2306	-1.2306	-1.2306	-1.2306	-1.2306	-1.2306	-1.2306	-1.2306	-1.2306	-1.2306	-1.2306	-1.2306	-1.2306	-1.2306	-1.2306	-1.2306	-1.2306	-1.2306	-1.2306	-1.2306	-1.2306	-1.2306	-1.2306	-1.2306	-1.2306	-1.2306
2.0200	-1.0854	-1.0716	-1.0385	-1.0411	-1.0606	-1.1712	-1.0245	-1.0594	-1.0841	-1.0254	-0.9852	-1.0698	-1.2145	-1.1044	-0.9924	-1.2306	-1.2306	-1.2306	-1.2306	-1.2306	-1.2306	-1.2306	-1.2306	-1.2306	-1.2306	-1.2306	-1.2306	-1.2306	-1.2306	-1.2306	-1.2306	-1.2306	-1.2306	-1.2306	-1.2306	-1.2306	-1.2306	-1.2306	-1.2306	-1.2306	-1.2306	-1.2306	-1.2306	-1.2306	-1.2306	-1.2306	-1.2306	-1.2306	-1.2306
2.0300	-1.0854	-1.0716	-1.0385	-1.0411	-1.0606	-1.1712	-1.0245	-1.0594	-1.0841	-1.0254	-0.9853	-1.0698	-1.2145	-1.1044	-0.9924	-1.2306	-1.2306	-1.2306	-1.2306	-1.2306	-1.2306	-1.2306	-1.2306	-1.2306	-1.2306	-1.2306	-1.2306	-1.2306	-1.2306	-1.2306	-1.2306	-1.2306	-1.2306	-1.2306	-1.2306	-1.2306	-1.2306	-1.2306	-1.2306	-1.2306	-1.2306	-1.2306	-1.2306	-1.2306	-1.2306	-1.2306	-1.2306	-1.2306	-1.2306
2.0400	-1.0854	-1.0716	-1.0385	-1.0411	-1.0606	-1.1712	-1.0245	-1.0594	-1.0841	-1.0254	-0.9853	-1.0698	-1.2145	-1.1044	-0.9924	-1.2306	-1.2306	-1.2306	-1.2306	-1.2306	-1.2306	-1.2306	-1.2306	-1.2306	-1.2306	-1.2306	-1.2306	-1.2306	-1.2306	-1.2306	-1.2306	-1.2306	-1.2306	-1.2306	-1.2306	-1.2306	-1.2306	-1.2306	-1.2306	-1.2306	-1.2306	-1.2306	-1.2306	-1.2306	-1.2306	-1.2306	-1.2306	-1.2306	-1.2306
2.0500	-1.0854	-1.0716	-1.0385	-1.0411	-1.0606	-1.1712	-1.0245	-1.0594	-1.0841	-1.0254	-0.9852	-1.0698	-1.2145	-1.1044	-0.9924	-1.2306	-1.2306	-1.2306	-1.2306	-1.2306	-1.2306	-1.2306	-1.2306	-1.2306	-1.2306	-1.2306	-1.2306	-1.2306	-1.2306	-1.2306	-1.2306	-1.2306	-1.2306	-1.2306	-1.2306	-1.2306	-1.2306	-1.2306	-1.2306	-1.2306	-1.2306	-1.2306	-1.2306	-1.2306	-1.2306	-1.2306	-1.2306	-1.2306	-1.2306
2.0600	-1.0854	-1.0716	-1.0385	-1.0411	-1.0606	-1.1712	-1.0245	-1.0594	-1.0841	-1.0254	-0.9852	-1.0698	-1.2145	-1.1044	-0.9924	-1.2306	-1.2306	-1.2306	-1.2306	-1.2306	-1.2306	-1.2306	-1.2306	-1.2306	-1.2306	-1.2306	-1.2306	-1.2306	-1.2306	-1.2306	-1.2306	-1.2306	-1.2306	-1.2306	-1.2306	-1.2306	-1.2306	-1.2306	-1.2306	-1.2306	-1.2306	-1.2306	-1.2306	-1.2306	-1.2306	-1.2306	-1.2306	-1.2306	-1.2306
2.0700	-1.0854	-1.0716	-1.0385	-1.0411	-1.0606	-1.1712	-1.0245	-1.0594	-1.0841	-1.0254	-0.9852	-1.0698	-1.2145	-1.1044	-0.9924	-1.2306	-1.2306	-1.2306	-1.2306	-1.2306	-1.2306	-1.2306	-1.2306	-1.2306	-1.2306	-1.2306	-1.2306	-1.2306	-1.2306	-1.2306	-1.2306	-1.2306	-1.2306	-1.2306	-1.2306	-1.2306	-1.2306	-1.2306	-1.2306	-1.2306	-1.2306	-1.2306	-1.2306	-1.2306	-1.2306	-1.2306	-1.2306	-1.2306	-1.2306
2.0800	-1.0854	-1.0716	-1.0385	-1.0411	-1.0606	-1.1712	-1.0245	-1.0594	-1.0841	-1.0254	-0.9852	-1.0698	-1.2145	-1.1044	-0.9924	-1.2306	-1.2306	-1.2306	-1.2306	-1.2306	-1.2306	-1.2306	-1.2306	-1.2306	-1.2306	-1.2306	-1.2306	-1.2306	-1.2306	-1.2306	-1.2306	-1.2306	-1.2306	-1.2306	-1.2306	-1.2306	-1.2306	-1.2306	-1.2306	-1.2306	-1.2306	-1.2306	-1.2306	-1.2306	-1.2306	-1.2306	-1.2306	-1.2306	-1.2306
2.0900	-1.0854	-1.0716	-1.0385	-1.0411	-1.0606	-1.1712	-1.0245	-1.0594	-1.0841	-1.0254	-0.9852	-1.0698	-1.2145	-1.1044	-0.9924	-1.2306	-1.2306	-1.2306	-1.2306	-1.2306	-1.2306	-1.2306	-1.2306	-1.2306	-1.2306	-1.2306	-1.2306	-1.2306	-1.2306	-1.2306	-1.2306	-1.2306	-1.2306	-1.2306	-1.2306	-1.2306	-1.2306	-1.2306	-1.2306	-1.2306	-1.2306	-1.2306	-1.2306	-1.2306	-1.2306	-1.2306	-1.2306	-1.2306	-1.2306
2.1000	-1.0854	-1.0716	-1.0385	-1.0411	-1.0606	-1.1712	-1.0245	-1.0594	-1.0841	-1.0254	-0.9853	-1.0698	-1.2145	-1.1044	-0.9924	-1.2306	-1.2306	-1.2306	-1.2306	-1.2306	-1.2306	-1.2306	-1.2306	-1.2306	-1.2306	-1.2306	-1.2306	-1.2306	-1.2306	-1.2306	-1.2306	-1.2306	-1.2306	-1.2306	-1.2306	-1.2306	-1.2306	-1.2306	-1.2306	-1.2306	-1.2306	-1.2306	-1.2306	-1.2306	-1.2306	-1.2306	-1.2306	-1.2306	-1.2306
2.1100	-1.2123	-1.1968	-1.1599	-1.1628	-1.1846	-1.3082	-1.1443	-1.1833	-1.2109	-1.1452	-1.1003	-1.1948	-1.3566	-1.2335	-1.1084	-1.3746	-1.3746	-1.3746	-1.3746	-1.3746	-1.3746	-1.3746	-1.3746	-1.3746	-1.3746	-1.3746	-1.3746	-1.3746	-1.3746	-1.3746	-1.3746	-1.3746	-1.3746	-1.3746	-1.3746	-1.3746	-1.3746	-1.3746	-1.3746	-1.3746	-1.3746	-1.3746	-1.3746	-1.3746	-1.3746	-1.3746	-1.3746	-1.3746	-1.3746
2.1200	-1.2123	-1.1968	-1.1599	-1.1628	-1.1846	-1.3082	-1.1443	-1.1833	-1.2109	-1.1452	-1.1003	-1.1948	-1.3566	-1.2335	-1.1084	-1.3746	-1.3746	-1.3746	-1.3746	-1.3746	-1.3746	-1.3746	-1.3746	-1.3746	-1.3746	-1.3746	-1.3746	-1.3746	-1.3746	-1.3746	-1.3746	-1.3746	-1.3746	-1.3746	-1.3746	-1.3746	-1.3746	-1.3746	-1.3746	-1.3746	-1.3746	-1.3746	-1.3746	-1.3746	-1.3746	-1.3746	-1.3746	-1.3746	-1.3746
2.1300	-1.2123	-1.1968	-1.1599	-1.1628	-1.1846	-1.3082	-1.1443	-1.1833	-1.2109	-1.1452	-1.1003	-1.1948	-1.3566	-1.2335	-1.1084	-1.3746	-1.3746	-1.3746	-1.3746	-1.3746	-1.3746	-1.3746	-1.3746	-1.3746	-1.3746	-1.3746	-1.3746	-1.3746	-1.3746	-1.3746	-1.3746	-1.3746	-1.3746	-1.3746	-1.3746	-1.3746	-1.3746	-1.3746	-1.3746	-1.3746	-1.3746	-1.3746	-1.3746	-1.3746	-1.3746	-1.3746	-1.3746	-1.3746	-1.3746
2.1400	-1.2123	-1.1968	-1.1599	-1.1628	-1.1846	-1.3082	-1.1443	-1.1833	-1.2109	-1.1452	-1.1003	-1.1948	-1.3566	-1.2335	-1.1084	-1.3746	-1.3746	-1.3746	-1.3746	-1.3746	-1.3746	-1.3746	-1.3746	-1.3746	-1.3746	-1.3746	-1.3746	-1.3746	-1.3746	-1.3746	-1.3746	-1.3746	-1.3746	-1.3746	-1.3746	-1.3746	-1.3746	-1.3746	-1.3746	-1.3746	-1.3746	-1.3746	-1.3746	-1.3746	-1.3746	-1.3746	-1.3746	-1.3746	-1.3746
2.1500	-1.2123	-1.1968	-1.1599	-1.1628	-1.1846	-1.3082	-1.1443	-1.1833	-1.2109	-1.1452	-1.1003	-1.1948	-1.3566	-1.2335	-1.1084	-1.3746	-1.3746	-1.3746	-1.3746	-1.3746	-1.3746	-1.3746	-1.3746	-1.3746	-1.3746	-1.3746	-1.3746	-1.3746	-1.3746	-1.3746	-1.3746	-1.3746	-1.3746	-1.3746	-1.3746	-1.3746	-1.3746	-1.3746	-1.3746	-1.3746	-1.3746	-1.3746	-1.3746	-1.3746	-1.3746	-1.3746	-1.3746	-1.3746	-1.3746
2.1600	-1.2123	-1.1968	-1.1599	-1.1628	-1.1846	-1.3082	-1.1443	-1.1833	-1.2109	-1.1452	-1.1003	-1.1948	-1.3566	-1.2335	-1.1084	-1.3746	-1.3746	-1.3746	-1.3746	-1.3746	-1.3746	-1.3746	-1.3746	-1.3746	-1.3746	-1.3746	-1.3746	-1.3746	-1.3746	-1.3746	-1.3746	-1.3746	-1.3746	-1.3746	-1.3746	-1.3746	-1.3746	-1.3746	-1.3746	-1.3746	-1.3746	-1.3746	-1.3746	-1.3746	-1.3746	-1.3746	-1.3746	-1.3746	-1.3746
2.1700	-1.2123	-1.1968	-1.1599	-1.1628	-1.1846	-1.3082	-1.1443	-1.1833	-1.2109	-1.1452	-1.1003	-1.1948	-1.3566	-1.2335	-1.1084	-1.3746	-1.3746	-1.3746	-1.3746	-1.3746	-1.3746	-1.3746	-1.3746	-1.3746	-1.3746	-1.3746	-1.3746	-1.3746	-1.3746	-1.3746	-1.3746	-1.3746	-1.3746	-1.3746	-1.3746	-1.3746	-1.3746	-1.3746	-1.3746	-1.3746	-1.3746	-1.3746	-1.3746	-1.3746	-1.3746	-1.3746	-1.3746	-1.3746	-1.3746
2.1800	-1.2123	-1.1968	-1.1599	-1.1628	-1.1846	-1.3082	-1.1443	-1.1833	-1.2109	-1.1452	-1.1003	-1.1948	-1.3566	-1.2335	-1.1084	-1.3746	-1.3746	-1.3746	-1.3746	-1.3746	-1.3746	-1.3746	-1.3746	-1.3746	-1.3746	-1.3746	-1.3746	-1.3746	-1.3746	-1.3746	-1.3746	-1.3746	-1.3746	-1.3746	-1.3746	-1.3746	-1.3746	-1.3746	-1.3746	-1.3746	-1.3746	-1.3746	-1.3746	-1.3746	-1.3746	-1.3746	-1.3746	-1.3746	-1.3746
2.1900	-1.2123	-1.1968	-1.1599	-1.1628	-1.1846	-1.3082	-1.1443	-1.1833	-1.2109	-1.1452	-1.1003	-1.1948	-1.3566	-1.2335	-1.1084	-1.3746	-1.3746	-1.3746	-1.3746	-1.3746	-1.3746	-1.3746	-1.3746	-1.3746	-1.3746	-1.3746	-1.3746	-1.3746	-1.3746	-1.3746	-1.3746	-1.3746	-1.3746	-1.3746	-1.3746	-1.3746	-1.3746	-1.3746	-1.3746	-1.3746	-1.3746	-1.3746	-1.3746	-1.3746	-1.3746	-1.3746	-1.3746	-1.3746	-1.3746
2.2000	-1.2123	-1.1968	-1.1599	-1.1628	-1.1846	-1.3082	-1.1443	-1.1833	-1.2109	-1.1452	-1.1003	-1.1948	-1.3566	-1.2335	-1.1084	-1.3746	-1.3746	-1.3746	-1.3746	-1.3746	-1.3746	-1.3746	-1.3746	-1.3746	-1.3746	-1.3746	-1.3746	-1.3746	-1.3746	-1.3746	-1.3746	-1.3746	-1.3746	-1.3746	-1.3746	-1.3746	-1.3746	-1.3746	-1.3746	-1.3746	-1.3746	-1.3746	-1.3746	-1.3746	-1.3746	-1.3746	-1.3746	-1.3746	-1.3746
2.2100	-1.2123	-1.1968	-1.1599	-1.1628	-1.1846	-1.3082	-1.1443	-1.1833	-1.2109	-1.1452	-1.1003	-1.1948	-1.3566	-1.2335	-1.1084	-1.3746	-1.3746	-1.3746	-1.3746	-1.3746	-1.3746	-1.3746	-1.3746	-1.3746	-1.3746	-1.3746	-1.3746	-1.3746	-1.3746	-1.3746	-1.3746	-1.3746	-1.3746	-1.3746	-1.3746	-1.3746	-1.3746	-1.3746	-1.3746	-1.3746	-1.3746	-1.3746	-1.3746	-1.3746	-1.3746	-1.3746	-1.3746	-1.3746	-1.3746
2.2200	-1.2123	-1.1968	-1.1599	-1.1628	-1.1846	-1.3082	-1.1443	-1.1833	-1.2109	-1.1452	-1.1003	-1.1948	-1.3566	-1.2335	-1.1084	-1.3746	-1.3746	-1.3746	-1.3746	-1.3746	-1.3746	-1.3746	-1.3746	-1.3746	-1.3746	-1.3746	-1.3746	-1.3746	-1.3746	-1.3746	-1.3746	-1.3746	-1.3746	-1.3746	-1.3746	-1.3746	-1.3746	-1.3746	-1.3746	-1.3746	-1.3746	-1.3746	-1.3746	-1.3746	-1.3746	-1.3746	-1.3746	-1.3746	-1.3746
2.2300	-1.2123	-1.1968	-1.1599	-1.1628	-1.1846	-1.3082	-1.1443	-1.1833	-1.2109	-1.1452	-1.1003	-1.1948	-1.3566	-1.2335	-1.1084	-1.3746	-1.3746	-1.3746	-1.3746	-1.3746	-1.3746	-1.3746	-1.3746	-1.3746	-1.3746	-1.3746	-1.3746	-1.3746	-1.3746	-1.3746	-1.3746	-1.3746	-1.3746	-1.3746	-1.3746	-1.3746	-1.3746	-1.3746	-1.3746	-1.3746	-1.3746	-1.3746	-1.3746	-1.3746	-1.3746	-1.3746	-1.3746	-1.3746	-1.3746
2.2400	-1.2123	-1.1968	-1.1599	-1.1628	-1.1846	-1.3082	-1.1443	-1.1833	-1.2109	-1.1452	-1.1003	-1.1948	-1.3566	-1.2335	-1.1084	-1.3746	-1.3746	-1.3746	-1.3746	-1.3746	-1.3746	-1.3746	-1.3746	-1.3746	-1.3746	-1.3746	-1.3746	-1.3746	-1.3746	-1.3746	-1.3746	-1.3746	-1.3746	-1.3746	-1.3746	-1.3746	-1.3746	-1.3746	-1.3746	-1.3746	-1.3746	-1.3746	-1.3746	-1.3746	-1.3746	-1.3746	-1.3746	-1.3746	-1.3746
2.2500	-1.2123	-1.1968	-1.1599	-1.1628	-1.1846	-1.3082	-1.1443	-1.1833	-1.2109	-1.1452	-1.1003	-1.1948	-1.3566	-1.2335	-1.1084	-1.3746	-1.3746	-1.3746	-1.3746	-1.3746	-1.3746	-1.3746	-1.3746	-1.3746	-1.3746	-1.3746	-1.3746	-1.3746	-1.3746	-1.3746	-1.3746	-1.3746	-1.3746	-1.3746	-1.3746	-1.3746	-1.3746	-1.3746	-1.3746	-1.3746	-1.3746	-1.3746	-1.3746	-1.3746	-1.3746	-1.3746	-1.3746	-1.3746	-1.3746
2.2600	-1.2123	-1.1968	-1.1599	-1.1628	-1.1846	-1.3082	-1.1443	-1.1833	-1.2109	-1.1452	-1.1003	-1.1948	-1.3566	-1.2335	-1.1084	-1.3746	-1.3746	-1.3746	-1.3746	-1.3746	-1.3746	-1.3746	-1.3746	-1.3746	-1.3746	-1.3746	-1.3746	-1.3746	-1.3746	-1.3746	-1.3746	-1.3746	-1.3746	-1.3746	-1.3746	-1.3746	-1.3746	-1.3746	-1.3746	-1.3746	-1.3746	-1.3746	-1.3746	-1.3746	-1.3746	-1.3746	-1.3746	-1.3746	-1.3746
2.2700	-1.2123	-1.1968	-1.1599	-1.1628	-1.1846	-1.3082	-1.1443	-1.1833	-1.2109	-1.1452	-1.1003	-1.1948	-1.3566	-1.2335	-1.1084	-1.3746	-1.3746	-1.3746	-1.3746	-1.3746	-1.3746	-1.3746	-1.3746	-1.3746	-1.3746	-1.3746	-1.3746	-1.3746	-1.3746	-1.3746	-1.3746	-1.3746	-1.3746	-1.3746	-1.3746	-1.3746	-1.3746	-1.3746	-1.3746	-1.3746	-1.3746	-1.3746	-1.3746	-1.3746	-1.3746	-1.3746	-1.3746	-1.3746	-1.3746
2.2800	-1.2123	-1.1968	-1.1599	-1.1628	-1.1846	-1.3082	-1.1443	-1.1833	-1.2109	-1.1452	-1.1003	-1.1948	-1.3566	-1.2335	-1.1084	-1.3746	-1.3746	-1.3746	-1.3746	-1.3746	-1.3746	-1.3746	-1.3746	-1.3746	-1.3746	-1.3746	-1.3746	-1.3746	-1.3746	-1.3746	-1.3746	-1.3746	-1.3746	-1.3746	-1.3746	-1.3746	-1.3746	-1.3746	-1.3746	-1.3746	-1.3746	-1.3746	-1.3746	-1.3746	-1.3746	-1.3746	-1.3746	-1.3746	-1.3746
2.2900	-1.2123	-1.1968	-1.1599	-1.1628	-1.1846	-1.3082	-1.1443	-1.1833	-1.2109	-1.1452	-1.1003	-1.1948	-1.3566	-1.2335	-1.1084	-1.3746	-1.3746	-1.3746	-1.3746	-1.3746	-1.3746	-1.3746	-1.3746	-1.3746	-1.3746	-1.3746	-1.3746	-1.3746	-1.3746	-1.3746	-1.3746	-1.3746	-1.3746	-1.3746	-1.3746	-1.3746	-1.3746	-1.3746	-1.3746	-1.3746	-1.3746	-1.3746	-1.3746	-1.3746	-1.3746	-1.3746	-1.3746	-1.3746	-1.3746
2.3000	-1.2123	-1.1968	-1.1599	-1.1628	-1.1846	-1.3082	-1.1443	-1.1833	-1.2109	-1.1452	-1.1003	-1.1948	-1.3566	-1.2335	-1.1084	-1.3746	-1.3746	-1.3746	-1.3746	-1.3746	-1.3746	-1.3746	-1.3746	-1.3746	-1.3746	-1.3746	-1.3746	-1.3746	-1.3746	-1.3746	-1.3746	-1.3746	-1.3746	-1.3746	-1.3746	-1.3746	-1.3746	-1.3746	-1.3746	-1.3746	-1.3746	-1.3746	-1.3746	-1.3746	-1.3746	-1.3746	-1.3746	-1.3746	-1.3746
2.3100	-1.3624	-1.3450	-1.3034	-1.3067	-1.3312	-1.4704	-1.2858	-1.3297	-1.3608	-1.2868	-1.2363	-1.3428	-1.5250	-1.3864	-1.2454	-1.5452	-1.5452	-1.5452	-1.5452	-1.5452	-1.5452	-1.5452	-1.5452	-1.5452	-1.5452	-1.5452	-1.5452	-1.5452	-1.5452	-1.5452	-1.5452	-1.5452	-1.5452	-1.5452	-1.5452	-1.5452	-1.5452	-1.5452	-1.5452	-1.5452	-1.5452	-1.5452	-1.5452	-1.5452	-1.5452	-1.5452	-1.5452	-1.5452	-1.5452
2.3200	-1.3624	-1.3450	-1.3034	-1.3067	-1.3312	-1.4704	-1.2858	-1.3297	-1.3608	-1.2868	-1.2363	-1.3428	-1.5250	-1.3864	-1.2454	-1.5452	-1.5452	-1.5452	-1.5452	-1.5452	-1.5452	-1.5452	-1.5452	-1.5452	-1.5452	-1.5452	-1.5452	-1.5452	-1.5452	-1.5452	-1.5452	-1.5452	-1.5452	-1.5452	-1.5452	-1.5452	-1.5452	-1.5452	-1.5452	-1.5452	-1.5452	-1.5452	-1.5452	-1.5452	-1.5452	-1.5452	-1.5452	-1.5452	-1.5452
2.3300	-1.3624	-1.3450	-1.3034	-1.3067	-1.3312	-1.4704	-1.2858	-1.3297	-1.3608	-1.2868	-1.2363	-1.3428	-1.5250	-1.3864	-1.2454	-1.5452	-1.5452	-1.5452	-1.5452	-1.5452	-1.5452	-1.5452	-1.5452	-1.5452	-1.5452	-1.5452	-1.5452	-1.5452	-1.5452	-1.5452	-1.5452	-1.5452	-1.5452	-1.5452	-1.5452	-1.5452	-1.5452	-1.5452	-1.5452	-1.5452	-1.5452	-1.5452	-1.5452	-1.5452	-1.5452	-1.5452	-1.5452	-1.5452	-1.5452
2.3400	-1.3624	-1.3450	-1.3034	-1.3067	-1.3312	-1.4704	-1.2858	-1.3297	-1.3608	-1.2868	-1.2363	-1.3428	-1.5250	-1.3864	-1.2454	-1.5452	-1.5452	-1.5452	-1.5452	-1.5452	-1.5452	-1.5452	-1.5452	-1.5452	-1.5452	-1.5452	-1.5452	-1.5452	-1.5452	-1.5452	-1.5452	-1.5452	-1.5452	-1.5452	-1.5452	-1.5452	-1.5452	-1.5452	-1.5452	-1.5452	-1.5452	-1.5452	-1.5452	-1.5452	-1.5452	-1.5452	-1.5452	-1.5452	-1.5452
2.3500	-1.3624	-1.3450	-1.3034	-1.3067	-1.3312	-1.4704	-1.2858	-1.3297	-1.3608	-1.2868	-1.2363	-1.3428	-1.5250	-1.3864	-1.2454	-1.5452	-1.5452	-1.5452	-1.5452	-1.5452	-1.5452	-1.5452	-1.5452	-1.5452	-1.5452	-1.5452	-1.5452	-1.5452	-1.5452	-1.5452	-1.5452	-1.5452	-1.5452	-1.5452	-1.5452	-1.5452	-1.5452	-1.5452	-1.5452	-1.5452	-1.5452	-1.5452	-1.5452	-1.5452	-1.5452	-1.5452	-1.5452	-1.5452	-1.5452
2.3600	-1.3624	-1.3450	-1.3034	-1.3067	-1.3312	-1.4704	-1.2858	-1.3297	-1.3608	-1.2868	-1.2363	-1.3428	-1.5250	-1.3864	-1.2454	-1.5452	-1.5452	-1.5452	-1.5452	-1.5452	-1.5452	-1.5452	-1.5452	-1.5452	-1.5452	-1.5452	-1.5452	-1.5452	-1.5452	-1.5452	-1.5452	-1.5452	-1.5452	-1.5452	-1.5452	-1.5452	-1.5452	-1.5452	-1.5452	-1.5452	-1.5452	-1.5452	-1.5452	-1.5452	-1.5452	-1.5452	-1.5452	-1.5452	-1.5452
2.3700	-1.3624	-1.3450	-1.3034	-1.3067	-1.3312	-1.4704	-1.2858	-1.3297	-1.3608	-1.2868	-1.2363	-1.3428	-1.5250	-1.3864	-1.2454	-1.5452	-1.5452	-1.5452	-1.5452	-1.5452	-1.5452	-1.5452	-1.5452	-1.5452	-1.5452	-1.5452	-1.5452	-1.5452	-1.5452	-1.5452	-1.5452	-1.5452	-1.5452	-1.5452	-1.5452	-1.5452	-1.5452	-1.5452	-1.5452	-1.5452	-1.5452	-1.5452	-1.5452	-1.5452	-1.5452	-1.5452	-1.5452	-1.5452	-1.5452
2.3800	-1.3624	-1.3450	-1.3034	-1.3067	-1.3312	-1.4704	-1.2858	-1.3297	-1.3608	-1.2868	-1.2363	-1.3428	-1.5250	-1.3864	-1.2454	-1.5452	-1.5452	-1.5452	-1.5452	-1.5452	-1.5452	-1.5452	-1.5452	-1.5452	-1.5452	-1.5452	-1.5452	-1.5452	-1.5452	-1.5452	-1.5452	-1.5452	-1.5452	-1.5452	-1.5452	-1.5452	-1.5452	-1.5452	-1.5452	-1.5452	-1.5452	-1.5452	-1.5452	-1.5452	-1.5452	-1.5452	-1.5452	-1.5452	-1.5452
2.3900	-1.3624	-1.3450	-1.3034	-1.3067	-1.3312	-1.4704	-1.2858	-1.3297	-1.3608	-1.2868	-1.2363	-1.3428	-1.5250	-1.3864	-1.2454	-1.5452	-1.5452	-1.5452	-1.5452	-1.5452	-1.5452	-1.5452	-1.5452	-1.5452	-1.5452	-1.5452	-1.5452	-1.5452	-1.5452	-1.5452	-1.5452	-1.5452	-1.5452	-1.5452	-1.5452	-1.5452	-1.5452	-1.5452	-1.5452	-1.5452	-1.5452	-1.5452	-1.5452	-1.5452	-1.5452	-1.5452	-1.5452	-1.5452	-1.5452
2.4000	-1.3624	-1.3450	-1.3034	-1.3067	-1.3312	-1.4704	-1.2858	-1.3297	-1.3608	-1.2868	-1.2363	-1.3428	-1.5250	-1.3864	-1.2454	-1.5452	-1.5452	-1.5452	-1.5452	-1.5452	-1.5452	-1.5452	-1.5452	-1.5452	-1.5452	-1.5452	-1.5452	-1.5452	-1.5452	-1.5452	-1.5452	-1.5452	-1.5452	-1.5452	-1.5452	-1.5452	-1.5452	-1.5452	-1.5452	-1.5452	-1.5452	-1.5452	-1.5452	-1.5452	-1.5452	-1.5452	-1.5452	-1.5452	-1.5452
2.4100	-1.3624	-1.3450	-1.3034	-1.3067	-1.3312	-1.4704	-1.2858	-1.3297	-1.3608	-1.2868	-1.2363	-1.3428	-1.5250	-1.3864	-1.2454	-1.5452	-1.5452	-1.5452	-1.5452	-1.5452	-1.5452	-1.5452	-1.5452	-1.5452	-1.5452	-1.5452	-1.5452	-1.5452	-1.5452	-1.5452	-1.5452	-1.5452	-1.5452	-1.5452	-1.5452	-1.5452	-1.5452	-1.5452	-1.5452	-1.5452	-1.5452	-1.5452	-1.5452	-1.5452	-1.5452	-1.5452	-1.5452	-1.5452	-1.5452
2.4200	-1.3624	-1.3450	-1.3034	-1.3067	-1.3312	-1.4704	-1.2858	-1.3297	-1.3608	-1.2868	-1.2363	-1.3428	-1.5250	-1.3864	-1.2454	-1.5452	-1.5452	-1.5452	-1.5452	-1.5452	-1.5452	-1.5452	-1.5452	-1.5452	-1.5452	-1.5452	-1.5452	-1.5452	-1.5452	-1.5452	-1.5452	-1.5452	-1.5452	-1.5452	-1.5452	-1.5452	-1.5452	-1.5452	-1.5452	-1.5452	-1.5452	-1.5452	-1.5452	-1.5452	-1.5452	-1.5452	-1.5452	-1.5452	-1.5452
2.4300	-1.3624	-1.3450	-1.3034	-1.3067	-1.3312	-1.4704	-1.2858	-1.3297	-1.3608	-1.2868	-1.2363	-1.3428	-1.5250	-1.3864	-1.2454	-1.5452	-1.5452	-1.5452	-1.5452	-1.5452	-1.5452	-1.5452	-1.5452	-1.5452	-1.5452	-1.5452	-1.5452	-1.5452	-1.5452	-1.5452	-1.5452	-1.5452	-1.5452	-1.5452	-1.5452	-1.5452	-1.5452	-1.5452	-1.5452	-1.5452	-1.5452	-1.5452	-1.5452	-1.5452	-1.5452	-1.5452	-1.5452	-1.5452	-1.5452
2.4400	-1.3624	-1.3450	-1.3034	-1.3067	-1.3312	-1.4704	-1.2858	-1.3297	-1.3608	-1.2868	-1.2363	-1.3428	-1.5250	-1.3864	-1.2454	-1.5452	-1.5452	-1.5452	-1.5452	-1.5452	-1.5452	-1.5452	-1.5452	-1.5452	-1.5452	-1.5452	-1.5452	-1.5452	-1.5452	-1.5452	-1.5452	-1.5452	-1.5452	-1.5452	-1.5452	-1.5452	-1.5452	-1.5452	-1.5452	-1.5452	-1.5452	-1.5452	-1.5452	-1.5452	-1.5452	-1.5452	-1.5452	-1.5452	-1.5452
2.4500	-1.3624	-1.3450	-1.3034	-1.3067	-1.3312	-1.4704	-1.2858	-1.3297	-1.3608	-1.2868	-1.2363	-1.3428	-1.5250	-1.3864	-1.2454	-1.5452	-1.5452	-1.5452	-1.5452	-1.5452	-1.5452	-1.5452	-1.5452	-1.5452	-1.5452	-1.5452	-1.5452	-1.5452	-1.5452	-1.5452	-1.5452	-1.5452	-1.5452	-1.5452	-1.5452	-1.5452	-1.5452	-1.5452	-1.5452	-1.5452	-1.5452	-1.5452	-1.5452	-1.5452	-1.5452	-1.5452	-1.5452	-1.5452	-1.5452
2.4600	-1.3624	-1.3450	-1.3034	-1.3067	-1.3312	-1.4704	-1.2858	-1.3297	-1.3608	-1.2868	-1.2363	-1.3428	-1.5250	-1.3864	-1.2454	-1.5452	-1.5452	-1.5452	-1.5452	-1.5452	-1.5452	-1.5452	-1.5452	-1.5452	-1.5452	-1.5452	-1.5452	-1.5452	-1.5452	-1.5452	-1.5452	-1.5452	-1.5452	-1.5452	-1.5452	-1.5452	-1.5452	-1.5452	-1.5452	-1.5452	-1.5452	-1.5452	-1.5452	-1.5452	-1.5452	-1.5452	-1.5452	-1.5452	-1.5452
2.4700	-1.3624	-1.3450	-1.3034	-1.3067	-1.3312	-1.4704	-1.2858	-1.3297	-1.3608	-1.2868	-1.2363	-1.3428	-1.5250	-1.3864	-1.2454	-1.5452	-1.5452	-1.5452	-1.5452	-1.5452	-1.5452	-1.5452	-1.5452	-1.5452	-1.5452	-1.5452	-1.5452	-1.5452	-1.5452	-1.5452	-1.5452	-1.5452	-1.5452	-1.5452	-1.5452	-1.5452	-1.5452	-1.5452	-1.5452	-1.5452	-1.5452	-1.5452	-1.5452	-1.5452	-1.5452	-1.5452	-1.5452	-1.5452	-1.5452
2.4800	-1.3624	-1.3450	-1.3034	-1.3067	-1.3312	-1.4704	-1.2858	-1.3297	-1.3608	-1.2868	-1.2363	-1.3428	-1.5250	-1.3864	-1.2454	-1.5452	-1.5452	-1.5452	-1.5452	-1.5452	-1.5452	-1.5452	-1.5452	-1.5452	-1.5452	-1.5452	-1.5452	-1.5452	-1.5452	-1.5452	-1.5452	-1.5452	-1.5452	-1.5452	-1.5452	-1.5452	-1.5452	-1.5452	-1.5452	-1.5452	-1.5452	-1.5452	-1.5452	-1.5452	-1.5452	-1.5452	-1.5452	-1.5452	-1.5452
2.4900	-1.3624	-1.3450	-1.3034	-1.3067	-1.3312	-1.4704	-1.2858	-1.3297	-1.3608	-1.2868	-1.2363	-1.3428	-1.5250	-1.3864	-1.2454	-1.5452	-1.5452	-1.5452	-1.5452	-1.5452	-1.5452	-1.5452	-1.5452	-1.5452	-1.5452	-1.5452	-1.5452	-1.5452	-1.5452	-1.5452	-1.5452	-1.5452	-1.5452	-1.5452	-1.5452	-1.5452	-1.5452	-1.5452	-1.5452	-1.5452	-1.5452	-1.5452	-1.5452	-1.5452	-1.5452	-1.5452	-1.5452	-1.5452	-1.5452
2.5000	-1.3624	-1.3450	-1.3034	-1.3067	-1.3312	-1.4704	-1.2858	-1.3297	-1.3608	-1.2868	-1.2363	-1.3428	-1.5250	-1.3864	-1.2454	-1.5452	-1.5452	-1.5452	-1.5452	-1.5452	-1.5452	-1.5452	-1.5452	-1.5452	-1.5452	-1.5452	-1.5452	-1.5452	-1.5452	-1.5452	-1.5452	-1.5452	-1.5452	-1.5452	-1.5452	-1.5452	-1.5452	-1.5452	-1.5452	-1.5452	-1.5452	-1.5452	-1.5452	-1.5452	-1.5452	-1.5452	-1.5452	-1.5452	-1.5452
2.5100	-1.5130	-1.4937	-1.4474	-1.4510	-1.4783	-1.6332	-1.4277	-1.4766	-1.5112	-1.4289	-1.3728	-1.4912	-1.6939	-1.5397	-1.3828	-1.7163	-1.7163	-1.7163	-1.7163	-1.7163	-1.7163	-1.7163	-1.7163	-1.7163	-1.7163	-1.7163	-1.7163	-1.7163	-1.7163	-1.7163	-1.7163	-1.7163	-1.7163	-1.7163	-1.7163	-1.7163	-1.7163	-1.7163	-1.7163	-1.7163	-1.7163	-1.7163	-1.7163	-1.7163	-1.7163	-1.7163	-1.7163	-1.7163	-1.7163
2.5200	-1.5130	-1.4937	-1.4474	-1.4510	-1.4783	-1.6332	-1.4277	-1.4766	-1.5112	-1.4289	-1.3728	-1.4912	-1.6939	-1.5397	-1.3828	-1.7163	-1.7163	-1.7163	-1.7163	-1.7163	-1.7163	-1.7163	-1.7163	-1.7163	-1.7163	-1.7163	-1.7163	-1.7163	-1.7163	-1.7163	-1.7163	-1.7163	-1.7163	-1.7163	-1.7163	-1.7163	-1.7163	-1.7163	-1.7163	-1.7163	-1.7163	-1.7163	-1.7163	-1.7163	-1.7163	-1.7163	-1.7163	-1.7163	-1.7163
2.5300	-1.5130	-1.4937	-1.4474	-1.4510	-1.4783	-1.6332	-1.4277	-1.4766	-1.5112	-1.4289	-1.3728	-1.4912	-1.6939	-1.5397	-1.3828	-1.7163	-1.7163	-1.7163	-1.7163	-1.7163	-1.7163	-1.7163	-1.7163	-1.7163	-1.7163	-1.7163	-1.7163	-1.7163	-1.7163	-1.7163	-1.7163	-1.7163	-1.7163	-1.7163	-1.7163	-1.7163	-1.7163	-1.7163	-1.7163	-1.7163	-1.7163	-1.7163	-1.7163	-1.7163	-1.7163	-1.7163	-1.7163	-1.7163	-1.7163
2.5400	-1.5130	-1.4937	-1.4474	-1.4510	-1.4783	-1.6332	-1.4277	-1.4766	-1.5112	-1.4289	-1.3728	-1.4912	-1.6939	-1.5397	-1.3828	-1.7163	-1.7163	-1.7163	-1.7163	-1.7163	-1.7163	-1.7163	-1.7163	-1.7163	-1.7163	-1.7163	-1.7163	-1.7163	-1.7163	-1.7163	-1.7163	-1.7163	-1.7163	-1.7163	-1.7163	-1.7163	-1.7163	-1.7163	-1.7163	-1.7163	-1.7163	-1.7163	-1.7163	-1.7163	-1.7163	-1.7163	-1.7163	-1.7163	-1.7163
2.5500	-1.5130	-1.4937	-1.4474	-1.4510	-1.4783	-1.6332	-1.4277	-1.4766	-1.5112	-1.4289	-1.3728	-1.4912	-1.6939	-1.5397	-1.3828	-1.7163	-1.7163	-1.7163	-1.7163	-1.7163	-1.7163	-1.7163	-1.7163	-1.7163	-1.7163	-1.7163	-1.7163	-1.7163	-1.7163	-1.7163	-1.7163	-1.7163	-1.7163	-1.7163	-1.7163	-1.7163	-1.7163	-1.7163	-1.7163	-1.7163	-1.7163	-1.7163	-1.7163	-1.7163	-1.7163	-1.7163	-1.7163	-1.7163	-1.7163
2.5600	-1.5130	-1.4937	-1.4474	-1.4510	-1.4783	-1.6332	-1.4277	-1.4766	-1.5112	-1.4289	-1.3728	-1.4912	-1.6939	-1.5397	-1.3828	-1.7163	-1.7163	-1.7163	-1.7163	-1.7163	-1.7163	-1.7163	-1.7163	-1.7163	-1.7163	-1.7163	-1.7163	-1.7163	-1.7163	-1.7163	-1.7163	-1.7163	-1.7163	-1.7163	-1.7163	-1.7163	-1.7163	-1.7163	-1.7163	-1.7163	-1.7163	-1.7163	-1.7163	-1.7163	-1.7163	-1.7163	-1.7163	-1.7163	-1.7163
2.5700	-1.5130	-1.4937	-1.4474	-1.4510	-1.4783	-1.6332	-1.4277	-1.4766	-1.5112	-1.4289	-1.3728	-1.4912	-1.6939	-1.5397	-1.3828	-1.7163	-1.7163	-1.7163	-1.7163	-1.7163	-1.7163	-1.7163	-1.7163	-1.7163	-1.7163	-1.7163	-1.7163	-1.7163	-1.7163	-1.7163	-1.7163	-1.7163	-1.7163	-1.7163	-1.7163	-1.7163	-1.7163	-1.7163	-1.7163	-1.7163	-1.7163	-1.7163	-1.7163	-1.7163	-1.7163	-1.7163	-1.7163	-1.7163	-1.7163
2.5800	-1.5130	-1.4937	-1.4474	-1.4510	-1.4783	-1.6332	-1.4277	-1.4766	-1.5112	-1.4289	-1.3728	-1.4912	-1.6939	-1.5397	-1.3828	-1.7163	-1.7163	-1.7163	-1.7163	-1.7163	-1.7163	-1.7163	-1.7163	-1.7163	-1.7163	-1.7163	-1.7163	-1.7163	-1.7163	-1.7163	-1.7163	-1.7163	-1.7163	-1.7163	-1.7163	-1.7163	-1.7163	-1.7163	-1.7163	-1.7163	-1.7163	-1.7163	-1.7163	-1.7163	-1.7163	-1.7163	-1.7163	-1.7163	-1.7163
2.5900	-1.5130	-1.4937	-1.4474	-1.4510	-1.4783	-1.6332	-1.4277	-1.4766	-1.5112	-1.4289	-1.3728	-1.4912	-1.6939	-1.5397	-1.3828	-1.7163	-1.7163	-1.7163	-1.7163	-1.7163	-1.7163	-1.7163	-1.7163	-1.7163	-1.7163	-1.7163	-1.7163	-1.7163	-1.7163	-1.7163	-1.7163	-1.7163	-1.7163	-1.7163	-1.7163	-1.7163	-1.7163	-1.7163	-1.7163	-1.7163	-1.7163	-1.7163	-1.7163	-1.7163	-1.7163	-1.7163	-1.7163	-1.7163	-1.7163
2.6000	-1.5130	-1.4937	-1.4474	-1.4510	-1.4783	-1.6332	-1.4277	-1.4766	-1.5112	-1.4289	-1.3728	-1.4912	-1.6939	-1.5397	-1.3828	-1.7163	-1.7163	-1.7163	-1.7163	-1.7163	-1.7163	-1.7163	-1.7163	-1.7163	-1.7163	-1.7163	-1.7163	-1.7163	-1.7163	-1.7163	-1.7163	-1.7163	-1.7163	-1.7163	-1.7163	-1.7163	-1.7163	-1.7163	-1.7163	-1.7163	-1.7163	-1.7163	-1.7163	-1.7163	-1.7163	-1.7163	-1.7163	-1.7163	-1.7163
2.6100	-1.5130	-1.4937	-1.4474	-1.4510	-1.4783	-1.6332	-1.4277	-1.4766	-1.5112	-1.4289	-1.3728	-1.4912	-1.6939	-1.5397	-1.3828	-1.7163	-1.7163	-1.7163	-1.7163	-1.7163	-1.7163	-1.7163	-1.7163	-1.7163	-1.7163	-1.7163	-1.7163	-1.7163	-1.7163	-1.7163	-1.7163	-1.7163	-1.7163	-1.7163	-1.7163	-1.7163	-1.7163	-1.7163	-1.7163	-1.7163	-1.7163	-1.7163	-1.7163	-1.7163	-1.7163	-1.7163	-1.7163	-1.7163	-1.7163
2.6200	-1.5130	-1.4937	-1.4474	-1.4510	-1.4783	-1.6332	-1.4277	-1.4766	-1.5112	-1.4289	-1.3728	-1.4912	-1.6939	-1.5397	-1.3828	-1.7163	-1.7163	-1.7163	-1.7163	-1.7163	-1.7163	-1.7163	-1.7163	-1.7163	-1.7163	-1.7163	-1.7163	-1.7163	-1.7163	-1.7163	-1.7163	-1.7163	-1.7163	-1.7163	-1.7163	-1.7163	-1.7163	-1.7163	-1.7163	-1.7163	-1.7163	-1.7163	-1.7163	-1.7163	-1.7163	-1.7163	-1.7163	-1.7163	-1.7163
2.6300	-1.5130	-1.4937	-1.4474	-1.4510	-1.4783	-1.6332	-1.4277	-1.4766	-1.5112	-1.4289	-1.3728	-1.4912	-1.6939	-1.5397	-1.3828	-1.7163	-1.7163	-1.7163	-1.7163	-1.7163	-1.7163	-1.7163	-1.7163	-1.7163	-1.7163	-1.7163	-1.7163	-1.7163	-1.7163	-1.7163	-1.7163	-1.7163	-1.7163	-1.7163	-1.7163	-1.7163	-1.7163	-1.7163	-1.7163	-1.7163	-1.7163	-1.7163	-1.7163	-1.7163	-1.7163	-1.7163	-1.7163	-1.7163	-1.7163
2.6400	-1.5130	-1.4937	-1.4474	-1.4510	-1.4783	-1.6332	-1.4277	-1.4766	-1.5112	-1.4289	-1.3728	-1.4912	-1.6939	-1.5397	-1.3828	-1.7163	-1.7163	-1.7163	-1.7163	-1.7163	-1.7163	-1.7163	-1.7163	-1.7163	-1.7163	-1.7163	-1.7163	-1.7163	-1.7163	-1.7163	-1.7163	-1.7163	-1.7163	-1.7163	-1.7163	-1.7163	-1.7163	-1.7163	-1.7163	-1.7163	-1.7163	-1.7163	-1.7163	-1.7163	-1.7163	-1.7163	-1.7163	-1.7163	-1.7163
2.6500	-1.5130	-1.4937	-1.4474	-1.4510	-1.4783	-1.6332	-1.4277	-1.4766	-1.5112	-1.4289	-1.3728	-1.4912	-1.6939	-1.5397	-1.3828	-1.7163	-1.7163	-1.7163	-1.7163	-1.7163	-1.7163	-1.7163	-1.7163	-1.7163	-1.7163	-1.7163	-1.7163	-1.7163	-1.7163	-1.7163	-1.7163	-1.7163	-1.7163	-1.7163	-1.7163	-1.7163	-1.7163	-1.7163	-1.7163	-1.7163	-1.7163	-1.7163	-1.7163	-1.7163	-1.7163	-1.7163	-1.7163	-1.7163	-1.7163
2.6600	-1.5130	-1.4937	-1.4474	-1.4510	-1.4783	-1.6332	-1.4277	-1.4766	-1.5112	-1.4289	-1.3728	-1.4912	-1.6939	-1.5397	-1.3828	-1.7163	-1.7163	-1.7163	-1.7163	-1.7163	-1.7163	-1.7163	-1.7163	-1.7163	-1.7163	-1.7163	-1.7163	-1.7163	-1.7163	-1.7163	-1.7163	-1.7163	-1.7163	-1.7163	-1.7163	-1.7163	-1.7163	-1.7163	-1.7163	-1.7163	-1.7163	-1.7163	-1.7163	-1.7163	-1.7163	-1.7163	-1.7163	-1.7163	-1.7163
2.6700	-1.5130	-1.4937	-1.4474	-1.4510	-1.4783	-1.6332	-1.4277	-1.4766	-1.5112	-1.4289	-1.3728	-1.4912	-1.6939	-1.5397	-1.3828	-1.7163	-1.7163	-1.7163	-1.7163	-1.7163	-1.7163	-1.7163	-1.7163	-1.7163	-1.7163	-1.7163	-1.7163	-1.7163	-1.7163	-1.7163	-1.7163	-1.7163	-1.7163	-1.7163	-1.7163	-1.7163	-1.7163	-1.7163	-1.7163	-1.7163	-1.7163	-1.7163	-1.7163	-1.7163	-1.7163	-1.7163	-1.7163	-1.7163	-1.7163
2.6800	-1.5130	-1.4937	-1.4474	-1.4510	-1.4783	-1.6332	-1.4277	-1.4766	-1.5112	-1.4289	-1.3728	-1.4912	-1.6939	-1.5397	-1.3828	-1.7163	-1.7163	-1.7163	-1.7163	-1.7163	-1.7163	-1.7163	-1.7163	-1.7163	-1.7163	-1.7163	-1.7163	-1.7163	-1.7163	-1.7163	-1.7163	-1.7163	-1.7163	-1.7163	-1.7163	-1.7163	-1.7163	-1.7163	-1.7163	-1.7163	-1.7163	-1.7163	-1.7163	-1.7163	-1.7163	-1.7163	-1.7163	-1.7163	-1.7163
2.6900	-1.5130	-1.4937	-1.4474	-1.4510	-1.4783	-1.6332	-1.4277	-1.4766	-1.5112	-1.4289	-1.3728	-1.4912	-1.6939	-1.5397	-1.3828	-1.7163	-1.7163	-1.7163	-1.7163	-1.7163	-1.7163	-1.7163	-1.7163	-1.7163	-1.7163	-1.7163	-1.7163	-1.7163	-1.7163	-1.7163	-1.7163	-1.7163	-1.7163	-1.7163	-1.7163	-1.7163	-1.7163	-1.7163	-1.7163	-1.7163	-1.7163	-1.7163	-1.7163	-1.7163	-1.7163	-1.7163	-1.7163	-1.7163	-1.7163
2.7000	-1.5130	-1.4937	-1.4474	-1.4510	-1.4783	-1.6332	-1.4277	-1.4766	-1.5112	-1.4289	-1.3728	-1.4912	-1.6939	-1.5397	-1.3828	-1.7163	-1.7163	-1.7163	-1.7163	-1.7163	-1.7163	-1.7163	-1.7163	-1.7163	-1.7163	-1.7163	-1.7163	-1.7163	-1.7163	-1.7163	-1.7163	-1.7163	-1.7163	-1.7163	-1.7163	-1.7163	-1.7163	-1.7163	-1.7163	-1.7163	-1.7163	-1.7163	-1.7163	-1.7163	-1.7163	-1.7163	-1.7163	-1.7163	-1.7163
2.7100	-1.6635	-1.6423	-1.5913	-1.5954	-1.6253	-1.7959	-1.5697	-1.6235	-1.6616	-1.5710	-1.5092	-1.6397	-1.8629	-1.6930	-1.5203	-1.8875	-1.8875	-1.8875	-1.8875	-1.8875	-1.8875	-1.8875	-1.8875	-1.8875	-1.8875	-1.8875	-1.8875	-1.8875	-1.8875	-1.8875	-1.8875	-1.8875	-1.8875	-1.8875	-1.8875	-1.8875	-1.8875	-1.8875	-1.8875	-1.8875	-1.8875	-1.8875	-1.8875	-1.8875	-1.8875	-1.8875	-1.8875	-1.8875	-1.8875
2.7200	-1.6635	-1.6423	-1.5913	-1.5954	-1.6253	-1.7959	-1.5697	-1.6235	-1.6616	-1.5710	-1.5092	-1.6397	-1.8629	-1.6930	-1.5203	-1.8875	-1.8875	-1.8875	-1.8875	-1.8875	-1.8875	-1.8875	-1.8875	-1.8875	-1.8875	-1.8875	-1.8875	-1.8875	-1.8875	-1.8875	-1.8875	-1.8875	-1.8875	-1.8875	-1.8875	-1.8875	-1.8875	-1.8875	-1.8875	-1.8875	-1.8875	-1.8875	-1.8875	-1.8875	-1.8875	-1.8875	-1.8875	-1.8875	-1.8875
2.7300	-1.6635	-1.6423	-1.5913	-1.5954	-1.6253	-1.7959	-1.5697	-1.6235	-1.6616	-1.5710	-1.5092	-1.6397	-1.8629	-1.6930	-1.5203	-1.8875	-1.8875	-1.8875	-1.8875	-1.8875	-1.8875	-1.8875	-1.8875	-1.8875	-1.8875	-1.8875	-1.8875	-1.8875	-1.8875	-1.8875	-1.8875	-1.8875	-1.8875	-1.8875	-1.8875	-1.8875	-1.8875	-1.8875	-1.8875	-1.8875	-1.8875	-1.8875	-1.8875	-1.8875	-1.8875	-1.8875	-1.8875	-1.8875	-1.8875
2.7400	-1.6635	-1.6423	-1.5913	-1.5954	-1.6253	-1.7959	-1.5697	-1.6235	-1.6616	-1.5710	-1.5092	-1.6397	-1.8629	-1.6930	-1.5203	-1.8875	-1.8875	-1.8875	-1.8875	-1.8875	-1.8875	-1.8875	-1.8875	-1.8875	-1.8875	-1.8875	-1.8875	-1.8875	-1.8875	-1.8875	-1.8875	-1.8875	-1.8875	-1.8875	-1.8875	-1.8875	-1.8875	-1.8875	-1.8875	-1.8875	-1.8875	-1.8875	-1.8875	-1.8875	-1.8875	-1.8875	-1.8875	-1.8875	-1.8875
2.7500	-1.6635	-1.6423	-1.5913	-1.5954	-1.6253	-1.7959	-1.5697	-1.6235	-1.6616	-1.5710	-1.5092	-1.6397	-1.8629	-1.6930	-1.5203	-1.8875	-1.8875	-1.8875	-1.8875	-1.8875	-1.8875	-1.8875	-1.8875	-1.8875	-1.8875	-1.8875	-1.8875	-1.8875	-1.8875	-1.8875	-1.8875	-1.8875	-1.8875	-1.8875	-1.8875	-1.8875	-1.8875	-1.8875	-1.8875	-1.8875	-1.8875	-1.8875	-1.8875	-1.8875	-1.8875	-1.8875	-1.8875	-1.8875	-1.8875
2.7600	-1.6635	-1.6423	-1.5913	-1.5954	-1.6253	-1.7959	-1.5697	-1.6235	-1.6616	-1.5710	-1.5092	-1.6397	-1.8629	-1.6930	-1.5203	-1.8875	-1.8875	-1.8875	-1.8875	-1.8875	-1.8875	-1.8875	-1.8875	-1.8875	-1.8875	-1.8875	-1.8875	-1.8875	-1.8875	-1.8875	-1.8875	-1.8875	-1.8875	-1.8875	-1.8875	-1.8875	-1.8875	-1.8875	-1.8875	-1.8875	-1.8875	-1.8875	-1.8875	-1.8875	-1.8875	-1.8875	-1.8875	-1.8875	-1.8875
2.7700	-1.6635	-1.6423	-1.5913	-1.5954	-1.6253	-1.7959	-1.5697	-1.6235	-1.6616	-1.5710	-1.5092	-1.6397	-1.8629	-1.6930	-1.5203	-1.8875	-1.8875	-1.8875	-1.8875	-1.8875	-1.8875	-1.8875	-1.8875	-1.8875	-1.8875	-1.8875	-1.8875	-1.8875	-1.8875	-1.8875	-1.8875	-1.8875	-1.8875	-1.8875	-1.8875	-1.8875	-1.8875	-1.8875	-1.8875	-1.8875	-1.8875	-1.8875	-1.8875	-1.8875	-1.8875	-1.8875	-1.8875	-1.8875	-1.8875
2.7800	-1.6635	-1.6423	-1.5913	-1.5954	-1.6253	-1.7959	-1.5697	-1.6235	-1.6616	-1.5710	-1.5092	-1.6397	-1.8629	-1.6930	-1.5203	-1.8875	-1.8875	-1.8875	-1.8875	-1.8875	-1.8875	-1.8875	-1.8875	-1.8875	-1.8875	-1.8875	-1.8875	-1.8875	-1.8875	-1.8875	-1.8875	-1.8875	-1.8875	-1.8875	-1.8875	-1.8875	-1.8875	-1.8875	-1.8875	-1.8875	-1.8875	-1.8875	-1.8875	-1.8875	-1.8875	-1.8875	-1.8875	-1.8875	-1.8875
2.7900	-1.6635	-1.6423	-1.5913	-1.5954	-1.6253	-1.7959	-1.5697	-1.6235	-1.6616	-1.5710	-1.5092	-1.6397	-1.8629	-1.6930	-1.5203	-1.8875	-1.8875	-1.8875	-1.8875	-1.8875	-1.8875	-1.8875	-1.8875	-1.8875	-1.8875	-1.8875	-1.8875	-1.8875	-1.8875	-1.8875	-1.8875	-1.8875	-1.8875	-1.8875	-1.8875	-1.8875	-1.8875	-1.8875	-1.8875	-1.8875	-1.8875	-1.8875	-1.8875	-1.8875	-1.8875	-1.8875	-1.8875	-1.8875	-1.8875
2.8000	-1.6635	-1.6423	-1.5913	-1.5954	-1.6253	-1.7959	-1.5697	-1.6235	-1.6616	-1.5710	-1.5092	-1.6397	-1.8629	-1.6930	-1.5203	-1.8875	-1.8875	-1.8875	-1.8875	-1.8875	-1.8875	-1.8875	-1.8875	-1.8875	-1.8875	-1.8875	-1.8875	-1.8875	-1.8875	-1.8875	-1.8875	-1.8875	-1.8875	-1.8875	-1.8875	-1.8875	-1.8875	-1.8875	-1.8875	-1.8875	-1.8875	-1.8875	-1.8875	-1.8875	-1.8875	-1.8875	-1.8875	-1.8875	-1.8875
2.8100	-1.6635	-1.6423	-1.5913	-1.5954	-1.6253	-1.7959	-1.5697	-1.6235	-1.6616	-1.5710	-1.5092	-1.6397	-1.8629	-1.6930	-1.5203	-1.8875	-1.8875	-1.8875	-1.8875	-1.8875	-1.8875	-1.8875	-1.8875	-1.8875	-1.8875	-1.8875	-1.8875	-1.8875	-1.8875	-1.8875	-1.8875	-1.8875	-1.8875	-1.8875	-1.8875	-1.8875	-1.8875	-1.8875	-1.8875	-1.8875	-1.8875	-1.8875	-1.8875	-1.8875	-1.8875	-1.8875	-1.8875	-1.8875	-1.8875
2.8200	-1.6635	-1.6423	-1.5913	-1.5954	-1.6253	-1.7959	-1.5697	-1.6235	-1.6616	-1.5710	-1.5092	-1.6397	-1.8629	-1.6930	-1.5203	-1.8875	-1.8875	-1.8875	-1.8875	-1.8875	-1.8875	-1.8875	-1.8875	-1.8875	-1.8875	-1.8875	-1.8875	-1.8875	-1.8875	-1.8875	-1.8875	-1.8875	-1.8875	-1.8875	-1.8875	-1.8875	-1.8875	-1.8875	-1.8875	-1.8875	-1.8875	-1.8875	-1.8875	-1.8875	-1.8875	-1.8875	-1.8875	-1.8875	-1.8875
2.8300	-1.6635	-1.6423	-1.5913	-1.5954	-1.6253	-1.7959	-1.5697	-1.6235	-1.6616	-1.5710	-1.5092	-1.6397	-1.8629	-1.6930	-1.5203	-1.8875	-1.8875	-1.8875	-1.8875	-1.8875	-1.8875	-1.8875	-1.8875	-1.8875	-1.8875	-1.8875	-1.8875	-1.8875	-1.8875	-1.8875	-1.8875	-1.8875	-1.8875	-1.8875	-1.8875	-1.8875	-1.8875	-1.8875	-1.8875	-1.8875	-1.8875	-1.8875	-1.8875	-1.8875	-1.8875	-1.8875	-1.8875	-1.8875	-1.8875
2.8400	-1.6635	-1.6423	-1.5913	-1.5954	-1.6253	-1.7959	-1.5697	-1.6235	-1.6616	-1.5710	-1.5092	-1.6397	-1.8629	-1.6930	-1.5203	-1.8875	-1.8875	-1.8875	-1.8875	-1.8875	-1.8875	-1.8875	-1.8875	-1.8875	-1.8875	-1.8875	-1.8875	-1.8875	-1.8875	-1.8875	-1.8875	-1.8875	-1.8875	-1.8875	-1.8875	-1.8875	-1.8875	-1.8875	-1.8875	-1.8875	-1.8875	-1.8875	-1.8875	-1.8875	-1.8875	-1.8875	-1.8875	-1.8875	-1.8875
2.8500	-1.6635	-1.6423	-1.5913	-1.5954	-1.6253	-1.7959	-1.5697	-1.6235	-1.6616	-1.5710	-1.5092	-1.6397	-1.8629	-1.6930	-1.5203	-1.8875	-1.8875	-1.8875	-1.8875	-1.8875	-1.8875	-1.8875	-1.8875	-1.8875	-1.8875	-1.8875	-1.8875	-1.8875	-1.8875	-1.8875	-1.8875	-1.8875	-1.8875	-1.8875	-1.8875	-1.8875	-1.8875	-1.8875	-1.8875	-1.8875	-1.8875	-1.8875	-1.8875	-1.8875	-1.8875	-1.8875	-1.8875	-1.8875	-1.8875
2.8600	-1.6635	-1.6423	-1.5913	-1.5954	-1.6253	-1.7959	-1.5697	-1.6235	-1.6616	-1.5710	-1.5092	-1.6397	-1.8629	-1.6930	-1.5203	-1.8875	-1.8875	-1.8875	-1.8875	-1.8875	-1.8875	-1.8875	-1.8875	-1.8875	-1.8875	-1.8875	-1.8875	-1.8875	-1.8875	-1.8875	-1.8875	-1.8875	-1.8875	-1.8875	-1.8875	-1.8875	-1.8875	-1.8875	-1.8875	-1.8875	-1.8875	-1.8875	-1.8875	-1.8875	-1.8875	-1.8875	-1.8875	-1.8875	-1.8875
2.8700	-1.6635	-1.6423	-1.5913	-1.5954	-1.6253	-1.7959	-1.5697	-1.6235	-1.6616	-1.5710	-1.5092	-1.6397	-1.8629	-1.6930	-1.5203	-1.8875	-1.8875	-1.8875	-1.8875	-1.8875	-1.8875	-1.8875	-1.8875	-1.8875	-1.8875	-1.8875	-1.8875	-1.8875	-1.8875	-1.8875	-1.8875	-1.8875	-1.8875	-1.8875	-1.8875	-1.8875	-1.8875	-1.8875	-1.8875	-1.8875	-1.8875	-1.8875	-1.8875	-1.8875	-1.8875	-1.8875	-1.8875	-1.8875	-1.8875
2.8800	-1.6635	-1.6423	-1.5913	-1.5954	-1.6253	-1.7959	-1.5697	-1.6235	-1.6616	-1.5710	-1.5092	-1.6397	-1.8629	-1.6930	-1.5203	-1.8875	-1.8875	-1.8875	-1.8875	-1.8875	-1.8875	-1.8875	-1.8875	-1.8875	-1.8875	-1.8875	-1.8875	-1.8875	-1.8875	-1.8875	-1.8875	-1.8875	-1.8875	-1.8875	-1.8875	-1.8875	-1.8875	-1.8875	-1.8875	-1.8875	-1.8875	-1.8875	-1.8875	-1.8875	-1.8875	-1.8875	-1.8875	-1.8875	-1.8875
2.8900	-1.6635	-1.6423	-1.5913	-1.5954	-1.6253	-1.7959	-1.5697	-1.6235	-1.6616	-1.5710	-1.5092	-1.6397	-1.8629	-1.6930	-1.5203	-1.8875	-1.8875	-1.8875	-1.8875	-1.8875	-1.8875	-1.8875	-1.8875	-1.8875	-1.8875	-1.8875	-1.8875	-1.8875	-1.8875	-1.8875	-1.8875	-1.8875	-1.8875	-1.8875	-1.8875	-1.8875	-1.8875	-1.8875	-1.8875	-1.8875	-1.8875	-1.8875	-1.8875	-1.8875	-1.8875	-1.8875	-1.8875	-1.8875	-1.8875
2.9000	-1.6635	-1.6423	-1.5913	-1.5954	-1.6253	-1.7959	-1.5697	-1.6235	-1.6616	-1.5710	-1.5092	-1.6397	-1.8629	-1.6930	-1.5203	-1.8875	-1.8875	-1.8875	-1.8875	-1.8875	-1.8875	-1.8875	-1.8875	-1.8875	-1.8875	-1.8875	-1.8875	-1.8875	-1.8875	-1.8875	-1.8875	-1.8875	-1.8875	-1.8875	-1.8875	-1.8875	-1.8875	-1.8875	-1.8875	-1.8875	-1.8875	-1.8875	-1.8875	-1.8875	-1.8875	-1.8875	-1.8875	-1.8875	-1.8875
2.9100	-1.8309	-1.8074	-1.7512	-1.7557	-1.7887	-1.9768	-1.7273	-1.7867	-1.8287	-1.7288	-1.6607	-1.8046	-2.0507	-1.8634	-1.6729	-2.0778	-2.0778	-2.0778	-2.0778	-2.0778	-2.0778	-2.0778	-2.0778	-2.0778	-2.0778	-2.0778	-2.0778	-2.0778	-2.0778	-2.0778	-2.0778	-2.0778	-2.0778	-2.0778	-2.0778	-2.0778	-2.0778	-2.0778	-2.0778	-2.0778	-2.0778	-2.0778	-2.0778	-2.0778	-2.0778	-2.0778	-2.0778	-2.0778	-2.0778
2.9200	-1.8309	-1.8074	-1.7512	-1.7557	-1.7887	-1.9768	-1.7273	-1.7867	-1.8287	-1.7288	-1.6607	-1.8046	-2.0507	-1.8634	-1.6729	-2.0778	-2.0778	-2.0778	-2.0778	-2.0778	-2.0778	-2.0778	-2.0778	-2.0778	-2.0778	-2.0778	-2.0778	-2.0778	-2.0778	-2.0778	-2.0778	-2.0778	-2.0778	-2.0778	-2.0778	-2.0778	-2.0778	-2.0778	-2.0778	-2.0778	-2.0778	-2.0778	-2.0778	-2.0778	-2.0778	-2.0778	-2.0778	-2.0778	-2.0778
2.9300	-1.8309	-1.8074	-1.7512	-1.7557	-1.7887	-1.9768	-1.7273	-1.7867	-1.8287	-1.7288	-1.6607	-1.8046	-2.0507	-1.8634	-1.6729	-2.0778	-2.0778	-2.0778	-2.0778	-2.0778	-2.0778	-2.0778	-2.0778	-2.0778	-2.0778	-2.0778	-2.0778	-2.0778	-2.0778	-2.0778	-2.0778	-2.0778	-2.0778	-2.0778	-2.0778	-2.0778	-2.0778	-2.0778	-2.0778	-2.0778	-2.0778	-2.0778	-2.0778	-2.0778	-2.0778	-2.0778	-2.0778	-2.0778	-2.0778
2.9400	-1.8309	-1.8074	-1.7512	-1.7557	-1.7887	-1.9768	-1.7273	-1.7867	-1.8287	-1.7288	-1.6607	-1.8046	-2.0507	-1.8634	-1.6729	-2.0778	-2.0778	-2.0778	-2.0778	-2.0778	-2.0778	-2.0778	-2.0778	-2.0778	-2.0778	-2.0778	-2.0778	-2.0778	-2.0778	-2.0778	-2.0778	-2.0778	-2.0778	-2.0778	-2.0778	-2.0778	-2.0778	-2.0778	-2.0778	-2.0778	-2.0778	-2.0778	-2.0778	-2.0778	-2.0778	-2.0778	-2.0778	-2.0778	-2.0778
2.9500	-1.8309	-1.8074	-1.7512	-1.7557	-1.7887	-1.9768	-1.7273	-1.7867	-1.8287	-1.7288	-1.6607	-1.8046	-2.0507	-1.8634	-1.6729	-2.0778	-2.0778	-2.0778	-2.0778	-2.0778	-2.0778	-2.0778	-2.0778	-2.0778	-2.0778	-2.0778	-2.0778	-2.0778	-2.0778	-2.0778	-2.0778	-2.0778	-2.0778	-2.0778	-2.0778	-2.0778	-2.0778	-2.0778	-2.0778	-2.0778	-2.0778	-2.0778	-2.0778	-2.0778	-2.0778	-2.0778	-2.0778	-2.0778	-2.0778
2.9600	-1.8309	-1.8074	-1.7512	-1.7557	-1.7887	-1.9768	-1.7273	-1.7867	-1.8287	-1.7288	-1.6607	-1.8046	-2.0507	-1.8634	-1.6729	-2.0778	-2.0778	-2.0778	-2.0778	-2.0778	-2.0778	-2.0778	-2.0778	-2.0778	-2.0778	-2.0778	-2.0778	-2.0778	-2.0778	-2.0778	-2.0778	-2.0778	-2.0778	-2.0778	-2.0778	-2.0778	-2.0778	-2.0778	-2.0778	-2.0778	-2.0778	-2.0778	-2.0778	-2.0778	-2.0778	-2.0778	-2.0778	-2.0778	-2.0778
2.9700	-1.8309	-1.8074	-1.7512	-1.7557	-1.7887	-1.9768	-1.7273	-1.7867	-1.8287	-1.7288	-1.6607	-1.8046	-2.0507	-1.8634	-1.6729	-2.0778	-2.0778	-2.0778	-2.0778	-2.0778	-2.0778	-2.0778	-2.0778	-2.0778	-2.0778	-2.0778	-2.0778	-2.0778	-2.0778	-2.0778	-2.0778	-2.0778	-2.0778	-2.0778	-2.0778	-2.0778	-2.0778	-2.0778	-2.0778	-2.0778	-2.0778	-2.0778	-2.0778	-2.0778	-2.0778	-2.0778	-2.0778	-2.0778	-2.0778
2.9800	-1.8309	-1.8074	-1.7512	-1.7557	-1.7887	-1.9768	-1.7273	-1.7867	-1.8287	-1.7288	-1.6607	-1.8046	-2.0507	-1.8634	-1.6729	-2.0778	-2.0778	-2.0778	-2.0778	-2.0778	-2.0778	-2.0778	-2.0778	-2.0778	-2.0778	-2.0778	-2.0778	-2.0778	-2.0778	-2.0778	-2.0778	-2.0778	-2.0778	-2.0778	-2.0778	-2.0778	-2.0778	-2.0778	-2.0778	-2.0778	-2.0778	-2.0778	-2.0778	-2.0778	-2.0778	-2.0778	-2.0778	-2.0778	-2.0778
2.9900	-1.8309	-1.8074	-1.7512	-1.7557	-1.7887	-1.9768	-1.7273	-1.7867	-1.8287	-1.7288	-1.6607	-1.8046	-2.0507	-1.8634	-1.6729	-2.0778	-2.0778	-2.0778	-2.0778	-2.0778	-2.0778	-2.0778	-2.0778	-2.0778	-2.0778	-2.0778	-2.0778	-2.0778	-2.0778	-2.0778	-2.0778	-2.0778	-2.0778	-2.0778	-2.0778	-2.0778	-2.0778	-2.0778	-2.0778	-2.0778	-2.0778	-2.0778	-2.0778	-2.0778	-2.0778	-2.0778	-2.0778	-2.0778	-2.0778
3.0000	-1.8309	-1.8074	-1.7512	-1.7557	-1.7887	-1.9768	-1.7273	-1.7867	-1.8287	-1.7288	-1.6607	-1.8046	-2.0507	-1.8634	-1.6729	-2.0778	-2.0778	-2.0778	-2.0778	-2.0778	-2.0778	-2.0778	-2.0778	-2.0778	-2.0778	-2.0778	-2.0778	-2.0778	-2.0778	-2.0778	-2.0778	-2.0778	-2.0778	-2.0778	-2.0778	-2.0778	-2.0778	-2.0778	-2.0778	-2.0778	-2.0778	-2.0778	-2.0778	-2.0778	-2.0778	-2.0778	-2.0778	-2.0778	-2.0778
3.0100	-1.8309	-1.8074	-1.7512	-1.7557	-1.7887	-1.9768	-1.7273	-1.7867	-1.8287	-1.7288	-1.6607	-1.8046	-2.0507	-1.8634	-1.6729	-2.0778	-2.0778	-2.0778	-2.0778	-2.0778	-2.0778	-2.0778	-2.0778	-2.0778	-2.0778	-2.0778	-2.0778	-2.0778	-2.0778	-2.0778	-2.0778	-2.0778	-2.0778	-2.0778	-2.0778	-2.0778	-2.0778	-2.0778	-2.0778	-2.0778	-2.0778	-2.0778	-2.0778	-2.0778	-2.0778	-2.0778	-2.0778	-2.0778	-2.0778
3.0200	-1.8309	-1.8074	-1.7512	-1.7557	-1.7887	-1.9768	-1.7273	-1.7867	-1.8287	-1.7288	-1.6607	-1.8046	-2.0507	-1.8634	-1.6729	-2.0778	-2.0778	-2.0778	-2.0778	-2.0778	-2.0778	-2.0778	-2.0778	-2.0778	-2.0778	-2.0778	-2.0778	-2.0778	-2.0778	-2.0778	-2.0778	-2.0778	-2.0778	-2.0778	-2.0778	-2.0778	-2.0778	-2.0778	-2.0778	-2.0778	-2.0778	-2.0778	-2.0778	-2.0778	-2.0778	-2.0778	-2.0778	-2.0778	-2.0778
3.0300	-1.8309	-1.8074	-1.7512	-1.7557	-1.7887	-1.9768	-1.7273	-1.7867	-1.8287	-1.7288	-1.6607	-1.8046	-2.0507	-1.8634	-1.6729	-2.0778	-2.0778	-2.0778	-2.0778	-2.0778	-2.0778	-2.0778	-2.0778	-2.0778	-2.0778	-2.0778	-2.0778	-2.0778	-2.0778	-2.0778	-2.0778	-2.0778	-2.0778	-2.0778	-2.0778	-2.0778	-2.0778	-2.0778	-2.0778	-2.0778	-2.0778	-2.0778	-2.0778	-2.0778	-2.0778	-2.0778	-2.0778	-2.0778	-2.0778
3.0400	-1.8309	-1.8074	-1.7512	-1.7557	-1.7887	-1.9768	-1.7273	-1.7867	-1.8287	-1.7288	-1.6607	-1.8046	-2.0507	-1.8634	-1.6729	-2.0778	-2.0778	-2.0778	-2.0778	-2.0778	-2.0778	-2.0778	-2.0778	-2.0778	-2.0778	-2.0778	-2.0778	-2.0778	-2.0778	-2.0778	-2.0778	-2.0778	-2.0778	-2.0778	-2.0778	-2.0778	-2.0778	-2.0778	-2.0778	-2.0778	-2.0778	-2.0778	-2.0778	-2.0778	-2.0778	-2.0778	-2.0778	-2.0778	-2.0778
3.0500	-1.8309	-1.8074	-1.7512	-1.7557	-1.7887	-1.9768	-1.7273	-1.7867	-1.8287	-1.7288	-1.6607	-1.8046	-2.0507	-1.8634	-1.6729	-2.0778	-2.0778	-2.0778	-2.0778	-2.0778	-2.0778	-2.0778	-2.0778	-2.0778	-2.0778	-2.0778	-2.0778	-2.0778	-2.0778	-2.0778	-2.0778	-2.0778	-2.0778	-2.0778	-2.0778	-2.0778	-2.0778	-2.0778	-2.0778	-2.0778	-2.0778	-2.0778	-2.0778	-2.0778	-2.0778	-2.0778	-2.0778	-2.0778	-2.0778
3.0600	-1.8309	-1.8074	-1.7512	-1.7557	-1.7887	-1.9768	-1.7273	-1.7867	-1.8287	-1.7288	-1.6607	-1.8046	-2.0507	-1.8634	-1.6729	-2.0778	-2.0778	-2.0778	-2.0778	-2.0778	-2.0778	-2.0778	-2.0778	-2.0778	-2.0778	-2.0778	-2.0778	-2.0778	-2.0778	-2.0778	-2.0778	-2.0778	-2.0778	-2.0778	-2.0778	-2.0778	-2.0778	-2.0778	-2.0778	-2.0778	-2.0778	-2.0778	-2.0778	-2.0778	-2.0778	-2.0778	-2.0778	-2.0778	-2.0778
3.0700	-1.8309	-1.8074	-1.7512	-1.7557	-1.7887	-1.9768	-1.7273	-1.7867	-1.8287	-1.7288	-1.6607	-1.8046	-2.0507	-1.8634	-1.6729	-2.0778	-2.0778	-2.0778	-2.0778	-2.0778	-2.0778	-2.0778	-2.0778	-2.0778	-2.0778	-2.0778	-2.0778	-2.0778	-2.0778	-2.0778	-2.0778	-2.0778	-2.0778	-2.0778	-2.0778	-2.0778	-2.0778	-2.0778	-2.0778	-2.0778	-2.0778	-2.0778	-2.0778	-2.0778	-2.0778	-2.0778	-2.0778	-2.0778	-2.0778
3.0800	-1.8309	-1.8074	-1.7512	-1.7557	-1.7887	-1.9768	-1.7273	-1.7867	-1.8287	-1.7288	-1.6607	-1.8046	-2.0507	-1.8634	-1.6729	-2.0778	-2.0778	-2.0778	-2.0778	-2.0778	-2.0778	-2.0778	-2.0778	-2.0778	-2.0778	-2.0778	-2.0778	-2.0778	-2.0778	-2.0778	-2.0778	-2.0778	-2.0778	-2.0778	-2.0778	-2.0778	-2.0778	-2.0778	-2.0778	-2.0778	-2.0778	-2.0778	-2.0778	-2.0778	-2.0778	-2.0778	-2.0778	-2.0778	-2.0778
3.0900	-1.8309	-1.8074	-1.7512	-1.7557	-1.7887	-1.9768	-1.7273	-1.7867	-1.8287	-1.7288	-1.6607	-1.8046	-2.0507	-1.8634	-1.6729	-2.0778	-2.0778	-2.0778	-2.0778	-2.0778	-2.0778	-2.0778	-2.0778	-2.0778	-2.0778	-2.0778	-2.0778	-2.0778	-2.0778	-2.0778	-2.0778	-2.0778	-2.0778	-2.0778	-2.0778	-2.0778	-2.0778	-2.0778	-2.0778	-2.0778	-2.0778	-2.0778	-2.0778	-2.0778	-2.0778	-2.0778	-2.0778	-2.0778	-2.0778
3.1000	-1.8309	-1.8074	-1.7512	-1.7557	-1.7887	-1.9768	-1.7273	-1.7867	-1.8287	-1.7288	-1.6607	-1.8046	-2.0507	-1.8634	-1.6729	-2.0778	-2.0778	-2.0778	-2.0778	-2.0778	-2.0778	-2.0778	-2.0778	-2.0778	-2.0778	-2.0778	-2.0778	-2.0778	-2.0778	-2.0778	-2.0778	-2.0778	-2.0778	-2.0778	-2.0778	-2.0778	-2.0778	-2.0778	-2.0778	-2.0778	-2.0778	-2.0778	-2.0778	-2.0778	-2.0778	-2.0778	-2.0778	-2.0778	-2.0778
3.1100	-1.9990	-1.9734	-1.9119	-1.9168	-1.9530	-2.1587	-1.8858	-1.9507	-1.9967	-1.8874	-1.8130	-1.9704	-2.2396	-2.0346	-1.8263	-2.2692	-2.2692	-2.2692	-2.2692	-2.2692	-2.2692	-2.2692	-2.2692	-2.2692	-2.2692	-2.2692	-2.2692	-2.2692	-2.2692	-2.2692	-2.2692	-2.2692	-2.2692	-2.2692	-2.2692	-2.2692	-2.2692	-2.2692	-2.2692	-2.2692	-2.2692	-2.2692	-2.2692	-2.2692	-2.2692	-2.2692	-2.2692	-2.2692	-2.2692
3.1200	-1.9990	-1.9734	-1.9119	-1.9168	-1.9530	-2.1587	-1.8858	-1.9507	-1.9967	-1.8874	-1.8130	-1.9704	-2.2396	-2.0346	-1.8263	-2.2692	-2.2692	-2.2692	-2.2692	-2.2692	-2.2692	-2.2692	-2.2692	-2.2692	-2.2692	-2.2692	-2.2692	-2.2692	-2.2692	-2.2692	-2.2692	-2.2692	-2.2692	-2.2692	-2.2692	-2.2692	-2.2692	-2.2692	-2.2692	-2.2692	-2.2692	-2.2692	-2.2692	-2.2692	-2.2692	-2.2692	-2.2692	-2.2692	-2.2692
3.1300	-1.9990	-1.9734	-1.9119	-1.9168	-1.9530	-2.1587	-1.8858	-1.9507	-1.9967	-1.8874	-1.8130	-1.9704	-2.2396	-2.0346	-1.8263	-2.2692	-2.2692	-2.2692	-2.2692	-2.2692	-2.2692	-2.2692	-2.2692	-2.2692	-2.2692	-2.2692	-2.2692	-2.2692	-2.2692	-2.2692	-2.2692	-2.2692	-2.2692	-2.2692	-2.2692	-2.2692	-2.2692	-2.2692	-2.2692	-2.2692	-2.2692	-2.2692	-2.2692	-2.2692	-2.2692	-2.2692	-2.2692	-2.2692	-2.2692
3.1400	-1.9990	-1.9734	-1.9119	-1.9168	-1.9530	-2.1587	-1.8858	-1.9507	-1.9967	-1.8874	-1.8130	-1.9704	-2.2396	-2.0346	-1.8263	-2.2692	-2.2692	-2.2692	-2.2692	-2.2692	-2.2692	-2.2692	-2.2692	-2.2692	-2.2692	-2.2692	-2.2692	-2.2692	-2.2692	-2.2692	-2.2692	-2.2692	-2.2692	-2.2692	-2.2692	-2.2692	-2.2692	-2.2692	-2.2692	-2.2692	-2.2692	-2.2692	-2.2692	-2.2692	-2.2692	-2.2692	-2.2692	-2.2692	-2.2692
3.1500	-1.9990	-1.9734	-1.9119	-1.9168	-1.9530	-2.1587	-1.8858	-1.9507	-1.9967	-1.8874	-1.8130	-1.9704	-2.2396	-2.0346	-1.8263	-2.2692	-2.2692	-2.2692	-2.2692	-2.2692	-2.2692	-2.2692	-2.2692	-2.2692	-2.2692	-2.2692	-2.2692	-2.2692	-2.2692	-2.2692	-2.2692	-2.2692	-2.2692	-2.2692	-2.2692	-2.2692	-2.2692	-2.2692	-2.2692	-2.2692	-2.2692	-2.2692	-2.2692	-2.2692	-2.2692	-2.2692	-2.2692	-2.2692	-2.2692
3.1600	-1.9990	-1.9734	-1.9119	-1.9168	-1.9530	-2.1587	-1.8858	-1.9507	-1.9967	-1.8874	-1.8130	-1.9704	-2.2396	-2.0346	-1.8263	-2.2692	-2.2692	-2.2692	-2.2692	-2.2692	-2.2692	-2.2692	-2.2692	-2.2692	-2.2692	-2.2692	-2.2692	-2.2692	-2.2692	-2.2692	-2.2692	-2.2692	-2.2692	-2.2692	-2.2692	-2.2692	-2.2692	-2.2692	-2.2692	-2.2692	-2.2692	-2.2692	-2.2692	-2.2692	-2.2692	-2.2692	-2.2692	-2.2692	-2.2692
3.1700	-1.9990	-1.9734	-1.9119	-1.9168	-1.9530	-2.1587	-1.8858	-1.9507	-1.9967	-1.8874	-1.8130	-1.9704	-2.2396	-2.0346	-1.8263	-2.2692	-2.2692	-2.2692	-2.2692	-2.2692	-2.2692	-2.2692	-2.2692	-2.2692	-2.2692	-2.2692	-2.2692	-2.2692	-2.2692	-2.2692	-2.2692	-2.2692	-2.2692	-2.2692	-2.2692	-2.2692	-2.2692	-2.2692	-2.2692	-2.2692	-2.2692	-2.2692	-2.2692	-2.2692	-2.2692	-2.2692	-2.2692	-2.2692	-2.2692
3.1800	-1.9990	-1.9734	-1.9119	-1.9168	-1.9530	-2.1587	-1.8858	-1.9507	-1.9967	-1.8874	-1.8130	-1.9704	-2.2396	-2.0346	-1.8263	-2.2692	-2.2692	-2.2692	-2.2692	-2.2692	-2.2692	-2.2692	-2.2692	-2.2692	-2.2692	-2.2692	-2.2692	-2.2692	-2.2692	-2.2692	-2.2692	-2.2692	-2.2692	-2.2692	-2.2692	-2.2692	-2.2692	-2.2692	-2.2692	-2.2692	-2.2692	-2.2692	-2.2692	-2.2692	-2.2692	-2.2692	-2.2692	-2.2692	-2.2692
3.1900	-1.9990	-1.9734	-1.9119	-1.9168	-1.9530	-2.1587	-1.8858	-1.9507	-1.9967	-1.8874	-1.8130	-1.9704	-2.2396	-2.0346	-1.8263	-2.2692	-2.2692	-2.2692	-2.2692	-2.2692	-2.2692	-2.2692	-2.2692	-2.2692	-2.2692	-2.2692	-2.2692	-2.2692	-2.2692	-2.2692	-2.2692	-2.2692	-2.2692	-2.2692	-2.2692	-2.2692	-2.2692	-2.2692	-2.2692	-2.2692	-2.2692	-2.2692	-2.2692	-2.2692	-2.2692	-2.2692	-2.2692	-2.2692	-2.2692
3.2000	-1.9990	-1.9734	-1.9119	-1.9168	-1.9530	-2.1587	-1.8858	-1.9507	-1.9967	-1.8874	-1.8130	-1.9704	-2.2396	-2.0346	-1.8263	-2.2692	-2.2692	-2.2692	-2.2692	-2.2692	-2.2692	-2.2692	-2.2692	-2.2692	-2.2692	-2.2692	-2.2692	-2.2692	-2.2692	-2.2692	-2.2692	-2.2692	-2.2692	-2.2692	-2.2692	-2.2692	-2.2692	-2.2692	-2.2692	-2.2692	-2.2692	-2.2692	-2.2692	-2.2692	-2.2692	-2.2692	-2.2692	-2.2692	-2.2692
3.2100	-1.9990	-1.9734	-1.9119	-1.9168	-1.9530	-2.1587	-1.8858	-1.9507	-1.9967	-1.8874	-1.8130	-1.9704	-2.2396	-2.0346	-1.8263	-2.2692	-2.2692	-2.2692	-2.2692	-2.2692	-2.2692	-2.2692	-2.2692	-2.2692	-2.2692	-2.2692	-2.2692	-2.2692	-2.2692	-2.2692	-2.2692	-2.2692	-2.2692	-2.2692	-2.2692	-2.2692	-2.2692	-2.2692	-2.2692	-2.2692	-2.2692	-2.2692	-2.2692	-2.2692	-2.2692	-2.2692	-2.2692	-2.2692	-2.2692
3.2200	-1.9990	-1.9734	-1.9119	-1.9168	-1.9530	-2.1587	-1.8858	-1.9507	-1.9967	-1.8874	-1.8130	-1.9704	-2.2396	-2.0346	-1.8263	-2.2692	-2.2692	-2.2692	-2.2692	-2.2692	-2.2692	-2.2692	-2.2692	-2.2692	-2.2692	-2.2692	-2.2692	-2.2692	-2.2692	-2.2692	-2.2692	-2.2692	-2.2692	-2.2692	-2.2692	-2.2692	-2.2692	-2.2692	-2.2692	-2.2692	-2.2692	-2.2692	-2.2692	-2.2692	-2.2692	-2.2692	-2.2692	-2.2692	-2.2692
3.2300	-1.9990	-1.9734	-1.9119	-1.9168	-1.9530	-2.1587	-1.8858	-1.9507	-1.9967	-1.8874	-1.8130	-1.9704	-2.2396	-2.0346	-1.8263	-2.2692	-2.2692	-2.2692	-2.2692	-2.2692	-2.2692	-2.2692	-2.2692	-2.2692	-2.2692	-2.2692	-2.2692	-2.2692	-2.2692	-2.2692	-2.2692	-2.2692	-2.2692	-2.2692	-2.2692	-2.2692	-2.2692	-2.2692	-2.2692	-2.2692	-2.2692	-2.2692	-2.2692	-2.2692	-2.2692	-2.2692	-2.2692	-2.2692	-2.2692
3.2400	-1.9990	-1.9734	-1.9119	-1.9168	-1.9530	-2.1587	-1.8858	-1.9507	-1.9967	-1.8874	-1.8130	-1.9704	-2.2396	-2.0346	-1.8263	-2.2692	-2.2692	-2.2692	-2.2692	-2.2692	-2.2692	-2.2692	-2.2692	-2.2692	-2.2692	-2.2692	-2.2692	-2.2692	-2.2692	-2.2692	-2.2692	-2.2692	-2.2692	-2.2692	-2.2692	-2.2692	-2.2692	-2.2692	-2.2692	-2.2692	-2.2692	-2.2692	-2.2692	-2.2692	-2.2692	-2.2692	-2.2692	-2.2692	-2.2692
3.2500	-1.9990	-1.9734	-1.9119	-1.9168	-1.9530	-2.1587	-1.8858	-1.9507	-1.9967	-1.8874	-1.8130	-1.9704	-2.2396	-2.0346	-1.8263	-2.2692	-2.2692	-2.2692	-2.2692	-2.2692	-2.2692	-2.2692	-2.2692	-2.2692	-2.2692	-2.2692	-2.2692	-2.2692	-2.2692	-2.2692	-2.2692	-2.2692	-2.2692	-2.2692	-2.2692	-2.2692	-2.2692	-2.2692	-2.2692	-2.2692	-2.2692	-2.2692	-2.2692	-2.2692	-2.2692	-2.2692	-2.2692	-2.2692	-2.2692
3.2600	-1.9990	-1.9734	-1.9119	-1.9168	-1.9530	-2.1587	-1.8858	-1.9507	-1.9967	-1.8874	-1.8130	-1.9704	-2.2396	-2.0346	-1.8263	-2.2692	-2.2692	-2.2692	-2.2692	-2.2692	-2.2692	-2.2692	-2.2692	-2.2692	-2.2692	-2.2692	-2.2692	-2.2692	-2.2692	-2.2692	-2.2692	-2.2692	-2.2692	-2.2692	-2.2692	-2.2692	-2.2692	-2.2692	-2.2692	-2.2692	-2.2692	-2.2692	-2.2692	-2.2692	-2.2692	-2.2692	-2.2692	-2.2692	-2.2692
3.2700	-1.9990	-1.9734	-1.9119	-1.9168	-1.9530	-2.1587	-1.8858	-1.9507	-1.9967	-1.8874	-1.8130	-1.9704	-2.2396	-2.0346	-1.8263	-2.2692	-2.2692	-2.2692	-2.2692	-2.2692	-2.2692	-2.2692	-2.2692	-2.2692	-2.2692	-2.2692	-2.2692	-2.2692	-2.2692	-2.2692	-2.2692	-2.2692	-2.2692	-2.2692	-2.2692	-2.2692	-2.2692	-2.2692	-2.2692	-2.2692	-2.2692	-2.2692	-2.2692	-2.2692	-2.2692	-2.2692	-2.2692	-2.2692	-2.2692
3.2800	-1.9990	-1.9734	-1.9119	-1.9168	-1.9530	-2.1587	-1.8858	-1.9507	-1.9967	-1.8874	-1.8130	-1.9704	-2.2396	-2.0346	-1.8263	-2.2692	-2.2692	-2.2692	-2.2692	-2.2692	-2.2692	-2.2692	-2.2692	-2.2692	-2.2692	-2.2692	-2.2692	-2.2692	-2.2692	-2.2692	-2.2692	-2.2692	-2.2692	-2.2692	-2.2692	-2.2692	-2.2692	-2.2692	-2.2692	-2.2692	-2.2692	-2.2692	-2.2692	-2.2692	-2.2692	-2.2692	-2.2692	-2.2692	-2.2692
3.2900	-1.9990	-1.9734	-1.9119	-1.9168	-1.9530	-2.1587	-1.8858	-1.9507	-1.9967	-1.8874	-1.8130	-1.9704	-2.2396	-2.0346	-1.8263	-2.2692	-2.2692	-2.2692	-2.2692	-2.2692	-2.2692	-2.2692	-2.2692	-2.2692	-2.2692	-2.2692	-2.2692	-2.2692	-2.2692	-2.2692	-2.2692	-2.2692	-2.2692	-2.2692	-2.2692	-2.2692	-2.2692	-2.2692	-2.2692	-2.2692	-2.2692	-2.2692	-2.2692	-2.2692	-2.2692	-2.2692	-2.2692	-2.2692	-2.2692
3.3000	-1.9990	-1.9734	-1.9119	-1.9168	-1.9530	-2.1587	-1.8858	-1.9507	-1.9967	-1.8874	-1.8130	-1.9704	-2.2396	-2.0346	-1.8263	-2.2692	-2.2692	-2.2692	-2.2692	-2.2692	-2.2692	-2.2692	-2.2692	-2.2692	-2.2692	-2.2692	-2.2692	-2.2692	-2.2692	-2.2692	-2.2692	-2.2692	-2.2692	-2.2692	-2.2692	-2.2692	-2.2692	-2.2692	-2.2692	-2.2692	-2.2692	-2.2692	-2.2692	-2.2692	-2.2692	-2.2692	-2.2692	-2.2692	-2.2692
3.3100	-2.1672	-2.1394	-2.0727	-2.0780	-2.1172	-2.3405	-2.0443	-2.1148	-2.1647	-2.0460	-1.9652	-2.1362	-2.4284	-2.2059	-1.9798	-2.4606	-2.4606	-2.4606	-2.4606	-2.4606	-2.4606	-2.4606	-2.4606	-2.4606	-2.4606	-2.4606	-2.4606	-2.4606	-2.4606	-2.4606	-2.4606	-2.4606	-2.4606	-2.4606	-2.4606	-2.4606	-2.4606	-2.4606	-2.4606	-2.4606	-2.4606	-2.4606	-2.4606	-2.4606	-2.4606	-2.4606	-2.4606	-2.4606	-2.4606
3.3200	-2.1672	-2.1394	-2.0727	-2.0780	-2.1172	-2.3405	-2.0443	-2.1148	-2.1647	-2.0460	-1.9652	-2.1362	-2.4284	-2.2059	-1.9798	-2.4606	-2.4606	-2.4606	-2.4606	-2.4606	-2.4606	-2.4606	-2.4606	-2.4606	-2.4606	-2.4606	-2.4606	-2.4606	-2.4606	-2.4606	-2.4606	-2.4606	-2.4606	-2.4606	-2.4606	-2.4606	-2.4606	-2.4606	-2.4606	-2.4606	-2.4606	-2.4606	-2.4606	-2.4606	-2.4606	-2.4606	-2.4606	-2.4606	-2.4606
3.3300	-2.1672	-2.1394	-2.0727	-2.0780	-2.1172	-2.3405	-2.0443	-2.1148	-2.1647	-2.0460	-1.9652	-2.1362	-2.4284	-2.2059	-1.9798	-2.4606	-2.4606	-2.4606	-2.4606	-2.4606	-2.4606	-2.4606	-2.4606	-2.4606	-2.4606	-2.4606	-2.4606	-2.4606	-2.4606	-2.4606	-2.4606	-2.4606	-2.4606	-2.4606	-2.4606	-2.4606	-2.4606	-2.4606	-2.4606	-2.4606	-2.4606	-2.4606	-2.4606	-2.4606	-2.4606	-2.4606	-2.4606	-2.4606	-2.4606
3.3400	-2.1672	-2.1394	-2.0727	-2.0780	-2.1172	-2.3405	-2.0443	-2.1148	-2.1647	-2.0460	-1.9652	-2.1362	-2.4284	-2.2059	-1.9798	-2.4606	-2.4606	-2.4606	-2.4606	-2.4606	-2.4606	-2.4606	-2.4606	-2.4606	-2.4606	-2.4606	-2.4606	-2.4606	-2.4606	-2.4606	-2.4606	-2.4606	-2.4606	-2.4606	-2.4606	-2.4606	-2.4606	-2.4606	-2.4606	-2.4606	-2.4606	-2.4606	-2.4606	-2.4606	-2.4606	-2.4606	-2.4606	-2.4606	-2.4606
3.3500	-2.1672	-2.1394	-2.0727	-2.0780	-2.1172	-2.3405	-2.0443	-2.1148	-2.1647	-2.0460	-1.9652	-2.1362	-2.4284	-2.2059	-1.9798	-2.4606	-2.4606	-2.4606	-2.4606	-2.4606	-2.4606	-2.4606	-2.4606	-2.4606	-2.4606	-2.4606	-2.4606	-2.4606	-2.4606	-2.4606	-2.4606	-2.4606	-2.4606	-2.4606	-2.4606	-2.4606	-2.4606	-2.4606	-2.4606	-2.4606	-2.4606	-2.4606	-2.4606	-2.4606	-2.4606	-2.4606	-2.4606	-2.4606	-2.4606
3.3600	-2.1672	-2.1394	-2.0727	-2.0780	-2.1172	-2.3405	-2.0443	-2.1148	-2.1647	-2.0460	-1.9652	-2.1362	-2.4284	-2.2059	-1.9798	-2.4606	-2.4606	-2.4606	-2.4606	-2.4606	-2.4606	-2.4606	-2.4606	-2.4606	-2.4606	-2.4606	-2.4606	-2.4606	-2.4606	-2.4606	-2.4606	-2.4606	-2.4606	-2.4606	-2.4606	-2.4606	-2.4606	-2.4606	-2.4606	-2.4606	-2.4606	-2.4606	-2.4606	-2.4606	-2.4606	-2.4606	-2.4606	-2.4606	-2.4606
3.3700	-2.1672	-2.1394	-2.0727	-2.0780	-2.1172	-2.3405	-2.0443	-2.1148	-2.1647	-2.0460	-1.9652	-2.1362	-2.4284	-2.2059	-1.9798	-2.4606	-2.4606	-2.4606	-2.4606	-2.4606	-2.4606	-2.4606	-2.4606	-2.4606	-2.4606	-2.4606	-2.4606	-2.4606	-2.4606	-2.4606	-2.4606	-2.4606	-2.4606	-2.4606	-2.4606	-2.4606	-2.4606	-2.4606	-2.4606	-2.4606	-2.4606	-2.4606	-2.4606	-2.4606	-2.4606	-2.4606	-2.4606	-2.4606	-2.4606
3.3800	-2.1672	-2.1394	-2.0727	-2.0780	-2.1172	-2.3405	-2.0443	-2.1148	-2.1647	-2.0460	-1.9652	-2.1362	-2.4284	-2.2059	-1.9798	-2.4606	-2.4606	-2.4606	-2.4606	-2.4606	-2.4606	-2.4606	-2.4606	-2.4606	-2.4606	-2.4606	-2.4606	-2.4606	-2.4606	-2.4606	-2.4606	-2.4606	-2.4606	-2.4606	-2.4606	-2.4606	-2.4606	-2.4606	-2.4606	-2.4606	-2.4606	-2.4606	-2.4606	-2.4606	-2.4606	-2.4606	-2.4606	-2.4606	-2.4606
3.3900	-2.1672	-2.1394	-2.0727	-2.0780	-2.1172	-2.3405	-2.0443	-2.1148	-2.1647	-2.0460	-1.9652	-2.1362	-2.4284	-2.2059	-1.9798	-2.4606	-2.4606	-2.4606	-2.4606	-2.4606	-2.4606	-2.4606	-2.4606	-2.4606	-2.4606	-2.4606	-2.4606	-2.4606	-2.4606	-2.4606	-2.4606	-2.4606	-2.4606	-2.4606	-2.4606	-2.4606	-2.4606	-2.4606	-2.4606	-2.4606	-2.4606	-2.4606	-2.4606	-2.4606	-2.4606	-2.4606	-2.4606	-2.4606	-2.4606
3.4000	-2.1672	-2.1394	-2.0727	-2.0780	-2.1172	-2.3405	-2.0443	-2.1148	-2.1647	-2.0460	-1.9652	-2.1362	-2.4284	-2.2059	-1.9798	-2.4606	-2.4606	-2.4606	-2.4606	-2.4606	-2.4606	-2.4606	-2.4606	-2.4606	-2.4606	-2.4606	-2.4606	-2.4606	-2.4606	-2.4606	-2.4606	-2.4606	-2.4606	-2.4606	-2.4606	-2.4606	-2.4606	-2.4606	-2.4606	-2.4606	-2.4606	-2.4606	-2.4606	-2.4606	-2.4606	-2.4606	-2.4606	-2.4606	-2.4606
3.4100	-2.1672	-2.1394	-2.0727	-2.0780	-2.1172	-2.3405	-2.0443	-2.1148	-2.1647	-2.0460	-1.9652	-2.1362	-2.4284	-2.2059	-1.9798	-2.4606	-2.4606	-2.4606	-2.4606	-2.4606	-2.4606	-2.4606	-2.4606	-2.4606	-2.4606	-2.4606	-2.4606	-2.4606	-2.4606	-2.4606	-2.4606	-2.4606	-2.4606	-2.4606	-2.4606	-2.4606	-2.4606	-2.4606	-2.4606	-2.4606	-2.4606	-2.4606	-2.4606	-2.4606	-2.4606	-2.4606	-2.4606	-2.4606	-2.4606
3.4200	-2.1672	-2.1394	-2.0727	-2.0780	-2.1172	-2.3405	-2.0443	-2.1148	-2.1647	-2.0460	-1.9652	-2.1362	-2.4284	-2.2059	-1.9798	-2.4606	-2.4606	-2.4606	-2.4606	-2.4606	-2.4606	-2.4606	-2.4606	-2.4606	-2.4606	-2.4606	-2.4606	-2.4606	-2.4606	-2.4606	-2.4606	-2.4606	-2.4606	-2.4606	-2.4606	-2.4606	-2.4606	-2.4606	-2.4606	-2.4606	-2.4606	-2.4606	-2.4606	-2.4606	-2.4606	-2.4606	-2.4606	-2.4606	-2.4606
3.4300	-2.1672	-2.1394	-2.0727	-2.0780	-2.1172	-2.3405	-2.0443	-2.1148	-2.1647	-2.0460	-1.9652	-2.1362	-2.4284	-2.2059	-1.9798	-2.4606	-2.4606	-2.4606	-2.4606	-2.4606	-2.4606	-2.4606	-2.4606	-2.4606	-2.4606	-2.4606	-2.4606	-2.4606	-2.4606	-2.4606	-2.4606	-2.4606	-2.4606	-2.4606	-2.4606	-2.4606	-2.4606	-2.4606	-2.4606	-2.4606	-2.4606	-2.4606	-2.4606	-2.4606	-2.4606	-2.4606	-2.4606	-2.4606	-2.4606
3.4400	-2.1672	-2.1394	-2.0727	-2.0780	-2.1172	-2.3405	-2.0443	-2.1148	-2.1647	-2.0460	-1.9652	-2.1362	-2.4284	-2.2059	-1.9798	-2.4606	-2.4606	-2.4606	-2.4606	-2.4606	-2.4606	-2.4606	-2.4606	-2.4606	-2.4606	-2.4606	-2.4606	-2.4606	-2.4606	-2.4606	-2.4606	-2.4606	-2.4606	-2.4606	-2.4606	-2.4606	-2.4606	-2.4606	-2.4606	-2.4606	-2.4606	-2.4606	-2.4606	-2.4606	-2.4606	-2.4606	-2.4606	-2.4606	-2.4606
3.4500	-2.1672	-2.1394	-2.0727	-2.0780	-2.1172	-2.3405	-2.0443	-2.1148	-2.1647	-2.0460	-1.9652	-2.1362	-2.4284	-2.2059	-1.9798	-2.4606	-2.4606	-2.4606	-2.4606	-2.4606	-2.4606	-2.4606	-2.4606	-2.4606	-2.4606	-2.4606	-2.4606	-2.4606	-2.4606	-2.4606	-2.4606	-2.4606	-2.4606	-2.4606	-2.4606	-2.4606	-2.4606	-2.4606	-2.4606	-2.4606	-2.4606	-2.4606	-2.4606	-2.4606	-2.4606	-2.4606	-2.4606	-2.4606	-2.4606
3.4600	-2.1672	-2.1394	-2.0727	-2.0780	-2.1172	-2.3405	-2.0443	-2.1148	-2.1647	-2.0460	-1.9652	-2.1362	-2.4284	-2.2059	-1.9798	-2.4606	-2.4606	-2.4606	-2.4606	-2.4606	-2.4606	-2.4606	-2.4606	-2.4606	-2.4606	-2.4606	-2.4606	-2.4606	-2.4606	-2.4606	-2.4606	-2.4606	-2.4606	-2.4606	-2.4606	-2.4606	-2.4606	-2.4606	-2.4606	-2.4606	-2.4606	-2.4606	-2.4606	-2.4606	-2.4606	-2.4606	-2.4606	-2.4606	-2.4606
3.4700	-2.1672	-2.1394	-2.0727	-2.0780	-2.1172	-2.3405	-2.0443	-2.1148	-2.1647	-2.0460	-1.9652	-2.1362	-2.4284	-2.2059	-1.9798	-2.4606	-2.4606	-2.4606	-2.4606	-2.4606	-2.4606	-2.4606	-2.4606	-2.4606	-2.4606	-2.4606	-2.4606	-2.4606	-2.4606	-2.4606	-2.4606	-2.4606	-2.4606	-2.4606	-2.4606	-2.4606	-2.4606	-2.4606	-2.4606	-2.4606	-2.4606	-2.4606	-2.4606	-2.4606	-2.4606	-2.4606	-2.4606	-2.4606	-2.4606
3.4800	-2.1672	-2.1394	-2.0727	-2.0780	-2.1172	-2.3405	-2.0443	-2.1148	-2.1647	-2.0460	-1.9652	-2.1362	-2.4284	-2.2059	-1.9798	-2.4606	-2.4606	-2.4606	-2.4606	-2.4606	-2.4606	-2.4606	-2.4606	-2.4606	-2.4606	-2.4606	-2.4606	-2.4606	-2.4606	-2.4606	-2.4606	-2.4606	-2.4606	-2.4606	-2.4606	-2.4606	-2.4606	-2.4606	-2.4606	-2.4606	-2.4606	-2.4606	-2.4606	-2.4606	-2.4606	-2.4606	-2.4606	-2.4606	-2.4606
3.4900	-2.1672	-2.1394	-2.0727	-2.0780	-2.1172	-2.3405	-2.0443	-2.1148	-2.1647	-2.0460	-1.9652	-2.1362	-2.4284	-2.2059	-1.9798	-2.4606	-2.4606	-2.4606	-2.4606	-2.4606	-2.4606	-2.4606	-2.4606	-2.4606	-2.4606	-2.4606	-2.4606	-2.4606	-2.4606	-2.4606	-2.4606	-2.4606	-2.4606	-2.4606	-2.4606	-2.4606	-2.4606	-2.4606	-2.4606	-2.4606	-2.4606	-2.4606	-2.4606	-2.4606	-2.4606	-2.4606	-2.4606	-2.4606	-2.4606
3.5000	-2.1672	-2.1394	-2.0727	-2.0780	-2.1172	-2.3405	-2.0443	-2.1148	-2.1647	-2.0460	-1.9652	-2.1362	-2.4284	-2.2059	-1.9798	-2.4606	-2.4606	-2.4606	-2.4606	-2.4606	-2.4606	-2.4606	-2.4606	-2.4606	-2.4606	-2.4606	-2.4606	-2.4606	-2.4606	-2.4606	-2.4606	-2.4606	-2.4606	-2.4606	-2.4606	-2.4606	-2.4606	-2.4606	-2.4606	-2.4606	-2.4606	-2.4606	-2.4606	-2.4606	-2.4606	-2.4606	-2.4606	-2.4606	-2.4606
3.5100	-2.3465	-2.3164	-2.2440	-2.2498	-2.2923	-2.5345	-2.2132	-2.2896	-2.3438	-2.2151	-2.1275	-2.3130	-2.6299	-2.3885	-2.1433	-2.6647	-2.6647	-2.6647	-2.6647	-2.6647	-2.6647	-2.6647	-2.6647	-2.6647	-2.6647	-2.6647	-2.6647	-2.6647	-2.6647	-2.6647	-2.6647	-2.6647	-2.6647	-2.6647	-2.6647	-2.6647	-2.6647	-2.6647	-2.6647	-2.6647	-2.6647	-2.6647	-2.6647	-2.6647	-2.6647	-2.6647	-2.6647	-2.6647	-2.6647
3.5200	-2.3465	-2.3164	-2.2440	-2.2498	-2.2923	-2.5345	-2.2132	-2.2896	-2.3438	-2.2151	-2.1275	-2.3130	-2.6299	-2.3885	-2.1433	-2.6647	-2.6647	-2.6647	-2.6647	-2.6647	-2.6647	-2.6647	-2.6647	-2.6647	-2.6647	-2.6647	-2.6647	-2.6647	-2.6647	-2.6647	-2.6647	-2.6647	-2.6647	-2.6647	-2.6647	-2.6647	-2.6647	-2.6647	-2.6647	-2.6647	-2.6647	-2.6647	-2.6647	-2.6647	-2.6647	-2.6647	-2.6647	-2.6647	-2.6647
3.5300	-2.3465	-2.3164	-2.2440	-2.2498	-2.2923	-2.5345	-2.2132	-2.2896	-2.3438	-2.2151	-2.1275	-2.3130	-2.6299	-2.3885	-2.1433	-2.6647	-2.6647	-2.6647	-2.6647	-2.6647	-2.6647	-2.6647	-2.6647	-2.6647	-2.6647	-2.6647	-2.6647	-2.6647	-2.6647	-2.6647	-2.6647	-2.6647	-2.6647	-2.6647	-2.6647	-2.6647	-2.6647	-2.6647	-2.6647	-2.6647	-2.6647	-2.6647	-2.6647	-2.6647	-2.6647	-2.6647	-2.6647	-2.6647	-2.6647
3.5400	-2.3465	-2.3164	-2.2440	-2.2498	-2.2923	-2.5345	-2.2132	-2.2896	-2.3438	-2.2151	-2.1275	-2.3130	-2.6299	-2.3885	-2.1433	-2.6647	-2.6647	-2.6647	-2.6647	-2.6647	-2.6647	-2.6647	-2.6647	-2.6647	-2.6647	-2.6647	-2.6647	-2.6647	-2.6647	-2.6647	-2.6647	-2.6647	-2.6647	-2.6647	-2.6647	-2.6647	-2.6647	-2.6647	-2.6647	-2.6647	-2.6647	-2.6647	-2.6647	-2.6647	-2.6647	-2.6647	-2.6647	-2.6647	-2.6647
3.5500	-2.3465	-2.3164	-2.2440	-2.2498	-2.2923	-2.5345	-2.2132	-2.2896	-2.3438	-2.2151	-2.1275	-2.3130	-2.6299	-2.3885	-2.1433	-2.6647	-2.6647	-2.6647	-2.6647	-2.6647	-2.6647	-2.6647	-2.6647	-2.6647	-2.6647	-2.6647	-2.6647	-2.6647	-2.6647	-2.6647	-2.6647	-2.6647	-2.6647	-2.6647	-2.6647	-2.6647	-2.6647	-2.6647	-2.6647	-2.6647	-2.6647	-2.6647	-2.6647	-2.6647	-2.6647	-2.6647	-2.6647	-2.6647	-2.6647
3.5600	-2.3465	-2.3164	-2.2440	-2.2498	-2.2923	-2.5345	-2.2132	-2.2896	-2.3438	-2.2151	-2.1275	-2.3130	-2.6299	-2.3885	-2.1433	-2.6647	-2.6647	-2.6647	-2.6647	-2.6647	-2.6647	-2.6647	-2.6647	-2.6647	-2.6647	-2.6647	-2.6647	-2.6647	-2.6647	-2.6647	-2.6647	-2.6647	-2.6647	-2.6647	-2.6647	-2.6647	-2.6647	-2.6647	-2.6647	-2.6647	-2.6647	-2.6647	-2.6647	-2.6647	-2.6647	-2.6647	-2.6647	-2.6647	-2.6647
3.5700	-2.3465	-2.3164	-2.2440	-2.2498	-2.2923	-2.5345	-2.2132	-2.2896	-2.3438	-2.2151	-2.1275	-2.3130	-2.6299	-2.3885	-2.1433	-2.6647	-2.6647	-2.6647	-2.6647	-2.6647	-2.6647	-2.6647	-2.6647	-2.6647	-2.6647	-2.6647	-2.6647	-2.6647	-2.6647	-2.6647	-2.6647	-2.6647	-2.6647	-2.6647	-2.6647	-2.6647	-2.6647	-2.6647	-2.6647	-2.6647	-2.6647	-2.6647	-2.6647	-2.6647	-2.6647	-2.6647	-2.6647	-2.6647	-2.6647
3.5800	-2.3465	-2.3164	-2.2440	-2.2498	-2.2923	-2.5345	-2.2132	-2.2896	-2.3438	-2.2151	-2.1275	-2.3130	-2.6299	-2.3885	-2.1433	-2.6647	-2.6647	-2.6647	-2.6647	-2.6647	-2.6647	-2.6647	-2.6647	-2.6647	-2.6647	-2.6647	-2.6647	-2.6647	-2.6647	-2.6647	-2.6647	-2.6647	-2.6647	-2.6647	-2.6647	-2.6647	-2.6647	-2.6647	-2.6647	-2.6647	-2.6647	-2.6647	-2.6647	-2.6647	-2.6647	-2.6647	-2.6647	-2.6647	-2.6647
3.5900	-2.3465	-2.3164	-2.2440	-2.2498	-2.2923	-2.5345	-2.2132	-2.2896	-2.3438	-2.2151	-2.1275	-2.3130	-2.6299	-2.3885	-2.1433	-2.6647	-2.6647	-2.6647	-2.6647	-2.6647	-2.6647	-2.6647	-2.6647	-2.6647	-2.6647	-2.6647	-2.6647	-2.6647	-2.6647	-2.6647	-2.6647	-2.6647	-2.6647	-2.6647	-2.6647	-2.6647	-2.6647	-2.6647	-2.6647	-2.6647	-2.6647	-2.6647	-2.6647	-2.6647	-2.6647	-2.6647	-2.6647	-2.6647	-2.6647
3.6000	-2.3465	-2.3164	-2.2440	-2.2498	-2.2923	-2.5345	-2.2132	-2.2896	-2.3438	-2.2151	-2.1275	-2.3130	-2.6299	-2.3885	-2.1433	-2.6647	-2.6647	-2.6647	-2.6647	-2.6647	-2.6647	-2.6647	-2.6647	-2.6647	-2.6647	-2.6647	-2.6647	-2.6647	-2.6647	-2.6647	-2.6647	-2.6647	-2.6647	-2.6647	-2.6647	-2.6647	-2.6647	-2.6647	-2.6647	-2.6647	-2.6647	-2.6647	-2.6647	-2.6647	-2.6647	-2.6647	-2.6647	-2.6647	-2.6647
3.6100	-2.3465	-2.3164	-2.2440	-2.2498	-2.2923	-2.5345	-2.2132	-2.2896	-2.3438	-2.2151	-2.1275	-2.3130	-2.6299	-2.3885	-2.1433	-2.6647	-2.6647	-2.6647	-2.6647	-2.6647	-2.6647	-2.6647	-2.6647	-2.6647	-2.6647	-2.6647	-2.6647	-2.6647	-2.6647	-2.6647	-2.6647	-2.6647	-2.6647	-2.6647	-2.6647	-2.6647	-2.6647	-2.6647	-2.6647	-2.6647	-2.6647	-2.6647	-2.6647	-2.6647	-2.6647	-2.6647	-2.6647	-2.6647	-2.6647
3.6200	-2.3465	-2.3164	-2.2440	-2.2498	-2.2923	-2.5345	-2.2132	-2.2896	-2.3438	-2.2151	-2.1275	-2.3130	-2.6299	-2.3885	-2.1433	-2.6647	-2.6647	-2.6647	-2.6647	-2.6647	-2.6647	-2.6647	-2.6647	-2.6647	-2.6647	-2.6647	-2.6647	-2.6647	-2.6647	-2.6647	-2.6647	-2.6647	-2.6647	-2.6647	-2.6647	-2.6647	-2.6647	-2.6647	-2.6647	-2.6647	-2.6647	-2.6647	-2.6647	-2.6647	-2.6647	-2.6647	-2.6647	-2.6647	-2.6647
3.6300	-2.3465	-2.3164	-2.2440	-2.2498	-2.2923	-2.5345	-2.2132	-2.2896	-2.3438	-2.2151	-2.1275	-2.3130	-2.6299	-2.3885	-2.1433	-2.6647	-2.6647	-2.6647	-2.6647	-2.6647	-2.6647	-2.6647	-2.6647	-2.6647	-2.6647	-2.6647	-2.6647	-2.6647	-2.6647	-2.6647	-2.6647	-2.6647	-2.6647	-2.6647	-2.6647	-2.6647	-2.6647	-2.6647	-2.6647	-2.6647	-2.6647	-2.6647	-2.6647	-2.6647	-2.6647	-2.6647	-2.6647	-2.6647	-2.6647
3.6400	-2.3465	-2.3164	-2.2440	-2.2498	-2.2923	-2.5345	-2.2132	-2.2896	-2.3438	-2.2151	-2.1275	-2.3130	-2.6299	-2.3885	-2.1433	-2.6647	-2.6647	-2.6647	-2.6647	-2.6647	-2.6647	-2.6647	-2.6647	-2.6647	-2.6647	-2.6647	-2.6647	-2.6647	-2.6647	-2.6647	-2.6647	-2.6647	-2.6647	-2.6647	-2.6647	-2.6647	-2.6647	-2.6647	-2.6647	-2.6647	-2.6647	-2.6647	-2.6647	-2.6647	-2.6647	-2.6647	-2.6647	-2.6647	-2.6647
3.6500	-2.3465	-2.3164	-2.2440	-2.2498	-2.2923	-2.5345	-2.2132	-2.2896	-2.3438	-2.2151	-2.1275	-2.3130	-2.6299	-2.3885	-2.1433	-2.6647	-2.6647	-2.6647	-2.6647	-2.6647	-2.6647	-2.6647	-2.6647	-2.6647	-2.6647	-2.6647	-2.6647	-2.6647	-2.6647	-2.6647	-2.6647	-2.6647	-2.6647	-2.6647	-2.6647	-2.6647	-2.6647	-2.6647	-2.6647	-2.6647	-2.6647	-2.6647	-2.6647	-2.6647	-2.6647	-2.6647	-2.6647	-2.6647	-2.6647
3.6600	-2.3465	-2.3164	-2.2440	-2.2498	-2.2923	-2.5345	-2.2132	-2.2896	-2.3438	-2.2151	-2.1275	-2.3130	-2.6299	-2.3885	-2.1433	-2.6647	-2.6647	-2.6647	-2.6647	-2.6647	-2.6647	-2.6647	-2.6647	-2.6647	-2.6647	-2.6647	-2.6647	-2.6647	-2.6647	-2.6647	-2.6647	-2.6647	-2.6647	-2.6647	-2.6647	-2.6647	-2.6647	-2.6647	-2.6647	-2.6647	-2.6647	-2.6647	-2.6647	-2.6647	-2.6647	-2.6647	-2.6647	-2.6647	-2.6647
3.6700	-2.3465	-2.3164	-2.2440	-2.2498	-2.2923	-2.5345	-2.2132	-2.2896	-2.3438	-2.2151	-2.1275	-2.3130	-2.6299	-2.3885	-2.1433	-2.6647	-2.6647	-2.6647	-2.6647	-2.6647	-2.6647	-2.6647	-2.6647	-2.6647	-2.6647	-2.6647	-2.6647	-2.6647	-2.6647	-2.6647	-2.6647	-2.6647	-2.6647	-2.6647	-2.6647	-2.6647	-2.6647	-2.6647	-2.6647	-2.6647	-2.6647	-2.6647	-2.6647	-2.6647	-2.6647	-2.6647	-2.6647	-2.6647	-2.6647
3.6800	-2.3465	-2.3164	-2.2440	-2.2498	-2.2923	-2.5345	-2.2132	-2.2896	-2.3438	-2.2151	-2.1275	-2.3130	-2.6299	-2.3885	-2.1433	-2.6647	-2.6647	-2.6647	-2.6647	-2.6647	-2.6647	-2.6647	-2.6647	-2.6647	-2.6647	-2.6647	-2.6647	-2.6647	-2.6647	-2.6647	-2.6647	-2.6647	-2.6647	-2.6647	-2.6647	-2.6647	-2.6647	-2.6647	-2.6647	-2.6647	-2.6647	-2.6647	-2.6647	-2.6647	-2.6647	-2.6647	-2.6647	-2.6647	-2.6647
3.6900	-2.3465	-2.3164	-2.2440	-2.2498	-2.2923	-2.5345	-2.2132	-2.2896	-2.3438	-2.2151	-2.1275	-2.3130	-2.6299	-2.3885	-2.1433	-2.6647	-2.6647	-2.6647	-2.6647	-2.6647	-2.6647	-2.6647	-2.6647	-2.6647	-2.6647	-2.6647	-2.6647	-2.6647	-2.6647	-2.6647	-2.6647	-2.6647	-2.6647	-2.6647	-2.6647	-2.6647	-2.6647	-2.6647	-2.6647	-2.6647	-2.6647	-2.6647	-2.6647	-2.6647	-2.6647	-2.6647	-2.6647	-2.6647	-2.6647
3.7000	-2.3465	-2.3164	-2.2440	-2.2498	-2.2923	-2.5345	-2.2132	-2.2896	-2.3438	-2.2151	-2.1275	-2.3130	-2.6299	-2.3885	-2.1433	-2.6647	-2.6647	-2.6647	-2.6647	-2.6647	-2.6647	-2.6647	-2.6647	-2.6647	-2.6647	-2.6647	-2.6647	-2.6647	-2.6647	-2.6647	-2.6647	-2.6647	-2.6647	-2.6647	-2.6647	-2.6647	-2.6647	-2.6647	-2.6647	-2.6647	-2.6647	-2.6647	-2.6647	-2.6647	-2.6647	-2.6647	-2.6647	-2.6647	-2.6647
3.7100	-2.5268	-2.4943	-2.4162	-2.4225	-2.4683	-2.7295	-2.3829	-2.4654	-2.5238	-2.3851	-2.2907	-2.4907	-2.8325	-2.5722	-2.3076	-2.8699	-2.8699	-2.8699	-2.8699	-2.8699	-2.8699	-2.8699	-2.8699	-2.8699	-2.8699	-2.8699	-2.8699	-2.8699	-2.8699	-2.8699	-2.8699	-2.8699	-2.8699	-2.8699	-2.8699	-2.8699	-2.8699	-2.8699	-2.8699	-2.8699	-2.8699	-2.8699	-2.8699	-2.8699	-2.8699	-2.8699	-2.8699	-2.8699	-2.8699
3.7200	-2.5268	-2.4943	-2.4162	-2.4225	-2.4683	-2.7295	-2.3829	-2.4654	-2.5238	-2.3851	-2.2907	-2.4907	-2.8325	-2.5722	-2.3076	-2.8699	-2.8699	-2.8699	-2.8699	-2.8699	-2.8699	-2.8699	-2.8699	-2.8699	-2.8699	-2.8699	-2.8699	-2.8699	-2.8699	-2.8699	-2.8699	-2.8699	-2.8699	-2.8699	-2.8699	-2.8699	-2.8699	-2.8699	-2.8699	-2.8699	-2.8699	-2.8699	-2.8699	-2.8699	-2.8699	-2.8699	-2.8699	-2.8699	-2.8699
3.7300	-2.5268	-2.4943	-2.4162	-2.4225	-2.4683	-2.7295	-2.3829	-2.4654	-2.5238	-2.3851	-2.2907	-2.4907	-2.8325	-2.5722	-2.3076	-2.8699	-2.8699	-2.8699	-2.8699	-2.8699	-2.8699	-2.8699	-2.8699	-2.8699	-2.8699	-2.8699	-2.8699	-2.8699	-2.8699	-2.8699	-2.8699	-2.8699	-2.8699	-2.8699	-2.8699	-2.8699	-2.8699	-2.8699	-2.8699	-2.8699	-2.8699	-2.8699	-2.8699	-2.8699	-2.8699	-2.8699	-2.8699	-2.8699	-2.8699
3.7400	-2.5268	-2.4943	-2.4162	-2.4225	-2.4683	-2.7295	-2.3829	-2.4654	-2.5238	-2.3851	-2.2907	-2.4907	-2.8325	-2.5722	-2.3076	-2.8699	-2.8699	-2.8699	-2.8699	-2.8699	-2.8699	-2.8699	-2.8699	-2.8699	-2.8699	-2.8699	-2.8699	-2.8699	-2.8699	-2.8699	-2.8699	-2.8699	-2.8699	-2.8699	-2.8699	-2.8699	-2.8699	-2.8699	-2.8699	-2.8699	-2.8699	-2.8699	-2.8699	-2.8699	-2.8699	-2.8699	-2.8699	-2.8699	-2.8699
3.7500	-2.5268	-2.4943	-2.4162	-2.4225	-2.4683	-2.7295	-2.3829	-2.4654	-2.5238	-2.3851	-2.2907	-2.4907	-2.8325	-2.5722	-2.3076	-2.8699	-2.8699	-2.8699	-2.8699	-2.8699	-2.8699	-2.8699	-2.8699	-2.8699	-2.8699	-2.8699	-2.8699	-2.8699	-2.8699	-2.8699	-2.8699	-2.8699	-2.8699	-2.8699	-2.8699	-2.8699	-2.8699	-2.8699	-2.8699	-2.8699	-2.8699	-2.8699	-2.8699	-2.8699	-2.8699	-2.8699	-2.8699	-2.8699	-2.8699
3.7600	-2.5268	-2.4943	-2.4162	-2.4225	-2.4683	-2.7295	-2.3829	-2.4654	-2.5238	-2.3851	-2.2907	-2.4907	-2.8325	-2.5722	-2.3076	-2.8699	-2.8699	-2.8699	-2.8699	-2.8699	-2.8699	-2.8699	-2.8699	-2.8699	-2.8699	-2.8699	-2.8699	-2.8699	-2.8699	-2.8699	-2.8699	-2.8699	-2.8699	-2.8699	-2.8699	-2.8699	-2.8699	-2.8699	-2.8699	-2.8699	-2.8699	-2.8699	-2.8699	-2.8699	-2.8699	-2.8699	-2.8699	-2.8699	-2.8699
3.7700	-2.5268	-2.4943	-2.4162	-2.4225	-2.4683	-2.7295	-2.3829	-2.4654	-2.5238	-2.3851	-2.2907	-2.4907	-2.8325	-2.5722	-2.3076	-2.8699	-2.8699	-2.8699	-2.8699	-2.8699	-2.8699	-2.8699	-2.8699	-2.8699	-2.8699	-2.8699	-2.8699	-2.8699	-2.8699	-2.8699	-2.8699	-2.8699	-2.8699	-2.8699	-2.8699	-2.8699	-2.8699	-2.8699	-2.8699	-2.8699	-2.8699	-2.8699	-2.8699	-2.8699	-2.8699	-2.8699	-2.8699	-2.8699	-2.8699
3.7800	-2.5268	-2.4943	-2.4162	-2.4225	-2.4683	-2.7295	-2.3829	-2.4654	-2.5238	-2.3851	-2.2907	-2.4907	-2.8325	-2.5722	-2.3076	-2.8699	-2.8699	-2.8699	-2.8699	-2.8699	-2.8699	-2.8699	-2.8699	-2.8699	-2.8699	-2.8699	-2.8699	-2.8699	-2.8699	-2.8699	-2.8699	-2.8699	-2.8699	-2.8699	-2.8699	-2.8699	-2.8699	-2.8699	-2.8699	-2.8699	-2.8699	-2.8699	-2.8699	-2.8699	-2.8699	-2.8699	-2.8699	-2.8699	-2.8699
3.7900	-2.5268	-2.4943	-2.4162	-2.4225	-2.4683	-2.7295	-2.3829	-2.4654	-2.5238	-2.3851	-2.2907	-2.4907	-2.8325	-2.5722	-2.3076	-2.8699	-2.8699	-2.8699	-2.8699	-2.8699	-2.8699	-2.8699	-2.8699	-2.8699	-2.8699	-2.8699	-2.8699	-2.8699	-2.8699	-2.8699	-2.8699	-2.8699	-2.8699	-2.8699	-2.8699	-2.8699	-2.8699	-2.8699	-2.8699	-2.8699	-2.8699	-2.8699	-2.8699	-2.8699	-2.8699	-2.8699	-2.8699	-2.8699	-2.8699
3.8000	-2.5268	-2.4943	-2.4162	-2.4225	-2.4683	-2.7295	-2.3829	-2.4654	-2.5238	-2.3851	-2.2907	-2.4907	-2.8325	-2.5722	-2.3076	-2.8699	-2.8699	-2.8699	-2.8699	-2.8699	-2.8699	-2.8699	-2.8699	-2.8699	-2.8699	-2.8699	-2.8699	-2.8699	-2.8699	-2.8699	-2.8699	-2.8699	-2.8699	-2.8699	-2.8699	-2.8699	-2.8699	-2.8699	-2.8699	-2.8699	-2.8699	-2.8699	-2.8699	-2.8699	-2.8699	-2.8699	-2.8699	-2.8699	-2.8699
3.8100	-2.5268	-2.4943	-2.4162	-2.4225	-2.4683	-2.7295	-2.3829	-2.4654	-2.5238	-2.3851	-2.2907	-2.4907	-2.8325	-2.5722	-2.3076	-2.8699	-2.8699	-2.8699	-2.8699	-2.8699	-2.8699	-2.8699	-2.8699	-2.8699	-2.8699	-2.8699	-2.8699	-2.8699	-2.8699	-2.8699	-2.8699	-2.8699	-2.8699	-2.8699	-2.8699	-2.8699	-2.8699	-2.8699	-2.8699	-2.8699	-2.8699	-2.8699	-2.8699	-2.8699	-2.8699	-2.8699	-2.8699	-2.8699	-2.8699
3.8200	-2.5268	-2.4943	-2.4162	-2.4225	-2.4683	-2.7295	-2.3829	-2.4654	-2.5238	-2.3851	-2.2907	-2.4907	-2.8325	-2.5722	-2.3076	-2.8699	-2.8699	-2.8699	-2.8699	-2.8699	-2.8699	-2.8699	-2.8699	-2.8699	-2.8699	-2.8699	-2.8699	-2.8699	-2.8699	-2.8699	-2.8699	-2.8699	-2.8699	-2.8699	-2.8699	-2.8699	-2.8699	-2.8699	-2.8699	-2.8699	-2.8699	-2.8699	-2.8699	-2.8699	-2.8699	-2.8699	-2.8699	-2.8699	-2.8699
3.8300	-2.5268	-2.4943	-2.4162	-2.4225	-2.4683	-2.7295	-2.3829	-2.4654	-2.5238	-2.3851	-2.2907	-2.4907	-2.8325	-2.5722	-2.3076	-2.8699	-2.8699	-2.8699	-2.8699	-2.8699	-2.8699	-2.8699	-2.8699	-2.8699	-2.8699	-2.8699	-2.8699	-2.8699	-2.8699	-2.8699	-2.8699	-2.8699	-2.8699	-2.8699	-2.8699	-2.8699	-2.8699	-2.8699	-2.8699	-2.8699	-2.8699	-2.8699	-2.8699	-2.8699	-2.8699	-2.8699	-2.8699	-2.8699	-2.8699
3.8400	-2.5268	-2.4943	-2.4162	-2.4225	-2.4683	-2.7295	-2.3829	-2.4654	-2.5238	-2.3851	-2.2907	-2.4907	-2.8325	-2.5722	-2.3076	-2.8699	-2.8699	-2.8699	-2.8699	-2.8699	-2.8699	-2.8699	-2.8699	-2.8699	-2.8699	-2.8699	-2.8699	-2.8699	-2.8699	-2.8699	-2.8699	-2.8699	-2.8699	-2.8699	-2.8699	-2.8699	-2.8699	-2.8699	-2.8699	-2.8699	-2.8699	-2.8699	-2.8699	-2.8699	-2.8699	-2.8699	-2.8699	-2.8699	-2.8699
3.8500	-2.5268	-2.4943	-2.4162	-2.4225	-2.4683	-2.7295	-2.3829	-2.4654	-2.5238	-2.3851	-2.2907	-2.4907	-2.8325	-2.5722	-2.3076	-2.8699	-2.8699	-2.8699	-2.8699	-2.8699	-2.8699	-2.8699	-2.8699	-2.8699	-2.8699	-2.8699	-2.8699	-2.8699	-2.8699	-2.8699	-2.8699	-2.8699	-2.8699	-2.8699	-2.8699	-2.8699	-2.8699	-2.8699	-2.8699	-2.8699	-2.8699	-2.8699	-2.8699	-2.8699	-2.8699	-2.8699	-2.8699	-2.8699	-2.8699
3.8600	-2.5268	-2.4943	-2.4162	-2.4225	-2.4683	-2.7295	-2.3829	-2.4654	-2.5238	-2.3851	-2.2907	-2.4907	-2.8325	-2.5722	-2.3076	-2.8699	-2.8699	-2.8699	-2.8699	-2.8699	-2.8699	-2.8699	-2.8699	-2.8699	-2.8699	-2.8699	-2.8699	-2.8699	-2.8699	-2.8699	-2.8699	-2.8699	-2.8699	-2.8699	-2.8699	-2.8699	-2.8699	-2.8699	-2.8699	-2.8699	-2.8699	-2.8699	-2.8699	-2.8699	-2.8699	-2.8699	-2.8699	-2.8699	-2.8699
3.8700	-2.5268	-2.4943	-2.4162	-2.4225	-2.4683	-2.7295	-2.3829	-2.4654	-2.5238	-2.3851	-2.2907	-2.4907	-2.8325	-2.5722	-2.3076	-2.8699	-2.8699	-2.8699	-2.8699	-2.8699	-2.8699	-2.8699	-2.8699	-2.8699	-2.8699	-2.8699	-2.8699	-2.8699	-2.8699	-2.8699	-2.8699	-2.8699	-2.8699	-2.8699	-2.8699	-2.8699	-2.8699	-2.8699	-2.8699	-2.8699	-2.8699	-2.8699	-2.8699	-2.8699	-2.8699	-2.8699	-2.8699	-2.8699	-2.8699
3.8800	-2.5268	-2.4943	-2.4162	-2.4225	-2.4683	-2.7295	-2.3829	-2.4654	-2.5238	-2.3851	-2.2907	-2.4907	-2.8325	-2.5722	-2.3076	-2.8699	-2.8699	-2.8699	-2.8699	-2.8699	-2.8699	-2.8699	-2.8699	-2.8699	-2.8699	-2.8699	-2.8699	-2.8699	-2.8699	-2.8699	-2.8699	-2.8699	-2.8699	-2.8699	-2.8699	-2.8699	-2.8699	-2.8699	-2.8699	-2.8699	-2.8699	-2.8699	-2.8699	-2.8699	-2.8699	-2.8699	-2.8699	-2.8699	-2.8699
3.8900	-2.5268	-2.4943	-2.4162	-2.4225	-2.4683	-2.7295	-2.3829	-2.4654	-2.5238	-2.3851	-2.2907	-2.4907	-2.8325	-2.5722	-2.3076	-2.8699	-2.8699	-2.8699	-2.8699	-2.8699	-2.8699	-2.8699	-2.8699	-2.8699	-2.8699	-2.8699	-2.8699	-2.8699	-2.8699	-2.8699	-2.8699	-2.8699	-2.8699	-2.8699	-2.8699	-2.8699	-2.8699	-2.8699	-2.8699	-2.8699	-2.8699	-2.8699	-2.8699	-2.8699	-2.8699	-2.8699	-2.8699	-2.8699	-2.8699
3.9000	-2.5268	-2.4943	-2.4162	-2.4225	-2.4683	-2.7295	-2.3829	-2.4654	-2.5238	-2.3851	-2.2907	-2.4907	-2.8325	-2.5722	-2.3076	-2.8699	-2.8699	-2.8699	-2.8699	-2.8699	-2.8699	-2.8699	-2.8699	-2.8699	-2.8699	-2.8699	-2.8699	-2.8699	-2.8699	-2.8699	-2.8699	-2.8699	-2.8699	-2.8699	-2.8699	-2.8699	-2.8699	-2.8699	-2.8699	-2.8699	-2.8699	-2.8699	-2.8699	-2.8699	-2.8699	-2.8699	-2.8699	-2.8699	-2.8699
3.9100	-2.7071	-2.6722	-2.5884	-2.5952	-2.6443	-2.9245	-2.5527	-2.6412	-2.7039	-2.5550	-2.4538	-2.6684	-3.0350	-2.7558	-2.4720	-3.0752	-3.0752	-3.0752	-3.0752	-3.0752	-3.0752	-3.0752	-3.0752	-3.0752	-3.0752	-3.0752	-3.0752	-3.0752	-3.0752	-3.0752	-3.0752	-3.0752	-3.0752	-3.0752	-3.0752	-3.0752	-3.0752	-3.0752	-3.0752	-3.0752	-3.0752	-3.0752	-3.0752	-3.0752	-3.0752	-3.0752	-3.0752	-3.0752	-3.0752
3.9200	-2.7071	-2.6722	-2.5884	-2.5952	-2.6443	-2.9245	-2.5527	-2.6412	-2.7039	-2.5550	-2.4538	-2.6684	-3.0350	-2.7558	-2.4720	-3.0752	-3.0752	-3.0752	-3.0752	-3.0752	-3.0752	-3.0752	-3.0752	-3.0752	-3.0752	-3.0752	-3.0752	-3.0752	-3.0752	-3.0752	-3.0752	-3.0752	-3.0752	-3.0752	-3.0752	-3.0752	-3.0752	-3.0752	-3.0752	-3.0752	-3.0752	-3.0752	-3.0752	-3.0752	-3.0752	-3.0752	-3.0752	-3.0752	-3.0752
3.9300	-2.7071	-2.6722	-2.5884	-2.5952	-2.6443	-2.9245	-2.5527	-2.6412	-2.7039	-2.5550	-2.4538	-2.6684	-3.0350	-2.7558	-2.4720	-3.0752	-3.0752	-3.0752	-3.0752	-3.0752	-3.0752	-3.0752	-3.0752	-3.0752	-3.0752	-3.0752	-3.0752	-3.0752	-3.0752	-3.0752	-3.0752	-3.0752	-3.0752	-3.0752	-3.0752	-3.0752	-3.0752	-3.0752	-3.0752	-3.0752	-3.0752	-3.0752	-3.0752	-3.0752	-3.0752	-3.0752	-3.0752	-3.0752	-3.0752
3.9400	-2.7071	-2.6722	-2.5884	-2.5952	-2.6443	-2.9245	-2.5527	-2.6412	-2.7039	-2.5550	-2.4538	-2.6684	-3.0350	-2.7558	-2.4720	-3.0752	-3.0752	-3.0752	-3.0752	-3.0752	-3.0752	-3.0752	-3.0752	-3.0752	-3.0752	-3.0752	-3.0752	-3.0752	-3.0752	-3.0752	-3.0752	-3.0752	-3.0752	-3.0752	-3.0752	-3.0752	-3.0752	-3.0752	-3.0752	-3.0752	-3.0752	-3.0752	-3.0752	-3.0752	-3.0752	-3.0752	-3.0752	-3.0752	-3.0752
3.9500	-2.7071	-2.6722	-2.5884	-2.5952	-2.6443	-2.9245	-2.5527	-2.6412	-2.7039	-2.5550	-2.4538	-2.6684	-3.0350	-2.7558	-2.4720	-3.0752	-3.0752	-3.0752	-3.0752	-3.0752	-3.0752	-3.0752	-3.0752	-3.0752	-3.0752	-3.0752	-3.0752	-3.0752	-3.0752	-3.0752	-3.0752	-3.0752	-3.0752	-3.0752	-3.0752	-3.0752	-3.0752	-3.0752	-3.0752	-3.0752	-3.0752	-3.0752	-3.0752	-3.0752	-3.0752	-3.0752	-3.0752	-3.0752	-3.0752
3.9600	-2.7071	-2.6722	-2.5884	-2.5952	-2.6443	-2.9245	-2.5527	-2.6412	-2.7039	-2.5550	-2.4538	-2.6684	-3.0350	-2.7558	-2.4720	-3.0752	-3.0752	-3.0752	-3.0752	-3.0752	-3.0752	-3.0752	-3.0752	-3.0752	-3.0752	-3.0752	-3.0752	-3.0752	-3.0752	-3.0752	-3.0752	-3.0752	-3.0752	-3.0752	-3.0752	-3.0752	-3.0752	-3.0752	-3.0752	-3.0752	-3.0752	-3.0752	-3.0752	-3.0752	-3.0752	-3.0752	-3.0752	-3.0752	-3.0752
3.9700	-2.7071	-2.6722	-2.5884	-2.5952	-2.6443	-2.9245	-2.5527	-2.6412	-2.7039	-2.5550	-2.4538	-2.6684	-3.0350	-2.7558	-2.4720	-3.0752	-3.0752	-3.0752	-3.0752	-3.0752	-3.0752	-3.0752	-3.0752	-3.0752	-3.0752	-3.0752	-3.0752	-3.0752	-3.0752	-3.0752	-3.0752	-3.0752	-3.0752	-3.0752	-3.0752	-3.0752	-3.0752	-3.0752	-3.0752	-3.0752	-3.0752	-3.0752	-3.0752	-3.0752	-3.0752	-3.0752	-3.0752	-3.0752	-3.0752
3.9800	-2.7071	-2.6722	-2.5884	-2.5952	-2.6443	-2.9245	-2.5527	-2.6412	-2.7039	-2.5550	-2.4538	-2.6684	-3.0350	-2.7558	-2.4720	-3.0752	-3.0752	-3.0752	-3.0752	-3.0752	-3.0752	-3.0752	-3.0752	-3.0752	-3.0752	-3.0752	-3.0752	-3.0752	-3.0752	-3.0752	-3.0752	-3.0752	-3.0752	-3.0752	-3.0752	-3.0752	-3.0752	-3.0752	-3.0752	-3.0752	-3.0752	-3.0752	-3.0752	-3.0752	-3.0752	-3.0752	-3.0752	-3.0752	-3.0752
3.9900	-2.7071	-2.6722	-2.5884	-2.5952	-2.6443	-2.9245	-2.5527	-2.6412	-2.7039	-2.5550	-2.4538	-2.6684	-3.0350	-2.7558	-2.4720	-3.0752	-3.0752	-3.0752	-3.0752	-3.0752	-3.0752	-3.0752	-3.0752	-3.0752	-3.0752	-3.0752	-3.0752	-3.0752	-3.0752	-3.0752	-3.0752	-3.0752	-3.0752	-3.0752	-3.0752	-3.0752	-3.0752	-3.0752	-3.0752	-3.0752	-3.0752	-3.0752	-3.0752	-3.0752	-3.0752	-3.0752	-3.0752	-3.0752	-3.0752
4.0000	-2.7071	-2.6722	-2.5884	-2.5952	-2.6443	-2.9245	-2.5527	-2.6412	-2.7039	-2.5550	-2.4538	-2.6684	-3.0350	-2.7558	-2.4720	-3.0752	-3.0752	-3.0752	-3.0752	-3.0752	-3.0752	-3.0752	-3.0752	-3.0752	-3.0752	-3.0752	-3.0752	-3.0752	-3.0752	-3.0752	-3.0752	-3.0752	-3.0752	-3.0752	-3.0752	-3.0752	-3.0752	-3.0752	-3.0752	-3.0752	-3.0752	-3.0752	-3.0752	-3.0752	-3.0752	-3.0752	-3.0752	-3.0752	-3.0752
4.0100	-2.7071	-2.6722	-2.5884	-2.5952	-2.6443	-2.9245	-2.5527	-2.6412	-2.7039	-2.5550	-2.4538	-2.6684	-3.0350	-2.7558	-2.4720	-3.0752	-3.0752	-3.0752	-3.0752	-3.0752	-3.0752	-3.0752	-3.0752	-3.0752	-3.0752	-3.0752	-3.0752	-3.0752	-3.0752	-3.0752	-3.0752	-3.0752	-3.0752	-3.0752	-3.0752	-3.0752	-3.0752	-3.0752	-3.0752	-3.0752	-3.0752	-3.0752	-3.0752	-3.0752	-3.0752	-3.0752	-3.0752	-3.0752	-3.0752
4.0200	-2.7071	-2.6722	-2.5884	-2.5952	-2.6443	-2.9245	-2.5527	-2.6412	-2.7039	-2.5550	-2.4538	-2.6684	-3.0350	-2.7558	-2.4720	-3.0752	-3.0752	-3.0752	-3.0752	-3.0752	-3.0752	-3.0752	-3.0752	-3.0752	-3.0752	-3.0752	-3.0752	-3.0752	-3.0752	-3.0752	-3.0752	-3.0752	-3.0752	-3.0752	-3.0752	-3.0752	-3.0752	-3.0752	-3.0752	-3.0752	-3.0752	-3.0752	-3.0752	-3.0752	-3.0752	-3.0752	-3.0752	-3.0752	-3.0752
4.0300	-2.7071	-2.6722	-2.5884	-2.5952	-2.6443	-2.9245	-2.5527	-2.6412	-2.7039	-2.5550	-2.4538	-2.6684	-3.0350	-2.7558	-2.4720	-3.0752	-3.0752	-3.0752	-3.0752	-3.0752	-3.0752	-3.0752	-3.0752	-3.0752	-3.0752	-3.0752	-3.0752	-3.0752	-3.0752	-3.0752	-3.0752	-3.0752	-3.0752	-3.0752	-3.0752	-3.0752	-3.0752	-3.0752	-3.0752	-3.0752	-3.0752	-3.0752	-3.0752	-3.0752	-3.0752	-3.0752	-3.0752	-3.0752	-3.0752
4.0400	-2.7071	-2.6722	-2.5884	-2.5952	-2.6443	-2.9245	-2.5527	-2.6412	-2.7039	-2.5550	-2.4538	-2.6684	-3.0350	-2.7558	-2.4720	-3.0752	-3.0752	-3.0752	-3.0752	-3.0752	-3.0752	-3.0752	-3.0752	-3.0752	-3.0752	-3.0752	-3.0752	-3.0752	-3.0752	-3.0752	-3.0752	-3.0752	-3.0752	-3.0752	-3.0752	-3.0752	-3.0752	-3.0752	-3.0752	-3.0752	-3.0752	-3.0752	-3.0752	-3.0752	-3.0752	-3.0752	-3.0752	-3.0752	-3.0752
4.0500	-2.7071	-2.6722	-2.5884	-2.5952	-2.6443	-2.9245	-2.5527	-2.6412	-2.7039	-2.5550	-2.4538	-2.6684	-3.0350	-2.7558	-2.4720	-3.0752	-3.0752	-3.0752	-3.0752	-3.0752	-3.0752	-3.0752	-3.0752	-3.0752	-3.0752	-3.0752	-3.0752	-3.0752	-3.0752	-3.0752	-3.0752	-3.0752	-3.0752	-3.0752	-3.0752	-3.0752	-3.0752	-3.0752	-3.0752	-3.0752	-3.0752	-3.0752	-3.0752	-3.0752	-3.0752	-3.0752	-3.0752	-3.0752	-3.0752
4.0600	-2.7071	-2.6722	-2.5884	-2.5952	-2.6443	-2.9245	-2.5527	-2.6412	-2.7039	-2.5550	-2.4538	-2.6684	-3.0350	-2.7558	-2.4720	-3.0752	-3.0752	-3.0752	-3.0752	-3.0752	-3.0752	-3.0752	-3.0752	-3.0752	-3.0752	-3.0752	-3.0752	-3.0752	-3.0752	-3.0752	-3.0752	-3.0752	-3.0752	-3.0752	-3.0752	-3.0752	-3.0752	-3.0752	-3.0752	-3.0752	-3.0752	-3.0752	-3.0752	-3.0752	-3.0752	-3.0752	-3.0752	-3.0752	-3.0752
4.0700	-2.7071	-2.6722	-2.5884	-2.5952	-2.6443	-2.9245	-2.5527	-2.6412	-2.7039	-2.5550	-2.4538	-2.6684	-3.0350	-2.7558	-2.4720	-3.0752	-3.0752	-3.0752	-3.0752	-3.0752	-3.0752	-3.0752	-3.0752	-3.0752	-3.0752	-3.0752	-3.0752	-3.0752	-3.0752	-3.0752	-3.0752	-3.0752	-3.0752	-3.0752	-3.0752	-3.0752	-3.0752	-3.0752	-3.0752	-3.0752	-3.0752	-3.0752	-3.0752	-3.0752	-3.0752	-3.0752	-3.0752	-3.0752	-3.0752
4.0800	-2.7071	-2.6722	-2.5884	-2.5952	-2.6443	-2.9245	-2.5527	-2.6412	-2.7039	-2.5550	-2.4538	-2.6684	-3.0350	-2.7558	-2.4720	-3.0752	-3.0752	-3.0752	-3.0752	-3.0752	-3.0752	-3.0752	-3.0752	-3.0752	-3.0752	-3.0752	-3.0752	-3.0752	-3.0752	-3.0752	-3.0752	-3.0752	-3.0752	-3.0752	-3.0752	-3.0752	-3.0752	-3.0752	-3.0752	-3.0752	-3.0752	-3.0752	-3.0752	-3.0752	-3.0752	-3.0752	-3.0752	-3.0752	-3.0752
4.0900	-2.7071	-2.6722	-2.5884	-2.5952	-2.6443	-2.9245	-2.5527	-2.6412	-2.7039	-2.5550	-2.4538	-2.6684	-3.0350	-2.7558	-2.4720	-3.0752	-3.0752	-3.0752	-3.0752	-3.0752	-3.0752	-3.0752	-3.0752	-3.0752	-3.0752	-3.0752	-3.0752	-3.0752	-3.0752	-3.0752	-3.0752	-3.0752	-3.0752	-3.0752	-3.0752	-3.0752	-3.0752	-3.0752	-3.0752	-3.0752	-3.0752	-3.0752	-3.0752	-3.0752	-3.0752	-3.0752	-3.0752	-3.0752	-3.0752
4.1000	-2.7071	-2.6722	-2.5884	-2.5952	-2.6443	-2.9245	-2.5527	-2.6412	-2.7039	-2.5550	-2.4538	-2.6684	-3.0350	-2.7558	-2.4720	-3.0752	-3.0752	-3.0752	-3.0752	-3.0752	-3.0752	-3.0752	-3.0752	-3.0752	-3.0752	-3.0752	-3.0752	-3.0752	-3.0752	-3.0752	-3.0752	-3.0752	-3.0752	-3.0752	-3.0752	-3.0752	-3.0752	-3.0752	-3.0752	-3.0752	-3.0752	-3.0752	-3.0752	-3.0752	-3.0752	-3.0752	-3.0752	-3.0752	-3.0752
4.1100	-2.8903	-2.8530	-2.7634	-2.7706	-2.8232	-3.1227	-2.7252	-2.8198	-2.8869	-2.7277	-2.6195	-2.8490	-3.2409	-2.9423	-2.6390	-3.2838	-3.2838	-3.2838	-3.2838	-3.2838	-3.2838	-3.2838	-3.2838	-3.2838	-3.2838	-3.2838	-3.2838	-3.2838	-3.2838	-3.2838	-3.2838	-3.2838	-3.2838	-3.2838	-3.2838	-3.2838	-3.2838	-3.2838	-3.2838	-3.2838	-3.2838	-3.2838	-3.2838	-3.2838	-3.2838	-3.2838	-3.2838	-3.2838	-3.2838
4.1200	-2.8903	-2.8530	-2.7634	-2.7706	-2.8232	-3.1227	-2.7252	-2.8198	-2.8869	-2.7277	-2.6195	-2.8490	-3.2409	-2.9423	-2.6390	-3.2838	-3.2838	-3.2838	-3.2838	-3.2838	-3.2838	-3.2838	-3.2838	-3.2838	-3.2838	-3.2838	-3.2838	-3.2838	-3.2838	-3.2838	-3.2838	-3.2838	-3.2838	-3.2838	-3.2838	-3.2838	-3.2838	-3.2838	-3.2838	-3.2838	-3.2838	-3.2838	-3.2838	-3.2838	-3.2838	-3.2838	-3.2838	-3.2838	-3.2838
4.1300	-2.8903	-2.8530	-2.7634	-2.7706	-2.8232	-3.1227	-2.7252	-2.8198	-2.8869	-2.7277	-2.6195	-2.8490	-3.2409	-2.9423	-2.6390	-3.2838	-3.2838	-3.2838	-3.2838	-3.2838	-3.2838	-3.2838	-3.2838	-3.2838	-3.2838	-3.2838	-3.2838	-3.2838	-3.2838	-3.2838	-3.2838	-3.2838	-3.2838	-3.2838	-3.2838	-3.2838	-3.2838	-3.2838	-3.2838	-3.2838	-3.2838	-3.2838	-3.2838	-3.2838	-3.2838	-3.2838	-3.2838	-3.2838	-3.2838
4.1400	-2.8903	-2.8530	-2.7634	-2.7706	-2.8232	-3.1227	-2.7252	-2.8198	-2.8869	-2.7277	-2.6195	-2.8490	-3.2409	-2.9423	-2.6390	-3.2838	-3.2838	-3.2838	-3.2838	-3.2838	-3.2838	-3.2838	-3.2838	-3.2838	-3.2838	-3.2838	-3.2838	-3.2838	-3.2838	-3.2838	-3.2838	-3.2838	-3.2838	-3.2838	-3.2838	-3.2838	-3.2838	-3.2838	-3.2838	-3.2838	-3.2838	-3.2838	-3.2838	-3.2838	-3.2838	-3.2838	-3.2838	-3.2838	-3.2838
4.1500	-2.8903	-2.8530	-2.7634	-2.7706	-2.8232	-3.1227	-2.7252	-2.8198	-2.8869	-2.7277	-2.6195	-2.8490	-3.2409	-2.9423	-2.6390	-3.2838	-3.2838	-3.2838	-3.2838	-3.2838	-3.2838	-3.2838	-3.2838	-3.2838	-3.2838	-3.2838	-3.2838	-3.2838	-3.2838	-3.2838	-3.2838	-3.2838	-3.2838	-3.2838	-3.2838	-3.2838	-3.2838	-3.2838	-3.2838	-3.2838	-3.2838	-3.2838	-3.2838	-3.2838	-3.2838	-3.2838	-3.2838	-3.2838	-3.2838
4.1600	-2.8903	-2.8530	-2.7634	-2.7706	-2.8232	-3.1227	-2.7252	-2.8198	-2.8869	-2.7277	-2.6195	-2.8490	-3.2409	-2.9423	-2.6390	-3.2838	-3.2838	-3.2838	-3.2838	-3.2838	-3.2838	-3.2838	-3.2838	-3.2838	-3.2838	-3.2838	-3.2838	-3.2838	-3.2838	-3.2838	-3.2838	-3.2838	-3.2838	-3.2838	-3.2838	-3.2838	-3.2838	-3.2838	-3.2838	-3.2838	-3.2838	-3.2838	-3.2838	-3.2838	-3.2838	-3.2838	-3.2838	-3.2838	-3.2838
4.1700	-2.8903	-2.8530	-2.7634	-2.7706	-2.8232	-3.1227	-2.7252	-2.8198	-2.8869	-2.7277	-2.6195	-2.8490	-3.2409	-2.9423	-2.6390	-3.2838	-3.2838	-3.2838	-3.2838	-3.2838	-3.2838	-3.2838	-3.2838	-3.2838	-3.2838	-3.2838	-3.2838	-3.2838	-3.2838	-3.2838	-3.2838	-3.2838	-3.2838	-3.2838	-3.2838	-3.2838	-3.2838	-3.2838	-3.2838	-3.2838	-3.2838	-3.2838	-3.2838	-3.2838	-3.2838	-3.2838	-3.2838	-3.2838	-3.2838
4.1800	-2.8903	-2.8530	-2.7634	-2.7706	-2.8232	-3.1227	-2.7252	-2.8198	-2.8869	-2.7277	-2.6195	-2.8490	-3.2409	-2.9423	-2.6390	-3.2838	-3.2838	-3.2838	-3.2838	-3.2838	-3.2838	-3.2838	-3.2838	-3.2838	-3.2838	-3.2838	-3.2838	-3.2838	-3.2838	-3.2838	-3.2838	-3.2838	-3.2838	-3.2838	-3.2838	-3.2838	-3.2838	-3.2838	-3.2838	-3.2838	-3.2838	-3.2838	-3.2838	-3.2838	-3.2838	-3.2838	-3.2838	-3.2838	-3.2838
4.1900	-2.8903	-2.8530	-2.7634	-2.7706	-2.8232	-3.1227	-2.7252	-2.8198	-2.8869	-2.7277	-2.6195	-2.8490	-3.2409	-2.9423	-2.6390	-3.2838	-3.2838	-3.2838	-3.2838	-3.2838	-3.2838	-3.2838	-3.2838	-3.2838	-3.2838	-3.2838	-3.2838	-3.2838	-3.2838	-3.2838	-3.2838	-3.2838	-3.2838	-3.2838	-3.2838	-3.2838	-3.2838	-3.2838	-3.2838	-3.2838	-3.2838	-3.2838	-3.2838	-3.2838	-3.2838	-3.2838	-3.2838	-3.2838	-3.2838
4.2000	-2.8903	-2.8530	-2.7634	-2.7706	-2.8232	-3.1227	-2.7252	-2.8198	-2.8869	-2.7277	-2.6195	-2.8490	-3.2409	-2.9423	-2.6390	-3.2838	-3.2838	-3.2838	-3.2838	-3.2838	-3.2838	-3.2838	-3.2838	-3.2838	-3.2838	-3.2838	-3.2838	-3.2838	-3.2838	-3.2838	-3.2838	-3.2838	-3.2838	-3.2838	-3.2838	-3.2838	-3.2838	-3.2838	-3.2838	-3.2838	-3.2838	-3.2838	-3.2838	-3.2838	-3.2838	-3.2838	-3.2838	-3.2838	-3.2838
4.2100	-2.8903	-2.8530	-2.7634	-2.7706	-2.8232	-3.1227	-2.7252	-2.8198	-2.8869	-2.7277	-2.6195	-2.8490	-3.2409	-2.9423	-2.6390	-3.2838	-3.2838	-3.2838	-3.2838	-3.2838	-3.2838	-3.2838	-3.2838	-3.2838	-3.2838	-3.2838	-3.2838	-3.2838	-3.2838	-3.2838	-3.2838	-3.2838	-3.2838	-3.2838	-3.2838	-3.2838	-3.2838	-3.2838	-3.2838	-3.2838	-3.2838	-3.2838	-3.2838	-3.2838	-3.2838	-3.2838	-3.2838	-3.2838	-3.2838
4.2200	-2.8903	-2.8530	-2.7634	-2.7706	-2.8232	-3.1227	-2.7252	-2.8198	-2.8869	-2.7277	-2.6195	-2.8490	-3.2409	-2.9423	-2.6390	-3.2838	-3.2838	-3.2838	-3.2838	-3.2838	-3.2838	-3.2838	-3.2838	-3.2838	-3.2838	-3.2838	-3.2838	-3.2838	-3.2838	-3.2838	-3.2838	-3.2838	-3.2838	-3.2838	-3.2838	-3.2838	-3.2838	-3.2838	-3.2838	-3.2838	-3.2838	-3.2838	-3.2838	-3.2838	-3.2838	-3.2838	-3.2838	-3.2838	-3.2838
4.2300	-2.8903	-2.8530	-2.7634	-2.7706	-2.8232	-3.1227	-2.7252	-2.8198	-2.8869	-2.7277	-2.6195	-2.8490	-3.2409	-2.9423	-2.6390	-3.2838	-3.2838	-3.2838	-3.2838	-3.2838	-3.2838	-3.2838	-3.2838	-3.2838	-3.2838	-3.2838	-3.2838	-3.2838	-3.2838	-3.2838	-3.2838	-3.2838	-3.2838	-3.2838	-3.2838	-3.2838	-3.2838	-3.2838	-3.2838	-3.2838	-3.2838	-3.2838	-3.2838	-3.2838	-3.2838	-3.2838	-3.2838	-3.2838	-3.2838
4.2400	-2.8903	-2.8530	-2.7634	-2.7706	-2.8232	-3.1227	-2.7252	-2.8198	-2.8869	-2.7277	-2.6195	-2.8490	-3.2409	-2.9423	-2.6390	-3.2838	-3.2838	-3.2838	-3.2838	-3.2838	-3.2838	-3.2838	-3.2838	-3.2838	-3.2838	-3.2838	-3.2838	-3.2838	-3.2838	-3.2838	-3.2838	-3.2838	-3.2838	-3.2838	-3.2838	-3.2838	-3.2838	-3.2838	-3.2838	-3.2838	-3.2838	-3.2838	-3.2838	-3.2838	-3.2838	-3.2838	-3.2838	-3.2838	-3.2838
4.2500	-2.8903	-2.8530	-2.7634	-2.7706	-2.8232	-3.1227	-2.7252	-2.8198	-2.8869	-2.7277	-2.6195	-2.8490	-3.2409	-2.9423	-2.6390	-3.2838	-3.2838	-3.2838	-3.2838	-3.2838	-3.2838	-3.2838	-3.2838	-3.2838	-3.2838	-3.2838	-3.2838	-3.2838	-3.2838	-3.2838	-3.2838	-3.2838	-3.2838	-3.2838	-3.2838	-3.2838	-3.2838	-3.2838	-3.2838	-3.2838	-3.2838	-3.2838	-3.2838	-3.2838	-3.2838	-3.2838	-3.2838	-3.2838	-3.2838
4.2600	-2.8903	-2.8530	-2.7634	-2.7706	-2.8232	-3.1227	-2.7252	-2.8198	-2.8869	-2.7277	-2.6195	-2.8490	-3.2409	-2.9423	-2.6390	-3.2838	-3.2838	-3.2838	-3.2838	-3.2838	-3.2838	-3.2838	-3.2838	-3.2838	-3.2838	-3.2838	-3.2838	-3.2838	-3.2838	-3.2838	-3.2838	-3.2838	-3.2838	-3.2838	-3.2838	-3.2838	-3.2838	-3.2838	-3.2838	-3.2838	-3.2838	-3.2838	-3.2838	-3.2838	-3.2838	-3.2838	-3.2838	-3.2838	-3.2838
4.2700	-2.8903	-2.8530	-2.7634	-2.7706	-2.8232	-3.1227	-2.7252	-2.8198	-2.8869	-2.7277	-2.6195	-2.8490	-3.2409	-2.9423	-2.6390	-3.2838	-3.2838	-3.2838	-3.2838	-3.2838	-3.2838	-3.2838	-3.2838	-3.2838	-3.2838	-3.2838	-3.2838	-3.2838	-3.2838	-3.2838	-3.2838	-3.2838	-3.2838	-3.2838	-3.2838	-3.2838	-3.2838	-3.2838	-3.2838	-3.2838	-3.2838	-3.2838	-3.2838	-3.2838	-3.2838	-3.2838	-3.2838	-3.2838	-3.2838
4.2800	-2.8903	-2.8530	-2.7634	-2.7706	-2.8232	-3.1227	-2.7252	-2.8198	-2.8869	-2.7277	-2.6195	-2.8490	-3.2409	-2.9423	-2.6390	-3.2838	-3.2838	-3.2838	-3.2838	-3.2838	-3.2838	-3.2838	-3.2838	-3.2838	-3.2838	-3.2838	-3.2838	-3.2838	-3.2838	-3.2838	-3.2838	-3.2838	-3.2838	-3.2838	-3.2838	-3.2838	-3.2838	-3.2838	-3.2838	-3.2838	-3.2838	-3.2838	-3.2838	-3.2838	-3.2838	-3.2838	-3.2838	-3.2838	-3.2838
4.2900	-2.8903	-2.8530	-2.7634	-2.7706	-2.8232	-3.1227	-2.7252	-2.8198	-2.8869	-2.7277	-2.6195	-2.8490	-3.2409	-2.9423	-2.6390	-3.2838	-3.2838	-3.2838	-3.2838	-3.2838	-3.2838	-3.2838	-3.2838	-3.2838	-3.2838	-3.2838	-3.2838	-3.2838	-3.2838	-3.2838	-3.2838	-3.2838	-3.2838	-3.2838	-3.2838	-3.2838	-3.2838	-3.2838	-3.2838	-3.2838	-3.2838	-3.2838	-3.2838	-3.2838	-3.2838	-3.2838	-3.2838	-3.2838	-3.2838
4.3000	-2.8903	-2.8530	-2.7634	-2.7706	-2.8232	-3.1227	-2.7252	-2.8198	-2.8869	-2.7277	-2.6195	-2.8490	-3.2409	-2.9423	-2.6390	-3.2838	-3.2838	-3.2838	-3.2838	-3.2838	-3.2838	-3.2838	-3.2838	-3.2838	-3.2838	-3.2838	-3.2838	-3.2838	-3.2838	-3.2838	-3.2838	-3.2838	-3.2838	-3.2838	-3.2838	-3.2838	-3.2838	-3.2838	-3.2838	-3.2838	-3.2838	-3.2838	-3.2838	-3.2838	-3.2838	-3.2838	-3.2838	-3.2838	-3.2838
4.3100	-3.0754	-3.0357	-2.9403	-2.9479	-3.0039	-3.3230	-2.8996	-3.0003	-3.0717	-2.9022	-2.7870	-3.0314	-3.4490	-3.1309	-2.8078	-3.4946	-3.4946	-3.4946	-3.4946	-3.4946	-3.4946	-3.4946	-3.4946	-3.4946	-3.4946	-3.4946	-3.4946	-3.4946	-3.4946	-3.4946	-3.4946	-3.4946	-3.4946	-3.4946	-3.4946	-3.4946	-3.4946	-3.4946	-3.4946	-3.4946	-3.4946	-3.4946	-3.4946	-3.4946	-3.4946	-3.4946	-3.4946	-3.4946	-3.4946
4.3200	-3.0754	-3.0357	-2.9403	-2.9479	-3.0039	-3.3230	-2.8996	-3.0003	-3.0717	-2.9022	-2.7870	-3.0314	-3.4490	-3.1309	-2.8078	-3.4946	-3.4946	-3.4946	-3.4946	-3.4946	-3.4946	-3.4946	-3.4946	-3.4946	-3.4946	-3.4946	-3.4946	-3.4946	-3.4946	-3.4946	-3.4946	-3.4946	-3.4946	-3.4946	-3.4946	-3.4946	-3.4946	-3.4946	-3.4946	-3.4946	-3.4946	-3.4946	-3.4946	-3.4946	-3.4946	-3.4946	-3.4946	-3.4946	-3.4946
4.3300	-3.0754	-3.0357	-2.9403	-2.9479	-3.0039	-3.3230	-2.8996	-3.0003	-3.0717	-2.9022	-2.7870	-3.0314	-3.4490	-3.1309	-2.8078	-3.4946	-3.4946	-3.4946	-3.4946	-3.4946	-3.4946	-3.4946	-3.4946	-3.4946	-3.4946	-3.4946	-3.4946	-3.4946	-3.4946	-3.4946	-3.4946	-3.4946	-3.4946	-3.4946	-3.4946	-3.4946	-3.4946	-3.4946	-3.4946	-3.4946	-3.4946	-3.4946	-3.4946	-3.4946	-3.4946	-3.4946	-3.4946	-3.4946	-3.4946
4.3400	-3.0754	-3.0357	-2.9403	-2.9479	-3.0039	-3.3230	-2.8996	-3.0003	-3.0717	-2.9022	-2.7870	-3.0314	-3.4490	-3.1309	-2.8078	-3.4946	-3.4946	-3.4946	-3.4946	-3.4946	-3.4946	-3.4946	-3.4946	-3.4946	-3.4946	-3.4946	-3.4946	-3.4946	-3.4946	-3.4946	-3.4946	-3.4946	-3.4946	-3.4946	-3.4946	-3.4946	-3.4946	-3.4946	-3.4946	-3.4946	-3.4946	-3.4946	-3.4946	-3.4946	-3.4946	-3.4946	-3.4946	-3.4946	-3.4946
4.3500	-3.0754	-3.0357	-2.9403	-2.9479	-3.0039	-3.3230	-2.8996	-3.0003	-3.0717	-2.9022	-2.7870	-3.0314	-3.4490	-3.1309	-2.8078	-3.4946	-3.4946	-3.4946	-3.4946	-3.4946	-3.4946	-3.4946	-3.4946	-3.4946	-3.4946	-3.4946	-3.4946	-3.4946	-3.4946	-3.4946	-3.4946	-3.4946	-3.4946	-3.4946	-3.4946	-3.4946	-3.4946	-3.4946	-3.4946	-3.4946	-3.4946	-3.4946	-3.4946	-3.4946	-3.4946	-3.4946	-3.4946	-3.4946	-3.4946
4.3600	-3.0754	-3.0357	-2.9403	-2.9479	-3.0039	-3.3230	-2.8996	-3.0003	-3.0717	-2.9022	-2.7870	-3.0314	-3.4490	-3.1309	-2.8078	-3.4946	-3.4946	-3.4946	-3.4946	-3.4946	-3.4946	-3.4946	-3.4946	-3.4946	-3.4946	-3.4946	-3.4946	-3.4946	-3.4946	-3.4946	-3.4946	-3.4946	-3.4946	-3.4946	-3.4946	-3.4946	-3.4946	-3.4946	-3.4946	-3.4946	-3.4946	-3.4946	-3.4946	-3.4946	-3.4946	-3.4946	-3.4946	-3.4946	-3.4946
4.3700	-3.0754	-3.0357	-2.9403	-2.9479	-3.0039	-3.3230	-2.8996	-3.0003	-3.0717	-2.9022	-2.7870	-3.0314	-3.4490	-3.1309	-2.8078	-3.4946	-3.4946	-3.4946	-3.4946	-3.4946	-3.4946	-3.4946	-3.4946	-3.4946	-3.4946	-3.4946	-3.4946	-3.4946	-3.4946	-3.4946	-3.4946	-3.4946	-3.4946	-3.4946	-3.4946	-3.4946	-3.4946	-3.4946	-3.4946	-3.4946	-3.4946	-3.4946	-3.4946	-3.4946	-3.4946	-3.4946	-3.4946	-3.4946	-3.4946
4.3800	-3.0754	-3.0357	-2.9403	-2.9479	-3.0039	-3.3230	-2.8996	-3.0003	-3.0717	-2.9022	-2.7870	-3.0314	-3.4490	-3.1309	-2.8078	-3.4946	-3.4946	-3.4946	-3.4946	-3.4946	-3.4946	-3.4946	-3.4946	-3.4946	-3.4946	-3.4946	-3.4946	-3.4946	-3.4946	-3.4946	-3.4946	-3.4946	-3.4946	-3.4946	-3.4946	-3.4946	-3.4946	-3.4946	-3.4946	-3.4946	-3.4946	-3.4946	-3.4946	-3.4946	-3.4946	-3.4946	-3.4946	-3.4946	-3.4946
4.3900	-3.0754	-3.0357	-2.9403	-2.9479	-3.0039	-3.3230	-2.8996	-3.0003	-3.0717	-2.9022	-2.7870	-3.0314	-3.4490	-3.1309	-2.8078	-3.4946	-3.4946	-3.4946	-3.4946	-3.4946	-3.4946	-3.4946	-3.4946	-3.4946	-3.4946	-3.4946	-3.4946	-3.4946	-3.4946	-3.4946	-3.4946	-3.4946	-3.4946	-3.4946	-3.4946	-3.4946	-3.4946	-3.4946	-3.4946	-3.4946	-3.4946	-3.4946	-3.4946	-3.4946	-3.4946	-3.4946	-3.4946	-3.4946	-3.4946
4.4000	-3.0754	-3.0357	-2.9403	-2.9479	-3.0039	-3.3230	-2.8996	-3.0003	-3.0717	-2.9022	-2.7870	-3.0314	-3.4490	-3.1309	-2.8078	-3.4946	-3.4946	-3.4946	-3.4946	-3.4946	-3.4946	-3.4946	-3.4946	-3.4946	-3.4946	-3.4946	-3.4946	-3.4946	-3.4946	-3.4946	-3.4946	-3.4946	-3.4946	-3.4946	-3.4946	-3.4946	-3.4946	-3.4946	-3.4946	-3.4946	-3.4946	-3.4946	-3.4946	-3.4946	-3.4946	-3.4946	-3.4946	-3.4946	-3.4946
4.4100	-3.0754	-3.0357	-2.9403	-2.9479	-3.0039	-3.3230	-2.8996	-3.0003	-3.0717	-2.9022	-2.7870	-3.0314	-3.4490	-3.1309	-2.8078	-3.4946	-3.4946	-3.4946	-3.4946	-3.4946	-3.4946	-3.4946	-3.4946	-3.4946	-3.4946	-3.4946	-3.4946	-3.4946	-3.4946	-3.4946	-3.4946	-3.4946	-3.4946	-3.4946	-3.4946	-3.4946	-3.4946	-3.4946	-3.4946	-3.4946	-3.4946	-3.4946	-3.4946	-3.4946	-3.4946	-3.4946	-3.4946	-3.4946	-3.4946
4.4200	-3.0754	-3.0357	-2.9403	-2.9479	-3.0039	-3.3230	-2.8996	-3.0003	-3.0717	-2.9022	-2.7870	-3.0314	-3.4490	-3.1309	-2.8078	-3.4946	-3.4946	-3.4946	-3.4946	-3.4946	-3.4946	-3.4946	-3.4946	-3.4946	-3.4946	-3.4946	-3.4946	-3.4946	-3.4946	-3.4946	-3.4946	-3.4946	-3.4946	-3.4946	-3.4946	-3.4946	-3.4946	-3.4946	-3.4946	-3.4946	-3.4946	-3.4946	-3.4946	-3.4946	-3.4946	-3.4946	-3.4946	-3.4946	-3.4946
4.4300	-3.0754	-3.0357	-2.9403	-2.9479	-3.0039	-3.3230	-2.8996	-3.0003	-3.0717	-2.9022	-2.7870	-3.0314	-3.4490	-3.1309	-2.8078	-3.4946	-3.4946	-3.4946	-3.4946	-3.4946	-3.4946	-3.4946	-3.4946	-3.4946	-3.4946	-3.4946	-3.4946	-3.4946	-3.4946	-3.4946	-3.4946	-3.4946	-3.4946	-3.4946	-3.4946	-3.4946	-3.4946	-3.4946	-3.4946	-3.4946	-3.4946	-3.4946	-3.4946	-3.4946	-3.4946	-3.4946	-3.4946	-3.4946	-3.4946
4.4400	-3.0754	-3.0357	-2.9403	-2.9479	-3.0039	-3.3230	-2.8996	-3.0003	-3.0717	-2.9022	-2.7870	-3.0314	-3.4490	-3.1309	-2.8078	-3.4946	-3.4946	-3.4946	-3.4946	-3.4946	-3.4946	-3.4946	-3.4946	-3.4946	-3.4946	-3.4946	-3.4946	-3.4946	-3.4946	-3.4946	-3.4946	-3.4946	-3.4946	-3.4946	-3.4946	-3.4946	-3.4946	-3.4946	-3.4946	-3.4946	-3.4946	-3.4946	-3.4946	-3.4946	-3.4946	-3.4946	-3.4946	-3.4946	-3.4946
4.4500	-3.0754	-3.0357	-2.9403	-2.9479	-3.0039	-3.3230	-2.8996	-3.0003	-3.0717	-2.9022	-2.7870	-3.0314	-3.4490	-3.1309	-2.8078	-3.4946	-3.4946	-3.4946	-3.4946	-3.4946	-3.4946	-3.4946	-3.4946	-3.4946	-3.4946	-3.4946	-3.4946	-3.4946	-3.4946	-3.4946	-3.4946	-3.4946	-3.4946	-3.4946	-3.4946	-3.4946	-3.4946	-3.4946	-3.4946	-3.4946	-3.4946	-3.4946	-3.4946	-3.4946	-3.4946	-3.4946	-3.4946	-3.4946	-3.4946
4.4600	-3.0754	-3.0357	-2.9403	-2.9479	-3.0039	-3.3230	-2.8996	-3.0003	-3.0717	-2.9022	-2.7870	-3.0314	-3.4490	-3.1309	-2.8078	-3.4946	-3.4946	-3.4946	-3.4946	-3.4946	-3.4946	-3.4946	-3.4946	-3.4946	-3.4946	-3.4946	-3.4946	-3.4946	-3.4946	-3.4946	-3.4946	-3.4946	-3.4946	-3.4946	-3.4946	-3.4946	-3.4946	-3.4946	-3.4946	-3.4946	-3.4946	-3.4946	-3.4946	-3.4946	-3.4946	-3.4946	-3.4946	-3.4946	-3.4946
4.4700	-3.0754	-3.0357	-2.9403	-2.9479	-3.0039	-3.3230	-2.8996	-3.0003	-3.0717	-2.9022	-2.7870	-3.0314	-3.4490	-3.1309	-2.8078	-3.4946	-3.4946	-3.4946	-3.4946	-3.4946	-3.4946	-3.4946	-3.4946	-3.4946	-3.4946	-3.4946	-3.4946	-3.4946	-3.4946	-3.4946	-3.4946	-3.4946	-3.4946	-3.4946	-3.4946	-3.4946	-3.4946	-3.4946	-3.4946	-3.4946	-3.4946	-3.4946	-3.4946	-3.4946	-3.4946	-3.4946	-3.4946	-3.4946	-3.4946
4.4800	-3.0754	-3.0357	-2.9403	-2.9479	-3.0039	-3.3230	-2.8996	-3.0003	-3.0717	-2.9022	-2.7870	-3.0314	-3.4490	-3.1309	-2.8078	-3.4946	-3.4946	-3.4946	-3.4946	-3.4946	-3.4946	-3.4946	-3.4946	-3.4946	-3.4946	-3.4946	-3.4946	-3.4946	-3.4946	-3.4946	-3.4946	-3.4946	-3.4946	-3.4946	-3.4946	-3.4946	-3.4946	-3.4946	-3.4946	-3.4946	-3.4946	-3.4946	-3.4946	-3.4946	-3.4946	-3.4946	-3.4946	-3.4946	-3.4946
4.4900	-3.0754	-3.0357	-2.9403	-2.9479	-3.0039	-3.3230	-2.8996	-3.0003	-3.0717	-2.9022	-2.7870	-3.0314	-3.4490	-3.1309	-2.8078	-3.4946	-3.4946	-3.4946	-3.4946	-3.4946	-3.4946	-3.4946	-3.4946	-3.4946	-3.4946	-3.4946	-3.4946	-3.4946	-3.4946	-3.4946	-3.4946	-3.4946	-3.4946	-3.4946	-3.4946	-3.4946	-3.4946	-3.4946	-3.4946	-3.4946	-3.4946	-3.4946	-3.4946	-3.4946	-3.4946	-3.4946	-3.4946	-3.4946	-3.4946
4.5000	-3.0754	-3.0357	-2.9403	-2.9479	-3.0039	-3.3230	-2.8996	-3.0003	-3.0717	-2.9022	-2.7870	-3.0314	-3.4490	-3.1309	-2.8078	-3.4946	-3.4946	-3.4946	-3.4946	-3.4946	-3.4946	-3.4946	-3.4946	-3.4946	-3.4946	-3.4946	-3.4946	-3.4946	-3.4946	-3.4946	-3.4946	-3.4946	-3.4946	-3.4946	-3.4946	-3.4946	-3.4946	-3.4946	-3.4946	-3.4946	-3.4946	-3.4946	-3.4946	-3.4946	-3.4946	-3.4946	-3.4946	-3.4946	-3.4946
4.5100	-3.2622	-3.2200	-3.1187	-3.1268	-3.1863	-3.5251	-3.0754	-3.1824	-3.2583	-3.0782	-2.9560	-3.2156	-3.6589	-3.3211	-2.9780	-3.7073	-3.7073	-3.7073	-3.7073	-3.7073	-3.7073	-3.7073	-3.7073	-3.7073	-3.7073	-3.7073	-3.7073	-3.7073	-3.7073	-3.7073	-3.7073	-3.7073	-3.7073	-3.7073	-3.7073	-3.7073	-3.7073	-3.7073	-3.7073	-3.7073	-3.7073	-3.7073	-3.7073	-3.7073	-3.7073	-3.7073	-3.7073	-3.7073	-3.7073
4.5200	-3.2622	-3.2200	-3.1187	-3.1268	-3.1863	-3.5251	-3.0754	-3.1824	-3.2583	-3.0782	-2.9560	-3.2156	-3.6589	-3.3211	-2.9780	-3.7073	-3.7073	-3.7073	-3.7073	-3.7073	-3.7073	-3.7073	-3.7073	-3.7073	-3.7073	-3.7073	-3.7073	-3.7073	-3.7073	-3.7073	-3.7073	-3.7073	-3.7073	-3.7073	-3.7073	-3.7073	-3.7073	-3.7073	-3.7073	-3.7073	-3.7073	-3.7073	-3.7073	-3.7073	-3.7073	-3.7073	-3.7073	-3.7073	-3.7073
4.5300	-3.2622	-3.2200	-3.1187	-3.1268	-3.1863	-3.5251	-3.0754	-3.1824	-3.2583	-3.0782	-2.9560	-3.2156	-3.6589	-3.3211	-2.9780	-3.7073	-3.7073	-3.7073	-3.7073	-3.7073	-3.7073	-3.7073	-3.7073	-3.7073	-3.7073	-3.7073	-3.7073	-3.7073	-3.7073	-3.7073	-3.7073	-3.7073	-3.7073	-3.7073	-3.7073	-3.7073	-3.7073	-3.7073	-3.7073	-3.7073	-3.7073	-3.7073	-3.7073	-3.7073	-3.7073	-3.7073	-3.7073	-3.7073	-3.7073
4.5400	-3.2622	-3.2200	-3.1187	-3.1268	-3.1863	-3.5251	-3.0754	-3.1824	-3.2583	-3.0782	-2.9560	-3.2156	-3.6589	-3.3211	-2.9780	-3.7073	-3.7073	-3.7073	-3.7073	-3.7073	-3.7073	-3.7073	-3.7073	-3.7073	-3.7073	-3.7073	-3.7073	-3.7073	-3.7073	-3.7073	-3.7073	-3.7073	-3.7073	-3.7073	-3.7073	-3.7073	-3.7073	-3.7073	-3.7073	-3.7073	-3.7073	-3.7073	-3.7073	-3.7073	-3.7073	-3.7073	-3.7073	-3.7073	-3.7073
4.5500	-3.2622	-3.2200	-3.1187	-3.1268	-3.1863	-3.5251	-3.0754	-3.1824	-3.2583	-3.0782	-2.9560	-3.2156	-3.6589	-3.3211	-2.9780	-3.7073	-3.7073	-3.7073	-3.7073	-3.7073	-3.7073	-3.7073	-3.7073	-3.7073	-3.7073	-3.7073	-3.7073	-3.7073	-3.7073	-3.7073	-3.7073	-3.7073	-3.7073	-3.7073	-3.7073	-3.7073	-3.7073	-3.7073	-3.7073	-3.7073	-3.7073	-3.7073	-3.7073	-3.7073	-3.7073	-3.7073	-3.7073	-3.7073	-3.7073
4.5600	-3.2622	-3.2200	-3.1187	-3.1268	-3.1863	-3.5251	-3.0754	-3.1824	-3.2583	-3.0782	-2.9560	-3.2156	-3.6589	-3.3211	-2.9780	-3.7073	-3.7073	-3.7073	-3.7073	-3.7073	-3.7073	-3.7073	-3.7073	-3.7073	-3.7073	-3.7073	-3.7073	-3.7073	-3.7073	-3.7073	-3.7073	-3.7073	-3.7073	-3.7073	-3.7073	-3.7073	-3.7073	-3.7073	-3.7073	-3.7073	-3.7073	-3.7073	-3.7073	-3.7073	-3.7073	-3.7073	-3.7073	-3.7073	-3.7073
4.5700	-3.2622	-3.2200	-3.1187	-3.1268	-3.1863	-3.5251	-3.0754	-3.1824	-3.2583	-3.0782	-2.9560	-3.2156	-3.6589	-3.3211	-2.9780	-3.7073	-3.7073	-3.7073	-3.7073	-3.7073	-3.7073	-3.7073	-3.7073	-3.7073	-3.7073	-3.7073	-3.7073	-3.7073	-3.7073	-3.7073	-3.7073	-3.7073	-3.7073	-3.7073	-3.7073	-3.7073	-3.7073	-3.7073	-3.7073	-3.7073	-3.7073	-3.7073	-3.7073	-3.7073	-3.7073	-3.7073	-3.7073	-3.7073	-3.7073
4.5800	-3.2622	-3.2200	-3.1187	-3.1268	-3.1863	-3.5251	-3.0754	-3.1824	-3.2583	-3.0782	-2.9560	-3.2156	-3.6589	-3.3211	-2.9780	-3.7073	-3.7073	-3.7073	-3.7073	-3.7073	-3.7073	-3.7073	-3.7073	-3.7073	-3.7073	-3.7073	-3.7073	-3.7073	-3.7073	-3.7073	-3.7073	-3.7073	-3.7073	-3.7073	-3.7073	-3.7073	-3.7073	-3.7073	-3.7073	-3.7073	-3.7073	-3.7073	-3.7073	-3.7073	-3.7073	-3.7073	-3.7073	-3.7073	-3.7073
4.5900	-3.2622	-3.2200	-3.1187	-3.1268	-3.1863	-3.5251	-3.0754	-3.1824	-3.2583	-3.0782	-2.9560	-3.2156	-3.6589	-3.3211	-2.9780	-3.7073	-3.7073	-3.7073	-3.7073	-3.7073	-3.7073	-3.7073	-3.7073	-3.7073	-3.7073	-3.7073	-3.7073	-3.7073	-3.7073	-3.7073	-3.7073	-3.7073	-3.7073	-3.7073	-3.7073	-3.7073	-3.7073	-3.7073	-3.7073	-3.7073	-3.7073	-3.7073	-3.7073	-3.7073	-3.7073	-3.7073	-3.7073	-3.7073	-3.7073
4.6000	-3.2622	-3.2200	-3.1187	-3.1268	-3.1863	-3.5251	-3.0754	-3.1824	-3.2583	-3.0782	-2.9560	-3.2156	-3.6589	-3.3211	-2.9780	-3.7073	-3.7073	-3.7073	-3.7073	-3.7073	-3.7073	-3.7073	-3.7073	-3.7073	-3.7073	-3.7073	-3.7073	-3.7073	-3.7073	-3.7073	-3.7073	-3.7073	-3.7073	-3.7073	-3.7073	-3.7073	-3.7073	-3.7073	-3.7073	-3.7073	-3.7073	-3.7073	-3.7073	-3.7073	-3.7073	-3.7073	-3.7073	-3.7073	-3.7073
4.6100	-3.2622	-3.2200	-3.1187	-3.1268	-3.1863	-3.5251	-3.0754	-3.1824	-3.2583	-3.0782	-2.9560	-3.2156	-3.6589	-3.3211	-2.9780	-3.7073	-3.7073	-3.7073	-3.7073	-3.7073	-3.7073	-3.7073	-3.7073	-3.7073	-3.7073	-3.7073	-3.7073	-3.7073	-3.7073	-3.7073	-3.7073	-3.7073	-3.7073	-3.7073	-3.7073	-3.7073	-3.7073	-3.7073	-3.7073	-3.7073	-3.7073	-3.7073	-3.7073	-3.7073	-3.7073	-3.7073	-3.7073	-3.7073	-3.7073
4.6200	-3.2622	-3.2200	-3.1187	-3.1268	-3.1863	-3.5251	-3.0754	-3.1824	-3.2583	-3.0782	-2.9560	-3.2156	-3.6589	-3.3211	-2.9780	-3.7073	-3.7073	-3.7073	-3.7073	-3.7073	-3.7073	-3.7073	-3.7073	-3.7073	-3.7073	-3.7073	-3.7073	-3.7073	-3.7073	-3.7073	-3.7073	-3.7073	-3.7073	-3.7073	-3.7073	-3.7073	-3.7073	-3.7073	-3.7073	-3.7073	-3.7073	-3.7073	-3.7073	-3.7073	-3.7073	-3.7073	-3.7073	-3.7073	-3.7073
4.6300	-3.2622	-3.2200	-3.1187	-3.1268	-3.1863	-3.5251	-3.0754	-3.1824	-3.2583	-3.0782	-2.9560	-3.2156	-3.6589	-3.3211	-2.9780	-3.7073	-3.7073	-3.7073	-3.7073	-3.7073	-3.7073	-3.7073	-3.7073	-3.7073	-3.7073	-3.7073	-3.7073	-3.7073	-3.7073	-3.7073	-3.7073	-3.7073	-3.7073	-3.7073	-3.7073	-3.7073	-3.7073	-3.7073	-3.7073	-3.7073	-3.7073	-3.7073	-3.7073	-3.7073	-3.7073	-3.7073	-3.7073	-3.7073	-3.7073
4.6400	-3.2622	-3.2200	-3.1187	-3.1268	-3.1863	-3.5251	-3.0754	-3.1824	-3.2583	-3.0782	-2.9560	-3.2156	-3.6589	-3.3211	-2.9780	-3.7073	-3.7073	-3.7073	-3.7073	-3.7073	-3.7073	-3.7073	-3.7073	-3.7073	-3.7073	-3.7073	-3.7073	-3.7073	-3.7073	-3.7073	-3.7073	-3.7073	-3.7073	-3.7073	-3.7073	-3.7073	-3.7073	-3.7073	-3.7073	-3.7073	-3.7073	-3.7073	-3.7073	-3.7073	-3.7073	-3.7073	-3.7073	-3.7073	-3.7073
4.6500	-3.2622	-3.2200	-3.1187	-3.1268	-3.1863	-3.5251	-3.0754	-3.1824	-3.2583	-3.0782	-2.9560	-3.2156	-3.6589	-3.3211	-2.9780	-3.7073	-3.7073	-3.7073	-3.7073	-3.7073	-3.7073	-3.7073	-3.7073	-3.7073	-3.7073	-3.7073	-3.7073	-3.7073	-3.7073	-3.7073	-3.7073	-3.7073	-3.7073	-3.7073	-3.7073	-3.7073	-3.7073	-3.7073	-3.7073	-3.7073	-3.7073	-3.7073	-3.7073	-3.7073	-3.7073	-3.7073	-3.7073	-3.7073	-3.7073
4.6600	-3.2622	-3.2200	-3.1187	-3.1268	-3.1863	-3.5251	-3.0754	-3.1824	-3.2583	-3.0782	-2.9560	-3.2156	-3.6589	-3.3211	-2.9780	-3.7073	-3.7073	-3.7073	-3.7073	-3.7073	-3.7073	-3.7073	-3.7073	-3.7073	-3.7073	-3.7073	-3.7073	-3.7073	-3.7073	-3.7073	-3.7073	-3.7073	-3.7073	-3.7073	-3.7073	-3.7073	-3.7073	-3.7073	-3.7073	-3.7073	-3.7073	-3.7073	-3.7073	-3.7073	-3.7073	-3.7073	-3.7073	-3.7073	-3.7073
4.6700	-3.2622	-3.2200	-3.1187	-3.1268	-3.1863	-3.5251	-3.0754	-3.1824	-3.2583	-3.0782	-2.9560	-3.2156	-3.6589	-3.3211	-2.9780	-3.7073	-3.7073	-3.7073	-3.7073	-3.7073	-3.7073	-3.7073	-3.7073	-3.7073	-3.7073	-3.7073	-3.7073	-3.7073	-3.7073	-3.7073	-3.7073	-3.7073	-3.7073	-3.7073	-3.7073	-3.7073	-3.7073	-3.7073	-3.7073	-3.7073	-3.7073	-3.7073	-3.7073	-3.7073	-3.7073	-3.7073	-3.7073	-3.7073	-3.7073
4.6800	-3.2622	-3.2200	-3.1187	-3.1268	-3.1863	-3.5251	-3.0754	-3.1824	-3.2583	-3.0782	-2.9560	-3.2156	-3.6589	-3.3211	-2.9780	-3.7073	-3.7073	-3.7073	-3.7073	-3.7073	-3.7073	-3.7073	-3.7073	-3.7073	-3.7073	-3.7073	-3.7073	-3.7073	-3.7073	-3.7073	-3.7073	-3.7073	-3.7073	-3.7073	-3.7073	-3.7073	-3.7073	-3.7073	-3.7073	-3.7073	-3.7073	-3.7073	-3.7073	-3.7073	-3.7073	-3.7073	-3.7073	-3.7073	-3.7073
4.6900	-3.2622	-3.2200	-3.1187	-3.1268	-3.1863	-3.5251	-3.0754	-3.1824	-3.2583	-3.0782	-2.9560	-3.2156	-3.6589	-3.3211	-2.9780	-3.7073	-3.7073	-3.7073	-3.7073	-3.7073	-3.7073	-3.7073	-3.7073	-3.7073	-3.7073	-3.7073	-3.7073	-3.7073	-3.7073	-3.7073	-3.7073	-3.7073	-3.7073	-3.7073	-3.7073	-3.7073	-3.7073	-3.7073	-3.7073	-3.7073	-3.7073	-3.7073	-3.7073	-3.7073	-3.7073	-3.7073	-3.7073	-3.7073	-3.7073
4.7000	-3.2622	-3.2200	-3.1187	-3.1268	-3.1863	-3.5251	-3.0754	-3.1824	-3.2583	-3.0782	-2.9560	-3.2156	-3.6589	-3.3211	-2.9780	-3.7073	-3.7073	-3.7073	-3.7073	-3.7073	-3.7073	-3.7073	-3.7073	-3.7073	-3.7073	-3.7073	-3.7073	-3.7073	-3.7073	-3.7073	-3.7073	-3.7073	-3.7073	-3.7073	-3.7073	-3.7073	-3.7073	-3.7073	-3.7073	-3.7073	-3.7073	-3.7073	-3.7073	-3.7073	-3.7073	-3.7073	-3.7073	-3.7073	-3.7073
4.7100	-3.4506	-3.4059	-3.2987	-3.3073	-3.3702	-3.7290	-3.2529	-3.3662	-3.4465	-3.2558	-3.1264	-3.4013	-3.8708	-3.5131	-3.1498	-3.9220	-3.9220	-3.9220	-3.9220	-3.9220	-3.9220	-3.9220	-3.9220	-3.9220	-3.9220	-3.9220	-3.9220	-3.9220	-3.9220	-3.9220	-3.9220	-3.9220	-3.9220	-3.9220	-3.9220	-3.9220	-3.9220	-3.9220	-3.9220	-3.9220	-3.9220	-3.9220	-3.9220	-3.9220	-3.9220	-3.9220	-3.9220	-3.9220	-3.9220
4.7200	-3.4506	-3.4059	-3.2987	-3.3073	-3.3702	-3.7290	-3.2529	-3.3662	-3.4465	-3.2558	-3.1264	-3.4013	-3.8708	-3.5131	-3.1498	-3.9220	-3.9220	-3.9220	-3.9220	-3.9220	-3.9220	-3.9220	-3.9220	-3.9220	-3.9220	-3.9220	-3.9220	-3.9220	-3.9220	-3.9220	-3.9220	-3.9220	-3.9220	-3.9220	-3.9220	-3.9220	-3.9220	-3.9220	-3.9220	-3.9220	-3.9220	-3.9220	-3.9220	-3.9220	-3.9220	-3.9220	-3.9220	-3.9220	-3.9220
4.7300	-3.4506	-3.4059	-3.2987	-3.3073	-3.3702	-3.7290	-3.2529	-3.3662	-3.4465	-3.2558	-3.1264	-3.4013	-3.8708	-3.5131	-3.1498	-3.9220	-3.9220	-3.9220	-3.9220	-3.9220	-3.9220	-3.9220	-3.9220	-3.9220	-3.9220	-3.9220	-3.9220	-3.9220	-3.9220	-3.9220	-3.9220	-3.9220	-3.9220	-3.9220	-3.9220	-3.9220	-3.9220	-3.9220	-3.9220	-3.9220	-3.9220	-3.9220	-3.9220	-3.9220	-3.9220	-3.9220	-3.9220	-3.9220	-3.9220
4.7400	-3.4506	-3.4059	-3.2987	-3.3073	-3.3702	-3.7290	-3.2529	-3.3662	-3.4465	-3.2558	-3.1264	-3.4013	-3.8708	-3.5131	-3.1498	-3.9220	-3.9220	-3.9220	-3.9220	-3.9220	-3.9220	-3.9220	-3.9220	-3.9220	-3.9220	-3.9220	-3.9220	-3.9220	-3.9220	-3.9220	-3.9220	-3.9220	-3.9220	-3.9220	-3.9220	-3.9220	-3.9220	-3.9220	-3.9220	-3.9220	-3.9220	-3.9220	-3.9220	-3.9220	-3.9220	-3.9220	-3.9220	-3.9220	-3.9220
4.7500	-3.4506	-3.4059	-3.2987	-3.3073	-3.3702	-3.7290	-3.2529	-3.3662	-3.4465	-3.2558	-3.1264	-3.4013	-3.8708	-3.5131	-3.1498	-3.9220	-3.9220	-3.9220	-3.9220	-3.9220	-3.9220	-3.9220	-3.9220	-3.9220	-3.9220	-3.9220	-3.9220	-3.9220	-3.9220	-3.9220	-3.9220	-3.9220	-3.9220	-3.9220	-3.9220	-3.9220	-3.9220	-3.9220	-3.9220	-3.9220	-3.9220	-3.9220	-3.9220	-3.9220	-3.9220	-3.9220	-3.9220	-3.9220	-3.9220
4.7600	-3.4506	-3.4059	-3.2987	-3.3073	-3.3702	-3.7290	-3.2529	-3.3662	-3.4465	-3.2558	-3.1264	-3.4013	-3.8708	-3.5131	-3.1498	-3.9220	-3.9220	-3.9220	-3.9220	-3.9220	-3.9220	-3.9220	-3.9220	-3.9220	-3.9220	-3.9220	-3.9220	-3.9220	-3.9220	-3.9220	-3.9220	-3.9220	-3.9220	-3.9220	-3.9220	-3.9220	-3.9220	-3.9220	-3.9220	-3.9220	-3.9220	-3.9220	-3.9220	-3.9220	-3.9220	-3.9220	-3.9220	-3.9220	-3.9220
4.7700	-3.4506	-3.4059	-3.2987	-3.3073	-3.3702	-3.7290	-3.2529	-3.3662	-3.4465	-3.2558	-3.1264	-3.4013	-3.8708	-3.5131	-3.1498	-3.9220	-3.9220	-3.9220	-3.9220	-3.9220	-3.9220	-3.9220	-3.9220	-3.9220	-3.9220	-3.9220	-3.9220	-3.9220	-3.9220	-3.9220	-3.9220	-3.9220	-3.9220	-3.9220	-3.9220	-3.9220	-3.9220	-3.9220	-3.9220	-3.9220	-3.9220	-3.9220	-3.9220	-3.9220	-3.9220	-3.9220	-3.9220	-3.9220	-3.9220
4.7800	-3.4506	-3.4059	-3.2987	-3.3073	-3.3702	-3.7290	-3.2529	-3.3662	-3.4465	-3.2558	-3.1264	-3.4013	-3.8708	-3.5131	-3.1498	-3.9220	-3.9220	-3.9220	-3.9220	-3.9220	-3.9220	-3.9220	-3.9220	-3.9220	-3.9220	-3.9220	-3.9220	-3.9220	-3.9220	-3.9220	-3.9220	-3.9220	-3.9220	-3.9220	-3.9220	-3.9220	-3.9220	-3.9220	-3.9220	-3.9220	-3.9220	-3.9220	-3.9220	-3.9220	-3.9220	-3.9220	-3.9220	-3.9220	-3.9220
4.7900	-3.4506	-3.4059	-3.2987	-3.3073	-3.3702	-3.7290	-3.2529	-3.3662	-3.4465	-3.2558	-3.1264	-3.4013	-3.8708	-3.5131	-3.1498	-3.9220	-3.9220	-3.9220	-3.9220	-3.9220	-3.9220	-3.9220	-3.9220	-3.9220	-3.9220	-3.9220	-3.9220	-3.9220	-3.9220	-3.9220	-3.9220	-3.9220	-3.9220	-3.9220	-3.9220	-3.9220	-3.9220	-3.9220	-3.9220	-3.9220	-3.9220	-3.9220	-3.9220	-3.9220	-3.9220	-3.9220	-3.9220	-3.9220	-3.9220
4.8000	-3.4506	-3.4059	-3.2987	-3.3073	-3.3702	-3.7290	-3.2529	-3.3662	-3.4465	-3.2558	-3.1264	-3.4013	-3.8708	-3.5131	-3.1498	-3.9220	-3.9220	-3.9220	-3.9220	-3.9220	-3.9220	-3.9220	-3.9220	-3.9220	-3.9220	-3.9220	-3.9220	-3.9220	-3.9220	-3.9220	-3.9220	-3.9220	-3.9220	-3.9220	-3.9220	-3.9220	-3.9220	-3.9220	-3.9220	-3.9220	-3.9220	-3.9220	-3.9220	-3.9220	-3.9220	-3.9220	-3.9220	-3.9220	-3.9220
4.8100	-3.4506	-3.4059	-3.2987	-3.3073	-3.3702	-3.7290	-3.2529	-3.3662	-3.4465	-3.2558	-3.1264	-3.4013	-3.8708	-3.5131	-3.1498	-3.9220	-3.9220	-3.9220	-3.9220	-3.9220	-3.9220	-3.9220	-3.9220	-3.9220	-3.9220	-3.9220	-3.9220	-3.9220	-3.9220	-3.9220	-3.9220	-3.9220	-3.9220	-3.9220	-3.9220	-3.9220	-3.9220	-3.9220	-3.9220	-3.9220	-3.9220	-3.9220	-3.9220	-3.9220	-3.9220	-3.9220	-3.9220	-3.9220	-3.9220
4.8200	-3.4506	-3.4059	-3.2987	-3.3073	-3.3702	-3.7290	-3.2529	-3.3662	-3.4465	-3.2558	-3.1264	-3.4013	-3.8708	-3.5131	-3.1498	-3.9220	-3.9220	-3.9220	-3.9220	-3.9220	-3.9220	-3.9220	-3.9220	-3.9220	-3.9220	-3.9220	-3.9220	-3.9220	-3.9220	-3.9220	-3.9220	-3.9220	-3.9220	-3.9220	-3.9220	-3.9220	-3.9220	-3.9220	-3.9220	-3.9220	-3.9220	-3.9220	-3.9220	-3.9220	-3.9220	-3.9220	-3.9220	-3.9220	-3.9220
4.8300	-3.4506	-3.4059	-3.2987	-3.3073	-3.3702	-3.7290	-3.2529	-3.3662	-3.4465	-3.2558	-3.1264	-3.4013	-3.8708	-3.5131	-3.1498	-3.9220	-3.9220	-3.9220	-3.9220	-3.9220	-3.9220	-3.9220	-3.9220	-3.9220	-3.9220	-3.9220	-3.9220	-3.9220	-3.9220	-3.9220	-3.9220	-3.9220	-3.9220	-3.9220	-3.9220	-3.9220	-3.9220	-3.9220	-3.9220	-3.9220	-3.9220	-3.9220	-3.9220	-3.9220	-3.9220	-3.9220	-3.9220	-3.9220	-3.9220
4.8400	-3.4506	-3.4059	-3.2987	-3.3073	-3.3702	-3.7290	-3.2529	-3.3662	-3.4465	-3.2558	-3.1264	-3.4013	-3.8708	-3.5131	-3.1498	-3.9220	-3.9220	-3.9220	-3.9220	-3.9220	-3.9220	-3.9220	-3.9220	-3.9220	-3.9220	-3.9220	-3.9220	-3.9220	-3.9220	-3.9220	-3.9220	-3.9220	-3.9220	-3.9220	-3.9220	-3.9220	-3.9220	-3.9220	-3.9220	-3.9220	-3.9220	-3.9220	-3.9220	-3.9220	-3.9220	-3.9220	-3.9220	-3.9220	-3.9220
4.8500	-3.4506	-3.4059	-3.2987	-3.3073	-3.3702	-3.7290	-3.2529	-3.3662	-3.4465	-3.2558	-3.1264	-3.4013	-3.8708	-3.5131	-3.1498	-3.9220	-3.9220	-3.9220	-3.9220	-3.9220	-3.9220	-3.9220	-3.9220	-3.9220	-3.9220	-3.9220	-3.9220	-3.9220	-3.9220	-3.9220	-3.9220	-3.9220	-3.9220	-3.9220	-3.9220	-3.9220	-3.9220	-3.9220	-3.9220	-3.9220	-3.9220	-3.9220	-3.9220	-3.9220	-3.9220	-3.9220	-3.9220	-3.9220	-3.9220
4.8600	-3.4506	-3.4059	-3.2987	-3.3073	-3.3702	-3.7290	-3.2529	-3.3662	-3.4465	-3.2558	-3.1264	-3.4013	-3.8708	-3.5131	-3.1498	-3.9220	-3.9220	-3.9220	-3.9220	-3.9220	-3.9220	-3.9220	-3.9220	-3.9220	-3.9220	-3.9220	-3.9220	-3.9220	-3.9220	-3.9220	-3.9220	-3.9220	-3.9220	-3.9220	-3.9220	-3.9220	-3.9220	-3.9220	-3.9220	-3.9220	-3.9220	-3.9220	-3.9220	-3.9220	-3.9220	-3.9220	-3.9220	-3.9220	-3.9220
4.8700	-3.4506	-3.4059	-3.2987	-3.3073	-3.3702	-3.7290	-3.2529	-3.3662	-3.4465	-3.2558	-3.1264	-3.4013	-3.8708	-3.5131	-3.1498	-3.9220	-3.9220	-3.9220	-3.9220	-3.9220	-3.9220	-3.9220	-3.9220	-3.9220	-3.9220	-3.9220	-3.9220	-3.9220	-3.9220	-3.9220	-3.9220	-3.9220	-3.9220	-3.9220	-3.9220	-3.9220	-3.9220	-3.9220	-3.9220	-3.9220	-3.9220	-3.9220	-3.9220	-3.9220	-3.9220	-3.9220	-3.9220	-3.9220	-3.9220
4.8800	-3.4506	-3.4059	-3.2987	-3.3073	-3.3702	-3.7290	-3.2529	-3.3662	-3.4465	-3.2558	-3.1264	-3.4013	-3.8708	-3.5131	-3.1498	-3.9220	-3.9220	-3.9220	-3.9220	-3.9220	-3.9220	-3.9220	-3.9220	-3.9220	-3.9220	-3.9220	-3.9220	-3.9220	-3.9220	-3.9220	-3.9220	-3.9220	-3.9220	-3.9220	-3.9220	-3.9220	-3.9220	-3.9220	-3.9220	-3.9220	-3.9220	-3.9220	-3.9220	-3.9220	-3.9220	-3.9220	-3.9220	-3.9220	-3.9220
4.8900	-3.4506	-3.4059	-3.2987	-3.3073	-3.3702	-3.7290	-3.2529	-3.3662	-3.4465	-3.2558	-3.1264	-3.4013	-3.8708	-3.5131	-3.1498	-3.9220	-3.9220	-3.9220	-3.9220	-3.9220	-3.9220	-3.9220	-3.9220	-3.9220	-3.9220	-3.9220	-3.9220	-3.9220	-3.9220	-3.9220	-3.9220	-3.9220	-3.9220	-3.9220	-3.9220	-3.9220	-3.9220	-3.9220	-3.9220	-3.9220	-3.9220	-3.9220	-3.9220	-3.9220	-3.9220	-3.9220	-3.9220	-3.9220	-3.9220
4.9000	-3.4506	-3.4059	-3.2987	-3.3073	-3.3702	-3.7290	-3.2529	-3.3662	-3.4465	-3.2558	-3.1264	-3.4013	-3.8708	-3.5131	-3.1498	-3.9220	-3.9220	-3.9220	-3.9220	-3.9220	-3.9220	-3.9220	-3.9220	-3.9220	-3.9220	-3.9220	-3.9220	-3.9220	-3.9220	-3.9220	-3.9220	-3.9220	-3.9220	-3.9220	-3.9220	-3.9220	-3.9220	-3.9220	-3.9220	-3.9220	-3.9220	-3.9220	-3.9220	-3.9220	-3.9220	-3.9220	-3.9220	-3.9220	-3.9220
4.9100	-3.6407	-3.5935	-3.4802	-3.4894	-3.5558	-3.9347	-3.4318	-3.5515	-3.6364	-3.4350	-3.2984	-3.5887	-4.0845	-3.7067	-3.3230	-4.1386	-4.1386	-4.1386	-4.1386	-4.1386	-4.1386	-4.1386	-4.1386	-4.1386	-4.1386	-4.1386	-4.1386	-4.1386	-4.1386	-4.1386	-4.1386	-4.1386	-4.1386	-4.1386	-4.1386	-4.1386	-4.1386	-4.1386	-4.1386	-4.1386	-4.1386	-4.1386	-4.1386	-4.1386	-4.1386	-4.1386	-4.1386	-4.1386	-4.1386
4.9200	-3.6407	-3.5935	-3.4802	-3.4894	-3.5558	-3.9347	-3.4318	-3.5515	-3.6364	-3.4350	-3.2984	-3.5887	-4.0845	-3.7067	-3.3230	-4.1386	-4.1386	-4.1386	-4.1386	-4.1386	-4.1386	-4.1386	-4.1386	-4.1386	-4.1386	-4.1386	-4.1386	-4.1386	-4.1386	-4.1386	-4.1386	-4.1386	-4.1386	-4.1386	-4.1386	-4.1386	-4.1386	-4.1386	-4.1386	-4.1386	-4.1386	-4.1386	-4.1386	-4.1386	-4.1386	-4.1386	-4.1386	-4.1386	-4.1386
4.9300	-3.6407	-3.5935	-3.4802	-3.4894	-3.5558	-3.9347	-3.4318	-3.5515	-3.6364	-3.4350	-3.2984	-3.5887	-4.0845	-3.7067	-3.3230	-4.1386	-4.1386	-4.1386	-4.1386	-4.1386	-4.1386	-4.1386	-4.1386	-4.1386	-4.1386	-4.1386	-4.1386	-4.1386	-4.1386	-4.1386	-4.1386	-4.1386	-4.1386	-4.1386	-4.1386	-4.1386	-4.1386	-4.1386	-4.1386	-4.1386	-4.1386	-4.1386	-4.1386	-4.1386	-4.1386	-4.1386	-4.1386	-4.1386	-4.1386
4.9400	-3.6407	-3.5935	-3.4802	-3.4894	-3.5558	-3.9347	-3.4318	-3.5515	-3.6364	-3.4350	-3.2984	-3.5887	-4.0845	-3.7067	-3.3230	-4.1386	-4.1386	-4.1386	-4.1386	-4.1386	-4.1386	-4.1386	-4.1386	-4.1386	-4.1386	-4.1386	-4.1386	-4.1386	-4.1386	-4.1386	-4.1386	-4.1386	-4.1386	-4.1386	-4.1386	-4.1386	-4.1386	-4.1386	-4.1386	-4.1386	-4.1386	-4.1386	-4.1386	-4.1386	-4.1386	-4.1386	-4.1386	-4.1386	-4.1386
4.9500	-3.6407	-3.5935	-3.4802	-3.4894	-3.5558	-3.9347	-3.4318	-3.5515	-3.6364	-3.4350	-3.2984	-3.5887	-4.0845	-3.7067	-3.3230	-4.1386	-4.1386	-4.1386	-4.1386	-4.1386	-4.1386	-4.1386	-4.1386	-4.1386	-4.1386	-4.1386	-4.1386	-4.1386	-4.1386	-4.1386	-4.1386	-4.1386	-4.1386	-4.1386	-4.1386	-4.1386	-4.1386	-4.1386	-4.1386	-4.1386	-4.1386	-4.1386	-4.1386	-4.1386	-4.1386	-4.1386	-4.1386	-4.1386	-4.1386
4.9600	-3.6407	-3.5935	-3.4802	-3.4894	-3.5558	-3.9347	-3.4318	-3.5515	-3.6364	-3.4350	-3.2984	-3.5887	-4.0845	-3.7067	-3.3230	-4.1386	-4.1386	-4.1386	-4.1386	-4.1386	-4.1386	-4.1386	-4.1386	-4.1386	-4.1386	-4.1386	-4.1386	-4.1386	-4.1386	-4.1386	-4.1386	-4.1386	-4.1386	-4.1386	-4.1386	-4.1386	-4.1386	-4.1386	-4.1386	-4.1386	-4.1386	-4.1386	-4.1386	-4.1386	-4.1386	-4.1386	-4.1386	-4.1386	-4.1386
4.9700	-3.6407	-3.5935	-3.4802	-3.4894	-3.5558	-3.9347	-3.4318	-3.5515	-3.6364	-3.4350	-3.2984	-3.5887	-4.0845	-3.7067	-3.3230	-4.1386	-4.1386	-4.1386	-4.1386	-4.1386	-4.1386	-4.1386	-4.1386	-4.1386	-4.1386	-4.1386	-4.1386	-4.1386	-4.1386	-4.1386	-4.1386	-4.1386	-4.1386	-4.1386	-4.1386	-4.1386	-4.1386	-4.1386	-4.1386	-4.1386	-4.1386	-4.1386	-4.1386	-4.1386	-4.1386	-4.1386	-4.1386	-4.1386	-4.1386
4.9800	-3.6407	-3.5935	-3.4802	-3.4894	-3.5558	-3.9347	-3.4318	-3.5515	-3.6364	-3.4350	-3.2984	-3.5887	-4.0845	-3.7067	-3.3230	-4.1386	-4.1386	-4.1386	-4.1386	-4.1386	-4.1386	-4.1386	-4.1386	-4.1386	-4.1386	-4.1386	-4.1386	-4.1386	-4.1386	-4.1386	-4.1386	-4.1386	-4.1386	-4.1386	-4.1386	-4.1386	-4.1386	-4.1386	-4.1386	-4.1386	-4.1386	-4.1386	-4.1386	-4.1386	-4.1386	-4.1386	-4.1386	-4.1386	-4.1386
4.9900	-3.6407	-3.5935	-3.4802	-3.4894	-3.5558	-3.9347	-3.4318	-3.5515	-3.6364	-3.4350	-3.2984	-3.5887	-4.0845	-3.7067	-3.3230	-4.1386	-4.1386	-4.1386	-4.1386	-4.1386	-4.1386	-4.1386	-4.1386	-4.1386	-4.1386	-4.1386	-4.1386	-4.1386	-4.1386	-4.1386	-4.1386	-4.1386	-4.1386	-4.1386	-4.1386	-4.1386	-4.1386	-4.1386	-4.1386	-4.1386	-4.1386	-4.1386	-4.1386	-4.1386	-4.1386	-4.1386	-4.1386	-4.1386	-4.1386
5.0000	-3.6407	-3.5935	-3.4802	-3.4894	-3.5558	-3.9347	-3.4318	-3.5515	-3.6364	-3.4350	-3.2984	-3.5887	-4.0845	-3.7067	-3.3230	-4.1386	-4.1386	-4.1386	-4.1386	-4.1386	-4.1386	-4.1386	-4.1386	-4.1386	-4.1386	-4.1386	-4.1386	-4.1386	-4.1386	-4.1386	-4.1386	-4.1386	-4.1386	-4.1386	-4.1386	-4.1386	-4.1386	-4.1386	-4.1386	-4.1386	-4.1386	-4.1386	-4.1386	-4.1386	-4.1386	-4.1386	-4.1386	-4.1386	-4.1386
5.0100	-3.6407	-3.5935	-3.4802	-3.4894	-3.5558	-3.9347	-3.4318	-3.5515	-3.6364	-3.4350	-3.2984	-3.5887	-4.0845	-3.7067	-3.3230	-4.1386	-4.1386	-4.1386	-4.1386	-4.1386	-4.1386	-4.1386	-4.1386	-4.1386	-4.1386	-4.1386	-4.1386	-4.1386	-4.1386	-4.1386	-4.1386	-4.1386	-4.1386	-4.1386	-4.1386	-4.1386	-4.1386	-4.1386	-4.1386	-4.1386	-4.1386	-4.1386	-4.1386	-4.1386	-4.1386	-4.1386	-4.1386	-4.1386	-4.1386
5.0200	-3.6407	-3.5935	-3.4802	-3.4894	-3.5558	-3.9347	-3.4318	-3.5515	-3.6364	-3.4350	-3.2984	-3.5887	-4.0845	-3.7067	-3.3230	-4.1386	-4.1386	-4.1386	-4.1386	-4.1386	-4.1386	-4.1386	-4.1386	-4.1386	-4.1386	-4.1386	-4.1386	-4.1386	-4.1386	-4.1386	-4.1386	-4.1386	-4.1386	-4.1386	-4.1386	-4.1386	-4.1386	-4.1386	-4.1386	-4.1386	-4.1386	-4.1386	-4.1386	-4.1386	-4.1386	-4.1386	-4.1386	-4.1386	-4.1386
5.0300	-3.6407	-3.5935	-3.4802	-3.4894	-3.5558	-3.9347	-3.4318	-3.5515	-3.6364	-3.4350	-3.2984	-3.5887	-4.0845	-3.7067	-3.3230	-4.1386	-4.1386	-4.1386	-4.1386	-4.1386	-4.1386	-4.1386	-4.1386	-4.1386	-4.1386	-4.1386	-4.1386	-4.1386	-4.1386	-4.1386	-4.1386	-4.1386	-4.1386	-4.1386	-4.1386	-4.1386	-4.1386	-4.1386	-4.1386	-4.1386	-4.1386	-4.1386	-4.1386	-4.1386	-4.1386	-4.1386	-4.1386	-4.1386	-4.1386
5.0400	-3.6407	-3.5935	-3.4802	-3.4894	-3.5558	-3.9347	-3.4318	-3.5515	-3.6364	-3.4350	-3.2984	-3.5887	-4.0845	-3.7067	-3.3230	-4.1386	-4.1386	-4.1386	-4.1386	-4.1386	-4.1386	-4.1386	-4.1386	-4.1386	-4.1386	-4.1386	-4.1386	-4.1386	-4.1386	-4.1386	-4.1386	-4.1386	-4.1386	-4.1386	-4.1386	-4.1386	-4.1386	-4.1386	-4.1386	-4.1386	-4.1386	-4.1386	-4.1386	-4.1386	-4.1386	-4.1386	-4.1386	-4.1386	-4.1386
5.0500	-3.6407	-3.5935	-3.4802	-3.4894	-3.5558	-3.9347	-3.4318	-3.5515	-3.6364	-3.4350	-3.2984	-3.5887	-4.0845	-3.7067	-3.3230	-4.1386	-4.1386	-4.1386	-4.1386	-4.1386	-4.1386	-4.1386	-4.1386	-4.1386	-4.1386	-4.1386	-4.1386	-4.1386	-4.1386	-4.1386	-4.1386	-4.1386	-4.1386	-4.1386	-4.1386	-4.1386	-4.1386	-4.1386	-4.1386	-4.1386	-4.1386	-4.1386	-4.1386	-4.1386	-4.1386	-4.1386	-4.1386	-4.1386	-4.1386
5.0600	-3.6407	-3.5935	-3.4802	-3.4894	-3.5558	-3.9347	-3.4318	-3.5515	-3.6364	-3.4350	-3.2984	-3.5887	-4.0845	-3.7067	-3.3230	-4.1386	-4.1386	-4.1386	-4.1386	-4.1386	-4.1386	-4.1386	-4.1386	-4.1386	-4.1386	-4.1386	-4.1386	-4.1386	-4.1386	-4.1386	-4.1386	-4.1386	-4.1386	-4.1386	-4.1386	-4.1386	-4.1386	-4.1386	-4.1386	-4.1386	-4.1386	-4.1386	-4.1386	-4.1386	-4.1386	-4.1386	-4.1386	-4.1386	-4.1386
5.0700	-3.6407	-3.5935	-3.4802	-3.4894	-3.5558	-3.9347	-3.4318	-3.5515	-3.6364	-3.4350	-3.2984	-3.5887	-4.0845	-3.7067	-3.3230	-4.1386	-4.1386	-4.1386	-4.1386	-4.1386	-4.1386	-4.1386	-4.1386	-4.1386	-4.1386	-4.1386	-4.1386	-4.1386	-4.1386	-4.1386	-4.1386	-4.1386	-4.1386	-4.1386	-4.1386	-4.1386	-4.1386	-4.1386	-4.1386	-4.1386	-4.1386	-4.1386	-4.1386	-4.1386	-4.1386	-4.1386	-4.1386	-4.1386	-4.1386
5.0800	-3.6407	-3.5935	-3.4802	-3.4894	-3.5558	-3.9347	-3.4318	-3.5515	-3.6364	-3.4350	-3.2984	-3.5887	-4.0845	-3.7067	-3.3230	-4.1386	-4.1386	-4.1386	-4.1386	-4.1386	-4.1386	-4.1386	-4.1386	-4.1386	-4.1386	-4.1386	-4.1386	-4.1386	-4.1386	-4.1386	-4.1386	-4.1386	-4.1386	-4.1386	-4.1386	-4.1386	-4.1386	-4.1386	-4.1386	-4.1386	-4.1386	-4.1386	-4.1386	-4.1386	-4.1386	-4.1386	-4.1386	-4.1386	-4.1386
5.0900	-3.6407	-3.5935	-3.4802	-3.4894	-3.5558	-3.9347	-3.4318	-3.5515	-3.6364	-3.4350	-3.2984	-3.5887	-4.0845	-3.7067	-3.3230	-4.1386	-4.1386	-4.1386	-4.1386	-4.1386	-4.1386	-4.1386	-4.1386	-4.1386	-4.1386	-4.1386	-4.1386	-4.1386	-4.1386	-4.1386	-4.1386	-4.1386	-4.1386	-4.1386	-4.1386	-4.1386	-4.1386	-4.1386	-4.1386	-4.1386	-4.1386	-4.1386	-4.1386	-4.1386	-4.1386	-4.1386	-4.1386	-4.1386	-4.1386
5.1000	-3.6407	-3.5935	-3.4802	-3.4894	-3.5558	-3.9347	-3.4318	-3.5515	-3.6364	-3.4350	-3.2984	-3.5887	-4.0845	-3.7067	-3.3230	-4.1386	-4.1386	-4.1386	-4.1386	-4.1386	-4.1386	-4.1386	-4.1386	-4.1386	-4.1386	-4.1386	-4.1386	-4.1386	-4.1386	-4.1386	-4.1386	-4.1386	-4.1386	-4.1386	-4.1386	-4.1386	-4.1386	-4.1386	-4.1386	-4.1386	-4.1386	-4.1386	-4.1386	-4.1386	-4.1386	-4.1386	-4.1386	-4.1386	-4.1386
5.1100	-3.8325	-3.7828	-3.6634	-3.6730	-3.7430	-4.1422	-3.6124	-3.7385	-3.8279	-3.6157	-3.4718	-3.7778	-4.3002	-3.9021	-3.4978	-4.3571	-4.3571	-4.3571	-4.3571	-4.3571	-4.3571	-4.3571	-4.3571	-4.3571	-4.3571	-4.3571	-4.3571	-4.3571	-4.3571	-4.3571	-4.3571	-4.3571	-4.3571	-4.3571	-4.3571	-4.3571	-4.3571	-4.3571	-4.3571	-4.3571	-4.3571	-4.3571	-4.3571	-4.3571	-4.3571	-4.3571	-4.3571	-4.3571	-4.3571
5.1200	-3.8325	-3.7828	-3.6634	-3.6730	-3.7430	-4.1422	-3.6124	-3.7385	-3.8279	-3.6157	-3.4718	-3.7778	-4.3002	-3.9021	-3.4978	-4.3571	-4.3571	-4.3571	-4.3571	-4.3571	-4.3571	-4.3571	-4.3571	-4.3571	-4.3571	-4.3571	-4.3571	-4.3571	-4.3571	-4.3571	-4.3571	-4.3571	-4.3571	-4.3571	-4.3571	-4.3571	-4.3571	-4.3571	-4.3571	-4.3571	-4.3571	-4.3571	-4.3571	-4.3571	-4.3571	-4.3571	-4.3571	-4.3571	-4.3571
5.1300	-3.8325	-3.7828	-3.6634	-3.6730	-3.7430	-4.1422	-3.6124	-3.7385	-3.8279	-3.6157	-3.4718	-3.7778	-4.3002	-3.9021	-3.4978	-4.3571	-4.3571	-4.3571	-4.3571	-4.3571	-4.3571	-4.3571	-4.3571	-4.3571	-4.3571	-4.3571	-4.3571	-4.3571	-4.3571	-4.3571	-4.3571	-4.3571	-4.3571	-4.3571	-4.3571	-4.3571	-4.3571	-4.3571	-4.3571	-4.3571	-4.3571	-4.3571	-4.3571	-4.3571	-4.3571	-4.3571	-4.3571	-4.3571	-4.3571
5.1400	-3.8325	-3.7828	-3.6634	-3.6730	-3.7430	-4.1422	-3.6124	-3.7385	-3.8279	-3.6157	-3.4718	-3.7778	-4.3002	-3.9021	-3.4978	-4.3571	-4.3571	-4.3571	-4.3571	-4.3571	-4.3571	-4.3571	-4.3571	-4.3571	-4.3571	-4.3571	-4.3571	-4.3571	-4.3571	-4.3571	-4.3571	-4.3571	-4.3571	-4.3571	-4.3571	-4.3571	-4.3571	-4.3571	-4.3571	-4.3571	-4.3571	-4.3571	-4.3571	-4.3571	-4.3571	-4.3571	-4.3571	-4.3571	-4.3571
5.1500	-3.8325	-3.7828	-3.6634	-3.6730	-3.7430	-4.1422	-3.6124	-3.7385	-3.8279	-3.6157	-3.4718	-3.7778	-4.3002	-3.9021	-3.4978	-4.3571	-4.3571	-4.3571	-4.3571	-4.3571	-4.3571	-4.3571	-4.3571	-4.3571	-4.3571	-4.3571	-4.3571	-4.3571	-4.3571	-4.3571	-4.3571	-4.3571	-4.3571	-4.3571	-4.3571	-4.3571	-4.3571	-4.3571	-4.3571	-4.3571	-4.3571	-4.3571	-4.3571	-4.3571	-4.3571	-4.3571	-4.3571	-4.3571	-4.3571
5.1600	-3.8325	-3.7828	-3.6634	-3.6730	-3.7430	-4.1422	-3.6124	-3.7385	-3.8279	-3.6157	-3.4718	-3.7778	-4.3002	-3.9021	-3.4978	-4.3571	-4.3571	-4.3571	-4.3571	-4.3571	-4.3571	-4.3571	-4.3571	-4.3571	-4.3571	-4.3571	-4.3571	-4.3571	-4.3571	-4.3571	-4.3571	-4.3571	-4.3571	-4.3571	-4.3571	-4.3571	-4.3571	-4.3571	-4.3571	-4.3571	-4.3571	-4.3571	-4.3571	-4.3571	-4.3571	-4.3571	-4.3571	-4.3571	-4.3571
5.1700	-3.8325	-3.7828	-3.6634	-3.6730	-3.7430	-4.1422	-3.6124	-3.7385	-3.8279	-3.6157	-3.4718	-3.7778	-4.3002	-3.9021	-3.4978	-4.3571	-4.3571	-4.3571	-4.3571	-4.3571	-4.3571	-4.3571	-4.3571	-4.3571	-4.3571	-4.3571	-4.3571	-4.3571	-4.3571	-4.3571	-4.3571	-4.3571	-4.3571	-4.3571	-4.3571	-4.3571	-4.3571	-4.3571	-4.3571	-4.3571	-4.3571	-4.3571	-4.3571	-4.3571	-4.3571	-4.3571	-4.3571	-4.3571	-4.3571
5.1800	-3.8325	-3.7828	-3.6634	-3.6730	-3.7430	-4.1422	-3.6124	-3.7385	-3.8279	-3.6157	-3.4718	-3.7778	-4.3002	-3.9021	-3.4978	-4.3571	-4.3571	-4.3571	-4.3571	-4.3571	-4.3571	-4.3571	-4.3571	-4.3571	-4.3571	-4.3571	-4.3571	-4.3571	-4.3571	-4.3571	-4.3571	-4.3571	-4.3571	-4.3571	-4.3571	-4.3571	-4.3571	-4.3571	-4.3571	-4.3571	-4.3571	-4.3571	-4.3571	-4.3571	-4.3571	-4.3571	-4.3571	-4.3571	-4.3571
5.1900	-3.8325	-3.7828	-3.6634	-3.6730	-3.7430	-4.1422	-3.6124	-3.7385	-3.8279	-3.6157	-3.4718	-3.7778	-4.3002	-3.9021	-3.4978	-4.3571	-4.3571	-4.3571	-4.3571	-4.3571	-4.3571	-4.3571	-4.3571	-4.3571	-4.3571	-4.3571	-4.3571	-4.3571	-4.3571	-4.3571	-4.3571	-4.3571	-4.3571	-4.3571	-4.3571	-4.3571	-4.3571	-4.3571	-4.3571	-4.3571	-4.3571	-4.3571	-4.3571	-4.3571	-4.3571	-4.3571	-4.3571	-4.3571	-4.3571
5.2000	-3.8325	-3.7828	-3.6634	-3.6730	-3.7430	-4.1422	-3.6124	-3.7385	-3.8279	-3.6157	-3.4718	-3.7778	-4.3002	-3.9021	-3.4978	-4.3571	-4.3571	-4.3571	-4.3571	-4.3571	-4.3571	-4.3571	-4.3571	-4.3571	-4.3571	-4.3571	-4.3571	-4.3571	-4.3571	-4.3571	-4.3571	-4.3571	-4.3571	-4.3571	-4.3571	-4.3571	-4.3571	-4.3571	-4.3571	-4.3571	-4.3571	-4.3571	-4.3571	-4.3571	-4.3571	-4.3571	-4.3571	-4.3571	-4.3571
5.2100	-3.8325	-3.7828	-3.6634	-3.6730	-3.7430	-4.1422	-3.6124	-3.7385	-3.8279	-3.6157	-3.4718	-3.7778	-4.3002	-3.9021	-3.4978	-4.3571	-4.3571	-4.3571	-4.3571	-4.3571	-4.3571	-4.3571	-4.3571	-4.3571	-4.3571	-4.3571	-4.3571	-4.3571	-4.3571	-4.3571	-4.3571	-4.3571	-4.3571	-4.3571	-4.3571	-4.3571	-4.3571	-4.3571	-4.3571	-4.3571	-4.3571	-4.3571	-4.3571	-4.3571	-4.3571	-4.3571	-4.3571	-4.3571	-4.3571
5.2200	-3.8325	-3.7828	-3.6634	-3.6730	-3.7430	-4.1422	-3.6124	-3.7385	-3.8279	-3.6157	-3.4718	-3.7778	-4.3002	-3.9021	-3.4978	-4.3571	-4.3571	-4.3571	-4.3571	-4.3571	-4.3571	-4.3571	-4.3571	-4.3571	-4.3571	-4.3571	-4.3571	-4.3571	-4.3571	-4.3571	-4.3571	-4.3571	-4.3571	-4.3571	-4.3571	-4.3571	-4.3571	-4.3571	-4.3571	-4.3571	-4.3571	-4.3571	-4.3571	-4.3571	-4.3571	-4.3571	-4.3571	-4.3571	-4.3571
5.2300	-3.8325	-3.7828	-3.6634	-3.6730	-3.7430	-4.1422	-3.6124	-3.7385	-3.8279	-3.6157	-3.4718	-3.7778	-4.3002	-3.9021	-3.4978	-4.3571	-4.3571	-4.3571	-4.3571	-4.3571	-4.3571	-4.3571	-4.3571	-4.3571	-4.3571	-4.3571	-4.3571	-4.3571	-4.3571	-4.3571	-4.3571	-4.3571	-4.3571	-4.3571	-4.3571	-4.3571	-4.3571	-4.3571	-4.3571	-4.3571	-4.3571	-4.3571	-4.3571	-4.3571	-4.3571	-4.3571	-4.3571	-4.3571	-4.3571
5.2400	-3.8325	-3.7828	-3.6634	-3.6730	-3.7430	-4.1422	-3.6124	-3.7385	-3.8279	-3.6157	-3.4718	-3.7778	-4.3002	-3.9021	-3.4978	-4.3571	-4.3571	-4.3571	-4.3571	-4.3571	-4.3571	-4.3571	-4.3571	-4.3571	-4.3571	-4.3571	-4.3571	-4.3571	-4.3571	-4.3571	-4.3571	-4.3571	-4.3571	-4.3571	-4.3571	-4.3571	-4.3571	-4.3571	-4.3571	-4.3571	-4.3571	-4.3571	-4.3571	-4.3571	-4.3571	-4.3571	-4.3571	-4.3571	-4.3571
5.2500	-3.8325	-3.7828	-3.6634	-3.6730	-3.7430	-4.1422	-3.6124	-3.7385	-3.8279	-3.6157	-3.4718	-3.7778	-4.3002	-3.9021	-3.4978	-4.3571	-4.3571	-4.3571	-4.3571	-4.3571	-4.3571	-4.3571	-4.3571	-4.3571	-4.3571	-4.3571	-4.3571	-4.3571	-4.3571	-4.3571	-4.3571	-4.3571	-4.3571	-4.3571	-4.3571	-4.3571	-4.3571	-4.3571	-4.3571	-4.3571	-4.3571	-4.3571	-4.3571	-4.3571	-4.3571	-4.3571	-4.3571	-4.3571	-4.3571
5.2600	-3.8325	-3.7828	-3.6634	-3.6730	-3.7430	-4.1422	-3.6124	-3.7385	-3.8279	-3.6157	-3.4718	-3.7778	-4.3002	-3.9021	-3.4978	-4.3571	-4.3571	-4.3571	-4.3571	-4.3571	-4.3571	-4.3571	-4.3571	-4.3571	-4.3571	-4.3571	-4.3571	-4.3571	-4.3571	-4.3571	-4.3571	-4.3571	-4.3571	-4.3571	-4.3571	-4.3571	-4.3571	-4.3571	-4.3571	-4.3571	-4.3571	-4.3571	-4.3571	-4.3571	-4.3571	-4.3571	-4.3571	-4.3571	-4.3571
5.2700	-3.8325	-3.7828	-3.6634	-3.6730	-3.7430	-4.1422	-3.6124	-3.7385	-3.8279	-3.6157	-3.4718	-3.7778	-4.3002	-3.9021	-3.4978	-4.3571	-4.3571	-4.3571	-4.3571	-4.3571	-4.3571	-4.3571	-4.3571	-4.3571	-4.3571	-4.3571	-4.3571	-4.3571	-4.3571	-4.3571	-4.3571	-4.3571	-4.3571	-4.3571	-4.3571	-4.3571	-4.3571	-4.3571	-4.3571	-4.3571	-4.3571	-4.3571	-4.3571	-4.3571	-4.3571	-4.3571	-4.3571	-4.3571	-4.3571
5.2800	-3.8325	-3.7828	-3.6634	-3.6730	-3.7430	-4.1422	-3.6124	-3.7385	-3.8279	-3.6157	-3.4718	-3.7778	-4.3002	-3.9021	-3.4978	-4.3571	-4.3571	-4.3571	-4.3571	-4.3571	-4.3571	-4.3571	-4.3571	-4.3571	-4.3571	-4.3571	-4.3571	-4.3571	-4.3571	-4.3571	-4.3571	-4.3571	-4.3571	-4.3571	-4.3571	-4.3571	-4.3571	-4.3571	-4.3571	-4.3571	-4.3571	-4.3571	-4.3571	-4.3571	-4.3571	-4.3571	-4.3571	-4.3571	-4.3571
5.2900	-3.8325	-3.7828	-3.6634	-3.6730	-3.7430	-4.1422	-3.6124	-3.7385	-3.8279	-3.6157	-3.4718	-3.7778	-4.3002	-3.9021	-3.4978	-4.3571	-4.3571	-4.3571	-4.3571	-4.3571	-4.3571	-4.3571	-4.3571	-4.3571	-4.3571	-4.3571	-4.3571	-4.3571	-4.3571	-4.3571	-4.3571	-4.3571	-4.3571	-4.3571	-4.3571	-4.3571	-4.3571	-4.3571	-4.3571	-4.3571	-4.3571	-4.3571	-4.3571	-4.3571	-4.3571	-4.3571	-4.3571	-4.3571	-4.3571
5.3000	-3.8325	-3.7828	-3.6634	-3.6730	-3.7430	-4.1422	-3.6124	-3.7385	-3.8279	-3.6157	-3.4718	-3.7778	-4.3002	-3.9021	-3.4978	-4.3571	-4.3571	-4.3571	-4.3571	-4.3571	-4.3571	-4.3571	-4.3571	-4.3571	-4.3571	-4.3571	-4.3571	-4.3571	-4.3571	-4.3571	-4.3571	-4.3571	-4.3571	-4.3571	-4.3571	-4.3571	-4.3571	-4.3571	-4.3571	-4.3571	-4.3571	-4.3571	-4.3571	-4.3571	-4.3571	-4.3571	-4.3571	-4.3571	-4.3571
5.3100	-4.0252	-3.9730	-3.8475	-3.8576	-3.9312	-4.3509	-3.7938	-3.9264	-4.0204	-3.7974	-3.6461	-3.9678	-4.5171	-4.0984	-3.6734	-4.5768	-4.5768	-4.5768	-4.5768	-4.5768	-4.5768	-4.5768	-4.5768	-4.5768	-4.5768	-4.5768	-4.5768	-4.5768	-4.5768	-4.5768	-4.5768	-4.5768	-4.5768	-4.5768	-4.5768	-4.5768	-4.5768	-4.5768	-4.5768	-4.5768	-4.5768	-4.5768	-4.5768	-4.5768	-4.5768	-4.5768	-4.5768	-4.5768	-4.5768
5.3200	-4.0252	-3.9730	-3.8475	-3.8576	-3.9312	-4.3509	-3.7938	-3.9264	-4.0204	-3.7974	-3.6461	-3.9678	-4.5171	-4.0984	-3.6734	-4.5768	-4.5768	-4.5768	-4.5768	-4.5768	-4.5768	-4.5768	-4.5768	-4.5768	-4.5768	-4.5768	-4.5768	-4.5768	-4.5768	-4.5768	-4.5768	-4.5768	-4.5768	-4.5768	-4.5768	-4.5768	-4.5768	-4.5768	-4.5768	-4.5768	-4.5768	-4.5768	-4.5768	-4.5768	-4.5768	-4.5768	-4.5768	-4.5768	-4.5768
5.3300	-4.0252	-3.9730	-3.8475	-3.8576	-3.9312	-4.3509	-3.7938	-3.9264	-4.0204	-3.7974	-3.6461	-3.9678	-4.5171	-4.0984	-3.6734	-4.5768	-4.5768	-4.5768	-4.5768	-4.5768	-4.5768	-4.5768	-4.5768	-4.5768	-4.5768	-4.5768	-4.5768	-4.5768	-4.5768	-4.5768	-4.5768	-4.5768	-4.5768	-4.5768	-4.5768	-4.5768	-4.5768	-4.5768	-4.5768	-4.5768	-4.5768	-4.5768	-4.5768	-4.5768	-4.5768	-4.5768	-4.5768	-4.5768	-4.5768
5.3400	-4.0252	-3.9730	-3.8475	-3.8576	-3.9312	-4.3509	-3.7938	-3.9264	-4.0204	-3.7974	-3.6461	-3.9678	-4.5171	-4.0984	-3.6734	-4.5768	-4.5768	-4.5768	-4.5768	-4.5768	-4.5768	-4.5768	-4.5768	-4.5768	-4.5768	-4.5768	-4.5768	-4.5768	-4.5768	-4.5768	-4.5768	-4.5768	-4.5768	-4.5768	-4.5768	-4.5768	-4.5768	-4.5768	-4.5768	-4.5768	-4.5768	-4.5768	-4.5768	-4.5768	-4.5768	-4.5768	-4.5768	-4.5768	-4.5768
5.3500	-4.0252	-3.9730	-3.8475	-3.8576	-3.9312	-4.3509	-3.7938	-3.9264	-4.0204	-3.7974	-3.6461	-3.9678	-4.5171	-4.0984	-3.6734	-4.5768	-4.5768	-4.5768	-4.5768	-4.5768	-4.5768	-4.5768	-4.5768	-4.5768	-4.5768	-4.5768	-4.5768	-4.5768	-4.5768	-4.5768	-4.5768	-4.5768	-4.5768	-4.5768	-4.5768	-4.5768	-4.5768	-4.5768	-4.5768	-4.5768	-4.5768	-4.5768	-4.5768	-4.5768	-4.5768	-4.5768	-4.5768	-4.5768	-4.5768
5.3600	-4.0252	-3.9730	-3.8475	-3.8576	-3.9312	-4.3509	-3.7938	-3.9264	-4.0204	-3.7974	-3.6461	-3.9678	-4.5171	-4.0984	-3.6734	-4.5768	-4.5768	-4.5768	-4.5768	-4.5768	-4.5768	-4.5768	-4.5768	-4.5768	-4.5768	-4.5768	-4.5768	-4.5768	-4.5768	-4.5768	-4.5768	-4.5768	-4.5768	-4.5768	-4.5768	-4.5768	-4.5768	-4.5768	-4.5768	-4.5768	-4.5768	-4.5768	-4.5768	-4.5768	-4.5768	-4.5768	-4.5768	-4.5768	-4.5768
5.3700	-4.0252	-3.9730	-3.8475	-3.8576	-3.9312	-4.3509	-3.7938	-3.9264	-4.0204	-3.7974	-3.6461	-3.9678	-4.5171	-4.0984	-3.6734	-4.5768	-4.5768	-4.5768	-4.5768	-4.5768	-4.5768	-4.5768	-4.5768	-4.5768	-4.5768	-4.5768	-4.5768	-4.5768	-4.5768	-4.5768	-4.5768	-4.5768	-4.5768	-4.5768	-4.5768	-4.5768	-4.5768	-4.5768	-4.5768	-4.5768	-4.5768	-4.5768	-4.5768	-4.5768	-4.5768	-4.5768	-4.5768	-4.5768	-4.5768
5.3800	-4.0252	-3.9730	-3.8475	-3.8576	-3.9312	-4.3509	-3.7938	-3.9264	-4.0204	-3.7974	-3.6461	-3.9678	-4.5171	-4.0984	-3.6734	-4.5768	-4.5768	-4.5768	-4.5768	-4.5768	-4.5768	-4.5768	-4.5768	-4.5768	-4.5768	-4.5768	-4.5768	-4.5768	-4.5768	-4.5768	-4.5768	-4.5768	-4.5768	-4.5768	-4.5768	-4.5768	-4.5768	-4.5768	-4.5768	-4.5768	-4.5768	-4.5768	-4.5768	-4.5768	-4.5768	-4.5768	-4.5768	-4.5768	-4.5768
5.3900	-4.0252	-3.9730	-3.8475	-3.8576	-3.9312	-4.3509	-3.7938	-3.9264	-4.0204	-3.7974	-3.6461	-3.9678	-4.5171	-4.0984	-3.6734	-4.5768	-4.5768	-4.5768	-4.5768	-4.5768	-4.5768	-4.5768	-4.5768	-4.5768	-4.5768	-4.5768	-4.5768	-4.5768	-4.5768	-4.5768	-4.5768	-4.5768	-4.5768	-4.5768	-4.5768	-4.5768	-4.5768	-4.5768	-4.5768	-4.5768	-4.5768	-4.5768	-4.5768	-4.5768	-4.5768	-4.5768	-4.5768	-4.5768	-4.5768
5.4000	-4.0252	-3.9730	-3.8475	-3.8576	-3.9312	-4.3509	-3.7938	-3.9264	-4.0204	-3.7974	-3.6461	-3.9678	-4.5171	-4.0984	-3.6734	-4.5768	-4.5768	-4.5768	-4.5768	-4.5768	-4.5768	-4.5768	-4.5768	-4.5768	-4.5768	-4.5768	-4.5768	-4.5768	-4.5768	-4.5768	-4.5768	-4.5768	-4.5768	-4.5768	-4.5768	-4.5768	-4.5768	-4.5768	-4.5768	-4.5768	-4.5768	-4.5768	-4.5768	-4.5768	-4.5768	-4.5768	-4.5768	-4.5768	-4.5768
5.4100	-4.0252	-3.9730	-3.8475	-3.8576	-3.9312	-4.3509	-3.7938	-3.9264	-4.0204	-3.7974	-3.6461	-3.9678	-4.5171	-4.0984	-3.6734	-4.5768	-4.5768	-4.5768	-4.5768	-4.5768	-4.5768	-4.5768	-4.5768	-4.5768	-4.5768	-4.5768	-4.5768	-4.5768	-4.5768	-4.5768	-4.5768	-4.5768	-4.5768	-4.5768	-4.5768	-4.5768	-4.5768	-4.5768	-4.5768	-4.5768	-4.5768	-4.5768	-4.5768	-4.5768	-4.5768	-4.5768	-4.5768	-4.5768	-4.5768
5.4200	-4.0252	-3.9730	-3.8475	-3.8576	-3.9312	-4.3509	-3.7938	-3.9264	-4.0204	-3.7974	-3.6461	-3.9678	-4.5171	-4.0984	-3.6734	-4.5768	-4.5768	-4.5768	-4.5768	-4.5768	-4.5768	-4.5768	-4.5768	-4.5768	-4.5768	-4.5768	-4.5768	-4.5768	-4.5768	-4.5768	-4.5768	-4.5768	-4.5768	-4.5768	-4.5768	-4.5768	-4.5768	-4.5768	-4.5768	-4.5768	-4.5768	-4.5768	-4.5768	-4.5768	-4.5768	-4.5768	-4.5768	-4.5768	-4.5768
5.4300	-4.0252	-3.9730	-3.8475	-3.8576	-3.9312	-4.3509	-3.7938	-3.9264	-4.0204	-3.7974	-3.6461	-3.9678	-4.5171	-4.0984	-3.6734	-4.5768	-4.5768	-4.5768	-4.5768	-4.5768	-4.5768	-4.5768	-4.5768	-4.5768	-4.5768	-4.5768	-4.5768	-4.5768	-4.5768	-4.5768	-4.5768	-4.5768	-4.5768	-4.5768	-4.5768	-4.5768	-4.5768	-4.5768	-4.5768	-4.5768	-4.5768	-4.5768	-4.5768	-4.5768	-4.5768	-4.5768	-4.5768	-4.5768	-4.5768
5.4400	-4.0252	-3.9730	-3.8475	-3.8576	-3.9312	-4.3509	-3.7938	-3.9264	-4.0204	-3.7974	-3.6461	-3.9678	-4.5171	-4.0984	-3.6734	-4.5768	-4.5768	-4.5768	-4.5768	-4.5768	-4.5768	-4.5768	-4.5768	-4.5768	-4.5768	-4.5768	-4.5768	-4.5768	-4.5768	-4.5768	-4.5768	-4.5768	-4.5768	-4.5768	-4.5768	-4.5768	-4.5768	-4.5768	-4.5768	-4.5768	-4.5768	-4.5768	-4.5768	-4.5768	-4.5768	-4.5768	-4.5768	-4.5768	-4.5768
5.4500	-4.0252	-3.9730	-3.8475	-3.8576	-3.9312	-4.3509	-3.7938	-3.9264	-4.0204	-3.7974	-3.6461	-3.9678	-4.5171	-4.0984	-3.6734	-4.5768	-4.5768	-4.5768	-4.5768	-4.5768	-4.5768	-4.5768	-4.5768	-4.5768	-4.5768	-4.5768	-4.5768	-4.5768	-4.5768	-4.5768	-4.5768	-4.5768	-4.5768	-4.5768	-4.5768	-4.5768	-4.5768	-4.5768	-4.5768	-4.5768	-4.5768	-4.5768	-4.5768	-4.5768	-4.5768	-4.5768	-4.5768	-4.5768	-4.5768
5.4600	-4.0252	-3.9730	-3.8475	-3.8576	-3.9312	-4.3509	-3.7938	-3.9264	-4.0204	-3.7974	-3.6461	-3.9678	-4.5171	-4.0984	-3.6734	-4.5768	-4.5768	-4.5768	-4.5768	-4.5768	-4.5768	-4.5768	-4.5768	-4.5768	-4.5768	-4.5768	-4.5768	-4.5768	-4.5768	-4.5768	-4.5768	-4.5768	-4.5768	-4.5768	-4.5768	-4.5768	-4.5768	-4.5768	-4.5768	-4.5768	-4.5768	-4.5768	-4.5768	-4.5768	-4.5768	-4.5768	-4.5768	-4.5768	-4.5768
5.4700	-4.0252	-3.9730	-3.8475	-3.8576	-3.9312	-4.3509	-3.7938	-3.9264	-4.0204	-3.7974	-3.6461	-3.9678	-4.5171	-4.0984	-3.6734	-4.5768	-4.5768	-4.5768	-4.5768	-4.5768	-4.5768	-4.5768	-4.5768	-4.5768	-4.5768	-4.5768	-4.5768	-4.5768	-4.5768	-4.5768	-4.5768	-4.5768	-4.5768	-4.5768	-4.5768	-4.5768	-4.5768	-4.5768	-4.5768	-4.5768	-4.5768	-4.5768	-4.5768	-4.5768	-4.5768	-4.5768	-4.5768	-4.5768	-4.5768
5.4800	-4.0252	-3.9730	-3.8475	-3.8576	-3.9312	-4.3509	-3.7938	-3.9264	-4.0204	-3.7974	-3.6461	-3.9678	-4.5171	-4.0984	-3.6734	-4.5768	-4.5768	-4.5768	-4.5768	-4.5768	-4.5768	-4.5768	-4.5768	-4.5768	-4.5768	-4.5768	-4.5768	-4.5768	-4.5768	-4.5768	-4.5768	-4.5768	-4.5768	-4.5768	-4.5768	-4.5768	-4.5768	-4.5768	-4.5768	-4.5768	-4.5768	-4.5768	-4.5768	-4.5768	-4.5768	-4.5768	-4.5768	-4.5768	-4.5768
5.4900	-4.0252	-3.9730	-3.8475	-3.8576	-3.9312	-4.3509	-3.7938	-3.9264	-4.0204	-3.7974	-3.6461	-3.9678	-4.5171	-4.0984	-3.6734	-4.5768	-4.5768	-4.5768	-4.5768	-4.5768	-4.5768	-4.5768	-4.5768	-4.5768	-4.5768	-4.5768	-4.5768	-4.5768	-4.5768	-4.5768	-4.5768	-4.5768	-4.5768	-4.5768	-4.5768	-4.5768	-4.5768	-4.5768	-4.5768	-4.5768	-4.5768	-4.5768	-4.5768	-4.5768	-4.5768	-4.5768	-4.5768	-4.5768	-4.5768
5.5000	-4.0252	-3.9730	-3.8475	-3.8576	-3.9312	-4.3509	-3.7938	-3.9264	-4.0204	-3.7974	-3.6461	-3.9678	-4.5171	-4.0984	-3.6734	-4.5768	-4.5768	-4.5768	-4.5768	-4.5768	-4.5768	-4.5768	-4.5768	-4.5768	-4.5768	-4.5768	-4.5768	-4.5768	-4.5768	-4.5768	-4.5768	-4.5768	-4.5768	-4.5768	-4.5768	-4.5768	-4.5768	-4.5768	-4.5768	-4.5768	-4.5768	-4.5768	-4.5768	-4.5768	-4.5768	-4.5768	-4.5768	-4.5768	-4.5768
5.5100	-4.2180	-4.1632	-4.0315	-4.0422	-4.1194	-4.5596	-3.9753	-4.1144	-4.2130	-3.9790	-3.8203	-4.1579	-4.7340	-4.2949	-3.8490	-4.7966	-4.7966	-4.7966	-4.7966	-4.7966	-4.7966	-4.7966	-4.7966	-4.7966	-4.7966	-4.7966	-4.7966	-4.7966	-4.7966	-4.7966	-4.7966	-4.7966	-4.7966	-4.7966	-4.7966	-4.7966	-4.7966	-4.7966	-4.7966	-4.7966	-4.7966	-4.7966	-4.7966	-4.7966	-4.7966	-4.7966	-4.7966	-4.7966	-4.7966
5.5200	-4.2180	-4.1632	-4.0315	-4.0422	-4.1194	-4.5596	-3.9753	-4.1144	-4.2130	-3.9790	-3.8203	-4.1579	-4.7340	-4.2949	-3.8490	-4.7966	-4.7966	-4.7966	-4.7966	-4.7966	-4.7966	-4.7966	-4.7966	-4.7966	-4.7966	-4.7966	-4.7966	-4.7966	-4.7966	-4.7966	-4.7966	-4.7966	-4.7966	-4.7966	-4.7966	-4.7966	-4.7966	-4.7966	-4.7966	-4.7966	-4.7966	-4.7966	-4.7966	-4.7966	-4.7966	-4.7966	-4.7966	-4.7966	-4.7966
5.5300	-4.2180	-4.1632	-4.0315	-4.0422	-4.1194	-4.5596	-3.9753	-4.1144	-4.2130	-3.9790	-3.8203	-4.1579	-4.7340	-4.2949	-3.8490	-4.7966	-4.7966	-4.7966	-4.7966	-4.7966	-4.7966	-4.7966	-4.7966	-4.7966	-4.7966	-4.7966	-4.7966	-4.7966	-4.7966	-4.7966	-4.7966	-4.7966	-4.7966	-4.7966	-4.7966	-4.7966	-4.7966	-4.7966	-4.7966	-4.7966	-4.7966	-4.7966	-4.7966	-4.7966	-4.7966	-4.7966	-4.7966	-4.7966	-4.7966
5.5400	-4.2180	-4.1632	-4.0315	-4.0422	-4.1194	-4.5596	-3.9753	-4.1144	-4.2130	-3.9790	-3.8203	-4.1579	-4.7340	-4.2949	-3.8490	-4.7966	-4.7966	-4.7966	-4.7966	-4.7966	-4.7966	-4.7966	-4.7966	-4.7966	-4.7966	-4.7966	-4.7966	-4.7966	-4.7966	-4.7966	-4.7966	-4.7966	-4.7966	-4.7966	-4.7966	-4.7966	-4.7966	-4.7966	-4.7966	-4.7966	-4.7966	-4.7966	-4.7966	-4.7966	-4.7966	-4.7966	-4.7966	-4.7966	-4.7966
5.5500	-4.2180	-4.1632	-4.0315	-4.0422	-4.1194	-4.5596	-3.9753	-4.1144	-4.2130	-3.9790	-3.8203	-4.1579	-4.7340	-4.2949	-3.8490	-4.7966	-4.7966	-4.7966	-4.7966	-4.7966	-4.7966	-4.7966	-4.7966	-4.7966	-4.7966	-4.7966	-4.7966	-4.7966	-4.7966	-4.7966	-4.7966	-4.7966	-4.7966	-4.7966	-4.7966	-4.7966	-4.7966	-4.7966	-4.7966	-4.7966	-4.7966	-4.7966	-4.7966	-4.7966	-4.7966	-4.7966	-4.7966	-4.7966	-4.7966
5.5600	-4.2180	-4.1632	-4.0315	-4.0422	-4.1194	-4.5596	-3.9753	-4.1144	-4.2130	-3.9790	-3.8203	-4.1579	-4.7340	-4.2949	-3.8490	-4.7966	-4.7966	-4.7966	-4.7966	-4.7966	-4.7966	-4.7966	-4.7966	-4.7966	-4.7966	-4.7966	-4.7966	-4.7966	-4.7966	-4.7966	-4.7966	-4.7966	-4.7966	-4.7966	-4.7966	-4.7966	-4.7966	-4.7966	-4.7966	-4.7966	-4.7966	-4.7966	-4.7966	-4.7966	-4.7966	-4.7966	-4.7966	-4.7966	-4.7966
5.5700	-4.2180	-4.1632	-4.0315	-4.0422	-4.1194	-4.5596	-3.9753	-4.1144	-4.2130	-3.9790	-3.8203	-4.1579	-4.7340	-4.2949	-3.8490	-4.7966	-4.7966	-4.7966	-4.7966	-4.7966	-4.7966	-4.7966	-4.7966	-4.7966	-4.7966	-4.7966	-4.7966	-4.7966	-4.7966	-4.7966	-4.7966	-4.7966	-4.7966	-4.7966	-4.7966	-4.7966	-4.7966	-4.7966	-4.7966	-4.7966	-4.7966	-4.7966	-4.7966	-4.7966	-4.7966	-4.7966	-4.7966	-4.7966	-4.7966
5.5800	-4.2180	-4.1632	-4.0315	-4.0422	-4.1194	-4.5596	-3.9753	-4.1144	-4.2130	-3.9790	-3.8203	-4.1579	-4.7340	-4.2949	-3.8490	-4.7966	-4.7966	-4.7966	-4.7966	-4.7966	-4.7966	-4.7966	-4.7966	-4.7966	-4.7966	-4.7966	-4.7966	-4.7966	-4.7966	-4.7966	-4.7966	-4.7966	-4.7966	-4.7966	-4.7966	-4.7966	-4.7966	-4.7966	-4.7966	-4.7966	-4.7966	-4.7966	-4.7966	-4.7966	-4.7966	-4.7966	-4.7966	-4.7966	-4.7966
5.5900	-4.2180	-4.1632	-4.0315	-4.0422	-4.1194	-4.5596	-3.9753	-4.1144	-4.2130	-3.9790	-3.8203	-4.1579	-4.7340	-4.2949	-3.8490	-4.7966	-4.7966	-4.7966	-4.7966	-4.7966	-4.7966	-4.7966	-4.7966	-4.7966	-4.7966	-4.7966	-4.7966	-4.7966	-4.7966	-4.7966	-4.7966	-4.7966	-4.7966	-4.7966	-4.7966	-4.7966	-4.7966	-4.7966	-4.7966	-4.7966	-4.7966	-4.7966	-4.7966	-4.7966	-4.7966	-4.7966	-4.7966	-4.7966	-4.7966
5.6000	-4.2180	-4.1632	-4.0315	-4.0422	-4.1194	-4.5596	-3.9753	-4.1144	-4.2130	-3.9790	-3.8203	-4.1579	-4.7340	-4.2949	-3.8490	-4.7966	-4.7966	-4.7966	-4.7966	-4.7966	-4.7966	-4.7966	-4.7966	-4.7966	-4.7966	-4.7966	-4.7966	-4.7966	-4.7966	-4.7966	-4.7966	-4.7966	-4.7966	-4.7966	-4.7966	-4.7966	-4.7966	-4.7966	-4.7966	-4.7966	-4.7966	-4.7966	-4.7966	-4.7966	-4.7966	-4.7966	-4.7966	-4.7966	-4.7966
5.6100	-4.2180	-4.1632	-4.0315	-4.0422	-4.1194	-4.5596	-3.9753	-4.1144	-4.2130	-3.9790	-3.8203	-4.1579	-4.7340	-4.2949	-3.8490	-4.7966	-4.7966	-4.7966	-4.7966	-4.7966	-4.7966	-4.7966	-4.7966	-4.7966	-4.7966	-4.7966	-4.7966	-4.7966	-4.7966	-4.7966	-4.7966	-4.7966	-4.7966	-4.7966	-4.7966	-4.7966	-4.7966	-4.7966	-4.7966	-4.7966	-4.7966	-4.7966	-4.7966	-4.7966	-4.7966	-4.7966	-4.7966	-4.7966	-4.7966
5.6200	-4.2180	-4.1632	-4.0315	-4.0422	-4.1194	-4.5596	-3.9753	-4.1144	-4.2130	-3.9790	-3.8203	-4.1579	-4.7340	-4.2949	-3.8490	-4.7966	-4.7966	-4.7966	-4.7966	-4.7966	-4.7966	-4.7966	-4.7966	-4.7966	-4.7966	-4.7966	-4.7966	-4.7966	-4.7966	-4.7966	-4.7966	-4.7966	-4.7966	-4.7966	-4.7966	-4.7966	-4.7966	-4.7966	-4.7966	-4.7966	-4.7966	-4.7966	-4.7966	-4.7966	-4.7966	-4.7966	-4.7966	-4.7966	-4.7966
5.6300	-4.2180	-4.1632	-4.0315	-4.0422	-4.1194	-4.5596	-3.9753	-4.1144	-4.2130	-3.9790	-3.8203	-4.1579	-4.7340	-4.2949	-3.8490	-4.7966	-4.7966	-4.7966	-4.7966	-4.7966	-4.7966	-4.7966	-4.7966	-4.7966	-4.7966	-4.7966	-4.7966	-4.7966	-4.7966	-4.7966	-4.7966	-4.7966	-4.7966	-4.7966	-4.7966	-4.7966	-4.7966	-4.7966	-4.7966	-4.7966	-4.7966	-4.7966	-4.7966	-4.7966	-4.7966	-4.7966	-4.7966	-4.7966	-4.7966
5.6400	-4.2180	-4.1632	-4.0315	-4.0422	-4.1194	-4.5596	-3.9753	-4.1144	-4.2130	-3.9790	-3.8203	-4.1579	-4.7340	-4.2949	-3.8490	-4.7966	-4.7966	-4.7966	-4.7966	-4.7966	-4.7966	-4.7966	-4.7966	-4.7966	-4.7966	-4.7966	-4.7966	-4.7966	-4.7966	-4.7966	-4.7966	-4.7966	-4.7966	-4.7966	-4.7966	-4.7966	-4.7966	-4.7966	-4.7966	-4.7966	-4.7966	-4.7966	-4.7966	-4.7966	-4.7966	-4.7966	-4.7966	-4.7966	-4.7966
5.6500	-4.2180	-4.1632	-4.0315	-4.0422	-4.1194	-4.5596	-3.9753	-4.1144	-4.2130	-3.9790	-3.8203	-4.1579	-4.7340	-4.2949	-3.8490	-4.7966	-4.7966	-4.7966	-4.7966	-4.7966	-4.7966	-4.7966	-4.7966	-4.7966	-4.7966	-4.7966	-4.7966	-4.7966	-4.7966	-4.7966	-4.7966	-4.7966	-4.7966	-4.7966	-4.7966	-4.7966	-4.7966	-4.7966	-4.7966	-4.7966	-4.7966	-4.7966	-4.7966	-4.7966	-4.7966	-4.7966	-4.7966	-4.7966	-4.7966
5.6600	-4.2180	-4.1632	-4.0315	-4.0422	-4.1194	-4.5596	-3.9753	-4.1144	-4.2130	-3.9790	-3.8203	-4.1579	-4.7340	-4.2949	-3.8490	-4.7966	-4.7966	-4.7966	-4.7966	-4.7966	-4.7966	-4.7966	-4.7966	-4.7966	-4.7966	-4.7966	-4.7966	-4.7966	-4.7966	-4.7966	-4.7966	-4.7966	-4.7966	-4.7966	-4.7966	-4.7966	-4.7966	-4.7966	-4.7966	-4.7966	-4.7966	-4.7966	-4.7966	-4.7966	-4.7966	-4.7966	-4.7966	-4.7966	-4.7966
5.6700	-4.2180	-4.1632	-4.0315	-4.0422	-4.1194	-4.5596	-3.9753	-4.1144	-4.2130	-3.9790	-3.8203	-4.1579	-4.7340	-4.2949	-3.8490	-4.7966	-4.7966	-4.7966	-4.7966	-4.7966	-4.7966	-4.7966	-4.7966	-4.7966	-4.7966	-4.7966	-4.7966	-4.7966	-4.7966	-4.7966	-4.7966	-4.7966	-4.7966	-4.7966	-4.7966	-4.7966	-4.7966	-4.7966	-4.7966	-4.7966	-4.7966	-4.7966	-4.7966	-4.7966	-4.7966	-4.7966	-4.7966	-4.7966	-4.7966
5.6800	-4.2180	-4.1632	-4.0315	-4.0422	-4.1194	-4.5596	-3.9753	-4.1144	-4.2130	-3.9790	-3.8203	-4.1579	-4.7340	-4.2949	-3.8490	-4.7966	-4.7966	-4.7966	-4.7966	-4.7966	-4.7966	-4.7966	-4.7966	-4.7966	-4.7966	-4.7966	-4.7966	-4.7966	-4.7966	-4.7966	-4.7966	-4.7966	-4.7966	-4.7966	-4.7966	-4.7966	-4.7966	-4.7966	-4.7966	-4.7966	-4.7966	-4.7966	-4.7966	-4.7966	-4.7966	-4.7966	-4.7966	-4.7966	-4.7966
5.6900	-4.2180	-4.1632	-4.0315	-4.0422	-4.1194	-4.5596	-3.9753	-4.1144	-4.2130	-3.9790	-3.8203	-4.1579	-4.7340	-4.2949	-3.8490	-4.7966	-4.7966	-4.7966	-4.7966	-4.7966	-4.7966	-4.7966	-4.7966	-4.7966	-4.7966	-4.7966	-4.7966	-4.7966	-4.7966	-4.7966	-4.7966	-4.7966	-4.7966	-4.7966	-4.7966	-4.7966	-4.7966	-4.7966	-4.7966	-4.7966	-4.7966	-4.7966	-4.7966	-4.7966	-4.7966	-4.7966	-4.7966	-4.7966	-4.7966
5.7000	-4.2180	-4.1632	-4.0315	-4.0422	-4.1194	-4.5596	-3.9753	-4.1144	-4.2130	-3.9790	-3.8203	-4.1579	-4.7340	-4.2949	-3.8490	-4.7966	-4.7966	-4.7966	-4.7966	-4.7966	-4.7966	-4.7966	-4.7966	-4.7966	-4.7966	-4.7966	-4.7966	-4.7966	-4.7966	-4.7966	-4.7966	-4.7966	-4.7966	-4.7966	-4.7966	-4.7966	-4.7966	-4.7966	-4.7966	-4.7966	-4.7966	-4.7966	-4.7966	-4.7966	-4.7966	-4.7966	-4.7966	-4.7966	-4.7966
5.7100	-4.4108	-4.3534	-4.2156	-4.2268	-4.3076	-4.7683	-4.1567	-4.3023	-4.4055	-4.1606	-3.9946	-4.3479	-4.9509	-4.4913	-4.0246	-5.0164	-5.0164	-5.0164	-5.0164	-5.0164	-5.0164	-5.0164	-5.0164	-5.0164	-5.0164	-5.0164	-5.0164	-5.0164	-5.0164	-5.0164	-5.0164	-5.0164	-5.0164	-5.0164	-5.0164	-5.0164	-5.0164	-5.0164	-5.0164	-5.0164	-5.0164	-5.0164	-5.0164	-5.0164	-5.0164	-5.0164	-5.0164	-5.0164	-5.0164
5.7200	-4.4108	-4.3534	-4.2156	-4.2268	-4.3076	-4.7683	-4.1567	-4.3023	-4.4055	-4.1606	-3.9946	-4.3479	-4.9509	-4.4913	-4.0246	-5.0164	-5.0164	-5.0164	-5.0164	-5.0164	-5.0164	-5.0164	-5.0164	-5.0164	-5.0164	-5.0164	-5.0164	-5.0164	-5.0164	-5.0164	-5.0164	-5.0164	-5.0164	-5.0164	-5.0164	-5.0164	-5.0164	-5.0164	-5.0164	-5.0164	-5.0164	-5.0164	-5.0164	-5.0164	-5.0164	-5.0164	-5.0164	-5.0164	-5.0164
5.7300	-4.4108	-4.3534	-4.2156	-4.2268	-4.3076	-4.7683	-4.1567	-4.3023	-4.4055	-4.1606	-3.9946	-4.3479	-4.9509	-4.4913	-4.0246	-5.0164	-5.0164	-5.0164	-5.0164	-5.0164	-5.0164	-5.0164	-5.0164	-5.0164	-5.0164	-5.0164	-5.0164	-5.0164	-5.0164	-5.0164	-5.0164	-5.0164	-5.0164	-5.0164	-5.0164	-5.0164	-5.0164	-5.0164	-5.0164	-5.0164	-5.0164	-5.0164	-5.0164	-5.0164	-5.0164	-5.0164	-5.0164	-5.0164	-5.0164
5.7400	-4.4108	-4.3534	-4.2156	-4.2268	-4.3076	-4.7683	-4.1567	-4.3023	-4.4055	-4.1606	-3.9946	-4.3479	-4.9509	-4.4913	-4.0246	-5.0164	-5.0164	-5.0164	-5.0164	-5.0164	-5.0164	-5.0164	-5.0164	-5.0164	-5.0164	-5.0164	-5.0164	-5.0164	-5.0164	-5.0164	-5.0164	-5.0164	-5.0164	-5.0164	-5.0164	-5.0164	-5.0164	-5.0164	-5.0164	-5.0164	-5.0164	-5.0164	-5.0164	-5.0164	-5.0164	-5.0164	-5.0164	-5.0164	-5.0164
5.7500	-4.4108	-4.3534	-4.2156	-4.2268	-4.3076	-4.7683	-4.1567	-4.3023	-4.4055	-4.1606	-3.9946	-4.3479	-4.9509	-4.4913	-4.0246	-5.0164	-5.0164	-5.0164	-5.0164	-5.0164	-5.0164	-5.0164	-5.0164	-5.0164	-5.0164	-5.0164	-5.0164	-5.0164	-5.0164	-5.0164	-5.0164	-5.0164	-5.0164	-5.0164	-5.0164	-5.0164	-5.0164	-5.0164	-5.0164	-5.0164	-5.0164	-5.0164	-5.0164	-5.0164	-5.0164	-5.0164	-5.0164	-5.0164	-5.0164
5.7600	-4.4108	-4.3534	-4.2156	-4.2268	-4.3076	-4.7683	-4.1567	-4.3023	-4.4055	-4.1606	-3.9946	-4.3479	-4.9509	-4.4913	-4.0246	-5.0164	-5.0164	-5.0164	-5.0164	-5.0164	-5.0164	-5.0164	-5.0164	-5.0164	-5.0164	-5.0164	-5.0164	-5.0164	-5.0164	-5.0164	-5.0164	-5.0164	-5.0164	-5.0164	-5.0164	-5.0164	-5.0164	-5.0164	-5.0164	-5.0164	-5.0164	-5.0164	-5.0164	-5.0164	-5.0164	-5.0164	-5.0164	-5.0164	-5.0164
5.7700	-4.4108	-4.3534	-4.2156	-4.2268	-4.3076	-4.7683	-4.1567	-4.3023	-4.4055	-4.1606	-3.9946	-4.3479	-4.9509	-4.4913	-4.0246	-5.0164	-5.0164	-5.0164	-5.0164	-5.0164	-5.0164	-5.0164	-5.0164	-5.0164	-5.0164	-5.0164	-5.0164	-5.0164	-5.0164	-5.0164	-5.0164	-5.0164	-5.0164	-5.0164	-5.0164	-5.0164	-5.0164	-5.0164	-5.0164	-5.0164	-5.0164	-5.0164	-5.0164	-5.0164	-5.0164	-5.0164	-5.0164	-5.0164	-5.0164
5.7800	-4.4108	-4.3534	-4.2156	-4.2268	-4.3076	-4.7683	-4.1567	-4.3023	-4.4055	-4.1606	-3.9946	-4.3479	-4.9509	-4.4913	-4.0246	-5.0164	-5.0164	-5.0164	-5.0164	-5.0164	-5.0164	-5.0164	-5.0164	-5.0164	-5.0164	-5.0164	-5.0164	-5.0164	-5.0164	-5.0164	-5.0164	-5.0164	-5.0164	-5.0164	-5.0164	-5.0164	-5.0164	-5.0164	-5.0164	-5.0164	-5.0164	-5.0164	-5.0164	-5.0164	-5.0164	-5.0164	-5.0164	-5.0164	-5.0164
5.7900	-4.4108	-4.3534	-4.2156	-4.2268	-4.3076	-4.7683	-4.1567	-4.3023	-4.4055	-4.1606	-3.9946	-4.3479	-4.9509	-4.4913	-4.0246	-5.0164	-5.0164	-5.0164	-5.0164	-5.0164	-5.0164	-5.0164	-5.0164	-5.0164	-5.0164	-5.0164	-5.0164	-5.0164	-5.0164	-5.0164	-5.0164	-5.0164	-5.0164	-5.0164	-5.0164	-5.0164	-5.0164	-5.0164	-5.0164	-5.0164	-5.0164	-5.0164	-5.0164	-5.0164	-5.0164	-5.0164	-5.0164	-5.0164	-5.0164
5.8000	-4.4108	-4.3534	-4.2156	-4.2268	-4.3076	-4.7683	-4.1567	-4.3023	-4.4055	-4.1606	-3.9946	-4.3479	-4.9509	-4.4913	-4.0246	-5.0164	-5.0164	-5.0164	-5.0164	-5.0164	-5.0164	-5.0164	-5.0164	-5.0164	-5.0164	-5.0164	-5.0164	-5.0164	-5.0164	-5.0164	-5.0164	-5.0164	-5.0164	-5.0164	-5.0164	-5.0164	-5.0164	-5.0164	-5.0164	-5.0164	-5.0164	-5.0164	-5.0164	-5.0164	-5.0164	-5.0164	-5.0164	-5.0164	-5.0164
5.8100	-4.4108	-4.3534	-4.2156	-4.2268	-4.3076	-4.7683	-4.1567	-4.3023	-4.4055	-4.1606	-3.9946	-4.3479	-4.9509	-4.4913	-4.0246	-5.0164	-5.0164	-5.0164	-5.0164	-5.0164	-5.0164	-5.0164	-5.0164	-5.0164	-5.0164	-5.0164	-5.0164	-5.0164	-5.0164	-5.0164	-5.0164	-5.0164	-5.0164	-5.0164	-5.0164	-5.0164	-5.0164	-5.0164	-5.0164	-5.0164	-5.0164	-5.0164	-5.0164	-5.0164	-5.0164	-5.0164	-5.0164	-5.0164	-5.0164
5.8200	-4.4108	-4.3534	-4.2156	-4.2268	-4.3076	-4.7683	-4.1567	-4.3023	-4.4055	-4.1606	-3.9946	-4.3479	-4.9509	-4.4913	-4.0246	-5.0164	-5.0164	-5.0164	-5.0164	-5.0164	-5.0164	-5.0164	-5.0164	-5.0164	-5.0164	-5.0164	-5.0164	-5.0164	-5.0164	-5.0164	-5.0164	-5.0164	-5.0164	-5.0164	-5.0164	-5.0164	-5.0164	-5.0164	-5.0164	-5.0164	-5.0164	-5.0164	-5.0164	-5.0164	-5.0164	-5.0164	-5.0164	-5.0164	-5.0164
5.8300	-4.4108	-4.3534	-4.2156	-4.2268	-4.3076	-4.7683	-4.1567	-4.3023	-4.4055	-4.1606	-3.9946	-4.3479	-4.9509	-4.4913	-4.0246	-5.0164	-5.0164	-5.0164	-5.0164	-5.0164	-5.0164	-5.0164	-5.0164	-5.0164	-5.0164	-5.0164	-5.0164	-5.0164	-5.0164	-5.0164	-5.0164	-5.0164	-5.0164	-5.0164	-5.0164	-5.0164	-5.0164	-5.0164	-5.0164	-5.0164	-5.0164	-5.0164	-5.0164	-5.0164	-5.0164	-5.0164	-5.0164	-5.0164	-5.0164
5.8400	-4.4108	-4.3534	-4.2156	-4.2268	-4.3076	-4.7683	-4.1567	-4.3023	-4.4055	-4.1606	-3.9946	-4.3479	-4.9509	-4.4913	-4.0246	-5.0164	-5.0164	-5.0164	-5.0164	-5.0164	-5.0164	-5.0164	-5.0164	-5.0164	-5.0164	-5.0164	-5.0164	-5.0164	-5.0164	-5.0164	-5.0164	-5.0164	-5.0164	-5.0164	-5.0164	-5.0164	-5.0164	-5.0164	-5.0164	-5.0164	-5.0164	-5.0164	-5.0164	-5.0164	-5.0164	-5.0164	-5.0164	-5.0164	-5.0164
5.8500	-4.4108	-4.3534	-4.2156	-4.2268	-4.3076	-4.7683	-4.1567	-4.3023	-4.4055	-4.1606	-3.9946	-4.3479	-4.9509	-4.4913	-4.0246	-5.0164	-5.0164	-5.0164	-5.0164	-5.0164	-5.0164	-5.0164	-5.0164	-5.0164	-5.0164	-5.0164	-5.0164	-5.0164	-5.0164	-5.0164	-5.0164	-5.0164	-5.0164	-5.0164	-5.0164	-5.0164	-5.0164	-5.0164	-5.0164	-5.0164	-5.0164	-5.0164	-5.0164	-5.0164	-5.0164	-5.0164	-5.0164	-5.0164	-5.0164
5.8600	-4.4108	-4.3534	-4.2156	-4.2268	-4.3076	-4.7683	-4.1567	-4.3023	-4.4055	-4.1606	-3.9946	-4.3479	-4.9509	-4.4913	-4.0246	-5.0164	-5.0164	-5.0164	-5.0164	-5.0164	-5.0164	-5.0164	-5.0164	-5.0164	-5.0164	-5.0164	-5.0164	-5.0164	-5.0164	-5.0164	-5.0164	-5.0164	-5.0164	-5.0164	-5.0164	-5.0164	-5.0164	-5.0164	-5.0164	-5.0164	-5.0164	-5.0164	-5.0164	-5.0164	-5.0164	-5.0164	-5.0164	-5.0164	-5.0164
5.8700	-4.4108	-4.3534	-4.2156	-4.2268	-4.3076	-4.7683	-4.1567	-4.3023	-4.4055	-4.1606	-3.9946	-4.3479	-4.9509	-4.4913	-4.0246	-5.0164	-5.0164	-5.0164	-5.0164	-5.0164	-5.0164	-5.0164	-5.0164	-5.0164	-5.0164	-5.0164	-5.0164	-5.0164	-5.0164	-5.0164	-5.0164	-5.0164	-5.0164	-5.0164	-5.0164	-5.0164	-5.0164	-5.0164	-5.0164	-5.0164	-5.0164	-5.0164	-5.0164	-5.0164	-5.0164	-5.0164	-5.0164	-5.0164	-5.0164
5.8800	-4.4108	-4.3534	-4.2156	-4.2268	-4.3076	-4.7683	-4.1567	-4.3023	-4.4055	-4.1606	-3.9946	-4.3479	-4.9509	-4.4913	-4.0246	-5.0164	-5.0164	-5.0164	-5.0164	-5.0164	-5.0164	-5.0164	-5.0164	-5.0164	-5.0164	-5.0164	-5.0164	-5.0164	-5.0164	-5.0164	-5.0164	-5.0164	-5.0164	-5.0164	-5.0164	-5.0164	-5.0164	-5.0164	-5.0164	-5.0164	-5.0164	-5.0164	-5.0164	-5.0164	-5.0164	-5.0164	-5.0164	-5.0164	-5.0164
5.8900	-4.4108	-4.3534	-4.2156	-4.2268	-4.3076	-4.7683	-4.1567	-4.3023	-4.4055	-4.1606	-3.9946	-4.3479	-4.9509	-4.4913	-4.0246	-5.0164	-5.0164	-5.0164	-5.0164	-5.0164	-5.0164	-5.0164	-5.0164	-5.0164	-5.0164	-5.0164	-5.0164	-5.0164	-5.0164	-5.0164	-5.0164	-5.0164	-5.0164	-5.0164	-5.0164	-5.0164	-5.0164	-5.0164	-5.0164	-5.0164	-5.0164	-5.0164	-5.0164	-5.0164	-5.0164	-5.0164	-5.0164	-5.0164	-5.0164
5.9000	-4.4108	-4.3534	-4.2156	-4.2268	-4.3076	-4.7683	-4.1567	-4.3023	-4.4055	-4.1606	-3.9946	-4.3479	-4.9509	-4.4913	-4.0246	-5.0164	-5.0164	-5.0164	-5.0164	-5.0164	-5.0164	-5.0164	-5.0164	-5.0164	-5.0164	-5.0164	-5.0164	-5.0164	-5.0164	-5.0164	-5.0164	-5.0164	-5.0164	-5.0164	-5.0164	-5.0164	-5.0164	-5.0164	-5.0164	-5.0164	-5.0164	-5.0164	-5.0164	-5.0164	-5.0164	-5.0164	-5.0164	-5.0164	-5.0164
5.9100	-4.6036	-4.5437	-4.3997	-4.4114	-4.4958	-4.9770	-4.3381	-4.4902	-4.5981	-4.3422	-4.1689	-4.5379	-5.1678	-4.6877	-4.2002	-5.2362	-5.2362	-5.2362	-5.2362	-5.2362	-5.2362	-5.2362	-5.2362	-5.2362	-5.2362	-5.2362	-5.2362	-5.2362	-5.2362	-5.2362	-5.2362	-5.2362	-5.2362	-5.2362	-5.2362	-5.2362	-5.2362	-5.2362	-5.2362	-5.2362	-5.2362	-5.2362	-5.2362	-5.2362	-5.2362	-5.2362	-5.2362	-5.2362	-5.2362
5.9200	-4.6036	-4.5437	-4.3997	-4.4114	-4.4958	-4.9770	-4.3381	-4.4902	-4.5981	-4.3422	-4.1689	-4.5379	-5.1678	-4.6877	-4.2002	-5.2362	-5.2362	-5.2362	-5.2362	-5.2362	-5.2362	-5.2362	-5.2362	-5.2362	-5.2362	-5.2362	-5.2362	-5.2362	-5.2362	-5.2362	-5.2362	-5.2362	-5.2362	-5.2362	-5.2362	-5.2362	-5.2362	-5.2362	-5.2362	-5.2362	-5.2362	-5.2362	-5.2362	-5.2362	-5.2362	-5.2362	-5.2362	-5.2362	-5.2362
5.9300	-4.6036	-4.5437	-4.3997	-4.4114	-4.4958	-4.9770	-4.3381	-4.4902	-4.5981	-4.3422	-4.1689	-4.5379	-5.1678	-4.6877	-4.2002	-5.2362	-5.2362	-5.2362	-5.2362	-5.2362	-5.2362	-5.2362	-5.2362	-5.2362	-5.2362	-5.2362	-5.2362	-5.2362	-5.2362	-5.2362	-5.2362	-5.2362	-5.2362	-5.2362	-5.2362	-5.2362	-5.2362	-5.2362	-5.2362	-5.2362	-5.2362	-5.2362	-5.2362	-5.2362	-5.2362	-5.2362	-5.2362	-5.2362	-5.2362
5.9400	-4.6036	-4.5437	-4.3997	-4.4114	-4.4958	-4.9770	-4.3381	-4.4902	-4.5981	-4.3422	-4.1689	-4.5379	-5.1678	-4.6877	-4.2002	-5.2362	-5.2362	-5.2362	-5.2362	-5.2362	-5.2362	-5.2362	-5.2362	-5.2362	-5.2362	-5.2362	-5.2362	-5.2362	-5.2362	-5.2362	-5.2362	-5.2362	-5.2362	-5.2362	-5.2362	-5.2362	-5.2362	-5.2362	-5.2362	-5.2362	-5.2362	-5.2362	-5.2362	-5.2362	-5.2362	-5.2362	-5.2362	-5.2362	-5.2362
5.9500	-4.6036	-4.5437	-4.3997	-4.4114	-4.4958	-4.9770	-4.3381	-4.4902	-4.5981	-4.3422	-4.1689	-4.5379	-5.1678	-4.6877	-4.2002	-5.2362	-5.2362	-5.2362	-5.2362	-5.2362	-5.2362	-5.2362	-5.2362	-5.2362	-5.2362	-5.2362	-5.2362	-5.2362	-5.2362	-5.2362	-5.2362	-5.2362	-5.2362	-5.2362	-5.2362	-5.2362	-5.2362	-5.2362	-5.2362	-5.2362	-5.2362	-5.2362	-5.2362	-5.2362	-5.2362	-5.2362	-5.2362	-5.2362	-5.2362
5.9600	-4.6036	-4.5437	-4.3997	-4.4114	-4.4958	-4.9770	-4.3381	-4.4902	-4.5981	-4.3422	-4.1689	-4.5379	-5.1678	-4.6877	-4.2002	-5.2362	-5.2362	-5.2362	-5.2362	-5.2362	-5.2362	-5.2362	-5.2362	-5.2362	-5.2362	-5.2362	-5.2362	-5.2362	-5.2362	-5.2362	-5.2362	-5.2362	-5.2362	-5.2362	-5.2362	-5.2362	-5.2362	-5.2362	-5.2362	-5.2362	-5.2362	-5.2362	-5.2362	-5.2362	-5.2362	-5.2362	-5.2362	-5.2362	-5.2362
5.9700	-4.6036	-4.5437	-4.3997	-4.4114	-4.4958	-4.9770	-4.3381	-4.4902	-4.5981	-4.3422	-4.1689	-4.5379	-5.1678	-4.6877	-4.2002	-5.2362	-5.2362	-5.2362	-5.2362	-5.2362	-5.2362	-5.2362	-5.2362	-5.2362	-5.2362	-5.2362	-5.2362	-5.2362	-5.2362	-5.2362	-5.2362	-5.2362	-5.2362	-5.2362	-5.2362	-5.2362	-5.2362	-5.2362	-5.2362	-5.2362	-5.2362	-5.2362	-5.2362	-5.2362	-5.2362	-5.2362	-5.2362	-5.2362	-5.2362
5.9800	-4.6036	-4.5437	-4.3997	-4.4114	-4.4958	-4.9770	-4.3381	-4.4902	-4.5981	-4.3422	-4.1689	-4.5379	-5.1678	-4.6877	-4.2002	-5.2362	-5.2362	-5.2362	-5.2362	-5.2362	-5.2362	-5.2362	-5.2362	-5.2362	-5.2362	-5.2362	-5.2362	-5.2362	-5.2362	-5.2362	-5.2362	-5.2362	-5.2362	-5.2362	-5.2362	-5.2362	-5.2362	-5.2362	-5.2362	-5.2362	-5.2362	-5.2362	-5.2362	-5.2362	-5.2362	-5.2362	-5.2362	-5.2362	-5.2362
5.9900	-4.6036	-4.5437	-4.3997	-4.4114	-4.4958	-4.9770	-4.3381	-4.4902	-4.5981	-4.3422	-4.1689	-4.5379	-5.1678	-4.6877	-4.2002	-5.2362	-5.2362	-5.2362	-5.2362	-5.2362	-5.2362	-5.2362	-5.2362	-5.2362	-5.2362	-5.2362	-5.2362	-5.2362	-5.2362	-5.2362	-5.2362	-5.2362	-5.2362	-5.2362	-5.2362	-5.2362	-5.2362	-5.2362	-5.2362	-5.2362	-5.2362	-5.2362	-5.2362	-5.2362	-5.2362	-5.2362	-5.2362	-5.2362	-5.2362
6.0000	-4.6036	-4.5437	-4.3997	-4.4114	-4.4958	-4.9770	-4.3381	-4.4902	-4.5981	-4.3422	-4.1689	-4.5379	-5.1678	-4.6877	-4.2002	-5.2362	-5.2362	-5.2362	-5.2362	-5.2362	-5.2362	-5.2362	-5.2362	-5.2362	-5.2362	-5.2362	-5.2362	-5.2362	-5.2362	-5.2362	-5.2362	-5.2362	-5.2362	-5.2362	-5.2362	-5.2362	-5.2362	-5.2362	-5.2362	-5.2362	-5.2362	-5.2362	-5.2362	-5.2362	-5.2362	-5.2362	-5.2362	-5.2362	-5.2362
6.0100	-4.6036	-4.5437	-4.3997	-4.4114	-4.4958	-4.9770	-4.3381	-4.4902	-4.5981	-4.3422	-4.1689	-4.5379	-5.1678	-4.6877	-4.2002	-5.2362	-5.2362	-5.2362	-5.2362	-5.2362	-5.2362	-5.2362	-5.2362	-5.2362	-5.2362	-5.2362	-5.2362	-5.2362	-5.2362	-5.2362	-5.2362	-5.2362	-5.2362	-5.2362	-5.2362	-5.2362	-5.2362	-5.2362	-5.2362	-5.2362	-5.2362	-5.2362	-5.2362	-5.2362	-5.2362	-5.2362	-5.2362	-5.2362	-5.2362
6.0200	-4.6036	-4.5437	-4.3997	-4.4114	-4.4958	-4.9770	-4.3381	-4.4902	-4.5981	-4.3422	-4.1689	-4.5379	-5.1678	-4.6877	-4.2002	-5.2362	-5.2362	-5.2362	-5.2362	-5.2362	-5.2362	-5.2362	-5.2362	-5.2362	-5.2362	-5.2362	-5.2362	-5.2362	-5.2362	-5.2362	-5.2362	-5.2362	-5.2362	-5.2362	-5.2362	-5.2362	-5.2362	-5.2362	-5.2362	-5.2362	-5.2362	-5.2362	-5.2362	-5.2362	-5.2362	-5.2362	-5.2362	-5.2362	-5.2362
6.0300	-4.6036	-4.5437	-4.3997	-4.4114	-4.4958	-4.9770	-4.3381	-4.4902	-4.5981	-4.3422	-4.1689	-4.5379	-5.1678	-4.6877	-4.2002	-5.2362	-5.2362	-5.2362	-5.2362	-5.2362	-5.2362	-5.2362	-5.2362	-5.2362	-5.2362	-5.2362	-5.2362	-5.2362	-5.2362	-5.2362	-5.2362	-5.2362	-5.2362	-5.2362	-5.2362	-5.2362	-5.2362	-5.2362	-5.2362	-5.2362	-5.2362	-5.2362	-5.2362	-5.2362	-5.2362	-5.2362	-5.2362	-5.2362	-5.2362
6.0400	-4.6036	-4.5437	-4.3997	-4.4114	-4.4958	-4.9770	-4.3381	-4.4902	-4.5981	-4.3422	-4.1689	-4.5379	-5.1678	-4.6877	-4.2002	-5.2362	-5.2362	-5.2362	-5.2362	-5.2362	-5.2362	-5.2362	-5.2362	-5.2362	-5.2362	-5.2362	-5.2362	-5.2362	-5.2362	-5.2362	-5.2362	-5.2362	-5.2362	-5.2362	-5.2362	-5.2362	-5.2362	-5.2362	-5.2362	-5.2362	-5.2362	-5.2362	-5.2362	-5.2362	-5.2362	-5.2362	-5.2362	-5.2362	-5.2362
6.0500	-4.6036	-4.5437	-4.3997	-4.4114	-4.4958	-4.9770	-4.3381	-4.4902	-4.5981	-4.3422	-4.1689	-4.5379	-5.1678	-4.6877	-4.2002	-5.2362	-5.2362	-5.2362	-5.2362	-5.2362	-5.2362	-5.2362	-5.2362	-5.2362	-5.2362	-5.2362	-5.2362	-5.2362	-5.2362	-5.2362	-5.2362	-5.2362	-5.2362	-5.2362	-5.2362	-5.2362	-5.2362	-5.2362	-5.2362	-5.2362	-5.2362	-5.2362	-5.2362	-5.2362	-5.2362	-5.2362	-5.2362	-5.2362	-5.2362
6.0600	-4.6036	-4.5437	-4.3997	-4.4114	-4.4958	-4.9770	-4.3381	-4.4902	-4.5981	-4.3422	-4.1689	-4.5379	-5.1678	-4.6877	-4.2002	-5.2362	-5.2362	-5.2362	-5.2362	-5.2362	-5.2362	-5.2362	-5.2362	-5.2362	-5.2362	-5.2362	-5.2362	-5.2362	-5.2362	-5.2362	-5.2362	-5.2362	-5.2362	-5.2362	-5.2362	-5.2362	-5.2362	-5.2362	-5.2362	-5.2362	-5.2362	-5.2362	-5.2362	-5.2362	-5.2362	-5.2362	-5.2362	-5.2362	-5.2362
6.0700	-4.6036	-4.5437	-4.3997	-4.4114	-4.4958	-4.9770	-4.3381	-4.4902	-4.5981	-4.3422	-4.1689	-4.5379	-5.1678	-4.6877	-4.2002	-5.2362	-5.2362	-5.2362	-5.2362	-5.2362	-5.2362	-5.2362	-5.2362	-5.2362	-5.2362	-5.2362	-5.2362	-5.2362	-5.2362	-5.2362	-5.2362	-5.2362	-5.2362	-5.2362	-5.2362	-5.2362	-5.2362	-5.2362	-5.2362	-5.2362	-5.2362	-5.2362	-5.2362	-5.2362	-5.2362	-5.2362	-5.2362	-5.2362	-5.2362
6.0800	-4.6036	-4.5437	-4.3997	-4.4114	-4.4958	-4.9770	-4.3381	-4.4902	-4.5981	-4.3422	-4.1689	-4.5379	-5.1678	-4.6877	-4.2002	-5.2362	-5.2362	-5.2362	-5.2362	-5.2362	-5.2362	-5.2362	-5.2362	-5.2362	-5.2362	-5.2362	-5.2362	-5.2362	-5.2362	-5.2362	-5.2362	-5.2362	-5.2362	-5.2362	-5.2362	-5.2362	-5.2362	-5.2362	-5.2362	-5.2362	-5.2362	-5.2362	-5.2362	-5.2362	-5.2362	-5.2362	-5.2362	-5.2362	-5.2362
6.0900	-4.6036	-4.5437	-4.3997	-4.4114	-4.4958	-4.9770	-4.3381	-4.4902	-4.5981	-4.3422	-4.1689	-4.5379	-5.1678	-4.6877	-4.2002	-5.2362	-5.2362	-5.2362	-5.2362	-5.2362	-5.2362	-5.2362	-5.2362	-5.2362	-5.2362	-5.2362	-5.2362	-5.2362	-5.2362	-5.2362	-5.2362	-5.2362	-5.2362	-5.2362	-5.2362	-5.2362	-5.2362	-5.2362	-5.2362	-5.2362	-5.2362	-5.2362	-5.2362	-5.2362	-5.2362	-5.2362	-5.2362	-5.2362	-5.2362
6.1000	-4.6036	-4.5437	-4.3997	-4.4114	-4.4958	-4.9770	-4.3381	-4.4902	-4.5981	-4.3422	-4.1689	-4.5379	-5.1678	-4.6877	-4.2002	-5.2362	-5.2362	-5.2362	-5.2362	-5.2362	-5.2362	-5.2362	-5.2362	-5.2362	-5.2362	-5.2362	-5.2362	-5.2362	-5.2362	-5.2362	-5.2362	-5.2362	-5.2362	-5.2362	-5.2362	-5.2362	-5.2362	-5.2362	-5.2362	-5.2362	-5.2362	-5.2362	-5.2362	-5.2362	-5.2362	-5.2362	-5.2362	-5.2362	-5.2362
6.1100	-4.7964	-4.7339	-4.5838	-4.5960	-4.6839	-5.1857	-4.5196	-4.6782	-4.7906	-4.5239	-4.3432	-4.7280	-5.3847	-4.8841	-4.3759	-5.4559	-5.4559	-5.4559	-5.4559	-5.4559	-5.4559	-5.4559	-5.4559	-5.4559	-5.4559	-5.4559	-5.4559	-5.4559	-5.4559	-5.4559	-5.4559	-5.4559	-5.4559	-5.4559	-5.4559	-5.4559	-5.4559	-5.4559	-5.4559	-5.4559	-5.4559	-5.4559	-5.4559	-5.4559	-5.4559	-5.4559	-5.4559	-5.4559	-5.4559
6.1200	-4.7964	-4.7339	-4.5838	-4.5960	-4.6839	-5.1857	-4.5196	-4.6782	-4.7906	-4.5239	-4.3432	-4.7280	-5.3847	-4.8841	-4.3759	-5.4559	-5.4559	-5.4559	-5.4559	-5.4559	-5.4559	-5.4559	-5.4559	-5.4559	-5.4559	-5.4559	-5.4559	-5.4559	-5.4559	-5.4559	-5.4559	-5.4559	-5.4559	-5.4559	-5.4559	-5.4559	-5.4559	-5.4559	-5.4559	-5.4559	-5.4559	-5.4559	-5.4559	-5.4559	-5.4559	-5.4559	-5.4559	-5.4559	-5.4559
6.1300	-4.7964	-4.7339	-4.5838	-4.5960	-4.6839	-5.1857	-4.5196	-4.6782	-4.7906	-4.5239	-4.3432	-4.7280	-5.3847	-4.8841	-4.3759	-5.4559	-5.4559	-5.4559	-5.4559	-5.4559	-5.4559	-5.4559	-5.4559	-5.4559	-5.4559	-5.4559	-5.4559	-5.4559	-5.4559	-5.4559	-5.4559	-5.4559	-5.4559	-5.4559	-5.4559	-5.4559	-5.4559	-5.4559	-5.4559	-5.4559	-5.4559	-5.4559	-5.4559	-5.4559	-5.4559	-5.4559	-5.4559	-5.4559	-5.4559
6.1400	-4.7964	-4.7339	-4.5838	-4.5960	-4.6839	-5.1857	-4.5196	-4.6782	-4.7906	-4.5239	-4.3432	-4.7280	-5.3847	-4.8841	-4.3759	-5.4559	-5.4559	-5.4559	-5.4559	-5.4559	-5.4559	-5.4559	-5.4559	-5.4559	-5.4559	-5.4559	-5.4559	-5.4559	-5.4559	-5.4559	-5.4559	-5.4559	-5.4559	-5.4559	-5.4559	-5.4559	-5.4559	-5.4559	-5.4559	-5.4559	-5.4559	-5.4559	-5.4559	-5.4559	-5.4559	-5.4559	-5.4559	-5.4559	-5.4559
6.1500	-4.7964	-4.7339	-4.5838	-4.5960	-4.6839	-5.1857	-4.5196	-4.6782	-4.7906	-4.5239	-4.3432	-4.7280	-5.3847	-4.8841	-4.3759	-5.4559	-5.4559	-5.4559	-5.4559	-5.4559	-5.4559	-5.4559	-5.4559	-5.4559	-5.4559	-5.4559	-5.4559	-5.4559	-5.4559	-5.4559	-5.4559	-5.4559	-5.4559	-5.4559	-5.4559	-5.4559	-5.4559	-5.4559	-5.4559	-5.4559	-5.4559	-5.4559	-5.4559	-5.4559	-5.4559	-5.4559	-5.4559	-5.4559	-5.4559
6.1600	-4.7964	-4.7339	-4.5838	-4.5960	-4.6839	-5.1857	-4.5196	-4.6782	-4.7906	-4.5239	-4.3432	-4.7280	-5.3847	-4.8841	-4.3759	-5.4559	-5.4559	-5.4559	-5.4559	-5.4559	-5.4559	-5.4559	-5.4559	-5.4559	-5.4559	-5.4559	-5.4559	-5.4559	-5.4559	-5.4559	-5.4559	-5.4559	-5.4559	-5.4559	-5.4559	-5.4559	-5.4559	-5.4559	-5.4559	-5.4559	-5.4559	-5.4559	-5.4559	-5.4559	-5.4559	-5.4559	-5.4559	-5.4559	-5.4559
6.1700	-4.7964	-4.7339	-4.5838	-4.5960	-4.6839	-5.1857	-4.5196	-4.6782	-4.7906	-4.5239	-4.3432	-4.7280	-5.3847	-4.8841	-4.3759	-5.4559	-5.4559	-5.4559	-5.4559	-5.4559	-5.4559	-5.4559	-5.4559	-5.4559	-5.4559	-5.4559	-5.4559	-5.4559	-5.4559	-5.4559	-5.4559	-5.4559	-5.4559	-5.4559	-5.4559	-5.4559	-5.4559	-5.4559	-5.4559	-5.4559	-5.4559	-5.4559	-5.4559	-5.4559	-5.4559	-5.4559	-5.4559	-5.4559	-5.4559
6.1800	-4.7964	-4.7339	-4.5838	-4.5960	-4.6839	-5.1857	-4.5196	-4.6782	-4.7906	-4.5239	-4.3432	-4.7280	-5.3847	-4.8841	-4.3759	-5.4559	-5.4559	-5.4559	-5.4559	-5.4559	-5.4559	-5.4559	-5.4559	-5.4559	-5.4559	-5.4559	-5.4559	-5.4559	-5.4559	-5.4559	-5.4559	-5.4559	-5.4559	-5.4559	-5.4559	-5.4559	-5.4559	-5.4559	-5.4559	-5.4559	-5.4559	-5.4559	-5.4559	-5.4559	-5.4559	-5.4559	-5.4559	-5.4559	-5.4559
6.1900	-4.7964	-4.7339	-4.5838	-4.5960	-4.6839	-5.1857	-4.5196	-4.6782	-4.7906	-4.5239	-4.3432	-4.7280	-5.3847	-4.8841	-4.3759	-5.4559	-5.4559	-5.4559	-5.4559	-5.4559	-5.4559	-5.4559	-5.4559	-5.4559	-5.4559	-5.4559	-5.4559	-5.4559	-5.4559	-5.4559	-5.4559	-5.4559	-5.4559	-5.4559	-5.4559	-5.4559	-5.4559	-5.4559	-5.4559	-5.4559	-5.4559	-5.4559	-5.4559	-5.4559	-5.4559	-5.4559	-5.4559	-5.4559	-5.4559
6.2000	-4.7964	-4.7339	-4.5838	-4.5960	-4.6839	-5.1857	-4.5196	-4.6782	-4.7906	-4.5239	-4.3432	-4.7280	-5.3847	-4.8841	-4.3759	-5.4559	-5.4559	-5.4559	-5.4559	-5.4559	-5.4559	-5.4559	-5.4559	-5.4559	-5.4559	-5.4559	-5.4559	-5.4559	-5.4559	-5.4559	-5.4559	-5.4559	-5.4559	-5.4559	-5.4559	-5.4559	-5.4559	-5.4559	-5.4559	-5.4559	-5.4559	-5.4559	-5.4559	-5.4559	-5.4559	-5.4559	-5.4559	-5.4559	-5.4559
6.2100	-4.7964	-4.7339	-4.5838	-4.5960	-4.6839	-5.1857	-4.5196	-4.6782	-4.7906	-4.5239	-4.3432	-4.7280	-5.3847	-4.8841	-4.3759	-5.4559	-5.4559	-5.4559	-5.4559	-5.4559	-5.4559	-5.4559	-5.4559	-5.4559	-5.4559	-5.4559	-5.4559	-5.4559	-5.4559	-5.4559	-5.4559	-5.4559	-5.4559	-5.4559	-5.4559	-5.4559	-5.4559	-5.4559	-5.4559	-5.4559	-5.4559	-5.4559	-5.4559	-5.4559	-5.4559	-5.4559	-5.4559	-5.4559	-5.4559
6.2200	-4.7964	-4.7339	-4.5838	-4.5960	-4.6839	-5.1857	-4.5196	-4.6782	-4.7906	-4.5239	-4.3432	-4.7280	-5.3847	-4.8841	-4.3759	-5.4559	-5.4559	-5.4559	-5.4559	-5.4559	-5.4559	-5.4559	-5.4559	-5.4559	-5.4559	-5.4559	-5.4559	-5.4559	-5.4559	-5.4559	-5.4559	-5.4559	-5.4559	-5.4559	-5.4559	-5.4559	-5.4559	-5.4559	-5.4559	-5.4559	-5.4559	-5.4559	-5.4559	-5.4559	-5.4559	-5.4559	-5.4559	-5.4559	-5.4559
6.2300	-4.7964	-4.7339	-4.5838	-4.5960	-4.6839	-5.1857	-4.5196	-4.6782	-4.7906	-4.5239	-4.3432	-4.7280	-5.3847	-4.8841	-4.3759	-5.4559	-5.4559	-5.4559	-5.4559	-5.4559	-5.4559	-5.4559	-5.4559	-5.4559	-5.4559	-5.4559	-5.4559	-5.4559	-5.4559	-5.4559	-5.4559	-5.4559	-5.4559	-5.4559	-5.4559	-5.4559	-5.4559	-5.4559	-5.4559	-5.4559	-5.4559	-5.4559	-5.4559	-5.4559	-5.4559	-5.4559	-5.4559	-5.4559	-5.4559
6.2400	-4.7964	-4.7339	-4.5838	-4.5960	-4.6839	-5.1857	-4.5196	-4.6782	-4.7906	-4.5239	-4.3432	-4.7280	-5.3847	-4.8841	-4.3759	-5.4559	-5.4559	-5.4559	-5.4559	-5.4559	-5.4559	-5.4559	-5.4559	-5.4559	-5.4559	-5.4559	-5.4559	-5.4559	-5.4559	-5.4559	-5.4559	-5.4559	-5.4559	-5.4559	-5.4559	-5.4559	-5.4559	-5.4559	-5.4559	-5.4559	-5.4559	-5.4559	-5.4559	-5.4559	-5.4559	-5.4559	-5.4559	-5.4559	-5.4559
6.2500	-4.7964	-4.7339	-4.5838	-4.5960	-4.6839	-5.1857	-4.5196	-4.6782	-4.7906	-4.5239	-4.3432	-4.7280	-5.3847	-4.8841	-4.3759	-5.4559	-5.4559	-5.4559	-5.4559	-5.4559	-5.4559	-5.4559	-5.4559	-5.4559	-5.4559	-5.4559	-5.4559	-5.4559	-5.4559	-5.4559	-5.4559	-5.4559	-5.4559	-5.4559	-5.4559	-5.4559	-5.4559	-5.4559	-5.4559	-5.4559	-5.4559	-5.4559	-5.4559	-5.4559	-5.4559	-5.4559	-5.4559	-5.4559	-5.4559
6.2600	-4.7964	-4.7339	-4.5838	-4.5960	-4.6839	-5.1857	-4.5196	-4.6782	-4.7906	-4.5239	-4.3432	-4.7280	-5.3847	-4.8841	-4.3759	-5.4559	-5.4559	-5.4559	-5.4559	-5.4559	-5.4559	-5.4559	-5.4559	-5.4559	-5.4559	-5.4559	-5.4559	-5.4559	-5.4559	-5.4559	-5.4559	-5.4559	-5.4559	-5.4559	-5.4559	-5.4559	-5.4559	-5.4559	-5.4559	-5.4559	-5.4559	-5.4559	-5.4559	-5.4559	-5.4559	-5.4559	-5.4559	-5.4559	-5.4559
6.2700	-4.7964	-4.7339	-4.5838	-4.5960	-4.6839	-5.1857	-4.5196	-4.6782	-4.7906	-4.5239	-4.3432	-4.7280	-5.3847	-4.8841	-4.3759	-5.4559	-5.4559	-5.4559	-5.4559	-5.4559	-5.4559	-5.4559	-5.4559	-5.4559	-5.4559	-5.4559	-5.4559	-5.4559	-5.4559	-5.4559	-5.4559	-5.4559	-5.4559	-5.4559	-5.4559	-5.4559	-5.4559	-5.4559	-5.4559	-5.4559	-5.4559	-5.4559	-5.4559	-5.4559	-5.4559	-5.4559	-5.4559	-5.4559	-5.4559
6.2800	-4.7964	-4.7339	-4.5838	-4.5960	-4.6839	-5.1857	-4.5196	-4.6782	-4.7906	-4.5239	-4.3432	-4.7280	-5.3847	-4.8841	-4.3759	-5.4559	-5.4559	-5.4559	-5.4559	-5.4559	-5.4559	-5.4559	-5.4559	-5.4559	-5.4559	-5.4559	-5.4559	-5.4559	-5.4559	-5.4559	-5.4559	-5.4559	-5.4559	-5.4559	-5.4559	-5.4559	-5.4559	-5.4559	-5.4559	-5.4559	-5.4559	-5.4559	-5.4559	-5.4559	-5.4559	-5.4559	-5.4559	-5.4559	-5.4559
6.2900	-4.7964	-4.7339	-4.5838	-4.5960	-4.6839	-5.1857	-4.5196	-4.6782	-4.7906	-4.5239	-4.3432	-4.7280	-5.3847	-4.8841	-4.3759	-5.4559	-5.4559	-5.4559	-5.4559	-5.4559	-5.4559	-5.4559	-5.4559	-5.4559	-5.4559	-5.4559	-5.4559	-5.4559	-5.4559	-5.4559	-5.4559	-5.4559	-5.4559	-5.4559	-5.4559	-5.4559	-5.4559	-5.4559	-5.4559	-5.4559	-5.4559	-5.4559	-5.4559	-5.4559	-5.4559	-5.4559	-5.4559	-5.4559	-5.4559
6.3000	-4.7964	-4.7339	-4.5838	-4.5960	-4.6839	-5.1857	-4.5196	-4.6782	-4.7906	-4.5239	-4.3432	-4.7280	-5.3847	-4.8841	-4.3759	-5.4559	-5.4559	-5.4559	-5.4559	-5.4559	-5.4559	-5.4559	-5.4559	-5.4559	-5.4559	-5.4559	-5.4559	-5.4559	-5.4559	-5.4559	-5.4559	-5.4559	-5.4559	-5.4559	-5.4559	-5.4559	-5.4559	-5.4559	-5.4559	-5.4559	-5.4559	-5.4559	-5.4559	-5.4559	-5.4559	-5.4559	-5.4559	-5.4559	-5.4559
6.3100	-4.9892	-4.9241	-4.7679	-4.7806	-4.8721	-5.3944	-4.7010	-4.8661	-4.9832	-4.7055	-4.5174	-4.9180	-5.6016	-5.0805	-4.5515	-5.6757	-5.6757	-5.6757	-5.6757	-5.6757	-5.6757	-5.6757	-5.6757	-5.6757	-5.6757	-5.6757	-5.6757	-5.6757	-5.6757	-5.6757	-5.6757	-5.6757	-5.6757	-5.6757	-5.6757	-5.6757	-5.6757	-5.6757	-5.6757	-5.6757	-5.6757	-5.6757	-5.6757	-5.6757	-5.6757	-5.6757	-5.6757	-5.6757	-5.6757
6.3200	-4.9892	-4.9241	-4.7679	-4.7806	-4.8721	-5.3944	-4.7010	-4.8661	-4.9832	-4.7055	-4.5174	-4.9180	-5.6016	-5.0805	-4.5515	-5.6757	-5.6757	-5.6757	-5.6757	-5.6757	-5.6757	-5.6757	-5.6757	-5.6757	-5.6757	-5.6757	-5.6757	-5.6757	-5.6757	-5.6757	-5.6757	-5.6757	-5.6757	-5.6757	-5.6757	-5.6757	-5.6757	-5.6757	-5.6757	-5.6757	-5.6757	-5.6757	-5.6757	-5.6757	-5.6757	-5.6757	-5.6757	-5.6757	-5.6757
6.3300	-4.9892	-4.9241	-4.7679	-4.7806	-4.8721	-5.3944	-4.7010	-4.8661	-4.9832	-4.7055	-4.5174	-4.9180	-5.6016	-5.0805	-4.5515	-5.6757	-5.6757	-5.6757	-5.6757	-5.6757	-5.6757	-5.6757	-5.6757	-5.6757	-5.6757	-5.6757	-5.6757	-5.6757	-5.6757	-5.6757	-5.6757	-5.6757	-5.6757	-5.6757	-5.6757	-5.6757	-5.6757	-5.6757	-5.6757	-5.6757	-5.6757	-5.6757	-5.6757	-5.6757	-5.6757	-5.6757	-5.6757	-5.6757	-5.6757
6.3400	-4.9892	-4.9241	-4.7679	-4.7806	-4.8721	-5.3944	-4.7010	-4.8661	-4.9832	-4.7055	-4.5174	-4.9180	-5.6016	-5.0805	-4.5515	-5.6757	-5.6757	-5.6757	-5.6757	-5.6757	-5.6757	-5.6757	-5.6757	-5.6757	-5.6757	-5.6757	-5.6757	-5.6757	-5.6757	-5.6757	-5.6757	-5.6757	-5.6757	-5.6757	-5.6757	-5.6757	-5.6757	-5.6757	-5.6757	-5.6757	-5.6757	-5.6757	-5.6757	-5.6757	-5.6757	-5.6757	-5.6757	-5.6757	-5.6757
6.3500	-4.9892	-4.9241	-4.7679	-4.7806	-4.8721	-5.3944	-4.7010	-4.8661	-4.9832	-4.7055	-4.5174	-4.9180	-5.6016	-5.0805	-4.5515	-5.6757	-5.6757	-5.6757	-5.6757	-5.6757	-5.6757	-5.6757	-5.6757	-5.6757	-5.6757	-5.6757	-5.6757	-5.6757	-5.6757	-5.6757	-5.6757	-5.6757	-5.6757	-5.6757	-5.6757	-5.6757	-5.6757	-5.6757	-5.6757	-5.6757	-5.6757	-5.6757	-5.6757	-5.6757	-5.6757	-5.6757	-5.6757	-5.6757	-5.6757
6.3600	-4.9892	-4.9241	-4.7679	-4.7806	-4.8721	-5.3944	-4.7010	-4.8661	-4.9832	-4.7055	-4.5174	-4.9180	-5.6016	-5.0805	-4.5515	-5.6757	-5.6757	-5.6757	-5.6757	-5.6757	-5.6757	-5.6757	-5.6757	-5.6757	-5.6757	-5.6757	-5.6757	-5.6757	-5.6757	-5.6757	-5.6757	-5.6757	-5.6757	-5.6757	-5.6757	-5.6757	-5.6757	-5.6757	-5.6757	-5.6757	-5.6757	-5.6757	-5.6757	-5.6757	-5.6757	-5.6757	-5.6757	-5.6757	-5.6757
6.3700	-4.9892	-4.9241	-4.7679	-4.7806	-4.8721	-5.3944	-4.7010	-4.8661	-4.9832	-4.7055	-4.5174	-4.9180	-5.6016	-5.0805	-4.5515	-5.6757	-5.6757	-5.6757	-5.6757	-5.6757	-5.6757	-5.6757	-5.6757	-5.6757	-5.6757	-5.6757	-5.6757	-5.6757	-5.6757	-5.6757	-5.6757	-5.6757	-5.6757	-5.6757	-5.6757	-5.6757	-5.6757	-5.6757	-5.6757	-5.6757	-5.6757	-5.6757	-5.6757	-5.6757	-5.6757	-5.6757	-5.6757	-5.6757	-5.6757
6.3800	-4.9892	-4.9241	-4.7679	-4.7806	-4.8721	-5.3944	-4.7010	-4.8661	-4.9832	-4.7055	-4.5174	-4.9180	-5.6016	-5.0805	-4.5515	-5.6757	-5.6757	-5.6757	-5.6757	-5.6757	-5.6757	-5.6757	-5.6757	-5.6757	-5.6757	-5.6757	-5.6757	-5.6757	-5.6757	-5.6757	-5.6757	-5.6757	-5.6757	-5.6757	-5.6757	-5.6757	-5.6757	-5.6757	-5.6757	-5.6757	-5.6757	-5.6757	-5.6757	-5.6757	-5.6757	-5.6757	-5.6757	-5.6757	-5.6757
6.3900	-4.9892	-4.9241	-4.7679	-4.7806	-4.8721	-5.3944	-4.7010	-4.8661	-4.9832	-4.7055	-4.5174	-4.9180	-5.6016	-5.0805	-4.5515	-5.6757	-5.6757	-5.6757	-5.6757	-5.6757	-5.6757	-5.6757	-5.6757	-5.6757	-5.6757	-5.6757	-5.6757	-5.6757	-5.6757	-5.6757	-5.6757	-5.6757	-5.6757	-5.6757	-5.6757	-5.6757	-5.6757	-5.6757	-5.6757	-5.6757	-5.6757	-5.6757	-5.6757	-5.6757	-5.6757	-5.6757	-5.6757	-5.6757	-5.6757
6.4000	-4.9892	-4.9241	-4.7679	-4.7806	-4.8721	-5.3944	-4.7010	-4.8661	-4.9832	-4.7055	-4.5174	-4.9180	-5.6016	-5.0805	-4.5515	-5.6757	-5.6757	-5.6757	-5.6757	-5.6757	-5.6757	-5.6757	-5.6757	-5.6757	-5.6757	-5.6757	-5.6757	-5.6757	-5.6757	-5.6757	-5.6757	-5.6757	-5.6757	-5.6757	-5.6757	-5.6757	-5.6757	-5.6757	-5.6757	-5.6757	-5.6757	-5.6757	-5.6757	-5.6757	-5.6757	-5.6757	-5.6757	-5.6757	-5.6757
6.4100	-4.9892	-4.9241	-4.7679	-4.7806	-4.8721	-5.3944	-4.7010	-4.8661	-4.9832	-4.7055	-4.5174	-4.9180	-5.6016	-5.0805	-4.5515	-5.6757	-5.6757	-5.6757	-5.6757	-5.6757	-5.6757	-5.6757	-5.6757	-5.6757	-5.6757	-5.6757	-5.6757	-5.6757	-5.6757	-5.6757	-5.6757	-5.6757	-5.6757	-5.6757	-5.6757	-5.6757	-5.6757	-5.6757	-5.6757	-5.6757	-5.6757	-5.6757	-5.6757	-5.6757	-5.6757	-5.6757	-5.6757	-5.6757	-5.6757
6.4200	-4.9892	-4.9241	-4.7679	-4.7806	-4.8721	-5.3944	-4.7010	-4.8661	-4.9832	-4.7055	-4.5174	-4.9180	-5.6016	-5.0805	-4.5515	-5.6757	-5.6757	-5.6757	-5.6757	-5.6757	-5.6757	-5.6757	-5.6757	-5.6757	-5.6757	-5.6757	-5.6757	-5.6757	-5.6757	-5.6757	-5.6757	-5.6757	-5.6757	-5.6757	-5.6757	-5.6757	-5.6757	-5.6757	-5.6757	-5.6757	-5.6757	-5.6757	-5.6757	-5.6757	-5.6757	-5.6757	-5.6757	-5.6757	-5.6757
6.4300	-4.9892	-4.9241	-4.7679	-4.7806	-4.8721	-5.3944	-4.7010	-4.8661	-4.9832	-4.7055	-4.5174	-4.9180	-5.6016	-5.0805	-4.5515	-5.6757	-5.6757	-5.6757	-5.6757	-5.6757	-5.6757	-5.6757	-5.6757	-5.6757	-5.6757	-5.6757	-5.6757	-5.6757	-5.6757	-5.6757	-5.6757	-5.6757	-5.6757	-5.6757	-5.6757	-5.6757	-5.6757	-5.6757	-5.6757	-5.6757	-5.6757	-5.6757	-5.6757	-5.6757	-5.6757	-5.6757	-5.6757	-5.6757	-5.6757
6.4400	-4.9892	-4.9241	-4.7679	-4.7806	-4.8721	-5.3944	-4.7010	-4.8661	-4.9832	-4.7055	-4.5174	-4.9180	-5.6016	-5.0805	-4.5515	-5.6757	-5.6757	-5.6757	-5.6757	-5.6757	-5.6757	-5.6757	-5.6757	-5.6757	-5.6757	-5.6757	-5.6757	-5.6757	-5.6757	-5.6757	-5.6757	-5.6757	-5.6757	-5.6757	-5.6757	-5.6757	-5.6757	-5.6757	-5.6757	-5.6757	-5.6757	-5.6757	-5.6757	-5.6757	-5.6757	-5.6757	-5.6757	-5.6757	-5.6757
6.4500	-4.9892	-4.9241	-4.7679	-4.7806	-4.8721	-5.3944	-4.7010	-4.8661	-4.9832	-4.7055	-4.5174	-4.9180	-5.6016	-5.0805	-4.5515	-5.6757	-5.6757	-5.6757	-5.6757	-5.6757	-5.6757	-5.6757	-5.6757	-5.6757	-5.6757	-5.6757	-5.6757	-5.6757	-5.6757	-5.6757	-5.6757	-5.6757	-5.6757	-5.6757	-5.6757	-5.6757	-5.6757	-5.6757	-5.6757	-5.6757	-5.6757	-5.6757	-5.6757	-5.6757	-5.6757	-5.6757	-5.6757	-5.6757	-5.6757
6.4600	-4.9892	-4.9241	-4.7679	-4.7806	-4.8721	-5.3944	-4.7010	-4.8661	-4.9832	-4.7055	-4.5174	-4.9180	-5.6016	-5.0805	-4.5515	-5.6757	-5.6757	-5.6757	-5.6757	-5.6757	-5.6757	-5.6757	-5.6757	-5.6757	-5.6757	-5.6757	-5.6757	-5.6757	-5.6757	-5.6757	-5.6757	-5.6757	-5.6757	-5.6757	-5.6757	-5.6757	-5.6757	-5.6757	-5.6757	-5.6757	-5.6757	-5.6757	-5.6757	-5.6757	-5.6757	-5.6757	-5.6757	-5.6757	-5.6757
6.4700	-4.9892	-4.9241	-4.7679	-4.7806	-4.8721	-5.3944	-4.7010	-4.8661	-4.9832	-4.7055	-4.5174	-4.9180	-5.6016	-5.0805	-4.5515	-5.6757	-5.6757	-5.6757	-5.6757	-5.6757	-5.6757	-5.6757	-5.6757	-5.6757	-5.6757	-5.6757	-5.6757	-5.6757	-5.6757	-5.6757	-5.6757	-5.6757	-5.6757	-5.6757	-5.6757	-5.6757	-5.6757	-5.6757	-5.6757	-5.6757	-5.6757	-5.6757	-5.6757	-5.6757	-5.6757	-5.6757	-5.6757	-5.6757	-5.6757
6.4800	-4.9892	-4.9241	-4.7679	-4.7806	-4.8721	-5.3944	-4.7010	-4.8661	-4.9832	-4.7055	-4.5174	-4.9180	-5.6016	-5.0805	-4.5515	-5.6757	-5.6757	-5.6757	-5.6757	-5.6757	-5.6757	-5.6757	-5.6757	-5.6757	-5.6757	-5.6757	-5.6757	-5.6757	-5.6757	-5.6757	-5.6757	-5.6757	-5.6757	-5.6757	-5.6757	-5.6757	-5.6757	-5.6757	-5.6757	-5.6757	-5.6757	-5.6757	-5.6757	-5.6757	-5.6757	-5.6757	-5.6757	-5.6757	-5.6757
6.4900	-4.9892	-4.9241	-4.7679	-4.7806	-4.8721	-5.3944	-4.7010	-4.8661	-4.9832	-4.7055	-4.5174	-4.9180	-5.6016	-5.0805	-4.5515	-5.6757	-5.6757	-5.6757	-5.6757	-5.6757	-5.6757	-5.6757	-5.6757	-5.6757	-5.6757	-5.6757	-5.6757	-5.6757	-5.6757	-5.6757	-5.6757	-5.6757	-5.6757	-5.6757	-5.6757	-5.6757	-5.6757	-5.6757	-5.6757	-5.6757	-5.6757	-5.6757	-5.6757	-5.6757	-5.6757	-5.6757	-5.6757	-5.6757	-5.6757
6.5000	-4.9892	-4.9241	-4.7679	-4.7806	-4.8721	-5.3944	-4.7010	-4.8661	-4.9832	-4.7055	-4.5174	-4.9180	-5.6016	-5.0805	-4.5515	-5.6757	-5.6757	-5.6757	-5.6757	-5.6757	-5.6757	-5.6757	-5.6757	-5.6757	-5.6757	-5.6757	-5.6757	-5.6757	-5.6757	-5.6757	-5.6757	-5.6757	-5.6757	-5.6757	-5.6757	-5.6757	-5.6757	-5.6757	-5.6757	-5.6757	-5.6757	-5.6757	-5.6757	-5.6757	-5.6757	-5.6757	-5.6757	-5.6757	-5.6757
6.5100	-5.1703	-5.1029	-4.9409	-4.9540	-5.0490	-5.5906	-4.8715	-5.0427	-5.1641	-4.8762	-4.6812	-5.0967	-5.8055	-5.2651	-4.7165	-5.8824	-5.8824	-5.8824	-5.8824	-5.8824	-5.8824	-5.8824	-5.8824	-5.8824	-5.8824	-5.8824	-5.8824	-5.8824	-5.8824	-5.8824	-5.8824	-5.8824	-5.8824	-5.8824	-5.8824	-5.8824	-5.8824	-5.8824	-5.8824	-5.8824	-5.8824	-5.8824	-5.8824	-5.8824	-5.8824	-5.8824	-5.8824	-5.8824	-5.8824
6.5200	-5.1703	-5.1029	-4.9409	-4.9540	-5.0490	-5.5906	-4.8715	-5.0427	-5.1641	-4.8762	-4.6812	-5.0967	-5.8055	-5.2651	-4.7165	-5.8824	-5.8824	-5.8824	-5.8824	-5.8824	-5.8824	-5.8824	-5.8824	-5.8824	-5.8824	-5.8824	-5.8824	-5.8824	-5.8824	-5.8824	-5.8824	-5.8824	-5.8824	-5.8824	-5.8824	-5.8824	-5.8824	-5.8824	-5.8824	-5.8824	-5.8824	-5.8824	-5.8824	-5.8824	-5.8824	-5.8824	-5.8824	-5.8824	-5.8824
6.5300	-5.1703	-5.1029	-4.9409	-4.9540	-5.0490	-5.5906	-4.8715	-5.0427	-5.1641	-4.8762	-4.6812	-5.0967	-5.8055	-5.2651	-4.7165	-5.8824	-5.8824	-5.8824	-5.8824	-5.8824	-5.8824	-5.8824	-5.8824	-5.8824	-5.8824	-5.8824	-5.8824	-5.8824	-5.8824	-5.8824	-5.8824	-5.8824	-5.8824	-5.8824	-5.8824	-5.8824	-5.8824	-5.8824	-5.8824	-5.8824	-5.8824	-5.8824	-5.8824	-5.8824	-5.8824	-5.8824	-5.8824	-5.8824	-5.8824
6.5400	-5.1703	-5.1029	-4.9409	-4.9540	-5.0490	-5.5906	-4.8715	-5.0427	-5.1641	-4.8762	-4.6812	-5.0967	-5.8055	-5.2651	-4.7165	-5.8824	-5.8824	-5.8824	-5.8824	-5.8824	-5.8824	-5.8824	-5.8824	-5.8824	-5.8824	-5.8824	-5.8824	-5.8824	-5.8824	-5.8824	-5.8824	-5.8824	-5.8824	-5.8824	-5.8824	-5.8824	-5.8824	-5.8824	-5.8824	-5.8824	-5.8824	-5.8824	-5.8824	-5.8824	-5.8824	-5.8824	-5.8824	-5.8824	-5.8824
6.5500	-5.1703	-5.1029	-4.9409	-4.9540	-5.0490	-5.5906	-4.8715	-5.0427	-5.1641	-4.8762	-4.6812	-5.0967	-5.8055	-5.2651	-4.7165	-5.8824	-5.8824	-5.8824	-5.8824	-5.8824	-5.8824	-5.8824	-5.8824	-5.8824	-5.8824	-5.8824	-5.8824	-5.8824	-5.8824	-5.8824	-5.8824	-5.8824	-5.8824	-5.8824	-5.8824	-5.8824	-5.8824	-5.8824	-5.8824	-5.8824	-5.8824	-5.8824	-5.8824	-5.8824	-5.8824	-5.8824	-5.8824	-5.8824	-5.8824
6.5600	-5.1703	-5.1029	-4.9409	-4.9540	-5.0490	-5.5906	-4.8715	-5.0427	-5.1641	-4.8762	-4.6812	-5.0967	-5.8055	-5.2651	-4.7165	-5.8824	-5.8824	-5.8824	-5.8824	-5.8824	-5.8824	-5.8824	-5.8824	-5.8824	-5.8824	-5.8824	-5.8824	-5.8824	-5.8824	-5.8824	-5.8824	-5.8824	-5.8824	-5.8824	-5.8824	-5.8824	-5.8824	-5.8824	-5.8824	-5.8824	-5.8824	-5.8824	-5.8824	-5.8824	-5.8824	-5.8824	-5.8824	-5.8824	-5.8824
6.5700	-5.1703	-5.1029	-4.9409	-4.9540	-5.0490	-5.5906	-4.8715	-5.0427	-5.1641	-4.8762	-4.6812	-5.0967	-5.8055	-5.2651	-4.7165	-5.8824	-5.8824	-5.8824	-5.8824	-5.8824	-5.8824	-5.8824	-5.8824	-5.8824	-5.8824	-5.8824	-5.8824	-5.8824	-5.8824	-5.8824	-5.8824	-5.8824	-5.8824	-5.8824	-5.8824	-5.8824	-5.8824	-5.8824	-5.8824	-5.8824	-5.8824	-5.8824	-5.8824	-5.8824	-5.8824	-5.8824	-5.8824	-5.8824	-5.8824
6.5800	-5.1703	-5.1029	-4.9409	-4.9540	-5.0490	-5.5906	-4.8715	-5.0427	-5.1641	-4.8762	-4.6812	-5.0967	-5.8055	-5.2651	-4.7165	-5.8824	-5.8824	-5.8824	-5.8824	-5.8824	-5.8824	-5.8824	-5.8824	-5.8824	-5.8824	-5.8824	-5.8824	-5.8824	-5.8824	-5.8824	-5.8824	-5.8824	-5.8824	-5.8824	-5.8824	-5.8824	-5.8824	-5.8824	-5.8824	-5.8824	-5.8824	-5.8824	-5.8824	-5.8824	-5.8824	-5.8824	-5.8824	-5.8824	-5.8824
6.5900	-5.1703	-5.1029	-4.9409	-4.9540	-5.0490	-5.5906	-4.8715	-5.0427	-5.1641	-4.8762	-4.6812	-5.0967	-5.8055	-5.2651	-4.7165	-5.8824	-5.8824	-5.8824	-5.8824	-5.8824	-5.8824	-5.8824	-5.8824	-5.8824	-5.8824	-5.8824	-5.8824	-5.8824	-5.8824	-5.8824	-5.8824	-5.8824	-5.8824	-5.8824	-5.8824	-5.8824	-5.8824	-5.8824	-5.8824	-5.8824	-5.8824	-5.8824	-5.8824	-5.8824	-5.8824	-5.8824	-5.8824	-5.8824	-5.8824
6.6000	-5.1703	-5.1029	-4.9409	-4.9540	-5.0490	-5.5906	-4.8715	-5.0427	-5.1641	-4.8762	-4.6812	-5.0967	-5.8055	-5.2651	-4.7165	-5.8824	-5.8824	-5.8824	-5.8824	-5.8824	-5.8824	-5.8824	-5.8824	-5.8824	-5.8824	-5.8824	-5.8824	-5.8824	-5.8824	-5.8824	-5.8824	-5.8824	-5.8824	-5.8824	-5.8824	-5.8824	-5.8824	-5.8824	-5.8824	-5.8824	-5.8824	-5.8824	-5.8824	-5.8824	-5.8824	-5.8824	-5.8824	-5.8824	-5.8824
6.6100	-5.1703	-5.1029	-4.9409	-4.9540	-5.0490	-5.5906	-4.8715	-5.0427	-5.1641	-4.8762	-4.6812	-5.0967	-5.8055	-5.2651	-4.7165	-5.8824	-5.8824	-5.8824	-5.8824	-5.8824	-5.8824	-5.8824	-5.8824	-5.8824	-5.8824	-5.8824	-5.8824	-5.8824	-5.8824	-5.8824	-5.8824	-5.8824	-5.8824	-5.8824	-5.8824	-5.8824	-5.8824	-5.8824	-5.8824	-5.8824	-5.8824	-5.8824	-5.8824	-5.8824	-5.8824	-5.8824	-5.8824	-5.8824	-5.8824
6.6200	-5.1703	-5.1029	-4.9409	-4.9540	-5.0490	-5.5906	-4.8715	-5.0427	-5.1641	-4.8762	-4.6812	-5.0967	-5.8055	-5.2651	-4.7165	-5.8824	-5.8824	-5.8824	-5.8824	-5.8824	-5.8824	-5.8824	-5.8824	-5.8824	-5.8824	-5.8824	-5.8824	-5.8824	-5.8824	-5.8824	-5.8824	-5.8824	-5.8824	-5.8824	-5.8824	-5.8824	-5.8824	-5.8824	-5.8824	-5.8824	-5.8824	-5.8824	-5.8824	-5.8824	-5.8824	-5.8824	-5.8824	-5.8824	-5.8824
6.6300	-5.1703	-5.1029	-4.9409	-4.9540	-5.0490	-5.5906	-4.8715	-5.0427	-5.1641	-4.8762	-4.6812	-5.0967	-5.8055	-5.2651	-4.7165	-5.8824	-5.8824	-5.8824	-5.8824	-5.8824	-5.8824	-5.8824	-5.8824	-5.8824	-5.8824	-5.8824	-5.8824	-5.8824	-5.8824	-5.8824	-5.8824	-5.8824	-5.8824	-5.8824	-5.8824	-5.8824	-5.8824	-5.8824	-5.8824	-5.8824	-5.8824	-5.8824	-5.8824	-5.8824	-5.8824	-5.8824	-5.8824	-5.8824	-5.8824
6.6400	-5.1703	-5.1029	-4.9409	-4.9540	-5.0490	-5.5906	-4.8715	-5.0427	-5.1641	-4.8762	-4.6812	-5.0967	-5.8055	-5.2651	-4.7165	-5.8824	-5.8824	-5.8824	-5.8824	-5.8824	-5.8824	-5.8824	-5.8824	-5.8824	-5.8824	-5.8824	-5.8824	-5.8824	-5.8824	-5.8824	-5.8824	-5.8824	-5.8824	-5.8824	-5.8824	-5.8824	-5.8824	-5.8824	-5.8824	-5.8824	-5.8824	-5.8824	-5.8824	-5.8824	-5.8824	-5.8824	-5.8824	-5.8824	-5.8824
6.6500	-5.1703	-5.1029	-4.9409	-4.9540	-5.0490	-5.5906	-4.8715	-5.0427	-5.1641	-4.8762	-4.6812	-5.0967	-5.8055	-5.2651	-4.7165	-5.8824	-5.8824	-5.8824	-5.8824	-5.8824	-5.8824	-5.8824	-5.8824	-5.8824	-5.8824	-5.8824	-5.8824	-5.8824	-5.8824	-5.8824	-5.8824	-5.8824	-5.8824	-5.8824	-5.8824	-5.8824	-5.8824	-5.8824	-5.8824	-5.8824	-5.8824	-5.8824	-5.8824	-5.8824	-5.8824	-5.8824	-5.8824	-5.8824	-5.8824
6.6600	-5.1703	-5.1029	-4.9409	-4.9540	-5.0490	-5.5906	-4.8715	-5.0427	-5.1641	-4.8762	-4.6812	-5.0967	-5.8055	-5.2651	-4.7165	-5.8824	-5.8824	-5.8824	-5.8824	-5.8824	-5.8824	-5.8824	-5.8824	-5.8824	-5.8824	-5.8824	-5.8824	-5.8824	-5.8824	-5.8824	-5.8824	-5.8824	-5.8824	-5.8824	-5.8824	-5.8824	-5.8824	-5.8824	-5.8824	-5.8824	-5.8824	-5.8824	-5.8824	-5.8824	-5.8824	-5.8824	-5.8824	-5.8824	-5.8824
6.6700	-5.1703	-5.1029	-4.9409	-4.9540	-5.0490	-5.5906	-4.8715	-5.0427	-5.1641	-4.8762	-4.6812	-5.0967	-5.8055	-5.2651	-4.7165	-5.8824	-5.8824	-5.8824	-5.8824	-5.8824	-5.8824	-5.8824	-5.8824	-5.8824	-5.8824	-5.8824	-5.8824	-5.8824	-5.8824	-5.8824	-5.8824	-5.8824	-5.8824	-5.8824	-5.8824	-5.8824	-5.8824	-5.8824	-5.8824	-5.8824	-5.8824	-5.8824	-5.8824	-5.8824	-5.8824	-5.8824	-5.8824	-5.8824	-5.8824
6.6800	-5.1703	-5.1029	-4.9409	-4.9540	-5.0490	-5.5906	-4.8715	-5.0427	-5.1641	-4.8762	-4.6812	-5.0967	-5.8055	-5.2651	-4.7165	-5.8824	-5.8824	-5.8824	-5.8824	-5.8824	-5.8824	-5.8824	-5.8824	-5.8824	-5.8824	-5.8824	-5.8824	-5.8824	-5.8824	-5.8824	-5.8824	-5.8824	-5.8824	-5.8824	-5.8824	-5.8824	-5.8824	-5.8824	-5.8824	-5.8824	-5.8824	-5.8824	-5.8824	-5.8824	-5.8824	-5.8824	-5.8824	-5.8824	-5.8824
6.6900	-5.1703	-5.1029	-4.9409	-4.9540	-5.0490	-5.5906	-4.8715	-5.0427	-5.1641	-4.8762	-4.6812	-5.0967	-5.8055	-5.2651	-4.7165	-5.8824	-5.8824	-5.8824	-5.8824	-5.8824	-5.8824	-5.8824	-5.8824	-5.8824	-5.8824	-5.8824	-5.8824	-5.8824	-5.8824	-5.8824	-5.8824	-5.8824	-5.8824	-5.8824	-5.8824	-5.8824	-5.8824	-5.8824	-5.8824	-5.8824	-5.8824	-5.8824	-5.8824	-5.8824	-5.8824	-5.8824	-5.8824	-5.8824	-5.8824
6.7000	-5.1703	-5.1029	-4.9409	-4.9540	-5.0490	-5.5906	-4.8715	-5.0427	-5.1641	-4.8762	-4.6812	-5.0967	-5.8055	-5.2651	-4.7165	-5.8824	-5.8824	-5.8824	-5.8824	-5.8824	-5.8824	-5.8824	-5.8824	-5.8824	-5.8824	-5.8824	-5.8824	-5.8824	-5.8824	-5.8824	-5.8824	-5.8824	-5.8824	-5.8824	-5.8824	-5.8824	-5.8824	-5.8824	-5.8824	-5.8824	-5.8824	-5.8824	-5.8824	-5.8824	-5.8824	-5.8824	-5.8824	-5.8824	-5.8824
6.7100	-5.3481	-5.2783	-5.1106	-5.1242	-5.2225	-5.7831	-5.0388	-5.2160	-5.3417	-5.0436	-4.8419	-5.2719	-6.0056	-5.4462	-4.8784	-6.0851	-6.0851	-6.0851	-6.0851	-6.0851	-6.0851	-6.0851	-6.0851	-6.0851	-6.0851	-6.0851	-6.0851	-6.0851	-6.0851	-6.0851	-6.0851	-6.0851	-6.0851	-6.0851	-6.0851	-6.0851	-6.0851	-6.0851	-6.0851	-6.0851	-6.0851	-6.0851	-6.0851	-6.0851	-6.0851	-6.0851	-6.0851	-6.0851	-6.0851
6.7200	-5.3481	-5.2783	-5.1106	-5.1242	-5.2225	-5.7831	-5.0388	-5.2160	-5.3417	-5.0436	-4.8419	-5.2719	-6.0056	-5.4462	-4.8784	-6.0851	-6.0851	-6.0851	-6.0851	-6.0851	-6.0851	-6.0851	-6.0851	-6.0851	-6.0851	-6.0851	-6.0851	-6.0851	-6.0851	-6.0851	-6.0851	-6.0851	-6.0851	-6.0851	-6.0851	-6.0851	-6.0851	-6.0851	-6.0851	-6.0851	-6.0851	-6.0851	-6.0851	-6.0851	-6.0851	-6.0851	-6.0851	-6.0851	-6.0851
6.7300	-5.3481	-5.2783	-5.1106	-5.1242	-5.2225	-5.7831	-5.0388	-5.2160	-5.3417	-5.0436	-4.8419	-5.2719	-6.0056	-5.4462	-4.8784	-6.0851	-6.0851	-6.0851	-6.0851	-6.0851	-6.0851	-6.0851	-6.0851	-6.0851	-6.0851	-6.0851	-6.0851	-6.0851	-6.0851	-6.0851	-6.0851	-6.0851	-6.0851	-6.0851	-6.0851	-6.0851	-6.0851	-6.0851	-6.0851	-6.0851	-6.0851	-6.0851	-6.0851	-6.0851	-6.0851	-6.0851	-6.0851	-6.0851	-6.0851
6.7400	-5.3481	-5.2783	-5.1106	-5.1242	-5.2225	-5.7831	-5.0388	-5.2160	-5.3417	-5.0436	-4.8419	-5.2719	-6.0056	-5.4462	-4.8784	-6.0851	-6.0851	-6.0851	-6.0851	-6.0851	-6.0851	-6.0851	-6.0851	-6.0851	-6.0851	-6.0851	-6.0851	-6.0851	-6.0851	-6.0851	-6.0851	-6.0851	-6.0851	-6.0851	-6.0851	-6.0851	-6.0851	-6.0851	-6.0851	-6.0851	-6.0851	-6.0851	-6.0851	-6.0851	-6.0851	-6.0851	-6.0851	-6.0851	-6.0851
6.7500	-5.3481	-5.2783	-5.1106	-5.1242	-5.2225	-5.7831	-5.0388	-5.2160	-5.3417	-5.0436	-4.8419	-5.2719	-6.0056	-5.4462	-4.8784	-6.0851	-6.0851	-6.0851	-6.0851	-6.0851	-6.0851	-6.0851	-6.0851	-6.0851	-6.0851	-6.0851	-6.0851	-6.0851	-6.0851	-6.0851	-6.0851	-6.0851	-6.0851	-6.0851	-6.0851	-6.0851	-6.0851	-6.0851	-6.0851	-6.0851	-6.0851	-6.0851	-6.0851	-6.0851	-6.0851	-6.0851	-6.0851	-6.0851	-6.0851
6.7600	-5.3481	-5.2783	-5.1106	-5.1242	-5.2225	-5.7831	-5.0388	-5.2160	-5.3417	-5.0436	-4.8419	-5.2719	-6.0056	-5.4462	-4.8784	-6.0851	-6.0851	-6.0851	-6.0851	-6.0851	-6.0851	-6.0851	-6.0851	-6.0851	-6.0851	-6.0851	-6.0851	-6.0851	-6.0851	-6.0851	-6.0851	-6.0851	-6.0851	-6.0851	-6.0851	-6.0851	-6.0851	-6.0851	-6.0851	-6.0851	-6.0851	-6.0851	-6.0851	-6.0851	-6.0851	-6.0851	-6.0851	-6.0851	-6.0851
6.7700	-5.3481	-5.2783	-5.1106	-5.1242	-5.2225	-5.7831	-5.0388	-5.2160	-5.3417	-5.0436	-4.8419	-5.2719	-6.0056	-5.4462	-4.8784	-6.0851	-6.0851	-6.0851	-6.0851	-6.0851	-6.0851	-6.0851	-6.0851	-6.0851	-6.0851	-6.0851	-6.0851	-6.0851	-6.0851	-6.0851	-6.0851	-6.0851	-6.0851	-6.0851	-6.0851	-6.0851	-6.0851	-6.0851	-6.0851	-6.0851	-6.0851	-6.0851	-6.0851	-6.0851	-6.0851	-6.0851	-6.0851	-6.0851	-6.0851
6.7800	-5.3481	-5.2783	-5.1106	-5.1242	-5.2225	-5.7831	-5.0388	-5.2160	-5.3417	-5.0436	-4.8419	-5.2719	-6.0056	-5.4462	-4.8784	-6.0851	-6.0851	-6.0851	-6.0851	-6.0851	-6.0851	-6.0851	-6.0851	-6.0851	-6.0851	-6.0851	-6.0851	-6.0851	-6.0851	-6.0851	-6.0851	-6.0851	-6.0851	-6.0851	-6.0851	-6.0851	-6.0851	-6.0851	-6.0851	-6.0851	-6.0851	-6.0851	-6.0851	-6.0851	-6.0851	-6.0851	-6.0851	-6.0851	-6.0851
6.7900	-5.3481	-5.2783	-5.1106	-5.1242	-5.2225	-5.7831	-5.0388	-5.2160	-5.3417	-5.0436	-4.8419	-5.2719	-6.0056	-5.4462	-4.8784	-6.0851	-6.0851	-6.0851	-6.0851	-6.0851	-6.0851	-6.0851	-6.0851	-6.0851	-6.0851	-6.0851	-6.0851	-6.0851	-6.0851	-6.0851	-6.0851	-6.0851	-6.0851	-6.0851	-6.0851	-6.0851	-6.0851	-6.0851	-6.0851	-6.0851	-6.0851	-6.0851	-6.0851	-6.0851	-6.0851	-6.0851	-6.0851	-6.0851	-6.0851
6.8000	-5.3481	-5.2783	-5.1106	-5.1242	-5.2225	-5.7831	-5.0388	-5.2160	-5.3417	-5.0436	-4.8419	-5.2719	-6.0056	-5.4462	-4.8784	-6.0851	-6.0851	-6.0851	-6.0851	-6.0851	-6.0851	-6.0851	-6.0851	-6.0851	-6.0851	-6.0851	-6.0851	-6.0851	-6.0851	-6.0851	-6.0851	-6.0851	-6.0851	-6.0851	-6.0851	-6.0851	-6.0851	-6.0851	-6.0851	-6.0851	-6.0851	-6.0851	-6.0851	-6.0851	-6.0851	-6.0851	-6.0851	-6.0851	-6.0851
6.8100	-5.3481	-5.2783	-5.1106	-5.1242	-5.2225	-5.7831	-5.0388	-5.2160	-5.3417	-5.0436	-4.8419	-5.2719	-6.0056	-5.4462	-4.8784	-6.0851	-6.0851	-6.0851	-6.0851	-6.0851	-6.0851	-6.0851	-6.0851	-6.0851	-6.0851	-6.0851	-6.0851	-6.0851	-6.0851	-6.0851	-6.0851	-6.0851	-6.0851	-6.0851	-6.0851	-6.0851	-6.0851	-6.0851	-6.0851	-6.0851	-6.0851	-6.0851	-6.0851	-6.0851	-6.0851	-6.0851	-6.0851	-6.0851	-6.0851
6.8200	-5.3481	-5.2783	-5.1106	-5.1242	-5.2225	-5.7831	-5.0388	-5.2160	-5.3417	-5.0436	-4.8419	-5.2719	-6.0056	-5.4462	-4.8784	-6.0851	-6.0851	-6.0851	-6.0851	-6.0851	-6.0851	-6.0851	-6.0851	-6.0851	-6.0851	-6.0851	-6.0851	-6.0851	-6.0851	-6.0851	-6.0851	-6.0851	-6.0851	-6.0851	-6.0851	-6.0851	-6.0851	-6.0851	-6.0851	-6.0851	-6.0851	-6.0851	-6.0851	-6.0851	-6.0851	-6.0851	-6.0851	-6.0851	-6.0851
6.8300	-5.3481	-5.2783	-5.1106	-5.1242	-5.2225	-5.7831	-5.0388	-5.2160	-5.3417	-5.0436	-4.8419	-5.2719	-6.0056	-5.4462	-4.8784	-6.0851	-6.0851	-6.0851	-6.0851	-6.0851	-6.0851	-6.0851	-6.0851	-6.0851	-6.0851	-6.0851	-6.0851	-6.0851	-6.0851	-6.0851	-6.0851	-6.0851	-6.0851	-6.0851	-6.0851	-6.0851	-6.0851	-6.0851	-6.0851	-6.0851	-6.0851	-6.0851	-6.0851	-6.0851	-6.0851	-6.0851	-6.0851	-6.0851	-6.0851
6.8400	-5.3481	-5.2783	-5.1106	-5.1242	-5.2225	-5.7831	-5.0388	-5.2160	-5.3417	-5.0436	-4.8419	-5.2719	-6.0056	-5.4462	-4.8784	-6.0851	-6.0851	-6.0851	-6.0851	-6.0851	-6.0851	-6.0851	-6.0851	-6.0851	-6.0851	-6.0851	-6.0851	-6.0851	-6.0851	-6.0851	-6.0851	-6.0851	-6.0851	-6.0851	-6.0851	-6.0851	-6.0851	-6.0851	-6.0851	-6.0851	-6.0851	-6.0851	-6.0851	-6.0851	-6.0851	-6.0851	-6.0851	-6.0851	-6.0851
6.8500	-5.3481	-5.2783	-5.1106	-5.1242	-5.2225	-5.7831	-5.0388	-5.2160	-5.3417	-5.0436	-4.8419	-5.2719	-6.0056	-5.4462	-4.8784	-6.0851	-6.0851	-6.0851	-6.0851	-6.0851	-6.0851	-6.0851	-6.0851	-6.0851	-6.0851	-6.0851	-6.0851	-6.0851	-6.0851	-6.0851	-6.0851	-6.0851	-6.0851	-6.0851	-6.0851	-6.0851	-6.0851	-6.0851	-6.0851	-6.0851	-6.0851	-6.0851	-6.0851	-6.0851	-6.0851	-6.0851	-6.0851	-6.0851	-6.0851
6.8600	-5.3481	-5.2783	-5.1106	-5.1242	-5.2225	-5.7831	-5.0388	-5.2160	-5.3417	-5.0436	-4.8419	-5.2719	-6.0056	-5.4462	-4.8784	-6.0851	-6.0851	-6.0851	-6.0851	-6.0851	-6.0851	-6.0851	-6.0851	-6.0851	-6.0851	-6.0851	-6.0851	-6.0851	-6.0851	-6.0851	-6.0851	-6.0851	-6.0851	-6.0851	-6.0851	-6.0851	-6.0851	-6.0851	-6.0851	-6.0851	-6.0851	-6.0851	-6.0851	-6.0851	-6.0851	-6.0851	-6.0851	-6.0851	-6.0851
6.8700	-5.3481	-5.2783	-5.1106	-5.1242	-5.2225	-5.7831	-5.0388	-5.2160	-5.3417	-5.0436	-4.8419	-5.2719	-6.0056	-5.4462	-4.8784	-6.0851	-6.0851	-6.0851	-6.0851	-6.0851	-6.0851	-6.0851	-6.0851	-6.0851	-6.0851	-6.0851	-6.0851	-6.0851	-6.0851	-6.0851	-6.0851	-6.0851	-6.0851	-6.0851	-6.0851	-6.0851	-6.0851	-6.0851	-6.0851	-6.0851	-6.0851	-6.0851	-6.0851	-6.0851	-6.0851	-6.0851	-6.0851	-6.0851	-6.0851
6.8800	-5.3481	-5.2783	-5.1106	-5.1242	-5.2225	-5.7831	-5.0388	-5.2160	-5.3417	-5.0436	-4.8419	-5.2719	-6.0056	-5.4462	-4.8784	-6.0851	-6.0851	-6.0851	-6.0851	-6.0851	-6.0851	-6.0851	-6.0851	-6.0851	-6.0851	-6.0851	-6.0851	-6.0851	-6.0851	-6.0851	-6.0851	-6.0851	-6.0851	-6.0851	-6.0851	-6.0851	-6.0851	-6.0851	-6.0851	-6.0851	-6.0851	-6.0851	-6.0851	-6.0851	-6.0851	-6.0851	-6.0851	-6.0851	-6.0851
6.8900	-5.3481	-5.2783	-5.1106	-5.1242	-5.2225	-5.7831	-5.0388	-5.2160	-5.3417	-5.0436	-4.8419	-5.2719	-6.0056	-5.4462	-4.8784	-6.0851	-6.0851	-6.0851	-6.0851	-6.0851	-6.0851	-6.0851	-6.0851	-6.0851	-6.0851	-6.0851	-6.0851	-6.0851	-6.0851	-6.0851	-6.0851	-6.0851	-6.0851	-6.0851	-6.0851	-6.0851	-6.0851	-6.0851	-6.0851	-6.0851	-6.0851	-6.0851	-6.0851	-6.0851	-6.0851	-6.0851	-6.0851	-6.0851	-6.0851
6.9000	-5.3481	-5.2783	-5.1106	-5.1242	-5.2225	-5.7831	-5.0388	-5.2160	-5.3417	-5.0436	-4.8419	-5.2719	-6.0056	-5.4462	-4.8784	-6.0851	-6.0851	-6.0851	-6.0851	-6.0851	-6.0851	-6.0851	-6.0851	-6.0851	-6.0851	-6.0851	-6.0851	-6.0851	-6.0851	-6.0851	-6.0851	-6.0851	-6.0851	-6.0851	-6.0851	-6.0851	-6.0851	-6.0851	-6.0851	-6.0851	-6.0851	-6.0851	-6.0851	-6.0851	-6.0851	-6.0851	-6.0851	-6.0851	-6.0851
6.9100	-5.5259	-5.4538	-5.2803	-5.2944	-5.3960	-5.9756	-5.2061	-5.3893	-5.5193	-5.2111	-5.0025	-5.4472	-6.2058	-5.6274	-5.0403	-6.2879	-6.2879	-6.2879	-6.2879	-6.2879	-6.2879	-6.2879	-6.2879	-6.2879	-6.2879	-6.2879	-6.2879	-6.2879	-6.2879	-6.2879	-6.2879	-6.2879	-6.2879	-6.2879	-6.2879	-6.2879	-6.2879	-6.2879	-6.2879	-6.2879	-6.2879	-6.2879	-6.2879	-6.2879	-6.2879	-6.2879	-6.2879	-6.2879	-6.2879
6.9200	-5.5259	-5.4538	-5.2803	-5.2944	-5.3960	-5.9756	-5.2061	-5.3893	-5.5193	-5.2111	-5.0025	-5.4472	-6.2058	-5.6274	-5.0403	-6.2879	-6.2879	-6.2879	-6.2879	-6.2879	-6.2879	-6.2879	-6.2879	-6.2879	-6.2879	-6.2879	-6.2879	-6.2879	-6.2879	-6.2879	-6.2879	-6.2879	-6.2879	-6.2879	-6.2879	-6.2879	-6.2879	-6.2879	-6.2879	-6.2879	-6.2879	-6.2879	-6.2879	-6.2879	-6.2879	-6.2879	-6.2879	-6.2879	-6.2879
6.9300	-5.5259	-5.4538	-5.2803	-5.2944	-5.3960	-5.9756	-5.2061	-5.3893	-5.5193	-5.2111	-5.0025	-5.4472	-6.2058	-5.6274	-5.0403	-6.2879	-6.2879	-6.2879	-6.2879	-6.2879	-6.2879	-6.2879	-6.2879	-6.2879	-6.2879	-6.2879	-6.2879	-6.2879	-6.2879	-6.2879	-6.2879	-6.2879	-6.2879	-6.2879	-6.2879	-6.2879	-6.2879	-6.2879	-6.2879	-6.2879	-6.2879	-6.2879	-6.2879	-6.2879	-6.2879	-6.2879	-6.2879	-6.2879	-6.2879
6.9400	-5.5259	-5.4538	-5.2803	-5.2944	-5.3960	-5.9756	-5.2061	-5.3893	-5.5193	-5.2111	-5.0025	-5.4472	-6.2058	-5.6274	-5.0403	-6.2879	-6.2879	-6.2879	-6.2879	-6.2879	-6.2879	-6.2879	-6.2879	-6.2879	-6.2879	-6.2879	-6.2879	-6.2879	-6.2879	-6.2879	-6.2879	-6.2879	-6.2879	-6.2879	-6.2879	-6.2879	-6.2879	-6.2879	-6.2879	-6.2879	-6.2879	-6.2879	-6.2879	-6.2879	-6.2879	-6.2879	-6.2879	-6.2879	-6.2879
6.9500	-5.5259	-5.4538	-5.2803	-5.2944	-5.3960	-5.9756	-5.2061	-5.3893	-5.5193	-5.2111	-5.0025	-5.4472	-6.2058	-5.6274	-5.0403	-6.2879	-6.2879	-6.2879	-6.2879	-6.2879	-6.2879	-6.2879	-6.2879	-6.2879	-6.2879	-6.2879	-6.2879	-6.2879	-6.2879	-6.2879	-6.2879	-6.2879	-6.2879	-6.2879	-6.2879	-6.2879	-6.2879	-6.2879	-6.2879	-6.2879	-6.2879	-6.2879	-6.2879	-6.2879	-6.2879	-6.2879	-6.2879	-6.2879	-6.2879
6.9600	-5.5259	-5.4538	-5.2803	-5.2944	-5.3960	-5.9756	-5.2061	-5.3893	-5.5193	-5.2111	-5.0025	-5.4472	-6.2058	-5.6274	-5.0403	-6.2879	-6.2879	-6.2879	-6.2879	-6.2879	-6.2879	-6.2879	-6.2879	-6.2879	-6.2879	-6.2879	-6.2879	-6.2879	-6.2879	-6.2879	-6.2879	-6.2879	-6.2879	-6.2879	-6.2879	-6.2879	-6.2879	-6.2879	-6.2879	-6.2879	-6.2879	-6.2879	-6.2879	-6.2879	-6.2879	-6.2879	-6.2879	-6.2879	-6.2879
6.9700	-5.5259	-5.4538	-5.2803	-5.2944	-5.3960	-5.9756	-5.2061	-5.3893	-5.5193	-5.2111	-5.0025	-5.4472	-6.2058	-5.6274	-5.0403	-6.2879	-6.2879	-6.2879	-6.2879	-6.2879	-6.2879	-6.2879	-6.2879	-6.2879	-6.2879	-6.2879	-6.2879	-6.2879	-6.2879	-6.2879	-6.2879	-6.2879	-6.2879	-6.2879	-6.2879	-6.2879	-6.2879	-6.2879	-6.2879	-6.2879	-6.2879	-6.2879	-6.2879	-6.2879	-6.2879	-6.2879	-6.2879	-6.2879	-6.2879
6.9800	-5.5259	-5.4538	-5.2803	-5.2944	-5.3960	-5.9756	-5.2061	-5.3893	-5.5193	-5.2111	-5.0025	-5.4472	-6.2058	-5.6274	-5.0403	-6.2879	-6.2879	-6.2879	-6.2879	-6.2879	-6.2879	-6.2879	-6.2879	-6.2879	-6.2879	-6.2879	-6.2879	-6.2879	-6.2879	-6.2879	-6.2879	-6.2879	-6.2879	-6.2879	-6.2879	-6.2879	-6.2879	-6.2879	-6.2879	-6.2879	-6.2879	-6.2879	-6.2879	-6.2879	-6.2879	-6.2879	-6.2879	-6.2879	-6.2879
6.9900	-5.5259	-5.4538	-5.2803	-5.2944	-5.3960	-5.9756	-5.2061	-5.3893	-5.5193	-5.2111	-5.0025	-5.4472	-6.2058	-5.6274	-5.0403	-6.2879	-6.2879	-6.2879	-6.2879	-6.2879	-6.2879	-6.2879	-6.2879	-6.2879	-6.2879	-6.2879	-6.2879	-6.2879	-6.2879	-6.2879	-6.2879	-6.2879	-6.2879	-6.2879	-6.2879	-6.2879	-6.2879	-6.2879	-6.2879	-6.2879	-6.2879	-6.2879	-6.2879	-6.2879	-6.2879	-6.2879	-6.2879	-6.2879	-6.2879
7.0000	-5.5259	-5.4538	-5.2803	-5.2944	-5.3960	-5.9756	-5.2061	-5.3893	-5.5193	-5.2111	-5.0025	-5.4472	-6.2058	-5.6274	-5.0403	-6.2879	-6.2879	-6.2879	-6.2879	-6.2879	-6.2879	-6.2879	-6.2879	-6.2879	-6.2879	-6.2879	-6.2879	-6.2879	-6.2879	-6.2879	-6.2879	-6.2879	-6.2879	-6.2879	-6.2879	-6.2879	-6.2879	-6.2879	-6.2879	-6.2879	-6.2879	-6.2879	-6.2879	-6.2879	-6.2879	-6.2879	-6.2879	-6.2879	-6.2879
7.0100	-5.5259	-5.4538	-5.2803	-5.2944	-5.3960	-5.9756	-5.2061	-5.3893	-5.5193	-5.2111	-5.0025	-5.4472	-6.2058	-5.6274	-5.0403	-6.2879	-6.2879	-6.2879	-6.2879	-6.2879	-6.2879	-6.2879	-6.2879	-6.2879	-6.2879	-6.2879	-6.2879	-6.2879	-6.2879	-6.2879	-6.2879	-6.2879	-6.2879	-6.2879	-6.2879	-6.2879	-6.2879	-6.2879	-6.2879	-6.2879	-6.2879	-6.2879	-6.2879	-6.2879	-6.2879	-6.2879	-6.2879	-6.2879	-6.2879
7.0200	-5.5259	-5.4538	-5.2803	-5.2944	-5.3960	-5.9756	-5.2061	-5.3893	-5.5193	-5.2111	-5.0025	-5.4472	-6.2058	-5.6274	-5.0403	-6.2879	-6.2879	-6.2879	-6.2879	-6.2879	-6.2879	-6.2879	-6.2879	-6.2879	-6.2879	-6.2879	-6.2879	-6.2879	-6.2879	-6.2879	-6.2879	-6.2879	-6.2879	-6.2879	-6.2879	-6.2879	-6.2879	-6.2879	-6.2879	-6.2879	-6.2879	-6.2879	-6.2879	-6.2879	-6.2879	-6.2879	-6.2879	-6.2879	-6.2879
7.0300	-5.5259	-5.4538	-5.2803	-5.2944	-5.3960	-5.9756	-5.2061	-5.3893	-5.5193	-5.2111	-5.0025	-5.4472	-6.2058	-5.6274	-5.0403	-6.2879	-6.2879	-6.2879	-6.2879	-6.2879	-6.2879	-6.2879	-6.2879	-6.2879	-6.2879	-6.2879	-6.2879	-6.2879	-6.2879	-6.2879	-6.2879	-6.2879	-6.2879	-6.2879	-6.2879	-6.2879	-6.2879	-6.2879	-6.2879	-6.2879	-6.2879	-6.2879	-6.2879	-6.2879	-6.2879	-6.2879	-6.2879	-6.2879	-6.2879
7.0400	-5.5259	-5.4538	-5.2803	-5.2944	-5.3960	-5.9756	-5.2061	-5.3893	-5.5193	-5.2111	-5.0025	-5.4472	-6.2058	-5.6274	-5.0403	-6.2879	-6.2879	-6.2879	-6.2879	-6.2879	-6.2879	-6.2879	-6.2879	-6.2879	-6.2879	-6.2879	-6.2879	-6.2879	-6.2879	-6.2879	-6.2879	-6.2879	-6.2879	-6.2879	-6.2879	-6.2879	-6.2879	-6.2879	-6.2879	-6.2879	-6.2879	-6.2879	-6.2879	-6.2879	-6.2879	-6.2879	-6.2879	-6.2879	-6.2879
7.0500	-5.5259	-5.4538	-5.2803	-5.2944	-5.3960	-5.9756	-5.2061	-5.3893	-5.5193	-5.2111	-5.0025	-5.4472	-6.2058	-5.6274	-5.0403	-6.2879	-6.2879	-6.2879	-6.2879	-6.2879	-6.2879	-6.2879	-6.2879	-6.2879	-6.2879	-6.2879	-6.2879	-6.2879	-6.2879	-6.2879	-6.2879	-6.2879	-6.2879	-6.2879	-6.2879	-6.2879	-6.2879	-6.2879	-6.2879	-6.2879	-6.2879	-6.2879	-6.2879	-6.2879	-6.2879	-6.2879	-6.2879	-6.2879	-6.2879
7.0600	-5.5259	-5.4538	-5.2803	-5.2944	-5.3960	-5.9756	-5.2061	-5.3893	-5.5193	-5.2111	-5.0025	-5.4472	-6.2058	-5.6274	-5.0403	-6.2879	-6.2879	-6.2879	-6.2879	-6.2879	-6.2879	-6.2879	-6.2879	-6.2879	-6.2879	-6.2879	-6.2879	-6.2879	-6.2879	-6.2879	-6.2879	-6.2879	-6.2879	-6.2879	-6.2879	-6.2879	-6.2879	-6.2879	-6.2879	-6.2879	-6.2879	-6.2879	-6.2879	-6.2879	-6.2879	-6.2879	-6.2879	-6.2879	-6.2879
7.0700	-5.5259	-5.4538	-5.2803	-5.2944	-5.3960	-5.9756	-5.2061	-5.3893	-5.5193	-5.2111	-5.0025	-5.4472	-6.2058	-5.6274	-5.0403	-6.2879	-6.2879	-6.2879	-6.2879	-6.2879	-6.2879	-6.2879	-6.2879	-6.2879	-6.2879	-6.2879	-6.2879	-6.2879	-6.2879	-6.2879	-6.2879	-6.2879	-6.2879	-6.2879	-6.2879	-6.2879	-6.2879	-6.2879	-6.2879	-6.2879	-6.2879	-6.2879	-6.2879	-6.2879	-6.2879	-6.2879	-6.2879	-6.2879	-6.2879
7.0800	-5.5259	-5.4538	-5.2803	-5.2944	-5.3960	-5.9756	-5.2061	-5.3893	-5.5193	-5.2111	-5.0025	-5.4472	-6.2058	-5.6274	-5.0403	-6.2879	-6.2879	-6.2879	-6.2879	-6.2879	-6.2879	-6.2879	-6.2879	-6.2879	-6.2879	-6.2879	-6.2879	-6.2879	-6.2879	-6.2879	-6.2879	-6.2879	-6.2879	-6.2879	-6.2879	-6.2879	-6.2879	-6.2879	-6.2879	-6.2879	-6.2879	-6.2879	-6.2879	-6.2879	-6.2879	-6.2879	-6.2879	-6.2879	-6.2879
7.0900	-5.5259	-5.4538	-5.2803	-5.2944	-5.3960	-5.9756	-5.2061	-5.3893	-5.5193	-5.2111	-5.0025	-5.4472	-6.2058	-5.6274	-5.0403	-6.2879	-6.2879	-6.2879	-6.2879	-6.2879	-6.2879	-6.2879	-6.2879	-6.2879	-6.2879	-6.2879	-6.2879	-6.2879	-6.2879	-6.2879	-6.2879	-6.2879	-6.2879	-6.2879	-6.2879	-6.2879	-6.2879	-6.2879	-6.2879	-6.2879	-6.2879	-6.2879	-6.2879	-6.2879	-6.2879	-6.2879	-6.2879	-6.2879	-6.2879
7.1000	-5.5259	-5.4538	-5.2803	-5.2944	-5.3960	-5.9756	-5.2061	-5.3893	-5.5193	-5.2111	-5.0025	-5.4472	-6.2058	-5.6274	-5.0403	-6.2879	-6.2879	-6.2879	-6.2879	-6.2879	-6.2879	-6.2879	-6.2879	-6.2879	-6.2879	-6.2879	-6.2879	-6.2879	-6.2879	-6.2879	-6.2879	-6.2879	-6.2879	-6.2879	-6.2879	-6.2879	-6.2879	-6.2879	-6.2879	-6.2879	-6.2879	-6.2879	-6.2879	-6.2879	-6.2879	-6.2879	-6.2879	-6.2879	-6.2879
7.1100	-5.7037	-5.6292	-5.4501	-5.4647	-5.5696	-6.1682	-5.3734	-5.5626	-5.6968	-5.3786	-5.1632	-5.6225	-6.4059	-5.8085	-5.2022	-6.4907	-6.4907	-6.4907	-6.4907	-6.4907	-6.4907	-6.4907	-6.4907	-6.4907	-6.4907	-6.4907	-6.4907	-6.4907	-6.4907	-6.4907	-6.4907	-6.4907	-6.4907	-6.4907	-6.4907	-6.4907	-6.4907	-6.4907	-6.4907	-6.4907	-6.4907	-6.4907	-6.4907	-6.4907	-6.4907	-6.4907	-6.4907	-6.4907	-6.4907
7.1200	-5.7037	-5.6292	-5.4501	-5.4647	-5.5696	-6.1682	-5.3734	-5.5626	-5.6968	-5.3786	-5.1632	-5.6225	-6.4059	-5.8085	-5.2022	-6.4907	-6.4907	-6.4907	-6.4907	-6.4907	-6.4907	-6.4907	-6.4907	-6.4907	-6.4907	-6.4907	-6.4907	-6.4907	-6.4907	-6.4907	-6.4907	-6.4907	-6.4907	-6.4907	-6.4907	-6.4907	-6.4907	-6.4907	-6.4907	-6.4907	-6.4907	-6.4907	-6.4907	-6.4907	-6.4907	-6.4907	-6.4907	-6.4907	-6.4907
7.1300	-5.7037	-5.6292	-5.4501	-5.4647	-5.5696	-6.1682	-5.3734	-5.5626	-5.6968	-5.3786	-5.1632	-5.6225	-6.4059	-5.8085	-5.2022	-6.4907	-6.4907	-6.4907	-6.4907	-6.4907	-6.4907	-6.4907	-6.4907	-6.4907	-6.4907	-6.4907	-6.4907	-6.4907	-6.4907	-6.4907	-6.4907	-6.4907	-6.4907	-6.4907	-6.4907	-6.4907	-6.4907	-6.4907	-6.4907	-6.4907	-6.4907	-6.4907	-6.4907	-6.4907	-6.4907	-6.4907	-6.4907	-6.4907	-6.4907
7.1400	-5.7037	-5.6292	-5.4501	-5.4647	-5.5696	-6.1682	-5.3734	-5.5626	-5.6968	-5.3786	-5.1632	-5.6225	-6.4059	-5.8085	-5.2022	-6.4907	-6.4907	-6.4907	-6.4907	-6.4907	-6.4907	-6.4907	-6.4907	-6.4907	-6.4907	-6.4907	-6.4907	-6.4907	-6.4907	-6.4907	-6.4907	-6.4907	-6.4907	-6.4907	-6.4907	-6.4907	-6.4907	-6.4907	-6.4907	-6.4907	-6.4907	-6.4907	-6.4907	-6.4907	-6.4907	-6.4907	-6.4907	-6.4907	-6.4907
7.1500	-5.7037	-5.6292	-5.4501	-5.4647	-5.5696	-6.1682	-5.3734	-5.5626	-5.6968	-5.3786	-5.1632	-5.6225	-6.4059	-5.8085	-5.2022	-6.4907	-6.4907	-6.4907	-6.4907	-6.4907	-6.4907	-6.4907	-6.4907	-6.4907	-6.4907	-6.4907	-6.4907	-6.4907	-6.4907	-6.4907	-6.4907	-6.4907	-6.4907	-6.4907	-6.4907	-6.4907	-6.4907	-6.4907	-6.4907	-6.4907	-6.4907	-6.4907	-6.4907	-6.4907	-6.4907	-6.4907	-6.4907	-6.4907	-6.4907
7.1600	-5.7037	-5.6292	-5.4501	-5.4647	-5.5696	-6.1682	-5.3734	-5.5626	-5.6968	-5.3786	-5.1632	-5.6225	-6.4059	-5.8085	-5.2022	-6.4907	-6.4907	-6.4907	-6.4907	-6.4907	-6.4907	-6.4907	-6.4907	-6.4907	-6.4907	-6.4907	-6.4907	-6.4907	-6.4907	-6.4907	-6.4907	-6.4907	-6.4907	-6.4907	-6.4907	-6.4907	-6.4907	-6.4907	-6.4907	-6.4907	-6.4907	-6.4907	-6.4907	-6.4907	-6.4907	-6.4907	-6.4907	-6.4907	-6.4907
7.1700	-5.7037	-5.6292	-5.4501	-5.4647	-5.5696	-6.1682	-5.3734	-5.5626	-5.6968	-5.3786	-5.1632	-5.6225	-6.4059	-5.8085	-5.2022	-6.4907	-6.4907	-6.4907	-6.4907	-6.4907	-6.4907	-6.4907	-6.4907	-6.4907	-6.4907	-6.4907	-6.4907	-6.4907	-6.4907	-6.4907	-6.4907	-6.4907	-6.4907	-6.4907	-6.4907	-6.4907	-6.4907	-6.4907	-6.4907	-6.4907	-6.4907	-6.4907	-6.4907	-6.4907	-6.4907	-6.4907	-6.4907	-6.4907	-6.4907
7.1800	-5.7037	-5.6292	-5.4501	-5.4647	-5.5696	-6.1682	-5.3734	-5.5626	-5.6968	-5.3786	-5.1632	-5.6225	-6.4059	-5.8085	-5.2022	-6.4907	-6.4907	-6.4907	-6.4907	-6.4907	-6.4907	-6.4907	-6.4907	-6.4907	-6.4907	-6.4907	-6.4907	-6.4907	-6.4907	-6.4907	-6.4907	-6.4907	-6.4907	-6.4907	-6.4907	-6.4907	-6.4907	-6.4907	-6.4907	-6.4907	-6.4907	-6.4907	-6.4907	-6.4907	-6.4907	-6.4907	-6.4907	-6.4907	-6.4907
7.1900	-5.7037	-5.6292	-5.4501	-5.4647	-5.5696	-6.1682	-5.3734	-5.5626	-5.6968	-5.3786	-5.1632	-5.6225	-6.4059	-5.8085	-5.2022	-6.4907	-6.4907	-6.4907	-6.4907	-6.4907	-6.4907	-6.4907	-6.4907	-6.4907	-6.4907	-6.4907	-6.4907	-6.4907	-6.4907	-6.4907	-6.4907	-6.4907	-6.4907	-6.4907	-6.4907	-6.4907	-6.4907	-6.4907	-6.4907	-6.4907	-6.4907	-6.4907	-6.4907	-6.4907	-6.4907	-6.4907	-6.4907	-6.4907	-6.4907
7.2000	-5.7037	-5.6292	-5.4501	-5.4647	-5.5696	-6.1682	-5.3734	-5.5626	-5.6968	-5.3786	-5.1632	-5.6225	-6.4059	-5.8085	-5.2022	-6.4907	-6.4907	-6.4907	-6.4907	-6.4907	-6.4907	-6.4907	-6.4907	-6.4907	-6.4907	-6.4907	-6.4907	-6.4907	-6.4907	-6.4907	-6.4907	-6.4907	-6.4907	-6.4907	-6.4907	-6.4907	-6.4907	-6.4907	-6.4907	-6.4907	-6.4907	-6.4907	-6.4907	-6.4907	-6.4907	-6.4907	-6.4907	-6.4907	-6.4907
7.2100	-5.7037	-5.6292	-5.4501	-5.4647	-5.5696	-6.1682	-5.3734	-5.5626	-5.6968	-5.3786	-5.1632	-5.6225	-6.4059	-5.8085	-5.2022	-6.4907	-6.4907	-6.4907	-6.4907	-6.4907	-6.4907	-6.4907	-6.4907	-6.4907	-6.4907	-6.4907	-6.4907	-6.4907	-6.4907	-6.4907	-6.4907	-6.4907	-6.4907	-6.4907	-6.4907	-6.4907	-6.4907	-6.4907	-6.4907	-6.4907	-6.4907	-6.4907	-6.4907	-6.4907	-6.4907	-6.4907	-6.4907	-6.4907	-6.4907
7.2200	-5.7037	-5.6292	-5.4501	-5.4647	-5.5696	-6.1682	-5.3734	-5.5626	-5.6968	-5.3786	-5.1632	-5.6225	-6.4059	-5.8085	-5.2022	-6.4907	-6.4907	-6.4907	-6.4907	-6.4907	-6.4907	-6.4907	-6.4907	-6.4907	-6.4907	-6.4907	-6.4907	-6.4907	-6.4907	-6.4907	-6.4907	-6.4907	-6.4907	-6.4907	-6.4907	-6.4907	-6.4907	-6.4907	-6.4907	-6.4907	-6.4907	-6.4907	-6.4907	-6.4907	-6.4907	-6.4907	-6.4907	-6.4907	-6.4907
7.2300	-5.7037	-5.6292	-5.4501	-5.4647	-5.5696	-6.1682	-5.3734	-5.5626	-5.6968	-5.3786	-5.1632	-5.6225	-6.4059	-5.8085	-5.2022	-6.4907	-6.4907	-6.4907	-6.4907	-6.4907	-6.4907	-6.4907	-6.4907	-6.4907	-6.4907	-6.4907	-6.4907	-6.4907	-6.4907	-6.4907	-6.4907	-6.4907	-6.4907	-6.4907	-6.4907	-6.4907	-6.4907	-6.4907	-6.4907	-6.4907	-6.4907	-6.4907	-6.4907	-6.4907	-6.4907	-6.4907	-6.4907	-6.4907	-6.4907
7.2400	-5.7037	-5.6292	-5.4501	-5.4647	-5.5696	-6.1682	-5.3734	-5.5626	-5.6968	-5.3786	-5.1632	-5.6225	-6.4059	-5.8085	-5.2022	-6.4907	-6.4907	-6.4907	-6.4907	-6.4907	-6.4907	-6.4907	-6.4907	-6.4907	-6.4907	-6.4907	-6.4907	-6.4907	-6.4907	-6.4907	-6.4907	-6.4907	-6.4907	-6.4907	-6.4907	-6.4907	-6.4907	-6.4907	-6.4907	-6.4907	-6.4907	-6.4907	-6.4907	-6.4907	-6.4907	-6.4907	-6.4907	-6.4907	-6.4907
7.2500	-5.7037	-5.6292	-5.4501	-5.4647	-5.5696	-6.1682	-5.3734	-5.5626	-5.6968	-5.3786	-5.1632	-5.6225	-6.4059	-5.8085	-5.2022	-6.4907	-6.4907	-6.4907	-6.4907	-6.4907	-6.4907	-6.4907	-6.4907	-6.4907	-6.4907	-6.4907	-6.4907	-6.4907	-6.4907	-6.4907	-6.4907	-6.4907	-6.4907	-6.4907	-6.4907	-6.4907	-6.4907	-6.4907	-6.4907	-6.4907	-6.4907	-6.4907	-6.4907	-6.4907	-6.4907	-6.4907	-6.4907	-6.4907	-6.4907
7.2600	-5.7037	-5.6292	-5.4501	-5.4647	-5.5696	-6.1682	-5.3734	-5.5626	-5.6968	-5.3786	-5.1632	-5.6225	-6.4059	-5.8085	-5.2022	-6.4907	-6.4907	-6.4907	-6.4907	-6.4907	-6.4907	-6.4907	-6.4907	-6.4907	-6.4907	-6.4907	-6.4907	-6.4907	-6.4907	-6.4907	-6.4907	-6.4907	-6.4907	-6.4907	-6.4907	-6.4907	-6.4907	-6.4907	-6.4907	-6.4907	-6.4907	-6.4907	-6.4907	-6.4907	-6.4907	-6.4907	-6.4907	-6.4907	-6.4907
7.2700	-5.7037	-5.6292	-5.4501	-5.4647	-5.5696	-6.1682	-5.3734	-5.5626	-5.6968	-5.3786	-5.1632	-5.6225	-6.4059	-5.8085	-5.2022	-6.4907	-6.4907	-6.4907	-6.4907	-6.4907	-6.4907	-6.4907	-6.4907	-6.4907	-6.4907	-6.4907	-6.4907	-6.4907	-6.4907	-6.4907	-6.4907	-6.4907	-6.4907	-6.4907	-6.4907	-6.4907	-6.4907	-6.4907	-6.4907	-6.4907	-6.4907	-6.4907	-6.4907	-6.4907	-6.4907	-6.4907	-6.4907	-6.4907	-6.4907
7.2800	-5.7037	-5.6292	-5.4501	-5.4647	-5.5696	-6.1682	-5.3734	-5.5626	-5.6968	-5.3786	-5.1632	-5.6225	-6.4059	-5.8085	-5.2022	-6.4907	-6.4907	-6.4907	-6.4907	-6.4907	-6.4907	-6.4907	-6.4907	-6.4907	-6.4907	-6.4907	-6.4907	-6.4907	-6.4907	-6.4907	-6.4907	-6.4907	-6.4907	-6.4907	-6.4907	-6.4907	-6.4907	-6.4907	-6.4907	-6.4907	-6.4907	-6.4907	-6.4907	-6.4907	-6.4907	-6.4907	-6.4907	-6.4907	-6.4907
7.2900	-5.7037	-5.6292	-5.4501	-5.4647	-5.5696	-6.1682	-5.3734	-5.5626	-5.6968	-5.3786	-5.1632	-5.6225	-6.4059	-5.8085	-5.2022	-6.4907	-6.4907	-6.4907	-6.4907	-6.4907	-6.4907	-6.4907	-6.4907	-6.4907	-6.4907	-6.4907	-6.4907	-6.4907	-6.4907	-6.4907	-6.4907	-6.4907	-6.4907	-6.4907	-6.4907	-6.4907	-6.4907	-6.4907	-6.4907	-6.4907	-6.4907	-6.4907	-6.4907	-6.4907	-6.4907	-6.4907	-6.4907	-6.4907	-6.4907
7.3000	-5.7037	-5.6292	-5.4501	-5.4647	-5.5696	-6.1682	-5.3734	-5.5626	-5.6968	-5.3786	-5.1632	-5.6225	-6.4059	-5.8085	-5.2022	-6.4907	-6.4907	-6.4907	-6.4907	-6.4907	-6.4907	-6.4907	-6.4907	-6.4907	-6.4907	-6.4907	-6.4907	-6.4907	-6.4907	-6.4907	-6.4907	-6.4907	-6.4907	-6.4907	-6.4907	-6.4907	-6.4907	-6.4907	-6.4907	-6.4907	-6.4907	-6.4907	-6.4907	-6.4907	-6.4907	-6.4907	-6.4907	-6.4907	-6.4907
7.3100	-5.8815	-5.8046	-5.6198	-5.6349	-5.7431	-6.3607	-5.5406	-5.7359	-5.8744	-5.5460	-5.3239	-5.7977	-6.6060	-5.9896	-5.3641	-6.6935	-6.6935	-6.6935	-6.6935	-6.6935	-6.6935	-6.6935	-6.6935	-6.6935	-6.6935	-6.6935	-6.6935	-6.6935	-6.6935	-6.6935	-6.6935	-6.6935	-6.6935	-6.6935	-6.6935	-6.6935	-6.6935	-6.6935	-6.6935	-6.6935	-6.6935	-6.6935	-6.6935	-6.6935	-6.6935	-6.6935	-6.6935	-6.6935	-6.6935
7.3200	-5.8815	-5.8046	-5.6198	-5.6349	-5.7431	-6.3607	-5.5406	-5.7359	-5.8744	-5.5460	-5.3239	-5.7977	-6.6060	-5.9896	-5.3641	-6.6935	-6.6935	-6.6935	-6.6935	-6.6935	-6.6935	-6.6935	-6.6935	-6.6935	-6.6935	-6.6935	-6.6935	-6.6935	-6.6935	-6.6935	-6.6935	-6.6935	-6.6935	-6.6935	-6.6935	-6.6935	-6.6935	-6.6935	-6.6935	-6.6935	-6.6935	-6.6935	-6.6935	-6.6935	-6.6935	-6.6935	-6.6935	-6.6935	-6.6935
7.3300	-5.8815	-5.8046	-5.6198	-5.6349	-5.7431	-6.3607	-5.5406	-5.7359	-5.8744	-5.5460	-5.3239	-5.7977	-6.6060	-5.9896	-5.3641	-6.6935	-6.6935	-6.6935	-6.6935	-6.6935	-6.6935	-6.6935	-6.6935	-6.6935	-6.6935	-6.6935	-6.6935	-6.6935	-6.6935	-6.6935	-6.6935	-6.6935	-6.6935	-6.6935	-6.6935	-6.6935	-6.6935	-6.6935	-6.6935	-6.6935	-6.6935	-6.6935	-6.6935	-6.6935	-6.6935	-6.6935	-6.6935	-6.6935	-6.6935
7.3400	-5.8815	-5.8046	-5.6198	-5.6349	-5.7431	-6.3607	-5.5406	-5.7359	-5.8744	-5.5460	-5.3239	-5.7977	-6.6060	-5.9896	-5.3641	-6.6935	-6.6935	-6.6935	-6.6935	-6.6935	-6.6935	-6.6935	-6.6935	-6.6935	-6.6935	-6.6935	-6.6935	-6.6935	-6.6935	-6.6935	-6.6935	-6.6935	-6.6935	-6.6935	-6.6935	-6.6935	-6.6935	-6.6935	-6.6935	-6.6935	-6.6935	-6.6935	-6.6935	-6.6935	-6.6935	-6.6935	-6.6935	-6.6935	-6.6935
7.3500	-5.8815	-5.8046	-5.6198	-5.6349	-5.7431	-6.3607	-5.5406	-5.7359	-5.8744	-5.5460	-5.3239	-5.7977	-6.6060	-5.9896	-5.3641	-6.6935	-6.6935	-6.6935	-6.6935	-6.6935	-6.6935	-6.6935	-6.6935	-6.6935	-6.6935	-6.6935	-6.6935	-6.6935	-6.6935	-6.6935	-6.6935	-6.6935	-6.6935	-6.6935	-6.6935	-6.6935	-6.6935	-6.6935	-6.6935	-6.6935	-6.6935	-6.6935	-6.6935	-6.6935	-6.6935	-6.6935	-6.6935	-6.6935	-6.6935
7.3600	-5.8815	-5.8046	-5.6198	-5.6349	-5.7431	-6.3607	-5.5406	-5.7359	-5.8744	-5.5460	-5.3239	-5.7977	-6.6060	-5.9896	-5.3641	-6.6935	-6.6935	-6.6935	-6.6935	-6.6935	-6.6935	-6.6935	-6.6935	-6.6935	-6.6935	-6.6935	-6.6935	-6.6935	-6.6935	-6.6935	-6.6935	-6.6935	-6.6935	-6.6935	-6.6935	-6.6935	-6.6935	-6.6935	-6.6935	-6.6935	-6.6935	-6.6935	-6.6935	-6.6935	-6.6935	-6.6935	-6.6935	-6.6935	-6.6935
7.3700	-5.8815	-5.8046	-5.6198	-5.6349	-5.7431	-6.3607	-5.5406	-5.7359	-5.8744	-5.5460	-5.3239	-5.7977	-6.6060	-5.9896	-5.3641	-6.6935	-6.6935	-6.6935	-6.6935	-6.6935	-6.6935	-6.6935	-6.6935	-6.6935	-6.6935	-6.6935	-6.6935	-6.6935	-6.6935	-6.6935	-6.6935	-6.6935	-6.6935	-6.6935	-6.6935	-6.6935	-6.6935	-6.6935	-6.6935	-6.6935	-6.6935	-6.6935	-6.6935	-6.6935	-6.6935	-6.6935	-6.6935	-6.6935	-6.6935
7.3800	-5.8815	-5.8046	-5.6198	-5.6349	-5.7431	-6.3607	-5.5406	-5.7359	-5.8744	-5.5460	-5.3239	-5.7977	-6.6060	-5.9896	-5.3641	-6.6935	-6.6935	-6.6935	-6.6935	-6.6935	-6.6935	-6.6935	-6.6935	-6.6935	-6.6935	-6.6935	-6.6935	-6.6935	-6.6935	-6.6935	-6.6935	-6.6935	-6.6935	-6.6935	-6.6935	-6.6935	-6.6935	-6.6935	-6.6935	-6.6935	-6.6935	-6.6935	-6.6935	-6.6935	-6.6935	-6.6935	-6.6935	-6.6935	-6.6935
7.3900	-5.8815	-5.8046	-5.6198	-5.6349	-5.7431	-6.3607	-5.5406	-5.7359	-5.8744	-5.5460	-5.3239	-5.7977	-6.6060	-5.9896	-5.3641	-6.6935	-6.6935	-6.6935	-6.6935	-6.6935	-6.6935	-6.6935	-6.6935	-6.6935	-6.6935	-6.6935	-6.6935	-6.6935	-6.6935	-6.6935	-6.6935	-6.6935	-6.6935	-6.6935	-6.6935	-6.6935	-6.6935	-6.6935	-6.6935	-6.6935	-6.6935	-6.6935	-6.6935	-6.6935	-6.6935	-6.6935	-6.6935	-6.6935	-6.6935
7.4000	-5.8815	-5.8046	-5.6198	-5.6349	-5.7431	-6.3607	-5.5406	-5.7359	-5.8744	-5.5460	-5.3239	-5.7977	-6.6060	-5.9896	-5.3641	-6.6935	-6.6935	-6.6935	-6.6935	-6.6935	-6.6935	-6.6935	-6.6935	-6.6935	-6.6935	-6.6935	-6.6935	-6.6935	-6.6935	-6.6935	-6.6935	-6.6935	-6.6935	-6.6935	-6.6935	-6.6935	-6.6935	-6.6935	-6.6935	-6.6935	-6.6935	-6.6935	-6.6935	-6.6935	-6.6935	-6.6935	-6.6935	-6.6935	-6.6935
7.4100	-5.8815	-5.8046	-5.6198	-5.6349	-5.7431	-6.3607	-5.5406	-5.7359	-5.8744	-5.5460	-5.3239	-5.7977	-6.6060	-5.9896	-5.3641	-6.6935	-6.6935	-6.6935	-6.6935	-6.6935	-6.6935	-6.6935	-6.6935	-6.6935	-6.6935	-6.6935	-6.6935	-6.6935	-6.6935	-6.6935	-6.6935	-6.6935	-6.6935	-6.6935	-6.6935	-6.6935	-6.6935	-6.6935	-6.6935	-6.6935	-6.6935	-6.6935	-6.6935	-6.6935	-6.6935	-6.6935	-6.6935	-6.6935	-6.6935
7.4200	-5.8815	-5.8046	-5.6198	-5.6349	-5.7431	-6.3607	-5.5406	-5.7359	-5.8744	-5.5460	-5.3239	-5.7977	-6.6060	-5.9896	-5.3641	-6.6935	-6.6935	-6.6935	-6.6935	-6.6935	-6.6935	-6.6935	-6.6935	-6.6935	-6.6935	-6.6935	-6.6935	-6.6935	-6.6935	-6.6935	-6.6935	-6.6935	-6.6935	-6.6935	-6.6935	-6.6935	-6.6935	-6.6935	-6.6935	-6.6935	-6.6935	-6.6935	-6.6935	-6.6935	-6.6935	-6.6935	-6.6935	-6.6935	-6.6935
7.4300	-5.8815	-5.8046	-5.6198	-5.6349	-5.7431	-6.3607	-5.5406	-5.7359	-5.8744	-5.5460	-5.3239	-5.7977	-6.6060	-5.9896	-5.3641	-6.6935	-6.6935	-6.6935	-6.6935	-6.6935	-6.6935	-6.6935	-6.6935	-6.6935	-6.6935	-6.6935	-6.6935	-6.6935	-6.6935	-6.6935	-6.6935	-6.6935	-6.6935	-6.6935	-6.6935	-6.6935	-6.6935	-6.6935	-6.6935	-6.6935	-6.6935	-6.6935	-6.6935	-6.6935	-6.6935	-6.6935	-6.6935	-6.6935	-6.6935
7.4400	-5.8815	-5.8046	-5.6198	-5.6349	-5.7431	-6.3607	-5.5406	-5.7359	-5.8744	-5.5460	-5.3239	-5.7977	-6.6060	-5.9896	-5.3641	-6.6935	-6.6935	-6.6935	-6.6935	-6.6935	-6.6935	-6.6935	-6.6935	-6.6935	-6.6935	-6.6935	-6.6935	-6.6935	-6.6935	-6.6935	-6.6935	-6.6935	-6.6935	-6.6935	-6.6935	-6.6935	-6.6935	-6.6935	-6.6935	-6.6935	-6.6935	-6.6935	-6.6935	-6.6935	-6.6935	-6.6935	-6.6935	-6.6935	-6.6935
7.4500	-5.8815	-5.8046	-5.6198	-5.6349	-5.7431	-6.3607	-5.5406	-5.7359	-5.8744	-5.5460	-5.3239	-5.7977	-6.6060	-5.9896	-5.3641	-6.6935	-6.6935	-6.6935	-6.6935	-6.6935	-6.6935	-6.6935	-6.6935	-6.6935	-6.6935	-6.6935	-6.6935	-6.6935	-6.6935	-6.6935	-6.6935	-6.6935	-6.6935	-6.6935	-6.6935	-6.6935	-6.6935	-6.6935	-6.6935	-6.6935	-6.6935	-6.6935	-6.6935	-6.6935	-6.6935	-6.6935	-6.6935	-6.6935	-6.6935
7.4600	-5.8815	-5.8046	-5.6198	-5.6349	-5.7431	-6.3607	-5.5406	-5.7359	-5.8744	-5.5460	-5.3239	-5.7977	-6.6060	-5.9896	-5.3641	-6.6935	-6.6935	-6.6935	-6.6935	-6.6935	-6.6935	-6.6935	-6.6935	-6.6935	-6.6935	-6.6935	-6.6935	-6.6935	-6.6935	-6.6935	-6.6935	-6.6935	-6.6935	-6.6935	-6.6935	-6.6935	-6.6935	-6.6935	-6.6935	-6.6935	-6.6935	-6.6935	-6.6935	-6.6935	-6.6935	-6.6935	-6.6935	-6.6935	-6.6935
7.4700	-5.8815	-5.8046	-5.6198	-5.6349	-5.7431	-6.3607	-5.5406	-5.7359	-5.8744	-5.5460	-5.3239	-5.7977	-6.6060	-5.9896	-5.3641	-6.6935	-6.6935	-6.6935	-6.6935	-6.6935	-6.6935	-6.6935	-6.6935	-6.6935	-6.6935	-6.6935	-6.6935	-6.6935	-6.6935	-6.6935	-6.6935	-6.6935	-6.6935	-6.6935	-6.6935	-6.6935	-6.6935	-6.6935	-6.6935	-6.6935	-6.6935	-6.6935	-6.6935	-6.6935	-6.6935	-6.6935	-6.6935	-6.6935	-6.6935
7.4800	-5.8815	-5.8046	-5.6198	-5.6349	-5.7431	-6.3607	-5.5406	-5.7359	-5.8744	-5.5460	-5.3239	-5.7977	-6.6060	-5.9896	-5.3641	-6.6935	-6.6935	-6.6935	-6.6935	-6.6935	-6.6935	-6.6935	-6.6935	-6.6935	-6.6935	-6.6935	-6.6935	-6.6935	-6.6935	-6.6935	-6.6935	-6.6935	-6.6935	-6.6935	-6.6935	-6.6935	-6.6935	-6.6935	-6.6935	-6.6935	-6.6935	-6.6935	-6.6935	-6.6935	-6.6935	-6.6935	-6.6935	-6.6935	-6.6935
7.4900	-5.8815	-5.8046	-5.6198	-5.6349	-5.7431	-6.3607	-5.5406	-5.7359	-5.8744	-5.5460	-5.3239	-5.7977	-6.6060	-5.9896	-5.3641	-6.6935	-6.6935	-6.6935	-6.6935	-6.6935	-6.6935	-6.6935	-6.6935	-6.6935	-6.6935	-6.6935	-6.6935	-6.6935	-6.6935	-6.6935	-6.6935	-6.6935	-6.6935	-6.6935	-6.6935	-6.6935	-6.6935	-6.6935	-6.6935	-6.6935	-6.6935	-6.6935	-6.6935	-6.6935	-6.6935	-6.6935	-6.6935	-6.6935	-6.6935
7.5000	-5.8815	-5.8046	-5.6198	-5.6349	-5.7431	-6.3607	-5.5406	-5.7359	-5.8744	-5.5460	-5.3239	-5.7977	-6.6060	-5.9896	-5.3641	-6.6935	-6.6935	-6.6935	-6.6935	-6.6935	-6.6935	-6.6935	-6.6935	-6.6935	-6.6935	-6.6935	-6.6935	-6.6935	-6.6935	-6.6935	-6.6935	-6.6935	-6.6935	-6.6935	-6.6935	-6.6935	-6.6935	-6.6935	-6.6935	-6.6935	-6.6935	-6.6935	-6.6935	-6.6935	-6.6935	-6.6935	-6.6935	-6.6935	-6.6935
7.5100	-6.0593	-5.9800	-5.7895	-5.8051	-5.9166	-6.5532	-5.7079	-5.9092	-6.0520	-5.7135	-5.4845	-5.9730	-6.8061	-6.1708	-5.5260	-6.8962	-6.8962	-6.8962	-6.8962	-6.8962	-6.8962	-6.8962	-6.8962	-6.8962	-6.8962	-6.8962	-6.8962	-6.8962	-6.8962	-6.8962	-6.8962	-6.8962	-6.8962	-6.8962	-6.8962	-6.8962	-6.8962	-6.8962	-6.8962	-6.8962	-6.8962	-6.8962	-6.8962	-6.8962	-6.8962	-6.8962	-6.8962	-6.8962	-6.8962
7.5200	-6.0593	-5.9800	-5.7895	-5.8051	-5.9166	-6.5532	-5.7079	-5.9092	-6.0520	-5.7135	-5.4845	-5.9730	-6.8061	-6.1708	-5.5260	-6.8962	-6.8962	-6.8962	-6.8962	-6.8962	-6.8962	-6.8962	-6.8962	-6.8962	-6.8962	-6.8962	-6.8962	-6.8962	-6.8962	-6.8962	-6.8962	-6.8962	-6.8962	-6.8962	-6.8962	-6.8962	-6.8962	-6.8962	-6.8962	-6.8962	-6.8962	-6.8962	-6.8962	-6.8962	-6.8962	-6.8962	-6.8962	-6.8962	-6.8962
7.5300	-6.0593	-5.9800	-5.7895	-5.8051	-5.9166	-6.5532	-5.7079	-5.9092	-6.0520	-5.7135	-5.4845	-5.9730	-6.8061	-6.1708	-5.5260	-6.8962	-6.8962	-6.8962	-6.8962	-6.8962	-6.8962	-6.8962	-6.8962	-6.8962	-6.8962	-6.8962	-6.8962	-6.8962	-6.8962	-6.8962	-6.8962	-6.8962	-6.8962	-6.8962	-6.8962	-6.8962	-6.8962	-6.8962	-6.8962	-6.8962	-6.8962	-6.8962	-6.8962	-6.8962	-6.8962	-6.8962	-6.8962	-6.8962	-6.8962
7.5400	-6.0593	-5.9800	-5.7895	-5.8051	-5.9166	-6.5532	-5.7079	-5.9092	-6.0520	-5.7135	-5.4845	-5.9730	-6.8061	-6.1708	-5.5260	-6.8962	-6.8962	-6.8962	-6.8962	-6.8962	-6.8962	-6.8962	-6.8962	-6.8962	-6.8962	-6.8962	-6.8962	-6.8962	-6.8962	-6.8962	-6.8962	-6.8962	-6.8962	-6.8962	-6.8962	-6.8962	-6.8962	-6.8962	-6.8962	-6.8962	-6.8962	-6.8962	-6.8962	-6.8962	-6.8962	-6.8962	-6.8962	-6.8962	-6.8962
7.5500	-6.0593	-5.9800	-5.7895	-5.8051	-5.9166	-6.5532	-5.7079	-5.9092	-6.0520	-5.7135	-5.4845	-5.9730	-6.8061	-6.1708	-5.5260	-6.8962	-6.8962	-6.8962	-6.8962	-6.8962	-6.8962	-6.8962	-6.8962	-6.8962	-6.8962	-6.8962	-6.8962	-6.8962	-6.8962	-6.8962	-6.8962	-6.8962	-6.8962	-6.8962	-6.8962	-6.8962	-6.8962	-6.8962	-6.8962	-6.8962	-6.8962	-6.8962	-6.8962	-6.8962	-6.8962	-6.8962	-6.8962	-6.8962	-6.8962
7.5600	-6.0593	-5.9800	-5.7895	-5.8051	-5.9166	-6.5532	-5.7079	-5.9092	-6.0520	-5.7135	-5.4845	-5.9730	-6.8061	-6.1708	-5.5260	-6.8962	-6.8962	-6.8962	-6.8962	-6.8962	-6.8962	-6.8962	-6.8962	-6.8962	-6.8962	-6.8962	-6.8962	-6.8962	-6.8962	-6.8962	-6.8962	-6.8962	-6.8962	-6.8962	-6.8962	-6.8962	-6.8962	-6.8962	-6.8962	-6.8962	-6.8962	-6.8962	-6.8962	-6.8962	-6.8962	-6.8962	-6.8962	-6.8962	-6.8962
7.5700	-6.0593	-5.9800	-5.7895	-5.8051	-5.9166	-6.5532	-5.7079	-5.9092	-6.0520	-5.7135	-5.4845	-5.9730	-6.8061	-6.1708	-5.5260	-6.8962	-6.8962	-6.8962	-6.8962	-6.8962	-6.8962	-6.8962	-6.8962	-6.8962	-6.8962	-6.8962	-6.8962	-6.8962	-6.8962	-6.8962	-6.8962	-6.8962	-6.8962	-6.8962	-6.8962	-6.8962	-6.8962	-6.8962	-6.8962	-6.8962	-6.8962	-6.8962	-6.8962	-6.8962	-6.8962	-6.8962	-6.8962	-6.8962	-6.8962
7.5800	-6.0593	-5.9800	-5.7895	-5.8051	-5.9166	-6.5532	-5.7079	-5.9092	-6.0520	-5.7135	-5.4845	-5.9730	-6.8061	-6.1708	-5.5260	-6.8962	-6.8962	-6.8962	-6.8962	-6.8962	-6.8962	-6.8962	-6.8962	-6.8962	-6.8962	-6.8962	-6.8962	-6.8962	-6.8962	-6.8962	-6.8962	-6.8962	-6.8962	-6.8962	-6.8962	-6.8962	-6.8962	-6.8962	-6.8962	-6.8962	-6.8962	-6.8962	-6.8962	-6.8962	-6.8962	-6.8962	-6.8962	-6.8962	-6.8962
7.5900	-6.0593	-5.9800	-5.7895	-5.8051	-5.9166	-6.5532	-5.7079	-5.9092	-6.0520	-5.7135	-5.4845	-5.9730	-6.8061	-6.1708	-5.5260	-6.8962	-6.8962	-6.8962	-6.8962	-6.8962	-6.8962	-6.8962	-6.8962	-6.8962	-6.8962	-6.8962	-6.8962	-6.8962	-6.8962	-6.8962	-6.8962	-6.8962	-6.8962	-6.8962	-6.8962	-6.8962	-6.8962	-6.8962	-6.8962	-6.8962	-6.8962	-6.8962	-6.8962	-6.8962	-6.8962	-6.8962	-6.8962	-6.8962	-6.8962
7.6000	-6.0593	-5.9800	-5.7895	-5.8051	-5.9166	-6.5532	-5.7079	-5.9092	-6.0520	-5.7135	-5.4845	-5.9730	-6.8061	-6.1708	-5.5260	-6.8962	-6.8962	-6.8962	-6.8962	-6.8962	-6.8962	-6.8962	-6.8962	-6.8962	-6.8962	-6.8962	-6.8962	-6.8962	-6.8962	-6.8962	-6.8962	-6.8962	-6.8962	-6.8962	-6.8962	-6.8962	-6.8962	-6.8962	-6.8962	-6.8962	-6.8962	-6.8962	-6.8962	-6.8962	-6.8962	-6.8962	-6.8962	-6.8962	-6.8962
7.6100	-6.0593	-5.9800	-5.7895	-5.8051	-5.9166	-6.5532	-5.7079	-5.9092	-6.0520	-5.7135	-5.4845	-5.9730	-6.8061	-6.1708	-5.5260	-6.8962	-6.8962	-6.8962	-6.8962	-6.8962	-6.8962	-6.8962	-6.8962	-6.8962	-6.8962	-6.8962	-6.8962	-6.8962	-6.8962	-6.8962	-6.8962	-6.8962	-6.8962	-6.8962	-6.8962	-6.8962	-6.8962	-6.8962	-6.8962	-6.8962	-6.8962	-6.8962	-6.8962	-6.8962	-6.8962	-6.8962	-6.8962	-6.8962	-6.8962
7.6200	-6.0593	-5.9800	-5.7895	-5.8051	-5.9166	-6.5532	-5.7079	-5.9092	-6.0520	-5.7135	-5.4845	-5.9730	-6.8061	-6.1708	-5.5260	-6.8962	-6.8962	-6.8962	-6.8962	-6.8962	-6.8962	-6.8962	-6.8962	-6.8962	-6.8962	-6.8962	-6.8962	-6.8962	-6.8962	-6.8962	-6.8962	-6.8962	-6.8962	-6.8962	-6.8962	-6.8962	-6.8962	-6.8962	-6.8962	-6.8962	-6.8962	-6.8962	-6.8962	-6.8962	-6.8962	-6.8962	-6.8962	-6.8962	-6.8962
7.6300	-6.0593	-5.9800	-5.7895	-5.8051	-5.9166	-6.5532	-5.7079	-5.9092	-6.0520	-5.7135	-5.4845	-5.9730	-6.8061	-6.1708	-5.5260	-6.8962	-6.8962	-6.8962	-6.8962	-6.8962	-6.8962	-6.8962	-6.8962	-6.8962	-6.8962	-6.8962	-6.8962	-6.8962	-6.8962	-6.8962	-6.8962	-6.8962	-6.8962	-6.8962	-6.8962	-6.8962	-6.8962	-6.8962	-6.8962	-6.8962	-6.8962	-6.8962	-6.8962	-6.8962	-6.8962	-6.8962	-6.8962	-6.8962	-6.8962
7.6400	-6.0593	-5.9800	-5.7895	-5.8051	-5.9166	-6.5532	-5.7079	-5.9092	-6.0520	-5.7135	-5.4845	-5.9730	-6.8061	-6.1708	-5.5260	-6.8962	-6.8962	-6.8962	-6.8962	-6.8962	-6.8962	-6.8962	-6.8962	-6.8962	-6.8962	-6.8962	-6.8962	-6.8962	-6.8962	-6.8962	-6.8962	-6.8962	-6.8962	-6.8962	-6.8962	-6.8962	-6.8962	-6.8962	-6.8962	-6.8962	-6.8962	-6.8962	-6.8962	-6.8962	-6.8962	-6.8962	-6.8962	-6.8962	-6.8962
7.6500	-6.0593	-5.9800	-5.7895	-5.8051	-5.9166	-6.5532	-5.7079	-5.9092	-6.0520	-5.7135	-5.4845	-5.9730	-6.8061	-6.1708	-5.5260	-6.8962	-6.8962	-6.8962	-6.8962	-6.8962	-6.8962	-6.8962	-6.8962	-6.8962	-6.8962	-6.8962	-6.8962	-6.8962	-6.8962	-6.8962	-6.8962	-6.8962	-6.8962	-6.8962	-6.8962	-6.8962	-6.8962	-6.8962	-6.8962	-6.8962	-6.8962	-6.8962	-6.8962	-6.8962	-6.8962	-6.8962	-6.8962	-6.8962	-6.8962
7.6600	-6.0593	-5.9800	-5.7895	-5.8051	-5.9166	-6.5532	-5.7079	-5.9092	-6.0520	-5.7135	-5.4845	-5.9730	-6.8061	-6.1708	-5.5260	-6.8962	-6.8962	-6.8962	-6.8962	-6.8962	-6.8962	-6.8962	-6.8962	-6.8962	-6.8962	-6.8962	-6.8962	-6.8962	-6.8962	-6.8962	-6.8962	-6.8962	-6.8962	-6.8962	-6.8962	-6.8962	-6.8962	-6.8962	-6.8962	-6.8962	-6.8962	-6.8962	-6.8962	-6.8962	-6.8962	-6.8962	-6.8962	-6.8962	-6.8962
7.6700	-6.0593	-5.9800	-5.7895	-5.8051	-5.9166	-6.5532	-5.7079	-5.9092	-6.0520	-5.7135	-5.4845	-5.9730	-6.8061	-6.1708	-5.5260	-6.8962	-6.8962	-6.8962	-6.8962	-6.8962	-6.8962	-6.8962	-6.8962	-6.8962	-6.8962	-6.8962	-6.8962	-6.8962	-6.8962	-6.8962	-6.8962	-6.8962	-6.8962	-6.8962	-6.8962	-6.8962	-6.8962	-6.8962	-6.8962	-6.8962	-6.8962	-6.8962	-6.8962	-6.8962	-6.8962	-6.8962	-6.8962	-6.8962	-6.8962
7.6800	-6.0593	-5.9800	-5.7895	-5.8051	-5.9166	-6.5532	-5.7079	-5.9092	-6.0520	-5.7135	-5.4845	-5.9730	-6.8061	-6.1708	-5.5260	-6.8962	-6.8962	-6.8962	-6.8962	-6.8962	-6.8962	-6.8962	-6.8962	-6.8962	-6.8962	-6.8962	-6.8962	-6.8962	-6.8962	-6.8962	-6.8962	-6.8962	-6.8962	-6.8962	-6.8962	-6.8962	-6.8962	-6.8962	-6.8962	-6.8962	-6.8962	-6.8962	-6.8962	-6.8962	-6.8962	-6.8962	-6.8962	-6.8962	-6.8962
7.6900	-6.0593	-5.9800	-5.7895	-5.8051	-5.9166	-6.5532	-5.7079	-5.9092	-6.0520	-5.7135	-5.4845	-5.9730	-6.8061	-6.1708	-5.5260	-6.8962	-6.8962	-6.8962	-6.8962	-6.8962	-6.8962	-6.8962	-6.8962	-6.8962	-6.8962	-6.8962	-6.8962	-6.8962	-6.8962	-6.8962	-6.8962	-6.8962	-6.8962	-6.8962	-6.8962	-6.8962	-6.8962	-6.8962	-6.8962	-6.8962	-6.8962	-6.8962	-6.8962	-6.8962	-6.8962	-6.8962	-6.8962	-6.8962	-6.8962
7.7000	-6.0593	-5.9800	-5.7895	-5.8051	-5.9166	-6.5532	-5.7079	-5.9092	-6.0520	-5.7135	-5.4845	-5.9730	-6.8061	-6.1708	-5.5260	-6.8962	-6.8962	-6.8962	-6.8962	-6.8962	-6.8962	-6.8962	-6.8962	-6.8962	-6.8962	-6.8962	-6.8962	-6.8962	-6.8962	-6.8962	-6.8962	-6.8962	-6.8962	-6.8962	-6.8962	-6.8962	-6.8962	-6.8962	-6.8962	-6.8962	-6.8962	-6.8962	-6.8962	-6.8962	-6.8962	-6.8962	-6.8962	-6.8962	-6.8962
7.7100	-6.2371	-6.1555	-5.9593	-5.9753	-6.0902	-6.7457	-5.8752	-6.0825	-6.2295	-5.8809	-5.6452	-6.1483	-7.0063	-6.3519	-5.6879	-7.0990	-7.0990	-7.0990	-7.0990	-7.0990	-7.0990	-7.0990	-7.0990	-7.0990	-7.0990	-7.0990	-7.0990	-7.0990	-7.0990	-7.0990	-7.0990	-7.0990	-7.0990	-7.0990	-7.0990	-7.0990	-7.0990	-7.0990	-7.0990	-7.0990	-7.0990	-7.0990	-7.0990	-7.0990	-7.0990	-7.0990	-7.0990	-7.0990	-7.0990
7.7200	-6.2371	-6.1555	-5.9593	-5.9753	-6.0902	-6.7457	-5.8752	-6.0825	-6.2295	-5.8809	-5.6452	-6.1483	-7.0063	-6.3519	-5.6879	-7.0990	-7.0990	-7.0990	-7.0990	-7.0990	-7.0990	-7.0990	-7.0990	-7.0990	-7.0990	-7.0990	-7.0990	-7.0990	-7.0990	-7.0990	-7.0990	-7.0990	-7.0990	-7.0990	-7.0990	-7.0990	-7.0990	-7.0990	-7.0990	-7.0990	-7.0990	-7.0990	-7.0990	-7.0990	-7.0990	-7.0990	-7.0990	-7.0990	-7.0990
7.7300	-6.2371	-6.1555	-5.9593	-5.9753	-6.0902	-6.7457	-5.8752	-6.0825	-6.2295	-5.8809	-5.6452	-6.1483	-7.0063	-6.3519	-5.6879	-7.0990	-7.0990	-7.0990	-7.0990	-7.0990	-7.0990	-7.0990	-7.0990	-7.0990	-7.0990	-7.0990	-7.0990	-7.0990	-7.0990	-7.0990	-7.0990	-7.0990	-7.0990	-7.0990	-7.0990	-7.0990	-7.0990	-7.0990	-7.0990	-7.0990	-7.0990	-7.0990	-7.0990	-7.0990	-7.0990	-7.0990	-7.0990	-7.0990	-7.0990
7.7400	-6.2371	-6.1555	-5.9593	-5.9753	-6.0902	-6.7457	-5.8752	-6.0825	-6.2295	-5.8809	-5.6452	-6.1483	-7.0063	-6.3519	-5.6879	-7.0990	-7.0990	-7.0990	-7.0990	-7.0990	-7.0990	-7.0990	-7.0990	-7.0990	-7.0990	-7.0990	-7.0990	-7.0990	-7.0990	-7.0990	-7.0990	-7.0990	-7.0990	-7.0990	-7.0990	-7.0990	-7.0990	-7.0990	-7.0990	-7.0990	-7.0990	-7.0990	-7.0990	-7.0990	-7.0990	-7.0990	-7.0990	-7.0990	-7.0990
7.7500	-6.2371	-6.1555	-5.9593	-5.9753	-6.0902	-6.7457	-5.8752	-6.0825	-6.2295	-5.8809	-5.6452	-6.1483	-7.0063	-6.3519	-5.6879	-7.0990	-7.0990	-7.0990	-7.0990	-7.0990	-7.0990	-7.0990	-7.0990	-7.0990	-7.0990	-7.0990	-7.0990	-7.0990	-7.0990	-7.0990	-7.0990	-7.0990	-7.0990	-7.0990	-7.0990	-7.0990	-7.0990	-7.0990	-7.0990	-7.0990	-7.0990	-7.0990	-7.0990	-7.0990	-7.0990	-7.0990	-7.0990	-7.0990	-7.0990
7.7600	-6.2371	-6.1555	-5.9593	-5.9753	-6.0902	-6.7457	-5.8752	-6.0825	-6.2295	-5.8809	-5.6452	-6.1483	-7.0063	-6.3519	-5.6879	-7.0990	-7.0990	-7.0990	-7.0990	-7.0990	-7.0990	-7.0990	-7.0990	-7.0990	-7.0990	-7.0990	-7.0990	-7.0990	-7.0990	-7.0990	-7.0990	-7.0990	-7.0990	-7.0990	-7.0990	-7.0990	-7.0990	-7.0990	-7.0990	-7.0990	-7.0990	-7.0990	-7.0990	-7.0990	-7.0990	-7.0990	-7.0990	-7.0990	-7.0990
7.7700	-6.2371	-6.1555	-5.9593	-5.9753	-6.0902	-6.7457	-5.8752	-6.0825	-6.2295	-5.8809	-5.6452	-6.1483	-7.0063	-6.3519	-5.6879	-7.0990	-7.0990	-7.0990	-7.0990	-7.0990	-7.0990	-7.0990	-7.0990	-7.0990	-7.0990	-7.0990	-7.0990	-7.0990	-7.0990	-7.0990	-7.0990	-7.0990	-7.0990	-7.0990	-7.0990	-7.0990	-7.0990	-7.0990	-7.0990	-7.0990	-7.0990	-7.0990	-7.0990	-7.0990	-7.0990	-7.0990	-7.0990	-7.0990	-7.0990
7.7800	-6.2371	-6.1555	-5.9593	-5.9753	-6.0902	-6.7457	-5.8752	-6.0825	-6.2295	-5.8809	-5.6452	-6.1483	-7.0063	-6.3519	-5.6879	-7.0990	-7.0990	-7.0990	-7.0990	-7.0990	-7.0990	-7.0990	-7.0990	-7.0990	-7.0990	-7.0990	-7.0990	-7.0990	-7.0990	-7.0990	-7.0990	-7.0990	-7.0990	-7.0990	-7.0990	-7.0990	-7.0990	-7.0990	-7.0990	-7.0990	-7.0990	-7.0990	-7.0990	-7.0990	-7.0990	-7.0990	-7.0990	-7.0990	-7.0990
7.7900	-6.2371	-6.1555	-5.9593	-5.9753	-6.0902	-6.7457	-5.8752	-6.0825	-6.2295	-5.8809	-5.6452	-6.1483	-7.0063	-6.3519	-5.6879	-7.0990	-7.0990	-7.0990	-7.0990	-7.0990	-7.0990	-7.0990	-7.0990	-7.0990	-7.0990	-7.0990	-7.0990	-7.0990	-7.0990	-7.0990	-7.0990	-7.0990	-7.0990	-7.0990	-7.0990	-7.0990	-7.0990	-7.0990	-7.0990	-7.0990	-7.0990	-7.0990	-7.0990	-7.0990	-7.0990	-7.0990	-7.0990	-7.0990	-7.0990
7.8000	-6.2371	-6.1555	-5.9593	-5.9753	-6.0902	-6.7457	-5.8752	-6.0825	-6.2295	-5.8809	-5.6452	-6.1483	-7.0063	-6.3519	-5.6879	-7.0990	-7.0990	-7.0990	-7.0990	-7.0990	-7.0990	-7.0990	-7.0990	-7.0990	-7.0990	-7.0990	-7.0990	-7.0990	-7.0990	-7.0990	-7.0990	-7.0990	-7.0990	-7.0990	-7.0990	-7.0990	-7.0990	-7.0990	-7.0990	-7.0990	-7.0990	-7.0990	-7.0990	-7.0990	-7.0990	-7.0990	-7.0990	-7.0990	-7.0990
7.8100	-6.2371	-6.1555	-5.9593	-5.9753	-6.0902	-6.7457	-5.8752	-6.0825	-6.2295	-5.8809	-5.6452	-6.1483	-7.0063	-6.3519	-5.6879	-7.0990	-7.0990	-7.0990	-7.0990	-7.0990	-7.0990	-7.0990	-7.0990	-7.0990	-7.0990	-7.0990	-7.0990	-7.0990	-7.0990	-7.0990	-7.0990	-7.0990	-7.0990	-7.0990	-7.0990	-7.0990	-7.0990	-7.0990	-7.0990	-7.0990	-7.0990	-7.0990	-7.0990	-7.0990	-7.0990	-7.0990	-7.0990	-7.0990	-7.0990
7.8200	-6.2371	-6.1555	-5.9593	-5.9753	-6.0902	-6.7457	-5.8752	-6.0825	-6.2295	-5.8809	-5.6452	-6.1483	-7.0063	-6.3519	-5.6879	-7.0990	-7.0990	-7.0990	-7.0990	-7.0990	-7.0990	-7.0990	-7.0990	-7.0990	-7.0990	-7.0990	-7.0990	-7.0990	-7.0990	-7.0990	-7.0990	-7.0990	-7.0990	-7.0990	-7.0990	-7.0990	-7.0990	-7.0990	-7.0990	-7.0990	-7.0990	-7.0990	-7.0990	-7.0990	-7.0990	-7.0990	-7.0990	-7.0990	-7.0990
7.8300	-6.2371	-6.1555	-5.9593	-5.9753	-6.0902	-6.7457	-5.8752	-6.0825	-6.2295	-5.8809	-5.6452	-6.1483	-7.0063	-6.3519	-5.6879	-7.0990	-7.0990	-7.0990	-7.0990	-7.0990	-7.0990	-7.0990	-7.0990	-7.0990	-7.0990	-7.0990	-7.0990	-7.0990	-7.0990	-7.0990	-7.0990	-7.0990	-7.0990	-7.0990	-7.0990	-7.0990	-7.0990	-7.0990	-7.0990	-7.0990	-7.0990	-7.0990	-7.0990	-7.0990	-7.0990	-7.0990	-7.0990	-7.0990	-7.0990
7.8400	-6.2371	-6.1555	-5.9593	-5.9753	-6.0902	-6.7457	-5.8752	-6.0825	-6.2295	-5.8809	-5.6452	-6.1483	-7.0063	-6.3519	-5.6879	-7.0990	-7.0990	-7.0990	-7.0990	-7.0990	-7.0990	-7.0990	-7.0990	-7.0990	-7.0990	-7.0990	-7.0990	-7.0990	-7.0990	-7.0990	-7.0990	-7.0990	-7.0990	-7.0990	-7.0990	-7.0990	-7.0990	-7.0990	-7.0990	-7.0990	-7.0990	-7.0990	-7.0990	-7.0990	-7.0990	-7.0990	-7.0990	-7.0990	-7.0990
7.8500	-6.2371	-6.1555	-5.9593	-5.9753	-6.0902	-6.7457	-5.8752	-6.0825	-6.2295	-5.8809	-5.6452	-6.1483	-7.0063	-6.3519	-5.6879	-7.0990	-7.0990	-7.0990	-7.0990	-7.0990	-7.0990	-7.0990	-7.0990	-7.0990	-7.0990	-7.0990	-7.0990	-7.0990	-7.0990	-7.0990	-7.0990	-7.0990	-7.0990	-7.0990	-7.0990	-7.0990	-7.0990	-7.0990	-7.0990	-7.0990	-7.0990	-7.0990	-7.0990	-7.0990	-7.0990	-7.0990	-7.0990	-7.0990	-7.0990
7.8600	-6.2371	-6.1555	-5.9593	-5.9753	-6.0902	-6.7457	-5.8752	-6.0825	-6.2295	-5.8809	-5.6452	-6.1483	-7.0063	-6.3519	-5.6879	-7.0990	-7.0990	-7.0990	-7.0990	-7.0990	-7.0990	-7.0990	-7.0990	-7.0990	-7.0990	-7.0990	-7.0990	-7.0990	-7.0990	-7.0990	-7.0990	-7.0990	-7.0990	-7.0990	-7.0990	-7.0990	-7.0990	-7.0990	-7.0990	-7.0990	-7.0990	-7.0990	-7.0990	-7.0990	-7.0990	-7.0990	-7.0990	-7.0990	-7.0990
7.8700	-6.2371	-6.1555	-5.9593	-5.9753	-6.0902	-6.7457	-5.8752	-6.0825	-6.2295	-5.8809	-5.6452	-6.1483	-7.0063	-6.3519	-5.6879	-7.0990	-7.0990	-7.0990	-7.0990	-7.0990	-7.0990	-7.0990	-7.0990	-7.0990	-7.0990	-7.0990	-7.0990	-7.0990	-7.0990	-7.0990	-7.0990	-7.0990	-7.0990	-7.0990	-7.0990	-7.0990	-7.0990	-7.0990	-7.0990	-7.0990	-7.0990	-7.0990	-7.0990	-7.0990	-7.0990	-7.0990	-7.0990	-7.0990	-7.0990
7.8800	-6.2371	-6.1555	-5.9593	-5.9753	-6.0902	-6.7457	-5.8752	-6.0825	-6.2295	-5.8809	-5.6452	-6.1483	-7.0063	-6.3519	-5.6879	-7.0990	-7.0990	-7.0990	-7.0990	-7.0990	-7.0990	-7.0990	-7.0990	-7.0990	-7.0990	-7.0990	-7.0990	-7.0990	-7.0990	-7.0990	-7.0990	-7.0990	-7.0990	-7.0990	-7.0990	-7.0990	-7.0990	-7.0990	-7.0990	-7.0990	-7.0990	-7.0990	-7.0990	-7.0990	-7.0990	-7.0990	-7.0990	-7.0990	-7.0990
7.8900	-6.2371	-6.1555	-5.9593	-5.9753	-6.0902	-6.7457	-5.8752	-6.0825	-6.2295	-5.8809	-5.6452	-6.1483	-7.0063	-6.3519	-5.6879	-7.0990	-7.0990	-7.0990	-7.0990	-7.0990	-7.0990	-7.0990	-7.0990	-7.0990	-7.0990	-7.0990	-7.0990	-7.0990	-7.0990	-7.0990	-7.0990	-7.0990	-7.0990	-7.0990	-7.0990	-7.0990	-7.0990	-7.0990	-7.0990	-7.0990	-7.0990	-7.0990	-7.0990	-7.0990	-7.0990	-7.0990	-7.0990	-7.0990	-7.0990
7.9000	-6.2371	-6.1555	-5.9593	-5.9753	-6.0902	-6.7457	-5.8752	-6.0825	-6.2295	-5.8809	-5.6452	-6.1483	-7.0063	-6.3519	-5.6879	-7.0990	-7.0990	-7.0990	-7.0990	-7.0990	-7.0990	-7.0990	-7.0990	-7.0990	-7.0990	-7.0990	-7.0990	-7.0990	-7.0990	-7.0990	-7.0990	-7.0990	-7.0990	-7.0990	-7.0990	-7.0990	-7.0990	-7.0990	-7.0990	-7.0990	-7.0990	-7.0990	-7.0990	-7.0990	-7.0990	-7.0990	-7.0990	-7.0990	-7.0990
7.9100	-6.4071	-6.3233	-6.1216	-6.1381	-6.2561	-6.9299	-6.0352	-6.2482	-6.3994	-6.0411	-5.7989	-6.3159	-7.1977	-6.5252	-5.8428	-7.2930	-7.2930	-7.2930	-7.2930	-7.2930	-7.2930	-7.2930	-7.2930	-7.2930	-7.2930	-7.2930	-7.2930	-7.2930	-7.2930	-7.2930	-7.2930	-7.2930	-7.2930	-7.2930	-7.2930	-7.2930	-7.2930	-7.2930	-7.2930	-7.2930	-7.2930	-7.2930	-7.2930	-7.2930	-7.2930	-7.2930	-7.2930	-7.2930	-7.2930
7.9200	-6.4071	-6.3233	-6.1216	-6.1381	-6.2561	-6.9299	-6.0352	-6.2482	-6.3994	-6.0411	-5.7989	-6.3159	-7.1977	-6.5252	-5.8428	-7.2930	-7.2930	-7.2930	-7.2930	-7.2930	-7.2930	-7.2930	-7.2930	-7.2930	-7.2930	-7.2930	-7.2930	-7.2930	-7.2930	-7.2930	-7.2930	-7.2930	-7.2930	-7.2930	-7.2930	-7.2930	-7.2930	-7.2930	-7.2930	-7.2930	-7.2930	-7.2930	-7.2930	-7.2930	-7.2930	-7.2930	-7.2930	-7.2930	-7.2930
7.9300	-6.4071	-6.3233	-6.1216	-6.1381	-6.2561	-6.9299	-6.0352	-6.2482	-6.3994	-6.0411	-5.7989	-6.3159	-7.1977	-6.5252	-5.8428	-7.2930	-7.2930	-7.2930	-7.2930	-7.2930	-7.2930	-7.2930	-7.2930	-7.2930	-7.2930	-7.2930	-7.2930	-7.2930	-7.2930	-7.2930	-7.2930	-7.2930	-7.2930	-7.2930	-7.2930	-7.2930	-7.2930	-7.2930	-7.2930	-7.2930	-7.2930	-7.2930	-7.2930	-7.2930	-7.2930	-7.2930	-7.2930	-7.2930	-7.2930
7.9400	-6.4071	-6.3233	-6.1216	-6.1381	-6.2561	-6.9299	-6.0352	-6.2482	-6.3994	-6.0411	-5.7989	-6.3159	-7.1977	-6.5252	-5.8428	-7.2930	-7.2930	-7.2930	-7.2930	-7.2930	-7.2930	-7.2930	-7.2930	-7.2930	-7.2930	-7.2930	-7.2930	-7.2930	-7.2930	-7.2930	-7.2930	-7.2930	-7.2930	-7.2930	-7.2930	-7.2930	-7.2930	-7.2930	-7.2930	-7.2930	-7.2930	-7.2930	-7.2930	-7.2930	-7.2930	-7.2930	-7.2930	-7.2930	-7.2930
7.9500	-6.4071	-6.3233	-6.1216	-6.1381	-6.2561	-6.9299	-6.0352	-6.2482	-6.3994	-6.0411	-5.7989	-6.3159	-7.1977	-6.5252	-5.8428	-7.2930	-7.2930	-7.2930	-7.2930	-7.2930	-7.2930	-7.2930	-7.2930	-7.2930	-7.2930	-7.2930	-7.2930	-7.2930	-7.2930	-7.2930	-7.2930	-7.2930	-7.2930	-7.2930	-7.2930	-7.2930	-7.2930	-7.2930	-7.2930	-7.2930	-7.2930	-7.2930	-7.2930	-7.2930	-7.2930	-7.2930	-7.2930	-7.2930	-7.2930
7.9600	-6.4071	-6.3233	-6.1216	-6.1381	-6.2561	-6.9299	-6.0352	-6.2482	-6.3994	-6.0411	-5.7989	-6.3159	-7.1977	-6.5252	-5.8428	-7.2930	-7.2930	-7.2930	-7.2930	-7.2930	-7.2930	-7.2930	-7.2930	-7.2930	-7.2930	-7.2930	-7.2930	-7.2930	-7.2930	-7.2930	-7.2930	-7.2930	-7.2930	-7.2930	-7.2930	-7.2930	-7.2930	-7.2930	-7.2930	-7.2930	-7.2930	-7.2930	-7.2930	-7.2930	-7.2930	-7.2930	-7.2930	-7.2930	-7.2930
7.9700	-6.4071	-6.3233	-6.1216	-6.1381	-6.2561	-6.9299	-6.0352	-6.2482	-6.3994	-6.0411	-5.7989	-6.3159	-7.1977	-6.5252	-5.8428	-7.2930	-7.2930	-7.2930	-7.2930	-7.2930	-7.2930	-7.2930	-7.2930	-7.2930	-7.2930	-7.2930	-7.2930	-7.2930	-7.2930	-7.2930	-7.2930	-7.2930	-7.2930	-7.2930	-7.2930	-7.2930	-7.2930	-7.2930	-7.2930	-7.2930	-7.2930	-7.2930	-7.2930	-7.2930	-7.2930	-7.2930	-7.2930	-7.2930	-7.2930
7.9800	-6.4071	-6.3233	-6.1216	-6.1381	-6.2561	-6.9299	-6.0352	-6.2482	-6.3994	-6.0411	-5.7989	-6.3159	-7.1977	-6.5252	-5.8428	-7.2930	-7.2930	-7.2930	-7.2930	-7.2930	-7.2930	-7.2930	-7.2930	-7.2930	-7.2930	-7.2930	-7.2930	-7.2930	-7.2930	-7.2930	-7.2930	-7.2930	-7.2930	-7.2930	-7.2930	-7.2930	-7.2930	-7.2930	-7.2930	-7.2930	-7.2930	-7.2930	-7.2930	-7.2930	-7.2930	-7.2930	-7.2930	-7.2930	-7.2930
7.9900	-6.4071	-6.3233	-6.1216	-6.1381	-6.2561	-6.9299	-6.0352	-6.2482	-6.3994	-6.0411	-5.7989	-6.3159	-7.1977	-6.5252	-5.8428	-7.2930	-7.2930	-7.2930	-7.2930	-7.2930	-7.2930	-7.2930	-7.2930	-7.2930	-7.2930	-7.2930	-7.2930	-7.2930	-7.2930	-7.2930	-7.2930	-7.2930	-7.2930	-7.2930	-7.2930	-7.2930	-7.2930	-7.2930	-7.2930	-7.2930	-7.2930	-7.2930	-7.2930	-7.2930	-7.2930	-7.2930	-7.2930	-7.2930	-7.2930
8.0000	-6.4071	-6.3233	-6.1216	-6.1381	-6.2561	-6.9299	-6.0352	-6.2482	-6.3994	-6.0411	-5.7989	-6.3159	-7.1977	-6.5252	-5.8428	-7.2930	-7.2930	-7.2930	-7.2930	-7.2930	-7.2930	-7.2930	-7.2930	-7.2930	-7.2930	-7.2930	-7.2930	-7.2930	-7.2930	-7.2930	-7.2930	-7.2930	-7.2930	-7.2930	-7.2930	-7.2930	-7.2930	-7.2930	-7.2930	-7.2930	-7.2930	-7.2930	-7.2930	-7.2930	-7.2930	-7.2930	-7.2930	-7.2930	-7.2930
8.0100	-6.4071	-6.3233	-6.1216	-6.1381	-6.2561	-6.9299	-6.0352	-6.2482	-6.3994	-6.0411	-5.7989	-6.3159	-7.1977	-6.5252	-5.8428	-7.2930	-7.2930	-7.2930	-7.2930	-7.2930	-7.2930	-7.2930	-7.2930	-7.2930	-7.2930	-7.2930	-7.2930	-7.2930	-7.2930	-7.2930	-7.2930	-7.2930	-7.2930	-7.2930	-7.2930	-7.2930	-7.2930	-7.2930	-7.2930	-7.2930	-7.2930	-7.2930	-7.2930	-7.2930	-7.2930	-7.2930	-7.2930	-7.2930	-7.2930
8.0200	-6.4071	-6.3233	-6.1216	-6.1381	-6.2561	-6.9299	-6.0352	-6.2482	-6.3994	-6.0411	-5.7989	-6.3159	-7.1977	-6.5252	-5.8428	-7.2930	-7.2930	-7.2930	-7.2930	-7.2930	-7.2930	-7.2930	-7.2930	-7.2930	-7.2930	-7.2930	-7.2930	-7.2930	-7.2930	-7.2930	-7.2930	-7.2930	-7.2930	-7.2930	-7.2930	-7.2930	-7.2930	-7.2930	-7.2930	-7.2930	-7.2930	-7.2930	-7.2930	-7.2930	-7.2930	-7.2930	-7.2930	-7.2930	-7.2930
8.0300	-6.4071	-6.3233	-6.1216	-6.1381	-6.2561	-6.9299	-6.0352	-6.2482	-6.3994	-6.0411	-5.7989	-6.3159	-7.1977	-6.5252	-5.8428	-7.2930	-7.2930	-7.2930	-7.2930	-7.2930	-7.2930	-7.2930	-7.2930	-7.2930	-7.2930	-7.2930	-7.2930	-7.2930	-7.2930	-7.2930	-7.2930	-7.2930	-7.2930	-7.2930	-7.2930	-7.2930	-7.2930	-7.2930	-7.2930	-7.2930	-7.2930	-7.2930	-7.2930	-7.2930	-7.2930	-7.2930	-7.2930	-7.2930	-7.2930
8.0400	-6.4071	-6.3233	-6.1216	-6.1381	-6.2561	-6.9299	-6.0352	-6.2482	-6.3994	-6.0411	-5.7989	-6.3159	-7.1977	-6.5252	-5.8428	-7.2930	-7.2930	-7.2930	-7.2930	-7.2930	-7.2930	-7.2930	-7.2930	-7.2930	-7.2930	-7.2930	-7.2930	-7.2930	-7.2930	-7.2930	-7.2930	-7.2930	-7.2930	-7.2930	-7.2930	-7.2930	-7.2930	-7.2930	-7.2930	-7.2930	-7.2930	-7.2930	-7.2930	-7.2930	-7.2930	-7.2930	-7.2930	-7.2930	-7.2930
8.0500	-6.4071	-6.3233	-6.1216	-6.1381	-6.2561	-6.9299	-6.0352	-6.2482	-6.3994	-6.0411	-5.7989	-6.3159	-7.1977	-6.5252	-5.8428	-7.2930	-7.2930	-7.2930	-7.2930	-7.2930	-7.2930	-7.2930	-7.2930	-7.2930	-7.2930	-7.2930	-7.2930	-7.2930	-7.2930	-7.2930	-7.2930	-7.2930	-7.2930	-7.2930	-7.2930	-7.2930	-7.2930	-7.2930	-7.2930	-7.2930	-7.2930	-7.2930	-7.2930	-7.2930	-7.2930	-7.2930	-7.2930	-7.2930	-7.2930
8.0600	-6.4071	-6.3233	-6.1216	-6.1381	-6.2561	-6.9299	-6.0352	-6.2482	-6.3994	-6.0411	-5.7989	-6.3159	-7.1977	-6.5252	-5.8428	-7.2930	-7.2930	-7.2930	-7.2930	-7.2930	-7.2930	-7.2930	-7.2930	-7.2930	-7.2930	-7.2930	-7.2930	-7.2930	-7.2930	-7.2930	-7.2930	-7.2930	-7.2930	-7.2930	-7.2930	-7.2930	-7.2930	-7.2930	-7.2930	-7.2930	-7.2930	-7.2930	-7.2930	-7.2930	-7.2930	-7.2930	-7.2930	-7.2930	-7.2930
8.0700	-6.4071	-6.3233	-6.1216	-6.1381	-6.2561	-6.9299	-6.0352	-6.2482	-6.3994	-6.0411	-5.7989	-6.3159	-7.1977	-6.5252	-5.8428	-7.2930	-7.2930	-7.2930	-7.2930	-7.2930	-7.2930	-7.2930	-7.2930	-7.2930	-7.2930	-7.2930	-7.2930	-7.2930	-7.2930	-7.2930	-7.2930	-7.2930	-7.2930	-7.2930	-7.2930	-7.2930	-7.2930	-7.2930	-7.2930	-7.2930	-7.2930	-7.2930	-7.2930	-7.2930	-7.2930	-7.2930	-7.2930	-7.2930	-7.2930
8.0800	-6.4071	-6.3233	-6.1216	-6.1381	-6.2561	-6.9299	-6.0352	-6.2482	-6.3994	-6.0411	-5.7989	-6.3159	-7.1977	-6.5252	-5.8428	-7.2930	-7.2930	-7.2930	-7.2930	-7.2930	-7.2930	-7.2930	-7.2930	-7.2930	-7.2930	-7.2930	-7.2930	-7.2930	-7.2930	-7.2930	-7.2930	-7.2930	-7.2930	-7.2930	-7.2930	-7.2930	-7.2930	-7.2930	-7.2930	-7.2930	-7.2930	-7.2930	-7.2930	-7.2930	-7.2930	-7.2930	-7.2930	-7.2930	-7.2930
8.0900	-6.4071	-6.3233	-6.1216	-6.1381	-6.2561	-6.9299	-6.0352	-6.2482	-6.3994	-6.0411	-5.7989	-6.3159	-7.1977	-6.5252	-5.8428	-7.2930	-7.2930	-7.2930	-7.2930	-7.2930	-7.2930	-7.2930	-7.2930	-7.2930	-7.2930	-7.2930	-7.2930	-7.2930	-7.2930	-7.2930	-7.2930	-7.2930	-7.2930	-7.2930	-7.2930	-7.2930	-7.2930	-7.2930	-7.2930	-7.2930	-7.2930	-7.2930	-7.2930	-7.2930	-7.2930	-7.2930	-7.2930	-7.2930	-7.2930
8.1000	-6.4071	-6.3233	-6.1216	-6.1381	-6.2561	-6.9299	-6.0352	-6.2482	-6.3994	-6.0411	-5.7989	-6.3159	-7.1977	-6.5252	-5.8428	-7.2930	-7.2930	-7.2930	-7.2930	-7.2930	-7.2930	-7.2930	-7.2930	-7.2930	-7.2930	-7.2930	-7.2930	-7.2930	-7.2930	-7.2930	-7.2930	-7.2930	-7.2930	-7.2930	-7.2930	-7.2930	-7.2930	-7.2930	-7.2930	-7.2930	-7.2930	-7.2930	-7.2930	-7.2930	-7.2930	-7.2930	-7.2930	-7.2930	-7.2930
8.1100	-6.5566	-6.4708	-6.2644	-6.2812	-6.4021	-7.0918	-6.1759	-6.3940	-6.5487	-6.1819	-5.9339	-6.4633	-7.3661	-6.6776	-5.9789	-7.4636	-7.4636	-7.4636	-7.4636	-7.4636	-7.4636	-7.4636	-7.4636	-7.4636	-7.4636	-7.4636	-7.4636	-7.4636	-7.4636	-7.4636	-7.4636	-7.4636	-7.4636	-7.4636	-7.4636	-7.4636	-7.4636	-7.4636	-7.4636	-7.4636	-7.4636	-7.4636	-7.4636	-7.4636	-7.4636	-7.4636	-7.4636	-7.4636	-7.4636
8.1200	-6.5566	-6.4708	-6.2644	-6.2812	-6.4021	-7.0918	-6.1759	-6.3940	-6.5487	-6.1819	-5.9339	-6.4633	-7.3661	-6.6776	-5.9789	-7.4636	-7.4636	-7.4636	-7.4636	-7.4636	-7.4636	-7.4636	-7.4636	-7.4636	-7.4636	-7.4636	-7.4636	-7.4636	-7.4636	-7.4636	-7.4636	-7.4636	-7.4636	-7.4636	-7.4636	-7.4636	-7.4636	-7.4636	-7.4636	-7.4636	-7.4636	-7.4636	-7.4636	-7.4636	-7.4636	-7.4636	-7.4636	-7.4636	-7.4636
8.1300	-6.5566	-6.4708	-6.2644	-6.2812	-6.4021	-7.0918	-6.1759	-6.3940	-6.5487	-6.1819	-5.9339	-6.4633	-7.3661	-6.6776	-5.9789	-7.4636	-7.4636	-7.4636	-7.4636	-7.4636	-7.4636	-7.4636	-7.4636	-7.4636	-7.4636	-7.4636	-7.4636	-7.4636	-7.4636	-7.4636	-7.4636	-7.4636	-7.4636	-7.4636	-7.4636	-7.4636	-7.4636	-7.4636	-7.4636	-7.4636	-7.4636	-7.4636	-7.4636	-7.4636	-7.4636	-7.4636	-7.4636	-7.4636	-7.4636
8.1400	-6.5566	-6.4708	-6.2644	-6.2812	-6.4021	-7.0918	-6.1759	-6.3940	-6.5487	-6.1819	-5.9339	-6.4633	-7.3661	-6.6776	-5.9789	-7.4636	-7.4636	-7.4636	-7.4636	-7.4636	-7.4636	-7.4636	-7.4636	-7.4636	-7.4636	-7.4636	-7.4636	-7.4636	-7.4636	-7.4636	-7.4636	-7.4636	-7.4636	-7.4636	-7.4636	-7.4636	-7.4636	-7.4636	-7.4636	-7.4636	-7.4636	-7.4636	-7.4636	-7.4636	-7.4636	-7.4636	-7.4636	-7.4636	-7.4636
8.1500	-6.5566	-6.4708	-6.2644	-6.2812	-6.4021	-7.0918	-6.1759	-6.3940	-6.5487	-6.1819	-5.9339	-6.4633	-7.3661	-6.6776	-5.9789	-7.4636	-7.4636	-7.4636	-7.4636	-7.4636	-7.4636	-7.4636	-7.4636	-7.4636	-7.4636	-7.4636	-7.4636	-7.4636	-7.4636	-7.4636	-7.4636	-7.4636	-7.4636	-7.4636	-7.4636	-7.4636	-7.4636	-7.4636	-7.4636	-7.4636	-7.4636	-7.4636	-7.4636	-7.4636	-7.4636	-7.4636	-7.4636	-7.4636	-7.4636
8.1600	-6.5566	-6.4708	-6.2644	-6.2812	-6.4021	-7.0918	-6.1759	-6.3940	-6.5487	-6.1819	-5.9339	-6.4633	-7.3661	-6.6776	-5.9789	-7.4636	-7.4636	-7.4636	-7.4636	-7.4636	-7.4636	-7.4636	-7.4636	-7.4636	-7.4636	-7.4636	-7.4636	-7.4636	-7.4636	-7.4636	-7.4636	-7.4636	-7.4636	-7.4636	-7.4636	-7.4636	-7.4636	-7.4636	-7.4636	-7.4636	-7.4636	-7.4636	-7.4636	-7.4636	-7.4636	-7.4636	-7.4636	-7.4636	-7.4636
8.1700	-6.5566	-6.4708	-6.2644	-6.2812	-6.4021	-7.0918	-6.1759	-6.3940	-6.5487	-6.1819	-5.9339	-6.4633	-7.3661	-6.6776	-5.9789	-7.4636	-7.4636	-7.4636	-7.4636	-7.4636	-7.4636	-7.4636	-7.4636	-7.4636	-7.4636	-7.4636	-7.4636	-7.4636	-7.4636	-7.4636	-7.4636	-7.4636	-7.4636	-7.4636	-7.4636	-7.4636	-7.4636	-7.4636	-7.4636	-7.4636	-7.4636	-7.4636	-7.4636	-7.4636	-7.4636	-7.4636	-7.4636	-7.4636	-7.4636
8.1800	-6.5566	-6.4708	-6.2644	-6.2812	-6.4021	-7.0918	-6.1759	-6.3940	-6.5487	-6.1819	-5.9339	-6.4633	-7.3661	-6.6776	-5.9789	-7.4636	-7.4636	-7.4636	-7.4636	-7.4636	-7.4636	-7.4636	-7.4636	-7.4636	-7.4636	-7.4636	-7.4636	-7.4636	-7.4636	-7.4636	-7.4636	-7.4636	-7.4636	-7.4636	-7.4636	-7.4636	-7.4636	-7.4636	-7.4636	-7.4636	-7.4636	-7.4636	-7.4636	-7.4636	-7.4636	-7.4636	-7.4636	-7.4636	-7.4636
8.1900	-6.5566	-6.4708	-6.2644	-6.2812	-6.4021	-7.0918	-6.1759	-6.3940	-6.5487	-6.1819	-5.9339	-6.4633	-7.3661	-6.6776	-5.9789	-7.4636	-7.4636	-7.4636	-7.4636	-7.4636	-7.4636	-7.4636	-7.4636	-7.4636	-7.4636	-7.4636	-7.4636	-7.4636	-7.4636	-7.4636	-7.4636	-7.4636	-7.4636	-7.4636	-7.4636	-7.4636	-7.4636	-7.4636	-7.4636	-7.4636	-7.4636	-7.4636	-7.4636	-7.4636	-7.4636	-7.4636	-7.4636	-7.4636	-7.4636
8.2000	-6.5566	-6.4708	-6.2644	-6.2812	-6.4021	-7.0918	-6.1759	-6.3940	-6.5487	-6.1819	-5.9339	-6.4633	-7.3661	-6.6776	-5.9789	-7.4636	-7.4636	-7.4636	-7.4636	-7.4636	-7.4636	-7.4636	-7.4636	-7.4636	-7.4636	-7.4636	-7.4636	-7.4636	-7.4636	-7.4636	-7.4636	-7.4636	-7.4636	-7.4636	-7.4636	-7.4636	-7.4636	-7.4636	-7.4636	-7.4636	-7.4636	-7.4636	-7.4636	-7.4636	-7.4636	-7.4636	-7.4636	-7.4636	-7.4636
8.2100	-6.5566	-6.4708	-6.2644	-6.2812	-6.4021	-7.0918	-6.1759	-6.3940	-6.5487	-6.1819	-5.9339	-6.4633	-7.3661	-6.6776	-5.9789	-7.4636	-7.4636	-7.4636	-7.4636	-7.4636	-7.4636	-7.4636	-7.4636	-7.4636	-7.4636	-7.4636	-7.4636	-7.4636	-7.4636	-7.4636	-7.4636	-7.4636	-7.4636	-7.4636	-7.4636	-7.4636	-7.4636	-7.4636	-7.4636	-7.4636	-7.4636	-7.4636	-7.4636	-7.4636	-7.4636	-7.4636	-7.4636	-7.4636	-7.4636
8.2200	-6.5566	-6.4708	-6.2644	-6.2812	-6.4021	-7.0918	-6.1759	-6.3940	-6.5487	-6.1819	-5.9339	-6.4633	-7.3661	-6.6776	-5.9789	-7.4636	-7.4636	-7.4636	-7.4636	-7.4636	-7.4636	-7.4636	-7.4636	-7.4636	-7.4636	-7.4636	-7.4636	-7.4636	-7.4636	-7.4636	-7.4636	-7.4636	-7.4636	-7.4636	-7.4636	-7.4636	-7.4636	-7.4636	-7.4636	-7.4636	-7.4636	-7.4636	-7.4636	-7.4636	-7.4636	-7.4636	-7.4636	-7.4636	-7.4636
8.2300	-6.5566	-6.4708	-6.2644	-6.2812	-6.4021	-7.0918	-6.1759	-6.3940	-6.5487	-6.1819	-5.9339	-6.4633	-7.3661	-6.6776	-5.9789	-7.4636	-7.4636	-7.4636	-7.4636	-7.4636	-7.4636	-7.4636	-7.4636	-7.4636	-7.4636	-7.4636	-7.4636	-7.4636	-7.4636	-7.4636	-7.4636	-7.4636	-7.4636	-7.4636	-7.4636	-7.4636	-7.4636	-7.4636	-7.4636	-7.4636	-7.4636	-7.4636	-7.4636	-7.4636	-7.4636	-7.4636	-7.4636	-7.4636	-7.4636
8.2400	-6.5566	-6.4708	-6.2644	-6.2812	-6.4021	-7.0918	-6.1759	-6.3940	-6.5487	-6.1819	-5.9339	-6.4633	-7.3661	-6.6776	-5.9789	-7.4636	-7.4636	-7.4636	-7.4636	-7.4636	-7.4636	-7.4636	-7.4636	-7.4636	-7.4636	-7.4636	-7.4636	-7.4636	-7.4636	-7.4636	-7.4636	-7.4636	-7.4636	-7.4636	-7.4636	-7.4636	-7.4636	-7.4636	-7.4636	-7.4636	-7.4636	-7.4636	-7.4636	-7.4636	-7.4636	-7.4636	-7.4636	-7.4636	-7.4636
8.2500	-6.5566	-6.4708	-6.2644	-6.2812	-6.4021	-7.0918	-6.1759	-6.3940	-6.5487	-6.1819	-5.9339	-6.4633	-7.3661	-6.6776	-5.9789	-7.4636	-7.4636	-7.4636	-7.4636	-7.4636	-7.4636	-7.4636	-7.4636	-7.4636	-7.4636	-7.4636	-7.4636	-7.4636	-7.4636	-7.4636	-7.4636	-7.4636	-7.4636	-7.4636	-7.4636	-7.4636	-7.4636	-7.4636	-7.4636	-7.4636	-7.4636	-7.4636	-7.4636	-7.4636	-7.4636	-7.4636	-7.4636	-7.4636	-7.4636
8.2600	-6.5566	-6.4708	-6.2644	-6.2812	-6.4021	-7.0918	-6.1759	-6.3940	-6.5487	-6.1819	-5.9339	-6.4633	-7.3661	-6.6776	-5.9789	-7.4636	-7.4636	-7.4636	-7.4636	-7.4636	-7.4636	-7.4636	-7.4636	-7.4636	-7.4636	-7.4636	-7.4636	-7.4636	-7.4636	-7.4636	-7.4636	-7.4636	-7.4636	-7.4636	-7.4636	-7.4636	-7.4636	-7.4636	-7.4636	-7.4636	-7.4636	-7.4636	-7.4636	-7.4636	-7.4636	-7.4636	-7.4636	-7.4636	-7.4636
8.2700	-6.5566	-6.4708	-6.2644	-6.2812	-6.4021	-7.0918	-6.1759	-6.3940	-6.5487	-6.1819	-5.9339	-6.4633	-7.3661	-6.6776	-5.9789	-7.4636	-7.4636	-7.4636	-7.4636	-7.4636	-7.4636	-7.4636	-7.4636	-7.4636	-7.4636	-7.4636	-7.4636	-7.4636	-7.4636	-7.4636	-7.4636	-7.4636	-7.4636	-7.4636	-7.4636	-7.4636	-7.4636	-7.4636	-7.4636	-7.4636	-7.4636	-7.4636	-7.4636	-7.4636	-7.4636	-7.4636	-7.4636	-7.4636	-7.4636
8.2800	-6.5566	-6.4708	-6.2644	-6.2812	-6.4021	-7.0918	-6.1759	-6.3940	-6.5487	-6.1819	-5.9339	-6.4633	-7.3661	-6.6776	-5.9789	-7.4636	-7.4636	-7.4636	-7.4636	-7.4636	-7.4636	-7.4636	-7.4636	-7.4636	-7.4636	-7.4636	-7.4636	-7.4636	-7.4636	-7.4636	-7.4636	-7.4636	-7.4636	-7.4636	-7.4636	-7.4636	-7.4636	-7.4636	-7.4636	-7.4636	-7.4636	-7.4636	-7.4636	-7.4636	-7.4636	-7.4636	-7.4636	-7.4636	-7.4636
8.2900	-6.5566	-6.4708	-6.2644	-6.2812	-6.4021	-7.0918	-6.1759	-6.3940	-6.5487	-6.1819	-5.9339	-6.4633	-7.3661	-6.6776	-5.9789	-7.4636	-7.4636	-7.4636	-7.4636	-7.4636	-7.4636	-7.4636	-7.4636	-7.4636	-7.4636	-7.4636	-7.4636	-7.4636	-7.4636	-7.4636	-7.4636	-7.4636	-7.4636	-7.4636	-7.4636	-7.4636	-7.4636	-7.4636	-7.4636	-7.4636	-7.4636	-7.4636	-7.4636	-7.4636	-7.4636	-7.4636	-7.4636	-7.4636	-7.4636
8.3000	-6.5566	-6.4708	-6.2644	-6.2812	-6.4021	-7.0918	-6.1759	-6.3940	-6.5487	-6.1819	-5.9339	-6.4633	-7.3661	-6.6776	-5.9789	-7.4636	-7.4636	-7.4636	-7.4636	-7.4636	-7.4636	-7.4636	-7.4636	-7.4636	-7.4636	-7.4636	-7.4636	-7.4636	-7.4636	-7.4636	-7.4636	-7.4636	-7.4636	-7.4636	-7.4636	-7.4636	-7.4636	-7.4636	-7.4636	-7.4636	-7.4636	-7.4636	-7.4636	-7.4636	-7.4636	-7.4636	-7.4636	-7.4636	-7.4636
8.3100	-6.7062	-6.6183	-6.4071	-6.4243	-6.5480	-7.2538	-6.3165	-6.5397	-6.6980	-6.3227	-6.0690	-6.6107	-7.5345	-6.8299	-6.1150	-7.6343	-7.6343	-7.6343	-7.6343	-7.6343	-7.6343	-7.6343	-7.6343	-7.6343	-7.6343	-7.6343	-7.6343	-7.6343	-7.6343	-7.6343	-7.6343	-7.6343	-7.6343	-7.6343	-7.6343	-7.6343	-7.6343	-7.6343	-7.6343	-7.6343	-7.6343	-7.6343	-7.6343	-7.6343	-7.6343	-7.6343	-7.6343	-7.6343	-7.6343
8.3200	-6.7062	-6.6183	-6.4071	-6.4243	-6.5480	-7.2538	-6.3165	-6.5397	-6.6980	-6.3227	-6.0690	-6.6107	-7.5345	-6.8299	-6.1150	-7.6343	-7.6343	-7.6343	-7.6343	-7.6343	-7.6343	-7.6343	-7.6343	-7.6343	-7.6343	-7.6343	-7.6343	-7.6343	-7.6343	-7.6343	-7.6343	-7.6343	-7.6343	-7.6343	-7.6343	-7.6343	-7.6343	-7.6343	-7.6343	-7.6343	-7.6343	-7.6343	-7.6343	-7.6343	-7.6343	-7.6343	-7.6343	-7.6343	-7.6343
8.3300	-6.7062	-6.6183	-6.4071	-6.4243	-6.5480	-7.2538	-6.3165	-6.5397	-6.6980	-6.3227	-6.0690	-6.6107	-7.5345	-6.8299	-6.1150	-7.6343	-7.6343	-7.6343	-7.6343	-7.6343	-7.6343	-7.6343	-7.6343	-7.6343	-7.6343	-7.6343	-7.6343	-7.6343	-7.6343	-7.6343	-7.6343	-7.6343	-7.6343	-7.6343	-7.6343	-7.6343	-7.6343	-7.6343	-7.6343	-7.6343	-7.6343	-7.6343	-7.6343	-7.6343	-7.6343	-7.6343	-7.6343	-7.6343	-7.6343
8.3400	-6.7062	-6.6183	-6.4071	-6.4243	-6.5480	-7.2538	-6.3165	-6.5397	-6.6980	-6.3227	-6.0690	-6.6107	-7.5345	-6.8299	-6.1150	-7.6343	-7.6343	-7.6343	-7.6343	-7.6343	-7.6343	-7.6343	-7.6343	-7.6343	-7.6343	-7.6343	-7.6343	-7.6343	-7.6343	-7.6343	-7.6343	-7.6343	-7.6343	-7.6343	-7.6343	-7.6343	-7.6343	-7.6343	-7.6343	-7.6343	-7.6343	-7.6343	-7.6343	-7.6343	-7.6343	-7.6343	-7.6343	-7.6343	-7.6343
8.3500	-6.7062	-6.6183	-6.4071	-6.4243	-6.5480	-7.2538	-6.3165	-6.5397	-6.6980	-6.3227	-6.0690	-6.6107	-7.5345	-6.8299	-6.1150	-7.6343	-7.6343	-7.6343	-7.6343	-7.6343	-7.6343	-7.6343	-7.6343	-7.6343	-7.6343	-7.6343	-7.6343	-7.6343	-7.6343	-7.6343	-7.6343	-7.6343	-7.6343	-7.6343	-7.6343	-7.6343	-7.6343	-7.6343	-7.6343	-7.6343	-7.6343	-7.6343	-7.6343	-7.6343	-7.6343	-7.6343	-7.6343	-7.6343	-7.6343
8.3600	-6.7062	-6.6183	-6.4071	-6.4243	-6.5480	-7.2538	-6.3165	-6.5397	-6.6980	-6.3227	-6.0690	-6.6107	-7.5345	-6.8299	-6.1150	-7.6343	-7.6343	-7.6343	-7.6343	-7.6343	-7.6343	-7.6343	-7.6343	-7.6343	-7.6343	-7.6343	-7.6343	-7.6343	-7.6343	-7.6343	-7.6343	-7.6343	-7.6343	-7.6343	-7.6343	-7.6343	-7.6343	-7.6343	-7.6343	-7.6343	-7.6343	-7.6343	-7.6343	-7.6343	-7.6343	-7.6343	-7.6343	-7.6343	-7.6343
8.3700	-6.7062	-6.6183	-6.4071	-6.4243	-6.5480	-7.2538	-6.3165	-6.5397	-6.6980	-6.3227	-6.0690	-6.6107	-7.5345	-6.8299	-6.1150	-7.6343	-7.6343	-7.6343	-7.6343	-7.6343	-7.6343	-7.6343	-7.6343	-7.6343	-7.6343	-7.6343	-7.6343	-7.6343	-7.6343	-7.6343	-7.6343	-7.6343	-7.6343	-7.6343	-7.6343	-7.6343	-7.6343	-7.6343	-7.6343	-7.6343	-7.6343	-7.6343	-7.6343	-7.6343	-7.6343	-7.6343	-7.6343	-7.6343	-7.6343
8.3800	-6.7062	-6.6183	-6.4071	-6.4243	-6.5480	-7.2538	-6.3165	-6.5397	-6.6980	-6.3227	-6.0690	-6.6107	-7.5345	-6.8299	-6.1150	-7.6343	-7.6343	-7.6343	-7.6343	-7.6343	-7.6343	-7.6343	-7.6343	-7.6343	-7.6343	-7.6343	-7.6343	-7.6343	-7.6343	-7.6343	-7.6343	-7.6343	-7.6343	-7.6343	-7.6343	-7.6343	-7.6343	-7.6343	-7.6343	-7.6343	-7.6343	-7.6343	-7.6343	-7.6343	-7.6343	-7.6343	-7.6343	-7.6343	-7.6343
8.3900	-6.7062	-6.6183	-6.4071	-6.4243	-6.5480	-7.2538	-6.3165	-6.5397	-6.6980	-6.3227	-6.0690	-6.6107	-7.5345	-6.8299	-6.1150	-7.6343	-7.6343	-7.6343	-7.6343	-7.6343	-7.6343	-7.6343	-7.6343	-7.6343	-7.6343	-7.6343	-7.6343	-7.6343	-7.6343	-7.6343	-7.6343	-7.6343	-7.6343	-7.6343	-7.6343	-7.6343	-7.6343	-7.6343	-7.6343	-7.6343	-7.6343	-7.6343	-7.6343	-7.6343	-7.6343	-7.6343	-7.6343	-7.6343	-7.6343
8.4000	-6.7062	-6.6183	-6.4071	-6.4243	-6.5480	-7.2538	-6.3165	-6.5397	-6.6980	-6.3227	-6.0690	-6.6107	-7.5345	-6.8299	-6.1150	-7.6343	-7.6343	-7.6343	-7.6343	-7.6343	-7.6343	-7.6343	-7.6343	-7.6343	-7.6343	-7.6343	-7.6343	-7.6343	-7.6343	-7.6343	-7.6343	-7.6343	-7.6343	-7.6343	-7.6343	-7.6343	-7.6343	-7.6343	-7.6343	-7.6343	-7.6343	-7.6343	-7.6343	-7.6343	-7.6343	-7.6343	-7.6343	-7.6343	-7.6343
8.4100	-6.7062	-6.6183	-6.4071	-6.4243	-6.5480	-7.2538	-6.3165	-6.5397	-6.6980	-6.3227	-6.0690	-6.6107	-7.5345	-6.8299	-6.1150	-7.6343	-7.6343	-7.6343	-7.6343	-7.6343	-7.6343	-7.6343	-7.6343	-7.6343	-7.6343	-7.6343	-7.6343	-7.6343	-7.6343	-7.6343	-7.6343	-7.6343	-7.6343	-7.6343	-7.6343	-7.6343	-7.6343	-7.6343	-7.6343	-7.6343	-7.6343	-7.6343	-7.6343	-7.6343	-7.6343	-7.6343	-7.6343	-7.6343	-7.6343
8.4200	-6.7062	-6.6183	-6.4071	-6.4243	-6.5480	-7.2538	-6.3165	-6.5397	-6.6980	-6.3227	-6.0690	-6.6107	-7.5345	-6.8299	-6.1150	-7.6343	-7.6343	-7.6343	-7.6343	-7.6343	-7.6343	-7.6343	-7.6343	-7.6343	-7.6343	-7.6343	-7.6343	-7.6343	-7.6343	-7.6343	-7.6343	-7.6343	-7.6343	-7.6343	-7.6343	-7.6343	-7.6343	-7.6343	-7.6343	-7.6343	-7.6343	-7.6343	-7.6343	-7.6343	-7.6343	-7.6343	-7.6343	-7.6343	-7.6343
8.4300	-6.7062	-6.6183	-6.4071	-6.4243	-6.5480	-7.2538	-6.3165	-6.5397	-6.6980	-6.3227	-6.0690	-6.6107	-7.5345	-6.8299	-6.1150	-7.6343	-7.6343	-7.6343	-7.6343	-7.6343	-7.6343	-7.6343	-7.6343	-7.6343	-7.6343	-7.6343	-7.6343	-7.6343	-7.6343	-7.6343	-7.6343	-7.6343	-7.6343	-7.6343	-7.6343	-7.6343	-7.6343	-7.6343	-7.6343	-7.6343	-7.6343	-7.6343	-7.6343	-7.6343	-7.6343	-7.6343	-7.6343	-7.6343	-7.6343
8.4400	-6.7062	-6.6183	-6.4071	-6.4243	-6.5480	-7.2538	-6.3165	-6.5397	-6.6980	-6.3227	-6.0690	-6.6107	-7.5345	-6.8299	-6.1150	-7.6343	-7.6343	-7.6343	-7.6343	-7.6343	-7.6343	-7.6343	-7.6343	-7.6343	-7.6343	-7.6343	-7.6343	-7.6343	-7.6343	-7.6343	-7.6343	-7.6343	-7.6343	-7.6343	-7.6343	-7.6343	-7.6343	-7.6343	-7.6343	-7.6343	-7.6343	-7.6343	-7.6343	-7.6343	-7.6343	-7.6343	-7.6343	-7.6343	-7.6343
8.4500	-6.7062	-6.6183	-6.4071	-6.4243	-6.5480	-7.2538	-6.3165	-6.5397	-6.6980	-6.3227	-6.0690	-6.6107	-7.5345	-6.8299	-6.1150	-7.6343	-7.6343	-7.6343	-7.6343	-7.6343	-7.6343	-7.6343	-7.6343	-7.6343	-7.6343	-7.6343	-7.6343	-7.6343	-7.6343	-7.6343	-7.6343	-7.6343	-7.6343	-7.6343	-7.6343	-7.6343	-7.6343	-7.6343	-7.6343	-7.6343	-7.6343	-7.6343	-7.6343	-7.6343	-7.6343	-7.6343	-7.6343	-7.6343	-7.6343
8.4600	-6.7062	-6.6183	-6.4071	-6.4243	-6.5480	-7.2538	-6.3165	-6.5397	-6.6980	-6.3227	-6.0690	-6.6107	-7.5345	-6.8299	-6.1150	-7.6343	-7.6343	-7.6343	-7.6343	-7.6343	-7.6343	-7.6343	-7.6343	-7.6343	-7.6343	-7.6343	-7.6343	-7.6343	-7.6343	-7.6343	-7.6343	-7.6343	-7.6343	-7.6343	-7.6343	-7.6343	-7.6343	-7.6343	-7.6343	-7.6343	-7.6343	-7.6343	-7.6343	-7.6343	-7.6343	-7.6343	-7.6343	-7.6343	-7.6343
8.4700	-6.7062	-6.6183	-6.4071	-6.4243	-6.5480	-7.2538	-6.3165	-6.5397	-6.6980	-6.3227	-6.0690	-6.6107	-7.5345	-6.8299	-6.1150	-7.6343	-7.6343	-7.6343	-7.6343	-7.6343	-7.6343	-7.6343	-7.6343	-7.6343	-7.6343	-7.6343	-7.6343	-7.6343	-7.6343	-7.6343	-7.6343	-7.6343	-7.6343	-7.6343	-7.6343	-7.6343	-7.6343	-7.6343	-7.6343	-7.6343	-7.6343	-7.6343	-7.6343	-7.6343	-7.6343	-7.6343	-7.6343	-7.6343	-7.6343
8.4800	-6.7062	-6.6183	-6.4071	-6.4243	-6.5480	-7.2538	-6.3165	-6.5397	-6.6980	-6.3227	-6.0690	-6.6107	-7.5345	-6.8299	-6.1150	-7.6343	-7.6343	-7.6343	-7.6343	-7.6343	-7.6343	-7.6343	-7.6343	-7.6343	-7.6343	-7.6343	-7.6343	-7.6343	-7.6343	-7.6343	-7.6343	-7.6343	-7.6343	-7.6343	-7.6343	-7.6343	-7.6343	-7.6343	-7.6343	-7.6343	-7.6343	-7.6343	-7.6343	-7.6343	-7.6343	-7.6343	-7.6343	-7.6343	-7.6343
8.4900	-6.7062	-6.6183	-6.4071	-6.4243	-6.5480	-7.2538	-6.3165	-6.5397	-6.6980	-6.3227	-6.0690	-6.6107	-7.5345	-6.8299	-6.1150	-7.6343	-7.6343	-7.6343	-7.6343	-7.6343	-7.6343	-7.6343	-7.6343	-7.6343	-7.6343	-7.6343	-7.6343	-7.6343	-7.6343	-7.6343	-7.6343	-7.6343	-7.6343	-7.6343	-7.6343	-7.6343	-7.6343	-7.6343	-7.6343	-7.6343	-7.6343	-7.6343	-7.6343	-7.6343	-7.6343	-7.6343	-7.6343	-7.6343	-7.6343
8.5000	-6.7062	-6.6183	-6.4071	-6.4243	-6.5480	-7.2538	-6.3165	-6.5397	-6.6980	-6.3227	-6.0690	-6.6107	-7.5345	-6.8299	-6.1150	-7.6343	-7.6343	-7.6343	-7.6343	-7.6343	-7.6343	-7.6343	-7.6343	-7.6343	-7.6343	-7.6343	-7.6343	-7.6343	-7.6343	-7.6343	-7.6343	-7.6343	-7.6343	-7.6343	-7.6343	-7.6343	-7.6343	-7.6343	-7.6343	-7.6343	-7.6343	-7.6343	-7.6343	-7.6343	-7.6343	-7.6343	-7.6343	-7.6343	-7.6343
8.5100	-6.8557	-6.7658	-6.5498	-6.5674	-6.6939	-7.4158	-6.4572	-6.6854	-6.8474	-6.4635	-6.2041	-6.7581	-7.7029	-6.9823	-6.2512	-7.8049	-7.8049	-7.8049	-7.8049	-7.8049	-7.8049	-7.8049	-7.8049	-7.8049	-7.8049	-7.8049	-7.8049	-7.8049	-7.8049	-7.8049	-7.8049	-7.8049	-7.8049	-7.8049	-7.8049	-7.8049	-7.8049	-7.8049	-7.8049	-7.8049	-7.8049	-7.8049	-7.8049	-7.8049	-7.8049	-7.8049	-7.8049	-7.8049	-7.8049
8.5200	-6.8557	-6.7658	-6.5498	-6.5674	-6.6939	-7.4158	-6.4572	-6.6854	-6.8474	-6.4635	-6.2041	-6.7581	-7.7029	-6.9823	-6.2512	-7.8049	-7.8049	-7.8049	-7.8049	-7.8049	-7.8049	-7.8049	-7.8049	-7.8049	-7.8049	-7.8049	-7.8049	-7.8049	-7.8049	-7.8049	-7.8049	-7.8049	-7.8049	-7.8049	-7.8049	-7.8049	-7.8049	-7.8049	-7.8049	-7.8049	-7.8049	-7.8049	-7.8049	-7.8049	-7.8049	-7.8049	-7.8049	-7.8049	-7.8049
8.5300	-6.8557	-6.7658	-6.5498	-6.5674	-6.6939	-7.4158	-6.4572	-6.6854	-6.8474	-6.4635	-6.2041	-6.7581	-7.7029	-6.9823	-6.2512	-7.8049	-7.8049	-7.8049	-7.8049	-7.8049	-7.8049	-7.8049	-7.8049	-7.8049	-7.8049	-7.8049	-7.8049	-7.8049	-7.8049	-7.8049	-7.8049	-7.8049	-7.8049	-7.8049	-7.8049	-7.8049	-7.8049	-7.8049	-7.8049	-7.8049	-7.8049	-7.8049	-7.8049	-7.8049	-7.8049	-7.8049	-7.8049	-7.8049	-7.8049
8.5400	-6.8557	-6.7658	-6.5498	-6.5674	-6.6939	-7.4158	-6.4572	-6.6854	-6.8474	-6.4635	-6.2041	-6.7581	-7.7029	-6.9823	-6.2512	-7.8049	-7.8049	-7.8049	-7.8049	-7.8049	-7.8049	-7.8049	-7.8049	-7.8049	-7.8049	-7.8049	-7.8049	-7.8049	-7.8049	-7.8049	-7.8049	-7.8049	-7.8049	-7.8049	-7.8049	-7.8049	-7.8049	-7.8049	-7.8049	-7.8049	-7.8049	-7.8049	-7.8049	-7.8049	-7.8049	-7.8049	-7.8049	-7.8049	-7.8049
8.5500	-6.8557	-6.7658	-6.5498	-6.5674	-6.6939	-7.4158	-6.4572	-6.6854	-6.8474	-6.4635	-6.2041	-6.7581	-7.7029	-6.9823	-6.2512	-7.8049	-7.8049	-7.8049	-7.8049	-7.8049	-7.8049	-7.8049	-7.8049	-7.8049	-7.8049	-7.8049	-7.8049	-7.8049	-7.8049	-7.8049	-7.8049	-7.8049	-7.8049	-7.8049	-7.8049	-7.8049	-7.8049	-7.8049	-7.8049	-7.8049	-7.8049	-7.8049	-7.8049	-7.8049	-7.8049	-7.8049	-7.8049	-7.8049	-7.8049
8.5600	-6.8557	-6.7658	-6.5498	-6.5674	-6.6939	-7.4158	-6.4572	-6.6854	-6.8474	-6.4635	-6.2041	-6.7581	-7.7029	-6.9823	-6.2512	-7.8049	-7.8049	-7.8049	-7.8049	-7.8049	-7.8049	-7.8049	-7.8049	-7.8049	-7.8049	-7.8049	-7.8049	-7.8049	-7.8049	-7.8049	-7.8049	-7.8049	-7.8049	-7.8049	-7.8049	-7.8049	-7.8049	-7.8049	-7.8049	-7.8049	-7.8049	-7.8049	-7.8049	-7.8049	-7.8049	-7.8049	-7.8049	-7.8049	-7.8049
8.5700	-6.8557	-6.7658	-6.5498	-6.5674	-6.6939	-7.4158	-6.4572	-6.6854	-6.8474	-6.4635	-6.2041	-6.7581	-7.7029	-6.9823	-6.2512	-7.8049	-7.8049	-7.8049	-7.8049	-7.8049	-7.8049	-7.8049	-7.8049	-7.8049	-7.8049	-7.8049	-7.8049	-7.8049	-7.8049	-7.8049	-7.8049	-7.8049	-7.8049	-7.8049	-7.8049	-7.8049	-7.8049	-7.8049	-7.8049	-7.8049	-7.8049	-7.8049	-7.8049	-7.8049	-7.8049	-7.8049	-7.8049	-7.8049	-7.8049
8.5800	-6.8557	-6.7658	-6.5498	-6.5674	-6.6939	-7.4158	-6.4572	-6.6854	-6.8474	-6.4635	-6.2041	-6.7581	-7.7029	-6.9823	-6.2512	-7.8049	-7.8049	-7.8049	-7.8049	-7.8049	-7.8049	-7.8049	-7.8049	-7.8049	-7.8049	-7.8049	-7.8049	-7.8049	-7.8049	-7.8049	-7.8049	-7.8049	-7.8049	-7.8049	-7.8049	-7.8049	-7.8049	-7.8049	-7.8049	-7.8049	-7.8049	-7.8049	-7.8049	-7.8049	-7.8049	-7.8049	-7.8049	-7.8049	-7.8049
8.5900	-6.8557	-6.7658	-6.5498	-6.5674	-6.6939	-7.4158	-6.4572	-6.6854	-6.8474	-6.4635	-6.2041	-6.7581	-7.7029	-6.9823	-6.2512	-7.8049	-7.8049	-7.8049	-7.8049	-7.8049	-7.8049	-7.8049	-7.8049	-7.8049	-7.8049	-7.8049	-7.8049	-7.8049	-7.8049	-7.8049	-7.8049	-7.8049	-7.8049	-7.8049	-7.8049	-7.8049	-7.8049	-7.8049	-7.8049	-7.8049	-7.8049	-7.8049	-7.8049	-7.8049	-7.8049	-7.8049	-7.8049	-7.8049	-7.8049
8.6000	-6.8557	-6.7658	-6.5498	-6.5674	-6.6939	-7.4158	-6.4572	-6.6854	-6.8474	-6.4635	-6.2041	-6.7581	-7.7029	-6.9823	-6.2512	-7.8049	-7.8049	-7.8049	-7.8049	-7.8049	-7.8049	-7.8049	-7.8049	-7.8049	-7.8049	-7.8049	-7.8049	-7.8049	-7.8049	-7.8049	-7.8049	-7.8049	-7.8049	-7.8049	-7.8049	-7.8049	-7.8049	-7.8049	-7.8049	-7.8049	-7.8049	-7.8049	-7.8049	-7.8049	-7.8049	-7.8049	-7.8049	-7.8049	-7.8049
8.6100	-6.8557	-6.7658	-6.5498	-6.5674	-6.6939	-7.4158	-6.4572	-6.6854	-6.8474	-6.4635	-6.2041	-6.7581	-7.7029	-6.9823	-6.2512	-7.8049	-7.8049	-7.8049	-7.8049	-7.8049	-7.8049	-7.8049	-7.8049	-7.8049	-7.8049	-7.8049	-7.8049	-7.8049	-7.8049	-7.8049	-7.8049	-7.8049	-7.8049	-7.8049	-7.8049	-7.8049	-7.8049	-7.8049	-7.8049	-7.8049	-7.8049	-7.8049	-7.8049	-7.8049	-7.8049	-7.8049	-7.8049	-7.8049	-7.8049
8.6200	-6.8557	-6.7658	-6.5498	-6.5674	-6.6939	-7.4158	-6.4572	-6.6854	-6.8474	-6.4635	-6.2041	-6.7581	-7.7029	-6.9823	-6.2512	-7.8049	-7.8049	-7.8049	-7.8049	-7.8049	-7.8049	-7.8049	-7.8049	-7.8049	-7.8049	-7.8049	-7.8049	-7.8049	-7.8049	-7.8049	-7.8049	-7.8049	-7.8049	-7.8049	-7.8049	-7.8049	-7.8049	-7.8049	-7.8049	-7.8049	-7.8049	-7.8049	-7.8049	-7.8049	-7.8049	-7.8049	-7.8049	-7.8049	-7.8049
8.6300	-6.8557	-6.7658	-6.5498	-6.5674	-6.6939	-7.4158	-6.4572	-6.6854	-6.8474	-6.4635	-6.2041	-6.7581	-7.7029	-6.9823	-6.2512	-7.8049	-7.8049	-7.8049	-7.8049	-7.8049	-7.8049	-7.8049	-7.8049	-7.8049	-7.8049	-7.8049	-7.8049	-7.8049	-7.8049	-7.8049	-7.8049	-7.8049	-7.8049	-7.8049	-7.8049	-7.8049	-7.8049	-7.8049	-7.8049	-7.8049	-7.8049	-7.8049	-7.8049	-7.8049	-7.8049	-7.8049	-7.8049	-7.8049	-7.8049
8.6400	-6.8557	-6.7658	-6.5498	-6.5674	-6.6939	-7.4158	-6.4572	-6.6854	-6.8474	-6.4635	-6.2041	-6.7581	-7.7029	-6.9823	-6.2512	-7.8049	-7.8049	-7.8049	-7.8049	-7.8049	-7.8049	-7.8049	-7.8049	-7.8049	-7.8049	-7.8049	-7.8049	-7.8049	-7.8049	-7.8049	-7.8049	-7.8049	-7.8049	-7.8049	-7.8049	-7.8049	-7.8049	-7.8049	-7.8049	-7.8049	-7.8049	-7.8049	-7.8049	-7.8049	-7.8049	-7.8049	-7.8049	-7.8049	-7.8049
8.6500	-6.8557	-6.7658	-6.5498	-6.5674	-6.6939	-7.4158	-6.4572	-6.6854	-6.8474	-6.4635	-6.2041	-6.7581	-7.7029	-6.9823	-6.2512	-7.8049	-7.8049	-7.8049	-7.8049	-7.8049	-7.8049	-7.8049	-7.8049	-7.8049	-7.8049	-7.8049	-7.8049	-7.8049	-7.8049	-7.8049	-7.8049	-7.8049	-7.8049	-7.8049	-7.8049	-7.8049	-7.8049	-7.8049	-7.8049	-7.8049	-7.8049	-7.8049	-7.8049	-7.8049	-7.8049	-7.8049	-7.8049	-7.8049	-7.8049
8.6600	-6.8557	-6.7658	-6.5498	-6.5674	-6.6939	-7.4158	-6.4572	-6.6854	-6.8474	-6.4635	-6.2041	-6.7581	-7.7029	-6.9823	-6.2512	-7.8049	-7.8049	-7.8049	-7.8049	-7.8049	-7.8049	-7.8049	-7.8049	-7.8049	-7.8049	-7.8049	-7.8049	-7.8049	-7.8049	-7.8049	-7.8049	-7.8049	-7.8049	-7.8049	-7.8049	-7.8049	-7.8049	-7.8049	-7.8049	-7.8049	-7.8049	-7.8049	-7.8049	-7.8049	-7.8049	-7.8049	-7.8049	-7.8049	-7.8049
8.6700	-6.8557	-6.7658	-6.5498	-6.5674	-6.6939	-7.4158	-6.4572	-6.6854	-6.8474	-6.4635	-6.2041	-6.7581	-7.7029	-6.9823	-6.2512	-7.8049	-7.8049	-7.8049	-7.8049	-7.8049	-7.8049	-7.8049	-7.8049	-7.8049	-7.8049	-7.8049	-7.8049	-7.8049	-7.8049	-7.8049	-7.8049	-7.8049	-7.8049	-7.8049	-7.8049	-7.8049	-7.8049	-7.8049	-7.8049	-7.8049	-7.8049	-7.8049	-7.8049	-7.8049	-7.8049	-7.8049	-7.8049	-7.8049	-7.8049
8.6800	-6.8557	-6.7658	-6.5498	-6.5674	-6.6939	-7.4158	-6.4572	-6.6854	-6.8474	-6.4635	-6.2041	-6.7581	-7.7029	-6.9823	-6.2512	-7.8049	-7.8049	-7.8049	-7.8049	-7.8049	-7.8049	-7.8049	-7.8049	-7.8049	-7.8049	-7.8049	-7.8049	-7.8049	-7.8049	-7.8049	-7.8049	-7.8049	-7.8049	-7.8049	-7.8049	-7.8049	-7.8049	-7.8049	-7.8049	-7.8049	-7.8049	-7.8049	-7.8049	-7.8049	-7.8049	-7.8049	-7.8049	-7.8049	-7.8049
8.6900	-6.8557	-6.7658	-6.5498	-6.5674	-6.6939	-7.4158	-6.4572	-6.6854	-6.8474	-6.4635	-6.2041	-6.7581	-7.7029	-6.9823	-6.2512	-7.8049	-7.8049	-7.8049	-7.8049	-7.8049	-7.8049	-7.8049	-7.8049	-7.8049	-7.8049	-7.8049	-7.8049	-7.8049	-7.8049	-7.8049	-7.8049	-7.8049	-7.8049	-7.8049	-7.8049	-7.8049	-7.8049	-7.8049	-7.8049	-7.8049	-7.8049	-7.8049	-7.8049	-7.8049	-7.8049	-7.8049	-7.8049	-7.8049	-7.8049
8.7000	-6.8557	-6.7658	-6.5498	-6.5674	-6.6939	-7.4158	-6.4572	-6.6854	-6.8474	-6.4635	-6.2041	-6.7581	-7.7029	-6.9823	-6.2512	-7.8049	-7.8049	-7.8049	-7.8049	-7.8049	-7.8049	-7.8049	-7.8049	-7.8049	-7.8049	-7.8049	-7.8049	-7.8049	-7.8049	-7.8049	-7.8049	-7.8049	-7.8049	-7.8049	-7.8049	-7.8049	-7.8049	-7.8049	-7.8049	-7.8049	-7.8049	-7.8049	-7.8049	-7.8049	-7.8049	-7.8049	-7.8049	-7.8049	-7.8049
8.7100	-7.0052	-6.9134	-6.6925	-6.7106	-6.8398	-7.5777	-6.5978	-6.8311	-6.9967	-6.6043	-6.3392	-6.9056	-7.8713	-7.1347	-6.3873	-7.9755	-7.9755	-7.9755	-7.9755	-7.9755	-7.9755	-7.9755	-7.9755	-7.9755	-7.9755	-7.9755	-7.9755	-7.9755	-7.9755	-7.9755	-7.9755	-7.9755	-7.9755	-7.9755	-7.9755	-7.9755	-7.9755	-7.9755	-7.9755	-7.9755	-7.9755	-7.9755	-7.9755	-7.9755	-7.9755	-7.9755	-7.9755	-7.9755	-7.9755
8.7200	-7.0052	-6.9134	-6.6925	-6.7106	-6.8398	-7.5777	-6.5978	-6.8311	-6.9967	-6.6043	-6.3392	-6.9056	-7.8713	-7.1347	-6.3873	-7.9755	-7.9755	-7.9755	-7.9755	-7.9755	-7.9755	-7.9755	-7.9755	-7.9755	-7.9755	-7.9755	-7.9755	-7.9755	-7.9755	-7.9755	-7.9755	-7.9755	-7.9755	-7.9755	-7.9755	-7.9755	-7.9755	-7.9755	-7.9755	-7.9755	-7.9755	-7.9755	-7.9755	-7.9755	-7.9755	-7.9755	-7.9755	-7.9755	-7.9755
8.7300	-7.0052	-6.9134	-6.6925	-6.7106	-6.8398	-7.5777	-6.5978	-6.8311	-6.9967	-6.6043	-6.3392	-6.9056	-7.8713	-7.1347	-6.3873	-7.9755	-7.9755	-7.9755	-7.9755	-7.9755	-7.9755	-7.9755	-7.9755	-7.9755	-7.9755	-7.9755	-7.9755	-7.9755	-7.9755	-7.9755	-7.9755	-7.9755	-7.9755	-7.9755	-7.9755	-7.9755	-7.9755	-7.9755	-7.9755	-7.9755	-7.9755	-7.9755	-7.9755	-7.9755	-7.9755	-7.9755	-7.9755	-7.9755	-7.9755
8.7400	-7.0052	-6.9134	-6.6925	-6.7106	-6.8398	-7.5777	-6.5978	-6.8311	-6.9967	-6.6043	-6.3392	-6.9056	-7.8713	-7.1347	-6.3873	-7.9755	-7.9755	-7.9755	-7.9755	-7.9755	-7.9755	-7.9755	-7.9755	-7.9755	-7.9755	-7.9755	-7.9755	-7.9755	-7.9755	-7.9755	-7.9755	-7.9755	-7.9755	-7.9755	-7.9755	-7.9755	-7.9755	-7.9755	-7.9755	-7.9755	-7.9755	-7.9755	-7.9755	-7.9755	-7.9755	-7.9755	-7.9755	-7.9755	-7.9755
8.7500	-7.0052	-6.9134	-6.6925	-6.7106	-6.8398	-7.5777	-6.5978	-6.8311	-6.9967	-6.6043	-6.3392	-6.9056	-7.8713	-7.1347	-6.3873	-7.9755	-7.9755	-7.9755	-7.9755	-7.9755	-7.9755	-7.9755	-7.9755	-7.9755	-7.9755	-7.9755	-7.9755	-7.9755	-7.9755	-7.9755	-7.9755	-7.9755	-7.9755	-7.9755	-7.9755	-7.9755	-7.9755	-7.9755	-7.9755	-7.9755	-7.9755	-7.9755	-7.9755	-7.9755	-7.9755	-7.9755	-7.9755	-7.9755	-7.9755
8.7600	-7.0052	-6.9134	-6.6925	-6.7106	-6.8398	-7.5777	-6.5978	-6.8311	-6.9967	-6.6043	-6.3392	-6.9056	-7.8713	-7.1347	-6.3873	-7.9755	-7.9755	-7.9755	-7.9755	-7.9755	-7.9755	-7.9755	-7.9755	-7.9755	-7.9755	-7.9755	-7.9755	-7.9755	-7.9755	-7.9755	-7.9755	-7.9755	-7.9755	-7.9755	-7.9755	-7.9755	-7.9755	-7.9755	-7.9755	-7.9755	-7.9755	-7.9755	-7.9755	-7.9755	-7.9755	-7.9755	-7.9755	-7.9755	-7.9755
8.7700	-7.0052	-6.9134	-6.6925	-6.7106	-6.8398	-7.5777	-6.5978	-6.8311	-6.9967	-6.6043	-6.3392	-6.9056	-7.8713	-7.1347	-6.3873	-7.9755	-7.9755	-7.9755	-7.9755	-7.9755	-7.9755	-7.9755	-7.9755	-7.9755	-7.9755	-7.9755	-7.9755	-7.9755	-7.9755	-7.9755	-7.9755	-7.9755	-7.9755	-7.9755	-7.9755	-7.9755	-7.9755	-7.9755	-7.9755	-7.9755	-7.9755	-7.9755	-7.9755	-7.9755	-7.9755	-7.9755	-7.9755	-7.9755	-7.9755
8.7800	-7.0052	-6.9134	-6.6925	-6.7106	-6.8398	-7.5777	-6.5978	-6.8311	-6.9967	-6.6043	-6.3392	-6.9056	-7.8713	-7.1347	-6.3873	-7.9755	-7.9755	-7.9755	-7.9755	-7.9755	-7.9755	-7.9755	-7.9755	-7.9755	-7.9755	-7.9755	-7.9755	-7.9755	-7.9755	-7.9755	-7.9755	-7.9755	-7.9755	-7.9755	-7.9755	-7.9755	-7.9755	-7.9755	-7.9755	-7.9755	-7.9755	-7.9755	-7.9755	-7.9755	-7.9755	-7.9755	-7.9755	-7.9755	-7.9755
8.7900	-7.0052	-6.9134	-6.6925	-6.7106	-6.8398	-7.5777	-6.5978	-6.8311	-6.9967	-6.6043	-6.3392	-6.9056	-7.8713	-7.1347	-6.3873	-7.9755	-7.9755	-7.9755	-7.9755	-7.9755	-7.9755	-7.9755	-7.9755	-7.9755	-7.9755	-7.9755	-7.9755	-7.9755	-7.9755	-7.9755	-7.9755	-7.9755	-7.9755	-7.9755	-7.9755	-7.9755	-7.9755	-7.9755	-7.9755	-7.9755	-7.9755	-7.9755	-7.9755	-7.9755	-7.9755	-7.9755	-7.9755	-7.9755	-7.9755
8.8000	-7.0052	-6.9134	-6.6925	-6.7106	-6.8398	-7.5777	-6.5978	-6.8311	-6.9967	-6.6043	-6.3392	-6.9056	-7.8713	-7.1347	-6.3873	-7.9755	-7.9755	-7.9755	-7.9755	-7.9755	-7.9755	-7.9755	-7.9755	-7.9755	-7.9755	-7.9755	-7.9755	-7.9755	-7.9755	-7.9755	-7.9755	-7.9755	-7.9755	-7.9755	-7.9755	-7.9755	-7.9755	-7.9755	-7.9755	-7.9755	-7.9755	-7.9755	-7.9755	-7.9755	-7.9755	-7.9755	-7.9755	-7.9755	-7.9755
8.8100	-7.0052	-6.9134	-6.6925	-6.7106	-6.8398	-7.5777	-6.5978	-6.8311	-6.9967	-6.6043	-6.3392	-6.9056	-7.8713	-7.1347	-6.3873	-7.9755	-7.9755	-7.9755	-7.9755	-7.9755	-7.9755	-7.9755	-7.9755	-7.9755	-7.9755	-7.9755	-7.9755	-7.9755	-7.9755	-7.9755	-7.9755	-7.9755	-7.9755	-7.9755	-7.9755	-7.9755	-7.9755	-7.9755	-7.9755	-7.9755	-7.9755	-7.9755	-7.9755	-7.9755	-7.9755	-7.9755	-7.9755	-7.9755	-7.9755
8.8200	-7.0052	-6.9134	-6.6925	-6.7106	-6.8398	-7.5777	-6.5978	-6.8311	-6.9967	-6.6043	-6.3392	-6.9056	-7.8713	-7.1347	-6.3873	-7.9755	-7.9755	-7.9755	-7.9755	-7.9755	-7.9755	-7.9755	-7.9755	-7.9755	-7.9755	-7.9755	-7.9755	-7.9755	-7.9755	-7.9755	-7.9755	-7.9755	-7.9755	-7.9755	-7.9755	-7.9755	-7.9755	-7.9755	-7.9755	-7.9755	-7.9755	-7.9755	-7.9755	-7.9755	-7.9755	-7.9755	-7.9755	-7.9755	-7.9755
8.8300	-7.0052	-6.9134	-6.6925	-6.7106	-6.8398	-7.5777	-6.5978	-6.8311	-6.9967	-6.6043	-6.3392	-6.9056	-7.8713	-7.1347	-6.3873	-7.9755	-7.9755	-7.9755	-7.9755	-7.9755	-7.9755	-7.9755	-7.9755	-7.9755	-7.9755	-7.9755	-7.9755	-7.9755	-7.9755	-7.9755	-7.9755	-7.9755	-7.9755	-7.9755	-7.9755	-7.9755	-7.9755	-7.9755	-7.9755	-7.9755	-7.9755	-7.9755	-7.9755	-7.9755	-7.9755	-7.9755	-7.9755	-7.9755	-7.9755
8.8400	-7.0052	-6.9134	-6.6925	-6.7106	-6.8398	-7.5777	-6.5978	-6.8311	-6.9967	-6.6043	-6.3392	-6.9056	-7.8713	-7.1347	-6.3873	-7.9755	-7.9755	-7.9755	-7.9755	-7.9755	-7.9755	-7.9755	-7.9755	-7.9755	-7.9755	-7.9755	-7.9755	-7.9755	-7.9755	-7.9755	-7.9755	-7.9755	-7.9755	-7.9755	-7.9755	-7.9755	-7.9755	-7.9755	-7.9755	-7.9755	-7.9755	-7.9755	-7.9755	-7.9755	-7.9755	-7.9755	-7.9755	-7.9755	-7.9755
8.8500	-7.0052	-6.9134	-6.6925	-6.7106	-6.8398	-7.5777	-6.5978	-6.8311	-6.9967	-6.6043	-6.3392	-6.9056	-7.8713	-7.1347	-6.3873	-7.9755	-7.9755	-7.9755	-7.9755	-7.9755	-7.9755	-7.9755	-7.9755	-7.9755	-7.9755	-7.9755	-7.9755	-7.9755	-7.9755	-7.9755	-7.9755	-7.9755	-7.9755	-7.9755	-7.9755	-7.9755	-7.9755	-7.9755	-7.9755	-7.9755	-7.9755	-7.9755	-7.9755	-7.9755	-7.9755	-7.9755	-7.9755	-7.9755	-7.9755
8.8600	-7.0052	-6.9134	-6.6925	-6.7106	-6.8398	-7.5777	-6.5978	-6.8311	-6.9967	-6.6043	-6.3392	-6.9056	-7.8713	-7.1347	-6.3873	-7.9755	-7.9755	-7.9755	-7.9755	-7.9755	-7.9755	-7.9755	-7.9755	-7.9755	-7.9755	-7.9755	-7.9755	-7.9755	-7.9755	-7.9755	-7.9755	-7.9755	-7.9755	-7.9755	-7.9755	-7.9755	-7.9755	-7.9755	-7.9755	-7.9755	-7.9755	-7.9755	-7.9755	-7.9755	-7.9755	-7.9755	-7.9755	-7.9755	-7.9755
8.8700	-7.0052	-6.9134	-6.6925	-6.7106	-6.8398	-7.5777	-6.5978	-6.8311	-6.9967	-6.6043	-6.3392	-6.9056	-7.8713	-7.1347	-6.3873	-7.9755	-7.9755	-7.9755	-7.9755	-7.9755	-7.9755	-7.9755	-7.9755	-7.9755	-7.9755	-7.9755	-7.9755	-7.9755	-7.9755	-7.9755	-7.9755	-7.9755	-7.9755	-7.9755	-7.9755	-7.9755	-7.9755	-7.9755	-7.9755	-7.9755	-7.9755	-7.9755	-7.9755	-7.9755	-7.9755	-7.9755	-7.9755	-7.9755	-7.9755
8.8800	-7.0052	-6.9134	-6.6925	-6.7106	-6.8398	-7.5777	-6.5978	-6.8311	-6.9967	-6.6043	-6.3392	-6.9056	-7.8713	-7.1347	-6.3873	-7.9755	-7.9755	-7.9755	-7.9755	-7.9755	-7.9755	-7.9755	-7.9755	-7.9755	-7.9755	-7.9755	-7.9755	-7.9755	-7.9755	-7.9755	-7.9755	-7.9755	-7.9755	-7.9755	-7.9755	-7.9755	-7.9755	-7.9755	-7.9755	-7.9755	-7.9755	-7.9755	-7.9755	-7.9755	-7.9755	-7.9755	-7.9755	-7.9755	-7.9755
8.8900	-7.0052	-6.9134	-6.6925	-6.7106	-6.8398	-7.5777	-6.5978	-6.8311	-6.9967	-6.6043	-6.3392	-6.9056	-7.8713	-7.1347	-6.3873	-7.9755	-7.9755	-7.9755	-7.9755	-7.9755	-7.9755	-7.9755	-7.9755	-7.9755	-7.9755	-7.9755	-7.9755	-7.9755	-7.9755	-7.9755	-7.9755	-7.9755	-7.9755	-7.9755	-7.9755	-7.9755	-7.9755	-7.9755	-7.9755	-7.9755	-7.9755	-7.9755	-7.9755	-7.9755	-7.9755	-7.9755	-7.9755	-7.9755	-7.9755
8.9000	-7.0052	-6.9134	-6.6925	-6.7106	-6.8398	-7.5777	-6.5978	-6.8311	-6.9967	-6.6043	-6.3392	-6.9056	-7.8713	-7.1347	-6.3873	-7.9755	-7.9755	-7.9755	-7.9755	-7.9755	-7.9755	-7.9755	-7.9755	-7.9755	-7.9755	-7.9755	-7.9755	-7.9755	-7.9755	-7.9755	-7.9755	-7.9755	-7.9755	-7.9755	-7.9755	-7.9755	-7.9755	-7.9755	-7.9755	-7.9755	-7.9755	-7.9755	-7.9755	-7.9755	-7.9755	-7.9755	-7.9755	-7.9755	-7.9755
8.9100	-7.1547	-7.0609	-6.8353	-6.8537	-6.9858	-7.7397	-6.7385	-6.9769	-7.1461	-6.7451	-6.4742	-7.0530	-8.0397	-7.2870	-6.5234	-8.1461	-8.1461	-8.1461	-8.1461	-8.1461	-8.1461	-8.1461	-8.1461	-8.1461	-8.1461	-8.1461	-8.1461	-8.1461	-8.1461	-8.1461	-8.1461	-8.1461	-8.1461	-8.1461	-8.1461	-8.1461	-8.1461	-8.1461	-8.1461	-8.1461	-8.1461	-8.1461	-8.1461	-8.1461	-8.1461	-8.1461	-8.1461	-8.1461	-8.1461
8.9200	-7.1547	-7.0609	-6.8353	-6.8537	-6.9858	-7.7397	-6.7385	-6.9769	-7.1461	-6.7451	-6.4742	-7.0530	-8.0397	-7.2870	-6.5234	-8.1461	-8.1461	-8.1461	-8.1461	-8.1461	-8.1461	-8.1461	-8.1461	-8.1461	-8.1461	-8.1461	-8.1461	-8.1461	-8.1461	-8.1461	-8.1461	-8.1461	-8.1461	-8.1461	-8.1461	-8.1461	-8.1461	-8.1461	-8.1461	-8.1461	-8.1461	-8.1461	-8.1461	-8.1461	-8.1461	-8.1461	-8.1461	-8.1461	-8.1461
8.9300	-7.1547	-7.0609	-6.8353	-6.8537	-6.9858	-7.7397	-6.7385	-6.9769	-7.1461	-6.7451	-6.4742	-7.0530	-8.0397	-7.2870	-6.5234	-8.1461	-8.1461	-8.1461	-8.1461	-8.1461	-8.1461	-8.1461	-8.1461	-8.1461	-8.1461	-8.1461	-8.1461	-8.1461	-8.1461	-8.1461	-8.1461	-8.1461	-8.1461	-8.1461	-8.1461	-8.1461	-8.1461	-8.1461	-8.1461	-8.1461	-8.1461	-8.1461	-8.1461	-8.1461	-8.1461	-8.1461	-8.1461	-8.1461	-8.1461
8.9400	-7.1547	-7.0609	-6.8353	-6.8537	-6.9858	-7.7397	-6.7385	-6.9769	-7.1461	-6.7451	-6.4742	-7.0530	-8.0397	-7.2870	-6.5234	-8.1461	-8.1461	-8.1461	-8.1461	-8.1461	-8.1461	-8.1461	-8.1461	-8.1461	-8.1461	-8.1461	-8.1461	-8.1461	-8.1461	-8.1461	-8.1461	-8.1461	-8.1461	-8.1461	-8.1461	-8.1461	-8.1461	-8.1461	-8.1461	-8.1461	-8.1461	-8.1461	-8.1461	-8.1461	-8.1461	-8.1461	-8.1461	-8.1461	-8.1461
8.9500	-7.1547	-7.0609	-6.8353	-6.8537	-6.9858	-7.7397	-6.7385	-6.9769	-7.1461	-6.7451	-6.4742	-7.0530	-8.0397	-7.2870	-6.5234	-8.1461	-8.1461	-8.1461	-8.1461	-8.1461	-8.1461	-8.1461	-8.1461	-8.1461	-8.1461	-8.1461	-8.1461	-8.1461	-8.1461	-8.1461	-8.1461	-8.1461	-8.1461	-8.1461	-8.1461	-8.1461	-8.1461	-8.1461	-8.1461	-8.1461	-8.1461	-8.1461	-8.1461	-8.1461	-8.1461	-8.1461	-8.1461	-8.1461	-8.1461
8.9600	-7.1547	-7.0609	-6.8353	-6.8537	-6.9858	-7.7397	-6.7385	-6.9769	-7.1461	-6.7451	-6.4742	-7.0530	-8.0397	-7.2870	-6.5234	-8.1461	-8.1461	-8.1461	-8.1461	-8.1461	-8.1461	-8.1461	-8.1461	-8.1461	-8.1461	-8.1461	-8.1461	-8.1461	-8.1461	-8.1461	-8.1461	-8.1461	-8.1461	-8.1461	-8.1461	-8.1461	-8.1461	-8.1461	-8.1461	-8.1461	-8.1461	-8.1461	-8.1461	-8.1461	-8.1461	-8.1461	-8.1461	-8.1461	-8.1461
8.9700	-7.1547	-7.0609	-6.8353	-6.8537	-6.9858	-7.7397	-6.7385	-6.9769	-7.1461	-6.7451	-6.4742	-7.0530	-8.0397	-7.2870	-6.5234	-8.1461	-8.1461	-8.1461	-8.1461	-8.1461	-8.1461	-8.1461	-8.1461	-8.1461	-8.1461	-8.1461	-8.1461	-8.1461	-8.1461	-8.1461	-8.1461	-8.1461	-8.1461	-8.1461	-8.1461	-8.1461	-8.1461	-8.1461	-8.1461	-8.1461	-8.1461	-8.1461	-8.1461	-8.1461	-8.1461	-8.1461	-8.1461	-8.1461	-8.1461
8.9800	-7.1547	-7.0609	-6.8353	-6.8537	-6.9858	-7.7397	-6.7385	-6.9769	-7.1461	-6.7451	-6.4742	-7.0530	-8.0397	-7.2870	-6.5234	-8.1461	-8.1461	-8.1461	-8.1461	-8.1461	-8.1461	-8.1461	-8.1461	-8.1461	-8.1461	-8.1461	-8.1461	-8.1461	-8.1461	-8.1461	-8.1461	-8.1461	-8.1461	-8.1461	-8.1461	-8.1461	-8.1461	-8.1461	-8.1461	-8.1461	-8.1461	-8.1461	-8.1461	-8.1461	-8.1461	-8.1461	-8.1461	-8.1461	-8.1461
8.9900	-7.1547	-7.0609	-6.8353	-6.8537	-6.9858	-7.7397	-6.7385	-6.9769	-7.1461	-6.7451	-6.4742	-7.0530	-8.0397	-7.2870	-6.5234	-8.1461	-8.1461	-8.1461	-8.1461	-8.1461	-8.1461	-8.1461	-8.1461	-8.1461	-8.1461	-8.1461	-8.1461	-8.1461	-8.1461	-8.1461	-8.1461	-8.1461	-8.1461	-8.1461	-8.1461	-8.1461	-8.1461	-8.1461	-8.1461	-8.1461	-8.1461	-8.1461	-8.1461	-8.1461	-8.1461	-8.1461	-8.1461	-8.1461	-8.1461
9.0000	-7.1547	-7.0609	-6.8353	-6.8537	-6.9858	-7.7397	-6.7385	-6.9769	-7.1461	-6.7451	-6.4742	-7.0530	-8.0397	-7.2870	-6.5234	-8.1461	-8.1461	-8.1461	-8.1461	-8.1461	-8.1461	-8.1461	-8.1461	-8.1461	-8.1461	-8.1461	-8.1461	-8.1461	-8.1461	-8.1461	-8.1461	-8.1461	-8.1461	-8.1461	-8.1461	-8.1461	-8.1461	-8.1461	-8.1461	-8.1461	-8.1461	-8.1461	-8.1461	-8.1461	-8.1461	-8.1461	-8.1461	-8.1461	-8.1461
9.0100	-7.1547	-7.0609	-6.8353	-6.8537	-6.9858	-7.7397	-6.7385	-6.9769	-7.1461	-6.7451	-6.4742	-7.0530	-8.0397	-7.2870	-6.5234	-8.1461	-8.1461	-8.1461	-8.1461	-8.1461	-8.1461	-8.1461	-8.1461	-8.1461	-8.1461	-8.1461	-8.1461	-8.1461	-8.1461	-8.1461	-8.1461	-8.1461	-8.1461	-8.1461	-8.1461	-8.1461	-8.1461	-8.1461	-8.1461	-8.1461	-8.1461	-8.1461	-8.1461	-8.1461	-8.1461	-8.1461	-8.1461	-8.1461	-8.1461
9.0200	-7.1547	-7.0609	-6.8353	-6.8537	-6.9858	-7.7397	-6.7385	-6.9769	-7.1461	-6.7451	-6.4742	-7.0530	-8.0397	-7.2870	-6.5234	-8.1461	-8.1461	-8.1461	-8.1461	-8.1461	-8.1461	-8.1461	-8.1461	-8.1461	-8.1461	-8.1461	-8.1461	-8.1461	-8.1461	-8.1461	-8.1461	-8.1461	-8.1461	-8.1461	-8.1461	-8.1461	-8.1461	-8.1461	-8.1461	-8.1461	-8.1461	-8.1461	-8.1461	-8.1461	-8.1461	-8.1461	-8.1461	-8.1461	-8.1461
9.0300	-7.1547	-7.0609	-6.8353	-6.8537	-6.9858	-7.7397	-6.7385	-6.9769	-7.1461	-6.7451	-6.4742	-7.0530	-8.0397	-7.2870	-6.5234	-8.1461	-8.1461	-8.1461	-8.1461	-8.1461	-8.1461	-8.1461	-8.1461	-8.1461	-8.1461	-8.1461	-8.1461	-8.1461	-8.1461	-8.1461	-8.1461	-8.1461	-8.1461	-8.1461	-8.1461	-8.1461	-8.1461	-8.1461	-8.1461	-8.1461	-8.1461	-8.1461	-8.1461	-8.1461	-8.1461	-8.1461	-8.1461	-8.1461	-8.1461
9.0400	-7.1547	-7.0609	-6.8353	-6.8537	-6.9858	-7.7397	-6.7385	-6.9769	-7.1461	-6.7451	-6.4742	-7.0530	-8.0397	-7.2870	-6.5234	-8.1461	-8.1461	-8.1461	-8.1461	-8.1461	-8.1461	-8.1461	-8.1461	-8.1461	-8.1461	-8.1461	-8.1461	-8.1461	-8.1461	-8.1461	-8.1461	-8.1461	-8.1461	-8.1461	-8.1461	-8.1461	-8.1461	-8.1461	-8.1461	-8.1461	-8.1461	-8.1461	-8.1461	-8.1461	-8.1461	-8.1461	-8.1461	-8.1461	-8.1461
9.0500	-7.1547	-7.0609	-6.8353	-6.8537	-6.9858	-7.7397	-6.7385	-6.9769	-7.1461	-6.7451	-6.4742	-7.0530	-8.0397	-7.2870	-6.5234	-8.1461	-8.1461	-8.1461	-8.1461	-8.1461	-8.1461	-8.1461	-8.1461	-8.1461	-8.1461	-8.1461	-8.1461	-8.1461	-8.1461	-8.1461	-8.1461	-8.1461	-8.1461	-8.1461	-8.1461	-8.1461	-8.1461	-8.1461	-8.1461	-8.1461	-8.1461	-8.1461	-8.1461	-8.1461	-8.1461	-8.1461	-8.1461	-8.1461	-8.1461
9.0600	-7.1547	-7.0609	-6.8353	-6.8537	-6.9858	-7.7397	-6.7385	-6.9769	-7.1461	-6.7451	-6.4742	-7.0530	-8.0397	-7.2870	-6.5234	-8.1461	-8.1461	-8.1461	-8.1461	-8.1461	-8.1461	-8.1461	-8.1461	-8.1461	-8.1461	-8.1461	-8.1461	-8.1461	-8.1461	-8.1461	-8.1461	-8.1461	-8.1461	-8.1461	-8.1461	-8.1461	-8.1461	-8.1461	-8.1461	-8.1461	-8.1461	-8.1461	-8.1461	-8.1461	-8.1461	-8.1461	-8.1461	-8.1461	-8.1461
9.0700	-7.1547	-7.0609	-6.8353	-6.8537	-6.9858	-7.7397	-6.7385	-6.9769	-7.1461	-6.7451	-6.4742	-7.0530	-8.0397	-7.2870	-6.5234	-8.1461	-8.1461	-8.1461	-8.1461	-8.1461	-8.1461	-8.1461	-8.1461	-8.1461	-8.1461	-8.1461	-8.1461	-8.1461	-8.1461	-8.1461	-8.1461	-8.1461	-8.1461	-8.1461	-8.1461	-8.1461	-8.1461	-8.1461	-8.1461	-8.1461	-8.1461	-8.1461	-8.1461	-8.1461	-8.1461	-8.1461	-8.1461	-8.1461	-8.1461
9.0800	-7.1547	-7.0609	-6.8353	-6.8537	-6.9858	-7.7397	-6.7385	-6.9769	-7.1461	-6.7451	-6.4742	-7.0530	-8.0397	-7.2870	-6.5234	-8.1461	-8.1461	-8.1461	-8.1461	-8.1461	-8.1461	-8.1461	-8.1461	-8.1461	-8.1461	-8.1461	-8.1461	-8.1461	-8.1461	-8.1461	-8.1461	-8.1461	-8.1461	-8.1461	-8.1461	-8.1461	-8.1461	-8.1461	-8.1461	-8.1461	-8.1461	-8.1461	-8.1461	-8.1461	-8.1461	-8.1461	-8.1461	-8.1461	-8.1461
9.0900	-7.1547	-7.0609	-6.8353	-6.8537	-6.9858	-7.7397	-6.7385	-6.9769	-7.1461	-6.7451	-6.4742	-7.0530	-8.0397	-7.2870	-6.5234	-8.1461	-8.1461	-8.1461	-8.1461	-8.1461	-8.1461	-8.1461	-8.1461	-8.1461	-8.1461	-8.1461	-8.1461	-8.1461	-8.1461	-8.1461	-8.1461	-8.1461	-8.1461	-8.1461	-8.1461	-8.1461	-8.1461	-8.1461	-8.1461	-8.1461	-8.1461	-8.1461	-8.1461	-8.1461	-8.1461	-8.1461	-8.1461	-8.1461	-8.1461
9.1000	-7.1547	-7.0609	-6.8353	-6.8537	-6.9858	-7.7397	-6.7385	-6.9769	-7.1461	-6.7451	-6.4742	-7.0530	-8.0397	-7.2870	-6.5234	-8.1461	-8.1461	-8.1461	-8.1461	-8.1461	-8.1461	-8.1461	-8.1461	-8.1461	-8.1461	-8.1461	-8.1461	-8.1461	-8.1461	-8.1461	-8.1461	-8.1461	-8.1461	-8.1461	-8.1461	-8.1461	-8.1461	-8.1461	-8.1461	-8.1461	-8.1461	-8.1461	-8.1461	-8.1461	-8.1461	-8.1461	-8.1461	-8.1461	-8.1461
9.1100	-7.3043	-7.2084	-6.9780	-6.9968	-7.1317	-7.9017	-6.8791	-7.1226	-7.2954	-6.8859	-6.6093	-7.2004	-8.2081	-7.4394	-6.6595	-8.3168	-8.3168	-8.3168	-8.3168	-8.3168	-8.3168	-8.3168	-8.3168	-8.3168	-8.3168	-8.3168	-8.3168	-8.3168	-8.3168	-8.3168	-8.3168	-8.3168	-8.3168	-8.3168	-8.3168	-8.3168	-8.3168	-8.3168	-8.3168	-8.3168	-8.3168	-8.3168	-8.3168	-8.3168	-8.3168	-8.3168	-8.3168	-8.3168	-8.3168
9.1200	-7.3043	-7.2084	-6.9780	-6.9968	-7.1317	-7.9017	-6.8791	-7.1226	-7.2954	-6.8859	-6.6093	-7.2004	-8.2081	-7.4394	-6.6595	-8.3168	-8.3168	-8.3168	-8.3168	-8.3168	-8.3168	-8.3168	-8.3168	-8.3168	-8.3168	-8.3168	-8.3168	-8.3168	-8.3168	-8.3168	-8.3168	-8.3168	-8.3168	-8.3168	-8.3168	-8.3168	-8.3168	-8.3168	-8.3168	-8.3168	-8.3168	-8.3168	-8.3168	-8.3168	-8.3168	-8.3168	-8.3168	-8.3168	-8.3168
9.1300	-7.3043	-7.2084	-6.9780	-6.9968	-7.1317	-7.9017	-6.8791	-7.1226	-7.2954	-6.8859	-6.6093	-7.2004	-8.2081	-7.4394	-6.6595	-8.3168	-8.3168	-8.3168	-8.3168	-8.3168	-8.3168	-8.3168	-8.3168	-8.3168	-8.3168	-8.3168	-8.3168	-8.3168	-8.3168	-8.3168	-8.3168	-8.3168	-8.3168	-8.3168	-8.3168	-8.3168	-8.3168	-8.3168	-8.3168	-8.3168	-8.3168	-8.3168	-8.3168	-8.3168	-8.3168	-8.3168	-8.3168	-8.3168	-8.3168
9.1400	-7.3043	-7.2084	-6.9780	-6.9968	-7.1317	-7.9017	-6.8791	-7.1226	-7.2954	-6.8859	-6.6093	-7.2004	-8.2081	-7.4394	-6.6595	-8.3168	-8.3168	-8.3168	-8.3168	-8.3168	-8.3168	-8.3168	-8.3168	-8.3168	-8.3168	-8.3168	-8.3168	-8.3168	-8.3168	-8.3168	-8.3168	-8.3168	-8.3168	-8.3168	-8.3168	-8.3168	-8.3168	-8.3168	-8.3168	-8.3168	-8.3168	-8.3168	-8.3168	-8.3168	-8.3168	-8.3168	-8.3168	-8.3168	-8.3168
9.1500	-7.3043	-7.2084	-6.9780	-6.9968	-7.1317	-7.9017	-6.8791	-7.1226	-7.2954	-6.8859	-6.6093	-7.2004	-8.2081	-7.4394	-6.6595	-8.3168	-8.3168	-8.3168	-8.3168	-8.3168	-8.3168	-8.3168	-8.3168	-8.3168	-8.3168	-8.3168	-8.3168	-8.3168	-8.3168	-8.3168	-8.3168	-8.3168	-8.3168	-8.3168	-8.3168	-8.3168	-8.3168	-8.3168	-8.3168	-8.3168	-8.3168	-8.3168	-8.3168	-8.3168	-8.3168	-8.3168	-8.3168	-8.3168	-8.3168
9.1600	-7.3043	-7.2084	-6.9780	-6.9968	-7.1317	-7.9017	-6.8791	-7.1226	-7.2954	-6.8859	-6.6093	-7.2004	-8.2081	-7.4394	-6.6595	-8.3168	-8.3168	-8.3168	-8.3168	-8.3168	-8.3168	-8.3168	-8.3168	-8.3168	-8.3168	-8.3168	-8.3168	-8.3168	-8.3168	-8.3168	-8.3168	-8.3168	-8.3168	-8.3168	-8.3168	-8.3168	-8.3168	-8.3168	-8.3168	-8.3168	-8.3168	-8.3168	-8.3168	-8.3168	-8.3168	-8.3168	-8.3168	-8.3168	-8.3168
9.1700	-7.3043	-7.2084	-6.9780	-6.9968	-7.1317	-7.9017	-6.8791	-7.1226	-7.2954	-6.8859	-6.6093	-7.2004	-8.2081	-7.4394	-6.6595	-8.3168	-8.3168	-8.3168	-8.3168	-8.3168	-8.3168	-8.3168	-8.3168	-8.3168	-8.3168	-8.3168	-8.3168	-8.3168	-8.3168	-8.3168	-8.3168	-8.3168	-8.3168	-8.3168	-8.3168	-8.3168	-8.3168	-8.3168	-8.3168	-8.3168	-8.3168	-8.3168	-8.3168	-8.3168	-8.3168	-8.3168	-8.3168	-8.3168	-8.3168
9.1800	-7.3043	-7.2084	-6.9780	-6.9968	-7.1317	-7.9017	-6.8791	-7.1226	-7.2954	-6.8859	-6.6093	-7.2004	-8.2081	-7.4394	-6.6595	-8.3168	-8.3168	-8.3168	-8.3168	-8.3168	-8.3168	-8.3168	-8.3168	-8.3168	-8.3168	-8.3168	-8.3168	-8.3168	-8.3168	-8.3168	-8.3168	-8.3168	-8.3168	-8.3168	-8.3168	-8.3168	-8.3168	-8.3168	-8.3168	-8.3168	-8.3168	-8.3168	-8.3168	-8.3168	-8.3168	-8.3168	-8.3168	-8.3168	-8.3168
9.1900	-7.3043	-7.2084	-6.9780	-6.9968	-7.1317	-7.9017	-6.8791	-7.1226	-7.2954	-6.8859	-6.6093	-7.2004	-8.2081	-7.4394	-6.6595	-8.3168	-8.3168	-8.3168	-8.3168	-8.3168	-8.3168	-8.3168	-8.3168	-8.3168	-8.3168	-8.3168	-8.3168	-8.3168	-8.3168	-8.3168	-8.3168	-8.3168	-8.3168	-8.3168	-8.3168	-8.3168	-8.3168	-8.3168	-8.3168	-8.3168	-8.3168	-8.3168	-8.3168	-8.3168	-8.3168	-8.3168	-8.3168	-8.3168	-8.3168
9.2000	-7.3043	-7.2084	-6.9780	-6.9968	-7.1317	-7.9017	-6.8791	-7.1226	-7.2954	-6.8859	-6.6093	-7.2004	-8.2081	-7.4394	-6.6595	-8.3168	-8.3168	-8.3168	-8.3168	-8.3168	-8.3168	-8.3168	-8.3168	-8.3168	-8.3168	-8.3168	-8.3168	-8.3168	-8.3168	-8.3168	-8.3168	-8.3168	-8.3168	-8.3168	-8.3168	-8.3168	-8.3168	-8.3168	-8.3168	-8.3168	-8.3168	-8.3168	-8.3168	-8.3168	-8.3168	-8.3168	-8.3168	-8.3168	-8.3168
9.2100	-7.3043	-7.2084	-6.9780	-6.9968	-7.1317	-7.9017	-6.8791	-7.1226	-7.2954	-6.8859	-6.6093	-7.2004	-8.2081	-7.4394	-6.6595	-8.3168	-8.3168	-8.3168	-8.3168	-8.3168	-8.3168	-8.3168	-8.3168	-8.3168	-8.3168	-8.3168	-8.3168	-8.3168	-8.3168	-8.3168	-8.3168	-8.3168	-8.3168	-8.3168	-8.3168	-8.3168	-8.3168	-8.3168	-8.3168	-8.3168	-8.3168	-8.3168	-8.3168	-8.3168	-8.3168	-8.3168	-8.3168	-8.3168	-8.3168
9.2200	-7.3043	-7.2084	-6.9780	-6.9968	-7.1317	-7.9017	-6.8791	-7.1226	-7.2954	-6.8859	-6.6093	-7.2004	-8.2081	-7.4394	-6.6595	-8.3168	-8.3168	-8.3168	-8.3168	-8.3168	-8.3168	-8.3168	-8.3168	-8.3168	-8.3168	-8.3168	-8.3168	-8.3168	-8.3168	-8.3168	-8.3168	-8.3168	-8.3168	-8.3168	-8.3168	-8.3168	-8.3168	-8.3168	-8.3168	-8.3168	-8.3168	-8.3168	-8.3168	-8.3168	-8.3168	-8.3168	-8.3168	-8.3168	-8.3168
9.2300	-7.3043	-7.2084	-6.9780	-6.9968	-7.1317	-7.9017	-6.8791	-7.1226	-7.2954	-6.8859	-6.6093	-7.2004	-8.2081	-7.4394	-6.6595	-8.3168	-8.3168	-8.3168	-8.3168	-8.3168	-8.3168	-8.3168	-8.3168	-8.3168	-8.3168	-8.3168	-8.3168	-8.3168	-8.3168	-8.3168	-8.3168	-8.3168	-8.3168	-8.3168	-8.3168	-8.3168	-8.3168	-8.3168	-8.3168	-8.3168	-8.3168	-8.3168	-8.3168	-8.3168	-8.3168	-8.3168	-8.3168	-8.3168	-8.3168
9.2400	-7.3043	-7.2084	-6.9780	-6.9968	-7.1317	-7.9017	-6.8791	-7.1226	-7.2954	-6.8859	-6.6093	-7.2004	-8.2081	-7.4394	-6.6595	-8.3168	-8.3168	-8.3168	-8.3168	-8.3168	-8.3168	-8.3168	-8.3168	-8.3168	-8.3168	-8.3168	-8.3168	-8.3168	-8.3168	-8.3168	-8.3168	-8.3168	-8.3168	-8.3168	-8.3168	-8.3168	-8.3168	-8.3168	-8.3168	-8.3168	-8.3168	-8.3168	-8.3168	-8.3168	-8.3168	-8.3168	-8.3168	-8.3168	-8.3168
9.2500	-7.3043	-7.2084	-6.9780	-6.9968	-7.1317	-7.9017	-6.8791	-7.1226	-7.2954	-6.8859	-6.6093	-7.2004	-8.2081	-7.4394	-6.6595	-8.3168	-8.3168	-8.3168	-8.3168	-8.3168	-8.3168	-8.3168	-8.3168	-8.3168	-8.3168	-8.3168	-8.3168	-8.3168	-8.3168	-8.3168	-8.3168	-8.3168	-8.3168	-8.3168	-8.3168	-8.3168	-8.3168	-8.3168	-8.3168	-8.3168	-8.3168	-8.3168	-8.3168	-8.3168	-8.3168	-8.3168	-8.3168	-8.3168	-8.3168
9.2600	-7.3043	-7.2084	-6.9780	-6.9968	-7.1317	-7.9017	-6.8791	-7.1226	-7.2954	-6.8859	-6.6093	-7.2004	-8.2081	-7.4394	-6.6595	-8.3168	-8.3168	-8.3168	-8.3168	-8.3168	-8.3168	-8.3168	-8.3168	-8.3168	-8.3168	-8.3168	-8.3168	-8.3168	-8.3168	-8.3168	-8.3168	-8.3168	-8.3168	-8.3168	-8.3168	-8.3168	-8.3168	-8.3168	-8.3168	-8.3168	-8.3168	-8.3168	-8.3168	-8.3168	-8.3168	-8.3168	-8.3168	-8.3168	-8.3168
9.2700	-7.3043	-7.2084	-6.9780	-6.9968	-7.1317	-7.9017	-6.8791	-7.1226	-7.2954	-6.8859	-6.6093	-7.2004	-8.2081	-7.4394	-6.6595	-8.3168	-8.3168	-8.3168	-8.3168	-8.3168	-8.3168	-8.3168	-8.3168	-8.3168	-8.3168	-8.3168	-8.3168	-8.3168	-8.3168	-8.3168	-8.3168	-8.3168	-8.3168	-8.3168	-8.3168	-8.3168	-8.3168	-8.3168	-8.3168	-8.3168	-8.3168	-8.3168	-8.3168	-8.3168	-8.3168	-8.3168	-8.3168	-8.3168	-8.3168
9.2800	-7.3043	-7.2084	-6.9780	-6.9968	-7.1317	-7.9017	-6.8791	-7.1226	-7.2954	-6.8859	-6.6093	-7.2004	-8.2081	-7.4394	-6.6595	-8.3168	-8.3168	-8.3168	-8.3168	-8.3168	-8.3168	-8.3168	-8.3168	-8.3168	-8.3168	-8.3168	-8.3168	-8.3168	-8.3168	-8.3168	-8.3168	-8.3168	-8.3168	-8.3168	-8.3168	-8.3168	-8.3168	-8.3168	-8.3168	-8.3168	-8.3168	-8.3168	-8.3168	-8.3168	-8.3168	-8.3168	-8.3168	-8.3168	-8.3168
9.2900	-7.3043	-7.2084	-6.9780	-6.9968	-7.1317	-7.9017	-6.8791	-7.1226	-7.2954	-6.8859	-6.6093	-7.2004	-8.2081	-7.4394	-6.6595	-8.3168	-8.3168	-8.3168	-8.3168	-8.3168	-8.3168	-8.3168	-8.3168	-8.3168	-8.3168	-8.3168	-8.3168	-8.3168	-8.3168	-8.3168	-8.3168	-8.3168	-8.3168	-8.3168	-8.3168	-8.3168	-8.3168	-8.3168	-8.3168	-8.3168	-8.3168	-8.3168	-8.3168	-8.3168	-8.3168	-8.3168	-8.3168	-8.3168	-8.3168
9.3000	-7.3043	-7.2084	-6.9780	-6.9968	-7.1317	-7.9017	-6.8791	-7.1226	-7.2954	-6.8859	-6.6093	-7.2004	-8.2081	-7.4394	-6.6595	-8.3168	-8.3168	-8.3168	-8.3168	-8.3168	-8.3168	-8.3168	-8.3168	-8.3168	-8.3168	-8.3168	-8.3168	-8.3168	-8.3168	-8.3168	-8.3168	-8.3168	-8.3168	-8.3168	-8.3168	-8.3168	-8.3168	-8.3168	-8.3168	-8.3168	-8.3168	-8.3168	-8.3168	-8.3168	-8.3168	-8.3168	-8.3168	-8.3168	-8.3168
9.3100	-7.4538	-7.3560	-7.1207	-7.1399	-7.2776	-8.0636	-7.0198	-7.2683	-7.4447	-7.0268	-6.7444	-7.3478	-8.3765	-7.5918	-6.7956	-8.4874	-8.4874	-8.4874	-8.4874	-8.4874	-8.4874	-8.4874	-8.4874	-8.4874	-8.4874	-8.4874	-8.4874	-8.4874	-8.4874	-8.4874	-8.4874	-8.4874	-8.4874	-8.4874	-8.4874	-8.4874	-8.4874	-8.4874	-8.4874	-8.4874	-8.4874	-8.4874	-8.4874	-8.4874	-8.4874	-8.4874	-8.4874	-8.4874	-8.4874
9.3200	-7.4538	-7.3560	-7.1207	-7.1399	-7.2776	-8.0636	-7.0198	-7.2683	-7.4447	-7.0268	-6.7444	-7.3478	-8.3765	-7.5918	-6.7956	-8.4874	-8.4874	-8.4874	-8.4874	-8.4874	-8.4874	-8.4874	-8.4874	-8.4874	-8.4874	-8.4874	-8.4874	-8.4874	-8.4874	-8.4874	-8.4874	-8.4874	-8.4874	-8.4874	-8.4874	-8.4874	-8.4874	-8.4874	-8.4874	-8.4874	-8.4874	-8.4874	-8.4874	-8.4874	-8.4874	-8.4874	-8.4874	-8.4874	-8.4874
9.3300	-7.4538	-7.3560	-7.1207	-7.1399	-7.2776	-8.0636	-7.0198	-7.2683	-7.4447	-7.0268	-6.7444	-7.3478	-8.3765	-7.5918	-6.7956	-8.4874	-8.4874	-8.4874	-8.4874	-8.4874	-8.4874	-8.4874	-8.4874	-8.4874	-8.4874	-8.4874	-8.4874	-8.4874	-8.4874	-8.4874	-8.4874	-8.4874	-8.4874	-8.4874	-8.4874	-8.4874	-8.4874	-8.4874	-8.4874	-8.4874	-8.4874	-8.4874	-8.4874	-8.4874	-8.4874	-8.4874	-8.4874	-8.4874	-8.4874
9.3400	-7.4538	-7.3560	-7.1207	-7.1399	-7.2776	-8.0636	-7.0198	-7.2683	-7.4447	-7.0268	-6.7444	-7.3478	-8.3765	-7.5918	-6.7956	-8.4874	-8.4874	-8.4874	-8.4874	-8.4874	-8.4874	-8.4874	-8.4874	-8.4874	-8.4874	-8.4874	-8.4874	-8.4874	-8.4874	-8.4874	-8.4874	-8.4874	-8.4874	-8.4874	-8.4874	-8.4874	-8.4874	-8.4874	-8.4874	-8.4874	-8.4874	-8.4874	-8.4874	-8.4874	-8.4874	-8.4874	-8.4874	-8.4874	-8.4874
9.3500	-7.4538	-7.3560	-7.1207	-7.1399	-7.2776	-8.0636	-7.0198	-7.2683	-7.4447	-7.0268	-6.7444	-7.3478	-8.3765	-7.5918	-6.7956	-8.4874	-8.4874	-8.4874	-8.4874	-8.4874	-8.4874	-8.4874	-8.4874	-8.4874	-8.4874	-8.4874	-8.4874	-8.4874	-8.4874	-8.4874	-8.4874	-8.4874	-8.4874	-8.4874	-8.4874	-8.4874	-8.4874	-8.4874	-8.4874	-8.4874	-8.4874	-8.4874	-8.4874	-8.4874	-8.4874	-8.4874	-8.4874	-8.4874	-8.4874
9.3600	-7.4538	-7.3560	-7.1207	-7.1399	-7.2776	-8.0636	-7.0198	-7.2683	-7.4447	-7.0268	-6.7444	-7.3478	-8.3765	-7.5918	-6.7956	-8.4874	-8.4874	-8.4874	-8.4874	-8.4874	-8.4874	-8.4874	-8.4874	-8.4874	-8.4874	-8.4874	-8.4874	-8.4874	-8.4874	-8.4874	-8.4874	-8.4874	-8.4874	-8.4874	-8.4874	-8.4874	-8.4874	-8.4874	-8.4874	-8.4874	-8.4874	-8.4874	-8.4874	-8.4874	-8.4874	-8.4874	-8.4874	-8.4874	-8.4874
9.3700	-7.4538	-7.3560	-7.1207	-7.1399	-7.2776	-8.0636	-7.0198	-7.2683	-7.4447	-7.0268	-6.7444	-7.3478	-8.3765	-7.5918	-6.7956	-8.4874	-8.4874	-8.4874	-8.4874	-8.4874	-8.4874	-8.4874	-8.4874	-8.4874	-8.4874	-8.4874	-8.4874	-8.4874	-8.4874	-8.4874	-8.4874	-8.4874	-8.4874	-8.4874	-8.4874	-8.4874	-8.4874	-8.4874	-8.4874	-8.4874	-8.4874	-8.4874	-8.4874	-8.4874	-8.4874	-8.4874	-8.4874	-8.4874	-8.4874
9.3800	-7.4538	-7.3560	-7.1207	-7.1399	-7.2776	-8.0636	-7.0198	-7.2683	-7.4447	-7.0268	-6.7444	-7.3478	-8.3765	-7.5918	-6.7956	-8.4874	-8.4874	-8.4874	-8.4874	-8.4874	-8.4874	-8.4874	-8.4874	-8.4874	-8.4874	-8.4874	-8.4874	-8.4874	-8.4874	-8.4874	-8.4874	-8.4874	-8.4874	-8.4874	-8.4874	-8.4874	-8.4874	-8.4874	-8.4874	-8.4874	-8.4874	-8.4874	-8.4874	-8.4874	-8.4874	-8.4874	-8.4874	-8.4874	-8.4874
9.3900	-7.4538	-7.3560	-7.1207	-7.1399	-7.2776	-8.0636	-7.0198	-7.2683	-7.4447	-7.0268	-6.7444	-7.3478	-8.3765	-7.5918	-6.7956	-8.4874	-8.4874	-8.4874	-8.4874	-8.4874	-8.4874	-8.4874	-8.4874	-8.4874	-8.4874	-8.4874	-8.4874	-8.4874	-8.4874	-8.4874	-8.4874	-8.4874	-8.4874	-8.4874	-8.4874	-8.4874	-8.4874	-8.4874	-8.4874	-8.4874	-8.4874	-8.4874	-8.4874	-8.4874	-8.4874	-8.4874	-8.4874	-8.4874	-8.4874
9.4000	-7.4538	-7.3560	-7.1207	-7.1399	-7.2776	-8.0636	-7.0198	-7.2683	-7.4447	-7.0268	-6.7444	-7.3478	-8.3765	-7.5918	-6.7956	-8.4874	-8.4874	-8.4874	-8.4874	-8.4874	-8.4874	-8.4874	-8.4874	-8.4874	-8.4874	-8.4874	-8.4874	-8.4874	-8.4874	-8.4874	-8.4874	-8.4874	-8.4874	-8.4874	-8.4874	-8.4874	-8.4874	-8.4874	-8.4874	-8.4874	-8.4874	-8.4874	-8.4874	-8.4874	-8.4874	-8.4874	-8.4874	-8.4874	-8.4874
9.4100	-7.4538	-7.3560	-7.1207	-7.1399	-7.2776	-8.0636	-7.0198	-7.2683	-7.4447	-7.0268	-6.7444	-7.3478	-8.3765	-7.5918	-6.7956	-8.4874	-8.4874	-8.4874	-8.4874	-8.4874	-8.4874	-8.4874	-8.4874	-8.4874	-8.4874	-8.4874	-8.4874	-8.4874	-8.4874	-8.4874	-8.4874	-8.4874	-8.4874	-8.4874	-8.4874	-8.4874	-8.4874	-8.4874	-8.4874	-8.4874	-8.4874	-8.4874	-8.4874	-8.4874	-8.4874	-8.4874	-8.4874	-8.4874	-8.4874
9.4200	-7.4538	-7.3560	-7.1207	-7.1399	-7.2776	-8.0636	-7.0198	-7.2683	-7.4447	-7.0268	-6.7444	-7.3478	-8.3765	-7.5918	-6.7956	-8.4874	-8.4874	-8.4874	-8.4874	-8.4874	-8.4874	-8.4874	-8.4874	-8.4874	-8.4874	-8.4874	-8.4874	-8.4874	-8.4874	-8.4874	-8.4874	-8.4874	-8.4874	-8.4874	-8.4874	-8.4874	-8.4874	-8.4874	-8.4874	-8.4874	-8.4874	-8.4874	-8.4874	-8.4874	-8.4874	-8.4874	-8.4874	-8.4874	-8.4874
9.4300	-7.4538	-7.3560	-7.1207	-7.1399	-7.2776	-8.0636	-7.0198	-7.2683	-7.4447	-7.0268	-6.7444	-7.3478	-8.3765	-7.5918	-6.7956	-8.4874	-8.4874	-8.4874	-8.4874	-8.4874	-8.4874	-8.4874	-8.4874	-8.4874	-8.4874	-8.4874	-8.4874	-8.4874	-8.4874	-8.4874	-8.4874	-8.4874	-8.4874	-8.4874	-8.4874	-8.4874	-8.4874	-8.4874	-8.4874	-8.4874	-8.4874	-8.4874	-8.4874	-8.4874	-8.4874	-8.4874	-8.4874	-8.4874	-8.4874
9.4400	-7.4538	-7.3560	-7.1207	-7.1399	-7.2776	-8.0636	-7.0198	-7.2683	-7.4447	-7.0268	-6.7444	-7.3478	-8.3765	-7.5918	-6.7956	-8.4874	-8.4874	-8.4874	-8.4874	-8.4874	-8.4874	-8.4874	-8.4874	-8.4874	-8.4874	-8.4874	-8.4874	-8.4874	-8.4874	-8.4874	-8.4874	-8.4874	-8.4874	-8.4874	-8.4874	-8.4874	-8.4874	-8.4874	-8.4874	-8.4874	-8.4874	-8.4874	-8.4874	-8.4874	-8.4874	-8.4874	-8.4874	-8.4874	-8.4874
9.4500	-7.4538	-7.3560	-7.1207	-7.1399	-7.2776	-8.0636	-7.0198	-7.2683	-7.4447	-7.0268	-6.7444	-7.3478	-8.3765	-7.5918	-6.7956	-8.4874	-8.4874	-8.4874	-8.4874	-8.4874	-8.4874	-8.4874	-8.4874	-8.4874	-8.4874	-8.4874	-8.4874	-8.4874	-8.4874	-8.4874	-8.4874	-8.4874	-8.4874	-8.4874	-8.4874	-8.4874	-8.4874	-8.4874	-8.4874	-8.4874	-8.4874	-8.4874	-8.4874	-8.4874	-8.4874	-8.4874	-8.4874	-8.4874	-8.4874
9.4600	-7.4538	-7.3560	-7.1207	-7.1399	-7.2776	-8.0636	-7.0198	-7.2683	-7.4447	-7.0268	-6.7444	-7.3478	-8.3765	-7.5918	-6.7956	-8.4874	-8.4874	-8.4874	-8.4874	-8.4874	-8.4874	-8.4874	-8.4874	-8.4874	-8.4874	-8.4874	-8.4874	-8.4874	-8.4874	-8.4874	-8.4874	-8.4874	-8.4874	-8.4874	-8.4874	-8.4874	-8.4874	-8.4874	-8.4874	-8.4874	-8.4874	-8.4874	-8.4874	-8.4874	-8.4874	-8.4874	-8.4874	-8.4874	-8.4874
9.4700	-7.4538	-7.3560	-7.1207	-7.1399	-7.2776	-8.0636	-7.0198	-7.2683	-7.4447	-7.0268	-6.7444	-7.3478	-8.3765	-7.5918	-6.7956	-8.4874	-8.4874	-8.4874	-8.4874	-8.4874	-8.4874	-8.4874	-8.4874	-8.4874	-8.4874	-8.4874	-8.4874	-8.4874	-8.4874	-8.4874	-8.4874	-8.4874	-8.4874	-8.4874	-8.4874	-8.4874	-8.4874	-8.4874	-8.4874	-8.4874	-8.4874	-8.4874	-8.4874	-8.4874	-8.4874	-8.4874	-8.4874	-8.4874	-8.4874
9.4800	-7.4538	-7.3560	-7.1207	-7.1399	-7.2776	-8.0636	-7.0198	-7.2683	-7.4447	-7.0268	-6.7444	-7.3478	-8.3765	-7.5918	-6.7956	-8.4874	-8.4874	-8.4874	-8.4874	-8.4874	-8.4874	-8.4874	-8.4874	-8.4874	-8.4874	-8.4874	-8.4874	-8.4874	-8.4874	-8.4874	-8.4874	-8.4874	-8.4874	-8.4874	-8.4874	-8.4874	-8.4874	-8.4874	-8.4874	-8.4874	-8.4874	-8.4874	-8.4874	-8.4874	-8.4874	-8.4874	-8.4874	-8.4874	-8.4874
9.4900	-7.4538	-7.3560	-7.1207	-7.1399	-7.2776	-8.0636	-7.0198	-7.2683	-7.4447	-7.0268	-6.7444	-7.3478	-8.3765	-7.5918	-6.7956	-8.4874	-8.4874	-8.4874	-8.4874	-8.4874	-8.4874	-8.4874	-8.4874	-8.4874	-8.4874	-8.4874	-8.4874	-8.4874	-8.4874	-8.4874	-8.4874	-8.4874	-8.4874	-8.4874	-8.4874	-8.4874	-8.4874	-8.4874	-8.4874	-8.4874	-8.4874	-8.4874	-8.4874	-8.4874	-8.4874	-8.4874	-8.4874	-8.4874	-8.4874
9.5000	-7.4538	-7.3560	-7.1207	-7.1399	-7.2776	-8.0636	-7.0198	-7.2683	-7.4447	-7.0268	-6.7444	-7.3478	-8.3765	-7.5918	-6.7956	-8.4874	-8.4874	-8.4874	-8.4874	-8.4874	-8.4874	-8.4874	-8.4874	-8.4874	-8.4874	-8.4874	-8.4874	-8.4874	-8.4874	-8.4874	-8.4874	-8.4874	-8.4874	-8.4874	-8.4874	-8.4874	-8.4874	-8.4874	-8.4874	-8.4874	-8.4874	-8.4874	-8.4874	-8.4874	-8.4874	-8.4874	-8.4874	-8.4874	-8.4874
9.5100	-7.5674	-7.4680	-7.2291	-7.2486	-7.3885	-8.1867	-7.1265	-7.3790	-7.5582	-7.1337	-6.8469	-7.4598	-8.5045	-7.7075	-6.8990	-8.6172	-8.6172	-8.6172	-8.6172	-8.6172	-8.6172	-8.6172	-8.6172	-8.6172	-8.6172	-8.6172	-8.6172	-8.6172	-8.6172	-8.6172	-8.6172	-8.6172	-8.6172	-8.6172	-8.6172	-8.6172	-8.6172	-8.6172	-8.6172	-8.6172	-8.6172	-8.6172	-8.6172	-8.6172	-8.6172	-8.6172	-8.6172	-8.6172	-8.6172
9.5200	-7.5674	-7.4680	-7.2291	-7.2486	-7.3885	-8.1867	-7.1265	-7.3790	-7.5582	-7.1337	-6.8469	-7.4598	-8.5045	-7.7075	-6.8990	-8.6172	-8.6172	-8.6172	-8.6172	-8.6172	-8.6172	-8.6172	-8.6172	-8.6172	-8.6172	-8.6172	-8.6172	-8.6172	-8.6172	-8.6172	-8.6172	-8.6172	-8.6172	-8.6172	-8.6172	-8.6172	-8.6172	-8.6172	-8.6172	-8.6172	-8.6172	-8.6172	-8.6172	-8.6172	-8.6172	-8.6172	-8.6172	-8.6172	-8.6172
9.5300	-7.5674	-7.4680	-7.2291	-7.2486	-7.3885	-8.1867	-7.1265	-7.3790	-7.5582	-7.1337	-6.8469	-7.4598	-8.5045	-7.7075	-6.8990	-8.6172	-8.6172	-8.6172	-8.6172	-8.6172	-8.6172	-8.6172	-8.6172	-8.6172	-8.6172	-8.6172	-8.6172	-8.6172	-8.6172	-8.6172	-8.6172	-8.6172	-8.6172	-8.6172	-8.6172	-8.6172	-8.6172	-8.6172	-8.6172	-8.6172	-8.6172	-8.6172	-8.6172	-8.6172	-8.6172	-8.6172	-8.6172	-8.6172	-8.6172
9.5400	-7.5674	-7.4680	-7.2291	-7.2486	-7.3885	-8.1867	-7.1265	-7.3790	-7.5582	-7.1337	-6.8469	-7.4598	-8.5045	-7.7075	-6.8990	-8.6172	-8.6172	-8.6172	-8.6172	-8.6172	-8.6172	-8.6172	-8.6172	-8.6172	-8.6172	-8.6172	-8.6172	-8.6172	-8.6172	-8.6172	-8.6172	-8.6172	-8.6172	-8.6172	-8.6172	-8.6172	-8.6172	-8.6172	-8.6172	-8.6172	-8.6172	-8.6172	-8.6172	-8.6172	-8.6172	-8.6172	-8.6172	-8.6172	-8.6172
9.5500	-7.5674	-7.4680	-7.2291	-7.2486	-7.3885	-8.1867	-7.1265	-7.3790	-7.5582	-7.1337	-6.8469	-7.4598	-8.5045	-7.7075	-6.8990	-8.6172	-8.6172	-8.6172	-8.6172	-8.6172	-8.6172	-8.6172	-8.6172	-8.6172	-8.6172	-8.6172	-8.6172	-8.6172	-8.6172	-8.6172	-8.6172	-8.6172	-8.6172	-8.6172	-8.6172	-8.6172	-8.6172	-8.6172	-8.6172	-8.6172	-8.6172	-8.6172	-8.6172	-8.6172	-8.6172	-8.6172	-8.6172	-8.6172	-8.6172
9.5600	-7.5674	-7.4680	-7.2291	-7.2486	-7.3885	-8.1867	-7.1265	-7.3790	-7.5582	-7.1337	-6.8469	-7.4598	-8.5045	-7.7075	-6.8990	-8.6172	-8.6172	-8.6172	-8.6172	-8.6172	-8.6172	-8.6172	-8.6172	-8.6172	-8.6172	-8.6172	-8.6172	-8.6172	-8.6172	-8.6172	-8.6172	-8.6172	-8.6172	-8.6172	-8.6172	-8.6172	-8.6172	-8.6172	-8.6172	-8.6172	-8.6172	-8.6172	-8.6172	-8.6172	-8.6172	-8.6172	-8.6172	-8.6172	-8.6172
9.5700	-7.5674	-7.4680	-7.2291	-7.2486	-7.3885	-8.1867	-7.1265	-7.3790	-7.5582	-7.1337	-6.8469	-7.4598	-8.5045	-7.7075	-6.8990	-8.6172	-8.6172	-8.6172	-8.6172	-8.6172	-8.6172	-8.6172	-8.6172	-8.6172	-8.6172	-8.6172	-8.6172	-8.6172	-8.6172	-8.6172	-8.6172	-8.6172	-8.6172	-8.6172	-8.6172	-8.6172	-8.6172	-8.6172	-8.6172	-8.6172	-8.6172	-8.6172	-8.6172	-8.6172	-8.6172	-8.6172	-8.6172	-8.6172	-8.6172
9.5800	-7.5674	-7.4680	-7.2291	-7.2486	-7.3885	-8.1867	-7.1265	-7.3790	-7.5582	-7.1337	-6.8469	-7.4598	-8.5045	-7.7075	-6.8990	-8.6172	-8.6172	-8.6172	-8.6172	-8.6172	-8.6172	-8.6172	-8.6172	-8.6172	-8.6172	-8.6172	-8.6172	-8.6172	-8.6172	-8.6172	-8.6172	-8.6172	-8.6172	-8.6172	-8.6172	-8.6172	-8.6172	-8.6172	-8.6172	-8.6172	-8.6172	-8.6172	-8.6172	-8.6172	-8.6172	-8.6172	-8.6172	-8.6172	-8.6172
9.5900	-7.5674	-7.4680	-7.2291	-7.2486	-7.3885	-8.1867	-7.1265	-7.3790	-7.5582	-7.1337	-6.8469	-7.4598	-8.5045	-7.7075	-6.8990	-8.6172	-8.6172	-8.6172	-8.6172	-8.6172	-8.6172	-8.6172	-8.6172	-8.6172	-8.6172	-8.6172	-8.6172	-8.6172	-8.6172	-8.6172	-8.6172	-8.6172	-8.6172	-8.6172	-8.6172	-8.6172	-8.6172	-8.6172	-8.6172	-8.6172	-8.6172	-8.6172	-8.6172	-8.6172	-8.6172	-8.6172	-8.6172	-8.6172	-8.6172
9.6000	-7.5674	-7.4680	-7.2291	-7.2486	-7.3885	-8.1867	-7.1265	-7.3790	-7.5582	-7.1337	-6.8469	-7.4598	-8.5045	-7.7075	-6.8990	-8.6172	-8.6172	-8.6172	-8.6172	-8.6172	-8.6172	-8.6172	-8.6172	-8.6172	-8.6172	-8.6172	-8.6172	-8.6172	-8.6172	-8.6172	-8.6172	-8.6172	-8.6172	-8.6172	-8.6172	-8.6172	-8.6172	-8.6172	-8.6172	-8.6172	-8.6172	-8.6172	-8.6172	-8.6172	-8.6172	-8.6172	-8.6172	-8.6172	-8.6172
9.6100	-7.5674	-7.4680	-7.2291	-7.2486	-7.3885	-8.1867	-7.1265	-7.3790	-7.5582	-7.1337	-6.8469	-7.4598	-8.5045	-7.7075	-6.8990	-8.6172	-8.6172	-8.6172	-8.6172	-8.6172	-8.6172	-8.6172	-8.6172	-8.6172	-8.6172	-8.6172	-8.6172	-8.6172	-8.6172	-8.6172	-8.6172	-8.6172	-8.6172	-8.6172	-8.6172	-8.6172	-8.6172	-8.6172	-8.6172	-8.6172	-8.6172	-8.6172	-8.6172	-8.6172	-8.6172	-8.6172	-8.6172	-8.6172	-8.6172
9.6200	-7.5674	-7.4680	-7.2291	-7.2486	-7.3885	-8.1867	-7.1265	-7.3790	-7.5582	-7.1337	-6.8469	-7.4598	-8.5045	-7.7075	-6.8990	-8.6172	-8.6172	-8.6172	-8.6172	-8.6172	-8.6172	-8.6172	-8.6172	-8.6172	-8.6172	-8.6172	-8.6172	-8.6172	-8.6172	-8.6172	-8.6172	-8.6172	-8.6172	-8.6172	-8.6172	-8.6172	-8.6172	-8.6172	-8.6172	-8.6172	-8.6172	-8.6172	-8.6172	-8.6172	-8.6172	-8.6172	-8.6172	-8.6172	-8.6172
9.6300	-7.5674	-7.4680	-7.2291	-7.2486	-7.3885	-8.1867	-7.1265	-7.3790	-7.5582	-7.1337	-6.8469	-7.4598	-8.5045	-7.7075	-6.8990	-8.6172	-8.6172	-8.6172	-8.6172	-8.6172	-8.6172	-8.6172	-8.6172	-8.6172	-8.6172	-8.6172	-8.6172	-8.6172	-8.6172	-8.6172	-8.6172	-8.6172	-8.6172	-8.6172	-8.6172	-8.6172	-8.6172	-8.6172	-8.6172	-8.6172	-8.6172	-8.6172	-8.6172	-8.6172	-8.6172	-8.6172	-8.6172	-8.6172	-8.6172
9.6400	-7.5674	-7.4680	-7.2291	-7.2486	-7.3885	-8.1867	-7.1265	-7.3790	-7.5582	-7.1337	-6.8469	-7.4598	-8.5045	-7.7075	-6.8990	-8.6172	-8.6172	-8.6172	-8.6172	-8.6172	-8.6172	-8.6172	-8.6172	-8.6172	-8.6172	-8.6172	-8.6172	-8.6172	-8.6172	-8.6172	-8.6172	-8.6172	-8.6172	-8.6172	-8.6172	-8.6172	-8.6172	-8.6172	-8.6172	-8.6172	-8.6172	-8.6172	-8.6172	-8.6172	-8.6172	-8.6172	-8.6172	-8.6172	-8.6172
9.6500	-7.5674	-7.4680	-7.2291	-7.2486	-7.3885	-8.1867	-7.1265	-7.3790	-7.5582	-7.1337	-6.8469	-7.4598	-8.5045	-7.7075	-6.8990	-8.6172	-8.6172	-8.6172	-8.6172	-8.6172	-8.6172	-8.6172	-8.6172	-8.6172	-8.6172	-8.6172	-8.6172	-8.6172	-8.6172	-8.6172	-8.6172	-8.6172	-8.6172	-8.6172	-8.6172	-8.6172	-8.6172	-8.6172	-8.6172	-8.6172	-8.6172	-8.6172	-8.6172	-8.6172	-8.6172	-8.6172	-8.6172	-8.6172	-8.6172
9.6600	-7.5674	-7.4680	-7.2291	-7.2486	-7.3885	-8.1867	-7.1265	-7.3790	-7.5582	-7.1337	-6.8469	-7.4598	-8.5045	-7.7075	-6.8990	-8.6172	-8.6172	-8.6172	-8.6172	-8.6172	-8.6172	-8.6172	-8.6172	-8.6172	-8.6172	-8.6172	-8.6172	-8.6172	-8.6172	-8.6172	-8.6172	-8.6172	-8.6172	-8.6172	-8.6172	-8.6172	-8.6172	-8.6172	-8.6172	-8.6172	-8.6172	-8.6172	-8.6172	-8.6172	-8.6172	-8.6172	-8.6172	-8.6172	-8.6172
9.6700	-7.5674	-7.4680	-7.2291	-7.2486	-7.3885	-8.1867	-7.1265	-7.3790	-7.5582	-7.1337	-6.8469	-7.4598	-8.5045	-7.7075	-6.8990	-8.6172	-8.6172	-8.6172	-8.6172	-8.6172	-8.6172	-8.6172	-8.6172	-8.6172	-8.6172	-8.6172	-8.6172	-8.6172	-8.6172	-8.6172	-8.6172	-8.6172	-8.6172	-8.6172	-8.6172	-8.6172	-8.6172	-8.6172	-8.6172	-8.6172	-8.6172	-8.6172	-8.6172	-8.6172	-8.6172	-8.6172	-8.6172	-8.6172	-8.6172
9.6800	-7.5674	-7.4680	-7.2291	-7.2486	-7.3885	-8.1867	-7.1265	-7.3790	-7.5582	-7.1337	-6.8469	-7.4598	-8.5045	-7.7075	-6.8990	-8.6172	-8.6172	-8.6172	-8.6172	-8.6172	-8.6172	-8.6172	-8.6172	-8.6172	-8.6172	-8.6172	-8.6172	-8.6172	-8.6172	-8.6172	-8.6172	-8.6172	-8.6172	-8.6172	-8.6172	-8.6172	-8.6172	-8.6172	-8.6172	-8.6172	-8.6172	-8.6172	-8.6172	-8.6172	-8.6172	-8.6172	-8.6172	-8.6172	-8.6172
9.6900	-7.5674	-7.4680	-7.2291	-7.2486	-7.3885	-8.1867	-7.1265	-7.3790	-7.5582	-7.1337	-6.8469	-7.4598	-8.5045	-7.7075	-6.8990	-8.6172	-8.6172	-8.6172	-8.6172	-8.6172	-8.6172	-8.6172	-8.6172	-8.6172	-8.6172	-8.6172	-8.6172	-8.6172	-8.6172	-8.6172	-8.6172	-8.6172	-8.6172	-8.6172	-8.6172	-8.6172	-8.6172	-8.6172	-8.6172	-8.6172	-8.6172	-8.6172	-8.6172	-8.6172	-8.6172	-8.6172	-8.6172	-8.6172	-8.6172
9.7000	-7.5674	-7.4680	-7.2291	-7.2486	-7.3885	-8.1867	-7.1265	-7.3790	-7.5582	-7.1337	-6.8469	-7.4598	-8.5045	-7.7075	-6.8990	-8.6172	-8.6172	-8.6172	-8.6172	-8.6172	-8.6172	-8.6172	-8.6172	-8.6172	-8.6172	-8.6172	-8.6172	-8.6172	-8.6172	-8.6172	-8.6172	-8.6172	-8.6172	-8.6172	-8.6172	-8.6172	-8.6172	-8.6172	-8.6172	-8.6172	-8.6172	-8.6172	-8.6172	-8.6172	-8.6172	-8.6172	-8.6172	-8.6172	-8.6172
9.7100	-7.6705	-7.5698	-7.3275	-7.3473	-7.4891	-8.2986	-7.2235	-7.4795	-7.6612	-7.2307	-6.9400	-7.5615	-8.6209	-7.8127	-6.9928	-8.7351	-8.7351	-8.7351	-8.7351	-8.7351	-8.7351	-8.7351	-8.7351	-8.7351	-8.7351	-8.7351	-8.7351	-8.7351	-8.7351	-8.7351	-8.7351	-8.7351	-8.7351	-8.7351	-8.7351	-8.7351	-8.7351	-8.7351	-8.7351	-8.7351	-8.7351	-8.7351	-8.7351	-8.7351	-8.7351	-8.7351	-8.7351	-8.7351	-8.7351
9.7200	-7.6705	-7.5698	-7.3275	-7.3473	-7.4891	-8.2986	-7.2235	-7.4795	-7.6612	-7.2307	-6.9400	-7.5615	-8.6209	-7.8127	-6.9928	-8.7351	-8.7351	-8.7351	-8.7351	-8.7351	-8.7351	-8.7351	-8.7351	-8.7351	-8.7351	-8.7351	-8.7351	-8.7351	-8.7351	-8.7351	-8.7351	-8.7351	-8.7351	-8.7351	-8.7351	-8.7351	-8.7351	-8.7351	-8.7351	-8.7351	-8.7351	-8.7351	-8.7351	-8.7351	-8.7351	-8.7351	-8.7351	-8.7351	-8.7351
9.7300	-7.6705	-7.5698	-7.3275	-7.3473	-7.4891	-8.2986	-7.2235	-7.4795	-7.6612	-7.2307	-6.9400	-7.5615	-8.6209	-7.8127	-6.9928	-8.7351	-8.7351	-8.7351	-8.7351	-8.7351	-8.7351	-8.7351	-8.7351	-8.7351	-8.7351	-8.7351	-8.7351	-8.7351	-8.7351	-8.7351	-8.7351	-8.7351	-8.7351	-8.7351	-8.7351	-8.7351	-8.7351	-8.7351	-8.7351	-8.7351	-8.7351	-8.7351	-8.7351	-8.7351	-8.7351	-8.7351	-8.7351	-8.7351	-8.7351
9.7400	-7.6705	-7.5698	-7.3275	-7.3473	-7.4891	-8.2986	-7.2235	-7.4795	-7.6612	-7.2307	-6.9400	-7.5615	-8.6209	-7.8127	-6.9928	-8.7351	-8.7351	-8.7351	-8.7351	-8.7351	-8.7351	-8.7351	-8.7351	-8.7351	-8.7351	-8.7351	-8.7351	-8.7351	-8.7351	-8.7351	-8.7351	-8.7351	-8.7351	-8.7351	-8.7351	-8.7351	-8.7351	-8.7351	-8.7351	-8.7351	-8.7351	-8.7351	-8.7351	-8.7351	-8.7351	-8.7351	-8.7351	-8.7351	-8.7351
9.7500	-7.6705	-7.5698	-7.3275	-7.3473	-7.4891	-8.2986	-7.2235	-7.4795	-7.6612	-7.2307	-6.9400	-7.5615	-8.6209	-7.8127	-6.9928	-8.7351	-8.7351	-8.7351	-8.7351	-8.7351	-8.7351	-8.7351	-8.7351	-8.7351	-8.7351	-8.7351	-8.7351	-8.7351	-8.7351	-8.7351	-8.7351	-8.7351	-8.7351	-8.7351	-8.7351	-8.7351	-8.7351	-8.7351	-8.7351	-8.7351	-8.7351	-8.7351	-8.7351	-8.7351	-8.7351	-8.7351	-8.7351	-8.7351	-8.7351
9.7600	-7.6705	-7.5698	-7.3275	-7.3473	-7.4891	-8.2986	-7.2235	-7.4795	-7.6612	-7.2307	-6.9400	-7.5615	-8.6209	-7.8127	-6.9928	-8.7351	-8.7351	-8.7351	-8.7351	-8.7351	-8.7351	-8.7351	-8.7351	-8.7351	-8.7351	-8.7351	-8.7351	-8.7351	-8.7351	-8.7351	-8.7351	-8.7351	-8.7351	-8.7351	-8.7351	-8.7351	-8.7351	-8.7351	-8.7351	-8.7351	-8.7351	-8.7351	-8.7351	-8.7351	-8.7351	-8.7351	-8.7351	-8.7351	-8.7351
9.7700	-7.6705	-7.5698	-7.3275	-7.3473	-7.4891	-8.2986	-7.2235	-7.4795	-7.6612	-7.2307	-6.9400	-7.5615	-8.6209	-7.8127	-6.9928	-8.7351	-8.7351	-8.7351	-8.7351	-8.7351	-8.7351	-8.7351	-8.7351	-8.7351	-8.7351	-8.7351	-8.7351	-8.7351	-8.7351	-8.7351	-8.7351	-8.7351	-8.7351	-8.7351	-8.7351	-8.7351	-8.7351	-8.7351	-8.7351	-8.7351	-8.7351	-8.7351	-8.7351	-8.7351	-8.7351	-8.7351	-8.7351	-8.7351	-8.7351
9.7800	-7.6705	-7.5698	-7.3275	-7.3473	-7.4891	-8.2986	-7.2235	-7.4795	-7.6612	-7.2307	-6.9400	-7.5615	-8.6209	-7.8127	-6.9928	-8.7351	-8.7351	-8.7351	-8.7351	-8.7351	-8.7351	-8.7351	-8.7351	-8.7351	-8.7351	-8.7351	-8.7351	-8.7351	-8.7351	-8.7351	-8.7351	-8.7351	-8.7351	-8.7351	-8.7351	-8.7351	-8.7351	-8.7351	-8.7351	-8.7351	-8.7351	-8.7351	-8.7351	-8.7351	-8.7351	-8.7351	-8.7351	-8.7351	-8.7351
9.7900	-7.6705	-7.5698	-7.3275	-7.3473	-7.4891	-8.2986	-7.2235	-7.4795	-7.6612	-7.2307	-6.9400	-7.5615	-8.6209	-7.8127	-6.9928	-8.7351	-8.7351	-8.7351	-8.7351	-8.7351	-8.7351	-8.7351	-8.7351	-8.7351	-8.7351	-8.7351	-8.7351	-8.7351	-8.7351	-8.7351	-8.7351	-8.7351	-8.7351	-8.7351	-8.7351	-8.7351	-8.7351	-8.7351	-8.7351	-8.7351	-8.7351	-8.7351	-8.7351	-8.7351	-8.7351	-8.7351	-8.7351	-8.7351	-8.7351
9.8000	-7.6705	-7.5698	-7.3275	-7.3473	-7.4891	-8.2986	-7.2235	-7.4795	-7.6612	-7.2307	-6.9400	-7.5615	-8.6209	-7.8127	-6.9928	-8.7351	-8.7351	-8.7351	-8.7351	-8.7351	-8.7351	-8.7351	-8.7351	-8.7351	-8.7351	-8.7351	-8.7351	-8.7351	-8.7351	-8.7351	-8.7351	-8.7351	-8.7351	-8.7351	-8.7351	-8.7351	-8.7351	-8.7351	-8.7351	-8.7351	-8.7351	-8.7351	-8.7351	-8.7351	-8.7351	-8.7351	-8.7351	-8.7351	-8.7351
9.8100	-7.6705	-7.5698	-7.3275	-7.3473	-7.4891	-8.2986	-7.2235	-7.4795	-7.6612	-7.2307	-6.9400	-7.5615	-8.6209	-7.8127	-6.9928	-8.7351	-8.7351	-8.7351	-8.7351	-8.7351	-8.7351	-8.7351	-8.7351	-8.7351	-8.7351	-8.7351	-8.7351	-8.7351	-8.7351	-8.7351	-8.7351	-8.7351	-8.7351	-8.7351	-8.7351	-8.7351	-8.7351	-8.7351	-8.7351	-8.7351	-8.7351	-8.7351	-8.7351	-8.7351	-8.7351	-8.7351	-8.7351	-8.7351	-8.7351
9.8200	-7.6705	-7.5698	-7.3275	-7.3473	-7.4891	-8.2986	-7.2235	-7.4795	-7.6612	-7.2307	-6.9400	-7.5615	-8.6209	-7.8127	-6.9928	-8.7351	-8.7351	-8.7351	-8.7351	-8.7351	-8.7351	-8.7351	-8.7351	-8.7351	-8.7351	-8.7351	-8.7351	-8.7351	-8.7351	-8.7351	-8.7351	-8.7351	-8.7351	-8.7351	-8.7351	-8.7351	-8.7351	-8.7351	-8.7351	-8.7351	-8.7351	-8.7351	-8.7351	-8.7351	-8.7351	-8.7351	-8.7351	-8.7351	-8.7351
9.8300	-7.6705	-7.5698	-7.3275	-7.3473	-7.4891	-8.2986	-7.2235	-7.4795	-7.6612	-7.2307	-6.9400	-7.5615	-8.6209	-7.8127	-6.9928	-8.7351	-8.7351	-8.7351	-8.7351	-8.7351	-8.7351	-8.7351	-8.7351	-8.7351	-8.7351	-8.7351	-8.7351	-8.7351	-8.7351	-8.7351	-8.7351	-8.7351	-8.7351	-8.7351	-8.7351	-8.7351	-8.7351	-8.7351	-8.7351	-8.7351	-8.7351	-8.7351	-8.7351	-8.7351	-8.7351	-8.7351	-8.7351	-8.7351	-8.7351
9.8400	-7.6705	-7.5698	-7.3275	-7.3473	-7.4891	-8.2986	-7.2235	-7.4795	-7.6612	-7.2307	-6.9400	-7.5615	-8.6209	-7.8127	-6.9928	-8.7351	-8.7351	-8.7351	-8.7351	-8.7351	-8.7351	-8.7351	-8.7351	-8.7351	-8.7351	-8.7351	-8.7351	-8.7351	-8.7351	-8.7351	-8.7351	-8.7351	-8.7351	-8.7351	-8.7351	-8.7351	-8.7351	-8.7351	-8.7351	-8.7351	-8.7351	-8.7351	-8.7351	-8.7351	-8.7351	-8.7351	-8.7351	-8.7351	-8.7351
9.8500	-7.6705	-7.5698	-7.3275	-7.3473	-7.4891	-8.2986	-7.2235	-7.4795	-7.6612	-7.2307	-6.9400	-7.5615	-8.6209	-7.8127	-6.9928	-8.7351	-8.7351	-8.7351	-8.7351	-8.7351	-8.7351	-8.7351	-8.7351	-8.7351	-8.7351	-8.7351	-8.7351	-8.7351	-8.7351	-8.7351	-8.7351	-8.7351	-8.7351	-8.7351	-8.7351	-8.7351	-8.7351	-8.7351	-8.7351	-8.7351	-8.7351	-8.7351	-8.7351	-8.7351	-8.7351	-8.7351	-8.7351	-8.7351	-8.7351
[truncated: 5,014 more rows]
[truncated: 47 more columns]
