# Supplementary material for: Bayesian inference for biophysical neuron models enables stimulus optimization for retinal neuroprosthetics
Source: eLife. 2020 Oct 27;9:e54997. doi: 10.7554/eLife.54997 (PMC7673784; doi:10.7554/eLife.54997)
Supplement: Figure 10—source data 1. [file elife-54997-fig10-data1.zip › ON_Current2_ON_Release.csv]

Time/ms	ON cell1: Release/(ves/s)	ON cell2: Release/(ves/s)	ON cell3: Release/(ves/s)	ON cell4: Release/(ves/s)	ON cell5: Release/(ves/s)
0.0000	1.3594	1.6058	1.3560	1.9039	1.6769
0.0100	1.3585	1.6046	1.3552	1.9027	1.6759
0.0200	1.3576	1.6035	1.3545	1.9015	1.6750
0.0300	1.3568	1.6024	1.3537	1.9004	1.6740
0.0400	1.3559	1.6013	1.3530	1.8992	1.6730
0.0500	1.3550	1.6002	1.3523	1.8981	1.6721
0.0600	1.3541	1.5991	1.3515	1.8969	1.6711
0.0700	1.3533	1.5980	1.3508	1.8957	1.6702
0.0800	1.3524	1.5969	1.3501	1.8946	1.6692
0.0900	1.3515	1.5958	1.3493	1.8934	1.6682
0.1000	1.3507	1.5947	1.3486	1.8923	1.6673
0.1100	1.3498	1.5936	1.3478	1.8911	1.6663
0.1200	1.3488	1.5924	1.3470	1.8898	1.6652
0.1300	1.3479	1.5912	1.3462	1.8886	1.6642
0.1400	1.3469	1.5900	1.3454	1.8873	1.6631
0.1500	1.3459	1.5888	1.3446	1.8861	1.6621
0.1600	1.3450	1.5876	1.3438	1.8848	1.6610
0.1700	1.3440	1.5864	1.3430	1.8835	1.6599
0.1800	1.3431	1.5852	1.3422	1.8823	1.6589
0.1900	1.3421	1.5840	1.3414	1.8810	1.6578
0.2000	1.3412	1.5828	1.3406	1.8798	1.6568
0.2100	1.3402	1.5816	1.3398	1.8785	1.6557
0.2200	1.3393	1.5804	1.3390	1.8773	1.6547
0.2300	1.3384	1.5793	1.3382	1.8760	1.6536
0.2400	1.3374	1.5781	1.3374	1.8748	1.6526
0.2500	1.3365	1.5769	1.3366	1.8735	1.6515
0.2600	1.3356	1.5758	1.3358	1.8723	1.6505
0.2700	1.3347	1.5746	1.3350	1.8710	1.6495
0.2800	1.3338	1.5734	1.3342	1.8698	1.6484
0.2900	1.3328	1.5723	1.3334	1.8686	1.6474
0.3000	1.3319	1.5711	1.3326	1.8673	1.6463
0.3100	1.3310	1.5700	1.3318	1.8661	1.6453
0.3200	1.3300	1.5687	1.3310	1.8647	1.6442
0.3300	1.3290	1.5674	1.3301	1.8634	1.6430
0.3400	1.3280	1.5661	1.3293	1.8620	1.6419
0.3500	1.3270	1.5649	1.3284	1.8607	1.6408
0.3600	1.3260	1.5636	1.3275	1.8594	1.6396
0.3700	1.3250	1.5624	1.3267	1.8580	1.6385
0.3800	1.3240	1.5611	1.3258	1.8567	1.6374
0.3900	1.3230	1.5599	1.3250	1.8553	1.6363
0.4000	1.3220	1.5586	1.3241	1.8540	1.6351
0.4100	1.3210	1.5574	1.3233	1.8527	1.6340
0.4200	1.3201	1.5561	1.3224	1.8513	1.6329
0.4300	1.3191	1.5549	1.3216	1.8500	1.6318
0.4400	1.3181	1.5537	1.3207	1.8487	1.6307
0.4500	1.3172	1.5525	1.3199	1.8474	1.6296
0.4600	1.3162	1.5512	1.3191	1.8460	1.6284
0.4700	1.3153	1.5500	1.3182	1.8447	1.6273
0.4800	1.3143	1.5488	1.3174	1.8434	1.6262
0.4900	1.3134	1.5476	1.3166	1.8421	1.6251
0.5000	1.3124	1.5464	1.3157	1.8408	1.6240
0.5100	1.3115	1.5452	1.3149	1.8395	1.6229
0.5200	1.3104	1.5438	1.3140	1.8380	1.6217
0.5300	1.3094	1.5425	1.3131	1.8366	1.6205
0.5400	1.3083	1.5412	1.3122	1.8352	1.6193
0.5500	1.3073	1.5399	1.3113	1.8338	1.6181
0.5600	1.3063	1.5386	1.3104	1.8324	1.6169
0.5700	1.3052	1.5373	1.3095	1.8310	1.6157
0.5800	1.3042	1.5360	1.3086	1.8295	1.6145
0.5900	1.3032	1.5347	1.3077	1.8281	1.6134
0.6000	1.3022	1.5334	1.3068	1.8267	1.6122
0.6100	1.3012	1.5321	1.3059	1.8253	1.6110
0.6200	1.3002	1.5308	1.3050	1.8239	1.6098
0.6300	1.2992	1.5296	1.3042	1.8225	1.6086
0.6400	1.2982	1.5283	1.3033	1.8211	1.6075
0.6500	1.2972	1.5270	1.3024	1.8197	1.6063
0.6600	1.2962	1.5258	1.3015	1.8184	1.6051
0.6700	1.2952	1.5245	1.3006	1.8170	1.6040
0.6800	1.2942	1.5232	1.2998	1.8156	1.6028
0.6900	1.2932	1.5220	1.2989	1.8142	1.6016
0.7000	1.2923	1.5207	1.2980	1.8128	1.6005
0.7100	1.2913	1.5195	1.2972	1.8114	1.5993
0.7200	1.2902	1.5181	1.2962	1.8100	1.5981
0.7300	1.2892	1.5168	1.2953	1.8085	1.5968
0.7400	1.2881	1.5154	1.2943	1.8070	1.5956
0.7500	1.2870	1.5141	1.2934	1.8055	1.5943
0.7600	1.2860	1.5127	1.2925	1.8040	1.5931
0.7700	1.2849	1.5114	1.2915	1.8026	1.5918
0.7800	1.2839	1.5100	1.2906	1.8011	1.5906
0.7900	1.2828	1.5087	1.2897	1.7996	1.5894
0.8000	1.2818	1.5074	1.2888	1.7982	1.5881
0.8100	1.2808	1.5061	1.2878	1.7967	1.5869
0.8200	1.2797	1.5048	1.2869	1.7953	1.5857
0.8300	1.2787	1.5034	1.2860	1.7938	1.5844
0.8400	1.2777	1.5021	1.2851	1.7924	1.5832
0.8500	1.2767	1.5008	1.2842	1.7909	1.5820
0.8600	1.2757	1.4995	1.2833	1.7895	1.5808
0.8700	1.2747	1.4982	1.2824	1.7880	1.5796
0.8800	1.2737	1.4970	1.2815	1.7866	1.5784
0.8900	1.2727	1.4957	1.2806	1.7852	1.5771
0.9000	1.2717	1.4944	1.2797	1.7837	1.5759
0.9100	1.2707	1.4931	1.2787	1.7823	1.5747
0.9200	1.2694	1.4916	1.2777	1.7806	1.5733
0.9300	1.2683	1.4901	1.2767	1.7790	1.5719
0.9400	1.2670	1.4886	1.2756	1.7773	1.5705
0.9500	1.2659	1.4871	1.2746	1.7757	1.5691
0.9600	1.2646	1.4856	1.2735	1.7740	1.5677
0.9700	1.2635	1.4841	1.2725	1.7724	1.5664
0.9800	1.2623	1.4826	1.2714	1.7708	1.5650
0.9900	1.2611	1.4811	1.2704	1.7691	1.5636
1.0000	1.2599	1.4796	1.2694	1.7675	1.5622
1.0100	1.2588	1.4782	1.2683	1.7659	1.5608
1.0200	1.2576	1.4767	1.2673	1.7643	1.5595
1.0300	1.2565	1.4753	1.2663	1.7626	1.5581
1.0400	1.2553	1.4738	1.2653	1.7610	1.5567
1.0500	1.2542	1.4724	1.2642	1.7594	1.5554
1.0600	1.2530	1.4709	1.2632	1.7578	1.5540
1.0700	1.2519	1.4695	1.2622	1.7562	1.5527
1.0800	1.2508	1.4680	1.2612	1.7546	1.5513
1.0900	1.2497	1.4666	1.2602	1.7530	1.5500
1.1000	1.2485	1.4652	1.2592	1.7514	1.5486
1.1100	1.2474	1.4637	1.2582	1.7498	1.5472
1.1200	1.2460	1.4620	1.2570	1.7480	1.5457
1.1300	1.2447	1.4604	1.2558	1.7461	1.5441
1.1400	1.2433	1.4587	1.2546	1.7443	1.5425
1.1500	1.2419	1.4570	1.2535	1.7424	1.5410
1.1600	1.2405	1.4553	1.2523	1.7406	1.5394
1.1700	1.2392	1.4537	1.2511	1.7388	1.5379
1.1800	1.2378	1.4520	1.2500	1.7369	1.5363
1.1900	1.2365	1.4504	1.2488	1.7351	1.5348
1.2000	1.2352	1.4487	1.2476	1.7333	1.5332
1.2100	1.2339	1.4471	1.2465	1.7315	1.5317
1.2200	1.2325	1.4454	1.2453	1.7297	1.5301
1.2300	1.2312	1.4438	1.2442	1.7278	1.5286
1.2400	1.2299	1.4422	1.2430	1.7260	1.5271
1.2500	1.2286	1.4405	1.2419	1.7242	1.5255
1.2600	1.2273	1.4389	1.2408	1.7224	1.5240
1.2700	1.2260	1.4373	1.2396	1.7207	1.5225
1.2800	1.2247	1.4357	1.2385	1.7189	1.5210
1.2900	1.2235	1.4341	1.2373	1.7171	1.5195
1.3000	1.2222	1.4325	1.2362	1.7153	1.5180
1.3100	1.2209	1.4309	1.2351	1.7135	1.5164
1.3200	1.2194	1.4290	1.2338	1.7115	1.5147
1.3300	1.2179	1.4272	1.2325	1.7095	1.5130
1.3400	1.2163	1.4253	1.2312	1.7074	1.5113
1.3500	1.2149	1.4235	1.2299	1.7054	1.5096
1.3600	1.2133	1.4217	1.2286	1.7034	1.5078
1.3700	1.2119	1.4198	1.2273	1.7014	1.5061
1.3800	1.2104	1.4180	1.2261	1.6994	1.5044
1.3900	1.2089	1.4162	1.2248	1.6974	1.5027
1.4000	1.2074	1.4144	1.2235	1.6954	1.5010
1.4100	1.2060	1.4126	1.2223	1.6934	1.4993
1.4200	1.2045	1.4108	1.2210	1.6914	1.4977
1.4300	1.2031	1.4090	1.2197	1.6895	1.4960
1.4400	1.2016	1.4072	1.2185	1.6875	1.4943
1.4500	1.2002	1.4054	1.2172	1.6855	1.4926
1.4600	1.1988	1.4036	1.2160	1.6835	1.4909
1.4700	1.1974	1.4019	1.2147	1.6816	1.4893
1.4800	1.1959	1.4001	1.2135	1.6796	1.4876
1.4900	1.1945	1.3984	1.2122	1.6777	1.4860
1.5000	1.1931	1.3966	1.2110	1.6757	1.4843
1.5100	1.1917	1.3948	1.2097	1.6738	1.4826
1.5200	1.1900	1.3928	1.2083	1.6715	1.4807
1.5300	1.1884	1.3908	1.2069	1.6694	1.4789
1.5400	1.1867	1.3887	1.2055	1.6671	1.4770
1.5500	1.1851	1.3867	1.2041	1.6650	1.4751
1.5600	1.1834	1.3847	1.2026	1.6628	1.4732
1.5700	1.1818	1.3827	1.2012	1.6606	1.4714
1.5800	1.1802	1.3807	1.1998	1.6584	1.4695
1.5900	1.1786	1.3787	1.1984	1.6562	1.4677
1.6000	1.1770	1.3767	1.1970	1.6540	1.4658
1.6100	1.1754	1.3748	1.1956	1.6519	1.4639
1.6200	1.1738	1.3728	1.1942	1.6497	1.4621
1.6300	1.1722	1.3708	1.1928	1.6475	1.4603
1.6400	1.1706	1.3689	1.1915	1.6454	1.4584
1.6500	1.1691	1.3669	1.1901	1.6432	1.4566
1.6600	1.1675	1.3650	1.1887	1.6411	1.4548
1.6700	1.1660	1.3631	1.1873	1.6390	1.4530
1.6800	1.1644	1.3611	1.1860	1.6368	1.4511
1.6900	1.1629	1.3592	1.1846	1.6347	1.4493
1.7000	1.1614	1.3573	1.1832	1.6326	1.4475
1.7100	1.1598	1.3554	1.1819	1.6304	1.4457
1.7200	1.1579	1.3531	1.1803	1.6280	1.4436
1.7300	1.1562	1.3509	1.1787	1.6256	1.4416
1.7400	1.1543	1.3487	1.1771	1.6232	1.4395
1.7500	1.1525	1.3465	1.1756	1.6208	1.4374
1.7600	1.1507	1.3442	1.1740	1.6184	1.4353
1.7700	1.1489	1.3421	1.1725	1.6160	1.4333
1.7800	1.1471	1.3399	1.1709	1.6136	1.4312
1.7900	1.1453	1.3377	1.1693	1.6112	1.4292
1.8000	1.1436	1.3355	1.1678	1.6088	1.4271
1.8100	1.1418	1.3333	1.1663	1.6064	1.4251
1.8200	1.1400	1.3312	1.1647	1.6041	1.4231
1.8300	1.1383	1.3290	1.1632	1.6017	1.4210
1.8400	1.1366	1.3269	1.1617	1.5993	1.4190
1.8500	1.1349	1.3247	1.1601	1.5970	1.4170
1.8600	1.1331	1.3226	1.1586	1.5946	1.4150
1.8700	1.1314	1.3205	1.1571	1.5923	1.4130
1.8800	1.1297	1.3184	1.1556	1.5900	1.4110
1.8900	1.1281	1.3163	1.1541	1.5876	1.4090
1.9000	1.1264	1.3142	1.1526	1.5853	1.4070
1.9100	1.1247	1.3120	1.1511	1.5829	1.4050
1.9200	1.1227	1.3096	1.1494	1.5803	1.4027
1.9300	1.1208	1.3073	1.1477	1.5778	1.4005
1.9400	1.1188	1.3049	1.1460	1.5751	1.3982
1.9500	1.1169	1.3025	1.1443	1.5725	1.3960
1.9600	1.1149	1.3001	1.1426	1.5699	1.3938
1.9700	1.1130	1.2978	1.1409	1.5673	1.3915
1.9800	1.1111	1.2954	1.1392	1.5648	1.3893
1.9900	1.1092	1.2931	1.1376	1.5622	1.3871
2.0000	1.1073	1.2907	1.1359	1.5596	1.3849
2.0100	1.1054	1.2884	1.1342	1.5571	1.3827
2.0200	1.1035	1.2861	1.1326	1.5545	1.3805
2.0300	1.1017	1.2838	1.1309	1.5520	1.3783
2.0400	1.0998	1.2815	1.1293	1.5494	1.3761
2.0500	1.0980	1.2792	1.1276	1.5469	1.3739
2.0600	1.0962	1.2769	1.1260	1.5443	1.3718
2.0700	1.0943	1.2747	1.1244	1.5418	1.3696
2.0800	1.0925	1.2724	1.1227	1.5393	1.3674
2.0900	1.0907	1.2702	1.1211	1.5368	1.3653
2.1000	1.0889	1.2679	1.1195	1.5343	1.3631
2.1100	1.0871	1.2657	1.1179	1.5318	1.3610
2.1200	1.0850	1.2631	1.1161	1.5290	1.3586
2.1300	1.0830	1.2606	1.1143	1.5263	1.3562
2.1400	1.0809	1.2581	1.1125	1.5235	1.3538
2.1500	1.0789	1.2556	1.1107	1.5207	1.3515
2.1600	1.0769	1.2531	1.1089	1.5180	1.3491
2.1700	1.0749	1.2507	1.1071	1.5152	1.3467
2.1800	1.0729	1.2482	1.1053	1.5125	1.3444
2.1900	1.0709	1.2457	1.1036	1.5098	1.3420
2.2000	1.0689	1.2433	1.1018	1.5070	1.3397
2.2100	1.0670	1.2409	1.1001	1.5043	1.3374
2.2200	1.0650	1.2384	1.0983	1.5016	1.3350
2.2300	1.0630	1.2360	1.0966	1.4989	1.3327
2.2400	1.0611	1.2336	1.0948	1.4962	1.3304
2.2500	1.0592	1.2312	1.0931	1.4936	1.3281
2.2600	1.0573	1.2288	1.0914	1.4909	1.3258
2.2700	1.0554	1.2265	1.0896	1.4882	1.3235
2.2800	1.0535	1.2241	1.0879	1.4856	1.3212
2.2900	1.0516	1.2217	1.0862	1.4829	1.3189
2.3000	1.0497	1.2194	1.0845	1.4803	1.3167
2.3100	1.0478	1.2170	1.0828	1.4776	1.3144
2.3200	1.0456	1.2143	1.0809	1.4747	1.3118
2.3300	1.0435	1.2117	1.0790	1.4718	1.3093
2.3400	1.0413	1.2091	1.0771	1.4688	1.3068
2.3500	1.0391	1.2064	1.0752	1.4659	1.3043
2.3600	1.0370	1.2038	1.0733	1.4630	1.3018
2.3700	1.0349	1.2012	1.0714	1.4601	1.2993
2.3800	1.0327	1.1986	1.0695	1.4572	1.2968
2.3900	1.0306	1.1960	1.0676	1.4543	1.2943
2.4000	1.0285	1.1934	1.0658	1.4514	1.2918
2.4100	1.0265	1.1909	1.0639	1.4486	1.2893
2.4200	1.0244	1.1883	1.0620	1.4457	1.2869
2.4300	1.0224	1.1858	1.0602	1.4428	1.2844
2.4400	1.0203	1.1832	1.0584	1.4400	1.2820
2.4500	1.0183	1.1807	1.0565	1.4372	1.2795
2.4600	1.0162	1.1782	1.0547	1.4343	1.2771
2.4700	1.0142	1.1757	1.0529	1.4315	1.2747
2.4800	1.0122	1.1732	1.0511	1.4287	1.2723
2.4900	1.0102	1.1707	1.0492	1.4259	1.2699
2.5000	1.0083	1.1682	1.0474	1.4231	1.2675
2.5100	1.0063	1.1657	1.0456	1.4203	1.2650
2.5200	1.0040	1.1630	1.0436	1.4172	1.2624
2.5300	1.0018	1.1603	1.0416	1.4142	1.2598
2.5400	0.9995	1.1575	1.0396	1.4112	1.2571
2.5500	0.9973	1.1548	1.0377	1.4081	1.2545
2.5600	0.9951	1.1520	1.0357	1.4051	1.2519
2.5700	0.9929	1.1493	1.0337	1.4021	1.2493
2.5800	0.9907	1.1466	1.0317	1.3991	1.2467
2.5900	0.9886	1.1440	1.0298	1.3961	1.2441
2.6000	0.9864	1.1413	1.0278	1.3931	1.2415
2.6100	0.9843	1.1386	1.0259	1.3901	1.2390
2.6200	0.9821	1.1360	1.0239	1.3871	1.2364
2.6300	0.9800	1.1333	1.0220	1.3842	1.2338
2.6400	0.9779	1.1307	1.0201	1.3812	1.2313
2.6500	0.9758	1.1281	1.0182	1.3783	1.2288
2.6600	0.9737	1.1255	1.0163	1.3753	1.2262
2.6700	0.9716	1.1229	1.0144	1.3724	1.2237
2.6800	0.9696	1.1204	1.0125	1.3695	1.2212
2.6900	0.9675	1.1178	1.0106	1.3666	1.2187
2.7000	0.9655	1.1152	1.0087	1.3637	1.2162
2.7100	0.9634	1.1127	1.0068	1.3608	1.2137
2.7200	0.9611	1.1098	1.0047	1.3576	1.2109
2.7300	0.9589	1.1071	1.0027	1.3545	1.2083
2.7400	0.9566	1.1042	1.0006	1.3514	1.2055
2.7500	0.9544	1.1015	0.9986	1.3483	1.2028
2.7600	0.9521	1.0987	0.9965	1.3452	1.2001
2.7700	0.9499	1.0960	0.9945	1.3421	1.1975
2.7800	0.9477	1.0932	0.9925	1.3390	1.1948
2.7900	0.9455	1.0905	0.9905	1.3359	1.1921
2.8000	0.9433	1.0878	0.9885	1.3328	1.1895
2.8100	0.9411	1.0851	0.9865	1.3298	1.1868
2.8200	0.9390	1.0824	0.9845	1.3267	1.1842
2.8300	0.9368	1.0797	0.9825	1.3237	1.1816
2.8400	0.9347	1.0770	0.9805	1.3207	1.1789
2.8500	0.9326	1.0744	0.9786	1.3176	1.1763
2.8600	0.9305	1.0717	0.9766	1.3146	1.1737
2.8700	0.9284	1.0691	0.9747	1.3116	1.1711
2.8800	0.9263	1.0665	0.9727	1.3087	1.1686
2.8900	0.9242	1.0639	0.9708	1.3057	1.1660
2.9000	0.9222	1.0613	0.9688	1.3027	1.1634
2.9100	0.9201	1.0587	0.9669	1.2997	1.1608
2.9200	0.9177	1.0558	0.9648	1.2965	1.1580
2.9300	0.9155	1.0530	0.9627	1.2933	1.1553
2.9400	0.9132	1.0502	0.9606	1.2901	1.1525
2.9500	0.9109	1.0474	0.9585	1.2869	1.1497
2.9600	0.9086	1.0445	0.9564	1.2837	1.1470
2.9700	0.9064	1.0418	0.9543	1.2806	1.1442
2.9800	0.9041	1.0390	0.9523	1.2774	1.1415
2.9900	0.9019	1.0362	0.9502	1.2743	1.1388
3.0000	0.8997	1.0335	0.9482	1.2711	1.1361
3.0100	0.8975	1.0307	0.9461	1.2680	1.1334
3.0200	0.8953	1.0280	0.9441	1.2649	1.1307
3.0300	0.8932	1.0253	0.9421	1.2618	1.1280
3.0400	0.8910	1.0226	0.9400	1.2587	1.1253
3.0500	0.8889	1.0199	0.9380	1.2556	1.1226
3.0600	0.8867	1.0173	0.9360	1.2525	1.1200
3.0700	0.8846	1.0146	0.9340	1.2495	1.1173
3.0800	0.8825	1.0120	0.9321	1.2464	1.1147
3.0900	0.8804	1.0093	0.9301	1.2434	1.1121
3.1000	0.8783	1.0067	0.9281	1.2404	1.1094
3.1100	0.8762	1.0041	0.9261	1.2373	1.1068
3.1200	0.8739	1.0012	0.9240	1.2341	1.1040
3.1300	0.8716	0.9984	0.9219	1.2309	1.1012
3.1400	0.8693	0.9955	0.9197	1.2276	1.0984
3.1500	0.8671	0.9927	0.9176	1.2244	1.0956
3.1600	0.8648	0.9899	0.9155	1.2212	1.0928
3.1700	0.8625	0.9871	0.9134	1.2180	1.0900
3.1800	0.8603	0.9843	0.9113	1.2148	1.0873
3.1900	0.8581	0.9816	0.9093	1.2116	1.0845
3.2000	0.8559	0.9788	0.9072	1.2085	1.0818
3.2100	0.8537	0.9761	0.9051	1.2053	1.0791
3.2200	0.8515	0.9734	0.9031	1.2022	1.0763
3.2300	0.8493	0.9707	0.9010	1.1991	1.0736
3.2400	0.8472	0.9680	0.8990	1.1960	1.0709
3.2500	0.8451	0.9653	0.8970	1.1929	1.0683
3.2600	0.8429	0.9626	0.8949	1.1898	1.0656
3.2700	0.8408	0.9600	0.8929	1.1867	1.0629
3.2800	0.8387	0.9573	0.8909	1.1836	1.0603
3.2900	0.8366	0.9547	0.8889	1.1806	1.0576
3.3000	0.8346	0.9521	0.8869	1.1775	1.0550
3.3100	0.8325	0.9495	0.8849	1.1745	1.0523
3.3200	0.8302	0.9466	0.8828	1.1712	1.0495
3.3300	0.8279	0.9438	0.8807	1.1680	1.0467
3.3400	0.8257	0.9410	0.8785	1.1648	1.0439
3.3500	0.8234	0.9382	0.8764	1.1616	1.0411
3.3600	0.8212	0.9354	0.8743	1.1584	1.0383
3.3700	0.8190	0.9327	0.8722	1.1552	1.0356
3.3800	0.8168	0.9299	0.8701	1.1520	1.0328
3.3900	0.8146	0.9272	0.8681	1.1489	1.0301
3.4000	0.8124	0.9245	0.8660	1.1457	1.0273
3.4100	0.8103	0.9218	0.8639	1.1426	1.0246
3.4200	0.8081	0.9191	0.8619	1.1395	1.0219
3.4300	0.8060	0.9164	0.8598	1.1364	1.0192
3.4400	0.8039	0.9137	0.8578	1.1333	1.0165
3.4500	0.8018	0.9111	0.8558	1.1302	1.0138
3.4600	0.7997	0.9085	0.8538	1.1271	1.0112
3.4700	0.7976	0.9059	0.8517	1.1240	1.0085
3.4800	0.7956	0.9032	0.8497	1.1210	1.0059
3.4900	0.7935	0.9007	0.8478	1.1180	1.0032
3.5000	0.7915	0.8981	0.8458	1.1149	1.0006
3.5100	0.7894	0.8955	0.8438	1.1119	0.9980
3.5200	0.7872	0.8927	0.8416	1.1087	0.9951
3.5300	0.7850	0.8900	0.8395	1.1055	0.9924
3.5400	0.7827	0.8872	0.8374	1.1023	0.9896
3.5500	0.7806	0.8845	0.8353	1.0991	0.9868
3.5600	0.7784	0.8817	0.8332	1.0959	0.9840
3.5700	0.7762	0.8790	0.8311	1.0928	0.9813
3.5800	0.7741	0.8763	0.8291	1.0896	0.9785
3.5900	0.7719	0.8736	0.8270	1.0865	0.9758
3.6000	0.7698	0.8710	0.8249	1.0834	0.9731
3.6100	0.7677	0.8683	0.8229	1.0803	0.9704
3.6200	0.7656	0.8657	0.8209	1.0772	0.9677
3.6300	0.7635	0.8631	0.8188	1.0741	0.9650
3.6400	0.7614	0.8605	0.8168	1.0710	0.9624
3.6500	0.7594	0.8579	0.8148	1.0680	0.9597
3.6600	0.7573	0.8553	0.8128	1.0649	0.9571
3.6700	0.7553	0.8527	0.8108	1.0619	0.9544
3.6800	0.7533	0.8502	0.8088	1.0589	0.9518
3.6900	0.7513	0.8477	0.8069	1.0559	0.9492
3.7000	0.7493	0.8451	0.8049	1.0529	0.9466
3.7100	0.7473	0.8426	0.8029	1.0499	0.9440
3.7200	0.7451	0.8399	0.8008	1.0467	0.9412
3.7300	0.7430	0.8372	0.7988	1.0436	0.9385
3.7400	0.7408	0.8345	0.7967	1.0404	0.9357
3.7500	0.7387	0.8319	0.7946	1.0373	0.9330
3.7600	0.7366	0.8292	0.7925	1.0342	0.9303
3.7700	0.7345	0.8266	0.7905	1.0311	0.9276
3.7800	0.7324	0.8239	0.7884	1.0280	0.9249
3.7900	0.7303	0.8213	0.7864	1.0249	0.9223
3.8000	0.7282	0.8188	0.7844	1.0219	0.9196
3.8100	0.7262	0.8162	0.7824	1.0188	0.9169
3.8200	0.7242	0.8136	0.7804	1.0158	0.9143
3.8300	0.7222	0.8111	0.7784	1.0128	0.9117
3.8400	0.7201	0.8085	0.7764	1.0098	0.9090
3.8500	0.7182	0.8060	0.7744	1.0068	0.9064
3.8600	0.7162	0.8035	0.7725	1.0038	0.9039
3.8700	0.7142	0.8010	0.7705	1.0008	0.9013
3.8800	0.7123	0.7986	0.7686	0.9979	0.8987
3.8900	0.7103	0.7961	0.7666	0.9949	0.8961
3.9000	0.7084	0.7936	0.7647	0.9920	0.8936
3.9100	0.7065	0.7912	0.7628	0.9891	0.8910
3.9200	0.7043	0.7886	0.7607	0.9860	0.8883
3.9300	0.7023	0.7860	0.7587	0.9829	0.8857
3.9400	0.7002	0.7834	0.7567	0.9799	0.8830
3.9500	0.6982	0.7808	0.7546	0.9768	0.8804
3.9600	0.6961	0.7783	0.7526	0.9738	0.8777
3.9700	0.6941	0.7757	0.7506	0.9708	0.8751
3.9800	0.6921	0.7732	0.7486	0.9678	0.8725
3.9900	0.6901	0.7707	0.7467	0.9648	0.8699
4.0000	0.6881	0.7682	0.7447	0.9618	0.8673
4.0100	0.6862	0.7657	0.7427	0.9589	0.8647
4.0200	0.6842	0.7633	0.7408	0.9559	0.8621
4.0300	0.6823	0.7608	0.7388	0.9530	0.8596
4.0400	0.6804	0.7584	0.7369	0.9501	0.8570
4.0500	0.6785	0.7560	0.7350	0.9472	0.8545
4.0600	0.6766	0.7535	0.7331	0.9443	0.8520
4.0700	0.6747	0.7512	0.7311	0.9414	0.8494
4.0800	0.6728	0.7488	0.7292	0.9385	0.8469
4.0900	0.6710	0.7464	0.7274	0.9357	0.8445
4.1000	0.6691	0.7441	0.7255	0.9329	0.8420
4.1100	0.6673	0.7417	0.7236	0.9300	0.8395
4.1200	0.6652	0.7392	0.7216	0.9270	0.8369
4.1300	0.6633	0.7367	0.7196	0.9241	0.8343
4.1400	0.6613	0.7343	0.7177	0.9211	0.8317
4.1500	0.6594	0.7318	0.7157	0.9182	0.8292
4.1600	0.6574	0.7294	0.7138	0.9152	0.8266
4.1700	0.6555	0.7269	0.7118	0.9123	0.8240
4.1800	0.6536	0.7245	0.7099	0.9094	0.8215
4.1900	0.6517	0.7221	0.7080	0.9065	0.8190
4.2000	0.6498	0.7197	0.7061	0.9037	0.8165
4.2100	0.6479	0.7174	0.7042	0.9008	0.8140
4.2200	0.6461	0.7150	0.7023	0.8980	0.8115
4.2300	0.6442	0.7127	0.7004	0.8951	0.8090
4.2400	0.6424	0.7104	0.6985	0.8923	0.8066
4.2500	0.6406	0.7081	0.6967	0.8895	0.8041
4.2600	0.6388	0.7058	0.6948	0.8867	0.8017
4.2700	0.6370	0.7035	0.6930	0.8840	0.7993
4.2800	0.6352	0.7012	0.6912	0.8812	0.7969
4.2900	0.6334	0.6990	0.6893	0.8785	0.7945
4.3000	0.6317	0.6967	0.6875	0.8757	0.7921
4.3100	0.6299	0.6945	0.6857	0.8730	0.7897
4.3200	0.6280	0.6921	0.6838	0.8701	0.7872
4.3300	0.6261	0.6898	0.6819	0.8673	0.7847
4.3400	0.6243	0.6874	0.6800	0.8644	0.7822
4.3500	0.6224	0.6851	0.6781	0.8616	0.7797
4.3600	0.6206	0.6827	0.6762	0.8588	0.7773
4.3700	0.6188	0.6804	0.6744	0.8560	0.7748
4.3800	0.6169	0.6781	0.6725	0.8532	0.7724
4.3900	0.6151	0.6759	0.6707	0.8505	0.7700
4.4000	0.6133	0.6736	0.6689	0.8477	0.7676
4.4100	0.6116	0.6714	0.6670	0.8450	0.7652
4.4200	0.6098	0.6691	0.6652	0.8423	0.7628
4.4300	0.6081	0.6669	0.6634	0.8396	0.7604
4.4400	0.6063	0.6647	0.6616	0.8369	0.7581
4.4500	0.6046	0.6625	0.6598	0.8342	0.7557
4.4600	0.6029	0.6603	0.6580	0.8315	0.7534
4.4700	0.6012	0.6582	0.6563	0.8289	0.7511
4.4800	0.5995	0.6560	0.6545	0.8262	0.7488
4.4900	0.5978	0.6539	0.6528	0.8236	0.7465
4.5000	0.5962	0.6518	0.6510	0.8210	0.7442
4.5100	0.5945	0.6496	0.6493	0.8184	0.7419
4.5200	0.5927	0.6474	0.6474	0.8156	0.7395
4.5300	0.5910	0.6452	0.6456	0.8129	0.7371
4.5400	0.5892	0.6429	0.6438	0.8102	0.7347
4.5500	0.5875	0.6407	0.6420	0.8075	0.7324
4.5600	0.5857	0.6386	0.6402	0.8049	0.7300
4.5700	0.5840	0.6364	0.6384	0.8022	0.7277
4.5800	0.5823	0.6342	0.6367	0.7995	0.7254
4.5900	0.5806	0.6321	0.6349	0.7969	0.7231
4.6000	0.5789	0.6299	0.6331	0.7943	0.7208
4.6100	0.5773	0.6278	0.6314	0.7917	0.7185
4.6200	0.5756	0.6257	0.6297	0.7891	0.7162
4.6300	0.5740	0.6236	0.6279	0.7865	0.7140
4.6400	0.5723	0.6216	0.6262	0.7840	0.7117
4.6500	0.5707	0.6195	0.6245	0.7814	0.7095
4.6600	0.5691	0.6174	0.6228	0.7789	0.7073
4.6700	0.5675	0.6154	0.6211	0.7763	0.7051
4.6800	0.5659	0.6134	0.6194	0.7738	0.7029
4.6900	0.5643	0.6114	0.6178	0.7713	0.7007
4.7000	0.5628	0.6094	0.6161	0.7688	0.6985
4.7100	0.5612	0.6074	0.6144	0.7663	0.6963
4.7200	0.5595	0.6052	0.6127	0.7637	0.6940
4.7300	0.5579	0.6032	0.6110	0.7612	0.6918
4.7400	0.5562	0.6011	0.6092	0.7586	0.6895
4.7500	0.5546	0.5990	0.6075	0.7561	0.6873
4.7600	0.5530	0.5970	0.6058	0.7535	0.6851
4.7700	0.5514	0.5949	0.6041	0.7510	0.6829
4.7800	0.5498	0.5929	0.6024	0.7485	0.6807
4.7900	0.5482	0.5909	0.6008	0.7460	0.6785
4.8000	0.5466	0.5889	0.5991	0.7435	0.6763
4.8100	0.5451	0.5869	0.5975	0.7411	0.6741
4.8200	0.5435	0.5849	0.5958	0.7386	0.6720
4.8300	0.5420	0.5830	0.5942	0.7362	0.6698
4.8400	0.5404	0.5810	0.5925	0.7337	0.6677
4.8500	0.5389	0.5791	0.5909	0.7313	0.6656
4.8600	0.5374	0.5772	0.5893	0.7289	0.6635
4.8700	0.5359	0.5753	0.5877	0.7265	0.6614
4.8800	0.5344	0.5734	0.5861	0.7241	0.6593
4.8900	0.5330	0.5715	0.5845	0.7218	0.6572
4.9000	0.5315	0.5696	0.5829	0.7194	0.6551
4.9100	0.5300	0.5677	0.5813	0.7171	0.6531
4.9200	0.5285	0.5658	0.5797	0.7146	0.6509
4.9300	0.5269	0.5638	0.5781	0.7122	0.6488
4.9400	0.5254	0.5619	0.5764	0.7098	0.6467
4.9500	0.5239	0.5600	0.5748	0.7074	0.6446
4.9600	0.5224	0.5580	0.5732	0.7050	0.6425
4.9700	0.5209	0.5561	0.5716	0.7026	0.6404
4.9800	0.5194	0.5542	0.5700	0.7003	0.6383
4.9900	0.5179	0.5524	0.5684	0.6979	0.6362
5.0000	0.5164	0.5505	0.5668	0.6956	0.6342
5.0100	0.5150	0.5486	0.5653	0.6933	0.6322
5.0200	0.5135	0.5468	0.5637	0.6909	0.6301
5.0300	0.5121	0.5450	0.5622	0.6886	0.6281
5.0400	0.5107	0.5432	0.5606	0.6864	0.6261
5.0500	0.5092	0.5414	0.5591	0.6841	0.6241
5.0600	0.5078	0.5396	0.5576	0.6818	0.6221
5.0700	0.5065	0.5378	0.5560	0.6796	0.6201
5.0800	0.5051	0.5360	0.5545	0.6773	0.6182
5.0900	0.5037	0.5343	0.5530	0.6751	0.6162
5.1000	0.5023	0.5325	0.5515	0.6729	0.6143
5.1100	0.5010	0.5308	0.5500	0.6707	0.6123
5.1200	0.4995	0.5289	0.5485	0.6684	0.6103
5.1300	0.4981	0.5271	0.5469	0.6661	0.6083
5.1400	0.4967	0.5253	0.5454	0.6638	0.6063
5.1500	0.4953	0.5235	0.5439	0.6616	0.6043
5.1600	0.4938	0.5217	0.5424	0.6594	0.6023
5.1700	0.4925	0.5200	0.5408	0.6571	0.6004
5.1800	0.4911	0.5182	0.5393	0.6549	0.5984
5.1900	0.4897	0.5165	0.5379	0.6527	0.5965
5.2000	0.4883	0.5147	0.5364	0.6505	0.5946
5.2100	0.4870	0.5130	0.5349	0.6483	0.5926
5.2200	0.4857	0.5113	0.5334	0.6462	0.5907
5.2300	0.4843	0.5096	0.5320	0.6440	0.5888
5.2400	0.4830	0.5079	0.5305	0.6419	0.5869
5.2500	0.4817	0.5063	0.5291	0.6397	0.5851
5.2600	0.4804	0.5046	0.5276	0.6376	0.5832
5.2700	0.4791	0.5029	0.5262	0.6355	0.5813
5.2800	0.4778	0.5013	0.5248	0.6334	0.5795
5.2900	0.4765	0.4997	0.5234	0.6313	0.5777
5.3000	0.4753	0.4980	0.5220	0.6292	0.5758
5.3100	0.4740	0.4964	0.5206	0.6272	0.5740
5.3200	0.4727	0.4947	0.5191	0.6250	0.5721
5.3300	0.4714	0.4931	0.5177	0.6229	0.5702
5.3400	0.4700	0.4914	0.5162	0.6208	0.5684
5.3500	0.4687	0.4897	0.5148	0.6187	0.5665
5.3600	0.4674	0.4881	0.5133	0.6166	0.5647
5.3700	0.4661	0.4864	0.5119	0.6145	0.5628
5.3800	0.4649	0.4848	0.5105	0.6124	0.5610
5.3900	0.4636	0.4832	0.5091	0.6104	0.5592
5.4000	0.4623	0.4816	0.5077	0.6083	0.5574
5.4100	0.4611	0.4800	0.5063	0.6063	0.5556
5.4200	0.4598	0.4784	0.5050	0.6043	0.5538
5.4300	0.4586	0.4768	0.5036	0.6022	0.5521
5.4400	0.4574	0.4753	0.5022	0.6002	0.5503
5.4500	0.4562	0.4737	0.5009	0.5982	0.5485
5.4600	0.4550	0.4722	0.4995	0.5963	0.5468
5.4700	0.4538	0.4707	0.4982	0.5943	0.5451
5.4800	0.4526	0.4691	0.4969	0.5923	0.5433
5.4900	0.4514	0.4676	0.4955	0.5904	0.5416
5.5000	0.4502	0.4661	0.4942	0.5885	0.5399
5.5100	0.4491	0.4646	0.4929	0.5865	0.5382
5.5200	0.4478	0.4631	0.4915	0.5845	0.5364
5.5300	0.4466	0.4615	0.4902	0.5826	0.5347
5.5400	0.4454	0.4600	0.4888	0.5806	0.5330
5.5500	0.4442	0.4585	0.4875	0.5786	0.5312
5.5600	0.4430	0.4569	0.4862	0.5767	0.5295
5.5700	0.4418	0.4554	0.4849	0.5747	0.5278
5.5800	0.4406	0.4539	0.4835	0.5728	0.5261
5.5900	0.4395	0.4524	0.4822	0.5709	0.5244
5.6000	0.4383	0.4510	0.4809	0.5690	0.5227
5.6100	0.4372	0.4495	0.4796	0.5671	0.5211
5.6200	0.4360	0.4480	0.4783	0.5652	0.5194
5.6300	0.4349	0.4466	0.4771	0.5633	0.5177
5.6400	0.4338	0.4452	0.4758	0.5615	0.5161
5.6500	0.4326	0.4437	0.4745	0.5596	0.5145
5.6600	0.4315	0.4423	0.4733	0.5578	0.5128
5.6700	0.4304	0.4409	0.4720	0.5560	0.5112
5.6800	0.4293	0.4395	0.4708	0.5541	0.5096
5.6900	0.4283	0.4381	0.4695	0.5523	0.5080
5.7000	0.4272	0.4367	0.4683	0.5505	0.5064
5.7100	0.4261	0.4354	0.4671	0.5487	0.5049
5.7200	0.4250	0.4339	0.4658	0.5469	0.5032
5.7300	0.4239	0.4325	0.4646	0.5450	0.5016
5.7400	0.4227	0.4311	0.4633	0.5432	0.5000
5.7500	0.4216	0.4297	0.4620	0.5414	0.4984
5.7600	0.4205	0.4283	0.4608	0.5396	0.4968
5.7700	0.4194	0.4269	0.4596	0.5378	0.4952
5.7800	0.4184	0.4255	0.4583	0.5360	0.4936
5.7900	0.4173	0.4242	0.4571	0.5342	0.4920
5.8000	0.4162	0.4228	0.4559	0.5325	0.4905
5.8100	0.4152	0.4214	0.4547	0.5307	0.4889
5.8200	0.4141	0.4201	0.4535	0.5290	0.4874
5.8300	0.4131	0.4188	0.4523	0.5272	0.4859
5.8400	0.4120	0.4175	0.4511	0.5255	0.4843
5.8500	0.4110	0.4161	0.4500	0.5238	0.4828
5.8600	0.4100	0.4148	0.4488	0.5221	0.4813
5.8700	0.4090	0.4136	0.4476	0.5204	0.4798
5.8800	0.4080	0.4123	0.4465	0.5187	0.4783
5.8900	0.4070	0.4110	0.4453	0.5170	0.4768
5.9000	0.4060	0.4097	0.4442	0.5154	0.4754
5.9100	0.4050	0.4085	0.4430	0.5137	0.4739
5.9200	0.4040	0.4071	0.4419	0.5120	0.4724
5.9300	0.4030	0.4058	0.4407	0.5103	0.4709
5.9400	0.4019	0.4045	0.4395	0.5086	0.4694
5.9500	0.4009	0.4033	0.4384	0.5069	0.4679
5.9600	0.3999	0.4020	0.4372	0.5052	0.4664
5.9700	0.3989	0.4007	0.4361	0.5036	0.4650
5.9800	0.3979	0.3994	0.4349	0.5019	0.4635
5.9900	0.3969	0.3982	0.4338	0.5003	0.4620
6.0000	0.3960	0.3969	0.4327	0.4987	0.4606
6.0100	0.3950	0.3957	0.4316	0.4970	0.4592
6.0200	0.3940	0.3945	0.4304	0.4954	0.4577
6.0300	0.3931	0.3933	0.4293	0.4938	0.4563
6.0400	0.3921	0.3921	0.4282	0.4922	0.4549
6.0500	0.3912	0.3909	0.4271	0.4906	0.4535
6.0600	0.3903	0.3897	0.4261	0.4891	0.4521
6.0700	0.3893	0.3885	0.4250	0.4875	0.4507
6.0800	0.3884	0.3873	0.4239	0.4860	0.4494
6.0900	0.3875	0.3861	0.4228	0.4844	0.4480
6.1000	0.3866	0.3850	0.4218	0.4829	0.4466
6.1100	0.3857	0.3838	0.4207	0.4813	0.4453
6.1200	0.3847	0.3826	0.4196	0.4797	0.4439
6.1300	0.3838	0.3814	0.4185	0.4782	0.4425
6.1400	0.3829	0.3802	0.4175	0.4766	0.4411
6.1500	0.3820	0.3791	0.4164	0.4751	0.4397
6.1600	0.3810	0.3779	0.4153	0.4735	0.4384
6.1700	0.3801	0.3767	0.4143	0.4720	0.4370
6.1800	0.3792	0.3756	0.4132	0.4705	0.4357
6.1900	0.3783	0.3744	0.4122	0.4690	0.4343
6.2000	0.3774	0.3733	0.4111	0.4675	0.4330
6.2100	0.3765	0.3722	0.4101	0.4660	0.4317
6.2200	0.3757	0.3710	0.4091	0.4645	0.4303
6.2300	0.3748	0.3699	0.4080	0.4630	0.4290
6.2400	0.3739	0.3688	0.4070	0.4615	0.4277
6.2500	0.3731	0.3677	0.4060	0.4601	0.4264
6.2600	0.3722	0.3666	0.4050	0.4586	0.4252
6.2700	0.3714	0.3656	0.4040	0.4572	0.4239
6.2800	0.3705	0.3645	0.4030	0.4558	0.4226
6.2900	0.3697	0.3634	0.4020	0.4543	0.4213
6.3000	0.3689	0.3624	0.4010	0.4529	0.4201
6.3100	0.3681	0.3613	0.4001	0.4515	0.4188
6.3200	0.3672	0.3602	0.3990	0.4500	0.4175
6.3300	0.3663	0.3591	0.3980	0.4486	0.4163
6.3400	0.3655	0.3580	0.3970	0.4472	0.4150
6.3500	0.3646	0.3570	0.3961	0.4458	0.4137
6.3600	0.3638	0.3559	0.3951	0.4443	0.4125
6.3700	0.3630	0.3548	0.3941	0.4429	0.4112
6.3800	0.3621	0.3538	0.3931	0.4415	0.4100
6.3900	0.3613	0.3527	0.3922	0.4401	0.4088
6.4000	0.3605	0.3517	0.3912	0.4388	0.4075
6.4100	0.3597	0.3507	0.3902	0.4374	0.4063
6.4200	0.3589	0.3496	0.3893	0.4360	0.4051
6.4300	0.3581	0.3486	0.3883	0.4347	0.4039
6.4400	0.3573	0.3476	0.3874	0.4333	0.4027
6.4500	0.3565	0.3466	0.3865	0.4320	0.4015
6.4600	0.3558	0.3456	0.3855	0.4306	0.4003
6.4700	0.3550	0.3446	0.3846	0.4293	0.3991
6.4800	0.3542	0.3437	0.3837	0.4280	0.3980
6.4900	0.3535	0.3427	0.3828	0.4267	0.3968
6.5000	0.3527	0.3417	0.3819	0.4254	0.3957
6.5100	0.3520	0.3408	0.3810	0.4241	0.3945
6.5200	0.3512	0.3398	0.3800	0.4227	0.3933
6.5300	0.3504	0.3388	0.3791	0.4214	0.3922
6.5400	0.3496	0.3378	0.3782	0.4201	0.3910
6.5500	0.3489	0.3368	0.3773	0.4188	0.3898
6.5600	0.3481	0.3358	0.3764	0.4175	0.3887
6.5700	0.3474	0.3349	0.3755	0.4162	0.3875
6.5800	0.3466	0.3339	0.3746	0.4150	0.3864
6.5900	0.3459	0.3330	0.3737	0.4137	0.3853
6.6000	0.3451	0.3320	0.3728	0.4124	0.3841
6.6100	0.3444	0.3311	0.3719	0.4112	0.3830
6.6200	0.3437	0.3302	0.3711	0.4099	0.3819
6.6300	0.3429	0.3293	0.3702	0.4087	0.3808
6.6400	0.3422	0.3283	0.3693	0.4074	0.3797
6.6500	0.3415	0.3274	0.3685	0.4062	0.3786
6.6600	0.3408	0.3265	0.3676	0.4050	0.3775
6.6700	0.3401	0.3256	0.3668	0.4038	0.3765
6.6800	0.3394	0.3248	0.3659	0.4026	0.3754
6.6900	0.3387	0.3239	0.3651	0.4014	0.3743
6.7000	0.3381	0.3230	0.3643	0.4002	0.3733
6.7100	0.3374	0.3221	0.3634	0.3990	0.3722
6.7200	0.3367	0.3212	0.3626	0.3978	0.3711
6.7300	0.3360	0.3203	0.3617	0.3966	0.3701
6.7400	0.3353	0.3194	0.3609	0.3954	0.3690
6.7500	0.3346	0.3186	0.3601	0.3942	0.3679
6.7600	0.3339	0.3177	0.3592	0.3930	0.3669
6.7700	0.3332	0.3168	0.3584	0.3918	0.3658
6.7800	0.3325	0.3159	0.3576	0.3906	0.3648
6.7900	0.3318	0.3151	0.3568	0.3895	0.3638
6.8000	0.3312	0.3142	0.3559	0.3883	0.3627
6.8100	0.3305	0.3134	0.3551	0.3872	0.3617
6.8200	0.3299	0.3125	0.3543	0.3860	0.3607
6.8300	0.3292	0.3117	0.3535	0.3849	0.3597
6.8400	0.3286	0.3109	0.3527	0.3838	0.3587
6.8500	0.3279	0.3101	0.3520	0.3826	0.3577
6.8600	0.3273	0.3092	0.3512	0.3815	0.3567
6.8700	0.3267	0.3084	0.3504	0.3804	0.3557
6.8800	0.3260	0.3076	0.3496	0.3793	0.3547
6.8900	0.3254	0.3068	0.3489	0.3782	0.3537
6.9000	0.3248	0.3060	0.3481	0.3771	0.3528
6.9100	0.3242	0.3052	0.3473	0.3760	0.3518
6.9200	0.3235	0.3044	0.3465	0.3749	0.3508
6.9300	0.3229	0.3036	0.3458	0.3738	0.3498
6.9400	0.3223	0.3028	0.3450	0.3727	0.3489
6.9500	0.3216	0.3020	0.3442	0.3716	0.3479
6.9600	0.3210	0.3012	0.3435	0.3706	0.3469
6.9700	0.3204	0.3004	0.3427	0.3695	0.3460
6.9800	0.3198	0.2996	0.3420	0.3684	0.3450
6.9900	0.3192	0.2989	0.3412	0.3674	0.3441
7.0000	0.3186	0.2981	0.3405	0.3663	0.3431
7.0100	0.3180	0.2973	0.3397	0.3653	0.3422
7.0200	0.3174	0.2966	0.3390	0.3642	0.3413
7.0300	0.3168	0.2958	0.3383	0.3632	0.3404
7.0400	0.3162	0.2951	0.3375	0.3621	0.3394
7.0500	0.3156	0.2943	0.3368	0.3611	0.3385
7.0600	0.3150	0.2936	0.3361	0.3601	0.3376
7.0700	0.3145	0.2928	0.3354	0.3591	0.3367
7.0800	0.3139	0.2921	0.3347	0.3581	0.3358
7.0900	0.3133	0.2914	0.3340	0.3571	0.3349
7.1000	0.3128	0.2907	0.3333	0.3561	0.3340
7.1100	0.3122	0.2899	0.3326	0.3551	0.3332
7.1200	0.3116	0.2892	0.3319	0.3541	0.3323
7.1300	0.3111	0.2885	0.3312	0.3531	0.3314
7.1400	0.3105	0.2877	0.3304	0.3521	0.3305
7.1500	0.3099	0.2870	0.3297	0.3511	0.3296
7.1600	0.3094	0.2863	0.3290	0.3501	0.3287
7.1700	0.3088	0.2856	0.3284	0.3491	0.3278
7.1800	0.3082	0.2849	0.3277	0.3482	0.3270
7.1900	0.3077	0.2842	0.3270	0.3472	0.3261
7.2000	0.3072	0.2835	0.3263	0.3462	0.3253
7.2100	0.3066	0.2828	0.3256	0.3453	0.3244
7.2200	0.3061	0.2821	0.3249	0.3443	0.3236
7.2300	0.3055	0.2814	0.3243	0.3434	0.3227
7.2400	0.3050	0.2807	0.3236	0.3424	0.3219
7.2500	0.3045	0.2801	0.3230	0.3415	0.3210
7.2600	0.3040	0.2794	0.3223	0.3406	0.3202
7.2700	0.3034	0.2787	0.3216	0.3397	0.3194
7.2800	0.3029	0.2781	0.3210	0.3387	0.3186
7.2900	0.3024	0.2774	0.3204	0.3378	0.3178
7.3000	0.3019	0.2768	0.3197	0.3369	0.3170
7.3100	0.3014	0.2761	0.3191	0.3360	0.3162
7.3200	0.3009	0.2755	0.3184	0.3351	0.3153
7.3300	0.3004	0.2748	0.3178	0.3342	0.3145
7.3400	0.2998	0.2741	0.3171	0.3333	0.3137
7.3500	0.2993	0.2735	0.3165	0.3324	0.3129
7.3600	0.2988	0.2728	0.3158	0.3315	0.3121
7.3700	0.2983	0.2722	0.3152	0.3306	0.3113
7.3800	0.2978	0.2715	0.3146	0.3297	0.3105
7.3900	0.2973	0.2709	0.3140	0.3288	0.3097
7.4000	0.2968	0.2703	0.3133	0.3279	0.3089
7.4100	0.2963	0.2697	0.3127	0.3271	0.3082
7.4200	0.2959	0.2690	0.3121	0.3262	0.3074
7.4300	0.2954	0.2684	0.3115	0.3253	0.3066
7.4400	0.2949	0.2678	0.3109	0.3245	0.3059
7.4500	0.2944	0.2672	0.3103	0.3236	0.3051
7.4600	0.2940	0.2666	0.3097	0.3228	0.3043
7.4700	0.2935	0.2660	0.3091	0.3220	0.3036
7.4800	0.2930	0.2654	0.3085	0.3211	0.3029
7.4900	0.2926	0.2648	0.3079	0.3203	0.3021
7.5000	0.2921	0.2642	0.3073	0.3195	0.3014
7.5100	0.2916	0.2636	0.3067	0.3186	0.3006
7.5200	0.2912	0.2630	0.3061	0.3178	0.2999
7.5300	0.2907	0.2624	0.3055	0.3170	0.2992
7.5400	0.2902	0.2618	0.3049	0.3161	0.2984
7.5500	0.2898	0.2612	0.3044	0.3153	0.2977
7.5600	0.2893	0.2606	0.3038	0.3145	0.2969
7.5700	0.2889	0.2601	0.3032	0.3137	0.2962
7.5800	0.2884	0.2595	0.3026	0.3129	0.2955
7.5900	0.2880	0.2589	0.3020	0.3121	0.2948
7.6000	0.2875	0.2583	0.3015	0.3113	0.2941
7.6100	0.2871	0.2578	0.3009	0.3105	0.2934
7.6200	0.2866	0.2572	0.3003	0.3097	0.2927
7.6300	0.2862	0.2566	0.2998	0.3089	0.2920
7.6400	0.2858	0.2561	0.2992	0.3081	0.2913
7.6500	0.2853	0.2555	0.2987	0.3074	0.2906
7.6600	0.2849	0.2550	0.2981	0.3066	0.2899
7.6700	0.2845	0.2545	0.2976	0.3058	0.2892
7.6800	0.2841	0.2539	0.2970	0.3051	0.2885
7.6900	0.2837	0.2534	0.2965	0.3043	0.2878
7.7000	0.2832	0.2528	0.2960	0.3036	0.2872
7.7100	0.2828	0.2523	0.2954	0.3028	0.2865
7.7200	0.2824	0.2518	0.2949	0.3021	0.2858
7.7300	0.2820	0.2512	0.2943	0.3013	0.2851
7.7400	0.2815	0.2507	0.2938	0.3006	0.2845
7.7500	0.2811	0.2502	0.2933	0.2998	0.2838
7.7600	0.2807	0.2496	0.2927	0.2991	0.2831
7.7700	0.2803	0.2491	0.2922	0.2983	0.2825
7.7800	0.2799	0.2486	0.2917	0.2976	0.2818
7.7900	0.2795	0.2481	0.2912	0.2969	0.2812
7.8000	0.2791	0.2475	0.2906	0.2961	0.2805
7.8100	0.2787	0.2470	0.2901	0.2954	0.2799
7.8200	0.2783	0.2465	0.2896	0.2947	0.2792
7.8300	0.2779	0.2460	0.2891	0.2940	0.2786
7.8400	0.2775	0.2455	0.2886	0.2933	0.2780
7.8500	0.2771	0.2450	0.2881	0.2926	0.2773
7.8600	0.2767	0.2445	0.2876	0.2919	0.2767
7.8700	0.2764	0.2440	0.2871	0.2912	0.2761
7.8800	0.2760	0.2435	0.2866	0.2905	0.2755
7.8900	0.2756	0.2431	0.2861	0.2898	0.2749
7.9000	0.2752	0.2426	0.2856	0.2891	0.2742
7.9100	0.2749	0.2421	0.2851	0.2884	0.2736
7.9200	0.2745	0.2416	0.2846	0.2877	0.2730
7.9300	0.2741	0.2411	0.2841	0.2871	0.2724
7.9400	0.2737	0.2406	0.2836	0.2864	0.2718
7.9500	0.2733	0.2401	0.2832	0.2857	0.2712
7.9600	0.2729	0.2397	0.2827	0.2850	0.2706
7.9700	0.2726	0.2392	0.2822	0.2843	0.2700
7.9800	0.2722	0.2387	0.2817	0.2837	0.2694
7.9900	0.2718	0.2383	0.2812	0.2830	0.2688
8.0000	0.2715	0.2378	0.2808	0.2824	0.2682
8.0100	0.2711	0.2373	0.2803	0.2817	0.2676
8.0200	0.2708	0.2369	0.2798	0.2810	0.2670
8.0300	0.2704	0.2364	0.2794	0.2804	0.2664
8.0400	0.2701	0.2360	0.2789	0.2798	0.2659
8.0500	0.2697	0.2355	0.2784	0.2791	0.2653
8.0600	0.2694	0.2351	0.2780	0.2785	0.2647
8.0700	0.2690	0.2346	0.2775	0.2778	0.2642
8.0800	0.2687	0.2342	0.2771	0.2772	0.2636
8.0900	0.2683	0.2337	0.2766	0.2766	0.2630
8.1000	0.2680	0.2333	0.2762	0.2760	0.2625
8.1100	0.2677	0.2329	0.2757	0.2754	0.2619
8.1200	0.2673	0.2324	0.2753	0.2747	0.2614
8.1300	0.2670	0.2320	0.2748	0.2741	0.2608
8.1400	0.2666	0.2316	0.2744	0.2735	0.2602
8.1500	0.2663	0.2311	0.2739	0.2729	0.2597
8.1600	0.2660	0.2307	0.2735	0.2723	0.2591
8.1700	0.2656	0.2303	0.2731	0.2716	0.2586
8.1800	0.2653	0.2298	0.2726	0.2710	0.2581
8.1900	0.2650	0.2294	0.2722	0.2704	0.2575
8.2000	0.2646	0.2290	0.2718	0.2698	0.2570
8.2100	0.2643	0.2286	0.2713	0.2692	0.2565
8.2200	0.2640	0.2282	0.2709	0.2687	0.2559
8.2300	0.2637	0.2278	0.2705	0.2681	0.2554
8.2400	0.2634	0.2274	0.2701	0.2675	0.2549
8.2500	0.2630	0.2270	0.2696	0.2669	0.2544
8.2600	0.2627	0.2266	0.2692	0.2663	0.2538
8.2700	0.2624	0.2262	0.2688	0.2658	0.2533
8.2800	0.2621	0.2258	0.2684	0.2652	0.2528
8.2900	0.2618	0.2254	0.2680	0.2646	0.2523
8.3000	0.2615	0.2250	0.2676	0.2641	0.2518
8.3100	0.2612	0.2246	0.2672	0.2635	0.2513
8.3200	0.2609	0.2242	0.2668	0.2629	0.2508
8.3300	0.2606	0.2238	0.2664	0.2624	0.2503
8.3400	0.2603	0.2234	0.2660	0.2618	0.2498
8.3500	0.2600	0.2230	0.2656	0.2613	0.2493
8.3600	0.2597	0.2226	0.2652	0.2607	0.2488
8.3700	0.2594	0.2222	0.2648	0.2601	0.2483
8.3800	0.2591	0.2219	0.2644	0.2596	0.2478
8.3900	0.2588	0.2215	0.2640	0.2591	0.2473
8.4000	0.2585	0.2211	0.2636	0.2585	0.2468
8.4100	0.2582	0.2207	0.2632	0.2580	0.2463
8.4200	0.2579	0.2204	0.2628	0.2574	0.2459
8.4300	0.2576	0.2200	0.2624	0.2569	0.2454
8.4400	0.2574	0.2196	0.2620	0.2564	0.2449
8.4500	0.2571	0.2193	0.2617	0.2559	0.2444
8.4600	0.2568	0.2189	0.2613	0.2553	0.2440
8.4700	0.2565	0.2185	0.2609	0.2548	0.2435
8.4800	0.2562	0.2182	0.2605	0.2543	0.2430
8.4900	0.2560	0.2178	0.2602	0.2538	0.2426
8.5000	0.2557	0.2175	0.2598	0.2533	0.2421
8.5100	0.2554	0.2171	0.2594	0.2528	0.2417
8.5200	0.2551	0.2168	0.2591	0.2522	0.2412
8.5300	0.2549	0.2164	0.2587	0.2517	0.2407
8.5400	0.2546	0.2161	0.2583	0.2512	0.2403
8.5500	0.2543	0.2157	0.2579	0.2507	0.2398
8.5600	0.2541	0.2154	0.2576	0.2502	0.2394
8.5700	0.2538	0.2150	0.2572	0.2497	0.2389
8.5800	0.2535	0.2147	0.2569	0.2492	0.2385
8.5900	0.2533	0.2143	0.2565	0.2487	0.2380
8.6000	0.2530	0.2140	0.2561	0.2482	0.2376
8.6100	0.2527	0.2137	0.2558	0.2478	0.2372
8.6200	0.2525	0.2133	0.2554	0.2473	0.2367
8.6300	0.2522	0.2130	0.2551	0.2468	0.2363
8.6400	0.2520	0.2127	0.2547	0.2463	0.2359
8.6500	0.2517	0.2123	0.2544	0.2458	0.2354
8.6600	0.2515	0.2120	0.2541	0.2454	0.2350
8.6700	0.2512	0.2117	0.2537	0.2449	0.2346
8.6800	0.2510	0.2114	0.2534	0.2444	0.2342
8.6900	0.2507	0.2111	0.2530	0.2440	0.2338
8.7000	0.2505	0.2107	0.2527	0.2435	0.2333
8.7100	0.2502	0.2104	0.2524	0.2430	0.2329
8.7200	0.2500	0.2101	0.2520	0.2426	0.2325
8.7300	0.2497	0.2098	0.2517	0.2421	0.2321
8.7400	0.2495	0.2095	0.2514	0.2416	0.2317
8.7500	0.2492	0.2091	0.2510	0.2412	0.2313
8.7600	0.2490	0.2088	0.2507	0.2407	0.2309
8.7700	0.2487	0.2085	0.2504	0.2403	0.2305
8.7800	0.2485	0.2082	0.2500	0.2398	0.2300
8.7900	0.2483	0.2079	0.2497	0.2394	0.2296
8.8000	0.2480	0.2076	0.2494	0.2389	0.2292
8.8100	0.2478	0.2073	0.2491	0.2385	0.2288
8.8200	0.2476	0.2070	0.2488	0.2381	0.2285
8.8300	0.2473	0.2067	0.2484	0.2376	0.2281
8.8400	0.2471	0.2064	0.2481	0.2372	0.2277
8.8500	0.2469	0.2061	0.2478	0.2368	0.2273
8.8600	0.2467	0.2058	0.2475	0.2363	0.2269
8.8700	0.2464	0.2055	0.2472	0.2359	0.2265
8.8800	0.2462	0.2052	0.2469	0.2355	0.2261
8.8900	0.2460	0.2049	0.2466	0.2350	0.2258
8.9000	0.2458	0.2047	0.2463	0.2346	0.2254
8.9100	0.2456	0.2044	0.2460	0.2342	0.2250
8.9200	0.2453	0.2041	0.2457	0.2338	0.2246
8.9300	0.2451	0.2038	0.2453	0.2334	0.2242
8.9400	0.2449	0.2035	0.2450	0.2330	0.2239
8.9500	0.2447	0.2032	0.2447	0.2325	0.2235
8.9600	0.2444	0.2029	0.2444	0.2321	0.2231
8.9700	0.2442	0.2027	0.2441	0.2317	0.2228
8.9800	0.2440	0.2024	0.2438	0.2313	0.2224
8.9900	0.2438	0.2021	0.2435	0.2309	0.2220
9.0000	0.2436	0.2018	0.2433	0.2305	0.2217
9.0100	0.2434	0.2016	0.2430	0.2301	0.2213
9.0200	0.2432	0.2013	0.2427	0.2297	0.2209
9.0300	0.2429	0.2010	0.2424	0.2293	0.2206
9.0400	0.2427	0.2008	0.2421	0.2289	0.2202
9.0500	0.2425	0.2005	0.2418	0.2285	0.2199
9.0600	0.2423	0.2002	0.2415	0.2281	0.2195
9.0700	0.2421	0.2000	0.2412	0.2277	0.2192
9.0800	0.2419	0.1997	0.2410	0.2274	0.2188
9.0900	0.2417	0.1994	0.2407	0.2270	0.2185
9.1000	0.2415	0.1992	0.2404	0.2266	0.2181
9.1100	0.2413	0.1989	0.2401	0.2262	0.2178
9.1200	0.2411	0.1987	0.2399	0.2258	0.2175
9.1300	0.2409	0.1984	0.2396	0.2254	0.2171
9.1400	0.2407	0.1981	0.2393	0.2251	0.2168
9.1500	0.2405	0.1979	0.2390	0.2247	0.2164
9.1600	0.2403	0.1976	0.2387	0.2243	0.2161
9.1700	0.2401	0.1974	0.2385	0.2239	0.2158
9.1800	0.2399	0.1971	0.2382	0.2236	0.2154
9.1900	0.2398	0.1969	0.2379	0.2232	0.2151
9.2000	0.2396	0.1966	0.2377	0.2228	0.2148
9.2100	0.2394	0.1964	0.2374	0.2225	0.2144
9.2200	0.2392	0.1961	0.2371	0.2221	0.2141
9.2300	0.2390	0.1959	0.2369	0.2218	0.2138
9.2400	0.2388	0.1957	0.2366	0.2214	0.2135
9.2500	0.2386	0.1954	0.2364	0.2210	0.2132
9.2600	0.2384	0.1952	0.2361	0.2207	0.2128
9.2700	0.2383	0.1949	0.2358	0.2203	0.2125
9.2800	0.2381	0.1947	0.2356	0.2200	0.2122
9.2900	0.2379	0.1945	0.2353	0.2196	0.2119
9.3000	0.2377	0.1942	0.2351	0.2193	0.2116
9.3100	0.2375	0.1940	0.2348	0.2190	0.2113
9.3200	0.2374	0.1938	0.2346	0.2186	0.2110
9.3300	0.2372	0.1935	0.2343	0.2183	0.2106
9.3400	0.2370	0.1933	0.2341	0.2179	0.2103
9.3500	0.2368	0.1931	0.2338	0.2176	0.2100
9.3600	0.2366	0.1928	0.2336	0.2172	0.2097
9.3700	0.2365	0.1926	0.2333	0.2169	0.2094
9.3800	0.2363	0.1924	0.2331	0.2166	0.2091
9.3900	0.2361	0.1922	0.2328	0.2162	0.2088
9.4000	0.2359	0.1919	0.2326	0.2159	0.2085
9.4100	0.2358	0.1917	0.2323	0.2156	0.2082
9.4200	0.2356	0.1915	0.2321	0.2152	0.2079
9.4300	0.2354	0.1913	0.2319	0.2149	0.2076
9.4400	0.2353	0.1911	0.2316	0.2146	0.2073
9.4500	0.2351	0.1908	0.2314	0.2143	0.2070
9.4600	0.2349	0.1906	0.2312	0.2139	0.2068
9.4700	0.2348	0.1904	0.2309	0.2136	0.2065
9.4800	0.2346	0.1902	0.2307	0.2133	0.2062
9.4900	0.2344	0.1900	0.2305	0.2130	0.2059
9.5000	0.2343	0.1898	0.2302	0.2127	0.2056
9.5100	0.2341	0.1896	0.2300	0.2124	0.2053
9.5200	0.2340	0.1894	0.2298	0.2120	0.2050
9.5300	0.2338	0.1891	0.2295	0.2117	0.2048
9.5400	0.2336	0.1889	0.2293	0.2114	0.2045
9.5500	0.2335	0.1887	0.2291	0.2111	0.2042
9.5600	0.2333	0.1885	0.2289	0.2108	0.2039
9.5700	0.2332	0.1883	0.2286	0.2105	0.2037
9.5800	0.2330	0.1881	0.2284	0.2102	0.2034
9.5900	0.2328	0.1879	0.2282	0.2099	0.2031
9.6000	0.2327	0.1877	0.2280	0.2096	0.2028
9.6100	0.2325	0.1875	0.2278	0.2093	0.2026
9.6200	0.2324	0.1873	0.2275	0.2090	0.2023
9.6300	0.2322	0.1871	0.2273	0.2087	0.2020
9.6400	0.2321	0.1869	0.2271	0.2084	0.2018
9.6500	0.2319	0.1867	0.2269	0.2081	0.2015
9.6600	0.2318	0.1865	0.2267	0.2078	0.2012
9.6700	0.2316	0.1863	0.2265	0.2075	0.2010
9.6800	0.2315	0.1862	0.2263	0.2072	0.2007
9.6900	0.2314	0.1860	0.2261	0.2070	0.2005
9.7000	0.2312	0.1858	0.2259	0.2067	0.2002
9.7100	0.2311	0.1856	0.2256	0.2064	0.2000
9.7200	0.2309	0.1854	0.2254	0.2061	0.1997
9.7300	0.2308	0.1852	0.2252	0.2058	0.1995
9.7400	0.2306	0.1850	0.2250	0.2055	0.1992
9.7500	0.2305	0.1848	0.2248	0.2053	0.1989
9.7600	0.2303	0.1846	0.2246	0.2050	0.1987
9.7700	0.2302	0.1845	0.2244	0.2047	0.1984
9.7800	0.2301	0.1843	0.2242	0.2044	0.1982
9.7900	0.2299	0.1841	0.2240	0.2042	0.1980
9.8000	0.2298	0.1839	0.2238	0.2039	0.1977
9.8100	0.2297	0.1837	0.2236	0.2036	0.1975
9.8200	0.2295	0.1836	0.2234	0.2034	0.1972
9.8300	0.2294	0.1834	0.2232	0.2031	0.1970
9.8400	0.2293	0.1832	0.2230	0.2028	0.1967
9.8500	0.2291	0.1830	0.2228	0.2026	0.1965
9.8600	0.2290	0.1829	0.2226	0.2023	0.1963
9.8700	0.2289	0.1827	0.2225	0.2020	0.1960
9.8800	0.2287	0.1825	0.2223	0.2018	0.1958
9.8900	0.2286	0.1824	0.2221	0.2015	0.1956
9.9000	0.2285	0.1822	0.2219	0.2013	0.1953
9.9100	0.2283	0.1820	0.2217	0.2010	0.1951
9.9200	0.2282	0.1818	0.2215	0.2008	0.1949
9.9300	0.2281	0.1817	0.2213	0.2005	0.1946
9.9400	0.2280	0.1815	0.2211	0.2002	0.1944
9.9500	0.2278	0.1813	0.2210	0.2000	0.1942
9.9600	0.2277	0.1812	0.2208	0.1997	0.1940
9.9700	0.2276	0.1810	0.2206	0.1995	0.1937
9.9800	0.2274	0.1809	0.2204	0.1992	0.1935
9.9900	0.2273	0.1807	0.2202	0.1990	0.1933
10.0000	0.2272	0.1805	0.2200	0.1987	0.1931
10.0100	0.2271	0.1804	0.2199	0.1985	0.1928
10.0200	0.2270	0.1802	0.2197	0.1983	0.1926
10.0300	0.2268	0.1800	0.2195	0.1980	0.1924
10.0400	0.2267	0.1799	0.2193	0.1978	0.1922
10.0500	0.2266	0.1797	0.2192	0.1975	0.1920
10.0600	0.2265	0.1796	0.2190	0.1973	0.1918
10.0700	0.2264	0.1794	0.2188	0.1971	0.1916
10.0800	0.2262	0.1793	0.2186	0.1968	0.1913
10.0900	0.2261	0.1791	0.2185	0.1966	0.1911
10.1000	0.2260	0.1790	0.2183	0.1964	0.1909
10.1100	0.2259	0.1788	0.2181	0.1961	0.1907
10.1200	0.2258	0.1787	0.2180	0.1959	0.1905
10.1300	0.2257	0.1785	0.2178	0.1957	0.1903
10.1400	0.2256	0.1784	0.2176	0.1954	0.1901
10.1500	0.2254	0.1782	0.2175	0.1952	0.1899
10.1600	0.2253	0.1781	0.2173	0.1950	0.1897
10.1700	0.2252	0.1779	0.2171	0.1948	0.1895
10.1800	0.2251	0.1778	0.2170	0.1945	0.1893
10.1900	0.2250	0.1776	0.2168	0.1943	0.1891
10.2000	0.2249	0.1775	0.2166	0.1941	0.1889
10.2100	0.2248	0.1773	0.2165	0.1939	0.1887
10.2200	0.2247	0.1772	0.2163	0.1937	0.1885
10.2300	0.2246	0.1771	0.2161	0.1934	0.1883
10.2400	0.2245	0.1769	0.2160	0.1932	0.1881
10.2500	0.2243	0.1768	0.2158	0.1930	0.1879
10.2600	0.2242	0.1766	0.2157	0.1928	0.1877
10.2700	0.2241	0.1765	0.2155	0.1926	0.1875
10.2800	0.2240	0.1764	0.2154	0.1924	0.1873
10.2900	0.2239	0.1762	0.2152	0.1922	0.1871
10.3000	0.2238	0.1761	0.2151	0.1919	0.1869
10.3100	0.2237	0.1760	0.2149	0.1917	0.1867
10.3200	0.2236	0.1758	0.2147	0.1915	0.1866
10.3300	0.2235	0.1757	0.2146	0.1913	0.1864
10.3400	0.2234	0.1755	0.2144	0.1911	0.1862
10.3500	0.2233	0.1754	0.2143	0.1909	0.1860
10.3600	0.2232	0.1753	0.2141	0.1907	0.1858
10.3700	0.2231	0.1751	0.2140	0.1905	0.1856
10.3800	0.2230	0.1750	0.2138	0.1903	0.1854
10.3900	0.2229	0.1749	0.2137	0.1901	0.1853
10.4000	0.2228	0.1747	0.2135	0.1899	0.1851
10.4100	0.2227	0.1746	0.2134	0.1897	0.1849
10.4200	0.2226	0.1745	0.2133	0.1895	0.1847
10.4300	0.2225	0.1744	0.2131	0.1893	0.1845
10.4400	0.2224	0.1742	0.2130	0.1891	0.1844
10.4500	0.2223	0.1741	0.2128	0.1889	0.1842
10.4600	0.2222	0.1740	0.2127	0.1887	0.1840
10.4700	0.2221	0.1739	0.2125	0.1885	0.1838
10.4800	0.2220	0.1737	0.2124	0.1883	0.1837
10.4900	0.2220	0.1736	0.2123	0.1881	0.1835
10.5000	0.2219	0.1735	0.2121	0.1879	0.1833
10.5100	0.2218	0.1734	0.2120	0.1878	0.1831
10.5200	0.2217	0.1732	0.2118	0.1876	0.1830
10.5300	0.2216	0.1731	0.2117	0.1874	0.1828
10.5400	0.2215	0.1730	0.2116	0.1872	0.1826
10.5500	0.2214	0.1729	0.2114	0.1870	0.1825
10.5600	0.2213	0.1728	0.2113	0.1868	0.1823
10.5700	0.2212	0.1726	0.2112	0.1866	0.1821
10.5800	0.2211	0.1725	0.2110	0.1864	0.1820
10.5900	0.2210	0.1724	0.2109	0.1863	0.1818
10.6000	0.2209	0.1723	0.2107	0.1861	0.1816
10.6100	0.2209	0.1722	0.2106	0.1859	0.1815
10.6200	0.2208	0.1721	0.2105	0.1857	0.1813
10.6300	0.2207	0.1719	0.2104	0.1855	0.1811
10.6400	0.2206	0.1718	0.2102	0.1854	0.1810
10.6500	0.2205	0.1717	0.2101	0.1852	0.1808
10.6600	0.2204	0.1716	0.2100	0.1850	0.1807
10.6700	0.2203	0.1715	0.2098	0.1848	0.1805
10.6800	0.2203	0.1714	0.2097	0.1847	0.1804
10.6900	0.2202	0.1713	0.2096	0.1845	0.1802
10.7000	0.2201	0.1712	0.2095	0.1843	0.1800
10.7100	0.2200	0.1711	0.2093	0.1841	0.1799
10.7200	0.2199	0.1709	0.2092	0.1840	0.1797
10.7300	0.2198	0.1708	0.2091	0.1838	0.1796
10.7400	0.2198	0.1707	0.2090	0.1836	0.1794
10.7500	0.2197	0.1706	0.2088	0.1835	0.1793
10.7600	0.2196	0.1705	0.2087	0.1833	0.1791
10.7700	0.2195	0.1704	0.2086	0.1831	0.1790
10.7800	0.2194	0.1703	0.2085	0.1830	0.1788
10.7900	0.2194	0.1702	0.2083	0.1828	0.1787
10.8000	0.2193	0.1701	0.2082	0.1826	0.1785
10.8100	0.2192	0.1700	0.2081	0.1825	0.1784
10.8200	0.2191	0.1699	0.2080	0.1823	0.1782
10.8300	0.2190	0.1698	0.2079	0.1821	0.1781
10.8400	0.2190	0.1697	0.2077	0.1820	0.1779
10.8500	0.2189	0.1696	0.2076	0.1818	0.1778
10.8600	0.2188	0.1695	0.2075	0.1817	0.1776
10.8700	0.2187	0.1694	0.2074	0.1815	0.1775
10.8800	0.2187	0.1693	0.2073	0.1813	0.1774
10.8900	0.2186	0.1692	0.2072	0.1812	0.1772
10.9000	0.2185	0.1691	0.2070	0.1810	0.1771
10.9100	0.2184	0.1690	0.2069	0.1809	0.1769
10.9200	0.2184	0.1689	0.2068	0.1807	0.1768
10.9300	0.2183	0.1688	0.2067	0.1806	0.1766
10.9400	0.2182	0.1687	0.2066	0.1804	0.1765
10.9500	0.2181	0.1686	0.2065	0.1803	0.1764
10.9600	0.2181	0.1685	0.2064	0.1801	0.1762
10.9700	0.2180	0.1684	0.2062	0.1800	0.1761
10.9800	0.2179	0.1683	0.2061	0.1798	0.1760
10.9900	0.2178	0.1682	0.2060	0.1796	0.1758
11.0000	0.2178	0.1681	0.2059	0.1795	0.1757
11.0100	0.2177	0.1680	0.2058	0.1794	0.1756
11.0200	0.2176	0.1679	0.2057	0.1792	0.1754
11.0300	0.2175	0.1678	0.2056	0.1791	0.1753
11.0400	0.2175	0.1677	0.2055	0.1789	0.1752
11.0500	0.2174	0.1676	0.2054	0.1788	0.1750
11.0600	0.2173	0.1675	0.2053	0.1786	0.1749
11.0700	0.2173	0.1674	0.2052	0.1785	0.1748
11.0800	0.2172	0.1673	0.2051	0.1783	0.1746
11.0900	0.2171	0.1672	0.2050	0.1782	0.1745
11.1000	0.2171	0.1672	0.2049	0.1781	0.1744
11.1100	0.2170	0.1671	0.2047	0.1779	0.1743
11.1200	0.2169	0.1670	0.2046	0.1778	0.1741
11.1300	0.2169	0.1669	0.2045	0.1776	0.1740
11.1400	0.2168	0.1668	0.2044	0.1775	0.1739
11.1500	0.2167	0.1667	0.2043	0.1773	0.1737
11.1600	0.2167	0.1666	0.2042	0.1772	0.1736
11.1700	0.2166	0.1665	0.2041	0.1771	0.1735
11.1800	0.2165	0.1665	0.2040	0.1769	0.1734
11.1900	0.2165	0.1664	0.2039	0.1768	0.1732
11.2000	0.2164	0.1663	0.2038	0.1767	0.1731
11.2100	0.2163	0.1662	0.2037	0.1765	0.1730
11.2200	0.2163	0.1661	0.2036	0.1764	0.1729
11.2300	0.2162	0.1660	0.2035	0.1763	0.1728
11.2400	0.2162	0.1659	0.2034	0.1761	0.1726
11.2500	0.2161	0.1659	0.2033	0.1760	0.1725
11.2600	0.2160	0.1658	0.2033	0.1759	0.1724
11.2700	0.2160	0.1657	0.2032	0.1757	0.1723
11.2800	0.2159	0.1656	0.2031	0.1756	0.1722
11.2900	0.2159	0.1655	0.2030	0.1755	0.1721
11.3000	0.2158	0.1655	0.2029	0.1754	0.1719
11.3100	0.2157	0.1654	0.2028	0.1752	0.1718
11.3200	0.2157	0.1653	0.2027	0.1751	0.1717
11.3300	0.2156	0.1652	0.2026	0.1750	0.1716
11.3400	0.2156	0.1651	0.2025	0.1749	0.1715
11.3500	0.2155	0.1651	0.2024	0.1747	0.1714
11.3600	0.2154	0.1650	0.2023	0.1746	0.1713
11.3700	0.2154	0.1649	0.2022	0.1745	0.1711
11.3800	0.2153	0.1648	0.2021	0.1744	0.1710
11.3900	0.2153	0.1648	0.2020	0.1742	0.1709
11.4000	0.2152	0.1647	0.2020	0.1741	0.1708
11.4100	0.2151	0.1646	0.2019	0.1740	0.1707
11.4200	0.2151	0.1645	0.2018	0.1739	0.1706
11.4300	0.2150	0.1645	0.2017	0.1737	0.1705
11.4400	0.2150	0.1644	0.2016	0.1736	0.1704
11.4500	0.2149	0.1643	0.2015	0.1735	0.1703
11.4600	0.2149	0.1642	0.2014	0.1734	0.1702
11.4700	0.2148	0.1642	0.2013	0.1733	0.1701
11.4800	0.2148	0.1641	0.2013	0.1732	0.1700
11.4900	0.2147	0.1640	0.2012	0.1730	0.1699
11.5000	0.2147	0.1639	0.2011	0.1729	0.1697
11.5100	0.2146	0.1639	0.2010	0.1728	0.1696
11.5200	0.2146	0.1638	0.2009	0.1727	0.1695
11.5300	0.2145	0.1637	0.2008	0.1726	0.1694
11.5400	0.2144	0.1637	0.2008	0.1725	0.1693
11.5500	0.2144	0.1636	0.2007	0.1724	0.1692
11.5600	0.2143	0.1635	0.2006	0.1722	0.1691
11.5700	0.2143	0.1635	0.2005	0.1721	0.1690
11.5800	0.2142	0.1634	0.2004	0.1720	0.1689
11.5900	0.2142	0.1633	0.2003	0.1719	0.1688
11.6000	0.2141	0.1632	0.2003	0.1718	0.1687
11.6100	0.2141	0.1632	0.2002	0.1717	0.1686
11.6200	0.2140	0.1631	0.2001	0.1716	0.1685
11.6300	0.2140	0.1630	0.2000	0.1715	0.1684
11.6400	0.2139	0.1630	0.2000	0.1714	0.1683
11.6500	0.2139	0.1629	0.1999	0.1713	0.1682
11.6600	0.2138	0.1628	0.1998	0.1712	0.1681
11.6700	0.2138	0.1628	0.1997	0.1711	0.1681
11.6800	0.2137	0.1627	0.1996	0.1710	0.1680
11.6900	0.2137	0.1627	0.1996	0.1708	0.1679
11.7000	0.2136	0.1626	0.1995	0.1707	0.1678
11.7100	0.2136	0.1625	0.1994	0.1706	0.1677
11.7200	0.2136	0.1625	0.1993	0.1705	0.1676
11.7300	0.2135	0.1624	0.1993	0.1704	0.1675
11.7400	0.2135	0.1623	0.1992	0.1703	0.1674
11.7500	0.2134	0.1623	0.1991	0.1702	0.1673
11.7600	0.2134	0.1622	0.1990	0.1701	0.1672
11.7700	0.2133	0.1622	0.1990	0.1700	0.1671
11.7800	0.2133	0.1621	0.1989	0.1699	0.1670
11.7900	0.2132	0.1620	0.1988	0.1698	0.1669
11.8000	0.2132	0.1620	0.1987	0.1697	0.1669
11.8100	0.2131	0.1619	0.1987	0.1696	0.1668
11.8200	0.2131	0.1619	0.1986	0.1695	0.1667
11.8300	0.2130	0.1618	0.1985	0.1694	0.1666
11.8400	0.2130	0.1617	0.1985	0.1693	0.1665
11.8500	0.2130	0.1617	0.1984	0.1692	0.1664
11.8600	0.2129	0.1616	0.1983	0.1692	0.1663
11.8700	0.2129	0.1616	0.1983	0.1691	0.1662
11.8800	0.2128	0.1615	0.1982	0.1690	0.1662
11.8900	0.2128	0.1614	0.1981	0.1689	0.1661
11.9000	0.2127	0.1614	0.1980	0.1688	0.1660
11.9100	0.2127	0.1613	0.1980	0.1687	0.1659
11.9200	0.2127	0.1613	0.1979	0.1686	0.1658
11.9300	0.2126	0.1612	0.1978	0.1685	0.1657
11.9400	0.2126	0.1612	0.1978	0.1684	0.1657
11.9500	0.2125	0.1611	0.1977	0.1683	0.1656
11.9600	0.2125	0.1611	0.1976	0.1682	0.1655
11.9700	0.2125	0.1610	0.1976	0.1681	0.1654
11.9800	0.2124	0.1609	0.1975	0.1680	0.1653
11.9900	0.2124	0.1609	0.1974	0.1680	0.1652
12.0000	0.2123	0.1608	0.1974	0.1679	0.1652
12.0100	0.2123	0.1608	0.1973	0.1678	0.1651
12.0200	0.2123	0.1607	0.1973	0.1677	0.1650
12.0300	0.2122	0.1607	0.1972	0.1676	0.1649
12.0400	0.2122	0.1606	0.1971	0.1675	0.1649
12.0500	0.2121	0.1606	0.1971	0.1674	0.1648
12.0600	0.2121	0.1605	0.1970	0.1673	0.1647
12.0700	0.2121	0.1605	0.1969	0.1673	0.1646
12.0800	0.2120	0.1604	0.1969	0.1672	0.1645
12.0900	0.2120	0.1604	0.1968	0.1671	0.1645
12.1000	0.2120	0.1603	0.1968	0.1670	0.1644
12.1100	0.2119	0.1603	0.1967	0.1669	0.1643
12.1200	0.2119	0.1602	0.1966	0.1668	0.1642
12.1300	0.2118	0.1602	0.1966	0.1668	0.1642
12.1400	0.2118	0.1601	0.1965	0.1667	0.1641
12.1500	0.2118	0.1601	0.1965	0.1666	0.1640
12.1600	0.2117	0.1600	0.1964	0.1665	0.1639
12.1700	0.2117	0.1600	0.1963	0.1664	0.1639
12.1800	0.2117	0.1599	0.1963	0.1664	0.1638
12.1900	0.2116	0.1599	0.1962	0.1663	0.1637
12.2000	0.2116	0.1598	0.1962	0.1662	0.1637
12.2100	0.2116	0.1598	0.1961	0.1661	0.1636
12.2200	0.2115	0.1597	0.1960	0.1660	0.1635
12.2300	0.2115	0.1597	0.1960	0.1660	0.1634
12.2400	0.2115	0.1597	0.1959	0.1659	0.1634
12.2500	0.2114	0.1596	0.1959	0.1658	0.1633
12.2600	0.2114	0.1596	0.1958	0.1657	0.1632
12.2700	0.2114	0.1595	0.1958	0.1657	0.1632
12.2800	0.2113	0.1595	0.1957	0.1656	0.1631
12.2900	0.2113	0.1594	0.1957	0.1655	0.1630
12.3000	0.2113	0.1594	0.1956	0.1654	0.1630
12.3100	0.2112	0.1593	0.1955	0.1654	0.1629
12.3200	0.2112	0.1593	0.1955	0.1653	0.1628
12.3300	0.2112	0.1593	0.1954	0.1652	0.1628
12.3400	0.2111	0.1592	0.1954	0.1651	0.1627
12.3500	0.2111	0.1592	0.1953	0.1651	0.1626
12.3600	0.2111	0.1591	0.1953	0.1650	0.1626
12.3700	0.2110	0.1591	0.1952	0.1649	0.1625
12.3800	0.2110	0.1590	0.1952	0.1648	0.1624
12.3900	0.2110	0.1590	0.1951	0.1648	0.1624
12.4000	0.2109	0.1590	0.1951	0.1647	0.1623
12.4100	0.2109	0.1589	0.1950	0.1646	0.1622
12.4200	0.2109	0.1589	0.1950	0.1646	0.1622
12.4300	0.2108	0.1588	0.1949	0.1645	0.1621
12.4400	0.2108	0.1588	0.1949	0.1644	0.1620
12.4500	0.2108	0.1588	0.1948	0.1643	0.1620
12.4600	0.2108	0.1587	0.1948	0.1643	0.1619
12.4700	0.2107	0.1587	0.1947	0.1642	0.1619
12.4800	0.2107	0.1586	0.1947	0.1641	0.1618
12.4900	0.2107	0.1586	0.1946	0.1641	0.1617
12.5000	0.2106	0.1586	0.1946	0.1640	0.1617
12.5100	0.2106	0.1585	0.1945	0.1639	0.1616
12.5200	0.2106	0.1585	0.1945	0.1639	0.1616
12.5300	0.2106	0.1584	0.1944	0.1638	0.1615
12.5400	0.2105	0.1584	0.1944	0.1637	0.1614
12.5500	0.2105	0.1584	0.1943	0.1637	0.1614
12.5600	0.2105	0.1583	0.1943	0.1636	0.1613
12.5700	0.2104	0.1583	0.1942	0.1636	0.1613
12.5800	0.2104	0.1583	0.1942	0.1635	0.1612
12.5900	0.2104	0.1582	0.1941	0.1634	0.1611
12.6000	0.2104	0.1582	0.1941	0.1634	0.1611
12.6100	0.2103	0.1581	0.1941	0.1633	0.1610
12.6200	0.2103	0.1581	0.1940	0.1632	0.1610
12.6300	0.2103	0.1581	0.1940	0.1632	0.1609
12.6400	0.2103	0.1580	0.1939	0.1631	0.1609
12.6500	0.2102	0.1580	0.1939	0.1631	0.1608
12.6600	0.2102	0.1580	0.1938	0.1630	0.1608
12.6700	0.2102	0.1579	0.1938	0.1629	0.1607
12.6800	0.2102	0.1579	0.1937	0.1629	0.1606
12.6900	0.2101	0.1579	0.1937	0.1628	0.1606
12.7000	0.2101	0.1578	0.1937	0.1628	0.1605
12.7100	0.2101	0.1578	0.1936	0.1627	0.1605
12.7200	0.2101	0.1578	0.1936	0.1626	0.1604
12.7300	0.2100	0.1577	0.1935	0.1626	0.1604
12.7400	0.2100	0.1577	0.1935	0.1625	0.1603
12.7500	0.2100	0.1577	0.1934	0.1625	0.1603
12.7600	0.2100	0.1576	0.1934	0.1624	0.1602
12.7700	0.2099	0.1576	0.1934	0.1624	0.1602
12.7800	0.2099	0.1576	0.1933	0.1623	0.1601
12.7900	0.2099	0.1575	0.1933	0.1622	0.1601
12.8000	0.2099	0.1575	0.1932	0.1622	0.1600
12.8100	0.2099	0.1575	0.1932	0.1621	0.1600
12.8200	0.2098	0.1575	0.1932	0.1621	0.1599
12.8300	0.2098	0.1574	0.1931	0.1620	0.1599
12.8400	0.2098	0.1574	0.1931	0.1620	0.1598
12.8500	0.2098	0.1574	0.1930	0.1619	0.1598
12.8600	0.2097	0.1573	0.1930	0.1619	0.1597
12.8700	0.2097	0.1573	0.1930	0.1618	0.1597
12.8800	0.2097	0.1573	0.1929	0.1618	0.1596
12.8900	0.2097	0.1573	0.1929	0.1617	0.1596
12.9000	0.2097	0.1572	0.1929	0.1616	0.1595
12.9100	0.2096	0.1572	0.1928	0.1616	0.1595
12.9200	0.2096	0.1572	0.1928	0.1615	0.1594
12.9300	0.2096	0.1571	0.1927	0.1615	0.1594
12.9400	0.2096	0.1571	0.1927	0.1614	0.1593
12.9500	0.2096	0.1571	0.1927	0.1614	0.1593
12.9600	0.2095	0.1571	0.1926	0.1613	0.1593
12.9700	0.2095	0.1570	0.1926	0.1613	0.1592
12.9800	0.2095	0.1570	0.1926	0.1612	0.1592
12.9900	0.2095	0.1570	0.1925	0.1612	0.1591
13.0000	0.2095	0.1570	0.1925	0.1611	0.1591
13.0100	0.2094	0.1569	0.1925	0.1611	0.1590
13.0200	0.2094	0.1569	0.1924	0.1611	0.1590
13.0300	0.2094	0.1569	0.1924	0.1610	0.1589
13.0400	0.2094	0.1568	0.1924	0.1610	0.1589
13.0500	0.2094	0.1568	0.1923	0.1609	0.1589
13.0600	0.2093	0.1568	0.1923	0.1609	0.1588
13.0700	0.2093	0.1568	0.1923	0.1608	0.1588
13.0800	0.2093	0.1568	0.1922	0.1608	0.1587
13.0900	0.2093	0.1567	0.1922	0.1607	0.1587
13.1000	0.2093	0.1567	0.1922	0.1607	0.1587
13.1100	0.2093	0.1567	0.1921	0.1606	0.1586
13.1200	0.2092	0.1567	0.1921	0.1606	0.1586
13.1300	0.2092	0.1566	0.1921	0.1605	0.1585
13.1400	0.2092	0.1566	0.1920	0.1605	0.1585
13.1500	0.2092	0.1566	0.1920	0.1605	0.1585
13.1600	0.2092	0.1566	0.1920	0.1604	0.1584
13.1700	0.2092	0.1565	0.1919	0.1604	0.1584
13.1800	0.2091	0.1565	0.1919	0.1603	0.1583
13.1900	0.2091	0.1565	0.1919	0.1603	0.1583
13.2000	0.2091	0.1565	0.1918	0.1602	0.1583
13.2100	0.2091	0.1565	0.1918	0.1602	0.1582
13.2200	0.2091	0.1564	0.1918	0.1602	0.1582
13.2300	0.2091	0.1564	0.1918	0.1601	0.1581
13.2400	0.2090	0.1564	0.1917	0.1601	0.1581
13.2500	0.2090	0.1564	0.1917	0.1600	0.1581
13.2600	0.2090	0.1564	0.1917	0.1600	0.1580
13.2700	0.2090	0.1563	0.1916	0.1600	0.1580
13.2800	0.2090	0.1563	0.1916	0.1599	0.1580
13.2900	0.2090	0.1563	0.1916	0.1599	0.1579
13.3000	0.2090	0.1563	0.1916	0.1598	0.1579
13.3100	0.2089	0.1563	0.1915	0.1598	0.1579
13.3200	0.2089	0.1562	0.1915	0.1598	0.1578
13.3300	0.2089	0.1562	0.1915	0.1597	0.1578
13.3400	0.2089	0.1562	0.1914	0.1597	0.1578
13.3500	0.2089	0.1562	0.1914	0.1597	0.1577
13.3600	0.2089	0.1562	0.1914	0.1596	0.1577
13.3700	0.2089	0.1562	0.1914	0.1596	0.1577
13.3800	0.2089	0.1561	0.1913	0.1595	0.1576
13.3900	0.2088	0.1561	0.1913	0.1595	0.1576
13.4000	0.2088	0.1561	0.1913	0.1595	0.1576
13.4100	0.2088	0.1561	0.1913	0.1594	0.1575
13.4200	0.2088	0.1561	0.1912	0.1594	0.1575
13.4300	0.2088	0.1560	0.1912	0.1594	0.1575
13.4400	0.2088	0.1560	0.1912	0.1593	0.1574
13.4500	0.2088	0.1560	0.1912	0.1593	0.1574
13.4600	0.2088	0.1560	0.1911	0.1593	0.1574
13.4700	0.2087	0.1560	0.1911	0.1592	0.1573
13.4800	0.2087	0.1560	0.1911	0.1592	0.1573
13.4900	0.2087	0.1560	0.1911	0.1592	0.1573
13.5000	0.2087	0.1559	0.1910	0.1591	0.1572
13.5100	0.2087	0.1559	0.1910	0.1591	0.1572
13.5200	0.2087	0.1559	0.1910	0.1591	0.1572
13.5300	0.2087	0.1559	0.1910	0.1590	0.1572
13.5400	0.2087	0.1559	0.1909	0.1590	0.1571
13.5500	0.2087	0.1559	0.1909	0.1590	0.1571
13.5600	0.2086	0.1559	0.1909	0.1589	0.1571
13.5700	0.2086	0.1558	0.1909	0.1589	0.1570
13.5800	0.2086	0.1558	0.1909	0.1589	0.1570
13.5900	0.2086	0.1558	0.1908	0.1589	0.1570
13.6000	0.2086	0.1558	0.1908	0.1588	0.1570
13.6100	0.2086	0.1558	0.1908	0.1588	0.1569
13.6200	0.2086	0.1558	0.1908	0.1588	0.1569
13.6300	0.2086	0.1558	0.1908	0.1587	0.1569
13.6400	0.2086	0.1558	0.1907	0.1587	0.1569
13.6500	0.2086	0.1557	0.1907	0.1587	0.1568
13.6600	0.2086	0.1557	0.1907	0.1586	0.1568
13.6700	0.2085	0.1557	0.1907	0.1586	0.1568
13.6800	0.2085	0.1557	0.1907	0.1586	0.1568
13.6900	0.2085	0.1557	0.1906	0.1586	0.1567
13.7000	0.2085	0.1557	0.1906	0.1585	0.1567
13.7100	0.2085	0.1557	0.1906	0.1585	0.1567
13.7200	0.2085	0.1557	0.1906	0.1585	0.1567
13.7300	0.2085	0.1557	0.1906	0.1585	0.1566
13.7400	0.2085	0.1556	0.1905	0.1584	0.1566
13.7500	0.2085	0.1556	0.1905	0.1584	0.1566
13.7600	0.2085	0.1556	0.1905	0.1584	0.1566
13.7700	0.2085	0.1556	0.1905	0.1584	0.1565
13.7800	0.2085	0.1556	0.1905	0.1583	0.1565
13.7900	0.2085	0.1556	0.1905	0.1583	0.1565
13.8000	0.2085	0.1556	0.1904	0.1583	0.1565
13.8100	0.2085	0.1556	0.1904	0.1583	0.1564
13.8200	0.2084	0.1556	0.1904	0.1582	0.1564
13.8300	0.2084	0.1556	0.1904	0.1582	0.1564
13.8400	0.2084	0.1556	0.1904	0.1582	0.1564
13.8500	0.2084	0.1556	0.1904	0.1582	0.1564
13.8600	0.2084	0.1556	0.1903	0.1581	0.1563
13.8700	0.2084	0.1555	0.1903	0.1581	0.1563
13.8800	0.2084	0.1555	0.1903	0.1581	0.1563
13.8900	0.2084	0.1555	0.1903	0.1581	0.1563
13.9000	0.2084	0.1555	0.1903	0.1581	0.1563
13.9100	0.2084	0.1555	0.1903	0.1580	0.1562
13.9200	0.2084	0.1555	0.1902	0.1580	0.1562
13.9300	0.2084	0.1555	0.1902	0.1580	0.1562
13.9400	0.2084	0.1555	0.1902	0.1580	0.1562
13.9500	0.2084	0.1555	0.1902	0.1580	0.1562
13.9600	0.2084	0.1555	0.1902	0.1579	0.1562
13.9700	0.2084	0.1555	0.1902	0.1579	0.1561
13.9800	0.2084	0.1555	0.1902	0.1579	0.1561
13.9900	0.2084	0.1555	0.1902	0.1579	0.1561
14.0000	0.2084	0.1555	0.1901	0.1579	0.1561
14.0100	0.2084	0.1555	0.1901	0.1578	0.1561
14.0200	0.2084	0.1555	0.1901	0.1578	0.1560
14.0300	0.2084	0.1555	0.1901	0.1578	0.1560
14.0400	0.2084	0.1555	0.1901	0.1578	0.1560
14.0500	0.2083	0.1555	0.1901	0.1578	0.1560
14.0600	0.2083	0.1555	0.1901	0.1578	0.1560
14.0700	0.2083	0.1554	0.1901	0.1577	0.1560
14.0800	0.2083	0.1554	0.1900	0.1577	0.1560
14.0900	0.2083	0.1554	0.1900	0.1577	0.1559
14.1000	0.2083	0.1554	0.1900	0.1577	0.1559
14.1100	0.2083	0.1554	0.1900	0.1577	0.1559
14.1200	0.2083	0.1554	0.1900	0.1577	0.1559
14.1300	0.2083	0.1554	0.1900	0.1577	0.1559
14.1400	0.2083	0.1554	0.1900	0.1576	0.1559
14.1500	0.2083	0.1554	0.1900	0.1576	0.1559
14.1600	0.2083	0.1554	0.1900	0.1576	0.1558
14.1700	0.2083	0.1554	0.1899	0.1576	0.1558
14.1800	0.2083	0.1554	0.1899	0.1576	0.1558
14.1900	0.2083	0.1554	0.1899	0.1576	0.1558
14.2000	0.2083	0.1554	0.1899	0.1576	0.1558
14.2100	0.2083	0.1554	0.1899	0.1575	0.1558
14.2200	0.2083	0.1554	0.1899	0.1575	0.1558
14.2300	0.2083	0.1554	0.1899	0.1575	0.1558
14.2400	0.2083	0.1554	0.1899	0.1575	0.1558
14.2500	0.2083	0.1554	0.1899	0.1575	0.1557
14.2600	0.2083	0.1554	0.1899	0.1575	0.1557
14.2700	0.2083	0.1554	0.1899	0.1575	0.1557
14.2800	0.2083	0.1554	0.1899	0.1575	0.1557
14.2900	0.2083	0.1554	0.1898	0.1575	0.1557
14.3000	0.2083	0.1554	0.1898	0.1574	0.1557
14.3100	0.2083	0.1554	0.1898	0.1574	0.1557
14.3200	0.2083	0.1554	0.1898	0.1574	0.1557
14.3300	0.2083	0.1555	0.1898	0.1574	0.1557
14.3400	0.2083	0.1555	0.1898	0.1574	0.1557
14.3500	0.2083	0.1555	0.1898	0.1574	0.1556
14.3600	0.2084	0.1555	0.1898	0.1574	0.1556
14.3700	0.2084	0.1555	0.1898	0.1574	0.1556
14.3800	0.2084	0.1555	0.1898	0.1574	0.1556
14.3900	0.2084	0.1555	0.1898	0.1574	0.1556
14.4000	0.2084	0.1555	0.1898	0.1574	0.1556
14.4100	0.2084	0.1555	0.1898	0.1574	0.1556
14.4200	0.2084	0.1555	0.1898	0.1574	0.1556
14.4300	0.2084	0.1555	0.1898	0.1573	0.1556
14.4400	0.2084	0.1555	0.1898	0.1573	0.1556
14.4500	0.2084	0.1555	0.1898	0.1573	0.1556
14.4600	0.2084	0.1555	0.1898	0.1573	0.1556
14.4700	0.2084	0.1555	0.1898	0.1573	0.1556
14.4800	0.2084	0.1555	0.1898	0.1573	0.1556
14.4900	0.2084	0.1555	0.1897	0.1573	0.1556
14.5000	0.2084	0.1555	0.1897	0.1573	0.1556
14.5100	0.2084	0.1555	0.1897	0.1573	0.1555
14.5200	0.2084	0.1556	0.1897	0.1573	0.1555
14.5300	0.2084	0.1556	0.1897	0.1573	0.1555
14.5400	0.2084	0.1556	0.1897	0.1573	0.1555
14.5500	0.2084	0.1556	0.1897	0.1573	0.1555
14.5600	0.2084	0.1556	0.1897	0.1573	0.1555
14.5700	0.2084	0.1556	0.1897	0.1573	0.1555
14.5800	0.2084	0.1556	0.1897	0.1573	0.1555
14.5900	0.2085	0.1556	0.1897	0.1573	0.1555
14.6000	0.2085	0.1556	0.1897	0.1573	0.1555
14.6100	0.2085	0.1556	0.1897	0.1573	0.1555
14.6200	0.2085	0.1556	0.1897	0.1573	0.1555
14.6300	0.2085	0.1557	0.1897	0.1573	0.1555
14.6400	0.2085	0.1557	0.1897	0.1573	0.1555
14.6500	0.2085	0.1557	0.1897	0.1573	0.1555
14.6600	0.2085	0.1557	0.1897	0.1573	0.1555
14.6700	0.2085	0.1557	0.1897	0.1573	0.1555
14.6800	0.2085	0.1557	0.1897	0.1573	0.1555
14.6900	0.2085	0.1557	0.1897	0.1573	0.1555
14.7000	0.2085	0.1557	0.1897	0.1573	0.1555
14.7100	0.2085	0.1557	0.1897	0.1573	0.1555
14.7200	0.2085	0.1557	0.1897	0.1573	0.1555
14.7300	0.2086	0.1558	0.1897	0.1573	0.1555
14.7400	0.2086	0.1558	0.1897	0.1573	0.1555
14.7500	0.2086	0.1558	0.1897	0.1573	0.1555
14.7600	0.2086	0.1558	0.1898	0.1573	0.1555
14.7700	0.2086	0.1558	0.1898	0.1573	0.1555
14.7800	0.2086	0.1558	0.1898	0.1573	0.1555
14.7900	0.2086	0.1558	0.1898	0.1573	0.1556
14.8000	0.2086	0.1559	0.1898	0.1573	0.1556
14.8100	0.2086	0.1559	0.1898	0.1573	0.1556
14.8200	0.2086	0.1559	0.1898	0.1573	0.1556
14.8300	0.2087	0.1559	0.1898	0.1573	0.1556
14.8400	0.2087	0.1559	0.1898	0.1573	0.1556
14.8500	0.2087	0.1559	0.1898	0.1574	0.1556
14.8600	0.2087	0.1560	0.1898	0.1574	0.1556
14.8700	0.2087	0.1560	0.1898	0.1574	0.1556
14.8800	0.2087	0.1560	0.1898	0.1574	0.1556
14.8900	0.2087	0.1560	0.1898	0.1574	0.1556
14.9000	0.2087	0.1560	0.1898	0.1574	0.1556
14.9100	0.2087	0.1560	0.1898	0.1574	0.1556
14.9200	0.2088	0.1561	0.1898	0.1574	0.1556
14.9300	0.2088	0.1561	0.1898	0.1574	0.1556
14.9400	0.2088	0.1561	0.1898	0.1574	0.1556
14.9500	0.2088	0.1561	0.1899	0.1574	0.1556
14.9600	0.2088	0.1561	0.1899	0.1575	0.1557
14.9700	0.2088	0.1562	0.1899	0.1575	0.1557
14.9800	0.2088	0.1562	0.1899	0.1575	0.1557
14.9900	0.2089	0.1562	0.1899	0.1575	0.1557
15.0000	0.2089	0.1562	0.1899	0.1575	0.1557
15.0100	0.2089	0.1562	0.1899	0.1575	0.1557
15.0200	0.2089	0.1563	0.1899	0.1575	0.1557
15.0300	0.2089	0.1563	0.1899	0.1575	0.1557
15.0400	0.2089	0.1563	0.1899	0.1575	0.1557
15.0500	0.2089	0.1563	0.1899	0.1576	0.1557
15.0600	0.2089	0.1563	0.1899	0.1576	0.1558
15.0700	0.2090	0.1564	0.1900	0.1576	0.1558
15.0800	0.2090	0.1564	0.1900	0.1576	0.1558
15.0900	0.2090	0.1564	0.1900	0.1576	0.1558
15.1000	0.2090	0.1564	0.1900	0.1576	0.1558
15.1100	0.2090	0.1564	0.1900	0.1576	0.1558
15.1200	0.2090	0.1565	0.1900	0.1577	0.1558
15.1300	0.2091	0.1565	0.1900	0.1577	0.1558
15.1400	0.2091	0.1565	0.1900	0.1577	0.1559
15.1500	0.2091	0.1565	0.1900	0.1577	0.1559
15.1600	0.2091	0.1566	0.1901	0.1577	0.1559
15.1700	0.2091	0.1566	0.1901	0.1577	0.1559
15.1800	0.2091	0.1566	0.1901	0.1578	0.1559
15.1900	0.2092	0.1566	0.1901	0.1578	0.1559
15.2000	0.2092	0.1567	0.1901	0.1578	0.1559
15.2100	0.2092	0.1567	0.1901	0.1578	0.1560
15.2200	0.2092	0.1567	0.1901	0.1578	0.1560
15.2300	0.2092	0.1567	0.1902	0.1579	0.1560
15.2400	0.2093	0.1568	0.1902	0.1579	0.1560
15.2500	0.2093	0.1568	0.1902	0.1579	0.1560
15.2600	0.2093	0.1568	0.1902	0.1579	0.1560
15.2700	0.2093	0.1569	0.1902	0.1579	0.1561
15.2800	0.2093	0.1569	0.1902	0.1579	0.1561
15.2900	0.2093	0.1569	0.1902	0.1580	0.1561
15.3000	0.2094	0.1569	0.1902	0.1580	0.1561
15.3100	0.2094	0.1570	0.1903	0.1580	0.1561
15.3200	0.2094	0.1570	0.1903	0.1580	0.1562
15.3300	0.2094	0.1570	0.1903	0.1581	0.1562
15.3400	0.2095	0.1571	0.1903	0.1581	0.1562
15.3500	0.2095	0.1571	0.1903	0.1581	0.1562
15.3600	0.2095	0.1571	0.1904	0.1581	0.1562
15.3700	0.2095	0.1572	0.1904	0.1582	0.1563
15.3800	0.2095	0.1572	0.1904	0.1582	0.1563
15.3900	0.2096	0.1572	0.1904	0.1582	0.1563
15.4000	0.2096	0.1573	0.1904	0.1582	0.1563
15.4100	0.2096	0.1573	0.1904	0.1583	0.1564
15.4200	0.2096	0.1573	0.1905	0.1583	0.1564
15.4300	0.2097	0.1574	0.1905	0.1583	0.1564
15.4400	0.2097	0.1574	0.1905	0.1583	0.1564
15.4500	0.2097	0.1574	0.1905	0.1584	0.1564
15.4600	0.2097	0.1574	0.1905	0.1584	0.1565
15.4700	0.2097	0.1575	0.1906	0.1584	0.1565
15.4800	0.2098	0.1575	0.1906	0.1585	0.1565
15.4900	0.2098	0.1575	0.1906	0.1585	0.1565
15.5000	0.2098	0.1576	0.1906	0.1585	0.1566
15.5100	0.2098	0.1576	0.1906	0.1585	0.1566
15.5200	0.2099	0.1577	0.1907	0.1586	0.1566
15.5300	0.2099	0.1577	0.1907	0.1586	0.1566
15.5400	0.2099	0.1577	0.1907	0.1586	0.1567
15.5500	0.2100	0.1578	0.1907	0.1587	0.1567
15.5600	0.2100	0.1578	0.1908	0.1587	0.1567
15.5700	0.2100	0.1579	0.1908	0.1587	0.1568
15.5800	0.2100	0.1579	0.1908	0.1588	0.1568
15.5900	0.2101	0.1579	0.1908	0.1588	0.1568
15.6000	0.2101	0.1580	0.1909	0.1588	0.1569
15.6100	0.2101	0.1580	0.1909	0.1589	0.1569
15.6200	0.2101	0.1581	0.1909	0.1589	0.1569
15.6300	0.2102	0.1581	0.1909	0.1589	0.1569
15.6400	0.2102	0.1581	0.1910	0.1590	0.1570
15.6500	0.2102	0.1582	0.1910	0.1590	0.1570
15.6600	0.2103	0.1582	0.1910	0.1590	0.1570
15.6700	0.2103	0.1583	0.1910	0.1591	0.1571
15.6800	0.2103	0.1583	0.1911	0.1591	0.1571
15.6900	0.2103	0.1583	0.1911	0.1591	0.1571
15.7000	0.2104	0.1584	0.1911	0.1592	0.1572
15.7100	0.2104	0.1584	0.1911	0.1592	0.1572
15.7200	0.2104	0.1585	0.1912	0.1593	0.1572
15.7300	0.2105	0.1585	0.1912	0.1593	0.1573
15.7400	0.2105	0.1586	0.1912	0.1594	0.1573
15.7500	0.2105	0.1586	0.1913	0.1594	0.1573
15.7600	0.2106	0.1587	0.1913	0.1594	0.1574
15.7700	0.2106	0.1587	0.1913	0.1595	0.1574
15.7800	0.2106	0.1588	0.1913	0.1595	0.1574
15.7900	0.2107	0.1588	0.1914	0.1596	0.1575
15.8000	0.2107	0.1589	0.1914	0.1596	0.1575
15.8100	0.2107	0.1589	0.1914	0.1596	0.1576
15.8200	0.2108	0.1589	0.1915	0.1597	0.1576
15.8300	0.2108	0.1590	0.1915	0.1597	0.1576
15.8400	0.2108	0.1590	0.1915	0.1598	0.1577
15.8500	0.2109	0.1591	0.1916	0.1598	0.1577
15.8600	0.2109	0.1591	0.1916	0.1599	0.1577
15.8700	0.2109	0.1592	0.1916	0.1599	0.1578
15.8800	0.2110	0.1592	0.1916	0.1600	0.1578
15.8900	0.2110	0.1593	0.1917	0.1600	0.1579
15.9000	0.2110	0.1593	0.1917	0.1600	0.1579
15.9100	0.2111	0.1594	0.1917	0.1601	0.1579
15.9200	0.2111	0.1594	0.1918	0.1601	0.1580
15.9300	0.2111	0.1595	0.1918	0.1602	0.1580
15.9400	0.2112	0.1596	0.1919	0.1602	0.1581
15.9500	0.2112	0.1596	0.1919	0.1603	0.1581
15.9600	0.2113	0.1597	0.1919	0.1604	0.1582
15.9700	0.2113	0.1597	0.1920	0.1604	0.1582
15.9800	0.2113	0.1598	0.1920	0.1605	0.1583
15.9900	0.2114	0.1598	0.1920	0.1605	0.1583
16.0000	0.2114	0.1599	0.1921	0.1606	0.1584
16.0100	0.2115	0.1600	0.1921	0.1606	0.1584
16.0200	0.2115	0.1600	0.1921	0.1607	0.1585
16.0300	0.2115	0.1601	0.1922	0.1607	0.1585
16.0400	0.2116	0.1601	0.1922	0.1608	0.1585
16.0500	0.2116	0.1602	0.1923	0.1608	0.1586
16.0600	0.2117	0.1602	0.1923	0.1609	0.1586
16.0700	0.2117	0.1603	0.1923	0.1609	0.1587
16.0800	0.2117	0.1604	0.1924	0.1610	0.1587
16.0900	0.2118	0.1604	0.1924	0.1610	0.1588
16.1000	0.2118	0.1605	0.1924	0.1611	0.1588
16.1100	0.2119	0.1605	0.1925	0.1612	0.1589
16.1200	0.2119	0.1606	0.1925	0.1612	0.1589
16.1300	0.2119	0.1607	0.1926	0.1613	0.1590
16.1400	0.2120	0.1607	0.1926	0.1614	0.1591
16.1500	0.2120	0.1608	0.1927	0.1614	0.1591
16.1600	0.2121	0.1609	0.1927	0.1615	0.1592
16.1700	0.2121	0.1609	0.1928	0.1615	0.1592
16.1800	0.2122	0.1610	0.1928	0.1616	0.1593
16.1900	0.2122	0.1611	0.1928	0.1617	0.1593
16.2000	0.2123	0.1611	0.1929	0.1617	0.1594
16.2100	0.2123	0.1612	0.1929	0.1618	0.1594
16.2200	0.2124	0.1613	0.1930	0.1619	0.1595
16.2300	0.2124	0.1613	0.1930	0.1619	0.1596
16.2400	0.2125	0.1614	0.1931	0.1620	0.1596
16.2500	0.2125	0.1615	0.1931	0.1621	0.1597
16.2600	0.2125	0.1615	0.1932	0.1621	0.1597
16.2700	0.2126	0.1616	0.1932	0.1622	0.1598
16.2800	0.2126	0.1617	0.1933	0.1623	0.1598
16.2900	0.2127	0.1617	0.1933	0.1623	0.1599
16.3000	0.2127	0.1618	0.1933	0.1624	0.1600
16.3100	0.2128	0.1619	0.1934	0.1625	0.1600
16.3200	0.2128	0.1620	0.1934	0.1625	0.1601
16.3300	0.2129	0.1621	0.1935	0.1626	0.1602
16.3400	0.2129	0.1621	0.1936	0.1627	0.1602
16.3500	0.2130	0.1622	0.1936	0.1628	0.1603
16.3600	0.2131	0.1623	0.1937	0.1628	0.1604
16.3700	0.2131	0.1624	0.1937	0.1629	0.1604
16.3800	0.2132	0.1624	0.1938	0.1630	0.1605
16.3900	0.2132	0.1625	0.1938	0.1631	0.1606
16.4000	0.2133	0.1626	0.1939	0.1631	0.1606
16.4100	0.2133	0.1627	0.1939	0.1632	0.1607
16.4200	0.2134	0.1628	0.1940	0.1633	0.1608
16.4300	0.2134	0.1628	0.1940	0.1634	0.1608
16.4400	0.2135	0.1629	0.1941	0.1635	0.1609
16.4500	0.2135	0.1630	0.1941	0.1635	0.1610
16.4600	0.2136	0.1631	0.1942	0.1636	0.1610
16.4700	0.2137	0.1632	0.1942	0.1637	0.1611
16.4800	0.2137	0.1632	0.1943	0.1638	0.1612
16.4900	0.2138	0.1633	0.1944	0.1639	0.1613
16.5000	0.2138	0.1634	0.1944	0.1639	0.1613
16.5100	0.2139	0.1635	0.1945	0.1640	0.1614
16.5200	0.2139	0.1636	0.1945	0.1641	0.1615
16.5300	0.2140	0.1637	0.1946	0.1642	0.1616
16.5400	0.2141	0.1638	0.1947	0.1643	0.1616
16.5500	0.2141	0.1639	0.1947	0.1644	0.1617
16.5600	0.2142	0.1640	0.1948	0.1645	0.1618
16.5700	0.2143	0.1641	0.1949	0.1646	0.1619
16.5800	0.2143	0.1642	0.1949	0.1647	0.1620
16.5900	0.2144	0.1642	0.1950	0.1648	0.1621
16.6000	0.2145	0.1643	0.1950	0.1648	0.1621
16.6100	0.2145	0.1644	0.1951	0.1649	0.1622
16.6200	0.2146	0.1645	0.1952	0.1650	0.1623
16.6300	0.2146	0.1646	0.1952	0.1651	0.1624
16.6400	0.2147	0.1647	0.1953	0.1652	0.1625
16.6500	0.2148	0.1648	0.1954	0.1653	0.1625
16.6600	0.2148	0.1649	0.1954	0.1654	0.1626
16.6700	0.2149	0.1650	0.1955	0.1655	0.1627
16.6800	0.2150	0.1651	0.1955	0.1656	0.1628
16.6900	0.2150	0.1652	0.1956	0.1657	0.1629
16.7000	0.2151	0.1653	0.1957	0.1658	0.1630
16.7100	0.2152	0.1654	0.1958	0.1659	0.1631
16.7200	0.2152	0.1655	0.1958	0.1660	0.1631
16.7300	0.2153	0.1656	0.1959	0.1661	0.1632
16.7400	0.2154	0.1657	0.1960	0.1662	0.1633
16.7500	0.2155	0.1658	0.1961	0.1663	0.1634
16.7600	0.2155	0.1659	0.1961	0.1664	0.1635
16.7700	0.2156	0.1660	0.1962	0.1665	0.1636
16.7800	0.2157	0.1662	0.1963	0.1666	0.1637
16.7900	0.2158	0.1663	0.1963	0.1668	0.1638
16.8000	0.2158	0.1664	0.1964	0.1669	0.1639
16.8100	0.2159	0.1665	0.1965	0.1670	0.1640
16.8200	0.2160	0.1666	0.1966	0.1671	0.1641
16.8300	0.2161	0.1667	0.1966	0.1672	0.1642
16.8400	0.2161	0.1668	0.1967	0.1673	0.1643
16.8500	0.2162	0.1669	0.1968	0.1674	0.1644
16.8600	0.2163	0.1670	0.1969	0.1675	0.1645
16.8700	0.2164	0.1672	0.1970	0.1676	0.1646
16.8800	0.2164	0.1673	0.1970	0.1678	0.1647
16.8900	0.2165	0.1674	0.1971	0.1679	0.1648
16.9000	0.2166	0.1675	0.1972	0.1680	0.1649
16.9100	0.2167	0.1676	0.1973	0.1681	0.1650
16.9200	0.2168	0.1677	0.1974	0.1682	0.1651
16.9300	0.2168	0.1679	0.1974	0.1684	0.1652
16.9400	0.2169	0.1680	0.1975	0.1685	0.1654
16.9500	0.2170	0.1681	0.1976	0.1686	0.1655
16.9600	0.2171	0.1683	0.1977	0.1688	0.1656
16.9700	0.2172	0.1684	0.1978	0.1689	0.1657
16.9800	0.2173	0.1685	0.1979	0.1690	0.1658
16.9900	0.2174	0.1687	0.1980	0.1691	0.1659
17.0000	0.2175	0.1688	0.1981	0.1693	0.1660
17.0100	0.2175	0.1689	0.1981	0.1694	0.1662
17.0200	0.2176	0.1690	0.1982	0.1695	0.1663
17.0300	0.2177	0.1692	0.1983	0.1697	0.1664
17.0400	0.2178	0.1693	0.1984	0.1698	0.1665
17.0500	0.2179	0.1694	0.1985	0.1699	0.1666
17.0600	0.2180	0.1696	0.1986	0.1701	0.1667
17.0700	0.2181	0.1697	0.1987	0.1702	0.1669
17.0800	0.2181	0.1698	0.1988	0.1703	0.1670
17.0900	0.2182	0.1700	0.1989	0.1705	0.1671
17.1000	0.2183	0.1701	0.1989	0.1706	0.1672
17.1100	0.2184	0.1702	0.1990	0.1708	0.1674
17.1200	0.2185	0.1704	0.1991	0.1709	0.1675
17.1300	0.2186	0.1705	0.1993	0.1711	0.1676
17.1400	0.2187	0.1707	0.1994	0.1712	0.1678
17.1500	0.2188	0.1708	0.1995	0.1714	0.1679
17.1600	0.2189	0.1710	0.1996	0.1715	0.1680
17.1700	0.2190	0.1711	0.1997	0.1717	0.1682
17.1800	0.2191	0.1713	0.1998	0.1718	0.1683
17.1900	0.2192	0.1715	0.1999	0.1720	0.1684
17.2000	0.2193	0.1716	0.2000	0.1721	0.1686
17.2100	0.2194	0.1718	0.2001	0.1723	0.1687
17.2200	0.2195	0.1719	0.2002	0.1724	0.1688
17.2300	0.2196	0.1721	0.2003	0.1726	0.1690
17.2400	0.2197	0.1722	0.2004	0.1727	0.1691
17.2500	0.2199	0.1724	0.2005	0.1729	0.1693
17.2600	0.2200	0.1725	0.2006	0.1731	0.1694
17.2700	0.2201	0.1727	0.2007	0.1732	0.1695
17.2800	0.2202	0.1728	0.2008	0.1734	0.1697
17.2900	0.2203	0.1730	0.2009	0.1735	0.1698
17.3000	0.2204	0.1731	0.2010	0.1737	0.1700
17.3100	0.2205	0.1733	0.2011	0.1739	0.1701
17.3200	0.2206	0.1735	0.2012	0.1740	0.1703
17.3300	0.2207	0.1737	0.2014	0.1742	0.1704
17.3400	0.2208	0.1738	0.2015	0.1744	0.1706
17.3500	0.2210	0.1740	0.2016	0.1746	0.1708
17.3600	0.2211	0.1742	0.2017	0.1748	0.1709
17.3700	0.2212	0.1744	0.2019	0.1750	0.1711
17.3800	0.2213	0.1746	0.2020	0.1751	0.1712
17.3900	0.2214	0.1747	0.2021	0.1753	0.1714
17.4000	0.2215	0.1749	0.2022	0.1755	0.1716
17.4100	0.2217	0.1751	0.2023	0.1757	0.1717
17.4200	0.2218	0.1753	0.2025	0.1759	0.1719
17.4300	0.2219	0.1755	0.2026	0.1760	0.1720
17.4400	0.2220	0.1756	0.2027	0.1762	0.1722
17.4500	0.2221	0.1758	0.2028	0.1764	0.1724
17.4600	0.2223	0.1760	0.2029	0.1766	0.1725
17.4700	0.2224	0.1762	0.2031	0.1768	0.1727
17.4800	0.2225	0.1764	0.2032	0.1770	0.1729
17.4900	0.2226	0.1765	0.2033	0.1772	0.1730
17.5000	0.2227	0.1767	0.2034	0.1773	0.1732
17.5100	0.2229	0.1769	0.2036	0.1776	0.1734
17.5200	0.2230	0.1771	0.2037	0.1778	0.1736
17.5300	0.2232	0.1774	0.2039	0.1780	0.1738
17.5400	0.2233	0.1776	0.2040	0.1782	0.1739
17.5500	0.2234	0.1778	0.2041	0.1784	0.1741
17.5600	0.2236	0.1780	0.2043	0.1786	0.1743
17.5700	0.2237	0.1782	0.2044	0.1788	0.1745
17.5800	0.2238	0.1784	0.2046	0.1791	0.1747
17.5900	0.2240	0.1786	0.2047	0.1793	0.1749
17.6000	0.2241	0.1788	0.2048	0.1795	0.1751
17.6100	0.2243	0.1790	0.2050	0.1797	0.1753
17.6200	0.2244	0.1792	0.2051	0.1799	0.1755
17.6300	0.2245	0.1795	0.2053	0.1801	0.1757
17.6400	0.2247	0.1797	0.2054	0.1804	0.1759
17.6500	0.2248	0.1799	0.2055	0.1806	0.1761
17.6600	0.2250	0.1801	0.2057	0.1808	0.1762
17.6700	0.2251	0.1803	0.2058	0.1810	0.1764
17.6800	0.2252	0.1805	0.2060	0.1812	0.1766
17.6900	0.2254	0.1807	0.2061	0.1815	0.1768
17.7000	0.2255	0.1809	0.2063	0.1817	0.1770
17.7100	0.2257	0.1812	0.2064	0.1819	0.1773
17.7200	0.2258	0.1814	0.2066	0.1822	0.1775
17.7300	0.2260	0.1817	0.2068	0.1824	0.1777
17.7400	0.2262	0.1819	0.2069	0.1827	0.1779
17.7500	0.2263	0.1822	0.2071	0.1829	0.1782
17.7600	0.2265	0.1824	0.2073	0.1832	0.1784
17.7700	0.2266	0.1827	0.2074	0.1834	0.1786
17.7800	0.2268	0.1829	0.2076	0.1837	0.1788
17.7900	0.2270	0.1832	0.2078	0.1840	0.1791
17.8000	0.2271	0.1834	0.2079	0.1842	0.1793
17.8100	0.2273	0.1837	0.2081	0.1845	0.1795
17.8200	0.2275	0.1839	0.2082	0.1847	0.1797
17.8300	0.2276	0.1842	0.2084	0.1850	0.1800
17.8400	0.2278	0.1844	0.2086	0.1852	0.1802
17.8500	0.2279	0.1847	0.2088	0.1855	0.1804
17.8600	0.2281	0.1849	0.2089	0.1858	0.1807
17.8700	0.2283	0.1852	0.2091	0.1860	0.1809
17.8800	0.2284	0.1854	0.2093	0.1863	0.1811
17.8900	0.2286	0.1857	0.2094	0.1865	0.1813
17.9000	0.2288	0.1859	0.2096	0.1868	0.1816
17.9100	0.2290	0.1862	0.2098	0.1871	0.1819
17.9200	0.2291	0.1865	0.2100	0.1874	0.1821
17.9300	0.2293	0.1868	0.2102	0.1877	0.1824
17.9400	0.2295	0.1871	0.2104	0.1880	0.1826
17.9500	0.2297	0.1874	0.2106	0.1883	0.1829
17.9600	0.2299	0.1877	0.2108	0.1886	0.1832
17.9700	0.2301	0.1880	0.2109	0.1889	0.1834
17.9800	0.2303	0.1883	0.2111	0.1892	0.1837
17.9900	0.2305	0.1886	0.2113	0.1895	0.1840
18.0000	0.2307	0.1889	0.2115	0.1898	0.1843
18.0100	0.2309	0.1891	0.2117	0.1901	0.1845
18.0200	0.2311	0.1894	0.2119	0.1904	0.1848
18.0300	0.2312	0.1897	0.2121	0.1907	0.1851
18.0400	0.2314	0.1900	0.2123	0.1910	0.1853
18.0500	0.2316	0.1903	0.2125	0.1913	0.1856
18.0600	0.2318	0.1906	0.2127	0.1917	0.1859
18.0700	0.2320	0.1909	0.2129	0.1920	0.1862
18.0800	0.2322	0.1912	0.2131	0.1923	0.1864
18.0900	0.2324	0.1915	0.2133	0.1926	0.1867
18.1000	0.2326	0.1918	0.2135	0.1929	0.1870
18.1100	0.2328	0.1922	0.2137	0.1933	0.1873
18.1200	0.2330	0.1925	0.2140	0.1936	0.1876
18.1300	0.2333	0.1929	0.2142	0.1940	0.1880
18.1400	0.2335	0.1932	0.2144	0.1943	0.1883
18.1500	0.2337	0.1936	0.2146	0.1947	0.1886
18.1600	0.2339	0.1939	0.2149	0.1950	0.1889
18.1700	0.2342	0.1943	0.2151	0.1954	0.1892
18.1800	0.2344	0.1946	0.2153	0.1958	0.1895
18.1900	0.2346	0.1950	0.2156	0.1961	0.1899
18.2000	0.2348	0.1953	0.2158	0.1965	0.1902
18.2100	0.2351	0.1957	0.2160	0.1969	0.1905
18.2200	0.2353	0.1960	0.2162	0.1972	0.1908
18.2300	0.2355	0.1964	0.2165	0.1976	0.1912
18.2400	0.2357	0.1967	0.2167	0.1980	0.1915
18.2500	0.2360	0.1971	0.2169	0.1983	0.1918
18.2600	0.2362	0.1974	0.2172	0.1987	0.1921
18.2700	0.2364	0.1978	0.2174	0.1991	0.1925
18.2800	0.2366	0.1981	0.2176	0.1994	0.1928
18.2900	0.2369	0.1985	0.2179	0.1998	0.1931
18.3000	0.2371	0.1988	0.2181	0.2002	0.1935
18.3100	0.2374	0.1993	0.2184	0.2006	0.1938
18.3200	0.2376	0.1997	0.2186	0.2010	0.1942
18.3300	0.2379	0.2001	0.2189	0.2015	0.1946
18.3400	0.2381	0.2005	0.2192	0.2019	0.1950
18.3500	0.2384	0.2009	0.2194	0.2023	0.1954
18.3600	0.2387	0.2013	0.2197	0.2027	0.1957
18.3700	0.2389	0.2017	0.2200	0.2032	0.1961
18.3800	0.2392	0.2022	0.2203	0.2036	0.1965
18.3900	0.2395	0.2026	0.2205	0.2040	0.1969
18.4000	0.2397	0.2030	0.2208	0.2045	0.1973
18.4100	0.2400	0.2034	0.2211	0.2049	0.1977
18.4200	0.2403	0.2038	0.2213	0.2053	0.1981
18.4300	0.2405	0.2043	0.2216	0.2058	0.1984
18.4400	0.2408	0.2047	0.2219	0.2062	0.1988
18.4500	0.2411	0.2051	0.2222	0.2067	0.1992
18.4600	0.2413	0.2055	0.2224	0.2071	0.1996
18.4700	0.2416	0.2059	0.2227	0.2075	0.2000
18.4800	0.2419	0.2064	0.2230	0.2080	0.2004
18.4900	0.2421	0.2068	0.2233	0.2084	0.2008
18.5000	0.2424	0.2072	0.2235	0.2089	0.2012
18.5100	0.2427	0.2077	0.2239	0.2094	0.2017
18.5200	0.2430	0.2082	0.2242	0.2099	0.2021
18.5300	0.2434	0.2087	0.2245	0.2104	0.2026
18.5400	0.2437	0.2092	0.2248	0.2109	0.2030
18.5500	0.2440	0.2097	0.2251	0.2114	0.2035
18.5600	0.2443	0.2102	0.2254	0.2120	0.2039
18.5700	0.2446	0.2107	0.2258	0.2125	0.2044
18.5800	0.2449	0.2112	0.2261	0.2130	0.2049
18.5900	0.2452	0.2117	0.2264	0.2135	0.2053
18.6000	0.2455	0.2122	0.2267	0.2140	0.2058
18.6100	0.2459	0.2127	0.2270	0.2146	0.2062
18.6200	0.2462	0.2132	0.2274	0.2151	0.2067
18.6300	0.2465	0.2137	0.2277	0.2156	0.2072
18.6400	0.2468	0.2142	0.2280	0.2161	0.2077
18.6500	0.2471	0.2147	0.2283	0.2167	0.2081
18.6600	0.2474	0.2152	0.2287	0.2172	0.2086
18.6700	0.2477	0.2157	0.2290	0.2177	0.2091
18.6800	0.2481	0.2162	0.2293	0.2183	0.2095
18.6900	0.2484	0.2167	0.2296	0.2188	0.2100
18.7000	0.2487	0.2173	0.2300	0.2194	0.2105
18.7100	0.2491	0.2178	0.2303	0.2200	0.2111
18.7200	0.2494	0.2184	0.2307	0.2206	0.2116
18.7300	0.2498	0.2190	0.2311	0.2212	0.2121
18.7400	0.2502	0.2196	0.2315	0.2218	0.2127
18.7500	0.2506	0.2202	0.2318	0.2224	0.2132
18.7600	0.2509	0.2208	0.2322	0.2230	0.2138
18.7700	0.2513	0.2214	0.2326	0.2237	0.2143
18.7800	0.2517	0.2220	0.2330	0.2243	0.2149
18.7900	0.2521	0.2226	0.2333	0.2249	0.2154
18.8000	0.2524	0.2232	0.2337	0.2255	0.2160
18.8100	0.2528	0.2238	0.2341	0.2262	0.2166
18.8200	0.2532	0.2244	0.2345	0.2268	0.2171
18.8300	0.2535	0.2250	0.2349	0.2274	0.2177
18.8400	0.2539	0.2256	0.2353	0.2281	0.2183
18.8500	0.2543	0.2262	0.2356	0.2287	0.2188
18.8600	0.2547	0.2268	0.2360	0.2293	0.2194
18.8700	0.2550	0.2274	0.2364	0.2300	0.2200
18.8800	0.2554	0.2281	0.2368	0.2306	0.2205
18.8900	0.2558	0.2287	0.2372	0.2313	0.2211
18.9000	0.2562	0.2293	0.2376	0.2319	0.2217
18.9100	0.2566	0.2300	0.2380	0.2327	0.2224
18.9200	0.2570	0.2307	0.2385	0.2334	0.2230
18.9300	0.2575	0.2314	0.2389	0.2342	0.2237
18.9400	0.2579	0.2321	0.2394	0.2349	0.2243
18.9500	0.2584	0.2328	0.2398	0.2356	0.2250
18.9600	0.2588	0.2336	0.2402	0.2364	0.2257
18.9700	0.2593	0.2343	0.2407	0.2371	0.2263
18.9800	0.2597	0.2350	0.2411	0.2379	0.2270
18.9900	0.2601	0.2357	0.2416	0.2386	0.2277
19.0000	0.2606	0.2364	0.2420	0.2394	0.2283
19.0100	0.2610	0.2372	0.2425	0.2402	0.2290
19.0200	0.2615	0.2379	0.2430	0.2409	0.2297
19.0300	0.2619	0.2386	0.2434	0.2417	0.2304
19.0400	0.2624	0.2394	0.2439	0.2425	0.2311
19.0500	0.2628	0.2401	0.2443	0.2432	0.2318
19.0600	0.2633	0.2408	0.2448	0.2440	0.2324
19.0700	0.2637	0.2416	0.2452	0.2448	0.2331
19.0800	0.2641	0.2423	0.2457	0.2456	0.2338
19.0900	0.2646	0.2431	0.2462	0.2464	0.2345
19.1000	0.2651	0.2438	0.2466	0.2472	0.2352
19.1100	0.2656	0.2447	0.2472	0.2481	0.2360
19.1200	0.2661	0.2455	0.2477	0.2489	0.2368
19.1300	0.2666	0.2464	0.2482	0.2498	0.2376
19.1400	0.2672	0.2472	0.2487	0.2507	0.2384
19.1500	0.2677	0.2481	0.2493	0.2516	0.2392
19.1600	0.2682	0.2490	0.2498	0.2525	0.2400
19.1700	0.2687	0.2498	0.2503	0.2535	0.2408
19.1800	0.2693	0.2507	0.2509	0.2544	0.2417
19.1900	0.2698	0.2516	0.2514	0.2553	0.2425
19.2000	0.2703	0.2525	0.2519	0.2562	0.2433
19.2100	0.2709	0.2533	0.2525	0.2571	0.2441
19.2200	0.2714	0.2542	0.2530	0.2581	0.2449
19.2300	0.2719	0.2551	0.2536	0.2590	0.2458
19.2400	0.2724	0.2560	0.2541	0.2599	0.2466
19.2500	0.2730	0.2569	0.2547	0.2609	0.2474
19.2600	0.2735	0.2578	0.2552	0.2618	0.2483
19.2700	0.2740	0.2587	0.2557	0.2628	0.2491
19.2800	0.2746	0.2596	0.2563	0.2637	0.2500
19.2900	0.2751	0.2605	0.2568	0.2647	0.2508
19.3000	0.2756	0.2614	0.2574	0.2656	0.2517
19.3100	0.2763	0.2624	0.2580	0.2667	0.2526
19.3200	0.2769	0.2634	0.2587	0.2678	0.2536
19.3300	0.2775	0.2645	0.2593	0.2689	0.2546
19.3400	0.2782	0.2655	0.2599	0.2700	0.2555
19.3500	0.2788	0.2666	0.2606	0.2711	0.2565
19.3600	0.2794	0.2676	0.2612	0.2722	0.2575
19.3700	0.2801	0.2687	0.2618	0.2733	0.2585
19.3800	0.2807	0.2698	0.2625	0.2744	0.2595
19.3900	0.2813	0.2708	0.2631	0.2755	0.2605
19.4000	0.2820	0.2719	0.2638	0.2767	0.2615
19.4100	0.2826	0.2730	0.2644	0.2778	0.2625
19.4200	0.2832	0.2740	0.2651	0.2789	0.2635
19.4300	0.2839	0.2751	0.2657	0.2801	0.2645
19.4400	0.2845	0.2762	0.2664	0.2812	0.2655
19.4500	0.2851	0.2773	0.2670	0.2824	0.2666
19.4600	0.2858	0.2784	0.2677	0.2835	0.2676
19.4700	0.2864	0.2795	0.2683	0.2847	0.2686
19.4800	0.2871	0.2805	0.2690	0.2858	0.2696
19.4900	0.2877	0.2816	0.2696	0.2870	0.2707
19.5000	0.2883	0.2828	0.2703	0.2882	0.2717
19.5100	0.2891	0.2840	0.2711	0.2895	0.2729
19.5200	0.2898	0.2853	0.2718	0.2908	0.2741
19.5300	0.2906	0.2866	0.2726	0.2922	0.2753
19.5400	0.2914	0.2878	0.2733	0.2935	0.2765
19.5500	0.2921	0.2891	0.2741	0.2949	0.2777
19.5600	0.2929	0.2904	0.2749	0.2962	0.2789
19.5700	0.2936	0.2917	0.2756	0.2976	0.2801
19.5800	0.2944	0.2930	0.2764	0.2989	0.2813
19.5900	0.2952	0.2943	0.2772	0.3003	0.2825
19.6000	0.2959	0.2956	0.2779	0.3017	0.2838
19.6100	0.2967	0.2969	0.2787	0.3031	0.2850
19.6200	0.2974	0.2982	0.2795	0.3045	0.2862
19.6300	0.2982	0.2995	0.2803	0.3059	0.2875
19.6400	0.2990	0.3009	0.2810	0.3073	0.2887
19.6500	0.2997	0.3022	0.2818	0.3087	0.2900
19.6600	0.3005	0.3035	0.2826	0.3101	0.2912
19.6700	0.3013	0.3049	0.2834	0.3115	0.2925
19.6800	0.3021	0.3062	0.2842	0.3130	0.2938
19.6900	0.3028	0.3075	0.2850	0.3144	0.2950
19.7000	0.3036	0.3089	0.2858	0.3158	0.2963
19.7100	0.3045	0.3105	0.2867	0.3175	0.2978
19.7200	0.3054	0.3120	0.2876	0.3191	0.2992
19.7300	0.3063	0.3136	0.2885	0.3208	0.3007
19.7400	0.3072	0.3151	0.2894	0.3224	0.3022
19.7500	0.3082	0.3167	0.2903	0.3241	0.3036
19.7600	0.3091	0.3183	0.2913	0.3257	0.3051
19.7700	0.3100	0.3199	0.2922	0.3274	0.3066
19.7800	0.3109	0.3215	0.2931	0.3291	0.3081
19.7900	0.3118	0.3231	0.2940	0.3308	0.3096
19.8000	0.3127	0.3247	0.2950	0.3325	0.3111
19.8100	0.3137	0.3263	0.2959	0.3342	0.3127
19.8200	0.3146	0.3279	0.2968	0.3359	0.3142
19.8300	0.3155	0.3295	0.2978	0.3376	0.3157
19.8400	0.3164	0.3311	0.2987	0.3394	0.3173
19.8500	0.3174	0.3328	0.2997	0.3411	0.3188
19.8600	0.3183	0.3344	0.3006	0.3429	0.3204
19.8700	0.3192	0.3361	0.3016	0.3446	0.3219
19.8800	0.3202	0.3377	0.3025	0.3464	0.3235
19.8900	0.3211	0.3394	0.3035	0.3481	0.3251
19.9000	0.3220	0.3411	0.3045	0.3500	0.3267
19.9100	0.3231	0.3430	0.3056	0.3520	0.3285
19.9200	0.3242	0.3449	0.3066	0.3540	0.3302
19.9300	0.3253	0.3468	0.3078	0.3560	0.3321
19.9400	0.3264	0.3487	0.3088	0.3581	0.3339
19.9500	0.3275	0.3507	0.3100	0.3601	0.3357
19.9600	0.3286	0.3526	0.3111	0.3622	0.3375
19.9700	0.3298	0.3546	0.3122	0.3643	0.3394
19.9800	0.3309	0.3565	0.3133	0.3663	0.3413
[truncated: 4,001 more rows]
