# Supplementary material for: Bayesian inference for biophysical neuron models enables stimulus optimization for retinal neuroprosthetics
Source: eLife. 2020 Oct 27;9:e54997. doi: 10.7554/eLife.54997 (PMC7673784; doi:10.7554/eLife.54997)
Supplement: Figure 10—source data 1. [file elife-54997-fig10-data1.zip › ON_Current2_ON_Vext_and_Vm.csv]

Time/ms	ON compartment1: Extracellular voltage/mV	ON compartment2: Extracellular voltage/mV	ON compartment3: Extracellular voltage/mV	ON compartment4: Extracellular voltage/mV	ON compartment5: Extracellular voltage/mV	ON compartment6: Extracellular voltage/mV	ON compartment7: Extracellular voltage/mV	ON compartment8: Extracellular voltage/mV	ON compartment9: Extracellular voltage/mV	ON compartment10: Extracellular voltage/mV	ON compartment11: Extracellular voltage/mV	ON compartment12: Extracellular voltage/mV	ON compartment13: Extracellular voltage/mV	ON compartment14: Extracellular voltage/mV	ON compartment15: Extracellular voltage/mV	ON compartment16: Extracellular voltage/mV	ON compartment17: Extracellular voltage/mV	ON compartment18: Extracellular voltage/mV	ON compartment19: Extracellular voltage/mV	ON compartment20: Extracellular voltage/mV	ON compartment21: Extracellular voltage/mV	ON compartment22: Extracellular voltage/mV	ON compartment23: Extracellular voltage/mV	ON compartment24: Extracellular voltage/mV	ON compartment25: Extracellular voltage/mV	ON compartment26: Extracellular voltage/mV	ON compartment27: Extracellular voltage/mV	ON compartment28: Extracellular voltage/mV	ON compartment29: Extracellular voltage/mV	ON compartment30: Extracellular voltage/mV	ON cell1 compartment1: Membrane voltage/mV	ON cell1 compartment2: Membrane voltage/mV	ON cell1 compartment3: Membrane voltage/mV	ON cell1 compartment4: Membrane voltage/mV	ON cell1 compartment5: Membrane voltage/mV	ON cell1 compartment6: Membrane voltage/mV	ON cell1 compartment7: Membrane voltage/mV	ON cell1 compartment8: Membrane voltage/mV	ON cell1 compartment9: Membrane voltage/mV	ON cell1 compartment10: Membrane voltage/mV	ON cell1 compartment11: Membrane voltage/mV	ON cell1 compartment12: Membrane voltage/mV	ON cell1 compartment13: Membrane voltage/mV	ON cell1 compartment14: Membrane voltage/mV	ON cell1 compartment15: Membrane voltage/mV	ON cell1 compartment16: Membrane voltage/mV	ON cell1 compartment17: Membrane voltage/mV	ON cell1 compartment18: Membrane voltage/mV	ON cell1 compartment19: Membrane voltage/mV
0.0000	-0.3054	-0.2914	-0.2599	-0.2700	-0.2597	-0.2624	-0.2904	-0.2904	-0.2946	-0.2721	-0.2795	-0.3071	-0.3093	-0.2685	-0.2872	-0.3101	-0.2767	-0.3015	-0.2593	-0.3139	-0.2727	-0.2910	-0.2759	-0.2978	-0.2817	-0.2724	-0.2650	-0.3136	-0.3045	-0.2996	-0.2996	-0.2996	-0.2996	-0.2996	-0.2996	-0.2996	-0.2996	-0.2996	-0.2996	-0.2996	-0.2996	-0.2996	-0.2996	-0.2996	-0.2996	-0.2996	-0.2996	-0.2996	-0.2996
0.0100	-0.3053	-0.2913	-0.2600	-0.2700	-0.2597	-0.2624	-0.2903	-0.2903	-0.2947	-0.2722	-0.2795	-0.3071	-0.3093	-0.2684	-0.2872	-0.3101	-0.2767	-0.3016	-0.2594	-0.3139	-0.2726	-0.2911	-0.2759	-0.2977	-0.2817	-0.2724	-0.2650	-0.3136	-0.3045	-0.2996	-0.2996	-0.2996	-0.2996	-0.2996	-0.2996	-0.2996	-0.2996	-0.2996	-0.2996	-0.2996	-0.2996	-0.2996	-0.2996	-0.2996	-0.2996	-0.2996	-0.2996	-0.2996	-0.2996
0.0200	-0.3053	-0.2914	-0.2599	-0.2699	-0.2597	-0.2624	-0.2903	-0.2903	-0.2947	-0.2722	-0.2795	-0.3072	-0.3093	-0.2685	-0.2873	-0.3101	-0.2767	-0.3015	-0.2594	-0.3140	-0.2727	-0.2911	-0.2759	-0.2977	-0.2817	-0.2724	-0.2650	-0.3136	-0.3044	-0.2997	-0.2997	-0.2997	-0.2997	-0.2997	-0.2997	-0.2997	-0.2997	-0.2997	-0.2997	-0.2997	-0.2997	-0.2997	-0.2997	-0.2997	-0.2997	-0.2997	-0.2997	-0.2997	-0.2997
0.0300	-0.3053	-0.2914	-0.2600	-0.2700	-0.2596	-0.2623	-0.2904	-0.2904	-0.2946	-0.2721	-0.2794	-0.3071	-0.3093	-0.2684	-0.2872	-0.3100	-0.2767	-0.3015	-0.2593	-0.3140	-0.2726	-0.2911	-0.2760	-0.2978	-0.2817	-0.2723	-0.2650	-0.3136	-0.3045	-0.2996	-0.2996	-0.2996	-0.2996	-0.2996	-0.2996	-0.2996	-0.2996	-0.2996	-0.2996	-0.2996	-0.2996	-0.2996	-0.2996	-0.2996	-0.2996	-0.2996	-0.2996	-0.2996	-0.2996
0.0400	-0.3054	-0.2914	-0.2600	-0.2699	-0.2597	-0.2623	-0.2903	-0.2903	-0.2946	-0.2721	-0.2795	-0.3071	-0.3093	-0.2684	-0.2873	-0.3100	-0.2767	-0.3015	-0.2593	-0.3139	-0.2727	-0.2910	-0.2759	-0.2978	-0.2817	-0.2723	-0.2650	-0.3137	-0.3045	-0.2996	-0.2996	-0.2996	-0.2996	-0.2996	-0.2996	-0.2996	-0.2996	-0.2996	-0.2996	-0.2996	-0.2996	-0.2996	-0.2996	-0.2996	-0.2996	-0.2996	-0.2996	-0.2996	-0.2996
0.0500	-0.3053	-0.2914	-0.2599	-0.2699	-0.2597	-0.2624	-0.2903	-0.2903	-0.2947	-0.2721	-0.2794	-0.3071	-0.3093	-0.2685	-0.2872	-0.3101	-0.2766	-0.3015	-0.2594	-0.3139	-0.2726	-0.2911	-0.2759	-0.2977	-0.2817	-0.2724	-0.2650	-0.3136	-0.3045	-0.2996	-0.2996	-0.2996	-0.2996	-0.2996	-0.2996	-0.2996	-0.2996	-0.2996	-0.2996	-0.2996	-0.2996	-0.2996	-0.2996	-0.2996	-0.2996	-0.2996	-0.2996	-0.2996	-0.2996
0.0600	-0.3053	-0.2914	-0.2600	-0.2700	-0.2596	-0.2624	-0.2903	-0.2903	-0.2947	-0.2721	-0.2795	-0.3072	-0.3093	-0.2684	-0.2872	-0.3100	-0.2767	-0.3016	-0.2594	-0.3140	-0.2726	-0.2911	-0.2759	-0.2977	-0.2817	-0.2724	-0.2650	-0.3136	-0.3045	-0.2996	-0.2996	-0.2996	-0.2996	-0.2996	-0.2996	-0.2996	-0.2996	-0.2996	-0.2996	-0.2996	-0.2996	-0.2996	-0.2996	-0.2996	-0.2996	-0.2996	-0.2996	-0.2996	-0.2996
0.0700	-0.3053	-0.2914	-0.2600	-0.2699	-0.2597	-0.2624	-0.2903	-0.2903	-0.2947	-0.2721	-0.2795	-0.3072	-0.3093	-0.2685	-0.2873	-0.3101	-0.2766	-0.3015	-0.2593	-0.3140	-0.2727	-0.2910	-0.2759	-0.2978	-0.2818	-0.2724	-0.2650	-0.3136	-0.3044	-0.2996	-0.2996	-0.2996	-0.2996	-0.2996	-0.2996	-0.2996	-0.2996	-0.2996	-0.2996	-0.2996	-0.2996	-0.2996	-0.2996	-0.2996	-0.2996	-0.2996	-0.2996	-0.2996	-0.2996
0.0800	-0.3053	-0.2914	-0.2600	-0.2699	-0.2597	-0.2623	-0.2903	-0.2903	-0.2947	-0.2721	-0.2795	-0.3071	-0.3093	-0.2684	-0.2872	-0.3101	-0.2767	-0.3015	-0.2593	-0.3139	-0.2727	-0.2911	-0.2759	-0.2977	-0.2817	-0.2723	-0.2650	-0.3136	-0.3044	-0.2996	-0.2996	-0.2996	-0.2996	-0.2996	-0.2996	-0.2996	-0.2996	-0.2996	-0.2996	-0.2996	-0.2996	-0.2996	-0.2996	-0.2996	-0.2996	-0.2996	-0.2996	-0.2996	-0.2996
0.0900	-0.3053	-0.2914	-0.2599	-0.2700	-0.2596	-0.2624	-0.2903	-0.2903	-0.2947	-0.2721	-0.2794	-0.3071	-0.3093	-0.2685	-0.2873	-0.3101	-0.2767	-0.3015	-0.2594	-0.3139	-0.2727	-0.2911	-0.2760	-0.2977	-0.2817	-0.2724	-0.2651	-0.3136	-0.3044	-0.2996	-0.2996	-0.2996	-0.2996	-0.2996	-0.2996	-0.2996	-0.2996	-0.2996	-0.2996	-0.2996	-0.2996	-0.2996	-0.2996	-0.2996	-0.2996	-0.2996	-0.2996	-0.2996	-0.2996
0.1000	-0.3054	-0.2914	-0.2600	-0.2699	-0.2597	-0.2623	-0.2903	-0.2903	-0.2947	-0.2721	-0.2794	-0.3071	-0.3093	-0.2684	-0.2872	-0.3101	-0.2767	-0.3015	-0.2594	-0.3139	-0.2727	-0.2911	-0.2759	-0.2977	-0.2817	-0.2724	-0.2650	-0.3136	-0.3044	-0.2996	-0.2996	-0.2996	-0.2996	-0.2996	-0.2996	-0.2996	-0.2996	-0.2996	-0.2996	-0.2996	-0.2996	-0.2996	-0.2996	-0.2996	-0.2996	-0.2996	-0.2996	-0.2996	-0.2996
0.1100	-0.3400	-0.3245	-0.2895	-0.3007	-0.2892	-0.2922	-0.3233	-0.3233	-0.3281	-0.3031	-0.3113	-0.3420	-0.3445	-0.2989	-0.3199	-0.3453	-0.3081	-0.3358	-0.2888	-0.3497	-0.3036	-0.3241	-0.3073	-0.3315	-0.3138	-0.3033	-0.2952	-0.3492	-0.3390	-0.3337	-0.3337	-0.3337	-0.3337	-0.3337	-0.3337	-0.3337	-0.3337	-0.3337	-0.3337	-0.3337	-0.3337	-0.3337	-0.3337	-0.3337	-0.3337	-0.3337	-0.3337	-0.3337	-0.3337
0.1200	-0.3401	-0.3245	-0.2895	-0.3007	-0.2892	-0.2922	-0.3234	-0.3234	-0.3281	-0.3031	-0.3112	-0.3421	-0.3444	-0.2990	-0.3198	-0.3453	-0.3081	-0.3358	-0.2889	-0.3497	-0.3036	-0.3241	-0.3073	-0.3315	-0.3137	-0.3033	-0.2951	-0.3493	-0.3390	-0.3336	-0.3336	-0.3336	-0.3336	-0.3336	-0.3336	-0.3336	-0.3336	-0.3336	-0.3336	-0.3336	-0.3336	-0.3336	-0.3336	-0.3336	-0.3336	-0.3336	-0.3336	-0.3336	-0.3336
0.1300	-0.3400	-0.3245	-0.2895	-0.3006	-0.2892	-0.2922	-0.3234	-0.3234	-0.3282	-0.3030	-0.3112	-0.3420	-0.3445	-0.2990	-0.3199	-0.3453	-0.3081	-0.3358	-0.2889	-0.3496	-0.3037	-0.3242	-0.3073	-0.3316	-0.3138	-0.3033	-0.2952	-0.3493	-0.3390	-0.3336	-0.3336	-0.3336	-0.3336	-0.3336	-0.3336	-0.3336	-0.3336	-0.3336	-0.3336	-0.3336	-0.3336	-0.3336	-0.3336	-0.3336	-0.3336	-0.3336	-0.3336	-0.3336	-0.3336
0.1400	-0.3401	-0.3245	-0.2895	-0.3006	-0.2892	-0.2922	-0.3233	-0.3233	-0.3281	-0.3031	-0.3112	-0.3420	-0.3445	-0.2989	-0.3199	-0.3453	-0.3082	-0.3358	-0.2888	-0.3496	-0.3036	-0.3241	-0.3073	-0.3316	-0.3137	-0.3033	-0.2951	-0.3492	-0.3390	-0.3337	-0.3337	-0.3337	-0.3337	-0.3337	-0.3337	-0.3337	-0.3337	-0.3337	-0.3337	-0.3337	-0.3337	-0.3337	-0.3337	-0.3337	-0.3337	-0.3337	-0.3337	-0.3337	-0.3337
0.1500	-0.3400	-0.3245	-0.2895	-0.3006	-0.2892	-0.2922	-0.3234	-0.3234	-0.3281	-0.3031	-0.3112	-0.3421	-0.3444	-0.2989	-0.3198	-0.3453	-0.3081	-0.3358	-0.2888	-0.3497	-0.3036	-0.3242	-0.3072	-0.3316	-0.3138	-0.3033	-0.2951	-0.3492	-0.3390	-0.3336	-0.3336	-0.3336	-0.3336	-0.3336	-0.3336	-0.3336	-0.3336	-0.3336	-0.3336	-0.3336	-0.3336	-0.3336	-0.3336	-0.3336	-0.3336	-0.3336	-0.3336	-0.3336	-0.3336
0.1600	-0.3401	-0.3245	-0.2895	-0.3006	-0.2892	-0.2922	-0.3233	-0.3233	-0.3282	-0.3031	-0.3113	-0.3420	-0.3445	-0.2990	-0.3199	-0.3453	-0.3081	-0.3357	-0.2888	-0.3496	-0.3036	-0.3242	-0.3073	-0.3316	-0.3138	-0.3033	-0.2951	-0.3492	-0.3391	-0.3337	-0.3337	-0.3337	-0.3337	-0.3337	-0.3337	-0.3337	-0.3337	-0.3337	-0.3337	-0.3337	-0.3337	-0.3337	-0.3337	-0.3337	-0.3337	-0.3337	-0.3337	-0.3337	-0.3337
0.1700	-0.3401	-0.3245	-0.2895	-0.3007	-0.2892	-0.2922	-0.3233	-0.3233	-0.3281	-0.3030	-0.3112	-0.3420	-0.3445	-0.2989	-0.3198	-0.3453	-0.3081	-0.3357	-0.2888	-0.3497	-0.3037	-0.3241	-0.3073	-0.3315	-0.3138	-0.3033	-0.2951	-0.3492	-0.3391	-0.3336	-0.3336	-0.3336	-0.3336	-0.3336	-0.3336	-0.3336	-0.3336	-0.3336	-0.3336	-0.3336	-0.3336	-0.3336	-0.3336	-0.3336	-0.3336	-0.3336	-0.3336	-0.3336	-0.3336
0.1800	-0.3400	-0.3245	-0.2895	-0.3006	-0.2892	-0.2922	-0.3234	-0.3234	-0.3281	-0.3031	-0.3112	-0.3420	-0.3445	-0.2990	-0.3199	-0.3453	-0.3082	-0.3357	-0.2888	-0.3496	-0.3036	-0.3242	-0.3073	-0.3316	-0.3138	-0.3034	-0.2952	-0.3493	-0.3390	-0.3337	-0.3337	-0.3337	-0.3337	-0.3337	-0.3337	-0.3337	-0.3337	-0.3337	-0.3337	-0.3337	-0.3337	-0.3337	-0.3337	-0.3337	-0.3337	-0.3337	-0.3337	-0.3337	-0.3337
0.1900	-0.3400	-0.3245	-0.2895	-0.3007	-0.2891	-0.2922	-0.3233	-0.3233	-0.3281	-0.3031	-0.3112	-0.3420	-0.3445	-0.2989	-0.3199	-0.3453	-0.3082	-0.3358	-0.2888	-0.3496	-0.3037	-0.3241	-0.3072	-0.3316	-0.3138	-0.3034	-0.2952	-0.3492	-0.3391	-0.3337	-0.3337	-0.3337	-0.3337	-0.3337	-0.3337	-0.3337	-0.3337	-0.3337	-0.3337	-0.3337	-0.3337	-0.3337	-0.3337	-0.3337	-0.3337	-0.3337	-0.3337	-0.3337	-0.3337
0.2000	-0.3401	-0.3245	-0.2895	-0.3007	-0.2891	-0.2922	-0.3233	-0.3233	-0.3282	-0.3031	-0.3112	-0.3420	-0.3444	-0.2989	-0.3199	-0.3453	-0.3082	-0.3358	-0.2889	-0.3496	-0.3036	-0.3242	-0.3073	-0.3315	-0.3138	-0.3033	-0.2952	-0.3492	-0.3391	-0.3337	-0.3337	-0.3337	-0.3337	-0.3337	-0.3337	-0.3337	-0.3337	-0.3337	-0.3337	-0.3337	-0.3337	-0.3337	-0.3337	-0.3337	-0.3337	-0.3337	-0.3337	-0.3337	-0.3337
0.2100	-0.3400	-0.3245	-0.2895	-0.3006	-0.2892	-0.2922	-0.3233	-0.3233	-0.3282	-0.3031	-0.3113	-0.3421	-0.3445	-0.2990	-0.3199	-0.3453	-0.3082	-0.3358	-0.2888	-0.3496	-0.3037	-0.3242	-0.3073	-0.3316	-0.3137	-0.3033	-0.2952	-0.3493	-0.3390	-0.3336	-0.3336	-0.3336	-0.3336	-0.3336	-0.3336	-0.3336	-0.3336	-0.3336	-0.3336	-0.3336	-0.3336	-0.3336	-0.3336	-0.3336	-0.3336	-0.3336	-0.3336	-0.3336	-0.3336
0.2200	-0.3400	-0.3245	-0.2895	-0.3006	-0.2892	-0.2922	-0.3233	-0.3233	-0.3281	-0.3031	-0.3112	-0.3420	-0.3445	-0.2990	-0.3199	-0.3453	-0.3082	-0.3358	-0.2888	-0.3497	-0.3036	-0.3241	-0.3072	-0.3316	-0.3137	-0.3033	-0.2952	-0.3492	-0.3391	-0.3336	-0.3336	-0.3336	-0.3336	-0.3336	-0.3336	-0.3336	-0.3336	-0.3336	-0.3336	-0.3336	-0.3336	-0.3336	-0.3336	-0.3336	-0.3336	-0.3336	-0.3336	-0.3336	-0.3336
0.2300	-0.3401	-0.3245	-0.2895	-0.3007	-0.2892	-0.2922	-0.3234	-0.3234	-0.3281	-0.3031	-0.3113	-0.3421	-0.3444	-0.2989	-0.3198	-0.3453	-0.3081	-0.3357	-0.2889	-0.3496	-0.3037	-0.3242	-0.3072	-0.3316	-0.3137	-0.3033	-0.2951	-0.3493	-0.3390	-0.3337	-0.3337	-0.3337	-0.3337	-0.3337	-0.3337	-0.3337	-0.3337	-0.3337	-0.3337	-0.3337	-0.3337	-0.3337	-0.3337	-0.3337	-0.3337	-0.3337	-0.3337	-0.3337	-0.3337
0.2400	-0.3400	-0.3245	-0.2895	-0.3007	-0.2892	-0.2922	-0.3234	-0.3234	-0.3281	-0.3031	-0.3112	-0.3420	-0.3445	-0.2989	-0.3199	-0.3453	-0.3081	-0.3358	-0.2888	-0.3496	-0.3036	-0.3242	-0.3073	-0.3315	-0.3137	-0.3033	-0.2951	-0.3492	-0.3391	-0.3337	-0.3337	-0.3337	-0.3337	-0.3337	-0.3337	-0.3337	-0.3337	-0.3337	-0.3337	-0.3337	-0.3337	-0.3337	-0.3337	-0.3337	-0.3337	-0.3337	-0.3337	-0.3337	-0.3337
0.2500	-0.3401	-0.3245	-0.2895	-0.3006	-0.2892	-0.2922	-0.3234	-0.3234	-0.3281	-0.3031	-0.3112	-0.3420	-0.3445	-0.2990	-0.3199	-0.3453	-0.3082	-0.3358	-0.2888	-0.3496	-0.3036	-0.3241	-0.3073	-0.3316	-0.3137	-0.3033	-0.2951	-0.3492	-0.3390	-0.3336	-0.3336	-0.3336	-0.3336	-0.3336	-0.3336	-0.3336	-0.3336	-0.3336	-0.3336	-0.3336	-0.3336	-0.3336	-0.3336	-0.3336	-0.3336	-0.3336	-0.3336	-0.3336	-0.3336
0.2600	-0.3400	-0.3245	-0.2895	-0.3006	-0.2892	-0.2922	-0.3234	-0.3234	-0.3281	-0.3031	-0.3112	-0.3420	-0.3445	-0.2989	-0.3198	-0.3453	-0.3081	-0.3358	-0.2888	-0.3497	-0.3037	-0.3241	-0.3072	-0.3316	-0.3138	-0.3033	-0.2951	-0.3493	-0.3391	-0.3336	-0.3336	-0.3336	-0.3336	-0.3336	-0.3336	-0.3336	-0.3336	-0.3336	-0.3336	-0.3336	-0.3336	-0.3336	-0.3336	-0.3336	-0.3336	-0.3336	-0.3336	-0.3336	-0.3336
0.2700	-0.3400	-0.3245	-0.2895	-0.3006	-0.2891	-0.2922	-0.3234	-0.3234	-0.3281	-0.3031	-0.3113	-0.3421	-0.3445	-0.2990	-0.3199	-0.3453	-0.3081	-0.3358	-0.2889	-0.3496	-0.3036	-0.3242	-0.3073	-0.3315	-0.3138	-0.3033	-0.2951	-0.3493	-0.3391	-0.3337	-0.3337	-0.3337	-0.3337	-0.3337	-0.3337	-0.3337	-0.3337	-0.3337	-0.3337	-0.3337	-0.3337	-0.3337	-0.3337	-0.3337	-0.3337	-0.3337	-0.3337	-0.3337	-0.3337
0.2800	-0.3401	-0.3245	-0.2895	-0.3006	-0.2892	-0.2922	-0.3234	-0.3234	-0.3281	-0.3031	-0.3113	-0.3421	-0.3445	-0.2989	-0.3199	-0.3453	-0.3081	-0.3357	-0.2888	-0.3496	-0.3036	-0.3241	-0.3073	-0.3316	-0.3137	-0.3033	-0.2951	-0.3493	-0.3390	-0.3337	-0.3337	-0.3337	-0.3337	-0.3337	-0.3337	-0.3337	-0.3337	-0.3337	-0.3337	-0.3337	-0.3337	-0.3337	-0.3337	-0.3337	-0.3337	-0.3337	-0.3337	-0.3337	-0.3337
0.2900	-0.3401	-0.3245	-0.2895	-0.3007	-0.2892	-0.2922	-0.3234	-0.3234	-0.3282	-0.3030	-0.3113	-0.3421	-0.3445	-0.2989	-0.3199	-0.3453	-0.3081	-0.3358	-0.2888	-0.3496	-0.3036	-0.3242	-0.3073	-0.3315	-0.3137	-0.3033	-0.2952	-0.3493	-0.3391	-0.3337	-0.3337	-0.3337	-0.3337	-0.3337	-0.3337	-0.3337	-0.3337	-0.3337	-0.3337	-0.3337	-0.3337	-0.3337	-0.3337	-0.3337	-0.3337	-0.3337	-0.3337	-0.3337	-0.3337
0.3000	-0.3401	-0.3245	-0.2895	-0.3007	-0.2892	-0.2922	-0.3233	-0.3233	-0.3282	-0.3030	-0.3113	-0.3421	-0.3445	-0.2990	-0.3199	-0.3453	-0.3081	-0.3358	-0.2888	-0.3496	-0.3037	-0.3241	-0.3073	-0.3316	-0.3137	-0.3033	-0.2951	-0.3493	-0.3390	-0.3337	-0.3337	-0.3337	-0.3337	-0.3337	-0.3337	-0.3337	-0.3337	-0.3337	-0.3337	-0.3337	-0.3337	-0.3337	-0.3337	-0.3337	-0.3337	-0.3337	-0.3337	-0.3337	-0.3337
0.3100	-0.3747	-0.3576	-0.3191	-0.3313	-0.3187	-0.3220	-0.3564	-0.3564	-0.3616	-0.3340	-0.3430	-0.3769	-0.3796	-0.3294	-0.3525	-0.3805	-0.3396	-0.3700	-0.3183	-0.3853	-0.3346	-0.3572	-0.3386	-0.3654	-0.3457	-0.3343	-0.3253	-0.3849	-0.3737	-0.3677	-0.3677	-0.3677	-0.3677	-0.3677	-0.3677	-0.3677	-0.3677	-0.3677	-0.3677	-0.3677	-0.3677	-0.3677	-0.3677	-0.3677	-0.3677	-0.3677	-0.3677	-0.3677	-0.3677
0.3200	-0.3747	-0.3576	-0.3191	-0.3313	-0.3187	-0.3221	-0.3563	-0.3563	-0.3616	-0.3340	-0.3429	-0.3770	-0.3796	-0.3295	-0.3525	-0.3806	-0.3396	-0.3700	-0.3183	-0.3853	-0.3346	-0.3573	-0.3386	-0.3654	-0.3458	-0.3343	-0.3252	-0.3849	-0.3736	-0.3677	-0.3677	-0.3677	-0.3677	-0.3677	-0.3677	-0.3677	-0.3677	-0.3677	-0.3677	-0.3677	-0.3677	-0.3677	-0.3677	-0.3677	-0.3677	-0.3677	-0.3677	-0.3677	-0.3677
0.3300	-0.3748	-0.3576	-0.3190	-0.3313	-0.3187	-0.3220	-0.3563	-0.3563	-0.3616	-0.3340	-0.3430	-0.3769	-0.3796	-0.3295	-0.3525	-0.3805	-0.3396	-0.3700	-0.3183	-0.3853	-0.3346	-0.3572	-0.3386	-0.3654	-0.3457	-0.3343	-0.3253	-0.3849	-0.3737	-0.3677	-0.3677	-0.3677	-0.3677	-0.3677	-0.3677	-0.3677	-0.3677	-0.3677	-0.3677	-0.3677	-0.3677	-0.3677	-0.3677	-0.3677	-0.3677	-0.3677	-0.3677	-0.3677	-0.3677
0.3400	-0.3747	-0.3576	-0.3190	-0.3313	-0.3187	-0.3220	-0.3563	-0.3563	-0.3617	-0.3340	-0.3430	-0.3770	-0.3796	-0.3294	-0.3526	-0.3805	-0.3396	-0.3700	-0.3183	-0.3853	-0.3346	-0.3572	-0.3386	-0.3654	-0.3458	-0.3342	-0.3252	-0.3849	-0.3736	-0.3677	-0.3677	-0.3677	-0.3677	-0.3677	-0.3677	-0.3677	-0.3677	-0.3677	-0.3677	-0.3677	-0.3677	-0.3677	-0.3677	-0.3677	-0.3677	-0.3677	-0.3677	-0.3677	-0.3677
0.3500	-0.3747	-0.3576	-0.3190	-0.3313	-0.3187	-0.3220	-0.3563	-0.3563	-0.3616	-0.3340	-0.3430	-0.3769	-0.3796	-0.3295	-0.3525	-0.3806	-0.3396	-0.3701	-0.3183	-0.3853	-0.3346	-0.3573	-0.3386	-0.3654	-0.3458	-0.3343	-0.3253	-0.3849	-0.3737	-0.3677	-0.3677	-0.3677	-0.3677	-0.3677	-0.3677	-0.3677	-0.3677	-0.3677	-0.3677	-0.3677	-0.3677	-0.3677	-0.3677	-0.3677	-0.3677	-0.3677	-0.3677	-0.3677	-0.3677
0.3600	-0.3747	-0.3576	-0.3190	-0.3313	-0.3187	-0.3220	-0.3563	-0.3563	-0.3616	-0.3340	-0.3429	-0.3770	-0.3796	-0.3294	-0.3525	-0.3805	-0.3396	-0.3700	-0.3183	-0.3853	-0.3346	-0.3573	-0.3387	-0.3654	-0.3458	-0.3343	-0.3252	-0.3849	-0.3736	-0.3677	-0.3677	-0.3677	-0.3677	-0.3677	-0.3677	-0.3677	-0.3677	-0.3677	-0.3677	-0.3677	-0.3677	-0.3677	-0.3677	-0.3677	-0.3677	-0.3677	-0.3677	-0.3677	-0.3677
0.3700	-0.3747	-0.3576	-0.3190	-0.3314	-0.3187	-0.3220	-0.3564	-0.3564	-0.3616	-0.3340	-0.3429	-0.3770	-0.3796	-0.3295	-0.3525	-0.3805	-0.3396	-0.3700	-0.3183	-0.3853	-0.3346	-0.3572	-0.3386	-0.3654	-0.3458	-0.3343	-0.3253	-0.3849	-0.3736	-0.3677	-0.3677	-0.3677	-0.3677	-0.3677	-0.3677	-0.3677	-0.3677	-0.3677	-0.3677	-0.3677	-0.3677	-0.3677	-0.3677	-0.3677	-0.3677	-0.3677	-0.3677	-0.3677	-0.3677
0.3800	-0.3748	-0.3576	-0.3191	-0.3313	-0.3187	-0.3221	-0.3563	-0.3563	-0.3617	-0.3340	-0.3430	-0.3770	-0.3796	-0.3294	-0.3525	-0.3806	-0.3396	-0.3700	-0.3183	-0.3853	-0.3346	-0.3572	-0.3386	-0.3654	-0.3458	-0.3343	-0.3253	-0.3849	-0.3736	-0.3677	-0.3677	-0.3677	-0.3677	-0.3677	-0.3677	-0.3677	-0.3677	-0.3677	-0.3677	-0.3677	-0.3677	-0.3677	-0.3677	-0.3677	-0.3677	-0.3677	-0.3677	-0.3677	-0.3677
0.3900	-0.3747	-0.3576	-0.3191	-0.3313	-0.3187	-0.3220	-0.3563	-0.3563	-0.3616	-0.3339	-0.3429	-0.3770	-0.3796	-0.3295	-0.3525	-0.3805	-0.3396	-0.3700	-0.3183	-0.3853	-0.3346	-0.3573	-0.3386	-0.3654	-0.3458	-0.3343	-0.3253	-0.3849	-0.3736	-0.3677	-0.3677	-0.3677	-0.3677	-0.3677	-0.3677	-0.3677	-0.3677	-0.3677	-0.3677	-0.3677	-0.3677	-0.3677	-0.3677	-0.3677	-0.3677	-0.3677	-0.3677	-0.3677	-0.3677
0.4000	-0.3748	-0.3576	-0.3190	-0.3314	-0.3187	-0.3220	-0.3563	-0.3563	-0.3616	-0.3340	-0.3430	-0.3770	-0.3796	-0.3294	-0.3526	-0.3805	-0.3396	-0.3700	-0.3183	-0.3853	-0.3346	-0.3572	-0.3387	-0.3654	-0.3458	-0.3342	-0.3253	-0.3849	-0.3737	-0.3677	-0.3677	-0.3677	-0.3677	-0.3677	-0.3677	-0.3677	-0.3677	-0.3677	-0.3677	-0.3677	-0.3677	-0.3677	-0.3677	-0.3677	-0.3677	-0.3677	-0.3677	-0.3677	-0.3677
0.4100	-0.3748	-0.3576	-0.3190	-0.3313	-0.3187	-0.3220	-0.3563	-0.3563	-0.3616	-0.3340	-0.3430	-0.3769	-0.3796	-0.3294	-0.3525	-0.3805	-0.3395	-0.3701	-0.3183	-0.3853	-0.3346	-0.3573	-0.3386	-0.3654	-0.3458	-0.3342	-0.3252	-0.3849	-0.3736	-0.3677	-0.3677	-0.3677	-0.3677	-0.3677	-0.3677	-0.3677	-0.3677	-0.3677	-0.3677	-0.3677	-0.3677	-0.3677	-0.3677	-0.3677	-0.3677	-0.3677	-0.3677	-0.3677	-0.3677
0.4200	-0.3747	-0.3576	-0.3190	-0.3313	-0.3187	-0.3220	-0.3564	-0.3564	-0.3616	-0.3340	-0.3429	-0.3770	-0.3796	-0.3295	-0.3525	-0.3806	-0.3396	-0.3701	-0.3183	-0.3853	-0.3346	-0.3572	-0.3387	-0.3654	-0.3458	-0.3343	-0.3252	-0.3849	-0.3737	-0.3677	-0.3677	-0.3677	-0.3677	-0.3677	-0.3677	-0.3677	-0.3677	-0.3677	-0.3677	-0.3677	-0.3677	-0.3677	-0.3677	-0.3677	-0.3677	-0.3677	-0.3677	-0.3677	-0.3677
0.4300	-0.3748	-0.3576	-0.3191	-0.3313	-0.3187	-0.3220	-0.3563	-0.3563	-0.3616	-0.3340	-0.3430	-0.3769	-0.3796	-0.3294	-0.3526	-0.3805	-0.3396	-0.3701	-0.3183	-0.3853	-0.3346	-0.3572	-0.3386	-0.3654	-0.3457	-0.3342	-0.3253	-0.3849	-0.3736	-0.3677	-0.3677	-0.3677	-0.3677	-0.3677	-0.3677	-0.3677	-0.3677	-0.3677	-0.3677	-0.3677	-0.3677	-0.3677	-0.3677	-0.3677	-0.3677	-0.3677	-0.3677	-0.3677	-0.3677
0.4400	-0.3747	-0.3576	-0.3190	-0.3313	-0.3187	-0.3220	-0.3563	-0.3563	-0.3616	-0.3340	-0.3430	-0.3769	-0.3796	-0.3295	-0.3525	-0.3806	-0.3395	-0.3700	-0.3183	-0.3853	-0.3346	-0.3573	-0.3386	-0.3654	-0.3457	-0.3343	-0.3252	-0.3849	-0.3737	-0.3677	-0.3677	-0.3677	-0.3677	-0.3677	-0.3677	-0.3677	-0.3677	-0.3677	-0.3677	-0.3677	-0.3677	-0.3677	-0.3677	-0.3677	-0.3677	-0.3677	-0.3677	-0.3677	-0.3677
0.4500	-0.3747	-0.3576	-0.3191	-0.3313	-0.3187	-0.3220	-0.3563	-0.3563	-0.3616	-0.3340	-0.3429	-0.3770	-0.3796	-0.3294	-0.3525	-0.3805	-0.3396	-0.3700	-0.3183	-0.3853	-0.3346	-0.3572	-0.3387	-0.3654	-0.3457	-0.3342	-0.3253	-0.3849	-0.3736	-0.3677	-0.3677	-0.3677	-0.3677	-0.3677	-0.3677	-0.3677	-0.3677	-0.3677	-0.3677	-0.3677	-0.3677	-0.3677	-0.3677	-0.3677	-0.3677	-0.3677	-0.3677	-0.3677	-0.3677
0.4600	-0.3748	-0.3576	-0.3190	-0.3314	-0.3186	-0.3221	-0.3563	-0.3563	-0.3616	-0.3340	-0.3430	-0.3770	-0.3796	-0.3294	-0.3525	-0.3805	-0.3396	-0.3700	-0.3183	-0.3853	-0.3347	-0.3573	-0.3386	-0.3654	-0.3457	-0.3343	-0.3252	-0.3849	-0.3736	-0.3677	-0.3677	-0.3677	-0.3677	-0.3677	-0.3677	-0.3677	-0.3677	-0.3677	-0.3677	-0.3677	-0.3677	-0.3677	-0.3677	-0.3677	-0.3677	-0.3677	-0.3677	-0.3677	-0.3677
0.4700	-0.3748	-0.3576	-0.3190	-0.3313	-0.3187	-0.3220	-0.3563	-0.3563	-0.3616	-0.3339	-0.3430	-0.3770	-0.3796	-0.3295	-0.3525	-0.3805	-0.3396	-0.3700	-0.3183	-0.3853	-0.3346	-0.3572	-0.3387	-0.3654	-0.3458	-0.3343	-0.3253	-0.3849	-0.3737	-0.3677	-0.3677	-0.3677	-0.3677	-0.3677	-0.3677	-0.3677	-0.3677	-0.3677	-0.3677	-0.3677	-0.3677	-0.3677	-0.3677	-0.3677	-0.3677	-0.3677	-0.3677	-0.3677	-0.3677
0.4800	-0.3747	-0.3576	-0.3191	-0.3313	-0.3187	-0.3220	-0.3563	-0.3563	-0.3616	-0.3340	-0.3430	-0.3770	-0.3796	-0.3294	-0.3525	-0.3805	-0.3396	-0.3700	-0.3183	-0.3853	-0.3346	-0.3573	-0.3386	-0.3654	-0.3458	-0.3342	-0.3252	-0.3849	-0.3736	-0.3677	-0.3677	-0.3677	-0.3677	-0.3677	-0.3677	-0.3677	-0.3677	-0.3677	-0.3677	-0.3677	-0.3677	-0.3677	-0.3677	-0.3677	-0.3677	-0.3677	-0.3677	-0.3677	-0.3677
0.4900	-0.3747	-0.3576	-0.3190	-0.3313	-0.3186	-0.3220	-0.3563	-0.3563	-0.3616	-0.3340	-0.3430	-0.3770	-0.3796	-0.3295	-0.3525	-0.3805	-0.3396	-0.3700	-0.3183	-0.3853	-0.3346	-0.3572	-0.3386	-0.3654	-0.3457	-0.3342	-0.3252	-0.3849	-0.3737	-0.3677	-0.3677	-0.3677	-0.3677	-0.3677	-0.3677	-0.3677	-0.3677	-0.3677	-0.3677	-0.3677	-0.3677	-0.3677	-0.3677	-0.3677	-0.3677	-0.3677	-0.3677	-0.3677	-0.3677
0.5000	-0.3747	-0.3576	-0.3191	-0.3313	-0.3187	-0.3220	-0.3564	-0.3564	-0.3616	-0.3340	-0.3430	-0.3770	-0.3796	-0.3294	-0.3525	-0.3806	-0.3396	-0.3700	-0.3183	-0.3853	-0.3346	-0.3572	-0.3387	-0.3654	-0.3458	-0.3342	-0.3252	-0.3849	-0.3737	-0.3677	-0.3677	-0.3677	-0.3677	-0.3677	-0.3677	-0.3677	-0.3677	-0.3677	-0.3677	-0.3677	-0.3677	-0.3677	-0.3677	-0.3677	-0.3677	-0.3677	-0.3677	-0.3677	-0.3677
0.5100	-0.4094	-0.3908	-0.3486	-0.3620	-0.3482	-0.3518	-0.3893	-0.3893	-0.3951	-0.3649	-0.3747	-0.4119	-0.4147	-0.3599	-0.3852	-0.4158	-0.3711	-0.4043	-0.3478	-0.4210	-0.3656	-0.3903	-0.3700	-0.3993	-0.3777	-0.3652	-0.3554	-0.4205	-0.4082	-0.4017	-0.4017	-0.4017	-0.4017	-0.4017	-0.4017	-0.4017	-0.4017	-0.4017	-0.4017	-0.4017	-0.4017	-0.4017	-0.4017	-0.4017	-0.4017	-0.4017	-0.4017	-0.4017	-0.4017
0.5200	-0.4094	-0.3907	-0.3486	-0.3620	-0.3482	-0.3518	-0.3894	-0.3894	-0.3951	-0.3649	-0.3748	-0.4118	-0.4147	-0.3600	-0.3851	-0.4158	-0.3710	-0.4043	-0.3478	-0.4210	-0.3656	-0.3903	-0.3700	-0.3992	-0.3778	-0.3653	-0.3554	-0.4205	-0.4082	-0.4017	-0.4017	-0.4017	-0.4017	-0.4017	-0.4017	-0.4017	-0.4017	-0.4017	-0.4017	-0.4017	-0.4017	-0.4017	-0.4017	-0.4017	-0.4017	-0.4017	-0.4017	-0.4017	-0.4017
0.5300	-0.4094	-0.3908	-0.3486	-0.3620	-0.3481	-0.3519	-0.3893	-0.3893	-0.3951	-0.3649	-0.3747	-0.4119	-0.4148	-0.3600	-0.3852	-0.4158	-0.3710	-0.4043	-0.3478	-0.4210	-0.3656	-0.3903	-0.3700	-0.3993	-0.3777	-0.3652	-0.3553	-0.4205	-0.4082	-0.4017	-0.4017	-0.4017	-0.4017	-0.4017	-0.4017	-0.4017	-0.4017	-0.4017	-0.4017	-0.4017	-0.4017	-0.4017	-0.4017	-0.4017	-0.4017	-0.4017	-0.4017	-0.4017	-0.4017
0.5400	-0.4094	-0.3907	-0.3486	-0.3620	-0.3482	-0.3518	-0.3893	-0.3893	-0.3951	-0.3649	-0.3747	-0.4119	-0.4147	-0.3599	-0.3852	-0.4158	-0.3710	-0.4043	-0.3478	-0.4210	-0.3656	-0.3903	-0.3700	-0.3992	-0.3778	-0.3652	-0.3553	-0.4206	-0.4082	-0.4017	-0.4017	-0.4017	-0.4017	-0.4017	-0.4017	-0.4017	-0.4017	-0.4017	-0.4017	-0.4017	-0.4017	-0.4017	-0.4017	-0.4017	-0.4017	-0.4017	-0.4017	-0.4017	-0.4017
0.5500	-0.4094	-0.3907	-0.3486	-0.3620	-0.3482	-0.3518	-0.3893	-0.3893	-0.3951	-0.3649	-0.3748	-0.4118	-0.4147	-0.3599	-0.3852	-0.4158	-0.3710	-0.4043	-0.3478	-0.4210	-0.3656	-0.3903	-0.3699	-0.3993	-0.3777	-0.3652	-0.3554	-0.4205	-0.4083	-0.4018	-0.4018	-0.4018	-0.4018	-0.4018	-0.4018	-0.4018	-0.4018	-0.4018	-0.4018	-0.4018	-0.4018	-0.4018	-0.4018	-0.4018	-0.4018	-0.4018	-0.4018	-0.4018	-0.4018
0.5600	-0.4094	-0.3907	-0.3485	-0.3620	-0.3482	-0.3518	-0.3893	-0.3893	-0.3951	-0.3649	-0.3747	-0.4119	-0.4148	-0.3600	-0.3851	-0.4158	-0.3710	-0.4043	-0.3478	-0.4210	-0.3656	-0.3903	-0.3699	-0.3993	-0.3777	-0.3653	-0.3553	-0.4205	-0.4082	-0.4018	-0.4018	-0.4018	-0.4018	-0.4018	-0.4018	-0.4018	-0.4018	-0.4018	-0.4018	-0.4018	-0.4018	-0.4018	-0.4018	-0.4018	-0.4018	-0.4018	-0.4018	-0.4018	-0.4018
0.5700	-0.4094	-0.3908	-0.3486	-0.3620	-0.3482	-0.3518	-0.3893	-0.3893	-0.3951	-0.3650	-0.3747	-0.4119	-0.4148	-0.3599	-0.3852	-0.4158	-0.3710	-0.4043	-0.3478	-0.4210	-0.3656	-0.3903	-0.3700	-0.3992	-0.3777	-0.3652	-0.3553	-0.4205	-0.4082	-0.4017	-0.4017	-0.4017	-0.4017	-0.4017	-0.4017	-0.4017	-0.4017	-0.4017	-0.4017	-0.4017	-0.4017	-0.4017	-0.4017	-0.4017	-0.4017	-0.4017	-0.4017	-0.4017	-0.4017
0.5800	-0.4095	-0.3907	-0.3486	-0.3620	-0.3482	-0.3518	-0.3894	-0.3894	-0.3951	-0.3649	-0.3747	-0.4119	-0.4148	-0.3599	-0.3852	-0.4158	-0.3711	-0.4043	-0.3478	-0.4209	-0.3656	-0.3903	-0.3700	-0.3992	-0.3777	-0.3652	-0.3553	-0.4206	-0.4083	-0.4018	-0.4018	-0.4018	-0.4018	-0.4018	-0.4018	-0.4018	-0.4018	-0.4018	-0.4018	-0.4018	-0.4018	-0.4018	-0.4018	-0.4018	-0.4018	-0.4018	-0.4018	-0.4018	-0.4018
0.5900	-0.4094	-0.3908	-0.3486	-0.3620	-0.3482	-0.3518	-0.3893	-0.3893	-0.3951	-0.3649	-0.3747	-0.4119	-0.4148	-0.3600	-0.3852	-0.4158	-0.3710	-0.4043	-0.3478	-0.4210	-0.3656	-0.3903	-0.3700	-0.3993	-0.3777	-0.3652	-0.3554	-0.4205	-0.4082	-0.4017	-0.4017	-0.4017	-0.4017	-0.4017	-0.4017	-0.4017	-0.4017	-0.4017	-0.4017	-0.4017	-0.4017	-0.4017	-0.4017	-0.4017	-0.4017	-0.4017	-0.4017	-0.4017	-0.4017
0.6000	-0.4095	-0.3907	-0.3486	-0.3620	-0.3482	-0.3518	-0.3893	-0.3893	-0.3951	-0.3649	-0.3747	-0.4119	-0.4147	-0.3599	-0.3852	-0.4158	-0.3710	-0.4043	-0.3478	-0.4210	-0.3656	-0.3903	-0.3699	-0.3992	-0.3778	-0.3652	-0.3554	-0.4205	-0.4083	-0.4018	-0.4018	-0.4018	-0.4018	-0.4018	-0.4018	-0.4018	-0.4018	-0.4018	-0.4018	-0.4018	-0.4018	-0.4018	-0.4018	-0.4018	-0.4018	-0.4018	-0.4018	-0.4018	-0.4018
0.6100	-0.4095	-0.3907	-0.3486	-0.3620	-0.3482	-0.3518	-0.3893	-0.3893	-0.3951	-0.3650	-0.3748	-0.4118	-0.4148	-0.3600	-0.3852	-0.4158	-0.3710	-0.4043	-0.3478	-0.4210	-0.3656	-0.3903	-0.3700	-0.3992	-0.3778	-0.3652	-0.3553	-0.4205	-0.4082	-0.4018	-0.4018	-0.4018	-0.4018	-0.4018	-0.4018	-0.4018	-0.4018	-0.4018	-0.4018	-0.4018	-0.4018	-0.4018	-0.4018	-0.4018	-0.4018	-0.4018	-0.4018	-0.4018	-0.4018
0.6200	-0.4094	-0.3908	-0.3486	-0.3620	-0.3482	-0.3518	-0.3893	-0.3893	-0.3951	-0.3650	-0.3747	-0.4119	-0.4147	-0.3599	-0.3852	-0.4157	-0.3710	-0.4043	-0.3478	-0.4209	-0.3656	-0.3903	-0.3700	-0.3993	-0.3778	-0.3652	-0.3554	-0.4205	-0.4083	-0.4018	-0.4018	-0.4018	-0.4018	-0.4018	-0.4018	-0.4018	-0.4018	-0.4018	-0.4018	-0.4018	-0.4018	-0.4018	-0.4018	-0.4018	-0.4018	-0.4018	-0.4018	-0.4018	-0.4018
0.6300	-0.4095	-0.3907	-0.3486	-0.3619	-0.3482	-0.3518	-0.3893	-0.3893	-0.3951	-0.3649	-0.3747	-0.4118	-0.4148	-0.3600	-0.3851	-0.4158	-0.3710	-0.4043	-0.3478	-0.4210	-0.3656	-0.3903	-0.3700	-0.3992	-0.3777	-0.3652	-0.3554	-0.4205	-0.4082	-0.4017	-0.4017	-0.4017	-0.4017	-0.4017	-0.4017	-0.4017	-0.4017	-0.4017	-0.4017	-0.4017	-0.4017	-0.4017	-0.4017	-0.4017	-0.4017	-0.4017	-0.4017	-0.4017	-0.4017
0.6400	-0.4094	-0.3907	-0.3486	-0.3620	-0.3482	-0.3518	-0.3893	-0.3893	-0.3951	-0.3649	-0.3747	-0.4119	-0.4148	-0.3599	-0.3852	-0.4158	-0.3710	-0.4043	-0.3478	-0.4210	-0.3656	-0.3903	-0.3700	-0.3992	-0.3777	-0.3652	-0.3553	-0.4206	-0.4082	-0.4017	-0.4017	-0.4017	-0.4017	-0.4017	-0.4017	-0.4017	-0.4017	-0.4017	-0.4017	-0.4017	-0.4017	-0.4017	-0.4017	-0.4017	-0.4017	-0.4017	-0.4017	-0.4017	-0.4017
0.6500	-0.4094	-0.3907	-0.3486	-0.3620	-0.3482	-0.3518	-0.3893	-0.3893	-0.3951	-0.3649	-0.3748	-0.4118	-0.4147	-0.3600	-0.3851	-0.4158	-0.3710	-0.4043	-0.3478	-0.4210	-0.3656	-0.3903	-0.3700	-0.3993	-0.3778	-0.3652	-0.3554	-0.4206	-0.4082	-0.4017	-0.4017	-0.4017	-0.4017	-0.4017	-0.4017	-0.4017	-0.4017	-0.4017	-0.4017	-0.4017	-0.4017	-0.4017	-0.4017	-0.4017	-0.4017	-0.4017	-0.4017	-0.4017	-0.4017
0.6600	-0.4095	-0.3907	-0.3485	-0.3620	-0.3482	-0.3519	-0.3893	-0.3893	-0.3951	-0.3649	-0.3747	-0.4118	-0.4147	-0.3599	-0.3852	-0.4158	-0.3710	-0.4043	-0.3478	-0.4210	-0.3656	-0.3903	-0.3700	-0.3992	-0.3778	-0.3652	-0.3554	-0.4205	-0.4083	-0.4018	-0.4018	-0.4018	-0.4018	-0.4018	-0.4018	-0.4018	-0.4018	-0.4018	-0.4018	-0.4018	-0.4018	-0.4018	-0.4018	-0.4018	-0.4018	-0.4018	-0.4018	-0.4018	-0.4018
0.6700	-0.4094	-0.3907	-0.3486	-0.3620	-0.3482	-0.3518	-0.3893	-0.3893	-0.3951	-0.3649	-0.3747	-0.4119	-0.4148	-0.3599	-0.3852	-0.4158	-0.3710	-0.4043	-0.3478	-0.4210	-0.3656	-0.3903	-0.3700	-0.3992	-0.3777	-0.3652	-0.3554	-0.4205	-0.4083	-0.4018	-0.4018	-0.4018	-0.4018	-0.4018	-0.4018	-0.4018	-0.4018	-0.4018	-0.4018	-0.4018	-0.4018	-0.4018	-0.4018	-0.4018	-0.4018	-0.4018	-0.4018	-0.4018	-0.4018
0.6800	-0.4094	-0.3907	-0.3486	-0.3620	-0.3482	-0.3518	-0.3894	-0.3894	-0.3951	-0.3649	-0.3748	-0.4119	-0.4148	-0.3600	-0.3851	-0.4158	-0.3711	-0.4043	-0.3477	-0.4209	-0.3656	-0.3903	-0.3700	-0.3992	-0.3778	-0.3652	-0.3554	-0.4205	-0.4082	-0.4017	-0.4017	-0.4017	-0.4017	-0.4017	-0.4017	-0.4017	-0.4017	-0.4017	-0.4017	-0.4017	-0.4017	-0.4017	-0.4017	-0.4017	-0.4017	-0.4017	-0.4017	-0.4017	-0.4017
0.6900	-0.4094	-0.3907	-0.3486	-0.3620	-0.3482	-0.3518	-0.3893	-0.3893	-0.3951	-0.3649	-0.3748	-0.4118	-0.4148	-0.3599	-0.3852	-0.4158	-0.3710	-0.4043	-0.3478	-0.4210	-0.3656	-0.3903	-0.3700	-0.3992	-0.3778	-0.3653	-0.3554	-0.4205	-0.4083	-0.4017	-0.4017	-0.4017	-0.4017	-0.4017	-0.4017	-0.4017	-0.4017	-0.4017	-0.4017	-0.4017	-0.4017	-0.4017	-0.4017	-0.4017	-0.4017	-0.4017	-0.4017	-0.4017	-0.4017
0.7000	-0.4094	-0.3908	-0.3485	-0.3620	-0.3482	-0.3518	-0.3893	-0.3893	-0.3951	-0.3649	-0.3747	-0.4118	-0.4148	-0.3599	-0.3852	-0.4158	-0.3710	-0.4043	-0.3478	-0.4209	-0.3656	-0.3903	-0.3700	-0.3992	-0.3778	-0.3652	-0.3553	-0.4205	-0.4083	-0.4018	-0.4018	-0.4018	-0.4018	-0.4018	-0.4018	-0.4018	-0.4018	-0.4018	-0.4018	-0.4018	-0.4018	-0.4018	-0.4018	-0.4018	-0.4018	-0.4018	-0.4018	-0.4018	-0.4018
0.7100	-0.4441	-0.4239	-0.3781	-0.3926	-0.3777	-0.3816	-0.4223	-0.4223	-0.4286	-0.3958	-0.4065	-0.4468	-0.4499	-0.3904	-0.4178	-0.4510	-0.4024	-0.4386	-0.3772	-0.4566	-0.3965	-0.4234	-0.4013	-0.4331	-0.4098	-0.3962	-0.3855	-0.4562	-0.4429	-0.4358	-0.4358	-0.4358	-0.4358	-0.4358	-0.4358	-0.4358	-0.4358	-0.4358	-0.4358	-0.4358	-0.4358	-0.4358	-0.4358	-0.4358	-0.4358	-0.4358	-0.4358	-0.4358	-0.4358
0.7200	-0.4442	-0.4238	-0.3782	-0.3926	-0.3777	-0.3817	-0.4223	-0.4223	-0.4286	-0.3958	-0.4065	-0.4468	-0.4499	-0.3905	-0.4178	-0.4510	-0.4024	-0.4386	-0.3772	-0.4567	-0.3966	-0.4234	-0.4014	-0.4330	-0.4098	-0.3962	-0.3855	-0.4561	-0.4428	-0.4357	-0.4357	-0.4357	-0.4357	-0.4357	-0.4357	-0.4357	-0.4357	-0.4357	-0.4357	-0.4357	-0.4357	-0.4357	-0.4357	-0.4357	-0.4357	-0.4357	-0.4357	-0.4357	-0.4357
0.7300	-0.4441	-0.4238	-0.3781	-0.3927	-0.3777	-0.3817	-0.4223	-0.4223	-0.4286	-0.3959	-0.4065	-0.4467	-0.4499	-0.3904	-0.4178	-0.4510	-0.4024	-0.4386	-0.3773	-0.4567	-0.3966	-0.4234	-0.4013	-0.4330	-0.4098	-0.3961	-0.3854	-0.4562	-0.4429	-0.4358	-0.4358	-0.4358	-0.4358	-0.4358	-0.4358	-0.4358	-0.4358	-0.4358	-0.4358	-0.4358	-0.4358	-0.4358	-0.4358	-0.4358	-0.4358	-0.4358	-0.4358	-0.4358	-0.4358
0.7400	-0.4442	-0.4238	-0.3781	-0.3927	-0.3777	-0.3816	-0.4223	-0.4223	-0.4286	-0.3959	-0.4065	-0.4467	-0.4499	-0.3905	-0.4178	-0.4510	-0.4024	-0.4386	-0.3772	-0.4566	-0.3966	-0.4234	-0.4014	-0.4330	-0.4098	-0.3961	-0.3854	-0.4562	-0.4429	-0.4358	-0.4358	-0.4358	-0.4358	-0.4358	-0.4358	-0.4358	-0.4358	-0.4358	-0.4358	-0.4358	-0.4358	-0.4358	-0.4358	-0.4358	-0.4358	-0.4358	-0.4358	-0.4358	-0.4358
0.7500	-0.4442	-0.4239	-0.3781	-0.3927	-0.3777	-0.3817	-0.4223	-0.4223	-0.4286	-0.3959	-0.4065	-0.4467	-0.4499	-0.3905	-0.4178	-0.4510	-0.4025	-0.4385	-0.3772	-0.4567	-0.3966	-0.4234	-0.4013	-0.4331	-0.4098	-0.3961	-0.3855	-0.4562	-0.4429	-0.4358	-0.4358	-0.4358	-0.4358	-0.4358	-0.4358	-0.4358	-0.4358	-0.4358	-0.4358	-0.4358	-0.4358	-0.4358	-0.4358	-0.4358	-0.4358	-0.4358	-0.4358	-0.4358	-0.4358
0.7600	-0.4441	-0.4239	-0.3781	-0.3927	-0.3777	-0.3816	-0.4223	-0.4223	-0.4286	-0.3958	-0.4065	-0.4468	-0.4499	-0.3905	-0.4178	-0.4510	-0.4024	-0.4385	-0.3773	-0.4566	-0.3966	-0.4234	-0.4013	-0.4331	-0.4097	-0.3962	-0.3855	-0.4562	-0.4429	-0.4358	-0.4358	-0.4358	-0.4358	-0.4358	-0.4358	-0.4358	-0.4358	-0.4358	-0.4358	-0.4358	-0.4358	-0.4358	-0.4358	-0.4358	-0.4358	-0.4358	-0.4358	-0.4358	-0.4358
0.7700	-0.4441	-0.4238	-0.3781	-0.3927	-0.3777	-0.3816	-0.4223	-0.4223	-0.4286	-0.3959	-0.4065	-0.4467	-0.4499	-0.3905	-0.4178	-0.4510	-0.4025	-0.4386	-0.3772	-0.4567	-0.3966	-0.4233	-0.4014	-0.4330	-0.4098	-0.3962	-0.3854	-0.4562	-0.4428	-0.4358	-0.4358	-0.4358	-0.4358	-0.4358	-0.4358	-0.4358	-0.4358	-0.4358	-0.4358	-0.4358	-0.4358	-0.4358	-0.4358	-0.4358	-0.4358	-0.4358	-0.4358	-0.4358	-0.4358
0.7800	-0.4442	-0.4238	-0.3781	-0.3926	-0.3777	-0.3816	-0.4223	-0.4223	-0.4286	-0.3958	-0.4065	-0.4467	-0.4499	-0.3905	-0.4178	-0.4510	-0.4025	-0.4385	-0.3772	-0.4567	-0.3966	-0.4234	-0.4014	-0.4330	-0.4098	-0.3961	-0.3855	-0.4562	-0.4428	-0.4358	-0.4358	-0.4358	-0.4358	-0.4358	-0.4358	-0.4358	-0.4358	-0.4358	-0.4358	-0.4358	-0.4358	-0.4358	-0.4358	-0.4358	-0.4358	-0.4358	-0.4358	-0.4358	-0.4358
0.7900	-0.4441	-0.4239	-0.3781	-0.3927	-0.3777	-0.3817	-0.4223	-0.4223	-0.4286	-0.3959	-0.4065	-0.4468	-0.4499	-0.3904	-0.4178	-0.4510	-0.4024	-0.4386	-0.3772	-0.4566	-0.3966	-0.4234	-0.4014	-0.4330	-0.4097	-0.3962	-0.3855	-0.4562	-0.4429	-0.4358	-0.4358	-0.4358	-0.4358	-0.4358	-0.4358	-0.4358	-0.4358	-0.4358	-0.4358	-0.4358	-0.4358	-0.4358	-0.4358	-0.4358	-0.4358	-0.4358	-0.4358	-0.4358	-0.4358
0.8000	-0.4441	-0.4238	-0.3781	-0.3926	-0.3777	-0.3817	-0.4223	-0.4223	-0.4286	-0.3958	-0.4065	-0.4468	-0.4499	-0.3904	-0.4178	-0.4510	-0.4024	-0.4385	-0.3772	-0.4567	-0.3965	-0.4234	-0.4014	-0.4330	-0.4098	-0.3962	-0.3855	-0.4561	-0.4429	-0.4357	-0.4357	-0.4357	-0.4357	-0.4357	-0.4357	-0.4357	-0.4357	-0.4357	-0.4357	-0.4357	-0.4357	-0.4357	-0.4357	-0.4357	-0.4357	-0.4357	-0.4357	-0.4357	-0.4357
0.8100	-0.4441	-0.4239	-0.3781	-0.3927	-0.3777	-0.3816	-0.4223	-0.4223	-0.4286	-0.3959	-0.4065	-0.4467	-0.4499	-0.3904	-0.4178	-0.4510	-0.4024	-0.4386	-0.3773	-0.4567	-0.3966	-0.4234	-0.4014	-0.4330	-0.4098	-0.3962	-0.3855	-0.4561	-0.4428	-0.4358	-0.4358	-0.4358	-0.4358	-0.4358	-0.4358	-0.4358	-0.4358	-0.4358	-0.4358	-0.4358	-0.4358	-0.4358	-0.4358	-0.4358	-0.4358	-0.4358	-0.4358	-0.4358	-0.4358
0.8200	-0.4442	-0.4238	-0.3782	-0.3926	-0.3777	-0.3817	-0.4223	-0.4223	-0.4286	-0.3958	-0.4065	-0.4467	-0.4499	-0.3905	-0.4178	-0.4510	-0.4024	-0.4386	-0.3772	-0.4567	-0.3966	-0.4234	-0.4014	-0.4330	-0.4097	-0.3962	-0.3855	-0.4562	-0.4428	-0.4357	-0.4357	-0.4357	-0.4357	-0.4357	-0.4357	-0.4357	-0.4357	-0.4357	-0.4357	-0.4357	-0.4357	-0.4357	-0.4357	-0.4357	-0.4357	-0.4357	-0.4357	-0.4357	-0.4357
0.8300	-0.4441	-0.4239	-0.3781	-0.3927	-0.3777	-0.3816	-0.4223	-0.4223	-0.4286	-0.3958	-0.4065	-0.4467	-0.4499	-0.3905	-0.4178	-0.4510	-0.4024	-0.4386	-0.3772	-0.4567	-0.3966	-0.4234	-0.4014	-0.4330	-0.4098	-0.3962	-0.3855	-0.4562	-0.4429	-0.4358	-0.4358	-0.4358	-0.4358	-0.4358	-0.4358	-0.4358	-0.4358	-0.4358	-0.4358	-0.4358	-0.4358	-0.4358	-0.4358	-0.4358	-0.4358	-0.4358	-0.4358	-0.4358	-0.4358
0.8400	-0.4441	-0.4239	-0.3781	-0.3926	-0.3777	-0.3816	-0.4223	-0.4223	-0.4286	-0.3959	-0.4065	-0.4468	-0.4499	-0.3905	-0.4178	-0.4510	-0.4024	-0.4386	-0.3773	-0.4567	-0.3966	-0.4234	-0.4014	-0.4330	-0.4097	-0.3962	-0.3855	-0.4561	-0.4429	-0.4358	-0.4358	-0.4358	-0.4358	-0.4358	-0.4358	-0.4358	-0.4358	-0.4358	-0.4358	-0.4358	-0.4358	-0.4358	-0.4358	-0.4358	-0.4358	-0.4358	-0.4358	-0.4358	-0.4358
0.8500	-0.4441	-0.4238	-0.3781	-0.3927	-0.3777	-0.3817	-0.4223	-0.4223	-0.4286	-0.3958	-0.4065	-0.4467	-0.4499	-0.3904	-0.4178	-0.4511	-0.4025	-0.4386	-0.3772	-0.4566	-0.3966	-0.4234	-0.4014	-0.4330	-0.4098	-0.3962	-0.3855	-0.4562	-0.4428	-0.4358	-0.4358	-0.4358	-0.4358	-0.4358	-0.4358	-0.4358	-0.4358	-0.4358	-0.4358	-0.4358	-0.4358	-0.4358	-0.4358	-0.4358	-0.4358	-0.4358	-0.4358	-0.4358	-0.4358
0.8600	-0.4441	-0.4238	-0.3781	-0.3926	-0.3777	-0.3817	-0.4223	-0.4223	-0.4286	-0.3958	-0.4065	-0.4468	-0.4499	-0.3904	-0.4178	-0.4510	-0.4024	-0.4386	-0.3773	-0.4567	-0.3966	-0.4234	-0.4014	-0.4330	-0.4097	-0.3961	-0.3855	-0.4562	-0.4429	-0.4358	-0.4358	-0.4358	-0.4358	-0.4358	-0.4358	-0.4358	-0.4358	-0.4358	-0.4358	-0.4358	-0.4358	-0.4358	-0.4358	-0.4358	-0.4358	-0.4358	-0.4358	-0.4358	-0.4358
0.8700	-0.4441	-0.4239	-0.3781	-0.3927	-0.3777	-0.3817	-0.4223	-0.4223	-0.4286	-0.3959	-0.4065	-0.4467	-0.4499	-0.3904	-0.4178	-0.4510	-0.4025	-0.4386	-0.3772	-0.4567	-0.3965	-0.4234	-0.4014	-0.4331	-0.4098	-0.3962	-0.3855	-0.4561	-0.4429	-0.4358	-0.4358	-0.4358	-0.4358	-0.4358	-0.4358	-0.4358	-0.4358	-0.4358	-0.4358	-0.4358	-0.4358	-0.4358	-0.4358	-0.4358	-0.4358	-0.4358	-0.4358	-0.4358	-0.4358
0.8800	-0.4442	-0.4238	-0.3781	-0.3926	-0.3777	-0.3817	-0.4223	-0.4223	-0.4286	-0.3958	-0.4065	-0.4468	-0.4499	-0.3904	-0.4178	-0.4510	-0.4025	-0.4386	-0.3773	-0.4566	-0.3966	-0.4234	-0.4013	-0.4331	-0.4098	-0.3962	-0.3855	-0.4562	-0.4428	-0.4358	-0.4358	-0.4358	-0.4358	-0.4358	-0.4358	-0.4358	-0.4358	-0.4358	-0.4358	-0.4358	-0.4358	-0.4358	-0.4358	-0.4358	-0.4358	-0.4358	-0.4358	-0.4358	-0.4358
0.8900	-0.4441	-0.4238	-0.3781	-0.3927	-0.3777	-0.3817	-0.4223	-0.4223	-0.4286	-0.3958	-0.4065	-0.4467	-0.4499	-0.3904	-0.4178	-0.4510	-0.4025	-0.4386	-0.3772	-0.4567	-0.3966	-0.4234	-0.4013	-0.4331	-0.4098	-0.3962	-0.3854	-0.4562	-0.4428	-0.4358	-0.4358	-0.4358	-0.4358	-0.4358	-0.4358	-0.4358	-0.4358	-0.4358	-0.4358	-0.4358	-0.4358	-0.4358	-0.4358	-0.4358	-0.4358	-0.4358	-0.4358	-0.4358	-0.4358
0.9000	-0.4441	-0.4238	-0.3781	-0.3927	-0.3777	-0.3816	-0.4223	-0.4223	-0.4286	-0.3959	-0.4065	-0.4468	-0.4499	-0.3904	-0.4178	-0.4510	-0.4025	-0.4385	-0.3773	-0.4567	-0.3966	-0.4234	-0.4014	-0.4330	-0.4098	-0.3961	-0.3855	-0.4562	-0.4429	-0.4358	-0.4358	-0.4358	-0.4358	-0.4358	-0.4358	-0.4358	-0.4358	-0.4358	-0.4358	-0.4358	-0.4358	-0.4358	-0.4358	-0.4358	-0.4358	-0.4358	-0.4358	-0.4358	-0.4358
0.9100	-0.5159	-0.4925	-0.4396	-0.4565	-0.4392	-0.4437	-0.4907	-0.4907	-0.4980	-0.4601	-0.4724	-0.5189	-0.5226	-0.4539	-0.4855	-0.5239	-0.4678	-0.5095	-0.4387	-0.5304	-0.4610	-0.4919	-0.4665	-0.5032	-0.4762	-0.4605	-0.4481	-0.5299	-0.5145	-0.5063	-0.5063	-0.5063	-0.5063	-0.5063	-0.5063	-0.5063	-0.5063	-0.5063	-0.5063	-0.5063	-0.5063	-0.5063	-0.5063	-0.5063	-0.5063	-0.5063	-0.5063	-0.5063	-0.5063
0.9200	-0.5159	-0.4925	-0.4396	-0.4565	-0.4392	-0.4437	-0.4907	-0.4907	-0.4980	-0.4601	-0.4725	-0.5190	-0.5226	-0.4539	-0.4855	-0.5239	-0.4678	-0.5095	-0.4386	-0.5304	-0.4610	-0.4920	-0.4665	-0.5032	-0.4763	-0.4605	-0.4481	-0.5299	-0.5144	-0.5063	-0.5063	-0.5063	-0.5063	-0.5063	-0.5063	-0.5063	-0.5063	-0.5063	-0.5063	-0.5063	-0.5063	-0.5063	-0.5063	-0.5063	-0.5063	-0.5063	-0.5063	-0.5063	-0.5063
0.9300	-0.5159	-0.4925	-0.4397	-0.4564	-0.4391	-0.4438	-0.4907	-0.4907	-0.4980	-0.4602	-0.4725	-0.5189	-0.5226	-0.4539	-0.4855	-0.5239	-0.4678	-0.5095	-0.4387	-0.5304	-0.4609	-0.4920	-0.4665	-0.5032	-0.4763	-0.4604	-0.4481	-0.5299	-0.5144	-0.5063	-0.5063	-0.5063	-0.5063	-0.5063	-0.5063	-0.5063	-0.5063	-0.5063	-0.5063	-0.5063	-0.5063	-0.5063	-0.5063	-0.5063	-0.5063	-0.5063	-0.5063	-0.5063	-0.5063
0.9400	-0.5159	-0.4925	-0.4397	-0.4564	-0.4391	-0.4437	-0.4907	-0.4907	-0.4980	-0.4602	-0.4724	-0.5189	-0.5226	-0.4539	-0.4855	-0.5239	-0.4678	-0.5095	-0.4386	-0.5304	-0.4610	-0.4919	-0.4665	-0.5032	-0.4763	-0.4605	-0.4481	-0.5299	-0.5144	-0.5063	-0.5063	-0.5063	-0.5063	-0.5063	-0.5063	-0.5063	-0.5063	-0.5063	-0.5063	-0.5063	-0.5063	-0.5063	-0.5063	-0.5063	-0.5063	-0.5063	-0.5063	-0.5063	-0.5063
0.9500	-0.5159	-0.4925	-0.4396	-0.4564	-0.4392	-0.4437	-0.4907	-0.4907	-0.4980	-0.4601	-0.4724	-0.5190	-0.5226	-0.4539	-0.4855	-0.5239	-0.4677	-0.5095	-0.4386	-0.5305	-0.4610	-0.4919	-0.4664	-0.5032	-0.4762	-0.4605	-0.4482	-0.5298	-0.5144	-0.5063	-0.5063	-0.5063	-0.5063	-0.5063	-0.5063	-0.5063	-0.5063	-0.5063	-0.5063	-0.5063	-0.5063	-0.5063	-0.5063	-0.5063	-0.5063	-0.5063	-0.5063	-0.5063	-0.5063
0.9600	-0.5160	-0.4925	-0.4397	-0.4564	-0.4391	-0.4437	-0.4907	-0.4907	-0.4979	-0.4601	-0.4724	-0.5189	-0.5226	-0.4539	-0.4855	-0.5239	-0.4678	-0.5095	-0.4387	-0.5304	-0.4610	-0.4920	-0.4665	-0.5031	-0.4762	-0.4605	-0.4481	-0.5299	-0.5145	-0.5063	-0.5063	-0.5063	-0.5063	-0.5063	-0.5063	-0.5063	-0.5063	-0.5063	-0.5063	-0.5063	-0.5063	-0.5063	-0.5063	-0.5063	-0.5063	-0.5063	-0.5063	-0.5063	-0.5063
0.9700	-0.5160	-0.4924	-0.4397	-0.4565	-0.4392	-0.4438	-0.4906	-0.4906	-0.4979	-0.4601	-0.4724	-0.5189	-0.5227	-0.4539	-0.4855	-0.5239	-0.4678	-0.5095	-0.4387	-0.5304	-0.4610	-0.4919	-0.4665	-0.5031	-0.4762	-0.4605	-0.4481	-0.5299	-0.5145	-0.5063	-0.5063	-0.5063	-0.5063	-0.5063	-0.5063	-0.5063	-0.5063	-0.5063	-0.5063	-0.5063	-0.5063	-0.5063	-0.5063	-0.5063	-0.5063	-0.5063	-0.5063	-0.5063	-0.5063
0.9800	-0.5159	-0.4925	-0.4397	-0.4564	-0.4391	-0.4437	-0.4907	-0.4907	-0.4980	-0.4601	-0.4725	-0.5190	-0.5226	-0.4539	-0.4855	-0.5239	-0.4678	-0.5095	-0.4386	-0.5304	-0.4610	-0.4919	-0.4664	-0.5032	-0.4762	-0.4604	-0.4481	-0.5298	-0.5145	-0.5063	-0.5063	-0.5063	-0.5063	-0.5063	-0.5063	-0.5063	-0.5063	-0.5063	-0.5063	-0.5063	-0.5063	-0.5063	-0.5063	-0.5063	-0.5063	-0.5063	-0.5063	-0.5063	-0.5063
0.9900	-0.5160	-0.4925	-0.4396	-0.4564	-0.4392	-0.4437	-0.4907	-0.4907	-0.4980	-0.4601	-0.4724	-0.5189	-0.5226	-0.4539	-0.4855	-0.5239	-0.4678	-0.5095	-0.4386	-0.5305	-0.4609	-0.4920	-0.4665	-0.5031	-0.4762	-0.4605	-0.4481	-0.5298	-0.5145	-0.5063	-0.5063	-0.5063	-0.5063	-0.5063	-0.5063	-0.5063	-0.5063	-0.5063	-0.5063	-0.5063	-0.5063	-0.5063	-0.5063	-0.5063	-0.5063	-0.5063	-0.5063	-0.5063	-0.5063
1.0000	-0.5160	-0.4924	-0.4396	-0.4565	-0.4391	-0.4437	-0.4907	-0.4907	-0.4980	-0.4601	-0.4724	-0.5189	-0.5227	-0.4539	-0.4855	-0.5239	-0.4678	-0.5095	-0.4386	-0.5305	-0.4610	-0.4919	-0.4665	-0.5031	-0.4763	-0.4605	-0.4481	-0.5299	-0.5144	-0.5063	-0.5063	-0.5063	-0.5063	-0.5063	-0.5063	-0.5063	-0.5063	-0.5063	-0.5063	-0.5063	-0.5063	-0.5063	-0.5063	-0.5063	-0.5063	-0.5063	-0.5063	-0.5063	-0.5063
1.0100	-0.5160	-0.4925	-0.4396	-0.4564	-0.4392	-0.4437	-0.4907	-0.4907	-0.4979	-0.4602	-0.4724	-0.5190	-0.5226	-0.4539	-0.4855	-0.5239	-0.4678	-0.5095	-0.4386	-0.5304	-0.4610	-0.4919	-0.4665	-0.5031	-0.4762	-0.4605	-0.4482	-0.5299	-0.5145	-0.5063	-0.5063	-0.5063	-0.5063	-0.5063	-0.5063	-0.5063	-0.5063	-0.5063	-0.5063	-0.5063	-0.5063	-0.5063	-0.5063	-0.5063	-0.5063	-0.5063	-0.5063	-0.5063	-0.5063
1.0200	-0.5159	-0.4924	-0.4396	-0.4564	-0.4392	-0.4437	-0.4906	-0.4906	-0.4980	-0.4601	-0.4725	-0.5190	-0.5226	-0.4539	-0.4855	-0.5239	-0.4678	-0.5095	-0.4386	-0.5304	-0.4610	-0.4919	-0.4665	-0.5031	-0.4762	-0.4604	-0.4482	-0.5299	-0.5144	-0.5063	-0.5063	-0.5063	-0.5063	-0.5063	-0.5063	-0.5063	-0.5063	-0.5063	-0.5063	-0.5063	-0.5063	-0.5063	-0.5063	-0.5063	-0.5063	-0.5063	-0.5063	-0.5063	-0.5063
1.0300	-0.5160	-0.4925	-0.4396	-0.4564	-0.4391	-0.4437	-0.4907	-0.4907	-0.4980	-0.4601	-0.4724	-0.5190	-0.5226	-0.4539	-0.4855	-0.5239	-0.4678	-0.5095	-0.4386	-0.5304	-0.4610	-0.4919	-0.4665	-0.5032	-0.4762	-0.4605	-0.4481	-0.5299	-0.5144	-0.5063	-0.5063	-0.5063	-0.5063	-0.5063	-0.5063	-0.5063	-0.5063	-0.5063	-0.5063	-0.5063	-0.5063	-0.5063	-0.5063	-0.5063	-0.5063	-0.5063	-0.5063	-0.5063	-0.5063
1.0400	-0.5160	-0.4925	-0.4397	-0.4564	-0.4392	-0.4437	-0.4907	-0.4907	-0.4979	-0.4601	-0.4724	-0.5190	-0.5226	-0.4539	-0.4855	-0.5239	-0.4677	-0.5095	-0.4386	-0.5305	-0.4610	-0.4920	-0.4664	-0.5032	-0.4762	-0.4605	-0.4481	-0.5299	-0.5144	-0.5063	-0.5063	-0.5063	-0.5063	-0.5063	-0.5063	-0.5063	-0.5063	-0.5063	-0.5063	-0.5063	-0.5063	-0.5063	-0.5063	-0.5063	-0.5063	-0.5063	-0.5063	-0.5063	-0.5063
1.0500	-0.5160	-0.4925	-0.4397	-0.4564	-0.4392	-0.4437	-0.4906	-0.4906	-0.4980	-0.4602	-0.4724	-0.5190	-0.5226	-0.4539	-0.4855	-0.5239	-0.4678	-0.5095	-0.4386	-0.5304	-0.4609	-0.4919	-0.4665	-0.5031	-0.4763	-0.4605	-0.4482	-0.5299	-0.5145	-0.5063	-0.5063	-0.5063	-0.5063	-0.5063	-0.5063	-0.5063	-0.5063	-0.5063	-0.5063	-0.5063	-0.5063	-0.5063	-0.5063	-0.5063	-0.5063	-0.5063	-0.5063	-0.5063	-0.5063
1.0600	-0.5160	-0.4925	-0.4396	-0.4564	-0.4391	-0.4437	-0.4907	-0.4907	-0.4979	-0.4602	-0.4724	-0.5190	-0.5226	-0.4539	-0.4855	-0.5239	-0.4678	-0.5095	-0.4387	-0.5304	-0.4610	-0.4920	-0.4664	-0.5032	-0.4762	-0.4604	-0.4481	-0.5299	-0.5145	-0.5063	-0.5063	-0.5063	-0.5063	-0.5063	-0.5063	-0.5063	-0.5063	-0.5063	-0.5063	-0.5063	-0.5063	-0.5063	-0.5063	-0.5063	-0.5063	-0.5063	-0.5063	-0.5063	-0.5063
1.0700	-0.5159	-0.4925	-0.4397	-0.4564	-0.4391	-0.4437	-0.4907	-0.4907	-0.4980	-0.4601	-0.4725	-0.5189	-0.5226	-0.4539	-0.4855	-0.5239	-0.4678	-0.5095	-0.4386	-0.5304	-0.4610	-0.4919	-0.4665	-0.5031	-0.4762	-0.4605	-0.4481	-0.5299	-0.5145	-0.5063	-0.5063	-0.5063	-0.5063	-0.5063	-0.5063	-0.5063	-0.5063	-0.5063	-0.5063	-0.5063	-0.5063	-0.5063	-0.5063	-0.5063	-0.5063	-0.5063	-0.5063	-0.5063	-0.5063
1.0800	-0.5159	-0.4925	-0.4396	-0.4564	-0.4391	-0.4438	-0.4907	-0.4907	-0.4980	-0.4601	-0.4724	-0.5190	-0.5226	-0.4539	-0.4855	-0.5239	-0.4678	-0.5095	-0.4387	-0.5304	-0.4610	-0.4919	-0.4665	-0.5032	-0.4762	-0.4604	-0.4482	-0.5299	-0.5145	-0.5063	-0.5063	-0.5063	-0.5063	-0.5063	-0.5063	-0.5063	-0.5063	-0.5063	-0.5063	-0.5063	-0.5063	-0.5063	-0.5063	-0.5063	-0.5063	-0.5063	-0.5063	-0.5063	-0.5063
1.0900	-0.5159	-0.4925	-0.4396	-0.4564	-0.4392	-0.4437	-0.4907	-0.4907	-0.4980	-0.4601	-0.4725	-0.5189	-0.5226	-0.4539	-0.4855	-0.5239	-0.4678	-0.5095	-0.4386	-0.5304	-0.4610	-0.4920	-0.4664	-0.5031	-0.4762	-0.4605	-0.4481	-0.5299	-0.5145	-0.5063	-0.5063	-0.5063	-0.5063	-0.5063	-0.5063	-0.5063	-0.5063	-0.5063	-0.5063	-0.5063	-0.5063	-0.5063	-0.5063	-0.5063	-0.5063	-0.5063	-0.5063	-0.5063	-0.5063
1.1000	-0.5159	-0.4925	-0.4397	-0.4564	-0.4392	-0.4437	-0.4907	-0.4907	-0.4980	-0.4601	-0.4724	-0.5190	-0.5227	-0.4539	-0.4855	-0.5238	-0.4677	-0.5095	-0.4387	-0.5305	-0.4610	-0.4919	-0.4665	-0.5032	-0.4763	-0.4605	-0.4482	-0.5299	-0.5144	-0.5063	-0.5063	-0.5063	-0.5063	-0.5063	-0.5063	-0.5063	-0.5063	-0.5063	-0.5063	-0.5063	-0.5063	-0.5063	-0.5063	-0.5063	-0.5063	-0.5063	-0.5063	-0.5063	-0.5063
1.1100	-0.6027	-0.5755	-0.5140	-0.5335	-0.5135	-0.5188	-0.5734	-0.5734	-0.5818	-0.5379	-0.5522	-0.6063	-0.6105	-0.5307	-0.5673	-0.6119	-0.5468	-0.5952	-0.5129	-0.6196	-0.5389	-0.5748	-0.5452	-0.5879	-0.5566	-0.5383	-0.5239	-0.6190	-0.6010	-0.5915	-0.5915	-0.5915	-0.5915	-0.5915	-0.5915	-0.5915	-0.5915	-0.5915	-0.5915	-0.5915	-0.5915	-0.5915	-0.5915	-0.5915	-0.5915	-0.5915	-0.5915	-0.5915	-0.5915
1.1200	-0.6028	-0.5755	-0.5141	-0.5336	-0.5136	-0.5188	-0.5734	-0.5734	-0.5818	-0.5379	-0.5522	-0.6062	-0.6105	-0.5307	-0.5674	-0.6120	-0.5467	-0.5953	-0.5129	-0.6196	-0.5389	-0.5749	-0.5452	-0.5879	-0.5565	-0.5383	-0.5239	-0.6190	-0.6010	-0.5915	-0.5915	-0.5915	-0.5915	-0.5915	-0.5915	-0.5915	-0.5915	-0.5915	-0.5915	-0.5915	-0.5915	-0.5915	-0.5915	-0.5915	-0.5915	-0.5915	-0.5915	-0.5915	-0.5915
1.1300	-0.6028	-0.5755	-0.5141	-0.5335	-0.5135	-0.5188	-0.5734	-0.5734	-0.5819	-0.5379	-0.5522	-0.6063	-0.6105	-0.5307	-0.5673	-0.6120	-0.5467	-0.5953	-0.5129	-0.6196	-0.5389	-0.5748	-0.5452	-0.5879	-0.5566	-0.5383	-0.5240	-0.6190	-0.6010	-0.5916	-0.5916	-0.5916	-0.5916	-0.5916	-0.5916	-0.5916	-0.5916	-0.5916	-0.5916	-0.5916	-0.5916	-0.5916	-0.5916	-0.5916	-0.5916	-0.5916	-0.5916	-0.5916	-0.5916
1.1400	-0.6027	-0.5755	-0.5141	-0.5335	-0.5136	-0.5188	-0.5734	-0.5734	-0.5818	-0.5379	-0.5522	-0.6063	-0.6105	-0.5306	-0.5674	-0.6119	-0.5467	-0.5953	-0.5129	-0.6196	-0.5388	-0.5748	-0.5452	-0.5879	-0.5566	-0.5383	-0.5239	-0.6189	-0.6010	-0.5915	-0.5915	-0.5915	-0.5915	-0.5915	-0.5915	-0.5915	-0.5915	-0.5915	-0.5915	-0.5915	-0.5915	-0.5915	-0.5915	-0.5915	-0.5915	-0.5915	-0.5915	-0.5915	-0.5915
1.1500	-0.6028	-0.5755	-0.5141	-0.5335	-0.5135	-0.5188	-0.5734	-0.5734	-0.5818	-0.5379	-0.5521	-0.6063	-0.6105	-0.5306	-0.5674	-0.6120	-0.5467	-0.5952	-0.5128	-0.6196	-0.5389	-0.5748	-0.5452	-0.5878	-0.5566	-0.5383	-0.5239	-0.6190	-0.6010	-0.5915	-0.5915	-0.5915	-0.5915	-0.5915	-0.5915	-0.5915	-0.5915	-0.5915	-0.5915	-0.5915	-0.5915	-0.5915	-0.5915	-0.5915	-0.5915	-0.5915	-0.5915	-0.5915	-0.5915
1.1600	-0.6027	-0.5755	-0.5141	-0.5335	-0.5136	-0.5188	-0.5734	-0.5734	-0.5819	-0.5379	-0.5522	-0.6063	-0.6105	-0.5307	-0.5674	-0.6120	-0.5467	-0.5952	-0.5129	-0.6196	-0.5389	-0.5748	-0.5452	-0.5879	-0.5566	-0.5383	-0.5239	-0.6189	-0.6010	-0.5915	-0.5915	-0.5915	-0.5915	-0.5915	-0.5915	-0.5915	-0.5915	-0.5915	-0.5915	-0.5915	-0.5915	-0.5915	-0.5915	-0.5915	-0.5915	-0.5915	-0.5915	-0.5915	-0.5915
1.1700	-0.6027	-0.5755	-0.5141	-0.5335	-0.5135	-0.5188	-0.5734	-0.5734	-0.5819	-0.5379	-0.5521	-0.6062	-0.6105	-0.5307	-0.5674	-0.6120	-0.5467	-0.5953	-0.5128	-0.6195	-0.5389	-0.5748	-0.5452	-0.5878	-0.5565	-0.5383	-0.5239	-0.6189	-0.6011	-0.5915	-0.5915	-0.5915	-0.5915	-0.5915	-0.5915	-0.5915	-0.5915	-0.5915	-0.5915	-0.5915	-0.5915	-0.5915	-0.5915	-0.5915	-0.5915	-0.5915	-0.5915	-0.5915	-0.5915
1.1800	-0.6027	-0.5755	-0.5141	-0.5336	-0.5136	-0.5188	-0.5733	-0.5733	-0.5819	-0.5379	-0.5522	-0.6062	-0.6105	-0.5306	-0.5674	-0.6120	-0.5468	-0.5952	-0.5129	-0.6196	-0.5389	-0.5748	-0.5452	-0.5878	-0.5565	-0.5383	-0.5239	-0.6189	-0.6010	-0.5915	-0.5915	-0.5915	-0.5915	-0.5915	-0.5915	-0.5915	-0.5915	-0.5915	-0.5915	-0.5915	-0.5915	-0.5915	-0.5915	-0.5915	-0.5915	-0.5915	-0.5915	-0.5915	-0.5915
1.1900	-0.6028	-0.5755	-0.5141	-0.5336	-0.5135	-0.5188	-0.5733	-0.5733	-0.5819	-0.5379	-0.5522	-0.6063	-0.6105	-0.5307	-0.5674	-0.6120	-0.5468	-0.5952	-0.5129	-0.6195	-0.5389	-0.5749	-0.5452	-0.5879	-0.5565	-0.5383	-0.5239	-0.6190	-0.6010	-0.5915	-0.5915	-0.5915	-0.5915	-0.5915	-0.5915	-0.5915	-0.5915	-0.5915	-0.5915	-0.5915	-0.5915	-0.5915	-0.5915	-0.5915	-0.5915	-0.5915	-0.5915	-0.5915	-0.5915
1.2000	-0.6027	-0.5755	-0.5141	-0.5336	-0.5135	-0.5189	-0.5733	-0.5733	-0.5819	-0.5378	-0.5522	-0.6062	-0.6105	-0.5306	-0.5674	-0.6120	-0.5468	-0.5953	-0.5128	-0.6196	-0.5388	-0.5748	-0.5451	-0.5878	-0.5565	-0.5383	-0.5239	-0.6189	-0.6011	-0.5916	-0.5916	-0.5916	-0.5916	-0.5916	-0.5916	-0.5916	-0.5916	-0.5916	-0.5916	-0.5916	-0.5916	-0.5916	-0.5916	-0.5916	-0.5916	-0.5916	-0.5916	-0.5916	-0.5916
1.2100	-0.6027	-0.5755	-0.5141	-0.5335	-0.5136	-0.5188	-0.5734	-0.5734	-0.5818	-0.5379	-0.5521	-0.6063	-0.6105	-0.5306	-0.5674	-0.6120	-0.5468	-0.5952	-0.5129	-0.6196	-0.5389	-0.5748	-0.5452	-0.5878	-0.5565	-0.5382	-0.5239	-0.6189	-0.6010	-0.5916	-0.5916	-0.5916	-0.5916	-0.5916	-0.5916	-0.5916	-0.5916	-0.5916	-0.5916	-0.5916	-0.5916	-0.5916	-0.5916	-0.5916	-0.5916	-0.5916	-0.5916	-0.5916	-0.5916
1.2200	-0.6027	-0.5755	-0.5141	-0.5336	-0.5135	-0.5188	-0.5734	-0.5734	-0.5819	-0.5379	-0.5522	-0.6063	-0.6105	-0.5306	-0.5674	-0.6120	-0.5468	-0.5952	-0.5128	-0.6196	-0.5389	-0.5748	-0.5452	-0.5878	-0.5565	-0.5382	-0.5239	-0.6190	-0.6011	-0.5916	-0.5916	-0.5916	-0.5916	-0.5916	-0.5916	-0.5916	-0.5916	-0.5916	-0.5916	-0.5916	-0.5916	-0.5916	-0.5916	-0.5916	-0.5916	-0.5916	-0.5916	-0.5916	-0.5916
1.2300	-0.6027	-0.5755	-0.5141	-0.5335	-0.5135	-0.5188	-0.5733	-0.5733	-0.5818	-0.5379	-0.5521	-0.6063	-0.6105	-0.5306	-0.5674	-0.6119	-0.5468	-0.5953	-0.5129	-0.6196	-0.5389	-0.5748	-0.5452	-0.5879	-0.5565	-0.5383	-0.5239	-0.6189	-0.6010	-0.5916	-0.5916	-0.5916	-0.5916	-0.5916	-0.5916	-0.5916	-0.5916	-0.5916	-0.5916	-0.5916	-0.5916	-0.5916	-0.5916	-0.5916	-0.5916	-0.5916	-0.5916	-0.5916	-0.5916
1.2400	-0.6027	-0.5755	-0.5141	-0.5335	-0.5136	-0.5189	-0.5734	-0.5734	-0.5819	-0.5379	-0.5521	-0.6063	-0.6105	-0.5307	-0.5674	-0.6120	-0.5468	-0.5953	-0.5129	-0.6195	-0.5389	-0.5748	-0.5452	-0.5879	-0.5566	-0.5383	-0.5239	-0.6189	-0.6010	-0.5915	-0.5915	-0.5915	-0.5915	-0.5915	-0.5915	-0.5915	-0.5915	-0.5915	-0.5915	-0.5915	-0.5915	-0.5915	-0.5915	-0.5915	-0.5915	-0.5915	-0.5915	-0.5915	-0.5915
1.2500	-0.6027	-0.5755	-0.5141	-0.5336	-0.5135	-0.5188	-0.5734	-0.5734	-0.5819	-0.5379	-0.5522	-0.6062	-0.6105	-0.5307	-0.5673	-0.6120	-0.5467	-0.5952	-0.5129	-0.6196	-0.5389	-0.5749	-0.5452	-0.5878	-0.5566	-0.5383	-0.5239	-0.6189	-0.6011	-0.5916	-0.5916	-0.5916	-0.5916	-0.5916	-0.5916	-0.5916	-0.5916	-0.5916	-0.5916	-0.5916	-0.5916	-0.5916	-0.5916	-0.5916	-0.5916	-0.5916	-0.5916	-0.5916	-0.5916
1.2600	-0.6027	-0.5755	-0.5141	-0.5336	-0.5135	-0.5188	-0.5734	-0.5734	-0.5818	-0.5378	-0.5522	-0.6063	-0.6105	-0.5307	-0.5674	-0.6120	-0.5468	-0.5952	-0.5129	-0.6196	-0.5389	-0.5748	-0.5452	-0.5879	-0.5566	-0.5383	-0.5240	-0.6190	-0.6010	-0.5915	-0.5915	-0.5915	-0.5915	-0.5915	-0.5915	-0.5915	-0.5915	-0.5915	-0.5915	-0.5915	-0.5915	-0.5915	-0.5915	-0.5915	-0.5915	-0.5915	-0.5915	-0.5915	-0.5915
1.2700	-0.6028	-0.5755	-0.5141	-0.5336	-0.5136	-0.5188	-0.5734	-0.5734	-0.5818	-0.5379	-0.5522	-0.6063	-0.6105	-0.5306	-0.5674	-0.6120	-0.5468	-0.5952	-0.5129	-0.6195	-0.5389	-0.5749	-0.5452	-0.5878	-0.5566	-0.5383	-0.5239	-0.6189	-0.6010	-0.5915	-0.5915	-0.5915	-0.5915	-0.5915	-0.5915	-0.5915	-0.5915	-0.5915	-0.5915	-0.5915	-0.5915	-0.5915	-0.5915	-0.5915	-0.5915	-0.5915	-0.5915	-0.5915	-0.5915
1.2800	-0.6027	-0.5755	-0.5141	-0.5336	-0.5135	-0.5188	-0.5734	-0.5734	-0.5819	-0.5379	-0.5522	-0.6063	-0.6105	-0.5306	-0.5674	-0.6120	-0.5468	-0.5953	-0.5129	-0.6196	-0.5389	-0.5748	-0.5452	-0.5879	-0.5565	-0.5383	-0.5239	-0.6189	-0.6010	-0.5915	-0.5915	-0.5915	-0.5915	-0.5915	-0.5915	-0.5915	-0.5915	-0.5915	-0.5915	-0.5915	-0.5915	-0.5915	-0.5915	-0.5915	-0.5915	-0.5915	-0.5915	-0.5915	-0.5915
1.2900	-0.6028	-0.5755	-0.5141	-0.5336	-0.5135	-0.5188	-0.5734	-0.5734	-0.5818	-0.5379	-0.5522	-0.6063	-0.6105	-0.5307	-0.5674	-0.6120	-0.5467	-0.5952	-0.5129	-0.6195	-0.5389	-0.5748	-0.5451	-0.5879	-0.5565	-0.5383	-0.5240	-0.6189	-0.6010	-0.5915	-0.5915	-0.5915	-0.5915	-0.5915	-0.5915	-0.5915	-0.5915	-0.5915	-0.5915	-0.5915	-0.5915	-0.5915	-0.5915	-0.5915	-0.5915	-0.5915	-0.5915	-0.5915	-0.5915
1.3000	-0.6028	-0.5755	-0.5140	-0.5336	-0.5135	-0.5188	-0.5734	-0.5734	-0.5819	-0.5379	-0.5522	-0.6062	-0.6105	-0.5307	-0.5674	-0.6120	-0.5468	-0.5952	-0.5129	-0.6196	-0.5389	-0.5748	-0.5452	-0.5879	-0.5566	-0.5383	-0.5239	-0.6190	-0.6010	-0.5916	-0.5916	-0.5916	-0.5916	-0.5916	-0.5916	-0.5916	-0.5916	-0.5916	-0.5916	-0.5916	-0.5916	-0.5916	-0.5916	-0.5916	-0.5916	-0.5916	-0.5916	-0.5916	-0.5916
1.3100	-0.6895	-0.6585	-0.5885	-0.6107	-0.5879	-0.5939	-0.6561	-0.6561	-0.6657	-0.6156	-0.6319	-0.6936	-0.6983	-0.6074	-0.6492	-0.7001	-0.6257	-0.6810	-0.5871	-0.7087	-0.6168	-0.6577	-0.6239	-0.6726	-0.6369	-0.6160	-0.5997	-0.7080	-0.6876	-0.6767	-0.6767	-0.6767	-0.6767	-0.6767	-0.6767	-0.6767	-0.6767	-0.6767	-0.6767	-0.6767	-0.6767	-0.6767	-0.6767	-0.6767	-0.6767	-0.6767	-0.6767	-0.6767	-0.6767
1.3200	-0.6895	-0.6585	-0.5885	-0.6107	-0.5878	-0.5939	-0.6561	-0.6561	-0.6657	-0.6156	-0.6319	-0.6936	-0.6984	-0.6074	-0.6493	-0.7001	-0.6258	-0.6810	-0.5872	-0.7087	-0.6168	-0.6577	-0.6239	-0.6725	-0.6370	-0.6161	-0.5997	-0.7080	-0.6875	-0.6768	-0.6768	-0.6768	-0.6768	-0.6768	-0.6768	-0.6768	-0.6768	-0.6768	-0.6768	-0.6768	-0.6768	-0.6768	-0.6768	-0.6768	-0.6768	-0.6768	-0.6768	-0.6768	-0.6768
1.3300	-0.6895	-0.6585	-0.5885	-0.6107	-0.5878	-0.5939	-0.6560	-0.6560	-0.6657	-0.6156	-0.6319	-0.6935	-0.6984	-0.6074	-0.6492	-0.7000	-0.6258	-0.6810	-0.5871	-0.7087	-0.6168	-0.6577	-0.6239	-0.6726	-0.6369	-0.6160	-0.5997	-0.7080	-0.6876	-0.6768	-0.6768	-0.6768	-0.6768	-0.6768	-0.6768	-0.6768	-0.6768	-0.6768	-0.6768	-0.6768	-0.6768	-0.6768	-0.6768	-0.6768	-0.6768	-0.6768	-0.6768	-0.6768	-0.6768
1.3400	-0.6895	-0.6585	-0.5885	-0.6106	-0.5878	-0.5940	-0.6561	-0.6561	-0.6658	-0.6156	-0.6320	-0.6936	-0.6984	-0.6074	-0.6493	-0.7001	-0.6257	-0.6810	-0.5872	-0.7087	-0.6167	-0.6577	-0.6240	-0.6725	-0.6369	-0.6161	-0.5997	-0.7080	-0.6876	-0.6767	-0.6767	-0.6767	-0.6767	-0.6767	-0.6767	-0.6767	-0.6767	-0.6767	-0.6767	-0.6767	-0.6767	-0.6767	-0.6767	-0.6767	-0.6767	-0.6767	-0.6767	-0.6767	-0.6767
1.3500	-0.6895	-0.6585	-0.5885	-0.6107	-0.5879	-0.5939	-0.6560	-0.6560	-0.6657	-0.6157	-0.6319	-0.6935	-0.6984	-0.6074	-0.6493	-0.7001	-0.6257	-0.6810	-0.5871	-0.7087	-0.6168	-0.6577	-0.6240	-0.6726	-0.6369	-0.6160	-0.5997	-0.7080	-0.6876	-0.6768	-0.6768	-0.6768	-0.6768	-0.6768	-0.6768	-0.6768	-0.6768	-0.6768	-0.6768	-0.6768	-0.6768	-0.6768	-0.6768	-0.6768	-0.6768	-0.6768	-0.6768	-0.6768	-0.6768
1.3600	-0.6895	-0.6585	-0.5885	-0.6107	-0.5879	-0.5939	-0.6561	-0.6561	-0.6658	-0.6156	-0.6319	-0.6935	-0.6984	-0.6074	-0.6493	-0.7001	-0.6258	-0.6810	-0.5871	-0.7088	-0.6168	-0.6577	-0.6240	-0.6726	-0.6369	-0.6161	-0.5997	-0.7080	-0.6876	-0.6768	-0.6768	-0.6768	-0.6768	-0.6768	-0.6768	-0.6768	-0.6768	-0.6768	-0.6768	-0.6768	-0.6768	-0.6768	-0.6768	-0.6768	-0.6768	-0.6768	-0.6768	-0.6768	-0.6768
1.3700	-0.6896	-0.6585	-0.5885	-0.6107	-0.5878	-0.5939	-0.6560	-0.6560	-0.6657	-0.6156	-0.6319	-0.6936	-0.6984	-0.6074	-0.6493	-0.7001	-0.6257	-0.6810	-0.5871	-0.7088	-0.6168	-0.6577	-0.6239	-0.6726	-0.6369	-0.6161	-0.5997	-0.7080	-0.6876	-0.6768	-0.6768	-0.6768	-0.6768	-0.6768	-0.6768	-0.6768	-0.6768	-0.6768	-0.6768	-0.6768	-0.6768	-0.6768	-0.6768	-0.6768	-0.6768	-0.6768	-0.6768	-0.6768	-0.6768
1.3800	-0.6895	-0.6585	-0.5886	-0.6106	-0.5879	-0.5940	-0.6561	-0.6561	-0.6657	-0.6156	-0.6319	-0.6935	-0.6984	-0.6074	-0.6493	-0.7001	-0.6258	-0.6810	-0.5872	-0.7088	-0.6168	-0.6577	-0.6239	-0.6726	-0.6369	-0.6161	-0.5997	-0.7081	-0.6876	-0.6767	-0.6767	-0.6767	-0.6767	-0.6767	-0.6767	-0.6767	-0.6767	-0.6767	-0.6767	-0.6767	-0.6767	-0.6767	-0.6767	-0.6767	-0.6767	-0.6767	-0.6767	-0.6767	-0.6767
1.3900	-0.6895	-0.6585	-0.5886	-0.6106	-0.5878	-0.5939	-0.6561	-0.6561	-0.6657	-0.6157	-0.6319	-0.6936	-0.6984	-0.6074	-0.6492	-0.7001	-0.6257	-0.6810	-0.5871	-0.7087	-0.6168	-0.6577	-0.6240	-0.6726	-0.6369	-0.6161	-0.5997	-0.7080	-0.6875	-0.6768	-0.6768	-0.6768	-0.6768	-0.6768	-0.6768	-0.6768	-0.6768	-0.6768	-0.6768	-0.6768	-0.6768	-0.6768	-0.6768	-0.6768	-0.6768	-0.6768	-0.6768	-0.6768	-0.6768
1.4000	-0.6895	-0.6585	-0.5885	-0.6107	-0.5879	-0.5939	-0.6561	-0.6561	-0.6657	-0.6156	-0.6319	-0.6936	-0.6984	-0.6074	-0.6492	-0.7001	-0.6258	-0.6810	-0.5871	-0.7087	-0.6168	-0.6577	-0.6239	-0.6725	-0.6369	-0.6161	-0.5997	-0.7080	-0.6876	-0.6768	-0.6768	-0.6768	-0.6768	-0.6768	-0.6768	-0.6768	-0.6768	-0.6768	-0.6768	-0.6768	-0.6768	-0.6768	-0.6768	-0.6768	-0.6768	-0.6768	-0.6768	-0.6768	-0.6768
1.4100	-0.6895	-0.6585	-0.5885	-0.6107	-0.5879	-0.5939	-0.6561	-0.6561	-0.6657	-0.6157	-0.6319	-0.6936	-0.6984	-0.6074	-0.6492	-0.7001	-0.6257	-0.6810	-0.5871	-0.7087	-0.6168	-0.6577	-0.6240	-0.6726	-0.6369	-0.6161	-0.5997	-0.7081	-0.6876	-0.6768	-0.6768	-0.6768	-0.6768	-0.6768	-0.6768	-0.6768	-0.6768	-0.6768	-0.6768	-0.6768	-0.6768	-0.6768	-0.6768	-0.6768	-0.6768	-0.6768	-0.6768	-0.6768	-0.6768
1.4200	-0.6896	-0.6585	-0.5885	-0.6106	-0.5878	-0.5940	-0.6561	-0.6561	-0.6657	-0.6156	-0.6319	-0.6936	-0.6984	-0.6074	-0.6492	-0.7001	-0.6257	-0.6810	-0.5871	-0.7087	-0.6167	-0.6577	-0.6239	-0.6726	-0.6369	-0.6161	-0.5998	-0.7080	-0.6876	-0.6767	-0.6767	-0.6767	-0.6767	-0.6767	-0.6767	-0.6767	-0.6767	-0.6767	-0.6767	-0.6767	-0.6767	-0.6767	-0.6767	-0.6767	-0.6767	-0.6767	-0.6767	-0.6767	-0.6767
1.4300	-0.6896	-0.6585	-0.5886	-0.6106	-0.5879	-0.5939	-0.6561	-0.6561	-0.6657	-0.6156	-0.6319	-0.6936	-0.6984	-0.6074	-0.6493	-0.7001	-0.6258	-0.6810	-0.5872	-0.7088	-0.6168	-0.6577	-0.6239	-0.6726	-0.6369	-0.6161	-0.5997	-0.7080	-0.6876	-0.6767	-0.6767	-0.6767	-0.6767	-0.6767	-0.6767	-0.6767	-0.6767	-0.6767	-0.6767	-0.6767	-0.6767	-0.6767	-0.6767	-0.6767	-0.6767	-0.6767	-0.6767	-0.6767	-0.6767
1.4400	-0.6895	-0.6585	-0.5885	-0.6107	-0.5878	-0.5939	-0.6560	-0.6560	-0.6657	-0.6156	-0.6319	-0.6936	-0.6984	-0.6074	-0.6493	-0.7001	-0.6258	-0.6810	-0.5871	-0.7088	-0.6168	-0.6577	-0.6239	-0.6726	-0.6370	-0.6160	-0.5997	-0.7080	-0.6876	-0.6768	-0.6768	-0.6768	-0.6768	-0.6768	-0.6768	-0.6768	-0.6768	-0.6768	-0.6768	-0.6768	-0.6768	-0.6768	-0.6768	-0.6768	-0.6768	-0.6768	-0.6768	-0.6768	-0.6768
1.4500	-0.6895	-0.6585	-0.5885	-0.6107	-0.5879	-0.5939	-0.6561	-0.6561	-0.6657	-0.6157	-0.6319	-0.6935	-0.6984	-0.6074	-0.6492	-0.7000	-0.6257	-0.6810	-0.5871	-0.7088	-0.6167	-0.6577	-0.6239	-0.6726	-0.6369	-0.6161	-0.5997	-0.7080	-0.6876	-0.6768	-0.6768	-0.6768	-0.6768	-0.6768	-0.6768	-0.6768	-0.6768	-0.6768	-0.6768	-0.6768	-0.6768	-0.6768	-0.6768	-0.6768	-0.6768	-0.6768	-0.6768	-0.6768	-0.6768
1.4600	-0.6895	-0.6585	-0.5885	-0.6107	-0.5879	-0.5939	-0.6561	-0.6561	-0.6657	-0.6157	-0.6320	-0.6936	-0.6984	-0.6074	-0.6493	-0.7001	-0.6257	-0.6810	-0.5871	-0.7088	-0.6168	-0.6577	-0.6240	-0.6726	-0.6369	-0.6161	-0.5997	-0.7080	-0.6876	-0.6768	-0.6768	-0.6768	-0.6768	-0.6768	-0.6768	-0.6768	-0.6768	-0.6768	-0.6768	-0.6768	-0.6768	-0.6768	-0.6768	-0.6768	-0.6768	-0.6768	-0.6768	-0.6768	-0.6768
1.4700	-0.6895	-0.6585	-0.5886	-0.6107	-0.5878	-0.5940	-0.6561	-0.6561	-0.6658	-0.6156	-0.6319	-0.6936	-0.6984	-0.6074	-0.6493	-0.7001	-0.6257	-0.6810	-0.5871	-0.7087	-0.6168	-0.6577	-0.6240	-0.6726	-0.6369	-0.6161	-0.5997	-0.7080	-0.6876	-0.6768	-0.6768	-0.6768	-0.6768	-0.6768	-0.6768	-0.6768	-0.6768	-0.6768	-0.6768	-0.6768	-0.6768	-0.6768	-0.6768	-0.6768	-0.6768	-0.6768	-0.6768	-0.6768	-0.6768
1.4800	-0.6895	-0.6585	-0.5885	-0.6107	-0.5878	-0.5940	-0.6560	-0.6560	-0.6657	-0.6156	-0.6319	-0.6935	-0.6984	-0.6074	-0.6492	-0.7001	-0.6257	-0.6810	-0.5871	-0.7087	-0.6167	-0.6577	-0.6240	-0.6726	-0.6370	-0.6161	-0.5997	-0.7081	-0.6875	-0.6768	-0.6768	-0.6768	-0.6768	-0.6768	-0.6768	-0.6768	-0.6768	-0.6768	-0.6768	-0.6768	-0.6768	-0.6768	-0.6768	-0.6768	-0.6768	-0.6768	-0.6768	-0.6768	-0.6768
1.4900	-0.6895	-0.6585	-0.5885	-0.6107	-0.5879	-0.5939	-0.6561	-0.6561	-0.6657	-0.6157	-0.6319	-0.6936	-0.6983	-0.6074	-0.6492	-0.7001	-0.6257	-0.6810	-0.5871	-0.7087	-0.6167	-0.6577	-0.6240	-0.6726	-0.6369	-0.6161	-0.5997	-0.7080	-0.6875	-0.6768	-0.6768	-0.6768	-0.6768	-0.6768	-0.6768	-0.6768	-0.6768	-0.6768	-0.6768	-0.6768	-0.6768	-0.6768	-0.6768	-0.6768	-0.6768	-0.6768	-0.6768	-0.6768	-0.6768
1.5000	-0.6895	-0.6585	-0.5885	-0.6107	-0.5879	-0.5939	-0.6560	-0.6560	-0.6657	-0.6157	-0.6319	-0.6936	-0.6984	-0.6074	-0.6493	-0.7001	-0.6257	-0.6810	-0.5871	-0.7087	-0.6167	-0.6577	-0.6240	-0.6726	-0.6369	-0.6161	-0.5997	-0.7080	-0.6876	-0.6768	-0.6768	-0.6768	-0.6768	-0.6768	-0.6768	-0.6768	-0.6768	-0.6768	-0.6768	-0.6768	-0.6768	-0.6768	-0.6768	-0.6768	-0.6768	-0.6768	-0.6768	-0.6768	-0.6768
1.5100	-0.7878	-0.7525	-0.6726	-0.6979	-0.6718	-0.6788	-0.7497	-0.7497	-0.7608	-0.7036	-0.7222	-0.7925	-0.7980	-0.6941	-0.7420	-0.7999	-0.7151	-0.7781	-0.6711	-0.8098	-0.7049	-0.7515	-0.7130	-0.7686	-0.7278	-0.7041	-0.6854	-0.8089	-0.7856	-0.7733	-0.7733	-0.7733	-0.7733	-0.7733	-0.7733	-0.7733	-0.7733	-0.7733	-0.7733	-0.7733	-0.7733	-0.7733	-0.7733	-0.7733	-0.7733	-0.7733	-0.7733	-0.7733	-0.7733
1.5200	-0.7879	-0.7525	-0.6727	-0.6978	-0.6718	-0.6788	-0.7497	-0.7497	-0.7607	-0.7035	-0.7221	-0.7924	-0.7979	-0.6942	-0.7419	-0.7999	-0.7151	-0.7782	-0.6710	-0.8098	-0.7049	-0.7515	-0.7130	-0.7685	-0.7278	-0.7041	-0.6854	-0.8089	-0.7857	-0.7733	-0.7733	-0.7733	-0.7733	-0.7733	-0.7733	-0.7733	-0.7733	-0.7733	-0.7733	-0.7733	-0.7733	-0.7733	-0.7733	-0.7733	-0.7733	-0.7733	-0.7733	-0.7733	-0.7733
1.5300	-0.7878	-0.7524	-0.6726	-0.6979	-0.6719	-0.6788	-0.7497	-0.7497	-0.7608	-0.7036	-0.7221	-0.7924	-0.7980	-0.6942	-0.7420	-0.7999	-0.7151	-0.7781	-0.6710	-0.8098	-0.7049	-0.7516	-0.7130	-0.7686	-0.7278	-0.7041	-0.6854	-0.8089	-0.7856	-0.7733	-0.7733	-0.7733	-0.7733	-0.7733	-0.7733	-0.7733	-0.7733	-0.7733	-0.7733	-0.7733	-0.7733	-0.7733	-0.7733	-0.7733	-0.7733	-0.7733	-0.7733	-0.7733	-0.7733
1.5400	-0.7878	-0.7525	-0.6727	-0.6979	-0.6719	-0.6788	-0.7497	-0.7497	-0.7607	-0.7036	-0.7221	-0.7925	-0.7980	-0.6942	-0.7420	-0.8000	-0.7151	-0.7781	-0.6710	-0.8097	-0.7048	-0.7515	-0.7130	-0.7685	-0.7279	-0.7041	-0.6854	-0.8089	-0.7856	-0.7733	-0.7733	-0.7733	-0.7733	-0.7733	-0.7733	-0.7733	-0.7733	-0.7733	-0.7733	-0.7733	-0.7733	-0.7733	-0.7733	-0.7733	-0.7733	-0.7733	-0.7733	-0.7733	-0.7733
1.5500	-0.7879	-0.7524	-0.6727	-0.6979	-0.6719	-0.6788	-0.7497	-0.7497	-0.7607	-0.7036	-0.7222	-0.7925	-0.7980	-0.6942	-0.7420	-0.7999	-0.7151	-0.7781	-0.6711	-0.8098	-0.7049	-0.7515	-0.7131	-0.7685	-0.7279	-0.7041	-0.6854	-0.8090	-0.7857	-0.7733	-0.7733	-0.7733	-0.7733	-0.7733	-0.7733	-0.7733	-0.7733	-0.7733	-0.7733	-0.7733	-0.7733	-0.7733	-0.7733	-0.7733	-0.7733	-0.7733	-0.7733	-0.7733	-0.7733
1.5600	-0.7879	-0.7524	-0.6727	-0.6979	-0.6719	-0.6788	-0.7497	-0.7497	-0.7607	-0.7036	-0.7222	-0.7925	-0.7980	-0.6942	-0.7419	-0.7999	-0.7151	-0.7782	-0.6710	-0.8098	-0.7048	-0.7515	-0.7131	-0.7685	-0.7279	-0.7041	-0.6854	-0.8089	-0.7857	-0.7733	-0.7733	-0.7733	-0.7733	-0.7733	-0.7733	-0.7733	-0.7733	-0.7733	-0.7733	-0.7733	-0.7733	-0.7733	-0.7733	-0.7733	-0.7733	-0.7733	-0.7733	-0.7733	-0.7733
1.5700	-0.7879	-0.7525	-0.6726	-0.6979	-0.6719	-0.6789	-0.7497	-0.7497	-0.7607	-0.7035	-0.7221	-0.7925	-0.7980	-0.6942	-0.7420	-0.7999	-0.7151	-0.7781	-0.6711	-0.8097	-0.7049	-0.7515	-0.7130	-0.7685	-0.7278	-0.7041	-0.6854	-0.8089	-0.7857	-0.7733	-0.7733	-0.7733	-0.7733	-0.7733	-0.7733	-0.7733	-0.7733	-0.7733	-0.7733	-0.7733	-0.7733	-0.7733	-0.7733	-0.7733	-0.7733	-0.7733	-0.7733	-0.7733	-0.7733
1.5800	-0.7879	-0.7524	-0.6726	-0.6979	-0.6718	-0.6788	-0.7497	-0.7497	-0.7607	-0.7036	-0.7222	-0.7925	-0.7980	-0.6942	-0.7420	-0.7999	-0.7151	-0.7782	-0.6710	-0.8098	-0.7049	-0.7515	-0.7131	-0.7685	-0.7279	-0.7041	-0.6854	-0.8089	-0.7857	-0.7733	-0.7733	-0.7733	-0.7733	-0.7733	-0.7733	-0.7733	-0.7733	-0.7733	-0.7733	-0.7733	-0.7733	-0.7733	-0.7733	-0.7733	-0.7733	-0.7733	-0.7733	-0.7733	-0.7733
1.5900	-0.7878	-0.7524	-0.6727	-0.6979	-0.6718	-0.6788	-0.7497	-0.7497	-0.7607	-0.7036	-0.7221	-0.7925	-0.7980	-0.6942	-0.7419	-0.7999	-0.7151	-0.7781	-0.6710	-0.8098	-0.7048	-0.7515	-0.7131	-0.7685	-0.7278	-0.7041	-0.6854	-0.8089	-0.7856	-0.7733	-0.7733	-0.7733	-0.7733	-0.7733	-0.7733	-0.7733	-0.7733	-0.7733	-0.7733	-0.7733	-0.7733	-0.7733	-0.7733	-0.7733	-0.7733	-0.7733	-0.7733	-0.7733	-0.7733
1.6000	-0.7879	-0.7524	-0.6727	-0.6979	-0.6718	-0.6788	-0.7497	-0.7497	-0.7607	-0.7036	-0.7222	-0.7925	-0.7980	-0.6942	-0.7419	-0.7999	-0.7151	-0.7781	-0.6710	-0.8098	-0.7049	-0.7515	-0.7130	-0.7685	-0.7279	-0.7041	-0.6854	-0.8089	-0.7856	-0.7733	-0.7733	-0.7733	-0.7733	-0.7733	-0.7733	-0.7733	-0.7733	-0.7733	-0.7733	-0.7733	-0.7733	-0.7733	-0.7733	-0.7733	-0.7733	-0.7733	-0.7733	-0.7733	-0.7733
1.6100	-0.7878	-0.7525	-0.6727	-0.6979	-0.6719	-0.6788	-0.7497	-0.7497	-0.7608	-0.7035	-0.7222	-0.7925	-0.7980	-0.6942	-0.7419	-0.7999	-0.7151	-0.7781	-0.6710	-0.8098	-0.7049	-0.7516	-0.7130	-0.7685	-0.7279	-0.7040	-0.6854	-0.8090	-0.7856	-0.7733	-0.7733	-0.7733	-0.7733	-0.7733	-0.7733	-0.7733	-0.7733	-0.7733	-0.7733	-0.7733	-0.7733	-0.7733	-0.7733	-0.7733	-0.7733	-0.7733	-0.7733	-0.7733	-0.7733
1.6200	-0.7879	-0.7525	-0.6727	-0.6979	-0.6719	-0.6788	-0.7497	-0.7497	-0.7607	-0.7035	-0.7221	-0.7924	-0.7980	-0.6942	-0.7420	-0.8000	-0.7151	-0.7781	-0.6710	-0.8098	-0.7049	-0.7515	-0.7130	-0.7686	-0.7278	-0.7041	-0.6854	-0.8090	-0.7857	-0.7733	-0.7733	-0.7733	-0.7733	-0.7733	-0.7733	-0.7733	-0.7733	-0.7733	-0.7733	-0.7733	-0.7733	-0.7733	-0.7733	-0.7733	-0.7733	-0.7733	-0.7733	-0.7733	-0.7733
1.6300	-0.7879	-0.7524	-0.6727	-0.6979	-0.6719	-0.6788	-0.7497	-0.7497	-0.7607	-0.7036	-0.7222	-0.7924	-0.7980	-0.6941	-0.7419	-0.7999	-0.7151	-0.7781	-0.6710	-0.8098	-0.7049	-0.7516	-0.7131	-0.7685	-0.7279	-0.7041	-0.6854	-0.8089	-0.7856	-0.7733	-0.7733	-0.7733	-0.7733	-0.7733	-0.7733	-0.7733	-0.7733	-0.7733	-0.7733	-0.7733	-0.7733	-0.7733	-0.7733	-0.7733	-0.7733	-0.7733	-0.7733	-0.7733	-0.7733
1.6400	-0.7879	-0.7524	-0.6726	-0.6979	-0.6719	-0.6789	-0.7497	-0.7497	-0.7607	-0.7036	-0.7222	-0.7924	-0.7979	-0.6942	-0.7419	-0.7999	-0.7151	-0.7782	-0.6710	-0.8098	-0.7049	-0.7516	-0.7131	-0.7685	-0.7279	-0.7040	-0.6854	-0.8089	-0.7857	-0.7733	-0.7733	-0.7733	-0.7733	-0.7733	-0.7733	-0.7733	-0.7733	-0.7733	-0.7733	-0.7733	-0.7733	-0.7733	-0.7733	-0.7733	-0.7733	-0.7733	-0.7733	-0.7733	-0.7733
1.6500	-0.7879	-0.7525	-0.6727	-0.6979	-0.6719	-0.6789	-0.7497	-0.7497	-0.7607	-0.7036	-0.7221	-0.7925	-0.7979	-0.6942	-0.7420	-0.7999	-0.7151	-0.7781	-0.6710	-0.8097	-0.7049	-0.7516	-0.7130	-0.7685	-0.7278	-0.7041	-0.6854	-0.8089	-0.7857	-0.7733	-0.7733	-0.7733	-0.7733	-0.7733	-0.7733	-0.7733	-0.7733	-0.7733	-0.7733	-0.7733	-0.7733	-0.7733	-0.7733	-0.7733	-0.7733	-0.7733	-0.7733	-0.7733	-0.7733
1.6600	-0.7878	-0.7525	-0.6726	-0.6979	-0.6719	-0.6788	-0.7497	-0.7497	-0.7607	-0.7036	-0.7222	-0.7925	-0.7979	-0.6942	-0.7420	-0.8000	-0.7151	-0.7781	-0.6710	-0.8098	-0.7048	-0.7515	-0.7130	-0.7685	-0.7279	-0.7041	-0.6854	-0.8089	-0.7857	-0.7733	-0.7733	-0.7733	-0.7733	-0.7733	-0.7733	-0.7733	-0.7733	-0.7733	-0.7733	-0.7733	-0.7733	-0.7733	-0.7733	-0.7733	-0.7733	-0.7733	-0.7733	-0.7733	-0.7733
1.6700	-0.7878	-0.7525	-0.6726	-0.6979	-0.6719	-0.6788	-0.7497	-0.7497	-0.7607	-0.7036	-0.7222	-0.7925	-0.7980	-0.6941	-0.7419	-0.7999	-0.7151	-0.7782	-0.6710	-0.8098	-0.7048	-0.7515	-0.7130	-0.7685	-0.7279	-0.7040	-0.6854	-0.8089	-0.7857	-0.7733	-0.7733	-0.7733	-0.7733	-0.7733	-0.7733	-0.7733	-0.7733	-0.7733	-0.7733	-0.7733	-0.7733	-0.7733	-0.7733	-0.7733	-0.7733	-0.7733	-0.7733	-0.7733	-0.7733
1.6800	-0.7879	-0.7525	-0.6727	-0.6979	-0.6718	-0.6788	-0.7497	-0.7497	-0.7607	-0.7036	-0.7221	-0.7925	-0.7980	-0.6942	-0.7419	-0.7999	-0.7151	-0.7781	-0.6711	-0.8097	-0.7048	-0.7515	-0.7130	-0.7685	-0.7278	-0.7041	-0.6854	-0.8089	-0.7857	-0.7733	-0.7733	-0.7733	-0.7733	-0.7733	-0.7733	-0.7733	-0.7733	-0.7733	-0.7733	-0.7733	-0.7733	-0.7733	-0.7733	-0.7733	-0.7733	-0.7733	-0.7733	-0.7733	-0.7733
1.6900	-0.7878	-0.7525	-0.6726	-0.6979	-0.6719	-0.6788	-0.7497	-0.7497	-0.7607	-0.7036	-0.7221	-0.7924	-0.7980	-0.6942	-0.7419	-0.7999	-0.7151	-0.7781	-0.6710	-0.8098	-0.7049	-0.7516	-0.7130	-0.7686	-0.7278	-0.7041	-0.6854	-0.8089	-0.7856	-0.7733	-0.7733	-0.7733	-0.7733	-0.7733	-0.7733	-0.7733	-0.7733	-0.7733	-0.7733	-0.7733	-0.7733	-0.7733	-0.7733	-0.7733	-0.7733	-0.7733	-0.7733	-0.7733	-0.7733
1.7000	-0.7879	-0.7525	-0.6727	-0.6979	-0.6719	-0.6788	-0.7497	-0.7497	-0.7608	-0.7036	-0.7222	-0.7925	-0.7980	-0.6942	-0.7420	-0.7999	-0.7152	-0.7782	-0.6710	-0.8098	-0.7049	-0.7516	-0.7131	-0.7685	-0.7279	-0.7041	-0.6854	-0.8090	-0.7856	-0.7733	-0.7733	-0.7733	-0.7733	-0.7733	-0.7733	-0.7733	-0.7733	-0.7733	-0.7733	-0.7733	-0.7733	-0.7733	-0.7733	-0.7733	-0.7733	-0.7733	-0.7733	-0.7733	-0.7733
1.7100	-0.9080	-0.8672	-0.7751	-0.8042	-0.7742	-0.7822	-0.8640	-0.8640	-0.8767	-0.8107	-0.8322	-0.9134	-0.9197	-0.7999	-0.8550	-0.9220	-0.8241	-0.8968	-0.7732	-0.9333	-0.8122	-0.8661	-0.8217	-0.8857	-0.8387	-0.8114	-0.7898	-0.9324	-0.9054	-0.8912	-0.8912	-0.8912	-0.8912	-0.8912	-0.8912	-0.8912	-0.8912	-0.8912	-0.8912	-0.8912	-0.8912	-0.8912	-0.8912	-0.8912	-0.8912	-0.8912	-0.8912	-0.8912	-0.8912
1.7200	-0.9080	-0.8672	-0.7751	-0.8043	-0.7742	-0.7821	-0.8640	-0.8640	-0.8767	-0.8108	-0.8323	-0.9134	-0.9197	-0.7999	-0.8550	-0.9220	-0.8240	-0.8968	-0.7732	-0.9333	-0.8122	-0.8662	-0.8217	-0.8857	-0.8388	-0.8113	-0.7898	-0.9324	-0.9055	-0.8912	-0.8912	-0.8912	-0.8912	-0.8912	-0.8912	-0.8912	-0.8912	-0.8912	-0.8912	-0.8912	-0.8912	-0.8912	-0.8912	-0.8912	-0.8912	-0.8912	-0.8912	-0.8912	-0.8912
1.7300	-0.9081	-0.8672	-0.7751	-0.8042	-0.7742	-0.7822	-0.8640	-0.8640	-0.8767	-0.8108	-0.8322	-0.9133	-0.9197	-0.7999	-0.8550	-0.9220	-0.8241	-0.8968	-0.7733	-0.9333	-0.8122	-0.8661	-0.8217	-0.8857	-0.8388	-0.8114	-0.7898	-0.9324	-0.9054	-0.8913	-0.8913	-0.8913	-0.8913	-0.8913	-0.8913	-0.8913	-0.8913	-0.8913	-0.8913	-0.8913	-0.8913	-0.8913	-0.8913	-0.8913	-0.8913	-0.8913	-0.8913	-0.8913	-0.8913
1.7400	-0.9080	-0.8672	-0.7751	-0.8042	-0.7742	-0.7822	-0.8640	-0.8640	-0.8767	-0.8108	-0.8322	-0.9133	-0.9197	-0.7999	-0.8550	-0.9219	-0.8241	-0.8968	-0.7733	-0.9333	-0.8123	-0.8662	-0.8216	-0.8857	-0.8388	-0.8113	-0.7898	-0.9324	-0.9055	-0.8913	-0.8913	-0.8913	-0.8913	-0.8913	-0.8913	-0.8913	-0.8913	-0.8913	-0.8913	-0.8913	-0.8913	-0.8913	-0.8913	-0.8913	-0.8913	-0.8913	-0.8913	-0.8913	-0.8913
1.7500	-0.9080	-0.8672	-0.7751	-0.8042	-0.7742	-0.7822	-0.8640	-0.8640	-0.8767	-0.8108	-0.8322	-0.9133	-0.9197	-0.8000	-0.8551	-0.9219	-0.8240	-0.8968	-0.7733	-0.9333	-0.8122	-0.8661	-0.8217	-0.8857	-0.8388	-0.8114	-0.7898	-0.9323	-0.9054	-0.8912	-0.8912	-0.8912	-0.8912	-0.8912	-0.8912	-0.8912	-0.8912	-0.8912	-0.8912	-0.8912	-0.8912	-0.8912	-0.8912	-0.8912	-0.8912	-0.8912	-0.8912	-0.8912	-0.8912
1.7600	-0.9081	-0.8672	-0.7751	-0.8042	-0.7742	-0.7822	-0.8640	-0.8640	-0.8767	-0.8108	-0.8322	-0.9133	-0.9197	-0.7999	-0.8550	-0.9219	-0.8241	-0.8968	-0.7732	-0.9333	-0.8122	-0.8661	-0.8216	-0.8857	-0.8388	-0.8113	-0.7898	-0.9324	-0.9055	-0.8912	-0.8912	-0.8912	-0.8912	-0.8912	-0.8912	-0.8912	-0.8912	-0.8912	-0.8912	-0.8912	-0.8912	-0.8912	-0.8912	-0.8912	-0.8912	-0.8912	-0.8912	-0.8912	-0.8912
1.7700	-0.9080	-0.8672	-0.7751	-0.8042	-0.7742	-0.7822	-0.8640	-0.8640	-0.8767	-0.8108	-0.8323	-0.9133	-0.9197	-0.7999	-0.8550	-0.9219	-0.8241	-0.8968	-0.7733	-0.9333	-0.8123	-0.8662	-0.8216	-0.8857	-0.8388	-0.8113	-0.7898	-0.9324	-0.9055	-0.8912	-0.8912	-0.8912	-0.8912	-0.8912	-0.8912	-0.8912	-0.8912	-0.8912	-0.8912	-0.8912	-0.8912	-0.8912	-0.8912	-0.8912	-0.8912	-0.8912	-0.8912	-0.8912	-0.8912
1.7800	-0.9080	-0.8672	-0.7750	-0.8042	-0.7742	-0.7821	-0.8640	-0.8640	-0.8767	-0.8108	-0.8323	-0.9134	-0.9197	-0.8000	-0.8550	-0.9220	-0.8241	-0.8968	-0.7732	-0.9333	-0.8122	-0.8662	-0.8217	-0.8857	-0.8388	-0.8113	-0.7898	-0.9324	-0.9055	-0.8912	-0.8912	-0.8912	-0.8912	-0.8912	-0.8912	-0.8912	-0.8912	-0.8912	-0.8912	-0.8912	-0.8912	-0.8912	-0.8912	-0.8912	-0.8912	-0.8912	-0.8912	-0.8912	-0.8912
1.7900	-0.9080	-0.8672	-0.7751	-0.8042	-0.7742	-0.7822	-0.8640	-0.8640	-0.8767	-0.8108	-0.8322	-0.9133	-0.9197	-0.7999	-0.8551	-0.9219	-0.8241	-0.8968	-0.7733	-0.9333	-0.8123	-0.8661	-0.8217	-0.8857	-0.8388	-0.8113	-0.7898	-0.9323	-0.9054	-0.8912	-0.8912	-0.8912	-0.8912	-0.8912	-0.8912	-0.8912	-0.8912	-0.8912	-0.8912	-0.8912	-0.8912	-0.8912	-0.8912	-0.8912	-0.8912	-0.8912	-0.8912	-0.8912	-0.8912
1.8000	-0.9080	-0.8672	-0.7750	-0.8042	-0.7742	-0.7822	-0.8640	-0.8640	-0.8767	-0.8108	-0.8322	-0.9134	-0.9197	-0.7999	-0.8551	-0.9219	-0.8241	-0.8968	-0.7732	-0.9333	-0.8123	-0.8661	-0.8216	-0.8857	-0.8388	-0.8114	-0.7898	-0.9323	-0.9054	-0.8912	-0.8912	-0.8912	-0.8912	-0.8912	-0.8912	-0.8912	-0.8912	-0.8912	-0.8912	-0.8912	-0.8912	-0.8912	-0.8912	-0.8912	-0.8912	-0.8912	-0.8912	-0.8912	-0.8912
1.8100	-0.9080	-0.8672	-0.7751	-0.8042	-0.7742	-0.7821	-0.8639	-0.8639	-0.8767	-0.8108	-0.8322	-0.9133	-0.9197	-0.7999	-0.8551	-0.9219	-0.8240	-0.8968	-0.7732	-0.9333	-0.8122	-0.8661	-0.8217	-0.8857	-0.8388	-0.8114	-0.7898	-0.9324	-0.9055	-0.8912	-0.8912	-0.8912	-0.8912	-0.8912	-0.8912	-0.8912	-0.8912	-0.8912	-0.8912	-0.8912	-0.8912	-0.8912	-0.8912	-0.8912	-0.8912	-0.8912	-0.8912	-0.8912	-0.8912
1.8200	-0.9080	-0.8672	-0.7750	-0.8042	-0.7742	-0.7822	-0.8640	-0.8640	-0.8767	-0.8108	-0.8322	-0.9134	-0.9197	-0.8000	-0.8550	-0.9220	-0.8240	-0.8968	-0.7732	-0.9333	-0.8122	-0.8662	-0.8217	-0.8857	-0.8388	-0.8114	-0.7898	-0.9324	-0.9055	-0.8912	-0.8912	-0.8912	-0.8912	-0.8912	-0.8912	-0.8912	-0.8912	-0.8912	-0.8912	-0.8912	-0.8912	-0.8912	-0.8912	-0.8912	-0.8912	-0.8912	-0.8912	-0.8912	-0.8912
1.8300	-0.9080	-0.8671	-0.7751	-0.8042	-0.7742	-0.7821	-0.8640	-0.8640	-0.8767	-0.8108	-0.8322	-0.9133	-0.9197	-0.7999	-0.8551	-0.9219	-0.8240	-0.8968	-0.7733	-0.9333	-0.8122	-0.8661	-0.8217	-0.8857	-0.8388	-0.8113	-0.7898	-0.9324	-0.9055	-0.8912	-0.8912	-0.8912	-0.8912	-0.8912	-0.8912	-0.8912	-0.8912	-0.8912	-0.8912	-0.8912	-0.8912	-0.8912	-0.8912	-0.8912	-0.8912	-0.8912	-0.8912	-0.8912	-0.8912
1.8400	-0.9080	-0.8671	-0.7751	-0.8042	-0.7742	-0.7822	-0.8639	-0.8639	-0.8767	-0.8108	-0.8322	-0.9133	-0.9197	-0.8000	-0.8550	-0.9219	-0.8241	-0.8968	-0.7733	-0.9333	-0.8123	-0.8661	-0.8217	-0.8857	-0.8387	-0.8113	-0.7898	-0.9324	-0.9054	-0.8913	-0.8913	-0.8913	-0.8913	-0.8913	-0.8913	-0.8913	-0.8913	-0.8913	-0.8913	-0.8913	-0.8913	-0.8913	-0.8913	-0.8913	-0.8913	-0.8913	-0.8913	-0.8913	-0.8913
1.8500	-0.9080	-0.8672	-0.7751	-0.8042	-0.7742	-0.7822	-0.8640	-0.8640	-0.8767	-0.8108	-0.8322	-0.9134	-0.9197	-0.7999	-0.8551	-0.9220	-0.8240	-0.8968	-0.7733	-0.9333	-0.8123	-0.8662	-0.8217	-0.8857	-0.8388	-0.8114	-0.7898	-0.9324	-0.9055	-0.8912	-0.8912	-0.8912	-0.8912	-0.8912	-0.8912	-0.8912	-0.8912	-0.8912	-0.8912	-0.8912	-0.8912	-0.8912	-0.8912	-0.8912	-0.8912	-0.8912	-0.8912	-0.8912	-0.8912
1.8600	-0.9080	-0.8672	-0.7751	-0.8042	-0.7742	-0.7822	-0.8640	-0.8640	-0.8767	-0.8108	-0.8322	-0.9134	-0.9197	-0.7999	-0.8550	-0.9220	-0.8241	-0.8968	-0.7733	-0.9333	-0.8122	-0.8661	-0.8216	-0.8857	-0.8388	-0.8113	-0.7898	-0.9323	-0.9055	-0.8912	-0.8912	-0.8912	-0.8912	-0.8912	-0.8912	-0.8912	-0.8912	-0.8912	-0.8912	-0.8912	-0.8912	-0.8912	-0.8912	-0.8912	-0.8912	-0.8912	-0.8912	-0.8912	-0.8912
1.8700	-0.9080	-0.8672	-0.7751	-0.8042	-0.7742	-0.7821	-0.8640	-0.8640	-0.8767	-0.8108	-0.8322	-0.9134	-0.9197	-0.7999	-0.8550	-0.9219	-0.8240	-0.8968	-0.7732	-0.9333	-0.8123	-0.8661	-0.8217	-0.8857	-0.8388	-0.8114	-0.7898	-0.9323	-0.9055	-0.8912	-0.8912	-0.8912	-0.8912	-0.8912	-0.8912	-0.8912	-0.8912	-0.8912	-0.8912	-0.8912	-0.8912	-0.8912	-0.8912	-0.8912	-0.8912	-0.8912	-0.8912	-0.8912	-0.8912
1.8800	-0.9080	-0.8672	-0.7750	-0.8042	-0.7742	-0.7822	-0.8640	-0.8640	-0.8767	-0.8108	-0.8323	-0.9133	-0.9197	-0.7999	-0.8550	-0.9219	-0.8241	-0.8968	-0.7732	-0.9333	-0.8122	-0.8661	-0.8217	-0.8857	-0.8388	-0.8114	-0.7898	-0.9323	-0.9055	-0.8912	-0.8912	-0.8912	-0.8912	-0.8912	-0.8912	-0.8912	-0.8912	-0.8912	-0.8912	-0.8912	-0.8912	-0.8912	-0.8912	-0.8912	-0.8912	-0.8912	-0.8912	-0.8912	-0.8912
1.8900	-0.9080	-0.8672	-0.7751	-0.8042	-0.7742	-0.7822	-0.8640	-0.8640	-0.8767	-0.8107	-0.8322	-0.9134	-0.9197	-0.8000	-0.8550	-0.9219	-0.8241	-0.8968	-0.7732	-0.9333	-0.8122	-0.8662	-0.8217	-0.8857	-0.8388	-0.8114	-0.7898	-0.9323	-0.9055	-0.8912	-0.8912	-0.8912	-0.8912	-0.8912	-0.8912	-0.8912	-0.8912	-0.8912	-0.8912	-0.8912	-0.8912	-0.8912	-0.8912	-0.8912	-0.8912	-0.8912	-0.8912	-0.8912	-0.8912
1.9000	-0.9080	-0.8672	-0.7751	-0.8042	-0.7742	-0.7822	-0.8639	-0.8639	-0.8767	-0.8108	-0.8322	-0.9134	-0.9197	-0.7999	-0.8551	-0.9219	-0.8241	-0.8968	-0.7733	-0.9333	-0.8122	-0.8662	-0.8217	-0.8857	-0.8388	-0.8114	-0.7898	-0.9324	-0.9055	-0.8912	-0.8912	-0.8912	-0.8912	-0.8912	-0.8912	-0.8912	-0.8912	-0.8912	-0.8912	-0.8912	-0.8912	-0.8912	-0.8912	-0.8912	-0.8912	-0.8912	-0.8912	-0.8912	-0.8912
1.9100	-1.0282	-0.9819	-0.8775	-0.9106	-0.8765	-0.8855	-0.9783	-0.9783	-0.9927	-0.9179	-0.9423	-1.0342	-1.0414	-0.9056	-0.9681	-1.0439	-0.9331	-1.0155	-0.8754	-1.0568	-0.9196	-0.9807	-0.9303	-1.0029	-0.9497	-0.9187	-0.8942	-1.0558	-1.0253	-1.0091	-1.0091	-1.0091	-1.0091	-1.0091	-1.0091	-1.0091	-1.0091	-1.0091	-1.0091	-1.0091	-1.0091	-1.0091	-1.0091	-1.0091	-1.0091	-1.0091	-1.0091	-1.0091	-1.0091
1.9200	-1.0282	-0.9819	-0.8775	-0.9106	-0.8765	-0.8856	-0.9783	-0.9783	-0.9927	-0.9180	-0.9423	-1.0342	-1.0414	-0.9056	-0.9682	-1.0439	-0.9330	-1.0155	-0.8754	-1.0568	-0.9196	-0.9807	-0.9303	-1.0029	-0.9497	-0.9186	-0.8942	-1.0558	-1.0253	-1.0091	-1.0091	-1.0091	-1.0091	-1.0091	-1.0091	-1.0091	-1.0091	-1.0091	-1.0091	-1.0091	-1.0091	-1.0091	-1.0091	-1.0091	-1.0091	-1.0091	-1.0091	-1.0091	-1.0091
1.9300	-1.0282	-0.9819	-0.8775	-0.9106	-0.8766	-0.8855	-0.9783	-0.9783	-0.9927	-0.9180	-0.9422	-1.0342	-1.0414	-0.9057	-0.9681	-1.0439	-0.9330	-1.0155	-0.8754	-1.0568	-0.9197	-0.9807	-0.9304	-1.0029	-0.9497	-0.9186	-0.8941	-1.0558	-1.0253	-1.0091	-1.0091	-1.0091	-1.0091	-1.0091	-1.0091	-1.0091	-1.0091	-1.0091	-1.0091	-1.0091	-1.0091	-1.0091	-1.0091	-1.0091	-1.0091	-1.0091	-1.0091	-1.0091	-1.0091
1.9400	-1.0282	-0.9819	-0.8775	-0.9105	-0.8765	-0.8855	-0.9783	-0.9783	-0.9927	-0.9179	-0.9422	-1.0342	-1.0414	-0.9057	-0.9681	-1.0439	-0.9330	-1.0155	-0.8754	-1.0568	-0.9196	-0.9807	-0.9303	-1.0029	-0.9497	-0.9186	-0.8942	-1.0558	-1.0253	-1.0091	-1.0091	-1.0091	-1.0091	-1.0091	-1.0091	-1.0091	-1.0091	-1.0091	-1.0091	-1.0091	-1.0091	-1.0091	-1.0091	-1.0091	-1.0091	-1.0091	-1.0091	-1.0091	-1.0091
1.9500	-1.0282	-0.9819	-0.8776	-0.9106	-0.8765	-0.8855	-0.9783	-0.9783	-0.9927	-0.9179	-0.9423	-1.0342	-1.0414	-0.9057	-0.9681	-1.0439	-0.9330	-1.0155	-0.8754	-1.0568	-0.9197	-0.9807	-0.9303	-1.0029	-0.9497	-0.9186	-0.8942	-1.0558	-1.0253	-1.0091	-1.0091	-1.0091	-1.0091	-1.0091	-1.0091	-1.0091	-1.0091	-1.0091	-1.0091	-1.0091	-1.0091	-1.0091	-1.0091	-1.0091	-1.0091	-1.0091	-1.0091	-1.0091	-1.0091
1.9600	-1.0282	-0.9819	-0.8775	-0.9106	-0.8765	-0.8855	-0.9782	-0.9782	-0.9927	-0.9180	-0.9422	-1.0342	-1.0414	-0.9056	-0.9681	-1.0439	-0.9330	-1.0155	-0.8754	-1.0568	-0.9197	-0.9807	-0.9303	-1.0029	-0.9497	-0.9187	-0.8942	-1.0558	-1.0253	-1.0091	-1.0091	-1.0091	-1.0091	-1.0091	-1.0091	-1.0091	-1.0091	-1.0091	-1.0091	-1.0091	-1.0091	-1.0091	-1.0091	-1.0091	-1.0091	-1.0091	-1.0091	-1.0091	-1.0091
1.9700	-1.0282	-0.9819	-0.8775	-0.9105	-0.8765	-0.8855	-0.9782	-0.9782	-0.9927	-0.9179	-0.9423	-1.0342	-1.0414	-0.9057	-0.9681	-1.0439	-0.9331	-1.0155	-0.8754	-1.0568	-0.9196	-0.9807	-0.9303	-1.0029	-0.9497	-0.9186	-0.8942	-1.0558	-1.0253	-1.0091	-1.0091	-1.0091	-1.0091	-1.0091	-1.0091	-1.0091	-1.0091	-1.0091	-1.0091	-1.0091	-1.0091	-1.0091	-1.0091	-1.0091	-1.0091	-1.0091	-1.0091	-1.0091	-1.0091
1.9800	-1.0282	-0.9819	-0.8776	-0.9106	-0.8766	-0.8856	-0.9783	-0.9783	-0.9927	-0.9180	-0.9422	-1.0342	-1.0414	-0.9056	-0.9681	-1.0439	-0.9331	-1.0155	-0.8754	-1.0568	-0.9197	-0.9807	-0.9303	-1.0029	-0.9497	-0.9186	-0.8942	-1.0558	-1.0253	-1.0091	-1.0091	-1.0091	-1.0091	-1.0091	-1.0091	-1.0091	-1.0091	-1.0091	-1.0091	-1.0091	-1.0091	-1.0091	-1.0091	-1.0091	-1.0091	-1.0091	-1.0091	-1.0091	-1.0091
1.9900	-1.0282	-0.9819	-0.8775	-0.9105	-0.8765	-0.8855	-0.9783	-0.9783	-0.9927	-0.9180	-0.9422	-1.0342	-1.0414	-0.9057	-0.9681	-1.0439	-0.9330	-1.0155	-0.8754	-1.0568	-0.9196	-0.9807	-0.9304	-1.0029	-0.9497	-0.9186	-0.8942	-1.0558	-1.0253	-1.0091	-1.0091	-1.0091	-1.0091	-1.0091	-1.0091	-1.0091	-1.0091	-1.0091	-1.0091	-1.0091	-1.0091	-1.0091	-1.0091	-1.0091	-1.0091	-1.0091	-1.0091	-1.0091	-1.0091
2.0000	-1.0282	-0.9819	-0.8775	-0.9106	-0.8765	-0.8856	-0.9782	-0.9782	-0.9926	-0.9180	-0.9422	-1.0342	-1.0414	-0.9056	-0.9681	-1.0439	-0.9330	-1.0155	-0.8754	-1.0568	-0.9197	-0.9807	-0.9303	-1.0029	-0.9498	-0.9186	-0.8942	-1.0558	-1.0253	-1.0091	-1.0091	-1.0091	-1.0091	-1.0091	-1.0091	-1.0091	-1.0091	-1.0091	-1.0091	-1.0091	-1.0091	-1.0091	-1.0091	-1.0091	-1.0091	-1.0091	-1.0091	-1.0091	-1.0091
2.0100	-1.0282	-0.9819	-0.8775	-0.9106	-0.8765	-0.8856	-0.9783	-0.9783	-0.9927	-0.9179	-0.9422	-1.0342	-1.0414	-0.9057	-0.9681	-1.0439	-0.9330	-1.0155	-0.8754	-1.0568	-0.9197	-0.9807	-0.9304	-1.0029	-0.9498	-0.9187	-0.8942	-1.0558	-1.0253	-1.0091	-1.0091	-1.0091	-1.0091	-1.0091	-1.0091	-1.0091	-1.0091	-1.0091	-1.0091	-1.0091	-1.0091	-1.0091	-1.0091	-1.0091	-1.0091	-1.0091	-1.0091	-1.0091	-1.0091
2.0200	-1.0282	-0.9819	-0.8775	-0.9106	-0.8765	-0.8855	-0.9783	-0.9783	-0.9927	-0.9180	-0.9423	-1.0342	-1.0414	-0.9057	-0.9681	-1.0439	-0.9331	-1.0155	-0.8754	-1.0568	-0.9196	-0.9807	-0.9304	-1.0029	-0.9498	-0.9186	-0.8942	-1.0558	-1.0253	-1.0091	-1.0091	-1.0091	-1.0091	-1.0091	-1.0091	-1.0091	-1.0091	-1.0091	-1.0091	-1.0091	-1.0091	-1.0091	-1.0091	-1.0091	-1.0091	-1.0091	-1.0091	-1.0091	-1.0091
2.0300	-1.0282	-0.9819	-0.8775	-0.9105	-0.8765	-0.8856	-0.9783	-0.9783	-0.9927	-0.9180	-0.9423	-1.0342	-1.0414	-0.9057	-0.9681	-1.0439	-0.9330	-1.0155	-0.8754	-1.0568	-0.9197	-0.9807	-0.9304	-1.0029	-0.9498	-0.9186	-0.8942	-1.0558	-1.0253	-1.0091	-1.0091	-1.0091	-1.0091	-1.0091	-1.0091	-1.0091	-1.0091	-1.0091	-1.0091	-1.0091	-1.0091	-1.0091	-1.0091	-1.0091	-1.0091	-1.0091	-1.0091	-1.0091	-1.0091
2.0400	-1.0282	-0.9819	-0.8775	-0.9106	-0.8765	-0.8856	-0.9783	-0.9783	-0.9927	-0.9180	-0.9422	-1.0342	-1.0414	-0.9057	-0.9681	-1.0439	-0.9331	-1.0155	-0.8754	-1.0568	-0.9196	-0.9807	-0.9303	-1.0029	-0.9497	-0.9186	-0.8942	-1.0558	-1.0253	-1.0091	-1.0091	-1.0091	-1.0091	-1.0091	-1.0091	-1.0091	-1.0091	-1.0091	-1.0091	-1.0091	-1.0091	-1.0091	-1.0091	-1.0091	-1.0091	-1.0091	-1.0091	-1.0091	-1.0091
2.0500	-1.0282	-0.9819	-0.8775	-0.9105	-0.8765	-0.8855	-0.9783	-0.9783	-0.9927	-0.9179	-0.9422	-1.0342	-1.0414	-0.9056	-0.9681	-1.0439	-0.9331	-1.0155	-0.8754	-1.0568	-0.9197	-0.9807	-0.9303	-1.0029	-0.9497	-0.9186	-0.8942	-1.0558	-1.0253	-1.0091	-1.0091	-1.0091	-1.0091	-1.0091	-1.0091	-1.0091	-1.0091	-1.0091	-1.0091	-1.0091	-1.0091	-1.0091	-1.0091	-1.0091	-1.0091	-1.0091	-1.0091	-1.0091	-1.0091
2.0600	-1.0282	-0.9819	-0.8775	-0.9105	-0.8765	-0.8856	-0.9783	-0.9783	-0.9927	-0.9180	-0.9422	-1.0342	-1.0414	-0.9056	-0.9681	-1.0439	-0.9330	-1.0155	-0.8754	-1.0568	-0.9196	-0.9807	-0.9303	-1.0029	-0.9497	-0.9186	-0.8942	-1.0558	-1.0253	-1.0091	-1.0091	-1.0091	-1.0091	-1.0091	-1.0091	-1.0091	-1.0091	-1.0091	-1.0091	-1.0091	-1.0091	-1.0091	-1.0091	-1.0091	-1.0091	-1.0091	-1.0091	-1.0091	-1.0091
2.0700	-1.0282	-0.9819	-0.8775	-0.9106	-0.8765	-0.8855	-0.9783	-0.9783	-0.9927	-0.9179	-0.9423	-1.0342	-1.0414	-0.9057	-0.9682	-1.0439	-0.9330	-1.0155	-0.8754	-1.0568	-0.9196	-0.9807	-0.9304	-1.0029	-0.9497	-0.9186	-0.8942	-1.0558	-1.0253	-1.0091	-1.0091	-1.0091	-1.0091	-1.0091	-1.0091	-1.0091	-1.0091	-1.0091	-1.0091	-1.0091	-1.0091	-1.0091	-1.0091	-1.0091	-1.0091	-1.0091	-1.0091	-1.0091	-1.0091
2.0800	-1.0282	-0.9819	-0.8775	-0.9106	-0.8765	-0.8855	-0.9783	-0.9783	-0.9927	-0.9179	-0.9423	-1.0342	-1.0414	-0.9057	-0.9682	-1.0439	-0.9330	-1.0155	-0.8754	-1.0568	-0.9196	-0.9807	-0.9304	-1.0029	-0.9497	-0.9186	-0.8942	-1.0558	-1.0253	-1.0091	-1.0091	-1.0091	-1.0091	-1.0091	-1.0091	-1.0091	-1.0091	-1.0091	-1.0091	-1.0091	-1.0091	-1.0091	-1.0091	-1.0091	-1.0091	-1.0091	-1.0091	-1.0091	-1.0091
2.0900	-1.0282	-0.9819	-0.8775	-0.9106	-0.8765	-0.8856	-0.9783	-0.9783	-0.9927	-0.9179	-0.9423	-1.0342	-1.0414	-0.9057	-0.9681	-1.0439	-0.9331	-1.0155	-0.8754	-1.0568	-0.9197	-0.9807	-0.9304	-1.0029	-0.9497	-0.9186	-0.8942	-1.0558	-1.0253	-1.0091	-1.0091	-1.0091	-1.0091	-1.0091	-1.0091	-1.0091	-1.0091	-1.0091	-1.0091	-1.0091	-1.0091	-1.0091	-1.0091	-1.0091	-1.0091	-1.0091	-1.0091	-1.0091	-1.0091
2.1000	-1.0282	-0.9819	-0.8775	-0.9105	-0.8765	-0.8855	-0.9783	-0.9783	-0.9927	-0.9179	-0.9422	-1.0342	-1.0414	-0.9057	-0.9682	-1.0439	-0.9331	-1.0155	-0.8754	-1.0568	-0.9197	-0.9807	-0.9304	-1.0029	-0.9497	-0.9186	-0.8942	-1.0558	-1.0253	-1.0091	-1.0091	-1.0091	-1.0091	-1.0091	-1.0091	-1.0091	-1.0091	-1.0091	-1.0091	-1.0091	-1.0091	-1.0091	-1.0091	-1.0091	-1.0091	-1.0091	-1.0091	-1.0091	-1.0091
2.1100	-1.1483	-1.0966	-0.9800	-1.0169	-0.9788	-0.9889	-1.0926	-1.0926	-1.1087	-1.0251	-1.0523	-1.1551	-1.1631	-1.0114	-1.0812	-1.1659	-1.0420	-1.1341	-0.9776	-1.1804	-1.0270	-1.0953	-1.0390	-1.1201	-1.0606	-1.0259	-0.9985	-1.1792	-1.1451	-1.1271	-1.1271	-1.1271	-1.1271	-1.1271	-1.1271	-1.1271	-1.1271	-1.1271	-1.1271	-1.1271	-1.1271	-1.1271	-1.1271	-1.1271	-1.1271	-1.1271	-1.1271	-1.1271	-1.1271
2.1200	-1.1483	-1.0966	-0.9800	-1.0169	-0.9788	-0.9889	-1.0926	-1.0926	-1.1087	-1.0251	-1.0523	-1.1551	-1.1631	-1.0114	-1.0812	-1.1659	-1.0420	-1.1341	-0.9776	-1.1804	-1.0270	-1.0953	-1.0390	-1.1201	-1.0606	-1.0259	-0.9986	-1.1792	-1.1451	-1.1271	-1.1271	-1.1271	-1.1271	-1.1271	-1.1271	-1.1271	-1.1271	-1.1271	-1.1271	-1.1271	-1.1271	-1.1271	-1.1271	-1.1271	-1.1271	-1.1271	-1.1271	-1.1271	-1.1271
2.1300	-1.1483	-1.0966	-0.9800	-1.0169	-0.9789	-0.9889	-1.0926	-1.0926	-1.1087	-1.0251	-1.0523	-1.1551	-1.1631	-1.0114	-1.0812	-1.1659	-1.0420	-1.1341	-0.9776	-1.1804	-1.0270	-1.0953	-1.0390	-1.1201	-1.0606	-1.0259	-0.9986	-1.1792	-1.1451	-1.1271	-1.1271	-1.1271	-1.1271	-1.1271	-1.1271	-1.1271	-1.1271	-1.1271	-1.1271	-1.1271	-1.1271	-1.1271	-1.1271	-1.1271	-1.1271	-1.1271	-1.1271	-1.1271	-1.1271
2.1400	-1.1483	-1.0966	-0.9800	-1.0169	-0.9788	-0.9889	-1.0926	-1.0926	-1.1087	-1.0251	-1.0523	-1.1551	-1.1631	-1.0114	-1.0812	-1.1659	-1.0420	-1.1341	-0.9776	-1.1804	-1.0270	-1.0953	-1.0390	-1.1201	-1.0606	-1.0259	-0.9986	-1.1792	-1.1451	-1.1271	-1.1271	-1.1271	-1.1271	-1.1271	-1.1271	-1.1271	-1.1271	-1.1271	-1.1271	-1.1271	-1.1271	-1.1271	-1.1271	-1.1271	-1.1271	-1.1271	-1.1271	-1.1271	-1.1271
2.1500	-1.1483	-1.0966	-0.9800	-1.0169	-0.9788	-0.9889	-1.0926	-1.0926	-1.1087	-1.0251	-1.0523	-1.1551	-1.1631	-1.0114	-1.0812	-1.1659	-1.0420	-1.1341	-0.9776	-1.1804	-1.0270	-1.0953	-1.0390	-1.1201	-1.0606	-1.0259	-0.9986	-1.1792	-1.1451	-1.1271	-1.1271	-1.1271	-1.1271	-1.1271	-1.1271	-1.1271	-1.1271	-1.1271	-1.1271	-1.1271	-1.1271	-1.1271	-1.1271	-1.1271	-1.1271	-1.1271	-1.1271	-1.1271	-1.1271
2.1600	-1.1483	-1.0966	-0.9799	-1.0169	-0.9788	-0.9889	-1.0926	-1.0926	-1.1087	-1.0251	-1.0523	-1.1551	-1.1631	-1.0114	-1.0812	-1.1659	-1.0420	-1.1341	-0.9775	-1.1804	-1.0270	-1.0953	-1.0390	-1.1201	-1.0606	-1.0259	-0.9986	-1.1792	-1.1451	-1.1271	-1.1271	-1.1271	-1.1271	-1.1271	-1.1271	-1.1271	-1.1271	-1.1271	-1.1271	-1.1271	-1.1271	-1.1271	-1.1271	-1.1271	-1.1271	-1.1271	-1.1271	-1.1271	-1.1271
2.1700	-1.1483	-1.0966	-0.9799	-1.0169	-0.9788	-0.9889	-1.0926	-1.0926	-1.1087	-1.0251	-1.0523	-1.1551	-1.1631	-1.0114	-1.0812	-1.1659	-1.0420	-1.1341	-0.9776	-1.1804	-1.0270	-1.0953	-1.0390	-1.1201	-1.0606	-1.0259	-0.9986	-1.1792	-1.1451	-1.1271	-1.1271	-1.1271	-1.1271	-1.1271	-1.1271	-1.1271	-1.1271	-1.1271	-1.1271	-1.1271	-1.1271	-1.1271	-1.1271	-1.1271	-1.1271	-1.1271	-1.1271	-1.1271	-1.1271
2.1800	-1.1483	-1.0966	-0.9800	-1.0169	-0.9788	-0.9889	-1.0926	-1.0926	-1.1087	-1.0251	-1.0523	-1.1551	-1.1631	-1.0114	-1.0812	-1.1659	-1.0420	-1.1341	-0.9775	-1.1804	-1.0270	-1.0953	-1.0390	-1.1201	-1.0606	-1.0259	-0.9986	-1.1792	-1.1451	-1.1271	-1.1271	-1.1271	-1.1271	-1.1271	-1.1271	-1.1271	-1.1271	-1.1271	-1.1271	-1.1271	-1.1271	-1.1271	-1.1271	-1.1271	-1.1271	-1.1271	-1.1271	-1.1271	-1.1271
2.1900	-1.1483	-1.0966	-0.9800	-1.0169	-0.9788	-0.9890	-1.0926	-1.0926	-1.1087	-1.0251	-1.0523	-1.1551	-1.1631	-1.0114	-1.0812	-1.1659	-1.0420	-1.1341	-0.9776	-1.1804	-1.0270	-1.0953	-1.0390	-1.1201	-1.0606	-1.0259	-0.9986	-1.1792	-1.1451	-1.1271	-1.1271	-1.1271	-1.1271	-1.1271	-1.1271	-1.1271	-1.1271	-1.1271	-1.1271	-1.1271	-1.1271	-1.1271	-1.1271	-1.1271	-1.1271	-1.1271	-1.1271	-1.1271	-1.1271
2.2000	-1.1483	-1.0966	-0.9799	-1.0169	-0.9788	-0.9889	-1.0926	-1.0926	-1.1087	-1.0251	-1.0523	-1.1551	-1.1631	-1.0114	-1.0812	-1.1659	-1.0420	-1.1341	-0.9776	-1.1804	-1.0270	-1.0953	-1.0390	-1.1201	-1.0606	-1.0259	-0.9986	-1.1792	-1.1451	-1.1271	-1.1271	-1.1271	-1.1271	-1.1271	-1.1271	-1.1271	-1.1271	-1.1271	-1.1271	-1.1271	-1.1271	-1.1271	-1.1271	-1.1271	-1.1271	-1.1271	-1.1271	-1.1271	-1.1271
2.2100	-1.1483	-1.0966	-0.9800	-1.0169	-0.9788	-0.9889	-1.0926	-1.0926	-1.1087	-1.0251	-1.0523	-1.1551	-1.1631	-1.0114	-1.0812	-1.1659	-1.0420	-1.1341	-0.9776	-1.1804	-1.0270	-1.0953	-1.0390	-1.1201	-1.0606	-1.0259	-0.9986	-1.1792	-1.1451	-1.1271	-1.1271	-1.1271	-1.1271	-1.1271	-1.1271	-1.1271	-1.1271	-1.1271	-1.1271	-1.1271	-1.1271	-1.1271	-1.1271	-1.1271	-1.1271	-1.1271	-1.1271	-1.1271	-1.1271
2.2200	-1.1483	-1.0966	-0.9799	-1.0169	-0.9788	-0.9889	-1.0926	-1.0926	-1.1087	-1.0251	-1.0523	-1.1551	-1.1631	-1.0114	-1.0812	-1.1659	-1.0420	-1.1341	-0.9776	-1.1804	-1.0270	-1.0953	-1.0390	-1.1201	-1.0606	-1.0259	-0.9985	-1.1792	-1.1451	-1.1271	-1.1271	-1.1271	-1.1271	-1.1271	-1.1271	-1.1271	-1.1271	-1.1271	-1.1271	-1.1271	-1.1271	-1.1271	-1.1271	-1.1271	-1.1271	-1.1271	-1.1271	-1.1271	-1.1271
2.2300	-1.1483	-1.0966	-0.9799	-1.0169	-0.9788	-0.9889	-1.0926	-1.0926	-1.1087	-1.0251	-1.0523	-1.1551	-1.1631	-1.0114	-1.0812	-1.1659	-1.0420	-1.1341	-0.9776	-1.1804	-1.0270	-1.0953	-1.0390	-1.1201	-1.0606	-1.0259	-0.9986	-1.1792	-1.1451	-1.1271	-1.1271	-1.1271	-1.1271	-1.1271	-1.1271	-1.1271	-1.1271	-1.1271	-1.1271	-1.1271	-1.1271	-1.1271	-1.1271	-1.1271	-1.1271	-1.1271	-1.1271	-1.1271	-1.1271
2.2400	-1.1483	-1.0966	-0.9799	-1.0169	-0.9788	-0.9890	-1.0926	-1.0926	-1.1087	-1.0251	-1.0523	-1.1551	-1.1631	-1.0114	-1.0812	-1.1659	-1.0420	-1.1341	-0.9776	-1.1804	-1.0270	-1.0953	-1.0390	-1.1201	-1.0606	-1.0259	-0.9986	-1.1792	-1.1451	-1.1271	-1.1271	-1.1271	-1.1271	-1.1271	-1.1271	-1.1271	-1.1271	-1.1271	-1.1271	-1.1271	-1.1271	-1.1271	-1.1271	-1.1271	-1.1271	-1.1271	-1.1271	-1.1271	-1.1271
2.2500	-1.1483	-1.0966	-0.9800	-1.0169	-0.9788	-0.9889	-1.0926	-1.0926	-1.1087	-1.0251	-1.0523	-1.1551	-1.1631	-1.0114	-1.0812	-1.1659	-1.0420	-1.1341	-0.9776	-1.1804	-1.0270	-1.0953	-1.0390	-1.1201	-1.0606	-1.0259	-0.9986	-1.1792	-1.1451	-1.1271	-1.1271	-1.1271	-1.1271	-1.1271	-1.1271	-1.1271	-1.1271	-1.1271	-1.1271	-1.1271	-1.1271	-1.1271	-1.1271	-1.1271	-1.1271	-1.1271	-1.1271	-1.1271	-1.1271
2.2600	-1.1483	-1.0966	-0.9799	-1.0169	-0.9788	-0.9889	-1.0926	-1.0926	-1.1087	-1.0251	-1.0523	-1.1551	-1.1631	-1.0114	-1.0812	-1.1659	-1.0420	-1.1341	-0.9776	-1.1804	-1.0270	-1.0953	-1.0390	-1.1201	-1.0606	-1.0259	-0.9986	-1.1792	-1.1451	-1.1271	-1.1271	-1.1271	-1.1271	-1.1271	-1.1271	-1.1271	-1.1271	-1.1271	-1.1271	-1.1271	-1.1271	-1.1271	-1.1271	-1.1271	-1.1271	-1.1271	-1.1271	-1.1271	-1.1271
2.2700	-1.1483	-1.0966	-0.9799	-1.0169	-0.9789	-0.9889	-1.0926	-1.0926	-1.1087	-1.0251	-1.0523	-1.1551	-1.1631	-1.0114	-1.0812	-1.1659	-1.0420	-1.1341	-0.9776	-1.1804	-1.0270	-1.0953	-1.0390	-1.1201	-1.0606	-1.0259	-0.9986	-1.1792	-1.1451	-1.1271	-1.1271	-1.1271	-1.1271	-1.1271	-1.1271	-1.1271	-1.1271	-1.1271	-1.1271	-1.1271	-1.1271	-1.1271	-1.1271	-1.1271	-1.1271	-1.1271	-1.1271	-1.1271	-1.1271
2.2800	-1.1483	-1.0966	-0.9799	-1.0169	-0.9788	-0.9889	-1.0926	-1.0926	-1.1087	-1.0251	-1.0523	-1.1551	-1.1631	-1.0114	-1.0812	-1.1659	-1.0420	-1.1341	-0.9776	-1.1804	-1.0270	-1.0953	-1.0390	-1.1201	-1.0606	-1.0259	-0.9985	-1.1792	-1.1451	-1.1271	-1.1271	-1.1271	-1.1271	-1.1271	-1.1271	-1.1271	-1.1271	-1.1271	-1.1271	-1.1271	-1.1271	-1.1271	-1.1271	-1.1271	-1.1271	-1.1271	-1.1271	-1.1271	-1.1271
2.2900	-1.1483	-1.0966	-0.9800	-1.0169	-0.9788	-0.9890	-1.0926	-1.0926	-1.1087	-1.0251	-1.0523	-1.1551	-1.1631	-1.0114	-1.0812	-1.1659	-1.0420	-1.1341	-0.9776	-1.1804	-1.0270	-1.0953	-1.0390	-1.1201	-1.0606	-1.0259	-0.9986	-1.1792	-1.1451	-1.1271	-1.1271	-1.1271	-1.1271	-1.1271	-1.1271	-1.1271	-1.1271	-1.1271	-1.1271	-1.1271	-1.1271	-1.1271	-1.1271	-1.1271	-1.1271	-1.1271	-1.1271	-1.1271	-1.1271
2.3000	-1.1483	-1.0966	-0.9799	-1.0169	-0.9789	-0.9889	-1.0926	-1.0926	-1.1087	-1.0251	-1.0523	-1.1551	-1.1631	-1.0114	-1.0812	-1.1659	-1.0420	-1.1341	-0.9776	-1.1804	-1.0270	-1.0953	-1.0390	-1.1201	-1.0606	-1.0259	-0.9986	-1.1792	-1.1451	-1.1271	-1.1271	-1.1271	-1.1271	-1.1271	-1.1271	-1.1271	-1.1271	-1.1271	-1.1271	-1.1271	-1.1271	-1.1271	-1.1271	-1.1271	-1.1271	-1.1271	-1.1271	-1.1271	-1.1271
2.3100	-1.2904	-1.2321	-1.1007	-1.1423	-1.0994	-1.1108	-1.2276	-1.2276	-1.2457	-1.1516	-1.1822	-1.2980	-1.3070	-1.1361	-1.2148	-1.3102	-1.1706	-1.2744	-1.0981	-1.3264	-1.1537	-1.2306	-1.1672	-1.2586	-1.1916	-1.1525	-1.1217	-1.3251	-1.2867	-1.2664	-1.2664	-1.2664	-1.2664	-1.2664	-1.2664	-1.2664	-1.2664	-1.2664	-1.2664	-1.2664	-1.2664	-1.2664	-1.2664	-1.2664	-1.2664	-1.2664	-1.2664	-1.2664	-1.2664
2.3200	-1.2904	-1.2321	-1.1007	-1.1423	-1.0994	-1.1108	-1.2276	-1.2276	-1.2457	-1.1516	-1.1822	-1.2980	-1.3070	-1.1361	-1.2148	-1.3102	-1.1706	-1.2744	-1.0981	-1.3264	-1.1537	-1.2306	-1.1672	-1.2586	-1.1916	-1.1525	-1.1217	-1.3251	-1.2867	-1.2664	-1.2664	-1.2664	-1.2664	-1.2664	-1.2664	-1.2664	-1.2664	-1.2664	-1.2664	-1.2664	-1.2664	-1.2664	-1.2664	-1.2664	-1.2664	-1.2664	-1.2664	-1.2664	-1.2664
2.3300	-1.2904	-1.2321	-1.1007	-1.1423	-1.0994	-1.1108	-1.2276	-1.2276	-1.2457	-1.1516	-1.1822	-1.2980	-1.3070	-1.1361	-1.2148	-1.3102	-1.1706	-1.2744	-1.0981	-1.3264	-1.1537	-1.2306	-1.1672	-1.2586	-1.1916	-1.1525	-1.1217	-1.3251	-1.2867	-1.2664	-1.2664	-1.2664	-1.2664	-1.2664	-1.2664	-1.2664	-1.2664	-1.2664	-1.2664	-1.2664	-1.2664	-1.2664	-1.2664	-1.2664	-1.2664	-1.2664	-1.2664	-1.2664	-1.2664
2.3400	-1.2904	-1.2321	-1.1007	-1.1423	-1.0994	-1.1108	-1.2276	-1.2276	-1.2457	-1.1516	-1.1822	-1.2980	-1.3070	-1.1361	-1.2148	-1.3102	-1.1706	-1.2744	-1.0981	-1.3264	-1.1537	-1.2306	-1.1672	-1.2586	-1.1916	-1.1525	-1.1217	-1.3251	-1.2867	-1.2664	-1.2664	-1.2664	-1.2664	-1.2664	-1.2664	-1.2664	-1.2664	-1.2664	-1.2664	-1.2664	-1.2664	-1.2664	-1.2664	-1.2664	-1.2664	-1.2664	-1.2664	-1.2664	-1.2664
2.3500	-1.2904	-1.2321	-1.1007	-1.1423	-1.0994	-1.1108	-1.2276	-1.2276	-1.2457	-1.1516	-1.1822	-1.2980	-1.3070	-1.1361	-1.2148	-1.3102	-1.1706	-1.2744	-1.0981	-1.3264	-1.1537	-1.2306	-1.1672	-1.2586	-1.1916	-1.1525	-1.1217	-1.3251	-1.2867	-1.2664	-1.2664	-1.2664	-1.2664	-1.2664	-1.2664	-1.2664	-1.2664	-1.2664	-1.2664	-1.2664	-1.2664	-1.2664	-1.2664	-1.2664	-1.2664	-1.2664	-1.2664	-1.2664	-1.2664
2.3600	-1.2904	-1.2321	-1.1007	-1.1423	-1.0994	-1.1108	-1.2276	-1.2276	-1.2457	-1.1516	-1.1822	-1.2980	-1.3070	-1.1361	-1.2148	-1.3102	-1.1706	-1.2744	-1.0981	-1.3264	-1.1537	-1.2306	-1.1672	-1.2586	-1.1916	-1.1525	-1.1217	-1.3251	-1.2867	-1.2664	-1.2664	-1.2664	-1.2664	-1.2664	-1.2664	-1.2664	-1.2664	-1.2664	-1.2664	-1.2664	-1.2664	-1.2664	-1.2664	-1.2664	-1.2664	-1.2664	-1.2664	-1.2664	-1.2664
2.3700	-1.2904	-1.2321	-1.1007	-1.1423	-1.0994	-1.1108	-1.2276	-1.2276	-1.2457	-1.1516	-1.1822	-1.2980	-1.3070	-1.1361	-1.2148	-1.3102	-1.1706	-1.2744	-1.0981	-1.3264	-1.1537	-1.2306	-1.1672	-1.2586	-1.1916	-1.1525	-1.1217	-1.3251	-1.2867	-1.2664	-1.2664	-1.2664	-1.2664	-1.2664	-1.2664	-1.2664	-1.2664	-1.2664	-1.2664	-1.2664	-1.2664	-1.2664	-1.2664	-1.2664	-1.2664	-1.2664	-1.2664	-1.2664	-1.2664
2.3800	-1.2904	-1.2321	-1.1007	-1.1423	-1.0994	-1.1108	-1.2276	-1.2276	-1.2457	-1.1516	-1.1822	-1.2980	-1.3070	-1.1361	-1.2148	-1.3102	-1.1706	-1.2744	-1.0981	-1.3264	-1.1537	-1.2306	-1.1672	-1.2586	-1.1916	-1.1525	-1.1217	-1.3251	-1.2867	-1.2664	-1.2664	-1.2664	-1.2664	-1.2664	-1.2664	-1.2664	-1.2664	-1.2664	-1.2664	-1.2664	-1.2664	-1.2664	-1.2664	-1.2664	-1.2664	-1.2664	-1.2664	-1.2664	-1.2664
2.3900	-1.2904	-1.2321	-1.1007	-1.1423	-1.0994	-1.1108	-1.2276	-1.2276	-1.2457	-1.1516	-1.1822	-1.2980	-1.3070	-1.1361	-1.2148	-1.3102	-1.1706	-1.2744	-1.0981	-1.3264	-1.1537	-1.2306	-1.1672	-1.2586	-1.1916	-1.1525	-1.1217	-1.3251	-1.2867	-1.2664	-1.2664	-1.2664	-1.2664	-1.2664	-1.2664	-1.2664	-1.2664	-1.2664	-1.2664	-1.2664	-1.2664	-1.2664	-1.2664	-1.2664	-1.2664	-1.2664	-1.2664	-1.2664	-1.2664
2.4000	-1.2904	-1.2321	-1.1007	-1.1423	-1.0994	-1.1108	-1.2276	-1.2276	-1.2457	-1.1516	-1.1822	-1.2980	-1.3070	-1.1361	-1.2148	-1.3102	-1.1706	-1.2744	-1.0981	-1.3264	-1.1537	-1.2306	-1.1672	-1.2586	-1.1916	-1.1525	-1.1217	-1.3251	-1.2867	-1.2664	-1.2664	-1.2664	-1.2664	-1.2664	-1.2664	-1.2664	-1.2664	-1.2664	-1.2664	-1.2664	-1.2664	-1.2664	-1.2664	-1.2664	-1.2664	-1.2664	-1.2664	-1.2664	-1.2664
2.4100	-1.2904	-1.2321	-1.1007	-1.1423	-1.0994	-1.1108	-1.2276	-1.2276	-1.2457	-1.1516	-1.1822	-1.2980	-1.3070	-1.1361	-1.2148	-1.3102	-1.1706	-1.2744	-1.0981	-1.3264	-1.1537	-1.2306	-1.1672	-1.2586	-1.1916	-1.1525	-1.1217	-1.3251	-1.2867	-1.2664	-1.2664	-1.2664	-1.2664	-1.2664	-1.2664	-1.2664	-1.2664	-1.2664	-1.2664	-1.2664	-1.2664	-1.2664	-1.2664	-1.2664	-1.2664	-1.2664	-1.2664	-1.2664	-1.2664
2.4200	-1.2904	-1.2321	-1.1007	-1.1423	-1.0994	-1.1108	-1.2276	-1.2276	-1.2457	-1.1516	-1.1822	-1.2980	-1.3070	-1.1361	-1.2148	-1.3102	-1.1706	-1.2744	-1.0981	-1.3264	-1.1537	-1.2306	-1.1672	-1.2586	-1.1916	-1.1525	-1.1217	-1.3251	-1.2867	-1.2664	-1.2664	-1.2664	-1.2664	-1.2664	-1.2664	-1.2664	-1.2664	-1.2664	-1.2664	-1.2664	-1.2664	-1.2664	-1.2664	-1.2664	-1.2664	-1.2664	-1.2664	-1.2664	-1.2664
2.4300	-1.2904	-1.2321	-1.1007	-1.1423	-1.0994	-1.1108	-1.2276	-1.2276	-1.2457	-1.1516	-1.1822	-1.2980	-1.3070	-1.1361	-1.2148	-1.3102	-1.1706	-1.2744	-1.0981	-1.3264	-1.1537	-1.2306	-1.1672	-1.2586	-1.1916	-1.1525	-1.1217	-1.3251	-1.2867	-1.2664	-1.2664	-1.2664	-1.2664	-1.2664	-1.2664	-1.2664	-1.2664	-1.2664	-1.2664	-1.2664	-1.2664	-1.2664	-1.2664	-1.2664	-1.2664	-1.2664	-1.2664	-1.2664	-1.2664
2.4400	-1.2904	-1.2321	-1.1007	-1.1423	-1.0994	-1.1108	-1.2276	-1.2276	-1.2457	-1.1516	-1.1822	-1.2980	-1.3070	-1.1361	-1.2148	-1.3102	-1.1706	-1.2744	-1.0981	-1.3264	-1.1537	-1.2306	-1.1672	-1.2586	-1.1916	-1.1525	-1.1217	-1.3251	-1.2867	-1.2664	-1.2664	-1.2664	-1.2664	-1.2664	-1.2664	-1.2664	-1.2664	-1.2664	-1.2664	-1.2664	-1.2664	-1.2664	-1.2664	-1.2664	-1.2664	-1.2664	-1.2664	-1.2664	-1.2664
2.4500	-1.2904	-1.2321	-1.1007	-1.1423	-1.0994	-1.1108	-1.2276	-1.2276	-1.2457	-1.1516	-1.1822	-1.2980	-1.3070	-1.1361	-1.2148	-1.3102	-1.1706	-1.2744	-1.0981	-1.3264	-1.1537	-1.2306	-1.1672	-1.2586	-1.1916	-1.1525	-1.1217	-1.3251	-1.2867	-1.2664	-1.2664	-1.2664	-1.2664	-1.2664	-1.2664	-1.2664	-1.2664	-1.2664	-1.2664	-1.2664	-1.2664	-1.2664	-1.2664	-1.2664	-1.2664	-1.2664	-1.2664	-1.2664	-1.2664
2.4600	-1.2904	-1.2321	-1.1007	-1.1423	-1.0994	-1.1108	-1.2276	-1.2276	-1.2457	-1.1516	-1.1822	-1.2980	-1.3070	-1.1361	-1.2148	-1.3102	-1.1706	-1.2744	-1.0981	-1.3264	-1.1537	-1.2306	-1.1672	-1.2586	-1.1916	-1.1525	-1.1217	-1.3251	-1.2867	-1.2664	-1.2664	-1.2664	-1.2664	-1.2664	-1.2664	-1.2664	-1.2664	-1.2664	-1.2664	-1.2664	-1.2664	-1.2664	-1.2664	-1.2664	-1.2664	-1.2664	-1.2664	-1.2664	-1.2664
2.4700	-1.2904	-1.2321	-1.1007	-1.1423	-1.0994	-1.1108	-1.2276	-1.2276	-1.2457	-1.1516	-1.1822	-1.2980	-1.3070	-1.1361	-1.2148	-1.3102	-1.1706	-1.2744	-1.0981	-1.3264	-1.1537	-1.2306	-1.1672	-1.2586	-1.1916	-1.1525	-1.1217	-1.3251	-1.2867	-1.2664	-1.2664	-1.2664	-1.2664	-1.2664	-1.2664	-1.2664	-1.2664	-1.2664	-1.2664	-1.2664	-1.2664	-1.2664	-1.2664	-1.2664	-1.2664	-1.2664	-1.2664	-1.2664	-1.2664
2.4800	-1.2904	-1.2321	-1.1007	-1.1423	-1.0994	-1.1108	-1.2276	-1.2276	-1.2457	-1.1516	-1.1822	-1.2980	-1.3070	-1.1361	-1.2148	-1.3102	-1.1706	-1.2744	-1.0981	-1.3264	-1.1537	-1.2306	-1.1672	-1.2586	-1.1916	-1.1525	-1.1217	-1.3251	-1.2867	-1.2664	-1.2664	-1.2664	-1.2664	-1.2664	-1.2664	-1.2664	-1.2664	-1.2664	-1.2664	-1.2664	-1.2664	-1.2664	-1.2664	-1.2664	-1.2664	-1.2664	-1.2664	-1.2664	-1.2664
2.4900	-1.2904	-1.2321	-1.1007	-1.1423	-1.0994	-1.1108	-1.2276	-1.2276	-1.2457	-1.1516	-1.1822	-1.2980	-1.3070	-1.1361	-1.2148	-1.3102	-1.1706	-1.2744	-1.0981	-1.3264	-1.1537	-1.2306	-1.1672	-1.2586	-1.1916	-1.1525	-1.1217	-1.3251	-1.2867	-1.2664	-1.2664	-1.2664	-1.2664	-1.2664	-1.2664	-1.2664	-1.2664	-1.2664	-1.2664	-1.2664	-1.2664	-1.2664	-1.2664	-1.2664	-1.2664	-1.2664	-1.2664	-1.2664	-1.2664
2.5000	-1.2904	-1.2321	-1.1007	-1.1423	-1.0994	-1.1108	-1.2276	-1.2276	-1.2457	-1.1516	-1.1822	-1.2980	-1.3070	-1.1361	-1.2148	-1.3102	-1.1706	-1.2744	-1.0981	-1.3264	-1.1537	-1.2306	-1.1672	-1.2586	-1.1916	-1.1525	-1.1217	-1.3251	-1.2867	-1.2664	-1.2664	-1.2664	-1.2664	-1.2664	-1.2664	-1.2664	-1.2664	-1.2664	-1.2664	-1.2664	-1.2664	-1.2664	-1.2664	-1.2664	-1.2664	-1.2664	-1.2664	-1.2664	-1.2664
2.5100	-1.4329	-1.3680	-1.2218	-1.2682	-1.2204	-1.2331	-1.3630	-1.3630	-1.3832	-1.2785	-1.3125	-1.4413	-1.4514	-1.2612	-1.3487	-1.4549	-1.2996	-1.4151	-1.2189	-1.4730	-1.2808	-1.3664	-1.2959	-1.3975	-1.3230	-1.2794	-1.2452	-1.4715	-1.4288	-1.4062	-1.4062	-1.4062	-1.4062	-1.4062	-1.4062	-1.4062	-1.4062	-1.4062	-1.4062	-1.4062	-1.4062	-1.4062	-1.4062	-1.4062	-1.4062	-1.4062	-1.4062	-1.4062	-1.4062
2.5200	-1.4329	-1.3680	-1.2218	-1.2682	-1.2204	-1.2331	-1.3630	-1.3630	-1.3832	-1.2785	-1.3125	-1.4413	-1.4514	-1.2612	-1.3487	-1.4549	-1.2996	-1.4151	-1.2189	-1.4730	-1.2808	-1.3664	-1.2959	-1.3975	-1.3230	-1.2794	-1.2452	-1.4715	-1.4288	-1.4062	-1.4062	-1.4062	-1.4062	-1.4062	-1.4062	-1.4062	-1.4062	-1.4062	-1.4062	-1.4062	-1.4062	-1.4062	-1.4062	-1.4062	-1.4062	-1.4062	-1.4062	-1.4062	-1.4062
2.5300	-1.4329	-1.3680	-1.2218	-1.2682	-1.2204	-1.2331	-1.3630	-1.3630	-1.3832	-1.2785	-1.3125	-1.4413	-1.4514	-1.2612	-1.3487	-1.4549	-1.2996	-1.4151	-1.2189	-1.4730	-1.2808	-1.3664	-1.2959	-1.3975	-1.3230	-1.2794	-1.2452	-1.4715	-1.4288	-1.4062	-1.4062	-1.4062	-1.4062	-1.4062	-1.4062	-1.4062	-1.4062	-1.4062	-1.4062	-1.4062	-1.4062	-1.4062	-1.4062	-1.4062	-1.4062	-1.4062	-1.4062	-1.4062	-1.4062
2.5400	-1.4329	-1.3680	-1.2218	-1.2682	-1.2204	-1.2331	-1.3630	-1.3630	-1.3832	-1.2785	-1.3125	-1.4413	-1.4514	-1.2612	-1.3487	-1.4549	-1.2996	-1.4151	-1.2189	-1.4730	-1.2808	-1.3664	-1.2959	-1.3975	-1.3230	-1.2794	-1.2452	-1.4715	-1.4288	-1.4062	-1.4062	-1.4062	-1.4062	-1.4062	-1.4062	-1.4062	-1.4062	-1.4062	-1.4062	-1.4062	-1.4062	-1.4062	-1.4062	-1.4062	-1.4062	-1.4062	-1.4062	-1.4062	-1.4062
2.5500	-1.4329	-1.3680	-1.2218	-1.2682	-1.2204	-1.2331	-1.3630	-1.3630	-1.3832	-1.2785	-1.3125	-1.4413	-1.4514	-1.2612	-1.3487	-1.4549	-1.2996	-1.4151	-1.2189	-1.4730	-1.2808	-1.3664	-1.2959	-1.3975	-1.3230	-1.2794	-1.2452	-1.4715	-1.4288	-1.4062	-1.4062	-1.4062	-1.4062	-1.4062	-1.4062	-1.4062	-1.4062	-1.4062	-1.4062	-1.4062	-1.4062	-1.4062	-1.4062	-1.4062	-1.4062	-1.4062	-1.4062	-1.4062	-1.4062
2.5600	-1.4329	-1.3680	-1.2218	-1.2682	-1.2204	-1.2331	-1.3630	-1.3630	-1.3832	-1.2785	-1.3125	-1.4413	-1.4514	-1.2612	-1.3487	-1.4549	-1.2996	-1.4151	-1.2189	-1.4730	-1.2808	-1.3664	-1.2959	-1.3975	-1.3230	-1.2794	-1.2452	-1.4715	-1.4288	-1.4062	-1.4062	-1.4062	-1.4062	-1.4062	-1.4062	-1.4062	-1.4062	-1.4062	-1.4062	-1.4062	-1.4062	-1.4062	-1.4062	-1.4062	-1.4062	-1.4062	-1.4062	-1.4062	-1.4062
2.5700	-1.4329	-1.3680	-1.2218	-1.2682	-1.2204	-1.2331	-1.3630	-1.3630	-1.3832	-1.2785	-1.3125	-1.4413	-1.4514	-1.2612	-1.3487	-1.4549	-1.2996	-1.4151	-1.2189	-1.4730	-1.2808	-1.3664	-1.2959	-1.3975	-1.3230	-1.2794	-1.2452	-1.4715	-1.4288	-1.4062	-1.4062	-1.4062	-1.4062	-1.4062	-1.4062	-1.4062	-1.4062	-1.4062	-1.4062	-1.4062	-1.4062	-1.4062	-1.4062	-1.4062	-1.4062	-1.4062	-1.4062	-1.4062	-1.4062
2.5800	-1.4329	-1.3680	-1.2218	-1.2682	-1.2204	-1.2331	-1.3630	-1.3630	-1.3832	-1.2785	-1.3125	-1.4413	-1.4514	-1.2612	-1.3487	-1.4549	-1.2996	-1.4151	-1.2189	-1.4730	-1.2808	-1.3664	-1.2959	-1.3975	-1.3230	-1.2794	-1.2452	-1.4715	-1.4288	-1.4062	-1.4062	-1.4062	-1.4062	-1.4062	-1.4062	-1.4062	-1.4062	-1.4062	-1.4062	-1.4062	-1.4062	-1.4062	-1.4062	-1.4062	-1.4062	-1.4062	-1.4062	-1.4062	-1.4062
2.5900	-1.4329	-1.3680	-1.2218	-1.2682	-1.2204	-1.2331	-1.3630	-1.3630	-1.3832	-1.2785	-1.3125	-1.4413	-1.4514	-1.2612	-1.3487	-1.4549	-1.2996	-1.4151	-1.2189	-1.4730	-1.2808	-1.3664	-1.2959	-1.3975	-1.3230	-1.2794	-1.2452	-1.4715	-1.4288	-1.4062	-1.4062	-1.4062	-1.4062	-1.4062	-1.4062	-1.4062	-1.4062	-1.4062	-1.4062	-1.4062	-1.4062	-1.4062	-1.4062	-1.4062	-1.4062	-1.4062	-1.4062	-1.4062	-1.4062
2.6000	-1.4329	-1.3680	-1.2218	-1.2682	-1.2204	-1.2331	-1.3630	-1.3630	-1.3832	-1.2785	-1.3125	-1.4413	-1.4514	-1.2612	-1.3487	-1.4549	-1.2996	-1.4151	-1.2189	-1.4730	-1.2808	-1.3664	-1.2959	-1.3975	-1.3230	-1.2794	-1.2452	-1.4715	-1.4288	-1.4062	-1.4062	-1.4062	-1.4062	-1.4062	-1.4062	-1.4062	-1.4062	-1.4062	-1.4062	-1.4062	-1.4062	-1.4062	-1.4062	-1.4062	-1.4062	-1.4062	-1.4062	-1.4062	-1.4062
2.6100	-1.4329	-1.3680	-1.2218	-1.2682	-1.2204	-1.2331	-1.3630	-1.3630	-1.3832	-1.2785	-1.3125	-1.4413	-1.4514	-1.2612	-1.3487	-1.4549	-1.2996	-1.4151	-1.2189	-1.4730	-1.2808	-1.3664	-1.2959	-1.3975	-1.3230	-1.2794	-1.2452	-1.4715	-1.4288	-1.4062	-1.4062	-1.4062	-1.4062	-1.4062	-1.4062	-1.4062	-1.4062	-1.4062	-1.4062	-1.4062	-1.4062	-1.4062	-1.4062	-1.4062	-1.4062	-1.4062	-1.4062	-1.4062	-1.4062
2.6200	-1.4329	-1.3680	-1.2218	-1.2682	-1.2204	-1.2331	-1.3630	-1.3630	-1.3832	-1.2785	-1.3125	-1.4413	-1.4514	-1.2612	-1.3487	-1.4549	-1.2996	-1.4151	-1.2189	-1.4730	-1.2808	-1.3664	-1.2959	-1.3975	-1.3230	-1.2794	-1.2452	-1.4715	-1.4288	-1.4062	-1.4062	-1.4062	-1.4062	-1.4062	-1.4062	-1.4062	-1.4062	-1.4062	-1.4062	-1.4062	-1.4062	-1.4062	-1.4062	-1.4062	-1.4062	-1.4062	-1.4062	-1.4062	-1.4062
2.6300	-1.4329	-1.3680	-1.2218	-1.2682	-1.2204	-1.2331	-1.3630	-1.3630	-1.3832	-1.2785	-1.3125	-1.4413	-1.4514	-1.2612	-1.3487	-1.4549	-1.2996	-1.4151	-1.2189	-1.4730	-1.2808	-1.3664	-1.2959	-1.3975	-1.3230	-1.2794	-1.2452	-1.4715	-1.4288	-1.4062	-1.4062	-1.4062	-1.4062	-1.4062	-1.4062	-1.4062	-1.4062	-1.4062	-1.4062	-1.4062	-1.4062	-1.4062	-1.4062	-1.4062	-1.4062	-1.4062	-1.4062	-1.4062	-1.4062
2.6400	-1.4329	-1.3680	-1.2218	-1.2682	-1.2204	-1.2331	-1.3630	-1.3630	-1.3832	-1.2785	-1.3125	-1.4413	-1.4514	-1.2612	-1.3487	-1.4549	-1.2996	-1.4151	-1.2189	-1.4730	-1.2808	-1.3664	-1.2959	-1.3975	-1.3230	-1.2794	-1.2452	-1.4715	-1.4288	-1.4062	-1.4062	-1.4062	-1.4062	-1.4062	-1.4062	-1.4062	-1.4062	-1.4062	-1.4062	-1.4062	-1.4062	-1.4062	-1.4062	-1.4062	-1.4062	-1.4062	-1.4062	-1.4062	-1.4062
2.6500	-1.4329	-1.3680	-1.2218	-1.2682	-1.2204	-1.2331	-1.3630	-1.3630	-1.3832	-1.2785	-1.3125	-1.4413	-1.4514	-1.2612	-1.3487	-1.4549	-1.2996	-1.4151	-1.2189	-1.4730	-1.2808	-1.3664	-1.2959	-1.3975	-1.3230	-1.2794	-1.2452	-1.4715	-1.4288	-1.4062	-1.4062	-1.4062	-1.4062	-1.4062	-1.4062	-1.4062	-1.4062	-1.4062	-1.4062	-1.4062	-1.4062	-1.4062	-1.4062	-1.4062	-1.4062	-1.4062	-1.4062	-1.4062	-1.4062
2.6600	-1.4329	-1.3680	-1.2218	-1.2682	-1.2204	-1.2331	-1.3630	-1.3630	-1.3832	-1.2785	-1.3125	-1.4413	-1.4514	-1.2612	-1.3487	-1.4549	-1.2996	-1.4151	-1.2189	-1.4730	-1.2808	-1.3664	-1.2959	-1.3975	-1.3230	-1.2794	-1.2452	-1.4715	-1.4288	-1.4062	-1.4062	-1.4062	-1.4062	-1.4062	-1.4062	-1.4062	-1.4062	-1.4062	-1.4062	-1.4062	-1.4062	-1.4062	-1.4062	-1.4062	-1.4062	-1.4062	-1.4062	-1.4062	-1.4062
2.6700	-1.4329	-1.3680	-1.2218	-1.2682	-1.2204	-1.2331	-1.3630	-1.3630	-1.3832	-1.2785	-1.3125	-1.4413	-1.4514	-1.2612	-1.3487	-1.4549	-1.2996	-1.4151	-1.2189	-1.4730	-1.2808	-1.3664	-1.2959	-1.3975	-1.3230	-1.2794	-1.2452	-1.4715	-1.4288	-1.4062	-1.4062	-1.4062	-1.4062	-1.4062	-1.4062	-1.4062	-1.4062	-1.4062	-1.4062	-1.4062	-1.4062	-1.4062	-1.4062	-1.4062	-1.4062	-1.4062	-1.4062	-1.4062	-1.4062
2.6800	-1.4329	-1.3680	-1.2218	-1.2682	-1.2204	-1.2331	-1.3630	-1.3630	-1.3832	-1.2785	-1.3125	-1.4413	-1.4514	-1.2612	-1.3487	-1.4549	-1.2996	-1.4151	-1.2189	-1.4730	-1.2808	-1.3664	-1.2959	-1.3975	-1.3230	-1.2794	-1.2452	-1.4715	-1.4288	-1.4062	-1.4062	-1.4062	-1.4062	-1.4062	-1.4062	-1.4062	-1.4062	-1.4062	-1.4062	-1.4062	-1.4062	-1.4062	-1.4062	-1.4062	-1.4062	-1.4062	-1.4062	-1.4062	-1.4062
2.6900	-1.4329	-1.3680	-1.2218	-1.2682	-1.2204	-1.2331	-1.3630	-1.3630	-1.3832	-1.2785	-1.3125	-1.4413	-1.4514	-1.2612	-1.3487	-1.4549	-1.2996	-1.4151	-1.2189	-1.4730	-1.2808	-1.3664	-1.2959	-1.3975	-1.3230	-1.2794	-1.2452	-1.4715	-1.4288	-1.4062	-1.4062	-1.4062	-1.4062	-1.4062	-1.4062	-1.4062	-1.4062	-1.4062	-1.4062	-1.4062	-1.4062	-1.4062	-1.4062	-1.4062	-1.4062	-1.4062	-1.4062	-1.4062	-1.4062
2.7000	-1.4329	-1.3680	-1.2218	-1.2682	-1.2204	-1.2331	-1.3630	-1.3630	-1.3832	-1.2785	-1.3125	-1.4413	-1.4514	-1.2612	-1.3487	-1.4549	-1.2996	-1.4151	-1.2189	-1.4730	-1.2808	-1.3664	-1.2959	-1.3975	-1.3230	-1.2794	-1.2452	-1.4715	-1.4288	-1.4062	-1.4062	-1.4062	-1.4062	-1.4062	-1.4062	-1.4062	-1.4062	-1.4062	-1.4062	-1.4062	-1.4062	-1.4062	-1.4062	-1.4062	-1.4062	-1.4062	-1.4062	-1.4062	-1.4062
2.7100	-1.5754	-1.5039	-1.3429	-1.3940	-1.3414	-1.3553	-1.4984	-1.4984	-1.5206	-1.4053	-1.4428	-1.5846	-1.5957	-1.3863	-1.4827	-1.5996	-1.4286	-1.5558	-1.3397	-1.6195	-1.4079	-1.5022	-1.4245	-1.5364	-1.4543	-1.4064	-1.3687	-1.6179	-1.5709	-1.5460	-1.5460	-1.5460	-1.5460	-1.5460	-1.5460	-1.5460	-1.5460	-1.5460	-1.5460	-1.5460	-1.5460	-1.5460	-1.5460	-1.5460	-1.5460	-1.5460	-1.5460	-1.5460	-1.5460
2.7200	-1.5754	-1.5039	-1.3429	-1.3940	-1.3414	-1.3553	-1.4984	-1.4984	-1.5206	-1.4053	-1.4428	-1.5846	-1.5957	-1.3863	-1.4827	-1.5996	-1.4286	-1.5558	-1.3397	-1.6195	-1.4079	-1.5022	-1.4245	-1.5364	-1.4543	-1.4064	-1.3687	-1.6179	-1.5709	-1.5460	-1.5460	-1.5460	-1.5460	-1.5460	-1.5460	-1.5460	-1.5460	-1.5460	-1.5460	-1.5460	-1.5460	-1.5460	-1.5460	-1.5460	-1.5460	-1.5460	-1.5460	-1.5460	-1.5460
2.7300	-1.5754	-1.5039	-1.3429	-1.3940	-1.3414	-1.3553	-1.4984	-1.4984	-1.5206	-1.4053	-1.4428	-1.5846	-1.5957	-1.3863	-1.4827	-1.5996	-1.4286	-1.5558	-1.3397	-1.6195	-1.4079	-1.5022	-1.4245	-1.5364	-1.4543	-1.4064	-1.3687	-1.6179	-1.5709	-1.5460	-1.5460	-1.5460	-1.5460	-1.5460	-1.5460	-1.5460	-1.5460	-1.5460	-1.5460	-1.5460	-1.5460	-1.5460	-1.5460	-1.5460	-1.5460	-1.5460	-1.5460	-1.5460	-1.5460
2.7400	-1.5754	-1.5039	-1.3429	-1.3940	-1.3414	-1.3553	-1.4984	-1.4984	-1.5206	-1.4053	-1.4428	-1.5846	-1.5957	-1.3863	-1.4827	-1.5996	-1.4286	-1.5558	-1.3397	-1.6195	-1.4079	-1.5022	-1.4245	-1.5364	-1.4543	-1.4064	-1.3687	-1.6179	-1.5709	-1.5460	-1.5460	-1.5460	-1.5460	-1.5460	-1.5460	-1.5460	-1.5460	-1.5460	-1.5460	-1.5460	-1.5460	-1.5460	-1.5460	-1.5460	-1.5460	-1.5460	-1.5460	-1.5460	-1.5460
2.7500	-1.5754	-1.5039	-1.3429	-1.3940	-1.3414	-1.3553	-1.4984	-1.4984	-1.5206	-1.4053	-1.4428	-1.5846	-1.5957	-1.3863	-1.4827	-1.5996	-1.4286	-1.5558	-1.3397	-1.6195	-1.4079	-1.5022	-1.4245	-1.5364	-1.4543	-1.4064	-1.3687	-1.6179	-1.5709	-1.5460	-1.5460	-1.5460	-1.5460	-1.5460	-1.5460	-1.5460	-1.5460	-1.5460	-1.5460	-1.5460	-1.5460	-1.5460	-1.5460	-1.5460	-1.5460	-1.5460	-1.5460	-1.5460	-1.5460
2.7600	-1.5754	-1.5039	-1.3429	-1.3940	-1.3414	-1.3553	-1.4984	-1.4984	-1.5206	-1.4053	-1.4428	-1.5846	-1.5957	-1.3863	-1.4827	-1.5996	-1.4286	-1.5558	-1.3397	-1.6195	-1.4079	-1.5022	-1.4245	-1.5364	-1.4543	-1.4064	-1.3687	-1.6179	-1.5709	-1.5460	-1.5460	-1.5460	-1.5460	-1.5460	-1.5460	-1.5460	-1.5460	-1.5460	-1.5460	-1.5460	-1.5460	-1.5460	-1.5460	-1.5460	-1.5460	-1.5460	-1.5460	-1.5460	-1.5460
2.7700	-1.5754	-1.5039	-1.3429	-1.3940	-1.3414	-1.3553	-1.4984	-1.4984	-1.5206	-1.4053	-1.4428	-1.5846	-1.5957	-1.3863	-1.4827	-1.5996	-1.4286	-1.5558	-1.3397	-1.6195	-1.4079	-1.5022	-1.4245	-1.5364	-1.4543	-1.4064	-1.3687	-1.6179	-1.5709	-1.5460	-1.5460	-1.5460	-1.5460	-1.5460	-1.5460	-1.5460	-1.5460	-1.5460	-1.5460	-1.5460	-1.5460	-1.5460	-1.5460	-1.5460	-1.5460	-1.5460	-1.5460	-1.5460	-1.5460
2.7800	-1.5754	-1.5039	-1.3429	-1.3940	-1.3414	-1.3553	-1.4984	-1.4984	-1.5206	-1.4053	-1.4428	-1.5846	-1.5957	-1.3863	-1.4827	-1.5996	-1.4286	-1.5558	-1.3397	-1.6195	-1.4079	-1.5022	-1.4245	-1.5364	-1.4543	-1.4064	-1.3687	-1.6179	-1.5709	-1.5460	-1.5460	-1.5460	-1.5460	-1.5460	-1.5460	-1.5460	-1.5460	-1.5460	-1.5460	-1.5460	-1.5460	-1.5460	-1.5460	-1.5460	-1.5460	-1.5460	-1.5460	-1.5460	-1.5460
2.7900	-1.5754	-1.5039	-1.3429	-1.3940	-1.3414	-1.3553	-1.4984	-1.4984	-1.5206	-1.4053	-1.4428	-1.5846	-1.5957	-1.3863	-1.4827	-1.5996	-1.4286	-1.5558	-1.3397	-1.6195	-1.4079	-1.5022	-1.4245	-1.5364	-1.4543	-1.4064	-1.3687	-1.6179	-1.5709	-1.5460	-1.5460	-1.5460	-1.5460	-1.5460	-1.5460	-1.5460	-1.5460	-1.5460	-1.5460	-1.5460	-1.5460	-1.5460	-1.5460	-1.5460	-1.5460	-1.5460	-1.5460	-1.5460	-1.5460
2.8000	-1.5754	-1.5039	-1.3429	-1.3940	-1.3414	-1.3553	-1.4984	-1.4984	-1.5206	-1.4053	-1.4428	-1.5846	-1.5957	-1.3863	-1.4827	-1.5996	-1.4286	-1.5558	-1.3397	-1.6195	-1.4079	-1.5022	-1.4245	-1.5364	-1.4543	-1.4064	-1.3687	-1.6179	-1.5709	-1.5460	-1.5460	-1.5460	-1.5460	-1.5460	-1.5460	-1.5460	-1.5460	-1.5460	-1.5460	-1.5460	-1.5460	-1.5460	-1.5460	-1.5460	-1.5460	-1.5460	-1.5460	-1.5460	-1.5460
2.8100	-1.5754	-1.5039	-1.3429	-1.3940	-1.3414	-1.3553	-1.4984	-1.4984	-1.5206	-1.4053	-1.4428	-1.5846	-1.5957	-1.3863	-1.4827	-1.5996	-1.4286	-1.5558	-1.3397	-1.6195	-1.4079	-1.5022	-1.4245	-1.5364	-1.4543	-1.4064	-1.3687	-1.6179	-1.5709	-1.5460	-1.5460	-1.5460	-1.5460	-1.5460	-1.5460	-1.5460	-1.5460	-1.5460	-1.5460	-1.5460	-1.5460	-1.5460	-1.5460	-1.5460	-1.5460	-1.5460	-1.5460	-1.5460	-1.5460
2.8200	-1.5754	-1.5039	-1.3429	-1.3940	-1.3414	-1.3553	-1.4984	-1.4984	-1.5206	-1.4053	-1.4428	-1.5846	-1.5957	-1.3863	-1.4827	-1.5996	-1.4286	-1.5558	-1.3397	-1.6195	-1.4079	-1.5022	-1.4245	-1.5364	-1.4543	-1.4064	-1.3687	-1.6179	-1.5709	-1.5460	-1.5460	-1.5460	-1.5460	-1.5460	-1.5460	-1.5460	-1.5460	-1.5460	-1.5460	-1.5460	-1.5460	-1.5460	-1.5460	-1.5460	-1.5460	-1.5460	-1.5460	-1.5460	-1.5460
2.8300	-1.5754	-1.5039	-1.3429	-1.3940	-1.3414	-1.3553	-1.4984	-1.4984	-1.5206	-1.4053	-1.4428	-1.5846	-1.5957	-1.3863	-1.4827	-1.5996	-1.4286	-1.5558	-1.3397	-1.6195	-1.4079	-1.5022	-1.4245	-1.5364	-1.4543	-1.4064	-1.3687	-1.6179	-1.5709	-1.5460	-1.5460	-1.5460	-1.5460	-1.5460	-1.5460	-1.5460	-1.5460	-1.5460	-1.5460	-1.5460	-1.5460	-1.5460	-1.5460	-1.5460	-1.5460	-1.5460	-1.5460	-1.5460	-1.5460
2.8400	-1.5754	-1.5039	-1.3429	-1.3940	-1.3414	-1.3553	-1.4984	-1.4984	-1.5206	-1.4053	-1.4428	-1.5846	-1.5957	-1.3863	-1.4827	-1.5996	-1.4286	-1.5558	-1.3397	-1.6195	-1.4079	-1.5022	-1.4245	-1.5364	-1.4543	-1.4064	-1.3687	-1.6179	-1.5709	-1.5460	-1.5460	-1.5460	-1.5460	-1.5460	-1.5460	-1.5460	-1.5460	-1.5460	-1.5460	-1.5460	-1.5460	-1.5460	-1.5460	-1.5460	-1.5460	-1.5460	-1.5460	-1.5460	-1.5460
2.8500	-1.5754	-1.5039	-1.3429	-1.3940	-1.3414	-1.3553	-1.4984	-1.4984	-1.5206	-1.4053	-1.4428	-1.5846	-1.5957	-1.3863	-1.4827	-1.5996	-1.4286	-1.5558	-1.3397	-1.6195	-1.4079	-1.5022	-1.4245	-1.5364	-1.4543	-1.4064	-1.3687	-1.6179	-1.5709	-1.5460	-1.5460	-1.5460	-1.5460	-1.5460	-1.5460	-1.5460	-1.5460	-1.5460	-1.5460	-1.5460	-1.5460	-1.5460	-1.5460	-1.5460	-1.5460	-1.5460	-1.5460	-1.5460	-1.5460
2.8600	-1.5754	-1.5039	-1.3429	-1.3940	-1.3414	-1.3553	-1.4984	-1.4984	-1.5206	-1.4053	-1.4428	-1.5846	-1.5957	-1.3863	-1.4827	-1.5996	-1.4286	-1.5558	-1.3397	-1.6195	-1.4079	-1.5022	-1.4245	-1.5364	-1.4543	-1.4064	-1.3687	-1.6179	-1.5709	-1.5460	-1.5460	-1.5460	-1.5460	-1.5460	-1.5460	-1.5460	-1.5460	-1.5460	-1.5460	-1.5460	-1.5460	-1.5460	-1.5460	-1.5460	-1.5460	-1.5460	-1.5460	-1.5460	-1.5460
2.8700	-1.5754	-1.5039	-1.3429	-1.3940	-1.3414	-1.3553	-1.4984	-1.4984	-1.5206	-1.4053	-1.4428	-1.5846	-1.5957	-1.3863	-1.4827	-1.5996	-1.4286	-1.5558	-1.3397	-1.6195	-1.4079	-1.5022	-1.4245	-1.5364	-1.4543	-1.4064	-1.3687	-1.6179	-1.5709	-1.5460	-1.5460	-1.5460	-1.5460	-1.5460	-1.5460	-1.5460	-1.5460	-1.5460	-1.5460	-1.5460	-1.5460	-1.5460	-1.5460	-1.5460	-1.5460	-1.5460	-1.5460	-1.5460	-1.5460
2.8800	-1.5754	-1.5039	-1.3429	-1.3940	-1.3414	-1.3553	-1.4984	-1.4984	-1.5206	-1.4053	-1.4428	-1.5846	-1.5957	-1.3863	-1.4827	-1.5996	-1.4286	-1.5558	-1.3397	-1.6195	-1.4079	-1.5022	-1.4245	-1.5364	-1.4543	-1.4064	-1.3687	-1.6179	-1.5709	-1.5460	-1.5460	-1.5460	-1.5460	-1.5460	-1.5460	-1.5460	-1.5460	-1.5460	-1.5460	-1.5460	-1.5460	-1.5460	-1.5460	-1.5460	-1.5460	-1.5460	-1.5460	-1.5460	-1.5460
2.8900	-1.5754	-1.5039	-1.3429	-1.3940	-1.3414	-1.3553	-1.4984	-1.4984	-1.5206	-1.4053	-1.4428	-1.5846	-1.5957	-1.3863	-1.4827	-1.5996	-1.4286	-1.5558	-1.3397	-1.6195	-1.4079	-1.5022	-1.4245	-1.5364	-1.4543	-1.4064	-1.3687	-1.6179	-1.5709	-1.5460	-1.5460	-1.5460	-1.5460	-1.5460	-1.5460	-1.5460	-1.5460	-1.5460	-1.5460	-1.5460	-1.5460	-1.5460	-1.5460	-1.5460	-1.5460	-1.5460	-1.5460	-1.5460	-1.5460
2.9000	-1.5754	-1.5039	-1.3429	-1.3940	-1.3414	-1.3553	-1.4984	-1.4984	-1.5206	-1.4053	-1.4428	-1.5846	-1.5957	-1.3863	-1.4827	-1.5996	-1.4286	-1.5558	-1.3397	-1.6195	-1.4079	-1.5022	-1.4245	-1.5364	-1.4543	-1.4064	-1.3687	-1.6179	-1.5709	-1.5460	-1.5460	-1.5460	-1.5460	-1.5460	-1.5460	-1.5460	-1.5460	-1.5460	-1.5460	-1.5460	-1.5460	-1.5460	-1.5460	-1.5460	-1.5460	-1.5460	-1.5460	-1.5460	-1.5460
2.9100	-1.7336	-1.6548	-1.4772	-1.5336	-1.4755	-1.4909	-1.6488	-1.6488	-1.6732	-1.5460	-1.5874	-1.7438	-1.7561	-1.5251	-1.6314	-1.7603	-1.5717	-1.7120	-1.4737	-1.7823	-1.5489	-1.6530	-1.5673	-1.6906	-1.6001	-1.5472	-1.5057	-1.7805	-1.7286	-1.7012	-1.7012	-1.7012	-1.7012	-1.7012	-1.7012	-1.7012	-1.7012	-1.7012	-1.7012	-1.7012	-1.7012	-1.7012	-1.7012	-1.7012	-1.7012	-1.7012	-1.7012	-1.7012	-1.7012
2.9200	-1.7336	-1.6548	-1.4772	-1.5336	-1.4755	-1.4909	-1.6488	-1.6488	-1.6732	-1.5460	-1.5874	-1.7438	-1.7561	-1.5251	-1.6314	-1.7603	-1.5717	-1.7120	-1.4737	-1.7823	-1.5489	-1.6530	-1.5673	-1.6906	-1.6001	-1.5472	-1.5057	-1.7805	-1.7286	-1.7012	-1.7012	-1.7012	-1.7012	-1.7012	-1.7012	-1.7012	-1.7012	-1.7012	-1.7012	-1.7012	-1.7012	-1.7012	-1.7012	-1.7012	-1.7012	-1.7012	-1.7012	-1.7012	-1.7012
2.9300	-1.7336	-1.6548	-1.4772	-1.5336	-1.4755	-1.4909	-1.6488	-1.6488	-1.6732	-1.5460	-1.5874	-1.7438	-1.7561	-1.5251	-1.6314	-1.7603	-1.5717	-1.7120	-1.4737	-1.7823	-1.5489	-1.6530	-1.5673	-1.6906	-1.6001	-1.5472	-1.5057	-1.7805	-1.7286	-1.7012	-1.7012	-1.7012	-1.7012	-1.7012	-1.7012	-1.7012	-1.7012	-1.7012	-1.7012	-1.7012	-1.7012	-1.7012	-1.7012	-1.7012	-1.7012	-1.7012	-1.7012	-1.7012	-1.7012
2.9400	-1.7336	-1.6548	-1.4772	-1.5336	-1.4755	-1.4909	-1.6488	-1.6488	-1.6732	-1.5460	-1.5874	-1.7438	-1.7561	-1.5251	-1.6314	-1.7603	-1.5717	-1.7120	-1.4737	-1.7823	-1.5489	-1.6530	-1.5673	-1.6906	-1.6001	-1.5472	-1.5057	-1.7805	-1.7286	-1.7012	-1.7012	-1.7012	-1.7012	-1.7012	-1.7012	-1.7012	-1.7012	-1.7012	-1.7012	-1.7012	-1.7012	-1.7012	-1.7012	-1.7012	-1.7012	-1.7012	-1.7012	-1.7012	-1.7012
2.9500	-1.7336	-1.6548	-1.4772	-1.5336	-1.4755	-1.4909	-1.6488	-1.6488	-1.6732	-1.5460	-1.5874	-1.7438	-1.7561	-1.5251	-1.6314	-1.7603	-1.5717	-1.7120	-1.4737	-1.7823	-1.5489	-1.6530	-1.5673	-1.6906	-1.6001	-1.5472	-1.5057	-1.7805	-1.7286	-1.7012	-1.7012	-1.7012	-1.7012	-1.7012	-1.7012	-1.7012	-1.7012	-1.7012	-1.7012	-1.7012	-1.7012	-1.7012	-1.7012	-1.7012	-1.7012	-1.7012	-1.7012	-1.7012	-1.7012
2.9600	-1.7336	-1.6548	-1.4772	-1.5336	-1.4755	-1.4909	-1.6488	-1.6488	-1.6732	-1.5460	-1.5874	-1.7438	-1.7561	-1.5251	-1.6314	-1.7603	-1.5717	-1.7120	-1.4737	-1.7823	-1.5489	-1.6530	-1.5673	-1.6906	-1.6001	-1.5472	-1.5057	-1.7805	-1.7286	-1.7012	-1.7012	-1.7012	-1.7012	-1.7012	-1.7012	-1.7012	-1.7012	-1.7012	-1.7012	-1.7012	-1.7012	-1.7012	-1.7012	-1.7012	-1.7012	-1.7012	-1.7012	-1.7012	-1.7012
2.9700	-1.7336	-1.6548	-1.4772	-1.5336	-1.4755	-1.4909	-1.6488	-1.6488	-1.6732	-1.5460	-1.5874	-1.7438	-1.7561	-1.5251	-1.6314	-1.7603	-1.5717	-1.7120	-1.4737	-1.7823	-1.5489	-1.6530	-1.5673	-1.6906	-1.6001	-1.5472	-1.5057	-1.7805	-1.7286	-1.7012	-1.7012	-1.7012	-1.7012	-1.7012	-1.7012	-1.7012	-1.7012	-1.7012	-1.7012	-1.7012	-1.7012	-1.7012	-1.7012	-1.7012	-1.7012	-1.7012	-1.7012	-1.7012	-1.7012
2.9800	-1.7336	-1.6548	-1.4772	-1.5336	-1.4755	-1.4909	-1.6488	-1.6488	-1.6732	-1.5460	-1.5874	-1.7438	-1.7561	-1.5251	-1.6314	-1.7603	-1.5717	-1.7120	-1.4737	-1.7823	-1.5489	-1.6530	-1.5673	-1.6906	-1.6001	-1.5472	-1.5057	-1.7805	-1.7286	-1.7012	-1.7012	-1.7012	-1.7012	-1.7012	-1.7012	-1.7012	-1.7012	-1.7012	-1.7012	-1.7012	-1.7012	-1.7012	-1.7012	-1.7012	-1.7012	-1.7012	-1.7012	-1.7012	-1.7012
2.9900	-1.7336	-1.6548	-1.4772	-1.5336	-1.4755	-1.4909	-1.6488	-1.6488	-1.6732	-1.5460	-1.5874	-1.7438	-1.7561	-1.5251	-1.6314	-1.7603	-1.5717	-1.7120	-1.4737	-1.7823	-1.5489	-1.6530	-1.5673	-1.6906	-1.6001	-1.5472	-1.5057	-1.7805	-1.7286	-1.7012	-1.7012	-1.7012	-1.7012	-1.7012	-1.7012	-1.7012	-1.7012	-1.7012	-1.7012	-1.7012	-1.7012	-1.7012	-1.7012	-1.7012	-1.7012	-1.7012	-1.7012	-1.7012	-1.7012
3.0000	-1.7336	-1.6548	-1.4772	-1.5336	-1.4755	-1.4909	-1.6488	-1.6488	-1.6732	-1.5460	-1.5874	-1.7438	-1.7561	-1.5251	-1.6314	-1.7603	-1.5717	-1.7120	-1.4737	-1.7823	-1.5489	-1.6530	-1.5673	-1.6906	-1.6001	-1.5472	-1.5057	-1.7805	-1.7286	-1.7012	-1.7012	-1.7012	-1.7012	-1.7012	-1.7012	-1.7012	-1.7012	-1.7012	-1.7012	-1.7012	-1.7012	-1.7012	-1.7012	-1.7012	-1.7012	-1.7012	-1.7012	-1.7012	-1.7012
3.0100	-1.7336	-1.6548	-1.4772	-1.5336	-1.4755	-1.4909	-1.6488	-1.6488	-1.6732	-1.5460	-1.5874	-1.7438	-1.7561	-1.5251	-1.6314	-1.7603	-1.5717	-1.7120	-1.4737	-1.7823	-1.5489	-1.6530	-1.5673	-1.6906	-1.6001	-1.5472	-1.5057	-1.7805	-1.7286	-1.7012	-1.7012	-1.7012	-1.7012	-1.7012	-1.7012	-1.7012	-1.7012	-1.7012	-1.7012	-1.7012	-1.7012	-1.7012	-1.7012	-1.7012	-1.7012	-1.7012	-1.7012	-1.7012	-1.7012
3.0200	-1.7336	-1.6548	-1.4772	-1.5336	-1.4755	-1.4909	-1.6488	-1.6488	-1.6732	-1.5460	-1.5874	-1.7438	-1.7561	-1.5251	-1.6314	-1.7603	-1.5717	-1.7120	-1.4737	-1.7823	-1.5489	-1.6530	-1.5673	-1.6906	-1.6001	-1.5472	-1.5057	-1.7805	-1.7286	-1.7012	-1.7012	-1.7012	-1.7012	-1.7012	-1.7012	-1.7012	-1.7012	-1.7012	-1.7012	-1.7012	-1.7012	-1.7012	-1.7012	-1.7012	-1.7012	-1.7012	-1.7012	-1.7012	-1.7012
3.0300	-1.7336	-1.6548	-1.4772	-1.5336	-1.4755	-1.4909	-1.6488	-1.6488	-1.6732	-1.5460	-1.5874	-1.7438	-1.7561	-1.5251	-1.6314	-1.7603	-1.5717	-1.7120	-1.4737	-1.7823	-1.5489	-1.6530	-1.5673	-1.6906	-1.6001	-1.5472	-1.5057	-1.7805	-1.7286	-1.7012	-1.7012	-1.7012	-1.7012	-1.7012	-1.7012	-1.7012	-1.7012	-1.7012	-1.7012	-1.7012	-1.7012	-1.7012	-1.7012	-1.7012	-1.7012	-1.7012	-1.7012	-1.7012	-1.7012
3.0400	-1.7336	-1.6548	-1.4772	-1.5336	-1.4755	-1.4909	-1.6488	-1.6488	-1.6732	-1.5460	-1.5874	-1.7438	-1.7561	-1.5251	-1.6314	-1.7603	-1.5717	-1.7120	-1.4737	-1.7823	-1.5489	-1.6530	-1.5673	-1.6906	-1.6001	-1.5472	-1.5057	-1.7805	-1.7286	-1.7012	-1.7012	-1.7012	-1.7012	-1.7012	-1.7012	-1.7012	-1.7012	-1.7012	-1.7012	-1.7012	-1.7012	-1.7012	-1.7012	-1.7012	-1.7012	-1.7012	-1.7012	-1.7012	-1.7012
3.0500	-1.7336	-1.6548	-1.4772	-1.5336	-1.4755	-1.4909	-1.6488	-1.6488	-1.6732	-1.5460	-1.5874	-1.7438	-1.7561	-1.5251	-1.6314	-1.7603	-1.5717	-1.7120	-1.4737	-1.7823	-1.5489	-1.6530	-1.5673	-1.6906	-1.6001	-1.5472	-1.5057	-1.7805	-1.7286	-1.7012	-1.7012	-1.7012	-1.7012	-1.7012	-1.7012	-1.7012	-1.7012	-1.7012	-1.7012	-1.7012	-1.7012	-1.7012	-1.7012	-1.7012	-1.7012	-1.7012	-1.7012	-1.7012	-1.7012
3.0600	-1.7336	-1.6548	-1.4772	-1.5336	-1.4755	-1.4909	-1.6488	-1.6488	-1.6732	-1.5460	-1.5874	-1.7438	-1.7561	-1.5251	-1.6314	-1.7603	-1.5717	-1.7120	-1.4737	-1.7823	-1.5489	-1.6530	-1.5673	-1.6906	-1.6001	-1.5472	-1.5057	-1.7805	-1.7286	-1.7012	-1.7012	-1.7012	-1.7012	-1.7012	-1.7012	-1.7012	-1.7012	-1.7012	-1.7012	-1.7012	-1.7012	-1.7012	-1.7012	-1.7012	-1.7012	-1.7012	-1.7012	-1.7012	-1.7012
3.0700	-1.7336	-1.6548	-1.4772	-1.5336	-1.4755	-1.4909	-1.6488	-1.6488	-1.6732	-1.5460	-1.5874	-1.7438	-1.7561	-1.5251	-1.6314	-1.7603	-1.5717	-1.7120	-1.4737	-1.7823	-1.5489	-1.6530	-1.5673	-1.6906	-1.6001	-1.5472	-1.5057	-1.7805	-1.7286	-1.7012	-1.7012	-1.7012	-1.7012	-1.7012	-1.7012	-1.7012	-1.7012	-1.7012	-1.7012	-1.7012	-1.7012	-1.7012	-1.7012	-1.7012	-1.7012	-1.7012	-1.7012	-1.7012	-1.7012
3.0800	-1.7336	-1.6548	-1.4772	-1.5336	-1.4755	-1.4909	-1.6488	-1.6488	-1.6732	-1.5460	-1.5874	-1.7438	-1.7561	-1.5251	-1.6314	-1.7603	-1.5717	-1.7120	-1.4737	-1.7823	-1.5489	-1.6530	-1.5673	-1.6906	-1.6001	-1.5472	-1.5057	-1.7805	-1.7286	-1.7012	-1.7012	-1.7012	-1.7012	-1.7012	-1.7012	-1.7012	-1.7012	-1.7012	-1.7012	-1.7012	-1.7012	-1.7012	-1.7012	-1.7012	-1.7012	-1.7012	-1.7012	-1.7012	-1.7012
3.0900	-1.7336	-1.6548	-1.4772	-1.5336	-1.4755	-1.4909	-1.6488	-1.6488	-1.6732	-1.5460	-1.5874	-1.7438	-1.7561	-1.5251	-1.6314	-1.7603	-1.5717	-1.7120	-1.4737	-1.7823	-1.5489	-1.6530	-1.5673	-1.6906	-1.6001	-1.5472	-1.5057	-1.7805	-1.7286	-1.7012	-1.7012	-1.7012	-1.7012	-1.7012	-1.7012	-1.7012	-1.7012	-1.7012	-1.7012	-1.7012	-1.7012	-1.7012	-1.7012	-1.7012	-1.7012	-1.7012	-1.7012	-1.7012	-1.7012
3.1000	-1.7336	-1.6548	-1.4772	-1.5336	-1.4755	-1.4909	-1.6488	-1.6488	-1.6732	-1.5460	-1.5874	-1.7438	-1.7561	-1.5251	-1.6314	-1.7603	-1.5717	-1.7120	-1.4737	-1.7823	-1.5489	-1.6530	-1.5673	-1.6906	-1.6001	-1.5472	-1.5057	-1.7805	-1.7286	-1.7012	-1.7012	-1.7012	-1.7012	-1.7012	-1.7012	-1.7012	-1.7012	-1.7012	-1.7012	-1.7012	-1.7012	-1.7012	-1.7012	-1.7012	-1.7012	-1.7012	-1.7012	-1.7012	-1.7012
3.1100	-1.8927	-1.8065	-1.6122	-1.6739	-1.6104	-1.6272	-1.7999	-1.7999	-1.8266	-1.6875	-1.7328	-1.9038	-1.9172	-1.6646	-1.7808	-1.9219	-1.7156	-1.8690	-1.6084	-1.9459	-1.6906	-1.8045	-1.7108	-1.8457	-1.7467	-1.6888	-1.6434	-1.9439	-1.8872	-1.8572	-1.8572	-1.8572	-1.8572	-1.8572	-1.8572	-1.8572	-1.8572	-1.8572	-1.8572	-1.8572	-1.8572	-1.8572	-1.8572	-1.8572	-1.8572	-1.8572	-1.8572	-1.8572	-1.8572
3.1200	-1.8927	-1.8065	-1.6122	-1.6739	-1.6104	-1.6272	-1.7999	-1.7999	-1.8266	-1.6875	-1.7328	-1.9038	-1.9172	-1.6646	-1.7808	-1.9219	-1.7156	-1.8690	-1.6084	-1.9459	-1.6906	-1.8045	-1.7108	-1.8457	-1.7467	-1.6888	-1.6434	-1.9439	-1.8872	-1.8572	-1.8572	-1.8572	-1.8572	-1.8572	-1.8572	-1.8572	-1.8572	-1.8572	-1.8572	-1.8572	-1.8572	-1.8572	-1.8572	-1.8572	-1.8572	-1.8572	-1.8572	-1.8572	-1.8572
3.1300	-1.8927	-1.8065	-1.6122	-1.6739	-1.6104	-1.6272	-1.7999	-1.7999	-1.8266	-1.6875	-1.7328	-1.9038	-1.9172	-1.6646	-1.7808	-1.9219	-1.7156	-1.8690	-1.6084	-1.9459	-1.6906	-1.8045	-1.7108	-1.8457	-1.7467	-1.6888	-1.6434	-1.9439	-1.8872	-1.8572	-1.8572	-1.8572	-1.8572	-1.8572	-1.8572	-1.8572	-1.8572	-1.8572	-1.8572	-1.8572	-1.8572	-1.8572	-1.8572	-1.8572	-1.8572	-1.8572	-1.8572	-1.8572	-1.8572
3.1400	-1.8927	-1.8065	-1.6122	-1.6739	-1.6104	-1.6272	-1.7999	-1.7999	-1.8266	-1.6875	-1.7328	-1.9038	-1.9172	-1.6646	-1.7808	-1.9219	-1.7156	-1.8690	-1.6084	-1.9459	-1.6906	-1.8045	-1.7108	-1.8457	-1.7467	-1.6888	-1.6434	-1.9439	-1.8872	-1.8572	-1.8572	-1.8572	-1.8572	-1.8572	-1.8572	-1.8572	-1.8572	-1.8572	-1.8572	-1.8572	-1.8572	-1.8572	-1.8572	-1.8572	-1.8572	-1.8572	-1.8572	-1.8572	-1.8572
3.1500	-1.8927	-1.8065	-1.6122	-1.6739	-1.6104	-1.6272	-1.7999	-1.7999	-1.8266	-1.6875	-1.7328	-1.9038	-1.9172	-1.6646	-1.7808	-1.9219	-1.7156	-1.8690	-1.6084	-1.9459	-1.6906	-1.8045	-1.7108	-1.8457	-1.7467	-1.6888	-1.6434	-1.9439	-1.8872	-1.8572	-1.8572	-1.8572	-1.8572	-1.8572	-1.8572	-1.8572	-1.8572	-1.8572	-1.8572	-1.8572	-1.8572	-1.8572	-1.8572	-1.8572	-1.8572	-1.8572	-1.8572	-1.8572	-1.8572
3.1600	-1.8927	-1.8065	-1.6122	-1.6739	-1.6104	-1.6272	-1.7999	-1.7999	-1.8266	-1.6875	-1.7328	-1.9038	-1.9172	-1.6646	-1.7808	-1.9219	-1.7156	-1.8690	-1.6084	-1.9459	-1.6906	-1.8045	-1.7108	-1.8457	-1.7467	-1.6888	-1.6434	-1.9439	-1.8872	-1.8572	-1.8572	-1.8572	-1.8572	-1.8572	-1.8572	-1.8572	-1.8572	-1.8572	-1.8572	-1.8572	-1.8572	-1.8572	-1.8572	-1.8572	-1.8572	-1.8572	-1.8572	-1.8572	-1.8572
3.1700	-1.8927	-1.8065	-1.6122	-1.6739	-1.6104	-1.6272	-1.7999	-1.7999	-1.8266	-1.6875	-1.7328	-1.9038	-1.9172	-1.6646	-1.7808	-1.9219	-1.7156	-1.8690	-1.6084	-1.9459	-1.6906	-1.8045	-1.7108	-1.8457	-1.7467	-1.6888	-1.6434	-1.9439	-1.8872	-1.8572	-1.8572	-1.8572	-1.8572	-1.8572	-1.8572	-1.8572	-1.8572	-1.8572	-1.8572	-1.8572	-1.8572	-1.8572	-1.8572	-1.8572	-1.8572	-1.8572	-1.8572	-1.8572	-1.8572
3.1800	-1.8927	-1.8065	-1.6122	-1.6739	-1.6104	-1.6272	-1.7999	-1.7999	-1.8266	-1.6875	-1.7328	-1.9038	-1.9172	-1.6646	-1.7808	-1.9219	-1.7156	-1.8690	-1.6084	-1.9459	-1.6906	-1.8045	-1.7108	-1.8457	-1.7467	-1.6888	-1.6434	-1.9439	-1.8872	-1.8572	-1.8572	-1.8572	-1.8572	-1.8572	-1.8572	-1.8572	-1.8572	-1.8572	-1.8572	-1.8572	-1.8572	-1.8572	-1.8572	-1.8572	-1.8572	-1.8572	-1.8572	-1.8572	-1.8572
3.1900	-1.8927	-1.8065	-1.6122	-1.6739	-1.6104	-1.6272	-1.7999	-1.7999	-1.8266	-1.6875	-1.7328	-1.9038	-1.9172	-1.6646	-1.7808	-1.9219	-1.7156	-1.8690	-1.6084	-1.9459	-1.6906	-1.8045	-1.7108	-1.8457	-1.7467	-1.6888	-1.6434	-1.9439	-1.8872	-1.8572	-1.8572	-1.8572	-1.8572	-1.8572	-1.8572	-1.8572	-1.8572	-1.8572	-1.8572	-1.8572	-1.8572	-1.8572	-1.8572	-1.8572	-1.8572	-1.8572	-1.8572	-1.8572	-1.8572
3.2000	-1.8927	-1.8065	-1.6122	-1.6739	-1.6104	-1.6272	-1.7999	-1.7999	-1.8266	-1.6875	-1.7328	-1.9038	-1.9172	-1.6646	-1.7808	-1.9219	-1.7156	-1.8690	-1.6084	-1.9459	-1.6906	-1.8045	-1.7108	-1.8457	-1.7467	-1.6888	-1.6434	-1.9439	-1.8872	-1.8572	-1.8572	-1.8572	-1.8572	-1.8572	-1.8572	-1.8572	-1.8572	-1.8572	-1.8572	-1.8572	-1.8572	-1.8572	-1.8572	-1.8572	-1.8572	-1.8572	-1.8572	-1.8572	-1.8572
3.2100	-1.8927	-1.8065	-1.6122	-1.6739	-1.6104	-1.6272	-1.7999	-1.7999	-1.8266	-1.6875	-1.7328	-1.9038	-1.9172	-1.6646	-1.7808	-1.9219	-1.7156	-1.8690	-1.6084	-1.9459	-1.6906	-1.8045	-1.7108	-1.8457	-1.7467	-1.6888	-1.6434	-1.9439	-1.8872	-1.8572	-1.8572	-1.8572	-1.8572	-1.8572	-1.8572	-1.8572	-1.8572	-1.8572	-1.8572	-1.8572	-1.8572	-1.8572	-1.8572	-1.8572	-1.8572	-1.8572	-1.8572	-1.8572	-1.8572
3.2200	-1.8927	-1.8065	-1.6122	-1.6739	-1.6104	-1.6272	-1.7999	-1.7999	-1.8266	-1.6875	-1.7328	-1.9038	-1.9172	-1.6646	-1.7808	-1.9219	-1.7156	-1.8690	-1.6084	-1.9459	-1.6906	-1.8045	-1.7108	-1.8457	-1.7467	-1.6888	-1.6434	-1.9439	-1.8872	-1.8572	-1.8572	-1.8572	-1.8572	-1.8572	-1.8572	-1.8572	-1.8572	-1.8572	-1.8572	-1.8572	-1.8572	-1.8572	-1.8572	-1.8572	-1.8572	-1.8572	-1.8572	-1.8572	-1.8572
3.2300	-1.8927	-1.8065	-1.6122	-1.6739	-1.6104	-1.6272	-1.7999	-1.7999	-1.8266	-1.6875	-1.7328	-1.9038	-1.9172	-1.6646	-1.7808	-1.9219	-1.7156	-1.8690	-1.6084	-1.9459	-1.6906	-1.8045	-1.7108	-1.8457	-1.7467	-1.6888	-1.6434	-1.9439	-1.8872	-1.8572	-1.8572	-1.8572	-1.8572	-1.8572	-1.8572	-1.8572	-1.8572	-1.8572	-1.8572	-1.8572	-1.8572	-1.8572	-1.8572	-1.8572	-1.8572	-1.8572	-1.8572	-1.8572	-1.8572
3.2400	-1.8927	-1.8065	-1.6122	-1.6739	-1.6104	-1.6272	-1.7999	-1.7999	-1.8266	-1.6875	-1.7328	-1.9038	-1.9172	-1.6646	-1.7808	-1.9219	-1.7156	-1.8690	-1.6084	-1.9459	-1.6906	-1.8045	-1.7108	-1.8457	-1.7467	-1.6888	-1.6434	-1.9439	-1.8872	-1.8572	-1.8572	-1.8572	-1.8572	-1.8572	-1.8572	-1.8572	-1.8572	-1.8572	-1.8572	-1.8572	-1.8572	-1.8572	-1.8572	-1.8572	-1.8572	-1.8572	-1.8572	-1.8572	-1.8572
3.2500	-1.8927	-1.8065	-1.6122	-1.6739	-1.6104	-1.6272	-1.7999	-1.7999	-1.8266	-1.6875	-1.7328	-1.9038	-1.9172	-1.6646	-1.7808	-1.9219	-1.7156	-1.8690	-1.6084	-1.9459	-1.6906	-1.8045	-1.7108	-1.8457	-1.7467	-1.6888	-1.6434	-1.9439	-1.8872	-1.8572	-1.8572	-1.8572	-1.8572	-1.8572	-1.8572	-1.8572	-1.8572	-1.8572	-1.8572	-1.8572	-1.8572	-1.8572	-1.8572	-1.8572	-1.8572	-1.8572	-1.8572	-1.8572	-1.8572
3.2600	-1.8927	-1.8065	-1.6122	-1.6739	-1.6104	-1.6272	-1.7999	-1.7999	-1.8266	-1.6875	-1.7328	-1.9038	-1.9172	-1.6646	-1.7808	-1.9219	-1.7156	-1.8690	-1.6084	-1.9459	-1.6906	-1.8045	-1.7108	-1.8457	-1.7467	-1.6888	-1.6434	-1.9439	-1.8872	-1.8572	-1.8572	-1.8572	-1.8572	-1.8572	-1.8572	-1.8572	-1.8572	-1.8572	-1.8572	-1.8572	-1.8572	-1.8572	-1.8572	-1.8572	-1.8572	-1.8572	-1.8572	-1.8572	-1.8572
3.2700	-1.8927	-1.8065	-1.6122	-1.6739	-1.6104	-1.6272	-1.7999	-1.7999	-1.8266	-1.6875	-1.7328	-1.9038	-1.9172	-1.6646	-1.7808	-1.9219	-1.7156	-1.8690	-1.6084	-1.9459	-1.6906	-1.8045	-1.7108	-1.8457	-1.7467	-1.6888	-1.6434	-1.9439	-1.8872	-1.8572	-1.8572	-1.8572	-1.8572	-1.8572	-1.8572	-1.8572	-1.8572	-1.8572	-1.8572	-1.8572	-1.8572	-1.8572	-1.8572	-1.8572	-1.8572	-1.8572	-1.8572	-1.8572	-1.8572
3.2800	-1.8927	-1.8065	-1.6122	-1.6739	-1.6104	-1.6272	-1.7999	-1.7999	-1.8266	-1.6875	-1.7328	-1.9038	-1.9172	-1.6646	-1.7808	-1.9219	-1.7156	-1.8690	-1.6084	-1.9459	-1.6906	-1.8045	-1.7108	-1.8457	-1.7467	-1.6888	-1.6434	-1.9439	-1.8872	-1.8572	-1.8572	-1.8572	-1.8572	-1.8572	-1.8572	-1.8572	-1.8572	-1.8572	-1.8572	-1.8572	-1.8572	-1.8572	-1.8572	-1.8572	-1.8572	-1.8572	-1.8572	-1.8572	-1.8572
3.2900	-1.8927	-1.8065	-1.6122	-1.6739	-1.6104	-1.6272	-1.7999	-1.7999	-1.8266	-1.6875	-1.7328	-1.9038	-1.9172	-1.6646	-1.7808	-1.9219	-1.7156	-1.8690	-1.6084	-1.9459	-1.6906	-1.8045	-1.7108	-1.8457	-1.7467	-1.6888	-1.6434	-1.9439	-1.8872	-1.8572	-1.8572	-1.8572	-1.8572	-1.8572	-1.8572	-1.8572	-1.8572	-1.8572	-1.8572	-1.8572	-1.8572	-1.8572	-1.8572	-1.8572	-1.8572	-1.8572	-1.8572	-1.8572	-1.8572
3.3000	-1.8927	-1.8065	-1.6122	-1.6739	-1.6104	-1.6272	-1.7999	-1.7999	-1.8266	-1.6875	-1.7328	-1.9038	-1.9172	-1.6646	-1.7808	-1.9219	-1.7156	-1.8690	-1.6084	-1.9459	-1.6906	-1.8045	-1.7108	-1.8457	-1.7467	-1.6888	-1.6434	-1.9439	-1.8872	-1.8572	-1.8572	-1.8572	-1.8572	-1.8572	-1.8572	-1.8572	-1.8572	-1.8572	-1.8572	-1.8572	-1.8572	-1.8572	-1.8572	-1.8572	-1.8572	-1.8572	-1.8572	-1.8572	-1.8572
3.3100	-2.0517	-1.9581	-1.7472	-1.8142	-1.7452	-1.7634	-1.9510	-1.9510	-1.9801	-1.8289	-1.8781	-2.0638	-2.0784	-1.8041	-1.9303	-2.0835	-1.8594	-2.0261	-1.7431	-2.1095	-1.8323	-1.9560	-1.8542	-2.0007	-1.8932	-1.8304	-1.7811	-2.1074	-2.0458	-2.0133	-2.0133	-2.0133	-2.0133	-2.0133	-2.0133	-2.0133	-2.0133	-2.0133	-2.0133	-2.0133	-2.0133	-2.0133	-2.0133	-2.0133	-2.0133	-2.0133	-2.0133	-2.0133	-2.0133
3.3200	-2.0517	-1.9581	-1.7472	-1.8142	-1.7452	-1.7634	-1.9510	-1.9510	-1.9801	-1.8289	-1.8781	-2.0638	-2.0784	-1.8041	-1.9303	-2.0835	-1.8594	-2.0261	-1.7431	-2.1095	-1.8323	-1.9560	-1.8542	-2.0007	-1.8932	-1.8304	-1.7811	-2.1074	-2.0458	-2.0133	-2.0133	-2.0133	-2.0133	-2.0133	-2.0133	-2.0133	-2.0133	-2.0133	-2.0133	-2.0133	-2.0133	-2.0133	-2.0133	-2.0133	-2.0133	-2.0133	-2.0133	-2.0133	-2.0133
3.3300	-2.0517	-1.9581	-1.7472	-1.8142	-1.7452	-1.7634	-1.9510	-1.9510	-1.9801	-1.8289	-1.8781	-2.0638	-2.0784	-1.8041	-1.9303	-2.0835	-1.8594	-2.0261	-1.7431	-2.1095	-1.8323	-1.9560	-1.8542	-2.0007	-1.8932	-1.8304	-1.7811	-2.1074	-2.0458	-2.0133	-2.0133	-2.0133	-2.0133	-2.0133	-2.0133	-2.0133	-2.0133	-2.0133	-2.0133	-2.0133	-2.0133	-2.0133	-2.0133	-2.0133	-2.0133	-2.0133	-2.0133	-2.0133	-2.0133
3.3400	-2.0517	-1.9581	-1.7472	-1.8142	-1.7452	-1.7634	-1.9510	-1.9510	-1.9801	-1.8289	-1.8781	-2.0638	-2.0784	-1.8041	-1.9303	-2.0835	-1.8594	-2.0261	-1.7431	-2.1095	-1.8323	-1.9560	-1.8542	-2.0007	-1.8932	-1.8304	-1.7811	-2.1074	-2.0458	-2.0133	-2.0133	-2.0133	-2.0133	-2.0133	-2.0133	-2.0133	-2.0133	-2.0133	-2.0133	-2.0133	-2.0133	-2.0133	-2.0133	-2.0133	-2.0133	-2.0133	-2.0133	-2.0133	-2.0133
3.3500	-2.0517	-1.9581	-1.7472	-1.8142	-1.7452	-1.7634	-1.9510	-1.9510	-1.9801	-1.8289	-1.8781	-2.0638	-2.0784	-1.8041	-1.9303	-2.0835	-1.8594	-2.0261	-1.7431	-2.1095	-1.8323	-1.9560	-1.8542	-2.0007	-1.8932	-1.8304	-1.7811	-2.1074	-2.0458	-2.0133	-2.0133	-2.0133	-2.0133	-2.0133	-2.0133	-2.0133	-2.0133	-2.0133	-2.0133	-2.0133	-2.0133	-2.0133	-2.0133	-2.0133	-2.0133	-2.0133	-2.0133	-2.0133	-2.0133
3.3600	-2.0517	-1.9581	-1.7472	-1.8142	-1.7452	-1.7634	-1.9510	-1.9510	-1.9801	-1.8289	-1.8781	-2.0638	-2.0784	-1.8041	-1.9303	-2.0835	-1.8594	-2.0261	-1.7431	-2.1095	-1.8323	-1.9560	-1.8542	-2.0007	-1.8932	-1.8304	-1.7811	-2.1074	-2.0458	-2.0133	-2.0133	-2.0133	-2.0133	-2.0133	-2.0133	-2.0133	-2.0133	-2.0133	-2.0133	-2.0133	-2.0133	-2.0133	-2.0133	-2.0133	-2.0133	-2.0133	-2.0133	-2.0133	-2.0133
3.3700	-2.0517	-1.9581	-1.7472	-1.8142	-1.7452	-1.7634	-1.9510	-1.9510	-1.9801	-1.8289	-1.8781	-2.0638	-2.0784	-1.8041	-1.9303	-2.0835	-1.8594	-2.0261	-1.7431	-2.1095	-1.8323	-1.9560	-1.8542	-2.0007	-1.8932	-1.8304	-1.7811	-2.1074	-2.0458	-2.0133	-2.0133	-2.0133	-2.0133	-2.0133	-2.0133	-2.0133	-2.0133	-2.0133	-2.0133	-2.0133	-2.0133	-2.0133	-2.0133	-2.0133	-2.0133	-2.0133	-2.0133	-2.0133	-2.0133
3.3800	-2.0517	-1.9581	-1.7472	-1.8142	-1.7452	-1.7634	-1.9510	-1.9510	-1.9801	-1.8289	-1.8781	-2.0638	-2.0784	-1.8041	-1.9303	-2.0835	-1.8594	-2.0261	-1.7431	-2.1095	-1.8323	-1.9560	-1.8542	-2.0007	-1.8932	-1.8304	-1.7811	-2.1074	-2.0458	-2.0133	-2.0133	-2.0133	-2.0133	-2.0133	-2.0133	-2.0133	-2.0133	-2.0133	-2.0133	-2.0133	-2.0133	-2.0133	-2.0133	-2.0133	-2.0133	-2.0133	-2.0133	-2.0133	-2.0133
3.3900	-2.0517	-1.9581	-1.7472	-1.8142	-1.7452	-1.7634	-1.9510	-1.9510	-1.9801	-1.8289	-1.8781	-2.0638	-2.0784	-1.8041	-1.9303	-2.0835	-1.8594	-2.0261	-1.7431	-2.1095	-1.8323	-1.9560	-1.8542	-2.0007	-1.8932	-1.8304	-1.7811	-2.1074	-2.0458	-2.0133	-2.0133	-2.0133	-2.0133	-2.0133	-2.0133	-2.0133	-2.0133	-2.0133	-2.0133	-2.0133	-2.0133	-2.0133	-2.0133	-2.0133	-2.0133	-2.0133	-2.0133	-2.0133	-2.0133
3.4000	-2.0517	-1.9581	-1.7472	-1.8142	-1.7452	-1.7634	-1.9510	-1.9510	-1.9801	-1.8289	-1.8781	-2.0638	-2.0784	-1.8041	-1.9303	-2.0835	-1.8594	-2.0261	-1.7431	-2.1095	-1.8323	-1.9560	-1.8542	-2.0007	-1.8932	-1.8304	-1.7811	-2.1074	-2.0458	-2.0133	-2.0133	-2.0133	-2.0133	-2.0133	-2.0133	-2.0133	-2.0133	-2.0133	-2.0133	-2.0133	-2.0133	-2.0133	-2.0133	-2.0133	-2.0133	-2.0133	-2.0133	-2.0133	-2.0133
3.4100	-2.0517	-1.9581	-1.7472	-1.8142	-1.7452	-1.7634	-1.9510	-1.9510	-1.9801	-1.8289	-1.8781	-2.0638	-2.0784	-1.8041	-1.9303	-2.0835	-1.8594	-2.0261	-1.7431	-2.1095	-1.8323	-1.9560	-1.8542	-2.0007	-1.8932	-1.8304	-1.7811	-2.1074	-2.0458	-2.0133	-2.0133	-2.0133	-2.0133	-2.0133	-2.0133	-2.0133	-2.0133	-2.0133	-2.0133	-2.0133	-2.0133	-2.0133	-2.0133	-2.0133	-2.0133	-2.0133	-2.0133	-2.0133	-2.0133
3.4200	-2.0517	-1.9581	-1.7472	-1.8142	-1.7452	-1.7634	-1.9510	-1.9510	-1.9801	-1.8289	-1.8781	-2.0638	-2.0784	-1.8041	-1.9303	-2.0835	-1.8594	-2.0261	-1.7431	-2.1095	-1.8323	-1.9560	-1.8542	-2.0007	-1.8932	-1.8304	-1.7811	-2.1074	-2.0458	-2.0133	-2.0133	-2.0133	-2.0133	-2.0133	-2.0133	-2.0133	-2.0133	-2.0133	-2.0133	-2.0133	-2.0133	-2.0133	-2.0133	-2.0133	-2.0133	-2.0133	-2.0133	-2.0133	-2.0133
3.4300	-2.0517	-1.9581	-1.7472	-1.8142	-1.7452	-1.7634	-1.9510	-1.9510	-1.9801	-1.8289	-1.8781	-2.0638	-2.0784	-1.8041	-1.9303	-2.0835	-1.8594	-2.0261	-1.7431	-2.1095	-1.8323	-1.9560	-1.8542	-2.0007	-1.8932	-1.8304	-1.7811	-2.1074	-2.0458	-2.0133	-2.0133	-2.0133	-2.0133	-2.0133	-2.0133	-2.0133	-2.0133	-2.0133	-2.0133	-2.0133	-2.0133	-2.0133	-2.0133	-2.0133	-2.0133	-2.0133	-2.0133	-2.0133	-2.0133
3.4400	-2.0517	-1.9581	-1.7472	-1.8142	-1.7452	-1.7634	-1.9510	-1.9510	-1.9801	-1.8289	-1.8781	-2.0638	-2.0784	-1.8041	-1.9303	-2.0835	-1.8594	-2.0261	-1.7431	-2.1095	-1.8323	-1.9560	-1.8542	-2.0007	-1.8932	-1.8304	-1.7811	-2.1074	-2.0458	-2.0133	-2.0133	-2.0133	-2.0133	-2.0133	-2.0133	-2.0133	-2.0133	-2.0133	-2.0133	-2.0133	-2.0133	-2.0133	-2.0133	-2.0133	-2.0133	-2.0133	-2.0133	-2.0133	-2.0133
3.4500	-2.0517	-1.9581	-1.7472	-1.8142	-1.7452	-1.7634	-1.9510	-1.9510	-1.9801	-1.8289	-1.8781	-2.0638	-2.0784	-1.8041	-1.9303	-2.0835	-1.8594	-2.0261	-1.7431	-2.1095	-1.8323	-1.9560	-1.8542	-2.0007	-1.8932	-1.8304	-1.7811	-2.1074	-2.0458	-2.0133	-2.0133	-2.0133	-2.0133	-2.0133	-2.0133	-2.0133	-2.0133	-2.0133	-2.0133	-2.0133	-2.0133	-2.0133	-2.0133	-2.0133	-2.0133	-2.0133	-2.0133	-2.0133	-2.0133
3.4600	-2.0517	-1.9581	-1.7472	-1.8142	-1.7452	-1.7634	-1.9510	-1.9510	-1.9801	-1.8289	-1.8781	-2.0638	-2.0784	-1.8041	-1.9303	-2.0835	-1.8594	-2.0261	-1.7431	-2.1095	-1.8323	-1.9560	-1.8542	-2.0007	-1.8932	-1.8304	-1.7811	-2.1074	-2.0458	-2.0133	-2.0133	-2.0133	-2.0133	-2.0133	-2.0133	-2.0133	-2.0133	-2.0133	-2.0133	-2.0133	-2.0133	-2.0133	-2.0133	-2.0133	-2.0133	-2.0133	-2.0133	-2.0133	-2.0133
3.4700	-2.0517	-1.9581	-1.7472	-1.8142	-1.7452	-1.7634	-1.9510	-1.9510	-1.9801	-1.8289	-1.8781	-2.0638	-2.0784	-1.8041	-1.9303	-2.0835	-1.8594	-2.0261	-1.7431	-2.1095	-1.8323	-1.9560	-1.8542	-2.0007	-1.8932	-1.8304	-1.7811	-2.1074	-2.0458	-2.0133	-2.0133	-2.0133	-2.0133	-2.0133	-2.0133	-2.0133	-2.0133	-2.0133	-2.0133	-2.0133	-2.0133	-2.0133	-2.0133	-2.0133	-2.0133	-2.0133	-2.0133	-2.0133	-2.0133
3.4800	-2.0517	-1.9581	-1.7472	-1.8142	-1.7452	-1.7634	-1.9510	-1.9510	-1.9801	-1.8289	-1.8781	-2.0638	-2.0784	-1.8041	-1.9303	-2.0835	-1.8594	-2.0261	-1.7431	-2.1095	-1.8323	-1.9560	-1.8542	-2.0007	-1.8932	-1.8304	-1.7811	-2.1074	-2.0458	-2.0133	-2.0133	-2.0133	-2.0133	-2.0133	-2.0133	-2.0133	-2.0133	-2.0133	-2.0133	-2.0133	-2.0133	-2.0133	-2.0133	-2.0133	-2.0133	-2.0133	-2.0133	-2.0133	-2.0133
3.4900	-2.0517	-1.9581	-1.7472	-1.8142	-1.7452	-1.7634	-1.9510	-1.9510	-1.9801	-1.8289	-1.8781	-2.0638	-2.0784	-1.8041	-1.9303	-2.0835	-1.8594	-2.0261	-1.7431	-2.1095	-1.8323	-1.9560	-1.8542	-2.0007	-1.8932	-1.8304	-1.7811	-2.1074	-2.0458	-2.0133	-2.0133	-2.0133	-2.0133	-2.0133	-2.0133	-2.0133	-2.0133	-2.0133	-2.0133	-2.0133	-2.0133	-2.0133	-2.0133	-2.0133	-2.0133	-2.0133	-2.0133	-2.0133	-2.0133
3.5000	-2.0517	-1.9581	-1.7472	-1.8142	-1.7452	-1.7634	-1.9510	-1.9510	-1.9801	-1.8289	-1.8781	-2.0638	-2.0784	-1.8041	-1.9303	-2.0835	-1.8594	-2.0261	-1.7431	-2.1095	-1.8323	-1.9560	-1.8542	-2.0007	-1.8932	-1.8304	-1.7811	-2.1074	-2.0458	-2.0133	-2.0133	-2.0133	-2.0133	-2.0133	-2.0133	-2.0133	-2.0133	-2.0133	-2.0133	-2.0133	-2.0133	-2.0133	-2.0133	-2.0133	-2.0133	-2.0133	-2.0133	-2.0133	-2.0133
3.5100	-2.2213	-2.1197	-1.8909	-1.9637	-1.8888	-1.9085	-2.1120	-2.1120	-2.1435	-1.9796	-2.0329	-2.2344	-2.2502	-1.9526	-2.0895	-2.2557	-2.0127	-2.1934	-1.8865	-2.2840	-1.9833	-2.1175	-2.0071	-2.1659	-2.0493	-1.9812	-1.9277	-2.2816	-2.2148	-2.1796	-2.1796	-2.1796	-2.1796	-2.1796	-2.1796	-2.1796	-2.1796	-2.1796	-2.1796	-2.1796	-2.1796	-2.1796	-2.1796	-2.1796	-2.1796	-2.1796	-2.1796	-2.1796	-2.1796
3.5200	-2.2213	-2.1197	-1.8909	-1.9637	-1.8888	-1.9085	-2.1120	-2.1120	-2.1435	-1.9796	-2.0329	-2.2344	-2.2502	-1.9526	-2.0895	-2.2557	-2.0127	-2.1934	-1.8865	-2.2840	-1.9833	-2.1175	-2.0071	-2.1659	-2.0493	-1.9812	-1.9277	-2.2816	-2.2148	-2.1796	-2.1796	-2.1796	-2.1796	-2.1796	-2.1796	-2.1796	-2.1796	-2.1796	-2.1796	-2.1796	-2.1796	-2.1796	-2.1796	-2.1796	-2.1796	-2.1796	-2.1796	-2.1796	-2.1796
3.5300	-2.2213	-2.1197	-1.8909	-1.9637	-1.8888	-1.9085	-2.1120	-2.1120	-2.1435	-1.9796	-2.0329	-2.2344	-2.2502	-1.9526	-2.0895	-2.2557	-2.0127	-2.1934	-1.8865	-2.2840	-1.9833	-2.1175	-2.0071	-2.1659	-2.0493	-1.9812	-1.9277	-2.2816	-2.2148	-2.1796	-2.1796	-2.1796	-2.1796	-2.1796	-2.1796	-2.1796	-2.1796	-2.1796	-2.1796	-2.1796	-2.1796	-2.1796	-2.1796	-2.1796	-2.1796	-2.1796	-2.1796	-2.1796	-2.1796
3.5400	-2.2213	-2.1197	-1.8909	-1.9637	-1.8888	-1.9085	-2.1120	-2.1120	-2.1435	-1.9796	-2.0329	-2.2344	-2.2502	-1.9526	-2.0895	-2.2557	-2.0127	-2.1934	-1.8865	-2.2840	-1.9833	-2.1175	-2.0071	-2.1659	-2.0493	-1.9812	-1.9277	-2.2816	-2.2148	-2.1796	-2.1796	-2.1796	-2.1796	-2.1796	-2.1796	-2.1796	-2.1796	-2.1796	-2.1796	-2.1796	-2.1796	-2.1796	-2.1796	-2.1796	-2.1796	-2.1796	-2.1796	-2.1796	-2.1796
3.5500	-2.2213	-2.1197	-1.8909	-1.9637	-1.8888	-1.9085	-2.1120	-2.1120	-2.1435	-1.9796	-2.0329	-2.2344	-2.2502	-1.9526	-2.0895	-2.2557	-2.0127	-2.1934	-1.8865	-2.2840	-1.9833	-2.1175	-2.0071	-2.1659	-2.0493	-1.9812	-1.9277	-2.2816	-2.2148	-2.1796	-2.1796	-2.1796	-2.1796	-2.1796	-2.1796	-2.1796	-2.1796	-2.1796	-2.1796	-2.1796	-2.1796	-2.1796	-2.1796	-2.1796	-2.1796	-2.1796	-2.1796	-2.1796	-2.1796
3.5600	-2.2213	-2.1197	-1.8909	-1.9637	-1.8888	-1.9085	-2.1120	-2.1120	-2.1435	-1.9796	-2.0329	-2.2344	-2.2502	-1.9526	-2.0895	-2.2557	-2.0127	-2.1934	-1.8865	-2.2840	-1.9833	-2.1175	-2.0071	-2.1659	-2.0493	-1.9812	-1.9277	-2.2816	-2.2148	-2.1796	-2.1796	-2.1796	-2.1796	-2.1796	-2.1796	-2.1796	-2.1796	-2.1796	-2.1796	-2.1796	-2.1796	-2.1796	-2.1796	-2.1796	-2.1796	-2.1796	-2.1796	-2.1796	-2.1796
3.5700	-2.2213	-2.1197	-1.8909	-1.9637	-1.8888	-1.9085	-2.1120	-2.1120	-2.1435	-1.9796	-2.0329	-2.2344	-2.2502	-1.9526	-2.0895	-2.2557	-2.0127	-2.1934	-1.8865	-2.2840	-1.9833	-2.1175	-2.0071	-2.1659	-2.0493	-1.9812	-1.9277	-2.2816	-2.2148	-2.1796	-2.1796	-2.1796	-2.1796	-2.1796	-2.1796	-2.1796	-2.1796	-2.1796	-2.1796	-2.1796	-2.1796	-2.1796	-2.1796	-2.1796	-2.1796	-2.1796	-2.1796	-2.1796	-2.1796
3.5800	-2.2213	-2.1197	-1.8909	-1.9637	-1.8888	-1.9085	-2.1120	-2.1120	-2.1435	-1.9796	-2.0329	-2.2344	-2.2502	-1.9526	-2.0895	-2.2557	-2.0127	-2.1934	-1.8865	-2.2840	-1.9833	-2.1175	-2.0071	-2.1659	-2.0493	-1.9812	-1.9277	-2.2816	-2.2148	-2.1796	-2.1796	-2.1796	-2.1796	-2.1796	-2.1796	-2.1796	-2.1796	-2.1796	-2.1796	-2.1796	-2.1796	-2.1796	-2.1796	-2.1796	-2.1796	-2.1796	-2.1796	-2.1796	-2.1796
3.5900	-2.2213	-2.1197	-1.8909	-1.9637	-1.8888	-1.9085	-2.1120	-2.1120	-2.1435	-1.9796	-2.0329	-2.2344	-2.2502	-1.9526	-2.0895	-2.2557	-2.0127	-2.1934	-1.8865	-2.2840	-1.9833	-2.1175	-2.0071	-2.1659	-2.0493	-1.9812	-1.9277	-2.2816	-2.2148	-2.1796	-2.1796	-2.1796	-2.1796	-2.1796	-2.1796	-2.1796	-2.1796	-2.1796	-2.1796	-2.1796	-2.1796	-2.1796	-2.1796	-2.1796	-2.1796	-2.1796	-2.1796	-2.1796	-2.1796
3.6000	-2.2213	-2.1197	-1.8909	-1.9637	-1.8888	-1.9085	-2.1120	-2.1120	-2.1435	-1.9796	-2.0329	-2.2344	-2.2502	-1.9526	-2.0895	-2.2557	-2.0127	-2.1934	-1.8865	-2.2840	-1.9833	-2.1175	-2.0071	-2.1659	-2.0493	-1.9812	-1.9277	-2.2816	-2.2148	-2.1796	-2.1796	-2.1796	-2.1796	-2.1796	-2.1796	-2.1796	-2.1796	-2.1796	-2.1796	-2.1796	-2.1796	-2.1796	-2.1796	-2.1796	-2.1796	-2.1796	-2.1796	-2.1796	-2.1796
3.6100	-2.2213	-2.1197	-1.8909	-1.9637	-1.8888	-1.9085	-2.1120	-2.1120	-2.1435	-1.9796	-2.0329	-2.2344	-2.2502	-1.9526	-2.0895	-2.2557	-2.0127	-2.1934	-1.8865	-2.2840	-1.9833	-2.1175	-2.0071	-2.1659	-2.0493	-1.9812	-1.9277	-2.2816	-2.2148	-2.1796	-2.1796	-2.1796	-2.1796	-2.1796	-2.1796	-2.1796	-2.1796	-2.1796	-2.1796	-2.1796	-2.1796	-2.1796	-2.1796	-2.1796	-2.1796	-2.1796	-2.1796	-2.1796	-2.1796
3.6200	-2.2213	-2.1197	-1.8909	-1.9637	-1.8888	-1.9085	-2.1120	-2.1120	-2.1435	-1.9796	-2.0329	-2.2344	-2.2502	-1.9526	-2.0895	-2.2557	-2.0127	-2.1934	-1.8865	-2.2840	-1.9833	-2.1175	-2.0071	-2.1659	-2.0493	-1.9812	-1.9277	-2.2816	-2.2148	-2.1796	-2.1796	-2.1796	-2.1796	-2.1796	-2.1796	-2.1796	-2.1796	-2.1796	-2.1796	-2.1796	-2.1796	-2.1796	-2.1796	-2.1796	-2.1796	-2.1796	-2.1796	-2.1796	-2.1796
3.6300	-2.2213	-2.1197	-1.8909	-1.9637	-1.8888	-1.9085	-2.1120	-2.1120	-2.1435	-1.9796	-2.0329	-2.2344	-2.2502	-1.9526	-2.0895	-2.2557	-2.0127	-2.1934	-1.8865	-2.2840	-1.9833	-2.1175	-2.0071	-2.1659	-2.0493	-1.9812	-1.9277	-2.2816	-2.2148	-2.1796	-2.1796	-2.1796	-2.1796	-2.1796	-2.1796	-2.1796	-2.1796	-2.1796	-2.1796	-2.1796	-2.1796	-2.1796	-2.1796	-2.1796	-2.1796	-2.1796	-2.1796	-2.1796	-2.1796
3.6400	-2.2213	-2.1197	-1.8909	-1.9637	-1.8888	-1.9085	-2.1120	-2.1120	-2.1435	-1.9796	-2.0329	-2.2344	-2.2502	-1.9526	-2.0895	-2.2557	-2.0127	-2.1934	-1.8865	-2.2840	-1.9833	-2.1175	-2.0071	-2.1659	-2.0493	-1.9812	-1.9277	-2.2816	-2.2148	-2.1796	-2.1796	-2.1796	-2.1796	-2.1796	-2.1796	-2.1796	-2.1796	-2.1796	-2.1796	-2.1796	-2.1796	-2.1796	-2.1796	-2.1796	-2.1796	-2.1796	-2.1796	-2.1796	-2.1796
3.6500	-2.2213	-2.1197	-1.8909	-1.9637	-1.8888	-1.9085	-2.1120	-2.1120	-2.1435	-1.9796	-2.0329	-2.2344	-2.2502	-1.9526	-2.0895	-2.2557	-2.0127	-2.1934	-1.8865	-2.2840	-1.9833	-2.1175	-2.0071	-2.1659	-2.0493	-1.9812	-1.9277	-2.2816	-2.2148	-2.1796	-2.1796	-2.1796	-2.1796	-2.1796	-2.1796	-2.1796	-2.1796	-2.1796	-2.1796	-2.1796	-2.1796	-2.1796	-2.1796	-2.1796	-2.1796	-2.1796	-2.1796	-2.1796	-2.1796
3.6600	-2.2213	-2.1197	-1.8909	-1.9637	-1.8888	-1.9085	-2.1120	-2.1120	-2.1435	-1.9796	-2.0329	-2.2344	-2.2502	-1.9526	-2.0895	-2.2557	-2.0127	-2.1934	-1.8865	-2.2840	-1.9833	-2.1175	-2.0071	-2.1659	-2.0493	-1.9812	-1.9277	-2.2816	-2.2148	-2.1796	-2.1796	-2.1796	-2.1796	-2.1796	-2.1796	-2.1796	-2.1796	-2.1796	-2.1796	-2.1796	-2.1796	-2.1796	-2.1796	-2.1796	-2.1796	-2.1796	-2.1796	-2.1796	-2.1796
3.6700	-2.2213	-2.1197	-1.8909	-1.9637	-1.8888	-1.9085	-2.1120	-2.1120	-2.1435	-1.9796	-2.0329	-2.2344	-2.2502	-1.9526	-2.0895	-2.2557	-2.0127	-2.1934	-1.8865	-2.2840	-1.9833	-2.1175	-2.0071	-2.1659	-2.0493	-1.9812	-1.9277	-2.2816	-2.2148	-2.1796	-2.1796	-2.1796	-2.1796	-2.1796	-2.1796	-2.1796	-2.1796	-2.1796	-2.1796	-2.1796	-2.1796	-2.1796	-2.1796	-2.1796	-2.1796	-2.1796	-2.1796	-2.1796	-2.1796
3.6800	-2.2213	-2.1197	-1.8909	-1.9637	-1.8888	-1.9085	-2.1120	-2.1120	-2.1435	-1.9796	-2.0329	-2.2344	-2.2502	-1.9526	-2.0895	-2.2557	-2.0127	-2.1934	-1.8865	-2.2840	-1.9833	-2.1175	-2.0071	-2.1659	-2.0493	-1.9812	-1.9277	-2.2816	-2.2148	-2.1796	-2.1796	-2.1796	-2.1796	-2.1796	-2.1796	-2.1796	-2.1796	-2.1796	-2.1796	-2.1796	-2.1796	-2.1796	-2.1796	-2.1796	-2.1796	-2.1796	-2.1796	-2.1796	-2.1796
3.6900	-2.2213	-2.1197	-1.8909	-1.9637	-1.8888	-1.9085	-2.1120	-2.1120	-2.1435	-1.9796	-2.0329	-2.2344	-2.2502	-1.9526	-2.0895	-2.2557	-2.0127	-2.1934	-1.8865	-2.2840	-1.9833	-2.1175	-2.0071	-2.1659	-2.0493	-1.9812	-1.9277	-2.2816	-2.2148	-2.1796	-2.1796	-2.1796	-2.1796	-2.1796	-2.1796	-2.1796	-2.1796	-2.1796	-2.1796	-2.1796	-2.1796	-2.1796	-2.1796	-2.1796	-2.1796	-2.1796	-2.1796	-2.1796	-2.1796
3.7000	-2.2213	-2.1197	-1.8909	-1.9637	-1.8888	-1.9085	-2.1120	-2.1120	-2.1435	-1.9796	-2.0329	-2.2344	-2.2502	-1.9526	-2.0895	-2.2557	-2.0127	-2.1934	-1.8865	-2.2840	-1.9833	-2.1175	-2.0071	-2.1659	-2.0493	-1.9812	-1.9277	-2.2816	-2.2148	-2.1796	-2.1796	-2.1796	-2.1796	-2.1796	-2.1796	-2.1796	-2.1796	-2.1796	-2.1796	-2.1796	-2.1796	-2.1796	-2.1796	-2.1796	-2.1796	-2.1796	-2.1796	-2.1796	-2.1796
3.7100	-2.3917	-2.2822	-2.0354	-2.1140	-2.0331	-2.0544	-2.2739	-2.2739	-2.3079	-2.1310	-2.1886	-2.4059	-2.4229	-2.1019	-2.2496	-2.4288	-2.1668	-2.3617	-2.0307	-2.4593	-2.1350	-2.2798	-2.1608	-2.3320	-2.2063	-2.1328	-2.0751	-2.4568	-2.3847	-2.3467	-2.3467	-2.3467	-2.3467	-2.3467	-2.3467	-2.3467	-2.3467	-2.3467	-2.3467	-2.3467	-2.3467	-2.3467	-2.3467	-2.3467	-2.3467	-2.3467	-2.3467	-2.3467	-2.3467
3.7200	-2.3917	-2.2822	-2.0354	-2.1140	-2.0331	-2.0544	-2.2739	-2.2739	-2.3079	-2.1310	-2.1886	-2.4059	-2.4229	-2.1019	-2.2496	-2.4288	-2.1668	-2.3617	-2.0307	-2.4593	-2.1350	-2.2798	-2.1608	-2.3320	-2.2063	-2.1328	-2.0751	-2.4568	-2.3847	-2.3467	-2.3467	-2.3467	-2.3467	-2.3467	-2.3467	-2.3467	-2.3467	-2.3467	-2.3467	-2.3467	-2.3467	-2.3467	-2.3467	-2.3467	-2.3467	-2.3467	-2.3467	-2.3467	-2.3467
3.7300	-2.3917	-2.2822	-2.0354	-2.1140	-2.0331	-2.0544	-2.2739	-2.2739	-2.3079	-2.1310	-2.1886	-2.4059	-2.4229	-2.1019	-2.2496	-2.4288	-2.1668	-2.3617	-2.0307	-2.4593	-2.1350	-2.2798	-2.1608	-2.3320	-2.2063	-2.1328	-2.0751	-2.4568	-2.3847	-2.3467	-2.3467	-2.3467	-2.3467	-2.3467	-2.3467	-2.3467	-2.3467	-2.3467	-2.3467	-2.3467	-2.3467	-2.3467	-2.3467	-2.3467	-2.3467	-2.3467	-2.3467	-2.3467	-2.3467
3.7400	-2.3917	-2.2822	-2.0354	-2.1140	-2.0331	-2.0544	-2.2739	-2.2739	-2.3079	-2.1310	-2.1886	-2.4059	-2.4229	-2.1019	-2.2496	-2.4288	-2.1668	-2.3617	-2.0307	-2.4593	-2.1350	-2.2798	-2.1608	-2.3320	-2.2063	-2.1328	-2.0751	-2.4568	-2.3847	-2.3467	-2.3467	-2.3467	-2.3467	-2.3467	-2.3467	-2.3467	-2.3467	-2.3467	-2.3467	-2.3467	-2.3467	-2.3467	-2.3467	-2.3467	-2.3467	-2.3467	-2.3467	-2.3467	-2.3467
3.7500	-2.3917	-2.2822	-2.0354	-2.1140	-2.0331	-2.0544	-2.2739	-2.2739	-2.3079	-2.1310	-2.1886	-2.4059	-2.4229	-2.1019	-2.2496	-2.4288	-2.1668	-2.3617	-2.0307	-2.4593	-2.1350	-2.2798	-2.1608	-2.3320	-2.2063	-2.1328	-2.0751	-2.4568	-2.3847	-2.3467	-2.3467	-2.3467	-2.3467	-2.3467	-2.3467	-2.3467	-2.3467	-2.3467	-2.3467	-2.3467	-2.3467	-2.3467	-2.3467	-2.3467	-2.3467	-2.3467	-2.3467	-2.3467	-2.3467
3.7600	-2.3917	-2.2822	-2.0354	-2.1140	-2.0331	-2.0544	-2.2739	-2.2739	-2.3079	-2.1310	-2.1886	-2.4059	-2.4229	-2.1019	-2.2496	-2.4288	-2.1668	-2.3617	-2.0307	-2.4593	-2.1350	-2.2798	-2.1608	-2.3320	-2.2063	-2.1328	-2.0751	-2.4568	-2.3847	-2.3467	-2.3467	-2.3467	-2.3467	-2.3467	-2.3467	-2.3467	-2.3467	-2.3467	-2.3467	-2.3467	-2.3467	-2.3467	-2.3467	-2.3467	-2.3467	-2.3467	-2.3467	-2.3467	-2.3467
3.7700	-2.3917	-2.2822	-2.0354	-2.1140	-2.0331	-2.0544	-2.2739	-2.2739	-2.3079	-2.1310	-2.1886	-2.4059	-2.4229	-2.1019	-2.2496	-2.4288	-2.1668	-2.3617	-2.0307	-2.4593	-2.1350	-2.2798	-2.1608	-2.3320	-2.2063	-2.1328	-2.0751	-2.4568	-2.3847	-2.3467	-2.3467	-2.3467	-2.3467	-2.3467	-2.3467	-2.3467	-2.3467	-2.3467	-2.3467	-2.3467	-2.3467	-2.3467	-2.3467	-2.3467	-2.3467	-2.3467	-2.3467	-2.3467	-2.3467
3.7800	-2.3917	-2.2822	-2.0354	-2.1140	-2.0331	-2.0544	-2.2739	-2.2739	-2.3079	-2.1310	-2.1886	-2.4059	-2.4229	-2.1019	-2.2496	-2.4288	-2.1668	-2.3617	-2.0307	-2.4593	-2.1350	-2.2798	-2.1608	-2.3320	-2.2063	-2.1328	-2.0751	-2.4568	-2.3847	-2.3467	-2.3467	-2.3467	-2.3467	-2.3467	-2.3467	-2.3467	-2.3467	-2.3467	-2.3467	-2.3467	-2.3467	-2.3467	-2.3467	-2.3467	-2.3467	-2.3467	-2.3467	-2.3467	-2.3467
3.7900	-2.3917	-2.2822	-2.0354	-2.1140	-2.0331	-2.0544	-2.2739	-2.2739	-2.3079	-2.1310	-2.1886	-2.4059	-2.4229	-2.1019	-2.2496	-2.4288	-2.1668	-2.3617	-2.0307	-2.4593	-2.1350	-2.2798	-2.1608	-2.3320	-2.2063	-2.1328	-2.0751	-2.4568	-2.3847	-2.3467	-2.3467	-2.3467	-2.3467	-2.3467	-2.3467	-2.3467	-2.3467	-2.3467	-2.3467	-2.3467	-2.3467	-2.3467	-2.3467	-2.3467	-2.3467	-2.3467	-2.3467	-2.3467	-2.3467
3.8000	-2.3917	-2.2822	-2.0354	-2.1140	-2.0331	-2.0544	-2.2739	-2.2739	-2.3079	-2.1310	-2.1886	-2.4059	-2.4229	-2.1019	-2.2496	-2.4288	-2.1668	-2.3617	-2.0307	-2.4593	-2.1350	-2.2798	-2.1608	-2.3320	-2.2063	-2.1328	-2.0751	-2.4568	-2.3847	-2.3467	-2.3467	-2.3467	-2.3467	-2.3467	-2.3467	-2.3467	-2.3467	-2.3467	-2.3467	-2.3467	-2.3467	-2.3467	-2.3467	-2.3467	-2.3467	-2.3467	-2.3467	-2.3467	-2.3467
3.8100	-2.3917	-2.2822	-2.0354	-2.1140	-2.0331	-2.0544	-2.2739	-2.2739	-2.3079	-2.1310	-2.1886	-2.4059	-2.4229	-2.1019	-2.2496	-2.4288	-2.1668	-2.3617	-2.0307	-2.4593	-2.1350	-2.2798	-2.1608	-2.3320	-2.2063	-2.1328	-2.0751	-2.4568	-2.3847	-2.3467	-2.3467	-2.3467	-2.3467	-2.3467	-2.3467	-2.3467	-2.3467	-2.3467	-2.3467	-2.3467	-2.3467	-2.3467	-2.3467	-2.3467	-2.3467	-2.3467	-2.3467	-2.3467	-2.3467
3.8200	-2.3917	-2.2822	-2.0354	-2.1140	-2.0331	-2.0544	-2.2739	-2.2739	-2.3079	-2.1310	-2.1886	-2.4059	-2.4229	-2.1019	-2.2496	-2.4288	-2.1668	-2.3617	-2.0307	-2.4593	-2.1350	-2.2798	-2.1608	-2.3320	-2.2063	-2.1328	-2.0751	-2.4568	-2.3847	-2.3467	-2.3467	-2.3467	-2.3467	-2.3467	-2.3467	-2.3467	-2.3467	-2.3467	-2.3467	-2.3467	-2.3467	-2.3467	-2.3467	-2.3467	-2.3467	-2.3467	-2.3467	-2.3467	-2.3467
3.8300	-2.3917	-2.2822	-2.0354	-2.1140	-2.0331	-2.0544	-2.2739	-2.2739	-2.3079	-2.1310	-2.1886	-2.4059	-2.4229	-2.1019	-2.2496	-2.4288	-2.1668	-2.3617	-2.0307	-2.4593	-2.1350	-2.2798	-2.1608	-2.3320	-2.2063	-2.1328	-2.0751	-2.4568	-2.3847	-2.3467	-2.3467	-2.3467	-2.3467	-2.3467	-2.3467	-2.3467	-2.3467	-2.3467	-2.3467	-2.3467	-2.3467	-2.3467	-2.3467	-2.3467	-2.3467	-2.3467	-2.3467	-2.3467	-2.3467
3.8400	-2.3917	-2.2822	-2.0354	-2.1140	-2.0331	-2.0544	-2.2739	-2.2739	-2.3079	-2.1310	-2.1886	-2.4059	-2.4229	-2.1019	-2.2496	-2.4288	-2.1668	-2.3617	-2.0307	-2.4593	-2.1350	-2.2798	-2.1608	-2.3320	-2.2063	-2.1328	-2.0751	-2.4568	-2.3847	-2.3467	-2.3467	-2.3467	-2.3467	-2.3467	-2.3467	-2.3467	-2.3467	-2.3467	-2.3467	-2.3467	-2.3467	-2.3467	-2.3467	-2.3467	-2.3467	-2.3467	-2.3467	-2.3467	-2.3467
3.8500	-2.3917	-2.2822	-2.0354	-2.1140	-2.0331	-2.0544	-2.2739	-2.2739	-2.3079	-2.1310	-2.1886	-2.4059	-2.4229	-2.1019	-2.2496	-2.4288	-2.1668	-2.3617	-2.0307	-2.4593	-2.1350	-2.2798	-2.1608	-2.3320	-2.2063	-2.1328	-2.0751	-2.4568	-2.3847	-2.3467	-2.3467	-2.3467	-2.3467	-2.3467	-2.3467	-2.3467	-2.3467	-2.3467	-2.3467	-2.3467	-2.3467	-2.3467	-2.3467	-2.3467	-2.3467	-2.3467	-2.3467	-2.3467	-2.3467
3.8600	-2.3917	-2.2822	-2.0354	-2.1140	-2.0331	-2.0544	-2.2739	-2.2739	-2.3079	-2.1310	-2.1886	-2.4059	-2.4229	-2.1019	-2.2496	-2.4288	-2.1668	-2.3617	-2.0307	-2.4593	-2.1350	-2.2798	-2.1608	-2.3320	-2.2063	-2.1328	-2.0751	-2.4568	-2.3847	-2.3467	-2.3467	-2.3467	-2.3467	-2.3467	-2.3467	-2.3467	-2.3467	-2.3467	-2.3467	-2.3467	-2.3467	-2.3467	-2.3467	-2.3467	-2.3467	-2.3467	-2.3467	-2.3467	-2.3467
3.8700	-2.3917	-2.2822	-2.0354	-2.1140	-2.0331	-2.0544	-2.2739	-2.2739	-2.3079	-2.1310	-2.1886	-2.4059	-2.4229	-2.1019	-2.2496	-2.4288	-2.1668	-2.3617	-2.0307	-2.4593	-2.1350	-2.2798	-2.1608	-2.3320	-2.2063	-2.1328	-2.0751	-2.4568	-2.3847	-2.3467	-2.3467	-2.3467	-2.3467	-2.3467	-2.3467	-2.3467	-2.3467	-2.3467	-2.3467	-2.3467	-2.3467	-2.3467	-2.3467	-2.3467	-2.3467	-2.3467	-2.3467	-2.3467	-2.3467
3.8800	-2.3917	-2.2822	-2.0354	-2.1140	-2.0331	-2.0544	-2.2739	-2.2739	-2.3079	-2.1310	-2.1886	-2.4059	-2.4229	-2.1019	-2.2496	-2.4288	-2.1668	-2.3617	-2.0307	-2.4593	-2.1350	-2.2798	-2.1608	-2.3320	-2.2063	-2.1328	-2.0751	-2.4568	-2.3847	-2.3467	-2.3467	-2.3467	-2.3467	-2.3467	-2.3467	-2.3467	-2.3467	-2.3467	-2.3467	-2.3467	-2.3467	-2.3467	-2.3467	-2.3467	-2.3467	-2.3467	-2.3467	-2.3467	-2.3467
3.8900	-2.3917	-2.2822	-2.0354	-2.1140	-2.0331	-2.0544	-2.2739	-2.2739	-2.3079	-2.1310	-2.1886	-2.4059	-2.4229	-2.1019	-2.2496	-2.4288	-2.1668	-2.3617	-2.0307	-2.4593	-2.1350	-2.2798	-2.1608	-2.3320	-2.2063	-2.1328	-2.0751	-2.4568	-2.3847	-2.3467	-2.3467	-2.3467	-2.3467	-2.3467	-2.3467	-2.3467	-2.3467	-2.3467	-2.3467	-2.3467	-2.3467	-2.3467	-2.3467	-2.3467	-2.3467	-2.3467	-2.3467	-2.3467	-2.3467
3.9000	-2.3917	-2.2822	-2.0354	-2.1140	-2.0331	-2.0544	-2.2739	-2.2739	-2.3079	-2.1310	-2.1886	-2.4059	-2.4229	-2.1019	-2.2496	-2.4288	-2.1668	-2.3617	-2.0307	-2.4593	-2.1350	-2.2798	-2.1608	-2.3320	-2.2063	-2.1328	-2.0751	-2.4568	-2.3847	-2.3467	-2.3467	-2.3467	-2.3467	-2.3467	-2.3467	-2.3467	-2.3467	-2.3467	-2.3467	-2.3467	-2.3467	-2.3467	-2.3467	-2.3467	-2.3467	-2.3467	-2.3467	-2.3467	-2.3467
3.9100	-2.5622	-2.4446	-2.1799	-2.2642	-2.1774	-2.2003	-2.4358	-2.4358	-2.4722	-2.2825	-2.3442	-2.5773	-2.5956	-2.2513	-2.4097	-2.6020	-2.3208	-2.5300	-2.1748	-2.6347	-2.2868	-2.4421	-2.3144	-2.4982	-2.3632	-2.2844	-2.2225	-2.6319	-2.5547	-2.5139	-2.5139	-2.5139	-2.5139	-2.5139	-2.5139	-2.5139	-2.5139	-2.5139	-2.5139	-2.5139	-2.5139	-2.5139	-2.5139	-2.5139	-2.5139	-2.5139	-2.5139	-2.5139	-2.5139
3.9200	-2.5622	-2.4446	-2.1799	-2.2642	-2.1774	-2.2003	-2.4358	-2.4358	-2.4722	-2.2825	-2.3442	-2.5773	-2.5956	-2.2513	-2.4097	-2.6020	-2.3208	-2.5300	-2.1748	-2.6347	-2.2868	-2.4421	-2.3144	-2.4982	-2.3632	-2.2844	-2.2225	-2.6319	-2.5547	-2.5139	-2.5139	-2.5139	-2.5139	-2.5139	-2.5139	-2.5139	-2.5139	-2.5139	-2.5139	-2.5139	-2.5139	-2.5139	-2.5139	-2.5139	-2.5139	-2.5139	-2.5139	-2.5139	-2.5139
3.9300	-2.5622	-2.4446	-2.1799	-2.2642	-2.1774	-2.2003	-2.4358	-2.4358	-2.4722	-2.2825	-2.3442	-2.5773	-2.5956	-2.2513	-2.4097	-2.6020	-2.3208	-2.5300	-2.1748	-2.6347	-2.2868	-2.4421	-2.3144	-2.4982	-2.3632	-2.2844	-2.2225	-2.6319	-2.5547	-2.5139	-2.5139	-2.5139	-2.5139	-2.5139	-2.5139	-2.5139	-2.5139	-2.5139	-2.5139	-2.5139	-2.5139	-2.5139	-2.5139	-2.5139	-2.5139	-2.5139	-2.5139	-2.5139	-2.5139
3.9400	-2.5622	-2.4446	-2.1799	-2.2642	-2.1774	-2.2003	-2.4358	-2.4358	-2.4722	-2.2825	-2.3442	-2.5773	-2.5956	-2.2513	-2.4097	-2.6020	-2.3208	-2.5300	-2.1748	-2.6347	-2.2868	-2.4421	-2.3144	-2.4982	-2.3632	-2.2844	-2.2225	-2.6319	-2.5547	-2.5139	-2.5139	-2.5139	-2.5139	-2.5139	-2.5139	-2.5139	-2.5139	-2.5139	-2.5139	-2.5139	-2.5139	-2.5139	-2.5139	-2.5139	-2.5139	-2.5139	-2.5139	-2.5139	-2.5139
3.9500	-2.5622	-2.4446	-2.1799	-2.2642	-2.1774	-2.2003	-2.4358	-2.4358	-2.4722	-2.2825	-2.3442	-2.5773	-2.5956	-2.2513	-2.4097	-2.6020	-2.3208	-2.5300	-2.1748	-2.6347	-2.2868	-2.4421	-2.3144	-2.4982	-2.3632	-2.2844	-2.2225	-2.6319	-2.5547	-2.5139	-2.5139	-2.5139	-2.5139	-2.5139	-2.5139	-2.5139	-2.5139	-2.5139	-2.5139	-2.5139	-2.5139	-2.5139	-2.5139	-2.5139	-2.5139	-2.5139	-2.5139	-2.5139	-2.5139
3.9600	-2.5622	-2.4446	-2.1799	-2.2642	-2.1774	-2.2003	-2.4358	-2.4358	-2.4722	-2.2825	-2.3442	-2.5773	-2.5956	-2.2513	-2.4097	-2.6020	-2.3208	-2.5300	-2.1748	-2.6347	-2.2868	-2.4421	-2.3144	-2.4982	-2.3632	-2.2844	-2.2225	-2.6319	-2.5547	-2.5139	-2.5139	-2.5139	-2.5139	-2.5139	-2.5139	-2.5139	-2.5139	-2.5139	-2.5139	-2.5139	-2.5139	-2.5139	-2.5139	-2.5139	-2.5139	-2.5139	-2.5139	-2.5139	-2.5139
3.9700	-2.5622	-2.4446	-2.1799	-2.2642	-2.1774	-2.2003	-2.4358	-2.4358	-2.4722	-2.2825	-2.3442	-2.5773	-2.5956	-2.2513	-2.4097	-2.6020	-2.3208	-2.5300	-2.1748	-2.6347	-2.2868	-2.4421	-2.3144	-2.4982	-2.3632	-2.2844	-2.2225	-2.6319	-2.5547	-2.5139	-2.5139	-2.5139	-2.5139	-2.5139	-2.5139	-2.5139	-2.5139	-2.5139	-2.5139	-2.5139	-2.5139	-2.5139	-2.5139	-2.5139	-2.5139	-2.5139	-2.5139	-2.5139	-2.5139
3.9800	-2.5622	-2.4446	-2.1799	-2.2642	-2.1774	-2.2003	-2.4358	-2.4358	-2.4722	-2.2825	-2.3442	-2.5773	-2.5956	-2.2513	-2.4097	-2.6020	-2.3208	-2.5300	-2.1748	-2.6347	-2.2868	-2.4421	-2.3144	-2.4982	-2.3632	-2.2844	-2.2225	-2.6319	-2.5547	-2.5139	-2.5139	-2.5139	-2.5139	-2.5139	-2.5139	-2.5139	-2.5139	-2.5139	-2.5139	-2.5139	-2.5139	-2.5139	-2.5139	-2.5139	-2.5139	-2.5139	-2.5139	-2.5139	-2.5139
3.9900	-2.5622	-2.4446	-2.1799	-2.2642	-2.1774	-2.2003	-2.4358	-2.4358	-2.4722	-2.2825	-2.3442	-2.5773	-2.5956	-2.2513	-2.4097	-2.6020	-2.3208	-2.5300	-2.1748	-2.6347	-2.2868	-2.4421	-2.3144	-2.4982	-2.3632	-2.2844	-2.2225	-2.6319	-2.5547	-2.5139	-2.5139	-2.5139	-2.5139	-2.5139	-2.5139	-2.5139	-2.5139	-2.5139	-2.5139	-2.5139	-2.5139	-2.5139	-2.5139	-2.5139	-2.5139	-2.5139	-2.5139	-2.5139	-2.5139
4.0000	-2.5622	-2.4446	-2.1799	-2.2642	-2.1774	-2.2003	-2.4358	-2.4358	-2.4722	-2.2825	-2.3442	-2.5773	-2.5956	-2.2513	-2.4097	-2.6020	-2.3208	-2.5300	-2.1748	-2.6347	-2.2868	-2.4421	-2.3144	-2.4982	-2.3632	-2.2844	-2.2225	-2.6319	-2.5547	-2.5139	-2.5139	-2.5139	-2.5139	-2.5139	-2.5139	-2.5139	-2.5139	-2.5139	-2.5139	-2.5139	-2.5139	-2.5139	-2.5139	-2.5139	-2.5139	-2.5139	-2.5139	-2.5139	-2.5139
4.0100	-2.5622	-2.4446	-2.1799	-2.2642	-2.1774	-2.2003	-2.4358	-2.4358	-2.4722	-2.2825	-2.3442	-2.5773	-2.5956	-2.2513	-2.4097	-2.6020	-2.3208	-2.5300	-2.1748	-2.6347	-2.2868	-2.4421	-2.3144	-2.4982	-2.3632	-2.2844	-2.2225	-2.6319	-2.5547	-2.5139	-2.5139	-2.5139	-2.5139	-2.5139	-2.5139	-2.5139	-2.5139	-2.5139	-2.5139	-2.5139	-2.5139	-2.5139	-2.5139	-2.5139	-2.5139	-2.5139	-2.5139	-2.5139	-2.5139
4.0200	-2.5622	-2.4446	-2.1799	-2.2642	-2.1774	-2.2003	-2.4358	-2.4358	-2.4722	-2.2825	-2.3442	-2.5773	-2.5956	-2.2513	-2.4097	-2.6020	-2.3208	-2.5300	-2.1748	-2.6347	-2.2868	-2.4421	-2.3144	-2.4982	-2.3632	-2.2844	-2.2225	-2.6319	-2.5547	-2.5139	-2.5139	-2.5139	-2.5139	-2.5139	-2.5139	-2.5139	-2.5139	-2.5139	-2.5139	-2.5139	-2.5139	-2.5139	-2.5139	-2.5139	-2.5139	-2.5139	-2.5139	-2.5139	-2.5139
4.0300	-2.5622	-2.4446	-2.1799	-2.2642	-2.1774	-2.2003	-2.4358	-2.4358	-2.4722	-2.2825	-2.3442	-2.5773	-2.5956	-2.2513	-2.4097	-2.6020	-2.3208	-2.5300	-2.1748	-2.6347	-2.2868	-2.4421	-2.3144	-2.4982	-2.3632	-2.2844	-2.2225	-2.6319	-2.5547	-2.5139	-2.5139	-2.5139	-2.5139	-2.5139	-2.5139	-2.5139	-2.5139	-2.5139	-2.5139	-2.5139	-2.5139	-2.5139	-2.5139	-2.5139	-2.5139	-2.5139	-2.5139	-2.5139	-2.5139
4.0400	-2.5622	-2.4446	-2.1799	-2.2642	-2.1774	-2.2003	-2.4358	-2.4358	-2.4722	-2.2825	-2.3442	-2.5773	-2.5956	-2.2513	-2.4097	-2.6020	-2.3208	-2.5300	-2.1748	-2.6347	-2.2868	-2.4421	-2.3144	-2.4982	-2.3632	-2.2844	-2.2225	-2.6319	-2.5547	-2.5139	-2.5139	-2.5139	-2.5139	-2.5139	-2.5139	-2.5139	-2.5139	-2.5139	-2.5139	-2.5139	-2.5139	-2.5139	-2.5139	-2.5139	-2.5139	-2.5139	-2.5139	-2.5139	-2.5139
4.0500	-2.5622	-2.4446	-2.1799	-2.2642	-2.1774	-2.2003	-2.4358	-2.4358	-2.4722	-2.2825	-2.3442	-2.5773	-2.5956	-2.2513	-2.4097	-2.6020	-2.3208	-2.5300	-2.1748	-2.6347	-2.2868	-2.4421	-2.3144	-2.4982	-2.3632	-2.2844	-2.2225	-2.6319	-2.5547	-2.5139	-2.5139	-2.5139	-2.5139	-2.5139	-2.5139	-2.5139	-2.5139	-2.5139	-2.5139	-2.5139	-2.5139	-2.5139	-2.5139	-2.5139	-2.5139	-2.5139	-2.5139	-2.5139	-2.5139
4.0600	-2.5622	-2.4446	-2.1799	-2.2642	-2.1774	-2.2003	-2.4358	-2.4358	-2.4722	-2.2825	-2.3442	-2.5773	-2.5956	-2.2513	-2.4097	-2.6020	-2.3208	-2.5300	-2.1748	-2.6347	-2.2868	-2.4421	-2.3144	-2.4982	-2.3632	-2.2844	-2.2225	-2.6319	-2.5547	-2.5139	-2.5139	-2.5139	-2.5139	-2.5139	-2.5139	-2.5139	-2.5139	-2.5139	-2.5139	-2.5139	-2.5139	-2.5139	-2.5139	-2.5139	-2.5139	-2.5139	-2.5139	-2.5139	-2.5139
4.0700	-2.5622	-2.4446	-2.1799	-2.2642	-2.1774	-2.2003	-2.4358	-2.4358	-2.4722	-2.2825	-2.3442	-2.5773	-2.5956	-2.2513	-2.4097	-2.6020	-2.3208	-2.5300	-2.1748	-2.6347	-2.2868	-2.4421	-2.3144	-2.4982	-2.3632	-2.2844	-2.2225	-2.6319	-2.5547	-2.5139	-2.5139	-2.5139	-2.5139	-2.5139	-2.5139	-2.5139	-2.5139	-2.5139	-2.5139	-2.5139	-2.5139	-2.5139	-2.5139	-2.5139	-2.5139	-2.5139	-2.5139	-2.5139	-2.5139
4.0800	-2.5622	-2.4446	-2.1799	-2.2642	-2.1774	-2.2003	-2.4358	-2.4358	-2.4722	-2.2825	-2.3442	-2.5773	-2.5956	-2.2513	-2.4097	-2.6020	-2.3208	-2.5300	-2.1748	-2.6347	-2.2868	-2.4421	-2.3144	-2.4982	-2.3632	-2.2844	-2.2225	-2.6319	-2.5547	-2.5139	-2.5139	-2.5139	-2.5139	-2.5139	-2.5139	-2.5139	-2.5139	-2.5139	-2.5139	-2.5139	-2.5139	-2.5139	-2.5139	-2.5139	-2.5139	-2.5139	-2.5139	-2.5139	-2.5139
4.0900	-2.5622	-2.4446	-2.1799	-2.2642	-2.1774	-2.2003	-2.4358	-2.4358	-2.4722	-2.2825	-2.3442	-2.5773	-2.5956	-2.2513	-2.4097	-2.6020	-2.3208	-2.5300	-2.1748	-2.6347	-2.2868	-2.4421	-2.3144	-2.4982	-2.3632	-2.2844	-2.2225	-2.6319	-2.5547	-2.5139	-2.5139	-2.5139	-2.5139	-2.5139	-2.5139	-2.5139	-2.5139	-2.5139	-2.5139	-2.5139	-2.5139	-2.5139	-2.5139	-2.5139	-2.5139	-2.5139	-2.5139	-2.5139	-2.5139
4.1000	-2.5622	-2.4446	-2.1799	-2.2642	-2.1774	-2.2003	-2.4358	-2.4358	-2.4722	-2.2825	-2.3442	-2.5773	-2.5956	-2.2513	-2.4097	-2.6020	-2.3208	-2.5300	-2.1748	-2.6347	-2.2868	-2.4421	-2.3144	-2.4982	-2.3632	-2.2844	-2.2225	-2.6319	-2.5547	-2.5139	-2.5139	-2.5139	-2.5139	-2.5139	-2.5139	-2.5139	-2.5139	-2.5139	-2.5139	-2.5139	-2.5139	-2.5139	-2.5139	-2.5139	-2.5139	-2.5139	-2.5139	-2.5139	-2.5139
4.1100	-2.7353	-2.6097	-2.3266	-2.4168	-2.3240	-2.3484	-2.6002	-2.6002	-2.6392	-2.4363	-2.5024	-2.7516	-2.7711	-2.4029	-2.5723	-2.7779	-2.4773	-2.7009	-2.3213	-2.8129	-2.4409	-2.6071	-2.4705	-2.6669	-2.5227	-2.4383	-2.3722	-2.8099	-2.7273	-2.6838	-2.6838	-2.6838	-2.6838	-2.6838	-2.6838	-2.6838	-2.6838	-2.6838	-2.6838	-2.6838	-2.6838	-2.6838	-2.6838	-2.6838	-2.6838	-2.6838	-2.6838	-2.6838	-2.6838
4.1200	-2.7353	-2.6097	-2.3266	-2.4168	-2.3240	-2.3484	-2.6002	-2.6002	-2.6392	-2.4363	-2.5024	-2.7516	-2.7711	-2.4029	-2.5723	-2.7779	-2.4773	-2.7009	-2.3213	-2.8129	-2.4409	-2.6071	-2.4705	-2.6669	-2.5227	-2.4383	-2.3722	-2.8099	-2.7273	-2.6838	-2.6838	-2.6838	-2.6838	-2.6838	-2.6838	-2.6838	-2.6838	-2.6838	-2.6838	-2.6838	-2.6838	-2.6838	-2.6838	-2.6838	-2.6838	-2.6838	-2.6838	-2.6838	-2.6838
4.1300	-2.7353	-2.6097	-2.3266	-2.4168	-2.3240	-2.3484	-2.6002	-2.6002	-2.6392	-2.4363	-2.5024	-2.7516	-2.7711	-2.4029	-2.5723	-2.7779	-2.4773	-2.7009	-2.3213	-2.8129	-2.4409	-2.6071	-2.4705	-2.6669	-2.5227	-2.4383	-2.3722	-2.8099	-2.7273	-2.6838	-2.6838	-2.6838	-2.6838	-2.6838	-2.6838	-2.6838	-2.6838	-2.6838	-2.6838	-2.6838	-2.6838	-2.6838	-2.6838	-2.6838	-2.6838	-2.6838	-2.6838	-2.6838	-2.6838
4.1400	-2.7353	-2.6097	-2.3266	-2.4168	-2.3240	-2.3484	-2.6002	-2.6002	-2.6392	-2.4363	-2.5024	-2.7516	-2.7711	-2.4029	-2.5723	-2.7779	-2.4773	-2.7009	-2.3213	-2.8129	-2.4409	-2.6071	-2.4705	-2.6669	-2.5227	-2.4383	-2.3722	-2.8099	-2.7273	-2.6838	-2.6838	-2.6838	-2.6838	-2.6838	-2.6838	-2.6838	-2.6838	-2.6838	-2.6838	-2.6838	-2.6838	-2.6838	-2.6838	-2.6838	-2.6838	-2.6838	-2.6838	-2.6838	-2.6838
4.1500	-2.7353	-2.6097	-2.3266	-2.4168	-2.3240	-2.3484	-2.6002	-2.6002	-2.6392	-2.4363	-2.5024	-2.7516	-2.7711	-2.4029	-2.5723	-2.7779	-2.4773	-2.7009	-2.3213	-2.8129	-2.4409	-2.6071	-2.4705	-2.6669	-2.5227	-2.4383	-2.3722	-2.8099	-2.7273	-2.6838	-2.6838	-2.6838	-2.6838	-2.6838	-2.6838	-2.6838	-2.6838	-2.6838	-2.6838	-2.6838	-2.6838	-2.6838	-2.6838	-2.6838	-2.6838	-2.6838	-2.6838	-2.6838	-2.6838
4.1600	-2.7353	-2.6097	-2.3266	-2.4168	-2.3240	-2.3484	-2.6002	-2.6002	-2.6392	-2.4363	-2.5024	-2.7516	-2.7711	-2.4029	-2.5723	-2.7779	-2.4773	-2.7009	-2.3213	-2.8129	-2.4409	-2.6071	-2.4705	-2.6669	-2.5227	-2.4383	-2.3722	-2.8099	-2.7273	-2.6838	-2.6838	-2.6838	-2.6838	-2.6838	-2.6838	-2.6838	-2.6838	-2.6838	-2.6838	-2.6838	-2.6838	-2.6838	-2.6838	-2.6838	-2.6838	-2.6838	-2.6838	-2.6838	-2.6838
4.1700	-2.7353	-2.6097	-2.3266	-2.4168	-2.3240	-2.3484	-2.6002	-2.6002	-2.6392	-2.4363	-2.5024	-2.7516	-2.7711	-2.4029	-2.5723	-2.7779	-2.4773	-2.7009	-2.3213	-2.8129	-2.4409	-2.6071	-2.4705	-2.6669	-2.5227	-2.4383	-2.3722	-2.8099	-2.7273	-2.6838	-2.6838	-2.6838	-2.6838	-2.6838	-2.6838	-2.6838	-2.6838	-2.6838	-2.6838	-2.6838	-2.6838	-2.6838	-2.6838	-2.6838	-2.6838	-2.6838	-2.6838	-2.6838	-2.6838
4.1800	-2.7353	-2.6097	-2.3266	-2.4168	-2.3240	-2.3484	-2.6002	-2.6002	-2.6392	-2.4363	-2.5024	-2.7516	-2.7711	-2.4029	-2.5723	-2.7779	-2.4773	-2.7009	-2.3213	-2.8129	-2.4409	-2.6071	-2.4705	-2.6669	-2.5227	-2.4383	-2.3722	-2.8099	-2.7273	-2.6838	-2.6838	-2.6838	-2.6838	-2.6838	-2.6838	-2.6838	-2.6838	-2.6838	-2.6838	-2.6838	-2.6838	-2.6838	-2.6838	-2.6838	-2.6838	-2.6838	-2.6838	-2.6838	-2.6838
4.1900	-2.7353	-2.6097	-2.3266	-2.4168	-2.3240	-2.3484	-2.6002	-2.6002	-2.6392	-2.4363	-2.5024	-2.7516	-2.7711	-2.4029	-2.5723	-2.7779	-2.4773	-2.7009	-2.3213	-2.8129	-2.4409	-2.6071	-2.4705	-2.6669	-2.5227	-2.4383	-2.3722	-2.8099	-2.7273	-2.6838	-2.6838	-2.6838	-2.6838	-2.6838	-2.6838	-2.6838	-2.6838	-2.6838	-2.6838	-2.6838	-2.6838	-2.6838	-2.6838	-2.6838	-2.6838	-2.6838	-2.6838	-2.6838	-2.6838
4.2000	-2.7353	-2.6097	-2.3266	-2.4168	-2.3240	-2.3484	-2.6002	-2.6002	-2.6392	-2.4363	-2.5024	-2.7516	-2.7711	-2.4029	-2.5723	-2.7779	-2.4773	-2.7009	-2.3213	-2.8129	-2.4409	-2.6071	-2.4705	-2.6669	-2.5227	-2.4383	-2.3722	-2.8099	-2.7273	-2.6838	-2.6838	-2.6838	-2.6838	-2.6838	-2.6838	-2.6838	-2.6838	-2.6838	-2.6838	-2.6838	-2.6838	-2.6838	-2.6838	-2.6838	-2.6838	-2.6838	-2.6838	-2.6838	-2.6838
4.2100	-2.7353	-2.6097	-2.3266	-2.4168	-2.3240	-2.3484	-2.6002	-2.6002	-2.6392	-2.4363	-2.5024	-2.7516	-2.7711	-2.4029	-2.5723	-2.7779	-2.4773	-2.7009	-2.3213	-2.8129	-2.4409	-2.6071	-2.4705	-2.6669	-2.5227	-2.4383	-2.3722	-2.8099	-2.7273	-2.6838	-2.6838	-2.6838	-2.6838	-2.6838	-2.6838	-2.6838	-2.6838	-2.6838	-2.6838	-2.6838	-2.6838	-2.6838	-2.6838	-2.6838	-2.6838	-2.6838	-2.6838	-2.6838	-2.6838
4.2200	-2.7353	-2.6097	-2.3266	-2.4168	-2.3240	-2.3484	-2.6002	-2.6002	-2.6392	-2.4363	-2.5024	-2.7516	-2.7711	-2.4029	-2.5723	-2.7779	-2.4773	-2.7009	-2.3213	-2.8129	-2.4409	-2.6071	-2.4705	-2.6669	-2.5227	-2.4383	-2.3722	-2.8099	-2.7273	-2.6838	-2.6838	-2.6838	-2.6838	-2.6838	-2.6838	-2.6838	-2.6838	-2.6838	-2.6838	-2.6838	-2.6838	-2.6838	-2.6838	-2.6838	-2.6838	-2.6838	-2.6838	-2.6838	-2.6838
4.2300	-2.7353	-2.6097	-2.3266	-2.4168	-2.3240	-2.3484	-2.6002	-2.6002	-2.6392	-2.4363	-2.5024	-2.7516	-2.7711	-2.4029	-2.5723	-2.7779	-2.4773	-2.7009	-2.3213	-2.8129	-2.4409	-2.6071	-2.4705	-2.6669	-2.5227	-2.4383	-2.3722	-2.8099	-2.7273	-2.6838	-2.6838	-2.6838	-2.6838	-2.6838	-2.6838	-2.6838	-2.6838	-2.6838	-2.6838	-2.6838	-2.6838	-2.6838	-2.6838	-2.6838	-2.6838	-2.6838	-2.6838	-2.6838	-2.6838
4.2400	-2.7353	-2.6097	-2.3266	-2.4168	-2.3240	-2.3484	-2.6002	-2.6002	-2.6392	-2.4363	-2.5024	-2.7516	-2.7711	-2.4029	-2.5723	-2.7779	-2.4773	-2.7009	-2.3213	-2.8129	-2.4409	-2.6071	-2.4705	-2.6669	-2.5227	-2.4383	-2.3722	-2.8099	-2.7273	-2.6838	-2.6838	-2.6838	-2.6838	-2.6838	-2.6838	-2.6838	-2.6838	-2.6838	-2.6838	-2.6838	-2.6838	-2.6838	-2.6838	-2.6838	-2.6838	-2.6838	-2.6838	-2.6838	-2.6838
4.2500	-2.7353	-2.6097	-2.3266	-2.4168	-2.3240	-2.3484	-2.6002	-2.6002	-2.6392	-2.4363	-2.5024	-2.7516	-2.7711	-2.4029	-2.5723	-2.7779	-2.4773	-2.7009	-2.3213	-2.8129	-2.4409	-2.6071	-2.4705	-2.6669	-2.5227	-2.4383	-2.3722	-2.8099	-2.7273	-2.6838	-2.6838	-2.6838	-2.6838	-2.6838	-2.6838	-2.6838	-2.6838	-2.6838	-2.6838	-2.6838	-2.6838	-2.6838	-2.6838	-2.6838	-2.6838	-2.6838	-2.6838	-2.6838	-2.6838
4.2600	-2.7353	-2.6097	-2.3266	-2.4168	-2.3240	-2.3484	-2.6002	-2.6002	-2.6392	-2.4363	-2.5024	-2.7516	-2.7711	-2.4029	-2.5723	-2.7779	-2.4773	-2.7009	-2.3213	-2.8129	-2.4409	-2.6071	-2.4705	-2.6669	-2.5227	-2.4383	-2.3722	-2.8099	-2.7273	-2.6838	-2.6838	-2.6838	-2.6838	-2.6838	-2.6838	-2.6838	-2.6838	-2.6838	-2.6838	-2.6838	-2.6838	-2.6838	-2.6838	-2.6838	-2.6838	-2.6838	-2.6838	-2.6838	-2.6838
4.2700	-2.7353	-2.6097	-2.3266	-2.4168	-2.3240	-2.3484	-2.6002	-2.6002	-2.6392	-2.4363	-2.5024	-2.7516	-2.7711	-2.4029	-2.5723	-2.7779	-2.4773	-2.7009	-2.3213	-2.8129	-2.4409	-2.6071	-2.4705	-2.6669	-2.5227	-2.4383	-2.3722	-2.8099	-2.7273	-2.6838	-2.6838	-2.6838	-2.6838	-2.6838	-2.6838	-2.6838	-2.6838	-2.6838	-2.6838	-2.6838	-2.6838	-2.6838	-2.6838	-2.6838	-2.6838	-2.6838	-2.6838	-2.6838	-2.6838
4.2800	-2.7353	-2.6097	-2.3266	-2.4168	-2.3240	-2.3484	-2.6002	-2.6002	-2.6392	-2.4363	-2.5024	-2.7516	-2.7711	-2.4029	-2.5723	-2.7779	-2.4773	-2.7009	-2.3213	-2.8129	-2.4409	-2.6071	-2.4705	-2.6669	-2.5227	-2.4383	-2.3722	-2.8099	-2.7273	-2.6838	-2.6838	-2.6838	-2.6838	-2.6838	-2.6838	-2.6838	-2.6838	-2.6838	-2.6838	-2.6838	-2.6838	-2.6838	-2.6838	-2.6838	-2.6838	-2.6838	-2.6838	-2.6838	-2.6838
4.2900	-2.7353	-2.6097	-2.3266	-2.4168	-2.3240	-2.3484	-2.6002	-2.6002	-2.6392	-2.4363	-2.5024	-2.7516	-2.7711	-2.4029	-2.5723	-2.7779	-2.4773	-2.7009	-2.3213	-2.8129	-2.4409	-2.6071	-2.4705	-2.6669	-2.5227	-2.4383	-2.3722	-2.8099	-2.7273	-2.6838	-2.6838	-2.6838	-2.6838	-2.6838	-2.6838	-2.6838	-2.6838	-2.6838	-2.6838	-2.6838	-2.6838	-2.6838	-2.6838	-2.6838	-2.6838	-2.6838	-2.6838	-2.6838	-2.6838
4.3000	-2.7353	-2.6097	-2.3266	-2.4168	-2.3240	-2.3484	-2.6002	-2.6002	-2.6392	-2.4363	-2.5024	-2.7516	-2.7711	-2.4029	-2.5723	-2.7779	-2.4773	-2.7009	-2.3213	-2.8129	-2.4409	-2.6071	-2.4705	-2.6669	-2.5227	-2.4383	-2.3722	-2.8099	-2.7273	-2.6838	-2.6838	-2.6838	-2.6838	-2.6838	-2.6838	-2.6838	-2.6838	-2.6838	-2.6838	-2.6838	-2.6838	-2.6838	-2.6838	-2.6838	-2.6838	-2.6838	-2.6838	-2.6838	-2.6838
4.3100	-2.9103	-2.7764	-2.4749	-2.5711	-2.4721	-2.4981	-2.7664	-2.7664	-2.8079	-2.5918	-2.6621	-2.9276	-2.9484	-2.5562	-2.7366	-2.9557	-2.6354	-2.8737	-2.4692	-2.9929	-2.5966	-2.7737	-2.6283	-2.8374	-2.6838	-2.5939	-2.5235	-2.9898	-2.9017	-2.8554	-2.8554	-2.8554	-2.8554	-2.8554	-2.8554	-2.8554	-2.8554	-2.8554	-2.8554	-2.8554	-2.8554	-2.8554	-2.8554	-2.8554	-2.8554	-2.8554	-2.8554	-2.8554	-2.8554
4.3200	-2.9103	-2.7764	-2.4749	-2.5711	-2.4721	-2.4981	-2.7664	-2.7664	-2.8079	-2.5918	-2.6621	-2.9276	-2.9484	-2.5562	-2.7366	-2.9557	-2.6354	-2.8737	-2.4692	-2.9929	-2.5966	-2.7737	-2.6283	-2.8374	-2.6838	-2.5939	-2.5235	-2.9898	-2.9017	-2.8554	-2.8554	-2.8554	-2.8554	-2.8554	-2.8554	-2.8554	-2.8554	-2.8554	-2.8554	-2.8554	-2.8554	-2.8554	-2.8554	-2.8554	-2.8554	-2.8554	-2.8554	-2.8554	-2.8554
4.3300	-2.9103	-2.7764	-2.4749	-2.5711	-2.4721	-2.4981	-2.7664	-2.7664	-2.8079	-2.5918	-2.6621	-2.9276	-2.9484	-2.5562	-2.7366	-2.9557	-2.6354	-2.8737	-2.4692	-2.9929	-2.5966	-2.7737	-2.6283	-2.8374	-2.6838	-2.5939	-2.5235	-2.9898	-2.9017	-2.8554	-2.8554	-2.8554	-2.8554	-2.8554	-2.8554	-2.8554	-2.8554	-2.8554	-2.8554	-2.8554	-2.8554	-2.8554	-2.8554	-2.8554	-2.8554	-2.8554	-2.8554	-2.8554	-2.8554
4.3400	-2.9103	-2.7764	-2.4749	-2.5711	-2.4721	-2.4981	-2.7664	-2.7664	-2.8079	-2.5918	-2.6621	-2.9276	-2.9484	-2.5562	-2.7366	-2.9557	-2.6354	-2.8737	-2.4692	-2.9929	-2.5966	-2.7737	-2.6283	-2.8374	-2.6838	-2.5939	-2.5235	-2.9898	-2.9017	-2.8554	-2.8554	-2.8554	-2.8554	-2.8554	-2.8554	-2.8554	-2.8554	-2.8554	-2.8554	-2.8554	-2.8554	-2.8554	-2.8554	-2.8554	-2.8554	-2.8554	-2.8554	-2.8554	-2.8554
4.3500	-2.9103	-2.7764	-2.4749	-2.5711	-2.4721	-2.4981	-2.7664	-2.7664	-2.8079	-2.5918	-2.6621	-2.9276	-2.9484	-2.5562	-2.7366	-2.9557	-2.6354	-2.8737	-2.4692	-2.9929	-2.5966	-2.7737	-2.6283	-2.8374	-2.6838	-2.5939	-2.5235	-2.9898	-2.9017	-2.8554	-2.8554	-2.8554	-2.8554	-2.8554	-2.8554	-2.8554	-2.8554	-2.8554	-2.8554	-2.8554	-2.8554	-2.8554	-2.8554	-2.8554	-2.8554	-2.8554	-2.8554	-2.8554	-2.8554
4.3600	-2.9103	-2.7764	-2.4749	-2.5711	-2.4721	-2.4981	-2.7664	-2.7664	-2.8079	-2.5918	-2.6621	-2.9276	-2.9484	-2.5562	-2.7366	-2.9557	-2.6354	-2.8737	-2.4692	-2.9929	-2.5966	-2.7737	-2.6283	-2.8374	-2.6838	-2.5939	-2.5235	-2.9898	-2.9017	-2.8554	-2.8554	-2.8554	-2.8554	-2.8554	-2.8554	-2.8554	-2.8554	-2.8554	-2.8554	-2.8554	-2.8554	-2.8554	-2.8554	-2.8554	-2.8554	-2.8554	-2.8554	-2.8554	-2.8554
4.3700	-2.9103	-2.7764	-2.4749	-2.5711	-2.4721	-2.4981	-2.7664	-2.7664	-2.8079	-2.5918	-2.6621	-2.9276	-2.9484	-2.5562	-2.7366	-2.9557	-2.6354	-2.8737	-2.4692	-2.9929	-2.5966	-2.7737	-2.6283	-2.8374	-2.6838	-2.5939	-2.5235	-2.9898	-2.9017	-2.8554	-2.8554	-2.8554	-2.8554	-2.8554	-2.8554	-2.8554	-2.8554	-2.8554	-2.8554	-2.8554	-2.8554	-2.8554	-2.8554	-2.8554	-2.8554	-2.8554	-2.8554	-2.8554	-2.8554
4.3800	-2.9103	-2.7764	-2.4749	-2.5711	-2.4721	-2.4981	-2.7664	-2.7664	-2.8079	-2.5918	-2.6621	-2.9276	-2.9484	-2.5562	-2.7366	-2.9557	-2.6354	-2.8737	-2.4692	-2.9929	-2.5966	-2.7737	-2.6283	-2.8374	-2.6838	-2.5939	-2.5235	-2.9898	-2.9017	-2.8554	-2.8554	-2.8554	-2.8554	-2.8554	-2.8554	-2.8554	-2.8554	-2.8554	-2.8554	-2.8554	-2.8554	-2.8554	-2.8554	-2.8554	-2.8554	-2.8554	-2.8554	-2.8554	-2.8554
4.3900	-2.9103	-2.7764	-2.4749	-2.5711	-2.4721	-2.4981	-2.7664	-2.7664	-2.8079	-2.5918	-2.6621	-2.9276	-2.9484	-2.5562	-2.7366	-2.9557	-2.6354	-2.8737	-2.4692	-2.9929	-2.5966	-2.7737	-2.6283	-2.8374	-2.6838	-2.5939	-2.5235	-2.9898	-2.9017	-2.8554	-2.8554	-2.8554	-2.8554	-2.8554	-2.8554	-2.8554	-2.8554	-2.8554	-2.8554	-2.8554	-2.8554	-2.8554	-2.8554	-2.8554	-2.8554	-2.8554	-2.8554	-2.8554	-2.8554
4.4000	-2.9103	-2.7764	-2.4749	-2.5711	-2.4721	-2.4981	-2.7664	-2.7664	-2.8079	-2.5918	-2.6621	-2.9276	-2.9484	-2.5562	-2.7366	-2.9557	-2.6354	-2.8737	-2.4692	-2.9929	-2.5966	-2.7737	-2.6283	-2.8374	-2.6838	-2.5939	-2.5235	-2.9898	-2.9017	-2.8554	-2.8554	-2.8554	-2.8554	-2.8554	-2.8554	-2.8554	-2.8554	-2.8554	-2.8554	-2.8554	-2.8554	-2.8554	-2.8554	-2.8554	-2.8554	-2.8554	-2.8554	-2.8554	-2.8554
4.4100	-2.9103	-2.7764	-2.4749	-2.5711	-2.4721	-2.4981	-2.7664	-2.7664	-2.8079	-2.5918	-2.6621	-2.9276	-2.9484	-2.5562	-2.7366	-2.9557	-2.6354	-2.8737	-2.4692	-2.9929	-2.5966	-2.7737	-2.6283	-2.8374	-2.6838	-2.5939	-2.5235	-2.9898	-2.9017	-2.8554	-2.8554	-2.8554	-2.8554	-2.8554	-2.8554	-2.8554	-2.8554	-2.8554	-2.8554	-2.8554	-2.8554	-2.8554	-2.8554	-2.8554	-2.8554	-2.8554	-2.8554	-2.8554	-2.8554
4.4200	-2.9103	-2.7764	-2.4749	-2.5711	-2.4721	-2.4981	-2.7664	-2.7664	-2.8079	-2.5918	-2.6621	-2.9276	-2.9484	-2.5562	-2.7366	-2.9557	-2.6354	-2.8737	-2.4692	-2.9929	-2.5966	-2.7737	-2.6283	-2.8374	-2.6838	-2.5939	-2.5235	-2.9898	-2.9017	-2.8554	-2.8554	-2.8554	-2.8554	-2.8554	-2.8554	-2.8554	-2.8554	-2.8554	-2.8554	-2.8554	-2.8554	-2.8554	-2.8554	-2.8554	-2.8554	-2.8554	-2.8554	-2.8554	-2.8554
4.4300	-2.9103	-2.7764	-2.4749	-2.5711	-2.4721	-2.4981	-2.7664	-2.7664	-2.8079	-2.5918	-2.6621	-2.9276	-2.9484	-2.5562	-2.7366	-2.9557	-2.6354	-2.8737	-2.4692	-2.9929	-2.5966	-2.7737	-2.6283	-2.8374	-2.6838	-2.5939	-2.5235	-2.9898	-2.9017	-2.8554	-2.8554	-2.8554	-2.8554	-2.8554	-2.8554	-2.8554	-2.8554	-2.8554	-2.8554	-2.8554	-2.8554	-2.8554	-2.8554	-2.8554	-2.8554	-2.8554	-2.8554	-2.8554	-2.8554
4.4400	-2.9103	-2.7764	-2.4749	-2.5711	-2.4721	-2.4981	-2.7664	-2.7664	-2.8079	-2.5918	-2.6621	-2.9276	-2.9484	-2.5562	-2.7366	-2.9557	-2.6354	-2.8737	-2.4692	-2.9929	-2.5966	-2.7737	-2.6283	-2.8374	-2.6838	-2.5939	-2.5235	-2.9898	-2.9017	-2.8554	-2.8554	-2.8554	-2.8554	-2.8554	-2.8554	-2.8554	-2.8554	-2.8554	-2.8554	-2.8554	-2.8554	-2.8554	-2.8554	-2.8554	-2.8554	-2.8554	-2.8554	-2.8554	-2.8554
4.4500	-2.9103	-2.7764	-2.4749	-2.5711	-2.4721	-2.4981	-2.7664	-2.7664	-2.8079	-2.5918	-2.6621	-2.9276	-2.9484	-2.5562	-2.7366	-2.9557	-2.6354	-2.8737	-2.4692	-2.9929	-2.5966	-2.7737	-2.6283	-2.8374	-2.6838	-2.5939	-2.5235	-2.9898	-2.9017	-2.8554	-2.8554	-2.8554	-2.8554	-2.8554	-2.8554	-2.8554	-2.8554	-2.8554	-2.8554	-2.8554	-2.8554	-2.8554	-2.8554	-2.8554	-2.8554	-2.8554	-2.8554	-2.8554	-2.8554
4.4600	-2.9103	-2.7764	-2.4749	-2.5711	-2.4721	-2.4981	-2.7664	-2.7664	-2.8079	-2.5918	-2.6621	-2.9276	-2.9484	-2.5562	-2.7366	-2.9557	-2.6354	-2.8737	-2.4692	-2.9929	-2.5966	-2.7737	-2.6283	-2.8374	-2.6838	-2.5939	-2.5235	-2.9898	-2.9017	-2.8554	-2.8554	-2.8554	-2.8554	-2.8554	-2.8554	-2.8554	-2.8554	-2.8554	-2.8554	-2.8554	-2.8554	-2.8554	-2.8554	-2.8554	-2.8554	-2.8554	-2.8554	-2.8554	-2.8554
4.4700	-2.9103	-2.7764	-2.4749	-2.5711	-2.4721	-2.4981	-2.7664	-2.7664	-2.8079	-2.5918	-2.6621	-2.9276	-2.9484	-2.5562	-2.7366	-2.9557	-2.6354	-2.8737	-2.4692	-2.9929	-2.5966	-2.7737	-2.6283	-2.8374	-2.6838	-2.5939	-2.5235	-2.9898	-2.9017	-2.8554	-2.8554	-2.8554	-2.8554	-2.8554	-2.8554	-2.8554	-2.8554	-2.8554	-2.8554	-2.8554	-2.8554	-2.8554	-2.8554	-2.8554	-2.8554	-2.8554	-2.8554	-2.8554	-2.8554
4.4800	-2.9103	-2.7764	-2.4749	-2.5711	-2.4721	-2.4981	-2.7664	-2.7664	-2.8079	-2.5918	-2.6621	-2.9276	-2.9484	-2.5562	-2.7366	-2.9557	-2.6354	-2.8737	-2.4692	-2.9929	-2.5966	-2.7737	-2.6283	-2.8374	-2.6838	-2.5939	-2.5235	-2.9898	-2.9017	-2.8554	-2.8554	-2.8554	-2.8554	-2.8554	-2.8554	-2.8554	-2.8554	-2.8554	-2.8554	-2.8554	-2.8554	-2.8554	-2.8554	-2.8554	-2.8554	-2.8554	-2.8554	-2.8554	-2.8554
4.4900	-2.9103	-2.7764	-2.4749	-2.5711	-2.4721	-2.4981	-2.7664	-2.7664	-2.8079	-2.5918	-2.6621	-2.9276	-2.9484	-2.5562	-2.7366	-2.9557	-2.6354	-2.8737	-2.4692	-2.9929	-2.5966	-2.7737	-2.6283	-2.8374	-2.6838	-2.5939	-2.5235	-2.9898	-2.9017	-2.8554	-2.8554	-2.8554	-2.8554	-2.8554	-2.8554	-2.8554	-2.8554	-2.8554	-2.8554	-2.8554	-2.8554	-2.8554	-2.8554	-2.8554	-2.8554	-2.8554	-2.8554	-2.8554	-2.8554
4.5000	-2.9103	-2.7764	-2.4749	-2.5711	-2.4721	-2.4981	-2.7664	-2.7664	-2.8079	-2.5918	-2.6621	-2.9276	-2.9484	-2.5562	-2.7366	-2.9557	-2.6354	-2.8737	-2.4692	-2.9929	-2.5966	-2.7737	-2.6283	-2.8374	-2.6838	-2.5939	-2.5235	-2.9898	-2.9017	-2.8554	-2.8554	-2.8554	-2.8554	-2.8554	-2.8554	-2.8554	-2.8554	-2.8554	-2.8554	-2.8554	-2.8554	-2.8554	-2.8554	-2.8554	-2.8554	-2.8554	-2.8554	-2.8554	-2.8554
4.5100	-3.0869	-2.9447	-2.6244	-2.7266	-2.6215	-2.6491	-2.9340	-2.9340	-2.9781	-2.7486	-2.8233	-3.1052	-3.1273	-2.7108	-2.9024	-3.1350	-2.7950	-3.0480	-2.6184	-3.1746	-2.7537	-2.9418	-2.7874	-3.0095	-2.8463	-2.7509	-2.6761	-3.1712	-3.0778	-3.0285	-3.0285	-3.0285	-3.0285	-3.0285	-3.0285	-3.0285	-3.0285	-3.0285	-3.0285	-3.0285	-3.0285	-3.0285	-3.0285	-3.0285	-3.0285	-3.0285	-3.0285	-3.0285	-3.0285
4.5200	-3.0869	-2.9447	-2.6244	-2.7266	-2.6215	-2.6491	-2.9340	-2.9340	-2.9781	-2.7486	-2.8233	-3.1052	-3.1273	-2.7108	-2.9024	-3.1350	-2.7950	-3.0480	-2.6184	-3.1746	-2.7537	-2.9418	-2.7874	-3.0095	-2.8463	-2.7509	-2.6761	-3.1712	-3.0778	-3.0285	-3.0285	-3.0285	-3.0285	-3.0285	-3.0285	-3.0285	-3.0285	-3.0285	-3.0285	-3.0285	-3.0285	-3.0285	-3.0285	-3.0285	-3.0285	-3.0285	-3.0285	-3.0285	-3.0285
4.5300	-3.0869	-2.9447	-2.6244	-2.7266	-2.6215	-2.6491	-2.9340	-2.9340	-2.9781	-2.7486	-2.8233	-3.1052	-3.1273	-2.7108	-2.9024	-3.1350	-2.7950	-3.0480	-2.6184	-3.1746	-2.7537	-2.9418	-2.7874	-3.0095	-2.8463	-2.7509	-2.6761	-3.1712	-3.0778	-3.0285	-3.0285	-3.0285	-3.0285	-3.0285	-3.0285	-3.0285	-3.0285	-3.0285	-3.0285	-3.0285	-3.0285	-3.0285	-3.0285	-3.0285	-3.0285	-3.0285	-3.0285	-3.0285	-3.0285
4.5400	-3.0869	-2.9447	-2.6244	-2.7266	-2.6215	-2.6491	-2.9340	-2.9340	-2.9781	-2.7486	-2.8233	-3.1052	-3.1273	-2.7108	-2.9024	-3.1350	-2.7950	-3.0480	-2.6184	-3.1746	-2.7537	-2.9418	-2.7874	-3.0095	-2.8463	-2.7509	-2.6761	-3.1712	-3.0778	-3.0285	-3.0285	-3.0285	-3.0285	-3.0285	-3.0285	-3.0285	-3.0285	-3.0285	-3.0285	-3.0285	-3.0285	-3.0285	-3.0285	-3.0285	-3.0285	-3.0285	-3.0285	-3.0285	-3.0285
4.5500	-3.0869	-2.9447	-2.6244	-2.7266	-2.6215	-2.6491	-2.9340	-2.9340	-2.9781	-2.7486	-2.8233	-3.1052	-3.1273	-2.7108	-2.9024	-3.1350	-2.7950	-3.0480	-2.6184	-3.1746	-2.7537	-2.9418	-2.7874	-3.0095	-2.8463	-2.7509	-2.6761	-3.1712	-3.0778	-3.0285	-3.0285	-3.0285	-3.0285	-3.0285	-3.0285	-3.0285	-3.0285	-3.0285	-3.0285	-3.0285	-3.0285	-3.0285	-3.0285	-3.0285	-3.0285	-3.0285	-3.0285	-3.0285	-3.0285
4.5600	-3.0869	-2.9447	-2.6244	-2.7266	-2.6215	-2.6491	-2.9340	-2.9340	-2.9781	-2.7486	-2.8233	-3.1052	-3.1273	-2.7108	-2.9024	-3.1350	-2.7950	-3.0480	-2.6184	-3.1746	-2.7537	-2.9418	-2.7874	-3.0095	-2.8463	-2.7509	-2.6761	-3.1712	-3.0778	-3.0285	-3.0285	-3.0285	-3.0285	-3.0285	-3.0285	-3.0285	-3.0285	-3.0285	-3.0285	-3.0285	-3.0285	-3.0285	-3.0285	-3.0285	-3.0285	-3.0285	-3.0285	-3.0285	-3.0285
4.5700	-3.0869	-2.9447	-2.6244	-2.7266	-2.6215	-2.6491	-2.9340	-2.9340	-2.9781	-2.7486	-2.8233	-3.1052	-3.1273	-2.7108	-2.9024	-3.1350	-2.7950	-3.0480	-2.6184	-3.1746	-2.7537	-2.9418	-2.7874	-3.0095	-2.8463	-2.7509	-2.6761	-3.1712	-3.0778	-3.0285	-3.0285	-3.0285	-3.0285	-3.0285	-3.0285	-3.0285	-3.0285	-3.0285	-3.0285	-3.0285	-3.0285	-3.0285	-3.0285	-3.0285	-3.0285	-3.0285	-3.0285	-3.0285	-3.0285
4.5800	-3.0869	-2.9447	-2.6244	-2.7266	-2.6215	-2.6491	-2.9340	-2.9340	-2.9781	-2.7486	-2.8233	-3.1052	-3.1273	-2.7108	-2.9024	-3.1350	-2.7950	-3.0480	-2.6184	-3.1746	-2.7537	-2.9418	-2.7874	-3.0095	-2.8463	-2.7509	-2.6761	-3.1712	-3.0778	-3.0285	-3.0285	-3.0285	-3.0285	-3.0285	-3.0285	-3.0285	-3.0285	-3.0285	-3.0285	-3.0285	-3.0285	-3.0285	-3.0285	-3.0285	-3.0285	-3.0285	-3.0285	-3.0285	-3.0285
4.5900	-3.0869	-2.9447	-2.6244	-2.7266	-2.6215	-2.6491	-2.9340	-2.9340	-2.9781	-2.7486	-2.8233	-3.1052	-3.1273	-2.7108	-2.9024	-3.1350	-2.7950	-3.0480	-2.6184	-3.1746	-2.7537	-2.9418	-2.7874	-3.0095	-2.8463	-2.7509	-2.6761	-3.1712	-3.0778	-3.0285	-3.0285	-3.0285	-3.0285	-3.0285	-3.0285	-3.0285	-3.0285	-3.0285	-3.0285	-3.0285	-3.0285	-3.0285	-3.0285	-3.0285	-3.0285	-3.0285	-3.0285	-3.0285	-3.0285
4.6000	-3.0869	-2.9447	-2.6244	-2.7266	-2.6215	-2.6491	-2.9340	-2.9340	-2.9781	-2.7486	-2.8233	-3.1052	-3.1273	-2.7108	-2.9024	-3.1350	-2.7950	-3.0480	-2.6184	-3.1746	-2.7537	-2.9418	-2.7874	-3.0095	-2.8463	-2.7509	-2.6761	-3.1712	-3.0778	-3.0285	-3.0285	-3.0285	-3.0285	-3.0285	-3.0285	-3.0285	-3.0285	-3.0285	-3.0285	-3.0285	-3.0285	-3.0285	-3.0285	-3.0285	-3.0285	-3.0285	-3.0285	-3.0285	-3.0285
4.6100	-3.0869	-2.9447	-2.6244	-2.7266	-2.6215	-2.6491	-2.9340	-2.9340	-2.9781	-2.7486	-2.8233	-3.1052	-3.1273	-2.7108	-2.9024	-3.1350	-2.7950	-3.0480	-2.6184	-3.1746	-2.7537	-2.9418	-2.7874	-3.0095	-2.8463	-2.7509	-2.6761	-3.1712	-3.0778	-3.0285	-3.0285	-3.0285	-3.0285	-3.0285	-3.0285	-3.0285	-3.0285	-3.0285	-3.0285	-3.0285	-3.0285	-3.0285	-3.0285	-3.0285	-3.0285	-3.0285	-3.0285	-3.0285	-3.0285
4.6200	-3.0869	-2.9447	-2.6244	-2.7266	-2.6215	-2.6491	-2.9340	-2.9340	-2.9781	-2.7486	-2.8233	-3.1052	-3.1273	-2.7108	-2.9024	-3.1350	-2.7950	-3.0480	-2.6184	-3.1746	-2.7537	-2.9418	-2.7874	-3.0095	-2.8463	-2.7509	-2.6761	-3.1712	-3.0778	-3.0285	-3.0285	-3.0285	-3.0285	-3.0285	-3.0285	-3.0285	-3.0285	-3.0285	-3.0285	-3.0285	-3.0285	-3.0285	-3.0285	-3.0285	-3.0285	-3.0285	-3.0285	-3.0285	-3.0285
4.6300	-3.0869	-2.9447	-2.6244	-2.7266	-2.6215	-2.6491	-2.9340	-2.9340	-2.9781	-2.7486	-2.8233	-3.1052	-3.1273	-2.7108	-2.9024	-3.1350	-2.7950	-3.0480	-2.6184	-3.1746	-2.7537	-2.9418	-2.7874	-3.0095	-2.8463	-2.7509	-2.6761	-3.1712	-3.0778	-3.0285	-3.0285	-3.0285	-3.0285	-3.0285	-3.0285	-3.0285	-3.0285	-3.0285	-3.0285	-3.0285	-3.0285	-3.0285	-3.0285	-3.0285	-3.0285	-3.0285	-3.0285	-3.0285	-3.0285
4.6400	-3.0869	-2.9447	-2.6244	-2.7266	-2.6215	-2.6491	-2.9340	-2.9340	-2.9781	-2.7486	-2.8233	-3.1052	-3.1273	-2.7108	-2.9024	-3.1350	-2.7950	-3.0480	-2.6184	-3.1746	-2.7537	-2.9418	-2.7874	-3.0095	-2.8463	-2.7509	-2.6761	-3.1712	-3.0778	-3.0285	-3.0285	-3.0285	-3.0285	-3.0285	-3.0285	-3.0285	-3.0285	-3.0285	-3.0285	-3.0285	-3.0285	-3.0285	-3.0285	-3.0285	-3.0285	-3.0285	-3.0285	-3.0285	-3.0285
4.6500	-3.0869	-2.9447	-2.6244	-2.7266	-2.6215	-2.6491	-2.9340	-2.9340	-2.9781	-2.7486	-2.8233	-3.1052	-3.1273	-2.7108	-2.9024	-3.1350	-2.7950	-3.0480	-2.6184	-3.1746	-2.7537	-2.9418	-2.7874	-3.0095	-2.8463	-2.7509	-2.6761	-3.1712	-3.0778	-3.0285	-3.0285	-3.0285	-3.0285	-3.0285	-3.0285	-3.0285	-3.0285	-3.0285	-3.0285	-3.0285	-3.0285	-3.0285	-3.0285	-3.0285	-3.0285	-3.0285	-3.0285	-3.0285	-3.0285
4.6600	-3.0869	-2.9447	-2.6244	-2.7266	-2.6215	-2.6491	-2.9340	-2.9340	-2.9781	-2.7486	-2.8233	-3.1052	-3.1273	-2.7108	-2.9024	-3.1350	-2.7950	-3.0480	-2.6184	-3.1746	-2.7537	-2.9418	-2.7874	-3.0095	-2.8463	-2.7509	-2.6761	-3.1712	-3.0778	-3.0285	-3.0285	-3.0285	-3.0285	-3.0285	-3.0285	-3.0285	-3.0285	-3.0285	-3.0285	-3.0285	-3.0285	-3.0285	-3.0285	-3.0285	-3.0285	-3.0285	-3.0285	-3.0285	-3.0285
4.6700	-3.0869	-2.9447	-2.6244	-2.7266	-2.6215	-2.6491	-2.9340	-2.9340	-2.9781	-2.7486	-2.8233	-3.1052	-3.1273	-2.7108	-2.9024	-3.1350	-2.7950	-3.0480	-2.6184	-3.1746	-2.7537	-2.9418	-2.7874	-3.0095	-2.8463	-2.7509	-2.6761	-3.1712	-3.0778	-3.0285	-3.0285	-3.0285	-3.0285	-3.0285	-3.0285	-3.0285	-3.0285	-3.0285	-3.0285	-3.0285	-3.0285	-3.0285	-3.0285	-3.0285	-3.0285	-3.0285	-3.0285	-3.0285	-3.0285
4.6800	-3.0869	-2.9447	-2.6244	-2.7266	-2.6215	-2.6491	-2.9340	-2.9340	-2.9781	-2.7486	-2.8233	-3.1052	-3.1273	-2.7108	-2.9024	-3.1350	-2.7950	-3.0480	-2.6184	-3.1746	-2.7537	-2.9418	-2.7874	-3.0095	-2.8463	-2.7509	-2.6761	-3.1712	-3.0778	-3.0285	-3.0285	-3.0285	-3.0285	-3.0285	-3.0285	-3.0285	-3.0285	-3.0285	-3.0285	-3.0285	-3.0285	-3.0285	-3.0285	-3.0285	-3.0285	-3.0285	-3.0285	-3.0285	-3.0285
4.6900	-3.0869	-2.9447	-2.6244	-2.7266	-2.6215	-2.6491	-2.9340	-2.9340	-2.9781	-2.7486	-2.8233	-3.1052	-3.1273	-2.7108	-2.9024	-3.1350	-2.7950	-3.0480	-2.6184	-3.1746	-2.7537	-2.9418	-2.7874	-3.0095	-2.8463	-2.7509	-2.6761	-3.1712	-3.0778	-3.0285	-3.0285	-3.0285	-3.0285	-3.0285	-3.0285	-3.0285	-3.0285	-3.0285	-3.0285	-3.0285	-3.0285	-3.0285	-3.0285	-3.0285	-3.0285	-3.0285	-3.0285	-3.0285	-3.0285
4.7000	-3.0869	-2.9447	-2.6244	-2.7266	-2.6215	-2.6491	-2.9340	-2.9340	-2.9781	-2.7486	-2.8233	-3.1052	-3.1273	-2.7108	-2.9024	-3.1350	-2.7950	-3.0480	-2.6184	-3.1746	-2.7537	-2.9418	-2.7874	-3.0095	-2.8463	-2.7509	-2.6761	-3.1712	-3.0778	-3.0285	-3.0285	-3.0285	-3.0285	-3.0285	-3.0285	-3.0285	-3.0285	-3.0285	-3.0285	-3.0285	-3.0285	-3.0285	-3.0285	-3.0285	-3.0285	-3.0285	-3.0285	-3.0285	-3.0285
4.7100	-3.2650	-3.1144	-2.7752	-2.8835	-2.7722	-2.8014	-3.1032	-3.1032	-3.1498	-2.9067	-2.9859	-3.2844	-3.3078	-2.8667	-3.0696	-3.3160	-2.9559	-3.2238	-2.7689	-3.3578	-2.9122	-3.1114	-2.9479	-3.1831	-3.0102	-2.9092	-2.8300	-3.3543	-3.2553	-3.2032	-3.2032	-3.2032	-3.2032	-3.2032	-3.2032	-3.2032	-3.2032	-3.2032	-3.2032	-3.2032	-3.2032	-3.2032	-3.2032	-3.2032	-3.2032	-3.2032	-3.2032	-3.2032	-3.2032
4.7200	-3.2650	-3.1144	-2.7752	-2.8835	-2.7722	-2.8014	-3.1032	-3.1032	-3.1498	-2.9067	-2.9859	-3.2844	-3.3078	-2.8667	-3.0696	-3.3160	-2.9559	-3.2238	-2.7689	-3.3578	-2.9122	-3.1114	-2.9479	-3.1831	-3.0102	-2.9092	-2.8300	-3.3543	-3.2553	-3.2032	-3.2032	-3.2032	-3.2032	-3.2032	-3.2032	-3.2032	-3.2032	-3.2032	-3.2032	-3.2032	-3.2032	-3.2032	-3.2032	-3.2032	-3.2032	-3.2032	-3.2032	-3.2032	-3.2032
4.7300	-3.2650	-3.1144	-2.7752	-2.8835	-2.7722	-2.8014	-3.1032	-3.1032	-3.1498	-2.9067	-2.9859	-3.2844	-3.3078	-2.8667	-3.0696	-3.3160	-2.9559	-3.2238	-2.7689	-3.3578	-2.9122	-3.1114	-2.9479	-3.1831	-3.0102	-2.9092	-2.8300	-3.3543	-3.2553	-3.2032	-3.2032	-3.2032	-3.2032	-3.2032	-3.2032	-3.2032	-3.2032	-3.2032	-3.2032	-3.2032	-3.2032	-3.2032	-3.2032	-3.2032	-3.2032	-3.2032	-3.2032	-3.2032	-3.2032
4.7400	-3.2650	-3.1144	-2.7752	-2.8835	-2.7722	-2.8014	-3.1032	-3.1032	-3.1498	-2.9067	-2.9859	-3.2844	-3.3078	-2.8667	-3.0696	-3.3160	-2.9559	-3.2238	-2.7689	-3.3578	-2.9122	-3.1114	-2.9479	-3.1831	-3.0102	-2.9092	-2.8300	-3.3543	-3.2553	-3.2032	-3.2032	-3.2032	-3.2032	-3.2032	-3.2032	-3.2032	-3.2032	-3.2032	-3.2032	-3.2032	-3.2032	-3.2032	-3.2032	-3.2032	-3.2032	-3.2032	-3.2032	-3.2032	-3.2032
4.7500	-3.2650	-3.1144	-2.7752	-2.8835	-2.7722	-2.8014	-3.1032	-3.1032	-3.1498	-2.9067	-2.9859	-3.2844	-3.3078	-2.8667	-3.0696	-3.3160	-2.9559	-3.2238	-2.7689	-3.3578	-2.9122	-3.1114	-2.9479	-3.1831	-3.0102	-2.9092	-2.8300	-3.3543	-3.2553	-3.2032	-3.2032	-3.2032	-3.2032	-3.2032	-3.2032	-3.2032	-3.2032	-3.2032	-3.2032	-3.2032	-3.2032	-3.2032	-3.2032	-3.2032	-3.2032	-3.2032	-3.2032	-3.2032	-3.2032
4.7600	-3.2650	-3.1144	-2.7752	-2.8835	-2.7722	-2.8014	-3.1032	-3.1032	-3.1498	-2.9067	-2.9859	-3.2844	-3.3078	-2.8667	-3.0696	-3.3160	-2.9559	-3.2238	-2.7689	-3.3578	-2.9122	-3.1114	-2.9479	-3.1831	-3.0102	-2.9092	-2.8300	-3.3543	-3.2553	-3.2032	-3.2032	-3.2032	-3.2032	-3.2032	-3.2032	-3.2032	-3.2032	-3.2032	-3.2032	-3.2032	-3.2032	-3.2032	-3.2032	-3.2032	-3.2032	-3.2032	-3.2032	-3.2032	-3.2032
4.7700	-3.2650	-3.1144	-2.7752	-2.8835	-2.7722	-2.8014	-3.1032	-3.1032	-3.1498	-2.9067	-2.9859	-3.2844	-3.3078	-2.8667	-3.0696	-3.3160	-2.9559	-3.2238	-2.7689	-3.3578	-2.9122	-3.1114	-2.9479	-3.1831	-3.0102	-2.9092	-2.8300	-3.3543	-3.2553	-3.2032	-3.2032	-3.2032	-3.2032	-3.2032	-3.2032	-3.2032	-3.2032	-3.2032	-3.2032	-3.2032	-3.2032	-3.2032	-3.2032	-3.2032	-3.2032	-3.2032	-3.2032	-3.2032	-3.2032
4.7800	-3.2650	-3.1144	-2.7752	-2.8835	-2.7722	-2.8014	-3.1032	-3.1032	-3.1498	-2.9067	-2.9859	-3.2844	-3.3078	-2.8667	-3.0696	-3.3160	-2.9559	-3.2238	-2.7689	-3.3578	-2.9122	-3.1114	-2.9479	-3.1831	-3.0102	-2.9092	-2.8300	-3.3543	-3.2553	-3.2032	-3.2032	-3.2032	-3.2032	-3.2032	-3.2032	-3.2032	-3.2032	-3.2032	-3.2032	-3.2032	-3.2032	-3.2032	-3.2032	-3.2032	-3.2032	-3.2032	-3.2032	-3.2032	-3.2032
4.7900	-3.2650	-3.1144	-2.7752	-2.8835	-2.7722	-2.8014	-3.1032	-3.1032	-3.1498	-2.9067	-2.9859	-3.2844	-3.3078	-2.8667	-3.0696	-3.3160	-2.9559	-3.2238	-2.7689	-3.3578	-2.9122	-3.1114	-2.9479	-3.1831	-3.0102	-2.9092	-2.8300	-3.3543	-3.2553	-3.2032	-3.2032	-3.2032	-3.2032	-3.2032	-3.2032	-3.2032	-3.2032	-3.2032	-3.2032	-3.2032	-3.2032	-3.2032	-3.2032	-3.2032	-3.2032	-3.2032	-3.2032	-3.2032	-3.2032
4.8000	-3.2650	-3.1144	-2.7752	-2.8835	-2.7722	-2.8014	-3.1032	-3.1032	-3.1498	-2.9067	-2.9859	-3.2844	-3.3078	-2.8667	-3.0696	-3.3160	-2.9559	-3.2238	-2.7689	-3.3578	-2.9122	-3.1114	-2.9479	-3.1831	-3.0102	-2.9092	-2.8300	-3.3543	-3.2553	-3.2032	-3.2032	-3.2032	-3.2032	-3.2032	-3.2032	-3.2032	-3.2032	-3.2032	-3.2032	-3.2032	-3.2032	-3.2032	-3.2032	-3.2032	-3.2032	-3.2032	-3.2032	-3.2032	-3.2032
4.8100	-3.2650	-3.1144	-2.7752	-2.8835	-2.7722	-2.8014	-3.1032	-3.1032	-3.1498	-2.9067	-2.9859	-3.2844	-3.3078	-2.8667	-3.0696	-3.3160	-2.9559	-3.2238	-2.7689	-3.3578	-2.9122	-3.1114	-2.9479	-3.1831	-3.0102	-2.9092	-2.8300	-3.3543	-3.2553	-3.2032	-3.2032	-3.2032	-3.2032	-3.2032	-3.2032	-3.2032	-3.2032	-3.2032	-3.2032	-3.2032	-3.2032	-3.2032	-3.2032	-3.2032	-3.2032	-3.2032	-3.2032	-3.2032	-3.2032
4.8200	-3.2650	-3.1144	-2.7752	-2.8835	-2.7722	-2.8014	-3.1032	-3.1032	-3.1498	-2.9067	-2.9859	-3.2844	-3.3078	-2.8667	-3.0696	-3.3160	-2.9559	-3.2238	-2.7689	-3.3578	-2.9122	-3.1114	-2.9479	-3.1831	-3.0102	-2.9092	-2.8300	-3.3543	-3.2553	-3.2032	-3.2032	-3.2032	-3.2032	-3.2032	-3.2032	-3.2032	-3.2032	-3.2032	-3.2032	-3.2032	-3.2032	-3.2032	-3.2032	-3.2032	-3.2032	-3.2032	-3.2032	-3.2032	-3.2032
4.8300	-3.2650	-3.1144	-2.7752	-2.8835	-2.7722	-2.8014	-3.1032	-3.1032	-3.1498	-2.9067	-2.9859	-3.2844	-3.3078	-2.8667	-3.0696	-3.3160	-2.9559	-3.2238	-2.7689	-3.3578	-2.9122	-3.1114	-2.9479	-3.1831	-3.0102	-2.9092	-2.8300	-3.3543	-3.2553	-3.2032	-3.2032	-3.2032	-3.2032	-3.2032	-3.2032	-3.2032	-3.2032	-3.2032	-3.2032	-3.2032	-3.2032	-3.2032	-3.2032	-3.2032	-3.2032	-3.2032	-3.2032	-3.2032	-3.2032
4.8400	-3.2650	-3.1144	-2.7752	-2.8835	-2.7722	-2.8014	-3.1032	-3.1032	-3.1498	-2.9067	-2.9859	-3.2844	-3.3078	-2.8667	-3.0696	-3.3160	-2.9559	-3.2238	-2.7689	-3.3578	-2.9122	-3.1114	-2.9479	-3.1831	-3.0102	-2.9092	-2.8300	-3.3543	-3.2553	-3.2032	-3.2032	-3.2032	-3.2032	-3.2032	-3.2032	-3.2032	-3.2032	-3.2032	-3.2032	-3.2032	-3.2032	-3.2032	-3.2032	-3.2032	-3.2032	-3.2032	-3.2032	-3.2032	-3.2032
4.8500	-3.2650	-3.1144	-2.7752	-2.8835	-2.7722	-2.8014	-3.1032	-3.1032	-3.1498	-2.9067	-2.9859	-3.2844	-3.3078	-2.8667	-3.0696	-3.3160	-2.9559	-3.2238	-2.7689	-3.3578	-2.9122	-3.1114	-2.9479	-3.1831	-3.0102	-2.9092	-2.8300	-3.3543	-3.2553	-3.2032	-3.2032	-3.2032	-3.2032	-3.2032	-3.2032	-3.2032	-3.2032	-3.2032	-3.2032	-3.2032	-3.2032	-3.2032	-3.2032	-3.2032	-3.2032	-3.2032	-3.2032	-3.2032	-3.2032
4.8600	-3.2650	-3.1144	-2.7752	-2.8835	-2.7722	-2.8014	-3.1032	-3.1032	-3.1498	-2.9067	-2.9859	-3.2844	-3.3078	-2.8667	-3.0696	-3.3160	-2.9559	-3.2238	-2.7689	-3.3578	-2.9122	-3.1114	-2.9479	-3.1831	-3.0102	-2.9092	-2.8300	-3.3543	-3.2553	-3.2032	-3.2032	-3.2032	-3.2032	-3.2032	-3.2032	-3.2032	-3.2032	-3.2032	-3.2032	-3.2032	-3.2032	-3.2032	-3.2032	-3.2032	-3.2032	-3.2032	-3.2032	-3.2032	-3.2032
4.8700	-3.2650	-3.1144	-2.7752	-2.8835	-2.7722	-2.8014	-3.1032	-3.1032	-3.1498	-2.9067	-2.9859	-3.2844	-3.3078	-2.8667	-3.0696	-3.3160	-2.9559	-3.2238	-2.7689	-3.3578	-2.9122	-3.1114	-2.9479	-3.1831	-3.0102	-2.9092	-2.8300	-3.3543	-3.2553	-3.2032	-3.2032	-3.2032	-3.2032	-3.2032	-3.2032	-3.2032	-3.2032	-3.2032	-3.2032	-3.2032	-3.2032	-3.2032	-3.2032	-3.2032	-3.2032	-3.2032	-3.2032	-3.2032	-3.2032
4.8800	-3.2650	-3.1144	-2.7752	-2.8835	-2.7722	-2.8014	-3.1032	-3.1032	-3.1498	-2.9067	-2.9859	-3.2844	-3.3078	-2.8667	-3.0696	-3.3160	-2.9559	-3.2238	-2.7689	-3.3578	-2.9122	-3.1114	-2.9479	-3.1831	-3.0102	-2.9092	-2.8300	-3.3543	-3.2553	-3.2032	-3.2032	-3.2032	-3.2032	-3.2032	-3.2032	-3.2032	-3.2032	-3.2032	-3.2032	-3.2032	-3.2032	-3.2032	-3.2032	-3.2032	-3.2032	-3.2032	-3.2032	-3.2032	-3.2032
4.8900	-3.2650	-3.1144	-2.7752	-2.8835	-2.7722	-2.8014	-3.1032	-3.1032	-3.1498	-2.9067	-2.9859	-3.2844	-3.3078	-2.8667	-3.0696	-3.3160	-2.9559	-3.2238	-2.7689	-3.3578	-2.9122	-3.1114	-2.9479	-3.1831	-3.0102	-2.9092	-2.8300	-3.3543	-3.2553	-3.2032	-3.2032	-3.2032	-3.2032	-3.2032	-3.2032	-3.2032	-3.2032	-3.2032	-3.2032	-3.2032	-3.2032	-3.2032	-3.2032	-3.2032	-3.2032	-3.2032	-3.2032	-3.2032	-3.2032
4.9000	-3.2650	-3.1144	-2.7752	-2.8835	-2.7722	-2.8014	-3.1032	-3.1032	-3.1498	-2.9067	-2.9859	-3.2844	-3.3078	-2.8667	-3.0696	-3.3160	-2.9559	-3.2238	-2.7689	-3.3578	-2.9122	-3.1114	-2.9479	-3.1831	-3.0102	-2.9092	-2.8300	-3.3543	-3.2553	-3.2032	-3.2032	-3.2032	-3.2032	-3.2032	-3.2032	-3.2032	-3.2032	-3.2032	-3.2032	-3.2032	-3.2032	-3.2032	-3.2032	-3.2032	-3.2032	-3.2032	-3.2032	-3.2032	-3.2032
4.9100	-3.4447	-3.2856	-2.9274	-3.0418	-2.9242	-2.9550	-3.2738	-3.2738	-3.3230	-3.0663	-3.1499	-3.4652	-3.4898	-3.0240	-3.2383	-3.4985	-3.1182	-3.4012	-2.9207	-3.5427	-3.0720	-3.2825	-3.1098	-3.3581	-3.1756	-3.0689	-2.9853	-3.5390	-3.4344	-3.3794	-3.3794	-3.3794	-3.3794	-3.3794	-3.3794	-3.3794	-3.3794	-3.3794	-3.3794	-3.3794	-3.3794	-3.3794	-3.3794	-3.3794	-3.3794	-3.3794	-3.3794	-3.3794	-3.3794
4.9200	-3.4447	-3.2856	-2.9274	-3.0418	-2.9242	-2.9550	-3.2738	-3.2738	-3.3230	-3.0663	-3.1499	-3.4652	-3.4898	-3.0240	-3.2383	-3.4985	-3.1182	-3.4012	-2.9207	-3.5427	-3.0720	-3.2825	-3.1098	-3.3581	-3.1756	-3.0689	-2.9853	-3.5390	-3.4344	-3.3794	-3.3794	-3.3794	-3.3794	-3.3794	-3.3794	-3.3794	-3.3794	-3.3794	-3.3794	-3.3794	-3.3794	-3.3794	-3.3794	-3.3794	-3.3794	-3.3794	-3.3794	-3.3794	-3.3794
4.9300	-3.4447	-3.2856	-2.9274	-3.0418	-2.9242	-2.9550	-3.2738	-3.2738	-3.3230	-3.0663	-3.1499	-3.4652	-3.4898	-3.0240	-3.2383	-3.4985	-3.1182	-3.4012	-2.9207	-3.5427	-3.0720	-3.2825	-3.1098	-3.3581	-3.1756	-3.0689	-2.9853	-3.5390	-3.4344	-3.3794	-3.3794	-3.3794	-3.3794	-3.3794	-3.3794	-3.3794	-3.3794	-3.3794	-3.3794	-3.3794	-3.3794	-3.3794	-3.3794	-3.3794	-3.3794	-3.3794	-3.3794	-3.3794	-3.3794
4.9400	-3.4447	-3.2856	-2.9274	-3.0418	-2.9242	-2.9550	-3.2738	-3.2738	-3.3230	-3.0663	-3.1499	-3.4652	-3.4898	-3.0240	-3.2383	-3.4985	-3.1182	-3.4012	-2.9207	-3.5427	-3.0720	-3.2825	-3.1098	-3.3581	-3.1756	-3.0689	-2.9853	-3.5390	-3.4344	-3.3794	-3.3794	-3.3794	-3.3794	-3.3794	-3.3794	-3.3794	-3.3794	-3.3794	-3.3794	-3.3794	-3.3794	-3.3794	-3.3794	-3.3794	-3.3794	-3.3794	-3.3794	-3.3794	-3.3794
4.9500	-3.4447	-3.2856	-2.9274	-3.0418	-2.9242	-2.9550	-3.2738	-3.2738	-3.3230	-3.0663	-3.1499	-3.4652	-3.4898	-3.0240	-3.2383	-3.4985	-3.1182	-3.4012	-2.9207	-3.5427	-3.0720	-3.2825	-3.1098	-3.3581	-3.1756	-3.0689	-2.9853	-3.5390	-3.4344	-3.3794	-3.3794	-3.3794	-3.3794	-3.3794	-3.3794	-3.3794	-3.3794	-3.3794	-3.3794	-3.3794	-3.3794	-3.3794	-3.3794	-3.3794	-3.3794	-3.3794	-3.3794	-3.3794	-3.3794
4.9600	-3.4447	-3.2856	-2.9274	-3.0418	-2.9242	-2.9550	-3.2738	-3.2738	-3.3230	-3.0663	-3.1499	-3.4652	-3.4898	-3.0240	-3.2383	-3.4985	-3.1182	-3.4012	-2.9207	-3.5427	-3.0720	-3.2825	-3.1098	-3.3581	-3.1756	-3.0689	-2.9853	-3.5390	-3.4344	-3.3794	-3.3794	-3.3794	-3.3794	-3.3794	-3.3794	-3.3794	-3.3794	-3.3794	-3.3794	-3.3794	-3.3794	-3.3794	-3.3794	-3.3794	-3.3794	-3.3794	-3.3794	-3.3794	-3.3794
4.9700	-3.4447	-3.2856	-2.9274	-3.0418	-2.9242	-2.9550	-3.2738	-3.2738	-3.3230	-3.0663	-3.1499	-3.4652	-3.4898	-3.0240	-3.2383	-3.4985	-3.1182	-3.4012	-2.9207	-3.5427	-3.0720	-3.2825	-3.1098	-3.3581	-3.1756	-3.0689	-2.9853	-3.5390	-3.4344	-3.3794	-3.3794	-3.3794	-3.3794	-3.3794	-3.3794	-3.3794	-3.3794	-3.3794	-3.3794	-3.3794	-3.3794	-3.3794	-3.3794	-3.3794	-3.3794	-3.3794	-3.3794	-3.3794	-3.3794
4.9800	-3.4447	-3.2856	-2.9274	-3.0418	-2.9242	-2.9550	-3.2738	-3.2738	-3.3230	-3.0663	-3.1499	-3.4652	-3.4898	-3.0240	-3.2383	-3.4985	-3.1182	-3.4012	-2.9207	-3.5427	-3.0720	-3.2825	-3.1098	-3.3581	-3.1756	-3.0689	-2.9853	-3.5390	-3.4344	-3.3794	-3.3794	-3.3794	-3.3794	-3.3794	-3.3794	-3.3794	-3.3794	-3.3794	-3.3794	-3.3794	-3.3794	-3.3794	-3.3794	-3.3794	-3.3794	-3.3794	-3.3794	-3.3794	-3.3794
4.9900	-3.4447	-3.2856	-2.9274	-3.0418	-2.9242	-2.9550	-3.2738	-3.2738	-3.3230	-3.0663	-3.1499	-3.4652	-3.4898	-3.0240	-3.2383	-3.4985	-3.1182	-3.4012	-2.9207	-3.5427	-3.0720	-3.2825	-3.1098	-3.3581	-3.1756	-3.0689	-2.9853	-3.5390	-3.4344	-3.3794	-3.3794	-3.3794	-3.3794	-3.3794	-3.3794	-3.3794	-3.3794	-3.3794	-3.3794	-3.3794	-3.3794	-3.3794	-3.3794	-3.3794	-3.3794	-3.3794	-3.3794	-3.3794	-3.3794
5.0000	-3.4447	-3.2856	-2.9274	-3.0418	-2.9242	-2.9550	-3.2738	-3.2738	-3.3230	-3.0663	-3.1499	-3.4652	-3.4898	-3.0240	-3.2383	-3.4985	-3.1182	-3.4012	-2.9207	-3.5427	-3.0720	-3.2825	-3.1098	-3.3581	-3.1756	-3.0689	-2.9853	-3.5390	-3.4344	-3.3794	-3.3794	-3.3794	-3.3794	-3.3794	-3.3794	-3.3794	-3.3794	-3.3794	-3.3794	-3.3794	-3.3794	-3.3794	-3.3794	-3.3794	-3.3794	-3.3794	-3.3794	-3.3794	-3.3794
5.0100	-3.4447	-3.2856	-2.9274	-3.0418	-2.9242	-2.9550	-3.2738	-3.2738	-3.3230	-3.0663	-3.1499	-3.4652	-3.4898	-3.0240	-3.2383	-3.4985	-3.1182	-3.4012	-2.9207	-3.5427	-3.0720	-3.2825	-3.1098	-3.3581	-3.1756	-3.0689	-2.9853	-3.5390	-3.4344	-3.3794	-3.3794	-3.3794	-3.3794	-3.3794	-3.3794	-3.3794	-3.3794	-3.3794	-3.3794	-3.3794	-3.3794	-3.3794	-3.3794	-3.3794	-3.3794	-3.3794	-3.3794	-3.3794	-3.3794
5.0200	-3.4447	-3.2856	-2.9274	-3.0418	-2.9242	-2.9550	-3.2738	-3.2738	-3.3230	-3.0663	-3.1499	-3.4652	-3.4898	-3.0240	-3.2383	-3.4985	-3.1182	-3.4012	-2.9207	-3.5427	-3.0720	-3.2825	-3.1098	-3.3581	-3.1756	-3.0689	-2.9853	-3.5390	-3.4344	-3.3794	-3.3794	-3.3794	-3.3794	-3.3794	-3.3794	-3.3794	-3.3794	-3.3794	-3.3794	-3.3794	-3.3794	-3.3794	-3.3794	-3.3794	-3.3794	-3.3794	-3.3794	-3.3794	-3.3794
5.0300	-3.4447	-3.2856	-2.9274	-3.0418	-2.9242	-2.9550	-3.2738	-3.2738	-3.3230	-3.0663	-3.1499	-3.4652	-3.4898	-3.0240	-3.2383	-3.4985	-3.1182	-3.4012	-2.9207	-3.5427	-3.0720	-3.2825	-3.1098	-3.3581	-3.1756	-3.0689	-2.9853	-3.5390	-3.4344	-3.3794	-3.3794	-3.3794	-3.3794	-3.3794	-3.3794	-3.3794	-3.3794	-3.3794	-3.3794	-3.3794	-3.3794	-3.3794	-3.3794	-3.3794	-3.3794	-3.3794	-3.3794	-3.3794	-3.3794
5.0400	-3.4447	-3.2856	-2.9274	-3.0418	-2.9242	-2.9550	-3.2738	-3.2738	-3.3230	-3.0663	-3.1499	-3.4652	-3.4898	-3.0240	-3.2383	-3.4985	-3.1182	-3.4012	-2.9207	-3.5427	-3.0720	-3.2825	-3.1098	-3.3581	-3.1756	-3.0689	-2.9853	-3.5390	-3.4344	-3.3794	-3.3794	-3.3794	-3.3794	-3.3794	-3.3794	-3.3794	-3.3794	-3.3794	-3.3794	-3.3794	-3.3794	-3.3794	-3.3794	-3.3794	-3.3794	-3.3794	-3.3794	-3.3794	-3.3794
5.0500	-3.4447	-3.2856	-2.9274	-3.0418	-2.9242	-2.9550	-3.2738	-3.2738	-3.3230	-3.0663	-3.1499	-3.4652	-3.4898	-3.0240	-3.2383	-3.4985	-3.1182	-3.4012	-2.9207	-3.5427	-3.0720	-3.2825	-3.1098	-3.3581	-3.1756	-3.0689	-2.9853	-3.5390	-3.4344	-3.3794	-3.3794	-3.3794	-3.3794	-3.3794	-3.3794	-3.3794	-3.3794	-3.3794	-3.3794	-3.3794	-3.3794	-3.3794	-3.3794	-3.3794	-3.3794	-3.3794	-3.3794	-3.3794	-3.3794
5.0600	-3.4447	-3.2856	-2.9274	-3.0418	-2.9242	-2.9550	-3.2738	-3.2738	-3.3230	-3.0663	-3.1499	-3.4652	-3.4898	-3.0240	-3.2383	-3.4985	-3.1182	-3.4012	-2.9207	-3.5427	-3.0720	-3.2825	-3.1098	-3.3581	-3.1756	-3.0689	-2.9853	-3.5390	-3.4344	-3.3794	-3.3794	-3.3794	-3.3794	-3.3794	-3.3794	-3.3794	-3.3794	-3.3794	-3.3794	-3.3794	-3.3794	-3.3794	-3.3794	-3.3794	-3.3794	-3.3794	-3.3794	-3.3794	-3.3794
5.0700	-3.4447	-3.2856	-2.9274	-3.0418	-2.9242	-2.9550	-3.2738	-3.2738	-3.3230	-3.0663	-3.1499	-3.4652	-3.4898	-3.0240	-3.2383	-3.4985	-3.1182	-3.4012	-2.9207	-3.5427	-3.0720	-3.2825	-3.1098	-3.3581	-3.1756	-3.0689	-2.9853	-3.5390	-3.4344	-3.3794	-3.3794	-3.3794	-3.3794	-3.3794	-3.3794	-3.3794	-3.3794	-3.3794	-3.3794	-3.3794	-3.3794	-3.3794	-3.3794	-3.3794	-3.3794	-3.3794	-3.3794	-3.3794	-3.3794
5.0800	-3.4447	-3.2856	-2.9274	-3.0418	-2.9242	-2.9550	-3.2738	-3.2738	-3.3230	-3.0663	-3.1499	-3.4652	-3.4898	-3.0240	-3.2383	-3.4985	-3.1182	-3.4012	-2.9207	-3.5427	-3.0720	-3.2825	-3.1098	-3.3581	-3.1756	-3.0689	-2.9853	-3.5390	-3.4344	-3.3794	-3.3794	-3.3794	-3.3794	-3.3794	-3.3794	-3.3794	-3.3794	-3.3794	-3.3794	-3.3794	-3.3794	-3.3794	-3.3794	-3.3794	-3.3794	-3.3794	-3.3794	-3.3794	-3.3794
5.0900	-3.4447	-3.2856	-2.9274	-3.0418	-2.9242	-2.9550	-3.2738	-3.2738	-3.3230	-3.0663	-3.1499	-3.4652	-3.4898	-3.0240	-3.2383	-3.4985	-3.1182	-3.4012	-2.9207	-3.5427	-3.0720	-3.2825	-3.1098	-3.3581	-3.1756	-3.0689	-2.9853	-3.5390	-3.4344	-3.3794	-3.3794	-3.3794	-3.3794	-3.3794	-3.3794	-3.3794	-3.3794	-3.3794	-3.3794	-3.3794	-3.3794	-3.3794	-3.3794	-3.3794	-3.3794	-3.3794	-3.3794	-3.3794	-3.3794
5.1000	-3.4447	-3.2856	-2.9274	-3.0418	-2.9242	-2.9550	-3.2738	-3.2738	-3.3230	-3.0663	-3.1499	-3.4652	-3.4898	-3.0240	-3.2383	-3.4985	-3.1182	-3.4012	-2.9207	-3.5427	-3.0720	-3.2825	-3.1098	-3.3581	-3.1756	-3.0689	-2.9853	-3.5390	-3.4344	-3.3794	-3.3794	-3.3794	-3.3794	-3.3794	-3.3794	-3.3794	-3.3794	-3.3794	-3.3794	-3.3794	-3.3794	-3.3794	-3.3794	-3.3794	-3.3794	-3.3794	-3.3794	-3.3794	-3.3794
5.1100	-3.6259	-3.4583	-3.0808	-3.2014	-3.0774	-3.1099	-3.4458	-3.4458	-3.4978	-3.2272	-3.3153	-3.6475	-3.6735	-3.1826	-3.4084	-3.6826	-3.2819	-3.5801	-3.0738	-3.7292	-3.2332	-3.4551	-3.2730	-3.5347	-3.3424	-3.2299	-3.1418	-3.7253	-3.6151	-3.5572	-3.5572	-3.5572	-3.5572	-3.5572	-3.5572	-3.5572	-3.5572	-3.5572	-3.5572	-3.5572	-3.5572	-3.5572	-3.5572	-3.5572	-3.5572	-3.5572	-3.5572	-3.5572	-3.5572
5.1200	-3.6259	-3.4583	-3.0808	-3.2014	-3.0774	-3.1099	-3.4458	-3.4458	-3.4978	-3.2272	-3.3153	-3.6475	-3.6735	-3.1826	-3.4084	-3.6826	-3.2819	-3.5801	-3.0738	-3.7292	-3.2332	-3.4551	-3.2730	-3.5347	-3.3424	-3.2299	-3.1418	-3.7253	-3.6151	-3.5572	-3.5572	-3.5572	-3.5572	-3.5572	-3.5572	-3.5572	-3.5572	-3.5572	-3.5572	-3.5572	-3.5572	-3.5572	-3.5572	-3.5572	-3.5572	-3.5572	-3.5572	-3.5572	-3.5572
5.1300	-3.6259	-3.4583	-3.0808	-3.2014	-3.0774	-3.1099	-3.4458	-3.4458	-3.4978	-3.2272	-3.3153	-3.6475	-3.6735	-3.1826	-3.4084	-3.6826	-3.2819	-3.5801	-3.0738	-3.7292	-3.2332	-3.4551	-3.2730	-3.5347	-3.3424	-3.2299	-3.1418	-3.7253	-3.6151	-3.5572	-3.5572	-3.5572	-3.5572	-3.5572	-3.5572	-3.5572	-3.5572	-3.5572	-3.5572	-3.5572	-3.5572	-3.5572	-3.5572	-3.5572	-3.5572	-3.5572	-3.5572	-3.5572	-3.5572
5.1400	-3.6259	-3.4583	-3.0808	-3.2014	-3.0774	-3.1099	-3.4458	-3.4458	-3.4978	-3.2272	-3.3153	-3.6475	-3.6735	-3.1826	-3.4084	-3.6826	-3.2819	-3.5801	-3.0738	-3.7292	-3.2332	-3.4551	-3.2730	-3.5347	-3.3424	-3.2299	-3.1418	-3.7253	-3.6151	-3.5572	-3.5572	-3.5572	-3.5572	-3.5572	-3.5572	-3.5572	-3.5572	-3.5572	-3.5572	-3.5572	-3.5572	-3.5572	-3.5572	-3.5572	-3.5572	-3.5572	-3.5572	-3.5572	-3.5572
5.1500	-3.6259	-3.4583	-3.0808	-3.2014	-3.0774	-3.1099	-3.4458	-3.4458	-3.4978	-3.2272	-3.3153	-3.6475	-3.6735	-3.1826	-3.4084	-3.6826	-3.2819	-3.5801	-3.0738	-3.7292	-3.2332	-3.4551	-3.2730	-3.5347	-3.3424	-3.2299	-3.1418	-3.7253	-3.6151	-3.5572	-3.5572	-3.5572	-3.5572	-3.5572	-3.5572	-3.5572	-3.5572	-3.5572	-3.5572	-3.5572	-3.5572	-3.5572	-3.5572	-3.5572	-3.5572	-3.5572	-3.5572	-3.5572	-3.5572
5.1600	-3.6259	-3.4583	-3.0808	-3.2014	-3.0774	-3.1099	-3.4458	-3.4458	-3.4978	-3.2272	-3.3153	-3.6475	-3.6735	-3.1826	-3.4084	-3.6826	-3.2819	-3.5801	-3.0738	-3.7292	-3.2332	-3.4551	-3.2730	-3.5347	-3.3424	-3.2299	-3.1418	-3.7253	-3.6151	-3.5572	-3.5572	-3.5572	-3.5572	-3.5572	-3.5572	-3.5572	-3.5572	-3.5572	-3.5572	-3.5572	-3.5572	-3.5572	-3.5572	-3.5572	-3.5572	-3.5572	-3.5572	-3.5572	-3.5572
5.1700	-3.6259	-3.4583	-3.0808	-3.2014	-3.0774	-3.1099	-3.4458	-3.4458	-3.4978	-3.2272	-3.3153	-3.6475	-3.6735	-3.1826	-3.4084	-3.6826	-3.2819	-3.5801	-3.0738	-3.7292	-3.2332	-3.4551	-3.2730	-3.5347	-3.3424	-3.2299	-3.1418	-3.7253	-3.6151	-3.5572	-3.5572	-3.5572	-3.5572	-3.5572	-3.5572	-3.5572	-3.5572	-3.5572	-3.5572	-3.5572	-3.5572	-3.5572	-3.5572	-3.5572	-3.5572	-3.5572	-3.5572	-3.5572	-3.5572
5.1800	-3.6259	-3.4583	-3.0808	-3.2014	-3.0774	-3.1099	-3.4458	-3.4458	-3.4978	-3.2272	-3.3153	-3.6475	-3.6735	-3.1826	-3.4084	-3.6826	-3.2819	-3.5801	-3.0738	-3.7292	-3.2332	-3.4551	-3.2730	-3.5347	-3.3424	-3.2299	-3.1418	-3.7253	-3.6151	-3.5572	-3.5572	-3.5572	-3.5572	-3.5572	-3.5572	-3.5572	-3.5572	-3.5572	-3.5572	-3.5572	-3.5572	-3.5572	-3.5572	-3.5572	-3.5572	-3.5572	-3.5572	-3.5572	-3.5572
5.1900	-3.6259	-3.4583	-3.0808	-3.2014	-3.0774	-3.1099	-3.4458	-3.4458	-3.4978	-3.2272	-3.3153	-3.6475	-3.6735	-3.1826	-3.4084	-3.6826	-3.2819	-3.5801	-3.0738	-3.7292	-3.2332	-3.4551	-3.2730	-3.5347	-3.3424	-3.2299	-3.1418	-3.7253	-3.6151	-3.5572	-3.5572	-3.5572	-3.5572	-3.5572	-3.5572	-3.5572	-3.5572	-3.5572	-3.5572	-3.5572	-3.5572	-3.5572	-3.5572	-3.5572	-3.5572	-3.5572	-3.5572	-3.5572	-3.5572
5.2000	-3.6259	-3.4583	-3.0808	-3.2014	-3.0774	-3.1099	-3.4458	-3.4458	-3.4978	-3.2272	-3.3153	-3.6475	-3.6735	-3.1826	-3.4084	-3.6826	-3.2819	-3.5801	-3.0738	-3.7292	-3.2332	-3.4551	-3.2730	-3.5347	-3.3424	-3.2299	-3.1418	-3.7253	-3.6151	-3.5572	-3.5572	-3.5572	-3.5572	-3.5572	-3.5572	-3.5572	-3.5572	-3.5572	-3.5572	-3.5572	-3.5572	-3.5572	-3.5572	-3.5572	-3.5572	-3.5572	-3.5572	-3.5572	-3.5572
5.2100	-3.6259	-3.4583	-3.0808	-3.2014	-3.0774	-3.1099	-3.4458	-3.4458	-3.4978	-3.2272	-3.3153	-3.6475	-3.6735	-3.1826	-3.4084	-3.6826	-3.2819	-3.5801	-3.0738	-3.7292	-3.2332	-3.4551	-3.2730	-3.5347	-3.3424	-3.2299	-3.1418	-3.7253	-3.6151	-3.5572	-3.5572	-3.5572	-3.5572	-3.5572	-3.5572	-3.5572	-3.5572	-3.5572	-3.5572	-3.5572	-3.5572	-3.5572	-3.5572	-3.5572	-3.5572	-3.5572	-3.5572	-3.5572	-3.5572
5.2200	-3.6259	-3.4583	-3.0808	-3.2014	-3.0774	-3.1099	-3.4458	-3.4458	-3.4978	-3.2272	-3.3153	-3.6475	-3.6735	-3.1826	-3.4084	-3.6826	-3.2819	-3.5801	-3.0738	-3.7292	-3.2332	-3.4551	-3.2730	-3.5347	-3.3424	-3.2299	-3.1418	-3.7253	-3.6151	-3.5572	-3.5572	-3.5572	-3.5572	-3.5572	-3.5572	-3.5572	-3.5572	-3.5572	-3.5572	-3.5572	-3.5572	-3.5572	-3.5572	-3.5572	-3.5572	-3.5572	-3.5572	-3.5572	-3.5572
5.2300	-3.6259	-3.4583	-3.0808	-3.2014	-3.0774	-3.1099	-3.4458	-3.4458	-3.4978	-3.2272	-3.3153	-3.6475	-3.6735	-3.1826	-3.4084	-3.6826	-3.2819	-3.5801	-3.0738	-3.7292	-3.2332	-3.4551	-3.2730	-3.5347	-3.3424	-3.2299	-3.1418	-3.7253	-3.6151	-3.5572	-3.5572	-3.5572	-3.5572	-3.5572	-3.5572	-3.5572	-3.5572	-3.5572	-3.5572	-3.5572	-3.5572	-3.5572	-3.5572	-3.5572	-3.5572	-3.5572	-3.5572	-3.5572	-3.5572
5.2400	-3.6259	-3.4583	-3.0808	-3.2014	-3.0774	-3.1099	-3.4458	-3.4458	-3.4978	-3.2272	-3.3153	-3.6475	-3.6735	-3.1826	-3.4084	-3.6826	-3.2819	-3.5801	-3.0738	-3.7292	-3.2332	-3.4551	-3.2730	-3.5347	-3.3424	-3.2299	-3.1418	-3.7253	-3.6151	-3.5572	-3.5572	-3.5572	-3.5572	-3.5572	-3.5572	-3.5572	-3.5572	-3.5572	-3.5572	-3.5572	-3.5572	-3.5572	-3.5572	-3.5572	-3.5572	-3.5572	-3.5572	-3.5572	-3.5572
5.2500	-3.6259	-3.4583	-3.0808	-3.2014	-3.0774	-3.1099	-3.4458	-3.4458	-3.4978	-3.2272	-3.3153	-3.6475	-3.6735	-3.1826	-3.4084	-3.6826	-3.2819	-3.5801	-3.0738	-3.7292	-3.2332	-3.4551	-3.2730	-3.5347	-3.3424	-3.2299	-3.1418	-3.7253	-3.6151	-3.5572	-3.5572	-3.5572	-3.5572	-3.5572	-3.5572	-3.5572	-3.5572	-3.5572	-3.5572	-3.5572	-3.5572	-3.5572	-3.5572	-3.5572	-3.5572	-3.5572	-3.5572	-3.5572	-3.5572
5.2600	-3.6259	-3.4583	-3.0808	-3.2014	-3.0774	-3.1099	-3.4458	-3.4458	-3.4978	-3.2272	-3.3153	-3.6475	-3.6735	-3.1826	-3.4084	-3.6826	-3.2819	-3.5801	-3.0738	-3.7292	-3.2332	-3.4551	-3.2730	-3.5347	-3.3424	-3.2299	-3.1418	-3.7253	-3.6151	-3.5572	-3.5572	-3.5572	-3.5572	-3.5572	-3.5572	-3.5572	-3.5572	-3.5572	-3.5572	-3.5572	-3.5572	-3.5572	-3.5572	-3.5572	-3.5572	-3.5572	-3.5572	-3.5572	-3.5572
5.2700	-3.6259	-3.4583	-3.0808	-3.2014	-3.0774	-3.1099	-3.4458	-3.4458	-3.4978	-3.2272	-3.3153	-3.6475	-3.6735	-3.1826	-3.4084	-3.6826	-3.2819	-3.5801	-3.0738	-3.7292	-3.2332	-3.4551	-3.2730	-3.5347	-3.3424	-3.2299	-3.1418	-3.7253	-3.6151	-3.5572	-3.5572	-3.5572	-3.5572	-3.5572	-3.5572	-3.5572	-3.5572	-3.5572	-3.5572	-3.5572	-3.5572	-3.5572	-3.5572	-3.5572	-3.5572	-3.5572	-3.5572	-3.5572	-3.5572
5.2800	-3.6259	-3.4583	-3.0808	-3.2014	-3.0774	-3.1099	-3.4458	-3.4458	-3.4978	-3.2272	-3.3153	-3.6475	-3.6735	-3.1826	-3.4084	-3.6826	-3.2819	-3.5801	-3.0738	-3.7292	-3.2332	-3.4551	-3.2730	-3.5347	-3.3424	-3.2299	-3.1418	-3.7253	-3.6151	-3.5572	-3.5572	-3.5572	-3.5572	-3.5572	-3.5572	-3.5572	-3.5572	-3.5572	-3.5572	-3.5572	-3.5572	-3.5572	-3.5572	-3.5572	-3.5572	-3.5572	-3.5572	-3.5572	-3.5572
5.2900	-3.6259	-3.4583	-3.0808	-3.2014	-3.0774	-3.1099	-3.4458	-3.4458	-3.4978	-3.2272	-3.3153	-3.6475	-3.6735	-3.1826	-3.4084	-3.6826	-3.2819	-3.5801	-3.0738	-3.7292	-3.2332	-3.4551	-3.2730	-3.5347	-3.3424	-3.2299	-3.1418	-3.7253	-3.6151	-3.5572	-3.5572	-3.5572	-3.5572	-3.5572	-3.5572	-3.5572	-3.5572	-3.5572	-3.5572	-3.5572	-3.5572	-3.5572	-3.5572	-3.5572	-3.5572	-3.5572	-3.5572	-3.5572	-3.5572
5.3000	-3.6259	-3.4583	-3.0808	-3.2014	-3.0774	-3.1099	-3.4458	-3.4458	-3.4978	-3.2272	-3.3153	-3.6475	-3.6735	-3.1826	-3.4084	-3.6826	-3.2819	-3.5801	-3.0738	-3.7292	-3.2332	-3.4551	-3.2730	-3.5347	-3.3424	-3.2299	-3.1418	-3.7253	-3.6151	-3.5572	-3.5572	-3.5572	-3.5572	-3.5572	-3.5572	-3.5572	-3.5572	-3.5572	-3.5572	-3.5572	-3.5572	-3.5572	-3.5572	-3.5572	-3.5572	-3.5572	-3.5572	-3.5572	-3.5572
5.3100	-3.8081	-3.6318	-3.2349	-3.3618	-3.2314	-3.2655	-3.6187	-3.6187	-3.6733	-3.3888	-3.4814	-3.8308	-3.8581	-3.3419	-3.5794	-3.8677	-3.4463	-3.7599	-3.2276	-3.9167	-3.3952	-3.6285	-3.4371	-3.7122	-3.5100	-3.3917	-3.2991	-3.9125	-3.7967	-3.7358	-3.7358	-3.7358	-3.7358	-3.7358	-3.7358	-3.7358	-3.7358	-3.7358	-3.7358	-3.7358	-3.7358	-3.7358	-3.7358	-3.7358	-3.7358	-3.7358	-3.7358	-3.7358	-3.7358
5.3200	-3.8081	-3.6318	-3.2349	-3.3618	-3.2314	-3.2655	-3.6187	-3.6187	-3.6733	-3.3888	-3.4814	-3.8308	-3.8581	-3.3419	-3.5794	-3.8677	-3.4463	-3.7599	-3.2276	-3.9167	-3.3952	-3.6285	-3.4371	-3.7122	-3.5100	-3.3917	-3.2991	-3.9125	-3.7967	-3.7358	-3.7358	-3.7358	-3.7358	-3.7358	-3.7358	-3.7358	-3.7358	-3.7358	-3.7358	-3.7358	-3.7358	-3.7358	-3.7358	-3.7358	-3.7358	-3.7358	-3.7358	-3.7358	-3.7358
5.3300	-3.8081	-3.6318	-3.2349	-3.3618	-3.2314	-3.2655	-3.6187	-3.6187	-3.6733	-3.3888	-3.4814	-3.8308	-3.8581	-3.3419	-3.5794	-3.8677	-3.4463	-3.7599	-3.2276	-3.9167	-3.3952	-3.6285	-3.4371	-3.7122	-3.5100	-3.3917	-3.2991	-3.9125	-3.7967	-3.7358	-3.7358	-3.7358	-3.7358	-3.7358	-3.7358	-3.7358	-3.7358	-3.7358	-3.7358	-3.7358	-3.7358	-3.7358	-3.7358	-3.7358	-3.7358	-3.7358	-3.7358	-3.7358	-3.7358
5.3400	-3.8081	-3.6318	-3.2349	-3.3618	-3.2314	-3.2655	-3.6187	-3.6187	-3.6733	-3.3888	-3.4814	-3.8308	-3.8581	-3.3419	-3.5794	-3.8677	-3.4463	-3.7599	-3.2276	-3.9167	-3.3952	-3.6285	-3.4371	-3.7122	-3.5100	-3.3917	-3.2991	-3.9125	-3.7967	-3.7358	-3.7358	-3.7358	-3.7358	-3.7358	-3.7358	-3.7358	-3.7358	-3.7358	-3.7358	-3.7358	-3.7358	-3.7358	-3.7358	-3.7358	-3.7358	-3.7358	-3.7358	-3.7358	-3.7358
5.3500	-3.8081	-3.6318	-3.2349	-3.3618	-3.2314	-3.2655	-3.6187	-3.6187	-3.6733	-3.3888	-3.4814	-3.8308	-3.8581	-3.3419	-3.5794	-3.8677	-3.4463	-3.7599	-3.2276	-3.9167	-3.3952	-3.6285	-3.4371	-3.7122	-3.5100	-3.3917	-3.2991	-3.9125	-3.7967	-3.7358	-3.7358	-3.7358	-3.7358	-3.7358	-3.7358	-3.7358	-3.7358	-3.7358	-3.7358	-3.7358	-3.7358	-3.7358	-3.7358	-3.7358	-3.7358	-3.7358	-3.7358	-3.7358	-3.7358
5.3600	-3.8081	-3.6318	-3.2349	-3.3618	-3.2314	-3.2655	-3.6187	-3.6187	-3.6733	-3.3888	-3.4814	-3.8308	-3.8581	-3.3419	-3.5794	-3.8677	-3.4463	-3.7599	-3.2276	-3.9167	-3.3952	-3.6285	-3.4371	-3.7122	-3.5100	-3.3917	-3.2991	-3.9125	-3.7967	-3.7358	-3.7358	-3.7358	-3.7358	-3.7358	-3.7358	-3.7358	-3.7358	-3.7358	-3.7358	-3.7358	-3.7358	-3.7358	-3.7358	-3.7358	-3.7358	-3.7358	-3.7358	-3.7358	-3.7358
5.3700	-3.8081	-3.6318	-3.2349	-3.3618	-3.2314	-3.2655	-3.6187	-3.6187	-3.6733	-3.3888	-3.4814	-3.8308	-3.8581	-3.3419	-3.5794	-3.8677	-3.4463	-3.7599	-3.2276	-3.9167	-3.3952	-3.6285	-3.4371	-3.7122	-3.5100	-3.3917	-3.2991	-3.9125	-3.7967	-3.7358	-3.7358	-3.7358	-3.7358	-3.7358	-3.7358	-3.7358	-3.7358	-3.7358	-3.7358	-3.7358	-3.7358	-3.7358	-3.7358	-3.7358	-3.7358	-3.7358	-3.7358	-3.7358	-3.7358
5.3800	-3.8081	-3.6318	-3.2349	-3.3618	-3.2314	-3.2655	-3.6187	-3.6187	-3.6733	-3.3888	-3.4814	-3.8308	-3.8581	-3.3419	-3.5794	-3.8677	-3.4463	-3.7599	-3.2276	-3.9167	-3.3952	-3.6285	-3.4371	-3.7122	-3.5100	-3.3917	-3.2991	-3.9125	-3.7967	-3.7358	-3.7358	-3.7358	-3.7358	-3.7358	-3.7358	-3.7358	-3.7358	-3.7358	-3.7358	-3.7358	-3.7358	-3.7358	-3.7358	-3.7358	-3.7358	-3.7358	-3.7358	-3.7358	-3.7358
5.3900	-3.8081	-3.6318	-3.2349	-3.3618	-3.2314	-3.2655	-3.6187	-3.6187	-3.6733	-3.3888	-3.4814	-3.8308	-3.8581	-3.3419	-3.5794	-3.8677	-3.4463	-3.7599	-3.2276	-3.9167	-3.3952	-3.6285	-3.4371	-3.7122	-3.5100	-3.3917	-3.2991	-3.9125	-3.7967	-3.7358	-3.7358	-3.7358	-3.7358	-3.7358	-3.7358	-3.7358	-3.7358	-3.7358	-3.7358	-3.7358	-3.7358	-3.7358	-3.7358	-3.7358	-3.7358	-3.7358	-3.7358	-3.7358	-3.7358
5.4000	-3.8081	-3.6318	-3.2349	-3.3618	-3.2314	-3.2655	-3.6187	-3.6187	-3.6733	-3.3888	-3.4814	-3.8308	-3.8581	-3.3419	-3.5794	-3.8677	-3.4463	-3.7599	-3.2276	-3.9167	-3.3952	-3.6285	-3.4371	-3.7122	-3.5100	-3.3917	-3.2991	-3.9125	-3.7967	-3.7358	-3.7358	-3.7358	-3.7358	-3.7358	-3.7358	-3.7358	-3.7358	-3.7358	-3.7358	-3.7358	-3.7358	-3.7358	-3.7358	-3.7358	-3.7358	-3.7358	-3.7358	-3.7358	-3.7358
5.4100	-3.8081	-3.6318	-3.2349	-3.3618	-3.2314	-3.2655	-3.6187	-3.6187	-3.6733	-3.3888	-3.4814	-3.8308	-3.8581	-3.3419	-3.5794	-3.8677	-3.4463	-3.7599	-3.2276	-3.9167	-3.3952	-3.6285	-3.4371	-3.7122	-3.5100	-3.3917	-3.2991	-3.9125	-3.7967	-3.7358	-3.7358	-3.7358	-3.7358	-3.7358	-3.7358	-3.7358	-3.7358	-3.7358	-3.7358	-3.7358	-3.7358	-3.7358	-3.7358	-3.7358	-3.7358	-3.7358	-3.7358	-3.7358	-3.7358
5.4200	-3.8081	-3.6318	-3.2349	-3.3618	-3.2314	-3.2655	-3.6187	-3.6187	-3.6733	-3.3888	-3.4814	-3.8308	-3.8581	-3.3419	-3.5794	-3.8677	-3.4463	-3.7599	-3.2276	-3.9167	-3.3952	-3.6285	-3.4371	-3.7122	-3.5100	-3.3917	-3.2991	-3.9125	-3.7967	-3.7358	-3.7358	-3.7358	-3.7358	-3.7358	-3.7358	-3.7358	-3.7358	-3.7358	-3.7358	-3.7358	-3.7358	-3.7358	-3.7358	-3.7358	-3.7358	-3.7358	-3.7358	-3.7358	-3.7358
5.4300	-3.8081	-3.6318	-3.2349	-3.3618	-3.2314	-3.2655	-3.6187	-3.6187	-3.6733	-3.3888	-3.4814	-3.8308	-3.8581	-3.3419	-3.5794	-3.8677	-3.4463	-3.7599	-3.2276	-3.9167	-3.3952	-3.6285	-3.4371	-3.7122	-3.5100	-3.3917	-3.2991	-3.9125	-3.7967	-3.7358	-3.7358	-3.7358	-3.7358	-3.7358	-3.7358	-3.7358	-3.7358	-3.7358	-3.7358	-3.7358	-3.7358	-3.7358	-3.7358	-3.7358	-3.7358	-3.7358	-3.7358	-3.7358	-3.7358
5.4400	-3.8081	-3.6318	-3.2349	-3.3618	-3.2314	-3.2655	-3.6187	-3.6187	-3.6733	-3.3888	-3.4814	-3.8308	-3.8581	-3.3419	-3.5794	-3.8677	-3.4463	-3.7599	-3.2276	-3.9167	-3.3952	-3.6285	-3.4371	-3.7122	-3.5100	-3.3917	-3.2991	-3.9125	-3.7967	-3.7358	-3.7358	-3.7358	-3.7358	-3.7358	-3.7358	-3.7358	-3.7358	-3.7358	-3.7358	-3.7358	-3.7358	-3.7358	-3.7358	-3.7358	-3.7358	-3.7358	-3.7358	-3.7358	-3.7358
5.4500	-3.8081	-3.6318	-3.2349	-3.3618	-3.2314	-3.2655	-3.6187	-3.6187	-3.6733	-3.3888	-3.4814	-3.8308	-3.8581	-3.3419	-3.5794	-3.8677	-3.4463	-3.7599	-3.2276	-3.9167	-3.3952	-3.6285	-3.4371	-3.7122	-3.5100	-3.3917	-3.2991	-3.9125	-3.7967	-3.7358	-3.7358	-3.7358	-3.7358	-3.7358	-3.7358	-3.7358	-3.7358	-3.7358	-3.7358	-3.7358	-3.7358	-3.7358	-3.7358	-3.7358	-3.7358	-3.7358	-3.7358	-3.7358	-3.7358
5.4600	-3.8081	-3.6318	-3.2349	-3.3618	-3.2314	-3.2655	-3.6187	-3.6187	-3.6733	-3.3888	-3.4814	-3.8308	-3.8581	-3.3419	-3.5794	-3.8677	-3.4463	-3.7599	-3.2276	-3.9167	-3.3952	-3.6285	-3.4371	-3.7122	-3.5100	-3.3917	-3.2991	-3.9125	-3.7967	-3.7358	-3.7358	-3.7358	-3.7358	-3.7358	-3.7358	-3.7358	-3.7358	-3.7358	-3.7358	-3.7358	-3.7358	-3.7358	-3.7358	-3.7358	-3.7358	-3.7358	-3.7358	-3.7358	-3.7358
5.4700	-3.8081	-3.6318	-3.2349	-3.3618	-3.2314	-3.2655	-3.6187	-3.6187	-3.6733	-3.3888	-3.4814	-3.8308	-3.8581	-3.3419	-3.5794	-3.8677	-3.4463	-3.7599	-3.2276	-3.9167	-3.3952	-3.6285	-3.4371	-3.7122	-3.5100	-3.3917	-3.2991	-3.9125	-3.7967	-3.7358	-3.7358	-3.7358	-3.7358	-3.7358	-3.7358	-3.7358	-3.7358	-3.7358	-3.7358	-3.7358	-3.7358	-3.7358	-3.7358	-3.7358	-3.7358	-3.7358	-3.7358	-3.7358	-3.7358
5.4800	-3.8081	-3.6318	-3.2349	-3.3618	-3.2314	-3.2655	-3.6187	-3.6187	-3.6733	-3.3888	-3.4814	-3.8308	-3.8581	-3.3419	-3.5794	-3.8677	-3.4463	-3.7599	-3.2276	-3.9167	-3.3952	-3.6285	-3.4371	-3.7122	-3.5100	-3.3917	-3.2991	-3.9125	-3.7967	-3.7358	-3.7358	-3.7358	-3.7358	-3.7358	-3.7358	-3.7358	-3.7358	-3.7358	-3.7358	-3.7358	-3.7358	-3.7358	-3.7358	-3.7358	-3.7358	-3.7358	-3.7358	-3.7358	-3.7358
5.4900	-3.8081	-3.6318	-3.2349	-3.3618	-3.2314	-3.2655	-3.6187	-3.6187	-3.6733	-3.3888	-3.4814	-3.8308	-3.8581	-3.3419	-3.5794	-3.8677	-3.4463	-3.7599	-3.2276	-3.9167	-3.3952	-3.6285	-3.4371	-3.7122	-3.5100	-3.3917	-3.2991	-3.9125	-3.7967	-3.7358	-3.7358	-3.7358	-3.7358	-3.7358	-3.7358	-3.7358	-3.7358	-3.7358	-3.7358	-3.7358	-3.7358	-3.7358	-3.7358	-3.7358	-3.7358	-3.7358	-3.7358	-3.7358	-3.7358
5.5000	-3.8081	-3.6318	-3.2349	-3.3618	-3.2314	-3.2655	-3.6187	-3.6187	-3.6733	-3.3888	-3.4814	-3.8308	-3.8581	-3.3419	-3.5794	-3.8677	-3.4463	-3.7599	-3.2276	-3.9167	-3.3952	-3.6285	-3.4371	-3.7122	-3.5100	-3.3917	-3.2991	-3.9125	-3.7967	-3.7358	-3.7358	-3.7358	-3.7358	-3.7358	-3.7358	-3.7358	-3.7358	-3.7358	-3.7358	-3.7358	-3.7358	-3.7358	-3.7358	-3.7358	-3.7358	-3.7358	-3.7358	-3.7358	-3.7358
5.5100	-3.9903	-3.8053	-3.3890	-3.5221	-3.3853	-3.4211	-3.7916	-3.7916	-3.8489	-3.5504	-3.6476	-4.0140	-4.0427	-3.5013	-3.7503	-4.0527	-3.6107	-3.9397	-3.3813	-4.1041	-3.5571	-3.8019	-3.6011	-3.8897	-3.6776	-3.5535	-3.4564	-4.0998	-3.9783	-3.9144	-3.9144	-3.9144	-3.9144	-3.9144	-3.9144	-3.9144	-3.9144	-3.9144	-3.9144	-3.9144	-3.9144	-3.9144	-3.9144	-3.9144	-3.9144	-3.9144	-3.9144	-3.9144	-3.9144
5.5200	-3.9903	-3.8053	-3.3890	-3.5221	-3.3853	-3.4211	-3.7916	-3.7916	-3.8489	-3.5504	-3.6476	-4.0140	-4.0427	-3.5013	-3.7503	-4.0527	-3.6107	-3.9397	-3.3813	-4.1041	-3.5571	-3.8019	-3.6011	-3.8897	-3.6776	-3.5535	-3.4564	-4.0998	-3.9783	-3.9144	-3.9144	-3.9144	-3.9144	-3.9144	-3.9144	-3.9144	-3.9144	-3.9144	-3.9144	-3.9144	-3.9144	-3.9144	-3.9144	-3.9144	-3.9144	-3.9144	-3.9144	-3.9144	-3.9144
5.5300	-3.9903	-3.8053	-3.3890	-3.5221	-3.3853	-3.4211	-3.7916	-3.7916	-3.8489	-3.5504	-3.6476	-4.0140	-4.0427	-3.5013	-3.7503	-4.0527	-3.6107	-3.9397	-3.3813	-4.1041	-3.5571	-3.8019	-3.6011	-3.8897	-3.6776	-3.5535	-3.4564	-4.0998	-3.9783	-3.9144	-3.9144	-3.9144	-3.9144	-3.9144	-3.9144	-3.9144	-3.9144	-3.9144	-3.9144	-3.9144	-3.9144	-3.9144	-3.9144	-3.9144	-3.9144	-3.9144	-3.9144	-3.9144	-3.9144
5.5400	-3.9903	-3.8053	-3.3890	-3.5221	-3.3853	-3.4211	-3.7916	-3.7916	-3.8489	-3.5504	-3.6476	-4.0140	-4.0427	-3.5013	-3.7503	-4.0527	-3.6107	-3.9397	-3.3813	-4.1041	-3.5571	-3.8019	-3.6011	-3.8897	-3.6776	-3.5535	-3.4564	-4.0998	-3.9783	-3.9144	-3.9144	-3.9144	-3.9144	-3.9144	-3.9144	-3.9144	-3.9144	-3.9144	-3.9144	-3.9144	-3.9144	-3.9144	-3.9144	-3.9144	-3.9144	-3.9144	-3.9144	-3.9144	-3.9144
5.5500	-3.9903	-3.8053	-3.3890	-3.5221	-3.3853	-3.4211	-3.7916	-3.7916	-3.8489	-3.5504	-3.6476	-4.0140	-4.0427	-3.5013	-3.7503	-4.0527	-3.6107	-3.9397	-3.3813	-4.1041	-3.5571	-3.8019	-3.6011	-3.8897	-3.6776	-3.5535	-3.4564	-4.0998	-3.9783	-3.9144	-3.9144	-3.9144	-3.9144	-3.9144	-3.9144	-3.9144	-3.9144	-3.9144	-3.9144	-3.9144	-3.9144	-3.9144	-3.9144	-3.9144	-3.9144	-3.9144	-3.9144	-3.9144	-3.9144
5.5600	-3.9903	-3.8053	-3.3890	-3.5221	-3.3853	-3.4211	-3.7916	-3.7916	-3.8489	-3.5504	-3.6476	-4.0140	-4.0427	-3.5013	-3.7503	-4.0527	-3.6107	-3.9397	-3.3813	-4.1041	-3.5571	-3.8019	-3.6011	-3.8897	-3.6776	-3.5535	-3.4564	-4.0998	-3.9783	-3.9144	-3.9144	-3.9144	-3.9144	-3.9144	-3.9144	-3.9144	-3.9144	-3.9144	-3.9144	-3.9144	-3.9144	-3.9144	-3.9144	-3.9144	-3.9144	-3.9144	-3.9144	-3.9144	-3.9144
5.5700	-3.9903	-3.8053	-3.3890	-3.5221	-3.3853	-3.4211	-3.7916	-3.7916	-3.8489	-3.5504	-3.6476	-4.0140	-4.0427	-3.5013	-3.7503	-4.0527	-3.6107	-3.9397	-3.3813	-4.1041	-3.5571	-3.8019	-3.6011	-3.8897	-3.6776	-3.5535	-3.4564	-4.0998	-3.9783	-3.9144	-3.9144	-3.9144	-3.9144	-3.9144	-3.9144	-3.9144	-3.9144	-3.9144	-3.9144	-3.9144	-3.9144	-3.9144	-3.9144	-3.9144	-3.9144	-3.9144	-3.9144	-3.9144	-3.9144
5.5800	-3.9903	-3.8053	-3.3890	-3.5221	-3.3853	-3.4211	-3.7916	-3.7916	-3.8489	-3.5504	-3.6476	-4.0140	-4.0427	-3.5013	-3.7503	-4.0527	-3.6107	-3.9397	-3.3813	-4.1041	-3.5571	-3.8019	-3.6011	-3.8897	-3.6776	-3.5535	-3.4564	-4.0998	-3.9783	-3.9144	-3.9144	-3.9144	-3.9144	-3.9144	-3.9144	-3.9144	-3.9144	-3.9144	-3.9144	-3.9144	-3.9144	-3.9144	-3.9144	-3.9144	-3.9144	-3.9144	-3.9144	-3.9144	-3.9144
5.5900	-3.9903	-3.8053	-3.3890	-3.5221	-3.3853	-3.4211	-3.7916	-3.7916	-3.8489	-3.5504	-3.6476	-4.0140	-4.0427	-3.5013	-3.7503	-4.0527	-3.6107	-3.9397	-3.3813	-4.1041	-3.5571	-3.8019	-3.6011	-3.8897	-3.6776	-3.5535	-3.4564	-4.0998	-3.9783	-3.9144	-3.9144	-3.9144	-3.9144	-3.9144	-3.9144	-3.9144	-3.9144	-3.9144	-3.9144	-3.9144	-3.9144	-3.9144	-3.9144	-3.9144	-3.9144	-3.9144	-3.9144	-3.9144	-3.9144
5.6000	-3.9903	-3.8053	-3.3890	-3.5221	-3.3853	-3.4211	-3.7916	-3.7916	-3.8489	-3.5504	-3.6476	-4.0140	-4.0427	-3.5013	-3.7503	-4.0527	-3.6107	-3.9397	-3.3813	-4.1041	-3.5571	-3.8019	-3.6011	-3.8897	-3.6776	-3.5535	-3.4564	-4.0998	-3.9783	-3.9144	-3.9144	-3.9144	-3.9144	-3.9144	-3.9144	-3.9144	-3.9144	-3.9144	-3.9144	-3.9144	-3.9144	-3.9144	-3.9144	-3.9144	-3.9144	-3.9144	-3.9144	-3.9144	-3.9144
5.6100	-3.9903	-3.8053	-3.3890	-3.5221	-3.3853	-3.4211	-3.7916	-3.7916	-3.8489	-3.5504	-3.6476	-4.0140	-4.0427	-3.5013	-3.7503	-4.0527	-3.6107	-3.9397	-3.3813	-4.1041	-3.5571	-3.8019	-3.6011	-3.8897	-3.6776	-3.5535	-3.4564	-4.0998	-3.9783	-3.9144	-3.9144	-3.9144	-3.9144	-3.9144	-3.9144	-3.9144	-3.9144	-3.9144	-3.9144	-3.9144	-3.9144	-3.9144	-3.9144	-3.9144	-3.9144	-3.9144	-3.9144	-3.9144	-3.9144
5.6200	-3.9903	-3.8053	-3.3890	-3.5221	-3.3853	-3.4211	-3.7916	-3.7916	-3.8489	-3.5504	-3.6476	-4.0140	-4.0427	-3.5013	-3.7503	-4.0527	-3.6107	-3.9397	-3.3813	-4.1041	-3.5571	-3.8019	-3.6011	-3.8897	-3.6776	-3.5535	-3.4564	-4.0998	-3.9783	-3.9144	-3.9144	-3.9144	-3.9144	-3.9144	-3.9144	-3.9144	-3.9144	-3.9144	-3.9144	-3.9144	-3.9144	-3.9144	-3.9144	-3.9144	-3.9144	-3.9144	-3.9144	-3.9144	-3.9144
5.6300	-3.9903	-3.8053	-3.3890	-3.5221	-3.3853	-3.4211	-3.7916	-3.7916	-3.8489	-3.5504	-3.6476	-4.0140	-4.0427	-3.5013	-3.7503	-4.0527	-3.6107	-3.9397	-3.3813	-4.1041	-3.5571	-3.8019	-3.6011	-3.8897	-3.6776	-3.5535	-3.4564	-4.0998	-3.9783	-3.9144	-3.9144	-3.9144	-3.9144	-3.9144	-3.9144	-3.9144	-3.9144	-3.9144	-3.9144	-3.9144	-3.9144	-3.9144	-3.9144	-3.9144	-3.9144	-3.9144	-3.9144	-3.9144	-3.9144
5.6400	-3.9903	-3.8053	-3.3890	-3.5221	-3.3853	-3.4211	-3.7916	-3.7916	-3.8489	-3.5504	-3.6476	-4.0140	-4.0427	-3.5013	-3.7503	-4.0527	-3.6107	-3.9397	-3.3813	-4.1041	-3.5571	-3.8019	-3.6011	-3.8897	-3.6776	-3.5535	-3.4564	-4.0998	-3.9783	-3.9144	-3.9144	-3.9144	-3.9144	-3.9144	-3.9144	-3.9144	-3.9144	-3.9144	-3.9144	-3.9144	-3.9144	-3.9144	-3.9144	-3.9144	-3.9144	-3.9144	-3.9144	-3.9144	-3.9144
5.6500	-3.9903	-3.8053	-3.3890	-3.5221	-3.3853	-3.4211	-3.7916	-3.7916	-3.8489	-3.5504	-3.6476	-4.0140	-4.0427	-3.5013	-3.7503	-4.0527	-3.6107	-3.9397	-3.3813	-4.1041	-3.5571	-3.8019	-3.6011	-3.8897	-3.6776	-3.5535	-3.4564	-4.0998	-3.9783	-3.9144	-3.9144	-3.9144	-3.9144	-3.9144	-3.9144	-3.9144	-3.9144	-3.9144	-3.9144	-3.9144	-3.9144	-3.9144	-3.9144	-3.9144	-3.9144	-3.9144	-3.9144	-3.9144	-3.9144
5.6600	-3.9903	-3.8053	-3.3890	-3.5221	-3.3853	-3.4211	-3.7916	-3.7916	-3.8489	-3.5504	-3.6476	-4.0140	-4.0427	-3.5013	-3.7503	-4.0527	-3.6107	-3.9397	-3.3813	-4.1041	-3.5571	-3.8019	-3.6011	-3.8897	-3.6776	-3.5535	-3.4564	-4.0998	-3.9783	-3.9144	-3.9144	-3.9144	-3.9144	-3.9144	-3.9144	-3.9144	-3.9144	-3.9144	-3.9144	-3.9144	-3.9144	-3.9144	-3.9144	-3.9144	-3.9144	-3.9144	-3.9144	-3.9144	-3.9144
5.6700	-3.9903	-3.8053	-3.3890	-3.5221	-3.3853	-3.4211	-3.7916	-3.7916	-3.8489	-3.5504	-3.6476	-4.0140	-4.0427	-3.5013	-3.7503	-4.0527	-3.6107	-3.9397	-3.3813	-4.1041	-3.5571	-3.8019	-3.6011	-3.8897	-3.6776	-3.5535	-3.4564	-4.0998	-3.9783	-3.9144	-3.9144	-3.9144	-3.9144	-3.9144	-3.9144	-3.9144	-3.9144	-3.9144	-3.9144	-3.9144	-3.9144	-3.9144	-3.9144	-3.9144	-3.9144	-3.9144	-3.9144	-3.9144	-3.9144
5.6800	-3.9903	-3.8053	-3.3890	-3.5221	-3.3853	-3.4211	-3.7916	-3.7916	-3.8489	-3.5504	-3.6476	-4.0140	-4.0427	-3.5013	-3.7503	-4.0527	-3.6107	-3.9397	-3.3813	-4.1041	-3.5571	-3.8019	-3.6011	-3.8897	-3.6776	-3.5535	-3.4564	-4.0998	-3.9783	-3.9144	-3.9144	-3.9144	-3.9144	-3.9144	-3.9144	-3.9144	-3.9144	-3.9144	-3.9144	-3.9144	-3.9144	-3.9144	-3.9144	-3.9144	-3.9144	-3.9144	-3.9144	-3.9144	-3.9144
5.6900	-3.9903	-3.8053	-3.3890	-3.5221	-3.3853	-3.4211	-3.7916	-3.7916	-3.8489	-3.5504	-3.6476	-4.0140	-4.0427	-3.5013	-3.7503	-4.0527	-3.6107	-3.9397	-3.3813	-4.1041	-3.5571	-3.8019	-3.6011	-3.8897	-3.6776	-3.5535	-3.4564	-4.0998	-3.9783	-3.9144	-3.9144	-3.9144	-3.9144	-3.9144	-3.9144	-3.9144	-3.9144	-3.9144	-3.9144	-3.9144	-3.9144	-3.9144	-3.9144	-3.9144	-3.9144	-3.9144	-3.9144	-3.9144	-3.9144
5.7000	-3.9903	-3.8053	-3.3890	-3.5221	-3.3853	-3.4211	-3.7916	-3.7916	-3.8489	-3.5504	-3.6476	-4.0140	-4.0427	-3.5013	-3.7503	-4.0527	-3.6107	-3.9397	-3.3813	-4.1041	-3.5571	-3.8019	-3.6011	-3.8897	-3.6776	-3.5535	-3.4564	-4.0998	-3.9783	-3.9144	-3.9144	-3.9144	-3.9144	-3.9144	-3.9144	-3.9144	-3.9144	-3.9144	-3.9144	-3.9144	-3.9144	-3.9144	-3.9144	-3.9144	-3.9144	-3.9144	-3.9144	-3.9144	-3.9144
5.7100	-4.1724	-3.9788	-3.5430	-3.6825	-3.5392	-3.5766	-3.9645	-3.9645	-4.0245	-3.7120	-3.8137	-4.1973	-4.2273	-3.6606	-3.9213	-4.2378	-3.7752	-4.1195	-3.5351	-4.2916	-3.7190	-3.9752	-3.7651	-4.0672	-3.8451	-3.7152	-3.6136	-4.2870	-4.1599	-4.0930	-4.0930	-4.0930	-4.0930	-4.0930	-4.0930	-4.0930	-4.0930	-4.0930	-4.0930	-4.0930	-4.0930	-4.0930	-4.0930	-4.0930	-4.0930	-4.0930	-4.0930	-4.0930	-4.0930
5.7200	-4.1724	-3.9788	-3.5430	-3.6825	-3.5392	-3.5766	-3.9645	-3.9645	-4.0245	-3.7120	-3.8137	-4.1973	-4.2273	-3.6606	-3.9213	-4.2378	-3.7752	-4.1195	-3.5351	-4.2916	-3.7190	-3.9752	-3.7651	-4.0672	-3.8451	-3.7152	-3.6136	-4.2870	-4.1599	-4.0930	-4.0930	-4.0930	-4.0930	-4.0930	-4.0930	-4.0930	-4.0930	-4.0930	-4.0930	-4.0930	-4.0930	-4.0930	-4.0930	-4.0930	-4.0930	-4.0930	-4.0930	-4.0930	-4.0930
5.7300	-4.1724	-3.9788	-3.5430	-3.6825	-3.5392	-3.5766	-3.9645	-3.9645	-4.0245	-3.7120	-3.8137	-4.1973	-4.2273	-3.6606	-3.9213	-4.2378	-3.7752	-4.1195	-3.5351	-4.2916	-3.7190	-3.9752	-3.7651	-4.0672	-3.8451	-3.7152	-3.6136	-4.2870	-4.1599	-4.0930	-4.0930	-4.0930	-4.0930	-4.0930	-4.0930	-4.0930	-4.0930	-4.0930	-4.0930	-4.0930	-4.0930	-4.0930	-4.0930	-4.0930	-4.0930	-4.0930	-4.0930	-4.0930	-4.0930
5.7400	-4.1724	-3.9788	-3.5430	-3.6825	-3.5392	-3.5766	-3.9645	-3.9645	-4.0245	-3.7120	-3.8137	-4.1973	-4.2273	-3.6606	-3.9213	-4.2378	-3.7752	-4.1195	-3.5351	-4.2916	-3.7190	-3.9752	-3.7651	-4.0672	-3.8451	-3.7152	-3.6136	-4.2870	-4.1599	-4.0930	-4.0930	-4.0930	-4.0930	-4.0930	-4.0930	-4.0930	-4.0930	-4.0930	-4.0930	-4.0930	-4.0930	-4.0930	-4.0930	-4.0930	-4.0930	-4.0930	-4.0930	-4.0930	-4.0930
5.7500	-4.1724	-3.9788	-3.5430	-3.6825	-3.5392	-3.5766	-3.9645	-3.9645	-4.0245	-3.7120	-3.8137	-4.1973	-4.2273	-3.6606	-3.9213	-4.2378	-3.7752	-4.1195	-3.5351	-4.2916	-3.7190	-3.9752	-3.7651	-4.0672	-3.8451	-3.7152	-3.6136	-4.2870	-4.1599	-4.0930	-4.0930	-4.0930	-4.0930	-4.0930	-4.0930	-4.0930	-4.0930	-4.0930	-4.0930	-4.0930	-4.0930	-4.0930	-4.0930	-4.0930	-4.0930	-4.0930	-4.0930	-4.0930	-4.0930
5.7600	-4.1724	-3.9788	-3.5430	-3.6825	-3.5392	-3.5766	-3.9645	-3.9645	-4.0245	-3.7120	-3.8137	-4.1973	-4.2273	-3.6606	-3.9213	-4.2378	-3.7752	-4.1195	-3.5351	-4.2916	-3.7190	-3.9752	-3.7651	-4.0672	-3.8451	-3.7152	-3.6136	-4.2870	-4.1599	-4.0930	-4.0930	-4.0930	-4.0930	-4.0930	-4.0930	-4.0930	-4.0930	-4.0930	-4.0930	-4.0930	-4.0930	-4.0930	-4.0930	-4.0930	-4.0930	-4.0930	-4.0930	-4.0930	-4.0930
5.7700	-4.1724	-3.9788	-3.5430	-3.6825	-3.5392	-3.5766	-3.9645	-3.9645	-4.0245	-3.7120	-3.8137	-4.1973	-4.2273	-3.6606	-3.9213	-4.2378	-3.7752	-4.1195	-3.5351	-4.2916	-3.7190	-3.9752	-3.7651	-4.0672	-3.8451	-3.7152	-3.6136	-4.2870	-4.1599	-4.0930	-4.0930	-4.0930	-4.0930	-4.0930	-4.0930	-4.0930	-4.0930	-4.0930	-4.0930	-4.0930	-4.0930	-4.0930	-4.0930	-4.0930	-4.0930	-4.0930	-4.0930	-4.0930	-4.0930
5.7800	-4.1724	-3.9788	-3.5430	-3.6825	-3.5392	-3.5766	-3.9645	-3.9645	-4.0245	-3.7120	-3.8137	-4.1973	-4.2273	-3.6606	-3.9213	-4.2378	-3.7752	-4.1195	-3.5351	-4.2916	-3.7190	-3.9752	-3.7651	-4.0672	-3.8451	-3.7152	-3.6136	-4.2870	-4.1599	-4.0930	-4.0930	-4.0930	-4.0930	-4.0930	-4.0930	-4.0930	-4.0930	-4.0930	-4.0930	-4.0930	-4.0930	-4.0930	-4.0930	-4.0930	-4.0930	-4.0930	-4.0930	-4.0930	-4.0930
5.7900	-4.1724	-3.9788	-3.5430	-3.6825	-3.5392	-3.5766	-3.9645	-3.9645	-4.0245	-3.7120	-3.8137	-4.1973	-4.2273	-3.6606	-3.9213	-4.2378	-3.7752	-4.1195	-3.5351	-4.2916	-3.7190	-3.9752	-3.7651	-4.0672	-3.8451	-3.7152	-3.6136	-4.2870	-4.1599	-4.0930	-4.0930	-4.0930	-4.0930	-4.0930	-4.0930	-4.0930	-4.0930	-4.0930	-4.0930	-4.0930	-4.0930	-4.0930	-4.0930	-4.0930	-4.0930	-4.0930	-4.0930	-4.0930	-4.0930
5.8000	-4.1724	-3.9788	-3.5430	-3.6825	-3.5392	-3.5766	-3.9645	-3.9645	-4.0245	-3.7120	-3.8137	-4.1973	-4.2273	-3.6606	-3.9213	-4.2378	-3.7752	-4.1195	-3.5351	-4.2916	-3.7190	-3.9752	-3.7651	-4.0672	-3.8451	-3.7152	-3.6136	-4.2870	-4.1599	-4.0930	-4.0930	-4.0930	-4.0930	-4.0930	-4.0930	-4.0930	-4.0930	-4.0930	-4.0930	-4.0930	-4.0930	-4.0930	-4.0930	-4.0930	-4.0930	-4.0930	-4.0930	-4.0930	-4.0930
5.8100	-4.1724	-3.9788	-3.5430	-3.6825	-3.5392	-3.5766	-3.9645	-3.9645	-4.0245	-3.7120	-3.8137	-4.1973	-4.2273	-3.6606	-3.9213	-4.2378	-3.7752	-4.1195	-3.5351	-4.2916	-3.7190	-3.9752	-3.7651	-4.0672	-3.8451	-3.7152	-3.6136	-4.2870	-4.1599	-4.0930	-4.0930	-4.0930	-4.0930	-4.0930	-4.0930	-4.0930	-4.0930	-4.0930	-4.0930	-4.0930	-4.0930	-4.0930	-4.0930	-4.0930	-4.0930	-4.0930	-4.0930	-4.0930	-4.0930
5.8200	-4.1724	-3.9788	-3.5430	-3.6825	-3.5392	-3.5766	-3.9645	-3.9645	-4.0245	-3.7120	-3.8137	-4.1973	-4.2273	-3.6606	-3.9213	-4.2378	-3.7752	-4.1195	-3.5351	-4.2916	-3.7190	-3.9752	-3.7651	-4.0672	-3.8451	-3.7152	-3.6136	-4.2870	-4.1599	-4.0930	-4.0930	-4.0930	-4.0930	-4.0930	-4.0930	-4.0930	-4.0930	-4.0930	-4.0930	-4.0930	-4.0930	-4.0930	-4.0930	-4.0930	-4.0930	-4.0930	-4.0930	-4.0930	-4.0930
5.8300	-4.1724	-3.9788	-3.5430	-3.6825	-3.5392	-3.5766	-3.9645	-3.9645	-4.0245	-3.7120	-3.8137	-4.1973	-4.2273	-3.6606	-3.9213	-4.2378	-3.7752	-4.1195	-3.5351	-4.2916	-3.7190	-3.9752	-3.7651	-4.0672	-3.8451	-3.7152	-3.6136	-4.2870	-4.1599	-4.0930	-4.0930	-4.0930	-4.0930	-4.0930	-4.0930	-4.0930	-4.0930	-4.0930	-4.0930	-4.0930	-4.0930	-4.0930	-4.0930	-4.0930	-4.0930	-4.0930	-4.0930	-4.0930	-4.0930
5.8400	-4.1724	-3.9788	-3.5430	-3.6825	-3.5392	-3.5766	-3.9645	-3.9645	-4.0245	-3.7120	-3.8137	-4.1973	-4.2273	-3.6606	-3.9213	-4.2378	-3.7752	-4.1195	-3.5351	-4.2916	-3.7190	-3.9752	-3.7651	-4.0672	-3.8451	-3.7152	-3.6136	-4.2870	-4.1599	-4.0930	-4.0930	-4.0930	-4.0930	-4.0930	-4.0930	-4.0930	-4.0930	-4.0930	-4.0930	-4.0930	-4.0930	-4.0930	-4.0930	-4.0930	-4.0930	-4.0930	-4.0930	-4.0930	-4.0930
5.8500	-4.1724	-3.9788	-3.5430	-3.6825	-3.5392	-3.5766	-3.9645	-3.9645	-4.0245	-3.7120	-3.8137	-4.1973	-4.2273	-3.6606	-3.9213	-4.2378	-3.7752	-4.1195	-3.5351	-4.2916	-3.7190	-3.9752	-3.7651	-4.0672	-3.8451	-3.7152	-3.6136	-4.2870	-4.1599	-4.0930	-4.0930	-4.0930	-4.0930	-4.0930	-4.0930	-4.0930	-4.0930	-4.0930	-4.0930	-4.0930	-4.0930	-4.0930	-4.0930	-4.0930	-4.0930	-4.0930	-4.0930	-4.0930	-4.0930
5.8600	-4.1724	-3.9788	-3.5430	-3.6825	-3.5392	-3.5766	-3.9645	-3.9645	-4.0245	-3.7120	-3.8137	-4.1973	-4.2273	-3.6606	-3.9213	-4.2378	-3.7752	-4.1195	-3.5351	-4.2916	-3.7190	-3.9752	-3.7651	-4.0672	-3.8451	-3.7152	-3.6136	-4.2870	-4.1599	-4.0930	-4.0930	-4.0930	-4.0930	-4.0930	-4.0930	-4.0930	-4.0930	-4.0930	-4.0930	-4.0930	-4.0930	-4.0930	-4.0930	-4.0930	-4.0930	-4.0930	-4.0930	-4.0930	-4.0930
5.8700	-4.1724	-3.9788	-3.5430	-3.6825	-3.5392	-3.5766	-3.9645	-3.9645	-4.0245	-3.7120	-3.8137	-4.1973	-4.2273	-3.6606	-3.9213	-4.2378	-3.7752	-4.1195	-3.5351	-4.2916	-3.7190	-3.9752	-3.7651	-4.0672	-3.8451	-3.7152	-3.6136	-4.2870	-4.1599	-4.0930	-4.0930	-4.0930	-4.0930	-4.0930	-4.0930	-4.0930	-4.0930	-4.0930	-4.0930	-4.0930	-4.0930	-4.0930	-4.0930	-4.0930	-4.0930	-4.0930	-4.0930	-4.0930	-4.0930
5.8800	-4.1724	-3.9788	-3.5430	-3.6825	-3.5392	-3.5766	-3.9645	-3.9645	-4.0245	-3.7120	-3.8137	-4.1973	-4.2273	-3.6606	-3.9213	-4.2378	-3.7752	-4.1195	-3.5351	-4.2916	-3.7190	-3.9752	-3.7651	-4.0672	-3.8451	-3.7152	-3.6136	-4.2870	-4.1599	-4.0930	-4.0930	-4.0930	-4.0930	-4.0930	-4.0930	-4.0930	-4.0930	-4.0930	-4.0930	-4.0930	-4.0930	-4.0930	-4.0930	-4.0930	-4.0930	-4.0930	-4.0930	-4.0930	-4.0930
5.8900	-4.1724	-3.9788	-3.5430	-3.6825	-3.5392	-3.5766	-3.9645	-3.9645	-4.0245	-3.7120	-3.8137	-4.1973	-4.2273	-3.6606	-3.9213	-4.2378	-3.7752	-4.1195	-3.5351	-4.2916	-3.7190	-3.9752	-3.7651	-4.0672	-3.8451	-3.7152	-3.6136	-4.2870	-4.1599	-4.0930	-4.0930	-4.0930	-4.0930	-4.0930	-4.0930	-4.0930	-4.0930	-4.0930	-4.0930	-4.0930	-4.0930	-4.0930	-4.0930	-4.0930	-4.0930	-4.0930	-4.0930	-4.0930	-4.0930
5.9000	-4.1724	-3.9788	-3.5430	-3.6825	-3.5392	-3.5766	-3.9645	-3.9645	-4.0245	-3.7120	-3.8137	-4.1973	-4.2273	-3.6606	-3.9213	-4.2378	-3.7752	-4.1195	-3.5351	-4.2916	-3.7190	-3.9752	-3.7651	-4.0672	-3.8451	-3.7152	-3.6136	-4.2870	-4.1599	-4.0930	-4.0930	-4.0930	-4.0930	-4.0930	-4.0930	-4.0930	-4.0930	-4.0930	-4.0930	-4.0930	-4.0930	-4.0930	-4.0930	-4.0930	-4.0930	-4.0930	-4.0930	-4.0930	-4.0930
5.9100	-4.3546	-4.1523	-3.6971	-3.8428	-3.6931	-3.7322	-4.1374	-4.1374	-4.2000	-3.8736	-3.9799	-4.3805	-4.4119	-3.8199	-4.0922	-4.4229	-3.9396	-4.2993	-3.6888	-4.4790	-3.8809	-4.1486	-3.9292	-4.2446	-4.0127	-3.8770	-3.7708	-4.4743	-4.3414	-4.2716	-4.2716	-4.2716	-4.2716	-4.2716	-4.2716	-4.2716	-4.2716	-4.2716	-4.2716	-4.2716	-4.2716	-4.2716	-4.2716	-4.2716	-4.2716	-4.2716	-4.2716	-4.2716	-4.2716
5.9200	-4.3546	-4.1523	-3.6971	-3.8428	-3.6931	-3.7322	-4.1374	-4.1374	-4.2000	-3.8736	-3.9799	-4.3805	-4.4119	-3.8199	-4.0922	-4.4229	-3.9396	-4.2993	-3.6888	-4.4790	-3.8809	-4.1486	-3.9292	-4.2446	-4.0127	-3.8770	-3.7708	-4.4743	-4.3414	-4.2716	-4.2716	-4.2716	-4.2716	-4.2716	-4.2716	-4.2716	-4.2716	-4.2716	-4.2716	-4.2716	-4.2716	-4.2716	-4.2716	-4.2716	-4.2716	-4.2716	-4.2716	-4.2716	-4.2716
5.9300	-4.3546	-4.1523	-3.6971	-3.8428	-3.6931	-3.7322	-4.1374	-4.1374	-4.2000	-3.8736	-3.9799	-4.3805	-4.4119	-3.8199	-4.0922	-4.4229	-3.9396	-4.2993	-3.6888	-4.4790	-3.8809	-4.1486	-3.9292	-4.2446	-4.0127	-3.8770	-3.7708	-4.4743	-4.3414	-4.2716	-4.2716	-4.2716	-4.2716	-4.2716	-4.2716	-4.2716	-4.2716	-4.2716	-4.2716	-4.2716	-4.2716	-4.2716	-4.2716	-4.2716	-4.2716	-4.2716	-4.2716	-4.2716	-4.2716
5.9400	-4.3546	-4.1523	-3.6971	-3.8428	-3.6931	-3.7322	-4.1374	-4.1374	-4.2000	-3.8736	-3.9799	-4.3805	-4.4119	-3.8199	-4.0922	-4.4229	-3.9396	-4.2993	-3.6888	-4.4790	-3.8809	-4.1486	-3.9292	-4.2446	-4.0127	-3.8770	-3.7708	-4.4743	-4.3414	-4.2716	-4.2716	-4.2716	-4.2716	-4.2716	-4.2716	-4.2716	-4.2716	-4.2716	-4.2716	-4.2716	-4.2716	-4.2716	-4.2716	-4.2716	-4.2716	-4.2716	-4.2716	-4.2716	-4.2716
5.9500	-4.3546	-4.1523	-3.6971	-3.8428	-3.6931	-3.7322	-4.1374	-4.1374	-4.2000	-3.8736	-3.9799	-4.3805	-4.4119	-3.8199	-4.0922	-4.4229	-3.9396	-4.2993	-3.6888	-4.4790	-3.8809	-4.1486	-3.9292	-4.2446	-4.0127	-3.8770	-3.7708	-4.4743	-4.3414	-4.2716	-4.2716	-4.2716	-4.2716	-4.2716	-4.2716	-4.2716	-4.2716	-4.2716	-4.2716	-4.2716	-4.2716	-4.2716	-4.2716	-4.2716	-4.2716	-4.2716	-4.2716	-4.2716	-4.2716
5.9600	-4.3546	-4.1523	-3.6971	-3.8428	-3.6931	-3.7322	-4.1374	-4.1374	-4.2000	-3.8736	-3.9799	-4.3805	-4.4119	-3.8199	-4.0922	-4.4229	-3.9396	-4.2993	-3.6888	-4.4790	-3.8809	-4.1486	-3.9292	-4.2446	-4.0127	-3.8770	-3.7708	-4.4743	-4.3414	-4.2716	-4.2716	-4.2716	-4.2716	-4.2716	-4.2716	-4.2716	-4.2716	-4.2716	-4.2716	-4.2716	-4.2716	-4.2716	-4.2716	-4.2716	-4.2716	-4.2716	-4.2716	-4.2716	-4.2716
5.9700	-4.3546	-4.1523	-3.6971	-3.8428	-3.6931	-3.7322	-4.1374	-4.1374	-4.2000	-3.8736	-3.9799	-4.3805	-4.4119	-3.8199	-4.0922	-4.4229	-3.9396	-4.2993	-3.6888	-4.4790	-3.8809	-4.1486	-3.9292	-4.2446	-4.0127	-3.8770	-3.7708	-4.4743	-4.3414	-4.2716	-4.2716	-4.2716	-4.2716	-4.2716	-4.2716	-4.2716	-4.2716	-4.2716	-4.2716	-4.2716	-4.2716	-4.2716	-4.2716	-4.2716	-4.2716	-4.2716	-4.2716	-4.2716	-4.2716
5.9800	-4.3546	-4.1523	-3.6971	-3.8428	-3.6931	-3.7322	-4.1374	-4.1374	-4.2000	-3.8736	-3.9799	-4.3805	-4.4119	-3.8199	-4.0922	-4.4229	-3.9396	-4.2993	-3.6888	-4.4790	-3.8809	-4.1486	-3.9292	-4.2446	-4.0127	-3.8770	-3.7708	-4.4743	-4.3414	-4.2716	-4.2716	-4.2716	-4.2716	-4.2716	-4.2716	-4.2716	-4.2716	-4.2716	-4.2716	-4.2716	-4.2716	-4.2716	-4.2716	-4.2716	-4.2716	-4.2716	-4.2716	-4.2716	-4.2716
5.9900	-4.3546	-4.1523	-3.6971	-3.8428	-3.6931	-3.7322	-4.1374	-4.1374	-4.2000	-3.8736	-3.9799	-4.3805	-4.4119	-3.8199	-4.0922	-4.4229	-3.9396	-4.2993	-3.6888	-4.4790	-3.8809	-4.1486	-3.9292	-4.2446	-4.0127	-3.8770	-3.7708	-4.4743	-4.3414	-4.2716	-4.2716	-4.2716	-4.2716	-4.2716	-4.2716	-4.2716	-4.2716	-4.2716	-4.2716	-4.2716	-4.2716	-4.2716	-4.2716	-4.2716	-4.2716	-4.2716	-4.2716	-4.2716	-4.2716
6.0000	-4.3546	-4.1523	-3.6971	-3.8428	-3.6931	-3.7322	-4.1374	-4.1374	-4.2000	-3.8736	-3.9799	-4.3805	-4.4119	-3.8199	-4.0922	-4.4229	-3.9396	-4.2993	-3.6888	-4.4790	-3.8809	-4.1486	-3.9292	-4.2446	-4.0127	-3.8770	-3.7708	-4.4743	-4.3414	-4.2716	-4.2716	-4.2716	-4.2716	-4.2716	-4.2716	-4.2716	-4.2716	-4.2716	-4.2716	-4.2716	-4.2716	-4.2716	-4.2716	-4.2716	-4.2716	-4.2716	-4.2716	-4.2716	-4.2716
6.0100	-4.3546	-4.1523	-3.6971	-3.8428	-3.6931	-3.7322	-4.1374	-4.1374	-4.2000	-3.8736	-3.9799	-4.3805	-4.4119	-3.8199	-4.0922	-4.4229	-3.9396	-4.2993	-3.6888	-4.4790	-3.8809	-4.1486	-3.9292	-4.2446	-4.0127	-3.8770	-3.7708	-4.4743	-4.3414	-4.2716	-4.2716	-4.2716	-4.2716	-4.2716	-4.2716	-4.2716	-4.2716	-4.2716	-4.2716	-4.2716	-4.2716	-4.2716	-4.2716	-4.2716	-4.2716	-4.2716	-4.2716	-4.2716	-4.2716
6.0200	-4.3546	-4.1523	-3.6971	-3.8428	-3.6931	-3.7322	-4.1374	-4.1374	-4.2000	-3.8736	-3.9799	-4.3805	-4.4119	-3.8199	-4.0922	-4.4229	-3.9396	-4.2993	-3.6888	-4.4790	-3.8809	-4.1486	-3.9292	-4.2446	-4.0127	-3.8770	-3.7708	-4.4743	-4.3414	-4.2716	-4.2716	-4.2716	-4.2716	-4.2716	-4.2716	-4.2716	-4.2716	-4.2716	-4.2716	-4.2716	-4.2716	-4.2716	-4.2716	-4.2716	-4.2716	-4.2716	-4.2716	-4.2716	-4.2716
6.0300	-4.3546	-4.1523	-3.6971	-3.8428	-3.6931	-3.7322	-4.1374	-4.1374	-4.2000	-3.8736	-3.9799	-4.3805	-4.4119	-3.8199	-4.0922	-4.4229	-3.9396	-4.2993	-3.6888	-4.4790	-3.8809	-4.1486	-3.9292	-4.2446	-4.0127	-3.8770	-3.7708	-4.4743	-4.3414	-4.2716	-4.2716	-4.2716	-4.2716	-4.2716	-4.2716	-4.2716	-4.2716	-4.2716	-4.2716	-4.2716	-4.2716	-4.2716	-4.2716	-4.2716	-4.2716	-4.2716	-4.2716	-4.2716	-4.2716
6.0400	-4.3546	-4.1523	-3.6971	-3.8428	-3.6931	-3.7322	-4.1374	-4.1374	-4.2000	-3.8736	-3.9799	-4.3805	-4.4119	-3.8199	-4.0922	-4.4229	-3.9396	-4.2993	-3.6888	-4.4790	-3.8809	-4.1486	-3.9292	-4.2446	-4.0127	-3.8770	-3.7708	-4.4743	-4.3414	-4.2716	-4.2716	-4.2716	-4.2716	-4.2716	-4.2716	-4.2716	-4.2716	-4.2716	-4.2716	-4.2716	-4.2716	-4.2716	-4.2716	-4.2716	-4.2716	-4.2716	-4.2716	-4.2716	-4.2716
6.0500	-4.3546	-4.1523	-3.6971	-3.8428	-3.6931	-3.7322	-4.1374	-4.1374	-4.2000	-3.8736	-3.9799	-4.3805	-4.4119	-3.8199	-4.0922	-4.4229	-3.9396	-4.2993	-3.6888	-4.4790	-3.8809	-4.1486	-3.9292	-4.2446	-4.0127	-3.8770	-3.7708	-4.4743	-4.3414	-4.2716	-4.2716	-4.2716	-4.2716	-4.2716	-4.2716	-4.2716	-4.2716	-4.2716	-4.2716	-4.2716	-4.2716	-4.2716	-4.2716	-4.2716	-4.2716	-4.2716	-4.2716	-4.2716	-4.2716
6.0600	-4.3546	-4.1523	-3.6971	-3.8428	-3.6931	-3.7322	-4.1374	-4.1374	-4.2000	-3.8736	-3.9799	-4.3805	-4.4119	-3.8199	-4.0922	-4.4229	-3.9396	-4.2993	-3.6888	-4.4790	-3.8809	-4.1486	-3.9292	-4.2446	-4.0127	-3.8770	-3.7708	-4.4743	-4.3414	-4.2716	-4.2716	-4.2716	-4.2716	-4.2716	-4.2716	-4.2716	-4.2716	-4.2716	-4.2716	-4.2716	-4.2716	-4.2716	-4.2716	-4.2716	-4.2716	-4.2716	-4.2716	-4.2716	-4.2716
6.0700	-4.3546	-4.1523	-3.6971	-3.8428	-3.6931	-3.7322	-4.1374	-4.1374	-4.2000	-3.8736	-3.9799	-4.3805	-4.4119	-3.8199	-4.0922	-4.4229	-3.9396	-4.2993	-3.6888	-4.4790	-3.8809	-4.1486	-3.9292	-4.2446	-4.0127	-3.8770	-3.7708	-4.4743	-4.3414	-4.2716	-4.2716	-4.2716	-4.2716	-4.2716	-4.2716	-4.2716	-4.2716	-4.2716	-4.2716	-4.2716	-4.2716	-4.2716	-4.2716	-4.2716	-4.2716	-4.2716	-4.2716	-4.2716	-4.2716
6.0800	-4.3546	-4.1523	-3.6971	-3.8428	-3.6931	-3.7322	-4.1374	-4.1374	-4.2000	-3.8736	-3.9799	-4.3805	-4.4119	-3.8199	-4.0922	-4.4229	-3.9396	-4.2993	-3.6888	-4.4790	-3.8809	-4.1486	-3.9292	-4.2446	-4.0127	-3.8770	-3.7708	-4.4743	-4.3414	-4.2716	-4.2716	-4.2716	-4.2716	-4.2716	-4.2716	-4.2716	-4.2716	-4.2716	-4.2716	-4.2716	-4.2716	-4.2716	-4.2716	-4.2716	-4.2716	-4.2716	-4.2716	-4.2716	-4.2716
6.0900	-4.3546	-4.1523	-3.6971	-3.8428	-3.6931	-3.7322	-4.1374	-4.1374	-4.2000	-3.8736	-3.9799	-4.3805	-4.4119	-3.8199	-4.0922	-4.4229	-3.9396	-4.2993	-3.6888	-4.4790	-3.8809	-4.1486	-3.9292	-4.2446	-4.0127	-3.8770	-3.7708	-4.4743	-4.3414	-4.2716	-4.2716	-4.2716	-4.2716	-4.2716	-4.2716	-4.2716	-4.2716	-4.2716	-4.2716	-4.2716	-4.2716	-4.2716	-4.2716	-4.2716	-4.2716	-4.2716	-4.2716	-4.2716	-4.2716
6.1000	-4.3546	-4.1523	-3.6971	-3.8428	-3.6931	-3.7322	-4.1374	-4.1374	-4.2000	-3.8736	-3.9799	-4.3805	-4.4119	-3.8199	-4.0922	-4.4229	-3.9396	-4.2993	-3.6888	-4.4790	-3.8809	-4.1486	-3.9292	-4.2446	-4.0127	-3.8770	-3.7708	-4.4743	-4.3414	-4.2716	-4.2716	-4.2716	-4.2716	-4.2716	-4.2716	-4.2716	-4.2716	-4.2716	-4.2716	-4.2716	-4.2716	-4.2716	-4.2716	-4.2716	-4.2716	-4.2716	-4.2716	-4.2716	-4.2716
6.1100	-4.5367	-4.3258	-3.8512	-4.0031	-3.8470	-3.8878	-4.3103	-4.3103	-4.3756	-4.0352	-4.1461	-4.5638	-4.5964	-3.9792	-4.2631	-4.6079	-4.1040	-4.4791	-3.8425	-4.6665	-4.0429	-4.3220	-4.0932	-4.4221	-4.1802	-4.0388	-3.9281	-4.6615	-4.5230	-4.4502	-4.4502	-4.4502	-4.4502	-4.4502	-4.4502	-4.4502	-4.4502	-4.4502	-4.4502	-4.4502	-4.4502	-4.4502	-4.4502	-4.4502	-4.4502	-4.4502	-4.4502	-4.4502	-4.4502
6.1200	-4.5367	-4.3258	-3.8512	-4.0031	-3.8470	-3.8878	-4.3103	-4.3103	-4.3756	-4.0352	-4.1461	-4.5638	-4.5964	-3.9792	-4.2631	-4.6079	-4.1040	-4.4791	-3.8425	-4.6665	-4.0429	-4.3220	-4.0932	-4.4221	-4.1802	-4.0388	-3.9281	-4.6615	-4.5230	-4.4502	-4.4502	-4.4502	-4.4502	-4.4502	-4.4502	-4.4502	-4.4502	-4.4502	-4.4502	-4.4502	-4.4502	-4.4502	-4.4502	-4.4502	-4.4502	-4.4502	-4.4502	-4.4502	-4.4502
6.1300	-4.5367	-4.3258	-3.8512	-4.0031	-3.8470	-3.8878	-4.3103	-4.3103	-4.3756	-4.0352	-4.1461	-4.5638	-4.5964	-3.9792	-4.2631	-4.6079	-4.1040	-4.4791	-3.8425	-4.6665	-4.0429	-4.3220	-4.0932	-4.4221	-4.1802	-4.0388	-3.9281	-4.6615	-4.5230	-4.4502	-4.4502	-4.4502	-4.4502	-4.4502	-4.4502	-4.4502	-4.4502	-4.4502	-4.4502	-4.4502	-4.4502	-4.4502	-4.4502	-4.4502	-4.4502	-4.4502	-4.4502	-4.4502	-4.4502
6.1400	-4.5367	-4.3258	-3.8512	-4.0031	-3.8470	-3.8878	-4.3103	-4.3103	-4.3756	-4.0352	-4.1461	-4.5638	-4.5964	-3.9792	-4.2631	-4.6079	-4.1040	-4.4791	-3.8425	-4.6665	-4.0429	-4.3220	-4.0932	-4.4221	-4.1802	-4.0388	-3.9281	-4.6615	-4.5230	-4.4502	-4.4502	-4.4502	-4.4502	-4.4502	-4.4502	-4.4502	-4.4502	-4.4502	-4.4502	-4.4502	-4.4502	-4.4502	-4.4502	-4.4502	-4.4502	-4.4502	-4.4502	-4.4502	-4.4502
6.1500	-4.5367	-4.3258	-3.8512	-4.0031	-3.8470	-3.8878	-4.3103	-4.3103	-4.3756	-4.0352	-4.1461	-4.5638	-4.5964	-3.9792	-4.2631	-4.6079	-4.1040	-4.4791	-3.8425	-4.6665	-4.0429	-4.3220	-4.0932	-4.4221	-4.1802	-4.0388	-3.9281	-4.6615	-4.5230	-4.4502	-4.4502	-4.4502	-4.4502	-4.4502	-4.4502	-4.4502	-4.4502	-4.4502	-4.4502	-4.4502	-4.4502	-4.4502	-4.4502	-4.4502	-4.4502	-4.4502	-4.4502	-4.4502	-4.4502
6.1600	-4.5367	-4.3258	-3.8512	-4.0031	-3.8470	-3.8878	-4.3103	-4.3103	-4.3756	-4.0352	-4.1461	-4.5638	-4.5964	-3.9792	-4.2631	-4.6079	-4.1040	-4.4791	-3.8425	-4.6665	-4.0429	-4.3220	-4.0932	-4.4221	-4.1802	-4.0388	-3.9281	-4.6615	-4.5230	-4.4502	-4.4502	-4.4502	-4.4502	-4.4502	-4.4502	-4.4502	-4.4502	-4.4502	-4.4502	-4.4502	-4.4502	-4.4502	-4.4502	-4.4502	-4.4502	-4.4502	-4.4502	-4.4502	-4.4502
6.1700	-4.5367	-4.3258	-3.8512	-4.0031	-3.8470	-3.8878	-4.3103	-4.3103	-4.3756	-4.0352	-4.1461	-4.5638	-4.5964	-3.9792	-4.2631	-4.6079	-4.1040	-4.4791	-3.8425	-4.6665	-4.0429	-4.3220	-4.0932	-4.4221	-4.1802	-4.0388	-3.9281	-4.6615	-4.5230	-4.4502	-4.4502	-4.4502	-4.4502	-4.4502	-4.4502	-4.4502	-4.4502	-4.4502	-4.4502	-4.4502	-4.4502	-4.4502	-4.4502	-4.4502	-4.4502	-4.4502	-4.4502	-4.4502	-4.4502
6.1800	-4.5367	-4.3258	-3.8512	-4.0031	-3.8470	-3.8878	-4.3103	-4.3103	-4.3756	-4.0352	-4.1461	-4.5638	-4.5964	-3.9792	-4.2631	-4.6079	-4.1040	-4.4791	-3.8425	-4.6665	-4.0429	-4.3220	-4.0932	-4.4221	-4.1802	-4.0388	-3.9281	-4.6615	-4.5230	-4.4502	-4.4502	-4.4502	-4.4502	-4.4502	-4.4502	-4.4502	-4.4502	-4.4502	-4.4502	-4.4502	-4.4502	-4.4502	-4.4502	-4.4502	-4.4502	-4.4502	-4.4502	-4.4502	-4.4502
6.1900	-4.5367	-4.3258	-3.8512	-4.0031	-3.8470	-3.8878	-4.3103	-4.3103	-4.3756	-4.0352	-4.1461	-4.5638	-4.5964	-3.9792	-4.2631	-4.6079	-4.1040	-4.4791	-3.8425	-4.6665	-4.0429	-4.3220	-4.0932	-4.4221	-4.1802	-4.0388	-3.9281	-4.6615	-4.5230	-4.4502	-4.4502	-4.4502	-4.4502	-4.4502	-4.4502	-4.4502	-4.4502	-4.4502	-4.4502	-4.4502	-4.4502	-4.4502	-4.4502	-4.4502	-4.4502	-4.4502	-4.4502	-4.4502	-4.4502
6.2000	-4.5367	-4.3258	-3.8512	-4.0031	-3.8470	-3.8878	-4.3103	-4.3103	-4.3756	-4.0352	-4.1461	-4.5638	-4.5964	-3.9792	-4.2631	-4.6079	-4.1040	-4.4791	-3.8425	-4.6665	-4.0429	-4.3220	-4.0932	-4.4221	-4.1802	-4.0388	-3.9281	-4.6615	-4.5230	-4.4502	-4.4502	-4.4502	-4.4502	-4.4502	-4.4502	-4.4502	-4.4502	-4.4502	-4.4502	-4.4502	-4.4502	-4.4502	-4.4502	-4.4502	-4.4502	-4.4502	-4.4502	-4.4502	-4.4502
6.2100	-4.5367	-4.3258	-3.8512	-4.0031	-3.8470	-3.8878	-4.3103	-4.3103	-4.3756	-4.0352	-4.1461	-4.5638	-4.5964	-3.9792	-4.2631	-4.6079	-4.1040	-4.4791	-3.8425	-4.6665	-4.0429	-4.3220	-4.0932	-4.4221	-4.1802	-4.0388	-3.9281	-4.6615	-4.5230	-4.4502	-4.4502	-4.4502	-4.4502	-4.4502	-4.4502	-4.4502	-4.4502	-4.4502	-4.4502	-4.4502	-4.4502	-4.4502	-4.4502	-4.4502	-4.4502	-4.4502	-4.4502	-4.4502	-4.4502
6.2200	-4.5367	-4.3258	-3.8512	-4.0031	-3.8470	-3.8878	-4.3103	-4.3103	-4.3756	-4.0352	-4.1461	-4.5638	-4.5964	-3.9792	-4.2631	-4.6079	-4.1040	-4.4791	-3.8425	-4.6665	-4.0429	-4.3220	-4.0932	-4.4221	-4.1802	-4.0388	-3.9281	-4.6615	-4.5230	-4.4502	-4.4502	-4.4502	-4.4502	-4.4502	-4.4502	-4.4502	-4.4502	-4.4502	-4.4502	-4.4502	-4.4502	-4.4502	-4.4502	-4.4502	-4.4502	-4.4502	-4.4502	-4.4502	-4.4502
6.2300	-4.5367	-4.3258	-3.8512	-4.0031	-3.8470	-3.8878	-4.3103	-4.3103	-4.3756	-4.0352	-4.1461	-4.5638	-4.5964	-3.9792	-4.2631	-4.6079	-4.1040	-4.4791	-3.8425	-4.6665	-4.0429	-4.3220	-4.0932	-4.4221	-4.1802	-4.0388	-3.9281	-4.6615	-4.5230	-4.4502	-4.4502	-4.4502	-4.4502	-4.4502	-4.4502	-4.4502	-4.4502	-4.4502	-4.4502	-4.4502	-4.4502	-4.4502	-4.4502	-4.4502	-4.4502	-4.4502	-4.4502	-4.4502	-4.4502
6.2400	-4.5367	-4.3258	-3.8512	-4.0031	-3.8470	-3.8878	-4.3103	-4.3103	-4.3756	-4.0352	-4.1461	-4.5638	-4.5964	-3.9792	-4.2631	-4.6079	-4.1040	-4.4791	-3.8425	-4.6665	-4.0429	-4.3220	-4.0932	-4.4221	-4.1802	-4.0388	-3.9281	-4.6615	-4.5230	-4.4502	-4.4502	-4.4502	-4.4502	-4.4502	-4.4502	-4.4502	-4.4502	-4.4502	-4.4502	-4.4502	-4.4502	-4.4502	-4.4502	-4.4502	-4.4502	-4.4502	-4.4502	-4.4502	-4.4502
6.2500	-4.5367	-4.3258	-3.8512	-4.0031	-3.8470	-3.8878	-4.3103	-4.3103	-4.3756	-4.0352	-4.1461	-4.5638	-4.5964	-3.9792	-4.2631	-4.6079	-4.1040	-4.4791	-3.8425	-4.6665	-4.0429	-4.3220	-4.0932	-4.4221	-4.1802	-4.0388	-3.9281	-4.6615	-4.5230	-4.4502	-4.4502	-4.4502	-4.4502	-4.4502	-4.4502	-4.4502	-4.4502	-4.4502	-4.4502	-4.4502	-4.4502	-4.4502	-4.4502	-4.4502	-4.4502	-4.4502	-4.4502	-4.4502	-4.4502
6.2600	-4.5367	-4.3258	-3.8512	-4.0031	-3.8470	-3.8878	-4.3103	-4.3103	-4.3756	-4.0352	-4.1461	-4.5638	-4.5964	-3.9792	-4.2631	-4.6079	-4.1040	-4.4791	-3.8425	-4.6665	-4.0429	-4.3220	-4.0932	-4.4221	-4.1802	-4.0388	-3.9281	-4.6615	-4.5230	-4.4502	-4.4502	-4.4502	-4.4502	-4.4502	-4.4502	-4.4502	-4.4502	-4.4502	-4.4502	-4.4502	-4.4502	-4.4502	-4.4502	-4.4502	-4.4502	-4.4502	-4.4502	-4.4502	-4.4502
6.2700	-4.5367	-4.3258	-3.8512	-4.0031	-3.8470	-3.8878	-4.3103	-4.3103	-4.3756	-4.0352	-4.1461	-4.5638	-4.5964	-3.9792	-4.2631	-4.6079	-4.1040	-4.4791	-3.8425	-4.6665	-4.0429	-4.3220	-4.0932	-4.4221	-4.1802	-4.0388	-3.9281	-4.6615	-4.5230	-4.4502	-4.4502	-4.4502	-4.4502	-4.4502	-4.4502	-4.4502	-4.4502	-4.4502	-4.4502	-4.4502	-4.4502	-4.4502	-4.4502	-4.4502	-4.4502	-4.4502	-4.4502	-4.4502	-4.4502
6.2800	-4.5367	-4.3258	-3.8512	-4.0031	-3.8470	-3.8878	-4.3103	-4.3103	-4.3756	-4.0352	-4.1461	-4.5638	-4.5964	-3.9792	-4.2631	-4.6079	-4.1040	-4.4791	-3.8425	-4.6665	-4.0429	-4.3220	-4.0932	-4.4221	-4.1802	-4.0388	-3.9281	-4.6615	-4.5230	-4.4502	-4.4502	-4.4502	-4.4502	-4.4502	-4.4502	-4.4502	-4.4502	-4.4502	-4.4502	-4.4502	-4.4502	-4.4502	-4.4502	-4.4502	-4.4502	-4.4502	-4.4502	-4.4502	-4.4502
6.2900	-4.5367	-4.3258	-3.8512	-4.0031	-3.8470	-3.8878	-4.3103	-4.3103	-4.3756	-4.0352	-4.1461	-4.5638	-4.5964	-3.9792	-4.2631	-4.6079	-4.1040	-4.4791	-3.8425	-4.6665	-4.0429	-4.3220	-4.0932	-4.4221	-4.1802	-4.0388	-3.9281	-4.6615	-4.5230	-4.4502	-4.4502	-4.4502	-4.4502	-4.4502	-4.4502	-4.4502	-4.4502	-4.4502	-4.4502	-4.4502	-4.4502	-4.4502	-4.4502	-4.4502	-4.4502	-4.4502	-4.4502	-4.4502	-4.4502
6.3000	-4.5367	-4.3258	-3.8512	-4.0031	-3.8470	-3.8878	-4.3103	-4.3103	-4.3756	-4.0352	-4.1461	-4.5638	-4.5964	-3.9792	-4.2631	-4.6079	-4.1040	-4.4791	-3.8425	-4.6665	-4.0429	-4.3220	-4.0932	-4.4221	-4.1802	-4.0388	-3.9281	-4.6615	-4.5230	-4.4502	-4.4502	-4.4502	-4.4502	-4.4502	-4.4502	-4.4502	-4.4502	-4.4502	-4.4502	-4.4502	-4.4502	-4.4502	-4.4502	-4.4502	-4.4502	-4.4502	-4.4502	-4.4502	-4.4502
6.3100	-4.7189	-4.4993	-4.0052	-4.1635	-4.0009	-4.0433	-4.4832	-4.4832	-4.5511	-4.1968	-4.3122	-4.7470	-4.7810	-4.1385	-4.4341	-4.7930	-4.2685	-4.6589	-3.9963	-4.8540	-4.2048	-4.4954	-4.2572	-4.5996	-4.3478	-4.2005	-4.0853	-4.8488	-4.7046	-4.6289	-4.6289	-4.6289	-4.6289	-4.6289	-4.6289	-4.6289	-4.6289	-4.6289	-4.6289	-4.6289	-4.6289	-4.6289	-4.6289	-4.6289	-4.6289	-4.6289	-4.6289	-4.6289	-4.6289
6.3200	-4.7189	-4.4993	-4.0052	-4.1635	-4.0009	-4.0433	-4.4832	-4.4832	-4.5511	-4.1968	-4.3122	-4.7470	-4.7810	-4.1385	-4.4341	-4.7930	-4.2685	-4.6589	-3.9963	-4.8540	-4.2048	-4.4954	-4.2572	-4.5996	-4.3478	-4.2005	-4.0853	-4.8488	-4.7046	-4.6289	-4.6289	-4.6289	-4.6289	-4.6289	-4.6289	-4.6289	-4.6289	-4.6289	-4.6289	-4.6289	-4.6289	-4.6289	-4.6289	-4.6289	-4.6289	-4.6289	-4.6289	-4.6289	-4.6289
6.3300	-4.7189	-4.4993	-4.0052	-4.1635	-4.0009	-4.0433	-4.4832	-4.4832	-4.5511	-4.1968	-4.3122	-4.7470	-4.7810	-4.1385	-4.4341	-4.7930	-4.2685	-4.6589	-3.9963	-4.8540	-4.2048	-4.4954	-4.2572	-4.5996	-4.3478	-4.2005	-4.0853	-4.8488	-4.7046	-4.6289	-4.6289	-4.6289	-4.6289	-4.6289	-4.6289	-4.6289	-4.6289	-4.6289	-4.6289	-4.6289	-4.6289	-4.6289	-4.6289	-4.6289	-4.6289	-4.6289	-4.6289	-4.6289	-4.6289
6.3400	-4.7189	-4.4993	-4.0052	-4.1635	-4.0009	-4.0433	-4.4832	-4.4832	-4.5511	-4.1968	-4.3122	-4.7470	-4.7810	-4.1385	-4.4341	-4.7930	-4.2685	-4.6589	-3.9963	-4.8540	-4.2048	-4.4954	-4.2572	-4.5996	-4.3478	-4.2005	-4.0853	-4.8488	-4.7046	-4.6289	-4.6289	-4.6289	-4.6289	-4.6289	-4.6289	-4.6289	-4.6289	-4.6289	-4.6289	-4.6289	-4.6289	-4.6289	-4.6289	-4.6289	-4.6289	-4.6289	-4.6289	-4.6289	-4.6289
6.3500	-4.7189	-4.4993	-4.0052	-4.1635	-4.0009	-4.0433	-4.4832	-4.4832	-4.5511	-4.1968	-4.3122	-4.7470	-4.7810	-4.1385	-4.4341	-4.7930	-4.2685	-4.6589	-3.9963	-4.8540	-4.2048	-4.4954	-4.2572	-4.5996	-4.3478	-4.2005	-4.0853	-4.8488	-4.7046	-4.6289	-4.6289	-4.6289	-4.6289	-4.6289	-4.6289	-4.6289	-4.6289	-4.6289	-4.6289	-4.6289	-4.6289	-4.6289	-4.6289	-4.6289	-4.6289	-4.6289	-4.6289	-4.6289	-4.6289
6.3600	-4.7189	-4.4993	-4.0052	-4.1635	-4.0009	-4.0433	-4.4832	-4.4832	-4.5511	-4.1968	-4.3122	-4.7470	-4.7810	-4.1385	-4.4341	-4.7930	-4.2685	-4.6589	-3.9963	-4.8540	-4.2048	-4.4954	-4.2572	-4.5996	-4.3478	-4.2005	-4.0853	-4.8488	-4.7046	-4.6289	-4.6289	-4.6289	-4.6289	-4.6289	-4.6289	-4.6289	-4.6289	-4.6289	-4.6289	-4.6289	-4.6289	-4.6289	-4.6289	-4.6289	-4.6289	-4.6289	-4.6289	-4.6289	-4.6289
6.3700	-4.7189	-4.4993	-4.0052	-4.1635	-4.0009	-4.0433	-4.4832	-4.4832	-4.5511	-4.1968	-4.3122	-4.7470	-4.7810	-4.1385	-4.4341	-4.7930	-4.2685	-4.6589	-3.9963	-4.8540	-4.2048	-4.4954	-4.2572	-4.5996	-4.3478	-4.2005	-4.0853	-4.8488	-4.7046	-4.6289	-4.6289	-4.6289	-4.6289	-4.6289	-4.6289	-4.6289	-4.6289	-4.6289	-4.6289	-4.6289	-4.6289	-4.6289	-4.6289	-4.6289	-4.6289	-4.6289	-4.6289	-4.6289	-4.6289
6.3800	-4.7189	-4.4993	-4.0052	-4.1635	-4.0009	-4.0433	-4.4832	-4.4832	-4.5511	-4.1968	-4.3122	-4.7470	-4.7810	-4.1385	-4.4341	-4.7930	-4.2685	-4.6589	-3.9963	-4.8540	-4.2048	-4.4954	-4.2572	-4.5996	-4.3478	-4.2005	-4.0853	-4.8488	-4.7046	-4.6289	-4.6289	-4.6289	-4.6289	-4.6289	-4.6289	-4.6289	-4.6289	-4.6289	-4.6289	-4.6289	-4.6289	-4.6289	-4.6289	-4.6289	-4.6289	-4.6289	-4.6289	-4.6289	-4.6289
6.3900	-4.7189	-4.4993	-4.0052	-4.1635	-4.0009	-4.0433	-4.4832	-4.4832	-4.5511	-4.1968	-4.3122	-4.7470	-4.7810	-4.1385	-4.4341	-4.7930	-4.2685	-4.6589	-3.9963	-4.8540	-4.2048	-4.4954	-4.2572	-4.5996	-4.3478	-4.2005	-4.0853	-4.8488	-4.7046	-4.6289	-4.6289	-4.6289	-4.6289	-4.6289	-4.6289	-4.6289	-4.6289	-4.6289	-4.6289	-4.6289	-4.6289	-4.6289	-4.6289	-4.6289	-4.6289	-4.6289	-4.6289	-4.6289	-4.6289
6.4000	-4.7189	-4.4993	-4.0052	-4.1635	-4.0009	-4.0433	-4.4832	-4.4832	-4.5511	-4.1968	-4.3122	-4.7470	-4.7810	-4.1385	-4.4341	-4.7930	-4.2685	-4.6589	-3.9963	-4.8540	-4.2048	-4.4954	-4.2572	-4.5996	-4.3478	-4.2005	-4.0853	-4.8488	-4.7046	-4.6289	-4.6289	-4.6289	-4.6289	-4.6289	-4.6289	-4.6289	-4.6289	-4.6289	-4.6289	-4.6289	-4.6289	-4.6289	-4.6289	-4.6289	-4.6289	-4.6289	-4.6289	-4.6289	-4.6289
6.4100	-4.7189	-4.4993	-4.0052	-4.1635	-4.0009	-4.0433	-4.4832	-4.4832	-4.5511	-4.1968	-4.3122	-4.7470	-4.7810	-4.1385	-4.4341	-4.7930	-4.2685	-4.6589	-3.9963	-4.8540	-4.2048	-4.4954	-4.2572	-4.5996	-4.3478	-4.2005	-4.0853	-4.8488	-4.7046	-4.6289	-4.6289	-4.6289	-4.6289	-4.6289	-4.6289	-4.6289	-4.6289	-4.6289	-4.6289	-4.6289	-4.6289	-4.6289	-4.6289	-4.6289	-4.6289	-4.6289	-4.6289	-4.6289	-4.6289
6.4200	-4.7189	-4.4993	-4.0052	-4.1635	-4.0009	-4.0433	-4.4832	-4.4832	-4.5511	-4.1968	-4.3122	-4.7470	-4.7810	-4.1385	-4.4341	-4.7930	-4.2685	-4.6589	-3.9963	-4.8540	-4.2048	-4.4954	-4.2572	-4.5996	-4.3478	-4.2005	-4.0853	-4.8488	-4.7046	-4.6289	-4.6289	-4.6289	-4.6289	-4.6289	-4.6289	-4.6289	-4.6289	-4.6289	-4.6289	-4.6289	-4.6289	-4.6289	-4.6289	-4.6289	-4.6289	-4.6289	-4.6289	-4.6289	-4.6289
6.4300	-4.7189	-4.4993	-4.0052	-4.1635	-4.0009	-4.0433	-4.4832	-4.4832	-4.5511	-4.1968	-4.3122	-4.7470	-4.7810	-4.1385	-4.4341	-4.7930	-4.2685	-4.6589	-3.9963	-4.8540	-4.2048	-4.4954	-4.2572	-4.5996	-4.3478	-4.2005	-4.0853	-4.8488	-4.7046	-4.6289	-4.6289	-4.6289	-4.6289	-4.6289	-4.6289	-4.6289	-4.6289	-4.6289	-4.6289	-4.6289	-4.6289	-4.6289	-4.6289	-4.6289	-4.6289	-4.6289	-4.6289	-4.6289	-4.6289
6.4400	-4.7189	-4.4993	-4.0052	-4.1635	-4.0009	-4.0433	-4.4832	-4.4832	-4.5511	-4.1968	-4.3122	-4.7470	-4.7810	-4.1385	-4.4341	-4.7930	-4.2685	-4.6589	-3.9963	-4.8540	-4.2048	-4.4954	-4.2572	-4.5996	-4.3478	-4.2005	-4.0853	-4.8488	-4.7046	-4.6289	-4.6289	-4.6289	-4.6289	-4.6289	-4.6289	-4.6289	-4.6289	-4.6289	-4.6289	-4.6289	-4.6289	-4.6289	-4.6289	-4.6289	-4.6289	-4.6289	-4.6289	-4.6289	-4.6289
6.4500	-4.7189	-4.4993	-4.0052	-4.1635	-4.0009	-4.0433	-4.4832	-4.4832	-4.5511	-4.1968	-4.3122	-4.7470	-4.7810	-4.1385	-4.4341	-4.7930	-4.2685	-4.6589	-3.9963	-4.8540	-4.2048	-4.4954	-4.2572	-4.5996	-4.3478	-4.2005	-4.0853	-4.8488	-4.7046	-4.6289	-4.6289	-4.6289	-4.6289	-4.6289	-4.6289	-4.6289	-4.6289	-4.6289	-4.6289	-4.6289	-4.6289	-4.6289	-4.6289	-4.6289	-4.6289	-4.6289	-4.6289	-4.6289	-4.6289
6.4600	-4.7189	-4.4993	-4.0052	-4.1635	-4.0009	-4.0433	-4.4832	-4.4832	-4.5511	-4.1968	-4.3122	-4.7470	-4.7810	-4.1385	-4.4341	-4.7930	-4.2685	-4.6589	-3.9963	-4.8540	-4.2048	-4.4954	-4.2572	-4.5996	-4.3478	-4.2005	-4.0853	-4.8488	-4.7046	-4.6289	-4.6289	-4.6289	-4.6289	-4.6289	-4.6289	-4.6289	-4.6289	-4.6289	-4.6289	-4.6289	-4.6289	-4.6289	-4.6289	-4.6289	-4.6289	-4.6289	-4.6289	-4.6289	-4.6289
6.4700	-4.7189	-4.4993	-4.0052	-4.1635	-4.0009	-4.0433	-4.4832	-4.4832	-4.5511	-4.1968	-4.3122	-4.7470	-4.7810	-4.1385	-4.4341	-4.7930	-4.2685	-4.6589	-3.9963	-4.8540	-4.2048	-4.4954	-4.2572	-4.5996	-4.3478	-4.2005	-4.0853	-4.8488	-4.7046	-4.6289	-4.6289	-4.6289	-4.6289	-4.6289	-4.6289	-4.6289	-4.6289	-4.6289	-4.6289	-4.6289	-4.6289	-4.6289	-4.6289	-4.6289	-4.6289	-4.6289	-4.6289	-4.6289	-4.6289
6.4800	-4.7189	-4.4993	-4.0052	-4.1635	-4.0009	-4.0433	-4.4832	-4.4832	-4.5511	-4.1968	-4.3122	-4.7470	-4.7810	-4.1385	-4.4341	-4.7930	-4.2685	-4.6589	-3.9963	-4.8540	-4.2048	-4.4954	-4.2572	-4.5996	-4.3478	-4.2005	-4.0853	-4.8488	-4.7046	-4.6289	-4.6289	-4.6289	-4.6289	-4.6289	-4.6289	-4.6289	-4.6289	-4.6289	-4.6289	-4.6289	-4.6289	-4.6289	-4.6289	-4.6289	-4.6289	-4.6289	-4.6289	-4.6289	-4.6289
6.4900	-4.7189	-4.4993	-4.0052	-4.1635	-4.0009	-4.0433	-4.4832	-4.4832	-4.5511	-4.1968	-4.3122	-4.7470	-4.7810	-4.1385	-4.4341	-4.7930	-4.2685	-4.6589	-3.9963	-4.8540	-4.2048	-4.4954	-4.2572	-4.5996	-4.3478	-4.2005	-4.0853	-4.8488	-4.7046	-4.6289	-4.6289	-4.6289	-4.6289	-4.6289	-4.6289	-4.6289	-4.6289	-4.6289	-4.6289	-4.6289	-4.6289	-4.6289	-4.6289	-4.6289	-4.6289	-4.6289	-4.6289	-4.6289	-4.6289
6.5000	-4.7189	-4.4993	-4.0052	-4.1635	-4.0009	-4.0433	-4.4832	-4.4832	-4.5511	-4.1968	-4.3122	-4.7470	-4.7810	-4.1385	-4.4341	-4.7930	-4.2685	-4.6589	-3.9963	-4.8540	-4.2048	-4.4954	-4.2572	-4.5996	-4.3478	-4.2005	-4.0853	-4.8488	-4.7046	-4.6289	-4.6289	-4.6289	-4.6289	-4.6289	-4.6289	-4.6289	-4.6289	-4.6289	-4.6289	-4.6289	-4.6289	-4.6289	-4.6289	-4.6289	-4.6289	-4.6289	-4.6289	-4.6289	-4.6289
6.5100	-4.8901	-4.6623	-4.1499	-4.3141	-4.1454	-4.1894	-4.6457	-4.6457	-4.7161	-4.3486	-4.4683	-4.9192	-4.9545	-4.2881	-4.5947	-4.9669	-4.4229	-4.8278	-4.1407	-5.0301	-4.3569	-4.6584	-4.4113	-4.7663	-4.5052	-4.3525	-4.2330	-5.0248	-4.8752	-4.7967	-4.7967	-4.7967	-4.7967	-4.7967	-4.7967	-4.7967	-4.7967	-4.7967	-4.7967	-4.7967	-4.7967	-4.7967	-4.7967	-4.7967	-4.7967	-4.7967	-4.7967	-4.7967	-4.7967
6.5200	-4.8901	-4.6623	-4.1499	-4.3141	-4.1454	-4.1894	-4.6457	-4.6457	-4.7161	-4.3486	-4.4683	-4.9192	-4.9545	-4.2881	-4.5947	-4.9669	-4.4229	-4.8278	-4.1407	-5.0301	-4.3569	-4.6584	-4.4113	-4.7663	-4.5052	-4.3525	-4.2330	-5.0248	-4.8752	-4.7967	-4.7967	-4.7967	-4.7967	-4.7967	-4.7967	-4.7967	-4.7967	-4.7967	-4.7967	-4.7967	-4.7967	-4.7967	-4.7967	-4.7967	-4.7967	-4.7967	-4.7967	-4.7967	-4.7967
6.5300	-4.8901	-4.6623	-4.1499	-4.3141	-4.1454	-4.1894	-4.6457	-4.6457	-4.7161	-4.3486	-4.4683	-4.9192	-4.9545	-4.2881	-4.5947	-4.9669	-4.4229	-4.8278	-4.1407	-5.0301	-4.3569	-4.6584	-4.4113	-4.7663	-4.5052	-4.3525	-4.2330	-5.0248	-4.8752	-4.7967	-4.7967	-4.7967	-4.7967	-4.7967	-4.7967	-4.7967	-4.7967	-4.7967	-4.7967	-4.7967	-4.7967	-4.7967	-4.7967	-4.7967	-4.7967	-4.7967	-4.7967	-4.7967	-4.7967
6.5400	-4.8901	-4.6623	-4.1499	-4.3141	-4.1454	-4.1894	-4.6457	-4.6457	-4.7161	-4.3486	-4.4683	-4.9192	-4.9545	-4.2881	-4.5947	-4.9669	-4.4229	-4.8278	-4.1407	-5.0301	-4.3569	-4.6584	-4.4113	-4.7663	-4.5052	-4.3525	-4.2330	-5.0248	-4.8752	-4.7967	-4.7967	-4.7967	-4.7967	-4.7967	-4.7967	-4.7967	-4.7967	-4.7967	-4.7967	-4.7967	-4.7967	-4.7967	-4.7967	-4.7967	-4.7967	-4.7967	-4.7967	-4.7967	-4.7967
6.5500	-4.8901	-4.6623	-4.1499	-4.3141	-4.1454	-4.1894	-4.6457	-4.6457	-4.7161	-4.3486	-4.4683	-4.9192	-4.9545	-4.2881	-4.5947	-4.9669	-4.4229	-4.8278	-4.1407	-5.0301	-4.3569	-4.6584	-4.4113	-4.7663	-4.5052	-4.3525	-4.2330	-5.0248	-4.8752	-4.7967	-4.7967	-4.7967	-4.7967	-4.7967	-4.7967	-4.7967	-4.7967	-4.7967	-4.7967	-4.7967	-4.7967	-4.7967	-4.7967	-4.7967	-4.7967	-4.7967	-4.7967	-4.7967	-4.7967
6.5600	-4.8901	-4.6623	-4.1499	-4.3141	-4.1454	-4.1894	-4.6457	-4.6457	-4.7161	-4.3486	-4.4683	-4.9192	-4.9545	-4.2881	-4.5947	-4.9669	-4.4229	-4.8278	-4.1407	-5.0301	-4.3569	-4.6584	-4.4113	-4.7663	-4.5052	-4.3525	-4.2330	-5.0248	-4.8752	-4.7967	-4.7967	-4.7967	-4.7967	-4.7967	-4.7967	-4.7967	-4.7967	-4.7967	-4.7967	-4.7967	-4.7967	-4.7967	-4.7967	-4.7967	-4.7967	-4.7967	-4.7967	-4.7967	-4.7967
6.5700	-4.8901	-4.6623	-4.1499	-4.3141	-4.1454	-4.1894	-4.6457	-4.6457	-4.7161	-4.3486	-4.4683	-4.9192	-4.9545	-4.2881	-4.5947	-4.9669	-4.4229	-4.8278	-4.1407	-5.0301	-4.3569	-4.6584	-4.4113	-4.7663	-4.5052	-4.3525	-4.2330	-5.0248	-4.8752	-4.7967	-4.7967	-4.7967	-4.7967	-4.7967	-4.7967	-4.7967	-4.7967	-4.7967	-4.7967	-4.7967	-4.7967	-4.7967	-4.7967	-4.7967	-4.7967	-4.7967	-4.7967	-4.7967	-4.7967
6.5800	-4.8901	-4.6623	-4.1499	-4.3141	-4.1454	-4.1894	-4.6457	-4.6457	-4.7161	-4.3486	-4.4683	-4.9192	-4.9545	-4.2881	-4.5947	-4.9669	-4.4229	-4.8278	-4.1407	-5.0301	-4.3569	-4.6584	-4.4113	-4.7663	-4.5052	-4.3525	-4.2330	-5.0248	-4.8752	-4.7967	-4.7967	-4.7967	-4.7967	-4.7967	-4.7967	-4.7967	-4.7967	-4.7967	-4.7967	-4.7967	-4.7967	-4.7967	-4.7967	-4.7967	-4.7967	-4.7967	-4.7967	-4.7967	-4.7967
6.5900	-4.8901	-4.6623	-4.1499	-4.3141	-4.1454	-4.1894	-4.6457	-4.6457	-4.7161	-4.3486	-4.4683	-4.9192	-4.9545	-4.2881	-4.5947	-4.9669	-4.4229	-4.8278	-4.1407	-5.0301	-4.3569	-4.6584	-4.4113	-4.7663	-4.5052	-4.3525	-4.2330	-5.0248	-4.8752	-4.7967	-4.7967	-4.7967	-4.7967	-4.7967	-4.7967	-4.7967	-4.7967	-4.7967	-4.7967	-4.7967	-4.7967	-4.7967	-4.7967	-4.7967	-4.7967	-4.7967	-4.7967	-4.7967	-4.7967
6.6000	-4.8901	-4.6623	-4.1499	-4.3141	-4.1454	-4.1894	-4.6457	-4.6457	-4.7161	-4.3486	-4.4683	-4.9192	-4.9545	-4.2881	-4.5947	-4.9669	-4.4229	-4.8278	-4.1407	-5.0301	-4.3569	-4.6584	-4.4113	-4.7663	-4.5052	-4.3525	-4.2330	-5.0248	-4.8752	-4.7967	-4.7967	-4.7967	-4.7967	-4.7967	-4.7967	-4.7967	-4.7967	-4.7967	-4.7967	-4.7967	-4.7967	-4.7967	-4.7967	-4.7967	-4.7967	-4.7967	-4.7967	-4.7967	-4.7967
6.6100	-4.8901	-4.6623	-4.1499	-4.3141	-4.1454	-4.1894	-4.6457	-4.6457	-4.7161	-4.3486	-4.4683	-4.9192	-4.9545	-4.2881	-4.5947	-4.9669	-4.4229	-4.8278	-4.1407	-5.0301	-4.3569	-4.6584	-4.4113	-4.7663	-4.5052	-4.3525	-4.2330	-5.0248	-4.8752	-4.7967	-4.7967	-4.7967	-4.7967	-4.7967	-4.7967	-4.7967	-4.7967	-4.7967	-4.7967	-4.7967	-4.7967	-4.7967	-4.7967	-4.7967	-4.7967	-4.7967	-4.7967	-4.7967	-4.7967
6.6200	-4.8901	-4.6623	-4.1499	-4.3141	-4.1454	-4.1894	-4.6457	-4.6457	-4.7161	-4.3486	-4.4683	-4.9192	-4.9545	-4.2881	-4.5947	-4.9669	-4.4229	-4.8278	-4.1407	-5.0301	-4.3569	-4.6584	-4.4113	-4.7663	-4.5052	-4.3525	-4.2330	-5.0248	-4.8752	-4.7967	-4.7967	-4.7967	-4.7967	-4.7967	-4.7967	-4.7967	-4.7967	-4.7967	-4.7967	-4.7967	-4.7967	-4.7967	-4.7967	-4.7967	-4.7967	-4.7967	-4.7967	-4.7967	-4.7967
6.6300	-4.8901	-4.6623	-4.1499	-4.3141	-4.1454	-4.1894	-4.6457	-4.6457	-4.7161	-4.3486	-4.4683	-4.9192	-4.9545	-4.2881	-4.5947	-4.9669	-4.4229	-4.8278	-4.1407	-5.0301	-4.3569	-4.6584	-4.4113	-4.7663	-4.5052	-4.3525	-4.2330	-5.0248	-4.8752	-4.7967	-4.7967	-4.7967	-4.7967	-4.7967	-4.7967	-4.7967	-4.7967	-4.7967	-4.7967	-4.7967	-4.7967	-4.7967	-4.7967	-4.7967	-4.7967	-4.7967	-4.7967	-4.7967	-4.7967
6.6400	-4.8901	-4.6623	-4.1499	-4.3141	-4.1454	-4.1894	-4.6457	-4.6457	-4.7161	-4.3486	-4.4683	-4.9192	-4.9545	-4.2881	-4.5947	-4.9669	-4.4229	-4.8278	-4.1407	-5.0301	-4.3569	-4.6584	-4.4113	-4.7663	-4.5052	-4.3525	-4.2330	-5.0248	-4.8752	-4.7967	-4.7967	-4.7967	-4.7967	-4.7967	-4.7967	-4.7967	-4.7967	-4.7967	-4.7967	-4.7967	-4.7967	-4.7967	-4.7967	-4.7967	-4.7967	-4.7967	-4.7967	-4.7967	-4.7967
6.6500	-4.8901	-4.6623	-4.1499	-4.3141	-4.1454	-4.1894	-4.6457	-4.6457	-4.7161	-4.3486	-4.4683	-4.9192	-4.9545	-4.2881	-4.5947	-4.9669	-4.4229	-4.8278	-4.1407	-5.0301	-4.3569	-4.6584	-4.4113	-4.7663	-4.5052	-4.3525	-4.2330	-5.0248	-4.8752	-4.7967	-4.7967	-4.7967	-4.7967	-4.7967	-4.7967	-4.7967	-4.7967	-4.7967	-4.7967	-4.7967	-4.7967	-4.7967	-4.7967	-4.7967	-4.7967	-4.7967	-4.7967	-4.7967	-4.7967
6.6600	-4.8901	-4.6623	-4.1499	-4.3141	-4.1454	-4.1894	-4.6457	-4.6457	-4.7161	-4.3486	-4.4683	-4.9192	-4.9545	-4.2881	-4.5947	-4.9669	-4.4229	-4.8278	-4.1407	-5.0301	-4.3569	-4.6584	-4.4113	-4.7663	-4.5052	-4.3525	-4.2330	-5.0248	-4.8752	-4.7967	-4.7967	-4.7967	-4.7967	-4.7967	-4.7967	-4.7967	-4.7967	-4.7967	-4.7967	-4.7967	-4.7967	-4.7967	-4.7967	-4.7967	-4.7967	-4.7967	-4.7967	-4.7967	-4.7967
6.6700	-4.8901	-4.6623	-4.1499	-4.3141	-4.1454	-4.1894	-4.6457	-4.6457	-4.7161	-4.3486	-4.4683	-4.9192	-4.9545	-4.2881	-4.5947	-4.9669	-4.4229	-4.8278	-4.1407	-5.0301	-4.3569	-4.6584	-4.4113	-4.7663	-4.5052	-4.3525	-4.2330	-5.0248	-4.8752	-4.7967	-4.7967	-4.7967	-4.7967	-4.7967	-4.7967	-4.7967	-4.7967	-4.7967	-4.7967	-4.7967	-4.7967	-4.7967	-4.7967	-4.7967	-4.7967	-4.7967	-4.7967	-4.7967	-4.7967
6.6800	-4.8901	-4.6623	-4.1499	-4.3141	-4.1454	-4.1894	-4.6457	-4.6457	-4.7161	-4.3486	-4.4683	-4.9192	-4.9545	-4.2881	-4.5947	-4.9669	-4.4229	-4.8278	-4.1407	-5.0301	-4.3569	-4.6584	-4.4113	-4.7663	-4.5052	-4.3525	-4.2330	-5.0248	-4.8752	-4.7967	-4.7967	-4.7967	-4.7967	-4.7967	-4.7967	-4.7967	-4.7967	-4.7967	-4.7967	-4.7967	-4.7967	-4.7967	-4.7967	-4.7967	-4.7967	-4.7967	-4.7967	-4.7967	-4.7967
6.6900	-4.8901	-4.6623	-4.1499	-4.3141	-4.1454	-4.1894	-4.6457	-4.6457	-4.7161	-4.3486	-4.4683	-4.9192	-4.9545	-4.2881	-4.5947	-4.9669	-4.4229	-4.8278	-4.1407	-5.0301	-4.3569	-4.6584	-4.4113	-4.7663	-4.5052	-4.3525	-4.2330	-5.0248	-4.8752	-4.7967	-4.7967	-4.7967	-4.7967	-4.7967	-4.7967	-4.7967	-4.7967	-4.7967	-4.7967	-4.7967	-4.7967	-4.7967	-4.7967	-4.7967	-4.7967	-4.7967	-4.7967	-4.7967	-4.7967
6.7000	-4.8901	-4.6623	-4.1499	-4.3141	-4.1454	-4.1894	-4.6457	-4.6457	-4.7161	-4.3486	-4.4683	-4.9192	-4.9545	-4.2881	-4.5947	-4.9669	-4.4229	-4.8278	-4.1407	-5.0301	-4.3569	-4.6584	-4.4113	-4.7663	-4.5052	-4.3525	-4.2330	-5.0248	-4.8752	-4.7967	-4.7967	-4.7967	-4.7967	-4.7967	-4.7967	-4.7967	-4.7967	-4.7967	-4.7967	-4.7967	-4.7967	-4.7967	-4.7967	-4.7967	-4.7967	-4.7967	-4.7967	-4.7967	-4.7967
6.7100	-5.0580	-4.8223	-4.2919	-4.4618	-4.2872	-4.3328	-4.8050	-4.8050	-4.8779	-4.4975	-4.6214	-5.0882	-5.1247	-4.4349	-4.7522	-5.1375	-4.5745	-4.9936	-4.2823	-5.2030	-4.5061	-4.8182	-4.5625	-4.9300	-4.6597	-4.5016	-4.3779	-5.1975	-5.0426	-4.9614	-4.9614	-4.9614	-4.9614	-4.9614	-4.9614	-4.9614	-4.9614	-4.9614	-4.9614	-4.9614	-4.9614	-4.9614	-4.9614	-4.9614	-4.9614	-4.9614	-4.9614	-4.9614	-4.9614
6.7200	-5.0580	-4.8223	-4.2919	-4.4618	-4.2872	-4.3328	-4.8050	-4.8050	-4.8779	-4.4975	-4.6214	-5.0882	-5.1247	-4.4349	-4.7522	-5.1375	-4.5745	-4.9936	-4.2823	-5.2030	-4.5061	-4.8182	-4.5625	-4.9300	-4.6597	-4.5016	-4.3779	-5.1975	-5.0426	-4.9614	-4.9614	-4.9614	-4.9614	-4.9614	-4.9614	-4.9614	-4.9614	-4.9614	-4.9614	-4.9614	-4.9614	-4.9614	-4.9614	-4.9614	-4.9614	-4.9614	-4.9614	-4.9614	-4.9614
6.7300	-5.0580	-4.8223	-4.2919	-4.4618	-4.2872	-4.3328	-4.8050	-4.8050	-4.8779	-4.4975	-4.6214	-5.0882	-5.1247	-4.4349	-4.7522	-5.1375	-4.5745	-4.9936	-4.2823	-5.2030	-4.5061	-4.8182	-4.5625	-4.9300	-4.6597	-4.5016	-4.3779	-5.1975	-5.0426	-4.9614	-4.9614	-4.9614	-4.9614	-4.9614	-4.9614	-4.9614	-4.9614	-4.9614	-4.9614	-4.9614	-4.9614	-4.9614	-4.9614	-4.9614	-4.9614	-4.9614	-4.9614	-4.9614	-4.9614
6.7400	-5.0580	-4.8223	-4.2919	-4.4618	-4.2872	-4.3328	-4.8050	-4.8050	-4.8779	-4.4975	-4.6214	-5.0882	-5.1247	-4.4349	-4.7522	-5.1375	-4.5745	-4.9936	-4.2823	-5.2030	-4.5061	-4.8182	-4.5625	-4.9300	-4.6597	-4.5016	-4.3779	-5.1975	-5.0426	-4.9614	-4.9614	-4.9614	-4.9614	-4.9614	-4.9614	-4.9614	-4.9614	-4.9614	-4.9614	-4.9614	-4.9614	-4.9614	-4.9614	-4.9614	-4.9614	-4.9614	-4.9614	-4.9614	-4.9614
6.7500	-5.0580	-4.8223	-4.2919	-4.4618	-4.2872	-4.3328	-4.8050	-4.8050	-4.8779	-4.4975	-4.6214	-5.0882	-5.1247	-4.4349	-4.7522	-5.1375	-4.5745	-4.9936	-4.2823	-5.2030	-4.5061	-4.8182	-4.5625	-4.9300	-4.6597	-4.5016	-4.3779	-5.1975	-5.0426	-4.9614	-4.9614	-4.9614	-4.9614	-4.9614	-4.9614	-4.9614	-4.9614	-4.9614	-4.9614	-4.9614	-4.9614	-4.9614	-4.9614	-4.9614	-4.9614	-4.9614	-4.9614	-4.9614	-4.9614
6.7600	-5.0580	-4.8223	-4.2919	-4.4618	-4.2872	-4.3328	-4.8050	-4.8050	-4.8779	-4.4975	-4.6214	-5.0882	-5.1247	-4.4349	-4.7522	-5.1375	-4.5745	-4.9936	-4.2823	-5.2030	-4.5061	-4.8182	-4.5625	-4.9300	-4.6597	-4.5016	-4.3779	-5.1975	-5.0426	-4.9614	-4.9614	-4.9614	-4.9614	-4.9614	-4.9614	-4.9614	-4.9614	-4.9614	-4.9614	-4.9614	-4.9614	-4.9614	-4.9614	-4.9614	-4.9614	-4.9614	-4.9614	-4.9614	-4.9614
6.7700	-5.0580	-4.8223	-4.2919	-4.4618	-4.2872	-4.3328	-4.8050	-4.8050	-4.8779	-4.4975	-4.6214	-5.0882	-5.1247	-4.4349	-4.7522	-5.1375	-4.5745	-4.9936	-4.2823	-5.2030	-4.5061	-4.8182	-4.5625	-4.9300	-4.6597	-4.5016	-4.3779	-5.1975	-5.0426	-4.9614	-4.9614	-4.9614	-4.9614	-4.9614	-4.9614	-4.9614	-4.9614	-4.9614	-4.9614	-4.9614	-4.9614	-4.9614	-4.9614	-4.9614	-4.9614	-4.9614	-4.9614	-4.9614	-4.9614
6.7800	-5.0580	-4.8223	-4.2919	-4.4618	-4.2872	-4.3328	-4.8050	-4.8050	-4.8779	-4.4975	-4.6214	-5.0882	-5.1247	-4.4349	-4.7522	-5.1375	-4.5745	-4.9936	-4.2823	-5.2030	-4.5061	-4.8182	-4.5625	-4.9300	-4.6597	-4.5016	-4.3779	-5.1975	-5.0426	-4.9614	-4.9614	-4.9614	-4.9614	-4.9614	-4.9614	-4.9614	-4.9614	-4.9614	-4.9614	-4.9614	-4.9614	-4.9614	-4.9614	-4.9614	-4.9614	-4.9614	-4.9614	-4.9614	-4.9614
6.7900	-5.0580	-4.8223	-4.2919	-4.4618	-4.2872	-4.3328	-4.8050	-4.8050	-4.8779	-4.4975	-4.6214	-5.0882	-5.1247	-4.4349	-4.7522	-5.1375	-4.5745	-4.9936	-4.2823	-5.2030	-4.5061	-4.8182	-4.5625	-4.9300	-4.6597	-4.5016	-4.3779	-5.1975	-5.0426	-4.9614	-4.9614	-4.9614	-4.9614	-4.9614	-4.9614	-4.9614	-4.9614	-4.9614	-4.9614	-4.9614	-4.9614	-4.9614	-4.9614	-4.9614	-4.9614	-4.9614	-4.9614	-4.9614	-4.9614
6.8000	-5.0580	-4.8223	-4.2919	-4.4618	-4.2872	-4.3328	-4.8050	-4.8050	-4.8779	-4.4975	-4.6214	-5.0882	-5.1247	-4.4349	-4.7522	-5.1375	-4.5745	-4.9936	-4.2823	-5.2030	-4.5061	-4.8182	-4.5625	-4.9300	-4.6597	-4.5016	-4.3779	-5.1975	-5.0426	-4.9614	-4.9614	-4.9614	-4.9614	-4.9614	-4.9614	-4.9614	-4.9614	-4.9614	-4.9614	-4.9614	-4.9614	-4.9614	-4.9614	-4.9614	-4.9614	-4.9614	-4.9614	-4.9614	-4.9614
6.8100	-5.0580	-4.8223	-4.2919	-4.4618	-4.2872	-4.3328	-4.8050	-4.8050	-4.8779	-4.4975	-4.6214	-5.0882	-5.1247	-4.4349	-4.7522	-5.1375	-4.5745	-4.9936	-4.2823	-5.2030	-4.5061	-4.8182	-4.5625	-4.9300	-4.6597	-4.5016	-4.3779	-5.1975	-5.0426	-4.9614	-4.9614	-4.9614	-4.9614	-4.9614	-4.9614	-4.9614	-4.9614	-4.9614	-4.9614	-4.9614	-4.9614	-4.9614	-4.9614	-4.9614	-4.9614	-4.9614	-4.9614	-4.9614	-4.9614
6.8200	-5.0580	-4.8223	-4.2919	-4.4618	-4.2872	-4.3328	-4.8050	-4.8050	-4.8779	-4.4975	-4.6214	-5.0882	-5.1247	-4.4349	-4.7522	-5.1375	-4.5745	-4.9936	-4.2823	-5.2030	-4.5061	-4.8182	-4.5625	-4.9300	-4.6597	-4.5016	-4.3779	-5.1975	-5.0426	-4.9614	-4.9614	-4.9614	-4.9614	-4.9614	-4.9614	-4.9614	-4.9614	-4.9614	-4.9614	-4.9614	-4.9614	-4.9614	-4.9614	-4.9614	-4.9614	-4.9614	-4.9614	-4.9614	-4.9614
6.8300	-5.0580	-4.8223	-4.2919	-4.4618	-4.2872	-4.3328	-4.8050	-4.8050	-4.8779	-4.4975	-4.6214	-5.0882	-5.1247	-4.4349	-4.7522	-5.1375	-4.5745	-4.9936	-4.2823	-5.2030	-4.5061	-4.8182	-4.5625	-4.9300	-4.6597	-4.5016	-4.3779	-5.1975	-5.0426	-4.9614	-4.9614	-4.9614	-4.9614	-4.9614	-4.9614	-4.9614	-4.9614	-4.9614	-4.9614	-4.9614	-4.9614	-4.9614	-4.9614	-4.9614	-4.9614	-4.9614	-4.9614	-4.9614	-4.9614
6.8400	-5.0580	-4.8223	-4.2919	-4.4618	-4.2872	-4.3328	-4.8050	-4.8050	-4.8779	-4.4975	-4.6214	-5.0882	-5.1247	-4.4349	-4.7522	-5.1375	-4.5745	-4.9936	-4.2823	-5.2030	-4.5061	-4.8182	-4.5625	-4.9300	-4.6597	-4.5016	-4.3779	-5.1975	-5.0426	-4.9614	-4.9614	-4.9614	-4.9614	-4.9614	-4.9614	-4.9614	-4.9614	-4.9614	-4.9614	-4.9614	-4.9614	-4.9614	-4.9614	-4.9614	-4.9614	-4.9614	-4.9614	-4.9614	-4.9614
6.8500	-5.0580	-4.8223	-4.2919	-4.4618	-4.2872	-4.3328	-4.8050	-4.8050	-4.8779	-4.4975	-4.6214	-5.0882	-5.1247	-4.4349	-4.7522	-5.1375	-4.5745	-4.9936	-4.2823	-5.2030	-4.5061	-4.8182	-4.5625	-4.9300	-4.6597	-4.5016	-4.3779	-5.1975	-5.0426	-4.9614	-4.9614	-4.9614	-4.9614	-4.9614	-4.9614	-4.9614	-4.9614	-4.9614	-4.9614	-4.9614	-4.9614	-4.9614	-4.9614	-4.9614	-4.9614	-4.9614	-4.9614	-4.9614	-4.9614
6.8600	-5.0580	-4.8223	-4.2919	-4.4618	-4.2872	-4.3328	-4.8050	-4.8050	-4.8779	-4.4975	-4.6214	-5.0882	-5.1247	-4.4349	-4.7522	-5.1375	-4.5745	-4.9936	-4.2823	-5.2030	-4.5061	-4.8182	-4.5625	-4.9300	-4.6597	-4.5016	-4.3779	-5.1975	-5.0426	-4.9614	-4.9614	-4.9614	-4.9614	-4.9614	-4.9614	-4.9614	-4.9614	-4.9614	-4.9614	-4.9614	-4.9614	-4.9614	-4.9614	-4.9614	-4.9614	-4.9614	-4.9614	-4.9614	-4.9614
6.8700	-5.0580	-4.8223	-4.2919	-4.4618	-4.2872	-4.3328	-4.8050	-4.8050	-4.8779	-4.4975	-4.6214	-5.0882	-5.1247	-4.4349	-4.7522	-5.1375	-4.5745	-4.9936	-4.2823	-5.2030	-4.5061	-4.8182	-4.5625	-4.9300	-4.6597	-4.5016	-4.3779	-5.1975	-5.0426	-4.9614	-4.9614	-4.9614	-4.9614	-4.9614	-4.9614	-4.9614	-4.9614	-4.9614	-4.9614	-4.9614	-4.9614	-4.9614	-4.9614	-4.9614	-4.9614	-4.9614	-4.9614	-4.9614	-4.9614
6.8800	-5.0580	-4.8223	-4.2919	-4.4618	-4.2872	-4.3328	-4.8050	-4.8050	-4.8779	-4.4975	-4.6214	-5.0882	-5.1247	-4.4349	-4.7522	-5.1375	-4.5745	-4.9936	-4.2823	-5.2030	-4.5061	-4.8182	-4.5625	-4.9300	-4.6597	-4.5016	-4.3779	-5.1975	-5.0426	-4.9614	-4.9614	-4.9614	-4.9614	-4.9614	-4.9614	-4.9614	-4.9614	-4.9614	-4.9614	-4.9614	-4.9614	-4.9614	-4.9614	-4.9614	-4.9614	-4.9614	-4.9614	-4.9614	-4.9614
6.8900	-5.0580	-4.8223	-4.2919	-4.4618	-4.2872	-4.3328	-4.8050	-4.8050	-4.8779	-4.4975	-4.6214	-5.0882	-5.1247	-4.4349	-4.7522	-5.1375	-4.5745	-4.9936	-4.2823	-5.2030	-4.5061	-4.8182	-4.5625	-4.9300	-4.6597	-4.5016	-4.3779	-5.1975	-5.0426	-4.9614	-4.9614	-4.9614	-4.9614	-4.9614	-4.9614	-4.9614	-4.9614	-4.9614	-4.9614	-4.9614	-4.9614	-4.9614	-4.9614	-4.9614	-4.9614	-4.9614	-4.9614	-4.9614	-4.9614
6.9000	-5.0580	-4.8223	-4.2919	-4.4618	-4.2872	-4.3328	-4.8050	-4.8050	-4.8779	-4.4975	-4.6214	-5.0882	-5.1247	-4.4349	-4.7522	-5.1375	-4.5745	-4.9936	-4.2823	-5.2030	-4.5061	-4.8182	-4.5625	-4.9300	-4.6597	-4.5016	-4.3779	-5.1975	-5.0426	-4.9614	-4.9614	-4.9614	-4.9614	-4.9614	-4.9614	-4.9614	-4.9614	-4.9614	-4.9614	-4.9614	-4.9614	-4.9614	-4.9614	-4.9614	-4.9614	-4.9614	-4.9614	-4.9614	-4.9614
6.9100	-5.2260	-4.9822	-4.4338	-4.6096	-4.4290	-4.4761	-4.9644	-4.9644	-5.0398	-4.6464	-4.7746	-5.2572	-5.2949	-4.5817	-4.9098	-5.3082	-4.7260	-5.1594	-4.4239	-5.3759	-4.6553	-4.9780	-4.7137	-5.0936	-4.8141	-4.6506	-4.5228	-5.3701	-5.2101	-5.1260	-5.1260	-5.1260	-5.1260	-5.1260	-5.1260	-5.1260	-5.1260	-5.1260	-5.1260	-5.1260	-5.1260	-5.1260	-5.1260	-5.1260	-5.1260	-5.1260	-5.1260	-5.1260	-5.1260
6.9200	-5.2260	-4.9822	-4.4338	-4.6096	-4.4290	-4.4761	-4.9644	-4.9644	-5.0398	-4.6464	-4.7746	-5.2572	-5.2949	-4.5817	-4.9098	-5.3082	-4.7260	-5.1594	-4.4239	-5.3759	-4.6553	-4.9780	-4.7137	-5.0936	-4.8141	-4.6506	-4.5228	-5.3701	-5.2101	-5.1260	-5.1260	-5.1260	-5.1260	-5.1260	-5.1260	-5.1260	-5.1260	-5.1260	-5.1260	-5.1260	-5.1260	-5.1260	-5.1260	-5.1260	-5.1260	-5.1260	-5.1260	-5.1260	-5.1260
6.9300	-5.2260	-4.9822	-4.4338	-4.6096	-4.4290	-4.4761	-4.9644	-4.9644	-5.0398	-4.6464	-4.7746	-5.2572	-5.2949	-4.5817	-4.9098	-5.3082	-4.7260	-5.1594	-4.4239	-5.3759	-4.6553	-4.9780	-4.7137	-5.0936	-4.8141	-4.6506	-4.5228	-5.3701	-5.2101	-5.1260	-5.1260	-5.1260	-5.1260	-5.1260	-5.1260	-5.1260	-5.1260	-5.1260	-5.1260	-5.1260	-5.1260	-5.1260	-5.1260	-5.1260	-5.1260	-5.1260	-5.1260	-5.1260	-5.1260
6.9400	-5.2260	-4.9822	-4.4338	-4.6096	-4.4290	-4.4761	-4.9644	-4.9644	-5.0398	-4.6464	-4.7746	-5.2572	-5.2949	-4.5817	-4.9098	-5.3082	-4.7260	-5.1594	-4.4239	-5.3759	-4.6553	-4.9780	-4.7137	-5.0936	-4.8141	-4.6506	-4.5228	-5.3701	-5.2101	-5.1260	-5.1260	-5.1260	-5.1260	-5.1260	-5.1260	-5.1260	-5.1260	-5.1260	-5.1260	-5.1260	-5.1260	-5.1260	-5.1260	-5.1260	-5.1260	-5.1260	-5.1260	-5.1260	-5.1260
6.9500	-5.2260	-4.9822	-4.4338	-4.6096	-4.4290	-4.4761	-4.9644	-4.9644	-5.0398	-4.6464	-4.7746	-5.2572	-5.2949	-4.5817	-4.9098	-5.3082	-4.7260	-5.1594	-4.4239	-5.3759	-4.6553	-4.9780	-4.7137	-5.0936	-4.8141	-4.6506	-4.5228	-5.3701	-5.2101	-5.1260	-5.1260	-5.1260	-5.1260	-5.1260	-5.1260	-5.1260	-5.1260	-5.1260	-5.1260	-5.1260	-5.1260	-5.1260	-5.1260	-5.1260	-5.1260	-5.1260	-5.1260	-5.1260	-5.1260
6.9600	-5.2260	-4.9822	-4.4338	-4.6096	-4.4290	-4.4761	-4.9644	-4.9644	-5.0398	-4.6464	-4.7746	-5.2572	-5.2949	-4.5817	-4.9098	-5.3082	-4.7260	-5.1594	-4.4239	-5.3759	-4.6553	-4.9780	-4.7137	-5.0936	-4.8141	-4.6506	-4.5228	-5.3701	-5.2101	-5.1260	-5.1260	-5.1260	-5.1260	-5.1260	-5.1260	-5.1260	-5.1260	-5.1260	-5.1260	-5.1260	-5.1260	-5.1260	-5.1260	-5.1260	-5.1260	-5.1260	-5.1260	-5.1260	-5.1260
6.9700	-5.2260	-4.9822	-4.4338	-4.6096	-4.4290	-4.4761	-4.9644	-4.9644	-5.0398	-4.6464	-4.7746	-5.2572	-5.2949	-4.5817	-4.9098	-5.3082	-4.7260	-5.1594	-4.4239	-5.3759	-4.6553	-4.9780	-4.7137	-5.0936	-4.8141	-4.6506	-4.5228	-5.3701	-5.2101	-5.1260	-5.1260	-5.1260	-5.1260	-5.1260	-5.1260	-5.1260	-5.1260	-5.1260	-5.1260	-5.1260	-5.1260	-5.1260	-5.1260	-5.1260	-5.1260	-5.1260	-5.1260	-5.1260	-5.1260
6.9800	-5.2260	-4.9822	-4.4338	-4.6096	-4.4290	-4.4761	-4.9644	-4.9644	-5.0398	-4.6464	-4.7746	-5.2572	-5.2949	-4.5817	-4.9098	-5.3082	-4.7260	-5.1594	-4.4239	-5.3759	-4.6553	-4.9780	-4.7137	-5.0936	-4.8141	-4.6506	-4.5228	-5.3701	-5.2101	-5.1260	-5.1260	-5.1260	-5.1260	-5.1260	-5.1260	-5.1260	-5.1260	-5.1260	-5.1260	-5.1260	-5.1260	-5.1260	-5.1260	-5.1260	-5.1260	-5.1260	-5.1260	-5.1260	-5.1260
6.9900	-5.2260	-4.9822	-4.4338	-4.6096	-4.4290	-4.4761	-4.9644	-4.9644	-5.0398	-4.6464	-4.7746	-5.2572	-5.2949	-4.5817	-4.9098	-5.3082	-4.7260	-5.1594	-4.4239	-5.3759	-4.6553	-4.9780	-4.7137	-5.0936	-4.8141	-4.6506	-4.5228	-5.3701	-5.2101	-5.1260	-5.1260	-5.1260	-5.1260	-5.1260	-5.1260	-5.1260	-5.1260	-5.1260	-5.1260	-5.1260	-5.1260	-5.1260	-5.1260	-5.1260	-5.1260	-5.1260	-5.1260	-5.1260	-5.1260
7.0000	-5.2260	-4.9822	-4.4338	-4.6096	-4.4290	-4.4761	-4.9644	-4.9644	-5.0398	-4.6464	-4.7746	-5.2572	-5.2949	-4.5817	-4.9098	-5.3082	-4.7260	-5.1594	-4.4239	-5.3759	-4.6553	-4.9780	-4.7137	-5.0936	-4.8141	-4.6506	-4.5228	-5.3701	-5.2101	-5.1260	-5.1260	-5.1260	-5.1260	-5.1260	-5.1260	-5.1260	-5.1260	-5.1260	-5.1260	-5.1260	-5.1260	-5.1260	-5.1260	-5.1260	-5.1260	-5.1260	-5.1260	-5.1260	-5.1260
7.0100	-5.2260	-4.9822	-4.4338	-4.6096	-4.4290	-4.4761	-4.9644	-4.9644	-5.0398	-4.6464	-4.7746	-5.2572	-5.2949	-4.5817	-4.9098	-5.3082	-4.7260	-5.1594	-4.4239	-5.3759	-4.6553	-4.9780	-4.7137	-5.0936	-4.8141	-4.6506	-4.5228	-5.3701	-5.2101	-5.1260	-5.1260	-5.1260	-5.1260	-5.1260	-5.1260	-5.1260	-5.1260	-5.1260	-5.1260	-5.1260	-5.1260	-5.1260	-5.1260	-5.1260	-5.1260	-5.1260	-5.1260	-5.1260	-5.1260
7.0200	-5.2260	-4.9822	-4.4338	-4.6096	-4.4290	-4.4761	-4.9644	-4.9644	-5.0398	-4.6464	-4.7746	-5.2572	-5.2949	-4.5817	-4.9098	-5.3082	-4.7260	-5.1594	-4.4239	-5.3759	-4.6553	-4.9780	-4.7137	-5.0936	-4.8141	-4.6506	-4.5228	-5.3701	-5.2101	-5.1260	-5.1260	-5.1260	-5.1260	-5.1260	-5.1260	-5.1260	-5.1260	-5.1260	-5.1260	-5.1260	-5.1260	-5.1260	-5.1260	-5.1260	-5.1260	-5.1260	-5.1260	-5.1260	-5.1260
7.0300	-5.2260	-4.9822	-4.4338	-4.6096	-4.4290	-4.4761	-4.9644	-4.9644	-5.0398	-4.6464	-4.7746	-5.2572	-5.2949	-4.5817	-4.9098	-5.3082	-4.7260	-5.1594	-4.4239	-5.3759	-4.6553	-4.9780	-4.7137	-5.0936	-4.8141	-4.6506	-4.5228	-5.3701	-5.2101	-5.1260	-5.1260	-5.1260	-5.1260	-5.1260	-5.1260	-5.1260	-5.1260	-5.1260	-5.1260	-5.1260	-5.1260	-5.1260	-5.1260	-5.1260	-5.1260	-5.1260	-5.1260	-5.1260	-5.1260
7.0400	-5.2260	-4.9822	-4.4338	-4.6096	-4.4290	-4.4761	-4.9644	-4.9644	-5.0398	-4.6464	-4.7746	-5.2572	-5.2949	-4.5817	-4.9098	-5.3082	-4.7260	-5.1594	-4.4239	-5.3759	-4.6553	-4.9780	-4.7137	-5.0936	-4.8141	-4.6506	-4.5228	-5.3701	-5.2101	-5.1260	-5.1260	-5.1260	-5.1260	-5.1260	-5.1260	-5.1260	-5.1260	-5.1260	-5.1260	-5.1260	-5.1260	-5.1260	-5.1260	-5.1260	-5.1260	-5.1260	-5.1260	-5.1260	-5.1260
7.0500	-5.2260	-4.9822	-4.4338	-4.6096	-4.4290	-4.4761	-4.9644	-4.9644	-5.0398	-4.6464	-4.7746	-5.2572	-5.2949	-4.5817	-4.9098	-5.3082	-4.7260	-5.1594	-4.4239	-5.3759	-4.6553	-4.9780	-4.7137	-5.0936	-4.8141	-4.6506	-4.5228	-5.3701	-5.2101	-5.1260	-5.1260	-5.1260	-5.1260	-5.1260	-5.1260	-5.1260	-5.1260	-5.1260	-5.1260	-5.1260	-5.1260	-5.1260	-5.1260	-5.1260	-5.1260	-5.1260	-5.1260	-5.1260	-5.1260
7.0600	-5.2260	-4.9822	-4.4338	-4.6096	-4.4290	-4.4761	-4.9644	-4.9644	-5.0398	-4.6464	-4.7746	-5.2572	-5.2949	-4.5817	-4.9098	-5.3082	-4.7260	-5.1594	-4.4239	-5.3759	-4.6553	-4.9780	-4.7137	-5.0936	-4.8141	-4.6506	-4.5228	-5.3701	-5.2101	-5.1260	-5.1260	-5.1260	-5.1260	-5.1260	-5.1260	-5.1260	-5.1260	-5.1260	-5.1260	-5.1260	-5.1260	-5.1260	-5.1260	-5.1260	-5.1260	-5.1260	-5.1260	-5.1260	-5.1260
7.0700	-5.2260	-4.9822	-4.4338	-4.6096	-4.4290	-4.4761	-4.9644	-4.9644	-5.0398	-4.6464	-4.7746	-5.2572	-5.2949	-4.5817	-4.9098	-5.3082	-4.7260	-5.1594	-4.4239	-5.3759	-4.6553	-4.9780	-4.7137	-5.0936	-4.8141	-4.6506	-4.5228	-5.3701	-5.2101	-5.1260	-5.1260	-5.1260	-5.1260	-5.1260	-5.1260	-5.1260	-5.1260	-5.1260	-5.1260	-5.1260	-5.1260	-5.1260	-5.1260	-5.1260	-5.1260	-5.1260	-5.1260	-5.1260	-5.1260
7.0800	-5.2260	-4.9822	-4.4338	-4.6096	-4.4290	-4.4761	-4.9644	-4.9644	-5.0398	-4.6464	-4.7746	-5.2572	-5.2949	-4.5817	-4.9098	-5.3082	-4.7260	-5.1594	-4.4239	-5.3759	-4.6553	-4.9780	-4.7137	-5.0936	-4.8141	-4.6506	-4.5228	-5.3701	-5.2101	-5.1260	-5.1260	-5.1260	-5.1260	-5.1260	-5.1260	-5.1260	-5.1260	-5.1260	-5.1260	-5.1260	-5.1260	-5.1260	-5.1260	-5.1260	-5.1260	-5.1260	-5.1260	-5.1260	-5.1260
7.0900	-5.2260	-4.9822	-4.4338	-4.6096	-4.4290	-4.4761	-4.9644	-4.9644	-5.0398	-4.6464	-4.7746	-5.2572	-5.2949	-4.5817	-4.9098	-5.3082	-4.7260	-5.1594	-4.4239	-5.3759	-4.6553	-4.9780	-4.7137	-5.0936	-4.8141	-4.6506	-4.5228	-5.3701	-5.2101	-5.1260	-5.1260	-5.1260	-5.1260	-5.1260	-5.1260	-5.1260	-5.1260	-5.1260	-5.1260	-5.1260	-5.1260	-5.1260	-5.1260	-5.1260	-5.1260	-5.1260	-5.1260	-5.1260	-5.1260
7.1000	-5.2260	-4.9822	-4.4338	-4.6096	-4.4290	-4.4761	-4.9644	-4.9644	-5.0398	-4.6464	-4.7746	-5.2572	-5.2949	-4.5817	-4.9098	-5.3082	-4.7260	-5.1594	-4.4239	-5.3759	-4.6553	-4.9780	-4.7137	-5.0936	-4.8141	-4.6506	-4.5228	-5.3701	-5.2101	-5.1260	-5.1260	-5.1260	-5.1260	-5.1260	-5.1260	-5.1260	-5.1260	-5.1260	-5.1260	-5.1260	-5.1260	-5.1260	-5.1260	-5.1260	-5.1260	-5.1260	-5.1260	-5.1260	-5.1260
7.1100	-5.3939	-5.1421	-4.5757	-4.7574	-4.5708	-4.6194	-5.1238	-5.1238	-5.2016	-4.7954	-4.9277	-5.4261	-5.4651	-4.7285	-5.0674	-5.4788	-4.8776	-5.3251	-4.5656	-5.5487	-4.8045	-5.1379	-4.8648	-5.2572	-4.9686	-4.7997	-4.6677	-5.5428	-5.3775	-5.2907	-5.2907	-5.2907	-5.2907	-5.2907	-5.2907	-5.2907	-5.2907	-5.2907	-5.2907	-5.2907	-5.2907	-5.2907	-5.2907	-5.2907	-5.2907	-5.2907	-5.2907	-5.2907	-5.2907
7.1200	-5.3939	-5.1421	-4.5757	-4.7574	-4.5708	-4.6194	-5.1238	-5.1238	-5.2016	-4.7954	-4.9277	-5.4261	-5.4651	-4.7285	-5.0674	-5.4788	-4.8776	-5.3251	-4.5656	-5.5487	-4.8045	-5.1379	-4.8648	-5.2572	-4.9686	-4.7997	-4.6677	-5.5428	-5.3775	-5.2907	-5.2907	-5.2907	-5.2907	-5.2907	-5.2907	-5.2907	-5.2907	-5.2907	-5.2907	-5.2907	-5.2907	-5.2907	-5.2907	-5.2907	-5.2907	-5.2907	-5.2907	-5.2907	-5.2907
7.1300	-5.3939	-5.1421	-4.5757	-4.7574	-4.5708	-4.6194	-5.1238	-5.1238	-5.2016	-4.7954	-4.9277	-5.4261	-5.4651	-4.7285	-5.0674	-5.4788	-4.8776	-5.3251	-4.5656	-5.5487	-4.8045	-5.1379	-4.8648	-5.2572	-4.9686	-4.7997	-4.6677	-5.5428	-5.3775	-5.2907	-5.2907	-5.2907	-5.2907	-5.2907	-5.2907	-5.2907	-5.2907	-5.2907	-5.2907	-5.2907	-5.2907	-5.2907	-5.2907	-5.2907	-5.2907	-5.2907	-5.2907	-5.2907	-5.2907
7.1400	-5.3939	-5.1421	-4.5757	-4.7574	-4.5708	-4.6194	-5.1238	-5.1238	-5.2016	-4.7954	-4.9277	-5.4261	-5.4651	-4.7285	-5.0674	-5.4788	-4.8776	-5.3251	-4.5656	-5.5487	-4.8045	-5.1379	-4.8648	-5.2572	-4.9686	-4.7997	-4.6677	-5.5428	-5.3775	-5.2907	-5.2907	-5.2907	-5.2907	-5.2907	-5.2907	-5.2907	-5.2907	-5.2907	-5.2907	-5.2907	-5.2907	-5.2907	-5.2907	-5.2907	-5.2907	-5.2907	-5.2907	-5.2907	-5.2907
7.1500	-5.3939	-5.1421	-4.5757	-4.7574	-4.5708	-4.6194	-5.1238	-5.1238	-5.2016	-4.7954	-4.9277	-5.4261	-5.4651	-4.7285	-5.0674	-5.4788	-4.8776	-5.3251	-4.5656	-5.5487	-4.8045	-5.1379	-4.8648	-5.2572	-4.9686	-4.7997	-4.6677	-5.5428	-5.3775	-5.2907	-5.2907	-5.2907	-5.2907	-5.2907	-5.2907	-5.2907	-5.2907	-5.2907	-5.2907	-5.2907	-5.2907	-5.2907	-5.2907	-5.2907	-5.2907	-5.2907	-5.2907	-5.2907	-5.2907
7.1600	-5.3939	-5.1421	-4.5757	-4.7574	-4.5708	-4.6194	-5.1238	-5.1238	-5.2016	-4.7954	-4.9277	-5.4261	-5.4651	-4.7285	-5.0674	-5.4788	-4.8776	-5.3251	-4.5656	-5.5487	-4.8045	-5.1379	-4.8648	-5.2572	-4.9686	-4.7997	-4.6677	-5.5428	-5.3775	-5.2907	-5.2907	-5.2907	-5.2907	-5.2907	-5.2907	-5.2907	-5.2907	-5.2907	-5.2907	-5.2907	-5.2907	-5.2907	-5.2907	-5.2907	-5.2907	-5.2907	-5.2907	-5.2907	-5.2907
7.1700	-5.3939	-5.1421	-4.5757	-4.7574	-4.5708	-4.6194	-5.1238	-5.1238	-5.2016	-4.7954	-4.9277	-5.4261	-5.4651	-4.7285	-5.0674	-5.4788	-4.8776	-5.3251	-4.5656	-5.5487	-4.8045	-5.1379	-4.8648	-5.2572	-4.9686	-4.7997	-4.6677	-5.5428	-5.3775	-5.2907	-5.2907	-5.2907	-5.2907	-5.2907	-5.2907	-5.2907	-5.2907	-5.2907	-5.2907	-5.2907	-5.2907	-5.2907	-5.2907	-5.2907	-5.2907	-5.2907	-5.2907	-5.2907	-5.2907
7.1800	-5.3939	-5.1421	-4.5757	-4.7574	-4.5708	-4.6194	-5.1238	-5.1238	-5.2016	-4.7954	-4.9277	-5.4261	-5.4651	-4.7285	-5.0674	-5.4788	-4.8776	-5.3251	-4.5656	-5.5487	-4.8045	-5.1379	-4.8648	-5.2572	-4.9686	-4.7997	-4.6677	-5.5428	-5.3775	-5.2907	-5.2907	-5.2907	-5.2907	-5.2907	-5.2907	-5.2907	-5.2907	-5.2907	-5.2907	-5.2907	-5.2907	-5.2907	-5.2907	-5.2907	-5.2907	-5.2907	-5.2907	-5.2907	-5.2907
7.1900	-5.3939	-5.1421	-4.5757	-4.7574	-4.5708	-4.6194	-5.1238	-5.1238	-5.2016	-4.7954	-4.9277	-5.4261	-5.4651	-4.7285	-5.0674	-5.4788	-4.8776	-5.3251	-4.5656	-5.5487	-4.8045	-5.1379	-4.8648	-5.2572	-4.9686	-4.7997	-4.6677	-5.5428	-5.3775	-5.2907	-5.2907	-5.2907	-5.2907	-5.2907	-5.2907	-5.2907	-5.2907	-5.2907	-5.2907	-5.2907	-5.2907	-5.2907	-5.2907	-5.2907	-5.2907	-5.2907	-5.2907	-5.2907	-5.2907
7.2000	-5.3939	-5.1421	-4.5757	-4.7574	-4.5708	-4.6194	-5.1238	-5.1238	-5.2016	-4.7954	-4.9277	-5.4261	-5.4651	-4.7285	-5.0674	-5.4788	-4.8776	-5.3251	-4.5656	-5.5487	-4.8045	-5.1379	-4.8648	-5.2572	-4.9686	-4.7997	-4.6677	-5.5428	-5.3775	-5.2907	-5.2907	-5.2907	-5.2907	-5.2907	-5.2907	-5.2907	-5.2907	-5.2907	-5.2907	-5.2907	-5.2907	-5.2907	-5.2907	-5.2907	-5.2907	-5.2907	-5.2907	-5.2907	-5.2907
7.2100	-5.3939	-5.1421	-4.5757	-4.7574	-4.5708	-4.6194	-5.1238	-5.1238	-5.2016	-4.7954	-4.9277	-5.4261	-5.4651	-4.7285	-5.0674	-5.4788	-4.8776	-5.3251	-4.5656	-5.5487	-4.8045	-5.1379	-4.8648	-5.2572	-4.9686	-4.7997	-4.6677	-5.5428	-5.3775	-5.2907	-5.2907	-5.2907	-5.2907	-5.2907	-5.2907	-5.2907	-5.2907	-5.2907	-5.2907	-5.2907	-5.2907	-5.2907	-5.2907	-5.2907	-5.2907	-5.2907	-5.2907	-5.2907	-5.2907
7.2200	-5.3939	-5.1421	-4.5757	-4.7574	-4.5708	-4.6194	-5.1238	-5.1238	-5.2016	-4.7954	-4.9277	-5.4261	-5.4651	-4.7285	-5.0674	-5.4788	-4.8776	-5.3251	-4.5656	-5.5487	-4.8045	-5.1379	-4.8648	-5.2572	-4.9686	-4.7997	-4.6677	-5.5428	-5.3775	-5.2907	-5.2907	-5.2907	-5.2907	-5.2907	-5.2907	-5.2907	-5.2907	-5.2907	-5.2907	-5.2907	-5.2907	-5.2907	-5.2907	-5.2907	-5.2907	-5.2907	-5.2907	-5.2907	-5.2907
7.2300	-5.3939	-5.1421	-4.5757	-4.7574	-4.5708	-4.6194	-5.1238	-5.1238	-5.2016	-4.7954	-4.9277	-5.4261	-5.4651	-4.7285	-5.0674	-5.4788	-4.8776	-5.3251	-4.5656	-5.5487	-4.8045	-5.1379	-4.8648	-5.2572	-4.9686	-4.7997	-4.6677	-5.5428	-5.3775	-5.2907	-5.2907	-5.2907	-5.2907	-5.2907	-5.2907	-5.2907	-5.2907	-5.2907	-5.2907	-5.2907	-5.2907	-5.2907	-5.2907	-5.2907	-5.2907	-5.2907	-5.2907	-5.2907	-5.2907
7.2400	-5.3939	-5.1421	-4.5757	-4.7574	-4.5708	-4.6194	-5.1238	-5.1238	-5.2016	-4.7954	-4.9277	-5.4261	-5.4651	-4.7285	-5.0674	-5.4788	-4.8776	-5.3251	-4.5656	-5.5487	-4.8045	-5.1379	-4.8648	-5.2572	-4.9686	-4.7997	-4.6677	-5.5428	-5.3775	-5.2907	-5.2907	-5.2907	-5.2907	-5.2907	-5.2907	-5.2907	-5.2907	-5.2907	-5.2907	-5.2907	-5.2907	-5.2907	-5.2907	-5.2907	-5.2907	-5.2907	-5.2907	-5.2907	-5.2907
7.2500	-5.3939	-5.1421	-4.5757	-4.7574	-4.5708	-4.6194	-5.1238	-5.1238	-5.2016	-4.7954	-4.9277	-5.4261	-5.4651	-4.7285	-5.0674	-5.4788	-4.8776	-5.3251	-4.5656	-5.5487	-4.8045	-5.1379	-4.8648	-5.2572	-4.9686	-4.7997	-4.6677	-5.5428	-5.3775	-5.2907	-5.2907	-5.2907	-5.2907	-5.2907	-5.2907	-5.2907	-5.2907	-5.2907	-5.2907	-5.2907	-5.2907	-5.2907	-5.2907	-5.2907	-5.2907	-5.2907	-5.2907	-5.2907	-5.2907
7.2600	-5.3939	-5.1421	-4.5757	-4.7574	-4.5708	-4.6194	-5.1238	-5.1238	-5.2016	-4.7954	-4.9277	-5.4261	-5.4651	-4.7285	-5.0674	-5.4788	-4.8776	-5.3251	-4.5656	-5.5487	-4.8045	-5.1379	-4.8648	-5.2572	-4.9686	-4.7997	-4.6677	-5.5428	-5.3775	-5.2907	-5.2907	-5.2907	-5.2907	-5.2907	-5.2907	-5.2907	-5.2907	-5.2907	-5.2907	-5.2907	-5.2907	-5.2907	-5.2907	-5.2907	-5.2907	-5.2907	-5.2907	-5.2907	-5.2907
7.2700	-5.3939	-5.1421	-4.5757	-4.7574	-4.5708	-4.6194	-5.1238	-5.1238	-5.2016	-4.7954	-4.9277	-5.4261	-5.4651	-4.7285	-5.0674	-5.4788	-4.8776	-5.3251	-4.5656	-5.5487	-4.8045	-5.1379	-4.8648	-5.2572	-4.9686	-4.7997	-4.6677	-5.5428	-5.3775	-5.2907	-5.2907	-5.2907	-5.2907	-5.2907	-5.2907	-5.2907	-5.2907	-5.2907	-5.2907	-5.2907	-5.2907	-5.2907	-5.2907	-5.2907	-5.2907	-5.2907	-5.2907	-5.2907	-5.2907
7.2800	-5.3939	-5.1421	-4.5757	-4.7574	-4.5708	-4.6194	-5.1238	-5.1238	-5.2016	-4.7954	-4.9277	-5.4261	-5.4651	-4.7285	-5.0674	-5.4788	-4.8776	-5.3251	-4.5656	-5.5487	-4.8045	-5.1379	-4.8648	-5.2572	-4.9686	-4.7997	-4.6677	-5.5428	-5.3775	-5.2907	-5.2907	-5.2907	-5.2907	-5.2907	-5.2907	-5.2907	-5.2907	-5.2907	-5.2907	-5.2907	-5.2907	-5.2907	-5.2907	-5.2907	-5.2907	-5.2907	-5.2907	-5.2907	-5.2907
7.2900	-5.3939	-5.1421	-4.5757	-4.7574	-4.5708	-4.6194	-5.1238	-5.1238	-5.2016	-4.7954	-4.9277	-5.4261	-5.4651	-4.7285	-5.0674	-5.4788	-4.8776	-5.3251	-4.5656	-5.5487	-4.8045	-5.1379	-4.8648	-5.2572	-4.9686	-4.7997	-4.6677	-5.5428	-5.3775	-5.2907	-5.2907	-5.2907	-5.2907	-5.2907	-5.2907	-5.2907	-5.2907	-5.2907	-5.2907	-5.2907	-5.2907	-5.2907	-5.2907	-5.2907	-5.2907	-5.2907	-5.2907	-5.2907	-5.2907
7.3000	-5.3939	-5.1421	-4.5757	-4.7574	-4.5708	-4.6194	-5.1238	-5.1238	-5.2016	-4.7954	-4.9277	-5.4261	-5.4651	-4.7285	-5.0674	-5.4788	-4.8776	-5.3251	-4.5656	-5.5487	-4.8045	-5.1379	-4.8648	-5.2572	-4.9686	-4.7997	-4.6677	-5.5428	-5.3775	-5.2907	-5.2907	-5.2907	-5.2907	-5.2907	-5.2907	-5.2907	-5.2907	-5.2907	-5.2907	-5.2907	-5.2907	-5.2907	-5.2907	-5.2907	-5.2907	-5.2907	-5.2907	-5.2907	-5.2907
7.3100	-5.5619	-5.3021	-4.7177	-4.9051	-4.7126	-4.7628	-5.2832	-5.2832	-5.3635	-4.9443	-5.0809	-5.5951	-5.6353	-4.8753	-5.2249	-5.6494	-5.0291	-5.4909	-4.7072	-5.7216	-4.9537	-5.2977	-5.0160	-5.4208	-5.1230	-4.9488	-4.8126	-5.7155	-5.5449	-5.4554	-5.4554	-5.4554	-5.4554	-5.4554	-5.4554	-5.4554	-5.4554	-5.4554	-5.4554	-5.4554	-5.4554	-5.4554	-5.4554	-5.4554	-5.4554	-5.4554	-5.4554	-5.4554	-5.4554
7.3200	-5.5619	-5.3021	-4.7177	-4.9051	-4.7126	-4.7628	-5.2832	-5.2832	-5.3635	-4.9443	-5.0809	-5.5951	-5.6353	-4.8753	-5.2249	-5.6494	-5.0291	-5.4909	-4.7072	-5.7216	-4.9537	-5.2977	-5.0160	-5.4208	-5.1230	-4.9488	-4.8126	-5.7155	-5.5449	-5.4554	-5.4554	-5.4554	-5.4554	-5.4554	-5.4554	-5.4554	-5.4554	-5.4554	-5.4554	-5.4554	-5.4554	-5.4554	-5.4554	-5.4554	-5.4554	-5.4554	-5.4554	-5.4554	-5.4554
7.3300	-5.5619	-5.3021	-4.7177	-4.9051	-4.7126	-4.7628	-5.2832	-5.2832	-5.3635	-4.9443	-5.0809	-5.5951	-5.6353	-4.8753	-5.2249	-5.6494	-5.0291	-5.4909	-4.7072	-5.7216	-4.9537	-5.2977	-5.0160	-5.4208	-5.1230	-4.9488	-4.8126	-5.7155	-5.5449	-5.4554	-5.4554	-5.4554	-5.4554	-5.4554	-5.4554	-5.4554	-5.4554	-5.4554	-5.4554	-5.4554	-5.4554	-5.4554	-5.4554	-5.4554	-5.4554	-5.4554	-5.4554	-5.4554	-5.4554
7.3400	-5.5619	-5.3021	-4.7177	-4.9051	-4.7126	-4.7628	-5.2832	-5.2832	-5.3635	-4.9443	-5.0809	-5.5951	-5.6353	-4.8753	-5.2249	-5.6494	-5.0291	-5.4909	-4.7072	-5.7216	-4.9537	-5.2977	-5.0160	-5.4208	-5.1230	-4.9488	-4.8126	-5.7155	-5.5449	-5.4554	-5.4554	-5.4554	-5.4554	-5.4554	-5.4554	-5.4554	-5.4554	-5.4554	-5.4554	-5.4554	-5.4554	-5.4554	-5.4554	-5.4554	-5.4554	-5.4554	-5.4554	-5.4554	-5.4554
7.3500	-5.5619	-5.3021	-4.7177	-4.9051	-4.7126	-4.7628	-5.2832	-5.2832	-5.3635	-4.9443	-5.0809	-5.5951	-5.6353	-4.8753	-5.2249	-5.6494	-5.0291	-5.4909	-4.7072	-5.7216	-4.9537	-5.2977	-5.0160	-5.4208	-5.1230	-4.9488	-4.8126	-5.7155	-5.5449	-5.4554	-5.4554	-5.4554	-5.4554	-5.4554	-5.4554	-5.4554	-5.4554	-5.4554	-5.4554	-5.4554	-5.4554	-5.4554	-5.4554	-5.4554	-5.4554	-5.4554	-5.4554	-5.4554	-5.4554
7.3600	-5.5619	-5.3021	-4.7177	-4.9051	-4.7126	-4.7628	-5.2832	-5.2832	-5.3635	-4.9443	-5.0809	-5.5951	-5.6353	-4.8753	-5.2249	-5.6494	-5.0291	-5.4909	-4.7072	-5.7216	-4.9537	-5.2977	-5.0160	-5.4208	-5.1230	-4.9488	-4.8126	-5.7155	-5.5449	-5.4554	-5.4554	-5.4554	-5.4554	-5.4554	-5.4554	-5.4554	-5.4554	-5.4554	-5.4554	-5.4554	-5.4554	-5.4554	-5.4554	-5.4554	-5.4554	-5.4554	-5.4554	-5.4554	-5.4554
7.3700	-5.5619	-5.3021	-4.7177	-4.9051	-4.7126	-4.7628	-5.2832	-5.2832	-5.3635	-4.9443	-5.0809	-5.5951	-5.6353	-4.8753	-5.2249	-5.6494	-5.0291	-5.4909	-4.7072	-5.7216	-4.9537	-5.2977	-5.0160	-5.4208	-5.1230	-4.9488	-4.8126	-5.7155	-5.5449	-5.4554	-5.4554	-5.4554	-5.4554	-5.4554	-5.4554	-5.4554	-5.4554	-5.4554	-5.4554	-5.4554	-5.4554	-5.4554	-5.4554	-5.4554	-5.4554	-5.4554	-5.4554	-5.4554	-5.4554
7.3800	-5.5619	-5.3021	-4.7177	-4.9051	-4.7126	-4.7628	-5.2832	-5.2832	-5.3635	-4.9443	-5.0809	-5.5951	-5.6353	-4.8753	-5.2249	-5.6494	-5.0291	-5.4909	-4.7072	-5.7216	-4.9537	-5.2977	-5.0160	-5.4208	-5.1230	-4.9488	-4.8126	-5.7155	-5.5449	-5.4554	-5.4554	-5.4554	-5.4554	-5.4554	-5.4554	-5.4554	-5.4554	-5.4554	-5.4554	-5.4554	-5.4554	-5.4554	-5.4554	-5.4554	-5.4554	-5.4554	-5.4554	-5.4554	-5.4554
7.3900	-5.5619	-5.3021	-4.7177	-4.9051	-4.7126	-4.7628	-5.2832	-5.2832	-5.3635	-4.9443	-5.0809	-5.5951	-5.6353	-4.8753	-5.2249	-5.6494	-5.0291	-5.4909	-4.7072	-5.7216	-4.9537	-5.2977	-5.0160	-5.4208	-5.1230	-4.9488	-4.8126	-5.7155	-5.5449	-5.4554	-5.4554	-5.4554	-5.4554	-5.4554	-5.4554	-5.4554	-5.4554	-5.4554	-5.4554	-5.4554	-5.4554	-5.4554	-5.4554	-5.4554	-5.4554	-5.4554	-5.4554	-5.4554	-5.4554
7.4000	-5.5619	-5.3021	-4.7177	-4.9051	-4.7126	-4.7628	-5.2832	-5.2832	-5.3635	-4.9443	-5.0809	-5.5951	-5.6353	-4.8753	-5.2249	-5.6494	-5.0291	-5.4909	-4.7072	-5.7216	-4.9537	-5.2977	-5.0160	-5.4208	-5.1230	-4.9488	-4.8126	-5.7155	-5.5449	-5.4554	-5.4554	-5.4554	-5.4554	-5.4554	-5.4554	-5.4554	-5.4554	-5.4554	-5.4554	-5.4554	-5.4554	-5.4554	-5.4554	-5.4554	-5.4554	-5.4554	-5.4554	-5.4554	-5.4554
7.4100	-5.5619	-5.3021	-4.7177	-4.9051	-4.7126	-4.7628	-5.2832	-5.2832	-5.3635	-4.9443	-5.0809	-5.5951	-5.6353	-4.8753	-5.2249	-5.6494	-5.0291	-5.4909	-4.7072	-5.7216	-4.9537	-5.2977	-5.0160	-5.4208	-5.1230	-4.9488	-4.8126	-5.7155	-5.5449	-5.4554	-5.4554	-5.4554	-5.4554	-5.4554	-5.4554	-5.4554	-5.4554	-5.4554	-5.4554	-5.4554	-5.4554	-5.4554	-5.4554	-5.4554	-5.4554	-5.4554	-5.4554	-5.4554	-5.4554
7.4200	-5.5619	-5.3021	-4.7177	-4.9051	-4.7126	-4.7628	-5.2832	-5.2832	-5.3635	-4.9443	-5.0809	-5.5951	-5.6353	-4.8753	-5.2249	-5.6494	-5.0291	-5.4909	-4.7072	-5.7216	-4.9537	-5.2977	-5.0160	-5.4208	-5.1230	-4.9488	-4.8126	-5.7155	-5.5449	-5.4554	-5.4554	-5.4554	-5.4554	-5.4554	-5.4554	-5.4554	-5.4554	-5.4554	-5.4554	-5.4554	-5.4554	-5.4554	-5.4554	-5.4554	-5.4554	-5.4554	-5.4554	-5.4554	-5.4554
7.4300	-5.5619	-5.3021	-4.7177	-4.9051	-4.7126	-4.7628	-5.2832	-5.2832	-5.3635	-4.9443	-5.0809	-5.5951	-5.6353	-4.8753	-5.2249	-5.6494	-5.0291	-5.4909	-4.7072	-5.7216	-4.9537	-5.2977	-5.0160	-5.4208	-5.1230	-4.9488	-4.8126	-5.7155	-5.5449	-5.4554	-5.4554	-5.4554	-5.4554	-5.4554	-5.4554	-5.4554	-5.4554	-5.4554	-5.4554	-5.4554	-5.4554	-5.4554	-5.4554	-5.4554	-5.4554	-5.4554	-5.4554	-5.4554	-5.4554
7.4400	-5.5619	-5.3021	-4.7177	-4.9051	-4.7126	-4.7628	-5.2832	-5.2832	-5.3635	-4.9443	-5.0809	-5.5951	-5.6353	-4.8753	-5.2249	-5.6494	-5.0291	-5.4909	-4.7072	-5.7216	-4.9537	-5.2977	-5.0160	-5.4208	-5.1230	-4.9488	-4.8126	-5.7155	-5.5449	-5.4554	-5.4554	-5.4554	-5.4554	-5.4554	-5.4554	-5.4554	-5.4554	-5.4554	-5.4554	-5.4554	-5.4554	-5.4554	-5.4554	-5.4554	-5.4554	-5.4554	-5.4554	-5.4554	-5.4554
7.4500	-5.5619	-5.3021	-4.7177	-4.9051	-4.7126	-4.7628	-5.2832	-5.2832	-5.3635	-4.9443	-5.0809	-5.5951	-5.6353	-4.8753	-5.2249	-5.6494	-5.0291	-5.4909	-4.7072	-5.7216	-4.9537	-5.2977	-5.0160	-5.4208	-5.1230	-4.9488	-4.8126	-5.7155	-5.5449	-5.4554	-5.4554	-5.4554	-5.4554	-5.4554	-5.4554	-5.4554	-5.4554	-5.4554	-5.4554	-5.4554	-5.4554	-5.4554	-5.4554	-5.4554	-5.4554	-5.4554	-5.4554	-5.4554	-5.4554
7.4600	-5.5619	-5.3021	-4.7177	-4.9051	-4.7126	-4.7628	-5.2832	-5.2832	-5.3635	-4.9443	-5.0809	-5.5951	-5.6353	-4.8753	-5.2249	-5.6494	-5.0291	-5.4909	-4.7072	-5.7216	-4.9537	-5.2977	-5.0160	-5.4208	-5.1230	-4.9488	-4.8126	-5.7155	-5.5449	-5.4554	-5.4554	-5.4554	-5.4554	-5.4554	-5.4554	-5.4554	-5.4554	-5.4554	-5.4554	-5.4554	-5.4554	-5.4554	-5.4554	-5.4554	-5.4554	-5.4554	-5.4554	-5.4554	-5.4554
7.4700	-5.5619	-5.3021	-4.7177	-4.9051	-4.7126	-4.7628	-5.2832	-5.2832	-5.3635	-4.9443	-5.0809	-5.5951	-5.6353	-4.8753	-5.2249	-5.6494	-5.0291	-5.4909	-4.7072	-5.7216	-4.9537	-5.2977	-5.0160	-5.4208	-5.1230	-4.9488	-4.8126	-5.7155	-5.5449	-5.4554	-5.4554	-5.4554	-5.4554	-5.4554	-5.4554	-5.4554	-5.4554	-5.4554	-5.4554	-5.4554	-5.4554	-5.4554	-5.4554	-5.4554	-5.4554	-5.4554	-5.4554	-5.4554	-5.4554
7.4800	-5.5619	-5.3021	-4.7177	-4.9051	-4.7126	-4.7628	-5.2832	-5.2832	-5.3635	-4.9443	-5.0809	-5.5951	-5.6353	-4.8753	-5.2249	-5.6494	-5.0291	-5.4909	-4.7072	-5.7216	-4.9537	-5.2977	-5.0160	-5.4208	-5.1230	-4.9488	-4.8126	-5.7155	-5.5449	-5.4554	-5.4554	-5.4554	-5.4554	-5.4554	-5.4554	-5.4554	-5.4554	-5.4554	-5.4554	-5.4554	-5.4554	-5.4554	-5.4554	-5.4554	-5.4554	-5.4554	-5.4554	-5.4554	-5.4554
7.4900	-5.5619	-5.3021	-4.7177	-4.9051	-4.7126	-4.7628	-5.2832	-5.2832	-5.3635	-4.9443	-5.0809	-5.5951	-5.6353	-4.8753	-5.2249	-5.6494	-5.0291	-5.4909	-4.7072	-5.7216	-4.9537	-5.2977	-5.0160	-5.4208	-5.1230	-4.9488	-4.8126	-5.7155	-5.5449	-5.4554	-5.4554	-5.4554	-5.4554	-5.4554	-5.4554	-5.4554	-5.4554	-5.4554	-5.4554	-5.4554	-5.4554	-5.4554	-5.4554	-5.4554	-5.4554	-5.4554	-5.4554	-5.4554	-5.4554
7.5000	-5.5619	-5.3021	-4.7177	-4.9051	-4.7126	-4.7628	-5.2832	-5.2832	-5.3635	-4.9443	-5.0809	-5.5951	-5.6353	-4.8753	-5.2249	-5.6494	-5.0291	-5.4909	-4.7072	-5.7216	-4.9537	-5.2977	-5.0160	-5.4208	-5.1230	-4.9488	-4.8126	-5.7155	-5.5449	-5.4554	-5.4554	-5.4554	-5.4554	-5.4554	-5.4554	-5.4554	-5.4554	-5.4554	-5.4554	-5.4554	-5.4554	-5.4554	-5.4554	-5.4554	-5.4554	-5.4554	-5.4554	-5.4554	-5.4554
7.5100	-5.7298	-5.4620	-4.8596	-5.0529	-4.8544	-4.9061	-5.4426	-5.4426	-5.5253	-5.0932	-5.2340	-5.7641	-5.8055	-5.0221	-5.3825	-5.8201	-5.1806	-5.6567	-4.8489	-5.8944	-5.1029	-5.4576	-5.1672	-5.5844	-5.2774	-5.0979	-4.9575	-5.8881	-5.7123	-5.6201	-5.6201	-5.6201	-5.6201	-5.6201	-5.6201	-5.6201	-5.6201	-5.6201	-5.6201	-5.6201	-5.6201	-5.6201	-5.6201	-5.6201	-5.6201	-5.6201	-5.6201	-5.6201	-5.6201
7.5200	-5.7298	-5.4620	-4.8596	-5.0529	-4.8544	-4.9061	-5.4426	-5.4426	-5.5253	-5.0932	-5.2340	-5.7641	-5.8055	-5.0221	-5.3825	-5.8201	-5.1806	-5.6567	-4.8489	-5.8944	-5.1029	-5.4576	-5.1672	-5.5844	-5.2774	-5.0979	-4.9575	-5.8881	-5.7123	-5.6201	-5.6201	-5.6201	-5.6201	-5.6201	-5.6201	-5.6201	-5.6201	-5.6201	-5.6201	-5.6201	-5.6201	-5.6201	-5.6201	-5.6201	-5.6201	-5.6201	-5.6201	-5.6201	-5.6201
7.5300	-5.7298	-5.4620	-4.8596	-5.0529	-4.8544	-4.9061	-5.4426	-5.4426	-5.5253	-5.0932	-5.2340	-5.7641	-5.8055	-5.0221	-5.3825	-5.8201	-5.1806	-5.6567	-4.8489	-5.8944	-5.1029	-5.4576	-5.1672	-5.5844	-5.2774	-5.0979	-4.9575	-5.8881	-5.7123	-5.6201	-5.6201	-5.6201	-5.6201	-5.6201	-5.6201	-5.6201	-5.6201	-5.6201	-5.6201	-5.6201	-5.6201	-5.6201	-5.6201	-5.6201	-5.6201	-5.6201	-5.6201	-5.6201	-5.6201
7.5400	-5.7298	-5.4620	-4.8596	-5.0529	-4.8544	-4.9061	-5.4426	-5.4426	-5.5253	-5.0932	-5.2340	-5.7641	-5.8055	-5.0221	-5.3825	-5.8201	-5.1806	-5.6567	-4.8489	-5.8944	-5.1029	-5.4576	-5.1672	-5.5844	-5.2774	-5.0979	-4.9575	-5.8881	-5.7123	-5.6201	-5.6201	-5.6201	-5.6201	-5.6201	-5.6201	-5.6201	-5.6201	-5.6201	-5.6201	-5.6201	-5.6201	-5.6201	-5.6201	-5.6201	-5.6201	-5.6201	-5.6201	-5.6201	-5.6201
7.5500	-5.7298	-5.4620	-4.8596	-5.0529	-4.8544	-4.9061	-5.4426	-5.4426	-5.5253	-5.0932	-5.2340	-5.7641	-5.8055	-5.0221	-5.3825	-5.8201	-5.1806	-5.6567	-4.8489	-5.8944	-5.1029	-5.4576	-5.1672	-5.5844	-5.2774	-5.0979	-4.9575	-5.8881	-5.7123	-5.6201	-5.6201	-5.6201	-5.6201	-5.6201	-5.6201	-5.6201	-5.6201	-5.6201	-5.6201	-5.6201	-5.6201	-5.6201	-5.6201	-5.6201	-5.6201	-5.6201	-5.6201	-5.6201	-5.6201
7.5600	-5.7298	-5.4620	-4.8596	-5.0529	-4.8544	-4.9061	-5.4426	-5.4426	-5.5253	-5.0932	-5.2340	-5.7641	-5.8055	-5.0221	-5.3825	-5.8201	-5.1806	-5.6567	-4.8489	-5.8944	-5.1029	-5.4576	-5.1672	-5.5844	-5.2774	-5.0979	-4.9575	-5.8881	-5.7123	-5.6201	-5.6201	-5.6201	-5.6201	-5.6201	-5.6201	-5.6201	-5.6201	-5.6201	-5.6201	-5.6201	-5.6201	-5.6201	-5.6201	-5.6201	-5.6201	-5.6201	-5.6201	-5.6201	-5.6201
7.5700	-5.7298	-5.4620	-4.8596	-5.0529	-4.8544	-4.9061	-5.4426	-5.4426	-5.5253	-5.0932	-5.2340	-5.7641	-5.8055	-5.0221	-5.3825	-5.8201	-5.1806	-5.6567	-4.8489	-5.8944	-5.1029	-5.4576	-5.1672	-5.5844	-5.2774	-5.0979	-4.9575	-5.8881	-5.7123	-5.6201	-5.6201	-5.6201	-5.6201	-5.6201	-5.6201	-5.6201	-5.6201	-5.6201	-5.6201	-5.6201	-5.6201	-5.6201	-5.6201	-5.6201	-5.6201	-5.6201	-5.6201	-5.6201	-5.6201
7.5800	-5.7298	-5.4620	-4.8596	-5.0529	-4.8544	-4.9061	-5.4426	-5.4426	-5.5253	-5.0932	-5.2340	-5.7641	-5.8055	-5.0221	-5.3825	-5.8201	-5.1806	-5.6567	-4.8489	-5.8944	-5.1029	-5.4576	-5.1672	-5.5844	-5.2774	-5.0979	-4.9575	-5.8881	-5.7123	-5.6201	-5.6201	-5.6201	-5.6201	-5.6201	-5.6201	-5.6201	-5.6201	-5.6201	-5.6201	-5.6201	-5.6201	-5.6201	-5.6201	-5.6201	-5.6201	-5.6201	-5.6201	-5.6201	-5.6201
7.5900	-5.7298	-5.4620	-4.8596	-5.0529	-4.8544	-4.9061	-5.4426	-5.4426	-5.5253	-5.0932	-5.2340	-5.7641	-5.8055	-5.0221	-5.3825	-5.8201	-5.1806	-5.6567	-4.8489	-5.8944	-5.1029	-5.4576	-5.1672	-5.5844	-5.2774	-5.0979	-4.9575	-5.8881	-5.7123	-5.6201	-5.6201	-5.6201	-5.6201	-5.6201	-5.6201	-5.6201	-5.6201	-5.6201	-5.6201	-5.6201	-5.6201	-5.6201	-5.6201	-5.6201	-5.6201	-5.6201	-5.6201	-5.6201	-5.6201
7.6000	-5.7298	-5.4620	-4.8596	-5.0529	-4.8544	-4.9061	-5.4426	-5.4426	-5.5253	-5.0932	-5.2340	-5.7641	-5.8055	-5.0221	-5.3825	-5.8201	-5.1806	-5.6567	-4.8489	-5.8944	-5.1029	-5.4576	-5.1672	-5.5844	-5.2774	-5.0979	-4.9575	-5.8881	-5.7123	-5.6201	-5.6201	-5.6201	-5.6201	-5.6201	-5.6201	-5.6201	-5.6201	-5.6201	-5.6201	-5.6201	-5.6201	-5.6201	-5.6201	-5.6201	-5.6201	-5.6201	-5.6201	-5.6201	-5.6201
7.6100	-5.7298	-5.4620	-4.8596	-5.0529	-4.8544	-4.9061	-5.4426	-5.4426	-5.5253	-5.0932	-5.2340	-5.7641	-5.8055	-5.0221	-5.3825	-5.8201	-5.1806	-5.6567	-4.8489	-5.8944	-5.1029	-5.4576	-5.1672	-5.5844	-5.2774	-5.0979	-4.9575	-5.8881	-5.7123	-5.6201	-5.6201	-5.6201	-5.6201	-5.6201	-5.6201	-5.6201	-5.6201	-5.6201	-5.6201	-5.6201	-5.6201	-5.6201	-5.6201	-5.6201	-5.6201	-5.6201	-5.6201	-5.6201	-5.6201
7.6200	-5.7298	-5.4620	-4.8596	-5.0529	-4.8544	-4.9061	-5.4426	-5.4426	-5.5253	-5.0932	-5.2340	-5.7641	-5.8055	-5.0221	-5.3825	-5.8201	-5.1806	-5.6567	-4.8489	-5.8944	-5.1029	-5.4576	-5.1672	-5.5844	-5.2774	-5.0979	-4.9575	-5.8881	-5.7123	-5.6201	-5.6201	-5.6201	-5.6201	-5.6201	-5.6201	-5.6201	-5.6201	-5.6201	-5.6201	-5.6201	-5.6201	-5.6201	-5.6201	-5.6201	-5.6201	-5.6201	-5.6201	-5.6201	-5.6201
7.6300	-5.7298	-5.4620	-4.8596	-5.0529	-4.8544	-4.9061	-5.4426	-5.4426	-5.5253	-5.0932	-5.2340	-5.7641	-5.8055	-5.0221	-5.3825	-5.8201	-5.1806	-5.6567	-4.8489	-5.8944	-5.1029	-5.4576	-5.1672	-5.5844	-5.2774	-5.0979	-4.9575	-5.8881	-5.7123	-5.6201	-5.6201	-5.6201	-5.6201	-5.6201	-5.6201	-5.6201	-5.6201	-5.6201	-5.6201	-5.6201	-5.6201	-5.6201	-5.6201	-5.6201	-5.6201	-5.6201	-5.6201	-5.6201	-5.6201
7.6400	-5.7298	-5.4620	-4.8596	-5.0529	-4.8544	-4.9061	-5.4426	-5.4426	-5.5253	-5.0932	-5.2340	-5.7641	-5.8055	-5.0221	-5.3825	-5.8201	-5.1806	-5.6567	-4.8489	-5.8944	-5.1029	-5.4576	-5.1672	-5.5844	-5.2774	-5.0979	-4.9575	-5.8881	-5.7123	-5.6201	-5.6201	-5.6201	-5.6201	-5.6201	-5.6201	-5.6201	-5.6201	-5.6201	-5.6201	-5.6201	-5.6201	-5.6201	-5.6201	-5.6201	-5.6201	-5.6201	-5.6201	-5.6201	-5.6201
7.6500	-5.7298	-5.4620	-4.8596	-5.0529	-4.8544	-4.9061	-5.4426	-5.4426	-5.5253	-5.0932	-5.2340	-5.7641	-5.8055	-5.0221	-5.3825	-5.8201	-5.1806	-5.6567	-4.8489	-5.8944	-5.1029	-5.4576	-5.1672	-5.5844	-5.2774	-5.0979	-4.9575	-5.8881	-5.7123	-5.6201	-5.6201	-5.6201	-5.6201	-5.6201	-5.6201	-5.6201	-5.6201	-5.6201	-5.6201	-5.6201	-5.6201	-5.6201	-5.6201	-5.6201	-5.6201	-5.6201	-5.6201	-5.6201	-5.6201
7.6600	-5.7298	-5.4620	-4.8596	-5.0529	-4.8544	-4.9061	-5.4426	-5.4426	-5.5253	-5.0932	-5.2340	-5.7641	-5.8055	-5.0221	-5.3825	-5.8201	-5.1806	-5.6567	-4.8489	-5.8944	-5.1029	-5.4576	-5.1672	-5.5844	-5.2774	-5.0979	-4.9575	-5.8881	-5.7123	-5.6201	-5.6201	-5.6201	-5.6201	-5.6201	-5.6201	-5.6201	-5.6201	-5.6201	-5.6201	-5.6201	-5.6201	-5.6201	-5.6201	-5.6201	-5.6201	-5.6201	-5.6201	-5.6201	-5.6201
7.6700	-5.7298	-5.4620	-4.8596	-5.0529	-4.8544	-4.9061	-5.4426	-5.4426	-5.5253	-5.0932	-5.2340	-5.7641	-5.8055	-5.0221	-5.3825	-5.8201	-5.1806	-5.6567	-4.8489	-5.8944	-5.1029	-5.4576	-5.1672	-5.5844	-5.2774	-5.0979	-4.9575	-5.8881	-5.7123	-5.6201	-5.6201	-5.6201	-5.6201	-5.6201	-5.6201	-5.6201	-5.6201	-5.6201	-5.6201	-5.6201	-5.6201	-5.6201	-5.6201	-5.6201	-5.6201	-5.6201	-5.6201	-5.6201	-5.6201
7.6800	-5.7298	-5.4620	-4.8596	-5.0529	-4.8544	-4.9061	-5.4426	-5.4426	-5.5253	-5.0932	-5.2340	-5.7641	-5.8055	-5.0221	-5.3825	-5.8201	-5.1806	-5.6567	-4.8489	-5.8944	-5.1029	-5.4576	-5.1672	-5.5844	-5.2774	-5.0979	-4.9575	-5.8881	-5.7123	-5.6201	-5.6201	-5.6201	-5.6201	-5.6201	-5.6201	-5.6201	-5.6201	-5.6201	-5.6201	-5.6201	-5.6201	-5.6201	-5.6201	-5.6201	-5.6201	-5.6201	-5.6201	-5.6201	-5.6201
7.6900	-5.7298	-5.4620	-4.8596	-5.0529	-4.8544	-4.9061	-5.4426	-5.4426	-5.5253	-5.0932	-5.2340	-5.7641	-5.8055	-5.0221	-5.3825	-5.8201	-5.1806	-5.6567	-4.8489	-5.8944	-5.1029	-5.4576	-5.1672	-5.5844	-5.2774	-5.0979	-4.9575	-5.8881	-5.7123	-5.6201	-5.6201	-5.6201	-5.6201	-5.6201	-5.6201	-5.6201	-5.6201	-5.6201	-5.6201	-5.6201	-5.6201	-5.6201	-5.6201	-5.6201	-5.6201	-5.6201	-5.6201	-5.6201	-5.6201
7.7000	-5.7298	-5.4620	-4.8596	-5.0529	-4.8544	-4.9061	-5.4426	-5.4426	-5.5253	-5.0932	-5.2340	-5.7641	-5.8055	-5.0221	-5.3825	-5.8201	-5.1806	-5.6567	-4.8489	-5.8944	-5.1029	-5.4576	-5.1672	-5.5844	-5.2774	-5.0979	-4.9575	-5.8881	-5.7123	-5.6201	-5.6201	-5.6201	-5.6201	-5.6201	-5.6201	-5.6201	-5.6201	-5.6201	-5.6201	-5.6201	-5.6201	-5.6201	-5.6201	-5.6201	-5.6201	-5.6201	-5.6201	-5.6201	-5.6201
7.7100	-5.8978	-5.6219	-5.0016	-5.2006	-4.9962	-5.0494	-5.6019	-5.6019	-5.6872	-5.2421	-5.3871	-5.9330	-5.9757	-5.1689	-5.5400	-5.9907	-5.3322	-5.8225	-4.9905	-6.0673	-5.2521	-5.6174	-5.3184	-5.7480	-5.4319	-5.2469	-5.1023	-6.0608	-5.8797	-5.7847	-5.7847	-5.7847	-5.7847	-5.7847	-5.7847	-5.7847	-5.7847	-5.7847	-5.7847	-5.7847	-5.7847	-5.7847	-5.7847	-5.7847	-5.7847	-5.7847	-5.7847	-5.7847	-5.7847
7.7200	-5.8978	-5.6219	-5.0016	-5.2006	-4.9962	-5.0494	-5.6019	-5.6019	-5.6872	-5.2421	-5.3871	-5.9330	-5.9757	-5.1689	-5.5400	-5.9907	-5.3322	-5.8225	-4.9905	-6.0673	-5.2521	-5.6174	-5.3184	-5.7480	-5.4319	-5.2469	-5.1023	-6.0608	-5.8797	-5.7847	-5.7847	-5.7847	-5.7847	-5.7847	-5.7847	-5.7847	-5.7847	-5.7847	-5.7847	-5.7847	-5.7847	-5.7847	-5.7847	-5.7847	-5.7847	-5.7847	-5.7847	-5.7847	-5.7847
7.7300	-5.8978	-5.6219	-5.0016	-5.2006	-4.9962	-5.0494	-5.6019	-5.6019	-5.6872	-5.2421	-5.3871	-5.9330	-5.9757	-5.1689	-5.5400	-5.9907	-5.3322	-5.8225	-4.9905	-6.0673	-5.2521	-5.6174	-5.3184	-5.7480	-5.4319	-5.2469	-5.1023	-6.0608	-5.8797	-5.7847	-5.7847	-5.7847	-5.7847	-5.7847	-5.7847	-5.7847	-5.7847	-5.7847	-5.7847	-5.7847	-5.7847	-5.7847	-5.7847	-5.7847	-5.7847	-5.7847	-5.7847	-5.7847	-5.7847
7.7400	-5.8978	-5.6219	-5.0016	-5.2006	-4.9962	-5.0494	-5.6019	-5.6019	-5.6872	-5.2421	-5.3871	-5.9330	-5.9757	-5.1689	-5.5400	-5.9907	-5.3322	-5.8225	-4.9905	-6.0673	-5.2521	-5.6174	-5.3184	-5.7480	-5.4319	-5.2469	-5.1023	-6.0608	-5.8797	-5.7847	-5.7847	-5.7847	-5.7847	-5.7847	-5.7847	-5.7847	-5.7847	-5.7847	-5.7847	-5.7847	-5.7847	-5.7847	-5.7847	-5.7847	-5.7847	-5.7847	-5.7847	-5.7847	-5.7847
7.7500	-5.8978	-5.6219	-5.0016	-5.2006	-4.9962	-5.0494	-5.6019	-5.6019	-5.6872	-5.2421	-5.3871	-5.9330	-5.9757	-5.1689	-5.5400	-5.9907	-5.3322	-5.8225	-4.9905	-6.0673	-5.2521	-5.6174	-5.3184	-5.7480	-5.4319	-5.2469	-5.1023	-6.0608	-5.8797	-5.7847	-5.7847	-5.7847	-5.7847	-5.7847	-5.7847	-5.7847	-5.7847	-5.7847	-5.7847	-5.7847	-5.7847	-5.7847	-5.7847	-5.7847	-5.7847	-5.7847	-5.7847	-5.7847	-5.7847
7.7600	-5.8978	-5.6219	-5.0016	-5.2006	-4.9962	-5.0494	-5.6019	-5.6019	-5.6872	-5.2421	-5.3871	-5.9330	-5.9757	-5.1689	-5.5400	-5.9907	-5.3322	-5.8225	-4.9905	-6.0673	-5.2521	-5.6174	-5.3184	-5.7480	-5.4319	-5.2469	-5.1023	-6.0608	-5.8797	-5.7847	-5.7847	-5.7847	-5.7847	-5.7847	-5.7847	-5.7847	-5.7847	-5.7847	-5.7847	-5.7847	-5.7847	-5.7847	-5.7847	-5.7847	-5.7847	-5.7847	-5.7847	-5.7847	-5.7847
7.7700	-5.8978	-5.6219	-5.0016	-5.2006	-4.9962	-5.0494	-5.6019	-5.6019	-5.6872	-5.2421	-5.3871	-5.9330	-5.9757	-5.1689	-5.5400	-5.9907	-5.3322	-5.8225	-4.9905	-6.0673	-5.2521	-5.6174	-5.3184	-5.7480	-5.4319	-5.2469	-5.1023	-6.0608	-5.8797	-5.7847	-5.7847	-5.7847	-5.7847	-5.7847	-5.7847	-5.7847	-5.7847	-5.7847	-5.7847	-5.7847	-5.7847	-5.7847	-5.7847	-5.7847	-5.7847	-5.7847	-5.7847	-5.7847	-5.7847
7.7800	-5.8978	-5.6219	-5.0016	-5.2006	-4.9962	-5.0494	-5.6019	-5.6019	-5.6872	-5.2421	-5.3871	-5.9330	-5.9757	-5.1689	-5.5400	-5.9907	-5.3322	-5.8225	-4.9905	-6.0673	-5.2521	-5.6174	-5.3184	-5.7480	-5.4319	-5.2469	-5.1023	-6.0608	-5.8797	-5.7847	-5.7847	-5.7847	-5.7847	-5.7847	-5.7847	-5.7847	-5.7847	-5.7847	-5.7847	-5.7847	-5.7847	-5.7847	-5.7847	-5.7847	-5.7847	-5.7847	-5.7847	-5.7847	-5.7847
7.7900	-5.8978	-5.6219	-5.0016	-5.2006	-4.9962	-5.0494	-5.6019	-5.6019	-5.6872	-5.2421	-5.3871	-5.9330	-5.9757	-5.1689	-5.5400	-5.9907	-5.3322	-5.8225	-4.9905	-6.0673	-5.2521	-5.6174	-5.3184	-5.7480	-5.4319	-5.2469	-5.1023	-6.0608	-5.8797	-5.7847	-5.7847	-5.7847	-5.7847	-5.7847	-5.7847	-5.7847	-5.7847	-5.7847	-5.7847	-5.7847	-5.7847	-5.7847	-5.7847	-5.7847	-5.7847	-5.7847	-5.7847	-5.7847	-5.7847
7.8000	-5.8978	-5.6219	-5.0016	-5.2006	-4.9962	-5.0494	-5.6019	-5.6019	-5.6872	-5.2421	-5.3871	-5.9330	-5.9757	-5.1689	-5.5400	-5.9907	-5.3322	-5.8225	-4.9905	-6.0673	-5.2521	-5.6174	-5.3184	-5.7480	-5.4319	-5.2469	-5.1023	-6.0608	-5.8797	-5.7847	-5.7847	-5.7847	-5.7847	-5.7847	-5.7847	-5.7847	-5.7847	-5.7847	-5.7847	-5.7847	-5.7847	-5.7847	-5.7847	-5.7847	-5.7847	-5.7847	-5.7847	-5.7847	-5.7847
7.8100	-5.8978	-5.6219	-5.0016	-5.2006	-4.9962	-5.0494	-5.6019	-5.6019	-5.6872	-5.2421	-5.3871	-5.9330	-5.9757	-5.1689	-5.5400	-5.9907	-5.3322	-5.8225	-4.9905	-6.0673	-5.2521	-5.6174	-5.3184	-5.7480	-5.4319	-5.2469	-5.1023	-6.0608	-5.8797	-5.7847	-5.7847	-5.7847	-5.7847	-5.7847	-5.7847	-5.7847	-5.7847	-5.7847	-5.7847	-5.7847	-5.7847	-5.7847	-5.7847	-5.7847	-5.7847	-5.7847	-5.7847	-5.7847	-5.7847
7.8200	-5.8978	-5.6219	-5.0016	-5.2006	-4.9962	-5.0494	-5.6019	-5.6019	-5.6872	-5.2421	-5.3871	-5.9330	-5.9757	-5.1689	-5.5400	-5.9907	-5.3322	-5.8225	-4.9905	-6.0673	-5.2521	-5.6174	-5.3184	-5.7480	-5.4319	-5.2469	-5.1023	-6.0608	-5.8797	-5.7847	-5.7847	-5.7847	-5.7847	-5.7847	-5.7847	-5.7847	-5.7847	-5.7847	-5.7847	-5.7847	-5.7847	-5.7847	-5.7847	-5.7847	-5.7847	-5.7847	-5.7847	-5.7847	-5.7847
7.8300	-5.8978	-5.6219	-5.0016	-5.2006	-4.9962	-5.0494	-5.6019	-5.6019	-5.6872	-5.2421	-5.3871	-5.9330	-5.9757	-5.1689	-5.5400	-5.9907	-5.3322	-5.8225	-4.9905	-6.0673	-5.2521	-5.6174	-5.3184	-5.7480	-5.4319	-5.2469	-5.1023	-6.0608	-5.8797	-5.7847	-5.7847	-5.7847	-5.7847	-5.7847	-5.7847	-5.7847	-5.7847	-5.7847	-5.7847	-5.7847	-5.7847	-5.7847	-5.7847	-5.7847	-5.7847	-5.7847	-5.7847	-5.7847	-5.7847
7.8400	-5.8978	-5.6219	-5.0016	-5.2006	-4.9962	-5.0494	-5.6019	-5.6019	-5.6872	-5.2421	-5.3871	-5.9330	-5.9757	-5.1689	-5.5400	-5.9907	-5.3322	-5.8225	-4.9905	-6.0673	-5.2521	-5.6174	-5.3184	-5.7480	-5.4319	-5.2469	-5.1023	-6.0608	-5.8797	-5.7847	-5.7847	-5.7847	-5.7847	-5.7847	-5.7847	-5.7847	-5.7847	-5.7847	-5.7847	-5.7847	-5.7847	-5.7847	-5.7847	-5.7847	-5.7847	-5.7847	-5.7847	-5.7847	-5.7847
7.8500	-5.8978	-5.6219	-5.0016	-5.2006	-4.9962	-5.0494	-5.6019	-5.6019	-5.6872	-5.2421	-5.3871	-5.9330	-5.9757	-5.1689	-5.5400	-5.9907	-5.3322	-5.8225	-4.9905	-6.0673	-5.2521	-5.6174	-5.3184	-5.7480	-5.4319	-5.2469	-5.1023	-6.0608	-5.8797	-5.7847	-5.7847	-5.7847	-5.7847	-5.7847	-5.7847	-5.7847	-5.7847	-5.7847	-5.7847	-5.7847	-5.7847	-5.7847	-5.7847	-5.7847	-5.7847	-5.7847	-5.7847	-5.7847	-5.7847
7.8600	-5.8978	-5.6219	-5.0016	-5.2006	-4.9962	-5.0494	-5.6019	-5.6019	-5.6872	-5.2421	-5.3871	-5.9330	-5.9757	-5.1689	-5.5400	-5.9907	-5.3322	-5.8225	-4.9905	-6.0673	-5.2521	-5.6174	-5.3184	-5.7480	-5.4319	-5.2469	-5.1023	-6.0608	-5.8797	-5.7847	-5.7847	-5.7847	-5.7847	-5.7847	-5.7847	-5.7847	-5.7847	-5.7847	-5.7847	-5.7847	-5.7847	-5.7847	-5.7847	-5.7847	-5.7847	-5.7847	-5.7847	-5.7847	-5.7847
7.8700	-5.8978	-5.6219	-5.0016	-5.2006	-4.9962	-5.0494	-5.6019	-5.6019	-5.6872	-5.2421	-5.3871	-5.9330	-5.9757	-5.1689	-5.5400	-5.9907	-5.3322	-5.8225	-4.9905	-6.0673	-5.2521	-5.6174	-5.3184	-5.7480	-5.4319	-5.2469	-5.1023	-6.0608	-5.8797	-5.7847	-5.7847	-5.7847	-5.7847	-5.7847	-5.7847	-5.7847	-5.7847	-5.7847	-5.7847	-5.7847	-5.7847	-5.7847	-5.7847	-5.7847	-5.7847	-5.7847	-5.7847	-5.7847	-5.7847
7.8800	-5.8978	-5.6219	-5.0016	-5.2006	-4.9962	-5.0494	-5.6019	-5.6019	-5.6872	-5.2421	-5.3871	-5.9330	-5.9757	-5.1689	-5.5400	-5.9907	-5.3322	-5.8225	-4.9905	-6.0673	-5.2521	-5.6174	-5.3184	-5.7480	-5.4319	-5.2469	-5.1023	-6.0608	-5.8797	-5.7847	-5.7847	-5.7847	-5.7847	-5.7847	-5.7847	-5.7847	-5.7847	-5.7847	-5.7847	-5.7847	-5.7847	-5.7847	-5.7847	-5.7847	-5.7847	-5.7847	-5.7847	-5.7847	-5.7847
7.8900	-5.8978	-5.6219	-5.0016	-5.2006	-4.9962	-5.0494	-5.6019	-5.6019	-5.6872	-5.2421	-5.3871	-5.9330	-5.9757	-5.1689	-5.5400	-5.9907	-5.3322	-5.8225	-4.9905	-6.0673	-5.2521	-5.6174	-5.3184	-5.7480	-5.4319	-5.2469	-5.1023	-6.0608	-5.8797	-5.7847	-5.7847	-5.7847	-5.7847	-5.7847	-5.7847	-5.7847	-5.7847	-5.7847	-5.7847	-5.7847	-5.7847	-5.7847	-5.7847	-5.7847	-5.7847	-5.7847	-5.7847	-5.7847	-5.7847
7.9000	-5.8978	-5.6219	-5.0016	-5.2006	-4.9962	-5.0494	-5.6019	-5.6019	-5.6872	-5.2421	-5.3871	-5.9330	-5.9757	-5.1689	-5.5400	-5.9907	-5.3322	-5.8225	-4.9905	-6.0673	-5.2521	-5.6174	-5.3184	-5.7480	-5.4319	-5.2469	-5.1023	-6.0608	-5.8797	-5.7847	-5.7847	-5.7847	-5.7847	-5.7847	-5.7847	-5.7847	-5.7847	-5.7847	-5.7847	-5.7847	-5.7847	-5.7847	-5.7847	-5.7847	-5.7847	-5.7847	-5.7847	-5.7847	-5.7847
7.9100	-6.0584	-5.7749	-5.1373	-5.3419	-5.1317	-5.1865	-5.7544	-5.7544	-5.8420	-5.3845	-5.5336	-6.0946	-6.1385	-5.3093	-5.6907	-6.1539	-5.4771	-5.9810	-5.1259	-6.2326	-5.3948	-5.7703	-5.4629	-5.9045	-5.5796	-5.3895	-5.2409	-6.2259	-6.0398	-5.9422	-5.9422	-5.9422	-5.9422	-5.9422	-5.9422	-5.9422	-5.9422	-5.9422	-5.9422	-5.9422	-5.9422	-5.9422	-5.9422	-5.9422	-5.9422	-5.9422	-5.9422	-5.9422	-5.9422
7.9200	-6.0584	-5.7749	-5.1373	-5.3419	-5.1317	-5.1865	-5.7544	-5.7544	-5.8420	-5.3845	-5.5336	-6.0946	-6.1385	-5.3093	-5.6907	-6.1539	-5.4771	-5.9810	-5.1259	-6.2326	-5.3948	-5.7703	-5.4629	-5.9045	-5.5796	-5.3895	-5.2409	-6.2259	-6.0398	-5.9422	-5.9422	-5.9422	-5.9422	-5.9422	-5.9422	-5.9422	-5.9422	-5.9422	-5.9422	-5.9422	-5.9422	-5.9422	-5.9422	-5.9422	-5.9422	-5.9422	-5.9422	-5.9422	-5.9422
7.9300	-6.0584	-5.7749	-5.1373	-5.3419	-5.1317	-5.1865	-5.7544	-5.7544	-5.8420	-5.3845	-5.5336	-6.0946	-6.1385	-5.3093	-5.6907	-6.1539	-5.4771	-5.9810	-5.1259	-6.2326	-5.3948	-5.7703	-5.4629	-5.9045	-5.5796	-5.3895	-5.2409	-6.2259	-6.0398	-5.9422	-5.9422	-5.9422	-5.9422	-5.9422	-5.9422	-5.9422	-5.9422	-5.9422	-5.9422	-5.9422	-5.9422	-5.9422	-5.9422	-5.9422	-5.9422	-5.9422	-5.9422	-5.9422	-5.9422
7.9400	-6.0584	-5.7749	-5.1373	-5.3419	-5.1317	-5.1865	-5.7544	-5.7544	-5.8420	-5.3845	-5.5336	-6.0946	-6.1385	-5.3093	-5.6907	-6.1539	-5.4771	-5.9810	-5.1259	-6.2326	-5.3948	-5.7703	-5.4629	-5.9045	-5.5796	-5.3895	-5.2409	-6.2259	-6.0398	-5.9422	-5.9422	-5.9422	-5.9422	-5.9422	-5.9422	-5.9422	-5.9422	-5.9422	-5.9422	-5.9422	-5.9422	-5.9422	-5.9422	-5.9422	-5.9422	-5.9422	-5.9422	-5.9422	-5.9422
7.9500	-6.0584	-5.7749	-5.1373	-5.3419	-5.1317	-5.1865	-5.7544	-5.7544	-5.8420	-5.3845	-5.5336	-6.0946	-6.1385	-5.3093	-5.6907	-6.1539	-5.4771	-5.9810	-5.1259	-6.2326	-5.3948	-5.7703	-5.4629	-5.9045	-5.5796	-5.3895	-5.2409	-6.2259	-6.0398	-5.9422	-5.9422	-5.9422	-5.9422	-5.9422	-5.9422	-5.9422	-5.9422	-5.9422	-5.9422	-5.9422	-5.9422	-5.9422	-5.9422	-5.9422	-5.9422	-5.9422	-5.9422	-5.9422	-5.9422
7.9600	-6.0584	-5.7749	-5.1373	-5.3419	-5.1317	-5.1865	-5.7544	-5.7544	-5.8420	-5.3845	-5.5336	-6.0946	-6.1385	-5.3093	-5.6907	-6.1539	-5.4771	-5.9810	-5.1259	-6.2326	-5.3948	-5.7703	-5.4629	-5.9045	-5.5796	-5.3895	-5.2409	-6.2259	-6.0398	-5.9422	-5.9422	-5.9422	-5.9422	-5.9422	-5.9422	-5.9422	-5.9422	-5.9422	-5.9422	-5.9422	-5.9422	-5.9422	-5.9422	-5.9422	-5.9422	-5.9422	-5.9422	-5.9422	-5.9422
7.9700	-6.0584	-5.7749	-5.1373	-5.3419	-5.1317	-5.1865	-5.7544	-5.7544	-5.8420	-5.3845	-5.5336	-6.0946	-6.1385	-5.3093	-5.6907	-6.1539	-5.4771	-5.9810	-5.1259	-6.2326	-5.3948	-5.7703	-5.4629	-5.9045	-5.5796	-5.3895	-5.2409	-6.2259	-6.0398	-5.9422	-5.9422	-5.9422	-5.9422	-5.9422	-5.9422	-5.9422	-5.9422	-5.9422	-5.9422	-5.9422	-5.9422	-5.9422	-5.9422	-5.9422	-5.9422	-5.9422	-5.9422	-5.9422	-5.9422
7.9800	-6.0584	-5.7749	-5.1373	-5.3419	-5.1317	-5.1865	-5.7544	-5.7544	-5.8420	-5.3845	-5.5336	-6.0946	-6.1385	-5.3093	-5.6907	-6.1539	-5.4771	-5.9810	-5.1259	-6.2326	-5.3948	-5.7703	-5.4629	-5.9045	-5.5796	-5.3895	-5.2409	-6.2259	-6.0398	-5.9422	-5.9422	-5.9422	-5.9422	-5.9422	-5.9422	-5.9422	-5.9422	-5.9422	-5.9422	-5.9422	-5.9422	-5.9422	-5.9422	-5.9422	-5.9422	-5.9422	-5.9422	-5.9422	-5.9422
7.9900	-6.0584	-5.7749	-5.1373	-5.3419	-5.1317	-5.1865	-5.7544	-5.7544	-5.8420	-5.3845	-5.5336	-6.0946	-6.1385	-5.3093	-5.6907	-6.1539	-5.4771	-5.9810	-5.1259	-6.2326	-5.3948	-5.7703	-5.4629	-5.9045	-5.5796	-5.3895	-5.2409	-6.2259	-6.0398	-5.9422	-5.9422	-5.9422	-5.9422	-5.9422	-5.9422	-5.9422	-5.9422	-5.9422	-5.9422	-5.9422	-5.9422	-5.9422	-5.9422	-5.9422	-5.9422	-5.9422	-5.9422	-5.9422	-5.9422
8.0000	-6.0584	-5.7749	-5.1373	-5.3419	-5.1317	-5.1865	-5.7544	-5.7544	-5.8420	-5.3845	-5.5336	-6.0946	-6.1385	-5.3093	-5.6907	-6.1539	-5.4771	-5.9810	-5.1259	-6.2326	-5.3948	-5.7703	-5.4629	-5.9045	-5.5796	-5.3895	-5.2409	-6.2259	-6.0398	-5.9422	-5.9422	-5.9422	-5.9422	-5.9422	-5.9422	-5.9422	-5.9422	-5.9422	-5.9422	-5.9422	-5.9422	-5.9422	-5.9422	-5.9422	-5.9422	-5.9422	-5.9422	-5.9422	-5.9422
8.0100	-6.0584	-5.7749	-5.1373	-5.3419	-5.1317	-5.1865	-5.7544	-5.7544	-5.8420	-5.3845	-5.5336	-6.0946	-6.1385	-5.3093	-5.6907	-6.1539	-5.4771	-5.9810	-5.1259	-6.2326	-5.3948	-5.7703	-5.4629	-5.9045	-5.5796	-5.3895	-5.2409	-6.2259	-6.0398	-5.9422	-5.9422	-5.9422	-5.9422	-5.9422	-5.9422	-5.9422	-5.9422	-5.9422	-5.9422	-5.9422	-5.9422	-5.9422	-5.9422	-5.9422	-5.9422	-5.9422	-5.9422	-5.9422	-5.9422
8.0200	-6.0584	-5.7749	-5.1373	-5.3419	-5.1317	-5.1865	-5.7544	-5.7544	-5.8420	-5.3845	-5.5336	-6.0946	-6.1385	-5.3093	-5.6907	-6.1539	-5.4771	-5.9810	-5.1259	-6.2326	-5.3948	-5.7703	-5.4629	-5.9045	-5.5796	-5.3895	-5.2409	-6.2259	-6.0398	-5.9422	-5.9422	-5.9422	-5.9422	-5.9422	-5.9422	-5.9422	-5.9422	-5.9422	-5.9422	-5.9422	-5.9422	-5.9422	-5.9422	-5.9422	-5.9422	-5.9422	-5.9422	-5.9422	-5.9422
8.0300	-6.0584	-5.7749	-5.1373	-5.3419	-5.1317	-5.1865	-5.7544	-5.7544	-5.8420	-5.3845	-5.5336	-6.0946	-6.1385	-5.3093	-5.6907	-6.1539	-5.4771	-5.9810	-5.1259	-6.2326	-5.3948	-5.7703	-5.4629	-5.9045	-5.5796	-5.3895	-5.2409	-6.2259	-6.0398	-5.9422	-5.9422	-5.9422	-5.9422	-5.9422	-5.9422	-5.9422	-5.9422	-5.9422	-5.9422	-5.9422	-5.9422	-5.9422	-5.9422	-5.9422	-5.9422	-5.9422	-5.9422	-5.9422	-5.9422
8.0400	-6.0584	-5.7749	-5.1373	-5.3419	-5.1317	-5.1865	-5.7544	-5.7544	-5.8420	-5.3845	-5.5336	-6.0946	-6.1385	-5.3093	-5.6907	-6.1539	-5.4771	-5.9810	-5.1259	-6.2326	-5.3948	-5.7703	-5.4629	-5.9045	-5.5796	-5.3895	-5.2409	-6.2259	-6.0398	-5.9422	-5.9422	-5.9422	-5.9422	-5.9422	-5.9422	-5.9422	-5.9422	-5.9422	-5.9422	-5.9422	-5.9422	-5.9422	-5.9422	-5.9422	-5.9422	-5.9422	-5.9422	-5.9422	-5.9422
8.0500	-6.0584	-5.7749	-5.1373	-5.3419	-5.1317	-5.1865	-5.7544	-5.7544	-5.8420	-5.3845	-5.5336	-6.0946	-6.1385	-5.3093	-5.6907	-6.1539	-5.4771	-5.9810	-5.1259	-6.2326	-5.3948	-5.7703	-5.4629	-5.9045	-5.5796	-5.3895	-5.2409	-6.2259	-6.0398	-5.9422	-5.9422	-5.9422	-5.9422	-5.9422	-5.9422	-5.9422	-5.9422	-5.9422	-5.9422	-5.9422	-5.9422	-5.9422	-5.9422	-5.9422	-5.9422	-5.9422	-5.9422	-5.9422	-5.9422
8.0600	-6.0584	-5.7749	-5.1373	-5.3419	-5.1317	-5.1865	-5.7544	-5.7544	-5.8420	-5.3845	-5.5336	-6.0946	-6.1385	-5.3093	-5.6907	-6.1539	-5.4771	-5.9810	-5.1259	-6.2326	-5.3948	-5.7703	-5.4629	-5.9045	-5.5796	-5.3895	-5.2409	-6.2259	-6.0398	-5.9422	-5.9422	-5.9422	-5.9422	-5.9422	-5.9422	-5.9422	-5.9422	-5.9422	-5.9422	-5.9422	-5.9422	-5.9422	-5.9422	-5.9422	-5.9422	-5.9422	-5.9422	-5.9422	-5.9422
8.0700	-6.0584	-5.7749	-5.1373	-5.3419	-5.1317	-5.1865	-5.7544	-5.7544	-5.8420	-5.3845	-5.5336	-6.0946	-6.1385	-5.3093	-5.6907	-6.1539	-5.4771	-5.9810	-5.1259	-6.2326	-5.3948	-5.7703	-5.4629	-5.9045	-5.5796	-5.3895	-5.2409	-6.2259	-6.0398	-5.9422	-5.9422	-5.9422	-5.9422	-5.9422	-5.9422	-5.9422	-5.9422	-5.9422	-5.9422	-5.9422	-5.9422	-5.9422	-5.9422	-5.9422	-5.9422	-5.9422	-5.9422	-5.9422	-5.9422
8.0800	-6.0584	-5.7749	-5.1373	-5.3419	-5.1317	-5.1865	-5.7544	-5.7544	-5.8420	-5.3845	-5.5336	-6.0946	-6.1385	-5.3093	-5.6907	-6.1539	-5.4771	-5.9810	-5.1259	-6.2326	-5.3948	-5.7703	-5.4629	-5.9045	-5.5796	-5.3895	-5.2409	-6.2259	-6.0398	-5.9422	-5.9422	-5.9422	-5.9422	-5.9422	-5.9422	-5.9422	-5.9422	-5.9422	-5.9422	-5.9422	-5.9422	-5.9422	-5.9422	-5.9422	-5.9422	-5.9422	-5.9422	-5.9422	-5.9422
8.0900	-6.0584	-5.7749	-5.1373	-5.3419	-5.1317	-5.1865	-5.7544	-5.7544	-5.8420	-5.3845	-5.5336	-6.0946	-6.1385	-5.3093	-5.6907	-6.1539	-5.4771	-5.9810	-5.1259	-6.2326	-5.3948	-5.7703	-5.4629	-5.9045	-5.5796	-5.3895	-5.2409	-6.2259	-6.0398	-5.9422	-5.9422	-5.9422	-5.9422	-5.9422	-5.9422	-5.9422	-5.9422	-5.9422	-5.9422	-5.9422	-5.9422	-5.9422	-5.9422	-5.9422	-5.9422	-5.9422	-5.9422	-5.9422	-5.9422
8.1000	-6.0584	-5.7749	-5.1373	-5.3419	-5.1317	-5.1865	-5.7544	-5.7544	-5.8420	-5.3845	-5.5336	-6.0946	-6.1385	-5.3093	-5.6907	-6.1539	-5.4771	-5.9810	-5.1259	-6.2326	-5.3948	-5.7703	-5.4629	-5.9045	-5.5796	-5.3895	-5.2409	-6.2259	-6.0398	-5.9422	-5.9422	-5.9422	-5.9422	-5.9422	-5.9422	-5.9422	-5.9422	-5.9422	-5.9422	-5.9422	-5.9422	-5.9422	-5.9422	-5.9422	-5.9422	-5.9422	-5.9422	-5.9422	-5.9422
8.1100	-6.1996	-5.9094	-5.2565	-5.4661	-5.2509	-5.3069	-5.8883	-5.8883	-5.9780	-5.5097	-5.6623	-6.2367	-6.2816	-5.4326	-5.8232	-6.2974	-5.6045	-6.1204	-5.2449	-6.3780	-5.5202	-5.9047	-5.5900	-6.0421	-5.7094	-5.5148	-5.3626	-6.3711	-6.1806	-6.0807	-6.0807	-6.0807	-6.0807	-6.0807	-6.0807	-6.0807	-6.0807	-6.0807	-6.0807	-6.0807	-6.0807	-6.0807	-6.0807	-6.0807	-6.0807	-6.0807	-6.0807	-6.0807	-6.0807
8.1200	-6.1996	-5.9094	-5.2565	-5.4661	-5.2509	-5.3069	-5.8883	-5.8883	-5.9780	-5.5097	-5.6623	-6.2367	-6.2816	-5.4326	-5.8232	-6.2974	-5.6045	-6.1204	-5.2449	-6.3780	-5.5202	-5.9047	-5.5900	-6.0421	-5.7094	-5.5148	-5.3626	-6.3711	-6.1806	-6.0807	-6.0807	-6.0807	-6.0807	-6.0807	-6.0807	-6.0807	-6.0807	-6.0807	-6.0807	-6.0807	-6.0807	-6.0807	-6.0807	-6.0807	-6.0807	-6.0807	-6.0807	-6.0807	-6.0807
8.1300	-6.1996	-5.9094	-5.2565	-5.4661	-5.2509	-5.3069	-5.8883	-5.8883	-5.9780	-5.5097	-5.6623	-6.2367	-6.2816	-5.4326	-5.8232	-6.2974	-5.6045	-6.1204	-5.2449	-6.3780	-5.5202	-5.9047	-5.5900	-6.0421	-5.7094	-5.5148	-5.3626	-6.3711	-6.1806	-6.0807	-6.0807	-6.0807	-6.0807	-6.0807	-6.0807	-6.0807	-6.0807	-6.0807	-6.0807	-6.0807	-6.0807	-6.0807	-6.0807	-6.0807	-6.0807	-6.0807	-6.0807	-6.0807	-6.0807
8.1400	-6.1996	-5.9094	-5.2565	-5.4661	-5.2509	-5.3069	-5.8883	-5.8883	-5.9780	-5.5097	-5.6623	-6.2367	-6.2816	-5.4326	-5.8232	-6.2974	-5.6045	-6.1204	-5.2449	-6.3780	-5.5202	-5.9047	-5.5900	-6.0421	-5.7094	-5.5148	-5.3626	-6.3711	-6.1806	-6.0807	-6.0807	-6.0807	-6.0807	-6.0807	-6.0807	-6.0807	-6.0807	-6.0807	-6.0807	-6.0807	-6.0807	-6.0807	-6.0807	-6.0807	-6.0807	-6.0807	-6.0807	-6.0807	-6.0807
8.1500	-6.1996	-5.9094	-5.2565	-5.4661	-5.2509	-5.3069	-5.8883	-5.8883	-5.9780	-5.5097	-5.6623	-6.2367	-6.2816	-5.4326	-5.8232	-6.2974	-5.6045	-6.1204	-5.2449	-6.3780	-5.5202	-5.9047	-5.5900	-6.0421	-5.7094	-5.5148	-5.3626	-6.3711	-6.1806	-6.0807	-6.0807	-6.0807	-6.0807	-6.0807	-6.0807	-6.0807	-6.0807	-6.0807	-6.0807	-6.0807	-6.0807	-6.0807	-6.0807	-6.0807	-6.0807	-6.0807	-6.0807	-6.0807	-6.0807
8.1600	-6.1996	-5.9094	-5.2565	-5.4661	-5.2509	-5.3069	-5.8883	-5.8883	-5.9780	-5.5097	-5.6623	-6.2367	-6.2816	-5.4326	-5.8232	-6.2974	-5.6045	-6.1204	-5.2449	-6.3780	-5.5202	-5.9047	-5.5900	-6.0421	-5.7094	-5.5148	-5.3626	-6.3711	-6.1806	-6.0807	-6.0807	-6.0807	-6.0807	-6.0807	-6.0807	-6.0807	-6.0807	-6.0807	-6.0807	-6.0807	-6.0807	-6.0807	-6.0807	-6.0807	-6.0807	-6.0807	-6.0807	-6.0807	-6.0807
8.1700	-6.1996	-5.9094	-5.2565	-5.4661	-5.2509	-5.3069	-5.8883	-5.8883	-5.9780	-5.5097	-5.6623	-6.2367	-6.2816	-5.4326	-5.8232	-6.2974	-5.6045	-6.1204	-5.2449	-6.3780	-5.5202	-5.9047	-5.5900	-6.0421	-5.7094	-5.5148	-5.3626	-6.3711	-6.1806	-6.0807	-6.0807	-6.0807	-6.0807	-6.0807	-6.0807	-6.0807	-6.0807	-6.0807	-6.0807	-6.0807	-6.0807	-6.0807	-6.0807	-6.0807	-6.0807	-6.0807	-6.0807	-6.0807	-6.0807
8.1800	-6.1996	-5.9094	-5.2565	-5.4661	-5.2509	-5.3069	-5.8883	-5.8883	-5.9780	-5.5097	-5.6623	-6.2367	-6.2816	-5.4326	-5.8232	-6.2974	-5.6045	-6.1204	-5.2449	-6.3780	-5.5202	-5.9047	-5.5900	-6.0421	-5.7094	-5.5148	-5.3626	-6.3711	-6.1806	-6.0807	-6.0807	-6.0807	-6.0807	-6.0807	-6.0807	-6.0807	-6.0807	-6.0807	-6.0807	-6.0807	-6.0807	-6.0807	-6.0807	-6.0807	-6.0807	-6.0807	-6.0807	-6.0807	-6.0807
8.1900	-6.1996	-5.9094	-5.2565	-5.4661	-5.2509	-5.3069	-5.8883	-5.8883	-5.9780	-5.5097	-5.6623	-6.2367	-6.2816	-5.4326	-5.8232	-6.2974	-5.6045	-6.1204	-5.2449	-6.3780	-5.5202	-5.9047	-5.5900	-6.0421	-5.7094	-5.5148	-5.3626	-6.3711	-6.1806	-6.0807	-6.0807	-6.0807	-6.0807	-6.0807	-6.0807	-6.0807	-6.0807	-6.0807	-6.0807	-6.0807	-6.0807	-6.0807	-6.0807	-6.0807	-6.0807	-6.0807	-6.0807	-6.0807	-6.0807
8.2000	-6.1996	-5.9094	-5.2565	-5.4661	-5.2509	-5.3069	-5.8883	-5.8883	-5.9780	-5.5097	-5.6623	-6.2367	-6.2816	-5.4326	-5.8232	-6.2974	-5.6045	-6.1204	-5.2449	-6.3780	-5.5202	-5.9047	-5.5900	-6.0421	-5.7094	-5.5148	-5.3626	-6.3711	-6.1806	-6.0807	-6.0807	-6.0807	-6.0807	-6.0807	-6.0807	-6.0807	-6.0807	-6.0807	-6.0807	-6.0807	-6.0807	-6.0807	-6.0807	-6.0807	-6.0807	-6.0807	-6.0807	-6.0807	-6.0807
8.2100	-6.1996	-5.9094	-5.2565	-5.4661	-5.2509	-5.3069	-5.8883	-5.8883	-5.9780	-5.5097	-5.6623	-6.2367	-6.2816	-5.4326	-5.8232	-6.2974	-5.6045	-6.1204	-5.2449	-6.3780	-5.5202	-5.9047	-5.5900	-6.0421	-5.7094	-5.5148	-5.3626	-6.3711	-6.1806	-6.0807	-6.0807	-6.0807	-6.0807	-6.0807	-6.0807	-6.0807	-6.0807	-6.0807	-6.0807	-6.0807	-6.0807	-6.0807	-6.0807	-6.0807	-6.0807	-6.0807	-6.0807	-6.0807	-6.0807
8.2200	-6.1996	-5.9094	-5.2565	-5.4661	-5.2509	-5.3069	-5.8883	-5.8883	-5.9780	-5.5097	-5.6623	-6.2367	-6.2816	-5.4326	-5.8232	-6.2974	-5.6045	-6.1204	-5.2449	-6.3780	-5.5202	-5.9047	-5.5900	-6.0421	-5.7094	-5.5148	-5.3626	-6.3711	-6.1806	-6.0807	-6.0807	-6.0807	-6.0807	-6.0807	-6.0807	-6.0807	-6.0807	-6.0807	-6.0807	-6.0807	-6.0807	-6.0807	-6.0807	-6.0807	-6.0807	-6.0807	-6.0807	-6.0807	-6.0807
8.2300	-6.1996	-5.9094	-5.2565	-5.4661	-5.2509	-5.3069	-5.8883	-5.8883	-5.9780	-5.5097	-5.6623	-6.2367	-6.2816	-5.4326	-5.8232	-6.2974	-5.6045	-6.1204	-5.2449	-6.3780	-5.5202	-5.9047	-5.5900	-6.0421	-5.7094	-5.5148	-5.3626	-6.3711	-6.1806	-6.0807	-6.0807	-6.0807	-6.0807	-6.0807	-6.0807	-6.0807	-6.0807	-6.0807	-6.0807	-6.0807	-6.0807	-6.0807	-6.0807	-6.0807	-6.0807	-6.0807	-6.0807	-6.0807	-6.0807
8.2400	-6.1996	-5.9094	-5.2565	-5.4661	-5.2509	-5.3069	-5.8883	-5.8883	-5.9780	-5.5097	-5.6623	-6.2367	-6.2816	-5.4326	-5.8232	-6.2974	-5.6045	-6.1204	-5.2449	-6.3780	-5.5202	-5.9047	-5.5900	-6.0421	-5.7094	-5.5148	-5.3626	-6.3711	-6.1806	-6.0807	-6.0807	-6.0807	-6.0807	-6.0807	-6.0807	-6.0807	-6.0807	-6.0807	-6.0807	-6.0807	-6.0807	-6.0807	-6.0807	-6.0807	-6.0807	-6.0807	-6.0807	-6.0807	-6.0807
8.2500	-6.1996	-5.9094	-5.2565	-5.4661	-5.2509	-5.3069	-5.8883	-5.8883	-5.9780	-5.5097	-5.6623	-6.2367	-6.2816	-5.4326	-5.8232	-6.2974	-5.6045	-6.1204	-5.2449	-6.3780	-5.5202	-5.9047	-5.5900	-6.0421	-5.7094	-5.5148	-5.3626	-6.3711	-6.1806	-6.0807	-6.0807	-6.0807	-6.0807	-6.0807	-6.0807	-6.0807	-6.0807	-6.0807	-6.0807	-6.0807	-6.0807	-6.0807	-6.0807	-6.0807	-6.0807	-6.0807	-6.0807	-6.0807	-6.0807
8.2600	-6.1996	-5.9094	-5.2565	-5.4661	-5.2509	-5.3069	-5.8883	-5.8883	-5.9780	-5.5097	-5.6623	-6.2367	-6.2816	-5.4326	-5.8232	-6.2974	-5.6045	-6.1204	-5.2449	-6.3780	-5.5202	-5.9047	-5.5900	-6.0421	-5.7094	-5.5148	-5.3626	-6.3711	-6.1806	-6.0807	-6.0807	-6.0807	-6.0807	-6.0807	-6.0807	-6.0807	-6.0807	-6.0807	-6.0807	-6.0807	-6.0807	-6.0807	-6.0807	-6.0807	-6.0807	-6.0807	-6.0807	-6.0807	-6.0807
8.2700	-6.1996	-5.9094	-5.2565	-5.4661	-5.2509	-5.3069	-5.8883	-5.8883	-5.9780	-5.5097	-5.6623	-6.2367	-6.2816	-5.4326	-5.8232	-6.2974	-5.6045	-6.1204	-5.2449	-6.3780	-5.5202	-5.9047	-5.5900	-6.0421	-5.7094	-5.5148	-5.3626	-6.3711	-6.1806	-6.0807	-6.0807	-6.0807	-6.0807	-6.0807	-6.0807	-6.0807	-6.0807	-6.0807	-6.0807	-6.0807	-6.0807	-6.0807	-6.0807	-6.0807	-6.0807	-6.0807	-6.0807	-6.0807	-6.0807
8.2800	-6.1996	-5.9094	-5.2565	-5.4661	-5.2509	-5.3069	-5.8883	-5.8883	-5.9780	-5.5097	-5.6623	-6.2367	-6.2816	-5.4326	-5.8232	-6.2974	-5.6045	-6.1204	-5.2449	-6.3780	-5.5202	-5.9047	-5.5900	-6.0421	-5.7094	-5.5148	-5.3626	-6.3711	-6.1806	-6.0807	-6.0807	-6.0807	-6.0807	-6.0807	-6.0807	-6.0807	-6.0807	-6.0807	-6.0807	-6.0807	-6.0807	-6.0807	-6.0807	-6.0807	-6.0807	-6.0807	-6.0807	-6.0807	-6.0807
8.2900	-6.1996	-5.9094	-5.2565	-5.4661	-5.2509	-5.3069	-5.8883	-5.8883	-5.9780	-5.5097	-5.6623	-6.2367	-6.2816	-5.4326	-5.8232	-6.2974	-5.6045	-6.1204	-5.2449	-6.3780	-5.5202	-5.9047	-5.5900	-6.0421	-5.7094	-5.5148	-5.3626	-6.3711	-6.1806	-6.0807	-6.0807	-6.0807	-6.0807	-6.0807	-6.0807	-6.0807	-6.0807	-6.0807	-6.0807	-6.0807	-6.0807	-6.0807	-6.0807	-6.0807	-6.0807	-6.0807	-6.0807	-6.0807	-6.0807
8.3000	-6.1996	-5.9094	-5.2565	-5.4661	-5.2509	-5.3069	-5.8883	-5.8883	-5.9780	-5.5097	-5.6623	-6.2367	-6.2816	-5.4326	-5.8232	-6.2974	-5.6045	-6.1204	-5.2449	-6.3780	-5.5202	-5.9047	-5.5900	-6.0421	-5.7094	-5.5148	-5.3626	-6.3711	-6.1806	-6.0807	-6.0807	-6.0807	-6.0807	-6.0807	-6.0807	-6.0807	-6.0807	-6.0807	-6.0807	-6.0807	-6.0807	-6.0807	-6.0807	-6.0807	-6.0807	-6.0807	-6.0807	-6.0807	-6.0807
8.3100	-6.3408	-6.0438	-5.3758	-5.5903	-5.3700	-5.4273	-6.0223	-6.0223	-6.1141	-5.6348	-5.7910	-6.3788	-6.4247	-5.5559	-5.9556	-6.4409	-5.7318	-6.2598	-5.3639	-6.5233	-5.6456	-6.0391	-5.7170	-6.1796	-5.8392	-5.6401	-5.4844	-6.5163	-6.3214	-6.2191	-6.2191	-6.2191	-6.2191	-6.2191	-6.2191	-6.2191	-6.2191	-6.2191	-6.2191	-6.2191	-6.2191	-6.2191	-6.2191	-6.2191	-6.2191	-6.2191	-6.2191	-6.2191	-6.2191
8.3200	-6.3408	-6.0438	-5.3758	-5.5903	-5.3700	-5.4273	-6.0223	-6.0223	-6.1141	-5.6348	-5.7910	-6.3788	-6.4247	-5.5559	-5.9556	-6.4409	-5.7318	-6.2598	-5.3639	-6.5233	-5.6456	-6.0391	-5.7170	-6.1796	-5.8392	-5.6401	-5.4844	-6.5163	-6.3214	-6.2191	-6.2191	-6.2191	-6.2191	-6.2191	-6.2191	-6.2191	-6.2191	-6.2191	-6.2191	-6.2191	-6.2191	-6.2191	-6.2191	-6.2191	-6.2191	-6.2191	-6.2191	-6.2191	-6.2191
8.3300	-6.3408	-6.0438	-5.3758	-5.5903	-5.3700	-5.4273	-6.0223	-6.0223	-6.1141	-5.6348	-5.7910	-6.3788	-6.4247	-5.5559	-5.9556	-6.4409	-5.7318	-6.2598	-5.3639	-6.5233	-5.6456	-6.0391	-5.7170	-6.1796	-5.8392	-5.6401	-5.4844	-6.5163	-6.3214	-6.2191	-6.2191	-6.2191	-6.2191	-6.2191	-6.2191	-6.2191	-6.2191	-6.2191	-6.2191	-6.2191	-6.2191	-6.2191	-6.2191	-6.2191	-6.2191	-6.2191	-6.2191	-6.2191	-6.2191
8.3400	-6.3408	-6.0438	-5.3758	-5.5903	-5.3700	-5.4273	-6.0223	-6.0223	-6.1141	-5.6348	-5.7910	-6.3788	-6.4247	-5.5559	-5.9556	-6.4409	-5.7318	-6.2598	-5.3639	-6.5233	-5.6456	-6.0391	-5.7170	-6.1796	-5.8392	-5.6401	-5.4844	-6.5163	-6.3214	-6.2191	-6.2191	-6.2191	-6.2191	-6.2191	-6.2191	-6.2191	-6.2191	-6.2191	-6.2191	-6.2191	-6.2191	-6.2191	-6.2191	-6.2191	-6.2191	-6.2191	-6.2191	-6.2191	-6.2191
8.3500	-6.3408	-6.0438	-5.3758	-5.5903	-5.3700	-5.4273	-6.0223	-6.0223	-6.1141	-5.6348	-5.7910	-6.3788	-6.4247	-5.5559	-5.9556	-6.4409	-5.7318	-6.2598	-5.3639	-6.5233	-5.6456	-6.0391	-5.7170	-6.1796	-5.8392	-5.6401	-5.4844	-6.5163	-6.3214	-6.2191	-6.2191	-6.2191	-6.2191	-6.2191	-6.2191	-6.2191	-6.2191	-6.2191	-6.2191	-6.2191	-6.2191	-6.2191	-6.2191	-6.2191	-6.2191	-6.2191	-6.2191	-6.2191	-6.2191
8.3600	-6.3408	-6.0438	-5.3758	-5.5903	-5.3700	-5.4273	-6.0223	-6.0223	-6.1141	-5.6348	-5.7910	-6.3788	-6.4247	-5.5559	-5.9556	-6.4409	-5.7318	-6.2598	-5.3639	-6.5233	-5.6456	-6.0391	-5.7170	-6.1796	-5.8392	-5.6401	-5.4844	-6.5163	-6.3214	-6.2191	-6.2191	-6.2191	-6.2191	-6.2191	-6.2191	-6.2191	-6.2191	-6.2191	-6.2191	-6.2191	-6.2191	-6.2191	-6.2191	-6.2191	-6.2191	-6.2191	-6.2191	-6.2191	-6.2191
8.3700	-6.3408	-6.0438	-5.3758	-5.5903	-5.3700	-5.4273	-6.0223	-6.0223	-6.1141	-5.6348	-5.7910	-6.3788	-6.4247	-5.5559	-5.9556	-6.4409	-5.7318	-6.2598	-5.3639	-6.5233	-5.6456	-6.0391	-5.7170	-6.1796	-5.8392	-5.6401	-5.4844	-6.5163	-6.3214	-6.2191	-6.2191	-6.2191	-6.2191	-6.2191	-6.2191	-6.2191	-6.2191	-6.2191	-6.2191	-6.2191	-6.2191	-6.2191	-6.2191	-6.2191	-6.2191	-6.2191	-6.2191	-6.2191	-6.2191
8.3800	-6.3408	-6.0438	-5.3758	-5.5903	-5.3700	-5.4273	-6.0223	-6.0223	-6.1141	-5.6348	-5.7910	-6.3788	-6.4247	-5.5559	-5.9556	-6.4409	-5.7318	-6.2598	-5.3639	-6.5233	-5.6456	-6.0391	-5.7170	-6.1796	-5.8392	-5.6401	-5.4844	-6.5163	-6.3214	-6.2191	-6.2191	-6.2191	-6.2191	-6.2191	-6.2191	-6.2191	-6.2191	-6.2191	-6.2191	-6.2191	-6.2191	-6.2191	-6.2191	-6.2191	-6.2191	-6.2191	-6.2191	-6.2191	-6.2191
8.3900	-6.3408	-6.0438	-5.3758	-5.5903	-5.3700	-5.4273	-6.0223	-6.0223	-6.1141	-5.6348	-5.7910	-6.3788	-6.4247	-5.5559	-5.9556	-6.4409	-5.7318	-6.2598	-5.3639	-6.5233	-5.6456	-6.0391	-5.7170	-6.1796	-5.8392	-5.6401	-5.4844	-6.5163	-6.3214	-6.2191	-6.2191	-6.2191	-6.2191	-6.2191	-6.2191	-6.2191	-6.2191	-6.2191	-6.2191	-6.2191	-6.2191	-6.2191	-6.2191	-6.2191	-6.2191	-6.2191	-6.2191	-6.2191	-6.2191
8.4000	-6.3408	-6.0438	-5.3758	-5.5903	-5.3700	-5.4273	-6.0223	-6.0223	-6.1141	-5.6348	-5.7910	-6.3788	-6.4247	-5.5559	-5.9556	-6.4409	-5.7318	-6.2598	-5.3639	-6.5233	-5.6456	-6.0391	-5.7170	-6.1796	-5.8392	-5.6401	-5.4844	-6.5163	-6.3214	-6.2191	-6.2191	-6.2191	-6.2191	-6.2191	-6.2191	-6.2191	-6.2191	-6.2191	-6.2191	-6.2191	-6.2191	-6.2191	-6.2191	-6.2191	-6.2191	-6.2191	-6.2191	-6.2191	-6.2191
8.4100	-6.3408	-6.0438	-5.3758	-5.5903	-5.3700	-5.4273	-6.0223	-6.0223	-6.1141	-5.6348	-5.7910	-6.3788	-6.4247	-5.5559	-5.9556	-6.4409	-5.7318	-6.2598	-5.3639	-6.5233	-5.6456	-6.0391	-5.7170	-6.1796	-5.8392	-5.6401	-5.4844	-6.5163	-6.3214	-6.2191	-6.2191	-6.2191	-6.2191	-6.2191	-6.2191	-6.2191	-6.2191	-6.2191	-6.2191	-6.2191	-6.2191	-6.2191	-6.2191	-6.2191	-6.2191	-6.2191	-6.2191	-6.2191	-6.2191
8.4200	-6.3408	-6.0438	-5.3758	-5.5903	-5.3700	-5.4273	-6.0223	-6.0223	-6.1141	-5.6348	-5.7910	-6.3788	-6.4247	-5.5559	-5.9556	-6.4409	-5.7318	-6.2598	-5.3639	-6.5233	-5.6456	-6.0391	-5.7170	-6.1796	-5.8392	-5.6401	-5.4844	-6.5163	-6.3214	-6.2191	-6.2191	-6.2191	-6.2191	-6.2191	-6.2191	-6.2191	-6.2191	-6.2191	-6.2191	-6.2191	-6.2191	-6.2191	-6.2191	-6.2191	-6.2191	-6.2191	-6.2191	-6.2191	-6.2191
8.4300	-6.3408	-6.0438	-5.3758	-5.5903	-5.3700	-5.4273	-6.0223	-6.0223	-6.1141	-5.6348	-5.7910	-6.3788	-6.4247	-5.5559	-5.9556	-6.4409	-5.7318	-6.2598	-5.3639	-6.5233	-5.6456	-6.0391	-5.7170	-6.1796	-5.8392	-5.6401	-5.4844	-6.5163	-6.3214	-6.2191	-6.2191	-6.2191	-6.2191	-6.2191	-6.2191	-6.2191	-6.2191	-6.2191	-6.2191	-6.2191	-6.2191	-6.2191	-6.2191	-6.2191	-6.2191	-6.2191	-6.2191	-6.2191	-6.2191
8.4400	-6.3408	-6.0438	-5.3758	-5.5903	-5.3700	-5.4273	-6.0223	-6.0223	-6.1141	-5.6348	-5.7910	-6.3788	-6.4247	-5.5559	-5.9556	-6.4409	-5.7318	-6.2598	-5.3639	-6.5233	-5.6456	-6.0391	-5.7170	-6.1796	-5.8392	-5.6401	-5.4844	-6.5163	-6.3214	-6.2191	-6.2191	-6.2191	-6.2191	-6.2191	-6.2191	-6.2191	-6.2191	-6.2191	-6.2191	-6.2191	-6.2191	-6.2191	-6.2191	-6.2191	-6.2191	-6.2191	-6.2191	-6.2191	-6.2191
8.4500	-6.3408	-6.0438	-5.3758	-5.5903	-5.3700	-5.4273	-6.0223	-6.0223	-6.1141	-5.6348	-5.7910	-6.3788	-6.4247	-5.5559	-5.9556	-6.4409	-5.7318	-6.2598	-5.3639	-6.5233	-5.6456	-6.0391	-5.7170	-6.1796	-5.8392	-5.6401	-5.4844	-6.5163	-6.3214	-6.2191	-6.2191	-6.2191	-6.2191	-6.2191	-6.2191	-6.2191	-6.2191	-6.2191	-6.2191	-6.2191	-6.2191	-6.2191	-6.2191	-6.2191	-6.2191	-6.2191	-6.2191	-6.2191	-6.2191
8.4600	-6.3408	-6.0438	-5.3758	-5.5903	-5.3700	-5.4273	-6.0223	-6.0223	-6.1141	-5.6348	-5.7910	-6.3788	-6.4247	-5.5559	-5.9556	-6.4409	-5.7318	-6.2598	-5.3639	-6.5233	-5.6456	-6.0391	-5.7170	-6.1796	-5.8392	-5.6401	-5.4844	-6.5163	-6.3214	-6.2191	-6.2191	-6.2191	-6.2191	-6.2191	-6.2191	-6.2191	-6.2191	-6.2191	-6.2191	-6.2191	-6.2191	-6.2191	-6.2191	-6.2191	-6.2191	-6.2191	-6.2191	-6.2191	-6.2191
8.4700	-6.3408	-6.0438	-5.3758	-5.5903	-5.3700	-5.4273	-6.0223	-6.0223	-6.1141	-5.6348	-5.7910	-6.3788	-6.4247	-5.5559	-5.9556	-6.4409	-5.7318	-6.2598	-5.3639	-6.5233	-5.6456	-6.0391	-5.7170	-6.1796	-5.8392	-5.6401	-5.4844	-6.5163	-6.3214	-6.2191	-6.2191	-6.2191	-6.2191	-6.2191	-6.2191	-6.2191	-6.2191	-6.2191	-6.2191	-6.2191	-6.2191	-6.2191	-6.2191	-6.2191	-6.2191	-6.2191	-6.2191	-6.2191	-6.2191
8.4800	-6.3408	-6.0438	-5.3758	-5.5903	-5.3700	-5.4273	-6.0223	-6.0223	-6.1141	-5.6348	-5.7910	-6.3788	-6.4247	-5.5559	-5.9556	-6.4409	-5.7318	-6.2598	-5.3639	-6.5233	-5.6456	-6.0391	-5.7170	-6.1796	-5.8392	-5.6401	-5.4844	-6.5163	-6.3214	-6.2191	-6.2191	-6.2191	-6.2191	-6.2191	-6.2191	-6.2191	-6.2191	-6.2191	-6.2191	-6.2191	-6.2191	-6.2191	-6.2191	-6.2191	-6.2191	-6.2191	-6.2191	-6.2191	-6.2191
8.4900	-6.3408	-6.0438	-5.3758	-5.5903	-5.3700	-5.4273	-6.0223	-6.0223	-6.1141	-5.6348	-5.7910	-6.3788	-6.4247	-5.5559	-5.9556	-6.4409	-5.7318	-6.2598	-5.3639	-6.5233	-5.6456	-6.0391	-5.7170	-6.1796	-5.8392	-5.6401	-5.4844	-6.5163	-6.3214	-6.2191	-6.2191	-6.2191	-6.2191	-6.2191	-6.2191	-6.2191	-6.2191	-6.2191	-6.2191	-6.2191	-6.2191	-6.2191	-6.2191	-6.2191	-6.2191	-6.2191	-6.2191	-6.2191	-6.2191
8.5000	-6.3408	-6.0438	-5.3758	-5.5903	-5.3700	-5.4273	-6.0223	-6.0223	-6.1141	-5.6348	-5.7910	-6.3788	-6.4247	-5.5559	-5.9556	-6.4409	-5.7318	-6.2598	-5.3639	-6.5233	-5.6456	-6.0391	-5.7170	-6.1796	-5.8392	-5.6401	-5.4844	-6.5163	-6.3214	-6.2191	-6.2191	-6.2191	-6.2191	-6.2191	-6.2191	-6.2191	-6.2191	-6.2191	-6.2191	-6.2191	-6.2191	-6.2191	-6.2191	-6.2191	-6.2191	-6.2191	-6.2191	-6.2191	-6.2191
8.5100	-6.4820	-6.1783	-5.4950	-5.7144	-5.4891	-5.5477	-6.1563	-6.1563	-6.2502	-5.7600	-5.9197	-6.5209	-6.5679	-5.6793	-6.0881	-6.5844	-5.8592	-6.3991	-5.4829	-6.6687	-5.7710	-6.1734	-5.8441	-6.3172	-5.9690	-5.7653	-5.6061	-6.6615	-6.4621	-6.3576	-6.3576	-6.3576	-6.3576	-6.3576	-6.3576	-6.3576	-6.3576	-6.3576	-6.3576	-6.3576	-6.3576	-6.3576	-6.3576	-6.3576	-6.3576	-6.3576	-6.3576	-6.3576	-6.3576
8.5200	-6.4820	-6.1783	-5.4950	-5.7144	-5.4891	-5.5477	-6.1563	-6.1563	-6.2502	-5.7600	-5.9197	-6.5209	-6.5679	-5.6793	-6.0881	-6.5844	-5.8592	-6.3991	-5.4829	-6.6687	-5.7710	-6.1734	-5.8441	-6.3172	-5.9690	-5.7653	-5.6061	-6.6615	-6.4621	-6.3576	-6.3576	-6.3576	-6.3576	-6.3576	-6.3576	-6.3576	-6.3576	-6.3576	-6.3576	-6.3576	-6.3576	-6.3576	-6.3576	-6.3576	-6.3576	-6.3576	-6.3576	-6.3576	-6.3576
8.5300	-6.4820	-6.1783	-5.4950	-5.7144	-5.4891	-5.5477	-6.1563	-6.1563	-6.2502	-5.7600	-5.9197	-6.5209	-6.5679	-5.6793	-6.0881	-6.5844	-5.8592	-6.3991	-5.4829	-6.6687	-5.7710	-6.1734	-5.8441	-6.3172	-5.9690	-5.7653	-5.6061	-6.6615	-6.4621	-6.3576	-6.3576	-6.3576	-6.3576	-6.3576	-6.3576	-6.3576	-6.3576	-6.3576	-6.3576	-6.3576	-6.3576	-6.3576	-6.3576	-6.3576	-6.3576	-6.3576	-6.3576	-6.3576	-6.3576
8.5400	-6.4820	-6.1783	-5.4950	-5.7144	-5.4891	-5.5477	-6.1563	-6.1563	-6.2502	-5.7600	-5.9197	-6.5209	-6.5679	-5.6793	-6.0881	-6.5844	-5.8592	-6.3991	-5.4829	-6.6687	-5.7710	-6.1734	-5.8441	-6.3172	-5.9690	-5.7653	-5.6061	-6.6615	-6.4621	-6.3576	-6.3576	-6.3576	-6.3576	-6.3576	-6.3576	-6.3576	-6.3576	-6.3576	-6.3576	-6.3576	-6.3576	-6.3576	-6.3576	-6.3576	-6.3576	-6.3576	-6.3576	-6.3576	-6.3576
8.5500	-6.4820	-6.1783	-5.4950	-5.7144	-5.4891	-5.5477	-6.1563	-6.1563	-6.2502	-5.7600	-5.9197	-6.5209	-6.5679	-5.6793	-6.0881	-6.5844	-5.8592	-6.3991	-5.4829	-6.6687	-5.7710	-6.1734	-5.8441	-6.3172	-5.9690	-5.7653	-5.6061	-6.6615	-6.4621	-6.3576	-6.3576	-6.3576	-6.3576	-6.3576	-6.3576	-6.3576	-6.3576	-6.3576	-6.3576	-6.3576	-6.3576	-6.3576	-6.3576	-6.3576	-6.3576	-6.3576	-6.3576	-6.3576	-6.3576
8.5600	-6.4820	-6.1783	-5.4950	-5.7144	-5.4891	-5.5477	-6.1563	-6.1563	-6.2502	-5.7600	-5.9197	-6.5209	-6.5679	-5.6793	-6.0881	-6.5844	-5.8592	-6.3991	-5.4829	-6.6687	-5.7710	-6.1734	-5.8441	-6.3172	-5.9690	-5.7653	-5.6061	-6.6615	-6.4621	-6.3576	-6.3576	-6.3576	-6.3576	-6.3576	-6.3576	-6.3576	-6.3576	-6.3576	-6.3576	-6.3576	-6.3576	-6.3576	-6.3576	-6.3576	-6.3576	-6.3576	-6.3576	-6.3576	-6.3576
8.5700	-6.4820	-6.1783	-5.4950	-5.7144	-5.4891	-5.5477	-6.1563	-6.1563	-6.2502	-5.7600	-5.9197	-6.5209	-6.5679	-5.6793	-6.0881	-6.5844	-5.8592	-6.3991	-5.4829	-6.6687	-5.7710	-6.1734	-5.8441	-6.3172	-5.9690	-5.7653	-5.6061	-6.6615	-6.4621	-6.3576	-6.3576	-6.3576	-6.3576	-6.3576	-6.3576	-6.3576	-6.3576	-6.3576	-6.3576	-6.3576	-6.3576	-6.3576	-6.3576	-6.3576	-6.3576	-6.3576	-6.3576	-6.3576	-6.3576
8.5800	-6.4820	-6.1783	-5.4950	-5.7144	-5.4891	-5.5477	-6.1563	-6.1563	-6.2502	-5.7600	-5.9197	-6.5209	-6.5679	-5.6793	-6.0881	-6.5844	-5.8592	-6.3991	-5.4829	-6.6687	-5.7710	-6.1734	-5.8441	-6.3172	-5.9690	-5.7653	-5.6061	-6.6615	-6.4621	-6.3576	-6.3576	-6.3576	-6.3576	-6.3576	-6.3576	-6.3576	-6.3576	-6.3576	-6.3576	-6.3576	-6.3576	-6.3576	-6.3576	-6.3576	-6.3576	-6.3576	-6.3576	-6.3576	-6.3576
8.5900	-6.4820	-6.1783	-5.4950	-5.7144	-5.4891	-5.5477	-6.1563	-6.1563	-6.2502	-5.7600	-5.9197	-6.5209	-6.5679	-5.6793	-6.0881	-6.5844	-5.8592	-6.3991	-5.4829	-6.6687	-5.7710	-6.1734	-5.8441	-6.3172	-5.9690	-5.7653	-5.6061	-6.6615	-6.4621	-6.3576	-6.3576	-6.3576	-6.3576	-6.3576	-6.3576	-6.3576	-6.3576	-6.3576	-6.3576	-6.3576	-6.3576	-6.3576	-6.3576	-6.3576	-6.3576	-6.3576	-6.3576	-6.3576	-6.3576
8.6000	-6.4820	-6.1783	-5.4950	-5.7144	-5.4891	-5.5477	-6.1563	-6.1563	-6.2502	-5.7600	-5.9197	-6.5209	-6.5679	-5.6793	-6.0881	-6.5844	-5.8592	-6.3991	-5.4829	-6.6687	-5.7710	-6.1734	-5.8441	-6.3172	-5.9690	-5.7653	-5.6061	-6.6615	-6.4621	-6.3576	-6.3576	-6.3576	-6.3576	-6.3576	-6.3576	-6.3576	-6.3576	-6.3576	-6.3576	-6.3576	-6.3576	-6.3576	-6.3576	-6.3576	-6.3576	-6.3576	-6.3576	-6.3576	-6.3576
8.6100	-6.4820	-6.1783	-5.4950	-5.7144	-5.4891	-5.5477	-6.1563	-6.1563	-6.2502	-5.7600	-5.9197	-6.5209	-6.5679	-5.6793	-6.0881	-6.5844	-5.8592	-6.3991	-5.4829	-6.6687	-5.7710	-6.1734	-5.8441	-6.3172	-5.9690	-5.7653	-5.6061	-6.6615	-6.4621	-6.3576	-6.3576	-6.3576	-6.3576	-6.3576	-6.3576	-6.3576	-6.3576	-6.3576	-6.3576	-6.3576	-6.3576	-6.3576	-6.3576	-6.3576	-6.3576	-6.3576	-6.3576	-6.3576	-6.3576
8.6200	-6.4820	-6.1783	-5.4950	-5.7144	-5.4891	-5.5477	-6.1563	-6.1563	-6.2502	-5.7600	-5.9197	-6.5209	-6.5679	-5.6793	-6.0881	-6.5844	-5.8592	-6.3991	-5.4829	-6.6687	-5.7710	-6.1734	-5.8441	-6.3172	-5.9690	-5.7653	-5.6061	-6.6615	-6.4621	-6.3576	-6.3576	-6.3576	-6.3576	-6.3576	-6.3576	-6.3576	-6.3576	-6.3576	-6.3576	-6.3576	-6.3576	-6.3576	-6.3576	-6.3576	-6.3576	-6.3576	-6.3576	-6.3576	-6.3576
8.6300	-6.4820	-6.1783	-5.4950	-5.7144	-5.4891	-5.5477	-6.1563	-6.1563	-6.2502	-5.7600	-5.9197	-6.5209	-6.5679	-5.6793	-6.0881	-6.5844	-5.8592	-6.3991	-5.4829	-6.6687	-5.7710	-6.1734	-5.8441	-6.3172	-5.9690	-5.7653	-5.6061	-6.6615	-6.4621	-6.3576	-6.3576	-6.3576	-6.3576	-6.3576	-6.3576	-6.3576	-6.3576	-6.3576	-6.3576	-6.3576	-6.3576	-6.3576	-6.3576	-6.3576	-6.3576	-6.3576	-6.3576	-6.3576	-6.3576
8.6400	-6.4820	-6.1783	-5.4950	-5.7144	-5.4891	-5.5477	-6.1563	-6.1563	-6.2502	-5.7600	-5.9197	-6.5209	-6.5679	-5.6793	-6.0881	-6.5844	-5.8592	-6.3991	-5.4829	-6.6687	-5.7710	-6.1734	-5.8441	-6.3172	-5.9690	-5.7653	-5.6061	-6.6615	-6.4621	-6.3576	-6.3576	-6.3576	-6.3576	-6.3576	-6.3576	-6.3576	-6.3576	-6.3576	-6.3576	-6.3576	-6.3576	-6.3576	-6.3576	-6.3576	-6.3576	-6.3576	-6.3576	-6.3576	-6.3576
8.6500	-6.4820	-6.1783	-5.4950	-5.7144	-5.4891	-5.5477	-6.1563	-6.1563	-6.2502	-5.7600	-5.9197	-6.5209	-6.5679	-5.6793	-6.0881	-6.5844	-5.8592	-6.3991	-5.4829	-6.6687	-5.7710	-6.1734	-5.8441	-6.3172	-5.9690	-5.7653	-5.6061	-6.6615	-6.4621	-6.3576	-6.3576	-6.3576	-6.3576	-6.3576	-6.3576	-6.3576	-6.3576	-6.3576	-6.3576	-6.3576	-6.3576	-6.3576	-6.3576	-6.3576	-6.3576	-6.3576	-6.3576	-6.3576	-6.3576
8.6600	-6.4820	-6.1783	-5.4950	-5.7144	-5.4891	-5.5477	-6.1563	-6.1563	-6.2502	-5.7600	-5.9197	-6.5209	-6.5679	-5.6793	-6.0881	-6.5844	-5.8592	-6.3991	-5.4829	-6.6687	-5.7710	-6.1734	-5.8441	-6.3172	-5.9690	-5.7653	-5.6061	-6.6615	-6.4621	-6.3576	-6.3576	-6.3576	-6.3576	-6.3576	-6.3576	-6.3576	-6.3576	-6.3576	-6.3576	-6.3576	-6.3576	-6.3576	-6.3576	-6.3576	-6.3576	-6.3576	-6.3576	-6.3576	-6.3576
8.6700	-6.4820	-6.1783	-5.4950	-5.7144	-5.4891	-5.5477	-6.1563	-6.1563	-6.2502	-5.7600	-5.9197	-6.5209	-6.5679	-5.6793	-6.0881	-6.5844	-5.8592	-6.3991	-5.4829	-6.6687	-5.7710	-6.1734	-5.8441	-6.3172	-5.9690	-5.7653	-5.6061	-6.6615	-6.4621	-6.3576	-6.3576	-6.3576	-6.3576	-6.3576	-6.3576	-6.3576	-6.3576	-6.3576	-6.3576	-6.3576	-6.3576	-6.3576	-6.3576	-6.3576	-6.3576	-6.3576	-6.3576	-6.3576	-6.3576
8.6800	-6.4820	-6.1783	-5.4950	-5.7144	-5.4891	-5.5477	-6.1563	-6.1563	-6.2502	-5.7600	-5.9197	-6.5209	-6.5679	-5.6793	-6.0881	-6.5844	-5.8592	-6.3991	-5.4829	-6.6687	-5.7710	-6.1734	-5.8441	-6.3172	-5.9690	-5.7653	-5.6061	-6.6615	-6.4621	-6.3576	-6.3576	-6.3576	-6.3576	-6.3576	-6.3576	-6.3576	-6.3576	-6.3576	-6.3576	-6.3576	-6.3576	-6.3576	-6.3576	-6.3576	-6.3576	-6.3576	-6.3576	-6.3576	-6.3576
8.6900	-6.4820	-6.1783	-5.4950	-5.7144	-5.4891	-5.5477	-6.1563	-6.1563	-6.2502	-5.7600	-5.9197	-6.5209	-6.5679	-5.6793	-6.0881	-6.5844	-5.8592	-6.3991	-5.4829	-6.6687	-5.7710	-6.1734	-5.8441	-6.3172	-5.9690	-5.7653	-5.6061	-6.6615	-6.4621	-6.3576	-6.3576	-6.3576	-6.3576	-6.3576	-6.3576	-6.3576	-6.3576	-6.3576	-6.3576	-6.3576	-6.3576	-6.3576	-6.3576	-6.3576	-6.3576	-6.3576	-6.3576	-6.3576	-6.3576
8.7000	-6.4820	-6.1783	-5.4950	-5.7144	-5.4891	-5.5477	-6.1563	-6.1563	-6.2502	-5.7600	-5.9197	-6.5209	-6.5679	-5.6793	-6.0881	-6.5844	-5.8592	-6.3991	-5.4829	-6.6687	-5.7710	-6.1734	-5.8441	-6.3172	-5.9690	-5.7653	-5.6061	-6.6615	-6.4621	-6.3576	-6.3576	-6.3576	-6.3576	-6.3576	-6.3576	-6.3576	-6.3576	-6.3576	-6.3576	-6.3576	-6.3576	-6.3576	-6.3576	-6.3576	-6.3576	-6.3576	-6.3576	-6.3576	-6.3576
8.7100	-6.6233	-6.3127	-5.6143	-5.8386	-5.6082	-5.6682	-6.2903	-6.2903	-6.3862	-5.8851	-6.0484	-6.6629	-6.7110	-5.8026	-6.2205	-6.7279	-5.9865	-6.5385	-5.6019	-6.8141	-5.8964	-6.3078	-5.9711	-6.4548	-6.0988	-5.8906	-5.7279	-6.8067	-6.6029	-6.4960	-6.4960	-6.4960	-6.4960	-6.4960	-6.4960	-6.4960	-6.4960	-6.4960	-6.4960	-6.4960	-6.4960	-6.4960	-6.4960	-6.4960	-6.4960	-6.4960	-6.4960	-6.4960	-6.4960
8.7200	-6.6233	-6.3127	-5.6143	-5.8386	-5.6082	-5.6682	-6.2903	-6.2903	-6.3862	-5.8851	-6.0484	-6.6629	-6.7110	-5.8026	-6.2205	-6.7279	-5.9865	-6.5385	-5.6019	-6.8141	-5.8964	-6.3078	-5.9711	-6.4548	-6.0988	-5.8906	-5.7279	-6.8067	-6.6029	-6.4960	-6.4960	-6.4960	-6.4960	-6.4960	-6.4960	-6.4960	-6.4960	-6.4960	-6.4960	-6.4960	-6.4960	-6.4960	-6.4960	-6.4960	-6.4960	-6.4960	-6.4960	-6.4960	-6.4960
8.7300	-6.6233	-6.3127	-5.6143	-5.8386	-5.6082	-5.6682	-6.2903	-6.2903	-6.3862	-5.8851	-6.0484	-6.6629	-6.7110	-5.8026	-6.2205	-6.7279	-5.9865	-6.5385	-5.6019	-6.8141	-5.8964	-6.3078	-5.9711	-6.4548	-6.0988	-5.8906	-5.7279	-6.8067	-6.6029	-6.4960	-6.4960	-6.4960	-6.4960	-6.4960	-6.4960	-6.4960	-6.4960	-6.4960	-6.4960	-6.4960	-6.4960	-6.4960	-6.4960	-6.4960	-6.4960	-6.4960	-6.4960	-6.4960	-6.4960
8.7400	-6.6233	-6.3127	-5.6143	-5.8386	-5.6082	-5.6682	-6.2903	-6.2903	-6.3862	-5.8851	-6.0484	-6.6629	-6.7110	-5.8026	-6.2205	-6.7279	-5.9865	-6.5385	-5.6019	-6.8141	-5.8964	-6.3078	-5.9711	-6.4548	-6.0988	-5.8906	-5.7279	-6.8067	-6.6029	-6.4960	-6.4960	-6.4960	-6.4960	-6.4960	-6.4960	-6.4960	-6.4960	-6.4960	-6.4960	-6.4960	-6.4960	-6.4960	-6.4960	-6.4960	-6.4960	-6.4960	-6.4960	-6.4960	-6.4960
8.7500	-6.6233	-6.3127	-5.6143	-5.8386	-5.6082	-5.6682	-6.2903	-6.2903	-6.3862	-5.8851	-6.0484	-6.6629	-6.7110	-5.8026	-6.2205	-6.7279	-5.9865	-6.5385	-5.6019	-6.8141	-5.8964	-6.3078	-5.9711	-6.4548	-6.0988	-5.8906	-5.7279	-6.8067	-6.6029	-6.4960	-6.4960	-6.4960	-6.4960	-6.4960	-6.4960	-6.4960	-6.4960	-6.4960	-6.4960	-6.4960	-6.4960	-6.4960	-6.4960	-6.4960	-6.4960	-6.4960	-6.4960	-6.4960	-6.4960
8.7600	-6.6233	-6.3127	-5.6143	-5.8386	-5.6082	-5.6682	-6.2903	-6.2903	-6.3862	-5.8851	-6.0484	-6.6629	-6.7110	-5.8026	-6.2205	-6.7279	-5.9865	-6.5385	-5.6019	-6.8141	-5.8964	-6.3078	-5.9711	-6.4548	-6.0988	-5.8906	-5.7279	-6.8067	-6.6029	-6.4960	-6.4960	-6.4960	-6.4960	-6.4960	-6.4960	-6.4960	-6.4960	-6.4960	-6.4960	-6.4960	-6.4960	-6.4960	-6.4960	-6.4960	-6.4960	-6.4960	-6.4960	-6.4960	-6.4960
8.7700	-6.6233	-6.3127	-5.6143	-5.8386	-5.6082	-5.6682	-6.2903	-6.2903	-6.3862	-5.8851	-6.0484	-6.6629	-6.7110	-5.8026	-6.2205	-6.7279	-5.9865	-6.5385	-5.6019	-6.8141	-5.8964	-6.3078	-5.9711	-6.4548	-6.0988	-5.8906	-5.7279	-6.8067	-6.6029	-6.4960	-6.4960	-6.4960	-6.4960	-6.4960	-6.4960	-6.4960	-6.4960	-6.4960	-6.4960	-6.4960	-6.4960	-6.4960	-6.4960	-6.4960	-6.4960	-6.4960	-6.4960	-6.4960	-6.4960
8.7800	-6.6233	-6.3127	-5.6143	-5.8386	-5.6082	-5.6682	-6.2903	-6.2903	-6.3862	-5.8851	-6.0484	-6.6629	-6.7110	-5.8026	-6.2205	-6.7279	-5.9865	-6.5385	-5.6019	-6.8141	-5.8964	-6.3078	-5.9711	-6.4548	-6.0988	-5.8906	-5.7279	-6.8067	-6.6029	-6.4960	-6.4960	-6.4960	-6.4960	-6.4960	-6.4960	-6.4960	-6.4960	-6.4960	-6.4960	-6.4960	-6.4960	-6.4960	-6.4960	-6.4960	-6.4960	-6.4960	-6.4960	-6.4960	-6.4960
8.7900	-6.6233	-6.3127	-5.6143	-5.8386	-5.6082	-5.6682	-6.2903	-6.2903	-6.3862	-5.8851	-6.0484	-6.6629	-6.7110	-5.8026	-6.2205	-6.7279	-5.9865	-6.5385	-5.6019	-6.8141	-5.8964	-6.3078	-5.9711	-6.4548	-6.0988	-5.8906	-5.7279	-6.8067	-6.6029	-6.4960	-6.4960	-6.4960	-6.4960	-6.4960	-6.4960	-6.4960	-6.4960	-6.4960	-6.4960	-6.4960	-6.4960	-6.4960	-6.4960	-6.4960	-6.4960	-6.4960	-6.4960	-6.4960	-6.4960
8.8000	-6.6233	-6.3127	-5.6143	-5.8386	-5.6082	-5.6682	-6.2903	-6.2903	-6.3862	-5.8851	-6.0484	-6.6629	-6.7110	-5.8026	-6.2205	-6.7279	-5.9865	-6.5385	-5.6019	-6.8141	-5.8964	-6.3078	-5.9711	-6.4548	-6.0988	-5.8906	-5.7279	-6.8067	-6.6029	-6.4960	-6.4960	-6.4960	-6.4960	-6.4960	-6.4960	-6.4960	-6.4960	-6.4960	-6.4960	-6.4960	-6.4960	-6.4960	-6.4960	-6.4960	-6.4960	-6.4960	-6.4960	-6.4960	-6.4960
8.8100	-6.6233	-6.3127	-5.6143	-5.8386	-5.6082	-5.6682	-6.2903	-6.2903	-6.3862	-5.8851	-6.0484	-6.6629	-6.7110	-5.8026	-6.2205	-6.7279	-5.9865	-6.5385	-5.6019	-6.8141	-5.8964	-6.3078	-5.9711	-6.4548	-6.0988	-5.8906	-5.7279	-6.8067	-6.6029	-6.4960	-6.4960	-6.4960	-6.4960	-6.4960	-6.4960	-6.4960	-6.4960	-6.4960	-6.4960	-6.4960	-6.4960	-6.4960	-6.4960	-6.4960	-6.4960	-6.4960	-6.4960	-6.4960	-6.4960
8.8200	-6.6233	-6.3127	-5.6143	-5.8386	-5.6082	-5.6682	-6.2903	-6.2903	-6.3862	-5.8851	-6.0484	-6.6629	-6.7110	-5.8026	-6.2205	-6.7279	-5.9865	-6.5385	-5.6019	-6.8141	-5.8964	-6.3078	-5.9711	-6.4548	-6.0988	-5.8906	-5.7279	-6.8067	-6.6029	-6.4960	-6.4960	-6.4960	-6.4960	-6.4960	-6.4960	-6.4960	-6.4960	-6.4960	-6.4960	-6.4960	-6.4960	-6.4960	-6.4960	-6.4960	-6.4960	-6.4960	-6.4960	-6.4960	-6.4960
8.8300	-6.6233	-6.3127	-5.6143	-5.8386	-5.6082	-5.6682	-6.2903	-6.2903	-6.3862	-5.8851	-6.0484	-6.6629	-6.7110	-5.8026	-6.2205	-6.7279	-5.9865	-6.5385	-5.6019	-6.8141	-5.8964	-6.3078	-5.9711	-6.4548	-6.0988	-5.8906	-5.7279	-6.8067	-6.6029	-6.4960	-6.4960	-6.4960	-6.4960	-6.4960	-6.4960	-6.4960	-6.4960	-6.4960	-6.4960	-6.4960	-6.4960	-6.4960	-6.4960	-6.4960	-6.4960	-6.4960	-6.4960	-6.4960	-6.4960
8.8400	-6.6233	-6.3127	-5.6143	-5.8386	-5.6082	-5.6682	-6.2903	-6.2903	-6.3862	-5.8851	-6.0484	-6.6629	-6.7110	-5.8026	-6.2205	-6.7279	-5.9865	-6.5385	-5.6019	-6.8141	-5.8964	-6.3078	-5.9711	-6.4548	-6.0988	-5.8906	-5.7279	-6.8067	-6.6029	-6.4960	-6.4960	-6.4960	-6.4960	-6.4960	-6.4960	-6.4960	-6.4960	-6.4960	-6.4960	-6.4960	-6.4960	-6.4960	-6.4960	-6.4960	-6.4960	-6.4960	-6.4960	-6.4960	-6.4960
8.8500	-6.6233	-6.3127	-5.6143	-5.8386	-5.6082	-5.6682	-6.2903	-6.2903	-6.3862	-5.8851	-6.0484	-6.6629	-6.7110	-5.8026	-6.2205	-6.7279	-5.9865	-6.5385	-5.6019	-6.8141	-5.8964	-6.3078	-5.9711	-6.4548	-6.0988	-5.8906	-5.7279	-6.8067	-6.6029	-6.4960	-6.4960	-6.4960	-6.4960	-6.4960	-6.4960	-6.4960	-6.4960	-6.4960	-6.4960	-6.4960	-6.4960	-6.4960	-6.4960	-6.4960	-6.4960	-6.4960	-6.4960	-6.4960	-6.4960
8.8600	-6.6233	-6.3127	-5.6143	-5.8386	-5.6082	-5.6682	-6.2903	-6.2903	-6.3862	-5.8851	-6.0484	-6.6629	-6.7110	-5.8026	-6.2205	-6.7279	-5.9865	-6.5385	-5.6019	-6.8141	-5.8964	-6.3078	-5.9711	-6.4548	-6.0988	-5.8906	-5.7279	-6.8067	-6.6029	-6.4960	-6.4960	-6.4960	-6.4960	-6.4960	-6.4960	-6.4960	-6.4960	-6.4960	-6.4960	-6.4960	-6.4960	-6.4960	-6.4960	-6.4960	-6.4960	-6.4960	-6.4960	-6.4960	-6.4960
8.8700	-6.6233	-6.3127	-5.6143	-5.8386	-5.6082	-5.6682	-6.2903	-6.2903	-6.3862	-5.8851	-6.0484	-6.6629	-6.7110	-5.8026	-6.2205	-6.7279	-5.9865	-6.5385	-5.6019	-6.8141	-5.8964	-6.3078	-5.9711	-6.4548	-6.0988	-5.8906	-5.7279	-6.8067	-6.6029	-6.4960	-6.4960	-6.4960	-6.4960	-6.4960	-6.4960	-6.4960	-6.4960	-6.4960	-6.4960	-6.4960	-6.4960	-6.4960	-6.4960	-6.4960	-6.4960	-6.4960	-6.4960	-6.4960	-6.4960
8.8800	-6.6233	-6.3127	-5.6143	-5.8386	-5.6082	-5.6682	-6.2903	-6.2903	-6.3862	-5.8851	-6.0484	-6.6629	-6.7110	-5.8026	-6.2205	-6.7279	-5.9865	-6.5385	-5.6019	-6.8141	-5.8964	-6.3078	-5.9711	-6.4548	-6.0988	-5.8906	-5.7279	-6.8067	-6.6029	-6.4960	-6.4960	-6.4960	-6.4960	-6.4960	-6.4960	-6.4960	-6.4960	-6.4960	-6.4960	-6.4960	-6.4960	-6.4960	-6.4960	-6.4960	-6.4960	-6.4960	-6.4960	-6.4960	-6.4960
8.8900	-6.6233	-6.3127	-5.6143	-5.8386	-5.6082	-5.6682	-6.2903	-6.2903	-6.3862	-5.8851	-6.0484	-6.6629	-6.7110	-5.8026	-6.2205	-6.7279	-5.9865	-6.5385	-5.6019	-6.8141	-5.8964	-6.3078	-5.9711	-6.4548	-6.0988	-5.8906	-5.7279	-6.8067	-6.6029	-6.4960	-6.4960	-6.4960	-6.4960	-6.4960	-6.4960	-6.4960	-6.4960	-6.4960	-6.4960	-6.4960	-6.4960	-6.4960	-6.4960	-6.4960	-6.4960	-6.4960	-6.4960	-6.4960	-6.4960
8.9000	-6.6233	-6.3127	-5.6143	-5.8386	-5.6082	-5.6682	-6.2903	-6.2903	-6.3862	-5.8851	-6.0484	-6.6629	-6.7110	-5.8026	-6.2205	-6.7279	-5.9865	-6.5385	-5.6019	-6.8141	-5.8964	-6.3078	-5.9711	-6.4548	-6.0988	-5.8906	-5.7279	-6.8067	-6.6029	-6.4960	-6.4960	-6.4960	-6.4960	-6.4960	-6.4960	-6.4960	-6.4960	-6.4960	-6.4960	-6.4960	-6.4960	-6.4960	-6.4960	-6.4960	-6.4960	-6.4960	-6.4960	-6.4960	-6.4960
8.9100	-6.7645	-6.4472	-5.7335	-5.9628	-5.7273	-5.7886	-6.4243	-6.4243	-6.5223	-6.0103	-6.1771	-6.8050	-6.8541	-5.9260	-6.3529	-6.8714	-6.1139	-6.6779	-5.7209	-6.9594	-6.0218	-6.4422	-6.0982	-6.5923	-6.2286	-6.0159	-5.8496	-6.9519	-6.7437	-6.6345	-6.6345	-6.6345	-6.6345	-6.6345	-6.6345	-6.6345	-6.6345	-6.6345	-6.6345	-6.6345	-6.6345	-6.6345	-6.6345	-6.6345	-6.6345	-6.6345	-6.6345	-6.6345	-6.6345
8.9200	-6.7645	-6.4472	-5.7335	-5.9628	-5.7273	-5.7886	-6.4243	-6.4243	-6.5223	-6.0103	-6.1771	-6.8050	-6.8541	-5.9260	-6.3529	-6.8714	-6.1139	-6.6779	-5.7209	-6.9594	-6.0218	-6.4422	-6.0982	-6.5923	-6.2286	-6.0159	-5.8496	-6.9519	-6.7437	-6.6345	-6.6345	-6.6345	-6.6345	-6.6345	-6.6345	-6.6345	-6.6345	-6.6345	-6.6345	-6.6345	-6.6345	-6.6345	-6.6345	-6.6345	-6.6345	-6.6345	-6.6345	-6.6345	-6.6345
8.9300	-6.7645	-6.4472	-5.7335	-5.9628	-5.7273	-5.7886	-6.4243	-6.4243	-6.5223	-6.0103	-6.1771	-6.8050	-6.8541	-5.9260	-6.3529	-6.8714	-6.1139	-6.6779	-5.7209	-6.9594	-6.0218	-6.4422	-6.0982	-6.5923	-6.2286	-6.0159	-5.8496	-6.9519	-6.7437	-6.6345	-6.6345	-6.6345	-6.6345	-6.6345	-6.6345	-6.6345	-6.6345	-6.6345	-6.6345	-6.6345	-6.6345	-6.6345	-6.6345	-6.6345	-6.6345	-6.6345	-6.6345	-6.6345	-6.6345
8.9400	-6.7645	-6.4472	-5.7335	-5.9628	-5.7273	-5.7886	-6.4243	-6.4243	-6.5223	-6.0103	-6.1771	-6.8050	-6.8541	-5.9260	-6.3529	-6.8714	-6.1139	-6.6779	-5.7209	-6.9594	-6.0218	-6.4422	-6.0982	-6.5923	-6.2286	-6.0159	-5.8496	-6.9519	-6.7437	-6.6345	-6.6345	-6.6345	-6.6345	-6.6345	-6.6345	-6.6345	-6.6345	-6.6345	-6.6345	-6.6345	-6.6345	-6.6345	-6.6345	-6.6345	-6.6345	-6.6345	-6.6345	-6.6345	-6.6345
8.9500	-6.7645	-6.4472	-5.7335	-5.9628	-5.7273	-5.7886	-6.4243	-6.4243	-6.5223	-6.0103	-6.1771	-6.8050	-6.8541	-5.9260	-6.3529	-6.8714	-6.1139	-6.6779	-5.7209	-6.9594	-6.0218	-6.4422	-6.0982	-6.5923	-6.2286	-6.0159	-5.8496	-6.9519	-6.7437	-6.6345	-6.6345	-6.6345	-6.6345	-6.6345	-6.6345	-6.6345	-6.6345	-6.6345	-6.6345	-6.6345	-6.6345	-6.6345	-6.6345	-6.6345	-6.6345	-6.6345	-6.6345	-6.6345	-6.6345
8.9600	-6.7645	-6.4472	-5.7335	-5.9628	-5.7273	-5.7886	-6.4243	-6.4243	-6.5223	-6.0103	-6.1771	-6.8050	-6.8541	-5.9260	-6.3529	-6.8714	-6.1139	-6.6779	-5.7209	-6.9594	-6.0218	-6.4422	-6.0982	-6.5923	-6.2286	-6.0159	-5.8496	-6.9519	-6.7437	-6.6345	-6.6345	-6.6345	-6.6345	-6.6345	-6.6345	-6.6345	-6.6345	-6.6345	-6.6345	-6.6345	-6.6345	-6.6345	-6.6345	-6.6345	-6.6345	-6.6345	-6.6345	-6.6345	-6.6345
8.9700	-6.7645	-6.4472	-5.7335	-5.9628	-5.7273	-5.7886	-6.4243	-6.4243	-6.5223	-6.0103	-6.1771	-6.8050	-6.8541	-5.9260	-6.3529	-6.8714	-6.1139	-6.6779	-5.7209	-6.9594	-6.0218	-6.4422	-6.0982	-6.5923	-6.2286	-6.0159	-5.8496	-6.9519	-6.7437	-6.6345	-6.6345	-6.6345	-6.6345	-6.6345	-6.6345	-6.6345	-6.6345	-6.6345	-6.6345	-6.6345	-6.6345	-6.6345	-6.6345	-6.6345	-6.6345	-6.6345	-6.6345	-6.6345	-6.6345
8.9800	-6.7645	-6.4472	-5.7335	-5.9628	-5.7273	-5.7886	-6.4243	-6.4243	-6.5223	-6.0103	-6.1771	-6.8050	-6.8541	-5.9260	-6.3529	-6.8714	-6.1139	-6.6779	-5.7209	-6.9594	-6.0218	-6.4422	-6.0982	-6.5923	-6.2286	-6.0159	-5.8496	-6.9519	-6.7437	-6.6345	-6.6345	-6.6345	-6.6345	-6.6345	-6.6345	-6.6345	-6.6345	-6.6345	-6.6345	-6.6345	-6.6345	-6.6345	-6.6345	-6.6345	-6.6345	-6.6345	-6.6345	-6.6345	-6.6345
8.9900	-6.7645	-6.4472	-5.7335	-5.9628	-5.7273	-5.7886	-6.4243	-6.4243	-6.5223	-6.0103	-6.1771	-6.8050	-6.8541	-5.9260	-6.3529	-6.8714	-6.1139	-6.6779	-5.7209	-6.9594	-6.0218	-6.4422	-6.0982	-6.5923	-6.2286	-6.0159	-5.8496	-6.9519	-6.7437	-6.6345	-6.6345	-6.6345	-6.6345	-6.6345	-6.6345	-6.6345	-6.6345	-6.6345	-6.6345	-6.6345	-6.6345	-6.6345	-6.6345	-6.6345	-6.6345	-6.6345	-6.6345	-6.6345	-6.6345
9.0000	-6.7645	-6.4472	-5.7335	-5.9628	-5.7273	-5.7886	-6.4243	-6.4243	-6.5223	-6.0103	-6.1771	-6.8050	-6.8541	-5.9260	-6.3529	-6.8714	-6.1139	-6.6779	-5.7209	-6.9594	-6.0218	-6.4422	-6.0982	-6.5923	-6.2286	-6.0159	-5.8496	-6.9519	-6.7437	-6.6345	-6.6345	-6.6345	-6.6345	-6.6345	-6.6345	-6.6345	-6.6345	-6.6345	-6.6345	-6.6345	-6.6345	-6.6345	-6.6345	-6.6345	-6.6345	-6.6345	-6.6345	-6.6345	-6.6345
9.0100	-6.7645	-6.4472	-5.7335	-5.9628	-5.7273	-5.7886	-6.4243	-6.4243	-6.5223	-6.0103	-6.1771	-6.8050	-6.8541	-5.9260	-6.3529	-6.8714	-6.1139	-6.6779	-5.7209	-6.9594	-6.0218	-6.4422	-6.0982	-6.5923	-6.2286	-6.0159	-5.8496	-6.9519	-6.7437	-6.6345	-6.6345	-6.6345	-6.6345	-6.6345	-6.6345	-6.6345	-6.6345	-6.6345	-6.6345	-6.6345	-6.6345	-6.6345	-6.6345	-6.6345	-6.6345	-6.6345	-6.6345	-6.6345	-6.6345
9.0200	-6.7645	-6.4472	-5.7335	-5.9628	-5.7273	-5.7886	-6.4243	-6.4243	-6.5223	-6.0103	-6.1771	-6.8050	-6.8541	-5.9260	-6.3529	-6.8714	-6.1139	-6.6779	-5.7209	-6.9594	-6.0218	-6.4422	-6.0982	-6.5923	-6.2286	-6.0159	-5.8496	-6.9519	-6.7437	-6.6345	-6.6345	-6.6345	-6.6345	-6.6345	-6.6345	-6.6345	-6.6345	-6.6345	-6.6345	-6.6345	-6.6345	-6.6345	-6.6345	-6.6345	-6.6345	-6.6345	-6.6345	-6.6345	-6.6345
9.0300	-6.7645	-6.4472	-5.7335	-5.9628	-5.7273	-5.7886	-6.4243	-6.4243	-6.5223	-6.0103	-6.1771	-6.8050	-6.8541	-5.9260	-6.3529	-6.8714	-6.1139	-6.6779	-5.7209	-6.9594	-6.0218	-6.4422	-6.0982	-6.5923	-6.2286	-6.0159	-5.8496	-6.9519	-6.7437	-6.6345	-6.6345	-6.6345	-6.6345	-6.6345	-6.6345	-6.6345	-6.6345	-6.6345	-6.6345	-6.6345	-6.6345	-6.6345	-6.6345	-6.6345	-6.6345	-6.6345	-6.6345	-6.6345	-6.6345
9.0400	-6.7645	-6.4472	-5.7335	-5.9628	-5.7273	-5.7886	-6.4243	-6.4243	-6.5223	-6.0103	-6.1771	-6.8050	-6.8541	-5.9260	-6.3529	-6.8714	-6.1139	-6.6779	-5.7209	-6.9594	-6.0218	-6.4422	-6.0982	-6.5923	-6.2286	-6.0159	-5.8496	-6.9519	-6.7437	-6.6345	-6.6345	-6.6345	-6.6345	-6.6345	-6.6345	-6.6345	-6.6345	-6.6345	-6.6345	-6.6345	-6.6345	-6.6345	-6.6345	-6.6345	-6.6345	-6.6345	-6.6345	-6.6345	-6.6345
9.0500	-6.7645	-6.4472	-5.7335	-5.9628	-5.7273	-5.7886	-6.4243	-6.4243	-6.5223	-6.0103	-6.1771	-6.8050	-6.8541	-5.9260	-6.3529	-6.8714	-6.1139	-6.6779	-5.7209	-6.9594	-6.0218	-6.4422	-6.0982	-6.5923	-6.2286	-6.0159	-5.8496	-6.9519	-6.7437	-6.6345	-6.6345	-6.6345	-6.6345	-6.6345	-6.6345	-6.6345	-6.6345	-6.6345	-6.6345	-6.6345	-6.6345	-6.6345	-6.6345	-6.6345	-6.6345	-6.6345	-6.6345	-6.6345	-6.6345
9.0600	-6.7645	-6.4472	-5.7335	-5.9628	-5.7273	-5.7886	-6.4243	-6.4243	-6.5223	-6.0103	-6.1771	-6.8050	-6.8541	-5.9260	-6.3529	-6.8714	-6.1139	-6.6779	-5.7209	-6.9594	-6.0218	-6.4422	-6.0982	-6.5923	-6.2286	-6.0159	-5.8496	-6.9519	-6.7437	-6.6345	-6.6345	-6.6345	-6.6345	-6.6345	-6.6345	-6.6345	-6.6345	-6.6345	-6.6345	-6.6345	-6.6345	-6.6345	-6.6345	-6.6345	-6.6345	-6.6345	-6.6345	-6.6345	-6.6345
9.0700	-6.7645	-6.4472	-5.7335	-5.9628	-5.7273	-5.7886	-6.4243	-6.4243	-6.5223	-6.0103	-6.1771	-6.8050	-6.8541	-5.9260	-6.3529	-6.8714	-6.1139	-6.6779	-5.7209	-6.9594	-6.0218	-6.4422	-6.0982	-6.5923	-6.2286	-6.0159	-5.8496	-6.9519	-6.7437	-6.6345	-6.6345	-6.6345	-6.6345	-6.6345	-6.6345	-6.6345	-6.6345	-6.6345	-6.6345	-6.6345	-6.6345	-6.6345	-6.6345	-6.6345	-6.6345	-6.6345	-6.6345	-6.6345	-6.6345
9.0800	-6.7645	-6.4472	-5.7335	-5.9628	-5.7273	-5.7886	-6.4243	-6.4243	-6.5223	-6.0103	-6.1771	-6.8050	-6.8541	-5.9260	-6.3529	-6.8714	-6.1139	-6.6779	-5.7209	-6.9594	-6.0218	-6.4422	-6.0982	-6.5923	-6.2286	-6.0159	-5.8496	-6.9519	-6.7437	-6.6345	-6.6345	-6.6345	-6.6345	-6.6345	-6.6345	-6.6345	-6.6345	-6.6345	-6.6345	-6.6345	-6.6345	-6.6345	-6.6345	-6.6345	-6.6345	-6.6345	-6.6345	-6.6345	-6.6345
9.0900	-6.7645	-6.4472	-5.7335	-5.9628	-5.7273	-5.7886	-6.4243	-6.4243	-6.5223	-6.0103	-6.1771	-6.8050	-6.8541	-5.9260	-6.3529	-6.8714	-6.1139	-6.6779	-5.7209	-6.9594	-6.0218	-6.4422	-6.0982	-6.5923	-6.2286	-6.0159	-5.8496	-6.9519	-6.7437	-6.6345	-6.6345	-6.6345	-6.6345	-6.6345	-6.6345	-6.6345	-6.6345	-6.6345	-6.6345	-6.6345	-6.6345	-6.6345	-6.6345	-6.6345	-6.6345	-6.6345	-6.6345	-6.6345	-6.6345
9.1000	-6.7645	-6.4472	-5.7335	-5.9628	-5.7273	-5.7886	-6.4243	-6.4243	-6.5223	-6.0103	-6.1771	-6.8050	-6.8541	-5.9260	-6.3529	-6.8714	-6.1139	-6.6779	-5.7209	-6.9594	-6.0218	-6.4422	-6.0982	-6.5923	-6.2286	-6.0159	-5.8496	-6.9519	-6.7437	-6.6345	-6.6345	-6.6345	-6.6345	-6.6345	-6.6345	-6.6345	-6.6345	-6.6345	-6.6345	-6.6345	-6.6345	-6.6345	-6.6345	-6.6345	-6.6345	-6.6345	-6.6345	-6.6345	-6.6345
9.1100	-6.9057	-6.5816	-5.8528	-6.0869	-5.8465	-5.9090	-6.5583	-6.5583	-6.6583	-6.1354	-6.3058	-6.9471	-6.9972	-6.0493	-6.4854	-7.0148	-6.2413	-6.8173	-5.8399	-7.1048	-6.1472	-6.5766	-6.2253	-6.7299	-6.3584	-6.1412	-5.9713	-7.0971	-6.8844	-6.7730	-6.7730	-6.7730	-6.7730	-6.7730	-6.7730	-6.7730	-6.7730	-6.7730	-6.7730	-6.7730	-6.7730	-6.7730	-6.7730	-6.7730	-6.7730	-6.7730	-6.7730	-6.7730	-6.7730
9.1200	-6.9057	-6.5816	-5.8528	-6.0869	-5.8465	-5.9090	-6.5583	-6.5583	-6.6583	-6.1354	-6.3058	-6.9471	-6.9972	-6.0493	-6.4854	-7.0148	-6.2413	-6.8173	-5.8399	-7.1048	-6.1472	-6.5766	-6.2253	-6.7299	-6.3584	-6.1412	-5.9713	-7.0971	-6.8844	-6.7730	-6.7730	-6.7730	-6.7730	-6.7730	-6.7730	-6.7730	-6.7730	-6.7730	-6.7730	-6.7730	-6.7730	-6.7730	-6.7730	-6.7730	-6.7730	-6.7730	-6.7730	-6.7730	-6.7730
9.1300	-6.9057	-6.5816	-5.8528	-6.0869	-5.8465	-5.9090	-6.5583	-6.5583	-6.6583	-6.1354	-6.3058	-6.9471	-6.9972	-6.0493	-6.4854	-7.0148	-6.2413	-6.8173	-5.8399	-7.1048	-6.1472	-6.5766	-6.2253	-6.7299	-6.3584	-6.1412	-5.9713	-7.0971	-6.8844	-6.7730	-6.7730	-6.7730	-6.7730	-6.7730	-6.7730	-6.7730	-6.7730	-6.7730	-6.7730	-6.7730	-6.7730	-6.7730	-6.7730	-6.7730	-6.7730	-6.7730	-6.7730	-6.7730	-6.7730
9.1400	-6.9057	-6.5816	-5.8528	-6.0869	-5.8465	-5.9090	-6.5583	-6.5583	-6.6583	-6.1354	-6.3058	-6.9471	-6.9972	-6.0493	-6.4854	-7.0148	-6.2413	-6.8173	-5.8399	-7.1048	-6.1472	-6.5766	-6.2253	-6.7299	-6.3584	-6.1412	-5.9713	-7.0971	-6.8844	-6.7730	-6.7730	-6.7730	-6.7730	-6.7730	-6.7730	-6.7730	-6.7730	-6.7730	-6.7730	-6.7730	-6.7730	-6.7730	-6.7730	-6.7730	-6.7730	-6.7730	-6.7730	-6.7730	-6.7730
9.1500	-6.9057	-6.5816	-5.8528	-6.0869	-5.8465	-5.9090	-6.5583	-6.5583	-6.6583	-6.1354	-6.3058	-6.9471	-6.9972	-6.0493	-6.4854	-7.0148	-6.2413	-6.8173	-5.8399	-7.1048	-6.1472	-6.5766	-6.2253	-6.7299	-6.3584	-6.1412	-5.9713	-7.0971	-6.8844	-6.7730	-6.7730	-6.7730	-6.7730	-6.7730	-6.7730	-6.7730	-6.7730	-6.7730	-6.7730	-6.7730	-6.7730	-6.7730	-6.7730	-6.7730	-6.7730	-6.7730	-6.7730	-6.7730	-6.7730
9.1600	-6.9057	-6.5816	-5.8528	-6.0869	-5.8465	-5.9090	-6.5583	-6.5583	-6.6583	-6.1354	-6.3058	-6.9471	-6.9972	-6.0493	-6.4854	-7.0148	-6.2413	-6.8173	-5.8399	-7.1048	-6.1472	-6.5766	-6.2253	-6.7299	-6.3584	-6.1412	-5.9713	-7.0971	-6.8844	-6.7730	-6.7730	-6.7730	-6.7730	-6.7730	-6.7730	-6.7730	-6.7730	-6.7730	-6.7730	-6.7730	-6.7730	-6.7730	-6.7730	-6.7730	-6.7730	-6.7730	-6.7730	-6.7730	-6.7730
9.1700	-6.9057	-6.5816	-5.8528	-6.0869	-5.8465	-5.9090	-6.5583	-6.5583	-6.6583	-6.1354	-6.3058	-6.9471	-6.9972	-6.0493	-6.4854	-7.0148	-6.2413	-6.8173	-5.8399	-7.1048	-6.1472	-6.5766	-6.2253	-6.7299	-6.3584	-6.1412	-5.9713	-7.0971	-6.8844	-6.7730	-6.7730	-6.7730	-6.7730	-6.7730	-6.7730	-6.7730	-6.7730	-6.7730	-6.7730	-6.7730	-6.7730	-6.7730	-6.7730	-6.7730	-6.7730	-6.7730	-6.7730	-6.7730	-6.7730
9.1800	-6.9057	-6.5816	-5.8528	-6.0869	-5.8465	-5.9090	-6.5583	-6.5583	-6.6583	-6.1354	-6.3058	-6.9471	-6.9972	-6.0493	-6.4854	-7.0148	-6.2413	-6.8173	-5.8399	-7.1048	-6.1472	-6.5766	-6.2253	-6.7299	-6.3584	-6.1412	-5.9713	-7.0971	-6.8844	-6.7730	-6.7730	-6.7730	-6.7730	-6.7730	-6.7730	-6.7730	-6.7730	-6.7730	-6.7730	-6.7730	-6.7730	-6.7730	-6.7730	-6.7730	-6.7730	-6.7730	-6.7730	-6.7730	-6.7730
9.1900	-6.9057	-6.5816	-5.8528	-6.0869	-5.8465	-5.9090	-6.5583	-6.5583	-6.6583	-6.1354	-6.3058	-6.9471	-6.9972	-6.0493	-6.4854	-7.0148	-6.2413	-6.8173	-5.8399	-7.1048	-6.1472	-6.5766	-6.2253	-6.7299	-6.3584	-6.1412	-5.9713	-7.0971	-6.8844	-6.7730	-6.7730	-6.7730	-6.7730	-6.7730	-6.7730	-6.7730	-6.7730	-6.7730	-6.7730	-6.7730	-6.7730	-6.7730	-6.7730	-6.7730	-6.7730	-6.7730	-6.7730	-6.7730	-6.7730
9.2000	-6.9057	-6.5816	-5.8528	-6.0869	-5.8465	-5.9090	-6.5583	-6.5583	-6.6583	-6.1354	-6.3058	-6.9471	-6.9972	-6.0493	-6.4854	-7.0148	-6.2413	-6.8173	-5.8399	-7.1048	-6.1472	-6.5766	-6.2253	-6.7299	-6.3584	-6.1412	-5.9713	-7.0971	-6.8844	-6.7730	-6.7730	-6.7730	-6.7730	-6.7730	-6.7730	-6.7730	-6.7730	-6.7730	-6.7730	-6.7730	-6.7730	-6.7730	-6.7730	-6.7730	-6.7730	-6.7730	-6.7730	-6.7730	-6.7730
9.2100	-6.9057	-6.5816	-5.8528	-6.0869	-5.8465	-5.9090	-6.5583	-6.5583	-6.6583	-6.1354	-6.3058	-6.9471	-6.9972	-6.0493	-6.4854	-7.0148	-6.2413	-6.8173	-5.8399	-7.1048	-6.1472	-6.5766	-6.2253	-6.7299	-6.3584	-6.1412	-5.9713	-7.0971	-6.8844	-6.7730	-6.7730	-6.7730	-6.7730	-6.7730	-6.7730	-6.7730	-6.7730	-6.7730	-6.7730	-6.7730	-6.7730	-6.7730	-6.7730	-6.7730	-6.7730	-6.7730	-6.7730	-6.7730	-6.7730
9.2200	-6.9057	-6.5816	-5.8528	-6.0869	-5.8465	-5.9090	-6.5583	-6.5583	-6.6583	-6.1354	-6.3058	-6.9471	-6.9972	-6.0493	-6.4854	-7.0148	-6.2413	-6.8173	-5.8399	-7.1048	-6.1472	-6.5766	-6.2253	-6.7299	-6.3584	-6.1412	-5.9713	-7.0971	-6.8844	-6.7730	-6.7730	-6.7730	-6.7730	-6.7730	-6.7730	-6.7730	-6.7730	-6.7730	-6.7730	-6.7730	-6.7730	-6.7730	-6.7730	-6.7730	-6.7730	-6.7730	-6.7730	-6.7730	-6.7730
9.2300	-6.9057	-6.5816	-5.8528	-6.0869	-5.8465	-5.9090	-6.5583	-6.5583	-6.6583	-6.1354	-6.3058	-6.9471	-6.9972	-6.0493	-6.4854	-7.0148	-6.2413	-6.8173	-5.8399	-7.1048	-6.1472	-6.5766	-6.2253	-6.7299	-6.3584	-6.1412	-5.9713	-7.0971	-6.8844	-6.7730	-6.7730	-6.7730	-6.7730	-6.7730	-6.7730	-6.7730	-6.7730	-6.7730	-6.7730	-6.7730	-6.7730	-6.7730	-6.7730	-6.7730	-6.7730	-6.7730	-6.7730	-6.7730	-6.7730
9.2400	-6.9057	-6.5816	-5.8528	-6.0869	-5.8465	-5.9090	-6.5583	-6.5583	-6.6583	-6.1354	-6.3058	-6.9471	-6.9972	-6.0493	-6.4854	-7.0148	-6.2413	-6.8173	-5.8399	-7.1048	-6.1472	-6.5766	-6.2253	-6.7299	-6.3584	-6.1412	-5.9713	-7.0971	-6.8844	-6.7730	-6.7730	-6.7730	-6.7730	-6.7730	-6.7730	-6.7730	-6.7730	-6.7730	-6.7730	-6.7730	-6.7730	-6.7730	-6.7730	-6.7730	-6.7730	-6.7730	-6.7730	-6.7730	-6.7730
9.2500	-6.9057	-6.5816	-5.8528	-6.0869	-5.8465	-5.9090	-6.5583	-6.5583	-6.6583	-6.1354	-6.3058	-6.9471	-6.9972	-6.0493	-6.4854	-7.0148	-6.2413	-6.8173	-5.8399	-7.1048	-6.1472	-6.5766	-6.2253	-6.7299	-6.3584	-6.1412	-5.9713	-7.0971	-6.8844	-6.7730	-6.7730	-6.7730	-6.7730	-6.7730	-6.7730	-6.7730	-6.7730	-6.7730	-6.7730	-6.7730	-6.7730	-6.7730	-6.7730	-6.7730	-6.7730	-6.7730	-6.7730	-6.7730	-6.7730
9.2600	-6.9057	-6.5816	-5.8528	-6.0869	-5.8465	-5.9090	-6.5583	-6.5583	-6.6583	-6.1354	-6.3058	-6.9471	-6.9972	-6.0493	-6.4854	-7.0148	-6.2413	-6.8173	-5.8399	-7.1048	-6.1472	-6.5766	-6.2253	-6.7299	-6.3584	-6.1412	-5.9713	-7.0971	-6.8844	-6.7730	-6.7730	-6.7730	-6.7730	-6.7730	-6.7730	-6.7730	-6.7730	-6.7730	-6.7730	-6.7730	-6.7730	-6.7730	-6.7730	-6.7730	-6.7730	-6.7730	-6.7730	-6.7730	-6.7730
9.2700	-6.9057	-6.5816	-5.8528	-6.0869	-5.8465	-5.9090	-6.5583	-6.5583	-6.6583	-6.1354	-6.3058	-6.9471	-6.9972	-6.0493	-6.4854	-7.0148	-6.2413	-6.8173	-5.8399	-7.1048	-6.1472	-6.5766	-6.2253	-6.7299	-6.3584	-6.1412	-5.9713	-7.0971	-6.8844	-6.7730	-6.7730	-6.7730	-6.7730	-6.7730	-6.7730	-6.7730	-6.7730	-6.7730	-6.7730	-6.7730	-6.7730	-6.7730	-6.7730	-6.7730	-6.7730	-6.7730	-6.7730	-6.7730	-6.7730
9.2800	-6.9057	-6.5816	-5.8528	-6.0869	-5.8465	-5.9090	-6.5583	-6.5583	-6.6583	-6.1354	-6.3058	-6.9471	-6.9972	-6.0493	-6.4854	-7.0148	-6.2413	-6.8173	-5.8399	-7.1048	-6.1472	-6.5766	-6.2253	-6.7299	-6.3584	-6.1412	-5.9713	-7.0971	-6.8844	-6.7730	-6.7730	-6.7730	-6.7730	-6.7730	-6.7730	-6.7730	-6.7730	-6.7730	-6.7730	-6.7730	-6.7730	-6.7730	-6.7730	-6.7730	-6.7730	-6.7730	-6.7730	-6.7730	-6.7730
9.2900	-6.9057	-6.5816	-5.8528	-6.0869	-5.8465	-5.9090	-6.5583	-6.5583	-6.6583	-6.1354	-6.3058	-6.9471	-6.9972	-6.0493	-6.4854	-7.0148	-6.2413	-6.8173	-5.8399	-7.1048	-6.1472	-6.5766	-6.2253	-6.7299	-6.3584	-6.1412	-5.9713	-7.0971	-6.8844	-6.7730	-6.7730	-6.7730	-6.7730	-6.7730	-6.7730	-6.7730	-6.7730	-6.7730	-6.7730	-6.7730	-6.7730	-6.7730	-6.7730	-6.7730	-6.7730	-6.7730	-6.7730	-6.7730	-6.7730
9.3000	-6.9057	-6.5816	-5.8528	-6.0869	-5.8465	-5.9090	-6.5583	-6.5583	-6.6583	-6.1354	-6.3058	-6.9471	-6.9972	-6.0493	-6.4854	-7.0148	-6.2413	-6.8173	-5.8399	-7.1048	-6.1472	-6.5766	-6.2253	-6.7299	-6.3584	-6.1412	-5.9713	-7.0971	-6.8844	-6.7730	-6.7730	-6.7730	-6.7730	-6.7730	-6.7730	-6.7730	-6.7730	-6.7730	-6.7730	-6.7730	-6.7730	-6.7730	-6.7730	-6.7730	-6.7730	-6.7730	-6.7730	-6.7730	-6.7730
9.3100	-7.0469	-6.7160	-5.9720	-6.2111	-5.9656	-6.0294	-6.6922	-6.6922	-6.7944	-6.2605	-6.4345	-7.0892	-7.1403	-6.1727	-6.6178	-7.1583	-6.3686	-6.9566	-5.9589	-7.2502	-6.2726	-6.7109	-6.3523	-6.8674	-6.4882	-6.2664	-6.0931	-7.2423	-7.0252	-6.9114	-6.9114	-6.9114	-6.9114	-6.9114	-6.9114	-6.9114	-6.9114	-6.9114	-6.9114	-6.9114	-6.9114	-6.9114	-6.9114	-6.9114	-6.9114	-6.9114	-6.9114	-6.9114	-6.9114
9.3200	-7.0469	-6.7160	-5.9720	-6.2111	-5.9656	-6.0294	-6.6922	-6.6922	-6.7944	-6.2605	-6.4345	-7.0892	-7.1403	-6.1727	-6.6178	-7.1583	-6.3686	-6.9566	-5.9589	-7.2502	-6.2726	-6.7109	-6.3523	-6.8674	-6.4882	-6.2664	-6.0931	-7.2423	-7.0252	-6.9114	-6.9114	-6.9114	-6.9114	-6.9114	-6.9114	-6.9114	-6.9114	-6.9114	-6.9114	-6.9114	-6.9114	-6.9114	-6.9114	-6.9114	-6.9114	-6.9114	-6.9114	-6.9114	-6.9114
9.3300	-7.0469	-6.7160	-5.9720	-6.2111	-5.9656	-6.0294	-6.6922	-6.6922	-6.7944	-6.2605	-6.4345	-7.0892	-7.1403	-6.1727	-6.6178	-7.1583	-6.3686	-6.9566	-5.9589	-7.2502	-6.2726	-6.7109	-6.3523	-6.8674	-6.4882	-6.2664	-6.0931	-7.2423	-7.0252	-6.9114	-6.9114	-6.9114	-6.9114	-6.9114	-6.9114	-6.9114	-6.9114	-6.9114	-6.9114	-6.9114	-6.9114	-6.9114	-6.9114	-6.9114	-6.9114	-6.9114	-6.9114	-6.9114	-6.9114
9.3400	-7.0469	-6.7160	-5.9720	-6.2111	-5.9656	-6.0294	-6.6922	-6.6922	-6.7944	-6.2605	-6.4345	-7.0892	-7.1403	-6.1727	-6.6178	-7.1583	-6.3686	-6.9566	-5.9589	-7.2502	-6.2726	-6.7109	-6.3523	-6.8674	-6.4882	-6.2664	-6.0931	-7.2423	-7.0252	-6.9114	-6.9114	-6.9114	-6.9114	-6.9114	-6.9114	-6.9114	-6.9114	-6.9114	-6.9114	-6.9114	-6.9114	-6.9114	-6.9114	-6.9114	-6.9114	-6.9114	-6.9114	-6.9114	-6.9114
9.3500	-7.0469	-6.7160	-5.9720	-6.2111	-5.9656	-6.0294	-6.6922	-6.6922	-6.7944	-6.2605	-6.4345	-7.0892	-7.1403	-6.1727	-6.6178	-7.1583	-6.3686	-6.9566	-5.9589	-7.2502	-6.2726	-6.7109	-6.3523	-6.8674	-6.4882	-6.2664	-6.0931	-7.2423	-7.0252	-6.9114	-6.9114	-6.9114	-6.9114	-6.9114	-6.9114	-6.9114	-6.9114	-6.9114	-6.9114	-6.9114	-6.9114	-6.9114	-6.9114	-6.9114	-6.9114	-6.9114	-6.9114	-6.9114	-6.9114
9.3600	-7.0469	-6.7160	-5.9720	-6.2111	-5.9656	-6.0294	-6.6922	-6.6922	-6.7944	-6.2605	-6.4345	-7.0892	-7.1403	-6.1727	-6.6178	-7.1583	-6.3686	-6.9566	-5.9589	-7.2502	-6.2726	-6.7109	-6.3523	-6.8674	-6.4882	-6.2664	-6.0931	-7.2423	-7.0252	-6.9114	-6.9114	-6.9114	-6.9114	-6.9114	-6.9114	-6.9114	-6.9114	-6.9114	-6.9114	-6.9114	-6.9114	-6.9114	-6.9114	-6.9114	-6.9114	-6.9114	-6.9114	-6.9114	-6.9114
9.3700	-7.0469	-6.7160	-5.9720	-6.2111	-5.9656	-6.0294	-6.6922	-6.6922	-6.7944	-6.2605	-6.4345	-7.0892	-7.1403	-6.1727	-6.6178	-7.1583	-6.3686	-6.9566	-5.9589	-7.2502	-6.2726	-6.7109	-6.3523	-6.8674	-6.4882	-6.2664	-6.0931	-7.2423	-7.0252	-6.9114	-6.9114	-6.9114	-6.9114	-6.9114	-6.9114	-6.9114	-6.9114	-6.9114	-6.9114	-6.9114	-6.9114	-6.9114	-6.9114	-6.9114	-6.9114	-6.9114	-6.9114	-6.9114	-6.9114
9.3800	-7.0469	-6.7160	-5.9720	-6.2111	-5.9656	-6.0294	-6.6922	-6.6922	-6.7944	-6.2605	-6.4345	-7.0892	-7.1403	-6.1727	-6.6178	-7.1583	-6.3686	-6.9566	-5.9589	-7.2502	-6.2726	-6.7109	-6.3523	-6.8674	-6.4882	-6.2664	-6.0931	-7.2423	-7.0252	-6.9114	-6.9114	-6.9114	-6.9114	-6.9114	-6.9114	-6.9114	-6.9114	-6.9114	-6.9114	-6.9114	-6.9114	-6.9114	-6.9114	-6.9114	-6.9114	-6.9114	-6.9114	-6.9114	-6.9114
9.3900	-7.0469	-6.7160	-5.9720	-6.2111	-5.9656	-6.0294	-6.6922	-6.6922	-6.7944	-6.2605	-6.4345	-7.0892	-7.1403	-6.1727	-6.6178	-7.1583	-6.3686	-6.9566	-5.9589	-7.2502	-6.2726	-6.7109	-6.3523	-6.8674	-6.4882	-6.2664	-6.0931	-7.2423	-7.0252	-6.9114	-6.9114	-6.9114	-6.9114	-6.9114	-6.9114	-6.9114	-6.9114	-6.9114	-6.9114	-6.9114	-6.9114	-6.9114	-6.9114	-6.9114	-6.9114	-6.9114	-6.9114	-6.9114	-6.9114
9.4000	-7.0469	-6.7160	-5.9720	-6.2111	-5.9656	-6.0294	-6.6922	-6.6922	-6.7944	-6.2605	-6.4345	-7.0892	-7.1403	-6.1727	-6.6178	-7.1583	-6.3686	-6.9566	-5.9589	-7.2502	-6.2726	-6.7109	-6.3523	-6.8674	-6.4882	-6.2664	-6.0931	-7.2423	-7.0252	-6.9114	-6.9114	-6.9114	-6.9114	-6.9114	-6.9114	-6.9114	-6.9114	-6.9114	-6.9114	-6.9114	-6.9114	-6.9114	-6.9114	-6.9114	-6.9114	-6.9114	-6.9114	-6.9114	-6.9114
9.4100	-7.0469	-6.7160	-5.9720	-6.2111	-5.9656	-6.0294	-6.6922	-6.6922	-6.7944	-6.2605	-6.4345	-7.0892	-7.1403	-6.1727	-6.6178	-7.1583	-6.3686	-6.9566	-5.9589	-7.2502	-6.2726	-6.7109	-6.3523	-6.8674	-6.4882	-6.2664	-6.0931	-7.2423	-7.0252	-6.9114	-6.9114	-6.9114	-6.9114	-6.9114	-6.9114	-6.9114	-6.9114	-6.9114	-6.9114	-6.9114	-6.9114	-6.9114	-6.9114	-6.9114	-6.9114	-6.9114	-6.9114	-6.9114	-6.9114
9.4200	-7.0469	-6.7160	-5.9720	-6.2111	-5.9656	-6.0294	-6.6922	-6.6922	-6.7944	-6.2605	-6.4345	-7.0892	-7.1403	-6.1727	-6.6178	-7.1583	-6.3686	-6.9566	-5.9589	-7.2502	-6.2726	-6.7109	-6.3523	-6.8674	-6.4882	-6.2664	-6.0931	-7.2423	-7.0252	-6.9114	-6.9114	-6.9114	-6.9114	-6.9114	-6.9114	-6.9114	-6.9114	-6.9114	-6.9114	-6.9114	-6.9114	-6.9114	-6.9114	-6.9114	-6.9114	-6.9114	-6.9114	-6.9114	-6.9114
9.4300	-7.0469	-6.7160	-5.9720	-6.2111	-5.9656	-6.0294	-6.6922	-6.6922	-6.7944	-6.2605	-6.4345	-7.0892	-7.1403	-6.1727	-6.6178	-7.1583	-6.3686	-6.9566	-5.9589	-7.2502	-6.2726	-6.7109	-6.3523	-6.8674	-6.4882	-6.2664	-6.0931	-7.2423	-7.0252	-6.9114	-6.9114	-6.9114	-6.9114	-6.9114	-6.9114	-6.9114	-6.9114	-6.9114	-6.9114	-6.9114	-6.9114	-6.9114	-6.9114	-6.9114	-6.9114	-6.9114	-6.9114	-6.9114	-6.9114
9.4400	-7.0469	-6.7160	-5.9720	-6.2111	-5.9656	-6.0294	-6.6922	-6.6922	-6.7944	-6.2605	-6.4345	-7.0892	-7.1403	-6.1727	-6.6178	-7.1583	-6.3686	-6.9566	-5.9589	-7.2502	-6.2726	-6.7109	-6.3523	-6.8674	-6.4882	-6.2664	-6.0931	-7.2423	-7.0252	-6.9114	-6.9114	-6.9114	-6.9114	-6.9114	-6.9114	-6.9114	-6.9114	-6.9114	-6.9114	-6.9114	-6.9114	-6.9114	-6.9114	-6.9114	-6.9114	-6.9114	-6.9114	-6.9114	-6.9114
9.4500	-7.0469	-6.7160	-5.9720	-6.2111	-5.9656	-6.0294	-6.6922	-6.6922	-6.7944	-6.2605	-6.4345	-7.0892	-7.1403	-6.1727	-6.6178	-7.1583	-6.3686	-6.9566	-5.9589	-7.2502	-6.2726	-6.7109	-6.3523	-6.8674	-6.4882	-6.2664	-6.0931	-7.2423	-7.0252	-6.9114	-6.9114	-6.9114	-6.9114	-6.9114	-6.9114	-6.9114	-6.9114	-6.9114	-6.9114	-6.9114	-6.9114	-6.9114	-6.9114	-6.9114	-6.9114	-6.9114	-6.9114	-6.9114	-6.9114
9.4600	-7.0469	-6.7160	-5.9720	-6.2111	-5.9656	-6.0294	-6.6922	-6.6922	-6.7944	-6.2605	-6.4345	-7.0892	-7.1403	-6.1727	-6.6178	-7.1583	-6.3686	-6.9566	-5.9589	-7.2502	-6.2726	-6.7109	-6.3523	-6.8674	-6.4882	-6.2664	-6.0931	-7.2423	-7.0252	-6.9114	-6.9114	-6.9114	-6.9114	-6.9114	-6.9114	-6.9114	-6.9114	-6.9114	-6.9114	-6.9114	-6.9114	-6.9114	-6.9114	-6.9114	-6.9114	-6.9114	-6.9114	-6.9114	-6.9114
9.4700	-7.0469	-6.7160	-5.9720	-6.2111	-5.9656	-6.0294	-6.6922	-6.6922	-6.7944	-6.2605	-6.4345	-7.0892	-7.1403	-6.1727	-6.6178	-7.1583	-6.3686	-6.9566	-5.9589	-7.2502	-6.2726	-6.7109	-6.3523	-6.8674	-6.4882	-6.2664	-6.0931	-7.2423	-7.0252	-6.9114	-6.9114	-6.9114	-6.9114	-6.9114	-6.9114	-6.9114	-6.9114	-6.9114	-6.9114	-6.9114	-6.9114	-6.9114	-6.9114	-6.9114	-6.9114	-6.9114	-6.9114	-6.9114	-6.9114
9.4800	-7.0469	-6.7160	-5.9720	-6.2111	-5.9656	-6.0294	-6.6922	-6.6922	-6.7944	-6.2605	-6.4345	-7.0892	-7.1403	-6.1727	-6.6178	-7.1583	-6.3686	-6.9566	-5.9589	-7.2502	-6.2726	-6.7109	-6.3523	-6.8674	-6.4882	-6.2664	-6.0931	-7.2423	-7.0252	-6.9114	-6.9114	-6.9114	-6.9114	-6.9114	-6.9114	-6.9114	-6.9114	-6.9114	-6.9114	-6.9114	-6.9114	-6.9114	-6.9114	-6.9114	-6.9114	-6.9114	-6.9114	-6.9114	-6.9114
9.4900	-7.0469	-6.7160	-5.9720	-6.2111	-5.9656	-6.0294	-6.6922	-6.6922	-6.7944	-6.2605	-6.4345	-7.0892	-7.1403	-6.1727	-6.6178	-7.1583	-6.3686	-6.9566	-5.9589	-7.2502	-6.2726	-6.7109	-6.3523	-6.8674	-6.4882	-6.2664	-6.0931	-7.2423	-7.0252	-6.9114	-6.9114	-6.9114	-6.9114	-6.9114	-6.9114	-6.9114	-6.9114	-6.9114	-6.9114	-6.9114	-6.9114	-6.9114	-6.9114	-6.9114	-6.9114	-6.9114	-6.9114	-6.9114	-6.9114
9.5000	-7.0469	-6.7160	-5.9720	-6.2111	-5.9656	-6.0294	-6.6922	-6.6922	-6.7944	-6.2605	-6.4345	-7.0892	-7.1403	-6.1727	-6.6178	-7.1583	-6.3686	-6.9566	-5.9589	-7.2502	-6.2726	-6.7109	-6.3523	-6.8674	-6.4882	-6.2664	-6.0931	-7.2423	-7.0252	-6.9114	-6.9114	-6.9114	-6.9114	-6.9114	-6.9114	-6.9114	-6.9114	-6.9114	-6.9114	-6.9114	-6.9114	-6.9114	-6.9114	-6.9114	-6.9114	-6.9114	-6.9114	-6.9114	-6.9114
9.5100	-7.1541	-6.8181	-6.0624	-6.3053	-6.0559	-6.1207	-6.7939	-6.7939	-6.8977	-6.3554	-6.5321	-7.1970	-7.2490	-6.2662	-6.7183	-7.2673	-6.4652	-7.0625	-6.0491	-7.3606	-6.3677	-6.8129	-6.4487	-6.9718	-6.5867	-6.3614	-6.1854	-7.3526	-7.1321	-7.0165	-7.0165	-7.0165	-7.0165	-7.0165	-7.0165	-7.0165	-7.0165	-7.0165	-7.0165	-7.0165	-7.0165	-7.0165	-7.0165	-7.0165	-7.0165	-7.0165	-7.0165	-7.0165	-7.0165
9.5200	-7.1541	-6.8181	-6.0624	-6.3053	-6.0559	-6.1207	-6.7939	-6.7939	-6.8977	-6.3554	-6.5321	-7.1970	-7.2490	-6.2662	-6.7183	-7.2673	-6.4652	-7.0625	-6.0491	-7.3606	-6.3677	-6.8129	-6.4487	-6.9718	-6.5867	-6.3614	-6.1854	-7.3526	-7.1321	-7.0165	-7.0165	-7.0165	-7.0165	-7.0165	-7.0165	-7.0165	-7.0165	-7.0165	-7.0165	-7.0165	-7.0165	-7.0165	-7.0165	-7.0165	-7.0165	-7.0165	-7.0165	-7.0165	-7.0165
9.5300	-7.1541	-6.8181	-6.0624	-6.3053	-6.0559	-6.1207	-6.7939	-6.7939	-6.8977	-6.3554	-6.5321	-7.1970	-7.2490	-6.2662	-6.7183	-7.2673	-6.4652	-7.0625	-6.0491	-7.3606	-6.3677	-6.8129	-6.4487	-6.9718	-6.5867	-6.3614	-6.1854	-7.3526	-7.1321	-7.0165	-7.0165	-7.0165	-7.0165	-7.0165	-7.0165	-7.0165	-7.0165	-7.0165	-7.0165	-7.0165	-7.0165	-7.0165	-7.0165	-7.0165	-7.0165	-7.0165	-7.0165	-7.0165	-7.0165
9.5400	-7.1541	-6.8181	-6.0624	-6.3053	-6.0559	-6.1207	-6.7939	-6.7939	-6.8977	-6.3554	-6.5321	-7.1970	-7.2490	-6.2662	-6.7183	-7.2673	-6.4652	-7.0625	-6.0491	-7.3606	-6.3677	-6.8129	-6.4487	-6.9718	-6.5867	-6.3614	-6.1854	-7.3526	-7.1321	-7.0165	-7.0165	-7.0165	-7.0165	-7.0165	-7.0165	-7.0165	-7.0165	-7.0165	-7.0165	-7.0165	-7.0165	-7.0165	-7.0165	-7.0165	-7.0165	-7.0165	-7.0165	-7.0165	-7.0165
9.5500	-7.1541	-6.8181	-6.0624	-6.3053	-6.0559	-6.1207	-6.7939	-6.7939	-6.8977	-6.3554	-6.5321	-7.1970	-7.2490	-6.2662	-6.7183	-7.2673	-6.4652	-7.0625	-6.0491	-7.3606	-6.3677	-6.8129	-6.4487	-6.9718	-6.5867	-6.3614	-6.1854	-7.3526	-7.1321	-7.0165	-7.0165	-7.0165	-7.0165	-7.0165	-7.0165	-7.0165	-7.0165	-7.0165	-7.0165	-7.0165	-7.0165	-7.0165	-7.0165	-7.0165	-7.0165	-7.0165	-7.0165	-7.0165	-7.0165
9.5600	-7.1541	-6.8181	-6.0624	-6.3053	-6.0559	-6.1207	-6.7939	-6.7939	-6.8977	-6.3554	-6.5321	-7.1970	-7.2490	-6.2662	-6.7183	-7.2673	-6.4652	-7.0625	-6.0491	-7.3606	-6.3677	-6.8129	-6.4487	-6.9718	-6.5867	-6.3614	-6.1854	-7.3526	-7.1321	-7.0165	-7.0165	-7.0165	-7.0165	-7.0165	-7.0165	-7.0165	-7.0165	-7.0165	-7.0165	-7.0165	-7.0165	-7.0165	-7.0165	-7.0165	-7.0165	-7.0165	-7.0165	-7.0165	-7.0165
9.5700	-7.1541	-6.8181	-6.0624	-6.3053	-6.0559	-6.1207	-6.7939	-6.7939	-6.8977	-6.3554	-6.5321	-7.1970	-7.2490	-6.2662	-6.7183	-7.2673	-6.4652	-7.0625	-6.0491	-7.3606	-6.3677	-6.8129	-6.4487	-6.9718	-6.5867	-6.3614	-6.1854	-7.3526	-7.1321	-7.0165	-7.0165	-7.0165	-7.0165	-7.0165	-7.0165	-7.0165	-7.0165	-7.0165	-7.0165	-7.0165	-7.0165	-7.0165	-7.0165	-7.0165	-7.0165	-7.0165	-7.0165	-7.0165	-7.0165
9.5800	-7.1541	-6.8181	-6.0624	-6.3053	-6.0559	-6.1207	-6.7939	-6.7939	-6.8977	-6.3554	-6.5321	-7.1970	-7.2490	-6.2662	-6.7183	-7.2673	-6.4652	-7.0625	-6.0491	-7.3606	-6.3677	-6.8129	-6.4487	-6.9718	-6.5867	-6.3614	-6.1854	-7.3526	-7.1321	-7.0165	-7.0165	-7.0165	-7.0165	-7.0165	-7.0165	-7.0165	-7.0165	-7.0165	-7.0165	-7.0165	-7.0165	-7.0165	-7.0165	-7.0165	-7.0165	-7.0165	-7.0165	-7.0165	-7.0165
9.5900	-7.1541	-6.8181	-6.0624	-6.3053	-6.0559	-6.1207	-6.7939	-6.7939	-6.8977	-6.3554	-6.5321	-7.1970	-7.2490	-6.2662	-6.7183	-7.2673	-6.4652	-7.0625	-6.0491	-7.3606	-6.3677	-6.8129	-6.4487	-6.9718	-6.5867	-6.3614	-6.1854	-7.3526	-7.1321	-7.0165	-7.0165	-7.0165	-7.0165	-7.0165	-7.0165	-7.0165	-7.0165	-7.0165	-7.0165	-7.0165	-7.0165	-7.0165	-7.0165	-7.0165	-7.0165	-7.0165	-7.0165	-7.0165	-7.0165
9.6000	-7.1541	-6.8181	-6.0624	-6.3053	-6.0559	-6.1207	-6.7939	-6.7939	-6.8977	-6.3554	-6.5321	-7.1970	-7.2490	-6.2662	-6.7183	-7.2673	-6.4652	-7.0625	-6.0491	-7.3606	-6.3677	-6.8129	-6.4487	-6.9718	-6.5867	-6.3614	-6.1854	-7.3526	-7.1321	-7.0165	-7.0165	-7.0165	-7.0165	-7.0165	-7.0165	-7.0165	-7.0165	-7.0165	-7.0165	-7.0165	-7.0165	-7.0165	-7.0165	-7.0165	-7.0165	-7.0165	-7.0165	-7.0165	-7.0165
9.6100	-7.1541	-6.8181	-6.0624	-6.3053	-6.0559	-6.1207	-6.7939	-6.7939	-6.8977	-6.3554	-6.5321	-7.1970	-7.2490	-6.2662	-6.7183	-7.2673	-6.4652	-7.0625	-6.0491	-7.3606	-6.3677	-6.8129	-6.4487	-6.9718	-6.5867	-6.3614	-6.1854	-7.3526	-7.1321	-7.0165	-7.0165	-7.0165	-7.0165	-7.0165	-7.0165	-7.0165	-7.0165	-7.0165	-7.0165	-7.0165	-7.0165	-7.0165	-7.0165	-7.0165	-7.0165	-7.0165	-7.0165	-7.0165	-7.0165
9.6200	-7.1541	-6.8181	-6.0624	-6.3053	-6.0559	-6.1207	-6.7939	-6.7939	-6.8977	-6.3554	-6.5321	-7.1970	-7.2490	-6.2662	-6.7183	-7.2673	-6.4652	-7.0625	-6.0491	-7.3606	-6.3677	-6.8129	-6.4487	-6.9718	-6.5867	-6.3614	-6.1854	-7.3526	-7.1321	-7.0165	-7.0165	-7.0165	-7.0165	-7.0165	-7.0165	-7.0165	-7.0165	-7.0165	-7.0165	-7.0165	-7.0165	-7.0165	-7.0165	-7.0165	-7.0165	-7.0165	-7.0165	-7.0165	-7.0165
9.6300	-7.1541	-6.8181	-6.0624	-6.3053	-6.0559	-6.1207	-6.7939	-6.7939	-6.8977	-6.3554	-6.5321	-7.1970	-7.2490	-6.2662	-6.7183	-7.2673	-6.4652	-7.0625	-6.0491	-7.3606	-6.3677	-6.8129	-6.4487	-6.9718	-6.5867	-6.3614	-6.1854	-7.3526	-7.1321	-7.0165	-7.0165	-7.0165	-7.0165	-7.0165	-7.0165	-7.0165	-7.0165	-7.0165	-7.0165	-7.0165	-7.0165	-7.0165	-7.0165	-7.0165	-7.0165	-7.0165	-7.0165	-7.0165	-7.0165
9.6400	-7.1541	-6.8181	-6.0624	-6.3053	-6.0559	-6.1207	-6.7939	-6.7939	-6.8977	-6.3554	-6.5321	-7.1970	-7.2490	-6.2662	-6.7183	-7.2673	-6.4652	-7.0625	-6.0491	-7.3606	-6.3677	-6.8129	-6.4487	-6.9718	-6.5867	-6.3614	-6.1854	-7.3526	-7.1321	-7.0165	-7.0165	-7.0165	-7.0165	-7.0165	-7.0165	-7.0165	-7.0165	-7.0165	-7.0165	-7.0165	-7.0165	-7.0165	-7.0165	-7.0165	-7.0165	-7.0165	-7.0165	-7.0165	-7.0165
9.6500	-7.1541	-6.8181	-6.0624	-6.3053	-6.0559	-6.1207	-6.7939	-6.7939	-6.8977	-6.3554	-6.5321	-7.1970	-7.2490	-6.2662	-6.7183	-7.2673	-6.4652	-7.0625	-6.0491	-7.3606	-6.3677	-6.8129	-6.4487	-6.9718	-6.5867	-6.3614	-6.1854	-7.3526	-7.1321	-7.0165	-7.0165	-7.0165	-7.0165	-7.0165	-7.0165	-7.0165	-7.0165	-7.0165	-7.0165	-7.0165	-7.0165	-7.0165	-7.0165	-7.0165	-7.0165	-7.0165	-7.0165	-7.0165	-7.0165
9.6600	-7.1541	-6.8181	-6.0624	-6.3053	-6.0559	-6.1207	-6.7939	-6.7939	-6.8977	-6.3554	-6.5321	-7.1970	-7.2490	-6.2662	-6.7183	-7.2673	-6.4652	-7.0625	-6.0491	-7.3606	-6.3677	-6.8129	-6.4487	-6.9718	-6.5867	-6.3614	-6.1854	-7.3526	-7.1321	-7.0165	-7.0165	-7.0165	-7.0165	-7.0165	-7.0165	-7.0165	-7.0165	-7.0165	-7.0165	-7.0165	-7.0165	-7.0165	-7.0165	-7.0165	-7.0165	-7.0165	-7.0165	-7.0165	-7.0165
9.6700	-7.1541	-6.8181	-6.0624	-6.3053	-6.0559	-6.1207	-6.7939	-6.7939	-6.8977	-6.3554	-6.5321	-7.1970	-7.2490	-6.2662	-6.7183	-7.2673	-6.4652	-7.0625	-6.0491	-7.3606	-6.3677	-6.8129	-6.4487	-6.9718	-6.5867	-6.3614	-6.1854	-7.3526	-7.1321	-7.0165	-7.0165	-7.0165	-7.0165	-7.0165	-7.0165	-7.0165	-7.0165	-7.0165	-7.0165	-7.0165	-7.0165	-7.0165	-7.0165	-7.0165	-7.0165	-7.0165	-7.0165	-7.0165	-7.0165
9.6800	-7.1541	-6.8181	-6.0624	-6.3053	-6.0559	-6.1207	-6.7939	-6.7939	-6.8977	-6.3554	-6.5321	-7.1970	-7.2490	-6.2662	-6.7183	-7.2673	-6.4652	-7.0625	-6.0491	-7.3606	-6.3677	-6.8129	-6.4487	-6.9718	-6.5867	-6.3614	-6.1854	-7.3526	-7.1321	-7.0165	-7.0165	-7.0165	-7.0165	-7.0165	-7.0165	-7.0165	-7.0165	-7.0165	-7.0165	-7.0165	-7.0165	-7.0165	-7.0165	-7.0165	-7.0165	-7.0165	-7.0165	-7.0165	-7.0165
9.6900	-7.1541	-6.8181	-6.0624	-6.3053	-6.0559	-6.1207	-6.7939	-6.7939	-6.8977	-6.3554	-6.5321	-7.1970	-7.2490	-6.2662	-6.7183	-7.2673	-6.4652	-7.0625	-6.0491	-7.3606	-6.3677	-6.8129	-6.4487	-6.9718	-6.5867	-6.3614	-6.1854	-7.3526	-7.1321	-7.0165	-7.0165	-7.0165	-7.0165	-7.0165	-7.0165	-7.0165	-7.0165	-7.0165	-7.0165	-7.0165	-7.0165	-7.0165	-7.0165	-7.0165	-7.0165	-7.0165	-7.0165	-7.0165	-7.0165
9.7000	-7.1541	-6.8181	-6.0624	-6.3053	-6.0559	-6.1207	-6.7939	-6.7939	-6.8977	-6.3554	-6.5321	-7.1970	-7.2490	-6.2662	-6.7183	-7.2673	-6.4652	-7.0625	-6.0491	-7.3606	-6.3677	-6.8129	-6.4487	-6.9718	-6.5867	-6.3614	-6.1854	-7.3526	-7.1321	-7.0165	-7.0165	-7.0165	-7.0165	-7.0165	-7.0165	-7.0165	-7.0165	-7.0165	-7.0165	-7.0165	-7.0165	-7.0165	-7.0165	-7.0165	-7.0165	-7.0165	-7.0165	-7.0165	-7.0165
9.7100	-7.2515	-6.9107	-6.1443	-6.3907	-6.1377	-6.2035	-6.8862	-6.8862	-6.9914	-6.4415	-6.6207	-7.2950	-7.3477	-6.3510	-6.8095	-7.3662	-6.5528	-7.1585	-6.1309	-7.4608	-6.4539	-6.9055	-6.5361	-7.0666	-6.6761	-6.4476	-6.2691	-7.4527	-7.2291	-7.1119	-7.1119	-7.1119	-7.1119	-7.1119	-7.1119	-7.1119	-7.1119	-7.1119	-7.1119	-7.1119	-7.1119	-7.1119	-7.1119	-7.1119	-7.1119	-7.1119	-7.1119	-7.1119	-7.1119
9.7200	-7.2515	-6.9107	-6.1443	-6.3907	-6.1377	-6.2035	-6.8862	-6.8862	-6.9914	-6.4415	-6.6207	-7.2950	-7.3477	-6.3510	-6.8095	-7.3662	-6.5528	-7.1585	-6.1309	-7.4608	-6.4539	-6.9055	-6.5361	-7.0666	-6.6761	-6.4476	-6.2691	-7.4527	-7.2291	-7.1119	-7.1119	-7.1119	-7.1119	-7.1119	-7.1119	-7.1119	-7.1119	-7.1119	-7.1119	-7.1119	-7.1119	-7.1119	-7.1119	-7.1119	-7.1119	-7.1119	-7.1119	-7.1119	-7.1119
9.7300	-7.2515	-6.9107	-6.1443	-6.3907	-6.1377	-6.2035	-6.8862	-6.8862	-6.9914	-6.4415	-6.6207	-7.2950	-7.3477	-6.3510	-6.8095	-7.3662	-6.5528	-7.1585	-6.1309	-7.4608	-6.4539	-6.9055	-6.5361	-7.0666	-6.6761	-6.4476	-6.2691	-7.4527	-7.2291	-7.1119	-7.1119	-7.1119	-7.1119	-7.1119	-7.1119	-7.1119	-7.1119	-7.1119	-7.1119	-7.1119	-7.1119	-7.1119	-7.1119	-7.1119	-7.1119	-7.1119	-7.1119	-7.1119	-7.1119
9.7400	-7.2515	-6.9107	-6.1443	-6.3907	-6.1377	-6.2035	-6.8862	-6.8862	-6.9914	-6.4415	-6.6207	-7.2950	-7.3477	-6.3510	-6.8095	-7.3662	-6.5528	-7.1585	-6.1309	-7.4608	-6.4539	-6.9055	-6.5361	-7.0666	-6.6761	-6.4476	-6.2691	-7.4527	-7.2291	-7.1119	-7.1119	-7.1119	-7.1119	-7.1119	-7.1119	-7.1119	-7.1119	-7.1119	-7.1119	-7.1119	-7.1119	-7.1119	-7.1119	-7.1119	-7.1119	-7.1119	-7.1119	-7.1119	-7.1119
9.7500	-7.2515	-6.9107	-6.1443	-6.3907	-6.1377	-6.2035	-6.8862	-6.8862	-6.9914	-6.4415	-6.6207	-7.2950	-7.3477	-6.3510	-6.8095	-7.3662	-6.5528	-7.1585	-6.1309	-7.4608	-6.4539	-6.9055	-6.5361	-7.0666	-6.6761	-6.4476	-6.2691	-7.4527	-7.2291	-7.1119	-7.1119	-7.1119	-7.1119	-7.1119	-7.1119	-7.1119	-7.1119	-7.1119	-7.1119	-7.1119	-7.1119	-7.1119	-7.1119	-7.1119	-7.1119	-7.1119	-7.1119	-7.1119	-7.1119
9.7600	-7.2515	-6.9107	-6.1443	-6.3907	-6.1377	-6.2035	-6.8862	-6.8862	-6.9914	-6.4415	-6.6207	-7.2950	-7.3477	-6.3510	-6.8095	-7.3662	-6.5528	-7.1585	-6.1309	-7.4608	-6.4539	-6.9055	-6.5361	-7.0666	-6.6761	-6.4476	-6.2691	-7.4527	-7.2291	-7.1119	-7.1119	-7.1119	-7.1119	-7.1119	-7.1119	-7.1119	-7.1119	-7.1119	-7.1119	-7.1119	-7.1119	-7.1119	-7.1119	-7.1119	-7.1119	-7.1119	-7.1119	-7.1119	-7.1119
9.7700	-7.2515	-6.9107	-6.1443	-6.3907	-6.1377	-6.2035	-6.8862	-6.8862	-6.9914	-6.4415	-6.6207	-7.2950	-7.3477	-6.3510	-6.8095	-7.3662	-6.5528	-7.1585	-6.1309	-7.4608	-6.4539	-6.9055	-6.5361	-7.0666	-6.6761	-6.4476	-6.2691	-7.4527	-7.2291	-7.1119	-7.1119	-7.1119	-7.1119	-7.1119	-7.1119	-7.1119	-7.1119	-7.1119	-7.1119	-7.1119	-7.1119	-7.1119	-7.1119	-7.1119	-7.1119	-7.1119	-7.1119	-7.1119	-7.1119
9.7800	-7.2515	-6.9107	-6.1443	-6.3907	-6.1377	-6.2035	-6.8862	-6.8862	-6.9914	-6.4415	-6.6207	-7.2950	-7.3477	-6.3510	-6.8095	-7.3662	-6.5528	-7.1585	-6.1309	-7.4608	-6.4539	-6.9055	-6.5361	-7.0666	-6.6761	-6.4476	-6.2691	-7.4527	-7.2291	-7.1119	-7.1119	-7.1119	-7.1119	-7.1119	-7.1119	-7.1119	-7.1119	-7.1119	-7.1119	-7.1119	-7.1119	-7.1119	-7.1119	-7.1119	-7.1119	-7.1119	-7.1119	-7.1119	-7.1119
9.7900	-7.2515	-6.9107	-6.1443	-6.3907	-6.1377	-6.2035	-6.8862	-6.8862	-6.9914	-6.4415	-6.6207	-7.2950	-7.3477	-6.3510	-6.8095	-7.3662	-6.5528	-7.1585	-6.1309	-7.4608	-6.4539	-6.9055	-6.5361	-7.0666	-6.6761	-6.4476	-6.2691	-7.4527	-7.2291	-7.1119	-7.1119	-7.1119	-7.1119	-7.1119	-7.1119	-7.1119	-7.1119	-7.1119	-7.1119	-7.1119	-7.1119	-7.1119	-7.1119	-7.1119	-7.1119	-7.1119	-7.1119	-7.1119	-7.1119
9.8000	-7.2515	-6.9107	-6.1443	-6.3907	-6.1377	-6.2035	-6.8862	-6.8862	-6.9914	-6.4415	-6.6207	-7.2950	-7.3477	-6.3510	-6.8095	-7.3662	-6.5528	-7.1585	-6.1309	-7.4608	-6.4539	-6.9055	-6.5361	-7.0666	-6.6761	-6.4476	-6.2691	-7.4527	-7.2291	-7.1119	-7.1119	-7.1119	-7.1119	-7.1119	-7.1119	-7.1119	-7.1119	-7.1119	-7.1119	-7.1119	-7.1119	-7.1119	-7.1119	-7.1119	-7.1119	-7.1119	-7.1119	-7.1119	-7.1119
9.8100	-7.2515	-6.9107	-6.1443	-6.3907	-6.1377	-6.2035	-6.8862	-6.8862	-6.9914	-6.4415	-6.6207	-7.2950	-7.3477	-6.3510	-6.8095	-7.3662	-6.5528	-7.1585	-6.1309	-7.4608	-6.4539	-6.9055	-6.5361	-7.0666	-6.6761	-6.4476	-6.2691	-7.4527	-7.2291	-7.1119	-7.1119	-7.1119	-7.1119	-7.1119	-7.1119	-7.1119	-7.1119	-7.1119	-7.1119	-7.1119	-7.1119	-7.1119	-7.1119	-7.1119	-7.1119	-7.1119	-7.1119	-7.1119	-7.1119
9.8200	-7.2515	-6.9107	-6.1443	-6.3907	-6.1377	-6.2035	-6.8862	-6.8862	-6.9914	-6.4415	-6.6207	-7.2950	-7.3477	-6.3510	-6.8095	-7.3662	-6.5528	-7.1585	-6.1309	-7.4608	-6.4539	-6.9055	-6.5361	-7.0666	-6.6761	-6.4476	-6.2691	-7.4527	-7.2291	-7.1119	-7.1119	-7.1119	-7.1119	-7.1119	-7.1119	-7.1119	-7.1119	-7.1119	-7.1119	-7.1119	-7.1119	-7.1119	-7.1119	-7.1119	-7.1119	-7.1119	-7.1119	-7.1119	-7.1119
9.8300	-7.2515	-6.9107	-6.1443	-6.3907	-6.1377	-6.2035	-6.8862	-6.8862	-6.9914	-6.4415	-6.6207	-7.2950	-7.3477	-6.3510	-6.8095	-7.3662	-6.5528	-7.1585	-6.1309	-7.4608	-6.4539	-6.9055	-6.5361	-7.0666	-6.6761	-6.4476	-6.2691	-7.4527	-7.2291	-7.1119	-7.1119	-7.1119	-7.1119	-7.1119	-7.1119	-7.1119	-7.1119	-7.1119	-7.1119	-7.1119	-7.1119	-7.1119	-7.1119	-7.1119	-7.1119	-7.1119	-7.1119	-7.1119	-7.1119
9.8400	-7.2515	-6.9107	-6.1443	-6.3907	-6.1377	-6.2035	-6.8862	-6.8862	-6.9914	-6.4415	-6.6207	-7.2950	-7.3477	-6.3510	-6.8095	-7.3662	-6.5528	-7.1585	-6.1309	-7.4608	-6.4539	-6.9055	-6.5361	-7.0666	-6.6761	-6.4476	-6.2691	-7.4527	-7.2291	-7.1119	-7.1119	-7.1119	-7.1119	-7.1119	-7.1119	-7.1119	-7.1119	-7.1119	-7.1119	-7.1119	-7.1119	-7.1119	-7.1119	-7.1119	-7.1119	-7.1119	-7.1119	-7.1119	-7.1119
9.8500	-7.2515	-6.9107	-6.1443	-6.3907	-6.1377	-6.2035	-6.8862	-6.8862	-6.9914	-6.4415	-6.6207	-7.2950	-7.3477	-6.3510	-6.8095	-7.3662	-6.5528	-7.1585	-6.1309	-7.4608	-6.4539	-6.9055	-6.5361	-7.0666	-6.6761	-6.4476	-6.2691	-7.4527	-7.2291	-7.1119	-7.1119	-7.1119	-7.1119	-7.1119	-7.1119	-7.1119	-7.1119	-7.1119	-7.1119	-7.1119	-7.1119	-7.1119	-7.1119	-7.1119	-7.1119	-7.1119	-7.1119	-7.1119	-7.1119
[truncated: 5,014 more rows]
[truncated: 131 more columns]
